# Supplementary material for: Systematic inference and comparison of multi-scale chromatin sub-compartments connects spatial organization to cell phenotypes
Source: Nat Commun. 2021 May 10;12:2439. doi: 10.1038/s41467-021-22666-3 (PMC8110550; doi:10.1038/s41467-021-22666-3)
Supplement: Supplementary file 5 — Supplementary Dataset 2 [file 41467_2021_22666_MOESM5_ESM.zip › Supplementary_Data_1_domain_hierarchies_127HiCmaps/GM19099_B_lymphocyte_binsize=40kb.bed]

#fields: chr, pos_start, pos_end, the full compartment label describing the position in the hierachy, normalized compartment domain rank, ., pos_start, pos_end, color based on eight compartment model (A.1.1 - B.2.2), 1, eight compartment score (A.1.1 to B.2.2: 8 to 1 devided by 8)
chr1	560001	600000	A.2.2.2.1.2.2	0.468235294117647	.	560001	600000	#FFDADA	1	0.625
chr1	720001	880000	A.2.2.2.1.2.2	0.468235294117647	.	720001	880000	#FFDADA	1	0.625
chr1	920001	1000000	A.2.2.2.1.2.2	0.468235294117647	.	920001	1000000	#FFDADA	1	0.625
chr1	1040001	1160000	A.2.2.2.1.2.2	0.468235294117647	.	1040001	1160000	#FFDADA	1	0.625
chr1	1200001	1240000	A.2.2.2.1.2.2	0.468235294117647	.	1200001	1240000	#FFDADA	1	0.625
chr1	1280001	1480000	A.2.1.1.2.2.1.1.2.1	0.649411764705882	.	1280001	1480000	#FF9191	1	0.75
chr1	1480001	1560000	A.2.1.1.2.2.1.1.1.2	0.650588235294118	.	1480001	1560000	#FF9191	1	0.75
chr1	1560001	1680000	A.2.2.1.1.1.1.2.1.1	0.576470588235294	.	1560001	1680000	#FFDADA	1	0.625
chr1	1680001	1840000	A.1.2.2.1.2.2.2.1.2	0.752941176470588	.	1680001	1840000	#FF4848	1	0.875
chr1	1840001	2120000	A.2.2.2.1.2.1.2.2.2.1	0.470588235294118	.	1840001	2120000	#FFDADA	1	0.625
chr1	2120001	2280000	A.2.1.2.2.1.2.2.1.1	0.601176470588235	.	2120001	2280000	#FF9191	1	0.75
chr1	2280001	2360000	A.2.2.2.1.2.1.2.2.1.1.1	0.474117647058824	.	2280001	2360000	#FFDADA	1	0.625
chr1	2400001	2600000	A.2.2.2.1.2.1.2.2.1.1.1	0.474117647058824	.	2400001	2600000	#FFDADA	1	0.625
chr1	2680001	3040000	B.1.2.1.1.1.2.1.1.1	0.361176470588235	.	2680001	3040000	#9191FF	1	0.375
chr1	3040001	3160000	B.1.1.2.2.1.1.2	0.371764705882353	.	3040001	3160000	#DADAFF	1	0.5
chr1	3160001	3320000	B.1.2.1.1.1.2.1.1.2.2	0.358823529411765	.	3160001	3320000	#9191FF	1	0.375
chr1	3320001	3520000	B.1.1.2.2.1.1.1	0.372941176470588	.	3320001	3520000	#DADAFF	1	0.5
chr1	3520001	3680000	A.2.2.1.1.2.1.1.2.2.1	0.562352941176471	.	3520001	3680000	#FFDADA	1	0.625
chr1	3680001	3840000	A.2.2.1.1.2.1.1.1	0.564705882352941	.	3680001	3840000	#FFDADA	1	0.625
chr1	3960001	4360000	B.1.2.1.1.1.2.1.1.2.1	0.36	.	3960001	4360000	#9191FF	1	0.375
chr1	4360001	4640000	B.1.2.2.2.2.1.2.2.2	0.252941176470588	.	4360001	4640000	#9191FF	1	0.375
chr1	4640001	4840000	B.1.2.2.2.1.1.2	0.267058823529412	.	4640001	4840000	#9191FF	1	0.375
chr1	4840001	5280000	B.2.1.2.1.1.2.2.2	0.164705882352941	.	4840001	5280000	#4848FF	1	0.25
chr1	5280001	5400000	B.1.2.2.2.2.1.2.2.1	0.254117647058824	.	5280001	5400000	#9191FF	1	0.375
chr1	5400001	5720000	B.1.2.2.2.2.1.1.1	0.258823529411765	.	5400001	5720000	#9191FF	1	0.375
chr1	5720001	6000000	B.1.2.1.1.2.2.2	0.348235294117647	.	5720001	6000000	#9191FF	1	0.375
chr1	6000001	6240000	A.2.2.2.1.2.1.1.1.1.1	0.483529411764706	.	6000001	6240000	#FFDADA	1	0.625
chr1	6240001	6400000	A.2.2.1.1.1.1.1.2.2	0.577647058823529	.	6240001	6400000	#FFDADA	1	0.625
chr1	6400001	6560000	A.2.1.2.2.1.2.2.1.2.1	0.6	.	6400001	6560000	#FF9191	1	0.75
chr1	6560001	6960000	A.1.2.2.1.2.1.1.2.2	0.763529411764706	.	6560001	6960000	#FF4848	1	0.875
chr1	6960001	7440000	B.1.1.2.2.2.1.1	0.369411764705882	.	6960001	7440000	#DADAFF	1	0.5
chr1	7440001	7640000	B.1.1.2.2.2.2.1.1	0.367058823529412	.	7440001	7640000	#DADAFF	1	0.5
chr1	7640001	8000000	A.2.2.1.1.2.1.2.1.2.1	0.558823529411765	.	7640001	8000000	#FFDADA	1	0.625
chr1	8000001	8200000	A.2.1.1.2.2.2.1.1.2.2.1	0.637647058823529	.	8000001	8200000	#FF9191	1	0.75
chr1	8200001	8480000	A.2.1.1.2.1.1.2.1.1.2	0.657647058823529	.	8200001	8480000	#FF9191	1	0.75
chr1	8480001	8920000	A.1.1.1.2.2.2.1.2.2.1	0.958823529411765	.	8480001	8920000	#FF0000	1	1
chr1	8920001	9280000	A.1.2.1.1.2.2.2.2.1.2.1	0.828235294117647	.	8920001	9280000	#FF4848	1	0.875
chr1	9280001	9520000	A.1.2.1.1.2.2.2.2.1.2.2	0.827058823529412	.	9280001	9520000	#FF4848	1	0.875
chr1	9520001	9720000	A.1.2.2.1.1.1.1.2	0.784705882352941	.	9520001	9720000	#FF4848	1	0.875
chr1	9720001	9840000	A.2.1.2.2.1.2.1	0.602352941176471	.	9720001	9840000	#FF9191	1	0.75
chr1	9840001	10040000	A.1.2.2.1.1.1.1.1.1	0.787058823529412	.	9840001	10040000	#FF4848	1	0.875
chr1	10040001	10560000	A.1.1.2.2.1.2.2.1	0.897647058823529	.	10040001	10560000	#FF0000	1	1
chr1	10560001	10840000	A.2.1.2.2.1.1.2.1	0.604705882352941	.	10560001	10840000	#FF9191	1	0.75
chr1	10840001	11000000	A.2.2.2.1.2.1.2.2.1.2	0.471764705882353	.	10840001	11000000	#FFDADA	1	0.625
chr1	11000001	11160000	A.2.1.2.2.1.2.2.2	0.597647058823529	.	11000001	11160000	#FF9191	1	0.75
chr1	11160001	11400000	A.2.1.1.2.2.2.1.1.2.1	0.638823529411765	.	11160001	11400000	#FF9191	1	0.75
chr1	11400001	11680000	A.2.2.2.2.2.2.1.1	0.448235294117647	.	11400001	11680000	#FFDADA	1	0.625
chr1	11680001	12000000	A.2.1.1.2.1.1.2.1.2	0.656470588235294	.	11680001	12000000	#FF9191	1	0.75
chr1	12000001	12280000	A.1.2.1.1.2.2.2.2.2.2	0.824705882352941	.	12000001	12280000	#FF4848	1	0.875
chr1	12280001	12600000	A.2.1.1.2.2.2.1.2.2	0.631764705882353	.	12280001	12600000	#FF9191	1	0.75
chr1	12600001	12720000	A.2.2.2.2.2.2.2.1.1.2	0.444705882352941	.	12600001	12720000	#FFDADA	1	0.625
chr1	12720001	12880000	B.1.2.1.1.1.2.1.2	0.357647058823529	.	12720001	12880000	#9191FF	1	0.375
chr1	12880001	12960000	B.1.2.2.2.1.1.1.1	0.269411764705882	.	12880001	12960000	#9191FF	1	0.375
chr1	13120001	13200000	B.1.2.2.2.1.1.1.1	0.269411764705882	.	13120001	13200000	#9191FF	1	0.375
chr1	13760001	14000000	B.1.2.2.2.1.1.1.2	0.268235294117647	.	13760001	14000000	#9191FF	1	0.375
chr1	14000001	14120000	A.2.1.2.2.1.1.1.2.1	0.608235294117647	.	14000001	14120000	#FF9191	1	0.75
chr1	14120001	14520000	B.1.2.2.2.1.2.2.2.1	0.261176470588235	.	14120001	14520000	#9191FF	1	0.375
chr1	14520001	14680000	B.1.2.2.2.2.1.2.1	0.255294117647059	.	14520001	14680000	#9191FF	1	0.375
chr1	14680001	14960000	B.1.2.2.2.2.1.1.2.2	0.256470588235294	.	14680001	14960000	#9191FF	1	0.375
chr1	14960001	15440000	B.1.2.2.2.1.2.2.2.2	0.26	.	14960001	15440000	#9191FF	1	0.375
chr1	15440001	15680000	A.2.2.2.1.2.1.1.2.2	0.477647058823529	.	15440001	15680000	#FFDADA	1	0.625
chr1	15680001	15840000	A.2.2.2.1.2.1.2.2.1.1.2	0.472941176470588	.	15680001	15840000	#FFDADA	1	0.625
chr1	15840001	16120000	A.1.2.1.1.2.2.1.2.1.2	0.836470588235294	.	15840001	16120000	#FF4848	1	0.875
chr1	16120001	16320000	A.1.1.2.2.1.1.2.2.2.2	0.904705882352941	.	16120001	16320000	#FF0000	1	1
chr1	16320001	16400000	A.2.2.1.1.1.1.2.2	0.574117647058824	.	16320001	16400000	#FFDADA	1	0.625
chr1	16400001	16880000	A.1.1.2.2.1.2.1.2.1.1	0.901176470588235	.	16400001	16880000	#FF0000	1	1
chr1	16880001	17080000	A.2.2.1.1.1.2.1.1.2	0.571764705882353	.	16880001	17080000	#FFDADA	1	0.625
chr1	17080001	17200000	A.2.2.2.2.2.2.2.1.2	0.443529411764706	.	17080001	17200000	#FFDADA	1	0.625
chr1	17200001	17720000	A.2.1.2.2.1.1.2.2	0.603529411764706	.	17200001	17720000	#FF9191	1	0.75
chr1	17720001	17840000	B.1.1.1.1.1	0.441176470588235	.	17720001	17840000	#DADAFF	1	0.5
chr1	17840001	18280000	B.1.2.1.1.2.2.1.1	0.350588235294118	.	17840001	18280000	#9191FF	1	0.375
chr1	18280001	18440000	B.1.2.1.1.2.2.1.2	0.349411764705882	.	18280001	18440000	#9191FF	1	0.375
chr1	18440001	18600000	B.1.2.2.2.1.2.2.1	0.262352941176471	.	18440001	18600000	#9191FF	1	0.375
chr1	18600001	18720000	B.1.1.2.2.1.2	0.370588235294118	.	18600001	18720000	#DADAFF	1	0.5
chr1	18720001	19200000	B.1.2.2.2.1.2.1.1	0.265882352941176	.	18720001	19200000	#9191FF	1	0.375
chr1	19200001	19440000	A.2.2.1.1.1.1.1.2.1	0.578823529411765	.	19200001	19440000	#FFDADA	1	0.625
chr1	19440001	19720000	A.2.1.1.2.2.2.1.1.2.2.2.1	0.636470588235294	.	19440001	19720000	#FF9191	1	0.75
chr1	19720001	19880000	A.2.1.2.2.1.1.1.2.2.2	0.605882352941176	.	19720001	19880000	#FF9191	1	0.75
chr1	19880001	20080000	A.2.2.2.1.2.1.1.1.1.2	0.482352941176471	.	19880001	20080000	#FFDADA	1	0.625
chr1	20080001	20480000	A.2.2.2.1.2.1.1.2.1	0.478823529411765	.	20080001	20480000	#FFDADA	1	0.625
chr1	20480001	21000000	B.1.1.1.1.2.2.2.1.2.1	0.434117647058824	.	20480001	21000000	#DADAFF	1	0.5
chr1	21000001	21520000	A.1.2.1.2.2.2.1.2.1	0.791764705882353	.	21000001	21520000	#FF4848	1	0.875
chr1	21520001	21720000	A.2.1.1.2.2.1.2.2	0.641176470588235	.	21520001	21720000	#FF9191	1	0.75
chr1	21720001	22000000	A.2.2.1.1.2.1.1.2.1	0.563529411764706	.	21720001	22000000	#FFDADA	1	0.625
chr1	22000001	22120000	A.2.1.1.2.2.1.2.1.2.2	0.642352941176471	.	22000001	22120000	#FF9191	1	0.75
chr1	22120001	22320000	A.2.1.2.2.1.2.2.1.2.2	0.598823529411765	.	22120001	22320000	#FF9191	1	0.75
chr1	22320001	22400000	A.2.1.1.2.2.1.1.2.2	0.648235294117647	.	22320001	22400000	#FF9191	1	0.75
chr1	22400001	22760000	A.2.2.1.1.2.1.1.2.2.2	0.561176470588235	.	22400001	22760000	#FFDADA	1	0.625
chr1	22760001	23040000	A.2.2.2.2.2.2.1.2	0.447058823529412	.	22760001	23040000	#FFDADA	1	0.625
chr1	23040001	23280000	B.1.1.1.1.2.2.2.1.1	0.435294117647059	.	23040001	23280000	#DADAFF	1	0.5
chr1	23280001	23680000	A.1.2.2.1.2.1.1.2.1	0.764705882352941	.	23280001	23680000	#FF4848	1	0.875
chr1	23680001	23840000	A.2.1.1.2.2.1.2.1.2.1	0.643529411764706	.	23680001	23840000	#FF9191	1	0.75
chr1	23840001	24080000	A.1.2.1.1.2.2.2.2.1.1.2	0.829411764705882	.	23840001	24080000	#FF4848	1	0.875
chr1	24080001	24360000	A.1.2.1.1.2.2.1.2.1.1	0.837647058823529	.	24080001	24360000	#FF4848	1	0.875
chr1	24360001	24560000	A.2.2.2.1.2.1.1.1.2.1	0.481176470588235	.	24360001	24560000	#FFDADA	1	0.625
chr1	24560001	24960000	A.2.2.1.1.2.1.2.1.2.2	0.557647058823529	.	24560001	24960000	#FFDADA	1	0.625
chr1	24960001	25160000	A.2.1.1.2.2.1.2.1.1.1.1	0.647058823529412	.	24960001	25160000	#FF9191	1	0.75
chr1	25160001	25240000	A.2.2.2.2.2.2.2.1.1.1	0.445882352941176	.	25160001	25240000	#FFDADA	1	0.625
chr1	25240001	25400000	A.1.2.2.1.2.2.1.2	0.755294117647059	.	25240001	25400000	#FF4848	1	0.875
chr1	25400001	25600000	A.2.1.2.2.1.1.1.2.2.1	0.607058823529412	.	25400001	25600000	#FF9191	1	0.75
chr1	25640001	26120000	A.1.2.2.1.2.1.1.1.1	0.767058823529412	.	25640001	26120000	#FF4848	1	0.875
chr1	26120001	26400000	A.1.2.2.1.2.2.1.1.2.2	0.756470588235294	.	26120001	26400000	#FF4848	1	0.875
chr1	26400001	26560000	A.2.1.1.2.2.1.2.1.1.1.2	0.645882352941176	.	26400001	26560000	#FF9191	1	0.75
chr1	26560001	26800000	A.1.2.2.1.2.2.1.1.1	0.761176470588235	.	26560001	26800000	#FF4848	1	0.875
chr1	26800001	27240000	A.1.1.1.2.2.2.1.2.1	0.96	.	26800001	27240000	#FF0000	1	1
chr1	27240001	27320000	A.2.2.1.1.1.1.2.1.2	0.575294117647059	.	27240001	27320000	#FFDADA	1	0.625
chr1	27320001	27600000	A.2.1.1.2.1.2.2	0.652941176470588	.	27320001	27600000	#FF9191	1	0.75
chr1	27600001	27880000	A.1.1.2.2.1.1.2.2.2.1	0.905882352941176	.	27600001	27880000	#FF0000	1	1
chr1	27880001	28040000	A.1.2.2.1.2.2.2.1.1	0.754117647058824	.	27880001	28040000	#FF4848	1	0.875
chr1	28040001	28280000	A.1.2.2.1.1.1.1.1.2	0.785882352941176	.	28040001	28280000	#FF4848	1	0.875
chr1	28280001	28560000	A.1.1.2.1.1.2.2.1.1.2.2	0.938823529411765	.	28280001	28560000	#FF0000	1	1
chr1	28560001	29000000	A.1.1.2.1.1.2.2.1.2.2	0.936470588235294	.	28560001	29000000	#FF0000	1	1
chr1	29000001	29240000	A.2.1.1.2.2.1.2.1.1.2	0.644705882352941	.	29000001	29240000	#FF9191	1	0.75
chr1	29240001	29560000	A.2.2.1.1.1.2.1.2.1.2	0.569411764705882	.	29240001	29560000	#FFDADA	1	0.625
chr1	29560001	29600000	B.1.2.1.1.2.1.2.1.1	0.354117647058824	.	29560001	29600000	#9191FF	1	0.375
chr1	29640001	29880000	B.1.2.1.1.2.1.2.1.1	0.354117647058824	.	29640001	29880000	#9191FF	1	0.375
chr1	30000001	30120000	B.1.2.1.1.2.1.2.1.1	0.354117647058824	.	30000001	30120000	#9191FF	1	0.375
chr1	30120001	30360000	B.1.2.2.2.1.2.1.2.2	0.263529411764706	.	30120001	30360000	#9191FF	1	0.375
chr1	30360001	30440000	B.1.2.1.1.1.2.2	0.356470588235294	.	30360001	30440000	#9191FF	1	0.375
chr1	30440001	30840000	B.1.2.2.2.1.2.1.2.1	0.264705882352941	.	30440001	30840000	#9191FF	1	0.375
chr1	30840001	31160000	B.1.2.1.1.2.1.2.1.2	0.352941176470588	.	30840001	31160000	#9191FF	1	0.375
chr1	31160001	31400000	A.2.1.1.2.1.1.2.1.1.1	0.658823529411765	.	31160001	31400000	#FF9191	1	0.75
chr1	31400001	31560000	A.1.2.2.1.2.2.1.1.2.1.2.2	0.757647058823529	.	31400001	31560000	#FF4848	1	0.875
chr1	31560001	31880000	A.2.1.1.2.2.2.1.1.2.2.2.2	0.635294117647059	.	31560001	31880000	#FF9191	1	0.75
chr1	31880001	32280000	A.1.1.2.2.1.1.1.1.1	0.917647058823529	.	31880001	32280000	#FF0000	1	1
chr1	32280001	32640000	A.1.1.2.1.1.2.2.1.1.2.1	0.94	.	32280001	32640000	#FF0000	1	1
chr1	32640001	32840000	A.1.2.1.1.2.2.2.2.1.1.1	0.830588235294118	.	32640001	32840000	#FF4848	1	0.875
chr1	32840001	33200000	A.1.2.1.2.2.1.2.1	0.798823529411765	.	32840001	33200000	#FF4848	1	0.875
chr1	33200001	33600000	A.1.2.2.1.1.1.2.1.2	0.782352941176471	.	33200001	33600000	#FF4848	1	0.875
chr1	33600001	33920000	A.2.2.1.1.1.2.1.1.1	0.572941176470588	.	33600001	33920000	#FFDADA	1	0.625
chr1	33920001	34240000	B.1.1.2.2.2.2.1.2	0.365882352941176	.	33920001	34240000	#DADAFF	1	0.5
chr1	34240001	34440000	B.1.2.1.1.1.1.2	0.362352941176471	.	34240001	34440000	#9191FF	1	0.375
chr1	34440001	34720000	B.1.2.2.2.2.1.1.2.1	0.257647058823529	.	34440001	34720000	#9191FF	1	0.375
chr1	34720001	34880000	B.1.2.1.1.2.1.2.2	0.351764705882353	.	34720001	34880000	#9191FF	1	0.375
chr1	34880001	35240000	B.1.2.1.1.2.1.1	0.355294117647059	.	34880001	35240000	#9191FF	1	0.375
chr1	35240001	35400000	A.2.2.1.1.2.1.2.2.2.2	0.554117647058823	.	35240001	35400000	#FFDADA	1	0.625
chr1	35400001	35800000	A.1.2.1.2.2.2.1.1.2.2	0.792941176470588	.	35400001	35800000	#FF4848	1	0.875
chr1	35800001	36240000	A.1.1.2.1.1.2.1.1	0.943529411764706	.	35800001	36240000	#FF0000	1	1
chr1	36240001	36600000	A.1.2.1.1.2.1.1.2.1	0.845882352941176	.	36240001	36600000	#FF4848	1	0.875
chr1	36600001	36920000	A.1.2.1.1.2.1.2.1.1	0.843529411764706	.	36600001	36920000	#FF4848	1	0.875
chr1	36920001	37360000	B.1.1.1.1.2.2.2.2	0.431764705882353	.	36920001	37360000	#DADAFF	1	0.5
chr1	37360001	37680000	B.1.2.1.1.1.1.1	0.363529411764706	.	37360001	37680000	#9191FF	1	0.375
chr1	37680001	37920000	B.1.1.1.1.2.2.2.1.2.2	0.432941176470588	.	37680001	37920000	#DADAFF	1	0.5
chr1	37920001	38320000	A.1.2.1.2.2.2.1.2.2	0.790588235294118	.	37920001	38320000	#FF4848	1	0.875
chr1	38320001	38720000	A.1.2.1.1.2.1.2.1.2	0.842352941176471	.	38320001	38720000	#FF4848	1	0.875
chr1	38720001	39120000	A.2.1.2.2.2.1.2.1	0.594117647058824	.	38720001	39120000	#FF9191	1	0.75
chr1	39120001	39280000	A.2.2.2.1.2.1.1.1.2.2	0.48	.	39120001	39280000	#FFDADA	1	0.625
chr1	39280001	39560000	A.1.2.2.1.1.1.2.2.2.1	0.777647058823529	.	39280001	39560000	#FF4848	1	0.875
chr1	39560001	39920000	A.1.1.2.2.1.1.1.2.1.1	0.915294117647059	.	39560001	39920000	#FF0000	1	1
chr1	39920001	40240000	A.1.1.2.2.1.2.1.2.2	0.898823529411765	.	39920001	40240000	#FF0000	1	1
chr1	40240001	40520000	A.1.1.2.2.1.1.1.2.1.2	0.914117647058823	.	40240001	40520000	#FF0000	1	1
chr1	40520001	40680000	A.1.2.2.1.1.1.2.2.1.2.1	0.78	.	40520001	40680000	#FF4848	1	0.875
chr1	40680001	40880000	A.1.2.1.1.2.2.1.2.2.2.1	0.834117647058824	.	40680001	40880000	#FF4848	1	0.875
chr1	40880001	41120000	A.1.2.2.1.1.1.2.2.1.2.2	0.778823529411765	.	40880001	41120000	#FF4848	1	0.875
chr1	41120001	41480000	A.1.2.1.1.2.1.1.1.1.1	0.849411764705882	.	41120001	41480000	#FF4848	1	0.875
chr1	41480001	41720000	A.2.1.1.2.2.2.1.2.1.2	0.632941176470588	.	41480001	41720000	#FF9191	1	0.75
chr1	41720001	41920000	A.2.2.1.1.2.1.2.2.2.1	0.555294117647059	.	41720001	41920000	#FFDADA	1	0.625
chr1	41920001	42080000	A.2.2.2.1.2.1.2.2.2.2	0.469411764705882	.	41920001	42080000	#FFDADA	1	0.625
chr1	42080001	42360000	A.1.2.1.2.2.2.1.1.1	0.795294117647059	.	42080001	42360000	#FF4848	1	0.875
chr1	42360001	42480000	A.2.2.1.1.1.1.1.1	0.58	.	42360001	42480000	#FFDADA	1	0.625
chr1	42480001	42720000	A.2.2.1.1.1.2.1.2.2	0.568235294117647	.	42480001	42720000	#FFDADA	1	0.625
chr1	42720001	43080000	A.2.1.1.2.2.2.1.1.1	0.64	.	42720001	43080000	#FF9191	1	0.75
chr1	43080001	43320000	A.1.2.2.1.2.2.1.1.2.1.1	0.76	.	43080001	43320000	#FF4848	1	0.875
chr1	43320001	43680000	A.1.2.2.1.2.1.1.1.2	0.765882352941176	.	43320001	43680000	#FF4848	1	0.875
chr1	43680001	43920000	A.1.2.2.1.1.1.2.2.2.2	0.776470588235294	.	43680001	43920000	#FF4848	1	0.875
chr1	43920001	44200000	A.2.1.1.2.2.2.1.2.1.1	0.634117647058824	.	43920001	44200000	#FF9191	1	0.75
chr1	44200001	44360000	A.2.1.1.2.2.2.2.2.1	0.629411764705882	.	44200001	44360000	#FF9191	1	0.75
chr1	44360001	44520000	A.2.1.1.2.2.2.2.2.2	0.628235294117647	.	44360001	44520000	#FF9191	1	0.75
chr1	44520001	44800000	A.2.2.1.1.2.1.2.1.1	0.56	.	44520001	44800000	#FFDADA	1	0.625
chr1	44800001	45120000	A.2.2.1.1.1.2.1.2.1.1	0.570588235294118	.	44800001	45120000	#FFDADA	1	0.625
chr1	45120001	45320000	A.1.1.2.2.1.1.2.2.1	0.907058823529412	.	45120001	45320000	#FF0000	1	1
chr1	45320001	45520000	A.1.2.2.1.2.2.1.1.2.1.2.1	0.758823529411765	.	45320001	45520000	#FF4848	1	0.875
chr1	45520001	45760000	A.2.1.1.2.1.1.1.2	0.66	.	45520001	45760000	#FF9191	1	0.75
chr1	45760001	46120000	A.1.1.1.2.2.2.1.2.2.2	0.957647058823529	.	45760001	46120000	#FF0000	1	1
chr1	46120001	46320000	A.1.2.1.1.2.1.1.1.2	0.847058823529412	.	46120001	46320000	#FF4848	1	0.875
chr1	46320001	46520000	A.1.2.1.1.2.1.1.1.1.2	0.848235294117647	.	46320001	46520000	#FF4848	1	0.875
chr1	46520001	46840000	A.1.1.1.1.2.1.2	0.994117647058824	.	46520001	46840000	#FF0000	1	1
chr1	46840001	47200000	A.1.2.1.2.2.2.2.2	0.788235294117647	.	46840001	47200000	#FF4848	1	0.875
chr1	47200001	47680000	B.1.1.2.2.2.2.2	0.364705882352941	.	47200001	47680000	#DADAFF	1	0.5
chr1	47680001	47880000	A.1.2.2.2.2.1.1.2.2	0.738823529411765	.	47680001	47880000	#FF4848	1	0.875
chr1	47880001	48240000	B.1.1.1.1.2.2.1	0.436470588235294	.	47880001	48240000	#DADAFF	1	0.5
chr1	48240001	48560000	B.1.2.2.2.2.2.1	0.251764705882353	.	48240001	48560000	#9191FF	1	0.375
chr1	48560001	49000000	B.2.2.2.1.1.1.1.2	0.0341176470588235	.	48560001	49000000	#0000FF	1	0.125
chr1	49000001	49280000	B.1.2.1.2.2.2.2.1	0.315294117647059	.	49000001	49280000	#9191FF	1	0.375
chr1	49280001	49440000	B.2.1.2.1.1.2.2.1.2.2.2	0.165882352941176	.	49280001	49440000	#4848FF	1	0.25
chr1	49440001	49800000	B.2.2.2.2.1.1.1	0.0105882352941176	.	49440001	49800000	#0000FF	1	0.125
chr1	49800001	49960000	B.2.2.2.1.1.2.2.1.2	0.0282352941176471	.	49800001	49960000	#0000FF	1	0.125
chr1	49960001	50280000	B.2.2.2.2.1.1.2.2	0.00823529411764706	.	49960001	50280000	#0000FF	1	0.125
chr1	50280001	50480000	B.2.2.2.1.1.1.2	0.0329411764705882	.	50280001	50480000	#0000FF	1	0.125
chr1	50480001	50560000	B.2.1.2.1.1.2.2.1.2.1	0.169411764705882	.	50480001	50560000	#4848FF	1	0.25
chr1	50560001	50640000	B.1.2.2.2.2.2.2.2	0.249411764705882	.	50560001	50640000	#9191FF	1	0.375
chr1	50640001	50800000	B.2.1.1.2.1.2.2.1	0.205882352941176	.	50640001	50800000	#4848FF	1	0.25
chr1	50800001	51160000	A.2.1.2.1.2.1.2	0.612941176470588	.	50800001	51160000	#FF9191	1	0.75
chr1	51160001	51360000	A.1.2.2.2.2.1.1.2.1	0.74	.	51160001	51360000	#FF4848	1	0.875
chr1	51360001	51480000	A.1.2.1.2.1.2.2.2	0.803529411764706	.	51360001	51480000	#FF4848	1	0.875
chr1	51480001	51680000	A.2.1.1.1.1.1.1.2.1.2.1	0.714117647058824	.	51480001	51680000	#FF9191	1	0.75
chr1	51680001	51880000	A.1.1.2.1.2.2.2.1.1.1	0.923529411764706	.	51680001	51880000	#FF0000	1	1
chr1	51880001	52320000	A.1.1.1.1.1.2.2	0.996470588235294	.	51880001	52320000	#FF0000	1	1
chr1	52320001	52600000	A.1.1.1.2.2.2.2	0.956470588235294	.	52320001	52600000	#FF0000	1	1
chr1	52600001	52800000	A.1.2.2.1.1.2.1.1.2.1	0.774117647058824	.	52600001	52800000	#FF4848	1	0.875
chr1	52800001	53000000	A.1.1.2.2.1.2.1.2.1.2	0.9	.	52800001	53000000	#FF0000	1	1
chr1	53000001	53280000	A.1.2.1.1.2.1.1.2.2	0.844705882352941	.	53000001	53280000	#FF4848	1	0.875
chr1	53280001	53440000	A.1.2.2.1.1.2.1.1.2.2	0.772941176470588	.	53280001	53440000	#FF4848	1	0.875
chr1	53440001	53680000	A.2.1.1.2.1.1.1.1.1	0.662352941176471	.	53440001	53680000	#FF9191	1	0.75
chr1	53680001	53880000	A.1.2.2.1.1.2.2.2	0.768235294117647	.	53680001	53880000	#FF4848	1	0.875
chr1	53880001	54200000	A.2.2.2.1.1.1.1.2.2	0.508235294117647	.	53880001	54200000	#FFDADA	1	0.625
chr1	54200001	54400000	A.1.2.1.2.2.2.1.1.2.1	0.794117647058823	.	54200001	54400000	#FF4848	1	0.875
chr1	54400001	54600000	A.1.2.2.1.1.2.2.1	0.769411764705882	.	54400001	54600000	#FF4848	1	0.875
chr1	54600001	54800000	A.2.1.1.2.1.1.1.1.2	0.661176470588235	.	54600001	54800000	#FF9191	1	0.75
chr1	54800001	54960000	A.1.2.2.1.1.2.1.2.1	0.771764705882353	.	54800001	54960000	#FF4848	1	0.875
chr1	54960001	55320000	A.2.1.1.1.2.1.1.1.2	0.695294117647059	.	54960001	55320000	#FF9191	1	0.75
chr1	55320001	55480000	A.2.1.2.2.2.2.2.2	0.581176470588235	.	55320001	55480000	#FF9191	1	0.75
chr1	55480001	55760000	A.2.1.1.1.2.1.2.2.1.2	0.683529411764706	.	55480001	55760000	#FF9191	1	0.75
chr1	55760001	56200000	B.2.1.2.1.1.2.2.1.1	0.170588235294118	.	55760001	56200000	#4848FF	1	0.25
chr1	56200001	56400000	B.2.1.2.1.1.2.2.1.2.2.1.2	0.167058823529412	.	56200001	56400000	#4848FF	1	0.25
chr1	56400001	56520000	B.2.1.2.1.1.2.1.2.1	0.172941176470588	.	56400001	56520000	#4848FF	1	0.25
chr1	56520001	56920000	B.2.1.1.2.1.2.1.1	0.208235294117647	.	56520001	56920000	#4848FF	1	0.25
chr1	56920001	57040000	A.2.2.2.2.2.2.2.2	0.442352941176471	.	56920001	57040000	#FFDADA	1	0.625
chr1	57040001	57320000	B.2.1.2.1.1.2.1.1	0.174117647058824	.	57040001	57320000	#4848FF	1	0.25
chr1	57320001	57680000	B.2.2.1.2.1.2.2	0.0517647058823529	.	57320001	57680000	#0000FF	1	0.125
chr1	57680001	58160000	B.2.2.2.1.1.1.1.1	0.0352941176470588	.	57680001	58160000	#0000FF	1	0.125
chr1	58160001	58440000	B.2.2.1.2.1.2.1	0.0529411764705882	.	58160001	58440000	#0000FF	1	0.125
chr1	58440001	58600000	B.2.1.1.2.1.2.1.2	0.207058823529412	.	58440001	58600000	#4848FF	1	0.25
chr1	58600001	58920000	B.2.1.2.1.1.2.1.2.2	0.171764705882353	.	58600001	58920000	#4848FF	1	0.25
chr1	58920001	59200000	A.2.1.1.1.2.1.2.2.1.1.2	0.684705882352941	.	58920001	59200000	#FF9191	1	0.75
chr1	59200001	59520000	A.1.1.1.2.1.2.2.1.2	0.975294117647059	.	59200001	59520000	#FF0000	1	1
chr1	59520001	60160000	A.1.1.1.2.1.2.1	0.977647058823529	.	59520001	60160000	#FF0000	1	1
chr1	60160001	60440000	A.2.1.1.1.2.1.2.2.1.1.1	0.685882352941176	.	60160001	60440000	#FF9191	1	0.75
chr1	60440001	60800000	B.2.2.1.2.2.2.1.2	0.0388235294117647	.	60440001	60800000	#0000FF	1	0.125
chr1	60800001	60880000	B.2.1.2.1.1.1.2.1.2.1	0.182352941176471	.	60800001	60880000	#4848FF	1	0.25
chr1	60880001	61320000	B.2.2.2.2.1.1.2.1	0.00941176470588235	.	60880001	61320000	#0000FF	1	0.125
chr1	61320001	61800000	B.2.1.2.1.2.1.2	0.158823529411765	.	61320001	61800000	#4848FF	1	0.25
chr1	61800001	62120000	B.1.2.2.1.2.1.2.1.1	0.281176470588235	.	61800001	62120000	#9191FF	1	0.375
chr1	62120001	62280000	A.2.1.1.1.2.1.2.2.2.1	0.682352941176471	.	62120001	62280000	#FF9191	1	0.75
chr1	62280001	62600000	A.2.2.1.2.2.1.1.1.1	0.530588235294118	.	62280001	62600000	#FFDADA	1	0.625
chr1	62600001	62880000	A.2.2.2.1.1.1.1.1.1.1	0.514117647058824	.	62600001	62880000	#FFDADA	1	0.625
chr1	62880001	63320000	A.1.1.1.2.2.1.1.1	0.972941176470588	.	62880001	63320000	#FF0000	1	1
chr1	63320001	63600000	B.1.1.1.2.1.2.1.2	0.422352941176471	.	63320001	63600000	#DADAFF	1	0.5
chr1	63600001	63760000	B.1.2.1.2.1.2.1.1.1	0.34	.	63600001	63760000	#9191FF	1	0.375
chr1	63760001	64080000	A.2.1.1.1.1.1.1.1	0.716470588235294	.	63760001	64080000	#FF9191	1	0.75
chr1	64080001	64440000	B.1.1.2.1.1.2.1.2.1	0.387058823529412	.	64080001	64440000	#DADAFF	1	0.5
chr1	64440001	64600000	B.1.2.2.2.2.2.2.1	0.250588235294118	.	64440001	64600000	#9191FF	1	0.375
chr1	64600001	64760000	B.1.2.2.1.2.1.2.1.2	0.28	.	64600001	64760000	#9191FF	1	0.375
chr1	64760001	65080000	B.2.1.2.1.1.2.2.1.2.2.1.1	0.168235294117647	.	64760001	65080000	#4848FF	1	0.25
chr1	65080001	65320000	B.1.2.1.2.2.2.2.2	0.314117647058824	.	65080001	65320000	#9191FF	1	0.375
chr1	65320001	65480000	A.2.1.1.1.2.1.2.2.2.2	0.681176470588235	.	65320001	65480000	#FF9191	1	0.75
chr1	65480001	65720000	A.2.2.1.2.2.1.1.1.2	0.529411764705882	.	65480001	65720000	#FFDADA	1	0.625
chr1	65720001	65960000	B.1.1.1.2.1.2.1.1.1.1	0.425882352941176	.	65720001	65960000	#DADAFF	1	0.5
chr1	65960001	66160000	B.2.1.2.1.1.1.1.1.2	0.190588235294118	.	65960001	66160000	#4848FF	1	0.25
chr1	66160001	66240000	B.1.2.1.2.1.2.1.1.2	0.338823529411765	.	66160001	66240000	#9191FF	1	0.375
chr1	66240001	66440000	B.1.1.1.2.1.2.1.1.2	0.423529411764706	.	66240001	66440000	#DADAFF	1	0.5
chr1	66440001	66720000	B.2.1.1.2.1.1.1.1	0.215294117647059	.	66440001	66720000	#4848FF	1	0.25
chr1	66720001	66920000	A.1.1.2.1.2.1.2.2.1	0.927058823529412	.	66720001	66920000	#FF0000	1	1
chr1	66920001	67200000	B.1.2.1.2.2.2.1.2.1	0.318823529411765	.	66920001	67200000	#9191FF	1	0.375
chr1	67200001	67360000	A.2.2.1.2.2.1.1.2.2	0.524705882352941	.	67200001	67360000	#FFDADA	1	0.625
chr1	67360001	67600000	A.1.1.2.2.2.1.2.1	0.885882352941176	.	67360001	67600000	#FF0000	1	1
chr1	67600001	67960000	A.1.1.1.2.1.2.2.1.1	0.976470588235294	.	67600001	67960000	#FF0000	1	1
chr1	67960001	68240000	A.1.2.2.2.2.1.2.2.1	0.735294117647059	.	67960001	68240000	#FF4848	1	0.875
chr1	68240001	68600000	B.2.1.1.2.1.1.2.2	0.209411764705882	.	68240001	68600000	#4848FF	1	0.25
chr1	68600001	69040000	B.2.1.2.1.1.1.1.2.1.2	0.188235294117647	.	68600001	69040000	#4848FF	1	0.25
chr1	69040001	69240000	B.2.2.1.2.1.1.2.2.2.2	0.0541176470588235	.	69040001	69240000	#0000FF	1	0.125
chr1	69240001	69440000	B.2.2.1.2.2.1.1.1	0.0505882352941176	.	69240001	69440000	#0000FF	1	0.125
chr1	69440001	69920000	B.2.2.2.2.2.2	0.00117647058823529	.	69440001	69920000	#0000FF	1	0.125
chr1	69920001	70360000	B.2.2.2.1.1.2.2.1.1	0.0294117647058824	.	69920001	70360000	#0000FF	1	0.125
chr1	70360001	70600000	B.2.1.2.1.2.2.2.1.2.1	0.149411764705882	.	70360001	70600000	#4848FF	1	0.25
chr1	70600001	70920000	A.1.2.1.1.1.1.2.2.2.2	0.862352941176471	.	70600001	70920000	#FF4848	1	0.875
chr1	70920001	71560000	B.2.1.2.1.2.1.1.2.1	0.161176470588235	.	70920001	71560000	#4848FF	1	0.25
chr1	71560001	71800000	B.2.2.1.2.2.2.2.2	0.0364705882352941	.	71560001	71800000	#0000FF	1	0.125
chr1	71800001	72120000	B.2.2.2.1.1.2.1.1	0.0317647058823529	.	71800001	72120000	#0000FF	1	0.125
chr1	72120001	72240000	B.2.2.1.2.1.1.1.2.1	0.0635294117647059	.	72120001	72240000	#0000FF	1	0.125
chr1	72240001	72560000	B.2.2.1.2.2.2.1.1.2.1	0.0411764705882353	.	72240001	72560000	#0000FF	1	0.125
chr1	72560001	72720000	B.2.2.1.2.2.2.2.1	0.0376470588235294	.	72560001	72720000	#0000FF	1	0.125
chr1	72720001	73360000	B.2.2.2.2.1.2.2	0.00352941176470588	.	72720001	73360000	#0000FF	1	0.125
chr1	73360001	73720000	B.2.2.2.2.1.2.1.2	0.00470588235294118	.	73360001	73720000	#0000FF	1	0.125
chr1	73720001	74040000	B.2.2.2.2.1.2.1.1.2	0.00588235294117647	.	73720001	74040000	#0000FF	1	0.125
chr1	74040001	74120000	B.2.1.2.1.1.1.2.1.2.2.2	0.18	.	74040001	74120000	#4848FF	1	0.25
chr1	74120001	74240000	B.2.1.2.1.1.1.2.1.2.2.1	0.181176470588235	.	74120001	74240000	#4848FF	1	0.25
chr1	74240001	74640000	B.2.2.1.2.1.1.2.1.2.1	0.0588235294117647	.	74240001	74640000	#0000FF	1	0.125
chr1	74640001	74760000	B.2.1.1.2.2.1.2.1.1	0.202352941176471	.	74640001	74760000	#4848FF	1	0.25
chr1	74760001	74920000	B.2.1.1.2.2.1.2.1.2.1	0.201176470588235	.	74760001	74920000	#4848FF	1	0.25
chr1	74920001	75240000	B.1.1.2.1.1.1.1.1.2	0.398823529411765	.	74920001	75240000	#DADAFF	1	0.5
chr1	75240001	75760000	B.2.1.2.1.2.1.1.2.2	0.16	.	75240001	75760000	#4848FF	1	0.25
chr1	75760001	75880000	B.1.1.1.2.1.2.2.1.2	0.42	.	75760001	75880000	#DADAFF	1	0.5
chr1	75880001	76160000	B.2.1.1.2.2.2.2.1.2	0.194117647058824	.	75880001	76160000	#4848FF	1	0.25
chr1	76160001	76280000	A.2.1.1.1.2.1.2.1.1.1	0.690588235294118	.	76160001	76280000	#FF9191	1	0.75
chr1	76280001	76680000	B.1.2.1.2.2.1.1.2.2	0.328235294117647	.	76280001	76680000	#9191FF	1	0.375
chr1	76680001	76840000	B.1.2.2.1.2.1.1.2.2	0.282352941176471	.	76680001	76840000	#9191FF	1	0.375
chr1	76840001	77360000	B.2.2.1.2.2.1.1.2.1	0.0494117647058823	.	76840001	77360000	#0000FF	1	0.125
chr1	77360001	77560000	B.2.1.1.2.1.1.1.2.2	0.212941176470588	.	77360001	77560000	#4848FF	1	0.25
chr1	77560001	78040000	A.2.2.2.2.1.2.1	0.462352941176471	.	77560001	78040000	#FFDADA	1	0.625
chr1	78040001	78280000	A.1.1.2.1.2.1.1.1	0.931764705882353	.	78040001	78280000	#FF0000	1	1
chr1	78280001	78520000	A.1.1.2.1.2.1.2.2.2	0.925882352941176	.	78280001	78520000	#FF0000	1	1
chr1	78520001	78880000	A.2.2.2.2.1.2.2.1	0.461176470588235	.	78520001	78880000	#FFDADA	1	0.625
chr1	78880001	79080000	B.1.2.2.1.2.2.1.2	0.274117647058824	.	78880001	79080000	#9191FF	1	0.375
chr1	79080001	79200000	A.2.1.1.1.2.1.2.1.1.2	0.689411764705882	.	79080001	79200000	#FF9191	1	0.75
chr1	79200001	79840000	B.2.1.2.1.2.2.2.1.2.2	0.148235294117647	.	79200001	79840000	#4848FF	1	0.25
chr1	79840001	80080000	B.1.2.1.2.2.1.1.1.1	0.331764705882353	.	79840001	80080000	#9191FF	1	0.375
chr1	80080001	80320000	A.2.2.1.2.1.1.2.1	0.545882352941176	.	80080001	80320000	#FFDADA	1	0.625
chr1	80320001	80600000	B.2.1.1.2.2.1.2.2.1	0.198823529411765	.	80320001	80600000	#4848FF	1	0.25
chr1	80600001	81000000	B.2.2.1.2.2.1.1.2.2	0.0482352941176471	.	80600001	81000000	#0000FF	1	0.125
chr1	81000001	81160000	B.1.2.2.1.2.2.1.1.1.1	0.277647058823529	.	81000001	81160000	#9191FF	1	0.375
chr1	81160001	81320000	B.2.2.1.2.1.1.1.1.1.1	0.0670588235294118	.	81160001	81320000	#0000FF	1	0.125
chr1	81320001	81440000	B.2.1.2.1.1.1.2.1.1.2	0.183529411764706	.	81320001	81440000	#4848FF	1	0.25
chr1	81440001	81800000	B.2.2.1.2.2.2.1.1.1.2.2	0.0423529411764706	.	81440001	81800000	#0000FF	1	0.125
chr1	81800001	81960000	B.1.2.2.1.2.2.2.2.2	0.270588235294118	.	81800001	81960000	#9191FF	1	0.375
chr1	81960001	82240000	B.1.2.1.2.2.1.2.2.1	0.322352941176471	.	81960001	82240000	#9191FF	1	0.375
chr1	82240001	82480000	B.2.2.1.2.1.1.1.2.2.1	0.0623529411764706	.	82240001	82480000	#0000FF	1	0.125
chr1	82480001	82800000	B.2.2.1.2.2.2.1.1.1.1	0.0447058823529412	.	82480001	82800000	#0000FF	1	0.125
chr1	82800001	82920000	B.2.1.2.1.1.1.2.2.2.1	0.176470588235294	.	82800001	82920000	#4848FF	1	0.25
chr1	82920001	83200000	B.2.2.2.1.1.2.1.2	0.0305882352941176	.	82920001	83200000	#0000FF	1	0.125
chr1	83200001	83560000	B.2.2.1.2.2.2.1.1.1.2.1	0.0435294117647059	.	83200001	83560000	#0000FF	1	0.125
chr1	83560001	83840000	B.2.1.2.1.2.2.1.2.2	0.151764705882353	.	83560001	83840000	#4848FF	1	0.25
chr1	83840001	84040000	B.1.1.2.1.1.1.1.2.1	0.397647058823529	.	83840001	84040000	#DADAFF	1	0.5
chr1	84040001	84400000	B.2.1.2.1.1.1.1.2.1.1	0.189411764705882	.	84040001	84400000	#4848FF	1	0.25
chr1	84400001	84520000	B.1.1.2.1.1.1.1.2.2	0.396470588235294	.	84400001	84520000	#DADAFF	1	0.5
chr1	84520001	84920000	A.2.1.1.1.1.1.1.2.1.1	0.715294117647059	.	84520001	84920000	#FF9191	1	0.75
chr1	84920001	85200000	A.1.2.1.1.1.1.2.2.1.2.1	0.865882352941176	.	84920001	85200000	#FF4848	1	0.875
chr1	85200001	85360000	A.2.1.2.1.2.1.1.1.1	0.617647058823529	.	85200001	85360000	#FF9191	1	0.75
chr1	85360001	85560000	A.1.2.1.2.1.2.2.1.2	0.804705882352941	.	85360001	85560000	#FF4848	1	0.875
chr1	85560001	85760000	A.2.1.1.1.2.1.2.1.2.2	0.687058823529412	.	85560001	85760000	#FF9191	1	0.75
chr1	85760001	85960000	B.1.2.1.2.2.1.2.1.2.2	0.323529411764706	.	85760001	85960000	#9191FF	1	0.375
chr1	85960001	86040000	B.1.2.1.2.2.1.2.1.1.1	0.327058823529412	.	85960001	86040000	#9191FF	1	0.375
chr1	86040001	86200000	B.1.1.2.1.1.1.1.1.1.1	0.401176470588235	.	86040001	86200000	#DADAFF	1	0.5
chr1	86200001	86560000	B.2.1.1.2.2.1.2.2.2	0.197647058823529	.	86200001	86560000	#4848FF	1	0.25
chr1	86560001	86800000	B.2.1.2.1.2.2.2.2.2	0.145882352941176	.	86560001	86800000	#4848FF	1	0.25
chr1	86800001	86960000	B.1.1.1.2.1.2.2.2.1	0.418823529411765	.	86800001	86960000	#DADAFF	1	0.5
chr1	86960001	87120000	B.1.2.2.1.2.1.1.2.1	0.283529411764706	.	86960001	87120000	#9191FF	1	0.375
chr1	87120001	87320000	A.2.1.2.1.2.1.1.1.2.2	0.615294117647059	.	87120001	87320000	#FF9191	1	0.75
chr1	87320001	87560000	A.1.2.1.1.1.1.2.2.2.1	0.863529411764706	.	87320001	87560000	#FF4848	1	0.875
chr1	87560001	87760000	B.1.1.1.2.1.2.2.2.2.2	0.416470588235294	.	87560001	87760000	#DADAFF	1	0.5
chr1	87760001	88000000	A.2.2.1.2.2.1.1.2.1.2.1	0.527058823529412	.	87760001	88000000	#FFDADA	1	0.625
chr1	88000001	88200000	B.1.1.2.1.1.2.1.1.1	0.389411764705882	.	88000001	88200000	#DADAFF	1	0.5
chr1	88200001	88520000	B.1.1.2.1.1.2.2	0.384705882352941	.	88200001	88520000	#DADAFF	1	0.5
chr1	88520001	88720000	B.2.1.1.2.1.1.1.2.1	0.214117647058824	.	88520001	88720000	#4848FF	1	0.25
chr1	88720001	89080000	B.2.1.2.1.1.1.1.2.2.2	0.185882352941176	.	88720001	89080000	#4848FF	1	0.25
chr1	89080001	89400000	A.1.2.1.2.1.2.1.1	0.809411764705882	.	89080001	89400000	#FF4848	1	0.875
chr1	89400001	89760000	A.1.1.1.2.2.1.1.2	0.971764705882353	.	89400001	89760000	#FF0000	1	1
chr1	89760001	89840000	A.1.2.2.2.2.1.2.1.1	0.737647058823529	.	89760001	89840000	#FF4848	1	0.875
chr1	89840001	90040000	A.1.2.1.2.1.2.1.2.1	0.808235294117647	.	89840001	90040000	#FF4848	1	0.875
chr1	90040001	90240000	A.1.1.2.1.2.1.2.1.2	0.928235294117647	.	90040001	90240000	#FF0000	1	1
chr1	90240001	90480000	A.1.2.1.1.1.1.2.2.1.2.2	0.864705882352941	.	90240001	90480000	#FF4848	1	0.875
chr1	90480001	90800000	B.2.1.1.2.1.1.2.1.1	0.211764705882353	.	90480001	90800000	#4848FF	1	0.25
chr1	90800001	91160000	B.2.1.2.1.1.1.1.2.2.1	0.187058823529412	.	90800001	91160000	#4848FF	1	0.25
chr1	91160001	91360000	B.1.1.2.1.1.2.1.1.2	0.388235294117647	.	91160001	91360000	#DADAFF	1	0.5
chr1	91360001	91560000	A.2.1.1.1.1.1.1.2.2	0.711764705882353	.	91360001	91560000	#FF9191	1	0.75
chr1	91560001	91680000	B.1.1.2.1.1.1.1.1.1.2	0.4	.	91560001	91680000	#DADAFF	1	0.5
chr1	91680001	91880000	B.2.1.2.1.1.1.1.1.1	0.191764705882353	.	91680001	91880000	#4848FF	1	0.25
chr1	91880001	92120000	B.1.1.1.2.1.2.2.2.2.1	0.417647058823529	.	91880001	92120000	#DADAFF	1	0.5
chr1	92120001	92440000	B.1.1.1.2.1.2.1.1.1.2	0.424705882352941	.	92120001	92440000	#DADAFF	1	0.5
chr1	92440001	92720000	B.1.2.1.2.2.2.1.2.2.2	0.316470588235294	.	92440001	92720000	#9191FF	1	0.375
chr1	92720001	92920000	A.2.1.1.1.1.1.1.2.1.2.2	0.712941176470588	.	92720001	92920000	#FF9191	1	0.75
chr1	92920001	93080000	A.1.2.1.1.1.1.2.2.1.1	0.867058823529412	.	92920001	93080000	#FF4848	1	0.875
chr1	93080001	93280000	A.2.2.2.1.1.1.1.1.1.2	0.512941176470588	.	93080001	93280000	#FFDADA	1	0.625
chr1	93280001	93760000	A.1.1.1.1.2.1.1	0.995294117647059	.	93280001	93760000	#FF0000	1	1
chr1	93760001	93840000	A.1.2.1.2.1.2.2.1.1	0.805882352941176	.	93760001	93840000	#FF4848	1	0.875
chr1	93840001	94080000	A.2.2.1.2.2.1.1.2.1.1	0.528235294117647	.	93840001	94080000	#FFDADA	1	0.625
chr1	94080001	94400000	A.1.2.1.2.1.2.1.2.2	0.807058823529412	.	94080001	94400000	#FF4848	1	0.875
chr1	94400001	94760000	B.1.2.1.2.2.2.1.2.2.1	0.317647058823529	.	94400001	94760000	#9191FF	1	0.375
chr1	94760001	95000000	A.2.2.2.2.1.2.2.2	0.46	.	94760001	95000000	#FFDADA	1	0.625
chr1	95000001	95320000	B.1.2.1.2.2.2.1.1	0.32	.	95000001	95320000	#9191FF	1	0.375
chr1	95320001	95560000	A.2.1.2.1.2.1.1.1.2.1	0.616470588235294	.	95320001	95560000	#FF9191	1	0.75
chr1	95560001	95720000	B.1.2.2.1.2.1.1.1.2	0.284705882352941	.	95560001	95720000	#9191FF	1	0.375
chr1	95720001	96360000	B.2.2.2.2.1.2.1.1.1	0.00705882352941176	.	95720001	96360000	#0000FF	1	0.125
chr1	96360001	96680000	B.2.2.2.1.1.2.2.2.1.1	0.0270588235294118	.	96360001	96680000	#0000FF	1	0.125
chr1	96680001	96880000	B.2.1.2.1.2.2.1.1.2.2.1	0.155294117647059	.	96680001	96880000	#4848FF	1	0.25
chr1	96880001	97160000	B.2.1.2.1.2.2.1.1.2.1	0.156470588235294	.	96880001	97160000	#4848FF	1	0.25
chr1	97160001	97320000	A.2.2.2.1.1.2.2.1.2.2	0.485882352941176	.	97160001	97320000	#FFDADA	1	0.625
chr1	97320001	97600000	B.2.1.2.1.2.1.1.1.2	0.162352941176471	.	97320001	97600000	#4848FF	1	0.25
chr1	97600001	97880000	B.1.2.1.2.2.1.2.2.2	0.321176470588235	.	97600001	97880000	#9191FF	1	0.375
chr1	97880001	98000000	A.2.2.1.2.2.1.1.2.1.2.2	0.525882352941176	.	97880001	98000000	#FFDADA	1	0.625
chr1	98000001	98280000	B.1.2.1.2.2.1.1.2.1	0.329411764705882	.	98000001	98280000	#9191FF	1	0.375
chr1	98280001	98440000	A.2.2.2.2.1.1.2.1	0.464705882352941	.	98280001	98440000	#FFDADA	1	0.625
chr1	98440001	98800000	B.2.2.1.2.1.1.2.1.1	0.06	.	98440001	98800000	#0000FF	1	0.125
chr1	98800001	98960000	B.2.2.1.2.1.1.1.2.2.2	0.0611764705882353	.	98800001	98960000	#0000FF	1	0.125
chr1	98960001	99080000	B.2.2.1.2.1.1.1.1.2	0.0647058823529412	.	98960001	99080000	#0000FF	1	0.125
chr1	99080001	99280000	B.2.1.1.2.2.2.2.1.1	0.195294117647059	.	99080001	99280000	#4848FF	1	0.25
chr1	99280001	99600000	B.2.1.2.1.2.2.2.1.1	0.150588235294118	.	99280001	99600000	#4848FF	1	0.25
chr1	99600001	99720000	B.2.1.1.2.2.2.1	0.196470588235294	.	99600001	99720000	#4848FF	1	0.25
chr1	99720001	100200000	B.2.1.2.1.2.1.1.1.1	0.163529411764706	.	99720001	100200000	#4848FF	1	0.25
chr1	100200001	100480000	A.1.1.2.2.2.1.2.2	0.884705882352941	.	100200001	100480000	#FF0000	1	1
chr1	100480001	100640000	A.1.1.2.1.2.2.2.1.2	0.921176470588235	.	100480001	100640000	#FF0000	1	1
chr1	100640001	100920000	A.1.1.2.1.2.2.2.1.1.2	0.922352941176471	.	100640001	100920000	#FF0000	1	1
chr1	100920001	101360000	A.2.1.2.1.2.1.1.2	0.614117647058824	.	100920001	101360000	#FF9191	1	0.75
chr1	101360001	101720000	A.1.1.1.2.1.2.2.2	0.974117647058824	.	101360001	101720000	#FF0000	1	1
chr1	101720001	101920000	A.1.1.2.1.2.1.2.1.1	0.929411764705882	.	101720001	101920000	#FF0000	1	1
chr1	101920001	102200000	B.1.2.2.1.2.2.1.1.1.2	0.276470588235294	.	101920001	102200000	#9191FF	1	0.375
chr1	102200001	102520000	B.2.2.1.2.1.1.2.1.2.2	0.0576470588235294	.	102200001	102520000	#0000FF	1	0.125
chr1	102520001	102600000	B.2.1.2.1.1.1.2.1.1.1	0.184705882352941	.	102520001	102600000	#4848FF	1	0.25
chr1	102600001	102760000	B.2.1.2.1.2.2.1.1.1	0.157647058823529	.	102600001	102760000	#4848FF	1	0.25
chr1	102760001	103320000	B.2.2.2.1.1.2.2.2.2	0.0247058823529412	.	102760001	103320000	#0000FF	1	0.125
chr1	103320001	103480000	B.2.2.1.2.2.1.2.1	0.0470588235294118	.	103320001	103480000	#0000FF	1	0.125
chr1	103480001	103800000	B.2.1.2.1.2.2.1.1.2.2.2	0.154117647058824	.	103480001	103800000	#4848FF	1	0.25
chr1	103880001	103960000	B.2.1.2.1.2.2.1.1.2.2.2	0.154117647058824	.	103880001	103960000	#4848FF	1	0.25
chr1	104000001	104040000	B.2.1.2.1.2.2.1.1.2.2.2	0.154117647058824	.	104000001	104040000	#4848FF	1	0.25
chr1	104040001	104160000	B.1.2.1.2.2.1.1.1.2	0.330588235294118	.	104040001	104160000	#9191FF	1	0.375
chr1	104160001	104200000	B.2.1.2.1.2.2.1.2.1	0.152941176470588	.	104160001	104200000	#4848FF	1	0.25
chr1	104280001	104600000	B.2.1.2.1.2.2.1.2.1	0.152941176470588	.	104280001	104600000	#4848FF	1	0.25
chr1	104600001	104960000	B.2.2.1.2.1.1.2.2.1	0.0564705882352941	.	104600001	104960000	#0000FF	1	0.125
chr1	104960001	105200000	B.2.1.2.1.1.1.2.2.1.2	0.177647058823529	.	104960001	105200000	#4848FF	1	0.25
chr1	105200001	105360000	A.2.2.2.2.1.1.2.2	0.463529411764706	.	105200001	105360000	#FFDADA	1	0.625
chr1	105360001	105480000	B.1.2.2.1.2.2.1.1.2	0.275294117647059	.	105360001	105480000	#9191FF	1	0.375
chr1	105480001	105720000	B.2.1.2.1.1.1.2.2.1.1	0.178823529411765	.	105480001	105720000	#4848FF	1	0.25
chr1	105720001	106440000	B.2.2.2.1.1.2.2.2.1.2	0.0258823529411765	.	105720001	106440000	#0000FF	1	0.125
chr1	106440001	106600000	B.2.2.1.2.1.1.1.1.1.2	0.0658823529411765	.	106440001	106600000	#0000FF	1	0.125
chr1	106600001	106880000	B.2.2.1.2.2.2.1.1.2.2	0.04	.	106600001	106880000	#0000FF	1	0.125
chr1	106880001	107320000	B.2.2.1.2.1.1.2.2.2.1	0.0552941176470588	.	106880001	107320000	#0000FF	1	0.125
chr1	107320001	107640000	B.1.2.2.1.2.2.2.1	0.272941176470588	.	107320001	107640000	#9191FF	1	0.375
chr1	107640001	107760000	B.2.1.1.2.2.1.2.1.2.2	0.2	.	107640001	107760000	#4848FF	1	0.25
chr1	107760001	107960000	B.1.2.1.2.2.1.2.1.2.1	0.324705882352941	.	107760001	107960000	#9191FF	1	0.375
chr1	107960001	108080000	A.2.2.2.2.1.1.1.1	0.467058823529412	.	107960001	108080000	#FFDADA	1	0.625
chr1	108080001	108280000	B.2.1.1.2.2.2.2.2	0.192941176470588	.	108080001	108280000	#4848FF	1	0.25
chr1	108280001	108760000	B.2.1.1.2.1.1.2.1.2	0.210588235294118	.	108280001	108760000	#4848FF	1	0.25
chr1	108840001	108920000	B.2.1.1.2.1.1.2.1.2	0.210588235294118	.	108840001	108920000	#4848FF	1	0.25
chr1	109000001	109280000	A.1.2.2.2.2.1.2.2.2	0.734117647058824	.	109000001	109280000	#FF4848	1	0.875
chr1	109280001	109560000	A.1.1.2.1.2.2.2.2.2	0.918823529411765	.	109280001	109560000	#FF0000	1	1
chr1	109560001	109720000	A.1.1.2.1.2.2.2.2.1	0.92	.	109560001	109720000	#FF0000	1	1
chr1	109720001	110000000	A.1.1.2.1.2.2.1	0.924705882352941	.	109720001	110000000	#FF0000	1	1
chr1	110000001	110080000	A.1.2.2.1.1.1.2.2.1.1	0.781176470588235	.	110000001	110080000	#FF4848	1	0.875
chr1	110080001	110320000	A.1.1.2.1.1.2.1.2	0.942352941176471	.	110080001	110320000	#FF0000	1	1
chr1	110320001	110560000	A.1.2.1.1.2.1.2.2.2	0.84	.	110320001	110560000	#FF4848	1	0.875
chr1	110560001	110800000	A.1.2.1.2.2.2.2.1	0.789411764705882	.	110560001	110800000	#FF4848	1	0.875
chr1	110800001	111000000	A.1.1.2.2.1.2.1.1.1	0.903529411764706	.	110800001	111000000	#FF0000	1	1
chr1	111000001	111120000	A.2.1.2.2.2.2.1.1.2	0.589411764705882	.	111000001	111120000	#FF9191	1	0.75
chr1	111120001	111400000	A.1.2.1.1.2.1.2.2.1	0.841176470588235	.	111120001	111400000	#FF4848	1	0.875
chr1	111400001	111640000	A.1.1.2.2.1.2.1.1.2	0.902352941176471	.	111400001	111640000	#FF0000	1	1
chr1	111640001	111760000	A.1.2.1.1.1.1.1.1.1	0.871764705882353	.	111640001	111760000	#FF4848	1	0.875
chr1	111760001	112120000	A.1.2.1.1.1.1.1.2	0.869411764705882	.	111760001	112120000	#FF4848	1	0.875
chr1	112120001	112240000	A.1.2.1.1.1.1.1.1.2	0.870588235294118	.	112120001	112240000	#FF4848	1	0.875
chr1	112240001	112320000	A.2.1.1.1.1.1.2.1.1	0.710588235294118	.	112240001	112320000	#FF9191	1	0.75
chr1	112320001	112640000	B.1.1.1.1.2.1.2.2	0.437647058823529	.	112320001	112640000	#DADAFF	1	0.5
chr1	112640001	112840000	B.1.1.2.1.1.1.2.1.1.1	0.395294117647059	.	112640001	112840000	#DADAFF	1	0.5
chr1	112840001	112920000	A.2.2.2.2.2.1.2.1.2	0.450588235294118	.	112840001	112920000	#FFDADA	1	0.625
chr1	112920001	113280000	A.1.2.1.1.1.1.2.1	0.868235294117647	.	112920001	113280000	#FF4848	1	0.875
chr1	113280001	113440000	A.2.1.2.2.2.2.1.1.1	0.590588235294118	.	113280001	113440000	#FF9191	1	0.75
chr1	113440001	113600000	A.1.2.2.1.1.2.1.2.2	0.770588235294118	.	113440001	113600000	#FF4848	1	0.875
chr1	113600001	113840000	A.2.1.2.2.2.2.2.1.2	0.582352941176471	.	113600001	113840000	#FF9191	1	0.75
chr1	113840001	114200000	B.1.2.2.1.2.1.2.2	0.278823529411765	.	113840001	114200000	#9191FF	1	0.375
chr1	114200001	114520000	A.1.1.2.1.2.1.1.2	0.930588235294118	.	114200001	114520000	#FF0000	1	1
chr1	114520001	114680000	B.1.1.1.1.2.1.2.1	0.438823529411765	.	114520001	114680000	#DADAFF	1	0.5
chr1	114680001	114880000	A.2.2.2.1.1.1.1.1.2.2	0.510588235294118	.	114680001	114880000	#FFDADA	1	0.625
chr1	114880001	114960000	A.2.2.2.1.1.1.1.1.2.1	0.511764705882353	.	114880001	114960000	#FFDADA	1	0.625
chr1	114960001	115080000	A.1.2.2.2.2.1.2.1.2	0.736470588235294	.	114960001	115080000	#FF4848	1	0.875
chr1	115080001	115360000	A.2.1.1.1.2.1.1.2.1.2	0.692941176470588	.	115080001	115360000	#FF9191	1	0.75
chr1	115360001	115600000	B.1.2.2.1.2.2.2.2.1	0.271764705882353	.	115360001	115600000	#9191FF	1	0.375
chr1	115600001	116120000	B.2.1.1.2.1.2.2.2	0.204705882352941	.	115600001	116120000	#4848FF	1	0.25
chr1	116120001	116360000	B.1.1.2.1.1.2.1.2.2	0.385882352941176	.	116120001	116360000	#DADAFF	1	0.5
chr1	116360001	116600000	B.1.1.2.1.1.1.2.1.2.2	0.391764705882353	.	116360001	116600000	#DADAFF	1	0.5
chr1	116600001	116880000	A.2.2.1.2.1.1.2.2.1.1	0.544705882352941	.	116600001	116880000	#FFDADA	1	0.625
chr1	116880001	117040000	A.2.1.1.1.2.1.2.1.2.1	0.688235294117647	.	116880001	117040000	#FF9191	1	0.75
chr1	117040001	117200000	A.1.2.2.1.1.2.1.1.1	0.775294117647059	.	117040001	117200000	#FF4848	1	0.875
chr1	117200001	117400000	A.2.1.1.1.2.1.1.2.1.1	0.694117647058824	.	117200001	117400000	#FF9191	1	0.75
chr1	117400001	117680000	A.2.1.1.1.2.1.1.2.2	0.691764705882353	.	117400001	117680000	#FF9191	1	0.75
chr1	117680001	117880000	B.1.1.2.1.1.1.2.1.1.2	0.394117647058824	.	117680001	117880000	#DADAFF	1	0.5
chr1	117880001	118120000	A.2.1.2.2.2.2.2.1.1	0.583529411764706	.	117880001	118120000	#FF9191	1	0.75
chr1	118120001	118280000	A.2.2.1.2.2.1.2.2.2.1	0.521176470588235	.	118120001	118280000	#FFDADA	1	0.625
chr1	118280001	118520000	A.2.2.2.2.1.1.1.2	0.465882352941176	.	118280001	118520000	#FFDADA	1	0.625
chr1	118520001	118840000	B.2.1.2.1.2.2.2.2.1	0.147058823529412	.	118520001	118840000	#4848FF	1	0.25
chr1	118840001	119360000	B.2.2.1.2.2.1.2.2	0.0458823529411765	.	118840001	119360000	#0000FF	1	0.125
chr1	119360001	119520000	A.2.2.2.1.1.2.2.1.2.1	0.487058823529412	.	119360001	119520000	#FFDADA	1	0.625
chr1	119520001	119640000	B.1.1.1.2.1.2.2.1.1	0.421176470588235	.	119520001	119640000	#DADAFF	1	0.5
chr1	119640001	119800000	A.2.2.2.1.1.2.2.1.1	0.488235294117647	.	119640001	119800000	#FFDADA	1	0.625
chr1	119800001	119920000	A.2.2.1.2.2.1.2.2.2.2	0.52	.	119800001	119920000	#FFDADA	1	0.625
chr1	119920001	120120000	B.1.2.1.2.2.1.2.1.1.2	0.325882352941176	.	119920001	120120000	#9191FF	1	0.375
chr1	120120001	120280000	A.2.2.1.2.1.1.2.2.1.2	0.543529411764706	.	120120001	120280000	#FFDADA	1	0.625
chr1	120280001	120560000	B.1.1.2.1.1.1.2.1.2.1	0.392941176470588	.	120280001	120560000	#DADAFF	1	0.5
chr1	120560001	120720000	A.2.2.1.2.2.1.2.2.1	0.522352941176471	.	120560001	120720000	#FFDADA	1	0.625
chr1	120760001	120800000	A.2.2.1.2.2.1.2.2.1	0.522352941176471	.	120760001	120800000	#FFDADA	1	0.625
chr1	120800001	120840000	B.1.1.2.1.1.1.2.2	0.390588235294118	.	120800001	120840000	#DADAFF	1	0.5
chr1	120880001	120920000	B.1.1.2.1.1.1.2.2	0.390588235294118	.	120880001	120920000	#DADAFF	1	0.5
chr1	121080001	121360000	B.2.1.2.1.1.1.2.2.2.2	0.175294117647059	.	121080001	121360000	#4848FF	1	0.25
chr1	142800001	142840000	B.2.1.1.2.2.1.1	0.203529411764706	.	142800001	142840000	#4848FF	1	0.25
chr1	143120001	143240000	B.2.1.1.2.2.1.1	0.203529411764706	.	143120001	143240000	#4848FF	1	0.25
chr1	143440001	143520000	B.2.1.1.2.2.1.1	0.203529411764706	.	143440001	143520000	#4848FF	1	0.25
chr1	143960001	144080000	A.1.2.2.2.2.1.1.1	0.741176470588235	.	143960001	144080000	#FF4848	1	0.875
chr1	144520001	144600000	A.1.2.2.2.2.1.1.1	0.741176470588235	.	144520001	144600000	#FF4848	1	0.875
chr1	144640001	144720000	A.1.2.2.2.2.1.1.1	0.741176470588235	.	144640001	144720000	#FF4848	1	0.875
chr1	144800001	145120000	A.1.2.2.2.2.1.1.1	0.741176470588235	.	144800001	145120000	#FF4848	1	0.875
chr1	145120001	145320000	A.2.1.1.1.1.1.2.1.2	0.709411764705882	.	145120001	145320000	#FF9191	1	0.75
chr1	145360001	145400000	A.2.1.1.1.1.1.2.1.2	0.709411764705882	.	145360001	145400000	#FF9191	1	0.75
chr1	145400001	145840000	A.1.1.1.2.2.1.2.1.1	0.970588235294118	.	145400001	145840000	#FF0000	1	1
chr1	146120001	146160000	A.1.1.1.2.2.1.2.1.1	0.970588235294118	.	146120001	146160000	#FF0000	1	1
chr1	146320001	146400000	A.2.2.2.1.1.1.2.2.1	0.503529411764706	.	146320001	146400000	#FFDADA	1	0.625
chr1	146440001	146760000	A.2.2.2.1.1.1.2.2.1	0.503529411764706	.	146440001	146760000	#FFDADA	1	0.625
chr1	146760001	146960000	B.1.2.1.2.1.2.2.1	0.334117647058824	.	146760001	146960000	#9191FF	1	0.375
chr1	146960001	147240000	A.2.2.2.2.2.1.1.2.1.1.1	0.457647058823529	.	146960001	147240000	#FFDADA	1	0.625
chr1	147240001	147440000	A.2.2.1.1.2.1.2.2.1	0.556470588235294	.	147240001	147440000	#FFDADA	1	0.625
chr1	147680001	147840000	A.2.2.1.1.2.1.2.2.1	0.556470588235294	.	147680001	147840000	#FFDADA	1	0.625
chr1	148320001	148360000	A.2.2.1.1.2.1.2.2.1	0.556470588235294	.	148320001	148360000	#FFDADA	1	0.625
chr1	148520001	148560000	A.2.2.1.1.2.1.2.2.1	0.556470588235294	.	148520001	148560000	#FFDADA	1	0.625
chr1	148840001	148960000	B.1.2.2.1.2.1.1.1.1	0.285882352941176	.	148840001	148960000	#9191FF	1	0.375
chr1	149200001	149320000	A.2.2.1.2.1.1.2.2.2	0.542352941176471	.	149200001	149320000	#FFDADA	1	0.625
chr1	149640001	149760000	A.2.2.1.2.1.1.2.2.2	0.542352941176471	.	149640001	149760000	#FFDADA	1	0.625
chr1	149760001	150200000	A.1.1.1.2.1.1.1.1.2.1	0.983529411764706	.	149760001	150200000	#FF0000	1	1
chr1	150200001	150440000	A.1.1.2.2.1.1.2.1.2	0.908235294117647	.	150200001	150440000	#FF0000	1	1
chr1	150440001	151040000	A.1.1.1.1.1.2.1.2	0.997647058823529	.	150440001	151040000	#FF0000	1	1
chr1	151040001	151280000	A.1.2.1.1.2.2.1.2.2.2.2	0.832941176470588	.	151040001	151280000	#FF4848	1	0.875
chr1	151280001	151560000	A.1.1.1.2.2.2.1.1	0.961176470588235	.	151280001	151560000	#FF0000	1	1
chr1	151560001	151840000	A.1.2.1.1.1.2.1.1.2	0.86	.	151560001	151840000	#FF4848	1	0.875
chr1	151840001	152040000	A.2.1.1.1.1.1.2.2	0.708235294117647	.	151840001	152040000	#FF9191	1	0.75
chr1	152040001	152480000	B.1.2.2.1.1.1.1.1.1.2	0.311764705882353	.	152040001	152480000	#9191FF	1	0.375
chr1	152480001	152840000	B.2.1.1.1.1.1.2.1	0.243529411764706	.	152480001	152840000	#4848FF	1	0.25
chr1	152840001	152960000	B.1.1.2.2.2.1.2	0.368235294117647	.	152840001	152960000	#DADAFF	1	0.5
chr1	152960001	153160000	B.1.2.2.1.1.1.1.1.1.1	0.312941176470588	.	152960001	153160000	#9191FF	1	0.375
chr1	153160001	153280000	A.2.2.2.2.2.1.1.2.2.1	0.454117647058824	.	153160001	153280000	#FFDADA	1	0.625
chr1	153280001	153480000	A.2.2.1.1.1.2.2.1	0.567058823529412	.	153280001	153480000	#FFDADA	1	0.625
chr1	153520001	153560000	A.2.2.1.1.1.2.2.1	0.567058823529412	.	153520001	153560000	#FFDADA	1	0.625
chr1	153560001	153960000	A.1.1.1.2.1.1.1.1.1.2	0.984705882352941	.	153560001	153960000	#FF0000	1	1
chr1	153960001	154120000	A.1.2.2.1.1.1.2.1.1	0.783529411764706	.	153960001	154120000	#FF4848	1	0.875
chr1	154120001	154600000	A.1.1.1.2.1.1.1.1.1.1	0.985882352941176	.	154120001	154600000	#FF0000	1	1
chr1	154600001	154920000	A.1.2.1.2.2.1.1.1.1	0.802352941176471	.	154600001	154920000	#FF4848	1	0.875
chr1	154920001	155160000	A.1.1.2.2.1.1.2.1.1	0.909411764705882	.	154920001	155160000	#FF0000	1	1
chr1	155160001	155480000	A.1.1.2.1.1.2.2.1.2.1	0.937647058823529	.	155160001	155480000	#FF0000	1	1
chr1	155480001	155560000	A.2.1.1.2.2.1.1.1.1	0.651764705882353	.	155480001	155560000	#FF9191	1	0.75
chr1	155560001	155760000	A.1.2.1.1.2.2.2.2.2.1	0.825882352941177	.	155560001	155760000	#FF4848	1	0.875
chr1	155760001	155960000	A.1.2.1.1.2.2.1.2.2.1	0.835294117647059	.	155760001	155960000	#FF4848	1	0.875
chr1	155960001	156040000	A.2.1.1.2.1.2.1	0.654117647058824	.	155960001	156040000	#FF9191	1	0.75
chr1	156040001	156320000	A.1.1.2.1.1.2.2.1.1.1	0.941176470588235	.	156040001	156320000	#FF0000	1	1
chr1	156320001	156600000	A.1.1.2.2.1.1.1.2.2.1.2	0.911764705882353	.	156320001	156600000	#FF0000	1	1
chr1	156600001	156680000	A.2.2.1.1.2.2.2	0.548235294117647	.	156600001	156680000	#FFDADA	1	0.625
chr1	156680001	156880000	A.1.1.2.2.1.1.1.2.2.2	0.910588235294118	.	156680001	156880000	#FF0000	1	1
chr1	156880001	157120000	A.2.1.1.1.2.1.1.1.1.2	0.696470588235294	.	156880001	157120000	#FF9191	1	0.75
chr1	157120001	157600000	A.1.2.1.1.1.2.1.1.1	0.861176470588235	.	157120001	157600000	#FF4848	1	0.875
chr1	157600001	157840000	A.2.1.1.1.2.2.1.2.1.2	0.672941176470588	.	157600001	157840000	#FF9191	1	0.75
chr1	157840001	158200000	B.1.1.1.2.2.2.1.1	0.404705882352941	.	157840001	158200000	#DADAFF	1	0.5
chr1	158200001	158360000	A.2.2.2.2.2.1.1.2.1.1.2	0.456470588235294	.	158200001	158360000	#FFDADA	1	0.625
chr1	158360001	158520000	B.1.2.1.2.1.2.2.2	0.332941176470588	.	158360001	158520000	#9191FF	1	0.375
chr1	158520001	158760000	B.1.2.2.1.1.1.2.2	0.3	.	158520001	158760000	#9191FF	1	0.375
chr1	158760001	158960000	B.1.1.2.1.2.2.1.1	0.376470588235294	.	158760001	158960000	#DADAFF	1	0.5
chr1	158960001	159080000	A.2.1.1.1.1.2.2.1.2	0.704705882352941	.	158960001	159080000	#FF9191	1	0.75
chr1	159080001	159440000	B.2.1.1.1.1.1.2.2	0.242352941176471	.	159080001	159440000	#4848FF	1	0.25
chr1	159440001	159720000	B.2.1.2.2.1.2.1.1	0.142352941176471	.	159440001	159720000	#4848FF	1	0.25
chr1	159720001	160040000	A.2.1.1.1.2.1.1.1.1.1	0.697647058823529	.	159720001	160040000	#FF9191	1	0.75
chr1	160040001	160160000	A.1.2.2.2.1.2.2.2.2	0.742352941176471	.	160040001	160160000	#FF4848	1	0.875
chr1	160160001	160400000	A.1.1.1.2.2.1.2.1.2.2	0.967058823529412	.	160160001	160400000	#FF0000	1	1
chr1	160400001	160680000	A.1.1.1.1.2.2.1.2	0.990588235294118	.	160400001	160680000	#FF0000	1	1
chr1	160680001	161040000	A.1.1.1.1.2.2.2.1	0.989411764705882	.	160680001	161040000	#FF0000	1	1
chr1	161040001	161200000	A.1.1.2.2.1.1.1.2.2.1.1	0.912941176470588	.	161040001	161200000	#FF0000	1	1
chr1	161200001	161440000	A.1.1.2.1.1.2.2.2.1.1	0.935294117647059	.	161200001	161440000	#FF0000	1	1
chr1	161440001	161520000	A.1.2.2.2.1.2.2.1.1	0.747058823529412	.	161440001	161520000	#FF4848	1	0.875
chr1	161520001	161720000	A.1.1.2.1.1.2.2.2.1.2	0.934117647058823	.	161520001	161720000	#FF0000	1	1
chr1	161720001	162040000	A.1.2.2.2.1.2.2.2.1	0.743529411764706	.	161720001	162040000	#FF4848	1	0.875
chr1	162040001	162600000	A.2.2.1.2.1.1.1	0.547058823529412	.	162040001	162600000	#FFDADA	1	0.625
chr1	162600001	162800000	A.2.2.2.1.1.1.2.2.2.1.1	0.502352941176471	.	162600001	162800000	#FFDADA	1	0.625
chr1	162800001	163320000	B.1.2.2.1.1.1.2.1.2.2	0.301176470588235	.	162800001	163320000	#9191FF	1	0.375
chr1	163320001	163520000	B.2.2.1.1.1.2.1.1.1	0.0964705882352941	.	163320001	163520000	#0000FF	1	0.125
chr1	163520001	163680000	B.2.2.1.1.1.1.1.2.1.1	0.115294117647059	.	163520001	163680000	#0000FF	1	0.125
chr1	163680001	163800000	B.2.2.1.1.1.1.1.2.1.2	0.114117647058824	.	163680001	163800000	#0000FF	1	0.125
chr1	163800001	163960000	B.2.2.1.1.1.2.1.2	0.0941176470588235	.	163800001	163960000	#0000FF	1	0.125
chr1	163960001	164200000	B.2.2.1.1.2.2.1.1.1	0.0788235294117647	.	163960001	164200000	#0000FF	1	0.125
chr1	164200001	164520000	B.2.2.2.2.2.1	0.00235294117647059	.	164200001	164520000	#0000FF	1	0.125
chr1	164520001	164680000	B.2.1.2.2.1.1.1	0.144705882352941	.	164520001	164680000	#4848FF	1	0.25
chr1	164680001	165040000	B.2.2.1.1.2.2.2	0.0682352941176471	.	164680001	165040000	#0000FF	1	0.125
chr1	165040001	165320000	B.2.1.1.1.2.2.1.2.2.1	0.222352941176471	.	165040001	165320000	#4848FF	1	0.25
chr1	165320001	165560000	B.1.1.1.2.2.2.1.2	0.403529411764706	.	165320001	165560000	#DADAFF	1	0.5
chr1	165560001	165880000	A.1.1.2.2.2.1.1.1.2.2	0.890588235294118	.	165560001	165880000	#FF0000	1	1
chr1	165880001	166080000	B.1.2.1.2.1.2.1.2.1.1	0.337647058823529	.	165880001	166080000	#9191FF	1	0.375
chr1	166080001	166520000	B.1.2.2.1.1.1.1.1.2.2.2	0.308235294117647	.	166080001	166520000	#9191FF	1	0.375
chr1	166520001	166800000	B.2.1.2.2.1.2.1.2	0.141176470588235	.	166520001	166800000	#4848FF	1	0.25
chr1	166800001	167200000	A.1.2.2.2.2.2.2.2.1	0.721176470588235	.	166800001	167200000	#FF4848	1	0.875
chr1	167200001	167400000	A.1.1.2.2.2.1.1.1.2.1.1	0.892941176470588	.	167200001	167400000	#FF0000	1	1
chr1	167400001	167560000	A.1.2.1.2.1.1.1.1.2.1	0.821176470588235	.	167400001	167560000	#FF4848	1	0.875
chr1	167560001	167880000	A.1.1.1.2.1.1.2.1	0.98	.	167560001	167880000	#FF0000	1	1
chr1	167880001	168000000	A.1.2.1.1.1.2.1.2.1.1	0.858823529411765	.	167880001	168000000	#FF4848	1	0.875
chr1	168000001	168240000	A.1.1.2.2.2.2.1.1.1.2.1	0.881176470588235	.	168000001	168240000	#FF0000	1	1
chr1	168240001	168320000	A.2.1.2.2.2.2.1.2.2.1	0.585882352941177	.	168240001	168320000	#FF9191	1	0.75
chr1	168320001	168560000	A.1.2.1.1.1.2.2.1.2.1	0.854117647058824	.	168320001	168560000	#FF4848	1	0.875
chr1	168560001	168960000	A.1.1.2.2.2.1.1.1.1.1	0.895294117647059	.	168560001	168960000	#FF0000	1	1
chr1	168960001	169120000	A.1.1.2.2.2.1.1.2.2	0.887058823529412	.	168960001	169120000	#FF0000	1	1
chr1	169120001	169360000	A.1.2.1.2.1.1.2.1.1.2	0.816470588235294	.	169120001	169360000	#FF4848	1	0.875
chr1	169360001	169560000	A.1.2.2.2.1.1.1	0.750588235294118	.	169360001	169560000	#FF4848	1	0.875
chr1	169560001	169720000	A.1.2.1.2.1.1.2.1.2.1	0.815294117647059	.	169560001	169720000	#FF4848	1	0.875
chr1	169720001	169880000	A.1.2.2.2.2.2.2.1.2.1	0.723529411764706	.	169720001	169880000	#FF4848	1	0.875
chr1	169880001	170080000	A.2.2.1.2.1.2.1.1.2	0.54	.	169880001	170080000	#FFDADA	1	0.625
chr1	170080001	170440000	B.1.2.2.1.1.1.2.1.2.1.2	0.302352941176471	.	170080001	170440000	#9191FF	1	0.375
chr1	170440001	170760000	B.1.2.2.1.1.1.1.1.2.2.1	0.309411764705882	.	170440001	170760000	#9191FF	1	0.375
chr1	170760001	170920000	B.2.1.1.1.2.2.1.2.1.1	0.225882352941176	.	170760001	170920000	#4848FF	1	0.25
chr1	170920001	171440000	B.1.2.2.1.1.1.2.1.2.1.1	0.303529411764706	.	170920001	171440000	#9191FF	1	0.375
chr1	171440001	171600000	A.1.2.1.1.1.2.2.1.1	0.855294117647059	.	171440001	171600000	#FF4848	1	0.875
chr1	171600001	171800000	A.2.1.1.1.2.2.1.2.1.1	0.674117647058823	.	171600001	171800000	#FF9191	1	0.75
chr1	171800001	172040000	A.2.2.2.1.1.1.2.2.2.1.2	0.501176470588235	.	171800001	172040000	#FFDADA	1	0.625
chr1	172040001	172360000	A.1.1.2.2.2.2.1.1.2	0.878823529411765	.	172040001	172360000	#FF0000	1	1
chr1	172360001	172680000	A.1.2.2.2.2.2.2.2.2.1.1	0.72	.	172360001	172680000	#FF4848	1	0.875
chr1	172680001	172840000	A.2.2.1.1.1.2.2.2	0.565882352941177	.	172680001	172840000	#FFDADA	1	0.625
chr1	172840001	173000000	A.2.2.2.2.2.1.1.2.2.2	0.452941176470588	.	172840001	173000000	#FFDADA	1	0.625
chr1	173000001	173200000	A.2.2.1.2.2.1.2.1	0.523529411764706	.	173000001	173200000	#FFDADA	1	0.625
chr1	173200001	173280000	A.2.1.1.1.2.2.1.2.2	0.671764705882353	.	173200001	173280000	#FF9191	1	0.75
chr1	173280001	173520000	A.1.2.2.2.2.2.2.1.1	0.724705882352941	.	173280001	173520000	#FF4848	1	0.875
chr1	173520001	173720000	A.2.1.2.2.2.1.2.2.2	0.591764705882353	.	173520001	173720000	#FF9191	1	0.75
chr1	173720001	174240000	A.1.1.2.1.1.1.1.1.1.2	0.954117647058824	.	173720001	174240000	#FF0000	1	1
chr1	174240001	174680000	A.1.2.2.2.2.2.2.2.2.1.2	0.718823529411765	.	174240001	174680000	#FF4848	1	0.875
chr1	174680001	174800000	A.2.1.2.1.1.2.1.2	0.62	.	174680001	174800000	#FF9191	1	0.75
chr1	174800001	175000000	A.1.2.1.2.1.1.1.1.2.2	0.82	.	174800001	175000000	#FF4848	1	0.875
chr1	175000001	175280000	A.1.2.1.2.1.1.2.1.1.1	0.817647058823529	.	175000001	175280000	#FF4848	1	0.875
chr1	175280001	175720000	A.2.2.2.1.1.1.2.1.2.1	0.505882352941176	.	175280001	175720000	#FFDADA	1	0.625
chr1	175720001	175920000	B.1.1.2.1.2.2.1.2	0.375294117647059	.	175720001	175920000	#DADAFF	1	0.5
chr1	175920001	176200000	A.2.1.1.1.1.2.2.1.1	0.705882352941177	.	175920001	176200000	#FF9191	1	0.75
chr1	176200001	176960000	B.2.2.1.1.1.2.2	0.0929411764705882	.	176200001	176960000	#0000FF	1	0.125
chr1	176960001	177080000	B.2.1.1.1.2.2.1.2.2.2	0.221176470588235	.	176960001	177080000	#4848FF	1	0.25
chr1	177080001	177400000	B.2.2.1.1.1.2.1.1.2	0.0952941176470588	.	177080001	177400000	#0000FF	1	0.125
chr1	177400001	177520000	B.2.1.2.2.2.1.2.2	0.131764705882353	.	177400001	177520000	#4848FF	1	0.25
chr1	177520001	177600000	B.2.1.1.1.2.2.2.1.2	0.218823529411765	.	177520001	177600000	#4848FF	1	0.25
chr1	177600001	177720000	B.2.1.1.1.2.2.2.1.1	0.22	.	177600001	177720000	#4848FF	1	0.25
chr1	177720001	177960000	B.2.1.2.2.1.2.2.2	0.138823529411765	.	177720001	177960000	#4848FF	1	0.25
chr1	177960001	178280000	B.2.1.2.2.1.2.2.1	0.14	.	177960001	178280000	#4848FF	1	0.25
chr1	178280001	178520000	B.1.2.1.2.1.2.1.2.1.2	0.336470588235294	.	178280001	178520000	#9191FF	1	0.375
chr1	178520001	178720000	A.1.2.1.1.1.2.2.1.2.2.1	0.852941176470588	.	178520001	178720000	#FF4848	1	0.875
chr1	178720001	179040000	A.1.2.2.2.2.2.2.1.2.2	0.722352941176471	.	178720001	179040000	#FF4848	1	0.875
chr1	179040001	179360000	A.1.2.1.2.1.1.2.1.2.2	0.814117647058824	.	179040001	179360000	#FF4848	1	0.875
chr1	179360001	179640000	B.1.2.2.1.1.1.1.1.2.1	0.310588235294118	.	179360001	179640000	#9191FF	1	0.375
chr1	179640001	179800000	B.1.1.1.2.2.1.2.2	0.405882352941176	.	179640001	179800000	#DADAFF	1	0.5
chr1	179800001	180120000	A.1.1.1.2.2.1.2.2.2.2	0.962352941176471	.	179800001	180120000	#FF0000	1	1
chr1	180120001	180240000	A.2.1.2.1.1.2.1.1.1.2	0.622352941176471	.	180120001	180240000	#FF9191	1	0.75
chr1	180240001	180480000	A.1.2.1.1.1.2.2.1.2.2.2	0.851764705882353	.	180240001	180480000	#FF4848	1	0.875
chr1	180480001	180640000	A.2.1.1.1.2.2.1.1.2.2	0.675294117647059	.	180480001	180640000	#FF9191	1	0.75
chr1	180640001	180960000	A.1.1.2.1.1.1.2.1.1.2	0.947058823529412	.	180640001	180960000	#FF0000	1	1
chr1	180960001	181160000	A.1.1.1.2.2.1.2.1.2.1.1	0.969411764705882	.	180960001	181160000	#FF0000	1	1
chr1	181160001	181360000	A.2.2.2.1.1.1.2.2.2.2	0.5	.	181160001	181360000	#FFDADA	1	0.625
chr1	181360001	181560000	A.1.2.2.2.2.2.2.2.2.2	0.717647058823529	.	181360001	181560000	#FF4848	1	0.875
chr1	181560001	182080000	A.2.2.2.1.1.1.2.1.2.2	0.504705882352941	.	181560001	182080000	#FFDADA	1	0.625
chr1	182080001	182240000	A.2.2.2.2.2.1.1.2.1.2	0.455294117647059	.	182080001	182240000	#FFDADA	1	0.625
chr1	182240001	182400000	A.2.2.1.1.2.2.1.1	0.552941176470588	.	182240001	182400000	#FFDADA	1	0.625
chr1	182400001	182560000	A.2.1.2.2.2.1.2.2.1	0.592941176470588	.	182400001	182560000	#FF9191	1	0.75
chr1	182560001	182840000	A.1.1.2.1.1.1.1.1.1.1	0.955294117647059	.	182560001	182840000	#FF0000	1	1
chr1	182840001	183200000	A.1.1.2.1.1.1.2.1.2	0.945882352941177	.	182840001	183200000	#FF0000	1	1
chr1	183200001	183280000	A.2.1.2.2.2.2.1.2.1.2	0.587058823529412	.	183200001	183280000	#FF9191	1	0.75
chr1	183280001	183440000	A.1.2.2.2.2.2.1.2.2	0.725882352941176	.	183280001	183440000	#FF4848	1	0.875
chr1	183440001	183600000	A.1.1.2.2.2.2.1.1.1.1.1	0.883529411764706	.	183440001	183600000	#FF0000	1	1
chr1	183600001	183960000	A.1.1.1.2.2.1.2.2.2.1	0.963529411764706	.	183600001	183960000	#FF0000	1	1
chr1	183960001	184200000	A.2.2.2.1.1.1.2.1.1	0.507058823529412	.	183960001	184200000	#FFDADA	1	0.625
chr1	184200001	184680000	A.2.2.2.2.2.1.1.1	0.458823529411765	.	184200001	184680000	#FFDADA	1	0.625
chr1	184680001	184920000	A.1.1.2.2.2.1.1.1.1.2	0.894117647058824	.	184680001	184920000	#FF0000	1	1
chr1	184920001	185120000	A.1.2.1.2.1.1.2.2.2.2	0.810588235294118	.	184920001	185120000	#FF4848	1	0.875
chr1	185120001	185400000	A.1.2.2.2.1.1.2	0.749411764705882	.	185120001	185400000	#FF4848	1	0.875
chr1	185400001	185680000	A.1.2.2.2.2.2.1.1.2.2	0.729411764705882	.	185400001	185680000	#FF4848	1	0.875
chr1	185680001	186080000	B.2.1.1.1.2.2.1.2.1.2.2	0.223529411764706	.	185680001	186080000	#4848FF	1	0.25
chr1	186080001	186280000	B.1.1.1.2.1.1.1.1	0.430588235294118	.	186080001	186280000	#DADAFF	1	0.5
chr1	186280001	186440000	A.2.1.1.1.2.2.2.2.2.2	0.663529411764706	.	186280001	186440000	#FF9191	1	0.75
chr1	186440001	186720000	A.2.2.2.1.1.2.2.2	0.484705882352941	.	186440001	186720000	#FFDADA	1	0.625
chr1	186720001	186920000	A.2.2.1.2.2.2.2.1	0.517647058823529	.	186720001	186920000	#FFDADA	1	0.625
chr1	186920001	187160000	B.2.1.2.2.2.1.2.1.2.1	0.134117647058824	.	186920001	187160000	#4848FF	1	0.25
chr1	187160001	187240000	B.2.1.2.2.2.2.1.2.1	0.129411764705882	.	187160001	187240000	#4848FF	1	0.25
chr1	187240001	187480000	B.2.2.1.1.1.1.2.2.2.1.1	0.1	.	187240001	187480000	#0000FF	1	0.125
chr1	187480001	187680000	B.2.2.1.1.2.1.2.2.1.1	0.0835294117647059	.	187480001	187680000	#0000FF	1	0.125
chr1	187680001	187880000	B.2.2.1.1.1.1.2.1.1.2.2	0.109411764705882	.	187680001	187880000	#0000FF	1	0.125
chr1	187880001	188040000	B.1.2.2.1.1.2.1.2.1	0.296470588235294	.	187880001	188040000	#9191FF	1	0.375
chr1	188040001	188440000	B.2.2.1.1.2.2.1.1.2.1	0.0776470588235294	.	188040001	188440000	#0000FF	1	0.125
chr1	188440001	188640000	B.2.2.1.1.2.1.2.2.2.2	0.08	.	188440001	188640000	#0000FF	1	0.125
chr1	188640001	188920000	B.2.2.2.1.2.1.1.1	0.0235294117647059	.	188640001	188920000	#0000FF	1	0.125
chr1	188920001	189040000	B.2.2.1.1.2.1.2.2.2.1	0.0811764705882353	.	188920001	189040000	#0000FF	1	0.125
chr1	189040001	189240000	B.2.2.1.1.2.1.2.2.1.2	0.0823529411764706	.	189040001	189240000	#0000FF	1	0.125
chr1	189240001	189440000	B.2.2.1.1.2.2.1.1.2.2	0.0764705882352941	.	189240001	189440000	#0000FF	1	0.125
chr1	189440001	189560000	B.2.1.2.2.2.2.1.2.2.2	0.127058823529412	.	189440001	189560000	#4848FF	1	0.25
chr1	189560001	189760000	B.2.2.1.1.1.1.2.2.2.2	0.0976470588235294	.	189560001	189760000	#0000FF	1	0.125
chr1	189760001	190040000	B.2.2.1.1.2.2.1.2.2.1.1	0.0729411764705882	.	189760001	190040000	#0000FF	1	0.125
chr1	190040001	190200000	B.2.2.1.1.1.1.2.2.1.2.2.1	0.102352941176471	.	190040001	190200000	#0000FF	1	0.125
chr1	190200001	190440000	B.2.2.1.1.1.1.2.1.1.2.1	0.110588235294118	.	190200001	190440000	#0000FF	1	0.125
chr1	190440001	190600000	B.2.1.2.2.2.1.1.1	0.137647058823529	.	190440001	190600000	#4848FF	1	0.25
chr1	190600001	190760000	B.2.2.1.1.1.1.1.1.1.1.2	0.121176470588235	.	190600001	190760000	#0000FF	1	0.125
chr1	190760001	191080000	B.2.2.1.1.2.1.1.1.2.2.2	0.0882352941176471	.	190760001	191080000	#0000FF	1	0.125
chr1	191080001	191200000	B.2.1.1.1.2.1.1.2	0.235294117647059	.	191080001	191200000	#4848FF	1	0.25
chr1	191200001	191440000	B.2.2.1.1.1.1.2.1.1.1	0.111764705882353	.	191200001	191440000	#0000FF	1	0.125
chr1	191440001	191760000	B.2.1.1.1.2.2.1.2.1.2.1	0.224705882352941	.	191440001	191760000	#4848FF	1	0.25
chr1	191760001	192080000	B.2.1.2.2.2.2.2.1	0.125882352941176	.	191760001	192080000	#4848FF	1	0.25
chr1	192080001	192160000	B.2.1.1.1.2.2.2.2.1	0.217647058823529	.	192080001	192160000	#4848FF	1	0.25
chr1	192160001	192440000	B.2.2.1.1.1.1.1.2.2	0.112941176470588	.	192160001	192440000	#0000FF	1	0.125
chr1	192440001	192600000	A.1.1.2.2.2.1.1.2.1.2	0.888235294117647	.	192440001	192600000	#FF0000	1	1
chr1	192600001	192960000	A.2.2.1.2.1.2.1.2.1.1	0.538823529411765	.	192600001	192960000	#FFDADA	1	0.625
chr1	192960001	193120000	A.1.2.1.2.1.1.2.2.2.1	0.811764705882353	.	192960001	193120000	#FF4848	1	0.875
chr1	193120001	193280000	A.2.1.2.1.2.2.2	0.610588235294118	.	193120001	193280000	#FF9191	1	0.75
chr1	193280001	193560000	B.1.1.2.1.2.2.2	0.374117647058824	.	193280001	193560000	#DADAFF	1	0.5
chr1	193560001	193760000	B.2.1.1.1.2.1.1.1	0.236470588235294	.	193560001	193760000	#4848FF	1	0.25
chr1	193760001	193840000	B.2.1.1.1.2.2.2.2.2	0.216470588235294	.	193760001	193840000	#4848FF	1	0.25
chr1	193840001	194040000	B.2.1.2.2.2.2.2.2.1	0.124705882352941	.	193840001	194040000	#4848FF	1	0.25
chr1	194040001	194360000	B.2.2.1.1.1.1.2.2.2.1.2	0.0988235294117647	.	194040001	194360000	#0000FF	1	0.125
chr1	194360001	194480000	B.2.1.2.2.2.1.2.1.1	0.135294117647059	.	194360001	194480000	#4848FF	1	0.25
chr1	194480001	194720000	B.2.2.1.1.1.1.1.1.1.1.1	0.122352941176471	.	194480001	194720000	#0000FF	1	0.125
chr1	194720001	195080000	B.2.2.1.1.2.1.1.1.2.2.1	0.0894117647058824	.	194720001	195080000	#0000FF	1	0.125
chr1	195080001	195240000	B.2.1.1.1.2.1.2.2.1	0.232941176470588	.	195080001	195240000	#4848FF	1	0.25
chr1	195240001	195360000	B.2.1.2.2.2.2.1.2.2.1	0.128235294117647	.	195240001	195360000	#4848FF	1	0.25
chr1	195360001	195800000	B.2.2.2.1.2.2.2.1	0.0129411764705882	.	195360001	195800000	#0000FF	1	0.125
chr1	195800001	196080000	B.2.2.1.1.2.1.1.1.2.1	0.0905882352941176	.	195800001	196080000	#0000FF	1	0.125
chr1	196080001	196240000	B.2.2.1.1.1.1.2.1.2.2	0.107058823529412	.	196080001	196240000	#0000FF	1	0.125
chr1	196240001	196440000	B.2.2.1.1.2.2.1.2.2.1.2.1	0.0717647058823529	.	196240001	196440000	#0000FF	1	0.125
chr1	196440001	196720000	B.2.2.2.1.2.2.1.1	0.0164705882352941	.	196440001	196720000	#0000FF	1	0.125
chr1	196800001	197040000	B.2.1.2.2.2.1.1.2	0.136470588235294	.	196800001	197040000	#4848FF	1	0.25
chr1	197040001	197200000	A.2.2.2.1.1.2.1.1.1.2.2	0.496470588235294	.	197040001	197200000	#FFDADA	1	0.625
chr1	197200001	197480000	B.2.1.2.2.2.1.2.1.2.2	0.132941176470588	.	197200001	197480000	#4848FF	1	0.25
chr1	197480001	197720000	B.2.2.1.1.2.1.1.1.1	0.0917647058823529	.	197480001	197720000	#0000FF	1	0.125
chr1	197720001	198120000	B.2.1.1.1.2.2.1.1.2.1	0.228235294117647	.	197720001	198120000	#4848FF	1	0.25
chr1	198120001	198240000	A.2.1.1.1.1.2.2.2.2.1.1	0.701176470588235	.	198120001	198240000	#FF9191	1	0.75
chr1	198240001	198480000	B.1.1.1.2.1.1.1.2	0.429411764705882	.	198240001	198480000	#DADAFF	1	0.5
chr1	198480001	198680000	A.1.2.1.1.1.2.2.2	0.850588235294118	.	198480001	198680000	#FF4848	1	0.875
chr1	198680001	198840000	A.2.1.1.1.2.2.2.2.2.1	0.664705882352941	.	198680001	198840000	#FF9191	1	0.75
chr1	198840001	199240000	A.1.1.2.2.2.1.1.2.1.1	0.889411764705882	.	198840001	199240000	#FF0000	1	1
chr1	199240001	199640000	B.1.2.2.1.1.2.1.2.2.2	0.292941176470588	.	199240001	199640000	#9191FF	1	0.375
chr1	199640001	199880000	B.2.1.1.1.1.2.1	0.241176470588235	.	199640001	199880000	#4848FF	1	0.25
chr1	199880001	200080000	B.1.1.2.1.2.1.1.2.2	0.381176470588235	.	199880001	200080000	#DADAFF	1	0.5
chr1	200080001	200280000	A.2.2.1.2.1.2.1.1.1	0.541176470588235	.	200080001	200280000	#FFDADA	1	0.625
chr1	200280001	200520000	A.1.1.2.1.1.1.2.2	0.944705882352941	.	200280001	200520000	#FF0000	1	1
chr1	200520001	200880000	A.1.1.1.1.2.2.1.1.2	0.991764705882353	.	200520001	200880000	#FF0000	1	1
chr1	200880001	201120000	A.1.1.2.2.2.2.1.1.1.1.2	0.882352941176471	.	200880001	201120000	#FF0000	1	1
chr1	201120001	201480000	A.1.2.2.2.1.2.1	0.748235294117647	.	201120001	201480000	#FF4848	1	0.875
chr1	201480001	201680000	A.2.1.2.1.1.1.2	0.624705882352941	.	201480001	201680000	#FF9191	1	0.75
chr1	201680001	201840000	A.2.1.1.1.1.2.1	0.707058823529412	.	201680001	201840000	#FF9191	1	0.75
chr1	201840001	202080000	A.1.2.1.2.2.1.2.2.2	0.796470588235294	.	201840001	202080000	#FF4848	1	0.875
chr1	202080001	202320000	A.2.1.1.2.2.2.2.1	0.630588235294118	.	202080001	202320000	#FF9191	1	0.75
chr1	202320001	202400000	A.2.2.1.1.2.2.1.2.2.1	0.550588235294118	.	202320001	202400000	#FFDADA	1	0.625
chr1	202400001	202600000	A.1.2.1.2.2.1.1.1.2	0.801176470588235	.	202400001	202600000	#FF4848	1	0.875
chr1	202600001	202960000	A.1.1.2.2.1.2.2.2	0.896470588235294	.	202600001	202960000	#FF0000	1	1
chr1	202960001	203200000	A.1.2.2.1.2.1.2	0.762352941176471	.	202960001	203200000	#FF4848	1	0.875
chr1	203200001	203320000	A.1.2.1.2.2.1.2.2.1	0.797647058823529	.	203200001	203320000	#FF4848	1	0.875
chr1	203320001	203880000	A.1.2.1.2.2.1.1.2	0.8	.	203320001	203880000	#FF4848	1	0.875
chr1	203880001	204040000	B.1.1.1.2.2.1.1.2.1.2.2	0.410588235294118	.	203880001	204040000	#DADAFF	1	0.5
chr1	204040001	204360000	A.2.1.2.2.2.1.1.1	0.596470588235294	.	204040001	204360000	#FF9191	1	0.75
chr1	204360001	204520000	A.1.2.1.1.2.2.1.1	0.838823529411765	.	204360001	204520000	#FF4848	1	0.875
chr1	204520001	204840000	A.2.1.2.1.1.1.1.1	0.627058823529412	.	204520001	204840000	#FF9191	1	0.75
chr1	204840001	205000000	B.1.1.1.1.2.1.1	0.44	.	204840001	205000000	#DADAFF	1	0.5
chr1	205000001	205240000	A.2.1.2.2.2.1.1.2	0.595294117647059	.	205000001	205240000	#FF9191	1	0.75
chr1	205240001	205320000	A.2.1.2.2.1.1.1.1	0.609411764705882	.	205240001	205320000	#FF9191	1	0.75
chr1	205320001	205480000	A.2.1.2.2.2.2.1.2.1.1	0.588235294117647	.	205320001	205480000	#FF9191	1	0.75
chr1	205480001	205560000	A.2.1.2.2.2.2.1.2.2.2	0.584705882352941	.	205480001	205560000	#FF9191	1	0.75
chr1	205560001	205760000	A.1.1.2.2.1.1.1.1.2	0.916470588235294	.	205560001	205760000	#FF0000	1	1
chr1	205760001	205840000	A.2.2.1.1.2.2.1.2.1	0.551764705882353	.	205760001	205840000	#FFDADA	1	0.625
chr1	205840001	205960000	A.2.2.1.1.2.2.1.2.2.2	0.549411764705882	.	205840001	205960000	#FFDADA	1	0.625
chr1	206080001	206160000	A.2.2.2.1.2.1.2.1.2	0.475294117647059	.	206080001	206160000	#FFDADA	1	0.625
chr1	206160001	206320000	A.2.1.1.2.1.1.2.2	0.655294117647059	.	206160001	206320000	#FF9191	1	0.75
chr1	206320001	206360000	A.2.2.2.1.2.1.2.1.1	0.476470588235294	.	206320001	206360000	#FFDADA	1	0.625
chr1	206480001	206560000	A.2.2.2.1.2.1.2.1.1	0.476470588235294	.	206480001	206560000	#FFDADA	1	0.625
chr1	206560001	206840000	A.1.1.1.2.1.1.1.2	0.981176470588235	.	206560001	206840000	#FF0000	1	1
chr1	206840001	206920000	A.1.2.1.1.2.2.2.1	0.831764705882353	.	206840001	206920000	#FF4848	1	0.875
chr1	206920001	207200000	A.1.1.1.2.1.1.1.1.2.2	0.982352941176471	.	206920001	207200000	#FF0000	1	1
chr1	207200001	207480000	A.1.2.1.1.1.2.1.2.2	0.856470588235294	.	207200001	207480000	#FF4848	1	0.875
chr1	207480001	207680000	A.1.1.2.1.1.2.2.2.2	0.932941176470588	.	207480001	207680000	#FF0000	1	1
chr1	207680001	208160000	A.1.1.2.2.2.2.2.1	0.875294117647059	.	207680001	208160000	#FF0000	1	1
chr1	208160001	208480000	B.1.1.1.2.2.2.2	0.402352941176471	.	208160001	208480000	#DADAFF	1	0.5
chr1	208480001	209200000	B.2.1.1.1.1.1.1.2	0.244705882352941	.	208480001	209200000	#4848FF	1	0.25
chr1	209200001	209360000	B.1.1.1.2.2.1.1.1.1	0.415294117647059	.	209200001	209360000	#DADAFF	1	0.5
chr1	209360001	209760000	B.1.2.2.1.1.1.2.1.1	0.304705882352941	.	209360001	209760000	#9191FF	1	0.375
chr1	209760001	210040000	A.1.2.2.2.2.2.1.1.1.1	0.732941176470588	.	209760001	210040000	#FF4848	1	0.875
chr1	210040001	210480000	B.2.1.1.1.1.1.1.1.2	0.245882352941176	.	210040001	210480000	#4848FF	1	0.25
chr1	210480001	210600000	A.2.2.1.2.1.2.2.1.2	0.532941176470588	.	210480001	210600000	#FFDADA	1	0.625
chr1	210600001	210960000	B.1.2.2.1.1.1.1.2.1	0.307058823529412	.	210600001	210960000	#9191FF	1	0.375
chr1	210960001	211400000	B.2.1.1.1.1.1.1.1.1.2	0.247058823529412	.	210960001	211400000	#4848FF	1	0.25
chr1	211400001	211640000	A.1.2.1.2.1.1.1.1.1.1	0.823529411764706	.	211400001	211640000	#FF4848	1	0.875
chr1	211640001	211880000	A.1.1.2.2.2.2.2.2.2	0.872941176470588	.	211640001	211880000	#FF0000	1	1
chr1	211880001	212280000	A.1.1.1.2.1.1.2.2	0.978823529411765	.	211880001	212280000	#FF0000	1	1
chr1	212280001	212680000	A.1.1.1.1.2.2.2.2.1	0.988235294117647	.	212280001	212680000	#FF0000	1	1
chr1	212680001	213240000	A.1.1.1.1.1.1	1	.	212680001	213240000	#FF0000	1	1
chr1	213240001	213480000	A.2.1.1.1.2.2.2.1.1.1	0.670588235294118	.	213240001	213480000	#FF9191	1	0.75
chr1	213480001	213800000	B.2.1.1.1.1.2.2.1.2	0.238823529411765	.	213480001	213800000	#4848FF	1	0.25
chr1	213800001	214040000	B.2.1.1.1.1.2.2.2	0.237647058823529	.	213800001	214040000	#4848FF	1	0.25
chr1	214040001	214400000	B.2.1.1.1.1.2.2.1.1	0.24	.	214040001	214400000	#4848FF	1	0.25
chr1	214400001	214560000	A.2.2.2.1.1.2.1.2.2.1	0.490588235294118	.	214400001	214560000	#FFDADA	1	0.625
chr1	214560001	214840000	A.2.2.1.2.1.2.1.2.1.2	0.537647058823529	.	214560001	214840000	#FFDADA	1	0.625
chr1	214840001	215360000	B.2.2.2.1.2.1.1.2.2	0.0211764705882353	.	214840001	215360000	#0000FF	1	0.125
chr1	215360001	215680000	B.2.2.1.1.2.2.1.2.1.2	0.0741176470588235	.	215360001	215680000	#0000FF	1	0.125
chr1	215680001	215840000	B.1.2.2.1.1.2.1.1.1	0.298823529411765	.	215680001	215840000	#9191FF	1	0.375
chr1	215840001	216040000	B.2.1.2.2.2.2.2.2.2	0.123529411764706	.	215840001	216040000	#4848FF	1	0.25
chr1	216040001	216360000	B.2.2.1.1.2.2.1.2.2.1.2.2	0.0705882352941176	.	216040001	216360000	#0000FF	1	0.125
chr1	216360001	216760000	B.2.2.2.1.2.1.1.2.1	0.0223529411764706	.	216360001	216760000	#0000FF	1	0.125
chr1	216760001	216880000	B.2.2.1.1.1.1.1.1.2.2	0.116470588235294	.	216760001	216880000	#0000FF	1	0.125
chr1	216880001	217080000	B.2.2.1.1.1.1.1.1.1.2.1	0.12	.	216880001	217080000	#0000FF	1	0.125
chr1	217080001	217600000	B.2.2.1.1.1.1.2.1.2.1	0.108235294117647	.	217080001	217600000	#0000FF	1	0.125
chr1	217600001	217840000	B.1.1.1.2.1.1.2.2	0.427058823529412	.	217600001	217840000	#DADAFF	1	0.5
chr1	217840001	218400000	B.2.2.1.1.2.2.1.2.1.1	0.0752941176470588	.	217840001	218400000	#0000FF	1	0.125
chr1	218400001	218560000	B.1.2.1.2.1.1.2.1.2	0.342352941176471	.	218400001	218560000	#9191FF	1	0.375
chr1	218560001	218720000	B.2.1.1.1.2.1.2.2.2	0.231764705882353	.	218560001	218720000	#4848FF	1	0.25
chr1	218720001	218920000	B.2.1.2.2.2.2.1.1	0.130588235294118	.	218720001	218920000	#4848FF	1	0.25
chr1	218920001	219160000	B.2.1.1.1.2.2.1.1.2.2	0.227058823529412	.	218920001	219160000	#4848FF	1	0.25
chr1	219160001	219400000	A.2.1.1.1.2.2.2.2.1.1	0.667058823529412	.	219160001	219400000	#FF9191	1	0.75
chr1	219400001	219560000	B.1.2.1.2.1.1.2.1.1.1	0.344705882352941	.	219400001	219560000	#9191FF	1	0.375
chr1	219560001	219720000	B.1.1.1.2.1.1.2.1	0.428235294117647	.	219560001	219720000	#DADAFF	1	0.5
chr1	219720001	220120000	B.1.2.2.1.1.2.1.2.2.1.1	0.295294117647059	.	219720001	220120000	#9191FF	1	0.375
chr1	220120001	220320000	A.2.1.1.1.1.2.2.2.2.1.2	0.7	.	220120001	220320000	#FF9191	1	0.75
chr1	220320001	220480000	A.1.2.2.2.2.2.1.1.2.1	0.730588235294118	.	220320001	220480000	#FF4848	1	0.875
chr1	220480001	220840000	B.1.2.1.2.1.1.2.1.1.2	0.343529411764706	.	220480001	220840000	#9191FF	1	0.375
chr1	220840001	220960000	A.2.2.1.2.1.2.1.2.2.1	0.536470588235294	.	220840001	220960000	#FFDADA	1	0.625
chr1	220960001	221160000	B.1.2.2.1.1.2.2.2.1	0.288235294117647	.	220960001	221160000	#9191FF	1	0.375
chr1	221160001	221640000	B.1.2.2.1.1.2.1.2.2.1.2	0.294117647058824	.	221160001	221640000	#9191FF	1	0.375
chr1	221640001	221840000	A.2.2.2.1.1.2.1.2.1	0.491764705882353	.	221640001	221840000	#FFDADA	1	0.625
chr1	221840001	222200000	A.1.1.2.1.1.1.1.2.1	0.950588235294118	.	221840001	222200000	#FF0000	1	1
chr1	222200001	222640000	B.1.1.2.1.2.1.1.2.1	0.382352941176471	.	222200001	222640000	#DADAFF	1	0.5
chr1	222640001	223000000	A.2.1.1.1.1.2.2.2.2.2	0.698823529411765	.	222640001	223000000	#FF9191	1	0.75
chr1	223000001	223200000	B.1.2.2.1.1.2.2.1.1	0.291764705882353	.	223000001	223200000	#9191FF	1	0.375
chr1	223200001	223360000	B.1.1.2.1.2.1.2.1.2	0.378823529411765	.	223200001	223360000	#DADAFF	1	0.5
chr1	223360001	223680000	B.2.1.1.1.2.2.1.1.1.2	0.229411764705882	.	223360001	223680000	#4848FF	1	0.25
chr1	223680001	223840000	B.1.2.1.2.1.1.1.2	0.345882352941176	.	223680001	223840000	#9191FF	1	0.375
chr1	223840001	224080000	A.2.1.1.1.2.2.1.1.1.1.2	0.678823529411765	.	223840001	224080000	#FF9191	1	0.75
chr1	224080001	224200000	A.2.2.2.1.1.2.1.1.2.2	0.492941176470588	.	224080001	224200000	#FFDADA	1	0.625
chr1	224200001	224680000	A.1.1.1.2.2.1.2.2.1.2	0.964705882352941	.	224200001	224680000	#FF0000	1	1
chr1	224680001	224880000	B.1.1.1.2.2.1.1.1.2	0.414117647058824	.	224680001	224880000	#DADAFF	1	0.5
chr1	224880001	225040000	A.2.1.2.1.2.2.1	0.611764705882353	.	224880001	225040000	#FF9191	1	0.75
chr1	225040001	225560000	B.2.1.2.2.1.1.2	0.143529411764706	.	225040001	225560000	#4848FF	1	0.25
chr1	225560001	225920000	A.2.1.1.1.1.2.2.2.1.1	0.703529411764706	.	225560001	225920000	#FF9191	1	0.75
chr1	225920001	226160000	A.1.2.2.2.1.2.2.1.2.2	0.744705882352941	.	225920001	226160000	#FF4848	1	0.875
chr1	226160001	226600000	A.1.1.1.1.2.2.1.1.1	0.992941176470588	.	226160001	226600000	#FF0000	1	1
chr1	226600001	226840000	A.1.2.2.2.2.2.1.2.1.2	0.727058823529412	.	226600001	226840000	#FF4848	1	0.875
chr1	226840001	227160000	A.1.1.2.1.1.1.1.1.2.1	0.952941176470588	.	226840001	227160000	#FF0000	1	1
chr1	227160001	227440000	A.2.2.2.1.1.2.1.1.2.1.1	0.495294117647059	.	227160001	227440000	#FFDADA	1	0.625
chr1	227440001	227640000	B.1.1.1.2.2.1.1.2.2.2	0.408235294117647	.	227440001	227640000	#DADAFF	1	0.5
chr1	227640001	227920000	B.1.1.2.1.2.1.2.2	0.377647058823529	.	227640001	227920000	#DADAFF	1	0.5
chr1	227920001	228240000	A.2.2.2.2.2.1.2.1.1	0.451764705882353	.	227920001	228240000	#FFDADA	1	0.625
chr1	228240001	228440000	A.2.1.1.1.2.2.1.1.2.1	0.676470588235294	.	228240001	228440000	#FF9191	1	0.75
chr1	228440001	228720000	A.2.1.2.1.1.2.1.1.1.1	0.623529411764706	.	228440001	228720000	#FF9191	1	0.75
chr1	228720001	229040000	A.1.1.2.2.2.2.1.2.1	0.877647058823529	.	228720001	229040000	#FF0000	1	1
chr1	229040001	229400000	A.1.2.2.2.2.2.1.2.1.1	0.728235294117647	.	229040001	229400000	#FF4848	1	0.875
chr1	229400001	229840000	A.1.1.1.2.2.1.2.2.1.1	0.965882352941177	.	229400001	229840000	#FF0000	1	1
chr1	229840001	230160000	A.2.1.1.1.2.2.1.1.1.2	0.677647058823529	.	229840001	230160000	#FF9191	1	0.75
chr1	230160001	230480000	A.1.1.2.2.2.2.1.1.1.2.2	0.88	.	230160001	230480000	#FF0000	1	1
chr1	230480001	230680000	B.1.1.1.2.2.1.1.2.1.2.1	0.411764705882353	.	230480001	230680000	#DADAFF	1	0.5
chr1	230680001	230880000	A.2.2.2.1.1.1.1.2.1	0.509411764705882	.	230680001	230880000	#FFDADA	1	0.625
chr1	230880001	231000000	B.1.1.1.2.2.1.1.2.1.1	0.412941176470588	.	230880001	231000000	#DADAFF	1	0.5
chr1	231000001	231360000	A.2.1.2.1.1.1.1.2	0.625882352941176	.	231000001	231360000	#FF9191	1	0.75
chr1	231360001	231760000	A.1.2.1.2.1.1.1.2	0.818823529411765	.	231360001	231760000	#FF4848	1	0.875
chr1	231760001	232320000	B.2.1.1.1.1.1.1.1.1.1	0.248235294117647	.	231760001	232320000	#4848FF	1	0.25
chr1	232320001	232680000	B.1.2.2.1.1.1.1.2.2	0.305882352941176	.	232320001	232680000	#9191FF	1	0.375
chr1	232680001	232800000	A.2.2.2.1.1.2.1.1.2.1.2	0.494117647058824	.	232680001	232800000	#FFDADA	1	0.625
chr1	232800001	233040000	B.1.2.1.2.1.2.1.2.2	0.335294117647059	.	232800001	233040000	#9191FF	1	0.375
chr1	233040001	233520000	A.2.2.1.2.2.2.1	0.518823529411765	.	233040001	233520000	#FFDADA	1	0.625
chr1	233520001	233680000	B.1.2.2.1.1.2.1.1.2	0.297647058823529	.	233520001	233680000	#9191FF	1	0.375
chr1	233680001	233880000	B.1.1.2.1.2.1.2.1.1	0.38	.	233680001	233880000	#DADAFF	1	0.5
chr1	233880001	234040000	B.1.2.2.1.1.2.2.1.2.2	0.289411764705882	.	233880001	234040000	#9191FF	1	0.375
chr1	234040001	234240000	B.1.2.2.1.1.2.2.1.2.1	0.290588235294118	.	234040001	234240000	#9191FF	1	0.375
chr1	234240001	234600000	A.1.2.1.2.1.1.1.1.1.2	0.822352941176471	.	234240001	234600000	#FF4848	1	0.875
chr1	234600001	234880000	A.1.1.1.1.2.2.2.2.2	0.987058823529412	.	234600001	234880000	#FF0000	1	1
chr1	234880001	234960000	A.1.2.2.1.2.2.2.2	0.751764705882353	.	234880001	234960000	#FF4848	1	0.875
chr1	234960001	235160000	A.1.1.1.2.2.1.2.1.2.1.2	0.968235294117647	.	234960001	235160000	#FF0000	1	1
chr1	235160001	235200000	A.1.1.1.1.1.2.1.1	0.998823529411765	.	235160001	235200000	#FF0000	1	1
chr1	235240001	235680000	A.1.1.1.1.1.2.1.1	0.998823529411765	.	235240001	235680000	#FF0000	1	1
chr1	235680001	235960000	A.1.2.1.1.1.2.1.2.1.2	0.857647058823529	.	235680001	235960000	#FF4848	1	0.875
chr1	235960001	236160000	A.1.1.2.1.1.1.2.1.1.1	0.948235294117647	.	235960001	236160000	#FF0000	1	1
chr1	236160001	236440000	A.1.1.2.2.2.1.1.1.2.1.2	0.891764705882353	.	236160001	236440000	#FF0000	1	1
chr1	236440001	236760000	A.1.1.2.1.1.1.1.2.2	0.949411764705882	.	236440001	236760000	#FF0000	1	1
chr1	236760001	236920000	A.2.2.1.2.2.2.2.2.2	0.515294117647059	.	236760001	236920000	#FFDADA	1	0.625
chr1	236920001	237080000	A.2.2.1.2.1.2.2.1.1	0.534117647058823	.	236920001	237080000	#FFDADA	1	0.625
chr1	237080001	237320000	B.2.1.1.1.2.1.2.1	0.234117647058824	.	237080001	237320000	#4848FF	1	0.25
chr1	237320001	237760000	B.2.2.1.1.1.1.2.2.1.1.2	0.104705882352941	.	237320001	237760000	#0000FF	1	0.125
chr1	237760001	237920000	B.2.2.1.1.2.1.2.1.1	0.0858823529411765	.	237760001	237920000	#0000FF	1	0.125
chr1	237920001	238160000	B.2.2.1.1.1.1.2.2.1.2.2.2	0.101176470588235	.	237920001	238160000	#0000FF	1	0.125
chr1	238160001	238640000	B.2.2.2.1.2.2.2.2	0.0117647058823529	.	238160001	238640000	#0000FF	1	0.125
chr1	238640001	238800000	B.2.2.1.1.1.1.1.1.2.1	0.117647058823529	.	238640001	238800000	#0000FF	1	0.125
chr1	238800001	239280000	B.2.2.2.1.2.2.1.2.2	0.0141176470588235	.	238800001	239280000	#0000FF	1	0.125
chr1	239280001	239520000	B.2.2.2.1.2.1.2.2.2	0.0176470588235294	.	239280001	239520000	#0000FF	1	0.125
chr1	239520001	239680000	B.2.2.1.1.1.1.1.1.1.2.2	0.118823529411765	.	239520001	239680000	#0000FF	1	0.125
chr1	239680001	240080000	B.2.2.2.1.2.2.1.2.1	0.0152941176470588	.	239680001	240080000	#0000FF	1	0.125
chr1	240080001	240400000	B.2.2.1.1.2.1.2.1.2	0.0847058823529412	.	240080001	240400000	#0000FF	1	0.125
chr1	240400001	240600000	B.2.2.2.1.2.1.2.2.1	0.0188235294117647	.	240400001	240600000	#0000FF	1	0.125
chr1	240600001	240960000	B.2.2.1.1.2.2.1.2.2.2	0.0694117647058824	.	240600001	240960000	#0000FF	1	0.125
chr1	240960001	241160000	B.2.2.1.1.2.1.1.2	0.0870588235294118	.	240960001	241160000	#0000FF	1	0.125
chr1	241160001	241640000	B.2.2.1.1.1.1.2.2.1.2.1	0.103529411764706	.	241160001	241640000	#0000FF	1	0.125
chr1	241640001	241800000	A.2.1.1.1.2.2.2.1.2	0.668235294117647	.	241640001	241800000	#FF9191	1	0.75
chr1	241800001	242000000	B.1.1.1.2.2.1.2.1	0.407058823529412	.	241800001	242000000	#DADAFF	1	0.5
chr1	242000001	242080000	A.2.2.2.1.1.2.1.1.1.1	0.498823529411765	.	242000001	242080000	#FFDADA	1	0.625
chr1	242080001	242440000	B.1.2.1.2.1.1.2.2	0.341176470588235	.	242080001	242440000	#9191FF	1	0.375
chr1	242440001	242560000	B.1.2.2.1.1.2.2.2.2	0.287058823529412	.	242440001	242560000	#9191FF	1	0.375
chr1	242560001	242880000	B.2.1.1.1.2.2.1.1.1.1	0.230588235294118	.	242560001	242880000	#4848FF	1	0.25
chr1	242880001	243200000	B.1.1.2.1.2.1.1.1	0.383529411764706	.	242880001	243200000	#DADAFF	1	0.5
chr1	243240001	243280000	B.1.1.2.1.2.1.1.1	0.383529411764706	.	243240001	243280000	#DADAFF	1	0.5
chr1	243280001	243480000	A.1.2.2.2.1.2.2.1.2.1	0.745882352941176	.	243280001	243480000	#FF4848	1	0.875
chr1	243480001	243640000	A.2.1.1.1.2.2.2.1.1.2	0.669411764705882	.	243480001	243640000	#FF9191	1	0.75
chr1	243640001	244040000	A.1.1.2.2.2.2.2.2.1	0.874117647058824	.	243640001	244040000	#FF0000	1	1
chr1	244040001	244440000	A.2.1.1.1.1.2.2.2.1.2	0.702352941176471	.	244040001	244440000	#FF9191	1	0.75
chr1	244440001	244640000	A.1.2.2.2.2.2.1.1.1.2	0.731764705882353	.	244440001	244640000	#FF4848	1	0.875
chr1	244640001	244800000	A.2.2.1.2.1.2.2.2	0.531764705882353	.	244640001	244800000	#FFDADA	1	0.625
chr1	244800001	245000000	A.2.1.1.1.2.2.1.1.1.1.1	0.68	.	244800001	245000000	#FF9191	1	0.75
chr1	245000001	245200000	A.1.1.2.1.1.1.1.1.2.2	0.951764705882353	.	245000001	245200000	#FF0000	1	1
chr1	245200001	245480000	A.2.2.2.2.2.1.2.2	0.449411764705882	.	245200001	245480000	#FFDADA	1	0.625
chr1	245480001	245760000	B.1.2.1.2.1.1.1.1	0.347058823529412	.	245480001	245760000	#9191FF	1	0.375
chr1	245760001	246120000	B.1.1.1.2.2.1.1.2.2.1	0.409411764705882	.	245760001	246120000	#DADAFF	1	0.5
chr1	246120001	246440000	A.2.2.2.1.1.2.1.2.2.2	0.489411764705882	.	246120001	246440000	#FFDADA	1	0.625
chr1	246440001	246680000	A.2.1.2.1.1.2.2	0.618823529411765	.	246440001	246680000	#FF9191	1	0.75
chr1	246680001	246840000	A.1.1.2.2.2.2.1.2.2	0.876470588235294	.	246680001	246840000	#FF0000	1	1
chr1	246840001	247120000	A.1.2.1.2.1.1.2.2.1	0.812941176470588	.	246840001	247120000	#FF4848	1	0.875
chr1	247120001	247360000	A.2.1.1.1.2.2.2.2.1.2	0.665882352941176	.	247120001	247360000	#FF9191	1	0.75
chr1	247360001	247680000	A.2.2.1.2.1.2.1.2.2.2	0.535294117647059	.	247360001	247680000	#FFDADA	1	0.625
chr1	247680001	248080000	B.2.2.1.1.1.1.2.2.1.1.1	0.105882352941176	.	247680001	248080000	#0000FF	1	0.125
chr1	248080001	248560000	B.2.2.2.1.2.1.2.1	0.02	.	248080001	248560000	#0000FF	1	0.125
chr1	248560001	248760000	A.2.2.1.2.2.2.2.2.1	0.516470588235294	.	248560001	248760000	#FFDADA	1	0.625
chr1	248760001	248920000	A.2.2.2.1.1.2.1.1.1.2.1	0.497647058823529	.	248760001	248920000	#FFDADA	1	0.625
chr1	249040001	249120000	A.2.2.2.1.1.2.1.1.1.2.1	0.497647058823529	.	249040001	249120000	#FFDADA	1	0.625
chr1	249120001	249240000	A.2.1.2.1.1.2.1.1.2	0.621176470588235	.	249120001	249240000	#FF9191	1	0.75
chr2	1	200000	B.1.1.1.2.1.2.1.1	0.449771689497717	.	1	200000	#DADAFF	1	0.5
chr2	200001	320000	A.2.2.2.2.1.2.1.1.2	0.485159817351598	.	200001	320000	#FFDADA	1	0.625
chr2	320001	600000	B.1.1.1.2.1.1.2.2	0.450913242009132	.	320001	600000	#DADAFF	1	0.5
chr2	600001	720000	A.2.2.1.2.1.2.2.1.1	0.534246575342466	.	600001	720000	#FFDADA	1	0.625
chr2	760001	800000	A.2.2.1.2.1.2.2.1.1	0.534246575342466	.	760001	800000	#FFDADA	1	0.625
chr2	800001	1040000	B.1.1.1.1.1.2.2.2	0.465753424657534	.	800001	1040000	#DADAFF	1	0.5
chr2	1040001	1480000	B.2.1.1.1.2.1.2.1.1	0.275114155251142	.	1040001	1480000	#4848FF	1	0.25
chr2	1480001	1560000	B.1.2.1.1.1.2.1.1	0.398401826484018	.	1480001	1560000	#9191FF	1	0.375
chr2	1560001	1880000	B.1.2.1.2.1.1.2.2.1	0.364155251141553	.	1560001	1880000	#9191FF	1	0.375
chr2	1880001	2520000	B.2.1.2.1.2.1.2.1.2	0.192922374429224	.	1880001	2520000	#4848FF	1	0.25
chr2	2520001	2720000	B.1.2.1.1.1.2.2.2.1.2	0.393835616438356	.	2520001	2720000	#9191FF	1	0.375
chr2	2760001	2800000	B.1.2.1.1.1.2.2.2.1.2	0.393835616438356	.	2760001	2800000	#9191FF	1	0.375
chr2	2800001	3120000	A.2.1.2.2.2.1.2.2.2	0.594748858447489	.	2800001	3120000	#FF9191	1	0.75
chr2	3120001	3720000	A.1.1.2.1.2.2.1.1.2.2.1.1	0.896118721461187	.	3120001	3720000	#FF0000	1	1
chr2	3720001	4160000	B.2.1.1.1.2.2.1	0.270547945205479	.	3720001	4160000	#4848FF	1	0.25
chr2	4160001	4360000	B.2.2.1.1.1.2.2.1.2	0.126712328767123	.	4160001	4360000	#0000FF	1	0.125
chr2	4360001	4720000	B.2.2.2.1.1.2.2.1	0.0296803652968037	.	4360001	4720000	#0000FF	1	0.125
chr2	4720001	4920000	B.2.2.1.2.1.2.1	0.0684931506849315	.	4720001	4920000	#0000FF	1	0.125
chr2	4920001	5040000	B.2.1.1.1.2.2.2.1.2	0.268264840182648	.	4920001	5040000	#4848FF	1	0.25
chr2	5120001	5400000	B.2.2.2.1.1.1.1.2	0.0342465753424658	.	5120001	5400000	#0000FF	1	0.125
chr2	5400001	5760000	B.2.2.1.1.1.2.2.2.1	0.125570776255708	.	5400001	5760000	#0000FF	1	0.125
chr2	5760001	5880000	B.2.1.1.1.2.2.2.1.1	0.269406392694064	.	5760001	5880000	#4848FF	1	0.25
chr2	5880001	6400000	B.2.1.2.1.2.1.2.1.1	0.194063926940639	.	5880001	6400000	#4848FF	1	0.25
chr2	6400001	6560000	B.1.1.1.2.1.1.1.2.1	0.454337899543379	.	6400001	6560000	#DADAFF	1	0.5
chr2	6560001	6960000	B.1.2.2.2.2.1.1.2.2.2	0.302511415525114	.	6560001	6960000	#9191FF	1	0.375
chr2	6960001	7200000	A.1.2.2.2.1.1.1.1.2.1	0.714611872146119	.	6960001	7200000	#FF4848	1	0.875
chr2	7200001	7520000	A.2.2.2.2.1.2.1.1.1	0.486301369863014	.	7200001	7520000	#FFDADA	1	0.625
chr2	7520001	7760000	B.1.1.1.2.1.1.1.1	0.455479452054795	.	7520001	7760000	#DADAFF	1	0.5
chr2	7760001	7960000	B.1.1.1.2.1.1.2.1	0.452054794520548	.	7760001	7960000	#DADAFF	1	0.5
chr2	7960001	8120000	A.2.2.1.2.1.2.2.1.2	0.53310502283105	.	7960001	8120000	#FFDADA	1	0.625
chr2	8120001	8280000	A.2.1.1.2.2.2.2.1.2.1	0.634703196347032	.	8120001	8280000	#FF9191	1	0.75
chr2	8280001	8360000	A.2.1.2.1.2.1.1.2.1.2	0.618721461187215	.	8280001	8360000	#FF9191	1	0.75
chr2	8360001	8600000	A.1.1.2.1.2.1.1.2.1	0.910958904109589	.	8360001	8600000	#FF0000	1	1
chr2	8600001	8800000	A.1.1.2.1.2.2.1.2.2.2	0.888127853881279	.	8600001	8800000	#FF0000	1	1
chr2	8800001	9360000	A.1.2.1.1.1.1.1.2	0.821917808219178	.	8800001	9360000	#FF4848	1	0.875
chr2	9360001	9560000	A.1.2.2.1.2.2.1.1.2	0.724885844748858	.	9360001	9560000	#FF4848	1	0.875
chr2	9560001	9800000	A.1.1.2.1.1.1.2.1.1	0.944063926940639	.	9560001	9800000	#FF0000	1	1
chr2	9800001	10320000	A.1.1.2.1.1.1.1.1.1.1.1	0.954337899543379	.	9800001	10320000	#FF0000	1	1
chr2	10320001	10560000	A.1.1.2.2.1.1.1.2.1.1	0.878995433789954	.	10320001	10560000	#FF0000	1	1
chr2	10560001	10880000	A.1.1.2.2.1.1.2.1.1.1	0.874429223744292	.	10560001	10880000	#FF0000	1	1
chr2	10880001	11040000	A.1.2.1.2.1.1.2.2.1.1.2.1	0.787671232876712	.	10880001	11040000	#FF4848	1	0.875
chr2	11040001	11240000	A.2.1.2.1.2.1.1.1.1	0.622146118721461	.	11040001	11240000	#FF9191	1	0.75
chr2	11240001	11560000	A.1.1.2.1.2.2.1.1.1.1	0.899543378995434	.	11240001	11560000	#FF0000	1	1
chr2	11560001	11920000	A.1.2.2.2.1.1.1.1.2.2	0.713470319634703	.	11560001	11920000	#FF4848	1	0.875
chr2	11920001	12080000	A.2.1.1.1.2.1.1.2.1.2	0.667808219178082	.	11920001	12080000	#FF9191	1	0.75
chr2	12080001	12240000	A.1.2.2.2.1.1.1.1.1.2	0.715753424657534	.	12080001	12240000	#FF4848	1	0.875
chr2	12240001	12480000	A.2.2.1.1.2.1.1.1.2	0.57648401826484	.	12240001	12480000	#FFDADA	1	0.625
chr2	12480001	12760000	A.2.2.2.1.1.1.2.1.2	0.514840182648402	.	12480001	12760000	#FFDADA	1	0.625
chr2	12760001	12880000	B.1.1.2.1.1.1.1	0.437214611872146	.	12760001	12880000	#DADAFF	1	0.5
chr2	12880001	13200000	B.1.2.2.2.2.1.1.2.1.1	0.305936073059361	.	12880001	13200000	#9191FF	1	0.375
chr2	13200001	13400000	B.2.1.2.1.1.1.2.1.1	0.213470319634703	.	13200001	13400000	#4848FF	1	0.25
chr2	13400001	13600000	B.2.1.1.2.2.1.2.1.1.1	0.232876712328767	.	13400001	13600000	#4848FF	1	0.25
chr2	13600001	13760000	A.2.2.2.2.1.2.2.1	0.482876712328767	.	13600001	13760000	#FFDADA	1	0.625
chr2	13760001	14040000	B.2.1.1.2.2.1.2.1.1.2	0.231735159817352	.	13760001	14040000	#4848FF	1	0.25
chr2	14040001	14160000	B.2.1.2.1.2.2.2.2	0.175799086757991	.	14040001	14160000	#4848FF	1	0.25
chr2	14160001	14360000	B.2.1.2.1.2.1.1.2.2	0.195205479452055	.	14160001	14360000	#4848FF	1	0.25
chr2	14360001	14560000	B.2.1.1.1.2.2.2.2.1	0.267123287671233	.	14360001	14560000	#4848FF	1	0.25
chr2	14560001	15000000	B.2.2.1.1.1.1.2.2.1.1	0.139269406392694	.	14560001	15000000	#0000FF	1	0.125
chr2	15000001	15280000	B.1.2.1.2.1.2.2.1	0.360730593607306	.	15000001	15280000	#9191FF	1	0.375
chr2	15280001	15760000	A.2.1.1.1.2.2.1.1	0.664383561643836	.	15280001	15760000	#FF9191	1	0.75
chr2	15760001	15920000	A.2.2.1.2.1.2.2.2.1	0.531963470319635	.	15760001	15920000	#FFDADA	1	0.625
chr2	15920001	16240000	B.1.1.2.2.1.2.2	0.408675799086758	.	15920001	16240000	#DADAFF	1	0.5
chr2	16240001	16280000	B.1.2.2.2.1.1.1.2	0.315068493150685	.	16240001	16280000	#9191FF	1	0.375
chr2	16320001	16480000	B.1.2.2.2.1.1.1.2	0.315068493150685	.	16320001	16480000	#9191FF	1	0.375
chr2	16480001	16640000	B.1.2.2.2.2.1.1.1	0.307077625570776	.	16480001	16640000	#9191FF	1	0.375
chr2	16640001	16800000	B.1.2.2.1.1.1.1.1	0.351598173515982	.	16640001	16800000	#9191FF	1	0.375
chr2	16800001	16960000	B.1.2.1.1.1.2.2.1	0.396118721461187	.	16800001	16960000	#9191FF	1	0.375
chr2	16960001	17280000	B.2.1.1.2.2.1.2.2.2.2.2	0.226027397260274	.	16960001	17280000	#4848FF	1	0.25
chr2	17280001	17680000	B.1.2.2.2.1.1.1.1	0.3162100456621	.	17280001	17680000	#9191FF	1	0.375
chr2	17680001	17880000	A.2.2.2.2.1.2.1.2	0.484018264840183	.	17680001	17880000	#FFDADA	1	0.625
chr2	17880001	18040000	A.1.2.2.2.1.1.1.1.1.1	0.71689497716895	.	17880001	18040000	#FF4848	1	0.875
chr2	18040001	18560000	B.1.2.2.2.2.1.1.2.1.2	0.304794520547945	.	18040001	18560000	#9191FF	1	0.375
chr2	18560001	18760000	B.1.2.1.1.1.2.1.2	0.397260273972603	.	18560001	18760000	#9191FF	1	0.375
chr2	18760001	18960000	B.2.1.1.1.2.2.2.2.2.1.2	0.264840182648402	.	18760001	18960000	#4848FF	1	0.25
chr2	18960001	19160000	B.2.1.1.2.2.1.2.2.2.2.1	0.227168949771689	.	18960001	19160000	#4848FF	1	0.25
chr2	19160001	19280000	B.1.2.2.1.1.2.2.1	0.339041095890411	.	19160001	19280000	#9191FF	1	0.375
chr2	19280001	19480000	B.2.1.1.1.2.2.2.2.2.1.1	0.265981735159817	.	19280001	19480000	#4848FF	1	0.25
chr2	19480001	19840000	B.1.2.1.1.1.2.2.2.1.1	0.394977168949772	.	19480001	19840000	#9191FF	1	0.375
chr2	19840001	20080000	B.1.1.1.2.1.1.1.2.2	0.453196347031963	.	19840001	20080000	#DADAFF	1	0.5
chr2	20080001	20240000	A.1.2.1.2.2.2.1.2.2	0.754566210045662	.	20080001	20240000	#FF4848	1	0.875
chr2	20240001	20360000	A.2.1.1.1.1.1.1.2	0.681506849315068	.	20240001	20360000	#FF9191	1	0.75
chr2	20360001	20680000	A.1.1.2.1.2.2.1.1.1.2	0.898401826484018	.	20360001	20680000	#FF0000	1	1
chr2	20680001	20840000	A.1.1.2.1.2.2.1.2.1.2	0.89041095890411	.	20680001	20840000	#FF0000	1	1
chr2	20840001	21040000	A.2.1.1.1.2.2.1.2	0.66324200913242	.	20840001	21040000	#FF9191	1	0.75
chr2	21040001	21240000	B.1.1.1.1.1.2.2.1	0.46689497716895	.	21040001	21240000	#DADAFF	1	0.5
chr2	21240001	21640000	B.1.2.2.2.2.1.1.2.2.1	0.30365296803653	.	21240001	21640000	#9191FF	1	0.375
chr2	21640001	22280000	B.2.2.2.2.1.1.2.2	0.0102739726027397	.	21640001	22280000	#0000FF	1	0.125
chr2	22280001	22400000	B.2.2.1.2.1.1.1.2.1	0.0810502283105023	.	22280001	22400000	#0000FF	1	0.125
chr2	22400001	22520000	B.2.2.1.1.1.2.2.1.1	0.127853881278539	.	22400001	22520000	#0000FF	1	0.125
chr2	22520001	23080000	B.2.2.2.1.1.2.1	0.0308219178082192	.	22520001	23080000	#0000FF	1	0.125
chr2	23080001	23560000	B.1.2.1.1.1.2.2.2.2	0.392694063926941	.	23080001	23560000	#9191FF	1	0.375
chr2	23560001	24000000	A.1.2.2.1.1.2.1.1	0.746575342465753	.	23560001	24000000	#FF4848	1	0.875
chr2	24000001	24360000	A.1.1.1.1.2.2.1.2.2	0.988584474885845	.	24000001	24360000	#FF0000	1	1
chr2	24360001	24600000	A.1.1.1.2.1.2.2.2.2.1.1	0.970319634703196	.	24360001	24600000	#FF0000	1	1
chr2	24600001	24720000	A.1.1.2.2.1.1.2.1.2.2	0.868721461187215	.	24600001	24720000	#FF0000	1	1
chr2	24720001	24960000	A.1.1.1.2.1.2.2.2.2.1.2	0.969178082191781	.	24720001	24960000	#FF0000	1	1
chr2	24960001	25120000	A.1.2.1.2.1.1.2.2.2.2.1	0.780821917808219	.	24960001	25120000	#FF4848	1	0.875
chr2	25120001	25360000	A.1.1.2.2.1.1.2.1.1.2.1	0.873287671232877	.	25120001	25360000	#FF0000	1	1
chr2	25360001	25440000	A.2.1.2.2.1.1.1	0.603881278538813	.	25360001	25440000	#FF9191	1	0.75
chr2	25440001	25760000	A.1.1.2.1.1.1.1.1.1.1.2	0.953196347031963	.	25440001	25760000	#FF0000	1	1
chr2	25760001	25960000	A.1.1.2.2.1.1.2.1.2.1	0.86986301369863	.	25760001	25960000	#FF0000	1	1
chr2	25960001	26240000	A.1.1.2.2.1.1.2.1.1.2.2.2	0.871004566210046	.	25960001	26240000	#FF0000	1	1
chr2	26240001	26360000	A.1.2.1.2.1.1.1.1.1	0.797945205479452	.	26240001	26360000	#FF4848	1	0.875
chr2	26360001	26600000	A.1.1.2.2.1.1.2.1.1.2.2.1	0.872146118721461	.	26360001	26600000	#FF0000	1	1
chr2	26600001	27000000	A.1.2.2.1.2.2.1.2.1.2	0.722602739726027	.	26600001	27000000	#FF4848	1	0.875
chr2	27000001	27240000	A.1.2.2.1.2.1.1.2.1.1	0.736301369863014	.	27000001	27240000	#FF4848	1	0.875
chr2	27240001	27480000	A.1.2.1.2.1.1.1.1.2	0.796803652968037	.	27240001	27480000	#FF4848	1	0.875
chr2	27480001	27600000	A.1.2.2.2.2.1.1	0.690639269406393	.	27480001	27600000	#FF4848	1	0.875
chr2	27600001	27920000	A.1.1.2.2.1.1.1.2.1.2	0.877853881278539	.	27600001	27920000	#FF0000	1	1
chr2	27920001	28440000	A.1.2.2.1.2.2.1.2.1.1	0.723744292237443	.	27920001	28440000	#FF4848	1	0.875
chr2	28440001	28680000	A.1.2.2.2.2.2.2.1	0.684931506849315	.	28440001	28680000	#FF4848	1	0.875
chr2	28680001	28800000	A.2.2.1.1.1.1.1.1.2	0.585616438356164	.	28680001	28800000	#FFDADA	1	0.625
chr2	28800001	29080000	A.1.2.1.2.1.1.2.2.2.2.2	0.779680365296804	.	28800001	29080000	#FF4848	1	0.875
chr2	29080001	29160000	A.1.2.2.1.2.2.1.2.2.1.1	0.721461187214612	.	29080001	29160000	#FF4848	1	0.875
chr2	29160001	29280000	A.1.2.2.2.2.2.2.2	0.6837899543379	.	29160001	29280000	#FF4848	1	0.875
chr2	29280001	29440000	A.1.2.1.2.1.1.2.2.2.1.1.2	0.78310502283105	.	29280001	29440000	#FF4848	1	0.875
chr2	29440001	29600000	A.2.2.1.1.1.2.2.1.1	0.581050228310502	.	29440001	29600000	#FFDADA	1	0.625
chr2	29600001	29880000	A.2.2.1.2.1.2.1.1.1.1	0.539954337899543	.	29600001	29880000	#FFDADA	1	0.625
chr2	29880001	30040000	A.2.1.1.2.2.2.2.1.2.2	0.633561643835616	.	29880001	30040000	#FF9191	1	0.75
chr2	30040001	30360000	A.2.2.1.2.1.2.1.1.1.2	0.538812785388128	.	30040001	30360000	#FFDADA	1	0.625
chr2	30360001	30600000	A.1.2.1.2.1.1.2.2.1.1.2.2	0.786529680365297	.	30360001	30600000	#FF4848	1	0.875
chr2	30600001	30960000	A.1.1.2.2.2.2.2.1	0.829908675799087	.	30600001	30960000	#FF0000	1	1
chr2	30960001	31160000	B.1.1.1.2.1.2.1.2	0.448630136986301	.	30960001	31160000	#DADAFF	1	0.5
chr2	31160001	31360000	B.1.1.1.2.1.2.2	0.447488584474886	.	31160001	31360000	#DADAFF	1	0.5
chr2	31360001	31560000	A.2.2.1.2.1.2.2.2.2	0.530821917808219	.	31360001	31560000	#FFDADA	1	0.625
chr2	31560001	32080000	A.2.2.1.2.1.2.1.1.2	0.537671232876712	.	31560001	32080000	#FFDADA	1	0.625
chr2	32080001	32240000	A.1.1.2.2.1.2.1.2.1	0.863013698630137	.	32080001	32240000	#FF0000	1	1
chr2	32240001	32760000	A.1.1.1.1.2.2.1.2.1	0.98972602739726	.	32240001	32760000	#FF0000	1	1
chr2	32760001	32960000	A.1.2.1.1.1.1.2.2.2	0.817351598173516	.	32760001	32960000	#FF4848	1	0.875
chr2	32960001	33200000	A.2.1.2.2.2.1.2.2.1	0.595890410958904	.	32960001	33200000	#FF9191	1	0.75
chr2	33200001	33440000	A.2.2.2.1.2.2.1.2	0.497716894977169	.	33200001	33440000	#FFDADA	1	0.625
chr2	33440001	33640000	A.2.2.1.1.2.1.1.2	0.575342465753425	.	33440001	33640000	#FFDADA	1	0.625
chr2	33640001	33840000	A.1.2.1.2.2.2.1.2.1	0.755707762557078	.	33640001	33840000	#FF4848	1	0.875
chr2	33840001	34040000	B.1.2.1.2.1.2.1	0.361872146118721	.	33840001	34040000	#9191FF	1	0.375
chr2	34040001	34320000	B.2.1.2.1.1.1.2.1.2.1	0.212328767123288	.	34040001	34320000	#4848FF	1	0.25
chr2	34320001	34440000	B.2.1.1.1.2.2.2.2.2.2	0.263698630136986	.	34320001	34440000	#4848FF	1	0.25
chr2	34440001	34880000	B.2.2.1.1.1.1.2.2.1.2	0.138127853881279	.	34440001	34880000	#0000FF	1	0.125
chr2	34880001	35000000	B.1.2.1.2.1.2.2.2.2	0.358447488584475	.	34880001	35000000	#9191FF	1	0.375
chr2	35000001	35200000	B.2.2.1.1.1.1.2.2.2	0.136986301369863	.	35000001	35200000	#0000FF	1	0.125
chr2	35200001	35560000	B.2.2.2.1.1.2.2.2	0.0285388127853881	.	35200001	35560000	#0000FF	1	0.125
chr2	35560001	35840000	B.2.2.1.1.1.1.2.1.1.2	0.141552511415525	.	35560001	35840000	#0000FF	1	0.125
chr2	35840001	36160000	B.2.2.1.1.1.1.2.1.2	0.14041095890411	.	35840001	36160000	#0000FF	1	0.125
chr2	36160001	36360000	A.2.2.2.2.1.2.2.2	0.481735159817352	.	36160001	36360000	#FFDADA	1	0.625
chr2	36360001	36600000	A.2.1.2.2.2.1.2.1	0.59703196347032	.	36360001	36600000	#FF9191	1	0.75
chr2	36600001	36840000	A.2.1.1.1.2.1.1.1	0.670091324200913	.	36600001	36840000	#FF9191	1	0.75
chr2	36840001	37000000	A.2.2.2.1.1.1.2.1.1	0.515981735159817	.	36840001	37000000	#FFDADA	1	0.625
chr2	37000001	37320000	A.1.1.2.1.2.2.1.1.2.2.1.2	0.894977168949772	.	37000001	37320000	#FF0000	1	1
chr2	37320001	37760000	A.1.1.1.2.1.2.2.1.2	0.976027397260274	.	37320001	37760000	#FF0000	1	1
chr2	37760001	37920000	A.1.1.2.1.1.1.2.2.2.2	0.9337899543379	.	37760001	37920000	#FF0000	1	1
chr2	37920001	38160000	A.1.2.1.2.1.1.2.2.1.1.1	0.788812785388128	.	37920001	38160000	#FF4848	1	0.875
chr2	38160001	38560000	A.1.1.2.2.1.2.1.2.2.2	0.860730593607306	.	38160001	38560000	#FF0000	1	1
chr2	38560001	38640000	A.1.2.2.1.2.1.1.1.1	0.738584474885845	.	38560001	38640000	#FF4848	1	0.875
chr2	38640001	38800000	A.1.2.1.2.1.1.2.2.2.1.2	0.781963470319635	.	38640001	38800000	#FF4848	1	0.875
chr2	38800001	39080000	A.1.1.2.1.1.1.2.1.2.1.1.1.2	0.941780821917808	.	38800001	39080000	#FF0000	1	1
chr2	39080001	39520000	A.1.1.2.1.2.2.1.1.2.1	0.897260273972603	.	39080001	39520000	#FF0000	1	1
chr2	39520001	39760000	A.1.2.2.2.1.1.1.2.2	0.711187214611872	.	39520001	39760000	#FF4848	1	0.875
chr2	39760001	40040000	A.2.2.1.2.1.1.1.2.1	0.549086757990868	.	39760001	40040000	#FFDADA	1	0.625
chr2	40040001	40800000	B.2.1.2.1.2.1.2.2.1	0.191780821917808	.	40040001	40800000	#4848FF	1	0.25
chr2	40800001	41080000	B.2.2.1.1.1.2.2.2.2	0.124429223744292	.	40800001	41080000	#0000FF	1	0.125
chr2	41080001	41200000	B.2.1.2.1.1.1.2.2	0.210045662100457	.	41080001	41200000	#4848FF	1	0.25
chr2	41200001	41600000	B.2.2.2.1.1.1.1.1	0.0353881278538813	.	41200001	41600000	#0000FF	1	0.125
chr2	41600001	41880000	B.2.1.2.1.2.1.2.2.2.2	0.188356164383562	.	41600001	41880000	#4848FF	1	0.25
chr2	41880001	42080000	B.1.1.2.2.1.2.1.1	0.410958904109589	.	41880001	42080000	#DADAFF	1	0.5
chr2	42080001	42320000	A.2.2.1.1.2.1.1.1.1	0.577625570776256	.	42080001	42320000	#FFDADA	1	0.625
chr2	42320001	42720000	A.1.1.2.1.2.2.1.1.2.2.2	0.893835616438356	.	42320001	42720000	#FF0000	1	1
chr2	42720001	43000000	A.1.1.1.2.2.1.1.1.1	0.96689497716895	.	42720001	43000000	#FF0000	1	1
chr2	43000001	43360000	A.1.1.1.2.2.2.2.2	0.955479452054795	.	43000001	43360000	#FF0000	1	1
chr2	43360001	43480000	A.1.1.2.2.1.1.1.2.2.2	0.875570776255708	.	43360001	43480000	#FF0000	1	1
chr2	43480001	43640000	A.1.1.2.2.1.1.1.2.2.1	0.876712328767123	.	43480001	43640000	#FF0000	1	1
chr2	43640001	43840000	A.1.1.2.1.1.1.2.2.1	0.936073059360731	.	43640001	43840000	#FF0000	1	1
chr2	43840001	44200000	A.1.2.1.1.1.2.1.1.2	0.815068493150685	.	43840001	44200000	#FF4848	1	0.875
chr2	44200001	44360000	A.1.2.2.2.2.2.1	0.686073059360731	.	44200001	44360000	#FF4848	1	0.875
chr2	44360001	44640000	A.1.1.2.2.1.2.1.2.2.1	0.861872146118721	.	44360001	44640000	#FF0000	1	1
chr2	44640001	44760000	A.2.1.2.1.2.1.1.2.2	0.617579908675799	.	44640001	44760000	#FF9191	1	0.75
chr2	44760001	45000000	A.1.2.2.1.2.1.1.2.2.1	0.734018264840183	.	44760001	45000000	#FF4848	1	0.875
chr2	45000001	45080000	A.2.1.1.2.2.2.2.1.1.1	0.636986301369863	.	45000001	45080000	#FF9191	1	0.75
chr2	45080001	45240000	A.2.1.1.2.2.2.2.1.1.2	0.635844748858447	.	45080001	45240000	#FF9191	1	0.75
chr2	45240001	45400000	A.2.2.1.2.1.2.1.2.2	0.535388127853881	.	45240001	45400000	#FFDADA	1	0.625
chr2	45400001	45680000	A.2.1.2.1.2.1.1.1.2	0.621004566210046	.	45400001	45680000	#FF9191	1	0.75
chr2	45680001	45840000	A.1.2.1.2.1.1.2.2.2.1.1.1	0.784246575342466	.	45680001	45840000	#FF4848	1	0.875
chr2	45840001	46160000	A.1.1.2.1.1.1.1.1.1.2.1.1	0.952054794520548	.	45840001	46160000	#FF0000	1	1
chr2	46160001	46400000	A.1.2.2.1.2.1.1.2.2.2	0.732876712328767	.	46160001	46400000	#FF4848	1	0.875
chr2	46400001	46520000	A.1.2.2.1.2.2.1.2.2.1.2	0.720319634703196	.	46400001	46520000	#FF4848	1	0.875
chr2	46520001	46720000	A.1.2.2.1.2.1.1.2.1.2	0.735159817351598	.	46520001	46720000	#FF4848	1	0.875
chr2	46720001	47120000	A.1.1.2.1.1.1.1.1.1.2.1.2.2	0.949771689497717	.	46720001	47120000	#FF0000	1	1
chr2	47120001	47360000	A.1.1.2.2.1.2.2.2.2	0.855022831050228	.	47120001	47360000	#FF0000	1	1
chr2	47360001	47680000	A.1.1.2.1.1.1.1.1.1.2.1.2.1	0.950913242009132	.	47360001	47680000	#FF0000	1	1
chr2	47680001	48160000	A.1.1.1.2.2.1.1.1.2	0.965753424657534	.	47680001	48160000	#FF0000	1	1
chr2	48160001	48360000	A.1.2.2.2.1.1.1.2.1	0.712328767123288	.	48160001	48360000	#FF4848	1	0.875
chr2	48360001	48760000	A.1.1.1.2.2.1.1.2	0.964611872146119	.	48360001	48760000	#FF0000	1	1
chr2	48760001	49000000	B.1.1.1.1.1.2.1.2	0.468036529680365	.	48760001	49000000	#DADAFF	1	0.5
chr2	49000001	49200000	B.1.2.1.2.1.1.1.1.2	0.36986301369863	.	49000001	49200000	#9191FF	1	0.375
chr2	49200001	49320000	A.2.2.2.1.1.1.2.2	0.513698630136986	.	49200001	49320000	#FFDADA	1	0.625
chr2	49320001	49480000	B.1.2.2.2.1.1.2.2.1	0.312785388127854	.	49320001	49480000	#9191FF	1	0.375
chr2	49480001	49640000	B.2.1.1.2.2.1.2.2.1	0.229452054794521	.	49480001	49640000	#4848FF	1	0.25
chr2	49640001	50080000	B.2.2.1.2.1.1.1.2.2	0.0799086757990868	.	49640001	50080000	#0000FF	1	0.125
chr2	50080001	50280000	B.2.1.2.1.2.1.1.2.1.2	0.19634703196347	.	50080001	50280000	#4848FF	1	0.25
chr2	50280001	50400000	B.2.1.1.2.2.1.2.1.2	0.230593607305936	.	50280001	50400000	#4848FF	1	0.25
chr2	50400001	50720000	B.2.1.2.1.1.1.2.1.2.2	0.211187214611872	.	50400001	50720000	#4848FF	1	0.25
chr2	50720001	51640000	B.2.2.2.2.1.1.2.1.2	0.0114155251141553	.	50720001	51640000	#0000FF	1	0.125
chr2	51640001	52120000	B.2.2.2.2.1.1.2.1.1	0.0125570776255708	.	51640001	52120000	#0000FF	1	0.125
chr2	52120001	52240000	B.2.1.2.1.2.1.1.2.1.1	0.197488584474886	.	52120001	52240000	#4848FF	1	0.25
chr2	52240001	52480000	B.2.2.1.2.1.1.1.1.1.2	0.0844748858447489	.	52240001	52480000	#0000FF	1	0.125
chr2	52480001	52760000	B.2.2.1.2.1.2.2.2.2	0.0650684931506849	.	52480001	52760000	#0000FF	1	0.125
chr2	52760001	53200000	B.2.2.1.2.1.1.1.1.2.2	0.0821917808219178	.	52760001	53200000	#0000FF	1	0.125
chr2	53200001	53480000	B.2.2.1.1.1.2.1.1.1.2.2	0.133561643835616	.	53200001	53480000	#0000FF	1	0.125
chr2	53480001	53600000	B.2.1.1.2.2.1.1.1.1.1	0.238584474885845	.	53480001	53600000	#4848FF	1	0.25
chr2	53600001	53920000	B.1.2.1.2.1.1.1.2.1	0.368721461187215	.	53600001	53920000	#9191FF	1	0.375
chr2	53920001	54080000	A.2.1.1.1.2.1.1.2.2	0.666666666666667	.	53920001	54080000	#FF9191	1	0.75
chr2	54080001	54360000	A.1.2.1.1.1.1.1.1.2.2	0.823059360730594	.	54080001	54360000	#FF4848	1	0.875
chr2	54360001	54720000	A.2.1.2.1.2.2.2.2.1	0.606164383561644	.	54360001	54720000	#FF9191	1	0.75
chr2	54720001	54920000	A.1.1.2.1.2.2.1.2.1.1.2	0.891552511415525	.	54720001	54920000	#FF0000	1	1
chr2	54920001	55160000	A.2.1.1.1.2.1.1.2.1.1	0.668949771689498	.	54920001	55160000	#FF9191	1	0.75
chr2	55160001	55440000	A.1.1.2.1.2.2.1.2.1.1.1	0.892694063926941	.	55160001	55440000	#FF0000	1	1
chr2	55440001	55680000	A.1.1.2.1.1.1.2.1.2.1.1.2	0.940639269406393	.	55440001	55680000	#FF0000	1	1
chr2	55680001	55920000	A.1.2.1.1.1.1.1.1.2.1	0.824200913242009	.	55680001	55920000	#FF4848	1	0.875
chr2	55920001	56400000	B.1.2.1.2.1.1.1.1.1	0.371004566210046	.	55920001	56400000	#9191FF	1	0.375
chr2	56400001	56600000	B.2.1.1.2.2.1.2.2.2.1	0.228310502283105	.	56400001	56600000	#4848FF	1	0.25
chr2	56600001	56840000	B.2.2.1.1.1.2.1.1.2.2	0.13013698630137	.	56600001	56840000	#0000FF	1	0.125
chr2	56840001	57040000	B.2.2.1.1.1.2.1.1.2.1.1	0.132420091324201	.	56840001	57040000	#0000FF	1	0.125
chr2	57040001	57160000	B.2.2.1.2.1.1.1.1.2.1	0.0833333333333333	.	57040001	57160000	#0000FF	1	0.125
chr2	57200001	57360000	B.2.2.1.2.1.1.1.1.2.1	0.0833333333333333	.	57200001	57360000	#0000FF	1	0.125
chr2	57360001	57640000	B.2.2.1.1.1.1.2.1.1.1	0.142694063926941	.	57360001	57640000	#0000FF	1	0.125
chr2	57640001	57920000	B.2.1.2.1.1.1.1.2.1	0.21689497716895	.	57640001	57920000	#4848FF	1	0.25
chr2	57920001	58120000	A.2.2.2.1.2.2.2	0.496575342465753	.	57920001	58120000	#FFDADA	1	0.625
chr2	58120001	58480000	A.1.1.2.2.2.1.2.2.1	0.842465753424658	.	58120001	58480000	#FF0000	1	1
chr2	58480001	58760000	B.1.1.2.2.1.2.1.2	0.409817351598174	.	58480001	58760000	#DADAFF	1	0.5
chr2	58760001	58840000	B.1.2.1.2.1.2.2.2.1	0.35958904109589	.	58760001	58840000	#9191FF	1	0.375
chr2	58840001	59000000	B.1.2.2.2.2.1.2.2.2	0.299086757990868	.	58840001	59000000	#9191FF	1	0.375
chr2	59000001	59320000	B.1.2.2.2.2.1.2.2.1	0.300228310502283	.	59000001	59320000	#9191FF	1	0.375
chr2	59320001	59440000	B.1.2.2.2.1.1.2.1	0.313926940639269	.	59320001	59440000	#9191FF	1	0.375
chr2	59440001	59880000	B.2.1.2.1.1.1.1.2.2.2	0.214611872146119	.	59440001	59880000	#4848FF	1	0.25
chr2	59880001	60080000	B.1.2.2.2.1.1.2.2.2.1	0.311643835616438	.	59880001	60080000	#9191FF	1	0.375
chr2	60080001	60280000	B.1.2.1.1.1.1.2.1	0.400684931506849	.	60080001	60280000	#9191FF	1	0.375
chr2	60280001	60520000	B.1.1.1.1.1.2.1.1	0.469178082191781	.	60280001	60520000	#DADAFF	1	0.5
chr2	60520001	60760000	A.1.2.1.1.1.1.2.2.1	0.818493150684932	.	60520001	60760000	#FF4848	1	0.875
chr2	60760001	60960000	A.2.1.1.1.2.2.2	0.662100456621005	.	60760001	60960000	#FF9191	1	0.75
chr2	60960001	61360000	A.1.1.1.1.2.2.1.1	0.990867579908676	.	60960001	61360000	#FF0000	1	1
chr2	61360001	61760000	A.1.1.1.1.2.2.2.1	0.987442922374429	.	61360001	61760000	#FF0000	1	1
chr2	61760001	62120000	A.1.1.1.2.2.2.2.1.1	0.957762557077626	.	61760001	62120000	#FF0000	1	1
chr2	62120001	62240000	A.1.2.2.1.2.1.2.2.2.1	0.728310502283105	.	62120001	62240000	#FF4848	1	0.875
chr2	62240001	62400000	A.1.1.2.1.1.1.2.1.2.1.2.2	0.938356164383562	.	62240001	62400000	#FF0000	1	1
chr2	62400001	62680000	A.1.1.2.1.1.1.2.1.2.1.1.1.1	0.942922374429224	.	62400001	62680000	#FF0000	1	1
chr2	62680001	62880000	A.2.1.1.2.2.2.1.1.2	0.64041095890411	.	62680001	62880000	#FF9191	1	0.75
chr2	62880001	63040000	A.2.1.1.1.2.1.2	0.665525114155251	.	62880001	63040000	#FF9191	1	0.75
chr2	63040001	63360000	A.2.2.1.2.1.1.1.2.2.1.1	0.547945205479452	.	63040001	63360000	#FFDADA	1	0.625
chr2	63360001	63600000	B.1.2.1.2.1.1.2.1.2	0.365296803652968	.	63360001	63600000	#9191FF	1	0.375
chr2	63600001	63760000	A.2.2.2.2.1.1.1.2	0.493150684931507	.	63600001	63760000	#FFDADA	1	0.625
chr2	63760001	64040000	A.2.2.1.1.2.1.2.1.1.1	0.574200913242009	.	63760001	64040000	#FFDADA	1	0.625
chr2	64040001	64240000	A.1.2.2.1.2.1.2.1.2	0.730593607305936	.	64040001	64240000	#FF4848	1	0.875
chr2	64240001	64560000	A.1.1.1.2.1.2.2.1.1	0.977168949771689	.	64240001	64560000	#FF0000	1	1
chr2	64560001	64720000	A.2.1.1.1.1.1.2.1.2	0.679223744292237	.	64560001	64720000	#FF9191	1	0.75
chr2	64720001	64880000	A.1.1.2.1.1.1.2.2.2.1	0.934931506849315	.	64720001	64880000	#FF0000	1	1
chr2	64880001	65040000	A.1.1.2.1.1.1.1.1.1.2.2	0.948630136986301	.	64880001	65040000	#FF0000	1	1
chr2	65040001	65280000	A.1.1.2.1.1.1.2.1.2.1.2.1	0.939497716894977	.	65040001	65280000	#FF0000	1	1
chr2	65280001	65680000	A.1.1.2.1.1.1.1.2.1	0.94634703196347	.	65280001	65680000	#FF0000	1	1
chr2	65680001	65840000	A.2.1.2.2.2.1.1.1	0.599315068493151	.	65680001	65840000	#FF9191	1	0.75
chr2	65840001	66320000	B.1.2.1.2.1.1.1.2.2	0.367579908675799	.	65840001	66320000	#9191FF	1	0.375
chr2	66320001	66600000	B.2.1.2.1.1.1.1.2.2.1	0.215753424657534	.	66320001	66600000	#4848FF	1	0.25
chr2	66600001	66720000	B.1.2.2.2.1.1.2.2.2.2	0.310502283105023	.	66600001	66720000	#9191FF	1	0.375
chr2	66720001	67080000	B.2.1.2.1.2.1.2.2.2.1.2	0.189497716894977	.	66720001	67080000	#4848FF	1	0.25
chr2	67080001	67520000	B.2.1.2.1.2.1.2.2.2.1.1	0.190639269406393	.	67080001	67520000	#4848FF	1	0.25
chr2	67520001	67680000	B.1.2.1.1.1.1.1.2	0.401826484018265	.	67520001	67680000	#9191FF	1	0.375
chr2	67680001	67840000	B.1.2.2.1.1.1.1.2.2	0.348173515981735	.	67680001	67840000	#9191FF	1	0.375
chr2	67840001	68000000	B.1.2.2.2.2.1.2.1	0.301369863013699	.	67840001	68000000	#9191FF	1	0.375
chr2	68000001	68280000	B.1.1.2.1.1.1.2	0.436073059360731	.	68000001	68280000	#DADAFF	1	0.5
chr2	68280001	68480000	A.1.2.1.2.2.2.1.1	0.756849315068493	.	68280001	68480000	#FF4848	1	0.875
chr2	68480001	68600000	A.2.1.2.1.2.1.1.2.1.1	0.61986301369863	.	68480001	68600000	#FF9191	1	0.75
chr2	68600001	68720000	A.1.2.1.2.2.2.2.2	0.752283105022831	.	68600001	68720000	#FF4848	1	0.875
chr2	68720001	68880000	A.2.2.2.1.2.1.1.2	0.504566210045662	.	68720001	68880000	#FFDADA	1	0.625
chr2	68880001	69080000	A.1.2.2.2.1.1.2.1	0.710045662100457	.	68880001	69080000	#FF4848	1	0.875
chr2	69080001	69520000	A.2.1.2.1.2.2.2.2.2	0.605022831050228	.	69080001	69520000	#FF9191	1	0.75
chr2	69520001	70040000	A.1.1.1.1.2.2.2.2.2	0.985159817351598	.	69520001	70040000	#FF0000	1	1
chr2	70040001	70280000	A.1.1.2.2.1.2.2.2.1.2	0.856164383561644	.	70040001	70280000	#FF0000	1	1
chr2	70280001	70520000	A.1.1.1.2.2.2.2.1.2	0.95662100456621	.	70280001	70520000	#FF0000	1	1
chr2	70520001	70760000	A.2.1.2.1.2.2.2.1.1	0.608447488584475	.	70520001	70760000	#FF9191	1	0.75
chr2	70760001	70880000	A.2.2.1.2.1.2.1.2.1	0.536529680365297	.	70760001	70880000	#FFDADA	1	0.625
chr2	70880001	71200000	A.2.1.2.2.2.1.1.2	0.598173515981735	.	70880001	71200000	#FF9191	1	0.75
chr2	71200001	71400000	A.1.2.1.1.1.2.2.2.2	0.810502283105023	.	71200001	71400000	#FF4848	1	0.875
chr2	71400001	71760000	A.1.2.2.1.2.1.2.1.1	0.731735159817352	.	71400001	71760000	#FF4848	1	0.875
chr2	71760001	72160000	B.1.2.1.1.1.1.1.1	0.40296803652968	.	71760001	72160000	#9191FF	1	0.375
chr2	72160001	72440000	B.1.2.2.2.1.2.1	0.309360730593607	.	72160001	72440000	#9191FF	1	0.375
chr2	72440001	72560000	B.1.2.2.1.1.1.1.2.1.1	0.350456621004566	.	72440001	72560000	#9191FF	1	0.375
chr2	72560001	72720000	B.2.1.2.1.1.1.1.1.1	0.219178082191781	.	72560001	72720000	#4848FF	1	0.25
chr2	72720001	72960000	B.1.2.1.2.1.1.2.2.2	0.363013698630137	.	72720001	72960000	#9191FF	1	0.375
chr2	72960001	73040000	A.2.2.2.2.2.1.2.1	0.478310502283105	.	72960001	73040000	#FFDADA	1	0.625
chr2	73040001	73120000	A.2.2.1.2.1.1.2.2.1	0.542237442922374	.	73040001	73120000	#FFDADA	1	0.625
chr2	73120001	73440000	A.2.1.1.1.1.1.2.1.1	0.680365296803653	.	73120001	73440000	#FF9191	1	0.75
chr2	73440001	73680000	A.1.2.2.1.2.1.1.1.2	0.737442922374429	.	73440001	73680000	#FF4848	1	0.875
chr2	73680001	73960000	A.1.2.1.1.1.2.2.2.1	0.811643835616438	.	73680001	73960000	#FF4848	1	0.875
chr2	73960001	74160000	A.1.1.2.2.1.2.2.2.1.1	0.857305936073059	.	73960001	74160000	#FF0000	1	1
chr2	74160001	74440000	A.1.1.1.2.2.2.1	0.958904109589041	.	74160001	74440000	#FF0000	1	1
chr2	74440001	74600000	A.1.2.1.1.1.2.2.1	0.812785388127854	.	74440001	74600000	#FF4848	1	0.875
chr2	74600001	74840000	A.1.1.1.2.1.2.2.2.2.2	0.968036529680365	.	74600001	74840000	#FF0000	1	1
chr2	74840001	75120000	A.1.1.2.1.2.2.1.2.2.1	0.889269406392694	.	74840001	75120000	#FF0000	1	1
chr2	75120001	75200000	A.2.1.2.1.2.1.2.1.2	0.615296803652968	.	75120001	75200000	#FF9191	1	0.75
chr2	75200001	75280000	A.2.2.1.2.1.1.2.2.2	0.541095890410959	.	75200001	75280000	#FFDADA	1	0.625
chr2	75280001	75560000	A.2.2.1.2.1.1.1.2.2.1.2	0.546803652968037	.	75280001	75560000	#FFDADA	1	0.625
chr2	75560001	75720000	A.2.1.1.2.1.1.2.2	0.65296803652968	.	75560001	75720000	#FF9191	1	0.75
chr2	75720001	75920000	A.2.2.1.2.1.1.1.1.1	0.551369863013699	.	75720001	75920000	#FFDADA	1	0.625
chr2	75920001	76160000	B.1.2.1.1.1.1.2.2	0.399543378995434	.	75920001	76160000	#9191FF	1	0.375
chr2	76160001	76560000	B.2.2.1.1.1.2.1.1.1.2.1	0.134703196347032	.	76160001	76560000	#0000FF	1	0.125
chr2	76560001	76640000	B.2.1.1.2.2.1.1.1.1.2	0.237442922374429	.	76560001	76640000	#4848FF	1	0.25
chr2	76640001	76880000	B.2.2.1.1.1.1.1.1	0.144977168949772	.	76640001	76880000	#0000FF	1	0.125
chr2	76880001	77160000	B.2.2.1.2.1.2.2.2.1	0.0662100456621005	.	76880001	77160000	#0000FF	1	0.125
chr2	77160001	77360000	B.2.2.1.1.1.1.1.2	0.143835616438356	.	77160001	77360000	#0000FF	1	0.125
chr2	77360001	77600000	B.2.2.1.2.1.1.1.1.1.1	0.0856164383561644	.	77360001	77600000	#0000FF	1	0.125
chr2	77600001	77800000	B.2.2.1.1.1.2.1.1.2.1.2	0.131278538812785	.	77600001	77800000	#0000FF	1	0.125
chr2	77800001	77880000	B.2.1.1.1.2.1.1.2	0.276255707762557	.	77800001	77880000	#4848FF	1	0.25
chr2	77880001	77960000	B.2.1.1.2.2.1.1.2.2	0.234018264840183	.	77880001	77960000	#4848FF	1	0.25
chr2	77960001	78320000	B.2.2.1.2.1.1.2.2.1.2.2.1	0.0730593607305936	.	77960001	78320000	#0000FF	1	0.125
chr2	78320001	78400000	B.2.1.2.1.2.2.2.1.2.1.1	0.179223744292237	.	78320001	78400000	#4848FF	1	0.25
chr2	78400001	78600000	B.2.1.2.1.2.1.1.1.2.2	0.198630136986301	.	78400001	78600000	#4848FF	1	0.25
chr2	78600001	78680000	B.2.1.2.1.2.2.2.1.1	0.180365296803653	.	78600001	78680000	#4848FF	1	0.25
chr2	78680001	79080000	B.2.2.1.2.1.1.2.2.2.1	0.0707762557077626	.	78680001	79080000	#0000FF	1	0.125
chr2	79080001	79560000	B.2.2.1.2.1.1.2.2.2.2	0.069634703196347	.	79080001	79560000	#0000FF	1	0.125
chr2	79560001	79840000	B.2.2.2.1.1.1.2.1	0.0331050228310502	.	79560001	79840000	#0000FF	1	0.125
chr2	79840001	80080000	B.2.2.1.2.1.1.2.2.1.1.2	0.0764840182648402	.	79840001	80080000	#0000FF	1	0.125
chr2	80080001	80200000	B.2.1.1.2.2.1.1.1.2	0.236301369863014	.	80080001	80200000	#4848FF	1	0.25
chr2	80200001	80280000	B.2.1.1.1.2.1.1.1	0.277397260273973	.	80200001	80280000	#4848FF	1	0.25
chr2	80280001	80520000	B.2.1.2.1.2.1.1.1.1	0.200913242009132	.	80280001	80520000	#4848FF	1	0.25
chr2	80520001	80800000	B.2.1.2.1.2.1.1.1.2.1	0.199771689497717	.	80520001	80800000	#4848FF	1	0.25
chr2	80800001	81400000	B.2.2.2.2.1.1.1	0.0136986301369863	.	80800001	81400000	#0000FF	1	0.125
chr2	81400001	81520000	B.2.1.1.1.2.1.2.2.1	0.272831050228311	.	81400001	81520000	#4848FF	1	0.25
chr2	81520001	81680000	B.2.1.2.1.2.2.2.1.2.1.2	0.178082191780822	.	81520001	81680000	#4848FF	1	0.25
chr2	81680001	82040000	B.2.2.1.1.1.2.1.1.1.1	0.135844748858447	.	81680001	82040000	#0000FF	1	0.125
chr2	82040001	82160000	B.2.1.2.1.1.1.1.1.2	0.218036529680365	.	82040001	82160000	#4848FF	1	0.25
chr2	82160001	82560000	B.2.2.1.2.1.1.2.2.1.1.1	0.0776255707762557	.	82160001	82560000	#0000FF	1	0.125
chr2	82560001	82920000	B.2.2.2.1.1.1.2.2	0.0319634703196347	.	82560001	82920000	#0000FF	1	0.125
chr2	82920001	83040000	B.2.1.2.1.2.2.2.1.2.2	0.176940639269406	.	82920001	83040000	#4848FF	1	0.25
chr2	83040001	83320000	B.2.2.1.2.1.1.2.2.1.2.2.2	0.0719178082191781	.	83040001	83320000	#0000FF	1	0.125
chr2	83320001	83640000	B.2.2.1.2.1.2.2.1	0.067351598173516	.	83320001	83640000	#0000FF	1	0.125
chr2	83640001	83840000	B.2.2.1.2.1.1.2.2.1.2.1.2	0.0742009132420091	.	83640001	83840000	#0000FF	1	0.125
chr2	83840001	84080000	B.2.2.1.2.1.1.2.2.1.2.1.1	0.0753424657534247	.	83840001	84080000	#0000FF	1	0.125
chr2	84080001	84200000	B.2.1.1.2.2.1.1.2.1	0.235159817351598	.	84080001	84200000	#4848FF	1	0.25
chr2	84200001	84400000	B.2.1.1.1.2.1.2.1.2	0.273972602739726	.	84200001	84400000	#4848FF	1	0.25
chr2	84400001	84640000	B.1.2.2.1.1.1.1.2.1.2	0.349315068493151	.	84400001	84640000	#9191FF	1	0.375
chr2	84640001	85120000	A.2.1.2.1.2.2.1.1	0.613013698630137	.	84640001	85120000	#FF9191	1	0.75
chr2	85120001	85280000	A.1.1.2.2.1.2.1.1.1	0.865296803652968	.	85120001	85280000	#FF0000	1	1
chr2	85280001	85520000	A.1.2.2.2.1.1.2.2.2	0.707762557077626	.	85280001	85520000	#FF4848	1	0.875
chr2	85520001	86160000	A.1.1.1.1.2.2.2.2.1	0.986301369863014	.	85520001	86160000	#FF0000	1	1
chr2	86160001	86240000	A.1.2.2.1.2.1.2.2.2.2	0.727168949771689	.	86160001	86240000	#FF4848	1	0.875
chr2	86240001	86480000	A.1.1.2.1.1.1.2.1.2.2	0.937214611872146	.	86240001	86480000	#FF0000	1	1
chr2	86480001	86720000	A.1.1.2.2.1.2.1.1.2	0.864155251141553	.	86480001	86720000	#FF0000	1	1
chr2	86720001	87040000	A.1.2.1.1.1.1.1.1.1	0.825342465753425	.	86720001	87040000	#FF4848	1	0.875
chr2	87040001	87160000	A.2.2.2.2.1.1.1.1.1	0.495433789954338	.	87040001	87160000	#FFDADA	1	0.625
chr2	87280001	87360000	A.2.2.2.2.1.1.1.1.1	0.495433789954338	.	87280001	87360000	#FFDADA	1	0.625
chr2	87440001	87520000	B.1.1.1.2.2.2.1	0.441780821917808	.	87440001	87520000	#DADAFF	1	0.5
chr2	87560001	87600000	A.2.2.2.1.2.1.2.1	0.503424657534247	.	87560001	87600000	#FFDADA	1	0.625
chr2	87760001	87880000	A.2.2.2.1.2.1.2.1	0.503424657534247	.	87760001	87880000	#FFDADA	1	0.625
chr2	87920001	88000000	A.2.2.2.1.2.1.2.1	0.503424657534247	.	87920001	88000000	#FFDADA	1	0.625
chr2	88160001	88840000	A.2.2.1.2.1.1.1.2.2.2	0.545662100456621	.	88160001	88840000	#FFDADA	1	0.625
chr2	88840001	89240000	A.1.2.1.1.1.1.2.1.1	0.820776255707763	.	88840001	89240000	#FF4848	1	0.875
chr2	89240001	89320000	A.2.2.2.2.1.1.1.1.2	0.494292237442922	.	89240001	89320000	#FFDADA	1	0.625
chr2	89440001	89600000	A.2.2.2.2.1.1.1.1.2	0.494292237442922	.	89440001	89600000	#FFDADA	1	0.625
chr2	89880001	89920000	B.1.2.2.2.1.2.2	0.308219178082192	.	89880001	89920000	#9191FF	1	0.375
chr2	89960001	90160000	B.1.2.2.2.1.2.2	0.308219178082192	.	89960001	90160000	#9191FF	1	0.375
chr2	90200001	90280000	B.1.2.2.2.1.2.2	0.308219178082192	.	90200001	90280000	#9191FF	1	0.375
chr2	90400001	90480000	B.1.2.2.1.1.2.2.2.1	0.337899543378995	.	90400001	90480000	#9191FF	1	0.375
chr2	91640001	91720000	B.1.2.2.1.1.2.2.2.1	0.337899543378995	.	91640001	91720000	#9191FF	1	0.375
chr2	91760001	92000000	B.2.1.1.1.2.1.2.2.2	0.271689497716895	.	91760001	92000000	#4848FF	1	0.25
chr2	92040001	92200000	B.2.1.1.1.2.1.2.2.2	0.271689497716895	.	92040001	92200000	#4848FF	1	0.25
chr2	95360001	95640000	B.1.2.1.2.1.1.2.1.1	0.366438356164384	.	95360001	95640000	#9191FF	1	0.375
chr2	95640001	95960000	A.1.2.2.2.1.1.2.2.1	0.708904109589041	.	95640001	95960000	#FF4848	1	0.875
chr2	96000001	96040000	A.1.2.2.2.1.1.2.2.1	0.708904109589041	.	96000001	96040000	#FF4848	1	0.875
chr2	96040001	96080000	A.2.1.1.2.2.2.1.1.1	0.641552511415525	.	96040001	96080000	#FF9191	1	0.75
chr2	96120001	96280000	A.2.1.1.2.2.2.1.1.1	0.641552511415525	.	96120001	96280000	#FF9191	1	0.75
chr2	96320001	96520000	A.2.1.1.2.2.2.1.1.1	0.641552511415525	.	96320001	96520000	#FF9191	1	0.75
chr2	96520001	96680000	A.1.1.2.1.1.1.1.1.2	0.947488584474886	.	96520001	96680000	#FF0000	1	1
chr2	96720001	97000000	A.1.1.2.1.1.1.1.1.2	0.947488584474886	.	96720001	97000000	#FF0000	1	1
chr2	97000001	97520000	A.1.1.1.2.1.2.2.2.1.1.1	0.974885844748858	.	97000001	97520000	#FF0000	1	1
chr2	97560001	97840000	A.1.2.2.1.2.1.2.2.1	0.729452054794521	.	97560001	97840000	#FF4848	1	0.875
chr2	97840001	97880000	A.1.1.1.2.1.2.2.2.1.2.1	0.972602739726027	.	97840001	97880000	#FF0000	1	1
chr2	98000001	98040000	A.1.1.1.2.1.2.2.2.1.2.1	0.972602739726027	.	98000001	98040000	#FF0000	1	1
chr2	98120001	98200000	A.1.1.1.2.1.2.2.2.1.2.1	0.972602739726027	.	98120001	98200000	#FF0000	1	1
chr2	98240001	98680000	A.1.1.1.2.1.2.2.2.1.2.1	0.972602739726027	.	98240001	98680000	#FF0000	1	1
chr2	98680001	99000000	A.1.2.2.1.2.2.1.2.2.2	0.719178082191781	.	98680001	99000000	#FF4848	1	0.875
chr2	99000001	99160000	A.1.1.2.2.1.2.2.1.1	0.85958904109589	.	99000001	99160000	#FF0000	1	1
chr2	99160001	99520000	A.1.2.1.2.1.1.2.1.2	0.789954337899543	.	99160001	99520000	#FF4848	1	0.875
chr2	99520001	99680000	A.2.1.2.2.2.2.2.2	0.587899543378995	.	99520001	99680000	#FF9191	1	0.75
chr2	99680001	99960000	A.1.2.1.2.1.2.2.2.2.2	0.765981735159817	.	99680001	99960000	#FF4848	1	0.875
chr2	99960001	100120000	A.1.2.1.2.1.1.2.1.1	0.791095890410959	.	99960001	100120000	#FF4848	1	0.875
chr2	100160001	100680000	B.1.1.2.1.2.1.1	0.426940639269406	.	100160001	100680000	#DADAFF	1	0.5
chr2	100680001	100840000	A.2.2.2.2.2.1.2.2	0.477168949771689	.	100680001	100840000	#FFDADA	1	0.625
chr2	100840001	100960000	B.1.1.1.2.2.1.1	0.44634703196347	.	100840001	100960000	#DADAFF	1	0.5
chr2	100960001	101040000	B.1.1.2.1.2.2.1	0.42351598173516	.	100960001	101040000	#DADAFF	1	0.5
chr2	101040001	101240000	A.2.2.2.1.2.1.1.1.2.1	0.506849315068493	.	101040001	101240000	#FFDADA	1	0.625
chr2	101240001	101560000	A.2.2.2.2.2.2.1.1	0.476027397260274	.	101240001	101560000	#FFDADA	1	0.625
chr2	101560001	101840000	A.2.1.1.1.1.1.2.2.1.1	0.678082191780822	.	101560001	101840000	#FF9191	1	0.75
chr2	101840001	101960000	A.1.2.2.1.1.2.2.1	0.742009132420091	.	101840001	101960000	#FF4848	1	0.875
chr2	101960001	102240000	A.2.2.1.1.2.1.2.2.2.1.2.2	0.5662100456621	.	101960001	102240000	#FFDADA	1	0.625
chr2	102240001	102440000	A.2.1.1.1.1.1.2.2.1.2.2	0.675799086757991	.	102240001	102440000	#FF9191	1	0.75
chr2	102440001	102640000	A.2.2.2.1.2.1.1.1.1	0.507990867579909	.	102440001	102640000	#FFDADA	1	0.625
chr2	102640001	102800000	A.2.1.1.1.1.1.2.2.2.1	0.674657534246575	.	102640001	102800000	#FF9191	1	0.75
chr2	102800001	102880000	A.2.2.1.2.1.1.2.1.1	0.544520547945205	.	102800001	102880000	#FFDADA	1	0.625
chr2	102880001	103080000	A.2.1.2.1.2.2.1.2.2.2	0.60958904109589	.	102880001	103080000	#FF9191	1	0.75
chr2	103080001	103440000	B.1.1.1.2.2.1.2.1	0.445205479452055	.	103080001	103440000	#DADAFF	1	0.5
chr2	103440001	103640000	B.2.1.2.1.1.2.2.2.2	0.202054794520548	.	103440001	103640000	#4848FF	1	0.25
chr2	103640001	103800000	B.2.1.2.1.2.2.1.1.1.1	0.187214611872146	.	103640001	103800000	#4848FF	1	0.25
chr2	103800001	103920000	B.2.2.1.1.1.2.1.2	0.128995433789954	.	103800001	103920000	#0000FF	1	0.125
chr2	103920001	104440000	B.2.2.2.2.1.2.1.2.1	0.00799086757990868	.	103920001	104440000	#0000FF	1	0.125
chr2	104440001	104720000	B.2.2.1.2.2.2.1.2.1.2	0.0422374429223744	.	104440001	104720000	#0000FF	1	0.125
chr2	104720001	104960000	B.2.2.1.2.1.1.2.1	0.0787671232876712	.	104720001	104960000	#0000FF	1	0.125
chr2	104960001	105320000	B.2.1.2.1.1.2.1.1	0.208904109589041	.	104960001	105320000	#4848FF	1	0.25
chr2	105320001	105640000	B.1.2.1.1.2.2.1.1.2	0.378995433789954	.	105320001	105640000	#9191FF	1	0.375
chr2	105640001	105880000	A.2.2.1.1.2.1.2.2.1.1	0.570776255707763	.	105640001	105880000	#FFDADA	1	0.625
chr2	105880001	106000000	A.2.1.1.2.1.1.2.1.1.1	0.656392694063927	.	105880001	106000000	#FF9191	1	0.75
chr2	106000001	106320000	A.2.2.1.2.1.1.2.1.2	0.54337899543379	.	106000001	106320000	#FFDADA	1	0.625
chr2	106320001	106520000	A.1.2.1.1.1.1.2.1.2	0.819634703196347	.	106320001	106520000	#FF4848	1	0.875
chr2	106520001	106840000	A.2.1.2.2.2.2.2.1.2	0.589041095890411	.	106520001	106840000	#FF9191	1	0.75
chr2	106840001	107000000	B.1.1.2.2.2.1.2	0.406392694063927	.	106840001	107000000	#DADAFF	1	0.5
chr2	107080001	107240000	B.1.1.2.2.2.1.2	0.406392694063927	.	107080001	107240000	#DADAFF	1	0.5
chr2	107240001	107560000	B.2.1.2.1.2.2.1.1.2	0.1837899543379	.	107240001	107560000	#4848FF	1	0.25
chr2	107560001	107880000	B.2.2.1.1.2.1.2.2.1.2	0.110730593607306	.	107560001	107880000	#0000FF	1	0.125
chr2	107880001	108000000	B.2.1.2.1.2.2.1.1.1.2.2	0.184931506849315	.	107880001	108000000	#4848FF	1	0.25
chr2	108000001	108080000	B.2.1.2.1.2.2.1.2.1	0.182648401826484	.	108000001	108080000	#4848FF	1	0.25
chr2	108080001	108280000	B.2.2.1.2.2.2.1.2.2	0.0410958904109589	.	108080001	108280000	#0000FF	1	0.125
chr2	108280001	108440000	B.2.1.2.1.2.2.1.1.1.2.1	0.186073059360731	.	108280001	108440000	#4848FF	1	0.25
chr2	108520001	108960000	B.1.2.2.2.2.2.1.2	0.296803652968037	.	108520001	108960000	#9191FF	1	0.375
chr2	108960001	109280000	A.1.1.2.1.2.2.2.2.1.2	0.884703196347032	.	108960001	109280000	#FF0000	1	1
chr2	109280001	109440000	A.1.2.1.2.2.2.2.1	0.753424657534247	.	109280001	109440000	#FF4848	1	0.875
chr2	109440001	109760000	A.2.1.2.1.2.2.1.2.1	0.611872146118721	.	109440001	109760000	#FF9191	1	0.75
chr2	109760001	110040000	A.1.2.2.2.1.2.1.1.1.2	0.705479452054795	.	109760001	110040000	#FF4848	1	0.875
chr2	110040001	110120000	A.2.2.1.1.2.1.2.2.2.1.1	0.568493150684932	.	110040001	110120000	#FFDADA	1	0.625
chr2	110240001	110520000	A.2.2.1.1.2.1.2.2.2.1.1	0.568493150684932	.	110240001	110520000	#FFDADA	1	0.625
chr2	110840001	111000000	A.2.2.1.1.2.1.2.2.2.1.1	0.568493150684932	.	110840001	111000000	#FFDADA	1	0.625
chr2	111360001	111560000	A.1.2.1.2.1.2.2.2.2.1	0.767123287671233	.	111360001	111560000	#FF4848	1	0.875
chr2	111560001	111880000	A.1.1.2.2.2.2.2.2.2.2	0.82648401826484	.	111560001	111880000	#FF0000	1	1
chr2	111880001	112040000	A.1.1.2.2.2.2.2.2.2.1	0.827625570776256	.	111880001	112040000	#FF0000	1	1
chr2	112080001	112200000	A.2.2.1.1.1.1.2	0.583333333333333	.	112080001	112200000	#FFDADA	1	0.625
chr2	112280001	112480000	A.2.1.2.1.2.1.2.1.1	0.616438356164384	.	112280001	112480000	#FF9191	1	0.75
chr2	112480001	113080000	A.1.1.1.2.1.2.2.2.1.2.2	0.971461187214612	.	112480001	113080000	#FF0000	1	1
chr2	113080001	113120000	A.1.1.1.1.1.2	0.998858447488584	.	113080001	113120000	#FF0000	1	1
chr2	113160001	113720000	A.1.1.1.1.1.2	0.998858447488584	.	113160001	113720000	#FF0000	1	1
chr2	113720001	114000000	A.1.1.2.2.1.2.2.1.2	0.858447488584475	.	113720001	114000000	#FF0000	1	1
chr2	114000001	114240000	A.1.2.1.2.1.2.2.2.1	0.768264840182648	.	114000001	114240000	#FF4848	1	0.875
chr2	114360001	114720000	A.1.1.1.2.2.1.2.2.1	0.961187214611872	.	114360001	114720000	#FF0000	1	1
chr2	114720001	115560000	B.2.1.2.1.1.2.1.2	0.207762557077626	.	114720001	115560000	#4848FF	1	0.25
chr2	115560001	116000000	B.2.2.2.2.1.2.1.1	0.0091324200913242	.	115560001	116000000	#0000FF	1	0.125
chr2	116000001	116320000	B.2.2.2.1.2.2.1.2.1	0.0194063926940639	.	116000001	116320000	#0000FF	1	0.125
chr2	116320001	116720000	B.2.2.2.1.2.2.2.2	0.0148401826484018	.	116320001	116720000	#0000FF	1	0.125
chr2	116720001	116880000	B.2.2.1.1.2.1.2.1.2	0.113013698630137	.	116720001	116880000	#0000FF	1	0.125
chr2	116880001	117280000	B.2.2.2.2.1.2.1.2.2	0.00684931506849315	.	116880001	117280000	#0000FF	1	0.125
chr2	117280001	117800000	B.2.2.2.2.1.2.2.2	0.0045662100456621	.	117280001	117800000	#0000FF	1	0.125
chr2	117800001	118040000	B.2.2.1.2.2.1.1.1.1	0.0639269406392694	.	117800001	118040000	#0000FF	1	0.125
chr2	118040001	118360000	B.2.2.1.1.2.1.2.2.1.1	0.111872146118721	.	118040001	118360000	#0000FF	1	0.125
chr2	118360001	118560000	B.1.2.2.2.2.2.1.1	0.297945205479452	.	118360001	118560000	#9191FF	1	0.375
chr2	118560001	118760000	A.2.2.2.1.2.2.1.1.2.2	0.498858447488584	.	118560001	118760000	#FFDADA	1	0.625
chr2	118760001	118960000	A.1.2.2.1.1.2.2.2.2	0.73972602739726	.	118760001	118960000	#FF4848	1	0.875
chr2	118960001	119560000	B.1.1.2.1.1.2.1.1.2	0.432648401826484	.	118960001	119560000	#DADAFF	1	0.5
chr2	119560001	119720000	A.2.2.2.2.2.2.2.1.1	0.473744292237443	.	119560001	119720000	#FFDADA	1	0.625
chr2	119720001	120040000	A.2.2.1.1.2.1.2.2.2.1.2.1	0.567351598173516	.	119720001	120040000	#FFDADA	1	0.625
chr2	120040001	120240000	A.1.1.2.2.2.2.2.2.1	0.828767123287671	.	120040001	120240000	#FF0000	1	1
chr2	120240001	120440000	A.2.1.1.2.2.2.1.2.1	0.639269406392694	.	120240001	120440000	#FF9191	1	0.75
chr2	120440001	120920000	A.1.1.1.2.2.1.2.2.2	0.960045662100457	.	120440001	120920000	#FF0000	1	1
chr2	120920001	121080000	A.1.1.2.1.2.2.2.1	0.886986301369863	.	120920001	121080000	#FF0000	1	1
chr2	121080001	121520000	A.2.1.2.2.2.2.2.1.1	0.590182648401826	.	121080001	121520000	#FF9191	1	0.75
chr2	121520001	121800000	A.2.2.2.2.2.2.1.2	0.474885844748858	.	121520001	121800000	#FFDADA	1	0.625
chr2	121800001	122160000	A.2.2.1.1.2.1.2.2.2.2	0.565068493150685	.	121800001	122160000	#FFDADA	1	0.625
chr2	122160001	122520000	A.1.1.2.1.2.2.2.2.1.1	0.885844748858447	.	122160001	122520000	#FF0000	1	1
chr2	122520001	123040000	B.1.2.1.1.2.2.2.2	0.372146118721461	.	122520001	123040000	#9191FF	1	0.375
chr2	123040001	123320000	B.2.1.1.1.1.2.2.1.2	0.279680365296804	.	123040001	123320000	#4848FF	1	0.25
chr2	123320001	123560000	B.1.2.2.1.1.2.2.2.2	0.33675799086758	.	123320001	123560000	#9191FF	1	0.375
chr2	123560001	123840000	B.2.1.2.2.2.1.2.2	0.151826484018265	.	123560001	123840000	#4848FF	1	0.25
chr2	123840001	124240000	B.2.2.2.1.2.2.1.2.2	0.0182648401826484	.	123840001	124240000	#0000FF	1	0.125
chr2	124240001	124400000	B.2.2.1.2.2.1.1.1.2	0.0627853881278539	.	124240001	124400000	#0000FF	1	0.125
chr2	124400001	124680000	B.2.2.2.1.2.2.1.1	0.0205479452054795	.	124400001	124680000	#0000FF	1	0.125
chr2	124680001	125000000	B.2.2.1.2.2.1.1.2.2.2	0.0593607305936073	.	124680001	125000000	#0000FF	1	0.125
chr2	125000001	125160000	B.2.2.1.1.2.1.2.1.1	0.114155251141553	.	125000001	125160000	#0000FF	1	0.125
chr2	125160001	125320000	B.2.1.2.1.2.2.1.2.2	0.181506849315068	.	125160001	125320000	#4848FF	1	0.25
chr2	125320001	125440000	B.2.1.2.1.1.2.2.1.1	0.20662100456621	.	125320001	125440000	#4848FF	1	0.25
chr2	125440001	125680000	B.2.2.2.1.2.1.1.1.2	0.0262557077625571	.	125440001	125680000	#0000FF	1	0.125
chr2	125680001	126000000	B.2.2.1.2.2.2.1.1.2	0.0445205479452055	.	125680001	126000000	#0000FF	1	0.125
chr2	126000001	126240000	B.2.1.1.1.1.2.2.2	0.278538812785388	.	126000001	126240000	#4848FF	1	0.25
chr2	126240001	126520000	B.2.2.1.2.2.2.1.2.1.1	0.04337899543379	.	126240001	126520000	#0000FF	1	0.125
chr2	126520001	126640000	B.2.1.2.1.1.2.2.1.2.2	0.204337899543379	.	126520001	126640000	#4848FF	1	0.25
chr2	126640001	126960000	B.2.2.2.1.2.1.1.1.1	0.0273972602739726	.	126640001	126960000	#0000FF	1	0.125
chr2	126960001	127200000	B.2.1.1.2.2.2.2.2	0.220319634703196	.	126960001	127200000	#4848FF	1	0.25
chr2	127200001	127360000	B.1.1.2.2.1.1.1.1.2	0.418949771689498	.	127200001	127360000	#DADAFF	1	0.5
chr2	127360001	127800000	A.2.2.1.2.1.1.1.1.2	0.550228310502283	.	127360001	127800000	#FFDADA	1	0.625
chr2	127800001	128040000	A.1.2.1.1.1.2.1.2	0.813926940639269	.	127800001	128040000	#FF4848	1	0.875
chr2	128040001	128440000	A.1.1.1.1.2.1.2.2.1	0.993150684931507	.	128040001	128440000	#FF0000	1	1
chr2	128440001	128640000	A.1.1.1.2.1.2.2.2.1.1.2	0.973744292237443	.	128440001	128640000	#FF0000	1	1
chr2	128640001	128960000	A.1.1.2.1.1.1.1.2.2	0.945205479452055	.	128640001	128960000	#FF0000	1	1
chr2	128960001	129080000	A.2.1.1.2.2.2.1.2.2	0.638127853881279	.	128960001	129080000	#FF9191	1	0.75
chr2	129080001	129400000	A.2.2.2.1.2.1.1.1.2.2	0.505707762557078	.	129080001	129400000	#FFDADA	1	0.625
chr2	129400001	129600000	B.1.1.2.1.1.2.1.1.1.2	0.4337899543379	.	129400001	129600000	#DADAFF	1	0.5
chr2	129600001	129720000	B.1.2.2.1.1.2.1.2.2.1	0.341324200913242	.	129600001	129720000	#9191FF	1	0.375
chr2	129720001	130200000	B.1.2.2.1.1.1.2.2	0.344748858447489	.	129720001	130200000	#9191FF	1	0.375
chr2	130200001	130440000	B.2.1.1.1.1.2.1.1	0.28310502283105	.	130200001	130440000	#4848FF	1	0.25
chr2	130440001	130520000	B.1.2.1.1.2.2.1.1.1.1	0.381278538812785	.	130440001	130520000	#9191FF	1	0.375
chr2	130520001	130800000	A.2.2.2.2.2.2.2.2	0.471461187214612	.	130520001	130800000	#FFDADA	1	0.625
chr2	130880001	131160000	A.1.2.2.2.1.2.1.1.1.1	0.70662100456621	.	130880001	131160000	#FF4848	1	0.875
chr2	131480001	131920000	A.2.1.1.2.1.1.2.1.2	0.654109589041096	.	131480001	131920000	#FF9191	1	0.75
chr2	131920001	132000000	B.1.1.2.2.1.1.1.2.2	0.416666666666667	.	131920001	132000000	#DADAFF	1	0.5
chr2	132040001	132200000	B.1.1.2.2.1.1.1.2.2	0.416666666666667	.	132040001	132200000	#DADAFF	1	0.5
chr2	132200001	132320000	A.2.2.2.1.2.1.2.2	0.502283105022831	.	132200001	132320000	#FFDADA	1	0.625
chr2	132320001	132600000	B.1.1.2.1.1.2.1.1.1.1	0.434931506849315	.	132320001	132600000	#DADAFF	1	0.5
chr2	132600001	132760000	B.2.1.2.1.1.2.2.1.2.1	0.205479452054795	.	132600001	132760000	#4848FF	1	0.25
chr2	132800001	132920000	B.2.1.2.1.1.2.2.1.2.1	0.205479452054795	.	132800001	132920000	#4848FF	1	0.25
chr2	132920001	133040000	B.2.1.1.2.2.2.1.1	0.224885844748858	.	132920001	133040000	#4848FF	1	0.25
chr2	133040001	133320000	B.2.1.1.2.2.2.2.1.2	0.221461187214612	.	133040001	133320000	#4848FF	1	0.25
chr2	133320001	133800000	A.2.2.2.1.2.2.1.1.1	0.501141552511416	.	133320001	133800000	#FFDADA	1	0.625
chr2	133800001	134080000	A.2.2.2.2.2.2.2.1.2	0.472602739726027	.	133800001	134080000	#FFDADA	1	0.625
chr2	134080001	134320000	A.1.2.2.1.1.2.2.2.1	0.740867579908676	.	134080001	134320000	#FF4848	1	0.875
chr2	134320001	134600000	B.1.2.1.1.2.2.1.1.1.2	0.38013698630137	.	134320001	134600000	#9191FF	1	0.375
chr2	134600001	134840000	A.2.1.2.1.2.2.1.2.2.1	0.610730593607306	.	134600001	134840000	#FF9191	1	0.75
chr2	134840001	135120000	A.1.1.2.1.2.2.2.2.2.1	0.883561643835616	.	134840001	135120000	#FF0000	1	1
chr2	135120001	135360000	A.2.1.1.1.1.1.2.2.1.2.1	0.676940639269406	.	135120001	135360000	#FF9191	1	0.75
chr2	135360001	135400000	A.1.2.1.2.1.2.2.1	0.769406392694064	.	135360001	135400000	#FF4848	1	0.875
chr2	135440001	135680000	A.1.2.1.2.1.2.2.1	0.769406392694064	.	135440001	135680000	#FF4848	1	0.875
chr2	135680001	135960000	A.1.1.2.1.1.2.2.2.1	0.920091324200913	.	135680001	135960000	#FF0000	1	1
chr2	135960001	136200000	A.2.1.1.1.1.1.2.2.2.2	0.67351598173516	.	135960001	136200000	#FF9191	1	0.75
chr2	136200001	136480000	A.1.1.2.2.2.2.1.1.2.1	0.83675799086758	.	136200001	136480000	#FF0000	1	1
chr2	136480001	136680000	A.1.1.2.2.2.2.1.1.2.2	0.835616438356164	.	136480001	136680000	#FF0000	1	1
chr2	136680001	136880000	A.1.1.1.1.2.1.1.1	0.997716894977169	.	136680001	136880000	#FF0000	1	1
chr2	136880001	137160000	A.1.1.1.1.2.1.2.2.2	0.992009132420091	.	136880001	137160000	#FF0000	1	1
chr2	137160001	137520000	B.1.1.2.2.1.1.1.1.1.2	0.420091324200913	.	137160001	137520000	#DADAFF	1	0.5
chr2	137520001	137760000	B.2.1.1.2.2.2.2.1.1	0.222602739726027	.	137520001	137760000	#4848FF	1	0.25
chr2	137760001	138040000	B.2.1.2.1.1.2.2.2.1	0.203196347031963	.	137760001	138040000	#4848FF	1	0.25
chr2	138040001	138600000	B.2.2.1.2.2.2.2.1.2	0.0376712328767123	.	138040001	138600000	#0000FF	1	0.125
chr2	138600001	138960000	B.1.1.1.2.2.1.2.2.1	0.444063926940639	.	138600001	138960000	#DADAFF	1	0.5
chr2	138960001	139240000	A.2.1.2.2.2.2.1.2	0.591324200913242	.	138960001	139240000	#FF9191	1	0.75
chr2	139240001	139360000	A.1.2.2.2.1.2.2.2.1	0.692922374429224	.	139240001	139360000	#FF4848	1	0.875
chr2	139360001	139600000	B.1.1.1.2.2.1.2.2.2	0.442922374429224	.	139360001	139600000	#DADAFF	1	0.5
chr2	139600001	139800000	B.2.1.2.2.2.1.2.1.1	0.154109589041096	.	139600001	139800000	#4848FF	1	0.25
chr2	139800001	140400000	B.2.2.2.2.2.2.1	0.00228310502283105	.	139800001	140400000	#0000FF	1	0.125
chr2	140400001	140560000	B.2.2.1.2.2.1.1.2.2.1	0.0605022831050228	.	140400001	140560000	#0000FF	1	0.125
chr2	140560001	140800000	B.2.2.2.1.2.1.1.2	0.0251141552511416	.	140560001	140800000	#0000FF	1	0.125
chr2	140800001	141360000	B.2.2.2.1.2.2.2.1.2	0.0159817351598174	.	140800001	141360000	#0000FF	1	0.125
chr2	141360001	141600000	B.1.2.2.1.1.2.1.2.2.2	0.340182648401826	.	141360001	141600000	#9191FF	1	0.375
chr2	141600001	141840000	B.2.2.1.1.2.1.1.1.2.2	0.121004566210046	.	141600001	141840000	#0000FF	1	0.125
chr2	141840001	141960000	B.2.1.2.2.1.1.1	0.174657534246575	.	141840001	141960000	#4848FF	1	0.25
chr2	141960001	142200000	B.2.2.1.1.2.1.1.2.1	0.11986301369863	.	141960001	142200000	#0000FF	1	0.125
chr2	142200001	142640000	B.2.2.1.2.2.2.2.1.1.2	0.0388127853881279	.	142200001	142640000	#0000FF	1	0.125
chr2	142640001	142840000	B.2.2.1.1.2.1.2.2.2	0.10958904109589	.	142640001	142840000	#0000FF	1	0.125
chr2	142840001	143240000	B.2.2.1.1.2.1.1.1.1	0.123287671232877	.	142840001	143240000	#0000FF	1	0.125
chr2	143240001	143560000	B.1.2.2.1.2.2.1.1	0.324200913242009	.	143240001	143560000	#9191FF	1	0.375
chr2	143560001	143720000	A.1.2.1.2.2.1.1.2.2	0.761415525114155	.	143560001	143720000	#FF4848	1	0.875
chr2	143720001	143840000	A.2.1.2.2.2.2.1.1.1	0.593607305936073	.	143720001	143840000	#FF9191	1	0.75
chr2	143840001	144000000	A.1.2.2.2.1.2.1.1.2.1.1	0.704337899543379	.	143840001	144000000	#FF4848	1	0.875
chr2	144000001	144200000	A.2.2.1.1.2.2.2.2.1	0.55365296803653	.	144000001	144200000	#FFDADA	1	0.625
chr2	144200001	144440000	A.2.2.1.1.2.1.2.2.1.2	0.569634703196347	.	144200001	144440000	#FFDADA	1	0.625
chr2	144440001	144640000	A.2.2.2.1.2.2.1.1.2.1	0.5	.	144440001	144640000	#FFDADA	1	0.625
chr2	144640001	144920000	A.2.1.1.2.1.1.1.2.2	0.657534246575342	.	144640001	144920000	#FF9191	1	0.75
chr2	144920001	145160000	A.1.1.2.1.2.1.1.1.1	0.914383561643836	.	144920001	145160000	#FF0000	1	1
chr2	145160001	145320000	A.1.2.2.2.1.2.2.2.2	0.691780821917808	.	145160001	145320000	#FF4848	1	0.875
chr2	145320001	145880000	B.2.1.1.1.1.2.1.2	0.281963470319635	.	145320001	145880000	#4848FF	1	0.25
chr2	145880001	146080000	B.2.1.2.2.2.1.2.1.2	0.15296803652968	.	145880001	146080000	#4848FF	1	0.25
chr2	146080001	146320000	B.2.1.1.1.1.2.2.1.1	0.280821917808219	.	146080001	146320000	#4848FF	1	0.25
chr2	146320001	146560000	B.1.2.1.1.2.2.1.2.1	0.377853881278539	.	146320001	146560000	#9191FF	1	0.375
chr2	146560001	146840000	B.2.2.1.2.2.1.2.1.1.2.2	0.0536529680365297	.	146560001	146840000	#0000FF	1	0.125
chr2	146840001	147440000	B.2.2.2.2.1.2.2.1	0.00570776255707763	.	146840001	147440000	#0000FF	1	0.125
chr2	147440001	147760000	B.2.2.1.2.2.1.1.2.1	0.0616438356164384	.	147440001	147760000	#0000FF	1	0.125
chr2	147760001	147840000	B.1.2.2.1.1.2.1.1	0.343607305936073	.	147760001	147840000	#9191FF	1	0.375
chr2	147840001	148080000	A.2.2.2.2.1.1.2.1.2	0.48972602739726	.	147840001	148080000	#FFDADA	1	0.625
chr2	148080001	148320000	B.1.2.2.1.1.2.1.2.1	0.342465753424658	.	148080001	148320000	#9191FF	1	0.375
chr2	148320001	148440000	A.2.2.2.1.1.1.1	0.517123287671233	.	148320001	148440000	#FFDADA	1	0.625
chr2	148440001	148720000	B.1.1.2.1.1.2.1.2.1	0.431506849315068	.	148440001	148720000	#DADAFF	1	0.5
chr2	148720001	148880000	A.1.2.1.2.2.1.1.2.1	0.762557077625571	.	148720001	148880000	#FF4848	1	0.875
chr2	148880001	149240000	A.2.1.1.2.1.1.1.2.1	0.658675799086758	.	148880001	149240000	#FF9191	1	0.75
chr2	149240001	149360000	A.2.1.1.2.1.1.2.1.1.2	0.655251141552511	.	149240001	149360000	#FF9191	1	0.75
chr2	149360001	149520000	A.1.2.1.1.2.1.2.1.1	0.807077625570776	.	149360001	149520000	#FF4848	1	0.875
chr2	149520001	149720000	A.2.1.2.1.1.1.2	0.628995433789954	.	149520001	149720000	#FF9191	1	0.75
chr2	149760001	149880000	A.2.1.2.1.1.1.2	0.628995433789954	.	149760001	149880000	#FF9191	1	0.75
chr2	149880001	149960000	A.2.2.1.2.2.2.2.1	0.519406392694064	.	149880001	149960000	#FFDADA	1	0.625
chr2	149960001	150160000	B.1.1.2.1.1.2.1.2.2	0.430365296803653	.	149960001	150160000	#DADAFF	1	0.5
chr2	150160001	150480000	B.1.2.1.1.2.2.1.2.2.1	0.376712328767123	.	150160001	150480000	#9191FF	1	0.375
chr2	150480001	150680000	B.2.1.1.2.1.1.2.1.2	0.253424657534247	.	150480001	150680000	#4848FF	1	0.25
chr2	150680001	151240000	B.2.2.2.2.2.1	0.00342465753424658	.	150680001	151240000	#0000FF	1	0.125
chr2	151240001	151520000	B.2.1.1.2.1.1.2.1.1.1	0.255707762557078	.	151240001	151520000	#4848FF	1	0.25
chr2	151520001	151720000	B.2.1.1.2.2.2.1.2	0.223744292237443	.	151520001	151720000	#4848FF	1	0.25
chr2	151720001	152120000	B.1.2.1.1.2.2.2.1.2	0.373287671232877	.	151720001	152120000	#9191FF	1	0.375
chr2	152120001	152360000	A.1.1.2.2.2.1.1.1.1.2.1	0.852739726027397	.	152120001	152360000	#FF0000	1	1
chr2	152360001	152600000	A.1.2.2.2.1.2.1.1.2.2	0.702054794520548	.	152360001	152600000	#FF4848	1	0.875
chr2	152600001	152720000	A.1.2.1.1.2.1.2.1.2	0.805936073059361	.	152600001	152720000	#FF4848	1	0.875
chr2	152720001	152880000	A.1.2.2.2.1.2.1.1.2.1.2	0.703196347031963	.	152720001	152880000	#FF4848	1	0.875
chr2	152880001	153040000	A.1.1.2.1.2.2.2.2.2.2	0.882420091324201	.	152880001	153040000	#FF0000	1	1
chr2	153040001	153200000	A.2.2.1.1.2.2.2.2.2	0.552511415525114	.	153040001	153200000	#FFDADA	1	0.625
chr2	153200001	153600000	A.1.2.1.1.2.1.2.2.2	0.80365296803653	.	153200001	153600000	#FF4848	1	0.875
chr2	153600001	154080000	B.2.1.2.2.2.1.1.2.2	0.155251141552511	.	153600001	154080000	#4848FF	1	0.25
chr2	154080001	154400000	B.2.2.1.1.2.1.1.1.2.1	0.122146118721461	.	154080001	154400000	#0000FF	1	0.125
chr2	154400001	154840000	B.2.2.2.2.2.2.2	0.00114155251141553	.	154400001	154840000	#0000FF	1	0.125
chr2	154840001	155000000	B.2.2.1.2.2.2.1.1.1	0.045662100456621	.	154840001	155000000	#0000FF	1	0.125
chr2	155000001	155240000	B.2.2.2.1.2.1.2.1.2	0.0228310502283105	.	155000001	155240000	#0000FF	1	0.125
chr2	155240001	155960000	B.2.2.1.2.2.2.2.1.1.1	0.0399543378995434	.	155240001	155960000	#0000FF	1	0.125
chr2	155960001	156120000	B.1.1.2.2.1.1.2.2.1.2	0.41324200913242	.	155960001	156120000	#DADAFF	1	0.5
chr2	156120001	156400000	B.2.2.1.1.2.1.1.2.2.1.2.2	0.116438356164384	.	156120001	156400000	#0000FF	1	0.125
chr2	156400001	156600000	B.2.2.1.1.2.1.1.2.2.1.1	0.118721461187215	.	156400001	156600000	#0000FF	1	0.125
chr2	156600001	156880000	B.2.2.1.2.2.1.2.1.1.1.1.1	0.0582191780821918	.	156600001	156880000	#0000FF	1	0.125
chr2	156880001	157200000	B.1.2.1.2.2.2.1.1	0.355022831050228	.	156880001	157200000	#9191FF	1	0.375
chr2	157200001	157440000	A.1.1.2.1.2.1.1.1.2.2	0.912100456621005	.	157200001	157440000	#FF0000	1	1
chr2	157440001	157840000	B.2.1.1.2.1.1.2.1.1.2	0.254566210045662	.	157440001	157840000	#4848FF	1	0.25
chr2	157840001	158160000	B.1.2.1.2.2.2.1.2	0.353881278538813	.	157840001	158160000	#9191FF	1	0.375
chr2	158160001	158360000	A.1.2.1.1.2.1.2.2.1	0.804794520547945	.	158160001	158360000	#FF4848	1	0.875
chr2	158360001	158640000	B.1.2.1.1.2.2.1.2.2.2	0.375570776255708	.	158360001	158640000	#9191FF	1	0.375
chr2	158640001	158920000	B.1.1.2.2.1.1.1.2.1	0.417808219178082	.	158640001	158920000	#DADAFF	1	0.5
chr2	158920001	159080000	B.1.2.2.1.2.1.1.2	0.333333333333333	.	158920001	159080000	#9191FF	1	0.375
chr2	159080001	159280000	B.2.1.1.2.1.1.2.2	0.252283105022831	.	159080001	159280000	#4848FF	1	0.25
chr2	159280001	159480000	B.1.1.1.1.2.1.1.1.1	0.464611872146119	.	159280001	159480000	#DADAFF	1	0.5
chr2	159480001	159720000	B.1.1.2.2.1.1.1.1.1.1	0.421232876712329	.	159480001	159720000	#DADAFF	1	0.5
chr2	159720001	160040000	A.2.1.2.1.1.1.1.1	0.631278538812785	.	159720001	160040000	#FF9191	1	0.75
chr2	160040001	160480000	A.1.1.1.2.2.1.2.1.2	0.962328767123288	.	160040001	160480000	#FF0000	1	1
chr2	160480001	160840000	A.1.1.1.1.2.1.2.1.2	0.994292237442922	.	160480001	160840000	#FF0000	1	1
chr2	160840001	161120000	A.2.1.2.2.2.2.1.1.2	0.592465753424658	.	160840001	161120000	#FF9191	1	0.75
chr2	161120001	161360000	A.2.2.2.2.1.1.2.1.1.1	0.492009132420091	.	161120001	161360000	#FFDADA	1	0.625
chr2	161360001	161920000	B.1.2.1.1.2.2.2.1.1	0.374429223744292	.	161360001	161920000	#9191FF	1	0.375
chr2	161920001	162040000	A.1.1.2.1.2.1.1.1.2.1	0.91324200913242	.	161920001	162040000	#FF0000	1	1
chr2	162040001	162280000	A.1.1.2.2.2.1.2.2.2.1.1	0.841324200913242	.	162040001	162280000	#FF0000	1	1
chr2	162280001	162800000	B.2.1.2.2.2.1.1.2.1	0.156392694063927	.	162280001	162800000	#4848FF	1	0.25
chr2	162800001	163000000	A.2.2.2.2.1.1.2.1.1.2	0.490867579908676	.	162800001	163000000	#FFDADA	1	0.625
chr2	163000001	163080000	B.1.1.2.2.1.1.2.2.1.1	0.414383561643836	.	163000001	163080000	#DADAFF	1	0.5
chr2	163080001	163240000	A.2.1.2.1.1.2.2.1	0.625570776255708	.	163080001	163240000	#FF9191	1	0.75
chr2	163240001	163680000	B.2.1.2.2.2.1.1.1.2.1.1	0.159817351598174	.	163240001	163680000	#4848FF	1	0.25
chr2	163680001	163960000	B.2.2.1.2.2.1.2.1.1.1.1.2	0.0570776255707763	.	163680001	163960000	#0000FF	1	0.125
chr2	163960001	164040000	B.2.1.1.1.1.1.1.2.1	0.29337899543379	.	163960001	164040000	#4848FF	1	0.25
chr2	164040001	164280000	B.2.2.1.1.2.1.1.2.2.1.2.1	0.117579908675799	.	164040001	164280000	#0000FF	1	0.125
chr2	164280001	164440000	B.2.1.1.1.1.1.1.2.2	0.292237442922374	.	164280001	164440000	#4848FF	1	0.25
chr2	164440001	164640000	B.2.1.2.2.2.1.1.1.1	0.160958904109589	.	164440001	164640000	#4848FF	1	0.25
chr2	164640001	164960000	B.2.2.1.2.2.1.2.1.1.2.1	0.0547945205479452	.	164640001	164960000	#0000FF	1	0.125
chr2	164960001	165240000	B.2.2.2.1.2.2.2.1.1	0.0171232876712329	.	164960001	165240000	#0000FF	1	0.125
chr2	165240001	165560000	B.2.2.1.1.2.2.2.1.2.1.1.1	0.0970319634703196	.	165240001	165560000	#0000FF	1	0.125
chr2	165560001	165760000	B.1.2.2.1.1.1.2.1.2	0.345890410958904	.	165560001	165760000	#9191FF	1	0.375
chr2	165760001	166240000	B.2.1.2.2.2.1.1.1.2.1.2	0.158675799086758	.	165760001	166240000	#4848FF	1	0.25
chr2	166240001	166400000	B.2.1.1.1.1.1.2.2.2.1.2	0.285388127853881	.	166240001	166400000	#4848FF	1	0.25
chr2	166400001	166680000	B.1.2.2.1.2.1.2.1.2	0.329908675799087	.	166400001	166680000	#9191FF	1	0.375
chr2	166680001	166840000	A.2.2.1.2.2.2.1.1.2	0.523972602739726	.	166680001	166840000	#FFDADA	1	0.625
chr2	166840001	167000000	B.2.1.2.2.1.1.2.2.2	0.170091324200913	.	166840001	167000000	#4848FF	1	0.25
chr2	167000001	167360000	B.2.2.2.1.2.1.2.2	0.021689497716895	.	167000001	167360000	#0000FF	1	0.125
chr2	167360001	167560000	B.2.2.1.2.2.1.2.1.2.2	0.0513698630136986	.	167360001	167560000	#0000FF	1	0.125
chr2	167560001	167840000	B.2.2.2.1.2.1.2.1.1	0.023972602739726	.	167560001	167840000	#0000FF	1	0.125
chr2	167840001	168040000	B.2.2.1.2.2.1.2.1.1.1.2	0.0559360730593607	.	167840001	168040000	#0000FF	1	0.125
chr2	168040001	168320000	B.2.2.1.2.2.1.2.1.2.1	0.0525114155251142	.	168040001	168320000	#0000FF	1	0.125
chr2	168320001	168600000	B.2.2.1.1.2.1.1.2.2.2	0.115296803652968	.	168320001	168600000	#0000FF	1	0.125
chr2	168600001	168800000	B.1.1.2.1.1.2.2.1	0.429223744292237	.	168600001	168800000	#DADAFF	1	0.5
chr2	168800001	169200000	B.1.1.1.1.2.2.1	0.460045662100457	.	168800001	169200000	#DADAFF	1	0.5
chr2	169200001	169520000	A.1.1.2.1.2.1.2.2.2	0.900684931506849	.	169200001	169520000	#FF0000	1	1
chr2	169520001	169800000	A.2.1.1.2.1.1.1.1.1	0.660958904109589	.	169520001	169800000	#FF9191	1	0.75
chr2	169800001	170320000	A.2.2.1.2.2.1.1.2	0.528538812785388	.	169800001	170320000	#FFDADA	1	0.625
chr2	170320001	170680000	A.1.1.1.1.2.1.2.1.1	0.995433789954338	.	170320001	170680000	#FF0000	1	1
chr2	170680001	171000000	A.1.1.2.1.1.2.1.1.2.2	0.928082191780822	.	170680001	171000000	#FF0000	1	1
chr2	171000001	171440000	A.1.1.2.2.2.2.1.2.1.2	0.833333333333333	.	171000001	171440000	#FF0000	1	1
chr2	171440001	171560000	A.2.1.2.2.1.2.2	0.600456621004566	.	171440001	171560000	#FF9191	1	0.75
chr2	171560001	171760000	A.1.2.2.2.1.2.1.2.2	0.699771689497717	.	171560001	171760000	#FF4848	1	0.875
chr2	171760001	172400000	A.1.1.1.1.1.1	1	.	171760001	172400000	#FF0000	1	1
chr2	172400001	172680000	A.1.1.2.1.1.2.2.2.2.1.2	0.917808219178082	.	172400001	172680000	#FF0000	1	1
chr2	172680001	172880000	A.1.1.2.1.1.2.2.2.2.1.1	0.918949771689498	.	172680001	172880000	#FF0000	1	1
chr2	172880001	173040000	A.1.2.1.2.1.2.1.2.1	0.771689497716895	.	172880001	173040000	#FF4848	1	0.875
chr2	173040001	173480000	A.2.1.1.2.2.1.1.1.1	0.646118721461187	.	173040001	173480000	#FF9191	1	0.75
chr2	173480001	173880000	A.2.1.1.2.2.1.2	0.642694063926941	.	173480001	173880000	#FF9191	1	0.75
chr2	173880001	174040000	A.1.2.1.2.1.2.1.1.1.2	0.776255707762557	.	173880001	174040000	#FF4848	1	0.875
chr2	174040001	174280000	A.1.2.1.1.1.2.1.1.1	0.8162100456621	.	174040001	174280000	#FF4848	1	0.875
chr2	174280001	174720000	A.2.1.1.2.2.1.1.1.2	0.644977168949772	.	174280001	174720000	#FF9191	1	0.75
chr2	174720001	174920000	A.1.1.2.2.2.2.1.2.2.1	0.832191780821918	.	174720001	174920000	#FF0000	1	1
chr2	174920001	175240000	A.1.1.2.2.2.2.1.2.1.1	0.834474885844749	.	174920001	175240000	#FF0000	1	1
chr2	175240001	175560000	A.1.1.1.2.1.1.2	0.980593607305936	.	175240001	175560000	#FF0000	1	1
chr2	175560001	175920000	A.2.1.2.1.2.2.2.1.2	0.607305936073059	.	175560001	175920000	#FF9191	1	0.75
chr2	175920001	176080000	A.1.2.2.2.1.2.1.2.1	0.700913242009132	.	175920001	176080000	#FF4848	1	0.875
chr2	176080001	176480000	B.1.1.2.2.2.1.1	0.407534246575342	.	176080001	176480000	#DADAFF	1	0.5
chr2	176480001	176760000	B.1.2.1.1.2.1.1.2.2	0.388127853881279	.	176480001	176760000	#9191FF	1	0.375
chr2	176760001	176920000	A.2.2.1.1.2.1.2.1.1.2	0.573059360730594	.	176760001	176920000	#FFDADA	1	0.625
chr2	176920001	177120000	A.2.2.1.1.2.2.2.1.2	0.554794520547945	.	176920001	177120000	#FFDADA	1	0.625
chr2	177120001	177240000	A.2.1.2.1.1.1.1.2	0.63013698630137	.	177120001	177240000	#FF9191	1	0.75
chr2	177240001	177760000	A.2.2.1.2.2.1.1.1	0.529680365296804	.	177240001	177760000	#FFDADA	1	0.625
chr2	177760001	178040000	A.1.2.2.2.1.2.2.1.2.2.1	0.695205479452055	.	177760001	178040000	#FF4848	1	0.875
chr2	178040001	178160000	A.1.1.2.2.2.2.1.1.1	0.837899543378995	.	178040001	178160000	#FF0000	1	1
chr2	178160001	178520000	A.1.1.2.1.2.1.2.1.1.1	0.906392694063927	.	178160001	178520000	#FF0000	1	1
chr2	178520001	178680000	A.2.2.1.2.2.2.2.2	0.518264840182648	.	178520001	178680000	#FFDADA	1	0.625
chr2	178680001	178920000	B.1.2.1.1.2.1.1.1.1	0.391552511415525	.	178680001	178920000	#9191FF	1	0.375
chr2	178920001	179240000	A.2.2.1.1.2.2.2.1.1	0.555936073059361	.	178920001	179240000	#FFDADA	1	0.625
chr2	179240001	179440000	A.1.1.2.2.2.1.1.1.1.1	0.853881278538813	.	179240001	179440000	#FF0000	1	1
chr2	179440001	179720000	A.1.2.2.1.1.2.1.2.2	0.743150684931507	.	179440001	179720000	#FF4848	1	0.875
chr2	179720001	180000000	A.1.1.2.2.2.1.1.1.1.2.2	0.851598173515982	.	179720001	180000000	#FF0000	1	1
chr2	180000001	180160000	A.1.2.2.2.1.2.2.1.2.1	0.69634703196347	.	180000001	180160000	#FF4848	1	0.875
chr2	180160001	180360000	B.1.1.1.2.2.2.2.1.1	0.440639269406393	.	180160001	180360000	#DADAFF	1	0.5
chr2	180360001	180640000	B.2.1.1.1.1.1.2.2.2.1.1	0.286529680365297	.	180360001	180640000	#4848FF	1	0.25
chr2	180640001	180760000	B.1.2.2.1.2.1.2.2.2.1	0.32648401826484	.	180640001	180760000	#9191FF	1	0.375
chr2	180760001	180920000	B.1.1.1.1.2.1.2	0.461187214611872	.	180760001	180920000	#DADAFF	1	0.5
chr2	180920001	181160000	B.2.1.1.2.1.1.1.1.2.2	0.259132420091324	.	180920001	181160000	#4848FF	1	0.25
chr2	181160001	181320000	B.1.2.2.1.2.2.2.1.2	0.319634703196347	.	181160001	181320000	#9191FF	1	0.375
chr2	181320001	181800000	B.2.1.2.2.2.1.1.1.2.2	0.157534246575342	.	181320001	181800000	#4848FF	1	0.25
chr2	181800001	181960000	A.2.2.1.1.2.2.1.2.1	0.559360730593607	.	181800001	181960000	#FFDADA	1	0.625
chr2	181960001	182160000	A.1.1.2.1.2.1.1.2.2.2.1	0.908675799086758	.	181960001	182160000	#FF0000	1	1
chr2	182160001	182320000	A.1.1.2.1.2.1.1.2.2.1	0.909817351598174	.	182160001	182320000	#FF0000	1	1
chr2	182320001	182560000	A.1.1.2.1.2.1.2.2.1.2	0.901826484018265	.	182320001	182560000	#FF0000	1	1
chr2	182560001	182800000	A.1.1.2.2.2.1.2.2.2.1.2	0.840182648401826	.	182560001	182800000	#FF0000	1	1
chr2	182800001	183360000	B.1.2.2.1.2.1.1.1.1	0.335616438356164	.	182800001	183360000	#9191FF	1	0.375
chr2	183360001	183560000	B.1.1.1.1.2.2.2.1.2	0.457762557077626	.	183360001	183560000	#DADAFF	1	0.5
chr2	183560001	184080000	A.1.2.1.1.2.2.2.2	0.799086757990868	.	183560001	184080000	#FF4848	1	0.875
chr2	184080001	184240000	B.1.1.2.2.1.1.2.2.2	0.412100456621005	.	184080001	184240000	#DADAFF	1	0.5
chr2	184240001	184440000	B.1.2.2.1.2.2.1.2.1	0.323059360730594	.	184240001	184440000	#9191FF	1	0.375
chr2	184440001	184800000	B.2.2.1.1.2.2.1.1.2.1.1.1	0.107305936073059	.	184440001	184800000	#0000FF	1	0.125
chr2	184800001	184960000	B.1.2.2.1.2.2.2.1.1	0.320776255707763	.	184800001	184960000	#9191FF	1	0.375
chr2	184960001	185240000	B.2.2.1.1.2.2.1.1.2.1.2	0.105022831050228	.	184960001	185240000	#0000FF	1	0.125
chr2	185240001	185480000	B.1.2.1.2.2.2.2	0.352739726027397	.	185240001	185480000	#9191FF	1	0.375
chr2	185480001	185800000	B.1.1.1.1.2.2.2.1.1	0.458904109589041	.	185480001	185800000	#DADAFF	1	0.5
chr2	185800001	186040000	B.2.2.1.1.2.2.1.1.2.1.1.2	0.106164383561644	.	185800001	186040000	#0000FF	1	0.125
chr2	186040001	186120000	B.2.1.1.1.1.1.1.1	0.294520547945205	.	186040001	186120000	#4848FF	1	0.25
chr2	186120001	186200000	B.2.1.1.2.1.1.1.1.1.1	0.262557077625571	.	186120001	186200000	#4848FF	1	0.25
chr2	186200001	186400000	B.2.2.1.1.2.2.2.1.2.1.1.2.2	0.0947488584474886	.	186200001	186400000	#0000FF	1	0.125
chr2	186400001	186680000	B.2.2.1.1.2.2.1.2.2.2	0.100456621004566	.	186400001	186680000	#0000FF	1	0.125
chr2	186680001	186840000	B.2.2.1.1.2.2.2.1.2.2.1	0.0924657534246575	.	186680001	186840000	#0000FF	1	0.125
chr2	186840001	187160000	B.1.2.2.1.2.2.1.2.2	0.321917808219178	.	186840001	187160000	#9191FF	1	0.375
chr2	187160001	187360000	A.2.2.1.1.2.2.1.2.2.2	0.557077625570776	.	187160001	187360000	#FFDADA	1	0.625
chr2	187360001	187560000	A.2.1.1.2.1.1.1.1.2	0.659817351598174	.	187360001	187560000	#FF9191	1	0.75
chr2	187560001	187800000	B.2.1.2.2.1.1.2.2.1	0.171232876712329	.	187560001	187800000	#4848FF	1	0.25
chr2	187800001	188040000	B.2.1.1.2.1.1.1.1.2.1	0.26027397260274	.	187800001	188040000	#4848FF	1	0.25
chr2	188040001	188120000	B.1.2.2.1.2.1.2.2.2.2	0.325342465753425	.	188040001	188120000	#9191FF	1	0.375
chr2	188120001	188400000	B.2.1.2.2.1.2.1.2	0.167808219178082	.	188120001	188400000	#4848FF	1	0.25
chr2	188400001	188560000	B.2.1.2.2.2.2.2.1.2.2	0.147260273972603	.	188400001	188560000	#4848FF	1	0.25
chr2	188560001	188880000	B.2.2.1.2.2.1.2.2.2.2	0.0468036529680365	.	188560001	188880000	#0000FF	1	0.125
chr2	188880001	189240000	B.2.2.1.2.2.1.2.2.2.1	0.0479452054794521	.	188880001	189240000	#0000FF	1	0.125
chr2	189240001	189400000	B.2.1.1.2.1.1.1.1.1.2	0.261415525114155	.	189240001	189400000	#4848FF	1	0.25
chr2	189400001	189880000	B.2.2.1.2.2.2.2.2	0.0365296803652968	.	189400001	189880000	#0000FF	1	0.125
chr2	189880001	190080000	B.1.2.2.1.2.2.2.2.1	0.318493150684932	.	189880001	190080000	#9191FF	1	0.375
chr2	190080001	190280000	B.1.2.2.1.2.2.2.2.2	0.317351598173516	.	190080001	190280000	#9191FF	1	0.375
chr2	190280001	190520000	A.2.2.1.1.2.2.1.2.2.1	0.558219178082192	.	190280001	190520000	#FFDADA	1	0.625
chr2	190520001	190680000	A.1.1.2.2.2.1.2.2.2.2	0.839041095890411	.	190520001	190680000	#FF0000	1	1
chr2	190680001	190960000	A.1.2.1.2.2.1.1.1.1	0.764840182648402	.	190680001	190960000	#FF4848	1	0.875
chr2	190960001	191200000	A.1.1.2.1.2.1.1.2.2.2.2	0.907534246575342	.	190960001	191200000	#FF0000	1	1
chr2	191200001	191440000	A.1.1.1.2.1.1.1.1.1	0.984018264840183	.	191200001	191440000	#FF0000	1	1
chr2	191440001	191600000	A.1.1.2.1.1.2.1.1.1.2	0.931506849315068	.	191440001	191600000	#FF0000	1	1
chr2	191600001	191880000	A.1.1.1.2.1.1.1.2	0.981735159817352	.	191600001	191880000	#FF0000	1	1
chr2	191880001	192080000	A.1.2.2.2.1.2.2.1.1.2	0.697488584474886	.	191880001	192080000	#FF4848	1	0.875
chr2	192080001	192440000	A.2.1.1.2.1.2.1.2.2	0.649543378995434	.	192080001	192440000	#FF9191	1	0.75
chr2	192440001	192600000	A.1.2.1.2.2.1.2.2.1	0.759132420091324	.	192440001	192600000	#FF4848	1	0.875
chr2	192600001	192880000	A.2.2.2.2.1.1.2.2.2	0.487442922374429	.	192600001	192880000	#FFDADA	1	0.625
chr2	192880001	193120000	B.1.2.2.1.2.1.2.1.1.2	0.331050228310502	.	192880001	193120000	#9191FF	1	0.375
chr2	193120001	193440000	B.2.2.1.1.2.2.1.2.1	0.102739726027397	.	193120001	193440000	#0000FF	1	0.125
chr2	193440001	193520000	B.2.1.1.2.1.2.1.1.1.2	0.248858447488584	.	193440001	193520000	#4848FF	1	0.25
chr2	193520001	193800000	B.2.2.1.1.2.2.2.1.2.2.2	0.091324200913242	.	193520001	193800000	#0000FF	1	0.125
chr2	193800001	193880000	B.2.1.1.2.1.2.1.1.1.1.1	0.251141552511416	.	193800001	193880000	#4848FF	1	0.25
chr2	193880001	194280000	B.2.2.1.1.2.2.2.1.2.1.1.2.1	0.0958904109589041	.	193880001	194280000	#0000FF	1	0.125
chr2	194280001	194520000	B.2.1.1.2.1.2.1.2	0.246575342465753	.	194280001	194520000	#4848FF	1	0.25
chr2	194520001	194600000	B.2.1.1.2.1.2.1.1.1.1.2	0.25	.	194520001	194600000	#4848FF	1	0.25
chr2	194600001	195040000	B.2.2.1.1.2.2.2.2.2.1.2	0.0878995433789954	.	194600001	195040000	#0000FF	1	0.125
chr2	195040001	195320000	B.2.2.1.1.2.2.1.2.2.1	0.101598173515982	.	195040001	195320000	#0000FF	1	0.125
chr2	195320001	195840000	B.2.2.1.1.2.2.2.2.2.2	0.0867579908675799	.	195320001	195840000	#0000FF	1	0.125
chr2	195840001	196000000	B.1.2.2.2.2.2.2	0.295662100456621	.	195840001	196000000	#9191FF	1	0.375
chr2	196000001	196160000	B.2.1.1.1.1.1.2.1.1	0.291095890410959	.	196000001	196160000	#4848FF	1	0.25
chr2	196160001	196560000	A.1.2.1.1.2.2.2.1.2	0.800228310502283	.	196160001	196560000	#FF4848	1	0.875
chr2	196560001	196960000	B.1.2.2.1.2.1.1.1.2	0.334474885844749	.	196560001	196960000	#9191FF	1	0.375
chr2	196960001	197160000	A.1.1.2.2.2.1.2.1.1.2	0.844748858447489	.	196960001	197160000	#FF0000	1	1
chr2	197160001	197480000	A.2.2.2.1.1.2.2.2	0.509132420091324	.	197160001	197480000	#FFDADA	1	0.625
chr2	197480001	198000000	A.1.1.2.1.2.1.2.2.1.1	0.90296803652968	.	197480001	198000000	#FF0000	1	1
chr2	198000001	198160000	A.1.1.1.2.2.1.2.1.1	0.963470319634703	.	198000001	198160000	#FF0000	1	1
chr2	198160001	198280000	A.1.2.1.2.2.1.1.1.2	0.763698630136986	.	198160001	198280000	#FF4848	1	0.875
chr2	198280001	198600000	A.1.1.2.1.1.2.1.1.1.1	0.932648401826484	.	198280001	198600000	#FF0000	1	1
chr2	198600001	199000000	A.2.2.2.1.1.2.2.1	0.51027397260274	.	198600001	199000000	#FFDADA	1	0.625
chr2	199000001	199280000	B.1.2.2.1.2.1.2.1.1.1	0.332191780821918	.	199000001	199280000	#9191FF	1	0.375
chr2	199280001	199560000	B.2.1.2.2.1.2.2.2	0.162100456621005	.	199280001	199560000	#4848FF	1	0.25
chr2	199560001	199720000	B.2.1.1.2.1.2.1.1.2	0.247716894977169	.	199560001	199720000	#4848FF	1	0.25
chr2	199720001	199800000	B.1.2.1.1.2.1.2.1.2	0.385844748858447	.	199720001	199800000	#9191FF	1	0.375
chr2	199800001	200040000	B.2.2.1.1.2.2.1.1.1	0.108447488584475	.	199800001	200040000	#0000FF	1	0.125
chr2	200040001	200280000	B.2.1.1.2.1.1.1.2.2	0.256849315068493	.	200040001	200280000	#4848FF	1	0.25
chr2	200280001	200760000	B.1.1.1.1.2.1.1.2	0.462328767123288	.	200280001	200760000	#DADAFF	1	0.5
chr2	200760001	200880000	A.1.2.2.2.1.2.2.1.2.2.2	0.694063926940639	.	200760001	200880000	#FF4848	1	0.875
chr2	200880001	201160000	A.2.1.2.1.1.2.2.2.1	0.624429223744292	.	200880001	201160000	#FF9191	1	0.75
chr2	201160001	201440000	A.1.1.2.1.2.1.2.1.1.2	0.905251141552511	.	201160001	201440000	#FF0000	1	1
chr2	201440001	201680000	A.1.2.1.2.1.2.1.1.1.1.2	0.777397260273973	.	201440001	201680000	#FF4848	1	0.875
chr2	201680001	202040000	A.1.1.1.1.2.1.1.2	0.996575342465753	.	201680001	202040000	#FF0000	1	1
chr2	202040001	202320000	A.1.1.2.1.1.2.1.1.2.1.1	0.930365296803653	.	202040001	202320000	#FF0000	1	1
chr2	202320001	202440000	A.2.1.1.2.2.1.1.2	0.643835616438356	.	202320001	202440000	#FF9191	1	0.75
chr2	202440001	202640000	A.1.2.1.2.1.2.1.1.1.1.1	0.778538812785388	.	202440001	202640000	#FF4848	1	0.875
chr2	202640001	202800000	A.1.2.2.1.1.1.1.2.2	0.748858447488584	.	202640001	202800000	#FF4848	1	0.875
chr2	202800001	203080000	A.1.1.2.2.2.2.1.2.2.2	0.831050228310502	.	202800001	203080000	#FF0000	1	1
chr2	203080001	203280000	A.1.1.2.1.1.2.1.2.2	0.924657534246575	.	203080001	203280000	#FF0000	1	1
chr2	203280001	203480000	A.1.1.2.1.1.2.2.2.2.2.1	0.916666666666667	.	203280001	203480000	#FF0000	1	1
chr2	203480001	203560000	A.1.2.1.1.2.1.1.2	0.808219178082192	.	203480001	203560000	#FF4848	1	0.875
chr2	203560001	203840000	A.1.1.2.1.1.2.1.1.2.1.2	0.929223744292237	.	203560001	203840000	#FF0000	1	1
chr2	203840001	203920000	A.1.2.1.2.1.2.1.1.2.2	0.772831050228311	.	203840001	203920000	#FF4848	1	0.875
chr2	203920001	204080000	A.1.2.1.2.1.2.1.1.2.1.1	0.775114155251142	.	203920001	204080000	#FF4848	1	0.875
chr2	204080001	204320000	A.1.1.2.1.1.2.2.2.2.2.2	0.915525114155251	.	204080001	204320000	#FF0000	1	1
chr2	204320001	204520000	A.1.2.2.1.1.1.1.2.1	0.75	.	204320001	204520000	#FF4848	1	0.875
chr2	204520001	204720000	A.1.1.2.2.2.1.2.1.1.1.2	0.845890410958904	.	204520001	204720000	#FF0000	1	1
chr2	204720001	204920000	A.2.1.1.2.1.2.2.1	0.648401826484018	.	204720001	204920000	#FF9191	1	0.75
chr2	204920001	205760000	B.2.1.1.2.1.1.1.2.1	0.257990867579909	.	204920001	205760000	#4848FF	1	0.25
chr2	205760001	206000000	B.2.1.2.2.1.2.2.1.1.2	0.165525114155251	.	205760001	206000000	#4848FF	1	0.25
chr2	206000001	206480000	B.2.1.1.1.1.1.2.2.1	0.287671232876712	.	206000001	206480000	#4848FF	1	0.25
chr2	206480001	206680000	A.2.2.1.2.2.2.1.2.2.1	0.521689497716895	.	206480001	206680000	#FFDADA	1	0.625
chr2	206680001	206840000	A.2.2.1.2.2.2.1.2.2.2	0.520547945205479	.	206680001	206840000	#FFDADA	1	0.625
chr2	206840001	207040000	A.1.2.1.1.2.1.1.1	0.809360730593607	.	206840001	207040000	#FF4848	1	0.875
chr2	207040001	207200000	A.2.1.2.1.1.2.2.2.2	0.623287671232877	.	207040001	207200000	#FF9191	1	0.75
chr2	207200001	207560000	B.1.1.1.2.2.2.2.2	0.438356164383562	.	207200001	207560000	#DADAFF	1	0.5
chr2	207560001	207680000	A.2.2.1.2.2.2.1.1.1.1	0.526255707762557	.	207560001	207680000	#FFDADA	1	0.625
chr2	207680001	207920000	B.1.1.1.1.2.1.1.1.2	0.463470319634703	.	207680001	207920000	#DADAFF	1	0.5
chr2	207920001	208360000	A.1.1.2.2.2.1.1.1.2	0.850456621004566	.	207920001	208360000	#FF0000	1	1
chr2	208360001	208680000	A.1.1.1.2.1.1.1.1.2	0.982876712328767	.	208360001	208680000	#FF0000	1	1
chr2	208680001	208960000	A.1.1.2.2.2.1.1.2	0.849315068493151	.	208680001	208960000	#FF0000	1	1
chr2	208960001	209080000	A.2.2.1.2.2.2.1.1.1.2	0.525114155251142	.	208960001	209080000	#FFDADA	1	0.625
chr2	209080001	209240000	A.1.2.2.1.1.2.1.2.1.2	0.744292237442922	.	209080001	209240000	#FF4848	1	0.875
chr2	209240001	209560000	B.2.1.1.1.1.1.2.1.2.2	0.288812785388128	.	209240001	209560000	#4848FF	1	0.25
chr2	209560001	209960000	B.2.2.1.2.2.1.2.2.1.2	0.0490867579908676	.	209560001	209960000	#0000FF	1	0.125
chr2	209960001	210280000	B.2.1.2.2.1.1.2.1.2	0.172374429223744	.	209960001	210280000	#4848FF	1	0.25
chr2	210280001	210480000	B.1.2.1.2.2.1.2	0.356164383561644	.	210280001	210480000	#9191FF	1	0.375
chr2	210480001	210840000	B.2.1.2.2.1.1.2.1.1	0.17351598173516	.	210480001	210840000	#4848FF	1	0.25
chr2	210840001	211080000	A.2.1.1.2.1.2.1.2.1	0.650684931506849	.	210840001	211080000	#FF9191	1	0.75
chr2	211080001	211280000	B.1.2.2.1.2.1.2.2.1.1	0.328767123287671	.	211080001	211280000	#9191FF	1	0.375
chr2	211280001	211440000	A.2.2.2.2.1.1.2.2.1	0.488584474885845	.	211280001	211440000	#FFDADA	1	0.625
chr2	211440001	211680000	B.2.1.1.2.1.2.2.2.1	0.240867579908676	.	211440001	211680000	#4848FF	1	0.25
chr2	211680001	211880000	B.2.1.2.2.1.2.2.1.1.1	0.166666666666667	.	211680001	211880000	#4848FF	1	0.25
chr2	211880001	212120000	B.2.2.1.1.2.2.2.1.1.1	0.0993150684931507	.	211880001	212120000	#0000FF	1	0.125
chr2	212120001	212280000	B.2.1.2.2.2.2.2.1.2.1	0.148401826484018	.	212120001	212280000	#4848FF	1	0.25
chr2	212280001	212520000	B.2.2.1.1.2.2.2.1.1.2	0.0981735159817352	.	212280001	212520000	#0000FF	1	0.125
chr2	212520001	212920000	B.2.2.1.1.2.2.2.2.2.1.1	0.089041095890411	.	212520001	212920000	#0000FF	1	0.125
chr2	212920001	213080000	B.2.1.2.2.2.2.2.1.1	0.149543378995434	.	212920001	213080000	#4848FF	1	0.25
chr2	213080001	213560000	B.2.1.2.2.2.2.1	0.150684931506849	.	213080001	213560000	#4848FF	1	0.25
chr2	213560001	213760000	A.2.2.1.1.2.2.1.1.2.1	0.562785388127854	.	213560001	213760000	#FFDADA	1	0.625
chr2	213760001	214120000	A.1.2.1.1.2.2.2.1.1	0.801369863013699	.	213760001	214120000	#FF4848	1	0.875
chr2	214120001	214520000	B.2.1.1.1.1.1.2.1.2.1	0.289954337899543	.	214120001	214520000	#4848FF	1	0.25
chr2	214520001	214640000	B.1.1.2.2.1.1.2.1	0.415525114155251	.	214520001	214640000	#DADAFF	1	0.5
chr2	214640001	214840000	B.2.1.1.1.1.1.2.2.2.2	0.284246575342466	.	214640001	214840000	#4848FF	1	0.25
chr2	214840001	215520000	B.2.2.1.1.2.2.1.1.2.2	0.103881278538813	.	214840001	215520000	#0000FF	1	0.125
chr2	215520001	215680000	A.2.1.1.2.1.2.1.1	0.651826484018265	.	215520001	215680000	#FF9191	1	0.75
chr2	215680001	215920000	B.1.1.1.1.2.2.2.2	0.45662100456621	.	215680001	215920000	#DADAFF	1	0.5
chr2	215920001	216160000	B.1.2.1.1.2.1.2.2.1.1	0.384703196347032	.	215920001	216160000	#9191FF	1	0.375
chr2	216160001	216600000	A.2.2.2.1.1.2.1.1	0.512557077625571	.	216160001	216600000	#FFDADA	1	0.625
chr2	216600001	216840000	A.2.1.2.1.1.2.1.2	0.626712328767123	.	216600001	216840000	#FF9191	1	0.75
chr2	216840001	217240000	A.1.1.2.1.2.1.2.1.2	0.904109589041096	.	216840001	217240000	#FF0000	1	1
chr2	217240001	217560000	A.1.2.1.2.2.1.2.1	0.76027397260274	.	217240001	217560000	#FF4848	1	0.875
chr2	217560001	218200000	A.2.2.1.1.2.1.2.1.2	0.571917808219178	.	217560001	218200000	#FFDADA	1	0.625
chr2	218200001	218600000	A.2.2.1.2.2.1.2	0.527397260273973	.	218200001	218600000	#FFDADA	1	0.625
chr2	218600001	219120000	A.1.2.2.1.1.1.2	0.747716894977169	.	218600001	219120000	#FF4848	1	0.875
chr2	219120001	219480000	A.1.1.1.2.1.2.1.2	0.978310502283105	.	219120001	219480000	#FF0000	1	1
chr2	219480001	219600000	A.1.2.2.1.2.2.2	0.718036529680365	.	219480001	219600000	#FF4848	1	0.875
chr2	219600001	219800000	A.1.1.2.2.1.1.2.2.2	0.866438356164384	.	219600001	219800000	#FF0000	1	1
chr2	219800001	220040000	A.1.2.1.2.1.1.1.2.2.1.1	0.794520547945205	.	219800001	220040000	#FF4848	1	0.875
chr2	220040001	220200000	A.1.1.2.2.1.1.2.2.1	0.867579908675799	.	220040001	220200000	#FF0000	1	1
chr2	220200001	220560000	A.1.2.1.2.1.1.2.2.1.2	0.785388127853881	.	220200001	220560000	#FF4848	1	0.875
chr2	220560001	221120000	B.1.2.1.1.2.1.1.1.2	0.39041095890411	.	220560001	221120000	#9191FF	1	0.375
chr2	221120001	221360000	B.2.1.1.2.1.2.2.1.1.1	0.245433789954338	.	221120001	221360000	#4848FF	1	0.25
chr2	221360001	221640000	B.2.1.2.2.1.2.2.1.2.2	0.16324200913242	.	221360001	221640000	#4848FF	1	0.25
chr2	221640001	221800000	B.2.1.1.2.1.2.2.1.1.2	0.244292237442922	.	221640001	221800000	#4848FF	1	0.25
chr2	221800001	222360000	B.2.1.2.2.1.2.1.1	0.168949771689498	.	221800001	222360000	#4848FF	1	0.25
chr2	222360001	222480000	B.1.2.1.1.2.1.2.1.1	0.386986301369863	.	222360001	222480000	#9191FF	1	0.375
chr2	222480001	222840000	B.2.1.2.2.1.2.2.1.2.1	0.164383561643836	.	222480001	222840000	#4848FF	1	0.25
chr2	222840001	223160000	B.1.2.1.1.2.1.2.2.2	0.382420091324201	.	222840001	223160000	#9191FF	1	0.375
chr2	223160001	223360000	A.1.2.2.2.1.2.2.1.1.1	0.698630136986301	.	223160001	223360000	#FF4848	1	0.875
chr2	223360001	223520000	A.2.1.2.1.1.2.1.1	0.627853881278539	.	223360001	223520000	#FF9191	1	0.75
chr2	223520001	223800000	A.1.2.2.1.1.2.1.2.1.1	0.745433789954338	.	223520001	223800000	#FF4848	1	0.875
chr2	223800001	224000000	B.1.1.1.2.2.2.2.1.2	0.439497716894977	.	223800001	224000000	#DADAFF	1	0.5
chr2	224000001	224640000	B.1.2.2.1.1.1.2.1.1	0.34703196347032	.	224000001	224640000	#9191FF	1	0.375
chr2	224640001	224840000	A.1.1.2.2.2.1.2.1.2	0.843607305936073	.	224640001	224840000	#FF0000	1	1
chr2	224840001	225320000	A.2.2.1.1.2.2.1.1.2.2.1	0.561643835616438	.	224840001	225320000	#FFDADA	1	0.625
chr2	225320001	225520000	A.1.1.2.2.2.1.2.1.1.1.1.1	0.848173515981735	.	225320001	225520000	#FF0000	1	1
chr2	225520001	225680000	A.2.1.1.2.1.2.2.2	0.647260273972603	.	225520001	225680000	#FF9191	1	0.75
chr2	225680001	225920000	A.1.2.1.2.2.1.2.2.2	0.757990867579909	.	225680001	225920000	#FF4848	1	0.875
chr2	225920001	226160000	B.1.2.1.1.2.1.2.2.1.2	0.383561643835616	.	225920001	226160000	#9191FF	1	0.375
chr2	226160001	226560000	B.2.1.1.2.1.2.2.1.2.2	0.242009132420091	.	226160001	226560000	#4848FF	1	0.25
chr2	226560001	226720000	B.2.1.1.2.1.2.2.1.2.1	0.243150684931507	.	226560001	226720000	#4848FF	1	0.25
chr2	226720001	227120000	B.2.2.1.1.2.2.2.1.2.1.2	0.0936073059360731	.	226720001	227120000	#0000FF	1	0.125
chr2	227120001	227680000	B.1.2.1.2.2.1.1	0.357305936073059	.	227120001	227680000	#9191FF	1	0.375
chr2	227680001	227840000	A.2.1.1.1.1.1.1.1	0.682648401826484	.	227680001	227840000	#FF9191	1	0.75
chr2	227840001	228040000	A.2.2.2.1.1.2.1.2	0.511415525114155	.	227840001	228040000	#FFDADA	1	0.625
chr2	228040001	228200000	A.2.2.1.1.2.2.1.1.1	0.563926940639269	.	228040001	228200000	#FFDADA	1	0.625
chr2	228200001	228440000	A.1.2.1.1.2.2.1	0.802511415525114	.	228200001	228440000	#FF4848	1	0.875
chr2	228440001	228760000	A.2.2.1.1.2.2.1.1.2.2.2	0.560502283105023	.	228440001	228760000	#FFDADA	1	0.625
chr2	228760001	229080000	B.2.1.1.2.1.2.2.2.2	0.23972602739726	.	228760001	229080000	#4848FF	1	0.25
chr2	229080001	229360000	B.2.2.1.2.2.1.2.2.1.1	0.0502283105022831	.	229080001	229360000	#0000FF	1	0.125
chr2	229360001	229560000	B.1.2.2.1.2.1.2.2.1.2	0.327625570776256	.	229360001	229560000	#9191FF	1	0.375
chr2	229560001	229800000	B.2.1.2.2.2.2.2.2	0.146118721461187	.	229560001	229800000	#4848FF	1	0.25
chr2	229800001	230240000	B.2.2.1.1.2.2.2.2.1	0.0901826484018265	.	229800001	230240000	#0000FF	1	0.125
chr2	230240001	230600000	B.1.1.2.1.1.2.2.2	0.428082191780822	.	230240001	230600000	#DADAFF	1	0.5
chr2	230600001	230800000	A.1.1.2.2.2.1.2.1.1.1.1.2	0.84703196347032	.	230600001	230800000	#FF0000	1	1
chr2	230800001	231040000	A.1.2.1.2.1.2.1.1.2.1.2	0.773972602739726	.	230800001	231040000	#FF4848	1	0.875
chr2	231040001	231280000	A.1.1.2.1.1.2.2.1.2.1	0.922374429223744	.	231040001	231280000	#FF0000	1	1
chr2	231280001	231440000	A.1.1.2.1.1.2.2.1.2.2	0.921232876712329	.	231280001	231440000	#FF0000	1	1
chr2	231440001	231720000	A.1.1.2.1.1.2.1.2.1.1	0.926940639269406	.	231440001	231720000	#FF0000	1	1
chr2	231720001	231920000	A.1.1.2.1.1.2.1.2.1.2	0.925799086757991	.	231720001	231920000	#FF0000	1	1
chr2	231920001	232360000	A.1.1.1.2.1.2.1.1	0.979452054794521	.	231920001	232360000	#FF0000	1	1
chr2	232360001	232680000	A.1.1.2.2.1.1.1.1.1	0.881278538812785	.	232360001	232680000	#FF0000	1	1
chr2	232680001	233280000	A.1.2.1.2.1.1.1.2.1	0.795662100456621	.	232680001	233280000	#FF4848	1	0.875
chr2	233280001	233400000	A.2.2.1.1.1.1.1.2	0.584474885844749	.	233280001	233400000	#FFDADA	1	0.625
chr2	233400001	233680000	A.1.2.1.2.1.1.1.2.2.2	0.792237442922374	.	233400001	233680000	#FF4848	1	0.875
chr2	233680001	233880000	A.1.2.2.2.2.1.2.1	0.689497716894977	.	233680001	233880000	#FF4848	1	0.875
chr2	233880001	234000000	A.1.1.2.1.1.2.2.1.1	0.92351598173516	.	233880001	234000000	#FF0000	1	1
chr2	234080001	234320000	A.1.1.2.1.1.2.2.1.1	0.92351598173516	.	234080001	234320000	#FF0000	1	1
chr2	234320001	234520000	A.1.2.1.2.1.1.1.2.2.1.2	0.79337899543379	.	234320001	234520000	#FF4848	1	0.875
chr2	234520001	234800000	A.2.2.1.1.1.2.2.1.2	0.579908675799087	.	234520001	234800000	#FFDADA	1	0.625
chr2	234800001	235200000	A.2.1.2.1.2.1.2.2	0.614155251141553	.	234800001	235200000	#FF9191	1	0.75
chr2	235200001	235440000	A.1.2.2.1.1.1.1.1	0.751141552511416	.	235200001	235440000	#FF4848	1	0.875
chr2	235440001	235760000	B.1.1.2.1.2.1.2.1	0.425799086757991	.	235440001	235760000	#DADAFF	1	0.5
chr2	235760001	236120000	B.1.1.2.1.2.1.2.2	0.424657534246575	.	235760001	236120000	#DADAFF	1	0.5
chr2	236120001	236280000	B.1.1.2.1.2.2.2	0.422374429223744	.	236120001	236280000	#DADAFF	1	0.5
chr2	236280001	236480000	B.1.1.2.2.2.2.1	0.405251141552511	.	236280001	236480000	#DADAFF	1	0.5
chr2	236520001	236560000	B.1.1.2.2.2.2.1	0.405251141552511	.	236520001	236560000	#DADAFF	1	0.5
chr2	236560001	236680000	B.1.2.1.1.2.1.1.2.1	0.389269406392694	.	236560001	236680000	#9191FF	1	0.375
chr2	236680001	237000000	B.1.1.2.2.2.2.2	0.404109589041096	.	236680001	237000000	#DADAFF	1	0.5
chr2	237000001	237360000	B.1.1.1.1.1.1	0.470319634703196	.	237000001	237360000	#DADAFF	1	0.5
chr2	237360001	237520000	A.2.1.1.2.2.2.2.2	0.632420091324201	.	237360001	237520000	#FF9191	1	0.75
chr2	237520001	237800000	A.2.2.2.2.2.1.1.1	0.480593607305936	.	237520001	237800000	#FFDADA	1	0.625
chr2	237800001	238040000	A.2.2.1.2.2.2.1.2.1	0.522831050228311	.	237800001	238040000	#FFDADA	1	0.625
chr2	238040001	238520000	A.2.2.1.1.1.2.2.2	0.578767123287671	.	238040001	238520000	#FFDADA	1	0.625
chr2	238520001	238840000	A.1.2.2.1.2.2.1.1.1	0.726027397260274	.	238520001	238840000	#FF4848	1	0.875
chr2	238840001	239800000	A.1.2.1.2.1.2.1.2.2	0.770547945205479	.	238840001	239800000	#FF4848	1	0.875
chr2	239840001	240160000	A.1.2.1.2.1.2.1.2.2	0.770547945205479	.	239840001	240160000	#FF4848	1	0.875
chr2	240160001	240360000	A.2.1.2.2.1.2.1	0.601598173515982	.	240160001	240360000	#FF9191	1	0.75
chr2	240360001	240880000	A.2.2.2.2.2.1.1.2	0.479452054794521	.	240360001	240880000	#FFDADA	1	0.625
chr2	240880001	241400000	A.2.2.1.1.1.2.1	0.582191780821918	.	240880001	241400000	#FFDADA	1	0.625
chr2	241400001	241600000	A.1.2.2.2.2.1.2.2.1	0.688356164383562	.	241400001	241600000	#FF4848	1	0.875
chr2	241640001	241840000	A.2.2.1.1.1.1.1.1.1	0.58675799086758	.	241640001	241840000	#FFDADA	1	0.625
chr2	241840001	242080000	A.2.1.1.1.1.2.1	0.672374429223744	.	241840001	242080000	#FF9191	1	0.75
chr2	242080001	242200000	A.2.1.2.2.1.1.2	0.602739726027397	.	242080001	242200000	#FF9191	1	0.75
chr2	242200001	242480000	A.1.1.2.2.1.1.1.1.2	0.88013698630137	.	242200001	242480000	#FF0000	1	1
chr2	242520001	242640000	A.1.1.2.2.1.1.1.1.2	0.88013698630137	.	242520001	242640000	#FF0000	1	1
chr2	242640001	242840000	A.1.2.2.2.2.1.2.2.2	0.687214611872146	.	242640001	242840000	#FF4848	1	0.875
chr2	242840001	243040000	A.2.1.1.1.1.2.2	0.671232876712329	.	242840001	243040000	#FF9191	1	0.75
chr3	40001	400000	A.1.1.2.1.1.2.2.1	0.90170380078637	.	40001	400000	#FF0000	1	1
chr3	400001	640000	A.2.2.1.2.2.1.2.2	0.536041939711664	.	400001	640000	#FFDADA	1	0.625
chr3	640001	840000	B.2.1.2.1.1.2.2.1.1.2.2	0.195281782437746	.	640001	840000	#4848FF	1	0.25
chr3	840001	1440000	B.2.2.2.1.1.1.2.2.2	0.0498034076015727	.	840001	1440000	#0000FF	1	0.125
chr3	1440001	1560000	B.2.1.2.1.1.2.2.2.1	0.191349934469201	.	1440001	1560000	#4848FF	1	0.25
chr3	1560001	1640000	B.2.1.2.1.1.2.1.2.1	0.201834862385321	.	1560001	1640000	#4848FF	1	0.25
chr3	1640001	2120000	B.2.2.2.2.2.2.1	0.00262123197903014	.	1640001	2120000	#0000FF	1	0.125
chr3	2120001	2240000	B.2.1.1.2.1.1.2.1	0.245085190039318	.	2120001	2240000	#4848FF	1	0.25
chr3	2240001	2480000	B.2.2.2.1.1.1.2.1	0.0524246395806029	.	2240001	2480000	#0000FF	1	0.125
chr3	2480001	2840000	B.2.2.1.1.1.1.2.2.1.2	0.121887287024902	.	2480001	2840000	#0000FF	1	0.125
chr3	2840001	3080000	B.1.1.2.1.1.2.2.1.2	0.428571428571429	.	2840001	3080000	#DADAFF	1	0.5
chr3	3080001	3240000	A.2.1.2.1.1.1.2	0.614678899082569	.	3080001	3240000	#FF9191	1	0.75
chr3	3240001	3600000	B.2.1.2.1.1.2.2.1.1.1	0.199213630406291	.	3240001	3600000	#4848FF	1	0.25
chr3	3600001	3680000	B.1.2.2.1.2.2.1.1.1	0.314547837483617	.	3600001	3680000	#9191FF	1	0.375
chr3	3680001	3800000	B.1.2.1.1.1.2.2.1.1.1.1	0.380078636959371	.	3680001	3800000	#9191FF	1	0.375
chr3	3800001	4040000	B.2.1.1.2.2.2.1.1	0.225425950196592	.	3800001	4040000	#4848FF	1	0.25
chr3	4040001	4360000	B.1.2.1.2.2.2.1.1	0.349934469200524	.	4040001	4360000	#9191FF	1	0.375
chr3	4360001	4560000	A.1.2.1.1.2.1.2.1.2.1	0.809960681520315	.	4360001	4560000	#FF4848	1	0.875
chr3	4560001	4760000	A.1.2.2.2.2.2.2.2.1.2	0.660550458715596	.	4560001	4760000	#FF4848	1	0.875
chr3	4760001	5040000	A.1.1.1.2.2.2.1.2.1.1	0.927916120576671	.	4760001	5040000	#FF0000	1	1
chr3	5080001	5160000	A.2.1.1.2.1.2.2	0.631716906946265	.	5080001	5160000	#FF9191	1	0.75
chr3	5160001	5280000	A.1.2.1.1.2.1.1.1.2	0.817824377457405	.	5160001	5280000	#FF4848	1	0.875
chr3	5280001	5640000	A.2.2.2.1.1.2.2.2.1	0.524246395806029	.	5280001	5640000	#FFDADA	1	0.625
chr3	5640001	5880000	B.1.2.2.1.2.2.2.1	0.310615989515072	.	5640001	5880000	#9191FF	1	0.375
chr3	5880001	6200000	B.2.2.1.1.2.1.1.1	0.103538663171691	.	5880001	6200000	#0000FF	1	0.125
chr3	6200001	6360000	B.1.2.1.2.2.2.2.1	0.347313237221494	.	6200001	6360000	#9191FF	1	0.375
chr3	6360001	6560000	B.2.1.2.1.1.2.1.2.2	0.200524246395806	.	6360001	6560000	#4848FF	1	0.25
chr3	6560001	6640000	B.1.2.1.1.1.2.2.1.2.2	0.374836173001311	.	6560001	6640000	#9191FF	1	0.375
chr3	6640001	6800000	B.1.1.1.2.1.2.1.1	0.45478374836173	.	6640001	6800000	#DADAFF	1	0.5
chr3	6800001	7120000	B.2.1.2.1.1.2.1.1	0.203145478374836	.	6800001	7120000	#4848FF	1	0.25
chr3	7120001	7360000	B.1.2.1.2.2.2.2.2	0.346002621231979	.	7120001	7360000	#9191FF	1	0.375
chr3	7360001	7600000	B.2.1.2.1.1.2.2.1.1.2.1.2	0.196592398427261	.	7360001	7600000	#4848FF	1	0.25
chr3	7600001	7920000	B.2.2.2.2.1.1.1.2	0.0209698558322412	.	7600001	7920000	#0000FF	1	0.125
chr3	7920001	8000000	B.2.1.1.2.2.2.2.1.2	0.217562254259502	.	7920001	8000000	#4848FF	1	0.25
chr3	8000001	8200000	B.2.1.2.1.2.2.2	0.174311926605505	.	8000001	8200000	#4848FF	1	0.25
chr3	8200001	8480000	B.1.2.1.1.1.1.2.2.2	0.384010484927916	.	8200001	8480000	#9191FF	1	0.375
chr3	8480001	8720000	A.2.1.2.1.1.2.1.2	0.612057667103539	.	8480001	8720000	#FF9191	1	0.75
chr3	8720001	8800000	A.2.2.1.1.1.2.1.2	0.566186107470511	.	8720001	8800000	#FFDADA	1	0.625
chr3	8800001	8960000	A.2.1.1.2.1.2.1.1	0.634338138925295	.	8800001	8960000	#FF9191	1	0.75
chr3	8960001	9200000	A.1.2.2.1.2.2.2.1.2.1.2.2.1	0.712975098296199	.	8960001	9200000	#FF4848	1	0.875
chr3	9200001	9400000	A.1.2.2.1.2.2.2.1.2.1.2.2.2	0.711664482306684	.	9200001	9400000	#FF4848	1	0.875
chr3	9400001	9560000	A.1.1.2.1.2.2.2.1.2.2	0.878112712975098	.	9400001	9560000	#FF0000	1	1
chr3	9560001	9760000	A.1.2.1.2.2.2.2.1.1	0.764089121887287	.	9560001	9760000	#FF4848	1	0.875
chr3	9760001	9800000	A.1.1.1.2.1.1.2.1.2	0.965923984272608	.	9760001	9800000	#FF0000	1	1
chr3	9840001	9960000	A.1.1.1.2.1.1.2.1.2	0.965923984272608	.	9840001	9960000	#FF0000	1	1
chr3	10000001	10160000	A.1.1.1.2.1.1.2.1.2	0.965923984272608	.	10000001	10160000	#FF0000	1	1
chr3	10200001	10360000	A.1.1.2.1.2.2.2.1.2.1	0.879423328964613	.	10200001	10360000	#FF0000	1	1
chr3	10360001	10880000	A.2.1.1.2.2.1.2.2	0.625163826998689	.	10360001	10880000	#FF9191	1	0.75
chr3	10880001	11240000	A.2.2.1.1.1.1.2.1.1	0.571428571428571	.	10880001	11240000	#FFDADA	1	0.625
chr3	11240001	11400000	A.1.2.2.2.1.2.2.2.2	0.684141546526868	.	11240001	11400000	#FF4848	1	0.875
chr3	11400001	11560000	A.2.1.1.2.2.1.2.1.2.2	0.626474442988204	.	11400001	11560000	#FF9191	1	0.75
chr3	11560001	11680000	A.1.2.2.2.1.2.2.2.1	0.685452162516383	.	11560001	11680000	#FF4848	1	0.875
chr3	11680001	11960000	A.1.2.2.2.1.1.2.2	0.695937090432503	.	11680001	11960000	#FF4848	1	0.875
chr3	11960001	12120000	A.2.2.2.2.2.2.2.2	0.483617300131062	.	11960001	12120000	#FFDADA	1	0.625
chr3	12120001	12520000	A.1.2.2.2.1.1.1.1.2.1	0.705111402359109	.	12120001	12520000	#FF4848	1	0.875
chr3	12520001	12760000	A.1.1.1.2.2.2.2.1.1	0.923984272608126	.	12520001	12760000	#FF0000	1	1
chr3	12760001	13000000	A.1.2.2.1.2.2.2.1.2.2.1	0.710353866317169	.	12760001	13000000	#FF4848	1	0.875
chr3	13000001	13160000	A.1.2.1.1.1.1.1.2.1.2	0.837483617300131	.	13000001	13160000	#FF4848	1	0.875
chr3	13160001	13520000	A.1.2.1.1.1.1.1.2.2	0.836173001310616	.	13160001	13520000	#FF4848	1	0.875
chr3	13520001	13720000	A.2.2.2.2.1.2.1.2.2	0.499344692005242	.	13520001	13720000	#FFDADA	1	0.625
chr3	13720001	14000000	A.2.2.2.2.2.1.1.1.2.2	0.492791612057667	.	13720001	14000000	#FFDADA	1	0.625
chr3	14000001	14160000	A.2.2.2.2.2.1.1.2.2	0.490170380078637	.	14000001	14160000	#FFDADA	1	0.625
chr3	14160001	14400000	A.1.2.2.1.2.2.2.1.2.1.2.1.2	0.714285714285714	.	14160001	14400000	#FF4848	1	0.875
chr3	14400001	14520000	A.1.2.2.2.1.2.2.1.2	0.686762778505898	.	14400001	14520000	#FF4848	1	0.875
chr3	14520001	14640000	A.2.1.2.2.1.1.2.2.2	0.583224115334207	.	14520001	14640000	#FF9191	1	0.75
chr3	14640001	14960000	A.1.2.2.1.2.2.1.1.2	0.72346002621232	.	14640001	14960000	#FF4848	1	0.875
chr3	14960001	15160000	A.1.2.1.1.1.1.2.2	0.830930537352556	.	14960001	15160000	#FF4848	1	0.875
chr3	15160001	15400000	A.1.1.1.2.1.1.2.2.1	0.964613368283093	.	15160001	15400000	#FF0000	1	1
chr3	15440001	15480000	A.1.1.1.2.1.1.2.2.1	0.964613368283093	.	15440001	15480000	#FF0000	1	1
chr3	15480001	15640000	A.1.2.1.1.2.1.2.2.2	0.806028833551769	.	15480001	15640000	#FF4848	1	0.875
chr3	15640001	15920000	A.1.1.1.2.1.1.1.2.2.2	0.968545216251638	.	15640001	15920000	#FF0000	1	1
chr3	15920001	16320000	A.1.2.2.1.2.2.1.2	0.722149410222805	.	15920001	16320000	#FF4848	1	0.875
chr3	16320001	16600000	A.1.1.1.2.2.2.1.1.2	0.929226736566186	.	16320001	16600000	#FF0000	1	1
chr3	16600001	16840000	A.2.1.2.2.1.1.1.2.2.1.1	0.592398427260813	.	16600001	16840000	#FF9191	1	0.75
chr3	16840001	17040000	A.1.2.1.2.1.2.1.2	0.785058977719528	.	16840001	17040000	#FF4848	1	0.875
chr3	17040001	17280000	A.1.2.2.2.2.2.1.1.2	0.668414154652687	.	17040001	17280000	#FF4848	1	0.875
chr3	17280001	17480000	A.1.2.2.1.1.1.1.2.2	0.756225425950197	.	17280001	17480000	#FF4848	1	0.875
chr3	17480001	17640000	A.1.2.1.2.1.2.2.2.1.1	0.781127129750983	.	17480001	17640000	#FF4848	1	0.875
chr3	17640001	17880000	A.1.1.2.1.1.2.2.2.1	0.900393184796854	.	17640001	17880000	#FF0000	1	1
chr3	17880001	18320000	A.2.2.2.1.1.2.2.2.2	0.522935779816514	.	17880001	18320000	#FFDADA	1	0.625
chr3	18320001	18560000	B.1.2.1.1.1.1.2.1	0.386631716906946	.	18320001	18560000	#9191FF	1	0.375
chr3	18560001	18840000	B.1.1.2.2.2.2.1.1	0.401048492791612	.	18560001	18840000	#DADAFF	1	0.5
chr3	18840001	19160000	B.2.1.2.1.2.1.2.2.2	0.18086500655308	.	18840001	19160000	#4848FF	1	0.25
chr3	19160001	19360000	B.2.1.1.2.2.2.1.2.2.2.1	0.221494102228047	.	19160001	19360000	#4848FF	1	0.25
chr3	19360001	19560000	B.1.2.2.2.2.1.2.2.2.1	0.27916120576671	.	19360001	19560000	#9191FF	1	0.375
chr3	19560001	19680000	B.1.2.1.1.1.1.1.2.2	0.387942332896461	.	19560001	19680000	#9191FF	1	0.375
chr3	19680001	19960000	B.2.1.1.2.2.2.1.2.2.1	0.222804718217562	.	19680001	19960000	#4848FF	1	0.25
chr3	19960001	20240000	A.1.2.2.1.1.1.1.1	0.758846657929227	.	19960001	20240000	#FF4848	1	0.875
chr3	20240001	20400000	B.1.1.1.2.1.2.2.1.1	0.4521625163827	.	20240001	20400000	#DADAFF	1	0.5
chr3	20400001	20760000	B.2.2.1.1.1.1.2.2.1.1	0.123197903014417	.	20400001	20760000	#0000FF	1	0.125
chr3	20760001	21040000	B.2.2.1.1.2.1.1.2	0.102228047182176	.	20760001	21040000	#0000FF	1	0.125
chr3	21040001	21200000	B.2.2.1.1.2.1.2.2	0.0996068152031455	.	21040001	21200000	#0000FF	1	0.125
chr3	21200001	21280000	B.2.1.2.1.1.2.2.2.2.1.2	0.18872870249017	.	21200001	21280000	#4848FF	1	0.25
chr3	21280001	21400000	B.2.1.1.2.2.2.2.1.1	0.218872870249017	.	21280001	21400000	#4848FF	1	0.25
chr3	21400001	21640000	B.2.2.1.1.1.1.2.1.2	0.124508519003932	.	21400001	21640000	#0000FF	1	0.125
chr3	21640001	21760000	B.2.2.1.1.1.1.1.1	0.128440366972477	.	21640001	21760000	#0000FF	1	0.125
chr3	21760001	22080000	B.2.2.1.1.1.1.2.2.2	0.120576671035387	.	21760001	22080000	#0000FF	1	0.125
chr3	22080001	22240000	B.1.2.1.1.1.1.1.2.1	0.389252948885976	.	22080001	22240000	#9191FF	1	0.375
chr3	22240001	22520000	B.2.1.2.1.2.1.2.2.1	0.182175622542595	.	22240001	22520000	#4848FF	1	0.25
chr3	22520001	23200000	B.1.1.2.1.2.1.1	0.424639580602883	.	22520001	23200000	#DADAFF	1	0.5
chr3	23200001	23400000	A.1.1.2.1.1.2.2.2.2	0.899082568807339	.	23200001	23400000	#FF0000	1	1
chr3	23400001	23600000	A.1.1.2.2.2.2.2.1	0.847968545216252	.	23400001	23600000	#FF0000	1	1
chr3	23600001	23680000	A.1.2.2.1.2.2.2.1.1.2	0.719528178243775	.	23600001	23680000	#FF4848	1	0.875
chr3	23680001	23760000	A.1.2.2.1.2.2.2.1.1.1	0.72083879423329	.	23680001	23760000	#FF4848	1	0.875
chr3	23760001	24040000	A.1.1.1.2.2.2.1.2.1.2	0.926605504587156	.	23760001	24040000	#FF0000	1	1
chr3	24040001	24360000	B.1.1.1.2.1.2.1.2	0.453473132372215	.	24040001	24360000	#DADAFF	1	0.5
chr3	24360001	24520000	B.2.1.1.2.2.1.1.2	0.229357798165138	.	24360001	24520000	#4848FF	1	0.25
chr3	24520001	24640000	B.1.2.2.1.2.2.2.2	0.309305373525557	.	24520001	24640000	#9191FF	1	0.375
chr3	24640001	24880000	B.2.1.1.2.2.2.1.2.2.2.2	0.220183486238532	.	24640001	24880000	#4848FF	1	0.25
chr3	24880001	25000000	B.2.1.1.2.2.2.1.2.1	0.224115334207077	.	24880001	25000000	#4848FF	1	0.25
chr3	25000001	25160000	B.2.1.2.1.1.2.2.1.2.1	0.193971166448231	.	25000001	25160000	#4848FF	1	0.25
chr3	25160001	25400000	B.2.2.1.1.1.1.1.2	0.127129750982962	.	25160001	25400000	#0000FF	1	0.125
chr3	25400001	25640000	B.1.2.1.1.1.1.2.2.1	0.385321100917431	.	25400001	25640000	#9191FF	1	0.375
chr3	25640001	25920000	A.1.2.1.2.1.2.2.2.1.2	0.779816513761468	.	25640001	25920000	#FF4848	1	0.875
chr3	25920001	26160000	B.2.1.2.1.2.1.1.1	0.18610747051114	.	25920001	26160000	#4848FF	1	0.25
chr3	26160001	26480000	B.2.2.1.1.2.1.2.1	0.100917431192661	.	26160001	26480000	#0000FF	1	0.125
chr3	26480001	26600000	B.2.1.2.1.1.2.2.2.2.1.1	0.190039318479685	.	26480001	26600000	#4848FF	1	0.25
chr3	26600001	26800000	B.2.1.2.1.1.2.2.1.1.2.1.1	0.197903014416776	.	26600001	26800000	#4848FF	1	0.25
chr3	26800001	27040000	B.2.2.1.1.1.1.2.1.1	0.125819134993447	.	26800001	27040000	#0000FF	1	0.125
chr3	27040001	27120000	B.2.1.1.2.1.1.1	0.246395806028834	.	27040001	27120000	#4848FF	1	0.25
chr3	27120001	27360000	B.1.2.2.2.2.1.2.2.1	0.280471821756225	.	27120001	27360000	#9191FF	1	0.375
chr3	27360001	27520000	A.1.2.1.2.1.2.2.1.2	0.782437745740498	.	27360001	27520000	#FF4848	1	0.875
chr3	27520001	27760000	A.2.2.1.2.1.1.1.2	0.551769331585845	.	27520001	27760000	#FFDADA	1	0.625
chr3	27760001	27960000	B.1.1.1.2.1.2.2.1.2	0.450851900393185	.	27760001	27960000	#DADAFF	1	0.5
chr3	27960001	28240000	A.2.2.2.1.1.2.1	0.526867627785059	.	27960001	28240000	#FFDADA	1	0.625
chr3	28240001	28400000	A.1.2.2.2.2.2.2.2.2	0.659239842726081	.	28240001	28400000	#FF4848	1	0.875
chr3	28400001	28960000	B.2.2.2.1.1.1.1	0.053735255570118	.	28400001	28960000	#0000FF	1	0.125
chr3	28960001	29080000	B.1.1.1.2.1.2.2.2	0.44954128440367	.	28960001	29080000	#DADAFF	1	0.5
chr3	29080001	29280000	B.1.2.2.2.2.1.2.2.2.2	0.277850589777195	.	29080001	29280000	#9191FF	1	0.375
chr3	29280001	29440000	A.2.2.1.2.2.1.2.1	0.53735255570118	.	29280001	29440000	#FFDADA	1	0.625
chr3	29440001	29800000	B.1.2.2.2.2.1.2.1	0.281782437745741	.	29440001	29800000	#9191FF	1	0.375
chr3	29800001	30000000	B.2.1.2.1.1.2.2.1.2.2	0.192660550458716	.	29800001	30000000	#4848FF	1	0.25
chr3	30000001	30320000	B.2.1.1.2.2.2.2.2	0.216251638269987	.	30000001	30320000	#4848FF	1	0.25
chr3	30320001	30520000	B.1.2.1.1.1.2.1.2	0.381389252948886	.	30320001	30520000	#9191FF	1	0.375
chr3	30520001	30720000	A.2.1.2.2.2.1.2	0.577981651376147	.	30520001	30720000	#FF9191	1	0.75
chr3	30720001	30960000	B.1.1.2.2.2.2.2.2.1	0.393184796854522	.	30720001	30960000	#DADAFF	1	0.5
chr3	30960001	31200000	A.2.2.2.1.1.2.2.1	0.525557011795544	.	30960001	31200000	#FFDADA	1	0.625
chr3	31200001	31360000	A.2.1.1.2.1.2.1.2	0.63302752293578	.	31200001	31360000	#FF9191	1	0.75
chr3	31360001	31560000	A.2.2.2.1.1.1.1	0.529488859764089	.	31360001	31560000	#FFDADA	1	0.625
chr3	31560001	31680000	A.1.2.1.2.1.2.2.1.1	0.783748361730013	.	31560001	31680000	#FF4848	1	0.875
chr3	31680001	31920000	A.2.1.2.2.1.1.1.2.2.2	0.589777195281782	.	31680001	31920000	#FF9191	1	0.75
chr3	31920001	32400000	A.2.1.2.1.1.2.1.1	0.613368283093054	.	31920001	32400000	#FF9191	1	0.75
chr3	32400001	32600000	A.1.1.1.2.2.2.1.2.2	0.925294888597641	.	32400001	32600000	#FF0000	1	1
chr3	32600001	32760000	A.1.2.1.1.2.1.2.1.1.2	0.81127129750983	.	32600001	32760000	#FF4848	1	0.875
chr3	32760001	32880000	A.1.2.1.1.2.1.2.1.1.1.2	0.812581913499345	.	32760001	32880000	#FF4848	1	0.875
chr3	32880001	32960000	A.1.1.1.2.1.1.1.2.2.1.2	0.969855832241153	.	32880001	32960000	#FF0000	1	1
chr3	33000001	33160000	A.1.1.1.2.1.1.1.2.2.1.2	0.969855832241153	.	33000001	33160000	#FF0000	1	1
chr3	33160001	33400000	A.1.2.2.2.2.2.2.2.1.1	0.661861074705111	.	33160001	33400000	#FF4848	1	0.875
chr3	33400001	33600000	A.1.2.1.1.2.1.1.1.1	0.81913499344692	.	33400001	33600000	#FF4848	1	0.875
chr3	33600001	33880000	A.1.1.1.2.2.2.1.1.1	0.930537352555701	.	33600001	33880000	#FF0000	1	1
chr3	33880001	34040000	A.2.2.2.1.1.1.2	0.528178243774574	.	33880001	34040000	#FFDADA	1	0.625
chr3	34040001	34400000	A.2.1.2.1.1.2.2	0.610747051114024	.	34040001	34400000	#FF9191	1	0.75
chr3	34400001	34560000	B.1.2.2.1.2.2.1.1.2	0.313237221494102	.	34400001	34560000	#9191FF	1	0.375
chr3	34560001	34640000	B.1.2.2.1.2.2.1.2	0.311926605504587	.	34560001	34640000	#9191FF	1	0.375
chr3	34640001	34760000	B.2.1.1.2.1.2.1.1.2	0.239842726081258	.	34640001	34760000	#4848FF	1	0.25
chr3	34760001	34840000	B.2.1.1.2.1.1.2.2.2	0.242463958060288	.	34760001	34840000	#4848FF	1	0.25
chr3	34840001	35000000	B.2.1.2.1.1.1.2.2.1	0.205766710353866	.	34840001	35000000	#4848FF	1	0.25
chr3	35000001	35520000	B.2.2.2.2.2.1.2	0.00393184796854522	.	35000001	35520000	#0000FF	1	0.125
chr3	35520001	35920000	B.2.2.2.1.1.1.2.2.1	0.0511140235910878	.	35520001	35920000	#0000FF	1	0.125
chr3	35920001	36080000	B.2.1.1.2.1.1.2.2.1	0.243774574049803	.	35920001	36080000	#4848FF	1	0.25
chr3	36080001	36280000	B.2.1.2.1.2.1.2.1	0.18348623853211	.	36080001	36280000	#4848FF	1	0.25
chr3	36280001	36760000	B.1.2.1.2.2.2.1.2	0.348623853211009	.	36280001	36760000	#9191FF	1	0.375
chr3	36760001	36840000	A.2.2.1.1.1.2.2.2	0.563564875491481	.	36760001	36840000	#FFDADA	1	0.625
chr3	36840001	37080000	A.1.1.2.1.1.2.1.2.1	0.9043250327654	.	36840001	37080000	#FF0000	1	1
chr3	37080001	37400000	A.1.1.1.2.1.1.1.2.1.1	0.975098296199214	.	37080001	37400000	#FF0000	1	1
chr3	37400001	37640000	A.2.1.2.2.1.1.1.2.2.1.2	0.591087811271298	.	37400001	37640000	#FF9191	1	0.75
chr3	37640001	37880000	A.2.2.1.1.1.1.2.2	0.568807339449541	.	37640001	37880000	#FFDADA	1	0.625
chr3	37880001	38160000	A.1.2.1.1.2.1.2.2.1	0.807339449541284	.	37880001	38160000	#FF4848	1	0.875
chr3	38160001	38320000	A.1.1.1.2.1.1.1.2.2.1.1.1	0.972477064220184	.	38160001	38320000	#FF0000	1	1
chr3	38320001	38560000	A.1.2.2.1.2.2.2.1.2.1.2.1.1	0.715596330275229	.	38320001	38560000	#FF4848	1	0.875
chr3	38560001	39080000	A.2.1.2.2.2.2.2	0.575360419397117	.	38560001	39080000	#FF9191	1	0.75
chr3	39080001	39480000	A.1.1.1.1.1.1.2	0.998689384010485	.	39080001	39480000	#FF0000	1	1
chr3	39480001	40200000	A.2.1.2.2.2.2.1	0.576671035386632	.	39480001	40200000	#FF9191	1	0.75
chr3	40200001	40600000	A.1.2.2.2.2.2.1.2.2.1	0.665792922673657	.	40200001	40600000	#FF4848	1	0.875
chr3	40600001	40880000	A.2.2.2.2.1.1.1.2	0.507208387942333	.	40600001	40880000	#FFDADA	1	0.625
chr3	40880001	41000000	A.2.2.2.2.1.2.1.2.1	0.500655307994758	.	40880001	41000000	#FFDADA	1	0.625
chr3	41000001	41200000	A.2.2.2.2.2.1.2.2	0.487549148099607	.	41000001	41200000	#FFDADA	1	0.625
chr3	41200001	41360000	A.2.1.2.2.1.1.1.2.1.2	0.593709043250328	.	41200001	41360000	#FF9191	1	0.75
chr3	41360001	41600000	B.1.1.2.2.2.2.1.2	0.399737876802097	.	41360001	41600000	#DADAFF	1	0.5
chr3	41600001	41920000	B.1.1.1.2.1.1.2.1.1	0.46264744429882	.	41600001	41920000	#DADAFF	1	0.5
chr3	41920001	42120000	A.1.2.1.1.2.1.2.1.1.1.1	0.81389252948886	.	41920001	42120000	#FF4848	1	0.875
chr3	42120001	42280000	A.1.2.1.1.1.1.1.2.1.1	0.838794233289646	.	42120001	42280000	#FF4848	1	0.875
chr3	42280001	42600000	A.1.2.2.2.1.1.1.1.2.2	0.703800786369594	.	42280001	42600000	#FF4848	1	0.875
chr3	42600001	42880000	A.1.1.2.2.2.1.2.1.2	0.855832241153342	.	42600001	42880000	#FF0000	1	1
chr3	42880001	43160000	A.2.1.2.2.1.1.2.1.2	0.587155963302752	.	42880001	43160000	#FF9191	1	0.75
chr3	43160001	43400000	A.1.2.1.2.1.2.1.1	0.786369593709043	.	43160001	43400000	#FF4848	1	0.875
chr3	43400001	43560000	A.2.1.1.2.2.1.2.1.2.1	0.62778505897772	.	43400001	43560000	#FF9191	1	0.75
chr3	43560001	43800000	A.1.2.2.1.2.2.1.1.1	0.724770642201835	.	43560001	43800000	#FF4848	1	0.875
chr3	43800001	44040000	A.2.1.2.2.1.1.2.2.1.2	0.584534731323722	.	43800001	44040000	#FF9191	1	0.75
chr3	44040001	44160000	A.1.2.2.2.1.2.2.1.1	0.688073394495413	.	44040001	44160000	#FF4848	1	0.875
chr3	44160001	44360000	A.2.1.2.2.1.1.2.2.1.1	0.585845347313237	.	44160001	44360000	#FF9191	1	0.75
chr3	44360001	45000000	A.1.1.1.2.1.1.1.1	0.976408912188729	.	44360001	45000000	#FF0000	1	1
chr3	45000001	45240000	A.1.2.1.2.2.1.1.2.1	0.773263433813893	.	45000001	45240000	#FF4848	1	0.875
chr3	45240001	45480000	A.1.2.2.2.1.1.1.1.1	0.706422018348624	.	45240001	45480000	#FF4848	1	0.875
chr3	45480001	45600000	A.2.1.1.2.1.1.1	0.63826998689384	.	45480001	45600000	#FF9191	1	0.75
chr3	45600001	46120000	A.1.1.1.2.1.1.2.2.2	0.963302752293578	.	45600001	46120000	#FF0000	1	1
chr3	46120001	46480000	A.1.2.1.1.1.1.2.1.1	0.834862385321101	.	46120001	46480000	#FF4848	1	0.875
chr3	46480001	46720000	A.1.2.2.1.2.1.1.1	0.730013106159895	.	46480001	46720000	#FF4848	1	0.875
chr3	46840001	47000000	A.1.1.1.2.1.1.2.1.1	0.967234600262123	.	46840001	47000000	#FF0000	1	1
chr3	47040001	47360000	A.1.1.1.2.1.1.2.1.1	0.967234600262123	.	47040001	47360000	#FF0000	1	1
chr3	47360001	47920000	A.1.1.1.2.2.2.2.2	0.921363040629096	.	47360001	47920000	#FF0000	1	1
chr3	47920001	48040000	A.1.2.1.2.2.2.2.2.1	0.761467889908257	.	47920001	48040000	#FF4848	1	0.875
chr3	48040001	48080000	A.1.2.2.2.1.2.1.1.2.2	0.692005242463958	.	48040001	48080000	#FF4848	1	0.875
chr3	48120001	48160000	A.1.2.2.2.1.2.1.1.2.2	0.692005242463958	.	48120001	48160000	#FF4848	1	0.875
chr3	48200001	48240000	A.1.2.2.2.1.2.1.1.2.2	0.692005242463958	.	48200001	48240000	#FF4848	1	0.875
chr3	48240001	48320000	A.1.1.2.1.2.1.2.2.2	0.885976408912189	.	48240001	48320000	#FF0000	1	1
chr3	48360001	48600000	A.1.1.2.1.2.1.2.2.2	0.885976408912189	.	48360001	48600000	#FF0000	1	1
chr3	48640001	48720000	A.1.1.2.1.2.1.2.2.2	0.885976408912189	.	48640001	48720000	#FF0000	1	1
chr3	48720001	49040000	A.1.1.2.2.1.1.1.2.2	0.870249017038008	.	48720001	49040000	#FF0000	1	1
chr3	49040001	49160000	A.2.1.1.2.1.1.2.2	0.63564875491481	.	49040001	49160000	#FF9191	1	0.75
chr3	49160001	49320000	A.1.2.1.2.2.2.2.2.2	0.760157273918742	.	49160001	49320000	#FF4848	1	0.875
[truncated: 8,417 more rows]
