# Supplementary material for: Systematic inference and comparison of multi-scale chromatin sub-compartments connects spatial organization to cell phenotypes
Source: Nat Commun. 2021 May 10;12:2439. doi: 10.1038/s41467-021-22666-3 (PMC8110550; doi:10.1038/s41467-021-22666-3)
Supplement: Supplementary file 5 — Supplementary Dataset 2 [file 41467_2021_22666_MOESM5_ESM.zip › Supplementary_Data_1_domain_hierarchies_127HiCmaps/Pancreatic_cancer_binsize=40kb.bed]

#fields: chr, pos_start, pos_end, the full compartment label describing the position in the hierachy, normalized compartment domain rank, ., pos_start, pos_end, color based on eight compartment model (A.1.1 - B.2.2), 1, eight compartment score (A.1.1 to B.2.2: 8 to 1 devided by 8)
chr1	240001	280000	A.1.2.2.1.2.1.1.1.1.1.2.2	0.774229074889868	.	240001	280000	#FF4848	1	0.875
chr1	520001	600000	A.1.2.2.1.2.1.1.1.1.1.2.2	0.774229074889868	.	520001	600000	#FF4848	1	0.875
chr1	640001	680000	A.1.2.2.1.2.1.1.1.1.1.2.2	0.774229074889868	.	640001	680000	#FF4848	1	0.875
chr1	720001	1080000	A.1.2.2.1.2.1.1.1.1.1.2.2	0.774229074889868	.	720001	1080000	#FF4848	1	0.875
chr1	1080001	1280000	A.1.2.2.1.1.2.2.2.1.2	0.77863436123348	.	1080001	1280000	#FF4848	1	0.875
chr1	1280001	1440000	A.1.2.2.1.2.1.2.1.2	0.766519823788546	.	1280001	1440000	#FF4848	1	0.875
chr1	1440001	1520000	A.1.2.2.1.2.1.2.2.1.1.1	0.765418502202643	.	1440001	1520000	#FF4848	1	0.875
chr1	1520001	1680000	A.1.2.1.1.2.2.1.1.1	0.850220264317181	.	1520001	1680000	#FF4848	1	0.875
chr1	1680001	1840000	A.1.2.1.1.2.2.1.2.2.2.1	0.845814977973568	.	1680001	1840000	#FF4848	1	0.875
chr1	1840001	2080000	A.1.2.1.1.2.1.1.2.2.1	0.856828193832599	.	1840001	2080000	#FF4848	1	0.875
chr1	2080001	2280000	A.1.2.2.1.1.2.1.2.1	0.787444933920705	.	2080001	2280000	#FF4848	1	0.875
chr1	2280001	2400000	A.1.2.2.1.1.2.1.1.1.2	0.789647577092511	.	2280001	2400000	#FF4848	1	0.875
chr1	2400001	2480000	A.1.2.2.1.2.2.1.2.1.2	0.755506607929515	.	2400001	2480000	#FF4848	1	0.875
chr1	2480001	2600000	A.1.2.2.1.1.2.1.1.2	0.788546255506608	.	2480001	2600000	#FF4848	1	0.875
chr1	2680001	2720000	A.1.2.2.1.1.2.1.1.2	0.788546255506608	.	2680001	2720000	#FF4848	1	0.875
chr1	2720001	3040000	A.1.2.1.1.2.1.2.1.2	0.852422907488987	.	2720001	3040000	#FF4848	1	0.875
chr1	3040001	3160000	A.1.2.2.1.2.2.1.2.1.1	0.756607929515419	.	3040001	3160000	#FF4848	1	0.875
chr1	3160001	3400000	A.1.2.2.1.2.2.1.1.1	0.758810572687225	.	3160001	3400000	#FF4848	1	0.875
chr1	3400001	3680000	A.1.2.2.2.1.2.2.1.1	0.738986784140969	.	3400001	3680000	#FF4848	1	0.875
chr1	3680001	3760000	A.2.1.1.2.2.2.1.2.1.1	0.679515418502203	.	3680001	3760000	#FF9191	1	0.75
chr1	3760001	3840000	B.1.2.1.2.1.2.1.1.2	0.376651982378855	.	3760001	3840000	#9191FF	1	0.375
chr1	3960001	4160000	B.1.2.1.2.1.2.1.1.2	0.376651982378855	.	3960001	4160000	#9191FF	1	0.375
chr1	4160001	4480000	B.2.1.1.2.1.1.2.1.2.1	0.258810572687225	.	4160001	4480000	#4848FF	1	0.25
chr1	4480001	4760000	B.2.1.1.2.1.1.1.1.1	0.269823788546255	.	4480001	4760000	#4848FF	1	0.25
chr1	4760001	5400000	B.2.2.2.1.2.1.2	0.026431718061674	.	4760001	5400000	#0000FF	1	0.125
chr1	5400001	5520000	B.1.2.2.2.2.2.2.1	0.316079295154185	.	5400001	5520000	#9191FF	1	0.375
chr1	5520001	5840000	B.2.1.1.2.1.1.2.1.2.2	0.257709251101322	.	5520001	5840000	#4848FF	1	0.25
chr1	5840001	6080000	A.2.2.2.1.1.1.2	0.572687224669604	.	5840001	6080000	#FFDADA	1	0.625
chr1	6080001	6520000	A.1.1.1.2.1.2.1.1.2.1	0.982378854625551	.	6080001	6520000	#FF0000	1	1
chr1	6520001	7000000	A.1.1.2.1.1.1.1.1.1.1.2.2	0.954845814977974	.	6520001	7000000	#FF0000	1	1
chr1	7000001	7120000	A.2.1.1.2.2.2.2.1.1.1	0.676211453744493	.	7000001	7120000	#FF9191	1	0.75
chr1	7120001	7400000	A.1.2.1.2.1.2.2.1.1.1	0.8215859030837	.	7120001	7400000	#FF4848	1	0.875
chr1	7400001	7640000	A.1.2.1.1.1.2.1.2.1	0.870044052863436	.	7400001	7640000	#FF4848	1	0.875
chr1	7640001	8040000	A.1.2.1.1.1.2.1.2.2	0.868942731277533	.	7640001	8040000	#FF4848	1	0.875
chr1	8040001	8280000	A.1.1.2.1.2.1.2.2.1.2.1	0.921806167400881	.	8040001	8280000	#FF0000	1	1
chr1	8280001	8440000	A.1.2.2.1.1.2.1.2.2.1	0.786343612334802	.	8280001	8440000	#FF4848	1	0.875
chr1	8440001	8760000	A.1.1.2.1.2.1.2.1.1	0.927312775330396	.	8440001	8760000	#FF0000	1	1
chr1	8760001	8880000	A.1.2.2.1.2.1.1.1.1.1.1	0.776431718061674	.	8760001	8880000	#FF4848	1	0.875
chr1	8880001	9080000	A.1.2.1.1.2.2.1.1.2	0.849118942731278	.	8880001	9080000	#FF4848	1	0.875
chr1	9080001	9280000	A.1.2.2.1.1.2.1.2.2.2	0.785242290748899	.	9080001	9280000	#FF4848	1	0.875
chr1	9280001	9480000	A.1.2.1.1.2.2.2.2	0.842511013215859	.	9280001	9480000	#FF4848	1	0.875
chr1	9480001	9600000	A.1.2.2.1.1.2.1.1.1.1	0.790748898678414	.	9480001	9600000	#FF4848	1	0.875
chr1	9600001	9720000	A.2.1.1.2.2.1.1	0.687224669603524	.	9600001	9720000	#FF9191	1	0.75
chr1	9720001	9880000	A.1.2.1.1.2.1.1.2.1.1.1.1	0.861233480176211	.	9720001	9880000	#FF4848	1	0.875
chr1	9880001	10040000	A.1.2.2.1.2.1.2.2.2.2	0.759911894273128	.	9880001	10040000	#FF4848	1	0.875
chr1	10040001	10120000	A.1.2.2.1.2.1.2.1.1	0.767621145374449	.	10040001	10120000	#FF4848	1	0.875
chr1	10120001	10520000	A.1.1.2.1.1.1.1.2.1	0.947136563876652	.	10120001	10520000	#FF0000	1	1
chr1	10520001	10840000	A.1.1.2.1.1.1.2.1.2	0.943832599118943	.	10520001	10840000	#FF0000	1	1
chr1	10840001	11040000	A.1.2.1.1.2.1.1.2.1.2	0.857929515418502	.	10840001	11040000	#FF4848	1	0.875
chr1	11040001	11280000	A.1.2.1.1.1.2.2.1.2	0.866740088105727	.	11040001	11280000	#FF4848	1	0.875
chr1	11280001	11720000	A.1.1.2.1.1.1.1.1.1.1.1	0.95704845814978	.	11280001	11720000	#FF0000	1	1
chr1	11720001	11880000	A.1.1.1.2.1.1.2	0.984581497797357	.	11720001	11880000	#FF0000	1	1
chr1	11880001	12080000	A.1.2.1.1.2.1.2.2	0.851321585903084	.	11880001	12080000	#FF4848	1	0.875
chr1	12080001	12680000	A.1.2.1.2.2.1.2	0.812775330396476	.	12080001	12680000	#FF4848	1	0.875
chr1	12680001	13040000	B.1.2.1.2.1.2.1.1.1	0.377753303964758	.	12680001	13040000	#9191FF	1	0.375
chr1	13160001	13240000	B.2.1.1.2.1.1.1.1.2	0.268722466960352	.	13160001	13240000	#4848FF	1	0.25
chr1	13720001	14160000	B.2.1.1.2.1.1.1.1.2	0.268722466960352	.	13720001	14160000	#4848FF	1	0.25
chr1	14160001	14360000	B.2.1.1.1.1.2.1.1.1.2.2	0.300660792951542	.	14160001	14360000	#4848FF	1	0.25
chr1	14360001	14720000	B.2.2.1.1.2.2.2.1	0.114537444933921	.	14360001	14720000	#0000FF	1	0.125
chr1	14720001	14920000	B.2.1.1.2.1.1.2.1.1	0.259911894273128	.	14720001	14920000	#4848FF	1	0.25
chr1	14920001	15080000	B.1.2.2.2.2.2.1.1.2.2.2.2	0.319383259911894	.	14920001	15080000	#9191FF	1	0.375
chr1	15080001	15280000	B.1.2.2.2.2.2.1.1.1.2	0.323788546255507	.	15080001	15280000	#9191FF	1	0.375
chr1	15280001	15400000	B.1.1.2.1.2.2.2	0.454845814977974	.	15280001	15400000	#DADAFF	1	0.5
chr1	15400001	15480000	A.2.2.2.1.1.1.1	0.573788546255507	.	15400001	15480000	#FFDADA	1	0.625
chr1	15480001	15640000	A.2.1.2.1.1.2.1.1.2.2	0.662995594713656	.	15480001	15640000	#FF9191	1	0.75
chr1	15640001	15840000	A.2.1.2.1.1.2.1.1.1	0.665198237885463	.	15640001	15840000	#FF9191	1	0.75
chr1	15840001	16120000	A.1.1.1.2.1.2.1.1.1	0.983480176211454	.	15840001	16120000	#FF0000	1	1
chr1	16120001	16400000	A.1.1.2.1.1.1.2.2.2	0.940528634361233	.	16120001	16400000	#FF0000	1	1
chr1	16400001	17040000	A.1.1.1.1.2.1.1	0.993392070484581	.	16400001	17040000	#FF0000	1	1
chr1	17040001	17200000	A.1.2.1.1.2.1.1.2.1.1.2	0.859030837004405	.	17040001	17200000	#FF4848	1	0.875
chr1	17200001	17720000	A.1.1.2.1.2.1.2.1.2.2.1	0.92511013215859	.	17200001	17720000	#FF0000	1	1
chr1	17720001	18080000	A.2.1.2.1.1.1.2.1.2	0.668502202643172	.	17720001	18080000	#FF9191	1	0.75
chr1	18080001	18160000	B.1.1.1.1.1.2.2.2	0.508810572687225	.	18080001	18160000	#DADAFF	1	0.5
chr1	18160001	18600000	A.2.2.2.1.1.2.2	0.564977973568282	.	18160001	18600000	#FFDADA	1	0.625
chr1	18600001	18720000	A.2.2.1.1.2.2.2.2	0.599118942731278	.	18600001	18720000	#FFDADA	1	0.625
chr1	18720001	18920000	A.2.2.2.1.1.2.1.2	0.566079295154185	.	18720001	18920000	#FFDADA	1	0.625
chr1	18920001	19240000	A.2.1.2.1.1.1.2.1.1	0.669603524229075	.	18920001	19240000	#FF9191	1	0.75
chr1	19240001	19520000	A.1.2.1.1.1.1.2.1	0.873348017621145	.	19240001	19520000	#FF4848	1	0.875
chr1	19520001	19800000	A.1.2.2.2.1.1.1.1.1	0.75	.	19520001	19800000	#FF4848	1	0.875
chr1	19800001	19960000	A.2.1.1.2.2.2.1.1.1.1	0.683920704845815	.	19800001	19960000	#FF9191	1	0.75
chr1	19960001	20160000	A.2.2.1.1.2.2.1.1.2	0.602422907488987	.	19960001	20160000	#FFDADA	1	0.625
chr1	20160001	20360000	A.2.2.1.1.2.2.1.1.1	0.60352422907489	.	20160001	20360000	#FFDADA	1	0.625
chr1	20360001	20520000	A.2.2.2.1.1.2.1.1.1	0.5715859030837	.	20360001	20520000	#FFDADA	1	0.625
chr1	20520001	20640000	A.2.1.2.1.1.1.2.2.1	0.667400881057269	.	20520001	20640000	#FF9191	1	0.75
chr1	20640001	20840000	A.2.1.2.1.1.1.1.2	0.670704845814978	.	20640001	20840000	#FF9191	1	0.75
chr1	20840001	21000000	A.2.1.1.2.2.2.1.1.1.2	0.682819383259912	.	20840001	21000000	#FF9191	1	0.75
chr1	21000001	21080000	A.2.1.1.2.2.2.1.1.2.1	0.681718061674009	.	21000001	21080000	#FF9191	1	0.75
chr1	21080001	21520000	A.1.2.1.1.1.2.2.2.1	0.865638766519824	.	21080001	21520000	#FF4848	1	0.875
chr1	21520001	21760000	A.2.1.1.2.2.2.2.2	0.672907488986784	.	21520001	21760000	#FF9191	1	0.75
chr1	21760001	21840000	A.1.2.2.1.2.1.2.2.1.2.1	0.763215859030837	.	21760001	21840000	#FF4848	1	0.875
chr1	21840001	22000000	A.1.2.2.1.2.1.2.2.1.2.2	0.762114537444934	.	21840001	22000000	#FF4848	1	0.875
chr1	22000001	22120000	A.1.2.2.1.2.1.1.1.1.1.2.1	0.775330396475771	.	22000001	22120000	#FF4848	1	0.875
chr1	22120001	22400000	A.1.2.2.1.1.1.2.1.1.1	0.795154185022026	.	22120001	22400000	#FF4848	1	0.875
chr1	22400001	22560000	A.1.2.2.1.1.1.1.1	0.798458149779736	.	22400001	22560000	#FF4848	1	0.875
chr1	22560001	22800000	A.1.2.2.1.2.1.2.2.1.1.2	0.76431718061674	.	22560001	22800000	#FF4848	1	0.875
chr1	22800001	23000000	A.1.2.2.1.1.1.2.1.1.2	0.794052863436123	.	22800001	23000000	#FF4848	1	0.875
chr1	23000001	23160000	A.1.2.2.1.1.1.2.1.2	0.79295154185022	.	23000001	23160000	#FF4848	1	0.875
chr1	23160001	23280000	A.1.2.2.1.2.1.2.2.2.1	0.761013215859031	.	23160001	23280000	#FF4848	1	0.875
chr1	23280001	23680000	A.1.2.1.2.1.2.2.2.1.1.1	0.818281938325991	.	23280001	23680000	#FF4848	1	0.875
chr1	23680001	23800000	A.2.1.1.2.2.2.1.1.2.2	0.680616740088106	.	23680001	23800000	#FF9191	1	0.75
chr1	23800001	24080000	A.1.2.1.1.2.2.2.1	0.843612334801762	.	23800001	24080000	#FF4848	1	0.875
chr1	24080001	24240000	A.1.2.2.1.2.1.1.1.1.2.1	0.773127753303965	.	24080001	24240000	#FF4848	1	0.875
chr1	24240001	24280000	A.1.2.1.2.1.2.2.2.1.2	0.816079295154185	.	24240001	24280000	#FF4848	1	0.875
chr1	24360001	24600000	A.1.2.1.2.1.2.2.2.1.2	0.816079295154185	.	24360001	24600000	#FF4848	1	0.875
chr1	24600001	24960000	A.1.2.1.2.1.2.2.2.1.1.2	0.817180616740088	.	24600001	24960000	#FF4848	1	0.875
chr1	24960001	25120000	A.1.2.2.1.2.1.1.1.1.2.2	0.772026431718062	.	24960001	25120000	#FF4848	1	0.875
chr1	25120001	25560000	A.1.1.2.1.2.1.2.2.2.2	0.918502202643172	.	25120001	25560000	#FF0000	1	1
chr1	25560001	25960000	A.1.2.2.1.1.1.2.2	0.791850220264317	.	25560001	25960000	#FF4848	1	0.875
chr1	25960001	26200000	A.1.2.1.2.1.2.2.2.2	0.814977973568282	.	25960001	26200000	#FF4848	1	0.875
chr1	26200001	26520000	A.1.2.1.1.1.2.2.2.2	0.864537444933921	.	26200001	26520000	#FF4848	1	0.875
chr1	26520001	26800000	A.1.1.2.1.2.1.2.2.1.1	0.922907488986784	.	26520001	26800000	#FF0000	1	1
chr1	26800001	27080000	A.1.2.1.1.1.2.2.1.1	0.86784140969163	.	26800001	27080000	#FF4848	1	0.875
chr1	27080001	27240000	A.1.2.1.1.2.2.1.2.2.2.2	0.844713656387665	.	27080001	27240000	#FF4848	1	0.875
chr1	27240001	27440000	A.1.1.2.1.2.1.1.1.1.1.1	0.935022026431718	.	27240001	27440000	#FF0000	1	1
chr1	27440001	27600000	A.1.2.2.1.2.2.1.2.2	0.754405286343612	.	27440001	27600000	#FF4848	1	0.875
chr1	27600001	27960000	A.1.1.2.1.2.1.2.2.1.2.2	0.920704845814978	.	27600001	27960000	#FF0000	1	1
chr1	27960001	28080000	A.1.2.1.1.2.1.1.2.2.2	0.855726872246696	.	27960001	28080000	#FF4848	1	0.875
chr1	28080001	28280000	A.1.2.1.1.2.1.1.1.2	0.862334801762115	.	28080001	28280000	#FF4848	1	0.875
chr1	28280001	28560000	A.1.2.2.1.1.2.2.1.1.2	0.783039647577093	.	28280001	28560000	#FF4848	1	0.875
chr1	28560001	28920000	A.1.1.2.1.2.1.1.1.1.2.1	0.932819383259912	.	28560001	28920000	#FF0000	1	1
chr1	28920001	29520000	A.1.1.2.1.2.2.2.2.1	0.91079295154185	.	28920001	29520000	#FF0000	1	1
chr1	29520001	29600000	A.2.2.2.1.1.2.1.1.2.2.2.1	0.568281938325991	.	29520001	29600000	#FFDADA	1	0.625
chr1	29640001	29840000	A.2.2.2.1.1.2.1.1.2.2.2.1	0.568281938325991	.	29640001	29840000	#FFDADA	1	0.625
chr1	29840001	29880000	B.1.1.1.1.1.2.2.1.1.2	0.511013215859031	.	29840001	29880000	#DADAFF	1	0.5
chr1	30000001	30120000	B.1.1.1.1.1.2.2.1.1.2	0.511013215859031	.	30000001	30120000	#DADAFF	1	0.5
chr1	30120001	30480000	B.1.1.2.1.2.1.1.1.1	0.463656387665198	.	30120001	30480000	#DADAFF	1	0.5
chr1	30480001	30800000	B.1.1.2.1.2.1.2.2	0.458149779735683	.	30480001	30800000	#DADAFF	1	0.5
chr1	30800001	30920000	B.1.1.1.1.1.2.1	0.513215859030837	.	30800001	30920000	#DADAFF	1	0.5
chr1	30920001	31200000	B.1.1.2.1.2.1.2.1	0.459251101321586	.	30920001	31200000	#DADAFF	1	0.5
chr1	31200001	31440000	A.1.2.2.1.2.2.1.1.2	0.757709251101322	.	31200001	31440000	#FF4848	1	0.875
chr1	31440001	32080000	A.1.1.1.2.1.2.1.2.1	0.980176211453744	.	31440001	32080000	#FF0000	1	1
chr1	32080001	32160000	A.1.2.1.1.2.2.1.2.2.1	0.846916299559471	.	32080001	32160000	#FF4848	1	0.875
chr1	32160001	32240000	A.1.2.2.1.1.2.2.1.2.2	0.780837004405286	.	32160001	32240000	#FF4848	1	0.875
chr1	32240001	32640000	A.1.1.2.1.1.1.1.1.1.2	0.95374449339207	.	32240001	32640000	#FF0000	1	1
chr1	32640001	32840000	A.1.1.2.1.2.1.1.1.2.2	0.929515418502203	.	32640001	32840000	#FF0000	1	1
chr1	32840001	33080000	A.1.1.2.1.1.1.2.1.1	0.944933920704846	.	32840001	33080000	#FF0000	1	1
chr1	33080001	33280000	A.1.1.2.1.2.1.1.1.2.1	0.930616740088106	.	33080001	33280000	#FF0000	1	1
chr1	33280001	33560000	A.1.1.2.1.2.2.2.1.1	0.912995594713656	.	33280001	33560000	#FF0000	1	1
chr1	33560001	33920000	A.2.1.2.1.1.2.2.2.2.2	0.655286343612335	.	33560001	33920000	#FF9191	1	0.75
chr1	33920001	34120000	B.1.2.2.2.2.2.1.1.1.1	0.32488986784141	.	33920001	34120000	#9191FF	1	0.375
chr1	34120001	34560000	B.2.2.1.1.2.2.2.2	0.113436123348018	.	34120001	34560000	#0000FF	1	0.125
chr1	34560001	34840000	B.2.2.1.1.2.2.1	0.115638766519824	.	34560001	34840000	#0000FF	1	0.125
chr1	34840001	34920000	B.1.2.2.2.2.2.2.2	0.314977973568282	.	34840001	34920000	#9191FF	1	0.375
chr1	34920001	35280000	B.2.1.1.2.1.1.2.2.1.1	0.256607929515418	.	34920001	35280000	#4848FF	1	0.25
chr1	35280001	35480000	A.2.1.2.1.1.2.2.2.2.1	0.656387665198238	.	35280001	35480000	#FF9191	1	0.75
chr1	35480001	35600000	A.2.1.2.1.1.2.1.2.2	0.66079295154185	.	35480001	35600000	#FF9191	1	0.75
chr1	35600001	36040000	A.1.1.1.2.1.2.1.1.2.2	0.981277533039648	.	35600001	36040000	#FF0000	1	1
chr1	36040001	36240000	A.1.1.2.1.1.1.2.2.1.2	0.941629955947137	.	36040001	36240000	#FF0000	1	1
chr1	36240001	36320000	A.1.2.2.1.1.2.2.2.2	0.777533039647577	.	36240001	36320000	#FF4848	1	0.875
chr1	36320001	36480000	A.1.1.2.1.2.1.1.1.1.2.2	0.931718061674009	.	36320001	36480000	#FF0000	1	1
chr1	36480001	36560000	A.1.2.1.1.2.1.1.1.1	0.863436123348018	.	36480001	36560000	#FF4848	1	0.875
chr1	36560001	36920000	A.1.1.2.1.2.1.2.1.2.2.2	0.924008810572687	.	36560001	36920000	#FF0000	1	1
chr1	36920001	37120000	A.2.1.2.1.1.1.2.2.2	0.666299559471366	.	36920001	37120000	#FF9191	1	0.75
chr1	37120001	37200000	A.2.2.2.1.1.2.1.1.2.1	0.570484581497797	.	37120001	37200000	#FFDADA	1	0.625
chr1	37200001	37360000	A.2.2.1.1.2.2.2.1	0.600220264317181	.	37200001	37360000	#FFDADA	1	0.625
chr1	37360001	37560000	A.2.2.2.1.1.2.1.1.2.2.2.2	0.567180616740088	.	37360001	37560000	#FFDADA	1	0.625
chr1	37560001	37920000	B.1.1.1.1.1.1.1	0.517621145374449	.	37560001	37920000	#DADAFF	1	0.5
chr1	37920001	38200000	A.1.2.2.2.1.2.2.2.2	0.733480176211454	.	37920001	38200000	#FF4848	1	0.875
chr1	38200001	38360000	A.1.2.2.1.2.2.2.1.2	0.752202643171806	.	38200001	38360000	#FF4848	1	0.875
chr1	38360001	38440000	A.2.1.1.2.2.2.1.2.1.2	0.6784140969163	.	38360001	38440000	#FF9191	1	0.75
chr1	38440001	38880000	B.1.1.2.1.2.2.1.1	0.45704845814978	.	38440001	38880000	#DADAFF	1	0.5
chr1	38880001	39000000	B.1.1.2.1.2.1.1.2.1	0.461453744493392	.	38880001	39000000	#DADAFF	1	0.5
chr1	39000001	39120000	B.1.1.1.1.1.1.2.2.2	0.51431718061674	.	39000001	39120000	#DADAFF	1	0.5
chr1	39120001	39320000	B.1.1.2.1.2.1.1.1.2	0.462555066079295	.	39120001	39320000	#DADAFF	1	0.5
chr1	39320001	39480000	A.1.2.2.1.2.2.2.2	0.751101321585903	.	39320001	39480000	#FF4848	1	0.875
chr1	39480001	40040000	A.1.1.2.1.1.1.1.1.1.1.2.1	0.955947136563877	.	39480001	40040000	#FF0000	1	1
chr1	40040001	40120000	A.1.2.2.1.1.2.2.2.1.1	0.779735682819383	.	40040001	40120000	#FF4848	1	0.875
chr1	40120001	40280000	A.1.2.1.1.1.1.2.2	0.872246696035242	.	40120001	40280000	#FF4848	1	0.875
chr1	40280001	40480000	A.1.2.1.1.1.1.1.1.1	0.877753303964758	.	40280001	40480000	#FF4848	1	0.875
chr1	40480001	40880000	A.1.1.2.1.2.1.2.1.2.1	0.926211453744493	.	40480001	40880000	#FF0000	1	1
chr1	40880001	41000000	A.1.2.1.1.2.2.1.2.1	0.848017621145374	.	40880001	41000000	#FF4848	1	0.875
chr1	41000001	41120000	A.1.2.1.1.2.1.1.2.1.1.1.2	0.860132158590308	.	41000001	41120000	#FF4848	1	0.875
chr1	41120001	41200000	A.1.2.2.1.1.2.2.1.2.1	0.781938325991189	.	41120001	41200000	#FF4848	1	0.875
chr1	41200001	41480000	A.1.1.2.1.1.1.1.1.2.1	0.952643171806167	.	41200001	41480000	#FF0000	1	1
chr1	41480001	41760000	A.1.2.1.2.2.2.1.1.1	0.811674008810573	.	41480001	41760000	#FF4848	1	0.875
chr1	41760001	41920000	A.2.1.1.2.2.2.2.1.2	0.674008810572687	.	41760001	41920000	#FF9191	1	0.75
chr1	41920001	42440000	A.2.2.1.1.2.2.1.2	0.601321585903084	.	41920001	42440000	#FFDADA	1	0.625
chr1	42440001	42640000	A.2.1.1.2.2.2.2.1.1.2	0.67511013215859	.	42440001	42640000	#FF9191	1	0.75
chr1	42640001	42720000	A.2.1.1.2.2.2.1.2.2	0.677312775330396	.	42640001	42720000	#FF9191	1	0.75
chr1	42720001	43000000	A.2.1.1.2.1.2.1.1.2.1	0.694933920704846	.	42720001	43000000	#FF9191	1	0.75
chr1	43000001	43200000	A.1.2.2.1.2.1.1.1.2	0.770925110132159	.	43000001	43200000	#FF4848	1	0.875
chr1	43200001	43640000	A.1.2.1.1.1.1.1.1.2	0.876651982378855	.	43200001	43640000	#FF4848	1	0.875
chr1	43640001	44000000	A.1.2.1.1.1.2.1.1	0.871145374449339	.	43640001	44000000	#FF4848	1	0.875
chr1	44000001	44160000	A.1.2.2.1.1.1.1.2.2	0.79625550660793	.	44000001	44160000	#FF4848	1	0.875
chr1	44160001	44360000	A.1.2.2.1.1.2.2.1.1.1	0.784140969162996	.	44160001	44360000	#FF4848	1	0.875
chr1	44360001	44440000	A.1.2.2.1.1.1.1.2.1	0.797356828193833	.	44360001	44440000	#FF4848	1	0.875
chr1	44440001	44760000	A.1.1.2.1.2.1.2.2.2.1	0.919603524229075	.	44440001	44760000	#FF0000	1	1
chr1	44760001	45200000	A.1.1.2.1.1.1.1.1.2.2.2.1.2	0.949339207048458	.	44760001	45200000	#FF0000	1	1
chr1	45200001	45480000	A.1.1.2.1.2.1.1.2	0.9284140969163	.	45200001	45480000	#FF0000	1	1
chr1	45480001	46120000	A.1.1.2.1.1.1.1.1.2.2.1	0.951541850220264	.	45480001	46120000	#FF0000	1	1
chr1	46120001	46240000	A.1.1.2.1.2.1.1.1.1.1.2	0.933920704845815	.	46120001	46240000	#FF0000	1	1
chr1	46240001	46520000	A.1.1.1.2.1.1.1.2.2	0.98568281938326	.	46240001	46520000	#FF0000	1	1
chr1	46520001	46800000	A.1.1.1.2.1.1.1.2.1	0.986784140969163	.	46520001	46800000	#FF0000	1	1
chr1	46800001	47240000	A.1.1.2.1.2.2.2.1.2	0.911894273127753	.	46800001	47240000	#FF0000	1	1
chr1	47240001	47520000	B.1.1.2.1.2.1.1.2.2	0.460352422907489	.	47240001	47520000	#DADAFF	1	0.5
chr1	47520001	47640000	B.1.1.1.1.1.2.2.1.1.1	0.512114537444934	.	47520001	47640000	#DADAFF	1	0.5
chr1	47640001	47800000	A.2.2.1.1.1.2.1	0.606828193832599	.	47640001	47800000	#FFDADA	1	0.625
chr1	47800001	48240000	B.1.2.1.1.1.2.1.1	0.420704845814978	.	47800001	48240000	#9191FF	1	0.375
chr1	48240001	48480000	B.1.2.2.2.2.2.1.1.2.2.1	0.3215859030837	.	48240001	48480000	#9191FF	1	0.375
chr1	48480001	48960000	B.2.1.1.2.1.1.2.2.1.2	0.255506607929515	.	48480001	48960000	#4848FF	1	0.25
chr1	48960001	49240000	B.2.1.1.2.1.2.2.2.2	0.247797356828194	.	48960001	49240000	#4848FF	1	0.25
chr1	49240001	49680000	B.2.2.2.1.2.1.1.1	0.0308370044052863	.	49240001	49680000	#0000FF	1	0.125
chr1	49680001	49800000	B.2.1.1.1.1.2.2.1.2.1.2	0.289647577092511	.	49680001	49800000	#4848FF	1	0.25
chr1	49800001	49920000	B.2.1.1.2.1.2.2.2.1	0.248898678414097	.	49800001	49920000	#4848FF	1	0.25
chr1	49920001	50120000	B.2.2.2.1.2.2.2	0.0242290748898678	.	49920001	50120000	#0000FF	1	0.125
chr1	50120001	50320000	B.2.2.1.1.1.1.2.1.2.1	0.123348017621145	.	50120001	50320000	#0000FF	1	0.125
chr1	50320001	50440000	B.2.1.1.2.1.2.2.1.1	0.251101321585903	.	50320001	50440000	#4848FF	1	0.25
chr1	50440001	50800000	B.2.2.2.1.2.1.1.2.1.1	0.0297356828193833	.	50440001	50800000	#0000FF	1	0.125
chr1	50800001	51200000	A.2.2.2.1.2.2.2.2	0.552863436123348	.	50800001	51200000	#FFDADA	1	0.625
chr1	51200001	51760000	A.1.2.1.2.2.1.1	0.813876651982379	.	51200001	51760000	#FF4848	1	0.875
chr1	51760001	52160000	A.1.1.1.1.2.1.2	0.992290748898678	.	51760001	52160000	#FF0000	1	1
chr1	52160001	52400000	A.1.1.1.2.1.2.1.2.2	0.979074889867841	.	52160001	52400000	#FF0000	1	1
chr1	52400001	52480000	A.1.2.2.1.2.2.2.1.1	0.753303964757709	.	52400001	52480000	#FF4848	1	0.875
chr1	52480001	52920000	A.1.1.1.2.1.1.1.1.2.1	0.988986784140969	.	52480001	52920000	#FF0000	1	1
chr1	52920001	53000000	A.1.2.1.1.2.1.2.1.1.2	0.85352422907489	.	52920001	53000000	#FF4848	1	0.875
chr1	53000001	53440000	A.1.1.1.2.1.1.1.1.2.2	0.987885462555066	.	53000001	53440000	#FF0000	1	1
chr1	53440001	53720000	A.1.1.2.1.1.1.1.1.2.2.2.2	0.948237885462555	.	53440001	53720000	#FF0000	1	1
chr1	53720001	54080000	A.1.1.2.1.1.1.1.1.2.2.2.1.1	0.950440528634361	.	53720001	54080000	#FF0000	1	1
chr1	54080001	54200000	A.1.2.1.1.2.1.2.1.1.1	0.854625550660793	.	54080001	54200000	#FF4848	1	0.875
chr1	54200001	54360000	A.1.1.2.1.1.1.2.2.1.1	0.94273127753304	.	54200001	54360000	#FF0000	1	1
chr1	54360001	54480000	A.1.2.1.1.1.1.1.2.1	0.875550660792952	.	54360001	54480000	#FF4848	1	0.875
chr1	54480001	55000000	A.1.1.1.2.1.1.1.1.1	0.990088105726872	.	54480001	55000000	#FF0000	1	1
chr1	55000001	55160000	A.1.1.2.1.2.2.2.2.2.1	0.909691629955947	.	55000001	55160000	#FF0000	1	1
chr1	55160001	55320000	A.1.2.1.1.1.1.1.2.2	0.874449339207048	.	55160001	55320000	#FF4848	1	0.875
chr1	55320001	55520000	A.1.1.2.1.2.2.2.2.2.2	0.908590308370044	.	55320001	55520000	#FF0000	1	1
chr1	55520001	55680000	A.1.2.2.2.1.2.2.2.1.2	0.734581497797357	.	55520001	55680000	#FF4848	1	0.875
chr1	55680001	56040000	A.2.2.2.1.2.2.1.1.2.1	0.55726872246696	.	55680001	56040000	#FFDADA	1	0.625
chr1	56040001	56360000	B.1.2.1.1.1.2.1.2	0.419603524229075	.	56040001	56360000	#9191FF	1	0.375
chr1	56360001	56600000	B.1.2.2.2.2.2.1.1.2.2.2.1	0.320484581497797	.	56360001	56600000	#9191FF	1	0.375
chr1	56600001	56800000	B.1.2.1.2.1.2.1.2	0.375550660792952	.	56600001	56800000	#9191FF	1	0.375
chr1	56800001	56880000	B.1.1.2.2.1.2.2.2	0.43942731277533	.	56800001	56880000	#DADAFF	1	0.5
chr1	56880001	57080000	B.1.1.1.1.1.1.2.2.1	0.515418502202643	.	56880001	57080000	#DADAFF	1	0.5
chr1	57080001	57160000	A.2.2.2.1.2.2.1.2	0.555066079295154	.	57080001	57160000	#FFDADA	1	0.625
chr1	57160001	57240000	B.1.1.2.2.1.2.1.1.1	0.443832599118943	.	57160001	57240000	#DADAFF	1	0.5
chr1	57240001	57560000	B.2.1.1.2.1.1.2.2.2.1	0.254405286343612	.	57240001	57560000	#4848FF	1	0.25
chr1	57560001	57640000	B.2.1.1.2.1.2.1	0.252202643171806	.	57560001	57640000	#4848FF	1	0.25
chr1	57640001	57960000	B.2.2.2.1.2.1.1.2.2	0.0275330396475771	.	57640001	57960000	#0000FF	1	0.125
chr1	57960001	58160000	B.2.2.1.1.2.1.1	0.11784140969163	.	57960001	58160000	#0000FF	1	0.125
chr1	58160001	58240000	B.1.2.2.1.2.2.2	0.344713656387665	.	58160001	58240000	#9191FF	1	0.375
chr1	58240001	58360000	B.2.1.1.1.1.2.2.1.2.1.1	0.290748898678414	.	58240001	58360000	#4848FF	1	0.25
chr1	58360001	58480000	B.2.1.1.2.1.1.1.2.1.2.1.1	0.266519823788546	.	58360001	58480000	#4848FF	1	0.25
chr1	58480001	58640000	B.2.1.1.1.1.2.1.1.1.2.1	0.301762114537445	.	58480001	58640000	#4848FF	1	0.25
chr1	58640001	58800000	B.2.1.1.2.1.1.2.2.2.2	0.253303964757709	.	58640001	58800000	#4848FF	1	0.25
chr1	58800001	58880000	B.2.1.1.1.1.2.1.1.1.1	0.302863436123348	.	58800001	58880000	#4848FF	1	0.25
chr1	58880001	59200000	B.1.2.2.2.2.2.1.1.2.1	0.322687224669604	.	58880001	59200000	#9191FF	1	0.375
chr1	59200001	59360000	A.2.2.1.1.1.2.2	0.605726872246696	.	59200001	59360000	#FFDADA	1	0.625
chr1	59360001	59480000	A.2.1.2.1.1.2.1.1.2.1	0.664096916299559	.	59360001	59480000	#FF9191	1	0.75
chr1	59480001	59840000	A.2.2.2.1.2.1.2.2	0.559471365638767	.	59480001	59840000	#FFDADA	1	0.625
chr1	59840001	60240000	B.1.1.2.2.1.2.2.1	0.440528634361233	.	59840001	60240000	#DADAFF	1	0.5
chr1	60240001	60440000	B.2.1.1.2.1.1.1.2.1.2.1.2	0.265418502202643	.	60240001	60440000	#4848FF	1	0.25
chr1	60440001	60640000	B.2.2.1.1.1.1.2.1.2.2	0.122246696035242	.	60440001	60640000	#0000FF	1	0.125
chr1	60640001	61000000	B.2.2.2.1.2.2.1	0.0253303964757709	.	60640001	61000000	#0000FF	1	0.125
chr1	61000001	61160000	B.2.1.1.2.1.2.2.1.2	0.25	.	61000001	61160000	#4848FF	1	0.25
chr1	61160001	61480000	B.2.2.1.1.2.1.2	0.116740088105727	.	61160001	61480000	#0000FF	1	0.125
chr1	61480001	61760000	A.2.2.2.1.2.2.2.1	0.553964757709251	.	61480001	61760000	#FFDADA	1	0.625
chr1	61760001	62120000	B.1.2.1.1.1.2.2	0.418502202643172	.	61760001	62120000	#9191FF	1	0.375
chr1	62120001	62280000	A.2.2.2.1.2.2.1.1.2.2	0.556167400881057	.	62120001	62280000	#FFDADA	1	0.625
chr1	62280001	62640000	A.2.2.2.1.2.1.2.1.2	0.56057268722467	.	62280001	62640000	#FFDADA	1	0.625
chr1	62640001	62920000	A.2.2.2.1.2.1.1.1	0.563876651982379	.	62640001	62920000	#FFDADA	1	0.625
chr1	62920001	63240000	A.1.2.2.2.1.2.2.2.1.1.2	0.73568281938326	.	62920001	63240000	#FF4848	1	0.875
chr1	63240001	63600000	A.2.2.2.1.2.2.1.1.1	0.558370044052863	.	63240001	63600000	#FFDADA	1	0.625
chr1	63600001	63760000	A.2.2.2.1.1.2.1.1.2.2.1	0.569383259911894	.	63600001	63760000	#FFDADA	1	0.625
chr1	63760001	64040000	A.2.1.1.2.1.2.2.1.2	0.68942731277533	.	63760001	64040000	#FF9191	1	0.75
chr1	64040001	64120000	A.2.1.1.2.1.1.1.2	0.698237885462555	.	64040001	64120000	#FF9191	1	0.75
chr1	64120001	64200000	A.1.2.2.2.1.2.2.1.2	0.737885462555066	.	64120001	64200000	#FF4848	1	0.875
chr1	64200001	64680000	A.1.1.2.1.1.2.1.1	0.93942731277533	.	64200001	64680000	#FF0000	1	1
chr1	64680001	65000000	A.1.2.1.2.2.2.2.1.2.1	0.805066079295154	.	64680001	65000000	#FF4848	1	0.875
chr1	65000001	65080000	A.2.1.1.2.1.1.1.1	0.699339207048458	.	65000001	65080000	#FF9191	1	0.75
chr1	65080001	65240000	A.1.2.2.2.1.2.2.2.1.1.1	0.736784140969163	.	65080001	65240000	#FF4848	1	0.875
chr1	65240001	65400000	A.2.1.1.2.1.2.2.1.1	0.690528634361233	.	65240001	65400000	#FF9191	1	0.75
chr1	65400001	66000000	B.2.1.1.2.1.1.1.2.1.2.2	0.26431718061674	.	65400001	66000000	#4848FF	1	0.25
chr1	66000001	66320000	B.2.2.1.1.1.1.2.2	0.121145374449339	.	66000001	66320000	#0000FF	1	0.125
chr1	66320001	66720000	B.2.2.2.1.2.1.1.2.1.2	0.0286343612334802	.	66320001	66720000	#0000FF	1	0.125
chr1	66720001	66840000	B.2.1.1.2.1.1.1.2.1.1	0.267621145374449	.	66720001	66840000	#4848FF	1	0.25
chr1	66840001	67360000	B.2.1.1.2.1.1.1.2.2.1.1	0.263215859030837	.	66840001	67360000	#4848FF	1	0.25
chr1	67360001	67440000	A.2.1.2.1.1.2.1.2.1	0.661894273127753	.	67360001	67440000	#FF9191	1	0.75
chr1	67440001	67640000	B.1.2.1.1.1.1.2	0.421806167400881	.	67440001	67640000	#9191FF	1	0.375
chr1	67640001	67800000	B.1.1.1.1.1.2.2.1.2	0.509911894273128	.	67640001	67800000	#DADAFF	1	0.5
chr1	67800001	68240000	A.2.1.2.1.1.2.2.2.1	0.657488986784141	.	67800001	68240000	#FF9191	1	0.75
chr1	68240001	68600000	B.1.2.2.2.2.2.1.2.2	0.317180616740088	.	68240001	68600000	#9191FF	1	0.375
chr1	68600001	68760000	A.2.2.2.1.2.1.1.2	0.562775330396476	.	68600001	68760000	#FFDADA	1	0.625
chr1	68760001	68960000	B.1.2.1.1.2.2.2.2.2	0.398678414096916	.	68760001	68960000	#9191FF	1	0.375
chr1	68960001	69040000	B.2.1.1.1.1.2.2.1.1	0.291850220264317	.	68960001	69040000	#4848FF	1	0.25
chr1	69040001	69160000	B.2.1.1.1.1.2.1.1.2.1.1	0.299559471365639	.	69040001	69160000	#4848FF	1	0.25
chr1	69160001	69240000	B.2.1.1.1.1.2.2.1.2.2	0.288546255506608	.	69160001	69240000	#4848FF	1	0.25
chr1	69240001	69320000	B.2.1.1.1.1.1.2.1.2	0.30726872246696	.	69240001	69320000	#4848FF	1	0.25
chr1	69320001	69440000	B.2.1.1.2.2.1.2.2.2.1.2.1	0.232378854625551	.	69320001	69440000	#4848FF	1	0.25
chr1	69440001	69880000	B.2.2.2.1.1.1.1.2	0.0374449339207048	.	69440001	69880000	#0000FF	1	0.125
chr1	69880001	70240000	B.2.2.2.1.1.1.1.1	0.0385462555066079	.	69880001	70240000	#0000FF	1	0.125
chr1	70240001	70480000	B.2.1.1.2.2.2.2.2.1	0.218061674008811	.	70240001	70480000	#4848FF	1	0.25
chr1	70480001	70640000	B.1.2.2.2.2.1.1.2.1.1.1	0.332599118942731	.	70480001	70640000	#9191FF	1	0.375
chr1	70640001	70880000	B.1.1.1.1.1.1.2.1	0.516519823788546	.	70640001	70880000	#DADAFF	1	0.5
chr1	70880001	71280000	B.2.1.1.2.2.1.2.1.2	0.237885462555066	.	70880001	71280000	#4848FF	1	0.25
chr1	71280001	71560000	B.2.2.1.1.1.1.1.1	0.126651982378855	.	71280001	71560000	#0000FF	1	0.125
chr1	71560001	71880000	B.2.2.1.1.1.1.2.1.1	0.124449339207048	.	71560001	71880000	#0000FF	1	0.125
chr1	71880001	72120000	B.2.1.1.2.2.2.2.1.2.2	0.219162995594714	.	71880001	72120000	#4848FF	1	0.25
chr1	72120001	72560000	B.2.1.1.2.1.1.1.2.2.1.2	0.262114537444934	.	72120001	72560000	#4848FF	1	0.25
chr1	72560001	72720000	B.2.1.1.2.2.1.2.1.1	0.238986784140969	.	72560001	72720000	#4848FF	1	0.25
chr1	72720001	73320000	B.2.1.1.1.1.2.1.2.1.2	0.294052863436123	.	72720001	73320000	#4848FF	1	0.25
chr1	73320001	73560000	B.2.1.1.1.1.2.1.1.2.2	0.29625550660793	.	73320001	73560000	#4848FF	1	0.25
chr1	73560001	73960000	B.2.1.1.1.1.2.1.2.1.1	0.295154185022026	.	73560001	73960000	#4848FF	1	0.25
chr1	73960001	74120000	B.1.1.2.2.1.2.1.2	0.441629955947137	.	73960001	74120000	#DADAFF	1	0.5
chr1	74120001	74680000	B.2.1.1.2.2.2.1.2.2.1	0.224669603524229	.	74120001	74680000	#4848FF	1	0.25
chr1	74680001	74920000	B.2.1.1.1.1.2.1.1.2.1.2.1	0.298458149779736	.	74680001	74920000	#4848FF	1	0.25
chr1	74920001	75200000	B.2.1.1.1.1.2.1.1.2.1.2.2	0.297356828193833	.	74920001	75200000	#4848FF	1	0.25
chr1	75200001	75480000	B.2.1.1.2.1.1.1.2.2.2	0.261013215859031	.	75200001	75480000	#4848FF	1	0.25
chr1	75480001	75680000	B.2.1.1.2.2.2.1.2.1	0.225770925110132	.	75480001	75680000	#4848FF	1	0.25
chr1	75680001	75760000	B.1.2.2.1.2.1.2	0.351321585903084	.	75680001	75760000	#9191FF	1	0.375
chr1	75760001	75960000	B.2.1.1.1.1.2.2.2.1	0.287444933920705	.	75760001	75960000	#4848FF	1	0.25
chr1	75960001	76120000	B.2.1.1.1.2.2.2.1.2.2	0.275330396475771	.	75960001	76120000	#4848FF	1	0.25
chr1	76120001	76280000	B.1.2.1.1.2.2.2.2.1.1	0.400881057268722	.	76120001	76280000	#9191FF	1	0.375
chr1	76280001	76560000	B.2.1.1.2.2.2.2.1.2.1.1	0.22136563876652	.	76280001	76560000	#4848FF	1	0.25
chr1	76560001	77000000	B.2.2.2.1.1.2.1	0.0352422907488987	.	76560001	77000000	#0000FF	1	0.125
chr1	77000001	77080000	B.2.1.1.1.2.1.2.2.2	0.280837004405286	.	77000001	77080000	#4848FF	1	0.25
chr1	77080001	77360000	B.2.2.2.1.1.2.2.1	0.0341409691629956	.	77080001	77360000	#0000FF	1	0.125
chr1	77360001	77560000	B.2.2.1.1.1.2.1	0.120044052863436	.	77360001	77560000	#0000FF	1	0.125
chr1	77560001	77640000	B.1.2.2.1.1.1	0.365638766519824	.	77560001	77640000	#9191FF	1	0.375
chr1	77640001	77800000	B.1.2.1.1.2.2.2.2.1.2	0.399779735682819	.	77640001	77800000	#9191FF	1	0.375
chr1	77800001	78160000	A.2.2.2.1.2.1.2.1.1	0.561674008810573	.	77800001	78160000	#FFDADA	1	0.625
chr1	78160001	78480000	A.2.1.1.2.1.2.2.2	0.688325991189427	.	78160001	78480000	#FF9191	1	0.75
chr1	78480001	78760000	B.2.1.1.2.2.1.2.2.2.2	0.230176211453745	.	78480001	78760000	#4848FF	1	0.25
chr1	78760001	78920000	B.2.1.1.1.1.2.2.2.2	0.286343612334802	.	78760001	78920000	#4848FF	1	0.25
chr1	78920001	79080000	B.2.1.1.2.2.1.2.2.1.2	0.23568281938326	.	78920001	79080000	#4848FF	1	0.25
chr1	79080001	79480000	B.1.2.2.2.2.1.1.2.1.2.2	0.329295154185022	.	79080001	79480000	#9191FF	1	0.375
chr1	79480001	79680000	B.1.2.1.1.2.2.2.1.2	0.401982378854626	.	79480001	79680000	#9191FF	1	0.375
chr1	79680001	79920000	B.1.2.2.2.2.1.1.2.1.2.1	0.330396475770925	.	79680001	79920000	#9191FF	1	0.375
chr1	79920001	80160000	B.2.1.1.1.1.2.1.2.2	0.29295154185022	.	79920001	80160000	#4848FF	1	0.25
chr1	80160001	80280000	B.1.2.1.1.2.2.1.2	0.404185022026432	.	80160001	80280000	#9191FF	1	0.375
chr1	80280001	80360000	B.1.2.2.1.2.2.1.1.1	0.350220264317181	.	80280001	80360000	#9191FF	1	0.375
chr1	80360001	80680000	B.2.1.1.2.2.1.2.2.2.1.2.2	0.231277533039648	.	80360001	80680000	#4848FF	1	0.25
chr1	80680001	80880000	B.1.2.1.1.2.2.1.1.2.1	0.406387665198238	.	80680001	80880000	#9191FF	1	0.375
chr1	80880001	81120000	B.2.1.1.1.2.2.2.2.2.1	0.273127753303965	.	80880001	81120000	#4848FF	1	0.25
chr1	81120001	81320000	B.1.2.2.1.1.2.2.2.1.2	0.355726872246696	.	81120001	81320000	#9191FF	1	0.375
chr1	81320001	81400000	B.2.1.1.1.2.2.2.1.2.1	0.276431718061674	.	81320001	81400000	#4848FF	1	0.25
chr1	81400001	81760000	B.2.1.1.2.2.1.2.2.2.1.1.1	0.234581497797357	.	81400001	81760000	#4848FF	1	0.25
chr1	81760001	81920000	B.1.2.2.1.1.2.1.1.2	0.363436123348018	.	81760001	81920000	#9191FF	1	0.375
chr1	81920001	82240000	B.1.2.2.1.1.2.2.2.1.1	0.356828193832599	.	81920001	82240000	#9191FF	1	0.375
chr1	82240001	82440000	B.1.2.1.1.2.1.1.1.1	0.417400881057269	.	82240001	82440000	#9191FF	1	0.375
chr1	82440001	82840000	B.2.1.1.2.2.2.2.2.2.2	0.215859030837004	.	82440001	82840000	#4848FF	1	0.25
chr1	82840001	83280000	B.2.1.1.2.2.2.1.2.2.2	0.223568281938326	.	82840001	83280000	#4848FF	1	0.25
chr1	83280001	83400000	B.2.1.1.1.1.1.1.1.2.2	0.311674008810573	.	83280001	83400000	#4848FF	1	0.25
chr1	83400001	83760000	B.2.1.1.2.2.2.1.1.2	0.226872246696035	.	83400001	83760000	#4848FF	1	0.25
chr1	83760001	84320000	B.2.2.2.1.1.2.2.2.1	0.0330396475770925	.	83760001	84320000	#0000FF	1	0.125
chr1	84320001	84600000	A.2.2.2.2.1.1.1.1.2	0.549559471365639	.	84320001	84600000	#FFDADA	1	0.625
chr1	84600001	84760000	A.2.1.1.2.1.2.1.2.1	0.69273127753304	.	84600001	84760000	#FF9191	1	0.75
chr1	84760001	84960000	A.2.1.2.1.1.2.2.1.1	0.659691629955947	.	84760001	84960000	#FF9191	1	0.75
chr1	84960001	85240000	A.2.1.1.2.1.2.1.2.2	0.691629955947137	.	84960001	85240000	#FF9191	1	0.75
chr1	85240001	85480000	A.1.2.2.2.1.2.1.1	0.741189427312775	.	85240001	85480000	#FF4848	1	0.875
chr1	85480001	85760000	A.1.2.1.2.2.2.2.1.2.2	0.803964757709251	.	85480001	85760000	#FF4848	1	0.875
chr1	85760001	85960000	A.1.2.2.2.1.2.1.2	0.740088105726872	.	85760001	85960000	#FF4848	1	0.875
chr1	85960001	86080000	A.1.2.1.2.2.2.2.1.1.2.1	0.80726872246696	.	85960001	86080000	#FF4848	1	0.875
chr1	86080001	86320000	A.2.2.1.1.1.1.1.2.2.2.2	0.609030837004405	.	86080001	86320000	#FFDADA	1	0.625
chr1	86320001	86680000	B.1.2.2.2.2.1.1.1	0.333700440528634	.	86320001	86680000	#9191FF	1	0.375
chr1	86680001	86960000	B.1.2.2.2.2.1.2.1	0.327092511013216	.	86680001	86960000	#9191FF	1	0.375
chr1	86960001	87200000	B.1.2.2.2.2.1.2.2	0.325991189427313	.	86960001	87200000	#9191FF	1	0.375
chr1	87200001	87320000	B.1.2.1.1.2.1.1.2.2	0.412995594713656	.	87200001	87320000	#9191FF	1	0.375
chr1	87320001	87520000	B.1.1.1.1.2.2.1.1.1.2	0.503303964757709	.	87320001	87520000	#DADAFF	1	0.5
chr1	87520001	88000000	B.2.1.1.2.2.2.1.1.1.1	0.229074889867841	.	87520001	88000000	#4848FF	1	0.25
chr1	88000001	88720000	B.2.2.2.1.1.2.2.2.2	0.0319383259911894	.	88000001	88720000	#0000FF	1	0.125
chr1	88720001	89120000	B.2.2.1.1.1.2.2	0.118942731277533	.	88720001	89120000	#0000FF	1	0.125
chr1	89120001	89400000	B.1.1.2.2.1.1.1.1.2.2	0.451541850220264	.	89120001	89400000	#DADAFF	1	0.5
chr1	89400001	89760000	B.2.1.1.2.2.2.1.1.1.2	0.227973568281938	.	89400001	89760000	#4848FF	1	0.25
chr1	89760001	89920000	B.2.1.1.1.1.1.2.2.2.2	0.303964757709251	.	89760001	89920000	#4848FF	1	0.25
chr1	89920001	90280000	B.1.2.1.1.2.2.2.1.1	0.403083700440529	.	89920001	90280000	#9191FF	1	0.375
chr1	90280001	90520000	B.1.1.2.2.1.1.1.2	0.450440528634361	.	90280001	90520000	#DADAFF	1	0.5
chr1	90520001	91040000	B.2.1.1.2.2.2.2.1.2.1.2	0.220264317180617	.	90520001	91040000	#4848FF	1	0.25
chr1	91040001	91360000	B.2.1.1.1.1.1.1.1.2.1	0.312775330396476	.	91040001	91360000	#4848FF	1	0.25
chr1	91360001	91480000	A.2.2.2.2.1.1.1.1.1.2	0.550660792951542	.	91360001	91480000	#FFDADA	1	0.625
chr1	91480001	91880000	B.2.1.1.1.1.1.1.2.1	0.31057268722467	.	91480001	91880000	#4848FF	1	0.25
chr1	91880001	92120000	B.1.1.1.1.2.2.1.2.1.2.2	0.498898678414097	.	91880001	92120000	#DADAFF	1	0.5
chr1	92120001	92320000	A.2.2.2.2.1.1.2.2.2	0.540748898678414	.	92120001	92320000	#FFDADA	1	0.625
chr1	92320001	92760000	A.2.2.2.2.1.1.2.1.2.1	0.545154185022026	.	92320001	92760000	#FFDADA	1	0.625
chr1	92760001	92960000	A.2.1.2.1.2.1.2.2.2	0.650881057268722	.	92760001	92960000	#FF9191	1	0.75
chr1	92960001	93200000	A.2.1.1.2.1.2.1.1.1	0.696035242290749	.	92960001	93200000	#FF9191	1	0.75
chr1	93200001	93480000	A.1.2.1.2.2.2.1.1.2	0.81057268722467	.	93200001	93480000	#FF4848	1	0.875
chr1	93480001	93640000	A.1.2.1.2.2.2.2.2.2.2.1	0.800660792951542	.	93480001	93640000	#FF4848	1	0.875
chr1	93640001	93800000	A.1.2.1.2.2.2.1.2	0.809471365638767	.	93640001	93800000	#FF4848	1	0.875
chr1	93800001	93960000	A.1.2.2.2.1.1.1.2.2.2	0.744493392070485	.	93800001	93960000	#FF4848	1	0.875
chr1	93960001	94320000	A.1.1.2.1.2.2.1.2.2	0.914096916299559	.	93960001	94320000	#FF0000	1	1
chr1	94320001	94560000	A.1.2.1.2.2.2.2.2.1	0.802863436123348	.	94320001	94560000	#FF4848	1	0.875
chr1	94560001	94720000	A.1.1.1.2.1.2.2	0.977973568281938	.	94560001	94720000	#FF0000	1	1
chr1	94720001	94880000	A.1.2.1.2.2.2.2.2.2.2.2	0.799559471365639	.	94720001	94880000	#FF4848	1	0.875
chr1	94880001	95280000	A.1.2.1.2.2.2.2.1.1.2.2	0.806167400881057	.	94880001	95280000	#FF4848	1	0.875
chr1	95280001	95600000	A.2.1.2.1.1.2.2.1.2	0.658590308370044	.	95280001	95600000	#FF9191	1	0.75
chr1	95600001	95960000	B.1.2.2.2.2.1.1.2.2	0.328193832599119	.	95600001	95960000	#9191FF	1	0.375
chr1	95960001	96240000	B.2.1.1.2.2.1.2.2.1.1	0.236784140969163	.	95960001	96240000	#4848FF	1	0.25
chr1	96240001	96440000	B.1.2.2.1.2.2.1.2.2	0.345814977973568	.	96240001	96440000	#9191FF	1	0.375
chr1	96440001	96680000	B.2.1.1.1.1.1.2.2.2.1	0.305066079295154	.	96440001	96680000	#4848FF	1	0.25
chr1	96680001	97040000	B.1.2.2.1.2.2.1.2.1	0.346916299559471	.	96680001	97040000	#9191FF	1	0.375
chr1	97040001	97240000	B.1.1.2.2.1.2.1.1.2	0.44273127753304	.	97040001	97240000	#DADAFF	1	0.5
chr1	97240001	97640000	B.1.1.2.2.1.1.1.1.1	0.45374449339207	.	97240001	97640000	#DADAFF	1	0.5
chr1	97640001	97960000	A.2.2.2.2.1.1.2.1.2.2	0.544052863436123	.	97640001	97960000	#FFDADA	1	0.625
chr1	97960001	98240000	B.1.1.1.1.2.2.2.2	0.495594713656388	.	97960001	98240000	#DADAFF	1	0.5
chr1	98240001	98480000	B.1.1.1.1.2.2.2.1	0.496696035242291	.	98240001	98480000	#DADAFF	1	0.5
chr1	98480001	98640000	B.1.1.2.2.1.1.2.2.1.2	0.446035242290749	.	98480001	98640000	#DADAFF	1	0.5
chr1	98640001	98760000	A.2.2.2.2.1.2.1.1.2	0.538546255506608	.	98640001	98760000	#FFDADA	1	0.625
chr1	98760001	98960000	B.1.1.2.2.1.1.2.2.1.1.2	0.447136563876652	.	98760001	98960000	#DADAFF	1	0.5
chr1	98960001	99200000	B.1.2.2.1.2.2.1.1.2.2	0.348017621145374	.	98960001	99200000	#9191FF	1	0.375
chr1	99200001	99320000	B.1.2.2.1.1.2.2.2.2.1	0.354625550660793	.	99200001	99320000	#9191FF	1	0.375
chr1	99320001	99560000	B.2.1.1.2.2.1.1.2.2.1	0.241189427312775	.	99320001	99560000	#4848FF	1	0.25
chr1	99560001	99840000	B.2.1.1.1.2.2.2.2.2.2.2	0.270925110132159	.	99560001	99840000	#4848FF	1	0.25
chr1	99840001	100240000	B.2.1.1.2.2.1.1.1.2.2	0.244493392070485	.	99840001	100240000	#4848FF	1	0.25
chr1	100240001	100760000	A.2.2.2.2.1.1.1.1.1.1	0.551762114537445	.	100240001	100760000	#FFDADA	1	0.625
chr1	100760001	101360000	B.2.1.1.1.1.1.1.1.1	0.313876651982379	.	100760001	101360000	#4848FF	1	0.25
chr1	101360001	101720000	B.1.2.2.2.2.1.1.2.1.1.2	0.331497797356828	.	101360001	101720000	#9191FF	1	0.375
chr1	101720001	101920000	B.2.1.1.1.2.2.1.2	0.27863436123348	.	101720001	101920000	#4848FF	1	0.25
chr1	101920001	102000000	B.1.2.2.1.1.2.1.2.2.1.2	0.360132158590308	.	101920001	102000000	#9191FF	1	0.375
chr1	102000001	102080000	B.2.1.1.1.2.1.1.1	0.285242290748899	.	102000001	102080000	#4848FF	1	0.25
chr1	102080001	102440000	B.2.1.1.2.2.1.1.1.2.1	0.245594713656388	.	102080001	102440000	#4848FF	1	0.25
chr1	102440001	102560000	B.1.2.2.1.2.2.1.1.2.1	0.349118942731278	.	102440001	102560000	#9191FF	1	0.375
chr1	102560001	102840000	B.2.1.1.2.2.1.1.2.1.1	0.243392070484582	.	102560001	102840000	#4848FF	1	0.25
chr1	102840001	103040000	B.2.1.1.1.2.1.2.2.1	0.281938325991189	.	102840001	103040000	#4848FF	1	0.25
chr1	103040001	103200000	B.2.1.1.1.2.1.2.1	0.283039647577092	.	103040001	103200000	#4848FF	1	0.25
chr1	103200001	103520000	B.1.2.2.1.2.1.1	0.352422907488987	.	103200001	103520000	#9191FF	1	0.375
chr1	103520001	103760000	B.1.2.1.1.2.2.1.1.1.1	0.408590308370044	.	103520001	103760000	#9191FF	1	0.375
chr1	103760001	103800000	B.1.2.1.1.2.1.1.2.1.2	0.414096916299559	.	103760001	103800000	#9191FF	1	0.375
chr1	103880001	103920000	B.1.2.1.1.2.1.1.2.1.2	0.414096916299559	.	103880001	103920000	#9191FF	1	0.375
chr1	104000001	104200000	B.1.2.1.1.2.1.1.2.1.2	0.414096916299559	.	104000001	104200000	#9191FF	1	0.375
chr1	104280001	105040000	B.2.2.2.1.1.1.2	0.0363436123348018	.	104280001	105040000	#0000FF	1	0.125
chr1	105040001	105200000	B.1.2.2.1.1.2.1.2.2.2	0.359030837004405	.	105040001	105200000	#9191FF	1	0.375
chr1	105200001	105400000	B.1.2.2.1.1.2.2.2.2.2	0.35352422907489	.	105200001	105400000	#9191FF	1	0.375
chr1	105400001	105800000	B.1.1.1.1.2.2.1.2.2	0.497797356828194	.	105400001	105800000	#DADAFF	1	0.5
chr1	105800001	106320000	B.1.1.1.1.2.2.1.1.1.1	0.504405286343612	.	105800001	106320000	#DADAFF	1	0.5
chr1	106320001	106400000	B.1.2.1.1.2.1.2.2.2	0.409691629955947	.	106320001	106400000	#9191FF	1	0.375
chr1	106400001	106600000	B.2.1.1.1.2.2.2.2.1	0.274229074889868	.	106400001	106600000	#4848FF	1	0.25
chr1	106600001	107000000	B.2.1.1.2.2.1.1.2.2.2	0.240088105726872	.	106600001	107000000	#4848FF	1	0.25
chr1	107000001	107160000	B.2.1.1.1.2.1.1.2	0.284140969162996	.	107000001	107160000	#4848FF	1	0.25
chr1	107160001	107520000	B.2.1.1.2.2.1.2.2.2.1.1.2	0.233480176211454	.	107160001	107520000	#4848FF	1	0.25
chr1	107520001	107960000	B.2.1.1.1.1.1.2.2.1	0.306167400881057	.	107520001	107960000	#4848FF	1	0.25
chr1	107960001	108120000	B.2.1.1.1.2.2.2.2.2.2.1	0.272026431718062	.	107960001	108120000	#4848FF	1	0.25
chr1	108120001	108440000	B.2.1.1.2.2.2.2.2.2.1	0.216960352422907	.	108120001	108440000	#4848FF	1	0.25
chr1	108440001	108680000	B.2.1.1.2.2.1.1.2.1.2	0.242290748898678	.	108440001	108680000	#4848FF	1	0.25
chr1	108680001	108800000	B.1.2.2.1.1.2.1.1.1	0.364537444933921	.	108680001	108800000	#9191FF	1	0.375
chr1	108840001	108920000	B.1.2.2.1.1.2.1.1.1	0.364537444933921	.	108840001	108920000	#9191FF	1	0.375
chr1	108960001	109040000	B.1.2.1.1.2.1.2.2.1	0.41079295154185	.	108960001	109040000	#9191FF	1	0.375
chr1	109040001	109200000	B.1.1.2.2.1.1.2.2.1.1.1	0.448237885462555	.	109040001	109200000	#DADAFF	1	0.5
chr1	109200001	109480000	A.1.2.1.2.2.2.2.1.1.1	0.808370044052863	.	109200001	109480000	#FF4848	1	0.875
chr1	109480001	109720000	A.1.1.2.1.1.2.1.2	0.938325991189427	.	109480001	109720000	#FF0000	1	1
chr1	109720001	109800000	A.1.2.2.2.1.1.1.2.2.1	0.745594713656388	.	109720001	109800000	#FF4848	1	0.875
chr1	109800001	110120000	A.1.1.2.1.1.2.2.1	0.937224669603524	.	109800001	110120000	#FF0000	1	1
chr1	110120001	110280000	A.1.2.2.2.1.1.1.2.1.2	0.746696035242291	.	110120001	110280000	#FF4848	1	0.875
chr1	110280001	110440000	A.1.1.2.1.2.2.1.1.2	0.916299559471366	.	110280001	110440000	#FF0000	1	1
chr1	110440001	110640000	A.1.1.2.1.2.2.1.1.1	0.917400881057269	.	110440001	110640000	#FF0000	1	1
chr1	110640001	110840000	A.1.2.2.2.1.1.1.2.1.1	0.747797356828194	.	110640001	110840000	#FF4848	1	0.875
chr1	110840001	111120000	A.1.2.2.2.1.1.1.1.2	0.748898678414097	.	110840001	111120000	#FF4848	1	0.875
chr1	111120001	111320000	B.1.1.1.1.2.2.1.2.1.2.1	0.5	.	111120001	111320000	#DADAFF	1	0.5
chr1	111320001	111440000	A.2.2.2.2.1.2.2.2.1	0.534140969162996	.	111320001	111440000	#FFDADA	1	0.625
chr1	111440001	111640000	A.2.2.2.2.1.1.2.1.1.2	0.54625550660793	.	111440001	111640000	#FFDADA	1	0.625
chr1	111640001	111720000	A.2.2.2.2.1.2.2.1.1	0.536343612334802	.	111640001	111720000	#FFDADA	1	0.625
chr1	111720001	112160000	A.2.2.1.1.1.1.1.2.2.2.1	0.610132158590308	.	111720001	112160000	#FFDADA	1	0.625
chr1	112160001	112480000	A.2.2.2.2.1.1.2.2.1.1	0.54295154185022	.	112160001	112480000	#FFDADA	1	0.625
chr1	112480001	112560000	B.1.1.1.1.2.1.2.2	0.505506607929515	.	112480001	112560000	#DADAFF	1	0.5
chr1	112560001	112760000	B.1.2.1.1.1.1.1	0.422907488986784	.	112560001	112760000	#9191FF	1	0.375
chr1	112760001	112960000	A.2.2.2.2.1.1.2.1.1.1	0.547356828193833	.	112760001	112960000	#FFDADA	1	0.625
chr1	112960001	113200000	A.1.2.1.2.2.2.2.2.2.1	0.801762114537445	.	112960001	113200000	#FF4848	1	0.875
chr1	113200001	113520000	A.1.1.2.1.1.2.2.2	0.936123348017621	.	113200001	113520000	#FF0000	1	1
chr1	113520001	113680000	A.1.2.2.2.1.1.2.2	0.742290748898678	.	113520001	113680000	#FF4848	1	0.875
chr1	113680001	114160000	A.1.2.2.2.1.1.2.1	0.743392070484581	.	113680001	114160000	#FF4848	1	0.875
chr1	114160001	114280000	A.2.1.1.2.1.1.2	0.697136563876652	.	114160001	114280000	#FF9191	1	0.75
chr1	114280001	114480000	A.2.2.1.1.1.1.1.2.2.1	0.611233480176211	.	114280001	114480000	#FFDADA	1	0.625
chr1	114480001	114760000	A.2.2.2.2.1.1.2.2.1.2	0.541850220264317	.	114480001	114760000	#FFDADA	1	0.625
chr1	114760001	114960000	B.1.1.1.1.2.2.1.1.2	0.502202643171806	.	114760001	114960000	#DADAFF	1	0.5
chr1	114960001	115080000	A.2.2.1.1.1.1.2	0.607929515418502	.	114960001	115080000	#FFDADA	1	0.625
chr1	115080001	115320000	A.2.2.1.1.1.1.1.1	0.613436123348018	.	115080001	115320000	#FFDADA	1	0.625
chr1	115320001	115520000	B.2.1.1.1.1.1.2.1.1	0.308370044052863	.	115320001	115520000	#4848FF	1	0.25
chr1	115520001	115680000	B.1.2.1.1.2.2.1.1.2.2	0.405286343612335	.	115520001	115680000	#9191FF	1	0.375
chr1	115680001	115920000	B.2.1.1.1.1.1.1.2.2	0.309471365638767	.	115680001	115920000	#4848FF	1	0.25
chr1	115920001	116000000	B.1.2.2.1.1.2.1.2.2.1.1	0.361233480176211	.	115920001	116000000	#9191FF	1	0.375
chr1	116000001	116320000	B.1.2.1.1.2.2.1.1.1.2	0.407488986784141	.	116000001	116320000	#9191FF	1	0.375
chr1	116320001	116680000	B.2.1.1.1.2.2.2.1.1	0.277533039647577	.	116320001	116680000	#4848FF	1	0.25
chr1	116680001	116800000	B.1.2.1.1.2.1.1.1.2	0.416299559471366	.	116680001	116800000	#9191FF	1	0.375
chr1	116800001	117080000	B.1.1.2.2.1.1.2.2.2	0.444933920704846	.	116800001	117080000	#DADAFF	1	0.5
chr1	117080001	117280000	B.1.1.1.1.2.1.2.1	0.506607929515419	.	117080001	117280000	#DADAFF	1	0.5
chr1	117280001	117480000	B.1.1.1.1.2.2.1.2.1.1	0.501101321585903	.	117280001	117480000	#DADAFF	1	0.5
chr1	117480001	117600000	B.1.1.2.2.1.1.2.1	0.449339207048458	.	117480001	117600000	#DADAFF	1	0.5
chr1	117600001	117880000	B.1.1.2.2.1.1.1.1.2.1	0.452643171806167	.	117600001	117880000	#DADAFF	1	0.5
chr1	117880001	117960000	B.1.1.1.1.2.1.1	0.507709251101322	.	117880001	117960000	#DADAFF	1	0.5
chr1	117960001	118080000	A.2.2.2.2.1.2.1.1.1	0.539647577092511	.	117960001	118080000	#FFDADA	1	0.625
chr1	118080001	118160000	A.2.2.2.2.1.2.1.2	0.537444933920705	.	118080001	118160000	#FFDADA	1	0.625
chr1	118160001	118240000	A.2.2.2.2.1.2.2.2.2	0.533039647577093	.	118160001	118240000	#FFDADA	1	0.625
chr1	118240001	118520000	A.2.2.2.2.1.1.1.2	0.548458149779736	.	118240001	118520000	#FFDADA	1	0.625
chr1	118520001	118640000	B.1.2.2.1.1.2.1.2.1	0.362334801762115	.	118520001	118640000	#9191FF	1	0.375
chr1	118640001	119000000	B.2.2.1.1.1.1.1.2	0.125550660792952	.	118640001	119000000	#0000FF	1	0.125
chr1	119000001	119360000	B.2.1.1.2.2.1.1.1.1	0.246696035242291	.	119000001	119360000	#4848FF	1	0.25
chr1	119360001	119520000	B.2.1.1.1.2.2.1.1	0.279735682819383	.	119360001	119520000	#4848FF	1	0.25
chr1	119520001	119800000	B.1.2.2.1.1.2.2.1	0.357929515418502	.	119520001	119800000	#9191FF	1	0.375
chr1	119800001	120080000	B.2.1.1.2.2.2.2.1.1	0.222466960352423	.	119800001	120080000	#4848FF	1	0.25
chr1	120080001	120320000	B.1.2.1.1.2.1.2.1	0.411894273127753	.	120080001	120320000	#9191FF	1	0.375
chr1	120320001	120560000	A.2.2.1.1.1.1.1.2.1	0.612334801762115	.	120320001	120560000	#FFDADA	1	0.625
chr1	120560001	120720000	A.2.1.2.1.2.1.2.2.1	0.651982378854626	.	120560001	120720000	#FF9191	1	0.75
chr1	120760001	120960000	A.2.1.1.2.1.2.1.1.2.2	0.693832599118943	.	120760001	120960000	#FF9191	1	0.75
chr1	121080001	121520000	A.2.1.1.2.1.2.1.1.2.2	0.693832599118943	.	121080001	121520000	#FF9191	1	0.75
chr1	142560001	142680000	B.1.1.2.2.2.2.2.1	0.42511013215859	.	142560001	142680000	#DADAFF	1	0.5
chr1	142800001	142840000	B.1.2.1.1.2.1.1.2.1.1	0.415198237885463	.	142800001	142840000	#9191FF	1	0.375
chr1	143120001	143320000	B.1.2.1.1.2.1.1.2.1.1	0.415198237885463	.	143120001	143320000	#9191FF	1	0.375
chr1	143480001	143520000	A.2.1.1.1.2.1.1	0.705947136563877	.	143480001	143520000	#FF9191	1	0.75
chr1	143720001	143800000	A.2.1.1.1.2.1.1	0.705947136563877	.	143720001	143800000	#FF9191	1	0.75
chr1	143920001	144040000	A.2.1.1.1.2.1.1	0.705947136563877	.	143920001	144040000	#FF9191	1	0.75
chr1	144040001	144080000	A.2.2.2.2.1.2.2.1.2	0.535242290748899	.	144040001	144080000	#FFDADA	1	0.625
chr1	144480001	144520000	A.2.2.2.2.1.2.2.1.2	0.535242290748899	.	144480001	144520000	#FFDADA	1	0.625
chr1	144520001	144600000	A.2.1.2.1.2.2.1	0.649779735682819	.	144520001	144600000	#FF9191	1	0.75
chr1	144600001	144720000	A.1.1.2.2.1.2.2.2	0.893171806167401	.	144600001	144720000	#FF0000	1	1
chr1	144800001	145120000	A.1.1.2.2.1.2.2.2	0.893171806167401	.	144800001	145120000	#FF0000	1	1
chr1	145120001	145320000	A.1.1.2.1.2.2.1.2.1	0.915198237885463	.	145120001	145320000	#FF0000	1	1
chr1	145360001	145840000	A.1.1.1.2.2.2.2.2.2.2	0.958149779735683	.	145360001	145840000	#FF0000	1	1
chr1	145960001	146000000	A.1.1.1.2.2.2.2.2.2.2	0.958149779735683	.	145960001	146000000	#FF0000	1	1
chr1	146440001	146880000	B.1.1.2.1.1.2.2.1.2	0.465859030837004	.	146440001	146880000	#DADAFF	1	0.5
chr1	146880001	146960000	B.1.1.2.2.2.2.2.2	0.424008810572687	.	146880001	146960000	#DADAFF	1	0.5
chr1	146960001	147200000	A.2.2.2.2.2.2.1.2.1	0.526431718061674	.	146960001	147200000	#FFDADA	1	0.625
chr1	147200001	147440000	A.2.1.2.2.2.2.2.2.2.2.1	0.615638766519824	.	147200001	147440000	#FF9191	1	0.75
chr1	147680001	147840000	A.2.1.2.2.2.2.2.2.2.2.1	0.615638766519824	.	147680001	147840000	#FF9191	1	0.75
chr1	147880001	147920000	A.2.1.2.2.2.2.2.2.2.2.1	0.615638766519824	.	147880001	147920000	#FF9191	1	0.75
chr1	147920001	148040000	A.2.1.2.1.2.2.2	0.648678414096916	.	147920001	148040000	#FF9191	1	0.75
chr1	148160001	148280000	A.2.2.1.1.2.1	0.604625550660793	.	148160001	148280000	#FFDADA	1	0.625
chr1	148320001	148360000	A.2.2.1.1.2.1	0.604625550660793	.	148320001	148360000	#FFDADA	1	0.625
chr1	148520001	148560000	A.2.2.1.1.2.1	0.604625550660793	.	148520001	148560000	#FFDADA	1	0.625
chr1	148560001	148600000	A.2.2.1.2.2.2.1.2.1	0.578193832599119	.	148560001	148600000	#FFDADA	1	0.625
chr1	148640001	148680000	A.2.2.1.2.2.2.1.2.1	0.578193832599119	.	148640001	148680000	#FFDADA	1	0.625
chr1	148840001	148960000	A.2.2.1.2.2.2.1.2.1	0.578193832599119	.	148840001	148960000	#FFDADA	1	0.625
chr1	149000001	149040000	A.2.2.1.2.2.2.1.2.1	0.578193832599119	.	149000001	149040000	#FFDADA	1	0.625
chr1	149200001	149320000	A.2.2.1.2.2.2.1.2.1	0.578193832599119	.	149200001	149320000	#FFDADA	1	0.625
chr1	149320001	149360000	A.2.1.2.1.2.1.2.1	0.653083700440529	.	149320001	149360000	#FF9191	1	0.75
chr1	149560001	149760000	A.2.1.2.1.2.1.2.1	0.653083700440529	.	149560001	149760000	#FF9191	1	0.75
chr1	149760001	150200000	A.1.1.2.2.1.1.1.1.1	0.907488986784141	.	149760001	150200000	#FF0000	1	1
chr1	150200001	150280000	A.1.2.2.2.2.1.1.2.2	0.729074889867841	.	150200001	150280000	#FF4848	1	0.875
chr1	150280001	150480000	A.1.1.2.1.1.1.1.2.2	0.946035242290749	.	150280001	150480000	#FF0000	1	1
chr1	150480001	150760000	A.1.2.1.2.1.2.1.2.1	0.82488986784141	.	150480001	150760000	#FF4848	1	0.875
chr1	150760001	150960000	A.1.1.2.2.1.1.1.1.2	0.906387665198238	.	150760001	150960000	#FF0000	1	1
chr1	150960001	151280000	A.1.1.1.2.2.2.1.1.1	0.969162995594714	.	150960001	151280000	#FF0000	1	1
chr1	151280001	151600000	A.1.1.1.2.2.1.1.1	0.976872246696035	.	151280001	151600000	#FF0000	1	1
chr1	151600001	151840000	A.1.1.2.2.2.2.1.2.2	0.881057268722467	.	151600001	151840000	#FF0000	1	1
chr1	151840001	152040000	A.1.2.2.2.2.2.1.2.1.1.1	0.722466960352423	.	151840001	152040000	#FF4848	1	0.875
chr1	152040001	152200000	B.2.1.2.1.1.1.2.2.1	0.205947136563877	.	152040001	152200000	#4848FF	1	0.25
chr1	152200001	152680000	B.2.2.1.2.1.2.2.1.1	0.0803964757709251	.	152200001	152680000	#0000FF	1	0.125
chr1	152680001	152960000	B.2.1.2.2.2.2.2.1.1	0.129955947136564	.	152680001	152960000	#4848FF	1	0.25
chr1	152960001	153160000	B.2.1.2.2.2.2.1.1.1	0.136563876651982	.	152960001	153160000	#4848FF	1	0.25
chr1	153160001	153240000	B.1.2.1.2.1.1.2.2.2.1	0.38215859030837	.	153160001	153240000	#9191FF	1	0.375
chr1	153240001	153480000	B.1.1.1.2.1.2.1.1	0.488986784140969	.	153240001	153480000	#DADAFF	1	0.5
chr1	153480001	153600000	A.2.1.2.2.2.2.2.1.1	0.620044052863436	.	153480001	153600000	#FF9191	1	0.75
chr1	153600001	153680000	A.2.1.2.1.2.1.1	0.654185022026432	.	153600001	153680000	#FF9191	1	0.75
chr1	153680001	153960000	A.1.1.2.2.2.1.1.2.1	0.890969162995595	.	153680001	153960000	#FF0000	1	1
chr1	153960001	154160000	A.1.2.1.2.1.1.2.1.1	0.837004405286344	.	153960001	154160000	#FF4848	1	0.875
chr1	154160001	154240000	A.1.2.2.2.2.1.1.2.1	0.730176211453744	.	154160001	154240000	#FF4848	1	0.875
chr1	154240001	154440000	A.1.1.2.2.1.2.2.1.1	0.895374449339207	.	154240001	154440000	#FF0000	1	1
chr1	154440001	154680000	A.1.1.2.2.1.2.1.1.1	0.900881057268722	.	154440001	154680000	#FF0000	1	1
chr1	154680001	155160000	A.1.1.1.2.2.2.2.2.1.2	0.960352422907489	.	154680001	155160000	#FF0000	1	1
chr1	155160001	155240000	A.1.2.2.1.2.1.1.2.1	0.769823788546256	.	155160001	155240000	#FF4848	1	0.875
chr1	155240001	155480000	A.1.1.2.2.1.1.1.2	0.905286343612335	.	155240001	155480000	#FF0000	1	1
chr1	155480001	155600000	A.1.2.2.1.2.1.1.2.2	0.768722466960352	.	155480001	155600000	#FF4848	1	0.875
chr1	155600001	155760000	A.1.2.1.2.1.2.1.2.2.1	0.823788546255507	.	155600001	155760000	#FF4848	1	0.875
chr1	155760001	155880000	A.1.2.1.2.1.2.1.2.2.2	0.822687224669604	.	155760001	155880000	#FF4848	1	0.875
chr1	155880001	155960000	A.1.2.1.2.1.2.1.1.2.1	0.827092511013216	.	155880001	155960000	#FF4848	1	0.875
chr1	155960001	156080000	A.1.2.1.2.1.2.1.1.2.2	0.825991189427313	.	155960001	156080000	#FF4848	1	0.875
chr1	156080001	156320000	A.1.1.1.2.2.2.2.2.1.1	0.961453744493392	.	156080001	156320000	#FF0000	1	1
chr1	156320001	156680000	A.1.1.1.1.1.2.2.1	0.995594713656388	.	156320001	156680000	#FF0000	1	1
chr1	156680001	156920000	A.1.1.2.2.2.2.1.1.1.1	0.885462555066079	.	156680001	156920000	#FF0000	1	1
chr1	156920001	157120000	A.2.1.1.1.2.2.2.2	0.700440528634361	.	156920001	157120000	#FF9191	1	0.75
chr1	157120001	157560000	B.2.1.2.2.2.2.2.1.2	0.128854625550661	.	157120001	157560000	#4848FF	1	0.25
chr1	157560001	157760000	B.2.2.1.2.2.2.1.1.2.1	0.0495594713656388	.	157560001	157760000	#0000FF	1	0.125
chr1	157760001	157920000	B.2.1.2.2.2.2.1.2.1.1	0.134361233480176	.	157760001	157920000	#4848FF	1	0.25
chr1	157920001	158080000	B.1.1.1.2.1.2.2.2	0.483480176211454	.	157920001	158080000	#DADAFF	1	0.5
chr1	158080001	158320000	B.2.2.1.2.1.2.1.2.1.1	0.0848017621145375	.	158080001	158320000	#0000FF	1	0.125
chr1	158320001	158520000	B.2.2.1.2.1.2.1.2.2.1	0.0825991189427313	.	158320001	158520000	#0000FF	1	0.125
chr1	158520001	158920000	B.2.2.2.2.2.1.2.1	0.00550660792951542	.	158520001	158920000	#0000FF	1	0.125
chr1	158920001	159040000	B.2.2.1.2.1.1.2.1.1.1	0.102422907488987	.	158920001	159040000	#0000FF	1	0.125
chr1	159040001	159200000	B.2.1.2.2.2.1.2.1.1	0.14647577092511	.	159040001	159200000	#4848FF	1	0.25
chr1	159200001	159520000	B.2.2.2.2.1.1.2.1.1	0.0176211453744493	.	159200001	159520000	#0000FF	1	0.125
chr1	159520001	159720000	B.2.2.2.2.1.1.2.1.2	0.0165198237885463	.	159520001	159720000	#0000FF	1	0.125
chr1	159720001	160120000	B.1.1.2.2.2.1.1.1.1.1	0.438325991189427	.	159720001	160120000	#DADAFF	1	0.5
chr1	160120001	160320000	A.2.1.2.2.2.1.2.2.1	0.625550660792952	.	160120001	160320000	#FF9191	1	0.75
chr1	160320001	160680000	B.1.2.2.2.1.1.1.2.2	0.338105726872247	.	160320001	160680000	#9191FF	1	0.375
chr1	160680001	160920000	B.1.1.2.2.2.1.1.1.1.2	0.437224669603524	.	160680001	160920000	#DADAFF	1	0.5
chr1	160920001	161080000	A.2.2.1.2.2.2.1.1.2.2	0.579295154185022	.	160920001	161080000	#FFDADA	1	0.625
chr1	161080001	161440000	A.1.1.2.2.2.1.1.2.2	0.889867841409692	.	161080001	161440000	#FF0000	1	1
chr1	161440001	161640000	A.1.2.2.2.2.2.2.2.2	0.714757709251101	.	161440001	161640000	#FF4848	1	0.875
chr1	161640001	162000000	A.1.1.2.2.2.2.1.1.1.2	0.884361233480176	.	161640001	162000000	#FF0000	1	1
chr1	162000001	162160000	A.1.2.2.2.2.2.2.1.1	0.718061674008811	.	162000001	162160000	#FF4848	1	0.875
chr1	162160001	162560000	A.1.1.2.2.2.2.1.2.1	0.88215859030837	.	162160001	162560000	#FF0000	1	1
chr1	162560001	162800000	A.2.2.1.2.2.2.1.1.2.1	0.580396475770925	.	162560001	162800000	#FFDADA	1	0.625
chr1	162800001	163040000	B.2.1.2.1.1.1.2.1.1	0.208149779735683	.	162800001	163040000	#4848FF	1	0.25
chr1	163040001	163320000	B.1.2.2.2.1.1.1.2.1	0.33920704845815	.	163040001	163320000	#9191FF	1	0.375
chr1	163320001	163720000	B.2.2.1.2.2.2.2.1.1.2.1	0.0440528634361234	.	163320001	163720000	#0000FF	1	0.125
chr1	163720001	163800000	B.2.1.2.1.2.2.1.1.1.2.1.2	0.185022026431718	.	163720001	163800000	#4848FF	1	0.25
chr1	163800001	164080000	B.2.2.1.2.1.2.1.2.1.2	0.0837004405286344	.	163800001	164080000	#0000FF	1	0.125
chr1	164080001	164560000	B.2.2.2.2.1.1.1.1	0.0231277533039648	.	164080001	164560000	#0000FF	1	0.125
chr1	164560001	164720000	B.2.2.1.2.1.1.1.2.2.2.2	0.10352422907489	.	164560001	164720000	#0000FF	1	0.125
chr1	164720001	165000000	B.2.2.1.2.1.2.1.2.2.2	0.0814977973568282	.	164720001	165000000	#0000FF	1	0.125
chr1	165000001	165080000	B.2.1.2.1.2.2.1.1.1.1	0.187224669603524	.	165000001	165080000	#4848FF	1	0.25
chr1	165080001	165280000	B.2.1.2.2.2.2.2.2	0.127753303964758	.	165080001	165280000	#4848FF	1	0.25
chr1	165280001	165600000	B.2.1.2.1.1.1.2.1.2	0.20704845814978	.	165280001	165600000	#4848FF	1	0.25
chr1	165600001	165880000	A.2.2.2.2.2.2.1.1.2	0.527533039647577	.	165600001	165880000	#FFDADA	1	0.625
chr1	165880001	166120000	B.2.2.1.2.1.1.2.1.1.2.1	0.101321585903084	.	165880001	166120000	#0000FF	1	0.125
chr1	166120001	166320000	B.2.2.1.2.1.2.2.1.2.1.2.1	0.0781938325991189	.	166120001	166320000	#0000FF	1	0.125
chr1	166320001	166480000	B.2.2.1.2.1.1.1.1.2.2.1	0.109030837004405	.	166320001	166480000	#0000FF	1	0.125
chr1	166480001	166800000	B.2.2.1.2.2.2.1.1.2.2	0.0484581497797357	.	166480001	166800000	#0000FF	1	0.125
chr1	166800001	167200000	B.1.2.1.2.1.1.2.1.1.1	0.387665198237885	.	166800001	167200000	#9191FF	1	0.375
chr1	167200001	167400000	A.2.1.2.2.2.1.1.1.2.1	0.631057268722467	.	167200001	167400000	#FF9191	1	0.75
chr1	167400001	167720000	A.1.2.2.2.2.2.1.2.1.1.2	0.72136563876652	.	167400001	167720000	#FF4848	1	0.875
chr1	167720001	167880000	A.2.1.1.1.2.1.2	0.704845814977974	.	167720001	167880000	#FF9191	1	0.75
chr1	167880001	167960000	A.1.2.2.2.2.2.2.2.1	0.715859030837004	.	167880001	167960000	#FF4848	1	0.875
chr1	167960001	168320000	A.1.2.1.2.1.1.2.2.1.1	0.833700440528634	.	167960001	168320000	#FF4848	1	0.875
chr1	168320001	168440000	B.1.1.1.2.2.2.1.1	0.480176211453745	.	168320001	168440000	#DADAFF	1	0.5
chr1	168440001	168840000	B.1.1.1.2.1.1.2	0.490088105726872	.	168440001	168840000	#DADAFF	1	0.5
chr1	168840001	168960000	A.2.2.2.2.2.2.2.2.1.2.2	0.519823788546256	.	168840001	168960000	#FFDADA	1	0.625
chr1	168960001	169120000	B.1.1.1.2.1.2.1.2.1	0.487885462555066	.	168960001	169120000	#DADAFF	1	0.5
chr1	169120001	169240000	B.1.1.2.2.2.1.2.1.2.1	0.431718061674009	.	169120001	169240000	#DADAFF	1	0.5
chr1	169240001	169360000	A.2.1.2.2.1.2.2.1.2.2	0.636563876651982	.	169240001	169360000	#FF9191	1	0.75
chr1	169360001	169880000	B.1.2.1.2.1.1.2.1.2	0.384361233480176	.	169360001	169880000	#9191FF	1	0.375
chr1	169880001	169960000	B.1.2.1.2.2.2.1	0.36784140969163	.	169880001	169960000	#9191FF	1	0.375
chr1	169960001	170080000	B.2.1.2.1.1.1.1.1.1.1	0.214757709251101	.	169960001	170080000	#4848FF	1	0.25
chr1	170080001	170440000	B.2.2.1.2.1.2.2.2.2.1	0.0704845814977974	.	170080001	170440000	#0000FF	1	0.125
chr1	170440001	170760000	B.2.1.2.2.2.1.1.2.2.1	0.148678414096916	.	170440001	170760000	#4848FF	1	0.25
chr1	170760001	170880000	B.2.1.2.1.1.1.2.2.2	0.204845814977974	.	170760001	170880000	#4848FF	1	0.25
chr1	170880001	170960000	B.2.1.2.1.2.2.1.1.1.2.2	0.183920704845815	.	170880001	170960000	#4848FF	1	0.25
chr1	170960001	171040000	B.2.1.2.2.1.1.1.2.1	0.169603524229075	.	170960001	171040000	#4848FF	1	0.25
chr1	171040001	171280000	B.2.2.1.2.1.1.2.1.1.2.2.2	0.0991189427312775	.	171040001	171280000	#0000FF	1	0.125
chr1	171280001	171400000	B.2.1.2.1.2.2.2.1.1	0.179515418502203	.	171280001	171400000	#4848FF	1	0.25
chr1	171400001	171800000	A.2.2.2.2.2.2.1.2.2	0.525330396475771	.	171400001	171800000	#FFDADA	1	0.625
chr1	171800001	171960000	B.1.1.2.2.2.1.2.1.1	0.432819383259912	.	171800001	171960000	#DADAFF	1	0.5
chr1	171960001	172120000	A.2.1.2.2.2.1.2.2.2.2	0.623348017621145	.	171960001	172120000	#FF9191	1	0.75
chr1	172120001	172240000	A.2.1.2.2.1.2.2.1.1	0.638766519823789	.	172120001	172240000	#FF9191	1	0.75
chr1	172240001	172600000	A.2.1.1.1.2.2.1.1	0.70374449339207	.	172240001	172600000	#FF9191	1	0.75
chr1	172600001	172760000	B.1.1.2.2.2.1.1.1.2	0.436123348017621	.	172600001	172760000	#DADAFF	1	0.5
chr1	172760001	172880000	B.1.2.1.2.1.1.2.2.2.2.2.1	0.379955947136564	.	172760001	172880000	#9191FF	1	0.375
chr1	172880001	172960000	B.1.1.1.2.1.2.2.1.1	0.48568281938326	.	172880001	172960000	#DADAFF	1	0.5
chr1	172960001	173040000	B.1.2.1.2.2.1.1.2	0.370044052863436	.	172960001	173040000	#9191FF	1	0.375
chr1	173040001	173320000	B.1.2.1.2.1.1.2.2.2.2.2.2	0.378854625550661	.	173040001	173320000	#9191FF	1	0.375
chr1	173320001	173680000	B.1.2.1.2.1.1.2.1.1.2.2	0.385462555066079	.	173320001	173680000	#9191FF	1	0.375
chr1	173680001	173760000	A.2.2.2.2.2.2.2.2.2	0.518722466960352	.	173680001	173760000	#FFDADA	1	0.625
chr1	173760001	174240000	A.1.2.2.2.2.2.1.2.1.2	0.720264317180617	.	173760001	174240000	#FF4848	1	0.875
chr1	174240001	174520000	A.2.1.2.2.2.1.2.1.1	0.627753303964758	.	174240001	174520000	#FF9191	1	0.75
chr1	174520001	174680000	A.2.2.2.2.2.2.2.2.1.2.1	0.520925110132159	.	174520001	174680000	#FFDADA	1	0.625
chr1	174680001	174840000	A.2.2.1.2.2.2.1.2.2.2	0.575991189427313	.	174680001	174840000	#FFDADA	1	0.625
chr1	174840001	175000000	A.2.2.1.2.2.2.1.2.2.1	0.577092511013216	.	174840001	175000000	#FFDADA	1	0.625
chr1	175000001	175160000	B.2.1.2.1.2.2.1.2.1	0.181718061674009	.	175000001	175160000	#4848FF	1	0.25
chr1	175160001	175360000	B.2.2.1.2.1.2.2.1.2.2.1.2	0.0737885462555066	.	175160001	175360000	#0000FF	1	0.125
chr1	175360001	175520000	B.2.2.1.2.1.2.2.2.1	0.0715859030837004	.	175360001	175520000	#0000FF	1	0.125
chr1	175520001	175880000	B.2.2.1.2.2.2.1.2.2	0.0462555066079295	.	175520001	175880000	#0000FF	1	0.125
chr1	175880001	176160000	B.1.2.2.2.1.1.1.1.2.2.2	0.340308370044053	.	175880001	176160000	#9191FF	1	0.375
chr1	176160001	176880000	B.2.2.2.2.2.1.1	0.0066079295154185	.	176160001	176880000	#0000FF	1	0.125
chr1	176880001	177360000	B.2.2.2.2.2.1.2.2	0.00440528634361234	.	176880001	177360000	#0000FF	1	0.125
chr1	177360001	177560000	B.2.2.1.2.2.2.2.1.1.2.2	0.0429515418502203	.	177360001	177560000	#0000FF	1	0.125
chr1	177560001	177720000	B.2.2.1.2.2.2.1.1.1.1	0.0517621145374449	.	177560001	177720000	#0000FF	1	0.125
chr1	177720001	178040000	B.2.1.2.2.2.2.1.1.2	0.135462555066079	.	177720001	178040000	#4848FF	1	0.25
chr1	178040001	178320000	A.1.2.2.2.2.2.1.2.2	0.719162995594714	.	178040001	178320000	#FF4848	1	0.875
chr1	178320001	178600000	A.2.2.1.2.2.1.1.1.1	0.591409691629956	.	178320001	178600000	#FFDADA	1	0.625
chr1	178600001	179040000	A.2.2.2.2.2.2.1.1.1	0.52863436123348	.	178600001	179040000	#FFDADA	1	0.625
chr1	179040001	179120000	A.2.1.1.1.1.2.2.2	0.70704845814978	.	179040001	179120000	#FF9191	1	0.75
chr1	179120001	179320000	A.2.1.2.2.1.1.1.2.2.1	0.644273127753304	.	179120001	179320000	#FF9191	1	0.75
chr1	179320001	179640000	B.1.2.1.2.1.1.2.1.1.2.1	0.386563876651982	.	179320001	179640000	#9191FF	1	0.375
chr1	179640001	179840000	B.1.1.2.1.1.2.1.2.2	0.468061674008811	.	179640001	179840000	#DADAFF	1	0.5
chr1	179840001	180120000	A.1.1.2.2.2.2.1.1.2	0.883259911894273	.	179840001	180120000	#FF0000	1	1
chr1	180120001	180240000	A.2.1.1.1.1.2.2.1	0.708149779735683	.	180120001	180240000	#FF9191	1	0.75
chr1	180240001	180520000	A.1.1.2.2.2.2.2.2	0.878854625550661	.	180240001	180520000	#FF0000	1	1
chr1	180520001	180640000	A.2.2.1.2.2.2.1.1.1	0.581497797356828	.	180520001	180640000	#FFDADA	1	0.625
chr1	180640001	180800000	A.2.1.2.2.2.1.2.1.2	0.626651982378855	.	180640001	180800000	#FF9191	1	0.75
chr1	180800001	181160000	A.2.1.2.2.2.1.1.1.1	0.63215859030837	.	180800001	181160000	#FF9191	1	0.75
chr1	181160001	181320000	B.2.2.1.2.1.1.1.2.2.1	0.105726872246696	.	181160001	181320000	#0000FF	1	0.125
chr1	181320001	181440000	B.2.1.2.1.2.2.2.1.2.2	0.177312775330396	.	181320001	181440000	#4848FF	1	0.25
chr1	181440001	181760000	B.2.2.2.2.1.1.2.2	0.0154185022026432	.	181440001	181760000	#0000FF	1	0.125
chr1	181760001	182120000	B.2.2.2.2.1.1.1.2.2.1	0.0198237885462555	.	181760001	182120000	#0000FF	1	0.125
chr1	182120001	182200000	B.2.1.2.1.2.2.1.1.2	0.182819383259912	.	182120001	182200000	#4848FF	1	0.25
chr1	182200001	182480000	B.2.2.1.2.2.2.1.2.1	0.0473568281938326	.	182200001	182480000	#0000FF	1	0.125
chr1	182480001	182800000	B.2.2.1.2.2.2.2.2.1	0.0407488986784141	.	182480001	182800000	#0000FF	1	0.125
chr1	182800001	182920000	A.2.1.2.2.1.2.2.2.2	0.633259911894273	.	182800001	182920000	#FF9191	1	0.75
chr1	182920001	183200000	A.2.1.1.1.2.2.1.2	0.702643171806167	.	182920001	183200000	#FF9191	1	0.75
chr1	183200001	183600000	A.2.1.2.2.2.1.2.2.2.1	0.624449339207048	.	183200001	183600000	#FF9191	1	0.75
chr1	183600001	184080000	B.2.2.1.2.2.2.2.1.2	0.0418502202643172	.	183600001	184080000	#0000FF	1	0.125
chr1	184080001	184200000	B.2.2.1.2.1.1.1.2.2.2.1	0.104625550660793	.	184080001	184200000	#0000FF	1	0.125
chr1	184200001	184400000	B.2.2.1.2.1.2.2.2.2.2.2	0.0682819383259912	.	184200001	184400000	#0000FF	1	0.125
chr1	184400001	184760000	B.2.2.2.2.1.1.1.2.1.1	0.0220264317180617	.	184400001	184760000	#0000FF	1	0.125
chr1	184760001	184960000	B.2.1.2.2.1.2.2.1.2.2.2.1	0.157488986784141	.	184760001	184960000	#4848FF	1	0.25
chr1	184960001	185280000	B.1.2.1.2.1.1.1.1.1	0.397577092511013	.	184960001	185280000	#9191FF	1	0.375
chr1	185280001	185680000	B.1.2.1.2.1.1.1.2.2.1.2	0.389867841409692	.	185280001	185680000	#9191FF	1	0.375
chr1	185680001	185880000	B.2.2.1.2.1.1.2.1.1.2.2.1	0.100220264317181	.	185680001	185880000	#0000FF	1	0.125
chr1	185880001	186280000	B.2.2.1.2.2.2.2.1.1.1	0.0451541850220264	.	185880001	186280000	#0000FF	1	0.125
chr1	186280001	186400000	B.1.1.2.2.2.1.1.2.2	0.433920704845815	.	186280001	186400000	#DADAFF	1	0.5
chr1	186400001	186600000	B.2.2.1.2.1.1.2.1.2	0.0980176211453744	.	186400001	186600000	#0000FF	1	0.125
chr1	186600001	186960000	B.2.2.2.2.1.1.1.2.1.2	0.0209251101321586	.	186600001	186960000	#0000FF	1	0.125
chr1	186960001	187280000	B.2.1.2.2.2.1.2.2.2.2.2	0.137665198237885	.	186960001	187280000	#4848FF	1	0.25
chr1	187280001	187400000	B.2.1.2.1.2.2.2.1.2.1	0.1784140969163	.	187280001	187400000	#4848FF	1	0.25
chr1	187400001	187800000	B.2.1.2.2.2.1.2.2.1.1.2	0.143171806167401	.	187400001	187800000	#4848FF	1	0.25
chr1	187800001	188080000	B.1.2.2.2.1.1.1.1.2.1	0.342511013215859	.	187800001	188080000	#9191FF	1	0.375
chr1	188080001	188200000	B.1.2.1.2.2.1.1.1.1	0.372246696035242	.	188080001	188200000	#9191FF	1	0.375
chr1	188200001	188880000	B.1.2.1.2.1.1.1.2.2.1.1	0.390969162995595	.	188200001	188880000	#9191FF	1	0.375
chr1	188880001	189160000	B.1.2.1.2.1.1.2.2.2.2.1	0.381057268722467	.	188880001	189160000	#9191FF	1	0.375
chr1	189160001	189360000	B.1.2.1.2.1.1.1.1.2.2	0.395374449339207	.	189160001	189360000	#9191FF	1	0.375
chr1	189360001	189560000	B.1.1.2.2.2.1.2.2.2	0.427312775330396	.	189360001	189560000	#DADAFF	1	0.5
chr1	189560001	190000000	B.1.2.1.2.1.1.1.2.1.1.1	0.394273127753304	.	189560001	190000000	#9191FF	1	0.375
chr1	190000001	190440000	B.1.2.2.2.1.1.1.1.1	0.343612334801762	.	190000001	190440000	#9191FF	1	0.375
chr1	190440001	190800000	B.2.1.2.1.1.1.1.1.2.1.1	0.212555066079295	.	190440001	190800000	#4848FF	1	0.25
chr1	190800001	191000000	B.2.1.2.2.2.1.1.1.2	0.150881057268722	.	190800001	191000000	#4848FF	1	0.25
chr1	191000001	191160000	B.2.1.2.1.2.1.2.2.1	0.18942731277533	.	191000001	191160000	#4848FF	1	0.25
chr1	191160001	191360000	B.2.1.2.1.1.2.1.2.2.2	0.199339207048458	.	191160001	191360000	#4848FF	1	0.25
chr1	191360001	191480000	B.2.1.2.2.1.1.1.2.2	0.168502202643172	.	191360001	191480000	#4848FF	1	0.25
chr1	191480001	191760000	B.2.1.2.2.2.1.1.2.1	0.149779735682819	.	191480001	191760000	#4848FF	1	0.25
chr1	191760001	191880000	B.2.1.2.1.2.2.1.1.1.2.1.1	0.186123348017621	.	191760001	191880000	#4848FF	1	0.25
chr1	191880001	192040000	B.2.1.2.1.1.2.1.2.2.1	0.200440528634361	.	191880001	192040000	#4848FF	1	0.25
chr1	192040001	192120000	B.2.1.2.1.2.2.2.2.1	0.176211453744493	.	192040001	192120000	#4848FF	1	0.25
chr1	192120001	192440000	B.2.1.2.2.2.2.1.2.2.1	0.13215859030837	.	192120001	192440000	#4848FF	1	0.25
chr1	192440001	192760000	B.2.1.2.1.1.1.1.2	0.209251101321586	.	192440001	192760000	#4848FF	1	0.25
chr1	192760001	193080000	B.1.2.1.2.1.1.1.2.2.2	0.388766519823789	.	192760001	193080000	#9191FF	1	0.375
chr1	193080001	193320000	B.1.1.1.2.2.1.2	0.481277533039648	.	193080001	193320000	#DADAFF	1	0.5
chr1	193320001	193480000	B.2.1.2.1.1.1.1.1.1.2	0.213656387665198	.	193320001	193480000	#4848FF	1	0.25
chr1	193480001	193640000	B.2.2.1.2.1.1.1.1.2.2.2	0.107929515418502	.	193480001	193640000	#0000FF	1	0.125
chr1	193640001	194000000	B.2.2.1.2.2.1.1.2.2	0.0627753303964758	.	193640001	194000000	#0000FF	1	0.125
chr1	194000001	194080000	B.2.1.2.2.1.1.1.1.2.2.1	0.171806167400881	.	194000001	194080000	#4848FF	1	0.25
chr1	194080001	194360000	B.2.2.1.2.1.2.2.1.2.2.1.1	0.0748898678414097	.	194080001	194360000	#0000FF	1	0.125
chr1	194360001	194520000	B.2.1.2.1.1.2.1.2.1	0.201541850220264	.	194360001	194520000	#4848FF	1	0.25
chr1	194520001	194720000	B.2.1.2.1.1.1.1.1.2.2	0.210352422907489	.	194520001	194720000	#4848FF	1	0.25
chr1	194720001	194920000	B.2.1.2.2.2.1.2.1.2	0.145374449339207	.	194720001	194920000	#4848FF	1	0.25
chr1	194920001	195000000	B.2.1.2.1.2.1.1.1.2	0.19273127753304	.	194920001	195000000	#4848FF	1	0.25
chr1	195000001	195120000	B.1.2.1.2.2.1.2	0.368942731277533	.	195000001	195120000	#9191FF	1	0.375
chr1	195120001	195360000	B.2.2.1.2.1.1.2.2.1.1.1	0.0969162995594714	.	195120001	195360000	#0000FF	1	0.125
chr1	195360001	195520000	B.2.1.2.1.1.1.1.1.2.1.2	0.211453744493392	.	195360001	195520000	#4848FF	1	0.25
chr1	195520001	195840000	B.2.1.2.1.1.2.2.2	0.194933920704846	.	195520001	195840000	#4848FF	1	0.25
chr1	195840001	196120000	B.2.2.1.2.2.1.1.2.1	0.0638766519823789	.	195840001	196120000	#0000FF	1	0.125
chr1	196120001	196240000	B.2.1.2.1.2.2.1.2.2	0.180616740088106	.	196120001	196240000	#4848FF	1	0.25
chr1	196240001	196440000	B.2.2.1.2.1.2.1.1.1.2	0.0870044052863436	.	196240001	196440000	#0000FF	1	0.125
chr1	196440001	196840000	B.2.2.1.2.1.2.1.1.1.1	0.0881057268722467	.	196440001	196840000	#0000FF	1	0.125
chr1	196840001	197040000	B.2.2.1.2.1.1.2.2.2.2.2.1	0.0903083700440529	.	196840001	197040000	#0000FF	1	0.125
chr1	197040001	197480000	B.2.1.2.2.2.2.1.2.1.2	0.133259911894273	.	197040001	197480000	#4848FF	1	0.25
chr1	197480001	197800000	B.1.2.1.2.1.1.1.2.1.2	0.392070484581498	.	197480001	197800000	#9191FF	1	0.375
chr1	197800001	198080000	B.1.2.2.2.1.1.2	0.337004405286344	.	197800001	198080000	#9191FF	1	0.375
chr1	198080001	198280000	A.2.2.1.2.2.1.2.1.2	0.583700440528634	.	198080001	198280000	#FFDADA	1	0.625
chr1	198280001	198720000	A.2.2.1.2.2.1.2.1.1.1	0.585903083700441	.	198280001	198720000	#FFDADA	1	0.625
chr1	198720001	198960000	A.2.1.2.2.2.1.1.1.2.2	0.629955947136564	.	198720001	198960000	#FF9191	1	0.75
chr1	198960001	199160000	B.1.1.1.2.1.1.1.1.2	0.492290748898678	.	198960001	199160000	#DADAFF	1	0.5
chr1	199160001	199440000	B.1.1.2.1.1.2.1.2.1	0.469162995594714	.	199160001	199440000	#DADAFF	1	0.5
chr1	199440001	199560000	B.1.1.1.2.1.2.2.1.2	0.484581497797357	.	199440001	199560000	#DADAFF	1	0.5
chr1	199560001	200000000	A.2.1.1.1.1.1.2	0.710352422907489	.	199560001	200000000	#FF9191	1	0.75
chr1	200000001	200200000	A.2.1.2.2.1.1.1.1.1	0.647577092511013	.	200000001	200200000	#FF9191	1	0.75
chr1	200200001	200280000	A.2.1.2.2.1.2.2.2.1.2	0.634361233480176	.	200200001	200280000	#FF9191	1	0.75
chr1	200280001	200560000	A.1.1.2.2.2.2.2.1	0.879955947136564	.	200280001	200560000	#FF0000	1	1
chr1	200560001	200840000	A.1.1.2.2.2.1.1.1	0.892070484581498	.	200560001	200840000	#FF0000	1	1
chr1	200840001	201120000	A.1.1.1.2.2.1.1.2.2.2.2	0.972466960352423	.	200840001	201120000	#FF0000	1	1
chr1	201120001	201400000	A.1.1.2.2.1.1.2.1.1	0.904185022026432	.	201120001	201400000	#FF0000	1	1
chr1	201400001	201840000	A.1.1.1.1.1.1.1	1	.	201400001	201840000	#FF0000	1	1
chr1	201840001	202120000	A.1.1.1.2.2.1.1.2.2.2.1	0.973568281938326	.	201840001	202120000	#FF0000	1	1
chr1	202120001	202480000	A.1.1.2.2.1.1.2.2	0.901982378854626	.	202120001	202480000	#FF0000	1	1
chr1	202480001	202560000	A.1.2.2.2.2.1.1.1.1	0.732378854625551	.	202480001	202560000	#FF4848	1	0.875
chr1	202560001	202960000	A.1.1.1.1.1.1.2	0.998898678414097	.	202560001	202960000	#FF0000	1	1
chr1	202960001	203160000	A.1.2.1.2.1.2.1.1.1.2	0.828193832599119	.	202960001	203160000	#FF4848	1	0.875
chr1	203160001	203400000	A.1.2.1.2.1.2.1.1.1.1	0.829295154185022	.	203160001	203400000	#FF4848	1	0.875
chr1	203400001	203840000	A.1.1.1.2.2.2.1.2.1.2	0.965859030837004	.	203400001	203840000	#FF0000	1	1
chr1	203840001	203960000	A.2.1.1.2.2.1.2.1	0.686123348017621	.	203840001	203960000	#FF9191	1	0.75
chr1	203960001	204520000	A.1.1.1.2.2.2.1.1.2	0.968061674008811	.	203960001	204520000	#FF0000	1	1
chr1	204520001	204960000	A.1.1.1.2.2.2.2.2.2.1	0.959251101321586	.	204520001	204960000	#FF0000	1	1
chr1	204960001	205280000	A.1.1.1.2.2.2.1.2.1.1	0.966960352422907	.	204960001	205280000	#FF0000	1	1
chr1	205280001	205480000	A.1.1.2.2.1.1.2.1.2	0.903083700440529	.	205280001	205480000	#FF0000	1	1
chr1	205480001	205680000	A.1.1.2.2.1.2.1.1.2	0.899779735682819	.	205480001	205680000	#FF0000	1	1
chr1	205680001	205920000	A.1.2.1.2.1.1.2.1.2.1	0.835903083700441	.	205680001	205920000	#FF4848	1	0.875
chr1	205920001	205960000	A.2.1.2.2.1.2.1.1	0.640969162995595	.	205920001	205960000	#FF9191	1	0.75
chr1	206080001	206160000	A.2.1.2.2.1.2.1.1	0.640969162995595	.	206080001	206160000	#FF9191	1	0.75
chr1	206160001	206320000	A.1.2.2.2.2.2.2.1.2	0.716960352422907	.	206160001	206320000	#FF4848	1	0.875
chr1	206320001	206360000	A.2.1.2.2.1.2.1.2	0.639867841409692	.	206320001	206360000	#FF9191	1	0.75
chr1	206480001	206560000	A.2.1.2.2.1.2.1.2	0.639867841409692	.	206480001	206560000	#FF9191	1	0.75
chr1	206560001	206760000	A.1.2.1.2.1.1.2.2.1.2.1	0.832599118942731	.	206560001	206760000	#FF4848	1	0.875
chr1	206760001	207240000	A.2.1.1.1.2.2.2.1	0.701541850220264	.	206760001	207240000	#FF9191	1	0.75
chr1	207240001	207680000	B.1.1.2.2.2.1.1.2.1	0.435022026431718	.	207240001	207680000	#DADAFF	1	0.5
chr1	207680001	207760000	B.1.2.1.2.2.2.2	0.366740088105727	.	207680001	207760000	#9191FF	1	0.375
chr1	207760001	208000000	B.1.1.1.2.1.2.1.2.2	0.486784140969163	.	207760001	208000000	#DADAFF	1	0.5
chr1	208000001	208200000	B.1.2.1.2.1.1.1.2.1.1.2	0.393171806167401	.	208000001	208200000	#9191FF	1	0.375
chr1	208200001	208320000	B.1.2.2.2.1.2.1	0.335903083700441	.	208200001	208320000	#9191FF	1	0.375
chr1	208320001	208520000	B.2.1.2.2.2.1.2.2.2.2.1	0.138766519823789	.	208320001	208520000	#4848FF	1	0.25
chr1	208520001	208720000	B.2.2.2.2.1.2.1.2.2	0.0110132158590308	.	208520001	208720000	#0000FF	1	0.125
chr1	208720001	208880000	B.2.2.1.2.2.1.2.1.2.2	0.0572687224669604	.	208720001	208880000	#0000FF	1	0.125
chr1	208880001	209200000	B.2.2.2.2.1.2.2.2.2	0.00770925110132159	.	208880001	209200000	#0000FF	1	0.125
chr1	209200001	209640000	B.2.2.2.2.2.2.2.1	0.00220264317180617	.	209200001	209640000	#0000FF	1	0.125
chr1	209640001	209760000	B.2.2.1.2.1.1.1.2.1	0.106828193832599	.	209640001	209760000	#0000FF	1	0.125
chr1	209760001	209840000	B.2.2.1.2.1.1.2.2.2.1	0.0936123348017621	.	209760001	209840000	#0000FF	1	0.125
chr1	209840001	210000000	B.2.1.2.2.1.2.2.1.2.2.1	0.158590308370044	.	209840001	210000000	#4848FF	1	0.25
chr1	210000001	210440000	B.2.2.2.2.2.2.2.2	0.00110132158590308	.	210000001	210440000	#0000FF	1	0.125
chr1	210440001	210640000	B.2.2.1.2.1.1.2.2.2.2.2.2	0.0892070484581498	.	210440001	210640000	#0000FF	1	0.125
chr1	210640001	210760000	B.2.2.1.2.2.2.2.2.2	0.039647577092511	.	210640001	210760000	#0000FF	1	0.125
chr1	210760001	210960000	B.2.2.2.2.1.2.1.2.1	0.0121145374449339	.	210760001	210960000	#0000FF	1	0.125
chr1	210960001	211280000	B.2.2.2.2.1.2.2.2.1	0.00881057268722467	.	210960001	211280000	#0000FF	1	0.125
chr1	211280001	211440000	B.2.1.2.2.1.2.2.1.1	0.16079295154185	.	211280001	211440000	#4848FF	1	0.25
chr1	211440001	211680000	A.2.1.2.2.1.1.1.2.2.2	0.643171806167401	.	211440001	211680000	#FF9191	1	0.75
chr1	211680001	211840000	A.2.1.2.2.1.1.1.2.1	0.645374449339207	.	211680001	211840000	#FF9191	1	0.75
chr1	211840001	212040000	A.1.1.1.2.2.1.2.2	0.970264317180617	.	211840001	212040000	#FF0000	1	1
chr1	212040001	212120000	A.1.2.2.2.2.1.2.2.1	0.726872246696035	.	212040001	212120000	#FF4848	1	0.875
chr1	212120001	212400000	A.1.1.2.2.2.1.2.2.2	0.886563876651982	.	212120001	212400000	#FF0000	1	1
chr1	212400001	212480000	A.1.2.2.2.2.1.2.2.2	0.725770925110132	.	212400001	212480000	#FF4848	1	0.875
chr1	212480001	212640000	A.1.1.2.2.2.1.2.2.1	0.887665198237885	.	212480001	212640000	#FF0000	1	1
chr1	212640001	212800000	A.1.1.2.2.2.1.2.1	0.888766519823789	.	212640001	212800000	#FF0000	1	1
chr1	212800001	213000000	A.1.2.1.2.1.1.1.1	0.841409691629956	.	212800001	213000000	#FF4848	1	0.875
chr1	213000001	213200000	A.2.1.1.1.1.1.1.2	0.711453744493392	.	213000001	213200000	#FF9191	1	0.75
chr1	213200001	213480000	B.1.1.2.2.2.1.2.2.1.1	0.429515418502203	.	213200001	213480000	#DADAFF	1	0.5
chr1	213480001	213800000	B.2.2.2.2.1.1.1.2.2.2	0.0187224669603524	.	213480001	213800000	#0000FF	1	0.125
chr1	213800001	214040000	B.2.2.1.2.2.2.1.1.1.2	0.0506607929515418	.	213800001	214040000	#0000FF	1	0.125
chr1	214040001	214160000	B.2.1.2.2.1.1.1.1.1	0.174008810572687	.	214040001	214160000	#4848FF	1	0.25
chr1	214160001	214320000	B.2.1.2.2.1.2.1.2.1.2	0.162995594713656	.	214160001	214320000	#4848FF	1	0.25
chr1	214320001	214560000	B.1.2.1.2.1.1.1.1.2.1	0.39647577092511	.	214320001	214560000	#9191FF	1	0.375
chr1	214560001	214800000	A.2.1.1.1.1.1.1.1.2	0.712555066079295	.	214560001	214800000	#FF9191	1	0.75
chr1	214800001	215040000	B.2.1.2.1.1.2.2.1.2.2	0.196035242290749	.	214800001	215040000	#4848FF	1	0.25
chr1	215040001	215200000	B.2.1.2.2.2.1.2.2.2.1.1	0.140969162995595	.	215040001	215200000	#4848FF	1	0.25
chr1	215200001	215840000	B.2.2.2.2.1.2.2.1	0.00991189427312775	.	215200001	215840000	#0000FF	1	0.125
chr1	215840001	216000000	B.2.2.1.2.2.1.2.2.1.2	0.0539647577092511	.	215840001	216000000	#0000FF	1	0.125
chr1	216000001	216120000	B.2.2.1.2.2.1.2.1.1.1.1	0.0616740088105727	.	216000001	216120000	#0000FF	1	0.125
chr1	216120001	216280000	B.2.2.1.2.2.1.2.2.1.1.1	0.0561674008810573	.	216120001	216280000	#0000FF	1	0.125
chr1	216280001	216400000	B.2.2.1.2.1.1.2.2.1.2	0.0947136563876652	.	216280001	216400000	#0000FF	1	0.125
chr1	216400001	216560000	B.2.2.1.2.2.1.2.2.2	0.052863436123348	.	216400001	216560000	#0000FF	1	0.125
chr1	216560001	216720000	B.2.1.2.2.1.2.2.2.1.1	0.155286343612335	.	216560001	216720000	#4848FF	1	0.25
chr1	216720001	216880000	B.2.2.1.2.1.2.1.1.2	0.0859030837004405	.	216720001	216880000	#0000FF	1	0.125
chr1	216880001	217200000	B.2.2.2.2.1.2.1.1.1	0.0143171806167401	.	216880001	217200000	#0000FF	1	0.125
chr1	217200001	217400000	B.2.2.1.2.2.1.2.1.1.1.2	0.0605726872246696	.	217200001	217400000	#0000FF	1	0.125
chr1	217400001	217600000	B.2.2.1.2.2.1.2.2.1.1.2	0.0550660792951542	.	217400001	217600000	#0000FF	1	0.125
chr1	217600001	217680000	B.2.1.2.1.2.1.2.1	0.190528634361233	.	217600001	217680000	#4848FF	1	0.25
chr1	217680001	217840000	B.2.1.2.1.2.1.1.1.1	0.193832599118943	.	217680001	217840000	#4848FF	1	0.25
chr1	217840001	217960000	B.2.2.1.2.1.1.1.1.2.1	0.110132158590308	.	217840001	217960000	#0000FF	1	0.125
chr1	217960001	218120000	B.2.1.2.2.1.2.2.2.2	0.153083700440529	.	217960001	218120000	#4848FF	1	0.25
chr1	218120001	218480000	B.2.1.2.2.1.2.2.1.2.2.2.2	0.156387665198238	.	218120001	218480000	#4848FF	1	0.25
chr1	218480001	218720000	A.2.1.1.1.1.1.1.1.1	0.713656387665198	.	218480001	218720000	#FF9191	1	0.75
chr1	218720001	218800000	A.2.2.2.2.2.1.2	0.529735682819383	.	218720001	218800000	#FFDADA	1	0.625
chr1	218800001	218920000	A.2.2.1.2.1.1	0.598017621145374	.	218800001	218920000	#FFDADA	1	0.625
chr1	218920001	219160000	A.2.2.1.2.2.1.2.2	0.582599118942731	.	218920001	219160000	#FFDADA	1	0.625
chr1	219160001	219360000	B.1.1.2.2.2.1.2.1.2.2	0.430616740088106	.	219160001	219360000	#DADAFF	1	0.5
chr1	219360001	219480000	B.1.2.1.2.2.1.1.1.2	0.371145374449339	.	219360001	219480000	#9191FF	1	0.375
chr1	219480001	219760000	B.2.1.2.1.1.2.2.1.2.1	0.197136563876652	.	219480001	219760000	#4848FF	1	0.25
chr1	219760001	220080000	B.2.2.1.2.1.1.2.2.1.1.2	0.0958149779735683	.	219760001	220080000	#0000FF	1	0.125
chr1	220080001	220200000	B.1.1.1.2.2.2.1.2	0.479074889867841	.	220080001	220200000	#DADAFF	1	0.5
chr1	220200001	220720000	B.1.2.2.2.1.1.1.1.2.2.1	0.341409691629956	.	220200001	220720000	#9191FF	1	0.375
chr1	220720001	220960000	B.2.1.2.2.1.2.1.2.1.1	0.164096916299559	.	220720001	220960000	#4848FF	1	0.25
chr1	220960001	221320000	B.2.2.1.2.1.2.2.1.2.1.1	0.079295154185022	.	220960001	221320000	#0000FF	1	0.125
chr1	221320001	221600000	B.2.1.2.2.2.1.2.2.1.1.1	0.144273127753304	.	221320001	221600000	#4848FF	1	0.25
chr1	221600001	221800000	B.2.1.2.1.1.2.1.1.2	0.202643171806167	.	221600001	221800000	#4848FF	1	0.25
chr1	221800001	222240000	B.2.2.1.2.1.2.2.1.2.1.2.2.1	0.0770925110132159	.	221800001	222240000	#0000FF	1	0.125
chr1	222240001	222360000	B.2.1.2.2.1.2.2.2.1.2	0.154185022026432	.	222240001	222360000	#4848FF	1	0.25
chr1	222360001	222640000	B.2.2.1.2.2.1.1.1.1.1	0.0671806167400881	.	222360001	222640000	#0000FF	1	0.125
chr1	222640001	223000000	A.2.2.1.2.2.1.2.1.1.2	0.584801762114537	.	222640001	223000000	#FFDADA	1	0.625
chr1	223000001	223240000	A.2.2.1.2.2.1.1.2	0.587004405286344	.	223000001	223240000	#FFDADA	1	0.625
chr1	223240001	223440000	A.2.1.2.2.2.2.2.1.2	0.618942731277533	.	223240001	223440000	#FF9191	1	0.75
chr1	223440001	223680000	A.2.2.1.2.2.1.1.1.2.1.2	0.58920704845815	.	223440001	223680000	#FFDADA	1	0.625
chr1	223680001	223840000	A.2.1.2.2.1.2.2.1.2.1	0.637665198237885	.	223680001	223840000	#FF9191	1	0.75
chr1	223840001	224080000	A.1.2.1.2.1.1.1.2.2	0.838105726872247	.	223840001	224080000	#FF4848	1	0.875
chr1	224080001	224200000	A.2.1.2.2.1.2.2.2.1.1	0.635462555066079	.	224080001	224200000	#FF9191	1	0.75
chr1	224200001	224640000	A.1.1.1.2.2.1.2.1	0.97136563876652	.	224200001	224640000	#FF0000	1	1
chr1	224640001	225000000	A.2.1.2.2.2.2.2.2.2.2.2	0.614537444933921	.	224640001	225000000	#FF9191	1	0.75
chr1	225000001	225200000	A.2.2.1.2.2.1.1.1.2.2	0.588105726872247	.	225000001	225200000	#FFDADA	1	0.625
chr1	225200001	225280000	B.1.1.1.2.2.2.2.2.1	0.475770925110132	.	225200001	225280000	#DADAFF	1	0.5
chr1	225280001	225640000	A.2.2.1.2.2.1.1.1.2.1.1	0.590308370044053	.	225280001	225640000	#FFDADA	1	0.625
chr1	225640001	226240000	A.1.1.1.1.1.2.1.1	0.997797356828194	.	225640001	226240000	#FF0000	1	1
chr1	226240001	226520000	A.1.1.1.2.2.2.2.1	0.962555066079295	.	226240001	226520000	#FF0000	1	1
chr1	226520001	226800000	A.1.1.2.2.1.2.1.2.2.1	0.897577092511013	.	226520001	226800000	#FF0000	1	1
chr1	226800001	227080000	A.1.1.2.2.1.2.1.2.2.2	0.89647577092511	.	226800001	227080000	#FF0000	1	1
chr1	227080001	227240000	A.1.2.1.2.1.2.2.1.2	0.819383259911894	.	227080001	227240000	#FF4848	1	0.875
chr1	227240001	227360000	A.1.2.2.2.2.1.1.1.2	0.731277533039648	.	227240001	227360000	#FF4848	1	0.875
chr1	227360001	227720000	A.1.1.1.2.2.2.1.2.2.2	0.963656387665198	.	227360001	227720000	#FF0000	1	1
chr1	227720001	227840000	A.1.2.2.2.2.1.2.1	0.727973568281938	.	227720001	227840000	#FF4848	1	0.875
chr1	227840001	227920000	A.2.1.1.2.2.1.2.2	0.685022026431718	.	227840001	227920000	#FF9191	1	0.75
chr1	227920001	228160000	A.1.2.1.2.1.1.2.1.2.2	0.834801762114537	.	227920001	228160000	#FF4848	1	0.875
chr1	228160001	228440000	A.1.1.1.2.2.2.1.2.2.1	0.964757709251101	.	228160001	228440000	#FF0000	1	1
chr1	228440001	228760000	A.1.1.2.2.1.2.1.2.1	0.898678414096916	.	228440001	228760000	#FF0000	1	1
chr1	228760001	229160000	A.1.2.1.2.1.1.2.2.2	0.830396475770925	.	228760001	229160000	#FF4848	1	0.875
chr1	229160001	229640000	A.1.1.2.2.1.2.2.1.2	0.894273127753304	.	229160001	229640000	#FF0000	1	1
chr1	229640001	229720000	A.2.1.2.2.1.1.2	0.642070484581498	.	229640001	229720000	#FF9191	1	0.75
chr1	229720001	229880000	A.2.1.2.1.1.1.1.1	0.671806167400881	.	229720001	229880000	#FF9191	1	0.75
chr1	229880001	230000000	A.2.2.2.2.2.2.2.1.2	0.523127753303965	.	229880001	230000000	#FFDADA	1	0.625
chr1	230000001	230200000	B.1.1.1.2.1.1.1.1.1.1	0.494493392070485	.	230000001	230200000	#DADAFF	1	0.5
chr1	230200001	230520000	A.2.1.2.2.2.2.2.2.1	0.61784140969163	.	230200001	230520000	#FF9191	1	0.75
chr1	230520001	230800000	B.1.1.2.1.1.2.1.1	0.470264317180617	.	230520001	230800000	#DADAFF	1	0.5
chr1	230800001	231360000	A.2.1.2.2.2.2.1.2	0.621145374449339	.	230800001	231360000	#FF9191	1	0.75
chr1	231360001	231840000	A.1.2.2.2.2.2.1.1.2	0.723568281938326	.	231360001	231840000	#FF4848	1	0.875
chr1	231840001	232000000	B.1.1.2.1.1.2.2.1.1	0.466960352422908	.	231840001	232000000	#DADAFF	1	0.5
chr1	232000001	232160000	A.2.2.1.2.2.2.2	0.57488986784141	.	232000001	232160000	#FFDADA	1	0.625
chr1	232160001	232360000	A.2.2.2.2.2.2.2.1.1	0.524229074889868	.	232160001	232360000	#FFDADA	1	0.625
chr1	232360001	232760000	A.2.1.2.2.2.2.2.2.2.1	0.616740088105727	.	232360001	232760000	#FF9191	1	0.75
chr1	232760001	232960000	B.1.1.2.1.1.2.2.2	0.464757709251101	.	232760001	232960000	#DADAFF	1	0.5
chr1	232960001	233080000	B.1.1.2.1.1.1.2.1	0.472466960352423	.	232960001	233080000	#DADAFF	1	0.5
chr1	233080001	233440000	B.1.1.1.2.1.1.1.2	0.491189427312775	.	233080001	233440000	#DADAFF	1	0.5
chr1	233440001	233640000	B.1.1.1.2.1.1.1.1.1.2	0.493392070484582	.	233440001	233640000	#DADAFF	1	0.5
chr1	233640001	234000000	B.1.1.2.1.2.2.1.2	0.455947136563877	.	233640001	234000000	#DADAFF	1	0.5
chr1	234000001	234080000	A.2.2.2.2.2.2.2.2.1.1	0.522026431718062	.	234000001	234080000	#FFDADA	1	0.625
chr1	234080001	234160000	A.2.2.1.2.1.2.1	0.596916299559471	.	234080001	234160000	#FFDADA	1	0.625
chr1	234160001	234520000	A.2.1.2.2.2.2.1.1	0.622246696035242	.	234160001	234520000	#FF9191	1	0.75
chr1	234520001	234880000	A.1.1.1.1.1.2.2.2	0.994493392070485	.	234520001	234880000	#FF0000	1	1
chr1	234880001	235000000	A.1.2.1.2.1.2.2.1.1.2	0.820484581497797	.	234880001	235000000	#FF4848	1	0.875
chr1	235000001	235200000	A.1.1.1.2.2.1.1.2.1	0.975770925110132	.	235000001	235200000	#FF0000	1	1
chr1	235240001	235280000	A.1.1.1.2.2.1.1.2.1	0.975770925110132	.	235240001	235280000	#FF0000	1	1
chr1	235280001	235600000	A.1.1.1.1.1.2.1.2	0.996696035242291	.	235280001	235600000	#FF0000	1	1
chr1	235600001	235920000	A.1.1.1.2.2.1.1.2.2.1	0.974669603524229	.	235600001	235920000	#FF0000	1	1
chr1	235920001	236240000	A.1.1.1.1.2.2	0.991189427312775	.	235920001	236240000	#FF0000	1	1
chr1	236240001	236440000	A.1.2.1.2.1.1.2.2.1.2.2	0.831497797356828	.	236240001	236440000	#FF4848	1	0.875
chr1	236440001	236760000	A.1.2.1.2.1.1.1.2.1.1	0.840308370044053	.	236440001	236760000	#FF4848	1	0.875
chr1	236760001	237040000	B.1.1.2.2.2.1.2.2.1.2	0.4284140969163	.	236760001	237040000	#DADAFF	1	0.5
chr1	237040001	237240000	B.2.2.1.2.1.1.1.1.1.2	0.111233480176211	.	237040001	237240000	#0000FF	1	0.125
chr1	237240001	237360000	B.2.1.2.1.2.2.2.2.2	0.17511013215859	.	237240001	237360000	#4848FF	1	0.25
chr1	237360001	237880000	B.2.2.2.2.1.2.1.1.2	0.013215859030837	.	237360001	237880000	#0000FF	1	0.125
chr1	237880001	238080000	B.2.2.1.2.1.2.2.2.2.2.1	0.0693832599118943	.	237880001	238080000	#0000FF	1	0.125
chr1	238080001	238360000	B.2.2.1.2.2.1.1.1.1.2	0.066079295154185	.	238080001	238360000	#0000FF	1	0.125
chr1	238360001	238440000	B.2.1.2.2.1.2.1.2.2	0.161894273127753	.	238360001	238440000	#4848FF	1	0.25
chr1	238440001	238560000	B.2.1.2.1.2.1.2.2.2	0.188325991189427	.	238440001	238560000	#4848FF	1	0.25
chr1	238560001	238760000	B.2.1.2.2.1.1.1.1.2.1	0.172907488986784	.	238560001	238760000	#4848FF	1	0.25
chr1	238760001	238960000	B.2.1.2.1.1.2.2.1.1	0.198237885462555	.	238760001	238960000	#4848FF	1	0.25
chr1	238960001	239160000	B.2.1.2.2.2.1.2.2.2.1.2	0.139867841409692	.	238960001	239160000	#4848FF	1	0.25
chr1	239160001	239320000	B.1.2.2.2.1.2.2	0.334801762114537	.	239160001	239320000	#9191FF	1	0.375
chr1	239320001	239560000	B.2.1.2.2.2.1.1.2.2.2	0.147577092511013	.	239320001	239560000	#4848FF	1	0.25
chr1	239560001	239920000	B.2.2.1.2.1.2.2.1.2.1.2.2.2	0.0759911894273128	.	239560001	239920000	#0000FF	1	0.125
chr1	239920001	240160000	B.2.1.2.2.2.1.1.1.1	0.151982378854626	.	239920001	240160000	#4848FF	1	0.25
chr1	240160001	240400000	B.2.1.2.2.2.2.1.2.2.2	0.131057268722467	.	240160001	240400000	#4848FF	1	0.25
chr1	240400001	240600000	B.2.2.1.2.1.1.2.2.2.2.1.1	0.092511013215859	.	240400001	240600000	#0000FF	1	0.125
chr1	240600001	241120000	B.2.2.1.2.1.2.2.1.2.2.2	0.0726872246696035	.	240600001	241120000	#0000FF	1	0.125
chr1	241120001	241400000	B.2.2.1.2.1.1.2.2.2.2.1.2	0.0914096916299559	.	241120001	241400000	#0000FF	1	0.125
chr1	241400001	241680000	B.2.1.2.2.2.1.2.2.1.2	0.142070484581498	.	241400001	241680000	#4848FF	1	0.25
chr1	241680001	242040000	A.2.1.2.2.2.1.1.2	0.628854625550661	.	241680001	242040000	#FF9191	1	0.75
chr1	242040001	242400000	B.1.1.1.2.2.2.2.1.2	0.476872246696035	.	242040001	242400000	#DADAFF	1	0.5
chr1	242400001	242600000	B.1.2.1.2.1.1.2.2.1	0.383259911894273	.	242400001	242600000	#9191FF	1	0.375
chr1	242600001	242840000	B.2.1.2.2.1.2.2.1.2.1	0.159691629955947	.	242600001	242840000	#4848FF	1	0.25
chr1	242840001	243200000	B.2.1.2.1.1.2.1.1.1	0.20374449339207	.	242840001	243200000	#4848FF	1	0.25
chr1	243200001	243320000	B.1.1.2.2.2.2.1	0.426211453744493	.	243200001	243320000	#DADAFF	1	0.5
chr1	243320001	243480000	A.2.2.2.2.2.1.1.2	0.530837004405286	.	243320001	243480000	#FFDADA	1	0.625
chr1	243480001	244000000	B.2.2.1.2.1.1.1.1.1.1	0.112334801762115	.	243480001	244000000	#0000FF	1	0.125
chr1	244000001	244080000	B.2.1.2.1.2.1.1.2	0.191629955947137	.	244000001	244080000	#4848FF	1	0.25
chr1	244080001	244480000	B.2.1.2.2.1.2.1.1	0.165198237885463	.	244080001	244480000	#4848FF	1	0.25
chr1	244480001	244640000	A.2.2.1.2.1.2.2.2.2	0.592511013215859	.	244480001	244640000	#FFDADA	1	0.625
chr1	244640001	244760000	B.1.1.2.1.1.1.1	0.473568281938326	.	244640001	244760000	#DADAFF	1	0.5
chr1	244760001	244840000	A.2.2.1.2.1.2.2.2.1.2	0.593612334801762	.	244760001	244840000	#FFDADA	1	0.625
chr1	244840001	245000000	A.2.2.1.2.1.2.2.2.1.1	0.594713656387665	.	244840001	245000000	#FFDADA	1	0.625
chr1	245000001	245240000	A.2.1.2.2.1.1.1.1.2	0.64647577092511	.	245000001	245240000	#FF9191	1	0.75
chr1	245240001	245360000	B.1.1.1.2.2.2.2.2.2	0.474669603524229	.	245240001	245360000	#DADAFF	1	0.5
chr1	245360001	245480000	B.1.1.2.1.1.1.2.2	0.47136563876652	.	245360001	245480000	#DADAFF	1	0.5
chr1	245480001	245760000	B.1.2.1.2.1.2.2.1	0.374449339207048	.	245480001	245760000	#9191FF	1	0.375
chr1	245760001	245840000	B.1.1.1.2.2.2.2.1.1	0.477973568281938	.	245760001	245840000	#DADAFF	1	0.5
chr1	245840001	246240000	B.1.2.2.2.2.2.1.2.1	0.318281938325991	.	245840001	246240000	#9191FF	1	0.375
chr1	246240001	246600000	B.1.2.1.2.1.2.2.2	0.373348017621145	.	246240001	246600000	#9191FF	1	0.375
chr1	246600001	246720000	A.2.2.2.2.2.1.1.1	0.531938325991189	.	246600001	246720000	#FFDADA	1	0.625
chr1	246720001	246960000	A.1.2.1.2.1.1.1.2.1.2	0.83920704845815	.	246720001	246960000	#FF4848	1	0.875
chr1	246960001	247200000	A.1.2.2.2.2.2.1.1.1	0.724669603524229	.	246960001	247200000	#FF4848	1	0.875
chr1	247200001	247280000	A.2.1.1.1.1.2.1	0.709251101321586	.	247200001	247280000	#FF9191	1	0.75
chr1	247280001	247560000	B.1.1.1.2.2.1.1	0.482378854625551	.	247280001	247560000	#DADAFF	1	0.5
chr1	247560001	247960000	B.2.2.1.2.2.1.1.1.2	0.0649779735682819	.	247560001	247960000	#0000FF	1	0.125
chr1	247960001	248120000	B.2.2.2.2.2.2.1	0.00330396475770925	.	247960001	248120000	#0000FF	1	0.125
chr1	248120001	248240000	B.2.1.2.2.1.1.2.1	0.167400881057269	.	248120001	248240000	#4848FF	1	0.25
chr1	248240001	248440000	B.2.2.1.2.2.1.2.1.1.2	0.0594713656387665	.	248240001	248440000	#0000FF	1	0.125
chr1	248440001	248640000	B.2.2.1.2.2.1.2.1.2.1	0.0583700440528634	.	248440001	248640000	#0000FF	1	0.125
chr1	248640001	248760000	B.2.1.2.2.1.1.2.2	0.166299559471366	.	248640001	248760000	#4848FF	1	0.25
chr1	248760001	248920000	B.2.1.2.2.1.1.1.1.2.2.2	0.170704845814978	.	248760001	248920000	#4848FF	1	0.25
chr1	249040001	249120000	B.2.1.2.2.1.1.1.1.2.2.2	0.170704845814978	.	249040001	249120000	#4848FF	1	0.25
chr1	249120001	249240000	A.2.2.1.2.1.2.2.1	0.595814977973568	.	249120001	249240000	#FFDADA	1	0.625
chr2	1	280000	A.2.2.2.2.2.1.1.1.1	0.612936344969199	.	1	280000	#FFDADA	1	0.625
chr2	280001	440000	B.1.1.1.2.2.2.1.1	0.568788501026694	.	280001	440000	#DADAFF	1	0.5
chr2	440001	600000	B.1.1.2.1.1.2.1.2	0.5564681724846	.	440001	600000	#DADAFF	1	0.5
chr2	600001	720000	A.2.2.1.2.2.1.1.2	0.643737166324435	.	600001	720000	#FFDADA	1	0.625
chr2	760001	1200000	A.2.1.2.2.1.2.1.1	0.698151950718686	.	760001	1200000	#FF9191	1	0.75
chr2	1200001	1440000	A.2.2.1.1.1.2.2	0.669404517453799	.	1200001	1440000	#FFDADA	1	0.625
chr2	1440001	1560000	A.2.2.2.2.1.1.2.1	0.619096509240246	.	1440001	1560000	#FFDADA	1	0.625
chr2	1560001	1800000	A.1.2.1.2.2.2.2.1.2.2	0.824435318275154	.	1560001	1800000	#FF4848	1	0.875
chr2	1800001	2080000	B.1.2.1.2.2.2.1.1.2.2	0.448665297741273	.	1800001	2080000	#9191FF	1	0.375
chr2	2080001	2160000	B.1.1.2.2.2.2.2.1	0.527720739219713	.	2080001	2160000	#DADAFF	1	0.5
chr2	2160001	2240000	B.1.2.1.2.2.1.1.1.1	0.458932238193018	.	2160001	2240000	#9191FF	1	0.375
chr2	2240001	2360000	B.1.2.1.2.2.2.1.2	0.447638603696099	.	2240001	2360000	#9191FF	1	0.375
chr2	2360001	2560000	B.1.2.2.1.1.1.2.2.1	0.43429158110883	.	2360001	2560000	#9191FF	1	0.375
chr2	2560001	2720000	B.1.2.1.2.2.2.1.1.1	0.450718685831622	.	2560001	2720000	#9191FF	1	0.375
chr2	2720001	2840000	B.1.2.2.1.1.1.1.1.2.1	0.441478439425051	.	2720001	2840000	#9191FF	1	0.375
chr2	2840001	3120000	B.1.2.2.1.1.1.1.1.2.2.1	0.440451745379877	.	2840001	3120000	#9191FF	1	0.375
chr2	3120001	3440000	A.2.2.2.2.1.2.2	0.613963039014374	.	3120001	3440000	#FFDADA	1	0.625
chr2	3440001	3640000	A.2.1.2.2.1.2.1.2.2	0.695071868583162	.	3440001	3640000	#FF9191	1	0.75
chr2	3640001	3960000	B.1.2.2.1.1.1.1.2.1.1	0.438398357289528	.	3640001	3960000	#9191FF	1	0.375
chr2	3960001	4080000	B.1.2.1.2.2.2.2.1	0.446611909650924	.	3960001	4080000	#9191FF	1	0.375
chr2	4080001	4240000	B.2.1.2.2.2.2.1.2.1.2	0.164271047227926	.	4080001	4240000	#4848FF	1	0.25
chr2	4240001	4320000	B.2.1.1.1.2.1.2.1.1	0.337782340862423	.	4240001	4320000	#4848FF	1	0.25
chr2	4320001	4920000	B.2.2.2.2.2.1.2.1	0.00410677618069815	.	4320001	4920000	#0000FF	1	0.125
chr2	4920001	5040000	B.1.2.2.1.1.2.1.1	0.431211498973306	.	4920001	5040000	#9191FF	1	0.375
chr2	5120001	5280000	B.2.1.1.1.2.2.2.2.1.2.2	0.314168377823409	.	5120001	5280000	#4848FF	1	0.25
chr2	5280001	5520000	B.2.1.2.2.2.2.2.1.2.2	0.160164271047228	.	5280001	5520000	#4848FF	1	0.25
chr2	5520001	5680000	B.2.1.1.1.2.2.2.1.2.2.1	0.318275154004107	.	5520001	5680000	#4848FF	1	0.25
chr2	5680001	5960000	B.2.1.2.2.2.1.1.1.1	0.185831622176591	.	5680001	5960000	#4848FF	1	0.25
chr2	5960001	6080000	B.1.2.1.2.2.2.2.2.2	0.444558521560575	.	5960001	6080000	#9191FF	1	0.375
chr2	6080001	6160000	B.1.2.2.1.1.2.2.2.2.1.1	0.424024640657084	.	6080001	6160000	#9191FF	1	0.375
chr2	6160001	6240000	B.2.1.1.1.2.1.1.1.2	0.340862422997947	.	6160001	6240000	#4848FF	1	0.25
chr2	6240001	6360000	B.1.2.1.2.2.1.1.2	0.456878850102669	.	6240001	6360000	#9191FF	1	0.375
chr2	6360001	6680000	B.1.2.2.1.1.2.2.2.2.1.2	0.42299794661191	.	6360001	6680000	#9191FF	1	0.375
chr2	6680001	7000000	B.2.1.1.1.2.2.2.2.2.1.1	0.313141683778234	.	6680001	7000000	#4848FF	1	0.25
chr2	7000001	7200000	B.1.2.1.2.2.1.2.2.2.1	0.452772073921971	.	7000001	7200000	#9191FF	1	0.375
chr2	7200001	7520000	B.2.2.1.2.2.2.1.2.2.2.2	0.0544147843942505	.	7200001	7520000	#0000FF	1	0.125
chr2	7520001	7800000	B.2.2.1.2.1.2.1.2.2.2	0.082135523613963	.	7520001	7800000	#0000FF	1	0.125
chr2	7800001	8080000	B.2.2.2.1.2.1.1.2	0.0369609856262834	.	7800001	8080000	#0000FF	1	0.125
chr2	8080001	8240000	B.2.1.2.2.2.1.1.2.1	0.183778234086242	.	8080001	8240000	#4848FF	1	0.25
chr2	8240001	8360000	B.2.1.2.2.2.1.1.2.2	0.182751540041068	.	8240001	8360000	#4848FF	1	0.25
chr2	8360001	8640000	B.2.2.1.2.1.2.1.2.2.1	0.0831622176591376	.	8360001	8640000	#0000FF	1	0.125
chr2	8640001	8960000	B.1.2.1.2.2.1.2.2.1.1	0.45482546201232	.	8640001	8960000	#9191FF	1	0.375
chr2	8960001	9280000	A.2.1.1.2.1.2.1.2.2	0.740246406570842	.	8960001	9280000	#FF9191	1	0.75
chr2	9280001	9600000	A.1.1.2.1.1.2.2.1	0.95482546201232	.	9280001	9600000	#FF0000	1	1
chr2	9600001	9920000	A.1.1.1.2.2.1.1.1.2	0.976386036960986	.	9600001	9920000	#FF0000	1	1
chr2	9920001	10120000	A.1.1.2.1.2.2.1.1.1.1	0.939425051334702	.	9920001	10120000	#FF0000	1	1
chr2	10120001	10240000	A.1.2.1.2.1.2.2.2	0.838809034907598	.	10120001	10240000	#FF4848	1	0.875
chr2	10240001	10400000	A.1.1.2.1.2.2.1.1.2.2.2	0.935318275154004	.	10240001	10400000	#FF0000	1	1
chr2	10400001	10520000	A.1.1.2.1.2.2.1.2.1	0.93429158110883	.	10400001	10520000	#FF0000	1	1
chr2	10520001	10640000	A.1.2.1.2.1.1.1.2.1.2	0.851129363449692	.	10520001	10640000	#FF4848	1	0.875
chr2	10640001	10880000	A.1.1.2.1.1.1.1.2.1.2	0.96611909650924	.	10640001	10880000	#FF0000	1	1
chr2	10880001	11320000	A.1.1.1.2.1.1.1	0.982546201232033	.	10880001	11320000	#FF0000	1	1
chr2	11320001	11640000	A.1.1.2.1.1.2.2.2.1.2	0.952772073921971	.	11320001	11640000	#FF0000	1	1
chr2	11640001	11960000	A.1.2.1.2.2.1.1.2.1.2	0.835728952772074	.	11640001	11960000	#FF4848	1	0.875
chr2	11960001	12360000	A.2.1.1.2.1.2.1.1.2	0.743326488706366	.	11960001	12360000	#FF9191	1	0.75
chr2	12360001	12560000	A.2.2.1.1.1.1.1.2	0.673511293634497	.	12360001	12560000	#FFDADA	1	0.625
chr2	12560001	12640000	A.2.2.1.2.2.2	0.638603696098563	.	12560001	12640000	#FFDADA	1	0.625
chr2	12640001	12920000	A.2.2.1.1.1.1.1.1	0.674537987679671	.	12640001	12920000	#FFDADA	1	0.625
chr2	12920001	13160000	B.1.1.1.1.2.2.1.2	0.586242299794661	.	12920001	13160000	#DADAFF	1	0.5
chr2	13160001	13800000	B.2.2.2.1.2.2.2.2.2.2	0.0195071868583162	.	13160001	13800000	#0000FF	1	0.125
chr2	13800001	13960000	B.2.1.1.1.2.1.2.2.2.2	0.330595482546201	.	13800001	13960000	#4848FF	1	0.25
chr2	13960001	14160000	B.2.1.2.2.2.2.2.2.1	0.159137577002053	.	13960001	14160000	#4848FF	1	0.25
chr2	14160001	14320000	B.2.1.2.2.2.2.1.1.1.1	0.169404517453799	.	14160001	14320000	#4848FF	1	0.25
chr2	14320001	14440000	B.2.1.1.1.2.1.2.1.2.1.1	0.336755646817248	.	14320001	14440000	#4848FF	1	0.25
chr2	14440001	14640000	B.2.2.1.2.1.2.2.1.2.1	0.0770020533880904	.	14440001	14640000	#0000FF	1	0.125
chr2	14640001	14760000	B.2.1.1.1.2.1.2.2.2.1	0.331622176591376	.	14640001	14760000	#4848FF	1	0.25
chr2	14760001	15000000	B.2.2.2.1.2.1.1.1.1	0.0390143737166324	.	14760001	15000000	#0000FF	1	0.125
chr2	15000001	15280000	B.2.2.1.2.2.2.1.2.2.2.1	0.0554414784394251	.	15000001	15280000	#0000FF	1	0.125
chr2	15280001	15440000	B.1.2.1.2.2.2.1.1.2.1	0.449691991786448	.	15280001	15440000	#9191FF	1	0.375
chr2	15440001	15520000	B.1.2.1.1.1.2.2.2.1.1	0.514373716632444	.	15440001	15520000	#9191FF	1	0.375
chr2	15520001	15760000	B.1.1.2.2.1.1.2.2	0.542094455852156	.	15520001	15760000	#DADAFF	1	0.5
chr2	15760001	16240000	B.2.2.1.2.2.2.1.1.2	0.0585215605749487	.	15760001	16240000	#0000FF	1	0.125
chr2	16240001	16280000	B.1.2.2.1.1.2.1.2.2	0.428131416837782	.	16240001	16280000	#9191FF	1	0.375
chr2	16320001	16400000	B.1.2.2.1.1.2.1.2.2	0.428131416837782	.	16320001	16400000	#9191FF	1	0.375
chr2	16400001	16880000	B.2.2.1.2.1.2.1.2.1	0.0841889117043121	.	16400001	16880000	#0000FF	1	0.125
chr2	16880001	16960000	B.1.2.2.1.1.2.1.2.1.2	0.429158110882957	.	16880001	16960000	#9191FF	1	0.375
chr2	16960001	17240000	B.2.2.1.2.2.2.2.1.2	0.0523613963039014	.	16960001	17240000	#0000FF	1	0.125
chr2	17240001	17360000	B.2.1.2.2.2.1.2.2.2.2.1	0.172484599589322	.	17240001	17360000	#4848FF	1	0.25
chr2	17360001	17560000	B.2.2.1.2.2.2.2.2.2.2.1	0.0492813141683778	.	17360001	17560000	#0000FF	1	0.125
chr2	17560001	17840000	B.2.2.1.2.2.2.1.2.2.1	0.0564681724845996	.	17560001	17840000	#0000FF	1	0.125
chr2	17840001	17960000	B.1.2.1.2.2.1.2.1	0.455852156057495	.	17840001	17960000	#9191FF	1	0.375
chr2	17960001	18280000	B.2.2.1.2.1.2.2.1.1.2.2.2	0.0780287474332649	.	17960001	18280000	#0000FF	1	0.125
chr2	18280001	18520000	B.2.1.2.2.2.1.2.2.2.2.2.2	0.170431211498973	.	18280001	18520000	#4848FF	1	0.25
chr2	18520001	19000000	B.2.2.2.1.2.1.1.1.2	0.0379876796714579	.	18520001	19000000	#0000FF	1	0.125
chr2	19000001	19160000	B.1.2.1.2.2.1.2.2.2.2	0.451745379876797	.	19000001	19160000	#9191FF	1	0.375
chr2	19160001	19280000	B.1.1.2.2.2.2.2.2	0.526694045174538	.	19160001	19280000	#DADAFF	1	0.5
chr2	19280001	19440000	B.1.2.2.1.1.1.1.1.2.2.2	0.439425051334702	.	19280001	19440000	#9191FF	1	0.375
chr2	19440001	20080000	B.2.1.1.1.2.2.2.2.1.2.1	0.315195071868583	.	19440001	20080000	#4848FF	1	0.25
chr2	20080001	20360000	A.2.1.1.2.1.1.2	0.745379876796715	.	20080001	20360000	#FF9191	1	0.75
chr2	20360001	20560000	A.2.1.1.2.1.1.1	0.746406570841889	.	20360001	20560000	#FF9191	1	0.75
chr2	20560001	20840000	A.2.1.2.2.1.1.2.1.2	0.702258726899384	.	20560001	20840000	#FF9191	1	0.75
chr2	20840001	21080000	B.1.2.2.1.1.2.2.1.1	0.427104722792608	.	20840001	21080000	#9191FF	1	0.375
chr2	21080001	21440000	B.2.2.1.2.1.1.1.1.1	0.0924024640657084	.	21080001	21440000	#0000FF	1	0.125
chr2	21440001	21840000	B.2.2.2.1.2.2.2.2.1	0.0225872689938398	.	21440001	21840000	#0000FF	1	0.125
chr2	21840001	22040000	B.2.2.1.2.2.2.1.2.1	0.0574948665297741	.	21840001	22040000	#0000FF	1	0.125
chr2	22040001	22240000	B.2.1.2.2.2.2.2.2.2.2.2	0.15605749486653	.	22040001	22240000	#4848FF	1	0.25
chr2	22240001	22400000	B.2.1.2.2.2.2.1.1.1.2	0.168377823408624	.	22240001	22400000	#4848FF	1	0.25
chr2	22400001	22600000	B.2.2.1.2.2.2.2.2.2.1	0.0503080082135524	.	22400001	22600000	#0000FF	1	0.125
chr2	22600001	22720000	B.1.2.2.1.1.2.1.2.1.1	0.430184804928131	.	22600001	22720000	#9191FF	1	0.375
chr2	22720001	23240000	B.2.2.2.2.2.1.2.2	0.00308008213552361	.	22720001	23240000	#0000FF	1	0.125
chr2	23240001	23360000	B.2.1.2.2.2.2.2.2.2.2.1	0.157084188911704	.	23240001	23360000	#4848FF	1	0.25
chr2	23360001	23600000	B.2.2.1.2.1.1.1.1.2	0.0913757700205339	.	23360001	23600000	#0000FF	1	0.125
chr2	23600001	24000000	A.2.2.2.2.1.1.1	0.620123203285421	.	23600001	24000000	#FFDADA	1	0.625
chr2	24000001	24160000	A.1.2.1.2.2.2.2.1.1	0.826488706365503	.	24000001	24160000	#FF4848	1	0.875
chr2	24160001	24240000	A.1.2.1.2.1.2.2.1.1	0.840862422997947	.	24160001	24240000	#FF4848	1	0.875
chr2	24240001	24360000	A.1.2.1.2.2.2.1.1.2.1	0.830595482546201	.	24240001	24360000	#FF4848	1	0.875
chr2	24360001	24640000	A.1.1.2.1.1.2.1.1.2	0.956878850102669	.	24360001	24640000	#FF0000	1	1
chr2	24640001	24840000	A.1.1.2.1.2.2.2.1.2.2	0.927104722792608	.	24640001	24840000	#FF0000	1	1
chr2	24840001	25040000	A.1.1.2.1.2.2.1.1.2.2.1	0.936344969199179	.	24840001	25040000	#FF0000	1	1
chr2	25040001	25160000	A.1.2.1.2.1.2.1.1.2.1	0.844969199178645	.	25040001	25160000	#FF4848	1	0.875
chr2	25160001	25440000	A.1.1.2.1.1.1.1.1.2	0.968172484599589	.	25160001	25440000	#FF0000	1	1
chr2	25440001	25760000	A.1.1.2.1.1.1.1.1.1	0.969199178644764	.	25440001	25760000	#FF0000	1	1
chr2	25760001	26040000	A.1.1.1.2.2.1.2	0.974332648870637	.	25760001	26040000	#FF0000	1	1
chr2	26040001	26200000	A.1.1.2.1.2.2.1.1.2.1	0.937371663244353	.	26040001	26200000	#FF0000	1	1
chr2	26200001	26600000	A.1.1.1.2.1.2.1	0.980492813141684	.	26200001	26600000	#FF0000	1	1
chr2	26600001	27040000	A.1.1.1.2.2.1.1.2	0.975359342915811	.	26600001	27040000	#FF0000	1	1
chr2	27040001	27280000	A.1.2.1.1.1.1.2.2.1	0.893223819301848	.	27040001	27280000	#FF4848	1	0.875
chr2	27280001	27600000	A.1.1.2.1.2.2.1.2.2.2.1	0.931211498973306	.	27280001	27600000	#FF0000	1	1
chr2	27600001	28080000	A.1.1.1.2.1.2.2.1	0.979466119096509	.	27600001	28080000	#FF0000	1	1
chr2	28080001	28240000	A.1.1.2.1.2.2.2.2.2.1	0.925051334702259	.	28080001	28240000	#FF0000	1	1
chr2	28240001	28760000	A.1.1.1.2.1.2.2.2	0.978439425051335	.	28240001	28760000	#FF0000	1	1
chr2	28760001	28840000	A.1.2.1.2.1.2.2.1.2	0.839835728952772	.	28760001	28840000	#FF4848	1	0.875
chr2	28840001	29120000	A.1.1.2.1.1.2.2.2.2	0.951745379876797	.	28840001	29120000	#FF0000	1	1
chr2	29120001	29480000	A.2.1.1.2.1.2.1.2.1.2	0.741273100616016	.	29120001	29480000	#FF9191	1	0.75
chr2	29480001	29800000	B.1.2.2.1.1.1.1.1.1.2	0.442505133470226	.	29480001	29800000	#9191FF	1	0.375
chr2	29800001	30000000	B.1.2.1.2.1.1.2.1.2.1.2	0.483572895277207	.	29800001	30000000	#9191FF	1	0.375
chr2	30000001	30160000	B.1.2.2.1.1.1.1.1.1.1	0.4435318275154	.	30000001	30160000	#9191FF	1	0.375
chr2	30160001	30400000	B.1.2.1.1.1.2.2.2.1.2.2	0.51129363449692	.	30160001	30400000	#9191FF	1	0.375
chr2	30400001	30640000	B.1.2.1.2.2.2.2.2.1	0.445585215605749	.	30400001	30640000	#9191FF	1	0.375
chr2	30640001	30840000	B.1.2.1.2.2.1.2.2.1.2	0.453798767967146	.	30640001	30840000	#9191FF	1	0.375
chr2	30840001	30960000	B.1.2.1.2.2.1.1.1.2	0.457905544147844	.	30840001	30960000	#9191FF	1	0.375
chr2	30960001	31240000	B.2.2.1.2.1.2.2.1.1.1	0.0811088295687885	.	30960001	31240000	#0000FF	1	0.125
chr2	31240001	31400000	B.1.2.2.1.1.2.2.2.2.2	0.421971252566735	.	31240001	31400000	#9191FF	1	0.375
chr2	31400001	31520000	B.1.2.2.1.1.2.2.2.1	0.425051334702259	.	31400001	31520000	#9191FF	1	0.375
chr2	31520001	32080000	B.2.2.1.2.2.2.2.2.2.2.2	0.0482546201232033	.	31520001	32080000	#0000FF	1	0.125
chr2	32080001	32520000	A.1.2.2.2.2.2.1.2.2.1	0.774127310061602	.	32080001	32520000	#FF4848	1	0.875
chr2	32520001	32600000	A.2.1.1.2.1.2.2.2.1	0.738193018480493	.	32520001	32600000	#FF9191	1	0.75
chr2	32600001	32920000	A.1.2.1.2.2.1.1.2.1.1	0.836755646817248	.	32600001	32920000	#FF4848	1	0.875
chr2	32920001	33160000	A.2.1.2.2.1.1.2.1.1	0.703285420944558	.	32920001	33160000	#FF9191	1	0.75
chr2	33160001	33480000	A.2.1.2.2.1.2.1.2.1.1	0.697125256673511	.	33160001	33480000	#FF9191	1	0.75
chr2	33480001	33640000	A.2.1.2.2.1.2.1.2.1.2	0.696098562628337	.	33480001	33640000	#FF9191	1	0.75
chr2	33640001	33840000	B.1.1.2.2.1.1.2.1	0.543121149897331	.	33640001	33840000	#DADAFF	1	0.5
chr2	33840001	34240000	B.2.2.2.2.2.1.1.1	0.0082135523613963	.	33840001	34240000	#0000FF	1	0.125
chr2	34240001	34360000	B.2.1.2.2.2.1.2.2.2.1.2	0.173511293634497	.	34240001	34360000	#4848FF	1	0.25
chr2	34360001	34680000	B.2.2.2.1.2.1.2.1.1.1	0.0359342915811088	.	34360001	34680000	#0000FF	1	0.125
chr2	34680001	34800000	B.2.1.1.1.2.1.2.1.2.2	0.334702258726899	.	34680001	34800000	#4848FF	1	0.25
chr2	34800001	35200000	B.2.2.2.1.2.2.2.1.1.1	0.0256673511293634	.	34800001	35200000	#0000FF	1	0.125
chr2	35200001	35400000	B.2.1.2.2.2.1.2.2.2.1.1	0.174537987679671	.	35200001	35400000	#4848FF	1	0.25
chr2	35400001	35560000	B.2.1.2.2.2.1.2.1.1.2	0.180698151950719	.	35400001	35560000	#4848FF	1	0.25
chr2	35560001	35960000	B.2.2.1.2.1.1.2.2	0.0872689938398357	.	35560001	35960000	#0000FF	1	0.125
chr2	35960001	36080000	B.2.1.2.2.2.2.2.1.2.1	0.161190965092402	.	35960001	36080000	#4848FF	1	0.25
chr2	36080001	36280000	B.2.2.1.2.1.2.2.1.2.2	0.0759753593429158	.	36080001	36280000	#0000FF	1	0.125
chr2	36280001	36360000	B.2.1.2.2.2.2.2.1.1	0.162217659137577	.	36280001	36360000	#4848FF	1	0.25
chr2	36360001	36560000	B.2.2.1.2.1.1.1.2.2	0.0893223819301848	.	36360001	36560000	#0000FF	1	0.125
chr2	36560001	36880000	A.2.2.1.1.1.2.1.2	0.670431211498973	.	36560001	36880000	#FFDADA	1	0.625
chr2	36880001	37000000	A.2.1.2.2.1.2.2	0.694045174537988	.	36880001	37000000	#FF9191	1	0.75
chr2	37000001	37080000	A.2.2.1.2.2.1.1.1	0.64476386036961	.	37000001	37080000	#FFDADA	1	0.625
chr2	37080001	37280000	A.1.2.2.2.2.2.1.2.2.2	0.773100616016427	.	37080001	37280000	#FF4848	1	0.875
chr2	37280001	37480000	A.1.2.1.2.2.1.2.1	0.833675564681725	.	37280001	37480000	#FF4848	1	0.875
chr2	37480001	37960000	A.1.2.2.2.2.2.1.1	0.777207392197125	.	37480001	37960000	#FF4848	1	0.875
chr2	37960001	38040000	A.2.2.1.2.2.1.2.2	0.639630390143737	.	37960001	38040000	#FFDADA	1	0.625
chr2	38040001	38360000	A.2.1.2.2.1.1.2.2.1.2	0.700205338809035	.	38040001	38360000	#FF9191	1	0.75
chr2	38360001	38520000	A.2.1.1.1.1.2.2.1.1	0.761806981519507	.	38360001	38520000	#FF9191	1	0.75
chr2	38520001	38680000	A.1.2.1.2.2.2.1.1.2.2.2	0.828542094455852	.	38520001	38680000	#FF4848	1	0.875
chr2	38680001	38760000	A.2.1.1.2.1.2.2.1	0.739219712525667	.	38680001	38760000	#FF9191	1	0.75
chr2	38760001	38960000	A.1.2.1.2.1.1.1.1.2	0.854209445585216	.	38760001	38960000	#FF4848	1	0.875
chr2	38960001	39040000	A.1.2.2.2.2.2.2.1	0.772073921971253	.	38960001	39040000	#FF4848	1	0.875
chr2	39040001	39280000	A.1.2.1.2.1.1.1.1.1.2	0.85523613963039	.	39040001	39280000	#FF4848	1	0.875
chr2	39280001	39560000	A.1.2.1.2.2.2.1.1.1	0.831622176591376	.	39280001	39560000	#FF4848	1	0.875
chr2	39560001	39760000	A.2.1.1.2.1.2.1.1.1	0.74435318275154	.	39560001	39760000	#FF9191	1	0.75
chr2	39760001	40000000	B.1.1.1.1.2.2.1.1	0.587268993839836	.	39760001	40000000	#DADAFF	1	0.5
chr2	40000001	40320000	B.2.2.1.2.1.2.2.1.1.2.2.1	0.0790554414784394	.	40000001	40320000	#0000FF	1	0.125
chr2	40320001	40600000	B.2.2.2.1.2.2.2.2.2.1.2	0.0205338809034908	.	40320001	40600000	#0000FF	1	0.125
chr2	40600001	40840000	B.2.2.1.2.2.2.2.2.1	0.0513347022587269	.	40600001	40840000	#0000FF	1	0.125
chr2	40840001	41120000	B.2.2.1.2.2.1.1.2.1.2.2	0.066735112936345	.	40840001	41120000	#0000FF	1	0.125
chr2	41120001	41240000	B.2.1.1.1.2.2.1.1.2.1.2	0.327515400410678	.	41120001	41240000	#4848FF	1	0.25
chr2	41240001	41360000	B.2.1.2.2.2.1.2.1.1.1	0.181724845995893	.	41240001	41360000	#4848FF	1	0.25
chr2	41360001	41560000	B.2.2.2.1.2.2.1.1.1.2	0.0297741273100616	.	41360001	41560000	#0000FF	1	0.125
chr2	41560001	41720000	B.2.2.1.2.2.2.1.1.1.1	0.0605749486652977	.	41560001	41720000	#0000FF	1	0.125
chr2	41720001	42040000	B.2.2.2.1.2.2.2.2.2.1.1	0.0215605749486653	.	41720001	42040000	#0000FF	1	0.125
chr2	42040001	42320000	A.2.2.2.2.1.2.1.1	0.617043121149897	.	42040001	42320000	#FFDADA	1	0.625
chr2	42320001	42560000	A.1.2.1.2.2.1.2.2	0.83264887063655	.	42320001	42560000	#FF4848	1	0.875
chr2	42560001	42720000	A.1.2.1.2.1.1.1.1.1.1	0.856262833675565	.	42560001	42720000	#FF4848	1	0.875
chr2	42720001	43000000	A.1.2.1.2.1.1.1.2.2.1	0.850102669404518	.	42720001	43000000	#FF4848	1	0.875
chr2	43000001	43200000	A.1.2.1.2.1.1.1.2.1.1.2	0.852156057494867	.	43000001	43200000	#FF4848	1	0.875
chr2	43200001	43320000	A.1.2.1.2.1.1.1.2.1.1.1	0.853182751540041	.	43200001	43320000	#FF4848	1	0.875
chr2	43320001	43400000	A.1.2.2.2.1.1.1.2.1	0.794661190965092	.	43320001	43400000	#FF4848	1	0.875
chr2	43400001	43840000	A.1.1.1.2.2.1.1.1.1	0.97741273100616	.	43400001	43840000	#FF0000	1	1
chr2	43840001	44000000	A.1.2.1.1.1.1.2.1.1	0.895277207392197	.	43840001	44000000	#FF4848	1	0.875
chr2	44000001	44240000	A.1.1.2.1.2.2.1.2.2.1.2	0.932238193018481	.	44000001	44240000	#FF0000	1	1
chr2	44240001	44360000	A.2.1.1.1.2.2.1.1	0.749486652977413	.	44240001	44360000	#FF9191	1	0.75
chr2	44360001	44600000	A.1.1.2.1.2.2.1.2.2.2.2	0.930184804928131	.	44360001	44600000	#FF0000	1	1
chr2	44600001	44840000	A.1.2.2.2.1.1.1.2.2	0.793634496919918	.	44600001	44840000	#FF4848	1	0.875
chr2	44840001	45000000	A.2.1.2.1.1.1.1.2	0.720739219712526	.	44840001	45000000	#FF9191	1	0.75
chr2	45000001	45160000	A.2.1.2.1.2.1.1.1	0.71047227926078	.	45000001	45160000	#FF9191	1	0.75
chr2	45160001	45280000	A.2.1.1.1.2.2.2	0.747433264887064	.	45160001	45280000	#FF9191	1	0.75
chr2	45280001	45520000	A.2.1.1.1.2.1.2.1.1.2	0.753593429158111	.	45280001	45520000	#FF9191	1	0.75
chr2	45520001	45800000	A.1.2.1.2.1.2.1.2.1	0.842915811088296	.	45520001	45800000	#FF4848	1	0.875
chr2	45800001	46000000	A.1.2.2.2.1.1.1.1.1	0.796714579055442	.	45800001	46000000	#FF4848	1	0.875
chr2	46000001	46160000	A.1.2.1.1.1.1.2.2.2	0.892197125256673	.	46000001	46160000	#FF4848	1	0.875
chr2	46160001	46240000	A.2.1.1.1.2.2.1.2	0.748459958932238	.	46160001	46240000	#FF9191	1	0.75
chr2	46240001	46440000	A.1.2.1.1.1.1.2.1.2	0.894250513347023	.	46240001	46440000	#FF4848	1	0.875
chr2	46440001	46720000	A.1.1.2.1.1.1.2.2.2.1.2	0.959958932238193	.	46440001	46720000	#FF0000	1	1
chr2	46720001	47160000	A.1.1.1.2.2.2.2.1	0.971252566735113	.	46720001	47160000	#FF0000	1	1
chr2	47160001	47640000	A.1.1.1.2.1.1.2	0.981519507186858	.	47160001	47640000	#FF0000	1	1
chr2	47640001	47800000	A.1.2.2.2.2.2.2.2	0.771047227926078	.	47640001	47800000	#FF4848	1	0.875
chr2	47800001	48080000	A.1.2.1.2.2.2.1.1.2.2.1	0.829568788501027	.	47800001	48080000	#FF4848	1	0.875
chr2	48080001	48400000	A.2.2.2.2.1.1.2.2	0.618069815195072	.	48080001	48400000	#FFDADA	1	0.625
chr2	48400001	48480000	B.1.1.1.2.2.1.2.2	0.569815195071869	.	48400001	48480000	#DADAFF	1	0.5
chr2	48480001	48760000	A.2.2.1.1.1.2.1.1	0.671457905544148	.	48480001	48760000	#FFDADA	1	0.625
chr2	48760001	49000000	B.2.1.2.2.2.1.2.2.1	0.175564681724846	.	48760001	49000000	#4848FF	1	0.25
chr2	49000001	49360000	B.2.2.2.1.2.2.2.1.2	0.0236139630390144	.	49000001	49360000	#0000FF	1	0.125
chr2	49360001	49600000	B.2.2.1.2.2.1.2.2.2	0.0616016427104723	.	49360001	49600000	#0000FF	1	0.125
chr2	49600001	49680000	B.2.1.1.1.2.1.1.1.1.1	0.342915811088296	.	49600001	49680000	#4848FF	1	0.25
chr2	49680001	49880000	B.2.1.2.2.2.2.1.2.2	0.163244353182752	.	49680001	49880000	#4848FF	1	0.25
chr2	49880001	50000000	B.2.1.2.2.2.1.2.1.2.1.1	0.179671457905544	.	49880001	50000000	#4848FF	1	0.25
chr2	50000001	50080000	B.2.1.1.1.2.1.2.1.2.1.2	0.335728952772074	.	50000001	50080000	#4848FF	1	0.25
chr2	50080001	50280000	B.2.2.1.2.1.1.1.2.1	0.0903490759753593	.	50080001	50280000	#0000FF	1	0.125
chr2	50280001	50440000	B.2.2.1.2.1.1.2.1	0.0882956878850103	.	50280001	50440000	#0000FF	1	0.125
chr2	50440001	50720000	B.2.2.2.1.2.2.1.2.2	0.026694045174538	.	50440001	50720000	#0000FF	1	0.125
chr2	50720001	51040000	B.2.2.1.2.2.1.1.2.2.1	0.0657084188911704	.	50720001	51040000	#0000FF	1	0.125
chr2	51040001	51600000	B.2.2.2.1.2.2.1.1.1.1	0.0308008213552361	.	51040001	51600000	#0000FF	1	0.125
chr2	51600001	52000000	B.2.2.1.2.1.2.2.2.2	0.0739219712525667	.	51600001	52000000	#0000FF	1	0.125
chr2	52000001	52160000	B.2.1.2.2.2.1.2.1.2.1.2	0.17864476386037	.	52000001	52160000	#4848FF	1	0.25
chr2	52160001	52280000	B.2.1.1.1.2.1.1.1.1.2	0.341889117043121	.	52160001	52280000	#4848FF	1	0.25
chr2	52280001	52440000	B.2.1.2.2.2.1.2.1.2.2.1	0.177618069815195	.	52280001	52440000	#4848FF	1	0.25
chr2	52440001	52560000	B.2.1.2.2.2.2.2.2.2.1	0.158110882956879	.	52440001	52560000	#4848FF	1	0.25
chr2	52560001	53080000	B.2.2.2.1.2.2.1.1.2	0.0287474332648871	.	52560001	53080000	#0000FF	1	0.125
chr2	53080001	53200000	B.2.1.1.1.2.2.2.1.1.2.1	0.32135523613963	.	53080001	53200000	#4848FF	1	0.25
chr2	53200001	53560000	B.2.2.2.1.2.2.2.1.1.2	0.0246406570841889	.	53200001	53560000	#0000FF	1	0.125
chr2	53560001	53760000	B.2.2.1.2.2.2.2.1.1	0.053388090349076	.	53560001	53760000	#0000FF	1	0.125
chr2	53760001	54000000	B.2.1.1.1.2.2.2.1.1.1.1	0.323408624229979	.	53760001	54000000	#4848FF	1	0.25
chr2	54000001	54280000	A.2.1.1.2.1.2.1.2.1.1	0.742299794661191	.	54000001	54280000	#FF9191	1	0.75
chr2	54280001	54600000	A.2.1.2.2.1.1.2.2.1.1	0.701232032854209	.	54280001	54600000	#FF9191	1	0.75
chr2	54600001	54720000	A.2.1.1.2.1.2.2.2.2	0.737166324435318	.	54600001	54720000	#FF9191	1	0.75
chr2	54720001	55120000	A.1.1.2.1.1.2.1.2	0.955852156057495	.	54720001	55120000	#FF0000	1	1
chr2	55120001	55440000	A.1.1.2.1.1.2.1.1.1	0.957905544147844	.	55120001	55440000	#FF0000	1	1
chr2	55440001	55680000	A.1.1.2.1.2.2.2.1.2.1	0.928131416837782	.	55440001	55680000	#FF0000	1	1
chr2	55680001	55920000	A.1.2.2.2.2.2.1.2.1.2	0.775154004106776	.	55680001	55920000	#FF4848	1	0.875
chr2	55920001	56400000	B.2.2.1.2.2.1.2.2.1	0.0626283367556468	.	55920001	56400000	#0000FF	1	0.125
chr2	56400001	56640000	B.2.2.1.2.2.1.1.2.1.2.1	0.0677618069815195	.	56400001	56640000	#0000FF	1	0.125
chr2	56640001	56920000	B.2.2.2.1.2.1.2.1.1.2	0.0349075975359343	.	56640001	56920000	#0000FF	1	0.125
chr2	56920001	57080000	B.2.1.2.2.2.2.1.2.1.1	0.165297741273101	.	56920001	57080000	#4848FF	1	0.25
chr2	57080001	57280000	B.2.1.2.2.2.1.2.2.2.2.2.1	0.171457905544148	.	57080001	57280000	#4848FF	1	0.25
chr2	57280001	57760000	B.2.2.2.1.2.1.2.1.2.2	0.0328542094455852	.	57280001	57760000	#0000FF	1	0.125
chr2	57760001	58280000	B.2.1.1.1.2.2.2.2.1.1	0.316221765913758	.	57760001	58280000	#4848FF	1	0.25
chr2	58280001	58440000	B.1.1.1.1.1.2.2.1.2	0.591375770020534	.	58280001	58440000	#DADAFF	1	0.5
chr2	58440001	58720000	B.1.2.2.1.1.2.2.1.2	0.426078028747433	.	58440001	58720000	#9191FF	1	0.375
chr2	58720001	58800000	B.1.2.1.1.2.1.1.2.1.2.1	0.506160164271047	.	58720001	58800000	#9191FF	1	0.375
chr2	58800001	58920000	B.1.2.1.1.2.1.2.2.1	0.5	.	58800001	58920000	#9191FF	1	0.375
chr2	58920001	59000000	B.1.2.2.1.1.1.1.2.2	0.436344969199179	.	58920001	59000000	#9191FF	1	0.375
chr2	59000001	59440000	B.2.2.2.1.2.2.1.2.1	0.0277207392197125	.	59000001	59440000	#0000FF	1	0.125
chr2	59440001	59720000	B.2.2.2.1.2.1.2.1.2.1	0.0338809034907598	.	59440001	59720000	#0000FF	1	0.125
chr2	59720001	59920000	B.2.2.1.2.2.2.1.1.1.2	0.0595482546201232	.	59720001	59920000	#0000FF	1	0.125
chr2	59920001	60000000	B.2.1.2.2.2.1.1.1.2	0.184804928131417	.	59920001	60000000	#4848FF	1	0.25
chr2	60000001	60360000	B.2.2.2.2.2.1.1.2.1	0.00718685831622177	.	60000001	60360000	#0000FF	1	0.125
chr2	60360001	60720000	B.2.2.2.1.2.1.2.2	0.0318275154004107	.	60360001	60720000	#0000FF	1	0.125
chr2	60720001	60920000	B.1.2.2.2.2.1.1.1.1	0.387063655030801	.	60720001	60920000	#9191FF	1	0.375
chr2	60920001	61360000	A.1.2.1.2.2.2.2.2	0.82340862422998	.	60920001	61360000	#FF4848	1	0.875
chr2	61360001	61600000	A.1.1.2.1.1.2.2.2.1.1	0.953798767967146	.	61360001	61600000	#FF0000	1	1
chr2	61600001	61760000	A.1.1.2.1.1.1.2.1.1	0.964065708418891	.	61600001	61760000	#FF0000	1	1
chr2	61760001	61920000	A.1.2.1.2.1.2.1.1.2.2	0.84394250513347	.	61760001	61920000	#FF4848	1	0.875
chr2	61920001	62120000	A.1.2.1.2.1.1.1.2.2.2.1	0.849075975359343	.	61920001	62120000	#FF4848	1	0.875
chr2	62120001	62440000	A.1.2.1.2.2.2.1.2	0.827515400410678	.	62120001	62440000	#FF4848	1	0.875
chr2	62440001	62720000	A.2.1.1.1.1.2.2.1.2	0.760780287474333	.	62440001	62720000	#FF9191	1	0.75
chr2	62720001	62880000	A.2.1.2.1.1.2.1.2.2	0.714579055441478	.	62720001	62880000	#FF9191	1	0.75
chr2	62880001	63040000	A.2.1.2.2.1.1.2.2.2	0.69917864476386	.	62880001	63040000	#FF9191	1	0.75
chr2	63040001	63600000	A.2.2.2.2.2.1.2.1	0.608829568788501	.	63040001	63600000	#FFDADA	1	0.625
chr2	63600001	63720000	B.1.1.1.2.2.2.2.1.1	0.566735112936345	.	63600001	63720000	#DADAFF	1	0.5
chr2	63720001	63800000	B.1.1.1.2.2.1.1.2	0.571868583162218	.	63720001	63800000	#DADAFF	1	0.5
chr2	63800001	64200000	B.1.1.1.2.2.1.1.1.1	0.573921971252567	.	63800001	64200000	#DADAFF	1	0.5
chr2	64200001	64280000	A.2.2.2.2.2.2.2.2	0.601642710472279	.	64200001	64280000	#FFDADA	1	0.625
chr2	64280001	64680000	A.2.1.2.2.2.1.2.2.2	0.684804928131417	.	64280001	64680000	#FF9191	1	0.75
chr2	64680001	65080000	A.1.2.1.2.2.1.1.1	0.837782340862423	.	64680001	65080000	#FF4848	1	0.875
chr2	65080001	65440000	A.1.2.1.2.2.1.1.2.2	0.834702258726899	.	65080001	65440000	#FF4848	1	0.875
chr2	65440001	65800000	A.1.2.2.2.2.2.1.2.1.1	0.776180698151951	.	65440001	65800000	#FF4848	1	0.875
chr2	65800001	66200000	B.2.2.1.2.2.1.2.1	0.0636550308008214	.	65800001	66200000	#0000FF	1	0.125
chr2	66200001	66360000	B.2.2.1.2.1.2.1.1.1	0.0862422997946612	.	66200001	66360000	#0000FF	1	0.125
chr2	66360001	66600000	B.2.2.1.2.1.2.1.1.2	0.0852156057494867	.	66360001	66600000	#0000FF	1	0.125
chr2	66600001	66800000	B.2.1.1.1.2.1.1.2.2	0.338809034907598	.	66600001	66800000	#4848FF	1	0.25
chr2	66800001	66880000	B.1.2.2.2.2.1.2.2.1.2	0.375770020533881	.	66800001	66880000	#9191FF	1	0.375
chr2	66880001	67400000	B.2.2.2.2.2.1.1.2.2.1	0.00616016427104723	.	66880001	67400000	#0000FF	1	0.125
chr2	67400001	67480000	B.2.1.1.1.2.2.1.2	0.324435318275154	.	67400001	67480000	#4848FF	1	0.25
chr2	67480001	67640000	B.2.1.1.1.2.2.2.1.1.1.2	0.322381930184805	.	67480001	67640000	#4848FF	1	0.25
chr2	67640001	67840000	B.2.2.1.2.2.1.1.1.1.2.2	0.0708418891170431	.	67640001	67840000	#0000FF	1	0.125
chr2	67840001	68040000	B.2.2.1.2.1.2.2.2.1	0.0749486652977413	.	67840001	68040000	#0000FF	1	0.125
chr2	68040001	68320000	B.2.1.2.2.2.1.2.1.2.2.2	0.176591375770021	.	68040001	68320000	#4848FF	1	0.25
chr2	68320001	68600000	A.2.2.2.2.1.2.1.2.2	0.614989733059548	.	68320001	68600000	#FFDADA	1	0.625
chr2	68600001	69160000	B.1.1.2.2.1.2.2	0.540041067761807	.	68600001	69160000	#DADAFF	1	0.5
chr2	69160001	69560000	A.1.2.1.2.2.2.2.1.2.1	0.825462012320329	.	69160001	69560000	#FF4848	1	0.875
chr2	69560001	69880000	A.1.1.2.1.1.1.2.1.2	0.963039014373717	.	69560001	69880000	#FF0000	1	1
chr2	69880001	70040000	A.1.1.2.1.2.2.2.2.2.2	0.924024640657084	.	69880001	70040000	#FF0000	1	1
chr2	70040001	70320000	A.1.1.2.1.1.1.2.2.1	0.962012320328542	.	70040001	70320000	#FF0000	1	1
chr2	70320001	70520000	A.1.1.2.1.2.1.1.1.1.2.2	0.947638603696099	.	70320001	70520000	#FF0000	1	1
chr2	70520001	70800000	A.1.2.2.2.1.1.2.2.1	0.788501026694045	.	70520001	70800000	#FF4848	1	0.875
chr2	70800001	71120000	A.2.1.1.1.2.1.2.1.1.1	0.754620123203285	.	70800001	71120000	#FF9191	1	0.75
chr2	71120001	71680000	A.1.1.2.1.2.2.2.1.1	0.929158110882957	.	71120001	71680000	#FF0000	1	1
chr2	71680001	71880000	A.2.1.2.1.1.1.2.1.1	0.719712525667351	.	71680001	71880000	#FF9191	1	0.75
chr2	71880001	72000000	A.2.2.1.2.2.1.2.1.1	0.642710472279261	.	71880001	72000000	#FFDADA	1	0.625
chr2	72000001	72280000	A.2.1.1.1.2.1.1.2.2	0.75564681724846	.	72000001	72280000	#FF9191	1	0.75
chr2	72280001	72400000	A.2.2.1.2.1.2.1.1.1	0.649897330595482	.	72280001	72400000	#FFDADA	1	0.625
chr2	72400001	72600000	A.2.2.2.2.2.2.1.2	0.603696098562628	.	72400001	72600000	#FFDADA	1	0.625
chr2	72600001	72720000	B.1.1.1.2.2.1.2.1	0.570841889117043	.	72600001	72720000	#DADAFF	1	0.5
chr2	72720001	73120000	A.2.1.1.1.2.1.1.2.1	0.756673511293634	.	72720001	73120000	#FF9191	1	0.75
chr2	73120001	73280000	A.1.2.2.2.1.1.1.1.2	0.795687885010267	.	73120001	73280000	#FF4848	1	0.875
chr2	73280001	73440000	A.1.2.1.2.1.2.1.2.2	0.841889117043121	.	73280001	73440000	#FF4848	1	0.875
chr2	73440001	73600000	A.1.2.1.1.1.1.1.2	0.896303901437372	.	73440001	73600000	#FF4848	1	0.875
chr2	73600001	73680000	A.1.2.2.2.1.2.1.1.2	0.785420944558522	.	73600001	73680000	#FF4848	1	0.875
chr2	73680001	74080000	A.1.1.2.1.1.1.2.2.2.2	0.958932238193018	.	73680001	74080000	#FF0000	1	1
chr2	74080001	74440000	A.1.1.1.2.2.2.2.2	0.970225872689938	.	74080001	74440000	#FF0000	1	1
chr2	74440001	74680000	A.1.1.2.1.1.1.1.2.1.1	0.967145790554415	.	74440001	74680000	#FF0000	1	1
chr2	74680001	74840000	A.1.2.1.2.1.1.1.2.2.2.2	0.848049281314168	.	74680001	74840000	#FF4848	1	0.875
chr2	74840001	75120000	A.2.2.2.2.1.2.1.2.1	0.616016427104723	.	74840001	75120000	#FFDADA	1	0.625
chr2	75120001	75440000	B.1.2.2.1.1.1.1.2.1.2	0.437371663244353	.	75120001	75440000	#9191FF	1	0.375
chr2	75440001	75920000	B.2.1.2.2.1.1.2.2.2.2	0.19917864476386	.	75440001	75920000	#4848FF	1	0.25
chr2	75920001	76480000	B.2.2.1.2.2.1.1.2.2.2	0.0646817248459959	.	75920001	76480000	#0000FF	1	0.125
chr2	76480001	76560000	B.2.1.1.1.1.1.1.1.2.1	0.362422997946612	.	76480001	76560000	#4848FF	1	0.25
chr2	76560001	76680000	B.2.1.2.2.1.1.2.1.2.2.1.1	0.205338809034908	.	76560001	76680000	#4848FF	1	0.25
chr2	76680001	76840000	B.2.1.1.1.2.2.2.1.2.1	0.319301848049281	.	76680001	76840000	#4848FF	1	0.25
chr2	76840001	77120000	B.2.1.2.2.2.2.1.1.2.1	0.16735112936345	.	76840001	77120000	#4848FF	1	0.25
chr2	77120001	77480000	B.2.1.2.2.1.1.1.2.1.2	0.21047227926078	.	77120001	77480000	#4848FF	1	0.25
chr2	77480001	77600000	B.1.2.2.2.2.1.2.2.2	0.374743326488706	.	77480001	77600000	#9191FF	1	0.375
chr2	77600001	77760000	B.2.1.1.1.2.2.1.1.1	0.329568788501027	.	77600001	77760000	#4848FF	1	0.25
chr2	77760001	77880000	B.1.2.1.1.2.1.1.2.2	0.504106776180698	.	77760001	77880000	#9191FF	1	0.375
chr2	77880001	78080000	B.1.2.2.2.2.1.2.1.2.2	0.37782340862423	.	77880001	78080000	#9191FF	1	0.375
chr2	78080001	78280000	B.2.1.2.2.1.1.1.2.2	0.209445585215606	.	78080001	78280000	#4848FF	1	0.25
chr2	78280001	78520000	B.2.1.2.2.1.2.2.1.2.2	0.188911704312115	.	78280001	78520000	#4848FF	1	0.25
chr2	78520001	78880000	B.2.2.1.2.1.2.2.1.1.2.1	0.080082135523614	.	78520001	78880000	#0000FF	1	0.125
chr2	78880001	79240000	B.2.2.1.2.2.1.1.1.1.2.1	0.0718685831622177	.	78880001	79240000	#0000FF	1	0.125
chr2	79240001	79520000	B.2.2.1.2.2.1.1.1.2	0.0698151950718686	.	79240001	79520000	#0000FF	1	0.125
chr2	79520001	79880000	B.2.2.1.2.2.1.1.2.1.1	0.0687885010266941	.	79520001	79880000	#0000FF	1	0.125
chr2	79880001	79960000	B.1.2.2.2.2.1.1.1.2.1	0.386036960985626	.	79880001	79960000	#9191FF	1	0.375
chr2	79960001	80200000	B.2.1.1.1.2.2.1.1.2.2.1	0.326488706365503	.	79960001	80200000	#4848FF	1	0.25
chr2	80200001	80320000	B.2.1.1.1.1.2.1.2.2.1	0.350102669404517	.	80200001	80320000	#4848FF	1	0.25
chr2	80320001	80520000	B.2.1.2.2.2.2.1.1.2.2	0.166324435318275	.	80320001	80520000	#4848FF	1	0.25
chr2	80520001	80640000	B.2.1.1.1.2.1.2.2.1.2	0.33264887063655	.	80520001	80640000	#4848FF	1	0.25
chr2	80640001	80800000	B.2.1.2.2.1.1.1.2.1.1	0.211498973305955	.	80640001	80800000	#4848FF	1	0.25
chr2	80800001	81400000	B.2.2.2.2.2.1.1.2.2.2	0.00513347022587269	.	80800001	81400000	#0000FF	1	0.125
chr2	81400001	81960000	B.2.2.1.2.2.1.1.1.1.1	0.0728952772073922	.	81400001	81960000	#0000FF	1	0.125
chr2	81960001	82160000	B.2.1.1.1.2.1.2.2.1.1	0.333675564681725	.	81960001	82160000	#4848FF	1	0.25
chr2	82160001	82360000	B.1.2.1.1.2.1.1.2.1.2.2	0.505133470225873	.	82160001	82360000	#9191FF	1	0.375
chr2	82360001	82440000	B.1.2.1.1.2.1.2.1.1.1	0.503080082135524	.	82360001	82440000	#9191FF	1	0.375
chr2	82440001	82680000	B.1.1.2.2.1.1.1	0.544147843942505	.	82440001	82680000	#DADAFF	1	0.5
chr2	82680001	83040000	B.1.2.1.1.1.2.2.2.2.1	0.510266940451745	.	82680001	83040000	#9191FF	1	0.375
chr2	83040001	83280000	B.1.1.2.2.2.1.2.2.1	0.532854209445585	.	83040001	83280000	#DADAFF	1	0.5
chr2	83280001	83400000	B.1.1.2.2.1.2.1	0.541067761806982	.	83280001	83400000	#DADAFF	1	0.5
chr2	83400001	83640000	B.2.1.1.1.2.2.2.1.2.2.2	0.317248459958932	.	83400001	83640000	#4848FF	1	0.25
chr2	83640001	83840000	B.2.1.2.2.1.1.2.2.2.1	0.200205338809035	.	83640001	83840000	#4848FF	1	0.25
chr2	83840001	83960000	B.2.1.1.1.2.2.2.2.2.2	0.311088295687885	.	83840001	83960000	#4848FF	1	0.25
chr2	83960001	84600000	B.2.2.2.1.1.1.2	0.0420944558521561	.	83960001	84600000	#0000FF	1	0.125
chr2	84600001	85160000	B.2.1.1.1.2.2.2.2.2.1.2	0.31211498973306	.	84600001	85160000	#4848FF	1	0.25
chr2	85160001	85560000	A.1.1.2.1.2.1.2.2	0.940451745379877	.	85160001	85560000	#FF0000	1	1
chr2	85560001	85600000	A.1.1.2.1.1.1.2.2.2.1.1	0.960985626283368	.	85560001	85600000	#FF0000	1	1
chr2	85640001	85840000	A.1.1.2.1.1.1.2.2.2.1.1	0.960985626283368	.	85640001	85840000	#FF0000	1	1
chr2	85840001	85960000	A.1.2.1.1.1.2.1.2	0.886036960985626	.	85840001	85960000	#FF4848	1	0.875
chr2	85960001	86080000	A.1.2.1.2.1.2.1.1.1	0.845995893223819	.	85960001	86080000	#FF4848	1	0.875
chr2	86080001	86240000	A.1.1.2.1.2.2.2.2.1	0.926078028747433	.	86080001	86240000	#FF0000	1	1
chr2	86240001	86440000	A.1.1.2.1.2.1.1.2.1.1	0.945585215605749	.	86240001	86440000	#FF0000	1	1
chr2	86440001	86840000	A.1.1.2.1.2.2.1.2.2.1.1	0.933264887063655	.	86440001	86840000	#FF0000	1	1
chr2	86840001	87040000	A.1.2.1.1.1.2.2.1.2.2.1	0.879876796714579	.	86840001	87040000	#FF4848	1	0.875
chr2	87040001	87160000	A.2.1.2.1.1.1.2.1.2	0.718685831622177	.	87040001	87160000	#FF9191	1	0.75
chr2	87280001	87440000	A.2.1.2.1.1.2.1.2.1	0.715605749486653	.	87280001	87440000	#FF9191	1	0.75
chr2	87440001	87520000	A.2.1.2.1.1.1.2.2	0.717659137577002	.	87440001	87520000	#FF9191	1	0.75
chr2	87560001	87600000	A.2.1.2.1.1.1.2.2	0.717659137577002	.	87560001	87600000	#FF9191	1	0.75
chr2	87760001	87840000	A.2.1.2.1.1.1.2.2	0.717659137577002	.	87760001	87840000	#FF9191	1	0.75
chr2	87840001	88000000	A.2.2.1.2.2.1.2.1.2.1	0.641683778234086	.	87840001	88000000	#FFDADA	1	0.625
chr2	88160001	88520000	A.2.2.1.2.2.1.2.1.2.2	0.640657084188912	.	88160001	88520000	#FFDADA	1	0.625
chr2	88520001	88680000	B.1.1.1.2.2.2.2.1.2	0.56570841889117	.	88520001	88680000	#DADAFF	1	0.5
chr2	88680001	88840000	B.1.1.1.2.2.1.1.1.2	0.572895277207392	.	88680001	88840000	#DADAFF	1	0.5
chr2	88840001	89000000	A.2.2.2.1.2.2.1.1	0.627310061601643	.	88840001	89000000	#FFDADA	1	0.625
chr2	89000001	89320000	B.2.1.1.1.2.2.1.1.2.1.1	0.328542094455852	.	89000001	89320000	#4848FF	1	0.25
chr2	89320001	89640000	B.2.1.1.1.2.1.1.2.1	0.339835728952772	.	89320001	89640000	#4848FF	1	0.25
chr2	89880001	90160000	B.2.1.1.1.2.2.1.1.2.2.2	0.325462012320329	.	89880001	90160000	#4848FF	1	0.25
chr2	90160001	90240000	B.1.2.1.1.2.1.2.1.1.2	0.502053388090349	.	90160001	90240000	#9191FF	1	0.375
chr2	90240001	90280000	B.1.2.2.2.2.1.1.2.1	0.382956878850103	.	90240001	90280000	#9191FF	1	0.375
chr2	90400001	90480000	B.1.2.2.2.2.1.1.2.1	0.382956878850103	.	90400001	90480000	#9191FF	1	0.375
chr2	91640001	91760000	B.1.2.2.2.2.1.2.2.1.1	0.376796714579055	.	91640001	91760000	#9191FF	1	0.375
chr2	91760001	92000000	B.2.1.1.1.2.2.2.1.1.2.2	0.320328542094456	.	91760001	92000000	#4848FF	1	0.25
chr2	92040001	92200000	B.2.1.1.1.2.2.2.1.1.2.2	0.320328542094456	.	92040001	92200000	#4848FF	1	0.25
chr2	92240001	92280000	B.2.1.1.1.2.2.2.1.1.2.2	0.320328542094456	.	92240001	92280000	#4848FF	1	0.25
chr2	92280001	92360000	B.1.1.1.1.1.1.1.2.1	0.59958932238193	.	92280001	92360000	#DADAFF	1	0.5
chr2	95320001	95600000	B.1.1.1.1.1.1.1.2.1	0.59958932238193	.	95320001	95600000	#DADAFF	1	0.5
chr2	95600001	95880000	A.1.2.2.2.2.1.2.2	0.7782340862423	.	95600001	95880000	#FF4848	1	0.875
chr2	95880001	96000000	A.2.1.1.1.1.1.2.1	0.765913757700205	.	95880001	96000000	#FF9191	1	0.75
chr2	96000001	96080000	A.1.2.1.1.1.2.2.1.2.1.2	0.880903490759754	.	96000001	96080000	#FF4848	1	0.875
chr2	96120001	96280000	A.1.2.1.1.1.2.2.1.2.1.2	0.880903490759754	.	96120001	96280000	#FF4848	1	0.875
chr2	96320001	96480000	A.1.2.1.1.1.2.2.1.2.1.2	0.880903490759754	.	96320001	96480000	#FF4848	1	0.875
chr2	96480001	96680000	A.1.1.2.1.2.2.1.1.1.2	0.938398357289528	.	96480001	96680000	#FF0000	1	1
chr2	96720001	96800000	A.1.1.2.1.2.2.1.1.1.2	0.938398357289528	.	96720001	96800000	#FF0000	1	1
chr2	96800001	97240000	A.1.1.1.2.2.2.1.1	0.973305954825462	.	96800001	97240000	#FF0000	1	1
chr2	97240001	97520000	A.1.1.2.1.2.1.1.2.1.2	0.944558521560575	.	97240001	97520000	#FF0000	1	1
chr2	97560001	97600000	A.1.2.2.2.1.1.2.1.1.1	0.792607802874743	.	97560001	97600000	#FF4848	1	0.875
chr2	97640001	97920000	A.1.2.2.2.1.1.2.1.1.1	0.792607802874743	.	97640001	97920000	#FF4848	1	0.875
chr2	98000001	98040000	A.1.2.2.2.1.1.2.1.1.1	0.792607802874743	.	98000001	98040000	#FF4848	1	0.875
chr2	98120001	98800000	A.1.1.2.1.2.1.1.2.2	0.9435318275154	.	98120001	98800000	#FF0000	1	1
chr2	98800001	98920000	A.2.2.1.2.1.2.1.1.2	0.648870636550308	.	98800001	98920000	#FFDADA	1	0.625
chr2	98920001	99240000	A.2.1.1.1.2.1.1.1.1	0.758726899383984	.	98920001	99240000	#FF9191	1	0.75
chr2	99240001	99480000	A.2.1.2.1.2.1.1.2	0.709445585215606	.	99240001	99480000	#FF9191	1	0.75
chr2	99480001	99880000	A.1.2.2.2.1.1.2.2.2	0.787474332648871	.	99480001	99880000	#FF4848	1	0.875
chr2	99880001	100120000	A.1.2.2.2.1.1.2.1.1.2	0.791581108829569	.	99880001	100120000	#FF4848	1	0.875
chr2	100160001	100200000	A.1.2.2.2.1.1.2.1.1.2	0.791581108829569	.	100160001	100200000	#FF4848	1	0.875
chr2	100200001	100520000	A.2.1.1.1.2.1.1.1.2	0.757700205338809	.	100200001	100520000	#FF9191	1	0.75
chr2	100520001	100760000	A.1.2.2.2.1.1.2.1.2.1	0.790554414784394	.	100520001	100760000	#FF4848	1	0.875
chr2	100760001	100840000	A.2.1.2.1.1.2.2.1.1	0.713552361396304	.	100760001	100840000	#FF9191	1	0.75
chr2	100840001	101040000	A.1.2.2.2.1.1.2.1.2.2	0.78952772073922	.	100840001	101040000	#FF4848	1	0.875
chr2	101040001	101200000	A.1.2.2.2.1.2.1.2.2	0.783367556468172	.	101040001	101200000	#FF4848	1	0.875
chr2	101200001	101640000	A.1.1.2.1.2.1.1.1.1.2.1	0.948665297741273	.	101200001	101640000	#FF0000	1	1
chr2	101640001	101880000	A.1.1.2.1.2.1.1.1.2	0.946611909650924	.	101640001	101880000	#FF0000	1	1
chr2	101880001	102080000	A.2.1.1.1.1.1.2.2	0.764887063655031	.	101880001	102080000	#FF9191	1	0.75
chr2	102080001	102280000	A.2.1.2.1.1.2.2.1.2	0.712525667351129	.	102080001	102280000	#FF9191	1	0.75
chr2	102280001	102480000	A.2.1.1.1.1.1.1.1	0.770020533880904	.	102280001	102480000	#FF9191	1	0.75
chr2	102480001	102680000	B.1.1.1.1.2.2.2	0.585215605749487	.	102480001	102680000	#DADAFF	1	0.5
chr2	102680001	102920000	B.1.2.1.1.1.1.2	0.524640657084189	.	102680001	102920000	#9191FF	1	0.375
chr2	102920001	103040000	B.1.1.2.2.2.2.1.1	0.529774127310062	.	102920001	103040000	#DADAFF	1	0.5
chr2	103040001	103400000	B.1.2.2.2.1.1.2.2.1	0.398357289527721	.	103040001	103400000	#9191FF	1	0.375
chr2	103400001	103600000	B.2.1.2.2.1.1.2.1.2.2.1.2	0.204312114989733	.	103400001	103600000	#4848FF	1	0.25
chr2	103600001	103760000	B.2.1.2.2.1.2.1.2.2.2	0.191991786447639	.	103600001	103760000	#4848FF	1	0.25
chr2	103760001	103880000	B.2.1.2.2.1.2.1.2.1.2	0.194045174537988	.	103760001	103880000	#4848FF	1	0.25
chr2	103880001	104040000	B.2.1.2.2.1.1.2.1.2.2.2	0.203285420944559	.	103880001	104040000	#4848FF	1	0.25
chr2	104040001	104480000	B.2.2.2.2.1.1.2.1	0.0143737166324435	.	104040001	104480000	#0000FF	1	0.125
chr2	104480001	104680000	B.2.1.2.2.1.1.2.1.1.1	0.208418891170431	.	104480001	104680000	#4848FF	1	0.25
chr2	104680001	104800000	B.2.1.1.1.1.2.1.2.2.2	0.349075975359343	.	104680001	104800000	#4848FF	1	0.25
chr2	104800001	105120000	B.2.1.2.2.1.2.2.2.2	0.186858316221766	.	104800001	105120000	#4848FF	1	0.25
chr2	105120001	105200000	B.2.1.1.1.1.2.1.1.2.1	0.353182751540041	.	105120001	105200000	#4848FF	1	0.25
chr2	105200001	105400000	B.2.1.2.2.1.2.1.2.1.1	0.195071868583162	.	105200001	105400000	#4848FF	1	0.25
chr2	105400001	105640000	B.1.2.2.2.2.1.1.1.2.2.1	0.385010266940452	.	105400001	105640000	#9191FF	1	0.375
chr2	105640001	105960000	A.2.2.2.1.2.2.2.2.2	0.621149897330595	.	105640001	105960000	#FFDADA	1	0.625
chr2	105960001	106120000	A.1.2.1.1.1.2.2.2.2.1.2	0.871663244353183	.	105960001	106120000	#FF4848	1	0.875
chr2	106120001	106320000	A.2.2.1.1.1.1.2	0.672484599589322	.	106120001	106320000	#FFDADA	1	0.625
chr2	106320001	106440000	A.2.2.2.1.2.1.2	0.628336755646817	.	106320001	106440000	#FFDADA	1	0.625
chr2	106440001	106560000	A.2.2.2.2.2.2.2.1	0.602669404517454	.	106440001	106560000	#FFDADA	1	0.625
chr2	106560001	106840000	B.1.1.1.2.1.2.1	0.578028747433265	.	106560001	106840000	#DADAFF	1	0.5
chr2	106840001	106960000	B.1.2.1.1.1.1.1	0.525667351129363	.	106840001	106960000	#9191FF	1	0.375
chr2	106960001	107000000	B.1.2.1.1.2.1.1.1	0.508213552361396	.	106960001	107000000	#9191FF	1	0.375
chr2	107080001	107200000	B.1.2.1.1.2.1.1.1	0.508213552361396	.	107080001	107200000	#9191FF	1	0.375
chr2	107200001	107320000	B.1.2.2.2.2.1.2.1.1.1	0.380903490759754	.	107200001	107320000	#9191FF	1	0.375
chr2	107320001	107680000	B.2.2.2.1.1.1.1.1.1	0.0472279260780287	.	107320001	107680000	#0000FF	1	0.125
chr2	107680001	107800000	B.2.1.1.1.1.2.1.1.1.2	0.354209445585216	.	107680001	107800000	#4848FF	1	0.25
chr2	107800001	107880000	B.2.1.1.1.1.1.1.1.1.2	0.363449691991786	.	107800001	107880000	#4848FF	1	0.25
chr2	107880001	108080000	B.2.2.1.1.1.1.1.1.1.1	0.155030800821355	.	107880001	108080000	#0000FF	1	0.125
chr2	108080001	108440000	B.2.2.2.2.1.1.1.2	0.0154004106776181	.	108080001	108440000	#0000FF	1	0.125
chr2	108520001	108680000	B.2.2.2.2.1.1.1.2	0.0154004106776181	.	108520001	108680000	#0000FF	1	0.125
chr2	108680001	108800000	B.1.2.2.2.2.1.2.1.1.2	0.379876796714579	.	108680001	108800000	#9191FF	1	0.375
chr2	108800001	108880000	B.1.2.2.2.2.1.1.2.2	0.381930184804928	.	108800001	108880000	#9191FF	1	0.375
chr2	108880001	109040000	B.1.2.1.1.2.1.2.2.2.2	0.497946611909651	.	108880001	109040000	#9191FF	1	0.375
chr2	109040001	109280000	A.2.1.2.2.1.1.1	0.704312114989733	.	109040001	109280000	#FF9191	1	0.75
chr2	109280001	109440000	A.1.2.2.2.1.2.2.1	0.782340862422998	.	109280001	109440000	#FF4848	1	0.875
chr2	109440001	109600000	A.2.1.1.1.1.1.1.2.1	0.768993839835729	.	109440001	109600000	#FF9191	1	0.75
chr2	109600001	109880000	A.1.2.1.1.1.2.2.2.1.2.1	0.874743326488706	.	109600001	109880000	#FF4848	1	0.875
chr2	109880001	110120000	A.1.2.1.1.1.2.2.2.1.1.1	0.876796714579055	.	109880001	110120000	#FF4848	1	0.875
chr2	110240001	110280000	A.1.2.1.1.1.2.2.2.1.1.1	0.876796714579055	.	110240001	110280000	#FF4848	1	0.875
chr2	110280001	110520000	A.1.1.2.1.2.1.2.1.2	0.941478439425051	.	110280001	110520000	#FF0000	1	1
chr2	110840001	111000000	A.1.1.2.1.2.1.1.1.1.1.1	0.950718685831622	.	110840001	111000000	#FF0000	1	1
chr2	111360001	111560000	A.1.1.2.1.2.1.1.1.1.1.1	0.950718685831622	.	111360001	111560000	#FF0000	1	1
chr2	111560001	111640000	A.2.1.2.1.1.1.1.1.2	0.7217659137577	.	111560001	111640000	#FF9191	1	0.75
chr2	111640001	111760000	A.2.1.2.1.1.1.1.1.1	0.722792607802875	.	111640001	111760000	#FF9191	1	0.75
chr2	111760001	112040000	A.1.2.1.1.1.2.2.1.2.2.2.1	0.878850102669405	.	111760001	112040000	#FF4848	1	0.875
chr2	112040001	112320000	A.1.2.2.2.1.2.1.1.1	0.786447638603696	.	112040001	112320000	#FF4848	1	0.875
chr2	112320001	112480000	A.1.2.1.1.1.2.2.1.2.2.2.2	0.87782340862423	.	112320001	112480000	#FF4848	1	0.875
chr2	112480001	112600000	A.2.1.1.1.2.1.2.1.2	0.752566735112936	.	112480001	112600000	#FF9191	1	0.75
chr2	112600001	112880000	A.1.1.1.2.2.2.1.2	0.972279260780287	.	112600001	112880000	#FF0000	1	1
chr2	112880001	113040000	A.1.2.1.1.1.2.2.1.1.1	0.885010266940452	.	112880001	113040000	#FF4848	1	0.875
chr2	113040001	113120000	A.1.1.2.2.1.2.1.2.1	0.912731006160164	.	113040001	113120000	#FF0000	1	1
chr2	113160001	113280000	A.1.1.2.2.1.2.1.2.1	0.912731006160164	.	113160001	113280000	#FF0000	1	1
chr2	113280001	113480000	A.1.1.2.1.2.1.1.1.1.1.2	0.949691991786448	.	113280001	113480000	#FF0000	1	1
chr2	113480001	113680000	A.1.2.1.1.1.2.1.1.1.1	0.891170431211499	.	113480001	113680000	#FF4848	1	0.875
chr2	113680001	114200000	A.1.2.1.1.1.2.2.2.1.2.2	0.873716632443532	.	113680001	114200000	#FF4848	1	0.875
chr2	114200001	114240000	A.2.1.1.1.1.2.1.2	0.762833675564682	.	114200001	114240000	#FF9191	1	0.75
chr2	114280001	114720000	A.2.1.1.1.1.2.1.2	0.762833675564682	.	114280001	114720000	#FF9191	1	0.75
chr2	114720001	115040000	B.2.1.1.1.1.1.2.1.1	0.358316221765914	.	114720001	115040000	#4848FF	1	0.25
chr2	115040001	115360000	B.2.2.1.1.1.1.1.2.2.1	0.145790554414784	.	115040001	115360000	#0000FF	1	0.125
chr2	115360001	115680000	B.2.2.2.1.1.1.1.1.2.2	0.0451745379876797	.	115360001	115680000	#0000FF	1	0.125
chr2	115680001	116200000	B.2.2.2.2.1.1.2.2	0.013347022587269	.	115680001	116200000	#0000FF	1	0.125
chr2	116200001	116480000	B.2.2.1.1.1.1.1.1.1.2.2	0.152977412731006	.	116200001	116480000	#0000FF	1	0.125
chr2	116480001	116760000	B.2.2.1.1.1.2.2.2.2.1	0.131416837782341	.	116480001	116760000	#0000FF	1	0.125
chr2	116760001	117280000	B.2.2.2.1.1.1.1.1.2.1	0.0462012320328542	.	116760001	117280000	#0000FF	1	0.125
chr2	117280001	117520000	B.2.1.1.1.1.1.1.1.2.2	0.361396303901437	.	117280001	117520000	#4848FF	1	0.25
chr2	117520001	117680000	B.1.2.2.2.1.1.1.1.2	0.404517453798768	.	117520001	117680000	#9191FF	1	0.375
chr2	117680001	117880000	B.2.1.2.2.1.1.2.1.1.2	0.207392197125257	.	117680001	117880000	#4848FF	1	0.25
chr2	117880001	118240000	B.2.2.1.1.1.2.2.1.2	0.13347022587269	.	117880001	118240000	#0000FF	1	0.125
chr2	118240001	118560000	B.2.1.2.2.1.2.1.2.2.1	0.193018480492813	.	118240001	118560000	#4848FF	1	0.25
chr2	118560001	119000000	B.1.1.2.2.2.1.2.2.2.2	0.530800821355236	.	118560001	119000000	#DADAFF	1	0.5
chr2	119000001	119680000	B.2.1.2.2.1.1.2.2.1.2	0.201232032854209	.	119000001	119680000	#4848FF	1	0.25
chr2	119680001	119760000	B.1.1.1.2.1.2.2.1.2	0.575975359342916	.	119680001	119760000	#DADAFF	1	0.5
chr2	119760001	119960000	A.2.2.2.1.2.2.2.2.1	0.62217659137577	.	119760001	119960000	#FFDADA	1	0.625
chr2	119960001	120160000	A.2.2.1.2.1.2.2.1	0.646817248459959	.	119960001	120160000	#FFDADA	1	0.625
chr2	120160001	120400000	A.2.1.1.1.1.1.1.2.2.2	0.76694045174538	.	120160001	120400000	#FF9191	1	0.75
chr2	120400001	120920000	A.1.1.1.1.1.2.1.1	0.992813141683778	.	120400001	120920000	#FF0000	1	1
chr2	120920001	121200000	A.1.2.1.1.1.2.1.1.1.2.2.2	0.888090349075975	.	120920001	121200000	#FF4848	1	0.875
chr2	121200001	121440000	A.1.2.1.1.1.2.1.1.1.2.2.1	0.88911704312115	.	121200001	121440000	#FF4848	1	0.875
chr2	121440001	121520000	A.1.2.2.2.1.2.2.2	0.781314168377823	.	121440001	121520000	#FF4848	1	0.875
chr2	121520001	121600000	A.1.2.2.2.1.2.1.2.1	0.784394250513347	.	121520001	121600000	#FF4848	1	0.875
chr2	121600001	121720000	A.1.2.1.1.1.2.2.2.2.2	0.870636550308008	.	121600001	121720000	#FF4848	1	0.875
chr2	121720001	121920000	A.1.2.1.1.1.2.2.2.2.1.1	0.872689938398357	.	121720001	121920000	#FF4848	1	0.875
chr2	121920001	122160000	A.1.2.1.1.1.2.1.1.1.2.1	0.890143737166324	.	121920001	122160000	#FF4848	1	0.875
chr2	122160001	122520000	A.1.1.2.1.2.1.2.1.1	0.942505133470226	.	122160001	122520000	#FF0000	1	1
chr2	122520001	122800000	B.1.1.2.1.1.2.2	0.555441478439425	.	122520001	122800000	#DADAFF	1	0.5
chr2	122800001	122880000	B.1.2.1.1.2.1.2.1.2	0.501026694045175	.	122800001	122880000	#9191FF	1	0.375
chr2	122880001	123080000	B.2.1.1.1.1.2.2.2.2.2	0.34394250513347	.	122880001	123080000	#4848FF	1	0.25
chr2	123080001	123400000	B.2.1.2.2.1.1.1.1	0.212525667351129	.	123080001	123400000	#4848FF	1	0.25
chr2	123400001	123480000	B.1.2.1.1.2.1.1.2.1.1	0.507186858316222	.	123400001	123480000	#9191FF	1	0.375
chr2	123480001	123640000	B.1.2.1.1.1.2.2.1.2.1.1.1	0.521560574948665	.	123480001	123640000	#9191FF	1	0.375
chr2	123640001	123840000	B.1.2.1.1.1.2.1	0.523613963039014	.	123640001	123840000	#9191FF	1	0.375
chr2	123840001	124240000	B.2.1.1.1.1.1.2.2	0.356262833675565	.	123840001	124240000	#4848FF	1	0.25
chr2	124240001	124360000	B.1.2.2.2.2.1.1.1.2.2.2	0.383983572895277	.	124240001	124360000	#9191FF	1	0.375
chr2	124360001	124520000	B.1.2.2.2.2.1.2.1.2.1	0.378850102669404	.	124360001	124520000	#9191FF	1	0.375
chr2	124520001	124680000	B.1.2.2.2.2.2.1.1.2.1	0.371663244353183	.	124520001	124680000	#9191FF	1	0.375
chr2	124680001	124840000	B.2.1.1.1.1.1.1.1.1.1.1	0.365503080082136	.	124680001	124840000	#4848FF	1	0.25
chr2	124840001	125160000	B.2.2.1.1.1.2.1.1.1	0.139630390143737	.	124840001	125160000	#0000FF	1	0.125
chr2	125160001	125280000	B.2.1.1.1.1.2.1.1.2.2	0.352156057494867	.	125160001	125280000	#4848FF	1	0.25
chr2	125280001	125520000	B.2.1.2.1.2.1.1.1.1	0.239219712525667	.	125280001	125520000	#4848FF	1	0.25
chr2	125520001	125600000	B.1.2.2.2.1.1.2.1.1	0.40041067761807	.	125520001	125600000	#9191FF	1	0.375
chr2	125600001	125800000	B.1.2.1.1.2.2.1.1.1.1	0.496919917864476	.	125600001	125800000	#9191FF	1	0.375
chr2	125800001	125920000	B.1.2.2.2.1.2.2.1.1	0.392197125256673	.	125800001	125920000	#9191FF	1	0.375
chr2	125920001	126200000	B.2.1.2.2.1.1.2.2.1.1	0.202258726899384	.	125920001	126200000	#4848FF	1	0.25
chr2	126200001	126280000	B.1.2.1.1.2.2.1.1.2.1	0.494866529774127	.	126200001	126280000	#9191FF	1	0.375
chr2	126280001	126560000	B.2.2.1.1.1.2.1.2.1.1	0.137577002053388	.	126280001	126560000	#0000FF	1	0.125
chr2	126560001	126640000	B.1.2.2.2.2.2.1.1.1.1	0.373716632443532	.	126560001	126640000	#9191FF	1	0.375
chr2	126640001	126960000	B.2.2.1.1.1.2.1.2.2	0.135523613963039	.	126640001	126960000	#0000FF	1	0.125
chr2	126960001	127120000	B.2.1.1.1.1.2.2.1.1	0.348049281314168	.	126960001	127120000	#4848FF	1	0.25
chr2	127120001	127320000	B.2.1.2.2.1.1.2.1.2.1	0.206365503080082	.	127120001	127320000	#4848FF	1	0.25
chr2	127320001	127880000	B.1.2.1.1.1.2.2.2.1.2.1.1	0.513347022587269	.	127320001	127880000	#9191FF	1	0.375
chr2	127880001	128080000	A.1.2.2.2.2.1.2.1	0.779260780287474	.	127880001	128080000	#FF4848	1	0.875
chr2	128080001	128520000	A.1.1.1.1.1.2.1.2	0.991786447638604	.	128080001	128520000	#FF0000	1	1
chr2	128520001	128760000	A.1.1.2.1.1.1.1.2.2	0.965092402464066	.	128520001	128760000	#FF0000	1	1
chr2	128760001	129120000	A.1.2.2.1.1.2.1.1	0.816221765913758	.	128760001	129120000	#FF4848	1	0.875
chr2	129120001	129320000	B.1.2.1.2.1.2.2.1.1.2.2	0.46611909650924	.	129120001	129320000	#9191FF	1	0.375
chr2	129320001	129560000	B.1.2.1.1.2.2.1.2.1.2	0.491786447638604	.	129320001	129560000	#9191FF	1	0.375
chr2	129560001	129880000	B.2.2.1.1.1.1.1.1.2.2.2	0.149897330595483	.	129560001	129880000	#0000FF	1	0.125
chr2	129880001	129960000	B.1.2.1.1.2.2.2.2	0.48870636550308	.	129880001	129960000	#9191FF	1	0.375
chr2	129960001	130200000	B.2.1.2.2.1.2.2.2.1	0.18788501026694	.	129960001	130200000	#4848FF	1	0.25
chr2	130200001	130320000	B.2.1.2.2.1.2.1.1.2.1	0.197125256673511	.	130200001	130320000	#4848FF	1	0.25
chr2	130320001	130480000	B.1.2.2.2.2.2.1.2	0.369609856262834	.	130320001	130480000	#9191FF	1	0.375
chr2	130480001	130800000	B.1.2.2.2.1.1.1.1.1	0.405544147843942	.	130480001	130800000	#9191FF	1	0.375
chr2	130840001	130880000	B.1.2.2.2.1.1.1.1.1	0.405544147843942	.	130840001	130880000	#9191FF	1	0.375
chr2	130880001	130960000	A.2.2.1.2.1.2.2.2	0.645790554414784	.	130880001	130960000	#FFDADA	1	0.625
chr2	130960001	131200000	A.2.1.2.2.2.1.2.1.2	0.686858316221766	.	130960001	131200000	#FF9191	1	0.75
chr2	131320001	131400000	B.1.1.1.2.1.1.1.2.1	0.583162217659138	.	131320001	131400000	#DADAFF	1	0.5
chr2	131440001	131720000	A.2.1.2.1.1.2.2.2	0.711498973305955	.	131440001	131720000	#FF9191	1	0.75
chr2	131720001	131920000	A.2.1.2.2.2.1.2.1.1	0.68788501026694	.	131720001	131920000	#FF9191	1	0.75
chr2	131920001	132000000	B.1.1.1.2.1.2.2.1.1	0.57700205338809	.	131920001	132000000	#DADAFF	1	0.5
chr2	132040001	132120000	B.1.1.1.2.1.2.2.1.1	0.57700205338809	.	132040001	132120000	#DADAFF	1	0.5
chr2	132120001	132320000	B.1.1.2.1.1.2.1.1.1	0.558521560574949	.	132120001	132320000	#DADAFF	1	0.5
chr2	132320001	132600000	B.1.2.1.1.1.2.2.1.2.2.2.1	0.516427104722793	.	132320001	132600000	#9191FF	1	0.375
chr2	132600001	132760000	B.2.1.2.2.1.2.1.1.2.2	0.196098562628337	.	132600001	132760000	#4848FF	1	0.25
chr2	132800001	132880000	B.2.1.2.2.1.2.1.1.2.2	0.196098562628337	.	132800001	132880000	#4848FF	1	0.25
chr2	132880001	133040000	B.2.1.1.1.1.1.2.1.2	0.357289527720739	.	132880001	133040000	#4848FF	1	0.25
chr2	133040001	133400000	B.1.2.1.1.1.2.2.2.1.2.1.2	0.512320328542094	.	133040001	133400000	#9191FF	1	0.375
chr2	133400001	133640000	B.2.2.1.1.1.1.1.1.1.2.1	0.154004106776181	.	133400001	133640000	#0000FF	1	0.125
chr2	133640001	133880000	B.2.2.1.1.1.2.2.2.2.2	0.130390143737166	.	133640001	133880000	#0000FF	1	0.125
chr2	133880001	134080000	B.2.1.2.2.1.2.2.1.1	0.190965092402464	.	133880001	134080000	#4848FF	1	0.25
chr2	134080001	134160000	B.1.2.2.2.2.2.2.1	0.368583162217659	.	134080001	134160000	#9191FF	1	0.375
chr2	134160001	134440000	B.2.2.1.1.1.2.1.1.2	0.138603696098563	.	134160001	134440000	#0000FF	1	0.125
chr2	134440001	134560000	B.2.1.1.1.1.2.2.1.2	0.347022587268994	.	134440001	134560000	#4848FF	1	0.25
chr2	134560001	134680000	B.2.1.1.1.1.2.1.1.1.1	0.35523613963039	.	134560001	134680000	#4848FF	1	0.25
chr2	134680001	134840000	B.2.1.1.1.1.2.2.2.2.1	0.344969199178645	.	134680001	134840000	#4848FF	1	0.25
chr2	134840001	135400000	B.2.2.1.1.1.2.2.1.1	0.134496919917864	.	134840001	135400000	#0000FF	1	0.125
chr2	135400001	135720000	B.1.2.2.2.1.2.2.1.2	0.391170431211499	.	135400001	135720000	#9191FF	1	0.375
chr2	135720001	136000000	A.1.2.2.2.2.1.1	0.780287474332649	.	135720001	136000000	#FF4848	1	0.875
chr2	136000001	136360000	A.1.2.1.1.1.2.2.2.1.1.2	0.875770020533881	.	136000001	136360000	#FF4848	1	0.875
chr2	136360001	136520000	A.2.1.1.1.1.1.1.2.2.1	0.767967145790554	.	136360001	136520000	#FF9191	1	0.75
chr2	136520001	136920000	B.1.1.1.2.1.1.2.2	0.579055441478439	.	136520001	136920000	#DADAFF	1	0.5
chr2	136920001	137160000	B.1.2.2.2.1.2.2.2.2.2	0.388090349075975	.	136920001	137160000	#9191FF	1	0.375
chr2	137160001	137560000	B.2.2.2.1.1.1.1.2.2	0.0431211498973306	.	137160001	137560000	#0000FF	1	0.125
chr2	137560001	137680000	B.2.1.2.2.1.2.1.1.1	0.198151950718686	.	137560001	137680000	#4848FF	1	0.25
chr2	137680001	138040000	B.2.2.2.2.1.1.1.1.1.1	0.0184804928131417	.	137680001	138040000	#0000FF	1	0.125
chr2	138040001	138160000	B.1.2.2.2.2.2.1.1.2.2	0.370636550308008	.	138040001	138160000	#9191FF	1	0.375
chr2	138160001	138640000	B.2.2.2.1.1.1.1.2.1	0.0441478439425051	.	138160001	138640000	#0000FF	1	0.125
chr2	138640001	139000000	B.1.2.1.1.2.1.2.2.2.1	0.498973305954825	.	138640001	139000000	#9191FF	1	0.375
chr2	139000001	139200000	B.1.2.1.1.1.2.2.1.2.1.1.2.1	0.520533880903491	.	139000001	139200000	#9191FF	1	0.375
chr2	139200001	139280000	A.2.2.2.1.2.2.2.1.2.1	0.624229979466119	.	139200001	139280000	#FFDADA	1	0.625
chr2	139280001	139400000	B.1.1.1.2.2.2.2.2	0.564681724845996	.	139280001	139400000	#DADAFF	1	0.5
chr2	139400001	139600000	B.1.2.2.2.1.1.1.2.2.1	0.402464065708419	.	139400001	139600000	#9191FF	1	0.375
chr2	139600001	139760000	B.2.1.1.1.1.1.1.2.2	0.359342915811088	.	139600001	139760000	#4848FF	1	0.25
chr2	139760001	140080000	B.2.2.1.1.2.2.1.2.2.1	0.103696098562628	.	139760001	140080000	#0000FF	1	0.125
chr2	140080001	140280000	B.2.1.2.1.2.2.2.2.1.1.1	0.218685831622177	.	140080001	140280000	#4848FF	1	0.25
chr2	140280001	141120000	B.2.2.2.2.1.1.1.1.2	0.0164271047227926	.	140280001	141120000	#0000FF	1	0.125
chr2	141120001	141360000	B.1.1.2.2.2.1.2.1.1	0.534907597535934	.	141120001	141360000	#DADAFF	1	0.5
chr2	141360001	141640000	B.1.2.1.1.2.2.1.1.2.2	0.493839835728953	.	141360001	141640000	#9191FF	1	0.375
chr2	141640001	141840000	B.1.2.2.2.1.1.1.2.2.2	0.401437371663244	.	141640001	141840000	#9191FF	1	0.375
chr2	141840001	142240000	B.2.1.2.1.2.1.1.1.2.1	0.238193018480493	.	141840001	142240000	#4848FF	1	0.25
chr2	142240001	142640000	B.2.2.1.1.1.1.1.2.2.2	0.14476386036961	.	142240001	142640000	#0000FF	1	0.125
chr2	142640001	142960000	B.2.1.1.1.1.1.1.1.1.1.2	0.364476386036961	.	142640001	142960000	#4848FF	1	0.25
chr2	142960001	143120000	B.1.2.1.1.2.2.1.2.1.1	0.492813141683778	.	142960001	143120000	#9191FF	1	0.375
chr2	143120001	143480000	B.1.2.2.2.1.2.2.2.1	0.390143737166324	.	143120001	143480000	#9191FF	1	0.375
chr2	143480001	143560000	B.1.1.1.2.1.2.2.2	0.574948665297741	.	143480001	143560000	#DADAFF	1	0.5
chr2	143560001	143800000	B.1.1.2.1.1.1.1.2	0.562628336755647	.	143560001	143800000	#DADAFF	1	0.5
chr2	143800001	144040000	B.2.1.1.1.1.1.1.2.1	0.360369609856263	.	143800001	144040000	#4848FF	1	0.25
chr2	144040001	144320000	B.2.2.1.1.1.1.2.2	0.140657084188912	.	144040001	144320000	#0000FF	1	0.125
chr2	144320001	144520000	B.2.2.1.1.1.1.1.2.1.1.1	0.148870636550308	.	144320001	144520000	#0000FF	1	0.125
chr2	144520001	144680000	B.2.1.1.2.1.2.2.1	0.28952772073922	.	144520001	144680000	#4848FF	1	0.25
chr2	144680001	144800000	B.1.2.2.2.2.2.1.1.1.2	0.372689938398357	.	144680001	144800000	#9191FF	1	0.375
chr2	144800001	144920000	B.1.2.2.2.1.2.1.1.1	0.396303901437372	.	144800001	144920000	#9191FF	1	0.375
chr2	144920001	145080000	B.1.2.1.1.1.2.2.1.2.1.2	0.518480492813142	.	144920001	145080000	#9191FF	1	0.375
chr2	145080001	145200000	B.1.1.2.1.1.1.2.2.2	0.559548254620123	.	145080001	145200000	#DADAFF	1	0.5
chr2	145200001	145480000	B.2.1.1.1.1.2.2.2.1	0.345995893223819	.	145200001	145480000	#4848FF	1	0.25
chr2	145480001	145560000	B.1.2.2.2.2.2.2.2.1	0.367556468172485	.	145480001	145560000	#9191FF	1	0.375
chr2	145560001	146080000	B.2.1.2.1.2.2.1.1.1.2	0.231006160164271	.	145560001	146080000	#4848FF	1	0.25
chr2	146080001	146200000	B.2.1.1.1.1.2.1.2.1	0.351129363449692	.	146080001	146200000	#4848FF	1	0.25
chr2	146200001	146360000	B.2.1.1.2.1.1.1.2.1	0.309034907597536	.	146200001	146360000	#4848FF	1	0.25
chr2	146360001	146680000	B.2.2.1.1.2.2.1.2.2.2	0.102669404517454	.	146360001	146680000	#0000FF	1	0.125
chr2	146680001	147120000	B.2.2.1.1.2.2.1.2.1	0.104722792607803	.	146680001	147120000	#0000FF	1	0.125
chr2	147120001	147480000	B.2.2.1.1.1.1.1.2.1.1.2	0.147843942505133	.	147120001	147480000	#0000FF	1	0.125
chr2	147480001	147680000	B.2.2.1.1.1.1.1.1.2.2.1	0.150924024640657	.	147480001	147680000	#0000FF	1	0.125
chr2	147680001	148320000	B.2.2.2.2.2.2.2	0.00102669404517454	.	147680001	148320000	#0000FF	1	0.125
chr2	148320001	148520000	B.2.1.2.1.2.1.2.1.1	0.235112936344969	.	148320001	148520000	#4848FF	1	0.25
chr2	148520001	148720000	B.1.2.2.2.1.1.2.1.2	0.399383983572895	.	148520001	148720000	#9191FF	1	0.375
chr2	148720001	149080000	B.1.1.1.2.1.1.1.2.2.2	0.581108829568789	.	148720001	149080000	#DADAFF	1	0.5
chr2	149080001	149200000	B.1.1.2.2.2.1.2.1.2	0.53388090349076	.	149080001	149200000	#DADAFF	1	0.5
chr2	149200001	149400000	B.1.1.2.1.1.2.1.1.2	0.557494866529774	.	149200001	149400000	#DADAFF	1	0.5
chr2	149400001	149520000	A.2.2.2.1.1.2.2.2	0.631416837782341	.	149400001	149520000	#FFDADA	1	0.625
chr2	149520001	149640000	A.2.2.2.1.2.2.1.2	0.626283367556468	.	149520001	149640000	#FFDADA	1	0.625
chr2	149640001	149720000	B.1.2.1.1.1.2.2.1.1	0.52258726899384	.	149640001	149720000	#9191FF	1	0.375
chr2	149760001	149840000	B.1.2.1.1.1.2.2.1.1	0.52258726899384	.	149760001	149840000	#9191FF	1	0.375
chr2	149840001	150200000	B.2.2.1.1.2.2.2.2.1.2.2	0.095482546201232	.	149840001	150200000	#0000FF	1	0.125
chr2	150200001	150440000	B.2.1.1.2.1.1.1.2.2	0.308008213552361	.	150200001	150440000	#4848FF	1	0.25
chr2	150440001	150600000	B.1.1.1.2.1.1.2.1	0.580082135523614	.	150440001	150600000	#DADAFF	1	0.5
chr2	150600001	150960000	A.2.2.2.2.2.1.2.2.2.2	0.605749486652977	.	150600001	150960000	#FFDADA	1	0.625
chr2	150960001	151040000	A.2.2.2.1.1.1.2.1	0.635523613963039	.	150960001	151040000	#FFDADA	1	0.625
chr2	151040001	151360000	A.2.2.2.1.2.1.1.1	0.630390143737166	.	151040001	151360000	#FFDADA	1	0.625
chr2	151360001	151640000	B.1.2.2.2.1.2.2.2.2.1	0.38911704312115	.	151360001	151640000	#9191FF	1	0.375
chr2	151640001	152120000	B.2.1.2.1.2.1.1.1.2.2	0.237166324435318	.	151640001	152120000	#4848FF	1	0.25
chr2	152120001	152360000	A.2.2.1.1.2.2.2.2.2.1	0.65605749486653	.	152120001	152360000	#FFDADA	1	0.625
chr2	152360001	152520000	A.2.2.2.1.1.1.2.2	0.634496919917864	.	152360001	152520000	#FFDADA	1	0.625
chr2	152520001	153080000	A.2.1.2.2.2.1.2.2.1	0.685831622176591	.	152520001	153080000	#FF9191	1	0.75
chr2	153080001	153600000	A.1.1.2.2.1.1.2.2.1	0.915811088295688	.	153080001	153600000	#FF0000	1	1
chr2	153600001	153880000	B.2.2.1.1.1.1.2.1.2.2	0.141683778234086	.	153600001	153880000	#0000FF	1	0.125
chr2	153880001	153960000	B.2.1.2.1.2.2.2.1	0.219712525667351	.	153880001	153960000	#4848FF	1	0.25
chr2	153960001	154280000	B.2.2.1.1.1.2.2.2.1	0.132443531827515	.	153960001	154280000	#0000FF	1	0.125
chr2	154280001	154480000	B.2.1.2.1.2.2.1.2.1.2.2	0.224845995893224	.	154280001	154480000	#4848FF	1	0.25
chr2	154480001	154640000	B.2.1.2.2.1.2.2.1.2.1	0.18993839835729	.	154480001	154640000	#4848FF	1	0.25
chr2	154640001	154800000	B.2.1.2.1.2.2.1.2.2.1.2.1	0.222792607802875	.	154640001	154800000	#4848FF	1	0.25
chr2	154800001	154880000	B.2.1.2.1.2.1.2.2	0.23305954825462	.	154800001	154880000	#4848FF	1	0.25
chr2	154880001	155000000	B.2.1.1.2.1.2.1.1.1.2	0.293634496919918	.	154880001	155000000	#4848FF	1	0.25
chr2	155000001	155240000	B.2.1.2.1.2.2.2.2.1.1.2	0.217659137577002	.	155000001	155240000	#4848FF	1	0.25
chr2	155240001	155720000	B.2.2.2.2.1.1.1.1.1.2	0.0174537987679671	.	155240001	155720000	#0000FF	1	0.125
chr2	155720001	156000000	B.2.1.2.1.2.2.2.2.1.2.1	0.216632443531828	.	155720001	156000000	#4848FF	1	0.25
chr2	156000001	156200000	B.1.2.2.2.1.2.1.2.2	0.393223819301848	.	156000001	156200000	#9191FF	1	0.375
chr2	156200001	156280000	B.1.2.1.1.2.2.1.1.1.2	0.495893223819302	.	156200001	156280000	#9191FF	1	0.375
chr2	156280001	156640000	B.2.2.1.1.1.1.2.1.2.1	0.142710472279261	.	156280001	156640000	#0000FF	1	0.125
chr2	156640001	156800000	B.2.2.1.1.2.1.2.2.2.1.1	0.109856262833676	.	156640001	156800000	#0000FF	1	0.125
chr2	156800001	156880000	B.2.1.1.2.1.2.2.2.2	0.287474332648871	.	156800001	156880000	#4848FF	1	0.25
chr2	156880001	157080000	B.2.1.2.1.2.2.1.1.1.1	0.232032854209446	.	156880001	157080000	#4848FF	1	0.25
chr2	157080001	157160000	B.1.2.2.2.2.2.2.2.2	0.36652977412731	.	157080001	157160000	#9191FF	1	0.375
chr2	157160001	157440000	B.1.1.2.1.1.1.2.2.1	0.560574948665298	.	157160001	157440000	#DADAFF	1	0.5
chr2	157440001	157800000	B.2.2.1.1.1.1.1.2.1.2	0.146817248459959	.	157440001	157800000	#0000FF	1	0.125
chr2	157800001	158080000	B.2.2.1.1.1.2.1.2.1.2	0.136550308008214	.	157800001	158080000	#0000FF	1	0.125
chr2	158080001	158360000	B.2.1.2.1.2.2.2.2.1.2.2	0.215605749486653	.	158080001	158360000	#4848FF	1	0.25
chr2	158360001	158640000	B.2.1.2.1.2.1.2.1.2	0.234086242299795	.	158360001	158640000	#4848FF	1	0.25
chr2	158640001	158760000	A.2.2.2.1.2.2.2.1.2.2	0.623203285420945	.	158640001	158760000	#FFDADA	1	0.625
chr2	158760001	158920000	B.1.2.2.2.1.2.1.2.1	0.394250513347023	.	158760001	158920000	#9191FF	1	0.375
chr2	158920001	159280000	B.2.1.2.1.2.2.1.2.2.1.2.2	0.2217659137577	.	158920001	159280000	#4848FF	1	0.25
chr2	159280001	159440000	B.1.1.1.2.1.1.1.2.2.1	0.582135523613963	.	159280001	159440000	#DADAFF	1	0.5
chr2	159440001	159720000	A.2.2.2.2.2.1.2.2.2.1	0.606776180698152	.	159440001	159720000	#FFDADA	1	0.625
chr2	159720001	160120000	A.1.1.1.1.2.2.2.2	0.983572895277207	.	159720001	160120000	#FF0000	1	1
chr2	160120001	160440000	A.1.1.2.2.1.1.2.1.2	0.916837782340862	.	160120001	160440000	#FF0000	1	1
chr2	160440001	160640000	A.1.1.2.2.1.2.2	0.910677618069815	.	160440001	160640000	#FF0000	1	1
chr2	160640001	160880000	A.1.1.2.2.1.2.1.1	0.913757700205339	.	160640001	160880000	#FF0000	1	1
chr2	160880001	161240000	A.1.1.1.1.2.2.1	0.985626283367556	.	160880001	161240000	#FF0000	1	1
chr2	161240001	161400000	A.1.2.1.1.2.2.2.2.1	0.858316221765914	.	161240001	161400000	#FF4848	1	0.875
chr2	161400001	161600000	A.1.2.2.1.1.1.2.2.1	0.820328542094456	.	161400001	161600000	#FF4848	1	0.875
chr2	161600001	162000000	A.1.2.1.1.1.2.1.1.2	0.887063655030801	.	161600001	162000000	#FF4848	1	0.875
chr2	162000001	162280000	A.2.2.1.1.2.2.1	0.660164271047228	.	162000001	162280000	#FFDADA	1	0.625
chr2	162280001	162440000	B.2.1.1.2.1.2.1.1.2	0.292607802874743	.	162280001	162440000	#4848FF	1	0.25
chr2	162440001	162760000	B.2.2.2.2.1.2.1.2.2	0.0102669404517454	.	162440001	162760000	#0000FF	1	0.125
chr2	162760001	163080000	B.2.2.2.2.1.2.1.1	0.0123203285420945	.	162760001	163080000	#0000FF	1	0.125
chr2	163080001	163160000	B.2.1.1.2.1.2.1.1.1.1	0.294661190965092	.	163080001	163160000	#4848FF	1	0.25
chr2	163160001	163480000	B.2.2.1.1.2.2.1.1.1	0.106776180698152	.	163160001	163480000	#0000FF	1	0.125
chr2	163480001	163760000	B.2.2.1.1.2.1.1.1.1.1	0.129363449691992	.	163480001	163760000	#0000FF	1	0.125
chr2	163760001	164040000	B.2.2.1.1.2.2.1.1.2	0.105749486652977	.	163760001	164040000	#0000FF	1	0.125
chr2	164040001	164200000	B.1.1.2.1.2.1.2.2.2.2	0.548254620123203	.	164040001	164200000	#DADAFF	1	0.5
chr2	164200001	164480000	A.2.2.2.1.1.2.2.1	0.632443531827515	.	164200001	164480000	#FFDADA	1	0.625
chr2	164480001	164640000	A.2.2.1.1.2.2.2.1.2	0.658110882956879	.	164480001	164640000	#FFDADA	1	0.625
chr2	164640001	164840000	B.1.1.1.1.1.1.1.1	0.600616016427105	.	164640001	164840000	#DADAFF	1	0.5
chr2	164840001	165000000	B.1.1.2.1.1.1.2.1	0.561601642710472	.	164840001	165000000	#DADAFF	1	0.5
chr2	165000001	165400000	B.2.1.2.1.2.1.1.2	0.236139630390144	.	165000001	165400000	#4848FF	1	0.25
chr2	165400001	165600000	B.2.1.2.1.2.2.2.2.2.1	0.214579055441478	.	165400001	165600000	#4848FF	1	0.25
chr2	165600001	165880000	B.2.2.1.1.2.1.1.2.2.1.1	0.120123203285421	.	165600001	165880000	#0000FF	1	0.125
chr2	165880001	166080000	B.2.2.1.1.2.1.2.2.1.1	0.112936344969199	.	165880001	166080000	#0000FF	1	0.125
chr2	166080001	166240000	B.2.2.1.1.1.1.2.1.1	0.143737166324435	.	166080001	166240000	#0000FF	1	0.125
chr2	166240001	166600000	B.2.2.2.2.1.2.2	0.00924024640657084	.	166240001	166600000	#0000FF	1	0.125
chr2	166600001	166680000	B.2.1.2.1.1.1.1.2.1	0.261806981519507	.	166600001	166680000	#4848FF	1	0.25
chr2	166680001	166840000	B.2.1.1.2.1.1.2.2.1.2	0.298767967145791	.	166680001	166840000	#4848FF	1	0.25
chr2	166840001	167280000	B.2.2.2.2.1.2.1.2.1	0.0112936344969199	.	166840001	167280000	#0000FF	1	0.125
chr2	167280001	167360000	B.2.1.1.2.1.2.1.2.2	0.290554414784394	.	167280001	167360000	#4848FF	1	0.25
chr2	167360001	167560000	B.2.2.1.1.1.1.1.1.2.1	0.151950718685832	.	167360001	167560000	#0000FF	1	0.125
chr2	167560001	167760000	B.2.1.2.1.2.2.1.2.1.1.1	0.227926078028747	.	167560001	167760000	#4848FF	1	0.25
chr2	167760001	168160000	B.2.1.1.2.1.1.1.1	0.31006160164271	.	167760001	168160000	#4848FF	1	0.25
chr2	168160001	168280000	B.1.2.1.2.1.2.1.1.1	0.472279260780287	.	168160001	168280000	#9191FF	1	0.375
chr2	168280001	168440000	B.1.2.2.2.1.1.2.2.2	0.397330595482546	.	168280001	168440000	#9191FF	1	0.375
chr2	168440001	168760000	B.2.1.1.2.1.1.2.1.1.2.2.1	0.304928131416838	.	168440001	168760000	#4848FF	1	0.25
chr2	168760001	169000000	B.1.2.1.2.1.2.1.2.1	0.470225872689938	.	168760001	169000000	#9191FF	1	0.375
chr2	169000001	169120000	B.1.1.1.2.1.1.1.1	0.584188911704312	.	169000001	169120000	#DADAFF	1	0.5
chr2	169120001	169480000	A.2.2.1.1.2.1.2.1.1.1	0.66735112936345	.	169120001	169480000	#FFDADA	1	0.625
chr2	169480001	169640000	A.2.2.2.1.2.1.1.2	0.629363449691992	.	169480001	169640000	#FFDADA	1	0.625
chr2	169640001	169800000	A.2.2.2.1.1.1.1.2	0.636550308008214	.	169640001	169800000	#FFDADA	1	0.625
chr2	169800001	170120000	A.2.2.1.1.2.2.2.1.1	0.659137577002053	.	169800001	170120000	#FFDADA	1	0.625
chr2	170120001	170320000	A.2.2.2.1.1.2.1	0.63347022587269	.	170120001	170320000	#FFDADA	1	0.625
chr2	170320001	170600000	A.1.1.2.2.1.1.2.2.2	0.914784394250513	.	170320001	170600000	#FF0000	1	1
chr2	170600001	170680000	A.2.1.1.1.1.2.2.2	0.759753593429158	.	170600001	170680000	#FF9191	1	0.75
chr2	170680001	170800000	A.1.2.2.1.2.2.1.1.1.1.2	0.804928131416838	.	170680001	170800000	#FF4848	1	0.875
chr2	170800001	170960000	A.1.2.2.1.2.2.1.1.2	0.802874743326489	.	170800001	170960000	#FF4848	1	0.875
chr2	170960001	171440000	A.1.2.1.1.1.2.2.1.1.2.2	0.882956878850103	.	170960001	171440000	#FF4848	1	0.875
chr2	171440001	171520000	A.2.1.2.1.1.2.1.1	0.716632443531828	.	171440001	171520000	#FF9191	1	0.75
chr2	171520001	171760000	A.1.2.2.1.2.2.1.2	0.801848049281314	.	171520001	171760000	#FF4848	1	0.875
chr2	171760001	172320000	A.1.1.1.1.1.1.1.2	0.998973305954825	.	171760001	172320000	#FF0000	1	1
chr2	172320001	172800000	A.1.1.1.1.1.2.2	0.990759753593429	.	172320001	172800000	#FF0000	1	1
chr2	172800001	173440000	A.1.1.1.1.1.1.1.1	1	.	172800001	173440000	#FF0000	1	1
chr2	173440001	173640000	A.1.2.1.1.1.2.2.1.2.1.1	0.881930184804928	.	173440001	173640000	#FF4848	1	0.875
chr2	173640001	173920000	A.1.1.2.2.1.2.1.2.2	0.91170431211499	.	173640001	173920000	#FF0000	1	1
chr2	173920001	174280000	A.1.1.1.1.1.1.2.2.2.1	0.995893223819302	.	173920001	174280000	#FF0000	1	1
chr2	174280001	174480000	A.1.2.1.1.1.2.2.1.1.2.1	0.883983572895277	.	174280001	174480000	#FF4848	1	0.875
chr2	174480001	174680000	A.1.2.1.1.2.1.2.2.1	0.865503080082136	.	174480001	174680000	#FF4848	1	0.875
chr2	174680001	175000000	A.1.1.1.1.2.2.2.1	0.984599589322382	.	174680001	175000000	#FF0000	1	1
chr2	175000001	175280000	A.1.1.2.2.1.1.2.1.1	0.917864476386037	.	175000001	175280000	#FF0000	1	1
chr2	175280001	175600000	A.1.2.2.1.2.2.1.1.1.2	0.803901437371663	.	175280001	175600000	#FF4848	1	0.875
chr2	175600001	176040000	A.2.1.2.2.2.2.1.2.2	0.681724845995893	.	175600001	176040000	#FF9191	1	0.75
chr2	176040001	176280000	B.2.1.1.2.1.1.2.1.1.2.2.2	0.303901437371663	.	176040001	176280000	#4848FF	1	0.25
chr2	176280001	176440000	B.2.1.2.1.1.2.1.2.1.2	0.250513347022587	.	176280001	176440000	#4848FF	1	0.25
chr2	176440001	176720000	B.2.2.1.1.2.1.1.1.2.2.2	0.12217659137577	.	176440001	176720000	#0000FF	1	0.125
chr2	176720001	176880000	B.2.1.2.1.1.1.1.1.2.1.1	0.264887063655031	.	176720001	176880000	#4848FF	1	0.25
chr2	176880001	177240000	B.1.2.1.1.1.2.2.2.2.2	0.509240246406571	.	176880001	177240000	#9191FF	1	0.375
chr2	177240001	177320000	B.1.2.1.2.1.1.2.2.2.1.1.2	0.47741273100616	.	177240001	177320000	#9191FF	1	0.375
chr2	177320001	177520000	B.1.2.1.2.1.2.2.1.1.2.1	0.467145790554415	.	177320001	177520000	#9191FF	1	0.375
chr2	177520001	178040000	B.2.2.1.1.2.1.1.1.2.1.1.2	0.126283367556468	.	177520001	178040000	#0000FF	1	0.125
chr2	178040001	178200000	A.2.1.1.2.2.2.1.1.2.2	0.728952772073922	.	178040001	178200000	#FF9191	1	0.75
chr2	178200001	178440000	A.2.2.1.1.2.2.2.2.2.2.2	0.654004106776181	.	178200001	178440000	#FFDADA	1	0.625
chr2	178440001	178640000	B.1.2.1.1.2.2.1.2.2	0.490759753593429	.	178440001	178640000	#9191FF	1	0.375
chr2	178640001	178920000	B.2.1.2.1.2.2.1.2.2.2	0.220739219712526	.	178640001	178920000	#4848FF	1	0.25
chr2	178920001	179000000	B.1.2.1.2.1.2.2.2.1.1	0.464065708418891	.	178920001	179000000	#9191FF	1	0.375
chr2	179000001	179120000	B.1.2.1.2.1.2.2.2.2.1	0.460985626283368	.	179000001	179120000	#9191FF	1	0.375
chr2	179120001	179200000	B.2.1.1.2.1.1.2.1.1.1	0.306981519507187	.	179120001	179200000	#4848FF	1	0.25
chr2	179200001	179280000	B.1.2.2.1.2.1.2.2.1.2	0.412731006160164	.	179200001	179280000	#9191FF	1	0.375
chr2	179280001	179440000	B.1.1.2.1.2.1.2.1.2	0.551334702258727	.	179280001	179440000	#DADAFF	1	0.5
chr2	179440001	180000000	B.2.2.1.1.2.1.2.2.2.2	0.107802874743326	.	179440001	180000000	#0000FF	1	0.125
chr2	180000001	180120000	B.1.2.1.2.1.1.2.2.1	0.479466119096509	.	180000001	180120000	#9191FF	1	0.375
chr2	180120001	180480000	B.2.1.2.1.1.1.2.2.1.2.2	0.254620123203285	.	180120001	180480000	#4848FF	1	0.25
chr2	180480001	180760000	B.2.1.2.1.2.2.1.2.1.2.1	0.225872689938398	.	180480001	180760000	#4848FF	1	0.25
chr2	180760001	180960000	B.1.2.2.2.1.1.1.2.1	0.403490759753593	.	180760001	180960000	#9191FF	1	0.375
chr2	180960001	181040000	B.1.1.2.1.1.1.1.1	0.563655030800821	.	180960001	181040000	#DADAFF	1	0.5
chr2	181040001	181400000	A.2.2.1.1.2.2.2.2.2.2.1	0.655030800821355	.	181040001	181400000	#FFDADA	1	0.625
chr2	181400001	181520000	A.2.2.1.1.2.2.2.2.1	0.657084188911704	.	181400001	181520000	#FFDADA	1	0.625
chr2	181520001	181680000	A.2.2.2.1.2.2.2.1.1	0.625256673511294	.	181520001	181680000	#FFDADA	1	0.625
chr2	181680001	182000000	A.2.2.2.2.2.1.1.2.2	0.609856262833676	.	181680001	182000000	#FFDADA	1	0.625
chr2	182000001	182280000	B.1.2.1.1.1.2.2.1.2.2.1	0.517453798767967	.	182000001	182280000	#9191FF	1	0.375
chr2	182280001	182640000	B.1.1.2.1.2.1.2.2.2.1	0.549281314168378	.	182280001	182640000	#DADAFF	1	0.5
chr2	182640001	182840000	A.2.1.2.2.2.2.1.2.1	0.682751540041068	.	182640001	182840000	#FF9191	1	0.75
chr2	182840001	183000000	B.1.1.1.1.1.2.1.1.2	0.594455852156057	.	182840001	183000000	#DADAFF	1	0.5
chr2	183000001	183480000	B.2.2.1.1.2.1.1.1.2.1.2.1	0.125256673511294	.	183000001	183480000	#0000FF	1	0.125
chr2	183480001	183600000	B.1.1.2.1.2.2.2.2	0.54517453798768	.	183480001	183600000	#DADAFF	1	0.5
chr2	183600001	184080000	A.2.1.1.2.2.1.2.1	0.73305954825462	.	183600001	184080000	#FF9191	1	0.75
chr2	184080001	184400000	B.2.2.1.1.2.1.1.1.2.1.2.2	0.124229979466119	.	184080001	184400000	#0000FF	1	0.125
chr2	184400001	184800000	B.2.2.1.1.2.2.2.2.1.2.1.2	0.0965092402464066	.	184400001	184800000	#0000FF	1	0.125
chr2	184800001	185080000	B.2.2.1.1.2.2.2.2.1.2.1.1	0.0975359342915811	.	184800001	185080000	#0000FF	1	0.125
chr2	185080001	185320000	B.2.1.2.1.2.2.1.2.2.1.1	0.223819301848049	.	185080001	185320000	#4848FF	1	0.25
chr2	185320001	185760000	B.2.2.1.1.2.1.2.2.1.2.2	0.11088295687885	.	185320001	185760000	#0000FF	1	0.125
chr2	185760001	186200000	B.2.2.1.1.2.1.1.2.2.2.1	0.118069815195072	.	185760001	186200000	#0000FF	1	0.125
chr2	186200001	186280000	B.1.2.2.1.2.2.1.1.2	0.409650924024641	.	186200001	186280000	#9191FF	1	0.375
chr2	186280001	186720000	B.2.2.1.1.2.1.1.2.2.2.2	0.117043121149897	.	186280001	186720000	#0000FF	1	0.125
chr2	186720001	186880000	B.2.1.2.1.1.1.1.1.2.1.2	0.263860369609856	.	186720001	186880000	#4848FF	1	0.25
chr2	186880001	187160000	B.2.2.1.1.2.1.1.2.2.1.2	0.119096509240246	.	186880001	187160000	#0000FF	1	0.125
chr2	187160001	187360000	B.1.2.2.2.1.2.1.1.2	0.395277207392197	.	187160001	187360000	#9191FF	1	0.375
chr2	187360001	187600000	A.2.1.1.2.2.1.2.2	0.732032854209446	.	187360001	187600000	#FF9191	1	0.75
chr2	187600001	187840000	B.1.2.2.1.2.2.2.2	0.406570841889117	.	187600001	187840000	#9191FF	1	0.375
chr2	187840001	188000000	B.2.1.1.2.1.1.2.2.2.1.1	0.297741273100616	.	187840001	188000000	#4848FF	1	0.25
chr2	188000001	188120000	B.2.1.1.2.1.2.2.2.1	0.288501026694045	.	188000001	188120000	#4848FF	1	0.25
chr2	188120001	188320000	B.2.1.2.1.2.2.1.1.2.2	0.228952772073922	.	188120001	188320000	#4848FF	1	0.25
chr2	188320001	188480000	A.2.2.2.1.1.1.1.1	0.637577002053388	.	188320001	188480000	#FFDADA	1	0.625
chr2	188480001	188720000	B.1.2.1.1.2.2.2.1	0.489733059548255	.	188480001	188720000	#9191FF	1	0.375
chr2	188720001	188880000	B.1.2.1.1.1.2.2.1.2.1.1.2.2	0.519507186858316	.	188720001	188880000	#9191FF	1	0.375
chr2	188880001	189000000	B.1.1.2.2.2.1.1.1.1	0.539014373716632	.	188880001	189000000	#DADAFF	1	0.5
chr2	189000001	189080000	B.1.2.1.2.1.2.1.1.2	0.471252566735113	.	189000001	189080000	#9191FF	1	0.375
chr2	189080001	189360000	B.1.1.1.1.1.1.1.2.2	0.598562628336756	.	189080001	189360000	#DADAFF	1	0.5
chr2	189360001	189560000	B.1.1.2.2.2.1.2.2.2.1	0.531827515400411	.	189360001	189560000	#DADAFF	1	0.5
chr2	189560001	189720000	B.1.2.1.2.1.2.2.1.1.1	0.468172484599589	.	189560001	189720000	#9191FF	1	0.375
chr2	189720001	189880000	B.1.2.2.1.1.1.2.1	0.435318275154004	.	189720001	189880000	#9191FF	1	0.375
chr2	189880001	190160000	A.1.2.2.1.1.2.1.2	0.815195071868583	.	189880001	190160000	#FF4848	1	0.875
chr2	190160001	190320000	A.2.2.1.1.2.1.2.1.2	0.665297741273101	.	190160001	190320000	#FFDADA	1	0.625
chr2	190320001	190600000	A.2.1.2.2.2.1.1.1.2	0.68993839835729	.	190320001	190600000	#FF9191	1	0.75
chr2	190600001	191120000	A.1.2.1.1.2.2.2.1	0.859342915811088	.	190600001	191120000	#FF4848	1	0.875
chr2	191120001	191200000	A.2.1.1.2.2.2.2.2	0.723819301848049	.	191120001	191200000	#FF9191	1	0.75
chr2	191200001	191600000	A.1.1.2.2.2.1.2.1	0.907597535934292	.	191200001	191600000	#FF0000	1	1
chr2	191600001	191720000	A.2.1.1.2.2.1.1.1.2	0.735112936344969	.	191600001	191720000	#FF9191	1	0.75
chr2	191720001	191880000	A.1.2.1.1.2.2.1.2.2	0.860369609856263	.	191720001	191880000	#FF4848	1	0.875
chr2	191880001	192040000	A.2.1.2.2.2.1.1.1.1.1.1	0.693018480492813	.	191880001	192040000	#FF9191	1	0.75
chr2	192040001	192360000	A.1.2.1.1.2.2.2.2.2	0.857289527720739	.	192040001	192360000	#FF4848	1	0.875
chr2	192360001	192600000	A.2.2.1.1.2.1.1	0.668377823408624	.	192360001	192600000	#FFDADA	1	0.625
chr2	192600001	192800000	B.1.1.2.1.2.1.2.2.1	0.550308008213552	.	192600001	192800000	#DADAFF	1	0.5
chr2	192800001	193040000	B.1.2.1.2.1.2.2.1.2	0.465092402464066	.	192800001	193040000	#9191FF	1	0.375
chr2	193040001	193240000	B.2.1.1.2.1.1.2.2.2.1.2	0.296714579055441	.	193040001	193240000	#4848FF	1	0.25
chr2	193240001	193320000	B.2.1.1.2.1.1.2.2.1.1.1.2	0.30082135523614	.	193240001	193320000	#4848FF	1	0.25
chr2	193320001	193440000	B.2.1.1.2.2.1.2.2.1.2	0.281314168377823	.	193320001	193440000	#4848FF	1	0.25
chr2	193440001	193800000	B.2.1.2.1.2.2.1.2.1.1.2	0.226899383983573	.	193440001	193800000	#4848FF	1	0.25
chr2	193800001	193880000	B.1.2.2.1.2.1.2.1.2	0.414784394250513	.	193800001	193880000	#9191FF	1	0.375
chr2	193880001	194160000	B.2.1.1.2.1.1.2.2.1.1.2	0.299794661190965	.	193880001	194160000	#4848FF	1	0.25
chr2	194160001	194280000	B.1.2.1.2.1.1.1.2	0.486652977412731	.	194160001	194280000	#9191FF	1	0.375
chr2	194280001	194520000	B.2.1.2.1.2.2.1.1.2.1	0.229979466119097	.	194280001	194520000	#4848FF	1	0.25
chr2	194520001	194920000	B.2.2.1.1.2.1.1.1.2.1.1.1	0.127310061601643	.	194520001	194920000	#0000FF	1	0.125
chr2	194920001	195080000	B.1.2.2.1.2.1.2.2.2	0.41170431211499	.	194920001	195080000	#9191FF	1	0.375
chr2	195080001	195240000	B.2.1.2.1.1.2.1.2.2.1.1.2	0.247433264887064	.	195080001	195240000	#4848FF	1	0.25
chr2	195240001	195360000	B.2.1.1.2.1.1.2.2.1.1.1.1	0.301848049281314	.	195240001	195360000	#4848FF	1	0.25
chr2	195360001	195840000	B.2.2.1.1.2.1.1.1.2.2.1	0.123203285420945	.	195360001	195840000	#0000FF	1	0.125
chr2	195840001	195920000	B.2.1.1.2.1.2.1.2.1	0.291581108829569	.	195840001	195920000	#4848FF	1	0.25
chr2	195920001	196160000	B.2.1.2.1.1.1.1.1.1.2	0.265913757700205	.	195920001	196160000	#4848FF	1	0.25
chr2	196160001	196400000	B.1.1.2.2.2.1.1.2.1	0.536960985626283	.	196160001	196400000	#DADAFF	1	0.5
chr2	196400001	196600000	B.1.1.2.1.2.1.2.1.1	0.552361396303901	.	196400001	196600000	#DADAFF	1	0.5
chr2	196600001	196920000	B.1.2.1.2.1.1.2.1.1	0.485626283367556	.	196600001	196920000	#9191FF	1	0.375
chr2	196920001	197120000	A.2.1.2.2.2.2.1.1	0.683778234086242	.	196920001	197120000	#FF9191	1	0.75
chr2	197120001	197480000	A.2.1.2.2.2.1.1.1.1.1.2	0.691991786447639	.	197120001	197480000	#FF9191	1	0.75
chr2	197480001	197600000	A.2.1.1.2.2.2.1.1.2.1	0.729979466119096	.	197480001	197600000	#FF9191	1	0.75
chr2	197600001	197680000	A.2.1.1.2.2.1.1.1.1	0.736139630390144	.	197600001	197680000	#FF9191	1	0.75
chr2	197680001	198160000	A.1.1.1.1.2.1.2.2.2	0.986652977412731	.	197680001	198160000	#FF0000	1	1
chr2	198160001	198360000	A.1.2.2.1.1.1.2.1	0.82135523613963	.	198160001	198360000	#FF4848	1	0.875
chr2	198360001	198640000	A.2.2.2.2.2.1.2.2.1	0.607802874743327	.	198360001	198640000	#FFDADA	1	0.625
chr2	198640001	199200000	B.2.2.2.2.2.2.1	0.00205338809034908	.	198640001	199200000	#0000FF	1	0.125
chr2	199200001	199400000	B.2.2.2.1.1.2.2	0.040041067761807	.	199200001	199400000	#0000FF	1	0.125
chr2	199400001	199560000	B.2.1.2.1.1.1.1.2.2.2	0.259753593429158	.	199400001	199560000	#4848FF	1	0.25
chr2	199560001	199840000	B.2.2.1.1.2.2.2.2.2.2	0.093429158110883	.	199560001	199840000	#0000FF	1	0.125
chr2	199840001	199960000	B.2.2.1.1.2.1.2.1.2	0.113963039014374	.	199840001	199960000	#0000FF	1	0.125
chr2	199960001	200160000	B.2.2.1.1.2.1.2.1.1.2	0.114989733059548	.	199960001	200160000	#0000FF	1	0.125
chr2	200160001	200360000	B.1.1.1.1.1.1.2.1	0.597535934291581	.	200160001	200360000	#DADAFF	1	0.5
chr2	200360001	200520000	B.1.2.2.1.2.2.1.1.1	0.410677618069815	.	200360001	200520000	#9191FF	1	0.375
chr2	200520001	200800000	B.1.2.1.2.1.2.1.2.2	0.469199178644764	.	200520001	200800000	#9191FF	1	0.375
chr2	200800001	201160000	A.1.2.2.1.1.1.2.2.2.1.2	0.818275154004107	.	200800001	201160000	#FF4848	1	0.875
chr2	201160001	201520000	A.1.1.1.1.2.1.2.1	0.98870636550308	.	201160001	201520000	#FF0000	1	1
chr2	201520001	201720000	A.1.2.1.1.2.2.1.1.1	0.863449691991786	.	201520001	201720000	#FF4848	1	0.875
chr2	201720001	202000000	A.1.1.1.1.1.1.2.2.2.2.2	0.993839835728953	.	201720001	202000000	#FF0000	1	1
chr2	202000001	202320000	A.1.1.2.2.1.1.1.1.1	0.92299794661191	.	202000001	202320000	#FF0000	1	1
chr2	202320001	202600000	A.1.1.2.2.1.1.1.1.2.1	0.921971252566735	.	202320001	202600000	#FF0000	1	1
chr2	202600001	203120000	A.1.1.1.1.1.1.2.1	0.997946611909651	.	202600001	203120000	#FF0000	1	1
chr2	203120001	203280000	A.1.1.2.2.2.1.2.2.1.2	0.905544147843943	.	203120001	203280000	#FF0000	1	1
chr2	203280001	203840000	A.1.1.1.1.2.1.1	0.989733059548255	.	203280001	203840000	#FF0000	1	1
chr2	203840001	203920000	A.1.2.2.1.2.2.1.1.1.1.1	0.805954825462012	.	203840001	203920000	#FF4848	1	0.875
chr2	203920001	204080000	A.1.2.1.1.2.1.2.2.2	0.864476386036961	.	203920001	204080000	#FF4848	1	0.875
chr2	204080001	204320000	A.1.2.2.1.1.1.2.2.2.1.1	0.819301848049281	.	204080001	204320000	#FF4848	1	0.875
chr2	204320001	204480000	A.2.2.1.1.2.1.2.2.1.2.1	0.663244353182752	.	204320001	204480000	#FFDADA	1	0.625
chr2	204480001	204720000	B.1.1.1.1.1.2.1.1.1	0.595482546201232	.	204480001	204720000	#DADAFF	1	0.5
chr2	204720001	204920000	B.1.2.2.1.2.2.2.1	0.407597535934292	.	204720001	204920000	#9191FF	1	0.375
chr2	204920001	205520000	B.2.2.1.1.2.2.2.1.2.1	0.100616016427105	.	204920001	205520000	#0000FF	1	0.125
chr2	205520001	205960000	B.2.1.1.2.1.1.2.2.2.2	0.295687885010267	.	205520001	205960000	#4848FF	1	0.25
chr2	205960001	206240000	B.1.2.2.1.1.1.2.2.2.1	0.433264887063655	.	205960001	206240000	#9191FF	1	0.375
chr2	206240001	206520000	B.2.1.1.2.1.1.2.1.2	0.302874743326489	.	206240001	206520000	#4848FF	1	0.25
chr2	206520001	206640000	B.1.2.1.2.1.1.2.1.2.1.1	0.484599589322382	.	206520001	206640000	#9191FF	1	0.375
chr2	206640001	206840000	B.1.2.1.2.1.1.2.1.2.2.2.2	0.480492813141684	.	206640001	206840000	#9191FF	1	0.375
chr2	206840001	207040000	A.2.2.1.1.2.1.2.2.2	0.661190965092402	.	206840001	207040000	#FFDADA	1	0.625
chr2	207040001	207880000	B.2.1.2.1.1.1.2.2.1.1.2	0.256673511293634	.	207040001	207880000	#4848FF	1	0.25
chr2	207880001	208240000	B.1.1.2.1.2.2.2.1	0.546201232032854	.	207880001	208240000	#DADAFF	1	0.5
chr2	208240001	208360000	B.1.2.1.2.1.1.2.2.2.1.1.1	0.478439425051335	.	208240001	208360000	#9191FF	1	0.375
chr2	208360001	208640000	A.1.2.2.1.1.2.2.2	0.813141683778234	.	208360001	208640000	#FF4848	1	0.875
chr2	208640001	208920000	A.2.1.2.2.2.1.1.1.1.2	0.690965092402464	.	208640001	208920000	#FF9191	1	0.75
chr2	208920001	209240000	A.2.1.2.2.2.2.2.1.2	0.67864476386037	.	208920001	209240000	#FF9191	1	0.75
chr2	209240001	209560000	B.2.2.1.1.2.2.2.2.2.1	0.0944558521560575	.	209240001	209560000	#0000FF	1	0.125
chr2	209560001	209880000	B.2.2.1.1.2.2.2.2.1.1	0.0985626283367557	.	209560001	209880000	#0000FF	1	0.125
chr2	209880001	210040000	B.2.1.2.1.1.2.2.2.2.2	0.240246406570842	.	209880001	210040000	#4848FF	1	0.25
chr2	210040001	210200000	B.2.1.2.1.1.1.1.1.1.1.2	0.26694045174538	.	210040001	210200000	#4848FF	1	0.25
chr2	210200001	210400000	B.1.2.1.2.1.1.2.1.2.2.2.1	0.481519507186858	.	210200001	210400000	#9191FF	1	0.375
chr2	210400001	210640000	B.2.1.1.2.1.1.2.1.1.2.1	0.305954825462012	.	210400001	210640000	#4848FF	1	0.25
chr2	210640001	210800000	B.2.1.2.1.1.2.1.1	0.252566735112936	.	210640001	210800000	#4848FF	1	0.25
chr2	210800001	211080000	B.1.2.1.2.1.1.2.1.2.2.1	0.482546201232033	.	210800001	211080000	#9191FF	1	0.375
chr2	211080001	211240000	B.2.1.1.2.2.1.1.1.2	0.285420944558522	.	211080001	211240000	#4848FF	1	0.25
chr2	211240001	211600000	B.2.2.1.1.2.1.2.2.2.1.2	0.108829568788501	.	211240001	211600000	#0000FF	1	0.125
chr2	211600001	212080000	B.2.2.1.1.2.1.1.1.1.2	0.128336755646817	.	211600001	212080000	#0000FF	1	0.125
chr2	212080001	212160000	B.1.2.2.1.2.1.2.2.1.1	0.413757700205339	.	212080001	212160000	#9191FF	1	0.375
chr2	212160001	212520000	B.2.1.2.1.2.2.2.2.2.2	0.213552361396304	.	212160001	212520000	#4848FF	1	0.25
chr2	212520001	212920000	B.2.1.2.1.1.2.2.2.2.1	0.241273100616016	.	212520001	212920000	#4848FF	1	0.25
chr2	212920001	213120000	B.2.1.2.1.1.1.1.1.2.2	0.262833675564682	.	212920001	213120000	#4848FF	1	0.25
chr2	213120001	213240000	B.2.1.1.2.2.1.2.2.2.1	0.280287474332649	.	213120001	213240000	#4848FF	1	0.25
chr2	213240001	213440000	B.2.1.1.2.2.2.1.2.2	0.274127310061602	.	213240001	213440000	#4848FF	1	0.25
chr2	213440001	213720000	B.2.1.2.1.1.2.1.2.2.2	0.245379876796715	.	213440001	213720000	#4848FF	1	0.25
chr2	213720001	214080000	B.2.1.2.1.1.2.1.2.2.1.1.1.2	0.248459958932238	.	213720001	214080000	#4848FF	1	0.25
chr2	214080001	214200000	B.1.2.2.1.2.1.1.2.1.2	0.417864476386037	.	214080001	214200000	#9191FF	1	0.375
chr2	214200001	214400000	B.2.1.2.1.1.2.1.2.2.1.2	0.246406570841889	.	214200001	214400000	#4848FF	1	0.25
chr2	214400001	214480000	B.2.1.1.2.2.1.2.2.2.2	0.279260780287474	.	214400001	214480000	#4848FF	1	0.25
chr2	214480001	214760000	B.2.1.2.1.1.2.1.2.1.1	0.251540041067762	.	214480001	214760000	#4848FF	1	0.25
chr2	214760001	214960000	B.1.2.2.1.1.1.2.2.2.2	0.43223819301848	.	214760001	214960000	#9191FF	1	0.375
chr2	214960001	215240000	B.2.1.1.2.2.1.1.1.1	0.286447638603696	.	214960001	215240000	#4848FF	1	0.25
chr2	215240001	215400000	B.2.1.2.1.1.1.1.2.2.1	0.260780287474333	.	215240001	215400000	#4848FF	1	0.25
chr2	215400001	215520000	B.1.2.1.2.1.1.2.2.2.2.1.2	0.474332648870637	.	215400001	215520000	#9191FF	1	0.375
chr2	215520001	215720000	B.1.2.1.2.1.2.2.2.1.2.2	0.462012320328542	.	215520001	215720000	#9191FF	1	0.375
chr2	215720001	215800000	B.1.2.2.1.2.1.1.1	0.420944558521561	.	215720001	215800000	#9191FF	1	0.375
chr2	215800001	215960000	B.2.1.1.2.2.1.1.2	0.284394250513347	.	215800001	215960000	#4848FF	1	0.25
chr2	215960001	216120000	B.2.1.1.2.2.1.2.2.1.1	0.282340862422998	.	215960001	216120000	#4848FF	1	0.25
chr2	216120001	216280000	B.1.1.1.1.2.1.2	0.58829568788501	.	216120001	216280000	#DADAFF	1	0.5
chr2	216280001	216400000	B.2.1.1.2.2.2.1.1.2	0.277207392197125	.	216280001	216400000	#4848FF	1	0.25
chr2	216400001	216600000	B.2.1.2.1.1.2.1.2.2.1.1.1.1	0.249486652977413	.	216400001	216600000	#4848FF	1	0.25
chr2	216600001	216800000	B.2.1.1.2.2.2.1.1.1	0.2782340862423	.	216600001	216800000	#4848FF	1	0.25
chr2	216800001	217000000	A.2.2.1.1.2.1.2.1.1.2	0.666324435318275	.	216800001	217000000	#FFDADA	1	0.625
chr2	217000001	217080000	A.2.1.2.2.2.2.2.1.1.2	0.679671457905544	.	217000001	217080000	#FF9191	1	0.75
chr2	217080001	217440000	B.1.1.1.1.1.1.2.2	0.596509240246407	.	217080001	217440000	#DADAFF	1	0.5
chr2	217440001	217600000	B.1.2.1.2.1.2.2.2.2.2	0.459958932238193	.	217440001	217600000	#9191FF	1	0.375
chr2	217600001	217800000	B.2.1.2.1.1.1.2.2.2	0.253593429158111	.	217600001	217800000	#4848FF	1	0.25
chr2	217800001	217960000	B.2.1.2.1.1.1.2.2.1.1.1	0.257700205338809	.	217800001	217960000	#4848FF	1	0.25
chr2	217960001	218080000	B.2.1.1.2.2.2.1.2.1.2	0.275154004106776	.	217960001	218080000	#4848FF	1	0.25
chr2	218080001	218160000	B.1.2.2.1.2.1.1.2.2	0.416837782340862	.	218080001	218160000	#9191FF	1	0.375
chr2	218160001	218240000	B.1.2.2.1.2.2.1.2	0.408624229979466	.	218160001	218240000	#9191FF	1	0.375
chr2	218240001	218640000	B.2.2.1.1.2.2.2.1.1	0.101642710472279	.	218240001	218640000	#0000FF	1	0.125
chr2	218640001	219120000	A.2.2.2.2.2.1.1.2.1	0.61088295687885	.	218640001	219120000	#FFDADA	1	0.625
chr2	219120001	219320000	A.1.2.1.1.2.2.1.1.2	0.862422997946612	.	219120001	219320000	#FF4848	1	0.875
chr2	219320001	219480000	A.1.1.2.2.2.1.1.2	0.908624229979466	.	219320001	219480000	#FF0000	1	1
chr2	219480001	219560000	A.1.2.2.1.1.1.1	0.822381930184805	.	219480001	219560000	#FF4848	1	0.875
chr2	219560001	219760000	A.1.1.2.2.2.1.2.2.2	0.904517453798768	.	219560001	219760000	#FF0000	1	1
chr2	219760001	219920000	A.1.2.1.1.2.2.1.2.1	0.861396303901437	.	219760001	219920000	#FF4848	1	0.875
chr2	219920001	220240000	A.1.1.1.1.2.1.2.2.1	0.987679671457906	.	219920001	220240000	#FF0000	1	1
chr2	220240001	220440000	A.1.2.2.1.1.2.2.1	0.814168377823409	.	220240001	220440000	#FF4848	1	0.875
chr2	220440001	220920000	B.1.2.1.2.1.2.2.2.1.2.1	0.463039014373717	.	220440001	220920000	#9191FF	1	0.375
chr2	220920001	221080000	B.1.2.2.1.2.1.1.2.1.1.1	0.419917864476386	.	220920001	221080000	#9191FF	1	0.375
chr2	221080001	221360000	B.2.1.2.1.1.1.2.2.1.2.1	0.25564681724846	.	221080001	221360000	#4848FF	1	0.25
chr2	221360001	221560000	B.1.2.2.1.2.1.1.2.1.1.2	0.418891170431211	.	221360001	221560000	#9191FF	1	0.375
chr2	221560001	221760000	B.2.1.1.2.2.2.1.2.1.1	0.276180698151951	.	221560001	221760000	#4848FF	1	0.25
chr2	221760001	221920000	B.2.1.1.2.2.1.2.1	0.283367556468172	.	221760001	221920000	#4848FF	1	0.25
chr2	221920001	222160000	B.2.1.1.2.2.2.2.2	0.270020533880903	.	221920001	222160000	#4848FF	1	0.25
chr2	222160001	222360000	B.2.1.2.1.1.2.2.2.1	0.242299794661191	.	222160001	222360000	#4848FF	1	0.25
chr2	222360001	222480000	B.1.2.2.1.2.1.2.1.1	0.415811088295688	.	222360001	222480000	#9191FF	1	0.375
chr2	222480001	222800000	B.2.2.1.1.2.1.2.2.1.2.1	0.111909650924025	.	222480001	222800000	#0000FF	1	0.125
chr2	222800001	222920000	B.2.1.1.2.2.2.2.1.2	0.271047227926078	.	222800001	222920000	#4848FF	1	0.25
chr2	222920001	223480000	B.2.2.2.1.1.2.1	0.0410677618069815	.	222920001	223480000	#0000FF	1	0.125
chr2	223480001	223760000	A.2.1.2.2.2.2.2.2.2.1	0.67659137577002	.	223480001	223760000	#FF9191	1	0.75
chr2	223760001	224040000	A.2.1.1.1.1.2.1.1	0.763860369609856	.	223760001	224040000	#FF9191	1	0.75
chr2	224040001	224120000	A.2.1.2.2.2.1.1.2	0.688911704312115	.	224040001	224120000	#FF9191	1	0.75
chr2	224120001	224320000	A.2.1.1.2.2.1.1.2	0.734086242299795	.	224120001	224320000	#FF9191	1	0.75
chr2	224320001	224440000	A.2.1.1.2.2.2.1.2.1	0.727926078028747	.	224320001	224440000	#FF9191	1	0.75
chr2	224440001	224520000	A.2.1.1.2.2.2.1.2.2	0.726899383983573	.	224440001	224520000	#FF9191	1	0.75
chr2	224520001	224840000	A.1.2.2.1.1.1.2.2.2.2	0.817248459958932	.	224520001	224840000	#FF4848	1	0.875
chr2	224840001	225160000	B.1.2.1.2.1.1.2.2.2.1.2	0.476386036960986	.	224840001	225160000	#9191FF	1	0.375
chr2	225160001	225280000	B.1.1.2.2.2.1.1.1.2	0.537987679671458	.	225160001	225280000	#DADAFF	1	0.5
chr2	225280001	225520000	A.2.2.1.1.2.1.2.2.1.2.2	0.662217659137577	.	225280001	225520000	#FFDADA	1	0.625
chr2	225520001	225680000	B.1.1.1.1.1.2.2.2	0.590349075975359	.	225520001	225680000	#DADAFF	1	0.5
chr2	225680001	225920000	B.1.2.1.1.1.2.2.1.2.2.2.2	0.515400410677618	.	225680001	225920000	#9191FF	1	0.375
chr2	225920001	226120000	B.2.1.1.2.2.2.2.1.1.1	0.273100616016427	.	225920001	226120000	#4848FF	1	0.25
chr2	226120001	226240000	B.1.2.1.2.1.1.1.1	0.487679671457906	.	226120001	226240000	#9191FF	1	0.375
chr2	226240001	226520000	B.2.1.2.1.1.2.2.1.1	0.24435318275154	.	226240001	226520000	#4848FF	1	0.25
chr2	226520001	226720000	B.1.1.1.1.1.2.2.1.1	0.592402464065708	.	226520001	226720000	#DADAFF	1	0.5
chr2	226720001	227080000	A.2.1.2.2.2.2.2.2.2.2	0.675564681724846	.	226720001	227080000	#FF9191	1	0.75
chr2	227080001	227280000	A.2.2.1.1.2.1.2.2.1.1	0.664271047227926	.	227080001	227280000	#FFDADA	1	0.625
chr2	227280001	227480000	A.2.1.2.2.2.2.2.1.1.1	0.680698151950719	.	227280001	227480000	#FF9191	1	0.75
chr2	227480001	227680000	A.2.1.2.2.2.2.2.2.1	0.677618069815195	.	227480001	227680000	#FF9191	1	0.75
chr2	227680001	227840000	B.1.1.1.1.1.2.1.2	0.593429158110883	.	227680001	227840000	#DADAFF	1	0.5
chr2	227840001	227960000	B.1.1.2.1.2.1.1.2	0.553388090349076	.	227840001	227960000	#DADAFF	1	0.5
chr2	227960001	228080000	B.1.2.1.2.1.1.2.2.2.2.1.1	0.475359342915811	.	227960001	228080000	#9191FF	1	0.375
chr2	228080001	228160000	B.1.1.2.2.2.2.1.2	0.528747433264887	.	228080001	228160000	#DADAFF	1	0.5
chr2	228160001	228240000	B.1.1.2.1.2.1.1.1	0.554414784394251	.	228160001	228240000	#DADAFF	1	0.5
chr2	228240001	228440000	B.1.1.1.1.2.1.1	0.589322381930185	.	228240001	228440000	#DADAFF	1	0.5
chr2	228440001	228720000	B.1.1.2.2.2.1.1.2.2	0.535934291581109	.	228440001	228720000	#DADAFF	1	0.5
chr2	228720001	229000000	B.2.2.1.1.2.1.2.1.1.1	0.116016427104723	.	228720001	229000000	#0000FF	1	0.125
chr2	229000001	229080000	B.2.1.1.2.2.2.2.1.1.2	0.272073921971253	.	229000001	229080000	#4848FF	1	0.25
chr2	229080001	229240000	B.2.2.1.1.2.1.1.2.1	0.121149897330595	.	229080001	229240000	#0000FF	1	0.125
chr2	229240001	229400000	B.2.1.2.1.1.1.2.1	0.258726899383984	.	229240001	229400000	#4848FF	1	0.25
chr2	229400001	229560000	B.2.1.2.1.1.1.1.1.1.1.1.2	0.267967145790554	.	229400001	229560000	#4848FF	1	0.25
chr2	229560001	229680000	B.2.1.2.1.1.1.1.1.1.1.1.1	0.268993839835729	.	229560001	229680000	#4848FF	1	0.25
chr2	229680001	229840000	B.2.1.2.1.1.2.2.1.2	0.243326488706366	.	229680001	229840000	#4848FF	1	0.25
chr2	229840001	230320000	B.2.2.1.1.2.2.2.1.2.2	0.0995893223819302	.	229840001	230320000	#0000FF	1	0.125
chr2	230320001	230440000	B.1.2.1.2.1.1.2.2.2.2.2	0.473305954825462	.	230320001	230440000	#9191FF	1	0.375
chr2	230440001	230640000	A.2.2.2.2.2.1.1.1.2	0.611909650924025	.	230440001	230640000	#FFDADA	1	0.625
chr2	230640001	231120000	A.1.1.2.2.1.1.1.1.2.2	0.920944558521561	.	230640001	231120000	#FF0000	1	1
chr2	231120001	231320000	A.1.2.2.1.2.1.2.2.1.1	0.809034907597536	.	231120001	231320000	#FF4848	1	0.875
chr2	231320001	231480000	A.1.2.2.1.2.2.2.2.2	0.797741273100616	.	231320001	231480000	#FF4848	1	0.875
chr2	231480001	231720000	A.1.1.2.2.2.1.2.2.1.1	0.906570841889117	.	231480001	231720000	#FF0000	1	1
chr2	231720001	231960000	A.1.1.2.2.2.1.1.1	0.909650924024641	.	231720001	231960000	#FF0000	1	1
chr2	231960001	232480000	A.1.1.1.1.1.1.2.2.1	0.996919917864476	.	231960001	232480000	#FF0000	1	1
chr2	232480001	232680000	A.1.1.1.1.1.1.2.2.2.2.1	0.994866529774127	.	232480001	232680000	#FF0000	1	1
chr2	232720001	233040000	A.1.1.1.1.1.1.2.2.2.2.1	0.994866529774127	.	232720001	233040000	#FF0000	1	1
chr2	233040001	233120000	A.2.1.1.1.2.1.2.2.1	0.751540041067762	.	233040001	233120000	#FF9191	1	0.75
chr2	233120001	233360000	A.1.2.1.1.2.1.2.1.2	0.86652977412731	.	233120001	233360000	#FF4848	1	0.875
chr2	233400001	233720000	A.1.1.2.2.1.1.1.2.1	0.919917864476386	.	233400001	233720000	#FF0000	1	1
chr2	233720001	233800000	A.2.1.1.1.2.1.2.2.2	0.750513347022587	.	233720001	233800000	#FF9191	1	0.75
chr2	233800001	233880000	A.1.2.2.1.2.2.2.1.2	0.799794661190965	.	233800001	233880000	#FF4848	1	0.875
chr2	233880001	234000000	A.1.1.2.2.2.2.2.2	0.899383983572895	.	233880001	234000000	#FF0000	1	1
chr2	234080001	234280000	A.1.1.2.2.2.2.2.2	0.899383983572895	.	234080001	234280000	#FF0000	1	1
chr2	234280001	234520000	A.1.2.2.1.2.1.1.2	0.811088295687885	.	234280001	234520000	#FF4848	1	0.875
chr2	234520001	234600000	A.2.1.2.1.2.1.2.2	0.707392197125257	.	234520001	234600000	#FF9191	1	0.75
chr2	234600001	234880000	A.1.2.1.1.2.1.2.1.1	0.867556468172485	.	234600001	234880000	#FF4848	1	0.875
chr2	234880001	235000000	A.2.1.1.2.2.2.2.1.1	0.725872689938398	.	234880001	235000000	#FF9191	1	0.75
chr2	235000001	235440000	A.1.1.2.2.1.1.1.2.2	0.918891170431211	.	235000001	235440000	#FF0000	1	1
chr2	235440001	236080000	A.1.1.2.2.2.2.1.1.1	0.903490759753593	.	235440001	236080000	#FF0000	1	1
chr2	236080001	236240000	A.2.1.1.2.2.2.1.1.1	0.731006160164271	.	236080001	236240000	#FF9191	1	0.75
chr2	236240001	236320000	A.2.2.1.2.1.1.2	0.650924024640657	.	236240001	236320000	#FFDADA	1	0.625
chr2	236320001	236480000	A.1.2.1.1.2.1.1.1	0.869609856262834	.	236320001	236480000	#FF4848	1	0.875
chr2	236520001	236680000	A.1.2.1.1.2.1.1.1	0.869609856262834	.	236520001	236680000	#FF4848	1	0.875
chr2	236680001	236880000	A.2.2.1.2.1.2.1.2	0.647843942505133	.	236680001	236880000	#FFDADA	1	0.625
chr2	236880001	237160000	A.2.1.2.1.2.2.1	0.706365503080082	.	236880001	237160000	#FF9191	1	0.75
chr2	237160001	237280000	B.1.1.1.2.2.2.1.2	0.567761806981519	.	237160001	237280000	#DADAFF	1	0.5
chr2	237280001	237680000	A.2.2.2.2.2.2.1.1	0.604722792607803	.	237280001	237680000	#FFDADA	1	0.625
chr2	237680001	238000000	B.1.1.2.1.2.2.1	0.547227926078029	.	237680001	238000000	#DADAFF	1	0.5
chr2	238000001	238480000	A.1.1.2.2.2.2.1.2	0.901437371663244	.	238000001	238480000	#FF0000	1	1
chr2	238480001	238720000	A.1.2.2.1.2.1.2.2.2	0.806981519507187	.	238480001	238720000	#FF4848	1	0.875
chr2	238720001	238960000	A.1.2.1.1.1.1.1.1.1	0.898357289527721	.	238720001	238960000	#FF4848	1	0.875
chr2	238960001	239160000	A.1.2.1.2.1.1.2	0.847022587268994	.	238960001	239160000	#FF4848	1	0.875
chr2	239160001	239400000	A.1.2.1.1.2.1.1.2	0.868583162217659	.	239160001	239400000	#FF4848	1	0.875
chr2	239400001	239520000	A.2.1.2.1.2.2.2	0.705338809034908	.	239400001	239520000	#FF9191	1	0.75
chr2	239520001	239800000	A.1.1.2.2.2.2.1.1.2	0.902464065708419	.	239520001	239800000	#FF0000	1	1
chr2	239840001	240040000	A.1.1.2.2.2.2.1.1.2	0.902464065708419	.	239840001	240040000	#FF0000	1	1
chr2	240040001	240320000	A.1.2.2.1.2.1.2.2.1.2	0.808008213552361	.	240040001	240320000	#FF4848	1	0.875
chr2	240320001	240440000	A.2.2.1.2.1.1.1.1	0.652977412731006	.	240320001	240440000	#FFDADA	1	0.625
chr2	240440001	240720000	A.2.1.2.1.2.1.2.1	0.708418891170431	.	240440001	240720000	#FF9191	1	0.75
chr2	240720001	240800000	A.2.2.1.2.1.1.1.2	0.651950718685832	.	240720001	240800000	#FFDADA	1	0.625
chr2	240840001	240920000	A.2.2.1.2.1.1.1.2	0.651950718685832	.	240840001	240920000	#FFDADA	1	0.625
chr2	240920001	241360000	A.1.2.1.1.1.1.1.1.2	0.897330595482546	.	240920001	241360000	#FF4848	1	0.875
chr2	241360001	241520000	A.1.2.2.1.2.2.2.1.1	0.80082135523614	.	241360001	241520000	#FF4848	1	0.875
chr2	241520001	241600000	A.1.2.2.1.2.2.2.2.1	0.798767967145791	.	241520001	241600000	#FF4848	1	0.875
chr2	241640001	241680000	A.1.2.2.1.2.2.2.2.1	0.798767967145791	.	241640001	241680000	#FF4848	1	0.875
chr2	241720001	241760000	A.1.2.2.1.2.2.2.2.1	0.798767967145791	.	241720001	241760000	#FF4848	1	0.875
chr2	241760001	241960000	A.1.2.2.1.2.1.1.1	0.81211498973306	.	241760001	241960000	#FF4848	1	0.875
chr2	241960001	242120000	A.1.2.2.1.2.1.2.1	0.81006160164271	.	241960001	242120000	#FF4848	1	0.875
chr2	242200001	242400000	A.1.2.2.1.2.1.2.1	0.81006160164271	.	242200001	242400000	#FF4848	1	0.875
chr2	242400001	242760000	A.1.1.2.2.2.2.2.1	0.90041067761807	.	242400001	242760000	#FF0000	1	1
chr2	242800001	242880000	A.1.1.2.2.2.2.2.1	0.90041067761807	.	242800001	242880000	#FF0000	1	1
chr2	242880001	243080000	A.2.1.1.2.2.2.2.1.2	0.724845995893224	.	242880001	243080000	#FF9191	1	0.75
chr3	40001	240000	B.1.2.1.1.2.1.1.2.2	0.500586166471278	.	40001	240000	#9191FF	1	0.375
chr3	240001	320000	B.1.2.1.1.1.1.2.1.2.1.1.1	0.533411488862837	.	240001	320000	#9191FF	1	0.375
chr3	320001	600000	B.2.1.1.1.1.1.2.2.1	0.328253223915592	.	320001	600000	#4848FF	1	0.25
chr3	600001	760000	B.1.2.2.1.1.2.1.1.2.2.2.1	0.429073856975381	.	600001	760000	#9191FF	1	0.375
chr3	760001	840000	B.1.2.2.1.1.2.2.1.1.2.1.2	0.423212192262603	.	760001	840000	#9191FF	1	0.375
chr3	840001	1200000	B.2.1.1.1.1.1.2.2.2	0.327080890973036	.	840001	1200000	#4848FF	1	0.25
chr3	1200001	1480000	B.1.2.2.1.1.2.1.1.2.2.2.2	0.427901524032825	.	1200001	1480000	#9191FF	1	0.375
chr3	1480001	1640000	B.1.2.2.1.1.1.2.2.2.2	0.436107854630715	.	1480001	1640000	#9191FF	1	0.375
chr3	1640001	1760000	B.1.2.1.1.1.1.1.1.1.2.2	0.541617819460727	.	1640001	1760000	#9191FF	1	0.375
chr3	1760001	1920000	B.1.2.2.1.1.1.1.1.2.2	0.447831184056272	.	1760001	1920000	#9191FF	1	0.375
chr3	1920001	2160000	B.1.2.2.1.1.2.1.1.2.2.1	0.430246189917937	.	1920001	2160000	#9191FF	1	0.375
chr3	2160001	2480000	B.1.2.2.1.1.2.2.2.1.1.2	0.417350527549824	.	2160001	2480000	#9191FF	1	0.375
chr3	2480001	2640000	B.2.1.1.1.2.1.1.1.1	0.302461899179367	.	2480001	2640000	#4848FF	1	0.25
chr3	2640001	2800000	B.1.2.1.1.1.2.2.2	0.508792497069168	.	2640001	2800000	#9191FF	1	0.375
chr3	2800001	2960000	B.1.2.2.1.1.1.1.1.1.2.2.2	0.452520515826495	.	2800001	2960000	#9191FF	1	0.375
chr3	2960001	3160000	B.1.2.1.1.2.1.1.2.1.1	0.502930832356389	.	2960001	3160000	#9191FF	1	0.375
chr3	3160001	3480000	B.2.1.1.1.2.2.1.2	0.283704572098476	.	3160001	3480000	#4848FF	1	0.25
chr3	3480001	3640000	B.2.1.1.2.2.1.1.2.2.2	0.252051582649472	.	3480001	3640000	#4848FF	1	0.25
chr3	3640001	3760000	B.2.1.1.1.2.1.1.2.1	0.300117233294256	.	3640001	3760000	#4848FF	1	0.25
chr3	3760001	3920000	B.2.1.1.2.1.2.1.1.2.1	0.267291910902696	.	3760001	3920000	#4848FF	1	0.25
chr3	3920001	4360000	B.2.2.1.1.1.2.2.1	0.104337631887456	.	3920001	4360000	#0000FF	1	0.125
chr3	4360001	4600000	A.2.2.2.1.1.1	0.65767878077374	.	4360001	4600000	#FFDADA	1	0.625
chr3	4600001	4760000	A.2.2.1.2.2.2.2.1.2	0.660023446658851	.	4600001	4760000	#FFDADA	1	0.625
chr3	4760001	5080000	A.2.1.2.1.1.1.1.1.1.2	0.758499413833529	.	4760001	5080000	#FF9191	1	0.75
chr3	5080001	5240000	A.2.1.2.1.1.1.1.2.1.1	0.754982415005862	.	5080001	5240000	#FF9191	1	0.75
chr3	5240001	5640000	B.2.1.1.1.2.2.2.1.1	0.28253223915592	.	5240001	5640000	#4848FF	1	0.25
chr3	5640001	5760000	B.2.1.1.1.1.2.1.2.1.1.1	0.316529894490035	.	5640001	5760000	#4848FF	1	0.25
chr3	5760001	5880000	B.2.1.1.1.2.1.1.1.2	0.301289566236811	.	5760001	5880000	#4848FF	1	0.25
chr3	5880001	6200000	B.2.1.1.2.1.2.2.1	0.259085580304807	.	5880001	6200000	#4848FF	1	0.25
chr3	6200001	6400000	B.2.1.1.1.1.2.2.2.2.1	0.304806565064478	.	6200001	6400000	#4848FF	1	0.25
chr3	6400001	6560000	B.1.2.2.1.1.2.1.1.2.1.1	0.432590855803048	.	6400001	6560000	#9191FF	1	0.375
chr3	6560001	6760000	B.2.1.1.1.2.1.2.2.2.1.1	0.291910902696366	.	6560001	6760000	#4848FF	1	0.25
chr3	6760001	6880000	B.1.2.2.1.2.1.2.1.1.2.2	0.400937866354045	.	6760001	6880000	#9191FF	1	0.375
chr3	6880001	7120000	B.2.1.1.2.1.2.1.2.1.1.1	0.263774912075029	.	6880001	7120000	#4848FF	1	0.25
chr3	7120001	7200000	B.1.2.2.1.1.1.1.1.2.1.1.2	0.450175849941383	.	7120001	7200000	#9191FF	1	0.375
chr3	7200001	7320000	B.1.2.2.1.1.1.1.2.1.2	0.445486518171161	.	7200001	7320000	#9191FF	1	0.375
chr3	7320001	7840000	B.2.2.1.1.2.2	0.0949589683470106	.	7320001	7840000	#0000FF	1	0.125
chr3	7840001	8040000	B.2.1.1.2.2.2.1.2	0.245017584994138	.	7840001	8040000	#4848FF	1	0.25
chr3	8040001	8160000	B.1.2.1.1.1.1.2.2.2.2	0.522860492379836	.	8040001	8160000	#9191FF	1	0.375
chr3	8160001	8480000	B.2.1.1.2.1.1.1.1.1	0.277842907385698	.	8160001	8480000	#4848FF	1	0.25
chr3	8480001	8720000	A.2.1.2.2.2.2.1.2	0.70926143024619	.	8480001	8720000	#FF9191	1	0.75
chr3	8720001	8960000	A.2.1.1.1.2.2.1.2	0.796014067995311	.	8720001	8960000	#FF9191	1	0.75
chr3	8960001	9040000	A.2.1.2.1.2.2.2.2	0.732708089097304	.	8960001	9040000	#FF9191	1	0.75
chr3	9040001	9200000	A.2.2.1.2.2.1.1	0.667057444314185	.	9040001	9200000	#FFDADA	1	0.625
chr3	9200001	9440000	A.2.1.1.1.2.2.1.1	0.797186400937866	.	9200001	9440000	#FF9191	1	0.75
chr3	9440001	9560000	A.1.2.1.2.2.1.2.1.1.1	0.887456037514654	.	9440001	9560000	#FF4848	1	0.875
chr3	9560001	9800000	A.1.2.1.2.1.2.2.1.2	0.892145369284877	.	9560001	9800000	#FF4848	1	0.875
chr3	9840001	10040000	A.1.1.2.1.2.2.1	0.962485345838218	.	9840001	10040000	#FF0000	1	1
chr3	10040001	10160000	A.1.2.1.2.2.2.2.1.1	0.879249706916764	.	10040001	10160000	#FF4848	1	0.875
chr3	10200001	10320000	A.1.2.1.2.2.2.2.1.1	0.879249706916764	.	10200001	10320000	#FF4848	1	0.875
chr3	10320001	10480000	A.2.1.1.1.1.1	0.803048065650645	.	10320001	10480000	#FF9191	1	0.75
chr3	10520001	10720000	A.1.2.2.1.2.1.2.2.2.1	0.847596717467761	.	10520001	10720000	#FF4848	1	0.875
[truncated: 9,352 more rows]
