# Supplementary material for: Systematic inference and comparison of multi-scale chromatin sub-compartments connects spatial organization to cell phenotypes
Source: Nat Commun. 2021 May 10;12:2439. doi: 10.1038/s41467-021-22666-3 (PMC8110550; doi:10.1038/s41467-021-22666-3)
Supplement: Supplementary file 5 — Supplementary Dataset 2 [file 41467_2021_22666_MOESM5_ESM.zip › Supplementary_Data_1_domain_hierarchies_127HiCmaps/H9_primitive_cardiomyocytes_binsize=40kb.bed]

#fields: chr, pos_start, pos_end, the full compartment label describing the position in the hierachy, normalized compartment domain rank, ., pos_start, pos_end, color based on eight compartment model (A.1.1 - B.2.2), 1, eight compartment score (A.1.1 to B.2.2: 8 to 1 devided by 8)
chr1	720001	1160000	A.1.2.1.1.2.1.1.1	0.853541416566627	.	720001	1160000	#FF4848	1	0.875
chr1	1160001	1680000	A.1.2.1.1.1.2.2.1.1.1.1	0.864345738295318	.	1160001	1680000	#FF4848	1	0.875
chr1	1680001	2080000	A.1.1.2.1.1.1.1.2	0.943577430972389	.	1680001	2080000	#FF0000	1	1
chr1	2080001	2320000	A.1.1.2.2.2.1.2.1.1	0.894357743097239	.	2080001	2320000	#FF0000	1	1
chr1	2320001	2560000	A.1.2.2.1.2.1.2.2	0.744297719087635	.	2320001	2560000	#FF4848	1	0.875
chr1	2560001	2640000	B.1.2.2.2.1.2	0.228091236494598	.	2560001	2640000	#9191FF	1	0.375
chr1	2680001	2960000	B.1.2.2.2.1.2	0.228091236494598	.	2680001	2960000	#9191FF	1	0.375
chr1	2960001	3240000	A.2.1.1.2.1.1.2.2	0.608643457382953	.	2960001	3240000	#FF9191	1	0.75
chr1	3240001	3400000	A.2.1.1.2.2.1.1.2	0.596638655462185	.	3240001	3400000	#FF9191	1	0.75
chr1	3400001	3520000	A.2.1.1.2.1.1.2.1	0.60984393757503	.	3400001	3520000	#FF9191	1	0.75
chr1	3520001	3840000	A.1.2.1.2.2.1.1.1.1	0.804321728691477	.	3520001	3840000	#FF4848	1	0.875
chr1	3840001	3880000	B.1.1.1.2.2.1.2	0.331332533013205	.	3840001	3880000	#DADAFF	1	0.5
chr1	3960001	4000000	B.1.1.1.2.2.1.2	0.331332533013205	.	3960001	4000000	#DADAFF	1	0.5
chr1	4000001	4200000	B.1.2.1.2.1.1.2	0.264105642256903	.	4000001	4200000	#9191FF	1	0.375
chr1	4200001	4520000	B.2.1.1.1.1.1.2.1	0.214885954381753	.	4200001	4520000	#4848FF	1	0.25
chr1	4520001	4880000	B.1.2.1.2.2.2.2	0.258103241296519	.	4520001	4880000	#9191FF	1	0.375
chr1	4880001	5120000	B.2.1.1.2.2.2.2	0.157262905162065	.	4880001	5120000	#4848FF	1	0.25
chr1	5120001	5520000	B.2.1.2.1.2.1.2.2.1	0.136854741896759	.	5120001	5520000	#4848FF	1	0.25
chr1	5520001	5840000	B.1.2.1.2.2.2.1	0.259303721488595	.	5520001	5840000	#9191FF	1	0.375
chr1	5840001	6040000	A.2.2.1.2.2.2.1.2	0.434573829531813	.	5840001	6040000	#FFDADA	1	0.625
chr1	6040001	6240000	A.1.2.2.2.1.2.2.1	0.7046818727491	.	6040001	6240000	#FF4848	1	0.875
chr1	6240001	6480000	A.1.1.2.2.2.1.2.1.2	0.893157262905162	.	6240001	6480000	#FF0000	1	1
chr1	6480001	6760000	A.1.1.2.1.1.1.2.1.1	0.942376950780312	.	6480001	6760000	#FF0000	1	1
chr1	6760001	7040000	A.1.2.1.1.1.1.1.2.2.1	0.87515006002401	.	6760001	7040000	#FF4848	1	0.875
chr1	7040001	7320000	A.2.1.1.1.2.2.1.1.2.1	0.63265306122449	.	7040001	7320000	#FF9191	1	0.75
chr1	7320001	7760000	A.1.2.1.1.2.2.2.2.1.1.1.1	0.82953181272509	.	7320001	7760000	#FF4848	1	0.875
chr1	7760001	8000000	A.1.2.2.2.1.2.1.2.1.2.2.2	0.707082833133253	.	7760001	8000000	#FF4848	1	0.875
chr1	8000001	8120000	A.2.1.1.1.2.2.1.2.1.2.2	0.626650660264106	.	8000001	8120000	#FF9191	1	0.75
chr1	8120001	8440000	A.1.2.1.1.2.2.2.2.1.1.1.2	0.828331332533013	.	8120001	8440000	#FF4848	1	0.875
chr1	8440001	8960000	A.1.1.1.1.2.1.2	0.991596638655462	.	8440001	8960000	#FF0000	1	1
chr1	8960001	9120000	A.1.2.2.2.1.2.1.1.2.1.1	0.715486194477791	.	8960001	9120000	#FF4848	1	0.875
chr1	9120001	9360000	A.1.1.2.1.2.2.1.2	0.915966386554622	.	9120001	9360000	#FF0000	1	1
chr1	9360001	9480000	A.1.2.1.1.2.1.2.1.1.1	0.845138055222089	.	9360001	9480000	#FF4848	1	0.875
chr1	9480001	9960000	A.1.1.1.2.2.1.2.2.1.1	0.957983193277311	.	9480001	9960000	#FF0000	1	1
chr1	9960001	10400000	A.1.1.1.2.2.2.2.1.1.2	0.949579831932773	.	9960001	10400000	#FF0000	1	1
chr1	10400001	10600000	A.1.2.1.1.1.2.2.1.1.1.2	0.863145258103241	.	10400001	10600000	#FF4848	1	0.875
chr1	10600001	11040000	A.1.1.1.2.2.1.1.2.1	0.962785114045618	.	10600001	11040000	#FF0000	1	1
chr1	11040001	11360000	A.1.1.1.2.2.2.2.1.1.1	0.95078031212485	.	11040001	11360000	#FF0000	1	1
chr1	11360001	11720000	A.1.2.1.1.1.1.1.2.2.2	0.873949579831933	.	11360001	11720000	#FF4848	1	0.875
chr1	11720001	12080000	A.1.1.1.1.2.2.1.1.2	0.989195678271308	.	11720001	12080000	#FF0000	1	1
chr1	12080001	12280000	A.1.1.2.2.2.2.2.2	0.879951980792317	.	12080001	12280000	#FF0000	1	1
chr1	12280001	12440000	A.1.2.2.1.2.1.2.1	0.745498199279712	.	12280001	12440000	#FF4848	1	0.875
chr1	12440001	12720000	A.1.2.1.2.2.1.1.1.2.2.2	0.799519807923169	.	12440001	12720000	#FF4848	1	0.875
chr1	12720001	12840000	B.2.1.1.2.2.2.1.2.1	0.159663865546218	.	12720001	12840000	#4848FF	1	0.25
chr1	12840001	12960000	B.2.2.1.1.1.1.1	0.100840336134454	.	12840001	12960000	#0000FF	1	0.125
chr1	13160001	13200000	B.2.2.1.1.1.1.1	0.100840336134454	.	13160001	13200000	#0000FF	1	0.125
chr1	13760001	13800000	B.2.2.1.1.1.1.1	0.100840336134454	.	13760001	13800000	#0000FF	1	0.125
chr1	13800001	14000000	B.1.2.1.2.2.1	0.260504201680672	.	13800001	14000000	#9191FF	1	0.375
chr1	14000001	14160000	B.1.1.2.1.1.2.1.2	0.322929171668667	.	14000001	14160000	#DADAFF	1	0.5
chr1	14160001	14440000	B.2.1.2.1.2.1.2.1	0.138055222088836	.	14160001	14440000	#4848FF	1	0.25
chr1	14440001	14880000	B.2.1.2.1.2.1.2.2.2	0.135654261704682	.	14440001	14880000	#4848FF	1	0.25
chr1	14880001	15440000	A.2.2.1.1.2.2.2.1	0.469387755102041	.	14880001	15440000	#FFDADA	1	0.625
chr1	15440001	15680000	A.1.2.1.2.2.1.1.1.2.1.1	0.8031212484994	.	15440001	15680000	#FF4848	1	0.875
chr1	15680001	15800000	A.1.2.1.2.2.1.1.1.2.1.2	0.801920768307323	.	15680001	15800000	#FF4848	1	0.875
chr1	15800001	16120000	A.1.1.1.1.2.2.2.2.1	0.983193277310924	.	15800001	16120000	#FF0000	1	1
chr1	16120001	16400000	A.1.1.1.1.2.2.1.1.1	0.990396158463385	.	16120001	16400000	#FF0000	1	1
chr1	16400001	16920000	A.1.1.1.2.2.2.2.1.2	0.948379351740696	.	16400001	16920000	#FF0000	1	1
chr1	16920001	17080000	A.1.2.1.1.2.1.1.2.1.2.1.1	0.849939975990396	.	16920001	17080000	#FF4848	1	0.875
chr1	17080001	17120000	A.2.1.2.2.2.2.2.1.2	0.504201680672269	.	17080001	17120000	#FF9191	1	0.75
chr1	17160001	17240000	A.2.1.2.2.2.2.2.1.2	0.504201680672269	.	17160001	17240000	#FF9191	1	0.75
chr1	17240001	17400000	A.1.2.1.1.2.1.1.2.2	0.846338535414166	.	17240001	17400000	#FF4848	1	0.875
chr1	17400001	17640000	A.2.1.2.2.1.2.1.2.2.1	0.527010804321729	.	17400001	17640000	#FF9191	1	0.75
chr1	17640001	17920000	A.2.1.1.1.2.2.1.1.2.2	0.631452581032413	.	17640001	17920000	#FF9191	1	0.75
chr1	17920001	18240000	A.2.2.1.2.2.2.1.1.1.2	0.43937575030012	.	17920001	18240000	#FFDADA	1	0.625
chr1	18240001	18320000	B.1.1.1.2.2.1.1.1.2.1	0.337334933973589	.	18240001	18320000	#DADAFF	1	0.5
chr1	18320001	18400000	B.1.1.2.2.1.1.2.1.1	0.308523409363746	.	18320001	18400000	#DADAFF	1	0.5
chr1	18400001	18680000	A.2.2.2.2.1.2.1.2.1	0.39015606242497	.	18400001	18680000	#FFDADA	1	0.625
chr1	18680001	18960000	A.2.2.2.2.1.2.1.2.2	0.388955582232893	.	18680001	18960000	#FFDADA	1	0.625
chr1	18960001	19240000	A.2.1.2.2.2.2.1.2.2	0.506602641056423	.	18960001	19240000	#FF9191	1	0.75
chr1	19240001	19400000	A.2.1.1.1.2.1.1.1.1	0.647058823529412	.	19240001	19400000	#FF9191	1	0.75
chr1	19400001	19560000	A.1.2.2.2.2.2.1.1.1.2.2	0.680672268907563	.	19400001	19560000	#FF4848	1	0.875
chr1	19560001	19920000	A.2.1.1.1.2.1.2.1.1	0.638655462184874	.	19560001	19920000	#FF9191	1	0.75
chr1	19920001	20240000	A.2.2.1.2.1.2.1.2.1.2	0.451380552220888	.	19920001	20240000	#FFDADA	1	0.625
chr1	20240001	20440000	B.1.1.2.2.1.1.2.2	0.306122448979592	.	20240001	20440000	#DADAFF	1	0.5
chr1	20440001	20800000	B.1.1.1.2.2.1.1.1.1	0.338535414165666	.	20440001	20800000	#DADAFF	1	0.5
chr1	20800001	21000000	A.2.1.2.2.1.2.1.2.1	0.528211284513806	.	20800001	21000000	#FF9191	1	0.75
chr1	21000001	21200000	A.1.2.2.2.2.2.1.1.2	0.679471788715486	.	21000001	21200000	#FF4848	1	0.875
chr1	21200001	21480000	A.1.2.1.1.2.1.2.2	0.837935174069628	.	21200001	21480000	#FF4848	1	0.875
chr1	21480001	21680000	A.1.2.2.2.2.2.1.1.1.2.1	0.68187274909964	.	21480001	21680000	#FF4848	1	0.875
chr1	21680001	22000000	A.2.1.1.1.2.2.2.1.1	0.623049219687875	.	21680001	22000000	#FF9191	1	0.75
chr1	22000001	22280000	A.1.2.1.1.2.1.1.2.1.2.2	0.847539015606242	.	22000001	22280000	#FF4848	1	0.875
chr1	22280001	22720000	A.2.1.1.1.2.1.1.1.2.1	0.645858343337335	.	22280001	22720000	#FF9191	1	0.75
chr1	22720001	23040000	A.2.1.1.1.2.1.1.1.2.2.1	0.644657863145258	.	22720001	23040000	#FF9191	1	0.75
chr1	23040001	23240000	A.1.2.2.2.2.2.1.2.2	0.675870348139256	.	23040001	23240000	#FF4848	1	0.875
chr1	23240001	23640000	A.1.2.2.2.1.2.1.1.1.1.2	0.720288115246098	.	23240001	23640000	#FF4848	1	0.875
chr1	23640001	23960000	A.1.2.1.1.1.2.2.1.2.2	0.858343337334934	.	23640001	23960000	#FF4848	1	0.875
chr1	23960001	24040000	A.2.1.1.1.2.2.2.1.2	0.621848739495798	.	23960001	24040000	#FF9191	1	0.75
chr1	24040001	24280000	A.1.2.2.2.2.2.1.2.1.2	0.677070828331333	.	24040001	24280000	#FF4848	1	0.875
chr1	24280001	24560000	A.1.2.2.2.1.2.1.1.1.2.1.2	0.717887154861945	.	24280001	24560000	#FF4848	1	0.875
chr1	24560001	24680000	A.2.1.2.2.1.2.1.2.2.2	0.525810324129652	.	24560001	24680000	#FF9191	1	0.75
chr1	24680001	24920000	A.2.1.1.1.2.1.1.2.1.1	0.642256902761104	.	24680001	24920000	#FF9191	1	0.75
chr1	24920001	25000000	A.2.2.1.2.1.1.2.2.1.1.1	0.463385354141657	.	24920001	25000000	#FFDADA	1	0.625
chr1	25000001	25160000	A.1.2.1.1.2.1.2.1.2.2.1	0.840336134453782	.	25000001	25160000	#FF4848	1	0.875
chr1	25160001	25560000	A.2.1.1.1.2.1.1.1.2.2.2	0.643457382953181	.	25160001	25560000	#FF9191	1	0.75
chr1	25560001	25720000	A.2.1.2.2.1.2.2.1.1	0.524609843937575	.	25560001	25720000	#FF9191	1	0.75
chr1	25720001	26120000	A.1.2.2.2.1.2.1.1.2.1.2	0.714285714285714	.	25720001	26120000	#FF4848	1	0.875
chr1	26120001	26360000	A.1.2.1.1.2.1.2.1.2.2.2	0.839135654261705	.	26120001	26360000	#FF4848	1	0.875
chr1	26360001	26880000	A.1.1.2.1.2.2.1.1	0.917166866746699	.	26360001	26880000	#FF0000	1	1
chr1	26880001	26960000	A.2.2.1.2.1.1.2.2.1.1.2	0.46218487394958	.	26880001	26960000	#FFDADA	1	0.625
chr1	26960001	27320000	A.1.1.2.1.2.2.2.2.1	0.912364945978391	.	26960001	27320000	#FF0000	1	1
chr1	27320001	27600000	A.1.2.2.2.2.2.1.2.1.1	0.678271308523409	.	27320001	27600000	#FF4848	1	0.875
chr1	27600001	27720000	A.2.1.1.1.2.2.2.2.1	0.620648259303721	.	27600001	27720000	#FF9191	1	0.75
chr1	27720001	27920000	A.1.2.1.1.2.1.2.1.2.1	0.841536614645858	.	27720001	27920000	#FF4848	1	0.875
chr1	27920001	28000000	A.2.1.1.1.2.2.2.2.2	0.619447779111645	.	27920001	28000000	#FF9191	1	0.75
chr1	28000001	28560000	A.1.2.1.1.1.2.2.1.1.2.1	0.861944777911164	.	28000001	28560000	#FF4848	1	0.875
chr1	28560001	28920000	A.1.1.2.1.2.2.2.2.2	0.911164465786314	.	28560001	28920000	#FF0000	1	1
chr1	28920001	29240000	A.1.2.1.1.2.1.1.2.1.1.1	0.85234093637455	.	28920001	29240000	#FF4848	1	0.875
chr1	29240001	29560000	A.1.2.2.2.1.2.1.1.1.1.1	0.721488595438175	.	29240001	29560000	#FF4848	1	0.875
chr1	29560001	29800000	A.2.2.1.2.1.2.1.2.1.1	0.452581032412965	.	29560001	29800000	#FFDADA	1	0.625
chr1	29800001	29880000	B.1.1.2.2.1.1.2.1.2	0.307322929171669	.	29800001	29880000	#DADAFF	1	0.5
chr1	30000001	30120000	B.1.1.2.2.1.1.2.1.2	0.307322929171669	.	30000001	30120000	#DADAFF	1	0.5
chr1	30120001	30280000	B.1.1.1.2.2.1.1.1.2.2.2.1	0.334933973589436	.	30120001	30280000	#DADAFF	1	0.5
chr1	30280001	30480000	A.2.2.2.2.1.2.1.1.2	0.391356542617047	.	30280001	30480000	#FFDADA	1	0.625
chr1	30480001	30920000	A.2.2.2.2.1.2.1.1.1	0.392557022809124	.	30480001	30920000	#FFDADA	1	0.625
chr1	30920001	31160000	B.1.1.1.2.2.2.2.1	0.328931572629052	.	30920001	31160000	#DADAFF	1	0.5
chr1	31160001	31440000	A.1.2.2.2.1.2.1.1.1.2.1.1	0.719087635054022	.	31160001	31440000	#FF4848	1	0.875
chr1	31440001	31600000	A.1.2.2.2.2.2.1.1.1.1	0.683073229291717	.	31440001	31600000	#FF4848	1	0.875
chr1	31600001	31880000	A.1.2.2.2.1.2.1.1.1.2.2	0.716686674669868	.	31600001	31880000	#FF4848	1	0.875
chr1	31880001	32040000	A.2.1.2.2.1.2.2.2.2	0.521008403361345	.	31880001	32040000	#FF9191	1	0.75
chr1	32040001	32280000	A.1.2.1.1.2.1.1.2.1.1.2	0.851140456182473	.	32040001	32280000	#FF4848	1	0.875
chr1	32280001	32480000	A.1.2.1.1.2.1.2.1.1.2.1	0.843937575030012	.	32280001	32480000	#FF4848	1	0.875
chr1	32480001	32840000	A.1.1.2.1.2.2.2.1.1	0.914765906362545	.	32480001	32840000	#FF0000	1	1
chr1	32840001	33320000	A.1.1.2.1.1.1.2.1.2.1	0.941176470588235	.	32840001	33320000	#FF0000	1	1
chr1	33320001	33520000	A.1.2.2.2.2.2.2.2.2	0.671068427370948	.	33320001	33520000	#FF4848	1	0.875
chr1	33520001	33920000	A.1.2.2.2.1.2.2.2	0.703481392557023	.	33520001	33920000	#FF4848	1	0.875
chr1	33920001	34080000	B.1.1.1.2.2.1.1.1.2.2.1	0.336134453781513	.	33920001	34080000	#DADAFF	1	0.5
chr1	34080001	34520000	B.1.2.2.1.2.1	0.241296518607443	.	34080001	34520000	#9191FF	1	0.375
chr1	34520001	35040000	B.2.1.1.1.1.2.1	0.211284513805522	.	34520001	35040000	#4848FF	1	0.25
chr1	35040001	35240000	B.1.2.1.2.1.2.2	0.261704681872749	.	35040001	35240000	#9191FF	1	0.375
chr1	35240001	35640000	A.2.2.1.2.2.2.2.2	0.430972388955582	.	35240001	35640000	#FFDADA	1	0.625
chr1	35640001	36000000	A.1.2.2.2.2.2.2.1.1	0.674669867947179	.	35640001	36000000	#FF4848	1	0.875
chr1	36000001	36280000	A.2.1.1.1.2.1.2.2	0.63625450180072	.	36000001	36280000	#FF9191	1	0.75
chr1	36280001	36600000	A.1.2.1.1.1.2.2.2.1.1	0.857142857142857	.	36280001	36600000	#FF4848	1	0.875
chr1	36600001	36960000	A.1.1.2.1.1.1.2.1.2.2	0.939975990396158	.	36600001	36960000	#FF0000	1	1
chr1	36960001	37160000	B.1.1.1.2.2.1.1.1.2.2.2.2	0.333733493397359	.	36960001	37160000	#DADAFF	1	0.5
chr1	37160001	37600000	B.1.2.1.2.1.1.1	0.26530612244898	.	37160001	37600000	#9191FF	1	0.375
chr1	37600001	37920000	B.1.2.1.2.1.2.1	0.262905162064826	.	37600001	37920000	#9191FF	1	0.375
chr1	37920001	38280000	A.2.1.2.2.1.2.1.1	0.529411764705882	.	37920001	38280000	#FF9191	1	0.75
chr1	38280001	38480000	A.1.2.2.2.2.2.2.2.1	0.672268907563025	.	38280001	38480000	#FF4848	1	0.875
chr1	38480001	38880000	B.1.1.2.2.1.1.1	0.309723889555822	.	38480001	38880000	#DADAFF	1	0.5
chr1	38880001	39040000	B.1.1.1.2.2.2.2.2	0.327731092436975	.	38880001	39040000	#DADAFF	1	0.5
chr1	39040001	39320000	B.1.1.1.2.2.2.1	0.330132052821128	.	39040001	39320000	#DADAFF	1	0.5
chr1	39320001	39600000	A.1.2.1.1.1.2.2.2.1.2	0.85594237695078	.	39320001	39600000	#FF4848	1	0.875
chr1	39600001	39720000	A.1.2.1.1.2.1.1.2.1.2.1.2	0.848739495798319	.	39600001	39720000	#FF4848	1	0.875
chr1	39720001	40040000	A.1.1.2.1.2.2.2.1.2	0.913565426170468	.	39720001	40040000	#FF0000	1	1
chr1	40040001	40280000	A.2.1.1.1.2.1.1.2.2	0.639855942376951	.	40040001	40280000	#FF9191	1	0.75
chr1	40280001	40520000	A.1.2.2.2.1.2.1.2.1.2.1	0.709483793517407	.	40280001	40520000	#FF4848	1	0.875
chr1	40520001	40920000	A.1.2.1.1.2.2.1.1.2.1	0.835534213685474	.	40520001	40920000	#FF4848	1	0.875
chr1	40920001	41120000	A.2.1.2.2.1.2.2.2.1	0.522208883553421	.	40920001	41120000	#FF9191	1	0.75
chr1	41120001	41480000	A.1.1.2.1.2.1.1.1.2	0.931572629051621	.	41120001	41480000	#FF0000	1	1
chr1	41480001	41760000	A.1.2.2.2.1.2.1.2.1.2.2.1	0.70828331332533	.	41480001	41760000	#FF4848	1	0.875
chr1	41760001	42080000	A.1.2.1.1.2.2.2.2.1.1.2	0.827130852340936	.	41760001	42080000	#FF4848	1	0.875
chr1	42080001	42240000	A.2.1.2.2.2.2.1.2.1	0.507803121248499	.	42080001	42240000	#FF9191	1	0.75
chr1	42240001	42640000	A.2.2.2.2.1.2.2	0.387755102040816	.	42240001	42640000	#FFDADA	1	0.625
chr1	42640001	43120000	A.1.2.2.2.1.2.1.2.2	0.705882352941177	.	42640001	43120000	#FF4848	1	0.875
chr1	43120001	43720000	A.1.1.2.1.2.1.1.1.1	0.932773109243697	.	43120001	43720000	#FF0000	1	1
chr1	43720001	43920000	A.1.2.1.1.1.2.2.1.1.2.2	0.860744297719088	.	43720001	43920000	#FF4848	1	0.875
chr1	43920001	44000000	A.2.1.2.2.1.2.2.1.2	0.523409363745498	.	43920001	44000000	#FF9191	1	0.75
chr1	44000001	44160000	A.1.2.1.1.2.1.2.1.1.2.2	0.842737094837935	.	44000001	44160000	#FF4848	1	0.875
chr1	44160001	44520000	A.1.1.1.2.2.1.2.2.1.2	0.956782713085234	.	44160001	44520000	#FF0000	1	1
chr1	44520001	45280000	A.1.1.1.2.2.1.1.1	0.963985594237695	.	44520001	45280000	#FF0000	1	1
chr1	45280001	45520000	A.1.2.1.1.1.2.1.2.1	0.866746698679472	.	45280001	45520000	#FF4848	1	0.875
chr1	45520001	45760000	A.2.2.1.2.1.1.1	0.466986794717887	.	45520001	45760000	#FFDADA	1	0.625
chr1	45760001	45960000	A.1.1.2.1.2.1.2.1.1	0.920768307322929	.	45760001	45960000	#FF0000	1	1
chr1	45960001	46160000	A.1.1.1.2.2.2.2.2.2	0.945978391356543	.	45960001	46160000	#FF0000	1	1
chr1	46160001	46480000	A.1.1.1.2.2.2.1.1	0.95438175270108	.	46160001	46480000	#FF0000	1	1
chr1	46480001	46840000	A.1.1.1.1.1.1.1.2.1	0.998799519807923	.	46480001	46840000	#FF0000	1	1
chr1	46840001	47200000	A.1.2.1.2.1.1.1.2.2	0.819927971188475	.	46840001	47200000	#FF4848	1	0.875
chr1	47200001	47440000	B.2.1.1.2.2.2.1.2.2	0.158463385354142	.	47200001	47440000	#4848FF	1	0.25
chr1	47440001	47640000	B.2.1.2.1.2.1.1.2	0.139255702280912	.	47440001	47640000	#4848FF	1	0.25
chr1	47640001	47920000	A.2.1.2.1.1.1.1.1	0.567827130852341	.	47640001	47920000	#FF9191	1	0.75
chr1	47920001	48160000	A.2.1.1.2.1.1.1.1.1.1	0.618247298919568	.	47920001	48160000	#FF9191	1	0.75
chr1	48160001	48560000	A.1.2.2.1.1.2.1.1.2	0.75750300120048	.	48160001	48560000	#FF4848	1	0.875
chr1	48560001	48720000	B.2.1.1.1.1.1.2.2.1	0.213685474189676	.	48560001	48720000	#4848FF	1	0.25
chr1	48720001	48920000	B.2.2.1.1.1.1.2.2.2	0.092436974789916	.	48720001	48920000	#0000FF	1	0.125
chr1	48920001	49280000	B.2.1.1.1.1.1.2.2.2	0.212484993997599	.	48920001	49280000	#4848FF	1	0.25
chr1	49280001	49640000	B.2.2.2.2.1.1.1.2	0.00840336134453781	.	49280001	49640000	#0000FF	1	0.125
chr1	49640001	49840000	B.2.2.2.2.1.1.2.1	0.00720288115246098	.	49640001	49840000	#0000FF	1	0.125
chr1	49840001	50080000	B.2.2.2.2.1.1.1.1	0.00960384153661465	.	49840001	50080000	#0000FF	1	0.125
chr1	50080001	50800000	B.2.2.2.2.2	0.00120048019207683	.	50080001	50800000	#0000FF	1	0.125
chr1	50800001	51240000	B.1.2.2.1.1.2.1.2.1	0.247298919567827	.	50800001	51240000	#9191FF	1	0.375
chr1	51240001	51480000	B.1.2.2.2.2.1.1	0.226890756302521	.	51240001	51480000	#9191FF	1	0.375
chr1	51480001	51680000	B.2.1.2.2.2.2.1.1.2	0.108043217286915	.	51480001	51680000	#4848FF	1	0.25
chr1	51680001	52080000	A.1.1.1.2.1.2.2.1.2	0.966386554621849	.	51680001	52080000	#FF0000	1	1
chr1	52080001	52280000	A.1.1.1.2.1.2.2.1.1	0.967587034813926	.	52080001	52280000	#FF0000	1	1
chr1	52280001	52520000	A.1.1.2.2.1.1.2.1	0.908763505402161	.	52280001	52520000	#FF0000	1	1
chr1	52520001	52840000	A.1.1.1.2.1.1.2.2.1	0.97358943577431	.	52520001	52840000	#FF0000	1	1
chr1	52840001	53080000	A.1.1.1.1.2.2.2.2.2.2	0.980792316926771	.	52840001	53080000	#FF0000	1	1
chr1	53080001	53480000	A.1.1.1.1.2.2.2.2.2.1	0.981992797118848	.	53080001	53480000	#FF0000	1	1
chr1	53480001	53680000	A.1.1.1.2.2.2.2.2.1	0.947178871548619	.	53480001	53680000	#FF0000	1	1
chr1	53680001	53960000	A.1.1.1.2.2.1.2.1.2	0.959183673469388	.	53680001	53960000	#FF0000	1	1
chr1	53960001	54160000	A.1.2.1.1.1.1.1.1.2	0.877551020408163	.	53960001	54160000	#FF4848	1	0.875
chr1	54160001	54520000	A.1.1.1.2.2.1.2.1.1	0.960384153661465	.	54160001	54520000	#FF0000	1	1
chr1	54520001	55360000	A.1.1.1.1.1.2	0.993997599039616	.	54520001	55360000	#FF0000	1	1
chr1	55360001	55560000	A.1.2.2.2.2.1.1.1.2.2	0.699879951980792	.	55360001	55560000	#FF4848	1	0.875
chr1	55560001	55720000	A.1.2.1.1.2.2.1.1.2.2	0.834333733493397	.	55560001	55720000	#FF4848	1	0.875
chr1	55720001	55880000	A.2.1.2.2.2.2.2.2.2	0.501800720288115	.	55720001	55880000	#FF9191	1	0.75
chr1	55880001	56280000	A.2.1.1.1.1.1.2.1	0.665066026410564	.	55880001	56280000	#FF9191	1	0.75
chr1	56280001	56760000	A.1.2.2.2.2.1.1.1.1	0.702280912364946	.	56280001	56760000	#FF4848	1	0.875
chr1	56760001	57000000	A.1.2.1.1.2.2.2.2.2	0.824729891956783	.	56760001	57000000	#FF4848	1	0.875
chr1	57000001	57360000	A.2.1.1.1.1.1.1.1.2	0.668667466986795	.	57000001	57360000	#FF9191	1	0.75
chr1	57360001	57680000	A.1.2.2.2.2.1.1.1.2.1	0.701080432172869	.	57360001	57680000	#FF4848	1	0.875
chr1	57680001	57880000	A.2.1.1.1.1.1.1.2.2	0.666266506602641	.	57680001	57880000	#FF9191	1	0.75
chr1	57880001	58360000	A.2.1.2.2.2.1.1.2	0.516206482593037	.	57880001	58360000	#FF9191	1	0.75
chr1	58360001	58440000	B.1.1.1.2.1.2.1.2	0.34093637454982	.	58360001	58440000	#DADAFF	1	0.5
chr1	58440001	58640000	B.1.1.1.2.1.1.1.2.2	0.349339735894358	.	58440001	58640000	#DADAFF	1	0.5
chr1	58640001	58920000	B.1.1.2.2.2.2.1.2.1	0.2953181272509	.	58640001	58920000	#DADAFF	1	0.5
chr1	58920001	59280000	A.2.1.2.2.2.2.2.2.1	0.503001200480192	.	58920001	59280000	#FF9191	1	0.75
chr1	59280001	59640000	A.1.2.1.2.2.2.2.2.2.1	0.775510204081633	.	59280001	59640000	#FF4848	1	0.875
chr1	59640001	59720000	A.2.2.1.2.2.1.1.1.2	0.445378151260504	.	59640001	59720000	#FFDADA	1	0.625
chr1	59720001	60280000	A.2.1.1.1.1.1.1.1.1	0.669867947178872	.	59720001	60280000	#FF9191	1	0.75
chr1	60280001	60440000	A.2.2.1.2.2.1.1.2	0.444177671068427	.	60280001	60440000	#FFDADA	1	0.625
chr1	60440001	60800000	B.2.1.2.2.2.1	0.110444177671068	.	60440001	60800000	#4848FF	1	0.25
chr1	60800001	61160000	B.2.2.1.2.1.2.2.2	0.0516206482593037	.	60800001	61160000	#0000FF	1	0.125
chr1	61160001	61320000	B.2.1.2.1.2.1.1.1	0.140456182472989	.	61160001	61320000	#4848FF	1	0.25
chr1	61320001	61520000	B.1.1.1.1.2.2.1.1.2	0.358943577430972	.	61320001	61520000	#DADAFF	1	0.5
chr1	61520001	61720000	A.2.1.1.2.2.2.2.2.1.1.1.1	0.577430972388956	.	61520001	61720000	#FF9191	1	0.75
chr1	61720001	61920000	A.2.1.1.2.2.2.2.2.1.2.2	0.571428571428571	.	61720001	61920000	#FF9191	1	0.75
chr1	61920001	62120000	A.2.2.2.2.2.2.2.2	0.375750300120048	.	61920001	62120000	#FFDADA	1	0.625
chr1	62120001	62400000	A.2.1.1.2.2.2.2.2.1.1.2	0.575030012004802	.	62120001	62400000	#FF9191	1	0.75
chr1	62400001	62640000	A.2.1.1.2.2.2.2.2.1.2.1.2	0.572629051620648	.	62400001	62640000	#FF9191	1	0.75
chr1	62640001	62840000	A.1.2.2.1.2.2.2.1.1	0.729891956782713	.	62640001	62840000	#FF4848	1	0.875
chr1	62840001	62960000	A.1.2.2.1.2.2.2.1.2	0.728691476590636	.	62840001	62960000	#FF4848	1	0.875
chr1	62960001	63240000	A.1.2.1.1.1.2.1.1.2	0.867947178871549	.	62960001	63240000	#FF4848	1	0.875
chr1	63240001	63520000	A.2.2.1.2.2.2.2.1.2	0.432172869147659	.	63240001	63520000	#FFDADA	1	0.625
chr1	63520001	63760000	B.1.1.1.1.2.2.1.1.1	0.360144057623049	.	63520001	63760000	#DADAFF	1	0.5
chr1	63760001	64080000	A.2.1.2.1.1.1.1.2.1.1	0.566626650660264	.	63760001	64080000	#FF9191	1	0.75
chr1	64080001	64160000	A.2.1.1.2.2.2.2.1.1	0.581032412965186	.	64080001	64160000	#FF9191	1	0.75
chr1	64160001	64360000	A.1.2.1.1.1.1.1.1.1	0.87875150060024	.	64160001	64360000	#FF4848	1	0.875
chr1	64360001	64640000	A.1.2.1.2.2.2.2.2.2.2	0.774309723889556	.	64360001	64640000	#FF4848	1	0.875
chr1	64640001	64760000	A.2.1.1.2.2.2.2.2.1.2.1.1	0.573829531812725	.	64640001	64760000	#FF9191	1	0.75
chr1	64760001	64920000	A.2.1.1.1.1.1.1.2.1	0.667466986794718	.	64760001	64920000	#FF9191	1	0.75
chr1	64920001	65360000	A.1.1.2.2.2.2.1.1	0.890756302521008	.	64920001	65360000	#FF0000	1	1
chr1	65360001	65480000	A.1.2.1.2.2.2.2.2.1	0.776710684273709	.	65360001	65480000	#FF4848	1	0.875
chr1	65480001	65720000	A.1.2.2.1.1.1.2.1.1.2	0.769507803121248	.	65480001	65720000	#FF4848	1	0.875
chr1	65720001	65920000	A.1.2.1.2.2.2.1.2.2.1	0.78031212484994	.	65720001	65920000	#FF4848	1	0.875
chr1	65920001	66200000	A.2.2.1.1.2.1.1.2.2	0.476590636254502	.	65920001	66200000	#FFDADA	1	0.625
chr1	66200001	66480000	B.1.2.1.1.2.1.1.2	0.279711884753902	.	66200001	66480000	#9191FF	1	0.375
chr1	66480001	66720000	B.1.2.2.1.1.2.2.2	0.24249699879952	.	66480001	66720000	#9191FF	1	0.375
chr1	66720001	66960000	A.2.1.1.2.2.2.2.1.2.2	0.578631452581032	.	66720001	66960000	#FF9191	1	0.75
chr1	66960001	67200000	A.2.1.1.2.2.2.2.2.1.1.1.2	0.576230492196879	.	66960001	67200000	#FF9191	1	0.75
chr1	67200001	67360000	A.2.2.1.1.1.2.1.1.1.1	0.490996398559424	.	67200001	67360000	#FFDADA	1	0.625
chr1	67360001	67600000	A.1.2.1.2.2.2.1.2.2.2	0.779111644657863	.	67360001	67600000	#FF4848	1	0.875
chr1	67600001	67800000	A.1.2.2.1.1.1.2.2.1.2.2.1	0.764705882352941	.	67600001	67800000	#FF4848	1	0.875
chr1	67800001	67960000	A.1.1.2.2.2.2.2.1.1.2.1.2	0.883553421368547	.	67800001	67960000	#FF0000	1	1
chr1	67960001	68240000	A.1.1.2.2.2.2.2.1.1.2.2	0.882352941176471	.	67960001	68240000	#FF0000	1	1
chr1	68240001	68480000	A.2.1.1.2.1.1.1.1.1.2	0.617046818727491	.	68240001	68480000	#FF9191	1	0.75
chr1	68480001	68600000	A.2.2.2.1.2.2.2.1.1	0.400960384153661	.	68480001	68600000	#FFDADA	1	0.625
chr1	68600001	68800000	A.1.2.2.1.1.2.1.1.1.2	0.758703481392557	.	68600001	68800000	#FF4848	1	0.875
chr1	68800001	68960000	B.1.2.1.1.1.1.1.1	0.29171668667467	.	68800001	68960000	#9191FF	1	0.375
chr1	68960001	69280000	B.2.1.1.2.2.1.2.2.1.2	0.164465786314526	.	68960001	69280000	#4848FF	1	0.25
chr1	69280001	69360000	B.1.2.2.2.2.1.2.1.2	0.224489795918367	.	69280001	69360000	#9191FF	1	0.375
chr1	69360001	69800000	B.2.1.2.1.1.2.2.2.1	0.14405762304922	.	69360001	69800000	#4848FF	1	0.25
chr1	69800001	70080000	B.2.1.2.2.2.2.1.1.1	0.109243697478992	.	69800001	70080000	#4848FF	1	0.25
chr1	70080001	70280000	B.2.2.1.1.1.1.2.1.1.1	0.099639855942377	.	70080001	70280000	#0000FF	1	0.125
chr1	70280001	70480000	B.2.2.1.2.1.1.2.1.2.2.1	0.063625450180072	.	70280001	70480000	#0000FF	1	0.125
chr1	70480001	70640000	B.1.2.2.2.1.1.1.2.2.1	0.232893157262905	.	70480001	70640000	#9191FF	1	0.375
chr1	70640001	70920000	A.1.2.2.1.2.1.1.1.2	0.750300120048019	.	70640001	70920000	#FF4848	1	0.875
chr1	70920001	71240000	B.2.1.1.2.2.1.2.2.2.2	0.162064825930372	.	70920001	71240000	#4848FF	1	0.25
chr1	71240001	71560000	B.1.2.2.2.2.1.2.2.2.2	0.21968787515006	.	71240001	71560000	#9191FF	1	0.375
chr1	71560001	71880000	B.2.2.2.1.1.2.1.1	0.0240096038415366	.	71560001	71880000	#0000FF	1	0.125
chr1	71880001	72160000	B.2.2.1.2.1.1.2.1.2.1.2	0.0648259303721489	.	71880001	72160000	#0000FF	1	0.125
chr1	72160001	72520000	B.2.1.1.2.2.1.1.1.2.1.2	0.175270108043217	.	72160001	72520000	#4848FF	1	0.25
chr1	72520001	72760000	B.2.2.1.1.1.1.2.1.2.2.2	0.0948379351740696	.	72520001	72760000	#0000FF	1	0.125
chr1	72760001	73000000	B.2.2.1.2.1.1.2.2.1	0.0612244897959184	.	72760001	73000000	#0000FF	1	0.125
chr1	73000001	73320000	B.2.2.1.2.1.2.1.2.2.1.2	0.0552220888355342	.	73000001	73320000	#0000FF	1	0.125
chr1	73320001	73600000	B.2.2.1.2.1.2.1.2.2.1.1	0.056422569027611	.	73320001	73600000	#0000FF	1	0.125
chr1	73600001	73760000	B.2.2.1.1.1.2.1.2.2.2	0.085234093637455	.	73600001	73760000	#0000FF	1	0.125
chr1	73760001	73920000	B.2.2.1.1.1.2.1.2.2.1.1	0.0876350540216086	.	73760001	73920000	#0000FF	1	0.125
chr1	73920001	74040000	B.2.2.1.1.1.2.1.2.1	0.0888355342136855	.	73920001	74040000	#0000FF	1	0.125
chr1	74040001	74280000	B.2.2.1.2.1.1.2.1.2.1.1	0.0660264105642257	.	74040001	74280000	#0000FF	1	0.125
chr1	74280001	74440000	B.2.1.2.1.1.2.2.2.2.2	0.141656662665066	.	74280001	74440000	#4848FF	1	0.25
chr1	74440001	74640000	B.2.1.1.2.2.1.1.1.2.1.1	0.176470588235294	.	74440001	74640000	#4848FF	1	0.25
chr1	74640001	74920000	B.1.1.1.1.1.2.1.2	0.370948379351741	.	74640001	74920000	#DADAFF	1	0.5
chr1	74920001	75240000	B.2.2.1.1.1.2.1.1.2	0.0900360144057623	.	74920001	75240000	#0000FF	1	0.125
chr1	75240001	75400000	B.2.2.1.1.1.1.2.1.1.2	0.0984393757503001	.	75240001	75400000	#0000FF	1	0.125
chr1	75400001	75560000	B.2.2.1.1.1.1.2.1.2.2.1	0.0960384153661465	.	75400001	75560000	#0000FF	1	0.125
chr1	75560001	75720000	B.2.1.2.1.1.2.2.1.1.2	0.14765906362545	.	75560001	75720000	#4848FF	1	0.25
chr1	75720001	76000000	B.2.1.2.2.2.2.2.2.2	0.102040816326531	.	75720001	76000000	#4848FF	1	0.25
chr1	76000001	76280000	B.2.1.1.1.2.2.1.1.2	0.201680672268908	.	76000001	76280000	#4848FF	1	0.25
chr1	76280001	76440000	B.2.1.1.2.2.1.2.1.1.2	0.169267707082833	.	76280001	76440000	#4848FF	1	0.25
chr1	76440001	76600000	B.1.1.1.1.1.2.1.1	0.372148859543818	.	76440001	76600000	#DADAFF	1	0.5
chr1	76600001	76800000	B.1.2.2.2.2.1.2.2.1.1	0.223289315726291	.	76600001	76800000	#9191FF	1	0.375
chr1	76800001	77280000	B.2.2.1.2.1.2.1.2.1	0.0576230492196879	.	76800001	77280000	#0000FF	1	0.125
chr1	77280001	77560000	B.2.1.2.1.1.2.2.2.2.1	0.142857142857143	.	77280001	77560000	#4848FF	1	0.25
chr1	77560001	77640000	B.1.2.2.2.1.1.1.2.1	0.234093637454982	.	77560001	77640000	#9191FF	1	0.375
chr1	77640001	78000000	B.2.1.1.1.2.2.1.1.1	0.202881152460984	.	77640001	78000000	#4848FF	1	0.25
chr1	78000001	78600000	A.1.2.1.2.1.1.1.2.1.1	0.822328931572629	.	78000001	78600000	#FF4848	1	0.875
chr1	78600001	79040000	B.2.2.2.1.1.1.2	0.0252100840336134	.	78600001	79040000	#0000FF	1	0.125
chr1	79040001	79240000	B.2.1.2.2.2.2.2.2.1	0.103241296518607	.	79040001	79240000	#4848FF	1	0.25
chr1	79240001	79400000	B.2.1.2.2.2.2.2.1.1	0.105642256902761	.	79240001	79400000	#4848FF	1	0.25
chr1	79400001	79680000	B.2.2.1.2.1.1.2.1.1.1	0.0684273709483793	.	79400001	79680000	#0000FF	1	0.125
chr1	79680001	79880000	B.2.1.2.1.1.2.1.2.2	0.150060024009604	.	79680001	79880000	#4848FF	1	0.25
chr1	79880001	80040000	B.1.2.2.2.2.2	0.218487394957983	.	79880001	80040000	#9191FF	1	0.375
chr1	80040001	80320000	B.1.1.2.1.2.1.2	0.315726290516206	.	80040001	80320000	#DADAFF	1	0.5
chr1	80320001	80600000	B.2.1.2.1.1.2.1.2.1	0.151260504201681	.	80320001	80600000	#4848FF	1	0.25
chr1	80600001	80720000	B.1.2.2.1.1.2.2.1.2	0.243697478991597	.	80600001	80720000	#9191FF	1	0.375
chr1	80720001	80920000	B.2.1.1.1.2.2.2.2.1	0.195678271308523	.	80720001	80920000	#4848FF	1	0.25
chr1	80920001	81320000	B.2.1.1.1.2.2.2.2.2	0.194477791116447	.	80920001	81320000	#4848FF	1	0.25
chr1	81320001	81720000	B.1.1.2.1.2.1.1	0.316926770708283	.	81320001	81720000	#DADAFF	1	0.5
chr1	81720001	82040000	A.2.1.1.2.1.1.1.2.2	0.611044417767107	.	81720001	82040000	#FF9191	1	0.75
chr1	82040001	82200000	A.2.1.1.2.2.1.2.1	0.595438175270108	.	82040001	82200000	#FF9191	1	0.75
chr1	82200001	82320000	A.2.1.2.1.1.2.1.2.2.1	0.554621848739496	.	82200001	82320000	#FF9191	1	0.75
chr1	82320001	82560000	A.1.2.2.1.1.2.2.2.1	0.75390156062425	.	82320001	82560000	#FF4848	1	0.875
chr1	82560001	82960000	A.2.2.1.1.1.2.2.1	0.486194477791116	.	82560001	82960000	#FFDADA	1	0.625
chr1	82960001	83320000	A.2.2.2.1.1.2.1.1.2	0.420168067226891	.	82960001	83320000	#FFDADA	1	0.625
chr1	83320001	83600000	A.2.1.2.1.1.2.2.1.1	0.552220888355342	.	83320001	83600000	#FF9191	1	0.75
chr1	83600001	83920000	A.2.2.2.1.1.2.1.1.1.2	0.421368547418968	.	83600001	83920000	#FFDADA	1	0.625
chr1	83920001	84280000	A.2.1.2.1.1.2.2.1.2	0.551020408163265	.	83920001	84280000	#FF9191	1	0.75
chr1	84280001	84400000	A.2.2.2.1.1.2.1.1.1.1	0.422569027611044	.	84280001	84400000	#FFDADA	1	0.625
chr1	84400001	84600000	A.2.2.1.1.2.1.1.1.1	0.480192076830732	.	84400001	84600000	#FFDADA	1	0.625
chr1	84600001	84920000	B.1.1.1.1.1.1.2	0.373349339735894	.	84600001	84920000	#DADAFF	1	0.5
chr1	84920001	85160000	A.1.2.2.1.1.2.2.2.2	0.752701080432173	.	84920001	85160000	#FF4848	1	0.875
chr1	85160001	85320000	A.2.1.2.1.1.2.1.2.2.2	0.553421368547419	.	85160001	85320000	#FF9191	1	0.75
chr1	85320001	85440000	A.2.1.2.1.2.1.2.2	0.542617046818727	.	85320001	85440000	#FF9191	1	0.75
chr1	85440001	85720000	A.1.2.2.1.1.2.2.1	0.755102040816326	.	85440001	85720000	#FF4848	1	0.875
chr1	85720001	85920000	A.2.2.2.1.2.2.1.1	0.405762304921969	.	85720001	85920000	#FFDADA	1	0.625
chr1	85920001	86080000	A.2.1.2.1.1.2.1.2.1	0.555822328931573	.	85920001	86080000	#FF9191	1	0.75
chr1	86080001	86160000	B.1.1.1.1.1.1.1	0.374549819927971	.	86080001	86160000	#DADAFF	1	0.5
chr1	86160001	86480000	B.2.1.2.2.2.2.2.1.2	0.104441776710684	.	86160001	86480000	#4848FF	1	0.25
chr1	86480001	86600000	B.2.1.2.1.1.2.1.1	0.152460984393757	.	86480001	86600000	#4848FF	1	0.25
chr1	86600001	86840000	B.2.1.1.2.2.1.2.1.1.1	0.17046818727491	.	86600001	86840000	#4848FF	1	0.25
chr1	86840001	87160000	B.1.2.1.1.2.1.2.2	0.277310924369748	.	86840001	87160000	#9191FF	1	0.375
chr1	87160001	87560000	A.1.2.1.2.2.1.2.2.1.2.2	0.786314525810324	.	87160001	87560000	#FF4848	1	0.875
chr1	87560001	87760000	A.2.2.1.1.2.1.1.1.2	0.478991596638655	.	87560001	87760000	#FFDADA	1	0.625
chr1	87760001	88520000	A.2.1.1.2.1.1.1.2.1	0.612244897959184	.	87760001	88520000	#FF9191	1	0.75
chr1	88520001	88920000	A.2.2.2.1.1.2.1.2	0.418967587034814	.	88520001	88920000	#FFDADA	1	0.625
chr1	88920001	89120000	A.2.1.2.1.1.1.1.2.1.2.2	0.56422569027611	.	88920001	89120000	#FF9191	1	0.75
chr1	89120001	89440000	A.1.2.1.2.1.1.2.1	0.818727490996399	.	89120001	89440000	#FF4848	1	0.875
chr1	89440001	89960000	B.1.1.1.1.2.1.1	0.366146458583433	.	89440001	89960000	#DADAFF	1	0.5
chr1	89960001	90280000	A.1.2.2.1.2.1.1.2.2	0.746698679471789	.	89960001	90280000	#FF4848	1	0.875
chr1	90280001	90480000	A.1.2.2.1.2.1.1.2.1.2	0.747899159663866	.	90280001	90480000	#FF4848	1	0.875
chr1	90480001	91160000	B.2.2.1.2.1.2.2.1	0.0528211284513806	.	90480001	91160000	#0000FF	1	0.125
chr1	91160001	91360000	B.1.2.1.1.2.1.2.1	0.278511404561825	.	91160001	91360000	#9191FF	1	0.375
chr1	91360001	91520000	A.2.2.2.1.2.2.1.2.1.1	0.404561824729892	.	91360001	91520000	#FFDADA	1	0.625
chr1	91520001	91680000	B.2.1.1.1.2.2.1.2.2.2	0.198079231692677	.	91520001	91680000	#4848FF	1	0.25
chr1	91680001	92000000	B.2.1.2.1.1.2.2.1.1.1	0.148859543817527	.	91680001	92000000	#4848FF	1	0.25
chr1	92000001	92360000	A.2.1.2.1.2.1.1.1	0.548619447779112	.	92000001	92360000	#FF9191	1	0.75
chr1	92360001	92720000	B.1.2.2.1.1.2.1.1.2	0.248499399759904	.	92360001	92720000	#9191FF	1	0.375
chr1	92720001	92840000	A.2.2.2.1.2.2.1.2.1.2	0.403361344537815	.	92720001	92840000	#FFDADA	1	0.625
chr1	92840001	93160000	A.2.2.2.1.2.2.1.2.2	0.402160864345738	.	92840001	93160000	#FFDADA	1	0.625
chr1	93160001	93520000	A.2.1.1.2.1.2.1.2.2	0.603841536614646	.	93160001	93520000	#FF9191	1	0.75
chr1	93520001	93680000	A.2.1.1.2.1.2.1.2.1	0.605042016806723	.	93520001	93680000	#FF9191	1	0.75
chr1	93680001	93960000	A.2.1.2.1.1.1.1.2.1.2.1	0.565426170468187	.	93680001	93960000	#FF9191	1	0.75
chr1	93960001	94320000	A.2.1.1.2.2.2.2.1.2.1	0.579831932773109	.	93960001	94320000	#FF9191	1	0.75
chr1	94320001	94480000	A.2.2.1.1.2.1.1.2.1	0.477791116446579	.	94320001	94480000	#FFDADA	1	0.625
chr1	94480001	94760000	A.1.2.2.1.1.1.2.2.2.1	0.762304921968788	.	94480001	94760000	#FF4848	1	0.875
chr1	94760001	95040000	A.1.2.2.1.1.1.2.2.1.2.2.2	0.763505402160864	.	94760001	95040000	#FF4848	1	0.875
chr1	95040001	95200000	A.1.2.2.1.1.1.2.2.1.2.1	0.765906362545018	.	95040001	95200000	#FF4848	1	0.875
chr1	95200001	95480000	A.1.1.2.2.2.2.2.1.1.2.1.1	0.884753901560624	.	95200001	95480000	#FF0000	1	1
chr1	95480001	95680000	A.1.2.1.2.2.1.2.2.1.2.1	0.787515006002401	.	95480001	95680000	#FF4848	1	0.875
chr1	95680001	96000000	B.1.1.1.1.1.2.2.1.2	0.368547418967587	.	95680001	96000000	#DADAFF	1	0.5
chr1	96000001	96640000	B.2.1.1.1.2.2.1.2.1	0.200480192076831	.	96000001	96640000	#4848FF	1	0.25
chr1	96640001	96800000	B.1.1.2.1.2.2.1	0.31452581032413	.	96640001	96800000	#DADAFF	1	0.5
chr1	96800001	97200000	A.2.2.2.1.2.2.2.2	0.398559423769508	.	96800001	97200000	#FFDADA	1	0.625
chr1	97200001	97320000	A.2.1.2.1.2.1.1.2.2.2	0.545018007202881	.	97200001	97320000	#FF9191	1	0.75
chr1	97320001	97520000	A.2.2.2.1.2.2.2.1.2	0.399759903961585	.	97320001	97520000	#FFDADA	1	0.625
chr1	97520001	97800000	B.2.1.1.2.2.1.1.2.2	0.171668667466987	.	97520001	97800000	#4848FF	1	0.25
chr1	97800001	98000000	B.2.1.1.1.2.2.1.2.2.1	0.199279711884754	.	97800001	98000000	#4848FF	1	0.25
chr1	98000001	98240000	B.1.2.2.1.1.2.1.1.1.2	0.249699879951981	.	98000001	98240000	#9191FF	1	0.375
chr1	98240001	98320000	B.1.2.2.2.1.1.2.1	0.230492196878751	.	98240001	98320000	#9191FF	1	0.375
chr1	98320001	98480000	B.2.1.2.1.1.2.2.1.2.1	0.146458583433373	.	98320001	98480000	#4848FF	1	0.25
chr1	98480001	98600000	B.2.1.1.2.2.1.2.1.2.1	0.168067226890756	.	98480001	98600000	#4848FF	1	0.25
chr1	98600001	98840000	B.2.2.1.2.1.1.2.1.2.2.2	0.0624249699879952	.	98600001	98840000	#0000FF	1	0.125
chr1	98840001	99120000	B.2.1.2.2.2.2.1.2	0.106842737094838	.	98840001	99120000	#4848FF	1	0.25
chr1	99120001	99360000	B.2.1.1.2.2.1.1.2.1	0.172869147659064	.	99120001	99360000	#4848FF	1	0.25
chr1	99360001	99480000	B.1.2.2.2.1.1.1.2.2.2	0.231692677070828	.	99360001	99480000	#9191FF	1	0.375
chr1	99480001	99680000	B.2.1.1.2.2.1.2.1.2.2	0.166866746698679	.	99480001	99680000	#4848FF	1	0.25
chr1	99680001	99840000	B.1.2.2.1.1.2.1.1.1.1	0.250900360144058	.	99680001	99840000	#9191FF	1	0.375
chr1	99840001	100240000	B.1.2.1.1.1.1.1.2	0.290516206482593	.	99840001	100240000	#9191FF	1	0.375
chr1	100240001	100680000	A.1.1.1.2.1.2.2.2	0.965186074429772	.	100240001	100680000	#FF0000	1	1
chr1	100680001	100920000	A.1.2.1.2.1.1.2.2	0.817527010804322	.	100680001	100920000	#FF4848	1	0.875
chr1	100920001	101120000	A.2.1.1.2.2.1.2.2.1.2.1	0.589435774309724	.	100920001	101120000	#FF9191	1	0.75
chr1	101120001	101320000	A.1.2.2.1.1.2.1.1.1.1	0.759903961584634	.	101120001	101320000	#FF4848	1	0.875
chr1	101320001	101400000	A.2.1.1.2.2.1.1.1.1	0.599039615846339	.	101320001	101400000	#FF9191	1	0.75
chr1	101400001	101720000	A.1.1.2.2.2.2.2.1.1.1	0.885954381752701	.	101400001	101720000	#FF0000	1	1
chr1	101720001	101920000	A.2.1.2.1.2.1.1.2.2.1	0.546218487394958	.	101720001	101920000	#FF9191	1	0.75
chr1	101920001	102240000	B.1.2.2.2.2.1.2.2.2.1	0.220888355342137	.	101920001	102240000	#9191FF	1	0.375
chr1	102240001	102600000	B.2.2.1.1.1.2.2.1	0.0840336134453782	.	102240001	102600000	#0000FF	1	0.125
chr1	102600001	102720000	B.2.1.2.1.1.2.2.1.2.2	0.145258103241297	.	102600001	102720000	#4848FF	1	0.25
chr1	102720001	102880000	B.2.2.1.1.1.1.2.1.2.1	0.0972388955582233	.	102720001	102880000	#0000FF	1	0.125
chr1	102880001	103000000	B.2.2.1.1.1.2.1.2.2.1.2	0.0864345738295318	.	102880001	103000000	#0000FF	1	0.125
chr1	103000001	103320000	B.2.2.1.2.1.2.1.2.2.2	0.0540216086434574	.	103000001	103320000	#0000FF	1	0.125
chr1	103320001	103600000	B.2.1.1.2.2.1.2.2.1.1	0.165666266506603	.	103320001	103600000	#4848FF	1	0.25
chr1	103600001	103800000	B.2.2.1.1.1.2.1.1.1	0.0912364945978391	.	103600001	103800000	#0000FF	1	0.125
chr1	103880001	103960000	B.1.2.2.1.1.2.2.1.1	0.244897959183673	.	103880001	103960000	#9191FF	1	0.375
chr1	104000001	104160000	B.1.2.2.2.2.1.2.1.1	0.225690276110444	.	104000001	104160000	#9191FF	1	0.375
chr1	104280001	104720000	B.2.2.2.1.1.1.1	0.0264105642256903	.	104280001	104720000	#0000FF	1	0.125
chr1	104720001	104840000	B.2.1.1.2.2.1.1.1.1	0.177671068427371	.	104720001	104840000	#4848FF	1	0.25
chr1	104840001	105200000	B.2.2.2.1.1.2.1.2	0.0228091236494598	.	104840001	105200000	#0000FF	1	0.125
chr1	105200001	105400000	B.2.2.1.2.1.1.2.2.2	0.0600240096038415	.	105200001	105400000	#0000FF	1	0.125
chr1	105400001	106000000	B.2.2.2.2.1.2.2	0.00240096038415366	.	105400001	106000000	#0000FF	1	0.125
chr1	106000001	106240000	B.2.2.2.1.1.2.2.1	0.021608643457383	.	106000001	106240000	#0000FF	1	0.125
chr1	106240001	106720000	B.2.2.2.2.1.1.2.2	0.00600240096038415	.	106240001	106720000	#0000FF	1	0.125
chr1	106720001	106920000	B.2.2.1.2.1.1.2.1.1.2	0.0672268907563025	.	106720001	106920000	#0000FF	1	0.125
chr1	106920001	107200000	B.2.2.2.1.1.2.2.2	0.0204081632653061	.	106920001	107200000	#0000FF	1	0.125
chr1	107200001	107440000	B.2.2.1.1.1.2.2.2	0.0828331332533013	.	107200001	107440000	#0000FF	1	0.125
chr1	107440001	107600000	B.2.1.1.2.2.1.2.2.2.1	0.163265306122449	.	107440001	107600000	#4848FF	1	0.25
chr1	107600001	107800000	B.2.2.1.1.1.1.2.2.1	0.0936374549819928	.	107600001	107800000	#0000FF	1	0.125
chr1	107800001	108320000	B.2.2.1.2.1.1.1	0.0696278511404562	.	107800001	108320000	#0000FF	1	0.125
chr1	108320001	108480000	B.1.2.2.2.2.1.2.2.1.2	0.222088835534214	.	108320001	108480000	#9191FF	1	0.375
chr1	108480001	108760000	B.1.2.2.2.1.1.1.1	0.235294117647059	.	108480001	108760000	#9191FF	1	0.375
chr1	108760001	108800000	B.2.1.1.1.2.2.2.1	0.1968787515006	.	108760001	108800000	#4848FF	1	0.25
chr1	108840001	108920000	B.2.1.1.1.2.2.2.1	0.1968787515006	.	108840001	108920000	#4848FF	1	0.25
chr1	109000001	109240000	B.1.1.1.1.1.2.2.1.1	0.369747899159664	.	109000001	109240000	#DADAFF	1	0.5
chr1	109240001	109480000	A.1.2.2.1.2.1.1.1.1	0.751500600240096	.	109240001	109480000	#FF4848	1	0.875
chr1	109480001	109720000	A.1.1.2.2.1.1.2.2	0.907563025210084	.	109480001	109720000	#FF0000	1	1
chr1	109720001	110080000	A.1.1.1.1.2.2.2.1	0.984393757503001	.	109720001	110080000	#FF0000	1	1
chr1	110080001	110320000	A.1.1.2.2.1.1.1	0.909963985594238	.	110080001	110320000	#FF0000	1	1
chr1	110320001	110720000	A.1.1.1.2.1.2.1.2.1	0.969987995198079	.	110320001	110720000	#FF0000	1	1
chr1	110720001	111040000	A.1.2.1.2.2.1.1.1.2.2.1	0.800720288115246	.	110720001	111040000	#FF4848	1	0.875
chr1	111040001	111360000	B.2.1.1.2.2.2.1.1	0.160864345738295	.	111040001	111360000	#4848FF	1	0.25
chr1	111360001	111680000	B.2.2.1.2.1.2.1.1	0.0588235294117647	.	111360001	111680000	#0000FF	1	0.125
chr1	111680001	111960000	A.2.2.1.1.2.2.2.2	0.468187274909964	.	111680001	111960000	#FFDADA	1	0.625
chr1	111960001	112320000	A.1.1.2.2.2.2.2.1.2	0.881152460984394	.	111960001	112320000	#FF0000	1	1
chr1	112320001	112640000	A.2.1.2.1.1.1.2.2	0.558223289315726	.	112320001	112640000	#FF9191	1	0.75
chr1	112640001	112920000	A.2.2.1.2.1.2.2.1	0.448979591836735	.	112640001	112920000	#FFDADA	1	0.625
chr1	112920001	113080000	A.1.2.1.2.1.2.2.1	0.810324129651861	.	112920001	113080000	#FF4848	1	0.875
chr1	113080001	113160000	A.1.2.2.1.1.1.1.1	0.773109243697479	.	113080001	113160000	#FF4848	1	0.875
chr1	113160001	113240000	A.1.2.1.1.1.2.1.2.2	0.865546218487395	.	113160001	113240000	#FF4848	1	0.875
chr1	113240001	113440000	A.1.1.2.1.1.1.2.2	0.938775510204082	.	113240001	113440000	#FF0000	1	1
chr1	113440001	113640000	A.1.1.1.2.1.1.2.2.2	0.972388955582233	.	113440001	113640000	#FF0000	1	1
chr1	113640001	114000000	A.1.2.1.2.2.2.1.2.1	0.781512605042017	.	113640001	114000000	#FF4848	1	0.875
chr1	114000001	114240000	A.2.1.1.2.2.2.2.2.2.2	0.569027611044418	.	114000001	114240000	#FF9191	1	0.75
chr1	114240001	114560000	A.1.2.1.1.1.2.1.1.1	0.869147659063625	.	114240001	114560000	#FF4848	1	0.875
chr1	114560001	114800000	A.2.1.1.1.1.1.2.2	0.663865546218487	.	114560001	114800000	#FF9191	1	0.75
chr1	114800001	114920000	A.2.1.2.2.2.2.2.1.1	0.505402160864346	.	114800001	114920000	#FF9191	1	0.75
chr1	114920001	115160000	A.1.1.2.1.2.1.2.1.2	0.919567827130852	.	114920001	115160000	#FF0000	1	1
chr1	115160001	115320000	A.1.2.2.1.1.1.1.2	0.771908763505402	.	115160001	115320000	#FF4848	1	0.875
chr1	115320001	115520000	A.2.2.1.2.2.2.2.1.1	0.433373349339736	.	115320001	115520000	#FFDADA	1	0.625
chr1	115520001	115760000	A.1.2.2.2.2.1.1.2.2	0.697478991596639	.	115520001	115760000	#FF4848	1	0.875
chr1	115760001	115960000	A.2.2.1.2.1.2.2.2	0.447779111644658	.	115760001	115960000	#FFDADA	1	0.625
chr1	115960001	116160000	A.2.1.1.2.2.2.2.2.2.1	0.570228091236495	.	115960001	116160000	#FF9191	1	0.75
chr1	116160001	116320000	A.1.2.2.2.2.1.1.2.1	0.698679471788715	.	116160001	116320000	#FF4848	1	0.875
chr1	116320001	116680000	A.1.2.2.1.1.1.2.1.2	0.768307322929172	.	116320001	116680000	#FF4848	1	0.875
chr1	116680001	117000000	A.1.1.1.2.1.1.2.1	0.974789915966387	.	116680001	117000000	#FF0000	1	1
chr1	117000001	117240000	A.1.1.2.2.2.2.1.2.2.2	0.887154861944778	.	117000001	117240000	#FF0000	1	1
chr1	117240001	117520000	A.1.1.2.2.2.2.1.2.2.1	0.888355342136855	.	117240001	117520000	#FF0000	1	1
chr1	117520001	117920000	A.1.2.1.2.1.2.1.2.1	0.812725090036014	.	117520001	117920000	#FF4848	1	0.875
chr1	117920001	118120000	A.1.2.2.1.2.1.1.2.1.1	0.749099639855942	.	117920001	118120000	#FF4848	1	0.875
chr1	118120001	118280000	A.1.2.2.1.1.1.2.2.2.2	0.761104441776711	.	118120001	118280000	#FF4848	1	0.875
chr1	118280001	118520000	A.2.2.1.1.1.2.1.1.1.2	0.489795918367347	.	118280001	118520000	#FFDADA	1	0.625
chr1	118520001	118920000	B.1.2.2.1.1.2.1.2.2	0.24609843937575	.	118520001	118920000	#9191FF	1	0.375
chr1	118920001	119280000	B.1.2.1.1.2.1.1.1	0.280912364945978	.	118920001	119280000	#9191FF	1	0.375
chr1	119280001	119440000	B.2.1.1.1.1.2.2.2	0.208883553421369	.	119280001	119440000	#4848FF	1	0.25
chr1	119440001	119680000	B.1.1.2.2.2.2.1.2.2	0.294117647058824	.	119440001	119680000	#DADAFF	1	0.5
chr1	119680001	119840000	B.1.1.1.1.2.2.1.2.2	0.356542617046819	.	119680001	119840000	#DADAFF	1	0.5
chr1	119840001	120000000	B.1.1.1.1.2.2.1.2.1	0.357743097238896	.	119840001	120000000	#DADAFF	1	0.5
chr1	120000001	120160000	A.2.1.2.1.2.1.2.1	0.543817527010804	.	120000001	120160000	#FF9191	1	0.75
chr1	120160001	120240000	A.2.1.1.2.2.1.1.1.2	0.597839135654262	.	120160001	120240000	#FF9191	1	0.75
chr1	120240001	120720000	A.1.2.2.1.1.1.2.2.1.1	0.767106842737095	.	120240001	120720000	#FF4848	1	0.875
chr1	120800001	120840000	A.1.2.2.1.1.1.2.2.1.1	0.767106842737095	.	120800001	120840000	#FF4848	1	0.875
chr1	121080001	121120000	A.1.2.2.1.1.1.2.2.1.1	0.767106842737095	.	121080001	121120000	#FF4848	1	0.875
chr1	121120001	121360000	B.2.1.1.2.2.1.1.1.2.2	0.17406962785114	.	121120001	121360000	#4848FF	1	0.25
chr1	121480001	121520000	B.2.1.1.2.2.1.1.1.2.2	0.17406962785114	.	121480001	121520000	#4848FF	1	0.25
chr1	142520001	142560000	B.2.1.1.2.1.2.2.1.1	0.182472989195678	.	142520001	142560000	#4848FF	1	0.25
chr1	142600001	142640000	B.2.1.1.2.1.2.2.1.1	0.182472989195678	.	142600001	142640000	#4848FF	1	0.25
chr1	143120001	143200000	B.2.1.1.2.1.2.2.1.1	0.182472989195678	.	143120001	143200000	#4848FF	1	0.25
chr1	143240001	143280000	B.2.1.1.2.1.2.2.1.1	0.182472989195678	.	143240001	143280000	#4848FF	1	0.25
chr1	143520001	143560000	B.2.1.1.2.1.2.2.1.1	0.182472989195678	.	143520001	143560000	#4848FF	1	0.25
chr1	143960001	144080000	A.2.1.2.1.2.1.1.2.1	0.547418967587035	.	143960001	144080000	#FF9191	1	0.75
chr1	144520001	144560000	A.2.1.2.1.2.1.1.2.1	0.547418967587035	.	144520001	144560000	#FF9191	1	0.75
chr1	144560001	144720000	A.2.2.1.1.1.2.1.1.2	0.48859543817527	.	144560001	144720000	#FFDADA	1	0.625
chr1	144800001	145120000	A.1.1.1.2.1.2.1.2.2	0.968787515006002	.	144800001	145120000	#FF0000	1	1
chr1	145120001	145320000	A.2.1.1.1.2.2.1.2.1.1.2	0.629051620648259	.	145120001	145320000	#FF9191	1	0.75
chr1	145360001	145600000	A.1.1.1.2.2.2.1.2.2	0.951980792316927	.	145360001	145600000	#FF0000	1	1
chr1	145600001	145840000	A.1.2.2.1.2.2.1.1.2.1	0.741896758703481	.	145600001	145840000	#FF4848	1	0.875
chr1	146320001	146400000	A.2.2.2.2.2.1.2.2	0.381752701080432	.	146320001	146400000	#FFDADA	1	0.625
chr1	146440001	146480000	A.2.2.2.2.2.1.2.2	0.381752701080432	.	146440001	146480000	#FFDADA	1	0.625
chr1	146480001	146640000	A.2.2.2.2.2.2.1.2	0.379351740696279	.	146480001	146640000	#FFDADA	1	0.625
chr1	146640001	146760000	A.2.2.1.1.1.2.1.2	0.487394957983193	.	146640001	146760000	#FFDADA	1	0.625
chr1	146760001	146960000	B.1.2.1.1.2.2.1.1.1	0.276110444177671	.	146760001	146960000	#9191FF	1	0.375
chr1	146960001	147360000	A.1.1.2.2.2.2.1.2.1	0.889555822328932	.	146960001	147360000	#FF0000	1	1
chr1	147360001	147440000	A.2.1.1.2.2.2.1.1.1.2	0.584633853541417	.	147360001	147440000	#FF9191	1	0.75
chr1	147680001	147840000	A.2.1.1.2.2.2.1.1.1.2	0.584633853541417	.	147680001	147840000	#FF9191	1	0.75
chr1	148000001	148040000	A.2.2.1.2.2.1.2.2	0.441776710684274	.	148000001	148040000	#FFDADA	1	0.625
chr1	148160001	148200000	A.2.2.1.2.2.1.2.2	0.441776710684274	.	148160001	148200000	#FFDADA	1	0.625
chr1	148240001	148280000	A.2.2.1.2.2.1.2.2	0.441776710684274	.	148240001	148280000	#FFDADA	1	0.625
chr1	148520001	148560000	B.2.1.1.2.1.2.2.2.1	0.180072028811525	.	148520001	148560000	#4848FF	1	0.25
chr1	148840001	148960000	B.2.1.1.2.1.2.2.2.1	0.180072028811525	.	148840001	148960000	#4848FF	1	0.25
chr1	149000001	149200000	B.2.1.1.2.1.2.2.2.1	0.180072028811525	.	149000001	149200000	#4848FF	1	0.25
chr1	149200001	149400000	B.1.2.1.1.1.1.2.1	0.289315726290516	.	149200001	149400000	#9191FF	1	0.375
chr1	149640001	149720000	A.2.2.1.2.2.1.2.1	0.442977190876351	.	149640001	149720000	#FFDADA	1	0.625
chr1	149720001	150600000	A.1.1.1.1.1.1.2.2	0.995198079231693	.	149720001	150600000	#FF0000	1	1
chr1	150600001	150960000	A.1.1.1.1.2.2.1.2.1	0.987995198079232	.	150600001	150960000	#FF0000	1	1
chr1	150960001	151040000	A.1.1.2.2.2.1.2.2	0.891956782713085	.	150960001	151040000	#FF0000	1	1
chr1	151040001	151200000	A.1.1.2.1.1.1.1.1	0.944777911164466	.	151040001	151200000	#FF0000	1	1
chr1	151200001	151280000	A.1.1.2.2.1.2.2.1	0.903961584633854	.	151200001	151280000	#FF0000	1	1
chr1	151280001	151400000	A.1.1.2.2.1.2.1.2	0.90516206482593	.	151280001	151400000	#FF0000	1	1
chr1	151400001	151560000	A.1.1.2.2.1.2.2.2.1	0.902761104441777	.	151400001	151560000	#FF0000	1	1
chr1	151560001	151840000	A.1.2.1.2.1.1.1.2.1.2	0.821128451380552	.	151560001	151840000	#FF4848	1	0.875
chr1	151840001	152000000	A.2.2.1.1.1.1.2.2.1.2	0.493397358943577	.	151840001	152000000	#FFDADA	1	0.625
chr1	152000001	152320000	B.2.2.2.1.2.2.1.2.2.1	0.0132052821128451	.	152000001	152320000	#0000FF	1	0.125
chr1	152320001	152480000	B.2.2.1.2.2.1.2.1	0.0432172869147659	.	152320001	152480000	#0000FF	1	0.125
chr1	152480001	152680000	B.2.2.1.2.2.1.2.2.2.1	0.0408163265306122	.	152480001	152680000	#0000FF	1	0.125
chr1	152680001	153160000	B.2.2.2.2.1.2.1.1	0.00480192076830732	.	152680001	153160000	#0000FF	1	0.125
chr1	153160001	153280000	B.2.2.1.1.2.1.2.1	0.078031212484994	.	153160001	153280000	#0000FF	1	0.125
chr1	153280001	153480000	B.2.1.1.1.1.1.1.2	0.21608643457383	.	153280001	153480000	#4848FF	1	0.25
chr1	153480001	153760000	A.1.2.1.2.2.1.1.2.1	0.798319327731092	.	153480001	153760000	#FF4848	1	0.875
chr1	153760001	153960000	A.1.1.2.2.2.1.1.2	0.895558223289316	.	153760001	153960000	#FF0000	1	1
chr1	153960001	154160000	A.2.1.2.1.2.2.2.2	0.536614645858343	.	153960001	154160000	#FF9191	1	0.75
chr1	154160001	154360000	A.1.1.2.2.1.2.2.2.2	0.9015606242497	.	154160001	154360000	#FF0000	1	1
chr1	154360001	154560000	A.1.1.2.2.2.1.1.1.1.2.2	0.897959183673469	.	154360001	154560000	#FF0000	1	1
chr1	154560001	154920000	A.1.1.1.2.1.1.1.1.1	0.979591836734694	.	154560001	154920000	#FF0000	1	1
chr1	154920001	155160000	A.1.1.1.1.2.2.1.2.2.1	0.986794717887155	.	154920001	155160000	#FF0000	1	1
chr1	155160001	155360000	A.1.1.1.1.2.2.1.2.2.2	0.985594237695078	.	155160001	155360000	#FF0000	1	1
chr1	155360001	155520000	A.1.1.2.1.1.2.1.1	0.937575030012005	.	155360001	155520000	#FF0000	1	1
chr1	155520001	155760000	A.1.1.1.2.2.2.1.2.1	0.953181272509004	.	155520001	155760000	#FF0000	1	1
chr1	155760001	155880000	A.1.1.2.1.1.2.1.2	0.936374549819928	.	155760001	155880000	#FF0000	1	1
chr1	155880001	156280000	A.1.1.1.1.1.1.2.1	0.99639855942377	.	155880001	156280000	#FF0000	1	1
chr1	156280001	156600000	A.1.1.1.1.1.1.1.1	1	.	156280001	156600000	#FF0000	1	1
chr1	156600001	156920000	A.1.1.1.1.1.1.1.2.2	0.997599039615846	.	156600001	156920000	#FF0000	1	1
chr1	156920001	157160000	A.1.2.1.2.2.1.1.2.2	0.797118847539016	.	156920001	157160000	#FF4848	1	0.875
chr1	157160001	157520000	B.2.1.1.2.1.1.1.1	0.19327731092437	.	157160001	157520000	#4848FF	1	0.25
chr1	157520001	157760000	B.2.2.1.2.2.1.1.2.1.2	0.0456182472989196	.	157520001	157760000	#0000FF	1	0.125
chr1	157760001	157920000	B.2.2.1.1.2.1.2.2.1	0.0768307322929172	.	157760001	157920000	#0000FF	1	0.125
chr1	157920001	158160000	B.1.1.2.1.1.2.1.1	0.324129651860744	.	157920001	158160000	#DADAFF	1	0.5
chr1	158160001	158400000	B.2.2.1.2.2.1.2.2.2.2	0.0396158463385354	.	158160001	158400000	#0000FF	1	0.125
chr1	158400001	158960000	B.2.2.2.1.2.2.2	0.0108043217286915	.	158400001	158960000	#0000FF	1	0.125
chr1	158960001	159200000	B.2.1.2.1.2.2.2.1.2.2	0.127250900360144	.	158960001	159200000	#4848FF	1	0.25
chr1	159200001	159760000	B.2.2.2.2.1.2.1.2	0.00360144057623049	.	159200001	159760000	#0000FF	1	0.125
chr1	159760001	160040000	A.2.2.2.1.1.1.1	0.429771908763505	.	159760001	160040000	#FFDADA	1	0.625
chr1	160040001	160360000	A.1.1.2.2.1.2.1.1	0.906362545018007	.	160040001	160360000	#FF0000	1	1
chr1	160360001	160600000	A.2.2.1.1.2.2.1.2.1	0.471788715486194	.	160360001	160600000	#FFDADA	1	0.625
chr1	160600001	160960000	A.1.2.2.1.2.2.1.2.2	0.73109243697479	.	160600001	160960000	#FF4848	1	0.875
chr1	160960001	161200000	A.1.1.1.2.1.1.1.2.2	0.975990396158463	.	160960001	161200000	#FF0000	1	1
chr1	161200001	161440000	A.1.2.1.2.1.2.2.2.2.2	0.805522208883553	.	161200001	161440000	#FF4848	1	0.875
chr1	161440001	161520000	A.2.1.2.2.2.2.1.1.2	0.509003601440576	.	161440001	161520000	#FF9191	1	0.75
chr1	161520001	161640000	A.2.2.1.2.1.1.2.1.1	0.46578631452581	.	161520001	161640000	#FFDADA	1	0.625
chr1	161640001	161800000	A.1.2.2.1.2.2.1.2.1.1.1	0.735894357743097	.	161640001	161800000	#FF4848	1	0.875
chr1	161800001	161960000	A.2.1.1.2.2.2.1.1.1.1	0.585834333733493	.	161800001	161960000	#FF9191	1	0.75
chr1	161960001	162040000	A.2.1.1.2.2.1.2.2.1.1.2.2.1	0.591836734693878	.	161960001	162040000	#FF9191	1	0.75
chr1	162040001	162240000	A.1.2.1.2.1.2.2.2.2.1	0.80672268907563	.	162040001	162240000	#FF4848	1	0.875
chr1	162240001	162480000	A.1.2.2.1.2.2.1.1.1	0.743097238895558	.	162240001	162480000	#FF4848	1	0.875
chr1	162480001	162800000	A.1.2.2.1.2.2.1.2.1.1.2	0.73469387755102	.	162480001	162800000	#FF4848	1	0.875
chr1	162800001	163080000	B.1.1.1.1.2.2.2.2	0.352941176470588	.	162800001	163080000	#DADAFF	1	0.5
chr1	163080001	163280000	A.2.2.2.1.1.1.2.2.2.1	0.424969987995198	.	163080001	163280000	#FFDADA	1	0.625
chr1	163280001	163600000	B.1.1.1.1.2.1.2.1.1	0.364945978391357	.	163280001	163600000	#DADAFF	1	0.5
chr1	163600001	164280000	B.1.2.1.1.2.2.1.2.1	0.272509003601441	.	163600001	164280000	#9191FF	1	0.375
chr1	164280001	164520000	A.2.1.1.2.2.1.2.2.1.2.2	0.588235294117647	.	164280001	164520000	#FF9191	1	0.75
chr1	164520001	164800000	A.1.2.1.2.2.1.2.1.2.2	0.789915966386555	.	164520001	164800000	#FF4848	1	0.875
chr1	164800001	165040000	A.2.1.2.1.1.1.2.1.1	0.56062424969988	.	164800001	165040000	#FF9191	1	0.75
chr1	165040001	165360000	B.1.1.2.2.2.1.1.2	0.301320528211285	.	165040001	165360000	#DADAFF	1	0.5
chr1	165360001	165560000	A.2.1.1.2.1.1.1.1.2.2	0.613445378151261	.	165360001	165560000	#FF9191	1	0.75
chr1	165560001	165880000	A.2.2.1.1.2.2.1.1	0.472989195678271	.	165560001	165880000	#FFDADA	1	0.625
chr1	165880001	166240000	B.2.2.1.1.2.2.2.1	0.0720288115246098	.	165880001	166240000	#0000FF	1	0.125
chr1	166240001	166480000	B.2.2.1.2.2.1.1.1.1	0.0504201680672269	.	166240001	166480000	#0000FF	1	0.125
chr1	166480001	166800000	B.2.2.1.2.2.1.1.2.2	0.0444177671068427	.	166480001	166800000	#0000FF	1	0.125
chr1	166800001	167040000	A.2.2.1.1.1.1.1.2.2	0.496998799519808	.	166800001	167040000	#FFDADA	1	0.625
chr1	167040001	167400000	A.1.2.1.2.2.1.2.2.2.1	0.785114045618247	.	167040001	167400000	#FF4848	1	0.875
chr1	167400001	167520000	A.1.2.2.1.2.2.1.1.2.2.2.2	0.737094837935174	.	167400001	167520000	#FF4848	1	0.875
chr1	167520001	167760000	A.1.1.2.2.2.1.1.1.1.2.1	0.899159663865546	.	167520001	167760000	#FF0000	1	1
chr1	167760001	167880000	A.1.2.2.1.2.2.1.1.2.2.2.1	0.738295318127251	.	167760001	167880000	#FF4848	1	0.875
chr1	167880001	168080000	A.1.2.1.2.1.1.1.1	0.823529411764706	.	167880001	168080000	#FF4848	1	0.875
chr1	168080001	168400000	A.1.2.2.1.2.2.1.1.2.2.1.1	0.740696278511405	.	168080001	168400000	#FF4848	1	0.875
chr1	168400001	168600000	A.1.2.1.2.2.1.2.2.1.1	0.788715486194478	.	168400001	168600000	#FF4848	1	0.875
chr1	168600001	168920000	A.1.2.1.2.2.1.2.1.1.2.1	0.793517406962785	.	168600001	168920000	#FF4848	1	0.875
chr1	168920001	169120000	A.1.2.1.2.2.1.2.1.1.2.2	0.792316926770708	.	168920001	169120000	#FF4848	1	0.875
chr1	169120001	169520000	A.2.2.1.1.1.1.2.2.2	0.492196878751501	.	169120001	169520000	#FFDADA	1	0.625
chr1	169520001	169760000	B.2.1.2.2.1.1.2.1.2	0.118847539015606	.	169520001	169760000	#4848FF	1	0.25
chr1	169760001	169880000	B.1.1.2.1.1.2.2.1.1.2	0.320528211284514	.	169760001	169880000	#DADAFF	1	0.5
chr1	169880001	170080000	B.1.2.1.1.1.1.2.2.1.1	0.288115246098439	.	169880001	170080000	#9191FF	1	0.375
chr1	170080001	170280000	B.2.1.1.2.1.1.1.2.1.1.1	0.192076830732293	.	170080001	170280000	#4848FF	1	0.25
chr1	170280001	170520000	B.2.1.2.2.1.2.2.1	0.114045618247299	.	170280001	170520000	#4848FF	1	0.25
chr1	170520001	170720000	B.2.1.2.1.2.2.2.1.2.1	0.128451380552221	.	170520001	170720000	#4848FF	1	0.25
chr1	170720001	171080000	B.2.2.1.2.2.1.2.2.1	0.0420168067226891	.	170720001	171080000	#0000FF	1	0.125
chr1	171080001	171440000	B.2.1.1.2.1.1.1.2.2	0.188475390156062	.	171080001	171440000	#4848FF	1	0.25
chr1	171440001	171800000	A.2.2.1.1.1.1.2.2.1.1	0.494597839135654	.	171440001	171800000	#FFDADA	1	0.625
chr1	171800001	172400000	B.2.2.1.1.2.1.1.1.2	0.0804321728691477	.	171800001	172400000	#0000FF	1	0.125
chr1	172400001	172680000	A.2.2.2.1.2.1.1.1.2	0.414165666266507	.	172400001	172680000	#FFDADA	1	0.625
chr1	172680001	173120000	B.2.2.1.2.2.1.1.2.1.1	0.0468187274909964	.	172680001	173120000	#0000FF	1	0.125
chr1	173120001	173360000	B.2.1.1.2.1.1.1.2.1.1.2	0.190876350540216	.	173120001	173360000	#4848FF	1	0.25
chr1	173360001	173480000	A.2.2.2.1.2.1.2.2	0.406962785114046	.	173360001	173480000	#FFDADA	1	0.625
chr1	173480001	173760000	B.1.1.2.1.1.2.2.1.1.1	0.321728691476591	.	173480001	173760000	#DADAFF	1	0.5
chr1	173760001	173960000	A.2.1.1.2.1.2.1.1.1	0.607442977190876	.	173760001	173960000	#FF9191	1	0.75
chr1	173960001	174200000	A.1.2.2.1.2.2.1.2.1.2.1	0.733493397358944	.	173960001	174200000	#FF4848	1	0.875
chr1	174200001	174520000	B.2.1.1.2.1.1.1.2.1.2	0.189675870348139	.	174200001	174520000	#4848FF	1	0.25
chr1	174520001	174680000	B.2.1.1.2.1.2.2.1.2	0.181272509003601	.	174520001	174680000	#4848FF	1	0.25
chr1	174680001	174960000	B.1.2.2.1.1.1.1.2	0.255702280912365	.	174680001	174960000	#9191FF	1	0.375
chr1	174960001	175160000	B.1.1.2.1.1.2.2.2	0.31812725090036	.	174960001	175160000	#DADAFF	1	0.5
chr1	175160001	175360000	B.2.1.1.1.1.1.1.1	0.217286914765906	.	175160001	175360000	#4848FF	1	0.25
chr1	175360001	175720000	B.1.1.1.1.2.1.2.2	0.361344537815126	.	175360001	175720000	#DADAFF	1	0.5
chr1	175720001	175880000	A.2.2.2.1.1.1.2.2.1	0.426170468187275	.	175720001	175880000	#FFDADA	1	0.625
chr1	175880001	176040000	A.2.2.2.1.1.1.2.1.1	0.428571428571429	.	175880001	176040000	#FFDADA	1	0.625
chr1	176040001	176200000	B.1.1.2.1.1.1.1	0.326530612244898	.	176040001	176200000	#DADAFF	1	0.5
chr1	176200001	176520000	B.2.1.2.1.2.2.2.2.1.1	0.126050420168067	.	176200001	176520000	#4848FF	1	0.25
chr1	176520001	176800000	A.2.2.1.1.2.2.1.2.2	0.470588235294118	.	176520001	176800000	#FFDADA	1	0.625
chr1	176800001	176880000	B.1.1.2.1.1.1.2	0.325330132052821	.	176800001	176880000	#DADAFF	1	0.5
chr1	176880001	177080000	A.2.1.2.1.1.2.2.2	0.549819927971189	.	176880001	177080000	#FF9191	1	0.75
chr1	177080001	177320000	A.2.1.2.1.2.2.1	0.541416566626651	.	177080001	177320000	#FF9191	1	0.75
chr1	177320001	177520000	B.1.1.2.2.2.2.1.1.2	0.296518607442977	.	177320001	177520000	#DADAFF	1	0.5
chr1	177520001	177680000	B.1.2.2.1.2.2.2.1.1	0.238895558223289	.	177520001	177680000	#9191FF	1	0.375
chr1	177680001	178000000	B.1.1.2.2.2.2.1.1.1.1	0.298919567827131	.	177680001	178000000	#DADAFF	1	0.5
chr1	178000001	178160000	A.2.1.1.2.2.1.2.2.1.1.2.2.2	0.590636254501801	.	178000001	178160000	#FF9191	1	0.75
chr1	178160001	178320000	A.2.1.2.1.2.2.2.1.1.2	0.539015606242497	.	178160001	178320000	#FF9191	1	0.75
chr1	178320001	178440000	A.2.1.1.2.2.1.2.2.1.1.2.1	0.593037214885954	.	178320001	178440000	#FF9191	1	0.75
chr1	178440001	178560000	A.2.1.2.1.1.1.1.2.2.1	0.563025210084034	.	178440001	178560000	#FF9191	1	0.75
chr1	178560001	178880000	A.2.1.1.2.1.2.1.1.2	0.6062424969988	.	178560001	178880000	#FF9191	1	0.75
chr1	178880001	179360000	A.1.2.2.1.2.2.1.2.1.2.2	0.732292917166867	.	178880001	179360000	#FF4848	1	0.875
chr1	179360001	179760000	B.2.1.2.1.2.2.2.2.1.2	0.12484993997599	.	179360001	179760000	#4848FF	1	0.25
chr1	179760001	180240000	A.1.2.1.2.2.1.2.2.2.2	0.783913565426171	.	179760001	180240000	#FF4848	1	0.875
chr1	180240001	180440000	A.2.2.2.1.1.1.2.1.2	0.427370948379352	.	180240001	180440000	#FFDADA	1	0.625
chr1	180440001	180600000	A.2.1.1.2.2.1.2.2.1.1.1	0.594237695078031	.	180440001	180600000	#FF9191	1	0.75
chr1	180600001	180840000	A.2.1.2.1.2.2.2.1.2	0.53781512605042	.	180600001	180840000	#FF9191	1	0.75
chr1	180840001	181160000	A.1.2.1.2.1.2.1.1.1.2	0.815126050420168	.	180840001	181160000	#FF4848	1	0.875
chr1	181160001	181480000	B.1.1.2.2.2.2.1.1.1.2	0.297719087635054	.	181160001	181480000	#DADAFF	1	0.5
chr1	181480001	181760000	B.1.2.2.1.2.2.2.1.2	0.237695078031212	.	181480001	181760000	#9191FF	1	0.375
chr1	181760001	181960000	B.2.1.1.1.1.2.2.1	0.210084033613445	.	181760001	181960000	#4848FF	1	0.25
chr1	181960001	182120000	B.1.1.2.2.2.1.1.1	0.302521008403361	.	181960001	182120000	#DADAFF	1	0.5
chr1	182120001	182360000	A.2.1.1.2.1.1.1.1.2.1.2	0.614645858343337	.	182120001	182360000	#FF9191	1	0.75
chr1	182360001	182560000	B.1.2.1.1.2.2.1.1.2.1	0.274909963985594	.	182360001	182560000	#9191FF	1	0.375
chr1	182560001	182800000	A.2.1.1.2.1.1.1.1.2.1.1	0.615846338535414	.	182560001	182800000	#FF9191	1	0.75
chr1	182800001	182960000	A.1.2.2.1.2.2.2.2	0.727490996398559	.	182800001	182960000	#FF4848	1	0.875
chr1	182960001	183160000	A.1.2.1.2.1.2.2.2.1.2	0.807923169267707	.	182960001	183160000	#FF4848	1	0.875
chr1	183160001	183400000	A.1.2.2.1.1.1.2.1.1.1	0.770708283313325	.	183160001	183400000	#FF4848	1	0.875
chr1	183400001	183600000	A.1.1.2.2.2.1.1.1.2	0.896758703481393	.	183400001	183600000	#FF0000	1	1
chr1	183600001	184040000	A.1.1.1.2.1.1.1.2.1	0.97719087635054	.	183600001	184040000	#FF0000	1	1
chr1	184040001	184400000	A.1.2.1.2.1.2.1.1.2	0.813925570228091	.	184040001	184400000	#FF4848	1	0.875
chr1	184400001	184720000	A.1.2.1.2.2.1.2.1.1.1.1	0.795918367346939	.	184400001	184720000	#FF4848	1	0.875
chr1	184720001	184960000	A.2.2.1.1.2.1.2.1	0.475390156062425	.	184720001	184960000	#FFDADA	1	0.625
chr1	184960001	185080000	A.2.2.1.1.1.1.1.1.2	0.499399759903962	.	184960001	185080000	#FFDADA	1	0.625
chr1	185080001	185360000	A.1.2.2.1.2.2.1.1.2.2.1.2	0.739495798319328	.	185080001	185360000	#FF4848	1	0.875
chr1	185360001	185640000	A.2.1.1.2.1.2.2.1.2	0.601440576230492	.	185360001	185640000	#FF9191	1	0.75
chr1	185640001	186400000	A.2.2.2.1.2.1.1.1.1	0.415366146458583	.	185640001	186400000	#FFDADA	1	0.625
chr1	186400001	186960000	B.2.2.1.1.2.1.1.2	0.0792316926770708	.	186400001	186960000	#0000FF	1	0.125
chr1	186960001	187120000	B.2.1.1.2.1.2.1.2	0.183673469387755	.	186960001	187120000	#4848FF	1	0.25
chr1	187120001	187480000	B.1.2.1.1.1.2.2.2	0.282112845138055	.	187120001	187480000	#9191FF	1	0.375
chr1	187480001	187920000	B.2.1.2.1.1.1.1	0.156062424969988	.	187480001	187920000	#4848FF	1	0.25
chr1	187920001	188160000	B.2.1.2.2.1.1.2.2.2	0.116446578631453	.	187920001	188160000	#4848FF	1	0.25
chr1	188160001	188680000	B.2.2.1.2.2.2.2.2.1.2	0.0288115246098439	.	188160001	188680000	#0000FF	1	0.125
chr1	188680001	188840000	B.2.1.2.2.1.1.2.2.1	0.117647058823529	.	188680001	188840000	#4848FF	1	0.25
chr1	188840001	189200000	B.2.2.1.2.2.2.2.1	0.0312124849939976	.	188840001	189200000	#0000FF	1	0.125
chr1	189200001	189680000	B.2.2.1.2.2.2.2.2.2	0.0276110444177671	.	189200001	189680000	#0000FF	1	0.125
chr1	189680001	189840000	B.2.1.2.1.1.1.2.1	0.154861944777911	.	189680001	189840000	#4848FF	1	0.25
chr1	189840001	190200000	B.2.2.1.2.2.2.1.2.1	0.0336134453781513	.	189840001	190200000	#0000FF	1	0.125
chr1	190200001	190440000	B.2.1.1.1.2.1.2.2	0.204081632653061	.	190200001	190440000	#4848FF	1	0.25
chr1	190440001	190560000	B.1.2.1.1.1.2.2.1	0.283313325330132	.	190440001	190560000	#9191FF	1	0.375
chr1	190560001	190760000	B.2.1.1.2.1.2.1.1	0.184873949579832	.	190560001	190760000	#4848FF	1	0.25
chr1	190760001	190920000	B.2.1.2.2.1.2.1	0.115246098439376	.	190760001	190920000	#4848FF	1	0.25
chr1	190920001	191240000	B.2.2.1.2.2.2.1.1.2.1	0.0360144057623049	.	190920001	191240000	#0000FF	1	0.125
chr1	191240001	191480000	B.2.2.1.2.2.2.1.2.2	0.0324129651860744	.	191240001	191480000	#0000FF	1	0.125
chr1	191480001	191920000	B.2.2.1.2.2.2.2.2.1.1	0.0300120048019208	.	191480001	191920000	#0000FF	1	0.125
chr1	191920001	192440000	B.2.2.1.2.2.2.1.1.1.2	0.0372148859543818	.	191920001	192440000	#0000FF	1	0.125
chr1	192440001	192720000	B.1.1.2.1.2.2.2.1.1	0.313325330132053	.	192440001	192720000	#DADAFF	1	0.5
chr1	192720001	193000000	A.2.2.2.1.2.1.1.2.1.2	0.410564225690276	.	192720001	193000000	#FFDADA	1	0.625
chr1	193000001	193400000	A.2.1.2.1.1.2.1.1	0.557022809123649	.	193000001	193400000	#FF9191	1	0.75
chr1	193400001	193680000	A.2.1.1.2.1.2.2.1.1	0.602641056422569	.	193400001	193680000	#FF9191	1	0.75
chr1	193680001	193760000	A.2.2.1.1.1.2.2.2.1	0.48499399759904	.	193680001	193760000	#FFDADA	1	0.625
chr1	193760001	194040000	A.2.2.1.1.2.1.2.2	0.474189675870348	.	193760001	194040000	#FFDADA	1	0.625
chr1	194040001	194240000	A.2.2.2.1.2.1.1.2.2	0.409363745498199	.	194040001	194240000	#FFDADA	1	0.625
chr1	194240001	194440000	B.1.2.2.2.1.1.2.2	0.229291716686675	.	194240001	194440000	#9191FF	1	0.375
chr1	194440001	195120000	B.2.2.2.1.2.2.1.1.1	0.0180072028811525	.	194440001	195120000	#0000FF	1	0.125
chr1	195120001	195320000	B.2.1.2.1.1.1.2.2	0.153661464585834	.	195120001	195320000	#4848FF	1	0.25
chr1	195320001	195680000	B.2.2.1.2.2.2.1.1.2.2	0.0348139255702281	.	195320001	195680000	#0000FF	1	0.125
chr1	195680001	195960000	B.2.1.2.2.1.1.1.2	0.12124849939976	.	195680001	195960000	#4848FF	1	0.25
chr1	195960001	196280000	B.2.2.1.1.2.1.1.1.1	0.0816326530612245	.	195960001	196280000	#0000FF	1	0.125
chr1	196280001	196600000	B.2.1.1.1.2.1.2.1	0.205282112845138	.	196280001	196600000	#4848FF	1	0.25
chr1	196600001	196840000	B.2.1.1.2.1.2.2.2.2	0.178871548619448	.	196600001	196840000	#4848FF	1	0.25
chr1	196840001	197080000	B.2.2.1.2.2.2.1.1.1.1	0.0384153661464586	.	196840001	197080000	#0000FF	1	0.125
chr1	197080001	197240000	B.1.1.2.1.2.2.2.1.2	0.312124849939976	.	197080001	197240000	#DADAFF	1	0.5
chr1	197240001	197400000	B.1.2.2.1.1.1.1.1	0.256902761104442	.	197240001	197400000	#9191FF	1	0.375
chr1	197400001	197600000	B.1.1.1.1.1.2.2.2	0.36734693877551	.	197400001	197600000	#DADAFF	1	0.5
chr1	197600001	197800000	A.2.2.2.1.2.1.1.2.1.1.1	0.41296518607443	.	197600001	197800000	#FFDADA	1	0.625
chr1	197800001	198120000	A.2.2.2.1.2.1.1.2.1.1.2	0.411764705882353	.	197800001	198120000	#FFDADA	1	0.625
chr1	198120001	198320000	A.2.1.1.2.2.1.2.2.2	0.58703481392557	.	198120001	198320000	#FF9191	1	0.75
chr1	198320001	198800000	B.2.1.2.2.1.2.2.2.1	0.112845138055222	.	198320001	198800000	#4848FF	1	0.25
chr1	198800001	198960000	B.2.1.2.2.1.2.2.2.2	0.111644657863145	.	198800001	198960000	#4848FF	1	0.25
chr1	198960001	199440000	B.2.2.2.1.2.2.1.1.2	0.0168067226890756	.	198960001	199440000	#0000FF	1	0.125
chr1	199440001	199640000	B.2.2.1.1.2.1.2.2.2.2	0.0744297719087635	.	199440001	199640000	#0000FF	1	0.125
chr1	199640001	199960000	B.2.1.2.1.2.2.2.2.2	0.123649459783914	.	199640001	199960000	#4848FF	1	0.25
chr1	199960001	200520000	A.2.2.1.1.1.1.2.1	0.495798319327731	.	199960001	200520000	#FFDADA	1	0.625
chr1	200520001	200840000	A.1.1.1.2.1.2.1.1	0.971188475390156	.	200520001	200840000	#FF0000	1	1
chr1	200840001	201200000	A.1.1.1.2.1.1.1.1.2	0.978391356542617	.	200840001	201200000	#FF0000	1	1
chr1	201200001	201320000	A.1.2.1.1.2.2.2.1	0.830732292917167	.	201200001	201320000	#FF4848	1	0.875
chr1	201320001	201760000	A.1.1.1.1.2.1.1	0.992797118847539	.	201320001	201760000	#FF0000	1	1
chr1	201760001	201920000	A.1.1.2.1.1.2.2.1	0.935174069627851	.	201760001	201920000	#FF0000	1	1
chr1	201920001	202120000	A.1.1.1.2.2.1.2.2.2	0.955582232893157	.	201920001	202120000	#FF0000	1	1
chr1	202120001	202480000	A.1.2.1.1.1.1.1.2.1	0.876350540216086	.	202120001	202480000	#FF4848	1	0.875
chr1	202480001	202680000	A.2.1.1.1.2.2.1.1.1.2	0.633853541416567	.	202480001	202680000	#FF9191	1	0.75
chr1	202680001	203000000	A.1.1.2.1.2.1.1.2.2.1.2	0.92436974789916	.	202680001	203000000	#FF0000	1	1
chr1	203000001	203240000	A.1.2.2.2.2.1.2.1.2.1	0.692677070828331	.	203000001	203240000	#FF4848	1	0.875
chr1	203240001	203480000	A.1.1.2.1.2.1.1.2.2.2.1	0.923169267707083	.	203240001	203480000	#FF0000	1	1
chr1	203480001	203560000	A.1.2.2.2.1.2.1.1.2.2.1	0.713085234093637	.	203480001	203560000	#FF4848	1	0.875
chr1	203560001	203840000	A.1.1.2.1.2.1.1.2.2.1.1	0.925570228091236	.	203560001	203840000	#FF0000	1	1
chr1	203840001	204040000	A.2.1.1.1.2.2.1.2.1.2.1	0.627851140456183	.	203840001	204040000	#FF9191	1	0.75
chr1	204040001	204520000	A.1.1.1.2.2.1.1.2.2	0.961584633853541	.	204040001	204520000	#FF0000	1	1
chr1	204520001	204680000	A.2.1.1.1.2.1.2.1.2	0.637454981992797	.	204520001	204680000	#FF9191	1	0.75
chr1	204680001	204880000	A.1.2.2.2.2.1.2.1.2.2.1	0.691476590636255	.	204680001	204880000	#FF4848	1	0.875
chr1	204880001	205040000	A.2.1.1.1.2.2.1.1.1.1	0.635054021608643	.	204880001	205040000	#FF9191	1	0.75
chr1	205040001	205280000	A.1.1.2.1.2.1.1.2.2.2.2	0.921968787515006	.	205040001	205280000	#FF0000	1	1
chr1	205280001	205520000	A.1.2.2.2.1.2.1.1.2.2.2	0.711884753901561	.	205280001	205520000	#FF4848	1	0.875
chr1	205520001	205760000	A.1.1.2.1.1.2.2.2	0.933973589435774	.	205520001	205760000	#FF0000	1	1
chr1	205760001	205920000	A.1.2.2.2.2.1.2.1.1.1.2	0.695078031212485	.	205760001	205920000	#FF4848	1	0.875
chr1	205920001	205960000	A.2.2.1.2.1.1.2.2.1.2	0.460984393757503	.	205920001	205960000	#FFDADA	1	0.625
chr1	206080001	206120000	A.2.2.1.2.1.1.2.2.1.2	0.460984393757503	.	206080001	206120000	#FFDADA	1	0.625
chr1	206160001	206200000	A.2.2.1.2.1.1.2.2.1.2	0.460984393757503	.	206160001	206200000	#FFDADA	1	0.625
chr1	206200001	206320000	A.1.2.2.2.2.1.2.1.1.1.1	0.696278511404562	.	206200001	206320000	#FF4848	1	0.875
chr1	206320001	206360000	A.2.2.1.2.2.1.1.1.1	0.446578631452581	.	206320001	206360000	#FFDADA	1	0.625
chr1	206480001	206560000	A.2.2.1.2.2.1.1.1.1	0.446578631452581	.	206480001	206560000	#FFDADA	1	0.625
chr1	206560001	206920000	A.1.2.1.1.1.1.2.2.2	0.870348139255702	.	206560001	206920000	#FF4848	1	0.875
chr1	206920001	207240000	A.2.1.1.1.1.2.1.1.2.2	0.65906362545018	.	206920001	207240000	#FF9191	1	0.75
chr1	207240001	207680000	B.1.1.2.2.1.2.2	0.303721488595438	.	207240001	207680000	#DADAFF	1	0.5
chr1	207680001	207760000	B.1.1.1.2.1.2.2	0.339735894357743	.	207680001	207760000	#DADAFF	1	0.5
chr1	207760001	207960000	B.1.1.1.2.1.1.2.1.2	0.346938775510204	.	207760001	207960000	#DADAFF	1	0.5
chr1	207960001	208280000	A.2.1.2.2.2.1.1.1.1.2	0.518607442977191	.	207960001	208280000	#FF9191	1	0.75
chr1	208280001	208440000	A.1.2.2.2.2.1.2.1.1.2	0.693877551020408	.	208280001	208440000	#FF4848	1	0.875
chr1	208440001	208520000	A.2.2.1.2.1.2.1.1.1.1.2	0.457382953181273	.	208440001	208520000	#FFDADA	1	0.625
chr1	208520001	208800000	A.2.1.1.1.1.2.2.2.2	0.648259303721489	.	208520001	208800000	#FF9191	1	0.75
chr1	208800001	209120000	A.2.2.2.2.1.1.2	0.3937575030012	.	208800001	209120000	#FFDADA	1	0.625
chr1	209120001	209320000	B.1.1.1.2.1.1.2.2.1.1	0.345738295318127	.	209120001	209320000	#DADAFF	1	0.5
chr1	209320001	209480000	B.1.1.1.2.1.2.1.1	0.342136854741897	.	209320001	209480000	#DADAFF	1	0.5
chr1	209480001	209760000	A.2.2.1.2.2.2.1.1.2.2.1	0.436974789915966	.	209480001	209760000	#FFDADA	1	0.625
chr1	209760001	210000000	A.2.1.1.1.1.2.2.1.2.1	0.651860744297719	.	209760001	210000000	#FF9191	1	0.75
chr1	210000001	210360000	B.1.2.1.1.2.2.2.2.1	0.267707082833133	.	210000001	210360000	#9191FF	1	0.375
chr1	210360001	210520000	A.2.2.2.2.1.1.1.2.2	0.394957983193277	.	210360001	210520000	#FFDADA	1	0.625
chr1	210520001	210640000	B.1.1.1.2.1.1.2.1.1	0.348139255702281	.	210520001	210640000	#DADAFF	1	0.5
chr1	210640001	210920000	A.2.2.2.2.1.1.1.1	0.397358943577431	.	210640001	210920000	#FFDADA	1	0.625
chr1	210920001	211080000	B.1.2.1.1.2.2.2.2.2	0.266506602641056	.	210920001	211080000	#9191FF	1	0.375
chr1	211080001	211400000	B.1.2.1.1.2.2.1.1.2.2	0.273709483793517	.	211080001	211400000	#9191FF	1	0.375
chr1	211400001	211640000	A.2.1.1.2.2.2.1.2	0.582232893157263	.	211400001	211640000	#FF9191	1	0.75
chr1	211640001	211840000	A.2.1.1.1.1.2.1.2.1.1	0.657863145258103	.	211640001	211840000	#FF9191	1	0.75
chr1	211840001	212160000	A.2.1.1.1.1.2.1.1.1.1	0.662665066026411	.	211840001	212160000	#FF9191	1	0.75
chr1	212160001	212280000	A.1.2.2.2.2.1.2.2.1.1.1	0.689075630252101	.	212160001	212280000	#FF4848	1	0.875
chr1	212280001	212440000	A.1.2.2.2.2.1.2.2.1.1.2	0.687875150060024	.	212280001	212440000	#FF4848	1	0.875
chr1	212440001	212680000	A.1.2.2.2.1.1.1.2	0.725090036014406	.	212440001	212680000	#FF4848	1	0.875
chr1	212680001	212840000	A.1.2.1.1.2.2.1.2.1	0.83313325330132	.	212680001	212840000	#FF4848	1	0.875
chr1	212840001	213200000	A.1.2.1.2.2.2.1.1	0.782713085234094	.	212840001	213200000	#FF4848	1	0.875
chr1	213200001	213520000	A.2.2.1.1.1.2.2.2.2.2	0.481392557022809	.	213200001	213520000	#FFDADA	1	0.625
chr1	213520001	213960000	A.2.1.2.2.2.1.2.2	0.512605042016807	.	213520001	213960000	#FF9191	1	0.75
chr1	213960001	214280000	A.2.1.2.1.1.1.2.1.2	0.559423769507803	.	213960001	214280000	#FF9191	1	0.75
chr1	214280001	214600000	A.2.1.2.1.1.1.1.2.2.2	0.561824729891957	.	214280001	214600000	#FF9191	1	0.75
chr1	214600001	214800000	A.2.2.1.1.1.1.1.1.1	0.500600240096038	.	214600001	214800000	#FFDADA	1	0.625
chr1	214800001	215680000	B.2.2.2.1.2.1	0.0192076830732293	.	214800001	215680000	#0000FF	1	0.125
chr1	215680001	215840000	B.1.1.2.1.2.2.2.2	0.310924369747899	.	215680001	215840000	#DADAFF	1	0.5
chr1	215840001	216120000	B.2.1.1.1.2.1.1.2	0.206482593037215	.	215840001	216120000	#4848FF	1	0.25
chr1	216120001	216360000	B.1.2.1.1.2.2.2.1.2	0.26890756302521	.	216120001	216360000	#9191FF	1	0.375
chr1	216360001	216560000	B.1.2.1.1.2.2.2.1.1	0.270108043217287	.	216360001	216560000	#9191FF	1	0.375
chr1	216560001	216840000	A.2.2.2.1.1.2.2.2	0.41656662665066	.	216560001	216840000	#FFDADA	1	0.625
chr1	216840001	217000000	A.2.2.2.1.1.2.2.1	0.417767106842737	.	216840001	217000000	#FFDADA	1	0.625
chr1	217000001	217320000	A.2.2.1.1.1.2.2.2.2.1.2	0.482593037214886	.	217000001	217320000	#FFDADA	1	0.625
chr1	217320001	217600000	B.1.1.1.1.2.2.2.1.1	0.355342136854742	.	217320001	217600000	#DADAFF	1	0.5
chr1	217600001	217840000	A.2.2.1.1.1.2.2.2.2.1.1	0.483793517406963	.	217600001	217840000	#FFDADA	1	0.625
chr1	217840001	218000000	B.1.2.1.1.1.2.1	0.284513805522209	.	217840001	218000000	#9191FF	1	0.375
chr1	218000001	218480000	B.1.2.2.1.1.1.2.1.1	0.254501800720288	.	218000001	218480000	#9191FF	1	0.375
chr1	218480001	219040000	A.1.2.1.2.2.2.2.1	0.777911164465786	.	218480001	219040000	#FF4848	1	0.875
chr1	219040001	219400000	A.1.2.2.2.2.1.2.2.2.2	0.684273709483794	.	219040001	219400000	#FF4848	1	0.875
chr1	219400001	219720000	A.2.1.2.2.2.1.2.1.2	0.513805522208884	.	219400001	219720000	#FF9191	1	0.75
chr1	219720001	219840000	A.2.2.1.2.1.1.2.1.2	0.464585834333734	.	219720001	219840000	#FFDADA	1	0.625
chr1	219840001	220080000	A.2.1.2.2.2.1.2.1.1	0.51500600240096	.	219840001	220080000	#FF9191	1	0.75
chr1	220080001	220480000	A.1.2.2.2.1.1.1.1	0.726290516206483	.	220080001	220480000	#FF4848	1	0.875
chr1	220480001	220760000	A.2.1.2.2.1.1.2.1	0.531812725090036	.	220480001	220760000	#FF9191	1	0.75
chr1	220760001	220960000	A.2.1.1.1.1.2.1.2.2	0.65546218487395	.	220760001	220960000	#FF9191	1	0.75
chr1	220960001	221080000	A.2.2.2.2.2.2.2.1.1	0.378151260504202	.	220960001	221080000	#FFDADA	1	0.625
chr1	221080001	221320000	B.1.1.1.2.1.1.1.1	0.351740696278511	.	221080001	221320000	#DADAFF	1	0.5
chr1	221320001	221680000	B.1.1.1.2.1.1.1.2.1	0.350540216086435	.	221320001	221680000	#DADAFF	1	0.5
chr1	221680001	221920000	A.2.1.1.1.1.2.1.1.2.1	0.660264105642257	.	221680001	221920000	#FF9191	1	0.75
chr1	221920001	222320000	A.2.2.1.2.1.2.1.1.1.2.2	0.454981992797119	.	221920001	222320000	#FFDADA	1	0.625
chr1	222320001	222560000	B.1.1.2.2.2.1.2	0.300120048019208	.	222320001	222560000	#DADAFF	1	0.5
chr1	222560001	222720000	A.2.2.2.2.2.1.1.2.2	0.384153661464586	.	222560001	222720000	#FFDADA	1	0.625
chr1	222720001	223000000	A.2.1.1.1.2.2.1.2.2.2	0.624249699879952	.	222720001	223000000	#FF9191	1	0.75
chr1	223000001	223200000	A.2.1.1.1.1.2.1.2.1.2	0.656662665066026	.	223000001	223200000	#FF9191	1	0.75
chr1	223200001	223360000	A.2.2.1.2.1.2.1.1.2	0.453781512605042	.	223200001	223360000	#FFDADA	1	0.625
chr1	223360001	223520000	A.2.2.1.2.2.2.1.1.2.2.2	0.43577430972389	.	223360001	223520000	#FFDADA	1	0.625
chr1	223520001	223720000	A.2.2.2.2.1.1.1.2.1	0.396158463385354	.	223520001	223720000	#FFDADA	1	0.625
chr1	223720001	223840000	A.2.2.2.2.2.1.1.2.1	0.385354141656663	.	223720001	223840000	#FFDADA	1	0.625
chr1	223840001	224080000	A.1.2.1.1.2.2.1.2.2	0.831932773109244	.	223840001	224080000	#FF4848	1	0.875
chr1	224080001	224200000	A.2.2.2.2.2.1.1.1	0.38655462184874	.	224080001	224200000	#FFDADA	1	0.625
chr1	224200001	224640000	A.1.2.1.1.1.2.2.2.2	0.854741896758703	.	224200001	224640000	#FF4848	1	0.875
chr1	224640001	225120000	A.2.2.2.2.2.2.1.1	0.380552220888355	.	224640001	225120000	#FFDADA	1	0.625
chr1	225120001	225600000	B.1.2.2.1.1.1.2.2	0.252100840336134	.	225120001	225600000	#9191FF	1	0.375
chr1	225600001	225920000	A.1.1.2.1.2.1.1.2.1.2.2	0.926770708283313	.	225600001	225920000	#FF0000	1	1
chr1	225920001	226280000	A.1.1.2.1.2.1.1.2.1.2.1	0.92797118847539	.	225920001	226280000	#FF0000	1	1
chr1	226280001	226560000	A.1.1.2.1.2.1.1.2.1.1.2	0.929171668667467	.	226280001	226560000	#FF0000	1	1
chr1	226560001	227000000	A.1.2.1.1.2.2.1.1.1	0.836734693877551	.	226560001	227000000	#FF4848	1	0.875
chr1	227000001	227240000	A.2.1.1.1.2.2.1.2.1.1.1	0.630252100840336	.	227000001	227240000	#FF9191	1	0.75
chr1	227240001	227600000	A.2.1.1.1.2.2.1.2.2.1	0.625450180072029	.	227240001	227600000	#FF9191	1	0.75
chr1	227600001	227920000	B.1.1.2.2.1.2.1	0.304921968787515	.	227600001	227920000	#DADAFF	1	0.5
chr1	227920001	228120000	A.2.2.1.2.1.2.1.2.2	0.450180072028812	.	227920001	228120000	#FFDADA	1	0.625
chr1	228120001	228280000	A.2.2.1.2.1.1.2.2.2	0.459783913565426	.	228120001	228280000	#FFDADA	1	0.625
chr1	228280001	228680000	A.1.2.1.1.1.2.2.1.2.1	0.859543817527011	.	228280001	228680000	#FF4848	1	0.875
chr1	228680001	228760000	A.2.2.2.2.2.1.2.1	0.382953181272509	.	228680001	228760000	#FFDADA	1	0.625
chr1	228760001	229280000	A.2.1.1.1.1.2.2.2.1	0.649459783913565	.	228760001	229280000	#FF9191	1	0.75
chr1	229280001	229760000	A.1.2.2.2.1.2.1.2.1.1	0.710684273709484	.	229280001	229760000	#FF4848	1	0.875
chr1	229760001	230160000	A.2.2.1.2.1.2.1.1.1.2.1	0.456182472989196	.	229760001	230160000	#FFDADA	1	0.625
chr1	230160001	230400000	A.1.2.2.2.2.1.2.1.2.2.2	0.690276110444178	.	230160001	230400000	#FF4848	1	0.875
chr1	230400001	230480000	A.2.2.1.2.2.2.1.1.1.1	0.440576230492197	.	230400001	230480000	#FFDADA	1	0.625
chr1	230480001	230760000	B.1.1.1.2.2.1.1.2	0.332533013205282	.	230480001	230760000	#DADAFF	1	0.5
chr1	230760001	230840000	A.2.1.2.2.1.1.1.2.1	0.53421368547419	.	230760001	230840000	#FF9191	1	0.75
chr1	230840001	231080000	A.1.2.2.2.2.1.2.2.1.2	0.686674669867947	.	230840001	231080000	#FF4848	1	0.875
chr1	231080001	231360000	A.2.2.1.2.2.2.1.1.2.1	0.438175270108043	.	231080001	231360000	#FFDADA	1	0.625
chr1	231360001	231520000	A.2.1.2.2.1.1.1.1	0.535414165666267	.	231360001	231520000	#FF9191	1	0.75
chr1	231520001	231680000	A.2.1.2.2.1.1.1.2.2	0.533013205282113	.	231520001	231680000	#FF9191	1	0.75
chr1	231680001	231960000	A.2.1.1.1.1.2.2.1.1.2	0.653061224489796	.	231680001	231960000	#FF9191	1	0.75
chr1	231960001	232160000	A.1.2.2.2.2.1.2.2.2.1	0.68547418967587	.	231960001	232160000	#FF4848	1	0.875
chr1	232160001	232480000	A.2.1.1.1.1.2.2.1.1.1	0.654261704681873	.	232160001	232480000	#FF9191	1	0.75
chr1	232480001	232760000	A.1.2.1.1.2.2.2.2.1.2	0.82593037214886	.	232480001	232760000	#FF4848	1	0.875
chr1	232760001	233040000	A.2.1.2.2.2.1.1.1.2	0.517406962785114	.	232760001	233040000	#FF9191	1	0.75
chr1	233040001	233200000	A.2.1.2.2.2.2.1.1.1.1	0.51140456182473	.	233040001	233200000	#FF9191	1	0.75
chr1	233200001	233400000	A.2.2.1.2.1.2.1.1.1.1.1	0.458583433373349	.	233200001	233400000	#FFDADA	1	0.625
chr1	233400001	233640000	B.1.1.1.2.1.1.2.2.2	0.343337334933974	.	233400001	233640000	#DADAFF	1	0.5
chr1	233640001	233880000	B.1.1.1.2.1.1.2.2.1.2	0.34453781512605	.	233640001	233880000	#DADAFF	1	0.5
chr1	233880001	234240000	B.1.2.2.1.2.2.2.2	0.236494597839136	.	233880001	234240000	#9191FF	1	0.375
chr1	234240001	234640000	A.2.1.2.2.1.1.2.2	0.530612244897959	.	234240001	234640000	#FF9191	1	0.75
chr1	234640001	234840000	A.1.1.2.1.2.1.1.2.1.1.1	0.930372148859544	.	234640001	234840000	#FF0000	1	1
chr1	234840001	234960000	A.2.1.1.1.2.1.1.2.1.2	0.641056422569028	.	234840001	234960000	#FF9191	1	0.75
chr1	234960001	235200000	A.1.2.1.1.1.1.2.1	0.872749099639856	.	234960001	235200000	#FF4848	1	0.875
chr1	235240001	235360000	A.1.2.2.2.2.2.2.1.2	0.673469387755102	.	235240001	235360000	#FF4848	1	0.875
chr1	235360001	235680000	A.1.1.2.1.2.1.2.2	0.918367346938776	.	235360001	235680000	#FF0000	1	1
chr1	235680001	235880000	A.2.1.2.2.2.2.1.1.1.2	0.510204081632653	.	235680001	235880000	#FF9191	1	0.75
chr1	235880001	236240000	A.1.2.2.2.1.1.2.2	0.722689075630252	.	235880001	236240000	#FF4848	1	0.875
chr1	236240001	236760000	A.2.1.1.1.1.2.2.1.2.2	0.650660264105642	.	236240001	236760000	#FF9191	1	0.75
chr1	236760001	236960000	A.1.2.1.1.1.1.2.2.1	0.871548619447779	.	236760001	236960000	#FF4848	1	0.875
chr1	236960001	237200000	A.1.2.2.2.1.1.2.1	0.723889555822329	.	236960001	237200000	#FF4848	1	0.875
chr1	237200001	237480000	A.2.1.2.2.2.1.1.1.1.1	0.519807923169268	.	237200001	237480000	#FF9191	1	0.75
chr1	237480001	237640000	A.2.1.1.2.2.2.1.1.2	0.58343337334934	.	237480001	237640000	#FF9191	1	0.75
chr1	237640001	237960000	A.1.2.1.2.1.2.2.2.1.1	0.809123649459784	.	237640001	237960000	#FF4848	1	0.875
chr1	237960001	238320000	B.2.1.1.1.2.1.1.1	0.207683073229292	.	237960001	238320000	#4848FF	1	0.25
chr1	238320001	238520000	B.2.1.2.2.1.1.1.1	0.122448979591837	.	238320001	238520000	#4848FF	1	0.25
chr1	238520001	238760000	B.2.1.1.2.1.1.2.2	0.186074429771909	.	238520001	238760000	#4848FF	1	0.25
chr1	238760001	239040000	B.2.1.2.1.2.2.1.1.2	0.133253301320528	.	238760001	239040000	#4848FF	1	0.25
chr1	239040001	239200000	B.2.1.1.2.1.1.2.1	0.187274909963986	.	239040001	239200000	#4848FF	1	0.25
chr1	239200001	239400000	B.2.1.2.1.2.2.1.1.1	0.134453781512605	.	239200001	239400000	#4848FF	1	0.25
chr1	239400001	239680000	B.2.2.1.1.2.2.1	0.0732292917166867	.	239400001	239680000	#0000FF	1	0.125
chr1	239680001	240040000	B.2.2.1.2.2.1.1.1.2.2	0.0480192076830732	.	239680001	240040000	#0000FF	1	0.125
chr1	240040001	240400000	B.1.2.1.1.2.2.1.2.2	0.271308523409364	.	240040001	240400000	#9191FF	1	0.375
chr1	240400001	240800000	B.1.1.1.1.2.2.2.1.2	0.354141656662665	.	240400001	240800000	#DADAFF	1	0.5
chr1	240800001	241200000	B.2.2.1.1.2.2.2.2	0.070828331332533	.	240800001	241200000	#0000FF	1	0.125
chr1	241200001	241320000	B.2.1.2.1.2.2.1.2.2	0.130852340936375	.	241200001	241320000	#4848FF	1	0.25
chr1	241320001	241720000	B.2.2.1.2.2.1.1.1.2.1	0.0492196878751501	.	241320001	241720000	#0000FF	1	0.125
chr1	241720001	241800000	B.1.2.1.1.1.1.2.2.2	0.285714285714286	.	241720001	241800000	#9191FF	1	0.375
chr1	241800001	241960000	B.1.2.2.1.1.1.2.1.2	0.253301320528211	.	241800001	241960000	#9191FF	1	0.375
chr1	241960001	242400000	B.1.2.2.1.2.2.1	0.240096038415366	.	241960001	242400000	#9191FF	1	0.375
chr1	242400001	243120000	B.2.1.2.1.2.2.1.2.1	0.132052821128451	.	242400001	243120000	#4848FF	1	0.25
chr1	243120001	243280000	B.1.1.2.2.2.2.2	0.292917166866747	.	243120001	243280000	#DADAFF	1	0.5
chr1	243280001	243560000	A.2.1.2.1.2.2.2.1.1.1	0.540216086434574	.	243280001	243560000	#FF9191	1	0.75
chr1	243560001	243720000	A.2.2.2.2.2.2.2.1.2	0.376950780312125	.	243560001	243720000	#FFDADA	1	0.625
chr1	243720001	244040000	A.2.2.2.1.2.1.2.1	0.408163265306122	.	243720001	244040000	#FFDADA	1	0.625
chr1	244040001	244160000	B.1.1.1.1.2.1.2.1.2.1	0.36374549819928	.	244040001	244160000	#DADAFF	1	0.5
chr1	244160001	244360000	A.2.2.2.1.1.1.2.2.2.2	0.423769507803121	.	244160001	244360000	#FFDADA	1	0.625
chr1	244360001	244520000	B.1.1.1.1.2.1.2.1.2.2	0.362545018007203	.	244360001	244520000	#DADAFF	1	0.5
chr1	244520001	244760000	A.2.2.1.1.1.1.1.2.1	0.498199279711885	.	244520001	244760000	#FFDADA	1	0.625
chr1	244760001	245000000	A.1.2.1.2.2.1.2.1.1.1.2	0.794717887154862	.	244760001	245000000	#FF4848	1	0.875
chr1	245000001	245200000	A.1.1.2.2.2.1.1.1.1.1	0.900360144057623	.	245000001	245200000	#FF0000	1	1
chr1	245200001	245320000	A.2.1.1.1.1.2.1.1.1.2	0.661464585834334	.	245200001	245320000	#FF9191	1	0.75
chr1	245320001	245760000	A.1.2.1.2.1.2.1.2.2	0.811524609843938	.	245320001	245760000	#FF4848	1	0.875
chr1	245760001	246120000	A.1.2.1.2.1.2.1.1.1.1	0.816326530612245	.	245760001	246120000	#FF4848	1	0.875
chr1	246120001	246680000	A.1.2.1.2.2.1.2.1.2.1	0.791116446578631	.	246120001	246680000	#FF4848	1	0.875
chr1	246680001	247080000	A.1.2.2.1.1.2.1.2	0.756302521008403	.	246680001	247080000	#FF4848	1	0.875
chr1	247080001	247240000	B.1.2.1.1.1.1.2.2.1.2	0.286914765906363	.	247080001	247240000	#9191FF	1	0.375
chr1	247240001	247600000	B.1.1.2.1.1.2.2.1.2	0.319327731092437	.	247240001	247600000	#DADAFF	1	0.5
chr1	247600001	247800000	B.2.1.2.1.2.2.2.1.1	0.129651860744298	.	247600001	247800000	#4848FF	1	0.25
chr1	247800001	248120000	B.2.2.2.1.2.2.1.2.2.2	0.0120048019207683	.	247800001	248120000	#0000FF	1	0.125
chr1	248120001	248400000	B.2.2.2.1.2.2.1.2.1.2	0.014405762304922	.	248120001	248400000	#0000FF	1	0.125
chr1	248400001	248600000	B.2.2.2.1.2.2.1.2.1.1	0.0156062424969988	.	248400001	248600000	#0000FF	1	0.125
chr1	248600001	248760000	B.2.1.2.2.1.1.2.1.1	0.120048019207683	.	248600001	248760000	#4848FF	1	0.25
chr1	248760001	248920000	B.2.2.1.1.2.1.2.2.2.1	0.0756302521008403	.	248760001	248920000	#0000FF	1	0.125
chr1	249040001	249120000	B.2.2.1.1.2.1.2.2.2.1	0.0756302521008403	.	249040001	249120000	#0000FF	1	0.125
chr1	249120001	249200000	A.2.1.1.2.1.2.2.2	0.600240096038415	.	249120001	249200000	#FF9191	1	0.75
chr2	1	280000	A.2.1.2.2.1.1.2.2.2	0.53757225433526	.	1	280000	#FF9191	1	0.75
chr2	280001	640000	B.1.1.1.1.1.1.1	0.393063583815029	.	280001	640000	#DADAFF	1	0.5
chr2	640001	960000	A.2.1.1.1.2.1.2.1	0.611560693641618	.	640001	960000	#FF9191	1	0.75
chr2	960001	1120000	A.2.2.1.1.1.2.1.2.1.2	0.491329479768786	.	960001	1120000	#FFDADA	1	0.625
chr2	1120001	1280000	A.2.2.2.2.1.2.2.1.2	0.405780346820809	.	1120001	1280000	#FFDADA	1	0.625
chr2	1280001	1600000	A.2.2.2.2.1.2.1.1	0.410404624277457	.	1280001	1600000	#FFDADA	1	0.625
chr2	1600001	1760000	A.1.2.2.1.2.2.1.1.2	0.690173410404624	.	1600001	1760000	#FF4848	1	0.875
chr2	1760001	1920000	A.2.1.2.2.1.2.2.2	0.530635838150289	.	1760001	1920000	#FF9191	1	0.75
chr2	1920001	2160000	A.2.2.2.1.1.2.2.2.2	0.434682080924855	.	1920001	2160000	#FFDADA	1	0.625
chr2	2160001	2400000	B.1.2.1.1.2.1.1.1	0.305202312138728	.	2160001	2400000	#9191FF	1	0.375
chr2	2400001	2560000	B.1.1.1.1.2.2.2	0.386127167630058	.	2400001	2560000	#DADAFF	1	0.5
chr2	2560001	3040000	A.2.2.1.1.2.2.1.2.1	0.473988439306358	.	2560001	3040000	#FFDADA	1	0.625
chr2	3040001	3360000	A.2.1.2.2.1.1.2.1.2	0.541040462427746	.	3040001	3360000	#FF9191	1	0.75
chr2	3360001	3520000	A.1.2.1.2.2.2.1.2.1.2.2.1	0.739884393063584	.	3360001	3520000	#FF4848	1	0.875
chr2	3520001	3640000	A.2.1.1.1.1.2.2.1.2.1	0.621965317919075	.	3520001	3640000	#FF9191	1	0.75
chr2	3640001	3720000	A.2.1.2.2.1.2.1.1.1	0.536416184971098	.	3640001	3720000	#FF9191	1	0.75
chr2	3720001	3960000	B.1.1.2.1.2.2.1.2	0.345664739884393	.	3720001	3960000	#DADAFF	1	0.5
chr2	3960001	4080000	B.1.2.1.1.2.1.2	0.301734104046243	.	3960001	4080000	#9191FF	1	0.375
chr2	4080001	4240000	B.1.2.2.1.2.1.1.2.1	0.270520231213873	.	4080001	4240000	#9191FF	1	0.375
chr2	4240001	4320000	B.1.2.1.2.2.1.2	0.284393063583815	.	4240001	4320000	#9191FF	1	0.375
chr2	4320001	4400000	B.1.1.2.1.2.2.2.2	0.342196531791908	.	4320001	4400000	#DADAFF	1	0.5
chr2	4400001	4760000	B.1.2.1.2.2.2.1.1	0.283236994219653	.	4400001	4760000	#9191FF	1	0.375
chr2	4760001	5000000	B.1.1.2.1.2.2.2.1.1	0.344508670520231	.	4760001	5000000	#DADAFF	1	0.5
chr2	5000001	5040000	A.2.2.2.2.1.1.2.2.1	0.41271676300578	.	5000001	5040000	#FFDADA	1	0.625
chr2	5080001	5160000	A.2.2.2.2.1.1.2.2.1	0.41271676300578	.	5080001	5160000	#FFDADA	1	0.625
chr2	5160001	5440000	A.2.2.1.1.2.2.1.2.2	0.472832369942197	.	5160001	5440000	#FFDADA	1	0.625
chr2	5440001	5560000	A.2.2.2.2.1.2.1.2.1	0.409248554913295	.	5440001	5560000	#FFDADA	1	0.625
chr2	5560001	5760000	A.2.2.1.1.1.2.1.2.1.1.1	0.49364161849711	.	5560001	5760000	#FFDADA	1	0.625
chr2	5760001	5880000	A.2.2.2.1.1.2.2.1.2	0.436994219653179	.	5760001	5880000	#FFDADA	1	0.625
chr2	5880001	6160000	A.2.2.2.2.1.2.1.2.2	0.408092485549133	.	5880001	6160000	#FFDADA	1	0.625
chr2	6160001	6320000	B.1.1.1.1.2.2.1	0.38728323699422	.	6160001	6320000	#DADAFF	1	0.5
chr2	6320001	6640000	B.1.1.2.1.2.2.2.1.2	0.343352601156069	.	6320001	6640000	#DADAFF	1	0.5
chr2	6640001	6880000	B.1.2.1.1.2.1.1.2.2	0.302890173410405	.	6640001	6880000	#9191FF	1	0.375
chr2	6880001	7000000	B.1.1.2.1.2.2.1.1	0.346820809248555	.	6880001	7000000	#DADAFF	1	0.5
chr2	7000001	7160000	A.2.1.1.1.2.1.2.2	0.610404624277457	.	7000001	7160000	#FF9191	1	0.75
chr2	7160001	7360000	A.2.1.2.2.2.2.2.1.2	0.510982658959538	.	7160001	7360000	#FF9191	1	0.75
chr2	7360001	7520000	A.2.1.2.2.2.2.2.1.1	0.512138728323699	.	7360001	7520000	#FF9191	1	0.75
chr2	7520001	7640000	A.2.2.1.1.1.1.2.2.1.2.2.2	0.498265895953757	.	7520001	7640000	#FFDADA	1	0.625
chr2	7640001	8000000	A.2.2.1.1.1.2.1.2.1.1.2	0.492485549132948	.	7640001	8000000	#FFDADA	1	0.625
chr2	8000001	8440000	A.2.1.1.1.2.1.1.1	0.615028901734104	.	8000001	8440000	#FF9191	1	0.75
chr2	8440001	8800000	A.1.1.2.2.1.1.2.2.2.2	0.873988439306358	.	8440001	8800000	#FF0000	1	1
chr2	8800001	8920000	A.1.2.2.1.2.2.1.1.1.2	0.691329479768786	.	8800001	8920000	#FF4848	1	0.875
chr2	8920001	9320000	A.1.1.2.2.1.1.2.1.2.2.1	0.882080924855491	.	8920001	9320000	#FF0000	1	1
chr2	9320001	9640000	A.1.1.1.2.1.2.2.2.1	0.963005780346821	.	9320001	9640000	#FF0000	1	1
chr2	9640001	9960000	A.1.1.1.1.2.2.2.1.1.2	0.982658959537572	.	9640001	9960000	#FF0000	1	1
chr2	9960001	10280000	A.1.1.1.2.1.2.2.2.2	0.961849710982659	.	9960001	10280000	#FF0000	1	1
chr2	10280001	10480000	A.1.2.1.1.2.1.1.2	0.809248554913295	.	10280001	10480000	#FF4848	1	0.875
chr2	10480001	10600000	A.1.2.1.2.2.2.2.2.1.1	0.734104046242775	.	10480001	10600000	#FF4848	1	0.875
chr2	10600001	10880000	A.1.1.2.1.1.2.2.2.2.1.1	0.90635838150289	.	10600001	10880000	#FF0000	1	1
chr2	10880001	11280000	A.1.1.2.1.1.2.2.2.1	0.907514450867052	.	10880001	11280000	#FF0000	1	1
chr2	11280001	11560000	A.1.1.1.1.2.2.2.1.2.1	0.98150289017341	.	11280001	11560000	#FF0000	1	1
chr2	11560001	11760000	A.1.1.1.2.2.2.1.2.1.2	0.945664739884393	.	11560001	11760000	#FF0000	1	1
chr2	11760001	11920000	A.1.2.1.1.1.1.2.1.1.1	0.834682080924856	.	11760001	11920000	#FF4848	1	0.875
chr2	11920001	12600000	A.1.2.1.2.1.1.2.2	0.775722543352601	.	11920001	12600000	#FF4848	1	0.875
chr2	12600001	12760000	A.2.1.1.2.1.1.2.2.2	0.595375722543353	.	12600001	12760000	#FF9191	1	0.75
chr2	12760001	13160000	A.2.1.2.1.1.1.2.2.1	0.565317919075145	.	12760001	13160000	#FF9191	1	0.75
chr2	13160001	13360000	B.2.1.1.2.2.2.2.2	0.167630057803468	.	13160001	13360000	#4848FF	1	0.25
chr2	13360001	13600000	B.2.2.2.1.1.2.1.2.1	0.0312138728323699	.	13360001	13600000	#0000FF	1	0.125
chr2	13600001	14200000	B.2.2.2.2.1.1	0.00809248554913295	.	13600001	14200000	#0000FF	1	0.125
chr2	14200001	14680000	B.2.2.2.1.2.2.2.1.2	0.0127167630057803	.	14200001	14680000	#0000FF	1	0.125
chr2	14680001	15040000	B.2.1.2.2.2.2.1.2.2	0.100578034682081	.	14680001	15040000	#4848FF	1	0.25
chr2	15040001	15200000	B.1.2.2.2.1.1.1.1.2	0.26242774566474	.	15040001	15200000	#9191FF	1	0.375
chr2	15200001	15400000	B.1.1.1.2.1.2.2.1.2	0.379190751445087	.	15200001	15400000	#DADAFF	1	0.5
chr2	15400001	15760000	A.2.1.2.1.1.2.1	0.563005780346821	.	15400001	15760000	#FF9191	1	0.75
chr2	15760001	16000000	A.1.2.1.1.1.1.2.1.1.2.1	0.833526011560694	.	15760001	16000000	#FF4848	1	0.875
chr2	16000001	16120000	A.1.2.2.2.1.2.2.2.1.1	0.657803468208092	.	16000001	16120000	#FF4848	1	0.875
chr2	16120001	16280000	A.1.2.1.2.1.1.2.1	0.776878612716763	.	16120001	16280000	#FF4848	1	0.875
chr2	16320001	16480000	A.1.2.1.2.1.1.2.1	0.776878612716763	.	16320001	16480000	#FF4848	1	0.875
chr2	16480001	16640000	A.1.2.1.1.1.1.2.1.1.2.2	0.832369942196532	.	16480001	16640000	#FF4848	1	0.875
chr2	16640001	16960000	A.2.1.1.2.1.1.2.2.1	0.596531791907514	.	16640001	16960000	#FF9191	1	0.75
chr2	16960001	17680000	B.1.1.1.2.1.2.1.2	0.38150289017341	.	16960001	17680000	#DADAFF	1	0.5
chr2	17680001	17880000	A.2.1.2.1.1.1.2.2.2	0.564161849710983	.	17680001	17880000	#FF9191	1	0.75
chr2	17880001	18280000	A.2.2.1.1.2.1.1	0.483236994219653	.	17880001	18280000	#FFDADA	1	0.625
chr2	18280001	18520000	A.2.2.1.1.1.2.1.1.1	0.495953757225434	.	18280001	18520000	#FFDADA	1	0.625
chr2	18520001	18720000	A.2.2.1.1.1.2.1.1.2	0.494797687861272	.	18520001	18720000	#FFDADA	1	0.625
chr2	18720001	18960000	A.2.2.1.1.2.1.2.1.1	0.482080924855491	.	18720001	18960000	#FFDADA	1	0.625
chr2	18960001	19120000	A.2.1.2.2.1.1.1.1	0.544508670520231	.	18960001	19120000	#FF9191	1	0.75
chr2	19120001	19280000	A.2.2.1.1.2.1.2.2	0.479768786127168	.	19120001	19280000	#FFDADA	1	0.625
chr2	19280001	19480000	A.2.2.1.1.2.1.2.1.2	0.480924855491329	.	19280001	19480000	#FFDADA	1	0.625
chr2	19480001	20120000	A.2.2.1.1.1.2.2.2.1	0.487861271676301	.	19480001	20120000	#FFDADA	1	0.625
chr2	20120001	20560000	A.1.1.1.2.1.1.1.1.1	0.975722543352601	.	20120001	20560000	#FF0000	1	1
chr2	20560001	20680000	A.1.2.2.1.2.2.1.1.1.1.1.2	0.69364161849711	.	20560001	20680000	#FF4848	1	0.875
chr2	20680001	20840000	A.1.1.2.2.1.1.2.1.2.1	0.883236994219653	.	20680001	20840000	#FF0000	1	1
chr2	20840001	21080000	A.2.2.2.2.1.2.2.1.1	0.406936416184971	.	20840001	21080000	#FFDADA	1	0.625
chr2	21080001	21400000	B.1.1.1.1.2.1	0.388439306358381	.	21080001	21400000	#DADAFF	1	0.5
chr2	21400001	21560000	A.2.2.2.1.1.2.2.1.1	0.438150289017341	.	21400001	21560000	#FFDADA	1	0.625
chr2	21560001	21840000	B.1.1.2.2.2.2.1.1.2	0.322543352601156	.	21560001	21840000	#DADAFF	1	0.5
chr2	21840001	22040000	B.1.2.1.1.2.1.1.2.1	0.304046242774566	.	21840001	22040000	#9191FF	1	0.375
chr2	22040001	22120000	B.1.1.2.2.2.2.1.2	0.321387283236994	.	22040001	22120000	#DADAFF	1	0.5
chr2	22120001	22240000	B.1.2.2.1.2.1.1.2.2	0.269364161849711	.	22120001	22240000	#9191FF	1	0.375
chr2	22240001	22520000	B.2.1.1.1.2.1.2.1	0.201156069364162	.	22240001	22520000	#4848FF	1	0.25
chr2	22520001	22640000	B.1.1.2.2.2.1.1.2.2	0.327167630057803	.	22520001	22640000	#DADAFF	1	0.5
chr2	22640001	22720000	B.1.1.2.2.2.2.1.1.1	0.323699421965318	.	22640001	22720000	#DADAFF	1	0.5
chr2	22720001	23160000	B.1.1.2.2.2.1.1.2.1	0.328323699421965	.	22720001	23160000	#DADAFF	1	0.5
chr2	23160001	23600000	A.2.2.2.2.1.2.2.2	0.404624277456647	.	23160001	23600000	#FFDADA	1	0.625
chr2	23600001	24040000	A.1.2.1.2.2.1.1.2.2.2	0.757225433526012	.	23600001	24040000	#FF4848	1	0.875
chr2	24040001	24600000	A.1.1.1.2.1.2.1.1.2.1	0.969942196531792	.	24040001	24600000	#FF0000	1	1
chr2	24600001	24720000	A.1.2.2.1.2.2.2.2.2.2.2.1	0.677456647398844	.	24600001	24720000	#FF4848	1	0.875
chr2	24720001	24960000	A.1.2.1.1.2.1.1.1.2.2.1	0.811560693641619	.	24720001	24960000	#FF4848	1	0.875
chr2	24960001	25120000	A.1.2.1.1.2.2.2.2.2.1	0.783815028901734	.	24960001	25120000	#FF4848	1	0.875
chr2	25120001	25480000	A.1.1.2.1.1.2.1.1.1.2.1	0.922543352601156	.	25120001	25480000	#FF0000	1	1
chr2	25480001	25920000	A.1.1.2.1.1.2.1.1.1.2.2	0.921387283236994	.	25480001	25920000	#FF0000	1	1
chr2	25920001	26400000	A.1.1.2.2.1.2.1.1.2	0.869364161849711	.	25920001	26400000	#FF0000	1	1
chr2	26400001	26680000	A.1.1.2.2.1.2.1.1.1.1.1	0.872832369942196	.	26400001	26680000	#FF0000	1	1
chr2	26680001	27000000	A.1.2.1.1.2.1.1.1.1.1	0.815028901734104	.	26680001	27000000	#FF4848	1	0.875
chr2	27000001	27200000	A.1.2.1.2.2.2.2.1.1	0.736416184971098	.	27000001	27200000	#FF4848	1	0.875
chr2	27200001	27440000	A.1.1.2.2.1.2.1.1.1.2	0.870520231213873	.	27200001	27440000	#FF0000	1	1
chr2	27440001	27720000	A.1.1.2.1.1.2.1.2.1.1	0.919075144508671	.	27440001	27720000	#FF0000	1	1
chr2	27720001	27920000	A.1.2.1.2.2.2.2.1.2	0.735260115606936	.	27720001	27920000	#FF4848	1	0.875
chr2	27920001	28160000	A.1.2.1.2.2.2.2.2.2.2.1	0.727167630057803	.	27920001	28160000	#FF4848	1	0.875
chr2	28160001	28560000	A.1.2.1.2.2.2.2.2.2.2.2	0.726011560693642	.	28160001	28560000	#FF4848	1	0.875
chr2	28560001	28840000	A.1.1.2.2.1.2.1.1.1.1.2	0.871676300578035	.	28560001	28840000	#FF0000	1	1
chr2	28840001	28960000	A.1.2.1.1.2.2.1.2.2	0.793063583815029	.	28840001	28960000	#FF4848	1	0.875
chr2	28960001	29200000	A.1.1.2.2.1.2.1.2.2.1.2	0.865895953757225	.	28960001	29200000	#FF0000	1	1
chr2	29200001	29400000	A.1.2.1.2.2.2.2.2.1.2.1.2	0.731791907514451	.	29200001	29400000	#FF4848	1	0.875
chr2	29400001	30040000	A.1.2.2.2.2.2.2.2.2	0.633526011560694	.	29400001	30040000	#FF4848	1	0.875
chr2	30040001	30360000	A.2.1.2.2.1.1.2.1.1	0.542196531791908	.	30040001	30360000	#FF9191	1	0.75
chr2	30360001	30640000	A.1.1.2.1.1.2.1.1.2	0.920231213872832	.	30360001	30640000	#FF0000	1	1
chr2	30640001	30760000	A.1.2.1.1.2.2.2.2.2.2	0.782658959537572	.	30640001	30760000	#FF4848	1	0.875
chr2	30760001	30920000	A.1.2.1.1.2.1.1.1.2.1	0.81271676300578	.	30760001	30920000	#FF4848	1	0.875
chr2	30920001	31160000	A.2.1.2.2.1.1.2.2.1.1	0.539884393063584	.	30920001	31160000	#FF9191	1	0.75
chr2	31160001	31280000	A.2.1.2.2.1.1.2.2.1.2	0.538728323699422	.	31160001	31280000	#FF9191	1	0.75
chr2	31280001	31560000	A.2.1.1.1.1.1.2.1	0.628901734104046	.	31280001	31560000	#FF9191	1	0.75
chr2	31560001	31880000	B.1.2.1.1.1.2.1	0.307514450867052	.	31560001	31880000	#9191FF	1	0.375
chr2	31880001	32080000	B.1.2.1.1.1.2.2	0.30635838150289	.	31880001	32080000	#9191FF	1	0.375
chr2	32080001	32400000	A.1.2.2.1.2.1.2.2	0.695953757225434	.	32080001	32400000	#FF4848	1	0.875
chr2	32400001	32560000	A.2.1.1.1.1.2.2.1.1	0.623121387283237	.	32400001	32560000	#FF9191	1	0.75
chr2	32560001	32720000	A.1.2.1.2.2.2.1.1.2.2	0.743352601156069	.	32560001	32720000	#FF4848	1	0.875
chr2	32720001	32880000	A.1.2.1.1.2.2.2.1.2.2	0.78728323699422	.	32720001	32880000	#FF4848	1	0.875
chr2	32880001	33400000	A.1.2.1.1.1.1.1.1	0.836994219653179	.	32880001	33400000	#FF4848	1	0.875
chr2	33400001	33560000	A.1.2.2.1.2.2.1.2.2	0.686705202312139	.	33400001	33560000	#FF4848	1	0.875
chr2	33560001	33840000	A.1.2.1.2.2.2.1.1.1	0.747976878612717	.	33560001	33840000	#FF4848	1	0.875
chr2	33840001	34120000	B.1.2.2.2.2.2.2.2	0.233526011560694	.	33840001	34120000	#9191FF	1	0.375
chr2	34120001	34440000	B.2.1.2.1.2.1.2.2	0.13757225433526	.	34120001	34440000	#4848FF	1	0.25
chr2	34440001	34640000	B.1.2.1.2.2.2.2	0.28092485549133	.	34440001	34640000	#9191FF	1	0.375
chr2	34640001	35080000	B.2.1.1.1.2.2.2.2	0.196531791907514	.	34640001	35080000	#4848FF	1	0.25
chr2	35080001	35160000	B.1.2.2.2.2.2.2.1	0.234682080924855	.	35080001	35160000	#9191FF	1	0.375
chr2	35160001	35440000	B.2.1.2.1.2.2.2.2	0.131791907514451	.	35160001	35440000	#4848FF	1	0.25
chr2	35440001	35560000	B.2.1.1.2.2.1.1.2	0.175722543352601	.	35440001	35560000	#4848FF	1	0.25
chr2	35560001	35720000	B.2.1.2.1.2.1.2.1	0.138728323699422	.	35560001	35720000	#4848FF	1	0.25
chr2	35720001	36000000	B.2.1.2.1.2.2.2.1	0.132947976878613	.	35720001	36000000	#4848FF	1	0.25
chr2	36000001	36240000	B.2.1.1.1.2.2.1	0.198843930635838	.	36000001	36240000	#4848FF	1	0.25
chr2	36240001	36560000	B.2.1.1.2.2.1.2.1	0.174566473988439	.	36240001	36560000	#4848FF	1	0.25
chr2	36560001	36840000	A.2.2.1.2.1.2.2.1	0.458959537572254	.	36560001	36840000	#FFDADA	1	0.625
chr2	36840001	37080000	A.2.2.2.2.1.1.2.1.1	0.415028901734104	.	36840001	37080000	#FFDADA	1	0.625
chr2	37080001	37320000	A.1.1.2.2.1.2.2.2.1.1	0.861271676300578	.	37080001	37320000	#FF0000	1	1
chr2	37320001	37560000	A.1.2.1.1.2.2.2.1.2.1.1	0.790751445086705	.	37320001	37560000	#FF4848	1	0.875
chr2	37560001	37680000	A.2.1.1.1.1.2.2.1.2.2	0.620809248554913	.	37560001	37680000	#FF9191	1	0.75
chr2	37680001	37840000	A.1.2.2.2.2.1.1.2.2.1	0.650867052023121	.	37680001	37840000	#FF4848	1	0.875
chr2	37840001	38040000	A.1.2.2.1.2.2.1.2.1.2	0.687861271676301	.	37840001	38040000	#FF4848	1	0.875
chr2	38040001	38520000	A.1.2.2.2.2.1.1.2.2.2.2	0.648554913294798	.	38040001	38520000	#FF4848	1	0.875
chr2	38520001	38800000	A.1.2.1.1.2.1.2.1.1.1.2	0.806936416184971	.	38520001	38800000	#FF4848	1	0.875
chr2	38800001	39080000	A.1.1.2.1.1.2.1.2.2	0.916763005780347	.	38800001	39080000	#FF0000	1	1
chr2	39080001	39440000	A.1.2.1.1.2.1.2.1.2.2	0.803468208092486	.	39080001	39440000	#FF4848	1	0.875
chr2	39440001	39720000	A.1.2.2.2.2.1.1.2.2.2.1	0.64971098265896	.	39440001	39720000	#FF4848	1	0.875
chr2	39720001	40040000	A.2.1.2.2.2.2.1.2	0.513294797687861	.	39720001	40040000	#FF9191	1	0.75
chr2	40040001	40240000	B.1.2.2.2.2.2.1.2.1	0.236994219653179	.	40040001	40240000	#9191FF	1	0.375
chr2	40240001	40480000	B.1.2.2.2.2.2.1.2.2	0.235838150289017	.	40240001	40480000	#9191FF	1	0.375
chr2	40480001	40840000	B.1.1.2.1.2.1.1	0.351445086705202	.	40480001	40840000	#DADAFF	1	0.5
chr2	40840001	41200000	B.1.2.2.2.2.2.1.1	0.238150289017341	.	40840001	41200000	#9191FF	1	0.375
chr2	41200001	41680000	B.2.1.1.1.2.2.2.1	0.197687861271676	.	41200001	41680000	#4848FF	1	0.25
chr2	41680001	42080000	B.2.1.1.1.2.1.1	0.202312138728324	.	41680001	42080000	#4848FF	1	0.25
chr2	42080001	42280000	A.1.2.2.1.2.2.1.2.1.1	0.689017341040462	.	42080001	42280000	#FF4848	1	0.875
chr2	42280001	42600000	A.1.2.1.1.2.1.2.1.1.1.1	0.808092485549133	.	42280001	42600000	#FF4848	1	0.875
chr2	42600001	42720000	A.2.2.1.1.1.1.1.1.2	0.507514450867052	.	42600001	42720000	#FFDADA	1	0.625
chr2	42720001	43040000	A.1.2.2.1.2.1.2.1.1.2.1	0.699421965317919	.	42720001	43040000	#FF4848	1	0.875
chr2	43040001	43200000	A.1.2.2.1.2.2.1.1.1.1.2	0.692485549132948	.	43040001	43200000	#FF4848	1	0.875
chr2	43200001	43400000	A.1.1.2.2.1.1.2.1.2.2.2	0.880924855491329	.	43200001	43400000	#FF0000	1	1
chr2	43400001	43680000	A.1.1.2.1.1.2.2.1.1.1.2	0.914450867052023	.	43400001	43680000	#FF0000	1	1
chr2	43680001	44080000	A.1.2.2.1.2.1.2.1.1.2.2	0.698265895953757	.	43680001	44080000	#FF4848	1	0.875
chr2	44080001	44240000	A.1.2.2.1.2.1.1.2.1	0.704046242774567	.	44080001	44240000	#FF4848	1	0.875
chr2	44240001	44640000	A.1.2.1.1.2.1.2.1.2.1	0.804624277456647	.	44240001	44640000	#FF4848	1	0.875
chr2	44640001	44960000	A.2.2.1.1.1.2.2.1	0.489017341040462	.	44640001	44960000	#FFDADA	1	0.625
chr2	44960001	45200000	A.2.2.1.1.2.2.1.1.1.2	0.477456647398844	.	44960001	45200000	#FFDADA	1	0.625
chr2	45200001	45640000	A.1.2.1.2.2.1.1.2.2.1	0.758381502890173	.	45200001	45640000	#FF4848	1	0.875
chr2	45640001	45840000	A.1.2.2.1.2.1.1.2.2.1	0.702890173410405	.	45640001	45840000	#FF4848	1	0.875
chr2	45840001	46160000	A.1.1.2.1.1.2.2.1.1.2.1.2	0.912138728323699	.	45840001	46160000	#FF0000	1	1
chr2	46160001	46320000	A.1.2.2.1.1.2.2.1.2.2	0.712138728323699	.	46160001	46320000	#FF4848	1	0.875
chr2	46320001	46680000	A.1.2.1.1.2.1.2.2.2.1.1	0.801156069364162	.	46320001	46680000	#FF4848	1	0.875
chr2	46680001	46840000	A.1.1.2.2.1.2.1.2.2.2	0.864739884393064	.	46680001	46840000	#FF0000	1	1
chr2	46840001	47160000	A.1.1.1.2.1.2.1.1.1	0.971098265895954	.	46840001	47160000	#FF0000	1	1
chr2	47160001	47640000	A.1.1.1.1.1.1.2	0.997687861271676	.	47160001	47640000	#FF0000	1	1
chr2	47640001	48040000	A.1.1.1.2.2.2.2.2.2.1	0.936416184971098	.	47640001	48040000	#FF0000	1	1
chr2	48040001	48120000	A.1.2.1.2.2.2.1.2.2	0.73757225433526	.	48040001	48120000	#FF4848	1	0.875
chr2	48120001	48400000	A.1.2.1.2.1.1.1.1.2	0.780346820809249	.	48120001	48400000	#FF4848	1	0.875
chr2	48400001	48520000	A.1.2.2.2.1.2.2.2.1.2	0.656647398843931	.	48400001	48520000	#FF4848	1	0.875
chr2	48520001	48800000	A.1.1.2.2.2.1.2.2.1	0.84393063583815	.	48520001	48800000	#FF0000	1	1
chr2	48800001	49120000	A.2.2.2.2.2.2.1.1	0.396531791907514	.	48800001	49120000	#FFDADA	1	0.625
chr2	49120001	49440000	B.1.2.2.2.1.1.1.1.1	0.263583815028902	.	49120001	49440000	#9191FF	1	0.375
chr2	49440001	49680000	B.2.1.1.1.1.2.2.1.1	0.205780346820809	.	49440001	49680000	#4848FF	1	0.25
chr2	49680001	49840000	B.2.1.1.1.1.2.1.2.1.1.1	0.210404624277457	.	49680001	49840000	#4848FF	1	0.25
chr2	49840001	50000000	A.2.2.2.2.2.1.1.2.2	0.4	.	49840001	50000000	#FFDADA	1	0.625
chr2	50000001	50360000	A.2.1.1.2.1.2.2.1	0.590751445086705	.	50000001	50360000	#FF9191	1	0.75
chr2	50360001	50760000	B.1.1.2.1.1.1.1.1	0.363005780346821	.	50360001	50760000	#DADAFF	1	0.5
chr2	50760001	51040000	B.2.1.2.1.1.2.1.2.2	0.146820809248555	.	50760001	51040000	#4848FF	1	0.25
chr2	51040001	51560000	B.2.2.2.1.1.1.2.2	0.0358381502890173	.	51040001	51560000	#0000FF	1	0.125
chr2	51560001	51880000	B.2.2.2.1.2.1.2.1	0.0196531791907514	.	51560001	51880000	#0000FF	1	0.125
chr2	51880001	52080000	B.2.1.2.1.1.2.1.2.1.1.2	0.149132947976879	.	51880001	52080000	#4848FF	1	0.25
chr2	52080001	52200000	B.2.1.2.1.1.2.1.2.1.2	0.147976878612717	.	52080001	52200000	#4848FF	1	0.25
chr2	52200001	52560000	B.2.2.1.1.1.1.2.2	0.0936416184971098	.	52200001	52560000	#0000FF	1	0.125
chr2	52560001	52720000	B.1.2.2.2.1.1.1.2.2	0.260115606936416	.	52560001	52720000	#9191FF	1	0.375
chr2	52720001	53040000	B.2.2.1.1.2.2.1.2.2	0.0739884393063584	.	52720001	53040000	#0000FF	1	0.125
chr2	53040001	53200000	B.2.1.2.2.2.2.1.1.2	0.102890173410405	.	53040001	53200000	#4848FF	1	0.25
chr2	53200001	53400000	B.1.2.1.1.1.1.2.2.2	0.308670520231214	.	53200001	53400000	#9191FF	1	0.375
chr2	53400001	53600000	B.1.1.1.2.2.2.2.1.2.1	0.366473988439306	.	53400001	53600000	#DADAFF	1	0.5
chr2	53600001	54000000	A.2.2.2.1.2.1.2.1.2	0.427745664739884	.	53600001	54000000	#FFDADA	1	0.625
chr2	54000001	54240000	A.1.2.1.1.1.2.2.1.2	0.817341040462428	.	54000001	54240000	#FF4848	1	0.875
chr2	54240001	54520000	A.1.2.1.2.1.2.1.2	0.773410404624277	.	54240001	54520000	#FF4848	1	0.875
chr2	54520001	54720000	A.1.1.2.2.2.1.2.2.2	0.842774566473988	.	54520001	54720000	#FF0000	1	1
chr2	54720001	54880000	A.1.2.1.1.1.2.1.2.1	0.823121387283237	.	54720001	54880000	#FF4848	1	0.875
chr2	54880001	55120000	A.1.2.1.1.1.2.2.1.1.2	0.81849710982659	.	54880001	55120000	#FF4848	1	0.875
chr2	55120001	55400000	A.1.1.1.2.1.1.2	0.972254335260116	.	55120001	55400000	#FF0000	1	1
chr2	55400001	55640000	A.1.1.2.2.2.1.2.1	0.845086705202312	.	55400001	55640000	#FF0000	1	1
chr2	55640001	55920000	A.1.2.2.2.1.1.2.1	0.672832369942197	.	55640001	55920000	#FF4848	1	0.875
chr2	55920001	56200000	B.2.1.2.2.2.2.2.2.1	0.0982658959537572	.	55920001	56200000	#4848FF	1	0.25
chr2	56200001	56480000	B.2.2.2.1.2.2.1.1	0.0161849710982659	.	56200001	56480000	#0000FF	1	0.125
chr2	56480001	56720000	B.2.2.2.1.2.2.1.2	0.015028901734104	.	56480001	56720000	#0000FF	1	0.125
chr2	56720001	57120000	B.2.2.2.2.2.2.1	0.0023121387283237	.	56720001	57120000	#0000FF	1	0.125
chr2	57120001	57600000	B.2.2.2.2.2.2.2	0.00115606936416185	.	57120001	57600000	#0000FF	1	0.125
chr2	57600001	57880000	B.2.2.1.2.2.1.1	0.0508670520231214	.	57600001	57880000	#0000FF	1	0.125
chr2	57880001	58240000	B.2.1.2.2.2.2.2.2.2	0.0971098265895954	.	57880001	58240000	#4848FF	1	0.25
chr2	58240001	58480000	B.1.1.2.2.1.2.1.2	0.332947976878613	.	58240001	58480000	#DADAFF	1	0.5
chr2	58480001	58640000	B.2.1.1.1.1.2.1.2.2	0.206936416184971	.	58480001	58640000	#4848FF	1	0.25
chr2	58640001	58840000	B.1.2.2.1.1.2.1.2	0.277456647398844	.	58640001	58840000	#9191FF	1	0.375
chr2	58840001	59080000	B.2.1.2.1.1.2.1.2.1.1.1	0.15028901734104	.	58840001	59080000	#4848FF	1	0.25
chr2	59080001	59240000	B.2.1.1.2.1.2.2.1	0.179190751445087	.	59080001	59240000	#4848FF	1	0.25
chr2	59240001	59320000	B.1.2.2.2.1.1.2.2	0.254335260115607	.	59240001	59320000	#9191FF	1	0.375
chr2	59320001	59440000	B.2.1.1.2.1.1.1.1.2	0.194219653179191	.	59320001	59440000	#4848FF	1	0.25
chr2	59440001	59680000	B.2.1.1.1.1.2.1.2.1.2	0.208092485549133	.	59440001	59680000	#4848FF	1	0.25
chr2	59680001	59960000	B.1.2.1.2.1.2.2.2.1	0.287861271676301	.	59680001	59960000	#9191FF	1	0.375
chr2	59960001	60480000	B.1.1.1.2.2.2.2.2	0.364161849710983	.	59960001	60480000	#DADAFF	1	0.5
chr2	60480001	60760000	A.2.1.1.2.1.1.2.1	0.597687861271676	.	60480001	60760000	#FF9191	1	0.75
chr2	60760001	60920000	A.2.2.2.1.2.1.2.2	0.426589595375723	.	60760001	60920000	#FFDADA	1	0.625
chr2	60920001	61320000	A.1.1.2.1.2.2.1.2.2	0.894797687861272	.	60920001	61320000	#FF0000	1	1
chr2	61320001	61720000	A.1.1.1.1.2.1.1.1	0.991907514450867	.	61320001	61720000	#FF0000	1	1
chr2	61720001	62120000	A.1.1.1.1.2.2.2.2.1.2	0.978034682080925	.	61720001	62120000	#FF0000	1	1
chr2	62120001	62240000	A.1.2.1.1.1.2.1.2.2.1	0.821965317919075	.	62120001	62240000	#FF4848	1	0.875
chr2	62240001	62640000	A.1.1.1.2.2.1.1.2.2.2.1	0.954913294797688	.	62240001	62640000	#FF0000	1	1
chr2	62640001	63000000	A.1.2.1.2.1.2.1.1	0.774566473988439	.	62640001	63000000	#FF4848	1	0.875
chr2	63000001	63320000	A.2.1.1.2.2.2.1.1	0.583815028901734	.	63000001	63320000	#FF9191	1	0.75
chr2	63320001	63800000	B.1.2.2.1.1.1	0.279768786127168	.	63320001	63800000	#9191FF	1	0.375
chr2	63800001	64040000	A.1.2.2.2.2.1.2.1.1	0.647398843930636	.	63800001	64040000	#FF4848	1	0.875
chr2	64040001	64240000	A.1.2.1.1.1.2.1.2.2.2	0.820809248554913	.	64040001	64240000	#FF4848	1	0.875
chr2	64240001	64480000	A.1.1.2.2.1.1.2.2.1.2.1	0.877456647398844	.	64240001	64480000	#FF0000	1	1
chr2	64480001	64680000	A.1.2.1.2.2.1.1.2.1.1	0.761849710982659	.	64480001	64680000	#FF4848	1	0.875
chr2	64680001	64880000	A.1.1.2.1.1.2.2.1.1.1.1	0.915606936416185	.	64680001	64880000	#FF0000	1	1
chr2	64880001	65040000	A.1.1.2.1.1.1.1.1.1	0.934104046242775	.	64880001	65040000	#FF0000	1	1
chr2	65040001	65400000	A.1.1.1.1.2.2.2.1.2.2	0.980346820809249	.	65040001	65400000	#FF0000	1	1
chr2	65400001	65520000	A.1.2.1.2.2.2.1.1.2.1.2	0.744508670520231	.	65400001	65520000	#FF4848	1	0.875
chr2	65520001	65840000	A.1.1.2.1.1.2.2.1.1.2.1.1	0.913294797687861	.	65520001	65840000	#FF0000	1	1
chr2	65840001	66000000	A.2.2.2.1.1.2.1.1	0.440462427745665	.	65840001	66000000	#FFDADA	1	0.625
chr2	66000001	66480000	A.2.2.1.1.1.2.2.2.2.2	0.484393063583815	.	66000001	66480000	#FFDADA	1	0.625
chr2	66480001	66640000	A.2.2.1.1.1.2.2.2.2.1.2	0.485549132947977	.	66480001	66640000	#FFDADA	1	0.625
chr2	66640001	66800000	A.1.2.1.1.2.2.2.2.1.1	0.786127167630058	.	66640001	66800000	#FF4848	1	0.875
chr2	66800001	67040000	A.2.1.2.2.2.2.1.1.2.2.1.2	0.516763005780347	.	66800001	67040000	#FF9191	1	0.75
chr2	67040001	67160000	A.2.1.2.2.1.1.1.2	0.543352601156069	.	67040001	67160000	#FF9191	1	0.75
chr2	67160001	67360000	A.2.2.1.1.1.2.2.2.2.1.1	0.486705202312139	.	67160001	67360000	#FFDADA	1	0.625
chr2	67360001	67440000	A.2.2.2.2.1.1.1.2.2	0.416184971098266	.	67360001	67440000	#FFDADA	1	0.625
chr2	67440001	67520000	A.2.2.1.1.1.1.1.1.1	0.508670520231214	.	67440001	67520000	#FFDADA	1	0.625
chr2	67520001	67920000	A.2.1.1.1.2.2.1.2.1	0.608092485549133	.	67520001	67920000	#FF9191	1	0.75
chr2	67920001	68320000	A.2.1.1.1.2.2.1.2.2	0.606936416184971	.	67920001	68320000	#FF9191	1	0.75
chr2	68320001	68520000	A.1.1.2.2.1.2.2.2.2.2.1.2	0.854335260115607	.	68320001	68520000	#FF0000	1	1
chr2	68520001	68720000	A.1.2.2.1.2.1.1.2.2.2	0.701734104046243	.	68520001	68720000	#FF4848	1	0.875
chr2	68720001	68960000	A.2.1.2.2.2.2.1.1.1.2	0.521387283236994	.	68720001	68960000	#FF9191	1	0.75
chr2	68960001	69120000	A.1.2.1.1.2.1.2.2.2.2	0.798843930635838	.	68960001	69120000	#FF4848	1	0.875
chr2	69120001	69280000	A.1.2.2.1.1.2.2.1.2.1	0.713294797687861	.	69120001	69280000	#FF4848	1	0.875
chr2	69280001	69560000	A.1.2.1.1.2.1.2.2.2.1.2	0.8	.	69280001	69560000	#FF4848	1	0.875
chr2	69560001	69840000	A.1.1.2.1.1.1.2.1.2	0.926011560693642	.	69560001	69840000	#FF0000	1	1
chr2	69840001	70120000	A.1.1.1.2.1.2.1.1.2.2	0.96878612716763	.	69840001	70120000	#FF0000	1	1
chr2	70120001	70360000	A.1.1.1.2.1.2.1.2.2.1	0.966473988439306	.	70120001	70360000	#FF0000	1	1
chr2	70360001	70520000	A.1.1.2.1.1.2.1.2.1.2	0.917919075144509	.	70360001	70520000	#FF0000	1	1
chr2	70520001	70800000	A.1.1.2.2.1.1.2.2.2.1	0.87514450867052	.	70520001	70800000	#FF0000	1	1
chr2	70800001	71360000	A.1.1.1.2.2.2.2.1.2	0.938728323699422	.	70800001	71360000	#FF0000	1	1
chr2	71360001	71720000	A.1.1.1.2.1.1.1.1.2	0.974566473988439	.	71360001	71720000	#FF0000	1	1
chr2	71720001	72040000	A.1.1.2.1.1.2.2.2.2.1.2	0.905202312138728	.	71720001	72040000	#FF0000	1	1
chr2	72040001	72400000	A.1.2.2.1.1.2.2.1.1	0.714450867052023	.	72040001	72400000	#FF4848	1	0.875
chr2	72400001	72760000	A.1.2.2.2.2.1.2.1.2	0.646242774566474	.	72400001	72760000	#FF4848	1	0.875
chr2	72760001	73160000	A.1.1.2.1.1.2.2.1.1.2.2	0.910982658959538	.	72760001	73160000	#FF0000	1	1
chr2	73160001	73520000	A.1.1.2.1.1.1.1.2.1.1	0.931791907514451	.	73160001	73520000	#FF0000	1	1
chr2	73520001	73920000	A.1.2.2.2.2.1.2.2	0.645086705202312	.	73520001	73920000	#FF4848	1	0.875
chr2	73920001	74120000	A.1.1.2.2.1.2.2.2.1.2	0.860115606936416	.	73920001	74120000	#FF0000	1	1
chr2	74120001	74320000	A.1.1.1.2.1.2.1.2.2.2	0.965317919075145	.	74120001	74320000	#FF0000	1	1
chr2	74320001	74840000	A.1.1.1.1.1.1.1.2	0.998843930635838	.	74320001	74840000	#FF0000	1	1
chr2	74840001	75120000	A.1.1.2.2.2.1.1.2.1	0.848554913294798	.	74840001	75120000	#FF0000	1	1
chr2	75120001	75280000	A.2.1.1.2.1.1.1.2.2	0.598843930635838	.	75120001	75280000	#FF9191	1	0.75
chr2	75280001	75560000	A.2.2.2.2.2.2.1.2	0.395375722543353	.	75280001	75560000	#FFDADA	1	0.625
chr2	75560001	75960000	A.2.2.2.1.2.1.2.1.1	0.428901734104046	.	75560001	75960000	#FFDADA	1	0.625
chr2	75960001	76400000	B.2.2.1.2.1.2.1.1	0.0554913294797688	.	75960001	76400000	#0000FF	1	0.125
chr2	76400001	76720000	B.2.1.2.2.2.2.1.1.1.2.1	0.105202312138728	.	76400001	76720000	#4848FF	1	0.25
chr2	76720001	77080000	B.1.2.2.2.1.1.1.2.1	0.261271676300578	.	76720001	77080000	#9191FF	1	0.375
chr2	77080001	77280000	B.1.2.2.2.1.1.2.1.2	0.255491329479769	.	77080001	77280000	#9191FF	1	0.375
chr2	77280001	77600000	B.2.1.2.2.2.2.1.1.1.1	0.10635838150289	.	77280001	77600000	#4848FF	1	0.25
chr2	77600001	77800000	B.1.2.1.2.1.2.2.1.2	0.289017341040462	.	77600001	77800000	#9191FF	1	0.375
chr2	77800001	78280000	B.2.1.2.2.2.2.1.1.1.2.2	0.104046242774566	.	77800001	78280000	#4848FF	1	0.25
chr2	78280001	78400000	B.2.1.2.1.1.2.1.1.2.1	0.152601156069364	.	78280001	78400000	#4848FF	1	0.25
chr2	78400001	78960000	B.2.2.2.1.1.1.2.1	0.0369942196531792	.	78400001	78960000	#0000FF	1	0.125
chr2	78960001	79160000	B.2.1.1.1.1.2.2.1.2	0.204624277456647	.	78960001	79160000	#4848FF	1	0.25
chr2	79160001	79560000	B.2.1.1.1.1.2.2.2	0.203468208092486	.	79160001	79560000	#4848FF	1	0.25
chr2	79560001	79680000	B.1.2.1.2.1.2.2.2.2	0.286705202312139	.	79560001	79680000	#9191FF	1	0.375
chr2	79680001	79800000	B.1.2.2.2.1.1.2.1.1.2.1	0.257803468208092	.	79680001	79800000	#9191FF	1	0.375
chr2	79800001	80040000	B.1.2.1.2.1.2.2.1.1	0.290173410404624	.	79800001	80040000	#9191FF	1	0.375
chr2	80040001	80160000	B.1.2.1.1.1.1.1.2.2	0.313294797687861	.	80040001	80160000	#9191FF	1	0.375
chr2	80160001	80520000	B.1.2.1.1.1.1.1.2.1	0.314450867052023	.	80160001	80520000	#9191FF	1	0.375
chr2	80520001	80760000	A.2.2.2.2.2.1.1.1.1	0.403468208092486	.	80520001	80760000	#FFDADA	1	0.625
chr2	80760001	81120000	B.1.2.1.2.1.1.1.1	0.297109826589595	.	80760001	81120000	#9191FF	1	0.375
chr2	81120001	81560000	B.2.2.1.1.1.1.1	0.0959537572254335	.	81120001	81560000	#0000FF	1	0.125
chr2	81560001	81760000	B.2.1.1.2.1.1.1.2	0.193063583815029	.	81560001	81760000	#4848FF	1	0.25
chr2	81760001	81920000	B.2.1.1.1.1.2.1.1	0.211560693641619	.	81760001	81920000	#4848FF	1	0.25
chr2	81920001	82080000	B.2.1.2.1.1.2.1.1.2.2	0.151445086705202	.	81920001	82080000	#4848FF	1	0.25
chr2	82080001	82280000	B.2.1.2.1.1.2.1.1.1	0.153757225433526	.	82080001	82280000	#4848FF	1	0.25
chr2	82280001	82560000	B.2.2.1.1.1.1.2.1	0.0947976878612717	.	82280001	82560000	#0000FF	1	0.125
chr2	82560001	82720000	B.2.2.1.1.2.2.1.2.1	0.0751445086705202	.	82560001	82720000	#0000FF	1	0.125
chr2	82720001	83240000	B.2.2.2.1.2.1.2.2.2	0.0173410404624277	.	82720001	83240000	#0000FF	1	0.125
chr2	83240001	83360000	B.1.2.2.2.1.1.2.1.1.1	0.258959537572254	.	83240001	83360000	#9191FF	1	0.375
chr2	83360001	83600000	B.2.2.1.2.1.2.1.2	0.0543352601156069	.	83360001	83600000	#0000FF	1	0.125
chr2	83600001	83920000	B.2.2.2.1.2.1.2.2.1	0.0184971098265896	.	83600001	83920000	#0000FF	1	0.125
chr2	83920001	84160000	B.2.2.1.1.2.2.1.1	0.0763005780346821	.	83920001	84160000	#0000FF	1	0.125
chr2	84160001	84480000	B.2.1.2.2.2.2.1.2.1	0.101734104046243	.	84160001	84480000	#4848FF	1	0.25
chr2	84480001	84640000	B.1.2.2.2.1.1.2.1.1.2.2	0.256647398843931	.	84480001	84640000	#9191FF	1	0.375
chr2	84640001	84720000	B.1.1.1.2.2.2.2.1.1	0.367630057803468	.	84640001	84720000	#DADAFF	1	0.5
chr2	84720001	85120000	B.2.1.1.1.1.2.1.2.1.1.2	0.209248554913295	.	84720001	85120000	#4848FF	1	0.25
chr2	85120001	85560000	A.1.1.1.2.2.1.1.1.1	0.960693641618497	.	85120001	85560000	#FF0000	1	1
chr2	85560001	85800000	A.1.1.1.1.1.2.2.2	0.993063583815029	.	85560001	85800000	#FF0000	1	1
chr2	85800001	86280000	A.1.1.1.1.1.1.1.1	1	.	85800001	86280000	#FF0000	1	1
chr2	86280001	86440000	A.1.1.1.1.2.2.2.2.1.1	0.979190751445087	.	86280001	86440000	#FF0000	1	1
chr2	86440001	86840000	A.1.1.1.1.1.2.2.1	0.994219653179191	.	86440001	86840000	#FF0000	1	1
chr2	86840001	87160000	A.1.2.2.2.2.2.1.2.2	0.639306358381503	.	86840001	87160000	#FF4848	1	0.875
chr2	87360001	87400000	A.1.2.2.2.2.2.1.2.2	0.639306358381503	.	87360001	87400000	#FF4848	1	0.875
chr2	87440001	87560000	A.1.2.2.2.2.2.1.2.2	0.639306358381503	.	87440001	87560000	#FF4848	1	0.875
chr2	87600001	87640000	A.2.2.2.1.1.2.1.2	0.439306358381503	.	87600001	87640000	#FFDADA	1	0.625
chr2	87760001	87800000	A.2.2.2.1.1.2.1.2	0.439306358381503	.	87760001	87800000	#FFDADA	1	0.625
chr2	87960001	88000000	A.2.2.2.1.1.2.1.2	0.439306358381503	.	87960001	88000000	#FFDADA	1	0.625
chr2	88280001	88480000	A.1.1.2.2.2.2.2	0.838150289017341	.	88280001	88480000	#FF0000	1	1
chr2	88480001	89000000	A.2.1.2.1.2.1.2.1.1	0.554913294797688	.	88480001	89000000	#FF9191	1	0.75
chr2	89000001	89320000	B.2.2.1.2.2.1.2	0.0497109826589595	.	89000001	89320000	#0000FF	1	0.125
chr2	89320001	89360000	B.2.1.2.1.1.2.2.1.1	0.145664739884393	.	89320001	89360000	#4848FF	1	0.25
chr2	89400001	89520000	B.2.1.2.1.1.2.2.1.1	0.145664739884393	.	89400001	89520000	#4848FF	1	0.25
chr2	89800001	89920000	B.2.1.2.1.1.2.2.1.1	0.145664739884393	.	89800001	89920000	#4848FF	1	0.25
chr2	90000001	90080000	B.2.1.2.1.1.2.2.1.1	0.145664739884393	.	90000001	90080000	#4848FF	1	0.25
chr2	90080001	90160000	B.2.1.1.2.1.1.1.1.1	0.195375722543353	.	90080001	90160000	#4848FF	1	0.25
chr2	90200001	90240000	B.2.1.1.2.1.1.1.1.1	0.195375722543353	.	90200001	90240000	#4848FF	1	0.25
chr2	90240001	90280000	B.2.1.2.1.1.2.2.1.2	0.144508670520231	.	90240001	90280000	#4848FF	1	0.25
chr2	90440001	90480000	B.2.1.2.1.1.2.2.1.2	0.144508670520231	.	90440001	90480000	#4848FF	1	0.25
chr2	91680001	91720000	B.2.1.2.1.1.2.2.1.2	0.144508670520231	.	91680001	91720000	#4848FF	1	0.25
chr2	91760001	91840000	B.2.1.2.1.1.2.2.1.2	0.144508670520231	.	91760001	91840000	#4848FF	1	0.25
chr2	91840001	91920000	B.1.2.1.2.1.2.1.2	0.291329479768786	.	91840001	91920000	#9191FF	1	0.375
chr2	91920001	92000000	B.1.2.2.1.2.2.1	0.265895953757225	.	91920001	92000000	#9191FF	1	0.375
chr2	92000001	92200000	B.2.1.2.2.2.1.2.1	0.109826589595376	.	92000001	92200000	#4848FF	1	0.25
chr2	92240001	92320000	B.2.1.2.2.2.1.2.1	0.109826589595376	.	92240001	92320000	#4848FF	1	0.25
chr2	95320001	95640000	B.2.2.1.1.2.2.2.2.1	0.0658959537572254	.	95320001	95640000	#0000FF	1	0.125
chr2	95640001	96160000	A.2.1.2.1.1.2.2.1	0.561849710982659	.	95640001	96160000	#FF9191	1	0.75
chr2	96160001	96280000	A.2.2.1.2.2.1.1.2.2	0.454335260115607	.	96160001	96280000	#FFDADA	1	0.625
chr2	96320001	96520000	A.2.2.1.2.2.1.1.2.2	0.454335260115607	.	96320001	96520000	#FFDADA	1	0.625
chr2	96520001	97000000	A.1.1.1.2.2.2.1.2.2.1	0.944508670520231	.	96520001	97000000	#FF0000	1	1
chr2	97000001	97200000	A.1.1.2.1.1.1.1.2.2	0.929479768786127	.	97000001	97200000	#FF0000	1	1
chr2	97200001	97480000	A.1.1.1.1.1.2.1.2	0.995375722543353	.	97200001	97480000	#FF0000	1	1
chr2	97480001	97680000	A.1.1.1.2.1.2.1.2.1	0.967630057803468	.	97480001	97680000	#FF0000	1	1
chr2	97680001	97840000	A.1.2.2.1.2.2.2.1.2	0.684393063583815	.	97680001	97840000	#FF4848	1	0.875
chr2	97840001	97880000	A.1.2.2.1.2.2.2.2.2.1	0.679768786127168	.	97840001	97880000	#FF4848	1	0.875
chr2	98000001	98040000	A.1.2.2.1.2.2.2.2.2.1	0.679768786127168	.	98000001	98040000	#FF4848	1	0.875
chr2	98120001	98240000	A.1.2.2.1.2.2.2.2.2.1	0.679768786127168	.	98120001	98240000	#FF4848	1	0.875
chr2	98240001	98520000	A.1.1.1.2.2.2.2.1.1.1	0.942196531791908	.	98240001	98520000	#FF0000	1	1
chr2	98520001	98840000	A.1.1.1.2.2.2.2.1.1.2.1	0.941040462427746	.	98520001	98840000	#FF0000	1	1
chr2	98840001	99000000	A.1.2.2.2.2.2.1.1.1.1	0.64393063583815	.	98840001	99000000	#FF4848	1	0.875
chr2	99000001	99240000	A.1.1.2.1.1.1.1.2.1.2	0.930635838150289	.	99000001	99240000	#FF0000	1	1
chr2	99240001	99560000	A.1.2.2.2.2.2.1.1.2	0.641618497109827	.	99240001	99560000	#FF4848	1	0.875
chr2	99560001	99680000	B.1.1.1.1.1.2	0.389595375722543	.	99560001	99680000	#DADAFF	1	0.5
chr2	99680001	99920000	A.1.2.1.2.2.2.2.2.2.1.2	0.728323699421965	.	99680001	99920000	#FF4848	1	0.875
chr2	99920001	100120000	A.1.1.2.1.1.1.2.2	0.92485549132948	.	99920001	100120000	#FF0000	1	1
chr2	100120001	100440000	A.1.2.1.2.2.1.1.2.1.2.2	0.759537572254335	.	100120001	100440000	#FF4848	1	0.875
chr2	100440001	100600000	A.1.2.1.1.1.1.1.2	0.835838150289017	.	100440001	100600000	#FF4848	1	0.875
chr2	100600001	100840000	A.1.2.1.2.2.2.1.2.1.2.2.2	0.738728323699422	.	100600001	100840000	#FF4848	1	0.875
chr2	100840001	101040000	A.2.1.2.2.2.2.1.1.2.1.2	0.519075144508671	.	100840001	101040000	#FF9191	1	0.75
chr2	101040001	101200000	A.2.2.1.1.1.1.2.1.1	0.505202312138728	.	101040001	101200000	#FFDADA	1	0.625
chr2	101200001	101400000	A.1.2.2.1.1.2.2.2.1	0.710982658959538	.	101200001	101400000	#FF4848	1	0.875
chr2	101400001	101560000	A.1.2.1.2.2.1.2.2	0.749132947976879	.	101400001	101560000	#FF4848	1	0.875
chr2	101560001	101920000	A.1.1.1.2.2.1.1.2.1.1	0.958381502890173	.	101560001	101920000	#FF0000	1	1
chr2	101920001	102120000	A.1.2.2.1.1.1.2.1.1	0.722543352601156	.	101920001	102120000	#FF4848	1	0.875
chr2	102120001	102280000	A.1.2.2.1.1.1.2.2	0.720231213872832	.	102120001	102280000	#FF4848	1	0.875
chr2	102280001	102520000	A.1.1.2.1.2.2.2.1	0.89364161849711	.	102280001	102520000	#FF0000	1	1
chr2	102520001	102840000	A.2.1.2.1.1.1.2.1.1	0.567630057803468	.	102520001	102840000	#FF9191	1	0.75
chr2	102840001	103080000	B.1.1.1.2.2.2.1.2.1	0.369942196531792	.	102840001	103080000	#DADAFF	1	0.5
chr2	103080001	103280000	B.1.2.2.1.2.1.1.1.2	0.271676300578035	.	103080001	103280000	#9191FF	1	0.375
chr2	103280001	103440000	A.2.2.2.1.2.2.2.1	0.423121387283237	.	103280001	103440000	#FFDADA	1	0.625
chr2	103440001	103880000	B.2.2.1.1.2.1.2.2.1	0.0797687861271676	.	103440001	103880000	#0000FF	1	0.125
chr2	103880001	104120000	B.2.2.1.1.2.1.2.2.2.2	0.0774566473988439	.	103880001	104120000	#0000FF	1	0.125
chr2	104120001	104320000	B.2.2.2.1.2.2.2.1.1	0.0138728323699422	.	104120001	104320000	#0000FF	1	0.125
chr2	104320001	104480000	B.2.2.2.1.2.1.1.2.1	0.0219653179190751	.	104320001	104480000	#0000FF	1	0.125
chr2	104480001	104760000	B.2.2.2.1.2.1.1.2.2	0.0208092485549133	.	104480001	104760000	#0000FF	1	0.125
chr2	104760001	104920000	B.2.2.1.2.1.2.2.1	0.0531791907514451	.	104760001	104920000	#0000FF	1	0.125
chr2	104920001	105120000	B.2.1.2.2.2.1.1.1.1	0.114450867052023	.	104920001	105120000	#4848FF	1	0.25
chr2	105120001	105280000	B.2.2.1.1.2.1.2.1.1.2	0.0820809248554913	.	105120001	105280000	#0000FF	1	0.125
chr2	105280001	105400000	B.2.1.1.1.1.1.2.2.2.2	0.21271676300578	.	105280001	105400000	#4848FF	1	0.25
chr2	105400001	105680000	B.2.1.1.2.2.2.1.1	0.171098265895954	.	105400001	105680000	#4848FF	1	0.25
chr2	105680001	105880000	A.2.2.1.2.2.1.2.2.1	0.452023121387283	.	105680001	105880000	#FFDADA	1	0.625
chr2	105880001	106120000	A.1.2.1.2.1.1.1.2.1	0.779190751445087	.	105880001	106120000	#FF4848	1	0.875
chr2	106120001	106320000	A.2.1.1.2.1.1.1.1.2	0.601156069364162	.	106120001	106320000	#FF9191	1	0.75
chr2	106320001	106520000	A.1.2.2.1.1.1.2.1.2	0.721387283236994	.	106320001	106520000	#FF4848	1	0.875
chr2	106520001	106760000	A.2.1.2.1.1.1.2.1.2	0.566473988439306	.	106520001	106760000	#FF9191	1	0.75
chr2	106760001	107000000	A.2.1.1.1.1.1.2.2	0.627745664739884	.	106760001	107000000	#FF9191	1	0.75
chr2	107000001	107040000	A.2.2.2.2.1.1.2.2.2	0.411560693641619	.	107000001	107040000	#FFDADA	1	0.625
chr2	107080001	107120000	A.2.2.2.2.1.1.2.2.2	0.411560693641619	.	107080001	107120000	#FFDADA	1	0.625
chr2	107120001	107560000	B.1.1.1.2.2.2.1.1	0.371098265895954	.	107120001	107560000	#DADAFF	1	0.5
chr2	107560001	107760000	B.1.2.1.2.2.2.1.2	0.282080924855491	.	107560001	107760000	#9191FF	1	0.375
chr2	107760001	108200000	B.1.1.2.2.2.1.1.1.1	0.330635838150289	.	107760001	108200000	#DADAFF	1	0.5
chr2	108200001	108440000	B.1.1.2.2.2.1.1.1.2	0.329479768786127	.	108200001	108440000	#DADAFF	1	0.5
chr2	108440001	108480000	B.2.1.1.1.2.1.2.2	0.2	.	108440001	108480000	#4848FF	1	0.25
chr2	108520001	108960000	B.2.1.1.1.2.1.2.2	0.2	.	108520001	108960000	#4848FF	1	0.25
chr2	108960001	109280000	A.1.2.1.1.1.2.1.1.2.1	0.825433526011561	.	108960001	109280000	#FF4848	1	0.875
chr2	109280001	109440000	A.1.2.1.1.2.2.2.1.1	0.791907514450867	.	109280001	109440000	#FF4848	1	0.875
chr2	109440001	109760000	A.1.1.2.2.1.1.2.2.1.2.2	0.876300578034682	.	109440001	109760000	#FF0000	1	1
chr2	109760001	110120000	A.1.1.2.2.1.1.2.2.1.1.1	0.879768786127168	.	109760001	110120000	#FF0000	1	1
chr2	110240001	110280000	A.1.1.2.2.1.1.2.2.1.1.1	0.879768786127168	.	110240001	110280000	#FF0000	1	1
chr2	110280001	110520000	A.1.1.1.2.2.2.2.1.1.2.2	0.939884393063584	.	110280001	110520000	#FF0000	1	1
chr2	110840001	111000000	A.1.2.2.2.2.2.1.2.1	0.640462427745665	.	110840001	111000000	#FF4848	1	0.875
chr2	111360001	111400000	A.1.2.2.2.2.2.1.2.1	0.640462427745665	.	111360001	111400000	#FF4848	1	0.875
chr2	111400001	111680000	A.1.1.1.2.1.2.2.1	0.964161849710983	.	111400001	111680000	#FF0000	1	1
chr2	111680001	112000000	A.1.1.1.2.2.2.2.2.1	0.93757225433526	.	111680001	112000000	#FF0000	1	1
chr2	112000001	112040000	A.1.2.2.1.2.2.2.2.1.1	0.683236994219653	.	112000001	112040000	#FF4848	1	0.875
chr2	112240001	112320000	A.1.2.2.1.2.2.2.2.1.1	0.683236994219653	.	112240001	112320000	#FF4848	1	0.875
chr2	112360001	112480000	A.1.2.2.1.2.2.2.2.1.1	0.683236994219653	.	112360001	112480000	#FF4848	1	0.875
chr2	112480001	112520000	A.2.1.2.2.1.2.1.1.2	0.535260115606936	.	112480001	112520000	#FF9191	1	0.75
chr2	112560001	112640000	A.2.1.2.2.1.2.1.1.2	0.535260115606936	.	112560001	112640000	#FF9191	1	0.75
chr2	112640001	112840000	A.1.1.1.2.2.2.1.2.1.1	0.946820809248555	.	112640001	112840000	#FF0000	1	1
chr2	112840001	113040000	A.1.1.2.2.1.2.2.1.1	0.863583815028902	.	112840001	113040000	#FF0000	1	1
chr2	113040001	113120000	A.1.2.2.1.2.1.1.1.2.1	0.70635838150289	.	113040001	113120000	#FF4848	1	0.875
chr2	113160001	113280000	A.1.2.2.1.2.1.1.1.2.1	0.70635838150289	.	113160001	113280000	#FF4848	1	0.875
chr2	113280001	113480000	A.1.1.2.1.2.2.2.2.2.1	0.891329479768786	.	113280001	113480000	#FF0000	1	1
chr2	113480001	113880000	A.2.2.1.2.2.1.1.1	0.456647398843931	.	113480001	113880000	#FFDADA	1	0.625
chr2	113880001	114200000	A.2.1.1.2.2.2.2.2.2	0.576878612716763	.	113880001	114200000	#FF9191	1	0.75
chr2	114200001	114400000	A.2.2.1.2.2.2.1.1	0.44971098265896	.	114200001	114400000	#FFDADA	1	0.625
chr2	114400001	114720000	A.2.1.1.2.1.2.1.2.1	0.593063583815029	.	114400001	114720000	#FF9191	1	0.75
chr2	114720001	114960000	B.2.2.1.1.1.2.1	0.092485549132948	.	114720001	114960000	#0000FF	1	0.125
chr2	114960001	115280000	B.2.2.2.1.1.2.1.2.2.1	0.0300578034682081	.	114960001	115280000	#0000FF	1	0.125
chr2	115280001	115560000	B.1.2.2.2.1.2.1.2	0.247398843930636	.	115280001	115560000	#9191FF	1	0.375
chr2	115560001	115840000	B.2.2.1.2.2.2.1.1.1.2	0.0473988439306358	.	115560001	115840000	#0000FF	1	0.125
chr2	115840001	116000000	B.2.1.2.2.1.2.1.2.1	0.120231213872832	.	115840001	116000000	#4848FF	1	0.25
chr2	116000001	116280000	B.2.2.2.1.1.2.2.1.2	0.0265895953757225	.	116000001	116280000	#0000FF	1	0.125
chr2	116280001	116560000	B.2.1.2.2.1.2.2.1.1	0.117919075144509	.	116280001	116560000	#4848FF	1	0.25
chr2	116560001	116680000	B.2.1.1.2.1.2.1.2.2.1	0.18150289017341	.	116560001	116680000	#4848FF	1	0.25
chr2	116680001	116920000	B.2.1.1.1.1.1.1.1.1.2	0.23121387283237	.	116680001	116920000	#4848FF	1	0.25
chr2	116920001	117080000	B.2.2.1.1.2.2.2.1.2.1.2.1	0.069364161849711	.	116920001	117080000	#0000FF	1	0.125
chr2	117080001	117640000	B.2.2.2.2.2.1	0.00346820809248555	.	117080001	117640000	#0000FF	1	0.125
chr2	117640001	117800000	B.2.2.2.1.1.2.1.1.2.2	0.0323699421965318	.	117640001	117800000	#0000FF	1	0.125
chr2	117800001	118040000	B.2.2.1.2.2.2.1.1.1.1	0.0485549132947977	.	117800001	118040000	#0000FF	1	0.125
chr2	118040001	118120000	B.2.1.1.2.1.1.2.2.2	0.18728323699422	.	118040001	118120000	#4848FF	1	0.25
chr2	118120001	118280000	B.2.2.1.1.1.2.2.1.1	0.0913294797687861	.	118120001	118280000	#0000FF	1	0.125
chr2	118280001	118560000	B.2.1.2.2.2.2.2.1	0.0994219653179191	.	118280001	118560000	#4848FF	1	0.25
chr2	118560001	118760000	B.1.1.1.2.1.2.2.2.1	0.378034682080925	.	118560001	118760000	#DADAFF	1	0.5
chr2	118760001	119040000	A.2.1.1.2.1.1.1.1.1.2	0.602312138728324	.	118760001	119040000	#FF9191	1	0.75
chr2	119040001	119280000	A.2.2.1.2.2.1.2.1	0.453179190751445	.	119040001	119280000	#FFDADA	1	0.625
chr2	119280001	119600000	A.2.1.1.2.1.1.1.1.1.1	0.603468208092486	.	119280001	119600000	#FF9191	1	0.75
chr2	119600001	119720000	A.2.2.1.2.2.1.1.2.1	0.455491329479769	.	119600001	119720000	#FFDADA	1	0.625
chr2	119720001	120120000	A.1.2.2.2.1.2.1	0.667052023121387	.	119720001	120120000	#FF4848	1	0.875
chr2	120120001	120520000	A.1.1.1.2.2.1.2.2.1	0.951445086705202	.	120120001	120520000	#FF0000	1	1
chr2	120520001	120720000	A.1.2.1.1.1.2.1.1.2.2	0.824277456647399	.	120520001	120720000	#FF4848	1	0.875
chr2	120720001	120960000	A.1.1.2.1.2.2.2.2.2.2	0.890173410404624	.	120720001	120960000	#FF0000	1	1
chr2	120960001	121480000	A.1.1.1.2.2.1.2.1	0.952601156069364	.	120960001	121480000	#FF0000	1	1
chr2	121480001	121800000	A.1.1.1.1.2.2.1.1	0.98728323699422	.	121480001	121800000	#FF0000	1	1
chr2	121800001	122160000	A.1.2.1.1.1.1.2.2.2.2	0.827745664739884	.	121800001	122160000	#FF4848	1	0.875
chr2	122160001	122520000	A.1.1.1.2.2.1.1.2.2.1	0.95606936416185	.	122160001	122520000	#FF0000	1	1
chr2	122520001	122880000	B.1.1.1.2.2.2.1.2.2	0.36878612716763	.	122520001	122880000	#DADAFF	1	0.5
chr2	122880001	123000000	B.1.2.1.1.1.1.1.1.1	0.316763005780347	.	122880001	123000000	#9191FF	1	0.375
chr2	123000001	123320000	B.2.1.2.2.2.1.2.2.1	0.108670520231214	.	123000001	123320000	#4848FF	1	0.25
chr2	123320001	123680000	B.2.1.2.1.2.1.1.2	0.139884393063584	.	123320001	123680000	#4848FF	1	0.25
chr2	123680001	124200000	B.2.1.2.2.2.1.1.2.1	0.112138728323699	.	123680001	124200000	#4848FF	1	0.25
chr2	124200001	124400000	B.2.1.2.1.2.2.1.2	0.134104046242775	.	124200001	124400000	#4848FF	1	0.25
chr2	124400001	124720000	B.2.1.2.2.2.1.1.2.2	0.110982658959538	.	124400001	124720000	#4848FF	1	0.25
chr2	124720001	124840000	B.2.1.1.1.1.1.2.2.2.1	0.213872832369942	.	124720001	124840000	#4848FF	1	0.25
chr2	124840001	125200000	B.2.1.2.2.2.1.1.1.2	0.113294797687861	.	124840001	125200000	#4848FF	1	0.25
chr2	125200001	125360000	B.1.2.2.1.2.1.1.1.1.1	0.273988439306358	.	125200001	125360000	#9191FF	1	0.375
chr2	125360001	125520000	B.1.2.2.2.1.2.1.1.2.1	0.24971098265896	.	125360001	125520000	#9191FF	1	0.375
chr2	125520001	125760000	B.1.2.2.1.2.1.1.1.1.2	0.272832369942197	.	125520001	125760000	#9191FF	1	0.375
chr2	125760001	126120000	B.2.2.1.2.1.2.2.2	0.0520231213872832	.	125760001	126120000	#0000FF	1	0.125
chr2	126120001	126400000	B.2.2.1.1.2.1.2.1.1.1	0.0832369942196532	.	126120001	126400000	#0000FF	1	0.125
chr2	126400001	126560000	B.2.1.1.1.1.1.2.1.1.2	0.219653179190751	.	126400001	126560000	#4848FF	1	0.25
chr2	126560001	126920000	B.2.1.1.2.2.2.1.2	0.169942196531792	.	126560001	126920000	#4848FF	1	0.25
chr2	126920001	127360000	B.2.1.1.1.1.1.2.1.1.1	0.220809248554913	.	126920001	127360000	#4848FF	1	0.25
chr2	127360001	127800000	A.2.2.1.2.2.1.2.2.2	0.450867052023121	.	127360001	127800000	#FFDADA	1	0.625
chr2	127800001	128040000	A.1.1.2.1.2.1.1.1	0.902890173410405	.	127800001	128040000	#FF0000	1	1
chr2	128040001	128280000	A.1.1.1.1.2.1.2.2	0.988439306358382	.	128040001	128280000	#FF0000	1	1
chr2	128280001	128400000	A.1.1.2.2.1.2.2.2.2.1	0.858959537572254	.	128280001	128400000	#FF0000	1	1
chr2	128400001	128760000	A.1.1.1.1.1.2.1.1	0.996531791907514	.	128400001	128760000	#FF0000	1	1
chr2	128760001	129120000	A.1.1.1.2.2.2.2.2.2.2	0.935260115606936	.	128760001	129120000	#FF0000	1	1
chr2	129120001	129360000	A.1.1.2.2.1.1.2.2.1.1.2	0.878612716763006	.	129120001	129360000	#FF0000	1	1
chr2	129360001	129600000	A.1.2.2.2.2.2.2.1.1	0.638150289017341	.	129360001	129600000	#FF4848	1	0.875
chr2	129600001	129960000	A.2.1.2.2.2.1.2.2.1	0.52485549132948	.	129600001	129960000	#FF9191	1	0.75
chr2	129960001	130240000	A.2.2.1.1.1.2.1.2.2	0.490173410404624	.	129960001	130240000	#FFDADA	1	0.625
chr2	130240001	130560000	A.2.1.2.2.2.1.2.2.2	0.523699421965318	.	130240001	130560000	#FF9191	1	0.75
chr2	130560001	130800000	A.1.2.2.2.2.2.1.1.1.2	0.642774566473988	.	130560001	130800000	#FF4848	1	0.875
chr2	130880001	130920000	A.1.2.2.2.2.2.1.1.1.2	0.642774566473988	.	130880001	130920000	#FF4848	1	0.875
chr2	130920001	131160000	A.1.2.1.1.1.1.2.2.2.1	0.828901734104046	.	130920001	131160000	#FF4848	1	0.875
chr2	131440001	131480000	A.1.2.1.1.1.1.2.2.2.1	0.828901734104046	.	131440001	131480000	#FF4848	1	0.875
chr2	131480001	131880000	A.1.1.1.2.2.1.2.2.2	0.95028901734104	.	131480001	131880000	#FF0000	1	1
chr2	131880001	132000000	A.2.2.1.2.1.2.1.2	0.460115606936416	.	131880001	132000000	#FFDADA	1	0.625
chr2	132040001	132080000	A.2.2.1.2.1.2.1.2	0.460115606936416	.	132040001	132080000	#FFDADA	1	0.625
chr2	132080001	132320000	A.2.2.1.2.1.2.1.1.1	0.46242774566474	.	132080001	132320000	#FFDADA	1	0.625
chr2	132320001	132440000	B.1.1.2.1.1.2.2.2	0.352601156069364	.	132320001	132440000	#DADAFF	1	0.5
chr2	132440001	132640000	B.1.1.2.1.1.2.2.1	0.353757225433526	.	132440001	132640000	#DADAFF	1	0.5
chr2	132640001	132800000	B.1.2.2.2.1.2.2.2.2	0.241618497109827	.	132640001	132800000	#9191FF	1	0.375
chr2	132800001	133040000	B.1.2.2.1.2.2.2	0.264739884393064	.	132800001	133040000	#9191FF	1	0.375
chr2	133040001	133240000	A.2.2.2.1.2.1.1.1.2.1	0.432369942196532	.	133040001	133240000	#FFDADA	1	0.625
chr2	133240001	133440000	A.2.2.2.2.2.2.2	0.394219653179191	.	133240001	133440000	#FFDADA	1	0.625
chr2	133440001	133720000	B.2.1.2.1.1.1.1.1.1	0.166473988439306	.	133440001	133720000	#4848FF	1	0.25
chr2	133720001	133880000	B.2.1.2.1.1.2.2.2.2	0.142196531791908	.	133720001	133880000	#4848FF	1	0.25
chr2	133880001	134200000	B.2.1.2.1.1.2.2.2.1	0.143352601156069	.	133880001	134200000	#4848FF	1	0.25
chr2	134200001	134640000	B.2.1.1.1.1.1.2.2.1.2	0.215028901734104	.	134200001	134640000	#4848FF	1	0.25
chr2	134640001	134880000	A.1.2.2.2.1.2.2.2.2	0.655491329479769	.	134640001	134880000	#FF4848	1	0.875
chr2	134880001	135040000	A.1.2.1.2.1.2.2.2.1.1.2	0.769942196531792	.	134880001	135040000	#FF4848	1	0.875
chr2	135040001	135120000	A.2.1.1.2.1.1.1.2.1	0.6	.	135040001	135120000	#FF9191	1	0.75
chr2	135120001	135240000	A.2.1.2.1.1.1.1.1.1	0.575722543352601	.	135120001	135240000	#FF9191	1	0.75
chr2	135240001	135520000	A.1.1.2.2.2.2.1.2	0.839306358381503	.	135240001	135520000	#FF0000	1	1
chr2	135520001	135720000	A.1.2.2.2.1.1.2.2.1.2	0.670520231213873	.	135520001	135720000	#FF4848	1	0.875
chr2	135720001	135960000	A.2.2.1.2.1.1.2	0.463583815028902	.	135720001	135960000	#FFDADA	1	0.625
chr2	135960001	136280000	B.1.2.2.2.1.2.2.2.1.2	0.242774566473988	.	135960001	136280000	#9191FF	1	0.375
chr2	136280001	136440000	A.2.2.1.2.2.2.1.2	0.448554913294798	.	136280001	136440000	#FFDADA	1	0.625
chr2	136440001	136680000	A.1.2.2.2.1.1.2.2.2.1	0.669364161849711	.	136440001	136680000	#FF4848	1	0.875
chr2	136680001	136920000	A.1.2.2.2.1.1.1.2	0.673988439306358	.	136680001	136920000	#FF4848	1	0.875
chr2	136920001	137160000	A.2.1.2.1.2.1.2.1.2	0.553757225433526	.	136920001	137160000	#FF9191	1	0.75
chr2	137160001	137680000	B.2.2.2.2.1.2.1	0.0069364161849711	.	137160001	137680000	#0000FF	1	0.125
chr2	137680001	138000000	B.2.1.2.2.1.1.2.2.2	0.123699421965318	.	137680001	138000000	#4848FF	1	0.25
chr2	138000001	138200000	B.2.2.1.1.2.2.2.2.2.1.1.1	0.0647398843930636	.	138000001	138200000	#0000FF	1	0.125
chr2	138200001	138640000	B.2.2.2.1.1.2.1.2.2.2	0.0289017341040462	.	138200001	138640000	#0000FF	1	0.125
chr2	138640001	139040000	A.2.2.1.2.1.1.1.2.2	0.464739884393064	.	138640001	139040000	#FFDADA	1	0.625
chr2	139040001	139240000	A.2.2.1.2.2.2.2.1	0.447398843930636	.	139040001	139240000	#FFDADA	1	0.625
chr2	139240001	139600000	A.2.1.1.2.1.2.2.2	0.589595375722543	.	139240001	139600000	#FF9191	1	0.75
chr2	139600001	140240000	B.2.2.2.2.1.2.2.2	0.0046242774566474	.	139600001	140240000	#0000FF	1	0.125
chr2	140240001	140520000	B.2.2.2.1.1.2.2.1.1	0.0277456647398844	.	140240001	140520000	#0000FF	1	0.125
chr2	140520001	140760000	B.2.2.1.1.1.2.2.1.2	0.0901734104046243	.	140520001	140760000	#0000FF	1	0.125
chr2	140760001	141040000	B.2.1.2.2.1.1.2.2.1	0.12485549132948	.	140760001	141040000	#4848FF	1	0.25
chr2	141040001	141360000	B.1.2.2.2.1.2.1.1.1.2	0.250867052023121	.	141040001	141360000	#9191FF	1	0.375
chr2	141360001	141640000	B.2.1.1.1.1.1.1.2.1.2.1.2	0.225433526011561	.	141360001	141640000	#4848FF	1	0.25
chr2	141640001	141960000	B.1.2.1.2.1.1.2	0.29364161849711	.	141640001	141960000	#9191FF	1	0.375
chr2	141960001	142200000	B.2.1.1.1.1.1.1.1.1.1	0.232369942196532	.	141960001	142200000	#4848FF	1	0.25
chr2	142200001	142400000	B.1.2.1.2.1.1.1.2.1	0.295953757225434	.	142200001	142400000	#9191FF	1	0.375
chr2	142400001	142640000	B.2.1.2.1.1.1.2.1.1	0.158381502890173	.	142400001	142640000	#4848FF	1	0.25
chr2	142640001	142960000	B.2.1.1.2.1.2.1.1.2	0.184971098265896	.	142640001	142960000	#4848FF	1	0.25
chr2	142960001	143280000	B.2.2.2.1.2.2.2.2.2.1	0.0104046242774566	.	142960001	143280000	#0000FF	1	0.125
chr2	143280001	143800000	B.2.2.2.1.2.2.2.2.2.2	0.0092485549132948	.	143280001	143800000	#0000FF	1	0.125
chr2	143800001	144280000	B.2.1.2.2.1.2.2.1.2	0.116763005780347	.	143800001	144280000	#4848FF	1	0.25
chr2	144280001	144360000	B.1.1.2.1.1.2.1.1	0.35606936416185	.	144280001	144360000	#DADAFF	1	0.5
chr2	144360001	144840000	A.2.1.2.1.2.2.2.2	0.545664739884393	.	144360001	144840000	#FF9191	1	0.75
chr2	144840001	145080000	A.2.1.2.1.1.1.1.2.1.2.1	0.571098265895954	.	144840001	145080000	#FF9191	1	0.75
chr2	145080001	145320000	A.1.2.2.1.1.1.1.1	0.72485549132948	.	145080001	145320000	#FF4848	1	0.875
chr2	145320001	146000000	B.1.1.2.2.1.2.2	0.331791907514451	.	145320001	146000000	#DADAFF	1	0.5
chr2	146000001	146160000	B.1.2.2.2.1.2.2.1.1	0.246242774566474	.	146000001	146160000	#9191FF	1	0.375
chr2	146160001	146600000	B.2.1.2.1.1.1.2.2.2	0.154913294797688	.	146160001	146600000	#4848FF	1	0.25
chr2	146600001	146960000	B.2.2.1.2.1.1.2.1.1	0.0589595375722543	.	146600001	146960000	#0000FF	1	0.125
chr2	146960001	147480000	B.2.2.1.2.1.1.2.1.2	0.0578034682080925	.	146960001	147480000	#0000FF	1	0.125
chr2	147480001	147880000	B.1.2.1.2.1.1.1.2.2	0.294797687861272	.	147480001	147880000	#9191FF	1	0.375
chr2	147880001	148120000	B.1.2.2.2.1.2.1.1.2.2	0.248554913294798	.	147880001	148120000	#9191FF	1	0.375
chr2	148120001	148280000	A.2.2.2.2.2.1.2.1	0.398843930635838	.	148120001	148280000	#FFDADA	1	0.625
chr2	148280001	148760000	A.2.2.2.1.2.2.1.2	0.424277456647399	.	148280001	148760000	#FFDADA	1	0.625
chr2	148760001	148880000	A.2.1.1.2.2.2.2.1.1	0.580346820809249	.	148760001	148880000	#FF9191	1	0.75
chr2	148880001	149320000	A.2.1.2.1.2.1.2.2.2	0.55028901734104	.	148880001	149320000	#FF9191	1	0.75
chr2	149320001	149680000	A.1.2.1.2.1.2.2.2.1.2	0.76878612716763	.	149320001	149680000	#FF4848	1	0.875
chr2	149680001	149720000	A.2.1.2.1.1.1.1.1.2.2	0.573410404624278	.	149680001	149720000	#FF9191	1	0.75
chr2	149760001	149880000	A.2.1.2.1.1.1.1.1.2.2	0.573410404624278	.	149760001	149880000	#FF9191	1	0.75
chr2	149880001	150360000	A.1.2.1.2.1.1.1.2.2	0.778034682080925	.	149880001	150360000	#FF4848	1	0.875
chr2	150360001	150440000	A.2.2.1.2.1.2.1.1.2	0.461271676300578	.	150360001	150440000	#FFDADA	1	0.625
chr2	150440001	150600000	B.1.1.2.1.1.1.1.2.2	0.360693641618497	.	150440001	150600000	#DADAFF	1	0.5
chr2	150600001	150840000	B.2.1.1.1.1.1.1.1.2.2	0.228901734104046	.	150600001	150840000	#4848FF	1	0.25
chr2	150840001	151240000	B.1.2.2.2.1.2.1.1.1.1.2	0.252023121387283	.	150840001	151240000	#9191FF	1	0.375
chr2	151240001	151440000	B.1.1.2.1.1.1.1.2.1	0.361849710982659	.	151240001	151440000	#DADAFF	1	0.5
chr2	151440001	151840000	B.2.1.2.1.1.1.2.1.2	0.157225433526012	.	151440001	151840000	#4848FF	1	0.25
chr2	151840001	152240000	B.2.1.1.1.1.1.1.2.1.2.2.2	0.223121387283237	.	151840001	152240000	#4848FF	1	0.25
chr2	152240001	152360000	A.2.1.1.2.1.2.1.2.2	0.591907514450867	.	152240001	152360000	#FF9191	1	0.75
chr2	152360001	152560000	A.2.1.1.2.2.2.2.2.1	0.578034682080925	.	152360001	152560000	#FF9191	1	0.75
chr2	152560001	152840000	A.1.2.2.2.1.1.1.1	0.67514450867052	.	152560001	152840000	#FF4848	1	0.875
chr2	152840001	153160000	A.2.2.1.2.2.2.2.2.2	0.445086705202312	.	152840001	153160000	#FFDADA	1	0.625
chr2	153160001	153440000	A.2.1.2.1.2.1.2.2.1.2	0.551445086705202	.	153160001	153440000	#FF9191	1	0.75
chr2	153440001	153600000	A.2.1.2.1.2.1.1.1	0.557225433526012	.	153440001	153600000	#FF9191	1	0.75
chr2	153600001	153880000	B.2.1.2.2.1.2.1.2.2	0.119075144508671	.	153600001	153880000	#4848FF	1	0.25
chr2	153880001	154040000	B.2.1.2.2.1.2.1.1.1	0.122543352601156	.	153880001	154040000	#4848FF	1	0.25
chr2	154040001	154400000	B.2.2.1.2.2.2.1.2	0.0450867052023121	.	154040001	154400000	#0000FF	1	0.125
chr2	154400001	154720000	B.2.2.2.1.1.2.1.1.2.1	0.0335260115606936	.	154400001	154720000	#0000FF	1	0.125
chr2	154720001	155000000	B.2.2.1.2.1.1.2.2	0.0566473988439306	.	154720001	155000000	#0000FF	1	0.125
chr2	155000001	155160000	B.1.2.2.1.1.2.1.1	0.278612716763006	.	155000001	155160000	#9191FF	1	0.375
chr2	155160001	155280000	B.2.1.1.2.1.1.2.1.2.2	0.189595375722543	.	155160001	155280000	#4848FF	1	0.25
chr2	155280001	155680000	B.1.2.2.1.1.2.2.1	0.276300578034682	.	155280001	155680000	#9191FF	1	0.375
chr2	155680001	156280000	B.2.2.1.1.2.2.2.1.2.2	0.0670520231213873	.	155680001	156280000	#0000FF	1	0.125
chr2	156280001	156480000	B.2.2.1.2.2.2.2.1	0.0439306358381503	.	156280001	156480000	#0000FF	1	0.125
chr2	156480001	156640000	B.2.2.1.1.2.2.2.2.2.1.2	0.0624277456647399	.	156480001	156640000	#0000FF	1	0.125
chr2	156640001	156920000	B.2.2.1.2.2.2.1.1.2	0.046242774566474	.	156640001	156920000	#0000FF	1	0.125
chr2	156920001	157200000	B.2.1.2.2.1.1.1.1	0.130635838150289	.	156920001	157200000	#4848FF	1	0.25
chr2	157200001	157400000	A.2.2.2.1.2.1.1.1.1	0.433526011560694	.	157200001	157400000	#FFDADA	1	0.625
chr2	157400001	157760000	B.2.1.2.1.1.1.1.1.2.1	0.165317919075145	.	157400001	157760000	#4848FF	1	0.25
chr2	157760001	158040000	B.2.2.2.1.1.2.1.1.1	0.0346820809248555	.	157760001	158040000	#0000FF	1	0.125
chr2	158040001	158320000	B.2.1.2.2.1.1.1.2.1	0.129479768786127	.	158040001	158320000	#4848FF	1	0.25
chr2	158320001	158640000	B.2.1.1.2.1.2.1.2.1.2	0.182658959537572	.	158320001	158640000	#4848FF	1	0.25
chr2	158640001	158800000	A.2.1.2.1.1.2.2.2.2	0.558381502890173	.	158640001	158800000	#FF9191	1	0.75
chr2	158800001	159280000	B.2.1.1.1.1.1.1.1.2.1	0.230057803468208	.	158800001	159280000	#4848FF	1	0.25
chr2	159280001	159760000	A.2.2.1.2.1.1.1.1.2	0.467052023121387	.	159280001	159760000	#FFDADA	1	0.625
chr2	159760001	160040000	A.1.1.1.2.2.1.1.1.2	0.959537572254335	.	159760001	160040000	#FF0000	1	1
chr2	160040001	160160000	A.1.1.2.1.2.1.2.2	0.898265895953757	.	160040001	160160000	#FF0000	1	1
chr2	160160001	160360000	A.1.1.2.1.2.1.2.1.2	0.899421965317919	.	160160001	160360000	#FF0000	1	1
chr2	160360001	160480000	A.1.1.2.2.2.1.1.2.2.2	0.846242774566474	.	160360001	160480000	#FF0000	1	1
chr2	160480001	160680000	A.1.1.2.1.2.1.2.1.1	0.900578034682081	.	160480001	160680000	#FF0000	1	1
chr2	160680001	161000000	A.1.2.2.2.1.2.2.1.1.1.2.2	0.66242774566474	.	160680001	161000000	#FF4848	1	0.875
chr2	161000001	161360000	A.1.1.2.2.2.1.1.1	0.84971098265896	.	161000001	161360000	#FF0000	1	1
chr2	161360001	161560000	A.1.2.1.2.1.1.1.1.1	0.78150289017341	.	161360001	161560000	#FF4848	1	0.875
chr2	161560001	161880000	A.1.2.2.2.1.2.2.1.1.1.1.1	0.665895953757225	.	161560001	161880000	#FF4848	1	0.875
chr2	161880001	162280000	A.2.2.1.2.2.2.2.2.1	0.446242774566474	.	161880001	162280000	#FFDADA	1	0.625
chr2	162280001	162800000	B.2.2.2.2.1.2.2.1	0.00578034682080925	.	162280001	162800000	#0000FF	1	0.125
chr2	162800001	163200000	B.2.1.2.2.1.1.2.1	0.126011560693642	.	162800001	163200000	#4848FF	1	0.25
chr2	163200001	163760000	A.2.2.2.2.2.1.2.2	0.397687861271676	.	163200001	163760000	#FFDADA	1	0.625
chr2	163760001	164040000	A.2.1.2.1.1.1.1.2.1.1	0.572254335260116	.	163760001	164040000	#FF9191	1	0.75
chr2	164040001	164200000	B.1.1.2.2.1.1.1.2.2	0.338728323699422	.	164040001	164200000	#DADAFF	1	0.5
chr2	164200001	164400000	A.2.1.2.1.2.2.2.1.1	0.547976878612717	.	164200001	164400000	#FF9191	1	0.75
chr2	164400001	164480000	A.2.1.2.1.1.1.1.1.2.1	0.574566473988439	.	164400001	164480000	#FF9191	1	0.75
chr2	164480001	164600000	A.1.2.2.1.1.1.1.2	0.723699421965318	.	164480001	164600000	#FF4848	1	0.875
chr2	164600001	164960000	B.1.1.1.2.1.2.1.1	0.382658959537572	.	164600001	164960000	#DADAFF	1	0.5
chr2	164960001	165280000	B.2.1.1.2.2.2.2.1	0.16878612716763	.	164960001	165280000	#4848FF	1	0.25
chr2	165280001	165400000	B.1.1.2.1.1.2.1.2	0.354913294797688	.	165280001	165400000	#DADAFF	1	0.5
chr2	165400001	165600000	A.2.2.2.1.2.2.1.1	0.425433526011561	.	165400001	165600000	#FFDADA	1	0.625
chr2	165600001	165800000	A.2.1.2.1.1.1.1.2.1.2.2	0.569942196531792	.	165600001	165800000	#FF9191	1	0.75
chr2	165800001	166000000	B.1.1.2.2.1.1.1.2.1	0.339884393063584	.	165800001	166000000	#DADAFF	1	0.5
chr2	166000001	166280000	B.2.1.2.1.1.1.2.2.1	0.15606936416185	.	166000001	166280000	#4848FF	1	0.25
chr2	166280001	166560000	B.1.1.2.2.1.2.1.1.1	0.335260115606936	.	166280001	166560000	#DADAFF	1	0.5
chr2	166560001	166840000	B.2.1.1.1.1.1.1.2.1.1	0.227745664739884	.	166560001	166840000	#4848FF	1	0.25
chr2	166840001	167160000	B.2.2.1.2.2.2.2.2.1	0.0427745664739884	.	166840001	167160000	#0000FF	1	0.125
chr2	167160001	167360000	B.2.1.2.2.1.2.1.1.2	0.121387283236994	.	167160001	167360000	#4848FF	1	0.25
chr2	167360001	167640000	B.2.2.1.1.2.1.1.2	0.084393063583815	.	167360001	167640000	#0000FF	1	0.125
chr2	167640001	168080000	B.2.2.1.1.2.1.2.2.2.1	0.0786127167630058	.	167640001	168080000	#0000FF	1	0.125
chr2	168080001	168560000	B.1.1.2.2.1.2.1.1.2	0.334104046242775	.	168080001	168560000	#DADAFF	1	0.5
chr2	168560001	169000000	B.1.1.1.2.1.2.2.2.2	0.376878612716763	.	168560001	169000000	#DADAFF	1	0.5
chr2	169000001	169280000	A.1.2.1.1.1.2.2.2	0.816184971098266	.	169000001	169280000	#FF4848	1	0.875
chr2	169280001	169520000	A.1.1.2.2.2.1.1.2.2.1	0.847398843930636	.	169280001	169520000	#FF0000	1	1
chr2	169520001	169800000	A.1.2.1.1.1.1.2.1.2	0.83121387283237	.	169520001	169800000	#FF4848	1	0.875
chr2	169800001	170360000	A.1.1.1.1.2.2.1.2	0.986127167630058	.	169800001	170360000	#FF0000	1	1
chr2	170360001	170680000	A.1.1.1.1.2.2.2.2.2	0.976878612716763	.	170360001	170680000	#FF0000	1	1
chr2	170680001	170880000	A.1.1.2.1.1.1.2.1.1.2	0.927167630057803	.	170680001	170880000	#FF0000	1	1
chr2	170880001	170960000	A.1.2.1.2.2.2.1.1.2.1.1.2	0.745664739884393	.	170880001	170960000	#FF4848	1	0.875
chr2	170960001	171320000	A.1.2.1.2.2.1.1.2.1.2.1	0.760693641618497	.	170960001	171320000	#FF4848	1	0.875
chr2	171320001	171560000	A.2.1.1.1.2.2.1.1	0.609248554913295	.	171320001	171560000	#FF9191	1	0.75
chr2	171560001	171760000	A.1.2.1.2.2.1.2.1.1.2.2	0.752601156069364	.	171560001	171760000	#FF4848	1	0.875
chr2	171760001	172240000	A.1.1.2.1.1.2.2.1.2.1	0.909826589595376	.	171760001	172240000	#FF0000	1	1
chr2	172240001	172400000	A.1.2.1.1.2.2.2.1.2.1.2.2	0.788439306358382	.	172240001	172400000	#FF4848	1	0.875
chr2	172400001	172560000	A.1.2.2.1.2.1.2.1.2	0.697109826589595	.	172400001	172560000	#FF4848	1	0.875
chr2	172560001	172960000	A.1.1.1.2.2.2.1.1.2	0.947976878612717	.	172560001	172960000	#FF0000	1	1
chr2	172960001	173080000	A.1.2.2.2.2.1.1.2.1	0.652023121387283	.	172960001	173080000	#FF4848	1	0.875
chr2	173080001	173280000	A.1.2.1.2.2.1.2.1.2.2	0.75028901734104	.	173080001	173280000	#FF4848	1	0.875
chr2	173280001	173440000	A.1.1.2.2.1.2.2.2.2.2.1.1.2.1	0.856647398843931	.	173280001	173440000	#FF0000	1	1
chr2	173440001	173560000	A.1.2.1.2.2.2.1.1.2.1.1.1	0.746820809248555	.	173440001	173560000	#FF4848	1	0.875
chr2	173560001	173920000	A.1.1.2.2.1.1.1.1.2.2	0.886705202312139	.	173560001	173920000	#FF0000	1	1
chr2	173920001	174400000	A.1.1.2.2.1.1.1.1.2.1	0.887861271676301	.	173920001	174400000	#FF0000	1	1
chr2	174400001	174680000	A.1.2.1.2.2.1.2.1.2.1	0.751445086705202	.	174400001	174680000	#FF4848	1	0.875
chr2	174680001	174960000	A.1.1.2.2.1.1.1.1.1	0.889017341040462	.	174680001	174960000	#FF0000	1	1
chr2	174960001	175240000	A.1.1.2.2.1.2.2.2.2.2.1.1.2.2	0.855491329479769	.	174960001	175240000	#FF0000	1	1
chr2	175240001	175480000	A.1.2.1.2.2.1.2.1.1.2.1	0.753757225433526	.	175240001	175480000	#FF4848	1	0.875
chr2	175480001	175680000	A.1.2.2.1.2.1.1.1.1	0.707514450867052	.	175480001	175680000	#FF4848	1	0.875
chr2	175680001	175840000	A.1.2.1.1.2.1.2.1.1.2	0.805780346820809	.	175680001	175840000	#FF4848	1	0.875
chr2	175840001	176080000	A.1.1.2.1.1.2.2.1.2.2	0.908670520231214	.	175840001	176080000	#FF0000	1	1
chr2	176080001	176280000	A.2.1.2.2.2.2.1.1.1.1	0.522543352601156	.	176080001	176280000	#FF9191	1	0.75
chr2	176280001	176480000	A.2.1.2.2.2.2.1.1.2.2.2.1	0.515606936416185	.	176280001	176480000	#FF9191	1	0.75
chr2	176480001	176640000	A.2.1.2.2.2.2.1.1.2.2.2.2	0.514450867052023	.	176480001	176640000	#FF9191	1	0.75
chr2	176640001	177000000	A.1.2.1.1.2.1.2.2.1	0.802312138728324	.	176640001	177000000	#FF4848	1	0.875
chr2	177000001	177240000	A.2.2.1.1.1.1.2.1.2	0.504046242774566	.	177000001	177240000	#FFDADA	1	0.625
chr2	177240001	177640000	A.2.1.2.2.2.2.1.1.2.2.1.1	0.517919075144509	.	177240001	177640000	#FF9191	1	0.75
chr2	177640001	178040000	B.1.1.1.1.1.1.2.1	0.391907514450867	.	177640001	178040000	#DADAFF	1	0.5
chr2	178040001	178400000	A.1.1.2.2.1.2.2.2.2.2.2.1.2	0.852023121387283	.	178040001	178400000	#FF0000	1	1
chr2	178400001	178680000	A.1.2.2.1.2.1.2.1.1.1	0.700578034682081	.	178400001	178680000	#FF4848	1	0.875
chr2	178680001	178920000	A.2.2.2.1.1.1.2.2	0.441618497109827	.	178680001	178920000	#FFDADA	1	0.625
chr2	178920001	179640000	A.1.2.1.2.2.1.1.1.2.2	0.763005780346821	.	178920001	179640000	#FF4848	1	0.875
chr2	179640001	180040000	A.1.1.1.2.2.1.1.2.1.2	0.957225433526012	.	179640001	180040000	#FF0000	1	1
chr2	180040001	180360000	A.1.2.2.2.1.2.2.1.1.2	0.661271676300578	.	180040001	180360000	#FF4848	1	0.875
chr2	180360001	180640000	A.1.2.2.2.1.2.2.1.1.1.1.2	0.664739884393064	.	180360001	180640000	#FF4848	1	0.875
chr2	180640001	180920000	A.1.2.2.2.1.2.2.1.1.1.2.1	0.663583815028902	.	180640001	180920000	#FF4848	1	0.875
chr2	180920001	181400000	B.2.1.2.2.1.2.2.2	0.115606936416185	.	180920001	181400000	#4848FF	1	0.25
chr2	181400001	181600000	B.2.1.1.1.1.1.2.2.1.1.2	0.216184971098266	.	181400001	181600000	#4848FF	1	0.25
chr2	181600001	181840000	B.2.1.1.2.1.1.2.2.1	0.188439306358381	.	181600001	181840000	#4848FF	1	0.25
chr2	181840001	181960000	A.2.2.2.2.2.1.1.2.1	0.401156069364162	.	181840001	181960000	#FFDADA	1	0.625
chr2	181960001	182040000	B.1.2.1.1.1.1.2.1.2	0.310982658959538	.	181960001	182040000	#9191FF	1	0.375
chr2	182040001	182240000	B.2.1.1.1.1.1.2.2.1.1.1	0.217341040462428	.	182040001	182240000	#4848FF	1	0.25
chr2	182240001	182560000	B.1.2.2.2.1.2.1.1.1.1.1	0.253179190751445	.	182240001	182560000	#9191FF	1	0.375
chr2	182560001	183120000	A.2.1.2.1.2.2.2.1.2	0.546820809248555	.	182560001	183120000	#FF9191	1	0.75
chr2	183120001	183600000	A.1.2.2.2.1.2.2.1.2.2	0.658959537572254	.	183120001	183600000	#FF4848	1	0.875
chr2	183600001	183920000	A.1.1.2.1.2.2.1.2.1	0.895953757225434	.	183600001	183920000	#FF0000	1	1
chr2	183920001	184560000	B.2.1.1.1.1.1.1.2.1.2.1.1	0.226589595375723	.	183920001	184560000	#4848FF	1	0.25
chr2	184560001	184800000	B.2.1.2.2.1.1.1.2.2.2	0.127167630057803	.	184560001	184800000	#4848FF	1	0.25
chr2	184800001	185000000	B.2.1.1.2.1.1.2.1.1	0.191907514450867	.	184800001	185000000	#4848FF	1	0.25
chr2	185000001	185360000	B.2.2.1.1.1.2.2.2.2	0.0878612716763006	.	185000001	185360000	#0000FF	1	0.125
chr2	185360001	185640000	B.2.1.2.2.1.1.1.2.2.1	0.128323699421965	.	185360001	185640000	#4848FF	1	0.25
chr2	185640001	185840000	B.2.1.1.2.1.2.1.2.2.2	0.180346820809249	.	185640001	185840000	#4848FF	1	0.25
chr2	185840001	186040000	B.2.1.2.1.1.1.1.2.1.1	0.163005780346821	.	185840001	186040000	#4848FF	1	0.25
chr2	186040001	186240000	B.2.1.1.2.1.1.2.1.2.1	0.190751445086705	.	186040001	186240000	#4848FF	1	0.25
chr2	186240001	186600000	B.2.1.2.1.1.1.1.2.1.2.1	0.161849710982659	.	186240001	186600000	#4848FF	1	0.25
chr2	186600001	186800000	B.2.1.2.1.1.1.1.1.2.2	0.164161849710983	.	186600001	186800000	#4848FF	1	0.25
chr2	186800001	187040000	B.2.1.2.1.1.1.1.2.1.2.2	0.160693641618497	.	186800001	187040000	#4848FF	1	0.25
chr2	187040001	187360000	B.2.1.1.1.1.1.1.2.1.2.2.1	0.224277456647399	.	187040001	187360000	#4848FF	1	0.25
chr2	187360001	187560000	A.1.2.2.2.1.1.2.2.2.2	0.668208092485549	.	187360001	187560000	#FF4848	1	0.875
chr2	187560001	187800000	B.2.1.1.1.1.1.1.2.2	0.221965317919075	.	187560001	187800000	#4848FF	1	0.25
chr2	187800001	188320000	B.2.2.2.1.1.2.2.2.2	0.0242774566473988	.	187800001	188320000	#0000FF	1	0.125
chr2	188320001	188480000	B.1.1.2.2.1.1.2.1	0.33757225433526	.	188320001	188480000	#DADAFF	1	0.5
chr2	188480001	188760000	B.1.2.2.2.1.2.2.1.2	0.245086705202312	.	188480001	188760000	#9191FF	1	0.375
chr2	188760001	189120000	B.1.2.2.1.1.2.2.2	0.27514450867052	.	188760001	189120000	#9191FF	1	0.375
chr2	189120001	189320000	B.1.1.2.1.1.1.2.2.2	0.357225433526012	.	189120001	189320000	#DADAFF	1	0.5
chr2	189320001	189440000	B.1.1.2.2.1.1.2.2	0.336416184971098	.	189320001	189440000	#DADAFF	1	0.5
chr2	189440001	189640000	B.2.1.2.1.1.1.1.2.2	0.159537572254335	.	189440001	189640000	#4848FF	1	0.25
chr2	189640001	189880000	B.2.2.1.1.1.2.2.2.1	0.0890173410404624	.	189640001	189880000	#0000FF	1	0.125
chr2	189880001	190120000	B.1.1.2.1.1.1.2.2.1	0.358381502890173	.	189880001	190120000	#DADAFF	1	0.5
chr2	190120001	190320000	B.1.2.1.1.1.1.2.1.1	0.312138728323699	.	190120001	190320000	#9191FF	1	0.375
chr2	190320001	190520000	A.1.2.1.2.1.2.2.2.2.2	0.766473988439306	.	190320001	190520000	#FF4848	1	0.875
chr2	190520001	190720000	A.2.1.1.2.1.2.1.1	0.594219653179191	.	190520001	190720000	#FF9191	1	0.75
chr2	190720001	190960000	B.1.1.2.2.1.1.1.1	0.341040462427746	.	190720001	190960000	#DADAFF	1	0.5
chr2	190960001	191400000	A.1.2.1.2.1.2.2.2.2.1	0.767630057803468	.	190960001	191400000	#FF4848	1	0.875
chr2	191400001	191560000	A.1.1.2.2.2.2.1.1.2	0.840462427745665	.	191400001	191560000	#FF0000	1	1
chr2	191560001	191720000	A.1.1.2.2.2.2.1.1.1	0.841618497109827	.	191560001	191720000	#FF0000	1	1
chr2	191720001	191880000	A.1.1.1.2.2.1.1.2.2.2.2	0.953757225433526	.	191720001	191880000	#FF0000	1	1
chr2	191880001	192120000	A.1.2.1.2.1.2.2.2.1.1.1	0.771098265895954	.	191880001	192120000	#FF4848	1	0.875
chr2	192120001	192360000	A.1.2.1.2.1.2.2.1	0.772254335260116	.	192120001	192360000	#FF4848	1	0.875
chr2	192360001	192600000	A.2.1.2.1.2.1.2.2.1.1	0.552601156069364	.	192360001	192600000	#FF9191	1	0.75
chr2	192600001	192720000	B.1.1.1.2.2.2.2.1.2.2	0.365317919075144	.	192600001	192720000	#DADAFF	1	0.5
chr2	192720001	193000000	B.1.1.1.2.1.2.2.1.1	0.380346820809249	.	192720001	193000000	#DADAFF	1	0.5
chr2	193000001	193440000	B.2.2.1.1.2.2.2.1.2.1.1	0.0705202312138728	.	193000001	193440000	#0000FF	1	0.125
chr2	193440001	193600000	B.2.1.1.2.1.2.1.1.1	0.186127167630058	.	193440001	193600000	#4848FF	1	0.25
chr2	193600001	194000000	B.2.2.2.1.1.1.1.2.2	0.038150289017341	.	193600001	194000000	#0000FF	1	0.125
chr2	194000001	194400000	B.2.2.2.1.1.1.1.2.1	0.0393063583815029	.	194000001	194400000	#0000FF	1	0.125
chr2	194400001	194640000	B.2.2.1.1.2.2.2.1.1.1	0.0728323699421965	.	194400001	194640000	#0000FF	1	0.125
chr2	194640001	194840000	B.2.2.1.1.2.2.2.1.1.2	0.0716763005780347	.	194640001	194840000	#0000FF	1	0.125
chr2	194840001	195160000	B.2.2.2.1.1.2.2.2.1	0.0254335260115607	.	194840001	195160000	#0000FF	1	0.125
chr2	195160001	195320000	B.2.2.1.1.2.2.2.2.2.1.1.2	0.0635838150289017	.	195160001	195320000	#0000FF	1	0.125
chr2	195320001	195600000	B.2.2.2.1.1.1.1.1	0.0404624277456647	.	195320001	195600000	#0000FF	1	0.125
chr2	195600001	195880000	B.2.2.1.2.2.2.2.2.2	0.0416184971098266	.	195600001	195880000	#0000FF	1	0.125
chr2	195880001	196280000	B.2.2.1.1.2.2.2.1.2.1.2.2	0.0682080924855491	.	195880001	196280000	#0000FF	1	0.125
chr2	196280001	196520000	A.2.2.1.2.1.1.1.2.1	0.465895953757225	.	196280001	196520000	#FFDADA	1	0.625
chr2	196520001	196920000	B.2.1.1.2.1.2.1.2.1.1	0.183815028901734	.	196520001	196920000	#4848FF	1	0.25
chr2	196920001	197160000	B.1.1.2.1.1.1.2.1	0.359537572254335	.	196920001	197160000	#DADAFF	1	0.5
chr2	197160001	197320000	B.1.2.1.2.1.2.1.1	0.292485549132948	.	197160001	197320000	#9191FF	1	0.375
chr2	197320001	197640000	B.1.2.1.1.1.1.2.2.1	0.309826589595376	.	197320001	197640000	#9191FF	1	0.375
chr2	197640001	197840000	A.2.1.2.1.2.1.1.2	0.55606936416185	.	197640001	197840000	#FF9191	1	0.75
chr2	197840001	198040000	A.2.2.2.1.2.1.1.1.2.2	0.43121387283237	.	197840001	198040000	#FFDADA	1	0.625
chr2	198040001	198280000	A.2.1.2.1.1.2.2.2.1.1	0.560693641618497	.	198040001	198280000	#FF9191	1	0.75
chr2	198280001	198440000	A.1.2.1.1.1.2.2.1.1.1	0.819653179190751	.	198280001	198440000	#FF4848	1	0.875
chr2	198440001	198680000	A.2.1.1.2.2.2.1.2.1	0.582658959537572	.	198440001	198680000	#FF9191	1	0.75
chr2	198680001	199200000	A.2.2.1.2.1.1.1.1.1	0.468208092485549	.	198680001	199200000	#FFDADA	1	0.625
chr2	199200001	199800000	B.2.2.2.1.2.2.2.2.1	0.0115606936416185	.	199200001	199800000	#0000FF	1	0.125
chr2	199800001	199960000	B.2.2.1.2.1.1.1	0.0601156069364162	.	199800001	199960000	#0000FF	1	0.125
chr2	199960001	200280000	B.2.2.1.1.2.2.2.2.2.2	0.061271676300578	.	199960001	200280000	#0000FF	1	0.125
chr2	200280001	200760000	B.2.1.1.2.1.2.2.2	0.178034682080925	.	200280001	200760000	#4848FF	1	0.25
chr2	200760001	200880000	A.2.2.2.1.2.1.1.2	0.430057803468208	.	200760001	200880000	#FFDADA	1	0.625
chr2	200880001	201160000	B.1.2.2.2.1.2.2.2.1.1	0.24393063583815	.	200880001	201160000	#9191FF	1	0.375
chr2	201160001	201680000	A.2.1.1.2.2.2.1.2.2	0.58150289017341	.	201160001	201680000	#FF9191	1	0.75
chr2	201680001	202040000	A.1.1.2.1.2.2.1.1	0.897109826589595	.	201680001	202040000	#FF0000	1	1
chr2	202040001	202200000	A.2.1.1.2.2.2.2.1.2	0.579190751445087	.	202040001	202200000	#FF9191	1	0.75
chr2	202200001	202600000	A.1.2.1.1.1.2.1.1.1	0.826589595375723	.	202200001	202600000	#FF4848	1	0.875
chr2	202600001	203080000	A.1.1.1.1.2.1.2.1	0.989595375722543	.	202600001	203080000	#FF0000	1	1
chr2	203080001	203360000	A.1.1.1.2.1.1.1.2	0.973410404624277	.	203080001	203360000	#FF0000	1	1
chr2	203360001	203480000	A.1.2.1.1.2.2.2.1.2.1.2.1	0.789595375722543	.	203360001	203480000	#FF4848	1	0.875
chr2	203480001	203720000	A.1.1.2.2.1.2.2.1.2	0.86242774566474	.	203480001	203720000	#FF0000	1	1
chr2	203720001	204000000	A.1.1.2.1.1.1.2.1.1.1	0.928323699421965	.	203720001	204000000	#FF0000	1	1
chr2	204000001	204320000	A.1.1.1.2.2.2.1.1.1	0.949132947976879	.	204000001	204320000	#FF0000	1	1
chr2	204320001	204600000	A.1.2.2.1.1.2.1.2.1	0.716763005780347	.	204320001	204600000	#FF4848	1	0.875
chr2	204600001	204800000	A.2.1.1.1.1.1.1.2	0.630057803468208	.	204600001	204800000	#FF9191	1	0.75
chr2	204800001	205240000	A.2.1.2.2.2.1.1.1.2	0.528323699421965	.	204800001	205240000	#FF9191	1	0.75
chr2	205240001	205440000	A.2.1.2.2.2.1.1.1.1	0.529479768786127	.	205240001	205440000	#FF9191	1	0.75
chr2	205440001	205760000	A.2.1.2.2.2.1.1.2	0.527167630057803	.	205440001	205760000	#FF9191	1	0.75
chr2	205760001	206040000	A.1.2.1.2.2.1.2.1.1.1.1	0.75606936416185	.	205760001	206040000	#FF4848	1	0.875
chr2	206040001	206560000	A.1.1.2.2.1.1.1.2	0.885549132947977	.	206040001	206560000	#FF0000	1	1
chr2	206560001	206880000	A.1.2.2.1.1.2.1.2.2	0.715606936416185	.	206560001	206880000	#FF4848	1	0.875
chr2	206880001	207040000	A.1.1.2.2.1.2.2.2.2.2.1.1.1	0.857803468208093	.	206880001	207040000	#FF0000	1	1
chr2	207040001	207440000	A.1.2.1.2.2.1.1.1.2.1	0.764161849710983	.	207040001	207440000	#FF4848	1	0.875
chr2	207440001	207600000	A.2.2.2.1.1.1.2.1	0.442774566473988	.	207440001	207600000	#FFDADA	1	0.625
chr2	207600001	207880000	A.1.2.2.2.2.1.1.1.1	0.654335260115607	.	207600001	207880000	#FF4848	1	0.875
chr2	207880001	208360000	A.1.2.1.2.2.1.1.1.1	0.765317919075144	.	207880001	208360000	#FF4848	1	0.875
chr2	208360001	208520000	A.1.1.2.1.2.2.2.2.1	0.892485549132948	.	208360001	208520000	#FF0000	1	1
chr2	208520001	208680000	A.1.2.2.1.2.1.1.1.2.2	0.705202312138728	.	208520001	208680000	#FF4848	1	0.875
chr2	208680001	208960000	A.1.2.1.2.2.1.2.1.1.1.2	0.754913294797688	.	208680001	208960000	#FF4848	1	0.875
chr2	208960001	209240000	A.2.1.1.2.2.1.1.2.2	0.586127167630058	.	208960001	209240000	#FF9191	1	0.75
chr2	209240001	209760000	B.2.2.1.1.2.1.1.1.1	0.0867052023121387	.	209240001	209760000	#0000FF	1	0.125
chr2	209760001	210160000	B.2.2.1.1.2.1.1.1.2	0.0855491329479769	.	209760001	210160000	#0000FF	1	0.125
chr2	210160001	210360000	B.2.1.1.1.1.1.2.1.2	0.21849710982659	.	210160001	210360000	#4848FF	1	0.25
chr2	210360001	210840000	B.1.2.2.2.2.1.1	0.240462427745665	.	210360001	210840000	#9191FF	1	0.375
chr2	210840001	211080000	A.2.1.1.2.2.1.1.1	0.588439306358381	.	210840001	211080000	#FF9191	1	0.75
chr2	211080001	211320000	B.1.2.2.1.2.1.2.2	0.267052023121387	.	211080001	211320000	#9191FF	1	0.375
chr2	211320001	211600000	B.1.1.1.2.1.1.1	0.384971098265896	.	211320001	211600000	#DADAFF	1	0.5
chr2	211600001	211840000	B.1.1.2.2.2.2.2.1.1	0.320231213872832	.	211600001	211840000	#DADAFF	1	0.5
chr2	211840001	212240000	B.1.2.2.2.2.1.2	0.239306358381503	.	211840001	212240000	#9191FF	1	0.375
chr2	212240001	212560000	B.1.1.1.2.2.1.2.2	0.372254335260116	.	212240001	212560000	#DADAFF	1	0.5
chr2	212560001	212680000	B.1.1.2.1.2.1.2.2	0.347976878612717	.	212560001	212680000	#DADAFF	1	0.5
chr2	212680001	213120000	B.1.1.2.2.2.1.2.1	0.326011560693642	.	212680001	213120000	#DADAFF	1	0.5
chr2	213120001	213400000	A.2.1.2.1.2.2.1	0.549132947976879	.	213120001	213400000	#FF9191	1	0.75
chr2	213400001	213520000	B.1.2.1.1.1.1.1.1.2	0.315606936416185	.	213400001	213520000	#9191FF	1	0.375
chr2	213520001	213760000	B.1.2.1.1.2.2.2.1	0.299421965317919	.	213520001	213760000	#9191FF	1	0.375
chr2	213760001	214000000	A.2.2.1.1.2.2.1.1.2.1	0.476300578034682	.	213760001	214000000	#FFDADA	1	0.625
chr2	214000001	214200000	B.1.1.1.2.1.1.2	0.383815028901734	.	214000001	214200000	#DADAFF	1	0.5
chr2	214200001	214440000	B.1.1.2.2.2.2.2.1.2	0.319075144508671	.	214200001	214440000	#DADAFF	1	0.5
chr2	214440001	214720000	B.1.1.1.2.2.1.1.2	0.374566473988439	.	214440001	214720000	#DADAFF	1	0.5
chr2	214720001	215320000	B.1.2.2.1.2.1.2.1	0.268208092485549	.	214720001	215320000	#9191FF	1	0.375
chr2	215320001	215560000	B.1.1.1.2.2.1.1.1	0.375722543352601	.	215320001	215560000	#DADAFF	1	0.5
chr2	215560001	216160000	B.1.2.1.1.2.2.2.2	0.298265895953757	.	215560001	216160000	#9191FF	1	0.375
chr2	216160001	216360000	A.2.1.1.2.2.1.2	0.584971098265896	.	216160001	216360000	#FF9191	1	0.75
chr2	216360001	216680000	A.2.1.1.1.2.2.2.1	0.605780346820809	.	216360001	216680000	#FF9191	1	0.75
chr2	216680001	216880000	A.2.1.2.2.2.2.2.2	0.509826589595376	.	216680001	216880000	#FF9191	1	0.75
chr2	216880001	217320000	A.1.1.2.1.1.1.1.1.2	0.932947976878613	.	216880001	217320000	#FF0000	1	1
chr2	217320001	217600000	A.1.2.1.1.1.1.2.2.1	0.830057803468208	.	217320001	217600000	#FF4848	1	0.875
chr2	217600001	217800000	A.1.2.2.1.1.2.2.2.2.2	0.708670520231214	.	217600001	217800000	#FF4848	1	0.875
chr2	217800001	217960000	A.2.1.1.1.1.1.1.1.1	0.632369942196532	.	217800001	217960000	#FF9191	1	0.75
chr2	217960001	218320000	A.1.2.2.1.1.2.1.1.1	0.71907514450867	.	217960001	218320000	#FF4848	1	0.875
chr2	218320001	218640000	A.1.2.2.1.1.2.2.2.2.1	0.709826589595376	.	218320001	218640000	#FF4848	1	0.875
chr2	218640001	219040000	A.1.1.2.2.1.1.2.1.1	0.884393063583815	.	218640001	219040000	#FF0000	1	1
chr2	219040001	219720000	A.1.1.1.1.2.1.1.2	0.990751445086705	.	219040001	219720000	#FF0000	1	1
chr2	219720001	220040000	A.1.1.2.2.1.2.1.2.2.1.1	0.867052023121387	.	219720001	220040000	#FF0000	1	1
chr2	220040001	220200000	A.1.2.1.1.2.2.1.1.2	0.795375722543353	.	220040001	220200000	#FF4848	1	0.875
chr2	220200001	220320000	A.1.2.2.1.2.2.2.1.1	0.685549132947977	.	220200001	220320000	#FF4848	1	0.875
chr2	220320001	220560000	A.1.1.2.2.1.2.1.2.1	0.868208092485549	.	220320001	220560000	#FF0000	1	1
chr2	220560001	220920000	A.2.2.2.1.1.1.1	0.44393063583815	.	220560001	220920000	#FFDADA	1	0.625
chr2	220920001	221120000	A.2.2.2.2.1.1.1.1.2	0.419653179190751	.	220920001	221120000	#FFDADA	1	0.625
chr2	221120001	221240000	A.2.2.2.2.1.1.1.2.1.1	0.41849710982659	.	221120001	221240000	#FFDADA	1	0.625
chr2	221240001	221600000	A.2.2.1.1.2.2.2.1.1	0.471676300578035	.	221240001	221600000	#FFDADA	1	0.625
chr2	221600001	221920000	A.1.2.2.2.2.2.2.1.2	0.636994219653179	.	221600001	221920000	#FF4848	1	0.875
chr2	221920001	222000000	A.2.2.1.1.1.1.1.2	0.50635838150289	.	221920001	222000000	#FFDADA	1	0.625
chr2	222000001	222440000	A.1.2.2.1.1.2.1.1.2	0.717919075144509	.	222000001	222440000	#FF4848	1	0.875
chr2	222440001	222760000	A.2.2.2.2.1.1.1.1.1	0.420809248554913	.	222440001	222760000	#FFDADA	1	0.625
chr2	222760001	222920000	A.2.2.1.1.2.2.2.2	0.469364161849711	.	222760001	222920000	#FFDADA	1	0.625
chr2	222920001	223120000	A.1.2.2.2.2.1.1.1.2	0.653179190751445	.	222920001	223120000	#FF4848	1	0.875
chr2	223120001	223200000	A.2.1.1.1.1.2.2.2.1.2	0.61849710982659	.	223120001	223200000	#FF9191	1	0.75
chr2	223200001	223360000	A.1.2.1.1.2.2.2.2.1.2	0.784971098265896	.	223200001	223360000	#FF4848	1	0.875
chr2	223360001	223560000	A.1.2.1.2.2.2.1.2.1.2.1	0.741040462427746	.	223360001	223560000	#FF4848	1	0.875
chr2	223560001	223800000	A.1.1.2.2.1.2.2.2.2.2.2.1.1	0.853179190751445	.	223560001	223800000	#FF0000	1	1
chr2	223800001	224040000	A.2.2.1.1.2.2.2.1.2	0.470520231213873	.	223800001	224040000	#FFDADA	1	0.625
chr2	224040001	224320000	B.1.1.2.1.2.1.2.1.2	0.349132947976879	.	224040001	224320000	#DADAFF	1	0.5
chr2	224320001	224840000	A.2.1.1.1.2.2.2.2	0.604624277456647	.	224320001	224840000	#FF9191	1	0.75
chr2	224840001	225120000	A.2.2.1.1.2.2.1.1.1.1	0.478612716763006	.	224840001	225120000	#FFDADA	1	0.625
chr2	225120001	225320000	A.2.2.2.2.1.1.2.1.2	0.413872832369942	.	225120001	225320000	#FFDADA	1	0.625
chr2	225320001	225520000	A.2.1.1.2.2.1.1.2.1	0.58728323699422	.	225320001	225520000	#FF9191	1	0.75
chr2	225520001	225880000	B.2.1.1.2.2.1.2.2.1	0.173410404624277	.	225520001	225880000	#4848FF	1	0.25
chr2	225880001	226040000	B.2.1.2.2.2.1.2.2.2	0.107514450867052	.	225880001	226040000	#4848FF	1	0.25
chr2	226040001	226480000	B.2.2.2.1.2.1.1.1	0.023121387283237	.	226040001	226480000	#0000FF	1	0.125
chr2	226480001	226840000	B.2.1.1.2.2.1.1.1	0.176878612716763	.	226480001	226840000	#4848FF	1	0.25
chr2	226840001	227120000	B.1.1.1.2.2.1.2.1	0.373410404624277	.	226840001	227120000	#DADAFF	1	0.5
chr2	227120001	227280000	A.2.2.1.1.2.2.1.1.2.2	0.47514450867052	.	227120001	227280000	#FFDADA	1	0.625
chr2	227280001	227640000	A.1.2.2.2.1.2.2.1.2.1	0.660115606936416	.	227280001	227640000	#FF4848	1	0.875
chr2	227640001	227920000	B.1.1.2.1.2.1.2.1.1	0.35028901734104	.	227640001	227920000	#DADAFF	1	0.5
chr2	227920001	228320000	B.1.2.1.1.2.2.1	0.300578034682081	.	227920001	228320000	#9191FF	1	0.375
chr2	228320001	228480000	A.2.2.1.2.1.2.2.2	0.457803468208092	.	228320001	228480000	#FFDADA	1	0.625
chr2	228480001	228680000	B.1.1.2.2.2.2.2.2	0.317919075144509	.	228480001	228680000	#DADAFF	1	0.5
chr2	228680001	228800000	B.1.2.1.2.2.1.1	0.285549132947977	.	228680001	228800000	#9191FF	1	0.375
chr2	228800001	229000000	B.1.1.2.2.2.1.2.2	0.32485549132948	.	228800001	229000000	#DADAFF	1	0.5
chr2	229000001	229120000	A.2.2.2.2.2.1.1.1.2	0.402312138728324	.	229000001	229120000	#FFDADA	1	0.625
chr2	229120001	229320000	A.2.1.2.1.1.1.1.2.2	0.56878612716763	.	229120001	229320000	#FF9191	1	0.75
chr2	229320001	229520000	A.2.2.2.1.2.2.2.2	0.421965317919075	.	229320001	229520000	#FFDADA	1	0.625
chr2	229520001	229840000	B.2.2.1.1.2.1.2.1.2	0.0809248554913295	.	229520001	229840000	#0000FF	1	0.125
chr2	229840001	230000000	B.2.1.1.2.2.1.2.2.2	0.172254335260116	.	229840001	230000000	#4848FF	1	0.25
chr2	230000001	230240000	B.2.1.2.1.2.2.1.1.2	0.135260115606936	.	230000001	230240000	#4848FF	1	0.25
chr2	230240001	230600000	B.2.1.2.1.2.2.1.1.1	0.136416184971098	.	230240001	230600000	#4848FF	1	0.25
chr2	230600001	230840000	A.2.1.2.1.1.2.2.2.1.2	0.559537572254335	.	230600001	230840000	#FF9191	1	0.75
chr2	230840001	231520000	B.2.1.2.1.2.1.1.1	0.141040462427746	.	230840001	231520000	#4848FF	1	0.25
chr2	231520001	231680000	A.1.2.2.2.1.1.2.2.1.1	0.671676300578035	.	231520001	231680000	#FF4848	1	0.875
chr2	231680001	231920000	A.1.1.2.1.2.1.1.2	0.901734104046243	.	231680001	231920000	#FF0000	1	1
chr2	231920001	232120000	A.1.1.1.2.2.2.1.2.2.2	0.943352601156069	.	231920001	232120000	#FF0000	1	1
chr2	232120001	232440000	A.1.1.1.1.2.2.2.1.1.1.2	0.983815028901734	.	232120001	232440000	#FF0000	1	1
chr2	232440001	232680000	A.1.1.1.1.2.2.2.1.1.1.1	0.984971098265896	.	232440001	232680000	#FF0000	1	1
chr2	232680001	232800000	A.2.1.1.1.1.2.2.2.1.1	0.619653179190751	.	232680001	232800000	#FF9191	1	0.75
chr2	232800001	233120000	A.1.1.2.2.1.2.2.2.2.2.2.2	0.850867052023121	.	232800001	233120000	#FF0000	1	1
chr2	233120001	233360000	A.1.2.2.1.2.2.2.2.1.2.1	0.682080924855491	.	233120001	233360000	#FF4848	1	0.875
chr2	233360001	233680000	A.1.1.2.1.1.2.1.1.1.1	0.923699421965318	.	233360001	233680000	#FF0000	1	1
chr2	233680001	234120000	A.1.1.2.1.1.2.2.2.2.2	0.904046242774566	.	233680001	234120000	#FF0000	1	1
chr2	234120001	234440000	A.1.2.1.2.2.2.2.2.2.1.1	0.729479768786127	.	234120001	234440000	#FF4848	1	0.875
chr2	234440001	234560000	A.2.2.2.2.1.1.1.2.1.2	0.417341040462428	.	234440001	234560000	#FFDADA	1	0.625
chr2	234560001	235040000	B.1.1.1.1.1.1.2.2	0.390751445086705	.	234560001	235040000	#DADAFF	1	0.5
chr2	235040001	235400000	A.2.1.2.2.2.1.2.1	0.526011560693642	.	235040001	235400000	#FF9191	1	0.75
chr2	235400001	235520000	A.2.2.1.1.1.1.2.2.1.2.2.1.1	0.500578034682081	.	235400001	235520000	#FFDADA	1	0.625
chr2	235520001	235800000	A.2.1.1.1.2.1.1.2.1	0.613872832369942	.	235520001	235800000	#FF9191	1	0.75
chr2	235800001	235960000	A.1.2.2.1.2.2.1.1.1.1.1.1	0.694797687861272	.	235800001	235960000	#FF4848	1	0.875
chr2	235960001	236080000	A.2.2.1.1.1.1.2.2.1.2.1	0.501734104046243	.	235960001	236080000	#FFDADA	1	0.625
chr2	236080001	236400000	A.2.2.2.1.1.2.2.2.1	0.435838150289017	.	236080001	236400000	#FFDADA	1	0.625
chr2	236400001	236760000	A.1.2.2.2.2.2.2.2.1.2	0.634682080924855	.	236400001	236760000	#FF4848	1	0.875
chr2	236760001	237040000	A.2.1.1.1.1.1.1.1.2	0.63121387283237	.	236760001	237040000	#FF9191	1	0.75
chr2	237040001	237280000	A.2.1.2.2.2.2.1.1.2.1.1	0.520231213872832	.	237040001	237280000	#FF9191	1	0.75
chr2	237280001	237480000	A.2.2.1.1.1.1.2.2.1.2.2.1.2	0.499421965317919	.	237280001	237480000	#FFDADA	1	0.625
chr2	237480001	237920000	A.2.1.1.1.2.1.1.2.2	0.61271676300578	.	237480001	237920000	#FF9191	1	0.75
chr2	237920001	238080000	A.2.1.2.2.1.2.2.1	0.531791907514451	.	237920001	238080000	#FF9191	1	0.75
chr2	238080001	238280000	A.2.1.2.2.1.2.1.2.2	0.532947976878613	.	238080001	238280000	#FF9191	1	0.75
chr2	238280001	238520000	A.1.2.2.2.2.2.2.2.1.1	0.635838150289017	.	238280001	238520000	#FF4848	1	0.875
chr2	238520001	238760000	A.1.2.1.2.2.2.2.2.1.2.1.1	0.732947976878613	.	238520001	238760000	#FF4848	1	0.875
chr2	238760001	239000000	A.1.2.1.1.2.1.1.1.2.2.2	0.810404624277457	.	238760001	239000000	#FF4848	1	0.875
chr2	239000001	239240000	A.1.2.1.1.2.1.1.1.1.2	0.813872832369942	.	239000001	239240000	#FF4848	1	0.875
chr2	239240001	239600000	A.2.1.1.1.1.2.2.2.2.1	0.617341040462428	.	239240001	239600000	#FF9191	1	0.75
chr2	239600001	239720000	A.2.2.1.1.1.1.2.2.2	0.497109826589595	.	239600001	239720000	#FFDADA	1	0.625
chr2	239720001	239880000	A.2.2.1.1.1.1.2.2.1.1	0.502890173410405	.	239720001	239880000	#FFDADA	1	0.625
chr2	239880001	240080000	A.2.1.1.1.1.2.2.2.2.2	0.616184971098266	.	239880001	240080000	#FF9191	1	0.75
chr2	240080001	240440000	A.1.2.1.2.2.2.2.2.1.2.2	0.730635838150289	.	240080001	240440000	#FF4848	1	0.875
chr2	240440001	240760000	A.2.1.2.2.1.2.1.2.1	0.534104046242775	.	240440001	240760000	#FF9191	1	0.75
chr2	240760001	241160000	A.1.2.2.1.2.2.2.2.1.2.2	0.68092485549133	.	240760001	241160000	#FF4848	1	0.875
chr2	241160001	241360000	A.1.2.1.2.2.2.1.2.1.1	0.742196531791907	.	241160001	241360000	#FF4848	1	0.875
chr2	241360001	241520000	A.2.1.1.1.1.2.1.2.1	0.625433526011561	.	241360001	241520000	#FF9191	1	0.75
chr2	241520001	241720000	A.2.1.1.1.1.2.1.2.2	0.624277456647399	.	241520001	241720000	#FF9191	1	0.75
chr2	241720001	241880000	A.1.2.2.1.2.2.2.2.2.2.2.2	0.676300578034682	.	241720001	241880000	#FF4848	1	0.875
chr2	241880001	242200000	A.1.2.1.1.2.2.1.1.1.1	0.797687861271676	.	241880001	242200000	#FF4848	1	0.875
chr2	242200001	242320000	A.1.2.2.1.2.2.2.2.2.2.1	0.678612716763006	.	242200001	242320000	#FF4848	1	0.875
chr2	242320001	242600000	A.1.2.1.1.2.2.1.2.1	0.794219653179191	.	242320001	242600000	#FF4848	1	0.875
chr2	242600001	242840000	A.1.2.1.1.2.2.1.1.1.2	0.796531791907514	.	242600001	242840000	#FF4848	1	0.875
chr2	242840001	243080000	A.2.1.1.1.1.2.1.1	0.626589595375723	.	242840001	243080000	#FF9191	1	0.75
chr3	80001	400000	B.2.2.1.1.2.2.1	0.0997150997150997	.	80001	400000	#0000FF	1	0.125
chr3	400001	600000	B.2.2.2.2.1.2.2.2.2	0.00854700854700855	.	400001	600000	#0000FF	1	0.125
chr3	680001	920000	B.2.2.2.2.1.2.2.2.2	0.00854700854700855	.	680001	920000	#0000FF	1	0.125
chr3	920001	1160000	B.2.2.2.1.2.1.2.2	0.0313390313390313	.	920001	1160000	#0000FF	1	0.125
chr3	1160001	1440000	B.1.2.1.2.2.1.1.2.2	0.274928774928775	.	1160001	1440000	#9191FF	1	0.375
chr3	1440001	1680000	B.2.2.1.1.2.1.2.1.1.1	0.108262108262108	.	1440001	1680000	#0000FF	1	0.125
chr3	1680001	1760000	B.2.1.1.2.1.1.2.2	0.217948717948718	.	1680001	1760000	#4848FF	1	0.25
chr3	1760001	2080000	B.2.2.2.1.2.2.1	0.0299145299145299	.	1760001	2080000	#0000FF	1	0.125
chr3	2080001	2360000	B.2.1.2.1.1.1.1.2.1	0.196581196581197	.	2080001	2360000	#4848FF	1	0.25
chr3	2360001	2760000	B.1.2.1.1.2.1.2.1.1	0.301994301994302	.	2360001	2760000	#9191FF	1	0.375
chr3	2760001	3080000	B.1.1.1.1.1.1.1.2	0.398860398860399	.	2760001	3080000	#DADAFF	1	0.5
chr3	3080001	3440000	A.2.2.1.2.1.1.2.1	0.474358974358974	.	3080001	3440000	#FFDADA	1	0.625
chr3	3440001	3640000	B.1.1.2.2.1.2.1.2.2	0.33048433048433	.	3440001	3640000	#DADAFF	1	0.5
chr3	3640001	3880000	B.1.1.1.1.1.1.1.1	0.4002849002849	.	3640001	3880000	#DADAFF	1	0.5
chr3	3880001	4360000	B.2.1.1.2.1.1.1.1.2	0.223646723646724	.	3880001	4360000	#4848FF	1	0.25
chr3	4360001	4760000	A.1.2.1.1.1.2.1.2.1	0.786324786324786	.	4360001	4760000	#FF4848	1	0.875
chr3	4760001	5080000	A.1.1.2.1.1.1.1.1.2	0.908831908831909	.	4760001	5080000	#FF0000	1	1
chr3	5080001	5280000	A.1.2.2.2.2.2.1.2.1.1	0.653846153846154	.	5080001	5280000	#FF4848	1	0.875
chr3	5280001	5520000	B.1.2.1.2.2.1.1.1.2	0.279202279202279	.	5280001	5520000	#9191FF	1	0.375
chr3	5520001	5760000	B.2.2.1.1.2.1.2.2.2	0.101139601139601	.	5520001	5760000	#0000FF	1	0.125
chr3	5760001	5920000	B.2.1.1.1.1.2.1.2	0.239316239316239	.	5760001	5920000	#4848FF	1	0.25
chr3	5920001	6120000	B.2.2.1.1.2.1.2.2.1	0.102564102564103	.	5920001	6120000	#0000FF	1	0.125
chr3	6120001	6480000	B.2.1.1.1.1.2.2.1	0.237891737891738	.	6120001	6480000	#4848FF	1	0.25
chr3	6480001	6760000	B.2.1.2.1.1.1.1.2.2.2	0.193732193732194	.	6480001	6760000	#4848FF	1	0.25
chr3	6760001	6960000	B.2.1.1.2.1.1.1.1.1.1	0.226495726495726	.	6760001	6960000	#4848FF	1	0.25
chr3	6960001	7240000	B.2.1.1.2.1.1.1.1.1.2	0.225071225071225	.	6960001	7240000	#4848FF	1	0.25
chr3	7240001	7600000	B.1.2.1.2.2.1.1.1.1	0.280626780626781	.	7240001	7600000	#9191FF	1	0.375
chr3	7600001	7840000	B.1.2.2.1.1.2.1.1	0.269230769230769	.	7600001	7840000	#9191FF	1	0.375
chr3	7840001	8120000	B.2.1.2.1.1.1.1.1	0.198005698005698	.	7840001	8120000	#4848FF	1	0.25
chr3	8120001	8480000	A.2.2.1.2.1.1.2.2	0.472934472934473	.	8120001	8480000	#FFDADA	1	0.625
chr3	8480001	8680000	A.1.2.1.1.2.1.1.1.2.1	0.776353276353276	.	8480001	8680000	#FF4848	1	0.875
chr3	8680001	8960000	A.1.1.2.1.1.1.1.1.1	0.91025641025641	.	8680001	8960000	#FF0000	1	1
chr3	8960001	9400000	A.1.1.1.2.1.2.1.1.2.1	0.94017094017094	.	8960001	9400000	#FF0000	1	1
chr3	9400001	9680000	A.1.1.2.2.1.2.2	0.841880341880342	.	9400001	9680000	#FF0000	1	1
chr3	9680001	10000000	A.1.1.1.1.1.2.2.2.1	0.99002849002849	.	9680001	10000000	#FF0000	1	1
chr3	10000001	10320000	A.1.1.1.1.2.2.1.2.2	0.971509971509972	.	10000001	10320000	#FF0000	1	1
chr3	10320001	10720000	A.1.1.1.2.2.1.2.1.1	0.921652421652422	.	10320001	10720000	#FF0000	1	1
chr3	10720001	11120000	A.1.2.2.1.2.1.1.1.2	0.685185185185185	.	10720001	11120000	#FF4848	1	0.875
chr3	11120001	11480000	A.1.2.1.2.2.2.2.1	0.707977207977208	.	11120001	11480000	#FF4848	1	0.875
chr3	11480001	11680000	A.1.1.2.1.1.2.1.1.1.1.1	0.9002849002849	.	11480001	11680000	#FF0000	1	1
chr3	11680001	11880000	A.1.2.1.2.1.2.2.1.2.2.2	0.727920227920228	.	11680001	11880000	#FF4848	1	0.875
chr3	11880001	12240000	A.2.2.1.1.1.2.2.1.2.1	0.495726495726496	.	11880001	12240000	#FFDADA	1	0.625
chr3	12240001	12560000	A.2.1.1.2.2.1.2.1.1.1	0.596866096866097	.	12240001	12560000	#FF9191	1	0.75
chr3	12560001	12880000	A.1.1.1.1.1.2.1.1.2	0.995726495726496	.	12560001	12880000	#FF0000	1	1
chr3	12880001	13120000	A.1.1.1.2.2.1.2.1.2	0.92022792022792	.	12880001	13120000	#FF0000	1	1
chr3	13120001	13240000	A.1.2.1.2.2.2.2.2.2.1.2	0.702279202279202	.	13120001	13240000	#FF4848	1	0.875
chr3	13240001	13520000	A.1.1.1.1.2.2.1.1	0.974358974358974	.	13240001	13520000	#FF0000	1	1
chr3	13520001	13720000	A.1.1.2.2.2.2.1.2.1.1	0.82051282051282	.	13520001	13720000	#FF0000	1	1
chr3	13720001	13960000	A.2.1.1.2.2.1.2.1.2.2	0.592592592592593	.	13720001	13960000	#FF9191	1	0.75
chr3	13960001	14160000	A.2.2.2.1.2.2.2.1	0.423076923076923	.	13960001	14160000	#FFDADA	1	0.625
chr3	14160001	14480000	A.1.1.1.1.2.2.1.2.1	0.972934472934473	.	14160001	14480000	#FF0000	1	1
chr3	14480001	14680000	A.1.2.1.2.1.2.2.1.1.2	0.732193732193732	.	14480001	14680000	#FF4848	1	0.875
chr3	14680001	15000000	A.1.1.2.2.1.2.1	0.843304843304843	.	14680001	15000000	#FF0000	1	1
chr3	15000001	15120000	A.1.1.2.2.2.2.1.1.1	0.823361823361823	.	15000001	15120000	#FF0000	1	1
chr3	15120001	15280000	A.1.2.1.2.1.2.2.2.2	0.723646723646724	.	15120001	15280000	#FF4848	1	0.875
chr3	15280001	15400000	A.1.1.1.2.2.1.1.2.2.2	0.923076923076923	.	15280001	15400000	#FF0000	1	1
chr3	15400001	15640000	A.1.1.1.2.2.1.1.2.2.1	0.924501424501424	.	15400001	15640000	#FF0000	1	1
chr3	15640001	16280000	A.1.1.2.1.2.2.1.1	0.861823361823362	.	15640001	16280000	#FF0000	1	1
chr3	16280001	16360000	A.1.2.2.2.2.2.1.1	0.655270655270655	.	16280001	16360000	#FF4848	1	0.875
chr3	16360001	16560000	A.1.1.1.2.1.2.1.1.1.1.1	0.944444444444444	.	16360001	16560000	#FF0000	1	1
chr3	16560001	17000000	A.1.1.1.2.1.2.1.2.1	0.937321937321937	.	16560001	17000000	#FF0000	1	1
chr3	17000001	17280000	A.1.1.2.1.2.2.2.1.1	0.856125356125356	.	17000001	17280000	#FF0000	1	1
chr3	17280001	17480000	A.1.2.2.2.2.2.1.2.2.1.2	0.648148148148148	.	17280001	17480000	#FF4848	1	0.875
chr3	17480001	17840000	A.1.2.2.2.2.2.1.2.2.1.1.1	0.650997150997151	.	17480001	17840000	#FF4848	1	0.875
chr3	17840001	18160000	A.2.1.2.2.1.1.1.2.2.1	0.544159544159544	.	17840001	18160000	#FF9191	1	0.75
chr3	18160001	18480000	A.2.1.2.2.2.1.1.1.2	0.527065527065527	.	18160001	18480000	#FF9191	1	0.75
chr3	18480001	19000000	B.2.2.1.2.1.1.2.1	0.0868945868945869	.	18480001	19000000	#0000FF	1	0.125
chr3	19000001	19160000	B.2.1.2.1.1.1.2	0.192307692307692	.	19000001	19160000	#4848FF	1	0.25
chr3	19160001	19440000	B.2.2.1.1.2.1.2.1.2.2	0.103988603988604	.	19160001	19440000	#0000FF	1	0.125
chr3	19440001	19920000	B.2.2.2.2.1.2.2.2.1	0.00997150997150997	.	19440001	19920000	#0000FF	1	0.125
chr3	19920001	20240000	A.2.2.1.2.1.1.1.1	0.478632478632479	.	19920001	20240000	#FFDADA	1	0.625
chr3	20240001	20440000	B.2.1.1.1.1.2.2.2.1	0.236467236467236	.	20240001	20440000	#4848FF	1	0.25
chr3	20440001	20600000	B.2.1.2.1.1.2.2.2.1	0.183760683760684	.	20440001	20600000	#4848FF	1	0.25
chr3	20600001	20800000	B.2.1.1.1.1.2.2.2.2	0.235042735042735	.	20600001	20800000	#4848FF	1	0.25
chr3	20800001	21000000	B.2.1.2.2.2.2.2.2.2.1	0.136752136752137	.	20800001	21000000	#4848FF	1	0.25
chr3	21000001	21440000	B.2.2.1.1.2.1.2.1.2.1	0.105413105413105	.	21000001	21440000	#0000FF	1	0.125
chr3	21440001	21760000	B.1.2.2.2.2.1.1	0.254985754985755	.	21440001	21760000	#9191FF	1	0.375
chr3	21760001	21920000	B.1.1.2.1.2.1.1.2.2	0.347578347578348	.	21760001	21920000	#DADAFF	1	0.5
chr3	21920001	22240000	B.2.2.1.1.2.1.2.1.1.2	0.106837606837607	.	21920001	22240000	#0000FF	1	0.125
chr3	22240001	22560000	B.2.2.2.1.2.1.2.1	0.0327635327635328	.	22240001	22560000	#0000FF	1	0.125
chr3	22560001	22760000	B.2.1.2.1.1.2.2.1.1.1	0.188034188034188	.	22560001	22760000	#4848FF	1	0.25
chr3	22760001	23000000	B.1.1.2.1.2.2.2	0.341880341880342	.	22760001	23000000	#DADAFF	1	0.5
chr3	23000001	23360000	A.2.1.1.1.1.2.1.2	0.635327635327635	.	23000001	23360000	#FF9191	1	0.75
chr3	23360001	24040000	A.1.1.2.1.2.1.1.1.1	0.883190883190883	.	23360001	24040000	#FF0000	1	1
chr3	24040001	24360000	B.1.1.1.1.1.1.2	0.397435897435897	.	24040001	24360000	#DADAFF	1	0.5
chr3	24360001	24600000	B.1.1.2.2.1.2.1.2.1	0.331908831908832	.	24360001	24600000	#DADAFF	1	0.5
chr3	24600001	24800000	B.1.1.1.2.1.2.1	0.374643874643875	.	24600001	24800000	#DADAFF	1	0.5
chr3	24800001	25000000	A.2.2.1.2.1.1.1.2.1	0.477207977207977	.	24800001	25000000	#FFDADA	1	0.625
chr3	25000001	25360000	A.2.1.1.1.1.2.1.1.1	0.638176638176638	.	25000001	25360000	#FF9191	1	0.75
chr3	25360001	25480000	A.1.2.2.2.2.2.1.2.1.2	0.652421652421652	.	25360001	25480000	#FF4848	1	0.875
chr3	25480001	25640000	A.1.1.2.1.2.1.1.2.2.2	0.877492877492878	.	25480001	25640000	#FF0000	1	1
chr3	25640001	25920000	A.2.2.1.2.1.1.1.2.2	0.475783475783476	.	25640001	25920000	#FFDADA	1	0.625
chr3	25920001	26360000	B.2.1.2.2.2.2.1.2.2	0.142450142450142	.	25920001	26360000	#4848FF	1	0.25
chr3	26360001	26480000	B.2.1.1.2.1.1.1.2.1	0.222222222222222	.	26360001	26480000	#4848FF	1	0.25
chr3	26480001	26600000	B.2.1.2.2.2.1.2	0.146723646723647	.	26480001	26600000	#4848FF	1	0.25
chr3	26600001	26840000	B.2.1.2.1.1.1.1.2.2.1	0.195156695156695	.	26600001	26840000	#4848FF	1	0.25
chr3	26840001	27040000	B.2.1.2.2.2.2.2.2.2.2	0.135327635327635	.	26840001	27040000	#4848FF	1	0.25
chr3	27040001	27360000	B.2.1.2.2.2.2.2.2.1.1	0.13960113960114	.	27040001	27360000	#4848FF	1	0.25
chr3	27360001	27560000	A.2.2.2.2.1.1	0.418803418803419	.	27360001	27560000	#FFDADA	1	0.625
chr3	27560001	27840000	B.1.2.1.2.2.1.1.2.1.2	0.276353276353276	.	27560001	27840000	#9191FF	1	0.375
chr3	27840001	28040000	B.2.1.1.1.1.2.1.1	0.240740740740741	.	27840001	28040000	#4848FF	1	0.25
chr3	28040001	28240000	B.2.1.2.2.2.2.2.2.1.2	0.138176638176638	.	28040001	28240000	#4848FF	1	0.25
chr3	28240001	28440000	B.1.2.1.1.2.1.2.1.2	0.300569800569801	.	28240001	28440000	#9191FF	1	0.375
chr3	28440001	28600000	B.2.1.1.2.1.1.1.2.2	0.220797720797721	.	28440001	28600000	#4848FF	1	0.25
chr3	28600001	28880000	B.1.2.1.2.2.1.1.2.1.1	0.277777777777778	.	28600001	28880000	#9191FF	1	0.375
chr3	28880001	29160000	B.1.1.2.1.2.1.1.2.1.2	0.349002849002849	.	28880001	29160000	#DADAFF	1	0.5
chr3	29160001	29320000	A.2.1.2.2.1.1.1.2.2.2	0.542735042735043	.	29160001	29320000	#FF9191	1	0.75
chr3	29320001	29480000	A.1.2.1.1.2.1.1.1.2.2.2	0.773504273504274	.	29320001	29480000	#FF4848	1	0.875
chr3	29480001	29800000	A.1.2.1.1.2.1.1.1.2.2.1	0.774928774928775	.	29480001	29800000	#FF4848	1	0.875
chr3	29800001	30080000	A.2.1.2.2.1.1.1.2.1	0.545584045584046	.	29800001	30080000	#FF9191	1	0.75
chr3	30080001	30240000	A.1.2.2.2.2.2.1.2.2.1.1.2	0.64957264957265	.	30080001	30240000	#FF4848	1	0.875
chr3	30240001	30360000	A.2.1.2.2.2.1.1.2.2.2	0.522792022792023	.	30240001	30360000	#FF9191	1	0.75
chr3	30360001	30840000	A.1.2.1.1.2.2.1.2	0.754985754985755	.	30360001	30840000	#FF4848	1	0.875
chr3	30840001	31360000	A.1.1.2.1.2.2.2.2	0.853276353276353	.	30840001	31360000	#FF0000	1	1
chr3	31360001	31600000	A.1.2.1.1.2.2.1.1.1.2.1	0.759259259259259	.	31360001	31600000	#FF4848	1	0.875
chr3	31600001	31880000	A.1.1.1.2.1.2.1.1.1.2	0.941595441595442	.	31600001	31880000	#FF0000	1	1
chr3	31880001	32240000	A.1.2.1.1.1.1.1.1.1	0.801994301994302	.	31880001	32240000	#FF4848	1	0.875
chr3	32240001	32480000	A.1.1.2.1.1.2.1.1.1.1.2	0.898860398860399	.	32240001	32480000	#FF0000	1	1
chr3	32480001	32760000	A.1.1.1.2.2.1.1.2.1	0.925925925925926	.	32480001	32760000	#FF0000	1	1
chr3	32760001	33080000	A.1.1.1.1.1.2.1.1.1	0.997150997150997	.	32760001	33080000	#FF0000	1	1
chr3	33080001	33400000	A.1.1.1.1.2.2.2.2.2.2	0.961538461538462	.	33080001	33400000	#FF0000	1	1
chr3	33400001	33480000	A.1.2.1.2.2.1.1.1.1	0.722222222222222	.	33400001	33480000	#FF4848	1	0.875
chr3	33480001	33880000	A.1.1.1.1.2.2.2.2.2.1	0.962962962962963	.	33480001	33880000	#FF0000	1	1
chr3	33880001	34200000	A.2.1.1.2.2.2.2.2.2.2.1	0.581196581196581	.	33880001	34200000	#FF9191	1	0.75
chr3	34200001	34640000	A.1.2.1.1.2.2.1.1.2	0.756410256410256	.	34200001	34640000	#FF4848	1	0.875
chr3	34640001	35160000	A.2.1.1.2.2.2.2.1	0.586894586894587	.	34640001	35160000	#FF9191	1	0.75
chr3	35160001	35480000	A.2.1.2.1.2.1.2.1.2	0.555555555555556	.	35160001	35480000	#FF9191	1	0.75
chr3	35480001	35600000	A.2.1.2.1.1.2.2.1.2	0.568376068376068	.	35480001	35600000	#FF9191	1	0.75
chr3	35600001	35760000	A.2.2.1.1.1.2.2.2.1	0.492877492877493	.	35600001	35760000	#FFDADA	1	0.625
chr3	35760001	35920000	A.2.1.2.1.2.1.2.1.1	0.556980056980057	.	35760001	35920000	#FF9191	1	0.75
chr3	35920001	36280000	A.2.2.1.1.1.2.2.2.2.2	0.49002849002849	.	35920001	36280000	#FFDADA	1	0.625
chr3	36280001	36760000	A.1.2.2.1.2.1.1.2.1.1	0.683760683760684	.	36280001	36760000	#FF4848	1	0.875
chr3	36760001	37000000	A.1.2.1.2.1.2.2.1.2.1	0.730769230769231	.	36760001	37000000	#FF4848	1	0.875
chr3	37000001	37360000	A.1.1.1.1.2.2.2.2.1	0.964387464387464	.	37000001	37360000	#FF0000	1	1
chr3	37360001	37800000	A.1.1.2.1.1.2.1.1.1.2	0.897435897435897	.	37360001	37800000	#FF0000	1	1
chr3	37800001	38040000	A.1.1.2.2.2.2.1.2.1.2.2.1	0.817663817663818	.	37800001	38040000	#FF0000	1	1
chr3	38040001	38280000	A.1.1.2.2.2.2.1.2.1.2.1	0.819088319088319	.	38040001	38280000	#FF0000	1	1
chr3	38280001	38560000	A.1.2.1.2.2.2.2.2.2.1.1.1	0.705128205128205	.	38280001	38560000	#FF4848	1	0.875
chr3	38560001	38680000	A.1.2.1.2.1.2.2.1.1.1	0.733618233618234	.	38560001	38680000	#FF4848	1	0.875
chr3	38680001	39080000	A.2.1.2.1.1.2.1.2.2.2	0.571225071225071	.	38680001	39080000	#FF9191	1	0.75
chr3	39080001	39360000	A.1.1.1.2.1.1.1.2	0.952991452991453	.	39080001	39360000	#FF0000	1	1
chr3	39360001	39480000	A.2.1.1.2.2.1.2.2.1	0.591168091168091	.	39360001	39480000	#FF9191	1	0.75
chr3	39480001	39800000	B.1.2.2.1.1.2.2	0.266381766381766	.	39480001	39800000	#9191FF	1	0.375
chr3	39800001	40200000	B.2.1.1.2.1.1.2.1	0.219373219373219	.	39800001	40200000	#4848FF	1	0.25
chr3	40200001	40520000	A.2.2.1.1.1.2.1.2	0.498575498575499	.	40200001	40520000	#FFDADA	1	0.625
chr3	40520001	40680000	A.2.1.1.2.2.1.2.2.2	0.58974358974359	.	40520001	40680000	#FF9191	1	0.75
chr3	40680001	40920000	A.2.1.2.1.2.2.1.2.2	0.54985754985755	.	40680001	40920000	#FF9191	1	0.75
chr3	40920001	41240000	A.1.2.1.1.2.2.2.2.1	0.747863247863248	.	40920001	41240000	#FF4848	1	0.875
chr3	41240001	41360000	A.2.1.1.2.1.2.2.2.1	0.605413105413105	.	41240001	41360000	#FF9191	1	0.75
chr3	41360001	41960000	A.2.2.2.1.1.1.2.1	0.441595441595442	.	41360001	41960000	#FFDADA	1	0.625
chr3	41960001	42120000	A.1.2.1.2.2.1.1.2	0.719373219373219	.	41960001	42120000	#FF4848	1	0.875
chr3	42120001	42360000	A.1.2.2.1.2.2.1.2	0.673789173789174	.	42120001	42360000	#FF4848	1	0.875
chr3	42360001	42600000	A.1.2.1.2.2.2.2.2.2.1.1.2	0.703703703703704	.	42360001	42600000	#FF4848	1	0.875
chr3	42600001	42920000	A.1.1.1.2.2.1.1.1.1	0.928774928774929	.	42600001	42920000	#FF0000	1	1
chr3	42920001	43200000	A.2.2.1.1.1.2.1.1	0.5	.	42920001	43200000	#FFDADA	1	0.625
chr3	43200001	43640000	A.1.2.2.1.2.1.1.1.1	0.686609686609687	.	43200001	43640000	#FF4848	1	0.875
chr3	43640001	43800000	A.2.1.2.1.1.2.1.2.1	0.574074074074074	.	43640001	43800000	#FF9191	1	0.75
chr3	43800001	44200000	A.2.1.1.2.2.1.2.1.1.2	0.595441595441595	.	43800001	44200000	#FF9191	1	0.75
chr3	44200001	44360000	A.2.2.1.1.2.1.1.1	0.488603988603989	.	44200001	44360000	#FFDADA	1	0.625
chr3	44360001	44520000	A.1.2.2.1.1.1.2.2.1	0.695156695156695	.	44360001	44520000	#FF4848	1	0.875
chr3	44520001	44800000	A.2.1.1.2.1.2.1.1	0.612535612535613	.	44520001	44800000	#FF9191	1	0.75
chr3	44800001	45000000	A.1.2.1.2.2.2.2.2.2.2	0.700854700854701	.	44800001	45000000	#FF4848	1	0.875
chr3	45000001	45280000	A.1.1.2.2.2.2.1.2.1.2.2.2	0.816239316239316	.	45000001	45280000	#FF0000	1	1
chr3	45280001	45440000	A.2.1.1.2.1.2.1.2.2	0.608262108262108	.	45280001	45440000	#FF9191	1	0.75
chr3	45440001	45720000	A.1.1.2.2.2.2.1.2.2.1	0.814814814814815	.	45440001	45720000	#FF0000	1	1
chr3	45720001	46200000	A.1.2.1.2.1.2.2.1.2.2.1	0.729344729344729	.	45720001	46200000	#FF4848	1	0.875
chr3	46200001	46440000	A.2.1.2.1.2.2.1.2.1	0.551282051282051	.	46200001	46440000	#FF9191	1	0.75
chr3	46440001	46880000	A.2.1.1.2.1.2.1.2.1.1	0.611111111111111	.	46440001	46880000	#FF9191	1	0.75
chr3	46880001	47120000	A.1.2.1.2.2.1.2.2.2.2.2	0.712250712250712	.	46880001	47120000	#FF4848	1	0.875
chr3	47120001	47440000	A.1.2.1.2.1.1.2.1	0.740740740740741	.	47120001	47440000	#FF4848	1	0.875
chr3	47480001	47720000	A.1.2.1.2.1.1.2.2.2	0.737891737891738	.	47480001	47720000	#FF4848	1	0.875
chr3	47760001	47920000	A.1.2.1.2.1.1.2.2.2	0.737891737891738	.	47760001	47920000	#FF4848	1	0.875
chr3	47920001	48000000	A.1.2.1.2.2.1.2.2.1	0.716524216524216	.	47920001	48000000	#FF4848	1	0.875
chr3	48040001	48160000	A.1.2.1.2.2.1.2.2.1	0.716524216524216	.	48040001	48160000	#FF4848	1	0.875
chr3	48200001	48240000	A.1.2.1.2.2.1.2.2.1	0.716524216524216	.	48200001	48240000	#FF4848	1	0.875
chr3	48280001	48320000	A.1.2.1.2.2.1.2.2.1	0.716524216524216	.	48280001	48320000	#FF4848	1	0.875
chr3	48320001	48440000	A.2.1.2.1.1.1	0.578347578347578	.	48320001	48440000	#FF9191	1	0.75
chr3	48480001	48520000	A.1.2.1.2.2.1.2.2.2.2.1	0.713675213675214	.	48480001	48520000	#FF4848	1	0.875
chr3	48720001	48760000	A.1.2.1.2.2.1.2.2.2.2.1	0.713675213675214	.	48720001	48760000	#FF4848	1	0.875
chr3	48800001	49000000	A.1.2.1.2.2.1.2.2.2.2.1	0.713675213675214	.	48800001	49000000	#FF4848	1	0.875
chr3	49040001	49120000	A.1.1.2.2.2.1.1.2.2.2	0.83048433048433	.	49040001	49120000	#FF0000	1	1
chr3	49160001	49240000	A.1.1.2.2.2.1.1.2.2.2	0.83048433048433	.	49160001	49240000	#FF0000	1	1
chr3	49280001	49480000	A.1.1.2.2.2.1.1.2.2.2	0.83048433048433	.	49280001	49480000	#FF0000	1	1
chr3	49520001	49560000	A.1.1.2.2.2.1.1.2.2.2	0.83048433048433	.	49520001	49560000	#FF0000	1	1
chr3	49600001	49680000	A.1.1.2.2.2.1.1.2.2.1	0.831908831908832	.	49600001	49680000	#FF0000	1	1
chr3	49760001	50080000	A.1.1.2.2.2.1.1.2.2.1	0.831908831908832	.	49760001	50080000	#FF0000	1	1
chr3	50080001	50400000	A.1.1.1.2.2.1.1.1.2	0.927350427350427	.	50080001	50400000	#FF0000	1	1
chr3	50400001	50680000	A.1.1.2.2.2.2.1.1.2	0.821937321937322	.	50400001	50680000	#FF0000	1	1
chr3	50680001	51200000	B.1.2.1.2.2.2	0.272079772079772	.	50680001	51200000	#9191FF	1	0.375
chr3	51200001	51400000	B.1.1.2.2.1.1.1	0.34045584045584	.	51200001	51400000	#DADAFF	1	0.5
chr3	51400001	51760000	A.1.1.2.2.2.1.1.1.2.2	0.836182336182336	.	51400001	51760000	#FF0000	1	1
chr3	51760001	51960000	A.2.1.1.2.1.2.2.2.2.1	0.603988603988604	.	51760001	51960000	#FF9191	1	0.75
chr3	51960001	52240000	A.1.1.2.2.1.1.1.2.2	0.847578347578348	.	51960001	52240000	#FF0000	1	1
chr3	52240001	52560000	A.1.1.2.2.1.1.1.2.1	0.849002849002849	.	52240001	52560000	#FF0000	1	1
chr3	52560001	52800000	A.1.2.1.2.1.1.2.2.1	0.739316239316239	.	52560001	52800000	#FF4848	1	0.875
chr3	52800001	53360000	A.1.1.2.2.1.1.1.1.1	0.851851851851852	.	52800001	53360000	#FF0000	1	1
chr3	53360001	53680000	A.1.1.2.2.2.2.1.2.2.2	0.813390313390313	.	53360001	53680000	#FF0000	1	1
chr3	53680001	53920000	A.1.2.1.2.2.1.1.1.2	0.720797720797721	.	53680001	53920000	#FF4848	1	0.875
chr3	53920001	54400000	A.2.2.1.1.1.2.2.1.1	0.497150997150997	.	53920001	54400000	#FFDADA	1	0.625
chr3	54400001	54560000	A.2.2.2.1.2.2.2.2.2	0.42022792022792	.	54400001	54560000	#FFDADA	1	0.625
chr3	54560001	54840000	A.2.2.1.1.1.2.2.1.2.2	0.494301994301994	.	54560001	54840000	#FFDADA	1	0.625
chr3	54840001	54920000	A.2.2.1.1.2.1.1.2	0.487179487179487	.	54840001	54920000	#FFDADA	1	0.625
chr3	54920001	55280000	A.2.1.2.1.1.2.1.2.2.1	0.572649572649573	.	54920001	55280000	#FF9191	1	0.75
chr3	55280001	55560000	A.2.1.2.1.2.1.1.2	0.558404558404558	.	55280001	55560000	#FF9191	1	0.75
chr3	55560001	55720000	A.1.2.2.1.1.1.2.1	0.696581196581197	.	55560001	55720000	#FF4848	1	0.875
chr3	55720001	56360000	A.1.2.2.1.2.1.1.2.1.2	0.682336182336182	.	55720001	56360000	#FF4848	1	0.875
chr3	56360001	56720000	A.1.2.1.2.2.2.2.2.1	0.706552706552707	.	56360001	56720000	#FF4848	1	0.875
chr3	56720001	57000000	A.1.2.2.1.1.1.2.2.2	0.693732193732194	.	56720001	57000000	#FF4848	1	0.875
chr3	57000001	57080000	A.2.1.1.2.1.2.2.2.2.2	0.602564102564103	.	57000001	57080000	#FF9191	1	0.75
chr3	57080001	57320000	A.1.2.1.2.1.1.1.2.2	0.742165242165242	.	57080001	57320000	#FF4848	1	0.875
chr3	57320001	57480000	A.2.1.1.2.1.2.1.2.1.2	0.60968660968661	.	57320001	57480000	#FF9191	1	0.75
chr3	57480001	57680000	A.1.2.1.2.1.1.1.2.1	0.743589743589744	.	57480001	57680000	#FF4848	1	0.875
chr3	57680001	57840000	A.1.2.1.2.2.1.2.2.2.1	0.715099715099715	.	57680001	57840000	#FF4848	1	0.875
chr3	57840001	58120000	A.1.1.2.2.2.1.1.1.2.1	0.837606837606838	.	57840001	58120000	#FF0000	1	1
chr3	58120001	58560000	A.1.1.1.2.2.1.2.2	0.918803418803419	.	58120001	58560000	#FF0000	1	1
chr3	58560001	58800000	A.2.2.2.1.2.1.1	0.431623931623932	.	58560001	58800000	#FFDADA	1	0.625
chr3	58800001	59120000	A.2.2.2.1.2.1.2.2.2.1	0.427350427350427	.	58800001	59120000	#FFDADA	1	0.625
chr3	59120001	59280000	A.2.2.2.1.2.1.2.2.1	0.428774928774929	.	59120001	59280000	#FFDADA	1	0.625
chr3	59280001	59480000	A.2.2.1.1.2.1.2.1	0.485754985754986	.	59280001	59480000	#FFDADA	1	0.625
chr3	59480001	59640000	A.2.1.2.1.1.2.2.2.2.2.2.1	0.562678062678063	.	59480001	59640000	#FF9191	1	0.75
chr3	59640001	59800000	A.2.1.1.2.2.2.2.2.2.1	0.582621082621083	.	59640001	59800000	#FF9191	1	0.75
chr3	59800001	59960000	A.2.1.2.1.1.2.2.2.2.1	0.565527065527066	.	59800001	59960000	#FF9191	1	0.75
chr3	59960001	60120000	A.2.1.2.1.1.2.2.2.2.2.1	0.564102564102564	.	59960001	60120000	#FF9191	1	0.75
chr3	60120001	60320000	A.2.2.1.1.1.2.2.2.2.1	0.491452991452991	.	60120001	60320000	#FFDADA	1	0.625
chr3	60320001	60760000	A.2.2.1.1.2.1.2.2	0.484330484330484	.	60320001	60760000	#FFDADA	1	0.625
chr3	60760001	60880000	A.2.2.2.1.2.2.1	0.424501424501425	.	60760001	60880000	#FFDADA	1	0.625
chr3	60880001	61280000	A.2.1.2.1.2.1.2.2	0.554131054131054	.	60880001	61280000	#FF9191	1	0.75
chr3	61280001	61560000	A.2.1.2.1.1.2.2.2.2.2.2.2	0.561253561253561	.	61280001	61560000	#FF9191	1	0.75
chr3	61560001	62120000	A.1.1.2.1.2.2.1.2.2.1	0.858974358974359	.	61560001	62120000	#FF0000	1	1
chr3	62120001	62640000	A.2.1.2.1.1.2.2.2.1	0.566951566951567	.	62120001	62640000	#FF9191	1	0.75
chr3	62640001	62920000	A.2.1.2.1.2.1.1.1	0.55982905982906	.	62640001	62920000	#FF9191	1	0.75
chr3	62920001	63160000	A.2.1.1.2.2.2.2.2.2.2.2	0.57977207977208	.	62920001	63160000	#FF9191	1	0.75
chr3	63160001	63400000	A.2.2.2.1.2.1.2.2.2.2	0.425925925925926	.	63160001	63400000	#FFDADA	1	0.625
chr3	63400001	63800000	A.2.2.2.1.2.1.2.1	0.43019943019943	.	63400001	63800000	#FFDADA	1	0.625
chr3	63800001	63960000	A.1.2.2.1.1.1.1.1	0.699430199430199	.	63800001	63960000	#FF4848	1	0.875
chr3	63960001	64360000	A.1.1.2.1.2.2.1.2.1	0.86039886039886	.	63960001	64360000	#FF0000	1	1
chr3	64360001	64480000	A.2.1.2.1.1.2.2.1.1	0.56980056980057	.	64360001	64480000	#FF9191	1	0.75
chr3	64480001	64720000	A.1.2.1.1.2.2.1.1.1.1	0.760683760683761	.	64480001	64720000	#FF4848	1	0.875
chr3	64720001	64960000	A.1.2.1.1.2.2.1.1.1.2.2	0.757834757834758	.	64720001	64960000	#FF4848	1	0.875
chr3	64960001	65160000	A.2.1.1.2.2.2.2.2.1.2	0.584045584045584	.	64960001	65160000	#FF9191	1	0.75
chr3	65160001	65440000	A.2.1.1.2.1.1.1.2	0.618233618233618	.	65160001	65440000	#FF9191	1	0.75
chr3	65440001	65680000	A.1.2.2.1.1.1.1.2	0.698005698005698	.	65440001	65680000	#FF4848	1	0.875
chr3	65680001	65840000	A.1.2.2.1.2.1.1.2.2	0.680911680911681	.	65680001	65840000	#FF4848	1	0.875
chr3	65840001	66160000	A.1.1.2.1.2.2.1.2.2.2	0.857549857549858	.	65840001	66160000	#FF0000	1	1
chr3	66280001	66600000	A.1.2.1.1.1.1.1.2.1	0.797720797720798	.	66280001	66600000	#FF4848	1	0.875
chr3	66600001	66880000	A.2.1.1.2.2.2.2.2.1.1	0.585470085470085	.	66600001	66880000	#FF9191	1	0.75
chr3	66880001	67160000	A.2.1.2.2.2.2.2.1	0.508547008547009	.	66880001	67160000	#FF9191	1	0.75
[truncated: 8,137 more rows]
