# Supplementary material for: Systematic inference and comparison of multi-scale chromatin sub-compartments connects spatial organization to cell phenotypes
Source: Nat Commun. 2021 May 10;12:2439. doi: 10.1038/s41467-021-22666-3 (PMC8110550; doi:10.1038/s41467-021-22666-3)
Supplement: Supplementary file 5 — Supplementary Dataset 2 [file 41467_2021_22666_MOESM5_ESM.zip › Supplementary_Data_1_domain_hierarchies_127HiCmaps/GM19238_B_lymphocyte_binsize=40kb.bed]

#fields: chr, pos_start, pos_end, the full compartment label describing the position in the hierachy, normalized compartment domain rank, ., pos_start, pos_end, color based on eight compartment model (A.1.1 - B.2.2), 1, eight compartment score (A.1.1 to B.2.2: 8 to 1 devided by 8)
chr1	560001	600000	A.2.2.1.1.1.1.2.2	0.550522648083624	.	560001	600000	#FFDADA	1	0.625
chr1	720001	880000	A.2.2.1.1.1.1.2.2	0.550522648083624	.	720001	880000	#FFDADA	1	0.625
chr1	920001	1000000	A.2.2.1.1.1.1.2.2	0.550522648083624	.	920001	1000000	#FFDADA	1	0.625
chr1	1040001	1160000	A.2.2.1.1.1.1.2.2	0.550522648083624	.	1040001	1160000	#FFDADA	1	0.625
chr1	1200001	1240000	A.2.2.1.1.1.1.2.2	0.550522648083624	.	1200001	1240000	#FFDADA	1	0.625
chr1	1280001	1560000	A.1.2.2.2.2.2.1.2.1.1.1.2	0.70150987224158	.	1280001	1560000	#FF4848	1	0.875
chr1	1560001	1680000	A.2.2.1.1.2.2.2.2	0.528455284552846	.	1560001	1680000	#FFDADA	1	0.625
chr1	1680001	1840000	A.1.2.2.2.2.2.1.1.1.2	0.706155632984901	.	1680001	1840000	#FF4848	1	0.875
chr1	1840001	2120000	A.2.2.2.1.2.2.2.1.2	0.475029036004646	.	1840001	2120000	#FFDADA	1	0.625
chr1	2120001	2280000	A.2.1.2.1.2.1.2.1.1	0.601626016260163	.	2120001	2280000	#FF9191	1	0.75
chr1	2280001	2360000	A.2.2.2.1.1.2.1.1	0.490127758420441	.	2280001	2360000	#FFDADA	1	0.625
chr1	2400001	2600000	A.2.2.2.1.1.2.1.1	0.490127758420441	.	2400001	2600000	#FFDADA	1	0.625
chr1	2680001	3160000	B.1.2.1.1.2.2.2.2	0.322880371660859	.	2680001	3160000	#9191FF	1	0.375
chr1	3160001	3320000	B.1.2.1.1.2.1.1.2	0.333333333333333	.	3160001	3320000	#9191FF	1	0.375
chr1	3320001	3520000	B.1.1.1.2.1.1.2.2	0.403019744483159	.	3320001	3520000	#DADAFF	1	0.5
chr1	3520001	3680000	A.2.1.2.1.1.1.2.1	0.616724738675958	.	3520001	3680000	#FF9191	1	0.75
chr1	3680001	3760000	A.2.2.2.1.1.2.2.2	0.484320557491289	.	3680001	3760000	#FFDADA	1	0.625
chr1	3760001	3840000	B.1.2.1.1.1.2.2.2	0.335656213704994	.	3760001	3840000	#9191FF	1	0.375
chr1	3960001	4360000	B.1.2.1.1.1.2.2.2	0.335656213704994	.	3960001	4360000	#9191FF	1	0.375
chr1	4360001	4400000	B.2.1.1.1.1.2.1.1	0.211382113821138	.	4360001	4400000	#4848FF	1	0.25
chr1	4440001	4840000	B.2.1.1.1.1.2.1.1	0.211382113821138	.	4440001	4840000	#4848FF	1	0.25
chr1	4840001	5520000	B.2.1.2.1.2.1.2.1	0.128919860627178	.	4840001	5520000	#4848FF	1	0.25
chr1	5520001	6000000	B.1.2.1.1.2.2.1.2	0.329849012775842	.	5520001	6000000	#9191FF	1	0.375
chr1	6000001	6240000	A.2.2.1.1.1.2.2.2.2.2	0.538908246225319	.	6000001	6240000	#FFDADA	1	0.625
chr1	6240001	6560000	A.1.2.2.2.2.1.1.2.1	0.714285714285714	.	6240001	6560000	#FF4848	1	0.875
chr1	6560001	6960000	A.1.2.2.2.1.1.1.2	0.735191637630662	.	6560001	6960000	#FF4848	1	0.875
chr1	6960001	7120000	B.1.1.2.2.1.1.1.1.2	0.365853658536585	.	6960001	7120000	#DADAFF	1	0.5
chr1	7120001	7440000	B.1.2.1.1.1.2.1.1.2	0.342624854819977	.	7120001	7440000	#9191FF	1	0.375
chr1	7440001	7640000	B.1.2.1.1.2.2.2.1.1.1.1	0.328687572590012	.	7440001	7640000	#9191FF	1	0.375
chr1	7640001	7720000	B.1.1.2.2.1.1.1.2.1	0.364692218350755	.	7640001	7720000	#DADAFF	1	0.5
chr1	7720001	8000000	A.2.2.1.1.1.2.2.2.1.1	0.542392566782811	.	7720001	8000000	#FFDADA	1	0.625
chr1	8000001	8200000	A.1.2.2.2.2.2.1.2.2.1.1	0.696864111498258	.	8000001	8200000	#FF4848	1	0.875
chr1	8200001	8440000	A.2.1.1.2.1.1.1.2.1.2	0.652729384436701	.	8200001	8440000	#FF9191	1	0.75
chr1	8440001	8920000	A.1.1.1.2.2.2.1	0.959349593495935	.	8440001	8920000	#FF0000	1	1
chr1	8920001	9080000	A.2.1.1.2.2.1.2.1	0.631823461091754	.	8920001	9080000	#FF9191	1	0.75
chr1	9080001	9280000	A.1.2.1.2.2.1.2.1.2	0.799070847851336	.	9080001	9280000	#FF4848	1	0.875
chr1	9280001	9520000	A.1.2.1.2.2.1.1.1.2.2.2	0.808362369337979	.	9280001	9520000	#FF4848	1	0.875
chr1	9520001	9760000	A.1.2.1.2.2.1.1.1.1.1.2	0.813008130081301	.	9520001	9760000	#FF4848	1	0.875
chr1	9760001	10040000	A.1.2.1.2.1.1.1.2.1.2	0.822299651567944	.	9760001	10040000	#FF4848	1	0.875
chr1	10040001	10200000	A.1.2.2.2.1.1.2.2.1.2	0.72938443670151	.	10040001	10200000	#FF4848	1	0.875
chr1	10200001	10400000	A.1.2.2.2.1.1.2.2.2	0.728222996515679	.	10200001	10400000	#FF4848	1	0.875
chr1	10400001	10600000	A.2.1.1.2.1.1.2.1.1	0.64808362369338	.	10400001	10600000	#FF9191	1	0.75
chr1	10600001	10840000	A.2.1.2.1.2.1.2.1.2	0.600464576074332	.	10600001	10840000	#FF9191	1	0.75
chr1	10840001	11160000	A.2.1.2.1.1.1.1.2.1	0.619047619047619	.	10840001	11160000	#FF9191	1	0.75
chr1	11160001	11400000	A.2.1.2.1.1.2.2.1.1	0.609756097560976	.	11160001	11400000	#FF9191	1	0.75
chr1	11400001	11640000	A.2.2.2.1.2.2.1.1	0.478513356562137	.	11400001	11640000	#FFDADA	1	0.625
chr1	11640001	11920000	A.2.1.1.2.2.2.1.1.2	0.624854819976771	.	11640001	11920000	#FF9191	1	0.75
chr1	11920001	12000000	A.1.2.2.2.2.2.1.2.1.2	0.698025551684088	.	11920001	12000000	#FF4848	1	0.875
chr1	12040001	12120000	A.1.2.2.2.2.2.1.2.1.2	0.698025551684088	.	12040001	12120000	#FF4848	1	0.875
chr1	12120001	12320000	A.1.2.1.2.2.1.1.2.2.1.2	0.802555168408827	.	12120001	12320000	#FF4848	1	0.875
chr1	12320001	12720000	A.2.1.1.2.1.2.2.2.1	0.638792102206736	.	12320001	12720000	#FF9191	1	0.75
chr1	12720001	12960000	B.1.2.1.1.2.2.2.1.2.1	0.32520325203252	.	12720001	12960000	#9191FF	1	0.375
chr1	13160001	13200000	B.1.2.1.1.1.2.2.1.2	0.336817653890825	.	13160001	13200000	#9191FF	1	0.375
chr1	13760001	14000000	B.1.2.1.1.1.2.2.1.2	0.336817653890825	.	13760001	14000000	#9191FF	1	0.375
chr1	14000001	14120000	A.2.2.1.1.1.2.2.2.2.1	0.54006968641115	.	14000001	14120000	#FFDADA	1	0.625
chr1	14120001	14560000	B.1.2.2.2.1.1.2.1.2.2	0.24274099883856	.	14120001	14560000	#9191FF	1	0.375
chr1	14560001	14680000	B.1.2.2.2.1.1.2.2	0.241579558652729	.	14560001	14680000	#9191FF	1	0.375
chr1	14680001	15080000	B.1.2.2.2.1.1.1.2.2	0.246225319396051	.	14680001	15080000	#9191FF	1	0.375
chr1	15080001	15440000	B.1.2.1.1.2.2.1.1	0.331010452961672	.	15080001	15440000	#9191FF	1	0.375
chr1	15440001	15680000	A.2.2.1.2.2.2.1.1.2	0.499419279907085	.	15440001	15680000	#FFDADA	1	0.625
chr1	15680001	15840000	A.2.2.1.1.1.2.2.1.1	0.544715447154472	.	15680001	15840000	#FFDADA	1	0.625
chr1	15840001	16160000	A.1.2.1.2.1.1.1.2.1.1.2	0.823461091753775	.	15840001	16160000	#FF4848	1	0.875
chr1	16160001	16320000	A.1.2.2.2.1.1.2.1.1.1	0.734030197444832	.	16160001	16320000	#FF4848	1	0.875
chr1	16320001	16520000	A.2.1.2.1.1.1.2.2	0.615563298490128	.	16320001	16520000	#FF9191	1	0.75
chr1	16520001	16880000	A.1.1.2.2.2.2.2.2.2.1	0.868757259001161	.	16520001	16880000	#FF0000	1	1
chr1	16880001	17080000	A.2.1.2.1.2.1.1.2	0.602787456445993	.	16880001	17080000	#FF9191	1	0.75
chr1	17080001	17200000	B.1.1.1.2.1.1.1.1	0.407665505226481	.	17080001	17200000	#DADAFF	1	0.5
chr1	17200001	17720000	A.2.1.2.1.1.2.2.2.1	0.607433217189315	.	17200001	17720000	#FF9191	1	0.75
chr1	17720001	17960000	B.1.1.1.2.1.1.1.2.1	0.40650406504065	.	17720001	17960000	#DADAFF	1	0.5
chr1	17960001	18440000	B.1.2.2.2.1.1.2.1.2.1	0.24390243902439	.	17960001	18440000	#9191FF	1	0.375
chr1	18440001	18720000	B.1.2.1.1.1.2.1.2.2.2	0.339140534262485	.	18440001	18720000	#9191FF	1	0.375
chr1	18720001	19200000	B.1.2.1.1.1.2.1.2.1	0.341463414634146	.	18720001	19200000	#9191FF	1	0.375
chr1	19200001	19440000	A.2.1.2.1.1.2.2.2.2.1	0.606271777003484	.	19200001	19440000	#FF9191	1	0.75
chr1	19440001	19600000	A.2.1.1.2.1.1.2.2.1.1.2	0.644599303135889	.	19440001	19600000	#FF9191	1	0.75
chr1	19600001	19880000	A.2.1.2.1.1.2.2.2.2.2	0.605110336817654	.	19600001	19880000	#FF9191	1	0.75
chr1	19880001	20360000	A.2.2.1.1.1.2.2.2.1.2	0.54123112659698	.	19880001	20360000	#FFDADA	1	0.625
chr1	20360001	20520000	A.2.2.2.1.2.2.1.2	0.477351916376307	.	20360001	20520000	#FFDADA	1	0.625
chr1	20520001	21000000	A.2.2.2.1.2.1.1.2	0.481997677119628	.	20520001	21000000	#FFDADA	1	0.625
chr1	21000001	21320000	A.2.1.1.2.1.1.2.2.1.2	0.643437862950058	.	21000001	21320000	#FF9191	1	0.75
chr1	21320001	21520000	A.2.1.2.1.1.1.1.2.2	0.617886178861789	.	21320001	21520000	#FF9191	1	0.75
chr1	21520001	21840000	A.2.2.1.1.1.2.2.1.2	0.543554006968641	.	21520001	21840000	#FFDADA	1	0.625
chr1	21840001	22000000	A.2.2.2.1.1.2.2.1	0.48548199767712	.	21840001	22000000	#FFDADA	1	0.625
chr1	22000001	22120000	A.2.1.1.2.2.2.1.2.2	0.62253193960511	.	22000001	22120000	#FF9191	1	0.75
chr1	22120001	22320000	A.2.1.2.1.2.1.2.2.2	0.598141695702671	.	22120001	22320000	#FF9191	1	0.75
chr1	22320001	22760000	A.2.1.1.2.1.1.2.2.2	0.642276422764228	.	22320001	22760000	#FF9191	1	0.75
chr1	22760001	23040000	A.2.2.2.1.2.2.2.1.1	0.476190476190476	.	22760001	23040000	#FFDADA	1	0.625
chr1	23040001	23320000	A.2.2.2.1.1.1.1	0.493612078977933	.	23040001	23320000	#FFDADA	1	0.625
chr1	23320001	23560000	A.1.2.2.2.2.1.1.1.2.2.2	0.715447154471545	.	23320001	23560000	#FF4848	1	0.875
chr1	23560001	23840000	A.1.2.2.2.2.1.2.2.2.1	0.709639953542393	.	23560001	23840000	#FF4848	1	0.875
chr1	23840001	24040000	A.1.2.1.2.1.1.2.2	0.817653890824623	.	23840001	24040000	#FF4848	1	0.875
chr1	24040001	24360000	A.1.2.1.2.2.1.1.1.1.1.1	0.814169570267131	.	24040001	24360000	#FF4848	1	0.875
chr1	24360001	24560000	A.2.2.1.2.2.2.2.2.1	0.495934959349593	.	24360001	24560000	#FFDADA	1	0.625
chr1	24560001	25000000	A.2.1.2.1.1.2.1.1.2	0.613240418118467	.	24560001	25000000	#FF9191	1	0.75
chr1	25000001	25160000	A.2.1.1.2.2.2.2	0.62137049941928	.	25000001	25160000	#FF9191	1	0.75
chr1	25160001	25280000	A.2.2.1.2.2.2.2.2.2	0.494773519163763	.	25160001	25280000	#FFDADA	1	0.625
chr1	25280001	25560000	A.1.2.2.2.2.1.2.2.1	0.710801393728223	.	25280001	25560000	#FF4848	1	0.875
chr1	25600001	25760000	A.2.2.1.1.2.2.1.1.2	0.531939605110337	.	25600001	25760000	#FFDADA	1	0.625
chr1	25760001	25960000	A.1.2.2.2.2.2.1.2.2.2	0.694541231126597	.	25760001	25960000	#FF4848	1	0.875
chr1	25960001	26160000	A.2.1.1.2.2.2.1.1.1	0.626016260162602	.	25960001	26160000	#FF9191	1	0.75
chr1	26160001	26400000	A.1.2.2.2.2.1.1.1.2.1	0.717770034843206	.	26160001	26400000	#FF4848	1	0.875
chr1	26400001	26520000	A.2.1.1.2.2.1.2.2.2.2	0.627177700348432	.	26400001	26520000	#FF9191	1	0.75
chr1	26520001	26800000	A.1.2.1.2.2.1.1.1.2.1	0.81068524970964	.	26520001	26800000	#FF4848	1	0.875
chr1	26800001	27240000	A.1.1.2.1.1.1.2.2.2	0.950058072009291	.	26800001	27240000	#FF0000	1	1
chr1	27240001	27600000	A.1.2.2.2.1.1.2.1.2	0.731707317073171	.	27240001	27600000	#FF4848	1	0.875
chr1	27600001	27720000	A.2.1.1.2.2.1.2.2.2.1	0.628339140534262	.	27600001	27720000	#FF9191	1	0.75
chr1	27720001	27920000	A.1.1.2.2.2.2.2.1.1.1	0.876887340301974	.	27720001	27920000	#FF0000	1	1
chr1	27920001	28080000	A.1.2.1.2.2.1.2.1.1	0.800232288037166	.	27920001	28080000	#FF4848	1	0.875
chr1	28080001	28280000	A.1.2.2.2.1.2.1.2.1	0.725900116144019	.	28080001	28280000	#FF4848	1	0.875
chr1	28280001	28440000	A.1.2.2.2.1.1.2.1.1.2	0.732868757259001	.	28280001	28440000	#FF4848	1	0.875
chr1	28440001	28560000	A.2.1.1.2.2.1.1.2.1	0.634146341463415	.	28440001	28560000	#FF9191	1	0.75
chr1	28560001	28760000	A.1.2.1.2.2.1.2.2.1	0.797909407665505	.	28560001	28760000	#FF4848	1	0.875
chr1	28760001	29000000	A.1.2.2.2.1.2.1.1	0.727061556329849	.	28760001	29000000	#FF4848	1	0.875
chr1	29000001	29240000	A.2.1.1.2.2.2.1.2.1	0.623693379790941	.	29000001	29240000	#FF9191	1	0.75
chr1	29240001	29560000	A.2.1.2.1.1.2.1.2.1	0.612078977932636	.	29240001	29560000	#FF9191	1	0.75
chr1	29560001	29600000	B.1.2.1.1.1.2.1.1.1.2	0.343786295005807	.	29560001	29600000	#9191FF	1	0.375
chr1	29640001	29840000	B.1.2.1.1.1.2.1.1.1.2	0.343786295005807	.	29640001	29840000	#9191FF	1	0.375
chr1	29840001	29880000	B.1.2.1.1.2.2.2.1.1.1.2	0.327526132404181	.	29840001	29880000	#9191FF	1	0.375
chr1	30000001	30120000	B.1.2.1.1.2.2.2.1.1.1.2	0.327526132404181	.	30000001	30120000	#9191FF	1	0.375
chr1	30120001	30360000	B.1.2.1.1.2.2.2.1.1.2	0.326364692218351	.	30120001	30360000	#9191FF	1	0.375
chr1	30360001	30840000	B.1.2.1.1.2.2.2.1.2.2	0.32404181184669	.	30360001	30840000	#9191FF	1	0.375
chr1	30840001	31160000	B.1.1.2.2.1.2.2	0.357723577235772	.	30840001	31160000	#DADAFF	1	0.5
chr1	31160001	31440000	A.1.2.2.2.2.1.1.1.2.2.1	0.716608594657375	.	31160001	31440000	#FF4848	1	0.875
chr1	31440001	31520000	A.2.1.1.2.2.1.1.2.2	0.632984901277584	.	31440001	31520000	#FF9191	1	0.75
chr1	31520001	31880000	A.2.1.1.2.1.1.2.1.2	0.646922183507549	.	31520001	31880000	#FF9191	1	0.75
chr1	31880001	32120000	A.1.1.2.2.2.2.2.1.1.2.2	0.874564459930314	.	31880001	32120000	#FF0000	1	1
chr1	32120001	32280000	A.1.2.2.2.2.2.1.2.1.1.1.1.2	0.70267131242741	.	32120001	32280000	#FF4848	1	0.875
chr1	32280001	32440000	A.1.2.2.2.1.2.1.2.2	0.724738675958188	.	32280001	32440000	#FF4848	1	0.875
chr1	32440001	32880000	A.1.1.2.1.1.1.2.1.1	0.953542392566783	.	32440001	32880000	#FF0000	1	1
chr1	32880001	33200000	A.1.2.1.2.1.1.1.2.1.1.1	0.824622531939605	.	32880001	33200000	#FF4848	1	0.875
chr1	33200001	33400000	A.1.2.2.2.2.1.2.2.2.2	0.708478513356562	.	33200001	33400000	#FF4848	1	0.875
chr1	33400001	33600000	A.1.2.2.2.2.1.1.1.1.1.1.2	0.721254355400697	.	33400001	33600000	#FF4848	1	0.875
chr1	33600001	34000000	A.2.1.1.2.1.2.2.2.2	0.637630662020906	.	33600001	34000000	#FF9191	1	0.75
chr1	34000001	34480000	B.1.2.2.2.1.1.2.1.1	0.245063879210221	.	34000001	34480000	#9191FF	1	0.375
chr1	34480001	34840000	B.1.2.2.2.1.1.1.1	0.248548199767712	.	34480001	34840000	#9191FF	1	0.375
chr1	34840001	34920000	B.1.2.1.1.1.1.2.1	0.348432055749129	.	34840001	34920000	#9191FF	1	0.375
chr1	34920001	35240000	B.1.2.1.1.1.2.1.1.1.1	0.344947735191638	.	34920001	35240000	#9191FF	1	0.375
chr1	35240001	35400000	A.2.2.2.1.1.2.1.2.2	0.48664343786295	.	35240001	35400000	#FFDADA	1	0.625
chr1	35400001	35560000	A.2.1.2.1.1.2.2.1.2	0.608594657375145	.	35400001	35560000	#FF9191	1	0.75
chr1	35560001	36320000	A.1.1.2.1.1.1.1.1.1	0.957026713124274	.	35560001	36320000	#FF0000	1	1
chr1	36320001	36600000	A.1.1.2.2.2.2.2.2.2.2	0.867595818815331	.	36320001	36600000	#FF0000	1	1
chr1	36600001	36680000	A.2.1.1.2.2.1.2.2.1.2	0.629500580720093	.	36600001	36680000	#FF9191	1	0.75
chr1	36680001	36960000	A.1.2.1.2.1.1.1.1	0.825783972125436	.	36680001	36960000	#FF4848	1	0.875
chr1	36960001	37280000	B.1.1.2.2.1.1.1.1.1	0.367015098722416	.	36960001	37280000	#DADAFF	1	0.5
chr1	37280001	37360000	B.1.2.1.1.2.1.1.1	0.334494773519164	.	37280001	37360000	#9191FF	1	0.375
chr1	37360001	37640000	B.1.2.1.1.1.2.1.2.2.1	0.340301974448316	.	37360001	37640000	#9191FF	1	0.375
chr1	37640001	37920000	B.1.1.1.2.1.1.2.1	0.40418118466899	.	37640001	37920000	#DADAFF	1	0.5
chr1	37920001	38200000	A.1.2.2.2.2.1.1.1.1.2	0.718931475029036	.	37920001	38200000	#FF4848	1	0.875
chr1	38200001	38360000	A.2.1.1.2.1.1.2.2.1.1.1	0.645760743321719	.	38200001	38360000	#FF9191	1	0.75
chr1	38360001	38640000	A.1.2.1.2.1.2.2	0.815331010452962	.	38360001	38640000	#FF4848	1	0.875
chr1	38640001	39080000	A.2.1.2.1.1.2.1.1.1	0.614401858304297	.	38640001	39080000	#FF9191	1	0.75
chr1	39080001	39280000	A.2.2.2.1.1.2.1.2.1.2	0.48780487804878	.	39080001	39280000	#FFDADA	1	0.625
chr1	39280001	39480000	A.1.2.2.2.2.1.2.1	0.711962833914053	.	39280001	39480000	#FF4848	1	0.875
chr1	39480001	39920000	A.1.1.2.1.1.1.2.2.1	0.951219512195122	.	39480001	39920000	#FF0000	1	1
chr1	39920001	40000000	A.2.2.1.1.2.2.1.1.1	0.533101045296167	.	39920001	40000000	#FFDADA	1	0.625
chr1	40000001	40240000	A.1.2.2.2.1.1.2.2.1.1	0.73054587688734	.	40000001	40240000	#FF4848	1	0.875
chr1	40240001	40520000	A.1.1.2.2.2.2.2.2.1	0.869918699186992	.	40240001	40520000	#FF0000	1	1
chr1	40520001	40680000	A.1.2.1.2.1.1.2.1.2	0.818815331010453	.	40520001	40680000	#FF4848	1	0.875
chr1	40680001	40880000	A.1.2.1.2.1.1.2.1.1	0.819976771196283	.	40680001	40880000	#FF4848	1	0.875
chr1	40880001	41120000	A.1.2.2.2.2.2.1.2.1.1.2.1	0.700348432055749	.	40880001	41120000	#FF4848	1	0.875
chr1	41120001	41280000	A.1.2.1.2.2.1.1.1.1.2	0.81184668989547	.	41120001	41280000	#FF4848	1	0.875
chr1	41280001	41480000	A.1.2.2.2.2.1.1.1.1.1.1.1	0.722415795586527	.	41280001	41480000	#FF4848	1	0.875
chr1	41480001	41720000	A.2.1.2.1.1.2.1.2.2	0.610917537746806	.	41480001	41720000	#FF9191	1	0.75
chr1	41720001	41920000	A.2.2.2.1.2.1.1.1	0.483159117305459	.	41720001	41920000	#FFDADA	1	0.625
chr1	41920001	42080000	A.2.2.2.1.2.2.2.2	0.473867595818815	.	41920001	42080000	#FFDADA	1	0.625
chr1	42080001	42360000	A.1.2.2.1.1.1.2.2.1.2	0.773519163763066	.	42080001	42360000	#FF4848	1	0.875
chr1	42360001	42440000	A.2.2.1.1.2.1.1.1	0.537746806039489	.	42360001	42440000	#FFDADA	1	0.625
chr1	42440001	42520000	A.2.2.1.2.2.2.2.1	0.497096399535424	.	42440001	42520000	#FFDADA	1	0.625
chr1	42520001	42720000	A.2.2.1.2.2.2.1.1.1	0.500580720092915	.	42520001	42720000	#FFDADA	1	0.625
chr1	42720001	43000000	A.2.1.1.2.1.1.1.2.2.2.1	0.650406504065041	.	42720001	43000000	#FF9191	1	0.75
chr1	43000001	43120000	A.2.2.2.1.1.2.1.2.1.1	0.488966318234611	.	43000001	43120000	#FFDADA	1	0.625
chr1	43120001	43600000	A.1.2.1.2.1.2.1	0.816492450638792	.	43120001	43600000	#FF4848	1	0.875
chr1	43600001	43760000	A.2.1.1.2.1.1.1.2.1.1	0.653890824622532	.	43600001	43760000	#FF9191	1	0.75
chr1	43760001	43920000	A.1.2.1.2.2.2.2.2	0.78513356562137	.	43760001	43920000	#FF4848	1	0.875
chr1	43920001	44240000	A.1.2.2.2.1.1.1.1	0.736353077816492	.	43920001	44240000	#FF4848	1	0.875
chr1	44240001	44360000	A.2.1.1.2.2.1.2.2.1.1	0.630662020905923	.	44240001	44360000	#FF9191	1	0.75
chr1	44360001	44560000	A.1.2.2.2.2.2.1.2.1.1.1.1.1	0.70383275261324	.	44360001	44560000	#FF4848	1	0.875
chr1	44560001	45120000	A.2.1.1.2.1.2.2.1	0.639953542392567	.	44560001	45120000	#FF9191	1	0.75
chr1	45120001	45200000	A.1.2.2.2.2.2.1.2.1.1.2.2	0.699186991869919	.	45120001	45200000	#FF4848	1	0.875
chr1	45200001	45320000	A.1.2.2.2.2.2.1.1.2	0.704994192799071	.	45200001	45320000	#FF4848	1	0.875
chr1	45320001	45520000	A.1.2.2.2.2.1.1.1.1.1.2	0.720092915214866	.	45320001	45520000	#FF4848	1	0.875
chr1	45520001	45640000	A.2.1.2.1.2.1.2.2.1	0.599303135888502	.	45520001	45640000	#FF9191	1	0.75
chr1	45640001	46040000	A.1.1.2.1.1.1.2.1.2	0.952380952380952	.	45640001	46040000	#FF0000	1	1
chr1	46040001	46120000	A.1.2.2.2.1.2.2	0.723577235772358	.	46040001	46120000	#FF4848	1	0.875
chr1	46120001	46360000	A.1.1.2.2.2.1.1.1.2	0.885017421602787	.	46120001	46360000	#FF0000	1	1
chr1	46360001	46480000	A.1.2.2.2.2.2.1.1.1.1	0.707317073170732	.	46360001	46480000	#FF4848	1	0.875
chr1	46480001	46840000	A.1.1.1.1.1.2.2	0.994192799070848	.	46480001	46840000	#FF0000	1	1
chr1	46840001	47240000	A.1.2.2.1.1.1.2.2.2	0.772357723577236	.	46840001	47240000	#FF4848	1	0.875
chr1	47240001	47520000	B.1.2.1.1.1.2.2.1.1	0.337979094076655	.	47240001	47520000	#9191FF	1	0.375
chr1	47520001	47640000	B.1.2.1.1.2.1.2	0.332171893147503	.	47520001	47640000	#9191FF	1	0.375
chr1	47640001	47840000	A.1.2.2.1.2.2.2.1.2	0.740998838559814	.	47640001	47840000	#FF4848	1	0.875
chr1	47840001	48120000	A.2.2.2.1.2.1.2.1	0.480836236933798	.	47840001	48120000	#FFDADA	1	0.625
chr1	48120001	48280000	B.1.1.2.2.1.2.1.1.2	0.360046457607433	.	48120001	48280000	#DADAFF	1	0.5
chr1	48280001	48520000	B.1.2.2.2.1.1.1.2.1	0.247386759581882	.	48280001	48520000	#9191FF	1	0.375
chr1	48520001	48720000	B.2.1.1.1.1.2.2.2.1.2	0.204413472706156	.	48520001	48720000	#4848FF	1	0.25
chr1	48720001	48960000	B.2.2.1.1.1.2.2.1	0.0847851335656214	.	48720001	48960000	#0000FF	1	0.125
chr1	48960001	49320000	B.1.2.2.2.1.2.1.1.1	0.240418118466899	.	48960001	49320000	#9191FF	1	0.375
chr1	49320001	49800000	B.2.2.2.2.1.1.1	0.0127758420441347	.	49320001	49800000	#0000FF	1	0.125
chr1	49800001	50120000	B.2.2.2.2.2.1.2	0.00232288037166086	.	49800001	50120000	#0000FF	1	0.125
chr1	50120001	50360000	B.2.2.2.1.2.2.1	0.0185830429732869	.	50120001	50360000	#0000FF	1	0.125
chr1	50360001	50520000	B.2.2.1.1.1.2.2.2	0.0836236933797909	.	50360001	50520000	#0000FF	1	0.125
chr1	50520001	50840000	B.2.1.1.1.1.2.2.2.1.1	0.205574912891986	.	50520001	50840000	#4848FF	1	0.25
chr1	50840001	51240000	A.2.1.1.1.1.2.2.1.1	0.671312427409988	.	50840001	51240000	#FF9191	1	0.75
chr1	51240001	51480000	A.1.1.2.2.1.1.1.2.1.2.2	0.916376306620209	.	51240001	51480000	#FF0000	1	1
chr1	51480001	51680000	A.1.2.2.1.1.1.2.1.2.1	0.778164924506388	.	51480001	51680000	#FF4848	1	0.875
chr1	51680001	51880000	A.1.1.2.2.1.1.1.2.1.2.1	0.91753774680604	.	51680001	51880000	#FF0000	1	1
chr1	51880001	52520000	A.1.1.1.1.1.1.1	1	.	51880001	52520000	#FF0000	1	1
chr1	52520001	52760000	A.1.2.1.1.1.2.1.2.2	0.849012775842044	.	52520001	52760000	#FF4848	1	0.875
chr1	52760001	53040000	A.1.1.2.2.2.1.2.1	0.882694541231127	.	52760001	53040000	#FF0000	1	1
chr1	53040001	53480000	A.1.1.2.1.1.1.1.1.2	0.955865272938444	.	53040001	53480000	#FF0000	1	1
chr1	53480001	53760000	A.1.2.2.1.1.2.2.2.1	0.764227642276423	.	53480001	53760000	#FF4848	1	0.875
chr1	53760001	53880000	A.1.2.2.2.2.1.1.2.2	0.713124274099884	.	53760001	53880000	#FF4848	1	0.875
chr1	53880001	54200000	A.2.2.1.1.1.2.1.2.2	0.545876887340302	.	53880001	54200000	#FFDADA	1	0.625
chr1	54200001	54480000	A.1.1.2.1.2.1.2.1.2.1	0.937282229965157	.	54200001	54480000	#FF0000	1	1
chr1	54480001	54800000	A.1.2.1.2.2.2.1.1.2.1	0.793263646922184	.	54480001	54800000	#FF4848	1	0.875
chr1	54800001	54960000	A.1.2.1.2.2.2.1.1.2.2	0.792102206736353	.	54800001	54960000	#FF4848	1	0.875
chr1	54960001	55160000	A.2.2.1.1.1.2.1.1.1	0.549361207897793	.	54960001	55160000	#FFDADA	1	0.625
chr1	55160001	55320000	A.2.1.1.2.1.1.1.2.2.2.2	0.64924506387921	.	55160001	55320000	#FF9191	1	0.75
chr1	55320001	55760000	A.1.2.2.1.1.1.1.1.1.2	0.78281068524971	.	55320001	55760000	#FF4848	1	0.875
chr1	55760001	56240000	B.2.1.1.1.1.2.2.2.2	0.203252032520325	.	55760001	56240000	#4848FF	1	0.25
chr1	56240001	56520000	B.1.2.2.2.2.1.2.2	0.226480836236934	.	56240001	56520000	#9191FF	1	0.375
chr1	56520001	56640000	B.1.1.2.2.1.2.1.2	0.358885017421603	.	56520001	56640000	#DADAFF	1	0.5
chr1	56640001	56920000	B.1.2.1.1.1.1.1	0.349593495934959	.	56640001	56920000	#9191FF	1	0.375
chr1	56920001	57040000	A.2.2.2.1.1.1.2.1	0.492450638792102	.	56920001	57040000	#FFDADA	1	0.625
chr1	57040001	57760000	B.2.1.2.1.2.1.2.2.1	0.127758420441347	.	57040001	57760000	#4848FF	1	0.25
chr1	57760001	57960000	B.2.1.2.1.2.1.2.2.2.2	0.125435540069686	.	57760001	57960000	#4848FF	1	0.25
chr1	57960001	58160000	B.2.1.2.1.2.1.2.2.2.1	0.126596980255517	.	57960001	58160000	#4848FF	1	0.25
chr1	58160001	58520000	B.2.1.2.1.2.1.1.1	0.132404181184669	.	58160001	58520000	#4848FF	1	0.25
chr1	58520001	58960000	B.1.2.1.2.1.2.1.2	0.306620209059233	.	58520001	58960000	#9191FF	1	0.375
chr1	58960001	59200000	A.2.1.1.1.1.2.2.2.1	0.668989547038328	.	58960001	59200000	#FF9191	1	0.75
chr1	59200001	59520000	A.1.1.1.2.1.2.2.2.2	0.969802555168409	.	59200001	59520000	#FF0000	1	1
chr1	59520001	59920000	A.1.1.2.1.2.1.1.1.2	0.944250871080139	.	59520001	59920000	#FF0000	1	1
chr1	59920001	60160000	A.1.2.2.1.1.1.2.1.2.2.1	0.777003484320557	.	59920001	60160000	#FF4848	1	0.875
chr1	60160001	60360000	A.2.1.2.2.1.1.2.1.1	0.592334494773519	.	60160001	60360000	#FF9191	1	0.75
chr1	60360001	60760000	B.2.1.2.1.2.1.1.2.2	0.130081300813008	.	60360001	60760000	#4848FF	1	0.25
chr1	60760001	61280000	B.2.2.2.2.1.1.2	0.0116144018583043	.	60760001	61280000	#0000FF	1	0.125
chr1	61280001	61720000	B.1.2.2.2.1.2.1.1.2.2	0.238095238095238	.	61280001	61720000	#9191FF	1	0.375
chr1	61720001	62120000	B.1.1.2.1.1.1.1.1	0.385598141695703	.	61720001	62120000	#DADAFF	1	0.5
chr1	62120001	62280000	A.2.1.1.1.1.2.2.2.2	0.667828106852497	.	62120001	62280000	#FF9191	1	0.75
chr1	62280001	62640000	A.2.2.2.2.1.1.2.2.1	0.469221835075494	.	62280001	62640000	#FFDADA	1	0.625
chr1	62640001	62720000	B.1.1.2.2.1.1.1.2.2	0.363530778164925	.	62640001	62720000	#DADAFF	1	0.5
chr1	62720001	62880000	A.2.2.2.1.1.1.2.2	0.491289198606272	.	62720001	62880000	#FFDADA	1	0.625
chr1	62880001	63320000	A.1.1.2.1.2.1.1.1.1	0.94541231126597	.	62880001	63320000	#FF0000	1	1
chr1	63320001	63600000	A.2.2.2.2.1.2.1.2.2.2	0.456445993031359	.	63320001	63600000	#FFDADA	1	0.625
chr1	63600001	63800000	B.1.1.2.2.1.2.1.1.1	0.361207897793264	.	63600001	63800000	#DADAFF	1	0.5
chr1	63800001	64040000	A.1.2.2.1.1.1.1.1.2	0.781649245063879	.	63800001	64040000	#FF4848	1	0.875
chr1	64040001	64440000	B.1.1.1.2.1.2.2	0.394889663182346	.	64040001	64440000	#DADAFF	1	0.5
chr1	64440001	64800000	B.1.2.2.2.1.2.1.2	0.236933797909408	.	64440001	64800000	#9191FF	1	0.375
chr1	64800001	65120000	B.2.1.2.1.2.1.1.2.1	0.131242740998839	.	64800001	65120000	#4848FF	1	0.25
chr1	65120001	65320000	B.1.2.1.2.2.1.2.2.2.1.2	0.292682926829268	.	65120001	65320000	#9191FF	1	0.375
chr1	65320001	65480000	A.2.2.1.1.1.1.2.1.2	0.551684088269454	.	65320001	65480000	#FFDADA	1	0.625
chr1	65480001	65960000	A.2.2.2.2.1.2.1.2.2.1	0.457607433217189	.	65480001	65960000	#FFDADA	1	0.625
chr1	65960001	66080000	B.2.1.1.1.1.2.1.2.1.2	0.209059233449477	.	65960001	66080000	#4848FF	1	0.25
chr1	66080001	66160000	B.1.2.2.1.1.1.2.2	0.277584204413473	.	66080001	66160000	#9191FF	1	0.375
chr1	66160001	66240000	B.1.1.1.2.2.2.2.2.2.1	0.387921022067364	.	66160001	66240000	#DADAFF	1	0.5
chr1	66240001	66440000	A.2.2.2.2.1.2.1.2.1.2	0.45876887340302	.	66240001	66440000	#FFDADA	1	0.625
chr1	66440001	66720000	B.1.2.1.2.2.1.2.2.2.1.1	0.293844367015099	.	66440001	66720000	#9191FF	1	0.375
chr1	66720001	66920000	A.1.1.2.2.1.1.1.2.1.1	0.91869918699187	.	66720001	66920000	#FF0000	1	1
chr1	66920001	67200000	B.1.1.1.2.1.2.1.1.1	0.401858304297329	.	66920001	67200000	#DADAFF	1	0.5
chr1	67200001	67360000	A.2.1.2.2.2.2.1.2.2	0.559814169570267	.	67200001	67360000	#FF9191	1	0.75
chr1	67360001	67680000	A.1.1.2.1.2.1.1.2.1.2	0.941927990708479	.	67360001	67680000	#FF0000	1	1
chr1	67680001	67800000	A.1.2.2.1.1.1.2.1.2.2.2	0.775842044134727	.	67680001	67800000	#FF4848	1	0.875
chr1	67800001	67960000	A.1.1.2.2.1.1.2.1.1	0.914053426248548	.	67800001	67960000	#FF0000	1	1
chr1	67960001	68240000	A.1.2.1.1.2.2.1.1.1	0.830429732868757	.	67960001	68240000	#FF4848	1	0.875
chr1	68240001	68680000	B.1.2.2.2.1.2.1.1.2.1	0.239256678281069	.	68240001	68680000	#9191FF	1	0.375
chr1	68680001	68800000	B.2.1.1.1.1.1.1.1.2	0.222996515679443	.	68680001	68800000	#4848FF	1	0.25
chr1	68800001	69000000	B.1.2.2.2.2.1.2.1.1	0.229965156794425	.	68800001	69000000	#9191FF	1	0.375
chr1	69000001	69400000	B.2.2.2.1.2.2.2.2	0.0139372822299652	.	69000001	69400000	#0000FF	1	0.125
chr1	69400001	69840000	B.2.2.2.2.1.2.1.2	0.00580720092915215	.	69400001	69840000	#0000FF	1	0.125
chr1	69840001	70240000	B.2.2.2.1.2.1.1.2	0.0209059233449477	.	69840001	70240000	#0000FF	1	0.125
chr1	70240001	70600000	B.2.2.1.1.1.1.1.2.2	0.0929152148664344	.	70240001	70600000	#0000FF	1	0.125
chr1	70600001	70960000	A.1.1.2.2.1.1.1.1	0.9198606271777	.	70600001	70960000	#FF0000	1	1
chr1	70960001	71240000	B.2.1.1.1.1.1.2.1.1	0.220673635307782	.	70960001	71240000	#4848FF	1	0.25
chr1	71240001	71560000	B.2.1.2.1.1.2.1.2.1.1.1	0.145180023228804	.	71240001	71560000	#4848FF	1	0.25
chr1	71560001	71760000	B.2.1.2.1.1.2.2.2	0.133565621370499	.	71560001	71760000	#4848FF	1	0.25
chr1	71760001	72080000	B.2.2.1.1.2.2.1.2	0.0743321718931475	.	71760001	72080000	#0000FF	1	0.125
chr1	72080001	72560000	B.2.2.2.2.1.2.1.1.1	0.0104529616724739	.	72080001	72560000	#0000FF	1	0.125
chr1	72560001	72800000	B.2.2.1.1.2.2.1.1.2.1	0.0766550522648084	.	72560001	72800000	#0000FF	1	0.125
chr1	72800001	73000000	B.2.2.1.1.2.1.1	0.0824622531939605	.	72800001	73000000	#0000FF	1	0.125
chr1	73000001	73400000	B.2.2.2.2.1.2.1.1.2.2.2	0.00696864111498258	.	73000001	73400000	#0000FF	1	0.125
chr1	73400001	73680000	B.2.2.2.2.1.2.1.1.2.2.1	0.00813008130081301	.	73400001	73680000	#0000FF	1	0.125
chr1	73680001	74240000	B.2.2.2.2.2.1.1	0.00348432055749129	.	73680001	74240000	#0000FF	1	0.125
chr1	74240001	74640000	B.2.1.2.1.1.2.1.2.2.2	0.138211382113821	.	74240001	74640000	#4848FF	1	0.25
chr1	74640001	74960000	B.2.1.1.1.2.1.2.2.1	0.196283391405343	.	74640001	74960000	#4848FF	1	0.25
chr1	74960001	75240000	A.2.2.1.2.1.1.2.2.2	0.522648083623693	.	74960001	75240000	#FFDADA	1	0.625
chr1	75240001	75720000	B.2.2.1.1.2.2.1.1.1.2	0.0778164924506388	.	75240001	75720000	#0000FF	1	0.125
chr1	75720001	76160000	B.2.1.2.1.1.2.1.2.1.1.2.2	0.142857142857143	.	75720001	76160000	#4848FF	1	0.25
chr1	76160001	76280000	A.2.1.2.2.1.1.2.1.2	0.591173054587689	.	76160001	76280000	#FF9191	1	0.75
chr1	76280001	76560000	B.1.1.2.1.2.2.2.1.2	0.369337979094077	.	76280001	76560000	#DADAFF	1	0.5
chr1	76560001	76760000	B.1.2.1.2.2.1.2.2.2.2	0.291521486643438	.	76560001	76760000	#9191FF	1	0.375
chr1	76760001	76840000	B.1.2.1.2.2.2.2.1	0.286875725900116	.	76760001	76840000	#9191FF	1	0.375
chr1	76840001	76960000	B.2.1.1.1.1.1.2.2.1.1.2	0.21602787456446	.	76840001	76960000	#4848FF	1	0.25
chr1	76960001	77320000	B.2.1.1.1.2.1.2.2.2	0.195121951219512	.	76960001	77320000	#4848FF	1	0.25
chr1	77320001	77640000	B.1.1.2.1.2.2.2.1.1.1	0.372822299651568	.	77320001	77640000	#DADAFF	1	0.5
chr1	77640001	78040000	A.2.2.2.2.1.2.1.1.2.1	0.462253193960511	.	77640001	78040000	#FFDADA	1	0.625
chr1	78040001	78280000	A.1.1.1.2.1.2.2.2.1.2.2	0.970963995354239	.	78040001	78280000	#FF0000	1	1
chr1	78280001	78560000	A.1.1.2.1.2.1.2.2.2.1	0.933797909407665	.	78280001	78560000	#FF0000	1	1
chr1	78560001	78880000	B.1.1.1.2.2.2.2.1	0.390243902439024	.	78560001	78880000	#DADAFF	1	0.5
chr1	78880001	79080000	B.1.2.1.2.2.2.2.2	0.285714285714286	.	78880001	79080000	#9191FF	1	0.375
chr1	79080001	79200000	A.2.1.1.1.1.2.1.2.2	0.672473867595819	.	79080001	79200000	#FF9191	1	0.75
chr1	79200001	79640000	B.2.2.1.1.1.1.1.1.1	0.0975609756097561	.	79200001	79640000	#0000FF	1	0.125
chr1	79640001	79880000	B.2.1.1.1.2.1.1.1.1.1	0.202090592334495	.	79640001	79880000	#4848FF	1	0.25
chr1	79880001	80080000	B.1.1.2.1.2.2.2.1.1.2.1	0.371660859465738	.	79880001	80080000	#DADAFF	1	0.5
chr1	80080001	80320000	A.2.2.1.1.1.1.2.1.1	0.552845528455285	.	80080001	80320000	#FFDADA	1	0.625
chr1	80320001	80760000	B.2.2.1.1.1.1.1.2.1.2	0.0940766550522648	.	80320001	80760000	#0000FF	1	0.125
chr1	80760001	80920000	B.2.2.1.1.1.1.2.2.1	0.0882694541231127	.	80760001	80920000	#0000FF	1	0.125
chr1	80920001	81080000	B.2.1.2.1.1.2.2.1.2.1	0.13588850174216	.	80920001	81080000	#4848FF	1	0.25
chr1	81080001	81200000	B.2.1.1.1.1.1.2.1.2	0.219512195121951	.	81080001	81200000	#4848FF	1	0.25
chr1	81200001	81320000	B.2.1.2.1.1.1.1.1.2.1	0.156794425087108	.	81200001	81320000	#4848FF	1	0.25
chr1	81320001	81440000	B.2.1.2.1.1.1.2.1.1	0.152148664343786	.	81320001	81440000	#4848FF	1	0.25
chr1	81440001	81680000	B.2.2.1.1.2.2.1.1.2.2	0.0754936120789779	.	81440001	81680000	#0000FF	1	0.125
chr1	81680001	81840000	B.2.1.2.1.1.1.1.1.1	0.157955865272938	.	81680001	81840000	#4848FF	1	0.25
chr1	81840001	82160000	B.1.2.2.1.1.2.1.2	0.274099883855981	.	81840001	82160000	#9191FF	1	0.375
chr1	82160001	82240000	B.1.2.2.1.1.2.2	0.272938443670151	.	82160001	82240000	#9191FF	1	0.375
chr1	82240001	82520000	B.2.1.2.1.1.2.2.1.2.2	0.13472706155633	.	82240001	82520000	#4848FF	1	0.25
chr1	82520001	82800000	B.1.2.1.2.2.1.1.2	0.29732868757259	.	82520001	82800000	#9191FF	1	0.375
chr1	82800001	83240000	B.2.2.2.1.2.2.2.1.1	0.0174216027874564	.	82800001	83240000	#0000FF	1	0.125
chr1	83240001	83560000	B.2.2.1.1.1.1.1.2.1.1	0.0952380952380952	.	83240001	83560000	#0000FF	1	0.125
chr1	83560001	83880000	B.2.1.2.1.1.1.1.1.2.2	0.155632984901278	.	83560001	83880000	#4848FF	1	0.25
chr1	83880001	84000000	B.1.1.1.1.1.2.1.2	0.422764227642276	.	83880001	84000000	#DADAFF	1	0.5
chr1	84000001	84360000	B.1.2.2.2.2.1.1.1	0.233449477351916	.	84000001	84360000	#9191FF	1	0.375
chr1	84360001	84680000	A.2.1.2.2.2.2.1.1.2	0.562137049941928	.	84360001	84680000	#FF9191	1	0.75
chr1	84680001	84920000	A.2.1.1.1.1.2.2.1.2	0.670150987224158	.	84680001	84920000	#FF9191	1	0.75
chr1	84920001	85200000	A.1.1.2.1.2.1.2.2.1	0.934959349593496	.	84920001	85200000	#FF0000	1	1
chr1	85200001	85400000	A.1.2.2.1.2.2.2.2.1	0.739837398373984	.	85200001	85400000	#FF4848	1	0.875
chr1	85400001	85560000	A.1.1.2.2.1.1.2.1.2	0.912891986062718	.	85400001	85560000	#FF0000	1	1
chr1	85560001	85760000	A.1.2.2.1.2.2.2.2.2.1	0.738675958188153	.	85560001	85760000	#FF4848	1	0.875
chr1	85760001	85960000	B.1.1.2.1.1.2.2.1	0.379790940766551	.	85760001	85960000	#DADAFF	1	0.5
chr1	85960001	86040000	B.1.1.1.1.1.2.2.1.1.2	0.420441347270616	.	85960001	86040000	#DADAFF	1	0.5
chr1	86040001	86200000	A.2.2.2.2.1.2.2.1.2	0.454123112659698	.	86040001	86200000	#FFDADA	1	0.625
chr1	86200001	86520000	B.1.1.1.1.1.2.2.1.2	0.419279907084785	.	86200001	86520000	#DADAFF	1	0.5
chr1	86520001	86800000	B.2.1.2.1.1.2.1.2.1.2.2	0.140534262485482	.	86520001	86800000	#4848FF	1	0.25
chr1	86800001	86960000	A.2.2.2.2.1.2.2.1.1	0.455284552845528	.	86800001	86960000	#FFDADA	1	0.625
chr1	86960001	87160000	B.1.2.1.2.2.1.1.1.2	0.29849012775842	.	86960001	87160000	#9191FF	1	0.375
chr1	87160001	87320000	A.2.1.2.2.1.1.2.2.1	0.590011614401858	.	87160001	87320000	#FF9191	1	0.75
chr1	87320001	87560000	A.1.2.1.1.1.1.2.2.1	0.862950058072009	.	87320001	87560000	#FF4848	1	0.875
chr1	87560001	87840000	A.2.2.2.2.1.2.1.2.1.1	0.45993031358885	.	87560001	87840000	#FFDADA	1	0.625
chr1	87840001	87960000	A.2.2.1.1.2.1.2.1	0.535423925667828	.	87840001	87960000	#FFDADA	1	0.625
chr1	87960001	88200000	B.1.1.2.1.2.2.1.2	0.373983739837398	.	87960001	88200000	#DADAFF	1	0.5
chr1	88200001	88400000	B.1.1.1.2.2.2.1.1	0.392566782810685	.	88200001	88400000	#DADAFF	1	0.5
chr1	88400001	88520000	B.1.2.1.2.2.1.2.1	0.29616724738676	.	88400001	88520000	#9191FF	1	0.375
chr1	88520001	88720000	B.1.2.2.1.1.1.1.2.2	0.282229965156794	.	88520001	88720000	#9191FF	1	0.375
chr1	88720001	89080000	B.2.1.1.1.2.1.2.1	0.197444831591173	.	88720001	89080000	#4848FF	1	0.25
chr1	89080001	89440000	A.1.2.1.1.1.1.1.2	0.86527293844367	.	89080001	89440000	#FF4848	1	0.875
chr1	89440001	89840000	A.1.1.1.2.1.2.1	0.975609756097561	.	89440001	89840000	#FF0000	1	1
chr1	89840001	90280000	A.1.1.1.2.1.2.2.2.1.2.1	0.97212543554007	.	89840001	90280000	#FF0000	1	1
chr1	90280001	90480000	A.1.1.2.2.1.1.1.2.2	0.915214866434379	.	90280001	90480000	#FF0000	1	1
chr1	90480001	90920000	B.2.1.1.1.1.2.2.1	0.206736353077816	.	90480001	90920000	#4848FF	1	0.25
chr1	90920001	91000000	B.1.2.1.2.2.2.1.2.2	0.288037166085947	.	90920001	91000000	#9191FF	1	0.375
chr1	91000001	91160000	B.2.1.1.1.1.2.1.2.1.1	0.210220673635308	.	91000001	91160000	#4848FF	1	0.25
chr1	91160001	91360000	B.1.2.1.2.2.1.1.1.1	0.299651567944251	.	91160001	91360000	#9191FF	1	0.375
chr1	91360001	91560000	A.2.1.1.1.1.2.1.2.1.1	0.67479674796748	.	91360001	91560000	#FF9191	1	0.75
chr1	91560001	91880000	B.1.2.2.1.1.2.1.1.2	0.275261324041812	.	91560001	91880000	#9191FF	1	0.375
chr1	91880001	92160000	B.1.1.1.1.1.2.2.2.1	0.418118466898955	.	91880001	92160000	#DADAFF	1	0.5
chr1	92160001	92360000	A.2.2.2.2.1.2.1.1.2.2	0.461091753774681	.	92160001	92360000	#FFDADA	1	0.625
chr1	92360001	92680000	B.1.2.1.2.2.1.2.2.1	0.295005807200929	.	92360001	92680000	#9191FF	1	0.375
chr1	92680001	92920000	A.1.2.2.1.2.2.2.2.2.2	0.737514518002323	.	92680001	92920000	#FF4848	1	0.875
chr1	92920001	93080000	A.1.1.2.2.1.1.2.2	0.911730545876887	.	92920001	93080000	#FF0000	1	1
chr1	93080001	93280000	A.2.2.1.2.2.2.1.2	0.498257839721254	.	93080001	93280000	#FFDADA	1	0.625
chr1	93280001	93760000	A.1.1.1.1.2.2	0.987224157955865	.	93280001	93760000	#FF0000	1	1
chr1	93760001	93840000	A.1.2.1.1.2.2.1.1.2	0.829268292682927	.	93760001	93840000	#FF4848	1	0.875
chr1	93840001	94080000	A.2.1.2.2.1.1.1.1.2	0.59465737514518	.	93840001	94080000	#FF9191	1	0.75
chr1	94080001	94400000	A.1.2.1.1.1.1.1.1	0.866434378629501	.	94080001	94400000	#FF4848	1	0.875
chr1	94400001	94760000	B.1.1.2.1.1.1.1.2	0.384436701509872	.	94400001	94760000	#DADAFF	1	0.5
chr1	94760001	94960000	A.2.2.1.2.1.1.2.1.2	0.524970963995354	.	94760001	94960000	#FFDADA	1	0.625
chr1	94960001	95320000	B.1.1.1.1.1.2.2.2.2	0.416957026713124	.	94960001	95320000	#DADAFF	1	0.5
chr1	95320001	95560000	A.2.2.1.2.1.1.2.1.1	0.526132404181185	.	95320001	95560000	#FFDADA	1	0.625
chr1	95560001	95720000	B.1.2.1.2.2.2.1.2.1	0.289198606271777	.	95560001	95720000	#9191FF	1	0.375
chr1	95720001	96120000	B.2.2.2.1.2.1.2	0.0197444831591173	.	95720001	96120000	#0000FF	1	0.125
chr1	96120001	96200000	B.2.2.1.1.1.1.2.1.1.1	0.0917537746806039	.	96120001	96200000	#0000FF	1	0.125
chr1	96200001	96400000	B.2.2.2.1.2.2.2.1.2.1	0.016260162601626	.	96200001	96400000	#0000FF	1	0.125
chr1	96400001	96640000	B.2.2.2.1.2.1.1.1.1	0.0232288037166086	.	96400001	96640000	#0000FF	1	0.125
chr1	96640001	96840000	B.2.2.1.1.1.1.2.2.2	0.0871080139372822	.	96640001	96840000	#0000FF	1	0.125
chr1	96840001	97160000	B.2.1.1.1.2.1.1.1.1.2	0.200929152148664	.	96840001	97160000	#4848FF	1	0.25
chr1	97160001	97320000	B.1.1.1.1.1.2.1.1.2	0.423925667828107	.	97160001	97320000	#DADAFF	1	0.5
chr1	97320001	97520000	B.2.1.2.1.1.2.1.2.1.2.1	0.141695702671312	.	97320001	97520000	#4848FF	1	0.25
chr1	97520001	97600000	B.2.1.1.1.1.1.2.2.2.1	0.213704994192799	.	97520001	97600000	#4848FF	1	0.25
chr1	97600001	97880000	B.1.1.2.1.2.2.2.2	0.368176538908246	.	97600001	97880000	#DADAFF	1	0.5
chr1	97880001	98040000	A.2.2.2.2.1.2.1.1.1	0.463414634146341	.	97880001	98040000	#FFDADA	1	0.625
chr1	98040001	98240000	B.1.1.2.1.2.2.2.1.1.2.2	0.370499419279907	.	98040001	98240000	#DADAFF	1	0.5
chr1	98240001	98440000	B.1.1.1.2.2.2.1.2	0.391405342624855	.	98240001	98440000	#DADAFF	1	0.5
chr1	98440001	98800000	B.2.2.1.1.1.1.2.1.2	0.0894308943089431	.	98440001	98800000	#0000FF	1	0.125
chr1	98800001	98920000	B.2.1.1.1.1.1.2.2.1.2	0.21486643437863	.	98800001	98920000	#4848FF	1	0.25
chr1	98920001	99160000	B.2.2.1.1.1.1.1.1.2	0.0963995354239257	.	98920001	99160000	#0000FF	1	0.125
chr1	99160001	99600000	B.2.1.2.1.1.2.1.2.1.1.2.1	0.144018583042973	.	99160001	99600000	#4848FF	1	0.25
chr1	99600001	99720000	B.2.1.1.1.1.1.1.1.1	0.224157955865273	.	99600001	99720000	#4848FF	1	0.25
chr1	99720001	99880000	B.2.1.2.1.1.2.2.1.1	0.137049941927991	.	99720001	99880000	#4848FF	1	0.25
chr1	99880001	100200000	B.1.2.2.1.1.2.1.1.1	0.276422764227642	.	99880001	100200000	#9191FF	1	0.375
chr1	100200001	100440000	A.1.2.1.1.1.1.2.2.2	0.861788617886179	.	100200001	100440000	#FF4848	1	0.875
chr1	100440001	100640000	A.1.1.2.1.2.1.2.2.2.2.2	0.931475029036005	.	100440001	100640000	#FF0000	1	1
chr1	100640001	100960000	A.1.1.2.1.2.1.2.2.2.2.1	0.932636469221835	.	100640001	100960000	#FF0000	1	1
chr1	100960001	101360000	A.2.2.1.2.1.1.2.2.1	0.523809523809524	.	100960001	101360000	#FFDADA	1	0.625
chr1	101360001	101720000	A.1.1.1.2.1.2.2.2.1.1	0.9732868757259	.	101360001	101720000	#FF0000	1	1
chr1	101720001	101920000	A.1.1.2.1.2.1.1.2.1.1	0.943089430894309	.	101720001	101920000	#FF0000	1	1
chr1	101920001	102440000	B.2.1.2.1.1.2.1.2.2.1	0.139372822299652	.	101920001	102440000	#4848FF	1	0.25
chr1	102440001	102520000	B.2.1.1.1.1.1.2.2.1.1.1.2	0.21718931475029	.	102440001	102520000	#4848FF	1	0.25
chr1	102520001	102760000	B.2.2.1.1.2.1.2.1	0.0813008130081301	.	102520001	102760000	#0000FF	1	0.125
chr1	102760001	102880000	B.2.1.2.1.1.1.2.2.1	0.149825783972125	.	102760001	102880000	#4848FF	1	0.25
chr1	102880001	103240000	B.2.2.2.1.2.1.1.1.2	0.0220673635307782	.	102880001	103240000	#0000FF	1	0.125
chr1	103240001	103520000	B.2.2.1.1.2.2.2.1.1	0.0731707317073171	.	103240001	103520000	#0000FF	1	0.125
chr1	103520001	103800000	B.2.2.1.1.2.2.1.1.1.1	0.0789779326364692	.	103520001	103800000	#0000FF	1	0.125
chr1	103880001	103920000	B.2.2.1.1.2.2.1.1.1.1	0.0789779326364692	.	103880001	103920000	#0000FF	1	0.125
chr1	104000001	104160000	B.1.2.1.2.2.2.1.1	0.290360046457607	.	104000001	104160000	#9191FF	1	0.375
chr1	104160001	104200000	B.2.1.2.1.1.1.2.2.2	0.148664343786295	.	104160001	104200000	#4848FF	1	0.25
chr1	104280001	104440000	B.2.1.2.1.1.1.2.2.2	0.148664343786295	.	104280001	104440000	#4848FF	1	0.25
chr1	104440001	104600000	B.2.1.2.1.1.1.2.1.2	0.150987224157956	.	104440001	104600000	#4848FF	1	0.25
chr1	104600001	104880000	B.2.2.1.1.2.1.2.2	0.0801393728222996	.	104600001	104880000	#0000FF	1	0.125
chr1	104880001	104960000	B.1.2.2.2.2.1.1.2.2	0.231126596980256	.	104880001	104960000	#9191FF	1	0.375
chr1	104960001	105200000	B.2.1.1.1.2.2.2	0.192799070847851	.	104960001	105200000	#4848FF	1	0.25
chr1	105200001	105320000	B.1.1.1.1.1.2.1.1.1	0.425087108013937	.	105200001	105320000	#DADAFF	1	0.5
chr1	105320001	105520000	B.1.2.2.2.2.1.1.2.1	0.232288037166086	.	105320001	105520000	#9191FF	1	0.375
chr1	105520001	105760000	B.2.2.1.1.1.1.2.1.1.2	0.0905923344947735	.	105520001	105760000	#0000FF	1	0.125
chr1	105760001	106120000	B.2.2.1.1.2.2.2.1.2	0.0720092915214866	.	105760001	106120000	#0000FF	1	0.125
chr1	106120001	106320000	B.2.2.1.1.2.2.2.2	0.0708478513356562	.	106120001	106320000	#0000FF	1	0.125
chr1	106320001	106440000	B.2.1.1.1.2.2.1	0.193960511033682	.	106320001	106440000	#4848FF	1	0.25
chr1	106440001	106840000	B.2.2.2.1.2.2.2.1.2.2	0.0150987224157956	.	106440001	106840000	#0000FF	1	0.125
chr1	106840001	107200000	B.2.2.2.2.1.2.1.1.2.1	0.00929152148664344	.	106840001	107200000	#0000FF	1	0.125
chr1	107200001	107360000	B.2.1.2.1.1.1.1.2.1	0.154471544715447	.	107200001	107360000	#4848FF	1	0.25
chr1	107360001	107520000	B.2.1.1.1.1.1.2.2.1.1.1.1	0.218350754936121	.	107360001	107520000	#4848FF	1	0.25
chr1	107520001	107760000	B.1.2.2.2.2.1.2.1.2.2	0.227642276422764	.	107520001	107760000	#9191FF	1	0.375
chr1	107760001	107920000	B.1.2.2.1.1.1.1.1	0.284552845528455	.	107760001	107920000	#9191FF	1	0.375
chr1	107920001	108080000	B.1.1.2.1.2.2.1.1	0.375145180023229	.	107920001	108080000	#DADAFF	1	0.5
chr1	108080001	108280000	B.2.1.1.1.1.1.2.2.2.2	0.212543554006969	.	108080001	108280000	#4848FF	1	0.25
chr1	108280001	108440000	B.1.2.2.1.1.1.1.2.1	0.283391405342625	.	108280001	108440000	#9191FF	1	0.375
chr1	108440001	108760000	B.2.1.1.1.1.1.1.2	0.221835075493612	.	108440001	108760000	#4848FF	1	0.25
chr1	108840001	108920000	B.2.1.1.1.1.1.1.2	0.221835075493612	.	108840001	108920000	#4848FF	1	0.25
chr1	109000001	109240000	A.2.1.1.1.1.2.1.1.1.2	0.678281068524971	.	109000001	109240000	#FF9191	1	0.75
chr1	109240001	109480000	A.1.2.1.1.1.1.2.1	0.86411149825784	.	109240001	109480000	#FF4848	1	0.875
chr1	109480001	109720000	A.1.1.1.2.2.2.2	0.958188153310105	.	109480001	109720000	#FF0000	1	1
chr1	109720001	110080000	A.1.1.1.2.1.2.2.1	0.974448315911731	.	109720001	110080000	#FF0000	1	1
chr1	110080001	110320000	A.1.1.2.1.1.1.1.2	0.954703832752613	.	110080001	110320000	#FF0000	1	1
chr1	110320001	110560000	A.1.2.1.2.2.2.2.1.1.2	0.787456445993031	.	110320001	110560000	#FF4848	1	0.875
chr1	110560001	110840000	A.1.2.1.2.2.2.1.1.1.2	0.794425087108014	.	110560001	110840000	#FF4848	1	0.875
chr1	110840001	111000000	A.1.1.2.2.2.2.1.2	0.878048780487805	.	110840001	111000000	#FF0000	1	1
chr1	111000001	111120000	A.2.1.2.1.2.2	0.596980255516841	.	111000001	111120000	#FF9191	1	0.75
chr1	111120001	111440000	A.1.1.2.2.2.2.1.1	0.879210220673635	.	111120001	111440000	#FF0000	1	1
chr1	111440001	111640000	A.1.2.1.2.2.2.2.1.1.1	0.788617886178862	.	111440001	111640000	#FF4848	1	0.875
chr1	111640001	111880000	A.1.1.2.1.2.1.2.1.1.2	0.938443670150987	.	111640001	111880000	#FF0000	1	1
chr1	111880001	112080000	A.1.2.1.2.2.2.2.1.2	0.786295005807201	.	111880001	112080000	#FF4848	1	0.875
chr1	112080001	112320000	A.1.1.2.1.2.1.2.1.1.1	0.939605110336818	.	112080001	112320000	#FF0000	1	1
chr1	112320001	112840000	A.2.2.2.1.2.1.2.2	0.479674796747967	.	112320001	112840000	#FFDADA	1	0.625
chr1	112840001	113280000	A.1.1.2.1.2.1.2.1.2.2	0.936120789779326	.	112840001	113280000	#FF0000	1	1
chr1	113280001	113440000	A.2.1.1.1.2.1.2	0.663182346109175	.	113280001	113440000	#FF9191	1	0.75
chr1	113440001	113600000	A.1.2.2.1.1.1.2.2.1.1	0.774680603948897	.	113440001	113600000	#FF4848	1	0.875
chr1	113600001	114120000	B.1.1.1.1.2.2.1.1	0.412311265969803	.	113600001	114120000	#DADAFF	1	0.5
chr1	114120001	114240000	B.1.1.1.1.2.2.2.2	0.408826945412311	.	114120001	114240000	#DADAFF	1	0.5
chr1	114240001	114520000	A.1.1.2.1.2.1.1.2.2	0.940766550522648	.	114240001	114520000	#FF0000	1	1
chr1	114520001	114760000	A.2.2.1.2.1.2.2.1.2.1	0.519163763066202	.	114520001	114760000	#FFDADA	1	0.625
chr1	114760001	114920000	A.2.2.1.2.1.2.2.1.2.2	0.518002322880372	.	114760001	114920000	#FFDADA	1	0.625
chr1	114920001	115080000	A.1.2.2.1.2.2.2.1.1	0.742160278745645	.	114920001	115080000	#FF4848	1	0.875
chr1	115080001	115360000	A.2.1.1.1.1.2.1.1.2.1	0.677119628339141	.	115080001	115360000	#FF9191	1	0.75
chr1	115360001	115680000	B.1.2.2.1.1.1.2.1.1.1	0.281068524970964	.	115360001	115680000	#9191FF	1	0.375
chr1	115680001	115960000	B.2.1.1.1.1.2.1.2.2	0.207897793263647	.	115680001	115960000	#4848FF	1	0.25
chr1	115960001	116120000	B.1.2.2.1.1.1.2.1.2	0.278745644599303	.	115960001	116120000	#9191FF	1	0.375
chr1	116120001	116360000	A.2.2.2.2.2.2.1.2.2	0.436701509872242	.	116120001	116360000	#FFDADA	1	0.625
chr1	116360001	116680000	B.1.1.1.1.2.2.1.2	0.411149825783972	.	116360001	116680000	#DADAFF	1	0.5
chr1	116680001	116800000	A.2.2.1.2.1.2.2.2	0.516840882694541	.	116680001	116800000	#FFDADA	1	0.625
chr1	116800001	116880000	A.2.1.2.2.2.2.1.2.1	0.560975609756098	.	116800001	116880000	#FF9191	1	0.75
chr1	116880001	117080000	A.2.1.1.1.1.2.1.1.2.2	0.67595818815331	.	116880001	117080000	#FF9191	1	0.75
chr1	117080001	117200000	A.2.1.1.1.1.2.1.1.1.1	0.679442508710801	.	117080001	117200000	#FF9191	1	0.75
chr1	117200001	117480000	A.2.1.1.1.1.2.1.2.1.2	0.673635307781649	.	117200001	117480000	#FF9191	1	0.75
chr1	117480001	117600000	A.2.1.2.2.2.2.1.1.1	0.563298490127758	.	117480001	117600000	#FF9191	1	0.75
chr1	117600001	117960000	A.2.1.2.2.1.1.1.1.1	0.59581881533101	.	117600001	117960000	#FF9191	1	0.75
chr1	117960001	118280000	A.2.1.2.2.1.1.1.2	0.59349593495935	.	117960001	118280000	#FF9191	1	0.75
chr1	118280001	118520000	A.2.2.1.2.1.2.2.1.1	0.520325203252033	.	118280001	118520000	#FFDADA	1	0.625
chr1	118520001	118840000	B.2.1.1.1.2.1.1.2	0.198606271777003	.	118520001	118840000	#4848FF	1	0.25
chr1	118840001	118920000	B.2.1.1.1.2.1.1.1.2	0.199767711962834	.	118840001	118920000	#4848FF	1	0.25
chr1	118920001	119000000	B.1.2.2.2.2.1.2.1.2.1	0.228803716608595	.	118920001	119000000	#9191FF	1	0.375
chr1	119000001	119400000	B.2.2.1.1.1.2.1	0.0859465737514518	.	119000001	119400000	#0000FF	1	0.125
chr1	119400001	119640000	A.2.2.2.2.1.2.2.2.2	0.451800232288037	.	119400001	119640000	#FFDADA	1	0.625
chr1	119640001	119800000	A.2.2.1.2.1.1.1	0.527293844367015	.	119640001	119800000	#FFDADA	1	0.625
chr1	119800001	119960000	A.2.1.2.2.2.2.2.1	0.558652729384437	.	119800001	119960000	#FF9191	1	0.75
chr1	119960001	120120000	B.1.1.2.1.1.2.2.2	0.37862950058072	.	119960001	120120000	#DADAFF	1	0.5
chr1	120120001	120240000	A.2.1.2.2.1.1.2.2.2	0.588850174216028	.	120120001	120240000	#FF9191	1	0.75
chr1	120240001	120560000	A.2.2.2.2.1.2.2.2.1	0.452961672473868	.	120240001	120560000	#FFDADA	1	0.625
chr1	120560001	120720000	A.2.2.1.2.1.2.1	0.521486643437863	.	120560001	120720000	#FFDADA	1	0.625
chr1	120760001	120800000	B.1.1.1.2.2.2.2.2.1	0.389082462253194	.	120760001	120800000	#DADAFF	1	0.5
chr1	121080001	121120000	B.1.1.1.2.2.2.2.2.1	0.389082462253194	.	121080001	121120000	#DADAFF	1	0.5
chr1	121120001	121360000	B.2.1.2.1.1.2.1.1.2	0.146341463414634	.	121120001	121360000	#4848FF	1	0.25
chr1	142800001	142840000	B.2.1.2.1.1.2.1.1.2	0.146341463414634	.	142800001	142840000	#4848FF	1	0.25
chr1	142880001	142920000	B.2.1.2.1.1.2.1.1.2	0.146341463414634	.	142880001	142920000	#4848FF	1	0.25
chr1	143120001	143160000	B.2.1.2.1.1.2.1.1.2	0.146341463414634	.	143120001	143160000	#4848FF	1	0.25
chr1	143440001	143480000	B.2.1.2.1.1.2.1.1.2	0.146341463414634	.	143440001	143480000	#4848FF	1	0.25
chr1	143960001	144080000	A.2.1.2.2.2.2.2.2	0.557491289198606	.	143960001	144080000	#FF9191	1	0.75
chr1	144520001	144560000	A.2.1.2.2.2.2.2.2	0.557491289198606	.	144520001	144560000	#FF9191	1	0.75
chr1	144560001	144600000	A.2.2.1.2.2.1.2.1.2.1.2	0.505226480836237	.	144560001	144600000	#FFDADA	1	0.625
chr1	144640001	144720000	A.2.2.1.2.2.1.2.1.2.1.2	0.505226480836237	.	144640001	144720000	#FFDADA	1	0.625
chr1	144800001	144840000	A.2.2.1.2.2.1.2.1.2.1.2	0.505226480836237	.	144800001	144840000	#FFDADA	1	0.625
chr1	144840001	145120000	A.1.2.2.1.1.1.1.1.1.1	0.78397212543554	.	144840001	145120000	#FF4848	1	0.875
chr1	145120001	145320000	A.1.2.2.1.2.2.1.2.2	0.743321718931475	.	145120001	145320000	#FF4848	1	0.875
chr1	145360001	145840000	A.1.1.1.2.1.1.1.1.1	0.986062717770035	.	145360001	145840000	#FF0000	1	1
chr1	146320001	146400000	A.2.1.2.1.2.1.1.1	0.603948896631823	.	146320001	146400000	#FF9191	1	0.75
chr1	146440001	146760000	A.2.1.2.1.2.1.1.1	0.603948896631823	.	146440001	146760000	#FF9191	1	0.75
chr1	146760001	146960000	B.1.2.1.2.1.1.2.2.1.1	0.314750290360046	.	146760001	146960000	#9191FF	1	0.375
chr1	146960001	147200000	A.2.2.2.2.2.2.1.2.1.1	0.439024390243902	.	146960001	147200000	#FFDADA	1	0.625
chr1	147200001	147440000	A.2.2.2.2.2.2.1.2.1.2	0.437862950058072	.	147200001	147440000	#FFDADA	1	0.625
chr1	147680001	147840000	A.2.2.2.2.2.2.1.2.1.2	0.437862950058072	.	147680001	147840000	#FFDADA	1	0.625
chr1	148520001	148560000	A.2.2.2.2.2.2.1.2.1.2	0.437862950058072	.	148520001	148560000	#FFDADA	1	0.625
chr1	148840001	148960000	B.2.1.2.1.1.1.1.2.2	0.153310104529617	.	148840001	148960000	#4848FF	1	0.25
chr1	149000001	149200000	B.2.1.2.1.1.1.1.2.2	0.153310104529617	.	149000001	149200000	#4848FF	1	0.25
chr1	149200001	149320000	A.2.2.2.2.2.2.2.1.1	0.435540069686411	.	149200001	149320000	#FFDADA	1	0.625
chr1	149320001	149440000	B.1.1.1.2.2.2.2.2.2.2	0.386759581881533	.	149320001	149440000	#DADAFF	1	0.5
chr1	149640001	149720000	B.1.1.1.2.2.2.2.2.2.2	0.386759581881533	.	149640001	149720000	#DADAFF	1	0.5
chr1	149720001	150200000	A.1.1.1.2.1.1.2.1.2	0.980255516840883	.	149720001	150200000	#FF0000	1	1
chr1	150200001	150440000	A.1.1.2.2.2.1.2.2.2	0.880371660859466	.	150200001	150440000	#FF0000	1	1
chr1	150440001	151040000	A.1.1.1.1.1.2.1.1	0.996515679442509	.	150440001	151040000	#FF0000	1	1
chr1	151040001	151280000	A.1.1.2.1.1.2.2.1	0.947735191637631	.	151040001	151280000	#FF0000	1	1
chr1	151280001	151560000	A.1.1.2.2.2.2.2.1.2.1.1	0.873403019744483	.	151280001	151560000	#FF0000	1	1
chr1	151560001	151760000	A.1.2.1.2.2.1.1.2.1.2	0.806039488966318	.	151560001	151760000	#FF4848	1	0.875
chr1	151760001	152080000	A.1.2.2.1.1.2.2.2.2.2.2	0.760743321718931	.	151760001	152080000	#FF4848	1	0.875
chr1	152080001	152160000	B.1.1.1.2.1.1.1.2.2	0.40534262485482	.	152080001	152160000	#DADAFF	1	0.5
chr1	152160001	152480000	B.1.2.2.2.1.2.2.2	0.234610917537747	.	152160001	152480000	#9191FF	1	0.375
chr1	152480001	152560000	B.1.2.1.1.1.1.2.2.2	0.346109175377468	.	152480001	152560000	#9191FF	1	0.375
chr1	152560001	152680000	B.1.2.1.2.1.1.2.2.1.2	0.313588850174216	.	152560001	152680000	#9191FF	1	0.375
chr1	152680001	152880000	B.1.2.2.1.1.1.2.1.1.2	0.279907084785134	.	152680001	152880000	#9191FF	1	0.375
chr1	152880001	152960000	B.1.2.1.1.1.1.2.2.1	0.347270615563298	.	152880001	152960000	#9191FF	1	0.375
chr1	152960001	153160000	B.1.1.2.2.2.1.1.1	0.356562137049942	.	152960001	153160000	#DADAFF	1	0.5
chr1	153160001	153480000	A.2.2.1.1.1.2.1.1.2	0.548199767711963	.	153160001	153480000	#FFDADA	1	0.625
chr1	153520001	153760000	A.1.1.2.2.2.2.2.1.2.1.2	0.872241579558653	.	153520001	153760000	#FF0000	1	1
chr1	153760001	153960000	A.1.1.2.1.1.2.2.2	0.9465737514518	.	153760001	153960000	#FF0000	1	1
chr1	153960001	154120000	A.1.2.2.2.2.2.1.2.2.1.2	0.695702671312427	.	153960001	154120000	#FF4848	1	0.875
chr1	154120001	154320000	A.1.1.2.2.2.1.2.2.1	0.881533101045296	.	154120001	154320000	#FF0000	1	1
chr1	154320001	154600000	A.1.2.1.2.1.1.1.2.2	0.821138211382114	.	154320001	154600000	#FF4848	1	0.875
chr1	154600001	154880000	A.1.2.1.2.2.1.1.1.2.2.1	0.80952380952381	.	154600001	154880000	#FF4848	1	0.875
chr1	154880001	155120000	A.1.1.2.2.2.1.1.1.1	0.886178861788618	.	154880001	155120000	#FF0000	1	1
chr1	155120001	155360000	A.1.1.2.2.2.2.2.1.1.2.1	0.875725900116144	.	155120001	155360000	#FF0000	1	1
chr1	155360001	155480000	A.1.2.1.2.2.1.1.2.2.1.1.1	0.804878048780488	.	155360001	155480000	#FF4848	1	0.875
chr1	155480001	155560000	A.2.1.1.2.2.1.1.1.2	0.635307781649245	.	155480001	155560000	#FF9191	1	0.75
chr1	155560001	155760000	A.1.2.1.2.2.1.2.2.2	0.796747967479675	.	155560001	155760000	#FF4848	1	0.875
chr1	155760001	155960000	A.1.1.2.2.2.1.1.2	0.883855981416957	.	155760001	155960000	#FF0000	1	1
chr1	155960001	156040000	A.2.1.1.2.2.1.1.1.1	0.636469221835075	.	155960001	156040000	#FF9191	1	0.75
chr1	156040001	156320000	A.1.1.1.2.1.1.2.1.1	0.981416957026713	.	156040001	156320000	#FF0000	1	1
chr1	156320001	156600000	A.1.1.2.1.1.2.1	0.948896631823461	.	156320001	156600000	#FF0000	1	1
chr1	156600001	156680000	A.2.2.1.1.2.2.1.2	0.530778164924506	.	156600001	156680000	#FFDADA	1	0.625
chr1	156680001	156840000	A.1.1.2.2.2.2.2.1.2.2	0.871080139372822	.	156680001	156840000	#FF0000	1	1
chr1	156840001	157120000	A.1.2.1.2.2.2.1.1.1.1	0.795586527293844	.	156840001	157120000	#FF4848	1	0.875
chr1	157120001	157200000	A.2.2.1.1.2.1.1.2	0.536585365853659	.	157120001	157200000	#FFDADA	1	0.625
chr1	157200001	157560000	A.1.2.1.1.1.2.1.2.1.1	0.851335656213705	.	157200001	157560000	#FF4848	1	0.875
chr1	157560001	157840000	A.1.2.2.1.1.2.2.1	0.765389082462253	.	157560001	157840000	#FF4848	1	0.875
chr1	157840001	158360000	A.2.2.1.1.1.1.1.2	0.554006968641115	.	157840001	158360000	#FFDADA	1	0.625
chr1	158360001	158760000	B.1.2.2.1.2.1.2.2.1.2.2	0.255516840882695	.	158360001	158760000	#9191FF	1	0.375
chr1	158760001	158960000	B.1.1.1.1.2.2.2.1	0.409988385598142	.	158760001	158960000	#DADAFF	1	0.5
chr1	158960001	159080000	A.1.2.2.1.1.1.2.1.1	0.779326364692218	.	158960001	159080000	#FF4848	1	0.875
chr1	159080001	159280000	B.1.1.2.2.2.2.2	0.35075493612079	.	159080001	159280000	#DADAFF	1	0.5
chr1	159280001	159720000	B.2.1.1.2.2.2.2.1.1.2	0.163763066202091	.	159280001	159720000	#4848FF	1	0.25
chr1	159720001	160040000	A.2.1.1.1.2.1.1.1.1	0.666666666666667	.	159720001	160040000	#FF9191	1	0.75
chr1	160040001	160160000	A.2.1.1.2.1.1.1.2.2.1	0.651567944250871	.	160040001	160160000	#FF9191	1	0.75
chr1	160160001	160400000	A.1.1.2.1.2.2.2.1.1.1.2	0.927990708478513	.	160160001	160400000	#FF0000	1	1
chr1	160400001	160680000	A.1.1.1.1.2.1.1.2	0.990708478513357	.	160400001	160680000	#FF0000	1	1
chr1	160680001	161160000	A.1.1.1.1.1.2.1.2	0.995354239256678	.	160680001	161160000	#FF0000	1	1
chr1	161160001	161440000	A.1.1.1.2.1.1.2.2.1	0.979094076655052	.	161160001	161440000	#FF0000	1	1
chr1	161440001	161520000	A.1.2.1.1.1.2.2.1.1	0.847851335656214	.	161440001	161520000	#FF4848	1	0.875
chr1	161520001	161720000	A.1.1.2.1.2.2.2.2.1	0.923344947735192	.	161520001	161720000	#FF0000	1	1
chr1	161720001	162040000	A.1.2.1.1.2.1.1.2.2	0.83739837398374	.	161720001	162040000	#FF4848	1	0.875
chr1	162040001	162360000	B.1.1.1.1.2.1.1.2	0.414634146341463	.	162040001	162360000	#DADAFF	1	0.5
chr1	162360001	162800000	A.1.2.2.1.2.1.2.1	0.750290360046458	.	162360001	162800000	#FF4848	1	0.875
chr1	162800001	163000000	B.1.2.1.2.1.2.2.2	0.300813008130081	.	162800001	163000000	#9191FF	1	0.375
chr1	163000001	163160000	B.1.2.2.1.2.1.1.2.1.2	0.265969802555168	.	163000001	163160000	#9191FF	1	0.375
chr1	163160001	163320000	B.1.2.1.2.1.1.2.1.1.1	0.319396051103368	.	163160001	163320000	#9191FF	1	0.375
chr1	163320001	163800000	B.2.2.2.1.1.1.1	0.0371660859465738	.	163320001	163800000	#0000FF	1	0.125
chr1	163800001	163960000	B.2.1.2.2.1.1.1.2.2	0.119628339140534	.	163800001	163960000	#4848FF	1	0.25
chr1	163960001	164080000	B.2.2.1.2.1.1.2.2.2	0.0638792102206736	.	163960001	164080000	#0000FF	1	0.125
chr1	164080001	164520000	B.2.2.2.2.2.2	0.00116144018583043	.	164080001	164520000	#0000FF	1	0.125
chr1	164520001	164720000	B.2.1.2.1.1.2.1.1.1	0.147502903600465	.	164520001	164720000	#4848FF	1	0.25
chr1	164720001	165080000	B.2.2.2.1.1.1.2	0.0360046457607433	.	164720001	165080000	#0000FF	1	0.125
chr1	165080001	165320000	B.2.1.1.2.1.1.2.2.1	0.184668989547038	.	165080001	165320000	#4848FF	1	0.25
chr1	165320001	165560000	B.1.1.2.2.2.1.2.1	0.354239256678281	.	165320001	165560000	#DADAFF	1	0.5
chr1	165560001	165880000	A.1.1.2.2.1.2.2.2.2.2	0.887340301974448	.	165560001	165880000	#FF0000	1	1
chr1	165880001	166040000	B.1.1.2.2.2.1.1.2	0.355400696864112	.	165880001	166040000	#DADAFF	1	0.5
chr1	166040001	166160000	A.2.2.2.2.2.2.2.1.2.2	0.43321718931475	.	166040001	166160000	#FFDADA	1	0.625
chr1	166160001	166520000	B.1.1.2.2.2.2.1	0.35191637630662	.	166160001	166520000	#DADAFF	1	0.5
chr1	166520001	166800000	B.2.1.1.2.1.1.2.1.2	0.185830429732869	.	166520001	166800000	#4848FF	1	0.25
chr1	166800001	167200000	A.1.1.2.2.1.2.2.1.2.2	0.89082462253194	.	166800001	167200000	#FF0000	1	1
chr1	167200001	167560000	A.1.1.1.2.1.1.1.1.2	0.984901277584204	.	167200001	167560000	#FF0000	1	1
chr1	167560001	167720000	A.1.1.2.1.2.2.2.2.2.1	0.922183507549361	.	167560001	167720000	#FF0000	1	1
chr1	167720001	168080000	A.1.1.1.2.1.1.1.2.2	0.982578397212544	.	167720001	168080000	#FF0000	1	1
chr1	168080001	168240000	A.1.1.2.2.1.2.1.1.1.1.2.2	0.907084785133566	.	168080001	168240000	#FF0000	1	1
chr1	168240001	168560000	A.1.1.2.2.1.2.2.1.2.1	0.89198606271777	.	168240001	168560000	#FF0000	1	1
chr1	168560001	168680000	A.2.1.1.1.2.1.1.2	0.664343786295006	.	168560001	168680000	#FF9191	1	0.75
chr1	168680001	168960000	A.1.1.2.1.2.2.2.1.1.2	0.926829268292683	.	168680001	168960000	#FF0000	1	1
chr1	168960001	169120000	A.1.1.2.2.1.2.1.2.1.1.1	0.900116144018583	.	168960001	169120000	#FF0000	1	1
chr1	169120001	169360000	A.1.2.1.1.1.2.2.2.2.1	0.844367015098722	.	169120001	169360000	#FF4848	1	0.875
chr1	169360001	169600000	A.1.2.1.1.1.2.1.1.1.1.2	0.859465737514518	.	169360001	169600000	#FF4848	1	0.875
chr1	169600001	169880000	A.1.2.1.1.2.1.2.2.2.1.1	0.833914053426249	.	169600001	169880000	#FF4848	1	0.875
chr1	169880001	170080000	A.2.2.1.1.1.1.1.1.2	0.555168408826945	.	169880001	170080000	#FFDADA	1	0.625
chr1	170080001	170560000	B.1.2.1.2.1.1.2.1.2.1	0.317073170731707	.	170080001	170560000	#9191FF	1	0.375
chr1	170560001	170920000	B.2.1.1.2.1.1.2.1.1	0.186991869918699	.	170560001	170920000	#4848FF	1	0.25
chr1	170920001	171160000	B.2.1.1.2.1.1.1.1.2	0.19047619047619	.	170920001	171160000	#4848FF	1	0.25
chr1	171160001	171440000	B.1.2.1.2.1.1.2.1.2.2	0.315911730545877	.	171160001	171440000	#9191FF	1	0.375
chr1	171440001	171600000	A.1.2.1.1.2.1.2.2.2.2	0.831591173054588	.	171440001	171600000	#FF4848	1	0.875
chr1	171600001	171840000	A.2.2.1.1.1.1.1.1.1	0.556329849012776	.	171600001	171840000	#FFDADA	1	0.625
chr1	171840001	171960000	B.1.1.2.1.1.2.1.2	0.380952380952381	.	171840001	171960000	#DADAFF	1	0.5
chr1	171960001	172120000	B.1.1.1.2.1.2.1.1.2.2.1	0.399535423925668	.	171960001	172120000	#DADAFF	1	0.5
chr1	172120001	172240000	A.2.2.1.2.2.1.2.1.2.1.1.1.2	0.507549361207898	.	172120001	172240000	#FFDADA	1	0.625
chr1	172240001	172400000	A.2.2.1.2.2.1.2.1.1	0.509872241579559	.	172240001	172400000	#FFDADA	1	0.625
chr1	172400001	172680000	A.2.1.1.1.2.2.1.1	0.662020905923345	.	172400001	172680000	#FF9191	1	0.75
chr1	172680001	172800000	A.2.2.1.2.2.1.2.1.2.1.1.1.1	0.508710801393728	.	172680001	172800000	#FFDADA	1	0.625
chr1	172800001	172880000	A.2.2.2.2.2.2.2.2.1.2.1	0.430894308943089	.	172800001	172880000	#FFDADA	1	0.625
chr1	172880001	173160000	A.2.2.2.2.1.1.2.1	0.470383275261324	.	172880001	173160000	#FFDADA	1	0.625
chr1	173160001	173280000	A.2.1.1.1.1.1.1.2.2.1.1	0.688734030197445	.	173160001	173280000	#FF9191	1	0.75
chr1	173280001	173520000	A.1.2.1.1.2.2.2	0.826945412311266	.	173280001	173520000	#FF4848	1	0.875
chr1	173520001	173720000	A.2.1.2.2.2.1.2.1.2.1	0.569105691056911	.	173520001	173720000	#FF9191	1	0.75
chr1	173720001	174000000	A.1.1.2.2.1.2.1.2.1.2	0.897793263646922	.	173720001	174000000	#FF0000	1	1
chr1	174000001	174240000	A.1.2.1.1.1.2.1.1.1.1.1	0.860627177700348	.	174000001	174240000	#FF4848	1	0.875
chr1	174240001	174680000	A.1.2.2.1.2.1.2.2	0.749128919860627	.	174240001	174680000	#FF4848	1	0.875
chr1	174680001	174800000	A.2.1.2.2.2.1.2.1.1.1.2	0.572590011614402	.	174680001	174800000	#FF9191	1	0.75
chr1	174800001	175000000	A.1.2.1.1.1.2.1.1.2.2.1	0.854819976771196	.	174800001	175000000	#FF4848	1	0.875
chr1	175000001	175320000	A.1.2.1.1.1.2.1.1.2.2.2.1	0.853658536585366	.	175000001	175320000	#FF4848	1	0.875
chr1	175320001	175760000	B.1.1.1.1.2.1.1.1	0.415795586527294	.	175320001	175760000	#DADAFF	1	0.5
chr1	175760001	176200000	A.2.1.1.1.2.2.2.2.1	0.658536585365854	.	175760001	176200000	#FF9191	1	0.75
chr1	176200001	176600000	B.2.1.1.2.2.2.1	0.166085946573751	.	176200001	176600000	#4848FF	1	0.25
chr1	176600001	176880000	B.2.1.1.2.2.2.2.1.2.2	0.16144018583043	.	176600001	176880000	#4848FF	1	0.25
chr1	176880001	177120000	B.2.1.2.1.2.2.2	0.123112659698026	.	176880001	177120000	#4848FF	1	0.25
chr1	177120001	177280000	B.2.1.1.2.2.2.2.1.2.1	0.16260162601626	.	177120001	177280000	#4848FF	1	0.25
chr1	177280001	177440000	B.2.1.1.2.2.2.2.2.2	0.159117305458769	.	177280001	177440000	#4848FF	1	0.25
chr1	177440001	177600000	B.2.1.2.1.2.2.1	0.124274099883856	.	177440001	177600000	#4848FF	1	0.25
chr1	177600001	177720000	B.1.2.2.1.2.1.2.2.1.1	0.257839721254355	.	177600001	177720000	#9191FF	1	0.375
chr1	177720001	177880000	B.1.2.1.2.1.1.2.2.2.2	0.311265969802555	.	177720001	177880000	#9191FF	1	0.375
chr1	177880001	178280000	B.2.1.1.2.1.1.1.2.2	0.18815331010453	.	177880001	178280000	#4848FF	1	0.25
chr1	178280001	178520000	B.1.2.1.2.1.1.2.1.1.2	0.318234610917538	.	178280001	178520000	#9191FF	1	0.375
chr1	178520001	178720000	A.1.2.1.1.2.1.2.2.2.1.2	0.832752613240418	.	178520001	178720000	#FF4848	1	0.875
chr1	178720001	179000000	A.2.1.1.1.2.2.1.2	0.660859465737515	.	178720001	179000000	#FF9191	1	0.75
chr1	179000001	179360000	A.1.2.1.1.2.1.1.2.1	0.83855981416957	.	179000001	179360000	#FF4848	1	0.875
chr1	179360001	179640000	B.1.2.2.1.2.1.2.2.1.2.1	0.256678281068525	.	179360001	179640000	#9191FF	1	0.375
chr1	179640001	179800000	B.1.1.1.2.1.2.1.1.2.2.2	0.398373983739837	.	179640001	179800000	#DADAFF	1	0.5
chr1	179800001	180160000	A.1.1.1.2.2.1.1.2	0.966318234610918	.	179800001	180160000	#FF0000	1	1
chr1	180160001	180440000	A.1.2.1.1.2.1.1.1.2.1	0.840882694541231	.	180160001	180440000	#FF4848	1	0.875
chr1	180440001	180840000	A.1.1.2.2.1.2.2.1.1.2	0.8931475029036	.	180440001	180840000	#FF0000	1	1
chr1	180840001	181160000	A.1.1.1.2.2.1.2.1.1	0.965156794425087	.	180840001	181160000	#FF0000	1	1
chr1	181160001	181320000	A.2.2.1.2.2.1.1.1.1	0.515679442508711	.	181160001	181320000	#FFDADA	1	0.625
chr1	181320001	181880000	A.2.1.2.2.2.1.1.1	0.576074332171893	.	181320001	181880000	#FF9191	1	0.75
chr1	181880001	182080000	A.2.2.1.2.2.1.2.1.2.2	0.504065040650406	.	181880001	182080000	#FFDADA	1	0.625
chr1	182080001	182200000	A.2.2.1.2.2.1.1.2.1.2	0.51219512195122	.	182080001	182200000	#FFDADA	1	0.625
chr1	182200001	182520000	A.1.2.2.1.2.2.1.2.1	0.744483159117305	.	182200001	182520000	#FF4848	1	0.875
chr1	182520001	182840000	A.1.1.1.2.1.1.1.2.1	0.983739837398374	.	182520001	182840000	#FF0000	1	1
chr1	182840001	183440000	A.1.1.1.2.2.1.1.1.1	0.968641114982578	.	182840001	183440000	#FF0000	1	1
chr1	183440001	183600000	A.1.1.2.1.2.2.2.2.2.2	0.921022067363531	.	183440001	183600000	#FF0000	1	1
chr1	183600001	183920000	A.1.1.1.2.2.1.1.1.2	0.967479674796748	.	183600001	183920000	#FF0000	1	1
chr1	183920001	184200000	A.2.1.2.2.2.1.2.2.2	0.564459930313589	.	183920001	184200000	#FF9191	1	0.75
chr1	184200001	184600000	B.1.1.1.1.2.1.2	0.413472706155633	.	184200001	184600000	#DADAFF	1	0.5
chr1	184600001	184960000	A.1.1.2.2.1.2.2.1.1.1	0.894308943089431	.	184600001	184960000	#FF0000	1	1
chr1	184960001	185120000	A.1.2.2.1.2.1.1.2.2.2	0.751451800232288	.	184960001	185120000	#FF4848	1	0.875
chr1	185120001	185680000	A.1.1.2.2.1.2.2.2.2.1	0.888501742160279	.	185120001	185680000	#FF0000	1	1
chr1	185680001	186120000	B.1.2.2.1.2.1.2.2.2	0.254355400696864	.	185680001	186120000	#9191FF	1	0.375
chr1	186120001	186280000	A.2.2.2.2.2.2.2.1.2.1	0.434378629500581	.	186120001	186280000	#FFDADA	1	0.625
chr1	186280001	186440000	A.2.1.1.1.1.1.2.1.2.1	0.684088269454123	.	186280001	186440000	#FF9191	1	0.75
chr1	186440001	186640000	A.2.2.2.2.2.1.2.2.1.1	0.447154471544715	.	186440001	186640000	#FFDADA	1	0.625
chr1	186640001	186960000	A.1.2.2.1.2.1.1.2.2.1	0.752613240418119	.	186640001	186960000	#FF4848	1	0.875
chr1	186960001	187200000	B.2.1.1.2.1.2.1.1.2	0.181184668989547	.	186960001	187200000	#4848FF	1	0.25
chr1	187200001	187440000	B.2.1.2.2.2.1.1.1.2.1	0.111498257839721	.	187200001	187440000	#4848FF	1	0.25
chr1	187440001	187680000	B.2.2.1.2.1.2.1.1.2	0.0615563298490128	.	187440001	187680000	#0000FF	1	0.125
chr1	187680001	187880000	B.2.1.2.2.2.1.1.1.2.2.2	0.10917537746806	.	187680001	187880000	#4848FF	1	0.25
chr1	187880001	188040000	B.1.1.2.1.2.1.1	0.37746806039489	.	187880001	188040000	#DADAFF	1	0.5
chr1	188040001	188440000	B.2.2.1.2.2.2.2.2.2	0.0383275261324042	.	188040001	188440000	#0000FF	1	0.125
chr1	188440001	188640000	B.2.2.1.2.2.2.1.2	0.0418118466898955	.	188440001	188640000	#0000FF	1	0.125
chr1	188640001	188760000	B.2.1.2.2.2.1.2.2.2	0.104529616724739	.	188640001	188760000	#4848FF	1	0.25
chr1	188760001	188920000	B.2.2.1.2.2.1.2.1.1	0.0499419279907085	.	188760001	188920000	#0000FF	1	0.125
chr1	188920001	189120000	B.2.2.2.1.1.2.1.1.1	0.0348432055749129	.	188920001	189120000	#0000FF	1	0.125
chr1	189120001	189200000	B.2.1.2.2.2.1.2.2.1	0.105691056910569	.	189120001	189200000	#4848FF	1	0.25
chr1	189200001	189560000	B.2.2.2.2.1.2.2	0.00464576074332172	.	189200001	189560000	#0000FF	1	0.125
chr1	189560001	189760000	B.2.2.1.2.2.1.1.1.1	0.0569105691056911	.	189560001	189760000	#0000FF	1	0.125
chr1	189760001	190200000	B.2.2.2.1.1.2.2.2.2.1.2.1	0.0267131242740999	.	189760001	190200000	#0000FF	1	0.125
chr1	190200001	190440000	B.2.2.1.2.1.2.1.2	0.0603948896631823	.	190200001	190440000	#0000FF	1	0.125
chr1	190440001	190760000	B.2.2.1.2.1.2.1.1.1	0.0627177700348432	.	190440001	190760000	#0000FF	1	0.125
chr1	190760001	191080000	B.2.2.1.2.2.2.1.1.2.2	0.0429732868757259	.	190760001	191080000	#0000FF	1	0.125
chr1	191080001	191240000	B.1.2.2.1.2.2.1.2	0.252032520325203	.	191080001	191240000	#9191FF	1	0.375
chr1	191240001	191520000	B.2.1.2.2.2.2.2.2.1	0.101045296167247	.	191240001	191520000	#4848FF	1	0.25
chr1	191520001	191840000	B.2.1.2.2.2.2.2.2.2.2	0.0987224157955865	.	191520001	191840000	#4848FF	1	0.25
chr1	191840001	192160000	B.2.1.2.2.2.2.2.2.2.1	0.099883855981417	.	191840001	192160000	#4848FF	1	0.25
chr1	192160001	192440000	B.2.1.2.2.1.1.1.2.1	0.120789779326365	.	192160001	192440000	#4848FF	1	0.25
chr1	192440001	192600000	A.1.1.2.2.1.2.1.2.1.1.2	0.898954703832753	.	192440001	192600000	#FF0000	1	1
chr1	192600001	193000000	A.2.1.1.1.2.2.2.1	0.659698025551684	.	192600001	193000000	#FF9191	1	0.75
chr1	193000001	193280000	A.1.2.1.1.2.1.2.1	0.836236933797909	.	193000001	193280000	#FF4848	1	0.875
chr1	193280001	193600000	B.1.1.2.1.2.1.2	0.376306620209059	.	193280001	193600000	#DADAFF	1	0.5
chr1	193600001	193840000	B.2.1.2.2.1.1.2	0.118466898954704	.	193600001	193840000	#4848FF	1	0.25
chr1	193840001	194160000	B.2.2.1.2.2.1.1.1.2	0.0557491289198606	.	193840001	194160000	#0000FF	1	0.125
chr1	194160001	194360000	B.2.1.1.2.1.2.2.1.2	0.176538908246225	.	194160001	194360000	#4848FF	1	0.25
chr1	194360001	194480000	B.2.1.2.2.1.1.1.1	0.121951219512195	.	194360001	194480000	#4848FF	1	0.25
chr1	194480001	194680000	B.2.2.1.2.1.1.2.2.1.2	0.0650406504065041	.	194480001	194680000	#0000FF	1	0.125
chr1	194680001	194920000	B.2.1.2.2.2.1.1.1.1	0.112659698025552	.	194680001	194920000	#4848FF	1	0.25
chr1	194920001	195080000	B.2.1.2.2.1.2.2.2	0.113821138211382	.	194920001	195080000	#4848FF	1	0.25
chr1	195080001	195200000	B.1.2.2.1.2.2.2.1	0.250871080139373	.	195080001	195200000	#9191FF	1	0.375
chr1	195200001	195360000	B.2.1.1.2.2.1.2.1.1.2	0.171893147502904	.	195200001	195360000	#4848FF	1	0.25
chr1	195360001	195800000	B.2.2.1.2.2.2.1.1.2.1	0.0441347270615563	.	195360001	195800000	#0000FF	1	0.125
chr1	195800001	196080000	B.2.2.1.2.2.2.1.1.1	0.0452961672473868	.	195800001	196080000	#0000FF	1	0.125
chr1	196080001	196240000	B.2.1.2.2.2.1.1.1.2.2.1	0.110336817653891	.	196080001	196240000	#4848FF	1	0.25
chr1	196240001	196720000	B.2.2.2.1.1.2.2.1.2	0.0301974448315912	.	196240001	196720000	#0000FF	1	0.125
chr1	196720001	197040000	B.2.1.2.2.2.1.1.2	0.10801393728223	.	196720001	197040000	#4848FF	1	0.25
chr1	197040001	197200000	A.2.2.2.2.2.1.1.1	0.450638792102207	.	197040001	197200000	#FFDADA	1	0.625
chr1	197200001	197480000	B.2.1.1.2.2.1.2.1.2.1	0.170731707317073	.	197200001	197480000	#4848FF	1	0.25
chr1	197480001	197680000	B.2.1.2.2.2.2.1	0.103368176538908	.	197480001	197680000	#4848FF	1	0.25
chr1	197680001	198120000	B.2.1.1.2.1.1.1.1.1	0.191637630662021	.	197680001	198120000	#4848FF	1	0.25
chr1	198120001	198280000	A.2.1.1.1.1.1.2.1.1	0.685249709639954	.	198120001	198280000	#FF9191	1	0.75
chr1	198280001	198480000	B.1.1.1.1.1.1.1	0.427409988385598	.	198280001	198480000	#DADAFF	1	0.5
chr1	198480001	198720000	A.1.2.1.1.1.2.2.2.1	0.845528455284553	.	198480001	198720000	#FF4848	1	0.875
chr1	198720001	198880000	A.2.1.1.1.1.1.2.2.1	0.681765389082462	.	198720001	198880000	#FF9191	1	0.75
chr1	198880001	199200000	A.1.1.2.2.1.2.2.2.1	0.889663182346109	.	198880001	199200000	#FF0000	1	1
chr1	199200001	199600000	B.1.2.1.2.1.2.2.1.2.2	0.301974448315912	.	199200001	199600000	#9191FF	1	0.375
chr1	199600001	199880000	B.1.2.2.1.2.1.1.2.1.1.1	0.268292682926829	.	199600001	199880000	#9191FF	1	0.375
chr1	199880001	200040000	A.2.2.2.2.2.2.2.2.2	0.428571428571429	.	199880001	200040000	#FFDADA	1	0.625
chr1	200040001	200240000	A.2.1.2.2.2.1.2.1.1.1.1	0.573751451800232	.	200040001	200240000	#FF9191	1	0.75
chr1	200240001	200520000	A.1.1.2.1.2.2.1	0.930313588850174	.	200240001	200520000	#FF0000	1	1
chr1	200520001	200920000	A.1.1.1.1.2.1.2.1	0.989547038327526	.	200520001	200920000	#FF0000	1	1
chr1	200920001	201200000	A.1.1.2.1.2.2.2.1.2.1	0.925667828106852	.	200920001	201200000	#FF0000	1	1
chr1	201200001	201400000	A.2.1.2.2.1.2.1.2	0.586527293844367	.	201200001	201400000	#FF9191	1	0.75
chr1	201400001	201480000	A.2.1.1.1.1.1.1.1.1	0.692218350754936	.	201400001	201480000	#FF9191	1	0.75
chr1	201480001	201800000	A.1.2.2.1.1.2.2.2.2.2.1	0.761904761904762	.	201480001	201800000	#FF4848	1	0.875
chr1	201800001	202080000	A.1.1.2.1.2.2.2.1.1.1.1	0.929152148664344	.	201800001	202080000	#FF0000	1	1
chr1	202080001	202400000	A.1.2.2.1.1.2.1.2.2.1	0.767711962833914	.	202080001	202400000	#FF4848	1	0.875
chr1	202400001	202600000	A.1.1.2.2.1.2.1.1.2.2.1	0.902439024390244	.	202400001	202600000	#FF0000	1	1
chr1	202600001	202800000	A.1.2.2.1.1.2.1.1.2	0.770034843205575	.	202600001	202800000	#FF4848	1	0.875
chr1	202800001	202960000	A.1.2.1.2.2.1.1.2.2.2	0.801393728222996	.	202800001	202960000	#FF4848	1	0.875
chr1	202960001	203200000	A.2.1.1.2.1.1.1.1.2	0.655052264808362	.	202960001	203200000	#FF9191	1	0.75
chr1	203200001	203360000	A.1.2.1.2.2.1.1.2.1.1	0.807200929152149	.	203200001	203360000	#FF4848	1	0.875
chr1	203360001	203520000	A.2.1.2.1.1.1.1.1	0.620209059233449	.	203360001	203520000	#FF9191	1	0.75
chr1	203520001	203880000	A.1.2.1.2.2.2.1.2.1	0.790940766550523	.	203520001	203880000	#FF4848	1	0.875
chr1	203880001	204080000	A.2.2.1.2.2.1.1.2.2	0.511033681765389	.	203880001	204080000	#FFDADA	1	0.625
chr1	204080001	204400000	A.1.2.2.1.1.2.2.2.2.1	0.763066202090592	.	204080001	204400000	#FF4848	1	0.875
chr1	204400001	204480000	A.1.2.1.2.2.1.1.2.2.1.1.2	0.803716608594657	.	204400001	204480000	#FF4848	1	0.875
chr1	204480001	204840000	A.1.2.2.1.1.2.1.1.1	0.771196283391405	.	204480001	204840000	#FF4848	1	0.875
chr1	204840001	205120000	A.2.2.1.1.1.2.1.2.1	0.547038327526132	.	204840001	205120000	#FFDADA	1	0.625
chr1	205120001	205560000	A.1.2.1.2.2.2.1.2.2	0.789779326364692	.	205120001	205560000	#FF4848	1	0.875
chr1	205560001	205920000	A.1.1.2.2.1.2.1.1.2.2.2	0.901277584204414	.	205560001	205920000	#FF0000	1	1
chr1	205920001	205960000	A.2.2.1.1.2.2.2.1	0.529616724738676	.	205920001	205960000	#FFDADA	1	0.625
chr1	206080001	206160000	A.2.2.1.1.2.2.2.1	0.529616724738676	.	206080001	206160000	#FFDADA	1	0.625
chr1	206160001	206360000	A.2.1.1.2.1.1.1.1.1	0.656213704994193	.	206160001	206360000	#FF9191	1	0.75
chr1	206480001	206560000	A.2.2.1.2.2.1.2.1.2.1.1.2	0.506387921022067	.	206480001	206560000	#FFDADA	1	0.625
chr1	206560001	207200000	A.1.1.1.1.1.1.2.1	0.99883855981417	.	206560001	207200000	#FF0000	1	1
chr1	207200001	207280000	A.1.2.2.1.2.2.1.1.2.1	0.746806039488966	.	207200001	207280000	#FF4848	1	0.875
chr1	207280001	207480000	A.1.2.2.1.1.2.1.2.2.2	0.766550522648084	.	207280001	207480000	#FF4848	1	0.875
chr1	207480001	207680000	A.1.1.2.2.1.2.1.1.1.2	0.905923344947735	.	207480001	207680000	#FF0000	1	1
chr1	207680001	208000000	A.1.2.2.1.1.2.1.2.1	0.768873403019744	.	207680001	208000000	#FF4848	1	0.875
chr1	208000001	208200000	A.1.2.1.1.2.1.1.1.1	0.842044134727062	.	208000001	208200000	#FF4848	1	0.875
chr1	208200001	208480000	A.2.2.2.2.1.1.2.2.2.1.2	0.466898954703833	.	208200001	208480000	#FFDADA	1	0.625
chr1	208480001	208640000	B.1.2.2.1.2.1.2.1.2.2.2	0.259001161440186	.	208480001	208640000	#9191FF	1	0.375
chr1	208640001	209200000	B.1.2.1.2.1.2.1.1.1.1	0.310104529616725	.	208640001	209200000	#9191FF	1	0.375
chr1	209200001	209360000	A.2.2.2.2.1.1.2.2.2.2.1	0.465737514518002	.	209200001	209360000	#FFDADA	1	0.625
chr1	209360001	209720000	B.1.2.1.2.1.2.1.1.1.2	0.308943089430894	.	209360001	209720000	#9191FF	1	0.375
chr1	209720001	210040000	A.1.2.2.1.1.1.1.2	0.780487804878049	.	209720001	210040000	#FF4848	1	0.875
chr1	210040001	210320000	B.2.1.1.2.1.1.2.2.2	0.183507549361208	.	210040001	210320000	#4848FF	1	0.25
chr1	210320001	210480000	B.1.2.1.2.1.2.2.1.2.1.2	0.303135888501742	.	210320001	210480000	#9191FF	1	0.375
chr1	210480001	210600000	A.2.2.2.2.2.2.2.2.1.2.2	0.429732868757259	.	210480001	210600000	#FFDADA	1	0.625
chr1	210600001	210760000	B.1.2.2.1.2.1.2.1.2.2.1	0.260162601626016	.	210600001	210760000	#9191FF	1	0.375
chr1	210760001	210960000	B.1.2.1.2.1.2.1.1.2	0.307781649245064	.	210760001	210960000	#9191FF	1	0.375
chr1	210960001	211080000	B.2.1.1.2.2.2.2.1.1.1	0.164924506387921	.	210960001	211080000	#4848FF	1	0.25
chr1	211080001	211400000	B.1.2.2.1.2.1.2.1.1	0.262485481997677	.	211080001	211400000	#9191FF	1	0.375
chr1	211400001	211680000	A.1.2.1.1.2.1.1.1.2.2	0.839721254355401	.	211400001	211680000	#FF4848	1	0.875
chr1	211680001	211840000	A.1.2.1.1.1.2.1.1.2.2.2.2	0.852497096399535	.	211680001	211840000	#FF4848	1	0.875
chr1	211840001	212280000	A.1.1.1.1.2.1.1.1.2	0.991869918699187	.	211840001	212280000	#FF0000	1	1
chr1	212280001	212520000	A.1.1.2.2.1.2.1.1.1.1.1.1	0.910569105691057	.	212280001	212520000	#FF0000	1	1
chr1	212520001	212680000	A.1.1.2.2.1.2.1.2.2.1	0.896631823461092	.	212520001	212680000	#FF0000	1	1
chr1	212680001	213000000	A.1.1.1.1.2.1.2.2	0.988385598141696	.	212680001	213000000	#FF0000	1	1
chr1	213000001	213240000	A.1.1.1.2.2.1.2.2.2	0.960511033681765	.	213000001	213240000	#FF0000	1	1
chr1	213240001	213600000	A.2.1.1.1.2.2.2.2.2	0.657375145180023	.	213240001	213600000	#FF9191	1	0.75
chr1	213600001	213800000	B.1.2.2.1.2.2.2.2	0.249709639953542	.	213600001	213800000	#9191FF	1	0.375
chr1	213800001	214040000	B.2.1.1.2.2.2.2.2.1	0.160278745644599	.	213800001	214040000	#4848FF	1	0.25
chr1	214040001	214160000	B.2.1.1.2.2.1.1	0.174216027874564	.	214040001	214160000	#4848FF	1	0.25
chr1	214160001	214400000	B.1.2.2.1.2.1.1.2.1.1.2	0.267131242740999	.	214160001	214400000	#9191FF	1	0.375
chr1	214400001	214560000	A.2.2.1.2.2.1.2.2.1	0.502903600464576	.	214400001	214560000	#FFDADA	1	0.625
chr1	214560001	214840000	A.2.1.2.2.1.2.2.2.1.1	0.581881533101045	.	214560001	214840000	#FF9191	1	0.75
chr1	214840001	215240000	B.2.2.1.2.1.2.2.1	0.0592334494773519	.	214840001	215240000	#0000FF	1	0.125
chr1	215240001	215360000	B.2.2.1.2.1.1.2.1.1	0.0685249709639954	.	215240001	215360000	#0000FF	1	0.125
chr1	215360001	215680000	B.2.2.1.2.2.2.2.1	0.040650406504065	.	215360001	215680000	#0000FF	1	0.125
chr1	215680001	215840000	B.1.2.1.2.1.2.2.1.1	0.305458768873403	.	215680001	215840000	#9191FF	1	0.375
chr1	215840001	216280000	B.2.2.2.1.1.2.2.2.2.1.2.2	0.0255516840882695	.	215840001	216280000	#0000FF	1	0.125
chr1	216280001	216360000	B.2.2.1.2.1.1.2.1.2	0.0673635307781649	.	216280001	216360000	#0000FF	1	0.125
chr1	216360001	216760000	B.2.2.2.1.1.2.2.2.1	0.0290360046457607	.	216360001	216760000	#0000FF	1	0.125
chr1	216760001	216960000	B.2.1.2.2.2.2.2.1	0.102206736353078	.	216760001	216960000	#4848FF	1	0.25
chr1	216960001	217120000	B.2.1.1.2.2.1.2.2.2	0.167247386759582	.	216960001	217120000	#4848FF	1	0.25
chr1	217120001	217320000	B.2.1.1.2.2.1.2.1.1.1	0.173054587688734	.	217120001	217320000	#4848FF	1	0.25
chr1	217320001	217600000	B.2.1.1.2.2.1.2.1.2.2	0.169570267131243	.	217320001	217600000	#4848FF	1	0.25
chr1	217600001	217840000	A.2.2.2.2.2.1.2.2.1.2	0.445993031358885	.	217600001	217840000	#FFDADA	1	0.625
chr1	217840001	218400000	B.2.2.2.1.1.2.2.1.1	0.0313588850174216	.	217840001	218400000	#0000FF	1	0.125
chr1	218400001	218720000	B.1.2.2.1.2.1.1.2.2.2	0.263646922183508	.	218400001	218720000	#9191FF	1	0.375
chr1	218720001	219240000	B.2.1.1.2.1.2.2.1.1	0.177700348432056	.	218720001	219240000	#4848FF	1	0.25
chr1	219240001	219400000	A.2.1.2.2.1.2.2.2.2.2	0.577235772357724	.	219240001	219400000	#FF9191	1	0.75
chr1	219400001	219600000	B.1.2.1.2.1.1.1.2	0.320557491289199	.	219400001	219600000	#9191FF	1	0.375
chr1	219600001	219720000	B.1.1.1.2.2.1	0.393728222996516	.	219600001	219720000	#DADAFF	1	0.5
chr1	219720001	220120000	B.1.2.2.1.2.2.1.1	0.253193960511034	.	219720001	220120000	#9191FF	1	0.375
chr1	220120001	220320000	A.2.1.1.1.1.1.2.2.2	0.680603948896632	.	220120001	220320000	#FF9191	1	0.75
chr1	220320001	220520000	A.2.1.1.1.1.1.2.1.2.2	0.682926829268293	.	220320001	220520000	#FF9191	1	0.75
chr1	220520001	220840000	B.1.2.1.2.1.2.2.1.2.1.1	0.304297328687573	.	220520001	220840000	#9191FF	1	0.375
chr1	220840001	220960000	A.2.2.1.2.2.1.2.2.2	0.501742160278746	.	220840001	220960000	#FFDADA	1	0.625
chr1	220960001	221160000	B.1.2.2.1.2.1.1.2.2.1	0.264808362369338	.	220960001	221160000	#9191FF	1	0.375
chr1	221160001	221320000	B.1.2.2.1.2.1.1.1.1.1	0.271777003484321	.	221160001	221320000	#9191FF	1	0.375
chr1	221320001	221600000	B.2.1.1.2.1.2.2.2	0.175377468060395	.	221320001	221600000	#4848FF	1	0.25
chr1	221600001	221880000	A.2.1.2.2.2.1.2.2.1.2	0.565621370499419	.	221600001	221880000	#FF9191	1	0.75
chr1	221880001	222240000	A.1.1.2.2.1.2.1.1.1.1.1.2	0.909407665505226	.	221880001	222240000	#FF0000	1	1
chr1	222240001	222640000	B.1.2.1.2.1.1.1.1	0.321718931475029	.	222240001	222640000	#9191FF	1	0.375
chr1	222640001	223000000	A.1.2.2.1.2.1.1.2.1.1.2	0.75609756097561	.	222640001	223000000	#FF4848	1	0.875
chr1	223000001	223200000	B.1.1.2.1.1.1.2	0.383275261324042	.	223000001	223200000	#DADAFF	1	0.5
chr1	223200001	223360000	B.1.1.2.1.1.2.1.1	0.382113821138211	.	223200001	223360000	#DADAFF	1	0.5
chr1	223360001	223720000	B.1.2.2.1.2.1.2.1.2.1	0.261324041811847	.	223360001	223720000	#9191FF	1	0.375
chr1	223720001	223800000	B.1.1.2.2.1.1.2	0.362369337979094	.	223720001	223800000	#DADAFF	1	0.5
chr1	223800001	224080000	A.2.1.1.1.1.1.1.2.2.2	0.686411149825784	.	223800001	224080000	#FF9191	1	0.75
chr1	224080001	224120000	A.2.1.2.2.2.1.2.2.1.1	0.56678281068525	.	224080001	224120000	#FF9191	1	0.75
chr1	224160001	224280000	A.2.1.2.2.2.1.2.2.1.1	0.56678281068525	.	224160001	224280000	#FF9191	1	0.75
chr1	224280001	224680000	A.1.1.1.2.2.1.2.1.2	0.963995354239257	.	224280001	224680000	#FF0000	1	1
chr1	224680001	224880000	A.2.2.2.2.2.1.2.1	0.448315911730546	.	224680001	224880000	#FFDADA	1	0.625
chr1	224880001	225040000	A.2.1.2.2.2.1.2.1.1.2.2	0.570267131242741	.	224880001	225040000	#FF9191	1	0.75
chr1	225040001	225560000	B.1.2.2.2.2.2	0.225319396051103	.	225040001	225560000	#9191FF	1	0.375
chr1	225560001	225920000	A.1.2.2.1.2.1.1.2.1.2.2	0.753774680603949	.	225560001	225920000	#FF4848	1	0.875
chr1	225920001	226160000	A.1.2.1.1.1.2.1.1.1.2.2	0.857142857142857	.	225920001	226160000	#FF4848	1	0.875
chr1	226160001	226600000	A.1.1.1.1.2.1.1.1.1	0.993031358885017	.	226160001	226600000	#FF0000	1	1
chr1	226600001	226840000	A.2.1.1.1.1.1.1.1.2	0.691056910569106	.	226600001	226840000	#FF9191	1	0.75
chr1	226840001	226960000	A.1.2.1.1.1.2.2.1.2	0.846689895470383	.	226840001	226960000	#FF4848	1	0.875
chr1	226960001	227160000	A.1.2.1.1.2.1.2.2.1	0.835075493612079	.	226960001	227160000	#FF4848	1	0.875
chr1	227160001	227480000	A.2.1.1.1.1.1.1.2.2.1.2	0.687572590011614	.	227160001	227480000	#FF9191	1	0.75
chr1	227480001	227640000	A.2.2.2.2.1.1.2.2.2.2.2	0.464576074332172	.	227480001	227640000	#FFDADA	1	0.625
chr1	227640001	228200000	A.2.2.2.2.2.2.1.1.2	0.440185830429733	.	227640001	228200000	#FFDADA	1	0.625
chr1	228200001	228400000	A.1.2.2.1.2.2.1.1.1	0.747967479674797	.	228200001	228400000	#FF4848	1	0.875
chr1	228400001	228720000	A.2.1.1.2.1.2.1	0.641114982578397	.	228400001	228720000	#FF9191	1	0.75
chr1	228720001	229040000	A.1.2.1.1.1.2.1.2.1.2	0.850174216027875	.	228720001	229040000	#FF4848	1	0.875
chr1	229040001	229400000	A.2.1.1.1.2.1.1.1.2	0.665505226480836	.	229040001	229400000	#FF9191	1	0.75
chr1	229400001	229640000	A.1.1.2.1.2.2.2.1.2.2	0.924506387921022	.	229400001	229640000	#FF0000	1	1
chr1	229640001	229800000	A.1.2.2.1.2.2.1.1.2.2	0.745644599303136	.	229640001	229800000	#FF4848	1	0.875
chr1	229800001	230000000	A.2.1.2.2.2.1.2.1.2.2	0.56794425087108	.	229800001	230000000	#FF9191	1	0.75
chr1	230000001	230160000	A.2.1.2.2.2.1.2.1.1.2.1	0.571428571428571	.	230000001	230160000	#FF9191	1	0.75
chr1	230160001	230480000	A.1.1.2.2.1.2.1.1.2.1.1	0.904761904761905	.	230160001	230480000	#FF0000	1	1
chr1	230480001	230680000	B.1.1.1.2.1.2.1.2.1	0.397212543554007	.	230480001	230680000	#DADAFF	1	0.5
chr1	230680001	231000000	A.2.2.2.2.1.1.2.2.2.1.1	0.468060394889663	.	230680001	231000000	#FFDADA	1	0.625
chr1	231000001	231200000	A.2.1.2.2.1.2.1.1	0.587688734030197	.	231000001	231200000	#FF9191	1	0.75
chr1	231200001	231360000	A.2.2.2.2.2.2.1.1.1	0.441347270615563	.	231200001	231360000	#FFDADA	1	0.625
chr1	231360001	231760000	A.1.2.1.1.1.2.1.1.2.1	0.855981416957027	.	231360001	231760000	#FF4848	1	0.875
chr1	231760001	232360000	B.1.2.2.2.1.2.2.1	0.235772357723577	.	231760001	232360000	#9191FF	1	0.375
chr1	232360001	232760000	B.2.1.1.2.1.1.1.2.1	0.18931475029036	.	232360001	232760000	#4848FF	1	0.25
chr1	232760001	233440000	A.2.1.2.2.2.1.1.2	0.574912891986063	.	232760001	233440000	#FF9191	1	0.75
chr1	233440001	233520000	A.2.2.2.2.1.1.1.1	0.472706155632985	.	233440001	233520000	#FFDADA	1	0.625
chr1	233520001	233680000	B.1.1.1.1.1.2.2.1.1.1	0.421602787456446	.	233520001	233680000	#DADAFF	1	0.5
chr1	233680001	233880000	A.2.2.1.2.2.1.1.1.2	0.51451800232288	.	233680001	233880000	#FFDADA	1	0.625
chr1	233880001	234040000	B.1.1.1.2.1.2.1.2.2	0.396051103368177	.	233880001	234040000	#DADAFF	1	0.5
chr1	234040001	234240000	B.1.1.2.2.2.1.2.2	0.353077816492451	.	234040001	234240000	#DADAFF	1	0.5
chr1	234240001	234600000	A.1.1.2.2.1.2.1.1.2.1.2	0.903600464576074	.	234240001	234600000	#FF0000	1	1
chr1	234600001	234880000	A.1.1.1.2.1.1.2.2.2.1	0.977932636469222	.	234600001	234880000	#FF0000	1	1
chr1	234880001	234960000	A.1.2.2.2.2.2.2	0.693379790940767	.	234880001	234960000	#FF4848	1	0.875
chr1	234960001	235200000	A.1.1.1.2.1.1.2.2.2.2	0.976771196283391	.	234960001	235200000	#FF0000	1	1
chr1	235240001	235680000	A.1.1.1.1.1.1.2.2	0.997677119628339	.	235240001	235680000	#FF0000	1	1
chr1	235680001	235920000	A.1.2.1.1.1.2.1.1.1.2.1	0.858304297328688	.	235680001	235920000	#FF4848	1	0.875
chr1	235920001	236160000	A.1.1.1.2.2.1.2.2.1.1	0.962833914053426	.	235920001	236160000	#FF0000	1	1
chr1	236160001	236480000	A.1.1.1.2.2.1.2.2.1.2	0.961672473867596	.	236160001	236480000	#FF0000	1	1
chr1	236480001	236760000	A.1.1.2.2.1.2.1.2.2.2	0.895470383275261	.	236480001	236760000	#FF0000	1	1
chr1	236760001	237080000	A.2.1.2.2.1.2.2.2.1.2.2	0.579558652729384	.	236760001	237080000	#FF9191	1	0.75
chr1	237080001	237480000	B.2.1.1.2.2.1.2.2.1	0.168408826945412	.	237080001	237480000	#4848FF	1	0.25
chr1	237480001	237760000	B.2.1.2.2.1.2.2.1	0.114982578397213	.	237480001	237760000	#4848FF	1	0.25
chr1	237760001	237920000	B.2.2.1.2.2.1.2.2.1	0.0476190476190476	.	237760001	237920000	#0000FF	1	0.125
chr1	237920001	238080000	B.2.1.2.2.2.1.2.1	0.1068524970964	.	237920001	238080000	#4848FF	1	0.25
chr1	238080001	238320000	B.2.2.1.2.2.1.1.2.2.2.1	0.0522648083623693	.	238080001	238320000	#0000FF	1	0.125
chr1	238320001	238640000	B.2.2.2.1.1.2.2.2.2.2	0.024390243902439	.	238320001	238640000	#0000FF	1	0.125
chr1	238640001	238800000	B.2.2.1.2.2.1.1.2.2.2.2	0.0511033681765389	.	238640001	238800000	#0000FF	1	0.125
chr1	238800001	239040000	B.2.2.2.1.1.2.1.2	0.032520325203252	.	238800001	239040000	#0000FF	1	0.125
chr1	239040001	239200000	B.2.2.1.2.2.1.1.2.1	0.0545876887340302	.	239040001	239200000	#0000FF	1	0.125
chr1	239200001	239320000	B.2.2.1.2.2.1.2.2.2	0.0464576074332172	.	239200001	239320000	#0000FF	1	0.125
chr1	239320001	239560000	B.2.2.1.2.2.1.2.1.2	0.0487804878048781	.	239320001	239560000	#0000FF	1	0.125
chr1	239560001	239720000	B.2.1.1.2.1.2.1.2.1	0.180023228803717	.	239560001	239720000	#4848FF	1	0.25
chr1	239720001	239960000	B.2.2.1.2.1.1.2.2.1.1	0.0662020905923345	.	239720001	239960000	#0000FF	1	0.125
chr1	239960001	240080000	B.2.1.2.2.1.2.1.1	0.117305458768873	.	239960001	240080000	#4848FF	1	0.25
chr1	240080001	240240000	B.2.1.2.2.1.2.1.2	0.116144018583043	.	240080001	240240000	#4848FF	1	0.25
chr1	240240001	240680000	B.2.2.2.1.1.2.1.1.2	0.0336817653890825	.	240240001	240680000	#0000FF	1	0.125
chr1	240680001	240800000	B.2.2.1.2.1.1.1	0.0696864111498258	.	240680001	240800000	#0000FF	1	0.125
chr1	240800001	241200000	B.2.2.1.2.2.2.2.2.1	0.0394889663182346	.	240800001	241200000	#0000FF	1	0.125
chr1	241200001	241480000	B.2.2.1.2.1.2.2.2	0.0580720092915215	.	241200001	241480000	#0000FF	1	0.125
chr1	241480001	241640000	B.2.1.1.2.1.2.1.2.2	0.178861788617886	.	241480001	241640000	#4848FF	1	0.25
chr1	241640001	241800000	A.2.1.2.2.1.2.2.1.1.1	0.585365853658537	.	241640001	241800000	#FF9191	1	0.75
chr1	241800001	242000000	A.2.2.2.2.2.1.2.2.2.1.1	0.444831591173055	.	241800001	242000000	#FFDADA	1	0.625
chr1	242000001	242080000	A.2.2.2.2.2.1.2.2.2.2	0.442508710801394	.	242000001	242080000	#FFDADA	1	0.625
chr1	242080001	242440000	B.1.1.1.1.1.1.2	0.426248548199768	.	242080001	242440000	#DADAFF	1	0.5
chr1	242440001	242720000	B.1.2.2.1.2.1.1.1.1.2	0.27061556329849	.	242440001	242720000	#9191FF	1	0.375
chr1	242720001	242960000	B.2.1.1.2.1.2.1.1.1	0.182346109175377	.	242720001	242960000	#4848FF	1	0.25
chr1	242960001	243200000	B.1.2.2.1.2.1.1.1.2	0.26945412311266	.	242960001	243200000	#9191FF	1	0.375
chr1	243240001	243480000	A.1.2.1.1.2.2.1.2	0.828106852497096	.	243240001	243480000	#FF4848	1	0.875
chr1	243480001	243840000	A.1.2.2.1.2.1.1.1.2	0.758420441347271	.	243480001	243840000	#FF4848	1	0.875
chr1	243840001	243960000	A.2.2.1.1.2.1.2.2	0.534262485481998	.	243840001	243960000	#FFDADA	1	0.625
chr1	243960001	244080000	A.2.2.1.2.2.1.1.2.1.1	0.51335656213705	.	243960001	244080000	#FFDADA	1	0.625
chr1	244080001	244400000	A.2.1.2.2.1.2.2.1.2	0.583042973286876	.	244080001	244400000	#FF9191	1	0.75
chr1	244400001	244640000	A.2.1.1.1.1.1.1.2.1	0.689895470383275	.	244400001	244640000	#FF9191	1	0.75
chr1	244640001	245000000	A.1.2.2.1.2.1.1.2.1.2.1	0.754936120789779	.	244640001	245000000	#FF4848	1	0.875
chr1	245000001	245200000	A.1.1.2.2.1.2.1.1.1.1.2.1	0.908246225319396	.	245000001	245200000	#FF0000	1	1
chr1	245200001	245560000	B.1.1.1.2.1.2.1.1.2.1	0.400696864111498	.	245200001	245560000	#DADAFF	1	0.5
chr1	245560001	245800000	B.1.2.1.2.1.1.2.2.2.1	0.312427409988386	.	245560001	245800000	#9191FF	1	0.375
chr1	245800001	246120000	A.2.2.2.2.2.2.2.2.1.1	0.43205574912892	.	245800001	246120000	#FFDADA	1	0.625
chr1	246120001	246240000	A.2.2.2.2.1.1.1.2	0.471544715447154	.	246120001	246240000	#FFDADA	1	0.625
chr1	246240001	246680000	A.1.2.2.1.2.1.1.2.1.1.1	0.75725900116144	.	246240001	246680000	#FF4848	1	0.875
chr1	246680001	246840000	A.1.2.1.1.1.2.2.2.2.2	0.843205574912892	.	246680001	246840000	#FF4848	1	0.875
chr1	246840001	247120000	A.1.2.2.1.2.1.1.1.1	0.759581881533101	.	246840001	247120000	#FF4848	1	0.875
chr1	247120001	247360000	A.2.1.2.2.1.2.2.2.2.1	0.578397212543554	.	247120001	247360000	#FF9191	1	0.75
chr1	247360001	247520000	A.2.2.2.2.2.1.2.2.2.1.2	0.443670150987224	.	247360001	247520000	#FFDADA	1	0.625
chr1	247520001	247720000	A.2.2.2.2.2.1.1.2	0.449477351916376	.	247520001	247720000	#FFDADA	1	0.625
chr1	247720001	248120000	B.2.2.1.2.2.1.1.2.2.1	0.0534262485481998	.	247720001	248120000	#0000FF	1	0.125
chr1	248120001	248560000	B.2.2.2.1.1.2.2.2.2.1.1	0.0278745644599303	.	248120001	248560000	#0000FF	1	0.125
chr1	248560001	248680000	A.2.1.2.2.1.2.2.2.1.2.1	0.580720092915215	.	248560001	248680000	#FF9191	1	0.75
chr1	248720001	248920000	A.2.1.2.2.1.2.2.2.1.2.1	0.580720092915215	.	248720001	248920000	#FF9191	1	0.75
chr1	249040001	249120000	A.2.1.2.2.1.2.2.2.1.2.1	0.580720092915215	.	249040001	249120000	#FF9191	1	0.75
chr1	249120001	249240000	A.2.1.2.2.1.2.2.1.1.2	0.584204413472706	.	249120001	249240000	#FF9191	1	0.75
chr2	1	320000	B.1.1.1.2.1.2.2.1	0.447339847991314	.	1	320000	#DADAFF	1	0.5
chr2	320001	600000	B.1.1.2.2.1.1.1.2	0.403908794788274	.	320001	600000	#DADAFF	1	0.5
chr2	600001	720000	A.2.2.2.2.2.1.2.2.2	0.476655808903366	.	600001	720000	#FFDADA	1	0.625
chr2	760001	1000000	B.1.2.2.1.1.2.1.1.1.1	0.331161780673181	.	760001	1000000	#9191FF	1	0.375
chr2	1000001	1520000	B.2.2.1.1.2.1.2.1.1.2	0.104234527687296	.	1000001	1520000	#0000FF	1	0.125
chr2	1520001	1800000	B.1.2.2.2.1.2.2.1	0.297502714440825	.	1520001	1800000	#9191FF	1	0.375
chr2	1800001	2240000	B.2.1.1.2.1.2.1.1.2.2.2	0.235613463626493	.	1800001	2240000	#4848FF	1	0.25
chr2	2240001	2480000	B.2.1.2.2.1.2.1.1.2	0.154180238870793	.	2240001	2480000	#4848FF	1	0.25
chr2	2480001	2560000	B.2.1.1.1.1.2.1.1.1	0.279044516829533	.	2480001	2560000	#4848FF	1	0.25
chr2	2560001	2720000	B.1.1.2.2.1.1.1.1	0.40499457111835	.	2560001	2720000	#DADAFF	1	0.5
chr2	2760001	2840000	B.1.1.2.2.1.1.1.1	0.40499457111835	.	2760001	2840000	#DADAFF	1	0.5
chr2	2840001	3120000	A.2.2.1.2.2.2.2.2	0.526601520086862	.	2840001	3120000	#FFDADA	1	0.625
chr2	3120001	3360000	A.1.2.2.2.2.1.2.1.2	0.715526601520087	.	3120001	3360000	#FF4848	1	0.875
chr2	3360001	3440000	A.2.1.1.2.2.2.1.1.1	0.660152008686211	.	3360001	3440000	#FF9191	1	0.75
chr2	3440001	3720000	A.2.1.1.1.2.2.1.1.2.1.1	0.692725298588491	.	3440001	3720000	#FF9191	1	0.75
chr2	3720001	3960000	B.1.2.1.1.2.1.2.1.2.1	0.363735070575461	.	3720001	3960000	#9191FF	1	0.375
chr2	3960001	4120000	B.2.1.1.2.1.2.1.2.2	0.232356134636265	.	3960001	4120000	#4848FF	1	0.25
chr2	4120001	4560000	B.2.2.2.2.2.1.2	0.00325732899022801	.	4120001	4560000	#0000FF	1	0.125
chr2	4560001	4760000	B.2.2.2.1.1.2.2.2.2	0.0304017372421281	.	4560001	4760000	#0000FF	1	0.125
chr2	4760001	4920000	B.2.2.2.1.1.2.1.1.1	0.0434310532030402	.	4760001	4920000	#0000FF	1	0.125
chr2	4920001	5040000	B.2.1.2.1.1.2.2.2.1	0.194353963083605	.	4920001	5040000	#4848FF	1	0.25
chr2	5120001	5440000	B.2.2.2.2.1.2.1	0.00868621064060804	.	5120001	5440000	#0000FF	1	0.125
chr2	5440001	5800000	B.2.2.2.1.1.2.2.2.1	0.0314875135722041	.	5440001	5800000	#0000FF	1	0.125
chr2	5800001	6080000	B.2.2.1.1.2.2.2.1.2	0.0966340933767644	.	5800001	6080000	#0000FF	1	0.125
chr2	6080001	6400000	B.2.1.2.1.1.1.2.1.2	0.209554831704669	.	6080001	6400000	#4848FF	1	0.25
chr2	6400001	6520000	B.1.2.1.1.2.1.1.2.2.1	0.366992399565689	.	6400001	6520000	#9191FF	1	0.375
chr2	6520001	6960000	B.2.1.1.2.1.2.1.1.2.1	0.238870792616721	.	6520001	6960000	#4848FF	1	0.25
chr2	6960001	7160000	A.2.1.2.1.2.2.1.2.1.1	0.616720955483171	.	6960001	7160000	#FF9191	1	0.75
chr2	7160001	7520000	B.1.1.1.1.1.2.2.1	0.469055374592834	.	7160001	7520000	#DADAFF	1	0.5
chr2	7520001	7680000	B.1.1.1.1.1.1.1.2	0.472312703583062	.	7520001	7680000	#DADAFF	1	0.5
chr2	7680001	7800000	B.1.1.2.1.1.2.1.1.1	0.423452768729642	.	7680001	7800000	#DADAFF	1	0.5
chr2	7800001	8080000	A.2.2.1.2.2.2.2.1	0.527687296416938	.	7800001	8080000	#FFDADA	1	0.625
chr2	8080001	8360000	A.2.1.1.2.1.1.2.1.2	0.680781758957655	.	8080001	8360000	#FF9191	1	0.75
chr2	8360001	8560000	A.1.2.1.1.2.1.2.1.1.1	0.819761129207383	.	8360001	8560000	#FF4848	1	0.875
chr2	8560001	8760000	A.1.1.2.1.1.2.1.1.2.1	0.916395222584148	.	8560001	8760000	#FF0000	1	1
chr2	8760001	8920000	A.1.2.2.2.2.1.2.1.1.2	0.716612377850163	.	8760001	8920000	#FF4848	1	0.875
chr2	8920001	9120000	A.1.2.2.1.1.1.2.2.1.1	0.771986970684039	.	8920001	9120000	#FF4848	1	0.875
chr2	9120001	9280000	A.1.2.2.2.2.1.1.1.1.1	0.728555917480999	.	9120001	9280000	#FF4848	1	0.875
chr2	9280001	9600000	A.1.2.1.1.2.2.1	0.812160694896851	.	9280001	9600000	#FF4848	1	0.875
chr2	9600001	9800000	A.1.1.1.2.2.2.2.1.2.2.1	0.939196525515744	.	9600001	9800000	#FF0000	1	1
chr2	9800001	9960000	A.1.1.2.2.1.2.2.2.1	0.858849077090119	.	9800001	9960000	#FF0000	1	1
chr2	9960001	10120000	A.1.2.1.2.2.2.1.1	0.787187839305103	.	9960001	10120000	#FF4848	1	0.875
chr2	10120001	10320000	A.1.2.1.2.1.1.2.1.2	0.803474484256243	.	10120001	10320000	#FF4848	1	0.875
chr2	10320001	10600000	A.1.1.2.1.1.1.2.2.1.2.1	0.925081433224756	.	10320001	10600000	#FF0000	1	1
chr2	10600001	10960000	A.1.1.2.1.1.1.2.2.1.2.2	0.92399565689468	.	10600001	10960000	#FF0000	1	1
chr2	10960001	11280000	A.1.2.2.1.1.1.2.2.1.2	0.770901194353963	.	10960001	11280000	#FF4848	1	0.875
chr2	11280001	11600000	A.1.1.2.1.1.2.1.1.1.1.2.1	0.919652551574376	.	11280001	11600000	#FF0000	1	1
chr2	11600001	11760000	A.2.1.2.1.2.2.2.1	0.613463626492943	.	11600001	11760000	#FF9191	1	0.75
chr2	11760001	11960000	A.2.1.2.1.2.2.1.2.2	0.614549402823019	.	11760001	11960000	#FF9191	1	0.75
chr2	11960001	12280000	A.2.2.1.1.1.2.1.2	0.56786102062975	.	11960001	12280000	#FFDADA	1	0.625
chr2	12280001	12560000	B.1.1.2.1.1.2.1.1.2	0.422366992399566	.	12280001	12560000	#DADAFF	1	0.5
chr2	12560001	12680000	B.1.1.2.2.1.1.2.1.2	0.400651465798046	.	12560001	12680000	#DADAFF	1	0.5
chr2	12680001	12920000	B.1.2.1.1.2.1.2.1.2.2.2	0.361563517915309	.	12680001	12920000	#9191FF	1	0.375
chr2	12920001	13160000	B.2.1.1.1.1.2.2.1.1.2.2	0.272529858849077	.	12920001	13160000	#4848FF	1	0.25
chr2	13160001	13600000	B.2.1.2.2.1.2.1.1.1	0.155266015200869	.	13160001	13600000	#4848FF	1	0.25
chr2	13600001	13760000	B.1.1.1.1.1.1.1.1	0.473398479913138	.	13600001	13760000	#DADAFF	1	0.5
chr2	13760001	14160000	B.2.1.1.2.1.2.1.1.1	0.239956568946797	.	13760001	14160000	#4848FF	1	0.25
chr2	14160001	14360000	B.2.1.2.1.1.2.2.2.2	0.193268186753529	.	14160001	14360000	#4848FF	1	0.25
chr2	14360001	14440000	B.1.2.1.2.2.1.1.2	0.346362649294245	.	14360001	14440000	#9191FF	1	0.375
chr2	14440001	14560000	B.1.2.1.1.2.1.1.2.1	0.368078175895765	.	14440001	14560000	#9191FF	1	0.375
chr2	14560001	15000000	B.2.1.2.1.1.1.2.1.1	0.210640608034745	.	14560001	15000000	#4848FF	1	0.25
chr2	15000001	15360000	B.1.1.1.2.2.2.2	0.435396308360478	.	15000001	15360000	#DADAFF	1	0.5
chr2	15360001	15560000	A.2.1.1.1.2.2.2.1.2	0.686210640608035	.	15360001	15560000	#FF9191	1	0.75
chr2	15560001	15760000	A.2.1.1.1.2.2.2.2	0.685124864277959	.	15560001	15760000	#FF9191	1	0.75
chr2	15760001	15920000	A.2.2.2.1.1.2.1.1	0.515743756786102	.	15760001	15920000	#FFDADA	1	0.625
chr2	15920001	16160000	B.1.1.2.2.1.1.2.1.1.1	0.402823018458198	.	15920001	16160000	#DADAFF	1	0.5
chr2	16160001	16280000	B.1.2.1.1.2.1.2.1.1	0.364820846905537	.	16160001	16280000	#9191FF	1	0.375
chr2	16320001	16400000	B.1.2.1.1.2.1.2.1.1	0.364820846905537	.	16320001	16400000	#9191FF	1	0.375
chr2	16400001	16480000	B.1.2.1.1.2.1.2.2.2	0.359391965255157	.	16400001	16480000	#9191FF	1	0.375
chr2	16480001	16800000	B.1.2.2.2.1.2.1.2.1	0.299674267100977	.	16480001	16800000	#9191FF	1	0.375
chr2	16800001	16920000	A.2.2.2.2.2.1.2.1.1	0.479913137893594	.	16800001	16920000	#FFDADA	1	0.625
chr2	16920001	17280000	B.2.1.1.1.1.2.2.1.1.2.1	0.273615635179153	.	16920001	17280000	#4848FF	1	0.25
chr2	17280001	17880000	A.2.2.2.2.2.2.2	0.474484256243214	.	17280001	17880000	#FFDADA	1	0.625
chr2	17880001	18040000	A.1.2.2.2.2.1.2.1.1.1.1	0.718783930510315	.	17880001	18040000	#FF4848	1	0.875
chr2	18040001	18560000	B.1.2.2.1.1.2.1.2	0.327904451682953	.	18040001	18560000	#9191FF	1	0.375
chr2	18560001	18760000	B.1.2.1.1.2.1.1.1	0.369163952225841	.	18560001	18760000	#9191FF	1	0.375
chr2	18760001	19160000	B.2.1.1.2.1.2.1.1.2.2.1.2	0.236699239956569	.	18760001	19160000	#4848FF	1	0.25
chr2	19160001	19280000	B.1.2.2.2.1.1.2.1	0.306188925081433	.	19160001	19280000	#9191FF	1	0.375
chr2	19280001	19480000	B.1.2.2.2.1.1.1.1.1	0.310532030401737	.	19280001	19480000	#9191FF	1	0.375
chr2	19480001	20080000	A.2.2.2.1.1.2.2	0.51357220412595	.	19480001	20080000	#FFDADA	1	0.625
chr2	20080001	20440000	A.1.1.2.2.2.1.1.1.1	0.855591748099891	.	20080001	20440000	#FF0000	1	1
chr2	20440001	20680000	A.1.1.2.1.1.2.1.1.1.1.2.2	0.9185667752443	.	20440001	20680000	#FF0000	1	1
chr2	20680001	20840000	A.1.1.2.2.2.1.2.2	0.851248642779587	.	20680001	20840000	#FF0000	1	1
chr2	20840001	21040000	A.2.1.1.1.2.2.2.1.1	0.687296416938111	.	20840001	21040000	#FF9191	1	0.75
chr2	21040001	21240000	A.2.2.2.2.2.1.2.1.2	0.478827361563518	.	21040001	21240000	#FFDADA	1	0.625
chr2	21240001	21560000	B.1.2.2.2.1.2.1.2.2	0.298588490770901	.	21240001	21560000	#9191FF	1	0.375
chr2	21560001	22040000	B.2.2.2.1.2.2.2.2.1	0.0217155266015201	.	21560001	22040000	#0000FF	1	0.125
chr2	22040001	22120000	B.2.1.2.2.1.2.2.2	0.149837133550489	.	22040001	22120000	#4848FF	1	0.25
chr2	22120001	22280000	B.2.2.2.1.2.2.1	0.0249728555917481	.	22120001	22280000	#0000FF	1	0.125
chr2	22280001	22400000	B.2.2.1.1.2.2.1	0.0988056460369164	.	22280001	22400000	#0000FF	1	0.125
chr2	22400001	22720000	B.2.2.2.1.2.2.2.2.2.2.1	0.0195439739413681	.	22400001	22720000	#0000FF	1	0.125
chr2	22720001	23040000	B.2.2.2.1.1.2.2.1.1	0.0336590662323561	.	22720001	23040000	#0000FF	1	0.125
chr2	23040001	23160000	B.2.1.1.1.1.2.1.1.2	0.277958740499457	.	23040001	23160000	#4848FF	1	0.25
chr2	23160001	23400000	B.1.2.1.1.2.1.2.1.2.2.1	0.362649294245385	.	23160001	23400000	#9191FF	1	0.375
chr2	23400001	23520000	B.1.1.1.1.1.2.2.2	0.467969598262758	.	23400001	23520000	#DADAFF	1	0.5
chr2	23520001	24000000	A.1.2.1.1.2.2.2.2	0.809989142236699	.	23520001	24000000	#FF4848	1	0.875
chr2	24000001	24200000	A.1.1.1.2.2.1.1.2.1.2	0.954397394136808	.	24000001	24200000	#FF0000	1	1
chr2	24200001	24400000	A.1.1.2.1.1.2.2.2.1.1	0.90770901194354	.	24200001	24400000	#FF0000	1	1
chr2	24400001	24600000	A.1.1.1.2.2.2.1.2.1.1	0.9457111834962	.	24400001	24600000	#FF0000	1	1
chr2	24600001	24840000	A.1.1.1.2.2.2.2.1.2.2.2	0.938110749185668	.	24600001	24840000	#FF0000	1	1
chr2	24840001	25000000	A.1.2.1.2.1.1.2.1.1	0.804560260586319	.	24840001	25000000	#FF4848	1	0.875
chr2	25000001	25120000	A.1.2.2.1.1.2.1.2.2.2	0.763300760043431	.	25000001	25120000	#FF4848	1	0.875
chr2	25120001	25440000	A.1.1.2.1.1.1.2.2.2	0.922909880564604	.	25120001	25440000	#FF0000	1	1
chr2	25440001	25880000	A.1.1.1.1.2.1.2.1	0.988056460369164	.	25440001	25880000	#FF0000	1	1
chr2	25880001	26200000	A.1.1.2.2.1.2.2.2.2.2	0.856677524429967	.	25880001	26200000	#FF0000	1	1
chr2	26200001	26600000	A.1.1.2.1.1.1.1.2	0.928338762214984	.	26200001	26600000	#FF0000	1	1
chr2	26600001	26760000	A.2.1.1.1.1.1.2.2.1	0.702497285559175	.	26600001	26760000	#FF9191	1	0.75
chr2	26760001	26960000	A.2.1.1.2.2.1.1.2	0.665580890336591	.	26760001	26960000	#FF9191	1	0.75
chr2	26960001	27640000	A.1.1.2.1.1.1.1.1.2.1	0.930510314875136	.	26960001	27640000	#FF0000	1	1
chr2	27640001	27920000	A.1.2.1.2.1.1.1.2	0.805646036916395	.	27640001	27920000	#FF4848	1	0.875
chr2	27920001	28240000	A.1.2.2.1.1.2.2.2.2.2	0.758957654723127	.	27920001	28240000	#FF4848	1	0.875
chr2	28240001	28320000	A.2.2.1.2.1.2.2.2.2.2	0.534201954397394	.	28240001	28320000	#FFDADA	1	0.625
chr2	28320001	28760000	A.1.2.2.2.2.2.1.2.1	0.711183496199783	.	28320001	28760000	#FF4848	1	0.875
chr2	28760001	29160000	A.1.1.2.2.1.2.1.1.2.2	0.863192182410424	.	28760001	29160000	#FF0000	1	1
chr2	29160001	29440000	A.1.1.2.2.1.2.2.2.2.1	0.857763300760043	.	29160001	29440000	#FF0000	1	1
chr2	29440001	29840000	A.2.1.2.1.2.1.2.1.1	0.621064060803475	.	29440001	29840000	#FF9191	1	0.75
chr2	29840001	30040000	A.2.1.1.2.2.2.2.2	0.653637350705755	.	29840001	30040000	#FF9191	1	0.75
chr2	30040001	30360000	A.2.2.1.1.2.1.1.1	0.565689467969598	.	30040001	30360000	#FFDADA	1	0.625
chr2	30360001	30560000	A.1.2.2.1.1.1.1.1.2.2.2	0.778501628664495	.	30360001	30560000	#FF4848	1	0.875
chr2	30560001	30920000	A.1.2.1.2.1.2.2.2	0.795874049945711	.	30560001	30920000	#FF4848	1	0.875
chr2	30920001	31160000	A.2.2.2.1.2.2.2.1.2	0.499457111834962	.	30920001	31160000	#FFDADA	1	0.625
chr2	31160001	31400000	A.2.2.2.1.2.1.1.2.1	0.511400651465798	.	31160001	31400000	#FFDADA	1	0.625
chr2	31400001	31560000	A.2.2.1.2.1.2.2.2.1	0.536373507057546	.	31400001	31560000	#FFDADA	1	0.625
chr2	31560001	31880000	B.1.1.1.1.1.2.1	0.47014115092291	.	31560001	31880000	#DADAFF	1	0.5
chr2	31880001	32080000	A.2.1.2.1.2.1.2.2	0.618892508143323	.	31880001	32080000	#FF9191	1	0.75
chr2	32080001	32240000	A.1.1.2.1.1.2.2.1.1.2	0.910966340933768	.	32080001	32240000	#FF0000	1	1
chr2	32240001	32520000	A.1.1.1.2.2.2.1.1.2.2.2	0.946796959826276	.	32240001	32520000	#FF0000	1	1
chr2	32520001	32760000	A.1.1.2.1.1.1.2.2.1.1	0.926167209554832	.	32520001	32760000	#FF0000	1	1
chr2	32760001	33000000	A.1.1.2.2.2.1.2.1	0.852334419109663	.	32760001	33000000	#FF0000	1	1
chr2	33000001	33200000	A.2.1.2.1.2.2.1.2.1.2	0.615635179153095	.	33000001	33200000	#FF9191	1	0.75
chr2	33200001	33680000	A.2.1.2.2.1.1.2.1	0.604777415852334	.	33200001	33680000	#FF9191	1	0.75
chr2	33680001	33840000	A.1.2.2.2.2.1.2.1.1.1.2	0.717698154180239	.	33680001	33840000	#FF4848	1	0.875
chr2	33840001	34320000	B.2.1.1.2.1.2.1.1.2.2.1.1	0.237785016286645	.	33840001	34320000	#4848FF	1	0.25
chr2	34320001	34440000	B.2.1.1.2.1.2.1.2.1.2	0.233441910966341	.	34320001	34440000	#4848FF	1	0.25
chr2	34440001	34600000	B.2.1.2.1.1.2.2.1.1.1	0.203040173724213	.	34440001	34600000	#4848FF	1	0.25
chr2	34600001	34840000	B.2.2.1.1.2.2.2.1.1	0.0977198697068404	.	34600001	34840000	#0000FF	1	0.125
chr2	34840001	35000000	B.1.2.1.1.2.1.1.2.2.2	0.365906623235613	.	34840001	35000000	#9191FF	1	0.375
chr2	35000001	35160000	B.2.1.2.1.1.2.2.1.1.2.2.1	0.200868621064061	.	35000001	35160000	#4848FF	1	0.25
chr2	35160001	35440000	B.2.2.1.2.2.1.1.2.2	0.0608034744842562	.	35160001	35440000	#0000FF	1	0.125
chr2	35440001	35520000	B.2.1.1.2.1.1.1.1	0.245385450597177	.	35440001	35520000	#4848FF	1	0.25
chr2	35520001	35840000	B.2.2.1.1.2.2.2.2.1	0.0955483170466884	.	35520001	35840000	#0000FF	1	0.125
chr2	35840001	36160000	B.2.2.1.1.2.1.2.1.1.1	0.105320304017372	.	35840001	36160000	#0000FF	1	0.125
chr2	36160001	36360000	A.2.2.2.2.2.1.2.2.1	0.477741585233442	.	36160001	36360000	#FFDADA	1	0.625
chr2	36360001	36560000	A.2.2.1.2.2.2.1	0.528773072747014	.	36360001	36560000	#FFDADA	1	0.625
chr2	36560001	36840000	A.2.1.2.1.2.2.1.1	0.617806731813247	.	36560001	36840000	#FF9191	1	0.75
chr2	36840001	37040000	A.2.2.1.1.1.2.2	0.566775244299674	.	36840001	37040000	#FFDADA	1	0.625
chr2	37040001	37360000	A.1.1.1.2.2.1.2.2	0.95114006514658	.	37040001	37360000	#FF0000	1	1
chr2	37360001	37640000	A.1.1.1.2.2.2.1.1.2.2.1	0.947882736156352	.	37360001	37640000	#FF0000	1	1
chr2	37640001	37760000	A.2.1.1.1.1.1.2.1.1	0.704668838219327	.	37640001	37760000	#FF9191	1	0.75
chr2	37760001	37960000	A.1.1.2.1.1.2.2.1.1.1	0.912052117263844	.	37760001	37960000	#FF0000	1	1
chr2	37960001	38160000	A.1.2.2.1.1.1.2.2.2	0.769815418023887	.	37960001	38160000	#FF4848	1	0.875
chr2	38160001	38560000	A.1.1.2.2.1.2.1.1.1	0.865363735070576	.	38160001	38560000	#FF0000	1	1
chr2	38560001	38800000	A.1.1.2.1.1.2.2.1.2.1	0.909880564603692	.	38560001	38800000	#FF0000	1	1
chr2	38800001	38960000	A.1.1.2.1.1.2.2.1.2.2	0.908794788273616	.	38800001	38960000	#FF0000	1	1
chr2	38960001	39080000	A.2.1.1.1.1.1.2.1.2	0.703583061889251	.	38960001	39080000	#FF9191	1	0.75
chr2	39080001	39440000	A.1.1.2.1.1.2.1.1.2.2	0.915309446254072	.	39080001	39440000	#FF0000	1	1
chr2	39440001	39760000	A.1.2.2.1.1.1.2.1.1.1	0.776330076004343	.	39440001	39760000	#FF4848	1	0.875
chr2	39760001	40040000	A.2.1.2.2.1.1.2.2	0.603691639522258	.	39760001	40040000	#FF9191	1	0.75
chr2	40040001	40600000	B.2.1.2.1.1.1.2.2	0.208469055374593	.	40040001	40600000	#4848FF	1	0.25
chr2	40600001	40800000	B.2.1.2.1.1.1.1.1	0.213897937024973	.	40600001	40800000	#4848FF	1	0.25
chr2	40800001	41120000	B.2.2.1.1.2.1.2.1.2.2	0.102062975027144	.	40800001	41120000	#0000FF	1	0.125
chr2	41120001	41200000	B.2.1.1.1.1.2.1.2.2	0.275787187839305	.	41120001	41200000	#4848FF	1	0.25
chr2	41200001	41680000	B.2.2.2.1.1.2.2.1.2	0.0325732899022801	.	41200001	41680000	#0000FF	1	0.125
chr2	41680001	41880000	B.2.1.1.1.1.2.2.1.1.1	0.274701411509229	.	41680001	41880000	#4848FF	1	0.25
chr2	41880001	42080000	B.1.1.2.1.1.2.1.2	0.42128121606949	.	41880001	42080000	#DADAFF	1	0.5
chr2	42080001	42320000	A.2.1.2.1.2.2.2.2	0.612377850162866	.	42080001	42320000	#FF9191	1	0.75
chr2	42320001	42720000	A.1.1.2.2.2.1.1.1.2	0.854505971769815	.	42320001	42720000	#FF0000	1	1
chr2	42720001	43000000	A.1.1.1.2.2.2.2.2.2.2	0.932681867535288	.	42720001	43000000	#FF0000	1	1
chr2	43000001	43320000	A.1.1.1.2.2.2.2.1.1.2	0.941368078175896	.	43000001	43320000	#FF0000	1	1
chr2	43320001	43840000	A.1.1.1.1.1.1.1.1	1	.	43320001	43840000	#FF0000	1	1
chr2	43840001	44040000	A.1.2.2.1.1.2.1.2.2.1	0.764386536373507	.	43840001	44040000	#FF4848	1	0.875
chr2	44040001	44440000	A.1.1.2.1.1.1.1.1.2.2	0.92942453854506	.	44040001	44440000	#FF0000	1	1
chr2	44440001	44680000	A.1.2.1.2.2.2.1.2.2	0.785016286644951	.	44440001	44680000	#FF4848	1	0.875
chr2	44680001	45000000	A.1.2.1.2.1.2.2.1.1	0.798045602605863	.	44680001	45000000	#FF4848	1	0.875
chr2	45000001	45240000	A.1.2.2.1.1.2.2.2.2.1	0.760043431053203	.	45000001	45240000	#FF4848	1	0.875
chr2	45240001	45400000	A.2.2.1.1.2.2.1.2.1.1	0.55700325732899	.	45240001	45400000	#FFDADA	1	0.625
chr2	45400001	45840000	A.1.2.2.1.1.2.2.2.1	0.761129207383279	.	45400001	45840000	#FF4848	1	0.875
chr2	45840001	46200000	A.1.1.1.2.2.2.1.1.1	0.950054288816504	.	45840001	46200000	#FF0000	1	1
chr2	46200001	46400000	A.1.2.2.2.2.2.1.2.2.2	0.709011943539631	.	46200001	46400000	#FF4848	1	0.875
chr2	46400001	46520000	A.1.2.2.2.2.2.1.2.2.1	0.710097719869707	.	46400001	46520000	#FF4848	1	0.875
chr2	46520001	46720000	A.1.2.1.2.1.2.2.1.2	0.796959826275787	.	46520001	46720000	#FF4848	1	0.875
chr2	46720001	47120000	A.1.1.2.1.1.1.1.1.1	0.931596091205212	.	46720001	47120000	#FF0000	1	1
chr2	47120001	47560000	A.1.1.1.2.2.2.1.1.2.1	0.948968512486428	.	47120001	47560000	#FF0000	1	1
chr2	47560001	47680000	A.2.1.1.1.1.1.2.2.2	0.701411509229099	.	47560001	47680000	#FF9191	1	0.75
chr2	47680001	47880000	A.1.2.2.1.1.1.1.1.2.2.1	0.779587404994571	.	47680001	47880000	#FF4848	1	0.875
chr2	47880001	48160000	A.1.1.1.2.2.2.2.1.1.1	0.942453854505972	.	47880001	48160000	#FF0000	1	1
chr2	48160001	48400000	A.1.2.2.1.1.1.2.1.2.1	0.774158523344191	.	48160001	48400000	#FF4848	1	0.875
chr2	48400001	48480000	A.1.2.2.2.2.1.1.1.1.2.1	0.727470141150923	.	48400001	48480000	#FF4848	1	0.875
chr2	48480001	48720000	A.1.1.2.1.1.2.1.1.1.1.1.2	0.920738327904452	.	48480001	48720000	#FF0000	1	1
chr2	48720001	49000000	A.2.2.2.2.2.1.1.2	0.48099891422367	.	48720001	49000000	#FFDADA	1	0.625
chr2	49000001	49200000	B.1.1.2.2.1.1.2.1.1.2	0.401737242128122	.	49000001	49200000	#DADAFF	1	0.5
chr2	49200001	49320000	A.2.2.2.1.1.2.1.2	0.514657980456026	.	49200001	49320000	#FFDADA	1	0.625
chr2	49320001	49640000	B.2.1.1.1.1.2.2.2	0.269272529858849	.	49320001	49640000	#4848FF	1	0.25
chr2	49640001	50080000	B.2.2.1.2.2.1.1.1.2.2	0.0651465798045603	.	49640001	50080000	#0000FF	1	0.125
chr2	50080001	50240000	B.2.1.1.2.1.2.1.2.1.1	0.234527687296417	.	50080001	50240000	#4848FF	1	0.25
chr2	50240001	50400000	B.2.1.2.1.1.1.1.2.2	0.211726384364821	.	50240001	50400000	#4848FF	1	0.25
chr2	50400001	50760000	B.2.1.2.2.1.2.1.2.1	0.153094462540717	.	50400001	50760000	#4848FF	1	0.25
chr2	50760001	50920000	B.2.1.2.1.1.2.2.1.1.2.1	0.201954397394137	.	50760001	50920000	#4848FF	1	0.25
chr2	50920001	51000000	B.2.1.2.1.1.2.2.1.2.1.1	0.198697068403909	.	50920001	51000000	#4848FF	1	0.25
chr2	51000001	51120000	B.2.1.2.1.1.2.2.1.1.2.2.2	0.199782844733985	.	51000001	51120000	#4848FF	1	0.25
chr2	51120001	51400000	B.2.2.1.2.2.1.1.2.1.2.2	0.0618892508143322	.	51120001	51400000	#0000FF	1	0.125
chr2	51400001	51760000	B.2.2.2.1.2.2.2.2.2.2.2	0.0184581976112921	.	51400001	51760000	#0000FF	1	0.125
chr2	51760001	52080000	B.2.2.2.1.2.2.2.2.2.1	0.0206297502714441	.	51760001	52080000	#0000FF	1	0.125
chr2	52080001	52520000	B.2.2.2.2.1.2.2	0.00760043431053203	.	52080001	52520000	#0000FF	1	0.125
chr2	52520001	52840000	B.2.2.1.2.2.1.2.1.2.2	0.0575461454940282	.	52520001	52840000	#0000FF	1	0.125
chr2	52840001	52920000	B.2.1.2.2.1.2.2.1	0.150922909880565	.	52840001	52920000	#4848FF	1	0.25
chr2	52920001	53120000	B.2.2.1.2.2.1.1.2.1.2.1	0.0629750271444083	.	52920001	53120000	#0000FF	1	0.125
chr2	53120001	53400000	B.2.1.2.2.1.2.1.2.2	0.152008686210641	.	53120001	53400000	#4848FF	1	0.25
chr2	53400001	53640000	B.2.1.2.1.1.2.2.1.2.2.2	0.195439739413681	.	53400001	53640000	#4848FF	1	0.25
chr2	53640001	53920000	B.1.1.2.1.1.2.2.2	0.419109663409338	.	53640001	53920000	#DADAFF	1	0.5
chr2	53920001	54080000	A.2.1.1.1.2.2.1.1.2.1.2.2	0.690553745928339	.	53920001	54080000	#FF9191	1	0.75
chr2	54080001	54360000	A.1.1.2.1.1.2.1.2.2	0.91313789359392	.	54080001	54360000	#FF0000	1	1
chr2	54360001	54720000	A.2.1.1.1.2.2.1.1.1.2	0.693811074918567	.	54360001	54720000	#FF9191	1	0.75
chr2	54720001	54920000	A.1.1.1.2.2.1.2.1	0.952225841476656	.	54720001	54920000	#FF0000	1	1
chr2	54920001	55200000	A.1.2.2.1.1.1.2.1.2.2	0.773072747014115	.	54920001	55200000	#FF4848	1	0.875
chr2	55200001	55520000	A.1.1.1.2.2.1.1.2.1.1.1	0.95656894679696	.	55200001	55520000	#FF0000	1	1
chr2	55520001	55640000	A.1.1.2.2.1.2.2.1.2	0.859934853420195	.	55520001	55640000	#FF0000	1	1
chr2	55640001	55920000	A.1.1.2.1.1.2.1.1.1.1.1.1	0.921824104234528	.	55640001	55920000	#FF0000	1	1
chr2	55920001	56240000	B.1.1.1.2.1.2.2.2	0.446254071661238	.	55920001	56240000	#DADAFF	1	0.5
chr2	56240001	56480000	B.1.2.2.1.1.2.1.1.2	0.328990228013029	.	56240001	56480000	#9191FF	1	0.375
chr2	56480001	56680000	B.2.1.1.2.1.2.2.1	0.231270358306189	.	56480001	56680000	#4848FF	1	0.25
chr2	56680001	56840000	B.2.2.1.1.2.1.2.1.2.1	0.10314875135722	.	56680001	56840000	#0000FF	1	0.125
chr2	56840001	57160000	B.2.2.1.2.2.1.2.1.2.1	0.0586319218241042	.	56840001	57160000	#0000FF	1	0.125
chr2	57200001	57240000	B.2.2.1.2.2.1.2.1.2.1	0.0586319218241042	.	57200001	57240000	#0000FF	1	0.125
chr2	57240001	57560000	B.2.2.1.2.2.1.1.1.2.1	0.0662323561346363	.	57240001	57560000	#0000FF	1	0.125
chr2	57560001	57640000	B.2.1.2.1.1.2.2.1.2.2.1	0.196525515743757	.	57560001	57640000	#4848FF	1	0.25
chr2	57640001	57920000	B.2.1.1.2.1.2.2.2.1	0.230184581976113	.	57640001	57920000	#4848FF	1	0.25
chr2	57920001	58480000	A.1.2.1.1.2.2.2.1	0.811074918566775	.	57920001	58480000	#FF4848	1	0.875
chr2	58480001	58760000	B.1.1.2.1.1.2.2.1	0.420195439739414	.	58480001	58760000	#DADAFF	1	0.5
chr2	58760001	58880000	B.1.2.1.2.2.1.1.1	0.347448425624321	.	58760001	58880000	#9191FF	1	0.375
chr2	58880001	59000000	B.2.1.1.1.1.2.1.2.1	0.276872964169381	.	58880001	59000000	#4848FF	1	0.25
chr2	59000001	59360000	B.1.2.2.2.1.2.1.1	0.300760043431053	.	59000001	59360000	#9191FF	1	0.375
chr2	59360001	59560000	B.1.2.2.1.1.2.1.1.1.2	0.330076004343105	.	59360001	59560000	#9191FF	1	0.375
chr2	59560001	59880000	B.2.1.1.2.1.2.2.2.2	0.229098805646037	.	59560001	59880000	#4848FF	1	0.25
chr2	59880001	60000000	B.1.2.2.2.1.1.2.2.2.1.1	0.304017372421281	.	59880001	60000000	#9191FF	1	0.375
chr2	60000001	60480000	B.1.1.2.2.1.1.2.2	0.39956568946797	.	60000001	60480000	#DADAFF	1	0.5
chr2	60480001	60760000	A.1.2.2.1.1.1.2.1.1.2	0.775244299674267	.	60480001	60760000	#FF4848	1	0.875
chr2	60760001	60920000	A.2.1.1.2.2.2.1.2.1	0.657980456026059	.	60760001	60920000	#FF9191	1	0.75
chr2	60920001	61400000	A.1.1.1.1.1.2.2.2	0.992399565689468	.	60920001	61400000	#FF0000	1	1
chr2	61400001	61760000	A.1.1.1.2.2.2.1.2.1.2	0.944625407166124	.	61400001	61760000	#FF0000	1	1
chr2	61760001	62120000	A.1.1.1.2.2.2.2.2.2.1	0.933767643865364	.	61760001	62120000	#FF0000	1	1
chr2	62120001	62240000	A.1.2.2.2.2.1.1.1.1.2.2	0.726384364820847	.	62120001	62240000	#FF4848	1	0.875
chr2	62240001	62440000	A.1.1.2.1.1.2.2.2.2.2	0.904451682953312	.	62240001	62440000	#FF0000	1	1
chr2	62440001	62640000	A.1.2.1.1.1.1.1.1	0.840390879478827	.	62440001	62640000	#FF4848	1	0.875
chr2	62640001	62840000	A.2.1.2.1.2.1.1.1.1	0.624321389793703	.	62640001	62840000	#FF9191	1	0.75
chr2	62840001	63080000	A.2.1.1.1.2.2.1.1.1.1	0.694896851248643	.	62840001	63080000	#FF9191	1	0.75
chr2	63080001	63360000	A.2.2.1.1.2.1.1.2.2.2.2	0.561346362649294	.	63080001	63360000	#FFDADA	1	0.625
chr2	63360001	63600000	B.1.2.1.1.1.2.1.2	0.372421281216069	.	63360001	63600000	#9191FF	1	0.375
chr2	63600001	63800000	B.1.1.1.1.2.1.2.1	0.45928338762215	.	63600001	63800000	#DADAFF	1	0.5
chr2	63800001	64040000	A.2.2.1.1.2.1.1.2.2.1	0.563517915309446	.	63800001	64040000	#FFDADA	1	0.625
chr2	64040001	64240000	A.1.2.2.2.2.1.2.2	0.714440825190011	.	64040001	64240000	#FF4848	1	0.875
chr2	64240001	64560000	A.1.1.1.2.2.1.1.2.2	0.953311617806732	.	64240001	64560000	#FF0000	1	1
chr2	64560001	64760000	A.1.2.1.2.2.1.2.1	0.789359391965255	.	64560001	64760000	#FF4848	1	0.875
chr2	64760001	65080000	A.1.1.1.1.2.1.2.2	0.986970684039088	.	64760001	65080000	#FF0000	1	1
chr2	65080001	65280000	A.1.1.2.2.1.2.2.1.1	0.861020629750271	.	65080001	65280000	#FF0000	1	1
chr2	65280001	65440000	A.1.2.2.1.1.1.1.1.2.1	0.780673181324647	.	65280001	65440000	#FF4848	1	0.875
chr2	65440001	65840000	A.1.2.1.1.1.1.1.2	0.839305103148751	.	65440001	65840000	#FF4848	1	0.875
chr2	65840001	66320000	B.1.2.1.1.2.2.2	0.356134636264929	.	65840001	66320000	#9191FF	1	0.375
chr2	66320001	66440000	B.2.1.1.1.1.2.2.1.2.1	0.271444082519001	.	66320001	66440000	#4848FF	1	0.25
chr2	66440001	66760000	B.2.1.1.1.1.2.2.1.2.2	0.270358306188925	.	66440001	66760000	#4848FF	1	0.25
chr2	66760001	67440000	B.2.2.1.1.2.1.1	0.106406080347448	.	66760001	67440000	#0000FF	1	0.125
chr2	67440001	67520000	B.1.2.2.2.1.1.2.2.2.2	0.301845819761129	.	67440001	67520000	#9191FF	1	0.375
chr2	67520001	67680000	B.1.1.2.2.1.2.2.2	0.389793702497286	.	67520001	67680000	#DADAFF	1	0.5
chr2	67680001	67840000	B.1.2.2.2.1.1.2.2.1	0.305103148751357	.	67680001	67840000	#9191FF	1	0.375
chr2	67840001	68000000	B.1.2.2.1.1.2.2.2.2	0.324647122692725	.	67840001	68000000	#9191FF	1	0.375
chr2	68000001	68280000	B.1.1.1.2.1.2.1.2.2	0.44842562432139	.	68000001	68280000	#DADAFF	1	0.5
chr2	68280001	68680000	A.1.1.2.1.1.2.1.1.1.2	0.917480998914224	.	68280001	68680000	#FF0000	1	1
chr2	68680001	68880000	A.2.1.2.2.2.2.2.2	0.580890336590662	.	68680001	68880000	#FF9191	1	0.75
chr2	68880001	69120000	A.1.2.2.2.2.1.1.1.2.1	0.725298588490771	.	68880001	69120000	#FF4848	1	0.875
chr2	69120001	69560000	A.2.1.2.1.2.1.2.1.2	0.619978284473399	.	69120001	69560000	#FF9191	1	0.75
chr2	69560001	69760000	A.1.2.1.2.1.1.1.1.2.1	0.807817589576547	.	69560001	69760000	#FF4848	1	0.875
chr2	69760001	69920000	A.1.2.1.2.1.1.1.1.1	0.808903365906623	.	69760001	69920000	#FF4848	1	0.875
chr2	69920001	70280000	A.1.1.1.2.2.1.1.1.2	0.957654723127036	.	69920001	70280000	#FF0000	1	1
chr2	70280001	70520000	A.1.1.1.2.2.2.2.2.1.1.2	0.935939196525516	.	70280001	70520000	#FF0000	1	1
chr2	70520001	70760000	A.2.1.2.2.2.2.1.2.2.1	0.585233441910966	.	70520001	70760000	#FF9191	1	0.75
chr2	70760001	70880000	A.2.2.1.1.2.2.1.2.1.2	0.555917480998914	.	70760001	70880000	#FFDADA	1	0.625
chr2	70880001	71200000	A.2.1.1.2.2.2.2.1.1	0.655808903365907	.	70880001	71200000	#FF9191	1	0.75
chr2	71200001	71400000	A.1.2.1.2.2.1.1.1.1.2	0.793702497285559	.	71200001	71400000	#FF4848	1	0.875
chr2	71400001	71760000	A.1.2.2.2.2.1.1.1.2.2.2	0.723127035830619	.	71400001	71760000	#FF4848	1	0.875
chr2	71760001	72120000	B.1.1.1.2.1.2.1.1	0.450597176981542	.	71760001	72120000	#DADAFF	1	0.5
chr2	72120001	72200000	B.1.2.1.1.2.2.1.1	0.358306188925081	.	72120001	72200000	#9191FF	1	0.375
chr2	72200001	72520000	B.1.2.2.1.1.2.2.2.1	0.325732899022801	.	72200001	72520000	#9191FF	1	0.375
chr2	72520001	72760000	B.2.1.1.1.1.1.2.1.2	0.284473398479913	.	72520001	72760000	#4848FF	1	0.25
chr2	72760001	73000000	B.1.1.1.2.1.2.1.2.1	0.449511400651466	.	72760001	73000000	#DADAFF	1	0.5
chr2	73000001	73160000	A.2.1.2.2.2.2.1.2.1	0.586319218241042	.	73000001	73160000	#FF9191	1	0.75
chr2	73160001	73280000	A.2.1.2.2.2.2.1.2.2.2	0.58414766558089	.	73160001	73280000	#FF9191	1	0.75
chr2	73280001	73400000	A.2.1.2.1.2.1.1.1.2	0.623235613463627	.	73280001	73400000	#FF9191	1	0.75
chr2	73400001	73600000	A.1.2.2.2.2.1.1.1.2.2.1	0.724212812160695	.	73400001	73600000	#FF4848	1	0.875
chr2	73600001	74000000	A.1.1.2.2.1.2.1.1.2.1	0.8642779587405	.	73600001	74000000	#FF0000	1	1
chr2	74000001	74320000	A.1.1.1.2.2.1.1.2.1.1.2	0.955483170466884	.	74000001	74320000	#FF0000	1	1
chr2	74320001	74440000	A.1.1.2.1.1.2.2.2.1.2	0.906623235613464	.	74320001	74440000	#FF0000	1	1
chr2	74440001	74640000	A.1.1.2.1.1.2.2.2.2.1	0.905537459283388	.	74440001	74640000	#FF0000	1	1
chr2	74640001	74840000	A.1.1.1.2.2.1.1.1.1	0.958740499457112	.	74640001	74840000	#FF0000	1	1
chr2	74840001	75120000	A.1.1.2.2.2.1.1.2	0.853420195439739	.	74840001	75120000	#FF0000	1	1
chr2	75120001	75280000	A.2.1.1.2.2.2.1.2.2	0.656894679695983	.	75120001	75280000	#FF9191	1	0.75
chr2	75280001	75560000	A.2.2.1.1.2.1.1.2.2.2.1	0.56243213897937	.	75280001	75560000	#FFDADA	1	0.625
chr2	75560001	75720000	A.2.1.1.1.2.2.1.1.2.2	0.689467969598263	.	75560001	75720000	#FF9191	1	0.75
chr2	75720001	75920000	A.2.2.1.1.1.2.1.1	0.568946796959826	.	75720001	75920000	#FFDADA	1	0.625
chr2	75920001	76160000	A.2.2.2.2.2.2.1	0.47557003257329	.	75920001	76160000	#FFDADA	1	0.625
chr2	76160001	76560000	B.2.1.1.1.1.1.2.1.1	0.285559174809989	.	76160001	76560000	#4848FF	1	0.25
chr2	76560001	76640000	B.1.2.2.2.1.1.2.2.2.1.2	0.302931596091205	.	76560001	76640000	#9191FF	1	0.375
chr2	76640001	76760000	B.2.1.1.1.1.1.2.2.2.2	0.280130293159609	.	76640001	76760000	#4848FF	1	0.25
chr2	76760001	76840000	B.1.2.2.2.1.1.1.1.2.2	0.308360477741585	.	76760001	76840000	#9191FF	1	0.375
chr2	76840001	77120000	B.2.2.1.2.2.1.1.2.1.1	0.0640608034744843	.	76840001	77120000	#0000FF	1	0.125
chr2	77120001	77360000	B.2.2.1.1.2.2.2.2.2	0.0944625407166124	.	77120001	77360000	#0000FF	1	0.125
chr2	77360001	77600000	B.2.2.2.1.1.2.1.1.2.1.1.2	0.0412595005428882	.	77360001	77600000	#0000FF	1	0.125
chr2	77600001	77800000	B.2.2.2.1.1.2.1.1.2.1.2.1	0.0401737242128122	.	77600001	77800000	#0000FF	1	0.125
chr2	77800001	77880000	B.2.1.1.2.1.1.1.2.1	0.244299674267101	.	77800001	77880000	#4848FF	1	0.25
chr2	77880001	78000000	B.2.1.2.1.1.2.1.2.2	0.204125950054289	.	77880001	78000000	#4848FF	1	0.25
chr2	78000001	78080000	B.2.1.2.1.1.2.1.1.1	0.207383279044517	.	78000001	78080000	#4848FF	1	0.25
chr2	78080001	78280000	B.2.2.1.2.2.1.2.2	0.0564603691639522	.	78080001	78280000	#0000FF	1	0.125
chr2	78280001	78600000	B.2.2.2.1.1.2.1.1.2.2.1.1	0.0380021715526602	.	78280001	78600000	#0000FF	1	0.125
chr2	78600001	78880000	B.2.2.2.1.1.2.1.1.2.1.1.1	0.0423452768729642	.	78600001	78880000	#0000FF	1	0.125
chr2	78880001	79160000	B.2.2.1.1.2.1.2.2.2	0.0998914223669924	.	78880001	79160000	#0000FF	1	0.125
chr2	79160001	79520000	B.2.1.2.2.1.1.1	0.160694896851249	.	79160001	79520000	#4848FF	1	0.25
chr2	79520001	79840000	B.2.2.2.1.2.2.2.1.1	0.0238870792616721	.	79520001	79840000	#0000FF	1	0.125
chr2	79840001	80120000	B.2.2.1.2.2.1.1.1.1	0.0673181324647123	.	79840001	80120000	#0000FF	1	0.125
chr2	80120001	80280000	B.1.2.2.2.1.2.2.2	0.296416938110749	.	80120001	80280000	#9191FF	1	0.375
chr2	80280001	80440000	B.2.1.1.1.1.1.2.2.1.1	0.283387622149837	.	80280001	80440000	#4848FF	1	0.25
chr2	80440001	80800000	B.2.1.2.1.1.1.1.2.1	0.212812160694897	.	80440001	80800000	#4848FF	1	0.25
chr2	80800001	80960000	B.2.1.1.2.1.1.2.2	0.241042345276873	.	80800001	80960000	#4848FF	1	0.25
chr2	80960001	81480000	B.2.2.2.1.1.2.1.1.2.2.2	0.0358306188925081	.	80960001	81480000	#0000FF	1	0.125
chr2	81480001	81680000	B.2.1.1.2.1.1.2.1	0.242128121606949	.	81480001	81680000	#4848FF	1	0.25
chr2	81680001	82000000	B.2.1.1.1.1.1.2.2.2.1	0.281216069489685	.	81680001	82000000	#4848FF	1	0.25
chr2	82000001	82160000	B.2.1.2.1.1.2.1.1.2	0.206297502714441	.	82000001	82160000	#4848FF	1	0.25
chr2	82160001	82240000	B.2.1.1.2.1.1.1.2.2	0.243213897937025	.	82160001	82240000	#4848FF	1	0.25
chr2	82240001	82560000	B.2.2.2.1.1.2.1.1.2.1.2.2	0.0390879478827362	.	82240001	82560000	#0000FF	1	0.125
chr2	82560001	82840000	B.2.2.2.1.1.2.1.1.2.2.1.2	0.0369163952225842	.	82560001	82840000	#0000FF	1	0.125
chr2	82840001	82920000	B.2.1.2.1.1.2.1.2.1	0.205211726384365	.	82840001	82920000	#4848FF	1	0.25
chr2	82920001	83040000	B.2.2.1.1.2.1.2.2.1	0.100977198697068	.	82920001	83040000	#0000FF	1	0.125
chr2	83040001	83320000	B.2.2.2.1.2.2.2.1.2	0.0228013029315961	.	83040001	83320000	#0000FF	1	0.125
chr2	83320001	83720000	B.2.2.2.1.1.2.1.2	0.0347448425624321	.	83320001	83720000	#0000FF	1	0.125
chr2	83720001	83840000	B.2.1.2.1.1.2.2.1.2.1.2	0.197611292073833	.	83720001	83840000	#4848FF	1	0.25
chr2	83840001	84160000	B.2.2.1.2.2.1.2.1.1	0.0597176981541802	.	83840001	84160000	#0000FF	1	0.125
chr2	84160001	84640000	B.1.2.2.1.1.2.2.1	0.326818675352877	.	84160001	84640000	#9191FF	1	0.375
chr2	84640001	85120000	A.2.1.2.1.2.1.1.2	0.622149837133551	.	84640001	85120000	#FF9191	1	0.75
chr2	85120001	85280000	A.1.1.2.1.1.2.1.2.1	0.914223669923996	.	85120001	85280000	#FF0000	1	1
chr2	85280001	85520000	A.2.1.1.1.2.2.1.1.2.1.2.1	0.691639522258415	.	85280001	85520000	#FF9191	1	0.75
chr2	85520001	85840000	A.1.1.1.2.2.2.2.2.1.1.1	0.937024972855592	.	85520001	85840000	#FF0000	1	1
chr2	85840001	86520000	A.1.1.1.1.1.1.1.2	0.998914223669924	.	85840001	86520000	#FF0000	1	1
chr2	86520001	86720000	A.1.2.1.2.2.1.1.1.1.1	0.794788273615635	.	86520001	86720000	#FF4848	1	0.875
chr2	86720001	86880000	A.1.2.2.1.1.2.1.1.2.2	0.766558089033659	.	86720001	86880000	#FF4848	1	0.875
chr2	86880001	87040000	A.2.1.1.2.2.2.1.1.2	0.659066232356135	.	86880001	87040000	#FF9191	1	0.75
chr2	87040001	87160000	A.2.2.2.1.2.2.2.2	0.498371335504886	.	87040001	87160000	#FFDADA	1	0.625
chr2	87280001	87360000	A.2.2.2.1.2.2.2.2	0.498371335504886	.	87280001	87360000	#FFDADA	1	0.625
chr2	87440001	87520000	A.2.2.2.1.2.2.2.2	0.498371335504886	.	87440001	87520000	#FFDADA	1	0.625
chr2	87560001	87600000	A.2.2.2.1.2.2.2.2	0.498371335504886	.	87560001	87600000	#FFDADA	1	0.625
chr2	87760001	87880000	A.2.2.2.1.2.2.2.2	0.498371335504886	.	87760001	87880000	#FFDADA	1	0.625
chr2	87920001	87960000	A.2.2.2.1.2.2.2.2	0.498371335504886	.	87920001	87960000	#FFDADA	1	0.625
chr2	87960001	88000000	A.2.1.2.2.2.2.1.1	0.587404994571118	.	87960001	88000000	#FF9191	1	0.75
chr2	88160001	88840000	A.2.1.2.2.2.2.1.1	0.587404994571118	.	88160001	88840000	#FF9191	1	0.75
chr2	88840001	89000000	A.1.2.2.1.1.1.1.1.1	0.781758957654723	.	88840001	89000000	#FF4848	1	0.875
chr2	89000001	89240000	A.1.2.2.1.1.1.1.2	0.777415852334419	.	89000001	89240000	#FF4848	1	0.875
chr2	89240001	89360000	A.2.2.2.2.2.1.1.1	0.482084690553746	.	89240001	89360000	#FFDADA	1	0.625
chr2	89400001	89560000	A.2.2.2.2.2.1.1.1	0.482084690553746	.	89400001	89560000	#FFDADA	1	0.625
chr2	89880001	90040000	B.1.2.1.1.2.1.2.2.1	0.360477741585233	.	89880001	90040000	#9191FF	1	0.375
chr2	90040001	90160000	B.1.2.1.1.2.2.1.2	0.357220412595005	.	90040001	90160000	#9191FF	1	0.375
chr2	90200001	90280000	B.1.2.1.1.2.2.1.2	0.357220412595005	.	90200001	90280000	#9191FF	1	0.375
chr2	90400001	90480000	B.2.1.1.1.1.1.2.2.1.2	0.282301845819761	.	90400001	90480000	#4848FF	1	0.25
chr2	91640001	91720000	B.2.1.1.1.1.1.2.2.1.2	0.282301845819761	.	91640001	91720000	#4848FF	1	0.25
chr2	91760001	92000000	B.2.1.1.1.1.1.2.2.1.2	0.282301845819761	.	91760001	92000000	#4848FF	1	0.25
chr2	92040001	92200000	B.1.2.2.2.1.1.1.1.2.1	0.309446254071661	.	92040001	92200000	#9191FF	1	0.375
chr2	92280001	92320000	B.1.2.2.2.1.1.1.1.2.1	0.309446254071661	.	92280001	92320000	#9191FF	1	0.375
chr2	95360001	95600000	B.1.2.2.1.1.1.1.2	0.333333333333333	.	95360001	95600000	#9191FF	1	0.375
chr2	95600001	95960000	A.2.1.2.1.1.2.2.2.1.1	0.630836047774158	.	95600001	95960000	#FF9191	1	0.75
chr2	96000001	96040000	A.2.1.2.1.1.2.2.2.1.1	0.630836047774158	.	96000001	96040000	#FF9191	1	0.75
chr2	96040001	96080000	A.2.1.1.1.2.2.1.2	0.688382193268187	.	96040001	96080000	#FF9191	1	0.75
chr2	96120001	96280000	A.2.1.1.1.2.2.1.2	0.688382193268187	.	96120001	96280000	#FF9191	1	0.75
chr2	96320001	96480000	A.2.1.1.1.2.2.1.2	0.688382193268187	.	96320001	96480000	#FF9191	1	0.75
chr2	96480001	96560000	A.2.2.1.2.1.2.1.2.2	0.541802388707926	.	96480001	96560000	#FFDADA	1	0.625
chr2	96560001	96680000	A.1.1.1.2.2.2.2.2.1.2	0.93485342019544	.	96560001	96680000	#FF0000	1	1
chr2	96720001	97000000	A.1.1.1.2.2.2.2.2.1.2	0.93485342019544	.	96720001	97000000	#FF0000	1	1
chr2	97000001	97520000	A.1.1.1.2.2.2.1.2.2	0.943539630836048	.	97000001	97520000	#FF0000	1	1
chr2	97560001	97840000	A.1.2.2.2.2.2.1.1.1	0.713355048859935	.	97560001	97840000	#FF4848	1	0.875
chr2	97840001	97880000	A.1.2.1.2.2.1.1.1.2	0.792616720955483	.	97840001	97880000	#FF4848	1	0.875
chr2	98000001	98040000	A.1.2.1.2.2.1.1.1.2	0.792616720955483	.	98000001	98040000	#FF4848	1	0.875
chr2	98160001	98200000	A.1.2.1.2.2.1.1.1.2	0.792616720955483	.	98160001	98200000	#FF4848	1	0.875
chr2	98240001	98480000	A.1.2.1.2.2.1.1.1.2	0.792616720955483	.	98240001	98480000	#FF4848	1	0.875
chr2	98480001	98720000	A.1.1.2.2.1.2.1.2	0.862106406080347	.	98480001	98720000	#FF0000	1	1
chr2	98720001	99000000	A.1.2.2.2.2.2.2.2	0.706840390879479	.	98720001	99000000	#FF4848	1	0.875
chr2	99000001	99160000	A.1.2.1.2.1.1.1.1.2.2	0.806731813246471	.	99000001	99160000	#FF4848	1	0.875
chr2	99160001	99480000	A.1.2.1.2.2.1.1.2.2	0.790445168295331	.	99160001	99480000	#FF4848	1	0.875
chr2	99480001	99680000	A.2.1.2.2.2.1.2.1.1.2	0.591748099891422	.	99480001	99680000	#FF9191	1	0.75
chr2	99680001	99960000	A.1.2.2.1.1.2.2.1	0.762214983713355	.	99680001	99960000	#FF4848	1	0.875
chr2	99960001	100120000	A.1.2.1.2.2.1.1.2.1	0.791530944625407	.	99960001	100120000	#FF4848	1	0.875
chr2	100160001	100840000	A.2.2.1.1.2.1.2.1	0.560260586319218	.	100160001	100840000	#FFDADA	1	0.625
chr2	100840001	101040000	A.2.2.1.2.1.1.2.1.2.1	0.548317046688382	.	100840001	101040000	#FFDADA	1	0.625
chr2	101040001	101280000	A.2.1.2.2.2.1.2.1.2.1	0.590662323561346	.	101040001	101280000	#FF9191	1	0.75
chr2	101280001	101560000	A.2.2.2.1.2.2.2.1.1	0.500542888165038	.	101280001	101560000	#FFDADA	1	0.625
chr2	101560001	101840000	A.1.2.2.2.2.1.1.2.1	0.722041259500543	.	101560001	101840000	#FF4848	1	0.875
chr2	101840001	101960000	A.1.2.2.1.2.2.2.2	0.745928338762215	.	101840001	101960000	#FF4848	1	0.875
chr2	101960001	102240000	A.2.1.2.2.2.1.2.1.1.1	0.592833876221498	.	101960001	102240000	#FF9191	1	0.75
chr2	102240001	102440000	A.1.2.2.2.2.1.1.2.2.2	0.719869706840391	.	102240001	102440000	#FF4848	1	0.875
chr2	102440001	102640000	A.2.1.1.2.1.2.2.2.2	0.668838219326819	.	102440001	102640000	#FF9191	1	0.75
chr2	102640001	102800000	A.1.2.1.2.2.1.2.2	0.788273615635179	.	102640001	102800000	#FF4848	1	0.875
chr2	102800001	103080000	A.2.1.2.2.1.1.1.2.1.2	0.606948968512486	.	102800001	103080000	#FF9191	1	0.75
chr2	103080001	103440000	B.1.1.1.2.1.1.2.1	0.452768729641694	.	103080001	103440000	#DADAFF	1	0.5
chr2	103440001	103600000	B.2.1.1.2.2.2.1.2.1	0.219326818675353	.	103440001	103600000	#4848FF	1	0.25
chr2	103600001	103920000	B.2.2.2.1.1.1.2.1.2.1	0.0477741585233442	.	103600001	103920000	#0000FF	1	0.125
chr2	103920001	104080000	B.2.2.1.1.1.2.1.2.1.1	0.11400651465798	.	103920001	104080000	#0000FF	1	0.125
chr2	104080001	104400000	B.2.2.2.1.1.1.2.1.2.2	0.0466883821932682	.	104080001	104400000	#0000FF	1	0.125
chr2	104400001	104960000	B.2.2.2.2.1.1.2.1.1.2	0.011943539630836	.	104400001	104960000	#0000FF	1	0.125
chr2	104960001	105240000	B.2.1.2.1.2.2.2.1.1	0.166123778501629	.	104960001	105240000	#4848FF	1	0.25
chr2	105240001	105320000	B.1.2.2.1.2.1.2	0.321389793702497	.	105240001	105320000	#9191FF	1	0.375
chr2	105320001	105640000	B.1.2.1.1.1.1.1	0.376764386536374	.	105320001	105640000	#9191FF	1	0.375
chr2	105640001	105880000	A.2.2.1.2.2.1.1.2	0.530944625407166	.	105640001	105880000	#FFDADA	1	0.625
chr2	105880001	106040000	A.2.1.1.2.1.2.1.2	0.673181324647123	.	105880001	106040000	#FF9191	1	0.75
chr2	106040001	106320000	A.2.2.1.1.2.1.1.2.1	0.564603691639522	.	106040001	106320000	#FFDADA	1	0.625
chr2	106320001	106520000	A.1.2.1.1.1.1.2.2.1	0.837133550488599	.	106320001	106520000	#FF4848	1	0.875
chr2	106520001	106840000	A.2.1.2.1.1.2.1.1.2.1	0.636264929424538	.	106520001	106840000	#FF9191	1	0.75
chr2	106840001	107000000	B.1.1.2.1.2.2.2.2	0.406080347448426	.	106840001	107000000	#DADAFF	1	0.5
chr2	107080001	107240000	B.1.1.2.1.2.2.2.2	0.406080347448426	.	107080001	107240000	#DADAFF	1	0.5
chr2	107240001	107480000	B.2.1.2.2.1.1.2.2.1	0.157437567861021	.	107240001	107480000	#4848FF	1	0.25
chr2	107480001	107720000	B.2.2.1.1.1.2.1.1.1	0.117263843648208	.	107480001	107720000	#0000FF	1	0.125
chr2	107720001	107880000	B.2.1.2.2.1.1.2.2.2	0.156351791530945	.	107720001	107880000	#4848FF	1	0.25
chr2	107880001	108440000	B.2.2.2.2.1.1.2.1.1.1	0.0130293159609121	.	107880001	108440000	#0000FF	1	0.125
chr2	108520001	108680000	B.2.1.1.1.1.1.1.2.2	0.286644951140065	.	108520001	108680000	#4848FF	1	0.25
chr2	108680001	108960000	B.1.2.2.1.1.1.1.1	0.334419109663409	.	108680001	108960000	#9191FF	1	0.375
chr2	108960001	109280000	A.1.2.1.1.1.1.2.1	0.838219326818675	.	108960001	109280000	#FF4848	1	0.875
chr2	109280001	109480000	A.1.2.2.2.2.1.1.2.2.1	0.720955483170467	.	109280001	109480000	#FF4848	1	0.875
chr2	109480001	109720000	A.2.1.2.2.2.2.2.1.2	0.581976112920738	.	109480001	109720000	#FF9191	1	0.75
chr2	109720001	109920000	A.2.1.2.1.1.2.2.1.1	0.63300760043431	.	109720001	109920000	#FF9191	1	0.75
chr2	109920001	110040000	A.2.1.2.2.2.1.2.1.2.2	0.58957654723127	.	109920001	110040000	#FF9191	1	0.75
chr2	110040001	110120000	A.2.1.1.2.2.2.2.1.2	0.654723127035831	.	110040001	110120000	#FF9191	1	0.75
chr2	110240001	110520000	A.2.1.1.2.2.2.2.1.2	0.654723127035831	.	110240001	110520000	#FF9191	1	0.75
chr2	110840001	111000000	A.2.2.1.1.2.2.1.2.2	0.554831704668838	.	110840001	111000000	#FFDADA	1	0.625
chr2	111360001	111760000	A.1.1.2.2.1.1.2.1.2.2	0.86970684039088	.	111360001	111760000	#FF0000	1	1
chr2	111760001	112040000	A.1.1.2.1.2.2.1.2	0.888165038002172	.	111760001	112040000	#FF0000	1	1
chr2	112080001	112200000	A.1.1.2.1.2.2.1.2	0.888165038002172	.	112080001	112200000	#FF0000	1	1
chr2	112320001	112480000	A.1.1.2.1.2.2.1.2	0.888165038002172	.	112320001	112480000	#FF0000	1	1
chr2	112480001	112560000	A.2.2.1.2.1.2.1.2.1	0.542888165038002	.	112480001	112560000	#FFDADA	1	0.625
chr2	112600001	112880000	A.1.1.2.2.1.1.2.2.1.1	0.868621064060804	.	112600001	112880000	#FF0000	1	1
chr2	112880001	113080000	A.1.1.2.2.1.1.2.2.1.2	0.867535287730728	.	112880001	113080000	#FF0000	1	1
chr2	113080001	113120000	A.1.1.1.1.1.2.2.1	0.993485342019544	.	113080001	113120000	#FF0000	1	1
chr2	113160001	113560000	A.1.1.1.1.1.2.2.1	0.993485342019544	.	113160001	113560000	#FF0000	1	1
chr2	113560001	113720000	A.1.1.2.2.1.1.2.1.2.1.1	0.871878393051032	.	113560001	113720000	#FF0000	1	1
chr2	113720001	114000000	A.1.1.2.2.1.1.2.1.2.1.2	0.870792616720956	.	113720001	114000000	#FF0000	1	1
chr2	114000001	114240000	A.1.2.2.1.1.2.1.1.2.1	0.767643865363735	.	114000001	114240000	#FF4848	1	0.875
chr2	114360001	114760000	A.1.1.1.2.1.2.2.2	0.959826275787188	.	114360001	114760000	#FF0000	1	1
chr2	114760001	115040000	B.1.1.2.2.1.2.2.1.2.2	0.390879478827362	.	114760001	115040000	#DADAFF	1	0.5
chr2	115040001	115200000	B.2.1.1.2.2.2.1.2.2	0.218241042345277	.	115040001	115200000	#4848FF	1	0.25
chr2	115200001	115360000	B.2.1.1.1.1.1.1.2.1	0.287730727470141	.	115200001	115360000	#4848FF	1	0.25
chr2	115360001	115560000	B.2.1.2.1.2.2.2.1.2.2	0.163952225841477	.	115360001	115560000	#4848FF	1	0.25
chr2	115560001	115720000	B.2.2.1.1.1.2.1.2.1.2	0.112920738327904	.	115560001	115720000	#0000FF	1	0.125
chr2	115720001	115960000	B.2.2.1.2.2.2.2.1	0.0542888165038002	.	115720001	115960000	#0000FF	1	0.125
chr2	115960001	116160000	B.2.2.2.1.1.1.2.2.1	0.0456026058631922	.	115960001	116160000	#0000FF	1	0.125
chr2	116160001	116320000	B.2.2.1.2.2.2.1	0.0553745928338762	.	116160001	116320000	#0000FF	1	0.125
chr2	116320001	116680000	B.2.2.2.2.1.1.2.1.2	0.01085776330076	.	116320001	116680000	#0000FF	1	0.125
chr2	116680001	117000000	B.2.2.2.1.2.1.1.2.2	0.0271444082519001	.	116680001	117000000	#0000FF	1	0.125
chr2	117000001	117280000	B.2.2.2.2.1.1.1.1.1	0.0173724212812161	.	117000001	117280000	#0000FF	1	0.125
chr2	117280001	117680000	B.2.2.2.2.2.1.1.1.2	0.00542888165038002	.	117280001	117680000	#0000FF	1	0.125
chr2	117680001	117880000	B.2.2.1.2.2.2.2.2	0.0532030401737242	.	117680001	117880000	#0000FF	1	0.125
chr2	117880001	118040000	B.2.2.1.1.1.2.2.2.2	0.107491856677524	.	117880001	118040000	#0000FF	1	0.125
chr2	118040001	118400000	B.2.2.1.1.1.2.2.1.2	0.109663409337676	.	118040001	118400000	#0000FF	1	0.125
chr2	118400001	118560000	B.1.2.1.1.1.1.2.1	0.375678610206298	.	118400001	118560000	#9191FF	1	0.375
chr2	118560001	118760000	A.2.2.1.2.2.1.1.1.2	0.532030401737242	.	118560001	118760000	#FFDADA	1	0.625
chr2	118760001	118960000	A.1.2.1.1.2.1.1.2.2	0.820846905537459	.	118760001	118960000	#FF4848	1	0.875
chr2	118960001	119600000	B.1.1.2.1.2.1.2.1	0.41585233441911	.	118960001	119600000	#DADAFF	1	0.5
chr2	119600001	119760000	A.2.2.2.2.1.2.1.2	0.487513572204126	.	119600001	119760000	#FFDADA	1	0.625
chr2	119760001	120080000	A.2.1.2.1.1.2.2.2.1.2	0.629750271444082	.	119760001	120080000	#FF9191	1	0.75
chr2	120080001	120240000	A.1.1.2.2.1.1.2.2.2	0.866449511400652	.	120080001	120240000	#FF0000	1	1
chr2	120240001	120400000	A.2.1.2.1.1.2.2.2.2.1.1.1	0.628664495114006	.	120240001	120400000	#FF9191	1	0.75
chr2	120400001	121080000	A.1.1.1.1.1.1.2	0.997828447339848	.	120400001	121080000	#FF0000	1	1
chr2	121080001	121280000	A.2.1.2.2.2.2.2.1.1	0.583061889250814	.	121080001	121280000	#FF9191	1	0.75
chr2	121280001	121520000	A.2.2.1.2.1.1.2.2.1	0.54614549402823	.	121280001	121520000	#FFDADA	1	0.625
chr2	121520001	121880000	A.2.2.2.1.1.1.1.2	0.521172638436482	.	121520001	121880000	#FFDADA	1	0.625
chr2	121880001	122120000	A.2.2.1.1.2.1.2.2	0.559174809989142	.	121880001	122120000	#FFDADA	1	0.625
chr2	122120001	122520000	A.1.1.1.2.1.1.1.1.2.2	0.977198697068404	.	122120001	122520000	#FF0000	1	1
chr2	122520001	122920000	B.1.1.1.2.1.1.2.2	0.451682953311618	.	122520001	122920000	#DADAFF	1	0.5
chr2	122920001	123080000	B.1.2.1.2.2.1.2.2.2	0.343105320304017	.	122920001	123080000	#9191FF	1	0.375
chr2	123080001	123320000	B.1.2.2.1.2.1.1.2	0.322475570032573	.	123080001	123320000	#9191FF	1	0.375
chr2	123320001	123560000	B.1.2.1.2.1.1.2	0.350705754614549	.	123320001	123560000	#9191FF	1	0.375
chr2	123560001	123800000	B.2.1.2.1.2.2.1.1.1.1	0.175895765472313	.	123560001	123800000	#4848FF	1	0.25
chr2	123800001	123920000	B.2.1.1.2.2.2.1.1	0.220412595005429	.	123800001	123920000	#4848FF	1	0.25
chr2	123920001	124280000	B.2.2.2.2.1.1.1.2.1	0.0152008686210641	.	123920001	124280000	#0000FF	1	0.125
chr2	124280001	124360000	B.2.1.1.2.2.2.2.2.2	0.214983713355049	.	124280001	124360000	#4848FF	1	0.25
chr2	124360001	124720000	B.2.2.2.2.2.1.1.1.1	0.00651465798045603	.	124360001	124720000	#0000FF	1	0.125
chr2	124720001	124880000	B.2.1.2.2.1.1.2.1.1	0.159609120521173	.	124720001	124880000	#4848FF	1	0.25
chr2	124880001	125160000	B.2.2.2.1.2.1.1.1	0.0293159609120521	.	124880001	125160000	#0000FF	1	0.125
chr2	125160001	125320000	B.2.2.1.1.1.2.1.2.2	0.111834961997828	.	125160001	125320000	#0000FF	1	0.125
chr2	125320001	125520000	B.2.1.2.2.1.1.2.1.2	0.158523344191097	.	125320001	125520000	#4848FF	1	0.25
chr2	125520001	125800000	B.2.1.2.1.2.2.2.2.2	0.161780673181325	.	125520001	125800000	#4848FF	1	0.25
chr2	125800001	126000000	B.2.1.1.1.2.2.2.2.2	0.246471226927253	.	125800001	126000000	#4848FF	1	0.25
chr2	126000001	126240000	A.2.2.2.1.1.1.2.1	0.520086862106406	.	126000001	126240000	#FFDADA	1	0.625
chr2	126240001	126520000	B.2.1.1.1.1.1.1.1	0.288816503800217	.	126240001	126520000	#4848FF	1	0.25
chr2	126520001	126960000	B.2.2.2.2.1.1.1.1.2	0.0162866449511401	.	126520001	126960000	#0000FF	1	0.125
chr2	126960001	127200000	B.1.2.2.2.1.1.1.2	0.307274701411509	.	126960001	127200000	#9191FF	1	0.375
chr2	127200001	127360000	B.1.1.2.1.2.2.2.1	0.407166123778502	.	127200001	127360000	#DADAFF	1	0.5
chr2	127360001	127760000	B.1.1.1.1.2.1.1.1.1	0.466883821932682	.	127360001	127760000	#DADAFF	1	0.5
chr2	127760001	128040000	A.1.2.1.1.1.1.2.2.2	0.836047774158523	.	127760001	128040000	#FF4848	1	0.875
chr2	128040001	128320000	A.1.1.1.2.1.2.1.1.1	0.968512486427796	.	128040001	128320000	#FF0000	1	1
chr2	128320001	128440000	A.1.2.2.1.1.2.1.1.1	0.768729641693811	.	128320001	128440000	#FF4848	1	0.875
chr2	128440001	128640000	A.1.1.1.2.1.1.1.1.2.1	0.97828447339848	.	128440001	128640000	#FF0000	1	1
chr2	128640001	129000000	A.1.1.1.2.1.2.1.1.2	0.96742671009772	.	128640001	129000000	#FF0000	1	1
chr2	129000001	129320000	A.2.1.2.1.1.2.2.2.2.1.2	0.626492942453854	.	129000001	129320000	#FF9191	1	0.75
chr2	129320001	129560000	A.2.2.1.2.1.1.2.2.2	0.545059717698154	.	129320001	129560000	#FFDADA	1	0.625
chr2	129560001	129720000	B.1.1.2.2.1.2.2.1.1.2.1	0.39413680781759	.	129560001	129720000	#DADAFF	1	0.5
chr2	129720001	129800000	B.1.2.1.2.2.1.2.2.1	0.344191096634093	.	129720001	129800000	#9191FF	1	0.375
chr2	129800001	130200000	B.1.1.2.2.1.2.2.1.2.1	0.391965255157438	.	129800001	130200000	#DADAFF	1	0.5
chr2	130200001	130320000	B.1.2.1.1.1.2.1.1	0.373507057546145	.	130200001	130320000	#9191FF	1	0.375
chr2	130320001	130600000	B.1.1.2.1.2.2.1	0.408251900108578	.	130320001	130600000	#DADAFF	1	0.5
chr2	130600001	130800000	A.2.2.2.1.2.1.2.1.2	0.503800217155266	.	130600001	130800000	#FFDADA	1	0.625
chr2	130880001	131160000	A.1.2.2.2.1.1.1.2.2	0.741585233441911	.	130880001	131160000	#FF4848	1	0.875
chr2	131480001	131640000	A.2.2.1.2.1.1.2.1.1	0.549402823018458	.	131480001	131640000	#FFDADA	1	0.625
chr2	131640001	131920000	A.2.1.1.2.1.2.2.2.1.1	0.671009771986971	.	131640001	131920000	#FF9191	1	0.75
chr2	131920001	132000000	B.1.1.1.2.1.1.1.2	0.45385450597177	.	131920001	132000000	#DADAFF	1	0.5
chr2	132040001	132200000	B.1.1.1.2.1.1.1.2	0.45385450597177	.	132040001	132200000	#DADAFF	1	0.5
chr2	132200001	132600000	A.2.2.2.1.1.1.2.2.2	0.516829533116178	.	132200001	132600000	#FFDADA	1	0.625
chr2	132600001	132760000	B.2.1.1.2.2.2.2.1	0.217155266015201	.	132600001	132760000	#4848FF	1	0.25
chr2	132800001	132840000	B.2.1.1.2.2.2.2.1	0.217155266015201	.	132800001	132840000	#4848FF	1	0.25
chr2	132840001	132920000	B.2.1.1.1.2.2.2.2.1.1	0.248642779587405	.	132840001	132920000	#4848FF	1	0.25
chr2	132920001	133280000	B.2.2.1.1.1.2.2.1.1	0.110749185667752	.	132920001	133280000	#0000FF	1	0.125
chr2	133280001	133440000	B.1.2.1.1.1.1.2.2	0.374592833876221	.	133280001	133440000	#9191FF	1	0.375
chr2	133440001	133800000	A.2.2.1.1.1.1.1.2.2	0.57328990228013	.	133440001	133800000	#FFDADA	1	0.625
chr2	133800001	134040000	B.1.1.2.1.2.1.2.2.1	0.414766558089034	.	133800001	134040000	#DADAFF	1	0.5
chr2	134040001	134320000	A.2.1.1.2.1.2.2.2.1.2	0.669923995656895	.	134040001	134320000	#FF9191	1	0.75
chr2	134320001	134640000	B.1.1.2.1.2.1.2.2.2.1	0.413680781758958	.	134320001	134640000	#DADAFF	1	0.5
chr2	134640001	134840000	A.2.1.2.1.1.2.2.2.2.1.1.2	0.62757871878393	.	134640001	134840000	#FF9191	1	0.75
chr2	134840001	135200000	A.1.1.2.2.2.2.1.1.2	0.849077090119435	.	134840001	135200000	#FF0000	1	1
chr2	135200001	135360000	A.2.1.2.1.1.2.2.2.2.2	0.625407166123778	.	135200001	135360000	#FF9191	1	0.75
chr2	135360001	135400000	A.2.1.1.2.1.2.1.1.1.2.1	0.676438653637351	.	135360001	135400000	#FF9191	1	0.75
chr2	135440001	135520000	A.2.1.1.2.1.2.1.1.1.2.1	0.676438653637351	.	135440001	135520000	#FF9191	1	0.75
chr2	135520001	135680000	A.2.1.1.2.1.2.1.1.1.2.2	0.675352877307275	.	135520001	135680000	#FF9191	1	0.75
chr2	135680001	136000000	A.1.1.2.2.1.1.2.1.1	0.872964169381108	.	135680001	136000000	#FF0000	1	1
chr2	136000001	136240000	A.2.1.1.2.1.2.1.1.2	0.674267100977199	.	136000001	136240000	#FF9191	1	0.75
chr2	136240001	136680000	A.1.1.1.1.2.2.1.1	0.985884907709012	.	136240001	136680000	#FF0000	1	1
chr2	136680001	136880000	A.1.1.1.1.2.1.1.2	0.98914223669924	.	136680001	136880000	#FF0000	1	1
chr2	136880001	137160000	A.1.1.2.1.2.1.1.2.1	0.90228013029316	.	136880001	137160000	#FF0000	1	1
chr2	137160001	137520000	B.1.1.2.1.2.1.2.2.2.2.1.1	0.412595005428882	.	137160001	137520000	#DADAFF	1	0.5
chr2	137520001	138040000	B.2.2.1.2.1.1.1.1.1	0.0933767643865364	.	137520001	138040000	#0000FF	1	0.125
chr2	138040001	138600000	B.2.2.2.1.1.1.2.1.1	0.0488599348534202	.	138040001	138600000	#0000FF	1	0.125
chr2	138600001	138960000	A.2.2.2.2.1.1.2.1.1	0.492942453854506	.	138600001	138960000	#FFDADA	1	0.625
chr2	138960001	139240000	A.2.1.1.2.1.1.2.1.1	0.681867535287731	.	138960001	139240000	#FF9191	1	0.75
chr2	139240001	139360000	A.1.2.2.1.2.1.2.1	0.753528773072747	.	139240001	139360000	#FF4848	1	0.875
chr2	139360001	139600000	A.2.2.1.1.1.1.2.2.1	0.571118349619978	.	139360001	139600000	#FFDADA	1	0.625
chr2	139600001	139800000	B.2.1.1.2.2.2.2.2.1	0.216069489685125	.	139600001	139800000	#4848FF	1	0.25
chr2	139800001	140080000	B.2.2.1.2.1.1.2.2.2.1.1	0.0868621064060803	.	139800001	140080000	#0000FF	1	0.125
chr2	140080001	140160000	B.2.1.2.2.2.2.1	0.138979370249729	.	140080001	140160000	#4848FF	1	0.25
chr2	140160001	140400000	B.2.2.2.1.2.1.1.2.1	0.0282301845819761	.	140160001	140400000	#0000FF	1	0.125
chr2	140400001	140880000	B.2.2.2.2.1.1.1.2.2	0.0141150922909881	.	140400001	140880000	#0000FF	1	0.125
chr2	140880001	141000000	B.2.1.2.1.2.2.1.1.2	0.173724212812161	.	140880001	141000000	#4848FF	1	0.25
chr2	141000001	141320000	B.2.1.2.2.2.2.2.2.2.1	0.135722041259501	.	141000001	141320000	#4848FF	1	0.25
chr2	141320001	141600000	B.1.2.2.2.2.1.1.1	0.295331161780673	.	141320001	141600000	#9191FF	1	0.375
chr2	141600001	141960000	B.2.2.1.2.1.1.2.2.2.2	0.0846905537459283	.	141600001	141960000	#0000FF	1	0.125
chr2	141960001	142200000	B.2.2.1.2.1.1.2.2.2.1.2	0.0857763300760043	.	141960001	142200000	#0000FF	1	0.125
chr2	142200001	142480000	B.2.1.2.1.2.2.2.2.1	0.162866449511401	.	142200001	142480000	#4848FF	1	0.25
chr2	142480001	142640000	B.2.2.1.1.1.2.1.1.2.1	0.116178067318132	.	142480001	142640000	#0000FF	1	0.125
chr2	142640001	142840000	B.2.2.1.2.1.1.2.2.1	0.0879478827361563	.	142640001	142840000	#0000FF	1	0.125
chr2	142840001	142920000	B.2.1.1.1.2.2.1.1.1	0.252985884907709	.	142840001	142920000	#4848FF	1	0.25
chr2	142920001	143400000	B.2.2.1.2.1.1.1.1.2	0.0922909880564604	.	142920001	143400000	#0000FF	1	0.125
chr2	143400001	143600000	B.1.1.1.1.2.1.1.2.1.2	0.461454940282302	.	143400001	143600000	#DADAFF	1	0.5
chr2	143600001	143840000	A.1.2.2.1.2.1.2.2	0.752442996742671	.	143600001	143840000	#FF4848	1	0.875
chr2	143840001	144000000	A.1.2.2.2.1.1.2.1	0.740499457111835	.	143840001	144000000	#FF4848	1	0.875
chr2	144000001	144200000	A.2.1.2.2.1.1.1.2.1.1.1	0.609120521172638	.	144000001	144200000	#FF9191	1	0.75
chr2	144200001	144640000	A.2.1.2.1.1.2.1.2	0.634093376764386	.	144200001	144640000	#FF9191	1	0.75
chr2	144640001	144920000	A.2.1.1.1.2.1.2.1	0.697068403908795	.	144640001	144920000	#FF9191	1	0.75
chr2	144920001	145160000	A.1.1.2.1.2.1.2.2.1.2	0.893593919652552	.	144920001	145160000	#FF0000	1	1
chr2	145160001	145360000	A.2.1.1.1.2.1.2.2	0.695982627578719	.	145160001	145360000	#FF9191	1	0.75
chr2	145360001	145720000	B.1.2.1.2.2.2.2.1	0.336590662323561	.	145360001	145720000	#9191FF	1	0.375
chr2	145720001	145880000	B.2.1.2.1.2.2.1.2.1.2.1	0.170466883821933	.	145720001	145880000	#4848FF	1	0.25
chr2	145880001	146080000	B.2.1.2.1.2.2.2.1.2.1	0.165038002171553	.	145880001	146080000	#4848FF	1	0.25
chr2	146080001	146360000	B.2.1.2.1.2.2.1.2.1.2.2	0.169381107491857	.	146080001	146360000	#4848FF	1	0.25
chr2	146360001	146520000	B.1.2.2.1.2.1.1.1	0.323561346362649	.	146360001	146520000	#9191FF	1	0.375
chr2	146520001	146600000	B.2.1.1.1.2.2.2.1	0.249728555917481	.	146520001	146600000	#4848FF	1	0.25
chr2	146600001	146840000	B.2.2.2.1.1.1.2.2.2	0.0445168295331162	.	146600001	146840000	#0000FF	1	0.125
chr2	146840001	147480000	B.2.2.2.2.2.2.1	0.00217155266015201	.	146840001	147480000	#0000FF	1	0.125
chr2	147480001	147760000	B.2.2.1.2.1.1.2.1.2	0.0890336590662324	.	147480001	147760000	#0000FF	1	0.125
chr2	147760001	147840000	B.1.2.1.2.1.1.1.1.2.1	0.353963083604777	.	147760001	147840000	#9191FF	1	0.375
chr2	147840001	148080000	A.2.2.1.1.1.1.1.2.1.1	0.575461454940282	.	147840001	148080000	#FFDADA	1	0.625
chr2	148080001	148320000	B.1.1.1.2.1.1.1.1	0.454940282301846	.	148080001	148320000	#DADAFF	1	0.5
chr2	148320001	148480000	A.2.1.2.2.1.1.1.2.1.1.2	0.608034744842562	.	148320001	148480000	#FF9191	1	0.75
chr2	148480001	148720000	A.2.2.2.1.1.1.1.1.2.1	0.523344191096634	.	148480001	148720000	#FFDADA	1	0.625
chr2	148720001	148880000	A.1.2.2.2.1.1.1.1.1	0.744842562432139	.	148720001	148880000	#FF4848	1	0.875
chr2	148880001	149080000	A.2.1.2.1.1.2.1.1.2.2	0.635179153094462	.	148880001	149080000	#FF9191	1	0.75
chr2	149080001	149240000	A.2.2.1.2.2.1.1.1.1	0.533116178067318	.	149080001	149240000	#FFDADA	1	0.625
chr2	149240001	149360000	A.2.1.2.1.1.2.1.1.1.2.2.1	0.638436482084691	.	149240001	149360000	#FF9191	1	0.75
chr2	149360001	149520000	A.1.2.2.2.1.1.1.1.2	0.743756786102063	.	149360001	149520000	#FF4848	1	0.875
chr2	149520001	149720000	A.2.1.2.1.1.2.1.1.1.2.1	0.639522258414767	.	149520001	149720000	#FF9191	1	0.75
chr2	149760001	149880000	A.2.1.2.1.1.2.1.1.1.2.1	0.639522258414767	.	149760001	149880000	#FF9191	1	0.75
chr2	149880001	150200000	B.1.1.2.1.2.1.2.2.2.2.1.2.2	0.41042345276873	.	149880001	150200000	#DADAFF	1	0.5
chr2	150200001	150480000	B.1.1.2.2.1.2.2.1.1.1.2	0.395222584147666	.	150200001	150480000	#DADAFF	1	0.5
chr2	150480001	150720000	B.2.1.2.2.2.2.2.2.2.2	0.134636264929425	.	150480001	150720000	#4848FF	1	0.25
chr2	150720001	150880000	B.2.2.1.1.1.2.2.2.1	0.1085776330076	.	150720001	150880000	#0000FF	1	0.125
chr2	150880001	151240000	B.2.2.1.2.1.1.2.1.1	0.0901194353963084	.	150880001	151240000	#0000FF	1	0.125
chr2	151240001	151520000	B.1.1.2.1.2.1.2.2.2.2.2	0.409337676438654	.	151240001	151520000	#DADAFF	1	0.5
chr2	151520001	151600000	B.1.2.1.2.2.1.2.1	0.345276872964169	.	151520001	151600000	#9191FF	1	0.375
chr2	151600001	151760000	B.1.2.1.2.2.2.2.2	0.335504885993485	.	151600001	151760000	#9191FF	1	0.375
chr2	151760001	152120000	B.1.1.2.2.1.2.2.1.1.1.1	0.396308360477742	.	151760001	152120000	#DADAFF	1	0.5
chr2	152120001	152360000	A.1.1.2.2.2.2.1.1.1	0.850162866449511	.	152120001	152360000	#FF0000	1	1
chr2	152360001	152600000	A.1.2.2.2.1.1.2.2	0.739413680781759	.	152360001	152600000	#FF4848	1	0.875
chr2	152600001	152880000	A.1.1.2.1.2.1.2.2.1.1	0.894679695982628	.	152600001	152880000	#FF0000	1	1
chr2	152880001	153040000	A.1.1.2.1.2.1.1.2.2.2.2	0.899022801302932	.	152880001	153040000	#FF0000	1	1
chr2	153040001	153600000	A.1.2.1.1.2.1.1.1.2.2	0.823018458197611	.	153040001	153600000	#FF4848	1	0.875
chr2	153600001	154000000	B.2.2.1.1.1.1.1.1.1.1	0.133550488599349	.	153600001	154000000	#0000FF	1	0.125
chr2	154000001	154400000	B.2.2.1.1.1.2.1.1.2.2	0.115092290988056	.	154000001	154400000	#0000FF	1	0.125
chr2	154400001	154880000	B.2.2.2.2.2.2.2	0.001085776330076	.	154400001	154880000	#0000FF	1	0.125
chr2	154880001	155240000	B.2.2.2.2.2.1.1.2	0.00434310532030402	.	154880001	155240000	#0000FF	1	0.125
chr2	155240001	155440000	B.1.2.2.1.2.2.1.1	0.320304017372421	.	155240001	155440000	#9191FF	1	0.375
chr2	155440001	155800000	B.2.2.1.1.1.1.2.1.2.2	0.120521172638436	.	155440001	155800000	#0000FF	1	0.125
chr2	155800001	155960000	B.2.1.1.1.2.2.1.1.2	0.251900108577633	.	155800001	155960000	#4848FF	1	0.25
chr2	155960001	156080000	B.1.1.1.2.2.2.1.2.2.2.2	0.436482084690554	.	155960001	156080000	#DADAFF	1	0.5
chr2	156080001	156960000	B.2.2.2.2.1.1.2.2	0.00977198697068404	.	156080001	156960000	#0000FF	1	0.125
chr2	156960001	157160000	B.1.2.2.1.2.2.1.2	0.319218241042345	.	156960001	157160000	#9191FF	1	0.375
chr2	157160001	157440000	A.1.1.2.1.2.1.2.2.2	0.892508143322476	.	157160001	157440000	#FF0000	1	1
chr2	157440001	157720000	B.1.2.2.1.2.2.2.1.1.2.1	0.317046688382193	.	157440001	157720000	#9191FF	1	0.375
chr2	157720001	157840000	B.1.2.1.2.1.1.1.1.1	0.355048859934853	.	157720001	157840000	#9191FF	1	0.375
chr2	157840001	157920000	B.1.1.2.1.1.1.2.1	0.42671009771987	.	157840001	157920000	#DADAFF	1	0.5
chr2	157920001	158160000	A.2.2.1.2.2.1.2	0.52985884907709	.	157920001	158160000	#FFDADA	1	0.625
chr2	158160001	158360000	A.1.2.1.1.2.1.1.2.1	0.821932681867535	.	158160001	158360000	#FF4848	1	0.875
chr2	158360001	158680000	B.1.1.1.1.2.1.1.2.2	0.460369163952226	.	158360001	158680000	#DADAFF	1	0.5
chr2	158680001	158880000	B.1.1.2.1.2.1.2.2.2.2.1.2.1	0.411509229098806	.	158680001	158880000	#DADAFF	1	0.5
chr2	158880001	159080000	B.1.1.2.1.2.1.1.2	0.416938110749186	.	158880001	159080000	#DADAFF	1	0.5
chr2	159080001	159280000	B.1.1.2.2.1.2.2.1.1.2.2	0.393051031487514	.	159080001	159280000	#DADAFF	1	0.5
chr2	159280001	159480000	A.2.1.2.2.1.1.1.2.2	0.60586319218241	.	159280001	159480000	#FF9191	1	0.75
chr2	159480001	159720000	A.2.2.2.2.1.2.1.1	0.488599348534202	.	159480001	159720000	#FFDADA	1	0.625
chr2	159720001	160040000	A.1.2.2.2.1.1.1.2.1	0.742671009771987	.	159720001	160040000	#FF4848	1	0.875
chr2	160040001	160520000	A.1.1.1.2.1.1.1.1.1	0.979370249728556	.	160040001	160520000	#FF0000	1	1
chr2	160520001	160840000	A.1.1.1.1.2.2.1.2.1.1	0.984799131378936	.	160520001	160840000	#FF0000	1	1
chr2	160840001	161120000	A.2.1.1.2.1.2.1.1.1.1	0.677524429967427	.	160840001	161120000	#FF9191	1	0.75
chr2	161120001	161320000	A.2.2.2.1.1.1.1.1.1.1	0.525515743756786	.	161120001	161320000	#FFDADA	1	0.625
chr2	161320001	161920000	B.1.1.1.2.2.2.1.1	0.44299674267101	.	161320001	161920000	#DADAFF	1	0.5
chr2	161920001	162040000	A.1.1.2.1.2.1.2.1.1.1	0.897937024972856	.	161920001	162040000	#FF0000	1	1
chr2	162040001	162280000	A.1.2.1.1.2.1.1.1.2.1	0.824104234527687	.	162040001	162280000	#FF4848	1	0.875
chr2	162280001	162840000	B.2.1.2.1.2.2.1.2.2.2	0.167209554831705	.	162280001	162840000	#4848FF	1	0.25
chr2	162840001	162960000	A.2.2.1.1.1.1.2.2.2	0.570032573289902	.	162840001	162960000	#FFDADA	1	0.625
chr2	162960001	163080000	B.1.1.2.1.1.1.1.2.2.2	0.427795874049946	.	162960001	163080000	#DADAFF	1	0.5
chr2	163080001	163240000	A.2.1.2.1.1.2.1.1.1.1	0.640608034744843	.	163080001	163240000	#FF9191	1	0.75
chr2	163240001	163680000	B.2.1.2.2.2.2.2.1	0.137893593919653	.	163240001	163680000	#4848FF	1	0.25
chr2	163680001	164080000	B.2.2.1.2.1.2.1.2.1.2	0.0760043431053203	.	163680001	164080000	#0000FF	1	0.125
chr2	164080001	164200000	B.2.1.2.2.2.2.2.2.1	0.136807817589577	.	164080001	164200000	#4848FF	1	0.25
chr2	164200001	164320000	B.2.1.1.1.2.2.2.2.1.2	0.247557003257329	.	164200001	164320000	#4848FF	1	0.25
chr2	164320001	164480000	B.2.1.2.1.2.2.1.1.1.2	0.174809989142237	.	164320001	164480000	#4848FF	1	0.25
chr2	164480001	164800000	B.2.2.1.2.1.2.2.1.2	0.0694896851248643	.	164480001	164800000	#0000FF	1	0.125
chr2	164800001	164960000	B.2.1.1.1.2.2.1.2	0.250814332247557	.	164800001	164960000	#4848FF	1	0.25
chr2	164960001	165080000	B.2.2.1.1.1.1.1.1.1.2	0.132464712269273	.	164960001	165080000	#0000FF	1	0.125
chr2	165080001	165400000	B.2.2.1.2.1.1.1.2	0.0912052117263844	.	165080001	165400000	#0000FF	1	0.125
chr2	165400001	165560000	B.2.1.2.1.2.2.1.2.2.1	0.168295331161781	.	165400001	165560000	#4848FF	1	0.25
chr2	165560001	165800000	B.1.2.2.1.2.2.2.2.2	0.311617806731813	.	165560001	165800000	#9191FF	1	0.375
chr2	165800001	166120000	B.2.1.2.1.2.2.1.2.1.1.1	0.172638436482085	.	165800001	166120000	#4848FF	1	0.25
chr2	166120001	166400000	B.2.1.1.2.2.1.1.2.2	0.225841476655809	.	166120001	166400000	#4848FF	1	0.25
chr2	166400001	166560000	A.2.2.2.2.1.1.2.2.1	0.490770901194354	.	166400001	166560000	#FFDADA	1	0.625
chr2	166560001	166680000	B.1.1.2.1.1.1.1.2.1.1	0.431053203040174	.	166560001	166680000	#DADAFF	1	0.5
chr2	166680001	166840000	A.2.2.2.1.1.1.2.2.1.1	0.51900108577633	.	166680001	166840000	#FFDADA	1	0.625
chr2	166840001	167000000	B.2.1.2.1.2.1.1.2.2.1	0.186753528773073	.	166840001	167000000	#4848FF	1	0.25
chr2	167000001	167200000	B.2.2.1.1.1.1.2.1.1	0.122692725298588	.	167000001	167200000	#0000FF	1	0.125
chr2	167200001	167360000	B.2.2.1.2.1.2.1.2.1.1.1	0.0781758957654723	.	167200001	167360000	#0000FF	1	0.125
chr2	167360001	167520000	B.2.2.1.1.1.1.2.2.2	0.118349619978284	.	167360001	167520000	#0000FF	1	0.125
chr2	167520001	167800000	B.2.2.2.1.2.1.2	0.0260586319218241	.	167520001	167800000	#0000FF	1	0.125
chr2	167800001	167960000	B.2.2.1.2.1.2.2.2	0.0684039087947883	.	167800001	167960000	#0000FF	1	0.125
chr2	167960001	168360000	B.2.2.2.1.1.1.1.1.1	0.0521172638436482	.	167960001	168360000	#0000FF	1	0.125
chr2	168360001	168600000	B.2.1.2.1.2.2.1.2.1.1.2	0.171552660152009	.	168360001	168600000	#4848FF	1	0.25
chr2	168600001	168840000	B.1.1.1.2.2.2.1.2.1.2	0.439739413680782	.	168600001	168840000	#DADAFF	1	0.5
chr2	168840001	169040000	A.2.2.2.1.1.1.1.1.2.2	0.522258414766558	.	168840001	169040000	#FFDADA	1	0.625
chr2	169040001	169200000	A.2.2.2.1.1.1.1.1.1.2	0.52442996742671	.	169040001	169200000	#FFDADA	1	0.625
chr2	169200001	169560000	A.1.1.2.2.2.2.1.2.1	0.847991313789359	.	169200001	169560000	#FF0000	1	1
chr2	169560001	169800000	A.2.1.2.1.1.2.1.1.1.2.2.2	0.637350705754614	.	169560001	169800000	#FF9191	1	0.75
chr2	169800001	170000000	A.2.1.1.2.1.2.2.1	0.672095548317047	.	169800001	170000000	#FF9191	1	0.75
chr2	170000001	170240000	A.2.2.1.2.1.1.1	0.550488599348534	.	170000001	170240000	#FFDADA	1	0.625
chr2	170240001	170520000	A.1.1.2.2.1.1.1.1.2.1	0.877307274701411	.	170240001	170520000	#FF0000	1	1
chr2	170520001	170600000	A.1.2.1.2.1.1.2.2.2	0.801302931596091	.	170520001	170600000	#FF4848	1	0.875
chr2	170600001	171000000	A.1.1.1.1.2.2.1.2.2	0.982627578718784	.	170600001	171000000	#FF0000	1	1
chr2	171000001	171760000	A.1.1.1.2.1.1.1.2.2	0.973941368078176	.	171000001	171760000	#FF0000	1	1
chr2	171760001	172040000	A.1.1.1.1.2.1.1.1.2	0.990228013029316	.	171760001	172040000	#FF0000	1	1
chr2	172040001	172400000	A.1.1.1.1.2.1.1.1.1	0.991313789359392	.	172040001	172400000	#FF0000	1	1
chr2	172400001	172520000	A.2.1.1.2.2.1.1.1.1	0.667752442996743	.	172400001	172520000	#FF9191	1	0.75
chr2	172520001	172680000	A.1.1.2.2.1.1.1.1.1.2	0.878393051031487	.	172520001	172680000	#FF0000	1	1
chr2	172680001	173000000	A.1.1.2.1.2.2.1.1.1.2	0.890336590662324	.	172680001	173000000	#FF0000	1	1
chr2	173000001	173080000	A.2.2.1.2.1.2.2.2.2.1	0.53528773072747	.	173000001	173080000	#FFDADA	1	0.625
chr2	173080001	173480000	A.2.1.1.2.2.1.1.1.2	0.666666666666667	.	173080001	173480000	#FF9191	1	0.75
chr2	173480001	173880000	A.2.1.2.2.2.1.1.2.1.1.1	0.598262757871878	.	173480001	173880000	#FF9191	1	0.75
chr2	173880001	174040000	A.1.2.2.1.2.2.2.1.1	0.749185667752443	.	173880001	174040000	#FF4848	1	0.875
chr2	174040001	174280000	A.1.2.1.2.1.2.1.2	0.799131378935939	.	174040001	174280000	#FF4848	1	0.875
chr2	174280001	174760000	A.1.2.2.2.2.2.2.1	0.707926167209555	.	174280001	174760000	#FF4848	1	0.875
chr2	174760001	175280000	A.1.1.1.2.1.2.1.2.2.2	0.964169381107492	.	174760001	175280000	#FF0000	1	1
chr2	175280001	175560000	A.1.1.1.2.1.2.1.2.2.1	0.965255157437568	.	175280001	175560000	#FF0000	1	1
chr2	175560001	175920000	A.2.1.2.1.1.2.2.1.2	0.631921824104234	.	175560001	175920000	#FF9191	1	0.75
chr2	175920001	176080000	A.1.2.2.1.2.2.2.1.2.1	0.748099891422367	.	175920001	176080000	#FF4848	1	0.875
chr2	176080001	176360000	B.1.1.2.1.2.1.1.1	0.418023887079262	.	176080001	176360000	#DADAFF	1	0.5
chr2	176360001	176720000	B.1.2.2.1.1.1.2	0.332247557003257	.	176360001	176720000	#9191FF	1	0.375
chr2	176720001	176920000	A.2.2.1.1.2.2.2.2	0.55157437567861	.	176720001	176920000	#FFDADA	1	0.625
chr2	176920001	177120000	A.2.2.1.2.1.1.2.1.2.2	0.547231270358306	.	176920001	177120000	#FFDADA	1	0.625
chr2	177120001	177280000	A.2.1.2.1.1.1.2.1.1.1.1	0.651465798045603	.	177120001	177280000	#FF9191	1	0.75
chr2	177280001	177440000	A.2.2.2.1.2.2.1	0.501628664495114	.	177280001	177440000	#FFDADA	1	0.625
chr2	177440001	177560000	A.2.2.2.2.1.2.2.1.2.2	0.484256243213898	.	177440001	177560000	#FFDADA	1	0.625
chr2	177560001	177720000	A.2.2.2.2.1.2.2.1.1	0.48642779587405	.	177560001	177720000	#FFDADA	1	0.625
chr2	177720001	177880000	A.2.1.2.1.1.1.2.1.1.1.2	0.650380021715527	.	177720001	177880000	#FF9191	1	0.75
chr2	177880001	178040000	A.2.1.2.2.2.1.1.2.1.2.2	0.59500542888165	.	177880001	178040000	#FF9191	1	0.75
chr2	178040001	178160000	A.1.2.1.1.1.2.1.1.1	0.834961997828447	.	178040001	178160000	#FF4848	1	0.875
chr2	178160001	178680000	A.1.1.2.1.2.1.1.1	0.903365906623236	.	178160001	178680000	#FF0000	1	1
chr2	178680001	178760000	B.1.1.2.2.2.2.1.2	0.384364820846906	.	178680001	178760000	#DADAFF	1	0.5
chr2	178760001	178960000	A.2.2.2.2.1.2.2.1.2.1	0.485342019543974	.	178760001	178960000	#FFDADA	1	0.625
chr2	178960001	179240000	A.2.1.1.2.1.1.1.1	0.684039087947883	.	178960001	179240000	#FF9191	1	0.75
chr2	179240001	179600000	A.1.1.1.2.1.1.2.2.1	0.971769815418024	.	179240001	179600000	#FF0000	1	1
chr2	179600001	179800000	A.1.2.1.1.2.1.1.1.1	0.825190010857763	.	179600001	179800000	#FF4848	1	0.875
chr2	179800001	180000000	A.1.1.2.1.2.1.2.1.1.2	0.89685124864278	.	179800001	180000000	#FF0000	1	1
chr2	180000001	180200000	A.1.2.2.2.1.2.1.2.1	0.735070575461455	.	180000001	180200000	#FF4848	1	0.875
chr2	180200001	180480000	B.1.1.2.1.1.1.1.2.2.1	0.428881650380022	.	180200001	180480000	#DADAFF	1	0.5
chr2	180480001	180640000	B.1.2.1.2.2.2.1.2.1	0.338762214983713	.	180480001	180640000	#9191FF	1	0.375
chr2	180640001	180720000	B.1.1.2.2.2.1.2.1	0.387622149837134	.	180640001	180720000	#DADAFF	1	0.5
chr2	180720001	180920000	B.1.1.1.1.2.1.1.1.2.2	0.463626492942454	.	180720001	180920000	#DADAFF	1	0.5
chr2	180920001	181160000	B.2.1.1.2.2.1.1.2.1	0.226927252985885	.	180920001	181160000	#4848FF	1	0.25
chr2	181160001	181360000	B.1.2.2.1.2.2.2.1.1.2.2	0.315960912052117	.	181160001	181360000	#9191FF	1	0.375
chr2	181360001	181800000	B.2.1.2.1.2.1.2.1.2	0.183496199782845	.	181360001	181800000	#4848FF	1	0.25
chr2	181800001	181960000	A.2.1.2.2.1.2.1.2	0.601520086862106	.	181800001	181960000	#FF9191	1	0.75
chr2	181960001	182160000	A.1.2.1.1.1.2.1.1.2	0.833876221498371	.	181960001	182160000	#FF4848	1	0.875
chr2	182160001	182320000	A.1.1.2.1.2.1.1.2.2.1	0.901194353963084	.	182160001	182320000	#FF0000	1	1
chr2	182320001	182560000	A.1.1.2.1.2.1.1.2.2.2.1	0.900108577633008	.	182320001	182560000	#FF0000	1	1
chr2	182560001	182800000	A.1.2.1.1.1.2.2.1.2.2	0.827361563517915	.	182560001	182800000	#FF4848	1	0.875
chr2	182800001	182880000	A.2.2.1.1.1.1.1.2.1.2	0.574375678610206	.	182800001	182880000	#FFDADA	1	0.625
chr2	182880001	183000000	B.1.1.1.1.2.1.1.1.2.1.1	0.465798045602606	.	182880001	183000000	#DADAFF	1	0.5
chr2	183000001	183360000	B.1.2.2.1.2.2.2.2.1.1	0.313789359391965	.	183000001	183360000	#9191FF	1	0.375
chr2	183360001	183560000	A.2.2.2.2.1.1.2.1.2	0.49185667752443	.	183360001	183560000	#FFDADA	1	0.625
chr2	183560001	183760000	A.2.1.1.1.2.1.1	0.698154180238871	.	183560001	183760000	#FF9191	1	0.75
chr2	183760001	184080000	A.1.2.1.1.1.2.2.1.1.1.2	0.830618892508143	.	183760001	184080000	#FF4848	1	0.875
chr2	184080001	184440000	B.1.2.1.2.1.2.2	0.348534201954397	.	184080001	184440000	#9191FF	1	0.375
chr2	184440001	184800000	B.2.2.1.1.1.1.1.1.2.1.2	0.130293159609121	.	184440001	184800000	#0000FF	1	0.125
chr2	184800001	184960000	B.1.2.1.2.2.2.1.1.1.2	0.340933767643865	.	184800001	184960000	#9191FF	1	0.375
chr2	184960001	185240000	B.2.2.1.1.1.1.2.1.2.1	0.121606948968512	.	184960001	185240000	#0000FF	1	0.125
chr2	185240001	185520000	B.1.1.2.2.1.2.1.1	0.398479913137894	.	185240001	185520000	#DADAFF	1	0.5
chr2	185520001	185800000	A.2.2.1.1.1.1.1.1.2.2	0.576547231270358	.	185520001	185800000	#FFDADA	1	0.625
chr2	185800001	186040000	B.2.2.1.1.1.1.2.2.1	0.11943539630836	.	185800001	186040000	#0000FF	1	0.125
chr2	186040001	186160000	B.2.1.2.1.2.1.1.2.2.2	0.185667752442997	.	186040001	186160000	#4848FF	1	0.25
chr2	186160001	186400000	B.2.2.1.2.1.2.1.2.1.1.2	0.0770901194353963	.	186160001	186400000	#0000FF	1	0.125
chr2	186400001	186680000	B.2.2.2.1.1.1.1.1.2	0.0510314875135722	.	186400001	186680000	#0000FF	1	0.125
chr2	186680001	186840000	B.2.2.1.1.1.1.1.1.2.2	0.129207383279045	.	186680001	186840000	#0000FF	1	0.125
chr2	186840001	187360000	B.1.1.2.2.1.2.1.2	0.397394136807818	.	186840001	187360000	#DADAFF	1	0.5
chr2	187360001	187560000	A.1.2.2.2.1.2.2.2.1	0.730727470141151	.	187360001	187560000	#FF4848	1	0.875
chr2	187560001	187840000	B.2.1.1.1.2.1.1.2.1.1.2	0.261672095548317	.	187560001	187840000	#4848FF	1	0.25
chr2	187840001	188000000	B.2.1.1.2.2.1.1.1	0.228013029315961	.	187840001	188000000	#4848FF	1	0.25
chr2	188000001	188120000	B.1.2.1.2.1.1.1.1.2.2	0.352877307274701	.	188000001	188120000	#9191FF	1	0.375
chr2	188120001	188320000	B.2.2.1.1.1.1.1.1.2.1.1	0.131378935939197	.	188120001	188320000	#0000FF	1	0.125
chr2	188320001	188600000	B.2.1.2.1.2.1.2.1.1	0.184581976112921	.	188320001	188600000	#4848FF	1	0.25
chr2	188600001	189000000	B.2.2.1.2.1.2.2.1.1.1	0.0716612377850163	.	188600001	189000000	#0000FF	1	0.125
chr2	189000001	189240000	B.2.2.1.1.1.1.1.2.1.2.1	0.125950054288817	.	189000001	189240000	#0000FF	1	0.125
chr2	189240001	189400000	B.2.1.1.1.2.1.1.1.1.1	0.268186753528773	.	189240001	189400000	#4848FF	1	0.25
chr2	189400001	189560000	B.2.2.1.1.1.1.1.2.1.2.2	0.12486427795874	.	189400001	189560000	#0000FF	1	0.125
chr2	189560001	189920000	B.2.2.1.2.1.2.1.1.1.2.1	0.0814332247557003	.	189560001	189920000	#0000FF	1	0.125
chr2	189920001	190080000	B.1.2.2.1.2.2.2.2.1.2	0.312703583061889	.	189920001	190080000	#9191FF	1	0.375
chr2	190080001	190280000	B.2.1.1.1.2.1.1.2.1.2	0.260586319218241	.	190080001	190280000	#4848FF	1	0.25
chr2	190280001	190520000	A.2.2.1.1.1.1.1.1.2.1.1	0.57871878393051	.	190280001	190520000	#FFDADA	1	0.625
chr2	190520001	190680000	A.1.2.2.1.2.1.1.1.2.1	0.756786102062975	.	190520001	190680000	#FF4848	1	0.875
chr2	190680001	190960000	A.1.2.1.1.2.1.2.1.2.2.2	0.815418023887079	.	190680001	190960000	#FF4848	1	0.875
chr2	190960001	191160000	A.1.1.2.2.2.2.1.2.2.2	0.845819761129207	.	190960001	191160000	#FF0000	1	1
chr2	191160001	191440000	A.1.1.1.2.1.1.2.2.2.1	0.970684039087948	.	191160001	191440000	#FF0000	1	1
chr2	191440001	191600000	A.1.1.1.2.1.1.2.1	0.9728555917481	.	191440001	191600000	#FF0000	1	1
chr2	191600001	191880000	A.1.1.1.1.1.2.1.1.2	0.995656894679696	.	191600001	191880000	#FF0000	1	1
chr2	191880001	192120000	A.1.2.2.1.2.1.1.2	0.754614549402823	.	191880001	192120000	#FF4848	1	0.875
chr2	192120001	192440000	A.2.1.2.1.1.1.2.2.2.2	0.641693811074919	.	192120001	192440000	#FF9191	1	0.75
chr2	192440001	192600000	A.1.2.1.1.1.2.2.1.1.1.1	0.831704668838219	.	192440001	192600000	#FF4848	1	0.875
chr2	192600001	192760000	A.2.2.2.1.1.1.2.2.1.2	0.517915309446254	.	192600001	192760000	#FFDADA	1	0.625
chr2	192760001	192880000	A.2.2.1.1.1.1.2.1	0.572204125950054	.	192760001	192880000	#FFDADA	1	0.625
chr2	192880001	193080000	B.1.1.2.1.1.1.1.2.1.2	0.429967426710098	.	192880001	193080000	#DADAFF	1	0.5
chr2	193080001	193400000	B.2.2.1.2.1.2.1.1.1.1.1	0.0836047774158523	.	193080001	193400000	#0000FF	1	0.125
chr2	193400001	193680000	B.2.2.1.2.1.2.1.1.1.1.2	0.0825190010857763	.	193400001	193680000	#0000FF	1	0.125
chr2	193680001	194000000	B.2.2.1.2.1.2.1.2.2.2	0.0727470141150923	.	193680001	194000000	#0000FF	1	0.125
chr2	194000001	194320000	B.2.2.1.2.1.2.1.1.1.2.2	0.0803474484256243	.	194000001	194320000	#0000FF	1	0.125
chr2	194320001	194440000	B.1.2.1.2.1.1.1.2	0.351791530944625	.	194320001	194440000	#9191FF	1	0.375
chr2	194440001	194720000	B.2.2.1.2.1.2.1.2.2.1.1	0.0749185667752443	.	194440001	194720000	#0000FF	1	0.125
chr2	194720001	194880000	B.2.2.1.1.1.1.1.2.1.1.1	0.128121606948969	.	194720001	194880000	#0000FF	1	0.125
chr2	194880001	195040000	B.2.1.2.1.2.1.1.2.1.1	0.188925081433225	.	194880001	195040000	#4848FF	1	0.25
chr2	195040001	195360000	B.2.2.1.1.1.1.1.2.1.1.2	0.127035830618893	.	195040001	195360000	#0000FF	1	0.125
chr2	195360001	195520000	B.1.2.2.2.2.1.1.2.1	0.294245385450597	.	195360001	195520000	#9191FF	1	0.375
chr2	195520001	195800000	B.2.1.2.2.2.1.2.1.2.2	0.144408251900109	.	195520001	195800000	#4848FF	1	0.25
chr2	195800001	196000000	B.2.1.1.1.2.1.1.2.2.1	0.259500542888165	.	195800001	196000000	#4848FF	1	0.25
chr2	196000001	196200000	B.2.1.1.1.2.1.1.2.2.2	0.258414766558089	.	196000001	196200000	#4848FF	1	0.25
chr2	196200001	196560000	A.1.2.2.2.1.2.2.1.1	0.732899022801303	.	196200001	196560000	#FF4848	1	0.875
chr2	196560001	196920000	B.1.2.1.2.2.2.1.1.2	0.339847991313789	.	196560001	196920000	#9191FF	1	0.375
chr2	196920001	197120000	A.1.2.1.1.1.2.2.1.2.1	0.828447339847991	.	196920001	197120000	#FF4848	1	0.875
chr2	197120001	197480000	A.2.2.1.1.1.1.1.1.2.1.2	0.577633007600434	.	197120001	197480000	#FFDADA	1	0.625
chr2	197480001	197680000	A.1.2.2.1.2.1.1.1.2.2	0.755700325732899	.	197480001	197680000	#FF4848	1	0.875
chr2	197680001	198000000	A.1.1.2.2.2.2.1.2.2.1	0.846905537459283	.	197680001	198000000	#FF0000	1	1
chr2	198000001	198200000	A.1.1.1.2.1.2.2.1.2.1	0.96199782844734	.	198000001	198200000	#FF0000	1	1
chr2	198200001	198280000	A.1.2.2.2.1.2.1.1.2.1	0.737242128121607	.	198200001	198280000	#FF4848	1	0.875
chr2	198280001	198520000	A.1.1.1.2.1.1.2.2.2.2	0.969598262757872	.	198280001	198520000	#FF0000	1	1
chr2	198520001	198600000	A.2.1.1.2.2.1.2.1	0.664495114006515	.	198520001	198600000	#FF9191	1	0.75
chr2	198600001	199000000	A.2.1.2.1.1.1.2.2.1	0.643865363735071	.	198600001	199000000	#FF9191	1	0.75
chr2	199000001	199280000	B.1.2.1.2.2.2.1.1.1.1	0.342019543973941	.	199000001	199280000	#9191FF	1	0.375
chr2	199280001	199560000	B.2.1.2.1.2.1.2.2.2.1.1	0.179153094462541	.	199280001	199560000	#4848FF	1	0.25
chr2	199560001	199680000	B.2.1.2.1.2.1.1.1.1.1	0.192182410423453	.	199560001	199680000	#4848FF	1	0.25
chr2	199680001	200000000	B.2.1.2.1.2.1.2.2.1.2	0.180238870792617	.	199680001	200000000	#4848FF	1	0.25
chr2	200000001	200320000	B.2.1.1.1.2.1.2.2.1.2	0.255157437567861	.	200000001	200320000	#4848FF	1	0.25
chr2	200320001	200760000	A.2.2.2.2.1.1.2.2.2	0.489685124864278	.	200320001	200760000	#FFDADA	1	0.625
chr2	200760001	201080000	A.1.2.2.2.1.2.1.2.2	0.733984799131379	.	200760001	201080000	#FF4848	1	0.875
chr2	201080001	201160000	A.2.1.2.1.1.1.2.1.2.2	0.644951140065147	.	201080001	201160000	#FF9191	1	0.75
chr2	201160001	201440000	A.1.1.1.2.1.2.2.1.2.2	0.960912052117264	.	201160001	201440000	#FF0000	1	1
chr2	201440001	201600000	A.1.2.2.1.2.2.2.1.2.2	0.747014115092291	.	201440001	201600000	#FF4848	1	0.875
chr2	201600001	201760000	A.1.1.2.1.2.2.2.1.2.2.2	0.881650380021715	.	201600001	201760000	#FF0000	1	1
chr2	201760001	202080000	A.1.1.1.1.2.2.2.2	0.980456026058632	.	201760001	202080000	#FF0000	1	1
chr2	202080001	202480000	A.1.1.1.2.1.1.1.2.1.2	0.975027144408252	.	202080001	202480000	#FF0000	1	1
chr2	202480001	202720000	A.1.1.2.2.1.1.1.1.2.2	0.876221498371335	.	202480001	202720000	#FF0000	1	1
chr2	202720001	203080000	A.1.1.2.1.2.2.1.1.2	0.889250814332248	.	202720001	203080000	#FF0000	1	1
chr2	203080001	203280000	A.1.1.2.1.2.2.2.1.1.1	0.887079261672095	.	203080001	203280000	#FF0000	1	1
chr2	203280001	203760000	A.1.1.1.2.1.1.1.2.1.1	0.976112920738328	.	203280001	203760000	#FF0000	1	1
chr2	203760001	204000000	A.1.1.1.2.1.2.1.2.1	0.966340933767644	.	203760001	204000000	#FF0000	1	1
chr2	204000001	204320000	A.1.1.2.1.2.2.2.1.2.2.1	0.882736156351791	.	204000001	204320000	#FF0000	1	1
chr2	204320001	204520000	A.1.2.1.1.2.1.2.1.2.1	0.817589576547231	.	204320001	204520000	#FF4848	1	0.875
chr2	204520001	204720000	A.1.1.2.2.2.2.2.1.2	0.843648208469055	.	204520001	204720000	#FF0000	1	1
chr2	204720001	204920000	A.1.2.2.2.1.2.1.1.1	0.738327904451683	.	204720001	204920000	#FF4848	1	0.875
chr2	204920001	205760000	B.1.2.2.2.2.2	0.289902280130293	.	204920001	205760000	#9191FF	1	0.375
chr2	205760001	205880000	B.1.2.2.2.2.1.2.1	0.292073832790445	.	205760001	205880000	#9191FF	1	0.375
chr2	205880001	206160000	B.2.1.1.1.2.1.2.2.1.1	0.256243213897937	.	205880001	206160000	#4848FF	1	0.25
chr2	206160001	206520000	B.1.2.1.1.1.2.2.2	0.370249728555917	.	206160001	206520000	#9191FF	1	0.375
chr2	206520001	206840000	A.2.1.2.2.1.1.1.1.2	0.610206297502714	.	206520001	206840000	#FF9191	1	0.75
chr2	206840001	207040000	A.1.1.2.1.2.2.2.1.2.1	0.883821932681867	.	206840001	207040000	#FF0000	1	1
chr2	207040001	207200000	A.2.1.2.1.1.1.2.1.1.2.1.2	0.648208469055375	.	207040001	207200000	#FF9191	1	0.75
chr2	207200001	207360000	A.2.2.2.2.1.1.1.2	0.494028230184582	.	207200001	207360000	#FFDADA	1	0.625
chr2	207360001	207560000	B.1.1.1.2.2.1.2	0.444082519001086	.	207360001	207560000	#DADAFF	1	0.5
chr2	207560001	207680000	A.2.1.2.1.1.1.2.1.2.1	0.646036916395223	.	207560001	207680000	#FF9191	1	0.75
chr2	207680001	207920000	A.2.2.2.2.1.1.1.1.1.2	0.496199782844734	.	207680001	207920000	#FFDADA	1	0.625
chr2	207920001	208240000	A.1.2.1.1.2.1.2.1.2.2.1	0.816503800217155	.	207920001	208240000	#FF4848	1	0.875
chr2	208240001	208360000	A.2.1.2.1.1.1.2.1.1.2.1.1	0.649294245385451	.	208240001	208360000	#FF9191	1	0.75
chr2	208360001	208640000	A.1.1.1.1.2.2.1.2.1.2	0.98371335504886	.	208360001	208640000	#FF0000	1	1
chr2	208640001	208920000	A.1.1.1.2.1.2.2.1.1	0.963083604777416	.	208640001	208920000	#FF0000	1	1
chr2	208920001	209240000	A.1.2.2.1.2.1.1.1.1	0.757871878393051	.	208920001	209240000	#FF4848	1	0.875
chr2	209240001	209600000	B.2.1.1.1.2.1.1.2.1.1.1	0.262757871878393	.	209240001	209600000	#4848FF	1	0.25
chr2	209600001	209720000	B.2.1.2.2.2.1.2.2.2.1	0.141150922909881	.	209600001	209720000	#4848FF	1	0.25
chr2	209720001	209920000	B.2.1.2.2.2.1.2.2.1.2	0.142236699239957	.	209720001	209920000	#4848FF	1	0.25
chr2	209920001	210280000	B.2.1.2.2.2.1.2.1.2.1	0.145494028230185	.	209920001	210280000	#4848FF	1	0.25
chr2	210280001	210440000	B.1.1.1.2.2.2.1.2.2.2.1	0.43756786102063	.	210280001	210440000	#DADAFF	1	0.5
chr2	210440001	210840000	B.1.2.2.1.2.2.2.1.1.1	0.318132464712269	.	210440001	210840000	#9191FF	1	0.375
chr2	210840001	211080000	A.1.2.2.2.1.2.2.2.2	0.729641693811075	.	210840001	211080000	#FF4848	1	0.875
chr2	211080001	211240000	B.1.2.1.2.1.2.1	0.349619978284473	.	211080001	211240000	#9191FF	1	0.375
chr2	211240001	211440000	B.1.1.1.2.2.2.1.2.1.1.1	0.441910966340934	.	211240001	211440000	#DADAFF	1	0.5
chr2	211440001	211640000	B.2.1.1.1.2.1.1.1.2.1	0.266015200868621	.	211440001	211640000	#4848FF	1	0.25
chr2	211640001	212040000	B.2.2.1.2.1.2.2.1.1.2	0.0705754614549403	.	211640001	212040000	#0000FF	1	0.125
chr2	212040001	212280000	B.2.1.2.2.2.1.2.2.1.1	0.143322475570033	.	212040001	212280000	#4848FF	1	0.25
chr2	212280001	212520000	B.2.2.1.2.1.2.1.1.2	0.0792616720955483	.	212280001	212520000	#0000FF	1	0.125
chr2	212520001	212720000	B.2.2.1.2.1.2.1.2.2.1.2	0.0738327904451683	.	212520001	212720000	#0000FF	1	0.125
chr2	212720001	212960000	B.2.1.2.1.2.1.2.2.2.2	0.176981541802389	.	212720001	212960000	#4848FF	1	0.25
chr2	212960001	213080000	B.2.1.1.2.2.1.2.2.2	0.221498371335505	.	212960001	213080000	#4848FF	1	0.25
chr2	213080001	213240000	B.2.1.2.1.2.1.2.2.1.1.2	0.181324647122693	.	213080001	213240000	#4848FF	1	0.25
chr2	213240001	213520000	B.2.1.2.1.2.1.2.2.2.1.2	0.178067318132465	.	213240001	213520000	#4848FF	1	0.25
chr2	213520001	213760000	A.2.1.2.2.1.2.2	0.60043431053203	.	213520001	213760000	#FF9191	1	0.75
chr2	213760001	213840000	A.2.1.2.2.1.2.1.1	0.602605863192182	.	213760001	213840000	#FF9191	1	0.75
chr2	213840001	214120000	A.1.2.1.1.1.2.2.1.1.2	0.829533116178067	.	213840001	214120000	#FF4848	1	0.875
chr2	214120001	214520000	B.1.2.2.2.2.1.1.2.2	0.293159609120521	.	214120001	214520000	#9191FF	1	0.375
chr2	214520001	214680000	B.1.1.2.2.2.1.1	0.38870792616721	.	214520001	214680000	#DADAFF	1	0.5
chr2	214680001	214840000	B.2.1.1.1.2.1.1.1.2.2.2	0.263843648208469	.	214680001	214840000	#4848FF	1	0.25
chr2	214840001	215160000	B.2.1.2.2.2.1.2.1.1	0.146579804560261	.	214840001	215160000	#4848FF	1	0.25
chr2	215160001	215360000	B.2.1.1.1.2.1.1.1.2.2.1	0.264929424538545	.	215160001	215360000	#4848FF	1	0.25
chr2	215360001	215520000	B.1.1.2.2.2.1.2.2	0.386536373507058	.	215360001	215520000	#DADAFF	1	0.5
chr2	215520001	215720000	A.2.1.2.1.1.1.2.2.2.1	0.642779587404995	.	215520001	215720000	#FF9191	1	0.75
chr2	215720001	215840000	B.1.1.1.2.2.2.1.2.2.1	0.438653637350706	.	215720001	215840000	#DADAFF	1	0.5
chr2	215840001	216160000	B.1.1.1.1.2.1.1.2.1.1	0.462540716612378	.	215840001	216160000	#DADAFF	1	0.5
chr2	216160001	216440000	A.2.1.1.2.1.1.2.2.2	0.678610206297503	.	216160001	216440000	#FF9191	1	0.75
chr2	216440001	216840000	A.1.1.2.2.2.2.2.2.2	0.841476655808903	.	216440001	216840000	#FF0000	1	1
chr2	216840001	217000000	A.1.1.2.1.2.1.2.1.2	0.895765472312704	.	216840001	217000000	#FF0000	1	1
chr2	217000001	217240000	A.1.1.2.2.2.2.2.1.1	0.844733984799131	.	217000001	217240000	#FF0000	1	1
chr2	217240001	217440000	A.1.2.2.1.2.2.1.2	0.750271444082519	.	217240001	217440000	#FF4848	1	0.875
chr2	217440001	217600000	A.2.1.2.2.2.1.1.2.2	0.593919652551574	.	217440001	217600000	#FF9191	1	0.75
chr2	217600001	217760000	A.2.2.1.2.1.2.2.1.2.1.2	0.538545059717698	.	217600001	217760000	#FFDADA	1	0.625
chr2	217760001	218280000	A.2.1.1.1.1.2.1	0.700325732899023	.	217760001	218280000	#FF9191	1	0.75
chr2	218280001	218440000	A.2.2.2.1.2.1.2.1.1.1	0.507057546145494	.	218280001	218440000	#FFDADA	1	0.625
chr2	218440001	218600000	A.2.2.1.1.2.2.2.1.1	0.553745928338762	.	218440001	218600000	#FFDADA	1	0.625
chr2	218600001	218880000	A.2.1.2.2.2.1.1.2.1.1.2	0.597176981541802	.	218600001	218880000	#FF9191	1	0.75
chr2	218880001	219120000	A.1.2.1.2.2.2.2.1	0.783930510314875	.	218880001	219120000	#FF4848	1	0.875
chr2	219120001	219600000	A.1.1.1.1.1.2.1.2	0.99457111834962	.	219120001	219600000	#FF0000	1	1
chr2	219600001	219840000	A.1.1.2.1.2.2.1.1.1.1	0.8914223669924	.	219600001	219840000	#FF0000	1	1
chr2	219840001	220040000	A.1.2.1.2.2.2.2.2	0.782844733984799	.	219840001	220040000	#FF4848	1	0.875
chr2	220040001	220240000	A.1.1.2.1.2.2.2.2	0.880564603691639	.	220040001	220240000	#FF0000	1	1
chr2	220240001	220560000	A.1.2.2.2.1.2.1.1.2.2	0.736156351791531	.	220240001	220560000	#FF4848	1	0.875
chr2	220560001	220760000	A.2.2.2.1.2.1.2.1.1.2.1	0.505971769815418	.	220560001	220760000	#FFDADA	1	0.625
chr2	220760001	220960000	B.1.1.2.2.2.2.1.1	0.385450597176982	.	220760001	220960000	#DADAFF	1	0.5
chr2	220960001	221360000	B.2.1.2.1.2.1.1.1.2	0.190010857763301	.	220960001	221360000	#4848FF	1	0.25
chr2	221360001	221440000	B.1.2.2.2.2.1.2.2	0.290988056460369	.	221360001	221440000	#9191FF	1	0.375
chr2	221440001	221760000	B.2.1.1.1.2.1.2.1	0.257328990228013	.	221440001	221760000	#4848FF	1	0.25
chr2	221760001	221880000	B.1.1.2.1.1.1.2.2.1	0.425624321389794	.	221760001	221880000	#DADAFF	1	0.5
chr2	221880001	222040000	A.2.2.2.2.1.1.1.1.1.1	0.49728555917481	.	221880001	222040000	#FFDADA	1	0.625
chr2	222040001	222440000	B.1.1.1.1.2.1.2.2	0.458197611292074	.	222040001	222440000	#DADAFF	1	0.5
chr2	222440001	222840000	B.2.1.1.1.2.1.2.2.2	0.254071661237785	.	222440001	222840000	#4848FF	1	0.25
chr2	222840001	223160000	B.1.1.2.1.1.1.1.1.2.1	0.433224755700326	.	222840001	223160000	#DADAFF	1	0.5
chr2	223160001	223360000	A.1.2.1.1.2.1.2.2.2	0.813246471226927	.	223160001	223360000	#FF4848	1	0.875
chr2	223360001	223520000	A.2.1.1.2.1.1.1.2	0.682953311617807	.	223360001	223520000	#FF9191	1	0.75
chr2	223520001	223800000	A.1.2.1.1.2.1.2.1.1.2	0.818675352877307	.	223520001	223800000	#FF4848	1	0.875
chr2	223800001	224040000	B.1.1.1.1.2.1.1.1.2.1.2	0.46471226927253	.	223800001	224040000	#DADAFF	1	0.5
chr2	224040001	224320000	B.1.2.2.1.2.2.2.1.2	0.314875135722041	.	224040001	224320000	#9191FF	1	0.375
chr2	224320001	224640000	A.2.2.2.1.2.1.2.2	0.50271444082519	.	224320001	224640000	#FFDADA	1	0.625
chr2	224640001	224840000	A.1.2.1.1.1.2.2.2	0.826275787187839	.	224640001	224840000	#FF4848	1	0.875
chr2	224840001	225120000	A.2.2.2.2.1.1.1.1.2	0.495114006514658	.	224840001	225120000	#FFDADA	1	0.625
chr2	225120001	225320000	A.2.1.2.2.1.1.1.1.1	0.61129207383279	.	225120001	225320000	#FF9191	1	0.75
chr2	225320001	225520000	A.1.2.1.1.1.2.1.2	0.832790445168295	.	225320001	225520000	#FF4848	1	0.875
chr2	225520001	225720000	A.2.1.1.2.1.1.2.2.1	0.679695982627579	.	225520001	225720000	#FF9191	1	0.75
chr2	225720001	225920000	A.1.2.1.1.2.1.2.2.1	0.814332247557003	.	225720001	225920000	#FF4848	1	0.875
chr2	225920001	226160000	B.1.1.2.1.1.1.2.2.2	0.424538545059718	.	225920001	226160000	#DADAFF	1	0.5
chr2	226160001	226560000	B.2.1.1.2.2.1.2.1.2	0.223669923995657	.	226160001	226560000	#4848FF	1	0.25
chr2	226560001	226720000	B.2.1.2.1.2.1.1.2.1.2	0.187839305103149	.	226560001	226720000	#4848FF	1	0.25
chr2	226720001	226840000	B.2.1.1.1.2.1.1.1.1.2	0.267100977198697	.	226720001	226840000	#4848FF	1	0.25
chr2	226840001	227120000	B.2.1.2.2.2.1.1.1	0.148751357220413	.	226840001	227120000	#4848FF	1	0.25
chr2	227120001	227320000	B.2.1.1.2.2.1.2.1.1	0.224755700325733	.	227120001	227320000	#4848FF	1	0.25
chr2	227320001	227440000	B.1.2.1.2.2.2.1.2.2	0.337676438653637	.	227320001	227440000	#9191FF	1	0.375
chr2	227440001	227680000	B.1.1.2.1.1.1.1.1.2.2	0.43213897937025	.	227440001	227680000	#DADAFF	1	0.5
chr2	227680001	227840000	A.1.2.2.2.1.2.2.1.2	0.731813246471227	.	227680001	227840000	#FF4848	1	0.875
chr2	227840001	228160000	B.1.1.1.2.2.2.1.2.1.1.2	0.440825190010858	.	227840001	228160000	#DADAFF	1	0.5
chr2	228160001	228440000	A.1.1.2.2.2.2.2.2.1	0.842562432138979	.	228160001	228440000	#FF0000	1	1
chr2	228440001	228720000	A.2.2.1.1.1.1.1.1.1	0.579804560260586	.	228440001	228720000	#FFDADA	1	0.625
chr2	228720001	229080000	B.2.1.2.2.2.1.1.2	0.147665580890337	.	228720001	229080000	#4848FF	1	0.25
chr2	229080001	229240000	B.2.1.2.2.2.1.2.2.2.2	0.140065146579805	.	229080001	229240000	#4848FF	1	0.25
chr2	229240001	229400000	B.2.2.1.1.1.1.1.2.2	0.123778501628664	.	229240001	229400000	#0000FF	1	0.125
chr2	229400001	229560000	B.2.1.1.2.2.1.2.2.1	0.222584147665581	.	229400001	229560000	#4848FF	1	0.25
chr2	229560001	229880000	B.2.2.2.1.1.1.1.2	0.0499457111834962	.	229560001	229880000	#0000FF	1	0.125
chr2	229880001	229960000	B.2.1.2.1.2.1.1.1.1.2	0.191096634093377	.	229880001	229960000	#4848FF	1	0.25
chr2	229960001	230120000	B.2.1.2.1.2.1.2.2.1.1.1	0.182410423452769	.	229960001	230120000	#4848FF	1	0.25
chr2	230120001	230600000	B.1.1.2.2.2.2.2.1.2	0.380021715526602	.	230120001	230600000	#DADAFF	1	0.5
chr2	230600001	230840000	A.1.1.2.1.2.2.2.1.1.2.2	0.884907709011943	.	230600001	230840000	#FF0000	1	1
chr2	230840001	231040000	A.1.2.2.1.2.2.1.1	0.751357220412595	.	230840001	231040000	#FF4848	1	0.875
chr2	231040001	231480000	A.1.1.1.1.1.2.1.1.1	0.996742671009772	.	231040001	231480000	#FF0000	1	1
chr2	231480001	231680000	A.1.1.2.1.2.2.2.1.1.2.1	0.885993485342019	.	231480001	231680000	#FF0000	1	1
chr2	231680001	231920000	A.1.1.2.1.1.1.2.1	0.927252985884908	.	231680001	231920000	#FF0000	1	1
chr2	231920001	232200000	A.1.1.1.2.2.2.2.1.2.1	0.94028230184582	.	231920001	232200000	#FF0000	1	1
chr2	232200001	232360000	A.1.2.1.2.1.1.2.2.1	0.802388707926167	.	232200001	232360000	#FF4848	1	0.875
chr2	232360001	232680000	A.1.1.2.2.1.1.1.1.1.1	0.879478827361563	.	232360001	232680000	#FF0000	1	1
chr2	232680001	233120000	A.1.1.2.2.1.1.1.2.1	0.875135722041259	.	232680001	233120000	#FF0000	1	1
chr2	233120001	233280000	A.2.1.1.2.2.1.2.2.2.2	0.661237785016287	.	233120001	233280000	#FF9191	1	0.75
chr2	233280001	233720000	A.1.2.1.2.1.2.1.1	0.800217155266015	.	233280001	233720000	#FF4848	1	0.875
chr2	233720001	233920000	A.2.1.1.1.1.2.2	0.699239956568947	.	233720001	233920000	#FF9191	1	0.75
chr2	233920001	234000000	A.1.1.1.1.2.2.2.1	0.981541802388708	.	233920001	234000000	#FF0000	1	1
chr2	234080001	234520000	A.1.1.1.1.2.2.2.1	0.981541802388708	.	234080001	234520000	#FF0000	1	1
chr2	234520001	234800000	A.2.1.1.2.2.1.2.2.2.1	0.662323561346363	.	234520001	234800000	#FF9191	1	0.75
chr2	234800001	235200000	A.2.2.2.1.2.1.2.1.1.2.2	0.504885993485342	.	234800001	235200000	#FFDADA	1	0.625
chr2	235200001	235400000	A.2.1.2.1.1.1.2.1.1.2.2	0.647122692725299	.	235200001	235400000	#FF9191	1	0.75
chr2	235400001	235760000	B.1.2.1.1.1.2.2.1	0.371335504885993	.	235400001	235760000	#9191FF	1	0.375
chr2	235760001	236240000	B.1.1.2.2.2.2.2.1.1.2	0.381107491856678	.	235760001	236240000	#DADAFF	1	0.5
chr2	236240001	236480000	B.1.1.2.2.2.2.2.2.2	0.37785016286645	.	236240001	236480000	#DADAFF	1	0.5
chr2	236520001	236560000	B.1.1.2.2.2.2.2.2.2	0.37785016286645	.	236520001	236560000	#DADAFF	1	0.5
chr2	236560001	236680000	B.1.1.2.2.2.2.2.2.1	0.378935939196526	.	236560001	236680000	#DADAFF	1	0.5
chr2	236680001	237000000	B.1.1.2.2.2.2.2.1.1.1.2	0.382193268186754	.	236680001	237000000	#DADAFF	1	0.5
chr2	237000001	237240000	B.1.1.2.2.2.2.2.1.1.1.1	0.38327904451683	.	237000001	237240000	#DADAFF	1	0.5
chr2	237240001	237360000	B.1.1.1.1.2.2.1	0.457111834961998	.	237240001	237360000	#DADAFF	1	0.5
chr2	237360001	237800000	A.2.2.1.1.2.2.2.1.2	0.552660152008686	.	237360001	237800000	#FFDADA	1	0.625
chr2	237800001	238040000	A.2.2.2.1.2.1.1.1	0.512486427795874	.	237800001	238040000	#FFDADA	1	0.625
chr2	238040001	238120000	B.1.1.1.1.1.1.2	0.471226927252986	.	238040001	238120000	#DADAFF	1	0.5
chr2	238120001	238240000	B.1.1.2.1.1.1.1.1.1	0.434310532030402	.	238120001	238240000	#DADAFF	1	0.5
chr2	238240001	238440000	A.2.2.2.1.2.1.1.2.2.2.2	0.50814332247557	.	238240001	238440000	#FFDADA	1	0.625
chr2	238440001	238520000	A.2.2.1.2.1.2.2.1.2.2	0.537459283387622	.	238440001	238520000	#FFDADA	1	0.625
chr2	238520001	238800000	A.1.2.2.2.2.2.1.1.2	0.712269272529859	.	238520001	238800000	#FF4848	1	0.875
chr2	238800001	239200000	A.1.1.2.2.1.1.1.2.2	0.874049945711184	.	238800001	239200000	#FF0000	1	1
chr2	239200001	239360000	A.2.1.2.2.2.1.1.2.1.2.1	0.596091205211726	.	239200001	239360000	#FF9191	1	0.75
chr2	239360001	239640000	A.2.2.2.1.2.1.1.2.2.2.1	0.509229098805646	.	239360001	239640000	#FFDADA	1	0.625
chr2	239640001	239800000	B.1.1.1.2.2.1.1	0.445168295331162	.	239640001	239800000	#DADAFF	1	0.5
chr2	239840001	239960000	B.1.1.1.2.2.1.1	0.445168295331162	.	239840001	239960000	#DADAFF	1	0.5
chr2	239960001	240200000	A.2.2.1.2.1.2.2.1.2.1.1	0.539630836047774	.	239960001	240200000	#FFDADA	1	0.625
chr2	240200001	240360000	A.2.1.2.2.2.1.1.1	0.599348534201954	.	240200001	240360000	#FF9191	1	0.75
chr2	240360001	240520000	A.2.2.2.2.1.2.2.2	0.483170466883822	.	240360001	240520000	#FFDADA	1	0.625
chr2	240520001	240800000	B.1.1.1.1.2.2.2	0.456026058631922	.	240520001	240800000	#DADAFF	1	0.5
chr2	240800001	241160000	A.2.2.2.1.2.1.1.2.2.1	0.510314875135722	.	240800001	241160000	#FFDADA	1	0.625
chr2	241160001	241440000	A.2.2.1.2.1.2.2.1.1	0.54071661237785	.	241160001	241440000	#FFDADA	1	0.625
chr2	241440001	241560000	A.2.1.2.2.2.1.2.2	0.588490770901194	.	241440001	241560000	#FF9191	1	0.75
chr2	241560001	241600000	A.2.2.1.2.1.2.1.1	0.543973941368078	.	241560001	241600000	#FFDADA	1	0.625
chr2	241640001	241760000	A.2.2.1.2.1.2.1.1	0.543973941368078	.	241640001	241760000	#FFDADA	1	0.625
chr2	241760001	241960000	A.2.2.1.1.2.2.1.1	0.558089033659066	.	241760001	241960000	#FFDADA	1	0.625
chr2	241960001	242200000	A.2.1.1.1.1.1.1	0.705754614549403	.	241960001	242200000	#FF9191	1	0.75
chr2	242200001	242440000	A.1.2.1.2.2.2.1.2.1	0.786102062975027	.	242200001	242440000	#FF4848	1	0.875
chr2	242440001	242480000	A.2.1.2.1.1.1.1	0.652551574375679	.	242440001	242480000	#FF9191	1	0.75
chr2	242520001	242560000	A.2.1.2.1.1.1.1	0.652551574375679	.	242520001	242560000	#FF9191	1	0.75
chr2	242560001	242840000	A.1.2.2.1.1.2.1.2.1	0.765472312703583	.	242560001	242840000	#FF4848	1	0.875
chr2	242840001	243040000	A.2.1.1.2.2.1.2.2.1	0.663409337676439	.	242840001	243040000	#FF9191	1	0.75
chr3	40001	240000	A.1.2.2.1.1.1.1.2.2.2	0.755047106325707	.	40001	240000	#FF4848	1	0.875
chr3	240001	440000	A.1.2.1.1.2.2.2.2	0.80349932705249	.	240001	440000	#FF4848	1	0.875
chr3	440001	640000	B.1.1.2.2.2.1.2.1.1	0.379542395693136	.	440001	640000	#DADAFF	1	0.5
chr3	640001	840000	B.2.2.1.1.2.1.2.1	0.0969044414535666	.	640001	840000	#0000FF	1	0.125
chr3	840001	1440000	B.2.2.2.2.1.2.1.1	0.0134589502018843	.	840001	1440000	#0000FF	1	0.125
chr3	1440001	1640000	B.2.2.1.1.1.1.2.2	0.109017496635262	.	1440001	1640000	#0000FF	1	0.125
chr3	1640001	1800000	B.2.2.1.1.1.1.2.1.1	0.111709286675639	.	1640001	1800000	#0000FF	1	0.125
chr3	1800001	2080000	B.2.2.2.2.1.2.2	0.00942126514131898	.	1800001	2080000	#0000FF	1	0.125
chr3	2080001	2240000	B.2.2.1.1.1.1.2.1.2	0.110363391655451	.	2080001	2240000	#0000FF	1	0.125
chr3	2240001	2480000	B.2.2.2.1.2.2.1.2.1	0.0296096904441454	.	2240001	2480000	#0000FF	1	0.125
chr3	2480001	2720000	B.2.2.1.1.1.1.1.1.1.1.2	0.117092866756393	.	2480001	2720000	#0000FF	1	0.125
chr3	2720001	3080000	B.1.1.2.2.2.1.2.1.2	0.378196500672948	.	2720001	3080000	#DADAFF	1	0.5
chr3	3080001	3240000	A.2.1.2.2.2.1.1	0.558546433378197	.	3080001	3240000	#FF9191	1	0.75
chr3	3240001	3600000	B.1.2.2.2.2.2.1.2.2	0.271870794078062	.	3240001	3600000	#9191FF	1	0.375
chr3	3600001	3760000	B.1.1.2.1.1.1.1	0.413189771197847	.	3600001	3760000	#DADAFF	1	0.5
chr3	3760001	3920000	B.1.2.2.1.2.2.2.1	0.29878869448183	.	3760001	3920000	#9191FF	1	0.375
chr3	3920001	4120000	B.1.2.2.2.2.2.1.1.2.1	0.275908479138627	.	3920001	4120000	#9191FF	1	0.375
chr3	4120001	4360000	B.1.2.1.2.1.1.2.1.1	0.348586810228802	.	4120001	4360000	#9191FF	1	0.375
chr3	4360001	4600000	A.1.2.2.1.1.1.1.2.1.2.1.1	0.76043068640646	.	4360001	4600000	#FF4848	1	0.875
chr3	4600001	4760000	A.2.1.1.2.2.2.1	0.613728129205922	.	4600001	4760000	#FF9191	1	0.75
chr3	4760001	5040000	A.1.1.1.2.2.2.1.2	0.946164199192463	.	4760001	5040000	#FF0000	1	1
chr3	5080001	5280000	A.1.2.1.1.1.2.2.2.2	0.830417227456258	.	5080001	5280000	#FF4848	1	0.875
chr3	5280001	5600000	A.2.2.2.1.2.2.1.2	0.489905787348587	.	5280001	5600000	#FFDADA	1	0.625
chr3	5600001	5720000	B.1.2.1.2.1.1.1	0.349932705248991	.	5600001	5720000	#9191FF	1	0.375
chr3	5720001	5840000	B.1.2.1.2.1.1.2.1.2.2	0.345895020188425	.	5720001	5840000	#9191FF	1	0.375
chr3	5840001	6200000	B.2.1.2.2.1.1.1.2	0.158815612382234	.	5840001	6200000	#4848FF	1	0.25
chr3	6200001	6360000	B.1.2.1.2.1.1.2.2	0.344549125168237	.	6200001	6360000	#9191FF	1	0.375
chr3	6360001	6640000	B.2.1.1.1.1.2.1.2	0.259757738896366	.	6360001	6640000	#4848FF	1	0.25
chr3	6640001	6800000	A.2.2.2.2.1.2.2.2.2	0.464333781965007	.	6640001	6800000	#FFDADA	1	0.625
chr3	6800001	7160000	B.2.1.2.1.1.2.2.2.1	0.184387617765814	.	6800001	7160000	#4848FF	1	0.25
chr3	7160001	7360000	B.1.2.2.1.2.2.1.1	0.301480484522207	.	7160001	7360000	#9191FF	1	0.375
chr3	7360001	7600000	B.2.1.2.2.1.1.1.1.1	0.161507402422611	.	7360001	7600000	#4848FF	1	0.25
chr3	7600001	7720000	B.2.1.2.2.1.2.2.2.1	0.139973082099596	.	7600001	7720000	#4848FF	1	0.25
chr3	7720001	7840000	B.2.1.1.2.2.1.2.1	0.211305518169583	.	7720001	7840000	#4848FF	1	0.25
chr3	7840001	8200000	B.2.2.2.1.2.2.1.1.2.1	0.0336473755047106	.	7840001	8200000	#0000FF	1	0.125
chr3	8200001	8480000	B.1.2.2.1.2.2.2.2	0.297442799461642	.	8200001	8480000	#9191FF	1	0.375
chr3	8480001	8760000	A.2.1.1.2.2.2.2.2.2	0.609690444145357	.	8480001	8760000	#FF9191	1	0.75
chr3	8760001	8960000	A.1.2.2.2.2.2.1.2.2	0.678331090174966	.	8760001	8960000	#FF4848	1	0.875
chr3	8960001	9200000	A.1.2.2.1.1.1.2.2	0.749663526244953	.	8960001	9200000	#FF4848	1	0.875
chr3	9200001	9400000	A.1.2.2.1.2.2.2.1	0.710632570659489	.	9200001	9400000	#FF4848	1	0.875
chr3	9400001	9680000	A.1.1.2.2.1.2.2.1.1	0.866756393001346	.	9400001	9680000	#FF0000	1	1
chr3	9680001	9800000	A.1.1.1.2.2.2.2.1.2	0.943472409152086	.	9680001	9800000	#FF0000	1	1
chr3	9840001	9960000	A.1.1.1.2.2.2.2.1.2	0.943472409152086	.	9840001	9960000	#FF0000	1	1
chr3	10000001	10120000	A.1.1.1.2.2.2.2.1.2	0.943472409152086	.	10000001	10120000	#FF0000	1	1
chr3	10120001	10200000	A.1.2.2.1.2.1.2.2.2.2	0.720053835800808	.	10120001	10200000	#FF4848	1	0.875
chr3	10200001	10360000	A.1.1.2.2.1.1.1.2.1	0.885598923283984	.	10200001	10360000	#FF0000	1	1
chr3	10360001	11120000	A.2.1.1.1.2.1.1.2	0.650067294751009	.	10360001	11120000	#FF9191	1	0.75
chr3	11120001	11240000	A.2.2.1.2.2.2.1.2.2	0.516823687752355	.	11120001	11240000	#FFDADA	1	0.625
chr3	11240001	11560000	A.1.2.2.1.1.1.2.1.2.1	0.75235531628533	.	11240001	11560000	#FF4848	1	0.875
chr3	11560001	11680000	A.2.1.1.1.1.2.1.2.1	0.659488559892328	.	11560001	11680000	#FF9191	1	0.75
chr3	11680001	11880000	A.2.1.1.1.1.1.2.1.1	0.670255720053836	.	11680001	11880000	#FF9191	1	0.75
chr3	11880001	12120000	A.2.2.1.2.2.1.1.1	0.524899057873486	.	11880001	12120000	#FFDADA	1	0.625
chr3	12120001	12600000	A.1.1.2.2.1.2.1.1	0.873485868102288	.	12120001	12600000	#FF0000	1	1
chr3	12600001	12720000	A.1.2.1.2.2.2.2.1.2	0.772543741588156	.	12600001	12720000	#FF4848	1	0.875
chr3	12720001	13000000	A.1.2.1.2.2.2.2.2.2.1.1	0.768506056527591	.	12720001	13000000	#FF4848	1	0.875
chr3	13000001	13160000	A.1.2.1.2.1.1.1.2.2.2	0.796769851951548	.	13000001	13160000	#FF4848	1	0.875
chr3	13160001	13360000	A.2.1.1.1.1.1.2.2.1	0.664872139973082	.	13160001	13360000	#FF9191	1	0.75
chr3	13360001	13520000	A.2.1.1.1.1.1.2.2.2	0.663526244952894	.	13360001	13520000	#FF9191	1	0.75
chr3	13520001	13760000	A.2.1.2.2.1.2.2	0.559892328398385	.	13520001	13760000	#FF9191	1	0.75
chr3	13760001	14000000	A.2.2.2.2.2.2.2.1	0.453566621803499	.	13760001	14000000	#FFDADA	1	0.625
chr3	14000001	14160000	A.2.2.2.1.1.1.1.1	0.514131897711978	.	14000001	14160000	#FFDADA	1	0.625
chr3	14160001	14360000	A.1.2.2.2.2.1.2.1.2.1	0.686406460296097	.	14160001	14360000	#FF4848	1	0.875
chr3	14360001	14520000	A.1.2.2.1.2.2.1.2.1.2	0.714670255720054	.	14360001	14520000	#FF4848	1	0.875
chr3	14520001	14680000	A.2.1.1.1.2.2.2.1	0.641991924629879	.	14520001	14680000	#FF9191	1	0.75
chr3	14680001	14960000	A.1.2.1.2.2.2.2.2.2.1.2	0.767160161507402	.	14680001	14960000	#FF4848	1	0.875
chr3	14960001	15160000	A.1.1.2.2.1.1.2.1.2	0.881561238223419	.	14960001	15160000	#FF0000	1	1
chr3	15160001	15400000	A.1.1.1.2.1.2.1.2.1.2	0.962314939434724	.	15160001	15400000	#FF0000	1	1
chr3	15440001	15640000	A.1.1.1.2.1.2.1.2.1.2	0.962314939434724	.	15440001	15640000	#FF0000	1	1
chr3	15640001	15880000	A.1.1.1.2.2.2.1.1	0.947510094212651	.	15640001	15880000	#FF0000	1	1
chr3	15880001	16280000	A.1.2.2.1.1.1.2.1.1	0.753701211305518	.	15880001	16280000	#FF4848	1	0.875
chr3	16280001	16600000	A.1.1.2.1.2.2.1.2	0.89771197846568	.	16280001	16600000	#FF0000	1	1
chr3	16600001	16880000	A.1.2.2.2.2.2.1.1.2	0.681022880215343	.	16600001	16880000	#FF4848	1	0.875
chr3	16880001	17040000	A.1.2.2.1.1.1.1.2.1.2.2	0.757738896366083	.	16880001	17040000	#FF4848	1	0.875
chr3	17040001	17280000	A.1.2.2.2.2.2.1.1.1	0.682368775235532	.	17040001	17280000	#FF4848	1	0.875
chr3	17280001	17680000	A.1.2.1.1.1.2.1.2	0.834454912516824	.	17280001	17680000	#FF4848	1	0.875
chr3	17680001	17880000	A.1.2.1.1.2.2.2.1.2.1	0.806191117092867	.	17680001	17880000	#FF4848	1	0.875
chr3	17880001	18320000	A.2.2.2.1.2.2.1.1	0.491251682368775	.	17880001	18320000	#FFDADA	1	0.625
chr3	18320001	18840000	B.1.2.1.1.2.2.1.1	0.355316285329744	.	18320001	18840000	#9191FF	1	0.375
chr3	18840001	19240000	B.2.2.1.1.1.1.1.2	0.113055181695828	.	18840001	19240000	#0000FF	1	0.125
chr3	19240001	19560000	B.2.1.2.2.1.1.1.1.2	0.160161507402423	.	19240001	19560000	#4848FF	1	0.25
chr3	19560001	19680000	B.1.2.1.1.2.2.2.1	0.352624495289367	.	19560001	19680000	#9191FF	1	0.375
chr3	19680001	19960000	B.2.1.1.1.1.2.1.1.1	0.262449528936743	.	19680001	19960000	#4848FF	1	0.25
chr3	19960001	20240000	A.1.2.2.2.1.1.2.1	0.70121130551817	.	19960001	20240000	#FF4848	1	0.875
chr3	20240001	20640000	B.2.1.1.2.1.2.2.2.1.1	0.218034993270525	.	20240001	20640000	#4848FF	1	0.25
chr3	20640001	21040000	B.2.2.2.2.1.2.1.2.2	0.0107671601615074	.	20640001	21040000	#0000FF	1	0.125
chr3	21040001	21200000	B.2.2.2.1.2.2.1.1.2.2.2	0.0309555854643338	.	21040001	21200000	#0000FF	1	0.125
chr3	21200001	21400000	B.2.2.2.1.2.2.1.1.2.2.1	0.0323014804845222	.	21200001	21400000	#0000FF	1	0.125
chr3	21400001	21960000	B.2.2.2.1.2.2.1.2.2	0.0282637954239569	.	21400001	21960000	#0000FF	1	0.125
chr3	21960001	22080000	B.2.1.1.2.2.1.1.2	0.212651413189771	.	21960001	22080000	#4848FF	1	0.25
chr3	22080001	22280000	B.1.2.1.2.1.1.2.1.2.1	0.347240915208614	.	22080001	22280000	#9191FF	1	0.375
chr3	22280001	22520000	B.2.1.1.2.1.2.1	0.223418573351279	.	22280001	22520000	#4848FF	1	0.25
chr3	22520001	23000000	B.1.2.2.2.2.2.1.1.1.1.1	0.279946164199192	.	22520001	23000000	#9191FF	1	0.375
chr3	23000001	23200000	A.1.2.2.2.1.2.2.2	0.691790040376851	.	23000001	23200000	#FF4848	1	0.875
chr3	23200001	23360000	A.1.2.1.1.1.2.2.2.1	0.831763122476447	.	23200001	23360000	#FF4848	1	0.875
chr3	23360001	23480000	A.1.1.2.1.2.2.1.1.1	0.900403768506057	.	23360001	23480000	#FF0000	1	1
chr3	23520001	23760000	A.1.1.2.1.2.2.1.1.1	0.900403768506057	.	23520001	23760000	#FF0000	1	1
chr3	23760001	24040000	A.1.1.2.1.2.2.1.1.2	0.899057873485868	.	23760001	24040000	#FF0000	1	1
chr3	24040001	24320000	A.2.2.2.2.1.2.1.1.2	0.472409152086137	.	24040001	24320000	#FFDADA	1	0.625
chr3	24320001	24520000	B.2.1.1.1.1.2.1.1.2	0.261103633916555	.	24320001	24520000	#4848FF	1	0.25
chr3	24520001	25040000	B.2.1.2.1.1.1.2	0.189771197846568	.	24520001	25040000	#4848FF	1	0.25
chr3	25040001	25160000	B.2.1.1.2.1.2.2.1.2.1	0.220726783310902	.	25040001	25160000	#4848FF	1	0.25
chr3	25160001	25360000	B.2.2.1.1.1.1.1.1.1.2	0.115746971736205	.	25160001	25360000	#0000FF	1	0.125
chr3	25360001	25640000	B.1.2.2.2.2.2.1.1.2.2	0.274562584118439	.	25360001	25640000	#9191FF	1	0.375
chr3	25640001	25920000	A.1.2.2.2.1.1.2.2	0.699865410497981	.	25640001	25920000	#FF4848	1	0.875
chr3	25920001	26200000	B.2.1.1.2.1.2.2.2.1.2	0.216689098250336	.	25920001	26200000	#4848FF	1	0.25
chr3	26200001	26600000	B.2.2.2.2.1.2.1.2.1	0.0121130551816958	.	26200001	26600000	#0000FF	1	0.125
chr3	26600001	26800000	B.2.2.1.1.1.1.1.1.1.1.1	0.118438761776581	.	26600001	26800000	#0000FF	1	0.125
chr3	26800001	27160000	B.2.2.2.1.2.2.1.1.1	0.0349932705248991	.	26800001	27160000	#0000FF	1	0.125
chr3	27160001	27360000	B.1.2.2.2.2.2.1.1.1.2	0.277254374158816	.	27160001	27360000	#9191FF	1	0.375
chr3	27360001	27560000	A.1.2.2.1.1.1.1.2.1.1	0.761776581426649	.	27360001	27560000	#FF4848	1	0.875
chr3	27560001	27760000	A.2.2.1.1.1.2.1.1	0.543741588156124	.	27560001	27760000	#FFDADA	1	0.625
chr3	27760001	27960000	A.2.2.2.1.2.1.1.1.2	0.500672947510094	.	27760001	27960000	#FFDADA	1	0.625
chr3	27960001	28200000	A.2.1.2.1.1.2.2.1	0.600269179004038	.	27960001	28200000	#FF9191	1	0.75
chr3	28200001	28400000	A.2.1.1.2.1.2.2.2.2	0.623149394347241	.	28200001	28400000	#FF9191	1	0.75
chr3	28400001	28600000	B.2.1.2.1.1.2.2.1.2	0.185733512786003	.	28400001	28600000	#4848FF	1	0.25
chr3	28600001	28920000	B.2.1.2.1.1.1.1.1	0.193808882907133	.	28600001	28920000	#4848FF	1	0.25
chr3	28920001	29080000	A.2.2.2.2.1.2.2.2.1.2	0.465679676985195	.	28920001	29080000	#FFDADA	1	0.625
chr3	29080001	29280000	B.1.2.1.1.2.2.1.2	0.353970390309556	.	29080001	29280000	#9191FF	1	0.375
chr3	29280001	29440000	A.2.1.2.2.2.1.2	0.557200538358008	.	29280001	29440000	#FF9191	1	0.75
chr3	29440001	29800000	B.1.2.1.1.2.2.2.2	0.351278600269179	.	29440001	29800000	#9191FF	1	0.375
chr3	29800001	30000000	B.2.1.2.1.1.2.2.2.2	0.183041722745626	.	29800001	30000000	#4848FF	1	0.25
chr3	30000001	30520000	B.2.1.1.2.1.2.2.1.1	0.22207267833109	.	30000001	30520000	#4848FF	1	0.25
chr3	30520001	30720000	A.2.2.1.1.1.2.2	0.541049798115747	.	30520001	30720000	#FFDADA	1	0.625
chr3	30720001	30960000	B.1.1.2.1.2.1.1	0.403768506056528	.	30720001	30960000	#DADAFF	1	0.5
chr3	30960001	31200000	A.2.2.2.2.1.2.1.1.1	0.473755047106326	.	30960001	31200000	#FFDADA	1	0.625
chr3	31200001	31560000	A.2.1.2.1.1.1.1.1	0.608344549125168	.	31200001	31560000	#FF9191	1	0.75
chr3	31560001	31720000	A.1.2.2.1.1.1.1.2.1.2.1.2	0.759084791386272	.	31560001	31720000	#FF4848	1	0.875
chr3	31720001	31920000	A.2.2.1.1.1.2.1.2	0.542395693135935	.	31720001	31920000	#FFDADA	1	0.625
chr3	31920001	32240000	A.2.1.2.1.1.1.1.2	0.60699865410498	.	31920001	32240000	#FF9191	1	0.75
chr3	32240001	32400000	A.2.1.1.2.1.2.1.2.1	0.629878869448183	.	32240001	32400000	#FF9191	1	0.75
chr3	32400001	32760000	A.1.1.1.2.1.2.1.2.1.1	0.963660834454912	.	32400001	32760000	#FF0000	1	1
chr3	32760001	32960000	A.1.1.1.1.2.2.2.2.1	0.978465679676985	.	32760001	32960000	#FF0000	1	1
chr3	33000001	33160000	A.1.1.1.1.2.2.2.2.1	0.978465679676985	.	33000001	33160000	#FF0000	1	1
chr3	33160001	33400000	A.2.1.1.2.1.2.1.1	0.631224764468372	.	33160001	33400000	#FF9191	1	0.75
chr3	33400001	33880000	A.1.1.1.2.1.2.1.1	0.965006729475101	.	33400001	33880000	#FF0000	1	1
chr3	33880001	34040000	A.2.2.2.1.2.2.2.2.1.2	0.484522207267833	.	33880001	34040000	#FFDADA	1	0.625
chr3	34040001	34400000	A.2.1.2.1.1.1.2.2	0.604306864064603	.	34040001	34400000	#FF9191	1	0.75
chr3	34400001	34640000	B.2.1.1.2.1.2.2.1.2.2	0.219380888290713	.	34400001	34640000	#4848FF	1	0.25
chr3	34640001	34960000	B.2.1.2.2.1.2.2.1.2.2.1	0.142664872139973	.	34640001	34960000	#4848FF	1	0.25
chr3	34960001	35400000	B.2.2.2.2.2.2.2	0.00134589502018843	.	34960001	35400000	#0000FF	1	0.125
chr3	35400001	35520000	B.2.1.2.2.1.2.2.2.2.1	0.138627187079408	.	35400001	35520000	#4848FF	1	0.25
chr3	35520001	35920000	B.2.2.1.1.2.1.2.2	0.0955585464333782	.	35520001	35920000	#0000FF	1	0.125
chr3	35920001	36200000	B.2.1.1.2.1.2.2.2.2	0.215343203230148	.	35920001	36200000	#4848FF	1	0.25
chr3	36200001	36400000	B.1.2.2.2.2.2.1.1.1.1.2	0.278600269179004	.	36200001	36400000	#9191FF	1	0.375
chr3	36400001	36760000	B.1.1.1.2.2.2.1.2	0.415881561238223	.	36400001	36760000	#DADAFF	1	0.5
chr3	36760001	36840000	A.2.1.2.1.1.2.2.2	0.598923283983849	.	36760001	36840000	#FF9191	1	0.75
chr3	36840001	36920000	A.1.2.2.1.1.1.1.2.2.1	0.756393001345895	.	36840001	36920000	#FF4848	1	0.875
chr3	36920001	37360000	A.1.1.1.1.1.1.2.2	0.994616419919246	.	36920001	37360000	#FF0000	1	1
chr3	37360001	37920000	A.1.2.2.2.2.2.1.2.1	0.679676985195155	.	37360001	37920000	#FF4848	1	0.875
chr3	37920001	38120000	A.1.2.1.2.2.2.2.1.1.2	0.773889636608345	.	37920001	38120000	#FF4848	1	0.875
chr3	38120001	38320000	A.1.1.2.1.1.1.2.2	0.927321668909825	.	38120001	38320000	#FF0000	1	1
[truncated: 8,359 more rows]
