# Supplementary material for: Systematic inference and comparison of multi-scale chromatin sub-compartments connects spatial organization to cell phenotypes
Source: Nat Commun. 2021 May 10;12:2439. doi: 10.1038/s41467-021-22666-3 (PMC8110550; doi:10.1038/s41467-021-22666-3)
Supplement: Supplementary file 5 — Supplementary Dataset 2 [file 41467_2021_22666_MOESM5_ESM.zip › Supplementary_Data_1_domain_hierarchies_127HiCmaps/G401_rhabdoid_tumor_kidney_binsize=40kb.bed]

#fields: chr, pos_start, pos_end, the full compartment label describing the position in the hierachy, normalized compartment domain rank, ., pos_start, pos_end, color based on eight compartment model (A.1.1 - B.2.2), 1, eight compartment score (A.1.1 to B.2.2: 8 to 1 devided by 8)
chr1	520001	600000	A.2.2.1.2.2.2	0.598913043478261	.	520001	600000	#FFDADA	1	0.625
chr1	600001	640000	A.1.2.2.1.2.1.2.2.2.1	0.791304347826087	.	600001	640000	#FF4848	1	0.875
chr1	720001	1000000	A.1.2.2.1.2.1.2.2.2.1	0.791304347826087	.	720001	1000000	#FF4848	1	0.875
chr1	1000001	1160000	A.1.2.1.1.2.2.1.1.1.1.1	0.872826086956522	.	1000001	1160000	#FF4848	1	0.875
chr1	1160001	1240000	A.1.2.2.1.2.2.1.1	0.78804347826087	.	1160001	1240000	#FF4848	1	0.875
chr1	1240001	1360000	A.1.2.2.1.2.2.2.1	0.785869565217391	.	1240001	1360000	#FF4848	1	0.875
chr1	1360001	1440000	A.1.2.2.1.2.2.2.2	0.784782608695652	.	1360001	1440000	#FF4848	1	0.875
chr1	1440001	1560000	A.1.2.1.1.2.2.1.1.2.1.1	0.868478260869565	.	1440001	1560000	#FF4848	1	0.875
chr1	1560001	1680000	A.1.2.2.1.2.1.1.1.1	0.8	.	1560001	1680000	#FF4848	1	0.875
chr1	1680001	1840000	A.1.2.1.1.2.1.2.2.1	0.878260869565217	.	1680001	1840000	#FF4848	1	0.875
chr1	1840001	2120000	A.1.2.1.1.2.1.1.1.2	0.881521739130435	.	1840001	2120000	#FF4848	1	0.875
chr1	2120001	2280000	A.1.2.2.1.1.1.1.1.1.2	0.81304347826087	.	2120001	2280000	#FF4848	1	0.875
chr1	2280001	2400000	A.1.2.2.1.2.1.1.2.2.2	0.795652173913043	.	2280001	2400000	#FF4848	1	0.875
chr1	2400001	2480000	A.2.1.1.2.1.1.2.2	0.709782608695652	.	2400001	2480000	#FF9191	1	0.75
chr1	2480001	2600000	A.1.2.1.1.2.2.2.2	0.858695652173913	.	2480001	2600000	#FF4848	1	0.875
chr1	2680001	2880000	A.2.1.2.2.1.2.1.2	0.645652173913044	.	2680001	2880000	#FF9191	1	0.75
chr1	2880001	3040000	A.2.1.1.2.1.1.1.2.2	0.71195652173913	.	2880001	3040000	#FF9191	1	0.75
chr1	3040001	3160000	A.2.1.2.2.1.2.2.2.2	0.642391304347826	.	3040001	3160000	#FF9191	1	0.75
chr1	3160001	3360000	A.2.1.2.2.1.2.1.1	0.646739130434783	.	3160001	3360000	#FF9191	1	0.75
chr1	3360001	3560000	A.2.1.1.2.1.1.1.2.1	0.71304347826087	.	3360001	3560000	#FF9191	1	0.75
chr1	3560001	3760000	A.2.1.1.1.1.2.2.2	0.725	.	3560001	3760000	#FF9191	1	0.75
chr1	3760001	3840000	B.1.1.2.1.1.2.2	0.48695652173913	.	3760001	3840000	#DADAFF	1	0.5
chr1	3960001	4160000	B.1.1.2.1.1.2.2	0.48695652173913	.	3960001	4160000	#DADAFF	1	0.5
chr1	4160001	4320000	B.1.2.2.2.1.1.1.1	0.352173913043478	.	4160001	4320000	#9191FF	1	0.375
chr1	4320001	4480000	B.1.2.1.1.1.2.2	0.43695652173913	.	4320001	4480000	#9191FF	1	0.375
chr1	4480001	4840000	B.1.2.2.2.1.1.2.1	0.35	.	4480001	4840000	#9191FF	1	0.375
chr1	4840001	5080000	B.2.1.1.1.1.2.2	0.306521739130435	.	4840001	5080000	#4848FF	1	0.25
chr1	5080001	5200000	B.1.2.1.1.1.2.1	0.43804347826087	.	5080001	5200000	#9191FF	1	0.375
chr1	5200001	5400000	B.1.2.2.2.1.1.2.2	0.348913043478261	.	5200001	5400000	#9191FF	1	0.375
chr1	5400001	5680000	B.1.2.2.2.1.1.1.2	0.351086956521739	.	5400001	5680000	#9191FF	1	0.375
chr1	5680001	6040000	B.1.1.2.1.1.2.1.1.1	0.491304347826087	.	5680001	6040000	#DADAFF	1	0.5
chr1	6040001	6200000	A.1.2.2.2.2.2.1.2.2	0.739130434782609	.	6040001	6200000	#FF4848	1	0.875
chr1	6200001	6520000	A.1.2.1.2.2.1.2.1.1.2	0.834782608695652	.	6200001	6520000	#FF4848	1	0.875
chr1	6520001	6680000	A.1.2.1.1.2.1.1.2	0.880434782608696	.	6520001	6680000	#FF4848	1	0.875
chr1	6680001	7000000	A.1.1.2.1.1.2.2.1.1.1	0.947826086956522	.	6680001	7000000	#FF0000	1	1
chr1	7000001	7440000	A.1.2.1.2.2.2.1.2.1.1.2	0.826086956521739	.	7000001	7440000	#FF4848	1	0.875
chr1	7440001	7640000	A.1.2.1.1.1.2.1.2	0.892391304347826	.	7440001	7640000	#FF4848	1	0.875
chr1	7640001	7760000	A.1.2.2.1.2.1.1.2.2.1	0.796739130434783	.	7640001	7760000	#FF4848	1	0.875
chr1	7760001	8040000	A.1.1.2.2.1.2.1.2.1	0.91195652173913	.	7760001	8040000	#FF0000	1	1
chr1	8040001	8240000	A.1.1.2.2.1.2.2.1.1	0.909782608695652	.	8040001	8240000	#FF0000	1	1
chr1	8240001	8440000	A.1.2.2.2.2.2.1.1.1.1	0.744565217391304	.	8240001	8440000	#FF4848	1	0.875
chr1	8440001	8680000	A.1.2.1.2.2.1.1.2.2	0.83695652173913	.	8440001	8680000	#FF4848	1	0.875
chr1	8680001	8880000	A.1.1.2.2.1.1.2.1.2.1	0.919565217391304	.	8680001	8880000	#FF0000	1	1
chr1	8880001	9080000	A.1.2.1.1.2.2.1.1.2.1.2	0.867391304347826	.	8880001	9080000	#FF4848	1	0.875
chr1	9080001	9200000	A.1.2.2.1.2.1.2.2.1.2	0.792391304347826	.	9080001	9200000	#FF4848	1	0.875
chr1	9200001	9280000	A.1.2.1.1.2.2.1.1.2.2	0.866304347826087	.	9200001	9280000	#FF4848	1	0.875
chr1	9280001	9480000	A.1.1.2.1.2.1.1.1.1.1.2	0.941304347826087	.	9280001	9480000	#FF0000	1	1
chr1	9480001	9720000	A.1.1.2.1.2.1.1.1.1.1.1	0.942391304347826	.	9480001	9720000	#FF0000	1	1
chr1	9720001	9880000	A.1.2.2.1.2.1.2.1	0.794565217391304	.	9720001	9880000	#FF4848	1	0.875
chr1	9880001	10040000	A.1.2.1.1.2.2.2.1.1.1.1	0.86304347826087	.	9880001	10040000	#FF4848	1	0.875
chr1	10040001	10120000	A.1.2.1.1.2.2.2.1.1.1.2	0.86195652173913	.	10040001	10120000	#FF4848	1	0.875
chr1	10120001	10520000	A.1.1.1.2.1.1.2.2.1	0.989130434782609	.	10120001	10520000	#FF0000	1	1
chr1	10520001	10840000	A.1.1.2.1.2.1.1.2.2.2	0.933695652173913	.	10520001	10840000	#FF0000	1	1
chr1	10840001	11040000	A.1.2.2.1.1.1.1.1.1.1	0.814130434782609	.	10840001	11040000	#FF4848	1	0.875
chr1	11040001	11120000	A.1.2.2.1.2.2.1.2	0.78695652173913	.	11040001	11120000	#FF4848	1	0.875
chr1	11120001	11320000	A.1.2.1.1.1.2.1.1	0.893478260869565	.	11120001	11320000	#FF4848	1	0.875
chr1	11320001	11720000	A.1.2.1.2.2.1.2.2	0.830434782608696	.	11320001	11720000	#FF4848	1	0.875
chr1	11720001	11920000	A.1.1.1.2.2.2.1.1.1.2.1	0.970652173913043	.	11720001	11920000	#FF0000	1	1
chr1	11920001	12080000	A.1.2.1.1.2.2.2.1.1.2	0.860869565217391	.	11920001	12080000	#FF4848	1	0.875
chr1	12080001	12360000	A.2.1.1.2.2.1.1.1.2.1.2	0.702173913043478	.	12080001	12360000	#FF9191	1	0.75
chr1	12360001	12720000	A.2.2.2.1.1.2.1	0.590217391304348	.	12360001	12720000	#FFDADA	1	0.625
chr1	12720001	12960000	B.1.2.2.2.1.2.2.1.1	0.346739130434783	.	12720001	12960000	#9191FF	1	0.375
chr1	12960001	13040000	B.1.1.2.1.1.1.1	0.5	.	12960001	13040000	#DADAFF	1	0.5
chr1	13120001	13160000	B.1.1.2.1.1.1.1	0.5	.	13120001	13160000	#DADAFF	1	0.5
chr1	13160001	13240000	B.2.1.1.1.1.2.1.2	0.307608695652174	.	13160001	13240000	#4848FF	1	0.25
chr1	13480001	13520000	B.2.1.1.1.1.2.1.2	0.307608695652174	.	13480001	13520000	#4848FF	1	0.25
chr1	13760001	13960000	B.2.1.1.1.1.2.1.2	0.307608695652174	.	13760001	13960000	#4848FF	1	0.25
chr1	13960001	14160000	B.1.1.2.1.1.2.1.1.2	0.490217391304348	.	13960001	14160000	#DADAFF	1	0.5
chr1	14160001	14760000	B.2.2.2.1.1.1.1	0.0445652173913043	.	14160001	14760000	#0000FF	1	0.125
chr1	14760001	15200000	B.1.2.2.2.1.2.2.1.2	0.345652173913043	.	14760001	15200000	#9191FF	1	0.375
chr1	15200001	15440000	A.2.2.2.1.1.1.2.1.2	0.594565217391304	.	15200001	15440000	#FFDADA	1	0.625
chr1	15440001	15600000	A.2.1.1.2.1.1.1.1	0.714130434782609	.	15440001	15600000	#FF9191	1	0.75
chr1	15600001	15840000	A.2.1.1.2.2.1.1.1.2.1.1.1	0.704347826086957	.	15600001	15840000	#FF9191	1	0.75
chr1	15840001	16120000	A.1.1.2.1.1.1.1.1.2	0.957608695652174	.	15840001	16120000	#FF0000	1	1
chr1	16120001	16320000	A.1.1.1.2.2.2.2.1.1.1	0.965217391304348	.	16120001	16320000	#FF0000	1	1
chr1	16320001	16440000	A.1.1.2.1.2.1.2.1	0.932608695652174	.	16320001	16440000	#FF0000	1	1
chr1	16440001	16880000	A.1.1.1.1.1.1.2	0.998913043478261	.	16440001	16880000	#FF0000	1	1
chr1	16880001	17080000	A.1.2.1.1.1.1.2.2	0.894565217391304	.	16880001	17080000	#FF4848	1	0.875
chr1	17080001	17200000	A.2.1.1.2.1.1.2.1	0.710869565217391	.	17080001	17200000	#FF9191	1	0.75
chr1	17200001	17360000	A.1.2.1.1.1.1.1.1.1.2	0.898913043478261	.	17200001	17360000	#FF4848	1	0.875
chr1	17360001	17720000	A.2.1.1.2.2.2.2.1.2	0.677173913043478	.	17360001	17720000	#FF9191	1	0.75
chr1	17720001	17840000	A.2.1.2.2.1.2.2.2.1	0.643478260869565	.	17720001	17840000	#FF9191	1	0.75
chr1	17840001	18240000	A.2.2.1.2.2.1.2.1	0.601086956521739	.	17840001	18240000	#FFDADA	1	0.625
chr1	18240001	18440000	B.1.1.2.1.1.1.2.2.2.1	0.494565217391304	.	18240001	18440000	#DADAFF	1	0.5
chr1	18440001	18520000	B.1.1.1.2.2.2.1.1	0.503260869565217	.	18440001	18520000	#DADAFF	1	0.5
chr1	18520001	18640000	B.1.1.1.2.2.2.1.2	0.502173913043478	.	18520001	18640000	#DADAFF	1	0.5
chr1	18640001	18760000	B.1.1.2.1.1.1.2.2.2.2.2	0.492391304347826	.	18640001	18760000	#DADAFF	1	0.5
chr1	18760001	18880000	B.1.1.1.2.2.2.2	0.501086956521739	.	18760001	18880000	#DADAFF	1	0.5
chr1	18880001	19200000	A.2.2.2.1.1.2.2.1	0.589130434782609	.	18880001	19200000	#FFDADA	1	0.625
chr1	19200001	19400000	A.1.2.2.1.1.2.1	0.802173913043478	.	19200001	19400000	#FF4848	1	0.875
chr1	19400001	19800000	A.1.2.1.2.2.1.1.1.1	0.841304347826087	.	19400001	19800000	#FF4848	1	0.875
chr1	19800001	20280000	A.2.1.1.2.2.2.2.2.2	0.675	.	19800001	20280000	#FF9191	1	0.75
chr1	20280001	20440000	B.1.1.2.1.1.1.2.2.1.2.2	0.495652173913044	.	20280001	20440000	#DADAFF	1	0.5
chr1	20440001	20840000	A.2.2.1.2.2.1.2.2	0.6	.	20440001	20840000	#FFDADA	1	0.625
chr1	20840001	21080000	A.1.2.2.2.2.2.1.1.1.2	0.743478260869565	.	20840001	21080000	#FF4848	1	0.875
chr1	21080001	21280000	A.1.1.2.1.2.2.2	0.927173913043478	.	21080001	21280000	#FF0000	1	1
chr1	21280001	21520000	A.1.2.1.2.2.1.1.2.1.2	0.83804347826087	.	21280001	21520000	#FF4848	1	0.875
chr1	21520001	22000000	A.1.2.1.1.1.1.2.1	0.895652173913044	.	21520001	22000000	#FF4848	1	0.875
chr1	22000001	22200000	A.1.2.2.1.1.1.1.2.1	0.808695652173913	.	22000001	22200000	#FF4848	1	0.875
chr1	22200001	22400000	A.1.2.2.1.1.1.1.1.2.2	0.809782608695652	.	22200001	22400000	#FF4848	1	0.875
chr1	22400001	22800000	A.1.2.2.2.2.2.2.2.1	0.73695652173913	.	22400001	22800000	#FF4848	1	0.875
chr1	22800001	22960000	A.2.1.2.2.1.2.2.1	0.644565217391304	.	22800001	22960000	#FF9191	1	0.75
chr1	22960001	23280000	A.2.1.1.2.2.2.1.1.1.1	0.685869565217391	.	22960001	23280000	#FF9191	1	0.75
chr1	23280001	23840000	A.1.1.1.2.2.2.1.2.2	0.966304347826087	.	23280001	23840000	#FF0000	1	1
chr1	23840001	24040000	A.1.2.1.1.2.1.1.1.1.1	0.883695652173913	.	23840001	24040000	#FF4848	1	0.875
chr1	24040001	24160000	A.2.1.1.2.1.2.2	0.707608695652174	.	24040001	24160000	#FF9191	1	0.75
chr1	24160001	24280000	A.1.2.2.1.2.1.1.2.1	0.797826086956522	.	24160001	24280000	#FF4848	1	0.875
chr1	24360001	24520000	A.2.1.2.2.1.1.2.1	0.648913043478261	.	24360001	24520000	#FF9191	1	0.75
chr1	24520001	24840000	A.1.2.2.2.2.2.1.2.1	0.740217391304348	.	24520001	24840000	#FF4848	1	0.875
chr1	24840001	25000000	A.2.1.1.2.1.2.1	0.708695652173913	.	24840001	25000000	#FF9191	1	0.75
chr1	25000001	25120000	A.1.2.2.1.2.1.1.1.2	0.798913043478261	.	25000001	25120000	#FF4848	1	0.875
chr1	25120001	25400000	A.1.2.2.2.2.2.1.1.2.1	0.742391304347826	.	25120001	25400000	#FF4848	1	0.875
chr1	25400001	25560000	A.1.2.2.1.1.1.1.2.2	0.807608695652174	.	25400001	25560000	#FF4848	1	0.875
chr1	25560001	25680000	A.2.1.2.2.1.1.2.2	0.647826086956522	.	25560001	25680000	#FF9191	1	0.75
chr1	25680001	25920000	A.1.2.1.1.2.2.1.1.1.2.2	0.869565217391304	.	25680001	25920000	#FF4848	1	0.875
chr1	25920001	26080000	A.1.2.2.1.1.1.1.1.2.1.1	0.81195652173913	.	25920001	26080000	#FF4848	1	0.875
chr1	26080001	26160000	A.1.2.2.1.2.1.2.2.1.1	0.793478260869565	.	26080001	26160000	#FF4848	1	0.875
chr1	26160001	26400000	A.1.1.2.1.2.1.1.1.2.1.2	0.93804347826087	.	26160001	26400000	#FF0000	1	1
chr1	26400001	26520000	A.1.2.2.1.2.1.2.2.2.2.2	0.789130434782609	.	26400001	26520000	#FF4848	1	0.875
chr1	26520001	26800000	A.1.1.1.2.2.2.1.2.1	0.967391304347826	.	26520001	26800000	#FF0000	1	1
chr1	26800001	26920000	A.1.2.1.1.2.2.2.1.2	0.859782608695652	.	26800001	26920000	#FF4848	1	0.875
chr1	26920001	27160000	A.1.1.2.1.2.1.1.1.2.1.1	0.939130434782609	.	26920001	27160000	#FF0000	1	1
chr1	27160001	27240000	A.1.2.1.1.2.2.1.1.1.1.2	0.871739130434783	.	27160001	27240000	#FF4848	1	0.875
chr1	27240001	27440000	A.1.1.2.1.2.1.1.1.2.2	0.93695652173913	.	27240001	27440000	#FF0000	1	1
chr1	27440001	27600000	A.1.2.1.1.2.2.1.2.2	0.864130434782609	.	27440001	27600000	#FF4848	1	0.875
chr1	27600001	27720000	A.1.2.1.1.2.1.2.1	0.879347826086956	.	27600001	27720000	#FF4848	1	0.875
chr1	27720001	27960000	A.1.1.2.1.2.1.1.2.1	0.935869565217391	.	27720001	27960000	#FF0000	1	1
chr1	27960001	28080000	A.1.2.1.1.2.2.1.2.1	0.865217391304348	.	27960001	28080000	#FF4848	1	0.875
chr1	28080001	28280000	A.1.2.1.1.2.1.2.2.2.1.1	0.877173913043478	.	28080001	28280000	#FF4848	1	0.875
chr1	28280001	28440000	A.1.1.2.1.2.1.1.1.1.2	0.940217391304348	.	28280001	28440000	#FF0000	1	1
chr1	28440001	28600000	A.1.2.1.1.2.1.1.1.1.2	0.882608695652174	.	28440001	28600000	#FF4848	1	0.875
chr1	28600001	28800000	A.1.1.1.2.2.2.1.1.1.2.2	0.969565217391304	.	28600001	28800000	#FF0000	1	1
chr1	28800001	28920000	A.1.2.2.1.2.1.2.2.2.2.1	0.790217391304348	.	28800001	28920000	#FF4848	1	0.875
chr1	28920001	29240000	A.1.1.2.1.2.1.1.2.2.1	0.934782608695652	.	28920001	29240000	#FF0000	1	1
chr1	29240001	29560000	A.1.2.1.2.2.1.2.1.2.1.1	0.833695652173913	.	29240001	29560000	#FF4848	1	0.875
chr1	29560001	29600000	B.1.1.1.2.2.1.2.2	0.504347826086956	.	29560001	29600000	#DADAFF	1	0.5
chr1	29640001	29880000	B.1.1.1.2.2.1.2.2	0.504347826086956	.	29640001	29880000	#DADAFF	1	0.5
chr1	30000001	30320000	B.1.2.1.1.1.1.2.1.1.1	0.444565217391304	.	30000001	30320000	#9191FF	1	0.375
chr1	30320001	30400000	B.1.1.2.1.1.1.2.2.2.2.1	0.493478260869565	.	30320001	30400000	#DADAFF	1	0.5
chr1	30400001	30840000	B.1.2.1.1.1.1.2.1.2	0.441304347826087	.	30400001	30840000	#9191FF	1	0.375
chr1	30840001	30960000	B.1.1.2.1.1.1.2.2.1.2.1	0.496739130434783	.	30840001	30960000	#DADAFF	1	0.5
chr1	30960001	31200000	B.1.1.1.2.2.1.1.1.1	0.51195652173913	.	30960001	31200000	#DADAFF	1	0.5
chr1	31200001	31440000	A.1.2.1.1.1.2.2.2.1.2.1	0.88695652173913	.	31200001	31440000	#FF4848	1	0.875
chr1	31440001	31680000	A.1.2.1.1.1.2.2.2.1.2.2	0.885869565217391	.	31440001	31680000	#FF4848	1	0.875
chr1	31680001	32040000	A.1.1.2.1.1.2.1.1.1.1	0.952173913043478	.	31680001	32040000	#FF0000	1	1
chr1	32040001	32240000	A.1.2.1.1.2.2.1.1.1.2.1	0.870652173913044	.	32040001	32240000	#FF4848	1	0.875
chr1	32240001	32320000	A.1.1.2.1.2.1.2.2	0.931521739130435	.	32240001	32320000	#FF0000	1	1
chr1	32320001	32440000	A.1.2.1.1.2.1.2.2.2.2.1	0.875	.	32320001	32440000	#FF4848	1	0.875
chr1	32440001	32920000	A.1.1.1.1.1.2	0.997826086956522	.	32440001	32920000	#FF0000	1	1
chr1	32920001	33000000	A.1.2.1.1.2.1.2.2.2.1.2	0.876086956521739	.	32920001	33000000	#FF4848	1	0.875
chr1	33000001	33280000	A.1.1.1.2.2.2.1.1.2	0.968478260869565	.	33000001	33280000	#FF0000	1	1
chr1	33280001	33400000	A.1.2.2.1.1.1.1.1.2.1.2	0.810869565217391	.	33280001	33400000	#FF4848	1	0.875
chr1	33400001	33560000	A.1.2.2.2.2.2.1.1.2.2	0.741304347826087	.	33400001	33560000	#FF4848	1	0.875
chr1	33560001	33760000	A.2.1.2.2.2.2.2.1	0.626086956521739	.	33560001	33760000	#FF9191	1	0.75
chr1	33760001	33920000	A.2.1.2.2.2.2.1.1.1.2	0.631521739130435	.	33760001	33920000	#FF9191	1	0.75
chr1	33920001	34200000	B.1.1.2.1.1.2.1.2.1	0.489130434782609	.	33920001	34200000	#DADAFF	1	0.5
chr1	34200001	34400000	B.2.1.1.2.2.1.2.1	0.247826086956522	.	34200001	34400000	#4848FF	1	0.25
chr1	34400001	34720000	B.2.1.1.1.1.1.2.2.1	0.31195652173913	.	34400001	34720000	#4848FF	1	0.25
chr1	34720001	34920000	B.2.1.1.1.1.2.1.1	0.308695652173913	.	34720001	34920000	#4848FF	1	0.25
chr1	34920001	35160000	B.1.2.2.2.1.2.2.2.2	0.343478260869565	.	34920001	35160000	#9191FF	1	0.375
chr1	35160001	35480000	A.2.2.1.2.1.1.1.1	0.61304347826087	.	35160001	35480000	#FFDADA	1	0.625
chr1	35480001	35680000	A.1.2.2.1.1.2.2	0.801086956521739	.	35480001	35680000	#FF4848	1	0.875
chr1	35680001	35880000	A.1.2.1.1.1.1.1.2	0.896739130434783	.	35680001	35880000	#FF4848	1	0.875
chr1	35880001	36040000	A.1.2.2.2.2.1.2.1.1.1	0.751086956521739	.	35880001	36040000	#FF4848	1	0.875
chr1	36040001	36320000	A.1.2.1.2.2.1.1.1.2	0.840217391304348	.	36040001	36320000	#FF4848	1	0.875
chr1	36320001	36560000	A.1.1.1.2.2.2.2.1.2	0.96304347826087	.	36320001	36560000	#FF0000	1	1
chr1	36560001	36680000	A.1.2.1.1.2.1.2.2.2.2.2	0.873913043478261	.	36560001	36680000	#FF4848	1	0.875
chr1	36680001	36920000	A.1.1.1.2.2.2.2.2.2	0.960869565217391	.	36680001	36920000	#FF0000	1	1
chr1	36920001	37200000	A.2.2.2.1.1.2.2.2	0.58804347826087	.	36920001	37200000	#FFDADA	1	0.625
chr1	37200001	37360000	B.1.1.1.2.2.1.2.1.1.1	0.507608695652174	.	37200001	37360000	#DADAFF	1	0.5
chr1	37360001	37560000	B.1.2.1.1.1.1.2.1.1.2.1	0.443478260869565	.	37360001	37560000	#9191FF	1	0.375
chr1	37560001	37880000	B.1.2.1.1.1.1.2.2.1	0.440217391304348	.	37560001	37880000	#9191FF	1	0.375
chr1	37880001	38080000	A.2.1.1.2.2.2.1.2.1	0.681521739130435	.	37880001	38080000	#FF9191	1	0.75
chr1	38080001	38280000	A.2.1.1.2.2.1.1.1.2.1.1.2	0.703260869565217	.	38080001	38280000	#FF9191	1	0.75
chr1	38280001	38360000	A.2.1.1.2.2.2.1.1.2.2	0.682608695652174	.	38280001	38360000	#FF9191	1	0.75
chr1	38360001	38520000	A.2.1.1.2.2.1.1.1.1.1	0.706521739130435	.	38360001	38520000	#FF9191	1	0.75
chr1	38520001	38760000	B.1.1.2.1.1.1.2.2.1.1	0.497826086956522	.	38520001	38760000	#DADAFF	1	0.5
chr1	38760001	39000000	B.1.2.1.1.1.1.2.2.2	0.439130434782609	.	38760001	39000000	#9191FF	1	0.375
chr1	39000001	39280000	B.1.1.1.2.2.1.1.1.2	0.510869565217391	.	39000001	39280000	#DADAFF	1	0.5
chr1	39280001	39520000	A.1.2.2.2.2.2.2.2.2	0.735869565217391	.	39280001	39520000	#FF4848	1	0.875
chr1	39520001	39760000	A.1.1.1.2.2.2.2.1.1.2	0.964130434782609	.	39520001	39760000	#FF0000	1	1
chr1	39760001	39920000	A.1.2.1.1.1.1.1.1.1.1	0.9	.	39760001	39920000	#FF4848	1	0.875
chr1	39920001	40040000	A.1.2.2.1.1.1.2.1.1	0.806521739130435	.	39920001	40040000	#FF4848	1	0.875
chr1	40040001	40240000	A.1.2.1.1.1.2.2.1.2.1	0.890217391304348	.	40040001	40240000	#FF4848	1	0.875
chr1	40240001	40840000	A.1.1.1.2.2.1.1.1.1.1	0.978260869565217	.	40240001	40840000	#FF0000	1	1
chr1	40840001	41120000	A.1.1.2.1.1.2.2.1.1.2	0.946739130434783	.	40840001	41120000	#FF0000	1	1
chr1	41120001	41480000	A.1.1.1.2.2.1.1.1.1.2	0.977173913043478	.	41120001	41480000	#FF0000	1	1
chr1	41480001	41720000	A.2.1.2.2.2.2.1.1.2.1	0.630434782608696	.	41480001	41720000	#FF9191	1	0.75
chr1	41720001	41920000	A.2.1.2.2.2.1.1.2.1	0.640217391304348	.	41720001	41920000	#FF9191	1	0.75
chr1	41920001	42240000	B.1.1.1.2.2.1.2.1.1.2	0.506521739130435	.	41920001	42240000	#DADAFF	1	0.5
chr1	42240001	42600000	B.1.2.1.1.1.1.2.1.1.2.2	0.442391304347826	.	42240001	42600000	#9191FF	1	0.375
chr1	42600001	43120000	A.2.1.1.2.2.1.1.2.2.2	0.695652173913043	.	42600001	43120000	#FF9191	1	0.75
chr1	43120001	43560000	A.1.1.2.1.1.2.2.2.1	0.944565217391304	.	43120001	43560000	#FF0000	1	1
chr1	43560001	43880000	A.1.2.1.2.2.1.2.1.2.1.2	0.832608695652174	.	43560001	43880000	#FF4848	1	0.875
chr1	43880001	44080000	A.1.2.1.1.1.2.2.2.1.1	0.88804347826087	.	43880001	44080000	#FF4848	1	0.875
chr1	44080001	44200000	A.1.2.2.1.1.1.2.2.1	0.804347826086957	.	44080001	44200000	#FF4848	1	0.875
chr1	44200001	44360000	A.2.1.1.2.2.2.1.2.2	0.680434782608696	.	44200001	44360000	#FF9191	1	0.75
chr1	44360001	44520000	A.1.2.1.1.1.2.2.2.2	0.884782608695652	.	44360001	44520000	#FF4848	1	0.875
chr1	44520001	44800000	A.2.1.1.2.2.2.2.1.1.1	0.679347826086957	.	44520001	44800000	#FF9191	1	0.75
chr1	44800001	45160000	A.1.1.2.1.1.2.2.2.2	0.943478260869565	.	44800001	45160000	#FF0000	1	1
chr1	45160001	45320000	A.1.1.2.1.2.2.1.1.1	0.930434782608696	.	45160001	45320000	#FF0000	1	1
chr1	45320001	45480000	A.1.2.2.1.1.1.2.1.2	0.805434782608696	.	45320001	45480000	#FF4848	1	0.875
chr1	45480001	45680000	A.1.2.1.1.1.2.2.1.2.2	0.889130434782609	.	45480001	45680000	#FF4848	1	0.875
chr1	45680001	46000000	A.1.1.2.1.1.1.1.1.1.1	0.959782608695652	.	45680001	46000000	#FF0000	1	1
chr1	46000001	46120000	A.1.1.2.1.2.2.1.2	0.928260869565217	.	46000001	46120000	#FF0000	1	1
chr1	46120001	46480000	A.1.1.1.2.2.2.1.1.1.1	0.971739130434783	.	46120001	46480000	#FF0000	1	1
chr1	46480001	46840000	A.1.1.1.1.1.1.1	1	.	46480001	46840000	#FF0000	1	1
chr1	46840001	47240000	A.1.2.2.2.2.1.1.2.1	0.754347826086956	.	46840001	47240000	#FF4848	1	0.875
chr1	47240001	47440000	B.1.2.1.1.1.1.1.2.1.1	0.447826086956522	.	47240001	47440000	#9191FF	1	0.375
chr1	47440001	47640000	B.1.2.1.1.1.1.1.2.1.2	0.446739130434783	.	47440001	47640000	#9191FF	1	0.375
chr1	47640001	47840000	A.2.1.1.2.2.1.2.1.1.2.2	0.691304347826087	.	47640001	47840000	#FF9191	1	0.75
chr1	47840001	48200000	A.2.1.2.2.2.2.1.2	0.627173913043478	.	47840001	48200000	#FF9191	1	0.75
chr1	48200001	48360000	B.1.1.2.1.1.2.1.2.2	0.48804347826087	.	48200001	48360000	#DADAFF	1	0.5
chr1	48360001	48600000	B.1.2.2.2.1.2.2.2.1	0.344565217391304	.	48360001	48600000	#9191FF	1	0.375
chr1	48600001	48840000	B.2.1.1.1.1.1.2.1.2	0.31304347826087	.	48600001	48840000	#4848FF	1	0.25
chr1	48840001	49240000	B.2.1.1.1.1.1.2.2.2.2	0.309782608695652	.	48840001	49240000	#4848FF	1	0.25
chr1	49240001	49680000	B.2.2.2.1.2.1.2	0.0326086956521739	.	49240001	49680000	#0000FF	1	0.125
chr1	49680001	49760000	B.2.1.1.1.2.1.2.1.1	0.296739130434783	.	49680001	49760000	#4848FF	1	0.25
chr1	49760001	49960000	B.2.2.2.1.1.1.2.1.2.2	0.041304347826087	.	49760001	49960000	#0000FF	1	0.125
chr1	49960001	50320000	B.2.2.2.1.1.1.2.1.1	0.0434782608695652	.	49960001	50320000	#0000FF	1	0.125
chr1	50320001	50800000	B.2.2.2.1.2.1.1	0.033695652173913	.	50320001	50800000	#0000FF	1	0.125
chr1	50800001	51080000	B.1.1.1.2.2.1.1.2.2	0.508695652173913	.	50800001	51080000	#DADAFF	1	0.5
chr1	51080001	51240000	A.2.2.1.2.1.1.1.2	0.61195652173913	.	51080001	51240000	#FFDADA	1	0.625
chr1	51240001	51720000	A.2.1.1.2.2.1.2.1.2.1	0.690217391304348	.	51240001	51720000	#FF9191	1	0.75
chr1	51720001	52000000	A.1.1.2.1.1.1.2.1	0.954347826086957	.	51720001	52000000	#FF0000	1	1
chr1	52000001	52240000	A.1.1.1.2.2.1.2.1	0.973913043478261	.	52000001	52240000	#FF0000	1	1
chr1	52240001	52480000	A.1.1.1.2.2.2.2.2.1	0.96195652173913	.	52240001	52480000	#FF0000	1	1
chr1	52480001	52760000	A.1.1.1.2.2.1.1.1.2	0.976086956521739	.	52480001	52760000	#FF0000	1	1
chr1	52760001	53080000	A.1.1.1.2.2.1.1.2	0.975	.	52760001	53080000	#FF0000	1	1
chr1	53080001	53360000	A.1.1.2.1.1.1.1.1.1.2	0.958695652173913	.	53080001	53360000	#FF0000	1	1
chr1	53360001	53520000	A.1.1.2.1.1.2.1.1.2	0.95	.	53360001	53520000	#FF0000	1	1
chr1	53520001	53720000	A.1.1.2.1.1.2.1.2	0.948913043478261	.	53520001	53720000	#FF0000	1	1
chr1	53720001	54080000	A.1.1.2.1.1.1.1.2.1	0.956521739130435	.	53720001	54080000	#FF0000	1	1
chr1	54080001	54200000	A.2.1.1.2.2.2.1.1.2.1	0.683695652173913	.	54080001	54200000	#FF9191	1	0.75
chr1	54200001	54360000	A.1.2.1.1.1.1.1.1.2	0.897826086956522	.	54200001	54360000	#FF4848	1	0.875
chr1	54360001	54640000	A.1.1.2.1.1.1.2.2	0.953260869565217	.	54360001	54640000	#FF0000	1	1
chr1	54640001	55040000	A.1.1.1.2.2.1.2.2	0.972826086956522	.	54640001	55040000	#FF0000	1	1
chr1	55040001	55120000	A.2.1.2.2.1.1.1	0.65	.	55040001	55120000	#FF9191	1	0.75
chr1	55120001	55320000	A.1.2.2.2.2.1.2.2.2	0.745652173913044	.	55120001	55320000	#FF4848	1	0.875
chr1	55320001	55560000	A.2.1.1.2.2.1.1.2.2.1	0.696739130434783	.	55320001	55560000	#FF9191	1	0.75
chr1	55560001	55720000	A.2.1.2.2.2.2.2.2.1	0.625	.	55560001	55720000	#FF9191	1	0.75
chr1	55720001	56080000	B.2.1.1.2.2.1.2.2.1	0.246739130434783	.	55720001	56080000	#4848FF	1	0.25
chr1	56080001	56160000	B.2.1.1.1.2.2.1.2.2.1	0.279347826086957	.	56080001	56160000	#4848FF	1	0.25
chr1	56160001	56240000	B.2.1.1.1.2.1.2.2.2	0.289130434782609	.	56160001	56240000	#4848FF	1	0.25
chr1	56240001	56480000	B.2.2.1.1.1.2.1.1.2	0.128260869565217	.	56240001	56480000	#0000FF	1	0.125
chr1	56480001	56640000	B.2.2.1.1.2.2.2.1.2	0.106521739130435	.	56480001	56640000	#0000FF	1	0.125
chr1	56640001	56800000	B.2.2.1.1.1.2.1.2.1	0.127173913043478	.	56640001	56800000	#0000FF	1	0.125
chr1	56800001	57080000	B.2.1.1.2.2.1.1.1.2.1	0.252173913043478	.	56800001	57080000	#4848FF	1	0.25
chr1	57080001	57360000	B.2.1.1.1.2.2.1.1.2.2	0.282608695652174	.	57080001	57360000	#4848FF	1	0.25
chr1	57360001	57560000	B.2.1.1.2.2.1.1.2.1	0.25	.	57360001	57560000	#4848FF	1	0.25
chr1	57560001	57640000	B.2.1.1.1.2.2.1.2.1.1	0.281521739130435	.	57560001	57640000	#4848FF	1	0.25
chr1	57640001	58160000	B.2.2.2.1.1.1.2.2	0.0402173913043478	.	57640001	58160000	#0000FF	1	0.125
chr1	58160001	58280000	B.2.1.1.2.1.1.1.2	0.270652173913043	.	58160001	58280000	#4848FF	1	0.25
chr1	58280001	58560000	B.2.2.1.1.1.2.1.1.1.2	0.129347826086957	.	58280001	58560000	#0000FF	1	0.125
chr1	58560001	58680000	B.2.1.1.1.2.1.2.2.1.2	0.290217391304348	.	58560001	58680000	#4848FF	1	0.25
chr1	58680001	58880000	B.2.2.1.1.2.2.1.1.1	0.11304347826087	.	58680001	58880000	#0000FF	1	0.125
chr1	58880001	59240000	B.1.2.1.1.1.1.1.2.2	0.445652173913043	.	58880001	59240000	#9191FF	1	0.375
chr1	59240001	59320000	B.1.2.1.1.2.2.2.2.1.2.1	0.415217391304348	.	59240001	59320000	#9191FF	1	0.375
chr1	59320001	59480000	B.2.1.1.2.1.1.1.1.2	0.271739130434783	.	59320001	59480000	#4848FF	1	0.25
chr1	59480001	59800000	B.2.2.1.1.2.2.1.2.1	0.110869565217391	.	59480001	59800000	#0000FF	1	0.125
chr1	59800001	60160000	B.2.2.1.1.2.2.1.2.2.1	0.109782608695652	.	59800001	60160000	#0000FF	1	0.125
chr1	60160001	60280000	B.2.1.1.1.2.1.2.2.1.1	0.291304347826087	.	60160001	60280000	#4848FF	1	0.25
chr1	60280001	60440000	B.2.1.1.2.2.2.1.1.2.2.2	0.240217391304348	.	60280001	60440000	#4848FF	1	0.25
chr1	60440001	60600000	B.2.1.1.2.1.1.2.2.1	0.266304347826087	.	60440001	60600000	#4848FF	1	0.25
chr1	60600001	60960000	B.2.2.2.1.1.1.2.1.2.1	0.0423913043478261	.	60600001	60960000	#0000FF	1	0.125
chr1	60960001	61200000	B.2.2.1.1.2.2.2.1.1	0.107608695652174	.	60960001	61200000	#0000FF	1	0.125
chr1	61200001	61480000	B.2.1.1.1.2.2.2.2.1	0.275	.	61200001	61480000	#4848FF	1	0.25
chr1	61480001	61640000	A.2.2.1.2.1.1.2.1.1	0.610869565217391	.	61480001	61640000	#FFDADA	1	0.625
chr1	61640001	61760000	A.2.2.2.1.2.2.2.2.1	0.581521739130435	.	61640001	61760000	#FFDADA	1	0.625
chr1	61760001	62120000	B.1.1.2.1.2.2.2.1.1.1	0.478260869565217	.	61760001	62120000	#DADAFF	1	0.5
chr1	62120001	62240000	A.2.1.2.2.2.1.1.2.2.2	0.63804347826087	.	62120001	62240000	#FF9191	1	0.75
chr1	62240001	62600000	B.1.1.1.2.1.2.2.2	0.51304347826087	.	62240001	62600000	#DADAFF	1	0.5
chr1	62600001	62680000	B.1.1.1.2.1.2.1.2.2.2	0.516304347826087	.	62600001	62680000	#DADAFF	1	0.5
chr1	62680001	63240000	A.2.1.1.2.2.1.2.1.2.2	0.689130434782609	.	62680001	63240000	#FF9191	1	0.75
chr1	63240001	63760000	B.2.1.1.1.1.1.2.2.2.1	0.310869565217391	.	63240001	63760000	#4848FF	1	0.25
chr1	63760001	64000000	A.2.2.2.1.1.1.2.1.1	0.595652173913043	.	63760001	64000000	#FFDADA	1	0.625
chr1	64000001	64360000	B.2.1.1.1.1.1.2.1.1	0.314130434782609	.	64000001	64360000	#4848FF	1	0.25
chr1	64360001	64640000	B.2.1.1.2.2.1.2.2.2	0.245652173913043	.	64360001	64640000	#4848FF	1	0.25
chr1	64640001	64880000	B.2.1.1.1.2.2.1.1.1.1	0.28804347826087	.	64640001	64880000	#4848FF	1	0.25
chr1	64880001	65000000	B.1.2.2.2.2.2.2.2.2	0.318478260869565	.	64880001	65000000	#9191FF	1	0.375
chr1	65000001	65160000	B.1.2.2.2.2.1.1.2.1.2	0.339130434782609	.	65000001	65160000	#9191FF	1	0.375
chr1	65160001	65360000	B.1.1.1.2.2.1.1.2.1	0.509782608695652	.	65160001	65360000	#DADAFF	1	0.5
chr1	65360001	65480000	A.2.1.2.2.2.2.2.2.2	0.623913043478261	.	65360001	65480000	#FF9191	1	0.75
chr1	65480001	65680000	A.2.2.2.1.2.2.2.2.2	0.580434782608696	.	65480001	65680000	#FFDADA	1	0.625
chr1	65680001	66000000	B.1.2.2.2.1.2.1	0.347826086956522	.	65680001	66000000	#9191FF	1	0.375
chr1	66000001	66080000	B.1.2.2.2.2.2.2.1.1.2.1	0.323913043478261	.	66000001	66080000	#9191FF	1	0.375
chr1	66080001	66200000	B.1.2.2.2.2.2.2.1.1.2.2	0.322826086956522	.	66080001	66200000	#9191FF	1	0.375
chr1	66200001	66520000	B.2.2.1.1.1.2.1.1.1.1.2.2	0.130434782608696	.	66200001	66520000	#0000FF	1	0.125
chr1	66520001	66600000	B.2.1.1.1.2.2.1.1.2.1.1	0.284782608695652	.	66520001	66600000	#4848FF	1	0.25
chr1	66600001	66880000	B.2.2.1.1.2.2.1.1.2	0.11195652173913	.	66600001	66880000	#0000FF	1	0.125
chr1	66880001	66960000	B.2.1.1.2.1.2.1.2	0.259782608695652	.	66880001	66960000	#4848FF	1	0.25
chr1	66960001	67040000	B.2.1.1.1.2.2.1.2.1.2	0.280434782608696	.	66960001	67040000	#4848FF	1	0.25
chr1	67040001	67360000	B.1.2.2.2.2.1.1.2.2.2	0.33695652173913	.	67040001	67360000	#9191FF	1	0.375
chr1	67360001	67520000	A.2.2.1.2.1.1.2.1.2	0.609782608695652	.	67360001	67520000	#FFDADA	1	0.625
chr1	67520001	67800000	B.1.1.2.2.2.2.2.2	0.454347826086957	.	67520001	67800000	#DADAFF	1	0.5
chr1	67800001	67960000	A.2.1.1.2.2.1.2.1.1.2.1	0.692391304347826	.	67800001	67960000	#FF9191	1	0.75
chr1	67960001	68240000	B.1.2.1.2.2.2.1.2	0.382608695652174	.	67960001	68240000	#9191FF	1	0.375
chr1	68240001	68600000	B.1.2.2.2.2.2.2.1.2	0.321739130434783	.	68240001	68600000	#9191FF	1	0.375
chr1	68600001	68800000	A.2.2.2.2.1.2.1.1.1.2	0.568478260869565	.	68600001	68800000	#FFDADA	1	0.625
chr1	68800001	69000000	B.1.1.2.1.2.1.2.2	0.481521739130435	.	68800001	69000000	#DADAFF	1	0.5
chr1	69000001	69240000	B.2.1.1.2.2.2.1.1.2.2.1	0.241304347826087	.	69000001	69240000	#4848FF	1	0.25
chr1	69240001	69520000	B.2.2.1.1.2.2.2.2.1	0.105434782608696	.	69240001	69520000	#0000FF	1	0.125
chr1	69520001	69840000	B.2.2.1.1.1.2.1.1.1.1.2.1	0.131521739130435	.	69520001	69840000	#0000FF	1	0.125
chr1	69840001	70240000	B.2.2.1.1.2.2.1.2.2.2	0.108695652173913	.	69840001	70240000	#0000FF	1	0.125
chr1	70240001	70320000	B.2.1.1.1.2.1.2.1.2.2	0.292391304347826	.	70240001	70320000	#4848FF	1	0.25
chr1	70320001	70640000	B.2.1.1.2.2.1.1.1.1	0.253260869565217	.	70320001	70640000	#4848FF	1	0.25
chr1	70640001	70880000	A.2.1.1.2.2.1.1.2.1.1	0.7	.	70640001	70880000	#FF9191	1	0.75
chr1	70880001	71560000	B.2.2.1.1.1.2.1.1.1.1.1	0.132608695652174	.	70880001	71560000	#0000FF	1	0.125
chr1	71560001	71880000	B.2.1.1.2.2.2.1.2.2	0.234782608695652	.	71560001	71880000	#4848FF	1	0.25
chr1	71880001	72120000	B.2.1.1.2.2.2.1.2.1.1.1	0.239130434782609	.	71880001	72120000	#4848FF	1	0.25
chr1	72120001	72280000	B.2.1.1.2.1.2.2.1.2	0.257608695652174	.	72120001	72280000	#4848FF	1	0.25
chr1	72280001	72400000	B.2.1.1.1.2.1.1.2.1.2	0.3	.	72280001	72400000	#4848FF	1	0.25
chr1	72400001	72520000	B.2.1.1.1.2.1.1.2.1.1	0.301086956521739	.	72400001	72520000	#4848FF	1	0.25
chr1	72520001	72760000	B.2.1.1.1.2.1.1.1.2.1	0.303260869565217	.	72520001	72760000	#4848FF	1	0.25
chr1	72760001	73080000	B.2.1.1.2.2.2.1.1.2.1.1	0.243478260869565	.	72760001	73080000	#4848FF	1	0.25
chr1	73080001	73240000	B.2.1.1.2.2.2.1.1.1	0.244565217391304	.	73080001	73240000	#4848FF	1	0.25
chr1	73240001	73360000	B.2.1.1.1.2.1.2.1.2.1.1.1	0.295652173913043	.	73240001	73360000	#4848FF	1	0.25
chr1	73360001	73520000	B.2.2.1.1.1.2.2.2.2.2	0.120652173913043	.	73360001	73520000	#0000FF	1	0.125
chr1	73520001	73680000	B.2.1.1.2.1.2.2.2.1.1	0.256521739130435	.	73520001	73680000	#4848FF	1	0.25
chr1	73680001	73800000	B.2.1.1.2.1.2.2.1.1	0.258695652173913	.	73680001	73800000	#4848FF	1	0.25
chr1	73800001	73920000	B.2.1.1.2.1.2.2.2.1.2	0.255434782608696	.	73800001	73920000	#4848FF	1	0.25
chr1	73920001	74080000	B.2.2.1.1.1.2.2.1.2	0.123913043478261	.	73920001	74080000	#0000FF	1	0.125
chr1	74080001	74240000	B.2.1.1.1.2.1.2.1.2.1.1.2	0.294565217391304	.	74080001	74240000	#4848FF	1	0.25
chr1	74240001	74600000	B.2.1.1.2.2.2.1.2.1.1.2	0.23804347826087	.	74240001	74600000	#4848FF	1	0.25
chr1	74600001	74680000	B.1.2.2.2.2.2.1.1.2	0.327173913043478	.	74600001	74680000	#9191FF	1	0.375
chr1	74680001	75240000	B.2.1.1.2.2.1.1.2.2	0.248913043478261	.	74680001	75240000	#4848FF	1	0.25
chr1	75240001	75480000	B.2.2.1.1.1.2.1.2.2	0.126086956521739	.	75240001	75480000	#0000FF	1	0.125
chr1	75480001	75800000	B.2.2.1.1.1.2.2.2.1	0.122826086956522	.	75480001	75800000	#0000FF	1	0.125
chr1	75800001	76200000	B.2.1.1.2.1.1.2.1.1	0.269565217391304	.	75800001	76200000	#4848FF	1	0.25
chr1	76200001	76280000	A.2.2.2.1.2.2.1.2	0.583695652173913	.	76200001	76280000	#FFDADA	1	0.625
chr1	76280001	76560000	B.2.1.1.1.2.1.1.1.1.2	0.304347826086957	.	76280001	76560000	#4848FF	1	0.25
chr1	76560001	76800000	B.2.1.1.2.2.2.2.2.2.2	0.226086956521739	.	76560001	76800000	#4848FF	1	0.25
chr1	76800001	76920000	B.2.1.1.1.2.2.1.1.2.1.2	0.283695652173913	.	76800001	76920000	#4848FF	1	0.25
chr1	76920001	77120000	B.2.2.1.1.2.1.2.2	0.114130434782609	.	76920001	77120000	#0000FF	1	0.125
chr1	77120001	77280000	B.2.1.1.2.2.2.1.1.2.1.2	0.242391304347826	.	77120001	77280000	#4848FF	1	0.25
chr1	77280001	77360000	B.2.1.1.2.1.1.1.1.1	0.272826086956522	.	77280001	77360000	#4848FF	1	0.25
chr1	77360001	77560000	B.2.1.1.2.2.2.2.2.1.2.1	0.229347826086957	.	77360001	77560000	#4848FF	1	0.25
chr1	77560001	77720000	B.1.2.1.1.2.2.2.2.1.1	0.416304347826087	.	77560001	77720000	#9191FF	1	0.375
chr1	77720001	78040000	B.1.2.1.1.2.2.1.1.1.2.2	0.422826086956522	.	77720001	78040000	#9191FF	1	0.375
chr1	78040001	78480000	A.1.2.2.2.2.1.1.1	0.755434782608696	.	78040001	78480000	#FF4848	1	0.875
chr1	78480001	78800000	B.1.2.1.1.2.2.1.1.1.1	0.425	.	78480001	78800000	#9191FF	1	0.375
chr1	78800001	78920000	B.2.1.1.1.2.1.1.2.2.2	0.297826086956522	.	78800001	78920000	#4848FF	1	0.25
chr1	78920001	79200000	B.2.1.1.2.2.2.2.2.1.1.1	0.231521739130435	.	78920001	79200000	#4848FF	1	0.25
chr1	79200001	79600000	B.2.2.1.1.2.1.1.2.1.2	0.117391304347826	.	79200001	79600000	#0000FF	1	0.125
chr1	79600001	79920000	B.2.2.1.1.2.1.1.2.1.1	0.118478260869565	.	79600001	79920000	#0000FF	1	0.125
chr1	79920001	80280000	B.2.2.2.1.1.2.1.1	0.0391304347826087	.	79920001	80280000	#0000FF	1	0.125
chr1	80280001	80480000	B.2.2.2.1.1.2.1.2.1	0.0380434782608696	.	80280001	80480000	#0000FF	1	0.125
chr1	80480001	80800000	B.2.2.2.1.1.2.1.2.2	0.0369565217391304	.	80480001	80800000	#0000FF	1	0.125
chr1	80800001	80960000	B.2.1.1.2.1.2.2.2.2	0.254347826086956	.	80800001	80960000	#4848FF	1	0.25
chr1	80960001	81080000	B.2.1.1.1.2.1.2.1.2.1.2	0.293478260869565	.	80960001	81080000	#4848FF	1	0.25
chr1	81080001	81400000	B.2.2.1.1.1.2.2.2.2.1	0.121739130434783	.	81080001	81400000	#0000FF	1	0.125
chr1	81400001	81760000	B.2.2.1.1.2.1.2.1	0.115217391304348	.	81400001	81760000	#0000FF	1	0.125
chr1	81760001	82240000	B.2.2.1.1.2.2.2.2.2	0.104347826086957	.	81760001	82240000	#0000FF	1	0.125
chr1	82240001	82440000	B.2.1.1.2.2.2.2.2.1.1.2	0.230434782608696	.	82240001	82440000	#4848FF	1	0.25
chr1	82440001	82840000	B.2.2.1.1.2.1.1.2.2	0.116304347826087	.	82440001	82840000	#0000FF	1	0.125
chr1	82840001	82960000	B.2.1.1.2.1.2.1.1.1.1	0.26304347826087	.	82840001	82960000	#4848FF	1	0.25
chr1	82960001	83680000	B.2.2.2.1.2.2.2	0.0304347826086957	.	82960001	83680000	#0000FF	1	0.125
chr1	83680001	83800000	B.1.2.2.2.2.2.1.2	0.326086956521739	.	83680001	83800000	#9191FF	1	0.375
chr1	83800001	84440000	B.2.2.2.1.1.2.2.1	0.0358695652173913	.	83800001	84440000	#0000FF	1	0.125
chr1	84440001	84520000	B.1.2.1.1.2.2.2.2.2.1	0.41304347826087	.	84440001	84520000	#9191FF	1	0.375
chr1	84520001	84600000	B.1.1.2.1.2.1.2.1	0.482608695652174	.	84520001	84600000	#DADAFF	1	0.5
chr1	84600001	84920000	B.1.2.2.2.2.1.2.2.2.2	0.330434782608696	.	84600001	84920000	#9191FF	1	0.375
chr1	84920001	85160000	B.1.1.1.2.1.1.2.1	0.525	.	84920001	85160000	#DADAFF	1	0.5
chr1	85160001	85480000	B.1.2.2.2.2.1.2.2.2.1	0.331521739130435	.	85160001	85480000	#9191FF	1	0.375
chr1	85480001	85640000	B.1.1.1.2.1.2.1.1.1.1	0.521739130434783	.	85480001	85640000	#DADAFF	1	0.5
chr1	85640001	85760000	A.2.2.2.1.2.2.1.1	0.584782608695652	.	85640001	85760000	#FFDADA	1	0.625
chr1	85760001	85960000	A.2.2.2.1.1.1.2.2.1	0.593478260869565	.	85760001	85960000	#FFDADA	1	0.625
chr1	85960001	86080000	A.2.1.1.2.2.1.1.1.1.2	0.705434782608696	.	85960001	86080000	#FF9191	1	0.75
chr1	86080001	86200000	A.2.2.2.1.1.1.2.2.2.2	0.591304347826087	.	86080001	86200000	#FFDADA	1	0.625
chr1	86200001	86400000	B.1.2.1.1.2.2.2.2.1.2.2	0.414130434782609	.	86200001	86400000	#9191FF	1	0.375
chr1	86400001	86560000	B.2.1.1.1.2.1.1.1.1.1	0.305434782608696	.	86400001	86560000	#4848FF	1	0.25
chr1	86560001	86800000	B.2.1.1.2.2.2.2.2.2.1	0.227173913043478	.	86560001	86800000	#4848FF	1	0.25
chr1	86800001	87280000	B.2.1.1.1.1.1.1.2.2	0.315217391304348	.	86800001	87280000	#4848FF	1	0.25
chr1	87280001	87400000	A.2.1.1.2.2.1.2.2.2	0.68695652173913	.	87280001	87400000	#FF9191	1	0.75
chr1	87400001	87560000	A.2.2.1.2.2.1.1.2.2	0.602173913043478	.	87400001	87560000	#FFDADA	1	0.625
chr1	87560001	87880000	B.2.1.1.1.2.2.1.2.2.2	0.278260869565217	.	87560001	87880000	#4848FF	1	0.25
chr1	87880001	88000000	B.2.1.1.1.2.1.1.2.2.1	0.298913043478261	.	87880001	88000000	#4848FF	1	0.25
chr1	88000001	88200000	B.2.1.1.2.1.1.2.2.2.2	0.264130434782609	.	88000001	88200000	#4848FF	1	0.25
chr1	88200001	88360000	B.2.1.1.2.2.2.2.2.1.2.2	0.228260869565217	.	88200001	88360000	#4848FF	1	0.25
chr1	88360001	88560000	B.2.1.1.1.2.2.2.2.2	0.273913043478261	.	88360001	88560000	#4848FF	1	0.25
chr1	88560001	89080000	B.2.2.2.1.2.2.1	0.0315217391304348	.	88560001	89080000	#0000FF	1	0.125
chr1	89080001	89400000	A.2.1.2.2.2.2.1.1.2.2.2	0.628260869565217	.	89080001	89400000	#FF9191	1	0.75
chr1	89400001	89880000	B.2.1.1.2.2.1.1.1.2.2	0.251086956521739	.	89400001	89880000	#4848FF	1	0.25
chr1	89880001	90240000	B.1.1.1.2.1.1.2.2.1	0.523913043478261	.	89880001	90240000	#DADAFF	1	0.5
chr1	90240001	90520000	A.1.2.2.2.2.1.2.1.1.2	0.75	.	90240001	90520000	#FF4848	1	0.875
chr1	90520001	91080000	B.2.1.1.1.2.2.2.1.2	0.276086956521739	.	90520001	91080000	#4848FF	1	0.25
chr1	91080001	91360000	B.1.2.1.1.2.2.1.1.2	0.421739130434783	.	91080001	91360000	#9191FF	1	0.375
chr1	91360001	91520000	A.2.1.1.2.2.2.1.1.1.2	0.684782608695652	.	91360001	91520000	#FF9191	1	0.75
chr1	91520001	91680000	B.1.1.1.2.1.2.1.1.2	0.519565217391304	.	91520001	91680000	#DADAFF	1	0.5
chr1	91680001	91920000	A.2.2.2.1.1.1.2.2.2.1	0.592391304347826	.	91680001	91920000	#FFDADA	1	0.625
chr1	91920001	92320000	A.2.1.1.2.2.2.2.2.1	0.676086956521739	.	91920001	92320000	#FF9191	1	0.75
chr1	92320001	92680000	A.1.2.2.2.2.1.1.2.2.1	0.753260869565217	.	92320001	92680000	#FF4848	1	0.875
chr1	92680001	92800000	A.1.2.2.2.2.1.2.1.2	0.748913043478261	.	92680001	92800000	#FF4848	1	0.875
chr1	92800001	92880000	A.2.1.2.2.2.1.2.1	0.63695652173913	.	92800001	92880000	#FF9191	1	0.75
chr1	92880001	93120000	A.2.1.1.2.2.1.1.2.1.2.1	0.698913043478261	.	92880001	93120000	#FF9191	1	0.75
chr1	93120001	93280000	A.1.2.2.2.2.1.2.2.1.1	0.747826086956522	.	93120001	93280000	#FF4848	1	0.875
chr1	93280001	93560000	A.1.1.2.1.1.2.2.1.2	0.945652173913043	.	93280001	93560000	#FF0000	1	1
chr1	93560001	93680000	A.1.2.1.1.1.2.2.1.1	0.891304347826087	.	93560001	93680000	#FF4848	1	0.875
chr1	93680001	93960000	A.1.2.2.2.2.1.1.2.2.2	0.752173913043478	.	93680001	93960000	#FF4848	1	0.875
chr1	93960001	94360000	A.2.1.1.2.2.1.2.1.1.1.2	0.693478260869565	.	93960001	94360000	#FF9191	1	0.75
chr1	94360001	94880000	B.1.2.1.1.1.1.1.1.2	0.448913043478261	.	94360001	94880000	#9191FF	1	0.375
chr1	94880001	95000000	B.1.1.1.2.1.2.1.2.1	0.518478260869565	.	94880001	95000000	#DADAFF	1	0.5
chr1	95000001	95280000	B.1.2.2.2.2.2.2.2.1.1	0.320652173913043	.	95000001	95280000	#9191FF	1	0.375
chr1	95280001	95520000	A.2.2.1.2.1.1.2.2	0.608695652173913	.	95280001	95520000	#FFDADA	1	0.625
chr1	95520001	95720000	B.1.2.2.2.2.2.2.1.1.1	0.325	.	95520001	95720000	#9191FF	1	0.375
chr1	95720001	95960000	B.2.1.1.2.2.2.1.2.1.2.1	0.23695652173913	.	95720001	95960000	#4848FF	1	0.25
chr1	95960001	96120000	B.2.1.1.2.2.2.2.1.2	0.232608695652174	.	95960001	96120000	#4848FF	1	0.25
chr1	96120001	96240000	B.2.1.1.2.1.1.2.2.2.1	0.265217391304348	.	96120001	96240000	#4848FF	1	0.25
chr1	96240001	96800000	B.2.2.2.1.1.2.2.2	0.0347826086956522	.	96240001	96800000	#0000FF	1	0.125
chr1	96800001	97320000	B.2.1.1.1.1.1.1.1	0.317391304347826	.	96800001	97320000	#4848FF	1	0.25
chr1	97320001	97600000	B.2.1.1.2.2.2.2.1.1	0.233695652173913	.	97320001	97600000	#4848FF	1	0.25
chr1	97600001	97960000	B.2.2.1.1.1.2.2.1.1	0.125	.	97600001	97960000	#0000FF	1	0.125
chr1	97960001	98080000	B.2.1.1.2.1.2.1.1.1.2	0.26195652173913	.	97960001	98080000	#4848FF	1	0.25
chr1	98080001	98200000	B.2.1.1.2.1.2.1.1.2	0.260869565217391	.	98080001	98200000	#4848FF	1	0.25
chr1	98200001	98600000	B.2.2.1.1.2.1.1.1	0.119565217391304	.	98200001	98600000	#0000FF	1	0.125
chr1	98600001	98920000	B.2.1.1.2.2.2.1.2.1.2.2	0.235869565217391	.	98600001	98920000	#4848FF	1	0.25
chr1	98920001	99160000	B.2.1.1.1.2.1.1.1.2.2	0.302173913043478	.	98920001	99160000	#4848FF	1	0.25
chr1	99160001	99640000	B.1.2.2.2.2.1.1.2.1.1.1	0.341304347826087	.	99160001	99640000	#9191FF	1	0.375
chr1	99640001	99760000	B.1.2.1.1.2.1.2.1.1.1	0.432608695652174	.	99640001	99760000	#9191FF	1	0.375
chr1	99760001	99880000	B.1.1.2.1.2.1.1.1.2	0.484782608695652	.	99760001	99880000	#DADAFF	1	0.5
chr1	99880001	100240000	B.1.1.1.2.1.1.2.2.2	0.522826086956522	.	99880001	100240000	#DADAFF	1	0.5
chr1	100240001	100440000	A.2.1.1.2.2.1.2.2.1	0.68804347826087	.	100240001	100440000	#FF9191	1	0.75
chr1	100440001	100640000	A.2.1.1.2.2.1.1.2.1.2.2	0.697826086956522	.	100440001	100640000	#FF9191	1	0.75
chr1	100640001	100760000	A.2.1.2.2.2.1.1.1	0.641304347826087	.	100640001	100760000	#FF9191	1	0.75
chr1	100760001	101000000	A.2.1.2.2.2.1.1.2.2.1	0.639130434782609	.	100760001	101000000	#FF9191	1	0.75
chr1	101000001	101360000	B.1.2.2.2.2.1.1.2.2.1	0.33804347826087	.	101000001	101360000	#9191FF	1	0.375
chr1	101360001	101640000	B.1.1.2.1.2.2.1.1	0.480434782608696	.	101360001	101640000	#DADAFF	1	0.5
chr1	101640001	101800000	B.1.1.2.1.2.2.1.2	0.479347826086957	.	101640001	101800000	#DADAFF	1	0.5
chr1	101800001	101920000	B.1.2.2.2.2.2.1.1.1.1	0.329347826086957	.	101800001	101920000	#9191FF	1	0.375
chr1	101920001	102200000	B.2.1.1.1.2.2.2.1.1	0.277173913043478	.	101920001	102200000	#4848FF	1	0.25
chr1	102200001	102560000	B.2.1.1.2.1.1.2.1.2.1	0.268478260869565	.	102200001	102560000	#4848FF	1	0.25
chr1	102560001	102760000	B.2.1.1.1.2.2.1.1.1.2.2	0.285869565217391	.	102560001	102760000	#4848FF	1	0.25
chr1	102760001	102920000	B.2.1.1.1.2.2.1.1.1.2.1	0.28695652173913	.	102760001	102920000	#4848FF	1	0.25
chr1	102920001	103320000	B.1.2.1.1.2.2.1.2.2.2	0.418478260869565	.	102920001	103320000	#9191FF	1	0.375
chr1	103320001	103480000	A.2.2.1.2.2.1.1.1	0.605434782608696	.	103320001	103480000	#FFDADA	1	0.625
chr1	103480001	103760000	A.2.1.2.2.2.2.1.1.2.2.1	0.629347826086956	.	103480001	103760000	#FF9191	1	0.75
chr1	103760001	103800000	B.1.1.1.2.1.2.1.2.2.1	0.517391304347826	.	103760001	103800000	#DADAFF	1	0.5
chr1	103880001	103920000	B.1.1.1.2.1.2.1.2.2.1	0.517391304347826	.	103880001	103920000	#DADAFF	1	0.5
chr1	104000001	104120000	B.1.1.1.2.1.2.1.2.2.1	0.517391304347826	.	104000001	104120000	#DADAFF	1	0.5
chr1	104120001	104200000	B.1.2.1.1.2.2.1.1.1.2.1	0.423913043478261	.	104120001	104200000	#9191FF	1	0.375
chr1	104280001	104640000	B.1.2.1.1.2.2.1.1.1.2.1	0.423913043478261	.	104280001	104640000	#9191FF	1	0.375
chr1	104640001	104800000	B.1.2.1.1.2.1.2.2.2.1	0.427173913043478	.	104640001	104800000	#9191FF	1	0.375
chr1	104800001	105040000	B.1.2.1.1.2.2.1.2.1	0.420652173913043	.	104800001	105040000	#9191FF	1	0.375
chr1	105040001	105280000	B.1.2.2.2.2.1.1.1	0.342391304347826	.	105040001	105280000	#9191FF	1	0.375
chr1	105280001	105440000	B.1.2.1.1.2.1.2.1.2.1	0.430434782608696	.	105280001	105440000	#9191FF	1	0.375
chr1	105440001	105960000	B.1.2.2.2.2.1.1.2.1.1.2	0.340217391304348	.	105440001	105960000	#9191FF	1	0.375
chr1	105960001	106120000	B.1.2.1.1.2.2.2.2.2.2	0.41195652173913	.	105960001	106120000	#9191FF	1	0.375
chr1	106120001	106320000	B.1.2.1.1.2.1.1.2.2	0.433695652173913	.	106120001	106320000	#9191FF	1	0.375
chr1	106320001	106680000	B.1.1.2.1.2.2.2.1.2.2.1	0.473913043478261	.	106320001	106680000	#DADAFF	1	0.5
chr1	106680001	107000000	B.1.1.2.1.2.2.2.2	0.471739130434783	.	106680001	107000000	#DADAFF	1	0.5
chr1	107000001	107360000	B.1.2.1.1.2.1.1.1	0.435869565217391	.	107000001	107360000	#9191FF	1	0.375
chr1	107360001	107520000	B.1.1.2.1.2.2.2.1.2.1.2	0.475	.	107360001	107520000	#DADAFF	1	0.5
chr1	107520001	107800000	B.1.2.1.1.1.1.1.1.1.2.1	0.451086956521739	.	107520001	107800000	#9191FF	1	0.375
chr1	107800001	108000000	B.1.2.2.2.2.2.2.2.1.2	0.319565217391304	.	107800001	108000000	#9191FF	1	0.375
chr1	108000001	108280000	B.1.2.2.2.2.1.2.2.1.1	0.333695652173913	.	108000001	108280000	#9191FF	1	0.375
chr1	108280001	108360000	B.1.2.1.1.2.1.2.2.2.2	0.426086956521739	.	108280001	108360000	#9191FF	1	0.375
chr1	108360001	108760000	B.2.1.1.1.1.1.1.2.1	0.316304347826087	.	108360001	108760000	#4848FF	1	0.25
chr1	108760001	108800000	B.1.2.1.1.2.1.2.2.1	0.428260869565217	.	108760001	108800000	#9191FF	1	0.375
chr1	108840001	108920000	B.1.2.1.1.2.1.2.2.1	0.428260869565217	.	108840001	108920000	#9191FF	1	0.375
chr1	109000001	109240000	A.2.2.2.1.2.2.2.1	0.582608695652174	.	109000001	109240000	#FFDADA	1	0.625
chr1	109240001	109440000	A.2.1.1.2.2.1.2.1.1.1.1	0.694565217391304	.	109240001	109440000	#FF9191	1	0.75
chr1	109440001	109720000	A.1.2.1.2.2.1.2.1.2.2	0.831521739130435	.	109440001	109720000	#FF4848	1	0.875
chr1	109720001	110040000	A.1.1.2.1.1.1.1.2.2	0.955434782608696	.	109720001	110040000	#FF0000	1	1
chr1	110040001	110120000	A.1.2.2.1.1.1.2.2.2	0.803260869565217	.	110040001	110120000	#FF4848	1	0.875
chr1	110120001	110320000	A.1.1.2.1.2.2.1.1.2	0.929347826086957	.	110120001	110320000	#FF0000	1	1
chr1	110320001	110560000	A.1.1.2.1.1.2.1.1.1.2	0.951086956521739	.	110320001	110560000	#FF0000	1	1
chr1	110560001	110840000	A.2.1.1.2.2.2.2.1.1.2	0.678260869565217	.	110560001	110840000	#FF9191	1	0.75
chr1	110840001	111000000	A.2.1.1.2.2.1.1.1.2.2	0.701086956521739	.	110840001	111000000	#FF9191	1	0.75
chr1	111000001	111520000	B.1.2.1.1.1.1.1.1.1.2.2	0.45	.	111000001	111520000	#9191FF	1	0.375
chr1	111520001	111640000	B.1.1.2.1.2.1.1.2	0.483695652173913	.	111520001	111640000	#DADAFF	1	0.5
chr1	111640001	112000000	B.1.1.1.2.2.1.2.1.2	0.505434782608696	.	111640001	112000000	#DADAFF	1	0.5
chr1	112000001	112320000	A.1.2.2.2.2.1.2.2.1.2	0.746739130434783	.	112000001	112320000	#FF4848	1	0.875
chr1	112320001	112560000	B.1.2.1.1.1.1.1.1.1.1.2	0.452173913043478	.	112320001	112560000	#9191FF	1	0.375
chr1	112560001	112920000	B.1.2.1.1.1.1.1.1.1.1.1	0.453260869565217	.	112560001	112920000	#9191FF	1	0.375
chr1	112920001	113240000	A.1.2.1.2.2.1.2.1.1.1	0.835869565217391	.	112920001	113240000	#FF4848	1	0.875
chr1	113240001	113360000	A.2.2.1.2.2.1.1.2.1.2	0.603260869565217	.	113240001	113360000	#FFDADA	1	0.625
chr1	113360001	113680000	A.1.2.1.2.2.1.1.2.1.1	0.839130434782609	.	113360001	113680000	#FF4848	1	0.875
chr1	113680001	114160000	B.1.1.1.2.1.1.1.2	0.526086956521739	.	113680001	114160000	#DADAFF	1	0.5
chr1	114160001	114560000	A.2.1.2.2.2.2.1.1.1.1.1	0.633695652173913	.	114160001	114560000	#FF9191	1	0.75
chr1	114560001	114960000	B.1.1.2.1.1.1.2.1	0.498913043478261	.	114560001	114960000	#DADAFF	1	0.5
chr1	114960001	115080000	A.2.1.2.2.2.1.2.2.2	0.634782608695652	.	114960001	115080000	#FF9191	1	0.75
chr1	115080001	115320000	A.2.1.2.2.2.2.1.1.1.1.2	0.632608695652174	.	115080001	115320000	#FF9191	1	0.75
chr1	115320001	115520000	B.1.2.1.1.2.1.2.1.1.2	0.431521739130435	.	115320001	115520000	#9191FF	1	0.375
chr1	115520001	115680000	B.1.2.2.2.2.1.2.2.1.2	0.332608695652174	.	115520001	115680000	#9191FF	1	0.375
chr1	115680001	116080000	B.2.2.1.1.1.1	0.133695652173913	.	115680001	116080000	#0000FF	1	0.125
chr1	116080001	116360000	B.1.2.2.2.2.1.2.1.1	0.335869565217391	.	116080001	116360000	#9191FF	1	0.375
chr1	116360001	116680000	B.2.1.1.2.1.1.2.1.2.2	0.267391304347826	.	116360001	116680000	#4848FF	1	0.25
chr1	116680001	116800000	B.1.2.2.2.2.2.1.1.1.2	0.328260869565217	.	116680001	116800000	#9191FF	1	0.375
chr1	116800001	117120000	B.1.2.1.1.2.2.1.2.2.1	0.419565217391304	.	116800001	117120000	#9191FF	1	0.375
chr1	117120001	117440000	A.2.2.2.1.1.1.1.1	0.597826086956522	.	117120001	117440000	#FFDADA	1	0.625
chr1	117440001	117600000	A.2.2.1.2.2.1.1.2.1.1	0.604347826086956	.	117440001	117600000	#FFDADA	1	0.625
chr1	117600001	117880000	B.1.1.1.2.1.1.1.1	0.527173913043478	.	117600001	117880000	#DADAFF	1	0.5
chr1	117880001	117960000	B.1.1.2.1.2.1.1.1.1	0.485869565217391	.	117880001	117960000	#DADAFF	1	0.5
chr1	117960001	118240000	B.1.1.1.2.1.2.1.1.1.2	0.520652173913044	.	117960001	118240000	#DADAFF	1	0.5
chr1	118240001	118360000	B.1.2.1.1.2.1.2.1.2.2	0.429347826086957	.	118240001	118360000	#9191FF	1	0.375
chr1	118360001	118640000	B.1.1.2.1.2.2.2.1.2.1.1	0.476086956521739	.	118360001	118640000	#DADAFF	1	0.5
chr1	118640001	118880000	B.1.1.2.1.2.2.2.1.2.2.2	0.472826086956522	.	118640001	118880000	#DADAFF	1	0.5
chr1	118880001	119000000	B.1.2.1.1.2.1.1.2.1	0.434782608695652	.	118880001	119000000	#9191FF	1	0.375
chr1	119000001	119520000	B.1.2.2.2.2.1.2.1.2	0.334782608695652	.	119000001	119520000	#9191FF	1	0.375
chr1	119520001	120080000	B.1.1.2.1.2.2.2.1.1.2	0.477173913043478	.	119520001	120080000	#DADAFF	1	0.5
chr1	120080001	120560000	A.2.2.2.1.1.1.1.2	0.596739130434783	.	120080001	120560000	#FFDADA	1	0.625
chr1	120560001	120720000	A.2.1.2.2.2.1.2.2.1	0.635869565217391	.	120560001	120720000	#FF9191	1	0.75
chr1	120760001	120800000	A.2.1.2.2.2.1.2.2.1	0.635869565217391	.	120760001	120800000	#FF9191	1	0.75
chr1	120800001	120960000	A.2.2.2.1.2.1.2	0.585869565217391	.	120800001	120960000	#FFDADA	1	0.625
chr1	121080001	121120000	A.2.2.2.1.2.1.2	0.585869565217391	.	121080001	121120000	#FFDADA	1	0.625
chr1	121120001	121320000	B.1.1.1.2.1.2.2.1.1	0.515217391304348	.	121120001	121320000	#DADAFF	1	0.5
chr1	121320001	121520000	B.1.1.1.2.1.2.2.1.2	0.514130434782609	.	121320001	121520000	#DADAFF	1	0.5
chr1	142560001	142680000	B.1.2.1.1.2.2.2.1	0.417391304347826	.	142560001	142680000	#9191FF	1	0.375
chr1	143120001	143320000	B.1.2.1.2.1.2.1.1.1	0.397826086956522	.	143120001	143320000	#9191FF	1	0.375
chr1	143720001	143800000	A.2.1.2.1.2.1.2.2	0.656521739130435	.	143720001	143800000	#FF9191	1	0.75
chr1	143920001	144040000	A.2.1.2.1.2.1.2.2	0.656521739130435	.	143920001	144040000	#FF9191	1	0.75
chr1	144040001	144080000	A.2.2.2.1.2.1.1	0.58695652173913	.	144040001	144080000	#FFDADA	1	0.625
chr1	144520001	144560000	A.2.2.2.1.2.1.1	0.58695652173913	.	144520001	144560000	#FFDADA	1	0.625
chr1	144600001	144720000	A.2.2.2.1.2.1.1	0.58695652173913	.	144600001	144720000	#FFDADA	1	0.625
chr1	144800001	145120000	A.1.2.2.2.2.2.2.1	0.73804347826087	.	144800001	145120000	#FF4848	1	0.875
chr1	145120001	145280000	A.2.1.1.1.2.1.2.2	0.720652173913043	.	145120001	145280000	#FF9191	1	0.75
chr1	145280001	145320000	A.1.1.1.2.1.1.1.1.1	0.995652173913044	.	145280001	145320000	#FF0000	1	1
chr1	145360001	145840000	A.1.1.1.2.1.1.1.1.1	0.995652173913044	.	145360001	145840000	#FF0000	1	1
chr1	146360001	146400000	A.2.2.1.1.2.1.2.1	0.616304347826087	.	146360001	146400000	#FFDADA	1	0.625
chr1	146440001	146480000	A.2.2.1.1.2.1.2.1	0.616304347826087	.	146440001	146480000	#FFDADA	1	0.625
chr1	146480001	146760000	B.1.1.1.1.2.2.2.1.2.1	0.530434782608696	.	146480001	146760000	#DADAFF	1	0.5
chr1	146760001	146960000	B.1.1.2.2.1.2.1.1.1	0.466304347826087	.	146760001	146960000	#DADAFF	1	0.5
chr1	146960001	147400000	A.2.2.2.2.2.1.1.2	0.558695652173913	.	146960001	147400000	#FFDADA	1	0.625
chr1	147400001	147440000	A.2.2.1.1.2.1.1.2.2	0.617391304347826	.	147400001	147440000	#FFDADA	1	0.625
chr1	147680001	147840000	A.2.2.1.1.2.1.1.2.2	0.617391304347826	.	147680001	147840000	#FFDADA	1	0.625
chr1	147880001	147960000	A.2.2.1.1.2.1.1.1.1	0.620652173913044	.	147880001	147960000	#FFDADA	1	0.625
chr1	148000001	148040000	A.2.2.1.1.2.1.1.1.1	0.620652173913044	.	148000001	148040000	#FFDADA	1	0.625
chr1	148160001	148280000	A.2.2.1.1.2.1.2.2	0.615217391304348	.	148160001	148280000	#FFDADA	1	0.625
chr1	148320001	148360000	A.2.2.1.1.2.1.2.2	0.615217391304348	.	148320001	148360000	#FFDADA	1	0.625
chr1	148520001	148600000	A.2.2.1.1.2.1.2.2	0.615217391304348	.	148520001	148600000	#FFDADA	1	0.625
chr1	148640001	148680000	B.1.1.2.2.1.2.1.2.1.2	0.46304347826087	.	148640001	148680000	#DADAFF	1	0.5
chr1	148840001	148960000	B.1.1.2.2.1.2.1.2.1.2	0.46304347826087	.	148840001	148960000	#DADAFF	1	0.5
chr1	149000001	149200000	B.1.1.2.2.1.2.1.2.1.2	0.46304347826087	.	149000001	149200000	#DADAFF	1	0.5
chr1	149200001	149440000	B.1.1.1.1.2.2.2.1.2.2	0.529347826086957	.	149200001	149440000	#DADAFF	1	0.5
chr1	149560001	149760000	A.2.2.1.1.2.1.1.1.2	0.619565217391304	.	149560001	149760000	#FFDADA	1	0.625
chr1	149760001	150200000	A.1.1.1.2.1.1.2.2.2.1.2	0.98695652173913	.	149760001	150200000	#FF0000	1	1
chr1	150200001	150480000	A.1.1.1.2.1.1.2.2.2.2	0.985869565217391	.	150200001	150480000	#FF0000	1	1
chr1	150480001	150560000	A.1.2.1.2.2.2.2.1.2.1	0.818478260869565	.	150480001	150560000	#FF4848	1	0.875
chr1	150560001	150760000	A.1.1.2.2.1.1.2.1.1.1	0.923913043478261	.	150560001	150760000	#FF0000	1	1
chr1	150760001	151000000	A.1.1.2.2.1.1.2.1.1.2.2	0.920652173913043	.	150760001	151000000	#FF0000	1	1
chr1	151000001	151280000	A.1.1.1.2.1.2.1.1.2	0.982608695652174	.	151000001	151280000	#FF0000	1	1
chr1	151280001	151360000	A.1.2.1.2.2.2.2.1.1.1	0.820652173913043	.	151280001	151360000	#FF4848	1	0.875
chr1	151360001	151520000	A.1.2.1.2.2.2.2.2.2	0.815217391304348	.	151360001	151520000	#FF4848	1	0.875
chr1	151520001	151800000	A.1.2.1.2.2.2.2.2.1	0.816304347826087	.	151520001	151800000	#FF4848	1	0.875
chr1	151800001	152120000	B.1.1.1.1.2.1	0.53695652173913	.	151800001	152120000	#DADAFF	1	0.5
chr1	152120001	152480000	B.2.1.2.1.1.2.2.2.2	0.21195652173913	.	152120001	152480000	#4848FF	1	0.25
chr1	152480001	152680000	B.2.1.2.1.1.2.1.1.2	0.218478260869565	.	152480001	152680000	#4848FF	1	0.25
chr1	152680001	152840000	B.2.1.2.1.1.2.1.1.1	0.219565217391304	.	152680001	152840000	#4848FF	1	0.25
chr1	152840001	152960000	B.2.1.2.1.1.1.1.1	0.225	.	152840001	152960000	#4848FF	1	0.25
chr1	152960001	153280000	B.1.2.2.1.1.1.1.1.2.1	0.379347826086956	.	152960001	153280000	#9191FF	1	0.375
chr1	153280001	153480000	A.2.2.2.2.2.1.1.1.1	0.560869565217391	.	153280001	153480000	#FFDADA	1	0.625
chr1	153480001	153760000	A.1.2.2.2.1.1.1.1.1.2.2	0.780434782608696	.	153480001	153760000	#FF4848	1	0.875
chr1	153760001	153960000	A.1.1.2.2.1.2.1.1.1	0.914130434782609	.	153760001	153960000	#FF0000	1	1
chr1	153960001	154120000	A.1.2.1.2.2.2.2.1.1.2	0.819565217391304	.	153960001	154120000	#FF4848	1	0.875
chr1	154120001	154440000	A.1.1.2.2.1.1.2.1.1.2.1.2	0.921739130434783	.	154120001	154440000	#FF0000	1	1
chr1	154440001	154600000	A.1.2.1.2.2.2.1.1.2	0.828260869565217	.	154440001	154600000	#FF4848	1	0.875
chr1	154600001	154680000	A.1.2.2.2.1.2.2.2.2	0.756521739130435	.	154600001	154680000	#FF4848	1	0.875
chr1	154680001	154840000	A.1.2.1.2.2.2.2.1.2.2	0.817391304347826	.	154680001	154840000	#FF4848	1	0.875
chr1	154840001	155160000	A.1.1.2.2.1.1.2.1.1.2.1.1	0.922826086956522	.	154840001	155160000	#FF0000	1	1
chr1	155160001	155280000	A.1.1.2.2.1.2.2.1.2	0.908695652173913	.	155160001	155280000	#FF0000	1	1
chr1	155280001	155480000	A.1.1.1.2.1.1.2.2.2.1.1	0.98804347826087	.	155280001	155480000	#FF0000	1	1
chr1	155480001	155760000	A.1.2.1.2.2.2.1.1.1	0.829347826086957	.	155480001	155760000	#FF4848	1	0.875
chr1	155760001	155960000	A.1.1.2.2.1.1.1.1	0.926086956521739	.	155760001	155960000	#FF0000	1	1
chr1	155960001	156160000	A.1.1.2.2.1.2.1.2.2	0.910869565217391	.	155960001	156160000	#FF0000	1	1
chr1	156160001	156280000	A.1.1.2.2.1.1.1.2	0.925	.	156160001	156280000	#FF0000	1	1
chr1	156280001	156360000	A.1.1.2.2.1.2.2.2	0.907608695652174	.	156280001	156360000	#FF0000	1	1
chr1	156360001	156680000	A.1.1.1.1.2	0.996739130434783	.	156360001	156680000	#FF0000	1	1
chr1	156680001	156920000	A.1.1.1.2.1.1.1.1.2.1	0.994565217391304	.	156680001	156920000	#FF0000	1	1
chr1	156920001	157120000	A.1.2.1.2.1.2.1.2.2.2	0.848913043478261	.	156920001	157120000	#FF4848	1	0.875
chr1	157120001	157440000	B.1.2.1.2.2.1.1.2.1	0.391304347826087	.	157120001	157440000	#9191FF	1	0.375
chr1	157440001	157560000	B.1.2.2.1.1.1.2.1.1	0.372826086956522	.	157440001	157560000	#9191FF	1	0.375
chr1	157560001	157920000	B.2.1.2.2.2.1.2.2.1	0.158695652173913	.	157560001	157920000	#4848FF	1	0.25
chr1	157920001	158080000	A.2.2.2.2.1.1.1.2.2	0.575	.	157920001	158080000	#FFDADA	1	0.625
chr1	158080001	158320000	B.2.1.2.2.2.2.1.1.2.1	0.151086956521739	.	158080001	158320000	#4848FF	1	0.25
chr1	158320001	158600000	B.2.2.1.2.2.2.1.2.1.1.2	0.0619565217391304	.	158320001	158600000	#0000FF	1	0.125
chr1	158600001	158840000	B.2.1.2.2.2.2.1.2.2.2.1	0.145652173913043	.	158600001	158840000	#4848FF	1	0.25
chr1	158840001	158960000	B.2.2.1.2.2.2.1.2.2.1	0.058695652173913	.	158840001	158960000	#0000FF	1	0.125
chr1	158960001	159200000	B.2.1.2.2.2.1.2.2.2.2.1.1	0.156521739130435	.	158960001	159200000	#4848FF	1	0.25
chr1	159200001	159440000	B.2.2.2.2.1.2.2.2.2	0.0119565217391304	.	159200001	159440000	#0000FF	1	0.125
chr1	159440001	159720000	B.2.2.1.2.1.1.2.1.2	0.0956521739130435	.	159440001	159720000	#0000FF	1	0.125
chr1	159720001	160160000	B.1.2.1.2.2.1.1.2.2	0.390217391304348	.	159720001	160160000	#9191FF	1	0.375
chr1	160160001	160360000	A.1.2.2.2.1.2.1.2.1.2.2	0.764130434782609	.	160160001	160360000	#FF4848	1	0.875
chr1	160360001	160560000	B.1.2.1.2.1.1.1.1	0.410869565217391	.	160360001	160560000	#9191FF	1	0.375
chr1	160560001	160680000	B.1.2.2.1.1.1.1.2.2.2.1	0.375	.	160560001	160680000	#9191FF	1	0.375
chr1	160680001	160920000	B.1.2.1.2.2.1.2.2.1	0.38804347826087	.	160680001	160920000	#9191FF	1	0.375
chr1	160920001	161080000	A.2.1.2.1.1.1.1.1.1	0.673913043478261	.	160920001	161080000	#FF9191	1	0.75
chr1	161080001	161240000	A.1.2.1.2.1.1.2.2.2	0.854347826086956	.	161080001	161240000	#FF4848	1	0.875
chr1	161240001	161440000	A.1.2.1.2.2.2.1.2.1.2	0.825	.	161240001	161440000	#FF4848	1	0.875
chr1	161440001	161640000	A.1.2.2.2.1.2.2.1.2	0.758695652173913	.	161440001	161640000	#FF4848	1	0.875
chr1	161640001	161760000	A.2.1.2.1.1.2.2.2.1.1	0.66304347826087	.	161640001	161760000	#FF9191	1	0.75
chr1	161760001	162000000	B.1.1.1.1.2.2.2.1.1	0.531521739130435	.	161760001	162000000	#DADAFF	1	0.5
chr1	162000001	162480000	B.1.2.2.1.1.1.1.2.2.2.2	0.373913043478261	.	162000001	162480000	#9191FF	1	0.375
chr1	162480001	162800000	A.2.1.2.1.2.2.2.1	0.652173913043478	.	162480001	162800000	#FF9191	1	0.75
chr1	162800001	163320000	B.2.2.1.2.2.2.1.2.1.1.1	0.0630434782608696	.	162800001	163320000	#0000FF	1	0.125
chr1	163320001	163720000	B.2.2.1.2.2.2.1.2.1.2.2	0.0597826086956522	.	163320001	163720000	#0000FF	1	0.125
chr1	163720001	163800000	B.2.2.1.2.1.2.1.2.2.1	0.0869565217391304	.	163720001	163800000	#0000FF	1	0.125
chr1	163800001	164120000	B.2.2.2.2.1.2.1.2.2.2	0.016304347826087	.	163800001	164120000	#0000FF	1	0.125
chr1	164120001	164400000	B.2.2.1.2.2.1.2.2.2.1	0.0717391304347826	.	164120001	164400000	#0000FF	1	0.125
chr1	164400001	165080000	B.2.2.2.2.2.2.2	0.00108695652173913	.	164400001	165080000	#0000FF	1	0.125
chr1	165080001	165320000	B.2.1.2.2.2.2.1.1.2.2.1	0.15	.	165080001	165320000	#4848FF	1	0.25
chr1	165320001	165560000	B.2.1.2.1.1.2.1.2.2	0.216304347826087	.	165320001	165560000	#4848FF	1	0.25
chr1	165560001	165880000	A.2.2.1.2.1.2.1	0.607608695652174	.	165560001	165880000	#FFDADA	1	0.625
chr1	165880001	166080000	B.2.1.2.1.1.1.2.2	0.220652173913043	.	165880001	166080000	#4848FF	1	0.25
chr1	166080001	166320000	B.2.1.2.2.2.1.2.1.1.1	0.16195652173913	.	166080001	166320000	#4848FF	1	0.25
chr1	166320001	166520000	B.2.1.2.2.2.2.2.2.1.1.1	0.139130434782609	.	166320001	166520000	#4848FF	1	0.25
chr1	166520001	166760000	B.2.1.2.2.2.2.1.1.1.1	0.153260869565217	.	166520001	166760000	#4848FF	1	0.25
chr1	166760001	167040000	A.2.2.2.2.2.1.1.1.2	0.559782608695652	.	166760001	167040000	#FFDADA	1	0.625
chr1	167040001	167200000	A.1.2.2.2.1.2.1.1.1.1	0.773913043478261	.	167040001	167200000	#FF4848	1	0.875
chr1	167200001	167400000	A.1.2.1.2.1.2.2.2.1.1	0.844565217391304	.	167200001	167400000	#FF4848	1	0.875
chr1	167400001	167520000	A.1.1.2.2.2.2.2.2	0.901086956521739	.	167400001	167520000	#FF0000	1	1
chr1	167520001	167680000	A.1.2.2.2.1.2.1.2.1.1.2	0.766304347826087	.	167520001	167680000	#FF4848	1	0.875
chr1	167680001	167840000	A.1.2.2.2.1.2.1.1.1.2.2	0.771739130434783	.	167680001	167840000	#FF4848	1	0.875
chr1	167840001	168000000	A.1.2.1.2.1.2.2.2.1.2	0.843478260869565	.	167840001	168000000	#FF4848	1	0.875
chr1	168000001	168080000	A.2.1.2.1.2.2.1.1	0.655434782608696	.	168000001	168080000	#FF9191	1	0.75
chr1	168080001	168160000	A.2.1.2.1.1.1.1.2.2	0.670652173913043	.	168080001	168160000	#FF9191	1	0.75
chr1	168160001	168600000	B.1.2.1.2.2.1.2.1	0.389130434782609	.	168160001	168600000	#9191FF	1	0.375
chr1	168600001	169000000	B.2.1.2.2.2.2.1.1.1.2	0.152173913043478	.	168600001	169000000	#4848FF	1	0.25
chr1	169000001	169200000	B.1.2.1.2.1.1.2.2.1.2	0.4	.	169000001	169200000	#9191FF	1	0.375
chr1	169200001	169280000	B.1.1.2.2.2.1.1	0.459782608695652	.	169200001	169280000	#DADAFF	1	0.5
chr1	169280001	169520000	B.1.2.1.2.1.1.1.2.1.1.1.2	0.408695652173913	.	169280001	169520000	#9191FF	1	0.375
chr1	169520001	169760000	B.1.2.2.1.1.1.1.2.1	0.377173913043478	.	169520001	169760000	#9191FF	1	0.375
chr1	169760001	169880000	A.2.2.2.2.2.2.1.2.2	0.548913043478261	.	169760001	169880000	#FFDADA	1	0.625
chr1	169880001	169960000	B.1.1.1.1.1.1.2	0.545652173913043	.	169880001	169960000	#DADAFF	1	0.5
chr1	169960001	170160000	A.2.2.2.2.2.2.2	0.547826086956522	.	169960001	170160000	#FFDADA	1	0.625
chr1	170160001	170280000	B.1.1.2.2.1.1.2.1.2	0.468478260869565	.	170160001	170280000	#DADAFF	1	0.5
chr1	170280001	170440000	B.1.1.2.2.1.2.1.1.2	0.465217391304348	.	170280001	170440000	#DADAFF	1	0.5
chr1	170440001	170600000	B.1.1.2.2.1.1.1	0.470652173913043	.	170440001	170600000	#DADAFF	1	0.5
chr1	170600001	170760000	B.1.2.1.2.1.1.1.2.2	0.405434782608696	.	170600001	170760000	#9191FF	1	0.375
chr1	170760001	170960000	B.1.2.1.2.2.1.2.2.2	0.38695652173913	.	170760001	170960000	#9191FF	1	0.375
chr1	170960001	171040000	B.1.2.2.1.2.2.1.1.1	0.359782608695652	.	170960001	171040000	#9191FF	1	0.375
chr1	171040001	171240000	B.1.1.2.2.1.2.1.2.2	0.46195652173913	.	171040001	171240000	#DADAFF	1	0.5
chr1	171240001	171440000	A.2.2.2.2.1.1.1.2.1.2.1	0.577173913043478	.	171240001	171440000	#FFDADA	1	0.625
chr1	171440001	171800000	A.1.2.1.2.1.2.2.1.2	0.845652173913043	.	171440001	171800000	#FF4848	1	0.875
chr1	171800001	171960000	A.2.1.2.1.2.1.2.1.2	0.657608695652174	.	171800001	171960000	#FF9191	1	0.75
chr1	171960001	172280000	A.1.2.1.2.1.2.2.1.1.2	0.846739130434783	.	171960001	172280000	#FF4848	1	0.875
chr1	172280001	172400000	A.1.2.2.2.1.2.1.2.1.1.1	0.767391304347826	.	172280001	172400000	#FF4848	1	0.875
chr1	172400001	172800000	A.2.1.2.1.2.1.2.1.1	0.658695652173913	.	172400001	172800000	#FF9191	1	0.75
chr1	172800001	173160000	B.2.1.2.1.1.2.2.1.1	0.215217391304348	.	172800001	173160000	#4848FF	1	0.25
chr1	173160001	173360000	B.1.2.2.1.1.1.1.1.2.2	0.378260869565217	.	173160001	173360000	#9191FF	1	0.375
chr1	173360001	173760000	A.2.1.2.1.1.1.2.2	0.668478260869565	.	173360001	173760000	#FF9191	1	0.75
chr1	173760001	173920000	A.1.2.2.2.1.2.1.1.2.2	0.768478260869565	.	173760001	173920000	#FF4848	1	0.875
chr1	173920001	174240000	A.2.1.1.1.2.1.2.1	0.721739130434783	.	173920001	174240000	#FF9191	1	0.75
chr1	174240001	174560000	A.2.2.2.2.1.2.1.1.2.2	0.565217391304348	.	174240001	174560000	#FFDADA	1	0.625
chr1	174560001	174680000	B.1.1.2.2.1.1.2.1.1	0.469565217391304	.	174560001	174680000	#DADAFF	1	0.5
chr1	174680001	175000000	B.1.1.1.1.2.2.2.2	0.528260869565217	.	174680001	175000000	#DADAFF	1	0.5
chr1	175000001	175160000	B.1.2.2.1.1.1.2.1.2	0.371739130434783	.	175000001	175160000	#9191FF	1	0.375
chr1	175160001	175320000	B.2.1.2.2.2.1.2.2.2.1	0.157608695652174	.	175160001	175320000	#4848FF	1	0.25
chr1	175320001	175480000	B.2.1.2.2.2.1.2.2.2.2.2	0.154347826086957	.	175320001	175480000	#4848FF	1	0.25
chr1	175480001	175880000	B.2.2.1.2.1.1.2.2.2	0.0923913043478261	.	175480001	175880000	#0000FF	1	0.125
chr1	175880001	176200000	B.1.1.1.1.1.2.2.1.1.2	0.540217391304348	.	175880001	176200000	#DADAFF	1	0.5
chr1	176200001	176760000	B.2.2.2.2.2.1.1.1.1	0.0108695652173913	.	176200001	176760000	#0000FF	1	0.125
chr1	176760001	176920000	B.2.1.2.2.2.2.2.2.1.2	0.13695652173913	.	176760001	176920000	#4848FF	1	0.25
chr1	176920001	177400000	B.2.2.2.2.1.1.1.1	0.0293478260869565	.	176920001	177400000	#0000FF	1	0.125
chr1	177400001	177720000	B.2.2.2.2.2.2.1	0.00217391304347826	.	177400001	177720000	#0000FF	1	0.125
chr1	177720001	178000000	B.2.1.2.2.2.2.2.2.2.1	0.135869565217391	.	177720001	178000000	#4848FF	1	0.25
chr1	178000001	178200000	A.2.2.2.2.1.1.1.2.1.2.2	0.576086956521739	.	178000001	178200000	#FFDADA	1	0.625
chr1	178200001	178480000	A.2.2.2.2.1.2.1.1.2.1.2	0.566304347826087	.	178200001	178480000	#FFDADA	1	0.625
chr1	178480001	178640000	A.2.2.2.2.1.1.2.2.2	0.570652173913043	.	178480001	178640000	#FFDADA	1	0.625
chr1	178640001	179040000	A.2.1.2.1.1.2.1.1	0.667391304347826	.	178640001	179040000	#FF9191	1	0.75
chr1	179040001	179120000	A.2.1.2.1.1.2.2.2.2	0.660869565217391	.	179040001	179120000	#FF9191	1	0.75
chr1	179120001	179400000	A.1.2.2.2.1.2.1.2.2.2	0.76195652173913	.	179120001	179400000	#FF4848	1	0.875
chr1	179400001	179640000	B.1.2.1.2.2.1.1.1.1	0.393478260869565	.	179400001	179640000	#9191FF	1	0.375
chr1	179640001	179840000	A.2.2.2.2.2.2.1.1.2.2.1	0.553260869565217	.	179640001	179840000	#FFDADA	1	0.625
chr1	179840001	180040000	A.1.1.2.2.2.2.2.1	0.902173913043478	.	179840001	180040000	#FF0000	1	1
chr1	180040001	180520000	A.1.1.2.2.2.1.2	0.904347826086957	.	180040001	180520000	#FF0000	1	1
chr1	180520001	181000000	A.1.2.2.2.1.2.1.1.2.1.2	0.769565217391304	.	180520001	181000000	#FF4848	1	0.875
chr1	181000001	181160000	A.2.1.1.1.2.2.1.2	0.718478260869565	.	181000001	181160000	#FF9191	1	0.75
chr1	181160001	181320000	B.1.2.2.1.1.1.2.2	0.370652173913044	.	181160001	181320000	#9191FF	1	0.375
chr1	181320001	181760000	B.2.1.2.2.2.2.1.2.2.1	0.146739130434783	.	181320001	181760000	#4848FF	1	0.25
chr1	181760001	182000000	B.2.1.2.1.1.2.2.2.1	0.21304347826087	.	181760001	182000000	#4848FF	1	0.25
chr1	182000001	182240000	B.1.1.1.1.1.2.2.2	0.53804347826087	.	182000001	182240000	#DADAFF	1	0.5
chr1	182240001	182400000	B.1.1.2.2.1.2.2	0.460869565217391	.	182240001	182400000	#DADAFF	1	0.5
chr1	182400001	182600000	B.1.2.1.2.1.1.1.2.1.2	0.406521739130435	.	182400001	182600000	#9191FF	1	0.375
chr1	182600001	182800000	B.1.2.1.2.1.1.1.2.1.1.1.1	0.409782608695652	.	182600001	182800000	#9191FF	1	0.375
chr1	182800001	183200000	A.1.2.2.2.1.2.1.2.1.2.1	0.765217391304348	.	182800001	183200000	#FF4848	1	0.875
chr1	183200001	183600000	A.2.1.1.1.2.2.2.1.2	0.716304347826087	.	183200001	183600000	#FF9191	1	0.75
chr1	183600001	183880000	B.1.2.2.1.1.2.2.2	0.366304347826087	.	183600001	183880000	#9191FF	1	0.375
chr1	183880001	184080000	B.1.2.1.2.2.1.1.1.2	0.392391304347826	.	183880001	184080000	#9191FF	1	0.375
chr1	184080001	184360000	B.2.1.2.2.2.2.1.2.2.2.2	0.144565217391304	.	184080001	184360000	#4848FF	1	0.25
chr1	184360001	184480000	B.2.1.2.2.2.2.2.2.1.1.2	0.13804347826087	.	184360001	184480000	#4848FF	1	0.25
chr1	184480001	184720000	B.2.1.2.1.1.2.1.2.1	0.217391304347826	.	184480001	184720000	#4848FF	1	0.25
chr1	184720001	185000000	B.1.2.1.2.2.2.2	0.381521739130435	.	184720001	185000000	#9191FF	1	0.375
chr1	185000001	185120000	A.2.1.2.1.1.2.2.1	0.664130434782609	.	185000001	185120000	#FF9191	1	0.75
chr1	185120001	185280000	A.2.2.2.2.1.2.1.2	0.564130434782609	.	185120001	185280000	#FFDADA	1	0.625
chr1	185280001	185680000	B.1.2.2.1.1.1.1.2.2.1	0.376086956521739	.	185280001	185680000	#9191FF	1	0.375
chr1	185680001	185960000	B.2.1.2.2.2.1.2.1.2	0.159782608695652	.	185680001	185960000	#4848FF	1	0.25
chr1	185960001	186120000	B.2.1.2.1.1.1.2.1	0.221739130434783	.	185960001	186120000	#4848FF	1	0.25
chr1	186120001	186280000	B.1.2.2.1.2.2.2.1	0.354347826086957	.	186120001	186280000	#9191FF	1	0.375
chr1	186280001	186400000	A.2.1.2.1.2.2.2.2	0.651086956521739	.	186280001	186400000	#FF9191	1	0.75
chr1	186400001	186640000	B.2.1.2.2.2.1.2.1.1.2	0.160869565217391	.	186400001	186640000	#4848FF	1	0.25
chr1	186640001	186960000	B.2.2.1.2.2.2.1.2.1.2.1	0.0608695652173913	.	186640001	186960000	#0000FF	1	0.125
chr1	186960001	187040000	B.2.1.2.1.2.2.1.1.2	0.197826086956522	.	186960001	187040000	#4848FF	1	0.25
chr1	187040001	187200000	B.2.1.2.1.2.1.1.2.1	0.206521739130435	.	187040001	187200000	#4848FF	1	0.25
chr1	187200001	187600000	B.2.1.2.2.2.2.1.1.2.2.2	0.148913043478261	.	187200001	187600000	#4848FF	1	0.25
chr1	187600001	187680000	B.2.1.2.1.2.1.2.1.2	0.203260869565217	.	187600001	187680000	#4848FF	1	0.25
chr1	187680001	188120000	B.2.2.2.2.1.2.2.1.1	0.0152173913043478	.	187680001	188120000	#0000FF	1	0.125
chr1	188120001	188200000	B.1.2.2.1.2.2.1.2.2	0.355434782608696	.	188120001	188200000	#9191FF	1	0.375
chr1	188200001	188280000	B.2.1.2.2.1.1.2.1.1.1	0.18695652173913	.	188200001	188280000	#4848FF	1	0.25
chr1	188280001	188480000	B.2.2.1.2.1.2.1.1.2.1	0.0902173913043478	.	188280001	188480000	#0000FF	1	0.125
chr1	188480001	189080000	B.2.2.2.2.1.2.1.2.1	0.0184782608695652	.	188480001	189080000	#0000FF	1	0.125
chr1	189080001	189200000	B.2.1.2.2.1.2.1.2.2	0.177173913043478	.	189080001	189200000	#4848FF	1	0.25
chr1	189200001	189600000	B.2.2.1.2.2.2.1.2.2.2	0.0576086956521739	.	189200001	189600000	#0000FF	1	0.125
chr1	189600001	189760000	B.2.1.2.2.1.2.1.2.1	0.178260869565217	.	189600001	189760000	#4848FF	1	0.25
chr1	189760001	190080000	B.2.2.1.2.1.1.2.1.1	0.0967391304347826	.	189760001	190080000	#0000FF	1	0.125
chr1	190080001	190200000	B.1.2.2.1.2.2.1.1.2.2	0.357608695652174	.	190080001	190200000	#9191FF	1	0.375
chr1	190200001	190320000	B.2.1.2.1.2.2.2.1.1	0.195652173913043	.	190200001	190320000	#4848FF	1	0.25
chr1	190320001	190480000	B.2.1.2.1.2.1.1.1.1.1.1	0.210869565217391	.	190320001	190480000	#4848FF	1	0.25
chr1	190480001	190800000	B.2.1.2.2.1.1.1.2.1	0.189130434782609	.	190480001	190800000	#4848FF	1	0.25
chr1	190800001	190960000	B.2.1.2.1.2.2.2.1.2	0.194565217391304	.	190800001	190960000	#4848FF	1	0.25
chr1	190960001	191160000	B.2.1.2.1.2.1.1.1.2	0.207608695652174	.	190960001	191160000	#4848FF	1	0.25
chr1	191160001	191640000	B.1.2.2.1.2.1.2.1	0.364130434782609	.	191160001	191640000	#9191FF	1	0.375
chr1	191640001	191880000	B.1.2.2.1.2.2.2.2	0.353260869565217	.	191640001	191880000	#9191FF	1	0.375
chr1	191880001	192440000	B.2.1.2.1.1.2.2.1.2	0.214130434782609	.	191880001	192440000	#4848FF	1	0.25
chr1	192440001	192640000	B.1.1.1.1.1.2.1.1	0.544565217391304	.	192440001	192640000	#DADAFF	1	0.5
chr1	192640001	192760000	B.1.2.1.2.1.2.1.1.2	0.396739130434783	.	192640001	192760000	#9191FF	1	0.375
chr1	192760001	193000000	B.1.1.1.1.1.2.1.2.2	0.542391304347826	.	192760001	193000000	#DADAFF	1	0.5
chr1	193000001	193160000	A.2.1.2.1.1.2.1.2.2	0.665217391304348	.	193000001	193160000	#FF9191	1	0.75
chr1	193160001	193320000	B.1.1.1.1.1.2.1.2.1	0.543478260869565	.	193160001	193320000	#DADAFF	1	0.5
chr1	193320001	193440000	B.1.2.2.1.2.2.1.1.2.1	0.358695652173913	.	193320001	193440000	#9191FF	1	0.375
chr1	193440001	193880000	B.2.2.2.2.2.1.2.2.1	0.00652173913043478	.	193440001	193880000	#0000FF	1	0.125
chr1	193880001	193960000	B.2.1.2.2.1.2.1.1.1	0.180434782608696	.	193880001	193960000	#4848FF	1	0.25
chr1	193960001	194120000	B.2.1.2.2.1.2.2.1.2.1.2	0.172826086956522	.	193960001	194120000	#4848FF	1	0.25
chr1	194120001	194320000	B.2.1.2.2.1.2.1.1.2	0.179347826086957	.	194120001	194320000	#4848FF	1	0.25
chr1	194320001	194520000	B.2.2.1.2.1.2.1.2.1	0.0880434782608696	.	194320001	194520000	#0000FF	1	0.125
chr1	194520001	194720000	B.2.2.1.2.1.2.1.2.2.2.2	0.0847826086956522	.	194520001	194720000	#0000FF	1	0.125
chr1	194720001	195000000	B.2.2.1.2.1.2.1.2.2.2.1	0.0858695652173913	.	194720001	195000000	#0000FF	1	0.125
chr1	195000001	195360000	B.2.2.2.2.1.2.1.2.2.1	0.0173913043478261	.	195000001	195360000	#0000FF	1	0.125
chr1	195360001	195720000	B.2.2.1.2.2.1.2.2.1.2	0.0728260869565217	.	195360001	195720000	#0000FF	1	0.125
chr1	195720001	196080000	B.2.2.1.2.2.2.1.1.2.2.2	0.0641304347826087	.	195720001	196080000	#0000FF	1	0.125
chr1	196080001	196280000	B.2.1.2.2.1.1.2.1.1.2	0.185869565217391	.	196080001	196280000	#4848FF	1	0.25
chr1	196280001	196480000	B.1.2.2.1.2.1.2.2.2.1	0.36195652173913	.	196280001	196480000	#9191FF	1	0.375
chr1	196480001	196720000	B.2.1.2.1.2.1.1.1.1.1.2	0.209782608695652	.	196480001	196720000	#4848FF	1	0.25
chr1	196720001	196840000	B.1.2.2.1.2.2.1.2.1	0.356521739130435	.	196720001	196840000	#9191FF	1	0.375
chr1	196840001	197040000	B.2.2.1.2.1.2.2.1.2.2	0.0815217391304348	.	196840001	197040000	#0000FF	1	0.125
chr1	197040001	197240000	B.1.2.1.2.1.1.1.2.1.1.2	0.407608695652174	.	197040001	197240000	#9191FF	1	0.375
chr1	197240001	197440000	B.2.2.1.2.1.1.2.2.1.1	0.0945652173913043	.	197240001	197440000	#0000FF	1	0.125
chr1	197440001	197800000	B.2.2.1.2.2.2.2.2.2.2.2	0.0456521739130435	.	197440001	197800000	#0000FF	1	0.125
chr1	197800001	197880000	B.2.1.2.1.2.2.1.1.1	0.198913043478261	.	197800001	197880000	#4848FF	1	0.25
chr1	197880001	198080000	B.2.1.2.2.2.1.2.2.2.2.1.2	0.155434782608696	.	197880001	198080000	#4848FF	1	0.25
chr1	198080001	198240000	B.1.1.2.2.2.1.2.2	0.457608695652174	.	198080001	198240000	#DADAFF	1	0.5
chr1	198240001	198720000	B.2.2.1.2.2.2.1.1.2.2.1	0.0652173913043478	.	198240001	198720000	#0000FF	1	0.125
chr1	198720001	199160000	B.2.2.2.2.2.1.2.2.2.2.1	0.00434782608695652	.	198720001	199160000	#0000FF	1	0.125
chr1	199160001	199280000	B.2.2.1.2.1.2.2.2.1	0.0804347826086956	.	199160001	199280000	#0000FF	1	0.125
chr1	199280001	199360000	B.2.2.1.2.1.2.1.1.2.2	0.0891304347826087	.	199280001	199360000	#0000FF	1	0.125
chr1	199360001	199480000	B.2.1.2.2.1.2.2.2.2.2	0.168478260869565	.	199360001	199480000	#4848FF	1	0.25
chr1	199480001	199560000	B.2.2.1.2.1.2.2.1.1	0.083695652173913	.	199480001	199560000	#0000FF	1	0.125
chr1	199560001	199960000	B.2.2.2.2.2.1.1.1.2	0.00978260869565217	.	199560001	199960000	#0000FF	1	0.125
chr1	199960001	200200000	B.2.1.2.2.2.1.1.1.2.2	0.164130434782609	.	199960001	200200000	#4848FF	1	0.25
chr1	200200001	200320000	B.1.2.1.2.1.2.1.2	0.395652173913043	.	200200001	200320000	#9191FF	1	0.375
chr1	200320001	200520000	B.1.1.1.1.2.2.1.2.2	0.532608695652174	.	200320001	200520000	#DADAFF	1	0.5
chr1	200520001	200840000	A.1.1.2.2.2.1.1.2	0.905434782608696	.	200520001	200840000	#FF0000	1	1
chr1	200840001	201120000	A.1.1.1.2.1.1.1.1.2.2	0.993478260869565	.	200840001	201120000	#FF0000	1	1
chr1	201120001	201280000	A.1.1.2.2.1.1.2.2.1.2	0.916304347826087	.	201120001	201280000	#FF0000	1	1
chr1	201280001	201520000	A.1.1.2.2.1.1.2.2.1.1	0.917391304347826	.	201280001	201520000	#FF0000	1	1
chr1	201520001	201760000	A.1.1.2.2.1.1.2.2.2	0.915217391304348	.	201520001	201760000	#FF0000	1	1
chr1	201760001	201840000	A.1.2.1.2.1.1.1	0.857608695652174	.	201760001	201840000	#FF4848	1	0.875
chr1	201840001	202160000	A.1.2.1.2.2.2.1.2.1.1.1	0.827173913043478	.	201840001	202160000	#FF4848	1	0.875
chr1	202160001	202400000	A.2.1.2.1.1.1.2.1	0.669565217391304	.	202160001	202400000	#FF9191	1	0.75
chr1	202400001	202480000	A.2.1.1.1.1.2.2.1.2	0.726086956521739	.	202400001	202480000	#FF9191	1	0.75
chr1	202480001	202560000	A.2.1.2.1.1.1.1.1.2	0.672826086956522	.	202480001	202560000	#FF9191	1	0.75
chr1	202560001	202680000	A.2.1.2.1.1.1.1.2.1	0.671739130434783	.	202560001	202680000	#FF9191	1	0.75
chr1	202680001	202960000	A.1.1.1.2.1.2.1.2	0.981521739130435	.	202680001	202960000	#FF0000	1	1
chr1	202960001	203320000	A.1.2.1.2.1.2.1.1.2	0.852173913043478	.	202960001	203320000	#FF4848	1	0.875
chr1	203320001	203480000	A.2.2.2.2.2.1.2.2	0.556521739130435	.	203320001	203480000	#FFDADA	1	0.625
chr1	203480001	203880000	A.1.2.2.2.1.2.2.1.1.2	0.759782608695652	.	203480001	203880000	#FF4848	1	0.875
chr1	203880001	204000000	A.2.2.2.2.2.2.1.1.1	0.555434782608696	.	203880001	204000000	#FFDADA	1	0.625
chr1	204000001	204360000	A.2.1.2.1.2.1.1	0.659782608695652	.	204000001	204360000	#FF9191	1	0.75
chr1	204360001	204560000	A.1.2.1.2.2.2.1.2.2.1.2	0.822826086956522	.	204360001	204560000	#FF4848	1	0.875
chr1	204560001	204880000	A.2.2.1.1.2.2	0.614130434782609	.	204560001	204880000	#FFDADA	1	0.625
chr1	204880001	205120000	A.1.2.2.2.1.1.1.1.1.2.1	0.781521739130435	.	204880001	205120000	#FF4848	1	0.875
chr1	205120001	205480000	A.1.1.1.2.1.1.2.1	0.990217391304348	.	205120001	205480000	#FF0000	1	1
chr1	205480001	205720000	A.1.1.1.2.1.2.1.1.1.2	0.983695652173913	.	205480001	205720000	#FF0000	1	1
chr1	205720001	205960000	A.1.2.2.2.1.2.2.1.1.1	0.760869565217391	.	205720001	205960000	#FF4848	1	0.875
chr1	206040001	206320000	A.2.2.1.1.2.1.1.2.1	0.618478260869565	.	206040001	206320000	#FFDADA	1	0.625
chr1	206320001	206360000	A.2.2.2.2.1.1.1.1	0.579347826086957	.	206320001	206360000	#FFDADA	1	0.625
chr1	206480001	206560000	A.2.2.2.2.1.1.1.1	0.579347826086957	.	206480001	206560000	#FFDADA	1	0.625
chr1	206560001	206880000	A.1.2.2.2.1.1.1.1.1.1.1	0.783695652173913	.	206560001	206880000	#FF4848	1	0.875
chr1	206880001	207280000	B.1.1.2.2.2.2.2.1	0.455434782608696	.	206880001	207280000	#DADAFF	1	0.5
chr1	207280001	207480000	B.2.1.2.2.2.1.1.1.1.2	0.166304347826087	.	207280001	207480000	#4848FF	1	0.25
chr1	207480001	207680000	B.2.1.2.2.2.1.1.2	0.16304347826087	.	207480001	207680000	#4848FF	1	0.25
chr1	207680001	207800000	B.2.1.2.1.2.1.2.2.1	0.202173913043478	.	207680001	207800000	#4848FF	1	0.25
chr1	207800001	208200000	B.1.2.2.1.1.2.1.2	0.368478260869565	.	207800001	208200000	#9191FF	1	0.375
chr1	208200001	208280000	B.2.1.2.1.2.1.2.2.2.2	0.2	.	208200001	208280000	#4848FF	1	0.25
chr1	208280001	208520000	B.2.1.2.2.2.2.2.1.1.1	0.143478260869565	.	208280001	208520000	#4848FF	1	0.25
chr1	208520001	208800000	B.2.2.1.2.2.2.2.2.2.2.1	0.0467391304347826	.	208520001	208800000	#0000FF	1	0.125
chr1	208800001	209160000	B.2.2.2.2.1.1.2.2	0.0239130434782609	.	208800001	209160000	#0000FF	1	0.125
chr1	209160001	209240000	B.2.1.2.2.1.2.2.1.2.2	0.171739130434783	.	209160001	209240000	#4848FF	1	0.25
chr1	209240001	209720000	B.2.2.2.2.2.1.2.2.2.1	0.00543478260869565	.	209240001	209720000	#0000FF	1	0.125
chr1	209720001	209960000	B.1.1.2.2.2.2.1	0.456521739130435	.	209720001	209960000	#DADAFF	1	0.5
chr1	209960001	210280000	A.1.2.1.2.1.2.1.2.2.1	0.85	.	209960001	210280000	#FF4848	1	0.875
chr1	210280001	210560000	A.1.2.2.2.1.2.1.1.1.2.1	0.772826086956522	.	210280001	210560000	#FF4848	1	0.875
chr1	210560001	210880000	B.1.2.2.1.1.2.2.1	0.367391304347826	.	210560001	210880000	#9191FF	1	0.375
chr1	210880001	210960000	B.2.1.2.1.2.2.2.2.1	0.193478260869565	.	210880001	210960000	#4848FF	1	0.25
chr1	210960001	211400000	B.2.1.2.2.2.2.2.1.2.1	0.141304347826087	.	210960001	211400000	#4848FF	1	0.25
chr1	211400001	211640000	B.1.1.1.1.1.2.2.1.2	0.539130434782609	.	211400001	211640000	#DADAFF	1	0.5
chr1	211640001	211840000	A.2.2.2.2.1.1.2.1.2	0.572826086956522	.	211640001	211840000	#FFDADA	1	0.625
chr1	211840001	212000000	A.2.1.2.1.1.2.2.2.1.2	0.66195652173913	.	211840001	212000000	#FF9191	1	0.75
chr1	212000001	212160000	A.2.1.1.1.2.1.1.2	0.722826086956522	.	212000001	212160000	#FF9191	1	0.75
chr1	212160001	212280000	A.2.1.2.1.1.2.1.2.1	0.666304347826087	.	212160001	212280000	#FF9191	1	0.75
chr1	212280001	212520000	A.1.2.2.2.1.2.1.2.2.1	0.76304347826087	.	212280001	212520000	#FF4848	1	0.875
chr1	212520001	212640000	A.2.1.1.1.1.1.1.1	0.734782608695652	.	212520001	212640000	#FF9191	1	0.75
chr1	212640001	213000000	A.1.2.1.2.1.2.2.1.1.1	0.847826086956522	.	212640001	213000000	#FF4848	1	0.875
chr1	213000001	213200000	A.2.1.1.1.2.1.1.1	0.723913043478261	.	213000001	213200000	#FF9191	1	0.75
chr1	213200001	213880000	B.2.1.2.1.1.1.1.2.1	0.223913043478261	.	213200001	213880000	#4848FF	1	0.25
chr1	213880001	214040000	B.2.2.1.2.2.2.2.2.2.1	0.0478260869565217	.	213880001	214040000	#0000FF	1	0.125
chr1	214040001	214160000	B.2.1.2.1.2.2.2.2.2	0.192391304347826	.	214040001	214160000	#4848FF	1	0.25
chr1	214160001	214360000	B.2.1.2.2.2.2.2.2.2.2	0.134782608695652	.	214160001	214360000	#4848FF	1	0.25
chr1	214360001	214600000	B.1.1.1.1.1.2.2.1.1.1	0.541304347826087	.	214360001	214600000	#DADAFF	1	0.5
chr1	214600001	214800000	A.2.1.1.1.2.2.1.1	0.719565217391304	.	214600001	214800000	#FF9191	1	0.75
chr1	214800001	215120000	B.2.1.2.2.2.2.1.2.1	0.147826086956522	.	214800001	215120000	#4848FF	1	0.25
chr1	215120001	215400000	B.2.2.1.2.2.2.2.1.1	0.0565217391304348	.	215120001	215400000	#0000FF	1	0.125
chr1	215400001	215680000	B.2.2.2.2.1.1.2.1.2.1	0.0260869565217391	.	215400001	215680000	#0000FF	1	0.125
chr1	215680001	215880000	B.1.2.2.1.2.1.2.2.2.2	0.360869565217391	.	215680001	215880000	#9191FF	1	0.375
chr1	215880001	216160000	B.2.2.1.2.2.2.2.2.1.2.2	0.0489130434782609	.	215880001	216160000	#0000FF	1	0.125
chr1	216160001	216240000	B.2.1.2.2.1.1.2.2.2.1	0.182608695652174	.	216160001	216240000	#4848FF	1	0.25
chr1	216240001	216400000	B.2.2.1.2.2.2.2.2.1.1.1	0.0543478260869565	.	216240001	216400000	#0000FF	1	0.125
chr1	216400001	216520000	B.2.1.2.2.1.1.2.1.2	0.184782608695652	.	216400001	216520000	#4848FF	1	0.25
chr1	216520001	216720000	B.2.1.2.2.2.2.2.1.1.2	0.142391304347826	.	216520001	216720000	#4848FF	1	0.25
chr1	216720001	217600000	B.2.2.2.2.2.1.2.2.2.2.2	0.00326086956521739	.	216720001	217600000	#0000FF	1	0.125
chr1	217600001	217800000	B.1.2.1.2.1.2.2	0.394565217391304	.	217600001	217800000	#9191FF	1	0.375
chr1	217800001	218440000	B.2.2.1.2.2.2.1.1.1	0.0673913043478261	.	217800001	218440000	#0000FF	1	0.125
chr1	218440001	218640000	B.2.1.2.1.2.1.1.2.2	0.205434782608696	.	218440001	218640000	#4848FF	1	0.25
chr1	218640001	218800000	B.2.1.2.2.1.1.2.2.1	0.183695652173913	.	218640001	218800000	#4848FF	1	0.25
chr1	218800001	218920000	B.2.2.1.2.1.2.2.2.2	0.0793478260869565	.	218800001	218920000	#0000FF	1	0.125
chr1	218920001	219480000	B.2.2.2.2.1.1.1.2	0.0282608695652174	.	218920001	219480000	#0000FF	1	0.125
chr1	219480001	219720000	B.2.2.1.2.1.1.2.2.1.2	0.0934782608695652	.	219480001	219720000	#0000FF	1	0.125
chr1	219720001	219960000	B.2.2.1.2.2.2.2.2.1.2.1	0.05	.	219720001	219960000	#0000FF	1	0.125
chr1	219960001	220120000	B.2.1.2.1.2.1.2.2.2.1	0.201086956521739	.	219960001	220120000	#4848FF	1	0.25
chr1	220120001	220360000	A.2.2.2.2.1.2.1.1.1.1	0.569565217391304	.	220120001	220360000	#FFDADA	1	0.625
chr1	220360001	220520000	B.1.1.2.2.2.1.2.1	0.458695652173913	.	220360001	220520000	#DADAFF	1	0.5
chr1	220520001	220680000	B.2.1.2.2.1.1.2.2.2.2	0.181521739130435	.	220520001	220680000	#4848FF	1	0.25
chr1	220680001	220840000	B.2.1.2.1.2.1.1.1.1.2	0.208695652173913	.	220680001	220840000	#4848FF	1	0.25
chr1	220840001	221040000	B.2.1.2.2.2.1.1.1.1.1	0.167391304347826	.	220840001	221040000	#4848FF	1	0.25
chr1	221040001	221360000	B.2.2.2.2.1.1.2.1.2.2	0.025	.	221040001	221360000	#0000FF	1	0.125
chr1	221360001	221800000	B.2.2.2.2.2.1.2.1	0.00760869565217391	.	221360001	221800000	#0000FF	1	0.125
chr1	221800001	222240000	B.2.2.2.2.1.1.2.1.1	0.0271739130434783	.	221800001	222240000	#0000FF	1	0.125
chr1	222240001	222320000	B.2.2.1.2.1.2.1.1.1	0.091304347826087	.	222240001	222320000	#0000FF	1	0.125
chr1	222320001	222640000	B.2.2.1.2.2.2.1.1.2.1	0.066304347826087	.	222320001	222640000	#0000FF	1	0.125
chr1	222640001	223000000	A.2.2.2.2.1.2.1.1.2.1.1	0.567391304347826	.	222640001	223000000	#FFDADA	1	0.625
chr1	223000001	223280000	B.1.2.1.2.1.1.2.1.2	0.403260869565217	.	223000001	223280000	#9191FF	1	0.375
chr1	223280001	223520000	B.1.2.1.2.2.2.1.1.1.2	0.384782608695652	.	223280001	223520000	#9191FF	1	0.375
chr1	223520001	223720000	B.1.2.1.2.1.1.2.2.1.1.1	0.402173913043478	.	223520001	223720000	#9191FF	1	0.375
chr1	223720001	223840000	B.1.1.1.1.1.1.1	0.546739130434783	.	223720001	223840000	#DADAFF	1	0.5
chr1	223840001	224080000	A.1.2.1.2.1.1.2.2.1	0.855434782608696	.	223840001	224080000	#FF4848	1	0.875
chr1	224080001	224200000	A.2.2.1.1.1.2	0.621739130434783	.	224080001	224200000	#FFDADA	1	0.625
chr1	224200001	224480000	A.1.1.1.2.1.2.2.2	0.979347826086956	.	224200001	224480000	#FF0000	1	1
chr1	224480001	224680000	A.1.1.2.2.2.2.1	0.903260869565217	.	224480001	224680000	#FF0000	1	1
chr1	224680001	225280000	A.2.2.2.2.1.1.1.2.1.1	0.578260869565217	.	224680001	225280000	#FFDADA	1	0.625
chr1	225280001	225640000	A.2.1.1.1.1.1.2	0.732608695652174	.	225280001	225640000	#FF9191	1	0.75
chr1	225640001	225920000	A.1.1.1.2.1.2.2.1	0.980434782608696	.	225640001	225920000	#FF0000	1	1
chr1	225920001	226200000	A.1.1.1.2.1.1.1.2.1	0.992391304347826	.	225920001	226200000	#FF0000	1	1
chr1	226200001	226320000	A.1.1.2.2.1.2.1.1.2	0.91304347826087	.	226200001	226320000	#FF0000	1	1
chr1	226320001	226600000	A.1.1.1.2.1.2.1.1.1.1	0.984782608695652	.	226320001	226600000	#FF0000	1	1
chr1	226600001	226720000	A.1.2.2.2.1.1.1.1.2	0.779347826086957	.	226600001	226720000	#FF4848	1	0.875
chr1	226720001	227040000	A.1.2.1.2.2.2.1.2.2.1.1	0.823913043478261	.	226720001	227040000	#FF4848	1	0.875
chr1	227040001	227160000	A.2.1.1.1.1.2.1.2.2	0.728260869565217	.	227040001	227160000	#FF9191	1	0.75
chr1	227160001	227360000	A.1.2.2.2.1.2.1.1.2.1.1	0.770652173913044	.	227160001	227360000	#FF4848	1	0.875
chr1	227360001	227480000	A.1.2.2.2.1.1.2.2.2	0.775	.	227360001	227480000	#FF4848	1	0.875
chr1	227480001	227680000	A.2.1.1.1.1.2.1.2.1	0.729347826086956	.	227480001	227680000	#FF9191	1	0.75
chr1	227680001	227880000	A.1.2.1.2.2.2.1.2.2.2	0.821739130434783	.	227680001	227880000	#FF4848	1	0.875
chr1	227880001	228120000	A.1.2.2.2.1.2.2.2.1	0.757608695652174	.	227880001	228120000	#FF4848	1	0.875
chr1	228120001	228320000	A.1.2.1.2.1.1.2.1	0.856521739130435	.	228120001	228320000	#FF4848	1	0.875
chr1	228320001	228440000	A.1.2.2.2.1.1.2.2.1	0.776086956521739	.	228320001	228440000	#FF4848	1	0.875
chr1	228440001	228760000	A.1.1.2.2.1.1.2.1.2.2	0.918478260869565	.	228440001	228760000	#FF0000	1	1
chr1	228760001	229080000	A.2.2.2.2.2.2.1.1.2.2.2.1	0.552173913043478	.	228760001	229080000	#FFDADA	1	0.625
chr1	229080001	229360000	B.1.1.2.2.1.2.1.2.1.1	0.464130434782609	.	229080001	229360000	#DADAFF	1	0.5
chr1	229360001	229440000	A.2.1.2.1.2.2.1.2.1	0.654347826086957	.	229360001	229440000	#FF9191	1	0.75
chr1	229440001	229760000	A.2.1.1.1.1.2.1.1.2	0.730434782608696	.	229440001	229760000	#FF9191	1	0.75
chr1	229760001	230000000	B.1.2.1.2.1.1.2.2.1.1.2	0.401086956521739	.	229760001	230000000	#9191FF	1	0.375
chr1	230000001	230160000	B.1.2.2.1.1.1.1.1.1	0.380434782608696	.	230000001	230160000	#9191FF	1	0.375
chr1	230160001	230400000	A.2.2.2.2.2.2.1.1.2.1	0.554347826086957	.	230160001	230400000	#FFDADA	1	0.625
chr1	230400001	230560000	B.1.1.2.2.1.1.2.2	0.467391304347826	.	230400001	230560000	#DADAFF	1	0.5
chr1	230560001	230760000	B.1.2.1.2.1.1.2.2.2	0.398913043478261	.	230560001	230760000	#9191FF	1	0.375
chr1	230760001	230880000	B.1.1.1.1.2.2.1.2.1.2	0.533695652173913	.	230760001	230880000	#DADAFF	1	0.5
chr1	230880001	231200000	A.2.2.2.2.1.1.2.2.1	0.571739130434783	.	230880001	231200000	#FFDADA	1	0.625
chr1	231200001	231360000	B.1.1.1.1.2.2.1.2.1.1	0.534782608695652	.	231200001	231360000	#DADAFF	1	0.5
chr1	231360001	231640000	A.2.1.1.1.2.2.2.1.1	0.717391304347826	.	231360001	231640000	#FF9191	1	0.75
chr1	231640001	231800000	A.2.2.1.2.1.2.2	0.606521739130435	.	231640001	231800000	#FFDADA	1	0.625
chr1	231800001	232000000	B.1.2.1.2.2.2.1.1.2	0.383695652173913	.	231800001	232000000	#9191FF	1	0.375
chr1	232000001	232240000	B.2.1.2.2.2.1.1.1.2.1	0.165217391304348	.	232000001	232240000	#4848FF	1	0.25
chr1	232240001	232360000	B.2.2.1.2.1.2.2.1.2.1	0.0826086956521739	.	232240001	232360000	#0000FF	1	0.125
chr1	232360001	232560000	B.2.2.1.2.1.1.1.1.2.2.2	0.1	.	232360001	232560000	#0000FF	1	0.125
chr1	232560001	232680000	B.2.2.1.2.2.2.2.2.1.1.2.1.1	0.0532608695652174	.	232560001	232680000	#0000FF	1	0.125
chr1	232680001	232840000	B.2.2.1.2.1.1.1.1.2.2.1	0.101086956521739	.	232680001	232840000	#0000FF	1	0.125
chr1	232840001	233520000	B.2.2.2.2.2.1.1.2	0.00869565217391304	.	232840001	233520000	#0000FF	1	0.125
chr1	233520001	233800000	B.2.2.1.2.2.2.2.1.2	0.0554347826086957	.	233520001	233800000	#0000FF	1	0.125
chr1	233800001	234000000	B.2.2.2.2.1.2.1.1.1.2	0.0206521739130435	.	233800001	234000000	#0000FF	1	0.125
chr1	234000001	234200000	B.2.2.1.2.1.1.1.1.1	0.103260869565217	.	234000001	234200000	#0000FF	1	0.125
chr1	234200001	234520000	B.1.2.2.1.1.2.1.1	0.369565217391304	.	234200001	234520000	#9191FF	1	0.375
chr1	234520001	234840000	A.1.2.2.2.1.1.1.1.1.1.2	0.782608695652174	.	234520001	234840000	#FF4848	1	0.875
chr1	234840001	235000000	A.2.1.1.1.1.2.1.1.1	0.731521739130435	.	234840001	235000000	#FF9191	1	0.75
chr1	235000001	235200000	A.1.2.1.2.1.2.1.1.1	0.853260869565217	.	235000001	235200000	#FF4848	1	0.875
chr1	235240001	235280000	A.1.2.1.2.1.2.1.1.1	0.853260869565217	.	235240001	235280000	#FF4848	1	0.875
chr1	235280001	235600000	A.1.1.1.2.1.1.1.2.2	0.991304347826087	.	235280001	235600000	#FF0000	1	1
chr1	235600001	236240000	A.1.2.1.2.1.2.1.2.1	0.851086956521739	.	235600001	236240000	#FF4848	1	0.875
chr1	236240001	236760000	A.2.1.1.1.2.2.2.2	0.715217391304348	.	236240001	236760000	#FF9191	1	0.75
chr1	236760001	237080000	B.1.2.1.2.1.1.2.1.1	0.404347826086957	.	236760001	237080000	#9191FF	1	0.375
chr1	237080001	237360000	B.2.2.1.2.1.1.1.1.2.1	0.102173913043478	.	237080001	237360000	#0000FF	1	0.125
chr1	237360001	237680000	B.2.2.1.2.1.1.1.2.2	0.0978260869565217	.	237360001	237680000	#0000FF	1	0.125
chr1	237680001	237960000	B.2.2.2.2.1.2.1.1.2	0.0195652173913043	.	237680001	237960000	#0000FF	1	0.125
chr1	237960001	238360000	B.2.2.1.2.2.1.2.2.2.2.1	0.0706521739130435	.	237960001	238360000	#0000FF	1	0.125
chr1	238360001	238440000	B.2.1.2.2.1.2.2.1.2.1.1	0.173913043478261	.	238360001	238440000	#4848FF	1	0.25
chr1	238440001	238560000	B.2.1.2.2.1.1.1.1.1	0.191304347826087	.	238440001	238560000	#4848FF	1	0.25
chr1	238560001	238640000	B.2.1.2.1.2.1.2.1.1	0.204347826086957	.	238560001	238640000	#4848FF	1	0.25
chr1	238640001	239120000	B.2.2.1.2.2.1.2.1	0.075	.	238640001	239120000	#0000FF	1	0.125
chr1	239120001	239280000	B.2.1.2.2.1.2.2.2.2.1	0.169565217391304	.	239120001	239280000	#4848FF	1	0.25
chr1	239280001	239600000	B.2.2.1.2.2.1.2.2.2.2.2.1	0.0695652173913043	.	239280001	239600000	#0000FF	1	0.125
chr1	239600001	240000000	B.2.2.2.2.1.2.1.1.1.1.2	0.0217391304347826	.	239600001	240000000	#0000FF	1	0.125
chr1	240000001	240080000	B.2.1.2.2.1.1.1.1.2	0.190217391304348	.	240000001	240080000	#4848FF	1	0.25
chr1	240080001	240360000	B.2.2.1.2.2.1.1.2.2	0.0760869565217391	.	240080001	240360000	#0000FF	1	0.125
chr1	240360001	240600000	B.2.2.1.2.2.1.2.2.2.2.2.2	0.0684782608695652	.	240360001	240600000	#0000FF	1	0.125
chr1	240600001	240720000	B.2.1.2.2.1.2.2.1.1.1	0.176086956521739	.	240600001	240720000	#4848FF	1	0.25
chr1	240720001	240920000	B.2.2.1.2.2.1.1.2.1	0.0771739130434783	.	240720001	240920000	#0000FF	1	0.125
chr1	240920001	241280000	B.2.2.1.2.2.1.2.2.1.1	0.0739130434782609	.	240920001	241280000	#0000FF	1	0.125
chr1	241280001	241400000	B.2.1.2.2.1.2.2.1.1.2	0.175	.	241280001	241400000	#4848FF	1	0.25
chr1	241400001	241640000	B.2.2.1.2.2.1.1.1	0.0782608695652174	.	241400001	241640000	#0000FF	1	0.125
chr1	241640001	241840000	B.2.1.2.2.2.2.2.1.2.2	0.140217391304348	.	241640001	241840000	#4848FF	1	0.25
chr1	241840001	242000000	B.2.1.2.2.1.2.2.2.1	0.170652173913043	.	241840001	242000000	#4848FF	1	0.25
chr1	242000001	242200000	B.1.2.2.1.2.1.2.2.1	0.36304347826087	.	242000001	242200000	#9191FF	1	0.375
chr1	242200001	242400000	B.2.2.1.2.2.2.2.2.1.1.2.1.2	0.0521739130434783	.	242200001	242400000	#0000FF	1	0.125
chr1	242400001	242600000	B.2.2.1.2.2.2.2.2.1.1.2.2	0.0510869565217391	.	242400001	242600000	#0000FF	1	0.125
chr1	242600001	242840000	B.2.2.2.2.1.2.2.2.1	0.0130434782608696	.	242600001	242840000	#0000FF	1	0.125
chr1	242840001	243200000	B.2.2.1.2.1.1.1.2.1	0.0989130434782609	.	242840001	243200000	#0000FF	1	0.125
chr1	243200001	243440000	A.2.2.2.2.1.2.2.1	0.56304347826087	.	243200001	243440000	#FFDADA	1	0.625
chr1	243440001	243960000	B.1.2.1.2.2.2.1.1.1.1	0.385869565217391	.	243440001	243960000	#9191FF	1	0.375
chr1	243960001	244080000	B.1.2.2.1.2.1.1	0.365217391304348	.	243960001	244080000	#9191FF	1	0.375
chr1	244080001	244480000	B.2.1.2.1.1.1.1.2.2	0.222826086956522	.	244080001	244480000	#4848FF	1	0.25
chr1	244480001	244720000	A.2.2.2.2.1.1.2.1.1	0.573913043478261	.	244480001	244720000	#FFDADA	1	0.625
chr1	244720001	244960000	A.2.1.1.1.1.2.2.1.1	0.727173913043478	.	244720001	244960000	#FF9191	1	0.75
chr1	244960001	245320000	A.1.2.1.2.1.2.2.2.2	0.842391304347826	.	244960001	245320000	#FF4848	1	0.875
chr1	245320001	245520000	A.2.1.2.1.2.2.1.2.2	0.653260869565217	.	245320001	245520000	#FF9191	1	0.75
chr1	245520001	245800000	A.2.2.2.2.2.2.1.1.2.2.2.2	0.551086956521739	.	245520001	245800000	#FFDADA	1	0.625
chr1	245800001	246120000	B.1.1.1.1.2.2.1.1	0.535869565217391	.	245800001	246120000	#DADAFF	1	0.5
chr1	246120001	246240000	A.2.2.2.2.2.2.1.2.1	0.55	.	246120001	246240000	#FFDADA	1	0.625
chr1	246240001	246600000	A.2.2.2.2.2.1.2.1	0.557608695652174	.	246240001	246600000	#FFDADA	1	0.625
chr1	246600001	246720000	A.2.2.1.1.1.1	0.622826086956522	.	246600001	246720000	#FFDADA	1	0.625
chr1	246720001	247000000	A.1.1.2.2.2.1.1.1	0.906521739130435	.	246720001	247000000	#FF0000	1	1
chr1	247000001	247080000	A.1.2.2.2.1.1.2.1	0.777173913043478	.	247000001	247080000	#FF4848	1	0.875
chr1	247080001	247320000	A.1.2.2.2.1.1.1.2	0.778260869565217	.	247080001	247320000	#FF4848	1	0.875
chr1	247320001	247520000	A.2.1.1.1.1.1.1.2	0.733695652173913	.	247320001	247520000	#FF9191	1	0.75
chr1	247520001	248120000	B.2.2.2.2.1.2.2.1.2	0.0141304347826087	.	247520001	248120000	#0000FF	1	0.125
chr1	248120001	248640000	B.2.2.2.2.1.2.1.1.1.1.1	0.0228260869565217	.	248120001	248640000	#0000FF	1	0.125
chr1	248640001	248760000	B.2.1.2.1.2.2.1.2	0.196739130434783	.	248640001	248760000	#4848FF	1	0.25
chr1	248760001	248920000	B.2.1.2.2.1.1.1.2.2	0.18804347826087	.	248760001	248920000	#4848FF	1	0.25
chr1	249040001	249080000	B.2.1.2.2.1.1.1.2.2	0.18804347826087	.	249040001	249080000	#4848FF	1	0.25
chr1	249080001	249240000	A.2.2.2.2.1.2.2.2	0.56195652173913	.	249080001	249240000	#FFDADA	1	0.625
chr2	1	200000	B.1.2.2.1.1.1.2.1.2	0.428423236514523	.	1	200000	#9191FF	1	0.375
chr2	200001	320000	B.1.1.1.1.1.2.2.1.2.1	0.58195020746888	.	200001	320000	#DADAFF	1	0.5
chr2	320001	600000	B.1.2.2.1.1.2.1.1.2	0.425311203319502	.	320001	600000	#9191FF	1	0.375
chr2	600001	720000	B.1.1.2.1.2.2.2.1	0.528008298755187	.	600001	720000	#DADAFF	1	0.5
chr2	760001	920000	B.1.1.2.1.2.2.2.1	0.528008298755187	.	760001	920000	#DADAFF	1	0.5
chr2	920001	1160000	B.2.1.1.2.2.1.1.1	0.289419087136929	.	920001	1160000	#4848FF	1	0.25
chr2	1160001	1440000	B.2.1.2.2.1.1.2.2.1	0.205394190871369	.	1160001	1440000	#4848FF	1	0.25
chr2	1440001	1560000	B.1.2.1.2.1.1.1.1	0.467842323651452	.	1440001	1560000	#9191FF	1	0.375
chr2	1560001	1760000	B.1.1.1.1.1.2.1.1.1.2	0.587136929460581	.	1560001	1760000	#DADAFF	1	0.5
chr2	1760001	1840000	B.1.1.1.1.1.2.1.2.2	0.58402489626556	.	1760001	1840000	#DADAFF	1	0.5
chr2	1840001	2120000	B.2.1.1.2.2.1.2.2.1.1.1	0.285269709543568	.	1840001	2120000	#4848FF	1	0.25
chr2	2120001	2520000	B.2.2.2.1.2.1.2.1	0.0404564315352697	.	2120001	2520000	#0000FF	1	0.125
chr2	2520001	2680000	B.1.2.1.2.2.2.1.1.1	0.448132780082988	.	2520001	2680000	#9191FF	1	0.375
chr2	2680001	3120000	B.2.1.1.2.2.1.1.2	0.288381742738589	.	2680001	3120000	#4848FF	1	0.25
chr2	3120001	3440000	A.2.1.2.2.2.1.2.1.2	0.690871369294606	.	3120001	3440000	#FF9191	1	0.75
chr2	3440001	3520000	A.2.1.2.2.2.2.1.1	0.688796680497925	.	3440001	3520000	#FF9191	1	0.75
chr2	3520001	3720000	A.2.1.1.2.2.2.2.1.2.1	0.739626556016598	.	3520001	3720000	#FF9191	1	0.75
chr2	3720001	3920000	B.2.1.1.2.1.1.1.1.2.2.2	0.306016597510373	.	3720001	3920000	#4848FF	1	0.25
chr2	3920001	4080000	B.2.1.2.2.2.2.1.2.1	0.170124481327801	.	3920001	4080000	#4848FF	1	0.25
chr2	4080001	4400000	B.2.2.1.2.2.2.2.1.1.2.2	0.0591286307053942	.	4080001	4400000	#0000FF	1	0.125
chr2	4400001	4560000	B.2.2.1.2.2.2.2.1.2.2.2	0.0560165975103734	.	4400001	4560000	#0000FF	1	0.125
chr2	4560001	4680000	B.2.1.2.2.2.2.1.2.2.1	0.169087136929461	.	4560001	4680000	#4848FF	1	0.25
chr2	4680001	4760000	B.2.1.1.2.1.2.2.2.1	0.29253112033195	.	4680001	4760000	#4848FF	1	0.25
chr2	4760001	4960000	B.2.1.2.2.2.2.2.1.2.1.2	0.160788381742739	.	4760001	4960000	#4848FF	1	0.25
chr2	4960001	5040000	B.2.1.1.2.1.2.2.2.2.1	0.29149377593361	.	4960001	5040000	#4848FF	1	0.25
chr2	5120001	5160000	B.2.1.1.2.1.2.2.2.2.1	0.29149377593361	.	5120001	5160000	#4848FF	1	0.25
chr2	5160001	5360000	B.2.1.2.2.2.2.1.1.2.2	0.171161825726141	.	5160001	5360000	#4848FF	1	0.25
chr2	5360001	5480000	B.2.1.2.2.2.2.1.2.2.2.2.2	0.1649377593361	.	5360001	5480000	#4848FF	1	0.25
chr2	5480001	5680000	B.2.1.2.2.2.2.2.1.2.1.1	0.161825726141079	.	5480001	5680000	#4848FF	1	0.25
chr2	5680001	6000000	B.2.2.2.1.2.2.1.1.1	0.0383817427385892	.	5680001	6000000	#0000FF	1	0.125
chr2	6000001	6360000	B.2.2.2.1.2.2.1.2	0.0342323651452282	.	6000001	6360000	#0000FF	1	0.125
chr2	6360001	6520000	B.2.1.2.2.2.2.2.1.1.1	0.163900414937759	.	6360001	6520000	#4848FF	1	0.25
chr2	6520001	6960000	B.2.2.2.1.2.2.2.2.1.2.2	0.0228215767634855	.	6520001	6960000	#0000FF	1	0.125
chr2	6960001	7160000	B.1.2.1.2.2.2.2.1.1.2	0.442946058091286	.	6960001	7160000	#9191FF	1	0.375
chr2	7160001	7360000	B.1.2.2.1.1.2.1.2.1.2.2.1	0.422199170124481	.	7160001	7360000	#9191FF	1	0.375
chr2	7360001	7520000	B.1.2.2.1.1.2.1.2.2	0.420124481327801	.	7360001	7520000	#9191FF	1	0.375
chr2	7520001	7680000	B.2.1.1.2.1.1.1.1.2.2.1	0.307053941908714	.	7520001	7680000	#4848FF	1	0.25
chr2	7680001	7960000	B.2.1.1.2.2.1.2.2.1.1.2.2.2	0.282157676348548	.	7680001	7960000	#4848FF	1	0.25
chr2	7960001	8120000	B.1.2.2.1.1.2.1.2.1.2.2.2	0.421161825726141	.	7960001	8120000	#9191FF	1	0.375
chr2	8120001	8560000	B.1.2.2.1.1.2.1.2.1.1	0.424273858921162	.	8120001	8560000	#9191FF	1	0.375
chr2	8560001	8640000	B.1.1.1.1.1.2.1.2.1	0.5850622406639	.	8560001	8640000	#DADAFF	1	0.5
chr2	8640001	8880000	A.2.1.2.2.2.1.1	0.692946058091286	.	8640001	8880000	#FF9191	1	0.75
chr2	8880001	9040000	A.1.2.1.2.1.1.2.1	0.881742738589212	.	8880001	9040000	#FF4848	1	0.875
chr2	9040001	9320000	A.1.2.1.2.1.2.2.2	0.87344398340249	.	9040001	9320000	#FF4848	1	0.875
chr2	9320001	9600000	A.1.1.2.1.1.1.1.2	0.967842323651452	.	9320001	9600000	#FF0000	1	1
chr2	9600001	9960000	A.1.1.1.2.1.1.2.1.2	0.987551867219917	.	9600001	9960000	#FF0000	1	1
chr2	9960001	10120000	A.1.2.1.2.2.2.2.2.2.2	0.849585062240664	.	9960001	10120000	#FF4848	1	0.875
chr2	10120001	10240000	A.1.2.1.2.2.2.2.2.2.1	0.850622406639004	.	10120001	10240000	#FF4848	1	0.875
chr2	10240001	10400000	A.1.2.1.2.2.2.2.1.2.1	0.854771784232365	.	10240001	10400000	#FF4848	1	0.875
chr2	10400001	10520000	A.1.1.2.2.1.2.1.2.1.2.2	0.930497925311203	.	10400001	10520000	#FF0000	1	1
chr2	10520001	10640000	A.1.2.1.2.2.2.2.1.2.2	0.853734439834025	.	10520001	10640000	#FF4848	1	0.875
chr2	10640001	10880000	A.1.1.2.1.1.1.1.1.1.2	0.969917012448133	.	10640001	10880000	#FF0000	1	1
chr2	10880001	11320000	A.1.2.1.2.2.2.1.1.2	0.860995850622407	.	10880001	11320000	#FF4848	1	0.875
chr2	11320001	11560000	A.1.1.2.2.1.1.2.2.1	0.935684647302905	.	11320001	11560000	#FF0000	1	1
chr2	11560001	11720000	A.1.2.2.2.2.1.2.2.1	0.810165975103734	.	11560001	11720000	#FF4848	1	0.875
chr2	11720001	11960000	A.2.1.1.2.2.1.1.2.1.1	0.75	.	11720001	11960000	#FF9191	1	0.75
chr2	11960001	12200000	B.1.2.1.2.2.2.1.2.1	0.446058091286307	.	11960001	12200000	#9191FF	1	0.375
chr2	12200001	12600000	B.2.2.1.2.2.1.1.2.1.2.1	0.0798755186721992	.	12200001	12600000	#0000FF	1	0.125
chr2	12600001	12920000	B.2.1.2.2.1.2.2.1.1	0.197095435684647	.	12600001	12920000	#4848FF	1	0.25
chr2	12920001	13200000	B.2.1.2.2.1.2.2.1.2	0.196058091286307	.	12920001	13200000	#4848FF	1	0.25
chr2	13200001	13480000	B.2.2.1.2.2.2.2.2.2	0.0529045643153527	.	13200001	13480000	#0000FF	1	0.125
chr2	13480001	13680000	B.2.2.1.2.2.2.1.2.2.1	0.0632780082987552	.	13480001	13680000	#0000FF	1	0.125
chr2	13680001	13840000	B.2.1.2.2.2.2.1.2.2.2.2.1	0.16597510373444	.	13680001	13840000	#4848FF	1	0.25
chr2	13840001	14160000	B.2.2.2.1.2.2.2.2.1.2.1	0.0238589211618257	.	13840001	14160000	#0000FF	1	0.125
chr2	14160001	14320000	B.2.1.2.2.2.2.1.1.2.1.2	0.172199170124481	.	14160001	14320000	#4848FF	1	0.25
chr2	14320001	14440000	B.2.1.2.2.2.2.1.1.2.1.1	0.173236514522822	.	14320001	14440000	#4848FF	1	0.25
chr2	14440001	14760000	B.2.2.1.2.2.2.2.1.1.2.1	0.0601659751037344	.	14440001	14760000	#0000FF	1	0.125
chr2	14760001	15080000	B.2.2.2.1.2.2.2.2.1.1.1.2	0.0269709543568465	.	14760001	15080000	#0000FF	1	0.125
chr2	15080001	15360000	B.2.1.1.2.1.1.1.1.1	0.309128630705394	.	15080001	15360000	#4848FF	1	0.25
chr2	15360001	15720000	A.2.2.2.2.1.1.2.2.2	0.615145228215768	.	15360001	15720000	#FFDADA	1	0.625
chr2	15720001	16240000	B.1.2.1.2.2.2.1.1.2	0.447095435684647	.	15720001	16240000	#9191FF	1	0.375
chr2	16240001	16280000	B.1.2.1.2.1.1.2.1	0.464730290456432	.	16240001	16280000	#9191FF	1	0.375
chr2	16320001	16360000	B.1.2.1.2.1.1.2.1	0.464730290456432	.	16320001	16360000	#9191FF	1	0.375
chr2	16360001	16480000	B.1.2.2.1.1.2.2.1.1	0.419087136929461	.	16360001	16480000	#9191FF	1	0.375
chr2	16480001	16640000	B.2.2.1.1.1.1.2.1	0.151452282157676	.	16480001	16640000	#0000FF	1	0.125
chr2	16640001	16840000	B.2.1.1.2.2.1.2.2.1.1.2.2.1	0.283195020746888	.	16640001	16840000	#4848FF	1	0.25
chr2	16840001	17000000	B.2.1.1.2.2.1.2.1.2	0.286307053941909	.	16840001	17000000	#4848FF	1	0.25
chr2	17000001	17360000	B.2.2.2.1.2.1.2.2	0.0394190871369295	.	17000001	17360000	#0000FF	1	0.125
chr2	17360001	17840000	B.2.1.2.2.1.2.1.2.2.1	0.199170124481328	.	17360001	17840000	#4848FF	1	0.25
chr2	17840001	18000000	B.1.1.1.1.1.2.2.1.2.2	0.580912863070539	.	17840001	18000000	#DADAFF	1	0.5
chr2	18000001	18280000	B.2.1.1.2.2.1.2.2.2.1	0.280082987551867	.	18000001	18280000	#4848FF	1	0.25
chr2	18280001	18560000	B.2.1.1.2.2.1.2.2.2.2.1	0.279045643153527	.	18280001	18560000	#4848FF	1	0.25
chr2	18560001	18680000	B.1.2.2.1.1.2.2.2.1	0.41701244813278	.	18560001	18680000	#9191FF	1	0.375
chr2	18680001	19000000	B.2.1.1.2.2.1.2.2.1.2	0.281120331950207	.	18680001	19000000	#4848FF	1	0.25
chr2	19000001	19280000	B.2.1.2.1.1.1.1.1.1	0.268672199170124	.	19000001	19280000	#4848FF	1	0.25
chr2	19280001	19480000	B.2.1.1.2.2.1.2.2.1.1.2.1	0.284232365145228	.	19280001	19480000	#4848FF	1	0.25
chr2	19480001	19880000	B.2.1.1.2.2.1.2.2.2.2.2.2	0.276970954356846	.	19480001	19880000	#4848FF	1	0.25
chr2	19880001	20080000	B.1.2.1.2.1.1.1.2.2	0.465767634854772	.	19880001	20080000	#9191FF	1	0.375
chr2	20080001	20400000	A.1.2.2.2.2.1.1.1	0.815352697095436	.	20080001	20400000	#FF4848	1	0.875
chr2	20400001	20560000	A.1.2.2.2.1.1.2.1	0.823651452282158	.	20400001	20560000	#FF4848	1	0.875
chr2	20560001	20840000	A.1.2.1.2.1.1.2.2	0.880705394190871	.	20560001	20840000	#FF4848	1	0.875
chr2	20840001	21040000	A.2.2.2.2.1.1.2.2.1	0.616182572614108	.	20840001	21040000	#FFDADA	1	0.625
chr2	21040001	21240000	B.1.1.2.1.2.2.1.2	0.529045643153527	.	21040001	21240000	#DADAFF	1	0.5
chr2	21240001	21400000	B.1.2.2.1.1.2.1.2.1.2.1	0.423236514522822	.	21240001	21400000	#9191FF	1	0.375
chr2	21400001	21520000	B.2.1.1.2.1.1.1.2.1	0.304979253112033	.	21400001	21520000	#4848FF	1	0.25
chr2	21520001	21920000	B.2.2.2.1.2.2.2.2.2.1	0.0217842323651452	.	21520001	21920000	#0000FF	1	0.125
chr2	21920001	22200000	B.2.2.2.2.2.1.2.1.1.1	0.00829875518672199	.	21920001	22200000	#0000FF	1	0.125
chr2	22200001	22600000	B.2.2.2.2.2.1.2.1.1.2	0.00726141078838174	.	22200001	22600000	#0000FF	1	0.125
chr2	22600001	23080000	B.2.2.2.1.2.2.1.1.2.1.2	0.0363070539419087	.	22600001	23080000	#0000FF	1	0.125
chr2	23080001	23400000	B.2.2.2.1.2.1.1	0.04149377593361	.	23080001	23400000	#0000FF	1	0.125
chr2	23400001	23560000	B.1.2.2.1.1.2.2.2.2.2	0.4149377593361	.	23400001	23560000	#9191FF	1	0.375
chr2	23560001	23960000	A.2.2.1.1.1.1.2.2.1	0.678423236514523	.	23560001	23960000	#FFDADA	1	0.625
chr2	23960001	24040000	A.2.1.1.2.1.1.1	0.759336099585062	.	23960001	24040000	#FF9191	1	0.75
chr2	24040001	24160000	A.1.2.1.2.1.2.1.2.2	0.87551867219917	.	24040001	24160000	#FF4848	1	0.875
chr2	24160001	24360000	A.1.2.1.2.1.1.1	0.882780082987552	.	24160001	24360000	#FF4848	1	0.875
chr2	24360001	24520000	A.1.2.2.2.1.1.1	0.824688796680498	.	24360001	24520000	#FF4848	1	0.875
chr2	24520001	24840000	A.1.1.1.2.1.2.1.1.1	0.985477178423237	.	24520001	24840000	#FF0000	1	1
chr2	24840001	25000000	A.1.1.2.2.1.1.2.2.2	0.934647302904564	.	24840001	25000000	#FF0000	1	1
chr2	25000001	25160000	A.1.1.2.2.1.2.2.1.1	0.927385892116183	.	25000001	25160000	#FF0000	1	1
chr2	25160001	25440000	A.1.2.1.2.2.1.2.2	0.863070539419087	.	25160001	25440000	#FF4848	1	0.875
chr2	25440001	25760000	A.1.1.2.1.1.2.1.1.1.2	0.963692946058091	.	25440001	25760000	#FF0000	1	1
chr2	25760001	26040000	A.1.1.2.1.1.2.1.1.1.1	0.964730290456432	.	25760001	26040000	#FF0000	1	1
chr2	26040001	26360000	A.1.1.1.2.1.1.2.1.1	0.988589211618257	.	26040001	26360000	#FF0000	1	1
chr2	26360001	26600000	A.1.1.1.2.1.2.1.2.1.1.2	0.982365145228216	.	26360001	26600000	#FF0000	1	1
chr2	26600001	26960000	A.1.1.2.1.1.2.1.1.2	0.962655601659751	.	26600001	26960000	#FF0000	1	1
chr2	26960001	27160000	A.1.2.1.2.2.2.2.2.1.1	0.852697095435685	.	26960001	27160000	#FF4848	1	0.875
chr2	27160001	27360000	A.1.1.2.2.1.2.1.1	0.933609958506224	.	27160001	27360000	#FF0000	1	1
chr2	27360001	27560000	A.1.2.1.2.2.1.2.1.1	0.865145228215768	.	27360001	27560000	#FF4848	1	0.875
chr2	27560001	27920000	A.1.1.2.1.1.2.2.2.1.1	0.95850622406639	.	27560001	27920000	#FF0000	1	1
chr2	27920001	28360000	A.1.1.2.2.1.2.1.2.1.2.1	0.931535269709544	.	27920001	28360000	#FF0000	1	1
chr2	28360001	28680000	A.1.2.1.2.2.2.1.2.1.2	0.858921161825726	.	28360001	28680000	#FF4848	1	0.875
chr2	28680001	28760000	A.2.1.2.2.1.2.2.2	0.693983402489627	.	28680001	28760000	#FF9191	1	0.75
chr2	28760001	29200000	A.1.1.2.1.1.1.1.1.2	0.968879668049793	.	28760001	29200000	#FF0000	1	1
chr2	29200001	29480000	A.2.2.1.1.1.1.1.2.1	0.681535269709544	.	29200001	29480000	#FFDADA	1	0.625
chr2	29480001	29800000	B.1.1.2.1.1.1.2.2	0.54253112033195	.	29480001	29800000	#DADAFF	1	0.5
chr2	29800001	29960000	B.1.2.1.2.2.2.2.2.1.1	0.440871369294606	.	29800001	29960000	#9191FF	1	0.375
chr2	29960001	30160000	B.1.1.2.1.2.2.2.2.2	0.525933609958506	.	29960001	30160000	#DADAFF	1	0.5
chr2	30160001	30400000	B.1.1.2.1.1.1.2.1	0.54356846473029	.	30160001	30400000	#DADAFF	1	0.5
chr2	30400001	30480000	B.1.1.2.1.2.1.1.1	0.535269709543568	.	30400001	30480000	#DADAFF	1	0.5
chr2	30480001	30640000	B.1.1.2.1.2.1.2.2.1	0.532157676348548	.	30480001	30640000	#DADAFF	1	0.5
chr2	30640001	30840000	A.2.1.2.2.2.2.2.1.2.2	0.684647302904564	.	30640001	30840000	#FF9191	1	0.75
chr2	30840001	31240000	B.1.2.1.2.1.2.2.1.2.1	0.45643153526971	.	30840001	31240000	#9191FF	1	0.375
chr2	31240001	31360000	B.1.2.1.2.1.2.2.1.2.2	0.455394190871369	.	31240001	31360000	#9191FF	1	0.375
chr2	31360001	31520000	B.1.1.2.1.2.2.1.1	0.530082987551867	.	31360001	31520000	#DADAFF	1	0.5
chr2	31520001	32040000	B.1.2.2.1.1.1.2.1.1	0.429460580912863	.	31520001	32040000	#9191FF	1	0.375
chr2	32040001	32560000	A.1.1.2.2.1.1.2.1.1	0.938796680497925	.	32040001	32560000	#FF0000	1	1
chr2	32560001	32760000	A.1.2.1.2.1.2.1.2.1	0.87655601659751	.	32560001	32760000	#FF4848	1	0.875
chr2	32760001	32920000	A.2.1.1.2.2.2.2.1.2.2.1	0.738589211618257	.	32760001	32920000	#FF9191	1	0.75
chr2	32920001	33200000	B.1.1.1.1.1.2.2.2.1	0.579875518672199	.	32920001	33200000	#DADAFF	1	0.5
chr2	33200001	33360000	B.1.2.1.2.2.2.2.2.2.1	0.438796680497925	.	33200001	33360000	#9191FF	1	0.375
chr2	33360001	33600000	B.1.2.2.1.1.1.1.1.1	0.436721991701245	.	33360001	33600000	#9191FF	1	0.375
chr2	33600001	33880000	B.1.2.2.1.1.2.2.2.2.1	0.41597510373444	.	33600001	33880000	#9191FF	1	0.375
chr2	33880001	34400000	B.2.2.2.1.2.2.1.1.2.1.1	0.037344398340249	.	33880001	34400000	#0000FF	1	0.125
chr2	34400001	34680000	B.2.2.2.1.2.2.2.2.2.2	0.020746887966805	.	34400001	34680000	#0000FF	1	0.125
chr2	34680001	34800000	B.2.1.1.2.1.2.2.2.2.2	0.29045643153527	.	34680001	34800000	#4848FF	1	0.25
chr2	34800001	34880000	B.2.1.2.2.2.2.2.2.2.2	0.154564315352697	.	34800001	34880000	#4848FF	1	0.25
chr2	34880001	35080000	B.2.2.1.2.2.2.2.1.2.2.1	0.0570539419087137	.	34880001	35080000	#0000FF	1	0.125
chr2	35080001	35200000	B.2.2.1.2.2.1.2.1.2	0.0757261410788382	.	35080001	35200000	#0000FF	1	0.125
chr2	35200001	35400000	B.2.2.1.2.2.1.2.1.1	0.0767634854771784	.	35200001	35400000	#0000FF	1	0.125
chr2	35400001	35560000	B.2.2.1.2.2.1.1.1	0.0829875518672199	.	35400001	35560000	#0000FF	1	0.125
chr2	35560001	35840000	B.2.2.1.2.2.2.2.1.2.1	0.0580912863070539	.	35560001	35840000	#0000FF	1	0.125
chr2	35840001	36040000	B.2.2.1.2.2.1.1.2.1.1.2	0.0809128630705394	.	35840001	36040000	#0000FF	1	0.125
chr2	36040001	36560000	B.2.1.2.2.1.1.1.1.2	0.211618257261411	.	36040001	36560000	#4848FF	1	0.25
chr2	36560001	36720000	A.2.1.1.2.2.1.1.2.2	0.74792531120332	.	36560001	36720000	#FF9191	1	0.75
chr2	36720001	36800000	A.2.2.2.1.2.1.2.1.1	0.631742738589212	.	36720001	36800000	#FFDADA	1	0.625
chr2	36800001	37080000	A.2.1.2.2.2.1.2.1.1	0.691908713692946	.	36800001	37080000	#FF9191	1	0.75
chr2	37080001	37280000	A.1.2.2.2.2.1.2.1.1	0.812240663900415	.	37080001	37280000	#FF4848	1	0.875
chr2	37280001	37480000	A.1.2.2.2.2.1.1.2.1	0.814315352697095	.	37280001	37480000	#FF4848	1	0.875
chr2	37480001	38040000	B.1.1.2.1.2.2.2.2.1	0.526970954356846	.	37480001	38040000	#DADAFF	1	0.5
chr2	38040001	38160000	B.1.1.1.1.2.2.1.2	0.573651452282158	.	38040001	38160000	#DADAFF	1	0.5
chr2	38160001	38520000	A.2.2.2.2.2.1.2.1.2	0.606846473029046	.	38160001	38520000	#FFDADA	1	0.625
chr2	38520001	38760000	A.1.2.2.2.2.2.2.2.1.2	0.799792531120332	.	38520001	38760000	#FF4848	1	0.875
chr2	38760001	38960000	A.1.2.1.2.2.2.1.1.1	0.862033195020747	.	38760001	38960000	#FF4848	1	0.875
chr2	38960001	39280000	A.1.1.2.2.1.1.1.2.1	0.940871369294606	.	38960001	39280000	#FF0000	1	1
chr2	39280001	39440000	A.1.2.1.2.2.2.1.2.1.1	0.859958506224066	.	39280001	39440000	#FF4848	1	0.875
chr2	39440001	39640000	A.1.1.2.2.1.1.1.2.2	0.939834024896266	.	39440001	39640000	#FF0000	1	1
chr2	39640001	40000000	A.1.1.2.2.1.1.1.1.1	0.942946058091286	.	39640001	40000000	#FF0000	1	1
chr2	40000001	40160000	A.2.2.1.1.1.2.1.1.1	0.676348547717842	.	40000001	40160000	#FFDADA	1	0.625
chr2	40160001	40320000	B.1.1.1.1.1.2.1.1.1.1	0.588174273858921	.	40160001	40320000	#DADAFF	1	0.5
chr2	40320001	40480000	B.1.1.1.1.2.1.1	0.577800829875519	.	40320001	40480000	#DADAFF	1	0.5
chr2	40480001	40680000	A.1.2.2.2.2.2.2.2.1.1	0.800829875518672	.	40480001	40680000	#FF4848	1	0.875
chr2	40680001	40920000	A.2.2.1.1.1.1.2.2.2	0.677385892116183	.	40680001	40920000	#FFDADA	1	0.625
chr2	40920001	41080000	A.2.2.2.2.2.2.2.2	0.594398340248963	.	40920001	41080000	#FFDADA	1	0.625
chr2	41080001	41280000	B.1.1.1.1.2.1.2	0.576763485477178	.	41080001	41280000	#DADAFF	1	0.5
chr2	41280001	41440000	B.1.1.2.1.2.1.2.1	0.533195020746888	.	41280001	41440000	#DADAFF	1	0.5
chr2	41440001	41680000	B.1.1.2.1.1.1.1	0.544605809128631	.	41440001	41680000	#DADAFF	1	0.5
chr2	41680001	42040000	B.1.1.1.1.2.2.2.2	0.571576763485477	.	41680001	42040000	#DADAFF	1	0.5
chr2	42040001	42320000	A.1.2.2.2.2.2.2.1	0.801867219917012	.	42040001	42320000	#FF4848	1	0.875
chr2	42320001	42600000	A.1.1.1.1.1.2.2	0.995850622406639	.	42320001	42600000	#FF0000	1	1
chr2	42600001	42800000	A.1.2.1.2.2.1.2.1.2	0.864107883817427	.	42600001	42800000	#FF4848	1	0.875
chr2	42800001	43040000	A.1.1.2.1.1.2.1.2.1	0.961618257261411	.	42800001	43040000	#FF0000	1	1
chr2	43040001	43280000	A.1.1.2.1.1.2.2.1	0.95954356846473	.	43040001	43280000	#FF0000	1	1
chr2	43280001	43480000	A.1.1.2.1.1.2.2.2.1.2	0.95746887966805	.	43280001	43480000	#FF0000	1	1
chr2	43480001	43680000	A.1.1.2.2.1.2.1.2.2.1	0.929460580912863	.	43480001	43680000	#FF0000	1	1
chr2	43680001	43840000	A.1.2.1.2.2.2.2.2.1.2	0.851659751037344	.	43680001	43840000	#FF4848	1	0.875
chr2	43840001	44040000	A.1.2.2.2.1.2.1.2	0.819502074688797	.	43840001	44040000	#FF4848	1	0.875
chr2	44040001	44240000	A.1.2.1.2.2.1.1.2.1.2	0.867219917012448	.	44040001	44240000	#FF4848	1	0.875
chr2	44240001	44560000	A.1.1.2.2.1.2.1.2.2.2	0.928423236514523	.	44240001	44560000	#FF0000	1	1
chr2	44560001	44720000	A.2.1.1.1.1.2.1.2	0.794605809128631	.	44560001	44720000	#FF9191	1	0.75
chr2	44720001	45000000	A.2.1.2.2.1.1.2.2.2	0.697095435684647	.	44720001	45000000	#FF9191	1	0.75
chr2	45000001	45160000	A.2.2.1.1.1.1.2.1	0.679460580912863	.	45000001	45160000	#FFDADA	1	0.625
chr2	45160001	45280000	A.2.2.1.1.1.2.1.2.2.1	0.671161825726141	.	45160001	45280000	#FFDADA	1	0.625
chr2	45280001	45840000	A.2.1.1.1.2.1.2.1.2	0.781120331950207	.	45280001	45840000	#FF9191	1	0.75
chr2	45840001	46280000	A.2.1.1.1.2.1.2.1.1	0.782157676348548	.	45840001	46280000	#FF9191	1	0.75
chr2	46280001	46480000	A.2.2.2.1.1.2.2.2	0.635892116182573	.	46280001	46480000	#FFDADA	1	0.625
chr2	46480001	46720000	A.2.1.2.2.1.1.2.2.1	0.698132780082988	.	46480001	46720000	#FF9191	1	0.75
chr2	46720001	47160000	A.1.1.2.1.1.1.2.2	0.965767634854772	.	46720001	47160000	#FF0000	1	1
chr2	47160001	47480000	A.1.1.2.1.1.1.1.1.1.1	0.970954356846473	.	47160001	47480000	#FF0000	1	1
chr2	47480001	47640000	A.1.2.1.2.2.2.1.2.2	0.857883817427386	.	47480001	47640000	#FF4848	1	0.875
chr2	47640001	48120000	A.1.1.2.2.1.1.1.1.2	0.941908713692946	.	47640001	48120000	#FF0000	1	1
chr2	48120001	48400000	A.2.1.1.2.2.2.2.1.2.2.2	0.737551867219917	.	48120001	48400000	#FF9191	1	0.75
chr2	48400001	48480000	A.2.2.2.2.1.1.1.2	0.618257261410788	.	48400001	48480000	#FFDADA	1	0.625
chr2	48480001	48800000	A.2.1.1.2.2.1.1.1.1	0.753112033195021	.	48480001	48800000	#FF9191	1	0.75
chr2	48800001	49000000	B.1.2.2.1.1.1.1.1.2.1.1.1	0.435684647302905	.	48800001	49000000	#9191FF	1	0.375
chr2	49000001	49240000	B.2.1.2.2.1.2.1.1.2.2	0.201244813278008	.	49000001	49240000	#4848FF	1	0.25
chr2	49240001	49400000	B.2.1.1.2.2.2.1.1.2.2	0.272821576763485	.	49240001	49400000	#4848FF	1	0.25
chr2	49400001	49560000	B.2.1.2.2.1.2.2.2.1.1.2	0.193983402489627	.	49400001	49560000	#4848FF	1	0.25
chr2	49560001	49680000	B.2.1.1.2.1.1.1.2.2	0.303941908713693	.	49560001	49680000	#4848FF	1	0.25
chr2	49680001	49880000	B.2.1.2.2.1.2.1.1.1	0.203319502074689	.	49680001	49880000	#4848FF	1	0.25
chr2	49880001	50000000	B.2.1.2.2.1.2.2.2.1.1.1	0.195020746887967	.	49880001	50000000	#4848FF	1	0.25
chr2	50000001	50400000	B.2.2.1.1.1.1.1.2	0.152489626556017	.	50000001	50400000	#0000FF	1	0.125
chr2	50400001	50720000	B.2.1.2.2.1.2.1.1.2.1	0.202282157676349	.	50400001	50720000	#4848FF	1	0.25
chr2	50720001	50880000	B.2.1.1.2.2.2.1.2.2	0.270746887966805	.	50720001	50880000	#4848FF	1	0.25
chr2	50880001	51280000	B.2.2.2.2.2.1.1	0.00933609958506224	.	50880001	51280000	#0000FF	1	0.125
chr2	51280001	51440000	B.2.1.2.2.2.2.2.1.2.2.2	0.158713692946058	.	51280001	51440000	#4848FF	1	0.25
chr2	51440001	51760000	B.2.2.2.1.2.2.2.1.1.2.1.1	0.0321576763485477	.	51440001	51760000	#0000FF	1	0.125
chr2	51760001	52000000	B.2.2.2.1.2.2.1.1.2.2	0.0352697095435685	.	51760001	52000000	#0000FF	1	0.125
chr2	52000001	52400000	B.2.2.2.1.2.2.2.1.1.2.1.2	0.0311203319502075	.	52000001	52400000	#0000FF	1	0.125
chr2	52400001	52600000	B.2.2.1.2.2.2.1.1.1.2	0.0684647302904564	.	52400001	52600000	#0000FF	1	0.125
chr2	52600001	52960000	B.2.2.2.1.2.2.2.1.2	0.029045643153527	.	52600001	52960000	#0000FF	1	0.125
chr2	52960001	53240000	B.2.2.1.2.2.2.2.1.1.1	0.0612033195020747	.	52960001	53240000	#0000FF	1	0.125
chr2	53240001	53640000	B.2.2.2.1.2.2.2.1.1.1	0.033195020746888	.	53240001	53640000	#0000FF	1	0.125
chr2	53640001	54000000	B.1.2.1.2.2.2.2.1.1.1	0.443983402489627	.	53640001	54000000	#9191FF	1	0.375
chr2	54000001	54280000	A.1.2.2.2.2.2.2.2.2	0.798755186721992	.	54000001	54280000	#FF4848	1	0.875
chr2	54280001	54680000	A.2.1.2.2.2.1.2.2	0.689834024896266	.	54280001	54680000	#FF9191	1	0.75
chr2	54680001	54880000	A.1.2.2.2.2.1.2.2.2.2	0.808091286307054	.	54680001	54880000	#FF4848	1	0.875
chr2	54880001	55160000	A.2.1.1.2.2.1.1.2.1.2	0.74896265560166	.	54880001	55160000	#FF9191	1	0.75
chr2	55160001	55440000	A.1.1.2.2.1.1.2.1.2.2	0.936721991701245	.	55160001	55440000	#FF0000	1	1
chr2	55440001	55600000	A.1.2.2.2.1.1.2.2	0.822614107883817	.	55440001	55600000	#FF4848	1	0.875
chr2	55600001	55920000	A.1.2.1.2.1.2.2.1	0.87448132780083	.	55600001	55920000	#FF4848	1	0.875
chr2	55920001	56320000	B.2.1.1.2.1.1.1.1.2.1	0.308091286307054	.	55920001	56320000	#4848FF	1	0.25
chr2	56320001	56640000	B.2.2.1.2.2.1.1.2.2	0.0778008298755187	.	56320001	56640000	#0000FF	1	0.125
chr2	56640001	57160000	B.2.2.2.2.2.1.2.2	0.00518672199170124	.	56640001	57160000	#0000FF	1	0.125
chr2	57160001	57440000	B.2.2.1.2.2.1.2.2.1.1	0.0746887966804979	.	57160001	57440000	#0000FF	1	0.125
chr2	57440001	57640000	B.2.1.2.2.2.2.2.1.2.2.1	0.159751037344398	.	57440001	57640000	#4848FF	1	0.25
chr2	57640001	57720000	B.2.1.1.2.1.2.1.1.1.1	0.297717842323651	.	57640001	57720000	#4848FF	1	0.25
chr2	57720001	57880000	B.2.1.2.2.1.1.1.2.2	0.20746887966805	.	57720001	57880000	#4848FF	1	0.25
chr2	57880001	58240000	B.2.1.1.2.2.1.2.1.1	0.287344398340249	.	57880001	58240000	#4848FF	1	0.25
chr2	58240001	58480000	A.2.2.2.2.1.1.2.1	0.617219917012448	.	58240001	58480000	#FFDADA	1	0.625
chr2	58480001	58720000	B.1.2.1.2.2.2.2.2.2.2	0.437759336099585	.	58480001	58720000	#9191FF	1	0.375
chr2	58720001	59000000	B.2.1.1.2.2.1.2.2.2.2.2.1	0.278008298755187	.	58720001	59000000	#4848FF	1	0.25
chr2	59000001	59120000	B.1.2.2.1.1.2.2.1.2	0.41804979253112	.	59000001	59120000	#9191FF	1	0.375
chr2	59120001	59440000	B.2.2.1.1.1.1.1.1	0.153526970954357	.	59120001	59440000	#0000FF	1	0.125
chr2	59440001	59560000	B.1.2.2.1.1.1.1.1.2.2	0.431535269709544	.	59440001	59560000	#9191FF	1	0.375
chr2	59560001	59800000	B.2.1.2.2.1.2.2.2.1.2.2	0.191908713692946	.	59560001	59800000	#4848FF	1	0.25
chr2	59800001	59960000	B.2.1.2.2.1.2.2.2.1.2.1	0.192946058091286	.	59800001	59960000	#4848FF	1	0.25
chr2	59960001	60240000	B.2.1.2.2.1.2.1.2.2.2	0.198132780082988	.	59960001	60240000	#4848FF	1	0.25
chr2	60240001	60320000	B.2.1.1.2.1.1.2.2.1.2.2	0.299792531120332	.	60240001	60320000	#4848FF	1	0.25
chr2	60320001	60480000	B.2.1.1.2.2.2.1.1.1.2	0.274896265560166	.	60320001	60480000	#4848FF	1	0.25
chr2	60480001	60720000	B.1.2.2.1.1.2.1.1.1	0.426348547717842	.	60480001	60720000	#9191FF	1	0.375
chr2	60720001	60920000	B.1.1.1.1.2.2.1.1.2	0.574688796680498	.	60720001	60920000	#DADAFF	1	0.5
chr2	60920001	61280000	A.1.2.1.2.1.2.1.1.2.1	0.878630705394191	.	60920001	61280000	#FF4848	1	0.875
chr2	61280001	61480000	A.1.1.2.2.1.1.2.1.2.1	0.937759336099585	.	61280001	61480000	#FF0000	1	1
chr2	61480001	61600000	A.2.1.1.1.1.1.1	0.797717842323652	.	61480001	61600000	#FF9191	1	0.75
chr2	61600001	61720000	A.1.1.2.2.1.2.2.2	0.925311203319502	.	61600001	61720000	#FF0000	1	1
chr2	61720001	62160000	A.1.1.2.1.1.2.2.2.2	0.95643153526971	.	61720001	62160000	#FF0000	1	1
chr2	62160001	62520000	A.1.2.2.2.2.2.1.2.1.1	0.804979253112033	.	62160001	62520000	#FF4848	1	0.875
chr2	62520001	62720000	A.2.1.1.2.2.1.2.2	0.744813278008299	.	62520001	62720000	#FF9191	1	0.75
chr2	62720001	62920000	A.2.2.1.1.1.1.1.2.2	0.680497925311203	.	62720001	62920000	#FFDADA	1	0.625
chr2	62920001	63080000	A.2.1.1.2.2.1.2.1.2	0.745850622406639	.	62920001	63080000	#FF9191	1	0.75
chr2	63080001	63520000	A.2.1.2.2.2.2.2.2	0.683609958506224	.	63080001	63520000	#FF9191	1	0.75
chr2	63520001	63840000	A.2.2.1.1.2.1	0.6649377593361	.	63520001	63840000	#FFDADA	1	0.625
chr2	63840001	64040000	A.2.1.2.2.1.2.2.1	0.695020746887967	.	63840001	64040000	#FF9191	1	0.75
chr2	64040001	64120000	A.2.1.2.2.2.2.1.2	0.687759336099585	.	64040001	64120000	#FF9191	1	0.75
chr2	64120001	64240000	A.2.1.2.2.1.2.1	0.696058091286307	.	64120001	64240000	#FF9191	1	0.75
chr2	64240001	64520000	A.2.1.1.2.2.1.1.1.2.1	0.75207468879668	.	64240001	64520000	#FF9191	1	0.75
chr2	64520001	64840000	A.2.1.1.2.2.1.1.1.2.2	0.75103734439834	.	64520001	64840000	#FF9191	1	0.75
chr2	64840001	65080000	A.1.1.1.2.1.1.1	0.989626556016598	.	64840001	65080000	#FF0000	1	1
chr2	65080001	65280000	A.2.1.1.2.1.1.2	0.758298755186722	.	65080001	65280000	#FF9191	1	0.75
chr2	65280001	65440000	A.1.2.2.2.2.1.2.2.2.1	0.809128630705394	.	65280001	65440000	#FF4848	1	0.875
chr2	65440001	65840000	A.1.2.2.2.2.1.1.2.2	0.813278008298755	.	65440001	65840000	#FF4848	1	0.875
chr2	65840001	66320000	B.2.1.1.2.2.2.1.1.2.1	0.273858921161826	.	65840001	66320000	#4848FF	1	0.25
chr2	66320001	66880000	B.2.1.2.2.1.2.1.2.1	0.200207468879668	.	66320001	66880000	#4848FF	1	0.25
chr2	66880001	67080000	B.2.1.2.2.1.1.2.2.2	0.204356846473029	.	66880001	67080000	#4848FF	1	0.25
chr2	67080001	67320000	B.2.2.1.1.1.1.2.2	0.150414937759336	.	67080001	67320000	#0000FF	1	0.125
chr2	67320001	67560000	B.2.1.2.2.1.1.1.1.1	0.212655601659751	.	67320001	67560000	#4848FF	1	0.25
chr2	67560001	67680000	B.1.2.1.2.2.2.2.2.1.2	0.439834024896266	.	67560001	67680000	#9191FF	1	0.375
chr2	67680001	67840000	B.2.1.1.2.2.2.1.1.1.1	0.275933609958506	.	67680001	67840000	#4848FF	1	0.25
chr2	67840001	68000000	B.2.1.2.2.1.1.1.2.1.2.1	0.20954356846473	.	67840001	68000000	#4848FF	1	0.25
chr2	68000001	68080000	B.1.2.2.1.1.1.1.1.2.1.2	0.432572614107884	.	68000001	68080000	#9191FF	1	0.375
chr2	68080001	68320000	B.1.2.1.2.2.2.1.2.2	0.445020746887967	.	68080001	68320000	#9191FF	1	0.375
chr2	68320001	68520000	A.2.1.1.2.2.2.2.1.1	0.740663900414938	.	68320001	68520000	#FF9191	1	0.75
chr2	68520001	68680000	A.2.2.2.2.1.1.1.1	0.619294605809129	.	68520001	68680000	#FFDADA	1	0.625
chr2	68680001	68760000	B.1.1.2.1.2.1.1.2	0.534232365145228	.	68680001	68760000	#DADAFF	1	0.5
chr2	68760001	68960000	B.1.2.2.1.1.1.1.1.2.1.1.2.2	0.433609958506224	.	68760001	68960000	#9191FF	1	0.375
chr2	68960001	69200000	B.1.2.1.2.1.1.1.2.1	0.466804979253112	.	68960001	69200000	#9191FF	1	0.375
chr2	69200001	69520000	B.1.1.1.1.2.2.1.1.1	0.575726141078838	.	69200001	69520000	#DADAFF	1	0.5
chr2	69520001	69720000	A.2.1.1.2.2.1.2.1.1	0.746887966804979	.	69520001	69720000	#FF9191	1	0.75
chr2	69720001	69920000	A.1.2.1.2.1.2.1.1.1	0.879668049792531	.	69720001	69920000	#FF4848	1	0.875
chr2	69920001	70080000	A.1.1.2.2.1.2.2.1.2	0.926348547717842	.	69920001	70080000	#FF0000	1	1
chr2	70080001	70280000	A.1.2.1.2.2.1.1.1.2.2	0.870331950207469	.	70080001	70280000	#FF4848	1	0.875
chr2	70280001	70520000	A.1.1.1.2.1.1.2.2	0.986514522821577	.	70280001	70520000	#FF0000	1	1
chr2	70520001	70800000	A.2.1.2.2.1.1.2.1	0.699170124481328	.	70520001	70800000	#FF9191	1	0.75
chr2	70800001	71160000	A.2.1.2.2.1.1.1.1	0.701244813278008	.	70800001	71160000	#FF9191	1	0.75
chr2	71160001	71720000	A.1.1.2.2.1.2.1.2.1.1	0.932572614107884	.	71160001	71720000	#FF0000	1	1
chr2	71720001	72040000	A.2.2.2.1.1.2.2.1.2	0.636929460580913	.	71720001	72040000	#FFDADA	1	0.625
chr2	72040001	72280000	A.2.2.2.2.2.1.1.1.2	0.609958506224066	.	72040001	72280000	#FFDADA	1	0.625
chr2	72280001	72600000	A.2.2.2.1.1.2.2.1.1	0.637966804979253	.	72280001	72600000	#FFDADA	1	0.625
chr2	72600001	73160000	A.1.2.2.2.2.2.1.2.2	0.802904564315353	.	72600001	73160000	#FF4848	1	0.875
chr2	73160001	73440000	A.1.2.1.2.2.1.1.1.2.1	0.871369294605809	.	73160001	73440000	#FF4848	1	0.875
chr2	73440001	73600000	A.1.2.2.2.1.2.1.1.1	0.821576763485477	.	73440001	73600000	#FF4848	1	0.875
chr2	73600001	73960000	A.1.2.1.2.2.1.1.2.1.1.1	0.869294605809129	.	73600001	73960000	#FF4848	1	0.875
chr2	73960001	74480000	A.1.1.1.1.1.2.1.1	0.99792531120332	.	73960001	74480000	#FF0000	1	1
chr2	74480001	74840000	A.1.1.1.2.1.2.1.2.2.2.1	0.979253112033195	.	74480001	74840000	#FF0000	1	1
chr2	74840001	75120000	A.1.2.1.2.1.2.1.1.2.2	0.877593360995851	.	74840001	75120000	#FF4848	1	0.875
chr2	75120001	75200000	A.2.2.1.1.1.1.1.1	0.682572614107884	.	75120001	75200000	#FFDADA	1	0.625
chr2	75200001	75720000	A.2.1.2.2.2.2.2.1.2.1	0.685684647302905	.	75200001	75720000	#FF9191	1	0.75
chr2	75720001	75920000	A.1.2.2.2.2.1.2.1.2	0.811203319502075	.	75720001	75920000	#FF4848	1	0.875
chr2	75920001	76240000	B.1.2.2.1.1.1.2.2	0.427385892116183	.	75920001	76240000	#9191FF	1	0.375
chr2	76240001	76560000	B.2.2.1.2.2.1.2.2.2.2	0.0705394190871369	.	76240001	76560000	#0000FF	1	0.125
chr2	76560001	76840000	B.2.2.1.2.2.1.1.2.1.2.2	0.0788381742738589	.	76560001	76840000	#0000FF	1	0.125
chr2	76840001	77160000	B.2.2.1.2.2.1.2.2.1.2.1	0.0736514522821577	.	76840001	77160000	#0000FF	1	0.125
chr2	77160001	77600000	B.2.2.2.1.2.2.2.1.1.2.2	0.0300829875518672	.	77160001	77600000	#0000FF	1	0.125
chr2	77600001	77800000	B.2.2.1.2.2.2.2.2.1.1	0.0549792531120332	.	77600001	77800000	#0000FF	1	0.125
chr2	77800001	77880000	B.2.1.2.2.2.2.1.1.1	0.174273858921162	.	77800001	77880000	#4848FF	1	0.25
chr2	77880001	78000000	B.2.2.1.2.2.2.1.1.1.1	0.0695020746887967	.	77880001	78000000	#0000FF	1	0.125
chr2	78000001	78080000	B.2.1.2.2.2.2.2.2.1.1	0.157676348547718	.	78000001	78080000	#4848FF	1	0.25
chr2	78080001	78280000	B.2.2.1.2.2.2.1.2.2.2	0.0622406639004149	.	78080001	78280000	#0000FF	1	0.125
chr2	78280001	78480000	B.2.2.1.2.2.2.1.1.2.1	0.0674273858921162	.	78280001	78480000	#0000FF	1	0.125
chr2	78480001	78880000	B.2.2.2.2.2.1.2.1.2	0.00622406639004149	.	78480001	78880000	#0000FF	1	0.125
chr2	78880001	78960000	B.2.1.1.2.1.2.1.1.1.2	0.296680497925311	.	78880001	78960000	#4848FF	1	0.25
chr2	78960001	79200000	B.2.2.1.2.2.1.2.2.2.1	0.0715767634854772	.	78960001	79200000	#0000FF	1	0.125
chr2	79200001	79280000	B.2.1.1.2.1.1.2.2.2	0.298755186721992	.	79200001	79280000	#4848FF	1	0.25
chr2	79280001	79560000	B.2.2.1.2.2.1.1.2.1.1.1	0.0819502074688797	.	79280001	79560000	#0000FF	1	0.125
chr2	79560001	79760000	B.2.1.2.2.1.2.2.2.2.1	0.190871369294606	.	79560001	79760000	#4848FF	1	0.25
chr2	79760001	79880000	B.2.1.2.2.1.1.1.2.1.1	0.210580912863071	.	79760001	79880000	#4848FF	1	0.25
chr2	79880001	80040000	B.2.1.1.2.2.2.1.2.1	0.271784232365145	.	79880001	80040000	#4848FF	1	0.25
chr2	80040001	80280000	B.2.1.2.2.1.1.1.2.1.2.2	0.20850622406639	.	80040001	80280000	#4848FF	1	0.25
chr2	80280001	80600000	B.2.2.2.1.2.2.2.2.1.1.2.1	0.0259336099585062	.	80280001	80600000	#0000FF	1	0.125
chr2	80600001	80800000	B.2.2.2.1.2.2.2.2.1.1.1.1	0.0280082987551867	.	80600001	80800000	#0000FF	1	0.125
chr2	80800001	81080000	B.2.2.2.1.1.1	0.0518672199170125	.	80800001	81080000	#0000FF	1	0.125
chr2	81080001	81400000	B.2.2.2.1.2.2.2.2.1.1.2.2	0.024896265560166	.	81080001	81400000	#0000FF	1	0.125
chr2	81400001	81600000	B.2.1.2.2.2.2.1.2.2.2.1.1	0.16804979253112	.	81400001	81600000	#4848FF	1	0.25
chr2	81600001	81840000	B.2.2.1.2.2.2.1.2.1	0.0643153526970954	.	81600001	81840000	#0000FF	1	0.125
chr2	81840001	82040000	B.2.1.2.2.2.2.1.2.2.2.1.2	0.16701244813278	.	81840001	82040000	#4848FF	1	0.25
chr2	82040001	82160000	B.2.1.2.2.2.2.2.2.1.2	0.156639004149378	.	82040001	82160000	#4848FF	1	0.25
chr2	82160001	82640000	B.2.2.1.2.2.2.1.1.2.2.2	0.0653526970954357	.	82160001	82640000	#0000FF	1	0.125
chr2	82640001	83040000	B.2.2.1.2.2.2.1.1.2.2.1	0.0663900414937759	.	82640001	83040000	#0000FF	1	0.125
chr2	83040001	83280000	B.2.1.2.2.2.2.2.1.1.2	0.162863070539419	.	83040001	83280000	#4848FF	1	0.25
chr2	83280001	83400000	B.2.1.1.2.1.2.2.1	0.29356846473029	.	83280001	83400000	#4848FF	1	0.25
chr2	83400001	83720000	B.2.2.1.2.2.2.2.2.1.2	0.0539419087136929	.	83400001	83720000	#0000FF	1	0.125
chr2	83720001	83840000	B.2.1.2.2.2.2.2.2.2.1	0.155601659751037	.	83720001	83840000	#4848FF	1	0.25
chr2	83840001	84160000	B.2.2.1.2.2.1.2.2.1.2.2	0.0726141078838174	.	83840001	84160000	#0000FF	1	0.125
chr2	84160001	84240000	B.2.1.1.2.1.2.1.1.2	0.295643153526971	.	84160001	84240000	#4848FF	1	0.25
chr2	84240001	84480000	B.2.1.2.2.1.2.2.2.2.2	0.189834024896266	.	84240001	84480000	#4848FF	1	0.25
chr2	84480001	84600000	B.2.1.1.2.1.1.2.2.1.2.1	0.300829875518672	.	84480001	84600000	#4848FF	1	0.25
chr2	84600001	85120000	B.1.1.1.1.1.2.1.1.2	0.586099585062241	.	84600001	85120000	#DADAFF	1	0.5
chr2	85120001	85560000	A.1.1.1.2.1.2.2	0.977178423236514	.	85120001	85560000	#FF0000	1	1
chr2	85560001	85600000	A.1.1.1.2.1.2.1.2.1.2	0.981327800829875	.	85560001	85600000	#FF0000	1	1
chr2	85640001	85840000	A.1.1.1.2.1.2.1.2.1.2	0.981327800829875	.	85640001	85840000	#FF0000	1	1
chr2	85840001	85960000	A.1.2.1.2.2.2.2.1.1.2	0.855809128630705	.	85840001	85960000	#FF4848	1	0.875
chr2	85960001	86080000	A.2.1.1.1.1.1.2	0.796680497925311	.	85960001	86080000	#FF9191	1	0.75
chr2	86080001	86160000	A.1.2.1.2.2.2.2.1.1.1	0.856846473029046	.	86080001	86160000	#FF4848	1	0.875
chr2	86160001	86440000	A.1.1.1.2.1.2.1.2.1.1.1	0.983402489626556	.	86160001	86440000	#FF0000	1	1
chr2	86440001	86720000	A.1.2.1.2.2.1.1.2.1.1.2	0.868257261410788	.	86440001	86720000	#FF4848	1	0.875
chr2	86720001	86840000	A.1.2.2.2.1.2.2.2	0.816390041493776	.	86720001	86840000	#FF4848	1	0.875
chr2	86840001	87080000	A.1.2.2.2.1.2.2.1.1	0.818464730290456	.	86840001	87080000	#FF4848	1	0.875
chr2	87080001	87120000	A.2.2.1.1.2.2.1.2.1	0.662863070539419	.	87080001	87120000	#FFDADA	1	0.625
chr2	87280001	87360000	A.2.2.1.1.2.2.1.2.1	0.662863070539419	.	87280001	87360000	#FFDADA	1	0.625
chr2	87440001	87480000	A.2.2.1.1.2.2.1.2.1	0.662863070539419	.	87440001	87480000	#FFDADA	1	0.625
chr2	87480001	87520000	A.2.2.1.1.2.2.1.1	0.663900414937759	.	87480001	87520000	#FFDADA	1	0.625
chr2	87560001	87600000	A.2.2.1.1.2.2.1.1	0.663900414937759	.	87560001	87600000	#FFDADA	1	0.625
chr2	87760001	87840000	A.2.2.1.1.2.2.1.1	0.663900414937759	.	87760001	87840000	#FFDADA	1	0.625
chr2	87840001	87880000	A.2.2.1.1.2.2.2	0.660788381742739	.	87840001	87880000	#FFDADA	1	0.625
chr2	87920001	88000000	A.2.2.1.1.2.2.2	0.660788381742739	.	87920001	88000000	#FFDADA	1	0.625
chr2	88160001	88240000	A.2.2.2.2.2.1.2.1.1	0.607883817427386	.	88160001	88240000	#FFDADA	1	0.625
chr2	88280001	88840000	A.2.2.2.2.2.1.2.1.1	0.607883817427386	.	88280001	88840000	#FFDADA	1	0.625
chr2	88840001	89040000	A.2.1.2.2.2.2.2.1.1	0.686721991701245	.	88840001	89040000	#FF9191	1	0.75
chr2	89040001	89280000	B.1.2.1.2.1.2.2.1.1	0.45746887966805	.	89040001	89280000	#9191FF	1	0.375
chr2	89280001	89600000	B.1.2.2.1.1.1.1.1.2.1.1.2.1	0.434647302904564	.	89280001	89600000	#9191FF	1	0.375
chr2	89600001	89640000	B.2.1.1.2.1.1.2.2.1.1	0.301867219917012	.	89600001	89640000	#4848FF	1	0.25
chr2	89880001	90240000	B.2.1.1.2.1.1.2.2.1.1	0.301867219917012	.	89880001	90240000	#4848FF	1	0.25
chr2	90240001	90280000	B.1.2.1.2.2.1.1.2	0.452282157676349	.	90240001	90280000	#9191FF	1	0.375
chr2	90400001	90480000	B.1.2.1.2.2.1.1.2	0.452282157676349	.	90400001	90480000	#9191FF	1	0.375
chr2	91640001	91760000	B.1.2.1.2.1.1.2.2	0.463692946058091	.	91640001	91760000	#9191FF	1	0.375
chr2	91760001	92000000	B.1.1.2.1.2.1.2.2.2	0.531120331950207	.	91760001	92000000	#DADAFF	1	0.5
chr2	92040001	92120000	B.1.2.1.2.2.1.1.1	0.453319502074689	.	92040001	92120000	#9191FF	1	0.375
chr2	92120001	92200000	B.1.2.1.2.2.2.2.1.2	0.441908713692946	.	92120001	92200000	#9191FF	1	0.375
chr2	92240001	92360000	B.1.2.1.2.2.2.2.1.2	0.441908713692946	.	92240001	92360000	#9191FF	1	0.375
chr2	95320001	95680000	B.1.1.2.1.1.2.2.1	0.537344398340249	.	95320001	95680000	#DADAFF	1	0.5
chr2	95680001	95880000	A.1.2.2.2.2.2.1.1.1	0.807053941908714	.	95680001	95880000	#FF4848	1	0.875
chr2	95880001	96000000	A.2.2.2.2.2.1.1.1.1.1	0.612033195020747	.	95880001	96000000	#FFDADA	1	0.625
chr2	96000001	96080000	A.2.2.1.1.1.2.1.1.2.1	0.675311203319502	.	96000001	96080000	#FFDADA	1	0.625
chr2	96120001	96280000	A.2.2.1.1.1.2.1.1.2.1	0.675311203319502	.	96120001	96280000	#FFDADA	1	0.625
chr2	96320001	96440000	A.2.2.1.1.1.2.1.1.2.1	0.675311203319502	.	96320001	96440000	#FFDADA	1	0.625
chr2	96440001	96680000	A.1.1.2.1.1.2.1.2.2	0.960580912863071	.	96440001	96680000	#FF0000	1	1
chr2	96720001	96880000	A.1.1.2.1.1.2.1.2.2	0.960580912863071	.	96720001	96880000	#FF0000	1	1
chr2	96880001	97000000	A.1.2.2.2.1.2.2.1.2	0.817427385892116	.	96880001	97000000	#FF4848	1	0.875
chr2	97000001	97200000	A.1.2.1.2.2.1.1.1.1	0.872406639004149	.	97000001	97200000	#FF4848	1	0.875
chr2	97200001	97520000	A.1.1.1.2.1.2.1.2.2.1	0.980290456431535	.	97200001	97520000	#FF0000	1	1
chr2	97560001	97600000	A.1.1.1.2.1.2.1.2.2.1	0.980290456431535	.	97560001	97600000	#FF0000	1	1
chr2	97640001	97840000	A.1.2.2.2.1.2.1.1.2	0.820539419087137	.	97640001	97840000	#FF4848	1	0.875
chr2	97840001	97920000	A.2.1.1.1.1.2.1.1	0.795643153526971	.	97840001	97920000	#FF9191	1	0.75
chr2	98000001	98040000	A.2.1.1.1.1.2.1.1	0.795643153526971	.	98000001	98040000	#FF9191	1	0.75
chr2	98160001	98200000	A.2.1.1.1.1.2.1.1	0.795643153526971	.	98160001	98200000	#FF9191	1	0.75
chr2	98240001	98360000	A.2.1.1.1.1.2.2	0.79356846473029	.	98240001	98360000	#FF9191	1	0.75
chr2	98360001	98800000	A.1.2.2.1.1.2.2.1	0.836099585062241	.	98360001	98800000	#FF4848	1	0.875
chr2	98800001	99240000	A.1.2.2.2.2.2.1.2.1.2	0.803941908713693	.	98800001	99240000	#FF4848	1	0.875
chr2	99240001	99480000	A.2.1.2.1.1.1.2	0.730290456431535	.	99240001	99480000	#FF9191	1	0.75
chr2	99480001	99720000	A.2.1.2.1.1.1.1.1.2.1.2	0.733402489626556	.	99480001	99720000	#FF9191	1	0.75
chr2	99720001	99880000	A.1.2.2.2.2.2.1.1.2	0.806016597510373	.	99720001	99880000	#FF4848	1	0.875
chr2	99880001	100120000	A.1.2.1.2.2.1.1.2.2	0.866182572614108	.	99880001	100120000	#FF4848	1	0.875
chr2	100160001	100480000	B.1.1.1.1.2.2.2.1	0.572614107883817	.	100160001	100480000	#DADAFF	1	0.5
chr2	100480001	100680000	B.1.2.1.2.1.2.1.2.1	0.460580912863071	.	100480001	100680000	#9191FF	1	0.375
chr2	100680001	100840000	B.1.2.1.2.1.2.1.2.2.2	0.45850622406639	.	100680001	100840000	#9191FF	1	0.375
chr2	100840001	100960000	B.1.1.2.1.1.2.1.2.1.2	0.539419087136929	.	100840001	100960000	#DADAFF	1	0.5
chr2	100960001	101040000	A.2.2.2.2.2.2.2.1.1.1	0.597510373443983	.	100960001	101040000	#FFDADA	1	0.625
chr2	101040001	101240000	A.2.2.2.2.2.1.1.2	0.608921161825726	.	101040001	101240000	#FFDADA	1	0.625
chr2	101240001	101560000	B.1.1.2.1.1.2.2.2	0.536307053941909	.	101240001	101560000	#DADAFF	1	0.5
chr2	101560001	101960000	A.2.1.1.1.2.1.1.2.1.1.2	0.786307053941909	.	101560001	101960000	#FF9191	1	0.75
chr2	101960001	102280000	A.2.2.2.2.2.1.2.2.2.1	0.604771784232365	.	101960001	102280000	#FFDADA	1	0.625
chr2	102280001	102520000	A.2.1.1.2.1.2.2.1	0.755186721991701	.	102280001	102520000	#FF9191	1	0.75
chr2	102520001	103080000	B.2.1.1.1.2.1.1.1	0.337136929460581	.	102520001	103080000	#4848FF	1	0.25
chr2	103080001	103280000	B.2.1.1.2.2.2.2	0.269709543568465	.	103080001	103280000	#4848FF	1	0.25
chr2	103280001	103440000	B.1.2.2.1.2.1.2.2	0.410788381742739	.	103280001	103440000	#9191FF	1	0.375
chr2	103440001	103600000	B.2.1.2.2.1.1.2.1	0.20643153526971	.	103440001	103600000	#4848FF	1	0.25
chr2	103600001	103800000	B.2.2.1.2.1.1.2.2.1.2	0.0985477178423236	.	103600001	103800000	#0000FF	1	0.125
chr2	103800001	104040000	B.2.2.1.2.1.2.1.2.2.2	0.0923236514522822	.	103800001	104040000	#0000FF	1	0.125
chr2	104040001	104200000	B.2.2.1.2.1.1.2.2.2.1	0.0975103734439834	.	104040001	104200000	#0000FF	1	0.125
chr2	104200001	104440000	B.2.2.2.1.1.2.1.2.2.1	0.0487551867219917	.	104200001	104440000	#0000FF	1	0.125
chr2	104440001	104520000	B.2.1.2.2.2.1.2.1.1	0.182572614107884	.	104440001	104520000	#4848FF	1	0.25
chr2	104520001	104840000	B.2.2.2.1.1.2.1.2.1	0.0497925311203319	.	104520001	104840000	#0000FF	1	0.125
chr2	104840001	105080000	B.2.2.1.2.1.2.2.2.1	0.0850622406639004	.	104840001	105080000	#0000FF	1	0.125
chr2	105080001	105400000	B.2.2.1.1.1.2.2.2.2.2	0.122406639004149	.	105080001	105400000	#0000FF	1	0.125
chr2	105400001	105640000	B.2.1.1.2.1.1.2.1	0.302904564315353	.	105400001	105640000	#4848FF	1	0.25
chr2	105640001	105880000	A.2.2.2.1.2.1.2.2.1	0.628630705394191	.	105640001	105880000	#FFDADA	1	0.625
chr2	105880001	106120000	A.1.2.2.1.1.2.1.1	0.838174273858921	.	105880001	106120000	#FF4848	1	0.875
chr2	106120001	106320000	B.1.1.1.2.2.1.1	0.559128630705394	.	106120001	106320000	#DADAFF	1	0.5
chr2	106320001	106480000	B.1.2.1.2.1.2.1.1.2	0.461618257261411	.	106320001	106480000	#9191FF	1	0.375
chr2	106480001	106840000	B.1.2.1.2.1.2.1.1.1	0.462655601659751	.	106480001	106840000	#9191FF	1	0.375
chr2	106840001	107000000	B.1.2.1.2.2.1.2.1.1	0.451244813278008	.	106840001	107000000	#9191FF	1	0.375
chr2	107080001	107200000	B.1.2.1.2.2.1.2.1.1	0.451244813278008	.	107080001	107200000	#9191FF	1	0.375
chr2	107200001	107560000	B.2.2.2.2.1.1.2	0.016597510373444	.	107200001	107560000	#0000FF	1	0.125
chr2	107560001	108160000	B.2.2.2.2.2.2.2	0.00103734439834025	.	107560001	108160000	#0000FF	1	0.125
chr2	108160001	108440000	B.2.2.2.1.1.2.1.2.2.2	0.0477178423236514	.	108160001	108440000	#0000FF	1	0.125
chr2	108520001	108640000	B.2.1.1.2.1.2.1.2	0.294605809128631	.	108520001	108640000	#4848FF	1	0.25
chr2	108640001	109040000	B.2.1.2.2.2.1.1.1.2.2	0.185684647302905	.	108640001	109040000	#4848FF	1	0.25
chr2	109040001	109280000	A.2.1.1.1.2.1.1.2.2.2	0.783195020746888	.	109040001	109280000	#FF9191	1	0.75
chr2	109280001	109640000	A.2.1.1.2.1.2.2.2	0.754149377593361	.	109280001	109640000	#FF9191	1	0.75
chr2	109640001	109800000	B.1.1.2.1.1.2.1.1	0.54149377593361	.	109640001	109800000	#DADAFF	1	0.5
chr2	109800001	110120000	A.2.2.2.2.2.1.2.2.2.2	0.603734439834025	.	109800001	110120000	#FFDADA	1	0.625
chr2	110240001	110520000	A.2.2.2.2.2.1.2.2.2.2	0.603734439834025	.	110240001	110520000	#FFDADA	1	0.625
chr2	110840001	110920000	A.2.2.1.1.2.2.1.2.2	0.661825726141079	.	110840001	110920000	#FFDADA	1	0.625
chr2	110920001	111000000	A.2.1.1.1.2.1.1.1.1.1	0.79253112033195	.	110920001	111000000	#FF9191	1	0.75
chr2	111360001	111640000	A.2.1.1.1.2.1.1.1.1.1	0.79253112033195	.	111360001	111640000	#FF9191	1	0.75
chr2	111640001	111760000	B.1.1.1.1.1.1.1	0.593360995850622	.	111640001	111760000	#DADAFF	1	0.5
chr2	111760001	111840000	A.2.2.2.2.2.1.1.1.1.2	0.610995850622407	.	111760001	111840000	#FFDADA	1	0.625
chr2	111840001	112040000	A.2.1.2.2.1.1.1.2	0.700207468879668	.	111840001	112040000	#FF9191	1	0.75
chr2	112040001	112200000	A.2.2.1.1.1.2.2.1.1.2	0.66804979253112	.	112040001	112200000	#FFDADA	1	0.625
chr2	112240001	112320000	A.2.2.1.1.1.2.2.1.1.2	0.66804979253112	.	112240001	112320000	#FFDADA	1	0.625
chr2	112320001	112480000	A.2.1.1.1.2.1.2.2	0.780082987551867	.	112320001	112480000	#FF9191	1	0.75
chr2	112480001	112560000	A.1.1.1.2.1.2.1.2.2.2.2	0.978215767634855	.	112480001	112560000	#FF0000	1	1
chr2	112600001	113040000	A.1.1.1.2.1.2.1.2.2.2.2	0.978215767634855	.	112600001	113040000	#FF0000	1	1
chr2	113040001	113120000	A.1.1.1.2.1.2.1.1.2	0.984439834024896	.	113040001	113120000	#FF0000	1	1
chr2	113160001	113520000	A.1.1.1.2.1.2.1.1.2	0.984439834024896	.	113160001	113520000	#FF0000	1	1
chr2	113520001	113680000	A.2.1.2.1.1.1.1.1.1	0.735477178423237	.	113520001	113680000	#FF9191	1	0.75
chr2	113680001	113920000	A.2.2.2.1.1.1	0.640041493775934	.	113680001	113920000	#FFDADA	1	0.625
chr2	113920001	114240000	A.2.2.1.1.1.2.1.2.1.2	0.672199170124481	.	113920001	114240000	#FFDADA	1	0.625
chr2	114240001	114720000	A.2.1.1.2.1.2.1.2	0.756224066390041	.	114240001	114720000	#FF9191	1	0.75
chr2	114720001	115040000	B.2.1.1.1.2.2.2.2.1.2	0.311203319502075	.	114720001	115040000	#4848FF	1	0.25
chr2	115040001	115200000	B.2.1.2.2.2.1.1.2.1	0.184647302904564	.	115040001	115200000	#4848FF	1	0.25
chr2	115200001	115360000	B.2.1.1.1.2.2.2.2.2	0.310165975103734	.	115200001	115360000	#4848FF	1	0.25
chr2	115360001	115520000	B.2.2.1.2.1.2.1.2.2.1	0.0933609958506224	.	115360001	115520000	#0000FF	1	0.125
chr2	115520001	115760000	B.2.2.1.2.1.2.2.1.2.2.1	0.0871369294605809	.	115520001	115760000	#0000FF	1	0.125
chr2	115760001	115960000	B.2.2.2.1.1.2.2.2.1.1	0.0446058091286307	.	115760001	115960000	#0000FF	1	0.125
chr2	115960001	116280000	B.2.2.2.1.1.2.2.1.2	0.045643153526971	.	115960001	116280000	#0000FF	1	0.125
chr2	116280001	116360000	B.2.1.2.2.2.1.2.2.1.2	0.177385892116183	.	116280001	116360000	#4848FF	1	0.25
chr2	116360001	116480000	B.2.2.1.2.1.1.2.2.1.1	0.0995850622406639	.	116360001	116480000	#0000FF	1	0.125
chr2	116480001	116600000	B.2.1.2.2.2.1.2.1.2.1	0.181535269709544	.	116480001	116600000	#4848FF	1	0.25
chr2	116600001	116800000	B.2.2.1.2.1.1.2.1.2.2	0.100622406639004	.	116600001	116800000	#0000FF	1	0.125
chr2	116800001	117000000	B.2.2.1.2.1.1.2.2.2.2	0.0964730290456432	.	116800001	117000000	#0000FF	1	0.125
chr2	117000001	117160000	B.2.1.2.2.2.1.2.2.1.1	0.178423236514523	.	117000001	117160000	#4848FF	1	0.25
chr2	117160001	117560000	B.2.2.2.1.1.2.2.2.2	0.0425311203319502	.	117160001	117560000	#0000FF	1	0.125
chr2	117560001	117680000	B.2.2.1.2.1.1.2.1.2.1	0.101659751037344	.	117560001	117680000	#0000FF	1	0.125
chr2	117680001	117800000	B.2.1.2.2.2.1.2.1.2.2.1	0.180497925311203	.	117680001	117800000	#4848FF	1	0.25
chr2	117800001	117960000	B.2.2.1.2.1.2.2.2.2	0.0840248962655602	.	117800001	117960000	#0000FF	1	0.125
chr2	117960001	118200000	B.2.2.1.2.1.2.2.1.2.1	0.0881742738589212	.	117960001	118200000	#0000FF	1	0.125
chr2	118200001	118560000	B.2.2.2.2.1.1.1.2.2	0.0176348547717842	.	118200001	118560000	#0000FF	1	0.125
chr2	118560001	119000000	B.1.1.2.2.2.2.2	0.494813278008299	.	118560001	119000000	#DADAFF	1	0.5
chr2	119000001	119600000	B.2.2.1.1.2.1.2.1	0.116182572614108	.	119000001	119600000	#0000FF	1	0.125
chr2	119600001	119760000	B.1.1.2.1.1.2.1.2.2	0.538381742738589	.	119600001	119760000	#DADAFF	1	0.5
chr2	119760001	120160000	A.2.2.2.2.2.1.2.2.1	0.605809128630705	.	119760001	120160000	#FFDADA	1	0.625
chr2	120160001	120440000	A.2.1.1.1.2.1.1.2.2.1	0.784232365145228	.	120160001	120440000	#FF9191	1	0.75
chr2	120440001	120840000	A.1.1.2.1.2.1.1.1.2	0.954356846473029	.	120440001	120840000	#FF0000	1	1
chr2	120840001	121000000	A.2.1.1.1.2.2.1.2.1.2.1	0.774896265560166	.	120840001	121000000	#FF9191	1	0.75
chr2	121000001	121520000	A.2.1.2.1.1.1.1.2	0.731327800829875	.	121000001	121520000	#FF9191	1	0.75
chr2	121520001	121840000	A.2.2.1.1.1.2.1.1.2.2	0.674273858921162	.	121520001	121840000	#FFDADA	1	0.625
chr2	121840001	122080000	A.2.2.1.1.1.2.1.2.2.2	0.670124481327801	.	121840001	122080000	#FFDADA	1	0.625
chr2	122080001	122520000	A.1.1.2.1.2.1.1.2	0.953319502074689	.	122080001	122520000	#FF0000	1	1
chr2	122520001	122880000	B.1.2.2.1.2.1.2.1.2	0.411825726141079	.	122520001	122880000	#9191FF	1	0.375
chr2	122880001	123040000	B.2.1.2.2.2.1.1.1.1	0.188796680497925	.	122880001	123040000	#4848FF	1	0.25
chr2	123040001	123320000	B.2.1.2.2.2.1.2.2.2.2	0.175311203319502	.	123040001	123320000	#4848FF	1	0.25
chr2	123320001	123480000	B.2.1.2.2.2.1.2.2.2.1	0.176348547717842	.	123320001	123480000	#4848FF	1	0.25
chr2	123480001	123600000	B.2.1.2.2.2.1.2.1.2.2.2	0.179460580912863	.	123480001	123600000	#4848FF	1	0.25
chr2	123600001	123840000	B.2.2.1.2.1.2.2.1.1.1.1	0.0912863070539419	.	123600001	123840000	#0000FF	1	0.125
chr2	123840001	124360000	B.2.2.2.1.1.2.2.2.1.2	0.0435684647302905	.	123840001	124360000	#0000FF	1	0.125
chr2	124360001	124720000	B.2.2.1.2.1.2.2.1.2.2.2	0.0860995850622407	.	124360001	124720000	#0000FF	1	0.125
chr2	124720001	124960000	B.2.2.1.2.1.2.2.1.1.2	0.0892116182572614	.	124720001	124960000	#0000FF	1	0.125
chr2	124960001	125160000	B.2.2.2.1.1.2.2.1.1	0.0466804979253112	.	124960001	125160000	#0000FF	1	0.125
chr2	125160001	125360000	B.2.2.1.2.1.1.2.1.1.2	0.102697095435685	.	125160001	125360000	#0000FF	1	0.125
chr2	125360001	125600000	B.2.2.1.2.1.1.2.1.1.1	0.103734439834025	.	125360001	125600000	#0000FF	1	0.125
chr2	125600001	126200000	B.2.2.2.2.2.2.1.2.2	0.0020746887966805	.	125600001	126200000	#0000FF	1	0.125
chr2	126200001	126640000	B.2.2.2.2.2.2.1.2.1	0.00311203319502075	.	126200001	126640000	#0000FF	1	0.125
chr2	126640001	126960000	B.2.2.2.2.2.2.1.1	0.004149377593361	.	126640001	126960000	#0000FF	1	0.125
chr2	126960001	127320000	B.2.2.1.2.1.2.2.1.1.1.2	0.0902489626556017	.	126960001	127320000	#0000FF	1	0.125
chr2	127320001	127600000	B.1.2.2.1.2.1.1	0.413900414937759	.	127320001	127600000	#9191FF	1	0.375
chr2	127600001	127800000	B.1.1.2.1.1.2.1.2.1.1	0.54045643153527	.	127600001	127800000	#DADAFF	1	0.5
chr2	127800001	127920000	A.2.2.1.1.1.2.2.1.1.1	0.669087136929461	.	127800001	127920000	#FFDADA	1	0.625
chr2	127920001	128520000	A.1.1.1.1.1.2.1.2	0.996887966804979	.	127920001	128520000	#FF0000	1	1
chr2	128520001	128800000	A.1.1.2.1.2.1.1.1.1	0.955394190871369	.	128520001	128800000	#FF0000	1	1
chr2	128800001	128960000	A.1.2.2.1.1.1.2.1.2	0.843360995850622	.	128800001	128960000	#FF4848	1	0.875
chr2	128960001	129200000	A.2.1.2.1.1.1.1.1.2.1.1	0.734439834024896	.	128960001	129200000	#FF9191	1	0.75
chr2	129200001	129520000	B.1.1.1.2.1.2.1.2	0.563278008298755	.	129200001	129520000	#DADAFF	1	0.5
chr2	129520001	129720000	B.2.1.1.1.2.2.2.1.2.2	0.313278008298755	.	129520001	129720000	#4848FF	1	0.25
chr2	129720001	129880000	B.2.1.2.2.2.1.1.1.2.1.2	0.186721991701245	.	129720001	129880000	#4848FF	1	0.25
chr2	129880001	129960000	B.2.1.1.1.2.2.1	0.318464730290456	.	129880001	129960000	#4848FF	1	0.25
chr2	129960001	130040000	B.2.1.1.1.2.2.2.1.2.1.2	0.314315352697095	.	129960001	130040000	#4848FF	1	0.25
chr2	130040001	130160000	B.2.1.1.1.2.2.2.1.1.2	0.316390041493776	.	130040001	130160000	#4848FF	1	0.25
chr2	130160001	130480000	B.2.1.2.2.2.1.1.1.2.1.1	0.187759336099585	.	130160001	130480000	#4848FF	1	0.25
chr2	130480001	130800000	B.1.2.1.2.1.2.1.2.2.1	0.45954356846473	.	130480001	130800000	#9191FF	1	0.375
chr2	130840001	131160000	A.2.1.2.1.2.2.2.2	0.702282157676348	.	130840001	131160000	#FF9191	1	0.75
chr2	131320001	131400000	A.2.2.1.1.1.2.1.2.1.1	0.673236514522822	.	131320001	131400000	#FFDADA	1	0.625
chr2	131440001	131920000	A.2.2.1.1.1.2.1.2.1.1	0.673236514522822	.	131440001	131920000	#FFDADA	1	0.625
chr2	131920001	132000000	B.1.1.1.2.2.1.2.2	0.557053941908714	.	131920001	132000000	#DADAFF	1	0.5
chr2	132040001	132120000	B.1.1.1.2.2.1.2.2	0.557053941908714	.	132040001	132120000	#DADAFF	1	0.5
chr2	132120001	132200000	B.1.1.1.2.2.1.2.1	0.558091286307054	.	132120001	132200000	#DADAFF	1	0.5
chr2	132200001	132320000	A.2.2.2.1.2.1.2.2.2	0.627593360995851	.	132200001	132320000	#FFDADA	1	0.625
chr2	132320001	132600000	B.1.1.2.2.2.2.1.2.1.1	0.49792531120332	.	132320001	132600000	#DADAFF	1	0.5
chr2	132600001	132760000	B.2.1.1.1.2.2.2.1.2.1.1	0.315352697095436	.	132600001	132760000	#4848FF	1	0.25
chr2	132800001	132880000	B.2.1.1.1.2.2.2.1.2.1.1	0.315352697095436	.	132800001	132880000	#4848FF	1	0.25
chr2	132880001	133320000	B.2.2.2.2.1.1.1.2.1	0.0186721991701245	.	132880001	133320000	#0000FF	1	0.125
chr2	133320001	133440000	B.2.1.2.2.2.1.1.2.2	0.183609958506224	.	133320001	133440000	#4848FF	1	0.25
chr2	133440001	133720000	B.2.2.2.2.1.1.1.1	0.0197095435684647	.	133440001	133720000	#0000FF	1	0.125
chr2	133720001	133840000	B.2.2.1.1.1.2.1.1.2.2	0.146265560165975	.	133720001	133840000	#0000FF	1	0.125
chr2	133840001	133960000	B.2.2.1.2.1.2.1.1	0.0954356846473029	.	133840001	133960000	#0000FF	1	0.125
chr2	133960001	134240000	B.2.2.2.1.1.2.1.1	0.0508298755186722	.	133960001	134240000	#0000FF	1	0.125
chr2	134240001	134320000	B.2.2.1.1.1.2.1.1.1	0.149377593360996	.	134240001	134320000	#0000FF	1	0.125
chr2	134320001	134640000	B.2.2.1.1.2.2.1.2	0.110995850622407	.	134320001	134640000	#0000FF	1	0.125
chr2	134640001	134880000	B.2.2.1.1.2.1.2.2.1	0.115145228215768	.	134640001	134880000	#0000FF	1	0.125
chr2	134880001	135040000	B.2.1.1.1.2.1.2.2.1.1.1	0.327800829875519	.	134880001	135040000	#4848FF	1	0.25
chr2	135040001	135200000	B.1.2.2.1.2.1.2.1.1	0.412863070539419	.	135040001	135200000	#9191FF	1	0.375
chr2	135200001	135400000	B.1.2.1.2.2.1.2.1.2	0.450207468879668	.	135200001	135400000	#9191FF	1	0.375
chr2	135400001	135680000	B.1.1.2.2.2.2.1.2.2	0.495850622406639	.	135400001	135680000	#DADAFF	1	0.5
chr2	135680001	135840000	A.2.1.1.2.1.2.1.1	0.757261410788382	.	135680001	135840000	#FF9191	1	0.75
chr2	135840001	136200000	A.1.2.1.1.1.2.2.1	0.895228215767635	.	135840001	136200000	#FF4848	1	0.875
chr2	136200001	136480000	A.1.2.1.1.1.1.2.2.2	0.898340248962656	.	136200001	136480000	#FF4848	1	0.875
chr2	136480001	136600000	A.1.2.2.1.1.2.1.2	0.837136929460581	.	136480001	136600000	#FF4848	1	0.875
chr2	136600001	136840000	A.2.1.2.1.2.2.2.1	0.703319502074689	.	136600001	136840000	#FF9191	1	0.75
chr2	136840001	137160000	B.1.1.2.2.2.2.1.2.1.2	0.496887966804979	.	136840001	137160000	#DADAFF	1	0.5
chr2	137160001	137480000	B.2.2.1.1.1.2.2.2.2.1.2	0.12344398340249	.	137160001	137480000	#0000FF	1	0.125
chr2	137480001	137640000	B.2.1.1.1.2.2.2.1.1.1	0.317427385892116	.	137480001	137640000	#4848FF	1	0.25
chr2	137640001	137840000	B.2.2.1.1.1.2.1.1.2.1.2	0.147302904564315	.	137640001	137840000	#0000FF	1	0.125
chr2	137840001	138040000	B.2.2.1.1.2.2.1.1.1	0.113070539419087	.	137840001	138040000	#0000FF	1	0.125
chr2	138040001	138240000	B.2.2.1.2.1.2.1.2.1	0.0943983402489627	.	138040001	138240000	#0000FF	1	0.125
chr2	138240001	138360000	B.2.2.1.1.2.2.1.1.2	0.112033195020747	.	138240001	138360000	#0000FF	1	0.125
chr2	138360001	138600000	B.2.2.2.2.1.2.1.1	0.0155601659751037	.	138360001	138600000	#0000FF	1	0.125
chr2	138600001	138920000	B.2.1.2.1.2.2.1.1.1.2	0.223029045643154	.	138600001	138920000	#4848FF	1	0.25
chr2	138920001	139240000	B.2.1.1.1.2.1.1.2.2.1	0.33402489626556	.	138920001	139240000	#4848FF	1	0.25
chr2	139240001	139400000	A.2.2.2.1.2.1.2.1.2.2	0.629668049792531	.	139240001	139400000	#FFDADA	1	0.625
chr2	139400001	139600000	B.1.2.2.1.2.2	0.409751037344398	.	139400001	139600000	#9191FF	1	0.375
chr2	139600001	140000000	B.2.2.1.1.2.1.2.2.2	0.114107883817427	.	139600001	140000000	#0000FF	1	0.125
chr2	140000001	140160000	B.2.1.2.1.2.2.1.1.2.2	0.220954356846473	.	140000001	140160000	#4848FF	1	0.25
chr2	140160001	140280000	B.2.1.2.1.2.1.1.1.1.1.2	0.237551867219917	.	140160001	140280000	#4848FF	1	0.25
chr2	140280001	140640000	B.2.2.2.2.1.2.1.2.2	0.0134854771784232	.	140280001	140640000	#0000FF	1	0.125
chr2	140640001	140840000	B.2.2.1.1.1.2.2.1.2.2.1	0.132780082987552	.	140640001	140840000	#0000FF	1	0.125
chr2	140840001	141040000	B.2.1.2.1.2.1.1.1.2.2.1.2.1	0.233402489626556	.	140840001	141040000	#4848FF	1	0.25
chr2	141040001	141360000	B.2.1.1.1.2.1.2.2.1.1.2.2	0.325726141078838	.	141040001	141360000	#4848FF	1	0.25
chr2	141360001	141440000	B.1.2.2.2.2.2.1.2.2	0.37448132780083	.	141360001	141440000	#9191FF	1	0.375
chr2	141440001	141520000	B.1.2.2.2.2.2.2.2	0.372406639004149	.	141440001	141520000	#9191FF	1	0.375
chr2	141520001	141920000	B.2.1.2.1.2.1.1.1.2.2.2	0.231327800829876	.	141520001	141920000	#4848FF	1	0.25
chr2	141920001	142320000	B.2.2.1.1.1.2.2.2.1.1.1.1	0.130705394190871	.	141920001	142320000	#0000FF	1	0.125
chr2	142320001	142440000	B.2.1.1.1.2.1.1.2.2.2.2	0.33195020746888	.	142320001	142440000	#4848FF	1	0.25
chr2	142440001	143000000	B.2.2.1.1.2.1.1.2.2	0.117219917012448	.	142440001	143000000	#0000FF	1	0.125
chr2	143000001	143480000	B.2.2.1.1.2.1.1.2.1	0.118257261410788	.	143000001	143480000	#0000FF	1	0.125
chr2	143480001	143800000	B.2.2.1.1.1.2.2.2.2.1.1	0.12448132780083	.	143480001	143800000	#0000FF	1	0.125
chr2	143800001	144160000	B.2.2.1.1.1.2.2.2.1.1.2	0.127593360995851	.	143800001	144160000	#0000FF	1	0.125
chr2	144160001	144680000	B.2.2.1.1.1.2.2.2.1.2.2	0.12551867219917	.	144160001	144680000	#0000FF	1	0.125
chr2	144680001	144960000	B.1.2.1.1.1.1.2	0.491701244813278	.	144680001	144960000	#9191FF	1	0.375
chr2	144960001	145120000	A.2.2.2.1.2.1.2.1.2.1	0.630705394190871	.	144960001	145120000	#FFDADA	1	0.625
chr2	145120001	145280000	B.1.1.2.2.1.2.1.1.1.1	0.518672199170125	.	145120001	145280000	#DADAFF	1	0.5
chr2	145280001	145480000	B.2.1.1.1.2.1.1.2.2.2.1	0.33298755186722	.	145280001	145480000	#4848FF	1	0.25
chr2	145480001	145560000	B.1.2.2.1.1.1.1.2	0.430497925311203	.	145480001	145560000	#9191FF	1	0.375
chr2	145560001	145960000	B.2.2.1.1.1.2.2.2.1.1.1.2.1	0.129668049792531	.	145560001	145960000	#0000FF	1	0.125
chr2	145960001	146080000	B.2.1.1.1.2.1.2.2.1.2.2.1.2.2	0.321576763485477	.	145960001	146080000	#4848FF	1	0.25
chr2	146080001	146360000	B.2.1.2.1.2.1.1.1.2.2.1.1	0.234439834024896	.	146080001	146360000	#4848FF	1	0.25
chr2	146360001	146560000	B.2.1.2.1.2.1.1.2.1.2	0.229253112033195	.	146360001	146560000	#4848FF	1	0.25
chr2	146560001	146800000	B.2.2.1.1.1.2.1.1.2.1.1	0.148340248962656	.	146560001	146800000	#0000FF	1	0.125
chr2	146800001	147160000	B.2.2.1.1.2.2.2.2.1.1.2	0.107883817427386	.	146800001	147160000	#0000FF	1	0.125
chr2	147160001	147360000	B.2.1.2.1.2.2.2.2.1.2	0.214730290456432	.	147160001	147360000	#4848FF	1	0.25
chr2	147360001	147480000	B.1.2.2.2.2.2.2.1	0.37344398340249	.	147360001	147480000	#9191FF	1	0.375
chr2	147480001	147760000	B.2.2.1.1.1.2.2.1.1.2	0.135892116182573	.	147480001	147760000	#0000FF	1	0.125
chr2	147760001	148000000	B.2.1.2.1.2.2.1.1.1.1	0.224066390041494	.	147760001	148000000	#4848FF	1	0.25
chr2	148000001	148200000	B.2.2.1.1.1.2.2.2.1.1.1.2.2	0.128630705394191	.	148000001	148200000	#0000FF	1	0.125
chr2	148200001	148680000	B.2.2.1.1.2.1.1.1.1.1	0.121369294605809	.	148200001	148680000	#0000FF	1	0.125
chr2	148680001	148920000	A.2.1.1.1.2.1.1.2.1.1.1	0.787344398340249	.	148680001	148920000	#FF9191	1	0.75
chr2	148920001	149000000	A.2.2.1.2.1.2.1.2.2	0.653526970954357	.	148920001	149000000	#FFDADA	1	0.625
chr2	149000001	149240000	A.2.2.1.1.1.2.2.1.2	0.66701244813278	.	149000001	149240000	#FFDADA	1	0.625
chr2	149240001	149320000	A.2.2.1.2.2.1.1.2	0.646265560165975	.	149240001	149320000	#FFDADA	1	0.625
chr2	149320001	149400000	A.2.2.1.2.2.1.1.1.1	0.648340248962656	.	149320001	149400000	#FFDADA	1	0.625
chr2	149400001	149520000	A.2.1.2.1.1.2.1.2.2.1.1	0.725103734439834	.	149400001	149520000	#FF9191	1	0.75
chr2	149520001	149680000	A.2.1.1.1.2.2.1.2.2.2	0.771784232365145	.	149520001	149680000	#FF9191	1	0.75
chr2	149680001	149720000	A.2.1.2.1.2.1.1.2.2	0.712655601659751	.	149680001	149720000	#FF9191	1	0.75
chr2	149760001	149840000	A.2.1.2.1.2.1.1.2.2	0.712655601659751	.	149760001	149840000	#FF9191	1	0.75
chr2	149840001	150200000	A.1.1.2.2.2.1.1.2.2.2.2	0.919087136929461	.	149840001	150200000	#FF0000	1	1
chr2	150200001	150400000	A.2.1.1.1.2.1.1.1.2.1	0.789419087136929	.	150200001	150400000	#FF9191	1	0.75
chr2	150400001	151000000	A.1.1.1.1.1.1.1	1	.	150400001	151000000	#FF0000	1	1
chr2	151000001	151320000	A.1.2.1.1.1.1.1.2	0.902489626556017	.	151000001	151320000	#FF4848	1	0.875
chr2	151320001	151440000	A.2.1.1.1.2.2.2.1.1.2.1.1	0.769709543568465	.	151320001	151440000	#FF9191	1	0.75
chr2	151440001	151840000	A.2.1.1.1.2.1.1.1.1.2.1	0.79149377593361	.	151440001	151840000	#FF9191	1	0.75
chr2	151840001	151960000	A.2.1.2.1.2.2.1.1.1	0.70850622406639	.	151840001	151960000	#FF9191	1	0.75
chr2	151960001	152360000	A.1.1.2.2.2.1.2.1.1	0.91804979253112	.	151960001	152360000	#FF0000	1	1
chr2	152360001	152560000	A.2.1.1.1.2.1.1.1.1.2.2	0.79045643153527	.	152360001	152560000	#FF9191	1	0.75
chr2	152560001	152720000	A.2.1.1.1.2.1.1.1.2.2	0.788381742738589	.	152560001	152720000	#FF9191	1	0.75
chr2	152720001	153000000	A.1.2.2.1.1.2.2.2	0.8350622406639	.	152720001	153000000	#FF4848	1	0.875
chr2	153000001	153160000	A.2.1.1.1.2.2.1.1.2	0.776970954356846	.	153000001	153160000	#FF9191	1	0.75
chr2	153160001	153240000	A.2.1.1.1.2.2.1.1.1.1	0.779045643153527	.	153160001	153240000	#FF9191	1	0.75
chr2	153240001	153600000	A.1.1.2.2.2.1.1.2.1.1	0.923236514522822	.	153240001	153600000	#FF0000	1	1
chr2	153600001	154360000	B.1.1.1.2.2.2.1.1.1.1.1.2	0.554979253112033	.	153600001	154360000	#DADAFF	1	0.5
chr2	154360001	154640000	B.1.2.1.2.2.1.2.2	0.449170124481328	.	154360001	154640000	#9191FF	1	0.375
chr2	154640001	154920000	B.1.2.2.2.2.2.1.2.1	0.37551867219917	.	154640001	154920000	#9191FF	1	0.375
chr2	154920001	155240000	B.2.1.1.1.2.1.1.2.1.1	0.336099585062241	.	154920001	155240000	#4848FF	1	0.25
chr2	155240001	155560000	B.2.1.2.1.2.1.1.1.2.2.1.2.2	0.232365145228216	.	155240001	155560000	#4848FF	1	0.25
chr2	155560001	155680000	B.2.1.1.1.2.1.2.1.2.1	0.329875518672199	.	155560001	155680000	#4848FF	1	0.25
chr2	155680001	155880000	B.2.1.2.1.2.2.2.2.1.1	0.215767634854772	.	155680001	155880000	#4848FF	1	0.25
chr2	155880001	156000000	B.2.1.1.1.2.1.2.1.1	0.330912863070539	.	155880001	156000000	#4848FF	1	0.25
chr2	156000001	156200000	B.2.1.1.1.2.1.2.1.2.2	0.328838174273859	.	156000001	156200000	#4848FF	1	0.25
chr2	156200001	156400000	B.2.1.2.1.2.1.1.1.2.1	0.235477178423237	.	156200001	156400000	#4848FF	1	0.25
chr2	156400001	156520000	B.2.1.1.1.2.2.2.2.1.1	0.312240663900415	.	156400001	156520000	#4848FF	1	0.25
chr2	156520001	157160000	B.2.2.2.2.1.2.2.2.1	0.0114107883817427	.	156520001	157160000	#0000FF	1	0.125
chr2	157160001	157360000	B.1.2.1.1.1.2.2.1	0.486514522821577	.	157160001	157360000	#9191FF	1	0.375
chr2	157360001	157680000	B.2.1.2.1.2.2.2.1.1	0.218879668049793	.	157360001	157680000	#4848FF	1	0.25
chr2	157680001	158080000	B.2.2.2.2.1.2.2.2.2	0.0103734439834025	.	157680001	158080000	#0000FF	1	0.125
chr2	158080001	158680000	B.2.2.1.1.2.1.1.1.2	0.119294605809129	.	158080001	158680000	#0000FF	1	0.125
chr2	158680001	158760000	B.1.1.1.2.1.2.1.1	0.564315352697095	.	158680001	158760000	#DADAFF	1	0.5
chr2	158760001	159280000	B.2.1.1.1.2.1.2.2.1.1.2.1	0.326763485477178	.	158760001	159280000	#4848FF	1	0.25
chr2	159280001	159440000	A.2.2.1.2.2.2.2	0.641078838174274	.	159280001	159440000	#FFDADA	1	0.625
chr2	159440001	159680000	B.1.1.2.2.2.2.1.1	0.49896265560166	.	159440001	159680000	#DADAFF	1	0.5
chr2	159680001	159760000	B.1.1.1.2.1.1.1.1	0.570539419087137	.	159680001	159760000	#DADAFF	1	0.5
chr2	159760001	160040000	B.1.1.1.2.1.1.2.1	0.568464730290456	.	159760001	160040000	#DADAFF	1	0.5
chr2	160040001	160200000	A.2.1.1.1.2.1.1.2.1.2	0.785269709543568	.	160040001	160200000	#FF9191	1	0.75
chr2	160200001	160440000	A.1.2.2.1.1.1.1.2.1	0.847510373443983	.	160200001	160440000	#FF4848	1	0.875
chr2	160440001	160680000	A.1.2.1.1.1.1.2.1.2	0.900414937759336	.	160440001	160680000	#FF4848	1	0.875
chr2	160680001	160880000	B.1.1.2.2.1.2.1.1.1.2.1	0.517634854771784	.	160680001	160880000	#DADAFF	1	0.5
chr2	160880001	161080000	B.1.2.2.2.2.2.1.1.1.2	0.377593360995851	.	160880001	161080000	#9191FF	1	0.375
chr2	161080001	161240000	B.1.2.1.1.1.2.2.2.1	0.485477178423237	.	161080001	161240000	#9191FF	1	0.375
chr2	161240001	161360000	B.1.2.2.2.1.2.1.1.1	0.398340248962656	.	161240001	161360000	#9191FF	1	0.375
chr2	161360001	161520000	B.2.1.2.1.2.1.2.2.1	0.226141078838174	.	161360001	161520000	#4848FF	1	0.25
chr2	161520001	161720000	B.2.2.1.1.2.2.2.2.2	0.105809128630705	.	161520001	161720000	#0000FF	1	0.125
chr2	161720001	161920000	B.2.1.1.1.2.1.2.2.1.2.2.1.2.1	0.322614107883817	.	161720001	161920000	#4848FF	1	0.25
chr2	161920001	162160000	B.1.1.1.2.2.2.1.1.2.1	0.550829875518672	.	161920001	162160000	#DADAFF	1	0.5
chr2	162160001	162280000	A.2.1.2.1.2.1.1.1.1	0.716804979253112	.	162160001	162280000	#FF9191	1	0.75
chr2	162280001	162440000	B.1.2.1.1.1.2.2.2.2	0.484439834024896	.	162280001	162440000	#9191FF	1	0.375
chr2	162440001	162800000	B.2.1.2.1.2.2.2.2.2	0.213692946058091	.	162440001	162800000	#4848FF	1	0.25
chr2	162800001	163040000	B.2.1.2.1.2.1.1.1.1.1.1	0.238589211618257	.	162800001	163040000	#4848FF	1	0.25
chr2	163040001	163640000	B.2.2.1.1.1.2.2.2.1.2.1	0.12655601659751	.	163040001	163640000	#0000FF	1	0.125
chr2	163640001	164000000	B.1.2.2.2.1.2.1.1.2	0.397302904564315	.	163640001	164000000	#9191FF	1	0.375
chr2	164000001	164200000	A.2.2.1.2.1.2.1.1.1.1	0.657676348547718	.	164000001	164200000	#FFDADA	1	0.625
chr2	164200001	164520000	A.1.2.1.1.1.2.2.2	0.894190871369295	.	164200001	164520000	#FF4848	1	0.875
chr2	164520001	164640000	A.1.2.2.1.1.1.2.2.1.2	0.840248962655602	.	164520001	164640000	#FF4848	1	0.875
chr2	164640001	165080000	A.2.1.1.2.2.2.2.2	0.736514522821577	.	164640001	165080000	#FF9191	1	0.75
chr2	165080001	165400000	B.1.1.1.2.1.2.2.2.1	0.561203319502075	.	165080001	165400000	#DADAFF	1	0.5
chr2	165400001	165880000	B.1.2.2.2.1.2.2.2	0.394190871369295	.	165400001	165880000	#9191FF	1	0.375
chr2	165880001	166080000	B.2.1.2.1.2.1.1.2.1.1	0.230290456431535	.	165880001	166080000	#4848FF	1	0.25
chr2	166080001	166240000	B.2.1.1.1.2.1.1.2.1.2	0.3350622406639	.	166080001	166240000	#4848FF	1	0.25
chr2	166240001	166480000	B.2.1.2.1.2.2.1.1.2.1	0.221991701244813	.	166240001	166480000	#4848FF	1	0.25
chr2	166480001	166680000	B.2.1.2.1.2.1.1.1.1.2	0.236514522821577	.	166480001	166680000	#4848FF	1	0.25
chr2	166680001	166800000	B.1.1.1.2.2.2.1.1.1.1.2	0.553941908713693	.	166680001	166800000	#DADAFF	1	0.5
chr2	166800001	167040000	B.1.2.1.1.2.1.2.2	0.475103734439834	.	166800001	167040000	#9191FF	1	0.375
chr2	167040001	167480000	B.2.2.2.2.1.2.1.2.1	0.0145228215767635	.	167040001	167480000	#0000FF	1	0.125
chr2	167480001	167600000	B.2.1.2.1.2.2.1.2	0.219917012448133	.	167480001	167600000	#4848FF	1	0.25
chr2	167600001	167760000	B.2.2.1.1.1.2.1.2.1.2	0.144190871369295	.	167600001	167760000	#0000FF	1	0.125
chr2	167760001	167960000	B.2.2.1.1.1.2.1.2.1.1	0.145228215767635	.	167760001	167960000	#0000FF	1	0.125
chr2	167960001	168120000	B.2.2.1.1.1.2.1.2.2.1.1.2	0.142116182572614	.	167960001	168120000	#0000FF	1	0.125
chr2	168120001	168320000	B.2.2.1.1.1.2.2.1.2.2.2	0.131742738589212	.	168120001	168320000	#0000FF	1	0.125
chr2	168320001	168480000	B.2.1.2.1.2.1.2.2.2	0.225103734439834	.	168320001	168480000	#4848FF	1	0.25
chr2	168480001	168680000	B.2.2.1.1.1.2.1.2.2.1.2.1	0.141078838174274	.	168480001	168680000	#0000FF	1	0.125
chr2	168680001	168800000	B.2.1.1.1.2.1.2.2.1.2.1	0.324688796680498	.	168680001	168800000	#4848FF	1	0.25
chr2	168800001	169000000	B.2.2.1.1.1.2.2.1.1.1.2	0.136929460580913	.	168800001	169000000	#0000FF	1	0.125
chr2	169000001	169240000	B.1.2.1.1.1.1.1.1	0.493775933609959	.	169000001	169240000	#9191FF	1	0.375
chr2	169240001	169520000	A.2.2.1.2.2.1.1.1.2	0.647302904564315	.	169240001	169520000	#FFDADA	1	0.625
chr2	169520001	169640000	B.1.1.1.2.2.2.1.1.1.2.1	0.552904564315353	.	169520001	169640000	#DADAFF	1	0.5
chr2	169640001	170280000	B.1.1.1.2.2.2.1.2	0.547717842323652	.	169640001	170280000	#DADAFF	1	0.5
chr2	170280001	170520000	A.1.1.2.1.2.1.2.2.2	0.950207468879668	.	170280001	170520000	#FF0000	1	1
chr2	170520001	170600000	A.1.2.1.1.1.1.1.1	0.903526970954357	.	170520001	170600000	#FF4848	1	0.875
chr2	170600001	170800000	A.1.1.2.2.2.1.1.2.2.1	0.921161825726141	.	170600001	170800000	#FF0000	1	1
chr2	170800001	171000000	A.1.1.2.2.2.1.1.2.2.2.1	0.920124481327801	.	170800001	171000000	#FF0000	1	1
chr2	171000001	171760000	A.1.1.1.1.2.1.2.1.2	0.992738589211618	.	171000001	171760000	#FF0000	1	1
chr2	171760001	172040000	A.1.1.1.1.2.1.2.2	0.991701244813278	.	171760001	172040000	#FF0000	1	1
chr2	172040001	172200000	A.1.1.2.1.2.2.1.2	0.945020746887967	.	172040001	172200000	#FF0000	1	1
chr2	172200001	172360000	A.1.1.2.2.2.1.2.1.2.1	0.91701244813278	.	172200001	172360000	#FF0000	1	1
chr2	172360001	172560000	A.1.1.2.2.2.1.2.2	0.9149377593361	.	172360001	172560000	#FF0000	1	1
chr2	172560001	173000000	A.1.1.1.1.2.1.2.1.1	0.993775933609959	.	172560001	173000000	#FF0000	1	1
chr2	173000001	173440000	A.1.1.2.2.2.1.2.1.2.2	0.91597510373444	.	173000001	173440000	#FF0000	1	1
chr2	173440001	173600000	A.2.1.2.1.1.1.1.1.2.2	0.732365145228216	.	173440001	173600000	#FF9191	1	0.75
chr2	173600001	173680000	B.1.1.1.2.2.2.1.1.2.2.2	0.548755186721992	.	173600001	173680000	#DADAFF	1	0.5
chr2	173680001	173840000	B.1.1.1.2.2.2.1.1.2.2.1	0.549792531120332	.	173680001	173840000	#DADAFF	1	0.5
chr2	173840001	174280000	A.2.2.2.2.2.2.2.1.2	0.595435684647303	.	173840001	174280000	#FFDADA	1	0.625
chr2	174280001	174560000	B.1.1.2.2.1.2.1.1.1.2.2	0.516597510373444	.	174280001	174560000	#DADAFF	1	0.5
chr2	174560001	174720000	A.2.2.2.2.2.2.1.1.1.1	0.602697095435685	.	174560001	174720000	#FFDADA	1	0.625
chr2	174720001	174880000	A.1.2.2.1.2.2.1.2.2.1	0.828838174273859	.	174720001	174880000	#FF4848	1	0.875
chr2	174880001	175160000	A.1.1.2.2.2.1.1.1	0.924273858921162	.	174880001	175160000	#FF0000	1	1
chr2	175160001	175280000	A.2.1.2.1.1.2.2.1.1.1	0.720954356846473	.	175160001	175280000	#FF9191	1	0.75
chr2	175280001	175600000	B.1.1.1.2.2.2.1.1.1.2.2	0.551867219917012	.	175280001	175600000	#DADAFF	1	0.5
chr2	175600001	175920000	B.1.1.2.2.2.1.2.2.1	0.50103734439834	.	175600001	175920000	#DADAFF	1	0.5
chr2	175920001	176080000	A.2.1.1.1.2.2.1.2.2.1	0.772821576763486	.	175920001	176080000	#FF9191	1	0.75
chr2	176080001	176280000	B.1.2.1.1.1.1.1.2	0.492738589211618	.	176080001	176280000	#9191FF	1	0.375
chr2	176280001	176480000	B.2.1.1.1.1.1.2.1.1.1	0.363070539419087	.	176280001	176480000	#4848FF	1	0.25
chr2	176480001	176760000	B.1.2.2.2.2.2.1.1.2	0.37655601659751	.	176480001	176760000	#9191FF	1	0.375
chr2	176760001	176880000	A.2.2.2.2.2.2.1.2.2	0.598547717842324	.	176760001	176880000	#FFDADA	1	0.625
chr2	176880001	177040000	A.2.2.2.2.2.2.1.2.1	0.599585062240664	.	176880001	177040000	#FFDADA	1	0.625
chr2	177040001	177240000	A.2.2.1.2.1.2.1.2.1	0.654564315352697	.	177040001	177240000	#FFDADA	1	0.625
chr2	177240001	177520000	B.1.1.1.2.2.2.1.1.1.1.1.1	0.556016597510373	.	177240001	177520000	#DADAFF	1	0.5
chr2	177520001	177720000	B.1.2.2.2.1.2.2.1	0.395228215767635	.	177520001	177720000	#9191FF	1	0.375
chr2	177720001	178000000	B.1.1.2.2.1.1.2.1	0.520746887966805	.	177720001	178000000	#DADAFF	1	0.5
chr2	178000001	178280000	A.1.1.2.2.2.1.1.2.1.2	0.922199170124481	.	178000001	178280000	#FF0000	1	1
chr2	178280001	178440000	A.1.2.1.1.1.1.2.1.1	0.901452282157676	.	178280001	178440000	#FF4848	1	0.875
chr2	178440001	178640000	A.2.1.1.1.2.2.1.1.1.2	0.778008298755187	.	178440001	178640000	#FF9191	1	0.75
chr2	178640001	179000000	A.2.2.2.2.2.2.2.1.1.2	0.596473029045643	.	178640001	179000000	#FFDADA	1	0.625
chr2	179000001	179120000	B.1.1.1.2.1.1.2.2.2	0.565352697095436	.	179000001	179120000	#DADAFF	1	0.5
chr2	179120001	179400000	A.2.1.2.1.2.2.1.1.2.1	0.70746887966805	.	179120001	179400000	#FF9191	1	0.75
chr2	179400001	180040000	B.2.1.2.1.1.1.2.1.1.2	0.254149377593361	.	179400001	180040000	#4848FF	1	0.25
chr2	180040001	180480000	B.2.1.1.1.1.2.2.1.1.1	0.346473029045643	.	180040001	180480000	#4848FF	1	0.25
chr2	180480001	180760000	B.2.1.1.1.2.1.2.2.1.2.2.1.1	0.323651452282158	.	180480001	180760000	#4848FF	1	0.25
chr2	180760001	180920000	B.1.1.2.2.1.2.1.1.2.1	0.515560165975104	.	180760001	180920000	#DADAFF	1	0.5
chr2	180920001	181080000	B.1.2.2.2.2.1.2.2.1.1.1	0.384854771784232	.	180920001	181080000	#9191FF	1	0.375
chr2	181080001	181400000	B.2.2.1.1.1.2.1.2.2.1.2.2	0.140041493775934	.	181080001	181400000	#0000FF	1	0.125
chr2	181400001	181680000	B.2.1.2.1.1.1.1.2.1.1.1	0.262448132780083	.	181400001	181680000	#4848FF	1	0.25
chr2	181680001	181760000	B.1.2.1.1.2.1.2.1.2	0.476141078838174	.	181680001	181760000	#9191FF	1	0.375
chr2	181760001	181960000	B.1.1.2.2.1.2.1.1.2.2.2.2	0.512448132780083	.	181760001	181960000	#DADAFF	1	0.5
chr2	181960001	182560000	B.2.1.2.1.2.2.2.1.2.1	0.217842323651452	.	181960001	182560000	#4848FF	1	0.25
chr2	182560001	183040000	B.2.1.1.1.1.1.2.2.1.1	0.355809128630705	.	182560001	183040000	#4848FF	1	0.25
chr2	183040001	183120000	B.1.2.2.2.2.2.1.1.1.1	0.378630705394191	.	183040001	183120000	#9191FF	1	0.375
chr2	183120001	183560000	B.2.1.1.1.1.1.2.2.2.2.1	0.352697095435685	.	183120001	183560000	#4848FF	1	0.25
chr2	183560001	183760000	A.2.1.2.1.2.1.1.1.2.1	0.715767634854772	.	183560001	183760000	#FF9191	1	0.75
chr2	183760001	184080000	A.1.2.2.1.1.1.1.1	0.848547717842324	.	183760001	184080000	#FF4848	1	0.875
chr2	184080001	184400000	B.2.1.1.1.1.1.2.2.2.1	0.353734439834025	.	184080001	184400000	#4848FF	1	0.25
chr2	184400001	184680000	B.2.2.1.1.2.1.1.1.1.2	0.120331950207469	.	184400001	184680000	#0000FF	1	0.125
chr2	184680001	184880000	B.2.1.2.1.2.1.1.2.2	0.228215767634855	.	184680001	184880000	#4848FF	1	0.25
chr2	184880001	185080000	B.2.2.1.1.1.2.1.2.2.1.1.1	0.143153526970954	.	184880001	185080000	#0000FF	1	0.125
chr2	185080001	185200000	B.2.1.1.1.1.1.2.1.1.2.1.2	0.360995850622407	.	185080001	185200000	#4848FF	1	0.25
chr2	185200001	185360000	B.2.1.1.1.1.1.2.2.1.2	0.354771784232365	.	185200001	185360000	#4848FF	1	0.25
chr2	185360001	185800000	B.2.1.2.1.2.2.2.1.2.2	0.216804979253112	.	185360001	185800000	#4848FF	1	0.25
chr2	185800001	185880000	B.1.2.2.2.2.1.2.1.2.2	0.385892116182573	.	185800001	185880000	#9191FF	1	0.375
chr2	185880001	186000000	B.2.1.2.1.1.1.1.2.1.1.2.2	0.260373443983403	.	185880001	186000000	#4848FF	1	0.25
chr2	186000001	186360000	B.2.1.1.1.2.1.2.2.2	0.319502074688797	.	186000001	186360000	#4848FF	1	0.25
chr2	186360001	186760000	B.1.2.1.1.2.1.1.2.2.2	0.479253112033195	.	186360001	186760000	#9191FF	1	0.375
chr2	186760001	187160000	B.1.1.2.2.1.2.1.2.1.1.1	0.511410788381743	.	186760001	187160000	#DADAFF	1	0.5
chr2	187160001	187360000	A.2.2.1.2.1.2.2.2.1	0.650414937759336	.	187160001	187360000	#FFDADA	1	0.625
chr2	187360001	187560000	A.1.1.2.1.2.1.2.1	0.952282157676348	.	187360001	187560000	#FF0000	1	1
chr2	187560001	187640000	A.2.1.1.1.2.2.2.1.2.1	0.765560165975104	.	187560001	187640000	#FF9191	1	0.75
chr2	187640001	187840000	A.2.2.1.2.1.2.1.1.1.2	0.656639004149378	.	187640001	187840000	#FFDADA	1	0.625
chr2	187840001	188000000	A.2.2.2.1.2.2.1.1.2	0.62551867219917	.	187840001	188000000	#FFDADA	1	0.625
chr2	188000001	188120000	B.1.1.1.2.1.1.1.2	0.569502074688797	.	188000001	188120000	#DADAFF	1	0.5
chr2	188120001	188320000	A.2.2.2.1.2.1.1.1.2	0.633817427385892	.	188120001	188320000	#FFDADA	1	0.625
chr2	188320001	188440000	A.2.2.1.2.1.1.2	0.658713692946058	.	188320001	188440000	#FFDADA	1	0.625
chr2	188440001	188680000	A.2.1.1.1.2.2.1.2.1.2.2	0.773858921161826	.	188440001	188680000	#FF9191	1	0.75
chr2	188680001	188880000	A.1.2.2.1.2.2.1.2.1	0.829875518672199	.	188680001	188880000	#FF4848	1	0.875
chr2	188880001	189000000	A.2.1.2.1.1.2.2.1.1.2	0.719917012448133	.	188880001	189000000	#FF9191	1	0.75
chr2	189000001	189160000	A.2.1.1.1.2.2.2.2.1	0.762448132780083	.	189000001	189160000	#FF9191	1	0.75
chr2	189160001	189360000	A.1.2.1.1.1.2.1.2	0.896265560165975	.	189160001	189360000	#FF4848	1	0.875
chr2	189360001	189520000	A.2.1.1.1.2.2.2.2.2.1	0.761410788381743	.	189360001	189520000	#FF9191	1	0.75
chr2	189520001	189680000	A.2.1.2.1.2.2.1.2.2	0.704356846473029	.	189520001	189680000	#FF9191	1	0.75
chr2	189680001	189840000	A.2.1.2.1.1.2.1.2.2.2.2	0.721991701244813	.	189680001	189840000	#FF9191	1	0.75
chr2	189840001	190000000	A.2.1.2.1.1.2.1.2.2.2.1	0.723029045643154	.	189840001	190000000	#FF9191	1	0.75
chr2	190000001	190280000	A.2.1.2.1.2.1.2.1.1	0.711618257261411	.	190000001	190280000	#FF9191	1	0.75
chr2	190280001	190360000	A.2.1.1.1.2.2.2.1.2.2.2	0.763485477178423	.	190280001	190360000	#FF9191	1	0.75
chr2	190360001	190680000	A.1.2.2.1.1.1.2.2.2	0.839211618257261	.	190360001	190680000	#FF4848	1	0.875
chr2	190680001	190760000	A.2.1.2.1.1.2.1.1.2	0.728215767634855	.	190680001	190760000	#FF9191	1	0.75
chr2	190760001	191080000	A.2.1.2.1.2.2.1.1.2.2	0.70643153526971	.	190760001	191080000	#FF9191	1	0.75
chr2	191080001	191240000	A.2.2.1.2.1.2.2.2.2	0.649377593360996	.	191080001	191240000	#FFDADA	1	0.625
chr2	191240001	191440000	A.2.2.2.1.2.1.1.2	0.632780082987552	.	191240001	191440000	#FFDADA	1	0.625
chr2	191440001	191720000	B.1.1.1.2.1.2.2.1	0.562240663900415	.	191440001	191720000	#DADAFF	1	0.5
chr2	191720001	191920000	A.2.1.2.1.2.1.1.1.2.2	0.714730290456432	.	191720001	191920000	#FF9191	1	0.75
chr2	191920001	192160000	B.1.2.2.2.1.1.1.1.1	0.408713692946058	.	191920001	192160000	#9191FF	1	0.375
chr2	192160001	192680000	B.2.1.2.1.1.1.1.1.2.1.1.2	0.266597510373444	.	192160001	192680000	#4848FF	1	0.25
chr2	192680001	193160000	B.2.2.1.1.1.2.2.1.1.1.1	0.137966804979253	.	192680001	193160000	#0000FF	1	0.125
chr2	193160001	193240000	B.1.2.1.1.2.1.2.1.1.1	0.478215767634855	.	193160001	193240000	#9191FF	1	0.375
chr2	193240001	193360000	B.1.2.2.2.2.1.2.2.2.2	0.379668049792531	.	193240001	193360000	#9191FF	1	0.375
chr2	193360001	193440000	B.1.2.1.1.2.1.1.2.2.1	0.480290456431535	.	193360001	193440000	#9191FF	1	0.375
chr2	193440001	193520000	B.1.2.1.1.2.1.1.2.1.2	0.481327800829876	.	193440001	193520000	#9191FF	1	0.375
chr2	193520001	193800000	B.2.1.2.1.1.1.2.2.1.1	0.25207468879668	.	193520001	193800000	#4848FF	1	0.25
chr2	193800001	194000000	B.2.1.1.1.1.2.1.1.2.1	0.349585062240664	.	193800001	194000000	#4848FF	1	0.25
chr2	194000001	194200000	B.2.1.2.1.1.1.1.2.1.1.2.1	0.261410788381743	.	194000001	194200000	#4848FF	1	0.25
chr2	194200001	194320000	B.1.2.2.2.2.1.2.1.2.1	0.386929460580913	.	194200001	194320000	#9191FF	1	0.375
chr2	194320001	194600000	B.2.1.2.1.1.1.1.2.2.2	0.256224066390041	.	194320001	194600000	#4848FF	1	0.25
chr2	194600001	194680000	B.1.2.1.1.2.1.1.1	0.483402489626556	.	194600001	194680000	#9191FF	1	0.375
chr2	194680001	194920000	B.2.1.2.1.1.1.1.2.1.2	0.259336099585062	.	194680001	194920000	#4848FF	1	0.25
chr2	194920001	195240000	B.2.2.1.1.2.2.2.1	0.109958506224066	.	194920001	195240000	#0000FF	1	0.125
chr2	195240001	195640000	B.2.2.1.1.2.2.2.2.1.1.1	0.108921161825726	.	195240001	195640000	#0000FF	1	0.125
chr2	195640001	195920000	B.2.2.1.1.2.2.2.2.1.2	0.106846473029046	.	195640001	195920000	#0000FF	1	0.125
chr2	195920001	196000000	B.2.1.1.1.1.2.1.1.2.2	0.348547717842324	.	195920001	196000000	#4848FF	1	0.25
chr2	196000001	196080000	B.2.1.1.1.1.1.1.1.1.2.2	0.368257261410788	.	196000001	196080000	#4848FF	1	0.25
chr2	196080001	196280000	B.2.1.2.1.1.1.2.1.2	0.253112033195021	.	196080001	196280000	#4848FF	1	0.25
chr2	196280001	196480000	B.2.1.1.1.2.1.2.2.1.2.2.2	0.320539419087137	.	196280001	196480000	#4848FF	1	0.25
chr2	196480001	196600000	B.1.1.1.2.2.2.2.2	0.545643153526971	.	196480001	196600000	#DADAFF	1	0.5
chr2	196600001	196920000	B.2.1.1.1.1.2.2.2.1.2	0.341286307053942	.	196600001	196920000	#4848FF	1	0.25
chr2	196920001	197080000	B.2.1.1.1.1.1.1.1.2.1	0.367219917012448	.	196920001	197080000	#4848FF	1	0.25
chr2	197080001	197480000	B.2.1.1.1.1.1.2.2.2.2.2	0.351659751037344	.	197080001	197480000	#4848FF	1	0.25
chr2	197480001	197680000	A.2.2.1.2.1.2.1.1.2	0.655601659751037	.	197480001	197680000	#FFDADA	1	0.625
chr2	197680001	197880000	B.1.1.2.2.1.2.1.1.2.2.2.1	0.513485477178423	.	197680001	197880000	#DADAFF	1	0.5
chr2	197880001	198240000	B.1.1.2.2.1.2.1.2.2.2	0.507261410788382	.	197880001	198240000	#DADAFF	1	0.5
chr2	198240001	198440000	A.1.1.2.2.2.2.1.2.2	0.908713692946058	.	198240001	198440000	#FF0000	1	1
chr2	198440001	198880000	B.1.1.2.2.1.2.1.1.2.2.1	0.514522821576763	.	198440001	198880000	#DADAFF	1	0.5
chr2	198880001	199280000	B.2.2.1.1.1.2.2.1.2.1.2	0.133817427385892	.	198880001	199280000	#0000FF	1	0.125
chr2	199280001	199560000	B.2.1.2.1.1.1.2.2.2.1.2	0.246887966804979	.	199280001	199560000	#4848FF	1	0.25
chr2	199560001	199800000	B.2.1.2.1.1.1.1.2.2.1.1	0.258298755186722	.	199560001	199800000	#4848FF	1	0.25
chr2	199800001	200000000	B.2.1.2.1.1.1.2.2.2.1.1.2	0.24792531120332	.	199800001	200000000	#4848FF	1	0.25
chr2	200000001	200280000	B.2.1.2.1.1.1.1.1.2.1.2.2	0.264522821576763	.	200000001	200280000	#4848FF	1	0.25
chr2	200280001	200440000	B.1.2.1.1.1.2.1.2.1	0.488589211618257	.	200280001	200440000	#9191FF	1	0.375
chr2	200440001	200720000	B.1.2.1.1.2.2.1.2	0.471991701244813	.	200440001	200720000	#9191FF	1	0.375
chr2	200720001	200880000	A.2.2.2.1.2.2.1.1.1	0.62655601659751	.	200720001	200880000	#FFDADA	1	0.625
chr2	200880001	201040000	B.1.2.1.1.2.2.2.2.1	0.469917012448133	.	200880001	201040000	#9191FF	1	0.375
chr2	201040001	201320000	B.1.2.1.1.2.2.1.1.2	0.473029045643154	.	201040001	201320000	#9191FF	1	0.375
chr2	201320001	201680000	A.2.1.1.2.2.2.1.1	0.743775933609959	.	201320001	201680000	#FF9191	1	0.75
chr2	201680001	202000000	A.1.1.1.1.1.1.2	0.99896265560166	.	201680001	202000000	#FF0000	1	1
chr2	202000001	202120000	A.1.2.1.1.2.1.2.1.2.1	0.889004149377593	.	202000001	202120000	#FF4848	1	0.875
chr2	202120001	202440000	A.1.1.1.1.2.1.1	0.994813278008299	.	202120001	202440000	#FF0000	1	1
chr2	202440001	202680000	A.1.1.1.2.2.2.2	0.971991701244813	.	202440001	202680000	#FF0000	1	1
chr2	202680001	202880000	A.1.2.1.1.1.2.1.1	0.897302904564315	.	202680001	202880000	#FF4848	1	0.875
chr2	202880001	203160000	A.1.1.1.1.2.2	0.990663900414938	.	202880001	203160000	#FF0000	1	1
chr2	203160001	203360000	A.1.1.2.2.2.2.1.1.1.1	0.913900414937759	.	203160001	203360000	#FF0000	1	1
chr2	203360001	203640000	A.1.1.2.2.2.2.1.1.1.2	0.912863070539419	.	203360001	203640000	#FF0000	1	1
chr2	203640001	203760000	A.1.2.2.1.1.1.2.2.1.1.2	0.841286307053942	.	203640001	203760000	#FF4848	1	0.875
chr2	203760001	203920000	A.1.1.2.2.2.2.1.1.2.1	0.911825726141079	.	203760001	203920000	#FF0000	1	1
chr2	203920001	204120000	A.1.2.1.1.1.1.2.2.1	0.899377593360996	.	203920001	204120000	#FF4848	1	0.875
chr2	204120001	204320000	A.1.1.2.2.2.2.1.2.1	0.909751037344398	.	204120001	204320000	#FF0000	1	1
chr2	204320001	204480000	A.2.1.2.1.1.2.1.1.1	0.729253112033195	.	204320001	204480000	#FF9191	1	0.75
chr2	204480001	204800000	A.2.2.2.1.2.1.1.1.1	0.634854771784232	.	204480001	204800000	#FFDADA	1	0.625
chr2	204800001	205320000	B.2.1.2.1.1.1.1.1.2.1.1.1	0.267634854771784	.	204800001	205320000	#4848FF	1	0.25
chr2	205320001	205480000	B.2.1.1.1.1.2.2.2.2.2	0.338174273858921	.	205320001	205480000	#4848FF	1	0.25
chr2	205480001	205600000	B.2.1.1.1.1.1.1.1.1.2.1	0.369294605809129	.	205480001	205600000	#4848FF	1	0.25
chr2	205600001	205800000	B.2.1.2.1.2.1.2.1	0.227178423236515	.	205600001	205800000	#4848FF	1	0.25
chr2	205800001	205920000	B.1.2.2.2.2.1.2.2.1.2.1	0.382780082987552	.	205800001	205920000	#9191FF	1	0.375
chr2	205920001	206280000	B.2.1.2.1.1.1.2.2.2.2	0.245850622406639	.	205920001	206280000	#4848FF	1	0.25
chr2	206280001	206360000	B.2.1.1.1.1.1.1.1.2.2	0.366182572614108	.	206280001	206360000	#4848FF	1	0.25
chr2	206360001	206520000	B.1.2.2.2.2.1.2.2.2.1	0.380705394190871	.	206360001	206520000	#9191FF	1	0.375
chr2	206520001	206840000	B.1.1.2.2.2.1.2.1	0.50207468879668	.	206520001	206840000	#DADAFF	1	0.5
chr2	206840001	207040000	A.1.2.2.1.1.1.1.2.2.2	0.845435684647303	.	206840001	207040000	#FF4848	1	0.875
chr2	207040001	207200000	A.2.2.1.2.2.2.1.1.1	0.644190871369295	.	207040001	207200000	#FFDADA	1	0.625
chr2	207200001	207520000	B.1.1.1.2.2.2.2.1	0.546680497925311	.	207200001	207520000	#DADAFF	1	0.5
chr2	207520001	207720000	B.1.1.1.2.1.1.2.2.1.2	0.566390041493776	.	207520001	207720000	#DADAFF	1	0.5
chr2	207720001	207920000	B.1.1.2.2.1.1.1.2.2	0.521784232365145	.	207720001	207920000	#DADAFF	1	0.5
chr2	207920001	208120000	B.1.1.1.2.1.2.2.2.2	0.560165975103734	.	207920001	208120000	#DADAFF	1	0.5
chr2	208120001	208400000	B.1.1.1.2.1.1.2.2.1.1	0.567427385892116	.	208120001	208400000	#DADAFF	1	0.5
chr2	208400001	208720000	A.1.1.2.1.2.1.2.2.1	0.951244813278008	.	208400001	208720000	#FF0000	1	1
chr2	208720001	208880000	A.1.1.2.2.2.2.1.1.2.2	0.910788381742739	.	208720001	208880000	#FF0000	1	1
chr2	208880001	209200000	A.1.1.1.2.2.2.1	0.973029045643154	.	208880001	209200000	#FF0000	1	1
chr2	209200001	209640000	B.2.1.1.1.1.2.2.1.1.2	0.345435684647303	.	209200001	209640000	#4848FF	1	0.25
chr2	209640001	209760000	B.1.2.2.2.1.1.2.1.2	0.402489626556017	.	209640001	209760000	#9191FF	1	0.375
chr2	209760001	210320000	B.2.1.2.1.1.1.2.1.1.1	0.255186721991701	.	209760001	210320000	#4848FF	1	0.25
chr2	210320001	210480000	B.1.2.2.2.1.1.2.2.2.2	0.399377593360996	.	210320001	210480000	#9191FF	1	0.375
chr2	210480001	210680000	B.2.1.1.1.1.1.2.1.2.1.1	0.358921161825726	.	210480001	210680000	#4848FF	1	0.25
chr2	210680001	210840000	B.1.2.2.2.1.1.1.1.2.2	0.405601659751037	.	210680001	210840000	#9191FF	1	0.375
chr2	210840001	210960000	A.2.2.2.1.2.2.2.2.2	0.620331950207469	.	210840001	210960000	#FFDADA	1	0.625
chr2	210960001	211120000	B.1.1.2.2.1.2.2.2.1	0.505186721991701	.	210960001	211120000	#DADAFF	1	0.5
chr2	211120001	211240000	B.1.2.1.1.1.2.1.1.1	0.490663900414938	.	211120001	211240000	#9191FF	1	0.375
chr2	211240001	211440000	B.1.1.2.2.1.1.1.1	0.524896265560166	.	211240001	211440000	#DADAFF	1	0.5
chr2	211440001	211720000	B.1.2.2.2.2.1.2.2.1.1.2	0.383817427385892	.	211440001	211720000	#9191FF	1	0.375
chr2	211720001	212120000	B.2.1.2.1.1.1.2.2.1.2.2	0.25	.	211720001	212120000	#4848FF	1	0.25
chr2	212120001	212200000	B.1.2.1.1.2.2.2.1	0.470954356846473	.	212120001	212200000	#9191FF	1	0.375
chr2	212200001	212560000	B.2.1.2.1.1.1.2.2.2.1.1.1	0.24896265560166	.	212200001	212560000	#4848FF	1	0.25
chr2	212560001	212960000	B.2.2.1.1.1.2.2.1.2.1.1	0.134854771784232	.	212560001	212960000	#0000FF	1	0.125
chr2	212960001	213120000	B.1.2.2.2.2.1.2.1.1	0.387966804979253	.	212960001	213120000	#9191FF	1	0.375
chr2	213120001	213240000	B.1.2.1.1.2.1.1.2.1.1	0.482365145228216	.	213120001	213240000	#9191FF	1	0.375
chr2	213240001	213480000	B.2.1.1.1.1.2.2.2.1.1	0.342323651452282	.	213240001	213480000	#4848FF	1	0.25
chr2	213480001	214000000	B.2.2.1.1.1.2.1.2.2.2	0.139004149377593	.	213480001	214000000	#0000FF	1	0.125
chr2	214000001	214240000	B.1.1.2.2.1.2.1.2.1.1.2	0.510373443983402	.	214000001	214240000	#DADAFF	1	0.5
chr2	214240001	214400000	B.1.2.2.2.2.1.2.2.1.2.2	0.381742738589212	.	214240001	214400000	#9191FF	1	0.375
chr2	214400001	215440000	B.2.2.2.2.1.2.2.1	0.012448132780083	.	214400001	215440000	#0000FF	1	0.125
chr2	215440001	215560000	B.1.2.1.1.2.1.2.1.1.2	0.477178423236515	.	215440001	215560000	#9191FF	1	0.375
chr2	215560001	215720000	B.1.1.1.1.1.2.2.1.1	0.58298755186722	.	215560001	215720000	#DADAFF	1	0.5
chr2	215720001	216000000	B.2.1.1.1.1.1.2.1.1.2.1.1	0.362033195020747	.	215720001	216000000	#4848FF	1	0.25
chr2	216000001	216120000	B.1.2.2.2.1.1.2.2.2.1	0.400414937759336	.	216000001	216120000	#9191FF	1	0.375
chr2	216120001	216320000	B.1.1.1.1.1.2.2.2.2	0.578838174273859	.	216120001	216320000	#DADAFF	1	0.5
chr2	216320001	216400000	B.1.1.2.2.1.2.2.2.2	0.504149377593361	.	216320001	216400000	#DADAFF	1	0.5
chr2	216400001	216480000	B.1.2.2.2.2.1.1.1.2.1	0.392116182572614	.	216400001	216480000	#9191FF	1	0.375
chr2	216480001	216600000	B.1.2.2.2.1.1.1.2	0.404564315352697	.	216480001	216600000	#9191FF	1	0.375
chr2	216600001	216920000	B.1.1.2.2.1.2.1.2.1.2	0.509336099585062	.	216600001	216920000	#DADAFF	1	0.5
chr2	216920001	217080000	A.1.2.2.1.2.2.2.1	0.826763485477178	.	216920001	217080000	#FF4848	1	0.875
chr2	217080001	217280000	A.2.2.1.2.1.2.2.1.2	0.651452282157676	.	217080001	217280000	#FFDADA	1	0.625
chr2	217280001	217360000	A.2.1.2.1.1.2.2.2	0.717842323651452	.	217280001	217360000	#FF9191	1	0.75
chr2	217360001	217440000	A.2.1.2.1.2.2.1.2.1	0.705394190871369	.	217360001	217440000	#FF9191	1	0.75
chr2	217440001	217600000	A.2.2.2.1.2.2.2.2.1	0.621369294605809	.	217440001	217600000	#FFDADA	1	0.625
chr2	217600001	217800000	B.1.2.2.2.1.2.1.2	0.396265560165975	.	217600001	217800000	#9191FF	1	0.375
chr2	217800001	217920000	B.1.2.1.1.2.2.2.2.2	0.468879668049793	.	217800001	217920000	#9191FF	1	0.375
chr2	217920001	218280000	B.2.1.1.1.1.2.2.1.2.1	0.344398340248963	.	217920001	218280000	#4848FF	1	0.25
chr2	218280001	218600000	B.1.2.2.2.1.1.2.2.1	0.401452282157676	.	218280001	218600000	#9191FF	1	0.375
chr2	218600001	219080000	A.2.1.2.1.2.1.1.2.1	0.713692946058091	.	218600001	219080000	#FF9191	1	0.75
chr2	219080001	219280000	A.1.1.2.1.2.2.1.1.2.2	0.946058091286307	.	219080001	219280000	#FF0000	1	1
chr2	219280001	219400000	A.1.2.1.1.2.1.2.2.1	0.886929460580913	.	219280001	219400000	#FF4848	1	0.875
chr2	219400001	219600000	A.1.1.2.1.2.2.1.1.2.1	0.947095435684647	.	219400001	219600000	#FF0000	1	1
chr2	219600001	219680000	A.1.2.2.1.2.1.1.1	0.83402489626556	.	219600001	219680000	#FF4848	1	0.875
chr2	219680001	219960000	A.1.1.2.1.2.2.1.1.1.2	0.948132780082988	.	219680001	219960000	#FF0000	1	1
chr2	219960001	220160000	A.1.1.2.1.2.2.2	0.943983402489627	.	219960001	220160000	#FF0000	1	1
chr2	220160001	220320000	A.1.2.1.1.2.1.2.2.2	0.885892116182573	.	220160001	220320000	#FF4848	1	0.875
chr2	220320001	220480000	A.1.2.2.1.2.1.1.2	0.83298755186722	.	220320001	220480000	#FF4848	1	0.875
chr2	220480001	221080000	B.1.1.2.2.2.1.2.2.2	0.5	.	220480001	221080000	#DADAFF	1	0.5
chr2	221080001	221280000	B.2.1.2.1.1.1.2.2.1.2.1	0.25103734439834	.	221080001	221280000	#4848FF	1	0.25
chr2	221280001	221360000	B.2.1.1.1.1.2.1.1.1	0.350622406639004	.	221280001	221360000	#4848FF	1	0.25
chr2	221360001	221440000	B.1.2.2.2.2.1.1.1.2.2.2	0.390041493775934	.	221360001	221440000	#9191FF	1	0.375
chr2	221440001	221560000	B.1.2.2.2.2.1.1.1.1	0.393153526970954	.	221440001	221560000	#9191FF	1	0.375
chr2	221560001	221680000	B.1.2.2.2.2.1.1.1.2.2.1	0.391078838174274	.	221560001	221680000	#9191FF	1	0.375
chr2	221680001	221760000	B.2.1.1.1.1.1.1.1.1.1.2	0.370331950207469	.	221680001	221760000	#4848FF	1	0.25
chr2	221760001	222080000	B.2.1.2.1.1.1.1.2.2.1.2	0.257261410788382	.	221760001	222080000	#4848FF	1	0.25
chr2	222080001	222160000	B.2.1.1.1.1.1.1.1.1.1.1	0.371369294605809	.	222080001	222160000	#4848FF	1	0.25
chr2	222160001	222360000	B.2.1.1.1.1.2.2.2.2.1.2	0.339211618257261	.	222160001	222360000	#4848FF	1	0.25
chr2	222360001	222520000	B.1.2.2.2.2.1.1.2	0.389004149377593	.	222360001	222520000	#9191FF	1	0.375
chr2	222520001	222840000	B.2.1.2.1.1.1.1.1.2.2	0.263485477178423	.	222520001	222840000	#4848FF	1	0.25
chr2	222840001	223080000	B.2.1.1.1.1.2.2.1.2.2	0.343360995850622	.	222840001	223080000	#4848FF	1	0.25
chr2	223080001	223320000	B.2.1.1.1.1.1.2.1.1.2.2	0.359958506224066	.	223080001	223320000	#4848FF	1	0.25
chr2	223320001	223400000	B.1.1.2.2.1.2.2.1	0.506224066390041	.	223320001	223400000	#DADAFF	1	0.5
chr2	223400001	223680000	A.2.2.1.2.2.1.2	0.645228215767635	.	223400001	223680000	#FFDADA	1	0.625
chr2	223680001	223840000	A.2.1.2.1.2.1.2.2	0.70954356846473	.	223680001	223840000	#FF9191	1	0.75
chr2	223840001	224200000	B.2.1.1.1.1.1.2.1.2.2	0.356846473029046	.	223840001	224200000	#4848FF	1	0.25
chr2	224200001	224480000	B.1.2.2.2.1.1.1.1.2.1.2	0.406639004149378	.	224200001	224480000	#9191FF	1	0.375
chr2	224480001	224840000	A.2.1.1.2.2.2.1.2.2	0.741701244813278	.	224480001	224840000	#FF9191	1	0.75
chr2	224840001	225080000	B.1.2.2.2.1.1.1.1.2.1.1	0.407676348547718	.	224840001	225080000	#9191FF	1	0.375
chr2	225080001	225320000	B.1.1.2.2.1.2.1.2.2.1	0.508298755186722	.	225080001	225320000	#DADAFF	1	0.5
chr2	225320001	225480000	A.1.2.2.1.2.2.2.2	0.825726141078838	.	225320001	225480000	#FF4848	1	0.875
chr2	225480001	225640000	B.1.2.1.1.1.2.1.1.2	0.489626556016597	.	225480001	225640000	#9191FF	1	0.375
chr2	225640001	225920000	B.2.1.1.1.1.2.2.2.2.1.1	0.340248962655602	.	225640001	225920000	#4848FF	1	0.25
chr2	225920001	226120000	B.2.1.1.1.1.1.2.1.2.1.2	0.357883817427386	.	225920001	226120000	#4848FF	1	0.25
chr2	226120001	226240000	B.1.2.2.2.1.1.2.1.1	0.403526970954357	.	226120001	226240000	#9191FF	1	0.375
chr2	226240001	226480000	B.2.1.2.1.1.1.1.1.2.1.2.1	0.265560165975104	.	226240001	226480000	#4848FF	1	0.25
chr2	226480001	226760000	B.1.1.1.1.1.1.2.2.2	0.589211618257261	.	226480001	226760000	#DADAFF	1	0.5
chr2	226760001	227080000	A.2.2.1.2.2.2.1.1.2	0.643153526970954	.	226760001	227080000	#FFDADA	1	0.625
chr2	227080001	227280000	A.2.2.1.2.2.2.1.2	0.642116182572614	.	227080001	227280000	#FFDADA	1	0.625
chr2	227280001	227440000	A.2.1.2.1.1.2.1.2.2.1.2	0.724066390041494	.	227280001	227440000	#FF9191	1	0.75
chr2	227440001	227720000	A.2.1.1.2.2.2.1.2.1	0.742738589211618	.	227440001	227720000	#FF9191	1	0.75
chr2	227720001	228000000	B.1.1.2.2.1.1.1.2.1.2	0.522821576763486	.	227720001	228000000	#DADAFF	1	0.5
chr2	228000001	228160000	B.1.2.1.1.1.2.1.2.2	0.487551867219917	.	228000001	228160000	#9191FF	1	0.375
chr2	228160001	228360000	A.2.2.2.2.1.2.1	0.614107883817427	.	228160001	228360000	#FFDADA	1	0.625
chr2	228360001	228520000	A.2.2.2.1.2.2.1.2	0.62448132780083	.	228360001	228520000	#FFDADA	1	0.625
chr2	228520001	228720000	B.1.2.1.1.2.2.1.1.1	0.474066390041494	.	228520001	228720000	#9191FF	1	0.375
chr2	228720001	228880000	B.2.1.1.1.1.1.1.2.1	0.365145228215768	.	228720001	228880000	#4848FF	1	0.25
chr2	228880001	229080000	B.2.1.2.1.1.2.2.2	0.239626556016598	.	228880001	229080000	#4848FF	1	0.25
chr2	229080001	229280000	B.2.1.2.1.1.2.1.2.2	0.241701244813278	.	229080001	229280000	#4848FF	1	0.25
chr2	229280001	229400000	B.2.1.1.1.1.2.1.2	0.347510373443983	.	229280001	229400000	#4848FF	1	0.25
chr2	229400001	229520000	B.2.1.2.1.1.2.1.1	0.244813278008299	.	229400001	229520000	#4848FF	1	0.25
chr2	229520001	229680000	B.2.1.2.1.1.2.1.2.1.1	0.243775933609959	.	229520001	229680000	#4848FF	1	0.25
chr2	229680001	229800000	B.2.1.1.1.1.1.1.2.2	0.364107883817427	.	229680001	229800000	#4848FF	1	0.25
chr2	229800001	229960000	B.2.1.2.1.1.2.1.2.1.2	0.242738589211618	.	229800001	229960000	#4848FF	1	0.25
chr2	229960001	230240000	B.2.2.1.2.1.1.1	0.104771784232365	.	229960001	230240000	#0000FF	1	0.125
chr2	230240001	230600000	B.2.1.2.1.1.2.2.1	0.240663900414938	.	230240001	230600000	#4848FF	1	0.25
chr2	230600001	230880000	A.1.2.2.1.1.1.1.2.2.1	0.846473029045643	.	230600001	230880000	#FF4848	1	0.875
chr2	230880001	231040000	A.2.2.2.2.1.2.2	0.613070539419087	.	230880001	231040000	#FFDADA	1	0.625
chr2	231040001	231240000	B.1.1.2.2.1.1.1.2.1.1	0.523858921161826	.	231040001	231240000	#DADAFF	1	0.5
chr2	231240001	231480000	B.1.1.2.2.1.1.2.2	0.519709543568465	.	231240001	231480000	#DADAFF	1	0.5
chr2	231480001	231680000	A.2.1.2.1.2.1.2.1.2	0.710580912863071	.	231480001	231680000	#FF9191	1	0.75
chr2	231680001	231920000	A.1.2.1.1.2.1.2.1.1	0.890041493775934	.	231680001	231920000	#FF4848	1	0.875
chr2	231920001	232200000	A.1.1.1.2.2.1.1.1	0.976141078838174	.	231920001	232200000	#FF0000	1	1
chr2	232200001	232320000	A.1.2.1.1.2.1.2.1.2.2	0.887966804979253	.	232200001	232320000	#FF4848	1	0.875
chr2	232320001	232480000	A.1.2.1.1.2.1.1.2.1	0.892116182572614	.	232320001	232480000	#FF4848	1	0.875
chr2	232480001	232600000	A.1.2.1.1.2.1.1.1	0.893153526970954	.	232480001	232600000	#FF4848	1	0.875
chr2	232600001	232680000	A.1.1.2.2.2.2.2.1.2	0.906639004149378	.	232600001	232680000	#FF0000	1	1
chr2	232720001	232840000	A.1.1.2.2.2.2.2.1.2	0.906639004149378	.	232720001	232840000	#FF0000	1	1
chr2	232840001	233120000	A.1.1.2.2.2.2.2.2.1	0.905601659751037	.	232840001	233120000	#FF0000	1	1
chr2	233120001	233200000	A.2.1.1.1.2.2.2.1.2.2.1	0.764522821576763	.	233120001	233200000	#FF9191	1	0.75
chr2	233200001	233280000	A.1.2.2.1.2.2.1.2.2.2	0.827800829875519	.	233200001	233280000	#FF4848	1	0.875
chr2	233280001	233400000	A.1.2.2.1.2.1.2	0.83195020746888	.	233280001	233400000	#FF4848	1	0.875
chr2	233400001	233720000	A.1.1.1.2.2.1.1.2	0.975103734439834	.	233400001	233720000	#FF0000	1	1
chr2	233720001	233800000	A.2.1.2.1.1.2.2.1.2	0.718879668049793	.	233720001	233800000	#FF9191	1	0.75
chr2	233800001	234000000	A.1.1.2.1.1.1.2.1	0.966804979253112	.	233800001	234000000	#FF0000	1	1
chr2	234080001	234320000	A.1.1.2.1.1.1.2.1	0.966804979253112	.	234080001	234320000	#FF0000	1	1
chr2	234320001	234520000	A.1.2.2.1.1.1.2.2.1.1.1	0.842323651452282	.	234320001	234520000	#FF4848	1	0.875
chr2	234520001	234680000	A.2.2.2.1.2.2.2.1.2	0.622406639004149	.	234520001	234680000	#FFDADA	1	0.625
chr2	234680001	234800000	A.2.2.2.1.2.2.2.1.1	0.62344398340249	.	234680001	234800000	#FFDADA	1	0.625
chr2	234800001	235000000	A.2.2.2.2.2.2.1.1.2	0.600622406639004	.	234800001	235000000	#FFDADA	1	0.625
chr2	235000001	235400000	A.2.1.1.1.2.2.2.1.1.2.2.2	0.766597510373444	.	235000001	235400000	#FF9191	1	0.75
chr2	235400001	235800000	A.2.2.1.2.1.2.2.1.1	0.652489626556017	.	235400001	235800000	#FFDADA	1	0.625
chr2	235800001	235960000	A.2.1.1.1.2.2.2.1.1.2.2.1	0.767634854771784	.	235800001	235960000	#FF9191	1	0.75
chr2	235960001	236280000	B.1.1.1.1.1.1.2.2.1.1	0.591286307053942	.	235960001	236280000	#DADAFF	1	0.5
chr2	236280001	236440000	A.2.2.2.2.2.2.1.1.1.2	0.601659751037344	.	236280001	236440000	#FFDADA	1	0.625
chr2	236440001	236480000	A.2.1.1.1.2.2.1.2.1.1	0.775933609958506	.	236440001	236480000	#FF9191	1	0.75
chr2	236520001	236720000	A.2.1.1.1.2.2.1.2.1.1	0.775933609958506	.	236520001	236720000	#FF9191	1	0.75
chr2	236720001	237040000	A.2.1.1.1.2.2.2.2.2.2	0.760373443983402	.	236720001	237040000	#FF9191	1	0.75
chr2	237040001	237280000	A.2.1.2.1.1.2.1.2.1.1	0.727178423236514	.	237040001	237280000	#FF9191	1	0.75
chr2	237280001	237600000	B.1.1.2.2.2.1.1	0.503112033195021	.	237280001	237600000	#DADAFF	1	0.5
chr2	237600001	237920000	B.1.2.1.2.1.2.2.2	0.454356846473029	.	237600001	237920000	#9191FF	1	0.375
chr2	237920001	238080000	B.1.1.1.1.1.1.2.1	0.592323651452282	.	237920001	238080000	#DADAFF	1	0.5
chr2	238080001	238360000	B.1.1.1.1.1.1.2.2.1.2	0.590248962655602	.	238080001	238360000	#DADAFF	1	0.5
chr2	238360001	238800000	A.1.2.2.1.1.1.2.1.1	0.844398340248963	.	238360001	238800000	#FF4848	1	0.875
chr2	238800001	238960000	A.1.2.2.1.2.2.1.1	0.830912863070539	.	238800001	238960000	#FF4848	1	0.875
chr2	238960001	239400000	A.1.1.2.1.2.2.1.1.1.1	0.949170124481328	.	238960001	239400000	#FF0000	1	1
chr2	239400001	239520000	A.2.2.1.2.1.1.1	0.659751037344398	.	239400001	239520000	#FFDADA	1	0.625
chr2	239520001	239680000	A.2.2.1.1.1.2.2.2	0.66597510373444	.	239520001	239680000	#FFDADA	1	0.625
chr2	239680001	239800000	A.2.1.2.1.1.2.1.2.1.2	0.726141078838174	.	239680001	239800000	#FF9191	1	0.75
chr2	239840001	239960000	A.2.1.2.1.1.2.1.2.1.2	0.726141078838174	.	239840001	239960000	#FF9191	1	0.75
chr2	239960001	240440000	A.1.2.1.1.2.2.2	0.883817427385892	.	239960001	240440000	#FF4848	1	0.875
chr2	240440001	240760000	A.2.2.2.1.1.2.1	0.639004149377593	.	240440001	240760000	#FFDADA	1	0.625
chr2	240760001	241080000	A.2.1.1.1.2.2.2.1.1.2.1.2	0.768672199170125	.	240760001	241080000	#FF9191	1	0.75
chr2	241080001	241440000	A.1.2.1.1.2.2.1	0.884854771784232	.	241080001	241440000	#FF4848	1	0.875
chr2	241440001	241600000	A.1.1.2.2.2.2.2.2.2	0.904564315352697	.	241440001	241600000	#FF0000	1	1
chr2	241640001	241760000	A.1.1.2.2.2.2.2.2.2	0.904564315352697	.	241640001	241760000	#FF0000	1	1
chr2	241760001	242120000	A.1.1.2.2.2.2.2.1.1	0.907676348547718	.	241760001	242120000	#FF0000	1	1
chr2	242160001	242200000	A.1.1.2.2.2.2.2.1.1	0.907676348547718	.	242160001	242200000	#FF0000	1	1
chr2	242200001	242560000	A.1.1.1.2.2.1.2	0.974066390041494	.	242200001	242560000	#FF0000	1	1
chr2	242560001	242840000	A.1.2.1.1.2.1.1.2.2	0.891078838174274	.	242560001	242840000	#FF4848	1	0.875
chr2	242840001	243080000	A.2.1.1.1.2.2.2.1.1.1	0.770746887966805	.	242840001	243080000	#FF9191	1	0.75
chr3	40001	320000	B.1.2.1.2.2.1.1.1	0.514392991239049	.	40001	320000	#9191FF	1	0.375
chr3	320001	600000	B.1.1.1.1.2.1.2.1	0.62828535669587	.	320001	600000	#DADAFF	1	0.5
chr3	600001	1120000	B.2.1.1.1.2.2.2.1.1.1	0.369211514392991	.	600001	1120000	#4848FF	1	0.25
chr3	1120001	1360000	B.2.2.1.2.2.2.1.1.2.1.1	0.0901126408010012	.	1120001	1360000	#0000FF	1	0.125
chr3	1360001	1640000	B.2.2.1.2.2.2.1.1.1.1	0.0926157697121402	.	1360001	1640000	#0000FF	1	0.125
chr3	1640001	1920000	B.2.1.2.1.1.2.2.1.2	0.277847309136421	.	1640001	1920000	#4848FF	1	0.25
chr3	1920001	2120000	B.2.2.1.2.2.2.2.1.2	0.0826032540675845	.	1920001	2120000	#0000FF	1	0.125
chr3	2120001	2480000	B.2.2.2.1.2.2.1.1.2.1	0.0237797246558198	.	2120001	2480000	#0000FF	1	0.125
chr3	2480001	2800000	B.2.2.1.2.2.1.1.2.2	0.100125156445557	.	2480001	2800000	#0000FF	1	0.125
chr3	2800001	3080000	B.2.1.2.1.2.2.2.1.1.2	0.254067584480601	.	2800001	3080000	#4848FF	1	0.25
chr3	3080001	3240000	B.1.1.2.1.1.2.1.2	0.595744680851064	.	3080001	3240000	#DADAFF	1	0.5
chr3	3240001	3520000	B.2.1.2.1.1.1.1.1.2.1	0.304130162703379	.	3240001	3520000	#4848FF	1	0.25
chr3	3520001	4000000	B.2.2.1.2.2.1.2.2.2.1.1	0.0963704630788486	.	3520001	4000000	#0000FF	1	0.125
chr3	4000001	4120000	B.1.2.2.2.2.1.1	0.446808510638298	.	4000001	4120000	#9191FF	1	0.375
chr3	4120001	4360000	B.1.2.2.2.2.1.2.2.2	0.443053817271589	.	4120001	4360000	#9191FF	1	0.375
chr3	4360001	4600000	A.2.2.1.2.2.1.2.1.1.1.2	0.689612015018773	.	4360001	4600000	#FFDADA	1	0.625
chr3	4600001	4720000	A.2.2.1.2.2.1.2.1.1.2	0.688360450563204	.	4600001	4720000	#FFDADA	1	0.625
chr3	4720001	5040000	A.1.2.2.2.2.1.2.2.1	0.81351689612015	.	4720001	5040000	#FF4848	1	0.875
chr3	5040001	5160000	A.2.1.2.2.1.1.2.2	0.730913642052566	.	5040001	5160000	#FF9191	1	0.75
chr3	5160001	5280000	A.2.1.1.1.1.2.1	0.794743429286608	.	5160001	5280000	#FF9191	1	0.75
chr3	5280001	5720000	B.2.1.2.1.1.2.2.2	0.276595744680851	.	5280001	5720000	#4848FF	1	0.25
chr3	5720001	5920000	B.2.1.2.1.1.1.1.1.1.2	0.305381727158949	.	5720001	5920000	#4848FF	1	0.25
chr3	5920001	6040000	B.2.1.1.1.1.1.2.2.2.2.1	0.415519399249061	.	5920001	6040000	#4848FF	1	0.25
chr3	6040001	6400000	B.2.2.1.2.2.1.2.2.1	0.097622027534418	.	6040001	6400000	#0000FF	1	0.125
chr3	6400001	6520000	B.2.1.1.1.1.1.2.1.1.2.2	0.421777221526909	.	6400001	6520000	#4848FF	1	0.25
chr3	6520001	6760000	B.1.1.2.2.1.1.1	0.574468085106383	.	6520001	6760000	#DADAFF	1	0.5
chr3	6760001	7040000	B.2.1.2.1.1.1.2.1.1.2	0.292866082603254	.	6760001	7040000	#4848FF	1	0.25
chr3	7040001	7200000	B.2.1.1.1.1.1.2.2.2.2.2	0.414267834793492	.	7040001	7200000	#4848FF	1	0.25
chr3	7200001	7440000	B.2.1.2.1.1.1.2.2.1.2.1	0.287859824780976	.	7200001	7440000	#4848FF	1	0.25
chr3	7440001	7720000	B.2.1.2.1.1.1.2.2.1.2.2.2	0.285356695869837	.	7440001	7720000	#4848FF	1	0.25
chr3	7720001	7880000	B.2.1.2.1.1.1.2.1.1.1	0.294117647058824	.	7720001	7880000	#4848FF	1	0.25
chr3	7880001	8000000	B.2.1.1.1.1.1.2.1.1.1.1	0.425531914893617	.	7880001	8000000	#4848FF	1	0.25
chr3	8000001	8080000	B.1.2.2.2.2.1.2.1	0.445556946182728	.	8000001	8080000	#9191FF	1	0.375
chr3	8080001	8320000	B.2.1.1.1.1.1.2.2.2.1	0.416770963704631	.	8080001	8320000	#4848FF	1	0.25
chr3	8320001	8480000	B.1.2.2.2.2.1.2.2.1	0.444305381727159	.	8320001	8480000	#9191FF	1	0.375
chr3	8480001	8760000	B.1.1.1.1.1.2.2	0.633291614518148	.	8480001	8760000	#DADAFF	1	0.5
chr3	8760001	8920000	A.2.2.2.1.1.2.1.2	0.67459324155194	.	8760001	8920000	#FFDADA	1	0.625
chr3	8920001	9120000	A.2.1.1.1.1.1.2.2.2	0.795994993742178	.	8920001	9120000	#FF9191	1	0.75
chr3	9120001	9400000	A.2.1.1.2.2.2.1.2	0.757196495619524	.	9120001	9400000	#FF9191	1	0.75
chr3	9400001	9560000	A.1.1.2.2.1.2.2.1.1	0.922403003754693	.	9400001	9560000	#FF0000	1	1
chr3	9560001	9720000	A.1.2.2.1.2.2.2.2	0.826032540675845	.	9560001	9720000	#FF4848	1	0.875
chr3	9720001	9840000	A.1.2.2.1.1.1.2.1.2.1	0.846057571964956	.	9720001	9840000	#FF4848	1	0.875
chr3	9840001	10040000	A.1.1.2.2.1.2.1.2.2.1	0.924906132665832	.	9840001	10040000	#FF0000	1	1
chr3	10040001	10160000	A.1.1.2.1.1.2.1.1.2.1	0.966207759699625	.	10040001	10160000	#FF0000	1	1
chr3	10200001	10360000	A.1.1.2.1.1.2.1.1.2.1	0.966207759699625	.	10200001	10360000	#FF0000	1	1
chr3	10360001	10840000	A.2.2.1.2.1.1.2.2.2.2	0.69712140175219	.	10360001	10840000	#FFDADA	1	0.625
chr3	10840001	11280000	A.2.2.2.2.1.2.1.2	0.655819774718398	.	10840001	11280000	#FFDADA	1	0.625
chr3	11280001	11600000	A.1.2.2.1.1.1.2.1.1	0.847309136420526	.	11280001	11600000	#FF4848	1	0.875
chr3	11600001	11920000	A.1.2.2.1.1.2.1.1.1	0.841051314142678	.	11600001	11920000	#FF4848	1	0.875
chr3	11920001	12280000	B.1.1.1.1.2.2.2.2	0.623279098873592	.	11920001	12280000	#DADAFF	1	0.5
chr3	12280001	12520000	A.2.2.2.2.1.2.2	0.654568210262829	.	12280001	12520000	#FFDADA	1	0.625
chr3	12520001	12800000	A.1.1.1.2.1.2.1.2	0.989987484355444	.	12520001	12800000	#FF0000	1	1
chr3	12800001	13080000	A.1.1.2.2.1.1.1.2.1.2	0.934918648310388	.	12800001	13080000	#FF0000	1	1
chr3	13080001	13240000	A.2.1.1.1.1.2.2.1	0.793491864831039	.	13080001	13240000	#FF9191	1	0.75
[truncated: 9,026 more rows]
