# Supplementary material for: Systematic inference and comparison of multi-scale chromatin sub-compartments connects spatial organization to cell phenotypes
Source: Nat Commun. 2021 May 10;12:2439. doi: 10.1038/s41467-021-22666-3 (PMC8110550; doi:10.1038/s41467-021-22666-3)
Supplement: Supplementary file 5 — Supplementary Dataset 2 [file 41467_2021_22666_MOESM5_ESM.zip › Supplementary_Data_1_domain_hierarchies_127HiCmaps/RWPE1_prostate_epithelium_binsize=40kb.bed]

#fields: chr, pos_start, pos_end, the full compartment label describing the position in the hierachy, normalized compartment domain rank, ., pos_start, pos_end, color based on eight compartment model (A.1.1 - B.2.2), 1, eight compartment score (A.1.1 to B.2.2: 8 to 1 devided by 8)
chr1	520001	640000	A.2.1.1.2.1.2.2.2	0.658109684947491	.	520001	640000	#FF9191	1	0.75
chr1	680001	960000	A.2.1.1.2.1.2.2.2	0.658109684947491	.	680001	960000	#FF9191	1	0.75
chr1	960001	1200000	A.1.2.2.2.1.2.2.1.1	0.730455075845974	.	960001	1200000	#FF4848	1	0.875
chr1	1200001	1480000	A.1.2.1.2.1.2.2.2.2	0.823803967327888	.	1200001	1480000	#FF4848	1	0.875
chr1	1480001	1680000	A.1.2.2.2.1.2.2.2	0.728121353558926	.	1480001	1680000	#FF4848	1	0.875
chr1	1680001	1840000	A.1.2.1.2.2.1.2.1.1.2	0.809801633605601	.	1680001	1840000	#FF4848	1	0.875
chr1	1840001	2040000	A.2.1.2.2.1.2.1.1.1	0.579929988331389	.	1840001	2040000	#FF9191	1	0.75
chr1	2040001	2200000	A.1.2.2.2.2.2.2.2.1.1	0.70828471411902	.	2040001	2200000	#FF4848	1	0.875
chr1	2200001	2520000	A.1.2.1.2.2.1.2.2.1.1	0.805134189031505	.	2200001	2520000	#FF4848	1	0.875
chr1	2520001	2640000	B.1.1.1.2.2.2.2.1	0.386231038506418	.	2520001	2640000	#DADAFF	1	0.5
chr1	2680001	2840000	B.1.1.1.2.2.2.2.1	0.386231038506418	.	2680001	2840000	#DADAFF	1	0.5
chr1	2840001	3360000	B.1.1.1.2.2.1.1.2	0.394399066511085	.	2840001	3360000	#DADAFF	1	0.5
chr1	3360001	3520000	A.2.1.1.2.1.2.1.2.2	0.661610268378063	.	3360001	3520000	#FF9191	1	0.75
chr1	3520001	3840000	A.1.2.1.1.1.2.1.2.2	0.852975495915986	.	3520001	3840000	#FF4848	1	0.875
chr1	3840001	3880000	B.1.1.2.1.1.1.1.2	0.381563593932322	.	3840001	3880000	#DADAFF	1	0.5
chr1	3960001	4000000	B.1.1.2.1.1.1.1.2	0.381563593932322	.	3960001	4000000	#DADAFF	1	0.5
chr1	4000001	4320000	B.2.1.1.2.2.1.2.2	0.192532088681447	.	4000001	4320000	#4848FF	1	0.25
chr1	4320001	4680000	B.2.1.2.1.2.1.2.1	0.163360560093349	.	4320001	4680000	#4848FF	1	0.25
chr1	4680001	4840000	A.2.2.1.1.2.2.2.2.1	0.52392065344224	.	4680001	4840000	#FFDADA	1	0.625
chr1	4840001	5120000	B.2.1.1.2.2.1.2.1	0.193698949824971	.	4840001	5120000	#4848FF	1	0.25
chr1	5120001	5400000	B.2.1.2.1.2.1.2.2	0.162193698949825	.	5120001	5400000	#4848FF	1	0.25
chr1	5400001	5520000	B.1.1.1.2.2.2.2.2	0.385064177362894	.	5400001	5520000	#DADAFF	1	0.5
chr1	5520001	5680000	B.1.2.1.1.1.2.2	0.329054842473746	.	5520001	5680000	#9191FF	1	0.375
chr1	5680001	5960000	B.1.1.1.2.2.1.2.2.2	0.390898483080513	.	5680001	5960000	#DADAFF	1	0.5
chr1	5960001	6240000	A.1.2.2.2.2.2.1.1.2	0.715285880980163	.	5960001	6240000	#FF4848	1	0.875
chr1	6240001	6400000	A.1.2.1.2.2.1.1.1.1.1.2	0.82147024504084	.	6240001	6400000	#FF4848	1	0.875
chr1	6400001	6720000	A.1.1.1.2.2.1.1.2.2.2.2	0.955659276546091	.	6400001	6720000	#FF0000	1	1
chr1	6720001	6960000	A.2.1.1.2.1.1.2.2.1.2.1	0.667444574095683	.	6720001	6960000	#FF9191	1	0.75
chr1	6960001	7320000	A.2.2.2.2.2.2.2.2.2.2	0.43757292882147	.	6960001	7320000	#FFDADA	1	0.625
chr1	7320001	7760000	A.2.2.2.2.1.1.2	0.459743290548425	.	7320001	7760000	#FFDADA	1	0.625
chr1	7760001	8040000	A.1.2.2.2.1.1.2.2.2	0.746791131855309	.	7760001	8040000	#FF4848	1	0.875
chr1	8040001	8320000	A.1.1.2.1.2.2.2.1.2.2	0.905484247374562	.	8040001	8320000	#FF0000	1	1
chr1	8320001	8440000	A.2.1.2.2.1.2.1.1.2.1.2	0.577596266044341	.	8320001	8440000	#FF9191	1	0.75
chr1	8440001	8960000	A.1.1.2.1.2.2.1.1	0.912485414235706	.	8440001	8960000	#FF0000	1	1
chr1	8960001	9120000	A.2.1.2.2.1.2.1.1.2.1.1	0.578763127187865	.	8960001	9120000	#FF9191	1	0.75
chr1	9120001	9480000	A.1.2.1.2.2.1.1.1.1.2.2	0.819136522753792	.	9120001	9480000	#FF4848	1	0.875
chr1	9480001	9760000	A.1.2.2.2.1.2.1.2.1	0.73512252042007	.	9480001	9760000	#FF4848	1	0.875
chr1	9760001	9960000	A.1.2.1.2.2.1.2.1.1.1	0.810968494749125	.	9760001	9960000	#FF4848	1	0.875
chr1	9960001	10600000	A.1.1.2.1.2.1.2.1.2.1.1	0.920653442240373	.	9960001	10600000	#FF0000	1	1
chr1	10600001	10920000	A.1.2.1.2.1.2.1.2.1	0.830805134189031	.	10600001	10920000	#FF4848	1	0.875
chr1	10920001	11360000	A.1.1.2.2.2.2.2.1.1.2	0.869311551925321	.	10920001	11360000	#FF0000	1	1
chr1	11360001	11680000	A.2.2.1.2.1.2.1.2.2.1	0.509918319719953	.	11360001	11680000	#FFDADA	1	0.625
chr1	11680001	12080000	A.1.1.2.1.2.2.1.2.1	0.911318553092182	.	11680001	12080000	#FF0000	1	1
chr1	12080001	12320000	A.1.2.2.2.2.2.1.2.1	0.714119019836639	.	12080001	12320000	#FF4848	1	0.875
chr1	12320001	12720000	A.1.2.2.1.1.2.1.2.2.1	0.780630105017503	.	12320001	12720000	#FF4848	1	0.875
chr1	12720001	13000000	B.1.2.2.2.1.2.1.1	0.246207701283547	.	12720001	13000000	#9191FF	1	0.375
chr1	13000001	13080000	B.1.2.2.2.1.2.2.2	0.242707117852975	.	13000001	13080000	#9191FF	1	0.375
chr1	13120001	13200000	B.1.2.2.2.1.2.2.2	0.242707117852975	.	13120001	13200000	#9191FF	1	0.375
chr1	13200001	13240000	B.1.2.2.1.2.1.2.2.1	0.25904317386231	.	13200001	13240000	#9191FF	1	0.375
chr1	13360001	13400000	B.1.2.2.1.2.1.2.2.1	0.25904317386231	.	13360001	13400000	#9191FF	1	0.375
chr1	13480001	13520000	B.1.2.2.1.2.1.2.2.1	0.25904317386231	.	13480001	13520000	#9191FF	1	0.375
chr1	13760001	14000000	B.1.2.1.1.1.2.1	0.33022170361727	.	13760001	14000000	#9191FF	1	0.375
chr1	14000001	14160000	A.2.2.1.2.2.1.1	0.506417736289382	.	14000001	14160000	#FFDADA	1	0.625
chr1	14160001	14320000	B.1.2.2.2.1.2.2.1	0.243873978996499	.	14160001	14320000	#9191FF	1	0.375
chr1	14320001	15000000	B.1.1.2.2.2.2.2.2	0.336056009334889	.	14320001	15000000	#DADAFF	1	0.5
chr1	15000001	15200000	A.2.2.2.2.2.2.2.1.2	0.441073512252042	.	15000001	15200000	#FFDADA	1	0.625
chr1	15200001	15440000	A.2.1.1.2.2.2.2.1	0.644107351225204	.	15200001	15440000	#FF9191	1	0.75
chr1	15440001	15680000	A.1.2.2.2.2.2.1.1.1	0.716452742123687	.	15440001	15680000	#FF4848	1	0.875
chr1	15680001	15840000	A.2.1.1.2.1.1.2.2.1.1.2	0.668611435239207	.	15680001	15840000	#FF9191	1	0.75
chr1	15840001	16080000	A.1.1.2.1.2.1.2.2.1.2	0.914819136522754	.	15840001	16080000	#FF0000	1	1
chr1	16080001	16280000	A.1.1.2.1.2.2.2.1.2.1	0.906651108518086	.	16080001	16280000	#FF0000	1	1
chr1	16280001	16440000	A.1.2.2.2.1.2.1.1.1.1.1.2	0.744457409568261	.	16280001	16440000	#FF4848	1	0.875
chr1	16440001	16800000	A.1.1.1.2.2.1.1.2.2.2.1	0.956826137689615	.	16440001	16800000	#FF0000	1	1
chr1	16800001	17120000	A.1.2.1.2.2.1.1.2.2.2	0.812135355892649	.	16800001	17120000	#FF4848	1	0.875
chr1	17120001	17240000	A.2.1.1.2.1.2.1.2.1	0.662777129521587	.	17120001	17240000	#FF9191	1	0.75
chr1	17240001	17520000	A.1.2.1.2.2.1.1.1.1.2.1	0.820303383897316	.	17240001	17520000	#FF4848	1	0.875
chr1	17520001	17720000	A.1.2.2.2.1.2.2.1.2	0.72928821470245	.	17520001	17720000	#FF4848	1	0.875
chr1	17720001	17960000	A.1.2.2.2.1.2.1.1.1.2.2	0.74095682613769	.	17720001	17960000	#FF4848	1	0.875
chr1	17960001	18360000	B.1.1.2.2.1.2.2.1	0.345390898483081	.	17960001	18360000	#DADAFF	1	0.5
chr1	18360001	18720000	B.1.1.2.2.1.2.2.2	0.344224037339557	.	18360001	18720000	#DADAFF	1	0.5
chr1	18720001	18880000	B.1.2.1.1.1.1.2	0.331388564760793	.	18720001	18880000	#9191FF	1	0.375
chr1	18880001	19000000	B.1.1.1.2.2.1.2.1	0.393232205367561	.	18880001	19000000	#DADAFF	1	0.5
chr1	19000001	19200000	B.1.1.1.2.2.2.1.2.2	0.387397899649942	.	19000001	19200000	#DADAFF	1	0.5
chr1	19200001	19400000	A.1.2.1.2.2.1.2.2.1.2	0.803967327887981	.	19200001	19400000	#FF4848	1	0.875
chr1	19400001	19520000	A.1.2.2.2.2.2.2.1.2.2	0.709451575262544	.	19400001	19520000	#FF4848	1	0.875
chr1	19520001	19600000	A.2.1.1.2.1.2.2.1.2	0.659276546091015	.	19520001	19600000	#FF9191	1	0.75
chr1	19600001	19920000	A.2.1.1.2.2.2.1.2.1.1	0.6487747957993	.	19600001	19920000	#FF9191	1	0.75
chr1	19920001	20280000	A.2.1.1.2.2.2.1.1.2.2	0.649941656942824	.	19920001	20280000	#FF9191	1	0.75
chr1	20280001	20440000	B.1.1.2.2.1.1	0.347724620770128	.	20280001	20440000	#DADAFF	1	0.5
chr1	20440001	20560000	A.2.1.2.2.2.2.2.1	0.561260210035006	.	20440001	20560000	#FF9191	1	0.75
chr1	20560001	20760000	A.2.2.2.2.2.2.2.2.1	0.439906651108518	.	20560001	20760000	#FFDADA	1	0.625
chr1	20760001	21000000	A.2.1.1.2.1.2.1.1	0.663943990665111	.	20760001	21000000	#FF9191	1	0.75
chr1	21000001	21320000	A.1.2.2.2.1.2.1.1.2.2.2	0.736289381563594	.	21000001	21320000	#FF4848	1	0.875
chr1	21320001	21520000	A.1.2.2.2.1.2.1.1.2.1.1	0.739789964994166	.	21320001	21520000	#FF4848	1	0.875
chr1	21520001	21720000	A.1.2.2.2.2.2.2.2.1.2	0.707117852975496	.	21520001	21720000	#FF4848	1	0.875
chr1	21720001	21920000	A.2.1.2.2.2.2.1.1.2	0.563593932322054	.	21720001	21920000	#FF9191	1	0.75
chr1	21920001	22440000	A.1.1.2.2.2.2.2.1.2.2	0.866977829638273	.	21920001	22440000	#FF0000	1	1
chr1	22440001	22720000	A.2.1.2.2.2.2.2.2	0.560093348891482	.	22440001	22720000	#FF9191	1	0.75
chr1	22720001	23040000	A.2.2.1.2.1.2.1.2.1	0.511085180863477	.	22720001	23040000	#FFDADA	1	0.625
chr1	23040001	23280000	A.2.1.1.2.2.2.1.2.2.1	0.646441073512252	.	23040001	23280000	#FF9191	1	0.75
chr1	23280001	23600000	A.1.2.1.2.1.2.2.1.2	0.826137689614936	.	23280001	23600000	#FF4848	1	0.875
chr1	23600001	23880000	A.1.2.1.2.2.1.2.1.2.2.1	0.807467911318553	.	23600001	23880000	#FF4848	1	0.875
chr1	23880001	24000000	A.2.1.1.2.1.1.2.1.2	0.670945157526254	.	23880001	24000000	#FF9191	1	0.75
chr1	24000001	24240000	A.1.2.2.2.1.2.1.1.1.1.2	0.743290548424737	.	24000001	24240000	#FF4848	1	0.875
chr1	24240001	24280000	A.2.1.2.2.1.2.1.1.2.2	0.576429404900817	.	24240001	24280000	#FF9191	1	0.75
chr1	24360001	24440000	A.2.1.2.2.1.2.1.1.2.2	0.576429404900817	.	24360001	24440000	#FF9191	1	0.75
chr1	24440001	24720000	A.1.1.2.2.2.2.2.1.2.1	0.868144690781797	.	24440001	24720000	#FF0000	1	1
chr1	24720001	24960000	A.2.1.1.2.1.1.2.2.1.2.2	0.666277712952159	.	24720001	24960000	#FF9191	1	0.75
chr1	24960001	25160000	A.1.2.2.2.1.2.1.2.2.2.1	0.732788798133022	.	24960001	25160000	#FF4848	1	0.875
chr1	25160001	25560000	A.2.2.1.2.2.2.1.2.2.2	0.498249708284714	.	25160001	25560000	#FFDADA	1	0.625
chr1	25560001	25920000	A.1.2.2.2.2.2.2.1.1	0.711785297549592	.	25560001	25920000	#FF4848	1	0.875
chr1	25920001	26120000	A.2.2.1.2.1.2.1.2.2.2	0.508751458576429	.	25920001	26120000	#FFDADA	1	0.625
chr1	26120001	26360000	A.1.2.2.2.1.2.1.2.2.1	0.733955659276546	.	26120001	26360000	#FF4848	1	0.875
chr1	26360001	26880000	A.1.1.2.1.2.2.2.1.1.2	0.90781796966161	.	26360001	26880000	#FF0000	1	1
chr1	26880001	27360000	A.1.1.2.1.2.2.2.1.1.1	0.908984830805134	.	26880001	27360000	#FF0000	1	1
chr1	27360001	27600000	A.1.2.1.2.2.1.2.1.2.1	0.808634772462077	.	27360001	27600000	#FF4848	1	0.875
chr1	27600001	27720000	A.2.1.1.2.1.1.2.1.1	0.672112018669778	.	27600001	27720000	#FF9191	1	0.75
chr1	27720001	28000000	A.1.2.1.2.1.2.2.2.1	0.824970828471412	.	27720001	28000000	#FF4848	1	0.875
chr1	28000001	28160000	A.1.2.2.2.1.2.1.2.2.2.2	0.731621936989498	.	28000001	28160000	#FF4848	1	0.875
chr1	28160001	28520000	A.1.1.2.1.2.1.2.2.1.1	0.915985997666278	.	28160001	28520000	#FF0000	1	1
chr1	28520001	28600000	A.1.2.2.2.2.2.2.1.2.1	0.710618436406068	.	28520001	28600000	#FF4848	1	0.875
chr1	28600001	29080000	A.1.1.1.2.2.1.1.2.2.1	0.957992998833139	.	28600001	29080000	#FF0000	1	1
chr1	29080001	29600000	A.1.2.1.2.1.1.2.2	0.836639439906651	.	29080001	29600000	#FF4848	1	0.875
chr1	29600001	29880000	A.2.2.2.2.2.2.2.2.2.1	0.438739789964994	.	29600001	29880000	#FFDADA	1	0.625
chr1	30000001	30040000	A.2.2.2.2.2.2.2.2.2.1	0.438739789964994	.	30000001	30040000	#FFDADA	1	0.625
chr1	30040001	30120000	B.1.1.1.2.2.1.2.2.1	0.392065344224037	.	30040001	30120000	#DADAFF	1	0.5
chr1	30120001	30520000	B.1.1.2.2.1.2.1	0.346557759626604	.	30120001	30520000	#DADAFF	1	0.5
chr1	30520001	30800000	B.1.2.1.1.1.1.1.2.2	0.332555425904317	.	30520001	30800000	#9191FF	1	0.375
chr1	30800001	31120000	B.1.1.1.2.2.2.1.2.1	0.388564760793466	.	30800001	31120000	#DADAFF	1	0.5
chr1	31120001	31400000	A.1.2.2.2.2.2.1.2.2	0.712952158693116	.	31120001	31400000	#FF4848	1	0.875
chr1	31400001	31600000	A.1.2.1.2.1.2.1.1.2.1.1	0.834305717619603	.	31400001	31600000	#FF4848	1	0.875
chr1	31600001	32080000	A.1.1.2.2.2.2.2.1.1.1	0.870478413068845	.	31600001	32080000	#FF0000	1	1
chr1	32080001	32240000	A.1.2.2.2.1.2.1.1.1.1.1.1	0.745624270711785	.	32080001	32240000	#FF4848	1	0.875
chr1	32240001	32680000	A.1.1.1.2.2.1.2.1	0.954492415402567	.	32240001	32680000	#FF0000	1	1
chr1	32680001	32840000	A.1.2.1.2.1.2.1.1.2.1.2	0.833138856476079	.	32680001	32840000	#FF4848	1	0.875
chr1	32840001	33280000	A.1.1.1.1.2.2.1.2	0.985997666277713	.	32840001	33280000	#FF0000	1	1
chr1	33280001	33560000	A.1.1.2.1.1.1.1.2.1	0.948658109684947	.	33280001	33560000	#FF0000	1	1
chr1	33560001	33960000	A.1.1.2.2.1.2.2.2.1	0.878646441073512	.	33560001	33960000	#FF0000	1	1
chr1	33960001	34120000	B.1.2.1.1.2.2	0.325554259043174	.	33960001	34120000	#9191FF	1	0.375
chr1	34120001	34680000	B.2.2.1.1.2.2.2	0.0723453908984831	.	34120001	34680000	#0000FF	1	0.125
chr1	34680001	34920000	B.2.2.1.1.2.2.1	0.073512252042007	.	34680001	34920000	#0000FF	1	0.125
chr1	34920001	35200000	B.2.2.1.1.1.1.1.1	0.114352392065344	.	34920001	35200000	#0000FF	1	0.125
chr1	35200001	35440000	A.2.2.1.2.1.2.2	0.507584597432906	.	35200001	35440000	#FFDADA	1	0.625
chr1	35440001	35840000	A.1.2.1.1.1.2.1.1.2	0.856476079346558	.	35440001	35840000	#FF4848	1	0.875
chr1	35840001	36320000	A.1.1.2.2.2.1.1.2.1	0.875145857642941	.	35840001	36320000	#FF0000	1	1
chr1	36320001	36600000	A.1.2.1.1.1.2.1.1.1.1	0.858809801633606	.	36320001	36600000	#FF4848	1	0.875
chr1	36600001	36960000	A.1.1.1.2.2.1.1.1	0.962660443407235	.	36600001	36960000	#FF0000	1	1
chr1	36960001	37280000	B.1.2.1.1.1.1.1.2.1	0.333722287047841	.	36960001	37280000	#9191FF	1	0.375
chr1	37280001	37920000	B.1.2.2.2.1.2.1.2	0.245040840140023	.	37280001	37920000	#9191FF	1	0.375
chr1	37920001	38040000	A.1.2.1.2.2.1.1.1.1.1.1	0.822637106184364	.	37920001	38040000	#FF4848	1	0.875
chr1	38040001	38200000	A.2.1.1.2.2.2.1.2.1.2	0.647607934655776	.	38040001	38200000	#FF9191	1	0.75
chr1	38200001	38280000	A.2.1.2.2.1.2.2.2.1.1	0.572928821470245	.	38200001	38280000	#FF9191	1	0.75
chr1	38280001	38440000	A.1.2.1.2.2.1.1.2.2.1	0.813302217036173	.	38280001	38440000	#FF4848	1	0.875
chr1	38440001	38520000	A.2.1.1.2.1.2.2.1.1	0.660443407234539	.	38440001	38520000	#FF9191	1	0.75
chr1	38520001	38960000	B.1.1.1.2.2.1.1.1	0.395565927654609	.	38520001	38960000	#DADAFF	1	0.5
chr1	38960001	39080000	A.2.2.2.2.2.2.2.1.1	0.442240373395566	.	38960001	39080000	#FFDADA	1	0.625
chr1	39080001	39320000	A.2.2.1.2.2.2.1.2.2.1	0.499416569428238	.	39080001	39320000	#FFDADA	1	0.625
chr1	39320001	39560000	A.1.2.1.2.2.1.1.2.1.2.1	0.815635939323221	.	39320001	39560000	#FF4848	1	0.875
chr1	39560001	39720000	A.1.1.2.1.2.1.2.1.2.2.2	0.917152858809802	.	39560001	39720000	#FF0000	1	1
chr1	39720001	39920000	A.1.2.1.2.1.2.1.1.2.2	0.831971995332555	.	39720001	39920000	#FF4848	1	0.875
chr1	39920001	40240000	A.1.2.1.2.2.1.1.2.1.1	0.816802800466744	.	39920001	40240000	#FF4848	1	0.875
chr1	40240001	40520000	A.1.1.2.1.2.1.2.1.2.1.2	0.919486581096849	.	40240001	40520000	#FF0000	1	1
chr1	40520001	40800000	A.1.2.1.2.1.2.1.2.2.1	0.829638273045508	.	40520001	40800000	#FF4848	1	0.875
chr1	40800001	41120000	A.1.2.2.2.1.1.2.2.1	0.747957992998833	.	40800001	41120000	#FF4848	1	0.875
chr1	41120001	41520000	A.1.1.2.1.2.1.2.1.1.1	0.922987164527421	.	41120001	41520000	#FF0000	1	1
chr1	41520001	41720000	A.2.1.1.2.2.2.1.2.2.2	0.645274212368728	.	41520001	41720000	#FF9191	1	0.75
chr1	41720001	41800000	A.2.1.2.2.2.2.1.1.1	0.564760793465578	.	41720001	41800000	#FF9191	1	0.75
chr1	41800001	42000000	A.1.2.1.2.1.2.2.1.1	0.82730455075846	.	41800001	42000000	#FF4848	1	0.875
chr1	42000001	42640000	A.2.2.1.2.1.2.1.1.1	0.514585764294049	.	42000001	42640000	#FFDADA	1	0.625
chr1	42640001	42800000	A.2.1.1.2.1.1.2.2.1.1.1	0.66977829638273	.	42640001	42800000	#FF9191	1	0.75
chr1	42800001	43120000	A.2.2.1.2.2.2.1.2.1	0.500583430571762	.	42800001	43120000	#FFDADA	1	0.625
chr1	43120001	43400000	A.1.2.1.2.1.2.1.2.2.2	0.828471411901984	.	43120001	43400000	#FF4848	1	0.875
chr1	43400001	43520000	A.1.2.2.2.1.2.1.1.2.1.2	0.738623103850642	.	43400001	43520000	#FF4848	1	0.875
chr1	43520001	43800000	A.1.2.2.2.1.2.1.1.1.2.1	0.742123687281214	.	43520001	43800000	#FF4848	1	0.875
chr1	43800001	44000000	A.1.2.1.2.1.2.1.1.1	0.835472578763127	.	43800001	44000000	#FF4848	1	0.875
chr1	44000001	44160000	A.1.2.1.2.2.1.2.1.2.2.2	0.806301050175029	.	44000001	44160000	#FF4848	1	0.875
chr1	44160001	44520000	A.1.1.2.1.2.1.2.2.2	0.91365227537923	.	44160001	44520000	#FF0000	1	1
chr1	44520001	44680000	A.2.2.1.2.1.1.2.1	0.519253208868145	.	44520001	44680000	#FFDADA	1	0.625
chr1	44680001	44840000	A.2.1.1.2.2.2.1.1.2.1	0.651108518086348	.	44680001	44840000	#FF9191	1	0.75
chr1	44840001	45080000	A.2.2.2.2.1.1.1	0.460910151691949	.	44840001	45080000	#FFDADA	1	0.625
chr1	45080001	45280000	A.1.1.2.1.2.1.2.1.1.2	0.921820303383897	.	45080001	45280000	#FF0000	1	1
chr1	45280001	45480000	A.1.2.2.2.1.2.1.1.2.2.1	0.737456242707118	.	45280001	45480000	#FF4848	1	0.875
chr1	45480001	45760000	A.2.2.2.2.2.2.1	0.44340723453909	.	45480001	45760000	#FFDADA	1	0.625
chr1	45760001	45960000	A.1.2.1.2.2.1.1.2.1.2.2	0.814469078179697	.	45760001	45960000	#FF4848	1	0.875
chr1	45960001	46160000	A.1.1.2.1.2.1.2.1.2.2.1	0.918319719953326	.	45960001	46160000	#FF0000	1	1
chr1	46160001	46360000	A.1.2.1.2.1.1.2.1	0.837806301050175	.	46160001	46360000	#FF4848	1	0.875
chr1	46360001	46640000	A.1.1.2.2.2.1.1.1	0.876312718786464	.	46360001	46640000	#FF0000	1	1
chr1	46640001	46800000	A.1.1.1.2.2.1.2.2.2	0.952158693115519	.	46640001	46800000	#FF0000	1	1
chr1	46800001	47200000	A.1.1.2.1.1.1.1.1	0.949824970828471	.	46800001	47200000	#FF0000	1	1
chr1	47200001	47680000	B.1.1.2.2.2.2.1.2	0.338389731621937	.	47200001	47680000	#DADAFF	1	0.5
chr1	47680001	47880000	A.1.1.2.2.1.2.2.1.1.1	0.882147024504084	.	47680001	47880000	#FF0000	1	1
chr1	47880001	48280000	A.2.2.2.1.1.2.1	0.481913652275379	.	47880001	48280000	#FFDADA	1	0.625
chr1	48280001	48560000	B.1.2.1.1.2.1.2	0.326721120186698	.	48280001	48560000	#9191FF	1	0.375
chr1	48560001	48720000	B.2.1.2.1.2.2.1.1.2	0.159859976662777	.	48560001	48720000	#4848FF	1	0.25
chr1	48720001	48920000	B.2.2.2.1.1.1.1.2.2.2	0.0315052508751459	.	48720001	48920000	#0000FF	1	0.125
chr1	48920001	49240000	B.2.2.1.1.1.1.1.2.1	0.11318553092182	.	48920001	49240000	#0000FF	1	0.125
chr1	49240001	49400000	B.2.1.1.2.1.1.2.1	0.204200700116686	.	49240001	49400000	#4848FF	1	0.25
chr1	49400001	49600000	B.2.2.2.1.1.2.1.2	0.0245040840140023	.	49400001	49600000	#0000FF	1	0.125
chr1	49600001	49840000	B.2.2.2.2.1.2.1.2	0.00816802800466744	.	49600001	49840000	#0000FF	1	0.125
chr1	49840001	50160000	B.2.2.2.2.1.2.1.1	0.00933488914819136	.	49840001	50160000	#0000FF	1	0.125
chr1	50160001	50400000	B.2.2.2.2.1.1.2.1.1	0.0128354725787631	.	50160001	50400000	#0000FF	1	0.125
chr1	50400001	50800000	B.2.2.2.2.1.1.1.1	0.015169194865811	.	50400001	50800000	#0000FF	1	0.125
chr1	50800001	51040000	B.1.1.1.1.1.2.2.1	0.425904317386231	.	50800001	51040000	#DADAFF	1	0.5
chr1	51040001	51320000	A.2.1.1.1.1.1.2.1.1.1	0.7024504084014	.	51040001	51320000	#FF9191	1	0.75
chr1	51320001	51480000	A.2.1.2.1.1.2.1.1.2.1	0.620770128354726	.	51320001	51480000	#FF9191	1	0.75
chr1	51480001	51680000	A.2.2.1.1.1.1.2.1.1.1.1	0.555425904317386	.	51480001	51680000	#FFDADA	1	0.625
chr1	51680001	51960000	A.1.1.2.1.1.1.2.1.1.1	0.945157526254376	.	51680001	51960000	#FF0000	1	1
chr1	51960001	52240000	A.1.1.1.1.2.1	0.988331388564761	.	51960001	52240000	#FF0000	1	1
chr1	52240001	52480000	A.1.1.2.1.1.1.2.2.2.2	0.938156359393232	.	52240001	52480000	#FF0000	1	1
chr1	52480001	52760000	A.1.1.1.2.2.1.2.2.1	0.953325554259043	.	52480001	52760000	#FF0000	1	1
chr1	52760001	52960000	A.1.1.2.1.2.2.1.2.2	0.910151691948658	.	52760001	52960000	#FF0000	1	1
chr1	52960001	53400000	A.1.1.1.1.2.2.1.1	0.987164527421237	.	52960001	53400000	#FF0000	1	1
chr1	53400001	53600000	A.2.1.1.2.2.2.1.1.1	0.652275379229872	.	53400001	53600000	#FF9191	1	0.75
chr1	53600001	53880000	A.1.2.1.2.2.2.1.1	0.801633605600933	.	53600001	53880000	#FF4848	1	0.875
chr1	53880001	54000000	A.2.2.1.2.1.2.1.1.2.2	0.512252042007001	.	53880001	54000000	#FFDADA	1	0.625
chr1	54000001	54240000	A.2.2.1.2.1.2.1.1.2.1	0.513418903150525	.	54000001	54240000	#FFDADA	1	0.625
chr1	54240001	54520000	A.1.1.2.1.1.1.1.2.2.2	0.9463243873979	.	54240001	54520000	#FF0000	1	1
chr1	54520001	54680000	A.1.2.2.2.1.1.1.1.2	0.751458576429405	.	54520001	54680000	#FF4848	1	0.875
chr1	54680001	54880000	A.1.2.1.1.1.2.1.2.1.1	0.855309218203034	.	54680001	54880000	#FF4848	1	0.875
chr1	54880001	55360000	A.1.1.1.1.2.2.2.1.2	0.983663943990665	.	54880001	55360000	#FF0000	1	1
chr1	55360001	55520000	A.1.1.2.2.1.2.1.2.1.1	0.885647607934656	.	55360001	55520000	#FF0000	1	1
chr1	55520001	55680000	A.1.2.1.1.2.2.1.1.2	0.842473745624271	.	55520001	55680000	#FF4848	1	0.875
chr1	55680001	55920000	A.2.2.1.1.2.2.2.2.2	0.522753792298716	.	55680001	55920000	#FFDADA	1	0.625
chr1	55920001	56400000	B.1.2.2.1.1.2.2.1	0.268378063010502	.	55920001	56400000	#9191FF	1	0.375
chr1	56400001	56880000	B.1.2.2.1.1.2.2.2	0.267211201866978	.	56400001	56880000	#9191FF	1	0.375
chr1	56880001	57080000	A.2.2.1.1.1.1.2.1.2	0.551925320886814	.	56880001	57080000	#FFDADA	1	0.625
chr1	57080001	57320000	B.1.1.2.1.2.1.2.2.2.2.1	0.360560093348891	.	57080001	57320000	#DADAFF	1	0.5
chr1	57320001	57480000	B.2.2.1.1.1.1.1.2.2	0.112018669778296	.	57320001	57480000	#0000FF	1	0.125
chr1	57480001	57840000	B.2.2.2.1.1.2.1.1	0.0256709451575263	.	57480001	57840000	#0000FF	1	0.125
chr1	57840001	58240000	B.2.2.2.2.1.2.2	0.00700116686114352	.	57840001	58240000	#0000FF	1	0.125
chr1	58240001	58600000	B.2.2.1.1.2.1.1.2	0.0805134189031505	.	58240001	58600000	#0000FF	1	0.125
chr1	58600001	58960000	B.2.2.1.1.2.1.2.2	0.0746791131855309	.	58600001	58960000	#0000FF	1	0.125
chr1	58960001	59240000	A.1.2.2.1.1.2.2.1.1	0.778296382730455	.	58960001	59240000	#FF4848	1	0.875
chr1	59240001	59400000	A.1.2.1.1.1.1.2.1.2	0.861143523920653	.	59240001	59400000	#FF4848	1	0.875
chr1	59400001	59600000	A.1.2.2.1.2.2.1.1	0.758459743290548	.	59400001	59600000	#FF4848	1	0.875
chr1	59600001	60240000	A.2.1.1.1.1.2.1.2.2	0.690781796966161	.	59600001	60240000	#FF9191	1	0.75
chr1	60240001	60440000	B.1.1.1.1.1.1.2.2	0.431738623103851	.	60240001	60440000	#DADAFF	1	0.5
chr1	60440001	60840000	B.2.2.2.2.1.1.1.2	0.014002333722287	.	60440001	60840000	#0000FF	1	0.125
chr1	60840001	61000000	B.2.2.1.1.1.2.1.2.1.2	0.100350058343057	.	60840001	61000000	#0000FF	1	0.125
chr1	61000001	61160000	B.1.2.2.1.1.1.1.2.2	0.276546091015169	.	61000001	61160000	#9191FF	1	0.375
chr1	61160001	61520000	B.2.1.1.2.2.2.1.2.1	0.189031505250875	.	61160001	61520000	#4848FF	1	0.25
chr1	61520001	61680000	A.1.2.1.1.2.2.1.1.1	0.843640606767795	.	61520001	61680000	#FF4848	1	0.875
chr1	61680001	61800000	A.2.1.2.1.1.2.1.2.1.1.2	0.617269544924154	.	61680001	61800000	#FF9191	1	0.75
chr1	61800001	62160000	A.2.1.2.1.1.2.1.1.2.2	0.619603267211202	.	61800001	62160000	#FF9191	1	0.75
chr1	62160001	62320000	A.1.1.2.2.1.2.2.1.2	0.879813302217036	.	62160001	62320000	#FF0000	1	1
chr1	62320001	62560000	A.1.2.2.1.2.2.2.2	0.754959159859977	.	62320001	62560000	#FF4848	1	0.875
chr1	62560001	62920000	A.1.2.1.1.1.1.2.2	0.859976662777129	.	62560001	62920000	#FF4848	1	0.875
chr1	62920001	63280000	A.2.2.1.1.1.1.2.2.2	0.549591598599767	.	62920001	63280000	#FFDADA	1	0.625
chr1	63280001	63800000	B.2.1.2.1.2.1.1	0.164527421236873	.	63280001	63800000	#4848FF	1	0.25
chr1	63800001	63960000	A.2.2.1.1.1.1.2.2.1	0.550758459743291	.	63800001	63960000	#FFDADA	1	0.625
chr1	63960001	64240000	A.2.1.1.1.1.2.1.1	0.694282380396733	.	63960001	64240000	#FF9191	1	0.75
chr1	64240001	64600000	A.2.2.2.1.1.2.2	0.480746791131855	.	64240001	64600000	#FFDADA	1	0.625
chr1	64600001	64840000	A.2.2.1.1.1.1.2.1.1.1.2	0.554259043173862	.	64600001	64840000	#FFDADA	1	0.625
chr1	64840001	65480000	A.2.1.2.1.1.2.1.2.2	0.614935822637106	.	64840001	65480000	#FF9191	1	0.75
chr1	65480001	65720000	A.2.2.2.1.1.1.1.2.1.2	0.490081680280047	.	65480001	65720000	#FFDADA	1	0.625
chr1	65720001	65920000	B.1.2.1.2.2.2.1.2.1.1.1	0.288214702450408	.	65720001	65920000	#9191FF	1	0.375
chr1	65920001	66080000	B.2.2.1.1.1.2.1.2.1.1	0.101516919486581	.	65920001	66080000	#0000FF	1	0.125
chr1	66080001	66240000	B.2.2.1.1.1.1.2.2.2.2.1	0.106184364060677	.	66080001	66240000	#0000FF	1	0.125
chr1	66240001	66680000	B.2.2.2.2.1.1.2.1.2	0.0116686114352392	.	66240001	66680000	#0000FF	1	0.125
chr1	66680001	66880000	B.1.2.2.2.2.2.2.2	0.222870478413069	.	66680001	66880000	#9191FF	1	0.375
chr1	66880001	67200000	B.1.2.2.1.1.1.1.2.1	0.277712952158693	.	66880001	67200000	#9191FF	1	0.375
chr1	67200001	67360000	B.1.2.1.2.2.2.1.2.1.1.2.2	0.285880980163361	.	67200001	67360000	#9191FF	1	0.375
chr1	67360001	67800000	A.2.1.1.1.1.1.2.1.1.2.1	0.701283547257876	.	67360001	67800000	#FF9191	1	0.75
chr1	67800001	68040000	A.1.2.1.1.2.2.1.2	0.841306884480747	.	67800001	68040000	#FF4848	1	0.875
chr1	68040001	68320000	A.1.1.2.2.1.2.2.1.1.2	0.88098016336056	.	68040001	68320000	#FF0000	1	1
chr1	68320001	68600000	B.1.1.1.1.1.1.2.1.1	0.434072345390899	.	68320001	68600000	#DADAFF	1	0.5
chr1	68600001	68720000	A.2.1.2.1.1.2.1.1.1	0.62193698949825	.	68600001	68720000	#FF9191	1	0.75
chr1	68720001	69000000	B.1.1.1.1.1.1.2.1.2	0.432905484247375	.	68720001	69000000	#DADAFF	1	0.5
chr1	69000001	69200000	B.2.1.1.2.2.2.1.2.2	0.187864644107351	.	69000001	69200000	#4848FF	1	0.25
chr1	69200001	69520000	B.2.2.1.1.2.1.1.1.1	0.0828471411901984	.	69200001	69520000	#0000FF	1	0.125
chr1	69520001	69920000	B.2.2.1.1.2.1.1.1.2	0.0816802800466744	.	69520001	69920000	#0000FF	1	0.125
chr1	69920001	70280000	B.2.1.2.1.1.1.1.2.1.2.1	0.177362893815636	.	69920001	70280000	#4848FF	1	0.25
chr1	70280001	70640000	B.2.2.1.1.1.2.1.2.2.2	0.0968494749124854	.	70280001	70640000	#0000FF	1	0.125
chr1	70640001	70840000	A.2.1.1.1.1.2.2	0.689614935822637	.	70640001	70840000	#FF9191	1	0.75
chr1	70840001	71160000	B.2.1.1.2.2.2.2.2	0.183197199533256	.	70840001	71160000	#4848FF	1	0.25
chr1	71160001	71560000	B.2.2.2.1.1.1.2.1.1	0.0303383897316219	.	71160001	71560000	#0000FF	1	0.125
chr1	71560001	71720000	B.2.2.1.1.1.2.2.2.2.2.2.1	0.0851808634772462	.	71560001	71720000	#0000FF	1	0.125
chr1	71720001	71920000	B.2.2.2.1.1.1.2.1.2	0.029171528588098	.	71720001	71920000	#0000FF	1	0.125
chr1	71920001	72400000	B.2.2.2.1.1.2.2.2	0.0221703617269545	.	71920001	72400000	#0000FF	1	0.125
chr1	72400001	72720000	B.2.2.1.1.1.2.1.2.2.1.1	0.0991831971995333	.	72400001	72720000	#0000FF	1	0.125
chr1	72720001	72840000	B.1.2.1.2.2.2.1.2.1.1.2.1	0.287047841306884	.	72720001	72840000	#9191FF	1	0.375
chr1	72840001	73040000	B.2.2.1.1.1.1.2.2.1	0.108518086347725	.	72840001	73040000	#0000FF	1	0.125
chr1	73040001	73240000	B.2.1.1.2.2.2.1.1.2	0.190198366394399	.	73040001	73240000	#4848FF	1	0.25
chr1	73240001	73400000	B.1.2.2.1.1.1.2.2.2	0.273045507584597	.	73240001	73400000	#9191FF	1	0.375
chr1	73400001	73680000	B.2.2.1.1.1.2.2.2.2.2.1.2	0.0863477246207701	.	73400001	73680000	#0000FF	1	0.125
chr1	73680001	73960000	B.2.2.2.1.1.1.1.2.1	0.0338389731621937	.	73680001	73960000	#0000FF	1	0.125
chr1	73960001	74240000	B.2.2.1.1.1.2.1.1.1	0.103850641773629	.	73960001	74240000	#0000FF	1	0.125
chr1	74240001	74560000	B.2.2.1.1.2.1.2.1.2.1	0.0781796966161027	.	74240001	74560000	#0000FF	1	0.125
chr1	74560001	74720000	B.2.1.2.1.1.1.1.2.1.2.2	0.176196032672112	.	74560001	74720000	#4848FF	1	0.25
chr1	74720001	74880000	B.2.2.1.1.1.2.2.2.2.2.2.2	0.0840140023337223	.	74720001	74880000	#0000FF	1	0.125
chr1	74880001	75240000	B.2.2.1.1.1.1.2.1.2	0.109684947491249	.	74880001	75240000	#0000FF	1	0.125
chr1	75240001	75440000	B.2.2.2.1.1.1.1.2.2.1	0.0326721120186698	.	75240001	75440000	#0000FF	1	0.125
chr1	75440001	75600000	B.2.1.2.1.1.1.2.2	0.170361726954492	.	75440001	75600000	#4848FF	1	0.25
chr1	75600001	75720000	B.2.1.1.2.2.2.1.1.1	0.191365227537923	.	75600001	75720000	#4848FF	1	0.25
chr1	75720001	75880000	B.1.2.2.1.1.1.1.1.2	0.278879813302217	.	75720001	75880000	#9191FF	1	0.375
chr1	75880001	76160000	B.2.2.1.1.1.1.2.1.1	0.110851808634772	.	75880001	76160000	#0000FF	1	0.125
chr1	76160001	76280000	A.2.1.2.1.2.2.1.2.1	0.5950991831972	.	76160001	76280000	#FF9191	1	0.75
chr1	76280001	76560000	B.2.1.1.2.1.2.1.2.1	0.200700116686114	.	76280001	76560000	#4848FF	1	0.25
chr1	76560001	76840000	B.2.2.1.1.1.2.2.2.2.1.2	0.088681446907818	.	76560001	76840000	#0000FF	1	0.125
chr1	76840001	77400000	B.2.2.2.1.1.2.2.1	0.0233372228704784	.	76840001	77400000	#0000FF	1	0.125
chr1	77400001	77520000	B.1.1.2.1.2.1.2.2.2.2.2	0.359393232205368	.	77400001	77520000	#DADAFF	1	0.5
chr1	77520001	77680000	B.1.2.2.1.1.1.1.1.1	0.280046674445741	.	77520001	77680000	#9191FF	1	0.375
chr1	77680001	78000000	B.1.2.2.2.2.2.2.1	0.224037339556593	.	77680001	78000000	#9191FF	1	0.375
chr1	78000001	78200000	A.1.2.1.1.2.2.2	0.840140023337223	.	78000001	78200000	#FF4848	1	0.875
chr1	78200001	78280000	A.2.1.1.1.1.1.2.2.2.2	0.695449241540257	.	78200001	78280000	#FF9191	1	0.75
chr1	78280001	78400000	A.2.1.2.1.2.2.2.1.1	0.592765460910152	.	78280001	78400000	#FF9191	1	0.75
chr1	78400001	78560000	A.1.2.2.1.1.2.2.1.2.2.1	0.775962660443407	.	78400001	78560000	#FF4848	1	0.875
chr1	78560001	78840000	B.1.1.1.1.1.2.1.2.2.2	0.427071178529755	.	78560001	78840000	#DADAFF	1	0.5
chr1	78840001	79040000	B.2.1.2.1.2.2.1.2.1	0.158693115519253	.	78840001	79040000	#4848FF	1	0.25
chr1	79040001	79160000	B.1.1.2.1.1.1.1.1.1	0.38389731621937	.	79040001	79160000	#DADAFF	1	0.5
chr1	79160001	79360000	B.2.1.2.1.1.1.1.2.2.2	0.173862310385064	.	79160001	79360000	#4848FF	1	0.25
chr1	79360001	79680000	B.2.2.1.1.2.1.2.1.2.2.2	0.0758459743290548	.	79360001	79680000	#0000FF	1	0.125
chr1	79680001	79840000	B.2.1.1.2.1.2.1.2.2	0.19953325554259	.	79680001	79840000	#4848FF	1	0.25
chr1	79840001	80440000	B.2.2.2.2.1.1.2.2	0.0105017502917153	.	79840001	80440000	#0000FF	1	0.125
chr1	80440001	80600000	B.2.1.2.1.1.1.1.2.2.1	0.175029171528588	.	80440001	80600000	#4848FF	1	0.25
chr1	80600001	80960000	B.1.2.2.2.2.2.1.1.2.2.1	0.227537922987165	.	80600001	80960000	#9191FF	1	0.375
chr1	80960001	81280000	B.2.2.1.1.1.2.2.2.2.2.1.1	0.0875145857642941	.	80960001	81280000	#0000FF	1	0.125
chr1	81280001	81520000	B.1.2.2.2.2.2.1.1.2.2.2	0.226371061843641	.	81280001	81520000	#9191FF	1	0.375
chr1	81520001	81720000	B.1.1.1.1.1.2.1.2.2.1	0.428238039673279	.	81520001	81720000	#DADAFF	1	0.5
chr1	81720001	81920000	B.1.2.2.2.2.2.1.2	0.225204200700117	.	81720001	81920000	#9191FF	1	0.375
chr1	81920001	82120000	B.1.2.1.2.1.1.1.1	0.32438739789965	.	81920001	82120000	#9191FF	1	0.375
chr1	82120001	82200000	A.2.1.2.1.2.2.2.1.2	0.591598599766628	.	82120001	82200000	#FF9191	1	0.75
chr1	82200001	82440000	B.1.2.1.2.1.1.1.2	0.323220536756126	.	82200001	82440000	#9191FF	1	0.375
chr1	82440001	82640000	B.1.2.2.1.1.2.1.2.1	0.27071178529755	.	82440001	82640000	#9191FF	1	0.375
chr1	82640001	82880000	B.1.1.1.1.1.2.1.2.1	0.429404900816803	.	82640001	82880000	#DADAFF	1	0.5
chr1	82880001	82960000	B.1.1.2.1.2.1.1.2	0.365227537922987	.	82880001	82960000	#DADAFF	1	0.5
chr1	82960001	83040000	B.1.1.2.1.1.1.1.1.2	0.382730455075846	.	82960001	83040000	#DADAFF	1	0.5
chr1	83040001	83120000	B.1.1.2.1.2.1.2.2.1	0.362893815635939	.	83040001	83120000	#DADAFF	1	0.5
chr1	83120001	83440000	B.2.1.2.1.2.2.2.2.1.2	0.154025670945158	.	83120001	83440000	#4848FF	1	0.25
chr1	83440001	83640000	B.1.2.1.2.2.2.1.2.1.2	0.284714119019837	.	83440001	83640000	#9191FF	1	0.375
chr1	83640001	83920000	B.2.2.1.1.1.2.2.1.1	0.0956826137689615	.	83640001	83920000	#0000FF	1	0.125
chr1	83920001	84160000	B.2.2.1.1.2.1.2.1.1	0.0793465577596266	.	83920001	84160000	#0000FF	1	0.125
chr1	84160001	84320000	B.2.2.1.1.1.2.2.2.1.1.2	0.0921820303383897	.	84160001	84320000	#0000FF	1	0.125
chr1	84320001	84520000	B.1.2.1.2.2.2.1.2.2.1	0.283547257876313	.	84320001	84520000	#9191FF	1	0.375
chr1	84520001	84680000	A.2.2.2.1.2.1.1.2.1	0.478413068844807	.	84520001	84680000	#FFDADA	1	0.625
chr1	84680001	84880000	A.2.2.1.1.2.2.1.2	0.526254375729288	.	84680001	84880000	#FFDADA	1	0.625
chr1	84880001	85280000	A.1.2.2.1.1.2.2.2.1.1	0.773628938156359	.	84880001	85280000	#FF4848	1	0.875
chr1	85280001	85400000	A.1.2.2.1.1.2.2.1.2.1	0.777129521586931	.	85280001	85400000	#FF4848	1	0.875
chr1	85400001	85560000	A.2.1.1.1.1.2.1.2.1.2	0.691948658109685	.	85400001	85560000	#FF9191	1	0.75
chr1	85560001	85640000	A.2.1.2.1.1.2.1.2.1.1.1	0.618436406067678	.	85560001	85640000	#FF9191	1	0.75
chr1	85640001	85800000	A.1.2.1.1.1.1.2.1.1	0.862310385064177	.	85640001	85800000	#FF4848	1	0.875
chr1	85800001	85960000	A.2.1.2.1.1.2.1.2.1.2	0.61610268378063	.	85800001	85960000	#FF9191	1	0.75
chr1	85960001	86080000	A.2.1.1.1.1.1.2.2.2.1	0.696616102683781	.	85960001	86080000	#FF9191	1	0.75
chr1	86080001	86360000	B.1.1.2.1.2.1.2.1	0.364060676779463	.	86080001	86360000	#DADAFF	1	0.5
chr1	86360001	86800000	B.2.2.2.1.1.1.1.1.2	0.0350058343057176	.	86360001	86800000	#0000FF	1	0.125
chr1	86800001	87160000	A.2.1.2.1.2.2.1.1.2	0.596266044340724	.	86800001	87160000	#FF9191	1	0.75
chr1	87160001	87440000	A.1.2.2.1.1.2.2.1.2.2.2	0.774795799299883	.	87160001	87440000	#FF4848	1	0.875
chr1	87440001	87920000	A.2.2.2.1.2.1.1.2.2	0.477246207701284	.	87440001	87920000	#FFDADA	1	0.625
chr1	87920001	88160000	B.2.1.1.2.2.2.2.1.1	0.186697782963827	.	87920001	88160000	#4848FF	1	0.25
chr1	88160001	88480000	B.1.2.1.2.2.2.1.1.1	0.290548424737456	.	88160001	88480000	#9191FF	1	0.375
chr1	88480001	88880000	B.2.2.1.1.1.2.2.2.1.2	0.0910151691948658	.	88480001	88880000	#0000FF	1	0.125
chr1	88880001	89120000	B.2.1.1.2.1.2.1.1	0.201866977829638	.	88880001	89120000	#4848FF	1	0.25
chr1	89120001	89360000	A.1.2.2.1.1.2.2.2.2	0.771295215869312	.	89120001	89360000	#FF4848	1	0.875
chr1	89360001	89560000	A.2.2.1.1.2.2.1.1.2	0.527421236872812	.	89360001	89560000	#FFDADA	1	0.625
chr1	89560001	89960000	B.2.1.1.2.2.2.2.1.2.1	0.185530921820303	.	89560001	89960000	#4848FF	1	0.25
chr1	89960001	90280000	A.2.1.2.1.2.2.1.1.1	0.597432905484247	.	89960001	90280000	#FF9191	1	0.75
chr1	90280001	90480000	A.1.2.2.1.1.2.2.2.1.2	0.772462077012835	.	90280001	90480000	#FF4848	1	0.875
chr1	90480001	90960000	B.2.1.2.1.1.1.2.1.1	0.17269544924154	.	90480001	90960000	#4848FF	1	0.25
chr1	90960001	91160000	B.2.1.2.1.2.2.2.2.1.1	0.155192532088681	.	90960001	91160000	#4848FF	1	0.25
chr1	91160001	91360000	B.2.1.1.2.1.1.2.2	0.203033838973162	.	91160001	91360000	#4848FF	1	0.25
chr1	91360001	91520000	A.2.2.1.1.1.1.2.1.1.2	0.553092182030338	.	91360001	91520000	#FFDADA	1	0.625
chr1	91520001	91960000	B.2.1.2.1.1.1.2.1.2	0.171528588098016	.	91520001	91960000	#4848FF	1	0.25
chr1	91960001	92360000	A.2.1.1.1.1.1.2.1.2	0.698949824970828	.	91960001	92360000	#FF9191	1	0.75
chr1	92360001	92560000	A.2.2.2.1.2.1.2.1	0.47607934655776	.	92360001	92560000	#FFDADA	1	0.625
chr1	92560001	92720000	B.1.1.2.1.1.1.2.2	0.379229871645274	.	92560001	92720000	#DADAFF	1	0.5
chr1	92720001	93200000	A.2.1.2.1.1.2.2	0.613768961493582	.	92720001	93200000	#FF9191	1	0.75
chr1	93200001	93560000	A.1.1.2.1.1.1.2.1.2.1	0.942823803967328	.	93200001	93560000	#FF0000	1	1
chr1	93560001	93800000	A.1.1.2.1.1.1.2.1.1.2	0.943990665110852	.	93560001	93800000	#FF0000	1	1
chr1	93800001	93960000	A.1.2.1.1.1.2.1.1.1.2	0.857642940490082	.	93800001	93960000	#FF4848	1	0.875
chr1	93960001	94360000	A.1.1.1.1.2.2.2.2.1	0.982497082847141	.	93960001	94360000	#FF0000	1	1
chr1	94360001	94800000	A.1.1.2.2.1.2.1.1.1	0.887981330221704	.	94360001	94800000	#FF0000	1	1
chr1	94800001	95000000	A.1.2.2.1.1.2.1.1.2	0.784130688448075	.	94800001	95000000	#FF4848	1	0.875
chr1	95000001	95280000	A.1.1.2.2.1.2.1.1.2	0.88681446907818	.	95000001	95280000	#FF0000	1	1
chr1	95280001	95560000	A.2.1.1.1.1.1.2.1.1.2.2	0.700116686114352	.	95280001	95560000	#FF9191	1	0.75
chr1	95560001	95720000	B.1.1.2.1.2.1.1.1.1	0.368728121353559	.	95560001	95720000	#DADAFF	1	0.5
chr1	95720001	96000000	B.2.2.1.1.1.2.2.2.1.1.1	0.0933488914819137	.	95720001	96000000	#0000FF	1	0.125
chr1	96000001	96280000	B.1.2.1.2.1.1.2.1.2	0.320886814469078	.	96000001	96280000	#9191FF	1	0.375
chr1	96280001	96760000	B.2.2.1.1.1.2.2.2.2.1.1	0.0898483080513419	.	96280001	96760000	#0000FF	1	0.125
chr1	96760001	96920000	B.1.1.2.1.2.1.1.1.2.1	0.367561260210035	.	96760001	96920000	#DADAFF	1	0.5
chr1	96920001	97160000	B.2.1.2.1.2.2.1.2.2	0.157526254375729	.	96920001	97160000	#4848FF	1	0.25
chr1	97160001	97320000	A.2.2.2.1.1.1.1.2.2.1.1	0.488914819136523	.	97160001	97320000	#FFDADA	1	0.625
chr1	97320001	97640000	B.2.2.1.1.1.2.1.2.2.1.2	0.0980163360560093	.	97320001	97640000	#0000FF	1	0.125
chr1	97640001	97720000	B.1.2.2.1.1.1.2.2.1	0.274212368728121	.	97640001	97720000	#9191FF	1	0.375
chr1	97720001	97920000	B.2.1.2.1.1.1.1.2.1.1.2	0.17852975495916	.	97720001	97920000	#4848FF	1	0.25
chr1	97920001	98280000	B.2.2.1.1.1.1.2.2.2.1	0.107351225204201	.	97920001	98280000	#0000FF	1	0.125
chr1	98280001	98440000	B.1.1.2.1.2.1.2.2.2.1	0.361726954492415	.	98280001	98440000	#DADAFF	1	0.5
chr1	98440001	98600000	B.1.2.2.2.2.2.1.1.2.1	0.228704784130688	.	98440001	98600000	#9191FF	1	0.375
chr1	98600001	98720000	B.2.1.1.2.1.2.2.2	0.196032672112019	.	98600001	98720000	#4848FF	1	0.25
chr1	98720001	98880000	B.1.2.1.2.1.1.2.1.1	0.322053675612602	.	98720001	98880000	#9191FF	1	0.375
chr1	98880001	99080000	B.2.1.2.1.2.2.1.1.1	0.161026837806301	.	98880001	99080000	#4848FF	1	0.25
chr1	99080001	99240000	B.1.2.1.2.1.1.2.2	0.319719953325554	.	99080001	99240000	#9191FF	1	0.375
chr1	99240001	99360000	B.2.1.2.1.2.2.2.1	0.156359393232205	.	99240001	99360000	#4848FF	1	0.25
chr1	99360001	99480000	B.2.1.2.1.1.1.1.2.1.1.1	0.179696616102684	.	99360001	99480000	#4848FF	1	0.25
chr1	99480001	99760000	B.2.2.1.1.2.1.2.1.2.2.1	0.0770128354725788	.	99480001	99760000	#0000FF	1	0.125
chr1	99760001	100000000	B.2.2.1.1.1.1.2.2.2.2.2	0.105017502917153	.	99760001	100000000	#0000FF	1	0.125
chr1	100000001	100160000	B.1.1.1.1.1.1.1.2	0.435239206534422	.	100000001	100160000	#DADAFF	1	0.5
chr1	100160001	100440000	A.2.2.2.1.2.1.1.1	0.479579929988331	.	100160001	100440000	#FFDADA	1	0.625
chr1	100440001	100600000	A.1.2.2.1.2.2.1.2	0.757292882147025	.	100440001	100600000	#FF4848	1	0.875
chr1	100600001	100840000	A.2.2.1.1.2.2.1.1.1	0.528588098016336	.	100600001	100840000	#FFDADA	1	0.625
chr1	100840001	101360000	B.2.2.2.1.1.1.1.1.1.2	0.0361726954492415	.	100840001	101360000	#0000FF	1	0.125
chr1	101360001	101520000	A.2.1.2.1.2.2.1.2.2	0.593932322053676	.	101360001	101520000	#FF9191	1	0.75
chr1	101520001	101680000	B.1.1.2.1.2.1.1.1.2.2	0.366394399066511	.	101520001	101680000	#DADAFF	1	0.5
chr1	101680001	101800000	B.1.1.1.1.1.2.1.1	0.430571761960327	.	101680001	101800000	#DADAFF	1	0.5
chr1	101800001	102200000	B.2.2.2.1.1.1.1.1.1.1	0.0373395565927655	.	101800001	102200000	#0000FF	1	0.125
chr1	102200001	102760000	B.2.2.2.1.1.1.2.2.1	0.0280046674445741	.	102200001	102760000	#0000FF	1	0.125
chr1	102760001	102840000	B.2.1.2.1.2.2.2.2.2	0.152858809801634	.	102760001	102840000	#4848FF	1	0.25
chr1	102840001	103000000	B.2.2.1.1.1.2.2.1.2	0.0945157526254376	.	102840001	103000000	#0000FF	1	0.125
chr1	103000001	103400000	B.2.2.1.1.1.2.1.1.2	0.102683780630105	.	103000001	103400000	#0000FF	1	0.125
chr1	103400001	103800000	B.2.2.2.1.1.1.2.2.2	0.0268378063010502	.	103400001	103800000	#0000FF	1	0.125
chr1	103880001	103960000	B.1.2.2.1.1.1.2.1	0.275379229871645	.	103880001	103960000	#9191FF	1	0.375
chr1	104000001	104160000	B.1.2.1.2.2.2.1.1.2	0.289381563593932	.	104000001	104160000	#9191FF	1	0.375
chr1	104160001	104200000	B.1.2.2.2.2.2.1.1.1	0.229871645274212	.	104160001	104200000	#9191FF	1	0.375
chr1	104280001	104520000	B.1.2.2.2.2.2.1.1.1	0.229871645274212	.	104280001	104520000	#9191FF	1	0.375
chr1	104520001	104960000	B.2.1.2.1.1.2.2.2	0.165694282380397	.	104520001	104960000	#4848FF	1	0.25
chr1	104960001	105200000	B.2.1.2.1.1.2.1.1	0.169194865810968	.	104960001	105200000	#4848FF	1	0.25
chr1	105200001	105400000	B.1.2.2.1.1.2.1.1	0.271878646441074	.	105200001	105400000	#9191FF	1	0.375
chr1	105400001	105600000	B.1.2.2.1.1.2.1.2.2	0.269544924154026	.	105400001	105600000	#9191FF	1	0.375
chr1	105600001	105720000	B.1.2.1.2.2.2.1.2.2.2	0.282380396732789	.	105600001	105720000	#9191FF	1	0.375
chr1	105720001	106120000	B.2.1.2.1.1.1.1.1.1	0.182030338389732	.	105720001	106120000	#4848FF	1	0.25
chr1	106120001	106520000	B.2.1.2.1.1.2.2.1	0.166861143523921	.	106120001	106520000	#4848FF	1	0.25
chr1	106520001	106760000	B.2.1.2.1.1.2.1.2	0.168028004667445	.	106520001	106760000	#4848FF	1	0.25
chr1	106760001	106960000	B.2.1.2.1.1.1.1.1.2	0.180863477246208	.	106760001	106960000	#4848FF	1	0.25
chr1	106960001	107120000	B.2.1.1.2.1.2.2.1.1	0.198366394399067	.	106960001	107120000	#4848FF	1	0.25
chr1	107120001	107440000	B.2.1.1.2.1.2.2.1.2	0.197199533255543	.	107120001	107440000	#4848FF	1	0.25
chr1	107440001	107800000	B.2.1.1.2.1.1.1	0.20536756126021	.	107440001	107800000	#4848FF	1	0.25
chr1	107800001	108080000	B.2.1.1.2.2.2.2.1.2.2	0.184364060676779	.	107800001	108080000	#4848FF	1	0.25
chr1	108080001	108240000	A.1.2.2.1.2.2.2.1	0.756126021003501	.	108080001	108240000	#FF4848	1	0.875
chr1	108240001	108400000	B.1.1.2.1.1.1.2.1	0.380396732788798	.	108240001	108400000	#DADAFF	1	0.5
chr1	108400001	108720000	B.1.1.1.1.1.1.1.1	0.436406067677946	.	108400001	108720000	#DADAFF	1	0.5
chr1	108720001	108920000	A.2.2.2.1.2.1.2.2	0.474912485414236	.	108720001	108920000	#FFDADA	1	0.625
chr1	109000001	109240000	A.2.2.2.1.2.1.2.2	0.474912485414236	.	109000001	109240000	#FFDADA	1	0.625
chr1	109240001	109480000	A.1.1.2.1.1.1.2.1.2.2	0.941656942823804	.	109240001	109480000	#FF0000	1	1
chr1	109480001	109720000	A.1.1.1.1.2.2.2.2.2	0.981330221703617	.	109480001	109720000	#FF0000	1	1
chr1	109720001	110200000	A.1.1.1.1.1.2.1	0.997666277712952	.	109720001	110200000	#FF0000	1	1
chr1	110200001	110640000	A.1.1.2.1.1.1.2.2.2.1	0.939323220536756	.	110200001	110640000	#FF0000	1	1
chr1	110640001	111040000	A.1.2.2.1.1.2.1.2.1.2	0.781796966161027	.	110640001	111040000	#FF4848	1	0.875
chr1	111040001	111400000	B.2.1.1.2.2.1.1	0.194865810968495	.	111040001	111400000	#4848FF	1	0.25
chr1	111400001	111640000	B.1.2.1.2.2.2.2	0.281213535589265	.	111400001	111640000	#9191FF	1	0.375
chr1	111640001	111760000	A.2.1.1.1.1.1.2.2.1	0.697782963827305	.	111640001	111760000	#FF9191	1	0.75
chr1	111760001	111960000	B.1.1.2.2.2.2.1.1.2	0.339556592765461	.	111760001	111960000	#DADAFF	1	0.5
chr1	111960001	112320000	A.1.2.2.1.1.2.1.2.1.1	0.782963827304551	.	111960001	112320000	#FF4848	1	0.875
chr1	112320001	112680000	B.1.1.2.2.2.2.2.1	0.337222870478413	.	112320001	112680000	#DADAFF	1	0.5
chr1	112680001	112920000	B.1.2.1.1.1.1.1.1	0.334889148191365	.	112680001	112920000	#9191FF	1	0.375
chr1	112920001	113160000	A.1.1.2.2.2.1.1.2.2	0.873978996499417	.	112920001	113160000	#FF0000	1	1
chr1	113160001	113240000	A.1.1.2.2.2.2.2.2	0.865810968494749	.	113160001	113240000	#FF0000	1	1
chr1	113240001	113400000	A.1.2.1.2.2.2.1.2.2	0.799299883313886	.	113240001	113400000	#FF4848	1	0.875
chr1	113400001	113680000	A.1.1.2.1.1.1.1.2.2.1	0.947491248541424	.	113400001	113680000	#FF0000	1	1
chr1	113680001	113920000	A.2.2.1.2.1.1.2.2.2.2	0.515752625437573	.	113680001	113920000	#FFDADA	1	0.625
chr1	113920001	114000000	A.2.1.1.2.2.2.2.2.2.1	0.641773628938156	.	113920001	114000000	#FF9191	1	0.75
chr1	114000001	114120000	A.2.1.2.2.1.2.2.2.2	0.570595099183197	.	114000001	114120000	#FF9191	1	0.75
chr1	114120001	114240000	A.2.2.1.2.1.1.2.2.1	0.518086347724621	.	114120001	114240000	#FFDADA	1	0.625
chr1	114240001	114520000	A.1.2.2.2.1.1.2.1	0.749124854142357	.	114240001	114520000	#FF4848	1	0.875
chr1	114520001	114920000	B.1.1.2.2.2.2.1.1.1	0.340723453908985	.	114520001	114920000	#DADAFF	1	0.5
chr1	114920001	115320000	A.1.1.1.2.1.1.2.1	0.977829638273045	.	114920001	115320000	#FF0000	1	1
chr1	115320001	115680000	A.2.2.1.2.1.1.2.2.2.1	0.516919486581097	.	115320001	115680000	#FFDADA	1	0.625
chr1	115680001	116160000	A.1.2.1.1.1.2.2.1	0.851808634772462	.	115680001	116160000	#FF4848	1	0.875
chr1	116160001	116360000	A.1.2.1.2.2.2.1.2.1	0.80046674445741	.	116160001	116360000	#FF4848	1	0.875
chr1	116360001	116640000	A.1.2.1.1.1.2.2.2	0.850641773628938	.	116360001	116640000	#FF4848	1	0.875
chr1	116640001	116800000	A.2.1.1.2.2.2.2.2.1	0.64294049008168	.	116640001	116800000	#FF9191	1	0.75
chr1	116800001	116960000	A.1.2.1.1.1.2.1.2.1.2	0.85414235705951	.	116800001	116960000	#FF4848	1	0.875
chr1	116960001	117080000	A.2.1.1.2.1.1.2.2.2	0.665110851808635	.	116960001	117080000	#FF9191	1	0.75
chr1	117080001	117240000	A.1.1.2.1.1.1.2.2.1	0.94049008168028	.	117080001	117240000	#FF0000	1	1
chr1	117240001	117520000	A.1.1.2.2.1.2.1.2.2	0.883313885647608	.	117240001	117520000	#FF0000	1	1
chr1	117520001	117680000	A.1.2.2.1.1.2.1.2.2.2	0.779463243873979	.	117520001	117680000	#FF4848	1	0.875
chr1	117680001	117920000	A.2.1.2.2.1.2.2.1	0.574095682613769	.	117680001	117920000	#FF9191	1	0.75
chr1	117920001	118120000	A.2.2.1.2.2.1.2.1	0.505250875145858	.	117920001	118120000	#FFDADA	1	0.625
chr1	118120001	118520000	A.2.2.1.2.2.1.2.2	0.504084014002334	.	118120001	118520000	#FFDADA	1	0.625
chr1	118520001	118920000	B.1.1.1.2.1.1.2.2	0.401400233372229	.	118520001	118920000	#DADAFF	1	0.5
chr1	118920001	119320000	B.1.2.2.2.1.1.2	0.247374562427071	.	118920001	119320000	#9191FF	1	0.375
chr1	119320001	119600000	B.1.2.1.1.2.1.1	0.327887981330222	.	119320001	119600000	#9191FF	1	0.375
chr1	119600001	119960000	B.1.1.1.2.1.1.2.1.1	0.403733955659277	.	119600001	119960000	#DADAFF	1	0.5
chr1	119960001	120160000	B.1.1.1.2.1.1.2.1.2	0.402567094515753	.	119960001	120160000	#DADAFF	1	0.5
chr1	120160001	120520000	A.1.1.2.2.1.2.2.2.2	0.877479579929988	.	120160001	120520000	#FF0000	1	1
chr1	120520001	120720000	A.1.1.2.2.1.2.1.2.1.2	0.884480746791132	.	120520001	120720000	#FF0000	1	1
chr1	120720001	120800000	A.2.1.2.1.2.2.2.2	0.590431738623104	.	120720001	120800000	#FF9191	1	0.75
chr1	120800001	120960000	A.2.1.1.1.1.2.1.2.1.1	0.693115519253209	.	120800001	120960000	#FF9191	1	0.75
chr1	121080001	121160000	A.2.1.1.1.1.2.1.2.1.1	0.693115519253209	.	121080001	121160000	#FF9191	1	0.75
chr1	121160001	121360000	B.1.1.1.1.1.2.2.2	0.424737456242707	.	121160001	121360000	#DADAFF	1	0.5
chr1	121480001	121520000	B.1.1.1.1.1.2.2.2	0.424737456242707	.	121480001	121520000	#DADAFF	1	0.5
chr1	142520001	142560000	B.2.1.2.2.2.1.1.2	0.129521586931155	.	142520001	142560000	#4848FF	1	0.25
chr1	142600001	142640000	B.2.1.2.2.2.1.1.2	0.129521586931155	.	142600001	142640000	#4848FF	1	0.25
chr1	142800001	142840000	B.2.1.2.2.2.1.1.2	0.129521586931155	.	142800001	142840000	#4848FF	1	0.25
chr1	143120001	143320000	B.2.1.2.2.2.1.1.2	0.129521586931155	.	143120001	143320000	#4848FF	1	0.25
chr1	143640001	143680000	A.1.2.2.1.1.1.2.1.2.1	0.793465577596266	.	143640001	143680000	#FF4848	1	0.875
chr1	143720001	143800000	A.1.2.2.1.1.1.2.1.2.1	0.793465577596266	.	143720001	143800000	#FF4848	1	0.875
chr1	143840001	144120000	A.1.2.2.1.1.1.2.1.2.1	0.793465577596266	.	143840001	144120000	#FF4848	1	0.875
chr1	144320001	144360000	A.2.2.2.2.2.1.1.1.1	0.452742123687281	.	144320001	144360000	#FFDADA	1	0.625
chr1	144440001	144480000	A.2.2.2.2.2.1.1.1.1	0.452742123687281	.	144440001	144480000	#FFDADA	1	0.625
chr1	144480001	144720000	A.1.2.2.1.1.2.1.1.1	0.785297549591599	.	144480001	144720000	#FF4848	1	0.875
chr1	144800001	145120000	A.1.1.1.1.2.2.2.1.1	0.984830805134189	.	144800001	145120000	#FF0000	1	1
chr1	145120001	145400000	A.1.1.2.1.1.2.1.1.2	0.935822637106184	.	145120001	145400000	#FF0000	1	1
chr1	145400001	145640000	A.1.1.1.2.2.1.1.2.1.2.1	0.960326721120187	.	145400001	145640000	#FF0000	1	1
chr1	145640001	145840000	A.1.2.2.2.1.1.1.2	0.750291715285881	.	145640001	145840000	#FF4848	1	0.875
chr1	146360001	146400000	A.2.2.2.2.2.1.1.1.2	0.451575262543757	.	146360001	146400000	#FFDADA	1	0.625
chr1	146440001	146480000	A.2.2.2.2.2.1.1.1.2	0.451575262543757	.	146440001	146480000	#FFDADA	1	0.625
chr1	146480001	146760000	A.2.2.2.2.2.1.1.2.2	0.449241540256709	.	146480001	146760000	#FFDADA	1	0.625
chr1	146760001	146960000	B.1.2.2.1.2.1.2.2.2.2	0.256709451575263	.	146760001	146960000	#9191FF	1	0.375
chr1	146960001	147400000	A.2.1.2.2.2.1.2.1	0.567094515752625	.	146960001	147400000	#FF9191	1	0.75
chr1	147400001	147440000	A.2.1.2.2.1.2.2.2.1.2	0.571761960326721	.	147400001	147440000	#FF9191	1	0.75
chr1	147520001	147560000	A.2.1.2.2.1.2.2.2.1.2	0.571761960326721	.	147520001	147560000	#FF9191	1	0.75
chr1	147680001	147840000	A.2.1.2.2.1.2.2.2.1.2	0.571761960326721	.	147680001	147840000	#FF9191	1	0.75
chr1	147920001	148040000	A.2.1.2.1.1.1.2.1.1.1	0.630105017502917	.	147920001	148040000	#FF9191	1	0.75
chr1	148160001	148280000	A.2.1.1.2.2.2.2.2.2.2	0.640606767794632	.	148160001	148280000	#FF9191	1	0.75
chr1	148320001	148360000	A.2.1.1.2.2.2.2.2.2.2	0.640606767794632	.	148320001	148360000	#FF9191	1	0.75
chr1	148520001	148600000	A.2.1.1.2.2.2.2.2.2.2	0.640606767794632	.	148520001	148600000	#FF9191	1	0.75
chr1	148600001	148680000	A.2.2.2.1.2.2.1.2.2	0.47024504084014	.	148600001	148680000	#FFDADA	1	0.625
chr1	148840001	148960000	A.2.2.2.1.2.2.1.2.2	0.47024504084014	.	148840001	148960000	#FFDADA	1	0.625
chr1	149000001	149200000	B.2.2.1.2.1.1.1.2.1.2.1	0.0676779463243874	.	149000001	149200000	#0000FF	1	0.125
chr1	149200001	149480000	A.2.2.2.1.1.1.1.2.2.1.2	0.487747957992999	.	149200001	149480000	#FFDADA	1	0.625
chr1	149560001	149760000	A.2.1.2.2.2.1.1.2	0.568261376896149	.	149560001	149760000	#FF9191	1	0.75
chr1	149760001	150240000	A.1.1.1.2.1.1.2.2.1.1.2	0.975495915985998	.	149760001	150240000	#FF0000	1	1
chr1	150240001	150440000	A.1.1.2.1.2.1.1.1.1.1	0.928821470245041	.	150240001	150440000	#FF0000	1	1
chr1	150440001	150680000	A.1.1.1.2.2.1.1.2.1.1	0.961493582263711	.	150440001	150680000	#FF0000	1	1
chr1	150680001	151480000	A.1.1.1.1.1.1.2	0.998833138856476	.	150680001	151480000	#FF0000	1	1
chr1	151480001	151600000	A.1.1.2.1.2.2.2.2.2.2.1	0.901983663943991	.	151480001	151600000	#FF0000	1	1
chr1	151600001	152200000	A.1.1.1.2.1.1.2.2.1.1.1	0.976662777129522	.	151600001	152200000	#FF0000	1	1
chr1	152200001	152360000	B.1.1.1.2.2.2.1.1	0.38973162193699	.	152200001	152360000	#DADAFF	1	0.5
chr1	152360001	152560000	A.2.1.2.2.1.1.1.1	0.58926487747958	.	152360001	152560000	#FF9191	1	0.75
chr1	152560001	152680000	A.2.2.2.2.1.2.1.1.2	0.457409568261377	.	152560001	152680000	#FFDADA	1	0.625
chr1	152680001	152840000	A.2.2.1.2.1.1.1.1	0.521586931155193	.	152680001	152840000	#FFDADA	1	0.625
chr1	152840001	153080000	A.1.2.2.2.1.1.1.1.1.1	0.753792298716453	.	152840001	153080000	#FF4848	1	0.875
chr1	153080001	153280000	A.2.1.2.2.1.2.1.2	0.575262543757293	.	153080001	153280000	#FF9191	1	0.75
chr1	153280001	153480000	A.1.2.2.2.2.2.2.2.2	0.705950991831972	.	153280001	153480000	#FF4848	1	0.875
chr1	153480001	153800000	A.1.1.2.1.2.1.1.1.1.2	0.927654609101517	.	153480001	153800000	#FF0000	1	1
chr1	153800001	153960000	A.1.1.2.1.2.2.2.2.2.2.2	0.900816802800467	.	153800001	153960000	#FF0000	1	1
chr1	153960001	154120000	A.2.1.2.2.2.1.1.1	0.569428238039673	.	153960001	154120000	#FF9191	1	0.75
chr1	154120001	154440000	A.1.1.2.1.2.2.2.2.1	0.904317386231039	.	154120001	154440000	#FF0000	1	1
chr1	154440001	154880000	A.1.2.2.2.1.1.1.1.1.2	0.752625437572929	.	154440001	154880000	#FF4848	1	0.875
chr1	154880001	155160000	A.1.1.2.1.2.1.1.1.2	0.926487747957993	.	154880001	155160000	#FF0000	1	1
chr1	155160001	155320000	A.1.1.2.1.2.2.2.2.2.1	0.903150525087515	.	155160001	155320000	#FF0000	1	1
chr1	155320001	156120000	A.1.1.1.1.1.1.1	1	.	155320001	156120000	#FF0000	1	1
chr1	156120001	156320000	A.1.1.1.2.2.1.1.2.1.2.2	0.959159859976663	.	156120001	156320000	#FF0000	1	1
chr1	156320001	156600000	A.1.1.1.1.1.2.2.1.1.2.1	0.995332555425904	.	156320001	156600000	#FF0000	1	1
chr1	156600001	156760000	A.1.1.1.2.1.2.1.1	0.970828471411902	.	156600001	156760000	#FF0000	1	1
chr1	156760001	156920000	A.1.1.2.1.1.2.2.1.1	0.932322053675613	.	156760001	156920000	#FF0000	1	1
chr1	156920001	157160000	A.2.1.1.1.1.1.1.2	0.703617269544924	.	156920001	157160000	#FF9191	1	0.75
chr1	157160001	157520000	B.2.2.1.2.2.1.2.1	0.0478413068844807	.	157160001	157520000	#0000FF	1	0.125
chr1	157520001	157920000	B.2.2.2.2.2.1.1.2	0.00466744457409568	.	157520001	157920000	#0000FF	1	0.125
chr1	157920001	158160000	A.2.2.1.1.2.1.2.1	0.533255542590432	.	157920001	158160000	#FFDADA	1	0.625
chr1	158160001	158920000	B.2.2.2.2.2.2.1	0.00233372228704784	.	158160001	158920000	#0000FF	1	0.125
chr1	158920001	159240000	B.1.2.1.2.1.2.1.2.1	0.312718786464411	.	158920001	159240000	#9191FF	1	0.375
chr1	159240001	159440000	B.2.2.1.2.2.1.2.2.2.1	0.0455075845974329	.	159240001	159440000	#0000FF	1	0.125
chr1	159440001	159720000	B.2.2.2.1.2.2.2.2	0.0163360560093349	.	159440001	159720000	#0000FF	1	0.125
chr1	159720001	160160000	A.1.2.2.1.1.1.1.1	0.796966161026838	.	159720001	160160000	#FF4848	1	0.875
chr1	160160001	160400000	A.1.2.1.1.1.1.1.1	0.864644107351225	.	160160001	160400000	#FF4848	1	0.875
chr1	160400001	160640000	B.1.2.1.2.2.1.1.2.1	0.298716452742124	.	160400001	160640000	#9191FF	1	0.375
chr1	160640001	160960000	A.2.2.1.1.1.2.1.1.2	0.547257876312719	.	160640001	160960000	#FFDADA	1	0.625
chr1	160960001	161160000	A.1.1.1.1.1.2.2.2.1	0.990665110851809	.	160960001	161160000	#FF0000	1	1
chr1	161160001	161440000	A.1.1.1.2.1.2.1.2.2	0.968494749124854	.	161160001	161440000	#FF0000	1	1
chr1	161440001	161800000	A.1.1.2.2.1.1.2.2.2.1	0.890315052508751	.	161440001	161800000	#FF0000	1	1
chr1	161800001	162040000	A.2.1.2.1.1.1.1.1.2.2.2	0.635939323220537	.	161800001	162040000	#FF9191	1	0.75
chr1	162040001	162240000	A.2.2.1.1.2.2.2.1	0.525087514585764	.	162040001	162240000	#FFDADA	1	0.625
chr1	162240001	162560000	A.1.2.2.1.2.1.2.1.1.1	0.76779463243874	.	162240001	162560000	#FF4848	1	0.875
chr1	162560001	162760000	B.1.1.1.1.2.2.2.1.1	0.41073512252042	.	162560001	162760000	#DADAFF	1	0.5
chr1	162760001	162880000	B.1.1.1.1.2.2.2.1.2.2	0.408401400233372	.	162760001	162880000	#DADAFF	1	0.5
chr1	162880001	163040000	B.1.2.1.2.1.2.1.2.2	0.311551925320887	.	162880001	163040000	#9191FF	1	0.375
chr1	163040001	163320000	B.1.2.2.2.2.1.2.2.2	0.231038506417736	.	163040001	163320000	#9191FF	1	0.375
chr1	163320001	163520000	B.2.1.2.2.2.1.1.1.1	0.133022170361727	.	163320001	163520000	#4848FF	1	0.25
chr1	163520001	164080000	B.2.2.2.2.2.1.2	0.00350058343057176	.	163520001	164080000	#0000FF	1	0.125
chr1	164080001	164520000	B.2.2.1.2.2.1.2.2.2.2	0.044340723453909	.	164080001	164520000	#0000FF	1	0.125
chr1	164520001	164760000	A.2.1.2.1.2.1.2.2.1.1.1	0.604434072345391	.	164520001	164760000	#FF9191	1	0.75
chr1	164760001	165080000	B.2.1.2.2.2.1.2.2	0.123687281213536	.	164760001	165080000	#4848FF	1	0.25
chr1	165080001	165400000	B.2.1.2.2.2.1.2.1.1.2.2	0.126021003500583	.	165080001	165400000	#4848FF	1	0.25
chr1	165400001	165560000	B.2.1.2.2.2.1.2.1.1.1	0.128354725787631	.	165400001	165560000	#4848FF	1	0.25
chr1	165560001	165880000	A.2.1.2.1.2.1.2.2.1.2	0.602100350058343	.	165560001	165880000	#FF9191	1	0.75
chr1	165880001	166120000	B.2.2.1.2.1.1.1.2.2	0.0653442240373396	.	165880001	166120000	#0000FF	1	0.125
chr1	166120001	166480000	B.2.2.2.2.2.1.1.1	0.0058343057176196	.	166120001	166480000	#0000FF	1	0.125
chr1	166480001	166800000	B.2.2.2.1.2.1.1	0.0210035005834306	.	166480001	166800000	#0000FF	1	0.125
chr1	166800001	167040000	B.1.2.1.2.2.1.1.1.1	0.301050175029172	.	166800001	167040000	#9191FF	1	0.375
chr1	167040001	167160000	B.1.1.1.1.2.2.2.1.2.1	0.409568261376896	.	167040001	167160000	#DADAFF	1	0.5
chr1	167160001	167360000	A.2.2.1.1.1.1.1.2	0.55659276546091	.	167160001	167360000	#FFDADA	1	0.625
chr1	167360001	167520000	A.2.2.1.1.2.1.2.2.1.1	0.532088681446908	.	167360001	167520000	#FFDADA	1	0.625
chr1	167520001	167680000	A.1.2.2.1.2.1.2.1.2.1	0.765460910151692	.	167520001	167680000	#FF4848	1	0.875
chr1	167680001	167880000	A.1.2.1.1.2.1.2.1.1	0.847141190198366	.	167680001	167880000	#FF4848	1	0.875
chr1	167880001	168040000	A.1.1.2.2.1.1.2.2.1.1	0.893815635939323	.	167880001	168040000	#FF0000	1	1
chr1	168040001	168240000	A.1.1.2.2.1.1.2.2.2.2	0.889148191365227	.	168040001	168240000	#FF0000	1	1
chr1	168240001	168600000	A.2.1.2.1.1.1.1.1.2.2.1	0.637106184364061	.	168240001	168600000	#FF9191	1	0.75
chr1	168600001	169000000	A.2.2.1.1.1.2.2.2.1.2	0.542590431738623	.	168600001	169000000	#FFDADA	1	0.625
chr1	169000001	169120000	A.2.1.2.1.1.1.2.1.2.2.1	0.625437572928822	.	169000001	169120000	#FF9191	1	0.75
chr1	169120001	169360000	A.2.1.2.1.1.1.2.1.2.2.2	0.624270711785298	.	169120001	169360000	#FF9191	1	0.75
chr1	169360001	169520000	A.2.1.2.1.2.1.2.2.2.1	0.600933488914819	.	169360001	169520000	#FF9191	1	0.75
chr1	169520001	169720000	B.1.2.1.2.2.1.1.1.2	0.299883313885648	.	169520001	169720000	#9191FF	1	0.375
chr1	169720001	169880000	A.2.1.2.1.2.1.2.2.1.1.2	0.603267211201867	.	169720001	169880000	#FF9191	1	0.75
chr1	169880001	170080000	B.1.1.2.1.1.2.1.2.2	0.373395565927655	.	169880001	170080000	#DADAFF	1	0.5
chr1	170080001	170240000	B.2.2.1.2.1.1.1.1.2	0.0700116686114352	.	170080001	170240000	#0000FF	1	0.125
chr1	170240001	170480000	B.2.2.2.1.2.2.1	0.0186697782963827	.	170240001	170480000	#0000FF	1	0.125
chr1	170480001	170960000	B.2.2.2.1.2.2.2.1	0.0175029171528588	.	170480001	170960000	#0000FF	1	0.125
chr1	170960001	171120000	B.2.2.1.2.1.2.2.2.2	0.0560093348891482	.	170960001	171120000	#0000FF	1	0.125
chr1	171120001	171440000	B.1.2.2.1.2.2.1	0.255542590431739	.	171120001	171440000	#9191FF	1	0.375
chr1	171440001	171680000	A.1.2.2.1.2.1.2.2.1.2.1	0.76196032672112	.	171440001	171680000	#FF4848	1	0.875
chr1	171680001	171960000	A.2.2.1.1.1.2.1.1.1	0.548424737456243	.	171680001	171960000	#FFDADA	1	0.625
chr1	171960001	172080000	B.1.1.1.1.2.2.1.2	0.411901983663944	.	171960001	172080000	#DADAFF	1	0.5
chr1	172080001	172400000	A.2.2.2.1.1.1.1.1.2	0.492415402567095	.	172080001	172400000	#FFDADA	1	0.625
chr1	172400001	172600000	A.1.2.2.1.1.1.2.1.2.2.1	0.792298716452742	.	172400001	172600000	#FF4848	1	0.875
chr1	172600001	172800000	A.2.2.1.1.1.2.2.2.1.1	0.543757292882147	.	172600001	172800000	#FFDADA	1	0.625
chr1	172800001	173160000	A.1.2.2.1.2.1.2.1.1.2	0.766627771295216	.	172800001	173160000	#FF4848	1	0.875
chr1	173160001	173360000	A.2.2.2.2.2.1.1.2.1	0.450408401400233	.	173160001	173360000	#FFDADA	1	0.625
chr1	173360001	173480000	A.2.1.1.1.2.1.2.2	0.682613768961494	.	173360001	173480000	#FF9191	1	0.75
chr1	173480001	173760000	A.2.1.2.1.1.1.2.1.2.1.1	0.627771295215869	.	173480001	173760000	#FF9191	1	0.75
chr1	173760001	174000000	A.1.1.2.2.1.1.2.1	0.894982497082847	.	173760001	174000000	#FF0000	1	1
chr1	174000001	174240000	A.1.2.2.1.1.1.2.1.2.2.2	0.791131855309218	.	174000001	174240000	#FF4848	1	0.875
chr1	174240001	174720000	B.1.1.1.1.2.1.2.1	0.421236872812135	.	174240001	174720000	#DADAFF	1	0.5
chr1	174720001	175000000	A.2.1.1.1.2.1.1.2.1	0.687281213535589	.	174720001	175000000	#FF9191	1	0.75
chr1	175000001	175240000	A.2.2.2.1.2.2.1.1.2	0.472578763127188	.	175000001	175240000	#FFDADA	1	0.625
chr1	175240001	175520000	B.1.2.1.2.2.1.1.2.2	0.2975495915986	.	175240001	175520000	#9191FF	1	0.375
chr1	175520001	175920000	B.2.1.2.2.2.1.2.1.1.2.1	0.127187864644107	.	175520001	175920000	#4848FF	1	0.25
chr1	175920001	176200000	A.2.2.2.1.2.2.1.1.1	0.473745624270712	.	175920001	176200000	#FFDADA	1	0.625
chr1	176200001	176800000	B.2.2.2.2.2.2.2	0.00116686114352392	.	176200001	176800000	#0000FF	1	0.125
chr1	176800001	176920000	B.2.1.2.2.2.1.2.1.2	0.12485414235706	.	176800001	176920000	#4848FF	1	0.25
chr1	176920001	177120000	B.2.2.1.2.1.1.1.2.1.1	0.0688448074679113	.	176920001	177120000	#0000FF	1	0.125
chr1	177120001	177480000	B.2.2.1.2.1.1.1.2.1.2.2	0.0665110851808635	.	177120001	177480000	#0000FF	1	0.125
chr1	177480001	177640000	B.1.2.2.2.2.1.2.2.1	0.23220536756126	.	177480001	177640000	#9191FF	1	0.375
chr1	177640001	177920000	B.2.1.2.2.1.2.2.2.2	0.134189031505251	.	177640001	177920000	#4848FF	1	0.25
chr1	177920001	178240000	A.1.2.2.1.2.1.2.2.1.1	0.763127187864644	.	177920001	178240000	#FF4848	1	0.875
chr1	178240001	178760000	A.1.2.1.1.2.1.2.1.2	0.845974329054842	.	178240001	178760000	#FF4848	1	0.875
chr1	178760001	179000000	A.2.2.2.1.1.1.1.1.1	0.493582263710618	.	178760001	179000000	#FFDADA	1	0.625
chr1	179000001	179200000	A.1.2.1.1.2.1.2.2	0.844807467911319	.	179000001	179200000	#FF4848	1	0.875
chr1	179200001	179360000	A.2.1.2.1.2.1.2.1.1	0.606767794632439	.	179200001	179360000	#FF9191	1	0.75
chr1	179360001	179800000	B.1.2.2.2.2.1.2.1.2	0.233372228704784	.	179360001	179800000	#9191FF	1	0.375
chr1	179800001	180200000	A.1.1.2.1.1.2.2.1.2	0.931155192532089	.	179800001	180200000	#FF0000	1	1
chr1	180200001	180400000	A.2.1.1.1.2.1.2.1.2	0.683780630105018	.	180200001	180400000	#FF9191	1	0.75
chr1	180400001	181080000	A.1.1.2.2.1.1.1.2.1	0.897316219369895	.	180400001	181080000	#FF0000	1	1
chr1	181080001	181160000	A.1.2.2.1.1.1.2.2.1.2	0.787631271878646	.	181080001	181160000	#FF4848	1	0.875
chr1	181160001	181480000	B.1.1.1.2.1.2.1.2	0.399066511085181	.	181160001	181480000	#DADAFF	1	0.5
chr1	181480001	181800000	B.1.2.2.2.1.1.1.1	0.249708284714119	.	181480001	181800000	#9191FF	1	0.375
chr1	181800001	182040000	B.1.2.2.1.2.1.2.2.2.1	0.257876312718786	.	181800001	182040000	#9191FF	1	0.375
chr1	182040001	182400000	A.2.1.2.1.1.1.2.1.2.1.2	0.626604434072345	.	182040001	182400000	#FF9191	1	0.75
chr1	182400001	182520000	B.1.1.2.2.2.1.2	0.341890315052509	.	182400001	182520000	#DADAFF	1	0.5
chr1	182520001	182760000	A.2.2.1.1.1.2.2.2.2	0.541423570595099	.	182520001	182760000	#FFDADA	1	0.625
chr1	182760001	183000000	A.1.1.2.1.1.2.2.2	0.929988331388565	.	182760001	183000000	#FF0000	1	1
chr1	183000001	183240000	A.1.1.1.2.1.2.2.1	0.96732788798133	.	183000001	183240000	#FF0000	1	1
chr1	183240001	183400000	A.2.1.1.1.2.1.2.1.1	0.684947491248541	.	183240001	183400000	#FF9191	1	0.75
chr1	183400001	183600000	A.1.1.2.2.1.1.1.2.2	0.896149358226371	.	183400001	183600000	#FF0000	1	1
chr1	183600001	184040000	B.1.1.2.1.1.2.2.2	0.369894982497083	.	183600001	184040000	#DADAFF	1	0.5
chr1	184040001	184320000	B.1.2.2.2.2.1.2.1.1	0.234539089848308	.	184040001	184320000	#9191FF	1	0.375
chr1	184320001	184600000	A.2.1.1.1.2.1.1.2.2	0.686114352392065	.	184320001	184600000	#FF9191	1	0.75
chr1	184600001	184680000	A.2.2.2.1.2.2.1.2.1	0.471411901983664	.	184600001	184680000	#FFDADA	1	0.625
chr1	184680001	184960000	A.1.2.2.1.2.1.2.2.1.2.2	0.760793465577596	.	184680001	184960000	#FF4848	1	0.875
chr1	184960001	185120000	A.2.2.1.1.1.2.2.1	0.544924154025671	.	184960001	185120000	#FFDADA	1	0.625
chr1	185120001	185280000	A.2.2.1.1.2.1.2.2.2	0.52975495915986	.	185120001	185280000	#FFDADA	1	0.625
chr1	185280001	185400000	A.2.1.2.1.2.1.2.1.2	0.605600933488915	.	185280001	185400000	#FF9191	1	0.75
chr1	185400001	185680000	A.2.2.1.1.2.1.2.2.1.2	0.530921820303384	.	185400001	185680000	#FFDADA	1	0.625
chr1	185680001	185880000	B.2.1.2.2.1.2.2.1	0.137689614935823	.	185680001	185880000	#4848FF	1	0.25
chr1	185880001	186080000	B.2.1.2.2.1.2.2.2.1.2	0.135355892648775	.	185880001	186080000	#4848FF	1	0.25
chr1	186080001	186280000	B.1.1.2.1.2.2.2.2.2	0.348891481913652	.	186080001	186280000	#DADAFF	1	0.5
chr1	186280001	186400000	A.2.1.1.1.1.1.1.1	0.704784130688448	.	186280001	186400000	#FF9191	1	0.75
chr1	186400001	186520000	B.1.1.2.1.1.2.1.2.1.2	0.374562427071179	.	186400001	186520000	#DADAFF	1	0.5
chr1	186520001	186680000	A.2.2.2.1.1.1.1.2.1.1	0.491248541423571	.	186520001	186680000	#FFDADA	1	0.625
chr1	186680001	187000000	B.1.1.2.1.1.2.1.2.1.1	0.375729288214702	.	186680001	187000000	#DADAFF	1	0.5
chr1	187000001	187280000	B.2.2.1.2.2.1.2.2.1	0.0466744457409568	.	187000001	187280000	#0000FF	1	0.125
chr1	187280001	187440000	B.2.1.2.2.1.2.2.2.1.1	0.136522753792299	.	187280001	187440000	#4848FF	1	0.25
chr1	187440001	187600000	B.2.1.1.1.1.2.1.1	0.217036172695449	.	187440001	187600000	#4848FF	1	0.25
chr1	187600001	187760000	B.1.2.1.2.1.2.1.1.1.2	0.317386231038506	.	187600001	187760000	#9191FF	1	0.375
chr1	187760001	187880000	B.1.1.2.1.2.2.2.2.1	0.350058343057176	.	187760001	187880000	#DADAFF	1	0.5
chr1	187880001	188240000	B.2.1.2.2.2.1.1.1.2.1	0.131855309218203	.	187880001	188240000	#4848FF	1	0.25
chr1	188240001	188600000	B.2.2.1.2.1.1.2	0.0641773628938156	.	188240001	188600000	#0000FF	1	0.125
chr1	188600001	189320000	B.2.2.2.1.2.1.2	0.0198366394399067	.	188600001	189320000	#0000FF	1	0.125
chr1	189320001	189400000	B.2.1.1.1.2.1	0.212368728121354	.	189320001	189400000	#4848FF	1	0.25
chr1	189400001	189520000	B.2.1.1.1.1.2.2	0.213535589264877	.	189400001	189520000	#4848FF	1	0.25
chr1	189520001	189680000	B.1.2.1.2.1.2.1.1.1.1	0.31855309218203	.	189520001	189680000	#9191FF	1	0.375
chr1	189680001	189880000	B.2.1.2.2.1.1.1.1	0.15169194865811	.	189680001	189880000	#4848FF	1	0.25
chr1	189880001	190040000	B.2.1.1.1.1.2.1.2.1	0.215869311551925	.	189880001	190040000	#4848FF	1	0.25
chr1	190040001	190200000	B.2.1.2.2.1.1.2.1.2.2	0.147024504084014	.	190040001	190200000	#4848FF	1	0.25
chr1	190200001	190440000	B.2.1.2.2.1.1.1.2	0.150525087514586	.	190200001	190440000	#4848FF	1	0.25
chr1	190440001	191040000	B.2.2.1.2.2.1.1.1.1	0.0548424737456243	.	190440001	191040000	#0000FF	1	0.125
chr1	191040001	191400000	B.2.1.2.2.2.1.1.1.2.2	0.130688448074679	.	191040001	191400000	#4848FF	1	0.25
chr1	191400001	191680000	B.2.1.1.1.1.2.1.2.2	0.214702450408401	.	191400001	191680000	#4848FF	1	0.25
chr1	191680001	192200000	B.2.2.1.2.2.2.1.1.2.1	0.0420070011668611	.	191680001	192200000	#0000FF	1	0.125
chr1	192200001	192440000	B.2.1.2.2.2.2.1.2.2.1	0.11901983663944	.	192200001	192440000	#4848FF	1	0.25
chr1	192440001	192680000	B.1.2.2.1.2.2.2.1.2	0.253208868144691	.	192440001	192680000	#9191FF	1	0.375
chr1	192680001	193000000	A.2.2.2.1.2.2.2.2.1	0.46441073512252	.	192680001	193000000	#FFDADA	1	0.625
chr1	193000001	193120000	A.1.2.2.1.2.1.2.2.2	0.759626604434072	.	193000001	193120000	#FF4848	1	0.875
chr1	193120001	193240000	A.2.1.2.1.2.1.2.2.2.2.1	0.599766627771295	.	193120001	193240000	#FF9191	1	0.75
chr1	193240001	193720000	B.2.1.2.2.2.2.1.1.1	0.122520420070012	.	193240001	193720000	#4848FF	1	0.25
chr1	193720001	194200000	B.2.2.1.2.2.2.1.1.2.2	0.0408401400233372	.	193720001	194200000	#0000FF	1	0.125
chr1	194200001	194440000	B.2.1.2.2.2.2.1.1.2	0.121353558926488	.	194200001	194440000	#4848FF	1	0.25
chr1	194440001	194760000	B.2.1.2.2.2.2.1.2.2.2	0.117852975495916	.	194440001	194760000	#4848FF	1	0.25
chr1	194760001	195200000	B.2.2.1.2.2.2.1.2	0.0396732788798133	.	194760001	195200000	#0000FF	1	0.125
chr1	195200001	195520000	B.2.2.1.2.1.2.2.1.2	0.058343057176196	.	195200001	195520000	#0000FF	1	0.125
chr1	195520001	195600000	B.1.2.1.2.1.2.1.1.2.2.2	0.313885647607935	.	195520001	195600000	#9191FF	1	0.375
chr1	195600001	195880000	B.2.1.2.2.1.1.2.2.1	0.14585764294049	.	195600001	195880000	#4848FF	1	0.25
chr1	195880001	196240000	B.1.2.1.2.1.2.1.1.2.2.1	0.315052508751459	.	195880001	196240000	#9191FF	1	0.375
chr1	196240001	196360000	B.2.1.1.1.1.1.2.1	0.220536756126021	.	196240001	196360000	#4848FF	1	0.25
chr1	196360001	196520000	B.2.2.1.2.1.2.2.1.1.1	0.0606767794632439	.	196360001	196520000	#0000FF	1	0.125
chr1	196520001	196720000	B.2.2.1.2.1.2.2.1.1.2	0.05950991831972	.	196520001	196720000	#0000FF	1	0.125
chr1	196720001	196840000	B.2.1.2.2.2.2.1.2.1	0.120186697782964	.	196720001	196840000	#4848FF	1	0.25
chr1	196840001	197040000	B.2.2.1.2.2.2.1.1.1	0.0431738623103851	.	196840001	197040000	#0000FF	1	0.125
chr1	197040001	197200000	B.1.1.1.1.2.1.1.1	0.423570595099183	.	197040001	197200000	#DADAFF	1	0.5
chr1	197200001	197480000	B.2.1.2.2.1.1.2.2.2	0.144690781796966	.	197200001	197480000	#4848FF	1	0.25
chr1	197480001	197840000	A.1.2.2.1.2.1.1.2	0.768961493582264	.	197480001	197840000	#FF4848	1	0.875
chr1	197840001	198120000	A.2.2.2.1.1.1.2.2	0.483080513418903	.	197840001	198120000	#FFDADA	1	0.625
chr1	198120001	198280000	A.1.2.2.1.2.1.1.1	0.770128354725788	.	198120001	198280000	#FF4848	1	0.875
chr1	198280001	198480000	A.2.1.2.1.1.1.2.2	0.623103850641774	.	198280001	198480000	#FF9191	1	0.75
chr1	198480001	198640000	B.1.1.2.1.2.2.2.1	0.3512252042007	.	198480001	198640000	#DADAFF	1	0.5
chr1	198640001	198800000	B.1.1.1.1.2.1.2.2.2	0.415402567094516	.	198640001	198800000	#DADAFF	1	0.5
chr1	198800001	198920000	A.2.1.2.1.1.1.1.1.1	0.639439906651109	.	198800001	198920000	#FF9191	1	0.75
chr1	198920001	199320000	B.1.2.1.2.1.2.2.2	0.302217036172695	.	198920001	199320000	#9191FF	1	0.375
chr1	199320001	199640000	B.1.2.2.1.2.1.2.1	0.260210035005834	.	199320001	199640000	#9191FF	1	0.375
chr1	199640001	199960000	A.2.2.1.1.1.2.1.2	0.546091015169195	.	199640001	199960000	#FFDADA	1	0.625
chr1	199960001	200280000	A.2.1.1.1.2.2.1.1	0.68144690781797	.	199960001	200280000	#FF9191	1	0.75
chr1	200280001	200520000	A.1.1.2.2.1.1.2.2.1.2.2	0.891481913652275	.	200280001	200520000	#FF0000	1	1
chr1	200520001	200800000	A.1.1.1.1.1.2.2.2.2	0.989498249708285	.	200520001	200800000	#FF0000	1	1
chr1	200800001	201160000	A.1.1.2.1.1.2.1.2.1	0.93465577596266	.	200800001	201160000	#FF0000	1	1
chr1	201160001	201360000	A.1.1.2.1.2.1.1.2.2	0.924154025670945	.	201160001	201360000	#FF0000	1	1
chr1	201360001	201480000	A.1.1.1.2.1.1.1.2	0.978996499416569	.	201360001	201480000	#FF0000	1	1
chr1	201480001	201840000	A.1.1.2.2.2.1.2	0.872812135355893	.	201480001	201840000	#FF0000	1	1
chr1	201840001	201920000	A.1.2.1.2.2.1.1.1.2	0.817969661610268	.	201840001	201920000	#FF4848	1	0.875
chr1	201920001	202080000	A.1.1.1.2.1.1.1.1	0.980163360560093	.	201920001	202080000	#FF0000	1	1
chr1	202080001	202360000	A.1.1.1.2.2.2	0.950991831971995	.	202080001	202360000	#FF0000	1	1
chr1	202360001	202720000	A.1.2.1.2.1.1.1	0.838973162193699	.	202360001	202720000	#FF4848	1	0.875
chr1	202720001	203000000	A.1.1.1.1.1.2.2.1.1.2.2	0.99416569428238	.	202720001	203000000	#FF0000	1	1
chr1	203000001	203360000	A.1.2.1.2.2.2.2	0.798133022170362	.	203000001	203360000	#FF4848	1	0.875
chr1	203360001	203480000	A.2.1.2.2.2.2.1.2	0.56242707117853	.	203360001	203480000	#FF9191	1	0.75
chr1	203480001	203840000	A.1.1.1.1.1.2.2.1.1.1	0.996499416569428	.	203480001	203840000	#FF0000	1	1
chr1	203840001	204040000	A.2.1.1.2.2.1.2.1	0.655775962660443	.	203840001	204040000	#FF9191	1	0.75
chr1	204040001	204360000	A.1.1.1.2.1.1.2.2.2	0.971995332555426	.	204040001	204360000	#FF0000	1	1
chr1	204360001	204520000	A.1.1.1.2.1.1.2.2.1.2.1	0.974329054842474	.	204360001	204520000	#FF0000	1	1
chr1	204520001	204760000	A.2.1.2.2.1.1.2.1.2.2	0.582263710618436	.	204520001	204760000	#FF9191	1	0.75
chr1	204760001	204880000	A.2.2.2.2.1.2.2.1	0.455075845974329	.	204760001	204880000	#FFDADA	1	0.625
chr1	204880001	205040000	A.2.1.2.2.1.1.2.1.2.1	0.58343057176196	.	204880001	205040000	#FF9191	1	0.75
chr1	205040001	205320000	A.1.1.1.1.1.2.2.1.2.1	0.992998833138857	.	205040001	205320000	#FF0000	1	1
chr1	205320001	205760000	A.1.1.1.1.1.2.2.1.2.2	0.991831971995333	.	205320001	205760000	#FF0000	1	1
chr1	205760001	205920000	A.1.2.2.2.2.1.1.2.2	0.723453908984831	.	205760001	205920000	#FF4848	1	0.875
chr1	205920001	205960000	A.1.2.2.1.1.1.2.1.1	0.79463243873979	.	205920001	205960000	#FF4848	1	0.875
chr1	206040001	206360000	A.1.2.2.1.1.1.2.1.1	0.79463243873979	.	206040001	206360000	#FF4848	1	0.875
chr1	206480001	206600000	A.1.2.2.1.2.1.2.1.2.2	0.764294049008168	.	206480001	206600000	#FF4848	1	0.875
chr1	206600001	206880000	A.1.1.1.2.1.2.1.2.1	0.969661610268378	.	206600001	206880000	#FF0000	1	1
chr1	206880001	207160000	A.2.1.1.1.2.1.1.1	0.688448074679113	.	206880001	207160000	#FF9191	1	0.75
chr1	207160001	207400000	A.1.2.2.2.2.1.1.2.1	0.724620770128355	.	207160001	207400000	#FF4848	1	0.875
chr1	207400001	207600000	A.1.2.2.2.2.1.2.2.1.2	0.718786464410735	.	207400001	207600000	#FF4848	1	0.875
chr1	207600001	207800000	A.2.2.2.2.2.1.2.2.1	0.445740956826138	.	207600001	207800000	#FFDADA	1	0.625
chr1	207800001	208040000	A.1.2.2.1.1.1.2.2.2	0.786464410735123	.	207800001	208040000	#FF4848	1	0.875
chr1	208040001	208280000	A.2.2.1.2.2.2.2.1.1	0.49708284714119	.	208040001	208280000	#FFDADA	1	0.625
chr1	208280001	208440000	A.2.1.1.1.2.2.1.2.2	0.679113185530922	.	208280001	208440000	#FF9191	1	0.75
chr1	208440001	208920000	B.1.2.2.2.1.1.1.2	0.248541423570595	.	208440001	208920000	#9191FF	1	0.375
chr1	208920001	209040000	B.1.1.2.1.1.2.2.1.2	0.371061843640607	.	208920001	209040000	#DADAFF	1	0.5
chr1	209040001	209120000	B.1.1.1.2.1.2.1.1	0.400233372228705	.	209040001	209120000	#DADAFF	1	0.5
chr1	209120001	209480000	A.2.2.1.2.2.2.2.1.2	0.495915985997666	.	209120001	209480000	#FFDADA	1	0.625
chr1	209480001	209640000	A.1.2.1.1.1.1.1.2	0.863477246207701	.	209480001	209640000	#FF4848	1	0.875
chr1	209640001	210000000	A.1.2.1.1.2.1.1.2	0.84830805134189	.	209640001	210000000	#FF4848	1	0.875
chr1	210000001	210320000	B.1.2.2.1.2.1.1.2.1	0.262543757292882	.	210000001	210320000	#9191FF	1	0.375
chr1	210320001	210400000	B.1.2.1.2.1.2.2.1.1.1.2.2	0.308051341890315	.	210320001	210400000	#9191FF	1	0.375
chr1	210400001	210560000	A.2.2.2.1.2.2.2.2.2.2	0.462077012835473	.	210400001	210560000	#FFDADA	1	0.625
chr1	210560001	211000000	B.2.2.1.2.2.2.2	0.0385064177362894	.	210560001	211000000	#0000FF	1	0.125
chr1	211000001	211440000	B.2.2.1.2.2.1.1.2.2.2.2	0.0490081680280047	.	211000001	211440000	#0000FF	1	0.125
chr1	211440001	211680000	A.2.2.1.1.2.1.1.1.1.1	0.540256709451575	.	211440001	211680000	#FFDADA	1	0.625
chr1	211680001	211840000	A.2.1.2.1.1.1.1.2.2.2	0.631271878646441	.	211680001	211840000	#FF9191	1	0.75
chr1	211840001	212120000	A.1.2.2.1.1.1.2.2.1.1.1	0.789964994165694	.	211840001	212120000	#FF4848	1	0.875
chr1	212120001	212280000	A.1.2.2.1.1.1.2.2.1.1.2	0.78879813302217	.	212120001	212280000	#FF4848	1	0.875
chr1	212280001	212440000	A.2.1.1.1.2.2.1.2.1	0.680280046674446	.	212280001	212440000	#FF9191	1	0.75
chr1	212440001	212840000	A.1.1.2.2.1.1.1.1.1	0.899649941656943	.	212440001	212840000	#FF0000	1	1
chr1	212840001	213000000	A.2.1.1.1.2.2.2.2.2	0.67561260210035	.	212840001	213000000	#FF9191	1	0.75
chr1	213000001	213240000	A.2.2.1.1.1.1.1.1.2	0.557759626604434	.	213000001	213240000	#FFDADA	1	0.625
chr1	213240001	213920000	B.2.2.1.2.2.1.1.2.2.2.1	0.0501750291715286	.	213240001	213920000	#0000FF	1	0.125
chr1	213920001	214120000	B.2.2.1.2.2.1.1.2.1	0.0525087514585764	.	213920001	214120000	#0000FF	1	0.125
chr1	214120001	214520000	B.2.1.1.1.2.2.1.1.1	0.21120186697783	.	214120001	214520000	#4848FF	1	0.25
chr1	214520001	214760000	A.1.2.1.1.2.1.1.1	0.849474912485414	.	214520001	214760000	#FF4848	1	0.875
chr1	214760001	215000000	B.1.1.2.1.2.2.1.2.2.1	0.353558926487748	.	214760001	215000000	#DADAFF	1	0.5
chr1	215000001	215320000	B.1.1.2.1.2.2.1.1.2.2	0.355892648774796	.	215000001	215320000	#DADAFF	1	0.5
chr1	215320001	215680000	B.1.2.2.1.2.2.2.2.2	0.250875145857643	.	215320001	215680000	#9191FF	1	0.375
chr1	215680001	215800000	A.2.2.1.1.2.1.1.1.1.2	0.539089848308051	.	215680001	215800000	#FFDADA	1	0.625
chr1	215800001	216160000	B.2.1.2.2.1.2.1.1.1.2	0.142357059509918	.	215800001	216160000	#4848FF	1	0.25
chr1	216160001	216400000	B.2.1.2.2.1.2.1.1.2.1	0.141190198366394	.	216160001	216400000	#4848FF	1	0.25
chr1	216400001	216720000	B.2.1.2.2.1.2.1.1.2.2	0.14002333722287	.	216400001	216720000	#4848FF	1	0.25
chr1	216720001	216800000	B.2.1.1.1.1.1.1	0.221703617269545	.	216720001	216800000	#4848FF	1	0.25
chr1	216800001	216960000	B.1.2.2.2.2.1.1.1.2	0.240373395565928	.	216800001	216960000	#9191FF	1	0.375
chr1	216960001	217240000	B.2.1.1.1.1.1.2.2.2	0.218203033838973	.	216960001	217240000	#4848FF	1	0.25
chr1	217240001	217400000	B.1.2.2.1.2.2.2.2.1	0.252042007001167	.	217240001	217400000	#9191FF	1	0.375
chr1	217400001	217640000	B.2.1.1.1.2.2.2	0.206534422403734	.	217400001	217640000	#4848FF	1	0.25
chr1	217640001	217880000	B.1.1.1.1.2.2.2.2	0.407234539089848	.	217640001	217880000	#DADAFF	1	0.5
chr1	217880001	218440000	B.2.2.1.2.1.2.1.1	0.0630105017502917	.	217880001	218440000	#0000FF	1	0.125
chr1	218440001	218720000	A.2.2.2.1.1.1.1.2.2.2	0.486581096849475	.	218440001	218720000	#FFDADA	1	0.625
chr1	218720001	218920000	B.1.1.1.1.2.1.2.2.1.1.2.1	0.418903150525088	.	218720001	218920000	#DADAFF	1	0.5
chr1	218920001	219200000	B.2.1.1.1.1.1.2.2.1	0.219369894982497	.	218920001	219200000	#4848FF	1	0.25
chr1	219200001	219440000	B.1.2.2.1.2.2.2.1.1	0.254375729288215	.	219200001	219440000	#9191FF	1	0.375
chr1	219440001	219840000	B.2.1.2.2.1.1.2.1.2.1	0.148191365227538	.	219440001	219840000	#4848FF	1	0.25
chr1	219840001	220160000	B.1.1.2.1.2.2.1.1.2.1	0.35705950991832	.	219840001	220160000	#DADAFF	1	0.5
chr1	220160001	220360000	A.1.2.2.1.1.1.1.2	0.795799299883314	.	220160001	220360000	#FF4848	1	0.875
chr1	220360001	220560000	A.2.1.2.1.1.1.1.2.2.1.2	0.632438739789965	.	220360001	220560000	#FF9191	1	0.75
chr1	220560001	220800000	A.2.1.2.1.2.1.2.2.2.2.2	0.598599766627771	.	220560001	220800000	#FF9191	1	0.75
chr1	220800001	221000000	B.1.1.1.1.2.1.1.2	0.422403733955659	.	220800001	221000000	#DADAFF	1	0.5
chr1	221000001	221400000	B.2.2.1.2.2.1.1.1.2	0.0536756126021004	.	221000001	221400000	#0000FF	1	0.125
chr1	221400001	221600000	B.2.1.2.2.1.1.2.1.1	0.149358226371062	.	221400001	221600000	#4848FF	1	0.25
chr1	221600001	221880000	B.1.2.1.2.1.2.1.1.2.1	0.316219369894983	.	221600001	221880000	#9191FF	1	0.375
chr1	221880001	222240000	A.2.2.1.1.1.1.1.1.1	0.558926487747958	.	221880001	222240000	#FFDADA	1	0.625
chr1	222240001	222640000	B.2.1.1.1.2.2.1.1.2	0.210035005834306	.	222240001	222640000	#4848FF	1	0.25
chr1	222640001	222840000	A.2.2.1.1.2.1.1.2.1.2	0.53558926487748	.	222640001	222840000	#FFDADA	1	0.625
chr1	222840001	223000000	A.2.1.2.1.1.1.1.2.2.1.1	0.633605600933489	.	222840001	223000000	#FF9191	1	0.75
chr1	223000001	223240000	B.1.1.1.1.2.1.2.2.1.2	0.41656942823804	.	223000001	223240000	#DADAFF	1	0.5
chr1	223240001	223440000	A.2.1.2.1.1.1.1.1.2.1	0.638273045507585	.	223240001	223440000	#FF9191	1	0.75
chr1	223440001	223720000	A.2.1.2.1.2.1.1.1	0.612602100350058	.	223440001	223720000	#FF9191	1	0.75
chr1	223720001	223840000	A.2.2.1.2.2.2.2.2	0.494749124854142	.	223720001	223840000	#FFDADA	1	0.625
chr1	223840001	224080000	A.1.1.2.2.1.1.2.2.1.2.1	0.892648774795799	.	223840001	224080000	#FF0000	1	1
chr1	224080001	224240000	A.2.1.2.1.1.1.2.1.1.2	0.628938156359393	.	224080001	224240000	#FF9191	1	0.75
chr1	224240001	224680000	A.1.1.1.2.1.2.2.2.1	0.966161026837806	.	224240001	224680000	#FF0000	1	1
chr1	224680001	225120000	B.1.2.1.2.1.2.2.1.1.2	0.306884480746791	.	224680001	225120000	#9191FF	1	0.375
chr1	225120001	225480000	B.2.2.1.2.1.1.1.1.1	0.0711785297549592	.	225120001	225480000	#0000FF	1	0.125
chr1	225480001	225600000	A.2.2.2.1.2.2.2.1.1.2	0.466744457409568	.	225480001	225600000	#FFDADA	1	0.625
chr1	225600001	225960000	A.1.1.1.2.1.2.2.2.2.2	0.963827304550758	.	225600001	225960000	#FF0000	1	1
chr1	225960001	226240000	A.1.1.2.1.1.2.1.2.2	0.933488914819137	.	225960001	226240000	#FF0000	1	1
chr1	226240001	226600000	A.1.1.2.1.1.2.1.1.1	0.936989498249708	.	226240001	226600000	#FF0000	1	1
chr1	226600001	226760000	A.2.2.1.2.2.2.1.1.1	0.50291715285881	.	226600001	226760000	#FFDADA	1	0.625
chr1	226760001	227000000	A.2.1.1.2.1.1.1.1	0.674445740956826	.	226760001	227000000	#FF9191	1	0.75
chr1	227000001	227200000	A.2.1.2.2.1.1.1.2.1.1	0.588098016336056	.	227000001	227200000	#FF9191	1	0.75
chr1	227200001	227400000	A.2.1.2.2.2.1.2.2	0.565927654609102	.	227200001	227400000	#FF9191	1	0.75
chr1	227400001	227600000	A.2.1.1.2.1.1.1.2	0.673278879813302	.	227400001	227600000	#FF9191	1	0.75
chr1	227600001	227720000	B.1.1.1.2.1.1.1.2	0.4049008168028	.	227600001	227720000	#DADAFF	1	0.5
chr1	227720001	227920000	A.2.2.1.2.2.2.1.1.2	0.501750291715286	.	227720001	227920000	#FFDADA	1	0.625
chr1	227920001	228120000	A.1.2.2.2.2.1.2.2.2	0.717619603267211	.	227920001	228120000	#FF4848	1	0.875
chr1	228120001	228400000	A.1.1.2.2.2.2.1	0.871645274212369	.	228120001	228400000	#FF0000	1	1
chr1	228400001	228760000	A.1.2.1.2.2.1.2.2.2	0.802800466744457	.	228400001	228760000	#FF4848	1	0.875
chr1	228760001	229360000	A.2.1.2.2.1.1.2.1.1	0.584597432905484	.	228760001	229360000	#FF9191	1	0.75
chr1	229360001	229520000	A.1.2.2.2.2.1.2.1.1	0.722287047841307	.	229360001	229520000	#FF4848	1	0.875
chr1	229520001	229800000	A.1.2.2.2.2.1.1.1.1	0.726954492415403	.	229520001	229800000	#FF4848	1	0.875
chr1	229800001	229920000	A.2.2.2.2.2.1.2.1.2	0.446907817969662	.	229800001	229920000	#FFDADA	1	0.625
chr1	229920001	230160000	B.1.1.1.2.1.1.1.1	0.406067677946324	.	229920001	230160000	#DADAFF	1	0.5
chr1	230160001	230400000	A.1.2.2.2.2.1.1.1.2	0.725787631271879	.	230160001	230400000	#FF4848	1	0.875
chr1	230400001	230480000	A.2.2.2.2.1.2.1.1.1	0.458576429404901	.	230400001	230480000	#FFDADA	1	0.625
chr1	230480001	230760000	B.1.1.1.2.1.2.2.1	0.397899649941657	.	230480001	230760000	#DADAFF	1	0.5
chr1	230760001	231360000	A.2.2.1.2.1.1.1.2	0.520420070011669	.	230760001	231360000	#FFDADA	1	0.625
chr1	231360001	231760000	A.2.1.1.2.2.1.1	0.656942823803967	.	231360001	231760000	#FF9191	1	0.75
chr1	231760001	231960000	B.1.1.1.2.1.2.2.2	0.396732788798133	.	231760001	231960000	#DADAFF	1	0.5
chr1	231960001	232280000	A.2.2.2.2.2.1.2.2.2	0.444574095682614	.	231960001	232280000	#FFDADA	1	0.625
chr1	232280001	232480000	A.2.1.2.2.1.1.1.2.1.2	0.586931155192532	.	232280001	232480000	#FF9191	1	0.75
chr1	232480001	232840000	A.2.1.2.2.1.1.1.2.2	0.585764294049008	.	232480001	232840000	#FF9191	1	0.75
chr1	232840001	233400000	A.2.1.1.2.2.1.2.2.1	0.65460910151692	.	232840001	233400000	#FF9191	1	0.75
chr1	233400001	233640000	A.2.1.2.2.1.1.2.2	0.581096849474912	.	233400001	233640000	#FF9191	1	0.75
chr1	233640001	233880000	A.2.1.1.2.2.1.2.2.2	0.653442240373396	.	233640001	233880000	#FF9191	1	0.75
chr1	233880001	234040000	B.1.1.2.2.2.1.1	0.343057176196033	.	233880001	234040000	#DADAFF	1	0.5
chr1	234040001	234160000	A.2.2.2.2.1.2.1.2	0.456242707117853	.	234040001	234160000	#FFDADA	1	0.625
chr1	234160001	234320000	A.2.2.2.2.2.1.2.1.1	0.448074679113186	.	234160001	234320000	#FFDADA	1	0.625
chr1	234320001	234480000	A.2.2.2.2.1.2.2.2	0.453908984830805	.	234320001	234480000	#FFDADA	1	0.625
chr1	234480001	234600000	A.1.2.2.2.2.1.2.2.1.1	0.719953325554259	.	234480001	234600000	#FF4848	1	0.875
chr1	234600001	234840000	A.1.1.2.1.2.1.1.2.1	0.925320886814469	.	234600001	234840000	#FF0000	1	1
chr1	234840001	234960000	A.1.2.2.2.2.1.2.1.2	0.721120186697783	.	234840001	234960000	#FF4848	1	0.875
chr1	234960001	235200000	A.1.1.1.2.1.2.2.2.2.1	0.964994165694282	.	234960001	235200000	#FF0000	1	1
chr1	235240001	235320000	A.1.1.1.2.1.2.2.2.2.1	0.964994165694282	.	235240001	235320000	#FF0000	1	1
chr1	235320001	235640000	A.1.1.1.2.1.1.2.2.1.2.2	0.97316219369895	.	235320001	235640000	#FF0000	1	1
chr1	235640001	236240000	A.1.1.2.2.1.1.1.1.2	0.898483080513419	.	235640001	236240000	#FF0000	1	1
chr1	236240001	236480000	A.2.2.2.1.2.2.2.1.1.1.1	0.469078179696616	.	236240001	236480000	#FFDADA	1	0.625
chr1	236480001	236760000	A.2.1.2.1.2.1.1.2.2.2	0.607934655775963	.	236480001	236760000	#FF9191	1	0.75
chr1	236760001	237080000	B.1.2.1.2.2.1.2.2	0.29171528588098	.	236760001	237080000	#9191FF	1	0.375
chr1	237080001	237360000	B.2.2.1.2.1.2.1.2	0.0618436406067678	.	237080001	237360000	#0000FF	1	0.125
chr1	237360001	237440000	B.2.1.2.2.1.2.1.2	0.138856476079347	.	237360001	237440000	#4848FF	1	0.25
chr1	237440001	237960000	B.2.1.2.2.2.2.2.2	0.115519253208868	.	237440001	237960000	#4848FF	1	0.25
chr1	237960001	238120000	B.1.1.2.1.2.2.1.2.1	0.354725787631272	.	237960001	238120000	#DADAFF	1	0.5
chr1	238120001	238320000	B.1.2.1.2.1.2.2.1.2.2.2	0.303383897316219	.	238120001	238320000	#9191FF	1	0.375
chr1	238320001	238600000	B.1.2.1.2.2.1.2.1.2.1	0.294049008168028	.	238320001	238600000	#9191FF	1	0.375
chr1	238600001	238720000	B.1.2.2.2.2.1.1.1.1	0.241540256709452	.	238600001	238720000	#9191FF	1	0.375
chr1	238720001	239040000	B.1.2.2.2.2.1.1.2.1.2	0.23803967327888	.	238720001	239040000	#9191FF	1	0.375
chr1	239040001	239320000	B.1.2.1.2.2.1.2.1.1.2	0.295215869311552	.	239040001	239320000	#9191FF	1	0.375
chr1	239320001	239600000	B.1.1.1.1.2.1.2.2.1.1.2.2	0.417736289381564	.	239320001	239600000	#DADAFF	1	0.5
chr1	239600001	239840000	A.2.2.2.1.1.1.2.1.2	0.484247374562427	.	239600001	239840000	#FFDADA	1	0.625
chr1	239840001	240040000	B.1.1.1.1.2.1.2.2.1.1.1	0.420070011668611	.	239840001	240040000	#DADAFF	1	0.5
chr1	240040001	240400000	B.1.2.1.2.1.2.2.1.2.1	0.305717619603267	.	240040001	240400000	#9191FF	1	0.375
chr1	240400001	240680000	B.1.1.2.1.1.2.2.1.1	0.372228704784131	.	240400001	240680000	#DADAFF	1	0.5
chr1	240680001	240880000	B.1.2.1.2.1.2.2.1.1.1.2.1	0.309218203033839	.	240680001	240880000	#9191FF	1	0.375
chr1	240880001	241040000	A.2.2.2.1.1.1.2.1.1	0.485414235705951	.	240880001	241040000	#FFDADA	1	0.625
chr1	241040001	241160000	B.1.1.2.1.2.2.1.1.1	0.358226371061844	.	241040001	241160000	#DADAFF	1	0.5
chr1	241160001	241440000	B.1.2.1.2.2.1.2.1.2.2	0.292882147024504	.	241160001	241440000	#9191FF	1	0.375
chr1	241440001	241640000	B.1.2.1.2.1.2.2.1.2.2.1	0.304550758459743	.	241440001	241640000	#9191FF	1	0.375
chr1	241640001	241720000	A.2.2.1.1.2.1.1.2.2	0.534422403733956	.	241640001	241720000	#FFDADA	1	0.625
chr1	241720001	241880000	A.2.1.2.1.2.1.1.2.1.1	0.611435239206534	.	241720001	241880000	#FF9191	1	0.75
chr1	241880001	242200000	A.2.2.2.1.2.2.2.1.2	0.465577596266044	.	241880001	242200000	#FFDADA	1	0.625
chr1	242200001	242480000	B.2.1.1.1.2.2.1.2.1	0.208868144690782	.	242200001	242480000	#4848FF	1	0.25
chr1	242480001	242680000	B.1.2.2.2.2.1.1.2.1.1	0.239206534422404	.	242480001	242680000	#9191FF	1	0.375
chr1	242680001	243160000	B.2.1.2.2.2.2.2.1	0.116686114352392	.	242680001	243160000	#4848FF	1	0.25
chr1	243160001	243320000	B.1.1.2.1.2.2.1.2.2.2	0.352392065344224	.	243160001	243320000	#DADAFF	1	0.5
chr1	243320001	243480000	A.2.1.2.1.2.1.1.2.1.2	0.61026837806301	.	243320001	243480000	#FF9191	1	0.75
chr1	243480001	243720000	B.1.1.2.1.1.2.1.1.1	0.37806301050175	.	243480001	243720000	#DADAFF	1	0.5
chr1	243720001	244240000	B.1.2.2.1.2.1.1.2.2	0.261376896149358	.	243720001	244240000	#9191FF	1	0.375
chr1	244240001	244480000	B.1.2.1.2.1.2.2.1.1.1.1	0.310385064177363	.	244240001	244480000	#9191FF	1	0.375
chr1	244480001	244640000	A.2.1.1.1.2.2.2.1	0.677946324387398	.	244480001	244640000	#FF9191	1	0.75
chr1	244640001	244800000	B.1.1.1.1.2.2.1.1.2	0.413068844807468	.	244640001	244800000	#DADAFF	1	0.5
chr1	244800001	244920000	A.2.2.1.1.2.1.1.2.1.1	0.536756126021004	.	244800001	244920000	#FFDADA	1	0.625
chr1	244920001	245120000	A.2.1.2.1.2.1.1.2.2.1	0.609101516919487	.	244920001	245120000	#FF9191	1	0.75
chr1	245120001	245240000	A.2.2.2.1.2.2.2.1.1.1.2	0.467911318553092	.	245120001	245240000	#FFDADA	1	0.625
chr1	245240001	245360000	B.1.1.1.1.2.2.1.1.1	0.414235705950992	.	245240001	245360000	#DADAFF	1	0.5
chr1	245360001	245560000	B.1.2.2.2.2.1.1.2.2.2	0.235705950991832	.	245360001	245560000	#9191FF	1	0.375
chr1	245560001	245760000	B.1.2.2.1.2.1.1.1.1.1	0.266044340723454	.	245560001	245760000	#9191FF	1	0.375
chr1	245760001	245880000	B.1.2.2.1.2.1.1.1.2	0.263710618436406	.	245760001	245880000	#9191FF	1	0.375
chr1	245880001	246040000	B.1.2.2.2.2.1.1.2.2.1	0.236872812135356	.	245880001	246040000	#9191FF	1	0.375
chr1	246040001	246240000	B.2.1.1.1.2.2.1.2.2	0.207701283547258	.	246040001	246240000	#4848FF	1	0.25
chr1	246240001	246360000	B.1.2.1.2.2.1.2.1.1.1	0.296382730455076	.	246240001	246360000	#9191FF	1	0.375
chr1	246360001	246680000	B.1.2.2.1.2.1.1.1.1.2	0.26487747957993	.	246360001	246680000	#9191FF	1	0.375
chr1	246680001	246840000	A.2.1.2.1.1.1.1.2.1	0.634772462077013	.	246680001	246840000	#FF9191	1	0.75
chr1	246840001	247120000	A.2.1.1.1.2.2.2.2.1	0.676779463243874	.	246840001	247120000	#FF9191	1	0.75
chr1	247120001	247320000	A.2.2.2.1.2.2.2.2.2.1	0.463243873978997	.	247120001	247320000	#FFDADA	1	0.625
chr1	247320001	247560000	B.1.1.2.1.1.2.1.1.2	0.376896149358226	.	247320001	247560000	#DADAFF	1	0.5
chr1	247560001	248120000	B.2.2.1.2.2.1.1.2.2.1	0.0513418903150525	.	247560001	248120000	#0000FF	1	0.125
chr1	248120001	248760000	B.2.2.1.2.1.2.2.2.1	0.0571761960326721	.	248120001	248760000	#0000FF	1	0.125
chr1	248760001	248920000	B.2.1.2.2.1.2.1.1.1.1	0.143523920653442	.	248760001	248920000	#4848FF	1	0.25
chr1	249040001	249080000	B.2.1.2.2.1.2.1.1.1.1	0.143523920653442	.	249040001	249080000	#4848FF	1	0.25
chr1	249080001	249240000	A.2.2.1.1.2.1.1.1.2	0.537922987164527	.	249080001	249240000	#FFDADA	1	0.625
chr2	1	80000	A.1.2.2.2.1.1.2.2	0.735033259423503	.	1	80000	#FF4848	1	0.875
chr2	80001	280000	A.1.2.2.2.2.1.1.2.2	0.723946784922395	.	80001	280000	#FF4848	1	0.875
chr2	280001	560000	A.2.1.2.2.2.1.2.2.1.2	0.570953436807095	.	280001	560000	#FF9191	1	0.75
chr2	560001	760000	A.2.1.1.2.2.1.1.2	0.636363636363636	.	560001	760000	#FF9191	1	0.75
chr2	760001	960000	B.1.1.2.2.1.1.2	0.368070953436807	.	760001	960000	#DADAFF	1	0.5
chr2	960001	1120000	B.1.1.2.1.2.2.2.1	0.372505543237251	.	960001	1120000	#DADAFF	1	0.5
chr2	1120001	1600000	B.1.1.2.1.2.2.2.2	0.37139689578714	.	1120001	1600000	#DADAFF	1	0.5
chr2	1600001	1760000	A.1.2.2.2.1.1.1.1	0.738359201773836	.	1600001	1760000	#FF4848	1	0.875
chr2	1760001	2320000	B.2.2.1.1.2.1.1.2.2	0.0942350332594235	.	1760001	2320000	#0000FF	1	0.125
chr2	2320001	2560000	B.2.2.1.2.2.1.2.1.2	0.0465631929046563	.	2320001	2560000	#0000FF	1	0.125
chr2	2560001	2840000	B.1.2.1.2.1.1.2.2.1.1	0.325942350332594	.	2560001	2840000	#9191FF	1	0.375
chr2	2840001	3120000	B.2.1.2.1.2.1.1.1.2	0.177383592017738	.	2840001	3120000	#4848FF	1	0.25
chr2	3120001	3320000	B.1.1.2.1.1.1.2.1.1	0.389135254988914	.	3120001	3320000	#DADAFF	1	0.5
chr2	3320001	3520000	A.2.1.2.2.2.1.1.2.2.1	0.57649667405765	.	3320001	3520000	#FF9191	1	0.75
chr2	3520001	3680000	A.2.1.1.2.2.2.2	0.620842572062084	.	3520001	3680000	#FF9191	1	0.75
chr2	3680001	3960000	B.1.2.1.2.1.1.2.2.1.2.1	0.324833702882483	.	3680001	3960000	#9191FF	1	0.375
chr2	3960001	4720000	B.2.2.2.1.1.2.2.1	0.0277161862527716	.	3960001	4720000	#0000FF	1	0.125
chr2	4720001	4920000	B.2.1.2.2.2.1.1.2	0.129711751662971	.	4720001	4920000	#4848FF	1	0.25
chr2	4920001	5040000	B.1.2.2.2.1.2.1.1.2	0.280487804878049	.	4920001	5040000	#9191FF	1	0.375
chr2	5120001	5400000	B.2.1.2.2.2.1.1.1	0.130820399113082	.	5120001	5400000	#4848FF	1	0.25
chr2	5400001	5640000	B.2.2.1.1.2.2.1.2.1	0.0864745011086474	.	5400001	5640000	#0000FF	1	0.125
chr2	5640001	6080000	B.2.2.1.1.2.2.2.1.1.2.2	0.0809312638580931	.	5640001	6080000	#0000FF	1	0.125
chr2	6080001	6240000	B.2.1.2.1.2.1.2.2.2.1	0.170731707317073	.	6080001	6240000	#4848FF	1	0.25
chr2	6240001	6480000	B.2.1.2.1.2.1.2.1.2	0.172949002217295	.	6240001	6480000	#4848FF	1	0.25
chr2	6480001	6960000	B.2.1.2.1.2.1.2.2.2.2	0.169623059866962	.	6480001	6960000	#4848FF	1	0.25
chr2	6960001	7200000	B.1.2.1.1.2.1.2.1.1	0.341463414634146	.	6960001	7200000	#9191FF	1	0.375
chr2	7200001	7280000	B.1.2.1.2.1.1.2.2.2	0.322616407982262	.	7200001	7280000	#9191FF	1	0.375
chr2	7280001	7360000	B.1.2.2.2.1.2.1.2.1	0.279379157427938	.	7280001	7360000	#9191FF	1	0.375
chr2	7360001	7520000	B.2.1.1.1.2.1.1.1	0.251662971175166	.	7360001	7520000	#4848FF	1	0.25
chr2	7520001	7640000	B.2.1.1.1.2.1.2.1.1	0.249445676274945	.	7520001	7640000	#4848FF	1	0.25
chr2	7640001	8120000	B.2.2.1.1.2.2.1.1.2	0.0875831485587583	.	7640001	8120000	#0000FF	1	0.125
chr2	8120001	8360000	B.2.1.2.1.2.1.2.1.1	0.174057649667406	.	8120001	8360000	#4848FF	1	0.25
chr2	8360001	8640000	B.2.1.1.1.1.1.2.1	0.259423503325942	.	8360001	8640000	#4848FF	1	0.25
chr2	8640001	8920000	A.2.2.2.2.1.1.2.2	0.470066518847007	.	8640001	8920000	#FFDADA	1	0.625
chr2	8920001	9280000	A.1.2.2.2.1.1.1.2	0.737250554323725	.	8920001	9280000	#FF4848	1	0.875
chr2	9280001	9560000	A.1.1.1.2.1.2.2	0.97450110864745	.	9280001	9560000	#FF0000	1	1
chr2	9560001	9960000	A.1.1.1.1.2.1.2.1	0.996674057649667	.	9560001	9960000	#FF0000	1	1
chr2	9960001	10120000	A.1.1.2.2.2.1.2.2.1.1	0.902439024390244	.	9960001	10120000	#FF0000	1	1
chr2	10120001	10280000	A.1.1.2.1.2.2.2.2	0.92350332594235	.	10120001	10280000	#FF0000	1	1
chr2	10280001	10480000	A.1.1.2.2.2.1.2.2.1.2	0.901330376940133	.	10280001	10480000	#FF0000	1	1
chr2	10480001	10840000	A.1.1.1.2.2.2.1.1	0.966740576496674	.	10480001	10840000	#FF0000	1	1
chr2	10840001	10960000	A.1.2.1.1.1.2.2.2.1	0.855875831485588	.	10840001	10960000	#FF4848	1	0.875
chr2	10960001	11240000	A.2.1.1.1.1.1.2.1.2	0.707317073170732	.	10960001	11240000	#FF9191	1	0.75
chr2	11240001	11560000	A.1.1.2.1.1.1.2.1.2	0.951219512195122	.	11240001	11560000	#FF0000	1	1
chr2	11560001	11960000	A.1.2.1.1.2.1.2.2.1.2	0.843680709534368	.	11560001	11960000	#FF4848	1	0.875
chr2	11960001	12280000	A.2.1.2.2.2.1.2.2.1.1.1	0.573170731707317	.	11960001	12280000	#FF9191	1	0.75
chr2	12280001	12400000	A.2.2.2.2.2.2.2.1.2	0.440133037694013	.	12280001	12400000	#FFDADA	1	0.625
chr2	12400001	12600000	A.2.1.2.2.2.1.2.2.1.1.2	0.572062084257206	.	12400001	12600000	#FF9191	1	0.75
chr2	12600001	12920000	A.2.1.1.2.1.1.1.2.1	0.662971175166297	.	12600001	12920000	#FF9191	1	0.75
chr2	12920001	13160000	A.2.2.2.2.2.2.2.1.1	0.441241685144124	.	12920001	13160000	#FFDADA	1	0.625
chr2	13160001	13880000	B.2.2.1.2.2.2.2.1.2.2	0.041019955654102	.	13160001	13880000	#0000FF	1	0.125
chr2	13880001	14360000	B.2.2.1.2.2.1.1.2	0.0498891352549889	.	13880001	14360000	#0000FF	1	0.125
chr2	14360001	14600000	B.1.2.2.1.1.1.1.1	0.30709534368071	.	14360001	14600000	#9191FF	1	0.375
chr2	14600001	14760000	A.2.2.1.2.2.1.2.2.2	0.508869179600887	.	14600001	14760000	#FFDADA	1	0.625
chr2	14760001	14960000	B.1.2.1.1.2.1.2.1.2	0.340354767184035	.	14760001	14960000	#9191FF	1	0.375
chr2	14960001	15360000	B.2.1.2.1.2.1.1.1.1	0.178492239467849	.	14960001	15360000	#4848FF	1	0.25
chr2	15360001	15680000	B.1.1.2.2.1.1.1.2	0.369179600886918	.	15360001	15680000	#DADAFF	1	0.5
chr2	15680001	16120000	A.2.2.1.2.2.1.2.1.1	0.51219512195122	.	15680001	16120000	#FFDADA	1	0.625
chr2	16120001	16280000	B.1.2.2.2.1.1.1.2	0.289356984478936	.	16120001	16280000	#9191FF	1	0.375
chr2	16320001	16480000	B.1.2.2.2.1.1.1.2	0.289356984478936	.	16320001	16480000	#9191FF	1	0.375
chr2	16480001	16800000	B.2.1.1.1.2.1.1.2	0.250554323725055	.	16480001	16800000	#4848FF	1	0.25
chr2	16800001	16920000	A.2.1.2.2.2.1.1.1	0.578713968957871	.	16800001	16920000	#FF9191	1	0.75
chr2	16920001	17120000	B.1.2.2.2.1.1.1.1	0.290465631929047	.	16920001	17120000	#9191FF	1	0.375
chr2	17120001	17400000	B.2.1.2.2.2.1.2.2	0.127494456762749	.	17120001	17400000	#4848FF	1	0.25
chr2	17400001	17680000	B.1.1.1.2.2.1.1.2.2	0.406873614190687	.	17400001	17680000	#DADAFF	1	0.5
chr2	17680001	18000000	A.1.2.2.2.2.1.2	0.722838137472284	.	17680001	18000000	#FF4848	1	0.875
chr2	18000001	18360000	B.1.2.2.1.1.1.2.2	0.303769401330377	.	18000001	18360000	#9191FF	1	0.375
chr2	18360001	18560000	B.1.1.1.2.2.1.1.1.1	0.41019955654102	.	18360001	18560000	#DADAFF	1	0.5
chr2	18560001	18800000	B.1.2.1.1.2.1.2.2	0.339246119733925	.	18560001	18800000	#9191FF	1	0.375
chr2	18800001	19160000	B.2.1.1.1.1.1.1.2	0.260532150776053	.	18800001	19160000	#4848FF	1	0.25
chr2	19160001	19480000	B.1.1.1.2.1.1.2.1	0.422394678492239	.	19160001	19480000	#DADAFF	1	0.5
chr2	19480001	19640000	B.1.1.1.2.2.1.1.2.1	0.407982261640798	.	19480001	19640000	#DADAFF	1	0.5
chr2	19640001	19840000	A.2.2.1.2.1.2.1.2	0.516629711751663	.	19640001	19840000	#FFDADA	1	0.625
chr2	19840001	20120000	A.2.1.1.2.1.1.1.1.2	0.664079822616408	.	19840001	20120000	#FF9191	1	0.75
chr2	20120001	20320000	A.1.1.2.2.1.2.1	0.913525498891353	.	20120001	20320000	#FF0000	1	1
chr2	20320001	20520000	A.1.1.2.1.1.2.1	0.9490022172949	.	20320001	20520000	#FF0000	1	1
chr2	20520001	20840000	A.1.2.1.1.2.2.2	0.829268292682927	.	20520001	20840000	#FF4848	1	0.875
chr2	20840001	21080000	B.1.1.2.1.1.1.1	0.390243902439024	.	20840001	21080000	#DADAFF	1	0.5
chr2	21080001	21280000	B.2.1.1.1.1.1.2.2	0.258314855875831	.	21080001	21280000	#4848FF	1	0.25
chr2	21280001	21680000	B.2.2.1.2.2.1.2.2	0.0454545454545455	.	21280001	21680000	#0000FF	1	0.125
chr2	21680001	21840000	B.2.2.1.1.2.1.2.1	0.0931263858093126	.	21680001	21840000	#0000FF	1	0.125
chr2	21840001	22200000	B.2.2.2.1.1.2.1.2	0.0288248337028825	.	21840001	22200000	#0000FF	1	0.125
chr2	22200001	22480000	B.2.2.1.1.2.2.2.1.1.1	0.0831485587583149	.	22200001	22480000	#0000FF	1	0.125
chr2	22480001	23040000	B.2.2.2.1.1.2.2.2	0.0266075388026608	.	22480001	23040000	#0000FF	1	0.125
chr2	23040001	23320000	B.2.2.1.1.2.1.2.2.1	0.0920177383592018	.	23040001	23320000	#0000FF	1	0.125
chr2	23320001	23560000	B.2.1.1.1.2.2.2.2.1	0.240576496674058	.	23320001	23560000	#4848FF	1	0.25
chr2	23560001	23760000	A.2.2.2.2.2.1.1.1.2.2	0.454545454545455	.	23560001	23760000	#FFDADA	1	0.625
chr2	23760001	24000000	A.2.2.1.2.2.1.2.1.2	0.511086474501109	.	23760001	24000000	#FFDADA	1	0.625
chr2	24000001	24360000	A.1.1.2.1.1.2.2.1.2	0.946784922394678	.	24000001	24360000	#FF0000	1	1
chr2	24360001	24480000	A.2.1.2.1.1.2.2.1	0.608647450110865	.	24360001	24480000	#FF9191	1	0.75
chr2	24480001	24720000	A.1.2.2.1.1.1.2.2.1	0.778270509977827	.	24480001	24720000	#FF4848	1	0.875
chr2	24720001	25000000	A.2.1.2.1.2.1.2.1.2.1	0.599778270509978	.	24720001	25000000	#FF9191	1	0.75
chr2	25000001	25440000	A.1.2.1.1.1.2.2.1.2.1	0.858093126385809	.	25000001	25440000	#FF4848	1	0.875
chr2	25440001	25800000	A.1.2.1.1.1.2.2.1.1.1	0.861419068736142	.	25440001	25800000	#FF4848	1	0.875
chr2	25800001	25960000	A.1.2.1.1.1.2.1.2.1.2.1.2	0.868070953436807	.	25800001	25960000	#FF4848	1	0.875
chr2	25960001	26200000	A.1.2.1.1.1.2.1.2.2.2.1	0.863636363636364	.	25960001	26200000	#FF4848	1	0.875
chr2	26200001	26600000	A.1.1.1.2.2.2.1.2.2.2.1	0.963414634146341	.	26200001	26600000	#FF0000	1	1
chr2	26600001	26960000	A.1.2.2.1.1.2.2.1.2	0.764966740576497	.	26600001	26960000	#FF4848	1	0.875
chr2	26960001	27040000	A.1.2.2.1.1.2.2.1.1.2	0.766075388026608	.	26960001	27040000	#FF4848	1	0.875
chr2	27040001	27200000	A.2.1.2.1.1.1.2.1	0.61529933481153	.	27040001	27200000	#FF9191	1	0.75
chr2	27200001	27400000	A.1.2.1.2.2.1.1.2.2	0.80709534368071	.	27200001	27400000	#FF4848	1	0.875
chr2	27400001	27680000	A.1.1.2.2.2.1.2.1.2	0.903547671840355	.	27400001	27680000	#FF0000	1	1
chr2	27680001	27880000	A.1.2.1.2.2.1.1.2.1	0.80820399113082	.	27680001	27880000	#FF4848	1	0.875
chr2	27880001	28480000	A.1.1.1.2.2.2.1.2.1	0.965631929046563	.	27880001	28480000	#FF0000	1	1
chr2	28480001	28680000	A.1.2.1.1.1.2.1.2.2.1	0.864745011086475	.	28480001	28680000	#FF4848	1	0.875
chr2	28680001	28800000	A.1.2.2.1.2.1.2.1	0.753880266075388	.	28680001	28800000	#FF4848	1	0.875
chr2	28800001	29000000	A.1.1.2.2.2.2.2.2.1	0.891352549889135	.	28800001	29000000	#FF0000	1	1
chr2	29000001	29160000	A.1.2.1.1.1.2.1.2.2.2.2	0.862527716186253	.	29000001	29160000	#FF4848	1	0.875
chr2	29160001	29440000	A.1.2.1.1.1.2.1.2.1.2.2.1	0.866962305986696	.	29160001	29440000	#FF4848	1	0.875
chr2	29440001	29960000	B.1.1.1.1.1.1.1.2	0.43569844789357	.	29440001	29960000	#DADAFF	1	0.5
chr2	29960001	30320000	A.2.2.2.1.2.2.2	0.475609756097561	.	29960001	30320000	#FFDADA	1	0.625
chr2	30320001	30480000	A.2.1.1.1.2.2.2.1	0.668514412416851	.	30320001	30480000	#FF9191	1	0.75
chr2	30480001	30640000	A.2.2.1.1.1.1.2.2.1.2	0.547671840354767	.	30480001	30640000	#FFDADA	1	0.625
chr2	30640001	30840000	A.2.1.2.1.2.1.2.1.1.2.1	0.6019955654102	.	30640001	30840000	#FF9191	1	0.75
chr2	30840001	30920000	A.2.2.2.1.1.1.2.2.2	0.491130820399113	.	30840001	30920000	#FFDADA	1	0.625
chr2	30920001	31120000	B.1.1.1.1.2.1.2	0.430155210643016	.	30920001	31120000	#DADAFF	1	0.5
chr2	31120001	31360000	A.2.2.2.1.1.1.2.1	0.493348115299335	.	31120001	31360000	#FFDADA	1	0.625
chr2	31360001	31720000	A.1.2.2.1.2.2.1.2.1	0.747228381374723	.	31360001	31720000	#FF4848	1	0.875
chr2	31720001	32080000	A.2.2.2.1.2.2.1.2.2	0.476718403547672	.	31720001	32080000	#FFDADA	1	0.625
chr2	32080001	32560000	A.1.1.2.1.2.2.1.2.1.1.1	0.929046563192905	.	32080001	32560000	#FF0000	1	1
chr2	32560001	32760000	A.1.2.1.1.1.2.1.1.2	0.872505543237251	.	32560001	32760000	#FF4848	1	0.875
chr2	32760001	33040000	A.1.2.2.1.1.1.2.2.2	0.777161862527716	.	32760001	33040000	#FF4848	1	0.875
chr2	33040001	33240000	A.2.2.1.1.1.1.1.2.2	0.554323725055432	.	33040001	33240000	#FFDADA	1	0.625
chr2	33240001	33320000	A.2.2.1.1.1.1.1.2.1	0.555432372505543	.	33240001	33320000	#FFDADA	1	0.625
chr2	33320001	33520000	A.2.2.2.1.2.1.2	0.482261640798226	.	33320001	33520000	#FFDADA	1	0.625
chr2	33520001	33680000	B.1.1.1.1.2.1.1	0.431263858093126	.	33520001	33680000	#DADAFF	1	0.5
chr2	33680001	33840000	A.2.2.2.2.1.1.1.2	0.473392461197339	.	33680001	33840000	#FFDADA	1	0.625
chr2	33840001	34200000	B.1.2.1.2.1.2.2.2	0.319290465631929	.	33840001	34200000	#9191FF	1	0.375
chr2	34200001	34400000	B.1.2.1.1.2.1.1.1	0.343680709534368	.	34200001	34400000	#9191FF	1	0.375
chr2	34400001	34800000	B.1.2.2.1.1.2.1.1	0.302660753880266	.	34400001	34800000	#9191FF	1	0.375
chr2	34800001	35200000	B.1.2.2.2.1.2.2.2.2	0.273835920177384	.	34800001	35200000	#9191FF	1	0.375
chr2	35200001	35440000	B.1.2.1.2.1.2.1	0.321507760532151	.	35200001	35440000	#9191FF	1	0.375
chr2	35440001	35560000	B.1.1.2.1.2.1.2.2	0.378048780487805	.	35440001	35560000	#DADAFF	1	0.5
chr2	35560001	35680000	B.1.1.2.1.2.1.2.1	0.379157427937916	.	35560001	35680000	#DADAFF	1	0.5
chr2	35680001	35840000	B.1.1.2.1.2.1.1	0.380266075388027	.	35680001	35840000	#DADAFF	1	0.5
chr2	35840001	36080000	B.1.2.1.1.2.1.1.2	0.342572062084257	.	35840001	36080000	#9191FF	1	0.375
chr2	36080001	36560000	B.1.2.1.2.1.2.2.1	0.32039911308204	.	36080001	36560000	#9191FF	1	0.375
chr2	36560001	36840000	A.1.2.1.2.1.2.1.1.1	0.818181818181818	.	36560001	36840000	#FF4848	1	0.875
chr2	36840001	37080000	A.2.1.2.1.2.1.2.1.1.1	0.60310421286031	.	36840001	37080000	#FF9191	1	0.75
chr2	37080001	37320000	A.1.1.2.2.2.1.2.2.2.1	0.900221729490022	.	37080001	37320000	#FF0000	1	1
chr2	37320001	37560000	A.1.1.1.2.2.2.2.1.2.2	0.958980044345898	.	37320001	37560000	#FF0000	1	1
chr2	37560001	37760000	A.2.1.1.1.1.1.2.1.1.2	0.708425720620843	.	37560001	37760000	#FF9191	1	0.75
chr2	37760001	38040000	A.1.1.2.2.2.2.1.1.2	0.89689578713969	.	37760001	38040000	#FF0000	1	1
chr2	38040001	38320000	A.1.2.2.1.2.2.1.2.2	0.746119733924612	.	38040001	38320000	#FF4848	1	0.875
chr2	38320001	38520000	A.1.2.1.1.1.2.2.1.1.2.1	0.860310421286031	.	38320001	38520000	#FF4848	1	0.875
chr2	38520001	38800000	A.1.1.2.1.2.1.1.2.2.2	0.940133037694013	.	38520001	38800000	#FF0000	1	1
chr2	38800001	39040000	A.1.1.2.1.2.2.1.2.1.1.2	0.927937915742794	.	38800001	39040000	#FF0000	1	1
chr2	39040001	39360000	A.1.1.2.2.1.2.2	0.912416851441242	.	39040001	39360000	#FF0000	1	1
chr2	39360001	39520000	A.2.1.1.2.1.1.2.2.1	0.659645232815965	.	39360001	39520000	#FF9191	1	0.75
chr2	39520001	39720000	A.1.2.2.2.1.1.2.1	0.736141906873614	.	39520001	39720000	#FF4848	1	0.875
chr2	39720001	40040000	A.2.2.1.2.1.2.1.1	0.517738359201774	.	39720001	40040000	#FFDADA	1	0.625
chr2	40040001	40480000	B.2.1.2.1.2.2.2.2.2	0.162971175166297	.	40040001	40480000	#4848FF	1	0.25
chr2	40480001	40720000	B.1.1.2.2.1.1.1.1	0.370288248337029	.	40480001	40720000	#DADAFF	1	0.5
chr2	40720001	41040000	B.2.1.2.1.2.1.1.2.2	0.175166297117517	.	40720001	41040000	#4848FF	1	0.25
chr2	41040001	41120000	B.1.2.2.2.1.2.1.2.2.1	0.278270509977827	.	41040001	41120000	#9191FF	1	0.375
chr2	41120001	41400000	B.2.2.1.2.2.2.2.1.2.1	0.0421286031042129	.	41120001	41400000	#0000FF	1	0.125
chr2	41400001	41520000	B.2.1.2.2.2.2.1	0.126385809312639	.	41400001	41520000	#4848FF	1	0.25
chr2	41520001	42040000	B.2.2.1.2.2.2.1	0.0443458980044346	.	41520001	42040000	#0000FF	1	0.125
chr2	42040001	42320000	A.2.2.2.2.2.1.1.1.1	0.456762749445676	.	42040001	42320000	#FFDADA	1	0.625
chr2	42320001	42520000	A.2.1.1.2.1.1.1.1.1	0.665188470066519	.	42320001	42520000	#FF9191	1	0.75
chr2	42520001	42760000	A.1.2.2.2.2.1.1.1	0.726164079822616	.	42520001	42760000	#FF4848	1	0.875
chr2	42760001	43040000	A.1.2.1.1.2.1.2.2.2	0.842572062084257	.	42760001	43040000	#FF4848	1	0.875
chr2	43040001	43200000	A.1.2.1.1.1.2.2.2.2.1	0.854767184035477	.	43040001	43200000	#FF4848	1	0.875
chr2	43200001	43480000	A.1.1.1.2.1.1.1.1.2	0.988913525498891	.	43200001	43480000	#FF0000	1	1
chr2	43480001	43680000	A.1.2.1.2.2.1.2.1.2.2.2	0.801552106430155	.	43480001	43680000	#FF4848	1	0.875
chr2	43680001	43840000	A.1.2.1.2.2.1.2.2.2	0.798226164079823	.	43680001	43840000	#FF4848	1	0.875
chr2	43840001	44080000	A.1.2.2.1.2.2.1.1.1	0.750554323725055	.	43840001	44080000	#FF4848	1	0.875
chr2	44080001	44240000	A.1.2.1.1.1.2.1.1.1.1	0.874722838137472	.	44080001	44240000	#FF4848	1	0.875
chr2	44240001	44440000	A.1.2.1.2.2.1.2.1.1	0.805986696230599	.	44240001	44440000	#FF4848	1	0.875
chr2	44440001	44680000	A.1.2.2.1.1.1.2.1.2	0.779379157427938	.	44440001	44680000	#FF4848	1	0.875
chr2	44680001	44880000	A.2.2.1.1.1.1.1.1.2	0.556541019955654	.	44680001	44880000	#FFDADA	1	0.625
chr2	44880001	45160000	A.2.2.2.1.2.2.1.1.2	0.478935698447894	.	44880001	45160000	#FFDADA	1	0.625
chr2	45160001	45480000	A.2.1.2.1.1.1.1.2.2	0.616407982261641	.	45160001	45480000	#FF9191	1	0.75
chr2	45480001	45800000	A.2.1.1.1.2.2.2.2.1	0.667405764966741	.	45480001	45800000	#FF9191	1	0.75
chr2	45800001	45920000	A.1.2.1.2.2.1.2.1.2.2.1	0.802660753880266	.	45800001	45920000	#FF4848	1	0.875
chr2	45920001	46160000	A.1.2.1.2.2.2.2.2	0.788248337028825	.	45920001	46160000	#FF4848	1	0.875
chr2	46160001	46320000	A.1.2.2.1.1.1.2.1.1	0.780487804878049	.	46160001	46320000	#FF4848	1	0.875
chr2	46320001	46640000	A.1.1.2.1.2.2.1.2.2	0.925720620842572	.	46320001	46640000	#FF0000	1	1
chr2	46640001	46920000	A.1.2.1.1.1.2.2.1.1.2.2	0.85920177383592	.	46640001	46920000	#FF4848	1	0.875
chr2	46920001	47240000	A.1.1.1.2.2.2.2.1.2.1	0.960088691796009	.	46920001	47240000	#FF0000	1	1
chr2	47240001	47640000	A.1.1.1.2.1.1.1.2	0.98780487804878	.	47240001	47640000	#FF0000	1	1
chr2	47640001	48120000	A.1.2.1.2.1.2.2.2.1	0.813747228381375	.	47640001	48120000	#FF4848	1	0.875
chr2	48120001	48480000	A.2.2.2.2.1.1.1.1	0.47450110864745	.	48120001	48480000	#FFDADA	1	0.625
chr2	48480001	48760000	A.2.1.1.2.1.1.1.2.2	0.661862527716186	.	48480001	48760000	#FF9191	1	0.75
chr2	48760001	49280000	B.2.1.2.1.2.2.2.2.1	0.164079822616408	.	48760001	49280000	#4848FF	1	0.25
chr2	49280001	49600000	B.2.2.2.1.1.2.1.1.2	0.0299334811529933	.	49280001	49600000	#0000FF	1	0.125
chr2	49600001	49880000	B.2.2.1.2.2.1.2.1.1.2	0.0476718403547672	.	49600001	49880000	#0000FF	1	0.125
chr2	49880001	50120000	B.2.2.1.2.2.1.2.1.1.1	0.0487804878048781	.	49880001	50120000	#0000FF	1	0.125
chr2	50120001	50360000	B.2.1.2.2.2.2.2.2	0.123059866962306	.	50120001	50360000	#4848FF	1	0.25
chr2	50360001	50440000	B.2.1.1.1.2.1.2.1.2	0.248337028824834	.	50360001	50440000	#4848FF	1	0.25
chr2	50440001	50680000	B.2.2.1.1.2.1.1.1.1	0.0975609756097561	.	50440001	50680000	#0000FF	1	0.125
chr2	50680001	50880000	B.1.2.2.1.1.1.1.2	0.305986696230599	.	50680001	50880000	#9191FF	1	0.375
chr2	50880001	51280000	B.2.1.1.1.1.1.1.1	0.261640798226164	.	50880001	51280000	#4848FF	1	0.25
chr2	51280001	51480000	B.2.1.1.1.2.1.2.2.1	0.247228381374723	.	51280001	51480000	#4848FF	1	0.25
chr2	51480001	51880000	B.2.1.1.1.1.2.1.1.1.1	0.257206208425721	.	51480001	51880000	#4848FF	1	0.25
chr2	51880001	52000000	B.1.2.2.1.1.2.1.2	0.301552106430155	.	51880001	52000000	#9191FF	1	0.375
chr2	52000001	52760000	B.1.2.2.2.1.2.2.2.1	0.274944567627494	.	52000001	52760000	#9191FF	1	0.375
chr2	52760001	53040000	B.2.1.1.1.1.2.1.1.1.2	0.25609756097561	.	52760001	53040000	#4848FF	1	0.25
chr2	53040001	53480000	B.1.1.2.2.1.2.1.1	0.366962305986696	.	53040001	53480000	#DADAFF	1	0.5
chr2	53480001	53960000	A.2.2.1.2.2.1.1.1	0.514412416851441	.	53480001	53960000	#FFDADA	1	0.625
chr2	53960001	54200000	A.1.2.1.1.2.1.1.2.1	0.849223946784922	.	53960001	54200000	#FF4848	1	0.875
chr2	54200001	54360000	A.2.1.1.2.1.1.2.2.2	0.658536585365854	.	54200001	54360000	#FF9191	1	0.75
chr2	54360001	54760000	A.2.1.2.2.1.1.2	0.585365853658537	.	54360001	54760000	#FF9191	1	0.75
chr2	54760001	54880000	A.1.2.1.2.1.2.1.1.2	0.817073170731707	.	54760001	54880000	#FF4848	1	0.875
chr2	54880001	55160000	A.1.2.1.2.1.2.2.2.2	0.812638580931264	.	54880001	55160000	#FF4848	1	0.875
chr2	55160001	55320000	A.1.2.1.1.2.1.1.1.1	0.852549889135255	.	55160001	55320000	#FF4848	1	0.875
chr2	55320001	55520000	A.1.2.1.1.2.1.1.1.2.1	0.851441241685144	.	55320001	55520000	#FF4848	1	0.875
chr2	55520001	55880000	A.1.2.1.1.2.1.1.2.2	0.848115299334812	.	55520001	55880000	#FF4848	1	0.875
chr2	55880001	56200000	A.2.1.2.2.1.2.1	0.584257206208426	.	55880001	56200000	#FF9191	1	0.75
chr2	56200001	56480000	B.1.2.2.2.1.1.2.2.2.1	0.286031042128603	.	56200001	56480000	#9191FF	1	0.375
chr2	56480001	56720000	B.2.1.2.1.2.2.1.1.2	0.167405764966741	.	56480001	56720000	#4848FF	1	0.25
chr2	56720001	56960000	B.2.2.1.1.2.2.1.2.2.2	0.0842572062084257	.	56720001	56960000	#0000FF	1	0.125
chr2	56960001	57040000	B.2.1.1.1.1.2.2	0.252771618625277	.	56960001	57040000	#4848FF	1	0.25
chr2	57040001	57320000	B.2.2.1.1.2.2.2.1.1.2.1	0.082039911308204	.	57040001	57320000	#0000FF	1	0.125
chr2	57320001	57520000	B.2.1.2.2.2.1.2.1	0.12860310421286	.	57320001	57520000	#4848FF	1	0.25
chr2	57520001	57760000	B.2.1.1.1.1.2.1.2	0.253880266075388	.	57520001	57760000	#4848FF	1	0.25
chr2	57760001	57920000	B.2.1.2.1.2.2.1.2	0.16629711751663	.	57760001	57920000	#4848FF	1	0.25
chr2	57920001	58080000	B.1.2.2.2.1.2.1.2.2.2	0.277161862527716	.	57920001	58080000	#9191FF	1	0.375
chr2	58080001	58280000	B.1.2.1.2.1.1.1.2.2.2	0.328159645232816	.	58080001	58280000	#9191FF	1	0.375
chr2	58280001	58480000	A.2.1.2.2.2.1.1.2.1	0.577605321507761	.	58280001	58480000	#FF9191	1	0.75
chr2	58480001	58800000	B.1.2.2.2.1.1.2.2.2.2.2.2	0.282705099778271	.	58480001	58800000	#9191FF	1	0.375
chr2	58800001	58920000	B.1.1.2.1.1.1.2.1.2	0.388026607538803	.	58800001	58920000	#DADAFF	1	0.5
chr2	58920001	59440000	B.2.2.1.2.2.2.2.2	0.0399113082039911	.	58920001	59440000	#0000FF	1	0.125
chr2	59440001	59600000	B.2.1.1.1.2.2.1.1	0.245011086474501	.	59440001	59600000	#4848FF	1	0.25
chr2	59600001	59840000	B.2.2.1.1.2.1.2.2.2.1	0.0909090909090909	.	59600001	59840000	#0000FF	1	0.125
chr2	59840001	60400000	B.2.2.1.1.2.1.1.2.1	0.0953436807095344	.	59840001	60400000	#0000FF	1	0.125
chr2	60400001	60640000	A.2.2.1.2.2.1.2.2.1	0.509977827050998	.	60400001	60640000	#FFDADA	1	0.625
chr2	60640001	60760000	A.2.1.2.2.2.1.1.2.2.2	0.575388026607539	.	60640001	60760000	#FF9191	1	0.75
chr2	60760001	60920000	A.2.2.2.2.2.1.1.2	0.453436807095344	.	60760001	60920000	#FFDADA	1	0.625
chr2	60920001	61360000	A.1.1.2.1.1.2.2.1.1	0.947893569844789	.	60920001	61360000	#FF0000	1	1
chr2	61360001	61760000	A.1.1.1.2.1.1.1.1.1	0.990022172949002	.	61360001	61760000	#FF0000	1	1
chr2	61760001	62200000	A.1.1.2.1.2.2.1.2.1.2	0.926829268292683	.	61760001	62200000	#FF0000	1	1
chr2	62200001	62360000	A.2.2.1.1.1.1.1.1.1	0.557649667405765	.	62200001	62360000	#FFDADA	1	0.625
chr2	62360001	62600000	A.1.2.2.1.2.2.1.1.2.1	0.749445676274945	.	62360001	62600000	#FF4848	1	0.875
chr2	62600001	62720000	A.2.1.2.1.1.2.2.2	0.607538802660754	.	62600001	62720000	#FF9191	1	0.75
chr2	62720001	63040000	A.1.2.1.1.2.1.1.1.2.2	0.850332594235033	.	62720001	63040000	#FF4848	1	0.875
chr2	63040001	63320000	A.2.1.2.2.2.1.2.1	0.574279379157428	.	63040001	63320000	#FF9191	1	0.75
chr2	63320001	63760000	B.1.2.2.2.1.2.2.1	0.276053215077605	.	63320001	63760000	#9191FF	1	0.375
chr2	63760001	64080000	A.2.1.1.2.1.1.2.1	0.660753880266075	.	63760001	64080000	#FF9191	1	0.75
chr2	64080001	64240000	A.1.2.2.1.2.2.1.1.2.2	0.748337028824834	.	64080001	64240000	#FF4848	1	0.875
chr2	64240001	64520000	A.1.2.1.1.1.2.1.2.1.1.1	0.87139689578714	.	64240001	64520000	#FF4848	1	0.875
chr2	64520001	64760000	A.1.2.1.2.2.1.2.1.2.1.1	0.804878048780488	.	64520001	64760000	#FF4848	1	0.875
chr2	64760001	64880000	A.1.2.1.2.2.1.2.2.1.2	0.799334811529933	.	64760001	64880000	#FF4848	1	0.875
chr2	64880001	65080000	A.1.1.2.1.2.2.2.1	0.924611973392461	.	64880001	65080000	#FF0000	1	1
chr2	65080001	65520000	A.1.1.2.1.2.1.1.2.2.1	0.941241685144124	.	65080001	65520000	#FF0000	1	1
chr2	65520001	65680000	A.1.2.1.1.1.2.1.2.1.2.2.2	0.865853658536585	.	65520001	65680000	#FF4848	1	0.875
chr2	65680001	65840000	A.2.1.1.1.1.2.1.2.1.2	0.697339246119734	.	65680001	65840000	#FF9191	1	0.75
chr2	65840001	66400000	A.2.2.2.1.2.2.1.1.1.2	0.480044345898004	.	65840001	66400000	#FFDADA	1	0.625
chr2	66400001	66600000	B.1.1.1.1.1.1.2	0.434589800443459	.	66400001	66600000	#DADAFF	1	0.5
chr2	66600001	66800000	A.2.1.1.1.1.2.1.2.2	0.696230598669623	.	66600001	66800000	#FF9191	1	0.75
chr2	66800001	67160000	A.2.2.1.1.1.1.2.2.1.1	0.548780487804878	.	66800001	67160000	#FFDADA	1	0.625
chr2	67160001	67440000	A.2.2.2.1.1.1.2.2.1	0.492239467849224	.	67160001	67440000	#FFDADA	1	0.625
chr2	67440001	67720000	A.1.2.1.2.2.1.2.1.2.1.2	0.803769401330377	.	67440001	67720000	#FF4848	1	0.875
chr2	67720001	68080000	A.2.2.2.1.2.2.1.1.1.1	0.481152993348115	.	67720001	68080000	#FFDADA	1	0.625
chr2	68080001	68360000	A.2.1.1.1.1.2.1.2.1.1.2	0.698447893569845	.	68080001	68360000	#FF9191	1	0.75
chr2	68360001	68520000	A.1.2.1.1.1.2.1.2.1.1.2	0.870288248337029	.	68360001	68520000	#FF4848	1	0.875
chr2	68520001	68760000	A.2.2.1.1.1.1.2.1.1.1.2	0.552106430155211	.	68520001	68760000	#FFDADA	1	0.625
chr2	68760001	68960000	A.2.2.2.1.2.2.1.2.1	0.477827050997783	.	68760001	68960000	#FFDADA	1	0.625
chr2	68960001	69120000	A.2.1.2.1.2.2.1.1.2.2	0.593126385809313	.	68960001	69120000	#FF9191	1	0.75
chr2	69120001	69280000	A.2.2.1.1.1.1.2.1.1.2	0.5509977827051	.	69120001	69280000	#FFDADA	1	0.625
chr2	69280001	69560000	A.2.1.1.1.2.2.2.2.2	0.66629711751663	.	69280001	69560000	#FF9191	1	0.75
chr2	69560001	69960000	A.1.1.2.1.2.2.1.1.2	0.930155210643016	.	69560001	69960000	#FF0000	1	1
chr2	69960001	70160000	A.1.1.2.2.2.2.2.2.2	0.890243902439024	.	69960001	70160000	#FF0000	1	1
chr2	70160001	70560000	A.1.1.1.2.2.2.1.2.2.2.2	0.962305986696231	.	70160001	70560000	#FF0000	1	1
chr2	70560001	70840000	A.1.1.2.2.2.1.2.1.1	0.904656319290466	.	70560001	70840000	#FF0000	1	1
chr2	70840001	71200000	A.2.1.1.1.2.2.1.1.1	0.678492239467849	.	70840001	71200000	#FF9191	1	0.75
chr2	71200001	71360000	A.1.2.2.1.1.2.1.1.1	0.776053215077605	.	71200001	71360000	#FF4848	1	0.875
chr2	71360001	71560000	A.1.2.2.1.1.2.2.1.1.1.1	0.768292682926829	.	71360001	71560000	#FF4848	1	0.875
chr2	71560001	71720000	A.1.2.1.1.1.2.1.2.1.2.1.1	0.869179600886918	.	71560001	71720000	#FF4848	1	0.875
chr2	71720001	71880000	A.2.1.2.1.2.2.1.1.2.1.2	0.594235033259424	.	71720001	71880000	#FF9191	1	0.75
chr2	71880001	72240000	A.2.1.1.1.1.1.2.1.1.1	0.709534368070953	.	71880001	72240000	#FF9191	1	0.75
chr2	72240001	72400000	A.2.1.1.1.1.2.1.1.2	0.700665188470067	.	72240001	72400000	#FF9191	1	0.75
chr2	72400001	72760000	A.2.1.2.1.2.1.2.1.2.2	0.598669623059867	.	72400001	72760000	#FF9191	1	0.75
chr2	72760001	72960000	A.2.1.2.1.1.1.1.2.1	0.617516629711752	.	72760001	72960000	#FF9191	1	0.75
chr2	72960001	73520000	A.1.1.2.1.2.2.1.1.1	0.931263858093126	.	72960001	73520000	#FF0000	1	1
chr2	73520001	73720000	A.2.2.1.1.1.1.2.1.1.1.1	0.553215077605322	.	73520001	73720000	#FFDADA	1	0.625
chr2	73720001	73960000	A.2.2.1.1.1.1.2.1.2	0.549889135254989	.	73720001	73960000	#FFDADA	1	0.625
chr2	73960001	74120000	A.1.2.1.2.2.1.2.2.1.1	0.800443458980044	.	73960001	74120000	#FF4848	1	0.875
chr2	74120001	74440000	A.1.1.1.2.2.2.1.2.2.1	0.964523281596452	.	74120001	74440000	#FF0000	1	1
chr2	74440001	74600000	A.1.2.2.1.1.2.2.1.1.1.2	0.767184035476718	.	74440001	74600000	#FF4848	1	0.875
chr2	74600001	74800000	A.1.1.1.2.2.2.2.2	0.957871396895787	.	74600001	74800000	#FF0000	1	1
chr2	74800001	75240000	A.1.2.1.1.2.1.2.2.1.1	0.844789356984479	.	74800001	75240000	#FF4848	1	0.875
chr2	75240001	75720000	B.1.2.1.2.1.1.2.1	0.327050997782705	.	75240001	75720000	#9191FF	1	0.375
chr2	75720001	75960000	A.2.1.2.2.2.1.2.2.2	0.569844789356984	.	75720001	75960000	#FF9191	1	0.75
chr2	75960001	76280000	B.2.1.2.1.2.1.1.2.1	0.176274944567627	.	75960001	76280000	#4848FF	1	0.25
chr2	76280001	76440000	B.2.1.1.1.2.2.2.2.2	0.239467849223947	.	76280001	76440000	#4848FF	1	0.25
chr2	76440001	76600000	B.1.2.2.2.1.1.2.1	0.288248337028825	.	76440001	76600000	#9191FF	1	0.375
chr2	76600001	76880000	B.2.1.1.1.2.2.1.2.1	0.24390243902439	.	76600001	76880000	#4848FF	1	0.25
chr2	76880001	77160000	B.2.1.2.2.2.2.2.1.2	0.124168514412417	.	76880001	77160000	#4848FF	1	0.25
chr2	77160001	77480000	B.1.1.2.2.1.2.1.2.1	0.365853658536585	.	77160001	77480000	#DADAFF	1	0.5
chr2	77480001	77920000	B.1.2.1.2.1.1.1.1	0.331485587583149	.	77480001	77920000	#9191FF	1	0.375
chr2	77920001	78120000	B.1.1.1.2.1.1.1.2.1	0.424611973392461	.	77920001	78120000	#DADAFF	1	0.5
chr2	78120001	78440000	B.1.1.2.2.1.2.1.2.2	0.364745011086475	.	78120001	78440000	#DADAFF	1	0.5
chr2	78440001	78640000	B.1.2.2.1.1.2.2.2	0.299334811529933	.	78440001	78640000	#9191FF	1	0.375
chr2	78640001	79080000	B.1.2.2.1.1.2.2.1	0.300443458980044	.	78640001	79080000	#9191FF	1	0.375
chr2	79080001	79280000	B.1.2.2.2.1.2.1.1.1	0.28159645232816	.	79080001	79280000	#9191FF	1	0.375
chr2	79280001	79520000	B.2.2.1.1.2.2.2.2	0.0787139689578714	.	79280001	79520000	#0000FF	1	0.125
chr2	79520001	79680000	B.2.2.1.1.2.2.1.2.2.1	0.0853658536585366	.	79520001	79680000	#0000FF	1	0.125
chr2	79680001	80120000	B.2.2.1.2.2.2.2.1.1	0.0432372505543237	.	79680001	80120000	#0000FF	1	0.125
chr2	80120001	80360000	B.1.2.1.2.1.1.2.2.1.2.2	0.323725055432373	.	80120001	80360000	#9191FF	1	0.375
chr2	80360001	80480000	B.2.1.1.1.2.2.2.1	0.241685144124169	.	80360001	80480000	#4848FF	1	0.25
chr2	80480001	80680000	B.2.1.2.1.2.2.1.1.1	0.168514412416851	.	80480001	80680000	#4848FF	1	0.25
chr2	80680001	80800000	B.1.2.1.2.1.1.1.2.2.1	0.329268292682927	.	80680001	80800000	#9191FF	1	0.375
chr2	80800001	81200000	B.2.2.2.1.1.2.1.1.1	0.0310421286031042	.	80800001	81200000	#0000FF	1	0.125
chr2	81200001	81440000	B.2.2.1.1.2.1.2.2.2.2	0.08980044345898	.	81200001	81440000	#0000FF	1	0.125
chr2	81440001	81680000	B.2.1.1.1.2.1.2.2.2	0.246119733924612	.	81440001	81680000	#4848FF	1	0.25
chr2	81680001	81840000	B.1.1.2.1.1.1.2.2	0.386917960088692	.	81680001	81840000	#DADAFF	1	0.5
chr2	81840001	81920000	A.2.2.2.2.2.2.1.1.1	0.445676274944568	.	81840001	81920000	#FFDADA	1	0.625
chr2	81920001	82120000	B.1.1.2.2.1.2.2	0.363636363636364	.	81920001	82120000	#DADAFF	1	0.5
chr2	82120001	82480000	B.2.1.1.1.1.2.1.1.2	0.254988913525499	.	82120001	82480000	#4848FF	1	0.25
chr2	82480001	82800000	B.2.2.1.1.2.2.1.1.1	0.0886917960088692	.	82480001	82800000	#0000FF	1	0.125
chr2	82800001	83200000	B.2.1.1.1.2.2.1.2.2	0.242793791574279	.	82800001	83200000	#4848FF	1	0.25
chr2	83200001	83360000	B.1.1.1.2.2.1.1.1.2	0.409090909090909	.	83200001	83360000	#DADAFF	1	0.5
chr2	83360001	83680000	B.2.1.2.2.2.2.2.1.1	0.125277161862528	.	83360001	83680000	#4848FF	1	0.25
chr2	83680001	84040000	B.2.2.1.2.2.1.1.1	0.0509977827050998	.	83680001	84040000	#0000FF	1	0.125
chr2	84040001	84320000	B.1.2.2.2.1.1.2.2.2.2.2.1	0.283813747228381	.	84040001	84320000	#9191FF	1	0.375
chr2	84320001	84440000	B.2.1.2.1.2.1.2.2.1	0.171840354767184	.	84320001	84440000	#4848FF	1	0.25
chr2	84440001	84640000	B.1.2.2.2.1.1.2.2.2.2.1	0.284922394678492	.	84440001	84640000	#9191FF	1	0.375
chr2	84640001	84760000	A.2.2.2.2.2.1.1.1.2.1	0.455654101995565	.	84640001	84760000	#FFDADA	1	0.625
chr2	84760001	85120000	B.1.2.2.2.1.1.2.2.1	0.287139689578714	.	84760001	85120000	#9191FF	1	0.375
chr2	85120001	85320000	A.1.1.2.1.1.2.2.2	0.945676274944568	.	85120001	85320000	#FF0000	1	1
chr2	85320001	85520000	A.1.2.2.2.2.1.1.2.1	0.725055432372506	.	85320001	85520000	#FF4848	1	0.875
chr2	85520001	85840000	A.1.1.1.1.2.1.2.2	0.995565410199557	.	85520001	85840000	#FF0000	1	1
chr2	85840001	86120000	A.1.1.1.2.2.2.2.1.1	0.96119733924612	.	85840001	86120000	#FF0000	1	1
chr2	86120001	86280000	A.1.2.1.1.1.2.1.1.1.2	0.873614190687361	.	86120001	86280000	#FF4848	1	0.875
chr2	86280001	86440000	A.1.1.2.2.2.1.2.2.2.2	0.899113082039911	.	86280001	86440000	#FF0000	1	1
chr2	86440001	86800000	A.1.2.1.1.1.2.2.1.2.2	0.856984478935698	.	86440001	86800000	#FF4848	1	0.875
chr2	86800001	87040000	A.1.2.1.2.1.2.1.2	0.815964523281596	.	86800001	87040000	#FF4848	1	0.875
chr2	87040001	87160000	A.2.1.2.1.2.1.2.1.1.2.2	0.600886917960089	.	87040001	87160000	#FF9191	1	0.75
chr2	87280001	87320000	A.2.1.2.1.2.1.2.1.1.2.2	0.600886917960089	.	87280001	87320000	#FF9191	1	0.75
chr2	87400001	87560000	A.2.1.2.1.2.1.2.2	0.597560975609756	.	87400001	87560000	#FF9191	1	0.75
chr2	87760001	88000000	A.2.1.1.1.1.2.1.1.1	0.701773835920177	.	87760001	88000000	#FF9191	1	0.75
chr2	88200001	88240000	A.2.1.1.2.2.1.1.1	0.637472283813747	.	88200001	88240000	#FF9191	1	0.75
chr2	88280001	88560000	A.2.1.1.2.2.1.1.1	0.637472283813747	.	88280001	88560000	#FF9191	1	0.75
chr2	88560001	88800000	A.2.2.1.2.2.1.1.2	0.51330376940133	.	88560001	88800000	#FFDADA	1	0.625
chr2	88800001	89000000	A.1.2.1.2.1.2.2.1	0.814855875831486	.	88800001	89000000	#FF4848	1	0.875
chr2	89000001	89120000	A.2.2.1.2.1.2.2	0.515521064301552	.	89000001	89120000	#FFDADA	1	0.625
chr2	89120001	89280000	B.1.2.2.1.1.1.2.1	0.304878048780488	.	89120001	89280000	#9191FF	1	0.375
chr2	89280001	89560000	B.2.1.2.1.2.2.2.1	0.165188470066519	.	89280001	89560000	#4848FF	1	0.25
chr2	89800001	89920000	B.2.2.1.1.2.2.2.1.2	0.0798226164079823	.	89800001	89920000	#0000FF	1	0.125
chr2	89960001	90080000	B.2.2.1.1.2.2.2.1.2	0.0798226164079823	.	89960001	90080000	#0000FF	1	0.125
chr2	90080001	90280000	B.2.2.1.1.2.1.1.1.2	0.0964523281596452	.	90080001	90280000	#0000FF	1	0.125
chr2	90360001	90480000	B.2.2.1.1.2.1.1.1.2	0.0964523281596452	.	90360001	90480000	#0000FF	1	0.125
chr2	91640001	91920000	B.1.2.1.2.1.1.1.2.1	0.330376940133038	.	91640001	91920000	#9191FF	1	0.375
chr2	91920001	92200000	B.1.2.1.1.1.1.2.1	0.353658536585366	.	91920001	92200000	#9191FF	1	0.375
chr2	92240001	92360000	B.1.2.1.1.1.1.2.1	0.353658536585366	.	92240001	92360000	#9191FF	1	0.375
chr2	95320001	95520000	B.2.1.2.1.1.2.1.1.1.1	0.187361419068736	.	95320001	95520000	#4848FF	1	0.25
chr2	95520001	95640000	B.1.1.1.2.2.1.2.2.1	0.402439024390244	.	95520001	95640000	#DADAFF	1	0.5
chr2	95640001	96080000	A.1.1.1.2.1.1.2.1.2	0.984478935698448	.	95640001	96080000	#FF0000	1	1
chr2	96160001	96280000	A.2.2.1.1.2.1.2.2.2	0.532150776053215	.	96160001	96280000	#FFDADA	1	0.625
chr2	96320001	96360000	A.2.2.1.1.2.1.2.2.2	0.532150776053215	.	96320001	96360000	#FFDADA	1	0.625
chr2	96360001	96680000	A.1.1.2.2.2.2.1.1.1	0.8980044345898	.	96360001	96680000	#FF0000	1	1
chr2	96720001	97040000	A.1.1.2.2.2.2.1.1.1	0.8980044345898	.	96720001	97040000	#FF0000	1	1
chr2	97040001	97160000	A.1.2.2.1.1.2.1.1.2	0.774944567627494	.	97040001	97160000	#FF4848	1	0.875
chr2	97160001	97640000	A.1.1.1.1.2.1.1.1	0.998891352549889	.	97160001	97640000	#FF0000	1	1
chr2	97640001	97840000	A.2.1.1.1.2.2.1.2.2.2.1	0.670731707317073	.	97640001	97840000	#FF9191	1	0.75
chr2	97840001	97920000	A.1.2.2.1.2.1.1.1.1.2	0.759423503325942	.	97840001	97920000	#FF4848	1	0.875
chr2	98000001	98040000	A.1.2.2.1.2.1.1.1.1.2	0.759423503325942	.	98000001	98040000	#FF4848	1	0.875
chr2	98160001	98200000	A.1.2.2.1.2.1.1.1.1.2	0.759423503325942	.	98160001	98200000	#FF4848	1	0.875
chr2	98240001	98440000	A.1.2.2.1.2.1.1.1.1.2	0.759423503325942	.	98240001	98440000	#FF4848	1	0.875
chr2	98440001	98640000	A.1.2.1.2.2.2.1.2.2.2	0.792682926829268	.	98440001	98640000	#FF4848	1	0.875
chr2	98640001	98800000	A.2.1.1.1.2.2.1.2.1.2.1	0.675166297117517	.	98640001	98800000	#FF9191	1	0.75
chr2	98800001	99040000	A.2.2.1.1.1.1.2.2.2	0.546563192904656	.	98800001	99040000	#FFDADA	1	0.625
chr2	99040001	99200000	A.1.2.2.1.1.2.2.2.2	0.762749445676275	.	99040001	99200000	#FF4848	1	0.875
chr2	99200001	99560000	A.1.2.1.2.2.2.2.1.1.2	0.790465631929047	.	99200001	99560000	#FF4848	1	0.875
chr2	99560001	99800000	A.2.1.1.1.2.2.1.2.1.1	0.676274944567627	.	99560001	99800000	#FF9191	1	0.75
chr2	99800001	99960000	A.2.1.2.1.1.2.1.1.2.1	0.611973392461197	.	99800001	99960000	#FF9191	1	0.75
chr2	99960001	100120000	A.1.1.2.1.2.1.2.2.1.1	0.93569844789357	.	99960001	100120000	#FF0000	1	1
chr2	100120001	100640000	A.2.2.2.1.1.2.2.1	0.485587583148559	.	100120001	100640000	#FFDADA	1	0.625
chr2	100640001	101160000	B.1.1.1.1.1.1.1.1	0.436807095343681	.	100640001	101160000	#DADAFF	1	0.5
chr2	101160001	101320000	A.2.1.2.1.1.2.1.1.2.2	0.610864745011086	.	101160001	101320000	#FF9191	1	0.75
chr2	101320001	101640000	A.1.2.1.1.1.1.1.2.2	0.883592017738359	.	101320001	101640000	#FF4848	1	0.875
chr2	101640001	101760000	A.1.1.2.1.2.1.2.1.2.1	0.937915742793792	.	101640001	101760000	#FF0000	1	1
chr2	101760001	102000000	A.1.1.1.2.1.1.2.1.1.2	0.985587583148559	.	101760001	102000000	#FF0000	1	1
chr2	102000001	102320000	A.1.2.1.2.1.1.2.1.1	0.824833702882483	.	102000001	102320000	#FF4848	1	0.875
chr2	102320001	102480000	A.1.1.2.2.1.1.2.1.2.1.2	0.917960088691796	.	102320001	102480000	#FF0000	1	1
chr2	102480001	102880000	A.2.1.1.2.1.2.1.1	0.657427937915743	.	102480001	102880000	#FF9191	1	0.75
chr2	102880001	103160000	B.1.1.1.2.1.1.2.2.1.1	0.421286031042129	.	102880001	103160000	#DADAFF	1	0.5
chr2	103160001	103360000	A.2.2.2.2.2.1.2.1.2.1	0.451219512195122	.	103160001	103360000	#FFDADA	1	0.625
chr2	103360001	103600000	B.2.1.2.1.1.2.2.2.2	0.17960088691796	.	103360001	103600000	#4848FF	1	0.25
chr2	103600001	103720000	B.2.2.1.1.1.2.2.2.2	0.098669623059867	.	103600001	103720000	#0000FF	1	0.125
chr2	103720001	103960000	B.2.2.1.2.1.1.2.1.2.2	0.0676274944567627	.	103720001	103960000	#0000FF	1	0.125
chr2	103960001	104120000	B.2.1.2.2.1.2.1.1.2	0.143015521064302	.	103960001	104120000	#4848FF	1	0.25
chr2	104120001	104320000	B.2.2.1.1.1.2.1.1	0.106430155210643	.	104120001	104320000	#0000FF	1	0.125
chr2	104320001	104720000	B.2.2.1.1.1.1.1.2	0.116407982261641	.	104320001	104720000	#0000FF	1	0.125
chr2	104720001	104960000	B.2.2.1.2.1.2.1.2.1.2	0.057649667405765	.	104720001	104960000	#0000FF	1	0.125
chr2	104960001	105440000	B.2.2.1.2.1.1.2.2.2	0.0643015521064302	.	104960001	105440000	#0000FF	1	0.125
chr2	105440001	105640000	B.2.1.1.2.1.2.2.1.1	0.221729490022173	.	105440001	105640000	#4848FF	1	0.25
chr2	105640001	105920000	A.2.2.2.2.1.1.2.1.1	0.472283813747228	.	105640001	105920000	#FFDADA	1	0.625
chr2	105920001	106160000	A.1.1.2.2.1.1.1	0.922394678492239	.	105920001	106160000	#FF0000	1	1
chr2	106160001	106360000	A.2.2.2.2.2.1.2.1.2.2	0.450110864745011	.	106160001	106360000	#FFDADA	1	0.625
chr2	106360001	106520000	A.1.2.2.2.2.2.2.2.1.2	0.715077605321508	.	106360001	106520000	#FF4848	1	0.875
chr2	106520001	106720000	B.1.1.1.2.2.1.2.1.1.2	0.404656319290466	.	106520001	106720000	#DADAFF	1	0.5
chr2	106720001	106840000	A.2.1.2.2.1.2.2.1.2	0.582039911308204	.	106720001	106840000	#FF9191	1	0.75
chr2	106840001	107000000	B.1.2.2.2.2.2.1.1	0.267184035476718	.	106840001	107000000	#9191FF	1	0.375
chr2	107000001	107040000	B.1.2.1.1.1.1.1.2.1	0.355875831485588	.	107000001	107040000	#9191FF	1	0.375
chr2	107080001	107200000	B.1.2.1.1.1.1.1.2.1	0.355875831485588	.	107080001	107200000	#9191FF	1	0.375
chr2	107200001	107800000	B.2.2.2.2.1.2.2	0.00332594235033259	.	107200001	107800000	#0000FF	1	0.125
chr2	107800001	108160000	B.2.2.2.1.2.2.2.2.2	0.00886917960088692	.	107800001	108160000	#0000FF	1	0.125
chr2	108160001	108440000	B.2.1.1.2.1.2.1.1.1.2	0.226164079822616	.	108160001	108440000	#4848FF	1	0.25
chr2	108480001	108560000	B.2.1.1.2.1.2.1.1.1.2	0.226164079822616	.	108480001	108560000	#4848FF	1	0.25
chr2	108560001	108920000	B.2.2.1.1.1.2.1.2	0.105321507760532	.	108560001	108920000	#0000FF	1	0.125
chr2	108920001	109120000	A.2.1.1.2.1.2.2.1.1.2	0.651884700665188	.	108920001	109120000	#FF9191	1	0.75
chr2	109120001	109360000	A.1.2.1.1.2.2.1.2.1.1.1	0.839246119733925	.	109120001	109360000	#FF4848	1	0.875
chr2	109360001	109640000	A.1.1.2.1.1.1.2.1.1	0.952328159645233	.	109360001	109640000	#FF0000	1	1
chr2	109640001	109800000	A.2.1.1.1.2.1.1.2.1.2	0.681818181818182	.	109640001	109800000	#FF9191	1	0.75
chr2	109800001	110120000	A.1.2.2.1.2.2.2.1.1	0.745011086474501	.	109800001	110120000	#FF4848	1	0.875
chr2	110240001	110280000	A.1.2.2.1.2.2.2.1.1	0.745011086474501	.	110240001	110280000	#FF4848	1	0.875
chr2	110280001	110520000	A.1.1.2.1.2.1.2.1.1	0.939024390243902	.	110280001	110520000	#FF0000	1	1
chr2	110840001	110920000	A.1.2.1.1.1.2.2.2.2.2	0.853658536585366	.	110840001	110920000	#FF4848	1	0.875
chr2	110920001	111000000	A.1.2.2.1.1.1.1.2.1.2	0.782705099778271	.	110920001	111000000	#FF4848	1	0.875
chr2	111360001	111440000	A.1.2.2.1.1.1.1.2.1.2	0.782705099778271	.	111360001	111440000	#FF4848	1	0.875
chr2	111440001	111840000	A.2.1.2.1.2.2.2.2.1	0.58980044345898	.	111440001	111840000	#FF9191	1	0.75
chr2	111840001	112040000	A.1.2.2.1.1.2.1.2.2	0.76940133037694	.	111840001	112040000	#FF4848	1	0.875
chr2	112040001	112200000	A.2.1.1.1.1.2.1.2.1.1.1	0.699556541019956	.	112040001	112200000	#FF9191	1	0.75
chr2	112200001	112360000	A.1.2.2.1.2.1.2.2.2	0.751662971175166	.	112200001	112360000	#FF4848	1	0.875
chr2	112360001	112600000	A.1.2.1.1.1.1.2.1.2	0.880266075388027	.	112360001	112600000	#FF4848	1	0.875
chr2	112600001	112840000	A.1.1.2.1.2.1.2.2.2.1	0.933481152993348	.	112600001	112840000	#FF0000	1	1
chr2	112840001	113080000	A.1.2.1.1.1.1.1.1.1.1	0.889135254988914	.	112840001	113080000	#FF4848	1	0.875
chr2	113080001	113120000	A.1.2.2.1.2.1.1.1.1.1.1	0.761640798226164	.	113080001	113120000	#FF4848	1	0.875
chr2	113160001	113240000	A.1.2.2.1.2.1.1.1.1.1.1	0.761640798226164	.	113160001	113240000	#FF4848	1	0.875
chr2	113240001	113680000	A.1.1.1.1.1	1	.	113240001	113680000	#FF0000	1	1
chr2	113680001	113920000	A.1.1.2.1.2.1.2.1.2.2	0.936807095343681	.	113680001	113920000	#FF0000	1	1
chr2	113920001	114240000	A.1.1.2.1.1.1.2.2	0.950110864745011	.	113920001	114240000	#FF0000	1	1
chr2	114240001	114480000	A.2.1.1.2.1.2.2.2.1.1.1	0.648558758314856	.	114240001	114480000	#FF9191	1	0.75
chr2	114480001	114720000	A.1.2.2.2.1.2.1.1	0.733924611973392	.	114480001	114720000	#FF4848	1	0.875
chr2	114720001	115440000	B.2.2.2.1.2.2.1	0.016629711751663	.	114720001	115440000	#0000FF	1	0.125
chr2	115440001	115840000	B.2.2.2.1.2.2.2.2.1	0.00997782705099778	.	115440001	115840000	#0000FF	1	0.125
chr2	115840001	116040000	B.2.1.2.2.1.2.2.2.1	0.134146341463415	.	115840001	116040000	#4848FF	1	0.25
chr2	116040001	116320000	B.2.2.1.1.1.2.2.1.2.1	0.10310421286031	.	116040001	116320000	#0000FF	1	0.125
chr2	116320001	117000000	B.2.2.1.2.1.1.2.2.1.1	0.0665188470066519	.	116320001	117000000	#0000FF	1	0.125
chr2	117000001	117160000	B.2.1.2.1.1.2.2.1	0.181818181818182	.	117000001	117160000	#4848FF	1	0.25
chr2	117160001	117400000	B.2.1.1.2.1.2.1.2.1	0.223946784922395	.	117160001	117400000	#4848FF	1	0.25
chr2	117400001	117600000	B.1.1.1.2.2.1.2.1.1.1	0.405764966740576	.	117400001	117600000	#DADAFF	1	0.5
chr2	117600001	117840000	B.2.1.1.2.1.2.2.2.2.2	0.217294900221729	.	117600001	117840000	#4848FF	1	0.25
chr2	117840001	118120000	B.2.1.2.1.1.2.2.2.1	0.180709534368071	.	117840001	118120000	#4848FF	1	0.25
chr2	118120001	118320000	B.2.1.2.1.1.2.1.1.2.2	0.184035476718404	.	118120001	118320000	#4848FF	1	0.25
chr2	118320001	118560000	B.2.1.2.1.1.2.1.1.1.2	0.186252771618625	.	118320001	118560000	#4848FF	1	0.25
chr2	118560001	118720000	A.2.1.2.2.2.2.2.2	0.558758314855876	.	118560001	118720000	#FF9191	1	0.75
chr2	118720001	118960000	A.1.2.1.1.2.2.1.1.1	0.841463414634146	.	118720001	118960000	#FF4848	1	0.875
chr2	118960001	119280000	A.2.1.2.2.2.2.2.1.2	0.559866962305987	.	118960001	119280000	#FF9191	1	0.75
chr2	119280001	119400000	B.1.1.1.1.1.2.1	0.433481152993348	.	119280001	119400000	#DADAFF	1	0.5
chr2	119400001	119640000	A.2.1.2.1.1.2.1.2	0.609756097560976	.	119400001	119640000	#FF9191	1	0.75
chr2	119640001	119920000	A.2.1.1.1.2.1.1.2.1.1.1	0.684035476718404	.	119640001	119920000	#FF9191	1	0.75
chr2	119920001	120160000	A.1.2.1.1.2.1.2.1.2	0.84589800443459	.	119920001	120160000	#FF4848	1	0.875
chr2	120160001	120280000	A.1.2.2.1.2.2.2.1.2	0.74390243902439	.	120160001	120280000	#FF4848	1	0.875
chr2	120280001	120440000	A.2.1.1.1.2.1.1.2.1.1.2	0.682926829268293	.	120280001	120440000	#FF9191	1	0.75
chr2	120440001	120600000	A.1.2.1.1.1.1.1.1.1.2.1	0.888026607538803	.	120440001	120600000	#FF4848	1	0.875
chr2	120600001	120960000	A.1.2.1.1.1.1.1.1.1.2.2	0.886917960088692	.	120600001	120960000	#FF4848	1	0.875
chr2	120960001	121080000	A.1.1.2.2.2.1.1.2.2	0.905764966740576	.	120960001	121080000	#FF0000	1	1
chr2	121080001	121200000	A.2.1.1.1.1.1.2.2.1.2.1	0.70509977827051	.	121080001	121200000	#FF9191	1	0.75
chr2	121200001	121400000	A.1.1.2.2.2.2.1.2.2	0.894678492239468	.	121200001	121400000	#FF0000	1	1
chr2	121400001	121480000	A.2.1.1.1.2.1.2	0.67960088691796	.	121400001	121480000	#FF9191	1	0.75
chr2	121480001	121760000	A.1.2.1.1.1.1.1.2.1	0.88470066518847	.	121480001	121760000	#FF4848	1	0.875
chr2	121760001	121880000	A.2.1.1.1.1.2.2.2	0.687361419068736	.	121760001	121880000	#FF9191	1	0.75
chr2	121880001	122280000	A.1.1.1.1.2.2.2.1	0.992239467849224	.	121880001	122280000	#FF0000	1	1
chr2	122280001	122520000	A.1.1.1.2.1.2.1.2.1	0.977827050997783	.	122280001	122520000	#FF0000	1	1
chr2	122520001	122760000	A.2.1.1.2.2.1.2.2.2.2	0.629711751662971	.	122520001	122760000	#FF9191	1	0.75
chr2	122760001	122920000	A.2.2.2.2.2.2.2.2.1	0.439024390243902	.	122760001	122920000	#FFDADA	1	0.625
chr2	122920001	123200000	A.2.1.1.2.1.2.1.2.1.1	0.656319290465632	.	122920001	123200000	#FF9191	1	0.75
chr2	123200001	123760000	A.2.2.1.2.2.2.1.1.1	0.507760532150776	.	123200001	123760000	#FFDADA	1	0.625
chr2	123760001	124200000	B.1.1.1.2.1.1.1.2.2	0.42350332594235	.	123760001	124200000	#DADAFF	1	0.5
chr2	124200001	124520000	A.2.2.1.2.1.1.2.2	0.518847006651885	.	124200001	124520000	#FFDADA	1	0.625
chr2	124520001	124800000	A.2.2.1.2.2.2.1.2.1.1	0.505543237250554	.	124520001	124800000	#FFDADA	1	0.625
chr2	124800001	125120000	B.1.2.1.1.1.1.2.2	0.352549889135255	.	124800001	125120000	#9191FF	1	0.375
chr2	125120001	125360000	B.2.1.2.1.1.2.1.1.2.1	0.185144124168514	.	125120001	125360000	#4848FF	1	0.25
chr2	125360001	125480000	B.2.1.2.2.1.1.2.1.2.1.2	0.156319290465632	.	125360001	125480000	#4848FF	1	0.25
chr2	125480001	125760000	B.1.2.2.2.2.2.1.2	0.266075388026608	.	125480001	125760000	#9191FF	1	0.375
chr2	125760001	126240000	B.2.1.1.2.1.2.1.2.2	0.222838137472284	.	125760001	126240000	#4848FF	1	0.25
chr2	126240001	126560000	B.2.2.1.1.1.2.2.1.2.2.1	0.1019955654102	.	126240001	126560000	#0000FF	1	0.125
chr2	126560001	127000000	B.2.2.2.2.1.2.1	0.00443458980044346	.	126560001	127000000	#0000FF	1	0.125
chr2	127000001	127400000	B.2.2.2.1.2.1.2.2	0.0177383592017738	.	127000001	127400000	#0000FF	1	0.125
chr2	127400001	127800000	B.2.1.1.2.1.2.2.1.2	0.220620842572062	.	127400001	127800000	#4848FF	1	0.25
chr2	127800001	128040000	A.1.2.1.1.2.2.1.2.2.1	0.831485587583149	.	127800001	128040000	#FF4848	1	0.875
chr2	128040001	128440000	A.1.1.1.2.1.1.2.1.1.1	0.98669623059867	.	128040001	128440000	#FF0000	1	1
chr2	128440001	128640000	A.1.1.1.2.1.1.2.2.2.1	0.982261640798226	.	128440001	128640000	#FF0000	1	1
chr2	128640001	128920000	A.1.1.1.2.1.1.2.2.2.2	0.981152993348115	.	128640001	128920000	#FF0000	1	1
chr2	128920001	129080000	A.1.2.1.2.1.1.1.1.1	0.828159645232816	.	128920001	129080000	#FF4848	1	0.875
chr2	129080001	129480000	A.2.1.2.1.2.1.1.2.2	0.604212860310421	.	129080001	129480000	#FF9191	1	0.75
chr2	129480001	129600000	A.2.1.1.1.2.1.1.1.1	0.686252771618625	.	129480001	129600000	#FF9191	1	0.75
chr2	129600001	129720000	A.2.2.1.1.2.1.1.1.2.2	0.539911308203991	.	129600001	129720000	#FFDADA	1	0.625
chr2	129720001	130040000	A.2.1.1.1.1.1.2.2.1.2.2	0.703991130820399	.	129720001	130040000	#FF9191	1	0.75
chr2	130040001	130200000	B.1.1.2.1.2.2.1.1	0.376940133037694	.	130040001	130200000	#DADAFF	1	0.5
chr2	130200001	130400000	B.1.2.1.1.2.2.1.2	0.337028824833703	.	130200001	130400000	#9191FF	1	0.375
chr2	130400001	130720000	A.2.2.1.1.2.1.2.2.1	0.533259423503326	.	130400001	130720000	#FFDADA	1	0.625
chr2	130720001	130840000	B.1.1.1.1.2.2.1.2	0.427937915742794	.	130720001	130840000	#DADAFF	1	0.5
chr2	130880001	131160000	A.1.2.1.2.1.1.1.1.2	0.827050997782705	.	130880001	131160000	#FF4848	1	0.875
chr2	131360001	131400000	A.2.2.1.1.1.2.2.2	0.543237250554324	.	131360001	131400000	#FFDADA	1	0.625
chr2	131440001	131560000	A.2.2.1.1.1.2.2.2	0.543237250554324	.	131440001	131560000	#FFDADA	1	0.625
chr2	131560001	131880000	A.1.1.1.2.1.2.1.1.1	0.980044345898004	.	131560001	131880000	#FF0000	1	1
chr2	131880001	132000000	B.1.1.1.2.1.1.2.2.2	0.419068736141907	.	131880001	132000000	#DADAFF	1	0.5
chr2	132040001	132320000	B.1.1.1.2.1.1.2.2.2	0.419068736141907	.	132040001	132320000	#DADAFF	1	0.5
chr2	132320001	132600000	B.1.2.1.1.1.1.1.1	0.356984478935698	.	132320001	132600000	#9191FF	1	0.375
chr2	132600001	132960000	B.2.2.1.2.1.1.1.1.1.2	0.0764966740576497	.	132600001	132960000	#0000FF	1	0.125
chr2	132960001	133080000	B.1.2.1.2.2.1.2.1.2	0.314855875831486	.	132960001	133080000	#9191FF	1	0.375
chr2	133080001	133200000	A.2.2.2.2.2.1.2.1.1	0.452328159645233	.	133080001	133200000	#FFDADA	1	0.625
chr2	133200001	133480000	B.2.1.2.1.1.2.1.2	0.182926829268293	.	133200001	133480000	#4848FF	1	0.25
chr2	133480001	133880000	B.2.2.2.2.1.1.2	0.00554323725055432	.	133480001	133880000	#0000FF	1	0.125
chr2	133880001	134120000	B.2.2.1.1.1.2.2.2.1	0.0997782705099778	.	133880001	134120000	#0000FF	1	0.125
chr2	134120001	134400000	B.1.2.2.1.2.2.2	0.291574279379157	.	134120001	134400000	#9191FF	1	0.375
chr2	134400001	134520000	B.2.1.1.2.2.2.1.1.2.1	0.209534368070953	.	134400001	134520000	#4848FF	1	0.25
chr2	134520001	134880000	B.2.1.2.2.1.1.1.1	0.161862527716186	.	134520001	134880000	#4848FF	1	0.25
chr2	134880001	135000000	A.2.1.1.2.1.2.2.1.1.1	0.652993348115299	.	134880001	135000000	#FF9191	1	0.75
chr2	135000001	135120000	B.1.1.1.2.2.1.2.2.2	0.401330376940133	.	135000001	135120000	#DADAFF	1	0.5
chr2	135120001	135240000	A.2.2.1.2.2.2.1.2.2	0.503325942350333	.	135120001	135240000	#FFDADA	1	0.625
chr2	135240001	135800000	B.1.1.1.2.1.1.2.2.1.2	0.420177383592018	.	135240001	135800000	#DADAFF	1	0.5
chr2	135800001	135920000	A.1.2.1.1.2.2.1.2.2.2	0.830376940133038	.	135800001	135920000	#FF4848	1	0.875
chr2	135920001	136240000	B.1.1.1.2.2.1.2.1.2	0.403547671840355	.	135920001	136240000	#DADAFF	1	0.5
chr2	136240001	136760000	A.1.2.2.2.1.2.1.2.1.1	0.732815964523282	.	136240001	136760000	#FF4848	1	0.875
chr2	136760001	137200000	B.2.1.2.2.1.2.1.1.1	0.144124168514412	.	136760001	137200000	#4848FF	1	0.25
chr2	137200001	137360000	B.2.2.1.2.1.1.1.1.1.1	0.0776053215077605	.	137200001	137360000	#0000FF	1	0.125
chr2	137360001	137680000	B.2.2.2.1.2.2.2.1.1	0.0155210643015521	.	137360001	137680000	#0000FF	1	0.125
chr2	137680001	137920000	B.2.1.1.2.1.2.1.1.1.1	0.227272727272727	.	137680001	137920000	#4848FF	1	0.25
chr2	137920001	138200000	A.2.2.2.2.2.1.2.2.2	0.446784922394678	.	137920001	138200000	#FFDADA	1	0.625
chr2	138200001	138600000	B.2.2.1.2.1.1.2.2.1.2	0.065410199556541	.	138200001	138600000	#0000FF	1	0.125
chr2	138600001	138720000	B.1.2.1.2.2.2.2.1	0.310421286031042	.	138600001	138720000	#9191FF	1	0.375
chr2	138720001	138920000	A.2.2.1.2.2.2.2.2.2	0.495565410199557	.	138720001	138920000	#FFDADA	1	0.625
chr2	138920001	139120000	B.1.1.2.1.1.2.2.2	0.381374722838137	.	138920001	139120000	#DADAFF	1	0.5
chr2	139120001	139400000	A.1.2.2.2.2.2.2.1.2.2.1	0.71840354767184	.	139120001	139400000	#FF4848	1	0.875
chr2	139400001	139600000	B.1.1.2.2.2.1.1.1	0.362527716186253	.	139400001	139600000	#DADAFF	1	0.5
chr2	139600001	140160000	B.2.2.2.1.1.1.2.1.2.1	0.0354767184035477	.	139600001	140160000	#0000FF	1	0.125
chr2	140160001	140480000	B.2.2.2.1.2.1.2.1.1.2	0.0199556541019956	.	140160001	140480000	#0000FF	1	0.125
chr2	140480001	140800000	B.2.2.2.1.2.1.1.1.1	0.0254988913525499	.	140480001	140800000	#0000FF	1	0.125
chr2	140800001	140920000	B.2.1.2.2.1.1.2.1.2.2.1	0.155210643015521	.	140800001	140920000	#4848FF	1	0.25
chr2	140920001	141000000	B.2.1.1.2.2.2.1.1.2.2	0.208425720620843	.	140920001	141000000	#4848FF	1	0.25
chr2	141000001	141440000	B.2.1.1.2.1.2.1.1.2	0.225055432372506	.	141000001	141440000	#4848FF	1	0.25
chr2	141440001	141680000	B.1.2.2.2.2.1.1.1	0.272727272727273	.	141440001	141680000	#9191FF	1	0.375
chr2	141680001	141880000	B.2.1.2.1.1.1.2.1.1.1.1	0.195121951219512	.	141680001	141880000	#4848FF	1	0.25
chr2	141880001	142160000	B.2.2.2.1.1.1.2.2.1	0.0332594235033259	.	141880001	142160000	#0000FF	1	0.125
chr2	142160001	142520000	B.2.2.2.1.2.1.2.1.2	0.0188470066518847	.	142160001	142520000	#0000FF	1	0.125
chr2	142520001	142640000	B.2.2.1.1.1.1.1.1.2.1.1	0.119733924611973	.	142520001	142640000	#0000FF	1	0.125
chr2	142640001	142960000	B.2.2.1.1.1.2.2.1.2.2.2	0.100886917960089	.	142640001	142960000	#0000FF	1	0.125
chr2	142960001	143440000	B.2.2.2.2.1.1.1.2	0.00665188470066519	.	142960001	143440000	#0000FF	1	0.125
chr2	143440001	143600000	B.2.1.1.2.2.1.2.1.2	0.212860310421286	.	143440001	143600000	#4848FF	1	0.25
chr2	143600001	143760000	A.2.2.2.2.2.1.2.2.1.1	0.4490022172949	.	143600001	143760000	#FFDADA	1	0.625
chr2	143760001	144120000	B.2.2.1.2.1.1.1.2.1.2	0.0731707317073171	.	143760001	144120000	#0000FF	1	0.125
chr2	144120001	144320000	B.1.2.1.2.2.2.2.2.2	0.30820399113082	.	144120001	144320000	#9191FF	1	0.375
chr2	144320001	144800000	B.1.2.2.1.2.2.1.2	0.292682926829268	.	144320001	144800000	#9191FF	1	0.375
chr2	144800001	145000000	A.2.2.2.2.2.2.1.1.2.2	0.443458980044346	.	144800001	145000000	#FFDADA	1	0.625
chr2	145000001	145160000	A.2.1.2.2.2.2.1.1.2.2	0.56430155210643	.	145000001	145160000	#FF9191	1	0.75
chr2	145160001	145320000	A.2.2.2.2.1.2.2.2.2.1	0.458980044345898	.	145160001	145320000	#FFDADA	1	0.625
chr2	145320001	145480000	A.2.1.2.2.2.2.1.2.1	0.563192904656319	.	145320001	145480000	#FF9191	1	0.75
chr2	145480001	145720000	A.2.2.2.2.2.2.1.1.2.1	0.444567627494457	.	145480001	145720000	#FFDADA	1	0.625
chr2	145720001	145880000	A.2.2.1.2.2.2.1.2.1.2	0.504434589800443	.	145720001	145880000	#FFDADA	1	0.625
chr2	145880001	146160000	A.2.2.2.2.2.1.2.2.1.2	0.447893569844789	.	145880001	146160000	#FFDADA	1	0.625
chr2	146160001	146320000	B.1.2.1.1.1.1.1.2.2	0.354767184035477	.	146160001	146320000	#9191FF	1	0.375
chr2	146320001	146560000	B.1.1.2.2.2.1.2	0.35920177383592	.	146320001	146560000	#DADAFF	1	0.5
chr2	146560001	146800000	B.2.1.1.2.2.1.2.1.1	0.213968957871397	.	146560001	146800000	#4848FF	1	0.25
chr2	146800001	147040000	B.2.2.1.2.1.2.1.2.1.1	0.0587583148558758	.	146800001	147040000	#0000FF	1	0.125
chr2	147040001	147480000	B.2.2.1.1.1.1.1.1.1.2	0.120842572062084	.	147040001	147480000	#0000FF	1	0.125
chr2	147480001	147880000	B.1.1.1.2.2.2.1.1.1	0.400221729490022	.	147480001	147880000	#DADAFF	1	0.5
chr2	147880001	148000000	B.1.2.1.2.2.1.2.1.1	0.315964523281596	.	147880001	148000000	#9191FF	1	0.375
chr2	148000001	148680000	B.2.1.1.2.1.2.2.2.2.1	0.21840354767184	.	148000001	148680000	#4848FF	1	0.25
chr2	148680001	149040000	A.2.1.2.2.2.2.1.1.2.1.2	0.565410199556541	.	148680001	149040000	#FF9191	1	0.75
chr2	149040001	149360000	B.1.2.1.2.2.1.1.2	0.317073170731707	.	149040001	149360000	#9191FF	1	0.375
chr2	149360001	149680000	A.2.1.1.2.2.1.2.1.1	0.635254988913525	.	149360001	149680000	#FF9191	1	0.75
chr2	149680001	149720000	B.1.1.2.1.2.2.1.2.1	0.375831485587583	.	149680001	149720000	#DADAFF	1	0.5
chr2	149760001	149840000	B.1.1.2.1.2.2.1.2.1	0.375831485587583	.	149760001	149840000	#DADAFF	1	0.5
chr2	149840001	150080000	A.2.1.2.2.1.1.1.1	0.587583148558758	.	149840001	150080000	#FF9191	1	0.75
chr2	150080001	150240000	A.2.2.2.2.1.2.1.1.1	0.468957871396896	.	150080001	150240000	#FFDADA	1	0.625
chr2	150240001	150400000	A.2.2.2.2.1.2.1.1.2	0.467849223946785	.	150240001	150400000	#FFDADA	1	0.625
chr2	150400001	150760000	A.2.2.1.2.2.2.1.1.2	0.506651884700665	.	150400001	150760000	#FFDADA	1	0.625
chr2	150760001	151040000	A.2.1.1.2.1.2.1.2.2	0.65410199556541	.	150760001	151040000	#FF9191	1	0.75
chr2	151040001	151280000	A.2.1.1.2.2.1.2.1.2.2	0.633037694013304	.	151040001	151280000	#FF9191	1	0.75
chr2	151280001	151440000	A.1.2.1.2.1.1.2.2.2.2	0.819290465631929	.	151280001	151440000	#FF4848	1	0.875
chr2	151440001	151920000	A.2.2.2.1.1.1.1	0.494456762749446	.	151440001	151920000	#FFDADA	1	0.625
chr2	151920001	152080000	B.1.1.2.1.2.2.1.2.2.1	0.374722838137472	.	151920001	152080000	#DADAFF	1	0.5
chr2	152080001	152360000	A.1.2.1.2.1.1.2.1.2.2	0.822616407982262	.	152080001	152360000	#FF4848	1	0.875
chr2	152360001	152600000	B.1.1.2.1.2.2.1.2.2.2	0.373614190687361	.	152360001	152600000	#DADAFF	1	0.5
chr2	152600001	152800000	A.2.1.1.2.1.2.2.1.2.2	0.649667405764967	.	152600001	152800000	#FF9191	1	0.75
chr2	152800001	152960000	A.2.2.1.2.1.1.1.2.2.1.2.2	0.522172949002217	.	152800001	152960000	#FFDADA	1	0.625
chr2	152960001	153200000	A.1.2.2.2.2.2.2.1.1	0.720620842572062	.	152960001	153200000	#FF4848	1	0.875
chr2	153200001	153360000	A.1.2.1.1.2.2.1.2.1.1.2.2.2	0.834811529933481	.	153200001	153360000	#FF4848	1	0.875
chr2	153360001	153600000	A.1.2.1.1.2.2.1.2.1.2.2	0.832594235033259	.	153360001	153600000	#FF4848	1	0.875
chr2	153600001	154000000	B.2.1.2.2.1.1.1.2.2	0.159645232815965	.	153600001	154000000	#4848FF	1	0.25
chr2	154000001	154240000	B.2.2.2.1.2.1.2.1.1.1	0.0210643015521064	.	154000001	154240000	#0000FF	1	0.125
chr2	154240001	154400000	B.2.1.2.1.1.1.2.1.2	0.189578713968958	.	154240001	154400000	#4848FF	1	0.25
chr2	154400001	154680000	B.2.2.2.1.2.2.2.1.2.1.1	0.0144124168514412	.	154400001	154680000	#0000FF	1	0.125
chr2	154680001	154960000	B.2.2.2.1.1.1.2.2.2	0.0321507760532151	.	154680001	154960000	#0000FF	1	0.125
chr2	154960001	155200000	B.2.2.1.2.1.1.1.2.1.1	0.0742793791574279	.	154960001	155200000	#0000FF	1	0.125
chr2	155200001	155320000	B.2.1.2.2.1.1.2.1.2.2.2	0.15410199556541	.	155200001	155320000	#4848FF	1	0.25
chr2	155320001	155560000	B.2.2.2.1.2.2.2.1.2.1.2	0.0133037694013304	.	155320001	155560000	#0000FF	1	0.125
chr2	155560001	156200000	B.2.2.2.2.2.2	0.00110864745011086	.	155560001	156200000	#0000FF	1	0.125
chr2	156200001	156520000	B.2.2.2.1.2.1.1.1.2.2	0.0232815964523282	.	156200001	156520000	#0000FF	1	0.125
chr2	156520001	156680000	B.2.2.1.1.1.1.2.1.2	0.113082039911308	.	156520001	156680000	#0000FF	1	0.125
chr2	156680001	157000000	B.1.2.2.2.2.2.2.1	0.264966740576497	.	156680001	157000000	#9191FF	1	0.375
chr2	157000001	157120000	A.2.2.1.2.1.1.2.1	0.519955654101996	.	157000001	157120000	#FFDADA	1	0.625
chr2	157120001	157240000	B.1.1.1.2.1.2.1.1.1	0.417960088691796	.	157120001	157240000	#DADAFF	1	0.5
chr2	157240001	157400000	A.2.1.2.2.1.2.2.2.2	0.579822616407982	.	157240001	157400000	#FF9191	1	0.75
chr2	157400001	157560000	B.1.1.1.2.2.2.1.2	0.395787139689579	.	157400001	157560000	#DADAFF	1	0.5
chr2	157560001	157720000	B.2.2.1.1.1.1.1.1.2.1.2	0.118625277161863	.	157560001	157720000	#0000FF	1	0.125
chr2	157720001	157840000	B.1.2.1.2.2.2.1.1	0.312638580931264	.	157720001	157840000	#9191FF	1	0.375
chr2	157840001	158040000	B.2.1.2.2.1.1.2.2.2.1.2	0.146341463414634	.	157840001	158040000	#4848FF	1	0.25
chr2	158040001	158160000	B.1.2.1.1.1.2.1.1.2.2.1	0.349223946784922	.	158040001	158160000	#9191FF	1	0.375
chr2	158160001	158320000	B.2.1.2.2.1.2.2.2.2.1	0.133037694013304	.	158160001	158320000	#4848FF	1	0.25
chr2	158320001	158600000	B.2.1.2.1.1.1.2.1.1.2.2.1	0.19179600886918	.	158320001	158600000	#4848FF	1	0.25
chr2	158600001	158760000	A.2.1.2.2.1.2.2.2.1	0.580931263858093	.	158600001	158760000	#FF9191	1	0.75
chr2	158760001	159280000	B.2.1.1.2.1.2.2.2.1	0.219512195121951	.	158760001	159280000	#4848FF	1	0.25
chr2	159280001	159760000	A.2.1.1.2.1.2.2.1.2.1	0.650776053215078	.	159280001	159760000	#FF9191	1	0.75
chr2	159760001	160000000	A.1.1.1.2.1.2.1.2.2.1	0.976718403547672	.	159760001	160000000	#FF0000	1	1
chr2	160000001	160680000	A.1.1.1.1.2.2.1.2	0.993348115299335	.	160000001	160680000	#FF0000	1	1
chr2	160680001	160800000	A.2.1.2.1.1.2.1.1.1	0.613082039911308	.	160680001	160800000	#FF9191	1	0.75
chr2	160800001	160960000	A.1.2.2.1.1.1.1.1.2.2	0.784922394678492	.	160800001	160960000	#FF4848	1	0.875
chr2	160960001	161360000	A.1.1.1.1.2.2.1.1	0.994456762749446	.	160960001	161360000	#FF0000	1	1
chr2	161360001	161560000	A.1.2.2.1.1.1.1.1.2.1	0.786031042128603	.	161360001	161560000	#FF4848	1	0.875
chr2	161560001	161760000	A.2.1.1.1.2.1.1.2.2	0.680709534368071	.	161560001	161760000	#FF9191	1	0.75
chr2	161760001	162040000	A.1.2.1.2.1.1.2.1.2.1	0.823725055432373	.	161760001	162040000	#FF4848	1	0.875
chr2	162040001	162280000	A.1.2.2.2.2.2.2.2.1.1	0.716186252771619	.	162040001	162280000	#FF4848	1	0.875
chr2	162280001	162520000	B.2.1.1.2.2.2.1.1.1	0.210643015521064	.	162280001	162520000	#4848FF	1	0.25
chr2	162520001	162800000	B.2.1.2.2.1.2.2.1.1.1.2.2	0.137472283813747	.	162520001	162800000	#4848FF	1	0.25
chr2	162800001	163000000	A.2.1.2.2.1.2.2.1.1	0.583148558758315	.	162800001	163000000	#FF9191	1	0.75
chr2	163000001	163200000	A.2.2.1.2.2.2.2.1.1.2.2	0.5	.	163000001	163200000	#FFDADA	1	0.625
chr2	163200001	163360000	B.2.1.1.2.1.1.2.1.2.2	0.233924611973392	.	163200001	163360000	#4848FF	1	0.25
chr2	163360001	163960000	B.2.2.2.2.1.1.1.1	0.00776053215077605	.	163360001	163960000	#0000FF	1	0.125
chr2	163960001	164480000	B.2.2.1.2.1.1.2.1.2.1	0.0687361419068736	.	163960001	164480000	#0000FF	1	0.125
chr2	164480001	164680000	A.2.2.1.2.2.2.2.2.1	0.496674057649667	.	164480001	164680000	#FFDADA	1	0.625
chr2	164680001	164840000	B.1.2.1.1.1.2.1.1.2.2.2.2	0.347006651884701	.	164680001	164840000	#9191FF	1	0.375
chr2	164840001	165280000	B.2.2.2.1.1.1.2.1.2.2	0.0343680709534368	.	164840001	165280000	#0000FF	1	0.125
chr2	165280001	165360000	B.1.2.2.2.2.1.2.2.1	0.26940133037694	.	165280001	165360000	#9191FF	1	0.375
chr2	165360001	165560000	B.1.1.1.2.1.2.1.2.1	0.415742793791574	.	165360001	165560000	#DADAFF	1	0.5
chr2	165560001	165840000	A.1.2.2.2.2.2.2.1.2.2.2	0.717294900221729	.	165560001	165840000	#FF4848	1	0.875
chr2	165840001	166120000	B.2.1.2.1.1.1.2.1.1.2.2.2	0.190687361419069	.	165840001	166120000	#4848FF	1	0.25
chr2	166120001	166280000	B.2.1.2.1.1.1.1.1.2.2	0.199556541019956	.	166120001	166280000	#4848FF	1	0.25
chr2	166280001	166400000	B.2.1.1.2.1.1.2.2.1.1	0.232815964523282	.	166280001	166400000	#4848FF	1	0.25
chr2	166400001	166600000	B.1.2.2.1.2.1.1.2	0.297117516629712	.	166400001	166600000	#9191FF	1	0.375
chr2	166600001	166800000	A.2.2.1.2.2.2.2.1.1.1	0.502217294900222	.	166600001	166800000	#FFDADA	1	0.625
chr2	166800001	167080000	B.2.1.2.2.1.1.1.2.1	0.160753880266075	.	166800001	167080000	#4848FF	1	0.25
chr2	167080001	167320000	B.2.1.2.1.1.1.2.1.1.1.2	0.194013303769401	.	167080001	167320000	#4848FF	1	0.25
chr2	167320001	167960000	B.2.2.2.2.2.1	0.00221729490022173	.	167320001	167960000	#0000FF	1	0.125
chr2	167960001	168040000	B.2.1.2.1.1.1.1.1.1.2	0.201773835920177	.	167960001	168040000	#4848FF	1	0.25
chr2	168040001	168600000	B.2.2.2.1.2.2.2.1.2.2.1	0.0121951219512195	.	168040001	168600000	#0000FF	1	0.125
chr2	168600001	168800000	B.2.1.2.2.1.2.2.1.1.1.2.1	0.138580931263858	.	168600001	168800000	#4848FF	1	0.25
chr2	168800001	169000000	B.1.1.1.2.1.2.1.2.2	0.414634146341463	.	168800001	169000000	#DADAFF	1	0.5
chr2	169000001	169320000	A.1.2.2.2.1.2.1.2.1.2	0.731707317073171	.	169000001	169320000	#FF4848	1	0.875
chr2	169320001	169480000	A.1.2.1.1.2.2.1.2.1.1.2.2.1	0.835920177383592	.	169320001	169480000	#FF4848	1	0.875
chr2	169480001	169800000	A.2.1.1.2.2.1.2.2.2.1	0.630820399113082	.	169480001	169800000	#FF9191	1	0.75
chr2	169800001	169960000	A.1.2.2.2.1.2.2.1.1	0.729490022172949	.	169800001	169960000	#FF4848	1	0.875
chr2	169960001	170320000	B.1.1.1.1.2.2.2	0.426829268292683	.	169960001	170320000	#DADAFF	1	0.5
chr2	170320001	170760000	A.1.1.1.2.1.2.1.1.2	0.978935698447894	.	170320001	170760000	#FF0000	1	1
chr2	170760001	171240000	A.1.2.2.1.2.2.2.2.2	0.739467849223947	.	170760001	171240000	#FF4848	1	0.875
chr2	171240001	171560000	A.2.1.2.1.2.1.1.2.1	0.605321507760532	.	171240001	171560000	#FF9191	1	0.75
chr2	171560001	171760000	A.2.1.1.1.1.1.1.1.1	0.712860310421286	.	171560001	171760000	#FF9191	1	0.75
chr2	171760001	172040000	A.1.1.1.2.2.1.2.1.1.1	0.972283813747228	.	171760001	172040000	#FF0000	1	1
chr2	172040001	172560000	A.1.1.1.2.2.1.2.2.1	0.968957871396896	.	172040001	172560000	#FF0000	1	1
chr2	172560001	172760000	A.1.1.2.2.2.2.2.1.2	0.892461197339246	.	172560001	172760000	#FF0000	1	1
chr2	172760001	172920000	A.1.1.2.2.2.1.1.1.2.1.2	0.909090909090909	.	172760001	172920000	#FF0000	1	1
chr2	172920001	173040000	A.1.2.1.1.1.1.2.2.1	0.879157427937916	.	172920001	173040000	#FF4848	1	0.875
chr2	173040001	173360000	A.1.1.1.1.2.1.1.2	0.997782705099778	.	173040001	173360000	#FF0000	1	1
chr2	173360001	173640000	A.1.1.2.2.2.2.1.2.1	0.895787139689579	.	173360001	173640000	#FF0000	1	1
chr2	173640001	173880000	A.1.2.2.1.2.2.2.2.1.1.1	0.742793791574279	.	173640001	173880000	#FF4848	1	0.875
chr2	173880001	174080000	A.1.1.1.2.2.1.2.1.2	0.970066518847007	.	173880001	174080000	#FF0000	1	1
chr2	174080001	174240000	A.1.2.2.1.1.2.2.2.1	0.763858093126386	.	174080001	174240000	#FF4848	1	0.875
chr2	174240001	174560000	A.1.2.1.2.2.2.2.1.1.1	0.791574279379157	.	174240001	174560000	#FF4848	1	0.875
chr2	174560001	174720000	A.2.1.1.1.2.1.1.1.2	0.685144124168514	.	174560001	174720000	#FF9191	1	0.75
chr2	174720001	174880000	A.1.1.2.2.2.1.1.2.1	0.906873614190687	.	174720001	174880000	#FF0000	1	1
chr2	174880001	175280000	A.1.1.1.2.1.1.2.2.1	0.983370288248337	.	174880001	175280000	#FF0000	1	1
chr2	175280001	175640000	A.2.1.1.2.2.1.2.2.1	0.631929046563193	.	175280001	175640000	#FF9191	1	0.75
chr2	175640001	175840000	B.1.2.1.1.2.2.1.1	0.338137472283814	.	175640001	175840000	#9191FF	1	0.375
chr2	175840001	176080000	A.2.1.2.2.1.1.1.2	0.586474501108647	.	175840001	176080000	#FF9191	1	0.75
chr2	176080001	176320000	B.2.1.1.2.2.2.2.2	0.20509977827051	.	176080001	176320000	#4848FF	1	0.25
chr2	176320001	176480000	B.2.1.2.2.1.1.2.2.1.2.2	0.148558758314856	.	176320001	176480000	#4848FF	1	0.25
chr2	176480001	176640000	B.2.1.2.2.1.1.2.2.1.2.1	0.149667405764967	.	176480001	176640000	#4848FF	1	0.25
chr2	176640001	176760000	B.2.1.1.2.2.1.1.1	0.216186252771619	.	176640001	176760000	#4848FF	1	0.25
chr2	176760001	176960000	B.1.2.1.2.2.1.1.1	0.318181818181818	.	176760001	176960000	#9191FF	1	0.375
chr2	176960001	177200000	A.2.1.1.2.1.2.2.2.2.1.2	0.639689578713969	.	176960001	177200000	#FF9191	1	0.75
chr2	177200001	177520000	A.2.2.1.2.1.1.1.2.2.1.1	0.524390243902439	.	177200001	177520000	#FFDADA	1	0.625
chr2	177520001	177840000	B.2.2.1.2.1.1.1.1.2	0.0753880266075388	.	177520001	177840000	#0000FF	1	0.125
chr2	177840001	178040000	B.2.1.1.2.2.2.2.1	0.206208425720621	.	177840001	178040000	#4848FF	1	0.25
chr2	178040001	178200000	A.1.2.1.1.2.2.1.2.1.2.1	0.83370288248337	.	178040001	178200000	#FF4848	1	0.875
chr2	178200001	178400000	A.2.1.1.2.2.2.1.2.1.2	0.624168514412417	.	178200001	178400000	#FF9191	1	0.75
chr2	178400001	178640000	B.1.1.2.1.1.2.1.1	0.385809312638581	.	178400001	178640000	#DADAFF	1	0.5
chr2	178640001	178960000	B.2.1.2.2.1.2.1.2.1	0.141906873614191	.	178640001	178960000	#4848FF	1	0.25
chr2	178960001	179400000	A.2.1.1.2.1.2.2.2.2.2	0.638580931263858	.	178960001	179400000	#FF9191	1	0.75
chr2	179400001	179800000	B.2.1.2.2.1.2.2.1.1.2	0.136363636363636	.	179400001	179800000	#4848FF	1	0.25
chr2	179800001	179920000	B.2.2.1.1.1.1.1.1.2.2	0.117516629711752	.	179800001	179920000	#0000FF	1	0.125
chr2	179920001	180200000	B.1.2.1.1.1.2.1.1.2.2.2.1	0.348115299334812	.	179920001	180200000	#9191FF	1	0.375
chr2	180200001	180560000	B.2.1.1.2.2.1.2.2	0.211751662971175	.	180200001	180560000	#4848FF	1	0.25
chr2	180560001	180800000	B.2.1.2.2.1.2.2.1.1.1.1	0.139689578713969	.	180560001	180800000	#4848FF	1	0.25
chr2	180800001	180920000	A.2.2.1.2.2.2.2.1.2.1	0.498891352549889	.	180800001	180920000	#FFDADA	1	0.625
chr2	180920001	181200000	B.1.1.2.2.2.1.1.2.1	0.361419068736142	.	180920001	181200000	#DADAFF	1	0.5
chr2	181200001	181480000	A.2.2.2.2.1.2.2.2.2.2	0.457871396895787	.	181200001	181480000	#FFDADA	1	0.625
chr2	181480001	181640000	A.2.1.1.2.2.2.1.2.2.1	0.623059866962306	.	181480001	181640000	#FF9191	1	0.75
chr2	181640001	181840000	B.1.1.1.2.1.1.1.1	0.425720620842572	.	181640001	181840000	#DADAFF	1	0.5
chr2	181840001	181960000	A.2.1.2.2.2.2.1.1.1.2	0.567627494456763	.	181840001	181960000	#FF9191	1	0.75
chr2	181960001	182280000	B.2.1.1.2.1.1.2.2.2.2	0.228381374722838	.	181960001	182280000	#4848FF	1	0.25
chr2	182280001	182600000	B.2.1.1.2.1.1.2.2.1.2.2	0.23059866962306	.	182280001	182600000	#4848FF	1	0.25
chr2	182600001	182960000	A.1.2.2.2.2.2.2.2.2	0.713968957871397	.	182600001	182960000	#FF4848	1	0.875
chr2	182960001	183120000	B.2.1.1.2.1.1.2.2.2.1	0.229490022172949	.	182960001	183120000	#4848FF	1	0.25
chr2	183120001	183320000	B.2.1.2.2.1.1.2.2.1.1.1.1	0.152993348115299	.	183120001	183320000	#4848FF	1	0.25
chr2	183320001	183560000	B.2.1.2.1.1.1.1.1.1.1.2	0.202882483370288	.	183320001	183560000	#4848FF	1	0.25
chr2	183560001	183760000	B.1.1.1.2.2.2.1.1.2.2.1	0.3980044345898	.	183560001	183760000	#DADAFF	1	0.5
chr2	183760001	183920000	A.1.2.2.2.2.2.2.1.2.1	0.719512195121951	.	183760001	183920000	#FF4848	1	0.875
chr2	183920001	184040000	A.2.2.1.2.2.2.2.1.1.2.1	0.501108647450111	.	183920001	184040000	#FFDADA	1	0.625
chr2	184040001	184240000	B.1.2.2.1.2.1.1.1	0.298226164079823	.	184040001	184240000	#9191FF	1	0.375
chr2	184240001	184560000	B.2.2.2.1.2.1.1.1.2.1	0.024390243902439	.	184240001	184560000	#0000FF	1	0.125
chr2	184560001	184680000	B.2.2.1.1.1.1.2.2.1.2.1	0.109756097560976	.	184560001	184680000	#0000FF	1	0.125
chr2	184680001	185000000	B.2.2.1.2.1.2.1.2.2.1	0.0565410199556541	.	184680001	185000000	#0000FF	1	0.125
chr2	185000001	185080000	B.2.1.2.2.1.1.2.1.1	0.158536585365854	.	185000001	185080000	#4848FF	1	0.25
chr2	185080001	185400000	B.2.2.1.2.1.2.1.1.1.2	0.0620842572062084	.	185080001	185400000	#0000FF	1	0.125
chr2	185400001	185760000	B.2.2.1.2.1.2.1.2.2.2	0.0554323725055432	.	185400001	185760000	#0000FF	1	0.125
chr2	185760001	185960000	B.2.2.1.1.1.1.2.2.1.2.2	0.108647450110865	.	185760001	185960000	#0000FF	1	0.125
chr2	185960001	186240000	B.2.2.1.2.1.1.1.2.2.2	0.0709534368070953	.	185960001	186240000	#0000FF	1	0.125
chr2	186240001	186520000	B.2.1.2.2.1.1.2.2.2.1.1	0.147450110864745	.	186240001	186520000	#4848FF	1	0.25
chr2	186520001	186800000	B.2.2.1.2.1.2.1.1.2.2	0.0598669623059867	.	186520001	186800000	#0000FF	1	0.125
chr2	186800001	186960000	B.2.1.1.2.2.2.1.2	0.207317073170732	.	186800001	186960000	#4848FF	1	0.25
chr2	186960001	187120000	B.2.2.1.1.1.1.2.2.1.1.1	0.111973392461197	.	186960001	187120000	#0000FF	1	0.125
chr2	187120001	187360000	B.1.2.1.1.1.2.1.1.2.1	0.350332594235033	.	187120001	187360000	#9191FF	1	0.375
chr2	187360001	187520000	A.2.1.1.2.1.2.2.2.2.1.1	0.64079822616408	.	187360001	187520000	#FF9191	1	0.75
chr2	187520001	187880000	B.1.2.2.2.2.2.2.2.2	0.262749445676275	.	187520001	187880000	#9191FF	1	0.375
chr2	187880001	188320000	B.2.1.2.2.1.2.2.1.2	0.135254988913525	.	187880001	188320000	#4848FF	1	0.25
chr2	188320001	188480000	B.1.1.1.2.2.2.2.1.1	0.394678492239468	.	188320001	188480000	#DADAFF	1	0.5
chr2	188480001	188800000	B.2.2.1.2.1.1.1.2.2.1	0.0720620842572062	.	188480001	188800000	#0000FF	1	0.125
chr2	188800001	189040000	B.2.1.1.2.1.1.2.1.2.1	0.235033259423503	.	188800001	189040000	#4848FF	1	0.25
chr2	189040001	189240000	B.2.1.1.2.1.1.2.1.1	0.236141906873614	.	189040001	189240000	#4848FF	1	0.25
chr2	189240001	189440000	B.2.1.2.2.1.1.2.2.2.2	0.145232815964523	.	189240001	189440000	#4848FF	1	0.25
chr2	189440001	189640000	B.2.2.1.1.1.1.2.2.2	0.107538802660754	.	189440001	189640000	#0000FF	1	0.125
chr2	189640001	189960000	B.2.2.1.2.1.2.1.1.1.1	0.0631929046563193	.	189640001	189960000	#0000FF	1	0.125
chr2	189960001	190280000	B.1.1.1.2.1.2.2.2	0.411308203991131	.	189960001	190280000	#DADAFF	1	0.5
chr2	190280001	190520000	A.2.2.2.2.1.2.2.2.1.2	0.460088691796009	.	190280001	190520000	#FFDADA	1	0.625
chr2	190520001	190600000	A.2.2.1.2.1.1.1.2.2.1.2.1	0.523281596452328	.	190520001	190600000	#FFDADA	1	0.625
chr2	190600001	190760000	A.2.1.1.2.1.2.2.2.1.1.2	0.647450110864745	.	190600001	190760000	#FF9191	1	0.75
chr2	190760001	191160000	A.2.2.2.2.1.2.1.2	0.466740576496674	.	190760001	191160000	#FFDADA	1	0.625
chr2	191160001	191400000	A.1.1.2.2.1.1.2.2	0.914634146341463	.	191160001	191400000	#FF0000	1	1
chr2	191400001	191560000	A.1.1.2.2.1.1.2.1.2.1.1.2	0.919068736141907	.	191400001	191560000	#FF0000	1	1
chr2	191560001	191720000	A.1.2.2.1.1.1.1.1.1	0.787139689578714	.	191560001	191720000	#FF4848	1	0.875
chr2	191720001	191880000	A.1.1.2.2.1.1.2.1.2.2.2	0.915742793791574	.	191720001	191880000	#FF0000	1	1
chr2	191880001	192040000	A.1.2.2.2.2.2.1	0.721729490022173	.	191880001	192040000	#FF4848	1	0.875
chr2	192040001	192360000	A.1.1.1.2.1.2.1.2.2.2	0.975609756097561	.	192040001	192360000	#FF0000	1	1
chr2	192360001	192560000	A.1.2.1.1.2.2.1.2.1.1.2.1.1	0.838137472283814	.	192360001	192560000	#FF4848	1	0.875
chr2	192560001	192800000	A.2.1.1.2.2.2.1.2.2.2	0.621951219512195	.	192560001	192800000	#FF9191	1	0.75
chr2	192800001	192960000	B.1.1.1.2.2.2.2.1.2	0.393569844789357	.	192800001	192960000	#DADAFF	1	0.5
chr2	192960001	193160000	B.1.1.2.1.1.2.2.1	0.382483370288248	.	192960001	193160000	#DADAFF	1	0.5
chr2	193160001	193320000	B.1.2.2.1.2.1.2.2	0.29490022172949	.	193160001	193320000	#9191FF	1	0.375
chr2	193320001	193440000	B.1.1.1.2.1.2.2.1.1	0.413525498891353	.	193320001	193440000	#DADAFF	1	0.5
chr2	193440001	193600000	B.1.2.1.1.1.2.1.1.1	0.351441241685144	.	193440001	193600000	#9191FF	1	0.375
chr2	193600001	193720000	B.1.2.2.2.2.1.1.2	0.271618625277162	.	193600001	193720000	#9191FF	1	0.375
chr2	193720001	193840000	B.1.1.1.2.2.2.2.2.2	0.391352549889135	.	193720001	193840000	#DADAFF	1	0.5
chr2	193840001	194040000	B.1.2.1.2.2.2.2.2.1	0.309312638580931	.	193840001	194040000	#9191FF	1	0.375
chr2	194040001	194600000	B.2.2.1.1.1.1.1.1.1.1	0.121951219512195	.	194040001	194600000	#0000FF	1	0.125
chr2	194600001	194800000	B.2.1.1.2.1.1.1.1	0.238359201773836	.	194600001	194800000	#4848FF	1	0.25
chr2	194800001	195400000	B.2.2.1.2.1.2.1.1.2.1	0.0609756097560976	.	194800001	195400000	#0000FF	1	0.125
chr2	195400001	195560000	B.2.1.2.2.1.1.2.1.2.1.1	0.157427937915743	.	195400001	195560000	#4848FF	1	0.25
chr2	195560001	195760000	B.2.2.1.1.1.1.2.2.1.1.2	0.110864745011086	.	195560001	195760000	#0000FF	1	0.125
chr2	195760001	196160000	B.2.2.2.1.2.1.1.2	0.0221729490022173	.	195760001	196160000	#0000FF	1	0.125
chr2	196160001	196440000	B.2.1.1.2.1.1.2.2.1.2.1	0.231707317073171	.	196160001	196440000	#4848FF	1	0.25
chr2	196440001	196600000	A.2.2.2.2.2.2.1.2	0.442350332594235	.	196440001	196600000	#FFDADA	1	0.625
chr2	196600001	196720000	B.1.2.2.2.2.1.2.2.2	0.268292682926829	.	196600001	196720000	#9191FF	1	0.375
chr2	196720001	196920000	B.2.1.2.2.1.1.2.2.1.1.1.2	0.151884700665188	.	196720001	196920000	#4848FF	1	0.25
chr2	196920001	197160000	A.2.1.2.2.2.2.1.1.2.1.1	0.566518847006652	.	196920001	197160000	#FF9191	1	0.75
chr2	197160001	197440000	B.1.2.2.2.2.2.2.2.1	0.263858093126386	.	197160001	197440000	#9191FF	1	0.375
chr2	197440001	197640000	B.1.1.1.2.2.2.1.1.2.2.2	0.39689578713969	.	197440001	197640000	#DADAFF	1	0.5
chr2	197640001	197880000	A.2.2.1.2.1.1.1.2.1	0.52549889135255	.	197640001	197880000	#FFDADA	1	0.625
chr2	197880001	198080000	B.1.2.2.2.2.1.2.1	0.270509977827051	.	197880001	198080000	#9191FF	1	0.375
chr2	198080001	198240000	B.1.2.1.1.1.2.2	0.344789356984479	.	198080001	198240000	#9191FF	1	0.375
chr2	198240001	198440000	A.1.2.2.2.1.2.1.2.2	0.73059866962306	.	198240001	198440000	#FF4848	1	0.875
chr2	198440001	198600000	B.1.1.2.1.1.2.1.2.2	0.383592017738359	.	198440001	198600000	#DADAFF	1	0.5
chr2	198600001	199160000	B.2.2.2.1.1.1.2.1.1	0.0365853658536585	.	198600001	199160000	#0000FF	1	0.125
chr2	199160001	199640000	B.2.2.1.2.1.2.2.1.2	0.0532150776053215	.	199160001	199640000	#0000FF	1	0.125
chr2	199640001	200000000	B.2.2.1.1.1.2.2.1.1	0.104212860310421	.	199640001	200000000	#0000FF	1	0.125
chr2	200000001	200360000	B.1.2.1.1.1.2.1.2	0.34589800443459	.	200000001	200360000	#9191FF	1	0.375
chr2	200360001	200760000	B.2.1.2.2.1.2.1.2.2	0.14079822616408	.	200360001	200760000	#4848FF	1	0.25
chr2	200760001	201160000	A.2.1.1.2.1.2.2.2.1.2.1.2	0.644124168514412	.	200760001	201160000	#FF9191	1	0.75
chr2	201160001	201280000	A.1.2.1.2.1.1.2.2.1	0.821507760532151	.	201160001	201280000	#FF4848	1	0.875
chr2	201280001	201680000	A.1.1.2.1.1.1.1.1.1	0.956762749445676	.	201280001	201680000	#FF0000	1	1
chr2	201680001	202120000	A.1.1.1.1.2.2.2.2	0.991130820399113	.	201680001	202120000	#FF0000	1	1
chr2	202120001	202360000	A.1.2.1.1.1.1.1.1.2	0.885809312638581	.	202120001	202360000	#FF4848	1	0.875
chr2	202360001	202480000	A.2.2.1.1.2.1.2.1.2.2	0.534368070953437	.	202360001	202480000	#FFDADA	1	0.625
chr2	202480001	202720000	A.1.2.1.2.2.2.2.1.2	0.789356984478936	.	202480001	202720000	#FF4848	1	0.875
chr2	202720001	203040000	A.2.1.1.1.1.1.1.1.2	0.711751662971175	.	202720001	203040000	#FF9191	1	0.75
chr2	203040001	203360000	A.1.1.1.2.2.1.2.1.1.2	0.971175166297118	.	203040001	203360000	#FF0000	1	1
chr2	203360001	203680000	A.1.2.1.2.1.1.1.2	0.825942350332594	.	203360001	203680000	#FF4848	1	0.875
chr2	203680001	204040000	A.1.1.2.1.1.1.1.2.1	0.954545454545455	.	203680001	204040000	#FF0000	1	1
chr2	204040001	204400000	A.1.1.2.2.1.1.2.1.1	0.921286031042129	.	204040001	204400000	#FF0000	1	1
chr2	204400001	204480000	A.2.1.1.2.2.2.1.2.1.1	0.625277161862528	.	204400001	204480000	#FF9191	1	0.75
chr2	204480001	204720000	A.2.2.1.2.1.1.1.1.1.1	0.528824833702882	.	204480001	204720000	#FFDADA	1	0.625
chr2	204720001	204920000	B.1.2.2.1.2.2.1.1	0.293791574279379	.	204720001	204920000	#9191FF	1	0.375
chr2	204920001	205240000	B.2.2.1.2.1.1.2.1.1	0.0698447893569845	.	204920001	205240000	#0000FF	1	0.125
chr2	205240001	205400000	B.2.1.2.2.1.1.2.2.1.1.2	0.150776053215078	.	205240001	205400000	#4848FF	1	0.25
chr2	205400001	206040000	B.2.2.1.2.1.2.2.1.1	0.0543237250554324	.	205400001	206040000	#0000FF	1	0.125
chr2	206040001	206400000	B.2.2.1.1.1.1.2.1.1.1	0.11529933481153	.	206040001	206400000	#0000FF	1	0.125
chr2	206400001	206680000	A.2.2.2.2.1.2.2.2.1.1	0.46119733924612	.	206400001	206680000	#FFDADA	1	0.625
chr2	206680001	206840000	B.1.1.1.2.2.2.1.1.2.1	0.399113082039911	.	206680001	206840000	#DADAFF	1	0.5
chr2	206840001	207160000	A.1.2.1.1.2.2.1.2.1.1.2.1.2	0.837028824833703	.	206840001	207160000	#FF4848	1	0.875
chr2	207160001	207480000	A.2.1.2.2.2.2.2.1.1	0.560975609756098	.	207160001	207480000	#FF9191	1	0.75
chr2	207480001	207680000	A.2.2.1.1.1.2.1	0.545454545454545	.	207480001	207680000	#FFDADA	1	0.625
chr2	207680001	207920000	A.2.2.2.1.2.1.1	0.483370288248337	.	207680001	207920000	#FFDADA	1	0.625
chr2	207920001	208280000	A.1.1.2.1.1.1.1.1.2	0.955654101995565	.	207920001	208280000	#FF0000	1	1
chr2	208280001	208360000	A.2.1.1.2.2.2.1.1.1	0.62860310421286	.	208280001	208360000	#FF9191	1	0.75
chr2	208360001	208520000	A.1.1.2.2.1.1.2.1.2.1.1.1	0.920177383592018	.	208360001	208520000	#FF0000	1	1
chr2	208520001	208680000	A.1.2.1.1.2.2.1.1.2	0.840354767184035	.	208520001	208680000	#FF4848	1	0.875
chr2	208680001	208960000	A.1.2.2.2.1.2.2.1.2	0.728381374722838	.	208680001	208960000	#FF4848	1	0.875
chr2	208960001	209240000	A.2.1.1.2.1.2.2.2.1.2.1.1.1	0.646341463414634	.	208960001	209240000	#FF9191	1	0.75
chr2	209240001	209680000	B.2.2.1.1.1.1.2.1.1.2	0.114190687361419	.	209240001	209680000	#0000FF	1	0.125
chr2	209680001	209800000	B.2.1.2.1.1.1.1.2.1.2	0.197339246119734	.	209680001	209800000	#4848FF	1	0.25
chr2	209800001	209960000	B.2.1.2.1.1.1.1.1.2.1	0.200665188470067	.	209800001	209960000	#4848FF	1	0.25
chr2	209960001	210200000	B.2.1.2.2.1.2.2.2.2.2	0.131929046563193	.	209960001	210200000	#4848FF	1	0.25
chr2	210200001	210360000	A.2.2.1.2.2.2.2.1.2.2	0.497782705099778	.	210200001	210360000	#FFDADA	1	0.625
chr2	210360001	210800000	B.2.1.2.1.1.1.2.1.1.2.1	0.19290465631929	.	210360001	210800000	#4848FF	1	0.25
chr2	210800001	210920000	B.1.1.1.2.1.2.1.1.2	0.416851441241685	.	210800001	210920000	#DADAFF	1	0.5
chr2	210920001	211120000	B.1.1.2.2.2.1.1.2.2	0.360310421286031	.	210920001	211120000	#DADAFF	1	0.5
chr2	211120001	211240000	B.2.1.2.1.1.1.1.2.1.1	0.198447893569845	.	211120001	211240000	#4848FF	1	0.25
chr2	211240001	211440000	B.2.1.1.2.2.1.1.2	0.215077605321508	.	211240001	211440000	#4848FF	1	0.25
chr2	211440001	211960000	B.2.2.2.1.1.1.1.1	0.0388026607538803	.	211440001	211960000	#0000FF	1	0.125
chr2	211960001	212120000	B.1.2.2.1.2.1.2.1	0.296008869179601	.	211960001	212120000	#9191FF	1	0.375
chr2	212120001	212320000	B.1.1.1.2.1.2.2.1.2	0.412416851441242	.	212120001	212320000	#DADAFF	1	0.5
chr2	212320001	212560000	B.2.1.2.1.1.1.1.2.2	0.196230598669623	.	212320001	212560000	#4848FF	1	0.25
chr2	212560001	213440000	B.2.1.2.1.1.1.2.2	0.188470066518847	.	212560001	213440000	#4848FF	1	0.25
chr2	213440001	213720000	A.2.2.2.2.1.2.2.1.1.1.2	0.464523281596452	.	213440001	213720000	#FFDADA	1	0.625
chr2	213720001	213880000	A.2.1.1.2.2.2.1.1.2.2	0.626385809312639	.	213720001	213880000	#FF9191	1	0.75
chr2	213880001	214040000	A.2.2.1.2.1.1.1.1.1.2	0.527716186252772	.	213880001	214040000	#FFDADA	1	0.625
chr2	214040001	214200000	A.2.2.2.2.1.2.2.1.1.1.1	0.465631929046563	.	214040001	214200000	#FFDADA	1	0.625
chr2	214200001	214360000	B.1.2.1.2.2.2.1.2	0.311529933481153	.	214200001	214360000	#9191FF	1	0.375
chr2	214360001	214640000	B.2.1.1.2.1.1.1.2	0.237250554323725	.	214360001	214640000	#4848FF	1	0.25
chr2	214640001	214760000	B.1.2.1.1.2.2.2.2.2	0.332594235033259	.	214640001	214760000	#9191FF	1	0.375
chr2	214760001	214840000	B.1.2.1.1.2.2.2.2.1	0.33370288248337	.	214760001	214840000	#9191FF	1	0.375
chr2	214840001	215000000	A.2.2.2.2.1.2.2.1.1.2	0.463414634146341	.	214840001	215000000	#FFDADA	1	0.625
chr2	215000001	215200000	B.1.2.1.1.2.2.2.1.1	0.335920177383592	.	215000001	215200000	#9191FF	1	0.375
chr2	215200001	215560000	B.1.2.1.1.2.2.2.1.2	0.334811529933481	.	215200001	215560000	#9191FF	1	0.375
chr2	215560001	215680000	A.2.1.2.2.2.2.1.1.1.1	0.568736141906874	.	215560001	215680000	#FF9191	1	0.75
chr2	215680001	215880000	A.2.2.2.2.2.2.2.2.2	0.437915742793792	.	215680001	215880000	#FFDADA	1	0.625
chr2	215880001	216160000	A.2.1.1.2.1.2.2.2.1.2.2.1	0.643015521064302	.	215880001	216160000	#FF9191	1	0.75
chr2	216160001	216360000	A.2.1.1.2.1.2.1.2.1.2	0.655210643015521	.	216160001	216360000	#FF9191	1	0.75
chr2	216360001	216800000	A.2.1.1.2.2.1.2.1.2.1	0.634146341463415	.	216360001	216800000	#FF9191	1	0.75
chr2	216800001	216960000	A.1.1.2.2.1.1.2.1.2.2.1	0.916851441241685	.	216800001	216960000	#FF0000	1	1
chr2	216960001	217360000	A.1.1.2.1.2.1.1.1.2	0.943458980044346	.	216960001	217360000	#FF0000	1	1
chr2	217360001	217560000	A.1.1.2.1.2.1.2.2.2.2	0.932372505543237	.	217360001	217560000	#FF0000	1	1
chr2	217560001	217760000	A.2.1.1.1.2.2.1.2.1.2.2	0.674057649667406	.	217560001	217760000	#FF9191	1	0.75
chr2	217760001	217920000	A.2.2.2.1.1.2.1.1	0.490022172949002	.	217760001	217920000	#FFDADA	1	0.625
chr2	217920001	218360000	A.2.1.1.1.1.1.2.2.2	0.702882483370288	.	217920001	218360000	#FF9191	1	0.75
chr2	218360001	218640000	A.2.1.2.1.1.1.1.1.2	0.618625277161863	.	218360001	218640000	#FF9191	1	0.75
chr2	218640001	219040000	A.1.2.1.2.2.2.1.1	0.797117516629712	.	218640001	219040000	#FF4848	1	0.875
chr2	219040001	219440000	A.1.1.1.2.2.1.1	0.973392461197339	.	219040001	219440000	#FF0000	1	1
chr2	219440001	219600000	A.1.2.1.1.1.1.2.1.1.1	0.882483370288248	.	219440001	219600000	#FF4848	1	0.875
chr2	219600001	219760000	A.1.2.1.2.2.1.1.1.1.2	0.810421286031042	.	219600001	219760000	#FF4848	1	0.875
chr2	219760001	220040000	A.1.2.1.1.1.1.2.2.2.2	0.875831485587583	.	219760001	220040000	#FF4848	1	0.875
chr2	220040001	220160000	A.1.2.1.1.1.1.2.1.1.2	0.881374722838137	.	220040001	220160000	#FF4848	1	0.875
chr2	220160001	220400000	A.1.2.1.1.1.1.2.2.2.1.2	0.876940133037694	.	220160001	220400000	#FF4848	1	0.875
chr2	220400001	220560000	A.1.1.2.2.2.2.2.1.1	0.893569844789357	.	220400001	220560000	#FF0000	1	1
chr2	220560001	220800000	A.2.1.2.1.2.2.1.1.1	0.596452328159645	.	220560001	220800000	#FF9191	1	0.75
chr2	220800001	221000000	A.2.1.1.1.2.2.1.2.2.1.2	0.671840354767184	.	220800001	221000000	#FF9191	1	0.75
chr2	221000001	221160000	A.1.2.1.2.2.2.1.2.2.1	0.793791574279379	.	221000001	221160000	#FF4848	1	0.875
chr2	221160001	221600000	A.1.2.2.1.2.2.2.2.1.1.2	0.741685144124169	.	221160001	221600000	#FF4848	1	0.875
chr2	221600001	222040000	A.2.1.2.1.1.1.1.1.1	0.619733924611973	.	221600001	222040000	#FF9191	1	0.75
chr2	222040001	222200000	B.1.1.1.1.1.2.2	0.432372505543237	.	222040001	222200000	#DADAFF	1	0.5
chr2	222200001	222480000	A.2.2.1.1.2.1.2.1.2.1	0.535476718403548	.	222200001	222480000	#FFDADA	1	0.625
chr2	222480001	222920000	A.2.1.2.1.2.2.2.2.2	0.588691796008869	.	222480001	222920000	#FF9191	1	0.75
chr2	222920001	223200000	A.2.2.2.1.1.2.2.2	0.484478935698448	.	222920001	223200000	#FFDADA	1	0.625
chr2	223200001	223520000	A.1.2.2.1.1.1.1.2.1.1	0.783813747228381	.	223200001	223520000	#FF4848	1	0.875
chr2	223520001	223640000	A.1.2.2.1.1.1.1.2.2	0.78159645232816	.	223520001	223640000	#FF4848	1	0.875
chr2	223640001	223800000	A.1.1.2.1.2.1.2.2.1.2	0.934589800443459	.	223640001	223800000	#FF0000	1	1
chr2	223800001	224160000	A.2.2.1.1.2.1.2.1.1	0.536585365853659	.	223800001	224160000	#FFDADA	1	0.625
chr2	224160001	224320000	B.1.1.1.1.2.2.1.1	0.429046563192905	.	224160001	224320000	#DADAFF	1	0.5
chr2	224320001	224600000	A.2.1.1.1.1.1.1.2	0.710643015521064	.	224320001	224600000	#FF9191	1	0.75
chr2	224600001	224840000	A.1.1.2.1.1.1.1.2.2	0.953436807095344	.	224600001	224840000	#FF0000	1	1
chr2	224840001	225120000	A.2.1.2.1.2.1.1.1	0.606430155210643	.	224840001	225120000	#FF9191	1	0.75
chr2	225120001	225320000	A.2.2.1.1.1.2.2.1	0.544345898004435	.	225120001	225320000	#FFDADA	1	0.625
chr2	225320001	225480000	A.1.2.1.2.1.1.2.2.2.1	0.82039911308204	.	225320001	225480000	#FF4848	1	0.875
chr2	225480001	225920000	A.2.2.1.2.1.1.1.1.2	0.526607538802661	.	225480001	225920000	#FFDADA	1	0.625
chr2	225920001	226480000	B.2.2.1.2.1.2.2.2	0.0521064301552106	.	225920001	226480000	#0000FF	1	0.125
chr2	226480001	226880000	B.1.1.1.2.2.2.2.2.1	0.392461197339246	.	226480001	226880000	#DADAFF	1	0.5
chr2	226880001	227000000	A.2.1.1.2.2.2.1.1.2.1	0.627494456762749	.	226880001	227000000	#FF9191	1	0.75
chr2	227000001	227240000	A.2.1.2.2.2.2.1.2.2	0.562084257206208	.	227000001	227240000	#FF9191	1	0.75
chr2	227240001	227480000	A.2.1.1.2.1.2.2.2.1.2.2.2	0.641906873614191	.	227240001	227480000	#FF9191	1	0.75
chr2	227480001	227720000	A.1.2.2.2.1.2.2.2	0.727272727272727	.	227480001	227720000	#FF4848	1	0.875
chr2	227720001	227840000	A.2.2.2.2.1.2.2.1.2	0.462305986696231	.	227720001	227840000	#FFDADA	1	0.625
chr2	227840001	228000000	B.1.1.2.2.2.2	0.358093126385809	.	227840001	228000000	#DADAFF	1	0.5
chr2	228000001	228160000	B.1.2.1.2.2.1.2.2	0.313747228381375	.	228000001	228160000	#9191FF	1	0.375
chr2	228160001	228440000	A.2.1.1.2.1.2.2.2.1.2.1.1.2	0.645232815964523	.	228160001	228440000	#FF9191	1	0.75
chr2	228440001	228760000	A.2.2.1.2.1.1.1.2.2.2	0.521064301552106	.	228440001	228760000	#FFDADA	1	0.625
chr2	228760001	229000000	B.2.1.2.1.1.1.1.1.1.1.1	0.203991130820399	.	228760001	229000000	#4848FF	1	0.25
chr2	229000001	229480000	B.2.2.2.1.1.1.1.2	0.0376940133037694	.	229000001	229480000	#0000FF	1	0.125
chr2	229480001	230160000	B.2.2.2.1.2.2.2.1.2.2.2	0.0110864745011086	.	229480001	230160000	#0000FF	1	0.125
chr2	230160001	230320000	A.2.2.2.2.1.1.2.1.2	0.471175166297118	.	230160001	230320000	#FFDADA	1	0.625
chr2	230320001	230640000	B.1.1.2.1.1.2.1.2.1	0.38470066518847	.	230320001	230640000	#DADAFF	1	0.5
chr2	230640001	231240000	A.1.2.1.1.2.1.2.1.1	0.847006651884701	.	230640001	231240000	#FF4848	1	0.875
chr2	231240001	231520000	A.1.2.2.1.2.2.2.2.1.2	0.740576496674058	.	231240001	231520000	#FF4848	1	0.875
chr2	231520001	231680000	A.1.1.2.1.2.1.1.1.1	0.944567627494457	.	231520001	231680000	#FF0000	1	1
chr2	231680001	231920000	A.2.1.1.1.1.1.2.2.1.1	0.706208425720621	.	231680001	231920000	#FF9191	1	0.75
chr2	231920001	232400000	A.1.1.1.2.2.1.2.2.2	0.967849223946785	.	231920001	232400000	#FF0000	1	1
chr2	232400001	232600000	A.1.1.2.2.2.1.1.1.2.1.1	0.91019955654102	.	232400001	232600000	#FF0000	1	1
chr2	232600001	232680000	A.2.1.1.1.1.2.2.1.1.1.1	0.695121951219512	.	232600001	232680000	#FF9191	1	0.75
chr2	232680001	232800000	A.2.2.1.1.2.1.1.1.2.1	0.541019955654102	.	232680001	232800000	#FFDADA	1	0.625
chr2	232800001	232960000	A.2.1.1.1.1.2.2.1.2.1	0.689578713968958	.	232800001	232960000	#FF9191	1	0.75
chr2	232960001	233400000	A.1.2.2.1.2.1.1.2.2	0.754988913525499	.	232960001	233400000	#FF4848	1	0.875
chr2	233400001	233640000	A.1.2.1.1.1.1.2.2.2.1.1	0.878048780487805	.	233400001	233640000	#FF4848	1	0.875
chr2	233640001	233920000	A.1.1.2.2.2.1.1.1.1	0.911308203991131	.	233640001	233920000	#FF0000	1	1
chr2	233920001	234000000	A.1.2.2.1.1.2.1.2.1.1.1	0.773835920177384	.	233920001	234000000	#FF4848	1	0.875
chr2	234040001	234160000	A.1.2.2.1.1.2.1.2.1.1.1	0.773835920177384	.	234040001	234160000	#FF4848	1	0.875
chr2	234160001	234440000	A.1.2.1.2.2.1.1.1.2	0.809312638580931	.	234160001	234440000	#FF4848	1	0.875
chr2	234440001	234640000	A.1.2.2.1.2.1.1.1.1.1.2	0.760532150776053	.	234440001	234640000	#FF4848	1	0.875
chr2	234640001	234800000	A.2.1.1.1.2.2.1.2.2.1.1	0.672949002217295	.	234640001	234800000	#FF9191	1	0.75
chr2	234800001	235080000	A.2.1.1.1.2.2.1.1.2	0.677383592017738	.	234800001	235080000	#FF9191	1	0.75
chr2	235080001	235400000	A.1.2.1.2.2.2.1.2.1.1	0.796008869179601	.	235080001	235400000	#FF4848	1	0.875
chr2	235400001	235520000	A.2.2.1.1.2.1.1.1.1	0.542128603104213	.	235400001	235520000	#FFDADA	1	0.625
chr2	235520001	235960000	A.1.2.1.2.2.2.1.2.1.2	0.79490022172949	.	235520001	235960000	#FF4848	1	0.875
chr2	235960001	236720000	A.1.2.2.1.2.1.1.2.1	0.75609756097561	.	235960001	236720000	#FF4848	1	0.875
chr2	236720001	236880000	A.2.2.2.1.1.2.1.2.2	0.48669623059867	.	236720001	236880000	#FFDADA	1	0.625
chr2	236880001	237040000	A.2.2.1.1.2.1.1.2.1	0.53880266075388	.	236880001	237040000	#FFDADA	1	0.625
chr2	237040001	237240000	A.2.2.2.1.1.2.1.2.1.2	0.48780487804878	.	237040001	237240000	#FFDADA	1	0.625
chr2	237240001	237560000	A.2.2.2.1.1.2.1.2.1.1	0.488913525498891	.	237240001	237560000	#FFDADA	1	0.625
chr2	237560001	237720000	A.1.2.2.1.2.1.1.1.2.2	0.757206208425721	.	237560001	237720000	#FF4848	1	0.875
chr2	237720001	238000000	A.2.1.2.1.2.2.2.1	0.590909090909091	.	237720001	238000000	#FF9191	1	0.75
chr2	238000001	238240000	A.2.1.1.1.1.2.2.1.2.2	0.688470066518847	.	238000001	238240000	#FF9191	1	0.75
chr2	238240001	238360000	A.2.2.1.1.2.1.1.2.2	0.537694013303769	.	238240001	238360000	#FFDADA	1	0.625
chr2	238360001	238560000	A.1.2.2.1.2.1.1.1.2.1	0.758314855875831	.	238360001	238560000	#FF4848	1	0.875
chr2	238560001	238680000	A.1.2.2.1.1.2.1.2.1.2.2	0.770509977827051	.	238560001	238680000	#FF4848	1	0.875
chr2	238680001	238800000	A.2.1.2.1.2.2.1.2	0.592017738359202	.	238680001	238800000	#FF9191	1	0.75
chr2	238800001	239400000	A.1.1.2.1.2.1.1.2.1	0.942350332594235	.	238800001	239400000	#FF0000	1	1
chr2	239400001	239680000	A.2.1.1.1.1.2.2.1.1.2.2.2	0.690687361419069	.	239400001	239680000	#FF9191	1	0.75
chr2	239680001	239800000	A.2.1.2.1.1.1.2.2	0.614190687361419	.	239680001	239800000	#FF9191	1	0.75
chr2	239840001	239960000	A.2.1.2.1.1.1.2.2	0.614190687361419	.	239840001	239960000	#FF9191	1	0.75
chr2	239960001	240200000	A.2.1.1.1.1.2.2.1.1.2.1	0.69290465631929	.	239960001	240200000	#FF9191	1	0.75
chr2	240200001	240400000	A.2.1.1.1.1.2.2.1.1.2.2.1	0.69179600886918	.	240200001	240400000	#FF9191	1	0.75
chr2	240400001	240560000	A.2.2.1.1.2.2.2	0.529933481152993	.	240400001	240560000	#FFDADA	1	0.625
chr2	240560001	240880000	A.2.2.1.1.2.2.1	0.531042128603104	.	240560001	240880000	#FFDADA	1	0.625
chr2	240880001	241160000	A.2.1.1.1.2.2.1.2.2.2.2	0.669623059866962	.	240880001	241160000	#FF9191	1	0.75
chr2	241160001	241400000	A.1.2.2.1.1.2.1.2.1.1.2	0.772727272727273	.	241160001	241400000	#FF4848	1	0.875
chr2	241400001	241560000	A.1.2.2.1.2.1.2.2.1	0.752771618625277	.	241400001	241560000	#FF4848	1	0.875
chr2	241560001	241800000	A.2.1.2.1.2.2.1.1.2.1.1	0.595343680709534	.	241560001	241800000	#FF9191	1	0.75
chr2	241800001	242200000	A.1.2.2.1.1.2.1.2.1.2.1	0.771618625277162	.	241800001	242200000	#FF4848	1	0.875
chr2	242200001	242600000	A.1.1.2.2.2.1.1.1.2.2	0.907982261640798	.	242200001	242600000	#FF0000	1	1
chr2	242600001	242840000	A.1.2.1.2.2.1.1.1.1.1	0.811529933481153	.	242600001	242840000	#FF4848	1	0.875
chr2	242840001	243080000	A.2.1.1.1.1.2.2.1.1.1.2	0.694013303769401	.	242840001	243080000	#FF9191	1	0.75
chr3	40001	280000	B.2.1.2.2.2.2.2.1	0.135474860335196	.	40001	280000	#4848FF	1	0.25
chr3	280001	560000	B.2.2.1.2.1.1.2.2.2.2	0.0782122905027933	.	280001	560000	#0000FF	1	0.125
chr3	560001	1200000	B.2.2.1.2.2.2.1.1.2.2.1.1	0.0488826815642458	.	560001	1200000	#0000FF	1	0.125
chr3	1200001	1320000	B.1.2.2.1.1.1.1.2.2	0.349162011173184	.	1200001	1320000	#9191FF	1	0.375
chr3	1320001	1720000	B.2.1.2.2.2.1.2.2	0.141061452513966	.	1320001	1720000	#4848FF	1	0.25
chr3	1720001	1920000	B.2.1.2.2.2.1.1.2	0.143854748603352	.	1720001	1920000	#4848FF	1	0.25
chr3	1920001	2360000	B.2.2.1.2.1.1.2.2.2.1	0.079608938547486	.	1920001	2360000	#0000FF	1	0.125
chr3	2360001	2760000	B.2.2.1.2.1.1.2.2.1	0.0810055865921788	.	2360001	2760000	#0000FF	1	0.125
chr3	2760001	3240000	B.1.2.2.1.1.1.1.1	0.35195530726257	.	2760001	3240000	#9191FF	1	0.375
chr3	3240001	3600000	B.2.2.1.2.2.1.1	0.0558659217877095	.	3240001	3600000	#0000FF	1	0.125
chr3	3600001	3960000	B.2.2.1.2.2.1.2.2	0.053072625698324	.	3600001	3960000	#0000FF	1	0.125
chr3	3960001	4320000	B.2.2.1.2.1.1.2.1.1	0.0837988826815642	.	3960001	4320000	#0000FF	1	0.125
chr3	4320001	4560000	A.2.2.1.2.2.2.2.2.1	0.540502793296089	.	4320001	4560000	#FFDADA	1	0.625
chr3	4560001	4760000	B.1.1.2.1.1.2.2.1.2.2	0.441340782122905	.	4560001	4760000	#DADAFF	1	0.5
chr3	4760001	5000000	A.1.2.1.2.1.1.1.1.2	0.814245810055866	.	4760001	5000000	#FF4848	1	0.875
chr3	5000001	5080000	A.1.2.1.2.1.1.1.1.1.1	0.817039106145251	.	5000001	5080000	#FF4848	1	0.875
chr3	5080001	5280000	A.1.2.1.2.1.1.1.2.2	0.81145251396648	.	5080001	5280000	#FF4848	1	0.875
chr3	5280001	5520000	B.1.2.1.1.2.1.2.2.2	0.38268156424581	.	5280001	5520000	#9191FF	1	0.375
chr3	5520001	6440000	B.2.2.2.1.2.2.1	0.0181564245810056	.	5520001	6440000	#0000FF	1	0.125
chr3	6440001	6520000	B.2.2.1.2.1.2.2.2.1.1.1	0.0656424581005587	.	6440001	6520000	#0000FF	1	0.125
chr3	6560001	6920000	B.2.2.1.2.1.2.2.2.1.1.1	0.0656424581005587	.	6560001	6920000	#0000FF	1	0.125
chr3	6920001	7440000	B.2.2.1.2.2.2.2.1.1.1	0.0405027932960894	.	6920001	7440000	#0000FF	1	0.125
chr3	7440001	8480000	B.2.2.2.1.2.2.2.2.2	0.0139664804469274	.	7440001	8480000	#0000FF	1	0.125
chr3	8480001	8680000	A.2.2.1.2.2.2.2.2.2	0.539106145251397	.	8480001	8680000	#FFDADA	1	0.625
chr3	8680001	8960000	A.2.1.1.2.1.2.1.2	0.675977653631285	.	8680001	8960000	#FF9191	1	0.75
chr3	8960001	9400000	A.1.1.2.1.2.2.2.2	0.896648044692737	.	8960001	9400000	#FF0000	1	1
chr3	9400001	9520000	A.1.1.2.2.2.1.1.2.2.2	0.864525139664804	.	9400001	9520000	#FF0000	1	1
chr3	9520001	9760000	A.1.2.2.1.1.1.2.1.1.1	0.779329608938548	.	9520001	9760000	#FF4848	1	0.875
chr3	9760001	10000000	A.1.1.1.2.2.2.1.2	0.956703910614525	.	9760001	10000000	#FF0000	1	1
chr3	10000001	10320000	A.1.1.2.2.2.1.1.1	0.870111731843575	.	10000001	10320000	#FF0000	1	1
chr3	10320001	10560000	A.1.2.2.1.1.1.2.2.1.1	0.775139664804469	.	10320001	10560000	#FF4848	1	0.875
chr3	10560001	10760000	A.2.2.1.1.2.2.2.1.1.1	0.569832402234637	.	10560001	10760000	#FFDADA	1	0.625
chr3	10760001	11120000	A.2.1.1.1.1.2.1.2.1	0.709497206703911	.	10760001	11120000	#FF9191	1	0.75
chr3	11120001	11400000	A.1.1.2.2.2.2.2.2	0.85195530726257	.	11120001	11400000	#FF0000	1	1
chr3	11400001	11920000	A.1.1.2.1.1.2.2.1.1	0.931564245810056	.	11400001	11920000	#FF0000	1	1
chr3	11920001	12160000	A.2.2.2.2.1.2.1	0.516759776536313	.	11920001	12160000	#FFDADA	1	0.625
chr3	12160001	12520000	A.2.1.1.1.1.2.1.2.2.1	0.708100558659218	.	12160001	12520000	#FF9191	1	0.75
chr3	12520001	12880000	A.1.1.2.1.1.2.2.2.1	0.927374301675978	.	12520001	12880000	#FF0000	1	1
chr3	12880001	13080000	A.2.1.1.1.1.2.2.2	0.70391061452514	.	12880001	13080000	#FF9191	1	0.75
chr3	13080001	13240000	A.2.1.2.2.2.2.2.2.2	0.585195530726257	.	13080001	13240000	#FF9191	1	0.75
chr3	13240001	13520000	A.1.2.2.1.1.1.2.2.2	0.772346368715084	.	13240001	13520000	#FF4848	1	0.875
chr3	13520001	13720000	A.1.2.1.2.2.1.1	0.79608938547486	.	13520001	13720000	#FF4848	1	0.875
chr3	13720001	13960000	A.2.1.1.1.2.2.1.1.1	0.69413407821229	.	13720001	13960000	#FF9191	1	0.75
chr3	13960001	14160000	A.2.1.1.1.2.2.1.2.1	0.691340782122905	.	13960001	14160000	#FF9191	1	0.75
chr3	14160001	14280000	A.1.2.1.1.2.1.2.1.2.2	0.828212290502793	.	14160001	14280000	#FF4848	1	0.875
chr3	14280001	14560000	A.1.2.1.1.2.1.1.1.1.1	0.83659217877095	.	14280001	14560000	#FF4848	1	0.875
chr3	14560001	14720000	A.2.1.1.1.2.2.1.1.2	0.692737430167598	.	14560001	14720000	#FF9191	1	0.75
chr3	14720001	14960000	A.2.2.1.1.2.2.2.1.2	0.567039106145251	.	14720001	14960000	#FFDADA	1	0.625
chr3	14960001	15120000	A.1.2.1.1.2.1.2.1.2.1	0.829608938547486	.	14960001	15120000	#FF4848	1	0.875
chr3	15120001	15320000	A.1.2.2.1.1.1.2.1.1.2	0.777932960893855	.	15120001	15320000	#FF4848	1	0.875
chr3	15320001	15600000	A.1.2.1.2.1.1.2.2	0.801675977653631	.	15320001	15600000	#FF4848	1	0.875
chr3	15600001	15920000	A.1.1.2.1.2.2.2.1.1	0.900837988826816	.	15600001	15920000	#FF0000	1	1
chr3	15920001	16320000	A.2.1.1.2.1.2.2.2.1	0.671787709497207	.	15920001	16320000	#FF9191	1	0.75
chr3	16320001	16640000	A.2.2.2.2.2.1.1.1	0.513966480446927	.	16320001	16640000	#FFDADA	1	0.625
chr3	16640001	16880000	B.2.1.2.2.1.2.2.1.1.2	0.150837988826816	.	16640001	16880000	#4848FF	1	0.25
chr3	16880001	17200000	B.2.1.2.2.1.2.2.1.2	0.149441340782123	.	16880001	17200000	#4848FF	1	0.25
chr3	17200001	17480000	B.1.1.2.1.1.2.1.1.2.2	0.448324022346369	.	17200001	17480000	#DADAFF	1	0.5
chr3	17480001	17800000	A.2.1.2.1.1.1.2.2.2.2	0.634078212290503	.	17480001	17800000	#FF9191	1	0.75
chr3	17800001	18080000	B.1.2.1.1.2.1.1.2	0.386871508379888	.	17800001	18080000	#9191FF	1	0.375
chr3	18080001	18480000	B.1.1.1.1.2.2.1.2	0.476256983240223	.	18080001	18480000	#DADAFF	1	0.5
chr3	18480001	18920000	B.2.2.1.2.2.2.2.1.1.2	0.0391061452513966	.	18480001	18920000	#0000FF	1	0.125
chr3	18920001	19400000	B.2.2.1.2.1.2.2.2.1.2	0.0628491620111732	.	18920001	19400000	#0000FF	1	0.125
chr3	19400001	19520000	B.2.1.2.2.1.1.2.1.1	0.164804469273743	.	19400001	19520000	#4848FF	1	0.25
chr3	19520001	19720000	B.2.1.2.2.2.1.2.1	0.142458100558659	.	19520001	19720000	#4848FF	1	0.25
chr3	19720001	19920000	B.2.1.2.2.1.1.2.1.2.1	0.16340782122905	.	19720001	19920000	#4848FF	1	0.25
chr3	19920001	20240000	A.2.2.1.1.1.2.2.2.1	0.578212290502793	.	19920001	20240000	#FFDADA	1	0.625
chr3	20240001	20960000	B.2.2.1.2.1.2.2.2.1.1.2	0.0642458100558659	.	20240001	20960000	#0000FF	1	0.125
chr3	20960001	21160000	B.1.2.2.1.1.1.2.2.1.2	0.344972067039106	.	20960001	21160000	#9191FF	1	0.375
chr3	21160001	21320000	B.2.1.1.2.1.2.1	0.231843575418994	.	21160001	21320000	#4848FF	1	0.25
chr3	21320001	21440000	B.1.2.2.1.1.2.2.2	0.333798882681564	.	21320001	21440000	#9191FF	1	0.375
chr3	21440001	21680000	B.2.1.2.2.1.1.2.1.2.2	0.162011173184358	.	21440001	21680000	#4848FF	1	0.25
chr3	21680001	22200000	B.2.2.1.2.2.2.1.2.2	0.0418994413407821	.	21680001	22200000	#0000FF	1	0.125
chr3	22200001	22720000	B.2.2.1.2.1.2.1.1.2	0.0712290502793296	.	22200001	22720000	#0000FF	1	0.125
chr3	22720001	23040000	B.1.1.2.2.2.2.1	0.407821229050279	.	22720001	23040000	#DADAFF	1	0.5
chr3	23040001	23240000	A.2.2.2.2.2.1.1.2	0.512569832402235	.	23040001	23240000	#FFDADA	1	0.625
chr3	23240001	23360000	A.2.1.2.1.1.1.1.1.1	0.645251396648045	.	23240001	23360000	#FF9191	1	0.75
chr3	23360001	23600000	A.2.1.1.2.2.2.2.2	0.646648044692737	.	23360001	23600000	#FF9191	1	0.75
chr3	23600001	23840000	A.1.2.2.1.2.2.1.1	0.758379888268156	.	23600001	23840000	#FF4848	1	0.875
chr3	23840001	24040000	A.1.2.1.1.1.1.1	0.850558659217877	.	23840001	24040000	#FF4848	1	0.875
chr3	24040001	24200000	A.2.1.1.2.1.2.2.1.2	0.673184357541899	.	24040001	24200000	#FF9191	1	0.75
chr3	24200001	24520000	A.2.1.1.2.1.2.2.2.2.1	0.670391061452514	.	24200001	24520000	#FF9191	1	0.75
chr3	24520001	24760000	A.1.2.2.1.2.1.1.2	0.763966480446927	.	24520001	24760000	#FF4848	1	0.875
chr3	24760001	25120000	B.1.2.1.1.1.1.2.2	0.396648044692737	.	24760001	25120000	#9191FF	1	0.375
chr3	25120001	25200000	B.1.2.1.1.2.1.2.2.1	0.384078212290503	.	25120001	25200000	#9191FF	1	0.375
chr3	25200001	25600000	B.1.2.2.1.2.2.2.2.1.2.2	0.317039106145251	.	25200001	25600000	#9191FF	1	0.375
chr3	25600001	25720000	A.2.2.1.2.2.2.2.1.2	0.541899441340782	.	25600001	25720000	#FFDADA	1	0.625
chr3	25720001	25960000	B.1.1.1.1.2.2.1.1.1	0.479050279329609	.	25720001	25960000	#DADAFF	1	0.5
chr3	25960001	26400000	B.2.2.1.2.1.2.2.2.2.1.1	0.0614525139664804	.	25960001	26400000	#0000FF	1	0.125
chr3	26400001	27080000	B.2.2.2.1.2.2.2.1	0.0167597765363128	.	26400001	27080000	#0000FF	1	0.125
chr3	27080001	27360000	B.2.1.2.2.1.1.2.2.2	0.157821229050279	.	27080001	27360000	#4848FF	1	0.25
chr3	27360001	27680000	A.2.1.1.2.1.2.1.1.2	0.677374301675978	.	27360001	27680000	#FF9191	1	0.75
chr3	27680001	27800000	A.2.2.1.2.2.2.1	0.544692737430168	.	27680001	27800000	#FFDADA	1	0.625
chr3	27800001	28000000	B.1.2.2.1.1.1.2.2.1.1	0.346368715083799	.	27800001	28000000	#9191FF	1	0.375
chr3	28000001	28120000	B.1.1.1.1.2.1.1.2	0.481843575418994	.	28000001	28120000	#DADAFF	1	0.5
chr3	28120001	28280000	B.1.2.1.1.2.2.1.2.2	0.377094972067039	.	28120001	28280000	#9191FF	1	0.375
chr3	28280001	28400000	A.2.2.1.1.1.2.2.2.2	0.576815642458101	.	28280001	28400000	#FFDADA	1	0.625
chr3	28400001	28600000	B.2.1.2.2.2.1.1.1	0.145251396648045	.	28400001	28600000	#4848FF	1	0.25
chr3	28600001	28880000	B.2.2.1.2.2.2.1.1.1	0.0516759776536313	.	28600001	28880000	#0000FF	1	0.125
chr3	28880001	29360000	B.1.1.2.1.1.2.2.1.2.1	0.442737430167598	.	28880001	29360000	#DADAFF	1	0.5
chr3	29360001	29840000	B.1.2.2.1.2.2.1	0.325418994413408	.	29360001	29840000	#9191FF	1	0.375
chr3	29840001	30040000	B.2.1.2.2.1.1.1.2	0.166201117318436	.	29840001	30040000	#4848FF	1	0.25
chr3	30040001	30280000	B.1.1.1.2.2.2.2.2	0.45391061452514	.	30040001	30280000	#DADAFF	1	0.5
chr3	30280001	30560000	A.2.1.1.2.2.2.2.1	0.64804469273743	.	30280001	30560000	#FF9191	1	0.75
chr3	30560001	30720000	A.1.2.1.2.1.1.1.2.1	0.812849162011173	.	30560001	30720000	#FF4848	1	0.875
chr3	30720001	31040000	A.2.2.2.2.2.2.2.2.1	0.497206703910615	.	30720001	31040000	#FFDADA	1	0.625
chr3	31040001	31560000	A.2.1.2.1.1.1.2.1	0.641061452513967	.	31040001	31560000	#FF9191	1	0.75
chr3	31560001	31880000	A.1.1.2.2.2.1.1.2.1.1	0.868715083798883	.	31560001	31880000	#FF0000	1	1
chr3	31880001	32040000	A.1.1.2.2.2.1.1.2.1.2	0.86731843575419	.	31880001	32040000	#FF0000	1	1
chr3	32040001	32240000	A.1.2.1.2.1.1.2.1.1.2.2	0.80586592178771	.	32040001	32240000	#FF4848	1	0.875
chr3	32240001	32440000	A.1.2.1.2.1.1.2.1.1.2.1.1	0.808659217877095	.	32240001	32440000	#FF4848	1	0.875
chr3	32440001	32560000	A.1.2.1.2.1.1.2.1.2.1	0.804469273743017	.	32440001	32560000	#FF4848	1	0.875
chr3	32560001	33200000	A.1.1.1.2.2.2.2.2	0.95391061452514	.	32560001	33200000	#FF0000	1	1
chr3	33200001	33360000	A.2.1.1.1.2.1.1.2	0.701117318435754	.	33200001	33360000	#FF9191	1	0.75
chr3	33360001	33480000	A.1.2.2.1.2.1.1.1	0.76536312849162	.	33360001	33480000	#FF4848	1	0.875
chr3	33480001	33720000	A.1.2.2.1.2.2.2	0.755586592178771	.	33480001	33720000	#FF4848	1	0.875
chr3	33720001	33920000	A.1.2.2.1.2.1.2.2	0.759776536312849	.	33720001	33920000	#FF4848	1	0.875
chr3	33920001	34360000	B.2.1.1.2.2.2.2.2.2	0.213687150837989	.	33920001	34360000	#4848FF	1	0.25
chr3	34360001	34680000	B.2.2.1.2.1.2.2.2.2.1.2	0.0600558659217877	.	34360001	34680000	#0000FF	1	0.125
chr3	34680001	35200000	B.2.2.2.1.2.2.2.2.1	0.0153631284916201	.	34680001	35200000	#0000FF	1	0.125
chr3	35200001	35600000	B.2.2.1.2.2.2.1.1.2.2.1.2	0.0474860335195531	.	35200001	35600000	#0000FF	1	0.125
chr3	35600001	36160000	B.2.2.1.2.2.2.2.1.2	0.0377094972067039	.	35600001	36160000	#0000FF	1	0.125
chr3	36160001	36520000	B.1.2.2.1.1.1.2.1	0.347765363128492	.	36160001	36520000	#9191FF	1	0.375
chr3	36520001	36680000	B.2.1.1.2.1.2.2.1	0.230446927374302	.	36520001	36680000	#4848FF	1	0.25
chr3	36680001	37000000	B.1.1.1.1.2.2.1.1.2	0.477653631284916	.	36680001	37000000	#DADAFF	1	0.5
chr3	37000001	37400000	A.1.1.2.1.2.2.2.1.2.2	0.89804469273743	.	37000001	37400000	#FF0000	1	1
chr3	37400001	37880000	B.1.1.2.1.1.2.1.2.2	0.445530726256983	.	37400001	37880000	#DADAFF	1	0.5
chr3	37880001	37960000	A.2.1.2.1.1.1.1.2	0.642458100558659	.	37880001	37960000	#FF9191	1	0.75
chr3	37960001	38160000	A.1.2.2.1.2.1.2.1.2	0.761173184357542	.	37960001	38160000	#FF4848	1	0.875
chr3	38160001	38280000	A.1.2.1.1.2.1.2.1.1	0.831005586592179	.	38160001	38280000	#FF4848	1	0.875
chr3	38280001	38600000	A.2.1.2.1.1.1.2.2.1	0.639664804469274	.	38280001	38600000	#FF9191	1	0.75
chr3	38600001	38720000	B.1.1.2.2.2.1.1.2	0.412011173184358	.	38600001	38720000	#DADAFF	1	0.5
chr3	38720001	39080000	B.1.2.2.1.2.1.2.1.1	0.329608938547486	.	38720001	39080000	#9191FF	1	0.375
chr3	39080001	39240000	A.2.1.1.2.1.2.2.1.1	0.674581005586592	.	39080001	39240000	#FF9191	1	0.75
chr3	39240001	39520000	A.2.2.2.2.2.2.1.1.1	0.506983240223464	.	39240001	39520000	#FFDADA	1	0.625
chr3	39520001	40040000	B.2.1.2.2.1.2.2.1.1.1	0.152234636871508	.	39520001	40040000	#4848FF	1	0.25
chr3	40040001	40320000	B.1.2.1.1.1.2.2.2	0.389664804469274	.	40040001	40320000	#9191FF	1	0.375
chr3	40320001	40600000	A.2.1.2.1.1.1.2.2.2.1.1	0.638268156424581	.	40320001	40600000	#FF9191	1	0.75
chr3	40600001	41120000	B.1.1.2.1.1.2.2.2	0.439944134078212	.	40600001	41120000	#DADAFF	1	0.5
chr3	41120001	41320000	A.2.1.2.1.1.2	0.63268156424581	.	41120001	41320000	#FF9191	1	0.75
chr3	41320001	41680000	B.2.1.1.2.1.1.2.2	0.233240223463687	.	41320001	41680000	#4848FF	1	0.25
chr3	41680001	41920000	B.1.2.2.1.2.1.1.2	0.331005586592179	.	41680001	41920000	#9191FF	1	0.375
chr3	41920001	42280000	A.1.1.2.2.2.1.2.2.2	0.860335195530726	.	41920001	42280000	#FF0000	1	1
chr3	42280001	42520000	A.2.2.1.1.2.2.1.2.1	0.572625698324022	.	42280001	42520000	#FFDADA	1	0.625
chr3	42520001	42920000	A.1.1.1.2.2.2.2.1	0.955307262569832	.	42520001	42920000	#FF0000	1	1
chr3	42920001	43200000	A.2.1.1.1.2.1.2.1	0.699720670391061	.	42920001	43200000	#FF9191	1	0.75
chr3	43200001	43400000	A.1.2.2.1.1.1.2.2.1.2	0.773743016759777	.	43200001	43400000	#FF4848	1	0.875
chr3	43400001	43720000	A.2.1.2.2.1.1.1	0.603351955307263	.	43400001	43720000	#FF9191	1	0.75
chr3	43720001	43840000	A.2.1.1.1.1.2.1.2.2.2	0.706703910614525	.	43720001	43840000	#FF9191	1	0.75
chr3	43840001	44280000	A.2.2.1.1.2.2.2.1.1.2	0.568435754189944	.	43840001	44280000	#FFDADA	1	0.625
chr3	44280001	44520000	A.2.1.2.2.2.2.1	0.589385474860335	.	44280001	44520000	#FF9191	1	0.75
chr3	44520001	44960000	A.1.2.1.2.1.1.2.1.1.1	0.810055865921788	.	44520001	44960000	#FF4848	1	0.875
chr3	44960001	45120000	A.1.2.1.2.2.1.2	0.794692737430168	.	44960001	45120000	#FF4848	1	0.875
chr3	45120001	45280000	A.1.2.1.1.2.1.1.1.2	0.833798882681564	.	45120001	45280000	#FF4848	1	0.875
chr3	45280001	45440000	A.2.1.2.2.2.2.2.2.1	0.58659217877095	.	45280001	45440000	#FF9191	1	0.75
chr3	45440001	45760000	A.1.2.1.1.2.1.1.2	0.832402234636871	.	45440001	45760000	#FF4848	1	0.875
chr3	45760001	46040000	A.1.2.2.1.1.1.1.2	0.78072625698324	.	45760001	46040000	#FF4848	1	0.875
chr3	46040001	46400000	A.2.1.1.1.2.2.1.2.2	0.689944134078212	.	46040001	46400000	#FF9191	1	0.75
chr3	46400001	46680000	A.2.1.2.2.1.1.2	0.60195530726257	.	46400001	46680000	#FF9191	1	0.75
chr3	46680001	46880000	A.2.1.2.2.2.2.2.1	0.587988826815642	.	46680001	46880000	#FF9191	1	0.75
chr3	46920001	47360000	A.1.1.2.2.2.2.1.2.2	0.854748603351955	.	46920001	47360000	#FF0000	1	1
chr3	47360001	47440000	A.2.2.1.1.2.1	0.575418994413408	.	47360001	47440000	#FFDADA	1	0.625
chr3	47480001	47640000	A.2.1.1.1.1.2.2.1	0.705307262569832	.	47480001	47640000	#FF9191	1	0.75
chr3	47640001	47680000	A.1.2.1.1.2.1.1.1.1.2	0.835195530726257	.	47640001	47680000	#FF4848	1	0.875
chr3	47720001	48160000	A.1.2.1.1.2.1.1.1.1.2	0.835195530726257	.	47720001	48160000	#FF4848	1	0.875
chr3	48280001	48320000	A.1.2.1.1.2.1.1.1.1.2	0.835195530726257	.	48280001	48320000	#FF4848	1	0.875
chr3	48720001	49000000	A.1.2.2.1.1.1.1.1	0.782122905027933	.	48720001	49000000	#FF4848	1	0.875
chr3	49040001	49080000	A.1.2.1.1.2.1.2.2	0.826815642458101	.	49040001	49080000	#FF4848	1	0.875
chr3	49200001	49520000	A.1.2.1.1.2.1.2.2	0.826815642458101	.	49200001	49520000	#FF4848	1	0.875
chr3	49520001	49680000	A.2.1.1.1.2.2.2	0.68854748603352	.	49520001	49680000	#FF9191	1	0.75
chr3	49760001	49840000	A.1.1.2.1.1.2.1.2.1	0.934357541899441	.	49760001	49840000	#FF0000	1	1
chr3	49920001	50400000	A.1.1.2.1.1.2.1.2.1	0.934357541899441	.	49920001	50400000	#FF0000	1	1
chr3	50400001	50720000	A.1.2.2.1.1.1.2.1.2	0.776536312849162	.	50400001	50720000	#FF4848	1	0.875
chr3	50720001	50880000	B.1.1.2.2.2.1.2.1	0.410614525139665	.	50720001	50880000	#DADAFF	1	0.5
chr3	50880001	51360000	B.1.2.2.1.2.1.2.2	0.326815642458101	.	50880001	51360000	#9191FF	1	0.375
chr3	51360001	51760000	A.1.1.2.2.2.2.2.1	0.853351955307263	.	51360001	51760000	#FF0000	1	1
chr3	51760001	51960000	A.2.2.1.1.2.2.1.1	0.574022346368715	.	51760001	51960000	#FFDADA	1	0.625
chr3	51960001	52240000	A.1.1.2.2.2.2.1.1.2	0.857541899441341	.	51960001	52240000	#FF0000	1	1
chr3	52240001	52560000	A.1.1.2.2.2.2.1.1.1	0.858938547486033	.	52240001	52560000	#FF0000	1	1
chr3	52560001	52760000	A.1.1.2.2.2.2.1.2.1	0.856145251396648	.	52560001	52760000	#FF0000	1	1
chr3	52760001	53120000	A.1.1.2.1.1.2.2.2.2	0.925977653631285	.	52760001	53120000	#FF0000	1	1
chr3	53120001	53360000	A.1.1.2.1.1.2.2.1.2.1	0.930167597765363	.	53120001	53360000	#FF0000	1	1
chr3	53360001	53720000	A.2.2.1.2.2.1	0.54608938547486	.	53360001	53720000	#FFDADA	1	0.625
chr3	53720001	53800000	A.2.2.2.2.2.2.1.2	0.504189944134078	.	53720001	53800000	#FFDADA	1	0.625
chr3	53800001	53960000	A.2.1.2.1.1.1.2.2.2.1.2.2	0.635474860335196	.	53800001	53960000	#FF9191	1	0.75
chr3	53960001	54440000	B.1.2.2.1.2.2.2.2.2	0.315642458100559	.	53960001	54440000	#9191FF	1	0.375
chr3	54440001	54840000	B.2.2.1.2.2.2.2.2	0.0363128491620112	.	54440001	54840000	#0000FF	1	0.125
chr3	54840001	55040000	B.1.1.2.1.1.2.1.1.2.1	0.449720670391061	.	54840001	55040000	#DADAFF	1	0.5
chr3	55040001	55440000	B.2.1.1.2.2.2.1.1	0.220670391061453	.	55040001	55440000	#4848FF	1	0.25
chr3	55440001	55760000	B.1.1.1.1.2.2.2	0.474860335195531	.	55440001	55760000	#DADAFF	1	0.5
chr3	55760001	56360000	B.1.2.2.1.1.2.1.1.1	0.342178770949721	.	55760001	56360000	#9191FF	1	0.375
chr3	56360001	56600000	B.1.1.2.2.2.1.2.2	0.409217877094972	.	56360001	56600000	#DADAFF	1	0.5
chr3	56600001	56880000	A.1.1.2.1.1.2.1.1	0.935754189944134	.	56600001	56880000	#FF0000	1	1
[truncated: 8,362 more rows]
