# Supplementary material for: Systematic inference and comparison of multi-scale chromatin sub-compartments connects spatial organization to cell phenotypes
Source: Nat Commun. 2021 May 10;12:2439. doi: 10.1038/s41467-021-22666-3 (PMC8110550; doi:10.1038/s41467-021-22666-3)
Supplement: Supplementary file 5 — Supplementary Dataset 2 [file 41467_2021_22666_MOESM5_ESM.zip › Supplementary_Data_1_domain_hierarchies_127HiCmaps/Cerebellum_binsize=40kb.bed]

#fields: chr, pos_start, pos_end, the full compartment label describing the position in the hierachy, normalized compartment domain rank, ., pos_start, pos_end, color based on eight compartment model (A.1.1 - B.2.2), 1, eight compartment score (A.1.1 to B.2.2: 8 to 1 devided by 8)
chr1	720001	1280000	A.1.1.1.2.1.1.2.1.1.2	0.96441717791411	.	720001	1280000	#FF0000	1	1
chr1	1280001	1560000	A.1.1.2.1.1.2.1.1.1.1	0.910429447852761	.	1280001	1560000	#FF0000	1	1
chr1	1560001	1680000	A.2.1.1.1.1.2.1	0.640490797546012	.	1560001	1680000	#FF9191	1	0.75
chr1	1680001	1840000	A.1.2.1.2.1.1.1.2.1.2.2	0.76319018404908	.	1680001	1840000	#FF4848	1	0.875
chr1	1840001	2080000	A.1.2.1.2.1.2.1.2.2	0.752147239263804	.	1840001	2080000	#FF4848	1	0.875
chr1	2080001	2320000	A.1.1.2.1.2.2.1.1.2.1	0.884662576687117	.	2080001	2320000	#FF0000	1	1
chr1	2320001	2520000	A.2.1.2.1.1.2.1.1	0.580368098159509	.	2320001	2520000	#FF9191	1	0.75
chr1	2520001	2600000	B.2.1.1.1.1.2.2.1	0.287116564417178	.	2520001	2600000	#4848FF	1	0.25
chr1	2680001	2960000	B.2.1.1.1.1.2.2.1	0.287116564417178	.	2680001	2960000	#4848FF	1	0.25
chr1	2960001	3160000	B.1.1.1.2.1.2.1.2.1.2	0.424539877300613	.	2960001	3160000	#DADAFF	1	0.5
chr1	3160001	3360000	B.1.1.1.1.2.2.1.2	0.445398773006135	.	3160001	3360000	#DADAFF	1	0.5
chr1	3360001	3560000	A.1.2.2.1.2.1.1.1.2	0.705521472392638	.	3360001	3560000	#FF4848	1	0.875
chr1	3560001	3800000	A.2.1.2.1.1.2.1.2	0.579141104294479	.	3560001	3800000	#FF9191	1	0.75
chr1	3800001	3840000	B.2.2.1.2.2.2.2.2	0.056441717791411	.	3800001	3840000	#0000FF	1	0.125
chr1	3960001	4360000	B.2.2.1.2.2.2.2.2	0.056441717791411	.	3960001	4360000	#0000FF	1	0.125
chr1	4360001	4480000	B.2.1.1.2.1.2.2.1.1.2	0.245398773006135	.	4360001	4480000	#4848FF	1	0.25
chr1	4480001	4640000	B.2.2.1.1.2.2.1.1.1.1.1	0.120245398773006	.	4480001	4640000	#0000FF	1	0.125
chr1	4640001	4840000	B.2.2.1.1.2.2.1.1.1.1.2	0.119018404907975	.	4640001	4840000	#0000FF	1	0.125
chr1	4840001	5280000	B.2.2.2.2.2.1.1.1.2.1	0.0122699386503067	.	4840001	5280000	#0000FF	1	0.125
chr1	5280001	6000000	B.2.2.2.1.2.2.1.2	0.0220858895705521	.	5280001	6000000	#0000FF	1	0.125
chr1	6000001	6240000	A.2.2.1.2.2.1.1.1.2	0.50920245398773	.	6000001	6240000	#FFDADA	1	0.625
chr1	6240001	6480000	A.1.1.2.2.2.1.2.1.2.2.1	0.831901840490798	.	6240001	6480000	#FF0000	1	1
chr1	6480001	6720000	A.1.1.2.1.2.2.2.1	0.877300613496933	.	6480001	6720000	#FF0000	1	1
chr1	6720001	7040000	A.1.1.2.2.1.2.2.2.2.1	0.841717791411043	.	6720001	7040000	#FF0000	1	1
chr1	7040001	7280000	A.2.1.1.2.1.2.1.1.1	0.609815950920245	.	7040001	7280000	#FF9191	1	0.75
chr1	7280001	7720000	A.1.2.1.2.2.2.2.2.2.1	0.723926380368098	.	7280001	7720000	#FF4848	1	0.875
chr1	7720001	8040000	A.1.2.1.2.1.1.1.2.2.2.2	0.759509202453988	.	7720001	8040000	#FF4848	1	0.875
chr1	8040001	8280000	A.1.1.1.2.1.2.2.2.1.1.1	0.948466257668712	.	8040001	8280000	#FF0000	1	1
chr1	8280001	8600000	A.1.1.1.2.1.2.2.2.1.2	0.94601226993865	.	8280001	8600000	#FF0000	1	1
chr1	8600001	8680000	A.1.2.2.2.1.1.1.1.1.1	0.685889570552147	.	8600001	8680000	#FF4848	1	0.875
chr1	8680001	8920000	A.1.1.2.1.1.2.1.1.2.1.2	0.906748466257669	.	8680001	8920000	#FF0000	1	1
chr1	8920001	9080000	A.1.2.1.2.2.2.2.1.1	0.731288343558282	.	8920001	9080000	#FF4848	1	0.875
chr1	9080001	9280000	A.1.2.1.2.1.2.2.1	0.750920245398773	.	9080001	9280000	#FF4848	1	0.875
chr1	9280001	9480000	A.1.1.2.1.1.2.1.2.1.2.1	0.903067484662577	.	9280001	9480000	#FF0000	1	1
chr1	9480001	9840000	A.1.1.2.2.1.2.1.1.1.2	0.852760736196319	.	9480001	9840000	#FF0000	1	1
chr1	9840001	10120000	A.1.1.2.2.1.2.2.2.1.2.1	0.844171779141104	.	9840001	10120000	#FF0000	1	1
chr1	10120001	10480000	A.1.1.1.2.1.2.2.2.1.1.2	0.947239263803681	.	10120001	10480000	#FF0000	1	1
chr1	10480001	10840000	A.1.1.1.1.2.1.2.2.2.1	0.98159509202454	.	10480001	10840000	#FF0000	1	1
chr1	10840001	11080000	A.1.2.1.2.1.1.1.2.1.2.1	0.76441717791411	.	10840001	11080000	#FF4848	1	0.875
chr1	11080001	11320000	A.1.1.2.2.2.1.1.2.2	0.83680981595092	.	11080001	11320000	#FF0000	1	1
chr1	11320001	11720000	B.1.1.2.1.2.1.2	0.407361963190184	.	11320001	11720000	#DADAFF	1	0.5
chr1	11720001	12080000	A.1.1.1.2.2.2.2.2.1.1	0.921472392638037	.	11720001	12080000	#FF0000	1	1
chr1	12080001	12280000	A.1.1.2.2.2.1.2.1.2.2.2	0.830674846625767	.	12080001	12280000	#FF0000	1	1
chr1	12280001	12440000	A.1.2.2.1.2.2.1.2.1	0.694478527607362	.	12280001	12440000	#FF4848	1	0.875
chr1	12440001	12720000	A.1.2.1.1.2.1.1.1.1.2.1	0.786503067484663	.	12440001	12720000	#FF4848	1	0.875
chr1	12720001	12920000	B.2.1.2.2.1.2.1.1	0.170552147239264	.	12720001	12920000	#4848FF	1	0.25
chr1	12920001	13040000	B.1.2.2.2.1.2.2.1.2.2.2	0.307975460122699	.	12920001	13040000	#9191FF	1	0.375
chr1	13160001	13240000	B.2.1.1.2.1.2.2.2.2.2.2	0.23680981595092	.	13160001	13240000	#4848FF	1	0.25
chr1	13720001	13840000	B.2.1.1.2.1.2.2.2.2.2.2	0.23680981595092	.	13720001	13840000	#4848FF	1	0.25
chr1	13840001	14160000	B.1.2.1.2.2.1.1.2.1	0.353374233128834	.	13840001	14160000	#9191FF	1	0.375
chr1	14160001	14400000	B.2.1.1.2.1.2.2.2.2.1.1.1	0.241717791411043	.	14160001	14400000	#4848FF	1	0.25
chr1	14400001	14600000	A.2.2.2.1.1.1.1.2	0.499386503067485	.	14400001	14600000	#FFDADA	1	0.625
chr1	14600001	14880000	A.2.1.1.1.2.2.2.1.1	0.620858895705521	.	14600001	14880000	#FF9191	1	0.75
chr1	14880001	15280000	A.2.1.1.1.2.1.2.1.2	0.630674846625767	.	14880001	15280000	#FF9191	1	0.75
chr1	15280001	15440000	A.2.1.1.1.2.1.2.2.2.2	0.626993865030675	.	15280001	15440000	#FF9191	1	0.75
chr1	15440001	15640000	A.1.2.1.1.2.1.1.2.2.2	0.780368098159509	.	15440001	15640000	#FF4848	1	0.875
chr1	15640001	15880000	A.1.1.2.1.2.2.2.2.2.1.2	0.87239263803681	.	15640001	15880000	#FF0000	1	1
chr1	15880001	16120000	A.1.1.1.2.1.1.2.1.2.1	0.96319018404908	.	15880001	16120000	#FF0000	1	1
chr1	16120001	16320000	A.1.1.1.2.1.2.2.1.1	0.952147239263804	.	16120001	16320000	#FF0000	1	1
chr1	16320001	16440000	A.1.2.1.2.2.2.2.1.2.1.2	0.728834355828221	.	16320001	16440000	#FF4848	1	0.875
chr1	16440001	16840000	A.1.1.1.1.2.1.2.2.1	0.982822085889571	.	16440001	16840000	#FF0000	1	1
chr1	16840001	17080000	A.1.2.1.2.2.1.1.1.2	0.74478527607362	.	16840001	17080000	#FF4848	1	0.875
chr1	17080001	17200000	A.2.1.1.2.1.2.1.1.2	0.608588957055215	.	17080001	17200000	#FF9191	1	0.75
chr1	17200001	17400000	A.1.1.2.2.2.1.1.1	0.839263803680982	.	17200001	17400000	#FF0000	1	1
chr1	17400001	17720000	A.1.1.2.1.2.2.2.2.2.1.1	0.87361963190184	.	17400001	17720000	#FF0000	1	1
chr1	17720001	17960000	A.1.2.2.1.2.2.2.1	0.69079754601227	.	17720001	17960000	#FF4848	1	0.875
chr1	17960001	18240000	B.1.2.2.1.1.1	0.341104294478528	.	17960001	18240000	#9191FF	1	0.375
chr1	18240001	18520000	B.2.2.1.1.2.2.1.2.2.1	0.110429447852761	.	18240001	18520000	#0000FF	1	0.125
chr1	18520001	18880000	B.2.2.1.2.2.1.1.2.2.2	0.0773006134969325	.	18520001	18880000	#0000FF	1	0.125
chr1	18880001	19200000	B.2.1.2.1.1.2.2	0.213496932515337	.	18880001	19200000	#4848FF	1	0.25
chr1	19200001	19440000	A.1.2.1.1.1.1.1.2	0.804907975460123	.	19200001	19440000	#FF4848	1	0.875
chr1	19440001	19600000	A.1.1.1.2.2.2.2.2.2.1	0.919018404907975	.	19440001	19600000	#FF0000	1	1
chr1	19600001	20240000	A.1.1.1.1.2.1.1.2	0.985276073619632	.	19600001	20240000	#FF0000	1	1
chr1	20240001	20440000	B.1.1.2.1.2.1.1	0.408588957055215	.	20240001	20440000	#DADAFF	1	0.5
chr1	20440001	20840000	A.2.1.2.1.2.2.2.1	0.568098159509203	.	20440001	20840000	#FF9191	1	0.75
chr1	20840001	21040000	A.1.2.1.2.2.1.1.1.1	0.74601226993865	.	20840001	21040000	#FF4848	1	0.875
chr1	21040001	21320000	A.1.1.2.1.1.2.1.1.1.2	0.90920245398773	.	21040001	21320000	#FF0000	1	1
chr1	21320001	21520000	A.1.1.2.1.1.2.1.1.2.2	0.905521472392638	.	21320001	21520000	#FF0000	1	1
chr1	21520001	21840000	A.1.2.1.2.1.1.1.2.2.1	0.761963190184049	.	21520001	21840000	#FF4848	1	0.875
chr1	21840001	22120000	A.1.1.2.2.1.1.1.2.2	0.863803680981595	.	21840001	22120000	#FF0000	1	1
chr1	22120001	22400000	A.1.2.1.2.1.1.1.2.2.2.1	0.760736196319018	.	22120001	22400000	#FF4848	1	0.875
chr1	22400001	22840000	A.2.1.1.1.1.2.2.1	0.639263803680982	.	22400001	22840000	#FF9191	1	0.75
chr1	22840001	23000000	A.2.1.1.2.1.2.1.2	0.607361963190184	.	22840001	23000000	#FF9191	1	0.75
chr1	23000001	23160000	A.1.2.1.2.1.2.2.2.2.2	0.747239263803681	.	23000001	23160000	#FF4848	1	0.875
chr1	23160001	23280000	A.2.1.1.1.1.2.2.2	0.638036809815951	.	23160001	23280000	#FF9191	1	0.75
chr1	23280001	23680000	A.1.1.2.2.1.2.1.1.1.1	0.85398773006135	.	23280001	23680000	#FF0000	1	1
chr1	23680001	24200000	A.1.1.2.2.1.2.1.1.2.2	0.850306748466258	.	23680001	24200000	#FF0000	1	1
chr1	24200001	24280000	A.2.1.2.1.2.1.1	0.574233128834356	.	24200001	24280000	#FF9191	1	0.75
chr1	24360001	24400000	A.2.1.2.1.2.1.1	0.574233128834356	.	24360001	24400000	#FF9191	1	0.75
chr1	24400001	24600000	A.1.2.2.2.1.2.2.2.1.2	0.668711656441718	.	24400001	24600000	#FF4848	1	0.875
chr1	24600001	24960000	A.1.2.1.2.2.2.1.1.1	0.736196319018405	.	24600001	24960000	#FF4848	1	0.875
chr1	24960001	25200000	A.1.2.1.2.2.2.1.1.2	0.734969325153374	.	24960001	25200000	#FF4848	1	0.875
chr1	25200001	25560000	A.1.2.1.2.2.2.2.2.2.2	0.722699386503068	.	25200001	25560000	#FF4848	1	0.875
chr1	25560001	26000000	A.1.2.1.2.2.2.2.2.1.2	0.725153374233129	.	25560001	26000000	#FF4848	1	0.875
chr1	26000001	26520000	A.1.1.2.1.1.2.1.2.1.1	0.904294478527607	.	26000001	26520000	#FF0000	1	1
chr1	26520001	26840000	A.1.1.2.2.1.2.1.1.2.1	0.851533742331288	.	26520001	26840000	#FF0000	1	1
chr1	26840001	27360000	A.1.1.2.1.1.2.1.2.2	0.900613496932515	.	26840001	27360000	#FF0000	1	1
chr1	27360001	27600000	A.1.2.1.2.2.2.2.2.1.1	0.72638036809816	.	27360001	27600000	#FF4848	1	0.875
chr1	27600001	27960000	A.1.1.2.2.1.1.1.2.1.1	0.866257668711656	.	27600001	27960000	#FF0000	1	1
chr1	27960001	28040000	A.1.2.2.2.1.2.2.2.1.1	0.669938650306748	.	27960001	28040000	#FF4848	1	0.875
chr1	28040001	28280000	A.1.1.2.2.1.2.2.2.1.2.2	0.842944785276074	.	28040001	28280000	#FF0000	1	1
chr1	28280001	28560000	A.1.1.2.1.1.2.2.2.1.2	0.894478527607362	.	28280001	28560000	#FF0000	1	1
chr1	28560001	28960000	A.1.1.1.1.2.1.2.2.2.2	0.980368098159509	.	28560001	28960000	#FF0000	1	1
chr1	28960001	29600000	A.1.1.1.2.2.2.2.2.2.2	0.917791411042945	.	28960001	29600000	#FF0000	1	1
chr1	29640001	29880000	B.1.1.2.1.2.2.2	0.403680981595092	.	29640001	29880000	#DADAFF	1	0.5
chr1	30000001	30080000	B.1.1.2.1.2.2.2	0.403680981595092	.	30000001	30080000	#DADAFF	1	0.5
chr1	30080001	30200000	B.1.1.1.2.1.1.2.2.2	0.430674846625767	.	30080001	30200000	#DADAFF	1	0.5
chr1	30200001	30760000	B.2.2.1.1.2.2.1.2.2.2	0.10920245398773	.	30200001	30760000	#0000FF	1	0.125
chr1	30760001	30960000	B.2.1.1.2.1.1.1.2.1.1	0.258895705521472	.	30760001	30960000	#4848FF	1	0.25
chr1	30960001	31160000	B.2.1.1.2.1.2.2.1.2	0.244171779141104	.	30960001	31160000	#4848FF	1	0.25
chr1	31160001	31400000	A.1.1.2.2.2.1.2.1.1	0.83558282208589	.	31160001	31400000	#FF0000	1	1
chr1	31400001	31560000	A.1.1.2.2.2.1.1.2.1	0.838036809815951	.	31400001	31560000	#FF0000	1	1
chr1	31560001	31640000	A.2.1.1.1.1.1.1.2	0.645398773006135	.	31560001	31640000	#FF9191	1	0.75
chr1	31640001	32040000	A.1.2.1.2.1.2.1.2.1	0.753374233128834	.	31640001	32040000	#FF4848	1	0.875
chr1	32040001	32240000	A.1.1.2.2.1.1.2.1.1.2	0.861349693251534	.	32040001	32240000	#FF0000	1	1
chr1	32240001	32400000	A.1.2.1.2.2.2.2.1.2.2	0.72760736196319	.	32240001	32400000	#FF4848	1	0.875
chr1	32400001	32880000	A.1.1.1.1.1.2.1.1	0.993865030674847	.	32400001	32880000	#FF0000	1	1
chr1	32880001	33280000	A.1.1.1.1.1.2.2.2.1	0.990184049079755	.	32880001	33280000	#FF0000	1	1
chr1	33280001	33600000	A.1.1.1.1.2.2.1.1.2	0.977914110429448	.	33280001	33600000	#FF0000	1	1
chr1	33600001	33960000	A.1.1.2.1.2.2.1.2.2	0.878527607361963	.	33600001	33960000	#FF0000	1	1
chr1	33960001	34480000	B.1.1.2.2.1.1.2	0.4	.	33960001	34480000	#DADAFF	1	0.5
chr1	34480001	34640000	B.1.2.2.2.1.1.2.2	0.315337423312883	.	34480001	34640000	#9191FF	1	0.375
chr1	34640001	35040000	B.2.2.2.1.2.2.1.1	0.0233128834355828	.	34640001	35040000	#0000FF	1	0.125
chr1	35040001	35120000	B.2.1.1.2.1.2.2.2.2.2.1	0.238036809815951	.	35040001	35120000	#4848FF	1	0.25
chr1	35120001	35280000	B.2.1.2.1.1.2.1	0.214723926380368	.	35120001	35280000	#4848FF	1	0.25
chr1	35280001	35440000	B.1.2.1.2.2.1.1.2.2	0.352147239263804	.	35280001	35440000	#9191FF	1	0.375
chr1	35440001	35640000	A.2.1.2.2.2.1.1.2.2	0.550920245398773	.	35440001	35640000	#FF9191	1	0.75
chr1	35640001	35800000	A.1.2.2.1.2.1.1.2.1	0.704294478527607	.	35640001	35800000	#FF4848	1	0.875
chr1	35800001	36080000	A.1.1.1.2.2.1.2.1.1.1	0.938650306748466	.	35800001	36080000	#FF0000	1	1
chr1	36080001	36240000	A.1.2.1.1.1.1.2.1	0.803680981595092	.	36080001	36240000	#FF4848	1	0.875
chr1	36240001	36560000	A.1.1.1.2.2.2.2.2.1.2	0.920245398773006	.	36240001	36560000	#FF0000	1	1
chr1	36560001	36920000	A.1.1.1.1.2.2.2.2.1	0.971779141104295	.	36560001	36920000	#FF0000	1	1
chr1	36920001	37360000	B.2.2.1.2.2.1.1.2.2.1.2	0.0785276073619632	.	36920001	37360000	#0000FF	1	0.125
chr1	37360001	37560000	B.2.2.1.1.2.1.2.1	0.122699386503067	.	37360001	37560000	#0000FF	1	0.125
chr1	37560001	37920000	B.2.2.2.1.1.2.1.2.1	0.0441717791411043	.	37560001	37920000	#0000FF	1	0.125
chr1	37920001	38040000	A.2.2.1.1.1.2.1	0.537423312883436	.	37920001	38040000	#FFDADA	1	0.625
chr1	38040001	38280000	B.1.1.2.1.1.1.2.1	0.414723926380368	.	38040001	38280000	#DADAFF	1	0.5
chr1	38280001	38520000	A.2.1.1.1.2.1.2.1.1.1.1.1	0.63558282208589	.	38280001	38520000	#FF9191	1	0.75
chr1	38520001	38800000	B.2.1.1.2.1.2.2.1.1.1	0.246625766871166	.	38520001	38800000	#4848FF	1	0.25
chr1	38800001	39000000	B.2.1.1.2.1.1.1.2.1.2	0.257668711656442	.	38800001	39000000	#4848FF	1	0.25
chr1	39000001	39320000	B.2.1.1.2.1.2.2.2.2.1.2	0.239263803680982	.	39000001	39320000	#4848FF	1	0.25
chr1	39320001	39560000	A.1.2.1.1.2.1.1.2.1	0.782822085889571	.	39320001	39560000	#FF4848	1	0.875
chr1	39560001	39760000	A.1.1.1.1.2.2.1.1.1	0.979141104294479	.	39560001	39760000	#FF0000	1	1
chr1	39760001	39960000	A.1.1.1.2.2.1.2.2.1	0.933742331288344	.	39760001	39960000	#FF0000	1	1
chr1	39960001	40240000	A.1.1.2.2.1.1.2.1.2.1	0.860122699386503	.	39960001	40240000	#FF0000	1	1
chr1	40240001	40520000	A.1.1.2.2.1.1.2.1.2.2	0.858895705521472	.	40240001	40520000	#FF0000	1	1
chr1	40520001	40600000	A.1.2.1.2.2.2.2.1.2.1.1	0.730061349693252	.	40520001	40600000	#FF4848	1	0.875
chr1	40600001	40800000	A.1.1.2.2.1.2.2.2.1.1.1	0.846625766871166	.	40600001	40800000	#FF0000	1	1
chr1	40800001	41120000	A.1.1.2.2.1.2.2.2.1.1.2	0.845398773006135	.	40800001	41120000	#FF0000	1	1
chr1	41120001	41720000	A.1.1.1.1.2.1.1.1.2	0.986503067484663	.	41120001	41720000	#FF0000	1	1
chr1	41720001	41960000	A.1.1.2.2.1.1.2.2.1.2	0.856441717791411	.	41720001	41960000	#FF0000	1	1
chr1	41960001	42240000	A.1.2.1.2.1.2.1.1	0.754601226993865	.	41960001	42240000	#FF4848	1	0.875
chr1	42240001	42480000	A.1.2.2.2.1.1.1.2.1	0.680981595092024	.	42240001	42480000	#FF4848	1	0.875
chr1	42480001	42640000	A.2.2.2.2.2.1.1	0.468711656441718	.	42480001	42640000	#FFDADA	1	0.625
chr1	42640001	42800000	A.2.1.1.2.1.2.2.2	0.604907975460123	.	42640001	42800000	#FF9191	1	0.75
chr1	42800001	43120000	B.1.1.1.2.2.2.1	0.419631901840491	.	42800001	43120000	#DADAFF	1	0.5
chr1	43120001	43360000	A.2.1.2.1.2.2.2.2	0.566871165644172	.	43120001	43360000	#FF9191	1	0.75
chr1	43360001	43480000	A.2.1.2.1.2.1.2.1.2	0.571779141104295	.	43360001	43480000	#FF9191	1	0.75
chr1	43480001	43680000	A.2.2.1.2.2.1.2	0.505521472392638	.	43480001	43680000	#FFDADA	1	0.625
chr1	43680001	43880000	A.1.2.2.2.1.2.2.2.2	0.667484662576687	.	43680001	43880000	#FF4848	1	0.875
chr1	43880001	44240000	A.1.1.2.1.1.2.2.2.2	0.893251533742331	.	43880001	44240000	#FF0000	1	1
chr1	44240001	44520000	A.1.1.2.1.1.2.2.1.1.1	0.899386503067485	.	44240001	44520000	#FF0000	1	1
chr1	44520001	44840000	A.1.2.2.2.1.1.1.2.2	0.679754601226994	.	44520001	44840000	#FF4848	1	0.875
chr1	44840001	45080000	A.2.1.2.2.1.2.1.2	0.555828220858896	.	44840001	45080000	#FF9191	1	0.75
chr1	45080001	45280000	A.1.1.2.2.1.1.2.2.1.1	0.857668711656442	.	45080001	45280000	#FF0000	1	1
chr1	45280001	45480000	A.1.2.1.2.2.1.1.2	0.743558282208589	.	45280001	45480000	#FF4848	1	0.875
chr1	45480001	45720000	B.1.1.1.2.2.2.2	0.41840490797546	.	45480001	45720000	#DADAFF	1	0.5
chr1	45720001	45960000	A.2.1.1.2.1.2.2.1	0.606134969325153	.	45720001	45960000	#FF9191	1	0.75
chr1	45960001	46480000	A.1.1.1.1.1.2.2.2.2	0.988957055214724	.	45960001	46480000	#FF0000	1	1
chr1	46480001	46840000	A.1.1.1.1.1.1.1.2.2	0.997546012269939	.	46480001	46840000	#FF0000	1	1
chr1	46840001	47200000	A.2.1.1.2.2.2.1.2	0.592638036809816	.	46840001	47200000	#FF9191	1	0.75
chr1	47200001	47480000	B.2.2.2.1.1.2.1.2.2	0.0429447852760736	.	47200001	47480000	#0000FF	1	0.125
chr1	47480001	47640000	B.2.1.2.2.1.1.2.2.1.1	0.176687116564417	.	47480001	47640000	#4848FF	1	0.25
chr1	47640001	47880000	B.1.1.1.2.1.1.2.2.1	0.431901840490798	.	47640001	47880000	#DADAFF	1	0.5
chr1	47880001	48160000	B.2.2.1.2.2.1.1.2.2.1.1	0.0797546012269939	.	47880001	48160000	#0000FF	1	0.125
chr1	48160001	48280000	B.2.1.1.2.1.1.1.2.2	0.256441717791411	.	48160001	48280000	#4848FF	1	0.25
chr1	48280001	48520000	B.2.2.1.1.2.2.1.1.2.1	0.114110429447853	.	48280001	48520000	#0000FF	1	0.125
chr1	48520001	48960000	B.2.2.1.2.2.2.1.1.2	0.0687116564417178	.	48520001	48960000	#0000FF	1	0.125
chr1	48960001	49120000	B.2.2.1.1.2.2.1.1.2.2	0.112883435582822	.	48960001	49120000	#0000FF	1	0.125
chr1	49120001	49400000	B.2.1.1.2.1.1.2.1.2	0.25398773006135	.	49120001	49400000	#4848FF	1	0.25
chr1	49400001	49640000	B.2.1.2.2.1.1.1.1.2.1.2	0.185276073619632	.	49400001	49640000	#4848FF	1	0.25
chr1	49640001	49920000	B.2.2.1.2.2.2.2.1.1.1.1	0.0638036809815951	.	49640001	49920000	#0000FF	1	0.125
chr1	49920001	50120000	B.2.2.1.2.2.1.2.1.1.2	0.0748466257668712	.	49920001	50120000	#0000FF	1	0.125
chr1	50120001	50280000	B.2.2.2.1.1.2.1.1.2	0.045398773006135	.	50120001	50280000	#0000FF	1	0.125
chr1	50280001	50400000	B.2.2.1.2.2.1.1.1.2	0.0822085889570552	.	50280001	50400000	#0000FF	1	0.125
chr1	50400001	50600000	B.2.2.1.2.2.2.2.1.2.1.2	0.0588957055214724	.	50400001	50600000	#0000FF	1	0.125
chr1	50600001	50800000	B.2.2.1.2.2.2.2.1.2.1.1	0.0601226993865031	.	50600001	50800000	#0000FF	1	0.125
chr1	50800001	51200000	B.1.1.1.2.1.1.2.1	0.433128834355828	.	50800001	51200000	#DADAFF	1	0.5
chr1	51200001	51480000	A.2.1.2.2.2.2.1.1	0.547239263803681	.	51200001	51480000	#FF9191	1	0.75
chr1	51480001	51720000	A.2.2.1.2.2.1.1.2.1	0.507975460122699	.	51480001	51720000	#FFDADA	1	0.625
chr1	51720001	52040000	A.1.1.1.2.2.2.2.1.2.1	0.923926380368098	.	51720001	52040000	#FF0000	1	1
chr1	52040001	52240000	A.1.1.1.2.2.1.2.1.1.2	0.937423312883436	.	52040001	52240000	#FF0000	1	1
chr1	52240001	52440000	A.1.1.1.2.2.1.2.2.2	0.932515337423313	.	52240001	52440000	#FF0000	1	1
chr1	52440001	52800000	A.1.1.1.2.1.1.2.1.1.1	0.965644171779141	.	52440001	52800000	#FF0000	1	1
chr1	52800001	53440000	A.1.1.1.1.1.2.1.2	0.992638036809816	.	52800001	53440000	#FF0000	1	1
chr1	53440001	53720000	A.1.1.1.2.1.1.2.2.1	0.960736196319018	.	53440001	53720000	#FF0000	1	1
chr1	53720001	54080000	A.1.1.1.2.1.1.2.2.2	0.959509202453988	.	53720001	54080000	#FF0000	1	1
chr1	54080001	54240000	A.1.1.2.2.1.1.2.1.1.1	0.862576687116564	.	54080001	54240000	#FF0000	1	1
chr1	54240001	54320000	A.1.2.2.2.1.1.2.1	0.678527607361963	.	54240001	54320000	#FF4848	1	0.875
chr1	54320001	54480000	A.1.2.1.2.1.1.1.2.1.1	0.765644171779141	.	54320001	54480000	#FF4848	1	0.875
chr1	54480001	54680000	A.1.1.2.2.1.2.2.2.2.2	0.840490797546012	.	54480001	54680000	#FF0000	1	1
chr1	54680001	55000000	A.1.1.1.2.1.2.2.1.2.1	0.950920245398773	.	54680001	55000000	#FF0000	1	1
chr1	55000001	55360000	A.1.1.2.2.1.1.2.2.2	0.85521472392638	.	55000001	55360000	#FF0000	1	1
chr1	55360001	55560000	A.1.1.2.1.2.2.2.2.2.2	0.871165644171779	.	55360001	55560000	#FF0000	1	1
chr1	55560001	56280000	A.1.1.1.1.2.2.2.1.2	0.973006134969325	.	55560001	56280000	#FF0000	1	1
chr1	56280001	56640000	A.1.1.2.2.2.1.2.1.2.1.2	0.833128834355828	.	56280001	56640000	#FF0000	1	1
chr1	56640001	56800000	A.1.2.2.1.2.2.1.2.2.2	0.692024539877301	.	56640001	56800000	#FF4848	1	0.875
chr1	56800001	57120000	A.1.1.2.2.2.1.2.1.2.1.1	0.834355828220859	.	56800001	57120000	#FF0000	1	1
chr1	57120001	57280000	A.2.2.2.1.1.1.1.1	0.500613496932515	.	57120001	57280000	#FFDADA	1	0.625
chr1	57280001	57560000	B.2.2.1.1.2.1.2.2	0.121472392638037	.	57280001	57560000	#0000FF	1	0.125
chr1	57560001	57680000	B.2.1.1.2.1.2.2.2.2.1.1.2	0.240490797546012	.	57560001	57680000	#4848FF	1	0.25
chr1	57680001	57840000	B.2.1.2.2.1.1.2.2.2.2.2	0.171779141104294	.	57680001	57840000	#4848FF	1	0.25
chr1	57840001	57960000	B.2.1.1.1.1.1.2.2.2	0.293251533742331	.	57840001	57960000	#4848FF	1	0.25
chr1	57960001	58240000	B.2.2.2.1.1.2.2.1.1	0.0417177914110429	.	57960001	58240000	#0000FF	1	0.125
chr1	58240001	58360000	B.1.2.2.2.1.2.2.1.2.2.1	0.30920245398773	.	58240001	58360000	#9191FF	1	0.375
chr1	58360001	58480000	B.2.1.2.2.1.1.2.2.2.1	0.174233128834356	.	58360001	58480000	#4848FF	1	0.25
chr1	58480001	58680000	B.2.2.1.1.2.2.1.1.1.2.1	0.117791411042945	.	58480001	58680000	#0000FF	1	0.125
chr1	58680001	58840000	B.2.1.2.2.1.1.2.2.2.2.1	0.173006134969325	.	58680001	58840000	#4848FF	1	0.25
chr1	58840001	59200000	A.2.2.2.1.1.1.2.2.2	0.495705521472393	.	58840001	59200000	#FFDADA	1	0.625
chr1	59200001	59720000	A.1.1.1.1.2.2.2.1.1	0.974233128834356	.	59200001	59720000	#FF0000	1	1
chr1	59720001	60000000	A.1.1.2.1.2.2.1.1.2.2.2	0.882208588957055	.	59720001	60000000	#FF0000	1	1
chr1	60000001	60240000	A.1.1.2.1.2.2.1.2.1.2	0.879754601226994	.	60000001	60240000	#FF0000	1	1
chr1	60240001	60440000	A.2.2.2.2.2.2.2.1.2	0.462576687116564	.	60240001	60440000	#FFDADA	1	0.625
chr1	60440001	60640000	A.2.2.1.1.1.1.2	0.538650306748466	.	60440001	60640000	#FFDADA	1	0.625
chr1	60640001	60920000	B.1.2.1.2.2.1.2	0.350920245398773	.	60640001	60920000	#9191FF	1	0.375
chr1	60920001	61280000	B.1.2.2.2.1.2.2.1.1	0.312883435582822	.	60920001	61280000	#9191FF	1	0.375
chr1	61280001	61520000	B.1.1.1.1.2.2.1.1.1	0.447852760736196	.	61280001	61520000	#DADAFF	1	0.5
chr1	61520001	61720000	A.1.2.2.1.2.2.1.2.2.1	0.693251533742331	.	61520001	61720000	#FF4848	1	0.875
chr1	61720001	61920000	A.2.1.1.1.2.1.2.2.1	0.629447852760736	.	61720001	61920000	#FF9191	1	0.75
chr1	61920001	62120000	B.1.1.2.1.2.2.1.2	0.404907975460123	.	61920001	62120000	#DADAFF	1	0.5
chr1	62120001	62280000	A.2.2.2.1.1.1.2.1	0.498159509202454	.	62120001	62280000	#FFDADA	1	0.625
chr1	62280001	62360000	A.2.2.2.2.2.2.2.1.1	0.463803680981595	.	62280001	62360000	#FFDADA	1	0.625
chr1	62360001	62640000	A.2.2.1.2.2.1.1.2.2	0.506748466257669	.	62360001	62640000	#FFDADA	1	0.625
chr1	62640001	62880000	B.1.1.2.1.2.2.1.1	0.406134969325153	.	62640001	62880000	#DADAFF	1	0.5
chr1	62880001	63280000	A.2.1.1.2.2.2.2.1.1	0.591411042944785	.	62880001	63280000	#FF9191	1	0.75
chr1	63280001	63640000	B.2.1.2.2.1.1.2.2.1.2	0.175460122699386	.	63280001	63640000	#4848FF	1	0.25
chr1	63640001	63800000	B.2.1.1.2.1.2.2.2.1	0.242944785276074	.	63640001	63800000	#4848FF	1	0.25
chr1	63800001	64080000	A.2.2.2.2.2.2.2.2	0.461349693251534	.	63800001	64080000	#FFDADA	1	0.625
chr1	64080001	64720000	A.1.1.1.1.2.2.2.2.2	0.970552147239264	.	64080001	64720000	#FF0000	1	1
chr1	64720001	64920000	A.2.2.2.2.2.2.1.1	0.466257668711656	.	64720001	64920000	#FFDADA	1	0.625
chr1	64920001	65080000	A.2.1.1.1.2.2.2.2.2	0.617177914110429	.	64920001	65080000	#FF9191	1	0.75
chr1	65080001	65320000	A.2.1.2.1.1.1.1.2	0.585276073619632	.	65080001	65320000	#FF9191	1	0.75
chr1	65320001	65480000	A.2.1.1.1.2.1.2.2.2.1	0.628220858895706	.	65320001	65480000	#FF9191	1	0.75
chr1	65480001	65720000	B.1.1.1.1.2.2.2.1.1	0.444171779141104	.	65480001	65720000	#DADAFF	1	0.5
chr1	65720001	65880000	B.1.2.1.2.2.2.2.2	0.342331288343558	.	65720001	65880000	#9191FF	1	0.375
chr1	65880001	66000000	B.1.1.1.1.2.2.2.2.1	0.441717791411043	.	65880001	66000000	#DADAFF	1	0.5
chr1	66000001	66200000	B.2.1.1.2.1.1.1.1.2.1	0.261349693251534	.	66000001	66200000	#4848FF	1	0.25
chr1	66200001	66480000	B.2.1.1.2.1.1.1.1.2.2	0.260122699386503	.	66200001	66480000	#4848FF	1	0.25
chr1	66480001	66720000	B.2.1.2.2.1.1.1.2.2.1	0.18159509202454	.	66480001	66720000	#4848FF	1	0.25
chr1	66720001	66840000	A.2.2.1.1.1.1.1.2.1	0.541104294478528	.	66720001	66840000	#FFDADA	1	0.625
chr1	66840001	67080000	B.1.1.1.1.2.2.2.2.2	0.440490797546012	.	66840001	67080000	#DADAFF	1	0.5
chr1	67080001	67360000	B.1.2.1.1.1.1.2	0.38159509202454	.	67080001	67360000	#9191FF	1	0.375
chr1	67360001	67520000	A.2.1.1.1.2.2.2.2.1	0.61840490797546	.	67360001	67520000	#FF9191	1	0.75
chr1	67520001	67800000	A.2.2.2.2.2.2.1.2	0.465030674846626	.	67520001	67800000	#FFDADA	1	0.625
chr1	67800001	68040000	A.1.2.2.1.2.1.1.1.1	0.706748466257669	.	67800001	68040000	#FF4848	1	0.875
chr1	68040001	68320000	A.1.1.2.1.2.2.1.2.1.1	0.880981595092025	.	68040001	68320000	#FF0000	1	1
chr1	68320001	68600000	A.1.2.2.1.2.1.2.2.2	0.696932515337423	.	68320001	68600000	#FF4848	1	0.875
chr1	68600001	68800000	A.1.2.1.1.2.1.1.1.1.1	0.787730061349693	.	68600001	68800000	#FF4848	1	0.875
chr1	68800001	68880000	A.2.1.2.2.2.1.1.2.1	0.552147239263804	.	68800001	68880000	#FF9191	1	0.75
chr1	68880001	68960000	A.2.2.2.2.1.1.1.1.1	0.479754601226994	.	68880001	68960000	#FFDADA	1	0.625
chr1	68960001	69320000	B.2.2.1.1.2.2.2.2.2	0.100613496932515	.	68960001	69320000	#0000FF	1	0.125
chr1	69320001	69440000	B.2.1.1.1.1.1.2.2.1	0.294478527607362	.	69320001	69440000	#4848FF	1	0.25
chr1	69440001	69800000	B.2.2.1.1.2.1.1.2	0.123926380368098	.	69440001	69800000	#0000FF	1	0.125
chr1	69800001	69920000	B.2.1.1.1.1.1.2.1	0.295705521472393	.	69800001	69920000	#4848FF	1	0.25
chr1	69920001	70080000	B.1.2.2.1.1.2.2.1	0.336196319018405	.	69920001	70080000	#9191FF	1	0.375
chr1	70080001	70240000	B.2.1.1.2.1.1.1.1.1	0.262576687116564	.	70080001	70240000	#4848FF	1	0.25
chr1	70240001	70480000	B.2.1.2.2.1.1.1.1.2.1.1	0.186503067484663	.	70240001	70480000	#4848FF	1	0.25
chr1	70480001	70680000	B.1.1.1.1.2.2.2.1.2	0.442944785276074	.	70480001	70680000	#DADAFF	1	0.5
chr1	70680001	70880000	A.2.1.1.1.2.1.2.1.1.2	0.631901840490798	.	70680001	70880000	#FF9191	1	0.75
chr1	70880001	71000000	B.1.1.1.2.1.2.1.2.1.1.1	0.428220858895706	.	70880001	71000000	#DADAFF	1	0.5
chr1	71000001	71480000	B.2.2.2.2.2.1.1.1.1	0.0134969325153374	.	71000001	71480000	#0000FF	1	0.125
chr1	71480001	71560000	B.1.2.1.1.1.1.1	0.382822085889571	.	71480001	71560000	#9191FF	1	0.375
chr1	71560001	71720000	B.2.2.1.1.2.2.2.1.1.1.2	0.105521472392638	.	71560001	71720000	#0000FF	1	0.125
chr1	71720001	71800000	B.2.1.1.2.1.2.1.1.1	0.251533742331288	.	71720001	71800000	#4848FF	1	0.25
chr1	71800001	72040000	B.2.1.2.2.1.1.1.1.2.2	0.184049079754601	.	71800001	72040000	#4848FF	1	0.25
chr1	72040001	72680000	B.2.1.1.2.1.1.2.2	0.252760736196319	.	72040001	72680000	#4848FF	1	0.25
chr1	72680001	72880000	B.1.1.1.2.1.2.1.2.1.1.2.1	0.426993865030675	.	72680001	72880000	#DADAFF	1	0.5
chr1	72880001	73120000	B.2.1.1.1.1.2.1.2.2	0.288343558282209	.	72880001	73120000	#4848FF	1	0.25
chr1	73120001	73360000	B.2.2.1.2.2.2.1.1.1	0.0699386503067485	.	73120001	73360000	#0000FF	1	0.125
chr1	73360001	73520000	B.2.1.2.2.1.1.2.1.1	0.179141104294479	.	73360001	73520000	#4848FF	1	0.25
chr1	73520001	74160000	B.2.2.2.2.1.1.2.1	0.0184049079754601	.	73520001	74160000	#0000FF	1	0.125
chr1	74160001	74640000	B.2.2.2.1.2.2.2	0.0208588957055215	.	74160001	74640000	#0000FF	1	0.125
chr1	74640001	75240000	B.2.2.1.1.2.1.1.1.2	0.125153374233129	.	74640001	75240000	#0000FF	1	0.125
chr1	75240001	75320000	B.1.2.2.1.1.2.2.2	0.334969325153374	.	75240001	75320000	#9191FF	1	0.375
chr1	75320001	75560000	B.2.2.1.2.2.2.2.1.2.2	0.0576687116564417	.	75320001	75560000	#0000FF	1	0.125
chr1	75560001	75960000	B.2.2.1.2.2.1.1.1.1	0.0834355828220859	.	75560001	75960000	#0000FF	1	0.125
chr1	75960001	76160000	B.2.1.2.1.1.1.2.1.2	0.21840490797546	.	75960001	76160000	#4848FF	1	0.25
chr1	76160001	76600000	B.1.2.2.2.1.1.1.2	0.317791411042945	.	76160001	76600000	#9191FF	1	0.375
chr1	76600001	76840000	B.2.1.2.2.1.1.1.1.1	0.187730061349693	.	76600001	76840000	#4848FF	1	0.25
chr1	76840001	77280000	B.2.2.1.2.2.2.1.2.2.2	0.0650306748466258	.	76840001	77280000	#0000FF	1	0.125
chr1	77280001	77600000	B.2.1.1.1.1.2.1.2.1	0.289570552147239	.	77280001	77600000	#4848FF	1	0.25
chr1	77600001	77800000	A.2.1.1.2.2.2.1.1.2	0.593865030674847	.	77600001	77800000	#FF9191	1	0.75
chr1	77800001	78000000	A.1.2.2.1.2.2.2.2.1	0.689570552147239	.	77800001	78000000	#FF4848	1	0.875
chr1	78000001	78240000	A.1.1.2.2.2.1.2.2	0.829447852760736	.	78000001	78240000	#FF0000	1	1
chr1	78240001	78600000	A.1.1.1.2.2.2.2.1.1	0.925153374233129	.	78240001	78600000	#FF0000	1	1
chr1	78600001	78760000	A.2.1.2.1.1.1.1.1	0.586503067484663	.	78600001	78760000	#FF9191	1	0.75
chr1	78760001	79160000	A.2.1.1.2.2.2.1.1.1.2	0.595092024539877	.	78760001	79160000	#FF9191	1	0.75
chr1	79160001	79440000	A.2.2.2.2.1.1.2.1	0.474846625766871	.	79160001	79440000	#FFDADA	1	0.625
chr1	79440001	79640000	A.2.2.2.2.1.1.2.2	0.47361963190184	.	79440001	79640000	#FFDADA	1	0.625
chr1	79640001	79880000	B.1.2.1.2.2.1.1.1.1	0.355828220858896	.	79640001	79880000	#9191FF	1	0.375
chr1	79880001	80080000	B.2.1.1.2.1.2.1.1.2.1	0.250306748466258	.	79880001	80080000	#4848FF	1	0.25
chr1	80080001	80280000	B.1.2.2.2.1.1.1.1	0.319018404907975	.	80080001	80280000	#9191FF	1	0.375
chr1	80280001	80560000	B.1.2.2.2.1.2.2.2	0.306748466257669	.	80280001	80560000	#9191FF	1	0.375
chr1	80560001	81000000	B.2.2.1.1.2.2.2.1.2	0.103067484662577	.	80560001	81000000	#0000FF	1	0.125
chr1	81000001	81520000	B.2.2.2.1.1.2.1.1.1.2	0.0466257668711656	.	81000001	81520000	#0000FF	1	0.125
chr1	81520001	81720000	B.2.1.1.1.1.1.1	0.296932515337423	.	81520001	81720000	#4848FF	1	0.25
chr1	81720001	82120000	B.2.1.2.1.1.1.1.2.2	0.220858895705521	.	81720001	82120000	#4848FF	1	0.25
chr1	82120001	82440000	B.1.1.1.2.1.1.1.1	0.439263803680982	.	82120001	82440000	#DADAFF	1	0.5
chr1	82440001	82840000	B.2.1.2.1.1.1.1.2.1	0.222085889570552	.	82440001	82840000	#4848FF	1	0.25
chr1	82840001	83040000	B.1.2.1.2.2.2.1.2.2	0.34601226993865	.	82840001	83040000	#9191FF	1	0.375
chr1	83040001	83640000	B.2.2.1.2.2.1.2.2.1	0.0723926380368098	.	83040001	83640000	#0000FF	1	0.125
chr1	83640001	83840000	B.2.1.2.1.1.1.1.1.2	0.223312883435583	.	83640001	83840000	#4848FF	1	0.25
chr1	83840001	83920000	B.1.2.2.2.1.2.1	0.314110429447853	.	83840001	83920000	#9191FF	1	0.375
chr1	83920001	84120000	B.2.1.2.2.1.2.2.2.2	0.16441717791411	.	83920001	84120000	#4848FF	1	0.25
chr1	84120001	84360000	B.2.1.2.2.1.2.2.1	0.166871165644172	.	84120001	84360000	#4848FF	1	0.25
chr1	84360001	84600000	B.1.1.1.2.1.1.1.2.1.1	0.438036809815951	.	84360001	84600000	#DADAFF	1	0.5
chr1	84600001	84960000	A.1.2.2.1.2.2.2.2.2.1	0.688343558282209	.	84600001	84960000	#FF4848	1	0.875
chr1	84960001	85160000	A.1.2.2.2.2.2.1.2.1	0.651533742331288	.	84960001	85160000	#FF4848	1	0.875
chr1	85160001	85480000	A.2.1.2.2.2.1.2.1	0.549693251533742	.	85160001	85480000	#FF9191	1	0.75
chr1	85480001	85760000	A.2.1.2.2.2.1.2.2	0.548466257668712	.	85480001	85760000	#FF9191	1	0.75
chr1	85760001	85960000	A.1.1.1.2.2.2.2.1.2.2	0.922699386503067	.	85760001	85960000	#FF0000	1	1
chr1	85960001	86080000	A.1.1.2.1.2.2.2.2.1.2	0.874846625766871	.	85960001	86080000	#FF0000	1	1
chr1	86080001	86360000	A.1.2.2.1.2.2.1.1	0.695705521472393	.	86080001	86360000	#FF4848	1	0.875
chr1	86360001	86680000	A.2.2.1.1.1.1.1.1.2	0.542331288343558	.	86360001	86680000	#FFDADA	1	0.625
chr1	86680001	86960000	A.2.2.2.2.1.1.1.1.2	0.478527607361963	.	86680001	86960000	#FFDADA	1	0.625
chr1	86960001	87160000	B.1.2.2.1.1.2.1.2.1	0.338650306748466	.	86960001	87160000	#9191FF	1	0.375
chr1	87160001	87440000	A.1.2.1.1.2.1.2.2	0.777914110429448	.	87160001	87440000	#FF4848	1	0.875
chr1	87440001	87600000	A.2.1.1.2.2.2.2.2.1	0.588957055214724	.	87440001	87600000	#FF9191	1	0.75
chr1	87600001	87920000	B.1.2.1.1.1.2.1.1	0.380368098159509	.	87600001	87920000	#9191FF	1	0.375
chr1	87920001	88240000	B.2.1.2.2.1.2.1.2.2	0.168098159509202	.	87920001	88240000	#4848FF	1	0.25
chr1	88240001	88320000	B.1.2.2.1.1.2.1.2.2	0.337423312883436	.	88240001	88320000	#9191FF	1	0.375
chr1	88320001	88520000	B.2.1.1.2.1.1.2.1.1	0.25521472392638	.	88320001	88520000	#4848FF	1	0.25
chr1	88520001	88800000	B.2.2.1.2.2.2.2.1.1.2	0.0613496932515337	.	88520001	88800000	#0000FF	1	0.125
chr1	88800001	89120000	B.2.2.2.1.1.2.1.1.1.1	0.0478527607361963	.	88800001	89120000	#0000FF	1	0.125
chr1	89120001	89320000	A.2.2.1.1.1.2.2.1.2	0.534969325153374	.	89120001	89320000	#FFDADA	1	0.625
chr1	89320001	89560000	B.1.1.1.2.1.2.1.2.1.1.2.2	0.425766871165644	.	89320001	89560000	#DADAFF	1	0.5
chr1	89560001	89920000	B.2.2.1.2.2.2.2.1.1.1.2	0.0625766871165644	.	89560001	89920000	#0000FF	1	0.125
chr1	89920001	90080000	B.1.2.1.1.1.2.2.2.1	0.376687116564417	.	89920001	90080000	#9191FF	1	0.375
chr1	90080001	90280000	A.2.2.1.1.1.2.2.1.1	0.536196319018405	.	90080001	90280000	#FFDADA	1	0.625
chr1	90280001	90480000	A.2.1.1.1.2.1.2.1.1.1.2	0.633128834355828	.	90280001	90480000	#FF9191	1	0.75
chr1	90480001	90800000	B.2.2.1.1.2.2.2.2.1	0.101840490797546	.	90480001	90800000	#0000FF	1	0.125
chr1	90800001	90960000	B.2.1.2.1.1.1.1.1.1	0.224539877300614	.	90800001	90960000	#4848FF	1	0.25
chr1	90960001	91320000	B.2.2.2.2.1.1.1	0.0196319018404908	.	90960001	91320000	#0000FF	1	0.125
chr1	91320001	91520000	B.1.2.1.1.1.2.1.2	0.379141104294479	.	91320001	91520000	#9191FF	1	0.375
chr1	91520001	91760000	B.2.2.1.2.2.2.1.2.2.1	0.0662576687116564	.	91520001	91760000	#0000FF	1	0.125
chr1	91760001	91960000	B.2.1.1.2.1.2.1.1.2.2	0.249079754601227	.	91760001	91960000	#4848FF	1	0.25
chr1	91960001	92160000	A.2.1.1.2.2.2.2.1.2	0.590184049079755	.	91960001	92160000	#FF9191	1	0.75
chr1	92160001	92360000	A.1.2.2.1.2.1.2.1.2	0.700613496932515	.	92160001	92360000	#FF4848	1	0.875
chr1	92360001	92760000	A.2.2.2.1.1.1.2.2.1	0.496932515337423	.	92360001	92760000	#FFDADA	1	0.625
chr1	92760001	92920000	A.2.1.2.1.1.1.2.1.2	0.582822085889571	.	92760001	92920000	#FF9191	1	0.75
chr1	92920001	93280000	A.1.2.2.1.2.1.2.1.1	0.701840490797546	.	92920001	93280000	#FF4848	1	0.875
chr1	93280001	93560000	A.1.1.2.1.2.2.2.2.1.1	0.876073619631902	.	93280001	93560000	#FF0000	1	1
chr1	93560001	94000000	A.1.1.1.1.2.1.2.1	0.984049079754601	.	93560001	94000000	#FF0000	1	1
chr1	94000001	94320000	A.1.1.1.2.1.2.2.1.2.2	0.949693251533742	.	94000001	94320000	#FF0000	1	1
chr1	94320001	94520000	A.1.1.2.1.1.2.2.1.1.2	0.898159509202454	.	94320001	94520000	#FF0000	1	1
chr1	94520001	94800000	A.1.1.1.1.2.1.1.1.1	0.987730061349693	.	94520001	94800000	#FF0000	1	1
chr1	94800001	95280000	A.1.1.1.1.1.1.1.2.1	0.998773006134969	.	94800001	95280000	#FF0000	1	1
chr1	95280001	95520000	A.1.1.1.2.2.1.2.1.2.2	0.934969325153374	.	95280001	95520000	#FF0000	1	1
chr1	95520001	95720000	A.2.2.1.1.1.1.1.1.1	0.543558282208589	.	95520001	95720000	#FFDADA	1	0.625
chr1	95720001	96360000	B.2.2.2.2.2.1.1.2.2	0.00858895705521472	.	95720001	96360000	#0000FF	1	0.125
chr1	96360001	96680000	B.2.1.2.2.1.2.2.2.1	0.165644171779141	.	96360001	96680000	#4848FF	1	0.25
chr1	96680001	96760000	B.1.1.1.1.1.2.1.1	0.457668711656442	.	96680001	96760000	#DADAFF	1	0.5
chr1	96760001	97040000	A.2.1.1.1.2.2.2.1.2	0.619631901840491	.	96760001	97040000	#FF9191	1	0.75
chr1	97040001	97200000	A.2.2.1.1.1.1.1.2.2	0.539877300613497	.	97040001	97200000	#FFDADA	1	0.625
chr1	97200001	97320000	A.1.2.2.2.2.2.2	0.649079754601227	.	97200001	97320000	#FF4848	1	0.875
chr1	97320001	97880000	A.1.2.2.1.2.2.2.2.2.2	0.687116564417178	.	97320001	97880000	#FF4848	1	0.875
chr1	97880001	98440000	A.1.2.2.2.2.2.1.1	0.652760736196319	.	97880001	98440000	#FF4848	1	0.875
chr1	98440001	98960000	A.1.2.2.2.2.2.1.2.2	0.650306748466258	.	98440001	98960000	#FF4848	1	0.875
chr1	98960001	99240000	B.1.2.2.2.1.2.2.1.2.1.1	0.311656441717791	.	98960001	99240000	#9191FF	1	0.375
chr1	99240001	99360000	B.1.2.2.2.1.2.2.1.2.1.2	0.310429447852761	.	99240001	99360000	#9191FF	1	0.375
chr1	99360001	99480000	B.1.2.1.2.2.2.2.1.1	0.34478527607362	.	99360001	99480000	#9191FF	1	0.375
chr1	99480001	99760000	B.2.1.2.2.1.1.1.2.2.2	0.180368098159509	.	99480001	99760000	#4848FF	1	0.25
chr1	99760001	99960000	B.2.1.2.2.1.1.1.2.1	0.182822085889571	.	99760001	99960000	#4848FF	1	0.25
chr1	99960001	100160000	B.1.1.1.1.2.1.2	0.449079754601227	.	99960001	100160000	#DADAFF	1	0.5
chr1	100160001	100480000	B.1.1.1.2.1.1.1.2.2.1	0.43558282208589	.	100160001	100480000	#DADAFF	1	0.5
chr1	100480001	100680000	A.2.1.1.2.2.2.1.1.1.1	0.596319018404908	.	100480001	100680000	#FF9191	1	0.75
chr1	100680001	100920000	A.2.1.2.2.2.2.2	0.54478527607362	.	100680001	100920000	#FF9191	1	0.75
chr1	100920001	101520000	A.2.1.2.2.2.2.1.2	0.54601226993865	.	100920001	101520000	#FF9191	1	0.75
chr1	101520001	101800000	B.1.1.2.2.1.1.1.1	0.402453987730061	.	101520001	101800000	#DADAFF	1	0.5
chr1	101800001	102000000	B.2.2.1.1.2.2.2.1.1.1.1.1	0.107975460122699	.	101800001	102000000	#0000FF	1	0.125
chr1	102000001	102560000	B.2.2.2.2.1.2	0.0147239263803681	.	102000001	102560000	#0000FF	1	0.125
chr1	102560001	103160000	B.2.2.2.2.1.1.2.2.1	0.0171779141104294	.	102560001	103160000	#0000FF	1	0.125
chr1	103160001	103360000	B.2.1.2.1.1.1.2.2.1	0.217177914110429	.	103160001	103360000	#4848FF	1	0.25
chr1	103360001	103600000	B.1.1.2.2.1.2.1.1.2.1	0.397546012269939	.	103360001	103600000	#DADAFF	1	0.5
chr1	103600001	103760000	A.2.2.2.2.1.1.1.2.1	0.477300613496933	.	103600001	103760000	#FFDADA	1	0.625
chr1	103760001	103800000	B.1.2.1.2.2.2.1.1.1	0.349693251533742	.	103760001	103800000	#9191FF	1	0.375
chr1	103880001	103920000	B.1.2.1.2.2.2.1.1.1	0.349693251533742	.	103880001	103920000	#9191FF	1	0.375
chr1	104000001	104120000	B.1.2.1.2.2.2.1.1.1	0.349693251533742	.	104000001	104120000	#9191FF	1	0.375
chr1	104120001	104200000	B.2.2.2.2.2.1.2	0.00736196319018405	.	104120001	104200000	#0000FF	1	0.125
chr1	104280001	105040000	B.2.2.2.2.2.1.2	0.00736196319018405	.	104280001	105040000	#0000FF	1	0.125
chr1	105040001	105120000	B.2.1.2.2.1.1.2.1.2	0.177914110429448	.	105040001	105120000	#4848FF	1	0.25
chr1	105120001	105520000	B.2.2.2.1.1.2.2.2.2	0.0368098159509202	.	105120001	105520000	#0000FF	1	0.125
chr1	105520001	105920000	B.2.2.2.2.1.1.2.2.2	0.0159509202453988	.	105520001	105920000	#0000FF	1	0.125
chr1	105920001	106320000	B.2.2.2.1.1.2.2.2.1	0.0380368098159509	.	105920001	106320000	#0000FF	1	0.125
chr1	106320001	106960000	B.2.2.2.2.2.1.1.2.1	0.0098159509202454	.	106320001	106960000	#0000FF	1	0.125
chr1	106960001	107240000	B.2.2.1.2.2.1.2.2.2	0.0711656441717791	.	106960001	107240000	#0000FF	1	0.125
chr1	107240001	107680000	B.2.2.1.1.2.1.1.1.1	0.12638036809816	.	107240001	107680000	#0000FF	1	0.125
chr1	107680001	108000000	B.1.2.1.1.1.2.2.2.2	0.375460122699387	.	107680001	108000000	#9191FF	1	0.375
chr1	108000001	108120000	B.1.2.1.2.2.2.2.1.2	0.343558282208589	.	108000001	108120000	#9191FF	1	0.375
chr1	108120001	108440000	B.2.1.1.1.1.2.1.1.2	0.29079754601227	.	108120001	108440000	#4848FF	1	0.25
chr1	108440001	108560000	B.1.1.2.2.1.1.1.2	0.401226993865031	.	108440001	108560000	#DADAFF	1	0.5
chr1	108560001	108760000	B.1.2.1.2.2.2.1.1.2	0.348466257668712	.	108560001	108760000	#9191FF	1	0.375
chr1	108760001	108800000	B.2.1.1.1.1.2.2.2	0.285889570552147	.	108760001	108800000	#4848FF	1	0.25
chr1	108840001	108920000	B.2.1.1.1.1.2.2.2	0.285889570552147	.	108840001	108920000	#4848FF	1	0.25
chr1	109000001	109240000	B.1.2.1.2.2.1.1.1.2	0.354601226993865	.	109000001	109240000	#9191FF	1	0.375
chr1	109240001	109520000	A.1.2.1.1.2.1.1.1.2	0.784049079754601	.	109240001	109520000	#FF4848	1	0.875
chr1	109520001	109720000	A.1.1.2.1.2.2.1.1.2.2.1	0.883435582822086	.	109520001	109720000	#FF0000	1	1
chr1	109720001	110200000	A.1.1.1.1.1.1.1.1	1	.	109720001	110200000	#FF0000	1	1
chr1	110200001	110320000	A.1.2.1.1.1.1.2.2	0.802453987730061	.	110200001	110320000	#FF4848	1	0.875
chr1	110320001	110600000	A.1.1.2.1.2.2.1.1.1	0.885889570552147	.	110320001	110600000	#FF0000	1	1
chr1	110600001	110840000	B.1.2.2.2.1.1.2.1	0.316564417177914	.	110600001	110840000	#9191FF	1	0.375
chr1	110840001	111000000	B.1.1.2.2.1.2.1.1.2.2	0.396319018404908	.	110840001	111000000	#DADAFF	1	0.5
chr1	111000001	111480000	B.2.2.2.2.2.1.1.1.2.2	0.0110429447852761	.	111000001	111480000	#0000FF	1	0.125
chr1	111480001	111640000	B.2.2.1.2.2.1.2.1.1.1	0.0760736196319018	.	111480001	111640000	#0000FF	1	0.125
chr1	111640001	111800000	B.2.1.1.2.1.2.1.2	0.247852760736196	.	111640001	111800000	#4848FF	1	0.25
chr1	111800001	112000000	B.2.2.1.1.2.2.2.1.1.2	0.104294478527607	.	111800001	112000000	#0000FF	1	0.125
chr1	112000001	112320000	A.2.2.2.2.1.1.1.2.2	0.476073619631902	.	112000001	112320000	#FFDADA	1	0.625
chr1	112320001	112480000	B.2.2.1.1.2.2.1.1.1.2.2.2	0.115337423312883	.	112320001	112480000	#0000FF	1	0.125
chr1	112480001	112640000	B.2.2.1.2.2.1.2.1.2	0.0736196319018405	.	112480001	112640000	#0000FF	1	0.125
chr1	112640001	112920000	B.2.2.1.2.2.1.1.2.1	0.0809815950920245	.	112640001	112920000	#0000FF	1	0.125
chr1	112920001	113200000	A.1.2.1.1.2.1.1.1.1.2.2	0.785276073619632	.	112920001	113200000	#FF4848	1	0.875
chr1	113200001	113400000	A.1.2.2.1.2.1.1.2.2	0.703067484662577	.	113200001	113400000	#FF4848	1	0.875
chr1	113400001	113680000	A.1.2.1.1.1.1.1.1	0.806134969325153	.	113400001	113680000	#FF4848	1	0.875
chr1	113680001	113920000	B.1.1.1.2.2.1	0.420858895705521	.	113680001	113920000	#DADAFF	1	0.5
chr1	113920001	114200000	A.2.1.2.1.1.1.2.1.1	0.584049079754601	.	113920001	114200000	#FF9191	1	0.75
chr1	114200001	114520000	A.1.2.2.1.2.1.2.2.1.1	0.699386503067485	.	114200001	114520000	#FF4848	1	0.875
chr1	114520001	114840000	B.1.1.2.2.1.2.2	0.393865030674847	.	114520001	114840000	#DADAFF	1	0.5
chr1	114840001	115080000	A.2.2.1.1.1.2.2.2	0.533742331288344	.	114840001	115080000	#FFDADA	1	0.625
chr1	115080001	115320000	B.1.1.1.1.2.1.1	0.450306748466258	.	115080001	115320000	#DADAFF	1	0.5
chr1	115320001	115680000	B.2.1.2.1.1.1.2.2.2	0.215950920245399	.	115320001	115680000	#4848FF	1	0.25
chr1	115680001	115920000	A.1.2.1.1.2.1.2.1	0.779141104294479	.	115680001	115920000	#FF4848	1	0.875
chr1	115920001	116080000	A.2.1.1.2.2.2.2.2.2	0.587730061349693	.	115920001	116080000	#FF9191	1	0.75
chr1	116080001	116240000	B.1.1.1.2.1.1.1.2.2.2	0.434355828220859	.	116080001	116240000	#DADAFF	1	0.5
chr1	116240001	116880000	B.2.2.1.2.2.2.1.2.1	0.0674846625766871	.	116240001	116880000	#0000FF	1	0.125
chr1	116880001	117080000	B.1.2.1.1.1.2.2.1	0.377914110429448	.	116880001	117080000	#9191FF	1	0.375
chr1	117080001	117360000	A.2.1.2.2.2.1.1.1	0.553374233128834	.	117080001	117360000	#FF9191	1	0.75
chr1	117360001	117680000	A.2.1.1.1.2.1.2.1.1.1.1.2	0.634355828220859	.	117360001	117680000	#FF9191	1	0.75
chr1	117680001	117880000	B.1.2.1.2.2.2.1.2.1	0.347239263803681	.	117680001	117880000	#9191FF	1	0.375
chr1	117880001	118320000	B.1.2.2.1.1.2.1.1	0.339877300613497	.	117880001	118320000	#9191FF	1	0.375
chr1	118320001	118480000	B.1.1.1.1.2.2.1.1.2	0.446625766871166	.	118320001	118480000	#DADAFF	1	0.5
chr1	118480001	118720000	B.2.1.2.1.1.1.2.1.1	0.219631901840491	.	118480001	118720000	#4848FF	1	0.25
chr1	118720001	118960000	B.2.2.1.1.2.2.2.1.1.1.1.2	0.106748466257669	.	118720001	118960000	#0000FF	1	0.125
chr1	118960001	119200000	B.2.2.2.1.1.2.2.1.2.2	0.0392638036809816	.	118960001	119200000	#0000FF	1	0.125
chr1	119200001	119520000	B.2.2.2.1.1.2.2.1.2.1	0.0404907975460123	.	119200001	119520000	#0000FF	1	0.125
chr1	119520001	119680000	B.1.1.1.2.1.1.1.2.1.2	0.43680981595092	.	119520001	119680000	#DADAFF	1	0.5
chr1	119680001	119920000	B.2.1.1.1.1.2.1.1.1	0.292024539877301	.	119680001	119920000	#4848FF	1	0.25
chr1	119920001	120120000	B.2.2.1.1.2.2.1.1.1.2.2.1	0.116564417177914	.	119920001	120120000	#0000FF	1	0.125
chr1	120120001	120520000	A.1.2.2.1.2.1.2.2.1.2	0.698159509202454	.	120120001	120520000	#FF4848	1	0.875
chr1	120520001	120720000	A.1.2.1.1.2.1.1.2.2.1	0.78159509202454	.	120520001	120720000	#FF4848	1	0.875
chr1	120760001	120800000	A.1.2.1.1.2.1.1.2.2.1	0.78159509202454	.	120760001	120800000	#FF4848	1	0.875
chr1	120800001	120960000	A.2.2.2.1.1.2.2.1	0.492024539877301	.	120800001	120960000	#FFDADA	1	0.625
chr1	121080001	121120000	A.2.2.2.1.1.2.2.1	0.492024539877301	.	121080001	121120000	#FFDADA	1	0.625
chr1	121120001	121320000	B.2.1.2.2.1.2.1.2.1	0.169325153374233	.	121120001	121320000	#4848FF	1	0.25
chr1	121320001	121520000	B.2.2.1.1.2.2.1.2.1	0.111656441717791	.	121320001	121520000	#0000FF	1	0.125
chr1	142600001	142640000	B.2.1.1.2.2.2.1.2	0.229447852760736	.	142600001	142640000	#4848FF	1	0.25
chr1	143120001	143320000	B.2.1.1.2.2.2.1.2	0.229447852760736	.	143120001	143320000	#4848FF	1	0.25
chr1	143720001	143800000	A.2.1.1.1.1.1.1.1.1	0.647852760736196	.	143720001	143800000	#FF9191	1	0.75
chr1	143920001	144040000	A.2.1.1.1.1.1.1.1.1	0.647852760736196	.	143920001	144040000	#FF9191	1	0.75
chr1	144040001	144080000	A.2.1.2.1.1.1.2.2	0.58159509202454	.	144040001	144080000	#FF9191	1	0.75
chr1	144440001	144480000	A.2.1.2.1.1.1.2.2	0.58159509202454	.	144440001	144480000	#FF9191	1	0.75
chr1	144520001	144640000	A.2.1.2.1.1.1.2.2	0.58159509202454	.	144520001	144640000	#FF9191	1	0.75
chr1	144640001	144720000	A.1.1.1.2.2.1.2.1.2.1	0.936196319018405	.	144640001	144720000	#FF0000	1	1
chr1	144800001	145120000	A.1.1.1.2.2.1.2.1.2.1	0.936196319018405	.	144800001	145120000	#FF0000	1	1
chr1	145120001	145320000	A.1.1.2.2.2.2.1.2.2	0.817177914110429	.	145120001	145320000	#FF0000	1	1
chr1	145360001	145840000	A.1.1.1.2.1.1.2.1.2.2	0.961963190184049	.	145360001	145840000	#FF0000	1	1
chr1	146360001	146400000	B.1.2.2.2.2.2.2.1.1	0.301840490797546	.	146360001	146400000	#9191FF	1	0.375
chr1	146440001	146760000	B.1.2.2.2.2.2.2.1.1	0.301840490797546	.	146440001	146760000	#9191FF	1	0.375
chr1	146760001	146960000	B.2.2.1.1.1.1.2.2.2.2.1	0.138650306748466	.	146760001	146960000	#0000FF	1	0.125
chr1	146960001	147160000	B.1.1.2.2.1.2.1.1.1	0.398773006134969	.	146960001	147160000	#DADAFF	1	0.5
chr1	147160001	147440000	B.1.2.2.1.2.2.1.1.1	0.328834355828221	.	147160001	147440000	#9191FF	1	0.375
chr1	147680001	147840000	B.1.2.2.1.2.2.1.1.1	0.328834355828221	.	147680001	147840000	#9191FF	1	0.375
chr1	147880001	147960000	A.2.2.1.1.2.1.2	0.530061349693252	.	147880001	147960000	#FFDADA	1	0.625
chr1	148000001	148040000	A.2.2.1.1.2.1.2	0.530061349693252	.	148000001	148040000	#FFDADA	1	0.625
chr1	148160001	148280000	A.2.1.1.2.1.1.1.2.1	0.614723926380368	.	148160001	148280000	#FF9191	1	0.75
chr1	148320001	148360000	A.2.1.1.2.1.1.1.2.1	0.614723926380368	.	148320001	148360000	#FF9191	1	0.75
chr1	148520001	148560000	A.2.1.1.2.1.1.1.2.1	0.614723926380368	.	148520001	148560000	#FF9191	1	0.75
chr1	148840001	148960000	B.2.1.2.1.2.1.2.2.1	0.2	.	148840001	148960000	#4848FF	1	0.25
chr1	149000001	149240000	B.2.1.2.1.2.1.2.2.1	0.2	.	149000001	149240000	#4848FF	1	0.25
chr1	149240001	149440000	B.1.1.2.1.1.2.2	0.409815950920245	.	149240001	149440000	#DADAFF	1	0.5
chr1	149640001	149760000	B.1.1.1.2.1.2.1.2.2	0.423312883435583	.	149640001	149760000	#DADAFF	1	0.5
chr1	149760001	150200000	A.1.1.1.2.2.1.1.1.2	0.941104294478528	.	149760001	150200000	#FF0000	1	1
chr1	150200001	150480000	A.1.1.2.1.1.1.1.1	0.916564417177914	.	150200001	150480000	#FF0000	1	1
chr1	150480001	150640000	A.1.2.1.2.1.2.2.2.2.1	0.748466257668712	.	150480001	150640000	#FF4848	1	0.875
chr1	150640001	150760000	A.1.2.1.2.1.2.2.2.1	0.749693251533742	.	150640001	150760000	#FF4848	1	0.875
chr1	150760001	151000000	A.1.1.2.1.1.2.2.2.1.1	0.895705521472393	.	150760001	151000000	#FF0000	1	1
chr1	151000001	151080000	A.1.2.1.2.2.1.2.1.2	0.738650306748466	.	151000001	151080000	#FF4848	1	0.875
chr1	151080001	151320000	A.1.1.1.2.1.2.1.2.2.2	0.953374233128834	.	151080001	151320000	#FF0000	1	1
chr1	151320001	151800000	A.1.1.1.1.2.2.1.2.2	0.975460122699387	.	151320001	151800000	#FF0000	1	1
chr1	151800001	152040000	A.1.2.1.1.2.2.2.2.1	0.769325153374233	.	151800001	152040000	#FF4848	1	0.875
chr1	152040001	152480000	B.2.2.2.1.2.1.1.2.1.2.1	0.0294478527607362	.	152040001	152480000	#0000FF	1	0.125
chr1	152480001	152760000	B.2.2.2.1.1.1.1.2	0.052760736196319	.	152480001	152760000	#0000FF	1	0.125
chr1	152760001	152960000	B.2.2.1.1.1.2.1.2.2.1	0.133742331288344	.	152760001	152960000	#0000FF	1	0.125
chr1	152960001	153160000	B.2.2.1.2.1.2.1.2	0.0858895705521472	.	152960001	153160000	#0000FF	1	0.125
chr1	153160001	153480000	B.2.2.1.1.1.1.1.1.1	0.147239263803681	.	153160001	153480000	#0000FF	1	0.125
chr1	153480001	153760000	A.1.2.2.1.1.2.1.1.2	0.716564417177914	.	153480001	153760000	#FF4848	1	0.875
chr1	153760001	153960000	A.1.1.2.2.2.2.1.1.2.1	0.824539877300614	.	153760001	153960000	#FF0000	1	1
chr1	153960001	154120000	A.2.1.1.2.1.1.1.2.2	0.613496932515337	.	153960001	154120000	#FF9191	1	0.75
chr1	154120001	154440000	A.1.1.2.1.1.2.2.1.2	0.896932515337423	.	154120001	154440000	#FF0000	1	1
chr1	154440001	154920000	A.1.1.2.2.1.1.1.1.1.2	0.868711656441718	.	154440001	154920000	#FF0000	1	1
chr1	154920001	155120000	A.1.1.2.2.1.1.1.1.1.1	0.869938650306748	.	154920001	155120000	#FF0000	1	1
chr1	155120001	155480000	A.1.1.2.1.1.2.1.2.1.2.2	0.901840490797546	.	155120001	155480000	#FF0000	1	1
chr1	155480001	156040000	A.1.1.2.1.1.2.1.1.2.1.1	0.907975460122699	.	155480001	156040000	#FF0000	1	1
chr1	156040001	156280000	A.1.1.2.2.1.1.1.2.1.2	0.865030674846626	.	156040001	156280000	#FF0000	1	1
chr1	156280001	156600000	A.1.1.1.2.1.1.1.1	0.969325153374233	.	156280001	156600000	#FF0000	1	1
chr1	156600001	156880000	A.1.1.1.2.2.1.1.1.1.1	0.943558282208589	.	156600001	156880000	#FF0000	1	1
chr1	156880001	157120000	A.1.2.1.1.2.2.2.2.2	0.768098159509202	.	156880001	157120000	#FF4848	1	0.875
chr1	157120001	157480000	B.2.1.2.1.2.1.2.2.2	0.198773006134969	.	157120001	157480000	#4848FF	1	0.25
chr1	157480001	157920000	B.2.2.2.1.2.1.1.2.2	0.0269938650306748	.	157480001	157920000	#0000FF	1	0.125
chr1	157920001	158080000	A.2.1.2.1.1.2.2.1.2	0.576687116564417	.	157920001	158080000	#FF9191	1	0.75
chr1	158080001	158960000	B.2.2.2.2.2.2.2.2	0.00122699386503067	.	158080001	158960000	#0000FF	1	0.125
chr1	158960001	159200000	B.1.2.2.2.2.2.2.2.2	0.298159509202454	.	158960001	159200000	#9191FF	1	0.375
chr1	159200001	159520000	B.2.2.2.1.2.1.1.1.2.2	0.0319018404907975	.	159200001	159520000	#0000FF	1	0.125
chr1	159520001	159760000	B.2.2.1.1.1.2.1.2.2.2	0.132515337423313	.	159520001	159760000	#0000FF	1	0.125
chr1	159760001	160040000	A.2.2.2.1.1.2.1.2	0.493251533742331	.	159760001	160040000	#FFDADA	1	0.625
chr1	160040001	160360000	A.1.2.1.1.2.2.2.1.2	0.770552147239264	.	160040001	160360000	#FF4848	1	0.875
chr1	160360001	160680000	B.2.2.1.2.1.2.1.1.2.1	0.0883435582822086	.	160360001	160680000	#0000FF	1	0.125
chr1	160680001	161000000	B.2.2.1.2.1.1.2.1	0.0920245398773006	.	160680001	161000000	#0000FF	1	0.125
chr1	161000001	161080000	A.2.2.1.2.1.1.2.1.2.1	0.521472392638037	.	161000001	161080000	#FFDADA	1	0.625
chr1	161080001	161320000	A.1.2.2.2.2.1.1.1.2.2	0.663803680981595	.	161080001	161320000	#FF4848	1	0.875
chr1	161320001	161520000	A.2.1.1.1.1.1.2.2.1	0.642944785276074	.	161320001	161520000	#FF9191	1	0.75
chr1	161520001	161720000	A.2.1.2.1.2.2.1	0.569325153374233	.	161520001	161720000	#FF9191	1	0.75
chr1	161720001	162520000	A.1.1.1.1.1.1.2.2	0.995092024539877	.	161720001	162520000	#FF0000	1	1
chr1	162520001	162760000	A.1.1.2.2.2.2.1.1.2.2.2.1.2	0.820858895705522	.	162520001	162760000	#FF0000	1	1
chr1	162760001	163000000	A.1.2.1.1.1.2.2.2.2.2	0.788957055214724	.	162760001	163000000	#FF4848	1	0.875
chr1	163000001	163320000	A.1.2.2.2.2.1.1.2.2.1	0.661349693251534	.	163000001	163320000	#FF4848	1	0.875
chr1	163320001	163600000	B.2.2.1.2.1.1.1.2.1.2	0.094478527607362	.	163320001	163600000	#0000FF	1	0.125
chr1	163600001	163800000	B.2.2.1.2.1.1.1.2.1.1	0.0957055214723926	.	163600001	163800000	#0000FF	1	0.125
chr1	163800001	164240000	B.2.2.2.1.2.1.1.1.1	0.0355828220858896	.	163800001	164240000	#0000FF	1	0.125
chr1	164240001	164520000	B.2.1.2.1.2.2.2.1	0.192638036809816	.	164240001	164520000	#4848FF	1	0.25
chr1	164520001	164800000	A.2.2.1.2.1.1.2.2.1.1	0.519018404907975	.	164520001	164800000	#FFDADA	1	0.625
chr1	164800001	165000000	B.2.2.1.1.1.1.2.2.2.1.1	0.141104294478528	.	164800001	165000000	#0000FF	1	0.125
chr1	165000001	165080000	B.2.1.2.1.2.1.2.1.2.2	0.201226993865031	.	165000001	165080000	#4848FF	1	0.25
chr1	165080001	165280000	B.2.2.1.2.1.2.2	0.0846625766871166	.	165080001	165280000	#0000FF	1	0.125
chr1	165280001	165400000	B.2.1.1.2.2.2.1.1.2	0.230674846625767	.	165280001	165400000	#4848FF	1	0.25
chr1	165400001	165560000	B.2.2.1.1.1.2.2.2.1	0.128834355828221	.	165400001	165560000	#0000FF	1	0.125
chr1	165560001	165880000	B.1.1.1.2.1.2.1.1	0.429447852760736	.	165560001	165880000	#DADAFF	1	0.5
chr1	165880001	166080000	B.2.2.1.1.1.1.2.2.2.2.2	0.137423312883436	.	165880001	166080000	#0000FF	1	0.125
chr1	166080001	166480000	B.2.2.2.1.2.1.1.2.1.2.2	0.0282208588957055	.	166080001	166480000	#0000FF	1	0.125
chr1	166480001	166800000	B.2.2.2.1.2.1.1.2.1.1	0.0306748466257669	.	166480001	166800000	#0000FF	1	0.125
chr1	166800001	167080000	A.2.1.2.2.1.1.1.1.1.1	0.565644171779141	.	166800001	167080000	#FF9191	1	0.75
chr1	167080001	167400000	A.1.2.2.2.2.1.1.2.2.2	0.660122699386503	.	167080001	167400000	#FF4848	1	0.875
chr1	167400001	167680000	A.2.1.1.2.2.1.1.1.2	0.602453987730061	.	167400001	167680000	#FF9191	1	0.75
chr1	167680001	167880000	A.1.1.2.2.2.2.1.1.2.2.2.1.1	0.822085889570552	.	167680001	167880000	#FF0000	1	1
chr1	167880001	168280000	A.1.1.1.2.2.2.1.1.2.2	0.92760736196319	.	167880001	168280000	#FF0000	1	1
chr1	168280001	168680000	A.2.1.1.1.2.2.1.2	0.622085889570552	.	168280001	168680000	#FF9191	1	0.75
chr1	168680001	169040000	B.1.2.1.2.1.1.1.1	0.366871165644172	.	168680001	169040000	#9191FF	1	0.375
chr1	169040001	169520000	A.2.2.1.2.1.1.1.1	0.525153374233129	.	169040001	169520000	#FFDADA	1	0.625
chr1	169520001	169760000	B.2.1.1.1.2.1.2.1	0.282208588957055	.	169520001	169760000	#4848FF	1	0.25
chr1	169760001	170040000	A.2.2.2.1.2.2.2	0.480981595092025	.	169760001	170040000	#FFDADA	1	0.625
chr1	170040001	170320000	B.1.2.1.2.1.1.1.2.1.2	0.36441717791411	.	170040001	170320000	#9191FF	1	0.375
chr1	170320001	170440000	B.1.1.2.2.2.2.2.1	0.385276073619632	.	170320001	170440000	#DADAFF	1	0.5
chr1	170440001	170760000	A.2.2.1.2.1.2.1.1	0.515337423312883	.	170440001	170760000	#FFDADA	1	0.625
chr1	170760001	171040000	B.1.2.1.2.1.1.2.2	0.360736196319018	.	170760001	171040000	#9191FF	1	0.375
chr1	171040001	171240000	A.2.2.1.2.1.2.2	0.512883435582822	.	171040001	171240000	#FFDADA	1	0.625
chr1	171240001	171440000	B.1.2.1.2.1.1.2.1	0.361963190184049	.	171240001	171440000	#9191FF	1	0.375
chr1	171440001	171680000	A.2.1.1.2.1.1.1.1	0.615950920245399	.	171440001	171680000	#FF9191	1	0.75
chr1	171680001	172000000	A.1.2.2.2.2.1.2.2.2	0.65398773006135	.	171680001	172000000	#FF4848	1	0.875
chr1	172000001	172360000	A.1.1.2.2.2.2.1.1.2.2.2.2	0.819631901840491	.	172000001	172360000	#FF0000	1	1
chr1	172360001	172680000	A.1.1.2.2.2.2.2.1.1	0.815950920245399	.	172360001	172680000	#FF0000	1	1
chr1	172680001	172840000	A.1.2.2.2.2.1.2.2.1.2	0.65521472392638	.	172680001	172840000	#FF4848	1	0.875
chr1	172840001	172960000	A.1.2.1.1.2.2.1.2.1.1	0.775460122699386	.	172840001	172960000	#FF4848	1	0.875
chr1	172960001	173480000	A.1.2.1.1.1.2.2.1.1.2	0.793865030674847	.	172960001	173480000	#FF4848	1	0.875
chr1	173480001	173760000	B.1.1.1.1.1.1.2	0.458895705521472	.	173480001	173760000	#DADAFF	1	0.5
chr1	173760001	174000000	A.1.2.2.1.1.2.2.2.1	0.70920245398773	.	173760001	174000000	#FF4848	1	0.875
chr1	174000001	174240000	A.2.2.1.2.2.2.2.1	0.503067484662577	.	174000001	174240000	#FFDADA	1	0.625
chr1	174240001	174680000	B.1.2.2.1.2.2.1.1.2.1.2	0.32638036809816	.	174240001	174680000	#9191FF	1	0.375
chr1	174680001	174800000	B.1.1.1.1.1.2.2.2.1	0.452760736196319	.	174680001	174800000	#DADAFF	1	0.5
chr1	174800001	175000000	B.1.1.2.2.2.1.1.1	0.392638036809816	.	174800001	175000000	#DADAFF	1	0.5
chr1	175000001	175160000	B.2.1.2.2.2.2.1.2.1	0.152147239263804	.	175000001	175160000	#4848FF	1	0.25
chr1	175160001	175680000	B.2.2.2.2.2.2.1.1	0.00613496932515337	.	175160001	175680000	#0000FF	1	0.125
chr1	175680001	175840000	B.2.2.1.1.1.1.2.2.2.1.2	0.139877300613497	.	175680001	175840000	#0000FF	1	0.125
chr1	175840001	176200000	B.2.1.1.1.2.2.1.2.1.2	0.27361963190184	.	175840001	176200000	#4848FF	1	0.25
chr1	176200001	176560000	B.2.2.2.1.2.1.1.1.2.1.1	0.0343558282208589	.	176200001	176560000	#0000FF	1	0.125
chr1	176560001	176920000	B.2.2.2.1.1.1.2.2	0.049079754601227	.	176560001	176920000	#0000FF	1	0.125
chr1	176920001	177120000	B.2.2.2.1.1.1.2.1.1	0.0515337423312883	.	176920001	177120000	#0000FF	1	0.125
chr1	177120001	177280000	B.1.2.2.2.2.2.2.2.1	0.299386503067485	.	177120001	177280000	#9191FF	1	0.375
chr1	177280001	177560000	B.2.2.1.2.1.1.1.2.2	0.0932515337423313	.	177280001	177560000	#0000FF	1	0.125
chr1	177560001	177920000	B.2.2.1.2.1.2.1.1.2.2	0.0871165644171779	.	177560001	177920000	#0000FF	1	0.125
chr1	177920001	178320000	A.1.2.1.1.2.2.2.1.1	0.771779141104294	.	177920001	178320000	#FF4848	1	0.875
chr1	178320001	178520000	A.1.2.2.1.1.2.1.2.2.1	0.712883435582822	.	178320001	178520000	#FF4848	1	0.875
chr1	178520001	178800000	A.1.1.2.2.2.2.1.1.1.1.1	0.828220858895706	.	178520001	178800000	#FF0000	1	1
chr1	178800001	179000000	A.1.2.1.1.1.2.2.1.1.1.1.2	0.796319018404908	.	178800001	179000000	#FF4848	1	0.875
chr1	179000001	179200000	A.1.2.1.1.1.2.2.2.1	0.791411042944785	.	179000001	179200000	#FF4848	1	0.875
chr1	179200001	179360000	A.2.1.2.1.1.2.2.1.1	0.577914110429448	.	179200001	179360000	#FF9191	1	0.75
chr1	179360001	179560000	B.2.1.2.2.2.1.2.1.1	0.159509202453988	.	179360001	179560000	#4848FF	1	0.25
chr1	179560001	179800000	B.2.2.1.1.1.1.2.2.1	0.142331288343558	.	179560001	179800000	#0000FF	1	0.125
chr1	179800001	180160000	A.2.1.1.1.2.2.1.1.1	0.625766871165644	.	179800001	180160000	#FF9191	1	0.75
chr1	180160001	180520000	A.2.1.1.2.2.1.2.1	0.598773006134969	.	180160001	180520000	#FF9191	1	0.75
chr1	180520001	180880000	A.2.2.1.2.1.1.2.2.2	0.516564417177914	.	180520001	180880000	#FFDADA	1	0.625
chr1	180880001	180960000	A.2.2.1.1.2.2.1	0.528834355828221	.	180880001	180960000	#FFDADA	1	0.625
chr1	180960001	181160000	A.2.1.1.2.2.1.2.2	0.597546012269939	.	180960001	181160000	#FF9191	1	0.75
chr1	181160001	181320000	B.2.1.2.2.2.2.1.1	0.153374233128834	.	181160001	181320000	#4848FF	1	0.25
chr1	181320001	181520000	B.2.2.1.2.1.1.2.2	0.0907975460122699	.	181320001	181520000	#0000FF	1	0.125
chr1	181520001	181760000	B.2.2.2.1.2.1.1.1.2.1.2	0.0331288343558282	.	181520001	181760000	#0000FF	1	0.125
chr1	181760001	182080000	B.2.2.2.1.1.1.2.1.2	0.0503067484662577	.	181760001	182080000	#0000FF	1	0.125
chr1	182080001	182360000	B.1.2.1.1.2.1.2	0.370552147239264	.	182080001	182360000	#9191FF	1	0.375
chr1	182360001	182520000	B.2.1.2.2.2.2.1.2.2	0.150920245398773	.	182360001	182520000	#4848FF	1	0.25
chr1	182520001	182800000	B.2.1.1.1.2.2.1.2.2.2	0.271165644171779	.	182520001	182800000	#4848FF	1	0.25
chr1	182800001	182920000	A.1.2.2.2.2.1.1.2.1	0.662576687116564	.	182800001	182920000	#FF4848	1	0.875
chr1	182920001	183280000	A.1.1.1.2.2.2.1.1.2.1	0.928834355828221	.	182920001	183280000	#FF0000	1	1
chr1	183280001	183440000	A.2.1.1.1.1.1.2.1	0.644171779141104	.	183280001	183440000	#FF9191	1	0.75
chr1	183440001	183600000	A.1.2.2.1.1.1.1.2	0.720245398773006	.	183440001	183600000	#FF4848	1	0.875
chr1	183600001	183880000	A.1.1.2.1.1.1.2.1.2	0.912883435582822	.	183600001	183880000	#FF0000	1	1
chr1	183880001	184040000	A.1.1.2.2.2.2.2.2.1.1.2.1	0.812269938650307	.	183880001	184040000	#FF0000	1	1
chr1	184040001	184200000	A.1.2.2.2.1.1.2.2.1.1	0.677300613496932	.	184040001	184200000	#FF4848	1	0.875
chr1	184200001	184600000	A.1.2.1.2.1.1.2.1.2	0.757055214723926	.	184200001	184600000	#FF4848	1	0.875
chr1	184600001	185120000	A.1.1.1.2.1.2.1.2.1.2	0.955828220858896	.	184600001	185120000	#FF0000	1	1
chr1	185120001	185240000	A.1.2.2.2.1.2.1	0.67361963190184	.	185120001	185240000	#FF4848	1	0.875
chr1	185240001	185880000	A.1.1.1.2.1.2.1.2.1.1	0.957055214723926	.	185240001	185880000	#FF0000	1	1
chr1	185880001	185960000	A.1.2.2.1.1.1.1.1	0.721472392638037	.	185880001	185960000	#FF4848	1	0.875
chr1	185960001	186200000	A.1.2.1.1.1.2.1.2	0.798773006134969	.	185960001	186200000	#FF4848	1	0.875
chr1	186200001	186360000	A.1.2.1.1.2.2.1.2.2	0.773006134969325	.	186200001	186360000	#FF4848	1	0.875
chr1	186360001	186720000	A.2.2.1.1.2.2.2.2	0.526380368098159	.	186360001	186720000	#FFDADA	1	0.625
chr1	186720001	187000000	A.2.2.1.2.1.2.1.2	0.514110429447853	.	186720001	187000000	#FFDADA	1	0.625
chr1	187000001	187560000	B.2.1.2.2.2.1.1.2	0.160736196319018	.	187000001	187560000	#4848FF	1	0.25
chr1	187560001	187720000	B.1.2.1.2.1.2.1.1	0.359509202453988	.	187560001	187720000	#9191FF	1	0.375
chr1	187720001	187960000	B.2.1.1.1.2.1.1.1	0.284662576687117	.	187720001	187960000	#4848FF	1	0.25
chr1	187960001	188080000	B.1.1.2.2.2.1.2.2	0.388957055214724	.	187960001	188080000	#DADAFF	1	0.5
chr1	188080001	188400000	B.2.1.1.1.2.2.2.1.2.1.2	0.267484662576687	.	188080001	188400000	#4848FF	1	0.25
chr1	188400001	188720000	B.1.1.2.2.2.1.2.1	0.390184049079755	.	188400001	188720000	#DADAFF	1	0.5
chr1	188720001	189080000	B.2.1.1.1.2.1.1.2	0.283435582822086	.	188720001	189080000	#4848FF	1	0.25
chr1	189080001	189200000	B.1.2.1.2.1.2.1.2	0.358282208588957	.	189080001	189200000	#9191FF	1	0.375
chr1	189200001	189400000	B.1.2.2.2.2.2.1.1	0.304294478527607	.	189200001	189400000	#9191FF	1	0.375
chr1	189400001	189480000	B.1.1.2.2.2.2.2.2	0.384049079754601	.	189400001	189480000	#DADAFF	1	0.5
chr1	189480001	189720000	B.1.1.2.2.2.1.1.2	0.391411042944785	.	189480001	189720000	#DADAFF	1	0.5
chr1	189720001	190080000	B.1.2.1.1.2.1.1.1.1	0.374233128834356	.	189720001	190080000	#9191FF	1	0.375
chr1	190080001	190240000	B.1.1.1.2.1.2.2	0.422085889570552	.	190080001	190240000	#DADAFF	1	0.5
chr1	190240001	190480000	B.1.2.1.1.2.1.1.2	0.371779141104294	.	190240001	190480000	#9191FF	1	0.375
chr1	190480001	190720000	B.2.1.1.2.2.1.2.2	0.233128834355828	.	190480001	190720000	#4848FF	1	0.25
chr1	190720001	191160000	B.2.1.2.1.2.1.1.1.2	0.211042944785276	.	190720001	191160000	#4848FF	1	0.25
chr1	191160001	191520000	B.2.2.1.1.1.2.1.1	0.136196319018405	.	191160001	191520000	#0000FF	1	0.125
chr1	191520001	191680000	B.2.1.1.2.2.1.2.1	0.234355828220859	.	191520001	191680000	#4848FF	1	0.25
chr1	191680001	192000000	B.2.1.2.1.2.2.1.2	0.193865030674847	.	191680001	192000000	#4848FF	1	0.25
chr1	192000001	192440000	B.2.1.1.1.2.2.2.1.2.2	0.266257668711656	.	192000001	192440000	#4848FF	1	0.25
chr1	192440001	192560000	A.2.1.1.1.2.1.1	0.63680981595092	.	192440001	192560000	#FF9191	1	0.75
chr1	192560001	192760000	A.2.2.2.1.2.1.1.2	0.488343558282209	.	192560001	192760000	#FFDADA	1	0.625
chr1	192760001	193080000	A.2.1.1.1.2.2.1.1.2.2	0.623312883435583	.	192760001	193080000	#FF9191	1	0.75
chr1	193080001	193320000	A.2.1.1.1.2.2.1.1.2.1	0.624539877300613	.	193080001	193320000	#FF9191	1	0.75
chr1	193320001	193640000	B.1.2.2.1.2.1.1.2	0.332515337423313	.	193320001	193640000	#9191FF	1	0.375
chr1	193640001	193960000	B.2.1.1.2.2.1.1	0.23558282208589	.	193640001	193960000	#4848FF	1	0.25
chr1	193960001	194360000	B.2.1.1.1.2.2.2.1.2.1.1	0.268711656441718	.	193960001	194360000	#4848FF	1	0.25
chr1	194360001	194720000	B.2.1.2.2.2.1.1.1.1	0.16319018404908	.	194360001	194720000	#4848FF	1	0.25
chr1	194720001	195000000	B.2.1.2.2.2.1.1.1.2	0.161963190184049	.	194720001	195000000	#4848FF	1	0.25
chr1	195000001	195480000	B.2.2.1.1.1.1.2.1	0.143558282208589	.	195000001	195480000	#0000FF	1	0.125
chr1	195480001	195680000	B.1.2.2.1.2.2.1.2	0.322699386503068	.	195480001	195680000	#9191FF	1	0.375
chr1	195680001	195840000	B.1.2.2.2.2.2.1.2	0.303067484662577	.	195680001	195840000	#9191FF	1	0.375
chr1	195840001	196040000	B.2.1.1.2.2.2.2.1	0.228220858895706	.	195840001	196040000	#4848FF	1	0.25
chr1	196040001	196320000	B.1.2.1.1.2.1.1.1.2	0.373006134969325	.	196040001	196320000	#9191FF	1	0.375
chr1	196320001	196440000	A.2.1.2.2.1.1.1.1.1.2	0.56441717791411	.	196320001	196440000	#FF9191	1	0.75
chr1	196440001	196720000	A.2.2.2.2.1.2.2	0.469938650306748	.	196440001	196720000	#FFDADA	1	0.625
chr1	196720001	197080000	B.2.1.2.1.2.2.1.1.2.1	0.196319018404908	.	196720001	197080000	#4848FF	1	0.25
chr1	197080001	197400000	A.2.2.2.1.2.1.2.2.1.2	0.484662576687117	.	197080001	197400000	#FFDADA	1	0.625
chr1	197400001	197520000	A.2.2.2.1.2.1.1.1	0.489570552147239	.	197400001	197520000	#FFDADA	1	0.625
chr1	197520001	197800000	A.2.1.1.2.1.1.2.2	0.611042944785276	.	197520001	197800000	#FF9191	1	0.75
chr1	197800001	198080000	A.2.1.2.2.1.2.2	0.554601226993865	.	197800001	198080000	#FF9191	1	0.75
chr1	198080001	198280000	A.1.2.1.1.1.2.1.1.1	0.801226993865031	.	198080001	198280000	#FF4848	1	0.875
chr1	198280001	198720000	A.1.2.1.1.1.2.1.1.2	0.8	.	198280001	198720000	#FF4848	1	0.875
chr1	198720001	198960000	A.1.1.2.2.2.2.2.2.1.2	0.809815950920245	.	198720001	198960000	#FF0000	1	1
chr1	198960001	199160000	A.1.2.2.2.1.1.2.2.2	0.674846625766871	.	198960001	199160000	#FF4848	1	0.875
chr1	199160001	199600000	A.1.1.2.2.1.2.2.1	0.847852760736196	.	199160001	199600000	#FF0000	1	1
chr1	199600001	200000000	A.1.2.1.2.1.1.2.2	0.755828220858896	.	199600001	200000000	#FF4848	1	0.875
chr1	200000001	200240000	A.1.2.2.2.1.1.1.1.1.2	0.684662576687117	.	200000001	200240000	#FF4848	1	0.875
chr1	200240001	200560000	A.1.1.2.2.1.1.1.1.2	0.867484662576687	.	200240001	200560000	#FF0000	1	1
chr1	200560001	200880000	A.1.1.1.2.1.2.2.2.2	0.94478527607362	.	200560001	200880000	#FF0000	1	1
chr1	200880001	201120000	A.1.2.1.2.2.2.1.2.2	0.732515337423313	.	200880001	201120000	#FF4848	1	0.875
chr1	201120001	201400000	A.1.2.1.2.2.2.1.2.1	0.733742331288344	.	201120001	201400000	#FF4848	1	0.875
chr1	201400001	201840000	A.1.1.1.2.1.1.1.2.1	0.968098159509202	.	201400001	201840000	#FF0000	1	1
chr1	201840001	202040000	A.1.2.1.2.1.1.1.1	0.766871165644172	.	201840001	202040000	#FF4848	1	0.875
chr1	202040001	202160000	A.1.2.2.2.1.1.1.1.2.1	0.683435582822086	.	202040001	202160000	#FF4848	1	0.875
chr1	202160001	202480000	A.1.1.2.2.1.2.1.2	0.849079754601227	.	202160001	202480000	#FF0000	1	1
chr1	202480001	202960000	A.1.1.1.2.1.1.1.2.2	0.966871165644172	.	202480001	202960000	#FF0000	1	1
chr1	202960001	203160000	A.1.2.2.2.1.1.1.1.2.2	0.682208588957055	.	202960001	203160000	#FF4848	1	0.875
chr1	203160001	203320000	A.1.2.2.2.1.2.2.1.1	0.67239263803681	.	203160001	203320000	#FF4848	1	0.875
chr1	203320001	203480000	A.1.2.2.2.1.2.2.1.2	0.671165644171779	.	203320001	203480000	#FF4848	1	0.875
chr1	203480001	203840000	A.1.1.2.1.1.1.1.2	0.915337423312883	.	203480001	203840000	#FF0000	1	1
chr1	203840001	204000000	A.1.2.2.2.1.1.2.2.1.2	0.676073619631902	.	203840001	204000000	#FF4848	1	0.875
chr1	204000001	204520000	A.1.1.1.2.1.2.1.1	0.958282208588957	.	204000001	204520000	#FF0000	1	1
chr1	204520001	205080000	B.1.2.2.2.2.1	0.305521472392638	.	204520001	205080000	#9191FF	1	0.375
chr1	205080001	205560000	A.1.1.2.1.2.1.2.1	0.888343558282209	.	205080001	205560000	#FF0000	1	1
chr1	205560001	205720000	A.1.1.2.2.2.2.2.2.2.2	0.807361963190184	.	205560001	205720000	#FF0000	1	1
chr1	205720001	205920000	A.1.2.1.2.2.1.2.2	0.737423312883436	.	205720001	205920000	#FF4848	1	0.875
chr1	205920001	205960000	A.2.1.1.1.1.1.2.2.2	0.641717791411043	.	205920001	205960000	#FF9191	1	0.75
chr1	206040001	206160000	A.2.1.1.1.1.1.2.2.2	0.641717791411043	.	206040001	206160000	#FF9191	1	0.75
chr1	206160001	206360000	A.1.2.2.2.2.1.2.2.1.1	0.656441717791411	.	206160001	206360000	#FF4848	1	0.875
chr1	206480001	206600000	A.1.2.2.2.2.1.1.1.2.1	0.665030674846626	.	206480001	206600000	#FF4848	1	0.875
chr1	206600001	206920000	A.1.1.1.2.2.2.1.2	0.926380368098159	.	206600001	206920000	#FF0000	1	1
chr1	206920001	207240000	A.2.2.2.1.2.1.2.2.2	0.483435582822086	.	206920001	207240000	#FFDADA	1	0.625
chr1	207240001	207440000	B.2.2.1.2.1.1.1.1.2.1	0.098159509202454	.	207240001	207440000	#0000FF	1	0.125
chr1	207440001	207600000	B.2.1.1.1.2.2.1.2.2.1	0.27239263803681	.	207440001	207600000	#4848FF	1	0.25
chr1	207600001	207960000	B.2.2.1.2.1.1.1.1.1	0.0993865030674847	.	207600001	207960000	#0000FF	1	0.125
chr1	207960001	208200000	A.2.2.1.2.1.1.2.2.1.2	0.517791411042945	.	207960001	208200000	#FFDADA	1	0.625
chr1	208200001	208440000	A.1.2.2.1.1.2.1.1.1	0.717791411042945	.	208200001	208440000	#FF4848	1	0.875
chr1	208440001	208720000	B.2.1.2.1.2.1.2.1.1.2.2	0.204907975460123	.	208440001	208720000	#4848FF	1	0.25
chr1	208720001	208800000	B.1.2.2.2.2.2.2.1.2	0.300613496932515	.	208720001	208800000	#9191FF	1	0.375
chr1	208800001	209000000	B.2.1.2.2.2.1.2.1.2.1	0.158282208588957	.	208800001	209000000	#4848FF	1	0.25
chr1	209000001	209080000	B.2.1.1.1.2.1.2.2.2.2	0.278527607361963	.	209000001	209080000	#4848FF	1	0.25
chr1	209080001	209520000	B.2.1.1.2.2.2.2.2.1	0.226993865030675	.	209080001	209520000	#4848FF	1	0.25
chr1	209520001	209640000	B.1.1.2.2.2.2.1.2	0.386503067484663	.	209520001	209640000	#DADAFF	1	0.5
chr1	209640001	209760000	B.2.1.1.1.2.2.1.1.2	0.276073619631902	.	209640001	209760000	#4848FF	1	0.25
chr1	209760001	209960000	B.2.1.1.1.2.1.2.2.1	0.280981595092025	.	209760001	209960000	#4848FF	1	0.25
chr1	209960001	210120000	A.2.2.1.2.1.1.2.1.1	0.522699386503067	.	209960001	210120000	#FFDADA	1	0.625
chr1	210120001	210360000	B.1.2.1.2.1.2.2	0.357055214723926	.	210120001	210360000	#9191FF	1	0.375
chr1	210360001	210600000	A.2.2.1.2.1.1.2.1.2.2	0.520245398773006	.	210360001	210600000	#FFDADA	1	0.625
chr1	210600001	210880000	B.2.1.2.1.2.1.2.1.1.2.1	0.206134969325153	.	210600001	210880000	#4848FF	1	0.25
chr1	210880001	211440000	B.2.1.2.2.2.2.2.1	0.149693251533742	.	210880001	211440000	#4848FF	1	0.25
chr1	211440001	211760000	A.1.2.2.1.1.2.1.2.1.2	0.714110429447853	.	211440001	211760000	#FF4848	1	0.875
chr1	211760001	212240000	A.1.1.1.2.2.1.1.1.1.2	0.942331288343558	.	211760001	212240000	#FF0000	1	1
chr1	212240001	212400000	A.1.1.2.2.2.2.1.2.1	0.81840490797546	.	212240001	212400000	#FF0000	1	1
chr1	212400001	212960000	A.1.1.1.1.1.1.2.1	0.996319018404908	.	212400001	212960000	#FF0000	1	1
chr1	212960001	213240000	A.1.2.1.1.1.2.2.1.1.1.1.1	0.797546012269939	.	212960001	213240000	#FF4848	1	0.875
chr1	213240001	213560000	B.1.1.2.1.1.1.1.1	0.417177914110429	.	213240001	213560000	#DADAFF	1	0.5
chr1	213560001	213800000	B.2.2.1.2.1.1.1.1.2.2	0.0969325153374233	.	213560001	213800000	#0000FF	1	0.125
chr1	213800001	214080000	B.2.2.2.1.1.1.1.1.1	0.0552147239263804	.	213800001	214080000	#0000FF	1	0.125
chr1	214080001	214360000	B.2.1.2.1.2.2.1.1.2.2	0.195092024539877	.	214080001	214360000	#4848FF	1	0.25
chr1	214360001	214520000	A.2.1.1.2.2.1.1.2.1	0.601226993865031	.	214360001	214520000	#FF9191	1	0.75
chr1	214520001	214760000	A.1.1.2.1.2.1.1.2	0.889570552147239	.	214520001	214760000	#FF0000	1	1
chr1	214760001	215120000	A.1.2.1.1.2.2.1.1	0.776687116564417	.	214760001	215120000	#FF4848	1	0.875
chr1	215120001	215400000	A.1.2.1.1.1.2.2.2.2.1	0.790184049079755	.	215120001	215400000	#FF4848	1	0.875
chr1	215400001	215800000	A.1.2.2.1.1.2.1.2.2.2	0.711656441717791	.	215400001	215800000	#FF4848	1	0.875
chr1	215800001	216240000	B.2.1.1.1.2.2.2.2.2	0.263803680981595	.	215800001	216240000	#4848FF	1	0.25
chr1	216240001	216520000	B.2.1.2.1.2.2.2.2.2	0.188957055214724	.	216240001	216520000	#4848FF	1	0.25
chr1	216520001	216880000	B.2.1.2.1.2.2.2.2.1.1	0.191411042944785	.	216520001	216880000	#4848FF	1	0.25
chr1	216880001	217320000	B.2.1.2.1.2.1.1.1.1	0.212269938650307	.	216880001	217320000	#4848FF	1	0.25
chr1	217320001	217600000	B.2.2.1.1.1.2.2.2.2	0.12760736196319	.	217320001	217600000	#0000FF	1	0.125
chr1	217600001	217800000	B.1.1.2.1.1.1.1.2	0.415950920245399	.	217600001	217800000	#DADAFF	1	0.5
chr1	217800001	218120000	B.2.1.2.2.2.1.2.1.2.2.1	0.157055214723926	.	217800001	218120000	#4848FF	1	0.25
chr1	218120001	218480000	B.2.1.2.1.2.2.2.2.1.2	0.190184049079755	.	218120001	218480000	#4848FF	1	0.25
chr1	218480001	218680000	A.1.1.2.2.2.2.2.1.2	0.814723926380368	.	218480001	218680000	#FF0000	1	1
chr1	218680001	219160000	A.1.1.2.1.2.1.1.1.1	0.892024539877301	.	218680001	219160000	#FF0000	1	1
chr1	219160001	219720000	A.1.1.2.2.2.2.1.1.1.2	0.825766871165644	.	219160001	219720000	#FF0000	1	1
chr1	219720001	220000000	A.1.2.1.1.2.2.1.2.1.2	0.774233128834356	.	219720001	220000000	#FF4848	1	0.875
chr1	220000001	220160000	A.2.2.1.2.2.1.1.1.1.1	0.511656441717791	.	220000001	220160000	#FFDADA	1	0.625
chr1	220160001	220360000	A.2.1.1.2.2.1.1.2.2	0.6	.	220160001	220360000	#FF9191	1	0.75
chr1	220360001	220480000	A.2.2.2.2.1.2.1.1	0.47239263803681	.	220360001	220480000	#FFDADA	1	0.625
chr1	220480001	220960000	B.2.2.1.1.1.2.2.1.1	0.131288343558282	.	220480001	220960000	#0000FF	1	0.125
chr1	220960001	221240000	B.2.1.1.1.2.1.2.2.2.1	0.279754601226994	.	220960001	221240000	#4848FF	1	0.25
chr1	221240001	221440000	B.1.2.1.2.1.1.1.2.1.1	0.365644171779141	.	221240001	221440000	#9191FF	1	0.375
chr1	221440001	221840000	A.2.2.2.1.2.1.2.2.1.1	0.485889570552147	.	221440001	221840000	#FFDADA	1	0.625
chr1	221840001	222040000	A.2.1.2.2.1.1.1.2.1	0.561963190184049	.	221840001	222040000	#FF9191	1	0.75
chr1	222040001	222280000	A.2.2.2.1.2.1.2.1	0.487116564417178	.	222040001	222280000	#FFDADA	1	0.625
chr1	222280001	222680000	B.1.2.1.2.1.1.1.2.2	0.36319018404908	.	222280001	222680000	#9191FF	1	0.375
chr1	222680001	223120000	A.1.2.2.2.2.1.2.1.2	0.657668711656442	.	222680001	223120000	#FF4848	1	0.875
chr1	223120001	223680000	A.2.2.1.1.2.1.1.1	0.532515337423313	.	223120001	223680000	#FFDADA	1	0.625
chr1	223680001	223880000	A.2.2.2.2.2.1.2	0.467484662576687	.	223680001	223880000	#FFDADA	1	0.625
chr1	223880001	224080000	A.1.1.2.2.2.2.2.2.2.1	0.808588957055215	.	223880001	224080000	#FF0000	1	1
chr1	224080001	224200000	A.2.1.2.1.2.1.2.1.1	0.573006134969325	.	224080001	224200000	#FF9191	1	0.75
chr1	224200001	224640000	A.1.1.1.2.1.2.1.2.2.1	0.954601226993865	.	224200001	224640000	#FF0000	1	1
chr1	224640001	224920000	A.1.1.2.2.2.2.2.2.1.1.1	0.813496932515337	.	224640001	224920000	#FF0000	1	1
chr1	224920001	225120000	A.2.1.2.1.2.1.2.2	0.570552147239264	.	224920001	225120000	#FF9191	1	0.75
chr1	225120001	225640000	B.1.1.1.1.1.1.1	0.460122699386503	.	225120001	225640000	#DADAFF	1	0.5
chr1	225640001	226080000	A.1.1.1.1.1.2.2.1	0.991411042944785	.	225640001	226080000	#FF0000	1	1
chr1	226080001	226360000	A.1.1.2.1.1.1.2.2	0.911656441717791	.	226080001	226360000	#FF0000	1	1
chr1	226360001	226600000	A.1.2.1.2.2.1.2.1.1.2	0.739877300613497	.	226360001	226600000	#FF4848	1	0.875
chr1	226600001	226840000	A.2.1.2.2.1.2.1.1	0.557055214723926	.	226600001	226840000	#FF9191	1	0.75
chr1	226840001	227000000	A.1.2.1.2.1.1.2.1.1	0.758282208588957	.	226840001	227000000	#FF4848	1	0.875
chr1	227000001	227200000	A.1.2.2.1.1.1.2	0.719018404907975	.	227000001	227200000	#FF4848	1	0.875
chr1	227200001	227640000	A.1.2.1.1.1.2.2.1.2	0.792638036809816	.	227200001	227640000	#FF4848	1	0.875
chr1	227640001	227920000	B.1.2.2.1.2.2.2.1	0.321472392638037	.	227640001	227920000	#9191FF	1	0.375
chr1	227920001	228000000	A.2.1.2.2.1.1.2.1	0.559509202453988	.	227920001	228000000	#FF9191	1	0.75
chr1	228000001	228280000	B.1.1.2.1.1.2.1.2	0.411042944785276	.	228000001	228280000	#DADAFF	1	0.5
chr1	228280001	228400000	A.2.2.1.2.2.2.1	0.504294478527607	.	228280001	228400000	#FFDADA	1	0.625
chr1	228400001	228560000	B.1.2.1.1.2.2.2	0.368098159509202	.	228400001	228560000	#9191FF	1	0.375
chr1	228560001	228720000	A.2.2.2.1.1.2.2.2	0.49079754601227	.	228560001	228720000	#FFDADA	1	0.625
chr1	228720001	228960000	B.1.2.2.1.2.1.2.2	0.330061349693252	.	228720001	228960000	#9191FF	1	0.375
chr1	228960001	229160000	B.1.2.2.1.2.1.2.1	0.331288343558282	.	228960001	229160000	#9191FF	1	0.375
chr1	229160001	229360000	B.1.2.2.1.2.2.2.2	0.320245398773006	.	229160001	229360000	#9191FF	1	0.375
chr1	229360001	229640000	B.1.1.2.1.1.1.2.2	0.413496932515337	.	229360001	229640000	#DADAFF	1	0.5
chr1	229640001	229840000	A.2.2.2.1.1.2.1.1	0.494478527607362	.	229640001	229840000	#FFDADA	1	0.625
chr1	229840001	230200000	B.1.1.2.1.1.2.1.1	0.412269938650307	.	229840001	230200000	#DADAFF	1	0.5
chr1	230200001	230400000	A.1.2.2.1.1.2.2.1	0.710429447852761	.	230200001	230400000	#FF4848	1	0.875
chr1	230400001	230760000	B.2.1.2.1.2.1.2.1.1.1	0.207361963190184	.	230400001	230760000	#4848FF	1	0.25
chr1	230760001	230920000	B.1.2.1.1.2.2.1	0.369325153374233	.	230760001	230920000	#9191FF	1	0.375
chr1	230920001	231080000	A.2.1.2.1.1.2.2.2	0.575460122699387	.	230920001	231080000	#FF9191	1	0.75
chr1	231080001	231200000	B.1.1.1.1.1.2.1.2.1	0.456441717791411	.	231080001	231200000	#DADAFF	1	0.5
chr1	231200001	231560000	A.2.2.1.2.1.1.1.2	0.523926380368098	.	231200001	231560000	#FFDADA	1	0.625
chr1	231560001	231880000	A.2.2.1.2.2.1.1.1.1.2	0.510429447852761	.	231560001	231880000	#FFDADA	1	0.625
chr1	231880001	232120000	A.2.1.2.2.1.1.1.2.2	0.560736196319018	.	231880001	232120000	#FF9191	1	0.75
chr1	232120001	232520000	B.1.1.2.2.2.2.1.1	0.387730061349693	.	232120001	232520000	#DADAFF	1	0.5
chr1	232520001	232760000	A.2.2.1.1.2.1.1.2	0.531288343558282	.	232520001	232760000	#FFDADA	1	0.625
chr1	232760001	232960000	A.2.1.1.2.2.1.1.1.1	0.603680981595092	.	232760001	232960000	#FF9191	1	0.75
chr1	232960001	233120000	A.1.2.2.2.2.1.1.1.1	0.666257668711656	.	232960001	233120000	#FF4848	1	0.875
chr1	233120001	233360000	A.1.2.2.1.1.2.1.2.1.1	0.715337423312883	.	233120001	233360000	#FF4848	1	0.875
chr1	233360001	233520000	A.2.2.1.1.2.2.2.1	0.52760736196319	.	233360001	233520000	#FFDADA	1	0.625
chr1	233520001	234000000	B.2.2.1.1.1.2.2.1.2	0.130061349693252	.	233520001	234000000	#0000FF	1	0.125
chr1	234000001	234200000	B.2.1.1.2.2.2.1.1.1	0.231901840490798	.	234000001	234200000	#4848FF	1	0.25
chr1	234200001	234600000	B.1.1.1.1.1.2.1.2.2	0.45521472392638	.	234200001	234600000	#DADAFF	1	0.5
chr1	234600001	234840000	A.1.1.1.2.2.1.1.2	0.939877300613497	.	234600001	234840000	#FF0000	1	1
chr1	234840001	235000000	A.1.1.2.2.2.2.2.2.1.1.2.2	0.811042944785276	.	234840001	235000000	#FF0000	1	1
chr1	235000001	235200000	A.1.1.1.2.2.2.1.1.1.2	0.930061349693251	.	235000001	235200000	#FF0000	1	1
chr1	235240001	235640000	A.1.1.1.1.2.2.1.2.1	0.976687116564417	.	235240001	235640000	#FF0000	1	1
chr1	235640001	236240000	A.1.1.2.1.2.1.1.1.2	0.89079754601227	.	235640001	236240000	#FF0000	1	1
chr1	236240001	236480000	B.1.2.2.1.2.2.1.1.2.2.1	0.325153374233129	.	236240001	236480000	#9191FF	1	0.375
chr1	236480001	236640000	B.2.1.1.2.2.2.2.2.2	0.225766871165644	.	236480001	236640000	#4848FF	1	0.25
chr1	236640001	236760000	B.1.1.1.1.1.2.2.2.2	0.451533742331288	.	236640001	236760000	#DADAFF	1	0.5
chr1	236760001	236920000	B.2.1.2.2.2.2.2.2	0.148466257668712	.	236760001	236920000	#4848FF	1	0.25
chr1	236920001	237080000	B.1.2.2.1.2.2.1.1.2.1.1	0.32760736196319	.	236920001	237080000	#9191FF	1	0.375
chr1	237080001	237240000	B.2.1.2.2.2.1.2.2	0.154601226993865	.	237080001	237240000	#4848FF	1	0.25
chr1	237240001	237960000	B.2.2.2.2.2.2.1.2.2	0.00368098159509202	.	237240001	237960000	#0000FF	1	0.125
chr1	237960001	238200000	B.2.1.2.1.2.1.1.2.1	0.209815950920245	.	237960001	238200000	#4848FF	1	0.25
chr1	238200001	238560000	B.2.1.1.1.2.2.2.1.1	0.269938650306748	.	238200001	238560000	#4848FF	1	0.25
chr1	238560001	238880000	B.1.1.1.1.1.2.2.1	0.45398773006135	.	238560001	238880000	#DADAFF	1	0.5
chr1	238880001	239160000	B.2.1.2.1.2.1.1.2.2	0.208588957055215	.	238880001	239160000	#4848FF	1	0.25
chr1	239160001	239320000	B.2.1.2.2.2.1.2.1.2.2.2	0.155828220858896	.	239160001	239320000	#4848FF	1	0.25
chr1	239320001	239920000	B.2.2.2.1.2.1.2.2	0.0245398773006135	.	239320001	239920000	#0000FF	1	0.125
chr1	239920001	240160000	B.2.2.1.1.1.1.1.1.2	0.14601226993865	.	239920001	240160000	#0000FF	1	0.125
chr1	240160001	240400000	A.2.2.2.2.1.2.1.2	0.471165644171779	.	240160001	240400000	#FFDADA	1	0.625
chr1	240400001	240600000	A.2.1.2.2.1.1.1.1.2	0.56319018404908	.	240400001	240600000	#FF9191	1	0.75
chr1	240600001	240840000	A.2.2.1.2.2.2.2.2	0.501840490797546	.	240600001	240840000	#FFDADA	1	0.625
chr1	240840001	241600000	B.2.2.2.1.2.1.2.1	0.0257668711656442	.	240840001	241600000	#0000FF	1	0.125
chr1	241600001	241840000	B.2.1.1.1.2.2.1.2.1.1	0.274846625766871	.	241600001	241840000	#4848FF	1	0.25
chr1	241840001	241960000	B.2.1.2.1.2.2.1.1.1	0.197546012269939	.	241840001	241960000	#4848FF	1	0.25
chr1	241960001	242200000	B.1.2.2.1.2.1.1.1	0.333742331288344	.	241960001	242200000	#9191FF	1	0.375
chr1	242200001	242400000	B.2.2.1.2.1.2.1.1.1	0.0895705521472393	.	242200001	242400000	#0000FF	1	0.125
chr1	242400001	242560000	B.2.2.1.1.1.2.1.2.1	0.134969325153374	.	242400001	242560000	#0000FF	1	0.125
chr1	242560001	242720000	B.2.2.1.1.1.1.1.2	0.14478527607362	.	242560001	242720000	#0000FF	1	0.125
chr1	242720001	242920000	B.2.2.2.1.1.1.1.1.2	0.0539877300613497	.	242720001	242920000	#0000FF	1	0.125
chr1	242920001	243040000	B.2.1.2.1.2.1.2.1.2.1.1	0.203680981595092	.	242920001	243040000	#4848FF	1	0.25
chr1	243040001	243280000	B.2.1.2.1.2.1.2.1.2.1.2	0.202453987730061	.	243040001	243280000	#4848FF	1	0.25
chr1	243280001	243560000	A.1.2.2.1.1.2.2.2.2	0.707975460122699	.	243280001	243560000	#FF4848	1	0.875
chr1	243560001	243920000	A.1.1.1.2.2.2.1.1.1.1	0.931288343558282	.	243560001	243920000	#FF0000	1	1
chr1	243920001	244200000	A.1.1.2.1.2.1.2.2	0.887116564417178	.	243920001	244200000	#FF0000	1	1
chr1	244200001	244400000	A.1.1.2.2.2.2.1.1.1.1.2	0.826993865030675	.	244200001	244400000	#FF0000	1	1
chr1	244400001	244640000	A.1.2.1.1.1.2.2.1.1.1.2	0.795092024539877	.	244400001	244640000	#FF4848	1	0.875
chr1	244640001	244760000	A.2.2.2.1.2.2.1	0.482208588957055	.	244640001	244760000	#FFDADA	1	0.625
chr1	244760001	245000000	A.1.2.2.2.2.1.2.1.1	0.658895705521472	.	244760001	245000000	#FF4848	1	0.875
chr1	245000001	245280000	A.1.2.1.2.2.1.2.1.1.1.2	0.741104294478528	.	245000001	245280000	#FF4848	1	0.875
chr1	245280001	245680000	A.2.1.1.2.1.1.2.1	0.612269938650307	.	245280001	245680000	#FF9191	1	0.75
chr1	245680001	245880000	A.2.1.1.1.1.1.1.1.2	0.646625766871166	.	245680001	245880000	#FF9191	1	0.75
chr1	245880001	246000000	A.1.2.1.2.2.1.2.1.1.1.1	0.742331288343558	.	245880001	246000000	#FF4848	1	0.875
chr1	246000001	246720000	A.1.1.2.1.1.1.2.1.1	0.914110429447853	.	246000001	246720000	#FF0000	1	1
chr1	246720001	246960000	A.1.1.2.2.2.2.1.1.2.2.1	0.823312883435583	.	246720001	246960000	#FF0000	1	1
chr1	246960001	247120000	A.2.1.2.2.1.1.2.2	0.558282208588957	.	246960001	247120000	#FF9191	1	0.75
chr1	247120001	247360000	B.1.1.2.2.1.2.1.2	0.395092024539877	.	247120001	247360000	#DADAFF	1	0.5
chr1	247360001	247560000	B.1.2.2.1.2.2.1.1.2.2.2	0.323926380368098	.	247360001	247560000	#9191FF	1	0.375
chr1	247560001	248200000	B.2.2.2.2.2.2.2.1	0.00245398773006135	.	247560001	248200000	#0000FF	1	0.125
chr1	248200001	248640000	B.2.2.2.2.2.2.1.2.1	0.0049079754601227	.	248200001	248640000	#0000FF	1	0.125
chr1	248640001	248760000	B.2.1.1.1.2.2.2.2.1	0.265030674846626	.	248640001	248760000	#4848FF	1	0.25
chr1	248760001	248920000	B.2.1.1.1.2.2.1.1.1	0.277300613496933	.	248760001	248920000	#4848FF	1	0.25
chr1	249040001	249240000	B.2.1.1.1.2.2.1.1.1	0.277300613496933	.	249040001	249240000	#4848FF	1	0.25
chr2	1	200000	B.2.2.1.1.2.2.2.1.1.2.1	0.108391608391608	.	1	200000	#0000FF	1	0.125
chr2	200001	640000	B.2.2.1.1.2.2.2.1.1.1	0.10955710955711	.	200001	640000	#0000FF	1	0.125
chr2	640001	760000	B.1.2.1.1.2.2.2.1.2	0.383449883449883	.	640001	760000	#9191FF	1	0.375
chr2	760001	1080000	B.2.2.1.1.2.2.2.2.2.1	0.103729603729604	.	760001	1080000	#0000FF	1	0.125
chr2	1080001	1560000	B.2.2.2.1.1.1.2.2.2.1	0.0594405594405594	.	1080001	1560000	#0000FF	1	0.125
chr2	1560001	1760000	A.1.2.2.2.2.1.1	0.72027972027972	.	1560001	1760000	#FF4848	1	0.875
chr2	1760001	2080000	B.1.2.1.1.2.2.2.1.1.1.1	0.386946386946387	.	1760001	2080000	#9191FF	1	0.375
chr2	2080001	2640000	B.2.2.2.1.1.1.2.2.2.2	0.0582750582750583	.	2080001	2640000	#0000FF	1	0.125
chr2	2640001	2720000	B.1.2.2.2.1.2.2.1	0.303030303030303	.	2640001	2720000	#9191FF	1	0.375
chr2	2720001	3160000	B.2.2.2.1.1.1.2.1	0.0617715617715618	.	2720001	3160000	#0000FF	1	0.125
chr2	3160001	3360000	B.1.2.1.1.2.2.2.1.1.2	0.384615384615385	.	3160001	3360000	#9191FF	1	0.375
chr2	3360001	3440000	A.2.2.2.1.2.2.1	0.51981351981352	.	3360001	3440000	#FFDADA	1	0.625
chr2	3440001	3640000	A.2.1.2.2.1.1.2.1.2	0.62004662004662	.	3440001	3640000	#FF9191	1	0.75
chr2	3640001	4120000	B.2.2.1.1.2.2.2.2.1	0.104895104895105	.	3640001	4120000	#0000FF	1	0.125
chr2	4120001	4320000	B.2.2.1.2.2.1.1.2	0.0792540792540792	.	4120001	4320000	#0000FF	1	0.125
chr2	4320001	4400000	B.2.1.2.1.1.2.1.1	0.215617715617716	.	4320001	4400000	#4848FF	1	0.25
chr2	4400001	4640000	B.2.2.1.2.2.2.2.1	0.0675990675990676	.	4400001	4640000	#0000FF	1	0.125
chr2	4640001	4920000	B.2.2.1.2.2.1.1.1	0.0804195804195804	.	4640001	4920000	#0000FF	1	0.125
chr2	4920001	5040000	B.2.1.1.1.2.1.2.1.1	0.265734265734266	.	4920001	5040000	#4848FF	1	0.25
chr2	5120001	5200000	B.2.1.1.1.2.1.2.1.1	0.265734265734266	.	5120001	5200000	#4848FF	1	0.25
chr2	5200001	5360000	B.1.2.2.2.1.2.1.2.1.2.1	0.306526806526807	.	5200001	5360000	#9191FF	1	0.375
chr2	5360001	5600000	B.2.1.1.1.2.1.2.1.2	0.264568764568765	.	5360001	5600000	#4848FF	1	0.25
chr2	5600001	5840000	B.1.2.1.1.1.1.2.1.1	0.406759906759907	.	5600001	5840000	#9191FF	1	0.375
chr2	5840001	6080000	B.1.1.1.1.1.1.2.1	0.497668997668998	.	5840001	6080000	#DADAFF	1	0.5
chr2	6080001	6320000	B.1.2.2.2.1.2.1.2.1.2.2	0.305361305361305	.	6080001	6320000	#9191FF	1	0.375
chr2	6320001	6480000	B.2.1.1.1.2.1.1.2.2	0.266899766899767	.	6320001	6480000	#4848FF	1	0.25
chr2	6480001	7040000	B.1.2.2.1.2.1.2	0.328671328671329	.	6480001	7040000	#9191FF	1	0.375
chr2	7040001	7200000	A.1.2.2.2.1.1.2.1	0.731934731934732	.	7040001	7200000	#FF4848	1	0.875
chr2	7200001	7360000	A.2.2.1.2.2.1.2.2	0.552447552447552	.	7200001	7360000	#FFDADA	1	0.625
chr2	7360001	7520000	B.1.2.1.1.2.1.1	0.393939393939394	.	7360001	7520000	#9191FF	1	0.375
chr2	7520001	7880000	B.1.1.2.1.2.1.2.2.2	0.437062937062937	.	7520001	7880000	#DADAFF	1	0.5
chr2	7880001	8040000	A.2.2.2.1.1.2.2.1.1.2	0.532634032634033	.	7880001	8040000	#FFDADA	1	0.625
chr2	8040001	8200000	B.1.1.1.1.2.2.2.2	0.473193473193473	.	8040001	8200000	#DADAFF	1	0.5
chr2	8200001	8440000	A.2.2.1.2.2.1.2.1	0.553613053613054	.	8200001	8440000	#FFDADA	1	0.625
chr2	8440001	8600000	A.2.2.2.1.1.2.2.1.2	0.531468531468531	.	8440001	8600000	#FFDADA	1	0.625
chr2	8600001	8920000	A.1.2.2.2.2.2.1.2.2.1.1	0.708624708624709	.	8600001	8920000	#FF4848	1	0.875
chr2	8920001	9280000	A.1.1.1.2.1.2.1.1.1.1	0.96969696969697	.	8920001	9280000	#FF0000	1	1
chr2	9280001	9600000	A.1.1.1.1.2.2.1.1.2	0.982517482517482	.	9280001	9600000	#FF0000	1	1
chr2	9600001	10120000	A.1.1.1.1.2.1.1.1.1	0.997668997668998	.	9600001	10120000	#FF0000	1	1
chr2	10120001	10240000	A.1.2.2.1.2.1.1.2.1	0.744755244755245	.	10120001	10240000	#FF4848	1	0.875
chr2	10240001	10840000	A.1.1.1.1.2.2.1.1.1.1	0.984848484848485	.	10240001	10840000	#FF0000	1	1
chr2	10840001	11240000	A.1.1.1.2.1.2.2.1.2.2.2	0.958041958041958	.	10840001	11240000	#FF0000	1	1
chr2	11240001	11600000	A.1.1.1.2.1.2.2.1.1	0.961538461538462	.	11240001	11600000	#FF0000	1	1
chr2	11600001	11960000	A.1.2.1.1.1.1.1.1.1.1	0.831002331002331	.	11600001	11960000	#FF4848	1	0.875
chr2	11960001	12480000	A.1.1.2.1.2.1.2.1.1	0.905594405594406	.	11960001	12480000	#FF0000	1	1
chr2	12480001	12560000	A.2.1.1.1.2.2.2.2	0.680652680652681	.	12480001	12560000	#FF9191	1	0.75
chr2	12560001	13160000	A.1.1.2.1.2.2.1.1.2.2	0.896270396270396	.	12560001	13160000	#FF0000	1	1
chr2	13160001	13400000	B.2.1.2.1.1.1.2.1.1.1.1.2	0.221445221445221	.	13160001	13400000	#4848FF	1	0.25
chr2	13400001	13600000	B.2.1.2.2.2.2.1.2.1.2	0.156177156177156	.	13400001	13600000	#4848FF	1	0.25
chr2	13600001	13800000	B.2.1.2.1.1.1.2.1.1.1.2	0.22027972027972	.	13600001	13800000	#4848FF	1	0.25
chr2	13800001	13960000	B.2.1.2.1.1.2.2.1.1.1.1	0.213286713286713	.	13800001	13960000	#4848FF	1	0.25
chr2	13960001	14160000	B.2.1.2.1.1.2.2.2.1.1.2	0.206293706293706	.	13960001	14160000	#4848FF	1	0.25
chr2	14160001	14320000	B.2.1.1.1.2.2.1.2.1	0.258741258741259	.	14160001	14320000	#4848FF	1	0.25
chr2	14320001	14440000	B.2.1.1.1.2.2.1.2.2	0.257575757575758	.	14320001	14440000	#4848FF	1	0.25
chr2	14440001	14600000	B.2.1.2.1.1.2.2.2.1.1.1	0.207459207459207	.	14440001	14600000	#4848FF	1	0.25
chr2	14600001	14800000	B.1.2.2.2.1.2.1.1.1.2.2	0.311188811188811	.	14600001	14800000	#9191FF	1	0.375
chr2	14800001	15080000	B.2.1.2.2.2.2.1.1.1	0.160839160839161	.	14800001	15080000	#4848FF	1	0.25
chr2	15080001	15280000	B.2.1.1.1.2.1.1.1.2.1.1	0.271561771561772	.	15080001	15280000	#4848FF	1	0.25
chr2	15280001	15760000	B.1.1.1.1.1.1.2.2	0.496503496503497	.	15280001	15760000	#DADAFF	1	0.5
chr2	15760001	16120000	B.2.1.2.2.2.2.1.1.2.1	0.15967365967366	.	15760001	16120000	#4848FF	1	0.25
chr2	16120001	16280000	B.2.2.2.1.1.2.1.2	0.0559440559440559	.	16120001	16280000	#0000FF	1	0.125
chr2	16320001	16720000	B.2.2.2.1.1.2.1.2	0.0559440559440559	.	16320001	16720000	#0000FF	1	0.125
chr2	16720001	16920000	B.1.1.1.2.2.2.2.1.2	0.451048951048951	.	16720001	16920000	#DADAFF	1	0.5
chr2	16920001	17040000	B.1.1.2.2.2.1.1.2	0.420745920745921	.	16920001	17040000	#DADAFF	1	0.5
chr2	17040001	17280000	B.1.2.1.1.1.1.2.1.2	0.405594405594406	.	17040001	17280000	#9191FF	1	0.375
chr2	17280001	17480000	B.1.1.1.2.2.2.1.1.2	0.454545454545455	.	17280001	17480000	#DADAFF	1	0.5
chr2	17480001	17720000	A.2.1.2.2.2.2.2.1.1.2	0.594405594405594	.	17480001	17720000	#FF9191	1	0.75
chr2	17720001	17960000	A.2.1.1.1.2.2.1.1.2.2	0.684149184149184	.	17720001	17960000	#FF9191	1	0.75
chr2	17960001	18160000	A.2.2.1.2.1.1.2.1	0.565268065268065	.	17960001	18160000	#FFDADA	1	0.625
chr2	18160001	18280000	B.1.1.1.2.1.1.2.1	0.470862470862471	.	18160001	18280000	#DADAFF	1	0.5
chr2	18280001	18560000	A.2.2.1.2.1.2.1.1.2	0.559440559440559	.	18280001	18560000	#FFDADA	1	0.625
chr2	18560001	18920000	A.1.2.2.2.2.2.1.2.2.1.2	0.707459207459207	.	18560001	18920000	#FF4848	1	0.875
chr2	18920001	19400000	A.1.2.1.1.1.2.1.2.1	0.808857808857809	.	18920001	19400000	#FF4848	1	0.875
chr2	19400001	19720000	A.1.2.2.1.1.1.2.1.2	0.758741258741259	.	19400001	19720000	#FF4848	1	0.875
chr2	19720001	20160000	A.1.1.2.1.2.2.1.1.1.2.2	0.898601398601399	.	19720001	20160000	#FF0000	1	1
chr2	20160001	20520000	A.1.1.1.1.2.2.2.1	0.977855477855478	.	20160001	20520000	#FF0000	1	1
chr2	20520001	20680000	A.1.2.1.1.1.2.1.1.2	0.81002331002331	.	20520001	20680000	#FF4848	1	0.875
chr2	20680001	20840000	A.1.1.2.2.2.1.2.2	0.837995337995338	.	20680001	20840000	#FF0000	1	1
chr2	20840001	21040000	B.1.2.1.2.2.1.1.1.1	0.363636363636364	.	20840001	21040000	#9191FF	1	0.375
chr2	21040001	21280000	B.2.1.2.2.2.1.2.1	0.163170163170163	.	21040001	21280000	#4848FF	1	0.25
chr2	21280001	21520000	B.2.2.1.1.2.1.2.2.1	0.12004662004662	.	21280001	21520000	#0000FF	1	0.125
chr2	21520001	21680000	B.2.1.2.2.2.2.1.2.2	0.155011655011655	.	21520001	21680000	#4848FF	1	0.25
chr2	21680001	21840000	B.2.2.1.1.2.2.1.1.2.1	0.115384615384615	.	21680001	21840000	#0000FF	1	0.125
chr2	21840001	22120000	B.2.2.1.2.2.1.2.1.2.1	0.0769230769230769	.	21840001	22120000	#0000FF	1	0.125
chr2	22120001	22280000	B.2.2.1.2.2.1.2.2.1.2.2	0.0722610722610723	.	22120001	22280000	#0000FF	1	0.125
chr2	22280001	22400000	B.2.1.2.1.1.2.2.2.1.2	0.205128205128205	.	22280001	22400000	#4848FF	1	0.25
chr2	22400001	22600000	B.2.2.1.2.2.2.2.2.1	0.0664335664335664	.	22400001	22600000	#0000FF	1	0.125
chr2	22600001	23280000	B.2.2.2.2.1.2.2.2	0.0104895104895105	.	22600001	23280000	#0000FF	1	0.125
chr2	23280001	23600000	B.2.2.1.1.2.2.2.2.2.2	0.102564102564103	.	23280001	23600000	#0000FF	1	0.125
chr2	23600001	24040000	A.2.1.2.2.1.1.2.1.1	0.621212121212121	.	23600001	24040000	#FF9191	1	0.75
chr2	24040001	24360000	A.1.1.2.2.2.1.2.1	0.839160839160839	.	24040001	24360000	#FF0000	1	1
chr2	24360001	24600000	A.1.1.2.2.1.2.2.2.1.2	0.850815850815851	.	24360001	24600000	#FF0000	1	1
chr2	24600001	24840000	A.1.1.2.2.1.2.2.1.1.1.1	0.857808857808858	.	24600001	24840000	#FF0000	1	1
chr2	24840001	25040000	A.1.1.2.1.1.2.2.1.1.1	0.914918414918415	.	24840001	25040000	#FF0000	1	1
chr2	25040001	25440000	A.1.1.1.2.2.1.1.2	0.94988344988345	.	25040001	25440000	#FF0000	1	1
chr2	25440001	25760000	A.1.1.2.1.1.2.2.2.2	0.909090909090909	.	25440001	25760000	#FF0000	1	1
chr2	25760001	26160000	A.1.1.2.1.1.2.2.2.1	0.91025641025641	.	25760001	26160000	#FF0000	1	1
chr2	26160001	26360000	A.1.1.2.2.1.2.2.1.1.2	0.855477855477855	.	26160001	26360000	#FF0000	1	1
chr2	26360001	26560000	A.1.2.1.1.2.1.2.1.1	0.804195804195804	.	26360001	26560000	#FF4848	1	0.875
chr2	26560001	26920000	A.1.2.1.1.2.1.2.1.2	0.803030303030303	.	26560001	26920000	#FF4848	1	0.875
chr2	26920001	27040000	A.1.2.2.1.2.2.1.1	0.737762237762238	.	26920001	27040000	#FF4848	1	0.875
chr2	27040001	27240000	A.1.2.2.1.2.1.1.2.2	0.743589743589744	.	27040001	27240000	#FF4848	1	0.875
chr2	27240001	27640000	A.1.1.2.1.1.1.1.1.2.1	0.933566433566434	.	27240001	27640000	#FF0000	1	1
chr2	27640001	27880000	A.1.1.2.2.1.2.1.2.1	0.861305361305361	.	27640001	27880000	#FF0000	1	1
chr2	27880001	28320000	A.1.1.1.1.2.2.1.1.1.2	0.983682983682984	.	27880001	28320000	#FF0000	1	1
chr2	28320001	28680000	A.1.1.1.2.1.2.2.1.2.2.1	0.959207459207459	.	28320001	28680000	#FF0000	1	1
chr2	28680001	28840000	A.1.2.1.1.1.1.1.1.1.2	0.82983682983683	.	28680001	28840000	#FF4848	1	0.875
chr2	28840001	29120000	A.1.1.1.2.2.2.1.2	0.940559440559441	.	28840001	29120000	#FF0000	1	1
chr2	29120001	29440000	A.1.2.1.2.1.2.1.2	0.784382284382284	.	29120001	29440000	#FF4848	1	0.875
chr2	29440001	29960000	B.1.2.1.2.2.1.2.2.1	0.358974358974359	.	29440001	29960000	#9191FF	1	0.375
chr2	29960001	30160000	B.1.2.1.2.2.1.2.1	0.36013986013986	.	29960001	30160000	#9191FF	1	0.375
chr2	30160001	30280000	B.1.2.2.2.1.2.1.2.2	0.304195804195804	.	30160001	30280000	#9191FF	1	0.375
chr2	30280001	30480000	B.1.1.1.2.2.2.2.1.1	0.452214452214452	.	30280001	30480000	#DADAFF	1	0.5
chr2	30480001	30960000	B.1.2.1.2.2.1.1.1.2	0.362470862470862	.	30480001	30960000	#9191FF	1	0.375
chr2	30960001	31440000	B.2.2.2.1.1.1.2.2.1	0.0606060606060606	.	30960001	31440000	#0000FF	1	0.125
chr2	31440001	31680000	B.1.2.1.1.2.2.2.1.1.1.2	0.385780885780886	.	31440001	31680000	#9191FF	1	0.375
chr2	31680001	32040000	B.2.2.1.2.2.2.1.2	0.0687645687645688	.	31680001	32040000	#0000FF	1	0.125
chr2	32040001	32520000	A.2.1.1.1.2.2.1.2	0.682983682983683	.	32040001	32520000	#FF9191	1	0.75
chr2	32520001	32920000	A.1.1.2.1.2.2.1.1.1.2.1.2	0.8997668997669	.	32520001	32920000	#FF0000	1	1
chr2	32920001	33240000	A.1.2.1.1.1.2.1.2.2	0.807692307692308	.	32920001	33240000	#FF4848	1	0.875
chr2	33240001	33840000	A.1.1.2.1.2.2.1.1.2.1	0.897435897435897	.	33240001	33840000	#FF0000	1	1
chr2	33840001	34080000	B.2.1.1.1.2.1.2.2.2.1	0.262237762237762	.	33840001	34080000	#4848FF	1	0.25
chr2	34080001	34240000	B.2.2.1.1.2.2.1.1.2.2	0.114219114219114	.	34080001	34240000	#0000FF	1	0.125
chr2	34240001	34400000	B.2.1.1.2.2.2.2.2	0.226107226107226	.	34240001	34400000	#4848FF	1	0.25
chr2	34400001	34520000	B.2.1.2.1.1.2.2.1.1.1.2	0.212121212121212	.	34400001	34520000	#4848FF	1	0.25
chr2	34520001	34640000	B.2.1.2.1.1.2.2.1.2	0.208624708624709	.	34520001	34640000	#4848FF	1	0.25
chr2	34640001	35280000	B.2.2.2.2.1.2.1.1	0.013986013986014	.	34640001	35280000	#0000FF	1	0.125
chr2	35280001	35600000	B.2.1.2.2.2.2.1.1.2.2	0.158508158508158	.	35280001	35600000	#4848FF	1	0.25
chr2	35600001	35760000	B.2.1.1.1.2.2.1.1	0.25990675990676	.	35600001	35760000	#4848FF	1	0.25
chr2	35760001	36080000	B.2.2.1.1.2.1.2.1.1	0.122377622377622	.	35760001	36080000	#0000FF	1	0.125
chr2	36080001	36240000	B.2.1.2.1.1.1.2.1.1.1.1.1	0.222610722610723	.	36080001	36240000	#4848FF	1	0.25
chr2	36240001	36560000	B.2.1.2.1.1.2.2.1.1.2.1	0.210955710955711	.	36240001	36560000	#4848FF	1	0.25
chr2	36560001	36880000	A.1.2.2.2.1.1.2.2	0.730769230769231	.	36560001	36880000	#FF4848	1	0.875
chr2	36880001	37360000	A.1.2.1.2.1.2.1.1	0.785547785547786	.	36880001	37360000	#FF4848	1	0.875
chr2	37360001	37560000	A.1.1.1.2.1.2.2.2.1	0.956876456876457	.	37360001	37560000	#FF0000	1	1
chr2	37560001	37760000	A.1.1.2.1.1.2.2.1.1.2.1	0.913752913752914	.	37560001	37760000	#FF0000	1	1
chr2	37760001	38040000	A.1.1.1.2.2.1.1.1.2.2.1	0.952214452214452	.	37760001	38040000	#FF0000	1	1
chr2	38040001	38160000	A.1.1.2.2.1.2.1.2.2.1	0.86013986013986	.	38040001	38160000	#FF0000	1	1
chr2	38160001	38440000	A.1.1.2.1.1.1.1.1.2.2	0.932400932400932	.	38160001	38440000	#FF0000	1	1
chr2	38440001	38800000	A.1.1.1.2.2.1.1.1.1	0.954545454545455	.	38440001	38800000	#FF0000	1	1
chr2	38800001	39040000	A.1.1.2.2.1.2.2.2.2.2	0.848484848484849	.	38800001	39040000	#FF0000	1	1
chr2	39040001	39360000	A.1.1.2.2.1.2.2.2.2.1	0.84965034965035	.	39040001	39360000	#FF0000	1	1
chr2	39360001	39760000	A.1.1.2.2.1.2.1.1.1.2	0.863636363636364	.	39360001	39760000	#FF0000	1	1
chr2	39760001	40000000	A.1.2.1.1.1.2.1.1.1.1	0.812354312354312	.	39760001	40000000	#FF4848	1	0.875
chr2	40000001	40480000	B.1.1.1.1.1.1.1	0.498834498834499	.	40000001	40480000	#DADAFF	1	0.5
chr2	40480001	40720000	A.2.1.2.2.2.2.2.1.1.1	0.595571095571096	.	40480001	40720000	#FF9191	1	0.75
chr2	40720001	41240000	B.2.1.1.1.2.1.1.1.2.2	0.269230769230769	.	40720001	41240000	#4848FF	1	0.25
chr2	41240001	41400000	B.1.2.2.1.2.1.1.2.1.2.2	0.331002331002331	.	41240001	41400000	#9191FF	1	0.375
chr2	41400001	41520000	B.1.2.2.1.2.1.1.2.1.2.1	0.332167832167832	.	41400001	41520000	#9191FF	1	0.375
chr2	41520001	41760000	B.2.1.2.1.1.1.1.2	0.223776223776224	.	41520001	41760000	#4848FF	1	0.25
chr2	41760001	42080000	B.1.2.1.1.2.1.2.2	0.391608391608392	.	41760001	42080000	#9191FF	1	0.375
chr2	42080001	42320000	A.1.2.1.1.1.2.1.1.1.2	0.811188811188811	.	42080001	42320000	#FF4848	1	0.875
chr2	42320001	42600000	A.1.1.2.1.2.2.1.2.1.2.2	0.892773892773893	.	42320001	42600000	#FF0000	1	1
chr2	42600001	42760000	A.1.2.2.1.2.2.2.1	0.735431235431235	.	42600001	42760000	#FF4848	1	0.875
chr2	42760001	43040000	A.1.2.1.1.2.2.2.1	0.797202797202797	.	42760001	43040000	#FF4848	1	0.875
chr2	43040001	43200000	A.1.2.1.1.2.2.2.2.2	0.794871794871795	.	43040001	43200000	#FF4848	1	0.875
chr2	43200001	43520000	A.1.1.1.2.2.1.1.1.2.1	0.953379953379953	.	43200001	43520000	#FF0000	1	1
chr2	43520001	43840000	A.1.1.2.1.1.2.2.1.1.2.2	0.912587412587413	.	43520001	43840000	#FF0000	1	1
chr2	43840001	44000000	A.1.2.2.1.2.1.2.2.1	0.74009324009324	.	43840001	44000000	#FF4848	1	0.875
chr2	44000001	44200000	A.1.2.2.1.1.1.2.2.1.2	0.756410256410256	.	44000001	44200000	#FF4848	1	0.875
chr2	44200001	44360000	A.1.2.2.1.2.1.2.2.2	0.738927738927739	.	44200001	44360000	#FF4848	1	0.875
chr2	44360001	44600000	A.1.2.1.2.2.2.1.2	0.766899766899767	.	44360001	44600000	#FF4848	1	0.875
chr2	44600001	44800000	A.2.1.2.1.2.1.2.1	0.628205128205128	.	44600001	44800000	#FF9191	1	0.75
chr2	44800001	45160000	A.2.2.2.2.1.1.1.2	0.516317016317016	.	44800001	45160000	#FFDADA	1	0.625
chr2	45160001	45600000	A.1.2.1.1.2.1.2.2.2	0.800699300699301	.	45160001	45600000	#FF4848	1	0.875
chr2	45600001	45800000	A.1.2.2.1.1.1.2.2.1.1	0.757575757575758	.	45600001	45800000	#FF4848	1	0.875
chr2	45800001	46280000	A.1.1.1.2.1.2.1.1.1.2.1	0.968531468531469	.	45800001	46280000	#FF0000	1	1
chr2	46280001	46600000	A.1.1.1.2.2.1.1.1.2.2.2	0.951048951048951	.	46280001	46600000	#FF0000	1	1
chr2	46600001	46960000	A.1.1.1.2.1.2.2.1.2.1	0.96037296037296	.	46600001	46960000	#FF0000	1	1
chr2	46960001	47120000	A.1.1.2.2.1.2.2.1.1.1.2	0.856643356643357	.	46960001	47120000	#FF0000	1	1
chr2	47120001	47640000	A.1.1.1.1.2.1.2.1.2	0.987179487179487	.	47120001	47640000	#FF0000	1	1
chr2	47640001	47960000	A.2.2.2.1.1.2.2.1.1.1	0.533799533799534	.	47640001	47960000	#FFDADA	1	0.625
chr2	47960001	48120000	A.2.1.2.2.1.1.1.1	0.623543123543124	.	47960001	48120000	#FF9191	1	0.75
chr2	48120001	48280000	B.1.2.1.2.2.1.1.2	0.361305361305361	.	48120001	48280000	#9191FF	1	0.375
chr2	48280001	48520000	B.1.1.2.2.2.1.2	0.41958041958042	.	48280001	48520000	#DADAFF	1	0.5
chr2	48520001	48800000	A.2.1.2.2.1.1.2.2	0.618881118881119	.	48520001	48800000	#FF9191	1	0.75
chr2	48800001	49000000	B.1.1.1.2.2.2.1.1.1	0.455710955710956	.	48800001	49000000	#DADAFF	1	0.5
chr2	49000001	49200000	B.1.2.2.2.1.2.1.1.1.1.1	0.314685314685315	.	49000001	49200000	#9191FF	1	0.375
chr2	49200001	49400000	B.2.1.2.2.2.2.2.2.2	0.149184149184149	.	49200001	49400000	#4848FF	1	0.25
chr2	49400001	49560000	B.2.1.2.1.1.1.2.2	0.216783216783217	.	49400001	49560000	#4848FF	1	0.25
chr2	49560001	49880000	B.2.2.1.2.2.1.2.1.1	0.0780885780885781	.	49560001	49880000	#0000FF	1	0.125
chr2	49880001	50120000	B.2.2.1.1.2.1.2.2.2.2	0.117715617715618	.	49880001	50120000	#0000FF	1	0.125
chr2	50120001	50760000	B.2.2.2.1.1.2.1.1	0.0571095571095571	.	50120001	50760000	#0000FF	1	0.125
chr2	50760001	50920000	B.1.1.2.2.2.1.1.1	0.421911421911422	.	50760001	50920000	#DADAFF	1	0.5
chr2	50920001	51080000	B.1.2.2.2.1.2.1.2.1.1	0.307692307692308	.	50920001	51080000	#9191FF	1	0.375
chr2	51080001	51280000	B.1.2.2.2.1.2.1.1.2.1	0.31002331002331	.	51080001	51280000	#9191FF	1	0.375
chr2	51280001	51560000	B.2.1.2.1.1.2.2.1.1.2.2	0.20979020979021	.	51280001	51560000	#4848FF	1	0.25
chr2	51560001	51880000	B.2.1.2.1.1.2.2.2.2	0.203962703962704	.	51560001	51880000	#4848FF	1	0.25
chr2	51880001	52040000	B.1.2.1.1.2.2.1.2.2	0.388111888111888	.	51880001	52040000	#9191FF	1	0.375
chr2	52040001	52320000	B.1.2.2.2.1.2.1.1.2.2	0.308857808857809	.	52040001	52320000	#9191FF	1	0.375
chr2	52320001	52440000	B.1.2.2.1.2.1.1.2.1.1	0.333333333333333	.	52320001	52440000	#9191FF	1	0.375
chr2	52440001	52560000	B.1.2.2.1.2.1.1.1.2	0.334498834498834	.	52440001	52560000	#9191FF	1	0.375
chr2	52560001	52840000	B.2.1.1.1.2.1.1.1.2.1.2	0.27039627039627	.	52560001	52840000	#4848FF	1	0.25
chr2	52840001	53240000	B.1.2.2.2.1.2.2.2.1	0.301864801864802	.	52840001	53240000	#9191FF	1	0.375
chr2	53240001	53440000	B.1.1.1.2.2.2.1.2	0.453379953379953	.	53240001	53440000	#DADAFF	1	0.5
chr2	53440001	53640000	B.1.2.1.2.2.1.2.2.2	0.357808857808858	.	53440001	53640000	#9191FF	1	0.375
chr2	53640001	53800000	B.1.1.2.1.1.1.1.1	0.448717948717949	.	53640001	53800000	#DADAFF	1	0.5
chr2	53800001	54000000	A.2.1.2.2.2.2.2.1.2	0.593240093240093	.	53800001	54000000	#FF9191	1	0.75
chr2	54000001	54320000	A.1.1.2.1.2.2.1.1.1.2.1.1	0.900932400932401	.	54000001	54320000	#FF0000	1	1
chr2	54320001	54600000	A.1.1.2.1.1.2.2.1.2	0.911421911421911	.	54320001	54600000	#FF0000	1	1
chr2	54600001	54760000	A.1.1.2.2.1.2.1.2.2.2	0.858974358974359	.	54600001	54760000	#FF0000	1	1
chr2	54760001	54920000	A.1.1.1.2.2.2.1.1.1	0.942890442890443	.	54760001	54920000	#FF0000	1	1
chr2	54920001	55120000	A.1.1.2.2.1.2.2.2.1.1.2	0.851981351981352	.	54920001	55120000	#FF0000	1	1
chr2	55120001	55440000	A.1.1.1.2.1.2.2.2.2	0.955710955710956	.	55120001	55440000	#FF0000	1	1
chr2	55440001	55880000	A.1.1.2.1.2.2.1.1.1.1	0.902097902097902	.	55440001	55880000	#FF0000	1	1
chr2	55880001	56040000	A.2.2.1.2.2.1.1.1	0.555944055944056	.	55880001	56040000	#FFDADA	1	0.625
chr2	56040001	56240000	A.2.1.1.1.2.2.1.1.2.1	0.685314685314685	.	56040001	56240000	#FF9191	1	0.75
chr2	56240001	56440000	B.1.2.2.2.1.2.1.1.1.2.1	0.312354312354312	.	56240001	56440000	#9191FF	1	0.375
chr2	56440001	56720000	B.2.1.1.2.2.2.2.1	0.227272727272727	.	56440001	56720000	#4848FF	1	0.25
chr2	56720001	57000000	B.2.1.2.1.1.1.2.1.2	0.217948717948718	.	56720001	57000000	#4848FF	1	0.25
chr2	57000001	57320000	B.2.2.1.2.2.2.1.1	0.0699300699300699	.	57000001	57320000	#0000FF	1	0.125
chr2	57320001	57760000	B.2.2.2.1.1.1.1.2	0.0629370629370629	.	57320001	57760000	#0000FF	1	0.125
chr2	57760001	57880000	B.2.1.1.2.2.2.1	0.228438228438228	.	57760001	57880000	#4848FF	1	0.25
chr2	57880001	58160000	B.2.1.1.1.2.2.2.2	0.254079254079254	.	57880001	58160000	#4848FF	1	0.25
chr2	58160001	58480000	A.2.2.2.1.2.2.2	0.518648018648019	.	58160001	58480000	#FFDADA	1	0.625
chr2	58480001	58640000	B.2.1.1.1.2.2.2.1.1	0.256410256410256	.	58480001	58640000	#4848FF	1	0.25
chr2	58640001	58800000	B.1.2.1.1.2.2.1.2.1	0.389277389277389	.	58640001	58800000	#9191FF	1	0.375
chr2	58800001	58880000	B.1.2.1.1.2.2.1.1	0.39044289044289	.	58800001	58880000	#9191FF	1	0.375
chr2	58880001	59080000	B.1.2.2.2.1.2.2.2.2	0.300699300699301	.	58880001	59080000	#9191FF	1	0.375
chr2	59080001	59240000	B.1.1.2.1.1.2.1	0.445221445221445	.	59080001	59240000	#DADAFF	1	0.5
chr2	59240001	59600000	B.2.2.1.1.2.1.2.1.2	0.121212121212121	.	59240001	59600000	#0000FF	1	0.125
chr2	59600001	59840000	B.2.2.1.2.2.1.2.2.1.2.1	0.0734265734265734	.	59600001	59840000	#0000FF	1	0.125
chr2	59840001	60680000	B.2.2.2.2.2.1.2	0.00699300699300699	.	59840001	60680000	#0000FF	1	0.125
chr2	60680001	60800000	B.1.1.1.2.2.2.2.2	0.44988344988345	.	60680001	60800000	#DADAFF	1	0.5
chr2	60800001	60960000	B.1.2.2.1.2.1.1.1.1	0.335664335664336	.	60800001	60960000	#9191FF	1	0.375
chr2	60960001	61280000	A.2.1.2.2.2.2.1.2.2	0.596736596736597	.	60960001	61280000	#FF9191	1	0.75
chr2	61280001	61360000	A.2.1.1.1.2.2.2.1	0.681818181818182	.	61280001	61360000	#FF9191	1	0.75
chr2	61360001	61760000	A.1.1.1.2.1.2.1.1.2	0.965034965034965	.	61360001	61760000	#FF0000	1	1
chr2	61760001	61920000	A.1.2.2.2.2.2.1.2.1.2	0.70979020979021	.	61760001	61920000	#FF4848	1	0.875
chr2	61920001	62160000	A.1.2.2.2.2.2.1.2.1.1	0.710955710955711	.	61920001	62160000	#FF4848	1	0.875
chr2	62160001	62680000	A.2.1.1.2.1.2.1.2	0.671328671328671	.	62160001	62680000	#FF9191	1	0.75
chr2	62680001	63040000	A.1.2.2.2.2.2.1.2.2.2	0.706293706293706	.	62680001	63040000	#FF4848	1	0.875
chr2	63040001	63320000	A.2.1.2.2.2.2.2.2.1.2	0.590909090909091	.	63040001	63320000	#FF9191	1	0.75
chr2	63320001	63600000	B.1.2.2.1.2.2.1.1	0.327505827505828	.	63320001	63600000	#9191FF	1	0.375
chr2	63600001	63800000	B.1.1.1.1.2.2.2.1.1.1	0.476689976689977	.	63600001	63800000	#DADAFF	1	0.5
chr2	63800001	64240000	A.1.2.1.2.2.2.1.1	0.768065268065268	.	63800001	64240000	#FF4848	1	0.875
chr2	64240001	64760000	A.1.1.2.1.1.1.1.2.2.1	0.928904428904429	.	64240001	64760000	#FF0000	1	1
chr2	64760001	65080000	A.1.1.1.2.1.2.1.1.1.2.2.2	0.966200466200466	.	64760001	65080000	#FF0000	1	1
chr2	65080001	65400000	A.1.1.2.2.1.2.2.2.1.1.1	0.853146853146853	.	65080001	65400000	#FF0000	1	1
chr2	65400001	65840000	A.1.1.2.1.2.2.1.2.1.2.1	0.893939393939394	.	65400001	65840000	#FF0000	1	1
chr2	65840001	66320000	B.1.2.2.1.2.2.2.1.2	0.324009324009324	.	65840001	66320000	#9191FF	1	0.375
chr2	66320001	66640000	B.1.2.2.1.2.2.2.1.1	0.325174825174825	.	66320001	66640000	#9191FF	1	0.375
chr2	66640001	66800000	A.2.1.2.2.1.1.1.2	0.622377622377622	.	66640001	66800000	#FF9191	1	0.75
chr2	66800001	67040000	B.1.1.1.2.1.2.1	0.468531468531469	.	66800001	67040000	#DADAFF	1	0.5
chr2	67040001	67200000	A.2.2.2.2.1.2.2	0.512820512820513	.	67040001	67200000	#FFDADA	1	0.625
chr2	67200001	67400000	B.1.2.1.1.2.1.2.1	0.392773892773893	.	67200001	67400000	#9191FF	1	0.375
chr2	67400001	67520000	B.1.1.1.1.2.2.2.1.1.2	0.475524475524476	.	67400001	67520000	#DADAFF	1	0.5
chr2	67520001	67880000	A.2.2.1.2.1.2.1.1.1	0.560606060606061	.	67520001	67880000	#FFDADA	1	0.625
chr2	67880001	68040000	B.1.1.1.1.2.2.2.1.2	0.474358974358974	.	67880001	68040000	#DADAFF	1	0.5
chr2	68040001	68360000	A.2.1.2.2.2.2.1.1	0.599067599067599	.	68040001	68360000	#FF9191	1	0.75
chr2	68360001	68560000	A.2.1.1.1.1.1.1	0.7004662004662	.	68360001	68560000	#FF9191	1	0.75
chr2	68560001	68760000	A.2.2.2.2.1.2.1	0.513986013986014	.	68560001	68760000	#FFDADA	1	0.625
chr2	68760001	69160000	A.2.2.2.2.1.1.1.1	0.517482517482518	.	68760001	69160000	#FFDADA	1	0.625
chr2	69160001	69560000	A.1.1.2.1.2.2.1.2.1.1	0.895104895104895	.	69160001	69560000	#FF0000	1	1
chr2	69560001	69880000	A.1.1.1.2.2.2.1.1.2	0.941724941724942	.	69560001	69880000	#FF0000	1	1
chr2	69880001	70120000	A.1.1.2.1.1.1.1.1.1	0.934731934731935	.	69880001	70120000	#FF0000	1	1
chr2	70120001	70280000	A.1.2.1.1.2.2.1.2	0.798368298368298	.	70120001	70280000	#FF4848	1	0.875
chr2	70280001	70520000	A.1.1.2.1.2.2.1.2.2	0.891608391608392	.	70280001	70520000	#FF0000	1	1
chr2	70520001	70800000	B.2.1.1.1.2.1.1.2.1	0.268065268065268	.	70520001	70800000	#4848FF	1	0.25
chr2	70800001	71120000	B.1.2.2.1.2.2.1.2	0.326340326340326	.	70800001	71120000	#9191FF	1	0.375
chr2	71120001	71520000	A.2.2.1.1.1.2.2.2.1	0.58041958041958	.	71120001	71520000	#FFDADA	1	0.625
chr2	71520001	71720000	A.1.2.2.1.1.1.2.1.1.2	0.75990675990676	.	71520001	71720000	#FF4848	1	0.875
chr2	71720001	72040000	A.1.2.2.1.2.1.2.1.2	0.741258741258741	.	71720001	72040000	#FF4848	1	0.875
chr2	72040001	72120000	A.2.1.2.1.1.2.2.2	0.631701631701632	.	72040001	72120000	#FF9191	1	0.75
chr2	72120001	72320000	A.2.1.2.1.1.2.2.1	0.632867132867133	.	72120001	72320000	#FF9191	1	0.75
chr2	72320001	72480000	A.2.1.2.1.1.1.1.1.1.1	0.646853146853147	.	72320001	72480000	#FF9191	1	0.75
chr2	72480001	72720000	A.2.2.1.1.2.1.2.1	0.575757575757576	.	72480001	72720000	#FFDADA	1	0.625
chr2	72720001	73120000	A.1.2.2.1.1.1.2.1.1.1	0.761072261072261	.	72720001	73120000	#FF4848	1	0.875
chr2	73120001	73480000	A.1.1.2.2.1.2.1.1.1.1	0.864801864801865	.	73120001	73480000	#FF0000	1	1
chr2	73480001	73960000	A.2.2.2.1.1.2.1.2	0.534965034965035	.	73480001	73960000	#FFDADA	1	0.625
chr2	73960001	74240000	A.1.2.1.1.2.2.2.2.1	0.796037296037296	.	73960001	74240000	#FF4848	1	0.875
chr2	74240001	74440000	A.1.2.1.1.2.2.1.1	0.7995337995338	.	74240001	74440000	#FF4848	1	0.875
chr2	74440001	74600000	A.1.2.2.1.2.2.2.2	0.734265734265734	.	74440001	74600000	#FF4848	1	0.875
chr2	74600001	74840000	A.1.1.2.2.1.2.1.1.2	0.862470862470862	.	74600001	74840000	#FF0000	1	1
chr2	74840001	75120000	A.2.1.1.2.1.2.1.1	0.672494172494173	.	74840001	75120000	#FF9191	1	0.75
chr2	75120001	75320000	A.2.1.2.2.2.2.1.2.1	0.597902097902098	.	75120001	75320000	#FF9191	1	0.75
chr2	75320001	75680000	A.2.2.1.2.1.2.1.2	0.558275058275058	.	75320001	75680000	#FFDADA	1	0.625
chr2	75680001	75920000	A.2.1.1.1.2.2.1.1.1	0.686480186480186	.	75680001	75920000	#FF9191	1	0.75
chr2	75920001	76120000	B.1.2.2.1.2.1.1.2.2	0.32983682983683	.	75920001	76120000	#9191FF	1	0.375
chr2	76120001	76520000	B.2.2.1.2.2.1.2.1.2.2	0.0757575757575758	.	76120001	76520000	#0000FF	1	0.125
chr2	76520001	76760000	B.2.2.1.2.2.2.2.2.2	0.0652680652680653	.	76520001	76760000	#0000FF	1	0.125
chr2	76760001	77160000	B.2.2.1.1.2.1.2.2.2.1	0.118881118881119	.	76760001	77160000	#0000FF	1	0.125
chr2	77160001	77520000	B.2.1.2.1.1.1.2.1.1.2	0.219114219114219	.	77160001	77520000	#4848FF	1	0.25
chr2	77520001	77800000	B.2.1.2.2.2.2.2.2.1	0.15034965034965	.	77520001	77800000	#4848FF	1	0.25
chr2	77800001	78000000	B.2.2.1.1.2.1.1	0.123543123543124	.	77800001	78000000	#0000FF	1	0.125
chr2	78000001	78200000	B.2.2.1.2.2.1.2.2.1.1	0.0745920745920746	.	78000001	78200000	#0000FF	1	0.125
chr2	78200001	78600000	B.2.2.1.2.2.1.2.2.2	0.0710955710955711	.	78200001	78600000	#0000FF	1	0.125
chr2	78600001	78840000	B.2.2.1.1.2.2.1.2.1	0.113053613053613	.	78600001	78840000	#0000FF	1	0.125
chr2	78840001	79040000	B.2.1.2.2.2.2.2.1.2.2	0.151515151515152	.	78840001	79040000	#4848FF	1	0.25
chr2	79040001	79280000	B.2.2.1.1.2.2.1.2.2.1	0.111888111888112	.	79040001	79280000	#0000FF	1	0.125
chr2	79280001	79640000	B.2.2.2.1.1.2.2.1.1	0.0547785547785548	.	79280001	79640000	#0000FF	1	0.125
chr2	79640001	79840000	B.2.1.2.2.2.1.2.2	0.162004662004662	.	79640001	79840000	#4848FF	1	0.25
chr2	79840001	80080000	B.2.1.1.1.2.1.1.1.1	0.272727272727273	.	79840001	80080000	#4848FF	1	0.25
chr2	80080001	80360000	B.2.1.2.1.1.1.1.1	0.224941724941725	.	80080001	80360000	#4848FF	1	0.25
chr2	80360001	80800000	B.2.2.2.1.1.2.2.1.2	0.0536130536130536	.	80360001	80800000	#0000FF	1	0.125
chr2	80800001	81520000	B.2.2.2.2.1.2.2.1	0.0116550116550117	.	80800001	81520000	#0000FF	1	0.125
chr2	81520001	82000000	B.2.2.2.2.1.2.1.2	0.0128205128205128	.	81520001	82000000	#0000FF	1	0.125
chr2	82000001	82160000	B.2.1.2.2.2.1.1.2	0.164335664335664	.	82000001	82160000	#4848FF	1	0.25
chr2	82160001	82360000	B.2.1.2.2.2.2.2.1.2.1	0.152680652680653	.	82160001	82360000	#4848FF	1	0.25
chr2	82360001	82680000	B.2.2.1.1.2.2.1.2.2.2	0.110722610722611	.	82360001	82680000	#0000FF	1	0.125
chr2	82680001	82960000	B.2.2.1.1.2.2.1.1.1	0.116550116550117	.	82680001	82960000	#0000FF	1	0.125
chr2	82960001	83080000	B.1.2.2.2.1.2.1.1.1.1.2	0.313519813519814	.	82960001	83080000	#9191FF	1	0.375
chr2	83080001	83240000	B.2.1.1.1.2.1.2.2.2.2	0.261072261072261	.	83080001	83240000	#4848FF	1	0.25
chr2	83240001	83360000	B.1.2.1.1.1.1.2.2.1.1	0.404428904428904	.	83240001	83360000	#9191FF	1	0.375
chr2	83360001	83640000	B.2.1.2.2.2.2.1.2.1.1	0.157342657342657	.	83360001	83640000	#4848FF	1	0.25
chr2	83640001	84080000	B.2.2.2.1.1.1.1.1	0.0641025641025641	.	83640001	84080000	#0000FF	1	0.125
chr2	84080001	84640000	B.2.2.2.1.1.2.2.2.2	0.0512820512820513	.	84080001	84640000	#0000FF	1	0.125
chr2	84640001	84760000	B.1.1.1.1.2.1.1.2.2	0.483682983682984	.	84640001	84760000	#DADAFF	1	0.5
chr2	84760001	85120000	B.1.2.1.1.1.1.2.2.1.2	0.403263403263403	.	84760001	85120000	#9191FF	1	0.375
chr2	85120001	85360000	A.1.2.1.1.1.2.2	0.806526806526807	.	85120001	85360000	#FF4848	1	0.875
chr2	85360001	85600000	A.1.1.2.1.2.1.2.1.2	0.904428904428904	.	85360001	85600000	#FF0000	1	1
chr2	85640001	86080000	A.1.1.1.1.2.1.2.1.1	0.988344988344988	.	85640001	86080000	#FF0000	1	1
chr2	86080001	86400000	A.1.1.1.2.1.2.1.1.1.2.2.1	0.967365967365967	.	86080001	86400000	#FF0000	1	1
chr2	86400001	86800000	A.1.2.2.2.2.2.1.1	0.712121212121212	.	86400001	86800000	#FF4848	1	0.875
chr2	86800001	87000000	A.2.2.1.2.2.1.1.2	0.554778554778555	.	86800001	87000000	#FFDADA	1	0.625
chr2	87000001	87120000	B.1.2.1.1.1.1.1.1	0.409090909090909	.	87000001	87120000	#9191FF	1	0.375
chr2	87280001	87360000	B.1.2.1.1.1.1.1.1	0.409090909090909	.	87280001	87360000	#9191FF	1	0.375
chr2	87400001	87520000	B.1.2.1.1.1.1.1.1	0.409090909090909	.	87400001	87520000	#9191FF	1	0.375
chr2	87760001	87960000	A.2.1.2.2.2.2.2.2.1.1	0.592074592074592	.	87760001	87960000	#FF9191	1	0.75
chr2	87960001	88000000	B.1.1.1.1.2.1.1.2.1	0.484848484848485	.	87960001	88000000	#DADAFF	1	0.5
chr2	88160001	88240000	B.1.1.1.1.2.1.1.2.1	0.484848484848485	.	88160001	88240000	#DADAFF	1	0.5
chr2	88280001	88360000	B.1.1.1.1.2.1.1.2.1	0.484848484848485	.	88280001	88360000	#DADAFF	1	0.5
chr2	88360001	88520000	B.2.1.1.1.2.2.2.1.2	0.255244755244755	.	88360001	88520000	#4848FF	1	0.25
chr2	88520001	88840000	B.2.2.2.1.1.2.2.2.1	0.0524475524475524	.	88520001	88840000	#0000FF	1	0.125
chr2	88840001	89040000	B.1.1.2.1.1.2.2	0.444055944055944	.	88840001	89040000	#DADAFF	1	0.5
chr2	89040001	89320000	B.2.2.1.1.2.2.2.1.1.2.2	0.107226107226107	.	89040001	89320000	#0000FF	1	0.125
chr2	89320001	89560000	B.2.1.2.2.2.1.1.1.1	0.166666666666667	.	89320001	89560000	#4848FF	1	0.25
chr2	89880001	90040000	B.2.1.2.1.1.2.1.2	0.214452214452214	.	89880001	90040000	#4848FF	1	0.25
chr2	90040001	90280000	B.2.1.2.2.2.1.1.1.2	0.165501165501166	.	90040001	90280000	#4848FF	1	0.25
chr2	90400001	90480000	B.1.2.2.2.1.1.1.2	0.319347319347319	.	90400001	90480000	#9191FF	1	0.375
chr2	91680001	91720000	B.2.1.1.1.2.1.2.2.1	0.263403263403263	.	91680001	91720000	#4848FF	1	0.25
chr2	91760001	92000000	B.2.1.1.1.2.1.2.2.1	0.263403263403263	.	91760001	92000000	#4848FF	1	0.25
chr2	92040001	92200000	B.2.1.2.2.2.2.2.1.1	0.153846153846154	.	92040001	92200000	#4848FF	1	0.25
chr2	92240001	92360000	B.2.1.2.2.2.2.2.1.1	0.153846153846154	.	92240001	92360000	#4848FF	1	0.25
chr2	95320001	95800000	B.2.2.1.1.2.2.2.1.2	0.106060606060606	.	95320001	95800000	#0000FF	1	0.125
chr2	95800001	96000000	A.1.2.2.2.1.2.2.2	0.721445221445221	.	95800001	96000000	#FF4848	1	0.875
chr2	96000001	96080000	A.1.2.1.1.1.1.1.1.2	0.828671328671329	.	96000001	96080000	#FF4848	1	0.875
chr2	96120001	96280000	A.1.2.1.1.1.1.1.1.2	0.828671328671329	.	96120001	96280000	#FF4848	1	0.875
chr2	96320001	96520000	A.1.2.1.1.1.1.1.1.2	0.828671328671329	.	96320001	96520000	#FF4848	1	0.875
chr2	96520001	96680000	A.1.1.2.1.1.1.1.2.1.1	0.931235431235431	.	96520001	96680000	#FF0000	1	1
chr2	96720001	97000000	A.1.1.2.1.1.1.1.2.1.1	0.931235431235431	.	96720001	97000000	#FF0000	1	1
chr2	97000001	97200000	A.1.2.1.1.2.1.2.2.1	0.801864801864802	.	97000001	97200000	#FF4848	1	0.875
chr2	97200001	97520000	A.1.1.2.1.1.1.1.2.2.2	0.927738927738928	.	97200001	97520000	#FF0000	1	1
chr2	97560001	97880000	A.2.1.2.1.1.2.1.1.1	0.636363636363636	.	97560001	97880000	#FF9191	1	0.75
chr2	98000001	98040000	A.2.1.2.1.1.2.1.2	0.634032634032634	.	98000001	98040000	#FF9191	1	0.75
chr2	98120001	98200000	A.2.1.2.1.1.2.1.2	0.634032634032634	.	98120001	98200000	#FF9191	1	0.75
chr2	98240001	98360000	A.2.1.2.1.1.2.1.2	0.634032634032634	.	98240001	98360000	#FF9191	1	0.75
chr2	98360001	98640000	A.2.1.1.2.1.2.2.1.2.1	0.668997668997669	.	98360001	98640000	#FF9191	1	0.75
chr2	98640001	99000000	B.1.1.1.1.2.2.1.1	0.479020979020979	.	98640001	99000000	#DADAFF	1	0.5
chr2	99000001	99240000	A.2.1.1.2.1.2.2.2	0.666666666666667	.	99000001	99240000	#FF9191	1	0.75
chr2	99240001	99560000	B.1.1.2.1.2.2.1.2.2	0.433566433566434	.	99240001	99560000	#DADAFF	1	0.5
chr2	99560001	99720000	B.1.2.1.1.1.1.1.2	0.407925407925408	.	99560001	99720000	#9191FF	1	0.375
chr2	99720001	99960000	A.2.2.1.1.2.2.2	0.56993006993007	.	99720001	99960000	#FFDADA	1	0.625
chr2	99960001	100120000	A.1.2.1.2.2.2.2.2.1	0.764568764568765	.	99960001	100120000	#FF4848	1	0.875
chr2	100160001	100200000	A.1.2.1.2.2.2.2.2.1	0.764568764568765	.	100160001	100200000	#FF4848	1	0.875
chr2	100200001	100440000	A.1.2.1.2.1.1.1.2	0.79020979020979	.	100200001	100440000	#FF4848	1	0.875
chr2	100440001	100880000	A.1.1.2.2.1.2.2.1.2	0.854312354312354	.	100440001	100880000	#FF0000	1	1
chr2	100880001	101040000	A.2.2.1.1.1.2.2.2.2	0.579254079254079	.	100880001	101040000	#FFDADA	1	0.625
chr2	101040001	101360000	B.1.1.1.2.1.2.2	0.467365967365967	.	101040001	101360000	#DADAFF	1	0.5
chr2	101360001	101520000	A.2.1.1.1.1.1.2.2.2.2	0.694638694638695	.	101360001	101520000	#FF9191	1	0.75
chr2	101520001	101880000	A.1.2.2.1.1.1.1	0.762237762237762	.	101520001	101880000	#FF4848	1	0.875
chr2	101880001	102000000	A.1.2.1.2.2.2.2.2.2	0.763403263403263	.	101880001	102000000	#FF4848	1	0.875
chr2	102000001	102320000	A.1.1.1.2.2.2.2.1.2	0.937062937062937	.	102000001	102320000	#FF0000	1	1
chr2	102320001	102480000	A.1.1.1.2.2.2.2.1.1.2	0.938228438228438	.	102320001	102480000	#FF0000	1	1
chr2	102480001	102640000	A.1.2.1.2.1.2.2.1.2.2.1	0.780885780885781	.	102480001	102640000	#FF4848	1	0.875
chr2	102640001	102840000	A.1.1.2.1.2.2.2.2.2.2	0.884615384615385	.	102640001	102840000	#FF0000	1	1
chr2	102840001	103080000	A.2.1.2.2.2.1.1.1	0.608391608391608	.	102840001	103080000	#FF9191	1	0.75
chr2	103080001	103440000	B.1.2.2.2.1.1.2.1.1	0.318181818181818	.	103080001	103440000	#9191FF	1	0.375
chr2	103440001	103600000	B.2.1.2.1.2.1.1.2.1	0.2004662004662	.	103440001	103600000	#4848FF	1	0.25
chr2	103600001	103800000	B.2.1.2.2.1.1.2.1.2	0.175990675990676	.	103600001	103800000	#4848FF	1	0.25
chr2	103800001	104080000	B.2.2.1.2.1.2.2.2.1.1	0.0850815850815851	.	103800001	104080000	#0000FF	1	0.125
chr2	104080001	104360000	B.2.2.2.1.2.2.2.1.2.1.2.1	0.0268065268065268	.	104080001	104360000	#0000FF	1	0.125
chr2	104360001	104560000	B.2.1.2.2.1.1.1.1	0.182983682983683	.	104360001	104560000	#4848FF	1	0.25
chr2	104560001	104880000	B.2.1.1.2.2.1.1.2.2	0.230769230769231	.	104560001	104880000	#4848FF	1	0.25
chr2	104880001	105080000	B.1.2.1.1.1.1.2.2.2	0.402097902097902	.	104880001	105080000	#9191FF	1	0.375
chr2	105080001	105360000	B.1.2.1.2.2.2.2	0.355477855477855	.	105080001	105360000	#9191FF	1	0.375
chr2	105360001	105520000	A.2.2.1.2.1.1.1.2.2	0.566433566433566	.	105360001	105520000	#FFDADA	1	0.625
chr2	105520001	105640000	B.1.2.2.2.1.1.1.1.2	0.320512820512821	.	105520001	105640000	#9191FF	1	0.375
chr2	105640001	105920000	B.1.1.2.2.1.2.1	0.425407925407925	.	105640001	105920000	#DADAFF	1	0.5
chr2	105920001	106160000	A.2.1.1.1.2.1.2.2	0.687645687645688	.	105920001	106160000	#FF9191	1	0.75
chr2	106160001	106320000	B.1.2.2.2.1.1.1.1.1	0.321678321678322	.	106160001	106320000	#9191FF	1	0.375
chr2	106320001	106520000	B.1.1.1.1.1.2.1.1.1.1	0.495337995337995	.	106320001	106520000	#DADAFF	1	0.5
chr2	106520001	106680000	B.2.1.1.2.2.1.1.2.1	0.231934731934732	.	106520001	106680000	#4848FF	1	0.25
chr2	106680001	106840000	B.1.2.2.1.1.1.2.1.1	0.353146853146853	.	106680001	106840000	#9191FF	1	0.375
chr2	106880001	107000000	B.2.2.1.1.1.1.2.1.2	0.141025641025641	.	106880001	107000000	#0000FF	1	0.125
chr2	107080001	107200000	B.2.2.1.1.1.1.2.1.2	0.141025641025641	.	107080001	107200000	#0000FF	1	0.125
chr2	107200001	107480000	B.2.2.2.1.2.2.2.1.1.2	0.0291375291375291	.	107200001	107480000	#0000FF	1	0.125
chr2	107480001	107640000	B.1.2.2.2.1.1.2.2	0.315850815850816	.	107480001	107640000	#9191FF	1	0.375
chr2	107640001	107920000	B.2.2.1.2.1.2.2.2.2.1	0.0827505827505828	.	107640001	107920000	#0000FF	1	0.125
chr2	107920001	108160000	B.2.2.2.1.2.1.2.2.1.1	0.0442890442890443	.	107920001	108160000	#0000FF	1	0.125
chr2	108160001	108280000	B.2.1.1.1.1.2.1.1	0.277389277389277	.	108160001	108280000	#4848FF	1	0.25
chr2	108280001	108440000	B.2.2.1.2.1.1.2.2.2	0.0909090909090909	.	108280001	108440000	#0000FF	1	0.125
chr2	108520001	108800000	B.2.2.1.2.1.1.2.2.1	0.0920745920745921	.	108520001	108800000	#0000FF	1	0.125
chr2	108800001	108960000	B.1.1.1.1.2.1.1.1	0.486013986013986	.	108800001	108960000	#DADAFF	1	0.5
chr2	108960001	109200000	A.1.2.2.2.1.1.1	0.733100233100233	.	108960001	109200000	#FF4848	1	0.875
chr2	109200001	109760000	A.1.1.1.2.1.2.1.2.2	0.962703962703963	.	109200001	109760000	#FF0000	1	1
chr2	109760001	109960000	A.1.1.2.1.1.1.1.2.1.2	0.93006993006993	.	109760001	109960000	#FF0000	1	1
chr2	109960001	110040000	A.1.2.1.2.2.1.1.2	0.771561771561772	.	109960001	110040000	#FF4848	1	0.875
chr2	110040001	110120000	A.1.1.1.2.2.1.2.2	0.944055944055944	.	110040001	110120000	#FF0000	1	1
chr2	110240001	110440000	A.1.1.1.2.2.1.2.2	0.944055944055944	.	110240001	110440000	#FF0000	1	1
chr2	110440001	110520000	A.1.2.1.1.1.1.1.2.2.2	0.824009324009324	.	110440001	110520000	#FF4848	1	0.875
chr2	110840001	111000000	A.1.2.1.1.1.1.1.2.2.2	0.824009324009324	.	110840001	111000000	#FF4848	1	0.875
chr2	111360001	111440000	A.1.2.1.1.1.1.1.2.2.2	0.824009324009324	.	111360001	111440000	#FF4848	1	0.875
chr2	111440001	111880000	A.2.1.2.1.1.1.1.2.1	0.643356643356643	.	111440001	111880000	#FF9191	1	0.75
chr2	111880001	112080000	A.1.2.2.1.2.1.2.1.1	0.742424242424242	.	111880001	112080000	#FF4848	1	0.875
chr2	112080001	112200000	A.2.1.1.2.1.2.2.1.2.2	0.667832167832168	.	112080001	112200000	#FF9191	1	0.75
chr2	112240001	112560000	A.1.2.2.1.1.1.2.2.2	0.755244755244755	.	112240001	112560000	#FF4848	1	0.875
chr2	112600001	112880000	A.1.1.2.2.1.1.1.1.2.1	0.881118881118881	.	112600001	112880000	#FF0000	1	1
chr2	112880001	113080000	A.1.2.1.2.2.2.2.1	0.765734265734266	.	112880001	113080000	#FF4848	1	0.875
chr2	113080001	113120000	A.2.1.1.1.1.1.2.1.2	0.698135198135198	.	113080001	113120000	#FF9191	1	0.75
chr2	113160001	113280000	A.2.1.1.1.1.1.2.1.2	0.698135198135198	.	113160001	113280000	#FF9191	1	0.75
chr2	113280001	113480000	A.1.2.1.1.1.1.2.2.2.1	0.815850815850816	.	113280001	113480000	#FF4848	1	0.875
chr2	113480001	113720000	A.2.1.1.1.1.1.2.2.2.1	0.695804195804196	.	113480001	113720000	#FF9191	1	0.75
chr2	113720001	113920000	A.2.2.1.1.1.2.2.1.1	0.582750582750583	.	113720001	113920000	#FFDADA	1	0.625
chr2	113920001	114160000	A.1.2.1.2.1.1.1.1.1	0.793706293706294	.	113920001	114160000	#FF4848	1	0.875
chr2	114160001	114720000	A.2.1.1.2.2.1.2.2	0.656177156177156	.	114160001	114720000	#FF9191	1	0.75
chr2	114720001	115360000	B.2.2.2.2.2.2.1.2.2.1	0.0034965034965035	.	114720001	115360000	#0000FF	1	0.125
chr2	115360001	115760000	B.2.2.2.2.1.1.2.2.1	0.0163170163170163	.	115360001	115760000	#0000FF	1	0.125
chr2	115760001	116080000	B.2.2.2.2.1.1.1.2.1	0.020979020979021	.	115760001	116080000	#0000FF	1	0.125
chr2	116080001	116480000	B.2.2.2.2.2.1.1.2	0.00815850815850816	.	116080001	116480000	#0000FF	1	0.125
chr2	116480001	116880000	B.2.2.2.2.1.1.2.2.2	0.0151515151515152	.	116480001	116880000	#0000FF	1	0.125
chr2	116880001	117120000	B.2.2.1.2.1.2.2.1.2	0.0862470862470862	.	116880001	117120000	#0000FF	1	0.125
chr2	117120001	117280000	B.2.1.2.1.2.2.1.2	0.192307692307692	.	117120001	117280000	#4848FF	1	0.25
chr2	117280001	117400000	B.2.2.1.1.1.1.2.1.1.1	0.143356643356643	.	117280001	117400000	#0000FF	1	0.125
chr2	117400001	117560000	B.2.2.1.1.1.1.2.1.1.2	0.142191142191142	.	117400001	117560000	#0000FF	1	0.125
chr2	117560001	118240000	B.2.2.2.2.2.2.2	0.00116550116550117	.	117560001	118240000	#0000FF	1	0.125
chr2	118240001	118520000	B.2.2.2.1.2.2.2.1.1.1	0.0303030303030303	.	118240001	118520000	#0000FF	1	0.125
chr2	118520001	118720000	B.1.2.1.2.2.2.1	0.356643356643357	.	118520001	118720000	#9191FF	1	0.375
chr2	118720001	118880000	B.1.1.1.2.2.1.2.1.2	0.459207459207459	.	118720001	118880000	#DADAFF	1	0.5
chr2	118880001	119040000	B.1.2.2.2.1.1.2.1.2	0.317016317016317	.	118880001	119040000	#9191FF	1	0.375
chr2	119040001	119400000	B.2.2.1.1.1.1.1.1.1	0.148018648018648	.	119040001	119400000	#0000FF	1	0.125
chr2	119400001	119640000	B.1.1.1.2.2.1.2.2.2	0.456876456876457	.	119400001	119640000	#DADAFF	1	0.5
chr2	119640001	119920000	B.2.2.1.1.1.1.1.1.2	0.146853146853147	.	119640001	119920000	#0000FF	1	0.125
chr2	119920001	120120000	A.2.2.2.2.2.1.2.2	0.503496503496504	.	119920001	120120000	#FFDADA	1	0.625
chr2	120120001	120440000	A.2.1.2.2.2.2.2.2.2	0.58974358974359	.	120120001	120440000	#FF9191	1	0.75
chr2	120440001	120600000	A.1.2.1.2.1.2.2.1.2.1	0.782051282051282	.	120440001	120600000	#FF4848	1	0.875
chr2	120600001	120960000	A.1.2.1.2.1.2.2.1.1	0.783216783216783	.	120600001	120960000	#FF4848	1	0.875
chr2	120960001	121240000	A.1.1.2.2.2.1.1.1.1	0.847319347319347	.	120960001	121240000	#FF0000	1	1
chr2	121240001	121480000	A.1.1.1.2.2.2.2.1.1.1	0.939393939393939	.	121240001	121480000	#FF0000	1	1
chr2	121480001	121840000	A.1.1.1.1.2.2.2.2	0.976689976689977	.	121480001	121840000	#FF0000	1	1
chr2	121840001	122160000	A.1.1.2.2.2.2.1.1	0.836829836829837	.	121840001	122160000	#FF0000	1	1
chr2	122160001	122320000	A.1.1.2.1.2.1.2.2	0.903263403263403	.	122160001	122320000	#FF0000	1	1
chr2	122320001	122520000	A.1.2.1.2.1.2.2.1.2.2.2	0.77972027972028	.	122320001	122520000	#FF4848	1	0.875
chr2	122520001	123080000	B.2.2.1.2.1.2.2.2.1.2	0.0839160839160839	.	122520001	123080000	#0000FF	1	0.125
chr2	123080001	123400000	B.2.2.2.1.2.1.2.2.2.1	0.041958041958042	.	123080001	123400000	#0000FF	1	0.125
chr2	123400001	123480000	B.2.1.2.2.1.1.1.2.2	0.179487179487179	.	123400001	123480000	#4848FF	1	0.25
chr2	123480001	123680000	B.2.2.1.2.1.2.2.1.1	0.0874125874125874	.	123480001	123680000	#0000FF	1	0.125
chr2	123680001	123840000	B.2.1.2.2.1.1.2.1.1.2	0.177156177156177	.	123680001	123840000	#4848FF	1	0.25
chr2	123840001	124200000	B.2.2.2.1.2.2.2.1.2.2	0.0244755244755245	.	123840001	124200000	#0000FF	1	0.125
chr2	124200001	124720000	B.2.2.2.2.2.2.1.2.1	0.00466200466200466	.	124200001	124720000	#0000FF	1	0.125
chr2	124720001	125200000	B.2.2.2.2.1.1.2.1.1	0.0186480186480186	.	124720001	125200000	#0000FF	1	0.125
chr2	125200001	125280000	B.2.1.1.2.2.1.2	0.22960372960373	.	125200001	125280000	#4848FF	1	0.25
chr2	125280001	125640000	B.2.2.1.2.1.2.2.2.2.2	0.0815850815850816	.	125280001	125640000	#0000FF	1	0.125
chr2	125640001	125800000	B.1.2.2.1.1.1.2.2	0.350815850815851	.	125640001	125800000	#9191FF	1	0.375
chr2	125800001	126240000	B.2.2.2.1.2.2.1.1.1.2	0.0384615384615385	.	125800001	126240000	#0000FF	1	0.125
chr2	126240001	126360000	B.2.1.2.2.1.1.2.1.1.1	0.178321678321678	.	126240001	126360000	#4848FF	1	0.25
chr2	126360001	126560000	B.2.2.1.2.1.1.2.1	0.0932400932400932	.	126360001	126560000	#0000FF	1	0.125
chr2	126560001	126960000	B.2.2.2.2.2.1.1.1	0.00932400932400932	.	126560001	126960000	#0000FF	1	0.125
chr2	126960001	127360000	B.2.2.2.1.2.1.2.2.2.2	0.0407925407925408	.	126960001	127360000	#0000FF	1	0.125
chr2	127360001	127480000	B.1.2.2.1.1.1.2.1.2	0.351981351981352	.	127360001	127480000	#9191FF	1	0.375
chr2	127480001	127800000	B.2.1.2.2.1.1.1.2.1.2	0.180652680652681	.	127480001	127800000	#4848FF	1	0.25
chr2	127800001	128040000	A.1.2.2.2.2.1.2.1.1	0.719114219114219	.	127800001	128040000	#FF4848	1	0.875
chr2	128040001	128440000	A.1.1.2.1.2.2.2.1.1	0.89044289044289	.	128040001	128440000	#FF0000	1	1
chr2	128440001	128600000	A.1.2.1.2.1.1.1.1.2.2	0.791375291375291	.	128440001	128600000	#FF4848	1	0.875
chr2	128600001	128920000	A.2.1.1.2.2.1.2.1	0.657342657342657	.	128600001	128920000	#FF9191	1	0.75
chr2	128920001	129120000	A.2.1.2.2.1.2.2.1.1.1	0.614219114219114	.	128920001	129120000	#FF9191	1	0.75
chr2	129120001	129400000	A.2.1.2.2.1.2.2.1.1.2	0.613053613053613	.	129120001	129400000	#FF9191	1	0.75
chr2	129400001	129520000	B.1.1.1.1.1.2.1.1.2	0.491841491841492	.	129400001	129520000	#DADAFF	1	0.5
chr2	129520001	130040000	B.2.2.2.1.2.2.2.2	0.0233100233100233	.	129520001	130040000	#0000FF	1	0.125
chr2	130040001	130240000	B.2.2.1.1.1.1.2.2	0.13986013986014	.	130040001	130240000	#0000FF	1	0.125
chr2	130240001	130560000	B.2.2.2.2.1.1.2.1.2	0.0174825174825175	.	130240001	130560000	#0000FF	1	0.125
chr2	130560001	130800000	B.2.1.2.1.2.1.1.2.2	0.199300699300699	.	130560001	130800000	#4848FF	1	0.25
chr2	130880001	131160000	B.1.2.2.1.1.1.1	0.354312354312354	.	130880001	131160000	#9191FF	1	0.375
chr2	131360001	131400000	B.2.1.2.2.1.1.2.2.2	0.173659673659674	.	131360001	131400000	#4848FF	1	0.25
chr2	131440001	131800000	B.2.1.2.2.1.1.2.2.2	0.173659673659674	.	131440001	131800000	#4848FF	1	0.25
chr2	131800001	131920000	B.1.1.1.1.1.2.1.1.1.2.2	0.493006993006993	.	131800001	131920000	#DADAFF	1	0.5
chr2	131920001	132000000	B.2.1.2.2.1.1.1.2.1.1	0.181818181818182	.	131920001	132000000	#4848FF	1	0.25
chr2	132040001	132160000	B.2.1.2.2.1.1.1.2.1.1	0.181818181818182	.	132040001	132160000	#4848FF	1	0.25
chr2	132160001	132400000	B.2.1.1.1.1.2.1.2	0.276223776223776	.	132160001	132400000	#4848FF	1	0.25
chr2	132400001	132560000	B.1.2.1.1.2.2.2.2	0.382284382284382	.	132400001	132560000	#9191FF	1	0.375
chr2	132560001	132680000	B.1.2.2.2.2.1.2	0.293706293706294	.	132560001	132680000	#9191FF	1	0.375
chr2	132680001	132760000	B.2.2.1.1.1.1.1.2.1	0.145687645687646	.	132680001	132760000	#0000FF	1	0.125
chr2	132800001	133080000	B.2.2.1.1.1.1.1.2.1	0.145687645687646	.	132800001	133080000	#0000FF	1	0.125
chr2	133080001	133440000	B.1.1.1.2.2.1.2.1.1	0.46037296037296	.	133080001	133440000	#DADAFF	1	0.5
chr2	133440001	133920000	B.2.2.1.2.1.2.1.1	0.0897435897435897	.	133440001	133920000	#0000FF	1	0.125
chr2	133920001	134320000	B.2.1.1.1.1.2.2.1	0.275058275058275	.	133920001	134320000	#4848FF	1	0.25
chr2	134320001	134600000	A.2.2.2.1.1.1.2.2	0.537296037296037	.	134320001	134600000	#FFDADA	1	0.625
chr2	134600001	134880000	B.2.1.2.2.1.1.2.2.1	0.174825174825175	.	134600001	134880000	#4848FF	1	0.25
chr2	134880001	135200000	A.2.2.1.2.2.2.1.1.2	0.547785547785548	.	134880001	135200000	#FFDADA	1	0.625
chr2	135200001	135440000	B.2.1.2.1.2.2.1.1	0.193473193473193	.	135200001	135440000	#4848FF	1	0.25
chr2	135440001	135640000	B.2.1.1.1.1.2.2.2	0.273892773892774	.	135440001	135640000	#4848FF	1	0.25
chr2	135640001	135840000	A.2.2.2.1.2.1.2.1.2	0.523310023310023	.	135640001	135840000	#FFDADA	1	0.625
chr2	135840001	135960000	A.2.2.1.2.1.1.1.2.1	0.567599067599068	.	135840001	135960000	#FFDADA	1	0.625
chr2	135960001	136280000	B.1.2.1.2.1.2.1.1.1.2	0.372960372960373	.	135960001	136280000	#9191FF	1	0.375
chr2	136280001	136440000	A.2.2.2.2.2.1.2.1.1.1	0.509324009324009	.	136280001	136440000	#FFDADA	1	0.625
chr2	136440001	136600000	A.2.1.2.2.2.1.1.2	0.607226107226107	.	136440001	136600000	#FF9191	1	0.75
chr2	136600001	136800000	B.1.1.1.1.1.2.1.1.1.2.1	0.494172494172494	.	136600001	136800000	#DADAFF	1	0.5
chr2	136800001	137200000	B.2.2.1.1.1.2.2.2	0.124708624708625	.	136800001	137200000	#0000FF	1	0.125
chr2	137200001	137480000	B.2.2.2.2.1.1.1.2.2	0.0198135198135198	.	137200001	137480000	#0000FF	1	0.125
chr2	137480001	137680000	B.2.2.2.1.2.1.2.1.2	0.0454545454545455	.	137480001	137680000	#0000FF	1	0.125
chr2	137680001	137880000	B.2.2.2.1.2.1.2.2.1.2	0.0431235431235431	.	137680001	137880000	#0000FF	1	0.125
chr2	137880001	138040000	B.2.1.2.1.2.1.1.1.2	0.201631701631702	.	137880001	138040000	#4848FF	1	0.25
chr2	138040001	138640000	B.2.2.2.2.2.2.1.2.2.2	0.00233100233100233	.	138040001	138640000	#0000FF	1	0.125
chr2	138640001	138960000	B.1.2.1.2.1.2.1.2	0.369463869463869	.	138640001	138960000	#9191FF	1	0.375
chr2	138960001	139240000	B.1.1.1.2.2.1.2.2.1	0.458041958041958	.	138960001	139240000	#DADAFF	1	0.5
chr2	139240001	139360000	B.1.1.1.1.1.2.1.2	0.490675990675991	.	139240001	139360000	#DADAFF	1	0.5
chr2	139360001	139560000	B.1.1.2.2.1.2.2.2	0.423076923076923	.	139360001	139560000	#DADAFF	1	0.5
chr2	139560001	139680000	B.2.1.1.2.2.1.1.1	0.233100233100233	.	139560001	139680000	#4848FF	1	0.25
chr2	139680001	139840000	B.1.2.2.1.1.2.2.2.1	0.337995337995338	.	139680001	139840000	#9191FF	1	0.375
chr2	139840001	140120000	B.2.2.1.2.1.1.1.1.2.1.1	0.1002331002331	.	139840001	140120000	#0000FF	1	0.125
chr2	140120001	140480000	B.2.2.2.1.2.2.2.1.2.1.1	0.027972027972028	.	140120001	140480000	#0000FF	1	0.125
chr2	140480001	140840000	B.2.2.2.1.2.2.1.1.2.1	0.0372960372960373	.	140480001	140840000	#0000FF	1	0.125
chr2	140840001	141200000	B.2.1.2.1.2.1.2.2.2	0.194638694638695	.	140840001	141200000	#4848FF	1	0.25
chr2	141200001	141440000	B.1.1.2.1.1.1.1.2	0.447552447552448	.	141200001	141440000	#DADAFF	1	0.5
chr2	141440001	141680000	B.1.2.1.2.1.2.1.1.2.2	0.370629370629371	.	141440001	141680000	#9191FF	1	0.375
chr2	141680001	141840000	A.2.2.2.2.2.1.2.1.1.2	0.508158508158508	.	141680001	141840000	#FFDADA	1	0.625
chr2	141840001	142000000	B.1.2.1.1.1.2.1.1.2	0.3997668997669	.	141840001	142000000	#9191FF	1	0.375
chr2	142000001	142360000	B.1.1.2.2.1.1.1	0.427738927738928	.	142000001	142360000	#DADAFF	1	0.5
chr2	142360001	142720000	B.2.1.1.2.1.2.1.1.2	0.24009324009324	.	142360001	142720000	#4848FF	1	0.25
chr2	142720001	143000000	B.1.1.1.2.2.1.1.1.1.2	0.465034965034965	.	142720001	143000000	#DADAFF	1	0.5
chr2	143000001	143400000	B.2.1.2.1.2.2.2.1.2	0.187645687645688	.	143000001	143400000	#4848FF	1	0.25
chr2	143400001	143560000	B.1.2.2.1.1.2.2.1.2	0.339160839160839	.	143400001	143560000	#9191FF	1	0.375
chr2	143560001	143800000	B.1.2.2.2.2.1.1.1.1	0.2995337995338	.	143560001	143800000	#9191FF	1	0.375
chr2	143800001	144160000	B.1.2.2.1.1.2.2.2.2	0.336829836829837	.	143800001	144160000	#9191FF	1	0.375
chr2	144160001	144640000	A.2.2.1.2.2.2.2.2.1	0.543123543123543	.	144160001	144640000	#FFDADA	1	0.625
chr2	144640001	145040000	A.2.1.1.2.2.2.1.1.2.1	0.653846153846154	.	144640001	145040000	#FF9191	1	0.75
chr2	145040001	145280000	A.1.2.1.2.1.2.2.2.1.1.1	0.778554778554779	.	145040001	145280000	#FF4848	1	0.875
chr2	145280001	145680000	A.2.1.1.2.2.2.1.1.2.2	0.652680652680653	.	145280001	145680000	#FF9191	1	0.75
chr2	145680001	146080000	A.2.1.1.1.2.1.1.1	0.691142191142191	.	145680001	146080000	#FF9191	1	0.75
chr2	146080001	146520000	A.2.2.1.2.1.2.2	0.557109557109557	.	146080001	146520000	#FFDADA	1	0.625
chr2	146520001	146800000	B.1.2.1.1.1.2.1.1.1	0.400932400932401	.	146520001	146800000	#9191FF	1	0.375
chr2	146800001	147000000	B.1.2.2.2.2.1.1.1.2	0.298368298368298	.	146800001	147000000	#9191FF	1	0.375
chr2	147000001	147480000	B.1.2.1.2.1.2.1.1.2.1	0.371794871794872	.	147000001	147480000	#9191FF	1	0.375
chr2	147480001	147720000	B.1.1.2.2.1.2.2.1	0.424242424242424	.	147480001	147720000	#DADAFF	1	0.5
chr2	147720001	147840000	A.2.2.2.1.2.1.2.2.2	0.520979020979021	.	147720001	147840000	#FFDADA	1	0.625
chr2	147840001	148200000	B.2.1.1.2.1.1.2.2	0.243589743589744	.	147840001	148200000	#4848FF	1	0.25
chr2	148200001	148400000	B.2.1.1.2.1.1.2.1	0.244755244755245	.	148200001	148400000	#4848FF	1	0.25
chr2	148400001	148600000	B.2.1.1.1.1.1.2	0.278554778554779	.	148400001	148600000	#4848FF	1	0.25
chr2	148600001	148680000	B.1.1.1.1.1.2.2.2	0.487179487179487	.	148600001	148680000	#DADAFF	1	0.5
chr2	148680001	148920000	A.2.1.1.2.2.2.1.2.1	0.651515151515151	.	148680001	148920000	#FF9191	1	0.75
chr2	148920001	149120000	A.2.2.1.2.1.1.1.1	0.568764568764569	.	148920001	149120000	#FFDADA	1	0.625
chr2	149120001	149400000	A.2.2.2.2.2.1.1.1	0.511655011655012	.	149120001	149400000	#FFDADA	1	0.625
chr2	149400001	149640000	A.2.2.1.2.2.2.2.2.2	0.541958041958042	.	149400001	149640000	#FFDADA	1	0.625
chr2	149640001	149720000	B.1.1.2.1.2.2.1.1	0.435897435897436	.	149640001	149720000	#DADAFF	1	0.5
chr2	149760001	149840000	B.1.1.2.1.2.2.1.1	0.435897435897436	.	149760001	149840000	#DADAFF	1	0.5
chr2	149840001	149960000	A.2.2.2.1.2.1.2.2.1	0.522144522144522	.	149840001	149960000	#FFDADA	1	0.625
chr2	149960001	150160000	B.1.1.2.2.2.2.1.2	0.416083916083916	.	149960001	150160000	#DADAFF	1	0.5
chr2	150160001	150440000	B.1.1.1.1.2.1.2.1.2	0.481351981351981	.	150160001	150440000	#DADAFF	1	0.5
chr2	150440001	150800000	A.1.1.2.1.2.2.2.2.2.1	0.885780885780886	.	150440001	150800000	#FF0000	1	1
chr2	150800001	150920000	A.1.2.2.2.2.2.2.1.1.1	0.705128205128205	.	150800001	150920000	#FF4848	1	0.875
chr2	150920001	151240000	A.1.1.2.2.2.2.1.2.2	0.834498834498835	.	150920001	151240000	#FF0000	1	1
chr2	151240001	151520000	A.1.1.2.2.2.2.1.2.1	0.835664335664336	.	151240001	151520000	#FF0000	1	1
chr2	151520001	151680000	A.1.2.2.2.2.2.2.1.2	0.702797202797203	.	151520001	151680000	#FF4848	1	0.875
chr2	151680001	151960000	A.1.2.2.2.2.2.2.1.1.2	0.703962703962704	.	151680001	151960000	#FF4848	1	0.875
chr2	151960001	152120000	A.2.1.1.2.2.2.1.2.2	0.65034965034965	.	151960001	152120000	#FF9191	1	0.75
chr2	152120001	152360000	A.2.1.1.2.2.2.1.1.1	0.655011655011655	.	152120001	152360000	#FF9191	1	0.75
chr2	152360001	152600000	B.1.2.2.2.2.2.2.1	0.286713286713287	.	152360001	152600000	#9191FF	1	0.375
chr2	152600001	152720000	B.1.1.1.1.2.1.2.2	0.48018648018648	.	152600001	152720000	#DADAFF	1	0.5
chr2	152720001	152880000	B.1.2.1.2.1.1.1.2	0.37995337995338	.	152720001	152880000	#9191FF	1	0.375
chr2	152880001	152960000	A.2.2.2.1.2.1.2.1.1	0.524475524475524	.	152880001	152960000	#FFDADA	1	0.625
chr2	152960001	153200000	A.1.2.2.2.2.1.2.2.2.1	0.714452214452214	.	152960001	153200000	#FF4848	1	0.875
chr2	153200001	153600000	A.1.1.2.1.2.2.2.1.2	0.889277389277389	.	153200001	153600000	#FF0000	1	1
chr2	153600001	153960000	B.2.2.2.1.2.1.2.1.1	0.0466200466200466	.	153600001	153960000	#0000FF	1	0.125
chr2	153960001	154200000	B.2.2.2.1.2.2.2.1.2.1.2.2	0.0256410256410256	.	153960001	154200000	#0000FF	1	0.125
chr2	154200001	154400000	B.2.2.1.2.1.1.1.1.2.1.2	0.0990675990675991	.	154200001	154400000	#0000FF	1	0.125
chr2	154400001	154640000	B.2.2.2.1.2.2.1.1.2.2.1	0.0361305361305361	.	154400001	154640000	#0000FF	1	0.125
chr2	154640001	154720000	B.2.1.2.2.1.2.2.2	0.167832167832168	.	154640001	154720000	#4848FF	1	0.25
chr2	154720001	154960000	B.2.2.2.1.2.2.1.1.2.2.2	0.034965034965035	.	154720001	154960000	#0000FF	1	0.125
chr2	154960001	155240000	B.2.2.2.1.2.2.1.1.1.1	0.0396270396270396	.	154960001	155240000	#0000FF	1	0.125
chr2	155240001	155440000	B.2.2.1.2.1.1.1.1.1	0.101398601398601	.	155240001	155440000	#0000FF	1	0.125
chr2	155440001	155640000	B.2.2.1.1.1.1.1.2.2	0.144522144522145	.	155440001	155640000	#0000FF	1	0.125
chr2	155640001	156160000	B.2.2.2.2.2.2.1.1	0.00582750582750583	.	155640001	156160000	#0000FF	1	0.125
chr2	156160001	156760000	B.2.2.2.2.1.1.1.1	0.0221445221445221	.	156160001	156760000	#0000FF	1	0.125
chr2	156760001	156960000	B.2.2.1.2.1.1.1.1.2.2	0.0979020979020979	.	156760001	156960000	#0000FF	1	0.125
chr2	156960001	157160000	B.2.1.2.1.2.1.2.2.1.2	0.195804195804196	.	156960001	157160000	#4848FF	1	0.25
chr2	157160001	157440000	A.2.1.2.2.1.2.2.2.2	0.60955710955711	.	157160001	157440000	#FF9191	1	0.75
chr2	157440001	157680000	B.2.2.1.1.1.2.1.2.1	0.135198135198135	.	157440001	157680000	#0000FF	1	0.125
chr2	157680001	158000000	B.1.2.2.2.2.2.2.2.1	0.285547785547786	.	157680001	158000000	#9191FF	1	0.375
chr2	158000001	158200000	B.1.1.1.2.2.1.1.1.1.1	0.466200466200466	.	158000001	158200000	#DADAFF	1	0.5
chr2	158200001	158320000	B.2.1.1.2.1.2.1.2.1.1	0.238927738927739	.	158200001	158320000	#4848FF	1	0.25
chr2	158320001	158520000	B.1.2.2.2.2.1.1.2.1.2	0.296037296037296	.	158320001	158520000	#9191FF	1	0.375
chr2	158520001	158760000	A.2.1.2.2.1.2.2.1.2	0.611888111888112	.	158520001	158760000	#FF9191	1	0.75
chr2	158760001	159080000	B.1.2.2.1.1.2.1.2.1	0.347319347319347	.	158760001	159080000	#9191FF	1	0.375
chr2	159080001	159280000	B.1.2.2.2.2.1.1.2.1.1	0.297202797202797	.	159080001	159280000	#9191FF	1	0.375
chr2	159280001	159720000	A.2.1.2.2.2.1.2.1.1.1	0.606060606060606	.	159280001	159720000	#FF9191	1	0.75
chr2	159720001	160080000	A.1.1.1.1.2.1.1.2.1.2.2	0.990675990675991	.	159720001	160080000	#FF0000	1	1
chr2	160080001	160680000	A.1.1.1.1.1.2	0.998834498834499	.	160080001	160680000	#FF0000	1	1
chr2	160680001	161120000	A.1.1.1.1.2.1.1.2.2	0.989510489510489	.	160680001	161120000	#FF0000	1	1
chr2	161120001	161840000	A.1.1.1.1.1.1	1	.	161120001	161840000	#FF0000	1	1
chr2	161840001	162080000	A.1.1.1.2.1.2.1.2.1	0.963869463869464	.	161840001	162080000	#FF0000	1	1
chr2	162080001	162280000	A.1.2.2.2.1.2.1.2.2	0.724941724941725	.	162080001	162280000	#FF4848	1	0.875
chr2	162280001	162800000	B.2.2.1.2.1.1.1.2.1.2	0.0955710955710956	.	162280001	162800000	#0000FF	1	0.125
chr2	162800001	163040000	B.1.1.2.2.1.1.2	0.426573426573427	.	162800001	163040000	#DADAFF	1	0.5
chr2	163040001	163200000	A.2.2.2.1.2.1.1.2.2	0.525641025641026	.	163040001	163200000	#FFDADA	1	0.625
chr2	163200001	163480000	B.2.1.2.1.2.2.2.1.1.1	0.191142191142191	.	163200001	163480000	#4848FF	1	0.25
chr2	163480001	163800000	B.2.1.2.1.2.2.2.1.1.2.1	0.18997668997669	.	163480001	163800000	#4848FF	1	0.25
chr2	163800001	164000000	B.2.2.1.1.1.2.2.1.1	0.129370629370629	.	163800001	164000000	#0000FF	1	0.125
chr2	164000001	164440000	B.1.2.1.2.1.2.2.1.2.2	0.365967365967366	.	164000001	164440000	#9191FF	1	0.375
chr2	164440001	164640000	A.2.1.2.2.2.1.2.1.1.2	0.604895104895105	.	164440001	164640000	#FF9191	1	0.75
chr2	164640001	165000000	B.1.2.1.2.1.2.1.1.1.1	0.374125874125874	.	164640001	165000000	#9191FF	1	0.375
chr2	165000001	165360000	B.1.2.2.2.2.2.2.2.2.2	0.283216783216783	.	165000001	165360000	#9191FF	1	0.375
chr2	165360001	165600000	A.2.2.2.1.1.1.1.1	0.540792540792541	.	165360001	165600000	#FFDADA	1	0.625
chr2	165600001	165840000	A.2.2.1.2.2.2.2.1.1	0.545454545454545	.	165600001	165840000	#FFDADA	1	0.625
chr2	165840001	166240000	B.1.1.2.1.2.2.2.1.1	0.432400932400932	.	165840001	166240000	#DADAFF	1	0.5
chr2	166240001	166400000	A.2.2.2.2.2.1.1.2	0.510489510489511	.	166240001	166400000	#FFDADA	1	0.625
chr2	166400001	166600000	A.2.1.2.2.2.1.2.1.2.2	0.602564102564103	.	166400001	166600000	#FF9191	1	0.75
chr2	166600001	166800000	A.2.1.1.2.2.1.1.1.1.2.2	0.663170163170163	.	166600001	166800000	#FF9191	1	0.75
chr2	166800001	167000000	B.1.1.2.1.2.1.2.2.1	0.438228438228438	.	166800001	167000000	#DADAFF	1	0.5
chr2	167000001	167280000	A.2.2.2.2.2.1.2.1.2.1.2	0.505827505827506	.	167000001	167280000	#FFDADA	1	0.625
chr2	167280001	167520000	B.1.2.2.1.1.2.1.2.2.2.2.1	0.342657342657343	.	167280001	167520000	#9191FF	1	0.375
chr2	167520001	167960000	B.2.1.2.2.1.2.1.1.2	0.171328671328671	.	167520001	167960000	#4848FF	1	0.25
chr2	167960001	168120000	B.1.1.2.2.2.2.1.1.1	0.418414918414918	.	167960001	168120000	#DADAFF	1	0.5
chr2	168120001	168520000	B.1.2.2.2.2.2.1.2.2.1	0.289044289044289	.	168120001	168520000	#9191FF	1	0.375
chr2	168520001	168800000	B.1.2.2.1.1.2.1.2.2.2.2.2	0.341491841491841	.	168520001	168800000	#9191FF	1	0.375
chr2	168800001	169000000	A.2.2.2.1.2.1.1.2.1.2	0.526806526806527	.	168800001	169000000	#FFDADA	1	0.625
chr2	169000001	169280000	A.2.1.1.1.2.1.1.2	0.68997668997669	.	169000001	169280000	#FF9191	1	0.75
chr2	169280001	169480000	A.1.2.2.2.1.2.2.1.2	0.722610722610723	.	169280001	169480000	#FF4848	1	0.875
chr2	169480001	169760000	A.2.1.1.2.2.1.1.1.1.2.1	0.664335664335664	.	169480001	169760000	#FF9191	1	0.75
chr2	169760001	170000000	A.2.2.1.2.1.1.2.2.1	0.564102564102564	.	169760001	170000000	#FFDADA	1	0.625
chr2	170000001	170320000	B.1.2.1.2.1.1.1.1	0.381118881118881	.	170000001	170320000	#9191FF	1	0.375
chr2	170320001	170800000	A.1.1.2.2.2.1.1.2.2.2	0.84032634032634	.	170320001	170800000	#FF0000	1	1
chr2	170800001	170960000	A.2.1.2.2.1.2.1.2	0.615384615384615	.	170800001	170960000	#FF9191	1	0.75
chr2	170960001	171040000	A.2.2.2.1.1.1.1.2	0.53962703962704	.	170960001	171040000	#FFDADA	1	0.625
chr2	171040001	171440000	B.1.1.2.1.2.2.1.2.1	0.434731934731935	.	171040001	171440000	#DADAFF	1	0.5
chr2	171440001	171760000	B.1.1.1.1.2.1.2.1.1	0.482517482517482	.	171440001	171760000	#DADAFF	1	0.5
chr2	171760001	172360000	A.1.1.1.1.2.1.1.2.1.1	0.993006993006993	.	171760001	172360000	#FF0000	1	1
chr2	172360001	172560000	A.1.1.2.2.1.1.1.2.2.1	0.877622377622378	.	172360001	172560000	#FF0000	1	1
chr2	172560001	172800000	A.1.1.2.1.1.1.2.2.1.2.1	0.924242424242424	.	172560001	172800000	#FF0000	1	1
chr2	172800001	172960000	A.1.1.2.2.1.1.2.1.2.1.2	0.872960372960373	.	172800001	172960000	#FF0000	1	1
chr2	172960001	173360000	A.1.1.1.2.2.1.2.1.1.2	0.947552447552448	.	172960001	173360000	#FF0000	1	1
chr2	173360001	173640000	A.1.1.2.1.1.2.1.1.1.2	0.91958041958042	.	173360001	173640000	#FF0000	1	1
chr2	173640001	173920000	A.1.2.1.1.1.1.1.2.2.1.1	0.826340326340326	.	173640001	173920000	#FF4848	1	0.875
chr2	173920001	174080000	A.1.1.2.2.1.1.2.1.2.2	0.871794871794872	.	173920001	174080000	#FF0000	1	1
chr2	174080001	174280000	A.2.1.1.2.1.1.1.2	0.678321678321678	.	174080001	174280000	#FF9191	1	0.75
chr2	174280001	174400000	A.2.1.2.1.2.2.2	0.624708624708625	.	174280001	174400000	#FF9191	1	0.75
chr2	174400001	174480000	A.2.1.2.1.1.1.2.1.2	0.63986013986014	.	174400001	174480000	#FF9191	1	0.75
chr2	174480001	174760000	A.2.1.1.1.1.1.2.1.1	0.699300699300699	.	174480001	174760000	#FF9191	1	0.75
chr2	174760001	174920000	A.1.2.1.2.2.1.1.1	0.772727272727273	.	174760001	174920000	#FF4848	1	0.875
chr2	174920001	175280000	A.1.1.2.2.1.1.1.1.2.2	0.87995337995338	.	174920001	175280000	#FF0000	1	1
chr2	175280001	175640000	A.1.2.1.2.1.1.1.1.2.1	0.792540792540793	.	175280001	175640000	#FF4848	1	0.875
chr2	175640001	175840000	A.1.1.2.1.2.2.2.2.1.2	0.886946386946387	.	175640001	175840000	#FF0000	1	1
chr2	175840001	176040000	A.1.2.2.2.1.2.1.1.1.2	0.728438228438228	.	175840001	176040000	#FF4848	1	0.875
chr2	176040001	176520000	B.2.2.2.1.2.2.1.2.1.1	0.0337995337995338	.	176040001	176520000	#0000FF	1	0.125
chr2	176520001	176600000	B.2.1.2.1.2.1.2.1	0.198135198135198	.	176520001	176600000	#4848FF	1	0.25
chr2	176600001	176880000	B.2.1.2.1.2.1.1.1.1	0.202797202797203	.	176600001	176880000	#4848FF	1	0.25
chr2	176880001	177040000	B.1.2.2.2.2.1.1.2.2	0.294871794871795	.	176880001	177040000	#9191FF	1	0.375
chr2	177040001	177520000	B.2.1.1.2.1.2.2.1	0.235431235431235	.	177040001	177520000	#4848FF	1	0.25
chr2	177520001	178040000	B.2.2.2.1.2.2.1.2.1.2	0.0326340326340326	.	177520001	178040000	#0000FF	1	0.125
chr2	178040001	178200000	A.1.2.2.2.2.1.2.2.2.2	0.713286713286713	.	178040001	178200000	#FF4848	1	0.875
chr2	178200001	178480000	A.2.1.1.1.2.1.2.1	0.688811188811189	.	178200001	178480000	#FF9191	1	0.75
chr2	178480001	178680000	B.1.2.1.1.1.2.1.2	0.398601398601399	.	178480001	178680000	#9191FF	1	0.375
chr2	178680001	179000000	B.2.1.2.1.2.2.2.2.1	0.186480186480186	.	178680001	179000000	#4848FF	1	0.25
chr2	179000001	179160000	A.2.2.1.2.1.1.2.2.2.1	0.562937062937063	.	179000001	179160000	#FFDADA	1	0.625
chr2	179160001	179400000	A.2.2.2.1.2.1.1.2.1.1	0.527972027972028	.	179160001	179400000	#FFDADA	1	0.625
chr2	179400001	179640000	B.2.1.2.1.2.2.2.2.2.1	0.185314685314685	.	179400001	179640000	#4848FF	1	0.25
chr2	179640001	179800000	B.1.2.1.2.1.1.2.1.1	0.378787878787879	.	179640001	179800000	#9191FF	1	0.375
chr2	179800001	179960000	B.2.1.1.2.1.2.1.2.1.2	0.237762237762238	.	179800001	179960000	#4848FF	1	0.25
chr2	179960001	180200000	A.2.2.2.2.2.1.2.1.2.1.1	0.506993006993007	.	179960001	180200000	#FFDADA	1	0.625
chr2	180200001	180640000	B.1.2.2.2.2.2.1.1.1	0.292540792540793	.	180200001	180640000	#9191FF	1	0.375
chr2	180640001	180800000	B.1.1.1.2.1.1.1	0.472027972027972	.	180640001	180800000	#DADAFF	1	0.5
chr2	180800001	180960000	A.2.1.2.2.2.1.2.2.1	0.601398601398601	.	180800001	180960000	#FF9191	1	0.75
chr2	180960001	181080000	A.2.2.2.2.2.2.2.1	0.501165501165501	.	180960001	181080000	#FFDADA	1	0.625
chr2	181080001	181520000	A.2.2.2.1.1.2.2.2	0.53030303030303	.	181080001	181520000	#FFDADA	1	0.625
chr2	181520001	181840000	A.2.1.2.2.2.1.2.2.2	0.6002331002331	.	181520001	181840000	#FF9191	1	0.75
chr2	181840001	181960000	A.2.1.1.2.2.1.1.2.2	0.658508158508158	.	181840001	181960000	#FF9191	1	0.75
chr2	181960001	182320000	A.2.2.2.2.2.2.2.2	0.5	.	181960001	182320000	#FFDADA	1	0.625
chr2	182320001	182600000	A.2.2.2.2.2.2.1	0.502331002331002	.	182320001	182600000	#FFDADA	1	0.625
chr2	182600001	183160000	A.1.2.1.2.1.2.2.2.2	0.773892773892774	.	182600001	183160000	#FF4848	1	0.875
chr2	183160001	183600000	A.1.2.2.2.2.1.2.1.2	0.717948717948718	.	183160001	183600000	#FF4848	1	0.875
chr2	183600001	183920000	A.1.1.2.2.2.1.1.2.2.1.1	0.842657342657343	.	183600001	183920000	#FF0000	1	1
chr2	183920001	184080000	A.2.1.1.2.2.1.1.1.2.2	0.660839160839161	.	183920001	184080000	#FF9191	1	0.75
chr2	184080001	184800000	B.2.2.1.1.1.2.2.1.2.2.2	0.125874125874126	.	184080001	184800000	#0000FF	1	0.125
chr2	184800001	185160000	B.2.1.2.2.1.2.1.1.1	0.172494172494172	.	184800001	185160000	#4848FF	1	0.25
chr2	185160001	185440000	B.2.1.1.2.1.2.1.1.1.1	0.242424242424242	.	185160001	185440000	#4848FF	1	0.25
chr2	185440001	185800000	B.1.1.1.2.2.1.1.2	0.461538461538462	.	185440001	185800000	#DADAFF	1	0.5
chr2	185800001	186040000	B.2.1.1.2.1.1.1.1.1.1.1	0.252913752913753	.	185800001	186040000	#4848FF	1	0.25
chr2	186040001	186240000	B.1.2.1.1.1.2.2.2	0.395104895104895	.	186040001	186240000	#9191FF	1	0.375
chr2	186240001	186600000	B.1.2.1.2.1.2.2.1.2.1	0.367132867132867	.	186240001	186600000	#9191FF	1	0.375
chr2	186600001	186800000	B.1.2.2.1.1.2.2.1.1	0.34032634032634	.	186600001	186800000	#9191FF	1	0.375
chr2	186800001	186880000	B.1.1.2.2.2.2.2.2.1.2	0.411421911421911	.	186800001	186880000	#DADAFF	1	0.5
chr2	186880001	187360000	B.1.1.2.1.2.2.2.1.2	0.431235431235431	.	186880001	187360000	#DADAFF	1	0.5
chr2	187360001	187680000	A.1.1.2.2.2.1.1.2.1.2	0.843822843822844	.	187360001	187680000	#FF0000	1	1
chr2	187680001	188000000	A.1.2.1.1.1.1.2.2.1.1	0.818181818181818	.	187680001	188000000	#FF4848	1	0.875
chr2	188000001	188120000	A.2.1.2.1.1.1.2.1.1	0.641025641025641	.	188000001	188120000	#FF9191	1	0.75
chr2	188120001	188360000	A.1.2.1.2.1.1.2.1	0.789044289044289	.	188120001	188360000	#FF4848	1	0.875
chr2	188360001	188880000	A.1.1.2.2.1.1.1.1.1.2	0.882284382284382	.	188360001	188880000	#FF0000	1	1
chr2	188880001	189160000	A.1.2.1.2.2.1.2.2	0.769230769230769	.	188880001	189160000	#FF4848	1	0.875
chr2	189160001	189400000	A.1.1.2.2.1.1.1.2.2.2	0.876456876456876	.	189160001	189400000	#FF0000	1	1
chr2	189400001	189920000	A.1.1.1.2.2.1.2.1.2.1	0.946386946386946	.	189400001	189920000	#FF0000	1	1
chr2	189920001	190320000	A.1.1.1.1.2.2.1.2.1	0.981351981351981	.	189920001	190320000	#FF0000	1	1
chr2	190320001	190720000	A.1.1.2.2.1.1.2.2.2.2	0.865967365967366	.	190320001	190720000	#FF0000	1	1
chr2	190720001	190920000	A.2.1.2.1.1.1.2.2.1	0.638694638694639	.	190720001	190920000	#FF9191	1	0.75
chr2	190920001	191680000	A.1.1.2.1.1.1.2.2.2	0.921911421911422	.	190920001	191680000	#FF0000	1	1
chr2	191680001	191880000	A.1.1.2.1.1.1.2.1	0.926573426573427	.	191680001	191880000	#FF0000	1	1
chr2	191880001	192080000	A.1.1.2.2.2.2.2.2	0.832167832167832	.	191880001	192080000	#FF0000	1	1
chr2	192080001	192360000	A.1.1.1.1.2.1.2.2	0.986013986013986	.	192080001	192360000	#FF0000	1	1
chr2	192360001	192600000	A.1.1.2.2.2.1.1.2.1.1	0.844988344988345	.	192360001	192600000	#FF0000	1	1
chr2	192600001	192720000	A.2.1.2.2.1.2.1.1.1	0.617715617715618	.	192600001	192720000	#FF9191	1	0.75
chr2	192720001	193040000	A.1.2.2.2.1.2.1.2.1	0.726107226107226	.	192720001	193040000	#FF4848	1	0.875
chr2	193040001	193160000	A.2.2.1.2.2.2.2.1.2	0.544289044289044	.	193040001	193160000	#FFDADA	1	0.625
chr2	193160001	193760000	B.2.2.1.2.1.1.1.2.1.1	0.0967365967365967	.	193160001	193760000	#0000FF	1	0.125
chr2	193760001	193960000	B.2.1.2.1.2.2.2.1.1.2.2	0.188811188811189	.	193760001	193960000	#4848FF	1	0.25
chr2	193960001	194160000	B.2.1.1.2.1.1.1.1.1.2	0.250582750582751	.	193960001	194160000	#4848FF	1	0.25
chr2	194160001	194360000	B.2.1.1.1.1.1.1.1.2	0.280885780885781	.	194160001	194360000	#4848FF	1	0.25
chr2	194360001	194600000	B.2.1.1.2.1.2.1.1.1.2	0.241258741258741	.	194360001	194600000	#4848FF	1	0.25
chr2	194600001	194880000	B.1.1.2.2.2.2.2.2.2	0.41025641025641	.	194600001	194880000	#DADAFF	1	0.5
chr2	194880001	195040000	B.2.1.1.2.1.1.1.1.1.1.2	0.251748251748252	.	194880001	195040000	#4848FF	1	0.25
chr2	195040001	195320000	B.2.1.2.2.1.2.2.1	0.168997668997669	.	195040001	195320000	#4848FF	1	0.25
chr2	195320001	195840000	B.2.2.1.2.1.1.1.2.2	0.0944055944055944	.	195320001	195840000	#0000FF	1	0.125
chr2	195840001	196160000	B.2.2.1.1.1.2.1.2.2.1.2.1	0.132867132867133	.	195840001	196160000	#0000FF	1	0.125
chr2	196160001	196360000	A.2.2.2.2.2.1.2.1.2.2	0.504662004662005	.	196160001	196360000	#FFDADA	1	0.625
chr2	196360001	196560000	A.2.1.2.2.2.1.2.1.2.1	0.603729603729604	.	196360001	196560000	#FF9191	1	0.75
chr2	196560001	196920000	B.1.1.2.1.1.1.2	0.446386946386946	.	196560001	196920000	#DADAFF	1	0.5
chr2	196920001	197200000	A.1.2.1.2.1.2.2.2.1.1.2.1	0.777389277389277	.	196920001	197200000	#FF4848	1	0.875
chr2	197200001	197440000	A.2.2.1.2.1.1.2.2.2.2	0.561771561771562	.	197200001	197440000	#FFDADA	1	0.625
chr2	197440001	197640000	A.2.1.2.2.1.2.1.1.2	0.616550116550117	.	197440001	197640000	#FF9191	1	0.75
chr2	197640001	197920000	A.1.2.2.2.1.2.2.1.1	0.723776223776224	.	197640001	197920000	#FF4848	1	0.875
chr2	197920001	198160000	A.1.2.1.2.1.1.2.2.2	0.786713286713287	.	197920001	198160000	#FF4848	1	0.875
chr2	198160001	198400000	A.1.2.1.2.1.2.2.2.1.2	0.775058275058275	.	198160001	198400000	#FF4848	1	0.875
chr2	198400001	198840000	B.1.1.1.2.2.1.1.1.2.2	0.462703962703963	.	198400001	198840000	#DADAFF	1	0.5
chr2	198840001	199160000	B.2.1.2.1.2.2.2.2.2.2	0.184149184149184	.	198840001	199160000	#4848FF	1	0.25
chr2	199160001	199280000	B.1.2.1.2.1.1.2.2.1	0.376456876456876	.	199160001	199280000	#9191FF	1	0.375
chr2	199280001	199520000	B.2.1.1.2.1.2.1.2.2	0.236596736596737	.	199280001	199520000	#4848FF	1	0.25
chr2	199520001	199920000	B.2.1.1.2.1.1.1.2.1.2	0.247086247086247	.	199520001	199920000	#4848FF	1	0.25
chr2	199920001	200120000	B.1.1.1.1.1.2.2.1.2	0.488344988344988	.	199920001	200120000	#DADAFF	1	0.5
chr2	200120001	200320000	A.2.1.1.2.2.1.1.1.1.1	0.665501165501165	.	200120001	200320000	#FF9191	1	0.75
chr2	200320001	200760000	B.1.2.2.2.2.2.1.1.2	0.291375291375291	.	200320001	200760000	#9191FF	1	0.375
chr2	200760001	201160000	A.1.2.1.1.1.1.2.2.1.2	0.817016317016317	.	200760001	201160000	#FF4848	1	0.875
chr2	201160001	201360000	A.1.1.1.2.2.2.2.2	0.935897435897436	.	201160001	201360000	#FF0000	1	1
chr2	201360001	201640000	A.1.1.2.1.2.1.1.2	0.906759906759907	.	201360001	201640000	#FF0000	1	1
chr2	201640001	202040000	A.1.1.1.1.2.1.1.1.2.2.1	0.995337995337995	.	201640001	202040000	#FF0000	1	1
chr2	202040001	202520000	A.1.1.1.2.1.1.2.2	0.970862470862471	.	202040001	202520000	#FF0000	1	1
chr2	202520001	203080000	A.1.1.1.1.2.1.1.1.2.1	0.996503496503496	.	202520001	203080000	#FF0000	1	1
chr2	203080001	203400000	A.1.1.1.2.1.1.1.1	0.975524475524476	.	203080001	203400000	#FF0000	1	1
chr2	203400001	203720000	A.1.1.2.2.1.1.2.2.2.1	0.867132867132867	.	203400001	203720000	#FF0000	1	1
chr2	203720001	203920000	A.1.2.1.1.1.1.2.2.2.2.2	0.813519813519814	.	203720001	203920000	#FF4848	1	0.875
chr2	203920001	204200000	A.1.1.2.1.1.2.1.2.1	0.917249417249417	.	203920001	204200000	#FF0000	1	1
chr2	204200001	204360000	A.1.1.2.1.1.2.1.2.2	0.916083916083916	.	204200001	204360000	#FF0000	1	1
chr2	204360001	204520000	A.1.2.1.1.1.1.2.1.1	0.822843822843823	.	204360001	204520000	#FF4848	1	0.875
chr2	204520001	204760000	A.1.1.2.2.2.1.1.1.2	0.846153846153846	.	204520001	204760000	#FF0000	1	1
chr2	204760001	205320000	B.2.1.1.2.1.1.1.2.1.1	0.248251748251748	.	204760001	205320000	#4848FF	1	0.25
chr2	205320001	205520000	B.1.1.2.2.2.2.2.1.2	0.413752913752914	.	205320001	205520000	#DADAFF	1	0.5
chr2	205520001	205760000	B.1.1.2.1.2.1.2.1	0.439393939393939	.	205520001	205760000	#DADAFF	1	0.5
chr2	205760001	206200000	B.1.2.2.1.1.2.1.1.1	0.34965034965035	.	205760001	206200000	#9191FF	1	0.375
chr2	206200001	206560000	B.1.2.1.2.1.1.2.1.2	0.377622377622378	.	206200001	206560000	#9191FF	1	0.375
chr2	206560001	206760000	A.1.2.2.2.1.2.1.1.2	0.727272727272727	.	206560001	206760000	#FF4848	1	0.875
chr2	206760001	207040000	A.2.1.1.2.2.2.2.1	0.649184149184149	.	206760001	207040000	#FF9191	1	0.75
chr2	207040001	207160000	B.1.1.2.1.2.2.2.2.2	0.428904428904429	.	207040001	207160000	#DADAFF	1	0.5
chr2	207160001	207600000	B.2.2.1.1.1.2.1.1.1	0.138694638694639	.	207160001	207600000	#0000FF	1	0.125
chr2	207600001	207840000	B.1.2.1.2.1.2.2.2	0.364801864801865	.	207600001	207840000	#9191FF	1	0.375
chr2	207840001	208120000	A.1.2.2.2.2.1.2.2.1.1	0.716783216783217	.	207840001	208120000	#FF4848	1	0.875
chr2	208120001	208360000	A.2.1.1.2.2.1.1.1.2.1	0.662004662004662	.	208120001	208360000	#FF9191	1	0.75
chr2	208360001	208480000	A.1.2.1.2.1.2.2.2.1.1.2.2	0.776223776223776	.	208360001	208480000	#FF4848	1	0.875
chr2	208480001	208800000	A.1.2.2.2.1.2.1.1.1.1	0.72960372960373	.	208480001	208800000	#FF4848	1	0.875
chr2	208800001	208960000	A.2.1.1.2.2.2.2.2	0.648018648018648	.	208800001	208960000	#FF9191	1	0.75
chr2	208960001	209080000	B.1.1.2.1.2.2.2.2.1	0.43006993006993	.	208960001	209080000	#DADAFF	1	0.5
chr2	209080001	209240000	A.2.2.1.2.2.2.1.1.1.1.2	0.55011655011655	.	209080001	209240000	#FFDADA	1	0.625
chr2	209240001	209640000	B.2.2.2.1.2.2.1.2.2	0.0314685314685315	.	209240001	209640000	#0000FF	1	0.125
chr2	209640001	209880000	B.2.2.2.1.2.1.1.1	0.0501165501165501	.	209640001	209880000	#0000FF	1	0.125
chr2	209880001	210200000	B.2.2.2.1.2.1.1.2.2	0.0477855477855478	.	209880001	210200000	#0000FF	1	0.125
chr2	210200001	210440000	A.2.2.1.2.2.2.1.1.1.1.1	0.551282051282051	.	210200001	210440000	#FFDADA	1	0.625
chr2	210440001	210560000	B.1.1.2.2.2.2.1.1.2	0.417249417249417	.	210440001	210560000	#DADAFF	1	0.5
chr2	210560001	210800000	B.2.1.1.2.1.1.1.2.2	0.245920745920746	.	210560001	210800000	#4848FF	1	0.25
chr2	210800001	211080000	A.2.2.1.2.2.2.1.1.1.2	0.548951048951049	.	210800001	211080000	#FFDADA	1	0.625
chr2	211080001	211240000	B.2.1.1.2.1.1.1.1.2	0.249417249417249	.	211080001	211240000	#4848FF	1	0.25
chr2	211240001	211520000	B.2.1.1.2.1.2.2.2	0.234265734265734	.	211240001	211520000	#4848FF	1	0.25
chr2	211520001	211720000	B.2.2.1.1.1.2.2.1.2.2.1	0.127039627039627	.	211520001	211720000	#0000FF	1	0.125
chr2	211720001	211920000	B.2.2.1.1.1.2.1.2.2.1.2.2	0.131701631701632	.	211720001	211920000	#0000FF	1	0.125
chr2	211920001	212040000	B.1.2.2.1.1.2.1.2.2.1	0.346153846153846	.	211920001	212040000	#9191FF	1	0.375
chr2	212040001	212240000	B.2.2.1.1.1.2.1.1.2.2	0.136363636363636	.	212040001	212240000	#0000FF	1	0.125
chr2	212240001	212520000	B.2.2.1.1.1.2.1.1.2.1	0.137529137529138	.	212240001	212520000	#0000FF	1	0.125
chr2	212520001	212800000	B.2.2.1.1.1.2.1.2.2.2	0.130536130536131	.	212520001	212800000	#0000FF	1	0.125
chr2	212800001	213120000	B.1.2.2.1.1.2.1.2.2.2.1.1	0.344988344988345	.	212800001	213120000	#9191FF	1	0.375
chr2	213120001	213240000	B.1.2.1.2.1.2.2.1.1	0.368298368298368	.	213120001	213240000	#9191FF	1	0.375
chr2	213240001	213480000	B.2.1.2.1.2.1.2.2.1.1	0.196969696969697	.	213240001	213480000	#4848FF	1	0.25
chr2	213480001	213760000	B.1.2.2.1.1.2.1.1.2	0.348484848484849	.	213480001	213760000	#9191FF	1	0.375
chr2	213760001	213840000	B.1.1.2.1.2.1.1.2	0.440559440559441	.	213760001	213840000	#DADAFF	1	0.5
chr2	213840001	214000000	B.1.1.1.2.2.1.1.1.2.1	0.463869463869464	.	213840001	214000000	#DADAFF	1	0.5
chr2	214000001	214200000	A.2.2.2.1.2.1.1.1	0.529137529137529	.	214000001	214200000	#FFDADA	1	0.625
chr2	214200001	214600000	B.2.1.2.2.1.2.1.2	0.17016317016317	.	214200001	214600000	#4848FF	1	0.25
chr2	214600001	214840000	B.1.2.2.2.2.2.1.2.1	0.29020979020979	.	214600001	214840000	#9191FF	1	0.375
chr2	214840001	215120000	B.1.2.1.1.1.2.2.1.2	0.396270396270396	.	214840001	215120000	#9191FF	1	0.375
chr2	215120001	215360000	B.2.1.1.1.1.1.1.1.1	0.282051282051282	.	215120001	215360000	#4848FF	1	0.25
chr2	215360001	215600000	B.1.2.1.1.1.2.2.1.1	0.397435897435897	.	215360001	215600000	#9191FF	1	0.375
chr2	215600001	215680000	B.1.1.1.1.1.2.2.1.1	0.48951048951049	.	215600001	215680000	#DADAFF	1	0.5
chr2	215680001	215920000	B.1.2.2.1.1.2.1.2.2.2.1.2	0.343822843822844	.	215680001	215920000	#9191FF	1	0.375
chr2	215920001	216160000	B.1.2.2.2.2.2.2.2.2.1	0.284382284382284	.	215920001	216160000	#9191FF	1	0.375
chr2	216160001	216480000	A.1.1.2.1.2.1.1.1	0.907925407925408	.	216160001	216480000	#FF0000	1	1
chr2	216480001	216720000	A.1.1.2.1.2.2.2.2.1.1	0.888111888111888	.	216480001	216720000	#FF0000	1	1
chr2	216720001	216920000	A.1.2.1.2.1.1.2.2.1	0.787878787878788	.	216720001	216920000	#FF4848	1	0.875
chr2	216920001	217560000	A.1.1.1.1.2.1.1.2.1.2.1	0.991841491841492	.	216920001	217560000	#FF0000	1	1
chr2	217560001	217760000	A.2.1.2.1.1.1.1.1.1.2	0.645687645687646	.	217560001	217760000	#FF9191	1	0.75
chr2	217760001	217880000	A.2.2.1.1.2.2.1.2	0.571095571095571	.	217760001	217880000	#FFDADA	1	0.625
chr2	217880001	217960000	A.2.1.2.1.2.1.1.2	0.629370629370629	.	217880001	217960000	#FF9191	1	0.75
chr2	217960001	218080000	A.2.1.1.2.1.1.2.2.2.1	0.674825174825175	.	217960001	218080000	#FF9191	1	0.75
chr2	218080001	218360000	A.1.1.2.2.1.1.2.1.2.1.1	0.874125874125874	.	218080001	218360000	#FF0000	1	1
chr2	218360001	218640000	A.2.1.2.1.2.2.1	0.625874125874126	.	218360001	218640000	#FF9191	1	0.75
chr2	218640001	218880000	A.1.2.1.2.2.1.2.1	0.77039627039627	.	218640001	218880000	#FF4848	1	0.875
chr2	218880001	219080000	A.2.1.2.1.1.1.1.2.2	0.642191142191142	.	218880001	219080000	#FF9191	1	0.75
chr2	219080001	219440000	A.1.1.2.1.1.1.2.2.1.2.2	0.923076923076923	.	219080001	219440000	#FF0000	1	1
chr2	219440001	219800000	A.1.1.2.1.1.1.2.2.1.1	0.925407925407925	.	219440001	219800000	#FF0000	1	1
chr2	219800001	220560000	A.1.1.1.2.1.1.2.1.2	0.972027972027972	.	219800001	220560000	#FF0000	1	1
chr2	220560001	220920000	A.2.2.1.1.2.1.1.2	0.576923076923077	.	220560001	220920000	#FFDADA	1	0.625
chr2	220920001	221040000	A.2.2.1.1.2.2.1.1	0.572261072261072	.	220920001	221040000	#FFDADA	1	0.625
chr2	221040001	221160000	A.2.2.1.1.1.1.2.2	0.586247086247086	.	221040001	221160000	#FFDADA	1	0.625
chr2	221160001	221360000	A.2.2.1.1.2.1.2.2.2	0.573426573426573	.	221160001	221360000	#FFDADA	1	0.625
chr2	221360001	221560000	A.2.2.1.1.2.1.2.2.1	0.574592074592075	.	221360001	221560000	#FFDADA	1	0.625
chr2	221560001	221760000	A.2.2.1.1.1.1.1	0.588578088578089	.	221560001	221760000	#FFDADA	1	0.625
chr2	221760001	222000000	A.2.1.2.1.1.2.1.1.2	0.635198135198135	.	221760001	222000000	#FF9191	1	0.75
chr2	222000001	222280000	A.2.2.1.1.2.1.1.1	0.578088578088578	.	222000001	222280000	#FFDADA	1	0.625
chr2	222280001	222480000	A.2.1.1.2.1.1.2.1	0.677156177156177	.	222280001	222480000	#FF9191	1	0.75
chr2	222480001	222880000	A.2.2.1.1.1.1.2.1	0.587412587412587	.	222480001	222880000	#FFDADA	1	0.625
chr2	222880001	223200000	A.1.1.2.1.1.2.1.1.1.1	0.920745920745921	.	222880001	223200000	#FF0000	1	1
chr2	223200001	223440000	A.1.2.2.1.1.2.2.1	0.750582750582751	.	223200001	223440000	#FF4848	1	0.875
chr2	223440001	223840000	A.1.1.1.2.2.1.2.1.2.2	0.945221445221445	.	223440001	223840000	#FF0000	1	1
chr2	223840001	224120000	A.1.1.2.2.1.1.2.2.1.2.1	0.869463869463869	.	223840001	224120000	#FF0000	1	1
chr2	224120001	224800000	A.1.1.1.1.2.1.1.1.2.2.2	0.994172494172494	.	224120001	224800000	#FF0000	1	1
chr2	224800001	225160000	A.1.2.1.1.1.1.1.2.2.1.2	0.825174825174825	.	224800001	225160000	#FF4848	1	0.875
chr2	225160001	225280000	A.2.1.2.1.2.1.1.1	0.630536130536131	.	225160001	225280000	#FF9191	1	0.75
chr2	225280001	225480000	A.1.2.1.1.1.1.2.2.2.2.1	0.814685314685315	.	225280001	225480000	#FF4848	1	0.875
chr2	225480001	225680000	A.2.1.2.1.1.1.2.2.2	0.637529137529138	.	225480001	225680000	#FF9191	1	0.75
chr2	225680001	225920000	A.1.2.1.1.1.1.2.1.2.2.1	0.82051282051282	.	225680001	225920000	#FF4848	1	0.875
chr2	225920001	226240000	A.2.2.1.1.1.2.2.1.2	0.581585081585082	.	225920001	226240000	#FFDADA	1	0.625
chr2	226240001	226520000	B.1.1.2.1.2.1.1.1.2	0.441724941724942	.	226240001	226520000	#DADAFF	1	0.5
chr2	226520001	226840000	A.2.1.1.1.1.2.1	0.693473193473193	.	226520001	226840000	#FF9191	1	0.75
chr2	226840001	227080000	A.1.2.1.1.1.1.2.1.2.2.2	0.819347319347319	.	226840001	227080000	#FF4848	1	0.875
chr2	227080001	227240000	A.1.2.2.2.2.2.2.2	0.701631701631702	.	227080001	227240000	#FF4848	1	0.875
chr2	227240001	227480000	A.1.1.2.2.2.2.2.1	0.833333333333333	.	227240001	227480000	#FF0000	1	1
chr2	227480001	227680000	A.1.1.2.2.2.1.1.2.2.1.2	0.841491841491842	.	227480001	227680000	#FF0000	1	1
chr2	227680001	227880000	A.2.1.1.2.2.1.1.2.1	0.65967365967366	.	227680001	227880000	#FF9191	1	0.75
chr2	227880001	228160000	B.1.1.2.1.2.1.1.1.1	0.442890442890443	.	227880001	228160000	#DADAFF	1	0.5
chr2	228160001	228440000	A.2.1.2.2.1.2.2.2.1	0.610722610722611	.	228160001	228440000	#FF9191	1	0.75
chr2	228440001	228640000	B.1.1.2.2.2.2.2.2.1.1	0.412587412587413	.	228440001	228640000	#DADAFF	1	0.5
chr2	228640001	228760000	A.2.2.2.1.1.1.2.1	0.538461538461538	.	228640001	228760000	#FFDADA	1	0.625
chr2	228760001	229080000	B.2.2.1.1.1.2.2.1.2.1	0.128205128205128	.	228760001	229080000	#0000FF	1	0.125
chr2	229080001	229520000	B.2.2.2.1.2.1.1.2.1	0.048951048951049	.	229080001	229520000	#0000FF	1	0.125
chr2	229520001	229680000	B.1.2.2.2.2.2.1.2.2.2	0.287878787878788	.	229520001	229680000	#9191FF	1	0.375
chr2	229680001	229960000	B.2.2.1.2.1.2.1.2	0.0885780885780886	.	229680001	229960000	#0000FF	1	0.125
chr2	229960001	230240000	B.2.2.1.1.1.2.1.2.2.1.1	0.134032634032634	.	229960001	230240000	#0000FF	1	0.125
chr2	230240001	230400000	B.1.2.1.2.1.1.2.2.2	0.375291375291375	.	230240001	230400000	#9191FF	1	0.375
chr2	230400001	230640000	B.2.1.1.1.1.1.1.2	0.27972027972028	.	230400001	230640000	#4848FF	1	0.25
chr2	230640001	230800000	A.1.2.2.2.2.1.2.2.1.2	0.715617715617716	.	230640001	230800000	#FF4848	1	0.875
chr2	230800001	231240000	B.1.1.2.2.2.2.2.1.1	0.414918414918415	.	230800001	231240000	#DADAFF	1	0.5
chr2	231240001	231520000	A.2.2.1.2.2.2.1.2	0.546620046620047	.	231240001	231520000	#FFDADA	1	0.625
chr2	231520001	231760000	A.1.2.1.1.1.1.2.1.2.1	0.821678321678322	.	231520001	231760000	#FF4848	1	0.875
chr2	231760001	231920000	A.1.2.2.1.1.2.1.1	0.754079254079254	.	231760001	231920000	#FF4848	1	0.875
chr2	231920001	232400000	A.1.1.1.1.2.2.1.2.2.1	0.98018648018648	.	231920001	232400000	#FF0000	1	1
chr2	232400001	232680000	A.1.1.2.2.1.1.1.2.1	0.878787878787879	.	232400001	232680000	#FF0000	1	1
chr2	232680001	232800000	A.2.1.2.1.2.1.2.2	0.627039627039627	.	232680001	232800000	#FF9191	1	0.75
chr2	232800001	233120000	A.1.2.2.1.2.1.1.1.1.1	0.748251748251748	.	232800001	233120000	#FF4848	1	0.875
chr2	233120001	233400000	A.1.2.2.1.2.1.1.1.1.2	0.747086247086247	.	233120001	233400000	#FF4848	1	0.875
chr2	233400001	233640000	A.1.1.2.2.1.1.2.2.1.1	0.870629370629371	.	233400001	233640000	#FF0000	1	1
chr2	233640001	233880000	A.1.2.2.1.1.2.1.2.1	0.752913752913753	.	233640001	233880000	#FF4848	1	0.875
chr2	233880001	234000000	A.2.1.1.2.1.1.2.2.2.2	0.673659673659674	.	233880001	234000000	#FF9191	1	0.75
chr2	234080001	234400000	A.1.2.2.1.2.1.1.1.2	0.745920745920746	.	234080001	234400000	#FF4848	1	0.875
chr2	234400001	234480000	A.2.2.2.1.1.2.1.1	0.536130536130536	.	234400001	234480000	#FFDADA	1	0.625
chr2	234480001	234840000	B.1.1.1.1.2.2.1.2	0.477855477855478	.	234480001	234840000	#DADAFF	1	0.5
chr2	234840001	235000000	A.1.2.2.1.2.2.1.2	0.736596736596737	.	234840001	235000000	#FF4848	1	0.875
chr2	235000001	235520000	A.1.1.1.2.2.1.2.1.1.1	0.948717948717949	.	235000001	235520000	#FF0000	1	1
chr2	235520001	235760000	A.1.1.2.2.1.1.2.2.1.2.2	0.868298368298368	.	235520001	235760000	#FF0000	1	1
chr2	235760001	236000000	A.1.1.2.2.1.1.2.1.1	0.875291375291375	.	235760001	236000000	#FF0000	1	1
chr2	236000001	236200000	A.1.2.2.1.1.2.1.2.2	0.751748251748252	.	236000001	236200000	#FF4848	1	0.875
chr2	236200001	236480000	A.1.2.1.1.1.1.1.2.1	0.827505827505827	.	236200001	236480000	#FF4848	1	0.875
chr2	236520001	236720000	A.1.2.1.1.1.1.1.2.1	0.827505827505827	.	236520001	236720000	#FF4848	1	0.875
chr2	236720001	237360000	A.2.1.1.2.1.1.2.2.1	0.675990675990676	.	236720001	237360000	#FF9191	1	0.75
chr2	237360001	237720000	A.1.2.1.1.2.1.1	0.805361305361305	.	237360001	237720000	#FF4848	1	0.875
chr2	237720001	238000000	A.2.1.1.2.1.1.1.1	0.67948717948718	.	237720001	238000000	#FF9191	1	0.75
chr2	238000001	238440000	A.1.1.1.2.1.1.2.1.1	0.973193473193473	.	238000001	238440000	#FF0000	1	1
chr2	238440001	238720000	A.1.1.2.1.1.2.1.1.2	0.918414918414918	.	238440001	238720000	#FF0000	1	1
chr2	238720001	239200000	A.1.1.1.2.1.1.1.2	0.974358974358974	.	238720001	239200000	#FF0000	1	1
chr2	239200001	239520000	A.1.2.2.1.1.2.2.2	0.749417249417249	.	239200001	239520000	#FF4848	1	0.875
chr2	239520001	239720000	A.2.2.2.2.1.1.2	0.515151515151515	.	239520001	239720000	#FFDADA	1	0.625
chr2	239720001	239800000	A.2.1.1.1.1.2.2	0.692307692307692	.	239720001	239800000	#FF9191	1	0.75
chr2	239840001	239920000	A.2.1.1.1.1.2.2	0.692307692307692	.	239840001	239920000	#FF9191	1	0.75
chr2	239920001	240080000	A.2.2.1.1.1.2.1.2	0.583916083916084	.	239920001	240080000	#FFDADA	1	0.625
chr2	240080001	240320000	A.2.1.1.2.1.2.2.1.1	0.67016317016317	.	240080001	240320000	#FF9191	1	0.75
chr2	240320001	240880000	B.1.2.2.1.2.2.2.2	0.322843822843823	.	240320001	240880000	#9191FF	1	0.375
chr2	240880001	241080000	B.1.1.1.2.1.1.2.2	0.46969696969697	.	240880001	241080000	#DADAFF	1	0.5
chr2	241080001	241480000	A.2.2.1.1.1.2.1.1	0.585081585081585	.	241080001	241480000	#FFDADA	1	0.625
chr2	241480001	241720000	A.2.1.2.1.1.1.1.1.2	0.644522144522145	.	241480001	241720000	#FF9191	1	0.75
chr2	241720001	242200000	A.1.1.2.2.1.1.1.1.1.1	0.883449883449883	.	241720001	242200000	#FF0000	1	1
chr2	242200001	242840000	A.1.1.1.1.2.2.1.2.2.2	0.979020979020979	.	242200001	242840000	#FF0000	1	1
chr2	242840001	243080000	A.2.1.1.1.1.1.2.2.1	0.696969696969697	.	242840001	243080000	#FF9191	1	0.75
chr3	40001	240000	B.2.1.2.1.2.1.1.1.2.2	0.221418234442836	.	40001	240000	#4848FF	1	0.25
chr3	240001	440000	B.2.1.1.1.2.1.2.2.1.1	0.30246020260492	.	240001	440000	#4848FF	1	0.25
chr3	440001	600000	B.2.2.2.1.1.2.1.1.1	0.0492040520984081	.	440001	600000	#0000FF	1	0.125
chr3	600001	880000	B.2.2.2.2.2.2.1.2	0.00578871201157742	.	600001	880000	#0000FF	1	0.125
chr3	880001	1120000	B.2.2.1.1.2.1.1.1.2.2	0.12301013024602	.	880001	1120000	#0000FF	1	0.125
chr3	1120001	1320000	B.1.2.2.1.2.1.2.2	0.3589001447178	.	1120001	1320000	#9191FF	1	0.375
chr3	1320001	1760000	B.2.2.1.2.2.2.2.1.1.1.2	0.065123010130246	.	1320001	1760000	#0000FF	1	0.125
chr3	1760001	2200000	B.2.2.2.1.1.2.2.1.2.2	0.0419681620839363	.	1760001	2200000	#0000FF	1	0.125
chr3	2200001	2480000	B.2.2.1.2.2.2.2.1.1.1.1	0.0665701881331404	.	2200001	2480000	#0000FF	1	0.125
chr3	2480001	2840000	B.2.2.2.1.2.2.1.1.1	0.0318379160636758	.	2480001	2840000	#0000FF	1	0.125
chr3	2840001	3160000	B.2.2.2.1.1.2.2.1.1	0.044862518089725	.	2840001	3160000	#0000FF	1	0.125
chr3	3160001	3240000	B.1.1.1.2.1.2.1.2	0.484804630969609	.	3160001	3240000	#DADAFF	1	0.5
chr3	3240001	3560000	B.2.2.2.1.2.2.1.1.2	0.0303907380607815	.	3240001	3560000	#0000FF	1	0.125
chr3	3560001	3760000	B.2.1.1.2.2.2.2.1.2.1	0.238784370477569	.	3560001	3760000	#4848FF	1	0.25
chr3	3760001	3920000	B.2.1.2.1.2.1.1.2.1	0.219971056439942	.	3760001	3920000	#4848FF	1	0.25
chr3	3920001	4120000	B.2.2.1.1.2.1.1.1.2.1	0.124457308248915	.	3920001	4120000	#0000FF	1	0.125
chr3	4120001	4320000	B.2.2.1.1.2.1.2.2.2.2	0.114327062228654	.	4120001	4320000	#0000FF	1	0.125
chr3	4320001	4560000	B.1.1.2.1.1.2.1.2	0.468885672937771	.	4320001	4560000	#DADAFF	1	0.5
chr3	4560001	4720000	B.1.2.1.1.2.2.1.1.1	0.413892908827786	.	4560001	4720000	#9191FF	1	0.375
chr3	4720001	5080000	A.1.1.2.2.2.2.2.2.1	0.837916063675832	.	4720001	5080000	#FF0000	1	1
chr3	5080001	5280000	A.2.1.1.2.1.2.1.1.2.2	0.6410998552822	.	5080001	5280000	#FF9191	1	0.75
chr3	5280001	5800000	B.2.2.2.1.1.2.2.1.2.1	0.0434153400868307	.	5280001	5800000	#0000FF	1	0.125
chr3	5800001	5920000	B.1.2.2.2.2.1.2.1.2	0.329956584659913	.	5800001	5920000	#9191FF	1	0.375
chr3	5920001	6280000	B.2.2.1.1.1.1.2.2.1.2	0.14616497829233	.	5920001	6280000	#0000FF	1	0.125
chr3	6280001	6560000	B.2.2.1.2.2.1.1.1	0.0810419681620839	.	6280001	6560000	#0000FF	1	0.125
chr3	6560001	6840000	B.2.2.1.1.2.1.2.2.2.1	0.115774240231548	.	6560001	6840000	#0000FF	1	0.125
chr3	6840001	7240000	B.1.1.2.1.1.2.2.2.2	0.463096960926194	.	6840001	7240000	#DADAFF	1	0.5
chr3	7240001	7760000	A.2.2.1.1.1.1.2.1	0.587554269175109	.	7240001	7760000	#FFDADA	1	0.625
chr3	7760001	7840000	B.1.1.1.1.2.2.2.2.1	0.49493487698987	.	7760001	7840000	#DADAFF	1	0.5
chr3	7840001	8080000	B.1.2.2.1.2.2.2.2	0.350217076700434	.	7840001	8080000	#9191FF	1	0.375
chr3	8080001	8480000	B.1.1.1.1.2.1.1.2.1.2	0.509406657018813	.	8080001	8480000	#DADAFF	1	0.5
chr3	8480001	8760000	A.1.1.2.1.2.2.1.1	0.895803183791606	.	8480001	8760000	#FF0000	1	1
chr3	8760001	9160000	A.1.1.1.2.1.2.1.2.2	0.953690303907381	.	8760001	9160000	#FF0000	1	1
chr3	9160001	9400000	A.1.1.2.2.1.2.2.2.2.1	0.862518089725036	.	9160001	9400000	#FF0000	1	1
chr3	9400001	9560000	A.1.2.1.2.2.1.2.1	0.756874095513748	.	9400001	9560000	#FF4848	1	0.875
chr3	9560001	9760000	A.1.2.2.2.2.1.2.2	0.691751085383502	.	9560001	9760000	#FF4848	1	0.875
chr3	9760001	10040000	A.1.1.2.1.1.1.2.1.1	0.926193921852388	.	9760001	10040000	#FF0000	1	1
chr3	10040001	10160000	A.1.1.2.2.1.1.1.1.1.1	0.885672937771346	.	10040001	10160000	#FF0000	1	1
chr3	10200001	10360000	A.1.1.2.2.1.1.1.1.1.1	0.885672937771346	.	10200001	10360000	#FF0000	1	1
chr3	10360001	10960000	A.1.2.2.2.2.1.2.1	0.693198263386397	.	10360001	10960000	#FF4848	1	0.875
chr3	10960001	11120000	A.2.1.1.2.2.2.1.2.2	0.630969609261939	.	10960001	11120000	#FF9191	1	0.75
chr3	11120001	11480000	A.1.1.2.1.1.1.2.1.2.2	0.923299565846599	.	11120001	11480000	#FF0000	1	1
chr3	11480001	11720000	A.1.1.2.1.1.2.2.1.1	0.914616497829233	.	11480001	11720000	#FF0000	1	1
chr3	11720001	11880000	A.1.2.2.1.1.2.1.2.2	0.735166425470333	.	11720001	11880000	#FF4848	1	0.875
chr3	11880001	12160000	B.1.2.1.2.1.1.1	0.40520984081042	.	11880001	12160000	#9191FF	1	0.375
chr3	12160001	12600000	A.1.1.1.2.1.2.1.1.2	0.959479015918958	.	12160001	12600000	#FF0000	1	1
chr3	12600001	12720000	A.1.2.1.1.1.1.2.1.1	0.824891461649783	.	12600001	12720000	#FF4848	1	0.875
chr3	12720001	13080000	A.1.1.2.1.2.1.2.2.1.2	0.898697539797395	.	12720001	13080000	#FF0000	1	1
chr3	13080001	13520000	B.1.2.1.2.1.1.2.1.1	0.403762662807525	.	13080001	13520000	#9191FF	1	0.375
chr3	13520001	13720000	A.2.2.1.1.1.1.1.2	0.589001447178003	.	13520001	13720000	#FFDADA	1	0.625
chr3	13720001	14000000	B.2.2.1.1.2.1.2.2.1	0.117221418234443	.	13720001	14000000	#0000FF	1	0.125
chr3	14000001	14160000	B.2.1.2.2.2.2.2.1.2.1	0.159189580318379	.	14000001	14160000	#4848FF	1	0.25
chr3	14160001	14360000	A.2.2.1.1.1.1.1.1	0.590448625180897	.	14160001	14360000	#FFDADA	1	0.625
chr3	14360001	14520000	A.2.1.1.1.1.2.1.1.1.2	0.680173661360347	.	14360001	14520000	#FF9191	1	0.75
chr3	14520001	14720000	B.1.2.1.1.2.2.2.1	0.409551374819103	.	14520001	14720000	#9191FF	1	0.375
chr3	14720001	14960000	B.2.1.1.2.2.1.2.2.2.2	0.247467438494935	.	14720001	14960000	#4848FF	1	0.25
chr3	14960001	15280000	A.1.2.2.2.2.2.1	0.690303907380608	.	14960001	15280000	#FF4848	1	0.875
chr3	15280001	15400000	A.1.1.2.2.2.2.1.2.1	0.84370477568741	.	15280001	15400000	#FF0000	1	1
chr3	15440001	15640000	A.1.2.1.2.2.1.1	0.758321273516643	.	15440001	15640000	#FF4848	1	0.875
chr3	15640001	15880000	A.1.1.1.2.1.1.1.2.1.1.2	0.978292329956585	.	15640001	15880000	#FF0000	1	1
chr3	15880001	16080000	A.1.1.2.2.1.1.1.1.2	0.882778581765557	.	15880001	16080000	#FF0000	1	1
chr3	16080001	16240000	A.1.1.2.1.1.1.2.1.2.1	0.924746743849494	.	16080001	16240000	#FF0000	1	1
chr3	16240001	16440000	A.1.1.1.2.1.2.1.1.1	0.960926193921852	.	16240001	16440000	#FF0000	1	1
chr3	16480001	16600000	A.1.1.1.2.1.2.1.1.1	0.960926193921852	.	16480001	16600000	#FF0000	1	1
chr3	16600001	17080000	A.1.2.1.1.1.1.2.2.1	0.8205499276411	.	16600001	17080000	#FF4848	1	0.875
chr3	17080001	17280000	A.2.1.1.1.1.1.1	0.685962373371925	.	17080001	17280000	#FF9191	1	0.75
chr3	17280001	17480000	A.2.1.1.2.1.2.1.2.1	0.639652677279305	.	17280001	17480000	#FF9191	1	0.75
chr3	17480001	17880000	A.2.1.1.1.1.2.1.1.2	0.678726483357453	.	17480001	17880000	#FF9191	1	0.75
chr3	17880001	18080000	B.1.1.2.1.1.2.2.2.1	0.464544138929088	.	17880001	18080000	#DADAFF	1	0.5
chr3	18080001	18240000	A.2.2.2.1.1.2.2.1	0.539797395079595	.	18080001	18240000	#FFDADA	1	0.625
chr3	18240001	18520000	B.1.1.2.1.1.2.1.1	0.470332850940666	.	18240001	18520000	#DADAFF	1	0.5
chr3	18520001	18800000	B.2.2.2.1.2.2.1.2.1	0.0289435600578871	.	18520001	18800000	#0000FF	1	0.125
chr3	18800001	18960000	B.2.2.1.1.1.1.2.2.1.1	0.147612156295224	.	18800001	18960000	#0000FF	1	0.125
chr3	18960001	19480000	B.2.2.2.1.2.2.1.2.2	0.0274963820549928	.	18960001	19480000	#0000FF	1	0.125
chr3	19480001	19920000	B.2.2.2.2.2.2.2.1	0.00434153400868307	.	19480001	19920000	#0000FF	1	0.125
chr3	19920001	20240000	A.2.2.1.1.1.2.1.2.1	0.583212735166425	.	19920001	20240000	#FFDADA	1	0.625
chr3	20240001	20520000	B.2.1.2.1.2.1.1.2.2.1	0.218523878437048	.	20240001	20520000	#4848FF	1	0.25
chr3	20520001	20600000	B.1.2.1.2.1.2.2.1.1	0.392185238784371	.	20520001	20600000	#9191FF	1	0.375
chr3	20600001	20800000	B.1.1.2.2.2.1.2	0.432706222865412	.	20600001	20800000	#DADAFF	1	0.5
chr3	20800001	21200000	B.2.1.1.1.2.1.1.2.2	0.306801736613603	.	20800001	21200000	#4848FF	1	0.25
chr3	21200001	21640000	A.2.2.2.1.1.2.2.2	0.5383502170767	.	21200001	21640000	#FFDADA	1	0.625
chr3	21640001	21800000	A.2.1.2.1.1.2.2	0.623733719247467	.	21640001	21800000	#FF9191	1	0.75
chr3	21800001	22000000	B.1.2.1.1.2.1.1.2.2	0.416787264833575	.	21800001	22000000	#9191FF	1	0.375
chr3	22000001	22240000	B.2.1.1.2.2.1.1.1.1	0.260492040520984	.	22000001	22240000	#4848FF	1	0.25
chr3	22240001	22600000	B.2.1.1.1.2.1.1.2.1	0.308248914616498	.	22240001	22600000	#4848FF	1	0.25
chr3	22600001	22960000	B.2.2.1.2.2.2.1.2.2.1.2	0.0694645441389291	.	22600001	22960000	#0000FF	1	0.125
chr3	22960001	23040000	B.1.2.1.2.1.2.2.1.2.2	0.389290882778582	.	22960001	23040000	#9191FF	1	0.375
chr3	23040001	23240000	A.2.2.2.1.1.2.1.1.2	0.542691751085383	.	23040001	23240000	#FFDADA	1	0.625
chr3	23240001	23600000	A.1.2.2.2.1.2.2	0.69753979739508	.	23240001	23600000	#FF4848	1	0.875
chr3	23600001	23800000	A.1.2.1.1.1.2.2.1.2.2	0.808972503617945	.	23600001	23800000	#FF4848	1	0.875
chr3	23800001	24040000	A.1.2.2.1.2.1.2.2.2	0.725036179450072	.	23800001	24040000	#FF4848	1	0.875
chr3	24040001	24240000	B.1.2.1.1.2.1.1.1	0.419681620839363	.	24040001	24240000	#9191FF	1	0.375
chr3	24240001	24360000	B.1.1.1.2.1.2.2.1.1	0.483357452966715	.	24240001	24360000	#DADAFF	1	0.5
chr3	24360001	24800000	B.2.1.1.2.2.2.2.1.1	0.240231548480463	.	24360001	24800000	#4848FF	1	0.25
chr3	24800001	25000000	B.2.1.2.1.2.1.1.2.2.2	0.217076700434153	.	24800001	25000000	#4848FF	1	0.25
chr3	25000001	25160000	B.1.2.1.1.2.1.1.2.1	0.418234442836469	.	25000001	25160000	#9191FF	1	0.375
chr3	25160001	25440000	B.1.2.2.1.2.1.1	0.361794500723589	.	25160001	25440000	#9191FF	1	0.375
chr3	25440001	25640000	A.2.1.2.1.1.2.1	0.625180897250362	.	25440001	25640000	#FF9191	1	0.75
chr3	25640001	25920000	B.1.2.1.1.2.2.1.1.2	0.412445730824891	.	25640001	25920000	#9191FF	1	0.375
chr3	25920001	26320000	B.2.2.2.2.2.2.1.1	0.00723589001447178	.	25920001	26320000	#0000FF	1	0.125
chr3	26320001	26440000	B.2.2.1.2.2.1.1.2	0.0795947901591896	.	26320001	26440000	#0000FF	1	0.125
chr3	26440001	27120000	B.2.2.2.2.2.2.2.2.2	0.00144717800289436	.	26440001	27120000	#0000FF	1	0.125
chr3	27120001	27360000	B.1.1.1.2.1.2.2.1.2	0.481910274963821	.	27120001	27360000	#DADAFF	1	0.5
chr3	27360001	27760000	A.1.2.1.2.1.2.1.1.1	0.76410998552822	.	27360001	27760000	#FF4848	1	0.875
chr3	27760001	27960000	B.2.1.2.2.2.2.2.1.1.2	0.160636758321274	.	27760001	27960000	#4848FF	1	0.25
chr3	27960001	28280000	B.2.2.1.2.2.2.2.1.1.2	0.0636758321273517	.	27960001	28280000	#0000FF	1	0.125
chr3	28280001	28440000	B.1.1.2.1.1.2.2.1.1	0.467438494934877	.	28280001	28440000	#DADAFF	1	0.5
chr3	28440001	28880000	B.2.1.1.1.2.1.2.1.1	0.305354558610709	.	28440001	28880000	#4848FF	1	0.25
chr3	28880001	29320000	A.1.2.1.2.1.2.2	0.759768451519537	.	28880001	29320000	#FF4848	1	0.875
chr3	29320001	29800000	A.1.1.2.1.2.1.2.2.2	0.897250361794501	.	29320001	29800000	#FF0000	1	1
chr3	29800001	30040000	A.1.2.2.1.2.1.2.1.2	0.727930535455861	.	29800001	30040000	#FF4848	1	0.875
chr3	30040001	30280000	A.1.2.1.1.1.1.2.2.2	0.819102749638206	.	30040001	30280000	#FF4848	1	0.875
chr3	30280001	30440000	A.1.1.2.2.2.2.1.1.2.2	0.845151953690304	.	30280001	30440000	#FF0000	1	1
chr3	30440001	30760000	A.1.1.1.2.1.2.1.2.1.2.2	0.955137481910275	.	30440001	30760000	#FF0000	1	1
chr3	30760001	31040000	A.1.2.1.2.2.2.1.2	0.752532561505065	.	30760001	31040000	#FF4848	1	0.875
chr3	31040001	31320000	A.1.1.2.2.1.2.2.2.2.2	0.861070911722142	.	31040001	31320000	#FF0000	1	1
chr3	31320001	31560000	A.1.2.2.1.1.1.1.1	0.748191027496382	.	31320001	31560000	#FF4848	1	0.875
chr3	31560001	31800000	A.1.2.1.1.2.1.2.1.2	0.794500723589001	.	31560001	31800000	#FF4848	1	0.875
chr3	31800001	32080000	A.1.1.2.2.1.2.2.2.1	0.863965267727931	.	31800001	32080000	#FF0000	1	1
chr3	32080001	32440000	A.1.2.1.1.1.1.2.1.2.1	0.823444283646889	.	32080001	32440000	#FF4848	1	0.875
chr3	32440001	32560000	A.1.2.1.1.2.2.1.1.1	0.791606367583213	.	32440001	32560000	#FF4848	1	0.875
chr3	32560001	32880000	A.1.2.2.1.1.2.1.2.1	0.736613603473227	.	32560001	32880000	#FF4848	1	0.875
chr3	32880001	33080000	A.2.1.1.2.2.2.1.2.1	0.632416787264834	.	32880001	33080000	#FF9191	1	0.75
chr3	33080001	33200000	A.1.2.1.1.2.2.1.1.2	0.790159189580318	.	33080001	33200000	#FF4848	1	0.875
chr3	33200001	33320000	A.1.2.1.2.2.1.2.2	0.755426917510854	.	33200001	33320000	#FF4848	1	0.875
chr3	33320001	33480000	A.1.2.1.1.1.1.2.1.2.2	0.821997105643994	.	33320001	33480000	#FF4848	1	0.875
chr3	33480001	33920000	A.1.1.2.1.2.1.2.2.1.1	0.900144717800289	.	33480001	33920000	#FF0000	1	1
chr3	33920001	34240000	B.2.1.2.2.2.2.1.1	0.164978292329957	.	33920001	34240000	#4848FF	1	0.25
chr3	34240001	34320000	B.1.2.1.2.1.2.1.1.2	0.397973950795948	.	34240001	34320000	#9191FF	1	0.375
chr3	34320001	34520000	B.2.2.1.2.2.2.1.2.1.2	0.0723589001447178	.	34320001	34520000	#0000FF	1	0.125
chr3	34520001	34720000	B.2.2.1.1.2.1.1.2.2	0.120115774240232	.	34520001	34720000	#0000FF	1	0.125
chr3	34720001	34880000	B.1.2.2.2.2.1.2.1.1	0.331403762662808	.	34720001	34880000	#9191FF	1	0.375
chr3	34880001	35040000	B.1.2.1.2.1.2.1.2.2.1	0.395079594790159	.	34880001	35040000	#9191FF	1	0.375
chr3	35040001	35200000	B.2.1.1.1.2.1.2.1.2	0.303907380607815	.	35040001	35200000	#4848FF	1	0.25
chr3	35200001	35600000	B.1.2.2.1.2.2.2.1.1	0.353111432706223	.	35200001	35600000	#9191FF	1	0.375
chr3	35600001	35760000	B.1.1.2.2.1.2.1.2.1	0.439942112879884	.	35600001	35760000	#DADAFF	1	0.5
chr3	35760001	35920000	B.1.2.2.2.2.1.1.2	0.332850940665702	.	35760001	35920000	#9191FF	1	0.375
chr3	35920001	36040000	B.1.2.1.1.2.2.1.2	0.410998552821997	.	35920001	36040000	#9191FF	1	0.375
chr3	36040001	36160000	B.2.1.1.1.2.1.1.1	0.309696092619392	.	36040001	36160000	#4848FF	1	0.25
chr3	36200001	36400000	B.1.2.2.1.2.2.1.2.1	0.356005788712012	.	36200001	36400000	#9191FF	1	0.375
chr3	36400001	36560000	A.2.2.1.1.1.2.1.1	0.58465991316932	.	36400001	36560000	#FFDADA	1	0.625
chr3	36560001	36760000	B.1.1.2.2.1.2.1.2.2	0.43849493487699	.	36560001	36760000	#DADAFF	1	0.5
chr3	36760001	37040000	A.2.2.2.2.2.1	0.525325615050651	.	36760001	37040000	#FFDADA	1	0.625
chr3	37040001	37240000	A.1.1.2.1.2.1.2.1	0.901591895803184	.	37040001	37240000	#FF0000	1	1
chr3	37240001	37400000	A.1.2.1.2.2.2.2.2	0.749638205499276	.	37240001	37400000	#FF4848	1	0.875
chr3	37400001	37880000	B.1.2.1.2.1.1.2.1.2	0.402315484804631	.	37400001	37880000	#9191FF	1	0.375
chr3	37880001	38080000	A.1.2.2.2.1.1.1.2	0.709117221418234	.	37880001	38080000	#FF4848	1	0.875
chr3	38080001	38200000	A.2.2.2.2.2.2.2.1.2	0.519536903039074	.	38080001	38200000	#FFDADA	1	0.625
chr3	38200001	38320000	A.2.1.1.1.1.2.1.2.2	0.675832127351664	.	38200001	38320000	#FF9191	1	0.75
chr3	38320001	38560000	B.1.1.2.1.1.2.2.1.2	0.465991316931983	.	38320001	38560000	#DADAFF	1	0.5
chr3	38560001	38720000	B.2.1.1.2.2.1.2.1.1.2	0.254703328509407	.	38560001	38720000	#4848FF	1	0.25
chr3	38720001	38880000	B.2.2.1.1.2.1.1.1.1.2.2	0.125904486251809	.	38720001	38880000	#0000FF	1	0.125
chr3	38880001	39080000	B.2.1.2.2.2.2.2.1.2.2	0.157742402315485	.	38880001	39080000	#4848FF	1	0.25
chr3	39080001	39240000	B.1.1.1.1.2.1.1.1.1	0.513748191027496	.	39080001	39240000	#DADAFF	1	0.5
chr3	39240001	39520000	B.2.1.1.2.2.2.2.1.2.2	0.237337192474674	.	39240001	39520000	#4848FF	1	0.25
chr3	39520001	39800000	B.2.2.1.1.2.1.1.1.1.1.1	0.130246020260492	.	39520001	39800000	#0000FF	1	0.125
chr3	39800001	40000000	B.2.1.2.2.2.2.2.1.1.1	0.162083936324168	.	39800001	40000000	#4848FF	1	0.25
chr3	40000001	40080000	B.2.1.2.1.2.1.2.1.1	0.215629522431259	.	40000001	40080000	#4848FF	1	0.25
chr3	40080001	40320000	B.2.1.1.2.2.1.2.1.1.1	0.256150506512301	.	40080001	40320000	#4848FF	1	0.25
chr3	40320001	40480000	B.1.2.1.2.1.2.1.2.2.2	0.393632416787265	.	40320001	40480000	#9191FF	1	0.375
chr3	40480001	40640000	A.2.1.2.1.2.1.1	0.622286541244573	.	40480001	40640000	#FF9191	1	0.75
chr3	40640001	40840000	B.1.2.2.1.2.2.1.1	0.357452966714906	.	40640001	40840000	#9191FF	1	0.375
chr3	40840001	41040000	A.2.2.1.2.2.2.2	0.554269175108538	.	40840001	41040000	#FFDADA	1	0.625
chr3	41040001	41200000	B.1.2.1.1.2.1.2	0.41534008683068	.	41040001	41200000	#9191FF	1	0.375
chr3	41200001	41360000	A.2.1.2.1.1.1.1	0.628075253256151	.	41200001	41360000	#FF9191	1	0.75
chr3	41360001	41520000	B.1.1.1.2.1.2.1.1	0.486251808972504	.	41360001	41520000	#DADAFF	1	0.5
chr3	41520001	41640000	B.1.1.2.2.1.2.1.1	0.441389290882779	.	41520001	41640000	#DADAFF	1	0.5
chr3	41640001	41800000	A.2.2.1.2.2.1	0.558610709117221	.	41640001	41800000	#FFDADA	1	0.625
chr3	41800001	42000000	A.2.2.2.1.1.2.1.1.1	0.544138929088278	.	41800001	42000000	#FFDADA	1	0.625
chr3	42000001	42280000	A.1.2.1.2.1.2.1.1.2	0.762662807525326	.	42000001	42280000	#FF4848	1	0.875
chr3	42280001	42480000	B.1.2.1.2.1.1.2.2	0.400868306801737	.	42280001	42480000	#9191FF	1	0.375
chr3	42520001	42600000	B.1.2.1.2.1.1.2.2	0.400868306801737	.	42520001	42600000	#9191FF	1	0.375
chr3	42600001	42720000	A.2.1.1.1.1.2.1.1.1.1	0.681620839363242	.	42600001	42720000	#FF9191	1	0.75
chr3	42720001	42920000	B.1.1.1.2.1.2.2.2	0.480463096960926	.	42720001	42920000	#DADAFF	1	0.5
chr3	42920001	43320000	B.2.2.1.1.2.1.1.1.1.2.1	0.127351664254703	.	42920001	43320000	#0000FF	1	0.125
chr3	43320001	43480000	B.1.1.1.1.2.1.1.2.2	0.507959479015919	.	43320001	43480000	#DADAFF	1	0.5
chr3	43480001	43800000	B.1.2.1.1.2.2.2.2.1	0.408104196816208	.	43480001	43800000	#9191FF	1	0.375
chr3	43800001	44160000	B.1.2.2.1.2.2.1.2.2	0.354558610709117	.	43800001	44160000	#9191FF	1	0.375
chr3	44160001	44360000	B.2.1.1.2.2.1.2.2.1.2	0.250361794500724	.	44160001	44360000	#4848FF	1	0.25
chr3	44360001	44520000	B.1.1.1.1.2.1.1.2.1.1	0.510853835021708	.	44360001	44520000	#DADAFF	1	0.5
chr3	44520001	45080000	A.2.1.1.2.1.2.1.1.1	0.643994211287988	.	44520001	45080000	#FF9191	1	0.75
chr3	45080001	45240000	A.1.1.2.2.2.2.1.2.2	0.842257597684515	.	45080001	45240000	#FF0000	1	1
chr3	45240001	45560000	A.1.2.2.2.2.1.1.1	0.696092619392185	.	45240001	45560000	#FF4848	1	0.875
chr3	45560001	45720000	A.1.1.2.2.2.2.1.1.1.1	0.849493487698987	.	45560001	45720000	#FF0000	1	1
chr3	45720001	46040000	A.2.2.1.1.1.2.2	0.580318379160637	.	45720001	46040000	#FFDADA	1	0.625
chr3	46040001	46480000	B.2.1.1.2.2.1.2.2.2.1	0.248914616497829	.	46040001	46480000	#4848FF	1	0.25
chr3	46480001	46760000	A.2.1.2.1.2.2	0.616497829232996	.	46480001	46760000	#FF9191	1	0.75
chr3	46800001	46960000	A.2.1.2.1.2.2	0.616497829232996	.	46800001	46960000	#FF9191	1	0.75
chr3	46960001	47000000	A.1.1.1.1.2.2.1	0.98986975397974	.	46960001	47000000	#FF0000	1	1
chr3	47040001	47440000	A.1.1.1.1.2.2.1	0.98986975397974	.	47040001	47440000	#FF0000	1	1
chr3	47440001	47840000	A.1.1.1.2.2.1.1.2.1.1	0.946454413892909	.	47440001	47840000	#FF0000	1	1
chr3	47840001	47880000	A.1.1.2.1.1.1.1.2.1	0.930535455861071	.	47840001	47880000	#FF0000	1	1
chr3	47920001	48080000	A.1.1.2.1.1.1.1.2.1	0.930535455861071	.	47920001	48080000	#FF0000	1	1
chr3	48200001	48320000	A.1.1.2.1.1.1.1.2.1	0.930535455861071	.	48200001	48320000	#FF0000	1	1
chr3	48360001	48400000	A.1.1.2.1.1.1.1.2.1	0.930535455861071	.	48360001	48400000	#FF0000	1	1
chr3	48440001	48480000	A.1.1.2.1.1.1.1.2.1	0.930535455861071	.	48440001	48480000	#FF0000	1	1
chr3	48480001	48600000	A.1.2.1.1.2.1.2.2	0.793053545586107	.	48480001	48600000	#FF4848	1	0.875
chr3	48640001	48680000	A.1.2.1.1.2.1.2.2	0.793053545586107	.	48640001	48680000	#FF4848	1	0.875
chr3	48720001	48760000	A.1.2.1.1.2.1.2.2	0.793053545586107	.	48720001	48760000	#FF4848	1	0.875
chr3	48800001	48920000	A.1.1.2.2.1.2.1.2.1	0.871201157742402	.	48800001	48920000	#FF0000	1	1
chr3	49000001	49160000	A.1.1.2.2.1.2.1.2.1	0.871201157742402	.	49000001	49160000	#FF0000	1	1
chr3	49240001	49320000	A.1.1.2.2.1.2.1.2.1	0.871201157742402	.	49240001	49320000	#FF0000	1	1
chr3	49440001	49480000	A.1.1.2.2.1.2.1.2.2	0.869753979739508	.	49440001	49480000	#FF0000	1	1
chr3	49560001	49720000	A.1.1.2.2.1.2.1.2.2	0.869753979739508	.	49560001	49720000	#FF0000	1	1
chr3	49760001	49800000	A.1.1.2.2.1.2.1.2.2	0.869753979739508	.	49760001	49800000	#FF0000	1	1
chr3	49880001	49920000	A.1.1.1.2.1.1.1.2.1.2	0.97684515195369	.	49880001	49920000	#FF0000	1	1
chr3	50000001	50160000	A.1.1.1.2.1.1.1.2.1.2	0.97684515195369	.	50000001	50160000	#FF0000	1	1
chr3	50200001	50320000	A.1.1.1.2.1.1.1.2.1.2	0.97684515195369	.	50200001	50320000	#FF0000	1	1
chr3	50360001	50680000	A.1.2.2.1.2.1.1	0.73082489146165	.	50360001	50680000	#FF4848	1	0.875
chr3	50680001	50920000	B.2.1.2.2.2.1.2.1.2	0.170767004341534	.	50680001	50920000	#4848FF	1	0.25
chr3	50920001	51400000	B.2.2.2.1.1.2.1.1.2	0.0477568740955137	.	50920001	51400000	#0000FF	1	0.125
chr3	51400001	51760000	A.2.1.2.1.2.1.2.1	0.620839363241679	.	51400001	51760000	#FF9191	1	0.75
chr3	51760001	51960000	B.2.1.1.2.2.1.2.2.1.1	0.251808972503618	.	51760001	51960000	#4848FF	1	0.25
chr3	51960001	52240000	A.1.1.2.1.2.2.1.2.1	0.894356005788712	.	51960001	52240000	#FF0000	1	1
chr3	52240001	52440000	A.1.1.2.2.1.1.1.1.1.2	0.884225759768452	.	52240001	52440000	#FF0000	1	1
chr3	52440001	52760000	A.1.1.1.2.1.1.1.2.2	0.975397973950796	.	52440001	52760000	#FF0000	1	1
chr3	52760001	53360000	A.1.1.1.2.2.2.2	0.93342981186686	.	52760001	53360000	#FF0000	1	1
chr3	53360001	53680000	B.2.2.1.1.2.1.1.1.1.1.2	0.128798842257598	.	53360001	53680000	#0000FF	1	0.125
chr3	53680001	53960000	B.1.2.2.1.2.2.2.1.2	0.351664254703329	.	53680001	53960000	#9191FF	1	0.375
chr3	53960001	54400000	B.2.2.1.2.2.2.2.2	0.060781476121563	.	53960001	54400000	#0000FF	1	0.125
chr3	54400001	54520000	B.2.1.2.1.2.1.2.2	0.21273516642547	.	54400001	54520000	#4848FF	1	0.25
chr3	54520001	54880000	B.2.2.1.1.1.1.2.2.2.1	0.144717800289436	.	54520001	54880000	#0000FF	1	0.125
chr3	54880001	55160000	A.1.2.1.2.1.2.1.2	0.761215629522431	.	54880001	55160000	#FF4848	1	0.875
chr3	55160001	55440000	A.1.2.1.1.1.2.2.1.2.1	0.810419681620839	.	55160001	55440000	#FF4848	1	0.875
chr3	55480001	55560000	A.1.2.1.1.1.2.2.1.2.1	0.810419681620839	.	55480001	55560000	#FF4848	1	0.875
chr3	55560001	55760000	A.2.1.2.1.2.1.2.2.1	0.619392185238784	.	55560001	55760000	#FF9191	1	0.75
chr3	55760001	56280000	B.1.2.1.1.2.2.2.2.2	0.406657018813314	.	55760001	56280000	#9191FF	1	0.375
chr3	56280001	56640000	A.2.2.2.2.2.2.2.1.1	0.520984081041968	.	56280001	56640000	#FFDADA	1	0.625
chr3	56640001	57040000	A.1.1.1.2.1.2.1.2.1.1	0.958031837916064	.	56640001	57040000	#FF0000	1	1
chr3	57040001	57320000	A.1.1.1.2.2.1.1.2.1.2	0.945007235890014	.	57040001	57320000	#FF0000	1	1
chr3	57320001	57520000	A.1.2.1.1.2.1.1.1	0.803183791606368	.	57320001	57520000	#FF4848	1	0.875
chr3	57520001	57960000	A.1.1.1.1.2.1.1.1	0.998552821997106	.	57520001	57960000	#FF0000	1	1
chr3	58000001	58160000	A.1.1.1.1.2.1.1.1	0.998552821997106	.	58000001	58160000	#FF0000	1	1
chr3	58160001	58640000	A.1.1.1.2.1.2.2.1	0.952243125904486	.	58160001	58640000	#FF0000	1	1
chr3	58640001	59200000	B.2.1.2.2.2.2.1.2	0.163531114327062	.	58640001	59200000	#4848FF	1	0.25
chr3	59200001	59560000	B.1.2.1.2.1.2.1.1.1	0.399421128798842	.	59200001	59560000	#9191FF	1	0.375
chr3	59560001	59720000	B.2.1.1.2.2.2.2.2.2	0.234442836468886	.	59560001	59720000	#4848FF	1	0.25
chr3	59720001	59840000	B.1.2.1.2.1.2.2.1.2.1	0.390738060781476	.	59720001	59840000	#9191FF	1	0.375
chr3	59840001	60080000	B.2.1.1.2.2.1.2.1.2	0.253256150506512	.	59840001	60080000	#4848FF	1	0.25
chr3	60080001	60240000	B.2.1.2.1.2.1.1.1.2.1	0.222865412445731	.	60080001	60240000	#4848FF	1	0.25
chr3	60240001	60360000	B.1.2.2.2.2.1.1.1	0.334298118668596	.	60240001	60360000	#9191FF	1	0.375
chr3	60360001	60520000	B.2.1.1.2.2.1.1.1.2	0.25904486251809	.	60360001	60520000	#4848FF	1	0.25
chr3	60520001	60800000	B.2.1.1.1.1.1.1.2.2	0.319826338639653	.	60520001	60800000	#4848FF	1	0.25
chr3	60800001	61160000	B.2.2.1.1.1.1.2.2.2.2	0.143270622286541	.	60800001	61160000	#0000FF	1	0.125
chr3	61160001	61280000	B.1.2.2.2.2.1.2.2	0.328509406657019	.	61160001	61280000	#9191FF	1	0.375
chr3	61280001	61520000	B.2.1.1.1.2.1.2.2.2	0.299565846599132	.	61280001	61520000	#4848FF	1	0.25
chr3	61520001	62160000	A.1.1.2.2.2.2.2.2.2	0.836468885672938	.	61520001	62160000	#FF0000	1	1
chr3	62160001	62320000	A.2.2.2.2.2.2.2.2	0.518089725036179	.	62160001	62320000	#FFDADA	1	0.625
chr3	62320001	62520000	B.2.1.1.2.2.2.2.2.1	0.23589001447178	.	62320001	62520000	#4848FF	1	0.25
chr3	62520001	62640000	B.1.1.2.2.1.2.2.1	0.437047756874096	.	62520001	62640000	#DADAFF	1	0.5
chr3	62640001	63360000	B.2.2.2.1.2.2.2.1	0.0260492040520984	.	62640001	63360000	#0000FF	1	0.125
chr3	63360001	63600000	B.2.2.1.2.2.1.2.1	0.0781476121562952	.	63360001	63600000	#0000FF	1	0.125
chr3	63600001	63840000	B.2.1.1.1.2.1.2.2.1.2	0.301013024602026	.	63600001	63840000	#4848FF	1	0.25
chr3	63840001	64200000	A.1.1.1.2.2.2.1.1	0.936324167872648	.	63840001	64200000	#FF0000	1	1
chr3	64200001	64400000	A.1.1.1.2.1.2.1.2.1.2.1	0.956584659913169	.	64200001	64400000	#FF0000	1	1
chr3	64400001	64680000	A.1.1.2.1.2.2.1.2.2	0.892908827785818	.	64400001	64680000	#FF0000	1	1
chr3	64680001	64880000	A.1.2.2.1.1.2.1.1.2.2	0.738060781476122	.	64680001	64880000	#FF4848	1	0.875
chr3	64880001	65200000	A.1.1.2.2.2.2.1.1.2.1	0.846599131693198	.	64880001	65200000	#FF0000	1	1
chr3	65200001	65560000	A.1.2.2.1.1.2.1.1.2.1	0.739507959479016	.	65200001	65560000	#FF4848	1	0.875
chr3	65560001	65840000	A.1.2.1.2.2.2.2.1	0.751085383502171	.	65560001	65840000	#FF4848	1	0.875
chr3	65840001	66160000	A.1.2.1.1.1.2.2.1.1	0.811866859623734	.	65840001	66160000	#FF4848	1	0.875
chr3	66280001	66440000	A.2.1.2.1.2.1.2.2.2	0.61794500723589	.	66280001	66440000	#FF9191	1	0.75
chr3	66440001	66600000	A.1.2.2.2.1.1.1.1.1	0.712011577424023	.	66440001	66600000	#FF4848	1	0.875
chr3	66600001	66680000	A.2.1.1.2.1.2.1.2.2	0.638205499276411	.	66600001	66680000	#FF9191	1	0.75
chr3	66680001	66880000	B.1.1.1.1.2.1.1.1.2	0.512301013024602	.	66680001	66880000	#DADAFF	1	0.5
chr3	66880001	67160000	B.2.2.1.1.1.1.2.1.2	0.149059334298119	.	66880001	67160000	#0000FF	1	0.125
chr3	67160001	67440000	B.2.2.1.2.2.2.1.2.1.1	0.0738060781476122	.	67160001	67440000	#0000FF	1	0.125
chr3	67440001	67720000	A.2.2.1.2.2.2.1.2	0.555716353111433	.	67440001	67720000	#FFDADA	1	0.625
chr3	67720001	68240000	B.2.2.2.2.1.2.1.1.2	0.0173661360347323	.	67720001	68240000	#0000FF	1	0.125
chr3	68240001	68720000	B.2.2.2.2.2.2.2.2.1	0.00289435600578871	.	68240001	68720000	#0000FF	1	0.125
chr3	68720001	69040000	B.2.2.2.1.1.2.1.2	0.0463096960926194	.	68720001	69040000	#0000FF	1	0.125
chr3	69040001	69160000	A.2.1.1.2.1.2.1.1.2.1	0.642547033285094	.	69040001	69160000	#FF9191	1	0.75
chr3	69160001	69360000	B.1.1.2.2.1.1.2.1	0.444283646888567	.	69160001	69360000	#DADAFF	1	0.5
chr3	69360001	69560000	B.2.1.2.2.2.1.2.1.1	0.172214182344428	.	69360001	69560000	#4848FF	1	0.25
chr3	69560001	69720000	B.2.2.1.1.2.1.1.2.1	0.121562952243126	.	69560001	69720000	#0000FF	1	0.125
chr3	69720001	69920000	B.2.1.1.1.1.1.1.2.1.1	0.322720694645441	.	69720001	69920000	#4848FF	1	0.25
chr3	69920001	70040000	B.2.1.2.1.2.1.2.1.2	0.214182344428365	.	69920001	70040000	#4848FF	1	0.25
[truncated: 7,985 more rows]
