# Supplementary material for: Systematic inference and comparison of multi-scale chromatin sub-compartments connects spatial organization to cell phenotypes
Source: Nat Commun. 2021 May 10;12:2439. doi: 10.1038/s41467-021-22666-3 (PMC8110550; doi:10.1038/s41467-021-22666-3)
Supplement: Supplementary file 5 — Supplementary Dataset 2 [file 41467_2021_22666_MOESM5_ESM.zip › Supplementary_Data_1_domain_hierarchies_127HiCmaps/HTBE_bronchial_epithelium_binsize=40kb.bed]

#fields: chr, pos_start, pos_end, the full compartment label describing the position in the hierachy, normalized compartment domain rank, ., pos_start, pos_end, color based on eight compartment model (A.1.1 - B.2.2), 1, eight compartment score (A.1.1 to B.2.2: 8 to 1 devided by 8)
chr1	520001	600000	B.1.1.1.1.2.2	0.32722143864598	.	520001	600000	#DADAFF	1	0.5
chr1	680001	1080000	A.1.2.2.2.2.2.1.1.1.1	0.568406205923836	.	680001	1080000	#FF4848	1	0.875
chr1	1080001	1280000	A.1.2.2.2.2.2.1.2.1.2	0.558533145275035	.	1080001	1280000	#FF4848	1	0.875
chr1	1280001	1480000	A.1.2.1.2.2.1.2.1.1	0.693935119887165	.	1280001	1480000	#FF4848	1	0.875
chr1	1480001	1840000	A.1.1.2.2.1.1.2.2.1.2	0.834978843441467	.	1480001	1840000	#FF0000	1	1
chr1	1840001	2120000	A.1.2.1.2.2.2.2.2.1	0.679830747531735	.	1840001	2120000	#FF4848	1	0.875
chr1	2120001	2320000	A.1.2.1.1.2.2.1.2.1.1	0.72919605077574	.	2120001	2320000	#FF4848	1	0.875
chr1	2320001	2520000	A.1.2.1.2.2.2.2.2.2	0.678420310296192	.	2320001	2520000	#FF4848	1	0.875
chr1	2520001	2640000	B.1.2.2.2.1.1.1.1	0.228490832157969	.	2520001	2640000	#9191FF	1	0.375
chr1	2680001	2960000	B.1.2.2.2.1.1.1.1	0.228490832157969	.	2680001	2960000	#9191FF	1	0.375
chr1	2960001	3360000	B.1.2.2.1.1.1.2.2	0.248236953455571	.	2960001	3360000	#9191FF	1	0.375
chr1	3360001	3800000	A.1.1.2.1.2.1.2.1.2	0.866008462623413	.	3360001	3800000	#FF0000	1	1
chr1	3800001	3880000	B.2.2.1.2.2.2.1.1	0.0493653032440056	.	3800001	3880000	#0000FF	1	0.125
chr1	3960001	4680000	B.2.2.1.2.2.2.1.1	0.0493653032440056	.	3960001	4680000	#0000FF	1	0.125
chr1	4680001	5240000	B.2.2.1.2.2.2.1.2	0.0479548660084626	.	4680001	5240000	#0000FF	1	0.125
chr1	5240001	5520000	B.2.2.1.1.1.2.1.2.2.1.2	0.0959097320169253	.	5240001	5520000	#0000FF	1	0.125
chr1	5520001	5680000	B.2.1.2.1.1.1.1	0.143864598025388	.	5520001	5680000	#4848FF	1	0.25
chr1	5680001	6040000	B.1.2.1.2.1.1.2.1.1	0.273624823695346	.	5680001	6040000	#9191FF	1	0.375
chr1	6040001	6240000	A.1.2.2.1.1.2.2.2.2	0.648801128349788	.	6040001	6240000	#FF4848	1	0.875
chr1	6240001	6520000	A.1.1.1.2.2.2.2.1.2	0.909732016925247	.	6240001	6520000	#FF0000	1	1
chr1	6520001	6720000	A.1.1.2.2.1.1.2.2.1.1	0.83638928067701	.	6520001	6720000	#FF0000	1	1
chr1	6720001	6960000	A.1.1.2.2.2.1.2.2.2.1	0.80394922425952	.	6720001	6960000	#FF0000	1	1
chr1	6960001	7320000	A.2.1.1.2.1.1.1.2.1.2.2	0.517630465444288	.	6960001	7320000	#FF9191	1	0.75
chr1	7320001	7760000	A.1.2.1.2.2.2.2.1.1.1	0.684062059238364	.	7320001	7760000	#FF4848	1	0.875
chr1	7760001	8040000	A.1.2.1.2.2.2.1.1	0.688293370944993	.	7760001	8040000	#FF4848	1	0.875
chr1	8040001	8440000	A.1.1.1.2.1.1.2.1.1.1.2	0.959097320169252	.	8040001	8440000	#FF0000	1	1
chr1	8440001	8920000	A.1.1.1.2.1.1.2.1.2.2.2	0.950634696755994	.	8440001	8920000	#FF0000	1	1
chr1	8920001	9280000	A.1.1.2.2.1.1.2.1.2.1	0.839210155148096	.	8920001	9280000	#FF0000	1	1
chr1	9280001	9640000	A.1.1.2.2.2.2.1.2.2.2	0.792665726375176	.	9280001	9640000	#FF0000	1	1
chr1	9640001	9960000	A.1.1.2.2.1.1.2.1.1.2	0.840620592383639	.	9640001	9960000	#FF0000	1	1
chr1	9960001	10240000	A.1.1.2.2.2.2.2.2.1.2.2	0.787023977433004	.	9960001	10240000	#FF0000	1	1
chr1	10240001	10520000	A.1.1.2.2.2.2.2.2.1.2.1	0.788434414668547	.	10240001	10520000	#FF0000	1	1
chr1	10520001	10720000	A.1.2.1.2.1.1.1.1.2.1	0.719322990126939	.	10520001	10720000	#FF4848	1	0.875
chr1	10720001	11080000	A.1.1.1.2.1.2.2.1.1.2	0.93935119887165	.	10720001	11080000	#FF0000	1	1
chr1	11080001	11320000	A.1.1.2.2.2.2.2.2.1.1	0.78984485190409	.	11080001	11320000	#FF0000	1	1
chr1	11320001	11800000	A.1.1.1.2.1.2.2.2.1.2	0.932299012693935	.	11320001	11800000	#FF0000	1	1
chr1	11800001	12080000	A.1.1.1.2.1.2.2.2.1.1	0.933709449929478	.	11800001	12080000	#FF0000	1	1
chr1	12080001	12320000	A.1.2.1.1.2.2.1.2.2	0.726375176304654	.	12080001	12320000	#FF4848	1	0.875
chr1	12320001	12720000	A.1.2.2.1.2.2.2.2.1	0.619181946403385	.	12320001	12720000	#FF4848	1	0.875
chr1	12720001	13000000	B.2.2.1.1.1.2.1.2.2.2	0.0944992947813822	.	12720001	13000000	#0000FF	1	0.125
chr1	13120001	13240000	B.2.2.1.1.1.2.1.2.2.2	0.0944992947813822	.	13120001	13240000	#0000FF	1	0.125
chr1	13760001	14160000	B.1.1.1.2.1.2.1.1	0.322990126939351	.	13760001	14160000	#DADAFF	1	0.5
chr1	14160001	14320000	B.2.1.1.2.1.1.2.1.1.2	0.172073342736248	.	14160001	14320000	#4848FF	1	0.25
chr1	14320001	14560000	B.1.2.2.2.1.2.2	0.221438645980254	.	14320001	14560000	#9191FF	1	0.375
chr1	14560001	14840000	B.2.2.1.1.1.2.1.1	0.100141043723554	.	14560001	14840000	#0000FF	1	0.125
chr1	14840001	15040000	B.1.2.2.2.1.1.1.2	0.227080394922426	.	14840001	15040000	#9191FF	1	0.375
chr1	15040001	15200000	B.1.1.1.2.1.2.1.2	0.321579689703808	.	15040001	15200000	#DADAFF	1	0.5
chr1	15200001	15440000	A.2.1.2.1.2.1.2.2	0.454160789844852	.	15200001	15440000	#FF9191	1	0.75
chr1	15440001	15640000	A.1.2.2.1.1.2.1.1	0.665726375176305	.	15440001	15640000	#FF4848	1	0.875
chr1	15640001	15840000	A.1.1.2.1.2.1.2.1.1	0.867418899858956	.	15640001	15840000	#FF0000	1	1
chr1	15840001	16080000	A.1.1.1.2.1.1.1.2.2.2.2	0.961918194640338	.	15840001	16080000	#FF0000	1	1
chr1	16080001	16400000	A.1.1.1.2.1.1.1.2.2.1	0.964739069111425	.	16080001	16400000	#FF0000	1	1
chr1	16400001	16800000	A.1.1.1.2.1.1.2.1.2.2.1.2	0.952045133991537	.	16400001	16800000	#FF0000	1	1
chr1	16800001	17240000	A.1.1.2.2.2.1.2.2.1.1	0.806770098730606	.	16800001	17240000	#FF0000	1	1
chr1	17240001	17360000	A.2.1.1.2.1.1.1.1	0.521861777150917	.	17240001	17360000	#FF9191	1	0.75
chr1	17360001	17760000	A.1.1.2.1.1.1.2.1.1	0.899858956276446	.	17360001	17760000	#FF0000	1	1
chr1	17760001	17960000	A.1.2.2.2.2.1.2.2.2	0.569816643159379	.	17760001	17960000	#FF4848	1	0.875
chr1	17960001	18240000	B.1.2.2.1.1.1.2.1	0.249647390691114	.	17960001	18240000	#9191FF	1	0.375
chr1	18240001	18520000	B.2.1.1.1.1.2.2.1.1	0.203102961918195	.	18240001	18520000	#4848FF	1	0.25
chr1	18520001	18920000	B.2.1.2.1.1.1.2	0.142454160789845	.	18520001	18920000	#4848FF	1	0.25
chr1	18920001	19200000	B.1.1.1.1.2.1	0.328631875881523	.	18920001	19200000	#DADAFF	1	0.5
chr1	19200001	19560000	A.1.1.2.1.1.1.2.2.1	0.89703808180536	.	19200001	19560000	#FF0000	1	1
chr1	19560001	20000000	A.1.2.1.2.1.1.2.2	0.706629055007052	.	19560001	20000000	#FF4848	1	0.875
chr1	20000001	20200000	A.2.1.1.2.2.2.2.2	0.482369534555712	.	20000001	20200000	#FF9191	1	0.75
chr1	20200001	20480000	A.2.2.1.1.1.2.1	0.420310296191819	.	20200001	20480000	#FFDADA	1	0.625
chr1	20480001	20840000	A.2.1.1.2.2.2.2.1.2	0.483779971791255	.	20480001	20840000	#FF9191	1	0.75
chr1	20840001	21000000	A.1.2.2.2.2.2.1.1.1.2.2.2	0.564174894217207	.	20840001	21000000	#FF4848	1	0.875
chr1	21000001	21560000	A.1.1.2.2.2.2.1.1.1.1	0.801128349788434	.	21000001	21560000	#FF0000	1	1
chr1	21560001	21720000	A.2.1.1.2.2.1.1.2.1	0.497884344146685	.	21560001	21720000	#FF9191	1	0.75
chr1	21720001	22000000	A.1.2.2.2.2.2.2.1.2	0.548660084626234	.	21720001	22000000	#FF4848	1	0.875
chr1	22000001	22400000	A.1.2.1.2.2.1.2.1.2.1	0.692524682651622	.	22000001	22400000	#FF4848	1	0.875
chr1	22400001	22760000	A.2.1.1.2.2.1.2.2.2	0.49083215796897	.	22400001	22760000	#FF9191	1	0.75
chr1	22760001	23000000	A.2.2.1.1.1.2.2	0.418899858956276	.	22760001	23000000	#FFDADA	1	0.625
chr1	23000001	23280000	A.2.1.1.2.2.1.1.2.2	0.496473906911142	.	23000001	23280000	#FF9191	1	0.75
chr1	23280001	23640000	A.1.2.1.2.2.1.2.2	0.689703808180536	.	23280001	23640000	#FF4848	1	0.875
chr1	23640001	24040000	A.1.2.1.2.1.1.1.1.1.1.1	0.723554301833568	.	23640001	24040000	#FF4848	1	0.875
chr1	24040001	24320000	A.1.2.2.2.2.2.1.2.1.1	0.559943582510578	.	24040001	24320000	#FF4848	1	0.875
chr1	24320001	24760000	A.1.2.1.2.1.1.1.1.2.2.1	0.717912552891396	.	24320001	24760000	#FF4848	1	0.875
chr1	24760001	25000000	A.1.2.2.2.2.2.2.1.1.1.2	0.554301833568406	.	24760001	25000000	#FF4848	1	0.875
chr1	25000001	25160000	A.1.2.2.2.2.2.1.1.1.2.2.1	0.56558533145275	.	25000001	25160000	#FF4848	1	0.875
chr1	25160001	25560000	A.2.1.1.2.2.1.2.2.1	0.492242595204513	.	25160001	25560000	#FF9191	1	0.75
chr1	25560001	25880000	A.1.2.2.2.2.2.1.1.2.1	0.562764456981664	.	25560001	25880000	#FF4848	1	0.875
chr1	25880001	26160000	A.1.2.2.2.2.2.1.1.2.2	0.561354019746121	.	25880001	26160000	#FF4848	1	0.875
chr1	26160001	26400000	A.1.2.2.2.1.2.1.2.1	0.592383638928068	.	26160001	26400000	#FF4848	1	0.875
chr1	26400001	26800000	A.1.2.1.2.2.1.2.1.2.2	0.691114245416079	.	26400001	26800000	#FF4848	1	0.875
chr1	26800001	27280000	A.1.2.1.2.1.1.1.1.1.2	0.720733427362482	.	26800001	27280000	#FF4848	1	0.875
chr1	27280001	27720000	A.1.2.1.2.1.1.1.1.1.1.2	0.722143864598025	.	27280001	27720000	#FF4848	1	0.875
chr1	27720001	28080000	A.1.2.1.2.1.1.1.2.2.1	0.712270803949224	.	27720001	28080000	#FF4848	1	0.875
chr1	28080001	28360000	A.1.1.2.2.2.2.2.2.2.2	0.782792665726375	.	28080001	28360000	#FF0000	1	1
chr1	28360001	28560000	A.1.2.1.2.1.1.1.2.2.2	0.710860366713681	.	28360001	28560000	#FF4848	1	0.875
chr1	28560001	29080000	A.1.1.2.2.1.1.2.1.1.1	0.842031029619182	.	28560001	29080000	#FF0000	1	1
chr1	29080001	29560000	A.1.2.1.2.2.2.2.1.2	0.681241184767278	.	29080001	29560000	#FF4848	1	0.875
chr1	29560001	29880000	A.2.1.2.2.2.2.1.2	0.433004231311707	.	29560001	29880000	#FF9191	1	0.75
chr1	30000001	30120000	A.2.2.1.1.1.1.1.1.1	0.427362482369535	.	30000001	30120000	#FFDADA	1	0.625
chr1	30120001	30600000	A.2.2.2.1.2.1.2	0.372355430183357	.	30120001	30600000	#FFDADA	1	0.625
chr1	30600001	30880000	B.1.2.1.1.1.1	0.282087447108604	.	30600001	30880000	#9191FF	1	0.375
chr1	30880001	31200000	A.2.2.1.1.1.1.1.1.2	0.425952045133992	.	30880001	31200000	#FFDADA	1	0.625
chr1	31200001	31400000	A.1.2.2.2.2.2.1.1.1.2.1	0.566995768688293	.	31200001	31400000	#FF4848	1	0.875
chr1	31400001	31640000	A.1.2.1.2.1.1.1.1.2.2.2	0.716502115655853	.	31400001	31640000	#FF4848	1	0.875
chr1	31640001	31840000	A.1.2.2.2.1.2.1.1	0.593794076163611	.	31640001	31840000	#FF4848	1	0.875
chr1	31840001	32080000	A.1.2.1.2.2.1.1.1.2	0.698166431593794	.	31840001	32080000	#FF4848	1	0.875
chr1	32080001	32280000	A.1.2.2.2.1.2.1.2.2.2	0.589562764456982	.	32080001	32280000	#FF4848	1	0.875
chr1	32280001	32520000	A.1.1.2.2.2.2.1.2.1.2	0.795486600846262	.	32280001	32520000	#FF0000	1	1
chr1	32520001	32840000	A.1.1.2.2.1.1.1.1.2.2	0.844851904090268	.	32520001	32840000	#FF0000	1	1
chr1	32840001	33160000	A.1.1.1.2.1.2.2.2.2	0.930888575458392	.	32840001	33160000	#FF0000	1	1
chr1	33160001	33320000	A.1.1.2.2.2.1.2.2.1.2	0.805359661495063	.	33160001	33320000	#FF0000	1	1
chr1	33320001	33560000	A.1.1.2.1.1.1.2.1.2	0.898448519040903	.	33320001	33560000	#FF0000	1	1
chr1	33560001	33960000	A.1.2.1.1.1.1.2.2.1	0.768688293370945	.	33560001	33960000	#FF4848	1	0.875
chr1	33960001	34080000	B.1.2.1.2.2.1	0.256699576868829	.	33960001	34080000	#9191FF	1	0.375
chr1	34080001	34560000	B.2.2.2.1.2.2.1.2	0.0197461212976023	.	34080001	34560000	#0000FF	1	0.125
chr1	34560001	35200000	B.2.2.2.1.2.2.1.1	0.0211565585331453	.	34560001	35200000	#0000FF	1	0.125
chr1	35200001	35440000	A.2.1.2.1.1.1.1.2.2	0.478138222849083	.	35200001	35440000	#FF9191	1	0.75
chr1	35440001	35640000	A.1.2.1.1.2.2.1.2.1.2	0.727785613540197	.	35440001	35640000	#FF4848	1	0.875
chr1	35640001	35840000	A.1.1.2.1.1.1.2.2.2	0.895627644569817	.	35640001	35840000	#FF0000	1	1
chr1	35840001	36280000	A.1.1.1.2.2.2.2.1.1.1.1	0.916784203102962	.	35840001	36280000	#FF0000	1	1
chr1	36280001	36520000	A.1.1.2.2.1.1.1.2	0.843441466854725	.	36280001	36520000	#FF0000	1	1
chr1	36520001	36960000	A.1.1.1.2.1.1.1.2.2.2.1	0.963328631875881	.	36520001	36960000	#FF0000	1	1
chr1	36960001	37480000	B.2.1.1.1.1.2.2.1.2	0.201692524682652	.	36960001	37480000	#4848FF	1	0.25
chr1	37480001	37920000	B.2.1.1.1.1.2.2.2	0.200282087447109	.	37480001	37920000	#4848FF	1	0.25
chr1	37920001	38200000	A.1.2.2.2.1.1.2.1.2	0.596614950634697	.	37920001	38200000	#FF4848	1	0.875
chr1	38200001	38280000	A.2.1.2.2.1.1	0.445698166431594	.	38200001	38280000	#FF9191	1	0.75
chr1	38280001	38480000	A.1.2.2.2.1.1.2.1.1.1	0.599435825105783	.	38280001	38480000	#FF4848	1	0.875
chr1	38480001	38960000	A.2.2.2.1.1.1.1	0.379407616361072	.	38480001	38960000	#FFDADA	1	0.625
chr1	38960001	39080000	A.2.2.2.1.2.1.1	0.3737658674189	.	38960001	39080000	#FFDADA	1	0.625
chr1	39080001	39320000	A.2.1.2.2.2.2.2.1	0.431593794076164	.	39080001	39320000	#FF9191	1	0.75
chr1	39320001	39560000	A.1.1.2.2.1.1.2.2.2	0.833568406205924	.	39320001	39560000	#FF0000	1	1
chr1	39560001	40040000	A.1.1.1.2.1.2.2.1.1.1	0.940761636107193	.	39560001	40040000	#FF0000	1	1
chr1	40040001	40240000	A.1.2.1.2.1.1.2.1.2	0.708039492242595	.	40040001	40240000	#FF4848	1	0.875
chr1	40240001	40520000	A.1.1.2.2.2.2.1.2.1.1	0.796897038081805	.	40240001	40520000	#FF0000	1	1
chr1	40520001	40960000	A.1.1.2.2.2.2.1.1.2	0.798307475317348	.	40520001	40960000	#FF0000	1	1
chr1	40960001	41480000	A.1.1.2.2.1.1.2.1.2.2	0.837799717912553	.	40960001	41480000	#FF0000	1	1
chr1	41480001	41680000	A.1.2.2.2.1.1.2.2	0.595204513399154	.	41480001	41680000	#FF4848	1	0.875
chr1	41680001	41960000	A.1.2.2.2.2.2.2.2.1	0.547249647390691	.	41680001	41960000	#FF4848	1	0.875
chr1	41960001	42280000	A.1.2.2.2.2.2.2.2.2	0.545839210155148	.	41960001	42280000	#FF4848	1	0.875
chr1	42280001	42640000	A.2.1.1.2.1.1.1.2.1.1	0.520451339915374	.	42280001	42640000	#FF9191	1	0.75
chr1	42640001	42760000	A.2.1.1.2.2.1.1.1.2	0.499294781382228	.	42640001	42760000	#FF9191	1	0.75
chr1	42760001	43040000	A.2.1.1.2.2.1.2.1.2	0.493653032440056	.	42760001	43040000	#FF9191	1	0.75
chr1	43040001	43240000	A.2.1.1.2.2.1.1.1.1	0.500705218617772	.	43040001	43240000	#FF9191	1	0.75
chr1	43240001	43640000	A.1.2.1.2.1.1.1.2.1.2	0.713681241184767	.	43240001	43640000	#FF4848	1	0.875
chr1	43640001	43920000	A.1.2.2.2.2.2.1.2.2	0.557122708039492	.	43640001	43920000	#FF4848	1	0.875
chr1	43920001	44160000	A.1.2.2.2.1.2.1.2.2.1	0.590973201692525	.	43920001	44160000	#FF4848	1	0.875
chr1	44160001	44520000	A.1.2.1.2.1.1.1.2.1.1	0.71509167842031	.	44160001	44520000	#FF4848	1	0.875
chr1	44520001	45200000	A.1.1.2.2.2.2.1.1.1.2	0.799717912552891	.	44520001	45200000	#FF0000	1	1
chr1	45200001	45480000	A.1.2.1.2.2.1.1.1.1	0.699576868829337	.	45200001	45480000	#FF4848	1	0.875
chr1	45480001	45800000	A.2.1.1.2.2.1.2.1.1	0.495063469675599	.	45480001	45800000	#FF9191	1	0.75
chr1	45800001	46080000	A.1.1.2.2.2.2.1.2.2.1	0.794076163610719	.	45800001	46080000	#FF0000	1	1
chr1	46080001	46480000	A.1.1.1.2.1.1.2.1.2.2.1.1.2	0.95345557122708	.	46080001	46480000	#FF0000	1	1
chr1	46480001	46840000	A.1.1.1.2.1.1.2.1.2.2.1.1.1	0.954866008462623	.	46480001	46840000	#FF0000	1	1
chr1	46840001	47200000	A.1.1.1.2.1.1.1.1.1.1	0.970380818053597	.	46840001	47200000	#FF0000	1	1
chr1	47200001	47640000	A.2.1.1.2.1.2.1.2.1	0.504936530324401	.	47200001	47640000	#FF9191	1	0.75
chr1	47640001	47840000	A.1.1.2.1.2.1.2.2.2.2.1	0.857545839210155	.	47640001	47840000	#FF0000	1	1
chr1	47840001	48200000	A.2.1.2.1.1.1.1.2.1	0.479548660084626	.	47840001	48200000	#FF9191	1	0.75
chr1	48200001	48560000	B.1.1.1.2.1.2.2.2	0.317348377997179	.	48200001	48560000	#DADAFF	1	0.5
chr1	48560001	48720000	B.2.1.1.2.1.1.2.1.1.1	0.173483779971791	.	48560001	48720000	#4848FF	1	0.25
chr1	48720001	48960000	B.2.1.2.2.2.1.2.2	0.117066290550071	.	48720001	48960000	#4848FF	1	0.25
chr1	48960001	49400000	B.2.1.1.1.1.1.2.1	0.208744710860367	.	48960001	49400000	#4848FF	1	0.25
chr1	49400001	49760000	B.2.2.2.1.2.2.2.2.2.1	0.0155148095909732	.	49400001	49760000	#0000FF	1	0.125
chr1	49760001	50040000	B.2.2.2.2.1.2.1	0.00705218617771509	.	49760001	50040000	#0000FF	1	0.125
chr1	50040001	50440000	B.2.2.2.2.2.2	0.00141043723554302	.	50040001	50440000	#0000FF	1	0.125
chr1	50440001	50800000	B.2.2.2.1.2.1.2.2.1	0.0239774330042313	.	50440001	50800000	#0000FF	1	0.125
chr1	50800001	51080000	A.2.2.1.2.2.2.1.1	0.38787023977433	.	50800001	51080000	#FFDADA	1	0.625
chr1	51080001	51200000	A.2.1.2.1.1.1.1.1	0.480959097320169	.	51080001	51200000	#FF9191	1	0.75
chr1	51200001	51760000	A.1.1.2.1.2.1.2.2.2.1.2	0.858956276445698	.	51200001	51760000	#FF0000	1	1
chr1	51760001	52280000	A.1.1.1.1.1.1.1.1	1	.	51760001	52280000	#FF0000	1	1
chr1	52280001	52520000	A.1.1.1.2.1.1.1.1.2	0.967559943582511	.	52280001	52520000	#FF0000	1	1
chr1	52520001	52840000	A.1.1.1.1.2.2.1.2	0.983074753173484	.	52520001	52840000	#FF0000	1	1
chr1	52840001	53160000	A.1.1.1.2.1.1.2.1.1.1.1	0.960507757404795	.	52840001	53160000	#FF0000	1	1
chr1	53160001	53480000	A.1.1.2.2.1.1.1.1.1	0.847672778561354	.	53160001	53480000	#FF0000	1	1
chr1	53480001	53720000	A.1.2.1.2.2.2.2.1.1.2	0.682651622002821	.	53480001	53720000	#FF4848	1	0.875
chr1	53720001	53880000	A.2.1.1.2.1.1.1.2.1.2.1	0.519040902679831	.	53720001	53880000	#FF9191	1	0.75
chr1	53880001	54280000	A.2.1.1.2.2.2.2.1.1	0.485190409026798	.	53880001	54280000	#FF9191	1	0.75
chr1	54280001	54520000	A.1.1.2.1.1.1.1.2.2.1	0.902679830747532	.	54280001	54520000	#FF0000	1	1
chr1	54520001	55000000	A.1.1.1.2.2.2.2.1.1.2.1.2	0.912552891396333	.	54520001	55000000	#FF0000	1	1
chr1	55000001	55320000	A.1.1.2.1.1.1.1.2.1.1	0.905500705218618	.	55000001	55320000	#FF0000	1	1
chr1	55320001	55520000	A.1.1.1.2.2.2.2.1.1.1.2	0.915373765867419	.	55320001	55520000	#FF0000	1	1
chr1	55520001	55720000	A.1.2.1.1.1.1.2.1.1.1	0.77574047954866	.	55520001	55720000	#FF4848	1	0.875
chr1	55720001	55920000	A.2.2.1.2.2.2.1.2	0.386459802538787	.	55720001	55920000	#FFDADA	1	0.625
chr1	55920001	56200000	B.1.2.2.1.2.1.1.1	0.239774330042313	.	55920001	56200000	#9191FF	1	0.375
chr1	56200001	56880000	B.2.2.2.1.2.1.2.1	0.0253878702397743	.	56200001	56880000	#0000FF	1	0.125
chr1	56880001	57080000	A.2.2.2.2.1.1.2.2.2.1	0.355430183356841	.	56880001	57080000	#FFDADA	1	0.625
chr1	57080001	57280000	B.1.2.2.1.2.1.2.1	0.236953455571227	.	57080001	57280000	#9191FF	1	0.375
chr1	57280001	57520000	B.1.2.2.1.2.1.1.2	0.23836389280677	.	57280001	57520000	#9191FF	1	0.375
chr1	57520001	57800000	B.1.1.2.2.1.2.1.1	0.296191819464034	.	57520001	57800000	#DADAFF	1	0.5
chr1	57800001	58040000	B.2.1.1.2.1.1.2.1.2.1	0.170662905500705	.	57800001	58040000	#4848FF	1	0.25
chr1	58040001	58240000	B.1.2.2.1.2.1.2.2	0.235543018335684	.	58040001	58240000	#9191FF	1	0.375
chr1	58240001	58400000	A.2.2.2.2.1.1.2.1.1.2	0.361071932299013	.	58240001	58400000	#FFDADA	1	0.625
chr1	58400001	58680000	B.2.1.1.2.1.1.2.1.2.2	0.169252468265162	.	58400001	58680000	#4848FF	1	0.25
chr1	58680001	58960000	B.2.1.1.2.1.2.1.2.2	0.159379407616361	.	58680001	58960000	#4848FF	1	0.25
chr1	58960001	59200000	A.1.2.2.1.2.2.1.2.2	0.624823695345557	.	58960001	59200000	#FF4848	1	0.875
chr1	59200001	59640000	A.1.1.1.1.1.1.2	0.997179125528914	.	59200001	59640000	#FF0000	1	1
chr1	59640001	59760000	A.1.2.2.1.1.2.2.1.1	0.65444287729196	.	59640001	59760000	#FF4848	1	0.875
chr1	59760001	60240000	A.1.1.2.1.2.1.1.2.1.1	0.871650211565585	.	59760001	60240000	#FF0000	1	1
chr1	60240001	60440000	A.2.2.2.2.1.1.1.2	0.365303244005642	.	60240001	60440000	#FFDADA	1	0.625
chr1	60440001	60960000	B.2.2.2.1.2.1.2.2.2	0.0225669957686883	.	60440001	60960000	#0000FF	1	0.125
chr1	60960001	61120000	B.2.1.1.2.1.2.1.1.2.1	0.165021156558533	.	60960001	61120000	#4848FF	1	0.25
chr1	61120001	61280000	B.2.1.2.1.2.1.2.2	0.133991537376587	.	61120001	61280000	#4848FF	1	0.25
chr1	61280001	61520000	B.1.1.2.2.1.2.2.2.2.2	0.289139633286319	.	61280001	61520000	#DADAFF	1	0.5
chr1	61520001	61840000	A.1.2.2.1.2.2.2.2.2.1.1.1	0.617771509167842	.	61520001	61840000	#FF4848	1	0.875
chr1	61840001	62160000	A.1.2.2.1.2.2.1.1.1.2	0.629055007052186	.	61840001	62160000	#FF4848	1	0.875
chr1	62160001	62360000	A.1.2.1.1.1.1.2.2.2.1	0.767277856135402	.	62160001	62360000	#FF4848	1	0.875
chr1	62360001	62600000	A.2.1.1.1.2.1.2.2	0.526093088857546	.	62360001	62600000	#FF9191	1	0.75
chr1	62600001	62920000	A.1.2.1.1.1.1.2.1.2.1	0.772919605077574	.	62600001	62920000	#FF4848	1	0.875
chr1	62920001	63280000	A.1.1.2.1.2.1.1.2.2	0.868829337094499	.	62920001	63280000	#FF0000	1	1
chr1	63280001	63760000	B.2.2.1.1.1.2.1.2.2.1.1	0.0973201692524683	.	63280001	63760000	#0000FF	1	0.125
chr1	63760001	64040000	A.2.1.2.1.2.2.1.2.2	0.449929478138223	.	63760001	64040000	#FF9191	1	0.75
chr1	64040001	64440000	A.1.2.1.1.1.1.2.1.2.2.2	0.770098730606488	.	64040001	64440000	#FF4848	1	0.875
chr1	64440001	64720000	A.1.2.2.1.2.2.2.1.2.2	0.620592383638928	.	64440001	64720000	#FF4848	1	0.875
chr1	64720001	65160000	A.1.2.2.1.1.2.1.2.1.1.2.1	0.661495063469676	.	64720001	65160000	#FF4848	1	0.875
chr1	65160001	65320000	A.2.1.1.1.2.2.1	0.524682651622003	.	65160001	65320000	#FF9191	1	0.75
chr1	65320001	65480000	A.1.2.2.1.2.2.2.1.1	0.623413258110014	.	65320001	65480000	#FF4848	1	0.875
chr1	65480001	65680000	A.2.1.2.1.2.1.2.1.2.1	0.456981664315938	.	65480001	65680000	#FF9191	1	0.75
chr1	65680001	65960000	B.1.1.2.2.1.2.2.1	0.293370944992948	.	65680001	65960000	#DADAFF	1	0.5
chr1	65960001	66200000	B.2.1.2.1.2.1.1	0.136812411847673	.	65960001	66200000	#4848FF	1	0.25
chr1	66200001	66720000	B.2.2.2.1.2.2.2.2.2.2	0.0141043723554302	.	66200001	66720000	#0000FF	1	0.125
chr1	66720001	66960000	A.2.1.2.1.2.1.2.1.2.2	0.455571227080395	.	66720001	66960000	#FF9191	1	0.75
chr1	66960001	67200000	A.2.1.1.1.2.1.2.1	0.527503526093089	.	66960001	67200000	#FF9191	1	0.75
chr1	67200001	67400000	A.2.2.1.2.2.1.1.2	0.390691114245416	.	67200001	67400000	#FFDADA	1	0.625
chr1	67400001	67680000	A.1.1.2.1.2.1.2.2.2.2.2	0.856135401974612	.	67400001	67680000	#FF0000	1	1
chr1	67680001	68000000	A.1.1.1.2.2.1.1.1.2.1	0.928067700987306	.	67680001	68000000	#FF0000	1	1
chr1	68000001	68240000	A.1.1.1.2.2.1.1.1.2.2	0.926657263751763	.	68000001	68240000	#FF0000	1	1
chr1	68240001	68480000	A.1.2.1.1.1.1.2.1.1.2	0.774330042313117	.	68240001	68480000	#FF4848	1	0.875
chr1	68480001	68920000	A.1.2.2.1.2.2.1.1.2	0.627644569816643	.	68480001	68920000	#FF4848	1	0.875
chr1	68920001	69480000	B.2.1.2.2.2.1.1	0.119887165021157	.	68920001	69480000	#4848FF	1	0.25
chr1	69480001	69640000	B.1.2.2.2.1.2.1.2	0.222849083215797	.	69480001	69640000	#9191FF	1	0.375
chr1	69640001	69880000	B.2.1.2.2.2.2.2.2.2	0.108603667136812	.	69640001	69880000	#4848FF	1	0.25
chr1	69880001	70240000	B.1.1.1.2.1.2.2.1.2	0.318758815232722	.	69880001	70240000	#DADAFF	1	0.5
chr1	70240001	70640000	B.2.1.1.2.1.2.1.2.1.2	0.160789844851904	.	70240001	70640000	#4848FF	1	0.25
chr1	70640001	70840000	A.1.2.2.1.2.2.2.2.2.2	0.613540197461213	.	70640001	70840000	#FF4848	1	0.875
chr1	70840001	71000000	A.2.2.2.2.1.1.2.2.1.1	0.358251057827927	.	70840001	71000000	#FFDADA	1	0.625
chr1	71000001	71560000	B.2.2.2.1.2.1.1.1.1	0.0296191819464034	.	71000001	71560000	#0000FF	1	0.125
chr1	71560001	71680000	B.2.1.1.2.1.1.2.2	0.167842031029619	.	71560001	71680000	#4848FF	1	0.25
chr1	71680001	71840000	B.1.2.1.2.2.2.2.1	0.253878702397743	.	71680001	71840000	#9191FF	1	0.375
chr1	71840001	72000000	B.2.1.2.1.2.2.2	0.129760225669958	.	71840001	72000000	#4848FF	1	0.25
chr1	72000001	72560000	B.2.2.1.1.1.2.2.2.1	0.0916784203102962	.	72000001	72560000	#0000FF	1	0.125
chr1	72560001	72720000	B.2.1.1.2.1.1.1.1.1	0.179125528913963	.	72560001	72720000	#4848FF	1	0.25
chr1	72720001	72880000	B.1.1.2.2.2.2.2	0.283497884344147	.	72720001	72880000	#DADAFF	1	0.5
chr1	72880001	73000000	B.2.1.1.1.1.1.1.2	0.21015514809591	.	72880001	73000000	#4848FF	1	0.25
chr1	73000001	73600000	B.2.2.1.2.2.1.2.2.2	0.0507757404795487	.	73000001	73600000	#0000FF	1	0.125
chr1	73600001	73960000	B.2.2.1.1.1.2.1.2.1	0.0987306064880113	.	73600001	73960000	#0000FF	1	0.125
chr1	73960001	74200000	B.2.1.1.2.1.2.1.2.1.1	0.162200282087447	.	73960001	74200000	#4848FF	1	0.25
chr1	74200001	74560000	B.2.2.1.1.1.2.2.2.2	0.0902679830747532	.	74200001	74560000	#0000FF	1	0.125
chr1	74560001	75200000	B.2.2.1.1.1.2.2.1	0.0930888575458392	.	74560001	75200000	#0000FF	1	0.125
chr1	75200001	75680000	B.2.2.2.1.2.1.1.2	0.0267983074753173	.	75200001	75680000	#0000FF	1	0.125
chr1	75680001	76160000	B.2.2.1.2.2.1.2.1	0.0535966149506347	.	75680001	76160000	#0000FF	1	0.125
chr1	76160001	76280000	A.2.2.2.2.1.1.1.1	0.366713681241185	.	76160001	76280000	#FFDADA	1	0.625
chr1	76280001	76600000	B.2.1.1.1.1.1.2.2	0.207334273624824	.	76280001	76600000	#4848FF	1	0.25
chr1	76600001	77360000	B.2.2.2.2.1.2.2	0.00564174894217207	.	76600001	77360000	#0000FF	1	0.125
chr1	77360001	77640000	B.1.1.1.2.2.2.2	0.308885754583921	.	77360001	77640000	#DADAFF	1	0.5
chr1	77640001	78040000	A.2.2.2.2.1.1.2.2.2.2	0.354019746121298	.	77640001	78040000	#FFDADA	1	0.625
chr1	78040001	78600000	A.1.1.1.1.2.1.2.2	0.98589562764457	.	78040001	78600000	#FF0000	1	1
chr1	78600001	79160000	A.1.1.2.1.2.1.2.2.2.1.1.1	0.861777150916784	.	78600001	79160000	#FF0000	1	1
chr1	79160001	79680000	A.1.2.2.1.1.2.1.2.1.2.1	0.65867418899859	.	79160001	79680000	#FF4848	1	0.875
chr1	79680001	79880000	A.2.2.1.2.2.2.2.1.1	0.385049365303244	.	79680001	79880000	#FFDADA	1	0.625
chr1	79880001	80480000	B.2.1.1.2.1.2.2.1.1	0.157968970380818	.	79880001	80480000	#4848FF	1	0.25
chr1	80480001	80640000	B.1.2.1.2.1.1.2.1.2.2.1	0.269393511988717	.	80480001	80640000	#9191FF	1	0.375
chr1	80640001	80920000	B.1.2.2.1.2.2.2	0.229901269393512	.	80640001	80920000	#9191FF	1	0.375
chr1	80920001	81520000	B.2.1.2.2.2.2.2.1.1.1	0.114245416078984	.	80920001	81520000	#4848FF	1	0.25
chr1	81520001	81720000	A.2.2.2.2.1.1.2.1.2	0.35966149506347	.	81520001	81720000	#FFDADA	1	0.625
chr1	81720001	81920000	B.1.1.2.2.2.1.2	0.286318758815233	.	81720001	81920000	#DADAFF	1	0.5
chr1	81920001	82280000	A.2.1.2.1.2.2.1.2.1	0.451339915373766	.	81920001	82280000	#FF9191	1	0.75
chr1	82280001	82440000	A.2.1.1.1.2.1.1.1	0.530324400564175	.	82280001	82440000	#FF9191	1	0.75
chr1	82440001	83040000	A.2.1.1.1.2.1.1.2	0.528913963328632	.	82440001	83040000	#FF9191	1	0.75
chr1	83040001	83200000	B.1.1.1.2.1.1.2	0.324400564174894	.	83040001	83200000	#DADAFF	1	0.5
chr1	83200001	83480000	B.2.1.1.2.1.1.1.1.2.2	0.176304654442877	.	83200001	83480000	#4848FF	1	0.25
chr1	83480001	83640000	B.1.2.1.2.1.1.1.1	0.276445698166432	.	83480001	83640000	#9191FF	1	0.375
chr1	83640001	83840000	B.2.1.1.1.1.1.1.1.2	0.211565585331453	.	83640001	83840000	#4848FF	1	0.25
chr1	83840001	84360000	B.2.1.2.2.2.2.1	0.115655853314528	.	83840001	84360000	#4848FF	1	0.25
chr1	84360001	84600000	A.1.2.2.1.2.2.2.1.2.1	0.622002820874471	.	84360001	84600000	#FF4848	1	0.875
chr1	84600001	84880000	A.1.1.2.1.2.1.2.2.2.1.1.2	0.860366713681241	.	84600001	84880000	#FF0000	1	1
chr1	84880001	85400000	A.1.1.1.2.2.1.1.1.1	0.929478138222849	.	84880001	85400000	#FF0000	1	1
chr1	85400001	85760000	A.1.2.1.1.1.1.1.2.1	0.779971791255289	.	85400001	85760000	#FF4848	1	0.875
chr1	85760001	85960000	A.1.2.2.1.1.2.1.2.2	0.655853314527504	.	85760001	85960000	#FF4848	1	0.875
chr1	85960001	86160000	A.1.2.1.1.1.1.2.2.2.2	0.765867418899859	.	85960001	86160000	#FF4848	1	0.875
chr1	86160001	86520000	B.2.1.1.2.1.1.1.1.2.1	0.17771509167842	.	86160001	86520000	#4848FF	1	0.25
chr1	86520001	86800000	B.2.1.1.2.1.2.2.1.2	0.156558533145275	.	86520001	86800000	#4848FF	1	0.25
chr1	86800001	87200000	A.1.2.1.1.1.1.2.1.2.2.1	0.771509167842031	.	86800001	87200000	#FF4848	1	0.875
chr1	87200001	87560000	A.1.2.2.1.1.2.1.2.1.2.2	0.657263751763047	.	87200001	87560000	#FF4848	1	0.875
chr1	87560001	87760000	A.2.2.1.2.2.2.2.2.2	0.380818053596615	.	87560001	87760000	#FFDADA	1	0.625
chr1	87760001	87920000	A.2.2.2.2.1.1.2.1.1.1.1	0.363892806770099	.	87760001	87920000	#FFDADA	1	0.625
chr1	87920001	88160000	B.1.2.1.2.1.1.2.1.2.1.1	0.272214386459803	.	87920001	88160000	#9191FF	1	0.375
chr1	88160001	88560000	A.2.2.1.2.2.1.2	0.389280677009873	.	88160001	88560000	#FFDADA	1	0.625
chr1	88560001	88800000	B.2.1.2.2.2.1.2.1	0.118476727785614	.	88560001	88800000	#4848FF	1	0.25
chr1	88800001	89120000	B.2.2.1.2.2.1.1.1	0.0578279266572638	.	88800001	89120000	#0000FF	1	0.125
chr1	89120001	89400000	A.1.2.2.1.1.2.2.2.1	0.650211565585331	.	89120001	89400000	#FF4848	1	0.875
chr1	89400001	89920000	A.1.2.2.1.1.2.1.2.1.1.2.2	0.660084626234133	.	89400001	89920000	#FF4848	1	0.875
chr1	89920001	90240000	A.1.2.2.1.1.2.1.2.1.1.1.1	0.664315937940762	.	89920001	90240000	#FF4848	1	0.875
chr1	90240001	90480000	A.1.2.2.1.2.2.1.1.1.1	0.630465444287729	.	90240001	90480000	#FF4848	1	0.875
chr1	90480001	90960000	B.2.1.2.1.2.1.2.1	0.13540197461213	.	90480001	90960000	#4848FF	1	0.25
chr1	90960001	91360000	B.2.2.1.2.2.1.2.2.1	0.0521861777150917	.	90960001	91360000	#0000FF	1	0.125
chr1	91360001	91520000	B.1.1.1.2.1.2.2.1.1	0.320169252468265	.	91360001	91520000	#DADAFF	1	0.5
chr1	91520001	91680000	B.2.1.1.1.1.1.1.1.1	0.212976022566996	.	91520001	91680000	#4848FF	1	0.25
chr1	91680001	91960000	B.2.1.2.2.2.2.2.1.2	0.111424541607898	.	91680001	91960000	#4848FF	1	0.25
chr1	91960001	92440000	A.2.1.2.1.1.1.2.1	0.47672778561354	.	91960001	92440000	#FF9191	1	0.75
chr1	92440001	92760000	A.2.1.2.1.2.2.1.1	0.452750352609309	.	92440001	92760000	#FF9191	1	0.75
chr1	92760001	93160000	A.1.2.2.1.1.2.2.1.2.2	0.651622002820874	.	92760001	93160000	#FF4848	1	0.875
chr1	93160001	93280000	A.1.1.2.1.2.1.2.2.1.1	0.86459802538787	.	93160001	93280000	#FF0000	1	1
chr1	93280001	93640000	A.1.1.1.2.2.1.1.2	0.92524682651622	.	93280001	93640000	#FF0000	1	1
chr1	93640001	94000000	A.1.1.2.1.2.1.2.2.1.2	0.863187588152327	.	93640001	94000000	#FF0000	1	1
chr1	94000001	94320000	A.1.2.1.1.2.2.1.1.2	0.730606488011283	.	94000001	94320000	#FF4848	1	0.875
chr1	94320001	94920000	A.1.1.1.1.2.1.1.1.2	0.990126939351199	.	94320001	94920000	#FF0000	1	1
chr1	94920001	95280000	A.1.1.1.2.1.1.1.1.1.2	0.968970380818054	.	94920001	95280000	#FF0000	1	1
chr1	95280001	95520000	A.1.1.2.1.1.1.1.2.1.2	0.904090267983075	.	95280001	95520000	#FF0000	1	1
chr1	95520001	95720000	A.2.2.1.2.2.1.1.1.2	0.392101551480959	.	95520001	95720000	#FFDADA	1	0.625
chr1	95720001	95960000	B.1.2.2.2.1.2.1.1	0.22425952045134	.	95720001	95960000	#9191FF	1	0.375
chr1	95960001	96240000	B.1.1.2.2.1.2.2.2.1	0.291960507757405	.	95960001	96240000	#DADAFF	1	0.5
chr1	96240001	96720000	B.2.1.2.1.2.2.1.2	0.131170662905501	.	96240001	96720000	#4848FF	1	0.25
chr1	96720001	97160000	B.1.1.2.2.1.1.1	0.29901269393512	.	96720001	97160000	#DADAFF	1	0.5
chr1	97160001	97400000	A.2.2.2.2.1.2.1	0.352609308885755	.	97160001	97400000	#FFDADA	1	0.625
chr1	97400001	97560000	B.1.2.1.2.1.1.2.1.2.1.2	0.27080394922426	.	97400001	97560000	#9191FF	1	0.375
chr1	97560001	97960000	A.2.2.1.2.2.2.2.1.2	0.383638928067701	.	97560001	97960000	#FFDADA	1	0.625
chr1	97960001	98320000	A.2.2.1.2.2.2.2.2.1	0.382228490832158	.	97960001	98320000	#FFDADA	1	0.625
chr1	98320001	98560000	A.2.1.1.1.2.2.2	0.52327221438646	.	98320001	98560000	#FF9191	1	0.75
chr1	98560001	98960000	A.1.2.2.1.1.2.1.2.1.1.1.2	0.662905500705219	.	98560001	98960000	#FF4848	1	0.875
chr1	98960001	99200000	B.1.1.2.2.1.1.2	0.297602256699577	.	98960001	99200000	#DADAFF	1	0.5
chr1	99200001	99600000	B.1.2.1.2.2.2.2.2	0.2524682651622	.	99200001	99600000	#9191FF	1	0.375
chr1	99600001	99960000	B.2.1.2.1.2.2.1.1	0.132581100141044	.	99600001	99960000	#4848FF	1	0.25
chr1	99960001	100240000	A.1.2.2.1.2.2.2.2.2.1.2	0.614950634696756	.	99960001	100240000	#FF4848	1	0.875
chr1	100240001	100560000	A.1.1.2.1.2.1.1.2.1.2	0.870239774330042	.	100240001	100560000	#FF0000	1	1
chr1	100560001	100920000	A.1.2.2.1.2.2.1.2.1	0.6262341325811	.	100560001	100920000	#FF4848	1	0.875
chr1	100920001	101360000	B.2.1.1.2.1.2.1.1.1	0.166431593794076	.	100920001	101360000	#4848FF	1	0.25
chr1	101360001	101760000	A.1.2.2.1.2.2.2.2.2.1.1.2	0.616361071932299	.	101360001	101760000	#FF4848	1	0.875
chr1	101760001	102280000	B.2.2.1.1.1.1.2.1	0.104372355430183	.	101760001	102280000	#0000FF	1	0.125
chr1	102280001	102640000	B.2.2.2.1.2.1.1.1.2	0.0282087447108604	.	102280001	102640000	#0000FF	1	0.125
chr1	102640001	102720000	B.2.1.1.2.1.2.2.2	0.155148095909732	.	102640001	102720000	#4848FF	1	0.25
chr1	102720001	102960000	B.2.2.1.2.2.1.1.2.2	0.0550070521861777	.	102720001	102960000	#0000FF	1	0.125
chr1	102960001	103280000	B.2.2.1.1.1.1.2.2.2	0.101551480959097	.	102960001	103280000	#0000FF	1	0.125
chr1	103280001	103440000	B.1.1.2.2.2.2.1	0.28490832157969	.	103280001	103440000	#DADAFF	1	0.5
chr1	103440001	103800000	B.2.1.2.2.2.2.2.2.1	0.110014104372355	.	103440001	103800000	#4848FF	1	0.25
chr1	103880001	103960000	B.2.1.2.2.2.2.2.2.1	0.110014104372355	.	103880001	103960000	#4848FF	1	0.25
chr1	104000001	104160000	B.2.1.2.2.2.2.2.2.1	0.110014104372355	.	104000001	104160000	#4848FF	1	0.25
chr1	104160001	104840000	B.2.2.2.1.2.2.2.1	0.0183356840620592	.	104160001	104840000	#0000FF	1	0.125
chr1	104840001	105160000	B.2.2.1.2.2.1.1.2.1	0.0564174894217207	.	104840001	105160000	#0000FF	1	0.125
chr1	105160001	105240000	B.2.1.1.2.1.1.1.2	0.174894217207334	.	105160001	105240000	#4848FF	1	0.25
chr1	105240001	105520000	B.2.2.1.1.1.1.2.2.1	0.10296191819464	.	105240001	105520000	#0000FF	1	0.125
chr1	105520001	105680000	B.1.2.2.1.2.2.1.2.2	0.231311706629055	.	105520001	105680000	#9191FF	1	0.375
chr1	105680001	106400000	B.2.2.2.1.2.2.2.2.1	0.0169252468265162	.	105680001	106400000	#0000FF	1	0.125
chr1	106400001	106520000	B.2.2.1.1.1.1.1.1	0.107193229901269	.	106400001	106520000	#0000FF	1	0.125
chr1	106520001	106720000	B.2.2.1.1.1.1.1.2	0.105782792665726	.	106520001	106720000	#0000FF	1	0.125
chr1	106720001	106960000	B.2.1.2.2.2.2.2.1.1.2	0.112834978843441	.	106720001	106960000	#4848FF	1	0.25
chr1	106960001	107120000	B.1.2.2.1.2.2.1.2.1	0.232722143864598	.	106960001	107120000	#9191FF	1	0.375
chr1	107120001	107200000	B.1.1.2.2.2.1.1	0.287729196050776	.	107120001	107200000	#DADAFF	1	0.5
chr1	107200001	107440000	B.1.2.1.2.1.1.1.2	0.275035260930889	.	107200001	107440000	#9191FF	1	0.375
chr1	107440001	107720000	B.1.1.1.2.1.1.1	0.325811001410437	.	107440001	107720000	#DADAFF	1	0.5
chr1	107720001	108080000	B.1.2.1.2.2.2.1	0.255289139633286	.	107720001	108080000	#9191FF	1	0.375
chr1	108080001	108320000	A.2.1.2.1.2.1.2.1.1	0.458392101551481	.	108080001	108320000	#FF9191	1	0.75
chr1	108320001	108480000	B.1.2.2.1.2.2.1.1	0.234132581100141	.	108320001	108480000	#9191FF	1	0.375
chr1	108480001	108760000	A.2.2.2.2.1.1.2.2.1.2	0.356840620592384	.	108480001	108760000	#FFDADA	1	0.625
chr1	108760001	108920000	B.1.2.1.2.1.1.2.1.2.2.2	0.267983074753174	.	108760001	108920000	#9191FF	1	0.375
chr1	109000001	109240000	B.1.2.1.2.1.1.2.1.2.2.2	0.267983074753174	.	109000001	109240000	#9191FF	1	0.375
chr1	109240001	109440000	A.1.1.2.1.2.1.1.1	0.873060648801128	.	109240001	109440000	#FF0000	1	1
chr1	109440001	110080000	A.1.1.1.1.1.1.1.2	0.998589562764457	.	109440001	110080000	#FF0000	1	1
chr1	110080001	110320000	A.1.1.1.2.1.2.2.1.2.1.1	0.937940761636107	.	110080001	110320000	#FF0000	1	1
chr1	110320001	110600000	A.1.1.1.2.2.2.2.1.1.2.2	0.91114245416079	.	110320001	110600000	#FF0000	1	1
chr1	110600001	111040000	A.1.2.1.1.1.1.1.2.2.2	0.777150916784203	.	110600001	111040000	#FF4848	1	0.875
chr1	111040001	111400000	B.2.1.1.1.1.2.1.1	0.205923836389281	.	111040001	111400000	#4848FF	1	0.25
chr1	111400001	111640000	B.2.1.1.1.1.2.1.2	0.204513399153738	.	111400001	111640000	#4848FF	1	0.25
chr1	111640001	111960000	A.2.1.2.2.2.1	0.435825105782793	.	111640001	111960000	#FF9191	1	0.75
chr1	111960001	112320000	A.1.2.1.1.2.2.1.1.1.1	0.73342736248237	.	111960001	112320000	#FF4848	1	0.875
chr1	112320001	112520000	A.2.2.1.1.1.1.1.2	0.424541607898449	.	112320001	112520000	#FFDADA	1	0.625
chr1	112520001	112920000	A.2.2.1.1.2.2.1.2	0.411847672778561	.	112520001	112920000	#FFDADA	1	0.625
chr1	112920001	113240000	A.1.1.1.2.2.2.2.1.1.2.1.1	0.913963328631876	.	112920001	113240000	#FF0000	1	1
chr1	113240001	113640000	A.1.1.1.2.1.2.2.1.2.2	0.935119887165021	.	113240001	113640000	#FF0000	1	1
chr1	113640001	114320000	A.1.1.2.2.2.1.2.1.1	0.809590973201692	.	113640001	114320000	#FF0000	1	1
chr1	114320001	114520000	A.1.2.1.2.1.1.2.1.1	0.709449929478138	.	114320001	114520000	#FF4848	1	0.875
chr1	114520001	114880000	A.2.2.1.1.2.2.1.1	0.413258110014104	.	114520001	114880000	#FFDADA	1	0.625
chr1	114880001	115280000	A.1.1.1.2.1.2.2.1.2.1.2	0.936530324400564	.	114880001	115280000	#FF0000	1	1
chr1	115280001	115680000	A.1.1.2.2.2.1.2.1.2	0.808180535966149	.	115280001	115680000	#FF0000	1	1
chr1	115680001	116160000	A.1.1.1.1.2.2.1.1	0.984485190409027	.	115680001	116160000	#FF0000	1	1
chr1	116160001	116320000	A.1.2.2.2.1.1.2.1.1.2	0.59802538787024	.	116160001	116320000	#FF4848	1	0.875
chr1	116320001	116640000	A.1.2.1.1.1.1.1.1	0.781382228490832	.	116320001	116640000	#FF4848	1	0.875
chr1	116640001	117080000	A.1.1.2.1.1.1.1.2.2.2	0.901269393511989	.	116640001	117080000	#FF0000	1	1
chr1	117080001	117680000	A.1.1.1.1.2.1.1.1.1	0.991537376586742	.	117080001	117680000	#FF0000	1	1
chr1	117680001	118000000	A.1.2.1.1.2.2.1.1.1.2	0.732016925246826	.	117680001	118000000	#FF4848	1	0.875
chr1	118000001	118480000	A.1.2.2.1.1.2.2.1.2.1	0.653032440056417	.	118000001	118480000	#FF4848	1	0.875
chr1	118480001	118920000	A.2.2.2.2.1.1.2.1.1.1.2	0.362482369534556	.	118480001	118920000	#FFDADA	1	0.625
chr1	118920001	119120000	B.2.1.1.2.1.2.1.1.2.2	0.16361071932299	.	118920001	119120000	#4848FF	1	0.25
chr1	119120001	119560000	B.2.2.1.2.2.2.2	0.0465444287729196	.	119120001	119560000	#0000FF	1	0.125
chr1	119560001	119760000	A.2.2.2.2.1.2.2	0.351198871650212	.	119560001	119760000	#FFDADA	1	0.625
chr1	119760001	120120000	A.2.1.2.1.1.1.2.2	0.475317348377997	.	119760001	120120000	#FF9191	1	0.75
chr1	120120001	120520000	A.1.1.1.2.2.2.2.2	0.908321579689704	.	120120001	120520000	#FF0000	1	1
chr1	120520001	120720000	A.1.2.1.1.1.1.1.2.2.1	0.778561354019746	.	120520001	120720000	#FF4848	1	0.875
chr1	120720001	120960000	A.2.2.1.2.2.1.1.1.1	0.393511988716502	.	120720001	120960000	#FFDADA	1	0.625
chr1	121080001	121160000	A.2.2.1.2.2.1.1.1.1	0.393511988716502	.	121080001	121160000	#FFDADA	1	0.625
chr1	121160001	121360000	B.1.1.2.2.1.2.2.2.2.1	0.290550070521862	.	121160001	121360000	#DADAFF	1	0.5
chr1	121480001	121520000	B.1.1.2.2.1.2.2.2.2.1	0.290550070521862	.	121480001	121520000	#DADAFF	1	0.5
chr1	142520001	142680000	B.1.2.2.2.1.1.2	0.225669957686883	.	142520001	142680000	#9191FF	1	0.375
chr1	142800001	142840000	B.1.2.1.1.1.2	0.280677009873061	.	142800001	142840000	#9191FF	1	0.375
chr1	142880001	142920000	B.1.2.1.1.1.2	0.280677009873061	.	142880001	142920000	#9191FF	1	0.375
chr1	143120001	143320000	B.2.1.1.2.2.1.2	0.150916784203103	.	143120001	143320000	#4848FF	1	0.25
chr1	143440001	143560000	B.1.2.1.1.2.2	0.277856135401975	.	143440001	143560000	#9191FF	1	0.375
chr1	143640001	143680000	A.1.2.2.2.2.1.2.1.2.1	0.574047954866008	.	143640001	143680000	#FF4848	1	0.875
chr1	143720001	143800000	A.1.2.2.2.2.1.2.1.2.1	0.574047954866008	.	143720001	143800000	#FF4848	1	0.875
chr1	143880001	144120000	A.1.2.2.2.2.1.2.1.2.1	0.574047954866008	.	143880001	144120000	#FF4848	1	0.875
chr1	144440001	144480000	A.1.2.2.1.2.1.1.1.2	0.644569816643159	.	144440001	144480000	#FF4848	1	0.875
chr1	144520001	144720000	A.1.2.2.1.2.1.1.1.2	0.644569816643159	.	144520001	144720000	#FF4848	1	0.875
chr1	144800001	145120000	A.1.1.1.1.2.1.1.2	0.988716502115656	.	144800001	145120000	#FF0000	1	1
chr1	145120001	145360000	A.1.1.2.2.2.1.2.2.2.2	0.802538787023977	.	145120001	145360000	#FF0000	1	1
chr1	145360001	145600000	A.1.1.1.2.1.1.2.2.1.2	0.947813822284908	.	145360001	145600000	#FF0000	1	1
chr1	145600001	145840000	A.1.1.2.2.2.1.1.1.2.2	0.813822284908322	.	145600001	145840000	#FF0000	1	1
chr1	145960001	146000000	A.1.1.2.2.2.1.1.1.2.2	0.813822284908322	.	145960001	146000000	#FF0000	1	1
chr1	146280001	146400000	A.2.2.2.1.1.2.1	0.376586741889986	.	146280001	146400000	#FFDADA	1	0.625
chr1	146440001	146720000	A.2.2.2.1.1.2.1	0.376586741889986	.	146440001	146720000	#FFDADA	1	0.625
chr1	146720001	146920000	B.1.2.1.1.2.1	0.279266572637518	.	146720001	146920000	#9191FF	1	0.375
chr1	146920001	147120000	A.2.2.1.1.2.2.2.1	0.410437235543018	.	146920001	147120000	#FFDADA	1	0.625
chr1	147120001	147440000	A.1.2.2.2.1.1.1.1.1.2.2	0.609308885754584	.	147120001	147440000	#FF4848	1	0.875
chr1	147680001	147840000	A.1.2.2.2.2.1.2.1.2.2	0.572637517630465	.	147680001	147840000	#FF4848	1	0.875
chr1	147920001	148040000	A.2.2.1.1.1.1.2.2	0.421720733427362	.	147920001	148040000	#FFDADA	1	0.625
chr1	148160001	148280000	A.2.1.1.2.1.2.1.1.1	0.507757404795487	.	148160001	148280000	#FF9191	1	0.75
chr1	148320001	148360000	A.2.1.1.2.1.2.1.1.1	0.507757404795487	.	148320001	148360000	#FF9191	1	0.75
chr1	148480001	148600000	A.2.1.1.2.1.2.1.1.1	0.507757404795487	.	148480001	148600000	#FF9191	1	0.75
chr1	148600001	148680000	B.1.1.1.1.1.1	0.334273624823695	.	148600001	148680000	#DADAFF	1	0.5
chr1	148840001	148960000	B.1.1.1.1.1.1	0.334273624823695	.	148840001	148960000	#DADAFF	1	0.5
chr1	149000001	149200000	B.2.2.1.1.2.2.1	0.0846262341325811	.	149000001	149200000	#0000FF	1	0.125
chr1	149200001	149440000	B.1.1.2.2.1.2.1.2	0.294781382228491	.	149200001	149440000	#DADAFF	1	0.5
chr1	149560001	149760000	A.2.2.1.1.1.1.2.1	0.423131170662906	.	149560001	149760000	#FFDADA	1	0.625
chr1	149760001	150200000	A.1.1.2.2.1.1.1.1.2.1	0.846262341325811	.	149760001	150200000	#FF0000	1	1
chr1	150200001	150520000	A.1.1.2.2.1.2.2.1.2.1	0.829337094499295	.	150200001	150520000	#FF0000	1	1
chr1	150520001	151000000	A.1.1.1.2.1.2.1.1.2	0.943582510578279	.	150520001	151000000	#FF0000	1	1
chr1	151000001	151160000	A.1.2.2.2.1.2.2.1.1.1	0.588152327221439	.	151000001	151160000	#FF4848	1	0.875
chr1	151160001	151840000	A.1.1.1.2.1.1.2.1.2.1	0.956276445698166	.	151160001	151840000	#FF0000	1	1
chr1	151840001	152000000	A.1.2.2.2.1.2.2.1.2	0.585331452750353	.	151840001	152000000	#FF4848	1	0.875
chr1	152000001	152160000	A.1.2.2.2.2.2.2.1.1.2.1.1	0.552891396332863	.	152000001	152160000	#FF4848	1	0.875
chr1	152160001	152520000	A.1.2.2.2.2.2.2.1.1.2.1.2	0.55148095909732	.	152160001	152520000	#FF4848	1	0.875
chr1	152520001	152840000	A.1.2.2.2.1.2.2.2.2	0.582510578279267	.	152520001	152840000	#FF4848	1	0.875
chr1	152840001	153280000	A.1.2.1.2.1.2.1	0.705218617771509	.	152840001	153280000	#FF4848	1	0.875
chr1	153280001	153480000	A.1.2.2.2.2.2.2.1.1.1.1	0.555712270803949	.	153280001	153480000	#FF4848	1	0.875
chr1	153480001	153960000	A.1.1.2.2.2.2.2.2.2.1.1	0.785613540197461	.	153480001	153960000	#FF0000	1	1
chr1	153960001	154320000	A.1.2.2.2.1.2.2.1.1.2	0.586741889985896	.	153960001	154320000	#FF4848	1	0.875
chr1	154320001	154920000	A.1.1.2.2.2.2.2.2.2.1.2	0.784203102961918	.	154320001	154920000	#FF0000	1	1
chr1	154920001	155160000	A.1.2.1.2.2.1.1.2.1	0.696755994358251	.	154920001	155160000	#FF4848	1	0.875
chr1	155160001	155720000	A.1.1.2.2.1.2.2.1.1	0.830747531734838	.	155160001	155720000	#FF0000	1	1
chr1	155720001	156040000	A.1.1.2.2.1.2.2.1.2.2	0.827926657263752	.	155720001	156040000	#FF0000	1	1
chr1	156040001	156320000	A.1.1.2.2.2.2.2.1	0.791255289139633	.	156040001	156320000	#FF0000	1	1
chr1	156320001	156600000	A.1.1.1.2.1.1.2.1.1.2	0.957686882933709	.	156320001	156600000	#FF0000	1	1
chr1	156600001	156920000	A.1.1.1.1.2.2.2.1.2.2	0.974612129760226	.	156600001	156920000	#FF0000	1	1
chr1	156920001	157120000	A.1.2.1.1.1.2.2.2.1	0.751763046544429	.	156920001	157120000	#FF4848	1	0.875
chr1	157120001	157480000	B.1.2.2.1.1.2.1.1.2	0.245416078984485	.	157120001	157480000	#9191FF	1	0.375
chr1	157480001	157920000	B.2.2.1.2.1.1.2.1.2	0.0705218617771509	.	157480001	157920000	#0000FF	1	0.125
chr1	157920001	158160000	A.2.1.2.1.2.1.1.1.1	0.465444287729196	.	157920001	158160000	#FF9191	1	0.75
chr1	158160001	158480000	B.2.2.1.2.1.1.2.2.1.2	0.0677009873060649	.	158160001	158480000	#0000FF	1	0.125
chr1	158480001	158960000	B.2.2.2.1.1.2.2.2.1.1	0.0338504936530324	.	158480001	158960000	#0000FF	1	0.125
chr1	158960001	159080000	B.1.1.1.2.2.2.1.1	0.311706629055007	.	158960001	159080000	#DADAFF	1	0.5
chr1	159080001	159240000	B.1.2.1.2.1.2.2.2	0.258110014104372	.	159080001	159240000	#9191FF	1	0.375
chr1	159240001	159520000	B.2.2.1.2.1.1.2.1.1.1	0.073342736248237	.	159240001	159520000	#0000FF	1	0.125
chr1	159520001	159760000	B.2.1.1.1.2.2.1.1	0.191819464033851	.	159520001	159760000	#4848FF	1	0.25
chr1	159760001	160040000	A.1.2.1.1.2.2.2	0.724964739069111	.	159760001	160040000	#FF4848	1	0.875
chr1	160040001	160360000	A.1.1.1.2.2.1.2.1	0.923836389280677	.	160040001	160360000	#FF0000	1	1
chr1	160360001	160640000	A.2.1.2.2.1.2.1.1	0.444287729196051	.	160360001	160640000	#FF9191	1	0.75
chr1	160640001	160960000	A.1.2.2.2.1.1.1.2.2	0.600846262341326	.	160640001	160960000	#FF4848	1	0.875
chr1	160960001	161120000	A.1.1.2.1.1.2.2.2.1	0.877291960507757	.	160960001	161120000	#FF0000	1	1
chr1	161120001	161440000	A.1.1.1.2.1.1.1.2.1	0.966149506346968	.	161120001	161440000	#FF0000	1	1
chr1	161440001	161720000	A.1.1.2.1.1.2.2.2.2.2	0.874471086036671	.	161440001	161720000	#FF0000	1	1
chr1	161720001	162040000	A.1.2.1.1.1.2.1.1.1	0.764456981664316	.	161720001	162040000	#FF4848	1	0.875
chr1	162040001	162560000	A.1.2.1.1.1.2.1.1.2.1	0.763046544428773	.	162040001	162560000	#FF4848	1	0.875
chr1	162560001	162800000	A.1.2.2.1.1.1.1.2	0.67277856135402	.	162560001	162800000	#FF4848	1	0.875
chr1	162800001	163040000	A.1.2.2.1.1.1.2.1.1	0.671368124118477	.	162800001	163040000	#FF4848	1	0.875
chr1	163040001	163320000	A.2.1.2.1.2.2.2.2	0.447108603667137	.	163040001	163320000	#FF9191	1	0.75
chr1	163320001	163560000	B.2.1.2.1.1.2.1	0.141043723554302	.	163320001	163560000	#4848FF	1	0.25
chr1	163560001	163880000	B.2.1.1.1.2.2.2.1.1	0.186177715091678	.	163560001	163880000	#4848FF	1	0.25
chr1	163880001	164040000	B.2.2.1.1.2.1.1	0.0888575458392102	.	163880001	164040000	#0000FF	1	0.125
chr1	164040001	164520000	B.2.2.1.2.1.2.2.2.2	0.0592383638928068	.	164040001	164520000	#0000FF	1	0.125
chr1	164520001	164760000	A.2.2.1.2.1.1.2	0.406205923836389	.	164520001	164760000	#FFDADA	1	0.625
chr1	164760001	165080000	B.2.1.1.1.2.2.2.2.2	0.180535966149506	.	164760001	165080000	#4848FF	1	0.25
chr1	165080001	165360000	B.1.2.2.2.2.1.2.2	0.215796897038082	.	165080001	165360000	#9191FF	1	0.375
chr1	165360001	165560000	B.2.1.1.1.2.2.1.2.2	0.187588152327221	.	165360001	165560000	#4848FF	1	0.25
chr1	165560001	165880000	A.2.1.2.1.2.1.1.1.2	0.464033850493653	.	165560001	165880000	#FF9191	1	0.75
chr1	165880001	166200000	B.2.2.1.2.1.1.2.2.2	0.0662905500705219	.	165880001	166200000	#0000FF	1	0.125
chr1	166200001	166480000	B.2.2.1.2.1.1.1.2.2	0.07475317348378	.	166200001	166480000	#0000FF	1	0.125
chr1	166480001	166800000	B.2.2.2.1.1.1.2.2.1.2	0.0394922425952045	.	166480001	166800000	#0000FF	1	0.125
chr1	166800001	167040000	B.1.1.2.1.2.1.2.1	0.304654442877292	.	166800001	167040000	#DADAFF	1	0.5
chr1	167040001	167520000	A.1.2.2.1.1.1.2.2	0.667136812411848	.	167040001	167520000	#FF4848	1	0.875
chr1	167520001	167680000	A.1.2.2.1.1.1.2.1.2.1	0.669957686882934	.	167520001	167680000	#FF4848	1	0.875
chr1	167680001	168120000	A.1.1.1.1.2.1.2.1	0.987306064880113	.	167680001	168120000	#FF0000	1	1
chr1	168120001	168280000	A.1.2.1.1.1.2.1.2.2	0.755994358251058	.	168120001	168280000	#FF4848	1	0.875
chr1	168280001	168560000	A.1.1.2.1.1.2.2.1.2.1.2	0.880112834978843	.	168280001	168560000	#FF0000	1	1
chr1	168560001	169120000	A.1.1.2.1.1.2.1.2.1	0.891396332863188	.	168560001	169120000	#FF0000	1	1
chr1	169120001	169360000	A.1.2.1.1.2.1.2.1	0.737658674188999	.	169120001	169360000	#FF4848	1	0.875
chr1	169360001	169520000	A.2.1.1.1.1.1.2.2	0.538787023977433	.	169360001	169520000	#FF9191	1	0.75
chr1	169520001	169840000	A.2.1.2.1.1.2.1.1	0.473906911142454	.	169520001	169840000	#FF9191	1	0.75
chr1	169840001	170040000	A.2.2.2.2.2.2.2.2	0.335684062059238	.	169840001	170040000	#FFDADA	1	0.625
chr1	170040001	170480000	B.2.2.1.2.1.2.1.1	0.0648801128349788	.	170040001	170480000	#0000FF	1	0.125
chr1	170480001	170680000	B.1.1.1.2.2.1.1.2	0.314527503526093	.	170480001	170680000	#DADAFF	1	0.5
chr1	170680001	170920000	B.2.1.2.1.1.2.2.2	0.138222849083216	.	170680001	170920000	#4848FF	1	0.25
chr1	170920001	171040000	B.2.1.1.2.2.2.2.2.1	0.146685472496474	.	170920001	171040000	#4848FF	1	0.25
chr1	171040001	171440000	A.2.2.2.2.2.1.1.2	0.348377997179126	.	171040001	171440000	#FFDADA	1	0.625
chr1	171440001	171680000	A.1.2.1.1.1.2.1.2.1.1	0.758815232722144	.	171440001	171680000	#FF4848	1	0.875
chr1	171680001	171960000	A.1.1.2.1.1.2.2.1.2.1.1.1	0.882933709449929	.	171680001	171960000	#FF0000	1	1
chr1	171960001	172400000	A.1.1.1.2.2.2.1.2	0.918194640338505	.	171960001	172400000	#FF0000	1	1
chr1	172400001	172720000	A.1.1.1.1.2.2.2.2.1	0.973201692524683	.	172400001	172720000	#FF0000	1	1
chr1	172720001	173200000	A.1.1.1.1.2.2.2.2.2	0.97179125528914	.	172720001	173200000	#FF0000	1	1
chr1	173200001	173400000	A.1.2.1.1.2.1.1.1.2.2	0.743300423131171	.	173200001	173400000	#FF4848	1	0.875
chr1	173400001	173840000	A.1.1.1.2.2.2.1.1	0.919605077574048	.	173400001	173840000	#FF0000	1	1
chr1	173840001	174200000	A.1.1.2.1.1.2.1.2.2.1	0.889985895627645	.	173840001	174200000	#FF0000	1	1
chr1	174200001	174720000	A.2.1.2.1.1.2.1.2.2.2	0.469675599435825	.	174200001	174720000	#FF9191	1	0.75
chr1	174720001	175000000	A.1.2.2.1.2.1.1.2.2.2.2	0.634696755994358	.	174720001	175000000	#FF4848	1	0.875
chr1	175000001	175280000	A.2.2.2.2.2.2.1.2.1	0.34132581100141	.	175000001	175280000	#FFDADA	1	0.625
chr1	175280001	175880000	B.2.2.1.2.1.1.2.1.1.2	0.0719322990126939	.	175280001	175880000	#0000FF	1	0.125
chr1	175880001	176200000	A.2.2.1.2.1.2.1.1.1.1.2	0.40197461212976	.	175880001	176200000	#FFDADA	1	0.625
chr1	176200001	176840000	B.2.2.2.2.1.1.1.2.1	0.0112834978843441	.	176200001	176840000	#0000FF	1	0.125
chr1	176840001	177160000	B.2.1.1.1.2.1.1.2.1	0.197461212976023	.	176840001	177160000	#4848FF	1	0.25
chr1	177160001	177320000	B.1.1.1.2.2.1.1.1	0.315937940761636	.	177160001	177320000	#DADAFF	1	0.5
chr1	177320001	177560000	B.1.2.1.2.1.2.1.2	0.263751763046544	.	177320001	177560000	#9191FF	1	0.375
chr1	177560001	177760000	B.2.1.1.1.2.1.2.2	0.193229901269394	.	177560001	177760000	#4848FF	1	0.25
chr1	177760001	177960000	A.2.2.1.2.1.2.2.2	0.394922425952045	.	177760001	177960000	#FFDADA	1	0.625
chr1	177960001	178280000	A.1.2.1.1.1.2.2.1.2	0.753173483779972	.	177960001	178280000	#FF4848	1	0.875
chr1	178280001	178480000	A.1.2.2.1.1.1.1.1.1.2	0.675599435825106	.	178280001	178480000	#FF4848	1	0.875
chr1	178480001	178720000	A.1.2.2.1.2.1.1.2.2.1	0.637517630465444	.	178480001	178720000	#FF4848	1	0.875
chr1	178720001	179040000	A.2.1.2.1.1.2.1.2.2.1	0.471086036671368	.	178720001	179040000	#FF9191	1	0.75
chr1	179040001	179360000	A.1.2.2.1.2.1.1.2.1.1.1	0.643159379407616	.	179040001	179360000	#FF4848	1	0.875
chr1	179360001	179640000	B.2.1.1.2.2.2.2.2.2	0.145275035260931	.	179360001	179640000	#4848FF	1	0.25
chr1	179640001	179800000	B.1.2.2.1.1.2.1.2	0.244005641748942	.	179640001	179800000	#9191FF	1	0.375
chr1	179800001	180160000	A.1.1.2.1.2.2.2.1.1	0.851904090267983	.	179800001	180160000	#FF0000	1	1
chr1	180160001	180440000	A.1.2.2.1.2.1.1.1.1.2	0.645980253878702	.	180160001	180440000	#FF4848	1	0.875
chr1	180440001	180840000	A.1.1.2.1.1.2.2.1.2.1.1.2	0.881523272214386	.	180440001	180840000	#FF0000	1	1
chr1	180840001	181160000	A.1.1.2.1.1.2.2.1.2.2	0.8787023977433	.	180840001	181160000	#FF0000	1	1
chr1	181160001	181400000	B.1.1.2.1.1	0.307475317348378	.	181160001	181400000	#DADAFF	1	0.5
chr1	181400001	181680000	B.1.2.1.2.1.1.2.2	0.26657263751763	.	181400001	181680000	#9191FF	1	0.375
chr1	181680001	182040000	B.1.2.2.1.1.1.1	0.251057827926657	.	181680001	182040000	#9191FF	1	0.375
chr1	182040001	182360000	A.1.2.1.1.1.2.1.2.1.2	0.757404795486601	.	182040001	182360000	#FF4848	1	0.875
chr1	182360001	182560000	A.2.2.2.1.1.1.2	0.377997179125529	.	182360001	182560000	#FFDADA	1	0.625
chr1	182560001	182800000	A.2.1.2.2.1.2.1.2.1	0.442877291960508	.	182560001	182800000	#FF9191	1	0.75
chr1	182800001	183200000	A.1.1.1.1.2.2.2.1.2.1	0.976022566995769	.	182800001	183200000	#FF0000	1	1
chr1	183200001	183600000	A.1.1.1.1.2.2.2.1.1.2.2	0.977433004231312	.	183200001	183600000	#FF0000	1	1
chr1	183600001	183960000	A.2.1.1.2.1.1.2.1.2.1	0.511988716502116	.	183600001	183960000	#FF9191	1	0.75
chr1	183960001	184200000	A.2.1.2.2.1.2.2.2.2	0.437235543018336	.	183960001	184200000	#FF9191	1	0.75
chr1	184200001	184680000	A.1.2.1.1.2.1.1.1.1.1	0.7475317348378	.	184200001	184680000	#FF4848	1	0.875
chr1	184680001	184960000	A.1.1.2.1.1.2.2.1.1.1.1	0.887165021156558	.	184680001	184960000	#FF0000	1	1
chr1	184960001	185200000	A.1.1.2.1.1.2.2.1.1.1.2	0.885754583921015	.	184960001	185200000	#FF0000	1	1
chr1	185200001	185680000	A.1.1.1.1.1.2.2.2	0.992947813822285	.	185200001	185680000	#FF0000	1	1
chr1	185680001	186360000	A.1.1.1.2.2.1.2.2.1	0.922425952045134	.	185680001	186360000	#FF0000	1	1
chr1	186360001	186800000	A.1.1.2.1.1.2.1.1.2	0.892806770098731	.	186360001	186800000	#FF0000	1	1
chr1	186800001	187000000	A.1.2.2.1.2.1.1.2.1.2.1	0.64033850493653	.	186800001	187000000	#FF4848	1	0.875
chr1	187000001	187400000	B.2.1.2.2.1.1.2.2	0.125528913963329	.	187000001	187400000	#4848FF	1	0.25
chr1	187400001	187560000	B.2.1.1.1.2.1.2.1	0.194640338504937	.	187400001	187560000	#4848FF	1	0.25
chr1	187560001	187720000	B.1.1.2.1.2.2.2	0.300423131170663	.	187560001	187720000	#DADAFF	1	0.5
chr1	187720001	187960000	B.2.1.1.1.2.2.2.2.1.2	0.181946403385049	.	187720001	187960000	#4848FF	1	0.25
chr1	187960001	188120000	B.1.2.1.2.1.2.2.1.1.2	0.260930888575458	.	187960001	188120000	#9191FF	1	0.375
chr1	188120001	188720000	B.2.2.1.2.1.1.1.1	0.077574047954866	.	188120001	188720000	#0000FF	1	0.125
chr1	188720001	189360000	B.2.2.1.2.1.2.2.2.1	0.0606488011283498	.	188720001	189360000	#0000FF	1	0.125
chr1	189360001	189520000	B.2.1.1.1.2.2.1.2.1.2	0.188998589562764	.	189360001	189520000	#4848FF	1	0.25
chr1	189520001	189640000	A.2.2.2.2.2.2.2.1	0.337094499294781	.	189520001	189640000	#FFDADA	1	0.625
chr1	189640001	189800000	B.2.1.1.1.2.2.1.2.1.1	0.190409026798307	.	189640001	189800000	#4848FF	1	0.25
chr1	189800001	190440000	B.2.2.1.2.1.2.1.2	0.0634696755994358	.	189800001	190440000	#0000FF	1	0.125
chr1	190440001	191080000	B.2.2.2.1.1.2.2.2.1.2	0.0324400564174894	.	190440001	191080000	#0000FF	1	0.125
chr1	191080001	191160000	B.2.1.1.2.2.2.2.1	0.148095909732017	.	191080001	191160000	#4848FF	1	0.25
chr1	191160001	191520000	B.2.2.1.2.1.1.1.2.1	0.076163610719323	.	191160001	191520000	#0000FF	1	0.125
chr1	191520001	192040000	B.2.2.2.1.1.1.2.2.1.1	0.0409026798307475	.	191520001	192040000	#0000FF	1	0.125
chr1	192040001	192200000	B.1.2.2.2.2.1.1.1	0.220028208744711	.	192040001	192200000	#9191FF	1	0.375
chr1	192200001	192440000	B.2.1.1.1.2.2.2.2.1.1	0.183356840620592	.	192200001	192440000	#4848FF	1	0.25
chr1	192440001	192760000	A.2.1.1.1.1.2.2	0.531734837799718	.	192440001	192760000	#FF9191	1	0.75
chr1	192760001	193080000	A.1.2.1.1.1.2.2.2.2.2	0.748942172073343	.	192760001	193080000	#FF4848	1	0.875
chr1	193080001	193320000	A.2.1.1.1.1.2.1.1.2	0.535966149506347	.	193080001	193320000	#FF9191	1	0.75
chr1	193320001	193520000	A.2.2.1.2.1.2.1.1.1.1.1.1	0.404795486600846	.	193320001	193520000	#FFDADA	1	0.625
chr1	193520001	193720000	A.2.2.2.2.2.2.1.2.2.1	0.339915373765867	.	193520001	193720000	#FFDADA	1	0.625
chr1	193720001	193920000	B.1.2.1.2.1.2.2.1.1.1	0.262341325811001	.	193720001	193920000	#9191FF	1	0.375
chr1	193920001	194080000	A.2.2.2.2.2.2.1.2.2.2	0.338504936530324	.	193920001	194080000	#FFDADA	1	0.625
chr1	194080001	194320000	B.1.2.2.2.2.1.1.2	0.218617771509168	.	194080001	194320000	#9191FF	1	0.375
chr1	194320001	194640000	B.2.2.1.1.2.1.2.2	0.0860366713681241	.	194320001	194640000	#0000FF	1	0.125
chr1	194640001	195480000	B.2.2.2.2.1.1.1.1	0.0126939351198872	.	194640001	195480000	#0000FF	1	0.125
chr1	195480001	195840000	B.1.2.2.1.1.2.2.1	0.242595204513399	.	195480001	195840000	#9191FF	1	0.375
chr1	195840001	196080000	A.2.1.2.1.1.2.2.2	0.466854724964739	.	195840001	196080000	#FF9191	1	0.75
chr1	196080001	196320000	A.2.2.1.2.1.2.2.1	0.396332863187588	.	196080001	196320000	#FFDADA	1	0.625
chr1	196320001	196680000	A.2.2.1.2.1.2.1.1.1.2	0.400564174894217	.	196320001	196680000	#FFDADA	1	0.625
chr1	196680001	197120000	B.1.2.1.2.1.2.2.1.2	0.259520451339915	.	196680001	197120000	#9191FF	1	0.375
chr1	197120001	197440000	B.1.1.1.2.2.1.2	0.31311706629055	.	197120001	197440000	#DADAFF	1	0.5
chr1	197440001	197840000	A.1.2.1.1.2.1.2.2.2	0.734837799717913	.	197440001	197840000	#FF4848	1	0.875
chr1	197840001	198280000	A.1.2.1.1.2.1.2.2.1	0.736248236953456	.	197840001	198280000	#FF4848	1	0.875
chr1	198280001	198480000	A.1.2.2.1.2.1.1.1.1.1	0.647390691114245	.	198280001	198480000	#FF4848	1	0.875
chr1	198480001	198680000	A.2.1.1.1.1.1.2.1.1	0.541607898448519	.	198480001	198680000	#FF9191	1	0.75
chr1	198680001	198960000	A.1.2.2.1.2.1.2.2	0.631875881523272	.	198680001	198960000	#FF4848	1	0.875
chr1	198960001	199600000	A.1.2.2.1.2.1.2.1	0.633286318758815	.	198960001	199600000	#FF4848	1	0.875
chr1	199600001	200080000	A.1.2.1.1.2.1.1.1.1.2	0.746121297602257	.	199600001	200080000	#FF4848	1	0.875
chr1	200080001	200280000	A.1.2.1.1.2.1.1.1.2.1	0.744710860366714	.	200080001	200280000	#FF4848	1	0.875
chr1	200280001	200520000	A.1.1.2.1.1.2.2.2.2.1	0.875881523272214	.	200280001	200520000	#FF0000	1	1
chr1	200520001	200840000	A.1.1.1.1.2.2.2.1.1.1.2	0.980253878702398	.	200520001	200840000	#FF0000	1	1
chr1	200840001	201120000	A.1.1.2.2.2.1.1.1.1.2.1	0.818053596614951	.	200840001	201120000	#FF0000	1	1
chr1	201120001	201440000	A.1.1.2.2.2.1.1.2.2	0.811001410437236	.	201120001	201440000	#FF0000	1	1
chr1	201440001	201800000	A.1.1.2.2.1.2.2.2.1.1.2	0.825105782792666	.	201440001	201800000	#FF0000	1	1
chr1	201800001	202120000	A.1.1.2.2.1.2.2.2.2.1	0.82228490832158	.	201800001	202120000	#FF0000	1	1
chr1	202120001	202320000	A.1.2.1.2.2.1.1.2.2	0.695345557122708	.	202120001	202320000	#FF4848	1	0.875
chr1	202320001	202720000	A.1.2.1.2.1.2.2.1.1	0.703808180535966	.	202320001	202720000	#FF4848	1	0.875
chr1	202720001	203000000	A.1.1.2.2.1.2.2.2.2.2	0.820874471086037	.	202720001	203000000	#FF0000	1	1
chr1	203000001	203240000	A.1.2.2.2.2.2.2.1.1.2.2	0.550070521861777	.	203000001	203240000	#FF4848	1	0.875
chr1	203240001	203480000	A.2.1.1.2.1.1.1.2.2.1	0.516220028208745	.	203240001	203480000	#FF9191	1	0.75
chr1	203480001	203800000	A.1.1.2.2.1.2.2.2.1.1.1	0.826516220028209	.	203480001	203800000	#FF0000	1	1
chr1	203800001	204120000	A.1.1.2.2.2.1.1.1.1.2.2	0.816643159379408	.	203800001	204120000	#FF0000	1	1
chr1	204120001	204520000	A.1.1.2.2.2.1.1.1.1.1	0.819464033850494	.	204120001	204520000	#FF0000	1	1
chr1	204520001	204800000	A.2.1.2.2.2.2.1.1	0.43441466854725	.	204520001	204800000	#FF9191	1	0.75
chr1	204800001	205040000	A.2.2.1.1.2.1.1	0.417489421720733	.	204800001	205040000	#FFDADA	1	0.625
chr1	205040001	205240000	A.1.2.2.2.1.1.1.1.2.2.2	0.603667136812412	.	205040001	205240000	#FF4848	1	0.875
chr1	205240001	205720000	A.1.1.1.2.1.2.1.2	0.942172073342736	.	205240001	205720000	#FF0000	1	1
chr1	205720001	205960000	A.1.2.2.2.1.1.1.1.2.2.1	0.605077574047955	.	205720001	205960000	#FF4848	1	0.875
chr1	206080001	206360000	A.2.1.1.2.1.1.1.2.2.2	0.514809590973202	.	206080001	206360000	#FF9191	1	0.75
chr1	206480001	206600000	A.2.1.1.2.1.2.1.1.2	0.506346967559944	.	206480001	206600000	#FF9191	1	0.75
chr1	206600001	206880000	A.1.1.2.2.2.1.1.2.1	0.812411847672779	.	206600001	206880000	#FF0000	1	1
chr1	206880001	207240000	A.1.1.1.2.1.2.1.1.1	0.944992947813822	.	206880001	207240000	#FF0000	1	1
chr1	207240001	207760000	A.1.2.2.2.1.1.1.1.2.1.2	0.606488011283498	.	207240001	207760000	#FF4848	1	0.875
chr1	207760001	207960000	A.1.2.2.2.1.1.1.1.2.1.1	0.607898448519041	.	207760001	207960000	#FF4848	1	0.875
chr1	207960001	208160000	A.1.2.1.2.2.2.1.2.1	0.68688293370945	.	207960001	208160000	#FF4848	1	0.875
chr1	208160001	208440000	A.2.1.1.2.2.2.1.1.1	0.489421720733427	.	208160001	208440000	#FF9191	1	0.75
chr1	208440001	208760000	A.2.2.2.1.2.2.1.1	0.370944992947814	.	208440001	208760000	#FFDADA	1	0.625
chr1	208760001	209360000	A.2.1.1.2.1.1.2.2	0.50916784203103	.	208760001	209360000	#FF9191	1	0.75
chr1	209360001	209480000	A.1.2.2.2.2.1.1.2	0.576868829337094	.	209360001	209480000	#FF4848	1	0.875
chr1	209480001	209760000	A.1.1.2.1.1.1.1.1	0.906911142454161	.	209480001	209760000	#FF0000	1	1
chr1	209760001	210000000	A.1.1.2.2.1.2.1	0.832157968970381	.	209760001	210000000	#FF0000	1	1
chr1	210000001	210200000	A.2.1.1.2.1.2.2	0.502115655853315	.	210000001	210200000	#FF9191	1	0.75
chr1	210200001	210280000	B.1.1.1.1.1.2.2	0.330042313117066	.	210200001	210280000	#DADAFF	1	0.5
chr1	210280001	210560000	A.2.1.2.1.2.1.1.2.1	0.46262341325811	.	210280001	210560000	#FF9191	1	0.75
chr1	210560001	211400000	B.2.2.2.1.1.2.1	0.0366713681241185	.	210560001	211400000	#0000FF	1	0.125
chr1	211400001	211680000	A.1.2.2.1.2.1.1.2.1.2.2	0.638928067700987	.	211400001	211680000	#FF4848	1	0.875
chr1	211680001	211840000	A.1.2.2.1.1.1.2.1.2.2	0.668547249647391	.	211680001	211840000	#FF4848	1	0.875
chr1	211840001	212240000	A.1.1.1.2.2.1.2.2.2	0.921015514809591	.	211840001	212240000	#FF0000	1	1
chr1	212240001	212440000	A.1.1.2.1.2.2.2.2	0.849083215796897	.	212240001	212440000	#FF0000	1	1
chr1	212440001	212640000	A.1.2.1.1.1.2.1.1.2.2.1	0.76163610719323	.	212440001	212640000	#FF4848	1	0.875
chr1	212640001	213040000	A.1.1.2.1.2.2.2.1.2	0.85049365303244	.	212640001	213040000	#FF0000	1	1
chr1	213040001	213240000	A.2.1.1.1.1.1.1.2	0.543018335684062	.	213040001	213240000	#FF9191	1	0.75
chr1	213240001	213440000	A.2.2.2.2.2.2.1.1.2.2	0.342736248236953	.	213240001	213440000	#FFDADA	1	0.625
chr1	213440001	213680000	B.2.1.2.2.1.2.1	0.124118476727786	.	213440001	213680000	#4848FF	1	0.25
chr1	213680001	214120000	B.2.2.2.1.1.2.2.2.2	0.0310296191819464	.	213680001	214120000	#0000FF	1	0.125
chr1	214120001	214360000	B.1.2.2.1.1.2.1.1.1	0.246826516220028	.	214120001	214360000	#9191FF	1	0.375
chr1	214360001	214560000	A.2.1.2.1.2.2.2.1	0.44851904090268	.	214360001	214560000	#FF9191	1	0.75
chr1	214560001	214800000	A.1.2.1.1.1.2.2.1.1	0.754583921015515	.	214560001	214800000	#FF4848	1	0.875
chr1	214800001	215000000	B.1.2.1.2.1.2.1.1	0.265162200282087	.	214800001	215000000	#9191FF	1	0.375
chr1	215000001	215320000	A.2.2.1.2.1.1.1	0.407616361071932	.	215000001	215320000	#FFDADA	1	0.625
chr1	215320001	215800000	B.2.1.1.1.2.2.2.1.2	0.184767277856135	.	215320001	215800000	#4848FF	1	0.25
chr1	215800001	216040000	B.2.2.1.1.2.2.2.1.2.2	0.080394922425952	.	215800001	216040000	#0000FF	1	0.125
chr1	216040001	216400000	B.2.2.2.1.1.1.2.1	0.0423131170662905	.	216040001	216400000	#0000FF	1	0.125
chr1	216400001	216920000	B.2.2.1.2.1.2.2.1	0.0620592383638928	.	216400001	216920000	#0000FF	1	0.125
chr1	216920001	217280000	A.2.2.2.2.2.2.1.1.2.1	0.344146685472496	.	216920001	217280000	#FFDADA	1	0.625
chr1	217280001	217600000	B.1.2.2.2.2.1.2.1	0.217207334273625	.	217280001	217600000	#9191FF	1	0.375
chr1	217600001	217840000	A.2.2.1.2.1.2.1.1.1.1.1.2	0.403385049365303	.	217600001	217840000	#FFDADA	1	0.625
chr1	217840001	218440000	B.2.2.2.1.1.1.2.2.2	0.0380818053596615	.	217840001	218440000	#0000FF	1	0.125
chr1	218440001	218680000	A.1.2.1.1.1.2.2.2.2.1	0.750352609308886	.	218440001	218680000	#FF4848	1	0.875
chr1	218680001	219080000	A.1.1.2.1.2.2.1.2	0.853314527503526	.	218680001	219080000	#FF0000	1	1
chr1	219080001	219360000	A.1.2.2.1.1.1.1.1.1.1	0.677009873060649	.	219080001	219360000	#FF4848	1	0.875
chr1	219360001	219600000	A.2.1.2.1.2.1.1.2.2.1	0.461212976022567	.	219360001	219600000	#FF9191	1	0.75
chr1	219600001	220160000	A.2.2.2.2.2.1.1.1	0.349788434414669	.	219600001	220160000	#FFDADA	1	0.625
chr1	220160001	220800000	A.1.1.2.1.1.2.1.1.1	0.894217207334274	.	220160001	220800000	#FF0000	1	1
chr1	220800001	220960000	A.2.1.1.1.1.1.2.1.2	0.540197461212976	.	220800001	220960000	#FF9191	1	0.75
chr1	220960001	221400000	B.2.1.1.2.2.2.1	0.14950634696756	.	220960001	221400000	#4848FF	1	0.25
chr1	221400001	221600000	B.1.1.1.1.1.2.1.2	0.331452750352609	.	221400001	221600000	#DADAFF	1	0.5
chr1	221600001	221880000	A.2.1.1.2.1.2.1.2.2	0.503526093088858	.	221600001	221880000	#FF9191	1	0.75
chr1	221880001	222200000	A.1.2.1.1.1.2.1.1.2.2.2	0.760225669957687	.	221880001	222200000	#FF4848	1	0.875
chr1	222200001	222400000	A.2.2.1.1.2.1.2.2	0.414668547249647	.	222200001	222400000	#FFDADA	1	0.625
chr1	222400001	222640000	B.1.1.1.1.1.2.1.1	0.332863187588152	.	222400001	222640000	#DADAFF	1	0.5
chr1	222640001	222880000	A.1.2.2.2.2.1.1.1.1.1	0.581100141043724	.	222640001	222880000	#FF4848	1	0.875
chr1	222880001	223280000	A.1.2.2.2.2.1.1.1.1.2	0.579689703808181	.	222880001	223280000	#FF4848	1	0.875
chr1	223280001	223680000	A.2.1.1.2.1.1.2.1.1	0.513399153737659	.	223280001	223680000	#FF9191	1	0.75
chr1	223680001	223880000	A.2.1.1.2.2.2.1.2	0.486600846262341	.	223680001	223880000	#FF9191	1	0.75
chr1	223880001	224200000	A.1.2.1.2.1.2.2.2	0.70098730606488	.	223880001	224200000	#FF4848	1	0.875
chr1	224200001	224600000	A.1.1.1.2.1.1.2.2.2	0.946403385049365	.	224200001	224600000	#FF0000	1	1
chr1	224600001	224680000	A.1.2.2.2.2.1.2.1.1	0.575458392101551	.	224600001	224680000	#FF4848	1	0.875
chr1	224680001	224840000	A.1.2.2.2.1.1.1.1.1.2.1	0.610719322990127	.	224680001	224840000	#FF4848	1	0.875
chr1	224840001	225120000	A.2.1.2.2.2.2.2.2.2	0.428772919605078	.	224840001	225120000	#FF9191	1	0.75
chr1	225120001	225640000	A.2.1.1.2.2.2.1.1.2	0.488011283497884	.	225120001	225640000	#FF9191	1	0.75
chr1	225640001	226200000	A.1.1.1.1.1.2.1	0.995768688293371	.	225640001	226200000	#FF0000	1	1
chr1	226200001	226600000	A.1.1.1.1.2.2.2.1.1.2.1	0.978843441466855	.	226200001	226600000	#FF0000	1	1
chr1	226600001	226800000	A.2.1.2.2.1.2.2.1	0.440056417489422	.	226600001	226800000	#FF9191	1	0.75
chr1	226800001	227080000	A.1.2.1.2.1.2.2.1.2	0.702397743300423	.	226800001	227080000	#FF4848	1	0.875
chr1	227080001	227640000	A.1.1.2.2.2.1.1.1.2.1	0.815232722143865	.	227080001	227640000	#FF0000	1	1
chr1	227640001	227880000	A.2.2.2.1.1.2.2	0.375176304654443	.	227640001	227880000	#FFDADA	1	0.625
chr1	227880001	228280000	A.1.2.2.2.2.1.2.2.1	0.571227080394922	.	227880001	228280000	#FF4848	1	0.875
chr1	228280001	228760000	A.1.1.2.2.1.2.2.2.1.2	0.823695345557123	.	228280001	228760000	#FF0000	1	1
chr1	228760001	229080000	A.2.2.2.1.2.2.2	0.368124118476728	.	228760001	229080000	#FFDADA	1	0.625
chr1	229080001	229400000	A.2.2.2.1.2.2.1.2	0.369534555712271	.	229080001	229400000	#FFDADA	1	0.625
chr1	229400001	229680000	A.1.2.1.2.2.2.1.2.2	0.685472496473907	.	229400001	229680000	#FF4848	1	0.875
chr1	229680001	230200000	A.2.1.1.2.1.1.2.1.2.2	0.510578279266573	.	229680001	230200000	#FF9191	1	0.75
chr1	230200001	230480000	A.1.2.2.2.1.1.1.1.1.1	0.61212976022567	.	230200001	230480000	#FF4848	1	0.875
chr1	230480001	230760000	A.2.2.1.1.2.2.2.2	0.409026798307475	.	230480001	230760000	#FFDADA	1	0.625
chr1	230760001	230960000	A.2.2.1.1.2.1.2.1	0.41607898448519	.	230760001	230960000	#FFDADA	1	0.625
chr1	230960001	231400000	A.2.1.2.2.1.2.2.2.1	0.438645980253879	.	230960001	231400000	#FF9191	1	0.75
chr1	231400001	231800000	A.1.2.2.2.1.1.1.2.1	0.602256699576869	.	231400001	231800000	#FF4848	1	0.875
chr1	231800001	232240000	A.2.1.2.2.2.2.2.2.1	0.430183356840621	.	231800001	232240000	#FF9191	1	0.75
chr1	232240001	232760000	A.1.2.1.1.2.1.1.2.1.1	0.741889985895628	.	232240001	232760000	#FF4848	1	0.875
chr1	232760001	233160000	A.1.2.1.1.2.1.1.2.2	0.739069111424542	.	232760001	233160000	#FF4848	1	0.875
chr1	233160001	233440000	A.1.2.1.1.2.1.1.2.1.2	0.740479548660085	.	233160001	233440000	#FF4848	1	0.875
chr1	233440001	233840000	A.1.2.2.2.2.1.1.1.2	0.578279266572638	.	233440001	233840000	#FF4848	1	0.875
chr1	233840001	234240000	A.2.1.2.2.1.2.1.2.2	0.441466854724965	.	233840001	234240000	#FF9191	1	0.75
chr1	234240001	234600000	A.1.1.2.1.1.2.2.1.1.2	0.884344146685472	.	234240001	234600000	#FF0000	1	1
chr1	234600001	234880000	A.1.1.1.1.2.2.2.1.1.1.1	0.981664315937941	.	234600001	234880000	#FF0000	1	1
chr1	234880001	234960000	A.1.2.2.2.1.2.2.2.1	0.58392101551481	.	234880001	234960000	#FF4848	1	0.875
chr1	234960001	235200000	A.1.1.1.2.1.1.2.2.1.1	0.949224259520451	.	234960001	235200000	#FF0000	1	1
chr1	235240001	235280000	A.1.1.1.2.1.1.2.2.1.1	0.949224259520451	.	235240001	235280000	#FF0000	1	1
chr1	235280001	235680000	A.1.1.1.1.1.2.2.1	0.994358251057828	.	235280001	235680000	#FF0000	1	1
chr1	235680001	236000000	A.1.1.2.1.1.2.1.2.2.2	0.888575458392102	.	235680001	236000000	#FF0000	1	1
chr1	236000001	236200000	A.1.1.2.1.2.2.1.1	0.854724964739069	.	236000001	236200000	#FF0000	1	1
chr1	236200001	236560000	A.2.1.1.1.1.2.1.1.1	0.53737658674189	.	236200001	236560000	#FF9191	1	0.75
chr1	236560001	236760000	A.1.2.2.1.2.1.1.2.2.2.1	0.636107193229901	.	236560001	236760000	#FF4848	1	0.875
chr1	236760001	236920000	B.1.2.2.2.2.2	0.214386459802539	.	236760001	236920000	#9191FF	1	0.375
chr1	236920001	237080000	B.1.1.2.1.2.1.2.2	0.303244005641749	.	236920001	237080000	#DADAFF	1	0.5
chr1	237080001	237960000	B.2.2.2.2.2.1.2	0.00282087447108604	.	237080001	237960000	#0000FF	1	0.125
chr1	237960001	238360000	B.1.1.1.2.2.2.1.2	0.310296191819464	.	237960001	238360000	#DADAFF	1	0.5
chr1	238360001	238600000	B.2.1.2.2.1.2.2.2	0.1212976022567	.	238360001	238600000	#4848FF	1	0.25
chr1	238600001	238880000	B.2.1.1.1.2.1.1.2.2	0.19605077574048	.	238600001	238880000	#4848FF	1	0.25
chr1	238880001	239160000	B.1.2.2.1.1.2.2.2	0.241184767277856	.	238880001	239160000	#9191FF	1	0.375
chr1	239160001	239320000	B.2.1.1.1.2.1.1.1	0.198871650211566	.	239160001	239320000	#4848FF	1	0.25
chr1	239320001	239440000	A.2.2.2.2.2.2.1.1.1	0.34555712270804	.	239320001	239440000	#FFDADA	1	0.625
chr1	239440001	239800000	B.2.2.1.1.2.2.2.1.2.1	0.0818053596614951	.	239440001	239800000	#0000FF	1	0.125
chr1	239800001	240160000	B.2.2.2.1.1.1.1.1	0.0451339915373766	.	239800001	240160000	#0000FF	1	0.125
chr1	240160001	240320000	B.2.2.1.1.2.1.2.1	0.0874471086036671	.	240160001	240320000	#0000FF	1	0.125
chr1	240320001	240840000	B.2.2.2.2.1.1.2	0.00846262341325811	.	240320001	240840000	#0000FF	1	0.125
chr1	240840001	241040000	B.2.2.1.1.2.2.2.1.1	0.0832157968970381	.	240840001	241040000	#0000FF	1	0.125
chr1	241040001	241680000	B.2.2.2.2.1.1.1.2.2	0.00987306064880113	.	241040001	241680000	#0000FF	1	0.125
chr1	241680001	242040000	A.2.1.2.1.1.2.2.1	0.468265162200282	.	241680001	242040000	#FF9191	1	0.75
chr1	242040001	242280000	B.2.1.2.1.1.2.2.1	0.139633286318759	.	242040001	242280000	#4848FF	1	0.25
chr1	242280001	242440000	B.2.1.1.2.2.1.1.1	0.153737658674189	.	242280001	242440000	#4848FF	1	0.25
chr1	242440001	242600000	B.2.1.2.2.1.2.2.1	0.122708039492243	.	242440001	242600000	#4848FF	1	0.25
chr1	242600001	243280000	B.2.2.2.1.1.1.1.2	0.0437235543018336	.	242600001	243280000	#0000FF	1	0.125
chr1	243280001	243480000	A.1.2.2.1.2.1.1.2.1.1.2	0.641748942172073	.	243280001	243480000	#FF4848	1	0.875
chr1	243480001	243880000	A.2.1.1.1.1.2.1.2.1	0.534555712270804	.	243480001	243880000	#FF9191	1	0.75
chr1	243880001	244480000	A.2.1.1.1.1.2.1.2.2	0.533145275035261	.	243880001	244480000	#FF9191	1	0.75
chr1	244480001	244640000	A.2.1.1.1.1.1.1.1	0.544428772919605	.	244480001	244640000	#FF9191	1	0.75
chr1	244640001	245000000	A.2.2.1.2.1.2.1.2	0.397743300423131	.	244640001	245000000	#FFDADA	1	0.625
chr1	245000001	245240000	A.2.1.2.1.2.1.1.2.2.2	0.459802538787024	.	245000001	245240000	#FF9191	1	0.75
chr1	245240001	245680000	B.2.1.1.2.2.1.1.2	0.152327221438646	.	245240001	245680000	#4848FF	1	0.25
chr1	245680001	245920000	B.2.1.2.2.1.1.2.1	0.126939351198872	.	245680001	245920000	#4848FF	1	0.25
chr1	245920001	246200000	B.1.1.2.1.2.1.1	0.306064880112835	.	245920001	246200000	#DADAFF	1	0.5
chr1	246200001	246680000	A.2.1.2.1.1.2.1.2.1	0.472496473906911	.	246200001	246680000	#FF9191	1	0.75
chr1	246680001	247080000	A.1.2.2.1.1.1.1.1.2	0.674188998589563	.	246680001	247080000	#FF4848	1	0.875
chr1	247080001	247360000	A.2.2.2.2.2.1.2	0.346967559943583	.	247080001	247360000	#FFDADA	1	0.625
chr1	247360001	247560000	B.1.1.2.1.2.2.1	0.301833568406206	.	247360001	247560000	#DADAFF	1	0.5
chr1	247560001	247760000	B.2.2.1.2.1.1.2.2.1.1	0.0691114245416079	.	247560001	247760000	#0000FF	1	0.125
chr1	247760001	248400000	B.2.2.2.2.2.1.1	0.00423131170662906	.	247760001	248400000	#0000FF	1	0.125
chr1	248400001	248640000	B.2.2.2.1.1.2.2.1	0.0352609308885755	.	248400001	248640000	#0000FF	1	0.125
chr1	248640001	248760000	B.2.1.2.2.1.1.1	0.128349788434415	.	248640001	248760000	#4848FF	1	0.25
chr1	248760001	248920000	B.2.2.1.1.2.2.2.2	0.078984485190409	.	248760001	248920000	#0000FF	1	0.125
chr1	249040001	249120000	B.2.2.1.1.2.2.2.2	0.078984485190409	.	249040001	249120000	#0000FF	1	0.125
chr1	249120001	249240000	A.2.2.1.2.1.2.1.1.2	0.399153737658674	.	249120001	249240000	#FFDADA	1	0.625
chr2	1	160000	A.2.1.2.1.1.1.2.1.2.2	0.509065550906555	.	1	160000	#FF9191	1	0.75
chr2	160001	280000	A.2.2.2.1.2.2.1.2	0.394700139470014	.	160001	280000	#FFDADA	1	0.625
chr2	280001	680000	B.2.2.1.1.2.2.1.2.2	0.0808926080892608	.	280001	680000	#0000FF	1	0.125
chr2	680001	960000	B.2.1.2.1.1.2.1.1.2.2.2	0.189679218967922	.	680001	960000	#4848FF	1	0.25
chr2	960001	1320000	B.2.1.2.2.1.1.2.1	0.154811715481172	.	960001	1320000	#4848FF	1	0.25
chr2	1320001	1560000	B.1.2.2.1.2.2.1.2	0.271966527196653	.	1320001	1560000	#9191FF	1	0.375
chr2	1560001	1760000	A.2.1.1.1.1.1.2.2.1	0.581589958158996	.	1560001	1760000	#FF9191	1	0.75
chr2	1760001	2080000	B.2.1.2.1.1.1.2.1	0.200836820083682	.	1760001	2080000	#4848FF	1	0.25
chr2	2080001	2600000	B.2.2.1.2.1.2.2.1	0.0697350069735007	.	2080001	2600000	#0000FF	1	0.125
chr2	2600001	2800000	B.1.2.1.1.2.2.2.2	0.299860529986053	.	2600001	2800000	#9191FF	1	0.375
chr2	2800001	3160000	B.2.1.2.1.1.2.1.2	0.188284518828452	.	2800001	3160000	#4848FF	1	0.25
chr2	3160001	3360000	A.2.2.2.1.2.2.1.1	0.396094839609484	.	3160001	3360000	#FFDADA	1	0.625
chr2	3360001	3520000	A.2.1.1.1.2.2.1.2.1	0.559274755927476	.	3360001	3520000	#FF9191	1	0.75
chr2	3520001	3680000	A.2.1.1.1.2.2.1.2.2	0.557880055788006	.	3520001	3680000	#FF9191	1	0.75
chr2	3680001	3920000	B.1.2.2.1.2.2.2	0.270571827057183	.	3680001	3920000	#9191FF	1	0.375
chr2	3920001	4520000	B.2.2.1.1.2.2.1.1.2.2.2	0.0836820083682008	.	3920001	4520000	#0000FF	1	0.125
chr2	4520001	5040000	B.2.2.1.2.1.2.2.2	0.0683403068340307	.	4520001	5040000	#0000FF	1	0.125
chr2	5120001	5240000	B.2.2.1.2.1.2.2.2	0.0683403068340307	.	5120001	5240000	#0000FF	1	0.125
chr2	5240001	5400000	B.1.1.2.1.2.2	0.326359832635983	.	5240001	5400000	#DADAFF	1	0.5
chr2	5400001	5800000	B.2.2.1.1.2.2.1.1.1	0.0878661087866109	.	5400001	5800000	#0000FF	1	0.125
chr2	5800001	6120000	B.2.2.1.1.2.1.2.2	0.0892608089260809	.	5800001	6120000	#0000FF	1	0.125
chr2	6120001	6640000	B.2.2.1.2.1.2.1.2	0.0711297071129707	.	6120001	6640000	#0000FF	1	0.125
chr2	6640001	6800000	B.2.1.1.2.2.1.2.1.1	0.214783821478382	.	6640001	6800000	#4848FF	1	0.25
chr2	6800001	6960000	B.2.1.1.2.2.1.1.2.2	0.216178521617852	.	6800001	6960000	#4848FF	1	0.25
chr2	6960001	7200000	B.2.1.2.1.1.1.2.2.1.2	0.198047419804742	.	6960001	7200000	#4848FF	1	0.25
chr2	7200001	7520000	B.2.1.2.2.1.2.2.1.1.1	0.147838214783821	.	7200001	7520000	#4848FF	1	0.25
chr2	7520001	7840000	B.2.1.2.2.1.2.2.2.1.1.2	0.140864714086471	.	7520001	7840000	#4848FF	1	0.25
chr2	7840001	8000000	A.2.2.1.1.1.1.2.2.1	0.454672245467225	.	7840001	8000000	#FFDADA	1	0.625
chr2	8000001	8320000	B.1.2.1.2.1.1.1	0.298465829846583	.	8000001	8320000	#9191FF	1	0.375
chr2	8320001	8640000	B.2.1.2.1.1.2.1.1.2.1	0.192468619246862	.	8320001	8640000	#4848FF	1	0.25
chr2	8640001	8880000	B.1.2.2.1.2.2.1.1	0.273361227336123	.	8640001	8880000	#9191FF	1	0.375
chr2	8880001	9120000	A.1.2.2.1.2.1.2.2.1	0.659693165969317	.	8880001	9120000	#FF4848	1	0.875
chr2	9120001	9280000	A.1.2.1.2.1.2.1.1	0.736401673640167	.	9120001	9280000	#FF4848	1	0.875
chr2	9280001	9560000	A.1.1.2.2.1.1.2.1.1.2	0.864714086471409	.	9280001	9560000	#FF0000	1	1
chr2	9560001	9920000	A.1.1.1.1.2.2.1.1	0.98326359832636	.	9560001	9920000	#FF0000	1	1
chr2	9920001	10200000	A.1.1.2.1.1.2.2.2.1.2.2.1	0.895397489539749	.	9920001	10200000	#FF0000	1	1
chr2	10200001	10600000	A.1.1.2.1.1.2.2.2.1.2.1	0.896792189679219	.	10200001	10600000	#FF0000	1	1
chr2	10600001	10840000	A.1.1.2.1.1.2.2.1.1.1.2.1	0.906555090655509	.	10600001	10840000	#FF0000	1	1
chr2	10840001	11320000	A.1.1.1.2.1.2.2.2.1.2.2	0.94839609483961	.	10840001	11320000	#FF0000	1	1
chr2	11320001	11600000	A.1.1.2.1.1.2.2.1.1.1.2.2	0.905160390516039	.	11320001	11600000	#FF0000	1	1
chr2	11600001	11920000	A.1.2.1.1.1.2.1.2.1.2.1.1.2	0.781032078103208	.	11600001	11920000	#FF4848	1	0.875
chr2	11920001	12600000	A.1.2.1.2.1.1.2.1	0.740585774058577	.	11920001	12600000	#FF4848	1	0.875
chr2	12600001	12880000	A.1.2.1.2.2.1.1.2	0.712691771269177	.	12600001	12880000	#FF4848	1	0.875
chr2	12880001	13160000	A.1.2.2.1.1.1.2.2.1	0.687587168758717	.	12880001	13160000	#FF4848	1	0.875
chr2	13160001	13720000	B.2.1.2.2.1.2.2.2.2	0.138075313807531	.	13160001	13720000	#4848FF	1	0.25
chr2	13720001	13840000	B.1.1.2.1.2.1.2.1	0.329149232914923	.	13720001	13840000	#DADAFF	1	0.5
chr2	13840001	14280000	B.2.1.1.1.2.1.1.1.2	0.249651324965133	.	13840001	14280000	#4848FF	1	0.25
chr2	14280001	14600000	A.2.2.2.1.2.2.2.1	0.393305439330544	.	14280001	14600000	#FFDADA	1	0.625
chr2	14600001	14760000	A.2.1.2.1.1.1.2.2	0.507670850767085	.	14600001	14760000	#FF9191	1	0.75
chr2	14760001	15320000	B.1.2.1.1.2.2.2.1	0.301255230125523	.	14760001	15320000	#9191FF	1	0.375
chr2	15320001	15760000	A.1.2.2.1.2.1.2.2.2	0.658298465829847	.	15320001	15760000	#FF4848	1	0.875
chr2	15760001	16080000	B.1.1.1.2.1.2.2.1.2.2	0.351464435146443	.	15760001	16080000	#DADAFF	1	0.5
chr2	16080001	16280000	B.2.1.1.2.2.1.1.1.2	0.218967921896792	.	16080001	16280000	#4848FF	1	0.25
chr2	16320001	16680000	B.2.1.1.2.2.1.1.1.2	0.218967921896792	.	16320001	16680000	#4848FF	1	0.25
chr2	16680001	16960000	A.2.2.2.1.2.2.2.2	0.391910739191074	.	16680001	16960000	#FFDADA	1	0.625
chr2	16960001	17120000	B.1.1.1.2.1.2.2.2	0.350069735006974	.	16960001	17120000	#DADAFF	1	0.5
chr2	17120001	17360000	B.1.2.1.1.1.2.1	0.315202231520223	.	17120001	17360000	#9191FF	1	0.375
chr2	17360001	17600000	A.2.2.1.1.1.1.2.1	0.456066945606695	.	17360001	17600000	#FFDADA	1	0.625
chr2	17600001	17920000	A.1.1.2.2.1.1.2.2.2.2	0.859135285913529	.	17600001	17920000	#FF0000	1	1
chr2	17920001	18360000	A.1.2.2.2.2.2.2.1.1	0.601115760111576	.	17920001	18360000	#FF4848	1	0.875
chr2	18360001	18560000	A.1.2.1.2.2.1.1.1.2	0.714086471408647	.	18360001	18560000	#FF4848	1	0.875
chr2	18560001	18880000	A.1.2.2.2.1.2.1.2.1	0.638772663877266	.	18560001	18880000	#FF4848	1	0.875
chr2	18880001	19160000	A.1.2.2.2.2.2.2.1.2	0.599721059972106	.	18880001	19160000	#FF4848	1	0.875
chr2	19160001	19560000	A.1.1.2.2.1.1.2.1.2	0.863319386331939	.	19160001	19560000	#FF0000	1	1
chr2	19560001	19840000	A.1.2.1.1.1.2.1.2.2.2	0.775453277545328	.	19560001	19840000	#FF4848	1	0.875
chr2	19840001	20120000	A.1.1.2.2.2.1.2.2.1	0.831241283124128	.	19840001	20120000	#FF0000	1	1
chr2	20120001	20560000	A.1.1.1.1.2.1.2.1	0.9860529986053	.	20120001	20560000	#FF0000	1	1
chr2	20560001	20840000	A.1.1.2.1.2.1.1.2	0.885634588563459	.	20560001	20840000	#FF0000	1	1
chr2	20840001	21200000	A.2.2.2.2.2.1.2.1.1.2	0.379358437935844	.	20840001	21200000	#FFDADA	1	0.625
chr2	21200001	21600000	B.2.1.2.2.1.2.2.2.1.1.1	0.142259414225941	.	21200001	21600000	#4848FF	1	0.25
chr2	21600001	22360000	B.2.2.2.2.1.2.2	0.0111576011157601	.	21600001	22360000	#0000FF	1	0.125
chr2	22360001	22520000	B.2.2.1.1.2.1.2.1.2	0.0906555090655509	.	22360001	22520000	#0000FF	1	0.125
chr2	22520001	23080000	B.2.2.2.1.2.1.2.1	0.0278940027894003	.	22520001	23080000	#0000FF	1	0.125
chr2	23080001	23400000	B.2.2.1.1.2.2.2.2.1	0.0781032078103208	.	23080001	23400000	#0000FF	1	0.125
chr2	23400001	23600000	B.1.2.1.1.2.2.1.2	0.302649930264993	.	23400001	23600000	#9191FF	1	0.375
chr2	23600001	24000000	A.2.1.1.1.2.2.2.2.1	0.553695955369595	.	23600001	24000000	#FF9191	1	0.75
chr2	24000001	24440000	A.1.1.1.2.2.2.2.2.2	0.928870292887029	.	24000001	24440000	#FF0000	1	1
chr2	24440001	24600000	A.1.2.1.1.2.2.2.1	0.750348675034867	.	24440001	24600000	#FF4848	1	0.875
chr2	24600001	25080000	A.1.2.2.2.1.2.1.2.2.2	0.635983263598326	.	24600001	25080000	#FF4848	1	0.875
chr2	25080001	25480000	A.1.1.2.2.2.1.1.1.1.1.2	0.847977684797768	.	25080001	25480000	#FF0000	1	1
chr2	25480001	25800000	A.1.1.2.2.2.1.1.2.2	0.836820083682008	.	25480001	25800000	#FF0000	1	1
chr2	25800001	26040000	A.1.2.1.1.1.1.1.2.1.1	0.804741980474198	.	25800001	26040000	#FF4848	1	0.875
chr2	26040001	26360000	A.1.1.2.2.2.1.1.2.1.2.1	0.839609483960948	.	26040001	26360000	#FF0000	1	1
chr2	26360001	26600000	A.1.2.1.1.1.1.1.2.2	0.801952580195258	.	26360001	26600000	#FF4848	1	0.875
chr2	26600001	27000000	A.1.2.2.2.1.2.2.1.2	0.627615062761506	.	26600001	27000000	#FF4848	1	0.875
chr2	27000001	27240000	A.2.1.1.2.1.1.2.1.1.1.2	0.543933054393305	.	27000001	27240000	#FF9191	1	0.75
chr2	27240001	27560000	A.1.2.2.2.2.1.1.2	0.622036262203626	.	27240001	27560000	#FF4848	1	0.875
chr2	27560001	27920000	A.1.2.1.1.1.1.1.2.1.2	0.803347280334728	.	27560001	27920000	#FF4848	1	0.875
chr2	27920001	28720000	A.1.1.1.2.1.2.1.2.2.2	0.95536959553696	.	27920001	28720000	#FF0000	1	1
chr2	28720001	29160000	A.1.1.2.2.2.1.1.2.1.2.2	0.838214783821478	.	28720001	29160000	#FF0000	1	1
chr2	29160001	29440000	A.1.2.1.1.2.2.1.2.2.2	0.751743375174338	.	29160001	29440000	#FF4848	1	0.875
chr2	29440001	29800000	A.2.1.2.2.1.2.2.2	0.478382147838215	.	29440001	29800000	#FF9191	1	0.75
chr2	29800001	30080000	A.2.1.1.2.2.2.2.1	0.518828451882845	.	29800001	30080000	#FF9191	1	0.75
chr2	30080001	30360000	A.2.2.1.2.1.2.2.1	0.425383542538354	.	30080001	30360000	#FFDADA	1	0.625
chr2	30360001	30640000	A.1.2.2.2.1.2.2.1.1.1.2.2.2	0.630404463040446	.	30360001	30640000	#FF4848	1	0.875
chr2	30640001	30920000	A.1.2.2.2.1.2.2.1.1.1.2.2.1	0.631799163179916	.	30640001	30920000	#FF4848	1	0.875
chr2	30920001	31440000	A.1.2.2.2.2.1.2.2.1.2	0.616457461645746	.	30920001	31440000	#FF4848	1	0.875
chr2	31440001	31680000	A.1.2.1.1.2.2.1.2.2.1	0.753138075313807	.	31440001	31680000	#FF4848	1	0.875
chr2	31680001	32080000	A.2.2.1.2.1.1.1.1	0.437935843793584	.	31680001	32080000	#FFDADA	1	0.625
chr2	32080001	32400000	A.1.1.2.1.1.2.2.2.1.2.2.2	0.894002789400279	.	32080001	32400000	#FF0000	1	1
chr2	32400001	32640000	A.1.1.2.1.1.2.2.2.2.2	0.891213389121339	.	32400001	32640000	#FF0000	1	1
chr2	32640001	32760000	A.1.2.1.1.2.2.2.2	0.748953974895398	.	32640001	32760000	#FF4848	1	0.875
chr2	32760001	32960000	A.1.1.2.2.2.1.2.1.2	0.832635983263598	.	32760001	32960000	#FF0000	1	1
chr2	32960001	33240000	A.2.1.1.1.1.1.2.1.1.1	0.585774058577406	.	32960001	33240000	#FF9191	1	0.75
chr2	33240001	33680000	A.1.2.1.2.1.2.1.2.1	0.735006973500697	.	33240001	33680000	#FF4848	1	0.875
chr2	33680001	33840000	A.2.2.2.1.2.1.1.1.2	0.400278940027894	.	33680001	33840000	#FFDADA	1	0.625
chr2	33840001	34240000	B.2.2.1.1.2.2.2.2.2	0.0767085076708508	.	33840001	34240000	#0000FF	1	0.125
chr2	34240001	34680000	B.2.1.2.2.1.1.1.2.2	0.156206415620642	.	34240001	34680000	#4848FF	1	0.25
chr2	34680001	34800000	B.1.1.2.1.2.1.1.1	0.331938633193863	.	34680001	34800000	#DADAFF	1	0.5
chr2	34800001	34960000	B.2.1.1.2.2.1.2.1.2	0.213389121338912	.	34800001	34960000	#4848FF	1	0.25
chr2	34960001	35120000	B.2.1.1.2.2.1.1.1.1	0.220362622036262	.	34960001	35120000	#4848FF	1	0.25
chr2	35120001	35320000	B.2.1.2.1.1.2.1.1.2.2.1	0.191073919107392	.	35120001	35320000	#4848FF	1	0.25
chr2	35320001	35680000	B.2.2.1.1.2.1.2.1.1	0.0920502092050209	.	35320001	35680000	#0000FF	1	0.125
chr2	35680001	35920000	B.2.1.2.2.1.1.2.2	0.153417015341702	.	35680001	35920000	#4848FF	1	0.25
chr2	35920001	36160000	B.2.1.2.1.1.2.2.1.1	0.186889818688982	.	35920001	36160000	#4848FF	1	0.25
chr2	36160001	36560000	B.2.1.2.1.1.1.2.2.2.2	0.195258019525802	.	36160001	36560000	#4848FF	1	0.25
chr2	36560001	36760000	A.2.1.2.1.1.1.2.1.2.1	0.510460251046025	.	36560001	36760000	#FF9191	1	0.75
chr2	36760001	37040000	A.2.1.1.1.1.1.2.2.2	0.580195258019526	.	36760001	37040000	#FF9191	1	0.75
chr2	37040001	37320000	A.1.1.2.1.2.1.2	0.884239888423989	.	37040001	37320000	#FF0000	1	1
chr2	37320001	37560000	A.1.1.2.1.1.2.2.1.1.2	0.903765690376569	.	37320001	37560000	#FF0000	1	1
chr2	37560001	38120000	A.1.1.1.1.1.1.2.1	0.99721059972106	.	37560001	38120000	#FF0000	1	1
chr2	38120001	38520000	A.1.1.1.2.1.1.2.2	0.96652719665272	.	38120001	38520000	#FF0000	1	1
chr2	38520001	38760000	A.1.1.2.2.2.1.1.1.2.1	0.843793584379358	.	38520001	38760000	#FF0000	1	1
chr2	38760001	39040000	A.1.1.2.2.2.1.1.1.2.2	0.842398884239888	.	38760001	39040000	#FF0000	1	1
chr2	39040001	39480000	A.1.1.1.2.1.1.2.1.1.1	0.9721059972106	.	39040001	39480000	#FF0000	1	1
chr2	39480001	40000000	A.1.1.1.1.2.1.2.2	0.98465829846583	.	39480001	40000000	#FF0000	1	1
chr2	40000001	40520000	A.2.1.1.1.2.2.1.1	0.560669456066946	.	40000001	40520000	#FF9191	1	0.75
chr2	40520001	40680000	A.2.1.2.1.1.1.2.1.1	0.511854951185495	.	40520001	40680000	#FF9191	1	0.75
chr2	40680001	41040000	B.1.1.2.1.2.1.1.2	0.330543933054393	.	40680001	41040000	#DADAFF	1	0.5
chr2	41040001	41600000	B.2.2.2.1.2.1.1.2.2	0.0292887029288703	.	41040001	41600000	#0000FF	1	0.125
chr2	41600001	41920000	B.2.2.1.2.1.1.1	0.0753138075313808	.	41600001	41920000	#0000FF	1	0.125
chr2	41920001	42040000	B.1.2.1.2.1.1.2.2	0.295676429567643	.	41920001	42040000	#9191FF	1	0.375
chr2	42040001	42320000	A.2.2.2.2.2.1.2.1.1.1	0.380753138075314	.	42040001	42320000	#FFDADA	1	0.625
chr2	42320001	42560000	A.1.2.2.1.2.1.2.1.1	0.662482566248257	.	42320001	42560000	#FF4848	1	0.875
chr2	42560001	43040000	A.1.2.1.2.1.1.2.2.1	0.739191073919107	.	42560001	43040000	#FF4848	1	0.875
chr2	43040001	43480000	A.1.1.1.2.1.1.2.1.2.1	0.96931659693166	.	43040001	43480000	#FF0000	1	1
chr2	43480001	43800000	A.1.1.2.1.1.2.2.2.2.1	0.892608089260809	.	43480001	43800000	#FF0000	1	1
chr2	43800001	44200000	A.1.1.2.2.2.1.1.1.1.1.1	0.849372384937239	.	43800001	44200000	#FF0000	1	1
chr2	44200001	44600000	A.1.2.1.1.1.2.1.2.1.2.2	0.778242677824268	.	44200001	44600000	#FF4848	1	0.875
chr2	44600001	44960000	A.2.1.1.2.2.1.2.1.2.2	0.524407252440725	.	44600001	44960000	#FF9191	1	0.75
chr2	44960001	45200000	A.2.2.1.2.1.1.1.2.2.2	0.433751743375174	.	44960001	45200000	#FFDADA	1	0.625
chr2	45200001	45800000	A.1.1.2.1.1.1.1.2	0.919107391910739	.	45200001	45800000	#FF0000	1	1
chr2	45800001	46200000	A.1.1.2.2.2.1.2.2.2	0.829846582984658	.	45800001	46200000	#FF0000	1	1
chr2	46200001	46680000	A.1.1.1.2.1.2.2.2.1.2.1	0.949790794979079	.	46200001	46680000	#FF0000	1	1
chr2	46680001	46880000	A.1.2.1.1.1.2.1.1.2.1	0.786610878661088	.	46680001	46880000	#FF4848	1	0.875
chr2	46880001	47160000	A.1.1.1.2.1.2.2.2.1.1	0.95118549511855	.	46880001	47160000	#FF0000	1	1
chr2	47160001	47600000	A.1.1.1.1.2.2.2	0.98047419804742	.	47160001	47600000	#FF0000	1	1
chr2	47600001	48040000	A.1.2.1.2.1.1.2.2.2	0.737796373779637	.	47600001	48040000	#FF4848	1	0.875
chr2	48040001	48120000	A.2.1.1.1.1.1.2.1.2	0.582984658298466	.	48040001	48120000	#FF9191	1	0.75
chr2	48120001	48320000	A.2.2.1.1.1.2	0.451882845188285	.	48120001	48320000	#FFDADA	1	0.625
chr2	48320001	48760000	A.1.2.1.2.1.2.1.2.2	0.733612273361227	.	48320001	48760000	#FF4848	1	0.875
chr2	48760001	49160000	B.2.1.1.1.2.1.1.2.1	0.248256624825662	.	48760001	49160000	#4848FF	1	0.25
chr2	49160001	49800000	B.2.2.2.1.2.1.2.2	0.0264993026499303	.	49160001	49800000	#0000FF	1	0.125
chr2	49800001	50080000	B.2.1.2.2.1.2.2.1.1.2.2	0.145048814504881	.	49800001	50080000	#4848FF	1	0.25
chr2	50080001	50440000	B.2.2.1.1.2.1.1.2	0.0934449093444909	.	50080001	50440000	#0000FF	1	0.125
chr2	50440001	50720000	B.2.1.1.2.2.1.2.2.1	0.211994421199442	.	50440001	50720000	#4848FF	1	0.25
chr2	50720001	50920000	A.2.2.2.1.2.1.1.2	0.398884239888424	.	50720001	50920000	#FFDADA	1	0.625
chr2	50920001	51120000	B.1.2.2.1.1.2.2	0.280334728033473	.	50920001	51120000	#9191FF	1	0.375
chr2	51120001	51240000	B.1.1.1.2.1.2.1.2	0.357043235704324	.	51120001	51240000	#DADAFF	1	0.5
chr2	51240001	51560000	B.2.1.2.2.1.1.1.2.1	0.157601115760112	.	51240001	51560000	#4848FF	1	0.25
chr2	51560001	51920000	B.2.2.1.1.2.1.1.1.1.1.2	0.097629009762901	.	51560001	51920000	#0000FF	1	0.125
chr2	51920001	52320000	B.2.1.2.1.1.2.2.2.2	0.182705718270572	.	51920001	52320000	#4848FF	1	0.25
chr2	52320001	52560000	B.2.1.2.2.1.2.2.1.1.2.1	0.146443514644351	.	52320001	52560000	#4848FF	1	0.25
chr2	52560001	52840000	B.2.1.1.2.2.1.2.2.2	0.210599721059972	.	52560001	52840000	#4848FF	1	0.25
chr2	52840001	53040000	B.2.2.1.1.2.1.1.1.1.1.1	0.099023709902371	.	52840001	53040000	#0000FF	1	0.125
chr2	53040001	53280000	B.2.1.1.2.2.2.1	0.209205020920502	.	53040001	53280000	#4848FF	1	0.25
chr2	53280001	53520000	A.2.2.2.2.2.1.2.2	0.376569037656904	.	53280001	53520000	#FFDADA	1	0.625
chr2	53520001	54000000	A.2.1.1.1.2.2.2.1.1	0.556485355648536	.	53520001	54000000	#FF9191	1	0.75
chr2	54000001	54360000	A.1.1.2.1.2.1.1.1.1	0.889818688981869	.	54000001	54360000	#FF0000	1	1
chr2	54360001	54760000	A.1.1.2.2.1.1.2.2.2.1	0.860529986052999	.	54360001	54760000	#FF0000	1	1
chr2	54760001	54920000	A.1.1.2.2.1.1.2.1.1.1.1	0.867503486750349	.	54760001	54920000	#FF0000	1	1
chr2	54920001	55160000	A.1.1.2.2.1.1.2.1.1.1.2	0.866108786610879	.	54920001	55160000	#FF0000	1	1
chr2	55160001	55480000	A.1.1.1.2.2.2.2.1.1	0.933054393305439	.	55160001	55480000	#FF0000	1	1
chr2	55480001	55880000	A.1.1.2.1.2.1.1.1.2.2	0.887029288702929	.	55480001	55880000	#FF0000	1	1
chr2	55880001	56240000	A.1.2.2.1.2.1.2.1.2	0.661087866108787	.	55880001	56240000	#FF4848	1	0.875
chr2	56240001	57000000	B.2.2.2.1.2.1.1.1	0.0320781032078103	.	56240001	57000000	#0000FF	1	0.125
chr2	57000001	57280000	B.2.2.1.1.2.1.1.1.1.2	0.096234309623431	.	57000001	57280000	#0000FF	1	0.125
chr2	57280001	57440000	B.1.1.2.1.2.1.2.2	0.327754532775453	.	57280001	57440000	#DADAFF	1	0.5
chr2	57440001	57840000	B.2.1.2.1.1.2.2.1.2	0.185495118549512	.	57440001	57840000	#4848FF	1	0.25
chr2	57840001	58240000	B.2.1.1.1.1.1	0.259414225941423	.	57840001	58240000	#4848FF	1	0.25
chr2	58240001	58480000	A.2.1.1.1.2.2.2.2.2.1	0.552301255230126	.	58240001	58480000	#FF9191	1	0.75
chr2	58480001	58800000	B.1.2.1.1.2.2.1.1	0.304044630404463	.	58480001	58800000	#9191FF	1	0.375
chr2	58800001	58960000	A.2.2.1.1.1.1.2.2.2	0.453277545327755	.	58800001	58960000	#FFDADA	1	0.625
chr2	58960001	59200000	B.2.1.1.2.2.2.2	0.207810320781032	.	58960001	59200000	#4848FF	1	0.25
chr2	59200001	59440000	B.2.1.2.2.1.1.1.1	0.158995815899582	.	59200001	59440000	#4848FF	1	0.25
chr2	59440001	59680000	B.2.1.1.1.2.1.1.2.2	0.246861924686192	.	59440001	59680000	#4848FF	1	0.25
chr2	59680001	59840000	B.2.1.2.1.1.1.2.2.1.1	0.199442119944212	.	59680001	59840000	#4848FF	1	0.25
chr2	59840001	60440000	B.2.1.2.1.1.1.1.1.2	0.203626220362622	.	59840001	60440000	#4848FF	1	0.25
chr2	60440001	60920000	A.2.1.1.1.2.2.2.1.2	0.555090655509066	.	60440001	60920000	#FF9191	1	0.75
chr2	60920001	61280000	A.1.1.2.1.2.1.1.1.2.1	0.888423988842399	.	60920001	61280000	#FF0000	1	1
chr2	61280001	61760000	A.1.1.1.1.2.2.1.2	0.98186889818689	.	61280001	61760000	#FF0000	1	1
chr2	61760001	62120000	A.1.1.2.1.1.2.2.2.1.1	0.898186889818689	.	61760001	62120000	#FF0000	1	1
chr2	62120001	62440000	A.1.2.2.2.1.2.1.1.1	0.641562064156206	.	62120001	62440000	#FF4848	1	0.875
chr2	62440001	62680000	A.1.2.2.2.2.2.2.2.2	0.596931659693166	.	62440001	62680000	#FF4848	1	0.875
chr2	62680001	63040000	A.1.1.2.2.2.1.2.1.1.2	0.834030683403068	.	62680001	63040000	#FF0000	1	1
chr2	63040001	63280000	A.2.2.1.2.1.1.2.2.2	0.429567642956764	.	63040001	63280000	#FFDADA	1	0.625
chr2	63280001	63800000	A.2.2.2.2.2.2	0.375174337517434	.	63280001	63800000	#FFDADA	1	0.625
chr2	63800001	64200000	A.1.2.1.1.1.2.1.2.1.2.1.1.1	0.782426778242678	.	63800001	64200000	#FF4848	1	0.875
chr2	64200001	64560000	A.1.1.1.2.1.2.1.2.1.1	0.96234309623431	.	64200001	64560000	#FF0000	1	1
chr2	64560001	64800000	A.1.2.1.1.1.2.1.1.2.2	0.785216178521618	.	64560001	64800000	#FF4848	1	0.875
chr2	64800001	65120000	A.1.1.2.2.2.1.1.2.1.1	0.841004184100418	.	64800001	65120000	#FF0000	1	1
chr2	65120001	65280000	A.1.2.1.1.1.2.2.2	0.768479776847978	.	65120001	65280000	#FF4848	1	0.875
chr2	65280001	65480000	A.1.2.1.1.2.2.1.2.1.1	0.755927475592748	.	65280001	65480000	#FF4848	1	0.875
chr2	65480001	65840000	A.1.2.1.1.1.2.2.1.1.2	0.772663877266388	.	65480001	65840000	#FF4848	1	0.875
chr2	65840001	66040000	A.2.1.2.2.2.2.1.1.2	0.467224546722455	.	65840001	66040000	#FF9191	1	0.75
chr2	66040001	66200000	B.1.1.2.2.1.1	0.324965132496513	.	66040001	66200000	#DADAFF	1	0.5
chr2	66200001	66640000	B.1.2.1.1.1.2.2	0.313807531380753	.	66200001	66640000	#9191FF	1	0.375
chr2	66640001	66800000	A.2.1.1.2.2.1.1.2.2.1	0.529986052998605	.	66640001	66800000	#FF9191	1	0.75
chr2	66800001	67120000	A.2.1.2.2.2.2.1.1.1	0.468619246861925	.	66800001	67120000	#FF9191	1	0.75
chr2	67120001	67480000	A.2.1.2.2.1.2.2.1	0.479776847977685	.	67120001	67480000	#FF9191	1	0.75
chr2	67480001	67560000	A.2.1.2.2.1.2.1.2.1.2	0.482566248256625	.	67480001	67560000	#FF9191	1	0.75
chr2	67560001	68080000	A.1.2.2.2.1.2.1.1.2	0.640167364016736	.	67560001	68080000	#FF4848	1	0.875
chr2	68080001	68320000	A.1.2.1.1.2.2.1.1	0.757322175732218	.	68080001	68320000	#FF4848	1	0.875
chr2	68320001	68680000	A.1.2.1.1.1.2.2.1.1.1	0.774058577405858	.	68320001	68680000	#FF4848	1	0.875
chr2	68680001	68960000	A.1.2.2.2.2.1.2.2.1.1.1	0.619246861924686	.	68680001	68960000	#FF4848	1	0.875
chr2	68960001	69200000	A.1.2.2.2.1.2.2.1.1.1.2.1	0.633193863319386	.	68960001	69200000	#FF4848	1	0.875
chr2	69200001	69600000	A.1.2.1.1.1.2.1.1.1.1.2	0.789400278940028	.	69200001	69600000	#FF4848	1	0.875
chr2	69600001	70120000	A.1.1.1.2.1.2.1.2.2.1.1.1	0.95955369595537	.	69600001	70120000	#FF0000	1	1
chr2	70120001	70520000	A.1.1.1.2.1.2.1.2.2.1.1.2	0.9581589958159	.	70120001	70520000	#FF0000	1	1
chr2	70520001	70880000	A.1.2.1.1.1.2.2.1.2.1	0.771269177126918	.	70520001	70880000	#FF4848	1	0.875
chr2	70880001	71240000	A.2.1.1.2.2.2.2.2	0.517433751743375	.	70880001	71240000	#FF9191	1	0.75
chr2	71240001	71400000	A.2.1.1.2.1.1.2.1.1.1.1	0.545327754532775	.	71240001	71400000	#FF9191	1	0.75
chr2	71400001	71720000	A.1.2.2.2.2.1.2.2.2.1	0.615062761506276	.	71400001	71720000	#FF4848	1	0.875
chr2	71720001	72000000	A.2.1.2.2.2.2.2.2.2	0.460251046025105	.	71720001	72000000	#FF9191	1	0.75
chr2	72000001	72360000	A.2.1.1.2.2.1.1.2.1	0.531380753138075	.	72000001	72360000	#FF9191	1	0.75
chr2	72360001	73000000	A.1.2.2.2.1.2.2.1.1.1.1	0.634588563458856	.	72360001	73000000	#FF4848	1	0.875
chr2	73000001	73120000	A.1.2.2.2.2.1.2.1	0.620641562064156	.	73000001	73120000	#FF4848	1	0.875
chr2	73120001	73480000	A.1.2.1.1.1.2.1.1.1.1.1	0.790794979079498	.	73120001	73480000	#FF4848	1	0.875
chr2	73480001	73960000	A.1.2.2.2.2.1.2.2.1.1.2	0.617852161785216	.	73480001	73960000	#FF4848	1	0.875
chr2	73960001	74400000	A.1.1.1.2.1.2.1.2.2.1.2	0.95676429567643	.	73960001	74400000	#FF0000	1	1
chr2	74400001	74640000	A.1.2.1.1.1.2.1.1.1.2	0.788005578800558	.	74400001	74640000	#FF4848	1	0.875
chr2	74640001	74880000	A.1.1.2.1.1.2.2.1.1.1.1	0.907949790794979	.	74640001	74880000	#FF0000	1	1
chr2	74880001	75160000	A.1.1.1.2.2.2.2.1.2	0.931659693165969	.	74880001	75160000	#FF0000	1	1
chr2	75160001	75720000	A.1.2.1.2.2.2.1.2	0.700139470013947	.	75160001	75720000	#FF4848	1	0.875
chr2	75720001	75920000	A.1.2.2.1.1.1.2.2.2	0.686192468619247	.	75720001	75920000	#FF4848	1	0.875
chr2	75920001	76880000	B.2.2.2.1.2.1.1.2.1	0.0306834030683403	.	75920001	76880000	#0000FF	1	0.125
chr2	76880001	77120000	B.2.1.2.2.1.2.2.2.1.2	0.139470013947001	.	76880001	77120000	#4848FF	1	0.25
chr2	77120001	77520000	B.2.2.1.1.2.1.1.1.2	0.0948396094839609	.	77120001	77520000	#0000FF	1	0.125
chr2	77520001	77680000	B.2.1.2.1.1.2.1.1.1	0.193863319386332	.	77520001	77680000	#4848FF	1	0.25
chr2	77680001	77880000	B.2.1.2.2.1.2.2.1.2	0.143654114365411	.	77680001	77880000	#4848FF	1	0.25
chr2	77880001	78440000	B.2.2.2.1.2.2.1	0.0251046025104603	.	77880001	78440000	#0000FF	1	0.125
chr2	78440001	78600000	B.2.1.2.2.1.2.1.1	0.152022315202232	.	78440001	78600000	#4848FF	1	0.25
chr2	78600001	78760000	B.2.2.1.1.2.2.1.1.2.1	0.0864714086471409	.	78600001	78760000	#0000FF	1	0.125
chr2	78760001	79520000	B.2.2.2.2.2.2.1.1	0.00418410041841004	.	78760001	79520000	#0000FF	1	0.125
chr2	79520001	80160000	B.2.2.2.2.1.2.1	0.0125523012552301	.	79520001	80160000	#0000FF	1	0.125
chr2	80160001	80480000	B.2.2.1.2.1.2.1.1	0.0725244072524407	.	80160001	80480000	#0000FF	1	0.125
chr2	80480001	80800000	B.2.1.2.1.1.1.1.1.1.2	0.205020920502092	.	80480001	80800000	#4848FF	1	0.25
chr2	80800001	81320000	B.2.2.2.1.2.2.2	0.0237099023709902	.	80800001	81320000	#0000FF	1	0.125
chr2	81320001	81480000	B.2.1.2.2.1.2.1.2.2	0.149232914923291	.	81320001	81480000	#4848FF	1	0.25
chr2	81480001	81720000	B.2.1.2.2.1.2.1.2.1	0.150627615062762	.	81480001	81720000	#4848FF	1	0.25
chr2	81720001	82040000	B.2.2.1.1.2.2.1.1.2.2.1	0.0850767085076709	.	81720001	82040000	#0000FF	1	0.125
chr2	82040001	82520000	B.2.2.1.2.1.1.2	0.0739191073919107	.	82040001	82520000	#0000FF	1	0.125
chr2	82520001	82960000	B.2.2.1.1.2.2.2.1	0.0794979079497908	.	82520001	82960000	#0000FF	1	0.125
chr2	82960001	83200000	A.2.2.2.1.2.1.1.1.1	0.401673640167364	.	82960001	83200000	#FFDADA	1	0.625
chr2	83200001	83400000	A.2.2.1.1.2.1.2.2	0.444909344490934	.	83200001	83400000	#FFDADA	1	0.625
chr2	83400001	83760000	B.2.1.2.1.1.2.2.2.1	0.184100418410042	.	83400001	83760000	#4848FF	1	0.25
chr2	83760001	84040000	B.2.1.1.1.2.1.1.1.1	0.251046025104602	.	83760001	84040000	#4848FF	1	0.25
chr2	84040001	84280000	B.1.1.1.2.1.2.1.1	0.358437935843794	.	84040001	84280000	#DADAFF	1	0.5
chr2	84280001	84640000	B.2.1.2.1.1.1.1.1.1.1	0.206415620641562	.	84280001	84640000	#4848FF	1	0.25
chr2	84640001	85120000	B.1.1.1.2.1.2.2.1.2.1.2	0.352859135285914	.	84640001	85120000	#DADAFF	1	0.5
chr2	85120001	85560000	A.1.1.1.2.2.2.2.2.1	0.930264993026499	.	85120001	85560000	#FF0000	1	1
chr2	85560001	85840000	A.1.1.1.2.1.1.2.1.2.2	0.96792189679219	.	85560001	85840000	#FF0000	1	1
chr2	85840001	86080000	A.1.1.2.2.2.1.1.1.1.2.2	0.845188284518828	.	85840001	86080000	#FF0000	1	1
chr2	86080001	86400000	A.1.1.1.2.1.1.2.1.1.2	0.97071129707113	.	86080001	86400000	#FF0000	1	1
chr2	86400001	86720000	A.1.2.1.2.2.1.1.1.1.1	0.716875871687587	.	86400001	86720000	#FF4848	1	0.875
chr2	86720001	87040000	A.1.2.1.2.2.1.1.1.1.2	0.715481171548117	.	86720001	87040000	#FF4848	1	0.875
chr2	87040001	87160000	A.2.2.1.2.2.2.2.2.1	0.412831241283124	.	87040001	87160000	#FFDADA	1	0.625
chr2	87280001	87440000	A.2.2.1.2.2.2.2.2.1	0.412831241283124	.	87280001	87440000	#FFDADA	1	0.625
chr2	87440001	87560000	A.2.2.1.1.1.1.1.2	0.457461645746165	.	87440001	87560000	#FFDADA	1	0.625
chr2	87720001	87800000	A.2.2.1.1.1.1.1.2	0.457461645746165	.	87720001	87800000	#FFDADA	1	0.625
chr2	87800001	88000000	A.2.1.2.2.2.1.2.2.1	0.471408647140865	.	87800001	88000000	#FF9191	1	0.75
chr2	88160001	88240000	A.2.2.2.2.2.1.1.2	0.382147838214784	.	88160001	88240000	#FFDADA	1	0.625
chr2	88280001	88480000	A.2.2.2.2.2.1.1.2	0.382147838214784	.	88280001	88480000	#FFDADA	1	0.625
chr2	88480001	88840000	B.1.2.2.1.1.2.1	0.281729428172943	.	88480001	88840000	#9191FF	1	0.375
chr2	88840001	89000000	A.2.1.1.1.2.2.2.2.2.2	0.550906555090656	.	88840001	89000000	#FF9191	1	0.75
chr2	89000001	89560000	B.2.1.2.1.1.1.1.2	0.202231520223152	.	89000001	89560000	#4848FF	1	0.25
chr2	89800001	89920000	B.2.1.1.2.2.1.1.2.1	0.217573221757322	.	89800001	89920000	#4848FF	1	0.25
chr2	90000001	90040000	B.2.1.1.2.2.1.1.2.1	0.217573221757322	.	90000001	90040000	#4848FF	1	0.25
chr2	90080001	90120000	B.2.1.1.2.2.1.1.2.1	0.217573221757322	.	90080001	90120000	#4848FF	1	0.25
chr2	90200001	90240000	B.2.1.1.2.2.1.1.2.1	0.217573221757322	.	90200001	90240000	#4848FF	1	0.25
chr2	90400001	90480000	B.1.2.1.2.2.2.2	0.284518828451883	.	90400001	90480000	#9191FF	1	0.375
chr2	91640001	91720000	B.1.2.1.2.2.2.2	0.284518828451883	.	91640001	91720000	#9191FF	1	0.375
chr2	91760001	91920000	B.1.2.1.2.1.1.2.1	0.297071129707113	.	91760001	91920000	#9191FF	1	0.375
chr2	91920001	92200000	B.2.1.2.1.1.1.2.2.2.1	0.196652719665272	.	91920001	92200000	#4848FF	1	0.25
chr2	92240001	92360000	B.2.1.2.1.1.1.2.2.2.1	0.196652719665272	.	92240001	92360000	#4848FF	1	0.25
chr2	95320001	95720000	B.2.2.1.1.2.2.1.2.1	0.0822873082287308	.	95320001	95720000	#0000FF	1	0.125
chr2	95720001	96080000	A.1.2.1.2.2.2.1.1	0.701534170153417	.	95720001	96080000	#FF4848	1	0.875
chr2	96160001	96280000	A.2.2.1.2.1.1.2.1	0.432357043235704	.	96160001	96280000	#FFDADA	1	0.625
chr2	96320001	96520000	A.2.2.1.2.1.1.2.1	0.432357043235704	.	96320001	96520000	#FFDADA	1	0.625
chr2	96520001	96680000	A.1.1.2.2.2.1.2.1.1.1	0.835425383542538	.	96520001	96680000	#FF0000	1	1
chr2	96720001	96840000	A.1.1.2.2.2.1.2.1.1.1	0.835425383542538	.	96720001	96840000	#FF0000	1	1
chr2	96840001	97200000	A.1.1.1.2.1.2.1.2.1.2	0.96094839609484	.	96840001	97200000	#FF0000	1	1
chr2	97200001	97480000	A.1.1.2.1.1.2.1.1	0.912133891213389	.	97200001	97480000	#FF0000	1	1
chr2	97480001	97640000	A.1.2.1.1.2.2.1.2.1.2	0.754532775453278	.	97480001	97640000	#FF4848	1	0.875
chr2	97640001	97880000	A.2.1.1.2.1.1.2.1.1.2	0.542538354253835	.	97640001	97880000	#FF9191	1	0.75
chr2	97880001	97920000	A.1.1.2.2.2.1.1.1.1.2.1	0.846582984658299	.	97880001	97920000	#FF0000	1	1
chr2	98000001	98040000	A.1.1.2.2.2.1.1.1.1.2.1	0.846582984658299	.	98000001	98040000	#FF0000	1	1
chr2	98160001	98200000	A.1.1.2.2.2.1.1.1.1.2.1	0.846582984658299	.	98160001	98200000	#FF0000	1	1
chr2	98240001	98600000	A.1.1.2.2.2.1.1.1.1.2.1	0.846582984658299	.	98240001	98600000	#FF0000	1	1
chr2	98600001	99000000	A.1.2.2.2.1.1.1	0.647140864714086	.	98600001	99000000	#FF4848	1	0.875
chr2	99000001	99240000	A.1.2.1.1.1.2.2.1.2.2	0.769874476987448	.	99000001	99240000	#FF4848	1	0.875
chr2	99240001	99760000	A.1.2.1.1.2.1.1.2.2.1	0.764295676429568	.	99240001	99760000	#FF4848	1	0.875
chr2	99760001	99960000	A.1.2.1.1.2.1.1.2.2.2.2	0.761506276150628	.	99760001	99960000	#FF4848	1	0.875
chr2	99960001	100120000	A.1.2.1.1.1.2.1.2.1.2.1.2	0.779637377963738	.	99960001	100120000	#FF4848	1	0.875
chr2	100120001	100680000	A.2.2.1.2.2.2.1	0.415620641562064	.	100120001	100680000	#FFDADA	1	0.625
chr2	100680001	100880000	B.1.2.1.1.1.1.2	0.316596931659693	.	100680001	100880000	#9191FF	1	0.375
chr2	100880001	101160000	B.1.1.1.1.1.2.2	0.370990237099024	.	100880001	101160000	#DADAFF	1	0.5
chr2	101160001	101360000	A.2.1.1.2.1.1.1.1	0.549511854951185	.	101160001	101360000	#FF9191	1	0.75
chr2	101360001	101640000	A.1.2.1.1.1.2.1.2.1.1	0.783821478382148	.	101360001	101640000	#FF4848	1	0.875
chr2	101640001	101880000	A.1.1.2.1.1.2.2.1.2.1.1	0.902370990237099	.	101640001	101880000	#FF0000	1	1
chr2	101880001	102480000	A.1.1.1.1.1.1.1.2	0.99860529986053	.	101880001	102480000	#FF0000	1	1
chr2	102480001	102640000	A.1.2.1.2.1.1.1.1	0.747559274755927	.	102480001	102640000	#FF4848	1	0.875
chr2	102640001	103080000	A.1.1.1.2.2.1.1.1.1	0.945606694560669	.	102640001	103080000	#FF0000	1	1
chr2	103080001	103360000	A.1.2.1.2.2.2.2.1.2	0.697350069735007	.	103080001	103360000	#FF4848	1	0.875
chr2	103360001	103840000	B.2.1.2.1.2.1.2.2.1	0.177126917712692	.	103360001	103840000	#4848FF	1	0.25
chr2	103840001	104160000	B.2.2.2.1.1.2.2.1	0.0348675034867503	.	103840001	104160000	#0000FF	1	0.125
chr2	104160001	104560000	B.2.2.2.1.1.1.2.2	0.0390516039051604	.	104160001	104560000	#0000FF	1	0.125
chr2	104560001	105200000	B.2.2.2.2.2.2.1.2	0.00278940027894003	.	104560001	105200000	#0000FF	1	0.125
chr2	105200001	105640000	B.2.2.1.2.2.1.2.2.2	0.0571827057182706	.	105200001	105640000	#0000FF	1	0.125
chr2	105640001	105880000	B.1.1.1.2.2.2.2.2	0.343096234309623	.	105640001	105880000	#DADAFF	1	0.5
chr2	105880001	106160000	A.1.2.1.2.1.2.2.1.2.1.1	0.728033472803347	.	105880001	106160000	#FF4848	1	0.875
chr2	106160001	106520000	A.1.2.2.1.2.1.1.1.1.1	0.679218967921897	.	106160001	106520000	#FF4848	1	0.875
chr2	106520001	106840000	A.2.2.2.1.2.1.2	0.397489539748954	.	106520001	106840000	#FFDADA	1	0.625
chr2	106840001	107040000	B.2.1.1.1.1.2.1.2.1	0.255230125523013	.	106840001	107040000	#4848FF	1	0.25
chr2	107080001	107200000	B.1.2.1.2.1.2.1.1.2	0.292887029288703	.	107080001	107200000	#9191FF	1	0.375
chr2	107200001	107440000	B.2.2.1.2.2.1.2.1.2	0.0599721059972106	.	107200001	107440000	#0000FF	1	0.125
chr2	107440001	107840000	B.2.2.2.2.1.1.2.1	0.0153417015341702	.	107440001	107840000	#0000FF	1	0.125
chr2	107840001	108160000	B.2.2.2.1.1.1.2.1	0.0404463040446304	.	107840001	108160000	#0000FF	1	0.125
chr2	108160001	108440000	B.1.2.2.1.2.1.2.1	0.276150627615063	.	108160001	108440000	#9191FF	1	0.375
chr2	108480001	108800000	B.2.1.2.2.2.2.2.1.2.2	0.121338912133891	.	108480001	108800000	#4848FF	1	0.25
chr2	108800001	109400000	A.1.1.2.2.1.2.2.2	0.850767085076709	.	108800001	109400000	#FF0000	1	1
chr2	109400001	109720000	A.1.1.2.2.1.1.1.2.2.1	0.870292887029289	.	109400001	109720000	#FF0000	1	1
chr2	109720001	110120000	A.1.1.2.1.1.1.2.1.1	0.917712691771269	.	109720001	110120000	#FF0000	1	1
chr2	110240001	110280000	A.1.1.2.1.1.1.2.1.1	0.917712691771269	.	110240001	110280000	#FF0000	1	1
chr2	110280001	110520000	A.1.1.2.1.1.1.1.1.2.2.1	0.921896792189679	.	110280001	110520000	#FF0000	1	1
chr2	110840001	111000000	A.1.2.2.2.1.1.2.1.1	0.645746164574616	.	110840001	111000000	#FF4848	1	0.875
chr2	111360001	111400000	A.1.2.2.2.1.1.2.1.1	0.645746164574616	.	111360001	111400000	#FF4848	1	0.875
chr2	111400001	111840000	A.2.1.2.2.2.2.2.1	0.463040446304045	.	111400001	111840000	#FF9191	1	0.75
chr2	111840001	112080000	A.2.1.1.2.2.1.1.2.2.2	0.528591352859135	.	111840001	112080000	#FF9191	1	0.75
chr2	112080001	112200000	A.2.2.1.2.2.2.2.2.2	0.411436541143654	.	112080001	112200000	#FFDADA	1	0.625
chr2	112200001	112520000	A.1.2.2.2.2.2.2.2.1	0.598326359832636	.	112200001	112520000	#FF4848	1	0.875
chr2	112520001	112840000	A.1.2.1.1.1.1.1.1.2.1	0.810320781032078	.	112520001	112840000	#FF4848	1	0.875
chr2	112840001	113120000	A.1.1.1.2.1.2.2.2.2	0.947001394700139	.	112840001	113120000	#FF0000	1	1
chr2	113160001	113320000	A.1.1.1.2.1.2.2.2.2	0.947001394700139	.	113160001	113320000	#FF0000	1	1
chr2	113320001	113520000	A.1.1.2.1.1.2.2.1.2.2	0.899581589958159	.	113320001	113520000	#FF0000	1	1
chr2	113520001	113760000	A.1.1.1.2.1.1.1.1.1	0.97907949790795	.	113520001	113760000	#FF0000	1	1
chr2	113760001	113840000	A.1.2.1.1.1.2.1.2.2.1	0.776847977684798	.	113760001	113840000	#FF4848	1	0.875
chr2	113840001	114240000	A.1.1.1.2.2.1.1.1.2	0.944211994421199	.	113840001	114240000	#FF0000	1	1
chr2	114240001	114720000	A.1.2.1.2.1.2.2.2.1.2.1	0.721059972105997	.	114240001	114720000	#FF4848	1	0.875
chr2	114720001	115360000	B.2.2.2.1.1.2.1.1	0.0376569037656904	.	114720001	115360000	#0000FF	1	0.125
chr2	115360001	115760000	B.2.2.2.2.1.1.1.1.1.2	0.0209205020920502	.	115360001	115760000	#0000FF	1	0.125
chr2	115760001	116640000	B.2.2.2.2.2.2.2	0.00139470013947001	.	115760001	116640000	#0000FF	1	0.125
chr2	116640001	116920000	B.2.2.1.2.2.2.1.2.2	0.0474198047419805	.	116640001	116920000	#0000FF	1	0.125
chr2	116920001	117200000	B.2.2.1.2.2.2.1.2.1	0.0488145048814505	.	116920001	117200000	#0000FF	1	0.125
chr2	117200001	117400000	B.2.1.2.2.2.2.2.1.2.1	0.122733612273361	.	117200001	117400000	#4848FF	1	0.25
chr2	117400001	117600000	B.2.1.1.2.1.1.1.1	0.235704323570432	.	117400001	117600000	#4848FF	1	0.25
chr2	117600001	118160000	B.2.2.2.2.2.1.2.2.1	0.00697350069735007	.	117600001	118160000	#0000FF	1	0.125
chr2	118160001	118320000	B.2.1.2.2.2.2.2.2	0.119944211994421	.	118160001	118320000	#4848FF	1	0.25
chr2	118320001	118560000	B.2.1.2.1.2.2.2.2.2.1	0.161785216178522	.	118320001	118560000	#4848FF	1	0.25
chr2	118560001	118720000	A.2.2.2.1.1.2.1.2	0.405857740585774	.	118560001	118720000	#FFDADA	1	0.625
chr2	118720001	119200000	A.1.1.2.2.1.2.1.1	0.857740585774059	.	118720001	119200000	#FF0000	1	1
chr2	119200001	119640000	A.2.1.2.1.1.2.2.2	0.503486750348675	.	119200001	119640000	#FF9191	1	0.75
chr2	119640001	119920000	A.2.2.1.2.1.1.2.2.1	0.430962343096234	.	119640001	119920000	#FFDADA	1	0.625
chr2	119920001	120120000	A.1.2.2.1.1.2.1.1	0.684797768479777	.	119920001	120120000	#FF4848	1	0.875
chr2	120120001	120400000	A.1.2.2.1.2.2.1.2.2.2	0.652719665271967	.	120120001	120400000	#FF4848	1	0.875
chr2	120400001	121040000	A.1.1.1.1.1.2.1.1.2	0.99302649930265	.	120400001	121040000	#FF0000	1	1
chr2	121040001	121440000	A.1.1.2.1.1.1.1.1.1.1	0.927475592747559	.	121040001	121440000	#FF0000	1	1
chr2	121440001	121840000	A.1.1.2.1.1.1.2.1.2.1	0.916317991631799	.	121440001	121840000	#FF0000	1	1
chr2	121840001	122120000	A.1.1.2.2.1.1.1.2.2.2	0.868898186889819	.	121840001	122120000	#FF0000	1	1
chr2	122120001	122520000	A.1.1.1.2.2.1.2.2	0.940027894002789	.	122120001	122520000	#FF0000	1	1
chr2	122520001	122720000	B.1.1.1.2.1.2.2.1.2.1.1	0.354253835425384	.	122520001	122720000	#DADAFF	1	0.5
chr2	122720001	123280000	B.2.1.2.1.2.2.2.2.2.2	0.160390516039052	.	122720001	123280000	#4848FF	1	0.25
chr2	123280001	123520000	B.1.2.2.2.2.2.2	0.260808926080893	.	123280001	123520000	#9191FF	1	0.375
chr2	123520001	123920000	B.2.2.1.2.2.1.1.1.1.2	0.0655509065550907	.	123520001	123920000	#0000FF	1	0.125
chr2	123920001	124320000	B.2.2.1.2.2.2.1.1.1.1	0.0557880055788006	.	123920001	124320000	#0000FF	1	0.125
chr2	124320001	124400000	B.2.1.2.1.2.1.2.1.1	0.179916317991632	.	124320001	124400000	#4848FF	1	0.25
chr2	124400001	124760000	B.2.2.1.2.2.1.2.1.1	0.0613668061366806	.	124400001	124760000	#0000FF	1	0.125
chr2	124760001	125560000	B.2.2.2.2.1.1.2.2	0.0139470013947001	.	124760001	125560000	#0000FF	1	0.125
chr2	125560001	125840000	B.2.1.1.1.2.1.2.1.2	0.244072524407252	.	125560001	125840000	#4848FF	1	0.25
chr2	125840001	126000000	B.1.1.1.2.2.2.2.1	0.344490934449093	.	125840001	126000000	#DADAFF	1	0.5
chr2	126000001	126240000	B.1.2.2.1.2.1.2.2	0.274755927475593	.	126000001	126240000	#9191FF	1	0.375
chr2	126240001	126760000	B.2.2.2.1.1.2.2.2	0.0334728033472803	.	126240001	126760000	#0000FF	1	0.125
chr2	126760001	127320000	B.2.2.2.2.1.1.1.1.1.1	0.0223152022315202	.	126760001	127320000	#0000FF	1	0.125
chr2	127320001	127800000	B.2.1.1.2.1.2.1.2	0.228730822873082	.	127320001	127800000	#4848FF	1	0.25
chr2	127800001	128280000	A.1.1.2.1.2.2.2.1	0.881450488145049	.	127800001	128280000	#FF0000	1	1
chr2	128280001	128480000	A.1.1.2.2.1.1.1.2.1.2.2	0.871687587168759	.	128280001	128480000	#FF0000	1	1
chr2	128480001	128760000	A.1.1.1.2.2.2.1.2.1.1	0.937238493723849	.	128480001	128760000	#FF0000	1	1
chr2	128760001	128920000	A.1.2.2.1.1.1.2.1	0.688981868898187	.	128760001	128920000	#FF4848	1	0.875
chr2	128920001	129200000	A.1.2.2.1.2.1.1.1.1.2	0.677824267782427	.	128920001	129200000	#FF4848	1	0.875
chr2	129200001	129440000	B.1.1.2.1.1.2.1.1	0.338912133891213	.	129200001	129440000	#DADAFF	1	0.5
chr2	129440001	129720000	B.2.1.1.1.1.2.1.2.2	0.253835425383543	.	129440001	129720000	#4848FF	1	0.25
chr2	129720001	129920000	B.1.1.1.2.1.2.2.1.1	0.355648535564854	.	129720001	129920000	#DADAFF	1	0.5
chr2	129920001	130200000	B.2.1.2.1.2.2.2.1	0.164574616457462	.	129920001	130200000	#4848FF	1	0.25
chr2	130200001	130400000	B.2.2.1.1.1.1.1	0.118549511854951	.	130200001	130400000	#0000FF	1	0.125
chr2	130400001	130800000	B.2.1.2.2.2.1.2.1	0.135285913528591	.	130400001	130800000	#4848FF	1	0.25
chr2	130880001	131160000	A.2.1.2.1.2.1.2.2	0.497907949790795	.	130880001	131160000	#FF9191	1	0.75
chr2	131360001	131400000	A.2.1.1.1.1.2.1.1	0.578800557880056	.	131360001	131400000	#FF9191	1	0.75
chr2	131440001	131880000	A.2.1.1.1.1.2.1.1	0.578800557880056	.	131440001	131880000	#FF9191	1	0.75
chr2	131880001	132000000	B.2.1.1.1.2.1.2.2	0.242677824267782	.	131880001	132000000	#4848FF	1	0.25
chr2	132040001	132160000	B.2.1.1.1.2.1.2.2	0.242677824267782	.	132040001	132160000	#4848FF	1	0.25
chr2	132160001	132320000	B.1.1.2.1.1.2.2.2	0.333333333333333	.	132160001	132320000	#DADAFF	1	0.5
chr2	132320001	132560000	B.1.2.1.2.1.2.1.1.1	0.294281729428173	.	132320001	132560000	#9191FF	1	0.375
chr2	132560001	132960000	B.2.1.2.2.2.2.2.1.1	0.124128312412831	.	132560001	132960000	#4848FF	1	0.25
chr2	132960001	133440000	B.1.2.1.1.2.1.1.1.1	0.312412831241283	.	132960001	133440000	#9191FF	1	0.375
chr2	133440001	133960000	B.2.2.1.2.2.2.1.1.1.2	0.0543933054393305	.	133440001	133960000	#0000FF	1	0.125
chr2	133960001	134400000	A.2.1.1.1.1.2.1.2.1.2.2	0.574616457461646	.	133960001	134400000	#FF9191	1	0.75
chr2	134400001	134640000	A.2.2.1.1.1.1.1.1	0.458856345885635	.	134400001	134640000	#FFDADA	1	0.625
chr2	134640001	134840000	B.1.2.2.2.2.2.1	0.262203626220363	.	134640001	134840000	#9191FF	1	0.375
chr2	134840001	135200000	A.2.1.1.1.1.1.1.2.2.2.2	0.587168758716876	.	134840001	135200000	#FF9191	1	0.75
chr2	135200001	135480000	B.1.2.1.1.1.1.1	0.317991631799163	.	135200001	135480000	#9191FF	1	0.375
chr2	135480001	135720000	A.2.1.1.1.1.1.1.2.1.2	0.592747559274756	.	135480001	135720000	#FF9191	1	0.75
chr2	135720001	135960000	A.1.2.1.2.1.2.2.1.1.2.1	0.730822873082287	.	135720001	135960000	#FF4848	1	0.875
chr2	135960001	136240000	A.2.1.1.1.1.1.2.1.1.2	0.584379358437936	.	135960001	136240000	#FF9191	1	0.75
chr2	136240001	136560000	A.1.2.2.1.1.1.1.1.1	0.693165969316597	.	136240001	136560000	#FF4848	1	0.875
chr2	136560001	136760000	A.2.1.2.1.2.2.1.2.1.2	0.493723849372385	.	136560001	136760000	#FF9191	1	0.75
chr2	136760001	137160000	B.2.1.2.1.2.2.2.2.1	0.163179916317992	.	136760001	137160000	#4848FF	1	0.25
chr2	137160001	137680000	B.2.2.2.2.2.1.2.1	0.00836820083682008	.	137160001	137680000	#0000FF	1	0.125
chr2	137680001	137880000	B.2.1.1.1.1.2.1.1.1	0.258019525801953	.	137680001	137880000	#4848FF	1	0.25
chr2	137880001	138040000	A.2.2.1.1.2.1.1.1.2	0.449093444909344	.	137880001	138040000	#FFDADA	1	0.625
chr2	138040001	138200000	B.1.1.2.1.1.2.1.2.2	0.336122733612273	.	138040001	138200000	#DADAFF	1	0.5
chr2	138200001	138640000	B.2.2.1.2.2.2.1.1.2.1.2	0.0516039051603905	.	138200001	138640000	#0000FF	1	0.125
chr2	138640001	138840000	A.2.1.1.1.2.1.2.2.1.2	0.563458856345886	.	138640001	138840000	#FF9191	1	0.75
chr2	138840001	139160000	A.2.1.1.1.1.1.1.2.2.1	0.591352859135286	.	138840001	139160000	#FF9191	1	0.75
chr2	139160001	139600000	A.1.2.2.1.2.1.1.2.2.1.1	0.670850767085077	.	139160001	139600000	#FF4848	1	0.875
chr2	139600001	139800000	B.1.2.1.2.1.2.1.2	0.291492329149233	.	139600001	139800000	#9191FF	1	0.375
chr2	139800001	139960000	B.2.1.2.1.2.1.2.1.2	0.178521617852162	.	139800001	139960000	#4848FF	1	0.25
chr2	139960001	140520000	B.2.2.2.2.1.1.1.1.2	0.0195258019525802	.	139960001	140520000	#0000FF	1	0.125
chr2	140520001	141200000	B.2.2.2.2.2.1.2.2.2	0.00557880055788006	.	140520001	141200000	#0000FF	1	0.125
chr2	141200001	141680000	B.2.1.2.2.2.1.2.2.1.1	0.133891213389121	.	141200001	141680000	#4848FF	1	0.25
chr2	141680001	141880000	B.1.2.1.1.2.1.1.1.2	0.311018131101813	.	141680001	141880000	#9191FF	1	0.375
chr2	141880001	142240000	B.2.2.1.1.1.1.2.1.1.1	0.117154811715481	.	141880001	142240000	#0000FF	1	0.125
chr2	142240001	142400000	B.1.2.2.2.1.1	0.269177126917713	.	142240001	142400000	#9191FF	1	0.375
chr2	142400001	142640000	B.2.2.1.1.1.1.2.1.2	0.114365411436541	.	142400001	142640000	#0000FF	1	0.125
chr2	142640001	142920000	B.2.1.2.1.2.2.1.1.2.2	0.170153417015342	.	142640001	142920000	#4848FF	1	0.25
chr2	142920001	143400000	B.2.1.1.2.1.2.1.1	0.230125523012552	.	142920001	143400000	#4848FF	1	0.25
chr2	143400001	143800000	A.1.2.2.1.2.1.1.2.2.1.2	0.669456066945607	.	143400001	143800000	#FF4848	1	0.875
chr2	143800001	144080000	B.1.1.2.2.2.2.1	0.320781032078103	.	143800001	144080000	#DADAFF	1	0.5
chr2	144080001	144680000	A.2.2.2.2.2.1.1.1	0.383542538354254	.	144080001	144680000	#FFDADA	1	0.625
chr2	144680001	144880000	A.2.1.2.1.1.2.1	0.506276150627615	.	144680001	144880000	#FF9191	1	0.75
chr2	144880001	145280000	A.1.2.2.1.1.2.1.2	0.683403068340307	.	144880001	145280000	#FF4848	1	0.875
chr2	145280001	145560000	A.1.2.2.1.1.2.2.1	0.682008368200837	.	145280001	145560000	#FF4848	1	0.875
chr2	145560001	145680000	A.2.1.2.2.1.1.2	0.488145048814505	.	145560001	145680000	#FF9191	1	0.75
chr2	145680001	146280000	A.1.2.1.2.2.1.2.1.1.1	0.711297071129707	.	145680001	146280000	#FF4848	1	0.875
chr2	146280001	146520000	A.1.2.1.2.1.1.1.2.2.2	0.741980474198047	.	146280001	146520000	#FF4848	1	0.875
chr2	146520001	146760000	A.1.2.2.1.2.2.1.2.1	0.655509065550907	.	146520001	146760000	#FF4848	1	0.875
chr2	146760001	147120000	A.2.2.1.2.2.1.1.2.2	0.419804741980474	.	146760001	147120000	#FFDADA	1	0.625
chr2	147120001	147480000	A.2.1.2.2.2.1.2.1.1	0.474198047419805	.	147120001	147480000	#FF9191	1	0.75
chr2	147480001	147800000	A.1.2.2.2.2.2.1.1.1.1.2	0.610878661087866	.	147480001	147800000	#FF4848	1	0.875
chr2	147800001	148120000	A.2.2.2.1.1.1.2	0.408647140864714	.	147800001	148120000	#FFDADA	1	0.625
chr2	148120001	148680000	A.2.1.2.2.2.1.2.1.2	0.472803347280335	.	148120001	148680000	#FF9191	1	0.75
chr2	148680001	149240000	A.2.1.1.2.2.1.2.1.1	0.527196652719665	.	148680001	149240000	#FF9191	1	0.75
chr2	149240001	149640000	A.2.1.2.2.2.1.1.1	0.476987447698745	.	149240001	149640000	#FF9191	1	0.75
chr2	149640001	149720000	B.1.1.1.1.1.2.1	0.372384937238494	.	149640001	149720000	#DADAFF	1	0.5
chr2	149760001	149840000	B.1.1.1.1.1.2.1	0.372384937238494	.	149760001	149840000	#DADAFF	1	0.5
chr2	149840001	150200000	A.2.1.1.2.2.1.2.2.1	0.523012552301255	.	149840001	150200000	#FF9191	1	0.75
chr2	150200001	150440000	A.2.2.1.2.1.1.1.2.1	0.436541143654114	.	150200001	150440000	#FFDADA	1	0.625
chr2	150440001	150640000	A.1.2.2.2.2.2.1.2.1.1	0.606694560669456	.	150440001	150640000	#FF4848	1	0.875
chr2	150640001	150880000	A.1.1.2.2.2.2.2.2.2	0.813110181311018	.	150640001	150880000	#FF0000	1	1
chr2	150880001	151320000	A.1.1.2.1.1.1.1.1.2.1.1	0.924686192468619	.	150880001	151320000	#FF0000	1	1
chr2	151320001	151520000	A.1.1.2.2.2.2.1.1.2.1	0.825662482566248	.	151320001	151520000	#FF0000	1	1
chr2	151520001	151960000	A.1.2.2.2.2.2.1.2.2.2	0.602510460251046	.	151520001	151960000	#FF4848	1	0.875
chr2	151960001	152120000	A.2.2.1.2.1.1.1.2.2.1	0.435146443514644	.	151960001	152120000	#FFDADA	1	0.625
chr2	152120001	152360000	A.1.2.1.2.2.1.2.2.1	0.704323570432357	.	152120001	152360000	#FF4848	1	0.875
chr2	152360001	152600000	A.2.2.2.1.1.1.1	0.410041841004184	.	152360001	152600000	#FFDADA	1	0.625
chr2	152600001	152880000	A.1.2.2.1.2.2.1.2.2.1	0.654114365411437	.	152600001	152880000	#FF4848	1	0.875
chr2	152880001	153000000	A.2.1.1.1.1.2.2.2.1	0.570432357043236	.	152880001	153000000	#FF9191	1	0.75
chr2	153000001	153280000	A.1.1.2.2.1.2.2.1.2.1	0.853556485355649	.	153000001	153280000	#FF0000	1	1
chr2	153280001	153600000	A.1.2.1.2.1.2.2.1.2.1.2	0.726638772663877	.	153280001	153600000	#FF4848	1	0.875
chr2	153600001	153960000	B.2.1.2.1.2.2.1.1.2.1.1	0.172942817294282	.	153600001	153960000	#4848FF	1	0.25
chr2	153960001	154400000	B.2.2.1.2.2.1.1.1.2	0.0641562064156206	.	153960001	154400000	#0000FF	1	0.125
chr2	154400001	154680000	B.2.2.1.2.2.2.1.1.2.2	0.0502092050209205	.	154400001	154680000	#0000FF	1	0.125
chr2	154680001	154960000	B.2.2.1.1.1.2.2.2.1	0.103207810320781	.	154680001	154960000	#0000FF	1	0.125
chr2	154960001	155280000	B.2.1.1.2.1.2.2.1.2.1	0.225941422594142	.	154960001	155280000	#4848FF	1	0.25
chr2	155280001	155560000	B.2.2.1.2.2.2.1.1.2.1.1	0.0529986052998605	.	155280001	155560000	#0000FF	1	0.125
chr2	155560001	156200000	B.2.2.2.2.2.1.1	0.0097629009762901	.	155560001	156200000	#0000FF	1	0.125
chr2	156200001	156520000	B.2.1.1.2.1.2.2.1.2.2	0.224546722454672	.	156200001	156520000	#4848FF	1	0.25
chr2	156520001	156680000	B.1.2.2.1.2.1.1.1	0.278940027894003	.	156520001	156680000	#9191FF	1	0.375
chr2	156680001	156880000	A.2.1.2.1.2.1.1.1	0.502092050209205	.	156680001	156880000	#FF9191	1	0.75
chr2	156880001	157200000	A.2.1.1.1.1.2.1.2.2	0.573221757322176	.	156880001	157200000	#FF9191	1	0.75
chr2	157200001	157400000	A.1.2.2.1.2.1.1.2.2.2.1.2.2	0.665271966527197	.	157200001	157400000	#FF4848	1	0.875
chr2	157400001	157760000	A.1.2.2.1.2.1.1.2.2.2.1.1	0.668061366806137	.	157400001	157760000	#FF4848	1	0.875
chr2	157760001	158160000	A.1.2.2.1.1.1.1.1.2	0.691771269177127	.	157760001	158160000	#FF4848	1	0.875
chr2	158160001	158320000	A.2.2.1.2.2.2.2.1	0.414225941422594	.	158160001	158320000	#FFDADA	1	0.625
chr2	158320001	158600000	A.2.1.2.2.2.1.1.2	0.475592747559275	.	158320001	158600000	#FF9191	1	0.75
chr2	158600001	158880000	A.1.2.1.2.2.1.2.1.2.2.2	0.705718270571827	.	158600001	158880000	#FF4848	1	0.875
chr2	158880001	159080000	A.2.1.1.2.2.1.2.2.2	0.521617852161785	.	158880001	159080000	#FF9191	1	0.75
chr2	159080001	159320000	A.1.2.2.2.2.2.1.2.2.1	0.603905160390516	.	159080001	159320000	#FF4848	1	0.875
chr2	159320001	159680000	A.1.2.1.2.2.1.2.1.2.2.1	0.707112970711297	.	159320001	159680000	#FF4848	1	0.875
chr2	159680001	160080000	A.1.1.1.2.1.1.1.1.2.1	0.97768479776848	.	159680001	160080000	#FF0000	1	1
chr2	160080001	160680000	A.1.1.1.1.1.2.2.2	0.98884239888424	.	160080001	160680000	#FF0000	1	1
chr2	160680001	160880000	A.1.2.1.1.2.1.1.2.1	0.765690376569038	.	160680001	160880000	#FF4848	1	0.875
chr2	160880001	161120000	A.1.1.2.2.1.1.1.1.2	0.875871687587169	.	160880001	161120000	#FF0000	1	1
chr2	161120001	162040000	A.1.1.1.1.1.2.1.2	0.99163179916318	.	161120001	162040000	#FF0000	1	1
chr2	162040001	162280000	A.1.2.2.1.2.1.1.2.2.2.2	0.663877266387727	.	162040001	162280000	#FF4848	1	0.875
chr2	162280001	162840000	B.2.2.1.2.2.1.1.2	0.0627615062761506	.	162280001	162840000	#0000FF	1	0.125
chr2	162840001	163200000	A.2.1.1.1.1.2.1.2.1.2.1	0.576011157601116	.	162840001	163200000	#FF9191	1	0.75
chr2	163200001	163400000	B.1.2.1.1.2.1.2.2	0.305439330543933	.	163200001	163400000	#9191FF	1	0.375
chr2	163400001	163720000	B.2.1.1.2.1.2.2.2.2	0.221757322175732	.	163400001	163720000	#4848FF	1	0.25
chr2	163720001	164000000	B.2.1.2.1.2.2.1.2.1	0.168758716875872	.	163720001	164000000	#4848FF	1	0.25
chr2	164000001	164200000	A.2.2.2.1.1.2.2.1	0.404463040446304	.	164000001	164200000	#FFDADA	1	0.625
chr2	164200001	164440000	B.1.2.1.2.1.2.2	0.290097629009763	.	164200001	164440000	#9191FF	1	0.375
chr2	164440001	164720000	A.2.1.1.1.2.1.1	0.567642956764296	.	164440001	164720000	#FF9191	1	0.75
chr2	164720001	164920000	B.1.1.2.1.1.1.2	0.340306834030683	.	164720001	164920000	#DADAFF	1	0.5
chr2	164920001	165400000	B.2.1.2.2.2.1.1	0.136680613668061	.	164920001	165400000	#4848FF	1	0.25
chr2	165400001	165840000	A.2.1.1.1.1.1.1.2.2.2.1.2	0.588563458856346	.	165400001	165840000	#FF9191	1	0.75
chr2	165840001	166240000	B.1.2.2.2.2.1.1	0.264993026499303	.	165840001	166240000	#9191FF	1	0.375
chr2	166240001	166600000	B.1.1.1.2.1.1.1	0.364016736401674	.	166240001	166600000	#DADAFF	1	0.5
chr2	166600001	166760000	A.2.1.1.1.1.1.1.2.1.1	0.594142259414226	.	166600001	166760000	#FF9191	1	0.75
chr2	166760001	167040000	A.2.1.1.1.2.1.2.2.1.1	0.564853556485356	.	166760001	167040000	#FF9191	1	0.75
chr2	167040001	167320000	A.2.1.1.1.1.1.1.2.2.2.1.1	0.589958158995816	.	167040001	167320000	#FF9191	1	0.75
chr2	167320001	167840000	B.2.2.1.2.2.2.2.1	0.0460251046025105	.	167320001	167840000	#0000FF	1	0.125
chr2	167840001	168080000	B.1.1.2.1.1.2.2.1	0.334728033472803	.	167840001	168080000	#DADAFF	1	0.5
chr2	168080001	168440000	B.2.1.2.2.2.1.2.2.2.2.1	0.129707112970711	.	168080001	168440000	#4848FF	1	0.25
chr2	168440001	168840000	B.2.2.1.1.1.2.2.1.1	0.105997210599721	.	168440001	168840000	#0000FF	1	0.125
chr2	168840001	169000000	A.2.2.1.1.2.1.2.1	0.446304044630404	.	168840001	169000000	#FFDADA	1	0.625
chr2	169000001	169200000	A.1.2.2.1.2.1.1.1.2.1.1	0.676429567642957	.	169000001	169200000	#FF4848	1	0.875
chr2	169200001	169600000	A.1.1.2.2.1.2.2.1.2.2	0.852161785216178	.	169200001	169600000	#FF0000	1	1
chr2	169600001	169800000	A.1.2.2.1.1.2.2.2	0.680613668061367	.	169600001	169800000	#FF4848	1	0.875
chr2	169800001	170000000	A.1.1.2.2.1.1.1.1.1	0.877266387726639	.	169800001	170000000	#FF0000	1	1
chr2	170000001	170280000	A.2.2.1.2.2.1.2.1	0.418410041841004	.	170000001	170280000	#FFDADA	1	0.625
chr2	170280001	170800000	A.1.1.1.2.1.2.2.1.1	0.95397489539749	.	170280001	170800000	#FF0000	1	1
chr2	170800001	171080000	A.1.1.2.2.2.2.2.2.1	0.814504881450488	.	170800001	171080000	#FF0000	1	1
chr2	171080001	171240000	A.2.1.1.2.2.1.2.1.2.1	0.525801952580195	.	171080001	171240000	#FF9191	1	0.75
chr2	171240001	171760000	A.2.1.2.2.1.1.1	0.489539748953975	.	171240001	171760000	#FF9191	1	0.75
chr2	171760001	172320000	A.1.1.1.1.1.2.2.1	0.99023709902371	.	171760001	172320000	#FF0000	1	1
chr2	172320001	172560000	A.1.2.1.1.1.1.1.1.2.2.2	0.806136680613668	.	172320001	172560000	#FF4848	1	0.875
chr2	172560001	173040000	A.1.1.1.2.1.2.1.1.1	0.96513249651325	.	172560001	173040000	#FF0000	1	1
chr2	173040001	173360000	A.1.1.1.2.1.2.1.1.2	0.96373779637378	.	173040001	173360000	#FF0000	1	1
chr2	173360001	173600000	A.1.1.2.2.2.2.2.1.2.2	0.815899581589958	.	173360001	173600000	#FF0000	1	1
chr2	173600001	173880000	A.1.2.1.1.2.1.1.2.2.2.1	0.762900976290098	.	173600001	173880000	#FF4848	1	0.875
chr2	173880001	174080000	A.1.1.2.2.2.2.1.1.1.1	0.828451882845188	.	173880001	174080000	#FF0000	1	1
chr2	174080001	174240000	A.1.2.2.2.2.2.1.2.1.2	0.605299860529986	.	174080001	174240000	#FF4848	1	0.875
chr2	174240001	174760000	A.1.1.2.2.2.2.1.2	0.822873082287308	.	174240001	174760000	#FF0000	1	1
chr2	174760001	175000000	A.1.1.1.2.1.2.2.1.2	0.95258019525802	.	174760001	175000000	#FF0000	1	1
chr2	175000001	175280000	A.1.1.2.2.2.2.1.1.1.2	0.827057182705718	.	175000001	175280000	#FF0000	1	1
chr2	175280001	175560000	A.1.2.1.2.2.1.2.2.2	0.702928870292887	.	175280001	175560000	#FF4848	1	0.875
chr2	175560001	175880000	A.1.2.2.1.2.2.2.2	0.648535564853556	.	175560001	175880000	#FF4848	1	0.875
chr2	175880001	176040000	A.1.2.2.1.2.1.1.1.2.1.2	0.675034867503487	.	175880001	176040000	#FF4848	1	0.875
chr2	176040001	176600000	B.2.2.1.2.2.1.2.2.1	0.0585774058577406	.	176040001	176600000	#0000FF	1	0.125
chr2	176600001	176960000	B.1.2.2.2.2.1.2	0.263598326359833	.	176600001	176960000	#9191FF	1	0.375
chr2	176960001	177320000	A.2.2.1.1.2.1.1.1.1	0.450488145048815	.	176960001	177320000	#FFDADA	1	0.625
chr2	177320001	177520000	A.2.1.2.1.2.1.1.2	0.500697350069735	.	177320001	177520000	#FF9191	1	0.75
chr2	177520001	177720000	B.2.1.2.2.2.2.1.2	0.125523012552301	.	177520001	177720000	#4848FF	1	0.25
chr2	177720001	178040000	B.2.2.1.1.1.1.2.2.1	0.112970711297071	.	177720001	178040000	#0000FF	1	0.125
chr2	178040001	178440000	A.1.2.2.1.1.1.1.2	0.690376569037657	.	178040001	178440000	#FF4848	1	0.875
chr2	178440001	178640000	B.1.1.1.2.2.2.1	0.345885634588563	.	178440001	178640000	#DADAFF	1	0.5
chr2	178640001	178960000	B.2.1.1.2.1.1.1.2	0.234309623430962	.	178640001	178960000	#4848FF	1	0.25
chr2	178960001	179400000	A.1.2.1.2.2.2.2.2.1	0.695955369595537	.	178960001	179400000	#FF4848	1	0.875
chr2	179400001	179800000	B.1.2.2.1.2.1.1.2	0.277545327754533	.	179400001	179800000	#9191FF	1	0.375
chr2	179800001	180000000	B.2.1.1.1.1.2.2	0.252440725244073	.	179800001	180000000	#4848FF	1	0.25
chr2	180000001	180200000	A.2.1.2.1.2.1.2.1	0.499302649930265	.	180000001	180200000	#FF9191	1	0.75
chr2	180200001	180800000	B.2.1.1.1.2.2.1.2	0.238493723849372	.	180200001	180800000	#4848FF	1	0.25
chr2	180800001	180960000	A.2.2.1.1.2.2.1	0.443514644351464	.	180800001	180960000	#FFDADA	1	0.625
chr2	180960001	181640000	A.1.1.2.1.2.2.1	0.882845188284519	.	180960001	181640000	#FF0000	1	1
chr2	181640001	181920000	A.1.2.1.2.1.1.1.2.1.2	0.744769874476987	.	181640001	181920000	#FF4848	1	0.875
chr2	181920001	182400000	A.2.2.2.1.1.2.2.2	0.403068340306834	.	181920001	182400000	#FFDADA	1	0.625
chr2	182400001	182600000	B.1.1.1.1.2.1.2	0.368200836820084	.	182400001	182600000	#DADAFF	1	0.5
chr2	182600001	183000000	A.1.1.2.1.2.2.2.2.2	0.878661087866109	.	182600001	183000000	#FF0000	1	1
chr2	183000001	183320000	A.2.2.1.2.2.1.2.2	0.417015341701534	.	183000001	183320000	#FFDADA	1	0.625
chr2	183320001	183560000	B.1.1.1.1.2.1.1	0.369595536959554	.	183320001	183560000	#DADAFF	1	0.5
chr2	183560001	183920000	A.1.2.1.2.1.2.2.1.1.2.2	0.729428172942817	.	183560001	183920000	#FF4848	1	0.875
chr2	183920001	184240000	A.2.1.2.1.1.1.1.1	0.516039051603905	.	183920001	184240000	#FF9191	1	0.75
chr2	184240001	184560000	B.2.2.1.1.1.1.2.2.2.1.1	0.111576011157601	.	184240001	184560000	#0000FF	1	0.125
chr2	184560001	184960000	B.2.1.2.2.2.1.2.2.2.2.2	0.128312412831241	.	184560001	184960000	#4848FF	1	0.25
chr2	184960001	185400000	B.2.2.1.1.1.2.2.2.2.1	0.101813110181311	.	184960001	185400000	#0000FF	1	0.125
chr2	185400001	186040000	B.2.2.1.2.2.2.2.2	0.0446304044630404	.	185400001	186040000	#0000FF	1	0.125
chr2	186040001	186200000	B.2.1.1.2.1.2.2.2.1	0.223152022315202	.	186040001	186200000	#4848FF	1	0.25
chr2	186200001	186520000	B.1.2.1.1.2.1.1.2	0.309623430962343	.	186200001	186520000	#9191FF	1	0.375
chr2	186520001	186800000	B.2.1.1.1.2.1.2.1.1	0.245467224546722	.	186520001	186800000	#4848FF	1	0.25
chr2	186800001	187120000	B.1.2.2.2.1.2.2	0.266387726638773	.	186800001	187120000	#9191FF	1	0.375
chr2	187120001	187360000	A.2.2.1.1.2.2.2.1.2	0.440725244072524	.	187120001	187360000	#FFDADA	1	0.625
chr2	187360001	187560000	A.1.2.1.2.2.2.2.1.1	0.698744769874477	.	187360001	187560000	#FF4848	1	0.875
chr2	187560001	187680000	A.2.2.2.2.1.2.1.1	0.387726638772664	.	187560001	187680000	#FFDADA	1	0.625
chr2	187680001	188160000	A.2.1.2.1.1.2.2.1	0.504881450488145	.	187680001	188160000	#FF9191	1	0.75
chr2	188160001	188360000	A.2.1.1.1.2.1.2.2.2	0.562064156206416	.	188160001	188360000	#FF9191	1	0.75
chr2	188360001	188720000	B.1.2.1.2.2.1	0.288702928870293	.	188360001	188720000	#9191FF	1	0.375
chr2	188720001	188960000	B.1.1.2.2.2.2.2	0.319386331938633	.	188720001	188960000	#DADAFF	1	0.5
chr2	188960001	189360000	B.1.1.1.1.2.2.1	0.366806136680614	.	188960001	189360000	#DADAFF	1	0.5
chr2	189360001	189920000	A.1.2.2.1.2.2.2.1.2	0.649930264993027	.	189360001	189920000	#FF4848	1	0.875
chr2	189920001	190320000	A.1.1.2.2.1.2.2.1.1	0.854951185495119	.	189920001	190320000	#FF0000	1	1
chr2	190320001	190520000	A.1.2.1.2.2.1.2.1.2.1	0.708507670850767	.	190320001	190520000	#FF4848	1	0.875
chr2	190520001	190880000	A.1.2.2.2.2.2.1.1.1.1.1	0.612273361227336	.	190520001	190880000	#FF4848	1	0.875
chr2	190880001	191200000	A.1.2.2.2.2.2.1.1.1.2	0.609483960948396	.	190880001	191200000	#FF4848	1	0.875
chr2	191200001	191880000	A.1.1.1.1.1.1.1.1	1	.	191200001	191880000	#FF0000	1	1
chr2	191880001	192400000	A.1.1.1.2.2.1.2.1	0.941422594142259	.	191880001	192400000	#FF0000	1	1
chr2	192400001	192560000	A.1.2.1.2.1.2.2.1.1.1	0.732217573221757	.	192400001	192560000	#FF4848	1	0.875
chr2	192560001	192840000	A.1.2.2.1.2.1.1.2.2.2.1.2.1	0.666666666666667	.	192560001	192840000	#FF4848	1	0.875
chr2	192840001	193040000	A.2.2.1.1.2.2.2.1.1	0.442119944211994	.	192840001	193040000	#FFDADA	1	0.625
chr2	193040001	193160000	B.1.1.2.1.1.1.1	0.341701534170153	.	193040001	193160000	#DADAFF	1	0.5
chr2	193160001	193320000	B.2.1.1.1.2.2.1.1.2	0.239888423988842	.	193160001	193320000	#4848FF	1	0.25
chr2	193320001	193440000	B.1.1.2.1.1.2.1.2.1	0.337517433751743	.	193320001	193440000	#DADAFF	1	0.5
chr2	193440001	193600000	B.2.1.2.1.2.2.1.1.1	0.174337517433752	.	193440001	193600000	#4848FF	1	0.25
chr2	193600001	194080000	B.2.1.2.2.2.1.2.2.1.2	0.132496513249651	.	193600001	194080000	#4848FF	1	0.25
chr2	194080001	194480000	B.2.2.1.1.1.1.2.2.2.2	0.108786610878661	.	194080001	194480000	#0000FF	1	0.125
chr2	194480001	194920000	B.2.1.2.1.2.2.1.2.2.2	0.165969316596932	.	194480001	194920000	#4848FF	1	0.25
chr2	194920001	195360000	B.2.2.1.2.2.1.1.1.1.1	0.0669456066945607	.	194920001	195360000	#0000FF	1	0.125
chr2	195360001	195800000	B.2.2.1.1.1.1.2.1.1.2	0.115760111576011	.	195360001	195800000	#0000FF	1	0.125
chr2	195800001	196200000	B.2.2.1.1.1.2.2.2.2.2	0.100418410041841	.	195800001	196200000	#0000FF	1	0.125
chr2	196200001	196400000	B.1.1.1.2.1.1.2.1.2	0.361227336122734	.	196200001	196400000	#DADAFF	1	0.5
chr2	196400001	196560000	A.2.1.2.1.1.1.1.2.2	0.513249651324965	.	196400001	196560000	#FF9191	1	0.75
chr2	196560001	196960000	B.1.1.1.2.1.1.2.1.1	0.362622036262204	.	196560001	196960000	#DADAFF	1	0.5
chr2	196960001	197160000	A.1.2.1.2.1.2.2.1.2.2.1	0.725244072524407	.	196960001	197160000	#FF4848	1	0.875
chr2	197160001	197640000	A.2.1.2.1.2.2.1.1	0.496513249651325	.	197160001	197640000	#FF9191	1	0.75
chr2	197640001	197880000	A.1.2.1.2.1.2.2.2.1.2.2	0.719665271966527	.	197640001	197880000	#FF4848	1	0.875
chr2	197880001	198280000	A.2.1.1.1.1.1.1.1	0.595536959553696	.	197880001	198280000	#FF9191	1	0.75
chr2	198280001	198480000	A.1.2.1.2.2.2.2.2.2	0.694560669456067	.	198280001	198480000	#FF4848	1	0.875
chr2	198480001	198640000	A.2.2.2.2.2.1.2.1.2	0.377963737796374	.	198480001	198640000	#FFDADA	1	0.625
chr2	198640001	199160000	B.2.2.2.1.1.2.1.2	0.0362622036262204	.	198640001	199160000	#0000FF	1	0.125
chr2	199160001	199520000	B.2.2.1.1.1.2.2.1.2	0.104602510460251	.	199160001	199520000	#0000FF	1	0.125
chr2	199520001	199720000	B.2.1.2.2.2.1.2.2.2.1	0.131101813110181	.	199520001	199720000	#4848FF	1	0.25
chr2	199720001	200480000	B.2.2.2.2.1.1.1.2.2	0.0167364016736402	.	199720001	200480000	#0000FF	1	0.125
chr2	200480001	200800000	B.2.1.1.2.1.2.2.1.1	0.227336122733612	.	200480001	200800000	#4848FF	1	0.25
chr2	200800001	201360000	A.1.1.2.2.1.2.1.2	0.856345885634589	.	200800001	201360000	#FF0000	1	1
chr2	201360001	201720000	A.1.1.1.1.2.1.1	0.98744769874477	.	201360001	201720000	#FF0000	1	1
chr2	201720001	202080000	A.1.1.1.1.1.1.2.2	0.99581589958159	.	201720001	202080000	#FF0000	1	1
chr2	202080001	202320000	A.1.1.2.2.2.2.2.1.2.1.2	0.817294281729428	.	202080001	202320000	#FF0000	1	1
chr2	202320001	202600000	A.1.2.2.2.1.1.2.1.2	0.644351464435146	.	202320001	202600000	#FF4848	1	0.875
chr2	202600001	203080000	A.1.1.2.2.2.2.2.1.2.1.1	0.818688981868898	.	202600001	203080000	#FF0000	1	1
chr2	203080001	203400000	A.1.1.1.2.1.1.1.2	0.97350069735007	.	203080001	203400000	#FF0000	1	1
chr2	203400001	203680000	A.1.1.2.1.1.1.1.1.2.1.2	0.923291492329149	.	203400001	203680000	#FF0000	1	1
chr2	203680001	204040000	A.1.1.1.2.1.1.1.1.2.2.1	0.97629009762901	.	203680001	204040000	#FF0000	1	1
chr2	204040001	204320000	A.1.1.2.1.1.1.1.1.1.2	0.926080892608089	.	204040001	204320000	#FF0000	1	1
chr2	204320001	204760000	A.1.1.1.2.2.1.1.2	0.942817294281729	.	204320001	204760000	#FF0000	1	1
chr2	204760001	205080000	B.1.1.2.2.2.1	0.322175732217573	.	204760001	205080000	#DADAFF	1	0.5
chr2	205080001	205560000	B.2.1.1.1.2.2.1.1.1	0.241283124128312	.	205080001	205560000	#4848FF	1	0.25
chr2	205560001	205760000	B.2.1.1.2.1.1.2.2	0.231520223152022	.	205560001	205760000	#4848FF	1	0.25
chr2	205760001	206160000	B.2.1.2.2.2.2.1.1	0.126917712691771	.	205760001	206160000	#4848FF	1	0.25
chr2	206160001	206480000	B.2.1.1.1.1.2.1.1.2	0.256624825662483	.	206160001	206480000	#4848FF	1	0.25
chr2	206480001	206560000	A.2.1.2.1.2.2.2	0.490934449093445	.	206480001	206560000	#FF9191	1	0.75
chr2	206560001	206840000	A.2.1.1.1.1.2.2.2.2	0.569037656903766	.	206560001	206840000	#FF9191	1	0.75
chr2	206840001	207040000	A.1.2.1.2.1.2.2.2.1.1	0.722454672245467	.	206840001	207040000	#FF4848	1	0.875
chr2	207040001	207600000	B.1.1.1.1.2.2.2	0.365411436541144	.	207040001	207600000	#DADAFF	1	0.5
chr2	207600001	207840000	A.2.2.1.2.2.1.1.1	0.422594142259414	.	207600001	207840000	#FFDADA	1	0.625
chr2	207840001	208000000	A.2.1.1.1.1.2.2.1	0.571827057182706	.	207840001	208000000	#FF9191	1	0.75
chr2	208000001	208360000	A.1.1.1.2.2.2.1.2.1.2	0.935843793584379	.	208000001	208360000	#FF0000	1	1
chr2	208360001	208600000	A.1.1.2.2.1.1.1.2.1.1	0.874476987447699	.	208360001	208600000	#FF0000	1	1
chr2	208600001	208960000	A.1.1.2.2.1.1.1.2.1.2.1	0.873082287308229	.	208600001	208960000	#FF0000	1	1
chr2	208960001	209200000	A.1.2.2.1.2.1.1.1.2.2	0.673640167364017	.	208960001	209200000	#FF4848	1	0.875
chr2	209200001	209680000	B.2.1.2.1.2.2.1.1.2.1.2	0.171548117154812	.	209200001	209680000	#4848FF	1	0.25
chr2	209680001	210200000	B.2.2.1.1.1.2.1	0.107391910739191	.	209680001	210200000	#0000FF	1	0.125
chr2	210200001	210440000	A.2.1.2.1.1.1.1.2.1	0.514644351464435	.	210200001	210440000	#FF9191	1	0.75
chr2	210440001	210600000	A.2.1.2.1.2.2.1.2.2	0.492329149232915	.	210440001	210600000	#FF9191	1	0.75
chr2	210600001	210840000	A.2.2.1.1.2.2.2.2	0.439330543933054	.	210600001	210840000	#FFDADA	1	0.625
chr2	210840001	211080000	A.2.1.2.1.2.2.1.2.1.1	0.495118549511855	.	210840001	211080000	#FF9191	1	0.75
chr2	211080001	211360000	B.2.1.2.1.2.1.2.2.2	0.175732217573222	.	211080001	211360000	#4848FF	1	0.25
chr2	211360001	211920000	B.2.2.2.1.1.1.1.2	0.0418410041841004	.	211360001	211920000	#0000FF	1	0.125
chr2	211920001	212160000	B.2.1.2.1.2.2.1.2.2.1	0.167364016736402	.	211920001	212160000	#4848FF	1	0.25
chr2	212160001	212320000	B.1.1.1.2.1.1.2.2	0.359832635983264	.	212160001	212320000	#DADAFF	1	0.5
chr2	212320001	212600000	B.2.2.1.1.1.1.2.2.2.1.2	0.110181311018131	.	212320001	212600000	#0000FF	1	0.125
chr2	212600001	212880000	B.2.1.1.2.1.1.2.1	0.232914923291492	.	212600001	212880000	#4848FF	1	0.25
chr2	212880001	213040000	B.1.1.1.2.2.1.2	0.347280334728033	.	212880001	213040000	#DADAFF	1	0.5
chr2	213040001	213440000	B.1.2.2.1.1.1	0.283124128312413	.	213040001	213440000	#9191FF	1	0.375
chr2	213440001	213720000	A.1.2.2.1.2.1.1.2.1	0.672245467224547	.	213440001	213720000	#FF4848	1	0.875
chr2	213720001	214080000	A.1.2.1.2.1.2.2.1.2.2.2	0.723849372384937	.	213720001	214080000	#FF4848	1	0.875
chr2	214080001	214640000	B.1.2.1.1.2.1.2.1.1	0.308228730822873	.	214080001	214640000	#9191FF	1	0.375
chr2	214640001	214800000	A.2.2.2.2.1.2.2	0.384937238493724	.	214640001	214800000	#FFDADA	1	0.625
chr2	214800001	215200000	A.1.2.2.1.2.2.2.1.1	0.651324965132496	.	214800001	215200000	#FF4848	1	0.875
chr2	215200001	215280000	A.2.2.1.2.2.1.1.2.1	0.421199442119944	.	215200001	215280000	#FFDADA	1	0.625
chr2	215280001	215560000	A.2.2.2.2.1.2.1.2	0.386331938633194	.	215280001	215560000	#FFDADA	1	0.625
chr2	215560001	215840000	A.2.1.2.2.2.1.2.2.2	0.470013947001395	.	215560001	215840000	#FF9191	1	0.75
chr2	215840001	216200000	A.1.2.1.2.1.1.1.2.1.1	0.746164574616457	.	215840001	216200000	#FF4848	1	0.875
chr2	216200001	216920000	A.1.1.1.1.1.2.1.1.1	0.99442119944212	.	216200001	216920000	#FF0000	1	1
chr2	216920001	217360000	A.1.1.1.2.1.1.1.1.2.2.2	0.97489539748954	.	216920001	217360000	#FF0000	1	1
chr2	217360001	217560000	A.1.2.1.1.1.1.2.2.1.1	0.794979079497908	.	217360001	217560000	#FF4848	1	0.875
chr2	217560001	218040000	A.2.1.1.2.1.1.1.2.1	0.548117154811716	.	217560001	218040000	#FF9191	1	0.75
chr2	218040001	218360000	A.1.2.1.1.1.1.2.1.2.1	0.799163179916318	.	218040001	218360000	#FF4848	1	0.875
chr2	218360001	218640000	A.2.1.2.2.2.2.2.2.1	0.461645746164575	.	218360001	218640000	#FF9191	1	0.75
chr2	218640001	219040000	A.1.2.1.1.2.1.2.1	0.760111576011158	.	218640001	219040000	#FF4848	1	0.875
chr2	219040001	219520000	A.1.1.2.1.1.2.1.2.1	0.910739191073919	.	219040001	219520000	#FF0000	1	1
chr2	219520001	219800000	A.1.2.1.1.1.1.2.2.1.2	0.793584379358438	.	219520001	219800000	#FF4848	1	0.875
chr2	219800001	220040000	A.1.2.2.2.2.1.1.1.2	0.623430962343096	.	219800001	220040000	#FF4848	1	0.875
chr2	220040001	220240000	A.1.2.1.1.1.1.2.2.2	0.792189679218968	.	220040001	220240000	#FF4848	1	0.875
chr2	220240001	220560000	A.1.1.2.1.1.2.2.1.2.1.2	0.900976290097629	.	220240001	220560000	#FF0000	1	1
chr2	220560001	220880000	A.2.1.1.2.1.1.2.2.2	0.536959553695955	.	220560001	220880000	#FF9191	1	0.75
chr2	220880001	221000000	A.2.1.2.2.2.2.1.2.1	0.465829846582985	.	220880001	221000000	#FF9191	1	0.75
chr2	221000001	221160000	A.1.2.2.2.1.2.2.2	0.626220362622036	.	221000001	221160000	#FF4848	1	0.875
chr2	221160001	221520000	A.1.2.1.1.2.1.1.1	0.767085076708508	.	221160001	221520000	#FF4848	1	0.875
chr2	221520001	221760000	A.2.1.1.2.2.1.1.1	0.532775453277545	.	221520001	221760000	#FF9191	1	0.75
chr2	221760001	222040000	A.2.2.2.2.1.1.2	0.389121338912134	.	221760001	222040000	#FFDADA	1	0.625
chr2	222040001	222480000	B.1.1.2.2.1.2	0.323570432357043	.	222040001	222480000	#DADAFF	1	0.5
chr2	222480001	222880000	B.2.1.1.1.2.2.2	0.237099023709902	.	222480001	222880000	#4848FF	1	0.25
chr2	222880001	223120000	B.1.2.1.2.2.2.1.1	0.287308228730823	.	222880001	223120000	#9191FF	1	0.375
chr2	223120001	223520000	B.1.1.1.1.1.1	0.373779637377964	.	223120001	223520000	#DADAFF	1	0.5
chr2	223520001	223800000	A.1.1.2.1.1.1.2.2	0.913528591352859	.	223520001	223800000	#FF0000	1	1
chr2	223800001	224040000	A.1.2.2.2.2.2.1.1.2	0.608089260808926	.	223800001	224040000	#FF4848	1	0.875
chr2	224040001	224280000	A.2.1.1.2.1.2.1	0.535564853556485	.	224040001	224280000	#FF9191	1	0.75
chr2	224280001	224560000	A.1.2.2.2.1.2.1.2.2.1	0.637377963737796	.	224280001	224560000	#FF4848	1	0.875
chr2	224560001	224800000	A.1.1.2.1.1.1.1.1.2.2.2	0.920502092050209	.	224560001	224800000	#FF0000	1	1
chr2	224800001	225160000	A.1.1.1.2.2.2.1.1	0.938633193863319	.	224800001	225160000	#FF0000	1	1
chr2	225160001	225480000	A.1.2.1.2.1.1.1.2.2.1	0.743375174337517	.	225160001	225480000	#FF4848	1	0.875
chr2	225480001	225960000	A.1.2.2.1.2.2.1.1	0.656903765690377	.	225480001	225960000	#FF4848	1	0.875
chr2	225960001	226160000	B.1.2.1.1.2.1.2.1.2	0.306834030683403	.	225960001	226160000	#9191FF	1	0.375
chr2	226160001	226520000	B.2.1.2.1.2.1.1	0.181311018131102	.	226160001	226520000	#4848FF	1	0.25
chr2	226520001	226920000	A.1.2.1.2.2.1.2.1.1.2	0.709902370990237	.	226520001	226920000	#FF4848	1	0.875
chr2	226920001	227320000	A.1.1.2.1.2.2.2.2.1	0.880055788005579	.	226920001	227320000	#FF0000	1	1
chr2	227320001	227680000	A.1.1.2.2.1.1.2.2.1	0.861924686192469	.	227320001	227680000	#FF0000	1	1
chr2	227680001	227880000	A.2.1.1.1.2.1.2.1	0.566248256624826	.	227680001	227880000	#FF9191	1	0.75
chr2	227880001	228200000	A.2.2.2.1.1.2.1.1	0.407252440725244	.	227880001	228200000	#FFDADA	1	0.625
chr2	228200001	228440000	A.1.2.1.2.1.2.2.2.2	0.718270571827057	.	228200001	228440000	#FF4848	1	0.875
chr2	228440001	228760000	A.2.1.1.1.1.2.1.2.1.1	0.577405857740586	.	228440001	228760000	#FF9191	1	0.75
chr2	228760001	229520000	B.2.2.2.2.1.1.1.2.1	0.0181311018131102	.	228760001	229520000	#0000FF	1	0.125
chr2	229520001	229960000	B.2.2.2.1.1.1.1.1	0.0432357043235704	.	229520001	229960000	#0000FF	1	0.125
chr2	229960001	230160000	B.1.2.2.2.1.2.1	0.267782426778243	.	229960001	230160000	#9191FF	1	0.375
chr2	230160001	230320000	A.2.2.1.1.2.1.1.2	0.447698744769874	.	230160001	230320000	#FFDADA	1	0.625
chr2	230320001	230640000	B.1.1.1.2.2.1.1	0.348675034867504	.	230320001	230640000	#DADAFF	1	0.5
chr2	230640001	231080000	A.1.1.1.2.2.2.1.2.2	0.934449093444909	.	230640001	231080000	#FF0000	1	1
chr2	231080001	231520000	A.1.1.2.1.1.1.2.1.2.2	0.914923291492329	.	231080001	231520000	#FF0000	1	1
chr2	231520001	231680000	A.1.1.2.2.2.2.1.1.2.2	0.824267782426778	.	231520001	231680000	#FF0000	1	1
chr2	231680001	231920000	A.1.2.2.2.1.2.2.1.1.2	0.629009762900976	.	231680001	231920000	#FF4848	1	0.875
chr2	231920001	232320000	A.1.1.2.1.1.2.1.2.2	0.909344490934449	.	231920001	232320000	#FF0000	1	1
chr2	232320001	232680000	A.1.1.2.2.2.2.2.1.1.1	0.821478382147838	.	232320001	232680000	#FF0000	1	1
chr2	232680001	233400000	A.1.1.2.2.2.2.2.1.1.2	0.820083682008368	.	232680001	233400000	#FF0000	1	1
chr2	233400001	233640000	A.1.2.2.2.1.1.2.2	0.642956764295676	.	233400001	233640000	#FF4848	1	0.875
chr2	233640001	234000000	A.1.2.1.1.1.1.1.1.2.2.1.1	0.808926080892608	.	233640001	234000000	#FF4848	1	0.875
chr2	234040001	234200000	A.1.2.1.1.1.1.1.1.2.2.1.1	0.808926080892608	.	234040001	234200000	#FF4848	1	0.875
chr2	234200001	234800000	A.1.2.1.1.1.1.2.1.2.2.2	0.796373779637378	.	234200001	234800000	#FF4848	1	0.875
chr2	234800001	235040000	A.2.1.1.2.1.2.2	0.534170153417015	.	234800001	235040000	#FF9191	1	0.75
chr2	235040001	235440000	A.1.2.1.1.1.1.2.1.1	0.800557880055788	.	235040001	235440000	#FF4848	1	0.875
chr2	235440001	235800000	A.1.2.2.2.2.1.2.2.2.2	0.613668061366806	.	235440001	235800000	#FF4848	1	0.875
chr2	235800001	236040000	A.2.1.1.2.1.1.2.1.2.1	0.541143654114365	.	235800001	236040000	#FF9191	1	0.75
chr2	236040001	236680000	A.2.1.1.2.1.1.1.2.2	0.546722454672245	.	236040001	236680000	#FF9191	1	0.75
chr2	236680001	237200000	A.2.2.1.2.1.2.2.2	0.423988842398884	.	236680001	237200000	#FFDADA	1	0.625
chr2	237200001	237400000	A.2.2.2.2.1.1.1	0.390516039051604	.	237200001	237400000	#FFDADA	1	0.625
chr2	237400001	238000000	A.1.2.1.1.1.1.2.1.2.2.1	0.797768479776848	.	237400001	238000000	#FF4848	1	0.875
chr2	238000001	238480000	A.1.2.1.1.2.1.2.2	0.758716875871688	.	238000001	238480000	#FF4848	1	0.875
chr2	238480001	238720000	A.2.1.1.2.1.1.2.1.2.2	0.539748953974895	.	238480001	238720000	#FF9191	1	0.75
chr2	238720001	239200000	A.1.2.1.1.1.1.1.1.2.2.1.2	0.807531380753138	.	238720001	239200000	#FF4848	1	0.875
chr2	239200001	239360000	A.2.1.1.2.1.1.2.2.1	0.538354253835425	.	239200001	239360000	#FF9191	1	0.75
chr2	239360001	239800000	A.2.1.2.2.1.2.1.1	0.486750348675035	.	239360001	239800000	#FF9191	1	0.75
chr2	239840001	239920000	A.2.1.2.2.1.2.1.1	0.486750348675035	.	239840001	239920000	#FF9191	1	0.75
chr2	239920001	240320000	A.2.1.2.2.1.2.1.2.1.1.1	0.485355648535565	.	239920001	240320000	#FF9191	1	0.75
chr2	240320001	240960000	B.1.2.1.2.2.2.1.2	0.285913528591353	.	240320001	240960000	#9191FF	1	0.375
chr2	240960001	241080000	A.2.1.2.2.2.2.1.2.2	0.464435146443515	.	240960001	241080000	#FF9191	1	0.75
chr2	241080001	241440000	A.1.2.2.2.2.1.1.1.1	0.624825662482566	.	241080001	241440000	#FF4848	1	0.875
chr2	241440001	241760000	A.2.1.2.2.1.2.1.2.2	0.481171548117155	.	241440001	241760000	#FF9191	1	0.75
chr2	241760001	242000000	A.2.2.1.2.1.2.1.1	0.428172942817294	.	241760001	242000000	#FFDADA	1	0.625
chr2	242000001	242160000	A.2.1.1.2.2.2.1	0.520223152022315	.	242000001	242160000	#FF9191	1	0.75
chr2	242160001	242640000	A.1.2.1.1.1.1.1.1.1	0.811715481171548	.	242160001	242640000	#FF4848	1	0.875
chr2	242640001	242840000	A.2.1.2.2.1.2.1.2.1.1.2	0.483960948396095	.	242640001	242840000	#FF9191	1	0.75
chr2	242840001	243080000	A.2.2.1.2.1.2.1.2	0.426778242677824	.	242840001	243080000	#FFDADA	1	0.625
chr3	40001	240000	B.1.2.1.1.2.2.1.1.2	0.30278232405892	.	40001	240000	#9191FF	1	0.375
chr3	240001	400000	A.2.1.2.2.2.1.2.1.2	0.466448445171849	.	240001	400000	#FF9191	1	0.75
chr3	400001	600000	B.2.1.1.1.1.1.2.2	0.242225859247136	.	400001	600000	#4848FF	1	0.25
chr3	600001	920000	B.2.2.2.1.1.1.1.2.2.1	0.0523731587561375	.	600001	920000	#0000FF	1	0.125
chr3	920001	1360000	B.2.2.2.1.1.2.2	0.0392798690671031	.	920001	1360000	#0000FF	1	0.125
chr3	1360001	2080000	B.2.2.2.2.2.1.1.1	0.00654664484451719	.	1360001	2080000	#0000FF	1	0.125
chr3	2080001	2800000	B.2.2.2.2.2.2	0.0016366612111293	.	2080001	2800000	#0000FF	1	0.125
chr3	2800001	3160000	B.2.2.2.1.1.1.1.1.2	0.0556464811783961	.	2800001	3160000	#0000FF	1	0.125
chr3	3160001	3640000	B.2.2.1.1.1.1.2.1	0.122749590834697	.	3160001	3640000	#0000FF	1	0.125
chr3	3640001	3760000	B.1.1.2.1.2.1.2.2.1	0.333878887070376	.	3640001	3760000	#DADAFF	1	0.5
chr3	3760001	4040000	B.2.1.2.2.1.1.1.1.1	0.16366612111293	.	3760001	4040000	#4848FF	1	0.25
chr3	4040001	4360000	B.2.1.2.1.2.1.2.1.1	0.173486088379705	.	4040001	4360000	#4848FF	1	0.25
chr3	4360001	4560000	A.2.1.1.1.2.1.2.1.1	0.561374795417349	.	4360001	4560000	#FF9191	1	0.75
chr3	4560001	4720000	A.2.2.1.1.2.2.1.2	0.432078559738134	.	4560001	4720000	#FFDADA	1	0.625
chr3	4720001	5120000	A.1.1.1.2.1.1.2.2.2.1	0.950900163666121	.	4720001	5120000	#FF0000	1	1
chr3	5120001	5280000	A.1.2.1.2.2.2.2.1.1	0.682487725040916	.	5120001	5280000	#FF4848	1	0.875
chr3	5280001	5520000	B.1.1.1.1.2.2.1.2	0.363338788870704	.	5280001	5520000	#DADAFF	1	0.5
chr3	5520001	5840000	B.2.1.2.2.1.2.2.1.2.1.2	0.147299509001637	.	5520001	5840000	#4848FF	1	0.25
chr3	5840001	6520000	B.2.2.2.2.1.2.2.1.1	0.0114566284779051	.	5840001	6520000	#0000FF	1	0.125
chr3	6520001	6920000	B.2.2.2.1.1.1.1.1.1	0.0572831423895254	.	6520001	6920000	#0000FF	1	0.125
chr3	6920001	7240000	B.2.2.1.2.2.2.1.1.1	0.0654664484451719	.	6920001	7240000	#0000FF	1	0.125
chr3	7240001	7480000	B.2.1.2.1.2.2.1	0.168576104746318	.	7240001	7480000	#4848FF	1	0.25
chr3	7480001	7640000	B.1.2.1.2.1.2.1	0.291325695581015	.	7480001	7640000	#9191FF	1	0.375
chr3	7640001	7800000	B.2.1.1.1.1.1.2.1.1	0.245499181669394	.	7640001	7800000	#4848FF	1	0.25
chr3	7800001	8160000	B.2.2.1.1.1.2.1.1.2.2	0.112929623567921	.	7800001	8160000	#0000FF	1	0.125
chr3	8160001	8480000	B.1.1.1.1.2.2.1.1	0.364975450081833	.	8160001	8480000	#DADAFF	1	0.5
chr3	8480001	8680000	A.1.2.1.2.2.2.2.1.2	0.680851063829787	.	8480001	8680000	#FF4848	1	0.875
chr3	8680001	9000000	A.1.1.2.2.1.1.2.2	0.839607201309329	.	8680001	9000000	#FF0000	1	1
chr3	9000001	9400000	A.1.1.1.2.1.1.1.1	0.968903436988543	.	9000001	9400000	#FF0000	1	1
chr3	9400001	9760000	A.1.1.2.1.2.2.2.1.2.1	0.86088379705401	.	9400001	9760000	#FF0000	1	1
chr3	9760001	10000000	A.1.1.2.1.2.2.2.2.2.1.2	0.852700490998363	.	9760001	10000000	#FF0000	1	1
chr3	10000001	10360000	A.1.1.2.1.1.1.1.1	0.918166939443535	.	10000001	10360000	#FF0000	1	1
chr3	10360001	10800000	A.1.2.2.1.1.2.2.2	0.653027823240589	.	10360001	10800000	#FF4848	1	0.875
chr3	10800001	11120000	A.1.1.2.1.2.2.2.1.1.1.1	0.865793780687398	.	10800001	11120000	#FF0000	1	1
chr3	11120001	11400000	A.1.1.2.1.2.2.1.1.1	0.875613747954173	.	11120001	11400000	#FF0000	1	1
chr3	11400001	11880000	A.1.1.1.2.2.2.2.2.1.2	0.921440261865794	.	11400001	11880000	#FF0000	1	1
chr3	11880001	12160000	A.2.2.2.1.1.2	0.405891980360065	.	11880001	12160000	#FFDADA	1	0.625
chr3	12160001	12560000	A.1.2.1.1.2.2.1.2.1.2	0.739770867430442	.	12160001	12560000	#FF4848	1	0.875
chr3	12560001	12880000	A.1.1.2.1.2.2.2.2.1	0.857610474631751	.	12560001	12880000	#FF0000	1	1
chr3	12880001	13040000	A.2.1.1.2.1.1.1.2.2	0.543371522094926	.	12880001	13040000	#FF9191	1	0.75
chr3	13040001	13520000	A.2.1.1.2.1.2.1.1	0.536824877250409	.	13040001	13520000	#FF9191	1	0.75
chr3	13520001	13680000	A.1.2.2.1.1.1.2.2.2	0.661211129296236	.	13520001	13680000	#FF4848	1	0.875
chr3	13680001	13920000	A.2.1.1.2.1.1.1.1.1	0.548281505728314	.	13680001	13920000	#FF9191	1	0.75
chr3	13920001	14200000	A.1.2.2.1.2.2.1.1.2.2	0.631751227495908	.	13920001	14200000	#FF4848	1	0.875
chr3	14200001	14520000	A.1.1.2.1.2.2.2.2.2.1.1.2	0.854337152209493	.	14200001	14520000	#FF0000	1	1
chr3	14520001	14680000	A.2.1.1.2.1.1.1.1.2	0.546644844517185	.	14520001	14680000	#FF9191	1	0.75
chr3	14680001	14960000	A.2.1.1.2.1.2.1.2	0.53518821603928	.	14680001	14960000	#FF9191	1	0.75
chr3	14960001	15120000	A.1.2.2.1.1.1.1.2.1.2	0.672667757774141	.	14960001	15120000	#FF4848	1	0.875
chr3	15120001	15640000	A.1.1.2.1.1.1.1.2.2.2	0.913256955810147	.	15120001	15640000	#FF0000	1	1
chr3	15640001	15880000	A.1.1.1.2.2.2.2.2.1.1	0.923076923076923	.	15640001	15880000	#FF0000	1	1
chr3	15880001	16080000	A.1.2.1.1.2.2.1.1.2	0.7430441898527	.	15880001	16080000	#FF4848	1	0.875
chr3	16080001	16320000	A.1.1.2.1.1.2.1.2.1	0.900163666121113	.	16080001	16320000	#FF0000	1	1
chr3	16320001	16600000	A.1.2.1.2.1.1.1.1.1	0.729950900163666	.	16320001	16600000	#FF4848	1	0.875
chr3	16600001	17280000	A.2.2.1.2.1.1.2	0.427168576104746	.	16600001	17280000	#FFDADA	1	0.625
chr3	17280001	17480000	A.2.1.1.1.2.2.2.2.2	0.549918166939444	.	17280001	17480000	#FF9191	1	0.75
chr3	17480001	17880000	A.1.2.1.2.1.1.1.2.1	0.726677577741408	.	17480001	17880000	#FF4848	1	0.875
chr3	17880001	18080000	A.2.1.2.2.1.2.1.1	0.479541734860884	.	17880001	18080000	#FF9191	1	0.75
chr3	18080001	18480000	A.1.1.2.2.2.2.2.1.1	0.795417348608838	.	18080001	18480000	#FF0000	1	1
chr3	18480001	18880000	B.1.1.2.1.2.1.2.2.2	0.332242225859247	.	18480001	18880000	#DADAFF	1	0.5
chr3	18880001	19080000	B.2.1.2.2.1.2.2.1.2.1.1	0.148936170212766	.	18880001	19080000	#4848FF	1	0.25
chr3	19080001	19280000	B.2.1.2.2.1.2.2.1.2.2	0.145662847790507	.	19080001	19280000	#4848FF	1	0.25
chr3	19280001	19600000	B.2.2.1.2.2.1.1.1	0.0752864157119476	.	19280001	19600000	#0000FF	1	0.125
chr3	19600001	19920000	B.2.2.1.2.2.1.1.2	0.0736497545008183	.	19600001	19920000	#0000FF	1	0.125
chr3	19920001	20240000	A.2.1.2.2.1.2.2.1	0.474631751227496	.	19920001	20240000	#FF9191	1	0.75
chr3	20240001	20520000	B.2.1.1.2.1.1.2.1.1	0.220949263502455	.	20240001	20520000	#4848FF	1	0.25
chr3	20520001	20600000	B.1.2.2.1.2.1.1	0.274959083469722	.	20520001	20600000	#9191FF	1	0.375
chr3	20600001	20760000	B.2.1.1.1.1.2.1.2	0.238952536824877	.	20600001	20760000	#4848FF	1	0.25
chr3	20760001	20960000	B.2.2.1.1.1.2.1.1.2.1.1.1	0.117839607201309	.	20760001	20960000	#0000FF	1	0.125
chr3	20960001	21280000	B.2.1.1.2.1.1.2.2.1	0.217675941080196	.	20960001	21280000	#4848FF	1	0.25
chr3	21280001	21440000	B.1.1.2.1.2.1.1.2	0.337152209492635	.	21280001	21440000	#DADAFF	1	0.5
chr3	21440001	21680000	B.2.1.1.1.1.2.1.1	0.240589198036007	.	21440001	21680000	#4848FF	1	0.25
chr3	21680001	21800000	B.1.1.1.1.1.1.2.1	0.374795417348609	.	21680001	21800000	#DADAFF	1	0.5
chr3	21800001	22000000	B.2.1.1.2.1.1.2.2.2	0.216039279869067	.	21800001	22000000	#4848FF	1	0.25
chr3	22000001	22200000	B.2.1.2.2.1.1.2.2	0.155482815057283	.	22000001	22200000	#4848FF	1	0.25
chr3	22200001	22560000	B.2.2.2.1.1.2.1.1	0.0425531914893617	.	22200001	22560000	#0000FF	1	0.125
chr3	22560001	23040000	B.1.2.1.1.2.2.1.2	0.30114566284779	.	22560001	23040000	#9191FF	1	0.375
chr3	23040001	23600000	A.1.2.1.2.2.2.2.2	0.679214402618658	.	23040001	23600000	#FF4848	1	0.875
chr3	23600001	23960000	A.1.2.1.2.1.1.1.1.2	0.728314238952537	.	23600001	23960000	#FF4848	1	0.875
chr3	23960001	24280000	A.1.1.2.2.2.2.2.2.2	0.788870703764321	.	23960001	24280000	#FF0000	1	1
chr3	24280001	24760000	A.1.1.2.2.1.2.2.1.1.2	0.824877250409165	.	24280001	24760000	#FF0000	1	1
chr3	24760001	25200000	B.1.2.1.1.2.2.1.1.1	0.304418985270049	.	24760001	25200000	#9191FF	1	0.375
chr3	25200001	25440000	B.1.2.2.1.1.1.1	0.284779050736498	.	25200001	25440000	#9191FF	1	0.375
chr3	25440001	25640000	A.2.2.2.1.2.1.2.2.2	0.39607201309329	.	25440001	25640000	#FFDADA	1	0.625
chr3	25640001	25880000	A.2.2.1.1.1.2.1.2	0.453355155482815	.	25640001	25880000	#FFDADA	1	0.625
chr3	25880001	26240000	B.2.2.1.1.1.2.1.1.1	0.119476268412439	.	25880001	26240000	#0000FF	1	0.125
chr3	26240001	26840000	B.2.2.2.2.1.2.1.2.2	0.0130932896890344	.	26240001	26840000	#0000FF	1	0.125
chr3	26840001	27120000	B.2.2.1.2.2.2.1.1.2	0.0638297872340425	.	26840001	27120000	#0000FF	1	0.125
chr3	27120001	27360000	B.1.2.1.1.2.2.2	0.299509001636661	.	27120001	27360000	#9191FF	1	0.375
chr3	27360001	27720000	A.1.1.2.2.2.2.1.1	0.801963993453355	.	27360001	27720000	#FF0000	1	1
chr3	27720001	28120000	B.1.1.2.1.1.2.2.1	0.343698854337152	.	27720001	28120000	#DADAFF	1	0.5
chr3	28120001	28280000	B.2.1.1.1.1.2.2	0.237315875613748	.	28120001	28280000	#4848FF	1	0.25
chr3	28280001	28400000	A.2.2.2.1.2.1.2.1.2	0.399345335515548	.	28280001	28400000	#FFDADA	1	0.625
chr3	28400001	28880000	B.2.1.1.2.1.2.1	0.214402618657938	.	28400001	28880000	#4848FF	1	0.25
chr3	28880001	29200000	A.2.1.1.1.2.1.2.1.2	0.559738134206219	.	28880001	29200000	#FF9191	1	0.75
chr3	29200001	29600000	A.1.1.2.2.2.2.2.1.2	0.793780687397709	.	29200001	29600000	#FF0000	1	1
chr3	29600001	30040000	A.1.2.2.2.2.2.2.1	0.594108019639935	.	29600001	30040000	#FF4848	1	0.875
chr3	30040001	30240000	A.1.2.2.2.1.1.1	0.621931260229133	.	30040001	30240000	#FF4848	1	0.875
chr3	30240001	30800000	A.1.1.1.1.2.1.1	0.990180032733224	.	30240001	30800000	#FF0000	1	1
chr3	30800001	31000000	A.2.1.1.1.2.1.1.2	0.563011456628478	.	30800001	31000000	#FF9191	1	0.75
chr3	31000001	31200000	A.1.2.1.1.1.1.2.2	0.775777414075286	.	31000001	31200000	#FF4848	1	0.875
chr3	31200001	31600000	A.1.1.2.1.2.1.2.2.2.2	0.877250409165303	.	31200001	31600000	#FF0000	1	1
chr3	31600001	31880000	A.1.1.2.1.1.2.1.2.2	0.898527004909984	.	31600001	31880000	#FF0000	1	1
chr3	31880001	32040000	A.1.1.2.1.2.2.2.1.1.1.2	0.864157119476268	.	31880001	32040000	#FF0000	1	1
chr3	32040001	32200000	A.1.2.1.1.2.2.1.2.2	0.738134206219313	.	32040001	32200000	#FF4848	1	0.875
chr3	32200001	32520000	A.1.1.2.1.1.1.1.2.1	0.916530278232406	.	32200001	32520000	#FF0000	1	1
chr3	32520001	32760000	A.1.1.2.1.1.1.1.2.2.1	0.914893617021277	.	32520001	32760000	#FF0000	1	1
chr3	32760001	33000000	A.1.2.1.1.1.1.2.1.1.2	0.780687397708674	.	32760001	33000000	#FF4848	1	0.875
chr3	33000001	33160000	A.1.1.2.1.1.2.1.1.2	0.901800327332242	.	33000001	33160000	#FF0000	1	1
chr3	33160001	33480000	A.1.1.1.2.2.1.1.2	0.937806873977087	.	33160001	33480000	#FF0000	1	1
chr3	33480001	33880000	A.1.1.1.2.1.1.2.2.1	0.95253682487725	.	33480001	33880000	#FF0000	1	1
chr3	33880001	34080000	A.2.1.2.2.2.1.1	0.471358428805237	.	33880001	34080000	#FF9191	1	0.75
chr3	34080001	34400000	B.2.1.2.2.1.1.1.1.2	0.1620294599018	.	34080001	34400000	#4848FF	1	0.25
chr3	34400001	34800000	B.2.2.2.1.1.1.1.2.2.2.2	0.0490998363338789	.	34400001	34800000	#0000FF	1	0.125
chr3	34800001	36120000	B.2.2.2.2.2.1.2	0.00327332242225859	.	34800001	36120000	#0000FF	1	0.125
chr3	36120001	36640000	B.1.1.2.1.1.1.2	0.350245499181669	.	36120001	36640000	#DADAFF	1	0.5
chr3	36640001	36760000	A.2.1.2.2.2.1.2.1.1.1	0.469721767594108	.	36640001	36760000	#FF9191	1	0.75
chr3	36760001	37040000	A.1.2.2.2.2.2.2.2.1.1	0.592471358428805	.	36760001	37040000	#FF4848	1	0.875
chr3	37040001	37400000	A.1.1.1.2.1.1.2.2.2.2.1	0.949263502454992	.	37040001	37400000	#FF0000	1	1
chr3	37400001	37880000	A.2.1.1.1.2.2.2.1	0.553191489361702	.	37400001	37880000	#FF9191	1	0.75
chr3	37880001	38040000	A.1.2.1.2.2.1.1.1	0.702127659574468	.	37880001	38040000	#FF4848	1	0.875
chr3	38040001	38320000	A.1.1.2.1.1.2.1.1.1.2	0.903436988543372	.	38040001	38320000	#FF0000	1	1
chr3	38320001	38560000	A.1.2.2.1.2.2.1.2.2	0.62847790507365	.	38320001	38560000	#FF4848	1	0.875
chr3	38560001	38720000	A.2.2.1.2.1.1.1	0.428805237315876	.	38560001	38720000	#FFDADA	1	0.625
chr3	38720001	39120000	A.2.2.1.2.1.2.2	0.422258592471358	.	38720001	39120000	#FFDADA	1	0.625
chr3	39120001	39440000	A.1.1.2.1.2.2.2.1.2.2	0.85924713584288	.	39120001	39440000	#FF0000	1	1
chr3	39440001	39720000	A.2.1.2.1.2.2.1.1	0.495908346972177	.	39440001	39720000	#FF9191	1	0.75
chr3	39720001	40360000	A.2.1.2.1.1.1.2	0.51227495908347	.	39720001	40360000	#FF9191	1	0.75
chr3	40360001	40600000	A.1.2.1.1.2.2.1.1.1	0.74468085106383	.	40360001	40600000	#FF4848	1	0.875
chr3	40600001	40800000	A.2.1.1.2.2.1.2.2	0.525368248772504	.	40600001	40800000	#FF9191	1	0.75
chr3	40800001	41280000	A.1.1.2.1.2.2.2.1.1.2	0.862520458265139	.	40800001	41280000	#FF0000	1	1
chr3	41280001	41480000	A.2.1.1.2.1.2.2.2	0.531914893617021	.	41280001	41480000	#FF9191	1	0.75
chr3	41480001	41960000	A.2.1.1.2.2.1.2.1.1	0.528641571194763	.	41480001	41960000	#FF9191	1	0.75
chr3	41960001	42240000	A.1.1.2.1.2.2.2.2.2.1.1.1	0.855973813420622	.	41960001	42240000	#FF0000	1	1
chr3	42240001	42600000	A.1.2.2.1.2.2.1.1.1	0.635024549918167	.	42240001	42600000	#FF4848	1	0.875
chr3	42600001	42960000	A.1.2.1.1.1.2.2.2.1.2	0.759410801963993	.	42600001	42960000	#FF4848	1	0.875
chr3	42960001	43200000	A.2.1.2.1.2.2.2.2.2	0.48936170212766	.	42960001	43200000	#FF9191	1	0.75
chr3	43200001	43400000	A.1.2.1.1.1.1.2.1.1.1	0.782324058919804	.	43200001	43400000	#FF4848	1	0.875
chr3	43400001	43560000	A.2.1.1.2.2.1.2.1.2	0.527004909983633	.	43400001	43560000	#FF9191	1	0.75
chr3	43560001	43800000	A.1.2.2.1.2.2.1.2.1	0.630114566284779	.	43560001	43800000	#FF4848	1	0.875
chr3	43800001	44320000	A.2.1.1.2.2.1.1	0.530278232405892	.	43800001	44320000	#FF9191	1	0.75
chr3	44320001	44520000	A.2.1.2.1.1.2.2.2.1	0.502454991816694	.	44320001	44520000	#FF9191	1	0.75
chr3	44520001	45040000	A.1.2.1.1.1.2.2.2.1.1	0.761047463175123	.	44520001	45040000	#FF4848	1	0.875
chr3	45040001	45240000	A.1.2.2.1.1.1.1.2.2.1	0.671031096563011	.	45040001	45240000	#FF4848	1	0.875
chr3	45240001	45560000	A.1.2.1.1.2.1.2.2.1	0.747954173486088	.	45240001	45560000	#FF4848	1	0.875
chr3	45560001	45760000	A.1.2.2.1.1.1.1.2.2.2	0.669394435351882	.	45560001	45760000	#FF4848	1	0.875
chr3	45760001	45960000	A.2.1.2.1.1.2.2.1.1	0.505728314238953	.	45760001	45960000	#FF9191	1	0.75
chr3	45960001	46120000	A.2.1.2.1.1.2.2.2.2.2	0.499181669394435	.	45960001	46120000	#FF9191	1	0.75
chr3	46120001	46480000	A.1.2.2.1.2.1.1.1.1.2	0.649754500818331	.	46120001	46480000	#FF4848	1	0.875
chr3	46480001	46520000	A.2.1.2.1.1.2.2.1.2	0.504091653027823	.	46480001	46520000	#FF9191	1	0.75
chr3	46560001	46720000	A.2.1.2.1.1.2.2.1.2	0.504091653027823	.	46560001	46720000	#FF9191	1	0.75
chr3	46760001	46800000	A.1.2.1.1.2.1.1.1.1	0.756137479541735	.	46760001	46800000	#FF4848	1	0.875
chr3	46840001	46880000	A.1.2.1.1.2.1.1.1.1	0.756137479541735	.	46840001	46880000	#FF4848	1	0.875
chr3	46920001	47440000	A.1.2.1.1.2.1.1.1.1	0.756137479541735	.	46920001	47440000	#FF4848	1	0.875
chr3	47480001	47880000	A.1.2.1.1.2.1.1.1.2	0.754500818330606	.	47480001	47880000	#FF4848	1	0.875
chr3	47920001	48160000	A.1.2.2.1.2.1.1.1.2.2	0.646481178396072	.	47920001	48160000	#FF4848	1	0.875
chr3	48800001	49000000	A.2.1.1.2.2.2.2.1.1	0.518821603927987	.	48800001	49000000	#FF9191	1	0.75
chr3	49240001	49480000	A.1.2.2.1.2.1.2.2	0.636661211129296	.	49240001	49480000	#FF4848	1	0.875
chr3	49520001	49560000	A.1.2.2.1.2.1.2.2	0.636661211129296	.	49520001	49560000	#FF4848	1	0.875
chr3	49600001	49680000	A.1.2.2.1.2.1.2.2	0.636661211129296	.	49600001	49680000	#FF4848	1	0.875
chr3	49800001	49880000	A.1.2.2.1.2.1.1.2.1	0.644844517184943	.	49800001	49880000	#FF4848	1	0.875
chr3	49920001	50120000	A.1.2.2.1.2.1.1.2.1	0.644844517184943	.	49920001	50120000	#FF4848	1	0.875
chr3	50120001	50400000	A.1.2.2.1.1.1.1.1.1	0.677577741407529	.	50120001	50400000	#FF4848	1	0.875
chr3	50440001	50680000	A.2.1.1.2.1.1.1.2.1	0.545008183306056	.	50440001	50680000	#FF9191	1	0.75
chr3	50680001	50920000	B.1.1.2.2.1.2.1	0.320785597381342	.	50680001	50920000	#DADAFF	1	0.5
chr3	50920001	51440000	B.1.1.2.2.1.2.2	0.319148936170213	.	50920001	51440000	#DADAFF	1	0.5
chr3	51440001	51720000	A.1.2.1.1.1.2.2.1	0.762684124386252	.	51440001	51720000	#FF4848	1	0.875
chr3	51720001	51960000	A.1.2.2.1.2.2.1.1.2.1	0.633387888707038	.	51720001	51960000	#FF4848	1	0.875
chr3	51960001	52240000	A.1.2.1.1.2.1.1.2	0.752864157119476	.	51960001	52240000	#FF4848	1	0.875
chr3	52240001	52480000	A.1.2.2.1.2.1.1.2.2	0.643207855973813	.	52240001	52480000	#FF4848	1	0.875
chr3	52480001	52760000	A.1.2.2.1.1.1.1.1.2	0.675941080196399	.	52480001	52760000	#FF4848	1	0.875
chr3	52760001	53360000	A.1.1.1.1.2.2.1.1	0.978723404255319	.	52760001	53360000	#FF0000	1	1
chr3	53360001	53960000	A.2.1.2.2.1.2.1.2.2	0.476268412438625	.	53360001	53960000	#FF9191	1	0.75
chr3	53960001	54440000	B.2.2.1.2.2.2.2.2	0.0589198036006547	.	53960001	54440000	#0000FF	1	0.125
chr3	54440001	54840000	B.2.2.1.2.2.2.2.1	0.060556464811784	.	54440001	54840000	#0000FF	1	0.125
chr3	54840001	55280000	B.2.2.1.2.2.1.2.2.1.1	0.0703764320785597	.	54840001	55280000	#0000FF	1	0.125
chr3	55280001	55480000	B.2.2.1.1.1.1.1	0.124386252045827	.	55280001	55480000	#0000FF	1	0.125
chr3	55480001	56080000	B.2.2.1.1.1.2.1.1.2.1.1.2	0.11620294599018	.	55480001	56080000	#0000FF	1	0.125
chr3	56080001	56360000	B.2.1.2.1.2.1.2.1.2	0.171849427168576	.	56080001	56360000	#4848FF	1	0.25
chr3	56360001	56600000	B.1.2.2.2.2.2	0.250409165302782	.	56360001	56600000	#9191FF	1	0.375
chr3	56600001	57040000	A.1.1.1.2.1.1.2.2.2.2.2	0.947626841243863	.	56600001	57040000	#FF0000	1	1
chr3	57040001	57360000	A.1.1.2.1.1.2.1.1.1.1	0.905073649754501	.	57040001	57360000	#FF0000	1	1
chr3	57360001	57560000	A.1.2.1.1.2.2.1.2.1.1	0.741407528641571	.	57360001	57560000	#FF4848	1	0.875
chr3	57560001	57920000	A.1.1.1.1.2.2.1.2	0.97708674304419	.	57560001	57920000	#FF0000	1	1
chr3	57920001	58160000	A.1.1.1.2.2.2.1.1	0.92962356792144	.	57920001	58160000	#FF0000	1	1
chr3	58160001	58560000	A.1.1.1.2.2.1.1.1	0.939443535188216	.	58160001	58560000	#FF0000	1	1
chr3	58560001	58800000	A.2.1.1.1.2.1.1.1	0.564648117839607	.	58560001	58800000	#FF9191	1	0.75
chr3	58800001	59200000	A.1.1.2.2.2.2.1.2.2.2	0.797054009819967	.	58800001	59200000	#FF0000	1	1
chr3	59200001	59560000	A.1.1.2.2.2.2.2.2.1.2	0.79050736497545	.	59200001	59560000	#FF0000	1	1
chr3	59560001	59880000	A.2.1.2.2.2.1.2.2.2	0.463175122749591	.	59560001	59880000	#FF9191	1	0.75
chr3	59880001	60080000	B.2.1.1.2.1.1.2.1.2	0.219312602291326	.	59880001	60080000	#4848FF	1	0.25
chr3	60080001	60520000	B.2.2.2.1.1.1.1.2.2.2.1	0.0507364975450082	.	60080001	60520000	#0000FF	1	0.125
chr3	60520001	60800000	B.2.1.2.1.2.1.1	0.175122749590835	.	60520001	60800000	#4848FF	1	0.25
chr3	60800001	61120000	B.2.1.1.1.1.1.2.1.2	0.243862520458265	.	60800001	61120000	#4848FF	1	0.25
chr3	61120001	61520000	B.1.2.2.1.1.1.2	0.283142389525368	.	61120001	61520000	#9191FF	1	0.375
chr3	61520001	61760000	A.1.2.2.2.2.2.2.2.1.2	0.590834697217676	.	61520001	61760000	#FF4848	1	0.875
chr3	61760001	62200000	A.2.1.1.1.2.1.2.2	0.55810147299509	.	61760001	62200000	#FF9191	1	0.75
chr3	62200001	62600000	A.2.2.2.2.1.1	0.389525368248772	.	62200001	62600000	#FFDADA	1	0.625
chr3	62600001	62760000	A.2.2.2.2.1.2	0.387888707037643	.	62600001	62760000	#FFDADA	1	0.625
chr3	62760001	63320000	B.2.1.1.2.1.2.2.2	0.211129296235679	.	62760001	63320000	#4848FF	1	0.25
chr3	63320001	63600000	B.1.1.2.1.1.1.1.2	0.351882160392799	.	63320001	63600000	#DADAFF	1	0.5
chr3	63600001	63840000	A.2.1.2.2.2.1.2.1.1.2	0.468085106382979	.	63600001	63840000	#FF9191	1	0.75
chr3	63840001	64000000	A.1.2.1.2.2.1.1.2	0.700490998363339	.	63840001	64000000	#FF4848	1	0.875
chr3	64000001	64480000	A.1.1.1.2.1.2.2.2	0.941080196399345	.	64000001	64480000	#FF0000	1	1
chr3	64480001	65000000	B.2.1.2.1.2.2.2.1	0.166939443535188	.	64480001	65000000	#4848FF	1	0.25
chr3	65000001	65320000	B.2.2.1.1.1.2.2.1	0.109656301145663	.	65000001	65320000	#0000FF	1	0.125
chr3	65320001	65760000	B.1.1.2.1.1.1.1.1	0.353518821603928	.	65320001	65760000	#DADAFF	1	0.5
chr3	65760001	66160000	A.1.2.2.2.1.1.2.1	0.620294599018003	.	65760001	66160000	#FF4848	1	0.875
chr3	66280001	66440000	A.2.2.1.1.1.2.2.1	0.451718494271686	.	66280001	66440000	#FFDADA	1	0.625
chr3	66440001	66880000	A.1.1.2.2.2.2.1.2.2.1	0.798690671031097	.	66440001	66880000	#FF0000	1	1
chr3	66880001	67160000	B.1.1.2.1.2.1.2.1	0.335515548281506	.	66880001	67160000	#DADAFF	1	0.5
chr3	67160001	67440000	B.2.2.1.1.1.1.2.2	0.121112929623568	.	67160001	67440000	#0000FF	1	0.125
chr3	67440001	67720000	A.2.2.2.1.2.1.2.1.1	0.400981996726678	.	67440001	67720000	#FFDADA	1	0.625
chr3	67720001	68120000	B.2.2.1.2.2.1.2.2.1.2	0.0687397708674304	.	67720001	68120000	#0000FF	1	0.125
chr3	68120001	69040000	B.2.2.2.2.2.1.1.2	0.00490998363338789	.	68120001	69040000	#0000FF	1	0.125
chr3	69040001	69360000	A.1.1.2.2.1.2.2.1.1.1	0.826513911620295	.	69040001	69360000	#FF0000	1	1
chr3	69360001	69720000	A.2.1.2.2.2.1.2.2.1	0.46481178396072	.	69360001	69720000	#FF9191	1	0.75
chr3	69720001	70040000	A.2.1.2.2.1.2.1.2.1	0.477905073649754	.	69720001	70040000	#FF9191	1	0.75
chr3	70040001	70520000	B.2.2.1.2.2.1.2.2.2	0.0671031096563011	.	70040001	70520000	#0000FF	1	0.125
chr3	70520001	70760000	B.1.2.1.1.2.1.2.1	0.307692307692308	.	70520001	70760000	#9191FF	1	0.375
chr3	70760001	71040000	A.2.2.1.1.1.2.1.1	0.454991816693944	.	70760001	71040000	#FFDADA	1	0.625
chr3	71040001	71440000	A.1.1.2.2.2.2.1.2.1	0.800327332242226	.	71040001	71440000	#FF0000	1	1
chr3	71440001	71760000	A.1.1.2.2.2.2.2.2.1.1	0.792144026186579	.	71440001	71760000	#FF0000	1	1
chr3	71760001	71920000	A.2.2.1.1.1.2.2.2	0.450081833060556	.	71760001	71920000	#FFDADA	1	0.625
chr3	71920001	72360000	A.2.1.1.1.2.2.2.2.1	0.551554828150573	.	71920001	72360000	#FF9191	1	0.75
chr3	72360001	72880000	A.1.1.2.2.1.2.2.1.2	0.823240589198036	.	72360001	72880000	#FF0000	1	1
chr3	72880001	73160000	A.1.2.1.2.1.1.2.2	0.72013093289689	.	72880001	73160000	#FF4848	1	0.875
chr3	73160001	73520000	B.2.1.2.1.2.2.2.2	0.165302782324059	.	73160001	73520000	#4848FF	1	0.25
chr3	73520001	73760000	B.1.1.2.1.1.2.2.2.2	0.340425531914894	.	73520001	73760000	#DADAFF	1	0.5
chr3	73760001	73880000	A.2.2.2.1.2.1.2.2.1	0.397708674304419	.	73760001	73880000	#FFDADA	1	0.625
chr3	73880001	74160000	B.2.2.1.1.1.2.2.2	0.108019639934534	.	73880001	74160000	#0000FF	1	0.125
chr3	74160001	74480000	B.2.2.2.1.1.1.1.2.1	0.0540098199672668	.	74160001	74480000	#0000FF	1	0.125
chr3	74480001	75040000	B.2.2.2.1.1.2.1.2	0.0409165302782324	.	74480001	75040000	#0000FF	1	0.125
chr3	75040001	75240000	B.2.1.2.2.1.1.2.1	0.157119476268412	.	75040001	75240000	#4848FF	1	0.25
chr3	75240001	75560000	B.2.1.2.2.1.2.2.1.1.1	0.152209492635025	.	75240001	75560000	#4848FF	1	0.25
chr3	75600001	75720000	B.2.1.2.2.1.2.2.1.1.1	0.152209492635025	.	75600001	75720000	#4848FF	1	0.25
chr3	75720001	76040000	B.2.1.2.2.1.1.1.2.1	0.160392798690671	.	75720001	76040000	#4848FF	1	0.25
chr3	76040001	76200000	B.2.1.1.2.1.1.1.1	0.224222585924714	.	76040001	76200000	#4848FF	1	0.25
chr3	76200001	76680000	B.2.2.2.2.1.2.2.2	0.00818330605564648	.	76200001	76680000	#0000FF	1	0.125
chr3	76680001	77000000	B.2.2.2.1.1.1.2.1.1	0.0474631751227496	.	76680001	77000000	#0000FF	1	0.125
chr3	77000001	77360000	B.1.2.2.1.2.2.1.1.1	0.270049099836334	.	77000001	77360000	#9191FF	1	0.375
chr3	77360001	77840000	B.1.1.1.2.1.1	0.360065466448445	.	77360001	77840000	#DADAFF	1	0.5
chr3	77840001	78240000	A.1.2.2.2.1.1.2.2	0.618657937806874	.	77840001	78240000	#FF4848	1	0.875
chr3	78240001	78720000	B.1.1.1.1.1.2	0.37152209492635	.	78240001	78720000	#DADAFF	1	0.5
chr3	78720001	79080000	A.1.2.1.2.1.1.1.2.2	0.725040916530278	.	78720001	79080000	#FF4848	1	0.875
chr3	79080001	79560000	B.1.2.2.1.2.2.1.1.2	0.268412438625205	.	79080001	79560000	#9191FF	1	0.375
chr3	79560001	79960000	B.2.1.2.2.1.2.2.1.1.2	0.150572831423895	.	79560001	79960000	#4848FF	1	0.25
chr3	79960001	80440000	A.2.2.2.1.2.2.1.1	0.39443535188216	.	79960001	80440000	#FFDADA	1	0.625
chr3	80440001	80760000	B.2.1.2.1.2.1.2.2	0.170212765957447	.	80440001	80760000	#4848FF	1	0.25
chr3	80760001	80920000	B.2.1.2.2.1.2.1	0.153846153846154	.	80760001	80920000	#4848FF	1	0.25
chr3	80920001	81400000	B.2.2.1.2.2.2.1.2	0.0621931260229133	.	80920001	81400000	#0000FF	1	0.125
chr3	81400001	81680000	A.2.2.2.1.2.2.1.2	0.392798690671031	.	81400001	81680000	#FFDADA	1	0.625
chr3	81680001	81840000	A.1.2.2.2.2.2.2.2.2	0.589198036006547	.	81680001	81840000	#FF4848	1	0.875
chr3	81840001	82040000	A.2.2.2.1.2.2.2	0.391162029459902	.	81840001	82040000	#FFDADA	1	0.625
chr3	82040001	82240000	A.2.1.1.1.2.2.1.2	0.554828150572831	.	82040001	82240000	#FF9191	1	0.75
chr3	82240001	82480000	B.1.2.2.1.2.1.2.2	0.271685761047463	.	82240001	82480000	#9191FF	1	0.375
chr3	82480001	82920000	B.1.2.2.1.2.2.2	0.265139116202946	.	82480001	82920000	#9191FF	1	0.375
chr3	82920001	83320000	B.2.2.1.2.2.1.2.1	0.072013093289689	.	82920001	83320000	#0000FF	1	0.125
chr3	83320001	83600000	B.2.2.1.1.1.2.1.1.2.1.2	0.114566284779051	.	83320001	83600000	#0000FF	1	0.125
chr3	83600001	83880000	B.1.2.2.1.2.1.2.1	0.273322422258592	.	83600001	83880000	#9191FF	1	0.375
chr3	83880001	84240000	A.2.1.2.2.1.2.2.2	0.472995090016367	.	83880001	84240000	#FF9191	1	0.75
chr3	84240001	84560000	B.2.1.2.2.1.2.2.2	0.144026186579378	.	84240001	84560000	#4848FF	1	0.25
chr3	84560001	85000000	B.2.2.2.1.1.1.2.1.2	0.0458265139116203	.	84560001	85000000	#0000FF	1	0.125
chr3	85000001	85120000	B.2.1.1.1.1.1.1.1	0.248772504091653	.	85000001	85120000	#4848FF	1	0.25
chr3	85120001	85280000	B.1.1.1.1.2.2.2	0.361702127659574	.	85120001	85280000	#DADAFF	1	0.5
chr3	85280001	85440000	B.1.2.1.2.2	0.286415711947627	.	85280001	85440000	#9191FF	1	0.375
chr3	85440001	85680000	B.2.1.1.1.1.1.1.2	0.247135842880524	.	85440001	85680000	#4848FF	1	0.25
chr3	85680001	85840000	B.1.2.1.1.1.2.1	0.312602291325696	.	85680001	85840000	#9191FF	1	0.375
chr3	85840001	86040000	B.2.2.1.1.1.2.1.2	0.111292962356792	.	85840001	86040000	#0000FF	1	0.125
chr3	86040001	86400000	B.2.2.2.2.1.2.2.1.2	0.00981996726677578	.	86040001	86400000	#0000FF	1	0.125
chr3	86400001	86720000	B.2.2.2.2.1.2.1.1	0.016366612111293	.	86400001	86720000	#0000FF	1	0.125
chr3	86720001	86920000	B.2.1.1.2.1.2.2.1	0.212765957446809	.	86720001	86920000	#4848FF	1	0.25
chr3	86920001	87240000	B.1.1.1.2.1.2	0.358428805237316	.	86920001	87240000	#DADAFF	1	0.5
chr3	87240001	87600000	A.2.2.1.1.2.1.1.2	0.446808510638298	.	87240001	87600000	#FFDADA	1	0.625
chr3	87600001	87880000	B.2.1.2.2.1.1.1.2.2	0.158756137479542	.	87600001	87880000	#4848FF	1	0.25
chr3	87880001	88080000	B.2.1.1.2.1.1.1.2	0.222585924713584	.	87880001	88080000	#4848FF	1	0.25
chr3	88080001	88240000	A.2.1.1.1.2.2.1.1	0.556464811783961	.	88080001	88240000	#FF9191	1	0.75
chr3	88240001	88760000	B.2.2.2.1.1.1.2.2	0.044189852700491	.	88240001	88760000	#0000FF	1	0.125
chr3	88760001	89160000	B.1.1.2.1.1.2.2.2.1	0.342062193126023	.	88760001	89160000	#DADAFF	1	0.5
chr3	89160001	89520000	B.1.2.2.1.2.2.1.2	0.266775777414075	.	89160001	89520000	#9191FF	1	0.375
chr3	89520001	89920000	B.2.2.1.1.2.2.2	0.0900163666121113	.	89520001	89920000	#0000FF	1	0.125
chr3	89920001	90360000	B.2.2.2.2.1.2.1.2.1	0.0147299509001637	.	89920001	90360000	#0000FF	1	0.125
chr3	90400001	90440000	B.2.2.2.2.1.2.1.2.1	0.0147299509001637	.	90400001	90440000	#0000FF	1	0.125
chr3	93520001	93800000	B.1.1.1.1.1.1.1.1	0.378068739770867	.	93520001	93800000	#DADAFF	1	0.5
chr3	93800001	93960000	A.2.1.1.1.1.2.1.2.1.2	0.571194762684124	.	93800001	93960000	#FF9191	1	0.75
chr3	93960001	94320000	B.1.1.2.1.1.2.1.1.2	0.346972176759411	.	93960001	94320000	#DADAFF	1	0.5
chr3	94320001	94440000	A.2.2.1.1.2.1.2.1.2.2.2	0.440261865793781	.	94320001	94440000	#FFDADA	1	0.625
chr3	94440001	94680000	B.1.2.2.2.2.1.1.2	0.25531914893617	.	94440001	94680000	#9191FF	1	0.375
chr3	94680001	95280000	B.2.2.2.1.2.1.1.1	0.0376432078559738	.	94680001	95280000	#0000FF	1	0.125
chr3	95280001	95600000	B.2.2.2.1.2.1.1.2.2	0.0343698854337152	.	95280001	95600000	#0000FF	1	0.125
chr3	95600001	95760000	B.2.1.2.1.1.2.2.1	0.178396072013093	.	95600001	95760000	#4848FF	1	0.25
chr3	95760001	96000000	B.2.2.1.1.2.1.1.2.2	0.103109656301146	.	95760001	96000000	#0000FF	1	0.125
chr3	96000001	96560000	B.2.2.2.2.1.1.1.1	0.0212765957446809	.	96000001	96560000	#0000FF	1	0.125
chr3	96560001	96760000	B.1.1.2.1.2.2	0.330605564648118	.	96560001	96760000	#DADAFF	1	0.5
chr3	96760001	96960000	B.2.2.1.1.2.1.2.1.1	0.101472995090016	.	96760001	96960000	#0000FF	1	0.125
chr3	96960001	97480000	B.2.2.1.1.2.1.2.2	0.0981996726677578	.	96960001	97480000	#0000FF	1	0.125
chr3	97480001	97760000	A.1.2.2.2.2.1.2.2	0.600654664484452	.	97480001	97760000	#FF4848	1	0.875
chr3	97760001	98040000	B.2.1.2.1.1.1.2.2.2	0.18494271685761	.	97760001	98040000	#4848FF	1	0.25
chr3	98040001	98320000	A.1.2.2.2.2.1.2.1.1.1.2.1	0.607201309328969	.	98040001	98320000	#FF4848	1	0.875
chr3	98320001	98560000	A.1.2.1.2.1.2.1.2.1	0.716857610474632	.	98320001	98560000	#FF4848	1	0.875
chr3	98560001	98720000	A.1.1.2.2.2.1.1.2.1	0.816693944353519	.	98560001	98720000	#FF0000	1	1
chr3	98720001	99200000	A.1.2.1.2.2.1.2.2.1	0.695581014729951	.	98720001	99200000	#FF4848	1	0.875
chr3	99200001	99520000	A.1.1.2.2.1.1.2.1	0.841243862520458	.	99200001	99520000	#FF0000	1	1
chr3	99520001	99800000	A.1.1.1.1.2.1.2.2.2.2	0.980360065466448	.	99520001	99800000	#FF0000	1	1
chr3	99800001	100000000	A.1.2.1.2.1.2.2.2.2	0.703764320785597	.	99800001	100000000	#FF4848	1	0.875
chr3	100000001	100440000	A.1.1.1.1.1.1.2.1.1	0.998363338788871	.	100000001	100440000	#FF0000	1	1
chr3	100440001	100920000	A.1.1.1.1.1.1.2.2.1	0.995090016366612	.	100440001	100920000	#FF0000	1	1
chr3	100920001	101440000	A.1.1.1.1.2.2.2.1.1	0.975450081833061	.	100920001	101440000	#FF0000	1	1
chr3	101440001	101720000	A.1.1.1.2.1.1.2.1.2.2	0.95417348608838	.	101440001	101720000	#FF0000	1	1
chr3	101720001	101920000	A.1.1.2.2.1.2.1.1.2	0.833060556464812	.	101720001	101920000	#FF0000	1	1
chr3	101920001	102280000	A.1.2.1.2.1.1.2.1.1	0.723404255319149	.	101920001	102280000	#FF4848	1	0.875
chr3	102280001	103040000	B.2.2.2.1.2.1.2.1.2	0.0310965630114566	.	102280001	103040000	#0000FF	1	0.125
chr3	103040001	103360000	B.2.2.2.1.2.1.2.1.1	0.0327332242225859	.	103040001	103360000	#0000FF	1	0.125
chr3	103360001	103520000	B.1.2.1.2.1.1.2.2.2	0.292962356792144	.	103360001	103520000	#9191FF	1	0.375
chr3	103520001	103680000	B.2.1.2.2.2.1.1.2	0.140752864157119	.	103520001	103680000	#4848FF	1	0.25
chr3	103680001	103960000	B.2.1.2.1.1.1.1.1.2	0.194762684124386	.	103680001	103960000	#4848FF	1	0.25
chr3	103960001	104280000	B.1.2.1.2.1.1.2.2.1	0.294599018003273	.	103960001	104280000	#9191FF	1	0.375
chr3	104280001	104560000	A.2.2.1.1.2.1.2.2.2	0.436988543371522	.	104280001	104560000	#FFDADA	1	0.625
chr3	104560001	104800000	A.2.1.2.2.1.1.2.1.2	0.484451718494272	.	104560001	104800000	#FF9191	1	0.75
chr3	104800001	105080000	A.1.2.2.2.2.1.1.1	0.612111292962357	.	104800001	105080000	#FF4848	1	0.875
chr3	105080001	105280000	A.2.1.1.1.1.2.1.1	0.574468085106383	.	105080001	105280000	#FF9191	1	0.75
chr3	105280001	105360000	A.2.1.1.1.1.1.2.2.1	0.577741407528642	.	105280001	105360000	#FF9191	1	0.75
chr3	105360001	105920000	A.1.1.1.1.2.1.2.1.2.1	0.986906710310966	.	105360001	105920000	#FF0000	1	1
chr3	105920001	106360000	A.1.1.2.2.1.2.1.2.1.2	0.829787234042553	.	105920001	106360000	#FF0000	1	1
chr3	106360001	106560000	A.1.2.1.2.1.2.2.1.2.2	0.707037643207856	.	106360001	106560000	#FF4848	1	0.875
chr3	106560001	106920000	A.2.1.1.1.1.1.1.1.2	0.585924713584288	.	106560001	106920000	#FF9191	1	0.75
chr3	106920001	107320000	A.1.1.2.2.1.2.1.2.1.1	0.831423895253682	.	106920001	107320000	#FF0000	1	1
chr3	107320001	107560000	A.1.2.1.2.1.2.2.1.1.1	0.711947626841244	.	107320001	107560000	#FF4848	1	0.875
chr3	107560001	107880000	A.1.1.2.2.1.1.1.1.1.1	0.849427168576105	.	107560001	107880000	#FF0000	1	1
chr3	107880001	108200000	A.1.2.1.2.1.2.2.1.1.2	0.710310965630115	.	107880001	108200000	#FF4848	1	0.875
chr3	108200001	108320000	A.2.1.2.2.1.1.2.1.1	0.486088379705401	.	108200001	108320000	#FF9191	1	0.75
chr3	108320001	108720000	B.1.2.2.1.1.2.1.2.1	0.27986906710311	.	108320001	108720000	#9191FF	1	0.375
chr3	108720001	108880000	B.2.1.1.1.2.2.2.2	0.225859247135843	.	108720001	108880000	#4848FF	1	0.25
chr3	108880001	109200000	B.2.2.1.2.1.1.1	0.088379705400982	.	108880001	109200000	#0000FF	1	0.125
chr3	109200001	109400000	B.1.2.1.2.1.1.1	0.297872340425532	.	109200001	109400000	#9191FF	1	0.375
chr3	109400001	110040000	A.2.2.1.2.2.1.2	0.4189852700491	.	109400001	110040000	#FFDADA	1	0.625
chr3	110040001	110320000	A.1.2.2.2.2.2.1.2.1	0.597381342062193	.	110040001	110320000	#FF4848	1	0.875
chr3	110320001	110480000	A.2.1.2.2.1.1.2.2.1	0.482815057283142	.	110320001	110480000	#FF9191	1	0.75
chr3	110480001	110840000	A.2.1.1.1.1.1.2.1.2	0.579378068739771	.	110480001	110840000	#FF9191	1	0.75
chr3	110840001	111080000	A.2.1.1.1.1.1.2.2.2	0.576104746317512	.	110840001	111080000	#FF9191	1	0.75
chr3	111080001	111280000	A.2.2.1.1.2.2.2	0.430441898527005	.	111080001	111280000	#FFDADA	1	0.625
chr3	111280001	111440000	A.1.2.1.2.1.2.1.1	0.718494271685761	.	111280001	111440000	#FF4848	1	0.875
chr3	111440001	111800000	A.1.1.2.2.1.2.1.1.1.1.2	0.83633387888707	.	111440001	111800000	#FF0000	1	1
chr3	111800001	112280000	A.1.1.2.1.2.1.2.1.2	0.882160392798691	.	111800001	112280000	#FF0000	1	1
chr3	112280001	112520000	A.1.1.2.1.1.1.2.2.1	0.908346972176759	.	112280001	112520000	#FF0000	1	1
chr3	112520001	112720000	A.1.2.2.1.1.2.1.1.2	0.657937806873977	.	112520001	112720000	#FF4848	1	0.875
chr3	112720001	113040000	A.1.1.2.1.1.1.2.1.1	0.911620294599018	.	112720001	113040000	#FF0000	1	1
chr3	113040001	113400000	A.1.1.1.2.2.2.2.1.1	0.926350245499182	.	113040001	113400000	#FF0000	1	1
chr3	113400001	113840000	A.1.1.2.2.1.2.1.2.2	0.828150572831424	.	113400001	113840000	#FF0000	1	1
chr3	113840001	114040000	B.1.1.2.2.2.1	0.317512274959083	.	113840001	114040000	#DADAFF	1	0.5
chr3	114040001	114280000	A.2.2.2.2.2.1.1.1	0.386252045826514	.	114040001	114280000	#FFDADA	1	0.625
chr3	114280001	114480000	A.2.1.2.2.2.2.1	0.461538461538462	.	114280001	114480000	#FF9191	1	0.75
chr3	114480001	114920000	B.1.1.1.1.1.1.2.2	0.37315875613748	.	114480001	114920000	#DADAFF	1	0.5
chr3	114920001	115400000	B.2.1.2.1.1.1.2.1.2	0.188216039279869	.	114920001	115400000	#4848FF	1	0.25
chr3	115400001	115560000	A.2.2.2.2.2.1.1.2.1	0.384615384615385	.	115400001	115560000	#FFDADA	1	0.625
chr3	115560001	115840000	B.1.1.2.1.1.2.1.1.1	0.34860883797054	.	115560001	115840000	#DADAFF	1	0.5
chr3	115840001	116280000	B.2.2.2.1.2.1.2.2.1	0.0294599018003273	.	115840001	116280000	#0000FF	1	0.125
chr3	116280001	116480000	B.2.1.2.1.1.2.1.1.2	0.181669394435352	.	116280001	116480000	#4848FF	1	0.25
chr3	116480001	116720000	B.1.2.2.1.1.2.1.1	0.281505728314239	.	116480001	116720000	#9191FF	1	0.375
chr3	116720001	117240000	B.2.2.1.1.2.2.1.1.1.2	0.0949263502454992	.	116720001	117240000	#0000FF	1	0.125
chr3	117240001	117440000	A.2.2.2.2.2.1.1.2.2	0.382978723404255	.	117240001	117440000	#FFDADA	1	0.625
chr3	117440001	117760000	B.1.2.1.2.1.1.2.1	0.296235679214403	.	117440001	117760000	#9191FF	1	0.375
chr3	117760001	118360000	A.1.2.1.2.1.1.2.1.2	0.72176759410802	.	117760001	118360000	#FF4848	1	0.875
chr3	118360001	118560000	B.2.1.1.1.2.2.2.1.1	0.229132569558101	.	118360001	118560000	#4848FF	1	0.25
chr3	118560001	118840000	B.2.1.2.1.1.1.1.1.1	0.196399345335516	.	118560001	118840000	#4848FF	1	0.25
chr3	118840001	119160000	A.2.1.1.1.1.2.2.2	0.566284779050736	.	118840001	119160000	#FF9191	1	0.75
chr3	119160001	119600000	A.1.2.1.2.2.2.1.1.2	0.689034369885434	.	119160001	119600000	#FF4848	1	0.875
chr3	119600001	119920000	A.1.1.1.2.1.1.2.1.1.2	0.957446808510638	.	119600001	119920000	#FF0000	1	1
chr3	119920001	120280000	A.1.2.2.2.2.1.2.1.1.1.2.2	0.60556464811784	.	119920001	120280000	#FF4848	1	0.875
chr3	120280001	120520000	A.2.2.1.1.2.1.2.1.2.1	0.443535188216039	.	120280001	120520000	#FFDADA	1	0.625
chr3	120520001	121200000	B.2.2.1.2.1.2.1.2	0.0801963993453355	.	120520001	121200000	#0000FF	1	0.125
chr3	121200001	121760000	A.1.1.1.2.1.1.2.1.1.1	0.959083469721768	.	121200001	121760000	#FF0000	1	1
chr3	121760001	122080000	A.1.1.2.1.1.2.2.2	0.895253682487725	.	121760001	122080000	#FF0000	1	1
chr3	122080001	122440000	A.1.1.1.1.2.2.2.1.2	0.973813420621931	.	122080001	122440000	#FF0000	1	1
chr3	122440001	123000000	A.1.1.1.1.1.2	0.991816693944354	.	122440001	123000000	#FF0000	1	1
chr3	123000001	123320000	A.1.2.1.1.1.1.2.1.2.1	0.779050736497545	.	123000001	123320000	#FF4848	1	0.875
chr3	123320001	123680000	A.1.1.2.1.2.1.2.2.1	0.880523731587561	.	123320001	123680000	#FF0000	1	1
chr3	123680001	124040000	A.2.1.2.1.1.1.1	0.513911620294599	.	123680001	124040000	#FF9191	1	0.75
chr3	124040001	124280000	A.1.2.2.1.2.2.2.2.2	0.623567921440262	.	124040001	124280000	#FF4848	1	0.875
chr3	124280001	124440000	A.2.1.2.1.1.2.1.1.1	0.51063829787234	.	124280001	124440000	#FF9191	1	0.75
chr3	124440001	124640000	A.1.2.1.1.1.2.1.1.1.2.2	0.770867430441899	.	124440001	124640000	#FF4848	1	0.875
chr3	124640001	124960000	A.1.1.2.1.2.2.1.2.1	0.872340425531915	.	124640001	124960000	#FF0000	1	1
chr3	124960001	125320000	A.1.2.1.1.1.2.1.1.1.2.1	0.772504091653028	.	124960001	125320000	#FF4848	1	0.875
chr3	125320001	125640000	A.2.1.2.1.1.2.1.1.2	0.509001636661211	.	125320001	125640000	#FF9191	1	0.75
chr3	125680001	125800000	A.2.1.2.1.1.2.1.2	0.507364975450082	.	125680001	125800000	#FF9191	1	0.75
chr3	125800001	125960000	A.2.1.1.2.2.2.2.2	0.515548281505728	.	125800001	125960000	#FF9191	1	0.75
chr3	125960001	126200000	A.1.2.2.1.1.1.2.1.1	0.667757774140753	.	125960001	126200000	#FF4848	1	0.875
chr3	126200001	126400000	A.2.1.2.1.1.2.2.2.2.1	0.500818330605565	.	126200001	126400000	#FF9191	1	0.75
chr3	126400001	126680000	A.1.2.2.1.1.1.2.1.2	0.666121112929624	.	126400001	126680000	#FF4848	1	0.875
chr3	126680001	127280000	A.2.1.1.2.2.2.1.1	0.523731587561375	.	126680001	127280000	#FF9191	1	0.75
chr3	127280001	127560000	A.1.2.1.1.2.1.2.2.2	0.746317512274959	.	127280001	127560000	#FF4848	1	0.875
chr3	127560001	127760000	A.2.1.1.2.1.1.2.2.2	0.538461538461538	.	127560001	127760000	#FF9191	1	0.75
chr3	127760001	128120000	A.1.2.1.1.1.2.2.2.2	0.757774140752864	.	127760001	128120000	#FF4848	1	0.875
chr3	128120001	128360000	A.1.2.2.1.2.2.2.2.1	0.625204582651391	.	128120001	128360000	#FF4848	1	0.875
chr3	128360001	128640000	A.1.1.2.1.2.2.1.2.2.1.2	0.869067103109656	.	128360001	128640000	#FF0000	1	1
chr3	128640001	129040000	A.1.1.1.2.2.2.1.2	0.927986906710311	.	128640001	129040000	#FF0000	1	1
chr3	129040001	129360000	A.1.1.2.1.2.2.1.1.2	0.873977086743044	.	129040001	129360000	#FF0000	1	1
chr3	129360001	129640000	A.1.1.1.2.2.1.2.1.2	0.932896890343699	.	129360001	129640000	#FF0000	1	1
chr3	129640001	129840000	A.2.1.1.1.1.1.1.2.1	0.584288052373159	.	129640001	129840000	#FF9191	1	0.75
chr3	129840001	130400000	B.1.2.2.2.1.2.1	0.260229132569558	.	129840001	130400000	#9191FF	1	0.375
chr3	130400001	130720000	A.1.1.2.2.2.1.1.2.2.1	0.81505728314239	.	130400001	130720000	#FF0000	1	1
chr3	130720001	131240000	B.1.1.1.1.1.1.1.2	0.376432078559738	.	130720001	131240000	#DADAFF	1	0.5
chr3	131240001	131480000	B.1.2.2.2.1.2.2	0.258592471358429	.	131240001	131480000	#9191FF	1	0.375
chr3	131480001	131760000	B.2.1.1.1.2.1.2	0.234042553191489	.	131480001	131760000	#4848FF	1	0.25
chr3	131760001	131960000	A.1.2.2.2.2.1.2.1.2	0.602291325695581	.	131760001	131960000	#FF4848	1	0.875
chr3	131960001	132160000	A.1.2.1.2.2.2.1.2.2.1	0.685761047463175	.	131960001	132160000	#FF4848	1	0.875
chr3	132160001	132440000	A.1.1.2.2.1.1.1.2.1	0.844517184942717	.	132160001	132440000	#FF0000	1	1
chr3	132440001	132720000	B.2.2.1.1.2.1.1.1	0.106382978723404	.	132440001	132720000	#0000FF	1	0.125
chr3	132720001	133160000	B.2.1.2.2.2.1.2.2.2	0.134206219312602	.	132720001	133160000	#4848FF	1	0.25
chr3	133160001	133360000	A.1.2.2.2.2.1.2.1.1.2	0.60392798690671	.	133160001	133360000	#FF4848	1	0.875
chr3	133360001	133520000	B.1.1.2.2.1.1.1.1.1	0.328968903436989	.	133360001	133520000	#DADAFF	1	0.5
chr3	133520001	133880000	A.2.2.1.1.1.1.1	0.458265139116203	.	133520001	133880000	#FFDADA	1	0.625
chr3	133880001	134040000	A.1.2.1.2.1.2.1.2.2.1	0.715220949263502	.	133880001	134040000	#FF4848	1	0.875
chr3	134040001	134240000	A.1.1.2.2.2.1.2.2.1.1	0.806873977086743	.	134040001	134240000	#FF0000	1	1
chr3	134240001	134840000	B.2.1.1.1.2.2.1.2	0.230769230769231	.	134240001	134840000	#4848FF	1	0.25
chr3	134840001	135360000	B.2.2.2.1.2.1.2.2.2	0.027823240589198	.	134840001	135360000	#0000FF	1	0.125
chr3	135360001	135600000	B.2.1.2.2.2.1.2.1.1	0.13911620294599	.	135360001	135600000	#4848FF	1	0.25
chr3	135600001	135800000	A.2.2.1.1.1.1.2	0.456628477905074	.	135600001	135800000	#FFDADA	1	0.625
chr3	135800001	136000000	A.1.2.1.2.1.2.1.2.2.2	0.713584288052373	.	135800001	136000000	#FF4848	1	0.875
chr3	136000001	136280000	A.1.2.1.2.2.2.1.2.2.2	0.684124386252046	.	136000001	136280000	#FF4848	1	0.875
chr3	136280001	136480000	A.1.2.1.2.2.2.1.2.1	0.687397708674304	.	136280001	136480000	#FF4848	1	0.875
chr3	136480001	136760000	A.1.1.2.2.2.1.2.2.2	0.803600654664484	.	136480001	136760000	#FF0000	1	1
chr3	136760001	137400000	B.2.2.2.2.1.1.2	0.0180032733224223	.	136760001	137400000	#0000FF	1	0.125
chr3	137400001	137760000	B.2.1.2.2.2.1.2.1.2	0.137479541734861	.	137400001	137760000	#4848FF	1	0.25
chr3	137760001	138080000	A.1.2.1.2.2.2.1.1.1.2	0.690671031096563	.	137760001	138080000	#FF4848	1	0.875
chr3	138080001	138440000	A.1.1.2.2.2.1.2.1.1	0.810147299509002	.	138080001	138440000	#FF0000	1	1
chr3	138440001	138680000	A.1.1.2.2.2.1.1.2.2.2.2	0.811783960720131	.	138440001	138680000	#FF0000	1	1
chr3	138680001	139080000	B.1.1.1.2.2.1	0.356792144026187	.	138680001	139080000	#DADAFF	1	0.5
chr3	139080001	139280000	A.2.1.1.1.1.2.2.1	0.567921440261866	.	139080001	139280000	#FF9191	1	0.75
chr3	139280001	139400000	A.2.2.1.1.2.2.1.1.2	0.433715220949264	.	139280001	139400000	#FFDADA	1	0.625
chr3	139400001	139640000	B.2.1.1.2.2.1.2.2	0.204582651391162	.	139400001	139640000	#4848FF	1	0.25
chr3	139640001	140040000	B.2.2.2.1.2.1.1.2.1	0.0360065466448445	.	139640001	140040000	#0000FF	1	0.125
chr3	140040001	140280000	B.2.1.1.2.2.1.2.1	0.206219312602291	.	140040001	140280000	#4848FF	1	0.25
chr3	140280001	140640000	B.2.1.1.2.2.1.1.1	0.20949263502455	.	140280001	140640000	#4848FF	1	0.25
chr3	140640001	140960000	A.2.2.1.1.2.2.1.1.1	0.435351882160393	.	140640001	140960000	#FFDADA	1	0.625
chr3	140960001	141200000	A.1.1.2.2.1.1.1.2.2	0.842880523731588	.	140960001	141200000	#FF0000	1	1
chr3	141200001	141720000	A.1.1.1.1.1.1.1	1	.	141200001	141720000	#FF0000	1	1
chr3	141720001	142080000	A.1.1.1.2.1.1.1.2.2.2.2	0.960720130932897	.	141720001	142080000	#FF0000	1	1
chr3	142080001	142480000	A.1.1.1.1.2.1.2.2.2.1	0.981996726677578	.	142080001	142480000	#FF0000	1	1
chr3	142480001	142760000	A.1.1.1.2.1.1.1.2.2.1.2	0.963993453355156	.	142480001	142760000	#FF0000	1	1
chr3	142760001	143080000	A.1.2.1.2.1.2.2.1.2.1	0.708674304418985	.	142760001	143080000	#FF4848	1	0.875
chr3	143080001	143160000	A.2.1.2.2.2.2.2	0.459901800327332	.	143080001	143160000	#FF9191	1	0.75
chr3	143160001	143520000	A.1.2.2.2.1.2.1.1	0.617021276595745	.	143160001	143520000	#FF4848	1	0.875
chr3	143520001	143920000	A.2.2.1.1.2.1.1.1	0.448445171849427	.	143520001	143920000	#FFDADA	1	0.625
chr3	143920001	144200000	B.2.1.1.2.2.2.1.2	0.201309328968903	.	143920001	144200000	#4848FF	1	0.25
chr3	144200001	144360000	B.2.1.1.2.2.2.1.1	0.202945990180033	.	144200001	144360000	#4848FF	1	0.25
chr3	144360001	144520000	B.2.1.2.1.1.2.2.2	0.176759410801964	.	144360001	144520000	#4848FF	1	0.25
chr3	144520001	144840000	B.2.2.1.1.2.2.1.1.1.1	0.0965630114566285	.	144520001	144840000	#0000FF	1	0.125
chr3	144840001	144960000	B.1.2.2.2.2.1.2.2	0.252045826513912	.	144840001	144960000	#9191FF	1	0.375
chr3	144960001	145480000	B.2.2.1.2.1.2.2.1	0.0785597381342062	.	144960001	145480000	#0000FF	1	0.125
chr3	145480001	145760000	B.1.2.1.1.1.2.2	0.310965630114566	.	145480001	145760000	#9191FF	1	0.375
chr3	145760001	145920000	A.2.1.1.1.1.2.1.2.2	0.569558101472995	.	145760001	145920000	#FF9191	1	0.75
chr3	145920001	146120000	A.2.2.1.1.2.1.2.2.1	0.438625204582651	.	145920001	146120000	#FFDADA	1	0.625
chr3	146120001	146320000	A.2.1.1.1.1.2.1.2.1.1	0.572831423895254	.	146120001	146320000	#FF9191	1	0.75
chr3	146320001	146960000	B.2.2.2.1.2.2.2	0.0229132569558101	.	146320001	146960000	#0000FF	1	0.125
chr3	146960001	147200000	B.2.1.2.2.2.1.2.2.1	0.135842880523732	.	146960001	147200000	#4848FF	1	0.25
chr3	147200001	147360000	B.2.1.2.2.2.2.1.1	0.132569558101473	.	147200001	147360000	#4848FF	1	0.25
chr3	147360001	147600000	B.2.2.1.2.1.2.1.1	0.0818330605564648	.	147360001	147600000	#0000FF	1	0.125
chr3	147600001	147840000	B.2.1.1.2.2.2.2.1	0.199672667757774	.	147600001	147840000	#4848FF	1	0.25
chr3	147840001	148000000	B.2.1.1.1.2.2.1.1	0.23240589198036	.	147840001	148000000	#4848FF	1	0.25
chr3	148000001	148680000	B.2.2.1.1.2.1.2.1.2	0.0998363338788871	.	148000001	148680000	#0000FF	1	0.125
chr3	148680001	149000000	A.1.1.2.2.2.1.2.2.1.2	0.805237315875614	.	148680001	149000000	#FF0000	1	1
chr3	149000001	149240000	A.1.1.1.2.1.2.1.1	0.945990180032733	.	149000001	149240000	#FF0000	1	1
chr3	149240001	149560000	A.1.1.1.1.2.1.2.1.1	0.988543371522095	.	149240001	149560000	#FF0000	1	1
chr3	149560001	149960000	A.1.1.1.1.1.1.2.1.2	0.996726677577741	.	149560001	149960000	#FF0000	1	1
chr3	149960001	150280000	A.1.1.1.2.1.1.1.2.1	0.967266775777414	.	149960001	150280000	#FF0000	1	1
chr3	150280001	150600000	A.1.1.1.2.2.1.2.1.1.2	0.934533551554828	.	150280001	150600000	#FF0000	1	1
chr3	150600001	150880000	A.1.2.2.1.1.2.2.1	0.654664484451719	.	150600001	150880000	#FF4848	1	0.875
chr3	150880001	151120000	A.1.2.1.1.1.1.2.1.2.2	0.777414075286416	.	150880001	151120000	#FF4848	1	0.875
chr3	151120001	151640000	A.1.1.2.1.2.1.1.1.1	0.893617021276596	.	151120001	151640000	#FF0000	1	1
chr3	151640001	152200000	A.1.1.1.1.2.2.2.2.1	0.972176759410802	.	151640001	152200000	#FF0000	1	1
chr3	152200001	152720000	A.1.1.2.1.2.1.1.1.2	0.891980360065466	.	152200001	152720000	#FF0000	1	1
chr3	152720001	153040000	A.1.1.1.2.2.1.2.1.1.1	0.936170212765957	.	152720001	153040000	#FF0000	1	1
chr3	153040001	153360000	A.1.2.1.1.2.2.2.1.1	0.736497545008183	.	153040001	153360000	#FF4848	1	0.875
chr3	153360001	153760000	A.1.2.1.1.2.2.2.1.2	0.734860883797054	.	153360001	153760000	#FF4848	1	0.875
chr3	153760001	154040000	A.1.2.1.2.2.1.2.1.2	0.69721767594108	.	153760001	154040000	#FF4848	1	0.875
chr3	154040001	154280000	B.1.1.2.2.1.1.2.2	0.322422258592471	.	154040001	154280000	#DADAFF	1	0.5
chr3	154280001	154440000	B.1.2.2.2.1.1.2	0.261865793780687	.	154280001	154440000	#9191FF	1	0.375
chr3	154440001	154680000	A.2.2.2.1.1.1.1.1	0.414075286415712	.	154440001	154680000	#FFDADA	1	0.625
chr3	154680001	155080000	A.1.2.2.2.1.2.2	0.613747954173486	.	154680001	155080000	#FF4848	1	0.875
chr3	155080001	155480000	A.1.2.2.2.2.2.1.1	0.599018003273322	.	155080001	155480000	#FF4848	1	0.875
chr3	155480001	155680000	A.1.2.1.1.1.1.1.1	0.787234042553192	.	155480001	155680000	#FF4848	1	0.875
chr3	155680001	155840000	A.2.1.2.1.2.2.1.2	0.494271685761047	.	155680001	155840000	#FF9191	1	0.75
chr3	155840001	156240000	A.1.2.1.1.1.1.1.2.1	0.785597381342062	.	155840001	156240000	#FF4848	1	0.875
chr3	156240001	156600000	A.1.1.1.2.1.1.1.2.2.1.1	0.965630114566285	.	156240001	156600000	#FF0000	1	1
chr3	156600001	156880000	A.1.1.2.1.1.1.2.1.2	0.909983633387889	.	156600001	156880000	#FF0000	1	1
chr3	156880001	157240000	A.1.2.1.2.2.1.2.1.1	0.698854337152209	.	156880001	157240000	#FF4848	1	0.875
chr3	157240001	157560000	B.1.1.2.2.2.2	0.315875613747954	.	157240001	157560000	#DADAFF	1	0.5
chr3	157560001	157800000	B.2.1.1.1.2.1.1	0.235679214402619	.	157560001	157800000	#4848FF	1	0.25
chr3	157800001	158000000	A.2.1.1.1.1.1.2.1.1	0.5810147299509	.	157800001	158000000	#FF9191	1	0.75
chr3	158000001	158360000	A.2.2.1.2.2.1.1	0.420621931260229	.	158000001	158360000	#FFDADA	1	0.625
chr3	158360001	158520000	A.1.2.2.2.1.2.1.2	0.615384615384615	.	158360001	158520000	#FF4848	1	0.875
chr3	158520001	158960000	B.1.1.1.2.2.2	0.355155482815057	.	158520001	158960000	#DADAFF	1	0.5
chr3	158960001	159320000	A.2.2.2.1.1.1.1.2	0.412438625204583	.	158960001	159320000	#FFDADA	1	0.625
chr3	159320001	159560000	A.1.1.2.2.1.2.1.1.1.1.1	0.8379705400982	.	159320001	159560000	#FF0000	1	1
chr3	159560001	159760000	A.1.1.2.2.2.1.1.2.2.2.1	0.81342062193126	.	159560001	159760000	#FF0000	1	1
chr3	159760001	159920000	A.2.1.1.1.1.1.1.2.2	0.582651391162029	.	159760001	159920000	#FF9191	1	0.75
chr3	159920001	160240000	A.1.1.2.2.2.1.2.1.2	0.808510638297872	.	159920001	160240000	#FF0000	1	1
chr3	160240001	160400000	A.1.2.2.2.2.1.1.2	0.610474631751228	.	160240001	160400000	#FF4848	1	0.875
chr3	160400001	160760000	B.1.2.2.1.1.2.1.2.2	0.27823240589198	.	160400001	160760000	#9191FF	1	0.375
chr3	160760001	160960000	A.2.1.2.2.1.1.2.2.2	0.481178396072013	.	160760001	160960000	#FF9191	1	0.75
chr3	160960001	161160000	A.1.2.2.2.2.1.2.1.1.1.1	0.608837970540098	.	160960001	161160000	#FF4848	1	0.875
chr3	161160001	161560000	B.2.2.1.1.2.1.1.2.1	0.104746317512275	.	161160001	161560000	#0000FF	1	0.125
chr3	161560001	162000000	B.1.2.1.2.1.2.2.1	0.289689034369885	.	161560001	162000000	#9191FF	1	0.375
chr3	162000001	162160000	A.2.2.2.2.2.2	0.379705400981997	.	162000001	162160000	#FFDADA	1	0.625
chr3	162160001	162480000	B.2.1.1.1.2.2.2.1.2	0.227495908346972	.	162160001	162480000	#4848FF	1	0.25
chr3	162480001	162760000	B.2.1.2.1.1.1.1.2.2	0.191489361702128	.	162480001	162760000	#4848FF	1	0.25
chr3	162760001	163280000	B.2.2.2.1.2.2.1.1	0.0261865793780687	.	162760001	163280000	#0000FF	1	0.125
chr3	163280001	163520000	B.2.2.1.2.1.1.2.2.2	0.0834697217675941	.	163280001	163520000	#0000FF	1	0.125
chr3	163520001	163680000	B.2.1.2.1.1.1.1.2.1	0.193126022913257	.	163520001	163680000	#4848FF	1	0.25
chr3	163680001	163960000	B.2.2.1.2.1.1.2.1	0.0867430441898527	.	163680001	163960000	#0000FF	1	0.125
chr3	163960001	164640000	B.2.2.2.2.1.1.1.2	0.0196399345335516	.	163960001	164640000	#0000FF	1	0.125
chr3	164640001	164920000	B.2.1.2.2.2.2.1.2	0.130932896890344	.	164640001	164920000	#4848FF	1	0.25
chr3	164920001	165280000	B.2.1.2.2.2.1.1.1	0.142389525368249	.	164920001	165280000	#4848FF	1	0.25
chr3	165280001	165520000	B.1.2.2.2.2.1.1.1	0.2569558101473	.	165280001	165520000	#9191FF	1	0.375
chr3	165520001	165760000	B.1.2.1.1.1.1	0.314238952536825	.	165520001	165760000	#9191FF	1	0.375
chr3	165760001	165960000	A.2.2.2.2.2.1.2	0.381342062193126	.	165760001	165960000	#FFDADA	1	0.625
chr3	165960001	166240000	A.2.2.2.1.2.1.1.2	0.402618657937807	.	165960001	166240000	#FFDADA	1	0.625
chr3	166240001	166800000	B.2.1.2.1.1.1.2.1.1	0.189852700490998	.	166240001	166800000	#4848FF	1	0.25
chr3	166800001	167080000	B.2.2.1.2.1.1.2.2.1	0.0851063829787234	.	166800001	167080000	#0000FF	1	0.125
chr3	167080001	167360000	B.2.2.1.2.1.2.2.2	0.0769230769230769	.	167080001	167360000	#0000FF	1	0.125
chr3	167360001	167720000	B.1.1.2.1.1.2.1.2	0.345335515548282	.	167360001	167720000	#DADAFF	1	0.5
chr3	167720001	167920000	A.2.2.2.1.2.1.1.1	0.404255319148936	.	167720001	167920000	#FFDADA	1	0.625
chr3	167920001	168160000	B.2.1.2.2.2.2.2.2.1	0.127659574468085	.	167920001	168160000	#4848FF	1	0.25
chr3	168160001	168560000	B.2.1.2.2.2.2.2.1	0.129296235679214	.	168160001	168560000	#4848FF	1	0.25
chr3	168560001	168840000	A.1.2.1.2.2.2.1.1.1.1	0.692307692307692	.	168560001	168840000	#FF4848	1	0.875
chr3	168840001	169480000	A.1.1.2.2.1.2.2.2	0.821603927986907	.	168840001	169480000	#FF0000	1	1
chr3	169480001	169800000	A.1.1.2.2.1.1.1.1.1.2	0.847790507364975	.	169480001	169800000	#FF0000	1	1
chr3	169800001	170120000	A.1.1.1.2.1.1.1.2.2.2.1	0.962356792144026	.	169800001	170120000	#FF0000	1	1
chr3	170120001	170600000	A.1.1.1.1.1.1.2.2.2	0.993453355155483	.	170120001	170600000	#FF0000	1	1
chr3	170600001	170920000	A.1.2.1.2.2.1.2.2.2	0.693944353518822	.	170600001	170920000	#FF4848	1	0.875
chr3	170920001	171320000	A.1.2.1.1.1.1.1.2.2	0.783960720130933	.	170920001	171320000	#FF4848	1	0.875
[truncated: 6,624 more rows]
