# Supplementary material for: Systematic inference and comparison of multi-scale chromatin sub-compartments connects spatial organization to cell phenotypes
Source: Nat Commun. 2021 May 10;12:2439. doi: 10.1038/s41467-021-22666-3 (PMC8110550; doi:10.1038/s41467-021-22666-3)
Supplement: Supplementary file 5 — Supplementary Dataset 2 [file 41467_2021_22666_MOESM5_ESM.zip › Supplementary_Data_1_domain_hierarchies_127HiCmaps/Foreskin_fibroblast_binsize=40kb.bed]

#fields: chr, pos_start, pos_end, the full compartment label describing the position in the hierachy, normalized compartment domain rank, ., pos_start, pos_end, color based on eight compartment model (A.1.1 - B.2.2), 1, eight compartment score (A.1.1 to B.2.2: 8 to 1 devided by 8)
chr1	720001	1080000	A.1.2.2.2.2.1.1.1.2	0.727979274611399	.	720001	1080000	#FF4848	1	0.875
chr1	1080001	1280000	A.1.2.1.2.1.2.2.1.2	0.801813471502591	.	1080001	1280000	#FF4848	1	0.875
chr1	1280001	1320000	A.1.2.2.2.2.2.1.1.1.2	0.721502590673575	.	1280001	1320000	#FF4848	1	0.875
chr1	1360001	1480000	A.1.2.2.2.2.2.1.1.1.2	0.721502590673575	.	1360001	1480000	#FF4848	1	0.875
chr1	1480001	1680000	A.1.2.1.2.1.2.2.2.2.2	0.797927461139896	.	1480001	1680000	#FF4848	1	0.875
chr1	1680001	1840000	A.1.2.1.2.1.2.1.1.2	0.813471502590674	.	1680001	1840000	#FF4848	1	0.875
chr1	1840001	2120000	A.1.1.2.1.2.2.1.1.1.1	0.926165803108808	.	1840001	2120000	#FF0000	1	1
chr1	2120001	2320000	A.1.1.2.1.1.1.1.2	0.955958549222798	.	2120001	2320000	#FF0000	1	1
chr1	2320001	2520000	A.2.1.2.2.2.1.1.2.2	0.602331606217617	.	2320001	2520000	#FF9191	1	0.75
chr1	2520001	2600000	B.1.2.1.1.1.2.2.1.2	0.401554404145078	.	2520001	2600000	#9191FF	1	0.375
chr1	2680001	3200000	B.1.2.1.1.1.2.2.1.2	0.401554404145078	.	2680001	3200000	#9191FF	1	0.375
chr1	3200001	3360000	B.1.1.2.1.1.2.2	0.450777202072539	.	3200001	3360000	#DADAFF	1	0.5
chr1	3360001	3800000	A.2.1.2.2.1.1.1.2.2	0.621761658031088	.	3360001	3800000	#FF9191	1	0.75
chr1	3800001	3840000	B.2.1.1.2.2.2.1.2.1.2	0.19559585492228	.	3800001	3840000	#4848FF	1	0.25
chr1	3960001	4200000	B.2.1.1.2.2.2.1.2.1.2	0.19559585492228	.	3960001	4200000	#4848FF	1	0.25
chr1	4200001	4360000	B.2.1.2.2.1.2.2.2.1	0.130829015544041	.	4200001	4360000	#4848FF	1	0.25
chr1	4360001	4680000	B.2.2.1.1.1.2.1	0.104922279792746	.	4360001	4680000	#0000FF	1	0.125
chr1	4680001	4840000	B.1.2.2.2.1.2.2.1.1	0.305699481865285	.	4680001	4840000	#9191FF	1	0.375
chr1	4840001	5200000	B.2.2.2.1.1.2.2.1	0.0310880829015544	.	4840001	5200000	#0000FF	1	0.125
chr1	5200001	5520000	B.2.2.2.1.1.2.1	0.0323834196891192	.	5200001	5520000	#0000FF	1	0.125
chr1	5520001	6080000	B.2.1.1.2.2.1.2.1.2.2	0.204663212435233	.	5520001	6080000	#4848FF	1	0.25
chr1	6080001	6240000	A.2.1.1.2.1.1.2	0.673575129533679	.	6080001	6240000	#FF9191	1	0.75
chr1	6240001	6520000	A.1.2.1.1.2.1.2.1.1.2	0.849740932642487	.	6240001	6520000	#FF4848	1	0.875
chr1	6520001	6680000	A.1.2.1.1.2.1.2.1.2.1	0.848445595854922	.	6520001	6680000	#FF4848	1	0.875
chr1	6680001	6920000	A.1.2.1.2.2.2.1.1.2	0.783678756476684	.	6680001	6920000	#FF4848	1	0.875
chr1	6920001	7000000	A.2.2.1.2.1.1.1.1.2	0.562176165803109	.	6920001	7000000	#FFDADA	1	0.625
chr1	7000001	7280000	A.2.2.1.1.1.2.1.2.1	0.586787564766839	.	7000001	7280000	#FFDADA	1	0.625
chr1	7280001	7440000	A.2.1.1.2.2.1.2	0.663212435233161	.	7280001	7440000	#FF9191	1	0.75
chr1	7440001	7760000	A.2.1.1.2.2.1.1	0.664507772020725	.	7440001	7760000	#FF9191	1	0.75
chr1	7760001	8000000	A.2.1.1.1.1.2.2.2	0.694300518134715	.	7760001	8000000	#FF9191	1	0.75
chr1	8000001	8400000	A.1.1.1.2.1.1.1.1.1	0.990932642487047	.	8000001	8400000	#FF0000	1	1
chr1	8400001	8920000	A.1.1.1.1.1.2.1	0.996113989637306	.	8400001	8920000	#FF0000	1	1
chr1	8920001	9200000	A.1.2.1.2.1.2.2.2.1	0.800518134715026	.	8920001	9200000	#FF4848	1	0.875
chr1	9200001	9680000	A.1.1.1.1.1.2.2.2	0.993523316062176	.	9200001	9680000	#FF0000	1	1
chr1	9680001	9840000	A.2.1.1.2.1.2.1.2.2.1	0.669689119170985	.	9680001	9840000	#FF9191	1	0.75
chr1	9840001	10520000	A.1.1.1.2.1.1.1.2	0.984455958549223	.	9840001	10520000	#FF0000	1	1
chr1	10520001	10760000	A.1.1.2.1.2.2.1.2.1.2.2	0.917098445595855	.	10520001	10760000	#FF0000	1	1
chr1	10760001	11080000	A.1.2.1.2.1.2.1.1.1	0.814766839378238	.	10760001	11080000	#FF4848	1	0.875
chr1	11080001	11320000	A.1.2.1.2.1.2.1.2.2.2	0.80440414507772	.	11080001	11320000	#FF4848	1	0.875
chr1	11320001	11720000	B.1.1.1.2.2.1	0.458549222797927	.	11320001	11720000	#DADAFF	1	0.5
chr1	11720001	11960000	A.1.1.2.1.2.2.2.2.1	0.910621761658031	.	11720001	11960000	#FF0000	1	1
chr1	11960001	12320000	A.1.1.2.1.1.1.1.1.2.2	0.957253886010363	.	11960001	12320000	#FF0000	1	1
chr1	12320001	12720000	A.2.1.2.2.1.1.1.1.2	0.624352331606218	.	12320001	12720000	#FF9191	1	0.75
chr1	12720001	13000000	B.1.2.2.2.1.2.1.2.1	0.308290155440414	.	12720001	13000000	#9191FF	1	0.375
chr1	13160001	13200000	B.2.1.1.2.2.1.2.1.2.1	0.205958549222798	.	13160001	13200000	#4848FF	1	0.25
chr1	13760001	14120000	B.2.1.1.2.2.1.2.1.2.1	0.205958549222798	.	13760001	14120000	#4848FF	1	0.25
chr1	14120001	14280000	B.2.1.1.2.2.1.2.2.1.2	0.202072538860104	.	14120001	14280000	#4848FF	1	0.25
chr1	14280001	14360000	B.2.1.1.2.2.2.2.1	0.19300518134715	.	14280001	14360000	#4848FF	1	0.25
chr1	14360001	14640000	B.2.2.1.1.2.1.2.1	0.0932642487046632	.	14360001	14640000	#0000FF	1	0.125
chr1	14640001	14920000	B.1.2.1.1.1.1.2.2.2	0.408031088082902	.	14640001	14920000	#9191FF	1	0.375
chr1	14920001	15080000	B.1.2.2.2.1.2.2.2.1	0.303108808290155	.	14920001	15080000	#9191FF	1	0.375
chr1	15080001	15240000	B.1.1.1.1.1.2.1.1.2	0.487046632124352	.	15080001	15240000	#DADAFF	1	0.5
chr1	15240001	15440000	A.2.2.1.2.2.2.1.1.1	0.542746113989637	.	15240001	15440000	#FFDADA	1	0.625
chr1	15440001	15640000	A.2.1.2.2.1.1.2.1.1.2.1	0.619170984455959	.	15440001	15640000	#FF9191	1	0.75
chr1	15640001	15840000	A.1.2.2.1.1.1.1.2.1	0.774611398963731	.	15640001	15840000	#FF4848	1	0.875
chr1	15840001	16080000	A.1.1.2.1.1.1.1.1.1.1.1	0.962435233160622	.	15840001	16080000	#FF0000	1	1
chr1	16080001	16400000	A.1.1.1.2.1.1.1.1.2.2.2	0.985751295336788	.	16080001	16400000	#FF0000	1	1
chr1	16400001	16560000	A.1.1.2.1.2.1.2.1.2.2.2	0.930051813471503	.	16400001	16560000	#FF0000	1	1
chr1	16560001	16840000	A.1.1.2.1.1.1.2.1	0.954663212435233	.	16560001	16840000	#FF0000	1	1
chr1	16840001	17080000	A.2.1.2.2.2.1.2	0.601036269430052	.	16840001	17080000	#FF9191	1	0.75
chr1	17080001	17120000	A.1.1.2.1.1.2.2.2.1.1.1	0.94300518134715	.	17080001	17120000	#FF0000	1	1
chr1	17160001	17600000	A.1.1.2.1.1.2.2.2.1.1.1	0.94300518134715	.	17160001	17600000	#FF0000	1	1
chr1	17600001	17760000	A.2.1.2.2.1.1.2.1.1.2.2	0.617875647668394	.	17600001	17760000	#FF9191	1	0.75
chr1	17760001	17960000	A.2.1.2.2.2.1.1.1	0.604922279792746	.	17760001	17960000	#FF9191	1	0.75
chr1	17960001	18240000	B.1.2.1.1.1.2.2.1.1	0.402849740932642	.	17960001	18240000	#9191FF	1	0.375
chr1	18240001	18520000	B.2.1.1.2.2.1.1.2.2	0.208549222797927	.	18240001	18520000	#4848FF	1	0.25
chr1	18520001	18640000	B.1.2.2.2.1.2.2.1.2	0.30440414507772	.	18520001	18640000	#9191FF	1	0.375
chr1	18640001	18880000	B.2.1.1.2.2.2.1.1.1	0.199481865284974	.	18640001	18880000	#4848FF	1	0.25
chr1	18880001	19200000	B.1.2.1.1.1.1.2.2.1	0.409326424870466	.	18880001	19200000	#9191FF	1	0.375
chr1	19200001	19480000	A.1.1.2.1.1.2.2.2.2	0.939119170984456	.	19200001	19480000	#FF0000	1	1
chr1	19480001	19800000	A.1.1.1.2.1.1.1.1.2.2.1.2	0.987046632124352	.	19480001	19800000	#FF0000	1	1
chr1	19800001	19960000	A.1.2.2.2.2.1.1.1.1.1	0.730569948186529	.	19800001	19960000	#FF4848	1	0.875
chr1	19960001	20240000	A.1.1.2.1.2.2.1.2.1.2.1	0.91839378238342	.	19960001	20240000	#FF0000	1	1
chr1	20240001	20520000	A.2.1.1.2.2.2.2.1.2.2	0.655440414507772	.	20240001	20520000	#FF9191	1	0.75
chr1	20520001	20840000	A.2.1.1.2.2.2.1	0.661917098445596	.	20520001	20840000	#FF9191	1	0.75
chr1	20840001	21000000	A.2.1.1.2.2.2.2.1.1.1.1	0.660621761658031	.	20840001	21000000	#FF9191	1	0.75
chr1	21000001	21520000	A.1.1.2.1.2.2.2.1.1	0.914507772020725	.	21000001	21520000	#FF0000	1	1
chr1	21520001	21680000	A.1.2.2.2.2.1.1.1.1.2	0.729274611398964	.	21520001	21680000	#FF4848	1	0.875
chr1	21680001	21840000	A.2.1.2.1.2.1.2.1	0.63860103626943	.	21680001	21840000	#FF9191	1	0.75
chr1	21840001	22000000	A.2.1.1.2.1.2.1.2.2.2	0.66839378238342	.	21840001	22000000	#FF9191	1	0.75
chr1	22000001	22400000	A.1.2.1.2.1.2.1.2.2.1.2	0.805699481865285	.	22000001	22400000	#FF4848	1	0.875
chr1	22400001	22720000	A.2.1.1.2.2.2.2.2	0.654145077720207	.	22400001	22720000	#FF9191	1	0.75
chr1	22720001	23000000	A.2.1.1.2.2.2.2.1.1.1.2	0.659326424870466	.	22720001	23000000	#FF9191	1	0.75
chr1	23000001	23280000	A.2.1.1.2.2.2.2.1.1.2	0.658031088082902	.	23000001	23280000	#FF9191	1	0.75
chr1	23280001	23360000	A.2.2.1.2.1.2.1	0.558290155440414	.	23280001	23360000	#FFDADA	1	0.625
chr1	23360001	23680000	A.1.2.2.2.2.2.1.1.1.1	0.72279792746114	.	23360001	23680000	#FF4848	1	0.875
chr1	23680001	23800000	A.2.1.1.2.1.2.2.2	0.66580310880829	.	23680001	23800000	#FF9191	1	0.75
chr1	23800001	24080000	A.1.2.1.2.1.2.2.2.2.1	0.799222797927461	.	23800001	24080000	#FF4848	1	0.875
chr1	24080001	24280000	A.2.1.1.2.1.2.2.1	0.667098445595855	.	24080001	24280000	#FF9191	1	0.75
chr1	24360001	24640000	A.1.2.2.2.2.1.2.1	0.725388601036269	.	24360001	24640000	#FF4848	1	0.875
chr1	24640001	24960000	A.1.2.2.2.2.2.2.2.1	0.713730569948187	.	24640001	24960000	#FF4848	1	0.875
chr1	24960001	25160000	A.1.2.2.2.2.1.2.2	0.724093264248705	.	24960001	25160000	#FF4848	1	0.875
chr1	25160001	25400000	A.2.1.1.2.2.2.2.1.2.1	0.656735751295337	.	25160001	25400000	#FF9191	1	0.75
chr1	25400001	25600000	A.2.2.1.2.1.2.2	0.55699481865285	.	25400001	25600000	#FFDADA	1	0.625
chr1	25600001	26160000	A.1.2.1.2.1.1.2.1.2	0.819948186528497	.	25600001	26160000	#FF4848	1	0.875
chr1	26160001	26360000	A.2.1.1.2.1.2.1.1	0.672279792746114	.	26160001	26360000	#FF9191	1	0.75
chr1	26360001	26520000	A.2.1.1.2.1.2.1.2.1	0.670984455958549	.	26360001	26520000	#FF9191	1	0.75
chr1	26520001	26800000	A.1.2.1.2.1.2.1.2.1.2.2.2	0.808290155440414	.	26520001	26800000	#FF4848	1	0.875
chr1	26800001	27240000	A.1.1.2.1.2.2.1.2.1.1.2.2	0.919689119170985	.	26800001	27240000	#FF0000	1	1
chr1	27240001	27720000	A.1.2.1.2.1.2.1.2.1.2.1	0.810880829015544	.	27240001	27720000	#FF4848	1	0.875
chr1	27720001	28040000	A.1.2.1.2.1.2.1.2.1.1	0.812176165803109	.	27720001	28040000	#FF4848	1	0.875
chr1	28040001	28320000	A.1.2.1.2.1.2.1.2.1.2.2.1	0.809585492227979	.	28040001	28320000	#FF4848	1	0.875
chr1	28320001	28560000	A.1.2.1.2.1.1.2.2.1	0.818652849740933	.	28320001	28560000	#FF4848	1	0.875
chr1	28560001	28880000	A.1.1.1.2.1.2.2.1	0.974093264248705	.	28560001	28880000	#FF0000	1	1
chr1	28880001	29560000	A.1.1.2.1.1.1.1.1.1.2	0.959844559585492	.	28880001	29560000	#FF0000	1	1
chr1	29560001	29600000	B.1.2.2.2.1.2.1.2.2	0.30699481865285	.	29560001	29600000	#9191FF	1	0.375
chr1	29640001	29880000	B.1.2.2.2.1.2.1.2.2	0.30699481865285	.	29640001	29880000	#9191FF	1	0.375
chr1	30000001	30120000	B.1.2.2.2.1.2.1.2.2	0.30699481865285	.	30000001	30120000	#9191FF	1	0.375
chr1	30120001	30320000	B.1.2.1.1.2.1.2.2	0.38860103626943	.	30120001	30320000	#9191FF	1	0.375
chr1	30320001	30600000	B.2.1.1.2.2.2.1.1.2	0.198186528497409	.	30320001	30600000	#4848FF	1	0.25
chr1	30600001	30960000	B.1.2.2.2.1.2.1.1	0.309585492227979	.	30600001	30960000	#9191FF	1	0.375
chr1	30960001	31040000	B.1.2.1.1.1.2.1.2.1	0.405440414507772	.	30960001	31040000	#9191FF	1	0.375
chr1	31040001	31200000	B.1.1.1.1.1.2.1.2	0.485751295336788	.	31040001	31200000	#DADAFF	1	0.5
chr1	31200001	31400000	A.1.2.1.1.2.1.2.2.1.2.1	0.844559585492228	.	31200001	31400000	#FF4848	1	0.875
chr1	31400001	31600000	A.1.2.1.1.2.1.2.1.2.2	0.847150259067358	.	31400001	31600000	#FF4848	1	0.875
chr1	31600001	31880000	A.1.1.2.1.2.2.2.1.2.1	0.913212435233161	.	31600001	31880000	#FF0000	1	1
chr1	31880001	32080000	A.1.1.2.1.2.2.2.2.2	0.909326424870466	.	31880001	32080000	#FF0000	1	1
chr1	32080001	32280000	A.1.1.2.1.2.2.1.2.1.1.2.1	0.920984455958549	.	32080001	32280000	#FF0000	1	1
chr1	32280001	32640000	A.1.1.2.1.2.2.1.2.1.1.1	0.922279792746114	.	32280001	32640000	#FF0000	1	1
chr1	32640001	32880000	A.1.1.2.1.2.1.2.1.1	0.933937823834197	.	32640001	32880000	#FF0000	1	1
chr1	32880001	33280000	A.1.1.1.2.1.2.2.2	0.97279792746114	.	32880001	33280000	#FF0000	1	1
chr1	33280001	33560000	A.1.1.2.1.1.1.2.2	0.953367875647668	.	33280001	33560000	#FF0000	1	1
chr1	33560001	33760000	A.1.2.1.1.2.1.2.2.2.1	0.841968911917098	.	33560001	33760000	#FF4848	1	0.875
chr1	33760001	33920000	A.1.2.2.1.2.1.1.2	0.762953367875648	.	33760001	33920000	#FF4848	1	0.875
chr1	33920001	34120000	A.2.2.2.2.1.2.1.1.2.1	0.512953367875648	.	33920001	34120000	#FFDADA	1	0.625
chr1	34120001	34640000	B.1.1.2.1.1.2.1	0.452072538860104	.	34120001	34640000	#DADAFF	1	0.5
chr1	34640001	34840000	B.2.1.1.2.2.2.2.2.2	0.190414507772021	.	34640001	34840000	#4848FF	1	0.25
chr1	34840001	35240000	B.2.1.2.2.1.2.1.1	0.136010362694301	.	34840001	35240000	#4848FF	1	0.25
chr1	35240001	35480000	A.2.2.2.2.2.2.1.1.2	0.49740932642487	.	35240001	35480000	#FFDADA	1	0.625
chr1	35480001	35640000	A.2.2.2.2.1.1.1.2.2	0.518134715025907	.	35480001	35640000	#FFDADA	1	0.625
chr1	35640001	36040000	A.1.1.2.1.1.2.2.2.1.1.2	0.941709844559586	.	35640001	36040000	#FF0000	1	1
chr1	36040001	36280000	A.1.2.2.1.2.1.2.1	0.761658031088083	.	36040001	36280000	#FF4848	1	0.875
chr1	36280001	36560000	A.1.2.2.1.1.1.2.1.1	0.772020725388601	.	36280001	36560000	#FF4848	1	0.875
chr1	36560001	36920000	A.1.2.1.1.2.1.1.1.2.2.1	0.854922279792746	.	36560001	36920000	#FF4848	1	0.875
chr1	36920001	37120000	B.1.2.1.1.1.2.2.2	0.400259067357513	.	36920001	37120000	#9191FF	1	0.375
chr1	37120001	37200000	B.2.1.1.2.2.1.1.2.1	0.209844559585492	.	37120001	37200000	#4848FF	1	0.25
chr1	37200001	37920000	B.2.2.2.1.1.2.2.2	0.0297927461139896	.	37200001	37920000	#0000FF	1	0.125
chr1	37920001	38200000	A.2.2.2.2.2.1.1.1	0.505181347150259	.	37920001	38200000	#FFDADA	1	0.625
chr1	38200001	38480000	A.2.2.2.2.1.2.1.1.1	0.514248704663212	.	38200001	38480000	#FFDADA	1	0.625
chr1	38480001	38760000	B.2.1.1.2.2.2.1.2.2	0.194300518134715	.	38480001	38760000	#4848FF	1	0.25
chr1	38760001	38880000	B.2.2.1.1.2.2.2.1.1	0.0880829015544041	.	38760001	38880000	#0000FF	1	0.125
chr1	38880001	39080000	B.2.2.1.1.2.1.2.2.2	0.0906735751295337	.	38880001	39080000	#0000FF	1	0.125
chr1	39080001	39320000	B.2.1.1.2.2.1.2.2.1.1	0.203367875647668	.	39080001	39320000	#4848FF	1	0.25
chr1	39320001	39560000	A.1.2.2.1.1.1.2.1.2	0.770725388601036	.	39320001	39560000	#FF4848	1	0.875
chr1	39560001	40040000	A.1.1.1.2.1.1.2.2.1	0.980569948186529	.	39560001	40040000	#FF0000	1	1
chr1	40040001	40240000	A.1.1.2.1.2.1.2.2.1	0.928756476683938	.	40040001	40240000	#FF0000	1	1
chr1	40240001	40520000	A.1.1.1.2.1.1.1.1.2.2.1.1	0.988341968911917	.	40240001	40520000	#FF0000	1	1
chr1	40520001	40880000	A.1.1.1.2.1.2.1.2.1	0.976683937823834	.	40520001	40880000	#FF0000	1	1
chr1	40880001	40960000	A.2.1.2.2.2.2	0.599740932642487	.	40880001	40960000	#FF9191	1	0.75
chr1	40960001	41280000	A.1.2.1.2.1.1.2.2.2.2	0.816062176165803	.	40960001	41280000	#FF4848	1	0.875
chr1	41280001	41480000	A.1.2.1.1.2.1.2.2.2.2	0.840673575129534	.	41280001	41480000	#FF4848	1	0.875
chr1	41480001	41720000	A.2.1.2.2.1.2.1.1	0.613989637305699	.	41480001	41720000	#FF9191	1	0.75
chr1	41720001	41960000	A.2.2.1.2.1.1.1.1.1	0.563471502590674	.	41720001	41960000	#FFDADA	1	0.625
chr1	41960001	42240000	A.2.2.1.2.2.1.2.1.1.1	0.550518134715026	.	41960001	42240000	#FFDADA	1	0.625
chr1	42240001	42640000	B.1.1.2.2.2.1.2.1	0.426165803108808	.	42240001	42640000	#DADAFF	1	0.5
chr1	42640001	42800000	A.2.2.1.2.1.1.2	0.559585492227979	.	42640001	42800000	#FFDADA	1	0.625
chr1	42800001	43240000	B.1.1.1.1.1.2.2.2	0.483160621761658	.	42800001	43240000	#DADAFF	1	0.5
chr1	43240001	43640000	A.1.2.2.1.2.1.2.2	0.760362694300518	.	43240001	43640000	#FF4848	1	0.875
chr1	43640001	43880000	A.1.2.1.2.1.2.1.2.2.1.1	0.80699481865285	.	43640001	43880000	#FF4848	1	0.875
chr1	43880001	44200000	A.1.1.2.1.2.1.1.1.2	0.936528497409326	.	43880001	44200000	#FF0000	1	1
chr1	44200001	44480000	A.1.1.2.1.2.2.2.1.2.2	0.911917098445596	.	44200001	44480000	#FF0000	1	1
chr1	44480001	44800000	A.1.2.1.2.2.2.1.1.1.1	0.787564766839378	.	44480001	44800000	#FF4848	1	0.875
chr1	44800001	45160000	A.1.2.1.2.2.2.2	0.778497409326425	.	44800001	45160000	#FF4848	1	0.875
chr1	45160001	45480000	A.1.1.2.1.2.1.2.2.2	0.927461139896373	.	45160001	45480000	#FF0000	1	1
chr1	45480001	45760000	A.2.2.2.2.1.1.2.1	0.516839378238342	.	45480001	45760000	#FFDADA	1	0.625
chr1	45760001	46040000	A.1.2.2.2.1.2.1.2.2	0.740932642487047	.	45760001	46040000	#FF4848	1	0.875
chr1	46040001	46240000	A.1.2.1.2.1.2.2.1.1	0.803108808290155	.	46040001	46240000	#FF4848	1	0.875
chr1	46240001	46480000	A.1.1.2.1.2.2.1.1.1.2	0.924870466321243	.	46240001	46480000	#FF0000	1	1
chr1	46480001	46840000	A.1.1.1.1.1.1.1.1	1	.	46480001	46840000	#FF0000	1	1
chr1	46840001	47200000	A.1.2.2.1.1.1.1.1.2	0.775906735751295	.	46840001	47200000	#FF4848	1	0.875
chr1	47200001	47640000	B.2.2.1.1.2.1.2.2.1	0.0919689119170984	.	47200001	47640000	#0000FF	1	0.125
chr1	47640001	47840000	B.1.1.1.1.1.2.1.1.1	0.488341968911917	.	47640001	47840000	#DADAFF	1	0.5
chr1	47840001	48200000	B.2.1.1.2.2.1.2.1.1	0.207253886010363	.	47840001	48200000	#4848FF	1	0.25
chr1	48200001	48560000	B.2.1.2.2.1.2.2.2.2	0.129533678756477	.	48200001	48560000	#4848FF	1	0.25
chr1	48560001	48720000	B.2.1.2.2.1.2.2.1	0.132124352331606	.	48560001	48720000	#4848FF	1	0.25
chr1	48720001	48960000	B.2.1.2.2.1.1.2.2.2	0.137305699481865	.	48720001	48960000	#4848FF	1	0.25
chr1	48960001	49240000	B.2.2.1.1.2.2.2.1.2.2	0.0854922279792746	.	48960001	49240000	#0000FF	1	0.125
chr1	49240001	49400000	B.2.1.1.2.2.2.1.2.1.1	0.196891191709845	.	49240001	49400000	#4848FF	1	0.25
chr1	49400001	49560000	B.1.2.2.2.1.2.2.2.2	0.301813471502591	.	49400001	49560000	#9191FF	1	0.375
chr1	49560001	49760000	B.2.1.2.2.1.1.1.2.2.1	0.143782383419689	.	49560001	49760000	#4848FF	1	0.25
chr1	49760001	50000000	B.2.2.1.1.2.2.2.1.2.1	0.0867875647668394	.	49760001	50000000	#0000FF	1	0.125
chr1	50000001	50320000	B.2.2.1.1.2.1.1	0.094559585492228	.	50000001	50320000	#0000FF	1	0.125
chr1	50320001	50640000	B.2.2.2.1.1.1.2.2	0.0336787564766839	.	50320001	50640000	#0000FF	1	0.125
chr1	50640001	50840000	B.2.1.2.2.1.1.1.2.2.2	0.142487046632124	.	50640001	50840000	#4848FF	1	0.25
chr1	50840001	51200000	A.2.2.2.2.2.1.1.2	0.503886010362694	.	50840001	51200000	#FFDADA	1	0.625
chr1	51200001	51400000	A.2.2.1.2.2.2.1.2	0.540155440414508	.	51200001	51400000	#FFDADA	1	0.625
chr1	51400001	51680000	A.2.2.1.1.1.1.2.2.1.2	0.590673575129534	.	51400001	51680000	#FFDADA	1	0.625
chr1	51680001	51760000	A.2.1.1.1.2.2.1.2.2	0.680051813471503	.	51680001	51760000	#FF9191	1	0.75
chr1	51760001	52000000	A.1.2.1.1.2.1.2.1.1.1	0.851036269430052	.	51760001	52000000	#FF4848	1	0.875
chr1	52000001	52280000	A.1.1.1.1.1.1.1.2	0.998704663212435	.	52000001	52280000	#FF0000	1	1
chr1	52280001	52480000	A.1.1.1.2.1.1.2.2.2	0.979274611398964	.	52280001	52480000	#FF0000	1	1
chr1	52480001	52840000	A.1.1.1.2.1.1.1.1.2.1	0.989637305699482	.	52480001	52840000	#FF0000	1	1
chr1	52840001	53160000	A.1.1.2.1.2.2.1.2.2	0.91580310880829	.	52840001	53160000	#FF0000	1	1
chr1	53160001	53440000	A.1.1.2.1.2.1.1.2	0.935233160621762	.	53160001	53440000	#FF0000	1	1
chr1	53440001	53680000	A.1.1.2.1.2.1.2.1.2.1	0.932642487046632	.	53440001	53680000	#FF0000	1	1
chr1	53680001	53920000	A.1.1.2.1.2.1.2.1.2.2.1	0.931347150259067	.	53680001	53920000	#FF0000	1	1
chr1	53920001	54320000	A.1.1.1.2.1.2.1.1	0.977979274611399	.	53920001	54320000	#FF0000	1	1
chr1	54320001	54520000	A.1.1.2.1.2.2.1.1.2	0.923575129533679	.	54320001	54520000	#FF0000	1	1
chr1	54520001	55000000	A.1.1.1.1.1.2.2.1	0.994818652849741	.	54520001	55000000	#FF0000	1	1
chr1	55000001	55320000	A.1.1.2.1.2.1.1.1.1	0.937823834196891	.	55000001	55320000	#FF0000	1	1
chr1	55320001	55520000	A.1.1.2.1.1.2.2.1.2	0.944300518134715	.	55320001	55520000	#FF0000	1	1
chr1	55520001	55720000	A.1.1.2.1.1.2.2.1.1.1	0.946891191709845	.	55520001	55720000	#FF0000	1	1
chr1	55720001	56280000	A.1.1.2.1.1.2.2.1.1.2	0.94559585492228	.	55720001	56280000	#FF0000	1	1
chr1	56280001	56360000	A.2.2.1.1.1.1.2.1	0.593264248704663	.	56280001	56360000	#FFDADA	1	0.625
chr1	56360001	56600000	A.1.2.2.1.2.2.2.1.2	0.756476683937824	.	56360001	56600000	#FF4848	1	0.875
chr1	56600001	56680000	A.2.2.1.2.2.1.2.2.1	0.545336787564767	.	56600001	56680000	#FFDADA	1	0.625
chr1	56680001	57280000	A.2.1.1.1.2.2.1.1.2.1	0.683937823834197	.	56680001	57280000	#FF9191	1	0.75
chr1	57280001	57640000	B.1.1.2.1.1.1.1.1	0.455958549222798	.	57280001	57640000	#DADAFF	1	0.5
chr1	57640001	57960000	B.1.2.2.2.1.1.2.1.2	0.314766839378238	.	57640001	57960000	#9191FF	1	0.375
chr1	57960001	58080000	B.1.2.1.1.2.1.2.1	0.389896373056995	.	57960001	58080000	#9191FF	1	0.375
chr1	58080001	58640000	B.2.1.1.2.1.2.2.2.2	0.212435233160622	.	58080001	58640000	#4848FF	1	0.25
chr1	58640001	59160000	B.1.1.2.1.1.1.1.2	0.454663212435233	.	58640001	59160000	#DADAFF	1	0.5
chr1	59160001	59400000	A.1.2.2.1.2.2.1	0.759067357512953	.	59160001	59400000	#FF4848	1	0.875
chr1	59400001	59880000	A.1.2.1.1.2.2.2.1.2.2	0.832901554404145	.	59400001	59880000	#FF4848	1	0.875
chr1	59880001	59960000	A.2.1.2.2.2.1.1.2.1	0.603626943005181	.	59880001	59960000	#FF9191	1	0.75
chr1	59960001	60240000	A.2.1.1.1.2.2.2.1	0.678756476683938	.	59960001	60240000	#FF9191	1	0.75
chr1	60240001	60640000	B.1.2.1.2.2.2.2.1.2	0.356217616580311	.	60240001	60640000	#9191FF	1	0.375
chr1	60640001	60800000	B.2.1.1.2.1.1.1.1.2	0.234455958549223	.	60640001	60800000	#4848FF	1	0.25
chr1	60800001	61000000	B.2.1.2.2.1.2.1.2.2	0.133419689119171	.	60800001	61000000	#4848FF	1	0.25
chr1	61000001	61280000	B.2.2.1.1.1.2.2.1.1.1.2	0.102331606217617	.	61000001	61280000	#0000FF	1	0.125
chr1	61280001	61520000	B.1.2.2.2.1.1.1.2.2	0.317357512953368	.	61280001	61520000	#9191FF	1	0.375
chr1	61520001	61720000	A.2.2.2.2.1.2.2.2	0.506476683937824	.	61520001	61720000	#FFDADA	1	0.625
chr1	61720001	61960000	B.1.2.2.2.1.1.1.1	0.319948186528497	.	61720001	61960000	#9191FF	1	0.375
chr1	61960001	62160000	B.1.2.1.1.1.1.1.2.2	0.413212435233161	.	61960001	62160000	#9191FF	1	0.375
chr1	62160001	62400000	B.1.2.2.2.1.1.1.2.1	0.318652849740933	.	62160001	62400000	#9191FF	1	0.375
chr1	62400001	62600000	B.1.2.2.2.1.1.2.2.2.2	0.310880829015544	.	62400001	62600000	#9191FF	1	0.375
chr1	62600001	62920000	B.1.1.1.1.1.1.1.1	0.493523316062176	.	62600001	62920000	#DADAFF	1	0.5
chr1	62920001	63240000	A.2.2.1.2.2.1.1.1.2	0.55440414507772	.	62920001	63240000	#FFDADA	1	0.625
chr1	63240001	63760000	B.2.2.2.1.2.2.1.2.2	0.0194300518134715	.	63240001	63760000	#0000FF	1	0.125
chr1	63760001	64000000	B.1.2.2.2.1.1.2.2.2.1	0.312176165803109	.	63760001	64000000	#9191FF	1	0.375
chr1	64000001	64240000	A.2.1.2.2.1.1.1.1.1	0.625647668393782	.	64000001	64240000	#FF9191	1	0.75
chr1	64240001	64720000	A.1.1.2.1.1.1.1.1.2.1	0.958549222797927	.	64240001	64720000	#FF0000	1	1
chr1	64720001	64920000	A.2.1.2.2.1.2.1.2.2	0.61139896373057	.	64720001	64920000	#FF9191	1	0.75
chr1	64920001	65120000	A.2.1.2.2.1.1.2.2	0.615284974093264	.	64920001	65120000	#FF9191	1	0.75
chr1	65120001	65320000	A.2.2.1.2.2.1.2.1.2	0.546632124352332	.	65120001	65320000	#FFDADA	1	0.625
chr1	65320001	65520000	A.2.1.1.1.2.2.2.2.2	0.676165803108808	.	65320001	65520000	#FF9191	1	0.75
chr1	65520001	65680000	A.2.2.2.2.2.1.2.2.2	0.5	.	65520001	65680000	#FFDADA	1	0.625
chr1	65680001	66000000	A.2.2.2.2.1.2.1.1.2.2	0.511658031088083	.	65680001	66000000	#FFDADA	1	0.625
chr1	66000001	66160000	B.1.2.1.1.1.2.1.2.2	0.404145077720207	.	66000001	66160000	#9191FF	1	0.375
chr1	66160001	66440000	B.2.1.1.2.1.2.1.1	0.221502590673575	.	66160001	66440000	#4848FF	1	0.25
chr1	66440001	66720000	B.2.1.2.2.1.1.1.1	0.146373056994819	.	66440001	66720000	#4848FF	1	0.25
chr1	66720001	67000000	A.2.1.2.2.1.1.2.1.1.1	0.620466321243523	.	66720001	67000000	#FF9191	1	0.75
chr1	67000001	67240000	A.1.2.2.1.1.1.1.2.2	0.773316062176166	.	67000001	67240000	#FF4848	1	0.875
chr1	67240001	67600000	A.2.2.1.2.2.2.2	0.538860103626943	.	67240001	67600000	#FFDADA	1	0.625
chr1	67600001	68000000	A.2.2.2.2.1.1.1.2.1	0.519430051813471	.	67600001	68000000	#FFDADA	1	0.625
chr1	68000001	68280000	A.1.2.1.1.2.2.2.1.2.1.2	0.83419689119171	.	68000001	68280000	#FF4848	1	0.875
chr1	68280001	68520000	A.2.2.2.1.1.2.1	0.52979274611399	.	68280001	68520000	#FFDADA	1	0.625
chr1	68520001	68880000	A.2.2.1.1.1.1.2.2.2	0.589378238341969	.	68520001	68880000	#FFDADA	1	0.625
chr1	68880001	69400000	B.2.2.2.1.2.1.2.2	0.0246113989637306	.	68880001	69400000	#0000FF	1	0.125
chr1	69400001	69920000	B.2.2.2.1.2.2.1.2.1	0.0207253886010363	.	69400001	69920000	#0000FF	1	0.125
chr1	69920001	70280000	B.2.2.1.1.1.2.2.2	0.0958549222797927	.	69920001	70280000	#0000FF	1	0.125
chr1	70280001	70360000	B.1.2.2.2.2.1.1.2	0.299222797927461	.	70280001	70360000	#9191FF	1	0.375
chr1	70360001	70680000	B.1.2.1.1.2.1.1.2.2.2.1	0.392487046632124	.	70360001	70680000	#9191FF	1	0.375
chr1	70680001	71000000	A.2.2.2.2.1.2.1.2.1	0.510362694300518	.	70680001	71000000	#FFDADA	1	0.625
chr1	71000001	71320000	B.2.2.1.1.2.2.1	0.0893782383419689	.	71000001	71320000	#0000FF	1	0.125
chr1	71320001	71560000	B.2.1.2.2.1.1.2.2.1.2	0.13860103626943	.	71320001	71560000	#4848FF	1	0.25
chr1	71560001	71920000	B.2.1.2.2.1.1.2.1	0.14119170984456	.	71560001	71920000	#4848FF	1	0.25
chr1	71920001	72000000	B.1.2.2.2.2.2.1.1	0.294041450777202	.	71920001	72000000	#9191FF	1	0.375
chr1	72000001	72440000	B.2.1.1.2.1.2.2.1.1	0.216321243523316	.	72000001	72440000	#4848FF	1	0.25
chr1	72440001	72720000	B.1.2.1.1.1.1.1.2.1	0.414507772020725	.	72440001	72720000	#9191FF	1	0.375
chr1	72720001	72800000	B.1.1.1.1.2.1.2.1	0.480569948186528	.	72720001	72800000	#DADAFF	1	0.5
chr1	72800001	73360000	B.2.1.1.2.1.2.2.1.2	0.215025906735751	.	72800001	73360000	#4848FF	1	0.25
chr1	73360001	73520000	B.2.1.2.2.2.2.1.2.1.1	0.115284974093264	.	73360001	73520000	#4848FF	1	0.25
chr1	73520001	74160000	B.2.2.1.1.1.2.2.1.1.1.1	0.103626943005181	.	73520001	74160000	#0000FF	1	0.125
chr1	74160001	74640000	B.2.2.1.1.2.2.2.2	0.0841968911917098	.	74160001	74640000	#0000FF	1	0.125
chr1	74640001	75200000	B.2.2.2.1.1.1.1.2.1	0.0375647668393782	.	74640001	75200000	#0000FF	1	0.125
chr1	75200001	75480000	B.2.2.2.1.2.1.1	0.0284974093264249	.	75200001	75480000	#0000FF	1	0.125
chr1	75480001	75680000	B.2.2.1.1.1.2.2.1.1.2	0.101036269430052	.	75480001	75680000	#0000FF	1	0.125
chr1	75680001	75760000	B.2.1.1.2.1.1.2.2.1	0.224093264248705	.	75680001	75760000	#4848FF	1	0.25
chr1	75760001	76200000	B.2.2.2.1.1.1.2.1	0.0349740932642487	.	75760001	76200000	#0000FF	1	0.125
chr1	76200001	76280000	B.1.2.1.1.1.1.1.1	0.41580310880829	.	76200001	76280000	#9191FF	1	0.375
chr1	76280001	76880000	B.2.2.2.1.2.2.1.1.2	0.022020725388601	.	76280001	76880000	#0000FF	1	0.125
chr1	76880001	77320000	B.2.2.2.1.1.1.1.2.2	0.0362694300518135	.	76880001	77320000	#0000FF	1	0.125
chr1	77320001	77600000	B.2.1.1.2.2.1.2.2.2	0.200777202072539	.	77320001	77600000	#4848FF	1	0.25
chr1	77600001	78000000	A.2.2.1.2.2.1.2.1.1.2.1	0.549222797927461	.	77600001	78000000	#FFDADA	1	0.625
chr1	78000001	78240000	A.1.2.2.1.1.1.1.1.1	0.77720207253886	.	78000001	78240000	#FF4848	1	0.875
chr1	78240001	78440000	A.1.2.1.1.2.1.1.2	0.852331606217617	.	78240001	78440000	#FF4848	1	0.875
chr1	78440001	78600000	A.1.2.2.1.2.2.2.1.1	0.757772020725389	.	78440001	78600000	#FF4848	1	0.875
chr1	78600001	78760000	A.1.2.2.1.2.2.2.2	0.755181347150259	.	78600001	78760000	#FF4848	1	0.875
chr1	78760001	79160000	A.1.2.2.1.1.1.2.2	0.769430051813471	.	78760001	79160000	#FF4848	1	0.875
chr1	79160001	79680000	B.1.2.1.2.1.1.2.2.1	0.375647668393782	.	79160001	79680000	#9191FF	1	0.375
chr1	79680001	79880000	B.1.2.1.1.2.1.1.2.2.2.2	0.39119170984456	.	79680001	79880000	#9191FF	1	0.375
chr1	79880001	80280000	B.1.1.2.1.2.2.2.2.1	0.437823834196891	.	79880001	80280000	#DADAFF	1	0.5
chr1	80280001	80400000	B.1.1.2.1.2.2.1.1	0.44300518134715	.	80280001	80400000	#DADAFF	1	0.5
chr1	80400001	80560000	B.1.2.1.1.2.2.1.2.1	0.383419689119171	.	80400001	80560000	#9191FF	1	0.375
chr1	80560001	80680000	B.1.2.2.2.2.2.1.2.1	0.292746113989637	.	80560001	80680000	#9191FF	1	0.375
chr1	80680001	81000000	B.2.1.2.2.2.2.2.1	0.110103626943005	.	80680001	81000000	#4848FF	1	0.25
chr1	81000001	81320000	B.2.1.2.2.2.2.2.2	0.10880829015544	.	81000001	81320000	#4848FF	1	0.25
chr1	81320001	81520000	B.2.1.1.2.1.2.1.2.1	0.22020725388601	.	81320001	81520000	#4848FF	1	0.25
chr1	81520001	81720000	B.1.2.1.2.1.2.1.1.1	0.373056994818653	.	81520001	81720000	#9191FF	1	0.375
chr1	81720001	82040000	B.2.1.1.2.1.1.2.1	0.225388601036269	.	81720001	82040000	#4848FF	1	0.25
chr1	82040001	82240000	B.1.1.2.1.2.2.2.2.2	0.436528497409326	.	82040001	82240000	#DADAFF	1	0.5
chr1	82240001	82480000	B.1.2.1.1.2.1.1.2.1	0.395077720207254	.	82240001	82480000	#9191FF	1	0.375
chr1	82480001	82760000	B.2.1.2.2.2.1.1.1.1	0.128238341968912	.	82480001	82760000	#4848FF	1	0.25
chr1	82760001	83160000	B.2.1.2.2.2.1.2.1.1	0.121761658031088	.	82760001	83160000	#4848FF	1	0.25
chr1	83160001	83400000	B.2.1.2.2.1.1.2.2.1.1	0.139896373056995	.	83160001	83400000	#4848FF	1	0.25
chr1	83400001	83800000	B.1.2.2.2.2.2.2.1.2	0.286269430051813	.	83400001	83800000	#9191FF	1	0.375
chr1	83800001	84360000	B.2.1.2.2.2.1.1.2.2	0.123056994818653	.	83800001	84360000	#4848FF	1	0.25
chr1	84360001	84560000	B.1.1.1.1.2.1.2.2.2	0.477979274611399	.	84360001	84560000	#DADAFF	1	0.5
chr1	84560001	84880000	A.2.1.2.2.1.2.2.2.2	0.606217616580311	.	84560001	84880000	#FF9191	1	0.75
chr1	84880001	85440000	A.1.1.2.1.1.2.2.2.1.2	0.940414507772021	.	84880001	85440000	#FF0000	1	1
chr1	85440001	85760000	A.1.2.1.1.2.2.2.1.1	0.836787564766839	.	85440001	85760000	#FF4848	1	0.875
chr1	85760001	85960000	A.1.2.1.1.2.2.1.1	0.839378238341969	.	85760001	85960000	#FF4848	1	0.875
chr1	85960001	86040000	A.1.2.1.1.2.2.1.2	0.838082901554404	.	85960001	86040000	#FF4848	1	0.875
chr1	86040001	86360000	A.1.2.1.1.2.1.1.1.2.2.2	0.853626943005181	.	86040001	86360000	#FF4848	1	0.875
chr1	86360001	86840000	A.2.2.1.2.2.1.2.2.2	0.544041450777202	.	86360001	86840000	#FFDADA	1	0.625
chr1	86840001	87160000	B.1.1.1.1.1.1.2.2	0.489637305699482	.	86840001	87160000	#DADAFF	1	0.5
chr1	87160001	87560000	A.2.1.2.2.1.1.2.1.2	0.616580310880829	.	87160001	87560000	#FF9191	1	0.75
chr1	87560001	87880000	B.1.1.1.1.1.1.1.2	0.492227979274611	.	87560001	87880000	#DADAFF	1	0.5
chr1	87880001	88640000	B.1.2.2.2.1.1.2.1.1	0.316062176165803	.	87880001	88640000	#9191FF	1	0.375
chr1	88640001	88840000	B.2.1.1.2.1.1.2.2.2	0.22279792746114	.	88640001	88840000	#4848FF	1	0.25
chr1	88840001	89120000	B.2.1.2.2.2.1.1.2.1.1	0.125647668393782	.	88840001	89120000	#4848FF	1	0.25
chr1	89120001	89400000	A.2.2.2.2.2.2.1.1.1	0.498704663212435	.	89120001	89400000	#FFDADA	1	0.625
chr1	89400001	89920000	B.2.2.1.1.1.2.2.1.2.1	0.099740932642487	.	89400001	89920000	#0000FF	1	0.125
chr1	89920001	90280000	B.1.2.2.2.2.1.2.2.2	0.295336787564767	.	89920001	90280000	#9191FF	1	0.375
chr1	90280001	90480000	A.2.1.2.2.1.1.1.2.1	0.623056994818653	.	90280001	90480000	#FF9191	1	0.75
chr1	90480001	90960000	B.2.2.2.1.2.1.2.1.1	0.0272020725388601	.	90480001	90960000	#0000FF	1	0.125
chr1	90960001	91360000	B.2.2.2.1.2.2.2.2	0.016839378238342	.	90960001	91360000	#0000FF	1	0.125
chr1	91360001	91480000	B.1.2.1.1.2.1.1.1.1.2	0.397668393782383	.	91360001	91480000	#9191FF	1	0.375
chr1	91480001	91720000	B.2.2.1.1.1.2.2.1.2.2.2	0.0971502590673575	.	91480001	91720000	#0000FF	1	0.125
chr1	91720001	91960000	B.2.1.2.2.2.1.1.2.1.2	0.124352331606218	.	91720001	91960000	#4848FF	1	0.25
chr1	91960001	92400000	A.2.1.1.1.2.2.1.1.2.2	0.682642487046632	.	91960001	92400000	#FF9191	1	0.75
chr1	92400001	92760000	B.1.2.1.2.1.2.1.1.2	0.371761658031088	.	92400001	92760000	#9191FF	1	0.375
chr1	92760001	93280000	A.2.2.1.1.2.2.1.1	0.576424870466321	.	92760001	93280000	#FFDADA	1	0.625
chr1	93280001	93480000	A.1.2.1.1.2.2.2.2.1	0.83160621761658	.	93280001	93480000	#FF4848	1	0.875
chr1	93480001	93680000	A.1.2.1.1.2.1.1.1.2.1	0.856217616580311	.	93480001	93680000	#FF4848	1	0.875
chr1	93680001	94040000	A.1.1.2.1.1.2.1.1.2	0.950777202072539	.	93680001	94040000	#FF0000	1	1
chr1	94040001	94360000	A.1.1.1.2.1.1.2.1.2	0.981865284974093	.	94040001	94360000	#FF0000	1	1
chr1	94360001	94880000	A.1.1.1.2.1.1.2.1.1	0.983160621761658	.	94360001	94880000	#FF0000	1	1
chr1	94880001	95280000	A.1.1.2.1.1.2.1.1.1	0.952072538860104	.	94880001	95280000	#FF0000	1	1
chr1	95280001	95520000	A.1.2.1.1.2.2.2.1.2.1.1	0.835492227979275	.	95280001	95520000	#FF4848	1	0.875
chr1	95520001	95720000	B.1.2.1.1.2.2.1.1.1.1	0.387305699481865	.	95520001	95720000	#9191FF	1	0.375
chr1	95720001	95920000	B.2.1.2.2.2.1.2.1.2.2	0.119170984455959	.	95720001	95920000	#4848FF	1	0.25
chr1	95920001	96240000	B.2.2.2.1.2.2.1.1.1	0.0233160621761658	.	95920001	96240000	#0000FF	1	0.125
chr1	96240001	96560000	B.2.2.1.1.1.1.2	0.106217616580311	.	96240001	96560000	#0000FF	1	0.125
chr1	96560001	96760000	B.2.1.1.2.1.1.1.1.1.2	0.235751295336788	.	96560001	96760000	#4848FF	1	0.25
chr1	96760001	97200000	B.1.1.2.1.2.1.2.1.2	0.446891191709845	.	96760001	97200000	#DADAFF	1	0.5
chr1	97200001	97320000	A.2.2.2.2.1.2.2.1	0.507772020725389	.	97200001	97320000	#FFDADA	1	0.625
chr1	97320001	97640000	A.2.2.2.2.1.2.1.2.2	0.509067357512953	.	97320001	97640000	#FFDADA	1	0.625
chr1	97640001	98320000	A.2.2.2.2.2.1.2.1	0.50259067357513	.	97640001	98320000	#FFDADA	1	0.625
chr1	98320001	98560000	A.2.2.1.2.2.1.2.1.1.2.2	0.547927461139896	.	98320001	98560000	#FFDADA	1	0.625
chr1	98560001	99000000	B.1.1.2.1.2.1.2.2.1	0.44559585492228	.	98560001	99000000	#DADAFF	1	0.5
chr1	99000001	99240000	B.2.1.1.2.1.2.1.2.2.1	0.218911917098446	.	99000001	99240000	#4848FF	1	0.25
chr1	99240001	99480000	B.2.1.2.2.2.1.1.1.2	0.126943005181347	.	99240001	99480000	#4848FF	1	0.25
chr1	99480001	99640000	B.2.1.1.2.1.2.1.2.2.2	0.217616580310881	.	99480001	99640000	#4848FF	1	0.25
chr1	99640001	99760000	B.1.2.2.2.2.1.1.1	0.300518134715026	.	99640001	99760000	#9191FF	1	0.375
chr1	99760001	100200000	B.1.2.1.1.2.1.1.1.1.1	0.398963730569948	.	99760001	100200000	#9191FF	1	0.375
chr1	100200001	100760000	A.2.2.2.1.1.1.2.2.1	0.532383419689119	.	100200001	100760000	#FFDADA	1	0.625
chr1	100760001	100920000	B.1.1.1.1.2.2.2	0.475388601036269	.	100760001	100920000	#DADAFF	1	0.5
chr1	100920001	101360000	B.1.2.2.2.2.1.2.1	0.297927461139896	.	100920001	101360000	#9191FF	1	0.375
chr1	101360001	101800000	A.2.2.1.1.2.2.1.2	0.575129533678757	.	101360001	101800000	#FFDADA	1	0.625
chr1	101800001	102480000	B.2.2.2.1.2.2.2.1	0.0181347150259067	.	101800001	102480000	#0000FF	1	0.125
chr1	102480001	102560000	B.1.2.2.2.2.2.2.2.1.2	0.283678756476684	.	102480001	102560000	#9191FF	1	0.375
chr1	102560001	102640000	B.2.1.1.2.1.1.1.2.1.2	0.230569948186528	.	102560001	102640000	#4848FF	1	0.25
chr1	102640001	102920000	B.2.1.2.2.2.2.1.2.2.1	0.112694300518135	.	102640001	102920000	#4848FF	1	0.25
chr1	102920001	103080000	B.2.1.2.2.2.2.1.2.1.2	0.113989637305699	.	102920001	103080000	#4848FF	1	0.25
chr1	103080001	103280000	B.1.2.2.2.2.2.1.2.2.2.2	0.288860103626943	.	103080001	103280000	#9191FF	1	0.375
chr1	103280001	103400000	B.1.1.2.1.2.1.1	0.449481865284974	.	103280001	103400000	#DADAFF	1	0.5
chr1	103400001	103560000	B.1.1.2.1.2.2.1.2.2	0.440414507772021	.	103400001	103560000	#DADAFF	1	0.5
chr1	103560001	103760000	B.1.1.2.1.2.1.2.2.2	0.444300518134715	.	103560001	103760000	#DADAFF	1	0.5
chr1	103760001	103800000	B.1.2.2.2.2.2.1.2.2.2.1	0.290155440414508	.	103760001	103800000	#9191FF	1	0.375
chr1	103880001	103920000	B.1.2.2.2.2.2.1.2.2.2.1	0.290155440414508	.	103880001	103920000	#9191FF	1	0.375
chr1	104000001	104160000	B.1.2.2.2.2.2.1.2.2.2.1	0.290155440414508	.	104000001	104160000	#9191FF	1	0.375
chr1	104160001	104200000	B.2.2.1.1.1.2.2.1.2.2.1	0.0984455958549223	.	104160001	104200000	#0000FF	1	0.125
chr1	104280001	104520000	B.2.2.1.1.1.2.2.1.2.2.1	0.0984455958549223	.	104280001	104520000	#0000FF	1	0.125
chr1	104520001	105240000	B.2.2.2.1.2.1.2.1.2	0.0259067357512953	.	104520001	105240000	#0000FF	1	0.125
chr1	105240001	105400000	B.2.1.1.2.1.1.1.2.2.1	0.229274611398964	.	105240001	105400000	#4848FF	1	0.25
chr1	105400001	105480000	B.1.2.2.2.2.2.2.2.1.1	0.284974093264249	.	105400001	105480000	#9191FF	1	0.375
chr1	105480001	105760000	B.2.1.2.2.2.1.2.1.2.1	0.120466321243523	.	105480001	105760000	#4848FF	1	0.25
chr1	105760001	105960000	B.2.1.2.2.2.2.1.1	0.116580310880829	.	105760001	105960000	#4848FF	1	0.25
chr1	105960001	106080000	B.2.1.1.2.1.1.1.2.1.1.1	0.233160621761658	.	105960001	106080000	#4848FF	1	0.25
chr1	106080001	106160000	B.1.2.2.2.2.2.2.2.2	0.282383419689119	.	106080001	106160000	#9191FF	1	0.375
chr1	106160001	106600000	B.2.2.2.1.1.1.1.1	0.038860103626943	.	106160001	106600000	#0000FF	1	0.125
chr1	106600001	106800000	B.2.1.2.2.2.2.1.2.2.2	0.11139896373057	.	106600001	106800000	#4848FF	1	0.25
chr1	106800001	107000000	B.1.2.2.2.2.2.1.2.2.1	0.291450777202073	.	106800001	107000000	#9191FF	1	0.375
chr1	107000001	107200000	B.2.2.1.1.1.1.1	0.107512953367876	.	107000001	107200000	#0000FF	1	0.125
chr1	107200001	107360000	B.2.1.1.2.1.1.1.2.1.1.2	0.231865284974093	.	107200001	107360000	#4848FF	1	0.25
chr1	107360001	107520000	B.2.1.1.2.1.1.1.2.2.2.1	0.227979274611399	.	107360001	107520000	#4848FF	1	0.25
chr1	107520001	107720000	B.1.2.1.1.2.2.1.2.2	0.382124352331606	.	107520001	107720000	#9191FF	1	0.375
chr1	107720001	108000000	B.2.1.1.2.1.2.2.2.1	0.213730569948187	.	107720001	108000000	#4848FF	1	0.25
chr1	108000001	108080000	B.1.2.1.1.2.2.1.1.1.2	0.386010362694301	.	108000001	108080000	#9191FF	1	0.375
chr1	108080001	108320000	B.2.1.1.2.1.1.1.1.1.1	0.237046632124352	.	108080001	108320000	#4848FF	1	0.25
chr1	108320001	108760000	B.1.2.1.1.2.2.2.2	0.379533678756477	.	108320001	108760000	#9191FF	1	0.375
chr1	108840001	108920000	B.1.2.1.1.2.2.2.2	0.379533678756477	.	108840001	108920000	#9191FF	1	0.375
chr1	109000001	109040000	B.1.2.1.1.2.2.2.2	0.379533678756477	.	109000001	109040000	#9191FF	1	0.375
chr1	109040001	109240000	A.2.2.2.2.2.1.2.2.1	0.501295336787565	.	109040001	109240000	#FFDADA	1	0.625
chr1	109240001	109480000	A.1.1.2.1.1.2.1.2.1	0.949481865284974	.	109240001	109480000	#FF0000	1	1
chr1	109480001	109720000	A.1.1.2.1.1.2.1.2.2	0.948186528497409	.	109480001	109720000	#FF0000	1	1
chr1	109720001	110120000	A.1.1.1.1.1.1.2	0.99740932642487	.	109720001	110120000	#FF0000	1	1
chr1	110120001	110280000	A.1.2.2.1.2.1.1.1	0.764248704663212	.	110120001	110280000	#FF4848	1	0.875
chr1	110280001	110480000	A.1.1.2.1.1.1.1.1.1.1.2	0.961139896373057	.	110280001	110480000	#FF0000	1	1
chr1	110480001	110560000	A.1.2.1.1.2.2.2.2.2	0.830310880829015	.	110480001	110560000	#FF4848	1	0.875
chr1	110560001	110640000	A.1.2.1.1.2.1.2.2.1.1	0.845854922279793	.	110560001	110640000	#FF4848	1	0.875
chr1	110640001	111040000	A.1.2.1.1.2.1.1.1.1	0.857512953367876	.	110640001	111040000	#FF4848	1	0.875
chr1	111040001	111360000	B.2.1.1.2.2.1.1.1	0.211139896373057	.	111040001	111360000	#4848FF	1	0.25
chr1	111360001	111480000	B.2.1.1.2.1.1.1.2.2.2.2	0.226683937823834	.	111360001	111480000	#4848FF	1	0.25
chr1	111480001	111640000	B.2.1.2.2.2.1.2.2	0.117875647668394	.	111480001	111640000	#4848FF	1	0.25
chr1	111640001	112000000	B.2.1.1.2.2.2.2.2.1	0.191709844559585	.	111640001	112000000	#4848FF	1	0.25
chr1	112000001	112320000	A.2.1.2.2.1.2.2.2.1	0.607512953367876	.	112000001	112320000	#FF9191	1	0.75
chr1	112320001	112640000	B.2.1.2.2.1.2.1.2.1	0.134715025906736	.	112320001	112640000	#4848FF	1	0.25
chr1	112640001	112920000	B.1.2.2.2.1.1.2.2.1	0.313471502590674	.	112640001	112920000	#9191FF	1	0.375
chr1	112920001	113240000	A.2.1.1.1.2.2.1.1.1	0.685233160621762	.	112920001	113240000	#FF9191	1	0.75
chr1	113240001	113400000	A.2.1.1.1.2.2.2.2.1	0.677461139896373	.	113240001	113400000	#FF9191	1	0.75
chr1	113400001	113640000	A.2.1.1.1.2.2.1.2.1	0.681347150259067	.	113400001	113640000	#FF9191	1	0.75
chr1	113640001	114280000	B.1.2.1.1.1.1.2.1.1	0.411917098445596	.	113640001	114280000	#9191FF	1	0.375
chr1	114280001	114480000	A.2.1.2.2.1.2.1.2.1	0.612694300518135	.	114280001	114480000	#FF9191	1	0.75
chr1	114480001	114880000	B.1.1.1.1.1.2.2.1	0.484455958549223	.	114480001	114880000	#DADAFF	1	0.5
chr1	114880001	115080000	A.2.2.1.1.1.1.2.2.1.1	0.591968911917098	.	114880001	115080000	#FFDADA	1	0.625
chr1	115080001	115280000	A.2.2.2.2.1.1.1.1	0.520725388601036	.	115080001	115280000	#FFDADA	1	0.625
chr1	115280001	115480000	B.1.2.1.1.1.1.2.1.2	0.410621761658031	.	115280001	115480000	#9191FF	1	0.375
chr1	115480001	115680000	B.1.2.1.1.1.2.1.1	0.406735751295337	.	115480001	115680000	#9191FF	1	0.375
chr1	115680001	116120000	A.1.2.1.1.2.1.2.2.1.2.2	0.843264248704663	.	115680001	116120000	#FF4848	1	0.875
chr1	116120001	116320000	A.2.2.2.2.2.2.1.2	0.496113989637306	.	116120001	116320000	#FFDADA	1	0.625
chr1	116320001	116680000	B.1.1.1.1.2.2.1	0.476683937823834	.	116320001	116680000	#DADAFF	1	0.5
chr1	116680001	117080000	B.1.1.2.2.2.1.1.2	0.427461139896373	.	116680001	117080000	#DADAFF	1	0.5
chr1	117080001	117600000	B.1.1.2.1.2.1.2.1.1	0.448186528497409	.	117080001	117600000	#DADAFF	1	0.5
chr1	117600001	117840000	B.1.1.1.1.2.1.1	0.481865284974093	.	117600001	117840000	#DADAFF	1	0.5
chr1	117840001	118040000	B.1.1.1.1.2.1.2.2.1	0.479274611398964	.	117840001	118040000	#DADAFF	1	0.5
chr1	118040001	118480000	A.2.1.2.2.1.2.2.1.1	0.610103626943005	.	118040001	118480000	#FF9191	1	0.75
chr1	118480001	118720000	B.1.2.1.1.2.1.1.1.2	0.396373056994819	.	118480001	118720000	#9191FF	1	0.375
chr1	118720001	119000000	B.2.1.1.1.1.1.2.1.2	0.27720207253886	.	118720001	119000000	#4848FF	1	0.25
chr1	119000001	119160000	B.2.1.2.2.1.1.1.2.1	0.145077720207254	.	119000001	119160000	#4848FF	1	0.25
chr1	119160001	119280000	B.1.2.2.2.2.2.2.1.1	0.287564766839378	.	119160001	119280000	#9191FF	1	0.375
chr1	119280001	119360000	B.1.2.1.1.2.2.1.1.2	0.384715025906736	.	119280001	119360000	#9191FF	1	0.375
chr1	119360001	119680000	B.1.1.2.1.2.2.1.2.1	0.441709844559586	.	119360001	119680000	#DADAFF	1	0.5
chr1	119680001	120120000	B.1.2.1.1.2.1.1.2.2.1	0.393782383419689	.	119680001	120120000	#9191FF	1	0.375
chr1	120120001	120680000	A.2.1.1.1.2.1.1	0.69300518134715	.	120120001	120680000	#FF9191	1	0.75
chr1	120880001	120920000	B.1.2.2.2.2.1.2.2.1	0.296632124352332	.	120880001	120920000	#9191FF	1	0.375
chr1	121080001	121520000	B.1.2.2.2.2.1.2.2.1	0.296632124352332	.	121080001	121520000	#9191FF	1	0.375
chr1	143120001	143240000	B.1.2.1.2.1.1.1	0.378238341968912	.	143120001	143240000	#9191FF	1	0.375
chr1	144000001	144080000	A.1.1.2.2.2.2.1.2.1	0.882124352331606	.	144000001	144080000	#FF0000	1	1
chr1	144520001	144560000	A.1.1.2.2.2.2.1.2.1	0.882124352331606	.	144520001	144560000	#FF0000	1	1
chr1	144640001	144680000	A.1.1.2.2.2.2.1.2.1	0.882124352331606	.	144640001	144680000	#FF0000	1	1
chr1	144800001	145120000	A.1.1.2.2.2.2.1.2.1	0.882124352331606	.	144800001	145120000	#FF0000	1	1
chr1	145120001	145280000	A.2.2.1.1.1.1.1.1.1	0.598445595854922	.	145120001	145280000	#FFDADA	1	0.625
chr1	145280001	145320000	A.1.2.1.2.1.1.2.1.1	0.821243523316062	.	145280001	145320000	#FF4848	1	0.875
chr1	145360001	145600000	A.1.2.1.2.1.1.2.1.1	0.821243523316062	.	145360001	145600000	#FF4848	1	0.875
chr1	145600001	145840000	A.2.1.1.1.1.1.2.1.1.2	0.705958549222798	.	145600001	145840000	#FF9191	1	0.75
chr1	146440001	147200000	B.2.1.2.1.1.2.1.1.2.2	0.170984455958549	.	146440001	147200000	#4848FF	1	0.25
chr1	147200001	147440000	B.1.2.1.2.1.2.1.2	0.370466321243523	.	147200001	147440000	#9191FF	1	0.375
chr1	147720001	147840000	B.1.2.1.2.1.2.1.2	0.370466321243523	.	147720001	147840000	#9191FF	1	0.375
chr1	148520001	148560000	B.1.2.1.2.1.2.1.2	0.370466321243523	.	148520001	148560000	#9191FF	1	0.375
chr1	148840001	148880000	B.1.2.1.2.1.2.1.2	0.370466321243523	.	148840001	148880000	#9191FF	1	0.375
chr1	148880001	148960000	B.1.2.2.1.1.2.1.2.1	0.341968911917098	.	148880001	148960000	#9191FF	1	0.375
chr1	149000001	149360000	B.1.2.2.1.1.2.1.2.1	0.341968911917098	.	149000001	149360000	#9191FF	1	0.375
chr1	149400001	149440000	B.1.2.2.1.1.2.1.2.1	0.341968911917098	.	149400001	149440000	#9191FF	1	0.375
chr1	149640001	149760000	B.1.2.2.1.1.2.1.2.1	0.341968911917098	.	149640001	149760000	#9191FF	1	0.375
chr1	149760001	150200000	A.1.1.1.2.2.1.2.2	0.966321243523316	.	149760001	150200000	#FF0000	1	1
chr1	150200001	150520000	A.1.2.1.2.1.1.1.1.1.2	0.827720207253886	.	150200001	150520000	#FF4848	1	0.875
chr1	150520001	150960000	A.1.1.1.2.1.2.1.2.2	0.975388601036269	.	150520001	150960000	#FF0000	1	1
chr1	150960001	151160000	A.1.1.2.2.1.1.1.2.2	0.905440414507772	.	150960001	151160000	#FF0000	1	1
chr1	151160001	151840000	A.1.1.1.2.2.1.1.2.1	0.97020725388601	.	151160001	151840000	#FF0000	1	1
chr1	151840001	152000000	A.2.1.2.1.1.1.2.2.2	0.648963730569948	.	151840001	152000000	#FF9191	1	0.75
chr1	152000001	152160000	B.1.2.2.1.2.1.2.2.2	0.330310880829016	.	152000001	152160000	#9191FF	1	0.375
chr1	152160001	152480000	B.2.2.1.2.1.2.1.2.1.1	0.0699481865284974	.	152160001	152480000	#0000FF	1	0.125
chr1	152480001	152680000	B.2.2.1.2.1.2.2.2.1	0.0595854922279793	.	152480001	152680000	#0000FF	1	0.125
chr1	152680001	152880000	B.2.1.2.1.2.2.1.2.2	0.150259067357513	.	152680001	152880000	#4848FF	1	0.25
chr1	152880001	153320000	B.2.2.2.2.2.1.2	0.00259067357512953	.	152880001	153320000	#0000FF	1	0.125
chr1	153320001	153480000	B.1.1.2.2.1.2.1	0.431347150259067	.	153320001	153480000	#DADAFF	1	0.5
chr1	153520001	153960000	A.1.1.1.2.2.2.1	0.965025906735751	.	153520001	153960000	#FF0000	1	1
chr1	153960001	154160000	A.2.1.1.1.1.2.2.1.2	0.69559585492228	.	153960001	154160000	#FF9191	1	0.75
chr1	154160001	154440000	A.1.1.2.2.1.2.1.1.2	0.896373056994819	.	154160001	154440000	#FF0000	1	1
chr1	154440001	154600000	A.1.2.2.2.2.2.2.1.2	0.715025906735751	.	154440001	154600000	#FF4848	1	0.875
chr1	154600001	154920000	A.1.2.1.2.2.2.1.2.1.2	0.781088082901554	.	154600001	154920000	#FF4848	1	0.875
chr1	154920001	155160000	A.1.2.1.2.1.1.2.2.2.1	0.817357512953368	.	154920001	155160000	#FF4848	1	0.875
chr1	155160001	155320000	A.1.2.2.2.2.2.2.1.1.2	0.716321243523316	.	155160001	155320000	#FF4848	1	0.875
chr1	155320001	155560000	A.1.2.1.2.1.1.1.2.2.1	0.823834196891192	.	155320001	155560000	#FF4848	1	0.875
chr1	155560001	155640000	A.2.1.1.2.1.1.1	0.674870466321243	.	155560001	155640000	#FF9191	1	0.75
chr1	155640001	155720000	A.1.2.2.2.2.2.1.1.2	0.72020725388601	.	155640001	155720000	#FF4848	1	0.875
chr1	155720001	156040000	A.1.2.1.2.1.1.1.1.1.1	0.829015544041451	.	155720001	156040000	#FF4848	1	0.875
chr1	156040001	156320000	A.1.1.2.2.1.2.1.1.1.1	0.898963730569948	.	156040001	156320000	#FF0000	1	1
chr1	156320001	156600000	A.1.1.1.2.2.1.2.1	0.967616580310881	.	156320001	156600000	#FF0000	1	1
chr1	156600001	156920000	A.1.1.1.1.2	0.992227979274611	.	156600001	156920000	#FF0000	1	1
chr1	156920001	157120000	A.2.1.2.1.1.2.2.1.1	0.645077720207254	.	156920001	157120000	#FF9191	1	0.75
chr1	157120001	157560000	B.2.2.1.2.2.2.1.2	0.0479274611398964	.	157120001	157560000	#0000FF	1	0.125
chr1	157560001	157920000	B.2.2.1.2.2.2.2.2.2.1	0.0414507772020725	.	157560001	157920000	#0000FF	1	0.125
chr1	157920001	158080000	A.2.2.1.1.2.1.2	0.577720207253886	.	157920001	158080000	#FFDADA	1	0.625
chr1	158080001	158760000	B.2.2.2.2.1.1.1.1.2	0.0142487046632124	.	158080001	158760000	#0000FF	1	0.125
chr1	158760001	159080000	B.2.1.1.1.1.2.2.1.2	0.270725388601036	.	158760001	159080000	#4848FF	1	0.25
chr1	159080001	159280000	B.2.1.1.1.1.2.2.2	0.269430051813472	.	159080001	159280000	#4848FF	1	0.25
chr1	159280001	159480000	B.2.2.1.2.1.2.2.2.2	0.0582901554404145	.	159280001	159480000	#0000FF	1	0.125
chr1	159480001	159760000	B.2.2.2.2.1.1.2.1	0.0116580310880829	.	159480001	159760000	#0000FF	1	0.125
chr1	159760001	160040000	B.1.1.1.2.1.1.1.1.1	0.474093264248705	.	159760001	160040000	#DADAFF	1	0.5
chr1	160040001	160320000	A.2.1.1.1.2.1.2.2.1	0.687823834196891	.	160040001	160320000	#FF9191	1	0.75
chr1	160320001	160600000	B.2.2.1.2.1.2.2.1.1.2	0.0621761658031088	.	160320001	160600000	#0000FF	1	0.125
chr1	160600001	160960000	B.2.1.2.1.2.2.2.2	0.147668393782383	.	160600001	160960000	#4848FF	1	0.25
chr1	160960001	161120000	A.2.2.2.1.1.1.1.2	0.534974093264249	.	160960001	161120000	#FFDADA	1	0.625
chr1	161120001	161440000	A.2.1.2.1.1.1.2.1	0.651554404145078	.	161120001	161440000	#FF9191	1	0.75
chr1	161440001	161640000	A.2.2.1.1.1.2.2.2.1	0.582901554404145	.	161440001	161640000	#FFDADA	1	0.625
chr1	161640001	162000000	A.1.1.2.2.2.2.1.2.2.2	0.876943005181347	.	161640001	162000000	#FF0000	1	1
chr1	162000001	162320000	A.1.2.2.1.1.2.1.1	0.768134715025907	.	162000001	162320000	#FF4848	1	0.875
chr1	162320001	162560000	A.1.2.2.2.1.2.2.2.1.2	0.734455958549223	.	162320001	162560000	#FF4848	1	0.875
chr1	162560001	162760000	A.1.2.1.1.1.2.1.1.2	0.86139896373057	.	162560001	162760000	#FF4848	1	0.875
chr1	162800001	163040000	A.2.1.1.1.2.1.2.1.1.2	0.690414507772021	.	162800001	163040000	#FF9191	1	0.75
chr1	163040001	163320000	A.2.2.1.1.2.2.2.1.1.2	0.572538860103627	.	163040001	163320000	#FFDADA	1	0.625
chr1	163320001	163480000	B.2.1.1.1.2.2.2.1.2.1	0.242227979274611	.	163320001	163480000	#4848FF	1	0.25
chr1	163480001	163680000	B.2.1.1.1.1.1.2.1.1	0.278497409326425	.	163480001	163680000	#4848FF	1	0.25
chr1	163680001	163800000	B.1.2.2.1.2.2.2.2.1.1.2	0.325129533678756	.	163680001	163800000	#9191FF	1	0.375
chr1	163800001	163880000	B.1.1.2.2.2.2.2.1.1.1	0.420984455958549	.	163800001	163880000	#DADAFF	1	0.5
chr1	163880001	163960000	B.2.1.1.1.2.1.2.1.2.1	0.255181347150259	.	163880001	163960000	#4848FF	1	0.25
chr1	163960001	164520000	B.2.2.1.2.1.2.1.1.2	0.0712435233160622	.	163960001	164520000	#0000FF	1	0.125
chr1	164520001	164760000	A.2.1.2.1.1.2.2.2.2	0.64119170984456	.	164520001	164760000	#FF9191	1	0.75
chr1	164760001	165080000	B.2.1.2.1.1.1.2.2.2	0.176165803108808	.	164760001	165080000	#4848FF	1	0.25
chr1	165080001	165320000	B.2.2.1.2.1.1.1.2.2	0.077720207253886	.	165080001	165320000	#0000FF	1	0.125
chr1	165320001	165600000	B.2.1.1.1.1.2.2.1.1	0.272020725388601	.	165320001	165600000	#4848FF	1	0.25
chr1	165600001	165880000	A.2.2.2.1.2.1.2	0.524611398963731	.	165600001	165880000	#FFDADA	1	0.625
chr1	165880001	166120000	B.2.1.2.1.1.1.1.2.2.1	0.182642487046632	.	165880001	166120000	#4848FF	1	0.25
chr1	166120001	166480000	B.2.2.1.2.2.2.2.2.1.2	0.0427461139896373	.	166120001	166480000	#0000FF	1	0.125
chr1	166480001	166800000	B.2.2.2.2.1.1.2.2	0.0103626943005181	.	166480001	166800000	#0000FF	1	0.125
chr1	166800001	167240000	B.2.2.1.2.1.2.2.1.2	0.060880829015544	.	166800001	167240000	#0000FF	1	0.125
chr1	167240001	167400000	B.1.2.1.1.2.2.2.1	0.380829015544041	.	167240001	167400000	#9191FF	1	0.375
chr1	167400001	167520000	B.1.2.2.1.2.1.1.1	0.336787564766839	.	167400001	167520000	#9191FF	1	0.375
chr1	167520001	167680000	B.1.1.1.2.1.2.2.2	0.459844559585492	.	167520001	167680000	#DADAFF	1	0.5
chr1	167680001	168040000	A.1.1.2.2.2.2.1.2.2.1.2.2	0.878238341968912	.	167680001	168040000	#FF0000	1	1
chr1	168040001	168280000	A.2.1.2.1.2.2.1.2.1	0.632124352331606	.	168040001	168280000	#FF9191	1	0.75
chr1	168280001	168560000	A.2.1.2.2.1.2.2.1.2	0.60880829015544	.	168280001	168560000	#FF9191	1	0.75
chr1	168560001	168960000	B.2.1.1.1.1.1.2.2.1	0.275906735751295	.	168560001	168960000	#4848FF	1	0.25
chr1	168960001	169080000	B.1.2.1.2.2.2.2.2.1	0.354922279792746	.	168960001	169080000	#9191FF	1	0.375
chr1	169080001	169360000	B.1.1.2.2.2.1.1.1	0.428756476683938	.	169080001	169360000	#DADAFF	1	0.5
chr1	169360001	169520000	B.1.1.2.2.2.2.2.1.1.2	0.419689119170984	.	169360001	169520000	#DADAFF	1	0.5
chr1	169520001	169800000	B.2.1.1.1.1.2.1	0.273316062176166	.	169520001	169800000	#4848FF	1	0.25
chr1	169800001	170040000	A.2.2.1.1.1.2.2.1	0.58419689119171	.	169800001	170040000	#FFDADA	1	0.625
chr1	170040001	170480000	A.2.1.2.1.2.2.1.1.1.2	0.634715025906736	.	170040001	170480000	#FF9191	1	0.75
chr1	170480001	170680000	A.2.1.1.1.1.1.2.1.1.1	0.707253886010363	.	170480001	170680000	#FF9191	1	0.75
chr1	170680001	170920000	A.1.2.2.1.1.2.1.2	0.766839378238342	.	170680001	170920000	#FF4848	1	0.875
chr1	170920001	171480000	A.2.1.2.1.1.2.2.1.2	0.643782383419689	.	170920001	171480000	#FF9191	1	0.75
chr1	171480001	171560000	A.1.2.2.2.1.2.2.2.2.1	0.733160621761658	.	171480001	171560000	#FF4848	1	0.875
chr1	171560001	171800000	A.1.2.2.2.1.2.1.2.1	0.742227979274611	.	171560001	171800000	#FF4848	1	0.875
chr1	171800001	171960000	A.2.2.1.1.1.2.1.1	0.588082901554404	.	171800001	171960000	#FFDADA	1	0.625
chr1	171960001	172240000	A.2.1.1.1.1.1.2.1.2.2	0.703367875647668	.	171960001	172240000	#FF9191	1	0.75
chr1	172240001	172400000	A.1.2.2.2.1.2.2.1.2.1	0.738341968911917	.	172240001	172400000	#FF4848	1	0.875
chr1	172400001	172680000	A.1.2.1.2.2.1.2.1.2.1	0.791450777202073	.	172400001	172680000	#FF4848	1	0.875
chr1	172680001	173160000	A.1.2.1.2.2.1.2.1.2.2	0.790155440414508	.	172680001	173160000	#FF4848	1	0.875
chr1	173160001	173400000	A.2.1.1.1.1.1.1.1.2	0.709844559585492	.	173160001	173400000	#FF9191	1	0.75
chr1	173400001	173840000	A.2.2.1.1.2.2.2.1.2.2	0.569948186528497	.	173400001	173840000	#FFDADA	1	0.625
chr1	173840001	174200000	A.2.2.1.1.2.2.2.2.2.2	0.564766839378238	.	173840001	174200000	#FFDADA	1	0.625
chr1	174200001	174520000	B.1.2.2.1.2.2.1	0.329015544041451	.	174200001	174520000	#9191FF	1	0.375
chr1	174520001	174760000	B.2.1.1.1.2.1.1.2.2.1	0.261658031088083	.	174520001	174760000	#4848FF	1	0.25
chr1	174760001	175000000	B.1.2.1.2.2.2.1.2.1.1	0.365284974093264	.	174760001	175000000	#9191FF	1	0.375
chr1	175000001	175320000	B.2.1.2.1.1.1.1.1.2.2.1	0.186528497409326	.	175000001	175320000	#4848FF	1	0.25
chr1	175320001	175880000	B.2.2.1.2.2.2.2.1.1	0.0466321243523316	.	175320001	175880000	#0000FF	1	0.125
chr1	175880001	176080000	B.1.2.1.2.2.2.1.2.2.2	0.36139896373057	.	175880001	176080000	#9191FF	1	0.375
chr1	176080001	176240000	B.1.2.2.1.1.2.2.2	0.338082901554404	.	176080001	176240000	#9191FF	1	0.375
chr1	176240001	176480000	B.2.2.1.2.2.2.2.2.1.1	0.0440414507772021	.	176240001	176480000	#0000FF	1	0.125
chr1	176480001	176840000	B.2.2.1.2.1.1.1.1.2	0.0803108808290155	.	176480001	176840000	#0000FF	1	0.125
chr1	176840001	177120000	B.2.2.1.2.1.2.1.2.1.2	0.0686528497409326	.	176840001	177120000	#0000FF	1	0.125
chr1	177120001	177360000	B.2.1.1.1.2.1.1.2.2.2.1	0.260362694300518	.	177120001	177360000	#4848FF	1	0.25
chr1	177360001	177560000	B.2.1.2.1.2.2.1.2.1	0.151554404145078	.	177360001	177560000	#4848FF	1	0.25
chr1	177560001	177720000	B.2.2.1.2.1.2.1.1.1	0.0725388601036269	.	177560001	177720000	#0000FF	1	0.125
chr1	177720001	177920000	B.2.1.1.1.2.1.1.2.1.1	0.264248704663212	.	177720001	177920000	#4848FF	1	0.25
chr1	177920001	178280000	A.2.1.2.1.1.1.2.2.1	0.650259067357513	.	177920001	178280000	#FF9191	1	0.75
chr1	178280001	178480000	A.2.1.2.1.1.2.1.1	0.647668393782383	.	178280001	178480000	#FF9191	1	0.75
chr1	178480001	178720000	A.1.2.2.2.1.1.1.2.1.1.1	0.75	.	178480001	178720000	#FF4848	1	0.875
chr1	178720001	179040000	A.1.2.1.2.2.1.2.1.1	0.792746113989637	.	178720001	179040000	#FF4848	1	0.875
chr1	179040001	179360000	A.2.1.2.1.1.2.1.2	0.646373056994819	.	179040001	179360000	#FF9191	1	0.75
chr1	179360001	179600000	B.2.1.2.1.1.1.1.1.2.1	0.187823834196891	.	179360001	179600000	#4848FF	1	0.25
chr1	179600001	179840000	B.2.1.1.1.1.1.2.2.2	0.274611398963731	.	179600001	179840000	#4848FF	1	0.25
chr1	179840001	180160000	A.2.1.1.1.2.1.2.1.1.1	0.691709844559586	.	179840001	180160000	#FF9191	1	0.75
chr1	180160001	180480000	B.1.1.1.1.1.1.2.1	0.490932642487047	.	180160001	180480000	#DADAFF	1	0.5
chr1	180480001	180640000	B.1.1.2.2.1.1.2	0.432642487046632	.	180480001	180640000	#DADAFF	1	0.5
chr1	180640001	180840000	B.1.2.1.2.1.1.2.2.2	0.374352331606218	.	180640001	180840000	#9191FF	1	0.375
chr1	180840001	181160000	A.2.2.1.1.2.1.1.1	0.580310880829015	.	180840001	181160000	#FFDADA	1	0.625
chr1	181160001	181440000	B.2.1.2.1.2.1.1.1.1	0.163212435233161	.	181160001	181440000	#4848FF	1	0.25
chr1	181440001	181720000	B.2.2.2.2.1.2.2	0.00518134715025907	.	181440001	181720000	#0000FF	1	0.125
chr1	181720001	182080000	B.2.2.1.2.2.2.2.2.2.2	0.0401554404145078	.	181720001	182080000	#0000FF	1	0.125
chr1	182080001	182360000	B.1.1.1.2.2.2	0.457253886010363	.	182080001	182360000	#DADAFF	1	0.5
chr1	182360001	182480000	B.1.2.2.1.2.1.1.2.2	0.33419689119171	.	182360001	182480000	#9191FF	1	0.375
chr1	182480001	182840000	B.2.1.1.1.1.1.1.2	0.27979274611399	.	182480001	182840000	#4848FF	1	0.25
chr1	182840001	183360000	A.1.1.1.2.2.1.1.2.2	0.968911917098446	.	182840001	183360000	#FF0000	1	1
chr1	183360001	183600000	A.1.2.1.2.2.1.2.2	0.788860103626943	.	183360001	183600000	#FF4848	1	0.875
chr1	183600001	183880000	A.1.1.2.2.1.1.2.1.2	0.901554404145078	.	183600001	183880000	#FF0000	1	1
chr1	183880001	184040000	A.1.2.1.2.2.1.1.2	0.794041450777202	.	183880001	184040000	#FF4848	1	0.875
chr1	184040001	184200000	A.1.2.2.2.1.2.2.2.2.2	0.731865284974093	.	184040001	184200000	#FF4848	1	0.875
chr1	184200001	184480000	A.1.2.2.2.1.2.2.1.2.2	0.737046632124352	.	184200001	184480000	#FF4848	1	0.875
chr1	184480001	184680000	A.1.2.2.2.1.2.2.2.1.1	0.735751295336788	.	184480001	184680000	#FF4848	1	0.875
chr1	184680001	185160000	A.1.1.2.2.1.2.2.1	0.89119170984456	.	184680001	185160000	#FF0000	1	1
chr1	185160001	185680000	A.2.1.1.1.1.2.1.1.1	0.700777202072539	.	185160001	185680000	#FF9191	1	0.75
chr1	185680001	186320000	A.1.2.1.1.1.1.2.1.1	0.869170984455959	.	185680001	186320000	#FF4848	1	0.875
chr1	186320001	187000000	A.2.2.2.1.2.2.1	0.523316062176166	.	186320001	187000000	#FFDADA	1	0.625
chr1	187000001	187400000	B.2.1.2.1.1.1.1.1.1	0.189119170984456	.	187000001	187400000	#4848FF	1	0.25
chr1	187400001	187760000	B.2.1.2.1.1.1.1.1.2.2.2	0.185233160621762	.	187400001	187760000	#4848FF	1	0.25
chr1	187760001	188000000	B.2.1.2.1.2.2.1.1	0.152849740932642	.	187760001	188000000	#4848FF	1	0.25
chr1	188000001	188200000	B.1.2.2.1.1.1.1.2.2	0.347150259067358	.	188000001	188200000	#9191FF	1	0.375
chr1	188200001	188280000	B.1.2.2.1.1.1.1.1.1.2	0.351036269430052	.	188200001	188280000	#9191FF	1	0.375
chr1	188280001	188480000	B.2.1.1.1.2.2.2.2.2	0.238341968911917	.	188280001	188480000	#4848FF	1	0.25
chr1	188480001	188960000	B.2.2.1.2.2.2.1.1.1	0.0505181347150259	.	188480001	188960000	#0000FF	1	0.125
chr1	188960001	189200000	B.2.1.1.1.2.2.1.1.1	0.248704663212435	.	188960001	189200000	#4848FF	1	0.25
chr1	189200001	189400000	B.2.1.1.1.2.2.2.1.2.2	0.240932642487047	.	189200001	189400000	#4848FF	1	0.25
chr1	189400001	189560000	B.2.1.2.1.1.1.1.2.2.2	0.181347150259067	.	189400001	189560000	#4848FF	1	0.25
chr1	189560001	189920000	B.2.1.1.1.2.2.2.1.1	0.243523316062176	.	189560001	189920000	#4848FF	1	0.25
chr1	189920001	190160000	B.2.1.2.1.1.1.1.2.1	0.183937823834197	.	189920001	190160000	#4848FF	1	0.25
chr1	190160001	190440000	B.2.1.1.1.2.2.1.1.2.1	0.24740932642487	.	190160001	190440000	#4848FF	1	0.25
chr1	190440001	190920000	B.2.2.2.2.1.1.1.1.1	0.0155440414507772	.	190440001	190920000	#0000FF	1	0.125
chr1	190920001	191000000	B.2.1.1.1.2.1.1.1.2	0.265544041450777	.	190920001	191000000	#4848FF	1	0.25
chr1	191000001	191360000	B.2.1.1.1.2.1.1.2.2.2.2.2	0.257772020725389	.	191000001	191360000	#4848FF	1	0.25
chr1	191360001	191760000	B.2.1.2.1.2.2.2.1	0.148963730569948	.	191360001	191760000	#4848FF	1	0.25
chr1	191760001	191880000	B.2.1.1.1.2.2.1.1.2.2	0.246113989637306	.	191760001	191880000	#4848FF	1	0.25
chr1	191880001	192120000	B.1.2.2.1.2.2.2.2.2	0.321243523316062	.	191880001	192120000	#9191FF	1	0.375
chr1	192120001	192440000	B.1.2.2.1.2.2.2.2.1.2.2	0.322538860103627	.	192120001	192440000	#9191FF	1	0.375
chr1	192440001	192760000	A.2.2.2.1.1.1.1.1.1	0.537564766839378	.	192440001	192760000	#FFDADA	1	0.625
chr1	192760001	193080000	A.2.2.2.1.1.1.1.1.2	0.536269430051813	.	192760001	193080000	#FFDADA	1	0.625
chr1	193080001	193320000	B.1.1.1.2.1.2.1.1	0.467616580310881	.	193080001	193320000	#DADAFF	1	0.5
chr1	193320001	193760000	B.2.1.1.1.2.1.2.1.2.2.2.1	0.25259067357513	.	193320001	193760000	#4848FF	1	0.25
chr1	193760001	193960000	B.1.2.2.1.2.2.2.2.1.1.1	0.326424870466321	.	193760001	193960000	#9191FF	1	0.375
chr1	193960001	194160000	B.2.1.1.1.2.1.2.1.1	0.256476683937824	.	193960001	194160000	#4848FF	1	0.25
chr1	194160001	194360000	B.2.1.1.1.2.2.1.2	0.244818652849741	.	194160001	194360000	#4848FF	1	0.25
chr1	194360001	194720000	B.1.2.2.1.2.1.2.2.1	0.33160621761658	.	194360001	194720000	#9191FF	1	0.375
chr1	194720001	195080000	B.2.1.2.1.2.1.2.1	0.159326424870466	.	194720001	195080000	#4848FF	1	0.25
chr1	195080001	195480000	B.2.1.1.1.2.1.2.1.2.2.2.2	0.251295336787565	.	195080001	195480000	#4848FF	1	0.25
chr1	195480001	195600000	B.1.1.2.2.1.2.2	0.430051813471503	.	195480001	195600000	#DADAFF	1	0.5
chr1	195600001	195840000	B.1.2.2.1.2.1.2.1	0.332901554404145	.	195600001	195840000	#9191FF	1	0.375
chr1	195840001	196080000	B.2.1.1.1.2.1.1.2.2.2.2.1	0.259067357512953	.	195840001	196080000	#4848FF	1	0.25
chr1	196080001	196280000	B.2.1.2.1.1.1.2.2.1	0.177461139896373	.	196080001	196280000	#4848FF	1	0.25
chr1	196280001	196720000	B.2.1.2.1.1.1.2.1.1	0.180051813471503	.	196280001	196720000	#4848FF	1	0.25
chr1	196720001	197080000	B.2.1.2.1.1.1.2.1.2	0.178756476683938	.	196720001	197080000	#4848FF	1	0.25
chr1	197080001	197360000	B.1.2.2.1.2.1.1.2.1	0.335492227979275	.	197080001	197360000	#9191FF	1	0.375
chr1	197360001	197480000	B.1.2.1.2.2.2.1.1	0.366580310880829	.	197360001	197480000	#9191FF	1	0.375
chr1	197480001	197880000	A.2.2.2.1.1.1.2.2.2	0.531088082901554	.	197480001	197880000	#FFDADA	1	0.625
chr1	197880001	198280000	A.2.1.1.1.2.1.2.2.2	0.686528497409326	.	197880001	198280000	#FF9191	1	0.75
chr1	198280001	198480000	A.2.2.1.1.2.2.2.1.2.1	0.571243523316062	.	198280001	198480000	#FFDADA	1	0.625
chr1	198480001	198680000	A.2.1.2.1.1.2.2.2.1	0.642487046632124	.	198480001	198680000	#FF9191	1	0.75
chr1	198680001	199520000	B.1.2.2.1.1.1.2	0.345854922279793	.	198680001	199520000	#9191FF	1	0.375
chr1	199520001	199800000	B.1.1.2.2.2.1.2.2	0.424870466321244	.	199520001	199800000	#DADAFF	1	0.5
chr1	199800001	200120000	B.1.1.1.2.1.2.1.2.1	0.466321243523316	.	199800001	200120000	#DADAFF	1	0.5
chr1	200120001	200320000	A.2.1.2.1.2.2.1.1.2	0.633419689119171	.	200120001	200320000	#FF9191	1	0.75
chr1	200320001	200520000	A.2.1.1.1.1.1.1.2	0.708549222797927	.	200320001	200520000	#FF9191	1	0.75
chr1	200520001	200840000	A.1.1.2.2.1.1.2.2	0.900259067357513	.	200520001	200840000	#FF0000	1	1
chr1	200840001	201120000	A.1.2.2.2.1.2.2.1.1	0.739637305699482	.	200840001	201120000	#FF4848	1	0.875
chr1	201120001	201200000	A.1.2.2.2.1.1.1.1.1.2	0.75259067357513	.	201120001	201200000	#FF4848	1	0.875
chr1	201200001	201440000	A.1.1.2.2.1.2.2.2	0.889896373056995	.	201200001	201440000	#FF0000	1	1
chr1	201440001	201800000	A.1.1.1.2.2.1.1.1	0.971502590673575	.	201440001	201800000	#FF0000	1	1
chr1	201800001	201960000	A.1.2.1.2.1.1.1.2.1	0.825129533678757	.	201800001	201960000	#FF4848	1	0.875
chr1	201960001	202120000	A.1.2.2.2.2.2.2.1.1.1	0.717616580310881	.	201960001	202120000	#FF4848	1	0.875
chr1	202120001	202320000	A.1.2.1.2.1.1.1.2.2.2	0.822538860103627	.	202120001	202320000	#FF4848	1	0.875
chr1	202320001	202440000	A.1.2.2.2.2.1.1.2	0.726683937823834	.	202320001	202440000	#FF4848	1	0.875
chr1	202440001	202720000	A.1.2.2.2.2.2.1.2	0.718911917098446	.	202440001	202720000	#FF4848	1	0.875
chr1	202720001	202960000	A.1.1.2.2.1.2.1.2.1	0.895077720207254	.	202720001	202960000	#FF0000	1	1
chr1	202960001	203240000	A.1.2.1.2.2.2.1.2.1.1	0.782383419689119	.	202960001	203240000	#FF4848	1	0.875
chr1	203240001	203480000	A.1.2.1.2.2.1.1.1.2	0.795336787564767	.	203240001	203480000	#FF4848	1	0.875
chr1	203480001	203800000	A.1.1.2.2.1.1.2.1.1.1	0.904145077720207	.	203480001	203800000	#FF0000	1	1
chr1	203800001	204120000	A.1.2.1.2.1.1.1.1.2	0.826424870466321	.	203800001	204120000	#FF4848	1	0.875
chr1	204120001	204520000	A.1.1.2.2.1.2.1.1.1.2	0.897668393782383	.	204120001	204520000	#FF0000	1	1
chr1	204520001	204760000	A.1.2.2.2.2.2.2.2.2	0.712435233160622	.	204520001	204760000	#FF4848	1	0.875
chr1	204760001	204920000	A.2.1.1.1.1.2.1.2	0.698186528497409	.	204760001	204920000	#FF9191	1	0.75
chr1	204920001	205280000	A.1.1.2.2.1.1.1.1	0.908031088082902	.	204920001	205280000	#FF0000	1	1
chr1	205280001	205480000	A.1.2.1.2.2.2.1.2.2	0.77979274611399	.	205280001	205480000	#FF4848	1	0.875
chr1	205480001	205720000	A.1.1.2.2.1.2.1.2.2.2	0.892487046632124	.	205480001	205720000	#FF0000	1	1
chr1	205720001	205960000	A.1.1.2.2.1.2.1.2.2.1	0.893782383419689	.	205720001	205960000	#FF0000	1	1
chr1	206160001	206360000	A.1.2.2.2.1.1.2	0.744818652849741	.	206160001	206360000	#FF4848	1	0.875
chr1	206520001	206560000	A.1.2.2.2.1.1.2	0.744818652849741	.	206520001	206560000	#FF4848	1	0.875
chr1	206560001	206800000	A.1.1.2.2.1.1.1.2.1	0.906735751295337	.	206560001	206800000	#FF0000	1	1
chr1	206800001	207240000	A.1.2.1.1.1.1.2.2.2.1	0.865284974093264	.	206800001	207240000	#FF4848	1	0.875
chr1	207240001	207760000	B.1.2.1.2.2.2.2.2.2	0.353626943005181	.	207240001	207760000	#9191FF	1	0.375
chr1	207760001	207960000	A.2.2.2.1.1.2.2.2	0.52720207253886	.	207760001	207960000	#FFDADA	1	0.625
chr1	207960001	208160000	A.2.2.1.2.2.1.1.2.1	0.553108808290155	.	207960001	208160000	#FFDADA	1	0.625
chr1	208160001	208400000	A.2.2.1.1.2.2.2.2.2.1	0.566062176165803	.	208160001	208400000	#FFDADA	1	0.625
chr1	208400001	208600000	B.2.1.2.1.1.2.1.1.1.1	0.174870466321244	.	208400001	208600000	#4848FF	1	0.25
chr1	208600001	208800000	B.1.2.2.1.1.1.1.2.1	0.348445595854922	.	208600001	208800000	#9191FF	1	0.375
chr1	208800001	209200000	B.2.2.1.2.2.2.2.1.2	0.0453367875647668	.	208800001	209200000	#0000FF	1	0.125
chr1	209200001	209440000	B.2.1.2.1.2.1.1.2	0.160621761658031	.	209200001	209440000	#4848FF	1	0.25
chr1	209440001	209760000	B.1.2.2.1.1.2.2.1	0.339378238341969	.	209440001	209760000	#9191FF	1	0.375
chr1	209760001	209960000	B.1.1.2.2.2.2.1.1	0.423575129533679	.	209760001	209960000	#DADAFF	1	0.5
chr1	209960001	210160000	A.2.2.2.1.1.1.2.1	0.533678756476684	.	209960001	210160000	#FFDADA	1	0.625
chr1	210160001	210520000	B.1.1.1.2.1.2.1.2.2	0.465025906735751	.	210160001	210520000	#DADAFF	1	0.5
chr1	210520001	210960000	B.2.1.2.1.1.2.1.1.2.1	0.172279792746114	.	210520001	210960000	#4848FF	1	0.25
chr1	210960001	211480000	B.2.1.2.1.1.2.1.2.2	0.16839378238342	.	210960001	211480000	#4848FF	1	0.25
chr1	211480001	211840000	A.2.2.2.1.1.2.2.1	0.528497409326425	.	211480001	211840000	#FFDADA	1	0.625
chr1	211840001	212200000	A.2.2.1.2.2.2.1.1.2	0.541450777202073	.	211840001	212200000	#FFDADA	1	0.625
chr1	212200001	212480000	A.2.1.2.1.1.1.1	0.652849740932642	.	212200001	212480000	#FF9191	1	0.75
chr1	212480001	212640000	A.2.1.2.1.2.2.1.1.1.1	0.636010362694301	.	212480001	212640000	#FF9191	1	0.75
chr1	212640001	213000000	A.1.2.1.1.1.1.2.2.1	0.866580310880829	.	212640001	213000000	#FF4848	1	0.875
chr1	213000001	213240000	A.2.2.1.2.2.1.1.2.2	0.551813471502591	.	213000001	213240000	#FFDADA	1	0.625
chr1	213240001	213400000	B.1.1.2.2.2.2.2.1.2	0.41839378238342	.	213240001	213400000	#DADAFF	1	0.5
chr1	213400001	213800000	B.2.2.1.2.2.2.1.1.2	0.0492227979274611	.	213400001	213800000	#0000FF	1	0.125
chr1	213800001	214360000	B.2.2.2.2.2.1.1	0.0038860103626943	.	213800001	214360000	#0000FF	1	0.125
chr1	214360001	214520000	B.1.1.1.2.1.2.2.1.2	0.461139896373057	.	214360001	214520000	#DADAFF	1	0.5
chr1	214520001	214800000	A.1.2.2.1.1.2.2	0.765544041450777	.	214520001	214800000	#FF4848	1	0.875
chr1	214800001	215440000	A.2.2.1.1.1.1.1.2.2	0.594559585492228	.	214800001	215440000	#FFDADA	1	0.625
chr1	215440001	215800000	B.1.2.1.2.1.2.2	0.369170984455959	.	215440001	215800000	#9191FF	1	0.375
chr1	215800001	216040000	B.1.2.1.2.2.2.1.2.2.1	0.362694300518135	.	215800001	216040000	#9191FF	1	0.375
chr1	216040001	216120000	B.2.1.1.1.2.1.1.1.1.1	0.268134715025907	.	216040001	216120000	#4848FF	1	0.25
chr1	216120001	216400000	B.2.2.1.2.1.1.2.1.1	0.0764248704663212	.	216120001	216400000	#0000FF	1	0.125
chr1	216400001	216800000	B.2.2.1.2.1.1.1.2.1	0.0790155440414508	.	216400001	216800000	#0000FF	1	0.125
chr1	216800001	216920000	B.1.2.2.1.2.2.2.1	0.327720207253886	.	216800001	216920000	#9191FF	1	0.375
chr1	216920001	217320000	B.2.2.2.2.1.2.1.1	0.00906735751295337	.	216920001	217320000	#0000FF	1	0.125
chr1	217320001	217600000	B.2.2.1.2.1.2.2.1.1.1	0.0634715025906736	.	217320001	217600000	#0000FF	1	0.125
chr1	217600001	217760000	B.1.2.1.2.2.2.1.2.1.2	0.363989637305699	.	217600001	217760000	#9191FF	1	0.375
chr1	217760001	218480000	B.2.2.2.2.1.1.1.2	0.0129533678756477	.	217760001	218480000	#0000FF	1	0.125
chr1	218480001	218720000	A.2.2.1.1.2.1.1.2	0.579015544041451	.	218480001	218720000	#FFDADA	1	0.625
chr1	218720001	219360000	B.1.2.1.2.2.2.2.1.1.1	0.360103626943005	.	218720001	219360000	#9191FF	1	0.375
chr1	219360001	219560000	B.1.1.2.2.2.2.2.2	0.417098445595855	.	219360001	219560000	#DADAFF	1	0.5
chr1	219560001	220160000	B.2.1.2.1.1.2.1.2.1	0.169689119170984	.	219560001	220160000	#4848FF	1	0.25
chr1	220160001	220280000	A.2.2.2.1.2.1.1	0.525906735751295	.	220160001	220280000	#FFDADA	1	0.625
chr1	220280001	220520000	A.2.2.1.1.2.2.2.2.1.2	0.567357512953368	.	220280001	220520000	#FFDADA	1	0.625
chr1	220520001	220960000	A.2.2.2.2.2.2.2	0.494818652849741	.	220520001	220960000	#FFDADA	1	0.625
chr1	220960001	221400000	A.1.2.2.2.1.1.1.2.1.1.2	0.748704663212435	.	220960001	221400000	#FF4848	1	0.875
chr1	221400001	221600000	A.1.2.2.2.1.1.1.2.1.2	0.74740932642487	.	221400001	221600000	#FF4848	1	0.875
chr1	221600001	221880000	A.1.2.1.2.2.2.1.1.1.2.1	0.786269430051813	.	221600001	221880000	#FF4848	1	0.875
chr1	221880001	222360000	A.1.2.1.1.1.1.2.1.2	0.867875647668394	.	221880001	222360000	#FF4848	1	0.875
chr1	222360001	222640000	A.2.1.1.1.1.2.1.1.2	0.699481865284974	.	222360001	222640000	#FF9191	1	0.75
chr1	222640001	222880000	A.1.2.1.1.1.1.2.2.2.2	0.863989637305699	.	222640001	222880000	#FF4848	1	0.875
chr1	222880001	223280000	A.2.1.1.1.1.1.2.1.2.1	0.704663212435233	.	222880001	223280000	#FF9191	1	0.75
chr1	223280001	223480000	A.2.2.1.1.1.2.2.2.2	0.58160621761658	.	223280001	223480000	#FFDADA	1	0.625
chr1	223480001	223880000	A.2.2.1.1.1.2.1.2.2	0.585492227979275	.	223480001	223880000	#FFDADA	1	0.625
chr1	223880001	224080000	A.1.2.1.1.1.1.1.1	0.873056994818653	.	223880001	224080000	#FF4848	1	0.875
chr1	224080001	224160000	A.2.1.2.1.2.1.2.2	0.637305699481865	.	224080001	224160000	#FF9191	1	0.75
chr1	224200001	224240000	A.2.1.2.1.2.1.2.2	0.637305699481865	.	224200001	224240000	#FF9191	1	0.75
chr1	224240001	224600000	A.1.1.2.2.2.2.1.2.2.1.1	0.880829015544041	.	224240001	224600000	#FF0000	1	1
chr1	224600001	224840000	A.2.2.1.2.2.1.1.1.1	0.555699481865285	.	224600001	224840000	#FFDADA	1	0.625
chr1	224840001	225120000	B.1.1.1.2.1.2.2.1.1.1	0.463730569948187	.	224840001	225120000	#DADAFF	1	0.5
chr1	225120001	225280000	B.2.1.2.1.2.1.2.2.2.1	0.155440414507772	.	225120001	225280000	#4848FF	1	0.25
chr1	225280001	225640000	B.2.1.1.1.1.1.1.1	0.281088082901554	.	225280001	225640000	#4848FF	1	0.25
chr1	225640001	225960000	A.1.1.2.2.2.2.2.2	0.874352331606218	.	225640001	225960000	#FF0000	1	1
chr1	225960001	226200000	A.1.2.1.1.1.1.1.2.2	0.870466321243523	.	225960001	226200000	#FF4848	1	0.875
chr1	226200001	226560000	A.1.1.2.2.2.1.1.2	0.887305699481865	.	226200001	226560000	#FF0000	1	1
chr1	226560001	227040000	A.2.1.1.1.1.1.1.1.1	0.711139896373057	.	226560001	227040000	#FF9191	1	0.75
chr1	227040001	227480000	A.1.2.1.2.2.1.1.1.1	0.796632124352332	.	227040001	227480000	#FF4848	1	0.875
chr1	227480001	227640000	A.2.1.1.1.1.1.2.2	0.702072538860104	.	227480001	227640000	#FF9191	1	0.75
chr1	227640001	227880000	A.2.2.2.2.1.1.2.2	0.515544041450777	.	227640001	227880000	#FFDADA	1	0.625
chr1	227880001	228280000	A.2.2.1.2.1.1.1.2	0.560880829015544	.	227880001	228280000	#FFDADA	1	0.625
chr1	228280001	228760000	A.1.1.2.2.1.1.2.1.1.2	0.902849740932642	.	228280001	228760000	#FF0000	1	1
chr1	228760001	229040000	A.2.2.1.1.2.2.2.2.1.1	0.568652849740933	.	228760001	229040000	#FFDADA	1	0.625
chr1	229040001	229400000	A.2.2.1.1.2.2.2.1.1.1	0.573834196891192	.	229040001	229400000	#FFDADA	1	0.625
chr1	229400001	229720000	A.2.2.1.1.1.1.1.2.1	0.595854922279793	.	229400001	229720000	#FFDADA	1	0.625
chr1	229720001	230200000	B.2.1.2.1.1.2.2.2.2	0.164507772020725	.	229720001	230200000	#4848FF	1	0.25
chr1	230200001	230480000	B.1.1.2.2.2.2.1.2	0.422279792746114	.	230200001	230480000	#DADAFF	1	0.5
chr1	230480001	230720000	B.2.1.2.1.2.1.2.2.1.2	0.156735751295337	.	230480001	230720000	#4848FF	1	0.25
chr1	230720001	230920000	B.2.1.2.1.1.2.2.1	0.167098445595855	.	230720001	230920000	#4848FF	1	0.25
chr1	230920001	231160000	B.1.1.2.1.1.1.2	0.453367875647668	.	230920001	231160000	#DADAFF	1	0.5
chr1	231160001	231400000	B.2.1.1.1.2.1.1.2.1.2	0.262953367875648	.	231160001	231400000	#4848FF	1	0.25
chr1	231400001	231760000	A.2.2.2.1.2.2.2	0.522020725388601	.	231400001	231760000	#FFDADA	1	0.625
chr1	231760001	232240000	B.1.2.1.2.1.1.2.1	0.376943005181347	.	231760001	232240000	#9191FF	1	0.375
chr1	232240001	232360000	B.1.2.1.2.2.1	0.367875647668394	.	232240001	232360000	#9191FF	1	0.375
chr1	232360001	232560000	B.1.2.2.1.1.1.1.1.2	0.349740932642487	.	232360001	232560000	#9191FF	1	0.375
chr1	232560001	232760000	B.1.1.2.1.2.2.2.1	0.439119170984456	.	232560001	232760000	#DADAFF	1	0.5
chr1	232760001	232960000	B.1.1.1.2.1.2.2.1.1.2	0.462435233160622	.	232760001	232960000	#DADAFF	1	0.5
chr1	232960001	233120000	B.1.1.1.2.1.1.1.1.2	0.47279792746114	.	232960001	233120000	#DADAFF	1	0.5
chr1	233120001	233240000	B.1.1.1.2.1.1.2.1	0.47020725388601	.	233120001	233240000	#DADAFF	1	0.5
chr1	233240001	233440000	B.1.1.2.2.1.1.1.2	0.433937823834197	.	233240001	233440000	#DADAFF	1	0.5
chr1	233440001	233800000	B.2.2.1.2.1.1.1.1.1.2	0.0816062176165803	.	233440001	233800000	#0000FF	1	0.125
chr1	233800001	234000000	B.2.2.1.2.1.2.1.2.2.2.1	0.0660621761658031	.	233800001	234000000	#0000FF	1	0.125
chr1	234000001	234080000	B.2.1.1.1.2.1.1.1.1.2	0.266839378238342	.	234000001	234080000	#4848FF	1	0.25
chr1	234080001	234240000	B.2.1.2.1.2.1.2.2.2.2	0.154145077720207	.	234080001	234240000	#4848FF	1	0.25
chr1	234240001	234600000	B.2.1.2.1.1.2.1.1.1.2	0.173575129533679	.	234240001	234600000	#4848FF	1	0.25
chr1	234600001	234880000	A.1.1.2.2.2.2.1.1	0.883419689119171	.	234600001	234880000	#FF0000	1	1
chr1	234880001	235000000	A.1.2.2.2.1.1.1.1.1.1	0.753886010362694	.	234880001	235000000	#FF4848	1	0.875
chr1	235000001	235200000	A.1.2.1.1.1.2.1.1.1	0.862694300518135	.	235000001	235200000	#FF4848	1	0.875
chr1	235240001	235280000	A.1.2.1.1.1.2.1.1.1	0.862694300518135	.	235240001	235280000	#FF4848	1	0.875
chr1	235280001	235640000	A.1.1.1.2.2.2.2	0.963730569948187	.	235280001	235640000	#FF0000	1	1
chr1	235640001	235960000	A.1.1.2.2.2.2.1.2.2.1.2.1	0.879533678756477	.	235640001	235960000	#FF0000	1	1
chr1	235960001	236240000	A.1.2.1.1.1.1.1.2.1	0.871761658031088	.	235960001	236240000	#FF4848	1	0.875
chr1	236240001	236480000	B.1.2.2.1.1.2.1.2.2	0.340673575129534	.	236240001	236480000	#9191FF	1	0.375
chr1	236480001	236760000	B.1.2.2.1.2.2.2.2.1.2.1	0.323834196891192	.	236480001	236760000	#9191FF	1	0.375
chr1	236760001	236920000	B.2.1.2.1.2.1.1.1.2	0.161917098445596	.	236760001	236920000	#4848FF	1	0.25
chr1	236920001	237080000	B.2.1.1.1.2.1.2.1.2.2.1	0.253886010362694	.	236920001	237080000	#4848FF	1	0.25
chr1	237080001	237320000	B.2.2.1.2.2.1.1.2.2.2	0.0531088082901554	.	237080001	237320000	#0000FF	1	0.125
chr1	237320001	237560000	B.2.1.2.1.1.2.2.2.1	0.16580310880829	.	237320001	237560000	#4848FF	1	0.25
chr1	237560001	237800000	B.2.2.1.2.1.2.1.2.2.2.2	0.0647668393782383	.	237560001	237800000	#0000FF	1	0.125
chr1	237800001	237960000	B.2.1.1.1.2.1.2.2	0.25	.	237800001	237960000	#4848FF	1	0.25
chr1	237960001	238240000	B.2.2.1.2.1.1.2.2	0.0738341968911917	.	237960001	238240000	#0000FF	1	0.125
chr1	238240001	238760000	B.2.2.2.2.1.2.1.2.2	0.00647668393782383	.	238240001	238760000	#0000FF	1	0.125
chr1	238760001	239160000	B.2.2.1.2.1.1.1.1.1.1	0.0829015544041451	.	238760001	239160000	#0000FF	1	0.125
chr1	239160001	239280000	B.2.1.1.1.2.2.2.2.1	0.239637305699482	.	239160001	239280000	#4848FF	1	0.25
chr1	239280001	239600000	B.2.2.1.2.1.1.2.1.2	0.0751295336787565	.	239280001	239600000	#0000FF	1	0.125
chr1	239600001	240160000	B.2.2.2.2.1.2.1.2.1	0.0077720207253886	.	239600001	240160000	#0000FF	1	0.125
chr1	240160001	240360000	A.2.1.2.1.2.2.2.1.1	0.629533678756477	.	240160001	240360000	#FF9191	1	0.75
chr1	240360001	240600000	A.1.1.2.2.2.2.2.1	0.875647668393782	.	240360001	240600000	#FF0000	1	1
chr1	240600001	240880000	A.2.1.1.1.2.1.2.1.2	0.689119170984456	.	240600001	240880000	#FF9191	1	0.75
chr1	240880001	241120000	B.1.2.2.1.1.2.1.1.1	0.344559585492228	.	240880001	241120000	#9191FF	1	0.375
chr1	241120001	241200000	B.2.2.1.2.1.2.1.2.2.1	0.0673575129533679	.	241120001	241200000	#0000FF	1	0.125
chr1	241200001	241520000	B.2.2.1.2.2.1.1.2.2.1	0.0544041450777202	.	241200001	241520000	#0000FF	1	0.125
chr1	241520001	241680000	B.1.2.2.1.1.1.1.1.1.1	0.352331606217617	.	241520001	241680000	#9191FF	1	0.375
chr1	241680001	241840000	B.1.2.1.2.2.2.2.1.1.2.1	0.35880829015544	.	241680001	241840000	#9191FF	1	0.375
chr1	241840001	242000000	B.1.2.2.1.1.2.1.1.2	0.343264248704663	.	241840001	242000000	#9191FF	1	0.375
chr1	242000001	242200000	B.1.2.1.2.2.2.2.1.1.2.2	0.357512953367876	.	242000001	242200000	#9191FF	1	0.375
chr1	242200001	242560000	B.2.2.1.2.2.1.2	0.0518134715025907	.	242200001	242560000	#0000FF	1	0.125
chr1	242560001	243280000	B.2.2.1.2.2.1.1.1	0.0569948186528497	.	242560001	243280000	#0000FF	1	0.125
chr1	243280001	243480000	A.2.2.1.1.1.1.1.1.2	0.597150259067358	.	243280001	243480000	#FFDADA	1	0.625
chr1	243480001	243680000	A.2.1.2.1.2.2.2.1.2	0.628238341968912	.	243480001	243680000	#FF9191	1	0.75
chr1	243680001	244000000	A.1.2.1.1.1.2.1.2	0.860103626943005	.	243680001	244000000	#FF4848	1	0.875
chr1	244000001	244080000	A.2.1.2.1.2.2.2.2	0.626943005181347	.	244000001	244080000	#FF9191	1	0.75
chr1	244080001	244280000	A.1.2.2.2.1.1.1.2.2	0.746113989637306	.	244080001	244280000	#FF4848	1	0.875
chr1	244280001	244480000	A.1.2.1.1.1.2.2	0.85880829015544	.	244280001	244480000	#FF4848	1	0.875
chr1	244480001	244640000	A.2.1.2.1.2.2.1.2.2	0.630829015544041	.	244480001	244640000	#FF9191	1	0.75
chr1	244640001	244960000	A.2.1.1.1.1.2.2.1.1	0.696891191709845	.	244640001	244960000	#FF9191	1	0.75
chr1	244960001	245240000	A.1.1.2.2.2.1.2.2	0.884715025906736	.	244960001	245240000	#FF0000	1	1
chr1	245240001	245520000	A.1.2.1.2.2.2.1.1.1.2.2	0.784974093264249	.	245240001	245520000	#FF4848	1	0.875
chr1	245520001	246000000	A.1.2.2.2.1.2.1.1	0.743523316062176	.	245520001	246000000	#FF4848	1	0.875
chr1	246000001	246160000	A.1.2.2.2.1.1.1.1.2	0.751295336787565	.	246000001	246160000	#FF4848	1	0.875
chr1	246160001	246680000	A.1.1.2.2.2.1.2.1	0.886010362694301	.	246160001	246680000	#FF0000	1	1
chr1	246680001	246960000	A.1.1.2.2.2.1.1.1	0.88860103626943	.	246680001	246960000	#FF0000	1	1
chr1	246960001	247280000	A.2.1.2.1.2.1.1	0.639896373056995	.	246960001	247280000	#FF9191	1	0.75
chr1	247280001	247360000	B.1.1.1.2.1.1.1.2	0.471502590673575	.	247280001	247360000	#DADAFF	1	0.5
chr1	247360001	247560000	B.1.1.2.2.1.1.1.1	0.435233160621762	.	247360001	247560000	#DADAFF	1	0.5
chr1	247560001	248240000	B.2.2.2.2.2.2	0.00129533678756477	.	247560001	248240000	#0000FF	1	0.125
chr1	248240001	248600000	B.2.2.1.2.2.1.1.2.1	0.055699481865285	.	248240001	248600000	#0000FF	1	0.125
chr1	248600001	248680000	B.2.1.2.1.2.1.2.2.1.1	0.158031088082902	.	248600001	248680000	#4848FF	1	0.25
chr1	248720001	248920000	B.2.1.2.1.2.1.2.2.1.1	0.158031088082902	.	248720001	248920000	#4848FF	1	0.25
chr1	249040001	249120000	B.2.1.2.1.2.1.2.2.1.1	0.158031088082902	.	249040001	249120000	#4848FF	1	0.25
chr1	249120001	249200000	B.1.1.1.2.1.1.2.2	0.468911917098446	.	249120001	249200000	#DADAFF	1	0.5
chr2	1	160000	B.2.1.2.1.2.2.1.1.1	0.230088495575221	.	1	160000	#4848FF	1	0.25
chr2	160001	320000	B.2.1.1.2.2.1.1.1.2.2	0.270543615676359	.	160001	320000	#4848FF	1	0.25
chr2	320001	680000	B.2.2.1.1.2.1.1.2.1	0.130214917825537	.	320001	680000	#0000FF	1	0.125
chr2	680001	1000000	B.1.2.2.2.2.1.2.1	0.356510745891277	.	680001	1000000	#9191FF	1	0.375
chr2	1000001	1560000	B.2.2.2.1.1.2.2.1.1.1	0.0467762326169406	.	1000001	1560000	#0000FF	1	0.125
chr2	1560001	1840000	A.2.1.1.2.1.1	0.738305941845765	.	1560001	1840000	#FF9191	1	0.75
chr2	1840001	2160000	B.2.1.2.1.2.2.2.2.1.2	0.218710493046776	.	1840001	2160000	#4848FF	1	0.25
chr2	2160001	2840000	B.2.2.1.1.2.1.1.1	0.131479140328698	.	2160001	2840000	#0000FF	1	0.125
chr2	2840001	3120000	B.2.1.2.1.2.2.1.1.2	0.228824273072061	.	2840001	3120000	#4848FF	1	0.25
chr2	3120001	3400000	B.1.2.2.1.2.1.2.1.1	0.398230088495575	.	3120001	3400000	#9191FF	1	0.375
chr2	3400001	3720000	A.2.1.2.2.1.1.1.1.1	0.697850821744627	.	3400001	3720000	#FF9191	1	0.75
chr2	3720001	3960000	B.2.1.1.2.2.1.1.1.1	0.27307206068268	.	3720001	3960000	#4848FF	1	0.25
chr2	3960001	4160000	B.2.1.1.2.2.1.2.2.2.1.2	0.261694058154235	.	3960001	4160000	#4848FF	1	0.25
chr2	4160001	4600000	B.2.2.2.1.1.2.1.1.2.1.1	0.0556257901390645	.	4160001	4600000	#0000FF	1	0.125
chr2	4600001	4680000	B.2.1.1.2.2.1.2.1.1.2	0.266750948166877	.	4600001	4680000	#4848FF	1	0.25
chr2	4680001	4920000	B.2.1.2.1.2.2.2.1.1.2.1	0.223767383059418	.	4680001	4920000	#4848FF	1	0.25
chr2	4920001	5040000	B.2.2.2.1.1.2.2.1.2.1	0.0429835651074589	.	4920001	5040000	#0000FF	1	0.125
chr2	5120001	5440000	B.2.2.2.1.1.2.2.1.2.1	0.0429835651074589	.	5120001	5440000	#0000FF	1	0.125
chr2	5440001	5760000	B.2.2.1.1.2.1.2.2	0.125158027812895	.	5440001	5760000	#0000FF	1	0.125
chr2	5760001	6080000	B.2.1.2.1.2.1.2.1	0.232616940581542	.	5760001	6080000	#4848FF	1	0.25
chr2	6080001	6720000	B.2.1.2.1.2.2.2.2.2	0.217446270543616	.	6080001	6720000	#4848FF	1	0.25
chr2	6720001	7000000	B.2.1.1.2.2.1.2.2.1	0.264222503160556	.	6720001	7000000	#4848FF	1	0.25
chr2	7000001	7200000	B.1.2.1.1.1.1.2.1	0.456384323640961	.	7000001	7200000	#9191FF	1	0.375
chr2	7200001	7520000	B.1.2.2.2.2.1.2.2.1	0.355246523388116	.	7200001	7520000	#9191FF	1	0.375
chr2	7520001	7760000	B.1.2.1.1.2.1.1.2.2	0.448798988621997	.	7520001	7760000	#9191FF	1	0.375
chr2	7760001	7960000	B.1.1.1.1.1.1.1.1	0.563843236409608	.	7760001	7960000	#DADAFF	1	0.5
chr2	7960001	8240000	A.2.2.1.2.1.2.1.2.2.2	0.630847029077118	.	7960001	8240000	#FFDADA	1	0.625
chr2	8240001	8920000	A.2.2.1.1.1.1.2.2	0.662452591656131	.	8240001	8920000	#FFDADA	1	0.625
chr2	8920001	9280000	A.1.2.2.1.2.1.2.2.1.1	0.805309734513274	.	8920001	9280000	#FF4848	1	0.875
chr2	9280001	9560000	A.1.1.1.2.2.1.2.2	0.968394437420986	.	9280001	9560000	#FF0000	1	1
chr2	9560001	9920000	A.1.1.1.1.1.2.1.1	0.998735777496839	.	9560001	9920000	#FF0000	1	1
chr2	9920001	10200000	A.1.1.2.2.2.2.2.2.2.2	0.905183312262958	.	9920001	10200000	#FF0000	1	1
chr2	10200001	10600000	A.1.1.1.2.2.2.2.2	0.962073324905183	.	10200001	10600000	#FF0000	1	1
chr2	10600001	10880000	A.1.1.1.2.2.2.2.1.2	0.963337547408344	.	10600001	10880000	#FF0000	1	1
chr2	10880001	11280000	A.1.1.2.1.2.2.1	0.948166877370417	.	10880001	11280000	#FF0000	1	1
chr2	11280001	11600000	A.1.1.1.2.2.1.1.1.1	0.973451327433628	.	11280001	11600000	#FF0000	1	1
chr2	11600001	11760000	A.1.2.1.1.2.2.2.2.1	0.864728192161821	.	11600001	11760000	#FF4848	1	0.875
chr2	11760001	11920000	A.1.1.2.2.2.1.2.1.2.1.1	0.921618204804046	.	11760001	11920000	#FF0000	1	1
chr2	11920001	12280000	A.1.2.2.1.2.1.2.2.1.2	0.804045512010114	.	11920001	12280000	#FF4848	1	0.875
chr2	12280001	12560000	A.2.1.1.2.2.1.1.2	0.730720606826802	.	12280001	12560000	#FF9191	1	0.75
chr2	12560001	12680000	A.2.1.1.2.2.1.1.1	0.731984829329962	.	12560001	12680000	#FF9191	1	0.75
chr2	12680001	12920000	A.1.2.2.1.2.2.2	0.797724399494311	.	12680001	12920000	#FF4848	1	0.875
chr2	12920001	13160000	A.2.2.1.2.1.2.1.2.1	0.633375474083439	.	12920001	13160000	#FFDADA	1	0.625
chr2	13160001	13480000	B.2.1.2.1.1.1.2.1.2.2	0.247787610619469	.	13160001	13480000	#4848FF	1	0.25
chr2	13480001	13840000	B.2.2.2.1.1.2.1.1.2.1.2	0.0543615676359039	.	13480001	13840000	#0000FF	1	0.125
chr2	13840001	14240000	B.2.2.1.1.1.1.2.2	0.140328697850822	.	13840001	14240000	#0000FF	1	0.125
chr2	14240001	14720000	B.2.2.1.1.2.1.2.1.2	0.126422250316056	.	14240001	14720000	#0000FF	1	0.125
chr2	14720001	14920000	B.2.1.1.2.2.1.2.2.2.2.2	0.259165613147914	.	14720001	14920000	#4848FF	1	0.25
chr2	14920001	15120000	B.2.1.2.1.2.2.2.1.1.1	0.225031605562579	.	14920001	15120000	#4848FF	1	0.25
chr2	15120001	15280000	B.2.2.1.1.1.2.1.1.1	0.139064475347661	.	15120001	15280000	#0000FF	1	0.125
chr2	15280001	15480000	B.1.1.2.2.2.2.1.2.1.2.2	0.467762326169406	.	15280001	15480000	#DADAFF	1	0.5
chr2	15480001	15760000	B.1.1.2.1.1.1.2.1	0.518331226295828	.	15480001	15760000	#DADAFF	1	0.5
chr2	15760001	16080000	B.2.1.2.1.2.2.2.1.2	0.221238938053097	.	15760001	16080000	#4848FF	1	0.25
chr2	16080001	16280000	B.2.2.1.1.2.1.2.1.1	0.127686472819216	.	16080001	16280000	#0000FF	1	0.125
chr2	16320001	16400000	B.2.2.1.1.2.1.2.1.1	0.127686472819216	.	16320001	16400000	#0000FF	1	0.125
chr2	16400001	16800000	B.2.2.2.1.2.1.1.2.2	0.0303413400758533	.	16400001	16800000	#0000FF	1	0.125
chr2	16800001	16960000	B.2.1.2.1.2.1.1.1.1	0.238938053097345	.	16800001	16960000	#4848FF	1	0.25
chr2	16960001	17360000	B.2.2.2.1.2.1.2.2	0.0278128950695322	.	16960001	17360000	#0000FF	1	0.125
chr2	17360001	17640000	B.2.2.1.1.2.1.1.2.2	0.128950695322377	.	17360001	17640000	#0000FF	1	0.125
chr2	17640001	17880000	B.2.1.2.1.2.2.1.2.1	0.2275600505689	.	17640001	17880000	#4848FF	1	0.25
chr2	17880001	18120000	A.2.2.2.1.2.1.1.1.1.1	0.587863463969659	.	17880001	18120000	#FFDADA	1	0.625
chr2	18120001	18280000	B.1.1.1.2.1.2.2.2	0.536030341340076	.	18120001	18280000	#DADAFF	1	0.5
chr2	18280001	18560000	B.1.1.1.2.1.2.1	0.538558786346397	.	18280001	18560000	#DADAFF	1	0.5
chr2	18560001	19280000	A.2.1.1.2.2.2.1	0.724399494310999	.	18560001	19280000	#FF9191	1	0.75
chr2	19280001	19560000	A.2.2.1.2.1.2.2.1.2	0.627054361567636	.	19280001	19560000	#FFDADA	1	0.625
chr2	19560001	20120000	A.1.2.1.1.2.1.1.1.1.1	0.882427307206068	.	19560001	20120000	#FF4848	1	0.875
chr2	20120001	20320000	A.1.2.1.1.2.2.1.1.2	0.872313527180784	.	20120001	20320000	#FF4848	1	0.875
chr2	20320001	20560000	A.1.1.2.1.2.1.2.1	0.950695322376738	.	20320001	20560000	#FF0000	1	1
chr2	20560001	20840000	A.1.1.2.1.2.1.2.2	0.949431099873578	.	20560001	20840000	#FF0000	1	1
chr2	20840001	21200000	B.2.1.1.2.2.1.2.2.2.1.1	0.262958280657396	.	20840001	21200000	#4848FF	1	0.25
chr2	21200001	21520000	B.2.2.2.1.1.2.2.1.2.2	0.0417193426042984	.	21200001	21520000	#0000FF	1	0.125
chr2	21520001	21800000	B.2.2.1.1.1.1.2.1.2.2.2	0.141592920353982	.	21520001	21800000	#0000FF	1	0.125
chr2	21800001	22280000	B.2.1.2.1.2.2.1.2.2	0.22629582806574	.	21800001	22280000	#4848FF	1	0.25
chr2	22280001	22600000	B.2.2.1.1.1.1.2.1.1.1	0.146649810366625	.	22280001	22600000	#0000FF	1	0.125
chr2	22600001	23160000	B.2.2.2.1.2.1.1.1.1	0.034134007585335	.	22600001	23160000	#0000FF	1	0.125
chr2	23160001	23400000	B.2.2.1.1.2.2.2.2.2	0.120101137800253	.	23160001	23400000	#0000FF	1	0.125
chr2	23400001	23600000	B.1.2.2.2.2.2.1	0.352718078381795	.	23400001	23600000	#9191FF	1	0.375
chr2	23600001	24000000	A.2.1.1.2.2.2.2	0.723135271807838	.	23600001	24000000	#FF9191	1	0.75
chr2	24000001	24360000	A.1.1.2.2.2.1.2.1.2.1.2	0.920353982300885	.	24000001	24360000	#FF0000	1	1
chr2	24360001	24600000	A.1.2.2.1.2.1.2.2.2	0.802781289506953	.	24360001	24600000	#FF4848	1	0.875
chr2	24600001	24840000	A.2.1.1.1.1.2.1.2.1	0.752212389380531	.	24600001	24840000	#FF9191	1	0.75
chr2	24840001	25040000	A.1.2.2.1.1.1.1.2.2.1	0.820480404551201	.	24840001	25040000	#FF4848	1	0.875
chr2	25040001	25120000	A.2.1.1.1.1.1.2.2.1	0.756005056890013	.	25040001	25120000	#FF9191	1	0.75
chr2	25120001	25440000	A.1.1.2.2.2.1.2.2.2	0.915297092288243	.	25120001	25440000	#FF0000	1	1
chr2	25440001	25760000	A.1.2.1.2.1.1.1.2.2.2.2	0.854614412136536	.	25440001	25760000	#FF4848	1	0.875
chr2	25760001	25840000	A.2.1.1.1.1.2.1.2.2	0.75094816687737	.	25760001	25840000	#FF9191	1	0.75
chr2	25840001	26080000	A.1.2.2.1.1.1.1.1	0.823008849557522	.	25840001	26080000	#FF4848	1	0.875
chr2	26080001	26400000	A.1.1.2.2.2.2.2.1.1	0.910240202275601	.	26080001	26400000	#FF0000	1	1
chr2	26400001	26760000	A.1.1.2.1.1.1.2	0.958280657395702	.	26400001	26760000	#FF0000	1	1
chr2	26760001	27000000	A.1.2.1.1.1.1.2.2	0.897597977243995	.	26760001	27000000	#FF4848	1	0.875
chr2	27000001	27320000	A.1.2.1.2.1.2.2.2.1	0.844500632111252	.	27000001	27320000	#FF4848	1	0.875
chr2	27320001	27600000	A.1.1.2.2.2.2.2.1.2	0.90897597977244	.	27320001	27600000	#FF0000	1	1
chr2	27600001	27920000	A.1.1.2.2.2.2.2.2.2.1	0.906447534766119	.	27600001	27920000	#FF0000	1	1
chr2	27920001	28160000	A.1.2.1.1.1.1.1.1.2.1	0.902654867256637	.	27920001	28160000	#FF4848	1	0.875
chr2	28160001	28720000	A.1.1.1.2.2.1.2.1	0.969658659924147	.	28160001	28720000	#FF0000	1	1
chr2	28720001	29160000	A.1.1.1.2.2.1.1.2	0.970922882427307	.	28720001	29160000	#FF0000	1	1
chr2	29160001	29440000	A.2.2.1.1.2.2.2.1.1	0.646017699115044	.	29160001	29440000	#FFDADA	1	0.625
chr2	29440001	29800000	B.1.2.2.2.1.1.1.2	0.376738305941846	.	29440001	29800000	#9191FF	1	0.375
chr2	29800001	30000000	B.1.2.2.2.2.1.2.2.2	0.353982300884956	.	29800001	30000000	#9191FF	1	0.375
chr2	30000001	30160000	B.2.1.1.2.2.1.2.2.2.2.1	0.260429835651075	.	30000001	30160000	#4848FF	1	0.25
chr2	30160001	30360000	B.1.1.2.1.2.2.1.2.1.2	0.494310998735777	.	30160001	30360000	#DADAFF	1	0.5
chr2	30360001	30680000	A.2.1.2.2.1.1.2.2.1	0.690265486725664	.	30360001	30680000	#FF9191	1	0.75
chr2	30680001	30920000	A.2.2.1.2.2.2.1.1.1	0.618204804045512	.	30680001	30920000	#FFDADA	1	0.625
chr2	30920001	31400000	B.1.1.2.2.2.2.1.1	0.471554993678887	.	30920001	31400000	#DADAFF	1	0.5
chr2	31400001	31520000	A.2.2.1.2.2.2.2.2.2	0.610619469026549	.	31400001	31520000	#FFDADA	1	0.625
chr2	31520001	31720000	A.2.1.2.1.2.2.1.2.1.1.2	0.70417193426043	.	31520001	31720000	#FF9191	1	0.75
chr2	31720001	31920000	B.1.1.2.1.2.2.2.2	0.490518331226296	.	31720001	31920000	#DADAFF	1	0.5
chr2	31920001	32080000	B.1.1.2.1.2.1.2.2.1.2	0.50063211125158	.	31920001	32080000	#DADAFF	1	0.5
chr2	32080001	32800000	A.1.1.2.2.2.1.2.1.1.1	0.924146649810367	.	32080001	32800000	#FF0000	1	1
chr2	32800001	33200000	A.1.2.2.1.2.1.1.2.2	0.807838179519595	.	32800001	33200000	#FF4848	1	0.875
chr2	33200001	33840000	A.1.2.1.1.2.1.1.1.1.2	0.881163084702908	.	33200001	33840000	#FF4848	1	0.875
chr2	33840001	34120000	B.2.1.1.2.2.1.1.2	0.269279393173198	.	33840001	34120000	#4848FF	1	0.25
chr2	34120001	34680000	B.2.2.2.1.2.2.1.1	0.0265486725663717	.	34120001	34680000	#0000FF	1	0.125
chr2	34680001	34800000	B.2.1.1.2.2.2.2	0.256637168141593	.	34680001	34800000	#4848FF	1	0.25
chr2	34800001	35000000	B.2.2.1.1.2.2.2.1	0.122629582806574	.	34800001	35000000	#0000FF	1	0.125
chr2	35000001	35200000	B.2.2.1.1.1.2.1.1.2	0.137800252844501	.	35000001	35200000	#0000FF	1	0.125
chr2	35200001	35400000	B.2.2.1.1.1.1.2.1.2.2.1	0.142857142857143	.	35200001	35400000	#0000FF	1	0.125
chr2	35400001	36080000	B.2.2.2.1.2.1.2.1	0.0290771175726928	.	35400001	36080000	#0000FF	1	0.125
chr2	36080001	36560000	B.2.2.2.1.2.1.1.2.1	0.0316055625790139	.	36080001	36560000	#0000FF	1	0.125
chr2	36560001	37080000	A.1.2.1.1.2.1.2.1.1	0.877370417193426	.	36560001	37080000	#FF4848	1	0.875
chr2	37080001	37160000	A.2.1.2.2.1.2.2	0.685208596713021	.	37080001	37160000	#FF9191	1	0.75
chr2	37160001	37320000	A.1.1.2.2.2.2.1.2.1	0.912768647281922	.	37160001	37320000	#FF0000	1	1
chr2	37320001	37600000	A.1.1.1.2.2.2.2.1.1	0.964601769911504	.	37320001	37600000	#FF0000	1	1
chr2	37600001	37920000	A.1.1.1.2.2.1.1.1.2	0.972187104930468	.	37600001	37920000	#FF0000	1	1
chr2	37920001	38120000	A.1.1.2.2.2.2.1.1	0.914032869785082	.	37920001	38120000	#FF0000	1	1
chr2	38120001	38520000	A.1.1.2.2.2.2.2.2.1	0.907711757269279	.	38120001	38520000	#FF0000	1	1
chr2	38520001	38760000	A.1.2.1.2.1.2.2.1.2	0.845764854614412	.	38520001	38760000	#FF4848	1	0.875
chr2	38760001	39000000	A.1.2.1.1.1.2.2.1.2.1.1	0.888748419721871	.	38760001	39000000	#FF4848	1	0.875
chr2	39000001	39320000	A.1.1.2.2.2.1.1.1	0.926675094816688	.	39000001	39320000	#FF0000	1	1
chr2	39320001	39480000	A.2.1.1.1.1.2.1.1	0.753476611883692	.	39320001	39480000	#FF9191	1	0.75
chr2	39480001	39760000	A.1.1.2.1.2.1.1	0.951959544879899	.	39480001	39760000	#FF0000	1	1
chr2	39760001	40000000	A.1.2.2.1.2.2.1.2.2	0.798988621997472	.	39760001	40000000	#FF4848	1	0.875
chr2	40000001	40320000	A.2.2.2.1.1.1.1.2	0.608091024020228	.	40000001	40320000	#FFDADA	1	0.625
chr2	40320001	40520000	A.2.2.2.1.2.1.2	0.580278128950695	.	40320001	40520000	#FFDADA	1	0.625
chr2	40520001	40680000	A.2.1.2.2.1.1.1.2	0.695322376738306	.	40520001	40680000	#FF9191	1	0.75
chr2	40680001	41080000	B.1.2.2.2.2.2.2.1	0.351453855878635	.	40680001	41080000	#9191FF	1	0.375
chr2	41080001	41240000	B.2.2.1.1.1.2.1.2.1	0.13653603034134	.	41080001	41240000	#0000FF	1	0.125
chr2	41240001	41400000	B.2.2.1.1.2.2.1	0.123893805309735	.	41240001	41400000	#0000FF	1	0.125
chr2	41400001	41560000	B.2.2.2.1.1.2.1.1.1.2.1	0.0581542351453856	.	41400001	41560000	#0000FF	1	0.125
chr2	41560001	41680000	B.2.1.2.1.2.1.1.1.2	0.237673830594185	.	41560001	41680000	#4848FF	1	0.25
chr2	41680001	42040000	B.2.2.2.1.2.2.1.2	0.0252844500632111	.	41680001	42040000	#0000FF	1	0.125
chr2	42040001	42320000	A.2.2.1.1.1.1.2.1.1	0.664981036662453	.	42040001	42320000	#FFDADA	1	0.625
chr2	42320001	42560000	A.1.2.2.1.2.2.1.1	0.801517067003793	.	42320001	42560000	#FF4848	1	0.875
chr2	42560001	43000000	A.1.2.2.1.1.1.1.2.1	0.821744627054362	.	42560001	43000000	#FF4848	1	0.875
chr2	43000001	43480000	A.1.1.1.1.2.1.1	0.994943109987358	.	43000001	43480000	#FF0000	1	1
chr2	43480001	43800000	A.1.1.2.2.2.1.2.1.2.2	0.919089759797724	.	43480001	43800000	#FF0000	1	1
chr2	43800001	44200000	A.1.2.2.2.2.1.1.1.1	0.780025284450063	.	43800001	44200000	#FF4848	1	0.875
chr2	44200001	44560000	A.2.1.2.1.2.2.1.2.1.1.1	0.70543615676359	.	44200001	44560000	#FF9191	1	0.75
chr2	44560001	44800000	A.2.2.2.2.1.2.1.1	0.572692793931732	.	44560001	44800000	#FFDADA	1	0.625
chr2	44800001	45000000	B.1.1.2.1.2.1.2.2.2	0.49936788874842	.	44800001	45000000	#DADAFF	1	0.5
chr2	45000001	45200000	A.2.2.2.2.1.2.1.2	0.571428571428571	.	45000001	45200000	#FFDADA	1	0.625
chr2	45200001	45800000	A.2.1.2.1.2.1.2.1	0.709228824273072	.	45200001	45800000	#FF9191	1	0.75
chr2	45800001	46200000	A.1.1.2.2.2.1.1.2	0.925410872313527	.	45800001	46200000	#FF0000	1	1
chr2	46200001	46520000	A.1.1.2.1.1.1.1.1	0.960809102402023	.	46200001	46520000	#FF0000	1	1
chr2	46520001	46680000	A.1.2.1.1.1.2.1.2	0.892541087231353	.	46520001	46680000	#FF4848	1	0.875
chr2	46680001	46840000	A.1.2.1.1.1.1.2.1	0.898862199747156	.	46680001	46840000	#FF4848	1	0.875
chr2	46840001	47200000	A.1.1.1.1.1.2.1.2	0.997471554993679	.	46840001	47200000	#FF0000	1	1
chr2	47200001	47640000	A.1.1.1.1.2.2	0.992414664981037	.	47200001	47640000	#FF0000	1	1
chr2	47640001	48080000	A.2.2.1.2.2.2.2.2.1	0.611883691529709	.	47640001	48080000	#FFDADA	1	0.625
chr2	48080001	48480000	B.1.2.2.2.2.1.1	0.357774968394437	.	48080001	48480000	#9191FF	1	0.375
chr2	48480001	48600000	B.1.1.1.1.2.1.1.1	0.554993678887484	.	48480001	48600000	#DADAFF	1	0.5
chr2	48600001	48800000	B.1.1.1.1.2.1.2.1	0.552465233881163	.	48600001	48800000	#DADAFF	1	0.5
chr2	48800001	49120000	B.2.1.2.1.2.2.2.2.1.1	0.219974715549937	.	48800001	49120000	#4848FF	1	0.25
chr2	49120001	49400000	B.2.2.1.1.1.1.2.1.2.1	0.144121365360303	.	49120001	49400000	#0000FF	1	0.125
chr2	49400001	49520000	B.2.1.2.1.2.1.1.2.2.1	0.235145385587863	.	49400001	49520000	#4848FF	1	0.25
chr2	49520001	49680000	B.2.1.2.1.2.1.1.2.2.2	0.233881163084703	.	49520001	49680000	#4848FF	1	0.25
chr2	49680001	49880000	B.2.1.2.1.1.1.1.1.2	0.252844500632111	.	49680001	49880000	#4848FF	1	0.25
chr2	49880001	50040000	B.2.1.2.1.2.2.2.1.1.2.2	0.222503160556258	.	49880001	50040000	#4848FF	1	0.25
chr2	50040001	50440000	B.2.2.2.1.1.2.2.2.2.2.1	0.0366624525916561	.	50040001	50440000	#0000FF	1	0.125
chr2	50440001	50720000	B.2.2.2.1.1.2.2.2.2.2.2	0.0353982300884956	.	50440001	50720000	#0000FF	1	0.125
chr2	50720001	51000000	B.2.2.2.1.1.2.1.2.2.2.1	0.0493046776232617	.	50720001	51000000	#0000FF	1	0.125
chr2	51000001	51480000	B.2.2.2.1.2.2.2.2.2	0.0214917825537295	.	51000001	51480000	#0000FF	1	0.125
chr2	51480001	51560000	B.2.1.2.1.1.2.1.1	0.245259165613148	.	51480001	51560000	#4848FF	1	0.25
chr2	51560001	51680000	B.2.1.2.1.1.2.1.2	0.243994943109987	.	51560001	51680000	#4848FF	1	0.25
chr2	51680001	52160000	B.2.2.2.1.1.2.2.2.2.1	0.0379266750948167	.	51680001	52160000	#0000FF	1	0.125
chr2	52160001	52480000	B.2.1.2.1.2.1.2.2	0.231352718078382	.	52160001	52480000	#4848FF	1	0.25
chr2	52480001	52560000	B.2.1.1.2.2.2.1	0.257901390644753	.	52480001	52560000	#4848FF	1	0.25
chr2	52560001	52760000	B.2.1.2.1.1.1.2.1.2.1	0.24905183312263	.	52560001	52760000	#4848FF	1	0.25
chr2	52760001	53080000	B.2.2.2.1.1.2.1.1.1.1.2	0.0594184576485461	.	52760001	53080000	#0000FF	1	0.125
chr2	53080001	53400000	B.2.2.1.1.1.2.1.2.2	0.13527180783818	.	53080001	53400000	#0000FF	1	0.125
chr2	53400001	53560000	B.2.1.2.1.1.2.2.2.2	0.240202275600506	.	53400001	53560000	#4848FF	1	0.25
chr2	53560001	54000000	B.2.2.2.1.1.2.1.2.1	0.0518331226295828	.	53560001	54000000	#0000FF	1	0.125
chr2	54000001	54320000	A.1.2.2.1.2.1.1.1	0.811630847029077	.	54000001	54320000	#FF4848	1	0.875
chr2	54320001	54600000	A.1.2.1.1.2.2.1.2.2	0.869785082174463	.	54320001	54600000	#FF4848	1	0.875
chr2	54600001	54960000	A.1.2.1.1.1.2.1.1.2	0.893805309734513	.	54600001	54960000	#FF4848	1	0.875
chr2	54960001	55120000	A.1.2.2.1.2.1.2.1	0.806573957016435	.	54960001	55120000	#FF4848	1	0.875
chr2	55120001	55480000	A.1.1.1.2.2.2.1.1	0.967130214917826	.	55120001	55480000	#FF0000	1	1
chr2	55480001	55880000	A.1.2.1.1.2.1.2.2	0.874841972187105	.	55480001	55880000	#FF4848	1	0.875
chr2	55880001	56360000	B.1.1.2.2.2.2.2.2.1	0.462705436156764	.	55880001	56360000	#DADAFF	1	0.5
chr2	56360001	57000000	B.2.2.2.1.1.2.1.1.2.2	0.0530973451327434	.	56360001	57000000	#0000FF	1	0.125
chr2	57000001	57120000	B.2.1.1.2.1.1.2.2.2.1	0.29582806573957	.	57000001	57120000	#4848FF	1	0.25
chr2	57120001	57880000	B.2.2.2.1.2.1.1.1.2	0.0328697850821745	.	57120001	57880000	#0000FF	1	0.125
chr2	57880001	58280000	B.2.2.1.1.1.1.2.1.1.2	0.145385587863464	.	57880001	58280000	#0000FF	1	0.125
chr2	58280001	58440000	B.1.1.2.1.2.2.2.1	0.491782553729456	.	58280001	58440000	#DADAFF	1	0.5
chr2	58440001	58760000	B.2.1.2.1.1.1.1.1.1.2	0.254108723135272	.	58440001	58760000	#4848FF	1	0.25
chr2	58760001	59000000	B.2.1.2.1.1.1.1.1.1.1	0.255372945638432	.	58760001	59000000	#4848FF	1	0.25
chr2	59000001	59200000	B.1.2.2.2.2.2.2.2	0.350189633375474	.	59000001	59200000	#9191FF	1	0.375
chr2	59200001	59840000	B.2.2.2.1.1.2.2.1.1.2.1	0.04551201011378	.	59200001	59840000	#0000FF	1	0.125
chr2	59840001	60280000	B.2.2.2.1.1.2.2.1.1.2.2	0.0442477876106195	.	59840001	60280000	#0000FF	1	0.125
chr2	60280001	60360000	B.2.1.2.1.1.2.2.1	0.242730720606827	.	60280001	60360000	#4848FF	1	0.25
chr2	60360001	60920000	B.2.1.2.1.1.1.1.2	0.251580278128951	.	60360001	60920000	#4848FF	1	0.25
chr2	60920001	61280000	A.2.2.1.1.2.1.1.1.1	0.653603034134008	.	60920001	61280000	#FFDADA	1	0.625
chr2	61280001	61720000	A.1.1.2.2.2.1.2.2.1.1	0.917825537294564	.	61280001	61720000	#FF0000	1	1
chr2	61720001	62120000	A.1.2.2.1.2.1.1.2.1.2	0.809102402022756	.	61720001	62120000	#FF4848	1	0.875
chr2	62120001	62640000	A.2.2.1.2.2.2.2.1	0.61314791403287	.	62120001	62640000	#FFDADA	1	0.625
chr2	62640001	62920000	A.2.2.1.2.1.2.2.2.2	0.624525916561315	.	62640001	62920000	#FFDADA	1	0.625
chr2	62920001	63280000	A.2.2.2.1.1.1.1.1	0.609355246523388	.	62920001	63280000	#FFDADA	1	0.625
chr2	63280001	63560000	B.1.2.2.2.1.1.2.1	0.375474083438685	.	63280001	63560000	#9191FF	1	0.375
chr2	63560001	63800000	B.1.2.1.1.2.1.2.1.2	0.446270543615676	.	63560001	63800000	#9191FF	1	0.375
chr2	63800001	64240000	A.1.2.1.1.2.2.2.1.1.2	0.867256637168142	.	63800001	64240000	#FF4848	1	0.875
chr2	64240001	64520000	A.1.2.1.1.1.2.1.1.1.2	0.895069532237674	.	64240001	64520000	#FF4848	1	0.875
chr2	64520001	64800000	A.1.2.1.1.2.1.2.1.2	0.876106194690266	.	64520001	64800000	#FF4848	1	0.875
chr2	64800001	65120000	A.1.1.2.2.2.1.2.1.1.2	0.922882427307206	.	64800001	65120000	#FF0000	1	1
chr2	65120001	65280000	A.1.2.1.1.1.2.2.2.1	0.884955752212389	.	65120001	65280000	#FF4848	1	0.875
chr2	65280001	65480000	A.1.2.1.1.1.1.1.2	0.900126422250316	.	65280001	65480000	#FF4848	1	0.875
chr2	65480001	65840000	A.1.2.1.1.2.1.1.2	0.878634639696587	.	65480001	65840000	#FF4848	1	0.875
chr2	65840001	66240000	B.2.1.1.2.2.1.2.1.2	0.265486725663717	.	65840001	66240000	#4848FF	1	0.25
chr2	66240001	66640000	B.2.2.1.1.2.2.2.2.1	0.121365360303413	.	66240001	66640000	#0000FF	1	0.125
chr2	66640001	66800000	A.2.2.1.2.1.2.1.2.2.1	0.632111251580278	.	66640001	66800000	#FFDADA	1	0.625
chr2	66800001	67480000	B.1.1.1.2.1.2.2.1	0.537294563843236	.	66800001	67480000	#DADAFF	1	0.5
chr2	67480001	67680000	A.2.2.2.1.2.1.1.2	0.581542351453856	.	67480001	67680000	#FFDADA	1	0.625
chr2	67680001	67880000	A.2.2.1.1.2.2.2.1.2.2	0.643489254108723	.	67680001	67880000	#FFDADA	1	0.625
chr2	67880001	68120000	A.2.2.2.1.2.1.1.1.2	0.582806573957016	.	67880001	68120000	#FFDADA	1	0.625
chr2	68120001	68320000	A.2.2.1.2.1.2.2.1.1.2	0.628318584070796	.	68120001	68320000	#FFDADA	1	0.625
chr2	68320001	68680000	A.2.1.1.2.2.1.2.1	0.729456384323641	.	68320001	68680000	#FF9191	1	0.75
chr2	68680001	68880000	B.1.1.2.1.2.2.1.2.2	0.493046776232617	.	68680001	68880000	#DADAFF	1	0.5
chr2	68880001	69160000	B.1.1.2.1.2.1.1	0.504424778761062	.	68880001	69160000	#DADAFF	1	0.5
chr2	69160001	69600000	A.1.2.1.1.2.2.2.1.1.1	0.868520859671302	.	69160001	69600000	#FF4848	1	0.875
chr2	69600001	69920000	A.1.1.2.1.2.2.2.2.1	0.944374209860936	.	69600001	69920000	#FF0000	1	1
chr2	69920001	70160000	A.1.1.2.1.2.2.2.2.2	0.943109987357775	.	69920001	70160000	#FF0000	1	1
chr2	70160001	70520000	A.1.1.2.1.2.2.2.1.2	0.945638432364096	.	70160001	70520000	#FF0000	1	1
chr2	70520001	70880000	B.1.1.2.2.2.2.1.2.1.2.1	0.469026548672566	.	70520001	70880000	#DADAFF	1	0.5
chr2	70880001	71240000	B.1.1.2.1.2.2.1.2.1.1	0.495575221238938	.	70880001	71240000	#DADAFF	1	0.5
chr2	71240001	71760000	A.2.2.1.2.1.2.1.1	0.634639696586599	.	71240001	71760000	#FFDADA	1	0.625
chr2	71760001	72000000	A.2.1.1.2.2.1.2.2.1	0.72819216182048	.	71760001	72000000	#FF9191	1	0.75
chr2	72000001	72400000	A.1.2.2.1.1.1.1.2.2.2	0.81921618204804	.	72000001	72400000	#FF4848	1	0.875
chr2	72400001	72600000	A.2.2.1.2.2.1.2	0.619469026548673	.	72400001	72600000	#FFDADA	1	0.625
chr2	72600001	72840000	A.2.1.2.1.2.2.1.2.1.2	0.702907711757269	.	72600001	72840000	#FF9191	1	0.75
chr2	72840001	73120000	A.1.2.2.1.1.2.2	0.812895069532238	.	72840001	73120000	#FF4848	1	0.875
chr2	73120001	73480000	A.1.2.1.1.1.1.1.1.2.2	0.901390644753477	.	73120001	73480000	#FF4848	1	0.875
chr2	73480001	73960000	A.2.2.2.2.2.1.1.2	0.56763590391909	.	73480001	73960000	#FFDADA	1	0.625
chr2	73960001	74360000	A.1.2.1.1.1.2.1.1.1.1	0.896333754740834	.	73960001	74360000	#FF4848	1	0.875
chr2	74360001	74640000	A.1.2.1.1.1.1.1.1.1	0.903919089759798	.	74360001	74640000	#FF4848	1	0.875
chr2	74640001	74840000	A.1.1.2.1.2.2.2.1.1	0.946902654867257	.	74640001	74840000	#FF0000	1	1
chr2	74840001	75120000	A.1.2.1.1.2.2.2.2.2	0.86346396965866	.	74840001	75120000	#FF4848	1	0.875
chr2	75120001	75480000	A.1.2.2.1.2.1.1.2.1.1	0.810366624525917	.	75120001	75480000	#FF4848	1	0.875
chr2	75480001	75680000	A.2.2.1.2.1.2.2.1.1.1	0.629582806573957	.	75480001	75680000	#FFDADA	1	0.625
chr2	75680001	75920000	A.1.2.2.1.2.2.1.2.1	0.800252844500632	.	75680001	75920000	#FF4848	1	0.875
chr2	75920001	76120000	B.2.1.1.2.1.2.1.2.2.1	0.284450063211125	.	75920001	76120000	#4848FF	1	0.25
chr2	76120001	77120000	B.2.2.2.1.2.2.2.2.1	0.02275600505689	.	76120001	77120000	#0000FF	1	0.125
chr2	77120001	77480000	B.2.2.2.1.1.2.1.1.1.1.1	0.0606826801517067	.	77120001	77480000	#0000FF	1	0.125
chr2	77480001	77560000	B.2.1.1.2.1.1.1.2.1	0.302149178255373	.	77480001	77560000	#4848FF	1	0.25
chr2	77560001	77880000	B.2.2.1.1.1.1.1.1	0.149178255372946	.	77560001	77880000	#0000FF	1	0.125
chr2	77880001	78000000	B.2.1.1.2.1.2.2.1	0.281921618204804	.	77880001	78000000	#4848FF	1	0.25
chr2	78000001	78080000	B.2.1.2.1.1.2.2.2.1	0.241466498103666	.	78000001	78080000	#4848FF	1	0.25
chr2	78080001	78200000	B.2.1.1.2.1.1.1.2.2	0.300884955752212	.	78080001	78200000	#4848FF	1	0.25
chr2	78200001	78280000	B.2.1.1.2.1.1.2.2.2.2.2.1	0.293299620733249	.	78200001	78280000	#4848FF	1	0.25
chr2	78280001	78400000	B.2.1.1.2.1.1.2.2.2.2.1	0.29456384323641	.	78280001	78400000	#4848FF	1	0.25
chr2	78400001	78480000	B.2.1.2.1.2.1.1.2.1	0.236409608091024	.	78400001	78480000	#4848FF	1	0.25
chr2	78480001	78880000	B.2.2.1.1.1.1.1.2	0.147914032869785	.	78480001	78880000	#0000FF	1	0.125
chr2	78880001	79280000	B.2.2.2.1.1.2.1.2.2.2.2	0.0480404551201011	.	78880001	79280000	#0000FF	1	0.125
chr2	79280001	80160000	B.2.2.2.1.2.2.2.1	0.0240202275600506	.	79280001	80160000	#0000FF	1	0.125
chr2	80160001	80480000	B.1.2.1.1.1.1.2.2	0.4551201011378	.	80160001	80480000	#9191FF	1	0.375
chr2	80480001	80680000	B.2.1.1.2.2.1.2.1.1.1	0.268015170670038	.	80480001	80680000	#4848FF	1	0.25
chr2	80680001	80960000	B.2.2.2.1.1.2.2.2.1.1	0.0404551201011378	.	80680001	80960000	#0000FF	1	0.125
chr2	80960001	81520000	B.2.2.2.1.1.2.1.1.1.2.2	0.056890012642225	.	80960001	81520000	#0000FF	1	0.125
chr2	81520001	81960000	B.2.1.2.1.1.1.2.2	0.246523388116308	.	81520001	81960000	#4848FF	1	0.25
chr2	81960001	82160000	B.1.2.2.2.1.2.2.2.2.2.2	0.359039190897598	.	81960001	82160000	#9191FF	1	0.375
chr2	82160001	82240000	B.1.2.2.2.1.2.1.1	0.372945638432364	.	82160001	82240000	#9191FF	1	0.375
chr2	82240001	82560000	B.2.2.1.1.1.2.2.2	0.132743362831858	.	82240001	82560000	#0000FF	1	0.125
chr2	82560001	82640000	B.2.1.1.2.1.1.2.2.2.2.2.2	0.292035398230089	.	82560001	82640000	#4848FF	1	0.25
chr2	82640001	83040000	B.2.1.2.1.1.1.2.1.1	0.25031605562579	.	82640001	83040000	#4848FF	1	0.25
chr2	83040001	83320000	B.2.1.1.2.1.1.2.1.1	0.299620733249052	.	83040001	83320000	#4848FF	1	0.25
chr2	83320001	83440000	B.1.2.2.2.1.1.2.2	0.374209860935525	.	83320001	83440000	#9191FF	1	0.375
chr2	83440001	84080000	B.2.2.2.1.1.2.2.2.1.2	0.0391908975979772	.	83440001	84080000	#0000FF	1	0.125
chr2	84080001	84640000	B.2.2.2.1.1.2.1.2.2.1	0.0505689001264222	.	84080001	84640000	#0000FF	1	0.125
chr2	84640001	85120000	B.1.1.1.1.2.2	0.548672566371681	.	84640001	85120000	#DADAFF	1	0.5
chr2	85120001	85560000	A.1.1.2.1.1.2.1.2	0.95448798988622	.	85120001	85560000	#FF0000	1	1
chr2	85560001	85840000	A.1.1.1.2.2.2.1.2	0.965865992414665	.	85560001	85840000	#FF0000	1	1
chr2	85840001	86040000	A.1.1.2.2.2.2.1.2.2	0.911504424778761	.	85840001	86040000	#FF0000	1	1
chr2	86040001	86120000	A.1.2.1.1.1.2.2.2.2	0.883691529709229	.	86040001	86120000	#FF4848	1	0.875
chr2	86120001	86400000	A.1.2.1.1.1.2.2.1.2.1.2	0.887484197218711	.	86120001	86400000	#FF4848	1	0.875
chr2	86400001	86680000	B.1.1.1.1.1.2.1	0.557522123893805	.	86400001	86680000	#DADAFF	1	0.5
chr2	86680001	87120000	A.2.2.2.2.2.1.2	0.566371681415929	.	86680001	87120000	#FFDADA	1	0.625
chr2	87280001	87320000	A.2.2.2.2.2.1.2	0.566371681415929	.	87280001	87320000	#FFDADA	1	0.625
chr2	87440001	87480000	A.2.2.2.2.2.1.2	0.566371681415929	.	87440001	87480000	#FFDADA	1	0.625
chr2	87560001	87600000	B.1.1.1.1.2.1.2.2.2	0.549936788874842	.	87560001	87600000	#DADAFF	1	0.5
chr2	87800001	87840000	B.1.1.1.1.2.1.2.2.2	0.549936788874842	.	87800001	87840000	#DADAFF	1	0.5
chr2	87920001	87960000	B.1.1.1.1.2.1.2.2.2	0.549936788874842	.	87920001	87960000	#DADAFF	1	0.5
chr2	88200001	88240000	B.1.1.1.1.2.1.2.2.2	0.549936788874842	.	88200001	88240000	#DADAFF	1	0.5
chr2	88280001	88480000	B.1.1.1.1.2.1.2.2.2	0.549936788874842	.	88280001	88480000	#DADAFF	1	0.5
chr2	88480001	88840000	B.2.2.2.1.1.1.1.1	0.0670037926675095	.	88480001	88840000	#0000FF	1	0.125
chr2	88840001	89000000	A.2.2.2.1.1.1.2.2.1.2	0.601769911504425	.	88840001	89000000	#FFDADA	1	0.625
chr2	89000001	89320000	B.2.1.1.2.1.1.1.1.2.2	0.303413400758534	.	89000001	89320000	#4848FF	1	0.25
chr2	89400001	89560000	B.2.1.1.2.1.1.1.1.2.2	0.303413400758534	.	89400001	89560000	#4848FF	1	0.25
chr2	89880001	89920000	B.2.1.1.2.1.1.1.1.2.2	0.303413400758534	.	89880001	89920000	#4848FF	1	0.25
chr2	89960001	90120000	B.1.2.2.2.1.2.1.2.2	0.370417193426043	.	89960001	90120000	#9191FF	1	0.375
chr2	90200001	90280000	B.1.2.2.2.1.2.1.2.2	0.370417193426043	.	90200001	90280000	#9191FF	1	0.375
chr2	91680001	91720000	B.1.2.2.2.1.2.1.2.2	0.370417193426043	.	91680001	91720000	#9191FF	1	0.375
chr2	91760001	91880000	B.1.2.2.2.1.2.1.2.2	0.370417193426043	.	91760001	91880000	#9191FF	1	0.375
chr2	91920001	91960000	B.1.2.2.2.1.2.1.2.2	0.370417193426043	.	91920001	91960000	#9191FF	1	0.375
chr2	92040001	92120000	B.1.2.2.2.1.2.1.2.2	0.370417193426043	.	92040001	92120000	#9191FF	1	0.375
chr2	92120001	92200000	B.1.2.1.1.2.2.2.2.2	0.434892541087231	.	92120001	92200000	#9191FF	1	0.375
chr2	92240001	92360000	B.1.2.1.1.2.2.2.2.2	0.434892541087231	.	92240001	92360000	#9191FF	1	0.375
chr2	95360001	95840000	B.1.2.1.1.2.2.2.2.2	0.434892541087231	.	95360001	95840000	#9191FF	1	0.375
chr2	95840001	96080000	A.2.1.1.2.2.1.2.2.2.1	0.72692793931732	.	95840001	96080000	#FF9191	1	0.75
chr2	96160001	96280000	A.2.1.2.2.1.2.1	0.686472819216182	.	96160001	96280000	#FF9191	1	0.75
chr2	96320001	96520000	A.2.1.2.2.1.2.1	0.686472819216182	.	96320001	96520000	#FF9191	1	0.75
chr2	96560001	96680000	A.1.2.2.1.1.1.2.2.2	0.815423514538559	.	96560001	96680000	#FF4848	1	0.875
chr2	96720001	96960000	A.1.2.2.1.1.1.2.2.2	0.815423514538559	.	96720001	96960000	#FF4848	1	0.875
chr2	96960001	97200000	A.1.2.2.1.1.2.1	0.814159292035398	.	96960001	97200000	#FF4848	1	0.875
chr2	97200001	97840000	A.1.2.2.2.2.1.2.1.1	0.776232616940582	.	97200001	97840000	#FF4848	1	0.875
chr2	97840001	97920000	A.2.2.1.2.1.1.2.2	0.63590391908976	.	97840001	97920000	#FFDADA	1	0.625
chr2	98000001	98040000	A.2.2.1.2.1.1.2.2	0.63590391908976	.	98000001	98040000	#FFDADA	1	0.625
chr2	98160001	98200000	A.2.2.1.2.1.1.2.2	0.63590391908976	.	98160001	98200000	#FFDADA	1	0.625
chr2	98240001	98640000	A.2.2.1.2.1.1.2.2	0.63590391908976	.	98240001	98640000	#FFDADA	1	0.625
chr2	98640001	99000000	B.1.2.1.1.2.2.1	0.438685208596713	.	98640001	99000000	#9191FF	1	0.375
chr2	99000001	99240000	A.2.2.1.1.2.1.2	0.649810366624526	.	99000001	99240000	#FFDADA	1	0.625
chr2	99240001	99800000	B.1.1.2.1.2.2.1.1.1	0.498103666245259	.	99240001	99800000	#DADAFF	1	0.5
chr2	99800001	99960000	A.2.2.2.2.1.2.2	0.570164348925411	.	99800001	99960000	#FFDADA	1	0.625
chr2	99960001	100120000	A.2.1.1.2.2.1.2.2.2.2	0.725663716814159	.	99960001	100120000	#FF9191	1	0.75
chr2	100120001	100480000	A.2.1.2.2.2.1.1.2.1	0.68141592920354	.	100120001	100480000	#FF9191	1	0.75
chr2	100480001	100680000	A.2.2.1.2.1.2.2.2.1	0.625790139064475	.	100480001	100680000	#FFDADA	1	0.625
chr2	100680001	100880000	A.2.2.1.2.1.1.2.1	0.63716814159292	.	100680001	100880000	#FFDADA	1	0.625
chr2	100880001	101040000	B.1.1.2.1.1.2.1.1	0.514538558786346	.	100880001	101040000	#DADAFF	1	0.5
chr2	101040001	101200000	B.1.1.1.1.2.1.1.2	0.553729456384324	.	101040001	101200000	#DADAFF	1	0.5
chr2	101200001	101600000	A.1.2.1.1.1.2.2.1.1.1	0.891276864728192	.	101200001	101600000	#FF4848	1	0.875
chr2	101600001	101880000	A.1.2.1.1.1.2.2.1.2.2	0.88621997471555	.	101600001	101880000	#FF4848	1	0.875
chr2	101880001	102320000	A.1.1.2.1.1.2.2	0.953223767383059	.	101880001	102320000	#FF0000	1	1
chr2	102320001	102480000	A.1.1.2.2.2.1.2.2.1.2	0.916561314791403	.	102320001	102480000	#FF0000	1	1
chr2	102480001	102880000	A.1.2.1.1.2.1.1.1.2	0.879898862199747	.	102480001	102880000	#FF4848	1	0.875
chr2	102880001	103080000	B.1.1.1.1.2.1.2.2.1	0.551201011378002	.	102880001	103080000	#DADAFF	1	0.5
chr2	103080001	103400000	B.2.1.1.2.1.2.1.2.1.2.1	0.288242730720607	.	103080001	103400000	#4848FF	1	0.25
chr2	103400001	103640000	B.2.2.1.2.1.1.2.2.1	0.107458912768647	.	103400001	103640000	#0000FF	1	0.125
chr2	103640001	104080000	B.2.2.2.2.2.2.1	0.00379266750948167	.	103640001	104080000	#0000FF	1	0.125
chr2	104080001	104440000	B.2.2.1.2.1.1.1.2.2	0.111251580278129	.	104080001	104440000	#0000FF	1	0.125
chr2	104440001	104760000	B.2.2.1.2.1.1.1.2.1	0.11251580278129	.	104440001	104760000	#0000FF	1	0.125
chr2	104760001	105120000	B.2.2.2.1.1.1.2.2	0.0619469026548673	.	104760001	105120000	#0000FF	1	0.125
chr2	105120001	105680000	B.2.2.1.2.1.2.2.2.2	0.0910240202275601	.	105120001	105680000	#0000FF	1	0.125
chr2	105680001	105880000	B.1.2.2.2.1.2.2.1.2	0.367888748419722	.	105680001	105880000	#9191FF	1	0.375
chr2	105880001	106160000	A.2.1.1.2.1.2.1.1	0.737041719342604	.	105880001	106160000	#FF9191	1	0.75
chr2	106160001	106360000	B.1.2.1.1.1.2.2	0.452591656131479	.	106160001	106360000	#9191FF	1	0.375
chr2	106360001	106480000	B.1.1.1.2.2.1.1.1	0.534766118836915	.	106360001	106480000	#DADAFF	1	0.5
chr2	106480001	106800000	B.1.2.2.2.1.1.1.1	0.378002528445006	.	106480001	106800000	#9191FF	1	0.375
chr2	106800001	106840000	B.2.1.1.2.2.1.1.1.2.1	0.27180783817952	.	106800001	106840000	#4848FF	1	0.25
chr2	106880001	107000000	B.2.1.1.2.2.1.1.1.2.1	0.27180783817952	.	106880001	107000000	#4848FF	1	0.25
chr2	107080001	107200000	B.2.1.1.2.2.1.1.1.2.1	0.27180783817952	.	107080001	107200000	#4848FF	1	0.25
chr2	107200001	107560000	B.2.2.1.1.1.2.2.1	0.134007585335019	.	107200001	107560000	#0000FF	1	0.125
chr2	107560001	107680000	B.1.1.2.1.1.2.1.2	0.513274336283186	.	107560001	107680000	#DADAFF	1	0.5
chr2	107680001	107960000	B.2.2.1.2.1.2.2.2.1	0.0922882427307206	.	107680001	107960000	#0000FF	1	0.125
chr2	107960001	108440000	B.2.2.2.2.2.2.2.1	0.00252844500632111	.	107960001	108440000	#0000FF	1	0.125
chr2	108520001	108920000	B.2.2.1.2.1.2.1.2.2.1.2	0.101137800252844	.	108520001	108920000	#0000FF	1	0.125
chr2	108920001	109200000	A.2.2.1.1.1.1.2.1.2	0.663716814159292	.	108920001	109200000	#FFDADA	1	0.625
chr2	109200001	109400000	A.2.1.1.1.2.1.2.1	0.742098609355247	.	109200001	109400000	#FF9191	1	0.75
chr2	109400001	109760000	A.1.2.1.1.2.2.1.2.1	0.871049304677623	.	109400001	109760000	#FF4848	1	0.875
chr2	109760001	110120000	A.1.1.1.1.2.1.2	0.993678887484197	.	109760001	110120000	#FF0000	1	1
chr2	110240001	110520000	A.1.1.1.1.2.1.2	0.993678887484197	.	110240001	110520000	#FF0000	1	1
chr2	110840001	111000000	A.1.2.2.2.2.1.2.1.2	0.774968394437421	.	110840001	111000000	#FF4848	1	0.875
chr2	111360001	111560000	A.2.1.2.1.2.2.2.1	0.700379266750948	.	111360001	111560000	#FF9191	1	0.75
chr2	111560001	112120000	A.2.1.2.1.2.2.2.2	0.699115044247788	.	111560001	112120000	#FF9191	1	0.75
chr2	112160001	112200000	A.1.2.2.1.1.1.2.2.1	0.816687737041719	.	112160001	112200000	#FF4848	1	0.875
chr2	112240001	112320000	A.1.2.2.1.1.1.2.2.1	0.816687737041719	.	112240001	112320000	#FF4848	1	0.875
chr2	112360001	112520000	A.1.2.2.1.1.1.2.2.1	0.816687737041719	.	112360001	112520000	#FF4848	1	0.875
chr2	112520001	112800000	A.2.1.1.1.1.2.2.1	0.74968394437421	.	112520001	112800000	#FF9191	1	0.75
chr2	112800001	113120000	A.1.2.1.2.1.1.1.1.2	0.859671302149178	.	112800001	113120000	#FF4848	1	0.875
chr2	113160001	113240000	A.1.2.1.2.1.1.1.1.2	0.859671302149178	.	113160001	113240000	#FF4848	1	0.875
chr2	113240001	113480000	A.1.1.2.2.1.1.2.2.2	0.932996207332491	.	113240001	113480000	#FF0000	1	1
chr2	113480001	113800000	A.1.2.2.2.1.1.1.1.1	0.79646017699115	.	113480001	113800000	#FF4848	1	0.875
chr2	113800001	114240000	A.1.2.1.1.1.2.2.1.1.2	0.890012642225032	.	113800001	114240000	#FF4848	1	0.875
chr2	114320001	114720000	A.1.2.1.1.2.2.1.1.1	0.873577749683944	.	114320001	114720000	#FF4848	1	0.875
chr2	114720001	115120000	B.2.2.1.2.1.2.1.2.2.1.1	0.102402022756005	.	114720001	115120000	#0000FF	1	0.125
chr2	115120001	115400000	B.2.1.2.2.1.2.2.1.1.2	0.189633375474083	.	115120001	115400000	#4848FF	1	0.25
chr2	115400001	115560000	B.2.2.1.2.1.1.2.1.1	0.109987357774968	.	115400001	115560000	#0000FF	1	0.125
chr2	115560001	115840000	B.2.2.2.1.1.1.2.1.2	0.0632111251580278	.	115560001	115840000	#0000FF	1	0.125
chr2	115840001	116040000	B.2.2.1.2.1.1.2.1.2	0.108723135271808	.	115840001	116040000	#0000FF	1	0.125
chr2	116040001	116600000	B.2.2.2.2.2.2.2.2	0.00126422250316056	.	116040001	116600000	#0000FF	1	0.125
chr2	116600001	116720000	B.2.1.2.2.1.1.2.1.1	0.209860935524652	.	116600001	116720000	#4848FF	1	0.25
chr2	116720001	116880000	B.2.1.2.2.1.1.1.2.1.1	0.214917825537295	.	116720001	116880000	#4848FF	1	0.25
chr2	116880001	117200000	B.2.1.2.2.1.2.1.2.2.1	0.194690265486726	.	116880001	117200000	#4848FF	1	0.25
chr2	117200001	117320000	B.2.1.1.2.1.2.1.1	0.290771175726928	.	117200001	117320000	#4848FF	1	0.25
chr2	117320001	117520000	B.2.2.1.2.1.1.1.1.1.1	0.118836915297092	.	117320001	117520000	#0000FF	1	0.125
chr2	117520001	117680000	B.2.1.2.2.1.2.1.2.2.2.1	0.193426042983565	.	117520001	117680000	#4848FF	1	0.25
chr2	117680001	118160000	B.2.2.2.1.1.1.1.2	0.0657395701643489	.	117680001	118160000	#0000FF	1	0.125
chr2	118160001	118240000	B.2.1.1.2.1.2.2.2.2.1	0.276864728192162	.	118160001	118240000	#4848FF	1	0.25
chr2	118240001	118560000	B.2.2.1.2.1.2.1.1	0.104930467762326	.	118240001	118560000	#0000FF	1	0.125
chr2	118560001	118760000	A.2.2.2.1.1.1.2.1.1	0.606826801517067	.	118560001	118760000	#FFDADA	1	0.625
chr2	118760001	118960000	B.1.2.1.1.2.2.2.2.1	0.436156763590392	.	118760001	118960000	#9191FF	1	0.375
chr2	118960001	119360000	B.2.1.2.2.1.2.2.1.2	0.188369152970923	.	118960001	119360000	#4848FF	1	0.25
chr2	119360001	119640000	B.2.1.2.2.1.1.2.1.2.1	0.208596713021492	.	119360001	119640000	#4848FF	1	0.25
chr2	119640001	119920000	B.2.1.1.2.1.2.1.2.1.1	0.289506953223767	.	119640001	119920000	#4848FF	1	0.25
chr2	119920001	120120000	B.1.1.2.2.1.2.1	0.479140328697851	.	119920001	120120000	#DADAFF	1	0.5
chr2	120120001	120400000	B.1.2.1.1.1.1.1.2.2	0.457648546144121	.	120120001	120400000	#9191FF	1	0.375
chr2	120400001	121000000	A.2.2.1.1.2.1.1.2	0.651074589127686	.	120400001	121000000	#FFDADA	1	0.625
chr2	121000001	121440000	A.1.1.2.1.1.2.1.1.1	0.957016434892541	.	121000001	121440000	#FF0000	1	1
chr2	121440001	121840000	A.1.1.2.1.1.1.1.2	0.959544879898862	.	121440001	121840000	#FF0000	1	1
chr2	121840001	122120000	A.2.1.2.2.2.2.2.2.2	0.668773704171934	.	121840001	122120000	#FF9191	1	0.75
chr2	122120001	122320000	A.1.2.1.1.2.2.2.1.2	0.865992414664981	.	122120001	122320000	#FF4848	1	0.875
chr2	122320001	122520000	A.1.2.2.1.1.1.2.1	0.81795195954488	.	122320001	122520000	#FF4848	1	0.875
chr2	122520001	122720000	B.1.1.2.2.1.2.2.1.1	0.47787610619469	.	122520001	122720000	#DADAFF	1	0.5
chr2	122720001	123000000	B.2.1.1.2.1.2.2.2.1.2	0.278128950695322	.	122720001	123000000	#4848FF	1	0.25
chr2	123000001	123480000	B.2.2.2.1.1.1.2.1.1	0.0644753476611884	.	123000001	123480000	#0000FF	1	0.125
chr2	123480001	123680000	B.2.1.2.2.1.1.2.2.1	0.206068268015171	.	123480001	123680000	#4848FF	1	0.25
chr2	123680001	123800000	B.2.1.2.2.1.1.1.2.2.2	0.211125158027813	.	123680001	123800000	#4848FF	1	0.25
chr2	123800001	124280000	B.2.2.1.2.1.2.2.1.1	0.0986093552465234	.	123800001	124280000	#0000FF	1	0.125
chr2	124280001	124760000	B.2.2.1.2.1.2.2.1.2.2.1	0.0948166877370417	.	124280001	124760000	#0000FF	1	0.125
chr2	124760001	125000000	B.2.1.2.2.1.2.1.2.2.2.2	0.192161820480405	.	124760001	125000000	#4848FF	1	0.25
chr2	125000001	125120000	B.1.2.2.2.1.2.1.2.1	0.371681415929204	.	125000001	125120000	#9191FF	1	0.375
chr2	125120001	125280000	B.2.1.1.2.1.1.2.2.1	0.297092288242731	.	125120001	125280000	#4848FF	1	0.25
chr2	125280001	125800000	B.2.1.1.2.1.1.2.1.2	0.298356510745891	.	125280001	125800000	#4848FF	1	0.25
chr2	125800001	126280000	B.2.2.1.2.1.1.1.1.2.1.1	0.116308470290771	.	125800001	126280000	#0000FF	1	0.125
chr2	126280001	126480000	B.2.1.1.2.1.2.2.2.1.1.2	0.279393173198483	.	126280001	126480000	#4848FF	1	0.25
chr2	126480001	126640000	B.2.1.2.2.1.1.1.2.2.1	0.212389380530973	.	126480001	126640000	#4848FF	1	0.25
chr2	126640001	126920000	B.2.2.1.2.1.1.1.1.2.1.2	0.115044247787611	.	126640001	126920000	#0000FF	1	0.125
chr2	126920001	127360000	B.2.2.1.2.1.2.2.1.2.1.2	0.0960809102402023	.	126920001	127360000	#0000FF	1	0.125
chr2	127360001	127800000	B.2.1.1.2.1.1.1.1.1	0.307206068268015	.	127360001	127800000	#4848FF	1	0.25
chr2	127800001	128280000	A.1.1.2.1.1.2.1.1.2	0.955752212389381	.	127800001	128280000	#FF0000	1	1
chr2	128280001	128600000	A.1.1.2.2.1.2.1	0.93173198482933	.	128280001	128600000	#FF0000	1	1
chr2	128600001	128800000	A.1.2.2.2.1.1.1.2	0.792667509481669	.	128600001	128800000	#FF4848	1	0.875
chr2	128800001	129000000	A.2.1.1.2.1.2.1.2	0.735777496839444	.	128800001	129000000	#FF9191	1	0.75
chr2	129000001	129520000	A.2.2.1.1.2.2.2.2.2.2	0.639696586599241	.	129000001	129520000	#FFDADA	1	0.625
chr2	129520001	130040000	B.2.2.1.2.1.2.1.2.1	0.103666245259166	.	129520001	130040000	#0000FF	1	0.125
chr2	130040001	130200000	B.2.1.1.2.1.2.1.2.2.2	0.283185840707965	.	130040001	130200000	#4848FF	1	0.25
chr2	130200001	130800000	B.2.2.1.2.1.2.1.2.2.2	0.0998735777496839	.	130200001	130800000	#0000FF	1	0.125
chr2	130880001	131160000	B.1.2.1.1.1.1.1.1	0.460176991150442	.	130880001	131160000	#9191FF	1	0.375
chr2	131200001	131240000	B.1.2.1.1.1.1.1.1	0.460176991150442	.	131200001	131240000	#9191FF	1	0.375
chr2	131320001	131360000	B.1.2.1.1.1.1.1.1	0.460176991150442	.	131320001	131360000	#9191FF	1	0.375
chr2	131480001	131800000	B.2.1.2.2.1.1.2.1.2.2	0.207332490518331	.	131480001	131800000	#4848FF	1	0.25
chr2	131800001	132000000	B.1.1.2.2.1.2.2.1.2	0.47661188369153	.	131800001	132000000	#DADAFF	1	0.5
chr2	132040001	132120000	B.1.1.2.2.1.2.2.1.2	0.47661188369153	.	132040001	132120000	#DADAFF	1	0.5
chr2	132120001	132320000	B.1.2.1.1.2.2.2.1	0.437420986093552	.	132120001	132320000	#9191FF	1	0.375
chr2	132320001	132680000	B.1.2.1.1.2.1.2.2.2.1	0.441213653603034	.	132320001	132680000	#9191FF	1	0.375
chr2	132680001	132760000	B.2.1.2.2.1.1.2.2.2.2	0.20353982300885	.	132680001	132760000	#4848FF	1	0.25
chr2	132800001	133440000	B.2.1.2.2.1.1.2.2.2.2	0.20353982300885	.	132800001	133440000	#4848FF	1	0.25
chr2	133440001	133960000	B.2.1.1.2.1.2.1.2.1.2.2.2	0.285714285714286	.	133440001	133960000	#4848FF	1	0.25
chr2	133960001	134280000	A.2.2.2.1.1.1.2.2.2.1	0.600505689001264	.	133960001	134280000	#FFDADA	1	0.625
chr2	134280001	134600000	B.1.1.1.1.1.1.2.1.2	0.560050568900126	.	134280001	134600000	#DADAFF	1	0.5
chr2	134600001	134840000	B.1.2.2.2.1.2.2.2.2.1.1	0.365360303413401	.	134600001	134840000	#9191FF	1	0.375
chr2	134840001	135200000	A.2.2.1.1.2.2.2.1.2.1	0.644753476611884	.	134840001	135200000	#FFDADA	1	0.625
chr2	135200001	135440000	B.2.1.2.2.1.1.2.2.2.1	0.20480404551201	.	135200001	135440000	#4848FF	1	0.25
chr2	135440001	135680000	B.1.2.2.2.1.2.2.2.2.2.1.2	0.360303413400759	.	135440001	135680000	#9191FF	1	0.375
chr2	135680001	136080000	A.2.2.1.1.2.1.1.1.2	0.652338811630847	.	135680001	136080000	#FFDADA	1	0.625
chr2	136080001	136160000	B.1.1.2.1.1.2.2.2.2.1.2.1	0.508217446270544	.	136080001	136160000	#DADAFF	1	0.5
chr2	136160001	136560000	A.2.2.2.1.1.1.2.2.1.1	0.603034134007585	.	136160001	136560000	#FFDADA	1	0.625
chr2	136560001	137160000	B.2.1.1.2.1.2.1.2.1.2.2.1	0.286978508217446	.	136560001	137160000	#4848FF	1	0.25
chr2	137160001	137320000	B.2.1.2.2.1.2.2.1.1.1	0.190897597977244	.	137160001	137320000	#4848FF	1	0.25
chr2	137320001	137640000	B.2.2.1.2.1.1.1.1.2.2	0.11378002528445	.	137320001	137640000	#0000FF	1	0.125
chr2	137640001	137880000	B.2.1.2.2.2.2.2.1.1.2	0.15929203539823	.	137640001	137880000	#4848FF	1	0.25
chr2	137880001	138040000	B.1.1.2.2.2.2.2.2.2	0.461441213653603	.	137880001	138040000	#DADAFF	1	0.5
chr2	138040001	138640000	B.2.2.1.2.2.2.2.1.2	0.0707964601769911	.	138040001	138640000	#0000FF	1	0.125
chr2	138640001	139280000	B.1.2.2.2.1.2.2.2.2.1.2	0.36409608091024	.	138640001	139280000	#9191FF	1	0.375
chr2	139280001	139600000	B.2.1.2.2.1.2.1.1.1.2.1	0.199747155499368	.	139280001	139600000	#4848FF	1	0.25
chr2	139600001	139800000	B.2.1.2.2.1.1.1.2.1.2	0.213653603034134	.	139600001	139800000	#4848FF	1	0.25
chr2	139800001	140200000	B.2.2.1.2.1.2.2.1.2.1.1	0.0973451327433628	.	139800001	140200000	#0000FF	1	0.125
chr2	140200001	140840000	B.2.2.1.2.1.2.2.1.2.2.2	0.0935524652338812	.	140200001	140840000	#0000FF	1	0.125
chr2	140840001	140960000	B.2.1.1.1.1.1.2.1.1.1	0.346396965865992	.	140840001	140960000	#4848FF	1	0.25
chr2	140960001	141160000	B.2.1.1.2.1.1.1.1.2.1.2	0.304677623261694	.	140960001	141160000	#4848FF	1	0.25
chr2	141160001	141320000	B.1.2.1.1.2.1.2.2.2.2	0.439949431099874	.	141160001	141320000	#9191FF	1	0.375
chr2	141320001	141440000	B.2.1.1.1.1.2.1.1.1.2	0.338811630847029	.	141320001	141440000	#4848FF	1	0.25
chr2	141440001	141680000	B.1.2.1.1.2.1.2.1.1	0.447534766118837	.	141440001	141680000	#9191FF	1	0.375
chr2	141680001	142040000	B.1.2.2.2.1.2.2.2.2.2.1.1.2	0.361567635903919	.	141680001	142040000	#9191FF	1	0.375
chr2	142040001	142120000	B.1.1.2.1.1.1.2.2.1	0.517067003792667	.	142040001	142120000	#DADAFF	1	0.5
chr2	142120001	142320000	B.1.1.2.2.1.1.2.2.1	0.481668773704172	.	142120001	142320000	#DADAFF	1	0.5
chr2	142320001	142480000	B.1.2.2.2.1.2.2.2.2.2.1.1.1	0.36283185840708	.	142320001	142480000	#9191FF	1	0.375
chr2	142480001	142680000	B.1.2.2.1.2.2.1.1.2	0.391908975979772	.	142480001	142680000	#9191FF	1	0.375
chr2	142680001	142920000	B.1.2.1.1.2.1.2.2.1.2.2	0.442477876106195	.	142680001	142920000	#9191FF	1	0.375
chr2	142920001	143120000	B.2.1.1.2.1.2.2.2.1.1.1	0.280657395701643	.	142920001	143120000	#4848FF	1	0.25
chr2	143120001	143480000	B.2.1.2.2.1.2.1.2.1	0.195954487989886	.	143120001	143480000	#4848FF	1	0.25
chr2	143480001	143800000	B.1.2.2.1.2.2.2.1.1.2.1	0.388116308470291	.	143480001	143800000	#9191FF	1	0.375
chr2	143800001	144000000	B.2.1.1.2.1.1.1.1.2.1.1	0.305941845764855	.	143800001	144000000	#4848FF	1	0.25
chr2	144000001	144200000	B.1.1.2.1.1.2.2.2.2.1.2.2	0.506953223767383	.	144000001	144200000	#DADAFF	1	0.5
chr2	144200001	144320000	A.2.2.2.1.2.2.1	0.579013906447535	.	144200001	144320000	#FFDADA	1	0.625
chr2	144320001	144520000	B.1.1.1.2.2.1.1.2	0.533501896333755	.	144320001	144520000	#DADAFF	1	0.5
chr2	144520001	144600000	A.2.2.2.2.2.1.1.1	0.56890012642225	.	144520001	144600000	#FFDADA	1	0.625
chr2	144600001	144880000	A.2.1.2.2.2.1.1.1.1	0.683944374209861	.	144600001	144880000	#FF9191	1	0.75
chr2	144880001	145080000	A.2.1.2.2.1.1.2.1.2.2	0.691529709228824	.	144880001	145080000	#FF9191	1	0.75
chr2	145080001	145280000	A.1.2.2.2.2.2.1.1	0.769911504424779	.	145080001	145280000	#FF4848	1	0.875
chr2	145280001	145600000	A.2.2.2.1.1.2.1.2.2	0.59165613147914	.	145280001	145600000	#FFDADA	1	0.625
chr2	145600001	146080000	A.2.2.1.1.1.2.2.2.1	0.656131479140329	.	145600001	146080000	#FFDADA	1	0.625
chr2	146080001	146240000	A.2.2.2.2.2.2	0.565107458912769	.	146080001	146240000	#FFDADA	1	0.625
chr2	146240001	146560000	A.2.2.2.1.1.1.2.2.2.2.1	0.599241466498104	.	146240001	146560000	#FFDADA	1	0.625
chr2	146560001	146680000	B.1.2.2.1.2.1.1.1	0.400758533501896	.	146560001	146680000	#9191FF	1	0.375
chr2	146680001	146800000	B.1.2.2.2.1.2.2.2.1	0.366624525916561	.	146680001	146800000	#9191FF	1	0.375
chr2	146800001	146960000	B.1.2.2.1.2.2.2.1.2.2.1	0.384323640960809	.	146800001	146960000	#9191FF	1	0.375
chr2	146960001	147120000	B.1.2.2.1.2.1.2.2	0.395701643489254	.	146960001	147120000	#9191FF	1	0.375
chr2	147120001	147440000	B.1.2.2.1.2.2.2.1.2.2.2	0.383059418457649	.	147120001	147440000	#9191FF	1	0.375
chr2	147440001	147840000	B.1.2.1.1.2.1.2.2.1.2.1	0.443742098609355	.	147440001	147840000	#9191FF	1	0.375
chr2	147840001	148320000	B.2.1.2.2.2.2.2.1.2.2.2.2	0.154235145385588	.	147840001	148320000	#4848FF	1	0.25
chr2	148320001	148520000	B.2.1.2.2.1.1.1.1	0.216182048040455	.	148320001	148520000	#4848FF	1	0.25
chr2	148520001	148680000	B.1.2.2.2.1.2.2.1.1	0.369152970922882	.	148520001	148680000	#9191FF	1	0.375
chr2	148680001	149240000	B.1.1.2.1.1.2.2.2.1	0.510745891276865	.	148680001	149240000	#DADAFF	1	0.5
chr2	149240001	149400000	B.1.1.2.2.2.2.1.2.1.1	0.470290771175727	.	149240001	149400000	#DADAFF	1	0.5
chr2	149400001	149600000	B.1.1.1.2.2.2.2.2	0.524652338811631	.	149400001	149600000	#DADAFF	1	0.5
chr2	149600001	149720000	B.1.1.2.2.1.2.2.2	0.475347661188369	.	149600001	149720000	#DADAFF	1	0.5
chr2	149760001	149880000	B.1.1.2.2.1.2.2.2	0.475347661188369	.	149760001	149880000	#DADAFF	1	0.5
chr2	149880001	150160000	B.1.1.2.2.2.2.2.1.1	0.465233881163085	.	149880001	150160000	#DADAFF	1	0.5
chr2	150160001	150440000	A.2.2.1.1.2.2.2.2.2.1	0.640960809102402	.	150160001	150440000	#FFDADA	1	0.625
chr2	150440001	150600000	A.2.1.1.1.1.1.1.1.1	0.764854614412137	.	150440001	150600000	#FF9191	1	0.75
chr2	150600001	150960000	A.1.2.1.2.2.1.1.1.2.2	0.838179519595449	.	150600001	150960000	#FF4848	1	0.875
chr2	150960001	151320000	A.1.2.1.2.2.1.2.2.1.2	0.831858407079646	.	150960001	151320000	#FF4848	1	0.875
chr2	151320001	151600000	A.1.1.2.2.1.2.2.1.1	0.930467762326169	.	151320001	151600000	#FF0000	1	1
chr2	151600001	151760000	A.1.2.2.2.2.1.2.2.2	0.771175726927939	.	151600001	151760000	#FF4848	1	0.875
chr2	151760001	152120000	A.1.2.2.2.2.2.1.2	0.768647281921618	.	151760001	152120000	#FF4848	1	0.875
chr2	152120001	152320000	A.2.1.1.1.2.1.1.2.1.2	0.744627054361568	.	152120001	152320000	#FF9191	1	0.75
chr2	152320001	152720000	B.1.2.1.1.1.2.1	0.45385587863464	.	152320001	152720000	#9191FF	1	0.375
chr2	152720001	152880000	B.1.2.1.2.1.1.2.2.2	0.428571428571429	.	152720001	152880000	#9191FF	1	0.375
chr2	152880001	153200000	A.2.1.2.2.2.2.2.2.1	0.670037926675095	.	152880001	153200000	#FF9191	1	0.75
chr2	153200001	153560000	A.1.2.1.2.2.1.2.1	0.834386852085967	.	153200001	153560000	#FF4848	1	0.875
chr2	153560001	153760000	B.1.2.1.2.1.2.2	0.426042983565107	.	153560001	153760000	#9191FF	1	0.375
chr2	153760001	154040000	B.2.2.1.2.2.2.2.1.1.2	0.0720606826801517	.	153760001	154040000	#0000FF	1	0.125
chr2	154040001	154400000	B.2.2.2.2.2.1.1	0.00884955752212389	.	154040001	154400000	#0000FF	1	0.125
chr2	154400001	154640000	B.2.2.1.2.1.1.1.1.1.2	0.117572692793932	.	154400001	154640000	#0000FF	1	0.125
chr2	154640001	154800000	B.2.1.2.2.2.2.2.2.2.2	0.150442477876106	.	154640001	154800000	#4848FF	1	0.25
chr2	154800001	155040000	B.2.1.2.2.1.2.2.2	0.187104930467762	.	154800001	155040000	#4848FF	1	0.25
chr2	155040001	155280000	B.2.2.1.2.2.2.2.2.2	0.06826801517067	.	155040001	155280000	#0000FF	1	0.125
chr2	155280001	155480000	B.2.1.1.1.2.2.2.2	0.308470290771176	.	155280001	155480000	#4848FF	1	0.25
chr2	155480001	155840000	B.2.2.2.2.1.2.1.2	0.011378002528445	.	155480001	155840000	#0000FF	1	0.125
chr2	155840001	156200000	B.2.1.2.2.1.2.1.1.1.1.2	0.201011378002528	.	155840001	156200000	#4848FF	1	0.25
chr2	156200001	156400000	B.2.1.2.2.1.2.1.1.1.1.1	0.202275600505689	.	156200001	156400000	#4848FF	1	0.25
chr2	156400001	156520000	B.2.1.2.2.1.2.1.1.2	0.197218710493047	.	156400001	156520000	#4848FF	1	0.25
chr2	156520001	156720000	B.2.2.1.2.2.1.1.1	0.0897597977243995	.	156520001	156720000	#0000FF	1	0.125
chr2	156720001	156880000	B.2.1.1.2.1.2.2.2.2.2.1	0.275600505689001	.	156720001	156880000	#4848FF	1	0.25
chr2	156880001	157160000	B.2.1.2.2.2.2.2.2.2.1	0.151706700379267	.	156880001	157160000	#4848FF	1	0.25
chr2	157160001	157440000	A.2.2.2.1.1.1.2.1.2.2	0.604298356510746	.	157160001	157440000	#FFDADA	1	0.625
chr2	157440001	157880000	B.2.2.1.2.2.2.2.2.1	0.0695322376738306	.	157440001	157880000	#0000FF	1	0.125
chr2	157880001	158160000	B.1.1.2.2.1.1.1.2.2	0.484197218710493	.	157880001	158160000	#DADAFF	1	0.5
chr2	158160001	158600000	B.2.1.1.2.1.2.2.2.2.2.2	0.274336283185841	.	158160001	158600000	#4848FF	1	0.25
chr2	158600001	158880000	A.2.2.2.1.1.2.2.2	0.589127686472819	.	158600001	158880000	#FFDADA	1	0.625
chr2	158880001	159120000	B.2.1.2.2.1.2.1.1.1.2.2	0.198482932996207	.	158880001	159120000	#4848FF	1	0.25
chr2	159120001	159240000	B.1.2.2.1.2.2.1.1.1.2	0.393173198482933	.	159120001	159240000	#9191FF	1	0.375
chr2	159240001	159440000	B.1.1.1.2.2.2.2.1.1	0.527180783817952	.	159240001	159440000	#DADAFF	1	0.5
chr2	159440001	159720000	A.2.2.1.1.2.2.2.2.1	0.642225031605563	.	159440001	159720000	#FFDADA	1	0.625
chr2	159720001	160080000	A.1.2.1.2.2.2.1.2	0.828065739570164	.	159720001	160080000	#FF4848	1	0.875
chr2	160080001	160440000	A.1.2.1.2.2.2.2.2.1	0.825537294563843	.	160080001	160440000	#FF4848	1	0.875
chr2	160440001	160600000	A.2.1.1.1.1.1.1.1.2.1	0.763590391908976	.	160440001	160600000	#FF9191	1	0.75
chr2	160600001	160880000	A.1.2.1.2.2.1.1.1.1	0.84197218710493	.	160600001	160880000	#FF4848	1	0.875
chr2	160880001	161120000	A.1.1.1.2.1.2.1.2.2	0.97724399494311	.	160880001	161120000	#FF0000	1	1
chr2	161120001	161240000	A.1.2.1.2.2.2.1.1	0.829329962073325	.	161120001	161240000	#FF4848	1	0.875
chr2	161240001	162040000	A.1.1.1.1.1.1	1	.	161240001	162040000	#FF0000	1	1
chr2	162040001	162280000	A.2.1.2.2.2.2.2.1.1	0.672566371681416	.	162040001	162280000	#FF9191	1	0.75
chr2	162280001	162840000	B.2.2.1.2.2.1.1.2	0.0884955752212389	.	162280001	162840000	#0000FF	1	0.125
chr2	162840001	163200000	A.2.1.2.2.2.1.2	0.678887484197219	.	162840001	163200000	#FF9191	1	0.75
chr2	163200001	163480000	B.2.2.2.2.1.2.2	0.0101137800252845	.	163200001	163480000	#0000FF	1	0.125
chr2	163480001	163680000	B.2.1.2.2.2.2.2.2.1	0.152970922882427	.	163480001	163680000	#4848FF	1	0.25
chr2	163680001	163960000	B.2.2.2.2.2.1.2.2	0.00505689001264223	.	163680001	163960000	#0000FF	1	0.125
chr2	163960001	164480000	B.2.2.1.2.2.2.2.1.1.1.2	0.0733249051833123	.	163960001	164480000	#0000FF	1	0.125
chr2	164480001	164640000	B.2.1.1.1.1.2.2.1	0.333754740834387	.	164480001	164640000	#4848FF	1	0.25
chr2	164640001	165040000	B.2.2.2.2.2.1.2.1.1	0.00758533501896334	.	164640001	165040000	#0000FF	1	0.125
chr2	165040001	165200000	B.2.2.1.2.1.1.2.2.2	0.106194690265487	.	165040001	165200000	#0000FF	1	0.125
chr2	165200001	165440000	B.2.1.1.1.2.2.1.1.1.1	0.316055625790139	.	165200001	165440000	#4848FF	1	0.25
chr2	165440001	165520000	B.1.2.1.2.1.2.1	0.427307206068268	.	165440001	165520000	#9191FF	1	0.375
chr2	165520001	165840000	A.2.1.1.2.1.2.2.2	0.733249051833123	.	165520001	165840000	#FF9191	1	0.75
chr2	165840001	166160000	B.2.1.1.1.1.2.1.1.2.2	0.336283185840708	.	165840001	166160000	#4848FF	1	0.25
chr2	166160001	166240000	B.2.1.1.1.1.1.2.1.2.2	0.342604298356511	.	166160001	166240000	#4848FF	1	0.25
chr2	166240001	166600000	B.2.1.2.2.2.1.2.1.1.1	0.183312262958281	.	166240001	166600000	#4848FF	1	0.25
chr2	166600001	166760000	B.1.2.1.1.2.1.2.2.1.1	0.445006321112516	.	166600001	166760000	#9191FF	1	0.375
chr2	166760001	167000000	B.1.2.2.1.2.2.1.1.1.1	0.394437420986094	.	166760001	167000000	#9191FF	1	0.375
chr2	167000001	167280000	B.2.1.1.1.2.1.2.1.2.2.1	0.321112515802781	.	167000001	167280000	#4848FF	1	0.25
chr2	167280001	167600000	B.2.1.2.2.2.2.2.1.2.2.2.1	0.155499367888748	.	167280001	167600000	#4848FF	1	0.25
chr2	167600001	167840000	B.2.2.2.2.1.2.1.1	0.0126422250316056	.	167600001	167840000	#0000FF	1	0.125
chr2	167840001	167960000	B.2.1.1.1.1.1.2.2	0.34134007585335	.	167840001	167960000	#4848FF	1	0.25
chr2	167960001	168320000	B.2.2.1.2.2.2.2.1.1.1.1	0.0745891276864728	.	167960001	168320000	#0000FF	1	0.125
chr2	168320001	168440000	B.2.1.2.2.2.2.2.1.2.1	0.15802781289507	.	168320001	168440000	#4848FF	1	0.25
chr2	168440001	168800000	B.2.2.2.2.2.1.2.1.2	0.00632111251580278	.	168440001	168800000	#0000FF	1	0.125
chr2	168800001	169000000	B.1.2.1.1.2.1.1.2.1	0.450063211125158	.	168800001	169000000	#9191FF	1	0.375
chr2	169000001	169160000	A.2.2.2.1.1.1.2.2.2.2.2	0.597977243994943	.	169000001	169160000	#FFDADA	1	0.625
chr2	169160001	169280000	B.1.2.1.2.2.1.1.2	0.423514538558786	.	169160001	169280000	#9191FF	1	0.375
chr2	169280001	169520000	B.1.1.1.2.2.2.2.1.2	0.525916561314791	.	169280001	169520000	#DADAFF	1	0.5
chr2	169520001	169840000	B.2.1.1.1.1.2.1.2	0.335018963337547	.	169520001	169840000	#4848FF	1	0.25
chr2	169840001	170320000	B.2.2.2.2.1.1.1.2.2.1.1	0.0176991150442478	.	169840001	170320000	#0000FF	1	0.125
chr2	170320001	170600000	A.2.2.2.1.1.1.2.1.2.1	0.605562579013906	.	170320001	170600000	#FFDADA	1	0.625
chr2	170600001	171000000	A.2.1.2.2.2.2.1.1.2	0.675094816687737	.	170600001	171000000	#FF9191	1	0.75
chr2	171000001	171240000	B.1.2.1.2.1.1.2.1	0.43236409608091	.	171000001	171240000	#9191FF	1	0.375
chr2	171240001	171800000	B.1.2.1.1.1.1.1.2.1	0.458912768647282	.	171240001	171800000	#9191FF	1	0.375
chr2	171800001	172360000	A.1.1.1.2.1.1.2.1	0.988621997471555	.	171800001	172360000	#FF0000	1	1
chr2	172360001	172600000	A.1.2.1.2.2.1.1.2.1	0.836915297092288	.	172360001	172600000	#FF4848	1	0.875
chr2	172600001	172800000	A.1.2.1.2.2.1.1.1.2.1.2	0.839443742098609	.	172600001	172800000	#FF4848	1	0.875
chr2	172800001	173000000	A.1.2.1.2.2.2.2.1	0.826801517067004	.	172800001	173000000	#FF4848	1	0.875
chr2	173000001	173400000	A.1.1.2.2.1.1.1.1	0.941845764854614	.	173000001	173400000	#FF0000	1	1
chr2	173400001	173600000	A.1.2.1.2.2.1.1.2.2	0.835651074589128	.	173400001	173600000	#FF4848	1	0.875
chr2	173600001	174080000	A.1.1.2.2.1.1.1.2	0.940581542351454	.	173600001	174080000	#FF0000	1	1
chr2	174080001	174280000	A.2.1.2.1.1.2.1.1	0.715549936788875	.	174080001	174280000	#FF9191	1	0.75
chr2	174280001	174520000	A.2.1.2.1.2.1.2.2	0.707964601769911	.	174280001	174520000	#FF9191	1	0.75
chr2	174520001	174720000	A.2.1.2.1.1.2.1.2	0.714285714285714	.	174520001	174720000	#FF9191	1	0.75
chr2	174720001	175280000	A.1.1.1.2.1.2.2.2	0.974715549936789	.	174720001	175280000	#FF0000	1	1
chr2	175280001	175560000	A.1.2.2.2.1.1.2.2	0.790139064475348	.	175280001	175560000	#FF4848	1	0.875
chr2	175560001	175880000	A.1.1.2.2.1.2.2.2	0.927939317319848	.	175560001	175880000	#FF0000	1	1
chr2	175880001	176040000	A.2.1.2.2.2.1.1.1.2	0.6826801517067	.	175880001	176040000	#FF9191	1	0.75
chr2	176040001	176800000	B.2.1.1.1.2.1.2.1.2.2.2	0.319848293299621	.	176040001	176800000	#4848FF	1	0.25
chr2	176800001	176960000	B.1.1.2.1.1.2.2.2.2.1.1	0.509481668773704	.	176800001	176960000	#DADAFF	1	0.5
chr2	176960001	177280000	B.1.1.2.2.1.1.2.2.2	0.480404551201011	.	176960001	177280000	#DADAFF	1	0.5
chr2	177280001	177520000	B.1.1.1.2.2.2.1.1	0.529709228824273	.	177280001	177520000	#DADAFF	1	0.5
chr2	177520001	177840000	B.2.2.1.2.2.2.1.1.2.2	0.0783817951959545	.	177520001	177840000	#0000FF	1	0.125
chr2	177840001	178000000	B.2.1.1.1.1.1.2.1.2.1	0.343868520859671	.	177840001	178000000	#4848FF	1	0.25
chr2	178000001	178480000	A.2.2.2.1.1.2.2.1	0.59039190897598	.	178000001	178480000	#FFDADA	1	0.625
chr2	178480001	178640000	B.2.1.1.1.2.1.1.2.1	0.326169405815424	.	178480001	178640000	#4848FF	1	0.25
chr2	178640001	178920000	B.2.2.1.2.2.1.2.1.2.2	0.0834386852085967	.	178640001	178920000	#0000FF	1	0.125
chr2	178920001	179320000	B.1.2.2.1.2.2.2.1.1.2.2	0.38685208596713	.	178920001	179320000	#9191FF	1	0.375
chr2	179320001	179560000	B.2.1.2.2.2.1.2.1.1.2.2	0.18078381795196	.	179320001	179560000	#4848FF	1	0.25
chr2	179560001	179840000	B.2.2.1.2.2.2.1.1.2.1	0.079646017699115	.	179560001	179840000	#0000FF	1	0.125
chr2	179840001	179920000	B.1.2.2.1.1.2.1.1.1	0.40834386852086	.	179840001	179920000	#9191FF	1	0.375
chr2	179920001	180040000	B.2.1.1.1.1.1.2.1.1.2	0.345132743362832	.	179920001	180040000	#4848FF	1	0.25
chr2	180040001	180640000	B.2.1.1.1.2.1.2.2.1	0.31858407079646	.	180040001	180640000	#4848FF	1	0.25
chr2	180640001	180960000	B.1.2.2.1.2.2.2.2.1.1	0.381795195954488	.	180640001	180960000	#9191FF	1	0.375
chr2	180960001	181360000	B.1.2.2.1.2.2.1.2	0.390644753476612	.	180960001	181360000	#9191FF	1	0.375
chr2	181360001	181640000	B.1.1.1.1.1.1.1.2	0.562579013906447	.	181360001	181640000	#DADAFF	1	0.5
chr2	181640001	181920000	B.1.1.2.2.1.1.1.1.1.1	0.489254108723135	.	181640001	181920000	#DADAFF	1	0.5
chr2	181920001	182400000	A.2.2.2.1.1.2.1.1.1.1	0.596713021491783	.	181920001	182400000	#FFDADA	1	0.625
chr2	182400001	182600000	B.1.1.2.2.1.1.1.1.1.2	0.487989886219975	.	182400001	182600000	#DADAFF	1	0.5
chr2	182600001	183040000	A.2.2.1.1.1.2.2.2.2	0.654867256637168	.	182600001	183040000	#FFDADA	1	0.625
chr2	183040001	183280000	B.1.2.1.1.2.1.1.1	0.451327433628319	.	183040001	183280000	#9191FF	1	0.375
chr2	183280001	183600000	B.1.1.1.2.2.1.2.2	0.530973451327434	.	183280001	183600000	#DADAFF	1	0.5
chr2	183600001	183920000	A.2.1.2.2.2.1.1.2.2	0.680151706700379	.	183600001	183920000	#FF9191	1	0.75
chr2	183920001	184240000	B.1.2.2.1.2.2.2.1.2.1	0.38558786346397	.	183920001	184240000	#9191FF	1	0.375
chr2	184240001	184400000	B.2.1.2.2.2.2.2.1.2.2.1	0.156763590391909	.	184240001	184400000	#4848FF	1	0.25
chr2	184400001	184680000	B.2.2.2.2.1.1.1.2.2.2	0.0151706700379267	.	184400001	184680000	#0000FF	1	0.125
chr2	184680001	184760000	B.2.1.1.1.2.1.1.1.2.1	0.328697850821745	.	184680001	184760000	#4848FF	1	0.25
chr2	184760001	185080000	B.2.2.1.2.2.2.1.2.1	0.0771175726927939	.	184760001	185080000	#0000FF	1	0.125
chr2	185080001	185400000	B.2.2.1.2.2.2.1.2.2	0.0758533501896334	.	185080001	185400000	#0000FF	1	0.125
chr2	185400001	185640000	B.2.1.2.2.2.1.1.2	0.184576485461441	.	185400001	185640000	#4848FF	1	0.25
chr2	185640001	185760000	B.1.2.2.1.1.2.2.1	0.403286978508217	.	185640001	185760000	#9191FF	1	0.375
chr2	185760001	186080000	B.2.1.2.2.2.2.1.1.2.1	0.171934260429836	.	185760001	186080000	#4848FF	1	0.25
chr2	186080001	186360000	B.2.1.1.1.2.2.1.2.2	0.310998735777497	.	186080001	186360000	#4848FF	1	0.25
chr2	186360001	186760000	B.2.1.2.2.2.2.1.1.2.2.2.1	0.169405815423515	.	186360001	186760000	#4848FF	1	0.25
chr2	186760001	187360000	B.2.1.2.2.2.1.2.2	0.178255372945638	.	186760001	187360000	#4848FF	1	0.25
chr2	187360001	187560000	A.2.2.2.1.2.1.1.1.1.2.1	0.586599241466498	.	187360001	187560000	#FFDADA	1	0.625
chr2	187560001	187720000	B.1.2.1.2.2.2.2	0.417193426042984	.	187560001	187720000	#9191FF	1	0.375
chr2	187720001	187840000	B.1.2.1.2.2.1.2.2.1	0.420986093552465	.	187720001	187840000	#9191FF	1	0.375
chr2	187840001	188040000	B.2.1.1.1.1.2.1.1.2.1	0.337547408343869	.	187840001	188040000	#4848FF	1	0.25
chr2	188040001	188120000	B.1.2.1.2.2.1.1.1	0.424778761061947	.	188040001	188120000	#9191FF	1	0.375
chr2	188120001	188360000	B.1.2.1.2.2.2.1	0.418457648546144	.	188120001	188360000	#9191FF	1	0.375
chr2	188360001	188680000	B.1.1.2.1.1.1.2.2.2	0.515802781289507	.	188360001	188680000	#DADAFF	1	0.5
chr2	188680001	188760000	B.1.1.2.1.1.1.1.2.2.1	0.520859671302149	.	188680001	188760000	#DADAFF	1	0.5
chr2	188760001	189160000	B.1.1.1.2.2.1.2.1	0.532237673830594	.	188760001	189160000	#DADAFF	1	0.5
chr2	189160001	189360000	A.2.2.1.1.1.2.2.1	0.657395701643489	.	189160001	189360000	#FFDADA	1	0.625
chr2	189360001	189560000	A.2.1.2.2.1.1.2.1.2.1	0.692793931731985	.	189360001	189560000	#FF9191	1	0.75
chr2	189560001	189680000	A.2.1.1.1.1.1.1.2.2	0.759797724399494	.	189560001	189680000	#FF9191	1	0.75
chr2	189680001	189840000	A.2.1.1.1.1.1.1.1.2.2	0.762326169405815	.	189680001	189840000	#FF9191	1	0.75
chr2	189840001	190320000	A.1.1.1.2.1.1.2.2	0.987357774968394	.	189840001	190320000	#FF0000	1	1
chr2	190320001	190520000	A.1.2.1.2.2.2.2.2.2	0.824273072060683	.	190320001	190520000	#FF4848	1	0.875
chr2	190520001	190920000	A.1.2.1.2.2.1.1.1.2.1.1	0.84070796460177	.	190520001	190920000	#FF4848	1	0.875
chr2	190920001	191240000	A.1.2.2.2.2.1.1.1.2	0.778761061946903	.	190920001	191240000	#FF4848	1	0.875
chr2	191240001	191680000	A.1.2.2.2.1.1.1.1.2.2	0.793931731984829	.	191240001	191680000	#FF4848	1	0.875
chr2	191680001	191880000	A.1.1.1.2.1.2.1.1.2.2.2	0.979772439949431	.	191680001	191880000	#FF0000	1	1
chr2	191880001	192400000	A.1.1.1.2.1.1.1.2	0.989886219974716	.	191880001	192400000	#FF0000	1	1
chr2	192400001	192560000	A.1.2.2.2.2.2.2.1	0.767383059418458	.	192400001	192560000	#FF4848	1	0.875
chr2	192560001	192840000	A.2.2.2.1.1.2.1.1.1.2	0.595448798988622	.	192560001	192840000	#FFDADA	1	0.625
chr2	192840001	193080000	B.1.2.1.2.1.1.2.2.1.1	0.43109987357775	.	192840001	193080000	#9191FF	1	0.375
chr2	193080001	193320000	B.2.1.1.1.2.2.1.2.1	0.312262958280657	.	193080001	193320000	#4848FF	1	0.25
chr2	193320001	193880000	B.2.2.2.2.1.1.1.2.1	0.0189633375474083	.	193320001	193880000	#0000FF	1	0.125
chr2	193880001	194000000	B.2.1.2.2.2.2.1.2.1.1	0.166877370417193	.	193880001	194000000	#4848FF	1	0.25
chr2	194000001	194120000	B.2.1.1.1.2.2.1.1.1.2	0.314791403286979	.	194000001	194120000	#4848FF	1	0.25
chr2	194120001	194200000	B.2.1.1.1.2.2.2.1	0.309734513274336	.	194120001	194200000	#4848FF	1	0.25
chr2	194200001	194800000	B.2.2.2.2.1.1.2	0.0139064475347661	.	194200001	194800000	#0000FF	1	0.125
chr2	194800001	194920000	B.2.1.2.2.2.1.2.1.1.2.1	0.18204804045512	.	194800001	194920000	#4848FF	1	0.25
chr2	194920001	195320000	B.2.1.2.2.2.2.1.1.2.2.1	0.170670037926675	.	194920001	195320000	#4848FF	1	0.25
chr2	195320001	195760000	B.2.2.2.2.1.1.1.1	0.0202275600505689	.	195320001	195760000	#0000FF	1	0.125
chr2	195760001	196160000	B.2.1.2.2.2.2.2.1.1.1	0.160556257901391	.	195760001	196160000	#4848FF	1	0.25
chr2	196160001	196360000	B.1.2.2.1.2.1.1.2	0.399494310998736	.	196160001	196360000	#9191FF	1	0.375
chr2	196360001	196520000	A.2.2.1.2.2.2.1.1.2	0.616940581542351	.	196360001	196520000	#FFDADA	1	0.625
chr2	196520001	196920000	B.1.2.2.1.1.2.1.2.2	0.404551201011378	.	196520001	196920000	#9191FF	1	0.375
chr2	196920001	197200000	A.2.2.1.1.1.2.1.1.2	0.65992414664981	.	196920001	197200000	#FFDADA	1	0.625
chr2	197200001	197360000	B.1.1.1.2.1.1.1.1.2	0.54614412136536	.	197200001	197360000	#DADAFF	1	0.5
chr2	197360001	197640000	A.2.2.2.1.2.1.1.1.1.2.2.1	0.585335018963338	.	197360001	197640000	#FFDADA	1	0.625
chr2	197640001	197920000	A.2.2.1.1.1.2.1.1.1	0.661188369152971	.	197640001	197920000	#FFDADA	1	0.625
chr2	197920001	198280000	A.2.1.2.2.2.2.1.1.1.2	0.676359039190898	.	197920001	198280000	#FF9191	1	0.75
chr2	198280001	198440000	A.2.1.2.2.1.1.2.1.1	0.694058154235145	.	198280001	198440000	#FF9191	1	0.75
chr2	198440001	198640000	B.1.1.2.1.1.2.2.2.2.2	0.505689001264222	.	198440001	198640000	#DADAFF	1	0.5
chr2	198640001	198880000	B.1.2.2.1.1.1.1	0.415929203539823	.	198640001	198880000	#9191FF	1	0.375
chr2	198880001	199000000	B.1.2.1.2.1.1.1	0.433628318584071	.	198880001	199000000	#9191FF	1	0.375
chr2	199000001	199160000	B.2.1.1.1.2.1.1.1.1.2	0.329962073324905	.	199000001	199160000	#4848FF	1	0.25
chr2	199160001	199400000	B.1.2.2.1.2.2.2.1.1.1	0.389380530973451	.	199160001	199400000	#9191FF	1	0.375
chr2	199400001	199520000	B.1.2.2.1.1.1.2.2.2.1	0.410872313527181	.	199400001	199520000	#9191FF	1	0.375
chr2	199520001	199840000	B.2.1.1.1.2.1.2.1.1	0.323640960809102	.	199520001	199840000	#4848FF	1	0.25
chr2	199840001	200000000	B.1.2.2.1.2.2.2.2.2	0.379266750948167	.	199840001	200000000	#9191FF	1	0.375
chr2	200000001	200160000	B.2.1.1.1.1.1.1.2	0.347661188369153	.	200000001	200160000	#4848FF	1	0.25
chr2	200160001	200320000	A.2.2.2.1.2.2.2	0.577749683944374	.	200160001	200320000	#FFDADA	1	0.625
chr2	200320001	200480000	B.2.1.1.1.2.1.2.1.2.1	0.322376738305942	.	200320001	200480000	#4848FF	1	0.25
chr2	200480001	200800000	B.1.2.2.1.2.1.2.1.2	0.396965865992415	.	200480001	200800000	#9191FF	1	0.375
chr2	200800001	201040000	A.2.1.2.1.1.1.2.1	0.719342604298357	.	200800001	201040000	#FF9191	1	0.75
chr2	201040001	201160000	A.2.1.1.1.2.1.1.2.2	0.743362831858407	.	201040001	201160000	#FF9191	1	0.75
chr2	201160001	201440000	A.1.1.2.2.1.2.2.1.2	0.929203539823009	.	201160001	201440000	#FF0000	1	1
chr2	201440001	201720000	A.1.1.1.2.1.2.1.1.2.1.2	0.983565107458913	.	201440001	201720000	#FF0000	1	1
chr2	201720001	201920000	A.1.1.2.2.1.1.2.1.2.2	0.935524652338812	.	201720001	201920000	#FF0000	1	1
chr2	201920001	202080000	A.1.2.1.2.1.1.1.1.1.2	0.860935524652339	.	201920001	202080000	#FF4848	1	0.875
chr2	202080001	202640000	A.1.1.1.2.1.2.1.1.1	0.986093552465234	.	202080001	202640000	#FF0000	1	1
chr2	202640001	203120000	A.1.1.1.2.1.2.1.1.2.1.1	0.984829329962073	.	202640001	203120000	#FF0000	1	1
chr2	203120001	203400000	A.1.2.1.2.1.2.1.2.1	0.849557522123894	.	203120001	203400000	#FF4848	1	0.875
chr2	203400001	203720000	A.2.1.2.1.1.2.2	0.713021491782554	.	203400001	203720000	#FF9191	1	0.75
chr2	203720001	204120000	A.1.2.2.2.2.2.2.2	0.766118836915297	.	203720001	204120000	#FF4848	1	0.875
chr2	204120001	204240000	A.2.1.2.1.1.1.2.2.2	0.716814159292035	.	204120001	204240000	#FF9191	1	0.75
chr2	204240001	204520000	A.1.2.2.2.1.1.1.1.2.1	0.79519595448799	.	204240001	204520000	#FF4848	1	0.875
chr2	204520001	204800000	A.2.1.2.1.2.1.1.2	0.710493046776233	.	204520001	204800000	#FF9191	1	0.75
chr2	204800001	205200000	B.1.1.2.2.1.1.1.2.1	0.485461441213654	.	204800001	205200000	#DADAFF	1	0.5
chr2	205200001	205560000	A.2.2.1.2.2.2.1.2.1	0.615676359039191	.	205200001	205560000	#FFDADA	1	0.625
chr2	205560001	206160000	B.1.1.2.2.2.2.1.2.2	0.466498103666245	.	205560001	206160000	#DADAFF	1	0.5
chr2	206160001	206560000	B.1.1.1.2.2.2.1.2	0.528445006321112	.	206160001	206560000	#DADAFF	1	0.5
chr2	206560001	206640000	A.2.1.2.2.2.2.1.1.1.1	0.677623261694058	.	206560001	206640000	#FF9191	1	0.75
chr2	206640001	206840000	B.1.1.1.2.1.1.1.2.1.1	0.5448798988622	.	206640001	206840000	#DADAFF	1	0.5
chr2	206840001	207000000	A.2.1.2.2.2.2.1.2	0.673830594184576	.	206840001	207000000	#FF9191	1	0.75
chr2	207000001	207160000	B.1.1.2.2.1.1.2.1	0.482932996207332	.	207000001	207160000	#DADAFF	1	0.5
chr2	207160001	207440000	B.2.2.1.2.2.1.2.1.1.1	0.0872313527180784	.	207160001	207440000	#0000FF	1	0.125
chr2	207440001	207600000	B.2.1.1.1.2.1.1.1.1.1	0.331226295828066	.	207440001	207600000	#4848FF	1	0.25
chr2	207600001	207840000	B.1.2.2.1.1.2.1.2.1	0.405815423514539	.	207600001	207840000	#9191FF	1	0.375
chr2	207840001	208360000	A.2.1.1.2.1.2.2.1	0.734513274336283	.	207840001	208360000	#FF9191	1	0.75
chr2	208360001	208600000	A.2.1.1.1.2.2	0.739570164348925	.	208360001	208600000	#FF9191	1	0.75
chr2	208600001	208960000	A.2.2.2.1.1.2.1.1.2	0.594184576485461	.	208600001	208960000	#FFDADA	1	0.625
chr2	208960001	209240000	B.1.1.2.2.1.1.1.1.2	0.486725663716814	.	208960001	209240000	#DADAFF	1	0.5
chr2	209240001	209640000	B.2.2.2.2.1.1.1.2.2.1.2	0.0164348925410872	.	209240001	209640000	#0000FF	1	0.125
chr2	209640001	209720000	B.2.1.1.1.1.1.1.1	0.348925410872314	.	209640001	209720000	#4848FF	1	0.25
chr2	209720001	210200000	B.2.2.1.2.2.2.1.1.1	0.0809102402022756	.	209720001	210200000	#0000FF	1	0.125
chr2	210200001	210440000	B.1.1.2.1.1.2.2.1	0.512010113780025	.	210200001	210440000	#DADAFF	1	0.5
chr2	210440001	210680000	B.2.1.1.1.1.2.2.2	0.332490518331226	.	210440001	210680000	#4848FF	1	0.25
chr2	210680001	210840000	B.2.1.2.2.2.2.1.1.1.1.1.1	0.176991150442478	.	210680001	210840000	#4848FF	1	0.25
chr2	210840001	211120000	B.1.2.2.1.1.2.1.1.2	0.407079646017699	.	210840001	211120000	#9191FF	1	0.375
chr2	211120001	211320000	B.2.1.1.1.2.1.1.1.2.2	0.327433628318584	.	211120001	211320000	#4848FF	1	0.25
chr2	211320001	211600000	B.2.2.1.2.2.1.2.1.2.1	0.0847029077117573	.	211320001	211600000	#0000FF	1	0.125
chr2	211600001	211760000	B.2.1.2.2.2.2.1.2.2.2	0.161820480404551	.	211600001	211760000	#4848FF	1	0.25
chr2	211760001	212000000	B.2.1.2.2.2.2.1.2.2.1.2	0.163084702907712	.	211760001	212000000	#4848FF	1	0.25
chr2	212000001	212280000	B.2.1.2.2.2.2.1.2.2.1.1	0.164348925410872	.	212000001	212280000	#4848FF	1	0.25
chr2	212280001	212560000	B.2.1.2.2.2.2.1.1.2.2.2.2	0.168141592920354	.	212280001	212560000	#4848FF	1	0.25
chr2	212560001	212840000	B.2.2.1.2.2.1.2.2	0.0821744627054362	.	212560001	212840000	#0000FF	1	0.125
chr2	212840001	212960000	B.1.2.1.2.2.1.2.2.2	0.419721871049305	.	212840001	212960000	#9191FF	1	0.375
chr2	212960001	213120000	B.2.1.1.1.2.1.1.2.2	0.324905183312263	.	212960001	213120000	#4848FF	1	0.25
chr2	213120001	213240000	B.1.2.2.1.1.2.2.2	0.402022756005057	.	213120001	213240000	#9191FF	1	0.375
chr2	213240001	213480000	B.1.2.2.1.2.2.2.2.1.2	0.380530973451327	.	213240001	213480000	#9191FF	1	0.375
chr2	213480001	214080000	B.2.1.2.2.2.1.2.1.2	0.179519595448799	.	213480001	214080000	#4848FF	1	0.25
chr2	214080001	214600000	B.2.1.2.2.2.1.1.1	0.185840707964602	.	214080001	214600000	#4848FF	1	0.25
chr2	214600001	214760000	B.1.2.2.1.1.1.2.2.2.2	0.40960809102402	.	214600001	214760000	#9191FF	1	0.375
chr2	214760001	215080000	B.2.1.1.1.1.2.1.1.1.1	0.34007585335019	.	214760001	215080000	#4848FF	1	0.25
chr2	215080001	215560000	B.2.2.1.2.2.1.2.1.1.2	0.0859671302149178	.	215080001	215560000	#0000FF	1	0.125
chr2	215560001	215680000	B.1.2.1.2.2.1.2.1	0.422250316055626	.	215560001	215680000	#9191FF	1	0.375
chr2	215680001	216200000	B.2.1.2.2.2.2.1.1.1.1.1.2	0.175726927939317	.	215680001	216200000	#4848FF	1	0.25
chr2	216200001	216480000	A.1.2.1.2.2.1.2.2.2	0.830594184576485	.	216200001	216480000	#FF4848	1	0.875
chr2	216480001	216920000	A.1.2.1.2.2.1.2.2.1.1	0.833122629582807	.	216480001	216920000	#FF4848	1	0.875
chr2	216920001	217000000	A.1.2.2.2.1.2.2.2	0.781289506953224	.	216920001	217000000	#FF4848	1	0.875
chr2	217000001	217360000	A.1.1.1.2.1.1.1.1	0.991150442477876	.	217000001	217360000	#FF0000	1	1
chr2	217360001	217560000	A.1.2.1.2.1.2.1.1	0.850821744627054	.	217360001	217560000	#FF4848	1	0.875
chr2	217560001	217720000	A.2.1.1.1.1.2.2.2	0.748419721871049	.	217560001	217720000	#FF9191	1	0.75
chr2	217720001	217800000	A.2.1.2.1.1.1.2.2.1	0.718078381795196	.	217720001	217800000	#FF9191	1	0.75
chr2	217800001	218080000	A.1.2.1.2.1.2.1.2.2	0.848293299620733	.	217800001	218080000	#FF4848	1	0.875
chr2	218080001	218160000	A.2.1.1.1.1.1.2.1.1	0.758533501896334	.	218080001	218160000	#FF9191	1	0.75
chr2	218160001	218400000	A.1.2.2.2.1.2.1.1.2	0.787610619469027	.	218160001	218400000	#FF4848	1	0.875
chr2	218400001	218640000	A.1.2.2.2.1.2.2.1	0.782553729456384	.	218400001	218640000	#FF4848	1	0.875
chr2	218640001	219120000	A.1.1.1.2.1.2.1.1.2.2.1.1	0.982300884955752	.	218640001	219120000	#FF0000	1	1
chr2	219120001	219520000	A.1.1.1.2.1.2.1.1.2.2.1.2	0.981036662452592	.	219120001	219520000	#FF0000	1	1
chr2	219520001	219720000	A.1.2.1.2.1.1.2.2	0.852085967130215	.	219520001	219720000	#FF4848	1	0.875
chr2	219720001	220080000	A.1.1.1.2.1.2.1.2.1	0.978508217446271	.	219720001	220080000	#FF0000	1	1
chr2	220080001	220240000	A.1.1.2.2.1.1.2.1.1.2	0.938053097345133	.	220080001	220240000	#FF0000	1	1
chr2	220240001	220520000	A.1.1.2.2.1.1.2.1.1.1	0.939317319848293	.	220240001	220520000	#FF0000	1	1
chr2	220520001	221000000	B.1.1.1.2.1.1.1.2.2.1	0.542351453855879	.	220520001	221000000	#DADAFF	1	0.5
chr2	221000001	221480000	A.2.2.2.1.1.2.1.2.1	0.592920353982301	.	221000001	221480000	#FFDADA	1	0.625
chr2	221480001	221560000	B.1.1.2.2.2.1.1	0.474083438685209	.	221480001	221560000	#DADAFF	1	0.5
chr2	221560001	221640000	B.1.1.2.2.2.1.2	0.472819216182048	.	221560001	221640000	#DADAFF	1	0.5
chr2	221640001	221760000	B.1.1.1.2.1.1.2	0.539823008849557	.	221640001	221760000	#DADAFF	1	0.5
chr2	221760001	221840000	B.1.1.2.1.1.1.1.1	0.52338811630847	.	221760001	221840000	#DADAFF	1	0.5
chr2	221840001	222200000	B.1.2.2.1.1.1.2.2.1.1	0.413400758533502	.	221840001	222200000	#9191FF	1	0.375
chr2	222200001	222480000	B.1.1.2.1.1.1.1.2.1	0.52212389380531	.	222200001	222480000	#DADAFF	1	0.5
chr2	222480001	222880000	B.2.1.2.2.2.2.1.2.1.2	0.165613147914033	.	222480001	222880000	#4848FF	1	0.25
chr2	222880001	223320000	B.2.1.1.1.2.1.2.2.2	0.3173198482933	.	222880001	223320000	#4848FF	1	0.25
chr2	223320001	223520000	B.1.1.2.1.1.1.1.2.2.2	0.519595448798989	.	223320001	223520000	#DADAFF	1	0.5
chr2	223520001	223760000	A.2.1.1.1.2.1.1.2.1.1	0.745891276864728	.	223520001	223760000	#FF9191	1	0.75
chr2	223760001	224080000	A.2.1.2.2.1.1.2.2.2.1	0.689001264222503	.	223760001	224080000	#FF9191	1	0.75
chr2	224080001	224200000	B.1.1.1.2.1.1.1.1.1	0.547408343868521	.	224080001	224200000	#DADAFF	1	0.5
chr2	224200001	224520000	A.2.1.2.2.2.2.2.1.2	0.671302149178255	.	224200001	224520000	#FF9191	1	0.75
chr2	224520001	224840000	A.1.2.2.2.1.1.2.1	0.791403286978508	.	224520001	224840000	#FF4848	1	0.875
chr2	224840001	225200000	A.1.1.1.2.1.2.2.1	0.975979772439949	.	224840001	225200000	#FF0000	1	1
chr2	225200001	225680000	A.1.2.1.2.1.1.2.1	0.853350189633375	.	225200001	225680000	#FF4848	1	0.875
chr2	225680001	225920000	A.2.1.1.1.2.1.1.1	0.747155499367889	.	225680001	225920000	#FF9191	1	0.75
chr2	225920001	226040000	B.1.1.1.2.1.1.1.2.1.2	0.543615676359039	.	225920001	226040000	#DADAFF	1	0.5
chr2	226040001	226520000	B.2.1.2.2.2.2.1.1.1.2	0.173198482932996	.	226040001	226520000	#4848FF	1	0.25
chr2	226520001	226720000	B.1.1.2.1.2.1.2.2.1.1	0.501896333754741	.	226520001	226720000	#DADAFF	1	0.5
chr2	226720001	227120000	A.2.2.1.2.2.2.1.2.2	0.61441213653603	.	226720001	227120000	#FFDADA	1	0.625
chr2	227120001	227240000	A.2.2.1.2.2.1.1.1	0.623261694058154	.	227120001	227240000	#FFDADA	1	0.625
chr2	227240001	227440000	A.2.1.2.2.1.1.1.1.2	0.696586599241466	.	227240001	227440000	#FF9191	1	0.75
chr2	227440001	227680000	A.2.1.2.2.1.1.2.2.2.2	0.687737041719343	.	227440001	227680000	#FF9191	1	0.75
chr2	227680001	227960000	B.1.1.1.1.1.1.2.2	0.558786346396966	.	227680001	227960000	#DADAFF	1	0.5
chr2	227960001	228200000	B.1.2.2.1.1.1.2.1	0.414664981036662	.	227960001	228200000	#9191FF	1	0.375
chr2	228200001	228440000	A.2.2.2.1.2.1.1.1.1.2.2.2	0.584070796460177	.	228200001	228440000	#FFDADA	1	0.625
chr2	228440001	228720000	B.1.2.2.1.1.1.2.2.1.2	0.412136536030341	.	228440001	228720000	#9191FF	1	0.375
chr2	228720001	228960000	B.2.1.1.1.2.2.1.1.2	0.313527180783818	.	228720001	228960000	#4848FF	1	0.25
chr2	228960001	229520000	B.2.1.2.2.2.2.1.1.1.1.2	0.174462705436157	.	228960001	229520000	#4848FF	1	0.25
chr2	229520001	229680000	B.1.1.1.2.1.1.1.2.2.2	0.541087231352718	.	229520001	229680000	#DADAFF	1	0.5
chr2	229680001	230320000	B.1.1.2.2.2.2.2.1.2	0.463969658659924	.	229680001	230320000	#DADAFF	1	0.5
chr2	230320001	230600000	B.1.2.1.2.1.1.2.2.1.2	0.429835651074589	.	230320001	230600000	#9191FF	1	0.375
chr2	230600001	230760000	A.2.1.1.1.1.1.2.1.2	0.757269279393173	.	230600001	230760000	#FF9191	1	0.75
chr2	230760001	231040000	A.2.2.1.1.1.2.1.2	0.65865992414665	.	230760001	231040000	#FFDADA	1	0.625
chr2	231040001	231240000	A.2.2.1.1.2.2.1.1	0.648546144121365	.	231040001	231240000	#FFDADA	1	0.625
chr2	231240001	231520000	A.2.2.1.1.1.1.1.1	0.667509481668774	.	231240001	231520000	#FFDADA	1	0.625
chr2	231520001	231680000	A.1.2.1.2.1.1.1.2.2.1	0.857142857142857	.	231520001	231680000	#FF4848	1	0.875
chr2	231680001	231920000	A.1.2.2.2.1.2.1.2.1.2	0.785082174462705	.	231680001	231920000	#FF4848	1	0.875
chr2	231920001	232360000	A.1.1.1.1.1.2.2	0.996207332490518	.	231920001	232360000	#FF0000	1	1
chr2	232360001	232680000	A.1.2.1.2.1.1.1.2.2.2.1	0.855878634639697	.	232360001	232680000	#FF4848	1	0.875
chr2	232680001	233400000	A.1.2.2.2.1.2.1.2.2	0.783817951959545	.	232680001	233400000	#FF4848	1	0.875
chr2	233400001	233640000	A.1.2.2.2.2.1.2.2.1.1	0.77370417193426	.	233400001	233640000	#FF4848	1	0.875
chr2	233640001	233800000	A.2.1.1.1.1.1.1.2.1	0.761061946902655	.	233640001	233800000	#FF9191	1	0.75
chr2	233800001	233960000	A.2.2.1.2.1.1.1	0.638432364096081	.	233800001	233960000	#FFDADA	1	0.625
chr2	233960001	234000000	A.2.2.1.2.2.1.1.2.1	0.621997471554994	.	233960001	234000000	#FFDADA	1	0.625
chr2	234040001	234160000	A.2.2.1.2.2.1.1.2.1	0.621997471554994	.	234040001	234160000	#FFDADA	1	0.625
chr2	234160001	234720000	B.1.1.1.1.1.1.2.1.1	0.561314791403287	.	234160001	234720000	#DADAFF	1	0.5
chr2	234720001	235440000	A.2.1.2.1.2.2.1.1	0.706700379266751	.	234720001	235440000	#FF9191	1	0.75
chr2	235440001	235760000	A.2.1.2.1.2.1.1.1	0.711757269279393	.	235440001	235760000	#FF9191	1	0.75
chr2	235760001	236040000	A.2.1.1.1.1.1.2.2.2	0.754740834386852	.	235760001	236040000	#FF9191	1	0.75
chr2	236040001	236200000	A.2.2.2.2.1.1.2.2	0.573957016434892	.	236040001	236200000	#FFDADA	1	0.625
chr2	236200001	236680000	A.2.2.1.1.1.1.1.2	0.666245259165613	.	236200001	236680000	#FFDADA	1	0.625
chr2	236680001	237200000	B.1.1.2.1.2.2.1.1.2	0.496839443742099	.	236680001	237200000	#DADAFF	1	0.5
chr2	237200001	237440000	B.1.1.1.1.1.2.2	0.556257901390645	.	237200001	237440000	#DADAFF	1	0.5
chr2	237440001	237680000	A.2.1.1.1.2.1.2.2	0.740834386852086	.	237440001	237680000	#FF9191	1	0.75
chr2	237680001	237760000	A.2.2.2.2.1.1.2.1	0.575221238938053	.	237680001	237760000	#FFDADA	1	0.625
chr2	237760001	238000000	A.2.2.1.1.2.2.1.2	0.647281921618205	.	237760001	238000000	#FFDADA	1	0.625
chr2	238000001	238280000	A.1.1.2.2.1.1.2.1.2.1	0.936788874841972	.	238000001	238280000	#FF0000	1	1
chr2	238280001	238440000	A.1.2.1.2.1.1.1.2.1	0.858407079646018	.	238280001	238440000	#FF4848	1	0.875
chr2	238440001	238680000	A.1.2.2.2.1.2.1.2.1.1	0.786346396965866	.	238440001	238680000	#FF4848	1	0.875
chr2	238680001	239200000	A.1.2.1.2.1.1.1.1.1.1	0.862199747155499	.	238680001	239200000	#FF4848	1	0.875
chr2	239200001	239480000	A.1.1.2.2.1.1.2.2.1	0.934260429835651	.	239200001	239480000	#FF0000	1	1
chr2	239480001	239800000	A.1.2.1.2.1.2.2.2.2	0.843236409608091	.	239480001	239800000	#FF4848	1	0.875
chr2	239840001	240320000	A.1.2.2.2.2.1.2.2.1.2	0.7724399494311	.	239840001	240320000	#FF4848	1	0.875
chr2	240320001	240520000	A.2.2.2.2.1.1.1	0.576485461441214	.	240320001	240520000	#FFDADA	1	0.625
chr2	240520001	240960000	B.1.1.2.1.2.1.2.1	0.503160556257901	.	240520001	240960000	#DADAFF	1	0.5
chr2	240960001	241080000	A.2.2.1.2.2.1.1.2.2	0.620733249051833	.	240960001	241080000	#FFDADA	1	0.625
chr2	241080001	241440000	A.2.1.2.1.2.2.1.2.2	0.701643489254109	.	241080001	241440000	#FF9191	1	0.75
chr2	241440001	241720000	A.2.1.2.1.1.1.1.1	0.721871049304678	.	241440001	241720000	#FF9191	1	0.75
chr2	241720001	242200000	A.1.2.1.2.1.2.2.1.1	0.847029077117573	.	241720001	242200000	#FF4848	1	0.875
chr2	242200001	242360000	A.2.1.2.1.1.1.1.2	0.720606826801517	.	242200001	242360000	#FF9191	1	0.75
chr2	242360001	242680000	A.1.2.2.2.1.2.1.1.1	0.788874841972187	.	242360001	242680000	#FF4848	1	0.875
chr2	242680001	243080000	A.1.2.2.2.2.1.1.2	0.777496839443742	.	242680001	243080000	#FF4848	1	0.875
chr3	40001	360000	B.2.2.2.1.1.2.1.2	0.0510204081632653	.	40001	360000	#0000FF	1	0.125
chr3	360001	560000	B.2.2.2.1.1.1.2.2	0.053935860058309	.	360001	560000	#0000FF	1	0.125
chr3	560001	840000	B.2.2.1.1.2.1.2.1.1.2	0.131195335276968	.	560001	840000	#0000FF	1	0.125
chr3	840001	960000	B.1.2.2.1.2.1.1.2	0.396501457725948	.	840001	960000	#9191FF	1	0.375
chr3	960001	1080000	B.2.1.2.2.2.2.1.1.2.1	0.169096209912536	.	960001	1080000	#4848FF	1	0.25
chr3	1080001	1200000	B.1.2.2.2.1.1.1.2.1	0.384839650145773	.	1080001	1200000	#9191FF	1	0.375
chr3	1200001	1440000	B.2.2.1.1.2.1.1.1.2	0.138483965014577	.	1200001	1440000	#0000FF	1	0.125
chr3	1440001	1640000	B.2.1.2.2.2.1.2.1.2.2	0.177842565597668	.	1440001	1640000	#4848FF	1	0.25
chr3	1640001	1800000	B.2.1.2.2.2.1.2.1.1.1	0.182215743440233	.	1640001	1800000	#4848FF	1	0.25
chr3	1800001	2000000	B.2.2.1.1.2.2.1.1.2.1.2.1	0.120991253644315	.	1800001	2000000	#0000FF	1	0.125
chr3	2000001	2120000	B.1.2.2.2.2.2.1.2.1	0.365889212827988	.	2000001	2120000	#9191FF	1	0.375
chr3	2120001	2440000	B.2.2.1.1.2.2.1.1.1.2.2	0.123906705539359	.	2120001	2440000	#0000FF	1	0.125
chr3	2440001	2720000	B.2.2.1.1.2.2.1.1.2.2	0.118075801749271	.	2440001	2720000	#0000FF	1	0.125
chr3	2720001	3160000	B.2.1.2.2.2.1.1.1.1.2	0.188046647230321	.	2720001	3160000	#4848FF	1	0.25
chr3	3160001	3360000	B.1.2.2.1.2.2.2.2	0.387755102040816	.	3160001	3360000	#9191FF	1	0.375
chr3	3360001	3840000	B.2.2.2.1.1.2.2.2.2	0.0451895043731778	.	3360001	3840000	#0000FF	1	0.125
chr3	3840001	3960000	B.1.2.1.2.1.2.2.2.2	0.422740524781341	.	3840001	3960000	#9191FF	1	0.375
chr3	3960001	4040000	B.1.2.2.1.2.2.1.2	0.39067055393586	.	3960001	4040000	#9191FF	1	0.375
chr3	4040001	4360000	B.2.1.2.2.2.1.2.2.2.1	0.174927113702624	.	4040001	4360000	#4848FF	1	0.25
chr3	4360001	4680000	B.1.2.1.2.1.1.2.2.1.1.2	0.438775510204082	.	4360001	4680000	#9191FF	1	0.375
chr3	4680001	5240000	A.2.1.1.2.1.2.1.2	0.71865889212828	.	4680001	5240000	#FF9191	1	0.75
chr3	5240001	5800000	B.2.2.1.1.2.1.2.1.1.1	0.13265306122449	.	5240001	5800000	#0000FF	1	0.125
chr3	5800001	6080000	B.2.1.2.2.2.2.1.2.2.1.1	0.163265306122449	.	5800001	6080000	#4848FF	1	0.25
chr3	6080001	6600000	B.2.2.1.1.2.2.2.1.1.1	0.113702623906706	.	6080001	6600000	#0000FF	1	0.125
chr3	6600001	6880000	B.2.1.2.2.2.2.1.2.2.2.1	0.160349854227405	.	6600001	6880000	#4848FF	1	0.25
chr3	6880001	7400000	B.2.2.2.1.1.1.1.2.1	0.0583090379008746	.	6880001	7400000	#0000FF	1	0.125
chr3	7400001	8160000	B.2.2.2.1.1.1.1.1.1	0.0612244897959184	.	7400001	8160000	#0000FF	1	0.125
chr3	8160001	8480000	B.1.2.1.2.1.2.2.1.2	0.425655976676385	.	8160001	8480000	#9191FF	1	0.375
chr3	8480001	8680000	A.1.2.2.1.1.2.1.1.2.2.2	0.826530612244898	.	8480001	8680000	#FF4848	1	0.875
chr3	8680001	9000000	A.1.2.1.2.2.1.1.1.1.2	0.858600583090379	.	8680001	9000000	#FF4848	1	0.875
chr3	9000001	9400000	A.2.1.2.1.2.2.1.2	0.686588921282799	.	9000001	9400000	#FF9191	1	0.75
chr3	9400001	9560000	A.1.2.1.2.1.1.2.1.2.2	0.87463556851312	.	9400001	9560000	#FF4848	1	0.875
chr3	9560001	9800000	A.2.1.2.2.2.2.1.1.1	0.667638483965015	.	9560001	9800000	#FF9191	1	0.75
chr3	9800001	10040000	A.1.1.2.2.2.2.2.1.2.2	0.902332361516035	.	9800001	10040000	#FF0000	1	1
chr3	10040001	10360000	A.1.1.2.2.2.2.2.1.1.2	0.905247813411079	.	10040001	10360000	#FF0000	1	1
chr3	10360001	10760000	B.1.2.2.1.2.1.2.1	0.395043731778426	.	10360001	10760000	#9191FF	1	0.375
chr3	10760001	11160000	B.1.2.2.1.1.1.1.2.1	0.412536443148688	.	10760001	11160000	#9191FF	1	0.375
chr3	11160001	11400000	A.2.1.1.1.2.1.1.1.2	0.739067055393586	.	11160001	11400000	#FF9191	1	0.75
chr3	11400001	11680000	A.1.2.1.2.2.2.2	0.842565597667638	.	11400001	11680000	#FF4848	1	0.875
chr3	11680001	11880000	A.2.1.1.1.2.1.2.1	0.736151603498542	.	11680001	11880000	#FF9191	1	0.75
chr3	11880001	12160000	B.2.1.1.2.1.2.2.1.2	0.297376093294461	.	11880001	12160000	#4848FF	1	0.25
chr3	12160001	12600000	A.1.2.1.2.2.1.1.2.2.2	0.852769679300292	.	12160001	12600000	#FF4848	1	0.875
chr3	12600001	12880000	A.1.1.2.2.1.2.1.2	0.928571428571429	.	12600001	12880000	#FF0000	1	1
chr3	12880001	13040000	A.2.1.1.1.1.1.2.2.2.1	0.753644314868805	.	12880001	13040000	#FF9191	1	0.75
chr3	13040001	13520000	B.1.1.1.2.1.1.1.2.1.1	0.533527696793003	.	13040001	13520000	#DADAFF	1	0.5
chr3	13520001	13680000	A.2.1.2.1.1.1.1.2	0.696793002915452	.	13520001	13680000	#FF9191	1	0.75
chr3	13680001	14000000	B.1.2.1.2.2.1	0.421282798833819	.	13680001	14000000	#9191FF	1	0.375
chr3	14000001	14160000	B.1.2.2.1.2.2.1.1	0.392128279883382	.	14000001	14160000	#9191FF	1	0.375
chr3	14160001	14520000	A.1.2.2.1.1.2.1.1.1	0.830903790087464	.	14160001	14520000	#FF4848	1	0.875
chr3	14520001	14680000	A.2.1.1.1.1.1.2.2.2.2	0.752186588921283	.	14520001	14680000	#FF9191	1	0.75
chr3	14680001	15120000	A.2.1.1.1.2.2.1.1	0.733236151603499	.	14680001	15120000	#FF9191	1	0.75
chr3	15120001	15400000	A.1.1.2.2.2.2.2.1.1.1	0.906705539358601	.	15120001	15400000	#FF0000	1	1
chr3	15440001	15480000	A.1.1.2.2.2.2.2.1.1.1	0.906705539358601	.	15440001	15480000	#FF0000	1	1
chr3	15480001	15640000	A.1.2.2.1.2.1.2.1.1	0.809037900874636	.	15480001	15640000	#FF4848	1	0.875
chr3	15640001	15840000	A.1.1.2.2.1.2.1.1.2.2.1	0.931486880466472	.	15640001	15840000	#FF0000	1	1
chr3	15840001	16320000	A.1.1.1.1.1.1.1	1	.	15840001	16320000	#FF0000	1	1
chr3	16320001	16440000	A.1.1.2.2.2.2.2.2.1.2	0.899416909620991	.	16320001	16440000	#FF0000	1	1
chr3	16480001	16600000	A.1.1.2.2.2.2.2.2.1.2	0.899416909620991	.	16480001	16600000	#FF0000	1	1
chr3	16600001	16880000	A.2.1.2.1.1.1.2.1	0.69533527696793	.	16600001	16880000	#FF9191	1	0.75
chr3	16880001	17080000	A.2.2.1.2.1.2.1.1.1.1.1	0.635568513119534	.	16880001	17080000	#FFDADA	1	0.625
chr3	17080001	17280000	A.2.2.2.1.2.1.1.2	0.583090379008746	.	17080001	17280000	#FFDADA	1	0.625
chr3	17280001	17480000	A.2.2.2.2.2.2.1	0.559766763848397	.	17280001	17480000	#FFDADA	1	0.625
chr3	17480001	17920000	B.1.1.1.2.2.1.1.1	0.516034985422741	.	17480001	17920000	#DADAFF	1	0.5
chr3	17920001	18240000	B.2.1.2.2.2.1.1.1.2.1	0.186588921282799	.	17920001	18240000	#4848FF	1	0.25
chr3	18240001	18520000	B.2.1.2.2.2.2.1.2.2.1.2	0.161807580174927	.	18240001	18520000	#4848FF	1	0.25
chr3	18520001	18880000	B.2.2.2.1.1.2.1.1	0.0524781341107872	.	18520001	18880000	#0000FF	1	0.125
chr3	18880001	19200000	B.2.2.1.1.2.1.1.2.2.2	0.134110787172012	.	18880001	19200000	#0000FF	1	0.125
chr3	19200001	19680000	B.2.2.2.1.1.2.2.1.1	0.0495626822157434	.	19200001	19680000	#0000FF	1	0.125
chr3	19680001	19960000	B.2.2.1.1.2.1.1.2.2.1	0.135568513119534	.	19680001	19960000	#0000FF	1	0.125
chr3	19960001	20320000	B.1.2.2.1.2.1.1.1	0.397959183673469	.	19960001	20320000	#9191FF	1	0.375
chr3	20320001	20520000	B.2.1.2.2.2.2.1.2.1.2	0.164723032069971	.	20320001	20520000	#4848FF	1	0.25
chr3	20520001	20720000	B.1.2.1.1.2.1	0.462099125364431	.	20520001	20720000	#9191FF	1	0.375
chr3	20720001	20960000	B.2.1.1.2.1.1.1.2	0.313411078717201	.	20720001	20960000	#4848FF	1	0.25
chr3	20960001	21280000	B.2.1.2.2.2.1.1.1.2.2	0.185131195335277	.	20960001	21280000	#4848FF	1	0.25
chr3	21280001	21480000	B.1.1.2.1.1.2.2.1	0.497084548104956	.	21280001	21480000	#DADAFF	1	0.5
chr3	21480001	21600000	B.1.1.2.2.2.2.2	0.473760932944606	.	21480001	21600000	#DADAFF	1	0.5
chr3	21600001	21800000	B.1.1.1.2.1.2.2.1.1	0.52332361516035	.	21600001	21800000	#DADAFF	1	0.5
chr3	21800001	21960000	B.1.2.1.2.1.1.2.2.2	0.435860058309038	.	21800001	21960000	#9191FF	1	0.375
chr3	21960001	22200000	B.2.1.1.2.1.1.1.1	0.314868804664723	.	21960001	22200000	#4848FF	1	0.25
chr3	22200001	22480000	B.2.1.2.2.2.1.1.2	0.183673469387755	.	22200001	22480000	#4848FF	1	0.25
chr3	22480001	22600000	B.2.1.1.2.1.2.2.1.1	0.298833819241982	.	22480001	22600000	#4848FF	1	0.25
chr3	22600001	23000000	B.2.2.1.1.2.1.1.1.1	0.139941690962099	.	22600001	23000000	#0000FF	1	0.125
chr3	23000001	23400000	A.2.2.1.1.2.1.2	0.647230320699708	.	23000001	23400000	#FFDADA	1	0.625
chr3	23400001	23480000	A.2.2.1.2.1.2.1.1.1.1.2	0.634110787172012	.	23400001	23480000	#FFDADA	1	0.625
chr3	23480001	23600000	A.2.2.1.1.2.2.1	0.645772594752187	.	23480001	23600000	#FFDADA	1	0.625
chr3	23600001	23680000	A.2.2.1.1.2.1.1.2	0.64868804664723	.	23600001	23680000	#FFDADA	1	0.625
chr3	23680001	24000000	A.1.2.1.2.2.2.1.2.2.2	0.84402332361516	.	23680001	24000000	#FF4848	1	0.875
chr3	24000001	24280000	A.1.2.2.1.1.1.2.2	0.832361516034985	.	24000001	24280000	#FF4848	1	0.875
chr3	24280001	24520000	A.2.2.1.2.2.2.2.1.1	0.613702623906705	.	24280001	24520000	#FFDADA	1	0.625
chr3	24520001	24760000	A.2.2.2.1.2.1.2.2.2.2	0.577259475218659	.	24520001	24760000	#FFDADA	1	0.625
chr3	24760001	25160000	B.2.1.1.2.2.1.1.2.2	0.28134110787172	.	24760001	25160000	#4848FF	1	0.25
chr3	25160001	25680000	B.2.1.2.2.2.2.2.1.2	0.15597667638484	.	25160001	25680000	#4848FF	1	0.25
chr3	25680001	25880000	B.1.2.1.2.1.2.2.1.1.2	0.427113702623907	.	25680001	25880000	#9191FF	1	0.375
chr3	25880001	26160000	B.2.2.1.1.2.1.2.1.2	0.129737609329446	.	25880001	26160000	#0000FF	1	0.125
chr3	26160001	26480000	B.2.2.2.1.1.2.2.1.2	0.0481049562682216	.	26160001	26480000	#0000FF	1	0.125
chr3	26480001	26600000	B.2.1.1.2.1.2.1.1.1.1	0.30466472303207	.	26480001	26600000	#4848FF	1	0.25
chr3	26600001	26960000	B.2.2.2.1.1.2.2.2.1	0.0466472303206997	.	26600001	26960000	#0000FF	1	0.125
chr3	26960001	27120000	B.2.1.2.2.2.1.2.1.2.1	0.17930029154519	.	26960001	27120000	#4848FF	1	0.25
chr3	27120001	27360000	A.2.2.2.2.1.2.1.2.1.2	0.565597667638484	.	27120001	27360000	#FFDADA	1	0.625
chr3	27360001	27760000	A.1.2.2.1.1.1.2.1	0.833819241982507	.	27360001	27760000	#FF4848	1	0.875
chr3	27760001	28400000	B.2.2.1.1.2.1.1.2.1	0.137026239067055	.	27760001	28400000	#0000FF	1	0.125
chr3	28400001	28640000	B.2.2.1.1.2.2.2.2.1	0.10932944606414	.	28400001	28640000	#0000FF	1	0.125
chr3	28640001	28880000	B.2.2.1.1.2.2.1.1.1.2.1	0.12536443148688	.	28640001	28880000	#0000FF	1	0.125
chr3	28880001	29080000	B.1.2.1.2.1.2.1.1.1	0.434402332361516	.	28880001	29080000	#9191FF	1	0.375
chr3	29080001	29640000	A.1.2.2.2.2.1.2.1.2.2	0.774052478134111	.	29080001	29640000	#FF4848	1	0.875
chr3	29640001	30040000	A.2.2.1.2.1.2.1.1.1.2	0.63265306122449	.	29640001	30040000	#FFDADA	1	0.625
chr3	30040001	30240000	A.1.2.2.2.2.1.2.1.1	0.776967930029155	.	30040001	30240000	#FF4848	1	0.875
chr3	30240001	30440000	A.1.2.1.2.2.2.1.1	0.849854227405248	.	30240001	30440000	#FF4848	1	0.875
chr3	30440001	30600000	A.1.2.2.1.1.2.1.1.2.1	0.829446064139942	.	30440001	30600000	#FF4848	1	0.875
chr3	30600001	30800000	A.1.2.2.2.2.1.1.1.2	0.78134110787172	.	30600001	30800000	#FF4848	1	0.875
chr3	30800001	31040000	A.2.2.2.2.1.2.1.2.1.1	0.567055393586006	.	30800001	31040000	#FFDADA	1	0.625
chr3	31040001	31200000	A.2.2.1.2.2.2.2.1.2	0.612244897959184	.	31040001	31200000	#FFDADA	1	0.625
chr3	31200001	31600000	B.1.1.1.1.2.2.1	0.53935860058309	.	31200001	31600000	#DADAFF	1	0.5
chr3	31600001	31840000	A.2.2.1.2.2.1.1	0.623906705539359	.	31600001	31840000	#FFDADA	1	0.625
chr3	31840001	32200000	A.2.1.2.2.2.2.1.1.2	0.666180758017493	.	31840001	32200000	#FF9191	1	0.75
chr3	32200001	32480000	A.2.2.1.2.1.1.2.2	0.637026239067055	.	32200001	32480000	#FFDADA	1	0.625
chr3	32480001	32760000	A.1.2.1.2.2.1.2	0.85131195335277	.	32480001	32760000	#FF4848	1	0.875
chr3	32760001	32960000	A.2.1.1.1.1.2.1.2.1.1	0.747813411078717	.	32760001	32960000	#FF9191	1	0.75
chr3	33000001	33160000	A.1.2.2.1.2.1.1.2.1	0.811953352769679	.	33000001	33160000	#FF4848	1	0.875
chr3	33160001	33440000	A.1.2.1.2.2.1.1.2.2.1	0.854227405247813	.	33160001	33440000	#FF4848	1	0.875
chr3	33440001	33880000	A.1.1.2.2.2.2.2.1.2.1	0.903790087463557	.	33440001	33880000	#FF0000	1	1
chr3	33880001	34080000	B.1.1.1.2.1.1.2.1	0.529154518950437	.	33880001	34080000	#DADAFF	1	0.5
chr3	34080001	34320000	B.2.1.2.2.2.1.2.2.2.2.2	0.17201166180758	.	34080001	34320000	#4848FF	1	0.25
chr3	34320001	34520000	B.2.2.1.1.2.2.1.1.2.1.1	0.122448979591837	.	34320001	34520000	#0000FF	1	0.125
chr3	34520001	34720000	B.2.1.2.2.2.2.1.1.2.2	0.167638483965015	.	34520001	34720000	#4848FF	1	0.25
chr3	34720001	34880000	B.2.1.1.2.1.1.2.2.1.2	0.307580174927114	.	34720001	34880000	#4848FF	1	0.25
chr3	34880001	35040000	B.2.2.1.1.2.1.2.2	0.128279883381924	.	34880001	35040000	#0000FF	1	0.125
chr3	35040001	35200000	B.2.1.2.2.2.2.1.2.1.1	0.166180758017493	.	35040001	35200000	#4848FF	1	0.25
chr3	35200001	35360000	B.2.2.1.1.1.1.2.2	0.14868804664723	.	35200001	35360000	#0000FF	1	0.125
chr3	35360001	35960000	B.2.2.2.2.2.1.2	0.00583090379008746	.	35360001	35960000	#0000FF	1	0.125
chr3	35960001	36120000	B.2.1.2.2.2.2.1.2.2.2.2	0.158892128279883	.	35960001	36120000	#4848FF	1	0.25
chr3	36120001	36400000	B.2.1.1.2.2.1.1.1.2.1	0.291545189504373	.	36120001	36400000	#4848FF	1	0.25
chr3	36400001	36560000	B.1.1.1.2.1.2.2.2.2.1	0.518950437317784	.	36400001	36560000	#DADAFF	1	0.5
chr3	36560001	36760000	A.2.2.2.2.2.1	0.561224489795918	.	36560001	36760000	#FFDADA	1	0.625
chr3	36760001	37040000	A.2.2.2.2.2.2.2	0.558309037900875	.	36760001	37040000	#FFDADA	1	0.625
chr3	37040001	37360000	A.1.1.1.1.2.2	0.991253644314869	.	37040001	37360000	#FF0000	1	1
chr3	37360001	37880000	A.2.1.1.1.2.1.2.2	0.73469387755102	.	37360001	37880000	#FF9191	1	0.75
chr3	37880001	38040000	A.1.2.2.2.2.1.2.1.2.1	0.775510204081633	.	37880001	38040000	#FF4848	1	0.875
chr3	38040001	38360000	A.1.2.1.2.2.1.1.1.2	0.857142857142857	.	38040001	38360000	#FF4848	1	0.875
chr3	38360001	38560000	A.2.2.1.2.1.2.2.2.1	0.626822157434402	.	38360001	38560000	#FFDADA	1	0.625
chr3	38560001	39080000	B.1.2.1.2.1.2.2.1.1.1	0.428571428571429	.	38560001	39080000	#9191FF	1	0.375
chr3	39080001	39440000	A.2.2.2.1.1.2.1.1.1	0.594752186588921	.	39080001	39440000	#FFDADA	1	0.625
chr3	39440001	39640000	B.2.1.1.2.1.2.2.2	0.295918367346939	.	39440001	39640000	#4848FF	1	0.25
chr3	39640001	40200000	B.2.1.2.2.2.1.2.2.2.2.1	0.173469387755102	.	39640001	40200000	#4848FF	1	0.25
chr3	40200001	40360000	B.2.1.1.2.1.1.2.2.2	0.306122448979592	.	40200001	40360000	#4848FF	1	0.25
chr3	40360001	40600000	B.1.2.2.1.1.2.1.1.2	0.405247813411079	.	40360001	40600000	#9191FF	1	0.375
chr3	40600001	40920000	B.2.2.1.1.2.2.2.2.2	0.107871720116618	.	40600001	40920000	#0000FF	1	0.125
chr3	40920001	41240000	B.2.1.2.2.2.2.2.2.1	0.154518950437318	.	40920001	41240000	#4848FF	1	0.25
chr3	41240001	41480000	B.1.2.1.2.1.1.2.2.1.2	0.43731778425656	.	41240001	41480000	#9191FF	1	0.375
chr3	41480001	41640000	B.2.1.1.2.1.2.1.1.1.2	0.303206997084548	.	41480001	41640000	#4848FF	1	0.25
chr3	41640001	41960000	B.1.2.2.1.2.1.2.2	0.393586005830904	.	41640001	41960000	#9191FF	1	0.375
chr3	41960001	42120000	A.2.1.1.1.2.1.1.1.1	0.740524781341108	.	41960001	42120000	#FF9191	1	0.75
chr3	42120001	42280000	A.2.1.2.1.2.1	0.689504373177843	.	42120001	42280000	#FF9191	1	0.75
chr3	42280001	42600000	B.1.2.2.1.1.2.1.1.1	0.406705539358601	.	42280001	42600000	#9191FF	1	0.375
chr3	42600001	42840000	A.1.2.2.1.1.2.1.1.2.2.1	0.82798833819242	.	42600001	42840000	#FF4848	1	0.875
chr3	42840001	42920000	A.2.2.2.1.2.1.1.1	0.584548104956268	.	42840001	42920000	#FFDADA	1	0.625
chr3	42920001	43120000	A.2.2.2.1.2.1.2.2.1	0.580174927113703	.	42920001	43120000	#FFDADA	1	0.625
chr3	43120001	43560000	A.1.2.2.1.2.1.1.2.2	0.810495626822157	.	43120001	43560000	#FF4848	1	0.875
chr3	43560001	43760000	A.1.2.2.2.2.1.1.2.1	0.779883381924198	.	43560001	43760000	#FF4848	1	0.875
chr3	43760001	44320000	A.2.1.1.1.1.1.2.2.1.1	0.756559766763848	.	43760001	44320000	#FF9191	1	0.75
chr3	44320001	44520000	A.2.2.1.2.1.1.1	0.639941690962099	.	44320001	44520000	#FFDADA	1	0.625
chr3	44520001	45040000	A.1.2.1.2.1.2.1.1.2	0.865889212827988	.	44520001	45040000	#FF4848	1	0.875
chr3	45040001	45280000	A.1.2.1.2.1.1.2.2.2.2	0.868804664723032	.	45040001	45280000	#FF4848	1	0.875
chr3	45280001	45560000	A.1.2.1.2.1.2.1.1.1	0.86734693877551	.	45280001	45560000	#FF4848	1	0.875
chr3	45560001	45760000	A.1.2.1.2.1.1.2.2.2.1	0.870262390670554	.	45560001	45760000	#FF4848	1	0.875
chr3	45760001	46080000	A.1.2.1.2.1.1.2.1.2.1	0.876093294460641	.	45760001	46080000	#FF4848	1	0.875
chr3	46080001	46160000	A.2.1.2.2.2.2.2.2.2	0.660349854227405	.	46080001	46160000	#FF9191	1	0.75
chr3	46160001	46200000	A.2.1.2.2.2.2.2.2.1	0.661807580174927	.	46160001	46200000	#FF9191	1	0.75
chr3	46240001	46480000	A.2.1.2.2.2.2.2.2.1	0.661807580174927	.	46240001	46480000	#FF9191	1	0.75
chr3	46480001	46720000	A.1.2.2.2.1.1.2.1.1	0.793002915451895	.	46480001	46720000	#FF4848	1	0.875
chr3	46720001	46760000	A.2.2.1.2.2.2.1.1	0.616618075801749	.	46720001	46760000	#FFDADA	1	0.625
chr3	46800001	46920000	A.2.2.1.2.2.2.1.1	0.616618075801749	.	46800001	46920000	#FFDADA	1	0.625
chr3	46920001	47000000	A.1.2.1.2.1.1.2.1.1	0.877551020408163	.	46920001	47000000	#FF4848	1	0.875
chr3	47040001	47440000	A.1.2.1.2.1.1.2.1.1	0.877551020408163	.	47040001	47440000	#FF4848	1	0.875
chr3	47440001	47880000	A.1.2.1.2.1.1.2.2.1.2	0.871720116618076	.	47440001	47880000	#FF4848	1	0.875
chr3	47920001	48120000	A.1.2.2.2.1.2.1.2.2	0.785714285714286	.	47920001	48120000	#FF4848	1	0.875
chr3	48160001	48240000	A.1.2.2.2.1.2.1.2.2	0.785714285714286	.	48160001	48240000	#FF4848	1	0.875
chr3	48240001	48600000	A.1.2.1.2.1.2.1.2	0.864431486880466	.	48240001	48600000	#FF4848	1	0.875
chr3	48640001	48720000	A.1.2.1.2.1.2.1.2	0.864431486880466	.	48640001	48720000	#FF4848	1	0.875
chr3	48720001	49040000	A.2.1.1.1.1.2.2.2	0.74198250728863	.	48720001	49040000	#FF9191	1	0.75
chr3	49040001	49320000	A.1.2.2.2.1.2.1.1	0.788629737609329	.	49040001	49320000	#FF4848	1	0.875
chr3	49440001	49520000	A.2.1.2.2.2.1	0.669096209912536	.	49440001	49520000	#FF9191	1	0.75
chr3	49520001	49720000	A.1.2.2.2.1.2.1.2.1	0.787172011661808	.	49520001	49720000	#FF4848	1	0.875
chr3	49720001	49840000	A.1.1.2.2.1.1.2.2	0.935860058309038	.	49720001	49840000	#FF0000	1	1
chr3	49880001	49920000	A.1.1.2.2.1.1.2.2	0.935860058309038	.	49880001	49920000	#FF0000	1	1
chr3	49960001	50160000	A.1.1.2.2.1.1.2.2	0.935860058309038	.	49960001	50160000	#FF0000	1	1
chr3	50200001	50360000	A.1.2.1.2.1.1.2.2.1.1	0.873177842565598	.	50200001	50360000	#FF4848	1	0.875
chr3	50360001	50680000	A.1.2.1.2.2.2.1.2.1.2	0.846938775510204	.	50360001	50680000	#FF4848	1	0.875
chr3	50680001	50920000	B.2.1.1.2.2.1.1.2.1.1.1	0.285714285714286	.	50680001	50920000	#4848FF	1	0.25
chr3	50920001	51440000	B.2.2.2.1.1.1.1.2.2	0.0568513119533528	.	50920001	51440000	#0000FF	1	0.125
chr3	51440001	51720000	A.1.2.2.1.1.2.2.2.2	0.816326530612245	.	51440001	51720000	#FF4848	1	0.875
chr3	51720001	51960000	B.1.1.2.2.1.2.2	0.485422740524781	.	51720001	51960000	#DADAFF	1	0.5
chr3	51960001	52240000	A.1.1.1.1.2.1	0.992711370262391	.	51960001	52240000	#FF0000	1	1
chr3	52240001	52440000	A.1.1.2.2.1.2.1.1.1	0.934402332361516	.	52240001	52440000	#FF0000	1	1
chr3	52440001	52760000	A.1.1.1.1.1.1.2	0.998542274052478	.	52440001	52760000	#FF0000	1	1
chr3	52760001	53120000	A.1.1.2.2.1.1.1.2.1	0.940233236151603	.	52760001	53120000	#FF0000	1	1
chr3	53120001	53320000	A.1.2.1.2.2.1.1.1.1.1	0.860058309037901	.	53120001	53320000	#FF4848	1	0.875
chr3	53320001	53400000	B.2.1.2.2.2.1.2.2.1	0.176384839650146	.	53320001	53400000	#4848FF	1	0.25
chr3	53440001	53920000	B.2.1.2.2.2.1.2.2.1	0.176384839650146	.	53440001	53920000	#4848FF	1	0.25
chr3	53920001	54240000	B.2.1.2.2.2.2.2.2.2	0.153061224489796	.	53920001	54240000	#4848FF	1	0.25
chr3	54240001	54400000	B.2.1.1.2.1.2.1.2	0.300291545189504	.	54240001	54400000	#4848FF	1	0.25
chr3	54400001	54880000	B.2.1.1.2.1.2.1.1.2	0.301749271137026	.	54400001	54880000	#4848FF	1	0.25
chr3	54880001	55360000	A.1.2.2.2.2.1.2.2.2	0.771137026239067	.	54880001	55360000	#FF4848	1	0.875
chr3	55360001	55560000	A.2.1.2.1.2.2.2.2	0.683673469387755	.	55360001	55560000	#FF9191	1	0.75
chr3	55560001	55680000	B.1.1.2.2.2.2.1	0.475218658892128	.	55560001	55680000	#DADAFF	1	0.5
chr3	55680001	55760000	A.2.2.2.1.2.1.2.1	0.581632653061224	.	55680001	55760000	#FFDADA	1	0.625
chr3	55760001	56360000	B.2.1.1.2.1.1.2.1.1	0.311953352769679	.	55760001	56360000	#4848FF	1	0.25
chr3	56360001	56640000	B.2.1.1.2.1.1.2.1.2	0.310495626822157	.	56360001	56640000	#4848FF	1	0.25
chr3	56640001	57040000	A.1.2.1.2.2.1.1.2.1	0.855685131195335	.	56640001	57040000	#FF4848	1	0.875
chr3	57040001	57120000	A.2.1.1.1.1.2.1.1.2	0.749271137026239	.	57040001	57120000	#FF9191	1	0.75
chr3	57120001	57280000	A.1.2.1.2.2.2.1.2.1.1	0.848396501457726	.	57120001	57280000	#FF4848	1	0.875
chr3	57280001	57520000	A.2.1.1.1.1.1.1	0.759475218658892	.	57280001	57520000	#FF9191	1	0.75
chr3	57520001	57920000	A.1.1.1.2.2.2.1.2	0.975218658892128	.	57520001	57920000	#FF0000	1	1
chr3	57920001	58160000	A.1.1.2.2.1.1.2.1	0.93731778425656	.	57920001	58160000	#FF0000	1	1
chr3	58160001	58320000	A.1.1.2.2.1.2.1.1.2.2.2	0.93002915451895	.	58160001	58320000	#FF0000	1	1
chr3	58320001	58560000	A.1.1.2.2.1.2.1.1.2.1	0.932944606413994	.	58320001	58560000	#FF0000	1	1
chr3	58560001	58840000	B.1.1.1.2.1.2.2.2.2.2	0.517492711370262	.	58560001	58840000	#DADAFF	1	0.5
chr3	58840001	59040000	B.1.1.1.2.1.1.1.1	0.534985422740525	.	58840001	59040000	#DADAFF	1	0.5
chr3	59040001	59120000	B.1.1.1.2.1.2.2.2.1	0.520408163265306	.	59040001	59120000	#DADAFF	1	0.5
chr3	59120001	59600000	B.1.1.2.2.1.2.1	0.486880466472303	.	59120001	59600000	#DADAFF	1	0.5
chr3	59600001	59880000	B.1.2.1.2.1.1.2.1	0.441690962099125	.	59600001	59880000	#9191FF	1	0.375
chr3	59880001	60360000	B.2.2.1.1.2.2.2.1.1.2	0.112244897959184	.	59880001	60360000	#0000FF	1	0.125
chr3	60360001	60960000	B.2.2.1.1.2.2.2.1.2	0.110787172011662	.	60360001	60960000	#0000FF	1	0.125
chr3	60960001	61200000	B.2.2.1.1.2.2.1.2.2	0.115160349854227	.	60960001	61200000	#0000FF	1	0.125
chr3	61200001	61280000	B.2.1.1.2.2.2.1.1	0.275510204081633	.	61200001	61280000	#4848FF	1	0.25
chr3	61280001	61560000	B.2.1.1.2.2.1.1.1.2.2.2.2	0.287172011661808	.	61280001	61560000	#4848FF	1	0.25
chr3	61560001	62320000	A.2.1.2.1.2.2.2.1	0.685131195335277	.	61560001	62320000	#FF9191	1	0.75
chr3	62320001	62600000	B.2.1.1.2.2.1.1.1.1.2	0.293002915451895	.	62320001	62600000	#4848FF	1	0.25
chr3	62600001	63080000	B.2.2.2.1.1.1.2.1	0.0553935860058309	.	62600001	63080000	#0000FF	1	0.125
chr3	63080001	63240000	B.2.1.1.2.1.1.2.2.1.1	0.309037900874636	.	63080001	63240000	#4848FF	1	0.25
chr3	63240001	63600000	B.2.1.1.2.2.1.1.2.1.1.2	0.284256559766764	.	63240001	63600000	#4848FF	1	0.25
chr3	63600001	63840000	B.1.1.1.2.1.1.2.2	0.527696793002915	.	63600001	63840000	#DADAFF	1	0.5
chr3	63840001	64000000	A.1.2.2.2.2.1.1.2.2	0.778425655976676	.	63840001	64000000	#FF4848	1	0.875
chr3	64000001	64480000	A.1.1.1.2.2.2.1.1	0.97667638483965	.	64000001	64480000	#FF0000	1	1
chr3	64480001	64720000	A.2.1.2.1.1.1.1.1	0.698250728862974	.	64480001	64720000	#FF9191	1	0.75
chr3	64720001	64800000	A.2.2.2.1.2.2	0.575801749271137	.	64720001	64800000	#FFDADA	1	0.625
chr3	64800001	65160000	A.2.1.2.1.2.2.1.1	0.688046647230321	.	64800001	65160000	#FF9191	1	0.75
chr3	65160001	65320000	A.2.2.2.1.1.1.2.2.1.1	0.599125364431487	.	65160001	65320000	#FFDADA	1	0.625
chr3	65320001	65760000	A.2.1.1.1.1.2.1.2.1.2	0.746355685131195	.	65320001	65760000	#FF9191	1	0.75
chr3	65760001	66000000	A.1.2.1.2.2.2.1.2.2.1	0.845481049562682	.	65760001	66000000	#FF4848	1	0.875
chr3	66000001	66160000	A.2.1.1.1.1.2.1.2.2	0.744897959183674	.	66000001	66160000	#FF9191	1	0.75
chr3	66280001	66680000	A.2.1.2.1.1.2.1	0.692419825072886	.	66280001	66680000	#FF9191	1	0.75
chr3	66680001	66920000	A.2.2.1.2.1.2.2.2.2	0.62536443148688	.	66680001	66920000	#FFDADA	1	0.625
chr3	66920001	67160000	B.2.1.1.2.2.1.2.2.2	0.276967930029155	.	66920001	67160000	#4848FF	1	0.25
chr3	67160001	67440000	B.2.1.2.2.2.2.1.1.1	0.170553935860058	.	67160001	67440000	#4848FF	1	0.25
chr3	67440001	67800000	B.1.1.2.1.1.2.1	0.498542274052478	.	67440001	67800000	#DADAFF	1	0.5
chr3	67840001	68200000	B.2.2.2.1.2.2.1.2.2	0.0335276967930029	.	67840001	68200000	#0000FF	1	0.125
chr3	68200001	68440000	B.2.2.2.1.2.2.1.1	0.0364431486880466	.	68200001	68440000	#0000FF	1	0.125
chr3	68440001	68560000	B.2.1.2.2.2.2.2.1.1	0.157434402332362	.	68440001	68560000	#4848FF	1	0.25
chr3	68560001	68720000	B.2.2.2.1.1.1.1.1.2	0.0597667638483965	.	68560001	68720000	#0000FF	1	0.125
chr3	68720001	69040000	B.2.1.1.2.2.1.2.2.1	0.278425655976676	.	68720001	69040000	#4848FF	1	0.25
chr3	69040001	69480000	A.2.1.2.1.1.2.2	0.690962099125364	.	69040001	69480000	#FF9191	1	0.75
chr3	69480001	69720000	B.1.2.2.1.1.2.1.2	0.403790087463557	.	69480001	69720000	#9191FF	1	0.375
chr3	69720001	70040000	A.2.1.1.1.1.1.2.1	0.75801749271137	.	69720001	70040000	#FF9191	1	0.75
chr3	70040001	70480000	B.2.2.2.2.2.1.1.1.2	0.0087463556851312	.	70040001	70480000	#0000FF	1	0.125
chr3	70480001	70760000	B.2.1.2.2.2.1.2.1.1.2	0.180758017492711	.	70480001	70760000	#4848FF	1	0.25
chr3	70760001	70960000	A.2.2.2.1.1.1.1.2.2	0.602040816326531	.	70760001	70960000	#FFDADA	1	0.625
chr3	70960001	71280000	A.2.1.1.1.1.1.2.2.1.2	0.755102040816326	.	70960001	71280000	#FF9191	1	0.75
chr3	71280001	71760000	A.1.2.2.2.2.1.2.2.1	0.772594752186589	.	71280001	71760000	#FF4848	1	0.875
chr3	71760001	71920000	A.2.2.1.2.1.1.2.1	0.638483965014577	.	71760001	71920000	#FFDADA	1	0.625
chr3	71920001	72480000	A.1.1.2.2.1.2.2.2.1	0.925655976676385	.	71920001	72480000	#FF0000	1	1
chr3	72480001	72600000	A.1.2.2.2.2.1.1.1.1	0.782798833819242	.	72480001	72600000	#FF4848	1	0.875
chr3	72600001	72880000	A.1.2.1.2.1.2.2.2	0.861516034985423	.	72600001	72880000	#FF4848	1	0.875
chr3	72880001	73160000	A.1.1.2.2.1.2.2.2.2	0.924198250728863	.	72880001	73160000	#FF0000	1	1
chr3	73160001	73440000	A.2.2.1.2.1.2.2.1	0.628279883381924	.	73160001	73440000	#FFDADA	1	0.625
chr3	73440001	73920000	A.1.1.2.2.2.2.1	0.908163265306122	.	73440001	73920000	#FF0000	1	1
chr3	73920001	74080000	B.2.1.1.2.2.1.1.1.2.2.1	0.290087463556851	.	73920001	74080000	#4848FF	1	0.25
chr3	74080001	74280000	B.2.2.1.1.1.2.1.1	0.147230320699708	.	74080001	74280000	#0000FF	1	0.125
chr3	74280001	74440000	B.1.2.2.2.1.1.2.1.2.2	0.379008746355685	.	74280001	74440000	#9191FF	1	0.375
chr3	74440001	74680000	B.1.2.1.2.1.1.1.2.2.1	0.444606413994169	.	74440001	74680000	#9191FF	1	0.375
chr3	74680001	74920000	B.2.1.1.2.2.2.1.2	0.274052478134111	.	74680001	74920000	#4848FF	1	0.25
chr3	74920001	75080000	B.2.2.1.1.2.2.1.1.1.1	0.126822157434402	.	74920001	75080000	#0000FF	1	0.125
chr3	75080001	75280000	B.2.2.1.1.2.2.1.1.2.1.2.2	0.119533527696793	.	75080001	75280000	#0000FF	1	0.125
chr3	75280001	75400000	B.1.2.2.1.1.2.2.1.1	0.402332361516035	.	75280001	75400000	#9191FF	1	0.375
chr3	75440001	75520000	B.1.2.2.1.1.2.2.1.1	0.402332361516035	.	75440001	75520000	#9191FF	1	0.375
chr3	75800001	76200000	B.2.2.1.1.2.2.1.2.1	0.116618075801749	.	75800001	76200000	#0000FF	1	0.125
chr3	76200001	76520000	B.2.2.2.1.2.2.1.2.1	0.0349854227405248	.	76200001	76520000	#0000FF	1	0.125
chr3	76520001	76720000	B.2.2.2.1.2.1.2.2	0.0379008746355685	.	76520001	76720000	#0000FF	1	0.125
chr3	76720001	77000000	B.2.2.2.1.2.1.1.1.1	0.043731778425656	.	76720001	77000000	#0000FF	1	0.125
chr3	77000001	77320000	B.2.1.1.2.2.1.2.1	0.279883381924198	.	77000001	77320000	#4848FF	1	0.25
chr3	77320001	77400000	B.1.2.1.2.1.1.1.1.2	0.447521865889213	.	77320001	77400000	#9191FF	1	0.375
chr3	77400001	77520000	B.1.1.1.1.1.1	0.556851311953353	.	77400001	77520000	#DADAFF	1	0.5
chr3	77520001	77600000	B.1.1.1.2.2.1.2	0.510204081632653	.	77520001	77600000	#DADAFF	1	0.5
chr3	77600001	77760000	B.1.2.2.2.1.1.2.1.2.1	0.380466472303207	.	77600001	77760000	#9191FF	1	0.375
chr3	77760001	77880000	B.1.2.1.2.2.2.2	0.418367346938776	.	77760001	77880000	#9191FF	1	0.375
chr3	77880001	78080000	B.1.2.2.2.1.1.2.1.1	0.381924198250729	.	77880001	78080000	#9191FF	1	0.375
chr3	78080001	78400000	B.1.2.1.2.1.2.1.2.1	0.431486880466472	.	78080001	78400000	#9191FF	1	0.375
chr3	78400001	78720000	B.1.2.1.2.1.1.1.1.1	0.448979591836735	.	78400001	78720000	#9191FF	1	0.375
chr3	78720001	79120000	A.2.1.2.1.1.1.2.2	0.693877551020408	.	78720001	79120000	#FF9191	1	0.75
chr3	79120001	79560000	B.1.1.1.2.1.2.2.1.2	0.521865889212828	.	79120001	79560000	#DADAFF	1	0.5
chr3	79560001	80080000	B.2.2.2.2.2.1.1.1.1	0.0102040816326531	.	79560001	80080000	#0000FF	1	0.125
chr3	80080001	80240000	B.2.1.2.2.1.2.1.1.1	0.198250728862974	.	80080001	80240000	#4848FF	1	0.25
chr3	80240001	80400000	B.2.1.2.2.1.2.1.1.2.1	0.196793002915452	.	80240001	80400000	#4848FF	1	0.25
chr3	80400001	80560000	B.2.1.2.2.1.2.2.1	0.192419825072886	.	80400001	80560000	#4848FF	1	0.25
chr3	80560001	80760000	B.2.1.2.2.1.2.1.2	0.193877551020408	.	80560001	80760000	#4848FF	1	0.25
chr3	80760001	80880000	B.2.1.1.2.2.2.2.1.1	0.272594752186589	.	80760001	80880000	#4848FF	1	0.25
chr3	80880001	80960000	B.1.2.2.1.1.2.2.2	0.399416909620991	.	80880001	80960000	#9191FF	1	0.375
chr3	80960001	81160000	B.2.2.1.1.1.2.1.2	0.145772594752187	.	80960001	81160000	#0000FF	1	0.125
chr3	81160001	81360000	B.2.1.1.2.2.1.1.1.2.2.2.1	0.288629737609329	.	81160001	81360000	#4848FF	1	0.25
chr3	81360001	81840000	A.2.2.2.1.1.1.1.1.1.2	0.606413994169096	.	81360001	81840000	#FFDADA	1	0.625
chr3	81840001	82200000	B.1.1.2.1.1.2.2.2	0.495626822157434	.	81840001	82200000	#DADAFF	1	0.5
chr3	82200001	82480000	B.2.1.1.2.2.2.2.2.1.2	0.268221574344023	.	82200001	82480000	#4848FF	1	0.25
chr3	82480001	82640000	B.2.1.2.2.1.2.1.1.2.2	0.19533527696793	.	82480001	82640000	#4848FF	1	0.25
chr3	82640001	82880000	B.2.1.2.2.1.2.2.2	0.190962099125364	.	82640001	82880000	#4848FF	1	0.25
chr3	82880001	83160000	B.2.2.1.1.1.2.2.2.1	0.142857142857143	.	82880001	83160000	#0000FF	1	0.125
chr3	83160001	83560000	B.2.2.1.1.1.1.2.1	0.150145772594752	.	83160001	83560000	#0000FF	1	0.125
chr3	83560001	84000000	B.2.2.1.1.1.1.1	0.151603498542274	.	83560001	84000000	#0000FF	1	0.125
chr3	84000001	84120000	B.2.1.1.2.2.2.2.2.1.1	0.269679300291545	.	84000001	84120000	#4848FF	1	0.25
chr3	84120001	84480000	B.2.2.2.1.2.1.2.1	0.0393586005830904	.	84120001	84480000	#0000FF	1	0.125
chr3	84480001	84880000	B.2.1.2.2.1.1.2	0.199708454810496	.	84480001	84880000	#4848FF	1	0.25
chr3	84880001	85040000	B.2.1.1.2.2.2.2.1.2	0.271137026239067	.	84880001	85040000	#4848FF	1	0.25
chr3	85040001	85200000	B.2.1.2.2.1.1.1.2	0.201166180758017	.	85040001	85200000	#4848FF	1	0.25
chr3	85200001	85280000	B.1.2.1.2.2.2.1	0.419825072886297	.	85200001	85280000	#9191FF	1	0.375
chr3	85280001	85400000	B.2.1.1.2.2.2.2.2.2	0.266763848396501	.	85280001	85400000	#4848FF	1	0.25
chr3	85400001	85640000	B.2.1.2.2.1.1.1.1	0.202623906705539	.	85400001	85640000	#4848FF	1	0.25
chr3	85640001	86040000	B.2.2.1.1.1.2.2.2.2	0.141399416909621	.	85640001	86040000	#0000FF	1	0.125
chr3	86040001	86400000	B.2.2.2.1.2.1.1.1.2	0.0422740524781341	.	86040001	86400000	#0000FF	1	0.125
chr3	86400001	86760000	B.2.2.1.1.1.2.2.1	0.144314868804665	.	86400001	86760000	#0000FF	1	0.125
chr3	86760001	87040000	A.2.2.1.1.2.1.1.1	0.650145772594752	.	86760001	87040000	#FFDADA	1	0.625
chr3	87040001	87320000	A.2.2.2.1.1.1.2.1	0.600583090379009	.	87040001	87320000	#FFDADA	1	0.625
chr3	87320001	87600000	B.2.1.2.1.1.1.2.2.2.1	0.255102040816327	.	87320001	87600000	#4848FF	1	0.25
chr3	87600001	87920000	B.2.2.2.1.2.1.1.2	0.0408163265306122	.	87600001	87920000	#0000FF	1	0.125
chr3	87920001	88040000	B.1.2.2.2.1.1.2.2	0.377551020408163	.	87920001	88040000	#9191FF	1	0.375
chr3	88040001	88200000	B.1.1.1.1.1.2.2	0.553935860058309	.	88040001	88200000	#DADAFF	1	0.5
chr3	88200001	88600000	B.2.1.2.1.1.2.2.2.1	0.24198250728863	.	88200001	88600000	#4848FF	1	0.25
chr3	88600001	88920000	B.2.1.1.2.2.1.1.2.1.2	0.282798833819242	.	88600001	88920000	#4848FF	1	0.25
chr3	88920001	89240000	B.1.1.1.1.1.2.1	0.555393586005831	.	88920001	89240000	#DADAFF	1	0.5
chr3	89240001	89720000	B.2.1.1.2.2.1.1.1.1.1	0.294460641399417	.	89240001	89720000	#4848FF	1	0.25
chr3	89720001	89840000	B.1.2.1.2.1.2.1.1.2	0.432944606413994	.	89720001	89840000	#9191FF	1	0.375
chr3	89840001	89920000	B.1.2.2.2.1.1.1.1	0.386297376093294	.	89840001	89920000	#9191FF	1	0.375
chr3	89920001	90520000	B.2.2.2.1.2.2.2	0.032069970845481	.	89920001	90520000	#0000FF	1	0.125
chr3	93520001	93800000	B.1.2.1.1.2.2.2.1.2	0.454810495626822	.	93520001	93800000	#9191FF	1	0.375
chr3	93800001	94000000	B.2.1.1.1.1.2.1.2	0.339650145772595	.	93800001	94000000	#4848FF	1	0.25
chr3	94000001	94480000	B.2.2.2.2.1.2.1.1	0.0189504373177843	.	94000001	94480000	#0000FF	1	0.125
chr3	94480001	94640000	B.2.1.2.1.1.2.1.1.2.2	0.249271137026239	.	94480001	94640000	#4848FF	1	0.25
chr3	94640001	94800000	B.2.1.2.1.2.2.2.1.1.2	0.208454810495627	.	94640001	94800000	#4848FF	1	0.25
chr3	94800001	95000000	B.2.1.2.1.1.2.1.1.1	0.252186588921283	.	94800001	95000000	#4848FF	1	0.25
chr3	95000001	95280000	B.2.2.1.2.1.2.1.1	0.100583090379009	.	95000001	95280000	#0000FF	1	0.125
chr3	95280001	95400000	B.1.2.2.2.1.2.2.2	0.373177842565598	.	95280001	95400000	#9191FF	1	0.375
chr3	95400001	95560000	B.1.2.2.2.1.2.2.1	0.37463556851312	.	95400001	95560000	#9191FF	1	0.375
chr3	95560001	95880000	B.2.1.2.1.1.2.1.2.1.1	0.247813411078717	.	95560001	95880000	#4848FF	1	0.25
chr3	95880001	96640000	B.2.2.2.2.1.2.1.2.2.1.2	0.0145772594752187	.	95880001	96640000	#0000FF	1	0.125
chr3	96640001	97480000	B.2.2.2.2.2.2.2	0.00145772594752187	.	96640001	97480000	#0000FF	1	0.125
chr3	97480001	97680000	B.1.1.1.2.1.2.1.1	0.526239067055394	.	97480001	97680000	#DADAFF	1	0.5
chr3	97680001	97960000	B.2.1.2.1.1.1.2.2.2.2	0.253644314868805	.	97680001	97960000	#4848FF	1	0.25
chr3	97960001	98240000	B.2.2.1.2.2.1.2.2.1	0.0787172011661808	.	97960001	98240000	#0000FF	1	0.125
chr3	98240001	98520000	B.1.1.1.2.2.1.1.2.2.1	0.513119533527697	.	98240001	98520000	#DADAFF	1	0.5
chr3	98520001	98720000	A.1.2.2.1.1.1.1.2.2.2	0.835276967930029	.	98520001	98720000	#FF4848	1	0.875
chr3	98720001	98960000	A.2.1.1.2.1.2.2.1.1	0.717201166180758	.	98720001	98960000	#FF9191	1	0.75
chr3	98960001	99520000	A.1.2.1.1.2.2.2	0.880466472303207	.	98960001	99520000	#FF4848	1	0.875
chr3	99520001	100000000	A.1.1.1.1.1.2.2	0.994169096209913	.	99520001	100000000	#FF0000	1	1
chr3	100000001	100360000	A.1.1.2.2.2.1.1.2.1	0.916909620991254	.	100000001	100360000	#FF0000	1	1
chr3	100360001	100440000	A.2.1.2.2.1.2.1	0.673469387755102	.	100360001	100440000	#FF9191	1	0.75
chr3	100440001	100720000	A.1.2.1.1.1.2.1	0.892128279883382	.	100440001	100720000	#FF4848	1	0.875
chr3	100720001	101400000	A.1.1.2.2.2.2.2.2.2	0.897959183673469	.	100720001	101400000	#FF0000	1	1
chr3	101400001	101720000	A.1.2.1.1.1.1.2.1	0.895043731778426	.	101400001	101720000	#FF4848	1	0.875
chr3	101720001	101960000	A.1.2.2.1.1.1.1.1	0.841107871720117	.	101720001	101960000	#FF4848	1	0.875
chr3	101960001	102280000	B.2.1.2.1.1.2.2.1	0.243440233236152	.	101960001	102280000	#4848FF	1	0.25
chr3	102280001	102560000	B.2.1.2.1.1.2.1.2.1.2	0.246355685131195	.	102280001	102560000	#4848FF	1	0.25
chr3	102560001	102640000	B.2.1.1.1.1.1.2.2	0.342565597667638	.	102560001	102640000	#4848FF	1	0.25
chr3	102640001	102960000	B.2.2.1.2.2.1.1.2.1	0.0830903790087464	.	102640001	102960000	#0000FF	1	0.125
chr3	102960001	103320000	B.2.2.1.2.1.2.2.1.1.2	0.0947521865889213	.	102960001	103320000	#0000FF	1	0.125
chr3	103320001	103480000	B.2.1.2.1.1.2.1.2.2	0.244897959183673	.	103320001	103480000	#4848FF	1	0.25
chr3	103480001	103800000	B.2.2.2.2.2.1.1.2	0.00728862973760933	.	103480001	103800000	#0000FF	1	0.125
chr3	103800001	104280000	B.2.2.1.2.2.2.2.2.2.2	0.0626822157434402	.	103800001	104280000	#0000FF	1	0.125
chr3	104280001	104680000	B.1.2.2.2.2.2.2.2.2	0.357142857142857	.	104280001	104680000	#9191FF	1	0.375
chr3	104680001	104840000	B.1.2.2.2.1.2.1	0.376093294460641	.	104680001	104840000	#9191FF	1	0.375
chr3	104840001	105080000	B.1.2.2.2.2.2.1.2.2	0.364431486880466	.	104840001	105080000	#9191FF	1	0.375
chr3	105080001	105280000	B.1.1.1.1.2.1.1.1.1.2.2.2	0.548104956268222	.	105080001	105280000	#DADAFF	1	0.5
chr3	105280001	105800000	A.1.2.2.1.1.1.1.2.1.2	0.838192419825073	.	105280001	105800000	#FF4848	1	0.875
chr3	105800001	106080000	A.2.1.1.2.1.1.2.2.1	0.723032069970845	.	105800001	106080000	#FF9191	1	0.75
chr3	106080001	106160000	A.2.2.2.1.1.2.2.1.2	0.587463556851312	.	106080001	106160000	#FFDADA	1	0.625
chr3	106160001	106400000	A.2.2.1.1.2.2.2.2	0.641399416909621	.	106160001	106400000	#FFDADA	1	0.625
chr3	106400001	106560000	A.2.2.2.1.1.2.2.1.1	0.588921282798834	.	106400001	106560000	#FFDADA	1	0.625
[truncated: 7,356 more rows]
