# Supplementary material for: Systematic inference and comparison of multi-scale chromatin sub-compartments connects spatial organization to cell phenotypes
Source: Nat Commun. 2021 May 10;12:2439. doi: 10.1038/s41467-021-22666-3 (PMC8110550; doi:10.1038/s41467-021-22666-3)
Supplement: Supplementary file 5 — Supplementary Dataset 2 [file 41467_2021_22666_MOESM5_ESM.zip › Supplementary_Data_1_domain_hierarchies_127HiCmaps/Pancreas_beta_binsize=40kb.bed]

#fields: chr, pos_start, pos_end, the full compartment label describing the position in the hierachy, normalized compartment domain rank, ., pos_start, pos_end, color based on eight compartment model (A.1.1 - B.2.2), 1, eight compartment score (A.1.1 to B.2.2: 8 to 1 devided by 8)
chr1	680001	960000	A.1.2.1.1.1.2.2.2	0.901833872707659	.	680001	960000	#FF4848	1	0.875
chr1	960001	1080000	A.2.1.1.2.2.2.1.2.2.2	0.72168284789644	.	960001	1080000	#FF9191	1	0.75
chr1	1080001	1160000	A.2.2.1.2.2.1.2.2	0.59007551240561	.	1080001	1160000	#FFDADA	1	0.625
chr1	1160001	1480000	A.1.2.1.2.1.2.1.1.1	0.883495145631068	.	1160001	1480000	#FF4848	1	0.875
chr1	1480001	1640000	A.1.2.2.2.2.1.2.1.2.1	0.805825242718447	.	1480001	1640000	#FF4848	1	0.875
chr1	1640001	1800000	A.1.2.2.2.2.1.2.1.1	0.806903991370011	.	1640001	1800000	#FF4848	1	0.875
chr1	1800001	2120000	A.1.2.2.2.2.1.1.2.2	0.807982740021575	.	1800001	2120000	#FF4848	1	0.875
chr1	2120001	2320000	A.2.2.1.2.2.1.2.1.1.1	0.593311758360302	.	2120001	2320000	#FFDADA	1	0.625
chr1	2320001	2520000	A.2.1.1.2.2.2.1.2.2.1.2	0.722761596548004	.	2320001	2520000	#FF9191	1	0.75
chr1	2520001	2640000	A.2.2.2.2.1.2.2.1.1.2	0.530744336569579	.	2520001	2640000	#FFDADA	1	0.625
chr1	2680001	2880000	A.2.2.2.2.1.2.2.1.1.2	0.530744336569579	.	2680001	2880000	#FFDADA	1	0.625
chr1	2880001	3040000	B.1.1.1.1.1.2.2.2.1	0.490830636461704	.	2880001	3040000	#DADAFF	1	0.5
chr1	3040001	3400000	A.1.2.2.2.2.1.2.2.1	0.80151024811219	.	3040001	3400000	#FF4848	1	0.875
chr1	3400001	3520000	A.2.2.2.2.1.1.1.2.2.2	0.537216828478964	.	3400001	3520000	#FFDADA	1	0.625
chr1	3520001	3800000	A.2.2.1.1.2.2.2.1.1	0.617044228694714	.	3520001	3800000	#FFDADA	1	0.625
chr1	3800001	3880000	B.1.1.2.2.2.2.1.2.1.2	0.355987055016181	.	3800001	3880000	#DADAFF	1	0.5
chr1	3960001	4040000	B.1.1.2.2.2.2.1.2.1.2	0.355987055016181	.	3960001	4040000	#DADAFF	1	0.5
chr1	4040001	4400000	B.1.1.2.2.2.1.2.1.2	0.370010787486516	.	4040001	4400000	#DADAFF	1	0.5
chr1	4400001	4680000	B.2.1.1.1.1.1.2.1.1	0.179072276159655	.	4400001	4680000	#4848FF	1	0.25
chr1	4680001	4880000	B.2.1.2.1.2.2.2.1	0.0830636461704423	.	4680001	4880000	#4848FF	1	0.25
chr1	4880001	5240000	B.2.2.1.1.1.1.2.1	0.0593311758360302	.	4880001	5240000	#0000FF	1	0.125
chr1	5240001	5360000	B.2.1.2.2.2.1.1.2	0.0647249190938511	.	5240001	5360000	#4848FF	1	0.25
chr1	5360001	5480000	B.2.2.1.1.1.1.1.1	0.0614886731391586	.	5360001	5480000	#0000FF	1	0.125
chr1	5480001	5760000	B.2.2.1.1.1.1.2.2	0.058252427184466	.	5480001	5760000	#0000FF	1	0.125
chr1	5760001	5880000	B.2.1.2.2.2.1.1.1	0.0658036677454153	.	5760001	5880000	#4848FF	1	0.25
chr1	5880001	6040000	B.2.1.2.1.1.1.2.1	0.100323624595469	.	5880001	6040000	#4848FF	1	0.25
chr1	6040001	6240000	A.2.2.2.2.1.2.2.1.1.1	0.531823085221144	.	6040001	6240000	#FFDADA	1	0.625
chr1	6240001	6520000	A.1.2.2.2.1.2.2.2.2.2	0.813376483279396	.	6240001	6520000	#FF4848	1	0.875
chr1	6520001	6680000	A.1.2.1.2.1.2.2.1.2.2	0.877022653721683	.	6520001	6680000	#FF4848	1	0.875
chr1	6680001	6760000	A.2.1.2.2.2.2.1.1.2	0.653721682847896	.	6680001	6760000	#FF9191	1	0.75
chr1	6760001	7000000	A.2.1.1.2.2.1.1.1.2.2.2	0.736785329018339	.	6760001	7000000	#FF9191	1	0.75
chr1	7000001	7320000	A.2.1.2.1.2.1.1.2.2	0.693635382955771	.	7000001	7320000	#FF9191	1	0.75
chr1	7320001	7560000	A.2.1.1.2.2.2.2.2.1.1	0.717367853290183	.	7320001	7560000	#FF9191	1	0.75
chr1	7560001	7760000	A.2.1.2.2.1.1.1	0.676375404530744	.	7560001	7760000	#FF9191	1	0.75
chr1	7760001	8040000	A.1.2.1.2.1.2.1.2.2	0.880258899676375	.	7760001	8040000	#FF4848	1	0.875
chr1	8040001	8160000	A.2.1.1.1.2.1.1.2.2	0.776699029126214	.	8040001	8160000	#FF9191	1	0.75
chr1	8160001	8480000	A.1.2.2.2.2.1.1.1.2	0.810140237324703	.	8160001	8480000	#FF4848	1	0.875
chr1	8480001	8560000	A.2.1.2.2.2.1.1.1	0.660194174757282	.	8480001	8560000	#FF9191	1	0.75
chr1	8560001	8880000	A.1.1.2.1.2.1.1.1.2.1.1.1	0.946062567421791	.	8560001	8880000	#FF0000	1	1
chr1	8880001	9240000	A.2.1.2.2.2.2.2.1.1.1	0.651564185544768	.	8880001	9240000	#FF9191	1	0.75
chr1	9240001	9400000	A.2.2.1.1.1.1.2.2	0.644012944983819	.	9240001	9400000	#FFDADA	1	0.625
chr1	9400001	9600000	A.2.1.1.2.2.2.2.1.1.1	0.720604099244876	.	9400001	9600000	#FF9191	1	0.75
chr1	9600001	10280000	A.1.1.1.1.1.2.2	0.993527508090615	.	9600001	10280000	#FF0000	1	1
chr1	10280001	10760000	A.1.1.1.2.1.1.2.1.1	0.988133764832794	.	10280001	10760000	#FF0000	1	1
chr1	10760001	11000000	A.2.1.1.2.2.1.1.1.1.2.1	0.743257820927724	.	10760001	11000000	#FF9191	1	0.75
chr1	11000001	11320000	A.1.2.1.2.2.1.1.1	0.874865156418554	.	11000001	11320000	#FF4848	1	0.875
chr1	11320001	11640000	A.2.1.1.2.2.1.2.1.1	0.73462783171521	.	11320001	11640000	#FF9191	1	0.75
chr1	11640001	11880000	A.2.1.1.2.2.2.1.2.1.2	0.724919093851133	.	11640001	11880000	#FF9191	1	0.75
chr1	11880001	12120000	A.1.1.2.1.2.1.1.2.2	0.939590075512406	.	11880001	12120000	#FF0000	1	1
chr1	12120001	12320000	B.1.1.1.1.1.2.1.2	0.492988133764833	.	12120001	12320000	#DADAFF	1	0.5
chr1	12320001	12520000	B.1.2.1.1.2.1.2.1	0.31175836030205	.	12320001	12520000	#9191FF	1	0.375
chr1	12520001	13000000	B.2.1.2.1.2.1.2.2	0.087378640776699	.	12520001	13000000	#4848FF	1	0.25
chr1	13000001	13080000	B.2.1.2.1.2.2.1.1.1	0.0862998921251348	.	13000001	13080000	#4848FF	1	0.25
chr1	13120001	13160000	B.2.1.2.1.2.2.1.1.1	0.0862998921251348	.	13120001	13160000	#4848FF	1	0.25
chr1	13160001	13240000	B.2.2.1.1.1.1.1.2	0.0604099244875944	.	13160001	13240000	#0000FF	1	0.125
chr1	13320001	13400000	B.2.2.1.1.1.1.1.2	0.0604099244875944	.	13320001	13400000	#0000FF	1	0.125
chr1	13760001	14000000	B.2.1.2.2.2.1.2	0.0636461704422869	.	13760001	14000000	#4848FF	1	0.25
chr1	14000001	14160000	B.1.2.2.1.2.2.1.2	0.226537216828479	.	14000001	14160000	#9191FF	1	0.375
chr1	14160001	14560000	B.2.1.2.1.2.1.2.1	0.0884573894282632	.	14160001	14560000	#4848FF	1	0.25
chr1	14560001	14760000	B.1.2.1.1.2.2.2.1.2	0.305285868392665	.	14560001	14760000	#9191FF	1	0.375
chr1	14760001	14880000	B.1.2.1.1.2.2.1.1.1	0.309600862998921	.	14760001	14880000	#9191FF	1	0.375
chr1	14880001	15040000	B.2.1.1.1.1.1.1.1.2	0.182308522114347	.	14880001	15040000	#4848FF	1	0.25
chr1	15040001	15200000	B.2.1.1.1.1.2.1.1	0.174757281553398	.	15040001	15200000	#4848FF	1	0.25
chr1	15200001	15440000	B.1.2.1.1.2.2.1.2	0.307443365695793	.	15200001	15440000	#9191FF	1	0.375
chr1	15440001	15600000	A.2.1.2.2.2.1.2.2	0.656957928802589	.	15440001	15600000	#FF9191	1	0.75
chr1	15600001	15840000	A.2.2.1.2.2.1.1.1.1	0.598705501618123	.	15600001	15840000	#FFDADA	1	0.625
chr1	15840001	16120000	A.1.2.1.2.2.2.1.1.2.2.2	0.866235167206041	.	15840001	16120000	#FF4848	1	0.875
chr1	16120001	16320000	A.1.1.2.1.2.2.2.1.1	0.933117583603021	.	16120001	16320000	#FF0000	1	1
chr1	16320001	16600000	A.1.1.2.1.1.1.2.1.2.1	0.964401294498382	.	16320001	16600000	#FF0000	1	1
chr1	16600001	16800000	A.1.2.1.2.1.2.1.1.2	0.882416396979504	.	16600001	16800000	#FF4848	1	0.875
chr1	16800001	17120000	A.1.2.1.2.2.2.1.1.2.1	0.868392664509169	.	16800001	17120000	#FF4848	1	0.875
chr1	17160001	17800000	A.2.1.1.2.2.2.1.1.1	0.728155339805825	.	17160001	17800000	#FF9191	1	0.75
chr1	17800001	17960000	A.2.1.1.2.2.2.1.2.1.1	0.725997842502697	.	17800001	17960000	#FF9191	1	0.75
chr1	17960001	18400000	A.2.2.1.1.2.2.2.1.2.2.2	0.613807982740022	.	17960001	18400000	#FFDADA	1	0.625
chr1	18400001	18680000	A.2.2.1.2.2.1.1.2.2	0.594390507011866	.	18400001	18680000	#FFDADA	1	0.625
chr1	18680001	18960000	A.2.2.1.1.2.2.2.1.2.1	0.61596548004315	.	18680001	18960000	#FFDADA	1	0.625
chr1	18960001	19240000	A.2.1.2.2.2.2.2.1.1.2	0.650485436893204	.	18960001	19240000	#FF9191	1	0.75
chr1	19240001	19440000	A.2.1.1.2.2.2.2.2.1.2	0.716289104638619	.	19240001	19440000	#FF9191	1	0.75
chr1	19440001	19760000	A.1.2.1.2.2.2.1.2.2.1	0.864077669902913	.	19440001	19760000	#FF4848	1	0.875
chr1	19760001	19920000	A.2.1.2.2.2.2.2.2	0.648327939590076	.	19760001	19920000	#FF9191	1	0.75
chr1	19920001	20240000	A.2.1.2.2.2.2.1.1.1.2	0.654800431499461	.	19920001	20240000	#FF9191	1	0.75
chr1	20240001	20480000	B.1.1.2.2.2.1.2.2	0.368932038834951	.	20240001	20480000	#DADAFF	1	0.5
chr1	20480001	20800000	A.2.1.1.2.2.2.2.2.2.1	0.715210355987055	.	20480001	20800000	#FF9191	1	0.75
chr1	20800001	21240000	A.1.1.2.1.2.1.1.2.1	0.94066882416397	.	20800001	21240000	#FF0000	1	1
chr1	21240001	21440000	A.1.2.1.2.1.2.2.1.1	0.879180151024811	.	21240001	21440000	#FF4848	1	0.875
chr1	21440001	21840000	A.1.1.2.1.1.2.2.2.2	0.949298813376483	.	21440001	21840000	#FF0000	1	1
chr1	21840001	21960000	A.2.2.2.2.1.1.1.2.1	0.539374325782093	.	21840001	21960000	#FFDADA	1	0.625
chr1	21960001	22280000	A.1.1.2.1.2.1.2.1.2	0.936353829557713	.	21960001	22280000	#FF0000	1	1
chr1	22280001	22400000	A.2.1.1.2.2.2.2.1.2	0.718446601941748	.	22280001	22400000	#FF9191	1	0.75
chr1	22400001	22680000	A.1.2.2.2.2.1.2.1.2.2.1.1	0.804746494066882	.	22400001	22680000	#FF4848	1	0.875
chr1	22680001	23040000	A.1.2.1.2.1.1.2.2.1.1	0.886731391585761	.	22680001	23040000	#FF4848	1	0.875
chr1	23040001	23200000	A.2.2.1.2.2.1.2.1.2	0.591154261057174	.	23040001	23200000	#FFDADA	1	0.625
chr1	23200001	23360000	A.2.1.2.2.2.1.1.2	0.659115426105717	.	23200001	23360000	#FF9191	1	0.75
chr1	23360001	23440000	A.2.1.2.2.2.1.2.1	0.658036677454153	.	23360001	23440000	#FF9191	1	0.75
chr1	23440001	24040000	A.1.1.1.2.1.2.1.1.1	0.983818770226537	.	23440001	24040000	#FF0000	1	1
chr1	24040001	24240000	A.1.2.1.2.2.1.2.1	0.871628910463862	.	24040001	24240000	#FF4848	1	0.875
chr1	24240001	24280000	A.2.1.1.2.2.2.1.2.2.1.1	0.723840345199569	.	24240001	24280000	#FF9191	1	0.75
chr1	24320001	24400000	A.2.1.1.2.2.2.1.2.2.1.1	0.723840345199569	.	24320001	24400000	#FF9191	1	0.75
chr1	24400001	24680000	A.1.2.2.2.1.2.1.1.2.2	0.819848975188781	.	24400001	24680000	#FF4848	1	0.875
chr1	24680001	25320000	A.1.2.1.2.1.1.1	0.888888888888889	.	24680001	25320000	#FF4848	1	0.875
chr1	25320001	25600000	B.1.1.2.2.2.1.1	0.372168284789644	.	25320001	25600000	#DADAFF	1	0.5
chr1	25600001	25920000	A.1.2.2.2.2.2.2.2	0.791801510248112	.	25600001	25920000	#FF4848	1	0.875
chr1	25920001	26000000	A.2.2.1.2.2.1.1.1.2.2	0.596548004314995	.	25920001	26000000	#FFDADA	1	0.625
chr1	26000001	26200000	A.1.2.1.2.2.2.1.1.1	0.869471413160734	.	26000001	26200000	#FF4848	1	0.875
chr1	26200001	26560000	A.1.1.2.1.1.1.2.2.1	0.961165048543689	.	26200001	26560000	#FF0000	1	1
chr1	26560001	26840000	A.1.1.2.1.2.1.1.1.1.1	0.948220064724919	.	26560001	26840000	#FF0000	1	1
chr1	26840001	27000000	A.1.2.1.2.1.1.2.1	0.887810140237325	.	26840001	27000000	#FF4848	1	0.875
chr1	27000001	27200000	A.1.2.1.2.1.1.2.2.2	0.884573894282632	.	27000001	27200000	#FF4848	1	0.875
chr1	27200001	27760000	A.1.1.1.1.1.1.1.2.1	0.998921251348436	.	27200001	27760000	#FF0000	1	1
chr1	27760001	27840000	A.1.2.1.2.1.1.2.2.1.2	0.885652642934196	.	27760001	27840000	#FF4848	1	0.875
chr1	27840001	28080000	A.1.1.2.1.1.1.2.1.2.2.1	0.963322545846818	.	27840001	28080000	#FF0000	1	1
chr1	28080001	28280000	A.1.1.2.1.1.1.2.1.2.2.2	0.962243797195254	.	28080001	28280000	#FF0000	1	1
chr1	28280001	28520000	A.1.1.2.1.2.1.1.1.2.1.2.1	0.943905070118662	.	28280001	28520000	#FF0000	1	1
chr1	28520001	28800000	A.1.1.1.2.1.1.2.1.2.1	0.98705501618123	.	28520001	28800000	#FF0000	1	1
chr1	28800001	29080000	A.1.1.1.2.1.2.1.2.2	0.980582524271845	.	28800001	29080000	#FF0000	1	1
chr1	29080001	29520000	A.1.2.1.2.2.2.2.1	0.861920172599784	.	29080001	29520000	#FF4848	1	0.875
chr1	29520001	29800000	A.2.1.1.2.2.1.2.1.2.1	0.733549083063646	.	29520001	29800000	#FF9191	1	0.75
chr1	29800001	29880000	B.1.1.1.2.1.2.1.1.1.2.2.2	0.451995685005394	.	29800001	29880000	#DADAFF	1	0.5
chr1	30000001	30400000	A.2.1.1.1.2.1.2.1.1	0.775620280474649	.	30000001	30400000	#FF9191	1	0.75
chr1	30400001	30600000	B.1.1.1.1.1.2.2.1	0.491909385113269	.	30400001	30600000	#DADAFF	1	0.5
chr1	30600001	30720000	B.1.2.1.2.1.2.2.1	0.283710895361381	.	30600001	30720000	#9191FF	1	0.375
chr1	30720001	30920000	A.2.2.2.2.1.2.2.1.2.2	0.528586839266451	.	30720001	30920000	#FFDADA	1	0.625
chr1	30920001	31200000	A.2.2.2.2.1.2.2.1.2.1	0.529665587918015	.	30920001	31200000	#FFDADA	1	0.625
chr1	31200001	31440000	A.1.2.2.2.1.2.1.1.2.1	0.820927723840345	.	31200001	31440000	#FF4848	1	0.875
chr1	31440001	31760000	A.1.1.2.1.1.1.2.2.2.1	0.960086299892125	.	31440001	31760000	#FF0000	1	1
chr1	31760001	32120000	A.1.1.2.1.2.2.2.1.2	0.932038834951456	.	31760001	32120000	#FF0000	1	1
chr1	32120001	32600000	A.1.1.1.1.1.2.1	0.994606256742179	.	32120001	32600000	#FF0000	1	1
chr1	32600001	32880000	A.1.1.1.2.1.1.2.1.2.2	0.985976267529666	.	32600001	32880000	#FF0000	1	1
chr1	32880001	33160000	A.1.1.1.2.1.2.1.2.1	0.981661272923409	.	32880001	33160000	#FF0000	1	1
chr1	33160001	33400000	A.1.2.1.2.2.1.1.2.1	0.87378640776699	.	33160001	33400000	#FF4848	1	0.875
chr1	33400001	33560000	A.2.1.1.2.2.1.1.1.2.1.1	0.740021574973031	.	33400001	33560000	#FF9191	1	0.75
chr1	33560001	33920000	A.2.2.1.2.2.1.2.1.1.2	0.592233009708738	.	33560001	33920000	#FFDADA	1	0.625
chr1	33920001	34120000	B.2.1.2.1.2.2.2.2	0.0819848975188781	.	33920001	34120000	#4848FF	1	0.25
chr1	34120001	34600000	B.2.2.2.2.2.2	0.00107874865156419	.	34120001	34600000	#0000FF	1	0.125
chr1	34600001	34920000	B.2.2.2.2.2.1	0.00215749730312837	.	34600001	34920000	#0000FF	1	0.125
chr1	34920001	35240000	B.2.2.1.1.1.2	0.0571736785329018	.	34920001	35240000	#0000FF	1	0.125
chr1	35240001	35600000	A.2.2.1.2.2.2.2.1.1	0.586839266450917	.	35240001	35600000	#FFDADA	1	0.625
chr1	35600001	36000000	A.1.1.2.1.1.1.1.2	0.967637540453074	.	35600001	36000000	#FF0000	1	1
chr1	36000001	36320000	A.1.1.2.1.1.2.1.1.2	0.954692556634304	.	36000001	36320000	#FF0000	1	1
chr1	36320001	36560000	A.1.1.2.1.1.1.2.1.1.1	0.96655879180151	.	36320001	36560000	#FF0000	1	1
chr1	36560001	36760000	A.1.1.2.1.2.1.1.1.1.2	0.947141316073355	.	36560001	36760000	#FF0000	1	1
chr1	36760001	36960000	A.1.2.1.2.2.1.1.2.2	0.872707659115426	.	36760001	36960000	#FF4848	1	0.875
chr1	36960001	37240000	A.1.2.2.2.1.2.1.2.2	0.817691477885653	.	36960001	37240000	#FF4848	1	0.875
chr1	37240001	37680000	A.1.2.2.2.1.1.1.2.1	0.826321467098166	.	37240001	37680000	#FF4848	1	0.875
chr1	37680001	37920000	A.1.2.1.2.1.2.2.2	0.875943905070119	.	37680001	37920000	#FF4848	1	0.875
chr1	37920001	38200000	A.1.1.2.1.1.2.2.2.1	0.950377562028047	.	37920001	38200000	#FF0000	1	1
chr1	38200001	38480000	A.1.1.2.1.2.1.1.1.2.1.1.2	0.944983818770227	.	38200001	38480000	#FF0000	1	1
chr1	38480001	38960000	B.1.1.1.2.1.1.1.2.2	0.4638619201726	.	38480001	38960000	#DADAFF	1	0.5
chr1	38960001	39240000	B.1.2.1.1.2.2.1.1.2	0.308522114347357	.	38960001	39240000	#9191FF	1	0.375
chr1	39240001	39520000	A.1.2.2.2.1.2.1.2.1	0.818770226537217	.	39240001	39520000	#FF4848	1	0.875
chr1	39520001	39640000	A.1.2.2.2.1.2.2.2.1	0.815533980582524	.	39520001	39640000	#FF4848	1	0.875
chr1	39640001	39960000	A.1.1.1.2.1.1.2.2	0.984897518878101	.	39640001	39960000	#FF0000	1	1
chr1	39960001	40280000	A.1.1.2.1.2.1.1.1.2.1.2.2	0.942826321467098	.	39960001	40280000	#FF0000	1	1
chr1	40280001	40520000	A.1.1.2.1.2.1.2.2	0.935275080906149	.	40280001	40520000	#FF0000	1	1
chr1	40520001	40800000	A.1.1.2.1.1.1.2.2.2.2	0.959007551240561	.	40520001	40800000	#FF0000	1	1
chr1	40800001	40920000	A.2.1.1.2.1.1.2.1.1	0.758360302049622	.	40800001	40920000	#FF9191	1	0.75
chr1	40920001	41040000	A.2.1.1.2.2.2.1.1.2	0.727076591154261	.	40920001	41040000	#FF9191	1	0.75
chr1	41040001	41240000	A.2.2.1.2.2.1.1.1.2.1	0.597626752966559	.	41040001	41240000	#FFDADA	1	0.625
chr1	41240001	41440000	A.2.1.1.2.2.1.2.2.2	0.729234088457389	.	41240001	41440000	#FF9191	1	0.75
chr1	41440001	41600000	A.2.1.1.2.2.2.2.2.2.2	0.714131607335491	.	41440001	41600000	#FF9191	1	0.75
chr1	41600001	41960000	A.2.1.1.1.1.1.1	0.790722761596548	.	41600001	41960000	#FF9191	1	0.75
chr1	41960001	42160000	B.1.1.1.2.1.2.1.1.1.2.2.1	0.453074433656958	.	41960001	42160000	#DADAFF	1	0.5
chr1	42160001	42280000	B.1.1.1.2.1.2.1.1.2	0.45091693635383	.	42160001	42280000	#DADAFF	1	0.5
chr1	42280001	42680000	A.2.2.1.2.2.2.2.1.2	0.585760517799353	.	42280001	42680000	#FFDADA	1	0.625
chr1	42680001	43160000	A.1.2.1.1.1.2.1.1	0.906148867313916	.	42680001	43160000	#FF4848	1	0.875
chr1	43160001	43280000	A.1.2.2.2.2.1.2.2.2	0.800431499460626	.	43160001	43280000	#FF4848	1	0.875
chr1	43280001	43720000	A.1.1.2.1.1.2.2.1.2	0.951456310679612	.	43280001	43720000	#FF0000	1	1
chr1	43720001	43840000	A.1.2.1.2.2.2.1.2.2.2	0.862998921251348	.	43720001	43840000	#FF4848	1	0.875
chr1	43840001	44160000	A.1.1.2.1.2.1.2.1.1.2	0.937432578209277	.	43840001	44160000	#FF0000	1	1
chr1	44160001	44560000	A.1.1.2.1.1.2.2.1.1	0.952535059331176	.	44160001	44560000	#FF0000	1	1
chr1	44560001	44880000	A.1.2.1.2.2.2.1.1.2.2.1	0.867313915857605	.	44560001	44880000	#FF4848	1	0.875
chr1	44880001	45160000	A.1.1.2.1.1.1.2.1.1.2	0.965480043149946	.	44880001	45160000	#FF0000	1	1
chr1	45160001	45240000	A.2.1.1.2.2.1.1.1.2.1.2	0.738942826321467	.	45160001	45240000	#FF9191	1	0.75
chr1	45240001	45520000	A.1.2.1.2.2.2.1.2.1	0.865156418554477	.	45240001	45520000	#FF4848	1	0.875
chr1	45520001	45640000	A.2.1.2.2.2.2.1.2	0.652642934196332	.	45520001	45640000	#FF9191	1	0.75
chr1	45640001	45920000	A.1.2.2.2.2.1.2.1.2.2.2	0.802588996763754	.	45640001	45920000	#FF4848	1	0.875
chr1	45920001	46120000	A.1.1.2.1.2.1.2.1.1.1	0.938511326860841	.	45920001	46120000	#FF0000	1	1
chr1	46120001	46320000	A.1.2.1.1.1.2.2.1	0.902912621359223	.	46120001	46320000	#FF4848	1	0.875
chr1	46320001	46480000	A.1.2.1.1.2.2.2.2.1	0.893203883495146	.	46320001	46480000	#FF4848	1	0.875
chr1	46480001	46880000	A.1.1.1.1.1.1.1.2.2	0.997842502696872	.	46480001	46880000	#FF0000	1	1
chr1	46880001	47040000	A.1.2.2.2.2.2.1.2.2.2	0.793959007551241	.	46880001	47040000	#FF4848	1	0.875
chr1	47040001	47200000	A.1.2.1.2.2.2.2.2.1.1	0.86084142394822	.	47040001	47200000	#FF4848	1	0.875
chr1	47200001	47480000	A.2.2.1.2.2.2.1.1	0.588996763754045	.	47200001	47480000	#FFDADA	1	0.625
chr1	47480001	47640000	B.1.1.2.2.2.2.1.1.1.2.2.1	0.363538295577131	.	47480001	47640000	#DADAFF	1	0.5
chr1	47640001	47840000	A.2.2.1.2.2.1.1.2.1	0.59546925566343	.	47640001	47840000	#FFDADA	1	0.625
chr1	47840001	48200000	A.2.1.2.1.1.2.1.1.1.1.1	0.706580366774542	.	47840001	48200000	#FF9191	1	0.75
chr1	48200001	48360000	B.1.2.1.1.2.2.2.2	0.3042071197411	.	48200001	48360000	#9191FF	1	0.375
chr1	48360001	48560000	B.1.2.2.1.2.2.1.1	0.227615965480043	.	48360001	48560000	#9191FF	1	0.375
chr1	48560001	48760000	B.1.2.2.1.2.1.2.2.1.1	0.230852211434736	.	48560001	48760000	#9191FF	1	0.375
chr1	48760001	49000000	B.2.1.1.1.1.1.1.2.2	0.180151024811219	.	48760001	49000000	#4848FF	1	0.25
chr1	49000001	49240000	B.1.2.1.1.2.2.2.1.1	0.306364617044229	.	49000001	49240000	#9191FF	1	0.375
chr1	49240001	49360000	B.1.2.1.1.1.2.2.2	0.32470334412082	.	49240001	49360000	#9191FF	1	0.375
chr1	49360001	49520000	B.1.1.2.2.2.2.2.2.2.1	0.348435814455232	.	49360001	49520000	#DADAFF	1	0.5
chr1	49520001	49920000	B.2.1.2.2.2.2	0.0625674217907228	.	49520001	49920000	#4848FF	1	0.25
chr1	49920001	50040000	B.2.1.1.1.2.2.1.2.1.2	0.154261057173679	.	49920001	50040000	#4848FF	1	0.25
chr1	50040001	50360000	B.2.1.1.1.1.2.1.2.2.1.1	0.171521035598705	.	50040001	50360000	#4848FF	1	0.25
chr1	50360001	50520000	B.2.1.1.1.1.1.1.2.1	0.181229773462783	.	50360001	50520000	#4848FF	1	0.25
chr1	50520001	50880000	B.1.1.1.2.1.1.1.2.1.2	0.464940668824164	.	50520001	50880000	#DADAFF	1	0.5
chr1	50880001	51240000	A.2.2.1.1.2.1.1.1.2	0.634304207119741	.	50880001	51240000	#FFDADA	1	0.625
chr1	51240001	51400000	A.2.2.2.2.1.2.2.2.1.1	0.527508090614887	.	51240001	51400000	#FFDADA	1	0.625
chr1	51400001	51720000	A.2.1.1.2.1.2.2.1.1	0.748651564185545	.	51400001	51720000	#FF9191	1	0.75
chr1	51720001	52000000	A.1.2.1.1.1.1.2	0.90722761596548	.	51720001	52000000	#FF4848	1	0.875
chr1	52000001	52280000	A.1.1.2.1.2.2.2.2.2	0.929881337648328	.	52000001	52280000	#FF0000	1	1
chr1	52280001	52520000	A.1.1.2.1.2.2.1	0.934196332254585	.	52280001	52520000	#FF0000	1	1
chr1	52520001	52640000	A.1.2.2.2.1.1.2	0.824163969795038	.	52520001	52640000	#FF4848	1	0.875
chr1	52640001	52760000	A.1.2.2.2.2.2.1.2.2.1	0.795037756202805	.	52640001	52760000	#FF4848	1	0.875
chr1	52760001	52920000	A.1.1.2.1.1.2.1.1.1.2.1	0.956850053937433	.	52760001	52920000	#FF0000	1	1
chr1	52920001	53000000	A.1.2.2.2.1.2.2.1	0.816612729234088	.	52920001	53000000	#FF4848	1	0.875
chr1	53000001	53200000	A.1.1.1.2.1.2.1.1.2	0.982740021574973	.	53000001	53200000	#FF0000	1	1
chr1	53200001	53520000	A.1.1.1.1.2.1	0.992448759439051	.	53200001	53520000	#FF0000	1	1
chr1	53520001	53680000	A.1.2.1.2.2.2.2.2.1.2	0.859762675296656	.	53520001	53680000	#FF4848	1	0.875
chr1	53680001	53880000	A.1.2.2.2.1.2.2.2.2.1	0.81445523193096	.	53680001	53880000	#FF4848	1	0.875
chr1	53880001	54280000	A.2.1.1.2.1.1.1.1	0.762675296655879	.	53880001	54280000	#FF9191	1	0.75
chr1	54280001	54520000	A.1.1.2.1.2.2.2.2.1	0.930960086299892	.	54280001	54520000	#FF0000	1	1
chr1	54520001	54840000	A.1.1.2.1.1.1.1.1	0.968716289104639	.	54520001	54840000	#FF0000	1	1
chr1	54840001	55120000	A.1.2.1.1.1.2.1.2.1	0.905070118662352	.	54840001	55120000	#FF4848	1	0.875
chr1	55120001	55320000	A.1.2.2.2.2.2.1.1.2	0.798274002157497	.	55120001	55320000	#FF4848	1	0.875
chr1	55320001	55520000	A.2.1.1.2.2.1.2.2.1.2	0.730312837108954	.	55320001	55520000	#FF9191	1	0.75
chr1	55520001	55760000	A.2.1.1.2.2.1.2.2.1.1	0.731391585760518	.	55520001	55760000	#FF9191	1	0.75
chr1	55760001	56040000	B.1.2.2.2.1.2.2.2.1	0.208198489751888	.	55760001	56040000	#9191FF	1	0.375
chr1	56040001	56120000	B.2.1.1.1.1.2.1.2.2.2	0.169363538295577	.	56040001	56120000	#4848FF	1	0.25
chr1	56120001	56240000	B.1.2.1.1.2.1.1.2.2.2.1	0.313915857605178	.	56120001	56240000	#9191FF	1	0.375
chr1	56240001	56480000	B.2.1.1.1.1.2.1.2.1.1	0.173678532901834	.	56240001	56480000	#4848FF	1	0.25
chr1	56480001	56720000	B.2.1.1.1.1.2.1.2.2.1.2	0.170442286947141	.	56480001	56720000	#4848FF	1	0.25
chr1	56720001	56920000	B.1.1.1.2.2.1.2.1.2	0.431499460625674	.	56720001	56920000	#DADAFF	1	0.5
chr1	56920001	57240000	A.2.2.2.1.1.2.2.1	0.566343042071197	.	56920001	57240000	#FFDADA	1	0.625
chr1	57240001	57440000	B.1.1.1.2.2.1.2.1.1	0.432578209277238	.	57240001	57440000	#DADAFF	1	0.5
chr1	57440001	57600000	B.1.1.2.1.1.1.2.2.2.1.2	0.414239482200647	.	57440001	57600000	#DADAFF	1	0.5
chr1	57600001	57760000	B.1.1.2.1.2.2.1.2.2.1	0.391585760517799	.	57600001	57760000	#DADAFF	1	0.5
chr1	57760001	57920000	B.1.1.2.1.1.1.2.2.2.1.1	0.415318230852211	.	57760001	57920000	#DADAFF	1	0.5
chr1	57920001	58080000	B.1.2.2.1.2.1.1.1	0.238403451995685	.	57920001	58080000	#9191FF	1	0.375
chr1	58080001	58440000	B.1.1.2.1.2.2.1.2.1.2	0.392664509169364	.	58080001	58440000	#DADAFF	1	0.5
chr1	58440001	58800000	B.1.1.2.2.2.2.1.1.1.2.2.2	0.362459546925566	.	58440001	58800000	#DADAFF	1	0.5
chr1	58800001	59160000	B.1.1.1.1.1.1.2.2.1.1	0.49730312837109	.	58800001	59160000	#DADAFF	1	0.5
chr1	59160001	59360000	A.2.2.1.2.1.2.2.2.2.2.1	0.600862998921251	.	59160001	59360000	#FFDADA	1	0.625
chr1	59360001	59480000	B.1.1.1.2.2.2.2.1.2.1	0.425026968716289	.	59360001	59480000	#DADAFF	1	0.5
chr1	59480001	59840000	A.2.2.2.2.1.2.2.2.2.2	0.524271844660194	.	59480001	59840000	#FFDADA	1	0.625
chr1	59840001	59960000	A.2.2.2.1.1.1.2.2	0.576051779935275	.	59840001	59960000	#FFDADA	1	0.625
chr1	59960001	60080000	B.1.1.1.2.2.2.1.2	0.427184466019417	.	59960001	60080000	#DADAFF	1	0.5
chr1	60080001	60360000	A.2.1.2.2.1.2.2.1.1.2	0.667745415318231	.	60080001	60360000	#FF9191	1	0.75
chr1	60360001	60760000	B.1.2.1.1.1.2.1.2.2.2.1	0.335490830636462	.	60360001	60760000	#9191FF	1	0.375
chr1	60760001	61000000	B.2.1.1.1.2.1.2.1.2.2	0.160733549083064	.	60760001	61000000	#4848FF	1	0.25
chr1	61000001	61120000	B.2.1.1.1.2.2.1.2.2.1.1	0.153182308522114	.	61000001	61120000	#4848FF	1	0.25
chr1	61120001	61200000	B.2.1.1.1.1.2.1.2.1.2	0.17259978425027	.	61120001	61200000	#4848FF	1	0.25
chr1	61200001	61280000	B.2.1.1.1.2.2.1.2.1.1	0.155339805825243	.	61200001	61280000	#4848FF	1	0.25
chr1	61280001	61480000	B.2.1.1.1.1.1.1.1.1	0.183387270765912	.	61280001	61480000	#4848FF	1	0.25
chr1	61480001	61640000	B.1.1.2.2.2.2.1.1.1.1.2	0.365695792880259	.	61480001	61640000	#DADAFF	1	0.5
chr1	61640001	61840000	B.1.2.1.2.1.1.1.1.2	0.302049622437972	.	61640001	61840000	#9191FF	1	0.375
chr1	61840001	62160000	B.1.1.2.1.2.2.1.2.2.2	0.390507011866235	.	61840001	62160000	#DADAFF	1	0.5
chr1	62160001	62440000	A.2.2.1.1.2.2.1.2.2.2	0.618122977346278	.	62160001	62440000	#FFDADA	1	0.625
chr1	62440001	62640000	B.1.2.1.1.2.1.1.2.1.2.1	0.318230852211435	.	62440001	62640000	#9191FF	1	0.375
chr1	62640001	63000000	B.1.1.1.2.2.1.1.2.1.2	0.435814455231931	.	62640001	63000000	#DADAFF	1	0.5
chr1	63000001	63200000	B.1.2.1.1.1.2.1.2.2.2.2	0.334412081984898	.	63000001	63200000	#9191FF	1	0.375
chr1	63200001	63600000	B.1.2.1.1.2.1.1.2.2.1	0.314994606256742	.	63200001	63600000	#9191FF	1	0.375
chr1	63600001	63680000	B.1.2.1.1.1.2.1.1.1	0.343042071197411	.	63600001	63680000	#9191FF	1	0.375
chr1	63680001	64000000	A.2.2.2.1.1.2.2.2	0.565264293419633	.	63680001	64000000	#FFDADA	1	0.625
chr1	64000001	64200000	B.1.1.1.2.2.2.2.1.2.2	0.423948220064725	.	64000001	64200000	#DADAFF	1	0.5
chr1	64200001	64480000	A.2.1.2.2.1.1.2.1.1	0.67529665587918	.	64200001	64480000	#FF9191	1	0.75
chr1	64480001	64640000	A.2.2.2.2.2.2.2.2.1.2	0.511326860841424	.	64480001	64640000	#FFDADA	1	0.625
chr1	64640001	64920000	A.2.2.2.1.2.1.2.2.1	0.558791801510248	.	64640001	64920000	#FFDADA	1	0.625
chr1	64920001	65120000	A.2.2.2.2.2.2.2.2.2	0.51024811218986	.	64920001	65120000	#FFDADA	1	0.625
chr1	65120001	65320000	A.2.2.1.1.2.2.2.2	0.612729234088457	.	65120001	65320000	#FFDADA	1	0.625
chr1	65320001	65520000	A.2.1.2.1.1.1.2.2.1.1.2	0.709816612729234	.	65320001	65520000	#FF9191	1	0.75
chr1	65520001	65960000	A.2.2.1.1.2.1.1.1.1	0.635382955771305	.	65520001	65960000	#FFDADA	1	0.625
chr1	65960001	66240000	B.1.1.1.1.2.2.1.2	0.47680690399137	.	65960001	66240000	#DADAFF	1	0.5
chr1	66240001	66480000	B.1.1.1.2.2.1.1.1.2.1.1.2	0.440129449838188	.	66240001	66480000	#DADAFF	1	0.5
chr1	66480001	66760000	B.1.1.1.2.1.2.2.2.1	0.444444444444444	.	66480001	66760000	#DADAFF	1	0.5
chr1	66760001	67000000	B.1.1.1.2.2.1.2.2.1	0.43042071197411	.	66760001	67000000	#DADAFF	1	0.5
chr1	67000001	67360000	A.2.2.2.2.2.1.1.2.2	0.516720604099245	.	67000001	67360000	#FFDADA	1	0.625
chr1	67360001	67640000	A.2.1.2.2.1.2.1.1	0.672060409924488	.	67360001	67640000	#FF9191	1	0.75
chr1	67640001	67800000	A.2.2.1.2.2.2.2.2.2	0.583603020496224	.	67640001	67800000	#FFDADA	1	0.625
chr1	67800001	68000000	A.2.1.1.2.2.1.1.1.1.2.2.1	0.74217907227616	.	67800001	68000000	#FF9191	1	0.75
chr1	68000001	68200000	A.2.1.1.2.1.2.1.2.1	0.750809061488673	.	68000001	68200000	#FF9191	1	0.75
chr1	68200001	68480000	B.1.1.2.2.1.1.1.1.1	0.386192017259978	.	68200001	68480000	#DADAFF	1	0.5
chr1	68480001	68760000	B.1.1.1.2.1.2.2.1.2	0.445523193096009	.	68480001	68760000	#DADAFF	1	0.5
chr1	68760001	68960000	B.1.2.1.1.1.2.1.2.2.1.1.2	0.338727076591154	.	68760001	68960000	#9191FF	1	0.375
chr1	68960001	69320000	B.2.2.1.2.1.2.1.2.1.1	0.0409924487594391	.	68960001	69320000	#0000FF	1	0.125
chr1	69320001	69720000	B.2.2.2.1.1.1.1.2	0.017259978425027	.	69320001	69720000	#0000FF	1	0.125
chr1	69720001	69960000	B.2.2.2.1.1.1.2	0.0161812297734628	.	69720001	69960000	#0000FF	1	0.125
chr1	69960001	70160000	B.2.2.1.2.1.1.2	0.0431499460625674	.	69960001	70160000	#0000FF	1	0.125
chr1	70160001	70320000	B.2.2.1.2.1.2.2.1	0.0366774541531823	.	70160001	70320000	#0000FF	1	0.125
chr1	70320001	70640000	B.2.1.2.2.1.1.2.1.1	0.0776699029126214	.	70320001	70640000	#4848FF	1	0.25
chr1	70640001	70880000	B.1.1.1.2.2.1.1.1.1	0.442286947141316	.	70640001	70880000	#DADAFF	1	0.5
chr1	70880001	71160000	B.1.1.2.1.2.2.2.1.2	0.388349514563107	.	70880001	71160000	#DADAFF	1	0.5
chr1	71160001	71320000	B.1.2.2.1.1.1.2.1.2.2.2	0.250269687162891	.	71160001	71320000	#9191FF	1	0.375
chr1	71320001	71560000	B.1.2.1.1.2.1.1.2.1.2.2.1	0.317152103559871	.	71320001	71560000	#9191FF	1	0.375
chr1	71560001	71800000	B.2.1.1.1.2.1.1.1	0.166127292340885	.	71560001	71800000	#4848FF	1	0.25
chr1	71800001	71960000	B.2.1.1.1.2.1.2.1.1	0.162891046386192	.	71800001	71960000	#4848FF	1	0.25
chr1	71960001	72080000	B.2.1.1.1.2.1.2.1.2.1	0.161812297734628	.	71960001	72080000	#4848FF	1	0.25
chr1	72080001	72160000	B.1.2.2.1.2.1.1.2.2.1.2	0.235167206040992	.	72080001	72160000	#9191FF	1	0.375
chr1	72160001	72240000	B.1.2.2.2.2.2.1.2.1	0.187702265372168	.	72160001	72240000	#9191FF	1	0.375
chr1	72240001	72440000	B.1.2.2.1.2.1.2.2.2	0.228694714131607	.	72240001	72440000	#9191FF	1	0.375
chr1	72440001	72840000	B.2.1.1.1.2.2.2.1.2.2	0.147788565264293	.	72440001	72840000	#4848FF	1	0.25
chr1	72840001	73120000	B.1.2.2.2.2.1.2.1.2.1.2.2	0.193096008629989	.	72840001	73120000	#9191FF	1	0.375
chr1	73120001	73360000	B.1.2.2.1.1.2.2.1.2	0.24487594390507	.	73120001	73360000	#9191FF	1	0.375
chr1	73360001	73480000	B.1.2.1.1.1.2.1.2.2.1.2.1	0.33764832793959	.	73360001	73480000	#9191FF	1	0.375
chr1	73480001	73680000	B.1.2.1.1.1.2.2.1.2.2.1.2	0.326860841423948	.	73480001	73680000	#9191FF	1	0.375
chr1	73680001	73760000	B.1.2.2.1.2.1.2.2.1.2	0.229773462783172	.	73680001	73760000	#9191FF	1	0.375
chr1	73760001	74000000	B.1.2.2.1.2.1.2.1.2	0.2319309600863	.	73760001	74000000	#9191FF	1	0.375
chr1	74000001	74280000	B.1.2.2.1.2.1.1.2.2.1.1	0.236245954692557	.	74000001	74280000	#9191FF	1	0.375
chr1	74280001	74560000	B.2.1.1.1.2.2.2.1.1	0.149946062567422	.	74280001	74560000	#4848FF	1	0.25
chr1	74560001	74760000	B.1.2.2.1.2.1.1.2.1	0.237324703344121	.	74560001	74760000	#9191FF	1	0.375
chr1	74760001	74880000	B.1.2.1.2.2.2.1.2.1.2	0.26537216828479	.	74760001	74880000	#9191FF	1	0.375
chr1	74880001	75200000	B.1.1.2.2.2.2.1.1.2.2.2	0.359223300970874	.	74880001	75200000	#DADAFF	1	0.5
chr1	75200001	75680000	B.2.1.2.2.1.1.2.2	0.075512405609493	.	75200001	75680000	#4848FF	1	0.25
chr1	75680001	75960000	B.1.2.2.1.1.1.1.2	0.255663430420712	.	75680001	75960000	#9191FF	1	0.375
chr1	75960001	76040000	B.1.2.1.2.2.1.2.2.2	0.272923408845739	.	75960001	76040000	#9191FF	1	0.375
chr1	76040001	76320000	B.1.2.1.1.1.2.2.1.2.2.1.1.1	0.329018338727077	.	76040001	76320000	#9191FF	1	0.375
chr1	76320001	76680000	B.1.1.2.1.2.2.1.2.1.1	0.393743257820928	.	76320001	76680000	#DADAFF	1	0.5
chr1	76680001	76880000	A.2.2.2.2.2.2.2.2.1.1	0.512405609492988	.	76680001	76880000	#FFDADA	1	0.625
chr1	76880001	77120000	A.2.2.2.2.2.2.2.1	0.513484358144552	.	76880001	77120000	#FFDADA	1	0.625
chr1	77120001	77640000	A.2.1.2.1.1.1.2.1	0.711974110032362	.	77120001	77640000	#FF9191	1	0.75
chr1	77640001	77880000	A.2.2.2.1.2.2.1.2.2	0.551240560949299	.	77640001	77880000	#FFDADA	1	0.625
chr1	77880001	77960000	A.2.1.2.2.1.2.2.2.1	0.66235167206041	.	77880001	77960000	#FF9191	1	0.75
chr1	77960001	78080000	A.2.1.2.2.1.2.2.1.2.1.1	0.666666666666667	.	77960001	78080000	#FF9191	1	0.75
chr1	78080001	78600000	A.1.2.2.2.1.1.1.1	0.82740021574973	.	78080001	78600000	#FF4848	1	0.875
chr1	78600001	78800000	B.2.2.1.2.1.2.2.2	0.0355987055016181	.	78600001	78800000	#0000FF	1	0.125
chr1	78800001	79240000	B.2.2.1.2.1.2.1.2.2.1	0.0388349514563107	.	78800001	79240000	#0000FF	1	0.125
chr1	79240001	79360000	B.2.1.2.2.1.2.1.1.2.2	0.0722761596548004	.	79240001	79360000	#4848FF	1	0.25
chr1	79360001	79640000	B.2.2.1.2.2.1.2.2.2	0.0302049622437972	.	79360001	79640000	#0000FF	1	0.125
chr1	79640001	79880000	B.2.1.1.1.2.2.2.2.1	0.146709816612729	.	79640001	79880000	#4848FF	1	0.25
chr1	79880001	80040000	B.2.1.1.1.2.2.2.2.2	0.145631067961165	.	79880001	80040000	#4848FF	1	0.25
chr1	80040001	80480000	B.2.2.1.1.2.1.1	0.0560949298813377	.	80040001	80480000	#0000FF	1	0.125
chr1	80480001	80800000	B.2.1.2.2.1.1.1.1	0.0809061488673139	.	80480001	80800000	#4848FF	1	0.25
chr1	80800001	80920000	B.1.2.1.2.2.2.1.2.2.2	0.262135922330097	.	80800001	80920000	#9191FF	1	0.375
chr1	80920001	81240000	B.2.1.1.1.2.2.1.2.2.1.2	0.15210355987055	.	80920001	81240000	#4848FF	1	0.25
chr1	81240001	81440000	B.2.1.1.1.2.1.1.2.1	0.16504854368932	.	81240001	81440000	#4848FF	1	0.25
chr1	81440001	81680000	B.2.1.1.1.1.2.2.2	0.167206040992449	.	81440001	81680000	#4848FF	1	0.25
chr1	81680001	81800000	B.1.2.1.2.2.2.1.2.1.1	0.266450916936354	.	81680001	81800000	#9191FF	1	0.375
chr1	81800001	81960000	B.1.2.1.1.1.2.1.1.2	0.341963322545847	.	81800001	81960000	#9191FF	1	0.375
chr1	81960001	82320000	B.1.1.1.2.2.1.1.2.2.1	0.434735706580367	.	81960001	82320000	#DADAFF	1	0.5
chr1	82320001	82520000	B.1.1.1.2.2.1.1.1.2.1.1.1	0.441208198489752	.	82320001	82520000	#DADAFF	1	0.5
chr1	82520001	82720000	B.1.1.2.1.1.2.1.1	0.412081984897519	.	82520001	82720000	#DADAFF	1	0.5
chr1	82720001	83040000	B.1.2.1.1.1.1.2.2	0.344120819848975	.	82720001	83040000	#9191FF	1	0.375
chr1	83040001	83240000	B.1.1.2.1.1.2.1.2	0.411003236245955	.	83040001	83240000	#DADAFF	1	0.5
chr1	83240001	83320000	B.1.2.1.1.1.2.2.1.2.2.2	0.325782092772384	.	83240001	83320000	#9191FF	1	0.375
chr1	83320001	83840000	B.1.2.2.2.2.2.1.1	0.188781014023732	.	83320001	83840000	#9191FF	1	0.375
chr1	83840001	84400000	B.1.2.1.1.1.1.1	0.346278317152104	.	83840001	84400000	#9191FF	1	0.375
chr1	84400001	84600000	A.2.2.2.2.2.2.1	0.514563106796116	.	84400001	84600000	#FFDADA	1	0.625
chr1	84600001	84760000	A.2.1.1.2.1.2.2.2.1	0.746494066882416	.	84600001	84760000	#FF9191	1	0.75
chr1	84760001	84920000	B.1.1.2.2.2.2.1.1.1.1.1.2	0.366774541531823	.	84760001	84920000	#DADAFF	1	0.5
chr1	84920001	85120000	A.2.1.2.2.1.2.2.1.2.2	0.663430420711974	.	84920001	85120000	#FF9191	1	0.75
chr1	85120001	85440000	A.2.1.2.2.1.2.2.1.2.1.2.2	0.664509169363538	.	85120001	85440000	#FF9191	1	0.75
chr1	85440001	85720000	A.2.1.2.2.1.2.2.1.1.1.1	0.669902912621359	.	85440001	85720000	#FF9191	1	0.75
chr1	85720001	85960000	B.1.2.1.1.1.2.2.1.1.2	0.331175836030205	.	85720001	85960000	#9191FF	1	0.375
chr1	85960001	86280000	B.1.1.2.2.2.2.1.1.1.2.1	0.364617044228695	.	85960001	86280000	#DADAFF	1	0.5
chr1	86280001	86600000	B.2.1.1.1.2.2.2.1.2.1	0.148867313915858	.	86280001	86600000	#4848FF	1	0.25
chr1	86600001	86840000	B.1.2.2.1.1.2.2.1.1.1	0.247033441208198	.	86600001	86840000	#9191FF	1	0.375
chr1	86840001	87040000	B.1.1.1.2.2.1.1.2.2.2	0.433656957928803	.	86840001	87040000	#DADAFF	1	0.5
chr1	87040001	87160000	B.1.2.2.1.1.2.2.2.1.1.1	0.243797195253506	.	87040001	87160000	#9191FF	1	0.375
chr1	87160001	87240000	B.1.1.1.2.1.2.1.2.2	0.447680690399137	.	87160001	87240000	#DADAFF	1	0.5
chr1	87240001	87520000	A.2.2.1.2.1.2.2.2.2.2.2	0.599784250269687	.	87240001	87520000	#FFDADA	1	0.625
chr1	87520001	87760000	B.1.2.2.1.2.2.2.1	0.225458468176915	.	87520001	87760000	#9191FF	1	0.375
chr1	87760001	87880000	B.1.1.2.2.2.2.1.2.1.1.2	0.357065803667745	.	87760001	87880000	#DADAFF	1	0.5
chr1	87880001	87960000	B.1.2.1.2.2.2.1.2.2.1.1	0.264293419633225	.	87880001	87960000	#9191FF	1	0.375
chr1	87960001	88200000	A.2.2.2.2.2.1.1.1.1.1.2	0.522114347357066	.	87960001	88200000	#FFDADA	1	0.625
chr1	88200001	88520000	B.1.1.1.2.2.1.1.1.2.1.2	0.439050701186624	.	88200001	88520000	#DADAFF	1	0.5
chr1	88520001	88880000	B.1.2.1.1.1.2.1.2.2.1.1.1	0.339805825242718	.	88520001	88880000	#9191FF	1	0.375
chr1	88880001	89160000	B.1.2.2.1.2.2.2.2.1.1.1	0.224379719525351	.	88880001	89160000	#9191FF	1	0.375
chr1	89160001	89400000	A.2.2.1.2.1.2.2.1.2	0.604099244875944	.	89160001	89400000	#FFDADA	1	0.625
chr1	89400001	89600000	B.1.1.1.2.1.1.2.1.2	0.461704422869471	.	89400001	89600000	#DADAFF	1	0.5
chr1	89600001	89760000	B.1.2.1.1.1.2.1.2.2.1.2.2	0.336569579288026	.	89600001	89760000	#9191FF	1	0.375
chr1	89760001	89880000	B.1.1.2.2.2.2.1.1.2.1	0.361380798274002	.	89760001	89880000	#DADAFF	1	0.5
chr1	89880001	90160000	B.1.1.1.2.1.2.1.1.1.1.2	0.455231930960086	.	89880001	90160000	#DADAFF	1	0.5
chr1	90160001	90240000	A.2.2.2.2.2.1.1.1.1.2	0.521035598705502	.	90160001	90240000	#FFDADA	1	0.625
chr1	90240001	90480000	A.2.1.1.2.1.2.2.1.2	0.747572815533981	.	90240001	90480000	#FF9191	1	0.75
chr1	90480001	90960000	B.1.1.1.2.1.2.2.1.1	0.446601941747573	.	90480001	90960000	#DADAFF	1	0.5
chr1	90960001	91120000	B.1.1.1.2.1.2.1.2.1.1	0.449838187702265	.	90960001	91120000	#DADAFF	1	0.5
chr1	91120001	91440000	A.2.2.2.2.2.1.1.2.1.1	0.518878101402373	.	91120001	91440000	#FFDADA	1	0.625
chr1	91440001	91640000	B.1.1.1.2.1.2.1.2.1.2	0.448759439050701	.	91440001	91640000	#DADAFF	1	0.5
chr1	91640001	91960000	B.1.1.1.2.2.2.2.2	0.422869471413161	.	91640001	91960000	#DADAFF	1	0.5
chr1	91960001	92240000	A.2.2.2.2.1.1.1.1.2.2	0.540453074433657	.	91960001	92240000	#FFDADA	1	0.625
chr1	92240001	92360000	A.2.1.1.2.1.2.2.2.2	0.745415318230852	.	92240001	92360000	#FF9191	1	0.75
chr1	92360001	92680000	A.2.2.2.2.2.1.1.1.1.1.1	0.52319309600863	.	92360001	92680000	#FFDADA	1	0.625
chr1	92680001	92840000	B.1.1.1.2.1.1.1.1	0.467098166127292	.	92680001	92840000	#DADAFF	1	0.5
chr1	92840001	93040000	B.1.1.1.2.2.2.1.1	0.428263214670982	.	92840001	93040000	#DADAFF	1	0.5
chr1	93040001	93200000	A.2.2.1.2.1.1.2	0.609492988133765	.	93040001	93200000	#FFDADA	1	0.625
chr1	93200001	93560000	A.1.2.2.2.2.2.2.1	0.792880258899676	.	93200001	93560000	#FF4848	1	0.875
chr1	93560001	93840000	A.1.2.1.2.2.2.2.2.2	0.858683926645092	.	93560001	93840000	#FF4848	1	0.875
chr1	93840001	94320000	A.1.1.2.1.1.2.1.2	0.95361380798274	.	93840001	94320000	#FF0000	1	1
chr1	94320001	94480000	A.1.2.2.2.2.2.1.1.1	0.799352750809062	.	94320001	94480000	#FF4848	1	0.875
chr1	94480001	94680000	A.2.1.1.2.1.2.1.2.2	0.749730312837109	.	94480001	94680000	#FF9191	1	0.75
chr1	94680001	94960000	A.2.1.1.2.1.2.1.1.1	0.754045307443366	.	94680001	94960000	#FF9191	1	0.75
chr1	94960001	95280000	A.2.1.1.2.1.2.1.1.2.1	0.752966558791802	.	94960001	95280000	#FF9191	1	0.75
chr1	95280001	95560000	A.2.1.1.2.1.2.1.1.2.2	0.751887810140237	.	95280001	95560000	#FF9191	1	0.75
chr1	95560001	95720000	B.1.1.1.2.1.1.2.2.2.1.2	0.458468176914779	.	95560001	95720000	#DADAFF	1	0.5
chr1	95720001	95960000	B.1.1.2.2.1.2.2.1.1	0.376483279395901	.	95720001	95960000	#DADAFF	1	0.5
chr1	95960001	96280000	B.2.1.2.1.1.1.2.2.1.2.1	0.0981661272923409	.	95960001	96280000	#4848FF	1	0.25
chr1	96280001	96360000	B.2.1.2.2.1.2.1.1.1	0.0744336569579288	.	96280001	96360000	#4848FF	1	0.25
chr1	96360001	96480000	B.1.2.2.1.2.2.2.2.2	0.221143473570658	.	96360001	96480000	#9191FF	1	0.375
chr1	96480001	96760000	B.2.1.1.1.1.2.2.1	0.168284789644013	.	96480001	96760000	#4848FF	1	0.25
chr1	96760001	96920000	B.1.2.2.1.1.2.2.1.1.2	0.245954692556634	.	96760001	96920000	#9191FF	1	0.375
chr1	96920001	97000000	B.1.2.2.2.2.1.2.1.2.1.1	0.195253505933118	.	96920001	97000000	#9191FF	1	0.375
chr1	97000001	97320000	B.1.2.1.1.1.2.2.1.2.1	0.330097087378641	.	97000001	97320000	#9191FF	1	0.375
chr1	97320001	97520000	B.1.2.2.1.2.2.2.2.1.2	0.222222222222222	.	97320001	97520000	#9191FF	1	0.375
chr1	97520001	97800000	B.1.1.2.2.1.2.2.2.1	0.374325782092772	.	97520001	97800000	#DADAFF	1	0.5
chr1	97800001	98080000	B.2.1.1.1.2.1.1.2.2	0.163969795037756	.	97800001	98080000	#4848FF	1	0.25
chr1	98080001	98280000	B.2.1.1.1.2.1.2.2.2	0.157497303128371	.	98080001	98280000	#4848FF	1	0.25
chr1	98280001	98600000	B.1.1.2.2.1.2.1.2.2	0.377562028047465	.	98280001	98600000	#DADAFF	1	0.5
chr1	98600001	98960000	B.1.2.2.1.2.1.1.2.2.2	0.234088457389428	.	98600001	98960000	#9191FF	1	0.375
chr1	98960001	99160000	B.1.2.1.1.1.2.2.1.2.2.1.1.2	0.327939590075512	.	98960001	99160000	#9191FF	1	0.375
chr1	99160001	99360000	B.1.1.2.2.1.2.1.2.1.2	0.378640776699029	.	99160001	99360000	#DADAFF	1	0.5
chr1	99360001	99600000	B.1.1.2.2.1.1.1.1.2	0.385113268608414	.	99360001	99600000	#DADAFF	1	0.5
chr1	99600001	99720000	B.1.2.1.1.1.2.2.1.1.1.2	0.332254584681769	.	99600001	99720000	#9191FF	1	0.375
chr1	99720001	99920000	B.1.2.2.1.1.1.1.1.2	0.256742179072276	.	99720001	99920000	#9191FF	1	0.375
chr1	99920001	100240000	B.1.1.1.2.2.1.1.1.2.2	0.437971952535059	.	99920001	100240000	#DADAFF	1	0.5
chr1	100240001	100560000	A.2.1.2.2.1.2.1.2	0.670981661272923	.	100240001	100560000	#FF9191	1	0.75
chr1	100560001	100920000	A.2.2.1.2.1.2.2.2.2.1	0.601941747572815	.	100560001	100920000	#FFDADA	1	0.625
chr1	100920001	101320000	B.2.1.2.2.1.1.1.2.1	0.0798274002157497	.	100920001	101320000	#4848FF	1	0.25
chr1	101320001	101400000	B.1.2.2.1.1.1.1.1.1	0.25782092772384	.	101320001	101400000	#9191FF	1	0.375
chr1	101400001	101600000	B.1.2.2.1.1.2.2.2.1.2.1	0.241639697950378	.	101400001	101600000	#9191FF	1	0.375
chr1	101600001	101680000	B.2.1.2.1.1.2.1	0.0949298813376483	.	101600001	101680000	#4848FF	1	0.25
chr1	101680001	101760000	B.1.2.2.1.1.2.2.2.1.2.2	0.240560949298813	.	101680001	101760000	#9191FF	1	0.375
chr1	101760001	102120000	B.2.2.1.2.1.2.1.1	0.0420711974110032	.	101760001	102120000	#0000FF	1	0.125
chr1	102120001	102280000	B.2.1.2.1.1.1.1	0.101402373247033	.	102120001	102280000	#4848FF	1	0.25
chr1	102280001	102440000	B.2.2.1.2.2.2.2.2.1	0.0204962243797195	.	102280001	102440000	#0000FF	1	0.125
chr1	102440001	102520000	B.2.1.1.1.2.2.1.1	0.156418554476807	.	102440001	102520000	#4848FF	1	0.25
chr1	102520001	102720000	B.2.2.1.2.2.2.2.2.2	0.0194174757281553	.	102520001	102720000	#0000FF	1	0.125
chr1	102720001	102920000	B.2.2.1.2.2.1.2.2.1.2	0.0312837108953614	.	102720001	102920000	#0000FF	1	0.125
chr1	102920001	103280000	B.2.2.1.2.2.2.1.2.1.1	0.0248112189859763	.	102920001	103280000	#0000FF	1	0.125
chr1	103280001	103560000	B.2.2.1.2.2.2.1.1.2.1.1	0.0280474649406688	.	103280001	103560000	#0000FF	1	0.125
chr1	103560001	103760000	B.2.2.1.2.2.1.2.2.1.1	0.0323624595469256	.	103560001	103760000	#0000FF	1	0.125
chr1	103760001	103800000	B.2.1.1.1.2.2.1.2.2.2	0.151024811218986	.	103760001	103800000	#4848FF	1	0.25
chr1	103880001	103960000	B.2.1.1.1.2.2.1.2.2.2	0.151024811218986	.	103880001	103960000	#4848FF	1	0.25
chr1	104000001	104200000	B.2.2.2.1.2.2.2.2	0.00539374325782093	.	104000001	104200000	#0000FF	1	0.125
chr1	104280001	104840000	B.2.2.2.1.2.2.2.2	0.00539374325782093	.	104280001	104840000	#0000FF	1	0.125
chr1	104840001	104920000	B.2.2.1.2.1.1.1.1	0.0453074433656958	.	104840001	104920000	#0000FF	1	0.125
chr1	104920001	105240000	B.2.2.1.2.2.2.1.1.2.1.2	0.0269687162891046	.	104920001	105240000	#0000FF	1	0.125
chr1	105240001	105480000	B.2.2.1.2.2.1.2.1	0.0334412081984898	.	105240001	105480000	#0000FF	1	0.125
chr1	105480001	105640000	B.2.2.1.2.2.2.1.2.2	0.0226537216828479	.	105480001	105640000	#0000FF	1	0.125
chr1	105640001	105960000	B.2.2.2.1.2.2.2.1	0.00647249190938511	.	105640001	105960000	#0000FF	1	0.125
chr1	105960001	106040000	B.2.2.1.2.1.1.1.2	0.0442286947141316	.	105960001	106040000	#0000FF	1	0.125
chr1	106040001	106400000	B.2.2.1.2.2.2.1.2.1.2	0.0237324703344121	.	106040001	106400000	#0000FF	1	0.125
chr1	106400001	106560000	B.2.2.1.2.1.2.1.2.1.2	0.0399137001078749	.	106400001	106560000	#0000FF	1	0.125
chr1	106560001	106760000	B.2.2.1.2.1.2.1.2.2.2	0.0377562028047465	.	106560001	106760000	#0000FF	1	0.125
chr1	106760001	107200000	B.2.2.2.1.2.2.1	0.0075512405609493	.	106760001	107200000	#0000FF	1	0.125
chr1	107200001	107520000	B.2.2.1.2.2.2.2.1	0.0215749730312837	.	107200001	107520000	#0000FF	1	0.125
chr1	107520001	108120000	B.2.1.2.2.1.1.1.2.2	0.0787486515641855	.	107520001	108120000	#4848FF	1	0.25
chr1	108120001	108280000	B.1.2.2.1.1.2.2.2.2	0.239482200647249	.	108120001	108280000	#9191FF	1	0.375
chr1	108280001	108400000	B.1.2.1.1.2.1.1.2.1.2.2.2	0.316073354908306	.	108280001	108400000	#9191FF	1	0.375
chr1	108400001	108800000	B.1.2.2.1.1.2.2.2.1.1.2	0.242718446601942	.	108400001	108800000	#9191FF	1	0.375
chr1	108840001	108880000	B.1.2.2.1.1.2.2.2.1.1.2	0.242718446601942	.	108840001	108880000	#9191FF	1	0.375
chr1	108880001	108920000	B.2.1.1.1.1.1.2.2.2	0.175836030204962	.	108880001	108920000	#4848FF	1	0.25
chr1	108960001	109040000	B.2.1.1.1.1.1.2.2.2	0.175836030204962	.	108960001	109040000	#4848FF	1	0.25
chr1	109040001	109200000	B.1.1.1.2.2.2.2.1.1	0.426105717367853	.	109040001	109200000	#DADAFF	1	0.5
chr1	109200001	109280000	A.2.2.2.2.2.1.1.2.1.2	0.517799352750809	.	109200001	109280000	#FFDADA	1	0.625
chr1	109280001	109360000	A.2.2.1.2.1.2.2.1.1.1	0.606256742179072	.	109280001	109360000	#FFDADA	1	0.625
chr1	109360001	109720000	A.1.1.2.1.1.2.1.1.1.1	0.957928802588997	.	109360001	109720000	#FF0000	1	1
chr1	109720001	109880000	A.1.2.1.1.1.1.1.1	0.910463861920173	.	109720001	109880000	#FF4848	1	0.875
chr1	109880001	110160000	A.1.1.1.2.1.2.2	0.97950377562028	.	109880001	110160000	#FF0000	1	1
chr1	110160001	110320000	A.1.2.1.1.2.2.1.1	0.897518878101402	.	110160001	110320000	#FF4848	1	0.875
chr1	110320001	110520000	A.1.2.2.2.1.2.1.1.1.2	0.822006472491909	.	110320001	110520000	#FF4848	1	0.875
chr1	110520001	110720000	A.1.2.1.1.1.1.1.2.2	0.908306364617044	.	110520001	110720000	#FF4848	1	0.875
chr1	110720001	110880000	A.1.2.2.2.1.1.1.2.2	0.825242718446602	.	110720001	110880000	#FF4848	1	0.875
chr1	110880001	111120000	A.2.1.1.2.1.1.2.2.2	0.75512405609493	.	110880001	111120000	#FF9191	1	0.75
chr1	111120001	111320000	A.2.1.1.2.1.1.2.2.1	0.756202804746494	.	111120001	111320000	#FF9191	1	0.75
chr1	111320001	111640000	A.2.2.2.2.1.2.2.2.1.2	0.526429341963323	.	111320001	111640000	#FFDADA	1	0.625
chr1	111640001	111960000	A.2.1.1.2.1.1.1.2.2	0.759439050701187	.	111640001	111960000	#FF9191	1	0.75
chr1	111960001	112240000	A.2.2.1.2.1.2.2.2.1	0.60302049622438	.	111960001	112240000	#FFDADA	1	0.625
chr1	112240001	112640000	B.1.1.1.2.1.1.2.2.2.2	0.457389428263215	.	112240001	112640000	#DADAFF	1	0.5
chr1	112640001	112920000	B.1.1.2.2.1.2.2.2.2	0.373247033441208	.	112640001	112920000	#DADAFF	1	0.5
chr1	112920001	113240000	A.1.2.1.2.2.1.2.2	0.870550161812298	.	112920001	113240000	#FF4848	1	0.875
chr1	113240001	113640000	A.2.1.2.2.1.2.2.1.2.1.2.1	0.665587918015103	.	113240001	113640000	#FF9191	1	0.75
chr1	113640001	113840000	B.1.1.1.2.1.1.1.2.1.1	0.466019417475728	.	113640001	113840000	#DADAFF	1	0.5
chr1	113840001	114000000	A.2.2.1.2.1.1.1.2	0.610571736785329	.	113840001	114000000	#FFDADA	1	0.625
chr1	114000001	114240000	A.2.2.1.2.2.2.1.2	0.587918015102481	.	114000001	114240000	#FFDADA	1	0.625
chr1	114240001	114360000	A.2.1.1.2.1.1.2.1.2	0.757281553398058	.	114240001	114360000	#FF9191	1	0.75
chr1	114360001	114800000	A.2.1.1.2.1.1.1.2.1.1	0.761596548004315	.	114360001	114800000	#FF9191	1	0.75
chr1	114800001	114880000	A.2.2.2.2.1.1.1.1.1	0.542610571736785	.	114800001	114880000	#FFDADA	1	0.625
chr1	114880001	115000000	A.2.2.1.2.1.1.1.1	0.611650485436893	.	114880001	115000000	#FFDADA	1	0.625
chr1	115000001	115160000	A.2.2.1.2.1.2.2.1.1.2	0.605177993527508	.	115000001	115160000	#FFDADA	1	0.625
chr1	115160001	115320000	A.2.1.2.2.1.1.2.1.2	0.674217907227616	.	115160001	115320000	#FF9191	1	0.75
chr1	115320001	115760000	B.1.1.1.2.1.1.2.2.2.1.1	0.459546925566343	.	115320001	115760000	#DADAFF	1	0.5
chr1	115760001	116280000	B.1.1.2.2.1.1.2	0.382955771305286	.	115760001	116280000	#DADAFF	1	0.5
chr1	116280001	116600000	B.1.1.1.2.1.2.2.2.2	0.44336569579288	.	116280001	116600000	#DADAFF	1	0.5
chr1	116600001	116920000	A.2.1.2.2.1.1.2.2	0.673139158576052	.	116600001	116920000	#FF9191	1	0.75
chr1	116920001	117040000	A.2.1.1.2.1.1.1.2.1.2	0.760517799352751	.	116920001	117040000	#FF9191	1	0.75
chr1	117040001	117240000	B.1.1.1.2.1.1.2.1.1	0.462783171521036	.	117040001	117240000	#DADAFF	1	0.5
chr1	117240001	117400000	B.1.2.1.1.1.2.1.2.1	0.340884573894283	.	117240001	117400000	#9191FF	1	0.375
chr1	117400001	117600000	B.1.1.2.2.2.2.2.2.2.2	0.347357065803668	.	117400001	117600000	#DADAFF	1	0.5
chr1	117600001	117840000	A.2.2.1.2.2.2.2.2.1	0.584681769147789	.	117600001	117840000	#FFDADA	1	0.625
chr1	117840001	118160000	A.2.1.2.2.1.2.2.1.1.1.2	0.668824163969795	.	117840001	118160000	#FF9191	1	0.75
chr1	118160001	118480000	A.2.2.1.2.1.2.1.1	0.608414239482201	.	118160001	118480000	#FFDADA	1	0.625
chr1	118480001	118680000	B.1.2.1.1.1.1.2.1	0.345199568500539	.	118480001	118680000	#9191FF	1	0.375
chr1	118680001	118920000	B.2.1.2.1.1.1.2.2.1.1	0.0992448759439051	.	118680001	118920000	#4848FF	1	0.25
chr1	118920001	119120000	B.2.1.2.2.1.1.2.1.2	0.0765911542610572	.	118920001	119120000	#4848FF	1	0.25
chr1	119120001	119400000	B.2.2.1.2.2.2.1.1.1	0.029126213592233	.	119120001	119400000	#0000FF	1	0.125
chr1	119400001	119560000	B.1.2.2.1.2.2.2.2.1.1.2	0.223300970873786	.	119400001	119560000	#9191FF	1	0.375
chr1	119560001	120160000	B.2.1.2.1.1.1.2.2.1.2.2	0.0970873786407767	.	119560001	120160000	#4848FF	1	0.25
chr1	120160001	120280000	A.2.2.2.2.2.1.2	0.515641855447681	.	120160001	120280000	#FFDADA	1	0.625
chr1	120280001	120520000	A.2.2.1.2.1.2.1.2	0.607335490830636	.	120280001	120520000	#FFDADA	1	0.625
chr1	120520001	120720000	B.1.1.1.2.1.2.1.1.1.2.1	0.454153182308522	.	120520001	120720000	#DADAFF	1	0.5
chr1	120720001	120800000	B.1.2.1.1.1.2.2.1.1.1.1	0.333333333333333	.	120720001	120800000	#9191FF	1	0.375
chr1	120800001	120960000	B.1.1.2.2.2.2.1.2.2	0.354908306364617	.	120800001	120960000	#DADAFF	1	0.5
chr1	121080001	121160000	B.1.1.2.2.1.2.2.1.2	0.375404530744337	.	121080001	121160000	#DADAFF	1	0.5
chr1	121160001	121360000	B.2.1.1.1.1.1.2.1.2	0.177993527508091	.	121160001	121360000	#4848FF	1	0.25
chr1	121480001	121520000	B.2.1.1.1.1.1.2.1.2	0.177993527508091	.	121480001	121520000	#4848FF	1	0.25
chr1	142520001	142680000	B.2.1.2.1.1.1.2.2.2	0.0960086299892125	.	142520001	142680000	#4848FF	1	0.25
chr1	142760001	142840000	B.2.1.2.1.1.1.2.2.2	0.0960086299892125	.	142760001	142840000	#4848FF	1	0.25
chr1	143120001	143320000	B.2.2.2.1.1.1.1.1	0.0183387270765912	.	143120001	143320000	#0000FF	1	0.125
chr1	143400001	143440000	B.2.2.2.1.1.1.1.1	0.0183387270765912	.	143400001	143440000	#0000FF	1	0.125
chr1	143480001	143560000	B.2.2.2.1.1.1.1.1	0.0183387270765912	.	143480001	143560000	#0000FF	1	0.125
chr1	143720001	143800000	B.1.1.2.2.2.2.2.2.1	0.349514563106796	.	143720001	143800000	#DADAFF	1	0.5
chr1	143880001	144080000	B.1.1.2.2.2.2.2.2.1	0.349514563106796	.	143880001	144080000	#DADAFF	1	0.5
chr1	144080001	144120000	B.1.1.1.2.2.1.1.2.1.1	0.436893203883495	.	144080001	144120000	#DADAFF	1	0.5
chr1	144440001	144720000	B.1.1.1.2.2.1.1.2.1.1	0.436893203883495	.	144440001	144720000	#DADAFF	1	0.5
chr1	144800001	145120000	A.1.1.2.1.1.2.1.1.1.2.2	0.955771305285868	.	144800001	145120000	#FF0000	1	1
chr1	145120001	145400000	A.2.2.1.1.1.2.1	0.642934196332255	.	145120001	145400000	#FFDADA	1	0.625
chr1	145400001	145840000	A.1.1.2.2.1.2.1.1	0.922330097087379	.	145400001	145840000	#FF0000	1	1
chr1	145960001	146040000	A.1.2.2.1.1.2.2.2.1	0.840345199568501	.	145960001	146040000	#FF4848	1	0.875
chr1	146360001	146400000	A.1.2.2.1.1.2.2.2.1	0.840345199568501	.	146360001	146400000	#FF4848	1	0.875
chr1	146440001	146760000	A.1.2.2.1.1.2.2.2.1	0.840345199568501	.	146440001	146760000	#FF4848	1	0.875
chr1	146760001	146960000	A.2.2.2.2.1.1.2.1	0.5361380798274	.	146760001	146960000	#FFDADA	1	0.625
chr1	146960001	147120000	A.2.1.1.1.2.1.2.1.2	0.774541531823085	.	146960001	147120000	#FF9191	1	0.75
chr1	147120001	147440000	A.2.2.2.2.1.2.1.2	0.532901833872708	.	147120001	147440000	#FFDADA	1	0.625
chr1	147680001	147880000	A.2.2.2.2.1.2.1.2	0.532901833872708	.	147680001	147880000	#FFDADA	1	0.625
chr1	147920001	148040000	B.1.1.2.2.1.1.1.2	0.38403451995685	.	147920001	148040000	#DADAFF	1	0.5
chr1	148160001	148280000	A.2.2.2.1.1.1.2.1.2	0.577130528586839	.	148160001	148280000	#FFDADA	1	0.625
chr1	148320001	148360000	A.2.2.2.1.1.1.2.1.2	0.577130528586839	.	148320001	148360000	#FFDADA	1	0.625
chr1	148520001	148600000	A.2.2.2.1.1.1.2.1.2	0.577130528586839	.	148520001	148600000	#FFDADA	1	0.625
chr1	148600001	148680000	B.2.1.2.1.2.2.1.2	0.0841423948220065	.	148600001	148680000	#4848FF	1	0.25
chr1	148840001	148960000	B.2.1.2.1.2.2.1.2	0.0841423948220065	.	148840001	148960000	#4848FF	1	0.25
chr1	149000001	149040000	B.2.1.2.1.2.2.1.2	0.0841423948220065	.	149000001	149040000	#4848FF	1	0.25
chr1	149040001	149200000	B.2.1.2.2.1.2.1.1.2.1	0.0733549083063646	.	149040001	149200000	#4848FF	1	0.25
chr1	149200001	149440000	B.1.2.2.1.1.2.1	0.248112189859763	.	149200001	149440000	#9191FF	1	0.375
chr1	149560001	149760000	A.2.2.2.2.1.2.2.2.2.1	0.525350593311758	.	149560001	149760000	#FFDADA	1	0.625
chr1	149760001	150080000	A.1.1.2.1.2.1.1.1.2.2	0.941747572815534	.	149760001	150080000	#FF0000	1	1
chr1	150080001	150200000	A.1.2.1.1.1.1.1.2.1	0.909385113268608	.	150080001	150200000	#FF4848	1	0.875
chr1	150200001	150440000	A.1.1.2.2.1.1.1.1	0.928802588996764	.	150200001	150440000	#FF0000	1	1
chr1	150440001	150680000	A.1.1.1.2.1.1.1.2	0.989212513484358	.	150440001	150680000	#FF0000	1	1
chr1	150680001	150800000	A.2.1.1.2.2.1.1.1.2.2.1	0.737864077669903	.	150680001	150800000	#FF9191	1	0.75
chr1	150800001	151240000	A.1.1.1.2.2.1.2	0.976267529665588	.	150800001	151240000	#FF0000	1	1
chr1	151240001	151800000	A.1.1.1.1.1.1.1.1	1	.	151240001	151800000	#FF0000	1	1
chr1	151800001	152000000	A.1.2.2.1.1.2.1.1.1.1	0.850053937432578	.	151800001	152000000	#FF4848	1	0.875
chr1	152000001	152200000	B.1.2.1.1.2.1.1.1.1	0.323624595469256	.	152000001	152200000	#9191FF	1	0.375
chr1	152200001	152480000	B.2.1.2.1.2.1.1.2	0.0895361380798274	.	152200001	152480000	#4848FF	1	0.25
chr1	152480001	152760000	B.2.2.1.1.2.2.1.2.2.1	0.0485436893203883	.	152480001	152760000	#0000FF	1	0.125
chr1	152760001	152960000	B.2.2.1.1.2.2.1.2.1	0.0496224379719525	.	152760001	152960000	#0000FF	1	0.125
chr1	152960001	153280000	B.2.2.1.1.2.2.1.1.1	0.0517799352750809	.	152960001	153280000	#0000FF	1	0.125
chr1	153280001	153440000	B.1.2.1.1.2.1.2.2	0.310679611650485	.	153280001	153440000	#9191FF	1	0.375
chr1	153440001	153600000	A.2.1.2.1.2.1.1.2.1	0.694714131607336	.	153440001	153600000	#FF9191	1	0.75
chr1	153600001	153760000	A.1.2.2.2.1.2.1.1.1.1	0.823085221143474	.	153600001	153760000	#FF4848	1	0.875
chr1	153760001	153840000	A.1.2.2.1.2.2.2	0.828478964401295	.	153760001	153840000	#FF4848	1	0.875
chr1	153840001	154120000	A.2.1.1.2.2.1.1.1.1.1	0.744336569579288	.	153840001	154120000	#FF9191	1	0.75
chr1	154120001	154400000	A.1.1.2.2.1.1.1.2.1.2	0.926645091693635	.	154120001	154400000	#FF0000	1	1
chr1	154400001	154520000	A.1.2.2.2.2.2.1.2.1.2	0.796116504854369	.	154400001	154520000	#FF4848	1	0.875
chr1	154520001	154800000	A.1.2.2.2.2.1.1.1.1.2	0.811218985976268	.	154520001	154800000	#FF4848	1	0.875
chr1	154800001	154920000	A.1.2.2.2.2.1.2.1.2.2.1.2	0.803667745415318	.	154800001	154920000	#FF4848	1	0.875
chr1	154920001	155320000	A.1.1.1.2.1.1.1.1	0.990291262135922	.	154920001	155320000	#FF0000	1	1
chr1	155320001	155600000	A.1.1.1.1.2.2	0.991370010787487	.	155320001	155600000	#FF0000	1	1
chr1	155600001	155720000	A.1.2.1.2.1.2.2.1.2.1	0.878101402373247	.	155600001	155720000	#FF4848	1	0.875
chr1	155720001	155800000	A.1.2.2.2.2.2.1.2.1.1	0.797195253505933	.	155720001	155800000	#FF4848	1	0.875
chr1	155800001	156040000	A.1.1.1.2.2.2.2	0.969795037756203	.	155800001	156040000	#FF0000	1	1
chr1	156040001	156320000	A.1.1.1.1.1.1.2.1	0.996763754045307	.	156040001	156320000	#FF0000	1	1
chr1	156320001	156600000	A.1.1.2.2.1.1.1.2.2.1	0.925566343042071	.	156320001	156600000	#FF0000	1	1
chr1	156600001	156760000	A.1.2.2.1.1.2.2.1	0.841423948220065	.	156600001	156760000	#FF4848	1	0.875
chr1	156760001	156920000	A.2.2.1.1.1.1.1.2	0.646170442286947	.	156760001	156920000	#FFDADA	1	0.625
chr1	156920001	157120000	B.1.1.2.2.1.2.1.1.2	0.380798274002157	.	156920001	157120000	#DADAFF	1	0.5
chr1	157120001	157560000	B.2.2.2.2.1.1	0.00431499460625674	.	157120001	157560000	#0000FF	1	0.125
chr1	157560001	157920000	B.2.2.2.1.2.1.1.2	0.00970873786407767	.	157560001	157920000	#0000FF	1	0.125
chr1	157920001	158480000	B.2.2.2.2.1.2	0.00323624595469256	.	157920001	158480000	#0000FF	1	0.125
chr1	158480001	158760000	B.2.2.2.1.2.1.1.1	0.0107874865156419	.	158480001	158760000	#0000FF	1	0.125
chr1	158760001	158920000	B.2.2.2.1.1.2.1.2	0.0129449838187702	.	158760001	158920000	#0000FF	1	0.125
chr1	158920001	159000000	B.2.2.1.1.2.2.1.2.2.2	0.0474649406688242	.	158920001	159000000	#0000FF	1	0.125
chr1	159000001	159240000	B.2.2.1.1.2.2.2	0.04638619201726	.	159000001	159240000	#0000FF	1	0.125
chr1	159240001	159520000	B.2.2.2.1.1.2.1.1.1	0.0151024811218986	.	159240001	159520000	#0000FF	1	0.125
chr1	159520001	159720000	B.2.2.1.2.2.2.1.1.2.2	0.0258899676375405	.	159520001	159720000	#0000FF	1	0.125
chr1	159720001	160200000	A.2.2.2.1.1.1.1.2	0.579288025889968	.	159720001	160200000	#FFDADA	1	0.625
chr1	160200001	160320000	A.2.1.2.1.2.2.2.1.2	0.680690399137001	.	160200001	160320000	#FF9191	1	0.75
chr1	160320001	160720000	B.2.1.2.1.2.1.1.1	0.0906148867313916	.	160320001	160720000	#4848FF	1	0.25
chr1	160720001	160960000	B.2.1.1.1.1.1.2.2.1	0.176914778856526	.	160720001	160960000	#4848FF	1	0.25
chr1	160960001	161120000	A.2.2.1.1.1.1.1.1	0.647249190938511	.	160960001	161120000	#FFDADA	1	0.625
chr1	161120001	161520000	A.1.1.2.2.1.2.2.1.1	0.92017259978425	.	161120001	161520000	#FF0000	1	1
chr1	161520001	161640000	B.1.2.1.1.2.1.1.1.2.1.1	0.322545846817691	.	161520001	161640000	#9191FF	1	0.375
chr1	161640001	162040000	A.2.1.2.1.1.2.1.2	0.699029126213592	.	161640001	162040000	#FF9191	1	0.75
chr1	162040001	162240000	A.2.1.2.1.1.2.1.1.1.1.2.2	0.704422869471413	.	162040001	162240000	#FF9191	1	0.75
chr1	162240001	162520000	A.2.2.1.1.2.2.1.2.2.1.2.2	0.619201725997843	.	162240001	162520000	#FFDADA	1	0.625
chr1	162520001	162800000	A.1.2.2.1.2.1.2.1.1.1.1	0.837108953613808	.	162520001	162800000	#FF4848	1	0.875
chr1	162800001	163320000	A.2.1.2.1.1.2.1.1.1.1.2.1	0.705501618122977	.	162800001	163320000	#FF9191	1	0.75
chr1	163320001	163520000	B.1.1.1.1.2.2.2.2.1.1	0.470334412081985	.	163320001	163520000	#DADAFF	1	0.5
chr1	163520001	163760000	B.1.2.1.1.2.1.1.1.2.1.2	0.321467098166127	.	163520001	163760000	#9191FF	1	0.375
chr1	163760001	163960000	B.1.2.1.1.2.1.1.2.2.2.2	0.312837108953614	.	163760001	163960000	#9191FF	1	0.375
chr1	163960001	164240000	B.2.1.2.1.2.2.1.1.2	0.0852211434735707	.	163960001	164240000	#4848FF	1	0.25
chr1	164240001	164320000	B.1.2.1.1.2.1.1.2.1.1	0.319309600862999	.	164240001	164320000	#9191FF	1	0.375
chr1	164320001	164560000	B.1.2.2.2.2.1.2.1.1.2.2	0.196332254584682	.	164320001	164560000	#9191FF	1	0.375
chr1	164560001	164720000	B.1.1.2.1.2.2.1.1.1.1	0.39697950377562	.	164560001	164720000	#DADAFF	1	0.5
chr1	164720001	165080000	B.1.2.2.2.1.1.2.2	0.214670981661273	.	164720001	165080000	#9191FF	1	0.375
chr1	165080001	165320000	A.2.2.2.1.1.2.1.1.2.1	0.572815533980582	.	165080001	165320000	#FFDADA	1	0.625
chr1	165320001	165400000	B.1.1.1.1.1.1.1.1	0.509169363538296	.	165320001	165400000	#DADAFF	1	0.5
chr1	165400001	165640000	A.2.1.2.1.2.2.1.1.1.1	0.68824163969795	.	165400001	165640000	#FF9191	1	0.75
chr1	165640001	165840000	A.2.1.2.1.1.1.2.2.1.2	0.70873786407767	.	165640001	165840000	#FF9191	1	0.75
chr1	165840001	166160000	B.1.1.1.1.1.1.1.2.2	0.505933117583603	.	165840001	166160000	#DADAFF	1	0.5
chr1	166160001	166480000	B.1.1.2.2.2.1.2.1.1	0.37108953613808	.	166160001	166480000	#DADAFF	1	0.5
chr1	166480001	166800000	B.1.2.2.2.2.1.2.1.1.1	0.19848975188781	.	166480001	166800000	#9191FF	1	0.375
chr1	166800001	166960000	A.2.2.2.1.2.1.1.2.1	0.562028047464941	.	166800001	166960000	#FFDADA	1	0.625
chr1	166960001	167320000	A.2.1.2.1.2.1.1.1	0.6957928802589	.	166960001	167320000	#FF9191	1	0.75
chr1	167320001	167560000	A.2.2.1.1.1.2.2.2.2.1	0.637540453074434	.	167320001	167560000	#FFDADA	1	0.625
chr1	167560001	167920000	A.2.1.1.1.1.2.1.1	0.78856526429342	.	167560001	167920000	#FF9191	1	0.75
chr1	167920001	168240000	A.2.1.1.1.1.2.1.2	0.787486515641855	.	167920001	168240000	#FF9191	1	0.75
chr1	168240001	168600000	B.1.1.2.2.1.2.1.1.1	0.381877022653722	.	168240001	168600000	#DADAFF	1	0.5
chr1	168600001	169040000	B.1.2.2.1.1.1.2.1.1	0.254584681769148	.	168600001	169040000	#9191FF	1	0.375
chr1	169040001	169280000	B.1.1.2.2.2.2.2.1.1	0.353829557713053	.	169040001	169280000	#DADAFF	1	0.5
chr1	169280001	169560000	B.1.1.1.1.2.2.1.1.2.2.1.2	0.478964401294498	.	169280001	169560000	#DADAFF	1	0.5
chr1	169560001	169920000	B.2.1.1.2.2.1.1.1	0.119741100323625	.	169560001	169920000	#4848FF	1	0.25
chr1	169920001	170040000	B.1.2.2.1.1.1.2.2	0.249190938511327	.	169920001	170040000	#9191FF	1	0.375
chr1	170040001	170320000	B.2.2.1.1.2.1.2.1.2	0.0539374325782093	.	170040001	170320000	#0000FF	1	0.125
chr1	170320001	170440000	B.2.1.2.1.1.2.2.1	0.0938511326860841	.	170320001	170440000	#4848FF	1	0.25
chr1	170440001	170640000	B.2.2.1.2.2.1.1	0.0345199568500539	.	170440001	170640000	#0000FF	1	0.125
chr1	170640001	170720000	B.2.1.2.1.1.2.2.2.2	0.0916936353829558	.	170640001	170720000	#4848FF	1	0.25
chr1	170720001	170920000	B.2.1.2.2.1.2.2.2	0.0668824163969795	.	170720001	170920000	#4848FF	1	0.25
chr1	170920001	171080000	B.2.2.1.1.2.2.1.1.2	0.0507011866235167	.	170920001	171080000	#0000FF	1	0.125
chr1	171080001	171240000	B.2.2.1.1.2.1.2.1.1	0.0550161812297735	.	171080001	171240000	#0000FF	1	0.125
chr1	171240001	171440000	B.2.1.2.2.1.2.2.1	0.0679611650485437	.	171240001	171440000	#4848FF	1	0.25
chr1	171440001	171760000	B.1.1.1.1.2.2.2.1.1.2.1	0.473570658036677	.	171440001	171760000	#DADAFF	1	0.5
chr1	171760001	172000000	B.1.2.2.2.2.1.2.1.1.2.1	0.197411003236246	.	171760001	172000000	#9191FF	1	0.375
chr1	172000001	172320000	B.1.2.1.2.1.1.2.2.1.2.1	0.29126213592233	.	172000001	172320000	#9191FF	1	0.375
chr1	172320001	172560000	A.2.2.1.1.2.2.1.2.2.1.1	0.621359223300971	.	172320001	172560000	#FFDADA	1	0.625
chr1	172560001	172840000	B.2.1.1.2.1.1.2.2.2.1	0.137001078748652	.	172560001	172840000	#4848FF	1	0.25
chr1	172840001	173000000	B.2.1.1.1.2.1.2.2.1.1	0.159654800431499	.	172840001	173000000	#4848FF	1	0.25
chr1	173000001	173160000	B.1.2.1.2.2.1.1.1.1	0.281553398058252	.	173000001	173160000	#9191FF	1	0.375
chr1	173160001	173360000	B.1.2.2.1.2.1.2.1.1	0.233009708737864	.	173160001	173360000	#9191FF	1	0.375
chr1	173360001	173480000	B.1.2.1.2.2.2.2.2	0.258899676375405	.	173360001	173480000	#9191FF	1	0.375
chr1	173480001	173640000	B.2.1.1.1.2.1.2.2.1.2	0.158576051779935	.	173480001	173640000	#4848FF	1	0.25
chr1	173640001	173760000	B.1.1.1.1.2.2.2.1.1.2.2	0.472491909385113	.	173640001	173760000	#DADAFF	1	0.5
chr1	173760001	173920000	A.2.2.2.1.2.2.1.1.1	0.555555555555556	.	173760001	173920000	#FFDADA	1	0.625
chr1	173920001	174240000	A.2.2.1.1.1.2.2.2.1.2	0.638619201725998	.	173920001	174240000	#FFDADA	1	0.625
chr1	174240001	174440000	B.1.1.2.2.2.2.1.1.1.1.1.1	0.367853290183387	.	174240001	174440000	#DADAFF	1	0.5
chr1	174440001	174560000	B.1.1.2.2.2.2.1.2.1.1.1	0.35814455231931	.	174440001	174560000	#DADAFF	1	0.5
chr1	174560001	174760000	A.2.2.2.1.2.2.1.2.1	0.552319309600863	.	174560001	174760000	#FFDADA	1	0.625
chr1	174760001	174960000	A.2.1.2.1.1.2.1.1.2.1.1	0.702265372168285	.	174760001	174960000	#FF9191	1	0.75
chr1	174960001	175160000	A.2.2.2.1.1.1.1.1.2.1	0.581445523193096	.	174960001	175160000	#FFDADA	1	0.625
chr1	175160001	175280000	B.1.1.1.1.2.2.1.1.2.2.2	0.477885652642934	.	175160001	175280000	#DADAFF	1	0.5
chr1	175280001	175480000	A.2.2.2.1.2.1.2.2.2.1	0.557713052858684	.	175280001	175480000	#FFDADA	1	0.625
chr1	175480001	175640000	A.2.2.2.1.2.2.2.1.2.1	0.548004314994606	.	175480001	175640000	#FFDADA	1	0.625
chr1	175640001	175960000	A.2.2.2.1.1.2.1.1.2.2	0.571736785329018	.	175640001	175960000	#FFDADA	1	0.625
chr1	175960001	176040000	B.1.1.1.1.2.2.1.1.2.1	0.481121898597627	.	175960001	176040000	#DADAFF	1	0.5
chr1	176040001	176240000	A.2.2.2.1.1.2.1.2.1.2	0.56957928802589	.	176040001	176240000	#FFDADA	1	0.625
chr1	176240001	176520000	B.1.1.2.1.1.1.2.1.1.1	0.420711974110032	.	176240001	176520000	#DADAFF	1	0.5
chr1	176520001	176600000	B.1.1.2.1.1.1.1	0.421790722761597	.	176520001	176600000	#DADAFF	1	0.5
chr1	176600001	176880000	B.1.1.2.1.2.1.1.1.2	0.405609492988134	.	176600001	176880000	#DADAFF	1	0.5
chr1	176880001	177320000	B.1.1.1.1.1.1.2.2.2	0.495145631067961	.	176880001	177320000	#DADAFF	1	0.5
chr1	177320001	177720000	B.1.1.2.2.1.2.1.2.1.1	0.379719525350593	.	177320001	177720000	#DADAFF	1	0.5
chr1	177720001	178000000	B.1.1.1.1.1.1.2.1.1.1.1.1	0.504854368932039	.	177720001	178000000	#DADAFF	1	0.5
chr1	178000001	178320000	A.2.1.1.1.2.1.1.2.1.1.2	0.779935275080906	.	178000001	178320000	#FF9191	1	0.75
chr1	178320001	178520000	A.2.1.2.2.2.2.2.1.2	0.64940668824164	.	178320001	178520000	#FF9191	1	0.75
chr1	178520001	179040000	A.1.2.2.1.1.1.1.1.2	0.856526429341963	.	178520001	179040000	#FF4848	1	0.875
chr1	179040001	179280000	A.1.2.1.1.2.2.2.2.2.1.2	0.891046386192017	.	179040001	179280000	#FF4848	1	0.875
chr1	179280001	179880000	A.1.1.2.2.2.2.1.1	0.914778856526429	.	179280001	179880000	#FF0000	1	1
chr1	179880001	180280000	A.1.1.2.2.2.2.1.2.2	0.912621359223301	.	179880001	180280000	#FF0000	1	1
chr1	180280001	180440000	A.2.1.2.2.2.2.1.1.1.1	0.655879180151025	.	180280001	180440000	#FF9191	1	0.75
chr1	180440001	180520000	A.2.2.1.1.2.2.1.2.2.1.2.1	0.620280474649407	.	180440001	180520000	#FFDADA	1	0.625
chr1	180520001	180760000	A.2.1.1.1.2.2.2.1.1.2	0.765911542610572	.	180520001	180760000	#FF9191	1	0.75
chr1	180760001	181200000	A.1.2.1.1.2.1.2	0.898597626752967	.	180760001	181200000	#FF4848	1	0.875
chr1	181200001	181320000	B.1.1.1.1.1.1.1.2.1.2	0.507011866235167	.	181200001	181320000	#DADAFF	1	0.5
chr1	181320001	181440000	B.1.1.1.2.1.2.1.1.1.1.1	0.456310679611651	.	181320001	181440000	#DADAFF	1	0.5
chr1	181440001	181720000	B.1.1.1.1.1.1.2.1.1.2	0.501618122977346	.	181440001	181720000	#DADAFF	1	0.5
chr1	181720001	181800000	B.1.2.1.2.1.1.2.1.2	0.294498381877023	.	181720001	181800000	#9191FF	1	0.375
chr1	181800001	182040000	B.1.2.1.1.2.1.1.1.2.2	0.320388349514563	.	181800001	182040000	#9191FF	1	0.375
chr1	182040001	182120000	B.1.1.2.1.1.1.2.1.1.2.1	0.419633225458468	.	182040001	182120000	#DADAFF	1	0.5
chr1	182120001	182280000	A.2.1.2.1.2.1.2.1.2	0.691477885652643	.	182120001	182280000	#FF9191	1	0.75
chr1	182280001	182560000	A.2.2.1.1.2.1.2.2.2.2	0.626752966558792	.	182280001	182560000	#FFDADA	1	0.625
chr1	182560001	182840000	A.2.1.1.1.2.1.1.2.1.2.1	0.778856526429342	.	182560001	182840000	#FF9191	1	0.75
chr1	182840001	182920000	A.2.1.2.1.2.2.1.2.2	0.682847896440129	.	182840001	182920000	#FF9191	1	0.75
chr1	182920001	183080000	A.2.1.2.1.1.2.1.1.1.2	0.703344120819849	.	182920001	183080000	#FF9191	1	0.75
chr1	183080001	183400000	A.2.1.1.1.2.2.2.1.2	0.764832793959008	.	183080001	183400000	#FF9191	1	0.75
chr1	183400001	183560000	A.2.1.2.1.2.2.1.1.1.2.2	0.686084142394822	.	183400001	183560000	#FF9191	1	0.75
chr1	183560001	183960000	A.1.2.2.1.1.2.1.2.1	0.845738942826321	.	183560001	183960000	#FF4848	1	0.875
chr1	183960001	184200000	A.2.2.1.1.2.1.2.1.1	0.632146709816613	.	183960001	184200000	#FFDADA	1	0.625
chr1	184200001	184400000	A.2.2.2.1.1.2.1.1.1.2	0.573894282632147	.	184200001	184400000	#FFDADA	1	0.625
chr1	184400001	184560000	A.2.2.1.1.2.1.2.2.2.1	0.627831715210356	.	184400001	184560000	#FFDADA	1	0.625
chr1	184560001	184720000	A.2.1.2.1.1.1.2.2.1.1.1	0.710895361380798	.	184560001	184720000	#FF9191	1	0.75
chr1	184720001	185120000	A.2.1.2.1.1.1.2.2.2	0.707659115426106	.	184720001	185120000	#FF9191	1	0.75
chr1	185120001	185360000	B.1.1.1.1.2.2.2.1.1.1.2	0.474649406688242	.	185120001	185360000	#DADAFF	1	0.5
chr1	185360001	185720000	B.1.2.2.2.1.1.1.1.2	0.21898597626753	.	185360001	185720000	#9191FF	1	0.375
chr1	185720001	185840000	B.1.2.1.2.1.1.2.2.1.1.1	0.293419633225458	.	185720001	185840000	#9191FF	1	0.375
chr1	185840001	186000000	B.1.2.2.1.1.1.2.1.2.1.1	0.253505933117584	.	185840001	186000000	#9191FF	1	0.375
chr1	186000001	186160000	B.1.2.2.2.2.1.2.1.2.1.2.1	0.194174757281553	.	186000001	186160000	#9191FF	1	0.375
chr1	186160001	186400000	A.2.2.1.1.2.2.1.1.1	0.625674217907228	.	186160001	186400000	#FFDADA	1	0.625
chr1	186400001	186640000	B.1.2.2.2.2.2.2.1	0.18554476806904	.	186400001	186640000	#9191FF	1	0.375
chr1	186640001	186800000	A.2.2.1.1.2.2.1.1.2	0.624595469255663	.	186640001	186800000	#FFDADA	1	0.625
chr1	186800001	186960000	B.1.2.1.2.2.2.1.1.1.2.2.2	0.268608414239482	.	186800001	186960000	#9191FF	1	0.375
chr1	186960001	187240000	B.2.1.1.2.2.1.2.1.1	0.112189859762675	.	186960001	187240000	#4848FF	1	0.25
chr1	187240001	187440000	B.1.2.1.2.2.1.2.2.1.1	0.275080906148867	.	187240001	187440000	#9191FF	1	0.375
chr1	187440001	187800000	B.1.1.2.2.2.2.1.1.2.2.1	0.360302049622438	.	187440001	187800000	#DADAFF	1	0.5
chr1	187800001	187920000	B.1.1.2.2.2.2.2.1.2.2.2	0.35059331175836	.	187800001	187920000	#DADAFF	1	0.5
chr1	187920001	188160000	B.1.2.2.2.2.2.1.2.2	0.186623516720604	.	187920001	188160000	#9191FF	1	0.375
chr1	188160001	188240000	B.1.2.2.2.2.1.2.1.2.2	0.192017259978425	.	188160001	188240000	#9191FF	1	0.375
chr1	188240001	188440000	B.2.1.1.2.2.1.1.2.1.1.1	0.11866235167206	.	188240001	188440000	#4848FF	1	0.25
chr1	188440001	188680000	B.2.1.1.2.2.1.2.1.2	0.111111111111111	.	188440001	188680000	#4848FF	1	0.25
chr1	188680001	188840000	B.1.2.2.2.1.1.2.1	0.215749730312837	.	188680001	188840000	#9191FF	1	0.375
chr1	188840001	189240000	B.2.1.1.2.2.1.1.2.2.1	0.114347357065804	.	188840001	189240000	#4848FF	1	0.25
chr1	189240001	189320000	B.2.1.1.2.2.1.1.2.2.2	0.113268608414239	.	189240001	189320000	#4848FF	1	0.25
chr1	189320001	189520000	B.2.1.1.2.2.1.2.2.1	0.110032362459547	.	189320001	189520000	#4848FF	1	0.25
chr1	189520001	189880000	B.2.1.2.2.1.2.1.2.1	0.0711974110032362	.	189520001	189880000	#4848FF	1	0.25
chr1	189880001	189960000	B.2.1.1.2.2.1.2.2.2.2	0.107874865156419	.	189880001	189960000	#4848FF	1	0.25
chr1	189960001	190160000	B.2.1.1.2.2.1.1.2.1.1.2	0.117583603020496	.	189960001	190160000	#4848FF	1	0.25
chr1	190160001	190240000	B.2.1.1.2.1.1.1.2.1	0.143473570658037	.	190160001	190240000	#4848FF	1	0.25
chr1	190240001	190440000	B.1.2.2.2.2.2.2.2	0.184466019417476	.	190240001	190440000	#9191FF	1	0.375
chr1	190440001	190680000	B.1.2.2.2.2.1.1.1.2.1.2	0.203883495145631	.	190440001	190680000	#9191FF	1	0.375
chr1	190680001	190760000	B.2.1.1.2.2.2.2	0.102481121898598	.	190680001	190760000	#4848FF	1	0.25
chr1	190760001	190960000	B.2.1.1.2.1.2.2.1.2.2	0.121898597626753	.	190760001	190960000	#4848FF	1	0.25
chr1	190960001	191080000	B.1.2.2.2.1.2.2.2.2	0.207119741100324	.	190960001	191080000	#9191FF	1	0.375
chr1	191080001	191240000	B.1.2.1.2.1.1.1.2.2.1	0.299892125134844	.	191080001	191240000	#9191FF	1	0.375
chr1	191240001	191360000	B.1.2.1.2.2.2.1.2.2.1.2	0.263214670981661	.	191240001	191360000	#9191FF	1	0.375
chr1	191360001	191600000	B.2.1.1.2.1.1.2.1.1.1	0.141316073354908	.	191360001	191600000	#4848FF	1	0.25
chr1	191600001	191920000	B.2.1.1.2.2.1.1.2.1.2.1	0.116504854368932	.	191600001	191920000	#4848FF	1	0.25
chr1	191920001	192120000	B.1.2.2.2.2.1.2.2.2	0.189859762675297	.	191920001	192120000	#9191FF	1	0.375
chr1	192120001	192440000	B.2.1.1.2.1.2.2.1.1.1.2	0.125134843581446	.	192120001	192440000	#4848FF	1	0.25
chr1	192440001	192680000	B.1.1.1.1.2.2.1.1.1.2	0.482200647249191	.	192440001	192680000	#DADAFF	1	0.5
chr1	192680001	192840000	B.1.1.1.1.2.1.2.1.2	0.485436893203884	.	192680001	192840000	#DADAFF	1	0.5
chr1	192840001	193080000	A.2.2.2.1.2.2.1.1.2.1	0.554476806903991	.	192840001	193080000	#FFDADA	1	0.625
chr1	193080001	193360000	B.1.1.1.1.2.2.2.2.2	0.468176914778857	.	193080001	193360000	#DADAFF	1	0.5
chr1	193360001	193520000	B.1.2.2.2.1.1.1.1.1	0.220064724919094	.	193360001	193520000	#9191FF	1	0.375
chr1	193520001	193680000	B.1.2.2.1.1.1.2.1.2.1.2	0.252427184466019	.	193520001	193680000	#9191FF	1	0.375
chr1	193680001	194000000	B.2.1.1.2.1.1.2.1.2	0.13915857605178	.	193680001	194000000	#4848FF	1	0.25
chr1	194000001	194080000	B.1.2.2.2.1.1.1.2.2	0.216828478964401	.	194000001	194080000	#9191FF	1	0.375
chr1	194080001	194200000	B.2.1.1.2.1.2.1.2.1.1.1	0.132686084142395	.	194080001	194200000	#4848FF	1	0.25
chr1	194200001	194360000	B.1.2.1.2.2.1.1.2.2	0.277238403451996	.	194200001	194360000	#9191FF	1	0.375
chr1	194360001	194640000	B.2.1.1.2.2.2.1.1.1.2	0.10571736785329	.	194360001	194640000	#4848FF	1	0.25
chr1	194640001	194720000	B.1.2.1.2.1.1.2.2.2.2	0.288025889967638	.	194640001	194720000	#9191FF	1	0.375
chr1	194720001	194960000	B.1.2.2.2.1.2.1.1.1	0.213592233009709	.	194720001	194960000	#9191FF	1	0.375
chr1	194960001	195160000	B.1.2.2.2.1.1.1.2.1	0.217907227615965	.	194960001	195160000	#9191FF	1	0.375
chr1	195160001	195440000	B.2.1.1.2.1.1.2.2.2.2	0.135922330097087	.	195160001	195440000	#4848FF	1	0.25
chr1	195440001	195600000	B.2.1.1.2.1.2.1.1.2	0.133764832793959	.	195440001	195600000	#4848FF	1	0.25
chr1	195600001	195920000	B.2.1.1.2.1.2.1.2.1.2.1	0.130528586839266	.	195600001	195920000	#4848FF	1	0.25
chr1	195920001	196040000	B.2.1.1.2.1.1.1.2.2	0.142394822006472	.	195920001	196040000	#4848FF	1	0.25
chr1	196040001	196320000	B.2.1.1.2.1.2.1.2.2.1	0.128371089536138	.	196040001	196320000	#4848FF	1	0.25
chr1	196320001	196680000	B.1.1.1.1.2.2.2.1.2	0.471413160733549	.	196320001	196680000	#DADAFF	1	0.5
chr1	196680001	196840000	B.1.2.2.2.2.1.2.2.1	0.190938511326861	.	196680001	196840000	#9191FF	1	0.375
chr1	196840001	197120000	B.1.2.2.2.1.2.1.1.2	0.212513484358145	.	196840001	197120000	#9191FF	1	0.375
chr1	197120001	197240000	B.1.2.1.2.2.1.1.2.1.2	0.27831715210356	.	197120001	197240000	#9191FF	1	0.375
chr1	197240001	197600000	B.1.2.2.2.2.1.1.1.2.1.1	0.204962243797195	.	197240001	197600000	#9191FF	1	0.375
chr1	197600001	197800000	B.1.2.1.2.2.2.2.1.1	0.261057173678533	.	197600001	197800000	#9191FF	1	0.375
chr1	197800001	198240000	B.1.2.2.2.2.1.1.1.2.2	0.202804746494067	.	197800001	198240000	#9191FF	1	0.375
chr1	198240001	198640000	B.2.1.1.2.1.2.1.2.1.2.2	0.129449838187702	.	198240001	198640000	#4848FF	1	0.25
chr1	198640001	199040000	B.1.1.2.1.1.2.2.2.1	0.408845738942826	.	198640001	199040000	#DADAFF	1	0.5
chr1	199040001	199320000	B.2.1.1.2.1.2.1.2.2.2	0.127292340884574	.	199040001	199320000	#4848FF	1	0.25
chr1	199320001	199600000	B.1.2.2.2.2.1.1.2.1.1	0.201725997842503	.	199320001	199600000	#9191FF	1	0.375
chr1	199600001	199880000	B.1.2.1.2.1.1.1.2.1	0.300970873786408	.	199600001	199880000	#9191FF	1	0.375
chr1	199880001	200160000	B.1.1.1.1.2.1.1	0.487594390507012	.	199880001	200160000	#DADAFF	1	0.5
chr1	200160001	200320000	A.2.2.2.1.1.2.1.2.1.1	0.570658036677454	.	200160001	200320000	#FFDADA	1	0.625
chr1	200320001	200560000	A.2.2.1.1.2.2.1.2.1.2	0.622437971952535	.	200320001	200560000	#FFDADA	1	0.625
chr1	200560001	200840000	A.1.2.2.1.2.1.1	0.838187702265372	.	200560001	200840000	#FF4848	1	0.875
chr1	200840001	201280000	A.2.1.1.1.2.2.1.2.2	0.7680690399137	.	200840001	201280000	#FF9191	1	0.75
chr1	201280001	201440000	A.2.1.2.1.2.1.2.2.2	0.689320388349515	.	201280001	201440000	#FF9191	1	0.75
chr1	201440001	201680000	A.1.2.1.1.2.2.1.2.2	0.895361380798274	.	201440001	201680000	#FF4848	1	0.875
chr1	201680001	201800000	A.1.2.2.1.1.1.1.1.1	0.857605177993528	.	201680001	201800000	#FF4848	1	0.875
chr1	201800001	201880000	A.2.1.1.1.2.1.1.2.1.1.1	0.78101402373247	.	201800001	201880000	#FF9191	1	0.75
chr1	201880001	201960000	A.1.2.2.1.1.2.1.2.2.2	0.842502696871629	.	201880001	201960000	#FF4848	1	0.875
chr1	201960001	202160000	A.1.1.2.2.1.2.2.2	0.918015102481122	.	201960001	202160000	#FF0000	1	1
chr1	202160001	202240000	A.2.1.1.1.2.1.2.2.2.1	0.772384034519957	.	202160001	202240000	#FF9191	1	0.75
chr1	202240001	202680000	A.1.1.1.2.2.1.1.1	0.978425026968716	.	202240001	202680000	#FF0000	1	1
chr1	202680001	202760000	A.2.1.1.2.2.1.1.1.1.2.2.2	0.741100323624595	.	202680001	202760000	#FF9191	1	0.75
chr1	202760001	202920000	A.1.1.2.2.1.1.2	0.923408845738943	.	202760001	202920000	#FF0000	1	1
chr1	202920001	203000000	A.1.2.2.1.1.2.1.2.2.1.2	0.843581445523193	.	202920001	203000000	#FF4848	1	0.875
chr1	203000001	203200000	A.1.2.2.1.2.2.1.1	0.830636461704423	.	203000001	203200000	#FF4848	1	0.875
chr1	203200001	203480000	A.1.1.2.2.1.2.1.2	0.921251348435814	.	203200001	203480000	#FF0000	1	1
chr1	203480001	203840000	A.1.1.2.2.1.1.1.2.1.1	0.9277238403452	.	203480001	203840000	#FF0000	1	1
chr1	203840001	204040000	A.1.2.1.2.1.2.1.2.1	0.88133764832794	.	203840001	204040000	#FF4848	1	0.875
chr1	204040001	204200000	A.1.2.2.2.2.1.1.2.1	0.809061488673139	.	204040001	204200000	#FF4848	1	0.875
chr1	204200001	204320000	A.1.2.1.1.2.1.1.1	0.900755124056095	.	204200001	204320000	#FF4848	1	0.875
chr1	204320001	204520000	A.1.1.2.2.1.2.2.1.2	0.919093851132686	.	204320001	204520000	#FF0000	1	1
chr1	204520001	204760000	A.1.1.1.2.2.2.1.1.1.2	0.97411003236246	.	204520001	204760000	#FF0000	1	1
chr1	204760001	204920000	A.1.2.2.2.2.1.1.1.1.1	0.812297734627832	.	204760001	204920000	#FF4848	1	0.875
chr1	204920001	205240000	A.1.1.1.1.1.1.2.2	0.995685005393743	.	204920001	205240000	#FF0000	1	1
chr1	205240001	205440000	A.1.1.2.2.1.1.1.2.2.2	0.924487594390507	.	205240001	205440000	#FF0000	1	1
chr1	205440001	205520000	A.2.1.1.2.2.1.2.1.2.2	0.732470334412082	.	205440001	205520000	#FF9191	1	0.75
chr1	205520001	205920000	A.1.1.1.2.2.2.1.1.2	0.973031283710895	.	205520001	205920000	#FF0000	1	1
chr1	205920001	205960000	B.1.1.1.1.1.2.1.1	0.494066882416397	.	205920001	205960000	#DADAFF	1	0.5
chr1	206040001	206120000	B.1.1.1.1.1.2.1.1	0.494066882416397	.	206040001	206120000	#DADAFF	1	0.5
chr1	206120001	206360000	A.1.2.2.1.1.1.2.1.1.1	0.854368932038835	.	206120001	206360000	#FF4848	1	0.875
chr1	206480001	206600000	B.1.1.1.2.1.1.2.2.1	0.460625674217907	.	206480001	206600000	#DADAFF	1	0.5
chr1	206600001	206960000	A.1.2.1.1.2.2.2.2.2.2	0.889967637540453	.	206600001	206960000	#FF4848	1	0.875
chr1	206960001	207280000	A.1.2.1.1.2.2.2.1	0.89428263214671	.	206960001	207280000	#FF4848	1	0.875
chr1	207280001	207480000	A.2.1.2.1.1.2.1.1.2.2	0.700107874865156	.	207280001	207480000	#FF9191	1	0.75
chr1	207480001	207640000	A.2.1.2.1.1.2.1.1.2.1.2	0.701186623516721	.	207480001	207640000	#FF9191	1	0.75
chr1	207640001	207800000	A.2.2.1.1.2.2.2.1.2.2.1	0.614886731391586	.	207640001	207800000	#FFDADA	1	0.625
chr1	207800001	207960000	A.1.2.2.1.2.1.2.2	0.831715210355987	.	207800001	207960000	#FF4848	1	0.875
chr1	207960001	208200000	A.2.1.1.1.2.1.2.2.2.2	0.771305285868393	.	207960001	208200000	#FF9191	1	0.75
chr1	208200001	208320000	A.2.2.2.1.2.2.1.1.2.2	0.553398058252427	.	208200001	208320000	#FFDADA	1	0.625
chr1	208320001	208640000	A.2.1.2.1.2.2.1.1.1.2.1	0.687162891046386	.	208320001	208640000	#FF9191	1	0.75
chr1	208640001	208840000	A.2.1.2.1.2.1.2.2.1	0.690399137001079	.	208640001	208840000	#FF9191	1	0.75
chr1	208840001	209000000	B.1.1.2.1.1.1.2.2.2.2	0.413160733549083	.	208840001	209000000	#DADAFF	1	0.5
chr1	209000001	209200000	B.1.1.1.1.2.2.1.1.2.2.1.1	0.480043149946063	.	209000001	209200000	#DADAFF	1	0.5
chr1	209200001	209360000	A.2.2.2.1.2.2.2.2.1	0.545846817691478	.	209200001	209360000	#FFDADA	1	0.625
chr1	209360001	209520000	B.1.1.1.1.1.1.1.2.1.1	0.508090614886731	.	209360001	209520000	#DADAFF	1	0.5
chr1	209520001	209720000	A.2.2.2.1.1.1.1.1.1	0.58252427184466	.	209520001	209720000	#FFDADA	1	0.625
chr1	209720001	210000000	A.1.2.2.1.2.1.2.1.2.1	0.833872707659115	.	209720001	210000000	#FF4848	1	0.875
chr1	210000001	210240000	A.1.2.2.1.2.1.2.1.1.1.2	0.836030204962244	.	210000001	210240000	#FF4848	1	0.875
chr1	210240001	210400000	A.2.1.2.1.1.2.2.1	0.697950377562028	.	210240001	210400000	#FF9191	1	0.75
chr1	210400001	210560000	A.1.2.2.1.1.2.1.2.2.1.1	0.844660194174757	.	210400001	210560000	#FF4848	1	0.875
chr1	210560001	210920000	A.2.1.1.1.1.1.2	0.789644012944984	.	210560001	210920000	#FF9191	1	0.75
chr1	210920001	211360000	A.2.2.2.1.1.1.1.1.2.2	0.580366774541532	.	210920001	211360000	#FFDADA	1	0.625
chr1	211360001	211640000	A.1.2.2.1.2.2.1.2	0.829557713052859	.	211360001	211640000	#FF4848	1	0.875
chr1	211640001	211880000	A.1.2.2.1.1.2.1.1.2.2	0.846817691477886	.	211640001	211880000	#FF4848	1	0.875
chr1	211880001	212160000	A.1.2.2.1.1.1.2.1.2	0.852211434735707	.	211880001	212160000	#FF4848	1	0.875
chr1	212160001	212240000	A.2.2.1.1.2.1.2.1.2.2	0.629989212513484	.	212160001	212240000	#FFDADA	1	0.625
chr1	212240001	212680000	A.1.2.1.1.2.2.2.2.2.1.1	0.892125134843581	.	212240001	212680000	#FF4848	1	0.875
chr1	212680001	212840000	A.2.1.1.1.2.1.1.2.1.2.2	0.777777777777778	.	212680001	212840000	#FF9191	1	0.75
chr1	212840001	213000000	A.2.1.2.1.1.1.1	0.713052858683927	.	212840001	213000000	#FF9191	1	0.75
chr1	213000001	213200000	A.2.1.1.1.2.2.1.2.1	0.769147788565264	.	213000001	213200000	#FF9191	1	0.75
chr1	213200001	213680000	A.2.1.2.2.1.2.2.2.2	0.661272923408846	.	213200001	213680000	#FF9191	1	0.75
chr1	213680001	213920000	B.1.1.2.1.2.2.2.1.1	0.389428263214671	.	213680001	213920000	#DADAFF	1	0.5
chr1	213920001	214320000	A.2.1.2.1.2.2.2.2.2.1	0.678532901833873	.	213920001	214320000	#FF9191	1	0.75
chr1	214320001	214560000	B.1.1.1.1.2.1.2.2	0.484358144552319	.	214320001	214560000	#DADAFF	1	0.5
chr1	214560001	214800000	B.1.1.2.2.2.2.2.1.2.1	0.352750809061489	.	214560001	214800000	#DADAFF	1	0.5
chr1	214800001	215120000	B.2.1.1.2.1.2.2.1.1.2	0.124056094929881	.	214800001	215120000	#4848FF	1	0.25
chr1	215120001	215400000	B.2.1.1.2.1.2.2.2	0.120819848975189	.	215120001	215400000	#4848FF	1	0.25
chr1	215400001	215560000	B.2.1.2.2.1.2.1.2.2.2	0.0690399137001079	.	215400001	215560000	#4848FF	1	0.25
chr1	215560001	215720000	B.2.1.1.2.2.2.1.1.1.1	0.106796116504854	.	215560001	215720000	#4848FF	1	0.25
chr1	215720001	216120000	A.2.2.1.1.1.1.2.1	0.645091693635383	.	215720001	216120000	#FFDADA	1	0.625
chr1	216120001	216320000	B.1.1.2.1.1.2.2.2.2	0.407766990291262	.	216120001	216320000	#DADAFF	1	0.5
chr1	216320001	216520000	B.1.1.2.1.2.1.2.2.2	0.398058252427184	.	216320001	216520000	#DADAFF	1	0.5
chr1	216520001	216640000	B.1.2.1.2.2.2.1.1.1.2.1	0.270765911542611	.	216520001	216640000	#9191FF	1	0.375
chr1	216640001	216880000	B.1.1.2.1.2.1.1.2.1.1	0.40453074433657	.	216640001	216880000	#DADAFF	1	0.5
chr1	216880001	217240000	B.1.1.2.1.2.1.1.1.1	0.406688241639698	.	216880001	217240000	#DADAFF	1	0.5
chr1	217240001	217440000	B.2.1.1.2.1.2.2.1.1.1.1	0.12621359223301	.	217240001	217440000	#4848FF	1	0.25
chr1	217440001	217680000	B.1.2.1.2.2.2.1.1.2	0.267529665587918	.	217440001	217680000	#9191FF	1	0.375
chr1	217680001	217840000	B.1.2.1.2.1.2.2.2	0.282632146709817	.	217680001	217840000	#9191FF	1	0.375
chr1	217840001	218000000	B.2.1.1.2.1.2.1.1.1	0.134843581445523	.	217840001	218000000	#4848FF	1	0.25
chr1	218000001	218280000	B.1.2.2.2.2.1.1.1.1	0.206040992448759	.	218000001	218280000	#9191FF	1	0.375
chr1	218280001	218440000	B.2.1.1.2.2.1.1.2.1.2.2	0.115426105717368	.	218280001	218440000	#4848FF	1	0.25
chr1	218440001	218840000	B.2.1.1.2.2.2.1.1.2	0.104638619201726	.	218440001	218840000	#4848FF	1	0.25
chr1	218840001	218920000	B.1.2.1.2.2.1.2.2.1.2	0.274002157497303	.	218840001	218920000	#9191FF	1	0.375
chr1	218920001	219000000	B.2.1.1.2.2.1.2.2.2.1	0.108953613807983	.	218920001	219000000	#4848FF	1	0.25
chr1	219000001	219360000	B.2.1.1.2.1.1.2.2.1	0.138079827400216	.	219000001	219360000	#4848FF	1	0.25
chr1	219360001	219560000	B.1.2.1.2.2.1.1.2.1.1	0.279395900755124	.	219360001	219560000	#9191FF	1	0.375
chr1	219560001	219720000	B.1.2.2.1.1.1.2.1.2.2.1	0.251348435814455	.	219560001	219720000	#9191FF	1	0.375
chr1	219720001	220000000	B.2.1.1.2.1.1.2.1.1.2	0.140237324703344	.	219720001	220000000	#4848FF	1	0.25
chr1	220000001	220160000	B.1.2.1.2.1.1.2.2.2.1	0.289104638619202	.	220000001	220160000	#9191FF	1	0.375
chr1	220160001	220440000	A.2.1.1.1.2.2.2.2	0.763754045307443	.	220160001	220440000	#FF9191	1	0.75
chr1	220440001	220640000	B.1.1.1.1.1.1.2.1.2.2.1	0.499460625674218	.	220440001	220640000	#DADAFF	1	0.5
chr1	220640001	220760000	B.1.1.1.1.1.1.2.2.1.2	0.496224379719525	.	220640001	220760000	#DADAFF	1	0.5
chr1	220760001	220960000	B.1.2.1.2.2.2.1.1.1.1	0.271844660194175	.	220760001	220960000	#9191FF	1	0.375
chr1	220960001	221160000	B.1.2.1.2.1.1.2.1.1.2	0.295577130528587	.	220960001	221160000	#9191FF	1	0.375
chr1	221160001	221400000	B.2.1.1.2.1.1.1.1	0.144552319309601	.	221160001	221400000	#4848FF	1	0.25
chr1	221400001	221600000	B.1.2.2.2.2.1.1.2.2	0.199568500539374	.	221400001	221600000	#9191FF	1	0.375
chr1	221600001	221880000	B.1.2.1.2.1.1.2.2.1.2.2	0.290183387270766	.	221600001	221880000	#9191FF	1	0.375
chr1	221880001	222000000	B.1.1.2.1.2.1.2.1.2	0.400215749730313	.	221880001	222000000	#DADAFF	1	0.5
chr1	222000001	222160000	B.1.2.2.2.1.2.2.1	0.209277238403452	.	222000001	222160000	#9191FF	1	0.375
chr1	222160001	222400000	B.1.2.1.2.1.2.1.2.1	0.285868392664509	.	222160001	222400000	#9191FF	1	0.375
chr1	222400001	222600000	B.1.2.1.2.2.2.1.1.1.2.2.1	0.269687162891046	.	222400001	222600000	#9191FF	1	0.375
chr1	222600001	222880000	A.2.2.2.1.2.2.2.2.2.1	0.544768069039914	.	222600001	222880000	#FFDADA	1	0.625
chr1	222880001	223080000	A.2.1.2.1.2.1.2.1.1	0.692556634304207	.	222880001	223080000	#FF9191	1	0.75
chr1	223080001	223320000	A.2.1.1.1.2.1.2.2.1	0.773462783171521	.	223080001	223320000	#FF9191	1	0.75
chr1	223320001	223480000	A.2.1.1.1.2.1.1.1.1	0.784250269687163	.	223320001	223480000	#FF9191	1	0.75
chr1	223480001	223680000	A.2.2.2.1.1.2.1.1.1.1	0.574973031283711	.	223480001	223680000	#FFDADA	1	0.625
chr1	223680001	223800000	B.1.1.1.1.1.2.2.2.2.2	0.488673139158576	.	223680001	223800000	#DADAFF	1	0.5
chr1	223800001	224120000	A.2.1.1.1.2.2.1.1	0.770226537216828	.	223800001	224120000	#FF9191	1	0.75
chr1	224120001	224200000	A.2.2.2.1.2.1.1.1.2	0.563106796116505	.	224120001	224200000	#FFDADA	1	0.625
chr1	224200001	224640000	A.1.1.1.2.2.2.1.2.1	0.971952535059331	.	224200001	224640000	#FF0000	1	1
chr1	224640001	224840000	A.2.2.2.1.2.1.1.1.1	0.564185544768069	.	224640001	224840000	#FFDADA	1	0.625
chr1	224840001	225200000	A.2.2.2.2.1.1.1.2.2.1	0.538295577130529	.	224840001	225200000	#FFDADA	1	0.625
chr1	225200001	225320000	B.1.2.1.2.1.1.2.1.1.1.1	0.297734627831715	.	225200001	225320000	#9191FF	1	0.375
chr1	225320001	225640000	B.1.1.1.1.1.1.2.1.1.1.2	0.50269687162891	.	225320001	225640000	#DADAFF	1	0.5
chr1	225640001	226240000	A.1.1.1.2.2.2.1.2.2	0.970873786407767	.	225640001	226240000	#FF0000	1	1
chr1	226240001	226400000	A.1.2.1.1.2.2.1.2.1	0.896440129449838	.	226240001	226400000	#FF4848	1	0.875
chr1	226400001	226600000	A.1.1.2.2.2.2.2	0.911542610571737	.	226400001	226600000	#FF0000	1	1
chr1	226600001	227000000	A.2.1.1.1.2.2.2.1.1.1	0.766990291262136	.	226600001	227000000	#FF9191	1	0.75
chr1	227000001	227280000	A.1.2.2.1.1.2.2.2.2	0.839266450916936	.	227000001	227280000	#FF4848	1	0.875
chr1	227280001	227400000	A.2.1.1.1.2.1.1.1.2.2	0.782092772384035	.	227280001	227400000	#FF9191	1	0.75
chr1	227400001	227640000	A.1.2.2.1.1.1.2.2	0.851132686084142	.	227400001	227640000	#FF4848	1	0.875
chr1	227640001	227840000	A.2.2.2.2.1.1.2.2	0.535059331175836	.	227640001	227840000	#FFDADA	1	0.625
chr1	227840001	228280000	A.2.2.2.2.1.2.1.1	0.533980582524272	.	227840001	228280000	#FFDADA	1	0.625
chr1	228280001	228440000	A.2.1.2.1.2.2.2.2.1	0.679611650485437	.	228280001	228440000	#FF9191	1	0.75
chr1	228440001	228760000	A.2.2.2.1.1.1.2.1.1	0.578209277238403	.	228440001	228760000	#FFDADA	1	0.625
chr1	228760001	228960000	A.2.1.1.1.1.2.2.1	0.786407766990291	.	228760001	228960000	#FF9191	1	0.75
chr1	228960001	229040000	A.2.1.1.2.2.2.2.1.1.2	0.719525350593312	.	228960001	229040000	#FF9191	1	0.75
chr1	229040001	229240000	A.2.1.1.1.1.2.2.2	0.785329018338727	.	229040001	229240000	#FF9191	1	0.75
chr1	229240001	229680000	A.1.1.1.2.2.1.1.2	0.977346278317152	.	229240001	229680000	#FF0000	1	1
chr1	229680001	229920000	A.1.2.2.1.1.1.1.2	0.855447680690399	.	229680001	229920000	#FF4848	1	0.875
chr1	229920001	230200000	A.2.1.1.2.2.1.1.2	0.735706580366774	.	229920001	230200000	#FF9191	1	0.75
chr1	230200001	230480000	A.2.1.1.1.2.1.1.1.2.1	0.783171521035599	.	230200001	230480000	#FF9191	1	0.75
chr1	230480001	230720000	A.2.2.1.1.1.2.2.2.2.2	0.636461704422869	.	230480001	230720000	#FFDADA	1	0.625
chr1	230720001	230960000	A.1.2.2.1.1.2.1.1.1.2	0.848975188781014	.	230720001	230960000	#FF4848	1	0.875
chr1	230960001	231120000	A.1.2.2.1.1.2.1.1.2.1	0.84789644012945	.	230960001	231120000	#FF4848	1	0.875
chr1	231120001	231360000	A.2.1.2.1.2.2.1.1.2	0.685005393743258	.	231120001	231360000	#FF9191	1	0.75
chr1	231360001	231520000	A.2.1.2.1.2.2.2.2.2.2	0.677454153182309	.	231360001	231520000	#FF9191	1	0.75
chr1	231520001	231760000	A.2.2.1.1.1.2.2.2.1.1	0.639697950377562	.	231520001	231760000	#FFDADA	1	0.625
chr1	231760001	232040000	B.1.1.1.1.2.1.2.1.1	0.486515641855448	.	231760001	232040000	#DADAFF	1	0.5
chr1	232040001	232320000	B.1.1.1.1.1.2.2.2.2.1	0.48975188781014	.	232040001	232320000	#DADAFF	1	0.5
chr1	232320001	232600000	A.2.2.2.2.2.1.1.1.2	0.519956850053937	.	232320001	232600000	#FFDADA	1	0.625
chr1	232600001	232800000	A.2.1.2.1.1.2.2.2	0.696871628910464	.	232600001	232800000	#FF9191	1	0.75
chr1	232800001	233360000	A.2.2.2.1.1.2.1.2.2.2	0.567421790722762	.	232800001	233360000	#FFDADA	1	0.625
chr1	233360001	233440000	A.2.2.1.1.1.2.2.1.2	0.640776699029126	.	233360001	233440000	#FFDADA	1	0.625
chr1	233440001	233720000	A.2.2.1.1.2.1.2.2.1	0.62891046386192	.	233440001	233720000	#FFDADA	1	0.625
chr1	233720001	234160000	A.2.2.2.2.1.1.1.1.2.1	0.541531823085221	.	233720001	234160000	#FFDADA	1	0.625
chr1	234160001	234280000	B.1.1.1.1.1.1.2.1.2.1	0.500539374325782	.	234160001	234280000	#DADAFF	1	0.5
chr1	234280001	234600000	A.1.2.2.1.2.1.2.1.2.2	0.832793959007551	.	234280001	234600000	#FF4848	1	0.875
chr1	234600001	234840000	A.1.1.2.2.2.1.1	0.916936353829558	.	234600001	234840000	#FF0000	1	1
chr1	234840001	234960000	A.1.2.1.1.1.2.1.2.2	0.903991370010787	.	234840001	234960000	#FF4848	1	0.875
chr1	234960001	235200000	A.1.2.2.1.1.1.2.1.1.2	0.853290183387271	.	234960001	235200000	#FF4848	1	0.875
chr1	235240001	235280000	A.1.2.2.1.1.1.2.1.1.2	0.853290183387271	.	235240001	235280000	#FF4848	1	0.875
chr1	235280001	235600000	A.1.1.1.2.2.2.1.1.1.1	0.975188781014024	.	235280001	235600000	#FF0000	1	1
chr1	235600001	236000000	A.1.1.2.2.2.1.2	0.915857605177994	.	235600001	236000000	#FF0000	1	1
chr1	236000001	236440000	A.1.1.2.2.2.2.1.2.1	0.913700107874865	.	236000001	236440000	#FF0000	1	1
chr1	236440001	236720000	A.1.2.1.1.2.1.1.2	0.899676375404531	.	236440001	236720000	#FF4848	1	0.875
chr1	236720001	236920000	A.2.2.2.1.2.2.2.1.1.1	0.550161812297735	.	236720001	236920000	#FFDADA	1	0.625
chr1	236920001	237280000	B.1.1.2.1.2.1.1.2.2	0.402373247033441	.	236920001	237280000	#DADAFF	1	0.5
chr1	237280001	237400000	B.1.1.2.2.2.2.2.1.2.2.1	0.351672060409924	.	237280001	237400000	#DADAFF	1	0.5
chr1	237400001	237600000	B.1.1.2.1.1.2.2.1	0.40992448759439	.	237400001	237600000	#DADAFF	1	0.5
chr1	237600001	237720000	B.1.2.1.2.2.2.2.1.2	0.259978425026969	.	237600001	237720000	#9191FF	1	0.375
chr1	237720001	237960000	B.1.1.2.1.2.1.2.2.1	0.399137001078749	.	237720001	237960000	#DADAFF	1	0.5
chr1	237960001	238120000	B.1.1.1.2.2.1.2.2.2	0.429341963322546	.	237960001	238120000	#DADAFF	1	0.5
chr1	238120001	238320000	B.1.1.2.1.1.1.2.1.2	0.41747572815534	.	238120001	238320000	#DADAFF	1	0.5
chr1	238320001	238440000	B.1.2.1.2.1.2.1.2.2	0.284789644012945	.	238320001	238440000	#9191FF	1	0.375
chr1	238440001	238840000	A.2.2.2.1.2.2.2.2.2.2	0.543689320388349	.	238440001	238840000	#FFDADA	1	0.625
chr1	238840001	239160000	B.1.2.1.2.1.1.1.2.2.2	0.298813376483279	.	238840001	239160000	#9191FF	1	0.375
chr1	239160001	239680000	B.1.1.2.1.2.1.1.2.1.2	0.403451995685005	.	239160001	239680000	#DADAFF	1	0.5
chr1	239680001	239840000	B.1.2.2.2.2.1.1.2.1.2	0.200647249190939	.	239680001	239840000	#9191FF	1	0.375
chr1	239840001	240040000	B.1.2.1.2.2.1.2.1	0.276159654800431	.	239840001	240040000	#9191FF	1	0.375
chr1	240040001	240160000	B.1.2.1.2.1.1.1.1.1	0.303128371089536	.	240040001	240160000	#9191FF	1	0.375
chr1	240160001	240440000	B.1.2.1.2.1.1.2.1.1.1.2	0.296655879180151	.	240160001	240440000	#9191FF	1	0.375
chr1	240440001	240640000	B.1.1.2.1.2.1.2.1.1	0.401294498381877	.	240440001	240640000	#DADAFF	1	0.5
chr1	240640001	240880000	B.1.1.1.1.2.2.2.2.1.2	0.469255663430421	.	240640001	240880000	#DADAFF	1	0.5
chr1	240880001	241160000	B.1.1.1.1.2.2.1.1.1.1	0.483279395900755	.	240880001	241160000	#DADAFF	1	0.5
chr1	241160001	241480000	A.2.2.2.1.2.1.1.2.2	0.560949298813377	.	241160001	241480000	#FFDADA	1	0.625
chr1	241480001	241680000	A.2.2.2.1.2.2.2.1.1.2	0.54908306364617	.	241480001	241680000	#FFDADA	1	0.625
chr1	241680001	241960000	A.2.2.2.1.2.1.2.2.2.2	0.55663430420712	.	241680001	241960000	#FFDADA	1	0.625
chr1	241960001	242440000	B.1.2.2.2.1.2.1.2.2	0.210355987055016	.	241960001	242440000	#9191FF	1	0.375
chr1	242440001	242800000	B.2.1.1.2.1.2.1.2.1.1.2	0.131607335490831	.	242440001	242800000	#4848FF	1	0.25
chr1	242800001	243120000	B.2.1.1.2.1.2.2.1.2.1	0.122977346278317	.	242800001	243120000	#4848FF	1	0.25
chr1	243120001	243320000	B.1.2.2.2.1.2.1.2.1	0.21143473570658	.	243120001	243320000	#9191FF	1	0.375
chr1	243320001	243440000	A.2.2.2.1.2.2.2.1.2.2	0.546925566343042	.	243320001	243440000	#FFDADA	1	0.625
chr1	243440001	243840000	A.2.2.2.1.2.1.2.1	0.559870550161812	.	243440001	243840000	#FFDADA	1	0.625
chr1	243840001	244000000	B.1.1.2.1.2.2.1.1.2	0.394822006472492	.	243840001	244000000	#DADAFF	1	0.5
chr1	244000001	244120000	B.1.1.2.1.1.1.2.2.1	0.416396979503776	.	244000001	244120000	#DADAFF	1	0.5
chr1	244120001	244520000	B.1.2.1.2.2.1.1.1.2	0.280474649406688	.	244120001	244520000	#9191FF	1	0.375
chr1	244520001	244640000	B.1.1.1.1.2.2.2.1.1.1.1	0.475728155339806	.	244520001	244640000	#DADAFF	1	0.5
chr1	244640001	244760000	B.1.2.1.2.1.2.1.1	0.286947141316073	.	244640001	244760000	#9191FF	1	0.375
chr1	244760001	245000000	A.2.2.2.1.1.2.1.2.2.1	0.568500539374326	.	244760001	245000000	#FFDADA	1	0.625
chr1	245000001	245360000	A.1.2.2.1.2.1.2.1.1.2	0.83495145631068	.	245000001	245360000	#FF4848	1	0.875
chr1	245360001	245520000	B.1.1.2.1.1.1.2.1.1.2.2	0.418554476806904	.	245360001	245520000	#DADAFF	1	0.5
chr1	245520001	245640000	B.1.1.1.1.1.1.2.1.2.2.2	0.498381877022654	.	245520001	245640000	#DADAFF	1	0.5
chr1	245640001	245760000	A.2.2.1.1.2.2.1.2.1.1	0.623516720604099	.	245640001	245760000	#FFDADA	1	0.625
chr1	245760001	245960000	A.2.2.1.1.2.1.2.1.2.1	0.631067961165049	.	245760001	245960000	#FFDADA	1	0.625
chr1	245960001	246160000	B.1.1.2.1.2.2.1.1.1.2	0.395900755124056	.	245960001	246160000	#DADAFF	1	0.5
chr1	246160001	246320000	B.1.1.1.1.1.1.2.1.1.1.1.2	0.503775620280475	.	246160001	246320000	#DADAFF	1	0.5
chr1	246320001	246640000	A.2.2.1.1.2.1.1.2	0.633225458468177	.	246320001	246640000	#FFDADA	1	0.625
chr1	246640001	246920000	A.2.1.2.1.2.2.1.2.1	0.683926645091694	.	246640001	246920000	#FF9191	1	0.75
chr1	246920001	247120000	A.2.2.1.1.1.2.2.1.1	0.64185544768069	.	246920001	247120000	#FFDADA	1	0.625
chr1	247120001	247320000	B.1.1.2.1.2.2.2.2	0.387270765911543	.	247120001	247320000	#DADAFF	1	0.5
chr1	247320001	247560000	B.2.1.1.2.2.2.1.2	0.103559870550162	.	247320001	247560000	#4848FF	1	0.25
chr1	247560001	247880000	B.2.2.2.1.2.1.2	0.00862998921251348	.	247560001	247880000	#0000FF	1	0.125
chr1	247880001	247960000	B.2.1.2.1.1.2.2.2.1	0.09277238403452	.	247880001	247960000	#4848FF	1	0.25
chr1	247960001	248240000	B.2.2.2.1.1.2.1.1.2	0.0140237324703344	.	247960001	248240000	#0000FF	1	0.125
chr1	248240001	248360000	B.2.2.1.1.2.1.2.2	0.0528586839266451	.	248240001	248360000	#0000FF	1	0.125
chr1	248360001	248640000	B.2.2.2.1.1.2.2	0.011866235167206	.	248360001	248640000	#0000FF	1	0.125
chr1	248640001	248760000	B.2.1.2.2.1.2.1.2.2.1	0.0701186623516721	.	248640001	248760000	#4848FF	1	0.25
chr1	248760001	248920000	B.1.2.1.2.1.1.2.2.1.1.2	0.292340884573894	.	248760001	248920000	#9191FF	1	0.375
chr1	249040001	249120000	B.1.2.1.2.1.1.2.2.1.1.2	0.292340884573894	.	249040001	249120000	#9191FF	1	0.375
chr1	249120001	249240000	A.2.1.2.1.2.2.2.1.1	0.681769147788565	.	249120001	249240000	#FF9191	1	0.75
chr2	1	320000	A.1.2.2.1.2.2.1.1	0.828063241106719	.	1	320000	#FF4848	1	0.875
chr2	320001	480000	A.2.1.1.2.1.1.2.2.2.2	0.733201581027668	.	320001	480000	#FF9191	1	0.75
chr2	480001	760000	A.2.1.1.2.1.1.1.2.1	0.740118577075099	.	480001	760000	#FF9191	1	0.75
chr2	760001	880000	A.2.1.1.2.2.2.1.2.2.2	0.714426877470356	.	760001	880000	#FF9191	1	0.75
chr2	880001	1120000	A.1.2.2.2.1.1.1.1.2	0.820158102766798	.	880001	1120000	#FF4848	1	0.875
chr2	1120001	1400000	A.2.1.2.1.2.1.2.2.1.1	0.687747035573123	.	1120001	1400000	#FF9191	1	0.75
chr2	1400001	1520000	A.2.2.2.2.1.1.2	0.515810276679842	.	1400001	1520000	#FFDADA	1	0.625
chr2	1520001	1600000	A.2.2.1.2.2.1.1.1.1.2.1.2.1	0.570158102766798	.	1520001	1600000	#FFDADA	1	0.625
chr2	1600001	1800000	A.2.2.1.1.1.2.2.2.2.2	0.612648221343874	.	1600001	1800000	#FFDADA	1	0.625
chr2	1800001	2120000	A.2.1.2.1.1.2.1.2.1.2.2	0.703557312252964	.	1800001	2120000	#FF9191	1	0.75
chr2	2120001	2280000	A.2.2.2.2.2.1.1.1.1.2.1	0.506916996047431	.	2120001	2280000	#FFDADA	1	0.625
chr2	2280001	2400000	A.2.2.1.1.1.1.1.2.2.2	0.625494071146245	.	2280001	2400000	#FFDADA	1	0.625
chr2	2400001	2640000	A.2.1.1.1.2.2.1.1.1.1	0.756916996047431	.	2400001	2640000	#FF9191	1	0.75
chr2	2640001	2840000	A.2.1.2.2.1.2.2.1.2	0.66403162055336	.	2640001	2840000	#FF9191	1	0.75
chr2	2840001	3480000	A.1.1.2.2.1.1.2.1.2.1	0.934782608695652	.	2840001	3480000	#FF0000	1	1
chr2	3480001	3600000	A.2.1.2.1.1.2.2.2.1.2.2	0.694664031620553	.	3480001	3600000	#FF9191	1	0.75
chr2	3600001	3960000	A.2.1.2.1.2.1.2.1.2	0.688735177865613	.	3600001	3960000	#FF9191	1	0.75
chr2	3960001	4080000	B.1.1.2.1.1.1.2.2.2.1	0.41600790513834	.	3960001	4080000	#DADAFF	1	0.5
chr2	4080001	4280000	B.1.1.2.1.1.1.2.1.2.2	0.41798418972332	.	4080001	4280000	#DADAFF	1	0.5
chr2	4280001	4440000	B.1.1.1.2.2.2.1.2.2.1.2	0.432806324110672	.	4280001	4440000	#DADAFF	1	0.5
chr2	4440001	4640000	B.1.1.1.2.2.2.1.2.1.1.1	0.437747035573123	.	4440001	4640000	#DADAFF	1	0.5
chr2	4640001	4840000	B.1.1.2.2.1.2.2.1.1.2	0.366600790513834	.	4640001	4840000	#DADAFF	1	0.5
chr2	4840001	5040000	B.1.2.1.2.1.1.2.2.2.1.1	0.302371541501976	.	4840001	5040000	#9191FF	1	0.375
chr2	5120001	5200000	B.1.1.2.1.1.2.1.2.2.1	0.410079051383399	.	5120001	5200000	#DADAFF	1	0.5
chr2	5200001	5320000	B.1.1.2.1.2.2.2.1.1	0.382411067193676	.	5200001	5320000	#DADAFF	1	0.5
chr2	5320001	5400000	B.1.1.2.1.1.1.2.2.2.2	0.41501976284585	.	5320001	5400000	#DADAFF	1	0.5
chr2	5400001	5600000	B.1.1.1.2.2.2.1.1.2	0.438735177865613	.	5400001	5600000	#DADAFF	1	0.5
chr2	5600001	5720000	B.1.2.1.2.1.1.1.2.1.2.1	0.312252964426877	.	5600001	5720000	#9191FF	1	0.375
chr2	5720001	6040000	B.1.1.1.2.2.2.1.2.1.2.2	0.434782608695652	.	5720001	6040000	#DADAFF	1	0.5
chr2	6040001	6240000	A.2.2.2.2.1.1.1.2.1.2	0.517786561264822	.	6040001	6240000	#FFDADA	1	0.625
chr2	6240001	6720000	A.2.2.2.2.1.1.1.2.1.1.1.1	0.520750988142292	.	6240001	6720000	#FFDADA	1	0.625
chr2	6720001	7000000	A.2.2.1.1.2.1.2.2.1.2	0.602766798418972	.	6720001	7000000	#FFDADA	1	0.625
chr2	7000001	7240000	A.2.1.1.1.2.2.1.1.1.2	0.755928853754941	.	7000001	7240000	#FF9191	1	0.75
chr2	7240001	7520000	A.2.1.2.1.2.1.2.1.1.2	0.689723320158103	.	7240001	7520000	#FF9191	1	0.75
chr2	7520001	7680000	A.2.2.1.1.1.2.1.1.2	0.617588932806324	.	7520001	7680000	#FFDADA	1	0.625
chr2	7680001	8080000	A.2.1.2.1.1.2.1.1	0.706521739130435	.	7680001	8080000	#FF9191	1	0.75
chr2	8080001	8280000	A.2.1.1.2.2.2.1.2.2.1	0.715415019762846	.	8080001	8280000	#FF9191	1	0.75
chr2	8280001	8560000	A.2.1.1.2.2.2.1.1	0.717391304347826	.	8280001	8560000	#FF9191	1	0.75
chr2	8560001	8680000	A.2.1.2.1.2.2.1.2.2.1	0.678853754940711	.	8560001	8680000	#FF9191	1	0.75
chr2	8680001	8960000	A.1.2.1.2.2.1.2.1.1	0.860671936758893	.	8680001	8960000	#FF4848	1	0.875
chr2	8960001	9240000	A.1.1.2.2.2.2.1	0.91699604743083	.	8960001	9240000	#FF0000	1	1
chr2	9240001	9640000	A.1.1.1.2.2.1.1.1	0.985177865612648	.	9240001	9640000	#FF0000	1	1
chr2	9640001	9720000	A.1.2.1.2.2.1.1.2	0.861660079051383	.	9640001	9720000	#FF4848	1	0.875
chr2	9720001	9920000	A.1.1.2.2.1.1.1.1.1.1.1	0.943675889328063	.	9720001	9920000	#FF0000	1	1
chr2	9920001	10240000	A.1.1.1.2.1.2.1.1	0.992094861660079	.	9920001	10240000	#FF0000	1	1
chr2	10240001	10480000	A.1.2.1.2.1.2.1.2.1.2	0.868577075098814	.	10240001	10480000	#FF4848	1	0.875
chr2	10480001	10600000	A.1.2.2.2.2.1.1.2	0.798418972332016	.	10480001	10600000	#FF4848	1	0.875
chr2	10600001	10920000	A.1.2.1.2.2.1.1.1.1	0.863636363636364	.	10600001	10920000	#FF4848	1	0.875
chr2	10920001	11160000	A.2.1.1.2.1.2.1.1	0.732213438735178	.	10920001	11160000	#FF9191	1	0.75
chr2	11160001	11360000	A.2.1.1.2.1.2.2.1.2	0.728260869565217	.	11160001	11360000	#FF9191	1	0.75
chr2	11360001	11600000	A.1.2.1.2.2.1.2.2.2.2	0.853754940711462	.	11360001	11600000	#FF4848	1	0.875
chr2	11600001	11960000	A.2.2.1.1.2.1.2.1.2.2	0.604743083003953	.	11600001	11960000	#FFDADA	1	0.625
chr2	11960001	12120000	B.1.2.2.2.2.2.1.1	0.197628458498024	.	11960001	12120000	#9191FF	1	0.375
chr2	12120001	12280000	B.1.2.2.2.1.2.2.1.2	0.204545454545455	.	12120001	12280000	#9191FF	1	0.375
chr2	12280001	12600000	B.1.2.2.2.2.2.1.2	0.196640316205534	.	12280001	12600000	#9191FF	1	0.375
chr2	12600001	12720000	B.1.2.1.2.2.2.1.2.2	0.269762845849802	.	12600001	12720000	#9191FF	1	0.375
chr2	12720001	13160000	B.2.1.2.1.2.2.2.1	0.116600790513834	.	12720001	13160000	#4848FF	1	0.25
chr2	13160001	13400000	B.2.1.2.1.1.2.1.1.2.2	0.129446640316206	.	13160001	13400000	#4848FF	1	0.25
chr2	13400001	13560000	B.2.1.2.1.2.2.1	0.117588932806324	.	13400001	13560000	#4848FF	1	0.25
chr2	13560001	13880000	B.2.2.1.1.2.1.2.1.2	0.0632411067193676	.	13560001	13880000	#0000FF	1	0.125
chr2	13880001	14080000	B.2.2.1.1.1.2.2.1	0.0701581027667984	.	13880001	14080000	#0000FF	1	0.125
chr2	14080001	14560000	B.2.2.2.1.2.1.1.2	0.0227272727272727	.	14080001	14560000	#0000FF	1	0.125
chr2	14560001	14760000	B.1.2.2.2.1.2.2.2.1	0.203557312252964	.	14560001	14760000	#9191FF	1	0.375
chr2	14760001	15080000	B.1.1.1.2.1.2.2.1	0.458498023715415	.	14760001	15080000	#DADAFF	1	0.5
chr2	15080001	15240000	B.1.1.1.2.2.1.1.1.2	0.453557312252964	.	15080001	15240000	#DADAFF	1	0.5
chr2	15240001	15360000	B.1.1.1.1.2.1.1.2.2	0.474308300395257	.	15240001	15360000	#DADAFF	1	0.5
chr2	15360001	15480000	B.1.1.1.2.2.2.2.1.2.1.1	0.429841897233202	.	15360001	15480000	#DADAFF	1	0.5
chr2	15480001	15760000	A.2.2.2.2.2.1.1.1.2.1.2.2.1	0.50098814229249	.	15480001	15760000	#FFDADA	1	0.625
chr2	15760001	16080000	B.1.2.2.2.1.2.2.1.1	0.205533596837945	.	15760001	16080000	#9191FF	1	0.375
chr2	16080001	16280000	A.2.2.1.1.2.1.2.1.2.1	0.605731225296443	.	16080001	16280000	#FFDADA	1	0.625
chr2	16320001	16360000	A.2.2.1.1.2.1.2.1.2.1	0.605731225296443	.	16320001	16360000	#FFDADA	1	0.625
chr2	16360001	16520000	B.1.1.1.2.1.1.1.1	0.467391304347826	.	16360001	16520000	#DADAFF	1	0.5
chr2	16520001	16680000	B.1.1.1.1.2.1.2.2.1	0.472332015810277	.	16520001	16680000	#DADAFF	1	0.5
chr2	16680001	16800000	B.1.2.1.2.1.2.2.1.1.1.2	0.296442687747036	.	16680001	16800000	#9191FF	1	0.375
chr2	16800001	16880000	B.1.1.1.2.2.2.2.1.1	0.430830039525692	.	16800001	16880000	#DADAFF	1	0.5
chr2	16880001	17000000	B.1.1.1.1.1.2.2.1	0.480237154150198	.	16880001	17000000	#DADAFF	1	0.5
chr2	17000001	17240000	B.2.1.1.1.1.1.2	0.189723320158103	.	17000001	17240000	#4848FF	1	0.25
chr2	17240001	17680000	B.1.2.2.2.2.1.1	0.201581027667984	.	17240001	17680000	#9191FF	1	0.375
chr2	17680001	17920000	B.1.2.1.2.1.1.2.2.1.2	0.303359683794466	.	17680001	17920000	#9191FF	1	0.375
chr2	17920001	18040000	B.1.1.2.2.1.2.2.2.2	0.363636363636364	.	17920001	18040000	#DADAFF	1	0.5
chr2	18040001	18640000	B.2.1.2.1.2.1.2.2	0.118577075098814	.	18040001	18640000	#4848FF	1	0.25
chr2	18640001	18840000	B.1.1.2.1.1.2.1.2.2.2.2	0.408102766798419	.	18640001	18840000	#DADAFF	1	0.5
chr2	18840001	19120000	B.1.1.1.2.2.2.2.2.1.2	0.424901185770751	.	18840001	19120000	#DADAFF	1	0.5
chr2	19120001	19200000	B.1.1.2.2.2.1.1.1	0.362648221343874	.	19120001	19200000	#DADAFF	1	0.5
chr2	19200001	19520000	B.1.2.1.1.2.2.1.1.1	0.3300395256917	.	19200001	19520000	#9191FF	1	0.375
chr2	19520001	19720000	B.1.2.1.2.1.1.2.2.1.1	0.304347826086957	.	19520001	19720000	#9191FF	1	0.375
chr2	19720001	19840000	B.1.1.1.2.2.2.2.2.2.2	0.422924901185771	.	19720001	19840000	#DADAFF	1	0.5
chr2	19840001	20120000	B.1.1.1.2.2.2.2.2.1.1.2	0.425889328063241	.	19840001	20120000	#DADAFF	1	0.5
chr2	20120001	20480000	A.1.1.2.2.1.1.1.1.2.1.1	0.940711462450593	.	20120001	20480000	#FF0000	1	1
chr2	20480001	20840000	A.1.2.2.2.1.1.1.2.2	0.818181818181818	.	20480001	20840000	#FF4848	1	0.875
chr2	20840001	21160000	A.2.2.2.2.2.1.1.1.2.1.2.1	0.50197628458498	.	20840001	21160000	#FFDADA	1	0.625
chr2	21160001	21240000	B.1.1.2.1.1.2.2.2.1	0.404150197628458	.	21160001	21240000	#DADAFF	1	0.5
chr2	21240001	21480000	B.1.1.2.1.1.2.2.1.1	0.407114624505929	.	21240001	21480000	#DADAFF	1	0.5
chr2	21480001	21720000	A.2.2.2.2.1.2.1.2	0.513833992094862	.	21480001	21720000	#FFDADA	1	0.625
chr2	21720001	21960000	B.1.1.2.1.2.1.2.1.1	0.395256916996047	.	21720001	21960000	#DADAFF	1	0.5
chr2	21960001	22160000	B.1.1.2.1.1.2.2.2.2	0.403162055335968	.	21960001	22160000	#DADAFF	1	0.5
chr2	22160001	22520000	B.1.1.2.1.1.2.2.1.2.1	0.406126482213439	.	22160001	22520000	#DADAFF	1	0.5
chr2	22520001	22880000	B.1.1.1.2.2.2.2.2.2.1	0.423913043478261	.	22520001	22880000	#DADAFF	1	0.5
chr2	22880001	23120000	B.1.2.1.1.1.2.1.2.1	0.339920948616601	.	22880001	23120000	#9191FF	1	0.375
chr2	23120001	23440000	B.1.1.2.1.1.1.2.1.2.1.2	0.41897233201581	.	23120001	23440000	#DADAFF	1	0.5
chr2	23440001	23640000	A.2.2.2.2.1.2.2.1.1.2.2	0.510869565217391	.	23440001	23640000	#FFDADA	1	0.625
chr2	23640001	24040000	A.1.2.2.2.2.1.2.1	0.797430830039526	.	23640001	24040000	#FF4848	1	0.875
chr2	24040001	24520000	A.1.1.1.2.2.2.2.1	0.977272727272727	.	24040001	24520000	#FF0000	1	1
chr2	24520001	24720000	A.1.2.1.1.2.2.2.2.1	0.879446640316206	.	24520001	24720000	#FF4848	1	0.875
chr2	24720001	25160000	A.1.1.1.2.2.2.2.2.2	0.975296442687747	.	24720001	25160000	#FF0000	1	1
chr2	25160001	25440000	A.1.2.1.2.1.2.1.1.2	0.870553359683794	.	25160001	25440000	#FF4848	1	0.875
chr2	25440001	25840000	A.1.1.2.1.1.2.1.2.1	0.958498023715415	.	25440001	25840000	#FF0000	1	1
chr2	25840001	26080000	A.1.1.2.2.1.1.2.1.1	0.935770750988142	.	25840001	26080000	#FF0000	1	1
chr2	26080001	26400000	A.1.1.1.2.1.1.1	0.99604743083004	.	26080001	26400000	#FF0000	1	1
chr2	26400001	26840000	A.1.1.1.2.1.2.1.2.2.2	0.987154150197628	.	26400001	26840000	#FF0000	1	1
chr2	26840001	27000000	A.1.2.1.2.2.1.2.2.2.1.1.2	0.855731225296443	.	26840001	27000000	#FF4848	1	0.875
chr2	27000001	27200000	A.1.1.2.1.1.2.1.1.2	0.959486166007905	.	27000001	27200000	#FF0000	1	1
chr2	27200001	27360000	A.1.1.2.2.1.1.2.1.2.2.2	0.932806324110672	.	27200001	27360000	#FF0000	1	1
chr2	27360001	27560000	A.1.1.2.1.1.1.2.2.2.2	0.961462450592885	.	27360001	27560000	#FF0000	1	1
chr2	27560001	27880000	A.1.1.1.2.1.1.2.1.1	0.995059288537549	.	27560001	27880000	#FF0000	1	1
chr2	27880001	28040000	A.1.2.2.2.1.1.2.2	0.815217391304348	.	27880001	28040000	#FF4848	1	0.875
chr2	28040001	28320000	A.1.1.2.2.1.1.2.1.2.2.1	0.933794466403162	.	28040001	28320000	#FF0000	1	1
chr2	28320001	28560000	A.1.2.1.1.1.2.1.2.2	0.906126482213439	.	28320001	28560000	#FF4848	1	0.875
chr2	28560001	28680000	A.2.1.2.1.1.2.2.2.1.1	0.696640316205534	.	28560001	28680000	#FF9191	1	0.75
chr2	28680001	28880000	A.1.2.1.2.2.1.2.2.2.1.2	0.854743083003953	.	28680001	28880000	#FF4848	1	0.875
chr2	28880001	28960000	A.1.2.1.2.2.2.1.1	0.852766798418972	.	28880001	28960000	#FF4848	1	0.875
chr2	28960001	29200000	A.1.1.2.2.1.1.1.1.1.1.2	0.942687747035573	.	28960001	29200000	#FF0000	1	1
chr2	29200001	29560000	A.1.1.2.2.1.1.2.2.1	0.931818181818182	.	29200001	29560000	#FF0000	1	1
chr2	29560001	29800000	A.1.2.2.2.1.1.1.2.1	0.819169960474308	.	29560001	29800000	#FF4848	1	0.875
chr2	29800001	29920000	A.2.1.2.1.2.2.1.1.1.1	0.684782608695652	.	29800001	29920000	#FF9191	1	0.75
chr2	29920001	30360000	A.1.2.1.2.2.2.2.1.2	0.848814229249012	.	29920001	30360000	#FF4848	1	0.875
chr2	30360001	30680000	A.1.2.1.2.1.2.1.2.1.1	0.869565217391304	.	30360001	30680000	#FF4848	1	0.875
chr2	30680001	30920000	A.1.2.1.2.1.2.1.2.2.2	0.866600790513834	.	30680001	30920000	#FF4848	1	0.875
chr2	30920001	31640000	A.1.2.1.2.2.1.2.1.2.2	0.858695652173913	.	30920001	31640000	#FF4848	1	0.875
chr2	31640001	31840000	B.1.1.1.1.1.2.1.2.1.2.1	0.483201581027668	.	31640001	31840000	#DADAFF	1	0.5
chr2	31840001	32040000	B.1.1.2.1.1.2.1.2.1.1	0.41304347826087	.	31840001	32040000	#DADAFF	1	0.5
chr2	32040001	32440000	A.1.2.1.2.2.1.2.1.2.1	0.859683794466403	.	32040001	32440000	#FF4848	1	0.875
chr2	32440001	32760000	A.1.1.2.2.1.2.2.2.1.1	0.924901185770751	.	32440001	32760000	#FF0000	1	1
chr2	32760001	33040000	A.2.2.1.1.1.1.1.2.1.1	0.629446640316206	.	32760001	33040000	#FFDADA	1	0.625
chr2	33040001	33200000	B.1.1.2.2.1.1.2.2.2	0.373517786561265	.	33040001	33200000	#DADAFF	1	0.5
chr2	33200001	33400000	B.1.2.1.2.1.2.2.2	0.293478260869565	.	33200001	33400000	#9191FF	1	0.375
chr2	33400001	33840000	B.1.2.1.1.1.2.1.1.1	0.342885375494071	.	33400001	33840000	#9191FF	1	0.375
chr2	33840001	34200000	B.2.2.1.1.1.1.2.1.1	0.075098814229249	.	33840001	34200000	#0000FF	1	0.125
chr2	34200001	34360000	B.2.1.2.1.1.2.1.2	0.128458498023715	.	34200001	34360000	#4848FF	1	0.25
chr2	34360001	34680000	B.2.1.1.2.2.2.1.1.1.1	0.149209486166008	.	34360001	34680000	#4848FF	1	0.25
chr2	34680001	34880000	B.2.1.2.1.1.2.1.1.1	0.131422924901186	.	34680001	34880000	#4848FF	1	0.25
chr2	34880001	34960000	B.2.1.1.2.2.1.2.2.2.1	0.151185770750988	.	34880001	34960000	#4848FF	1	0.25
chr2	34960001	35160000	B.2.1.2.1.2.1.1.1.2.2	0.122529644268775	.	34960001	35160000	#4848FF	1	0.25
chr2	35160001	35320000	B.2.2.1.1.2.1.1.1.1	0.0671936758893281	.	35160001	35320000	#0000FF	1	0.125
chr2	35320001	35520000	B.2.2.1.1.2.1.2.1.1	0.0642292490118577	.	35320001	35520000	#0000FF	1	0.125
chr2	35520001	35680000	B.2.1.1.2.2.2.1.1.1.2	0.148221343873518	.	35520001	35680000	#4848FF	1	0.25
chr2	35680001	36040000	B.2.1.2.1.2.2.2.2	0.115612648221344	.	35680001	36040000	#4848FF	1	0.25
chr2	36040001	36280000	B.1.2.1.2.2.1.2.1.2	0.282608695652174	.	36040001	36280000	#9191FF	1	0.375
chr2	36280001	36400000	B.1.1.2.1.1.2.2.1.2.2	0.405138339920949	.	36280001	36400000	#DADAFF	1	0.5
chr2	36400001	36560000	B.1.1.1.2.1.1.1.2.1	0.466403162055336	.	36400001	36560000	#DADAFF	1	0.5
chr2	36560001	36760000	B.1.2.1.2.1.1.2.1.2.1.1	0.307312252964427	.	36560001	36760000	#9191FF	1	0.375
chr2	36760001	36840000	B.1.1.1.2.2.2.1.1.1.1.1.2	0.441699604743083	.	36760001	36840000	#DADAFF	1	0.5
chr2	36840001	37120000	A.2.2.2.2.2.1.1.2.2	0.49703557312253	.	36840001	37120000	#FFDADA	1	0.625
chr2	37120001	37560000	A.1.1.2.2.1.2.1.1.1	0.929841897233202	.	37120001	37560000	#FF0000	1	1
chr2	37560001	37720000	A.2.1.1.2.1.2.2.2	0.727272727272727	.	37560001	37720000	#FF9191	1	0.75
chr2	37720001	38120000	A.1.2.2.1.2.1.1.2	0.83300395256917	.	37720001	38120000	#FF4848	1	0.875
chr2	38120001	38320000	A.1.2.2.2.1.2.1.1.1.2.1.1.2	0.812252964426877	.	38120001	38320000	#FF4848	1	0.875
chr2	38320001	38520000	A.1.2.2.2.1.2.2	0.804347826086957	.	38320001	38520000	#FF4848	1	0.875
chr2	38520001	38720000	A.2.1.1.1.2.1.1.1.1.1	0.770750988142292	.	38520001	38720000	#FF9191	1	0.75
chr2	38720001	39040000	A.1.1.2.2.1.1.1.1.2.1.2.2	0.938735177865613	.	38720001	39040000	#FF0000	1	1
chr2	39040001	39320000	A.1.2.1.2.1.2.1.1.1.1	0.872529644268775	.	39040001	39320000	#FF4848	1	0.875
chr2	39320001	39520000	A.2.1.1.2.2.2.2.1.2	0.712450592885375	.	39320001	39520000	#FF9191	1	0.75
chr2	39520001	39680000	A.2.1.2.1.2.2.1.1.2.2	0.680830039525692	.	39520001	39680000	#FF9191	1	0.75
chr2	39680001	39920000	A.2.2.2.2.2.1.1.1.1.1	0.507905138339921	.	39680001	39920000	#FFDADA	1	0.625
chr2	39920001	40160000	A.2.2.1.2.2.1.1.2.1.2.2	0.562252964426877	.	39920001	40160000	#FFDADA	1	0.625
chr2	40160001	40240000	B.1.1.1.2.2.2.1.2.1.1.2	0.436758893280632	.	40160001	40240000	#DADAFF	1	0.5
chr2	40240001	40600000	A.2.2.1.2.2.1.1.1.2.1.1	0.567193675889328	.	40240001	40600000	#FFDADA	1	0.625
chr2	40600001	40760000	A.2.2.2.1.2.2.2.1.2.1	0.525691699604743	.	40600001	40760000	#FFDADA	1	0.625
chr2	40760001	40880000	B.1.1.2.1.2.2.1.1.2.2	0.386363636363636	.	40760001	40880000	#DADAFF	1	0.5
chr2	40880001	41160000	B.1.1.2.1.2.1.2.2.1.1	0.393280632411067	.	40880001	41160000	#DADAFF	1	0.5
chr2	41160001	41360000	B.1.2.2.1.1.1.1.1	0.260869565217391	.	41160001	41360000	#9191FF	1	0.375
chr2	41360001	41520000	B.1.2.1.2.2.1.2.2.2.2.2	0.273715415019763	.	41360001	41520000	#9191FF	1	0.375
chr2	41520001	41720000	B.1.2.2.2.1.1.2.2.2	0.208498023715415	.	41520001	41720000	#9191FF	1	0.375
chr2	41720001	41880000	B.1.2.1.2.1.1.1.2.2	0.310276679841897	.	41720001	41880000	#9191FF	1	0.375
chr2	41880001	42040000	B.1.1.2.1.2.1.2.1.2	0.394268774703557	.	41880001	42040000	#DADAFF	1	0.5
chr2	42040001	42240000	A.2.1.1.2.1.1.1.1.2	0.741106719367589	.	42040001	42240000	#FF9191	1	0.75
chr2	42240001	42360000	A.2.1.2.1.1.2.2.1.1.2	0.700592885375494	.	42240001	42360000	#FF9191	1	0.75
chr2	42360001	42600000	A.1.1.2.2.1.1.1.1.2.1.2.1	0.939723320158103	.	42360001	42600000	#FF0000	1	1
chr2	42600001	42760000	A.1.1.2.2.1.2.2.1.2	0.925889328063241	.	42600001	42760000	#FF0000	1	1
chr2	42760001	43000000	A.1.1.2.2.1.2.2.2.2.2	0.921936758893281	.	42760001	43000000	#FF0000	1	1
chr2	43000001	43080000	A.1.2.2.2.1.1.1.1.1.2	0.821146245059289	.	43000001	43080000	#FF4848	1	0.875
chr2	43080001	43280000	A.1.2.1.2.1.1.2.1.2	0.875494071146245	.	43080001	43280000	#FF4848	1	0.875
chr2	43280001	43640000	A.1.1.1.2.1.2.1.2.1.2.2	0.989130434782609	.	43280001	43640000	#FF0000	1	1
chr2	43640001	43840000	A.1.1.2.1.1.2.2.2	0.954545454545455	.	43640001	43840000	#FF0000	1	1
chr2	43840001	44160000	A.1.2.1.2.1.1.2.1.1	0.876482213438735	.	43840001	44160000	#FF4848	1	0.875
chr2	44160001	44440000	A.1.1.1.2.1.2.1.2.1.1	0.991106719367589	.	44160001	44440000	#FF0000	1	1
chr2	44440001	44920000	A.1.1.1.2.1.1.2.1.2	0.994071146245059	.	44440001	44920000	#FF0000	1	1
chr2	44920001	45080000	A.2.1.1.2.1.1.2.1.1	0.737154150197628	.	44920001	45080000	#FF9191	1	0.75
chr2	45080001	45160000	A.2.1.2.2.1.2.2.1.1	0.66501976284585	.	45080001	45160000	#FF9191	1	0.75
chr2	45160001	45280000	A.2.1.2.1.1.1.2.2	0.707509881422925	.	45160001	45280000	#FF9191	1	0.75
chr2	45280001	45360000	A.2.1.2.1.2.2.1.2.2.2	0.677865612648221	.	45280001	45360000	#FF9191	1	0.75
chr2	45360001	45560000	A.1.2.1.2.2.2.1.2.1	0.851778656126482	.	45360001	45560000	#FF4848	1	0.875
chr2	45560001	45840000	A.1.1.2.2.1.2.2.2.2.1	0.922924901185771	.	45560001	45840000	#FF0000	1	1
chr2	45840001	46600000	A.1.1.1.2.1.1.2.2	0.993083003952569	.	45840001	46600000	#FF0000	1	1
chr2	46600001	46840000	A.1.2.2.2.1.1.1.1.1.1	0.822134387351779	.	46600001	46840000	#FF4848	1	0.875
chr2	46840001	47000000	A.1.2.2.1.1.2.2.1.2.1	0.837944664031621	.	46840001	47000000	#FF4848	1	0.875
chr2	47000001	47160000	A.2.1.1.2.1.2.1.2.2	0.730237154150198	.	47000001	47160000	#FF9191	1	0.75
chr2	47160001	47360000	A.1.2.1.1.1.1.1.2.1.1	0.91403162055336	.	47160001	47360000	#FF4848	1	0.875
chr2	47360001	47600000	A.1.2.1.2.2.2.2.1.1	0.849802371541502	.	47360001	47600000	#FF4848	1	0.875
chr2	47600001	48120000	A.1.1.2.2.1.2.2.2.1.2	0.923913043478261	.	47600001	48120000	#FF0000	1	1
chr2	48120001	48360000	A.2.1.2.1.1.2.2.2.2.2	0.692687747035573	.	48120001	48360000	#FF9191	1	0.75
chr2	48360001	48760000	A.2.1.2.1.1.2.2.1.1.1	0.701581027667984	.	48360001	48760000	#FF9191	1	0.75
chr2	48760001	48960000	B.1.2.1.1.1.2.1.2.2	0.338932806324111	.	48760001	48960000	#9191FF	1	0.375
chr2	48960001	49040000	B.2.1.1.2.2.2.2.1.2	0.139328063241107	.	48960001	49040000	#4848FF	1	0.25
chr2	49040001	49280000	B.2.1.2.1.1.1.2.2	0.132411067193676	.	49040001	49280000	#4848FF	1	0.25
chr2	49280001	49440000	B.2.2.1.1.2.2.1	0.0612648221343874	.	49280001	49440000	#0000FF	1	0.125
chr2	49440001	49760000	B.2.2.1.1.2.2.2	0.0602766798418972	.	49440001	49760000	#0000FF	1	0.125
chr2	49760001	49960000	B.2.1.2.1.1.1.2.1	0.133399209486166	.	49760001	49960000	#4848FF	1	0.25
chr2	49960001	50200000	B.1.2.2.2.1.1.2.2.1.2	0.209486166007905	.	49960001	50200000	#9191FF	1	0.375
chr2	50200001	50320000	B.1.2.1.1.2.2.1.1.2.2	0.328063241106719	.	50200001	50320000	#9191FF	1	0.375
chr2	50320001	50520000	B.2.1.1.1.2.1.1.1.2	0.182806324110672	.	50320001	50520000	#4848FF	1	0.25
chr2	50520001	50760000	B.1.2.2.2.1.1.2.1.1	0.213438735177866	.	50520001	50760000	#9191FF	1	0.375
chr2	50760001	51000000	A.2.2.2.2.2.1.1.1.2.2	0.49901185770751	.	50760001	51000000	#FFDADA	1	0.625
chr2	51000001	51240000	A.2.2.1.1.1.1.1.2.2.1	0.626482213438735	.	51000001	51240000	#FFDADA	1	0.625
chr2	51240001	51480000	B.1.1.2.2.1.1.2.2.1	0.374505928853755	.	51240001	51480000	#DADAFF	1	0.5
chr2	51480001	51720000	B.1.2.1.1.1.2.2.1	0.337944664031621	.	51480001	51720000	#9191FF	1	0.375
chr2	51720001	52080000	B.1.2.1.2.1.1.2.1.2.2	0.305335968379447	.	51720001	52080000	#9191FF	1	0.375
chr2	52080001	52520000	B.2.1.1.1.1.1.1.2.1	0.191699604743083	.	52080001	52520000	#4848FF	1	0.25
chr2	52520001	52840000	B.1.2.2.2.1.1.1.1.2	0.216403162055336	.	52520001	52840000	#9191FF	1	0.375
chr2	52840001	52960000	B.1.2.2.2.1.1.2.1.2.1	0.212450592885375	.	52840001	52960000	#9191FF	1	0.375
chr2	52960001	53200000	B.1.1.2.1.1.1.2.1.1	0.420948616600791	.	52960001	53200000	#DADAFF	1	0.5
chr2	53200001	53280000	B.1.2.1.2.1.1.1.1.1.1.2	0.316205533596838	.	53200001	53280000	#9191FF	1	0.375
chr2	53280001	53360000	B.1.2.2.1.2.1.1.1.1	0.237154150197628	.	53280001	53360000	#9191FF	1	0.375
chr2	53360001	53440000	B.1.1.2.1.1.2.1.2.1.2.1	0.412055335968379	.	53360001	53440000	#DADAFF	1	0.5
chr2	53440001	54040000	A.2.1.2.1.2.2.2.1	0.676877470355731	.	53440001	54040000	#FF9191	1	0.75
chr2	54040001	54440000	A.1.2.1.2.1.2.2.1	0.865612648221344	.	54040001	54440000	#FF4848	1	0.875
chr2	54440001	54640000	A.2.2.1.1.2.2.1.2.1.2.1	0.594861660079051	.	54440001	54640000	#FFDADA	1	0.625
chr2	54640001	54720000	A.2.1.2.1.1.2.2.2.2.1	0.693675889328063	.	54640001	54720000	#FF9191	1	0.75
chr2	54720001	54920000	A.1.2.1.2.1.1.2.2.2	0.873517786561265	.	54720001	54920000	#FF4848	1	0.875
chr2	54920001	55240000	A.1.1.2.2.1.1.2.2.2	0.930830039525692	.	54920001	55240000	#FF0000	1	1
chr2	55240001	55440000	A.1.2.1.1.1.2.2.2.2	0.900197628458498	.	55240001	55440000	#FF4848	1	0.875
chr2	55440001	55880000	A.1.1.1.1.2.2.2	0.99703557312253	.	55440001	55880000	#FF0000	1	1
chr2	55880001	56360000	A.2.1.1.1.2.2.2.1.2.1	0.75098814229249	.	55880001	56360000	#FF9191	1	0.75
chr2	56360001	56720000	B.1.1.1.2.1.2.2.2.1	0.457509881422925	.	56360001	56720000	#DADAFF	1	0.5
chr2	56720001	56880000	B.1.1.2.1.2.2.2.2	0.380434782608696	.	56720001	56880000	#DADAFF	1	0.5
chr2	56880001	57440000	B.2.1.1.2.2.2.1.1.2.2	0.146245059288538	.	56880001	57440000	#4848FF	1	0.25
chr2	57440001	57520000	B.1.2.1.1.1.2.1.1.2.2	0.340909090909091	.	57440001	57520000	#9191FF	1	0.375
chr2	57520001	57840000	B.1.2.2.2.2.1.2.2.1	0.199604743083004	.	57520001	57840000	#9191FF	1	0.375
chr2	57840001	58200000	B.1.2.2.2.2.2.2.2	0.193675889328063	.	57840001	58200000	#9191FF	1	0.375
chr2	58200001	58520000	B.1.1.2.2.1.2.1.2.2	0.368577075098814	.	58200001	58520000	#DADAFF	1	0.5
chr2	58520001	58720000	B.1.2.1.1.1.1.2.1.2	0.344861660079051	.	58520001	58720000	#9191FF	1	0.375
chr2	58720001	58960000	B.1.2.1.2.1.2.2.1.1.2	0.295454545454545	.	58720001	58960000	#9191FF	1	0.375
chr2	58960001	59080000	B.1.2.1.1.1.2.1.1.2.1	0.341897233201581	.	58960001	59080000	#9191FF	1	0.375
chr2	59080001	59320000	B.1.2.1.1.2.2.1.1.2.1	0.329051383399209	.	59080001	59320000	#9191FF	1	0.375
chr2	59320001	59680000	B.2.1.1.1.1.1.1.2.2	0.190711462450593	.	59320001	59680000	#4848FF	1	0.25
chr2	59680001	59840000	B.2.1.2.1.2.1.1.1.1.1	0.125494071146245	.	59680001	59840000	#4848FF	1	0.25
chr2	59840001	60000000	B.1.2.2.2.2.1.2.2.2	0.198616600790514	.	59840001	60000000	#9191FF	1	0.375
chr2	60000001	60280000	B.2.1.1.2.2.2.1.2.2	0.144268774703557	.	60000001	60280000	#4848FF	1	0.25
chr2	60280001	60400000	B.2.1.2.2.1.1.2.1.1.1	0.113636363636364	.	60280001	60400000	#4848FF	1	0.25
chr2	60400001	60480000	B.2.1.1.2.2.1.2.2.1	0.152173913043478	.	60400001	60480000	#4848FF	1	0.25
chr2	60480001	60600000	B.1.2.2.2.2.2.2.1.2	0.194664031620553	.	60480001	60600000	#9191FF	1	0.375
chr2	60600001	60920000	B.1.1.1.2.2.2.1.2.1.2.1	0.435770750988142	.	60600001	60920000	#DADAFF	1	0.5
chr2	60920001	61320000	A.1.2.1.2.1.2.2.2	0.864624505928854	.	60920001	61320000	#FF4848	1	0.875
chr2	61320001	61520000	A.1.2.1.2.1.1.1	0.877470355731225	.	61320001	61520000	#FF4848	1	0.875
chr2	61520001	61720000	A.1.1.2.2.1.1.1.1.1.2	0.941699604743083	.	61520001	61720000	#FF0000	1	1
chr2	61720001	62160000	A.1.1.1.2.2.2.1.2.1.2	0.979249011857708	.	61720001	62160000	#FF0000	1	1
chr2	62160001	62480000	A.2.2.2.2.1.2.1.1	0.514822134387352	.	62160001	62480000	#FFDADA	1	0.625
chr2	62480001	62560000	B.1.1.2.2.1.2.2.1.1.1	0.367588932806324	.	62480001	62560000	#DADAFF	1	0.5
chr2	62560001	62680000	B.1.1.1.2.2.2.2.2.1.1.1	0.426877470355731	.	62560001	62680000	#DADAFF	1	0.5
chr2	62680001	63040000	A.2.1.2.2.2.1.2.1.2.1.1	0.653162055335968	.	62680001	63040000	#FF9191	1	0.75
chr2	63040001	63360000	B.1.1.2.2.1.2.2.1.2	0.365612648221344	.	63040001	63360000	#DADAFF	1	0.5
chr2	63360001	63440000	B.1.1.2.2.1.2.1.2.1	0.369565217391304	.	63360001	63440000	#DADAFF	1	0.5
chr2	63440001	63640000	B.1.2.2.2.1.1.2.2.1.1	0.210474308300395	.	63440001	63640000	#9191FF	1	0.375
chr2	63640001	63760000	B.1.2.2.2.1.1.1.1.1	0.217391304347826	.	63640001	63760000	#9191FF	1	0.375
chr2	63760001	63840000	A.2.2.2.1.2.1.2.2.1	0.529644268774704	.	63760001	63840000	#FFDADA	1	0.625
chr2	63840001	64080000	A.2.2.1.1.2.1.1.2.2	0.609683794466403	.	63840001	64080000	#FFDADA	1	0.625
chr2	64080001	64240000	A.2.1.2.1.2.2.1.2.1	0.679841897233202	.	64080001	64240000	#FF9191	1	0.75
chr2	64240001	64520000	A.1.1.2.2.2.1.2	0.91798418972332	.	64240001	64520000	#FF0000	1	1
chr2	64520001	64720000	A.1.2.2.2.1.2.1.1.1.2.2.2	0.809288537549407	.	64520001	64720000	#FF4848	1	0.875
chr2	64720001	64840000	A.2.1.2.1.1.1.1.1	0.710474308300395	.	64720001	64840000	#FF9191	1	0.75
chr2	64840001	65000000	A.2.1.1.2.1.1.1.1.1	0.742094861660079	.	64840001	65000000	#FF9191	1	0.75
chr2	65000001	65160000	A.2.1.2.1.1.1.1.2	0.709486166007905	.	65000001	65160000	#FF9191	1	0.75
chr2	65160001	65440000	A.1.1.2.2.1.1.1.1.2.2	0.937747035573123	.	65160001	65440000	#FF0000	1	1
chr2	65440001	65600000	A.2.1.2.2.2.1.1.1.2.1	0.661067193675889	.	65440001	65600000	#FF9191	1	0.75
chr2	65600001	65840000	A.2.2.1.2.2.2.2	0.545454545454545	.	65600001	65840000	#FFDADA	1	0.625
chr2	65840001	66040000	B.1.2.1.1.2.2.2.2.1	0.321146245059289	.	65840001	66040000	#9191FF	1	0.375
chr2	66040001	66440000	B.2.1.1.2.2.2.1.1.2.1	0.147233201581028	.	66040001	66440000	#4848FF	1	0.25
chr2	66440001	66600000	B.2.1.1.2.2.2.2.1.1.1.1	0.143280632411067	.	66440001	66600000	#4848FF	1	0.25
chr2	66600001	66840000	A.2.2.1.2.2.2.1.1.1.1	0.550395256916996	.	66600001	66840000	#FFDADA	1	0.625
chr2	66840001	67040000	B.1.1.1.2.1.2.2.2.2.1	0.456521739130435	.	66840001	67040000	#DADAFF	1	0.5
chr2	67040001	67160000	B.1.1.2.1.1.2.1.2.2.2.1	0.409090909090909	.	67040001	67160000	#DADAFF	1	0.5
chr2	67160001	67360000	B.1.1.1.1.1.2.1.2.1.2.2	0.482213438735178	.	67160001	67360000	#DADAFF	1	0.5
chr2	67360001	67640000	A.2.2.2.2.1.2.2.2	0.508893280632411	.	67360001	67640000	#FFDADA	1	0.625
chr2	67640001	67760000	B.1.1.1.2.2.1.2.1.2	0.446640316205534	.	67640001	67760000	#DADAFF	1	0.5
chr2	67760001	68000000	B.1.2.1.1.2.2.1.2.1.2	0.326086956521739	.	67760001	68000000	#9191FF	1	0.375
chr2	68000001	68320000	B.1.1.1.1.2.1.1.2.1	0.475296442687747	.	68000001	68320000	#DADAFF	1	0.5
chr2	68320001	68560000	A.1.2.2.2.1.2.1.1.2	0.808300395256917	.	68320001	68560000	#FF4848	1	0.875
chr2	68560001	69000000	A.2.1.2.1.2.2.2.2.1	0.675889328063241	.	68560001	69000000	#FF9191	1	0.75
chr2	69000001	69200000	A.2.2.1.1.2.2.2.1.2.1	0.588932806324111	.	69000001	69200000	#FFDADA	1	0.625
chr2	69200001	69560000	A.2.1.2.1.1.1.2.1	0.708498023715415	.	69200001	69560000	#FF9191	1	0.75
chr2	69560001	69920000	A.1.1.1.2.2.2.1.2.1.1	0.980237154150198	.	69560001	69920000	#FF0000	1	1
chr2	69920001	70080000	A.1.2.1.2.2.1.1.1.2	0.862648221343874	.	69920001	70080000	#FF4848	1	0.875
chr2	70080001	70240000	A.1.1.2.2.1.2.1.1.2	0.928853754940711	.	70080001	70240000	#FF0000	1	1
chr2	70240001	70520000	A.1.1.1.2.1.2.1.2.2.1	0.988142292490119	.	70240001	70520000	#FF0000	1	1
chr2	70520001	70800000	A.2.2.1.1.1.2.1.1.1.2	0.618577075098814	.	70520001	70800000	#FFDADA	1	0.625
chr2	70800001	70920000	A.2.2.1.1.2.2.2.1.2.2	0.587944664031621	.	70800001	70920000	#FFDADA	1	0.625
chr2	70920001	71240000	A.1.2.1.2.2.2.2.2	0.847826086956522	.	70920001	71240000	#FF4848	1	0.875
chr2	71240001	71720000	A.1.1.2.2.2.1.1.2.1	0.9199604743083	.	71240001	71720000	#FF0000	1	1
chr2	71720001	72320000	B.2.1.2.2.2.2.1.2.2.1	0.0859683794466403	.	71720001	72320000	#4848FF	1	0.25
chr2	72320001	72680000	B.1.2.1.1.1.1.1.1	0.348814229249012	.	72320001	72680000	#9191FF	1	0.375
chr2	72680001	72760000	B.1.2.1.1.2.2.1.2.2	0.325098814229249	.	72680001	72760000	#9191FF	1	0.375
chr2	72760001	72920000	B.1.1.2.1.1.1.1	0.421936758893281	.	72760001	72920000	#DADAFF	1	0.5
chr2	72920001	73200000	A.2.1.1.2.2.2.2.2	0.711462450592885	.	72920001	73200000	#FF9191	1	0.75
chr2	73200001	73520000	A.1.1.2.1.1.2.1.2.2	0.957509881422925	.	73200001	73520000	#FF0000	1	1
chr2	73520001	73640000	A.1.2.2.2.1.2.1.1.1.2.1.2	0.811264822134387	.	73520001	73640000	#FF4848	1	0.875
chr2	73640001	74000000	A.1.1.2.2.1.2.2.1.1	0.926877470355731	.	73640001	74000000	#FF0000	1	1
chr2	74000001	74120000	A.2.1.1.2.2.1.1.2.1	0.722332015810277	.	74000001	74120000	#FF9191	1	0.75
chr2	74120001	74320000	A.1.2.1.2.1.2.1.1.1.2	0.871541501976285	.	74120001	74320000	#FF4848	1	0.875
chr2	74320001	74880000	A.1.1.1.1.1	1	.	74320001	74880000	#FF0000	1	1
chr2	74880001	75200000	A.2.1.2.1.2.2.2.2.2	0.674901185770751	.	74880001	75200000	#FF9191	1	0.75
chr2	75200001	75280000	A.2.2.2.1.2.1.2.1.2	0.530632411067194	.	75200001	75280000	#FFDADA	1	0.625
chr2	75280001	75360000	B.1.1.2.2.1.1.2.1.1	0.377470355731225	.	75280001	75360000	#DADAFF	1	0.5
chr2	75360001	75560000	B.1.1.2.2.1.1.2.1.2.1	0.376482213438735	.	75360001	75560000	#DADAFF	1	0.5
chr2	75560001	75920000	A.2.2.1.2.2.2.1.1.1.2	0.549407114624506	.	75560001	75920000	#FFDADA	1	0.625
chr2	75920001	76200000	B.2.2.1.1.1.1.2.1.2	0.0741106719367589	.	75920001	76200000	#0000FF	1	0.125
chr2	76200001	76480000	B.2.2.1.1.1.2.2.2.2	0.0681818181818182	.	76200001	76480000	#0000FF	1	0.125
chr2	76480001	76680000	B.2.2.1.1.1.2.1.2	0.0711462450592885	.	76480001	76680000	#0000FF	1	0.125
chr2	76680001	76840000	B.2.1.1.2.2.2.2.1.1.2.2	0.140316205533597	.	76680001	76840000	#4848FF	1	0.25
chr2	76840001	77000000	B.1.2.1.2.1.2.2.1.2	0.294466403162055	.	76840001	77000000	#9191FF	1	0.375
chr2	77000001	77200000	B.1.2.2.2.1.2.2.2.2	0.202569169960474	.	77000001	77200000	#9191FF	1	0.375
chr2	77200001	77440000	B.1.2.1.1.2.2.2.1.2.1	0.323122529644269	.	77200001	77440000	#9191FF	1	0.375
chr2	77440001	77560000	B.2.1.1.1.2.1.1.1.1	0.183794466403162	.	77440001	77560000	#4848FF	1	0.25
chr2	77560001	77840000	B.1.2.2.2.2.1.2.1	0.200592885375494	.	77560001	77840000	#9191FF	1	0.375
chr2	77840001	78000000	B.2.1.1.2.2.2.2.1.1.1.2	0.142292490118577	.	77840001	78000000	#4848FF	1	0.25
chr2	78000001	78120000	B.1.2.1.1.2.2.2.1.2.2	0.322134387351779	.	78000001	78120000	#9191FF	1	0.375
chr2	78120001	78280000	B.2.1.2.1.1.2.2.2	0.126482213438735	.	78120001	78280000	#4848FF	1	0.25
chr2	78280001	78560000	B.2.1.1.2.2.1.2.1.2.1	0.154150197628458	.	78280001	78560000	#4848FF	1	0.25
chr2	78560001	78760000	B.2.1.1.2.2.2.2.1.1.2.1	0.141304347826087	.	78560001	78760000	#4848FF	1	0.25
chr2	78760001	78920000	B.2.1.2.1.2.1.1.1.2.1	0.123517786561265	.	78760001	78920000	#4848FF	1	0.25
chr2	78920001	79240000	B.2.2.1.1.2.1.1.1.2	0.066205533596838	.	78920001	79240000	#0000FF	1	0.125
chr2	79240001	79600000	B.2.2.2.1.2.1.1.1.2	0.0237154150197628	.	79240001	79600000	#0000FF	1	0.125
chr2	79600001	79720000	B.2.1.1.2.2.2.1.2.1	0.145256916996047	.	79600001	79720000	#4848FF	1	0.25
chr2	79720001	79920000	B.1.2.2.2.1.1.1.2.2	0.214426877470356	.	79720001	79920000	#9191FF	1	0.375
chr2	79920001	80120000	B.1.2.1.1.1.1.1.2.2	0.346837944664032	.	79920001	80120000	#9191FF	1	0.375
chr2	80120001	80480000	B.1.2.1.1.1.1.2.2	0.343873517786561	.	80120001	80480000	#9191FF	1	0.375
chr2	80480001	80720000	B.1.1.2.1.2.2.1.2.2.1	0.384387351778656	.	80480001	80720000	#DADAFF	1	0.5
chr2	80720001	81280000	B.2.2.2.1.2.1.1.1.1	0.024703557312253	.	80720001	81280000	#0000FF	1	0.125
chr2	81280001	81720000	B.2.1.2.1.2.1.1.2	0.121541501976285	.	81280001	81720000	#4848FF	1	0.25
chr2	81720001	82080000	B.2.1.2.1.2.1.2.1.2	0.119565217391304	.	81720001	82080000	#4848FF	1	0.25
chr2	82080001	82320000	B.1.2.1.1.1.1.2.1.1	0.345849802371542	.	82080001	82320000	#9191FF	1	0.375
chr2	82320001	82520000	B.1.2.1.1.1.2.2.2	0.33695652173913	.	82320001	82520000	#9191FF	1	0.375
chr2	82520001	82640000	B.1.2.1.2.2.2.1.2.1.2	0.270750988142292	.	82520001	82640000	#9191FF	1	0.375
chr2	82640001	82800000	B.2.1.1.2.1.2.2.2.1.2	0.161067193675889	.	82640001	82800000	#4848FF	1	0.25
chr2	82800001	82920000	B.2.1.1.2.2.1.1.2.1.1	0.158102766798419	.	82800001	82920000	#4848FF	1	0.25
chr2	82920001	83000000	B.1.2.1.1.2.1.2.2.2	0.33102766798419	.	82920001	83000000	#9191FF	1	0.375
chr2	83000001	83160000	B.2.1.1.2.1.2.2.2.1.1.1	0.16304347826087	.	83000001	83160000	#4848FF	1	0.25
chr2	83160001	83320000	B.1.2.2.2.1.2.1.1	0.207509881422925	.	83160001	83320000	#9191FF	1	0.375
chr2	83320001	83440000	B.1.2.2.2.1.1.1.2.1	0.215415019762846	.	83320001	83440000	#9191FF	1	0.375
chr2	83440001	83640000	B.2.1.1.2.2.2.2.2.2.1	0.136363636363636	.	83440001	83640000	#4848FF	1	0.25
chr2	83640001	83800000	B.2.1.2.1.1.2.1.1.2.1	0.130434782608696	.	83640001	83800000	#4848FF	1	0.25
chr2	83800001	83960000	B.2.1.2.1.1.1.1	0.134387351778656	.	83800001	83960000	#4848FF	1	0.25
chr2	83960001	84120000	B.2.1.2.1.2.1.2.1.1	0.120553359683794	.	83960001	84120000	#4848FF	1	0.25
chr2	84120001	84240000	B.2.1.2.1.2.1.1.1.1.2	0.124505928853755	.	84120001	84240000	#4848FF	1	0.25
chr2	84240001	84440000	B.2.2.1.1.1.2.1.1	0.0721343873517787	.	84240001	84440000	#0000FF	1	0.125
chr2	84440001	84640000	B.2.1.2.2.2.1.2.2.2.1	0.0938735177865613	.	84440001	84640000	#4848FF	1	0.25
chr2	84640001	84800000	B.1.1.2.1.2.2.1.2.1	0.385375494071146	.	84640001	84800000	#DADAFF	1	0.5
chr2	84800001	85160000	B.1.2.2.2.2.2.2.1.1	0.195652173913043	.	84800001	85160000	#9191FF	1	0.375
chr2	85160001	85560000	A.1.2.2.2.2.1.1.1.1.2	0.801383399209486	.	85160001	85560000	#FF4848	1	0.875
chr2	85560001	85920000	A.1.1.1.2.1.2.1.2.1.2.1	0.990118577075099	.	85560001	85920000	#FF0000	1	1
chr2	85920001	86120000	A.1.2.1.1.2.1.2.2.2.1	0.891304347826087	.	85920001	86120000	#FF4848	1	0.875
chr2	86120001	86280000	A.2.1.1.2.2.1.1.1.1.1	0.726284584980237	.	86120001	86280000	#FF9191	1	0.75
chr2	86280001	86600000	A.1.1.1.2.2.2.1.2.2	0.978260869565217	.	86280001	86600000	#FF0000	1	1
chr2	86600001	86880000	A.1.2.1.1.1.2.2.1.1.2	0.904150197628458	.	86600001	86880000	#FF4848	1	0.875
chr2	86880001	87160000	B.1.1.2.1.2.2.1.1.1.2.1	0.389328063241107	.	86880001	87160000	#DADAFF	1	0.5
chr2	87280001	87360000	B.1.1.2.1.2.2.1.1.1.2.1	0.389328063241107	.	87280001	87360000	#DADAFF	1	0.5
chr2	87400001	87440000	B.1.1.2.1.2.2.1.1.1.2.1	0.389328063241107	.	87400001	87440000	#DADAFF	1	0.5
chr2	87440001	87480000	B.2.1.2.2.2.2.1.2.1.1.2.2	0.0879446640316206	.	87440001	87480000	#4848FF	1	0.25
chr2	87520001	87560000	B.2.1.2.2.2.2.1.2.1.1.2.2	0.0879446640316206	.	87520001	87560000	#4848FF	1	0.25
chr2	87760001	87800000	B.2.1.2.2.2.2.1.2.1.1.2.2	0.0879446640316206	.	87760001	87800000	#4848FF	1	0.25
chr2	87840001	88000000	B.2.1.2.2.2.2.1.2.1.1.2.2	0.0879446640316206	.	87840001	88000000	#4848FF	1	0.25
chr2	88000001	88040000	B.2.2.1.1.1.1.1	0.0760869565217391	.	88000001	88040000	#0000FF	1	0.125
chr2	88160001	88240000	B.2.2.1.1.1.1.1	0.0760869565217391	.	88160001	88240000	#0000FF	1	0.125
chr2	88280001	88560000	B.2.2.1.1.1.1.1	0.0760869565217391	.	88280001	88560000	#0000FF	1	0.125
chr2	88560001	88640000	B.2.1.2.2.2.2.1.2.2.2.2	0.0839920948616601	.	88560001	88640000	#4848FF	1	0.25
chr2	88640001	88880000	B.2.1.2.2.2.2.1.2.2.2.1	0.0849802371541502	.	88640001	88880000	#4848FF	1	0.25
chr2	88880001	89040000	A.2.2.2.1.2.1.2.2.2	0.528656126482213	.	88880001	89040000	#FFDADA	1	0.625
chr2	89040001	89360000	B.1.1.1.2.2.1.2.1.1	0.447628458498024	.	89040001	89360000	#DADAFF	1	0.5
chr2	89360001	89600000	B.1.1.2.1.2.2.2.1.2	0.381422924901186	.	89360001	89600000	#DADAFF	1	0.5
chr2	89800001	89880000	B.1.1.2.1.2.2.2.1.2	0.381422924901186	.	89800001	89880000	#DADAFF	1	0.5
chr2	89880001	90040000	B.2.1.1.2.2.2.2.2.1.1	0.138339920948617	.	89880001	90040000	#4848FF	1	0.25
chr2	90040001	90280000	B.2.2.2.1.2.1.2	0.0217391304347826	.	90040001	90280000	#0000FF	1	0.125
chr2	90400001	90480000	B.1.2.1.2.2.2.2.2.1	0.262845849802372	.	90400001	90480000	#9191FF	1	0.375
chr2	91640001	91920000	B.2.1.2.2.2.1.1.2	0.099802371541502	.	91640001	91920000	#4848FF	1	0.25
chr2	91920001	92200000	B.2.2.1.1.1.2.2.2.1	0.0691699604743083	.	91920001	92200000	#0000FF	1	0.125
chr2	92240001	92280000	B.2.2.1.1.1.2.2.2.1	0.0691699604743083	.	92240001	92280000	#0000FF	1	0.125
chr2	92280001	92360000	B.1.2.1.1.2.2.1.2.1.1	0.327075098814229	.	92280001	92360000	#9191FF	1	0.375
chr2	95320001	95680000	B.2.2.1.2.2.2.1.2.1	0.0385375494071146	.	95320001	95680000	#0000FF	1	0.125
chr2	95680001	95920000	B.2.1.1.2.1.2.1.1.1	0.16897233201581	.	95680001	95920000	#4848FF	1	0.25
chr2	95920001	96080000	B.2.1.1.2.1.2.1.1.2	0.16798418972332	.	95920001	96080000	#4848FF	1	0.25
chr2	96160001	96280000	B.2.1.2.2.2.2.1.2.1.1.2.1	0.0889328063241107	.	96160001	96280000	#4848FF	1	0.25
chr2	96320001	96400000	B.2.1.2.2.2.2.1.2.1.1.2.1	0.0889328063241107	.	96320001	96400000	#4848FF	1	0.25
chr2	96400001	96560000	B.2.1.2.2.2.1.2.2.1	0.0948616600790514	.	96400001	96560000	#4848FF	1	0.25
chr2	96560001	96680000	A.2.1.2.2.2.1.1.1.1	0.662055335968379	.	96560001	96680000	#FF9191	1	0.75
chr2	96720001	96840000	A.2.1.2.2.2.1.1.1.1	0.662055335968379	.	96720001	96840000	#FF9191	1	0.75
chr2	96840001	97000000	A.1.2.1.2.2.2.1.2.2	0.850790513833992	.	96840001	97000000	#FF4848	1	0.875
chr2	97000001	97200000	A.1.2.2.1.1.2.2.1.1.1.1	0.840909090909091	.	97000001	97200000	#FF4848	1	0.875
chr2	97200001	97520000	A.1.1.1.2.1.2.2	0.986166007905138	.	97200001	97520000	#FF0000	1	1
chr2	97520001	97640000	A.2.1.1.2.2.1.1.1.1.2.1	0.725296442687747	.	97520001	97640000	#FF9191	1	0.75
chr2	97640001	97840000	A.2.1.1.2.2.1.1.1.2	0.723320158102767	.	97640001	97840000	#FF9191	1	0.75
chr2	97840001	97920000	A.2.2.1.1.2.2.1.2.1.2.2	0.593873517786561	.	97840001	97920000	#FFDADA	1	0.625
chr2	98000001	98040000	A.1.1.2.1.1.2.2.1.2	0.955533596837945	.	98000001	98040000	#FF0000	1	1
chr2	98160001	98680000	A.1.1.2.1.1.2.2.1.2	0.955533596837945	.	98160001	98680000	#FF0000	1	1
chr2	98680001	98800000	A.2.1.2.2.1.1.2.2.1	0.66897233201581	.	98680001	98800000	#FF9191	1	0.75
chr2	98800001	99000000	A.1.2.2.1.1.1.2.2	0.843873517786561	.	98800001	99000000	#FF4848	1	0.875
chr2	99000001	99080000	A.2.1.2.2.1.1.2.2.2	0.66798418972332	.	99000001	99080000	#FF9191	1	0.75
chr2	99080001	99200000	A.2.1.1.1.1.1.1.2.2.1	0.779644268774704	.	99080001	99200000	#FF9191	1	0.75
chr2	99200001	99280000	A.1.2.2.2.1.2.1.1.1.2.1.1.1	0.813241106719368	.	99200001	99280000	#FF4848	1	0.875
chr2	99280001	99800000	A.1.1.1.2.2.2.1.1.1	0.982213438735178	.	99280001	99800000	#FF0000	1	1
chr2	99800001	100160000	A.1.1.1.2.2.2.2.2.1	0.976284584980237	.	99800001	100160000	#FF0000	1	1
chr2	100160001	100320000	A.2.1.2.1.1.2.1.2.1.1	0.705533596837945	.	100160001	100320000	#FF9191	1	0.75
chr2	100320001	100400000	A.2.2.1.1.2.2.1.1.2.2	0.597826086956522	.	100320001	100400000	#FFDADA	1	0.625
chr2	100400001	100520000	A.2.2.1.1.1.2.2.2.1	0.614624505928854	.	100400001	100520000	#FFDADA	1	0.625
chr2	100520001	100600000	A.2.1.2.2.2.2.2.2.2.2	0.635375494071146	.	100520001	100600000	#FF9191	1	0.75
chr2	100600001	100760000	A.2.2.2.1.2.1.1.1	0.535573122529644	.	100600001	100760000	#FFDADA	1	0.625
chr2	100760001	101040000	A.1.2.2.2.1.2.1.1.1.1	0.814229249011858	.	100760001	101040000	#FF4848	1	0.875
chr2	101040001	101320000	A.1.2.2.2.2.2.1.2	0.791501976284585	.	101040001	101320000	#FF4848	1	0.875
chr2	101320001	101440000	A.2.2.1.1.2.2.1.1.1.2	0.599802371541502	.	101320001	101440000	#FFDADA	1	0.625
chr2	101440001	101600000	A.2.1.2.1.1.2.2.1.2.2.2	0.697628458498024	.	101440001	101600000	#FF9191	1	0.75
chr2	101600001	101880000	A.1.2.1.1.2.1.1.2.2	0.897233201581028	.	101600001	101880000	#FF4848	1	0.875
chr2	101880001	101960000	A.1.2.2.1.1.2.2.1.1.2	0.838932806324111	.	101880001	101960000	#FF4848	1	0.875
chr2	101960001	102200000	A.1.2.2.2.2.2.1.1.2.1.2	0.793478260869565	.	101960001	102200000	#FF4848	1	0.875
chr2	102200001	102360000	A.1.2.2.2.2.2.1.1.2.2	0.792490118577075	.	102200001	102360000	#FF4848	1	0.875
chr2	102360001	102480000	A.2.1.1.1.1.1.2.1.1	0.777667984189723	.	102360001	102480000	#FF9191	1	0.75
chr2	102480001	102720000	A.2.1.2.2.2.2.1.1.1.1.2	0.648221343873518	.	102480001	102720000	#FF9191	1	0.75
chr2	102720001	102800000	A.2.2.1.2.2.1.2.1.2.2.2	0.556324110671937	.	102720001	102800000	#FFDADA	1	0.625
chr2	102800001	103080000	A.2.2.1.2.1.1.1.2.1	0.58399209486166	.	102800001	103080000	#FFDADA	1	0.625
chr2	103080001	103360000	A.2.2.1.1.1.1.2.1.1	0.624505928853755	.	103080001	103360000	#FFDADA	1	0.625
chr2	103360001	103680000	B.2.1.2.2.2.2.1.1.2	0.0909090909090909	.	103360001	103680000	#4848FF	1	0.25
chr2	103680001	103760000	B.2.2.1.2.2.1.2.2.1.2.2	0.0424901185770751	.	103680001	103760000	#0000FF	1	0.125
chr2	103760001	103920000	B.2.1.2.2.2.2.1.2.1.2	0.0869565217391304	.	103760001	103920000	#4848FF	1	0.25
chr2	103920001	104080000	B.2.1.1.2.2.2.2.2.1.2	0.137351778656126	.	103920001	104080000	#4848FF	1	0.25
chr2	104080001	104200000	B.2.2.1.2.2.1.1	0.0494071146245059	.	104080001	104200000	#0000FF	1	0.125
chr2	104200001	104520000	B.2.2.2.1.2.2.1.1.1.1.2	0.0187747035573123	.	104200001	104520000	#0000FF	1	0.125
chr2	104520001	104760000	B.2.2.1.2.2.1.2.2.1.2.1	0.0434782608695652	.	104520001	104760000	#0000FF	1	0.125
chr2	104760001	105080000	B.2.2.2.1.2.2.1.2.2	0.0138339920948617	.	104760001	105080000	#0000FF	1	0.125
chr2	105080001	105200000	B.2.2.1.2.2.2.2.2.2.1	0.0326086956521739	.	105080001	105200000	#0000FF	1	0.125
chr2	105200001	105400000	B.2.2.2.1.2.2.1.2.1	0.0148221343873518	.	105200001	105400000	#0000FF	1	0.125
chr2	105400001	105640000	B.2.1.1.2.1.1	0.1699604743083	.	105400001	105640000	#4848FF	1	0.25
chr2	105640001	105880000	A.2.2.1.2.1.1.2.1.2.1	0.58102766798419	.	105640001	105880000	#FFDADA	1	0.625
chr2	105880001	106200000	A.2.2.1.1.1.1.1.1.1.2.2	0.632411067193676	.	105880001	106200000	#FFDADA	1	0.625
chr2	106200001	106400000	A.2.2.1.2.2.1.1.1.1.1.1.2	0.573122529644269	.	106200001	106400000	#FFDADA	1	0.625
chr2	106400001	106480000	B.1.1.1.1.1.2.2.2.1	0.479249011857708	.	106400001	106480000	#DADAFF	1	0.5
chr2	106480001	106640000	A.2.2.1.2.2.1.1.2.1.2.1	0.563241106719368	.	106480001	106640000	#FFDADA	1	0.625
chr2	106640001	106720000	A.2.2.2.1.2.1.1.2.2.1	0.533596837944664	.	106640001	106720000	#FFDADA	1	0.625
chr2	106720001	106800000	A.2.2.1.2.2.1.1.2.2.2	0.560276679841897	.	106720001	106800000	#FFDADA	1	0.625
chr2	106800001	107000000	A.2.2.1.2.2.1.1.1.1.2.1.2.2	0.569169960474308	.	106800001	107000000	#FFDADA	1	0.625
chr2	107000001	107560000	B.1.1.1.1.2.2.2	0.468379446640316	.	107000001	107560000	#DADAFF	1	0.5
chr2	107560001	107840000	B.2.2.1.1.2.1.2.2	0.0622529644268775	.	107560001	107840000	#0000FF	1	0.125
chr2	107840001	108240000	B.2.1.2.2.2.2.1.1.1	0.091897233201581	.	107840001	108240000	#4848FF	1	0.25
chr2	108240001	108400000	B.1.2.2.1.2.1.1.2.2.1	0.233201581027668	.	108240001	108400000	#9191FF	1	0.375
chr2	108400001	108440000	B.1.2.1.1.2.2.2.2.2.2	0.318181818181818	.	108400001	108440000	#9191FF	1	0.375
chr2	108480001	108600000	B.1.2.1.1.2.2.2.2.2.2	0.318181818181818	.	108480001	108600000	#9191FF	1	0.375
chr2	108600001	108840000	A.2.2.2.2.2.1.2.1.1	0.49604743083004	.	108600001	108840000	#FFDADA	1	0.625
chr2	108840001	109040000	A.2.2.2.1.2.1.1.2.1	0.534584980237154	.	108840001	109040000	#FFDADA	1	0.625
chr2	109040001	109280000	A.1.2.2.2.1.2.1.2.1	0.807312252964427	.	109040001	109280000	#FF4848	1	0.875
chr2	109280001	109360000	A.2.1.2.2.1.2.1.1	0.66699604743083	.	109280001	109360000	#FF9191	1	0.75
chr2	109360001	109760000	A.1.2.2.2.1.2.1.2.2.1	0.806324110671937	.	109360001	109760000	#FF4848	1	0.875
chr2	109760001	109920000	A.2.1.2.2.2.1.1.2.1.2	0.658102766798419	.	109760001	109920000	#FF9191	1	0.75
chr2	109920001	110120000	A.2.2.1.2.2.2.1.1.2.1	0.548418972332016	.	109920001	110120000	#FFDADA	1	0.625
chr2	110240001	110280000	A.2.2.1.2.2.2.1.1.2.1	0.548418972332016	.	110240001	110280000	#FFDADA	1	0.625
chr2	110280001	110520000	A.1.2.2.1.1.1.2.1.2	0.844861660079051	.	110280001	110520000	#FF4848	1	0.875
chr2	110840001	110920000	A.1.2.2.1.1.1.2.1.2	0.844861660079051	.	110840001	110920000	#FF4848	1	0.875
chr2	110920001	111000000	A.2.1.2.2.2.1.2.2	0.650197628458498	.	110920001	111000000	#FF9191	1	0.75
chr2	111360001	111400000	A.2.1.2.2.2.1.2.2	0.650197628458498	.	111360001	111400000	#FF9191	1	0.75
chr2	111400001	111680000	A.1.1.2.2.2.1.1.2.2	0.91897233201581	.	111400001	111680000	#FF0000	1	1
chr2	111680001	111840000	A.2.1.2.1.1.2.2.2.1.2.1	0.695652173913043	.	111680001	111840000	#FF9191	1	0.75
chr2	111840001	112040000	A.1.2.2.2.2.1.1.1.1.1.1	0.803359683794466	.	111840001	112040000	#FF4848	1	0.875
chr2	112040001	112080000	A.2.2.1.1.2.2.1.1.1.1	0.600790513833992	.	112040001	112080000	#FFDADA	1	0.625
chr2	112120001	112440000	A.2.2.1.1.2.2.1.1.1.1	0.600790513833992	.	112120001	112440000	#FFDADA	1	0.625
chr2	112440001	112600000	A.2.2.1.1.2.1.1.1	0.611660079051383	.	112440001	112600000	#FFDADA	1	0.625
chr2	112600001	112880000	A.1.1.2.2.2.1.1.1	0.920948616600791	.	112600001	112880000	#FF0000	1	1
chr2	112880001	113040000	A.1.2.1.1.1.1.2.2	0.909090909090909	.	112880001	113040000	#FF4848	1	0.875
chr2	113040001	113120000	A.2.1.1.1.2.1.1.1.2.2	0.766798418972332	.	113040001	113120000	#FF9191	1	0.75
chr2	113160001	113200000	A.2.1.1.1.2.1.1.1.2.2	0.766798418972332	.	113160001	113200000	#FF9191	1	0.75
chr2	113200001	113280000	A.2.1.1.2.2.2.2.1.1	0.713438735177866	.	113200001	113280000	#FF9191	1	0.75
chr2	113280001	113360000	A.1.2.2.2.2.1.2.2	0.796442687747036	.	113280001	113360000	#FF4848	1	0.875
chr2	113360001	113480000	A.1.2.2.2.2.2.1.1.1	0.795454545454545	.	113360001	113480000	#FF4848	1	0.875
chr2	113480001	113720000	A.2.1.1.2.1.1.2.2.1	0.735177865612648	.	113480001	113720000	#FF9191	1	0.75
chr2	113720001	113880000	A.2.1.2.2.2.2.2.2.2.1.2	0.636363636363636	.	113720001	113880000	#FF9191	1	0.75
chr2	113880001	114280000	A.1.1.2.1.2.1.1	0.953557312252964	.	113880001	114280000	#FF0000	1	1
chr2	114280001	114760000	A.1.1.2.1.1.2.2.1.1	0.956521739130435	.	114280001	114760000	#FF0000	1	1
chr2	114760001	114960000	A.2.2.1.2.1.1.1.2.2	0.58300395256917	.	114760001	114960000	#FFDADA	1	0.625
chr2	114960001	115160000	B.1.1.1.1.2.2.1.2	0.469367588932806	.	114960001	115160000	#DADAFF	1	0.5
chr2	115160001	115680000	A.2.2.1.2.2.2.1.1.2.2	0.547430830039526	.	115160001	115680000	#FFDADA	1	0.625
chr2	115680001	116080000	A.2.2.1.2.2.1.2.2.1.2	0.554347826086957	.	115680001	116080000	#FFDADA	1	0.625
chr2	116080001	116400000	B.1.2.1.1.2.2.2.1.1	0.324110671936759	.	116080001	116400000	#9191FF	1	0.375
chr2	116400001	116800000	B.2.1.1.2.2.2.2.2.2.2	0.135375494071146	.	116400001	116800000	#4848FF	1	0.25
chr2	116800001	117120000	B.2.1.2.2.2.1.2.1.1.2	0.0968379446640316	.	116800001	117120000	#4848FF	1	0.25
chr2	117120001	117400000	B.2.1.2.2.2.1.2.1.1.1.2	0.0978260869565217	.	117120001	117400000	#4848FF	1	0.25
chr2	117400001	117720000	B.2.2.1.2.2.1.2.2.2	0.041501976284585	.	117400001	117720000	#0000FF	1	0.125
chr2	117720001	117920000	B.2.2.1.2.2.1.2.1.2.1.2	0.0464426877470356	.	117720001	117920000	#0000FF	1	0.125
chr2	117920001	118040000	B.2.1.2.2.2.2.2.1.1.1.2	0.0820158102766798	.	117920001	118040000	#4848FF	1	0.25
chr2	118040001	118400000	B.2.2.2.1.2.2.1.1.1.1.1.1	0.0207509881422925	.	118040001	118400000	#0000FF	1	0.125
chr2	118400001	118600000	B.1.2.2.1.2.2.2.1.1.2	0.220355731225296	.	118400001	118600000	#9191FF	1	0.375
chr2	118600001	118920000	B.1.1.2.2.2.1.1.2.1.1	0.361660079051383	.	118600001	118920000	#DADAFF	1	0.5
chr2	118920001	119280000	B.2.2.1.2.2.2.1.1.1	0.0405138339920949	.	118920001	119280000	#0000FF	1	0.125
chr2	119280001	119560000	B.2.2.2.1.2.2.1.1.1.2.2	0.016798418972332	.	119280001	119560000	#0000FF	1	0.125
chr2	119560001	120000000	B.2.1.1.2.1.2.1.2.1	0.16699604743083	.	119560001	120000000	#4848FF	1	0.25
chr2	120000001	120120000	B.1.1.1.1.2.1.1.1.1	0.477272727272727	.	120000001	120120000	#DADAFF	1	0.5
chr2	120120001	120360000	A.2.1.1.1.2.2.2.2.1.1.1	0.74703557312253	.	120120001	120360000	#FF9191	1	0.75
chr2	120360001	120720000	A.1.2.2.1.2.2.2.1.1.1	0.826086956521739	.	120360001	120720000	#FF4848	1	0.875
chr2	120720001	121080000	A.1.2.2.1.1.1.2.1.1	0.845849802371542	.	120720001	121080000	#FF4848	1	0.875
chr2	121080001	121160000	A.2.2.2.2.2.1.2.2.2.2	0.491106719367589	.	121080001	121160000	#FFDADA	1	0.625
chr2	121160001	121360000	A.2.1.2.2.2.2.1.1.2.1	0.645256916996047	.	121160001	121360000	#FF9191	1	0.75
chr2	121360001	121440000	A.2.2.1.1.2.2.1.2.1.1.2	0.595849802371542	.	121360001	121440000	#FFDADA	1	0.625
chr2	121440001	121640000	A.2.1.2.2.2.2.2.2.1.1	0.639328063241107	.	121440001	121640000	#FF9191	1	0.75
chr2	121640001	121920000	A.1.2.2.2.1.2.1.1.1.2.2.1	0.810276679841897	.	121640001	121920000	#FF4848	1	0.875
chr2	121920001	122160000	A.1.2.1.2.1.1.2.2.1	0.874505928853755	.	121920001	122160000	#FF4848	1	0.875
chr2	122160001	122320000	A.2.1.1.1.2.1.1.2.1	0.765810276679842	.	122160001	122320000	#FF9191	1	0.75
chr2	122320001	122480000	A.1.2.1.1.2.1.2.2.2.2	0.890316205533597	.	122320001	122480000	#FF4848	1	0.875
chr2	122480001	122720000	A.2.2.1.1.2.2.2.1.1.1.1	0.591897233201581	.	122480001	122720000	#FFDADA	1	0.625
chr2	122720001	123000000	B.1.1.1.1.2.1.2.2.2	0.471343873517787	.	122720001	123000000	#DADAFF	1	0.5
chr2	123000001	123160000	B.1.2.1.1.2.2.2.2.2.1.1	0.320158102766798	.	123000001	123160000	#9191FF	1	0.375
chr2	123160001	123280000	B.1.1.1.2.2.1.1.2.2.2	0.448616600790514	.	123160001	123280000	#DADAFF	1	0.5
chr2	123280001	123400000	B.1.2.1.1.2.1.2.1.1	0.33399209486166	.	123280001	123400000	#9191FF	1	0.375
chr2	123400001	123480000	B.1.2.2.1.2.1.1.2.1.1	0.235177865612648	.	123400001	123480000	#9191FF	1	0.375
chr2	123480001	123760000	B.1.2.1.1.2.1.2.2.1	0.33201581027668	.	123480001	123760000	#9191FF	1	0.375
chr2	123760001	123920000	B.1.2.2.1.2.1.2.1.2.2.1	0.228260869565217	.	123760001	123920000	#9191FF	1	0.375
chr2	123920001	124080000	B.2.1.1.2.1.2.2.2.2	0.160079051383399	.	123920001	124080000	#4848FF	1	0.25
chr2	124080001	124280000	B.2.1.2.2.2.2.2.1.1.1.1	0.08300395256917	.	124080001	124280000	#4848FF	1	0.25
chr2	124280001	124440000	B.2.1.2.2.2.2.1.2.1.1.1	0.0899209486166008	.	124280001	124440000	#4848FF	1	0.25
chr2	124440001	124760000	B.2.1.2.2.2.1.2.1.2	0.0958498023715415	.	124440001	124760000	#4848FF	1	0.25
chr2	124760001	125160000	B.2.2.2.1.2.2.2.1.1	0.0128458498023715	.	124760001	125160000	#0000FF	1	0.125
chr2	125160001	125440000	B.2.2.1.2.2.1.2.1.2.1.1	0.0474308300395257	.	125160001	125440000	#0000FF	1	0.125
chr2	125440001	125760000	B.2.1.2.2.2.1.1.1	0.100790513833992	.	125440001	125760000	#4848FF	1	0.25
chr2	125760001	125880000	B.2.1.1.2.2.1.1.2.1.2	0.157114624505929	.	125760001	125880000	#4848FF	1	0.25
chr2	125880001	126120000	B.1.2.2.1.2.2.2.2	0.218379446640316	.	125880001	126120000	#9191FF	1	0.375
chr2	126120001	126240000	B.1.2.1.1.2.2.2.2.2.1.2	0.319169960474308	.	126120001	126240000	#9191FF	1	0.375
chr2	126240001	126600000	B.2.1.2.2.2.1.2.1.1.1.1	0.0988142292490119	.	126240001	126600000	#4848FF	1	0.25
chr2	126600001	127000000	B.2.2.1.2.2.2.2.1.2	0.0355731225296443	.	126600001	127000000	#0000FF	1	0.125
chr2	127000001	127200000	B.2.2.1.2.2.2.2.2.1.2	0.033596837944664	.	127000001	127200000	#0000FF	1	0.125
chr2	127200001	127280000	B.2.1.2.2.2.2.2.2	0.0770750988142292	.	127200001	127280000	#4848FF	1	0.25
chr2	127280001	127440000	B.2.1.2.2.2.2.2.1.1.2.1	0.0810276679841897	.	127280001	127440000	#4848FF	1	0.25
chr2	127440001	127560000	B.2.1.1.2.1.2.2.2.1.1.2	0.162055335968379	.	127440001	127560000	#4848FF	1	0.25
chr2	127560001	127800000	B.1.2.2.1.2.2.1.2.2.1	0.223320158102767	.	127560001	127800000	#9191FF	1	0.375
chr2	127800001	128040000	A.2.1.1.1.1.1.2.2.1.1	0.775691699604743	.	127800001	128040000	#FF9191	1	0.75
chr2	128040001	128480000	A.1.1.1.2.2.1.2	0.983201581027668	.	128040001	128480000	#FF0000	1	1
chr2	128480001	128800000	A.1.1.2.1.1.2.1.1.1	0.960474308300395	.	128480001	128800000	#FF0000	1	1
chr2	128800001	128880000	A.2.2.2.2.1.2.2.1.2	0.509881422924901	.	128800001	128880000	#FFDADA	1	0.625
chr2	128880001	129080000	A.2.1.2.2.2.2.2.1.1	0.641304347826087	.	128880001	129080000	#FF9191	1	0.75
chr2	129080001	129640000	B.2.2.1.2.2.2.1.2.2	0.0375494071146245	.	129080001	129640000	#0000FF	1	0.125
chr2	129640001	129960000	B.2.2.1.2.2.2.1.1.2	0.0395256916996047	.	129640001	129960000	#0000FF	1	0.125
chr2	129960001	130080000	B.2.2.1.2.2.1.2.2.1.1	0.0444664031620553	.	129960001	130080000	#0000FF	1	0.125
chr2	130080001	130280000	B.2.2.1.2.2.2.2.2.2.2	0.0316205533596838	.	130080001	130280000	#0000FF	1	0.125
chr2	130280001	130840000	B.2.1.1.2.1.2.1.2.2	0.16600790513834	.	130280001	130840000	#4848FF	1	0.25
chr2	130880001	131120000	A.2.1.1.2.1.1.2.1.2	0.736166007905138	.	130880001	131120000	#FF9191	1	0.75
chr2	131120001	131160000	A.2.1.1.1.1.1.2.1.2	0.776679841897233	.	131120001	131160000	#FF9191	1	0.75
chr2	131440001	131520000	A.2.1.1.1.1.1.2.1.2	0.776679841897233	.	131440001	131520000	#FF9191	1	0.75
chr2	131520001	131880000	A.1.2.2.1.1.2.2.2.2	0.83498023715415	.	131520001	131880000	#FF4848	1	0.875
chr2	131880001	132000000	B.1.1.1.1.2.1.1.1.2	0.476284584980237	.	131880001	132000000	#DADAFF	1	0.5
chr2	132040001	132120000	B.1.1.1.1.2.1.1.1.2	0.476284584980237	.	132040001	132120000	#DADAFF	1	0.5
chr2	132120001	132320000	A.2.1.2.2.2.2.1.1.1.2.2	0.646245059288538	.	132120001	132320000	#FF9191	1	0.75
chr2	132320001	132560000	B.1.1.1.1.1.2.1.2.1.1	0.484189723320158	.	132320001	132560000	#DADAFF	1	0.5
chr2	132560001	132760000	B.2.1.1.2.1.2.2.1.2	0.16403162055336	.	132560001	132760000	#4848FF	1	0.25
chr2	132760001	132880000	B.1.2.2.1.2.2.2.1.1.1	0.221343873517787	.	132760001	132880000	#9191FF	1	0.375
chr2	132880001	132960000	B.1.2.1.1.1.1.1.2.1	0.347826086956522	.	132880001	132960000	#9191FF	1	0.375
chr2	132960001	133080000	B.1.2.2.1.2.2.1.2.2.2	0.222332015810277	.	132960001	133080000	#9191FF	1	0.375
chr2	133080001	133400000	B.1.2.2.1.2.1.1.2.2.2	0.232213438735178	.	133080001	133400000	#9191FF	1	0.375
chr2	133400001	133600000	B.1.1.2.2.2.1.1.2.2	0.359683794466403	.	133400001	133600000	#DADAFF	1	0.5
chr2	133600001	133720000	B.1.2.2.1.2.1.1.1.2	0.236166007905138	.	133600001	133720000	#9191FF	1	0.375
chr2	133720001	133800000	B.1.1.2.1.2.1.1.2.1.1	0.401185770750988	.	133720001	133800000	#DADAFF	1	0.5
chr2	133800001	133920000	B.1.1.2.2.2.1.1.2.1.2	0.360671936758893	.	133800001	133920000	#DADAFF	1	0.5
chr2	133920001	134080000	B.1.2.2.1.2.2.1.2.1	0.224308300395257	.	133920001	134080000	#9191FF	1	0.375
chr2	134080001	134480000	B.1.2.1.1.2.1.1.1	0.33596837944664	.	134080001	134480000	#9191FF	1	0.375
chr2	134480001	134640000	B.1.2.1.1.2.1.1.2	0.33498023715415	.	134480001	134640000	#9191FF	1	0.375
chr2	134640001	134880000	B.1.1.1.1.2.1.2.1	0.473320158102767	.	134640001	134880000	#DADAFF	1	0.5
chr2	134880001	135000000	A.2.2.2.2.1.2.2.1.1.1	0.512845849802372	.	134880001	135000000	#FFDADA	1	0.625
chr2	135000001	135200000	A.2.2.1.1.2.1.2.1.1.1	0.608695652173913	.	135000001	135200000	#FFDADA	1	0.625
chr2	135200001	135320000	A.2.1.1.1.2.2.2.2.1.2	0.745059288537549	.	135200001	135320000	#FF9191	1	0.75
chr2	135320001	135480000	A.2.1.1.1.1.2.2	0.771739130434783	.	135320001	135480000	#FF9191	1	0.75
chr2	135480001	135680000	A.2.1.1.1.1.1.1.2.1.1.2	0.781620553359684	.	135480001	135680000	#FF9191	1	0.75
chr2	135680001	135760000	A.2.1.2.2.2.2.2.2.1.2	0.638339920948617	.	135680001	135760000	#FF9191	1	0.75
chr2	135760001	136000000	A.1.2.2.1.1.2.1.2	0.841897233201581	.	135760001	136000000	#FF4848	1	0.875
chr2	136000001	136280000	A.2.2.1.2.2.1.1.1.1.2.2	0.568181818181818	.	136000001	136280000	#FFDADA	1	0.625
chr2	136280001	136400000	A.2.2.1.2.2.1.1.1.1.1.1.1	0.574110671936759	.	136280001	136400000	#FFDADA	1	0.625
chr2	136400001	136600000	A.1.2.2.1.1.1.1	0.846837944664032	.	136400001	136600000	#FF4848	1	0.875
chr2	136600001	136840000	A.2.2.2.2.2.1.1.1.2.1.1.2	0.50296442687747	.	136600001	136840000	#FFDADA	1	0.625
chr2	136840001	137200000	B.1.2.2.1.2.2.2.1.2	0.219367588932806	.	136840001	137200000	#9191FF	1	0.375
chr2	137200001	137360000	B.2.2.2.1.2.2.2.1.2.1.2	0.0108695652173913	.	137200001	137360000	#0000FF	1	0.125
chr2	137360001	137880000	B.2.2.2.2.2	0.000988142292490119	.	137360001	137880000	#0000FF	1	0.125
chr2	137880001	138120000	B.2.2.2.1.2.2.1.1.2	0.0158102766798419	.	137880001	138120000	#0000FF	1	0.125
chr2	138120001	138360000	B.2.2.2.1.2.2.1.1.1.2.1	0.0177865612648221	.	138120001	138360000	#0000FF	1	0.125
chr2	138360001	138440000	B.2.2.1.2.2.2.2.2.1.1	0.0345849802371542	.	138360001	138440000	#0000FF	1	0.125
chr2	138440001	138640000	B.2.2.1.2.2.1.2.1.1	0.0484189723320158	.	138440001	138640000	#0000FF	1	0.125
chr2	138640001	138960000	B.1.1.1.2.2.2.1.1.1.1.1.1	0.442687747035573	.	138640001	138960000	#DADAFF	1	0.5
chr2	138960001	139080000	A.2.2.1.1.2.1.1.2.1	0.610671936758893	.	138960001	139080000	#FFDADA	1	0.625
chr2	139080001	139240000	B.1.1.1.2.2.2.1.1.1.2	0.439723320158103	.	139080001	139240000	#DADAFF	1	0.5
chr2	139240001	139400000	A.2.2.1.1.2.1.2.2.2	0.601778656126482	.	139240001	139400000	#FFDADA	1	0.625
chr2	139400001	139600000	B.1.2.1.1.2.1.2.1.2	0.33300395256917	.	139400001	139600000	#9191FF	1	0.375
chr2	139600001	140040000	B.2.2.2.2.1.2.2.2	0.00197628458498024	.	139600001	140040000	#0000FF	1	0.125
chr2	140040001	140240000	B.2.2.2.2.1.1.1	0.00691699604743083	.	140040001	140240000	#0000FF	1	0.125
chr2	140240001	140480000	B.2.2.2.1.2.2.2.1.2.1.1	0.0118577075098814	.	140240001	140480000	#0000FF	1	0.125
chr2	140480001	140800000	B.2.2.2.1.2.2.2.1.2.2	0.00988142292490119	.	140480001	140800000	#0000FF	1	0.125
chr2	140800001	141000000	B.2.2.1.1.1.1.2.2	0.0731225296442688	.	140800001	141000000	#0000FF	1	0.125
chr2	141000001	141120000	B.2.1.2.1.1.2.2.1	0.127470355731225	.	141000001	141120000	#4848FF	1	0.25
chr2	141120001	141200000	B.1.2.2.2.1.2.1.2	0.206521739130435	.	141120001	141200000	#9191FF	1	0.375
chr2	141200001	141440000	B.1.2.1.2.2.1.2.1.1.2.2	0.283596837944664	.	141200001	141440000	#9191FF	1	0.375
chr2	141440001	141600000	B.1.1.1.1.1.1.2.1.2	0.487154150197628	.	141440001	141600000	#DADAFF	1	0.5
chr2	141600001	141840000	B.2.1.2.2.2.1.2.2.2.2	0.0928853754940712	.	141600001	141840000	#4848FF	1	0.25
chr2	141840001	141960000	B.2.2.1.2.2.2.2.1.1	0.0365612648221344	.	141840001	141960000	#0000FF	1	0.125
chr2	141960001	142160000	B.2.2.2.1.2.2.1.1.1.1.1.2	0.0197628458498024	.	141960001	142160000	#0000FF	1	0.125
chr2	142160001	142440000	B.2.2.2.2.1.2.2.1.1	0.00395256916996047	.	142160001	142440000	#0000FF	1	0.125
chr2	142440001	142720000	B.2.2.2.1.2.2.2.2.2	0.00790513833992095	.	142440001	142720000	#0000FF	1	0.125
chr2	142720001	143200000	B.2.2.2.2.1.2.1	0.00494071146245059	.	142720001	143200000	#0000FF	1	0.125
chr2	143200001	143280000	B.2.1.2.2.2.2.2.1.2.2	0.0780632411067194	.	143200001	143280000	#4848FF	1	0.25
chr2	143280001	143480000	B.2.2.1.2.2.1.2.1.2.2	0.0454545454545455	.	143280001	143480000	#0000FF	1	0.125
chr2	143480001	143760000	B.2.2.2.1.2.2.2.2.1	0.00889328063241107	.	143480001	143760000	#0000FF	1	0.125
chr2	143760001	144240000	B.2.1.2.2.1.1.2.1.1.2.1.2	0.111660079051383	.	143760001	144240000	#4848FF	1	0.25
chr2	144240001	144360000	B.1.2.2.1.2.1.1.2.1.2	0.234189723320158	.	144240001	144360000	#9191FF	1	0.375
chr2	144360001	144680000	B.1.1.2.2.1.2.2.2.1	0.364624505928854	.	144360001	144680000	#DADAFF	1	0.5
chr2	144680001	144840000	B.1.1.1.2.2.2.2.1.2.2	0.427865612648221	.	144680001	144840000	#DADAFF	1	0.5
chr2	144840001	145040000	A.2.2.2.1.2.2.2.1.1	0.526679841897233	.	144840001	145040000	#FFDADA	1	0.625
chr2	145040001	145320000	A.2.2.2.1.1.1.1.1.2.2	0.542490118577075	.	145040001	145320000	#FFDADA	1	0.625
chr2	145320001	145480000	A.2.2.1.2.2.1.2.1.2.1	0.558300395256917	.	145320001	145480000	#FFDADA	1	0.625
chr2	145480001	145960000	A.2.2.2.1.1.1.1.2.1.1.2	0.540513833992095	.	145480001	145960000	#FFDADA	1	0.625
chr2	145960001	146160000	B.1.1.2.2.2.2.1.1.2	0.352766798418972	.	145960001	146160000	#DADAFF	1	0.5
chr2	146160001	146360000	B.1.1.2.1.2.1.1.2.2.1	0.397233201581028	.	146160001	146360000	#DADAFF	1	0.5
chr2	146360001	146600000	B.1.2.2.1.2.1.2.1.2.2.2	0.227272727272727	.	146360001	146600000	#9191FF	1	0.375
chr2	146600001	146840000	B.1.2.1.2.2.1.1.1.2.1	0.291501976284585	.	146600001	146840000	#9191FF	1	0.375
chr2	146840001	147000000	B.1.1.2.1.2.1.1.2.1.2.2.2	0.398221343873518	.	146840001	147000000	#DADAFF	1	0.5
chr2	147000001	147120000	B.1.2.1.2.1.1.1.1.1.2	0.315217391304348	.	147000001	147120000	#9191FF	1	0.375
chr2	147120001	147480000	B.2.1.1.1.2.1.2	0.180830039525692	.	147120001	147480000	#4848FF	1	0.25
chr2	147480001	147920000	B.2.2.2.2.1.1.2	0.00592885375494071	.	147480001	147920000	#0000FF	1	0.125
chr2	147920001	148000000	B.2.1.2.2.2.2.2.1.1.2.2	0.0800395256916996	.	147920001	148000000	#4848FF	1	0.25
chr2	148000001	148400000	B.2.2.2.2.1.2.2.1.2	0.00296442687747036	.	148000001	148400000	#0000FF	1	0.125
chr2	148400001	148680000	B.2.1.2.2.2.2.2.1.2.1	0.0790513833992095	.	148400001	148680000	#4848FF	1	0.25
chr2	148680001	149040000	B.1.2.1.2.2.1.2.1.1.1.1.2	0.287549407114625	.	148680001	149040000	#9191FF	1	0.375
chr2	149040001	149200000	B.2.1.1.2.2.1.2.1.1	0.155138339920949	.	149040001	149200000	#4848FF	1	0.25
chr2	149200001	149360000	B.1.1.2.1.1.1.2.2.1	0.41699604743083	.	149200001	149360000	#DADAFF	1	0.5
chr2	149360001	149680000	A.2.1.1.1.2.1.1.2.2.2	0.763833992094862	.	149360001	149680000	#FF9191	1	0.75
chr2	149680001	149720000	A.2.2.2.1.2.2.2.2	0.523715415019763	.	149680001	149720000	#FFDADA	1	0.625
chr2	149760001	149800000	A.2.2.2.1.2.2.2.2	0.523715415019763	.	149760001	149800000	#FFDADA	1	0.625
chr2	149800001	150120000	B.2.1.1.2.1.2.2.1.1	0.16501976284585	.	149800001	150120000	#4848FF	1	0.25
chr2	150120001	150400000	B.2.1.1.2.2.1.2.2.2.2	0.150197628458498	.	150120001	150400000	#4848FF	1	0.25
chr2	150400001	150920000	B.1.1.1.2.2.1.1.2.1.1.2	0.451581027667984	.	150400001	150920000	#DADAFF	1	0.5
chr2	150920001	151080000	A.2.1.2.2.2.2.1.1.2.2	0.644268774703557	.	150920001	151080000	#FF9191	1	0.75
chr2	151080001	151280000	A.2.2.1.1.1.1.1.2.1.2.1	0.628458498023715	.	151080001	151280000	#FFDADA	1	0.625
chr2	151280001	151560000	B.1.1.1.1.1.1.2.1.1	0.488142292490119	.	151280001	151560000	#DADAFF	1	0.5
chr2	151560001	151680000	B.1.1.1.1.1.2.1.2.2	0.481225296442688	.	151560001	151680000	#DADAFF	1	0.5
chr2	151680001	151880000	B.1.1.2.1.2.2.1.2.2.2	0.383399209486166	.	151680001	151880000	#DADAFF	1	0.5
chr2	151880001	152120000	B.1.1.2.1.2.1.2.2.2	0.391304347826087	.	151880001	152120000	#DADAFF	1	0.5
chr2	152120001	152320000	A.2.2.1.1.1.1.2.2.1.2	0.621541501976285	.	152120001	152320000	#FFDADA	1	0.625
chr2	152320001	152560000	A.2.1.2.2.2.2.1.2.1	0.643280632411067	.	152320001	152560000	#FF9191	1	0.75
chr2	152560001	152920000	A.2.1.2.1.2.1.2.1.1.1	0.690711462450593	.	152560001	152920000	#FF9191	1	0.75
chr2	152920001	153280000	A.1.2.1.1.2.2.1.2.2.1.2.1.2	0.883399209486166	.	152920001	153280000	#FF4848	1	0.875
chr2	153280001	153360000	A.2.2.1.2.2.1.2.2.1.1	0.555335968379447	.	153280001	153360000	#FFDADA	1	0.625
chr2	153360001	153560000	A.2.1.1.1.2.2.2.2.1.1.2	0.74604743083004	.	153360001	153560000	#FF9191	1	0.75
chr2	153560001	153800000	B.1.1.1.1.1.1.2.2	0.486166007905138	.	153560001	153800000	#DADAFF	1	0.5
chr2	153800001	153920000	B.1.2.2.1.1.1.2.1.1	0.255928853754941	.	153800001	153920000	#9191FF	1	0.375
chr2	153920001	154280000	B.2.1.1.1.1.2.2.2.2	0.184782608695652	.	153920001	154280000	#4848FF	1	0.25
chr2	154280001	154680000	B.1.2.2.1.1.2.2.2.1.2.2	0.240118577075099	.	154280001	154680000	#9191FF	1	0.375
chr2	154680001	154800000	B.1.1.1.1.1.2.2.2.2	0.478260869565217	.	154680001	154800000	#DADAFF	1	0.5
chr2	154800001	155040000	B.1.1.2.1.2.1.2.2.1.2	0.392292490118577	.	154800001	155040000	#DADAFF	1	0.5
chr2	155040001	155280000	B.1.1.1.2.2.2.1.2.2.1.1	0.433794466403162	.	155040001	155280000	#DADAFF	1	0.5
chr2	155280001	155440000	A.2.2.2.1.1.1.1.1.1	0.544466403162055	.	155280001	155440000	#FFDADA	1	0.625
chr2	155440001	155800000	A.2.2.1.2.1.2.1.1	0.577075098814229	.	155440001	155800000	#FFDADA	1	0.625
chr2	155800001	156200000	A.2.2.1.2.2.1.1.1.2.2	0.565217391304348	.	155800001	156200000	#FFDADA	1	0.625
chr2	156200001	156400000	B.1.2.1.2.2.1.2.2.1.2.1	0.279644268774704	.	156200001	156400000	#9191FF	1	0.375
chr2	156400001	156720000	B.2.1.1.1.1.2.2.1	0.187747035573123	.	156400001	156720000	#4848FF	1	0.25
chr2	156720001	157040000	B.2.1.1.1.2.2.1.1.2.1.2	0.177865612648221	.	156720001	157040000	#4848FF	1	0.25
chr2	157040001	157400000	A.2.2.2.2.2.1.2.2.1	0.493083003952569	.	157040001	157400000	#FFDADA	1	0.625
chr2	157400001	157560000	B.1.1.2.1.1.1.2.1.2.1.1	0.4199604743083	.	157400001	157560000	#DADAFF	1	0.5
chr2	157560001	157760000	A.2.2.2.2.2.1.1.2.1	0.49802371541502	.	157560001	157760000	#FFDADA	1	0.625
chr2	157760001	158120000	B.1.1.1.2.1.1.1.2.2.1	0.465415019762846	.	157760001	158120000	#DADAFF	1	0.5
chr2	158120001	158440000	A.1.2.2.2.2.2.2.1	0.790513833992095	.	158120001	158440000	#FF4848	1	0.875
chr2	158440001	158720000	A.2.1.1.1.1.1.1.2.1.2	0.780632411067194	.	158440001	158720000	#FF9191	1	0.75
chr2	158720001	158920000	A.2.1.2.2.2.2.2.2.2.1.1	0.637351778656126	.	158720001	158920000	#FF9191	1	0.75
chr2	158920001	159040000	A.2.2.2.2.1.1.1.2.1.1.2	0.518774703557312	.	158920001	159040000	#FFDADA	1	0.625
chr2	159040001	159240000	A.2.2.1.1.2.2.1.2.2	0.592885375494071	.	159040001	159240000	#FFDADA	1	0.625
chr2	159240001	159520000	A.2.2.2.2.2.1.1.1.2.1.1.1.1	0.504940711462451	.	159240001	159520000	#FFDADA	1	0.625
chr2	159520001	159640000	A.2.2.1.2.1.2.2	0.575098814229249	.	159520001	159640000	#FFDADA	1	0.625
chr2	159640001	159800000	A.2.1.2.2.2.2.1.2.2	0.642292490118577	.	159640001	159800000	#FF9191	1	0.75
chr2	159800001	160000000	A.2.1.2.1.1.2.1.2.1.2.1	0.704545454545455	.	159800001	160000000	#FF9191	1	0.75
chr2	160000001	160200000	A.1.2.2.1.2.2.2.2	0.823122529644269	.	160000001	160200000	#FF4848	1	0.875
chr2	160200001	160320000	A.1.2.2.1.2.1.2.2.1	0.8300395256917	.	160200001	160320000	#FF4848	1	0.875
chr2	160320001	160480000	A.1.2.1.1.2.1.1.2.1	0.898221343873518	.	160320001	160480000	#FF4848	1	0.875
chr2	160480001	160880000	A.1.1.1.2.2.1.1.2	0.984189723320158	.	160480001	160880000	#FF0000	1	1
chr2	160880001	161000000	A.2.2.2.2.2.1.1.1.1.2.2	0.505928853754941	.	160880001	161000000	#FFDADA	1	0.625
chr2	161000001	161360000	A.2.1.1.1.1.2.1	0.772727272727273	.	161000001	161360000	#FF9191	1	0.75
chr2	161360001	161600000	A.2.2.2.2.2.1.2.2.2.1	0.492094861660079	.	161360001	161600000	#FFDADA	1	0.625
chr2	161600001	161960000	A.2.2.2.2.1.1.1.2.1.1.1.2	0.519762845849802	.	161600001	161960000	#FFDADA	1	0.625
chr2	161960001	162040000	A.2.2.1.1.1.1.1.2.1.2.2	0.627470355731225	.	161960001	162040000	#FFDADA	1	0.625
chr2	162040001	162280000	A.2.1.1.1.2.1.1.2.2.1	0.764822134387352	.	162040001	162280000	#FF9191	1	0.75
chr2	162280001	162400000	B.1.1.1.2.2.1.1.2.1.2	0.450592885375494	.	162280001	162400000	#DADAFF	1	0.5
chr2	162400001	162560000	B.1.1.1.2.2.1.1.1.1	0.454545454545455	.	162400001	162560000	#DADAFF	1	0.5
chr2	162560001	162720000	A.2.2.2.2.2.1.2.1.2.1	0.495059288537549	.	162560001	162720000	#FFDADA	1	0.625
chr2	162720001	162960000	A.2.2.2.2.1.1.1.1.2	0.521739130434783	.	162720001	162960000	#FFDADA	1	0.625
chr2	162960001	163160000	A.2.2.2.2.2.1.2.1.2.2	0.494071146245059	.	162960001	163160000	#FFDADA	1	0.625
chr2	163160001	163520000	A.2.2.1.2.1.2.1.2	0.576086956521739	.	163160001	163520000	#FFDADA	1	0.625
chr2	163520001	163720000	A.2.2.1.1.1.2.1.2	0.616600790513834	.	163520001	163720000	#FFDADA	1	0.625
chr2	163720001	163960000	B.1.2.1.2.2.1.2.1.1.1.2.1	0.286561264822134	.	163720001	163960000	#9191FF	1	0.375
chr2	163960001	164200000	B.1.2.1.2.2.1.2.2.2.2.1.1	0.275691699604743	.	163960001	164200000	#9191FF	1	0.375
chr2	164200001	164280000	B.1.2.2.2.1.1.2.1.2.2	0.211462450592885	.	164200001	164280000	#9191FF	1	0.375
chr2	164280001	164360000	B.1.2.2.1.1.2.1.1.1	0.25296442687747	.	164280001	164360000	#9191FF	1	0.375
chr2	164360001	164520000	B.1.1.2.2.1.2.1.1.2.2	0.370553359683794	.	164360001	164520000	#DADAFF	1	0.5
chr2	164520001	164880000	B.2.1.1.1.2.2.1.1.2.1.1	0.178853754940711	.	164520001	164880000	#4848FF	1	0.25
chr2	164880001	165040000	B.1.2.2.1.1.2.2.1.1.2.2	0.245059288537549	.	164880001	165040000	#9191FF	1	0.375
chr2	165040001	165400000	B.1.2.2.1.1.2.1.1.2.2.1	0.25098814229249	.	165040001	165400000	#9191FF	1	0.375
chr2	165400001	165800000	A.2.1.2.2.2.1.2.1.1.1	0.656126482213439	.	165400001	165800000	#FF9191	1	0.75
chr2	165800001	166160000	A.2.2.1.2.1.1.2.2.1	0.579051383399209	.	165800001	166160000	#FFDADA	1	0.625
chr2	166160001	166400000	A.2.1.1.1.2.2.2.1.2.2.1.1	0.75	.	166160001	166400000	#FF9191	1	0.75
chr2	166400001	166520000	A.2.2.1.1.1.1.1.1.1.2.1	0.633399209486166	.	166400001	166520000	#FFDADA	1	0.625
chr2	166520001	166840000	A.2.1.1.1.2.2.2.1.1	0.75197628458498	.	166520001	166840000	#FF9191	1	0.75
chr2	166840001	167280000	B.1.1.1.2.2.2.1.1.1.1.2	0.440711462450593	.	166840001	167280000	#DADAFF	1	0.5
chr2	167280001	167480000	B.1.1.1.2.2.1.2.2.1	0.445652173913043	.	167280001	167480000	#DADAFF	1	0.5
chr2	167480001	167560000	B.1.2.1.2.1.1.2.2.2.1.2.1	0.301383399209486	.	167480001	167560000	#9191FF	1	0.375
chr2	167560001	167760000	B.1.1.2.1.2.2.1.1.2.1	0.387351778656126	.	167560001	167760000	#DADAFF	1	0.5
chr2	167760001	167840000	B.1.1.2.2.1.1.2.1.2.2	0.375494071146245	.	167760001	167840000	#DADAFF	1	0.5
chr2	167840001	167960000	B.1.1.2.2.2.2.1.1.1	0.353754940711462	.	167840001	167960000	#DADAFF	1	0.5
chr2	167960001	168040000	B.1.1.2.1.2.1.1.2.2.2	0.396245059288538	.	167960001	168040000	#DADAFF	1	0.5
chr2	168040001	168520000	B.1.1.2.2.2.1.2.1.1	0.358695652173913	.	168040001	168520000	#DADAFF	1	0.5
chr2	168520001	168800000	A.2.2.2.2.2.1.1.1.2.1.1.1.2	0.50395256916996	.	168520001	168800000	#FFDADA	1	0.625
chr2	168800001	169000000	A.2.2.1.2.2.1.1.1.2.1.2	0.566205533596838	.	168800001	169000000	#FFDADA	1	0.625
chr2	169000001	169160000	A.2.1.1.1.2.2.1.1.2.2	0.75395256916996	.	169000001	169160000	#FF9191	1	0.75
chr2	169160001	169480000	A.1.2.1.1.2.1.2.1.1.1	0.896245059288538	.	169160001	169480000	#FF4848	1	0.875
chr2	169480001	169760000	A.1.2.1.1.2.2.1.1.1.2	0.888339920948617	.	169480001	169760000	#FF4848	1	0.875
chr2	169760001	169880000	A.2.1.2.1.1.2.2.1.2.2.1	0.698616600790514	.	169760001	169880000	#FF9191	1	0.75
chr2	169880001	170360000	A.1.1.2.1.1.1.2.1.2	0.964426877470356	.	169880001	170360000	#FF0000	1	1
chr2	170360001	170480000	A.1.1.2.1.2.1.2.1.1	0.952569169960474	.	170360001	170480000	#FF0000	1	1
chr2	170480001	170680000	A.1.1.2.1.2.1.2.1.2.2.2.2	0.948616600790514	.	170480001	170680000	#FF0000	1	1
chr2	170680001	170960000	A.1.1.2.1.1.1.2.1.1.1.2	0.966403162055336	.	170680001	170960000	#FF0000	1	1
chr2	170960001	171040000	A.2.2.1.1.1.1.2.1.2	0.623517786561265	.	170960001	171040000	#FFDADA	1	0.625
chr2	171040001	171440000	A.1.2.1.1.1.1.2.1	0.910079051383399	.	171040001	171440000	#FF4848	1	0.875
chr2	171440001	171520000	A.2.2.1.2.2.1.1.1.1.1.2	0.572134387351779	.	171440001	171520000	#FFDADA	1	0.625
chr2	171520001	171800000	A.1.2.2.1.2.1.1.1	0.83399209486166	.	171520001	171800000	#FF4848	1	0.875
chr2	171800001	172040000	A.1.1.2.1.2.1.2.1.2.2.2.1	0.949604743083004	.	171800001	172040000	#FF0000	1	1
chr2	172040001	172120000	A.2.1.2.2.2.2.1.1.1.1.1	0.649209486166008	.	172040001	172120000	#FF9191	1	0.75
chr2	172120001	172400000	A.1.2.1.1.2.2.1.1.1.1	0.889328063241107	.	172120001	172400000	#FF4848	1	0.875
chr2	172400001	172520000	A.2.1.2.2.2.2.1.1.1.2.1	0.647233201581028	.	172400001	172520000	#FF9191	1	0.75
chr2	172520001	172640000	A.2.1.1.2.1.1.1.2.2.2	0.738142292490119	.	172520001	172640000	#FF9191	1	0.75
chr2	172640001	172960000	A.1.1.2.1.1.1.1.2.2.2	0.969367588932806	.	172640001	172960000	#FF0000	1	1
chr2	172960001	173120000	A.2.1.1.1.1.1.1.1.2	0.783596837944664	.	172960001	173120000	#FF9191	1	0.75
chr2	173120001	173360000	A.1.2.2.2.2.2.2.2.2	0.785573122529644	.	173120001	173360000	#FF4848	1	0.875
chr2	173360001	173600000	A.2.2.1.1.1.1.1.1.2.2	0.630434782608696	.	173360001	173600000	#FFDADA	1	0.625
chr2	173600001	173920000	A.2.1.1.1.1.1.2.2.2	0.773715415019763	.	173600001	173920000	#FF9191	1	0.75
chr2	173920001	174080000	A.2.2.1.1.2.2.1.1.2.1	0.598814229249012	.	173920001	174080000	#FFDADA	1	0.625
chr2	174080001	174240000	A.2.2.1.2.2.1.2.1.2.2.1	0.557312252964427	.	174080001	174240000	#FFDADA	1	0.625
chr2	174240001	174400000	A.2.1.2.1.2.1.2.2.1.2	0.686758893280632	.	174240001	174400000	#FF9191	1	0.75
chr2	174400001	174480000	B.1.1.1.1.1.2.1.1	0.485177865612648	.	174400001	174480000	#DADAFF	1	0.5
chr2	174480001	174680000	A.2.2.2.2.1.1.1.1.1	0.522727272727273	.	174480001	174680000	#FFDADA	1	0.625
chr2	174680001	175040000	A.1.2.1.1.1.2.2.1.2.2	0.902173913043478	.	174680001	175040000	#FF4848	1	0.875
chr2	175040001	175240000	A.1.2.2.2.2.2.1.1.2.1.1	0.794466403162055	.	175040001	175240000	#FF4848	1	0.875
chr2	175240001	175480000	A.1.2.2.1.2.1.2.1.2	0.83102766798419	.	175240001	175480000	#FF4848	1	0.875
chr2	175480001	175640000	A.2.1.2.2.1.1.1.1.2.1	0.672924901185771	.	175480001	175640000	#FF9191	1	0.75
chr2	175640001	175840000	A.2.1.1.1.1.1.1.1.1	0.784584980237154	.	175640001	175840000	#FF9191	1	0.75
chr2	175840001	175960000	A.2.1.2.1.2.2.1.1.1.2	0.683794466403162	.	175840001	175960000	#FF9191	1	0.75
chr2	175960001	176120000	A.1.2.1.1.2.2.1.2.2.1.2.1.1	0.884387351778656	.	175960001	176120000	#FF4848	1	0.875
chr2	176120001	176320000	A.2.1.1.2.2.1.1.1.1.2.2	0.724308300395257	.	176120001	176320000	#FF9191	1	0.75
chr2	176320001	176560000	A.2.1.2.2.1.1.1.2	0.670948616600791	.	176320001	176560000	#FF9191	1	0.75
chr2	176560001	176680000	A.2.2.1.1.1.1.1.1.2.1	0.631422924901186	.	176560001	176680000	#FFDADA	1	0.625
chr2	176680001	177040000	A.1.2.1.1.2.1.1.1	0.899209486166008	.	176680001	177040000	#FF4848	1	0.875
chr2	177040001	177560000	A.1.1.2.1.2.1.2.1.2.1	0.951581027667984	.	177040001	177560000	#FF0000	1	1
chr2	177560001	177760000	A.2.2.1.1.2.1.2.1.1.2.1	0.607707509881423	.	177560001	177760000	#FFDADA	1	0.625
chr2	177760001	178040000	A.2.1.2.2.2.2.2.1.2	0.640316205533597	.	177760001	178040000	#FF9191	1	0.75
chr2	178040001	178320000	A.1.1.2.1.2.1.2.1.2.2.1	0.950592885375494	.	178040001	178320000	#FF0000	1	1
chr2	178320001	178480000	A.1.2.2.2.2.2.2.2.1.2.1	0.787549407114625	.	178320001	178480000	#FF4848	1	0.875
chr2	178480001	178640000	A.1.2.2.2.2.1.1.1.2.1	0.800395256916996	.	178480001	178640000	#FF4848	1	0.875
chr2	178640001	178920000	A.2.2.1.2.2.1.1.2.1.1	0.564229249011858	.	178640001	178920000	#FFDADA	1	0.625
chr2	178920001	179000000	A.2.1.2.2.2.1.1.2.2	0.657114624505929	.	178920001	179000000	#FF9191	1	0.75
chr2	179000001	179360000	A.1.1.2.1.1.1.1.2.1	0.972332015810277	.	179000001	179360000	#FF0000	1	1
chr2	179360001	179520000	A.2.2.2.1.1.1.1.2.1.2	0.539525691699605	.	179360001	179520000	#FFDADA	1	0.625
chr2	179520001	179840000	B.1.1.2.1.2.2.1.1.1.2.2	0.388339920948617	.	179520001	179840000	#DADAFF	1	0.5
chr2	179840001	180000000	B.1.1.1.2.1.1.2.2	0.460474308300395	.	179840001	180000000	#DADAFF	1	0.5
chr2	180000001	180160000	A.2.1.2.2.2.1.1.1.2.2	0.660079051383399	.	180000001	180160000	#FF9191	1	0.75
chr2	180160001	180320000	A.2.2.1.2.2.2.1.2	0.546442687747036	.	180160001	180320000	#FFDADA	1	0.625
chr2	180320001	180600000	A.2.1.1.1.2.2.2.1.2.2.1.2	0.74901185770751	.	180320001	180600000	#FF9191	1	0.75
chr2	180600001	180960000	A.2.1.1.1.2.1.2.2.2	0.757905138339921	.	180600001	180960000	#FF9191	1	0.75
chr2	180960001	181160000	B.1.2.1.2.2.1.1.1.1	0.292490118577075	.	180960001	181160000	#9191FF	1	0.375
chr2	181160001	181520000	B.1.1.1.2.2.2.2.1.2.1.2	0.428853754940711	.	181160001	181520000	#DADAFF	1	0.5
chr2	181520001	181920000	A.2.2.1.2.2.1.1.2.2.1	0.561264822134387	.	181520001	181920000	#FFDADA	1	0.625
chr2	181920001	182280000	B.1.1.1.2.1.2.1	0.459486166007905	.	181920001	182280000	#DADAFF	1	0.5
chr2	182280001	182440000	A.2.2.2.1.2.2.1	0.527667984189723	.	182280001	182440000	#FFDADA	1	0.625
chr2	182440001	182640000	A.1.2.2.1.2.1.2.1.1	0.83201581027668	.	182440001	182640000	#FF4848	1	0.875
chr2	182640001	182800000	A.2.1.2.2.2.1.1.2.1.1	0.659090909090909	.	182640001	182800000	#FF9191	1	0.75
chr2	182800001	183000000	A.2.1.1.1.2.1.2.1.2.1	0.760869565217391	.	182800001	183000000	#FF9191	1	0.75
chr2	183000001	183320000	A.2.2.2.1.2.2.2.1.2.2	0.524703557312253	.	183000001	183320000	#FFDADA	1	0.625
chr2	183320001	183480000	B.1.1.1.2.2.1.1.2.2.1	0.449604743083004	.	183320001	183480000	#DADAFF	1	0.5
chr2	183480001	183600000	A.2.2.2.1.1.1.1.2.1.1.1	0.541501976284585	.	183480001	183600000	#FFDADA	1	0.625
chr2	183600001	183960000	A.2.1.1.1.2.1.2.1.1.2	0.761857707509881	.	183600001	183960000	#FF9191	1	0.75
chr2	183960001	184040000	B.1.1.1.2.2.1.1.2.1.1.1	0.452569169960474	.	183960001	184040000	#DADAFF	1	0.5
chr2	184040001	184440000	B.2.1.1.1.2.1.1.2	0.181818181818182	.	184040001	184440000	#4848FF	1	0.25
chr2	184440001	184800000	B.2.2.1.2.1.2.2.1	0.0533596837944664	.	184440001	184800000	#0000FF	1	0.125
chr2	184800001	184920000	B.2.1.1.1.1.1.1.1	0.192687747035573	.	184800001	184920000	#4848FF	1	0.25
chr2	184920001	185280000	B.2.1.2.2.1.1.2.1.2.2	0.108695652173913	.	184920001	185280000	#4848FF	1	0.25
chr2	185280001	185400000	B.1.2.1.2.1.1.2.1.1.1	0.309288537549407	.	185280001	185400000	#9191FF	1	0.375
chr2	185400001	185760000	B.2.2.1.1.2.1.1.2	0.0652173913043478	.	185400001	185760000	#0000FF	1	0.125
chr2	185760001	185840000	B.2.1.1.1.2.2.2.1.1.1	0.174901185770751	.	185760001	185840000	#4848FF	1	0.25
chr2	185840001	185960000	B.2.1.1.1.2.2.1.2	0.175889328063241	.	185840001	185960000	#4848FF	1	0.25
chr2	185960001	186240000	B.2.1.1.1.2.2.2.1.2	0.172924901185771	.	185960001	186240000	#4848FF	1	0.25
chr2	186240001	186400000	B.1.2.2.1.2.1.2.2	0.226284584980237	.	186240001	186400000	#9191FF	1	0.375
chr2	186400001	186720000	B.1.2.2.1.1.2.2.1.1.2.1	0.24604743083004	.	186400001	186720000	#9191FF	1	0.375
chr2	186720001	186800000	B.1.2.2.1.1.1.1.2.1.2	0.258893280632411	.	186720001	186800000	#9191FF	1	0.375
chr2	186800001	187000000	B.2.1.1.1.2.2.2.2.2	0.170948616600791	.	186800001	187000000	#4848FF	1	0.25
chr2	187000001	187160000	B.1.2.2.1.1.2.2.1.2.2	0.243083003952569	.	187000001	187160000	#9191FF	1	0.375
chr2	187160001	187360000	B.1.2.2.1.1.2.2.2.2.1	0.239130434782609	.	187160001	187360000	#9191FF	1	0.375
chr2	187360001	187520000	B.1.1.2.1.1.2.1.2.1.2.2	0.411067193675889	.	187360001	187520000	#DADAFF	1	0.5
chr2	187520001	187680000	B.1.2.1.2.2.1.2.1.1.2.1	0.284584980237154	.	187520001	187680000	#9191FF	1	0.375
chr2	187680001	187800000	B.1.2.1.2.1.1.1.2.1.1	0.313241106719368	.	187680001	187800000	#9191FF	1	0.375
chr2	187800001	187880000	B.2.1.1.1.2.2.2.1.1.2	0.173913043478261	.	187800001	187880000	#4848FF	1	0.25
chr2	187880001	188120000	B.2.2.1.2.1.2.1	0.0543478260869565	.	187880001	188120000	#0000FF	1	0.125
chr2	188120001	188360000	B.1.2.2.1.1.2.2.2.2.2	0.238142292490119	.	188120001	188360000	#9191FF	1	0.375
chr2	188360001	188480000	B.1.1.1.2.1.1.2.1.2	0.461462450592885	.	188360001	188480000	#DADAFF	1	0.5
chr2	188480001	189040000	B.2.1.1.1.2.2.2.2.1	0.171936758893281	.	188480001	189040000	#4848FF	1	0.25
chr2	189040001	189440000	B.1.2.1.2.1.1.2.1.1.2	0.308300395256917	.	189040001	189440000	#9191FF	1	0.375
chr2	189440001	189640000	B.1.2.2.1.1.2.1.1.2.1	0.25197628458498	.	189440001	189640000	#9191FF	1	0.375
chr2	189640001	189720000	B.1.2.1.2.1.1.2.2.2.1.2.2	0.300395256916996	.	189640001	189720000	#9191FF	1	0.375
chr2	189720001	190280000	B.2.1.1.1.2.2.1.1.2.2	0.176877470355731	.	189720001	190280000	#4848FF	1	0.25
chr2	190280001	190520000	A.2.2.1.2.1.1.2.1.2.2	0.5800395256917	.	190280001	190520000	#FFDADA	1	0.625
chr2	190520001	190680000	A.2.1.2.1.2.2.1.1.2.1.2	0.681818181818182	.	190520001	190680000	#FF9191	1	0.75
chr2	190680001	190960000	B.1.1.2.1.2.1.1.2.1.2.2.1	0.399209486166008	.	190680001	190960000	#DADAFF	1	0.5
chr2	190960001	191040000	A.2.2.2.1.2.1.2.1.1	0.531620553359684	.	190960001	191040000	#FFDADA	1	0.625
chr2	191040001	191160000	B.1.1.1.1.2.2.1.1	0.470355731225296	.	191040001	191160000	#DADAFF	1	0.5
chr2	191160001	191320000	A.1.2.2.2.1.2.1.2.2.2	0.805335968379447	.	191160001	191320000	#FF4848	1	0.875
chr2	191320001	191600000	A.2.1.1.1.2.2.2.2.2.2	0.743083003952569	.	191320001	191600000	#FF9191	1	0.75
chr2	191600001	191880000	A.1.1.2.1.1.1.1.1.1	0.974308300395257	.	191600001	191880000	#FF0000	1	1
chr2	191880001	192080000	A.2.1.1.1.2.1.1.1.1.2	0.769762845849802	.	191880001	192080000	#FF9191	1	0.75
chr2	192080001	192360000	A.2.1.2.2.2.1.2.1.1.2.1	0.655138339920949	.	192080001	192360000	#FF9191	1	0.75
chr2	192360001	192600000	A.2.1.1.1.2.2.2.1.2.2.2	0.74802371541502	.	192360001	192600000	#FF9191	1	0.75
chr2	192600001	192760000	A.2.2.2.2.2.1.1.1.2.1.2.2.2	0.5	.	192600001	192760000	#FFDADA	1	0.625
chr2	192760001	193000000	A.2.1.2.2.2.1.2.1.2.1.2	0.652173913043478	.	192760001	193000000	#FF9191	1	0.75
chr2	193000001	193200000	B.1.1.2.1.2.2.1.1.1.1	0.390316205533597	.	193000001	193200000	#DADAFF	1	0.5
chr2	193200001	193400000	B.1.2.2.1.1.2.1.2.2	0.24802371541502	.	193200001	193400000	#9191FF	1	0.375
chr2	193400001	193640000	B.1.2.1.2.1.1.1.1.1.1.1	0.317193675889328	.	193400001	193640000	#9191FF	1	0.375
chr2	193640001	193760000	B.1.2.1.2.1.1.1.1.2	0.314229249011858	.	193640001	193760000	#9191FF	1	0.375
chr2	193760001	193840000	B.1.2.1.2.2.2.1.1	0.272727272727273	.	193760001	193840000	#9191FF	1	0.375
chr2	193840001	194080000	B.1.2.2.1.1.2.2.1.1.1	0.24703557312253	.	193840001	194080000	#9191FF	1	0.375
chr2	194080001	194200000	B.1.2.1.2.1.1.1.2.1.2.2	0.311264822134387	.	194080001	194200000	#9191FF	1	0.375
chr2	194200001	194640000	B.1.2.1.2.1.1.2.1.2.1.2	0.306324110671937	.	194200001	194640000	#9191FF	1	0.375
chr2	194640001	194720000	B.1.2.2.1.1.1.1.2.2.1	0.257905138339921	.	194640001	194720000	#9191FF	1	0.375
chr2	194720001	195000000	B.1.2.1.2.1.2.2.1.1.1.1	0.297430830039526	.	194720001	195000000	#9191FF	1	0.375
chr2	195000001	195160000	B.1.1.2.2.2.1.2.2.2.1	0.355731225296443	.	195000001	195160000	#DADAFF	1	0.5
chr2	195160001	195240000	B.1.1.2.2.1.2.1.1.2.1	0.371541501976285	.	195160001	195240000	#DADAFF	1	0.5
chr2	195240001	195320000	B.1.1.2.2.2.1.2.2.1	0.356719367588933	.	195240001	195320000	#DADAFF	1	0.5
chr2	195320001	195400000	B.1.2.1.2.2.1.2.2.1.2.2	0.278656126482213	.	195320001	195400000	#9191FF	1	0.375
chr2	195400001	195600000	B.1.2.1.2.2.1.2.2.1.1.2	0.280632411067194	.	195400001	195600000	#9191FF	1	0.375
chr2	195600001	195800000	B.1.2.2.1.1.2.2.2.1.2.1	0.241106719367589	.	195600001	195800000	#9191FF	1	0.375
chr2	195800001	196000000	B.1.2.2.1.1.1.2.2	0.25395256916996	.	195800001	196000000	#9191FF	1	0.375
chr2	196000001	196080000	B.2.1.1.2.2.1.1.1	0.159090909090909	.	196000001	196080000	#4848FF	1	0.25
chr2	196080001	196240000	B.1.2.2.1.1.1.2.1.2	0.254940711462451	.	196080001	196240000	#9191FF	1	0.375
chr2	196240001	196400000	B.2.1.1.1.1.2.2.2.1.2	0.185770750988142	.	196240001	196400000	#4848FF	1	0.25
chr2	196400001	196640000	B.1.2.1.2.2.1.2.2.2.1.1	0.277667984189723	.	196400001	196640000	#9191FF	1	0.375
chr2	196640001	197000000	B.2.1.2.2.1.1.2.1.1.2.2	0.110671936758893	.	196640001	197000000	#4848FF	1	0.25
chr2	197000001	197360000	B.1.1.1.2.1.1.1.2.2.2.2	0.463438735177866	.	197000001	197360000	#DADAFF	1	0.5
chr2	197360001	197680000	A.2.2.1.2.1.1.2.2.2	0.578063241106719	.	197360001	197680000	#FFDADA	1	0.625
chr2	197680001	197760000	A.2.2.2.1.2.1.1.2.2.2	0.532608695652174	.	197680001	197760000	#FFDADA	1	0.625
chr2	197760001	198040000	A.2.1.2.2.2.1.2.1.2.2	0.651185770750988	.	197760001	198040000	#FF9191	1	0.75
chr2	198040001	198280000	A.2.1.1.1.2.1.2.2.1	0.758893280632411	.	198040001	198280000	#FF9191	1	0.75
chr2	198280001	198440000	A.1.2.2.1.1.2.2.2.1	0.83596837944664	.	198280001	198440000	#FF4848	1	0.875
chr2	198440001	198720000	B.1.1.1.2.1.1.2.1.1	0.462450592885375	.	198440001	198720000	#DADAFF	1	0.5
chr2	198720001	198960000	B.1.2.2.1.1.2.2.1.2.1	0.244071146245059	.	198720001	198960000	#9191FF	1	0.375
chr2	198960001	199240000	B.1.2.1.2.2.1.2.1.1.1.2.2	0.285573122529644	.	198960001	199240000	#9191FF	1	0.375
chr2	199240001	199600000	B.1.1.2.2.2.1.2.1.2	0.357707509881423	.	199240001	199600000	#DADAFF	1	0.5
chr2	199600001	199720000	B.1.2.1.2.1.1.2.2.2.2	0.299407114624506	.	199600001	199720000	#9191FF	1	0.375
chr2	199720001	199920000	B.1.2.1.2.2.1.2.1.1.1.1.1	0.288537549407115	.	199720001	199920000	#9191FF	1	0.375
chr2	199920001	200280000	B.1.2.2.1.1.2.1.2.1	0.24901185770751	.	199920001	200280000	#9191FF	1	0.375
chr2	200280001	200760000	B.1.1.2.2.1.1.1.2	0.378458498023715	.	200280001	200760000	#DADAFF	1	0.5
chr2	200760001	201080000	A.1.2.2.1.2.2.2.1.1.2	0.825098814229249	.	200760001	201080000	#FF4848	1	0.875
chr2	201080001	201320000	A.1.2.2.1.1.2.1.1	0.842885375494071	.	201080001	201320000	#FF4848	1	0.875
chr2	201320001	201760000	A.1.1.1.1.2.2.1	0.99802371541502	.	201320001	201760000	#FF0000	1	1
chr2	201760001	201920000	A.1.2.1.1.1.1.1.2.2.1	0.912055335968379	.	201760001	201920000	#FF4848	1	0.875
chr2	201920001	202120000	A.1.1.2.2.2.2.2	0.91600790513834	.	201920001	202120000	#FF0000	1	1
chr2	202120001	202240000	A.2.1.1.2.2.2.1.2.1	0.716403162055336	.	202120001	202240000	#FF9191	1	0.75
chr2	202240001	202520000	A.1.2.1.1.1.1.1.1	0.91501976284585	.	202240001	202520000	#FF4848	1	0.875
chr2	202520001	202680000	A.1.2.2.1.2.1.2.2.2	0.829051383399209	.	202520001	202680000	#FF4848	1	0.875
chr2	202680001	202920000	A.1.1.2.1.1.1.1.1.2	0.973320158102767	.	202680001	202920000	#FF0000	1	1
chr2	202920001	203400000	A.1.1.1.1.2.1	0.99901185770751	.	202920001	203400000	#FF0000	1	1
chr2	203400001	203720000	A.1.2.1.1.2.2.1.2.2.2	0.881422924901186	.	203400001	203720000	#FF4848	1	0.875
chr2	203720001	203920000	A.1.2.1.1.2.2.2.2.2	0.878458498023715	.	203720001	203920000	#FF4848	1	0.875
chr2	203920001	204360000	A.1.1.2.1.1.1.2.1.1.2	0.965415019762846	.	203920001	204360000	#FF0000	1	1
chr2	204360001	204560000	A.1.2.2.2.2.1.1.1.2.2	0.799407114624506	.	204360001	204560000	#FF4848	1	0.875
chr2	204560001	204720000	A.2.2.1.1.1.2.2.2.2.1	0.613636363636364	.	204560001	204720000	#FFDADA	1	0.625
chr2	204720001	204880000	A.2.2.1.1.2.1.2.1.1.2.2	0.606719367588933	.	204720001	204880000	#FFDADA	1	0.625
chr2	204880001	205240000	A.1.2.2.1.1.2.2.1.2.2	0.83695652173913	.	204880001	205240000	#FF4848	1	0.875
chr2	205240001	205400000	A.2.2.1.1.1.2.1.1.1.1	0.619565217391304	.	205240001	205400000	#FFDADA	1	0.625
chr2	205400001	205920000	A.2.1.1.1.2.1.1.1.2.1.1	0.768774703557312	.	205400001	205920000	#FF9191	1	0.75
chr2	205920001	206040000	A.2.2.1.2.2.1.1.1.1.2.1.1	0.571146245059289	.	205920001	206040000	#FFDADA	1	0.625
chr2	206040001	206360000	A.2.2.2.2.1.1.1.2.2	0.516798418972332	.	206040001	206360000	#FFDADA	1	0.625
chr2	206360001	206560000	A.2.1.2.1.2.1.2.2.2	0.685770750988142	.	206360001	206560000	#FF9191	1	0.75
chr2	206560001	206640000	A.2.2.1.1.2.2.2.1.1.1.2	0.590909090909091	.	206560001	206640000	#FFDADA	1	0.625
chr2	206640001	206800000	A.1.2.1.1.2.2.1.2.2.1.2.2	0.882411067193676	.	206640001	206800000	#FF4848	1	0.875
chr2	206800001	207040000	A.1.1.2.1.1.1.2.1.1.1.1.2	0.967391304347826	.	206800001	207040000	#FF0000	1	1
chr2	207040001	207400000	A.1.2.1.1.2.1.2.1.1.2.2	0.894268774703557	.	207040001	207400000	#FF4848	1	0.875
chr2	207400001	207760000	A.1.2.1.1.1.2.2.1.2.1	0.903162055335968	.	207400001	207760000	#FF4848	1	0.875
chr2	207760001	207960000	A.2.1.1.1.1.1.1.2.1.1.1	0.782608695652174	.	207760001	207960000	#FF9191	1	0.75
chr2	207960001	208040000	A.2.2.1.1.2.2.2.2.1	0.58695652173913	.	207960001	208040000	#FFDADA	1	0.625
chr2	208040001	208240000	A.1.2.1.1.2.2.1.2.1	0.886363636363636	.	208040001	208240000	#FF4848	1	0.875
chr2	208240001	208360000	A.1.2.2.2.2.2.2.2.1.1.1	0.789525691699605	.	208240001	208360000	#FF4848	1	0.875
chr2	208360001	208680000	A.1.1.2.1.2.2.1.1	0.946640316205534	.	208360001	208680000	#FF0000	1	1
chr2	208680001	209000000	A.1.1.2.1.1.1.2.1.1.1.1.1	0.968379446640316	.	208680001	209000000	#FF0000	1	1
chr2	209000001	209200000	A.1.2.1.1.1.1.1.2.2.2	0.911067193675889	.	209000001	209200000	#FF4848	1	0.875
chr2	209200001	209400000	A.2.2.2.2.2.2	0.490118577075099	.	209200001	209400000	#FFDADA	1	0.625
chr2	209400001	209640000	A.2.2.2.1.1.1.2	0.537549407114625	.	209400001	209640000	#FFDADA	1	0.625
chr2	209640001	209760000	B.1.2.1.2.2.2.1.2.1.1	0.271739130434783	.	209640001	209760000	#9191FF	1	0.375
chr2	209760001	209920000	B.1.2.1.2.2.1.2.2.2.2.1.2	0.274703557312253	.	209760001	209920000	#9191FF	1	0.375
chr2	209920001	210320000	A.2.2.2.1.1.1.1.1.2.1	0.543478260869565	.	209920001	210320000	#FFDADA	1	0.625
chr2	210320001	210640000	A.2.1.1.1.2.1.2.1.2.2	0.759881422924901	.	210320001	210640000	#FF9191	1	0.75
chr2	210640001	210760000	A.2.2.1.2.2.1.2.2.2.2.2	0.551383399209486	.	210640001	210760000	#FFDADA	1	0.625
chr2	210760001	211080000	A.2.1.1.1.2.2.1.2	0.75296442687747	.	210760001	211080000	#FF9191	1	0.75
chr2	211080001	211400000	B.2.1.1.1.1.2.1	0.188735177865613	.	211080001	211400000	#4848FF	1	0.25
chr2	211400001	211560000	B.2.1.2.2.1.1.2.2.2	0.105731225296443	.	211400001	211560000	#4848FF	1	0.25
chr2	211560001	211760000	B.2.2.2.1.1.1.1	0.0306324110671937	.	211560001	211760000	#0000FF	1	0.125
chr2	211760001	212080000	B.2.2.2.1.1.2.1	0.0276679841897233	.	211760001	212080000	#0000FF	1	0.125
chr2	212080001	212200000	B.2.1.2.2.1.1.2.2.1.1	0.107707509881423	.	212080001	212200000	#4848FF	1	0.25
chr2	212200001	212560000	B.2.2.1.2.1.2.2.2.1.1	0.0523715415019763	.	212200001	212560000	#0000FF	1	0.125
chr2	212560001	212720000	B.2.1.2.2.1.1.2.1.1.2.1.1	0.112648221343874	.	212560001	212720000	#4848FF	1	0.25
chr2	212720001	212920000	B.2.1.1.1.1.2.2.2.1.1	0.186758893280632	.	212720001	212920000	#4848FF	1	0.25
chr2	212920001	213120000	B.1.2.2.1.1.2.2.2.1.1	0.242094861660079	.	212920001	213120000	#9191FF	1	0.375
chr2	213120001	213400000	B.1.2.1.2.2.1.2.2.2.1.2	0.276679841897233	.	213120001	213400000	#9191FF	1	0.375
chr2	213400001	213760000	B.1.2.2.1.2.1.2.1.1.2	0.230237154150198	.	213400001	213760000	#9191FF	1	0.375
chr2	213760001	214000000	B.1.1.2.2.1.1.1.1	0.379446640316206	.	213760001	214000000	#DADAFF	1	0.5
chr2	214000001	214160000	B.1.1.2.2.2.2.1.2.1	0.351778656126482	.	214000001	214160000	#DADAFF	1	0.5
chr2	214160001	214440000	B.1.2.1.2.2.1.1.2	0.289525691699605	.	214160001	214440000	#9191FF	1	0.375
chr2	214440001	214600000	B.2.1.1.1.2.2.1.1.1	0.179841897233202	.	214440001	214600000	#4848FF	1	0.25
chr2	214600001	214760000	B.1.2.2.1.1.1.1.2.2.2	0.256916996047431	.	214600001	214760000	#9191FF	1	0.375
chr2	214760001	215040000	B.2.1.2.2.1.1.2.1.2.1	0.109683794466403	.	214760001	215040000	#4848FF	1	0.25
chr2	215040001	215200000	B.1.2.1.2.2.1.2.2.1.1.1	0.281620553359684	.	215040001	215200000	#9191FF	1	0.375
chr2	215200001	215480000	B.1.2.1.2.2.1.1.1.2.2	0.290513833992095	.	215200001	215480000	#9191FF	1	0.375
chr2	215480001	215560000	B.1.1.2.2.2.1.2.2.2.2	0.354743083003953	.	215480001	215560000	#DADAFF	1	0.5
chr2	215560001	215840000	B.1.2.2.1.1.1.1.2.1.1	0.259881422924901	.	215560001	215840000	#9191FF	1	0.375
chr2	215840001	216160000	B.1.2.2.1.1.2.1.1.2.2.2	0.25	.	215840001	216160000	#9191FF	1	0.375
chr2	216160001	216440000	B.1.1.2.1.2.1.1.2.1.2.1	0.400197628458498	.	216160001	216440000	#DADAFF	1	0.5
chr2	216440001	216920000	A.2.2.1.2.1.1.2.1.1	0.58201581027668	.	216440001	216920000	#FFDADA	1	0.625
chr2	216920001	217160000	A.1.1.2.1.2.2.2	0.944664031620553	.	216920001	217160000	#FF0000	1	1
chr2	217160001	217400000	A.1.2.1.1.1.1.1.2.1.2	0.91304347826087	.	217160001	217400000	#FF4848	1	0.875
chr2	217400001	217560000	A.2.1.1.1.2.2.1.1.2.1	0.754940711462451	.	217400001	217560000	#FF9191	1	0.75
chr2	217560001	217840000	A.1.2.1.1.1.2.1.1	0.908102766798419	.	217560001	217840000	#FF4848	1	0.875
chr2	217840001	218080000	A.1.2.2.2.1.1.2.1.1	0.817193675889328	.	217840001	218080000	#FF4848	1	0.875
chr2	218080001	218320000	A.1.2.2.2.2.2.2.2.1.1.2	0.788537549407115	.	218080001	218320000	#FF4848	1	0.875
chr2	218320001	218640000	A.1.2.1.1.2.1.2.1.1.2.1	0.895256916996047	.	218320001	218640000	#FF4848	1	0.875
chr2	218640001	218880000	A.1.2.2.2.1.1.2.1.2	0.816205533596838	.	218640001	218880000	#FF4848	1	0.875
chr2	218880001	219120000	A.1.2.1.1.2.2.1.2.2.1.1	0.885375494071146	.	218880001	219120000	#FF4848	1	0.875
chr2	219120001	219240000	A.1.2.1.2.1.2.1.2.2.1	0.867588932806324	.	219120001	219240000	#FF4848	1	0.875
chr2	219240001	219360000	A.1.2.2.1.2.2.1.2	0.827075098814229	.	219240001	219360000	#FF4848	1	0.875
chr2	219360001	219520000	A.1.1.2.2.1.2.1.2	0.927865612648221	.	219360001	219520000	#FF0000	1	1
chr2	219520001	219720000	A.1.1.2.1.1.1.2.2.1	0.963438735177866	.	219520001	219720000	#FF0000	1	1
chr2	219720001	220000000	A.1.1.2.1.2.2.1.2	0.945652173913043	.	219720001	220000000	#FF0000	1	1
chr2	220000001	220240000	A.1.1.2.2.1.1.1.2	0.936758893280632	.	220000001	220240000	#FF0000	1	1
chr2	220240001	220520000	A.1.1.2.1.1.1.2.2.2.1	0.962450592885375	.	220240001	220520000	#FF0000	1	1
chr2	220520001	220840000	A.2.1.2.1.2.1.1	0.691699604743083	.	220520001	220840000	#FF9191	1	0.75
chr2	220840001	220920000	B.1.1.2.1.1.2.1.1	0.41403162055336	.	220840001	220920000	#DADAFF	1	0.5
chr2	220920001	221280000	A.2.1.2.2.1.1.1.1.2.2	0.671936758893281	.	220920001	221280000	#FF9191	1	0.75
chr2	221280001	221440000	A.2.1.2.2.2.1.2.1.1.2.2	0.654150197628458	.	221280001	221440000	#FF9191	1	0.75
chr2	221440001	221760000	A.2.1.1.1.2.1.1.1.2.1.2	0.767786561264822	.	221440001	221760000	#FF9191	1	0.75
chr2	221760001	222080000	A.2.1.2.1.1.2.1.2.2	0.702569169960474	.	221760001	222080000	#FF9191	1	0.75
chr2	222080001	222200000	A.2.2.1.1.2.2.2.2.2	0.58596837944664	.	222080001	222200000	#FFDADA	1	0.625
chr2	222200001	222400000	A.2.2.1.2.2.1.2.1.1	0.559288537549407	.	222200001	222400000	#FFDADA	1	0.625
chr2	222400001	222520000	A.2.2.1.2.2.1.2.2.2.1	0.553359683794466	.	222400001	222520000	#FFDADA	1	0.625
chr2	222520001	222760000	A.2.2.1.2.2.1.2.2.2.2.1	0.552371541501976	.	222520001	222760000	#FFDADA	1	0.625
chr2	222760001	222880000	A.2.2.1.1.2.2.2.1.1.2	0.589920948616601	.	222760001	222880000	#FFDADA	1	0.625
chr2	222880001	223160000	A.2.1.1.2.2.1.2.2.1	0.719367588932806	.	222880001	223160000	#FF9191	1	0.75
chr2	223160001	223360000	A.1.1.2.1.2.1.2.2	0.947628458498024	.	223160001	223360000	#FF0000	1	1
chr2	223360001	223520000	A.2.1.1.1.1.1.1.2.2.2	0.778656126482213	.	223360001	223520000	#FF9191	1	0.75
chr2	223520001	223800000	A.1.2.2.2.2.1.1.1.1.1.2	0.802371541501976	.	223520001	223800000	#FF4848	1	0.875
chr2	223800001	224360000	A.2.1.1.2.2.1.2.2.2	0.718379446640316	.	223800001	224360000	#FF9191	1	0.75
chr2	224360001	224480000	A.2.1.1.2.1.1.2.2.2.1	0.734189723320158	.	224360001	224480000	#FF9191	1	0.75
chr2	224480001	224760000	A.1.2.2.1.2.2.2.1.2	0.824110671936759	.	224480001	224760000	#FF4848	1	0.875
chr2	224760001	224960000	A.2.1.1.1.1.1.2.2.1.2	0.774703557312253	.	224760001	224960000	#FF9191	1	0.75
chr2	224960001	225160000	A.1.2.2.1.1.2.2.1.1.1.2	0.839920948616601	.	224960001	225160000	#FF4848	1	0.875
chr2	225160001	225360000	A.1.2.2.2.2.2.2.2.1.2.2	0.786561264822134	.	225160001	225360000	#FF4848	1	0.875
chr2	225360001	225560000	A.2.1.2.1.1.2.2.1.2.1	0.699604743083004	.	225360001	225560000	#FF9191	1	0.75
chr2	225560001	225920000	A.2.1.1.1.2.2.2.2.2.1	0.744071146245059	.	225560001	225920000	#FF9191	1	0.75
chr2	225920001	226200000	A.2.2.1.2.1.1.1.1	0.58498023715415	.	225920001	226200000	#FFDADA	1	0.625
chr2	226200001	226520000	A.2.1.2.1.2.2.1.1.2.1.1	0.682806324110672	.	226200001	226520000	#FF9191	1	0.75
chr2	226520001	226840000	B.1.1.2.2.1.2.1.1.1	0.372529644268775	.	226520001	226840000	#DADAFF	1	0.5
chr2	226840001	227080000	B.1.1.1.2.2.1.2.2.2.1	0.444664031620553	.	226840001	227080000	#DADAFF	1	0.5
chr2	227080001	227320000	B.1.1.1.2.2.1.2.2.2.2	0.443675889328063	.	227080001	227320000	#DADAFF	1	0.5
chr2	227320001	227400000	B.1.1.1.2.2.2.1.2.2.2	0.431818181818182	.	227320001	227400000	#DADAFF	1	0.5
chr2	227400001	227640000	B.1.1.1.2.1.2.2.2.2.2	0.455533596837945	.	227400001	227640000	#DADAFF	1	0.5
chr2	227640001	228000000	B.1.1.1.2.1.1.1.2.2.2.1	0.464426877470356	.	227640001	228000000	#DADAFF	1	0.5
chr2	228000001	228200000	A.2.2.2.1.1.1.1.2.2	0.538537549407115	.	228000001	228200000	#FFDADA	1	0.625
chr2	228200001	228280000	A.2.2.1.1.2.1.2.2.1.1	0.603754940711462	.	228200001	228280000	#FFDADA	1	0.625
chr2	228280001	228440000	A.2.1.1.1.2.1.2.1.1.1	0.762845849802372	.	228280001	228440000	#FF9191	1	0.75
chr2	228440001	228680000	B.1.1.2.2.2.2.1.2.2	0.350790513833992	.	228440001	228680000	#DADAFF	1	0.5
chr2	228680001	229040000	B.2.2.1.2.1.1.2.2.1	0.0563241106719368	.	228680001	229040000	#0000FF	1	0.125
chr2	229040001	229200000	B.2.2.1.2.1.1.1	0.0592885375494071	.	229040001	229200000	#0000FF	1	0.125
chr2	229200001	229360000	B.2.2.2.1.1.2.2.2	0.0256916996047431	.	229200001	229360000	#0000FF	1	0.125
chr2	229360001	229680000	B.2.2.2.1.1.1.2.1	0.0296442687747036	.	229360001	229680000	#0000FF	1	0.125
chr2	229680001	229800000	B.2.2.1.2.1.2.2.2.2	0.050395256916996	.	229680001	229800000	#0000FF	1	0.125
chr2	229800001	230040000	B.2.2.2.1.1.2.2.1	0.0266798418972332	.	229800001	230040000	#0000FF	1	0.125
chr2	230040001	230400000	B.2.2.2.1.1.1.2.2	0.0286561264822134	.	230040001	230400000	#0000FF	1	0.125
chr2	230400001	230600000	B.2.1.2.2.1.1.2.2.1.2	0.106719367588933	.	230400001	230600000	#4848FF	1	0.25
chr2	230600001	230800000	A.2.2.2.1.1.2	0.536561264822134	.	230600001	230800000	#FFDADA	1	0.625
chr2	230800001	230960000	B.2.1.1.2.2.1.2.1.2.2	0.153162055335968	.	230800001	230960000	#4848FF	1	0.25
chr2	230960001	231280000	B.2.2.1.2.1.2.2.2.1.2	0.0513833992094862	.	230960001	231280000	#0000FF	1	0.125
chr2	231280001	231680000	B.1.2.2.1.2.2.1.1	0.225296442687747	.	231280001	231680000	#9191FF	1	0.375
chr2	231680001	231920000	A.2.1.1.2.2.1.1.2.2	0.721343873517787	.	231680001	231920000	#FF9191	1	0.75
chr2	231920001	232360000	A.1.1.2.1.1.1.1.2.2.1.1	0.971343873517787	.	231920001	232360000	#FF0000	1	1
chr2	232360001	232600000	A.1.1.2.1.1.1.1.2.2.1.2	0.970355731225296	.	232360001	232600000	#FF0000	1	1
chr2	232600001	232800000	A.1.2.1.1.2.1.2.1.2	0.893280632411067	.	232600001	232800000	#FF4848	1	0.875
chr2	232800001	232960000	A.2.1.1.2.2.1.2.1	0.720355731225296	.	232800001	232960000	#FF9191	1	0.75
chr2	232960001	233200000	A.1.2.1.1.2.2.2.1	0.880434782608696	.	232960001	233200000	#FF4848	1	0.875
chr2	233200001	233400000	A.1.2.1.1.1.2.2.1.1.1	0.905138339920949	.	233200001	233400000	#FF4848	1	0.875
chr2	233400001	233720000	A.1.2.1.1.2.1.2.2.1	0.892292490118577	.	233400001	233720000	#FF4848	1	0.875
chr2	233720001	233920000	B.1.1.2.1.2.1.1.1	0.402173913043478	.	233720001	233920000	#DADAFF	1	0.5
chr2	233920001	234000000	B.1.1.1.1.1.1.1	0.489130434782609	.	233920001	234000000	#DADAFF	1	0.5
chr2	234040001	234160000	B.1.1.1.1.1.1.1	0.489130434782609	.	234040001	234160000	#DADAFF	1	0.5
chr2	234160001	234400000	A.2.2.1.1.1.1.2.2.1.1	0.622529644268775	.	234160001	234400000	#FFDADA	1	0.625
chr2	234400001	234560000	B.1.2.1.2.1.2.1	0.298418972332016	.	234400001	234560000	#9191FF	1	0.375
chr2	234560001	234760000	B.1.2.1.2.2.2.2.1.1	0.268774703557312	.	234560001	234760000	#9191FF	1	0.375
chr2	234760001	234880000	B.1.2.1.2.2.2.2.1.2.1.2.2	0.265810276679842	.	234760001	234880000	#9191FF	1	0.375
chr2	234880001	235040000	B.1.2.1.2.2.2.2.1.2.1.1	0.267786561264822	.	234880001	235040000	#9191FF	1	0.375
chr2	235040001	235280000	B.1.2.1.2.2.2.2.1.2.2.2	0.263833992094862	.	235040001	235280000	#9191FF	1	0.375
chr2	235280001	235440000	B.1.2.1.2.2.2.2.1.2.1.2.1	0.266798418972332	.	235280001	235440000	#9191FF	1	0.375
chr2	235440001	235760000	B.2.2.1.2.1.1.2.2.2	0.0553359683794466	.	235440001	235760000	#0000FF	1	0.125
chr2	235760001	235880000	B.2.1.2.2.1.2.1.1	0.104743083003953	.	235760001	235880000	#4848FF	1	0.25
chr2	235880001	236120000	B.2.1.2.2.1.2.2.2	0.101778656126482	.	235880001	236120000	#4848FF	1	0.25
chr2	236120001	236360000	B.2.1.2.2.1.2.2.1	0.102766798418972	.	236120001	236360000	#4848FF	1	0.25
chr2	236360001	236520000	B.1.2.1.2.2.2.2.1.2.2.1	0.264822134387352	.	236360001	236520000	#9191FF	1	0.375
chr2	236520001	236760000	B.1.1.2.2.2.2.2	0.349802371541502	.	236520001	236760000	#DADAFF	1	0.5
chr2	236760001	236920000	B.1.2.2.1.2.1.2.1.1.1	0.231225296442688	.	236760001	236920000	#9191FF	1	0.375
chr2	236920001	237080000	B.1.2.2.1.2.1.2.1.2.1	0.229249011857708	.	236920001	237080000	#9191FF	1	0.375
chr2	237080001	237400000	B.2.1.2.2.1.2.1.2	0.103754940711462	.	237080001	237400000	#4848FF	1	0.25
chr2	237400001	237560000	B.2.2.1.2.1.1.2.1.1	0.058300395256917	.	237400001	237560000	#0000FF	1	0.125
chr2	237560001	237720000	B.2.2.1.2.1.1.2.1.2	0.0573122529644269	.	237560001	237720000	#0000FF	1	0.125
chr2	237720001	237960000	B.2.1.2.2.1.1.1	0.114624505928854	.	237720001	237960000	#4848FF	1	0.25
chr2	237960001	238120000	B.1.2.1.2.2.2.2.2.2	0.261857707509881	.	237960001	238120000	#9191FF	1	0.375
chr2	238120001	238480000	B.2.1.1.2.2.1.1.2.2	0.156126482213439	.	238120001	238480000	#4848FF	1	0.25
chr2	238480001	238760000	A.2.1.2.2.1.2.1.2	0.66600790513834	.	238480001	238760000	#FF9191	1	0.75
chr2	238760001	239120000	A.1.2.1.1.1.2.2.2.1	0.901185770750988	.	238760001	239120000	#FF4848	1	0.875
chr2	239120001	239400000	A.1.2.1.2.2.1.2.2.2.1.1.1	0.856719367588933	.	239120001	239400000	#FF4848	1	0.875
chr2	239400001	239680000	A.2.2.1.1.1.1.2.2.2	0.620553359683794	.	239400001	239680000	#FFDADA	1	0.625
chr2	239680001	239760000	A.2.2.2.2.1.2.2.1.1.2.1	0.511857707509881	.	239680001	239760000	#FFDADA	1	0.625
chr2	239760001	239800000	A.2.1.2.2.1.1.2.1	0.6699604743083	.	239760001	239800000	#FF9191	1	0.75
chr2	239840001	240040000	A.2.1.2.2.1.1.2.1	0.6699604743083	.	239840001	240040000	#FF9191	1	0.75
chr2	240040001	240160000	A.2.2.1.1.1.1.1.1.1.1	0.634387351778656	.	240040001	240160000	#FFDADA	1	0.625
chr2	240160001	240280000	A.2.1.2.2.1.1.1.1.1	0.673913043478261	.	240160001	240280000	#FF9191	1	0.75
chr2	240280001	240560000	A.2.1.1.2.1.2.2.1.1	0.729249011857708	.	240280001	240560000	#FF9191	1	0.75
chr2	240560001	240720000	A.2.2.1.1.2.2.1.2.1.1.1	0.596837944664032	.	240560001	240720000	#FFDADA	1	0.625
chr2	240720001	241160000	A.2.1.2.2.1.2.2.2	0.66304347826087	.	240720001	241160000	#FF9191	1	0.75
chr2	241160001	241400000	A.2.2.1.1.1.2.2.1	0.615612648221344	.	241160001	241400000	#FFDADA	1	0.625
chr2	241400001	241680000	A.1.2.1.1.2.2.1.1.2	0.887351778656126	.	241400001	241680000	#FF4848	1	0.875
chr2	241680001	241960000	A.1.2.1.2.2.1.2.2.1	0.857707509881423	.	241680001	241960000	#FF4848	1	0.875
chr2	241960001	242040000	A.2.1.1.2.1.2.1.2.1	0.731225296442688	.	241960001	242040000	#FF9191	1	0.75
chr2	242040001	242320000	A.1.2.1.1.1.2.1.2.1	0.907114624505929	.	242040001	242320000	#FF4848	1	0.875
chr2	242320001	242440000	A.2.1.1.2.1.1.1.2.2.1	0.739130434782609	.	242320001	242440000	#FF9191	1	0.75
chr2	242440001	243080000	A.1.1.1.2.2.2.1.1.2	0.981225296442688	.	242440001	243080000	#FF0000	1	1
chr3	80001	400000	A.1.2.2.1.1.2.2.2.2.1	0.820125786163522	.	80001	400000	#FF4848	1	0.875
chr3	400001	600000	B.1.1.2.2.1.1.1	0.345911949685535	.	400001	600000	#DADAFF	1	0.5
chr3	600001	720000	B.1.2.1.1.1.2.1.2.2	0.288050314465409	.	600001	720000	#9191FF	1	0.375
chr3	720001	920000	B.2.1.1.1.1.1.1.2.2.1.2.2	0.163522012578616	.	720001	920000	#4848FF	1	0.25
chr3	920001	1080000	B.2.1.1.2.1.2.2.2	0.129559748427673	.	920001	1080000	#4848FF	1	0.25
chr3	1080001	1520000	B.1.2.1.1.1.2.2.2.2	0.281761006289308	.	1080001	1520000	#9191FF	1	0.375
chr3	1520001	1680000	B.1.1.2.1.1.1.1.2.2.1.1	0.384905660377359	.	1520001	1680000	#DADAFF	1	0.5
chr3	1680001	1960000	B.1.1.1.1.1.2.2.2.1	0.433962264150943	.	1680001	1960000	#DADAFF	1	0.5
chr3	1960001	2120000	B.1.1.2.2.2.1.2.2.2.2	0.315723270440252	.	1960001	2120000	#DADAFF	1	0.5
chr3	2120001	2400000	B.1.1.2.1.1.1.1.1.1	0.388679245283019	.	2120001	2400000	#DADAFF	1	0.5
chr3	2400001	2680000	A.2.2.1.1.1.2.1.1.2.2	0.60503144654088	.	2400001	2680000	#FFDADA	1	0.625
[truncated: 9,194 more rows]
