# Supplementary material for: Systematic inference and comparison of multi-scale chromatin sub-compartments connects spatial organization to cell phenotypes
Source: Nat Commun. 2021 May 10;12:2439. doi: 10.1038/s41467-021-22666-3 (PMC8110550; doi:10.1038/s41467-021-22666-3)
Supplement: Supplementary file 5 — Supplementary Dataset 2 [file 41467_2021_22666_MOESM5_ESM.zip › Supplementary_Data_1_domain_hierarchies_127HiCmaps/H9_embryonic_stem_t4_binsize=40kb.bed]

#fields: chr, pos_start, pos_end, the full compartment label describing the position in the hierachy, normalized compartment domain rank, ., pos_start, pos_end, color based on eight compartment model (A.1.1 - B.2.2), 1, eight compartment score (A.1.1 to B.2.2: 8 to 1 devided by 8)
chr1	720001	1240000	A.1.1.2.2.2.2.2.2	0.890528905289053	.	720001	1240000	#FF0000	1	1
chr1	1240001	1400000	A.1.2.1.2.2.2.1	0.813038130381304	.	1240001	1400000	#FF4848	1	0.875
chr1	1400001	1560000	A.1.2.1.2.2.1.2.2	0.814268142681427	.	1400001	1560000	#FF4848	1	0.875
chr1	1560001	1680000	A.2.1.1.2.1.1.1.2.1	0.686346863468635	.	1560001	1680000	#FF9191	1	0.75
chr1	1680001	1840000	A.1.2.1.2.2.2.2.2.1	0.810578105781058	.	1680001	1840000	#FF4848	1	0.875
chr1	1840001	2000000	A.1.2.1.2.2.2.2.1	0.811808118081181	.	1840001	2000000	#FF4848	1	0.875
chr1	2000001	2320000	A.1.2.1.2.1.1.1.1.2.2	0.86469864698647	.	2000001	2320000	#FF4848	1	0.875
chr1	2320001	2560000	A.2.1.1.2.1.1.2.2.2	0.681426814268143	.	2320001	2560000	#FF9191	1	0.75
chr1	2560001	2640000	B.1.1.2.2.1.2.1.2	0.384993849938499	.	2560001	2640000	#DADAFF	1	0.5
chr1	2680001	3000000	B.1.1.2.2.1.2.1.2	0.384993849938499	.	2680001	3000000	#DADAFF	1	0.5
chr1	3000001	3360000	A.2.2.1.1.2.2.1.1.1	0.539975399753998	.	3000001	3360000	#FFDADA	1	0.625
chr1	3360001	3800000	A.1.2.1.2.1.2.1.1	0.835178351783518	.	3360001	3800000	#FF4848	1	0.875
chr1	3800001	3880000	A.2.2.2.1.1.1.2.2	0.503075030750307	.	3800001	3880000	#FFDADA	1	0.625
chr1	3960001	4040000	A.2.2.2.1.1.1.2.2	0.503075030750307	.	3960001	4040000	#FFDADA	1	0.625
chr1	4040001	4200000	A.2.2.1.1.1.1.2.2.1	0.55719557195572	.	4040001	4200000	#FFDADA	1	0.625
chr1	4200001	4480000	A.2.2.2.1.1.2.2	0.499384993849939	.	4200001	4480000	#FFDADA	1	0.625
chr1	4480001	4720000	A.2.2.2.1.1.1.1.1	0.5079950799508	.	4480001	4720000	#FFDADA	1	0.625
chr1	4720001	4840000	A.2.2.1.1.1.1.1.2.1.2	0.562115621156212	.	4720001	4840000	#FFDADA	1	0.625
chr1	4840001	5040000	B.1.1.2.1.1.2.1	0.403444034440344	.	4840001	5040000	#DADAFF	1	0.5
chr1	5040001	5200000	A.2.2.1.1.1.2.1.1.2	0.552275522755228	.	5040001	5200000	#FFDADA	1	0.625
chr1	5200001	5720000	A.2.2.1.1.1.2.2.1.1.2	0.548585485854859	.	5200001	5720000	#FFDADA	1	0.625
chr1	5720001	6040000	A.2.1.1.1.2.2.2.1.2.2.2	0.696186961869619	.	5720001	6040000	#FF9191	1	0.75
chr1	6040001	6240000	A.1.2.2.2.1.2.1.1	0.761377613776138	.	6040001	6240000	#FF4848	1	0.875
chr1	6240001	6400000	A.1.2.2.2.1.2.2.1	0.756457564575646	.	6240001	6400000	#FF4848	1	0.875
chr1	6400001	6480000	A.2.1.1.2.1.1.1.1.1.1	0.691266912669127	.	6400001	6480000	#FF9191	1	0.75
chr1	6480001	6760000	A.1.1.2.2.2.2.2.1.2.2	0.891758917589176	.	6480001	6760000	#FF0000	1	1
chr1	6760001	6960000	A.1.2.2.2.2.1.2.1.2	0.746617466174662	.	6760001	6960000	#FF4848	1	0.875
chr1	6960001	7080000	A.2.2.1.1.1.1.1.1.1	0.565805658056581	.	6960001	7080000	#FFDADA	1	0.625
chr1	7080001	7320000	A.2.1.1.2.2.1.1.2.1	0.672816728167282	.	7080001	7320000	#FF9191	1	0.75
chr1	7320001	7560000	A.2.1.2.2.1.2.2.1	0.586715867158672	.	7320001	7560000	#FF9191	1	0.75
chr1	7560001	7720000	A.2.1.1.2.2.2.2.2.1	0.662976629766298	.	7560001	7720000	#FF9191	1	0.75
chr1	7720001	8040000	A.2.1.1.2.2.1.1.1	0.674046740467405	.	7720001	8040000	#FF9191	1	0.75
chr1	8040001	8240000	A.2.1.2.2.2.2.1.2.2.1	0.573185731857319	.	8040001	8240000	#FF9191	1	0.75
chr1	8240001	8360000	A.2.1.2.2.1.1.1.2.1	0.595325953259533	.	8240001	8360000	#FF9191	1	0.75
chr1	8360001	8680000	A.1.2.2.2.2.1.1.2	0.749077490774908	.	8360001	8680000	#FF4848	1	0.875
chr1	8680001	8920000	A.1.2.1.2.1.1.2.2.2.2.2.2	0.836408364083641	.	8680001	8920000	#FF4848	1	0.875
chr1	8920001	9640000	A.1.1.1.2.1.1.1.1	0.990159901599016	.	8920001	9640000	#FF0000	1	1
chr1	9640001	9960000	A.1.1.2.2.1.1.1.1.1	0.932349323493235	.	9640001	9960000	#FF0000	1	1
chr1	9960001	10160000	A.1.2.1.2.1.1.1.1.2.1.2.2	0.865928659286593	.	9960001	10160000	#FF4848	1	0.875
chr1	10160001	10560000	A.1.1.2.2.2.1.1.2.2.2	0.904059040590406	.	10160001	10560000	#FF0000	1	1
chr1	10560001	10680000	A.2.1.1.2.1.1.1.1.2.1	0.688806888068881	.	10560001	10680000	#FF9191	1	0.75
chr1	10680001	10880000	A.1.2.1.2.1.1.1.1.2.1.2.1	0.867158671586716	.	10680001	10880000	#FF4848	1	0.875
chr1	10880001	11040000	A.1.1.2.2.2.1.1.1.2	0.908979089790898	.	10880001	11040000	#FF0000	1	1
chr1	11040001	11360000	A.1.1.2.2.1.1.1.2	0.929889298892989	.	11040001	11360000	#FF0000	1	1
chr1	11360001	11760000	A.1.1.1.2.1.2.1.2.2	0.977859778597786	.	11360001	11760000	#FF0000	1	1
chr1	11760001	12120000	A.1.1.1.2.1.2.2.2.2.1	0.972939729397294	.	11760001	12120000	#FF0000	1	1
chr1	12120001	12320000	A.2.1.1.2.1.1.2.2.1	0.682656826568266	.	12120001	12320000	#FF9191	1	0.75
chr1	12320001	12840000	A.2.2.1.1.2.2.1.2	0.537515375153752	.	12320001	12840000	#FFDADA	1	0.625
chr1	12840001	12920000	B.1.2.1.1.2	0.340713407134071	.	12840001	12920000	#9191FF	1	0.375
chr1	13160001	13200000	B.1.2.1.1.2	0.340713407134071	.	13160001	13200000	#9191FF	1	0.375
chr1	13760001	14240000	B.1.1.1.2.1.2.2.2	0.421894218942189	.	13760001	14240000	#DADAFF	1	0.5
chr1	14240001	14640000	B.1.1.1.2.1.1.1	0.43050430504305	.	14240001	14640000	#DADAFF	1	0.5
chr1	14640001	14960000	A.2.2.2.1.1.2.1.1	0.501845018450184	.	14640001	14960000	#FFDADA	1	0.625
chr1	14960001	15240000	A.2.2.1.1.1.1.2.1.1	0.559655596555966	.	14960001	15240000	#FFDADA	1	0.625
chr1	15240001	15440000	A.2.1.2.2.1.1.1.1.2	0.596555965559656	.	15240001	15440000	#FF9191	1	0.75
chr1	15440001	15840000	A.1.2.1.2.1.2.2.2.2.2	0.82779827798278	.	15440001	15840000	#FF4848	1	0.875
chr1	15840001	16120000	A.1.1.2.2.1.2.2.2.1.2	0.915129151291513	.	15840001	16120000	#FF0000	1	1
chr1	16120001	16240000	A.1.2.1.2.2.1.1.1.2	0.825338253382534	.	16120001	16240000	#FF4848	1	0.875
chr1	16240001	16920000	A.1.1.1.2.1.1.1.2.1	0.988929889298893	.	16240001	16920000	#FF0000	1	1
chr1	16920001	17120000	A.1.2.2.2.1.1.1.2.2.1	0.76629766297663	.	16920001	17120000	#FF4848	1	0.875
chr1	17200001	17600000	A.1.1.2.2.1.2.2.2.2.2.2	0.911439114391144	.	17200001	17600000	#FF0000	1	1
chr1	17600001	17760000	A.1.2.2.2.2.1.2.2	0.745387453874539	.	17600001	17760000	#FF4848	1	0.875
chr1	17760001	17960000	A.1.2.1.2.2.1.1.2.2	0.821648216482165	.	17760001	17960000	#FF4848	1	0.875
chr1	17960001	18200000	A.1.2.2.2.1.1.1.2.1.2	0.767527675276753	.	17960001	18200000	#FF4848	1	0.875
chr1	18200001	18680000	A.1.2.1.2.1.1.1.2.2.2.2	0.85239852398524	.	18200001	18680000	#FF4848	1	0.875
chr1	18680001	18920000	A.2.1.2.2.1.1.2	0.592865928659287	.	18680001	18920000	#FF9191	1	0.75
chr1	18920001	19240000	A.1.2.1.2.2.1.2.1.1.1.1	0.820418204182042	.	18920001	19240000	#FF4848	1	0.875
chr1	19240001	19400000	A.1.2.1.2.1.1.1.2.2.2.1	0.853628536285363	.	19240001	19400000	#FF4848	1	0.875
chr1	19400001	19640000	A.1.1.2.2.2.2.2.1.1	0.894218942189422	.	19400001	19640000	#FF0000	1	1
chr1	19640001	19840000	A.1.2.1.2.1.1.1.2.2.1.2.1	0.856088560885609	.	19640001	19840000	#FF4848	1	0.875
chr1	19840001	20000000	A.2.1.1.2.1.1.2.1	0.683886838868389	.	19840001	20000000	#FF9191	1	0.75
chr1	20000001	20240000	A.1.2.1.2.2.1.2.1.1.2	0.817958179581796	.	20000001	20240000	#FF4848	1	0.875
chr1	20240001	20440000	A.2.2.1.1.1.1.1.2.1.1	0.563345633456335	.	20240001	20440000	#FFDADA	1	0.625
chr1	20440001	20840000	A.1.2.2.2.1.1.1.1	0.769987699876999	.	20440001	20840000	#FF4848	1	0.875
chr1	20840001	21000000	A.1.2.1.2.1.2.2.1.2	0.831488314883149	.	20840001	21000000	#FF4848	1	0.875
chr1	21000001	21240000	A.1.2.2.2.1.2.1.2.2.1	0.758917589175892	.	21000001	21240000	#FF4848	1	0.875
chr1	21240001	21320000	A.2.1.2.2.2.2.1.2.2.2.1	0.571955719557196	.	21240001	21320000	#FF9191	1	0.75
chr1	21320001	21440000	A.2.1.1.2.2.1.2.2	0.669126691266913	.	21320001	21440000	#FF9191	1	0.75
chr1	21440001	21760000	A.1.2.2.2.2.1.2.1.1	0.747847478474785	.	21440001	21760000	#FF4848	1	0.875
chr1	21760001	22080000	A.1.2.1.2.1.1.1.2.2.1.2.2	0.854858548585486	.	21760001	22080000	#FF4848	1	0.875
chr1	22080001	22280000	A.2.1.1.2.1.1.1.1.2.2	0.687576875768758	.	22080001	22280000	#FF9191	1	0.75
chr1	22280001	22360000	A.2.1.1.2.1.1.1.2.2	0.685116851168512	.	22280001	22360000	#FF9191	1	0.75
chr1	22360001	22680000	A.1.2.1.2.2.1.2.1.1.1.2	0.819188191881919	.	22360001	22680000	#FF4848	1	0.875
chr1	22680001	23040000	A.1.1.2.2.2.1.1.2.1.2	0.906519065190652	.	22680001	23040000	#FF0000	1	1
chr1	23040001	23320000	A.1.2.1.2.1.1.2.2.2.2.2.1	0.837638376383764	.	23040001	23320000	#FF4848	1	0.875
chr1	23320001	23600000	A.1.2.1.2.1.1.1.2.1.2.2	0.858548585485855	.	23320001	23600000	#FF4848	1	0.875
chr1	23600001	23880000	A.1.2.1.2.1.1.1.1.1	0.869618696186962	.	23600001	23880000	#FF4848	1	0.875
chr1	23880001	24080000	A.1.2.1.2.2.1.1.1.1	0.826568265682657	.	23880001	24080000	#FF4848	1	0.875
chr1	24080001	24280000	A.1.1.2.2.2.2.2.1.2.1	0.892988929889299	.	24080001	24280000	#FF0000	1	1
chr1	24280001	24480000	A.1.2.1.2.1.1.2.2.2.1.1	0.842558425584256	.	24280001	24480000	#FF4848	1	0.875
chr1	24480001	25160000	A.1.1.1.2.1.2.2.2.2.2.2	0.970479704797048	.	24480001	25160000	#FF0000	1	1
chr1	25160001	25600000	A.1.1.2.1.1.2.1.1.2	0.955719557195572	.	25160001	25600000	#FF0000	1	1
chr1	25600001	25720000	A.2.1.2.2.1.1.1.2.2	0.59409594095941	.	25600001	25720000	#FF9191	1	0.75
chr1	25720001	26160000	A.1.1.2.2.1.2.2.1	0.917589175891759	.	25720001	26160000	#FF0000	1	1
chr1	26160001	26360000	A.1.2.1.2.1.1.2.2.2.2.1.2	0.838868388683887	.	26160001	26360000	#FF4848	1	0.875
chr1	26360001	26560000	A.1.2.1.2.1.1.2.2.2.2.1.1	0.84009840098401	.	26360001	26560000	#FF4848	1	0.875
chr1	26560001	26800000	A.1.1.2.2.2.2.1.2	0.895448954489545	.	26560001	26800000	#FF0000	1	1
chr1	26800001	27280000	A.1.1.1.2.1.2.2.1.1	0.976629766297663	.	26800001	27280000	#FF0000	1	1
chr1	27280001	27720000	A.1.1.1.2.1.2.2.1.2	0.97539975399754	.	27280001	27720000	#FF0000	1	1
chr1	27720001	27960000	A.1.2.1.2.1.1.1.1.2.1.1	0.868388683886839	.	27720001	27960000	#FF4848	1	0.875
chr1	27960001	28560000	A.1.1.2.2.1.2.1.2.2.2	0.918819188191882	.	27960001	28560000	#FF0000	1	1
chr1	28560001	29040000	A.1.1.2.2.1.2.2.2.1.1	0.916359163591636	.	28560001	29040000	#FF0000	1	1
chr1	29040001	29520000	A.1.2.1.2.1.1.1.2.1.2.1.1.1	0.862238622386224	.	29040001	29520000	#FF4848	1	0.875
chr1	29520001	29840000	A.1.2.2.2.2.1.1.1.2.2.2	0.750307503075031	.	29520001	29840000	#FF4848	1	0.875
chr1	29840001	29880000	A.2.2.1.1.1.2.1.1.1.2	0.553505535055351	.	29840001	29880000	#FFDADA	1	0.625
chr1	30000001	30120000	A.2.2.1.1.1.2.1.1.1.2	0.553505535055351	.	30000001	30120000	#FFDADA	1	0.625
chr1	30120001	30360000	A.2.1.1.2.1.2.2	0.675276752767528	.	30120001	30360000	#FF9191	1	0.75
chr1	30360001	30520000	A.2.1.1.2.1.2.1.1.2.1	0.678966789667897	.	30360001	30520000	#FF9191	1	0.75
chr1	30520001	30680000	A.2.2.1.1.1.2.2.1.2.1	0.547355473554736	.	30520001	30680000	#FFDADA	1	0.625
chr1	30680001	30920000	A.2.2.1.1.1.2.2.1.1.1	0.549815498154982	.	30680001	30920000	#FFDADA	1	0.625
chr1	30920001	31200000	A.2.2.1.1.1.1.2.1.2	0.558425584255843	.	30920001	31200000	#FFDADA	1	0.625
chr1	31200001	31440000	A.1.2.1.2.1.1.1.2.2.1.1	0.857318573185732	.	31200001	31440000	#FF4848	1	0.875
chr1	31440001	31680000	A.1.1.2.2.2.1.1.1.1	0.910209102091021	.	31440001	31680000	#FF0000	1	1
chr1	31680001	31840000	A.1.2.2.2.1.2.1.2.2.2	0.757687576875769	.	31680001	31840000	#FF4848	1	0.875
chr1	31840001	31920000	A.1.2.2.2.1.2.1.2.1	0.760147601476015	.	31840001	31920000	#FF4848	1	0.875
chr1	31920001	32040000	A.2.1.2.2.2.2.1.2.1.1	0.575645756457565	.	31920001	32040000	#FF9191	1	0.75
chr1	32040001	32480000	A.1.1.1.2.1.1.1.2.2.1	0.98769987699877	.	32040001	32480000	#FF0000	1	1
chr1	32480001	32840000	A.1.1.1.2.1.2.2.2.2.2.1	0.971709717097171	.	32480001	32840000	#FF0000	1	1
chr1	32840001	33160000	A.1.1.2.2.1.2.2.2.2.1	0.91389913899139	.	32840001	33160000	#FF0000	1	1
chr1	33160001	33320000	A.1.2.1.2.2.1.2.1.2.1	0.816728167281673	.	33160001	33320000	#FF4848	1	0.875
chr1	33320001	33560000	A.1.2.1.2.2.1.1.2.1.1	0.824108241082411	.	33320001	33560000	#FF4848	1	0.875
chr1	33560001	33920000	A.1.2.1.2.1.1.2.1.1	0.851168511685117	.	33560001	33920000	#FF4848	1	0.875
chr1	33920001	34240000	A.2.1.2.2.2.1.2.1.1	0.58179581795818	.	33920001	34240000	#FF9191	1	0.75
chr1	34240001	34480000	B.1.1.1.2.1.1.2	0.429274292742927	.	34240001	34480000	#DADAFF	1	0.5
chr1	34480001	34800000	A.2.2.2.2.2.1.1.1	0.466174661746617	.	34480001	34800000	#FFDADA	1	0.625
chr1	34800001	35200000	A.2.2.1.1.1.2.1.1.1.1	0.554735547355474	.	34800001	35200000	#FFDADA	1	0.625
chr1	35200001	35600000	A.1.2.1.2.1.1.1.2.1.1	0.863468634686347	.	35200001	35600000	#FF4848	1	0.875
chr1	35600001	36040000	A.1.1.2.2.2.1.1.2.1.1	0.907749077490775	.	35600001	36040000	#FF0000	1	1
chr1	36040001	36280000	A.1.2.1.2.2.1.1.2.1.2	0.822878228782288	.	36040001	36280000	#FF4848	1	0.875
chr1	36280001	36560000	A.1.2.1.2.2.1.2.1.2.2	0.81549815498155	.	36280001	36560000	#FF4848	1	0.875
chr1	36560001	36960000	A.1.1.1.2.1.1.1.2.2.2	0.986469864698647	.	36560001	36960000	#FF0000	1	1
chr1	36960001	37200000	A.2.1.1.2.1.2.1.1.1	0.68019680196802	.	36960001	37200000	#FF9191	1	0.75
chr1	37200001	37600000	A.1.2.2.2.2.2.2.2.1.1.1	0.739237392373924	.	37200001	37600000	#FF4848	1	0.875
chr1	37600001	37920000	A.1.2.2.2.2.2.2.2.1.2	0.736777367773678	.	37600001	37920000	#FF4848	1	0.875
chr1	37920001	38240000	A.1.2.1.2.1.1.1.2.1.2.1.1.2	0.861008610086101	.	37920001	38240000	#FF4848	1	0.875
chr1	38240001	38440000	A.1.2.1.2.1.1.2.2.1.2.2	0.843788437884379	.	38240001	38440000	#FF4848	1	0.875
chr1	38440001	38880000	A.1.1.2.2.2.1.2.2.1.1.2	0.900369003690037	.	38440001	38880000	#FF0000	1	1
chr1	38880001	39120000	A.1.2.2.2.2.2.2.2.1.1.2	0.738007380073801	.	38880001	39120000	#FF4848	1	0.875
chr1	39120001	39320000	A.2.1.1.2.1.2.1.1.2.2	0.677736777367774	.	39120001	39320000	#FF9191	1	0.75
chr1	39320001	39520000	A.1.2.2.2.1.2.2.2	0.755227552275523	.	39320001	39520000	#FF4848	1	0.875
chr1	39520001	39720000	A.1.2.2.2.1.1.1.2.2.2	0.765067650676507	.	39520001	39720000	#FF4848	1	0.875
chr1	39720001	40080000	A.1.1.2.2.1.2.2.2.2.2.1	0.912669126691267	.	39720001	40080000	#FF0000	1	1
chr1	40080001	40280000	A.1.2.2.2.2.1.1.1.2.2.1	0.751537515375154	.	40080001	40280000	#FF4848	1	0.875
chr1	40280001	40520000	A.1.1.2.2.2.1.2.2.1.2	0.899138991389914	.	40280001	40520000	#FF0000	1	1
chr1	40520001	40920000	A.1.1.2.2.1.2.1.1.2.2	0.922509225092251	.	40520001	40920000	#FF0000	1	1
chr1	40920001	41040000	A.2.1.2.2.2.2.1.2.1.2	0.574415744157442	.	40920001	41040000	#FF9191	1	0.75
chr1	41040001	41120000	A.2.2.1.1.1.1.1.1.2	0.564575645756458	.	41040001	41120000	#FFDADA	1	0.625
chr1	41120001	41240000	A.2.1.1.2.1.2.1.2	0.676506765067651	.	41120001	41240000	#FF9191	1	0.75
chr1	41240001	41480000	A.1.1.2.1.1.2.1.2.1	0.954489544895449	.	41240001	41480000	#FF0000	1	1
chr1	41480001	41760000	A.2.1.1.1.2.2.2.1.1	0.699876998769988	.	41480001	41760000	#FF9191	1	0.75
chr1	41760001	41920000	A.2.1.1.2.2.1.2.1	0.670356703567036	.	41760001	41920000	#FF9191	1	0.75
chr1	41920001	42240000	A.1.2.2.1.2.2.1.1.1	0.781057810578106	.	41920001	42240000	#FF4848	1	0.875
chr1	42240001	42440000	A.2.2.1.1.1.2.1.2	0.551045510455105	.	42240001	42440000	#FFDADA	1	0.625
chr1	42440001	42680000	A.2.1.2.2.2.2.1.2.2.2.2	0.570725707257073	.	42440001	42680000	#FF9191	1	0.75
chr1	42680001	43200000	A.1.2.2.2.1.1.1.2.1.1	0.768757687576876	.	42680001	43200000	#FF4848	1	0.875
chr1	43200001	43640000	A.1.1.2.2.1.2.1.2.1	0.921279212792128	.	43200001	43640000	#FF0000	1	1
chr1	43640001	44200000	A.1.1.1.2.1.2.1.1.1.2	0.981549815498155	.	43640001	44200000	#FF0000	1	1
chr1	44200001	44560000	A.1.1.2.2.1.2.1.1.1	0.924969249692497	.	44200001	44560000	#FF0000	1	1
chr1	44560001	44960000	A.1.1.2.2.1.2.1.1.2.1	0.923739237392374	.	44560001	44960000	#FF0000	1	1
chr1	44960001	45200000	A.1.1.2.2.2.1.2.2.1.1.1	0.90159901599016	.	44960001	45200000	#FF0000	1	1
chr1	45200001	45440000	A.1.2.1.2.1.1.2.2.1.1.2.2	0.846248462484625	.	45200001	45440000	#FF4848	1	0.875
chr1	45440001	46120000	A.1.1.1.2.1.2.1.2.1	0.979089790897909	.	45440001	46120000	#FF0000	1	1
chr1	46120001	46280000	A.1.2.2.2.2.2.2.2.2.2.1	0.734317343173432	.	46120001	46280000	#FF4848	1	0.875
chr1	46280001	46840000	A.1.1.1.1.2.2.1	0.993849938499385	.	46280001	46840000	#FF0000	1	1
chr1	46840001	47200000	A.1.1.1.2.1.1.2.2	0.984009840098401	.	46840001	47200000	#FF0000	1	1
chr1	47200001	47440000	A.2.2.1.1.1.2.2.1.2.2	0.546125461254613	.	47200001	47440000	#FFDADA	1	0.625
chr1	47440001	47640000	A.2.1.2.2.2.2.2.2.2	0.567035670356704	.	47440001	47640000	#FF9191	1	0.75
chr1	47640001	47840000	A.1.2.2.2.2.2.1	0.744157441574416	.	47640001	47840000	#FF4848	1	0.875
chr1	47840001	48160000	A.2.1.1.1.2.2.1.2.1	0.702337023370234	.	47840001	48160000	#FF9191	1	0.75
chr1	48160001	48560000	A.2.1.2.1.2.2.1.2	0.603936039360394	.	48160001	48560000	#FF9191	1	0.75
chr1	48560001	48720000	B.2.1.1.2.2.1.2.1.1.2	0.210332103321033	.	48560001	48720000	#4848FF	1	0.25
chr1	48720001	48960000	B.2.1.2.2.2.1.1	0.125461254612546	.	48720001	48960000	#4848FF	1	0.25
chr1	48960001	49320000	B.2.1.1.2.1.2.2.1	0.22140221402214	.	48960001	49320000	#4848FF	1	0.25
chr1	49320001	49800000	B.2.2.2.2.2.2.2	0.001230012300123	.	49320001	49800000	#0000FF	1	0.125
chr1	49800001	50120000	B.2.2.2.1.2.2.1	0.017220172201722	.	49800001	50120000	#0000FF	1	0.125
chr1	50120001	50320000	B.2.2.2.1.2.2.2	0.015990159901599	.	50120001	50320000	#0000FF	1	0.125
chr1	50320001	50560000	B.2.2.2.1.2.1.2	0.018450184501845	.	50320001	50560000	#0000FF	1	0.125
chr1	50560001	50840000	B.2.2.2.1.2.1.1.1	0.022140221402214	.	50560001	50840000	#0000FF	1	0.125
chr1	50840001	51080000	B.1.2.2.2.2.1.2.2.1	0.284132841328413	.	50840001	51080000	#9191FF	1	0.375
chr1	51080001	51240000	B.1.1.2.2.1.1.2	0.387453874538745	.	51080001	51240000	#DADAFF	1	0.5
chr1	51240001	51720000	B.1.1.2.2.1.1.1.2.2	0.388683886838868	.	51240001	51720000	#DADAFF	1	0.5
chr1	51720001	52000000	A.2.1.2.1.2.2.2.1.2.1	0.601476014760148	.	51720001	52000000	#FF9191	1	0.75
chr1	52000001	52240000	A.1.2.2.1.1.2.2.1	0.797047970479705	.	52000001	52240000	#FF4848	1	0.875
chr1	52240001	52560000	A.1.1.2.1.1.2.2.1.2	0.95079950799508	.	52240001	52560000	#FF0000	1	1
chr1	52560001	52800000	A.1.2.1.2.1.1.1.2.1.2.1.2	0.859778597785978	.	52560001	52800000	#FF4848	1	0.875
chr1	52800001	53160000	A.1.1.1.1.2.2.2.1	0.992619926199262	.	52800001	53160000	#FF0000	1	1
chr1	53160001	53280000	A.1.2.2.2.2.2.2.2.2.2.2	0.733087330873309	.	53160001	53280000	#FF4848	1	0.875
chr1	53280001	53520000	A.1.2.2.1.1.1.2.2.1	0.80319803198032	.	53280001	53520000	#FF4848	1	0.875
chr1	53520001	53680000	A.1.2.1.2.1.2.2.1.1	0.832718327183272	.	53520001	53680000	#FF4848	1	0.875
chr1	53680001	53880000	A.1.1.2.1.1.2.2.2.1	0.949569495694957	.	53680001	53880000	#FF0000	1	1
chr1	53880001	54240000	A.1.1.1.2.1.1.2.1	0.985239852398524	.	53880001	54240000	#FF0000	1	1
chr1	54240001	54520000	A.1.1.2.1.1.2.2.2.2	0.948339483394834	.	54240001	54520000	#FF0000	1	1
chr1	54520001	54920000	A.1.1.2.1.1.1.2	0.958179581795818	.	54520001	54920000	#FF0000	1	1
chr1	54920001	55120000	A.1.2.1.1.1.1.1.2	0.888068880688807	.	54920001	55120000	#FF4848	1	0.875
chr1	55120001	55360000	A.1.2.1.1.1.1.1.1	0.88929889298893	.	55120001	55360000	#FF4848	1	0.875
chr1	55360001	55560000	A.1.2.2.1.1.1.1.2	0.805658056580566	.	55360001	55560000	#FF4848	1	0.875
chr1	55560001	55720000	A.2.1.2.1.2.1.1.1.2.2.1	0.619926199261993	.	55560001	55720000	#FF9191	1	0.75
chr1	55720001	56000000	B.1.1.2.2.2.1.2.1.2	0.373923739237392	.	55720001	56000000	#DADAFF	1	0.5
chr1	56000001	56120000	B.2.1.1.2.2.1.1.2.1	0.215252152521525	.	56000001	56120000	#4848FF	1	0.25
chr1	56120001	56200000	B.1.2.2.2.2.2.1.1.2	0.279212792127921	.	56120001	56200000	#9191FF	1	0.375
chr1	56200001	56480000	B.2.1.1.2.2.1.1.1.1.2	0.217712177121771	.	56200001	56480000	#4848FF	1	0.25
chr1	56480001	56760000	B.2.1.1.2.2.1.1.2.2.2	0.212792127921279	.	56480001	56760000	#4848FF	1	0.25
chr1	56760001	57120000	A.2.2.2.2.2.2.1.2.2	0.453874538745387	.	56760001	57120000	#FFDADA	1	0.625
chr1	57120001	57240000	B.1.2.1.2.2.1.1.2.1.2	0.31980319803198	.	57120001	57240000	#9191FF	1	0.375
chr1	57240001	57480000	B.1.2.1.2.2.1.1.2.1.1	0.321033210332103	.	57240001	57480000	#9191FF	1	0.375
chr1	57480001	57760000	B.1.1.2.1.1.2.2.1.2	0.400984009840098	.	57480001	57760000	#DADAFF	1	0.5
chr1	57760001	57880000	B.1.1.2.1.1.2.2.1.1	0.402214022140221	.	57760001	57880000	#DADAFF	1	0.5
chr1	57880001	58160000	A.2.2.2.2.1.1.1.1.2.2	0.478474784747847	.	57880001	58160000	#FFDADA	1	0.625
chr1	58160001	58280000	B.1.2.1.2.1.2.1	0.327183271832718	.	58160001	58280000	#9191FF	1	0.375
chr1	58280001	58680000	A.2.2.2.2.1.1.1.2.2	0.476014760147601	.	58280001	58680000	#FFDADA	1	0.625
chr1	58680001	59160000	A.2.1.2.1.2.1.2.1.1	0.616236162361624	.	58680001	59160000	#FF9191	1	0.75
chr1	59160001	59760000	A.2.1.2.1.2.2.1.1.1.2	0.60639606396064	.	59160001	59760000	#FF9191	1	0.75
chr1	59760001	59840000	B.1.1.1.2.2.2.2.1	0.413284132841328	.	59760001	59840000	#DADAFF	1	0.5
chr1	59840001	59960000	B.1.1.2.1.1.1.1	0.409594095940959	.	59840001	59960000	#DADAFF	1	0.5
chr1	59960001	60280000	B.1.1.2.1.1.2.2.2	0.399753997539975	.	59960001	60280000	#DADAFF	1	0.5
chr1	60280001	60600000	B.1.2.1.2.1.2.2.2.2	0.323493234932349	.	60280001	60600000	#9191FF	1	0.375
chr1	60600001	60800000	B.2.2.1.1.2.1.2.1.2	0.0861008610086101	.	60600001	60800000	#0000FF	1	0.125
chr1	60800001	61280000	B.2.2.1.1.2.2.2.1.1.2	0.0738007380073801	.	60800001	61280000	#0000FF	1	0.125
chr1	61280001	61560000	A.2.2.2.2.1.2.2.2	0.46740467404674	.	61280001	61560000	#FFDADA	1	0.625
chr1	61560001	62160000	A.2.2.2.2.1.1.2.1.2	0.473554735547355	.	61560001	62160000	#FFDADA	1	0.625
chr1	62160001	62640000	A.1.2.2.1.1.2.2.2.1	0.795817958179582	.	62160001	62640000	#FF4848	1	0.875
chr1	62640001	62760000	A.1.2.2.1.1.2.1.1.2	0.799507995079951	.	62640001	62760000	#FF4848	1	0.875
chr1	62760001	62920000	A.2.1.1.1.2.1.2.1.1	0.708487084870849	.	62760001	62920000	#FF9191	1	0.75
chr1	62920001	63120000	A.2.1.1.1.2.1.1.1.2.1	0.715867158671587	.	62920001	63120000	#FF9191	1	0.75
chr1	63120001	63360000	A.1.2.2.1.1.1.2.2.2	0.801968019680197	.	63120001	63360000	#FF4848	1	0.875
chr1	63360001	63800000	A.1.2.2.1.1.1.2.1	0.804428044280443	.	63360001	63800000	#FF4848	1	0.875
chr1	63800001	64200000	A.1.2.2.1.1.2.1.2	0.798277982779828	.	63800001	64200000	#FF4848	1	0.875
chr1	64200001	64360000	A.2.1.1.1.2.1.2.2	0.70479704797048	.	64200001	64360000	#FF9191	1	0.75
chr1	64360001	64640000	A.2.2.2.2.1.1.1.2.1	0.477244772447724	.	64360001	64640000	#FFDADA	1	0.625
chr1	64640001	64720000	A.2.2.1.1.1.2.2.2	0.544895448954489	.	64640001	64720000	#FFDADA	1	0.625
chr1	64720001	64960000	A.2.1.2.1.2.1.1.2	0.617466174661747	.	64720001	64960000	#FF9191	1	0.75
chr1	64960001	65320000	A.1.2.2.1.1.2.2.2.2	0.794587945879459	.	64960001	65320000	#FF4848	1	0.875
chr1	65320001	65520000	A.2.1.1.1.1.1.2.1.1.2	0.72939729397294	.	65320001	65520000	#FF9191	1	0.75
chr1	65520001	65680000	A.2.2.2.2.1.2.1.1	0.471094710947109	.	65520001	65680000	#FFDADA	1	0.625
chr1	65680001	65960000	A.2.2.2.2.1.2.1.2	0.469864698646986	.	65680001	65960000	#FFDADA	1	0.625
chr1	65960001	66120000	B.2.1.1.2.2.2.1.1.1.2	0.198031980319803	.	65960001	66120000	#4848FF	1	0.25
chr1	66120001	66200000	B.2.1.1.2.1.1.1.1.1.1	0.238622386223862	.	66120001	66200000	#4848FF	1	0.25
chr1	66200001	66360000	B.2.2.1.1.2.2.1.1.1	0.0799507995079951	.	66200001	66360000	#0000FF	1	0.125
chr1	66360001	66680000	B.2.2.2.2.1.1.1.2.1	0.013530135301353	.	66360001	66680000	#0000FF	1	0.125
chr1	66680001	67000000	B.2.1.2.2.2.1.2.1.1	0.124231242312423	.	66680001	67000000	#4848FF	1	0.25
chr1	67000001	67200000	B.2.1.1.2.2.1.2.2.2.1	0.201722017220172	.	67000001	67200000	#4848FF	1	0.25
chr1	67200001	67440000	B.1.2.2.2.2.1.1.1.1.2	0.291512915129151	.	67200001	67440000	#9191FF	1	0.375
chr1	67440001	67760000	B.1.1.1.2.2.1.1.2	0.419434194341943	.	67440001	67760000	#DADAFF	1	0.5
chr1	67760001	67960000	A.2.1.1.1.1.1.2.2.2	0.725707257072571	.	67760001	67960000	#FF9191	1	0.75
chr1	67960001	68240000	A.2.2.2.2.1.1.1.1.1	0.480934809348093	.	67960001	68240000	#FFDADA	1	0.625
chr1	68240001	68520000	B.1.2.1.2.2.1.2.1	0.317343173431734	.	68240001	68520000	#9191FF	1	0.375
chr1	68520001	68800000	B.1.2.2.1.2.1.2.2	0.300123001230012	.	68520001	68800000	#9191FF	1	0.375
chr1	68800001	69240000	B.2.1.1.2.2.1.2.1.2.1.1.2	0.207872078720787	.	68800001	69240000	#4848FF	1	0.25
chr1	69240001	69360000	B.2.1.1.2.1.1.1.2.1.2.1	0.231242312423124	.	69240001	69360000	#4848FF	1	0.25
chr1	69360001	69800000	B.2.2.1.1.2.1.2.1.1.1	0.0897908979089791	.	69360001	69800000	#0000FF	1	0.125
chr1	69800001	69880000	B.2.2.1.1.2.1.1.2.1.2	0.0922509225092251	.	69800001	69880000	#0000FF	1	0.125
chr1	69880001	70120000	B.2.2.1.1.2.2.2.1.2.1	0.0725707257072571	.	69880001	70120000	#0000FF	1	0.125
chr1	70120001	70240000	B.1.2.2.2.2.1.2.1.1	0.286592865928659	.	70120001	70240000	#9191FF	1	0.375
chr1	70240001	70400000	B.2.2.1.1.2.1.1.2.1.1	0.0934809348093481	.	70240001	70400000	#0000FF	1	0.125
chr1	70400001	70680000	B.2.1.1.2.2.1.2.1.2.2.2	0.204182041820418	.	70400001	70680000	#4848FF	1	0.25
chr1	70680001	70920000	A.2.2.2.2.1.2.2.1	0.468634686346863	.	70680001	70920000	#FFDADA	1	0.625
chr1	70920001	71240000	B.1.2.1.2.1.1.2.2.2	0.328413284132841	.	70920001	71240000	#9191FF	1	0.375
chr1	71240001	71560000	B.2.1.2.2.2.1.2.1.2.2	0.121771217712177	.	71240001	71560000	#4848FF	1	0.25
chr1	71560001	72000000	B.2.2.2.2.1.1.2.2	0.00984009840098401	.	71560001	72000000	#0000FF	1	0.125
chr1	72000001	72280000	B.2.2.1.1.2.2.1.2.1	0.0774907749077491	.	72000001	72280000	#0000FF	1	0.125
chr1	72280001	72840000	B.2.2.1.1.2.2.2.1.1.1	0.0750307503075031	.	72280001	72840000	#0000FF	1	0.125
chr1	72840001	73080000	B.2.2.1.1.2.2.1.1.2	0.0787207872078721	.	72840001	73080000	#0000FF	1	0.125
chr1	73080001	73240000	B.2.1.2.2.2.2.2.2.1.2	0.11070110701107	.	73080001	73240000	#4848FF	1	0.25
chr1	73240001	73560000	B.2.1.1.2.2.1.2.2.2.2	0.200492004920049	.	73240001	73560000	#4848FF	1	0.25
chr1	73560001	73840000	B.2.2.1.1.2.1.1.1.1.2	0.0959409594095941	.	73560001	73840000	#0000FF	1	0.125
chr1	73840001	74120000	B.2.2.1.1.2.2.2.1.2.2	0.0713407134071341	.	73840001	74120000	#0000FF	1	0.125
chr1	74120001	74240000	B.2.2.1.1.2.1.1.2.2	0.0910209102091021	.	74120001	74240000	#0000FF	1	0.125
chr1	74240001	74600000	B.2.2.2.2.1.1.2.1	0.011070110701107	.	74240001	74600000	#0000FF	1	0.125
chr1	74600001	75000000	B.2.2.2.2.1.1.1.2.2	0.01230012300123	.	74600001	75000000	#0000FF	1	0.125
chr1	75000001	75240000	B.2.1.1.2.2.1.2.2.1	0.202952029520295	.	75000001	75240000	#4848FF	1	0.25
chr1	75240001	75680000	B.2.1.2.2.2.1.2.1.2.1	0.1230012300123	.	75240001	75680000	#4848FF	1	0.25
chr1	75680001	76280000	B.2.1.1.2.2.1.2.1.2.1.2	0.206642066420664	.	75680001	76280000	#4848FF	1	0.25
chr1	76280001	76600000	B.1.1.2.2.2.2.1.1.1.1	0.370233702337023	.	76280001	76600000	#DADAFF	1	0.5
chr1	76600001	76760000	B.1.1.2.2.2.1.2.1.1.1.2.2	0.376383763837638	.	76600001	76760000	#DADAFF	1	0.5
chr1	76760001	76960000	B.2.1.1.2.2.1.1.2.2.1	0.214022140221402	.	76760001	76960000	#4848FF	1	0.25
chr1	76960001	77080000	B.1.2.1.2.1.1.1.1.1.2	0.338253382533825	.	76960001	77080000	#9191FF	1	0.375
chr1	77080001	77600000	B.2.1.1.2.2.1.2.1.2.2.1	0.205412054120541	.	77080001	77600000	#4848FF	1	0.25
chr1	77600001	78280000	A.2.2.1.2.2.2.1.2	0.511685116851168	.	77600001	78280000	#FFDADA	1	0.625
chr1	78280001	78480000	A.2.1.2.1.2.2.2.2	0.599015990159902	.	78280001	78480000	#FF9191	1	0.75
chr1	78480001	78800000	B.1.2.2.2.2.1.1.2.1	0.289052890528905	.	78480001	78800000	#9191FF	1	0.375
chr1	78800001	79040000	B.2.1.1.2.2.2.1.2.2.1	0.191881918819188	.	78800001	79040000	#4848FF	1	0.25
chr1	79040001	79200000	B.2.1.1.2.2.2.2.2.2.1	0.183271832718327	.	79040001	79200000	#4848FF	1	0.25
chr1	79200001	79360000	B.2.1.2.2.2.2.2.2.2.1	0.109471094710947	.	79200001	79360000	#4848FF	1	0.25
chr1	79360001	79640000	B.2.1.2.2.2.2.2.2.2.2	0.108241082410824	.	79360001	79640000	#4848FF	1	0.25
chr1	79640001	79920000	B.2.1.1.2.2.1.1.1.1.1	0.218942189421894	.	79640001	79920000	#4848FF	1	0.25
chr1	79920001	80040000	B.2.1.1.2.1.1.1.2.2.2.1	0.227552275522755	.	79920001	80040000	#4848FF	1	0.25
chr1	80040001	80240000	B.2.2.1.1.2.1.1.1.1.1	0.0971709717097171	.	80040001	80240000	#0000FF	1	0.125
chr1	80240001	80320000	B.2.1.1.2.2.2.1.1.2.1	0.19680196801968	.	80240001	80320000	#4848FF	1	0.25
chr1	80320001	80560000	B.2.2.1.1.2.2.2.2	0.0701107011070111	.	80320001	80560000	#0000FF	1	0.125
chr1	80560001	80920000	B.2.1.1.2.2.1.2.1.2.1.1.1	0.20910209102091	.	80560001	80920000	#4848FF	1	0.25
chr1	80920001	81160000	B.2.1.1.2.2.2.2.2.1.1	0.185731857318573	.	80920001	81160000	#4848FF	1	0.25
chr1	81160001	81280000	B.2.1.1.2.1.1.1.2.1.1.1.2	0.23370233702337	.	81160001	81280000	#4848FF	1	0.25
chr1	81280001	81520000	B.2.1.1.2.1.1.1.2.1.1.1.1	0.234932349323493	.	81280001	81520000	#4848FF	1	0.25
chr1	81520001	81720000	B.1.2.1.2.1.1.2.2.1.1	0.330873308733087	.	81520001	81720000	#9191FF	1	0.375
chr1	81720001	82440000	A.2.1.2.1.2.2.2.1.1	0.602706027060271	.	81720001	82440000	#FF9191	1	0.75
chr1	82440001	82680000	B.1.2.1.2.1.1.1.1.2.2.1	0.335793357933579	.	82440001	82680000	#9191FF	1	0.375
chr1	82680001	83120000	B.2.1.1.2.2.2.1.2.1	0.193111931119311	.	82680001	83120000	#4848FF	1	0.25
chr1	83120001	83280000	B.2.2.1.1.2.1.1.1.2	0.0947109471094711	.	83120001	83280000	#0000FF	1	0.125
chr1	83280001	83720000	B.1.2.2.2.2.1.2.1.2	0.285362853628536	.	83280001	83720000	#9191FF	1	0.375
chr1	83720001	83960000	B.2.1.1.2.1.1.2.1	0.225092250922509	.	83720001	83960000	#4848FF	1	0.25
chr1	83960001	84160000	B.1.2.1.2.1.1.1.1.2.2.2	0.334563345633456	.	83960001	84160000	#9191FF	1	0.375
chr1	84160001	84400000	B.1.2.1.2.1.2.2.1	0.325953259532595	.	84160001	84400000	#9191FF	1	0.375
chr1	84400001	84680000	B.1.2.2.2.2.1.1.1.1.1	0.292742927429274	.	84400001	84680000	#9191FF	1	0.375
chr1	84680001	84800000	B.1.2.2.2.2.1.1.1.2	0.290282902829028	.	84680001	84800000	#9191FF	1	0.375
chr1	84800001	85240000	B.1.1.1.1.2.2.2.1	0.434194341943419	.	84800001	85240000	#DADAFF	1	0.5
chr1	85240001	85320000	B.1.2.1.2.2.1.1.1	0.322263222632226	.	85240001	85320000	#9191FF	1	0.375
chr1	85320001	85400000	B.1.2.1.2.2.2.2.2	0.312423124231242	.	85320001	85400000	#9191FF	1	0.375
chr1	85400001	85480000	B.1.1.1.2.2.2.1	0.414514145141451	.	85400001	85480000	#DADAFF	1	0.5
chr1	85480001	85760000	A.2.2.2.2.1.1.2.2	0.472324723247232	.	85480001	85760000	#FFDADA	1	0.625
chr1	85760001	85920000	B.1.1.1.2.2.2.2.2.2	0.410824108241082	.	85760001	85920000	#DADAFF	1	0.5
chr1	85920001	86080000	B.1.1.2.2.2.1.2.1.1.1.1.1.2	0.380073800738007	.	85920001	86080000	#DADAFF	1	0.5
chr1	86080001	86280000	B.1.2.1.2.2.2.2.1	0.313653136531365	.	86080001	86280000	#9191FF	1	0.375
chr1	86280001	86400000	B.2.1.1.2.2.2.1.2.2.2	0.190651906519065	.	86280001	86400000	#4848FF	1	0.25
chr1	86400001	86600000	B.2.1.1.2.2.2.1.1.1.1	0.199261992619926	.	86400001	86600000	#4848FF	1	0.25
chr1	86600001	86800000	B.2.2.1.1.2.2.1.2.2	0.0762607626076261	.	86600001	86800000	#0000FF	1	0.125
chr1	86800001	87200000	B.1.2.2.2.2.2.1.2.1.2	0.276752767527675	.	86800001	87200000	#9191FF	1	0.375
chr1	87200001	87560000	B.1.1.1.2.2.1.2.1.2	0.416974169741697	.	87200001	87560000	#DADAFF	1	0.5
chr1	87560001	87960000	A.2.2.2.2.2.2.1.2.1	0.45510455104551	.	87560001	87960000	#FFDADA	1	0.625
chr1	87960001	88120000	B.1.2.1.2.1.1.1.2	0.333333333333333	.	87960001	88120000	#9191FF	1	0.375
chr1	88120001	88400000	B.2.1.1.2.1.1.1.2.1.1.2	0.232472324723247	.	88120001	88400000	#4848FF	1	0.25
chr1	88400001	88840000	B.2.1.1.2.2.2.2.1.2.2	0.186961869618696	.	88400001	88840000	#4848FF	1	0.25
chr1	88840001	89160000	B.1.2.1.2.2.1.2.2	0.316113161131611	.	88840001	89160000	#9191FF	1	0.375
chr1	89160001	89360000	B.1.1.1.2.2.1.1.1	0.420664206642066	.	89160001	89360000	#DADAFF	1	0.5
chr1	89360001	89440000	B.1.1.1.2.2.1.2.1.1	0.41820418204182	.	89360001	89440000	#DADAFF	1	0.5
chr1	89440001	89920000	B.2.1.2.2.2.1.2.2.2	0.119311193111931	.	89440001	89920000	#4848FF	1	0.25
chr1	89920001	90240000	B.1.1.2.2.2.1.2.1.1.1.2.1	0.377613776137761	.	89920001	90240000	#DADAFF	1	0.5
chr1	90240001	90480000	A.2.1.1.1.2.2.2.2.1.2	0.693726937269373	.	90240001	90480000	#FF9191	1	0.75
chr1	90480001	90640000	B.1.1.2.2.2.1.2.1.1.1.1.2	0.378843788437884	.	90480001	90640000	#DADAFF	1	0.5
chr1	90640001	90720000	B.1.1.2.2.2.1.2.1.1.2	0.375153751537515	.	90640001	90720000	#DADAFF	1	0.5
chr1	90720001	91160000	B.1.1.2.2.2.2.1.1.1.2	0.3690036900369	.	90720001	91160000	#DADAFF	1	0.5
chr1	91160001	91640000	A.2.2.1.2.2.2.1.1.1.1	0.515375153751538	.	91160001	91640000	#FFDADA	1	0.625
chr1	91640001	91800000	A.2.2.2.2.2.1.2.1.2.2	0.460024600246002	.	91640001	91800000	#FFDADA	1	0.625
chr1	91800001	91960000	A.2.2.2.2.2.2.1.1.2	0.456334563345633	.	91800001	91960000	#FFDADA	1	0.625
chr1	91960001	92480000	A.2.1.1.1.2.1.1.2.2.1	0.710947109471095	.	91960001	92480000	#FF9191	1	0.75
chr1	92480001	92720000	A.2.2.1.1.2.1.1	0.543665436654367	.	92480001	92720000	#FFDADA	1	0.625
chr1	92720001	92960000	A.2.1.2.1.2.1.1.1.2.2.2	0.61869618696187	.	92720001	92960000	#FF9191	1	0.75
chr1	92960001	93280000	A.2.1.2.1.2.1.1.1.2.1	0.621156211562116	.	92960001	93280000	#FF9191	1	0.75
chr1	93280001	93480000	A.2.1.1.1.2.1.1.2.2.2	0.709717097170972	.	93280001	93480000	#FF9191	1	0.75
chr1	93480001	93680000	A.1.2.2.2.2.2.2.2.2.1	0.735547355473555	.	93480001	93680000	#FF4848	1	0.875
chr1	93680001	93920000	A.2.1.1.1.2.1.1.1.2.2	0.714637146371464	.	93680001	93920000	#FF9191	1	0.75
chr1	93920001	94360000	A.1.2.1.1.1.1.2	0.886838868388684	.	93920001	94360000	#FF4848	1	0.875
chr1	94360001	94720000	A.2.1.1.1.2.1.2.1.2.1	0.707257072570726	.	94360001	94720000	#FF9191	1	0.75
chr1	94720001	94880000	A.2.1.2.1.2.1.2.1.2.1.1	0.615006150061501	.	94720001	94880000	#FF9191	1	0.75
chr1	94880001	95240000	A.2.1.1.1.2.1.1.2.1.2	0.712177121771218	.	94880001	95240000	#FF9191	1	0.75
chr1	95240001	95560000	A.2.1.1.1.2.1.1.2.1.1	0.713407134071341	.	95240001	95560000	#FF9191	1	0.75
chr1	95560001	95720000	B.1.1.2.2.2.1.1	0.382533825338253	.	95560001	95720000	#DADAFF	1	0.5
chr1	95720001	96320000	B.1.2.1.2.1.2.2.2.1	0.324723247232472	.	95720001	96320000	#9191FF	1	0.375
chr1	96320001	96440000	B.1.2.1.2.2.2.1	0.314883148831488	.	96320001	96440000	#9191FF	1	0.375
chr1	96440001	96600000	B.2.1.1.2.2.2.1.1.2.2.1	0.195571955719557	.	96440001	96600000	#4848FF	1	0.25
chr1	96600001	96800000	B.2.1.1.2.1.1.1.1.1.2	0.237392373923739	.	96600001	96800000	#4848FF	1	0.25
chr1	96800001	96960000	B.1.1.2.2.2.2.1.2.2	0.365313653136531	.	96800001	96960000	#DADAFF	1	0.5
chr1	96960001	97160000	B.1.1.1.2.2.1.2.2	0.415744157441574	.	96960001	97160000	#DADAFF	1	0.5
chr1	97160001	97320000	B.1.1.1.2.2.2.2.2.1	0.412054120541205	.	97160001	97320000	#DADAFF	1	0.5
chr1	97320001	97600000	B.2.2.1.1.2.1.2.1.1.2.1	0.0885608856088561	.	97320001	97600000	#0000FF	1	0.125
chr1	97600001	97800000	B.2.1.2.2.2.2.2.2.1.1	0.111931119311193	.	97600001	97800000	#4848FF	1	0.25
chr1	97800001	98200000	B.2.2.1.1.2.1.2.2.1.1.1	0.0848708487084871	.	97800001	98200000	#0000FF	1	0.125
chr1	98200001	98400000	B.2.1.1.2.2.2.1.1.2.2.2	0.194341943419434	.	98200001	98400000	#4848FF	1	0.25
chr1	98400001	98560000	B.2.2.1.1.1.2.1.1.1	0.105781057810578	.	98400001	98560000	#0000FF	1	0.125
chr1	98560001	98880000	B.2.2.1.1.2.1.2.2.1.2	0.0824108241082411	.	98560001	98880000	#0000FF	1	0.125
chr1	98880001	98960000	B.2.1.1.2.1.1.1.1.2	0.236162361623616	.	98880001	98960000	#4848FF	1	0.25
chr1	98960001	99240000	B.2.1.1.2.2.2.2.1.1	0.189421894218942	.	98960001	99240000	#4848FF	1	0.25
chr1	99240001	99560000	B.1.2.2.2.2.2.2.1.2	0.271832718327183	.	99240001	99560000	#9191FF	1	0.375
chr1	99560001	100000000	B.2.1.2.2.2.2.2.1.2	0.113161131611316	.	99560001	100000000	#4848FF	1	0.25
chr1	100000001	100240000	B.2.1.1.2.2.1.1.1.2	0.216482164821648	.	100000001	100240000	#4848FF	1	0.25
chr1	100240001	100600000	A.2.1.2.1.2.2.2.1.2.2	0.600246002460025	.	100240001	100600000	#FF9191	1	0.75
chr1	100600001	100920000	A.2.1.2.1.2.1.2.1.2.1.2	0.613776137761378	.	100600001	100920000	#FF9191	1	0.75
chr1	100920001	101040000	B.1.1.2.2.2.1.2.2.1	0.372693726937269	.	100920001	101040000	#DADAFF	1	0.5
chr1	101040001	101400000	B.1.2.1.2.1.1.1.1.1.1	0.339483394833948	.	101040001	101400000	#9191FF	1	0.375
chr1	101400001	101760000	B.1.1.2.2.2.2.1.1.2	0.367773677736777	.	101400001	101760000	#DADAFF	1	0.5
chr1	101760001	101920000	B.1.1.2.2.2.2.2.2.1.1	0.361623616236162	.	101760001	101920000	#DADAFF	1	0.5
chr1	101920001	102200000	B.2.1.1.2.2.2.2.1.2.1	0.188191881918819	.	101920001	102200000	#4848FF	1	0.25
chr1	102200001	102600000	B.2.1.2.2.2.1.2.2.1	0.120541205412054	.	102200001	102600000	#4848FF	1	0.25
chr1	102600001	102840000	B.2.1.2.2.2.2.1.2.2	0.115621156211562	.	102600001	102840000	#4848FF	1	0.25
chr1	102840001	103320000	B.2.2.1.1.2.1.2.2.2	0.0811808118081181	.	102840001	103320000	#0000FF	1	0.125
chr1	103320001	103400000	B.1.2.2.2.2.1.2.2.2	0.28290282902829	.	103320001	103400000	#9191FF	1	0.375
chr1	103400001	103480000	B.2.1.1.2.1.1.1.2.1.2.2	0.230012300123001	.	103400001	103480000	#4848FF	1	0.25
chr1	103480001	103760000	B.2.2.1.1.2.1.2.2.1.1.2	0.0836408364083641	.	103480001	103760000	#0000FF	1	0.125
chr1	103760001	103800000	B.2.1.1.2.1.1.1.2.2.1	0.228782287822878	.	103760001	103800000	#4848FF	1	0.25
chr1	103880001	103920000	B.2.1.1.2.1.1.1.2.2.1	0.228782287822878	.	103880001	103920000	#4848FF	1	0.25
chr1	104000001	104080000	B.2.1.1.2.1.1.1.2.2.1	0.228782287822878	.	104000001	104080000	#4848FF	1	0.25
chr1	104080001	104160000	B.2.2.2.1.1.1.2.1.1	0.033210332103321	.	104080001	104160000	#0000FF	1	0.125
chr1	104280001	104480000	B.2.2.2.1.1.1.2.1.1	0.033210332103321	.	104280001	104480000	#0000FF	1	0.125
chr1	104480001	104560000	B.2.2.2.1.1.1.2.2.2	0.027060270602706	.	104480001	104560000	#0000FF	1	0.125
chr1	104560001	104680000	B.2.2.1.1.1.2.2.1	0.102091020910209	.	104560001	104680000	#0000FF	1	0.125
chr1	104680001	104840000	B.2.2.2.1.1.2.1.1	0.025830258302583	.	104680001	104840000	#0000FF	1	0.125
chr1	104840001	105000000	B.2.2.2.1.1.1.2.2.1	0.028290282902829	.	104840001	105000000	#0000FF	1	0.125
chr1	105000001	105160000	B.2.2.2.1.1.1.2.1.2.2	0.029520295202952	.	105000001	105160000	#0000FF	1	0.125
chr1	105160001	105280000	B.2.2.1.1.1.2.1.2	0.103321033210332	.	105160001	105280000	#0000FF	1	0.125
chr1	105280001	105400000	B.2.1.1.2.1.1.2.2	0.223862238622386	.	105280001	105400000	#4848FF	1	0.25
chr1	105400001	105640000	B.2.2.2.1.1.1.2.1.2.1.1	0.031980319803198	.	105400001	105640000	#0000FF	1	0.125
chr1	105640001	105920000	B.2.2.1.1.1.2.2.2.2.2	0.0984009840098401	.	105640001	105920000	#0000FF	1	0.125
chr1	105920001	106000000	B.2.2.1.1.1.2.2.2.1	0.100861008610086	.	105920001	106000000	#0000FF	1	0.125
chr1	106000001	106200000	B.2.2.2.1.1.2.1.2	0.02460024600246	.	106000001	106200000	#0000FF	1	0.125
chr1	106200001	106400000	B.2.2.1.1.1.2.2.2.2.1	0.0996309963099631	.	106200001	106400000	#0000FF	1	0.125
chr1	106400001	106560000	B.2.2.2.1.1.1.2.1.2.1.2	0.030750307503075	.	106400001	106560000	#0000FF	1	0.125
chr1	106560001	106880000	B.2.2.2.1.1.2.2	0.023370233702337	.	106560001	106880000	#0000FF	1	0.125
chr1	106880001	107080000	B.2.2.1.1.1.2.1.1.2	0.104551045510455	.	106880001	107080000	#0000FF	1	0.125
chr1	107080001	107240000	B.2.1.1.2.2.2.2.2.2.2	0.182041820418204	.	107080001	107240000	#4848FF	1	0.25
chr1	107240001	107760000	B.2.2.2.1.1.1.1	0.034440344403444	.	107240001	107760000	#0000FF	1	0.125
chr1	107760001	108120000	B.1.2.1.1.1.2.2.2	0.341943419434194	.	107760001	108120000	#9191FF	1	0.375
chr1	108120001	108320000	B.1.2.1.1.1.2.2.1	0.343173431734317	.	108120001	108320000	#9191FF	1	0.375
chr1	108320001	108560000	B.1.1.2.2.2.2.1.2.1	0.366543665436654	.	108320001	108560000	#DADAFF	1	0.5
chr1	108560001	108760000	B.1.2.1.2.2.1.1.2.2	0.318573185731857	.	108560001	108760000	#9191FF	1	0.375
chr1	108840001	108920000	B.1.2.1.2.2.1.1.2.2	0.318573185731857	.	108840001	108920000	#9191FF	1	0.375
chr1	109000001	109040000	B.1.2.1.2.2.1.1.2.2	0.318573185731857	.	109000001	109040000	#9191FF	1	0.375
chr1	109040001	109240000	B.1.1.1.2.1.2.2.1.1	0.424354243542435	.	109040001	109240000	#DADAFF	1	0.5
chr1	109240001	109400000	A.2.1.1.1.2.1.1.1.1	0.71709717097171	.	109240001	109400000	#FF9191	1	0.75
chr1	109400001	109600000	A.1.2.2.1.1.2.1.1.1	0.800738007380074	.	109400001	109600000	#FF4848	1	0.875
chr1	109600001	110040000	A.1.1.2.1.1.1.1.2	0.959409594095941	.	109600001	110040000	#FF0000	1	1
chr1	110040001	110240000	A.1.2.2.2.2.2.2.1.1.1	0.742927429274293	.	110040001	110240000	#FF4848	1	0.875
chr1	110240001	110640000	A.1.2.1.2.1.2.2.2.1	0.830258302583026	.	110240001	110640000	#FF4848	1	0.875
chr1	110640001	110840000	A.2.1.1.1.2.2.1.2.2	0.701107011070111	.	110640001	110840000	#FF9191	1	0.75
chr1	110840001	111040000	A.2.1.2.2.2.1.1.2	0.583025830258303	.	110840001	111040000	#FF9191	1	0.75
chr1	111040001	111320000	B.1.1.1.2.1.2.2.1.2	0.423124231242312	.	111040001	111320000	#DADAFF	1	0.5
chr1	111320001	111680000	B.2.1.1.2.1.2.2.2	0.220172201722017	.	111320001	111680000	#4848FF	1	0.25
chr1	111680001	111960000	A.2.2.2.2.2.2.2.2	0.451414514145141	.	111680001	111960000	#FFDADA	1	0.625
chr1	111960001	112200000	A.2.2.1.1.2.2.2.1.1	0.536285362853628	.	111960001	112200000	#FFDADA	1	0.625
chr1	112200001	112720000	A.2.1.2.2.2.1.1.1	0.584255842558426	.	112200001	112720000	#FF9191	1	0.75
chr1	112720001	112880000	A.2.2.1.1.2.2.2.1.2	0.535055350553506	.	112720001	112880000	#FFDADA	1	0.625
chr1	112880001	113320000	A.1.2.1.1.1.2.1.1	0.885608856088561	.	112880001	113320000	#FF4848	1	0.875
chr1	113320001	113640000	A.1.1.2.2.2.1.2.2.2	0.897908979089791	.	113320001	113640000	#FF0000	1	1
chr1	113640001	114000000	A.2.1.2.2.2.2.1.1	0.576875768757688	.	113640001	114000000	#FF9191	1	0.75
chr1	114000001	114120000	A.2.2.2.2.2.1.2.1.2.1	0.461254612546125	.	114000001	114120000	#FFDADA	1	0.625
chr1	114120001	114280000	A.2.2.1.1.2.1.2.1	0.542435424354244	.	114120001	114280000	#FFDADA	1	0.625
chr1	114280001	114520000	A.2.1.2.1.2.1.1.1.1	0.622386223862239	.	114280001	114520000	#FF9191	1	0.75
chr1	114520001	114880000	A.1.2.1.2.1.2.2.2.2.1	0.829028290282903	.	114520001	114880000	#FF4848	1	0.875
chr1	114880001	115360000	A.2.1.1.1.2.1.2.1.2.2	0.706027060270603	.	114880001	115360000	#FF9191	1	0.75
chr1	115360001	115480000	A.2.2.2.2.2.1.2.2	0.458794587945879	.	115360001	115480000	#FFDADA	1	0.625
chr1	115480001	115640000	B.1.1.2.2.2.1.2.2.2	0.371463714637146	.	115480001	115640000	#DADAFF	1	0.5
chr1	115640001	116120000	B.1.1.1.2.1.2.1.2.2	0.425584255842558	.	115640001	116120000	#DADAFF	1	0.5
chr1	116120001	116360000	B.1.1.1.2.1.2.1.1	0.428044280442804	.	116120001	116360000	#DADAFF	1	0.5
chr1	116360001	116560000	A.2.2.1.1.2.1.2.2	0.541205412054121	.	116360001	116560000	#FFDADA	1	0.625
chr1	116560001	117080000	A.2.2.2.2.1.1.2.1.1	0.474784747847478	.	116560001	117080000	#FFDADA	1	0.625
chr1	117080001	117360000	A.2.1.2.1.2.1.2.1.2.2	0.612546125461255	.	117080001	117360000	#FF9191	1	0.75
chr1	117360001	117600000	A.2.1.2.1.2.1.2.2.1.1	0.611316113161132	.	117360001	117600000	#FF9191	1	0.75
chr1	117600001	117840000	A.2.1.2.1.2.1.2.2.1.2	0.610086100861009	.	117600001	117840000	#FF9191	1	0.75
chr1	117840001	118280000	A.2.2.2.2.2.2.1.1.1	0.457564575645756	.	117840001	118280000	#FFDADA	1	0.625
chr1	118280001	118480000	B.1.1.2.2.2.1.2.1.1.1.1.1.1	0.38130381303813	.	118280001	118480000	#DADAFF	1	0.5
chr1	118480001	119160000	B.2.1.1.2.2.1.2.1.1.1	0.211562115621156	.	118480001	119160000	#4848FF	1	0.25
chr1	119160001	119360000	B.2.1.2.2.2.2.2.1.1	0.114391143911439	.	119160001	119360000	#4848FF	1	0.25
chr1	119360001	120120000	B.1.2.1.2.1.1.2.1	0.33210332103321	.	119360001	120120000	#9191FF	1	0.375
chr1	120120001	120640000	A.2.1.1.1.2.2.2.2.1.1	0.694956949569496	.	120120001	120640000	#FF9191	1	0.75
chr1	121120001	121360000	B.1.2.1.1.1.2.1.1.1.1	0.348093480934809	.	121120001	121360000	#9191FF	1	0.375
chr1	121480001	121520000	B.1.2.1.1.1.2.1.1.1.1	0.348093480934809	.	121480001	121520000	#9191FF	1	0.375
chr1	142520001	142560000	B.1.2.1.1.1.2.1.1.1.1	0.348093480934809	.	142520001	142560000	#9191FF	1	0.375
chr1	144000001	144040000	A.2.1.1.1.2.2.2.1.2.2.1	0.697416974169742	.	144000001	144040000	#FF9191	1	0.75
chr1	144520001	144600000	A.2.1.1.1.2.2.2.1.2.2.1	0.697416974169742	.	144520001	144600000	#FF9191	1	0.75
chr1	144680001	144720000	A.2.1.1.1.2.2.2.1.2.2.1	0.697416974169742	.	144680001	144720000	#FF9191	1	0.75
chr1	144840001	145120000	A.2.1.1.1.2.2.2.1.2.2.1	0.697416974169742	.	144840001	145120000	#FF9191	1	0.75
chr1	145120001	145240000	B.1.1.1.2.1.2.1.2.1	0.426814268142681	.	145120001	145240000	#DADAFF	1	0.5
chr1	145240001	145320000	A.2.1.1.1.2.2.2.2.2	0.69249692496925	.	145240001	145320000	#FF9191	1	0.75
chr1	145360001	145840000	A.2.1.1.1.2.2.2.2.2	0.69249692496925	.	145360001	145840000	#FF9191	1	0.75
chr1	146320001	146360000	A.2.1.2.2.2.1.2.2.2	0.578105781057811	.	146320001	146360000	#FF9191	1	0.75
chr1	146480001	146960000	A.2.1.2.2.2.1.2.2.2	0.578105781057811	.	146480001	146960000	#FF9191	1	0.75
chr1	146960001	147400000	A.1.2.2.2.2.2.2.1.2	0.740467404674047	.	146960001	147400000	#FF4848	1	0.875
chr1	147680001	147840000	A.1.2.2.2.2.2.2.1.2	0.740467404674047	.	147680001	147840000	#FF4848	1	0.875
chr1	148520001	148560000	A.1.2.2.2.2.2.2.1.2	0.740467404674047	.	148520001	148560000	#FF4848	1	0.875
chr1	148920001	148960000	B.1.1.2.2.1.2.1.1	0.386223862238622	.	148920001	148960000	#DADAFF	1	0.5
chr1	149000001	149360000	B.1.1.2.2.1.2.1.1	0.386223862238622	.	149000001	149360000	#DADAFF	1	0.5
chr1	149680001	149720000	A.1.1.1.2.1.2.1.1.1.1	0.982779827798278	.	149680001	149720000	#FF0000	1	1
chr1	149800001	150640000	A.1.1.1.2.1.2.1.1.1.1	0.982779827798278	.	149800001	150640000	#FF0000	1	1
chr1	150640001	151080000	A.1.1.1.2.1.2.2.2.1	0.974169741697417	.	150640001	151080000	#FF0000	1	1
chr1	151080001	151280000	A.1.1.2.2.2.1.1.2.2.1	0.905289052890529	.	151080001	151280000	#FF0000	1	1
chr1	151280001	151440000	A.1.2.1.2.1.1.2.2.2.1.2	0.841328413284133	.	151280001	151440000	#FF4848	1	0.875
chr1	151440001	151840000	A.1.2.1.2.1.2.1.2	0.833948339483395	.	151440001	151840000	#FF4848	1	0.875
chr1	151840001	152000000	A.2.2.2.2.2.2.2.1	0.452644526445264	.	151840001	152000000	#FFDADA	1	0.625
chr1	152000001	152360000	B.1.2.2.2.1.1	0.29520295202952	.	152000001	152360000	#9191FF	1	0.375
chr1	152360001	152480000	B.2.2.1.1.1.1	0.107011070110701	.	152360001	152480000	#0000FF	1	0.125
chr1	152480001	152640000	B.2.1.1.2.1.2.1	0.222632226322263	.	152480001	152640000	#4848FF	1	0.25
chr1	152640001	152880000	B.2.1.2.2.1.2.2.1.2	0.127921279212792	.	152640001	152880000	#4848FF	1	0.25
chr1	152880001	153000000	B.2.1.2.2.1.2.2.1.1	0.129151291512915	.	152880001	153000000	#4848FF	1	0.25
chr1	153000001	153280000	B.1.2.2.2.1.2	0.293972939729397	.	153000001	153280000	#9191FF	1	0.375
chr1	153280001	153480000	B.1.1.2.2.1.2.2	0.383763837638376	.	153280001	153480000	#DADAFF	1	0.5
chr1	153480001	153600000	A.2.2.1.1.2.2.1.1.2	0.538745387453875	.	153480001	153600000	#FFDADA	1	0.625
chr1	153600001	154000000	A.1.1.2.2.2.1.2.1	0.902829028290283	.	153600001	154000000	#FF0000	1	1
chr1	154000001	154120000	A.2.1.2.2.2.1.2.2.1	0.579335793357934	.	154000001	154120000	#FF9191	1	0.75
chr1	154120001	154320000	A.1.2.1.2.1.1.2.2.1.1.2.1	0.847478474784748	.	154120001	154320000	#FF4848	1	0.875
chr1	154320001	154720000	A.1.1.2.2.1.1.2.1.2	0.927429274292743	.	154320001	154720000	#FF0000	1	1
chr1	154720001	154880000	A.2.1.1.2.1.1.1.1.1.2	0.690036900369004	.	154720001	154880000	#FF9191	1	0.75
chr1	154880001	155160000	A.1.2.1.2.1.1.2.2.1.1.1	0.848708487084871	.	154880001	155160000	#FF4848	1	0.875
chr1	155160001	155320000	A.1.2.1.2.2.2.2.2.2	0.809348093480935	.	155160001	155320000	#FF4848	1	0.875
chr1	155320001	155800000	A.1.1.2.2.1.2.1.2.2.1	0.920049200492005	.	155320001	155800000	#FF0000	1	1
chr1	155800001	156080000	A.1.1.2.2.2.2.1.1	0.896678966789668	.	155800001	156080000	#FF0000	1	1
chr1	156080001	156320000	A.1.1.2.2.1.1.2.1.1	0.928659286592866	.	156080001	156320000	#FF0000	1	1
chr1	156320001	156600000	A.1.1.1.1.2.1.2.1	0.996309963099631	.	156320001	156600000	#FF0000	1	1
chr1	156600001	156960000	A.1.1.1.2.1.2.1.1.2	0.980319803198032	.	156600001	156960000	#FF0000	1	1
chr1	156960001	157120000	A.1.2.2.2.2.2.2.1.1.2	0.74169741697417	.	156960001	157120000	#FF4848	1	0.875
chr1	157120001	157520000	A.2.2.1.1.2.2.2.2	0.533825338253383	.	157120001	157520000	#FFDADA	1	0.625
chr1	157520001	157760000	B.1.1.2.2.1.1.1.1	0.391143911439114	.	157520001	157760000	#DADAFF	1	0.5
chr1	157760001	157960000	B.1.1.2.2.1.1.1.2.1	0.389913899138991	.	157760001	157960000	#DADAFF	1	0.5
chr1	157960001	158120000	A.2.2.2.2.2.1.2.1.1	0.462484624846248	.	157960001	158120000	#FFDADA	1	0.625
chr1	158120001	158440000	B.1.2.1.1.1.2.1.2	0.34440344403444	.	158120001	158440000	#9191FF	1	0.375
chr1	158440001	158920000	B.2.1.2.2.1.2.2.2	0.126691266912669	.	158440001	158920000	#4848FF	1	0.25
chr1	158920001	159200000	B.1.2.1.1.1.2.1.1.1.2	0.346863468634686	.	158920001	159200000	#9191FF	1	0.375
chr1	159200001	159520000	B.2.2.2.1.2.1.1.2.2	0.019680196801968	.	159200001	159520000	#0000FF	1	0.125
chr1	159520001	159760000	B.2.2.2.1.2.1.1.2.1	0.020910209102091	.	159520001	159760000	#0000FF	1	0.125
chr1	159760001	160040000	A.2.1.1.1.2.2.1.1	0.703567035670357	.	159760001	160040000	#FF9191	1	0.75
chr1	160040001	160400000	A.1.1.2.1.1.1.1.1	0.960639606396064	.	160040001	160400000	#FF0000	1	1
chr1	160400001	160600000	A.2.1.1.1.1.1.1	0.731857318573186	.	160400001	160600000	#FF9191	1	0.75
chr1	160600001	161000000	A.1.1.2.2.1.1.2.2	0.92619926199262	.	160600001	161000000	#FF0000	1	1
chr1	161000001	161160000	A.1.2.1.2.1.1.2.2.1.2.1	0.845018450184502	.	161000001	161160000	#FF4848	1	0.875
chr1	161160001	161440000	A.1.1.2.1.1.2.2.1.1	0.952029520295203	.	161160001	161440000	#FF0000	1	1
chr1	161440001	161640000	A.2.1.2.2.1.2.1.1.1	0.591635916359164	.	161440001	161640000	#FF9191	1	0.75
chr1	161640001	162000000	A.1.2.2.1.2.2.1.1.2	0.779827798277983	.	161640001	162000000	#FF4848	1	0.875
chr1	162000001	162200000	A.2.1.2.2.2.2.2.2.1	0.568265682656827	.	162000001	162200000	#FF9191	1	0.75
chr1	162200001	162520000	A.2.1.1.1.1.2.2.1.2.1	0.722017220172202	.	162200001	162520000	#FF9191	1	0.75
chr1	162520001	162800000	A.2.2.1.2.1.1.2.2.1	0.526445264452645	.	162520001	162800000	#FFDADA	1	0.625
chr1	162800001	163000000	B.1.2.2.2.2.2.1.2.1.1	0.277982779827798	.	162800001	163000000	#9191FF	1	0.375
chr1	163000001	163280000	B.1.2.2.2.2.2.1.1.1.1	0.281672816728167	.	163000001	163280000	#9191FF	1	0.375
chr1	163280001	163560000	B.1.1.2.2.2.2.2.1.1	0.364083640836408	.	163280001	163560000	#DADAFF	1	0.5
chr1	163560001	163680000	B.1.2.1.1.1.1.1.1.2	0.355473554735547	.	163560001	163680000	#9191FF	1	0.375
chr1	163680001	163840000	B.1.2.1.1.1.1.1.2.2.2	0.350553505535055	.	163680001	163840000	#9191FF	1	0.375
chr1	163840001	164040000	B.1.2.2.2.2.2.2.1.1.1	0.274292742927429	.	163840001	164040000	#9191FF	1	0.375
chr1	164040001	164360000	B.1.2.2.2.2.2.2.2.1.1	0.27060270602706	.	164040001	164360000	#9191FF	1	0.375
chr1	164360001	164480000	B.1.2.1.1.1.1.1.2.1	0.354243542435424	.	164360001	164480000	#9191FF	1	0.375
chr1	164480001	164640000	B.1.1.1.1.2.2.1.2	0.435424354243542	.	164480001	164640000	#DADAFF	1	0.5
chr1	164640001	165080000	A.2.2.2.1.2.2.2.1.1.2	0.485854858548586	.	164640001	165080000	#FFDADA	1	0.625
chr1	165080001	165320000	A.2.2.2.2.2.1.1.2.2	0.463714637146371	.	165080001	165320000	#FFDADA	1	0.625
chr1	165320001	165640000	A.2.1.2.1.1.2.1.1.2.1.2	0.637146371463715	.	165320001	165640000	#FF9191	1	0.75
chr1	165640001	165720000	B.1.1.2.1.1.1.2.1.2.1	0.407134071340713	.	165640001	165720000	#DADAFF	1	0.5
chr1	165720001	165880000	A.2.2.1.2.1.1.1.1	0.53259532595326	.	165720001	165880000	#FFDADA	1	0.625
chr1	165880001	166240000	B.1.1.2.2.2.2.2.1.2	0.362853628536285	.	165880001	166240000	#DADAFF	1	0.5
chr1	166240001	166480000	B.1.2.2.2.2.2.2.2.1.2	0.269372693726937	.	166240001	166480000	#9191FF	1	0.375
chr1	166480001	166800000	B.2.1.2.2.1.1	0.132841328413284	.	166480001	166800000	#4848FF	1	0.25
chr1	166800001	167040000	A.2.2.2.1.1.1.1.2.2	0.505535055350554	.	166800001	167040000	#FFDADA	1	0.625
chr1	167040001	167400000	A.2.1.1.1.1.2.1	0.724477244772448	.	167040001	167400000	#FF9191	1	0.75
chr1	167400001	167480000	A.2.1.2.1.1.1.1.2.1.1	0.65559655596556	.	167400001	167480000	#FF9191	1	0.75
chr1	167480001	167840000	A.1.2.2.1.2.2.2.1.1	0.776137761377614	.	167480001	167840000	#FF4848	1	0.875
chr1	167840001	168040000	A.1.2.2.1.2.2.2.1.2	0.774907749077491	.	167840001	168040000	#FF4848	1	0.875
chr1	168040001	168280000	A.2.1.2.1.2.2.1.1.1.1	0.607626076260763	.	168040001	168280000	#FF9191	1	0.75
chr1	168280001	168400000	A.2.2.2.1.2.2.1.2	0.488314883148831	.	168280001	168400000	#FFDADA	1	0.625
chr1	168400001	168480000	B.1.1.2.2.2.2.2.2.2.2	0.357933579335793	.	168400001	168480000	#DADAFF	1	0.5
chr1	168480001	168840000	B.2.1.1.1.2.2.2.1.1	0.247232472324723	.	168480001	168840000	#4848FF	1	0.25
chr1	168840001	169160000	B.1.2.2.2.2.2.2.2.2	0.268142681426814	.	168840001	169160000	#9191FF	1	0.375
chr1	169160001	169320000	B.1.2.2.2.2.2.1.2.2	0.275522755227552	.	169160001	169320000	#9191FF	1	0.375
chr1	169320001	169840000	B.1.1.2.2.2.2.2.2.2.1	0.359163591635916	.	169320001	169840000	#DADAFF	1	0.5
chr1	169840001	170320000	B.2.2.1.1.2.1.2.1.1.2.2	0.0873308733087331	.	169840001	170320000	#0000FF	1	0.125
chr1	170320001	170440000	B.2.1.2.1.2.1.2.2.1.1	0.148831488314883	.	170320001	170440000	#4848FF	1	0.25
chr1	170440001	170640000	B.1.2.2.2.2.1.1.2.2	0.287822878228782	.	170440001	170640000	#9191FF	1	0.375
chr1	170640001	170880000	B.2.1.1.2.1.1.1.2.2.2.2	0.226322263222632	.	170640001	170880000	#4848FF	1	0.25
chr1	170880001	171440000	B.1.1.1.1.1.1	0.450184501845018	.	170880001	171440000	#DADAFF	1	0.5
chr1	171440001	171560000	A.2.1.1.1.1.2.2.2.2	0.718327183271833	.	171440001	171560000	#FF9191	1	0.75
chr1	171560001	171760000	A.2.2.2.2.1.1.1.1.2.1	0.47970479704797	.	171560001	171760000	#FFDADA	1	0.625
chr1	171760001	171960000	A.2.2.1.2.2.2.1.1.2	0.512915129151292	.	171760001	171960000	#FFDADA	1	0.625
chr1	171960001	172120000	B.1.2.1.1.1.1.1.1.1	0.35670356703567	.	171960001	172120000	#9191FF	1	0.375
chr1	172120001	172320000	B.1.2.2.2.2.2.2.1.1.2	0.273062730627306	.	172120001	172320000	#9191FF	1	0.375
chr1	172320001	172680000	B.1.2.1.1.1.1.2	0.349323493234932	.	172320001	172680000	#9191FF	1	0.375
chr1	172680001	172800000	B.2.1.2.2.2.2.1.2.1	0.116851168511685	.	172680001	172800000	#4848FF	1	0.25
chr1	172800001	173120000	B.2.2.2.2.1.1.1.1	0.014760147601476	.	172800001	173120000	#0000FF	1	0.125
chr1	173120001	173360000	B.2.1.1.1.2.2.2.1.2	0.2460024600246	.	173120001	173360000	#4848FF	1	0.25
chr1	173360001	173760000	B.1.2.1.1.1.2.1.1.2	0.345633456334563	.	173360001	173760000	#9191FF	1	0.375
chr1	173760001	174240000	A.2.1.2.1.2.2.1.1.2	0.605166051660517	.	173760001	174240000	#FF9191	1	0.75
chr1	174240001	174760000	B.1.2.1.1.1.1.1.2.2.1.1	0.353013530135301	.	174240001	174760000	#9191FF	1	0.375
chr1	174760001	175000000	A.2.1.2.1.1.2.2.1.1.1.1	0.632226322263223	.	174760001	175000000	#FF9191	1	0.75
chr1	175000001	175320000	A.2.2.2.1.2.2.1.1	0.489544895448954	.	175000001	175320000	#FFDADA	1	0.625
chr1	175320001	175480000	B.1.1.1.1.2.2.1.1.1	0.437884378843788	.	175320001	175480000	#DADAFF	1	0.5
chr1	175480001	175880000	A.2.1.2.1.1.1.2.2	0.64329643296433	.	175480001	175880000	#FF9191	1	0.75
chr1	175880001	176080000	A.2.2.2.1.2.2.2.1.2.1	0.484624846248462	.	175880001	176080000	#FFDADA	1	0.625
chr1	176080001	176280000	B.1.2.1.2.1.1.1.1.2.1	0.337023370233702	.	176080001	176280000	#9191FF	1	0.375
chr1	176280001	176560000	B.1.2.2.1.1.2.1.1	0.306273062730627	.	176280001	176560000	#9191FF	1	0.375
chr1	176560001	176880000	B.2.1.1.2.2.2.2.2.1.2	0.18450184501845	.	176560001	176880000	#4848FF	1	0.25
chr1	176880001	177120000	B.1.2.1.1.1.1.1.2.2.1.2	0.351783517835178	.	176880001	177120000	#9191FF	1	0.375
chr1	177120001	177600000	B.2.1.2.2.2.2.1.1	0.118081180811808	.	177120001	177600000	#4848FF	1	0.25
chr1	177600001	177720000	B.2.1.1.1.2.2.1.1	0.250922509225092	.	177600001	177720000	#4848FF	1	0.25
chr1	177720001	177960000	B.1.1.2.2.2.2.2.2.1.2	0.360393603936039	.	177720001	177960000	#DADAFF	1	0.5
chr1	177960001	178200000	A.2.2.1.2.2.2.1.1.1.2	0.514145141451415	.	177960001	178200000	#FFDADA	1	0.625
chr1	178200001	178440000	A.2.2.1.2.1.1.2.1.1	0.528905289052891	.	178200001	178440000	#FFDADA	1	0.625
chr1	178440001	178680000	A.2.1.2.1.2.1.2.2.2	0.608856088560886	.	178440001	178680000	#FF9191	1	0.75
chr1	178680001	179000000	A.1.2.2.1.2.2.2.2.2.1	0.772447724477245	.	178680001	179000000	#FF4848	1	0.875
chr1	179000001	179240000	A.2.1.2.1.1.2.1.2.1	0.634686346863469	.	179000001	179240000	#FF9191	1	0.75
chr1	179240001	179440000	A.2.2.1.1.1.1.1.2.2	0.560885608856089	.	179240001	179440000	#FFDADA	1	0.625
chr1	179440001	179880000	A.1.2.2.1.2.1.1.2.1.1.2	0.787207872078721	.	179440001	179880000	#FF4848	1	0.875
chr1	179880001	180160000	A.1.2.2.1.2.2.2.2.2.2	0.771217712177122	.	179880001	180160000	#FF4848	1	0.875
chr1	180160001	180520000	A.1.2.2.1.2.1.1.2.1.1.1	0.788437884378844	.	180160001	180520000	#FF4848	1	0.875
chr1	180520001	180720000	A.2.1.1.2.2.1.1.2.2	0.671586715867159	.	180520001	180720000	#FF9191	1	0.75
chr1	180720001	180840000	A.2.1.2.1.1.2.2.1.2.2.1	0.627306273062731	.	180720001	180840000	#FF9191	1	0.75
chr1	180840001	181120000	A.1.2.1.1.1.2.1.2	0.884378843788438	.	180840001	181120000	#FF4848	1	0.875
chr1	181120001	181480000	A.2.1.2.1.1.2.1.1.1.1.2	0.640836408364084	.	181120001	181480000	#FF9191	1	0.75
chr1	181480001	182000000	A.2.2.1.2.1.1.2.2.2.2	0.523985239852399	.	181480001	182000000	#FFDADA	1	0.625
chr1	182000001	182400000	A.1.2.2.1.2.1.1.2.1.2	0.785977859778598	.	182000001	182400000	#FF4848	1	0.875
chr1	182400001	182600000	A.2.1.2.2.1.2.1.2.1	0.589175891758918	.	182400001	182600000	#FF9191	1	0.75
chr1	182600001	182840000	A.1.1.2.1.2.2.1.1.1	0.937269372693727	.	182600001	182840000	#FF0000	1	1
chr1	182840001	183200000	A.1.1.2.1.2.1.1.2.1.2	0.944649446494465	.	182840001	183200000	#FF0000	1	1
chr1	183200001	183280000	A.2.1.2.1.1.2.2.1.1.1.2	0.6309963099631	.	183200001	183280000	#FF9191	1	0.75
chr1	183280001	183600000	A.1.1.2.1.2.2.1.1.2	0.936039360393604	.	183280001	183600000	#FF0000	1	1
chr1	183600001	183960000	A.2.1.1.1.1.1.2.2.1	0.726937269372694	.	183600001	183960000	#FF9191	1	0.75
chr1	183960001	184200000	A.2.2.2.1.2.1.2.1.1.2	0.493234932349323	.	183960001	184200000	#FFDADA	1	0.625
chr1	184200001	184280000	B.1.1.1.1.2.2.1.1.2	0.436654366543665	.	184200001	184280000	#DADAFF	1	0.5
chr1	184280001	184680000	A.2.1.2.1.1.1.2.1.2.2	0.644526445264453	.	184280001	184680000	#FF9191	1	0.75
chr1	184680001	185000000	A.2.2.2.1.2.1.2.1.2	0.4920049200492	.	184680001	185000000	#FFDADA	1	0.625
chr1	185000001	185160000	A.2.2.1.2.2.2.2.2	0.509225092250922	.	185000001	185160000	#FFDADA	1	0.625
chr1	185160001	185320000	A.2.2.2.1.2.1.2.2	0.490774907749078	.	185160001	185320000	#FFDADA	1	0.625
chr1	185320001	185440000	B.1.1.2.1.2.2.2.2	0.392373923739237	.	185320001	185440000	#DADAFF	1	0.5
chr1	185440001	185520000	B.2.1.1.1.2.2.1.2.1	0.249692496924969	.	185440001	185520000	#4848FF	1	0.25
chr1	185520001	185720000	B.1.1.2.1.1.1.2.1.2.2	0.40590405904059	.	185520001	185720000	#DADAFF	1	0.5
chr1	185720001	186400000	B.2.1.1.1.2.2.2.2.2.1	0.242312423124231	.	185720001	186400000	#4848FF	1	0.25
chr1	186400001	186960000	B.2.1.2.1.2.2.2.1.2	0.136531365313653	.	186400001	186960000	#4848FF	1	0.25
chr1	186960001	187200000	B.2.2.1.2.2.1.1.2.1	0.043050430504305	.	186960001	187200000	#0000FF	1	0.125
chr1	187200001	187560000	B.1.2.2.1.1.2.1.2	0.305043050430504	.	187200001	187560000	#9191FF	1	0.375
chr1	187560001	187680000	B.2.1.1.1.2.2.2.2.1.1	0.244772447724477	.	187560001	187680000	#4848FF	1	0.25
chr1	187680001	187960000	B.2.1.1.1.2.2.1.2.2	0.248462484624846	.	187680001	187960000	#4848FF	1	0.25
chr1	187960001	188080000	B.2.1.2.1.2.1.2.2.1.2	0.14760147601476	.	187960001	188080000	#4848FF	1	0.25
chr1	188080001	188320000	B.2.2.1.2.1.2.1.2.2.1	0.0602706027060271	.	188080001	188320000	#0000FF	1	0.125
chr1	188320001	188520000	B.1.2.2.1.1.2.2	0.303813038130381	.	188320001	188520000	#9191FF	1	0.375
chr1	188520001	188720000	B.2.1.2.1.2.1.1.2.1	0.154981549815498	.	188520001	188720000	#4848FF	1	0.25
chr1	188720001	189160000	B.2.1.2.1.2.1.1.1	0.156211562115621	.	188720001	189160000	#4848FF	1	0.25
chr1	189160001	189480000	B.2.2.1.2.2.1.1.1.1	0.046740467404674	.	189160001	189480000	#0000FF	1	0.125
chr1	189480001	189800000	B.2.2.1.2.2.1.1.1.2.2	0.044280442804428	.	189480001	189800000	#0000FF	1	0.125
chr1	189800001	189960000	B.2.1.1.1.2.1.1.1	0.254612546125461	.	189800001	189960000	#4848FF	1	0.25
chr1	189960001	190360000	B.2.2.1.2.1.2.1.2.2.2	0.0590405904059041	.	189960001	190360000	#0000FF	1	0.125
chr1	190360001	190560000	B.2.1.1.1.2.2.2.2.2.2.2	0.239852398523985	.	190360001	190560000	#4848FF	1	0.25
chr1	190560001	190800000	B.2.2.1.2.2.1.1.2.2.2	0.040590405904059	.	190560001	190800000	#0000FF	1	0.125
chr1	190800001	190920000	B.2.2.1.2.1.2.1.1	0.0627306273062731	.	190800001	190920000	#0000FF	1	0.125
chr1	190920001	191240000	B.2.2.1.2.1.2.1.2.1	0.0615006150061501	.	190920001	191240000	#0000FF	1	0.125
chr1	191240001	191440000	B.2.1.2.1.2.1.1.2.2	0.153751537515375	.	191240001	191440000	#4848FF	1	0.25
chr1	191440001	191840000	B.2.2.1.2.2.1.1.1.2.1	0.045510455104551	.	191440001	191840000	#0000FF	1	0.125
chr1	191840001	192000000	B.2.1.1.1.2.1.2	0.252152521525215	.	191840001	192000000	#4848FF	1	0.25
chr1	192000001	192440000	B.2.2.1.2.1.2.2.2.1.2.2	0.04920049200492	.	192000001	192440000	#0000FF	1	0.125
chr1	192440001	192720000	B.2.1.1.1.2.2.2.2.2.2.1	0.241082410824108	.	192440001	192720000	#4848FF	1	0.25
chr1	192720001	193080000	B.1.1.1.1.2.2.2.2.2	0.431734317343173	.	192720001	193080000	#DADAFF	1	0.5
chr1	193080001	193280000	B.1.1.1.1.2.1.2.2.1	0.440344403444034	.	193080001	193280000	#DADAFF	1	0.5
chr1	193280001	193480000	B.2.1.1.1.1.2.2.2	0.255842558425584	.	193280001	193480000	#4848FF	1	0.25
chr1	193480001	193640000	B.2.1.2.1.2.1.2.1.2.1	0.151291512915129	.	193480001	193640000	#4848FF	1	0.25
chr1	193640001	193800000	B.2.1.1.1.1.1.2.1.1	0.264452644526445	.	193640001	193800000	#4848FF	1	0.25
chr1	193800001	193960000	B.2.2.1.2.1.1.1	0.0688806888068881	.	193800001	193960000	#0000FF	1	0.125
chr1	193960001	194080000	B.2.1.1.1.2.2.2.2.1.2	0.243542435424354	.	193960001	194080000	#4848FF	1	0.25
chr1	194080001	194320000	B.2.2.1.2.1.2.2.1.1.2	0.0565805658056581	.	194080001	194320000	#0000FF	1	0.125
chr1	194320001	194960000	B.2.2.1.2.2.2.2	0.035670356703567	.	194320001	194960000	#0000FF	1	0.125
chr1	194960001	195200000	B.2.2.2.2.1.2.1.2.1	0.00738007380073801	.	194960001	195200000	#0000FF	1	0.125
chr1	195200001	195720000	B.2.2.2.2.1.2.2	0.00492004920049201	.	195200001	195720000	#0000FF	1	0.125
chr1	195720001	195840000	B.2.1.1.1.2.1.1.2	0.253382533825338	.	195720001	195840000	#4848FF	1	0.25
chr1	195840001	196200000	B.2.1.2.1.1.1.1.1.2	0.179581795817958	.	195840001	196200000	#4848FF	1	0.25
chr1	196200001	196720000	B.2.1.2.1.2.2.2.2.1	0.13530135301353	.	196200001	196720000	#4848FF	1	0.25
chr1	196720001	196840000	B.2.1.2.1.2.1.2.1.1	0.152521525215252	.	196720001	196840000	#4848FF	1	0.25
chr1	196840001	197000000	B.2.2.1.2.1.1.2.2.1	0.0651906519065191	.	196840001	197000000	#0000FF	1	0.125
chr1	197000001	197400000	B.2.1.2.1.2.1.2.1.2.2	0.150061500615006	.	197000001	197400000	#4848FF	1	0.25
chr1	197400001	197640000	B.2.1.2.1.2.1.2.2.2	0.146371463714637	.	197400001	197640000	#4848FF	1	0.25
chr1	197640001	197880000	B.1.2.2.1.2.1.2.1	0.301353013530135	.	197640001	197880000	#9191FF	1	0.375
chr1	197880001	198080000	B.2.1.2.1.1.2.1.2.1.2.1.1	0.164821648216482	.	197880001	198080000	#4848FF	1	0.25
chr1	198080001	198360000	B.2.1.2.1.2.2.1.2	0.138991389913899	.	198080001	198360000	#4848FF	1	0.25
chr1	198360001	198480000	B.2.1.2.1.2.2.2.1.1	0.137761377613776	.	198360001	198480000	#4848FF	1	0.25
chr1	198480001	198760000	B.2.1.2.1.1.1.1.2	0.178351783517835	.	198480001	198760000	#4848FF	1	0.25
chr1	198760001	199040000	B.2.2.2.2.1.2.1.2.2	0.00615006150061501	.	198760001	199040000	#0000FF	1	0.125
chr1	199040001	199320000	B.2.2.1.2.1.2.2.2.1.2.1.1	0.0516605166051661	.	199040001	199320000	#0000FF	1	0.125
chr1	199320001	199520000	B.2.1.2.1.2.2.2.2.2	0.134071340713407	.	199320001	199520000	#4848FF	1	0.25
chr1	199520001	199840000	B.1.2.2.1.2.2.2.2	0.296432964329643	.	199520001	199840000	#9191FF	1	0.375
chr1	199840001	200000000	B.1.1.2.1.2.1.1.1	0.398523985239852	.	199840001	200000000	#DADAFF	1	0.5
chr1	200000001	200240000	A.2.2.1.2.2.1.1.1	0.521525215252153	.	200000001	200240000	#FFDADA	1	0.625
chr1	200240001	200520000	A.1.2.2.1.2.1.2.2	0.782287822878229	.	200240001	200520000	#FF4848	1	0.875
chr1	200520001	200840000	A.1.2.1.1.2.1.1	0.881918819188192	.	200520001	200840000	#FF4848	1	0.875
chr1	200840001	201240000	A.1.1.2.1.2.1.1.1	0.947109471094711	.	200840001	201240000	#FF0000	1	1
chr1	201240001	201440000	A.1.1.2.1.2.1.2.1.2	0.939729397293973	.	201240001	201440000	#FF0000	1	1
chr1	201440001	201760000	A.1.1.1.2.2.2.2	0.961869618696187	.	201440001	201760000	#FF0000	1	1
chr1	201760001	201920000	A.1.2.1.1.2.2.1.1	0.873308733087331	.	201760001	201920000	#FF4848	1	0.875
chr1	201920001	202120000	A.1.1.1.2.2.1.1.1.1.2	0.968019680196802	.	201920001	202120000	#FF0000	1	1
chr1	202120001	202440000	A.1.1.2.1.2.2.1.2	0.934809348093481	.	202120001	202440000	#FF0000	1	1
chr1	202440001	202920000	A.1.1.1.1.1.2	0.998769987699877	.	202440001	202920000	#FF0000	1	1
chr1	202920001	203200000	A.1.1.1.2.2.1.1.1.1.1	0.969249692496925	.	202920001	203200000	#FF0000	1	1
chr1	203200001	203520000	A.1.1.2.1.2.1.2.1.1	0.940959409594096	.	203200001	203520000	#FF0000	1	1
chr1	203520001	203840000	A.1.1.2.1.1.2.1.2.2	0.953259532595326	.	203520001	203840000	#FF0000	1	1
chr1	203840001	204400000	A.1.1.1.1.2.1.1	0.997539975399754	.	203840001	204400000	#FF0000	1	1
chr1	204400001	204840000	A.1.1.1.1.1.1	1	.	204400001	204840000	#FF0000	1	1
chr1	204840001	205120000	A.1.1.1.1.2.1.2.2	0.995079950799508	.	204840001	205120000	#FF0000	1	1
chr1	205120001	205320000	A.1.1.1.2.2.1.1.2	0.965559655596556	.	205120001	205320000	#FF0000	1	1
chr1	205320001	205480000	A.1.2.1.1.2.1.2.1.1.2	0.879458794587946	.	205320001	205480000	#FF4848	1	0.875
chr1	205480001	205720000	A.1.1.1.2.2.1.1.1.2	0.966789667896679	.	205480001	205720000	#FF0000	1	1
chr1	205720001	205880000	A.1.2.2.1.2.1.1.1.2.2.1	0.79089790897909	.	205720001	205880000	#FF4848	1	0.875
chr1	205880001	205960000	A.1.2.2.2.2.1.1.1.1	0.7539975399754	.	205880001	205960000	#FF4848	1	0.875
chr1	206160001	206240000	A.1.2.2.2.2.1.1.1.1	0.7539975399754	.	206160001	206240000	#FF4848	1	0.875
chr1	206240001	206360000	A.2.1.1.2.2.2.2.1.2	0.664206642066421	.	206240001	206360000	#FF9191	1	0.75
chr1	206560001	206600000	A.2.1.1.2.2.2.2.1.2	0.664206642066421	.	206560001	206600000	#FF9191	1	0.75
chr1	206600001	206880000	A.1.1.2.1.2.1.2.2	0.93849938499385	.	206600001	206880000	#FF0000	1	1
chr1	206880001	206960000	A.2.1.2.1.1.2.1.1.1.2	0.639606396063961	.	206880001	206960000	#FF9191	1	0.75
chr1	206960001	207240000	A.2.1.2.1.1.1.1.1.1.2	0.658056580565806	.	206960001	207240000	#FF9191	1	0.75
chr1	207240001	207440000	A.2.2.1.2.1.2	0.522755227552276	.	207240001	207440000	#FFDADA	1	0.625
chr1	207440001	207640000	A.2.2.2.1.2.2.2.1.2.2	0.483394833948339	.	207440001	207640000	#FFDADA	1	0.625
chr1	207640001	207800000	A.2.2.2.1.2.2.2.2	0.482164821648217	.	207640001	207800000	#FFDADA	1	0.625
chr1	207800001	207960000	A.2.1.2.1.1.2.2.1.2.2.2.2	0.624846248462485	.	207800001	207960000	#FF9191	1	0.75
chr1	207960001	208120000	A.2.1.2.1.1.2.2.1.1.2	0.629766297662977	.	207960001	208120000	#FF9191	1	0.75
chr1	208120001	208400000	A.2.1.2.1.1.1.1.2.1.2.2.2	0.651906519065191	.	208120001	208400000	#FF9191	1	0.75
chr1	208400001	208840000	B.1.1.1.1.2.2.2.2.1	0.432964329643296	.	208400001	208840000	#DADAFF	1	0.5
chr1	208840001	209160000	B.1.2.2.2.2.2.1.1.1.2	0.280442804428044	.	208840001	209160000	#9191FF	1	0.375
chr1	209160001	209360000	B.1.2.2.1.1.1.1	0.311193111931119	.	209160001	209360000	#9191FF	1	0.375
chr1	209360001	209480000	B.1.1.2.1.1.1.2.2	0.404674046740467	.	209360001	209480000	#DADAFF	1	0.5
chr1	209480001	209600000	A.2.2.1.2.1.1.1.2.2	0.530135301353014	.	209480001	209600000	#FFDADA	1	0.625
chr1	209600001	209760000	B.1.1.1.1.2.1.1.1.1	0.445264452644526	.	209600001	209760000	#DADAFF	1	0.5
chr1	209760001	210000000	A.2.2.1.2.2.2.2.1	0.510455104551045	.	209760001	210000000	#FFDADA	1	0.625
chr1	210000001	210320000	B.1.1.1.1.1.2.2.1	0.447724477244772	.	210000001	210320000	#DADAFF	1	0.5
chr1	210320001	210520000	B.1.1.1.1.2.1.1.1.2	0.444034440344403	.	210320001	210520000	#DADAFF	1	0.5
chr1	210520001	210920000	B.1.2.2.1.2.1.1	0.302583025830258	.	210520001	210920000	#9191FF	1	0.375
chr1	210920001	211000000	B.2.1.2.1.1.1.2.2.1	0.174661746617466	.	210920001	211000000	#4848FF	1	0.25
chr1	211000001	211360000	B.2.2.1.2.1.1.2.2.2	0.0639606396063961	.	211000001	211360000	#0000FF	1	0.125
chr1	211360001	211680000	A.2.2.1.2.1.1.2.1.2	0.527675276752767	.	211360001	211680000	#FFDADA	1	0.625
chr1	211680001	211880000	A.1.2.2.1.2.1.1.2.2	0.784747847478475	.	211680001	211880000	#FF4848	1	0.875
chr1	211880001	212240000	A.2.1.1.1.1.1.2.1.1.1	0.730627306273063	.	211880001	212240000	#FF9191	1	0.75
chr1	212240001	212440000	A.2.1.2.1.1.1.1.1.1.1.1	0.660516605166052	.	212240001	212440000	#FF9191	1	0.75
chr1	212440001	212600000	A.2.1.1.2.2.2.1.2	0.666666666666667	.	212440001	212600000	#FF9191	1	0.75
chr1	212600001	213000000	A.1.1.2.1.2.1.1.2.2.2	0.942189421894219	.	212600001	213000000	#FF0000	1	1
chr1	213000001	213200000	A.1.2.1.1.2.2.1.2	0.872078720787208	.	213000001	213200000	#FF4848	1	0.875
chr1	213200001	213720000	A.2.1.2.1.1.1.1.1.2	0.656826568265683	.	213200001	213720000	#FF9191	1	0.75
chr1	213720001	213920000	B.1.1.2.1.2.2.1	0.394833948339483	.	213720001	213920000	#DADAFF	1	0.5
chr1	213920001	214320000	A.2.2.2.1.2.1.1.1.1	0.498154981549816	.	213920001	214320000	#FFDADA	1	0.625
chr1	214320001	214560000	A.2.1.2.1.1.1.1.2.1.2.1	0.654366543665437	.	214320001	214560000	#FF9191	1	0.75
chr1	214560001	214800000	A.2.1.2.1.1.1.1.1.1.1.2	0.659286592865929	.	214560001	214800000	#FF9191	1	0.75
chr1	214800001	215040000	B.1.2.2.1.1.1.2.1	0.309963099630996	.	214800001	215040000	#9191FF	1	0.375
chr1	215040001	215320000	B.2.2.1.2.2.1.1.2.2.1	0.041820418204182	.	215040001	215320000	#0000FF	1	0.125
chr1	215320001	215720000	B.2.2.1.2.1.2.2.1.2.1	0.0553505535055351	.	215320001	215720000	#0000FF	1	0.125
chr1	215720001	215880000	B.2.1.1.1.1.1.2.1.2	0.263222632226322	.	215720001	215880000	#4848FF	1	0.25
chr1	215880001	216080000	B.2.2.1.2.1.2.2.1.2.2	0.0541205412054121	.	215880001	216080000	#0000FF	1	0.125
chr1	216080001	216240000	B.2.1.2.1.1.1.2.1.1	0.177121771217712	.	216080001	216240000	#4848FF	1	0.25
chr1	216240001	216360000	B.2.1.2.1.1.1.2.2.2.1.2	0.17220172201722	.	216240001	216360000	#4848FF	1	0.25
chr1	216360001	216520000	B.2.1.1.1.1.2.1	0.25830258302583	.	216360001	216520000	#4848FF	1	0.25
chr1	216520001	216680000	B.2.1.2.1.2.2.1.1.1.1.1	0.145141451414514	.	216520001	216680000	#4848FF	1	0.25
chr1	216680001	216800000	B.2.1.2.1.1.1.2.1.2	0.175891758917589	.	216680001	216800000	#4848FF	1	0.25
chr1	216800001	216960000	B.2.1.1.1.1.1.1.1	0.266912669126691	.	216800001	216960000	#4848FF	1	0.25
chr1	216960001	217160000	B.1.2.2.1.2.2.2.1	0.297662976629766	.	216960001	217160000	#9191FF	1	0.375
chr1	217160001	217360000	B.2.1.2.1.1.1.1.1.1	0.180811808118081	.	217160001	217360000	#4848FF	1	0.25
chr1	217360001	217600000	B.2.1.2.1.1.2.2.2.2	0.157441574415744	.	217360001	217600000	#4848FF	1	0.25
chr1	217600001	217800000	B.2.1.1.1.1.1.1.2	0.265682656826568	.	217600001	217800000	#4848FF	1	0.25
chr1	217800001	218120000	B.2.2.1.2.1.2.2.2.1.1	0.0528905289052891	.	217800001	218120000	#0000FF	1	0.125
chr1	218120001	218440000	B.2.2.1.2.1.2.2.2.1.2.1.2	0.050430504305043	.	218120001	218440000	#0000FF	1	0.125
chr1	218440001	219040000	B.2.1.2.1.2.2.1.1.2	0.140221402214022	.	218440001	219040000	#4848FF	1	0.25
chr1	219040001	219320000	B.2.2.2.2.1.2.1.1	0.00861008610086101	.	219040001	219320000	#0000FF	1	0.125
chr1	219320001	219600000	B.2.2.1.2.1.1.2.1.2	0.0664206642066421	.	219320001	219600000	#0000FF	1	0.125
chr1	219600001	219720000	B.2.1.2.1.1.2.1.2.1.2.1.2	0.163591635916359	.	219600001	219720000	#4848FF	1	0.25
chr1	219720001	220000000	B.2.1.2.1.1.2.1.1.1	0.169741697416974	.	219720001	220000000	#4848FF	1	0.25
chr1	220000001	220280000	A.2.2.1.2.2.1.2	0.516605166051661	.	220000001	220280000	#FFDADA	1	0.625
chr1	220280001	220480000	A.2.2.1.2.2.1.1.2.2.1	0.519065190651906	.	220280001	220480000	#FFDADA	1	0.625
chr1	220480001	220720000	A.2.2.1.2.2.1.1.2.1	0.520295202952029	.	220480001	220720000	#FFDADA	1	0.625
chr1	220720001	221000000	A.2.2.1.2.2.1.1.2.2.2	0.517835178351783	.	220720001	221000000	#FFDADA	1	0.625
chr1	221000001	221360000	B.2.1.2.1.1.2.1.2.2	0.161131611316113	.	221000001	221360000	#4848FF	1	0.25
chr1	221360001	221600000	B.2.1.2.1.2.2.1.1.1.2.1	0.142681426814268	.	221360001	221600000	#4848FF	1	0.25
chr1	221600001	221840000	B.2.2.1.2.1.2.2.2.2	0.0479704797047971	.	221600001	221840000	#0000FF	1	0.125
chr1	221840001	222160000	B.2.1.1.1.1.1.2.2.2	0.259532595325953	.	221840001	222160000	#4848FF	1	0.25
chr1	222160001	222360000	B.2.1.2.1.1.1.2.2.2.2	0.170971709717097	.	222160001	222360000	#4848FF	1	0.25
chr1	222360001	222680000	B.2.1.2.1.2.2.1.1.1.2.2	0.141451414514145	.	222360001	222680000	#4848FF	1	0.25
chr1	222680001	222840000	B.1.1.1.1.2.1.2.1	0.441574415744157	.	222680001	222840000	#DADAFF	1	0.5
chr1	222840001	223320000	A.1.2.2.1.1.1.1.1.1	0.808118081180812	.	222840001	223320000	#FF4848	1	0.875
chr1	223320001	223520000	A.2.1.2.1.1.1.2.1.1.2	0.646986469864699	.	223320001	223520000	#FF9191	1	0.75
chr1	223520001	223680000	A.2.1.2.1.1.1.1.2.2.2	0.649446494464945	.	223520001	223680000	#FF9191	1	0.75
chr1	223680001	223840000	A.2.1.2.1.1.2.1.2.2	0.633456334563346	.	223680001	223840000	#FF9191	1	0.75
chr1	223840001	224080000	A.1.2.1.1.2.2.2	0.870848708487085	.	223840001	224080000	#FF4848	1	0.875
chr1	224160001	224240000	A.2.2.2.1.1.1.2.1	0.504305043050431	.	224160001	224240000	#FFDADA	1	0.625
chr1	224240001	224640000	A.1.1.2.1.2.1.1.2.1.1	0.945879458794588	.	224240001	224640000	#FF0000	1	1
chr1	224640001	225200000	A.1.2.2.1.2.1.2.1	0.783517835178352	.	224640001	225200000	#FF4848	1	0.875
chr1	225200001	225400000	A.2.2.2.1.1.1.1.2.1	0.506765067650677	.	225200001	225400000	#FFDADA	1	0.625
chr1	225400001	225640000	A.2.1.2.1.1.2.1.1.1.1.1	0.642066420664207	.	225400001	225640000	#FF9191	1	0.75
chr1	225640001	225880000	A.1.2.1.1.2.1.2.1.1.1	0.880688806888069	.	225640001	225880000	#FF4848	1	0.875
chr1	225880001	226240000	A.1.1.1.2.2.1.2	0.964329643296433	.	225880001	226240000	#FF0000	1	1
chr1	226240001	226560000	A.1.1.1.1.2.2.2.2	0.991389913899139	.	226240001	226560000	#FF0000	1	1
chr1	226560001	227000000	A.1.1.1.2.2.2.1	0.96309963099631	.	226560001	227000000	#FF0000	1	1
chr1	227000001	227200000	A.1.2.1.1.2.1.2.2.2	0.874538745387454	.	227000001	227200000	#FF4848	1	0.875
chr1	227200001	227280000	A.2.1.2.2.1.2.1.2.2	0.587945879458795	.	227200001	227280000	#FF9191	1	0.75
chr1	227280001	227480000	A.2.1.1.2.2.2.2.1.1	0.665436654366544	.	227280001	227480000	#FF9191	1	0.75
chr1	227480001	227600000	A.2.1.2.2.1.2.1.1.2	0.590405904059041	.	227480001	227600000	#FF9191	1	0.75
chr1	227600001	227760000	A.2.1.2.2.1.2.2.2	0.585485854858549	.	227600001	227760000	#FF9191	1	0.75
chr1	227760001	227960000	A.2.1.2.2.2.1.2.1.2	0.580565805658057	.	227760001	227960000	#FF9191	1	0.75
chr1	227960001	228200000	A.1.2.2.2.2.1.1.1.2.1	0.752767527675277	.	227960001	228200000	#FF4848	1	0.875
chr1	228200001	228520000	A.1.1.2.2.1.1.1.1.2	0.931119311193112	.	228200001	228520000	#FF0000	1	1
chr1	228520001	228760000	A.1.2.1.2.1.1.2.1.2	0.849938499384994	.	228520001	228760000	#FF4848	1	0.875
chr1	228760001	229400000	A.1.1.2.1.1.2.1.1.1	0.956949569495695	.	228760001	229400000	#FF0000	1	1
chr1	229400001	229640000	A.1.1.2.1.2.2.2	0.933579335793358	.	229400001	229640000	#FF0000	1	1
chr1	229640001	229720000	A.1.2.2.2.1.1.2.2	0.762607626076261	.	229640001	229720000	#FF4848	1	0.875
chr1	229720001	229920000	A.1.2.2.2.1.1.2.1	0.763837638376384	.	229720001	229920000	#FF4848	1	0.875
chr1	229920001	230000000	A.2.1.2.2.1.1.1.1.1	0.597785977859779	.	229920001	230000000	#FF9191	1	0.75
chr1	230000001	230480000	A.1.2.1.1.2.1.2.1.2	0.878228782287823	.	230000001	230480000	#FF4848	1	0.875
chr1	230480001	230680000	A.2.1.1.1.2.2.2.1.2.1	0.698646986469865	.	230480001	230680000	#FF9191	1	0.75
chr1	230680001	230840000	A.2.1.1.1.1.2.2.2.1	0.719557195571956	.	230680001	230840000	#FF9191	1	0.75
chr1	230840001	231080000	A.1.2.2.1.2.1.1.1.2.2.2	0.789667896678967	.	230840001	231080000	#FF4848	1	0.875
chr1	231080001	231440000	A.1.2.2.1.2.2.1.2.1	0.77859778597786	.	231080001	231440000	#FF4848	1	0.875
chr1	231440001	231760000	A.1.2.2.1.2.2.1.2.2	0.777367773677737	.	231440001	231760000	#FF4848	1	0.875
chr1	231760001	232120000	A.2.2.1.1.1.1.2.2.2	0.555965559655597	.	231760001	232120000	#FFDADA	1	0.625
chr1	232120001	232600000	A.2.1.2.1.1.1.2.1.1.1	0.648216482164822	.	232120001	232600000	#FF9191	1	0.75
chr1	232600001	232840000	A.2.2.2.1.2.2.2.1.1.1	0.487084870848708	.	232600001	232840000	#FFDADA	1	0.625
chr1	232840001	232920000	B.1.1.1.1.2.1.1.2	0.44280442804428	.	232840001	232920000	#DADAFF	1	0.5
chr1	232920001	233200000	A.2.1.2.1.1.2.1.1.2.2	0.635916359163592	.	232920001	233200000	#FF9191	1	0.75
chr1	233200001	233440000	A.2.1.2.1.1.2.1.1.2.1.1	0.638376383763838	.	233200001	233440000	#FF9191	1	0.75
chr1	233440001	233880000	A.2.1.2.1.1.1.2.1.2.1	0.645756457564576	.	233440001	233880000	#FF9191	1	0.75
chr1	233880001	234000000	B.1.1.2.1.2.1.2	0.396063960639606	.	233880001	234000000	#DADAFF	1	0.5
chr1	234000001	234200000	B.1.1.2.1.1.1.2.1.1	0.408364083640836	.	234000001	234200000	#DADAFF	1	0.5
chr1	234200001	234600000	A.2.1.1.1.1.2.2.1.2.2	0.720787207872079	.	234200001	234600000	#FF9191	1	0.75
chr1	234600001	234880000	A.1.2.2.1.2.1.1.1.2.1	0.792127921279213	.	234600001	234880000	#FF4848	1	0.875
chr1	234880001	235000000	A.2.1.1.2.2.2.2.2.2	0.661746617466175	.	234880001	235000000	#FF9191	1	0.75
chr1	235000001	235200000	A.1.2.2.1.2.1.1.1.1	0.793357933579336	.	235000001	235200000	#FF4848	1	0.875
chr1	235240001	235280000	A.1.2.2.1.2.1.1.1.1	0.793357933579336	.	235240001	235280000	#FF4848	1	0.875
chr1	235280001	235640000	A.1.1.2.1.2.1.1.2.2.1	0.943419434194342	.	235280001	235640000	#FF0000	1	1
chr1	235640001	236000000	A.1.2.2.1.1.1.1.1.2	0.806888068880689	.	235640001	236000000	#FF4848	1	0.875
chr1	236000001	236240000	A.2.1.1.1.1.1.2.1.2	0.728167281672817	.	236000001	236240000	#FF9191	1	0.75
chr1	236240001	236520000	A.2.1.2.1.1.1.1.2.1.2.2.1	0.653136531365314	.	236240001	236520000	#FF9191	1	0.75
chr1	236520001	236760000	A.2.1.2.1.1.1.1.2.2.1	0.650676506765068	.	236520001	236760000	#FF9191	1	0.75
chr1	236760001	237040000	A.2.2.2.1.2.1.2.1.1.1	0.494464944649447	.	236760001	237040000	#FFDADA	1	0.625
chr1	237040001	237360000	B.1.1.1.1.2.1.2.2.2	0.439114391143911	.	237040001	237360000	#DADAFF	1	0.5
chr1	237360001	237720000	B.1.2.2.1.2.2.1	0.298892988929889	.	237360001	237720000	#9191FF	1	0.375
chr1	237720001	237920000	B.2.2.1.2.1.2.2.1.1.1	0.0578105781057811	.	237720001	237920000	#0000FF	1	0.125
chr1	237920001	238200000	B.2.1.2.1.1.2.1.2.1.1.1	0.167281672816728	.	237920001	238200000	#4848FF	1	0.25
chr1	238200001	238320000	B.2.1.2.1.1.2.1.2.1.1.2	0.166051660516605	.	238200001	238320000	#4848FF	1	0.25
chr1	238320001	238440000	B.2.1.2.1.1.2.2.2.1	0.158671586715867	.	238320001	238440000	#4848FF	1	0.25
chr1	238440001	238640000	B.2.2.1.2.1.1.2.1.1	0.0676506765067651	.	238440001	238640000	#0000FF	1	0.125
chr1	238640001	239200000	B.2.2.1.2.2.2.1.1	0.038130381303813	.	238640001	239200000	#0000FF	1	0.125
chr1	239200001	239320000	B.1.2.2.1.1.1.2.2.1	0.308733087330873	.	239200001	239320000	#9191FF	1	0.375
chr1	239320001	239680000	B.2.1.2.1.1.2.1.1.2	0.168511685116851	.	239320001	239680000	#4848FF	1	0.25
chr1	239680001	239800000	B.2.1.2.1.2.2.1.1.1.1.2	0.143911439114391	.	239680001	239800000	#4848FF	1	0.25
chr1	239800001	239960000	B.2.1.1.1.1.1.2.2.1.2	0.260762607626076	.	239800001	239960000	#4848FF	1	0.25
chr1	239960001	240160000	B.2.1.1.1.1.1.2.2.1.1	0.261992619926199	.	239960001	240160000	#4848FF	1	0.25
chr1	240160001	240320000	B.1.2.2.1.1.1.2.2.2	0.30750307503075	.	240160001	240320000	#9191FF	1	0.375
chr1	240320001	240840000	B.2.2.1.2.2.2.1.2	0.03690036900369	.	240320001	240840000	#0000FF	1	0.125
chr1	240840001	241120000	B.2.1.2.1.1.2.1.2.1.2.2	0.162361623616236	.	240840001	241120000	#4848FF	1	0.25
chr1	241120001	241400000	B.2.1.2.1.1.1.2.2.2.1.1	0.173431734317343	.	241120001	241400000	#4848FF	1	0.25
chr1	241400001	241720000	B.2.1.2.1.1.2.2.1	0.15990159901599	.	241400001	241720000	#4848FF	1	0.25
chr1	241720001	242000000	B.2.1.1.1.1.2.2.1	0.257072570725707	.	241720001	242000000	#4848FF	1	0.25
chr1	242000001	242200000	B.1.1.1.1.1.2.2.2	0.446494464944649	.	242000001	242200000	#DADAFF	1	0.5
chr1	242200001	242400000	B.1.1.2.1.2.1.1.2	0.397293972939729	.	242200001	242400000	#DADAFF	1	0.5
chr1	242400001	242520000	B.1.1.2.1.2.2.2.1	0.39360393603936	.	242400001	242520000	#DADAFF	1	0.5
chr1	242520001	243200000	B.1.2.1.2.1.1.2.2.1.2	0.329643296432964	.	242520001	243200000	#9191FF	1	0.375
chr1	243240001	243560000	A.2.2.2.1.2.1.1.2	0.495694956949569	.	243240001	243560000	#FFDADA	1	0.625
chr1	243560001	243920000	A.2.1.2.1.1.2.2.1.2.2.2.1	0.626076260762608	.	243560001	243920000	#FF9191	1	0.75
chr1	243920001	244040000	A.2.2.1.2.1.1.1.2.1	0.531365313653137	.	243920001	244040000	#FFDADA	1	0.625
chr1	244040001	244480000	A.1.2.2.1.2.2.2.2.1	0.773677736777368	.	244040001	244480000	#FF4848	1	0.875
chr1	244480001	244720000	A.1.2.1.1.2.1.2.2.1.1	0.8769987699877	.	244480001	244720000	#FF4848	1	0.875
chr1	244720001	244800000	A.2.1.2.2.2.2.2.1	0.56949569495695	.	244720001	244800000	#FF9191	1	0.75
chr1	244800001	244960000	A.2.1.1.2.2.2.1.1	0.66789667896679	.	244800001	244960000	#FF9191	1	0.75
chr1	244960001	245240000	A.1.2.1.1.2.1.2.2.1.2	0.875768757687577	.	244960001	245240000	#FF4848	1	0.875
chr1	245240001	245520000	A.2.1.1.1.1.2.2.1.1	0.723247232472325	.	245240001	245520000	#FF9191	1	0.75
chr1	245520001	245880000	A.2.1.2.1.1.2.2.1.2.1	0.628536285362854	.	245520001	245880000	#FF9191	1	0.75
chr1	245880001	246080000	A.2.2.2.2.2.1.1.2.1	0.464944649446494	.	245880001	246080000	#FFDADA	1	0.625
chr1	246080001	246480000	A.2.2.1.2.1.1.2.2.2.1	0.525215252152522	.	246080001	246480000	#FFDADA	1	0.625
chr1	246480001	246640000	A.2.2.2.1.2.1.1.1.2	0.496924969249692	.	246480001	246640000	#FFDADA	1	0.625
chr1	246640001	247120000	A.1.2.1.1.1.2.2	0.883148831488315	.	246640001	247120000	#FF4848	1	0.875
chr1	247120001	247400000	A.2.1.2.1.1.2.2.2	0.623616236162362	.	247120001	247400000	#FF9191	1	0.75
chr1	247400001	247680000	A.2.2.2.1.1.2.1.2	0.500615006150061	.	247400001	247680000	#FFDADA	1	0.625
chr1	247680001	248040000	B.2.2.1.2.2.1.2	0.039360393603936	.	247680001	248040000	#0000FF	1	0.125
chr1	248040001	248360000	B.2.2.2.2.2.1	0.003690036900369	.	248040001	248360000	#0000FF	1	0.125
chr1	248360001	248600000	B.2.2.2.2.2.2.1	0.002460024600246	.	248360001	248600000	#0000FF	1	0.125
chr1	248600001	248640000	B.2.1.2.2.1.2.1.2	0.130381303813038	.	248600001	248640000	#4848FF	1	0.25
chr1	248680001	248760000	B.2.1.2.2.1.2.1.2	0.130381303813038	.	248680001	248760000	#4848FF	1	0.25
chr1	248760001	248920000	B.2.1.2.2.1.2.1.1	0.131611316113161	.	248760001	248920000	#4848FF	1	0.25
chr1	249040001	249080000	B.2.1.2.2.1.2.1.1	0.131611316113161	.	249040001	249080000	#4848FF	1	0.25
chr1	249080001	249200000	B.1.1.1.1.1.2.1	0.448954489544895	.	249080001	249200000	#DADAFF	1	0.5
chr2	1	280000	A.1.2.2.1.1.2.2.1.1.2.1	0.813636363636364	.	1	280000	#FF4848	1	0.875
chr2	280001	720000	A.1.2.1.1.2.1.2.1.2	0.856818181818182	.	280001	720000	#FF4848	1	0.875
chr2	720001	1120000	A.1.1.2.1.1.1.1.1.2.1.2	0.963636363636364	.	720001	1120000	#FF0000	1	1
chr2	1120001	1240000	A.2.2.1.2.1.2.2	0.588636363636364	.	1120001	1240000	#FFDADA	1	0.625
chr2	1240001	1440000	A.2.2.1.1.2.1.1.1	0.615909090909091	.	1240001	1440000	#FFDADA	1	0.625
chr2	1440001	1600000	A.2.1.2.1.2.1.1.2.1	0.676136363636364	.	1440001	1600000	#FF9191	1	0.75
chr2	1600001	1840000	A.1.1.2.2.2.2.2.1	0.896590909090909	.	1600001	1840000	#FF0000	1	1
chr2	1840001	2120000	A.1.2.2.1.1.2.1.2.1	0.817045454545455	.	1840001	2120000	#FF4848	1	0.875
chr2	2120001	2320000	A.2.1.2.1.2.1.1.2.2	0.675	.	2120001	2320000	#FF9191	1	0.75
chr2	2320001	2480000	A.2.2.1.2.1.1.1.2.2.2	0.597727272727273	.	2320001	2480000	#FFDADA	1	0.625
chr2	2480001	2920000	A.1.2.2.1.1.2.2.1.1.2.2	0.8125	.	2480001	2920000	#FF4848	1	0.875
chr2	2920001	3160000	A.2.1.1.2.2.2.2.1.2.1.1	0.695454545454545	.	2920001	3160000	#FF9191	1	0.75
chr2	3160001	3680000	A.1.1.2.1.1.1.1.1.2.2.1	0.9625	.	3160001	3680000	#FF0000	1	1
chr2	3680001	3960000	A.2.2.2.1.2.2.1.2.1.1	0.544318181818182	.	3680001	3960000	#FFDADA	1	0.625
chr2	3960001	4120000	B.2.1.1.1.1.2.2.1.2	0.290909090909091	.	3960001	4120000	#4848FF	1	0.25
chr2	4120001	4320000	B.2.1.2.2.1.1.1.2.1.2	0.160227272727273	.	4120001	4320000	#4848FF	1	0.25
chr2	4320001	4760000	B.2.2.2.1.2.2.1.1.2.1	0.0193181818181818	.	4320001	4760000	#0000FF	1	0.125
chr2	4760001	5000000	B.2.2.2.1.2.2.2.1.1	0.0159090909090909	.	4760001	5000000	#0000FF	1	0.125
chr2	5000001	5040000	B.2.1.2.1.1.1.2.1.1	0.195454545454545	.	5000001	5040000	#4848FF	1	0.25
chr2	5080001	5160000	B.2.1.2.1.1.1.2.1.1	0.195454545454545	.	5080001	5160000	#4848FF	1	0.25
chr2	5160001	5400000	B.2.1.2.2.2.1.2.1.2.1	0.136363636363636	.	5160001	5400000	#4848FF	1	0.25
chr2	5400001	5520000	B.2.1.1.1.1.2.1.2.1	0.295454545454545	.	5400001	5520000	#4848FF	1	0.25
chr2	5520001	5840000	B.1.2.1.1.2.1.1.2	0.421590909090909	.	5520001	5840000	#9191FF	1	0.375
chr2	5840001	5960000	B.1.2.1.1.2.1.1.1.1	0.423863636363636	.	5840001	5960000	#9191FF	1	0.375
chr2	5960001	6440000	B.2.1.1.1.1.2.2.1.1	0.292045454545455	.	5960001	6440000	#4848FF	1	0.25
chr2	6440001	6560000	B.2.1.1.1.1.2.1.2.2.2	0.293181818181818	.	6440001	6560000	#4848FF	1	0.25
chr2	6560001	6720000	B.2.1.2.1.1.2.1.1.2	0.185227272727273	.	6560001	6720000	#4848FF	1	0.25
chr2	6720001	7000000	B.1.2.1.1.2.2.2.2	0.411363636363636	.	6720001	7000000	#9191FF	1	0.375
chr2	7000001	7200000	A.2.2.2.1.2.2.1.1.2	0.545454545454545	.	7000001	7200000	#FFDADA	1	0.625
chr2	7200001	7480000	A.2.2.2.1.1.2.1.2.1.1.1	0.561363636363636	.	7200001	7480000	#FFDADA	1	0.625
chr2	7480001	7800000	A.2.2.2.1.1.2.1.2.2	0.557954545454545	.	7480001	7800000	#FFDADA	1	0.625
chr2	7800001	8200000	A.2.1.1.1.2.1.2.2	0.732954545454545	.	7800001	8200000	#FF9191	1	0.75
chr2	8200001	8320000	A.2.2.2.1.1.2.2.1	0.556818181818182	.	8200001	8320000	#FFDADA	1	0.625
chr2	8320001	8520000	A.2.2.1.1.1.2.2	0.617045454545455	.	8320001	8520000	#FFDADA	1	0.625
chr2	8520001	8680000	A.2.1.2.1.2.1.2.2.2	0.669318181818182	.	8520001	8680000	#FF9191	1	0.75
chr2	8680001	8920000	A.1.2.2.1.1.2.1.2.2	0.815909090909091	.	8680001	8920000	#FF4848	1	0.875
chr2	8920001	9280000	A.1.1.2.1.1.1.1.2.2.1	0.957954545454546	.	8920001	9280000	#FF0000	1	1
chr2	9280001	9560000	A.1.1.2.1.1.1.1.1.2.2.2.1	0.961363636363636	.	9280001	9560000	#FF0000	1	1
chr2	9560001	10000000	A.1.1.1.2.2.1.1.1.1.2.1	0.985227272727273	.	9560001	10000000	#FF0000	1	1
chr2	10000001	10280000	A.1.1.1.2.2.1.1.1.1.2.2	0.984090909090909	.	10000001	10280000	#FF0000	1	1
chr2	10280001	10520000	A.1.1.1.2.2.1.2.1.2	0.978409090909091	.	10280001	10520000	#FF0000	1	1
chr2	10520001	10600000	A.1.2.2.2.1.1.2.1	0.7875	.	10520001	10600000	#FF4848	1	0.875
chr2	10600001	10880000	A.1.1.1.2.2.1.2.1.1	0.979545454545454	.	10600001	10880000	#FF0000	1	1
chr2	10880001	11320000	A.1.1.1.1.2.2.1	0.996590909090909	.	10880001	11320000	#FF0000	1	1
chr2	11320001	11520000	A.1.2.1.2.1.1.1.1.2	0.844318181818182	.	11320001	11520000	#FF4848	1	0.875
chr2	11520001	11920000	A.1.1.2.1.1.1.1.2.2.2	0.956818181818182	.	11520001	11920000	#FF0000	1	1
chr2	11920001	12280000	A.2.2.2.1.1.2.1.1	0.5625	.	11920001	12280000	#FFDADA	1	0.625
chr2	12280001	12480000	B.1.2.1.1.1.2.1.1.2.1	0.432954545454545	.	12280001	12480000	#9191FF	1	0.375
chr2	12480001	12640000	B.1.2.1.1.1.2.1.1.2.2	0.431818181818182	.	12480001	12640000	#9191FF	1	0.375
chr2	12640001	12920000	B.1.2.1.1.1.2.1.2.2.2	0.428409090909091	.	12640001	12920000	#9191FF	1	0.375
chr2	12920001	13120000	B.2.1.2.2.1.1.1.2.1.1	0.161363636363636	.	12920001	13120000	#4848FF	1	0.25
chr2	13120001	13560000	B.2.2.2.1.2.2.1.1.2.2	0.0181818181818182	.	13120001	13560000	#0000FF	1	0.125
chr2	13560001	13880000	B.2.2.2.2.2.2.1.2.2	0.00454545454545455	.	13560001	13880000	#0000FF	1	0.125
chr2	13880001	14200000	B.2.2.2.1.1.2.2.2	0.0318181818181818	.	13880001	14200000	#0000FF	1	0.125
chr2	14200001	14520000	B.2.2.2.1.2.2.1.1.1	0.0204545454545455	.	14200001	14520000	#0000FF	1	0.125
chr2	14520001	14640000	B.2.1.2.1.1.1.1.1.2.2	0.2	.	14520001	14640000	#4848FF	1	0.25
chr2	14640001	15160000	B.2.2.2.1.2.2.2.1.2	0.0147727272727273	.	14640001	15160000	#0000FF	1	0.125
chr2	15160001	15400000	B.2.1.2.1.1.2.2.2.2	0.177272727272727	.	15160001	15400000	#4848FF	1	0.25
chr2	15400001	15760000	B.1.2.1.2.1.2.2.2	0.397727272727273	.	15400001	15760000	#9191FF	1	0.375
chr2	15760001	16080000	A.2.1.1.1.2.1.2.1.2	0.734090909090909	.	15760001	16080000	#FF9191	1	0.75
chr2	16080001	16200000	A.2.1.2.1.1.2.2.2	0.678409090909091	.	16080001	16200000	#FF9191	1	0.75
chr2	16200001	16280000	A.2.1.2.1.1.2.1.2	0.680681818181818	.	16200001	16280000	#FF9191	1	0.75
chr2	16320001	16480000	A.2.1.2.1.1.2.1.2	0.680681818181818	.	16320001	16480000	#FF9191	1	0.75
chr2	16480001	16680000	A.2.2.2.1.2.2.2.2.2	0.538636363636364	.	16480001	16680000	#FFDADA	1	0.625
chr2	16680001	16960000	B.1.2.1.1.2.2.2.1.1	0.413636363636364	.	16680001	16960000	#9191FF	1	0.375
chr2	16960001	17360000	B.2.2.1.1.2.2.2.2.2	0.0806818181818182	.	16960001	17360000	#0000FF	1	0.125
chr2	17360001	17640000	B.2.2.2.1.2.2.1.2	0.0170454545454545	.	17360001	17640000	#0000FF	1	0.125
chr2	17640001	17960000	B.1.2.1.1.1.1.1.2	0.4375	.	17640001	17960000	#9191FF	1	0.375
chr2	17960001	18120000	B.1.2.1.2.1.2.1	0.4	.	17960001	18120000	#9191FF	1	0.375
chr2	18120001	18280000	B.2.2.1.1.2.1.1.1.2	0.0988636363636364	.	18120001	18280000	#0000FF	1	0.125
chr2	18280001	18560000	B.2.2.1.1.2.2.1.2.2.1	0.0863636363636364	.	18280001	18560000	#0000FF	1	0.125
chr2	18560001	18680000	B.2.1.2.1.1.1.1.2.1	0.198863636363636	.	18560001	18680000	#4848FF	1	0.25
chr2	18680001	18840000	B.2.2.1.1.2.2.1.2.1	0.0875	.	18680001	18840000	#0000FF	1	0.125
chr2	18840001	19040000	B.2.2.1.1.2.2.2.2.1	0.0818181818181818	.	18840001	19040000	#0000FF	1	0.125
chr2	19040001	19240000	B.2.2.1.1.2.2.2.1.1	0.0840909090909091	.	19040001	19240000	#0000FF	1	0.125
chr2	19240001	19520000	B.2.1.2.2.1.1.1.2.2	0.159090909090909	.	19240001	19520000	#4848FF	1	0.25
chr2	19520001	19600000	B.2.1.1.1.1.2.1.2.2.1	0.294318181818182	.	19520001	19600000	#4848FF	1	0.25
chr2	19600001	19840000	B.2.2.1.1.2.2.2.1.2	0.0829545454545455	.	19600001	19840000	#0000FF	1	0.125
chr2	19840001	20120000	B.1.2.1.1.1.2.1.1.1	0.434090909090909	.	19840001	20120000	#9191FF	1	0.375
chr2	20120001	20360000	A.1.2.2.1.2.2.2	0.792045454545454	.	20120001	20360000	#FF4848	1	0.875
chr2	20360001	20560000	A.1.2.1.2.1.2.2.1	0.8375	.	20360001	20560000	#FF4848	1	0.875
chr2	20560001	20840000	A.2.1.2.1.1.2.1.1.2.2	0.681818181818182	.	20560001	20840000	#FF9191	1	0.75
chr2	20840001	21120000	B.2.1.1.1.1.2.2.2.1	0.289772727272727	.	20840001	21120000	#4848FF	1	0.25
chr2	21120001	21280000	B.1.2.1.2.1.2.2.1	0.398863636363636	.	21120001	21280000	#9191FF	1	0.375
chr2	21280001	21560000	B.2.1.2.1.1.2.2.2.1	0.178409090909091	.	21280001	21560000	#4848FF	1	0.25
chr2	21560001	22160000	B.2.2.2.2.2.2.1.2.1	0.00568181818181818	.	21560001	22160000	#0000FF	1	0.125
chr2	22160001	22440000	B.2.2.2.2.2.2.1.1	0.00681818181818182	.	22160001	22440000	#0000FF	1	0.125
chr2	22440001	22560000	B.2.2.2.1.1.2.1.1.1	0.0386363636363636	.	22440001	22560000	#0000FF	1	0.125
chr2	22560001	22920000	B.2.2.1.1.2.2.1.1.1.1	0.0909090909090909	.	22560001	22920000	#0000FF	1	0.125
chr2	22920001	23000000	B.2.1.2.1.1.2.2.1.2	0.179545454545455	.	22920001	23000000	#4848FF	1	0.25
chr2	23000001	23520000	B.1.2.1.1.2.2.2.1.2	0.4125	.	23000001	23520000	#9191FF	1	0.375
chr2	23520001	23600000	B.1.1.2.1.1.2.1	0.478409090909091	.	23520001	23600000	#DADAFF	1	0.5
chr2	23600001	23680000	A.2.2.2.1.1.2.1.2.1.2	0.559090909090909	.	23600001	23680000	#FFDADA	1	0.625
chr2	23680001	24040000	A.1.2.1.2.1.2.2.2.1	0.836363636363636	.	23680001	24040000	#FF4848	1	0.875
chr2	24040001	24560000	A.1.1.1.2.2.2.1.2	0.972727272727273	.	24040001	24560000	#FF0000	1	1
chr2	24560001	25080000	A.1.1.2.1.2.2.1.1.1.1	0.932954545454545	.	24560001	25080000	#FF0000	1	1
chr2	25080001	25440000	A.1.1.1.1.2.2.2	0.995454545454545	.	25080001	25440000	#FF0000	1	1
chr2	25440001	25760000	A.1.1.1.2.1.1.2.2.1	0.992045454545455	.	25440001	25760000	#FF0000	1	1
chr2	25760001	25880000	A.1.2.2.2.1.1.1.2.2	0.788636363636364	.	25760001	25880000	#FF4848	1	0.875
chr2	25880001	25960000	A.1.2.1.1.2.2.2.2	0.846590909090909	.	25880001	25960000	#FF4848	1	0.875
chr2	25960001	26120000	A.1.2.1.1.2.2.2.1	0.847727272727273	.	25960001	26120000	#FF4848	1	0.875
chr2	26120001	26400000	A.1.1.1.2.2.1.1.2	0.980681818181818	.	26120001	26400000	#FF0000	1	1
chr2	26400001	26560000	A.1.1.2.2.2.2.1.1	0.898863636363636	.	26400001	26560000	#FF0000	1	1
chr2	26560001	26760000	A.1.1.2.1.2.2.2.2.2	0.926136363636364	.	26560001	26760000	#FF0000	1	1
chr2	26760001	26960000	A.1.1.2.1.1.2.1.2.2	0.948863636363636	.	26760001	26960000	#FF0000	1	1
chr2	26960001	27320000	A.1.1.1.2.1.1.2.2.2	0.990909090909091	.	26960001	27320000	#FF0000	1	1
chr2	27320001	27600000	A.1.1.2.1.2.1.1.2	0.939772727272727	.	27320001	27600000	#FF0000	1	1
chr2	27600001	27920000	A.1.1.1.2.2.1.1.1.2.1	0.982954545454545	.	27600001	27920000	#FF0000	1	1
chr2	27920001	28120000	A.2.1.1.1.1.1.2.2.1.1.1	0.756818181818182	.	27920001	28120000	#FF9191	1	0.75
chr2	28120001	28240000	A.2.1.2.2.1.1.2.1.1.2	0.648863636363636	.	28120001	28240000	#FF9191	1	0.75
chr2	28240001	28520000	A.2.1.2.2.2.2.2.1.2	0.622727272727273	.	28240001	28520000	#FF9191	1	0.75
chr2	28520001	28720000	A.1.2.1.1.2.2.1.1.2	0.852272727272727	.	28520001	28720000	#FF4848	1	0.875
chr2	28720001	29160000	A.1.1.2.1.2.2.1.1.2	0.930681818181818	.	28720001	29160000	#FF0000	1	1
chr2	29160001	29400000	A.1.2.2.2.2.2.1.1.2	0.767045454545455	.	29160001	29400000	#FF4848	1	0.875
chr2	29400001	29640000	A.2.2.1.2.1.1.2.1.2	0.595454545454545	.	29400001	29640000	#FFDADA	1	0.625
chr2	29640001	29920000	A.2.2.1.2.1.1.1.2.1	0.6	.	29640001	29920000	#FFDADA	1	0.625
chr2	29920001	30120000	A.2.2.1.2.1.1.2.2.1	0.594318181818182	.	29920001	30120000	#FFDADA	1	0.625
chr2	30120001	30360000	A.2.2.1.2.1.1.2.1.1	0.596590909090909	.	30120001	30360000	#FFDADA	1	0.625
chr2	30360001	30640000	A.1.1.2.1.2.2.2.1	0.928409090909091	.	30360001	30640000	#FF0000	1	1
chr2	30640001	30840000	A.2.1.2.1.1.1.2.1.1	0.6875	.	30640001	30840000	#FF9191	1	0.75
chr2	30840001	31240000	A.1.2.2.1.1.2.1.1	0.818181818181818	.	30840001	31240000	#FF4848	1	0.875
chr2	31240001	31600000	A.2.1.1.1.1.1.2.1	0.757954545454545	.	31240001	31600000	#FF9191	1	0.75
chr2	31600001	31800000	A.2.2.1.2.2.1.2.1.2.2	0.578409090909091	.	31600001	31800000	#FFDADA	1	0.625
chr2	31800001	32080000	A.2.2.1.2.1.1.2.2.2.1	0.593181818181818	.	31800001	32080000	#FFDADA	1	0.625
chr2	32080001	32400000	A.1.1.2.1.1.1.1.1.1.2.2	0.965909090909091	.	32080001	32400000	#FF0000	1	1
chr2	32400001	32720000	A.1.1.2.1.1.1.1.1.1.1	0.968181818181818	.	32400001	32720000	#FF0000	1	1
chr2	32720001	32920000	A.2.1.1.1.2.1.2.1.1	0.735227272727273	.	32720001	32920000	#FF9191	1	0.75
chr2	32920001	33320000	A.2.1.2.1.1.2.2.1	0.679545454545455	.	32920001	33320000	#FF9191	1	0.75
chr2	33320001	33480000	B.1.1.1.1.2.1.2.2.2	0.506818181818182	.	33320001	33480000	#DADAFF	1	0.5
chr2	33480001	33880000	B.1.1.1.1.2.1.2.1.2	0.509090909090909	.	33480001	33880000	#DADAFF	1	0.5
chr2	33880001	34200000	B.2.1.2.2.1.1.2.1.1.2.1	0.154545454545455	.	33880001	34200000	#4848FF	1	0.25
chr2	34200001	34360000	B.2.2.1.1.2.1.2.1.2	0.0931818181818182	.	34200001	34360000	#0000FF	1	0.125
chr2	34360001	34680000	B.2.2.2.1.2.2.2.2	0.0136363636363636	.	34360001	34680000	#0000FF	1	0.125
chr2	34680001	35040000	B.2.2.1.1.2.1.1.1.1	0.1	.	34680001	35040000	#0000FF	1	0.125
chr2	35040001	35400000	B.2.2.1.1.2.2.1.2.2.2	0.0852272727272727	.	35040001	35400000	#0000FF	1	0.125
chr2	35400001	35560000	B.2.2.1.1.2.1.1.2.1	0.0977272727272727	.	35400001	35560000	#0000FF	1	0.125
chr2	35560001	35680000	B.2.1.2.2.1.1.2.1.1.2.2	0.153409090909091	.	35560001	35680000	#4848FF	1	0.25
chr2	35680001	36000000	B.2.2.2.1.2.1.1.1.1.2	0.0295454545454545	.	35680001	36000000	#0000FF	1	0.125
chr2	36000001	36240000	B.2.2.1.1.2.1.2.1.1.1	0.0954545454545455	.	36000001	36240000	#0000FF	1	0.125
chr2	36240001	36560000	B.2.2.1.1.2.2.1.1.1.2	0.0897727272727273	.	36240001	36560000	#0000FF	1	0.125
chr2	36560001	36840000	B.1.1.1.1.2.1.2.1.1	0.510227272727273	.	36560001	36840000	#DADAFF	1	0.5
chr2	36840001	37080000	A.2.2.1.1.1.2.1	0.618181818181818	.	36840001	37080000	#FFDADA	1	0.625
chr2	37080001	37320000	A.2.1.2.1.1.2.1.1.1	0.684090909090909	.	37080001	37320000	#FF9191	1	0.75
chr2	37320001	37560000	A.1.1.2.1.1.1.1.2.1	0.959090909090909	.	37320001	37560000	#FF0000	1	1
chr2	37560001	37840000	A.2.1.2.1.2.2.1.2.2	0.665909090909091	.	37560001	37840000	#FF9191	1	0.75
chr2	37840001	38120000	A.2.1.2.1.1.1.1.2	0.688636363636364	.	37840001	38120000	#FF9191	1	0.75
chr2	38120001	38520000	A.1.2.1.2.1.1.2.2.2	0.839772727272727	.	38120001	38520000	#FF4848	1	0.875
chr2	38520001	38760000	A.1.2.1.2.1.1.1.2	0.843181818181818	.	38520001	38760000	#FF4848	1	0.875
chr2	38760001	39040000	A.1.1.2.1.2.2.1.1.1.2	0.931818181818182	.	38760001	39040000	#FF0000	1	1
chr2	39040001	39520000	A.1.2.1.2.1.2.1	0.838636363636364	.	39040001	39520000	#FF4848	1	0.875
chr2	39520001	39720000	A.2.1.2.1.1.2.1.1.2.1	0.682954545454545	.	39520001	39720000	#FF9191	1	0.75
chr2	39720001	40000000	A.2.2.2.2.2.1.2.1	0.530681818181818	.	39720001	40000000	#FFDADA	1	0.625
chr2	40000001	40120000	B.1.2.1.2.1.1.1.1.1	0.410227272727273	.	40000001	40120000	#9191FF	1	0.375
chr2	40120001	40320000	B.2.2.1.1.2.1.2.1.1.2	0.0943181818181818	.	40120001	40320000	#0000FF	1	0.125
chr2	40320001	40600000	B.2.2.1.1.2.1.2.2	0.0920454545454545	.	40320001	40600000	#0000FF	1	0.125
chr2	40600001	41040000	B.2.2.2.1.2.1.2.1.1	0.025	.	40600001	41040000	#0000FF	1	0.125
chr2	41040001	41240000	B.2.2.2.1.2.1.1.2.1	0.0272727272727273	.	41040001	41240000	#0000FF	1	0.125
chr2	41240001	41720000	B.2.2.2.1.2.1.1.1.1.1	0.0306818181818182	.	41240001	41720000	#0000FF	1	0.125
chr2	41720001	42080000	B.2.1.2.2.1.1.1.1.2	0.1625	.	41720001	42080000	#4848FF	1	0.25
chr2	42080001	42360000	A.2.1.1.1.2.1.1.2.2	0.736363636363636	.	42080001	42360000	#FF9191	1	0.75
chr2	42360001	42520000	A.2.1.1.1.2.1.1.2.1	0.7375	.	42360001	42520000	#FF9191	1	0.75
chr2	42520001	42640000	A.2.1.1.1.2.1.1.1.2	0.738636363636364	.	42520001	42640000	#FF9191	1	0.75
chr2	42640001	43000000	A.1.1.1.2.2.1.2.2.1	0.977272727272727	.	42640001	43000000	#FF0000	1	1
chr2	43000001	43240000	A.1.2.1.1.2.2.1.1.1	0.853409090909091	.	43000001	43240000	#FF4848	1	0.875
chr2	43240001	43480000	A.1.1.2.1.2.2.1.2	0.929545454545455	.	43240001	43480000	#FF0000	1	1
chr2	43480001	43800000	A.1.1.2.1.1.1.1.1.2.2.2.2	0.960227272727273	.	43480001	43800000	#FF0000	1	1
chr2	43800001	44080000	A.1.1.1.2.2.1.2.2.2.2	0.975	.	43800001	44080000	#FF0000	1	1
chr2	44080001	44480000	A.1.1.1.2.2.1.1.1.2.2	0.981818181818182	.	44080001	44480000	#FF0000	1	1
chr2	44480001	44720000	A.1.2.1.1.2.1.2.1.1	0.857954545454545	.	44480001	44720000	#FF4848	1	0.875
chr2	44720001	45160000	A.1.1.2.2.1.2.1.2	0.919318181818182	.	44720001	45160000	#FF0000	1	1
chr2	45160001	45280000	A.2.1.1.1.1.2.1.2.1	0.75	.	45160001	45280000	#FF9191	1	0.75
chr2	45280001	45840000	A.1.1.2.2.1.1.2.1	0.923863636363636	.	45280001	45840000	#FF0000	1	1
chr2	45840001	46200000	A.1.1.2.2.2.1.2.1.2.2	0.901136363636364	.	45840001	46200000	#FF0000	1	1
chr2	46200001	46560000	A.1.2.1.1.1.2.2.2.1.1	0.865909090909091	.	46200001	46560000	#FF4848	1	0.875
chr2	46560001	46720000	A.1.2.2.2.1.2.1.2.2.1	0.782954545454545	.	46560001	46720000	#FF4848	1	0.875
chr2	46720001	46920000	A.1.2.1.1.1.2.2.1.1	0.870454545454545	.	46720001	46920000	#FF4848	1	0.875
chr2	46920001	47120000	A.1.1.2.1.2.2.2.2.1	0.927272727272727	.	46920001	47120000	#FF0000	1	1
chr2	47120001	47640000	A.1.1.1.1.2.1	0.997727272727273	.	47120001	47640000	#FF0000	1	1
chr2	47640001	47720000	A.2.1.1.1.1.1.2.2.1.1.2	0.755681818181818	.	47640001	47720000	#FF9191	1	0.75
chr2	47720001	48040000	A.1.1.1.2.2.1.2.2.2.1	0.976136363636364	.	47720001	48040000	#FF0000	1	1
chr2	48040001	48400000	A.1.2.1.2.1.1.1.1.1	0.845454545454545	.	48040001	48400000	#FF4848	1	0.875
chr2	48400001	48800000	A.1.2.1.2.1.2.2.2.2	0.835227272727273	.	48400001	48800000	#FF4848	1	0.875
chr2	48800001	49120000	B.1.1.2.1.1.1.2	0.479545454545455	.	48800001	49120000	#DADAFF	1	0.5
chr2	49120001	49440000	B.2.1.2.2.1.1.2.1.1.1.1.1	0.157954545454545	.	49120001	49440000	#4848FF	1	0.25
chr2	49440001	49520000	B.2.1.1.1.2.1.2.2.2.1.2	0.264772727272727	.	49440001	49520000	#4848FF	1	0.25
chr2	49520001	49680000	B.2.1.2.2.1.1.1.1.1	0.163636363636364	.	49520001	49680000	#4848FF	1	0.25
chr2	49680001	50080000	B.2.2.2.1.2.1.1.1.2	0.0284090909090909	.	49680001	50080000	#0000FF	1	0.125
chr2	50080001	50280000	B.2.1.1.1.2.1.2.2.2.1.1	0.265909090909091	.	50080001	50280000	#4848FF	1	0.25
chr2	50280001	50440000	B.1.2.2.2.2.2.2.2.1	0.301136363636364	.	50280001	50440000	#9191FF	1	0.375
chr2	50440001	50720000	B.2.2.1.1.2.1.1.2.2	0.0965909090909091	.	50440001	50720000	#0000FF	1	0.125
chr2	50720001	50960000	B.2.1.1.1.2.1.2.2.2.2.2	0.2625	.	50720001	50960000	#4848FF	1	0.25
chr2	50960001	51120000	B.2.1.1.1.2.1.2.2.2.2.1	0.263636363636364	.	50960001	51120000	#4848FF	1	0.25
chr2	51120001	51280000	B.2.1.1.1.2.1.2.2.1.1	0.269318181818182	.	51120001	51280000	#4848FF	1	0.25
chr2	51280001	51560000	B.2.1.2.2.1.1.2.1.1.1.1.2	0.156818181818182	.	51280001	51560000	#4848FF	1	0.25
chr2	51560001	51800000	B.2.1.2.2.1.1.2.1.2.1	0.152272727272727	.	51560001	51800000	#4848FF	1	0.25
chr2	51800001	51920000	B.2.2.2.1.2.1.1.2.2	0.0261363636363636	.	51800001	51920000	#0000FF	1	0.125
chr2	51920001	52040000	B.1.2.2.2.2.2.2.1	0.302272727272727	.	51920001	52040000	#9191FF	1	0.375
chr2	52040001	52320000	B.2.1.2.2.1.2.2	0.147727272727273	.	52040001	52320000	#4848FF	1	0.25
chr2	52320001	52480000	B.2.1.2.2.1.1.2.1.1.1.2	0.155681818181818	.	52320001	52480000	#4848FF	1	0.25
chr2	52480001	52800000	B.2.1.2.2.1.1.2.1.2.2	0.151136363636364	.	52480001	52800000	#4848FF	1	0.25
chr2	52800001	53040000	B.2.2.1.2.1.1.1.1	0.0795454545454545	.	52800001	53040000	#0000FF	1	0.125
chr2	53040001	53240000	B.2.2.2.1.2.1.2.1.2.1	0.0238636363636364	.	53040001	53240000	#0000FF	1	0.125
chr2	53240001	53440000	B.2.1.1.1.2.2.2.1.2.2	0.254545454545455	.	53240001	53440000	#4848FF	1	0.25
chr2	53440001	53720000	B.2.1.2.2.1.1.2.2	0.15	.	53440001	53720000	#4848FF	1	0.25
chr2	53720001	54000000	B.1.1.2.2.2.1.2.1	0.453409090909091	.	53720001	54000000	#DADAFF	1	0.5
chr2	54000001	54320000	A.1.2.1.2.1.1.2.2.1	0.840909090909091	.	54000001	54320000	#FF4848	1	0.875
chr2	54320001	54800000	A.1.2.2.2.2.2.2.2	0.763636363636364	.	54320001	54800000	#FF4848	1	0.875
chr2	54800001	55200000	A.1.2.1.2.1.1.2.1	0.842045454545455	.	54800001	55200000	#FF4848	1	0.875
chr2	55200001	55440000	A.1.2.1.2.2.2.2	0.830681818181818	.	55200001	55440000	#FF4848	1	0.875
chr2	55440001	55760000	A.1.2.1.1.1.2.1.1.1.2	0.878409090909091	.	55440001	55760000	#FF4848	1	0.875
chr2	55760001	55920000	A.2.1.1.1.1.1.2.2.2	0.753409090909091	.	55760001	55920000	#FF9191	1	0.75
chr2	55920001	56240000	B.1.2.2.1.2.2.2.2.1.1.2.2	0.346590909090909	.	55920001	56240000	#9191FF	1	0.375
chr2	56240001	56440000	B.1.2.2.2.2.1.1.1.2	0.320454545454545	.	56240001	56440000	#9191FF	1	0.375
chr2	56440001	56600000	B.2.1.1.1.2.2.1.2	0.257954545454545	.	56440001	56600000	#4848FF	1	0.25
chr2	56600001	56920000	B.2.1.1.1.2.2.2.2.1.1.2	0.252272727272727	.	56600001	56920000	#4848FF	1	0.25
chr2	56920001	57040000	B.2.1.1.1.2.2.1.1.2.2	0.259090909090909	.	56920001	57040000	#4848FF	1	0.25
chr2	57040001	57360000	B.2.1.1.1.2.2.2.2.1.2.2	0.248863636363636	.	57040001	57360000	#4848FF	1	0.25
chr2	57360001	57600000	B.2.1.1.1.2.1.2.2.1.2.2	0.267045454545455	.	57360001	57600000	#4848FF	1	0.25
chr2	57600001	57760000	B.1.2.2.1.2.2.2.1.2.2	0.35	.	57600001	57760000	#9191FF	1	0.375
chr2	57760001	57920000	B.1.2.2.1.2.2.1.2.1	0.355681818181818	.	57760001	57920000	#9191FF	1	0.375
chr2	57920001	58400000	B.1.2.2.1.2.1.1.1	0.365909090909091	.	57920001	58400000	#9191FF	1	0.375
chr2	58400001	58480000	A.2.2.2.2.2.2.1.2.1	0.526136363636364	.	58400001	58480000	#FFDADA	1	0.625
chr2	58480001	58720000	B.1.1.1.2.2.1.1.1.1	0.489772727272727	.	58480001	58720000	#DADAFF	1	0.5
chr2	58720001	59240000	B.1.1.2.2.2.1.1.2	0.454545454545455	.	58720001	59240000	#DADAFF	1	0.5
chr2	59240001	59560000	B.1.2.2.2.2.2.1.1.1	0.307954545454545	.	59240001	59560000	#9191FF	1	0.375
chr2	59560001	59840000	B.1.2.2.2.2.2.2.2.2	0.3	.	59560001	59840000	#9191FF	1	0.375
chr2	59840001	60160000	B.1.2.2.1.2.2.2.2.1.1.1	0.348863636363636	.	59840001	60160000	#9191FF	1	0.375
chr2	60160001	60520000	B.1.1.2.2.2.1.1.1	0.455681818181818	.	60160001	60520000	#DADAFF	1	0.5
chr2	60520001	60920000	A.2.1.2.1.1.1.2.2	0.685227272727273	.	60520001	60920000	#FF9191	1	0.75
chr2	60920001	61320000	A.1.1.2.2.1.2.2.1.1	0.918181818181818	.	60920001	61320000	#FF0000	1	1
chr2	61320001	61560000	A.1.2.1.1.1.2.1.1.1.1.1	0.880681818181818	.	61320001	61560000	#FF4848	1	0.875
chr2	61560001	61840000	A.1.1.2.1.2.1.2.2.2	0.934090909090909	.	61560001	61840000	#FF0000	1	1
chr2	61840001	62120000	A.1.1.2.1.2.1.1.1.2.2	0.940909090909091	.	61840001	62120000	#FF0000	1	1
chr2	62120001	62360000	A.1.2.1.1.1.2.1.2.2.2.2	0.871590909090909	.	62120001	62360000	#FF4848	1	0.875
chr2	62360001	62640000	A.1.2.1.1.1.2.1.2.2.1.1	0.875	.	62360001	62640000	#FF4848	1	0.875
chr2	62640001	63080000	A.2.1.1.1.1.1.2.2.1.2	0.754545454545455	.	62640001	63080000	#FF9191	1	0.75
chr2	63080001	63280000	A.2.2.2.2.2.2.1.1.2	0.527272727272727	.	63080001	63280000	#FFDADA	1	0.625
chr2	63280001	63560000	A.2.2.1.2.1.1.1.2.2.1	0.598863636363636	.	63280001	63560000	#FFDADA	1	0.625
chr2	63560001	63760000	A.2.2.1.2.2.1.2.1.1.2	0.580681818181818	.	63560001	63760000	#FFDADA	1	0.625
chr2	63760001	64200000	A.1.2.1.1.1.2.1.2.2.1.2	0.873863636363636	.	63760001	64200000	#FF4848	1	0.875
chr2	64200001	64520000	A.1.1.2.2.1.2.2.1.2.1.1.2	0.915909090909091	.	64200001	64520000	#FF0000	1	1
chr2	64520001	64760000	A.1.2.1.1.1.2.2.1.2.2.1	0.868181818181818	.	64520001	64760000	#FF4848	1	0.875
chr2	64760001	65120000	A.1.2.1.1.1.1.2.1.1	0.885227272727273	.	64760001	65120000	#FF4848	1	0.875
chr2	65120001	65440000	A.1.2.1.1.1.1.1.1.2	0.892045454545455	.	65120001	65440000	#FF4848	1	0.875
chr2	65440001	65840000	A.1.2.2.2.2.2.2.1	0.764772727272727	.	65440001	65840000	#FF4848	1	0.875
chr2	65840001	66080000	A.2.2.2.2.2.1.2.2	0.529545454545455	.	65840001	66080000	#FFDADA	1	0.625
chr2	66080001	66240000	B.1.1.1.2.2.1.1.1.2	0.488636363636364	.	66080001	66240000	#DADAFF	1	0.5
chr2	66240001	66320000	B.1.2.2.1.1.1.2.2.1.1	0.378409090909091	.	66240001	66320000	#9191FF	1	0.375
chr2	66320001	66400000	B.1.1.1.2.2.2.1.1	0.484090909090909	.	66320001	66400000	#DADAFF	1	0.5
chr2	66400001	66600000	B.1.1.1.1.1.2.1	0.517045454545455	.	66400001	66600000	#DADAFF	1	0.5
chr2	66600001	66800000	A.2.2.2.2.2.1.1	0.531818181818182	.	66600001	66800000	#FFDADA	1	0.625
chr2	66800001	66880000	B.1.1.2.2.1.1.1.2	0.460227272727273	.	66800001	66880000	#DADAFF	1	0.5
chr2	66880001	67280000	B.1.2.2.1.2.1.2.2.2.2.1	0.360227272727273	.	66880001	67280000	#9191FF	1	0.375
chr2	67280001	67520000	B.2.1.1.1.2.1.2.2.1.2.1	0.268181818181818	.	67280001	67520000	#4848FF	1	0.25
chr2	67520001	67920000	B.1.1.2.2.2.1.2.2	0.452272727272727	.	67520001	67920000	#DADAFF	1	0.5
chr2	67920001	68080000	B.1.1.2.2.1.2.2	0.456818181818182	.	67920001	68080000	#DADAFF	1	0.5
chr2	68080001	68360000	B.1.1.2.2.2.2.1	0.451136363636364	.	68080001	68360000	#DADAFF	1	0.5
chr2	68360001	68760000	A.2.2.1.2.2.1.1.2	0.584090909090909	.	68360001	68760000	#FFDADA	1	0.625
chr2	68760001	68840000	B.1.1.1.2.2.2.1.2	0.482954545454545	.	68760001	68840000	#DADAFF	1	0.5
chr2	68840001	69200000	A.2.2.1.2.1.2.1.1	0.590909090909091	.	68840001	69200000	#FFDADA	1	0.625
chr2	69200001	69560000	A.2.1.2.1.1.1.1.1.1	0.690909090909091	.	69200001	69560000	#FF9191	1	0.75
chr2	69560001	69840000	A.1.2.1.1.1.2.1.2.2.2.1	0.872727272727273	.	69560001	69840000	#FF4848	1	0.875
chr2	69840001	70080000	A.1.2.1.1.1.2.1.1.1.1.2	0.879545454545455	.	69840001	70080000	#FF4848	1	0.875
chr2	70080001	70320000	A.1.1.2.1.2.1.1.1.2.1.2	0.942045454545455	.	70080001	70320000	#FF0000	1	1
chr2	70320001	70480000	A.1.2.1.1.1.2.1.2.1	0.876136363636364	.	70320001	70480000	#FF4848	1	0.875
chr2	70480001	71240000	A.1.1.1.2.1.1.2.1	0.993181818181818	.	70480001	71240000	#FF0000	1	1
chr2	71240001	71320000	A.2.1.2.2.1.2.2.1.1	0.638636363636364	.	71240001	71320000	#FF9191	1	0.75
chr2	71320001	71680000	A.1.2.1.1.1.2.1.1.2	0.877272727272727	.	71320001	71680000	#FF4848	1	0.875
chr2	71680001	72040000	A.1.2.2.2.2.2.1.1.1.1	0.769318181818182	.	71680001	72040000	#FF4848	1	0.875
chr2	72040001	72240000	A.2.2.1.2.2.1.1.1.2.2	0.585227272727273	.	72040001	72240000	#FFDADA	1	0.625
chr2	72240001	72680000	A.2.1.2.2.2.2.2.2	0.621590909090909	.	72240001	72680000	#FF9191	1	0.75
chr2	72680001	72960000	A.2.2.1.2.2.1.1.1.1	0.5875	.	72680001	72960000	#FFDADA	1	0.625
chr2	72960001	73080000	A.2.1.2.2.1.1.1.1.2.1.2.2	0.655681818181818	.	72960001	73080000	#FF9191	1	0.75
chr2	73080001	73520000	A.1.1.2.1.2.1.1.1.2.1.1	0.943181818181818	.	73080001	73520000	#FF0000	1	1
chr2	73520001	73600000	A.2.1.1.1.1.2.2.2.1.1.2	0.743181818181818	.	73520001	73600000	#FF9191	1	0.75
chr2	73600001	73680000	A.2.1.2.2.1.1.2.2	0.646590909090909	.	73600001	73680000	#FF9191	1	0.75
chr2	73680001	73840000	A.2.1.1.1.1.2.2.2.1.1.1	0.744318181818182	.	73680001	73840000	#FF9191	1	0.75
chr2	73840001	73920000	A.2.1.1.1.1.2.2.2.2	0.740909090909091	.	73840001	73920000	#FF9191	1	0.75
chr2	73920001	74400000	A.1.1.2.1.2.1.1.1.1.1	0.945454545454545	.	73920001	74400000	#FF0000	1	1
chr2	74400001	74880000	A.1.1.1.2.1.1.1	0.994318181818182	.	74400001	74880000	#FF0000	1	1
chr2	74880001	75120000	A.1.2.1.1.1.2.2.1.2.1	0.869318181818182	.	74880001	75120000	#FF4848	1	0.875
chr2	75120001	75320000	A.2.1.2.2.1.1.1.1.1.2	0.660227272727273	.	75120001	75320000	#FF9191	1	0.75
chr2	75320001	75920000	A.2.1.1.1.2.1.1.1.1	0.739772727272727	.	75320001	75920000	#FF9191	1	0.75
chr2	75920001	76320000	B.1.2.2.1.2.1.2.1	0.363636363636364	.	75920001	76320000	#9191FF	1	0.375
chr2	76320001	76640000	B.2.1.1.1.2.1.1.2.2.2.1	0.276136363636364	.	76320001	76640000	#4848FF	1	0.25
chr2	76640001	76800000	B.1.2.2.1.2.2.2.1.1.2	0.352272727272727	.	76640001	76800000	#9191FF	1	0.375
chr2	76800001	77080000	B.1.2.2.1.2.1.2.2.2.1	0.361363636363636	.	76800001	77080000	#9191FF	1	0.375
chr2	77080001	77200000	B.1.2.2.1.1.2.2.2.1.2.1	0.370454545454545	.	77080001	77200000	#9191FF	1	0.375
chr2	77200001	77360000	B.1.1.1.2.2.1.1.2	0.4875	.	77200001	77360000	#DADAFF	1	0.5
chr2	77360001	77800000	B.2.1.1.1.2.1.2.1.1	0.273863636363636	.	77360001	77800000	#4848FF	1	0.25
chr2	77800001	78000000	B.2.1.1.1.2.1.1.1.1	0.2875	.	77800001	78000000	#4848FF	1	0.25
chr2	78000001	78080000	B.1.2.2.1.1.2.2.2.2.1	0.368181818181818	.	78000001	78080000	#9191FF	1	0.375
chr2	78080001	78280000	B.2.1.1.2.1.1.2.1.2.2	0.236363636363636	.	78080001	78280000	#4848FF	1	0.25
chr2	78280001	78680000	B.2.1.1.1.2.2.2.1.2.1	0.255681818181818	.	78280001	78680000	#4848FF	1	0.25
chr2	78680001	78920000	B.2.1.1.1.2.2.2.2.1.1.1	0.253409090909091	.	78680001	78920000	#4848FF	1	0.25
chr2	78920001	79280000	B.2.1.1.1.2.2.2.1.1	0.256818181818182	.	78920001	79280000	#4848FF	1	0.25
chr2	79280001	79520000	B.1.2.2.2.2.1.1.2.2.2.1	0.3125	.	79280001	79520000	#9191FF	1	0.375
chr2	79520001	79680000	B.1.2.2.1.2.1.2.2.2.2.2	0.359090909090909	.	79520001	79680000	#9191FF	1	0.375
chr2	79680001	80160000	B.1.2.2.1.2.2.2.2.2	0.344318181818182	.	79680001	80160000	#9191FF	1	0.375
chr2	80160001	80480000	B.1.2.2.2.2.2.1.1.2	0.306818181818182	.	80160001	80480000	#9191FF	1	0.375
chr2	80480001	80720000	B.2.1.1.1.2.1.2.1.2.2.1	0.271590909090909	.	80480001	80720000	#4848FF	1	0.25
chr2	80720001	80880000	B.2.1.1.1.2.1.1.2.2.2.2	0.275	.	80720001	80880000	#4848FF	1	0.25
chr2	80880001	81040000	B.1.2.2.2.2.1.1.2.1.1	0.319318181818182	.	80880001	81040000	#9191FF	1	0.375
chr2	81040001	81160000	B.1.2.2.2.2.1.1.1.1.2	0.321590909090909	.	81040001	81160000	#9191FF	1	0.375
chr2	81160001	81360000	B.2.1.1.1.2.1.2.1.2.2.2	0.270454545454545	.	81160001	81360000	#4848FF	1	0.25
chr2	81360001	81760000	B.2.1.1.1.2.2.2.2.2.2	0.246590909090909	.	81360001	81760000	#4848FF	1	0.25
chr2	81760001	81920000	B.1.2.2.2.1.2.1.1.1.2	0.3375	.	81760001	81920000	#9191FF	1	0.375
chr2	81920001	82160000	B.2.1.1.1.2.1.1.1.2.2	0.285227272727273	.	81920001	82160000	#4848FF	1	0.25
chr2	82160001	82480000	B.1.2.2.2.2.2.1.2.1.1	0.305681818181818	.	82160001	82480000	#9191FF	1	0.375
chr2	82480001	82640000	B.2.1.1.1.2.1.1.2.2.1.2.1	0.278409090909091	.	82480001	82640000	#4848FF	1	0.25
chr2	82640001	82960000	B.2.2.1.2.1.1.1.2	0.0784090909090909	.	82640001	82960000	#0000FF	1	0.125
chr2	82960001	83240000	B.1.2.2.2.2.2.1.2.1.2	0.304545454545455	.	82960001	83240000	#9191FF	1	0.375
chr2	83240001	83880000	B.2.2.2.1.2.1.2.1.2.2	0.0227272727272727	.	83240001	83880000	#0000FF	1	0.125
chr2	83880001	84080000	B.2.1.1.1.2.1.1.2.2.1.1	0.279545454545455	.	83880001	84080000	#4848FF	1	0.25
chr2	84080001	84360000	B.1.2.2.1.2.2.2.2.1.1.2.1	0.347727272727273	.	84080001	84360000	#9191FF	1	0.375
chr2	84360001	84640000	B.1.2.2.2.2.1.1.2.2.1.1.2.1	0.315909090909091	.	84360001	84640000	#9191FF	1	0.375
chr2	84640001	84920000	B.1.2.2.1.2.1.1.2	0.364772727272727	.	84640001	84920000	#9191FF	1	0.375
chr2	84920001	85160000	A.2.2.1.2.2.1.2.2	0.577272727272727	.	84920001	85160000	#FFDADA	1	0.625
chr2	85160001	85560000	A.1.1.2.1.2.1.2.2.1	0.935227272727273	.	85160001	85560000	#FF0000	1	1
chr2	85560001	85800000	A.1.1.2.1.2.1.2.1.2	0.936363636363636	.	85560001	85800000	#FF0000	1	1
chr2	85800001	86080000	A.1.1.2.1.2.1.2.1.1.2	0.9375	.	85800001	86080000	#FF0000	1	1
chr2	86080001	86240000	A.1.2.2.2.2.1.2.2	0.770454545454546	.	86080001	86240000	#FF4848	1	0.875
chr2	86240001	86400000	A.1.2.2.2.2.1.2.1	0.771590909090909	.	86240001	86400000	#FF4848	1	0.875
chr2	86400001	86640000	A.2.1.1.1.1.2.2.2.1.2	0.742045454545455	.	86400001	86640000	#FF9191	1	0.75
chr2	86640001	86880000	A.2.1.2.2.1.1.1.2.1.1	0.653409090909091	.	86640001	86880000	#FF9191	1	0.75
chr2	86880001	87120000	A.2.2.1.2.2.2.1.2.2.1	0.571590909090909	.	86880001	87120000	#FFDADA	1	0.625
chr2	87360001	87400000	A.2.2.1.2.2.2.1.2.2.1	0.571590909090909	.	87360001	87400000	#FFDADA	1	0.625
chr2	87520001	87560000	A.2.2.1.2.2.2.1.2.2.1	0.571590909090909	.	87520001	87560000	#FFDADA	1	0.625
chr2	87760001	87800000	A.2.1.2.2.1.2.2.2	0.636363636363636	.	87760001	87800000	#FF9191	1	0.75
chr2	88280001	88480000	A.2.1.2.2.1.2.2.2	0.636363636363636	.	88280001	88480000	#FF9191	1	0.75
chr2	88480001	88720000	A.2.1.2.2.1.1.1.2.2	0.651136363636364	.	88480001	88720000	#FF9191	1	0.75
chr2	88720001	89040000	A.2.2.1.2.2.1.2.1.1.1.2	0.581818181818182	.	88720001	89040000	#FFDADA	1	0.625
chr2	89040001	89320000	B.1.2.2.1.1.1.2.2.1.2	0.377272727272727	.	89040001	89320000	#9191FF	1	0.375
chr2	89400001	89560000	B.1.2.2.1.1.1.2.2.1.2	0.377272727272727	.	89400001	89560000	#9191FF	1	0.375
chr2	89800001	89840000	B.1.2.2.1.1.1.2.2.1.2	0.377272727272727	.	89800001	89840000	#9191FF	1	0.375
chr2	89840001	89920000	B.1.2.2.1.1.1.2.1	0.379545454545455	.	89840001	89920000	#9191FF	1	0.375
chr2	90000001	90040000	B.1.2.2.1.1.1.2.1	0.379545454545455	.	90000001	90040000	#9191FF	1	0.375
chr2	90080001	90120000	B.1.2.2.1.1.1.2.1	0.379545454545455	.	90080001	90120000	#9191FF	1	0.375
chr2	90200001	90280000	B.1.2.2.1.1.1.2.1	0.379545454545455	.	90200001	90280000	#9191FF	1	0.375
chr2	91760001	91880000	B.1.1.2.2.1.2.1	0.457954545454545	.	91760001	91880000	#DADAFF	1	0.5
chr2	91920001	92000000	B.1.1.2.2.1.2.1	0.457954545454545	.	91920001	92000000	#DADAFF	1	0.5
chr2	92040001	92200000	B.1.2.2.1.1.1.2.2.2	0.376136363636364	.	92040001	92200000	#9191FF	1	0.375
chr2	92240001	92280000	B.1.2.2.1.1.1.2.2.2	0.376136363636364	.	92240001	92280000	#9191FF	1	0.375
chr2	92280001	92360000	B.1.1.2.2.1.1.2	0.459090909090909	.	92280001	92360000	#DADAFF	1	0.5
chr2	95320001	95800000	B.1.1.2.2.1.1.2	0.459090909090909	.	95320001	95800000	#DADAFF	1	0.5
chr2	95800001	96080000	A.2.1.2.2.1.1.1.2.1.2	0.652272727272727	.	95800001	96080000	#FF9191	1	0.75
chr2	96160001	96280000	A.2.1.2.2.1.1.1.2.1.2	0.652272727272727	.	96160001	96280000	#FF9191	1	0.75
chr2	96320001	96640000	A.2.1.2.2.1.1.1.2.1.2	0.652272727272727	.	96320001	96640000	#FF9191	1	0.75
chr2	96640001	96960000	A.2.1.1.1.1.2.1.1.1	0.752272727272727	.	96640001	96960000	#FF9191	1	0.75
chr2	96960001	97200000	A.2.1.1.1.1.2.1.1.2	0.751136363636364	.	96960001	97200000	#FF9191	1	0.75
chr2	97200001	97440000	A.1.2.1.1.1.2.2.1.2.2.2	0.867045454545455	.	97200001	97440000	#FF4848	1	0.875
chr2	97440001	97880000	A.1.2.1.1.1.2.2.2.2	0.863636363636364	.	97440001	97880000	#FF4848	1	0.875
chr2	98000001	98040000	A.1.2.1.1.1.2.2.2.2	0.863636363636364	.	98000001	98040000	#FF4848	1	0.875
chr2	98120001	98240000	B.1.1.1.2.1.1.2	0.494318181818182	.	98120001	98240000	#DADAFF	1	0.5
chr2	98240001	98520000	A.2.2.1.2.2.1.1.1.2.1	0.586363636363636	.	98240001	98520000	#FFDADA	1	0.625
chr2	98520001	99000000	A.1.2.2.2.2.2.1.1.1.2	0.768181818181818	.	98520001	99000000	#FF4848	1	0.875
chr2	99000001	99280000	A.1.2.2.2.2.1.1.1.2.2	0.775	.	99000001	99280000	#FF4848	1	0.875
chr2	99280001	99560000	A.2.1.2.2.1.1.1.1.2.1.1.1	0.659090909090909	.	99280001	99560000	#FF9191	1	0.75
chr2	99560001	99720000	A.2.2.2.2.2.2.1.2.2	0.525	.	99560001	99720000	#FFDADA	1	0.625
chr2	99720001	99960000	A.2.1.2.2.1.1.1.1.2.1.1.2	0.657954545454545	.	99720001	99960000	#FF9191	1	0.75
chr2	99960001	100480000	A.2.1.1.1.1.1.1.2.1.1	0.761363636363636	.	99960001	100480000	#FF9191	1	0.75
chr2	100480001	100680000	A.2.2.2.2.1.2.2	0.532954545454545	.	100480001	100680000	#FFDADA	1	0.625
chr2	100680001	100800000	A.2.2.1.2.2.2.1.2.1	0.572727272727273	.	100680001	100800000	#FFDADA	1	0.625
chr2	100800001	100880000	B.1.1.1.2.1.1.1.2	0.495454545454545	.	100800001	100880000	#DADAFF	1	0.5
chr2	100880001	100960000	B.1.1.1.2.1.1.1.1	0.496590909090909	.	100880001	100960000	#DADAFF	1	0.5
chr2	100960001	101040000	A.2.2.1.2.2.2.2	0.569318181818182	.	100960001	101040000	#FFDADA	1	0.625
chr2	101040001	101200000	A.2.1.2.2.1.2.1.1.2	0.643181818181818	.	101040001	101200000	#FF9191	1	0.75
chr2	101200001	101640000	A.1.2.2.2.2.1.1.2.1	0.773863636363636	.	101200001	101640000	#FF4848	1	0.875
chr2	101640001	101960000	A.1.2.1.1.1.1.2.1.2	0.884090909090909	.	101640001	101960000	#FF4848	1	0.875
chr2	101960001	102160000	A.2.1.2.2.1.2.1.1.1.2	0.644318181818182	.	101960001	102160000	#FF9191	1	0.75
chr2	102160001	102440000	A.1.2.2.2.2.1.1.2.2	0.772727272727273	.	102160001	102440000	#FF4848	1	0.875
chr2	102440001	102840000	A.2.1.2.2.2.2.2.1.1	0.623863636363636	.	102440001	102840000	#FF9191	1	0.75
chr2	102840001	103080000	B.1.2.2.2.2.1.1.1.1.1	0.322727272727273	.	102840001	103080000	#9191FF	1	0.375
chr2	103080001	103400000	B.1.2.2.1.2.2.2.1.1.1	0.353409090909091	.	103080001	103400000	#9191FF	1	0.375
chr2	103400001	103720000	B.1.2.2.2.2.1.1.2.1.2	0.318181818181818	.	103400001	103720000	#9191FF	1	0.375
chr2	103720001	104000000	B.1.2.2.2.1.2.1.2.2	0.332954545454545	.	103720001	104000000	#9191FF	1	0.375
chr2	104000001	104080000	B.2.1.1.1.2.1.1.1.2.1	0.286363636363636	.	104000001	104080000	#4848FF	1	0.25
chr2	104080001	104680000	B.2.1.2.2.1.2.1	0.148863636363636	.	104080001	104680000	#4848FF	1	0.25
chr2	104680001	104800000	B.1.2.2.1.1.2.2.2.1.2.2	0.369318181818182	.	104680001	104800000	#9191FF	1	0.375
chr2	104800001	104920000	B.1.2.2.1.1.2.1.2	0.373863636363636	.	104800001	104920000	#9191FF	1	0.375
chr2	104920001	105400000	B.1.2.2.1.2.2.2.1.2.1	0.351136363636364	.	104920001	105400000	#9191FF	1	0.375
chr2	105400001	105640000	B.1.1.1.2.2.1.2.1	0.486363636363636	.	105400001	105640000	#DADAFF	1	0.5
chr2	105640001	105920000	A.2.1.2.2.1.1.1.1.2.1.2.1	0.656818181818182	.	105640001	105920000	#FF9191	1	0.75
chr2	105920001	106160000	A.2.1.1.1.1.1.1.1	0.7625	.	105920001	106160000	#FF9191	1	0.75
chr2	106160001	106960000	A.1.2.2.1.2.1.2.1	0.801136363636364	.	106160001	106960000	#FF4848	1	0.875
chr2	106960001	107040000	B.1.1.1.2.1.2.2.2	0.490909090909091	.	106960001	107040000	#DADAFF	1	0.5
chr2	107080001	107160000	B.1.1.1.2.1.2.2.2	0.490909090909091	.	107080001	107160000	#DADAFF	1	0.5
chr2	107160001	107440000	B.1.2.2.1.2.2.1.2.2	0.354545454545455	.	107160001	107440000	#9191FF	1	0.375
chr2	107440001	107960000	B.2.1.1.1.2.1.1.2.1.1.2	0.282954545454545	.	107440001	107960000	#4848FF	1	0.25
chr2	107960001	108080000	B.1.2.2.2.1.2.1.1.2	0.336363636363636	.	107960001	108080000	#9191FF	1	0.375
chr2	108080001	108240000	B.2.1.1.1.2.2.1.1.1	0.261363636363636	.	108080001	108240000	#4848FF	1	0.25
chr2	108240001	108440000	B.1.2.2.2.1.2.1.1.1.1.2	0.338636363636364	.	108240001	108440000	#9191FF	1	0.375
chr2	108440001	108480000	B.1.2.2.1.1.2.2.2.1.1	0.371590909090909	.	108440001	108480000	#9191FF	1	0.375
chr2	108520001	108600000	B.1.2.2.1.1.2.2.2.1.1	0.371590909090909	.	108520001	108600000	#9191FF	1	0.375
chr2	108600001	108880000	B.1.2.2.2.2.1.1.2.2.2.2	0.311363636363636	.	108600001	108880000	#9191FF	1	0.375
chr2	108880001	109040000	A.2.2.2.2.2.2.1.1.1	0.528409090909091	.	108880001	109040000	#FFDADA	1	0.625
chr2	109040001	109280000	A.2.2.1.2.2.1.2.1.1.1.1	0.582954545454546	.	109040001	109280000	#FFDADA	1	0.625
chr2	109280001	109680000	A.1.1.2.2.1.2.2.2.1.2.2.2	0.906818181818182	.	109280001	109680000	#FF0000	1	1
chr2	109680001	109840000	A.2.1.2.2.1.2.1.1.1.1	0.645454545454546	.	109680001	109840000	#FF9191	1	0.75
chr2	109840001	110120000	A.1.2.1.1.1.2.2.2.1.2	0.864772727272727	.	109840001	110120000	#FF4848	1	0.875
chr2	110240001	110320000	A.1.2.1.1.1.2.2.2.1.2	0.864772727272727	.	110240001	110320000	#FF4848	1	0.875
chr2	110320001	110520000	A.2.1.1.1.1.2.1.2.2	0.748863636363636	.	110320001	110520000	#FF9191	1	0.75
chr2	110840001	110920000	A.2.1.2.2.1.2.2.1.2	0.6375	.	110840001	110920000	#FF9191	1	0.75
chr2	110920001	111000000	A.2.1.2.2.1.2.1.2.2.2	0.639772727272727	.	110920001	111000000	#FF9191	1	0.75
chr2	111360001	111600000	A.1.1.2.2.2.1.2.1.1	0.903409090909091	.	111360001	111600000	#FF0000	1	1
chr2	111600001	111840000	A.2.1.1.1.1.1.1.2.2	0.759090909090909	.	111600001	111840000	#FF9191	1	0.75
chr2	111840001	112040000	A.2.1.1.1.1.2.2.1.2.2	0.745454545454545	.	111840001	112040000	#FF9191	1	0.75
chr2	112200001	112280000	B.1.1.1.2.1.2.2.1	0.492045454545455	.	112200001	112280000	#DADAFF	1	0.5
chr2	112280001	112320000	A.2.1.2.2.1.1.1.1.2.2	0.654545454545455	.	112280001	112320000	#FF9191	1	0.75
chr2	112360001	112480000	A.2.1.2.2.1.1.1.1.2.2	0.654545454545455	.	112360001	112480000	#FF9191	1	0.75
chr2	112480001	112600000	A.2.2.2.2.1.1.1.2	0.536363636363636	.	112480001	112600000	#FFDADA	1	0.625
chr2	112600001	113120000	A.1.1.2.2.1.2.2.2.1.2.1	0.909090909090909	.	112600001	113120000	#FF0000	1	1
chr2	113160001	113200000	A.1.1.2.2.1.2.2.2.1.2.1	0.909090909090909	.	113160001	113200000	#FF0000	1	1
chr2	113200001	113520000	A.1.1.2.1.2.1.2.1.1.1	0.938636363636364	.	113200001	113520000	#FF0000	1	1
chr2	113520001	113720000	A.2.1.1.1.1.2.2.1.1	0.747727272727273	.	113520001	113720000	#FF9191	1	0.75
chr2	113720001	114200000	A.2.1.1.1.1.1.1.2.1.2	0.760227272727273	.	113720001	114200000	#FF9191	1	0.75
chr2	114240001	114280000	A.2.1.2.1.1.1.2.1.2	0.686363636363636	.	114240001	114280000	#FF9191	1	0.75
chr2	114320001	114680000	A.2.1.2.1.1.1.2.1.2	0.686363636363636	.	114320001	114680000	#FF9191	1	0.75
chr2	114680001	115280000	B.1.2.2.2.2.1.2.2	0.309090909090909	.	114680001	115280000	#9191FF	1	0.375
chr2	115280001	115360000	B.1.2.2.1.1.2.2.2.2.2	0.367045454545455	.	115280001	115360000	#9191FF	1	0.375
chr2	115360001	115680000	B.1.2.2.1.2.2.1.1.1	0.357954545454545	.	115360001	115680000	#9191FF	1	0.375
chr2	115680001	115960000	B.2.1.1.1.2.2.1.1.2.1	0.260227272727273	.	115680001	115960000	#4848FF	1	0.25
chr2	115960001	116080000	B.1.2.2.2.1.1.2.1	0.342045454545455	.	115960001	116080000	#9191FF	1	0.375
chr2	116080001	116160000	B.1.2.2.2.1.2.1.2.1.2	0.334090909090909	.	116080001	116160000	#9191FF	1	0.375
chr2	116160001	116360000	B.1.2.2.2.1.2.2.2.2.1	0.325	.	116160001	116360000	#9191FF	1	0.375
chr2	116360001	116920000	B.2.2.1.2.1.2.1.1	0.0738636363636364	.	116360001	116920000	#0000FF	1	0.125
chr2	116920001	117480000	B.2.2.1.2.1.1.2.2	0.075	.	116920001	117480000	#0000FF	1	0.125
chr2	117480001	117760000	B.2.1.1.1.2.2.2.2.1.2.1.1	0.251136363636364	.	117480001	117760000	#4848FF	1	0.25
chr2	117760001	118320000	B.2.1.1.1.2.2.2.2.1.2.1.2	0.25	.	117760001	118320000	#4848FF	1	0.25
chr2	118320001	118560000	B.1.2.2.1.1.1.1	0.380681818181818	.	118320001	118560000	#9191FF	1	0.375
chr2	118560001	118760000	A.2.2.1.2.2.1.2.1.2.1	0.579545454545455	.	118560001	118760000	#FFDADA	1	0.625
chr2	118760001	118880000	A.2.1.2.2.1.2.1.2.2.1	0.640909090909091	.	118760001	118880000	#FF9191	1	0.75
chr2	118880001	119640000	A.1.1.2.2.1.2.2.2.2	0.905681818181818	.	118880001	119640000	#FF0000	1	1
chr2	119640001	120080000	A.1.2.1.1.1.1.1.2.1.2.1.2	0.888636363636364	.	119640001	120080000	#FF4848	1	0.875
chr2	120080001	120520000	A.1.2.1.1.1.1.1.2.1.1	0.890909090909091	.	120080001	120520000	#FF4848	1	0.875
chr2	120520001	120720000	A.2.1.2.2.1.1.1.1.1.1	0.661363636363636	.	120520001	120720000	#FF9191	1	0.75
chr2	120720001	120880000	A.2.1.2.2.1.2.1.2.1	0.642045454545455	.	120720001	120880000	#FF9191	1	0.75
chr2	120880001	121440000	A.1.1.2.2.1.1.1	0.925	.	120880001	121440000	#FF0000	1	1
chr2	121440001	121640000	A.1.1.2.2.1.2.2.2.1.1.2	0.910227272727273	.	121440001	121640000	#FF0000	1	1
chr2	121640001	121840000	A.1.2.2.2.2.1.1.1.1	0.777272727272727	.	121640001	121840000	#FF4848	1	0.875
chr2	121840001	122240000	A.1.1.2.2.1.2.2.2.1.1.1	0.911363636363636	.	121840001	122240000	#FF0000	1	1
chr2	122240001	122520000	A.1.2.1.2.2.2.1	0.831818181818182	.	122240001	122520000	#FF4848	1	0.875
chr2	122520001	123000000	A.2.2.2.1.1.1.2.1.2	0.564772727272727	.	122520001	123000000	#FFDADA	1	0.625
chr2	123000001	123440000	B.1.2.2.2.2.1.1.2.2.1.1.2.2	0.314772727272727	.	123000001	123440000	#9191FF	1	0.375
chr2	123440001	123800000	B.2.1.1.1.2.1.1.2.1.2.1	0.281818181818182	.	123440001	123800000	#4848FF	1	0.25
chr2	123800001	124200000	B.2.2.1.2.1.2.1.2	0.0727272727272727	.	123800001	124200000	#0000FF	1	0.125
chr2	124200001	124440000	B.2.1.1.2.2.2.1.1.2.1	0.207954545454545	.	124200001	124440000	#4848FF	1	0.25
chr2	124440001	124800000	B.2.1.1.1.2.1.1.2.1.1.1	0.284090909090909	.	124440001	124800000	#4848FF	1	0.25
chr2	124800001	125040000	B.1.2.2.2.2.1.2.1	0.310227272727273	.	124800001	125040000	#9191FF	1	0.375
chr2	125040001	125360000	B.1.2.1.1.1.1.1.1.1	0.440909090909091	.	125040001	125360000	#9191FF	1	0.375
chr2	125360001	125480000	B.2.1.1.1.2.1.1.2.2.1.2.2	0.277272727272727	.	125360001	125480000	#4848FF	1	0.25
chr2	125480001	125720000	B.1.2.2.2.1.2.2.1.2.1	0.328409090909091	.	125480001	125720000	#9191FF	1	0.375
chr2	125720001	125800000	B.1.2.2.2.1.2.2.1.1.2.2	0.329545454545455	.	125720001	125800000	#9191FF	1	0.375
chr2	125800001	126000000	B.2.1.1.2.2.2.1.2	0.205681818181818	.	125800001	126000000	#4848FF	1	0.25
chr2	126000001	126560000	B.2.2.2.1.2.1.2.2	0.0215909090909091	.	126000001	126560000	#0000FF	1	0.125
chr2	126560001	126760000	B.1.2.2.2.1.2.2.1.2.2	0.327272727272727	.	126560001	126760000	#9191FF	1	0.375
chr2	126760001	126920000	B.2.1.1.1.2.2.2.2.2.1	0.247727272727273	.	126760001	126920000	#4848FF	1	0.25
chr2	126920001	127040000	B.2.1.1.1.2.1.1.2.1.2.2	0.280681818181818	.	126920001	127040000	#4848FF	1	0.25
chr2	127040001	127240000	B.2.1.1.2.1.2.1.1.2.2.2	0.229545454545455	.	127040001	127240000	#4848FF	1	0.25
chr2	127240001	127400000	B.1.2.2.2.1.1.2.2	0.340909090909091	.	127240001	127400000	#9191FF	1	0.375
chr2	127400001	127600000	B.1.1.1.2.2.1.2.2	0.485227272727273	.	127400001	127600000	#DADAFF	1	0.5
chr2	127600001	127800000	A.2.2.2.1.1.1.2.1.1	0.565909090909091	.	127600001	127800000	#FFDADA	1	0.625
chr2	127800001	127960000	A.2.1.1.1.2.2.2.1	0.721590909090909	.	127800001	127960000	#FF9191	1	0.75
chr2	127960001	128240000	A.1.1.2.2.1.2.2.1.2.1.2	0.914772727272727	.	127960001	128240000	#FF0000	1	1
chr2	128240001	128560000	A.1.1.1.2.1.2.2.1	0.988636363636364	.	128240001	128560000	#FF0000	1	1
chr2	128560001	128800000	A.1.2.1.1.1.1.1.2.2	0.886363636363636	.	128560001	128800000	#FF4848	1	0.875
chr2	128800001	129080000	A.1.2.1.1.1.1.1.1.1.2	0.893181818181818	.	128800001	129080000	#FF4848	1	0.875
chr2	129080001	129520000	A.1.1.2.2.1.2.2.1.2.2.1	0.913636363636364	.	129080001	129520000	#FF0000	1	1
chr2	129520001	129920000	A.2.2.1.2.2.2.1.1.1.1	0.576136363636364	.	129520001	129920000	#FFDADA	1	0.625
chr2	129920001	130240000	A.2.2.1.2.2.2.1.2.2.2	0.570454545454545	.	129920001	130240000	#FFDADA	1	0.625
chr2	130240001	130360000	A.2.2.2.2.1.1.1.1	0.5375	.	130240001	130360000	#FFDADA	1	0.625
chr2	130360001	130840000	A.2.1.1.1.1.2.2.1.2.1	0.746590909090909	.	130360001	130840000	#FF9191	1	0.75
chr2	130880001	130920000	A.2.1.1.1.1.2.2.1.2.1	0.746590909090909	.	130880001	130920000	#FF9191	1	0.75
chr2	130920001	131160000	A.1.2.2.2.2.1.1.1.2.1	0.776136363636364	.	130920001	131160000	#FF4848	1	0.875
chr2	131440001	131920000	A.1.1.2.2.1.2.2.1.2.1.1.1	0.917045454545454	.	131440001	131920000	#FF0000	1	1
chr2	131920001	132000000	A.2.2.2.2.1.2.1	0.534090909090909	.	131920001	132000000	#FFDADA	1	0.625
chr2	132040001	132120000	A.2.2.2.2.1.2.1	0.534090909090909	.	132040001	132120000	#FFDADA	1	0.625
chr2	132120001	132320000	A.2.2.1.2.2.2.1.1.1.2	0.575	.	132120001	132320000	#FFDADA	1	0.625
chr2	132320001	132640000	B.1.1.2.2.1.1.1.1	0.461363636363636	.	132320001	132640000	#DADAFF	1	0.5
chr2	132640001	132760000	B.1.2.2.2.1.2.1.1.1.1.1	0.339772727272727	.	132640001	132760000	#9191FF	1	0.375
chr2	132760001	132920000	B.1.2.2.1.1.2.2.1	0.372727272727273	.	132760001	132920000	#9191FF	1	0.375
chr2	132920001	133480000	B.1.2.2.2.1.2.1.2.1.1	0.335227272727273	.	132920001	133480000	#9191FF	1	0.375
chr2	133480001	133840000	B.1.2.2.2.2.2.1.2.2	0.303409090909091	.	133480001	133840000	#9191FF	1	0.375
chr2	133840001	134320000	B.1.2.2.2.2.1.1.2.2.1.1.1	0.317045454545455	.	133840001	134320000	#9191FF	1	0.375
chr2	134320001	134640000	B.1.1.1.2.2.2.2	0.481818181818182	.	134320001	134640000	#DADAFF	1	0.5
chr2	134640001	134840000	A.2.2.2.2.2.2.2.1	0.523863636363636	.	134640001	134840000	#FFDADA	1	0.625
chr2	134840001	135160000	A.2.1.2.2.2.1.2.2	0.627272727272727	.	134840001	135160000	#FF9191	1	0.75
chr2	135160001	135240000	A.2.2.2.2.1.1.2	0.535227272727273	.	135160001	135240000	#FFDADA	1	0.625
chr2	135240001	135680000	A.1.2.2.1.2.1.2.2	0.8	.	135240001	135680000	#FF4848	1	0.875
chr2	135680001	136160000	A.1.2.1.2.2.1.2	0.832954545454546	.	135680001	136160000	#FF4848	1	0.875
chr2	136160001	136560000	A.1.2.1.1.1.1.1.2.1.2.2	0.8875	.	136160001	136560000	#FF4848	1	0.875
chr2	136560001	136800000	A.2.1.1.1.2.2.1.1.1	0.731818181818182	.	136560001	136800000	#FF9191	1	0.75
chr2	136800001	137160000	A.2.1.2.1.2.2.2.2	0.6625	.	136800001	137160000	#FF9191	1	0.75
chr2	137160001	137520000	B.1.2.2.1.2.2.2.2.1.2	0.345454545454545	.	137160001	137520000	#9191FF	1	0.375
chr2	137520001	138160000	B.2.1.2.2.2.2.1.1.1	0.130681818181818	.	137520001	138160000	#4848FF	1	0.25
chr2	138160001	138600000	B.2.1.2.2.2.2.1.2	0.128409090909091	.	138160001	138600000	#4848FF	1	0.25
chr2	138600001	138960000	B.1.2.2.2.2.1.1.2.2.1.2	0.313636363636364	.	138600001	138960000	#9191FF	1	0.375
chr2	138960001	139080000	B.1.2.2.1.2.1.2.2.1	0.3625	.	138960001	139080000	#9191FF	1	0.375
chr2	139080001	139240000	B.1.2.1.2.2.2.1.1	0.3875	.	139080001	139240000	#9191FF	1	0.375
chr2	139240001	139600000	B.1.1.2.2.2.2.2.2.1.1.2	0.445454545454545	.	139240001	139600000	#DADAFF	1	0.5
chr2	139600001	140000000	B.2.1.1.2.2.1.1.1.1	0.219318181818182	.	139600001	140000000	#4848FF	1	0.25
chr2	140000001	140080000	B.2.1.1.2.1.2.1.2.2	0.227272727272727	.	140000001	140080000	#4848FF	1	0.25
chr2	140080001	140320000	B.2.1.1.2.1.2.1.1.2.1	0.231818181818182	.	140080001	140320000	#4848FF	1	0.25
chr2	140320001	140520000	B.1.2.2.2.1.2.2.1.1.2.1	0.330681818181818	.	140320001	140520000	#9191FF	1	0.375
chr2	140520001	140680000	B.2.1.1.2.1.2.1.1.2.2.1	0.230681818181818	.	140520001	140680000	#4848FF	1	0.25
chr2	140680001	141080000	B.2.1.2.2.2.2.2.2.2	0.123863636363636	.	140680001	141080000	#4848FF	1	0.25
chr2	141080001	141600000	B.2.2.1.2.1.2.2	0.0715909090909091	.	141080001	141600000	#0000FF	1	0.125
chr2	141600001	141800000	B.2.1.1.2.1.2.2.1.2	0.225	.	141600001	141800000	#4848FF	1	0.25
chr2	141800001	141960000	B.2.1.1.2.1.1.2.1.1.1	0.239772727272727	.	141800001	141960000	#4848FF	1	0.25
chr2	141960001	142280000	B.2.1.1.2.2.2.2.1	0.204545454545455	.	141960001	142280000	#4848FF	1	0.25
chr2	142280001	142600000	B.2.1.1.2.1.1.1.2.1.2	0.242045454545455	.	142280001	142600000	#4848FF	1	0.25
chr2	142600001	142960000	B.2.1.2.2.2.1.1.2.2.1	0.140909090909091	.	142600001	142960000	#4848FF	1	0.25
chr2	142960001	143440000	B.2.2.1.2.1.1.2.1.2	0.0761363636363636	.	142960001	143440000	#0000FF	1	0.125
chr2	143440001	143800000	B.2.1.1.2.2.2.2.2	0.203409090909091	.	143440001	143800000	#4848FF	1	0.25
chr2	143800001	144040000	B.2.1.1.2.2.1.2.2.2.2	0.211363636363636	.	143800001	144040000	#4848FF	1	0.25
chr2	144040001	144200000	B.2.1.1.2.2.2.1.1.2.2	0.206818181818182	.	144040001	144200000	#4848FF	1	0.25
chr2	144200001	144360000	B.1.2.2.2.1.2.2.1.1.1	0.331818181818182	.	144200001	144360000	#9191FF	1	0.375
chr2	144360001	144560000	B.1.1.1.1.2.2.2.1.1	0.501136363636364	.	144360001	144560000	#DADAFF	1	0.5
chr2	144560001	144720000	B.1.1.1.1.2.2.2.2.2	0.497727272727273	.	144560001	144720000	#DADAFF	1	0.5
chr2	144720001	144840000	B.1.2.2.1.1.2.1.1	0.375	.	144720001	144840000	#9191FF	1	0.375
chr2	144840001	145000000	B.1.1.2.2.2.2.2.1.2	0.447727272727273	.	144840001	145000000	#DADAFF	1	0.5
chr2	145000001	145320000	A.2.2.2.1.2.1.2.1.2	0.552272727272727	.	145000001	145320000	#FFDADA	1	0.625
chr2	145320001	145560000	B.1.2.2.2.1.2.2.2.1	0.326136363636364	.	145320001	145560000	#9191FF	1	0.375
chr2	145560001	145920000	B.2.1.1.2.2.1.1.1.2.2	0.217045454545455	.	145560001	145920000	#4848FF	1	0.25
chr2	145920001	146160000	B.2.1.1.2.2.1.1.1.2.1	0.218181818181818	.	145920001	146160000	#4848FF	1	0.25
chr2	146160001	146280000	B.2.1.1.2.1.1.1.1.2	0.244318181818182	.	146160001	146280000	#4848FF	1	0.25
chr2	146280001	146560000	B.2.1.2.2.2.1.1.1.2.2	0.143181818181818	.	146280001	146560000	#4848FF	1	0.25
chr2	146560001	146800000	B.2.1.1.2.2.1.2.2.2.1	0.2125	.	146560001	146800000	#4848FF	1	0.25
chr2	146800001	146960000	B.2.1.1.2.1.1.1.1.1	0.245454545454545	.	146800001	146960000	#4848FF	1	0.25
chr2	146960001	147080000	B.2.1.1.2.1.2.1.2.1	0.228409090909091	.	146960001	147080000	#4848FF	1	0.25
chr2	147080001	147480000	B.2.1.1.2.1.1.2.1.1.2	0.238636363636364	.	147080001	147480000	#4848FF	1	0.25
chr2	147480001	147680000	B.2.1.1.1.2.1.2.1.2.1	0.272727272727273	.	147480001	147680000	#4848FF	1	0.25
chr2	147680001	147920000	B.2.1.1.2.1.1.1.2.1.1	0.243181818181818	.	147680001	147920000	#4848FF	1	0.25
chr2	147920001	148040000	B.1.2.2.2.1.2.2.2.2.2	0.323863636363636	.	147920001	148040000	#9191FF	1	0.375
chr2	148040001	148720000	B.1.2.2.2.1.1.1	0.343181818181818	.	148040001	148720000	#9191FF	1	0.375
chr2	148720001	148880000	B.1.1.1.1.2.2.1.1.1	0.505681818181818	.	148720001	148880000	#DADAFF	1	0.5
chr2	148880001	149040000	B.1.1.2.2.2.2.2.2.1.1.1	0.446590909090909	.	148880001	149040000	#DADAFF	1	0.5
chr2	149040001	149280000	B.1.1.2.2.2.2.2.1.1.1	0.45	.	149040001	149280000	#DADAFF	1	0.5
chr2	149280001	149360000	B.1.1.1.1.2.2.2.2.1	0.498863636363636	.	149280001	149360000	#DADAFF	1	0.5
chr2	149360001	149640000	A.2.1.1.1.2.2.2.2.1	0.720454545454545	.	149360001	149640000	#FF9191	1	0.75
chr2	149640001	149720000	A.2.1.2.2.2.1.1.1.2	0.632954545454545	.	149640001	149720000	#FF9191	1	0.75
chr2	149760001	149840000	A.2.1.2.2.2.1.1.1.2	0.632954545454545	.	149760001	149840000	#FF9191	1	0.75
chr2	149840001	150160000	A.2.1.2.2.2.1.1.2	0.631818181818182	.	149840001	150160000	#FF9191	1	0.75
chr2	150160001	150440000	A.2.2.1.1.2.1.2.1.1.1	0.613636363636364	.	150160001	150440000	#FFDADA	1	0.625
chr2	150440001	150920000	B.1.2.2.1.2.2.1.1.2	0.356818181818182	.	150440001	150920000	#9191FF	1	0.375
chr2	150920001	151160000	B.1.1.2.2.2.2.2.1.1.2	0.448863636363636	.	150920001	151160000	#DADAFF	1	0.5
chr2	151160001	151280000	B.1.1.1.2.1.2.1	0.493181818181818	.	151160001	151280000	#DADAFF	1	0.5
chr2	151280001	151520000	B.1.1.1.1.2.2.1.1.2	0.504545454545455	.	151280001	151520000	#DADAFF	1	0.5
chr2	151520001	151760000	A.2.2.1.1.2.1.2.2	0.610227272727273	.	151520001	151760000	#FFDADA	1	0.625
chr2	151760001	151880000	B.1.1.1.1.2.1.1.2	0.511363636363636	.	151760001	151880000	#DADAFF	1	0.5
chr2	151880001	152120000	A.2.1.2.1.2.2.1.1	0.668181818181818	.	151880001	152120000	#FF9191	1	0.75
chr2	152120001	152400000	A.1.2.1.1.1.1.1.1.1.1	0.894318181818182	.	152120001	152400000	#FF4848	1	0.875
chr2	152400001	152480000	A.2.2.1.2.2.2.1.1.2	0.573863636363636	.	152400001	152480000	#FFDADA	1	0.625
chr2	152480001	152720000	A.2.1.1.1.2.2.1.2.1.1.2	0.725	.	152480001	152720000	#FF9191	1	0.75
chr2	152720001	152880000	A.2.1.1.1.2.2.1.1.2.1.2	0.729545454545454	.	152720001	152880000	#FF9191	1	0.75
chr2	152880001	153040000	A.2.1.2.1.2.2.1.2.1	0.667045454545454	.	152880001	153040000	#FF9191	1	0.75
chr2	153040001	153160000	A.2.1.1.1.2.2.2.2.2	0.719318181818182	.	153040001	153160000	#FF9191	1	0.75
chr2	153160001	153560000	A.1.2.2.1.2.1.1.1	0.804545454545455	.	153160001	153560000	#FF4848	1	0.875
chr2	153560001	153960000	B.2.1.1.2.1.2.1.1.1	0.232954545454545	.	153560001	153960000	#4848FF	1	0.25
chr2	153960001	154360000	B.2.1.2.2.2.2.1.1.2	0.129545454545455	.	153960001	154360000	#4848FF	1	0.25
chr2	154360001	154600000	B.2.1.1.2.1.2.2.2.2.2	0.220454545454545	.	154360001	154600000	#4848FF	1	0.25
chr2	154600001	154840000	B.2.2.1.2.2.2.2.2.1	0.0488636363636364	.	154600001	154840000	#0000FF	1	0.125
chr2	154840001	155000000	B.2.2.2.2.1.2.1	0.0113636363636364	.	154840001	155000000	#0000FF	1	0.125
chr2	155000001	155160000	B.2.1.2.2.2.1.1.2.1	0.142045454545455	.	155000001	155160000	#4848FF	1	0.25
chr2	155160001	155320000	B.2.1.2.2.2.1.1.1.2.1	0.144318181818182	.	155160001	155320000	#4848FF	1	0.25
chr2	155320001	155520000	B.2.1.1.2.2.2.1.1.1.1	0.210227272727273	.	155320001	155520000	#4848FF	1	0.25
chr2	155520001	155640000	B.2.1.1.2.1.1.2.2.2	0.234090909090909	.	155520001	155640000	#4848FF	1	0.25
chr2	155640001	155800000	B.2.1.2.2.2.2.2.2.1	0.125	.	155640001	155800000	#4848FF	1	0.25
chr2	155800001	156200000	B.2.2.2.2.2.1	0.00795454545454545	.	155800001	156200000	#0000FF	1	0.125
chr2	156200001	156360000	B.2.1.2.2.2.1.1.1.1.1	0.146590909090909	.	156200001	156360000	#4848FF	1	0.25
chr2	156360001	156760000	B.2.2.2.1.1.1.1.1.2	0.0454545454545455	.	156360001	156760000	#0000FF	1	0.125
chr2	156760001	156880000	B.2.1.1.2.1.1.1.2.2	0.240909090909091	.	156760001	156880000	#4848FF	1	0.25
chr2	156880001	157240000	B.1.2.1.2.1.1.2.2.2	0.401136363636364	.	156880001	157240000	#9191FF	1	0.375
chr2	157240001	157480000	B.1.1.2.2.2.2.2.2.2.1	0.443181818181818	.	157240001	157480000	#DADAFF	1	0.5
chr2	157480001	157720000	B.1.1.2.2.2.2.2.2.1.2	0.444318181818182	.	157480001	157720000	#DADAFF	1	0.5
chr2	157720001	158120000	B.2.1.2.2.2.2.2.1.1	0.127272727272727	.	157720001	158120000	#4848FF	1	0.25
chr2	158120001	158320000	B.1.2.1.2.2.2.1.2	0.386363636363636	.	158120001	158320000	#9191FF	1	0.375
chr2	158320001	158640000	B.1.2.1.1.1.1.1.1.2.2	0.438636363636364	.	158320001	158640000	#9191FF	1	0.375
chr2	158640001	158840000	B.1.1.1.1.2.1.1.1.2.1	0.513636363636364	.	158640001	158840000	#DADAFF	1	0.5
chr2	158840001	159280000	A.2.2.2.1.2.2.2.1	0.540909090909091	.	158840001	159280000	#FFDADA	1	0.625
chr2	159280001	159680000	A.2.2.1.1.2.1.2.1.2	0.611363636363636	.	159280001	159680000	#FFDADA	1	0.625
chr2	159680001	159960000	A.1.2.1.2.2.1.1	0.834090909090909	.	159680001	159960000	#FF4848	1	0.875
chr2	159960001	160080000	A.2.1.2.2.2.1.1.1.1.1	0.635227272727273	.	159960001	160080000	#FF9191	1	0.75
chr2	160080001	160240000	A.2.1.1.1.2.2.1.1.2.2.2	0.727272727272727	.	160080001	160240000	#FF9191	1	0.75
chr2	160240001	160440000	A.2.1.1.1.2.2.1.2.1.1.1	0.726136363636364	.	160240001	160440000	#FF9191	1	0.75
chr2	160440001	160560000	A.2.1.2.2.2.1.2.1.1	0.630681818181818	.	160440001	160560000	#FF9191	1	0.75
chr2	160560001	160880000	A.1.2.2.1.2.1.1.2.1	0.803409090909091	.	160560001	160880000	#FF4848	1	0.875
chr2	160880001	161080000	A.2.2.1.1.2.1.2.1.1.2	0.6125	.	160880001	161080000	#FFDADA	1	0.625
chr2	161080001	161360000	A.2.1.1.1.2.2.1.2.2	0.722727272727273	.	161080001	161360000	#FF9191	1	0.75
chr2	161360001	161600000	B.1.1.1.1.2.2.2.1.2	0.5	.	161360001	161600000	#DADAFF	1	0.5
chr2	161600001	161760000	B.1.2.1.1.1.1.2.1	0.436363636363636	.	161600001	161760000	#9191FF	1	0.375
chr2	161760001	161960000	A.2.2.2.1.2.2.1.2.2	0.542045454545454	.	161760001	161960000	#FFDADA	1	0.625
chr2	161960001	162280000	A.2.2.2.1.2.2.1.1.1.2	0.546590909090909	.	161960001	162280000	#FFDADA	1	0.625
chr2	162280001	162440000	B.2.1.1.2.1.2.2.1.1	0.226136363636364	.	162280001	162440000	#4848FF	1	0.25
chr2	162440001	162760000	B.2.2.2.1.1.1.2.1.1	0.0420454545454545	.	162440001	162760000	#0000FF	1	0.125
chr2	162760001	162960000	B.2.1.2.2.2.1.1.2.2.2	0.139772727272727	.	162760001	162960000	#4848FF	1	0.25
chr2	162960001	163240000	B.2.1.1.2.2.2.1.1.1.2	0.209090909090909	.	162960001	163240000	#4848FF	1	0.25
chr2	163240001	163440000	B.2.2.1.2.2.2.2.1.2	0.05	.	163240001	163440000	#0000FF	1	0.125
chr2	163440001	163680000	B.2.2.1.2.2.2.2.2.2	0.0477272727272727	.	163440001	163680000	#0000FF	1	0.125
chr2	163680001	163960000	B.2.2.2.1.1.1.2.2	0.0397727272727273	.	163680001	163960000	#0000FF	1	0.125
chr2	163960001	164440000	B.2.2.1.2.2.1.2.1.2	0.0568181818181818	.	163960001	164440000	#0000FF	1	0.125
chr2	164440001	164640000	B.2.1.1.2.1.1.2.1.2.1	0.2375	.	164440001	164640000	#4848FF	1	0.25
chr2	164640001	164800000	B.2.2.1.2.2.1.1.1.1.2	0.0693181818181818	.	164640001	164800000	#0000FF	1	0.125
chr2	164800001	165000000	B.2.1.2.2.2.1.2.1.1.2	0.1375	.	164800001	165000000	#4848FF	1	0.25
chr2	165000001	165240000	B.2.1.2.2.2.1.1.1.1.2	0.145454545454545	.	165000001	165240000	#4848FF	1	0.25
chr2	165240001	165400000	B.2.1.1.2.1.2.2.2.1.1	0.223863636363636	.	165240001	165400000	#4848FF	1	0.25
chr2	165400001	165560000	B.2.1.1.2.1.2.2.2.1.2	0.222727272727273	.	165400001	165560000	#4848FF	1	0.25
chr2	165560001	165800000	B.2.1.1.2.1.1.2.2.1	0.235227272727273	.	165560001	165800000	#4848FF	1	0.25
chr2	165800001	166200000	B.2.2.1.2.2.1.1.2.1.1	0.0670454545454545	.	165800001	166200000	#0000FF	1	0.125
chr2	166200001	166760000	B.1.2.1.1.1.2.2.2.1	0.426136363636364	.	166200001	166760000	#9191FF	1	0.375
chr2	166760001	167040000	B.2.1.1.2.2.1.2.2.1	0.213636363636364	.	166760001	167040000	#4848FF	1	0.25
chr2	167040001	167360000	B.2.2.1.2.1.1.2.1.1	0.0772727272727273	.	167040001	167360000	#0000FF	1	0.125
chr2	167360001	167600000	B.2.2.1.2.2.1.1.2.2.2.2.1	0.0625	.	167360001	167600000	#0000FF	1	0.125
chr2	167600001	167840000	B.2.2.2.1.1.1.2.1.2	0.0409090909090909	.	167600001	167840000	#0000FF	1	0.125
chr2	167840001	168040000	B.2.2.1.2.2.1.1.2.2.2.2.2	0.0613636363636364	.	167840001	168040000	#0000FF	1	0.125
chr2	168040001	168360000	B.1.2.1.2.1.1.1.1.2	0.409090909090909	.	168040001	168360000	#9191FF	1	0.375
chr2	168360001	168600000	B.1.2.1.1.1.1.1.1.2.1	0.439772727272727	.	168360001	168600000	#9191FF	1	0.375
chr2	168600001	168680000	B.1.1.2.1.2.1.1.1.1.2	0.475	.	168600001	168680000	#DADAFF	1	0.5
chr2	168680001	169000000	B.1.1.1.1.2.2.1.2.2	0.502272727272727	.	168680001	169000000	#DADAFF	1	0.5
chr2	169000001	169240000	A.2.1.2.1.2.2.2.1.2	0.663636363636364	.	169000001	169240000	#FF9191	1	0.75
chr2	169240001	169520000	A.2.1.1.1.2.2.1.1.2.1.1	0.730681818181818	.	169240001	169520000	#FF9191	1	0.75
chr2	169520001	169800000	A.2.1.1.1.2.2.1.1.2.2.1	0.728409090909091	.	169520001	169800000	#FF9191	1	0.75
chr2	169800001	170280000	A.1.2.2.1.2.1.1.2.2	0.802272727272727	.	169800001	170280000	#FF4848	1	0.875
chr2	170280001	170360000	A.2.2.1.1.2.2.1.1	0.609090909090909	.	170280001	170360000	#FFDADA	1	0.625
chr2	170360001	170600000	A.1.1.2.2.1.2.1.1.2	0.920454545454545	.	170360001	170600000	#FF0000	1	1
chr2	170600001	170840000	A.1.1.2.2.1.2.2.1.2.2.2	0.9125	.	170600001	170840000	#FF0000	1	1
chr2	170840001	171080000	A.1.2.1.1.2.1.1.2	0.859090909090909	.	170840001	171080000	#FF4848	1	0.875
chr2	171080001	171440000	A.1.2.1.1.1.1.1.2.1.2.1.1	0.889772727272727	.	171080001	171440000	#FF4848	1	0.875
chr2	171440001	171560000	A.2.1.2.2.2.1.2.1.2.2	0.628409090909091	.	171440001	171560000	#FF9191	1	0.75
chr2	171560001	171760000	A.1.2.1.1.1.1.2.2.2	0.881818181818182	.	171560001	171760000	#FF4848	1	0.875
chr2	171760001	172040000	A.1.1.2.1.1.1.1.1.1.2.1	0.967045454545455	.	171760001	172040000	#FF0000	1	1
chr2	172040001	172200000	A.1.1.2.2.1.2.2.2.1.2.2.1	0.907954545454545	.	172040001	172200000	#FF0000	1	1
chr2	172200001	172600000	A.1.1.1.2.1.2.1	0.989772727272727	.	172200001	172600000	#FF0000	1	1
chr2	172600001	173080000	A.1.1.2.2.1.2.1.1.1	0.921590909090909	.	172600001	173080000	#FF0000	1	1
chr2	173080001	173400000	A.1.1.1.2.1.2.2.2	0.9875	.	173080001	173400000	#FF0000	1	1
chr2	173400001	173640000	A.1.2.2.1.1.1.2.2.1.2	0.820454545454545	.	173400001	173640000	#FF4848	1	0.875
chr2	173640001	173840000	A.2.1.1.2.2.1.1.2.2	0.704545454545455	.	173640001	173840000	#FF9191	1	0.75
chr2	173840001	173960000	A.2.1.2.2.2.2.1.1	0.626136363636364	.	173840001	173960000	#FF9191	1	0.75
chr2	173960001	174080000	A.2.1.2.2.2.1.2.1.2.1	0.629545454545455	.	173960001	174080000	#FF9191	1	0.75
chr2	174080001	174240000	A.1.2.2.2.2.2.1.2	0.765909090909091	.	174080001	174240000	#FF4848	1	0.875
chr2	174240001	174480000	A.1.2.2.1.1.1.2.2.1.1	0.821590909090909	.	174240001	174480000	#FF4848	1	0.875
chr2	174480001	175000000	A.1.1.2.2.1.1.2.2	0.922727272727273	.	174480001	175000000	#FF0000	1	1
chr2	175000001	175240000	A.1.1.2.2.2.1.2.2	0.9	.	175000001	175240000	#FF0000	1	1
chr2	175240001	175480000	A.1.2.1.1.1.1.2.2.1	0.882954545454545	.	175240001	175480000	#FF4848	1	0.875
chr2	175480001	175680000	A.1.2.1.1.2.1.1.1.1.1	0.8625	.	175480001	175680000	#FF4848	1	0.875
chr2	175680001	175840000	A.2.1.1.1.2.2.1.2.1.2	0.723863636363636	.	175680001	175840000	#FF9191	1	0.75
chr2	175840001	175960000	A.2.1.1.2.1.1.1.1.1	0.718181818181818	.	175840001	175960000	#FF9191	1	0.75
chr2	175960001	176360000	A.2.1.1.2.1.1.1.2	0.715909090909091	.	175960001	176360000	#FF9191	1	0.75
chr2	176360001	176480000	A.2.2.2.1.2.1.1	0.554545454545455	.	176360001	176480000	#FFDADA	1	0.625
chr2	176480001	176640000	A.2.2.2.2.2.2.2.2	0.522727272727273	.	176480001	176640000	#FFDADA	1	0.625
chr2	176640001	176920000	A.2.2.1.2.1.2.1.2	0.589772727272727	.	176640001	176920000	#FFDADA	1	0.625
chr2	176920001	177080000	A.2.1.1.2.2.2.2.2	0.692045454545455	.	176920001	177080000	#FF9191	1	0.75
chr2	177080001	177560000	A.1.2.2.1.2.2.1.1.2.1	0.796590909090909	.	177080001	177560000	#FF4848	1	0.875
chr2	177560001	177720000	A.2.2.1.1.2.1.1.2	0.614772727272727	.	177560001	177720000	#FFDADA	1	0.625
chr2	177720001	178040000	A.2.1.2.2.2.1.1.1.1.2	0.634090909090909	.	177720001	178040000	#FF9191	1	0.75
chr2	178040001	178200000	A.1.2.2.1.1.2.2.1.2.1.1	0.811363636363636	.	178040001	178200000	#FF4848	1	0.875
chr2	178200001	178640000	A.1.2.2.1.2.2.1.2.1	0.794318181818182	.	178200001	178640000	#FF4848	1	0.875
chr2	178640001	179400000	A.2.2.2.1.1.1.1.1	0.568181818181818	.	178640001	179400000	#FFDADA	1	0.625
chr2	179400001	179960000	B.2.1.1.2.2.1.2.1	0.214772727272727	.	179400001	179960000	#4848FF	1	0.25
chr2	179960001	180240000	B.1.2.1.1.2.2.1	0.414772727272727	.	179960001	180240000	#9191FF	1	0.375
chr2	180240001	180640000	B.2.1.1.2.2.1.1.2	0.215909090909091	.	180240001	180640000	#4848FF	1	0.25
chr2	180640001	180800000	B.1.2.1.2.2.2.2.1.1	0.385227272727273	.	180640001	180800000	#9191FF	1	0.375
chr2	180800001	180920000	B.1.1.2.1.2.2.1	0.463636363636364	.	180800001	180920000	#DADAFF	1	0.5
chr2	180920001	181480000	B.2.2.1.2.2.1.2.1.1.1.2	0.0590909090909091	.	180920001	181480000	#0000FF	1	0.125
chr2	181480001	181600000	B.1.2.1.2.2.2.2.1.2.1	0.384090909090909	.	181480001	181600000	#9191FF	1	0.375
chr2	181600001	182000000	B.2.1.2.2.2.1.2.2.1.2	0.132954545454545	.	181600001	182000000	#4848FF	1	0.25
chr2	182000001	182440000	B.2.2.1.2.2.2.2.1.1	0.0511363636363636	.	182000001	182440000	#0000FF	1	0.125
chr2	182440001	182600000	B.1.2.1.2.2.2.2.2	0.381818181818182	.	182440001	182600000	#9191FF	1	0.375
chr2	182600001	183000000	B.2.2.1.2.2.1.2.1.1.1.1	0.0602272727272727	.	182600001	183000000	#0000FF	1	0.125
chr2	183000001	183400000	B.2.2.1.2.2.1.2.1.1.2	0.0579545454545455	.	183000001	183400000	#0000FF	1	0.125
chr2	183400001	183600000	B.1.2.1.1.1.2.2.2.2	0.425	.	183400001	183600000	#9191FF	1	0.375
chr2	183600001	183840000	A.2.2.1.1.2.2.2.1	0.605681818181818	.	183600001	183840000	#FFDADA	1	0.625
chr2	183840001	183920000	A.2.2.1.1.2.2.1.2.1	0.607954545454545	.	183840001	183920000	#FFDADA	1	0.625
chr2	183920001	184080000	B.1.1.1.1.2.2.1.2.1	0.503409090909091	.	183920001	184080000	#DADAFF	1	0.5
chr2	184080001	184360000	B.2.1.1.2.1.2.2.2.2.1	0.221590909090909	.	184080001	184360000	#4848FF	1	0.25
chr2	184360001	184880000	B.2.2.1.2.2.1.2.2	0.0556818181818182	.	184360001	184880000	#0000FF	1	0.125
chr2	184880001	185040000	B.2.1.2.1.2.1.2.1.2	0.170454545454545	.	184880001	185040000	#4848FF	1	0.25
chr2	185040001	185200000	B.2.1.2.2.2.1.2.1.2.2	0.135227272727273	.	185040001	185200000	#4848FF	1	0.25
chr2	185200001	185320000	B.2.2.1.2.2.1.1.1.2	0.0681818181818182	.	185200001	185320000	#0000FF	1	0.125
chr2	185320001	185600000	B.2.2.2.2.1.2.2.2	0.00909090909090909	.	185320001	185600000	#0000FF	1	0.125
chr2	185600001	185720000	B.2.1.2.1.2.2.1.1	0.168181818181818	.	185600001	185720000	#4848FF	1	0.25
chr2	185720001	185960000	B.2.2.1.2.2.1.1.2.1.2	0.0659090909090909	.	185720001	185960000	#0000FF	1	0.125
chr2	185960001	186240000	B.2.2.1.2.2.1.1.2.2.1	0.0647727272727273	.	185960001	186240000	#0000FF	1	0.125
chr2	186240001	186600000	B.2.2.1.2.2.1.1.1.1.1	0.0704545454545455	.	186240001	186600000	#0000FF	1	0.125
chr2	186600001	186800000	B.2.1.2.2.2.2.2.1.2	0.126136363636364	.	186600001	186800000	#4848FF	1	0.25
chr2	186800001	187040000	B.2.1.2.2.2.1.2.2.1.1	0.134090909090909	.	186800001	187040000	#4848FF	1	0.25
chr2	187040001	187360000	B.2.2.1.2.2.1.1.2.2.2.1	0.0636363636363636	.	187040001	187360000	#0000FF	1	0.125
chr2	187360001	187680000	B.1.2.1.2.1.1.2.1.1	0.405681818181818	.	187360001	187680000	#9191FF	1	0.375
chr2	187680001	187880000	B.2.1.2.1.2.2.1.2	0.167045454545455	.	187680001	187880000	#4848FF	1	0.25
chr2	187880001	188320000	B.2.2.1.1.2.2.1.1.2	0.0886363636363636	.	187880001	188320000	#0000FF	1	0.125
chr2	188320001	188520000	B.1.2.1.2.2.1.2.1.1	0.392045454545455	.	188320001	188520000	#9191FF	1	0.375
chr2	188520001	188760000	B.2.1.2.2.2.1.2.1.1.1	0.138636363636364	.	188520001	188760000	#4848FF	1	0.25
chr2	188760001	189120000	B.1.2.1.2.1.1.2.1.2	0.404545454545455	.	188760001	189120000	#9191FF	1	0.375
chr2	189120001	189360000	A.2.2.2.1.2.2.2.2.1	0.539772727272727	.	189120001	189360000	#FFDADA	1	0.625
chr2	189360001	189800000	B.2.2.2.2.2.2.2.2	0.00113636363636364	.	189360001	189800000	#0000FF	1	0.125
chr2	189800001	189960000	B.2.2.1.1.1.1.2.1.2.1	0.115909090909091	.	189800001	189960000	#0000FF	1	0.125
chr2	189960001	190320000	B.2.1.2.2.2.1.2.2.2	0.131818181818182	.	189960001	190320000	#4848FF	1	0.25
chr2	190320001	190480000	B.1.2.1.1.1.2.2.1	0.427272727272727	.	190320001	190480000	#9191FF	1	0.375
chr2	190480001	190760000	B.1.1.1.1.2.1.1.1.2.2	0.5125	.	190480001	190760000	#DADAFF	1	0.5
chr2	190760001	190960000	B.1.2.1.1.2.1.2.2.2.1	0.417045454545455	.	190760001	190960000	#9191FF	1	0.375
chr2	190960001	191040000	B.1.2.1.1.2.1.2.2.1.1	0.419318181818182	.	190960001	191040000	#9191FF	1	0.375
chr2	191040001	191200000	B.1.1.2.1.2.1.1.1.2	0.473863636363636	.	191040001	191200000	#DADAFF	1	0.5
chr2	191200001	191720000	A.2.1.2.1.2.2.2.1.1	0.664772727272727	.	191200001	191720000	#FF9191	1	0.75
chr2	191720001	191880000	A.2.1.1.2.1.2.1.2	0.709090909090909	.	191720001	191880000	#FF9191	1	0.75
chr2	191880001	192080000	A.2.2.2.1.1.1.2.2	0.563636363636364	.	191880001	192080000	#FFDADA	1	0.625
chr2	192080001	192400000	A.2.2.2.1.2.2.1.1.1.1	0.547727272727273	.	192080001	192400000	#FFDADA	1	0.625
chr2	192400001	192600000	B.1.2.1.1.1.2.1.2.1	0.430681818181818	.	192400001	192600000	#9191FF	1	0.375
chr2	192600001	192760000	B.1.2.1.1.1.1.2.2	0.435227272727273	.	192600001	192760000	#9191FF	1	0.375
chr2	192760001	193040000	B.1.2.1.2.2.1.2.2.2	0.388636363636364	.	192760001	193040000	#9191FF	1	0.375
chr2	193040001	193240000	B.2.1.2.1.2.1.2.2	0.169318181818182	.	193040001	193240000	#4848FF	1	0.25
chr2	193240001	193320000	B.2.1.2.1.2.2.2.2	0.164772727272727	.	193240001	193320000	#4848FF	1	0.25
chr2	193320001	193800000	B.2.2.2.2.1.2.2.1	0.0102272727272727	.	193320001	193800000	#0000FF	1	0.125
chr2	193800001	193960000	B.2.2.2.2.1.1	0.0125	.	193800001	193960000	#0000FF	1	0.125
chr2	193960001	194040000	B.2.1.2.1.2.1.1.2.2.2	0.172727272727273	.	193960001	194040000	#4848FF	1	0.25
chr2	194040001	194200000	B.2.2.1.1.1.1.2.1.1	0.117045454545455	.	194040001	194200000	#0000FF	1	0.125
chr2	194200001	194400000	B.2.2.1.2.2.2.1.2.1	0.0534090909090909	.	194200001	194400000	#0000FF	1	0.125
chr2	194400001	194480000	B.2.1.2.1.2.2.2.1	0.165909090909091	.	194400001	194480000	#4848FF	1	0.25
chr2	194480001	195040000	B.2.2.2.2.2.2.2.1.2	0.00227272727272727	.	194480001	195040000	#0000FF	1	0.125
chr2	195040001	195240000	B.2.2.2.1.1.1.1.1.1	0.0465909090909091	.	195040001	195240000	#0000FF	1	0.125
chr2	195240001	195520000	B.2.2.1.2.2.2.1.2.2	0.0522727272727273	.	195240001	195520000	#0000FF	1	0.125
chr2	195520001	195640000	B.2.2.2.1.1.1.1.2.2	0.0431818181818182	.	195520001	195640000	#0000FF	1	0.125
chr2	195640001	195760000	B.2.2.1.1.1.1.2.2.1.1	0.113636363636364	.	195640001	195760000	#0000FF	1	0.125
chr2	195760001	196080000	B.2.2.1.1.1.1.2.1.2.2	0.114772727272727	.	195760001	196080000	#0000FF	1	0.125
chr2	196080001	196200000	B.1.2.1.2.2.2.2.1.2.2	0.382954545454545	.	196080001	196200000	#9191FF	1	0.375
chr2	196200001	196400000	B.1.2.1.1.1.2.1.2.2.1	0.429545454545455	.	196200001	196400000	#9191FF	1	0.375
chr2	196400001	196560000	B.1.1.2.1.2.1.2.2.2	0.464772727272727	.	196400001	196560000	#DADAFF	1	0.5
chr2	196560001	196720000	B.1.2.1.2.2.1.2.1.2	0.390909090909091	.	196560001	196720000	#9191FF	1	0.375
chr2	196720001	196960000	B.2.1.2.1.1.2.1.2.1	0.184090909090909	.	196720001	196960000	#4848FF	1	0.25
chr2	196960001	197400000	B.1.2.1.2.1.1.1.2.1	0.407954545454545	.	196960001	197400000	#9191FF	1	0.375
chr2	197400001	197640000	A.2.2.2.1.2.2.1.2.1.2	0.543181818181818	.	197400001	197640000	#FFDADA	1	0.625
chr2	197640001	197880000	A.2.2.2.1.2.1.2.2.2.2	0.548863636363636	.	197640001	197880000	#FFDADA	1	0.625
chr2	197880001	198240000	A.2.2.1.1.2.2.2.2	0.604545454545454	.	197880001	198240000	#FFDADA	1	0.625
chr2	198240001	198600000	A.1.2.2.1.2.2.1.2.2	0.793181818181818	.	198240001	198600000	#FF4848	1	0.875
chr2	198600001	198920000	B.2.1.1.1.1.2.2.2.2	0.288636363636364	.	198600001	198920000	#4848FF	1	0.25
chr2	198920001	199160000	B.2.2.1.1.1.1.1.2.2	0.118181818181818	.	198920001	199160000	#0000FF	1	0.125
chr2	199160001	199480000	B.2.2.1.1.1.2.1.2.2	0.103409090909091	.	199160001	199480000	#0000FF	1	0.125
chr2	199480001	199560000	B.2.1.2.1.2.1.1.2.1	0.175	.	199480001	199560000	#4848FF	1	0.25
chr2	199560001	199960000	B.2.2.2.1.1.1.1.2.1	0.0443181818181818	.	199560001	199960000	#0000FF	1	0.125
chr2	199960001	200280000	B.2.2.1.2.2.2.1.1	0.0545454545454545	.	199960001	200280000	#0000FF	1	0.125
chr2	200280001	200480000	B.1.1.2.1.2.1.2.2.1	0.465909090909091	.	200280001	200480000	#DADAFF	1	0.5
chr2	200480001	200760000	B.1.1.1.1.2.1.1.1.1	0.514772727272727	.	200480001	200760000	#DADAFF	1	0.5
chr2	200760001	200960000	A.2.1.1.2.1.2.2	0.707954545454546	.	200760001	200960000	#FF9191	1	0.75
chr2	200960001	201320000	A.1.2.2.1.2.2.1.1.1.2	0.797727272727273	.	200960001	201320000	#FF4848	1	0.875
chr2	201320001	201680000	A.1.2.2.1.2.2.1.1.1.1	0.798863636363636	.	201320001	201680000	#FF4848	1	0.875
chr2	201680001	202040000	A.1.1.2.1.1.1.2.2.1	0.954545454545455	.	201680001	202040000	#FF0000	1	1
chr2	202040001	202440000	A.1.2.2.1.1.1.1.1.1.2	0.828409090909091	.	202040001	202440000	#FF4848	1	0.875
chr2	202440001	202680000	A.1.1.2.1.1.1.2.2.2	0.953409090909091	.	202440001	202680000	#FF0000	1	1
chr2	202680001	203080000	A.1.1.1.1.1.2	0.998863636363636	.	202680001	203080000	#FF0000	1	1
chr2	203080001	203400000	A.1.1.1.2.2.2.2.2.1	0.970454545454545	.	203080001	203400000	#FF0000	1	1
chr2	203400001	203800000	A.1.1.2.1.1.1.2.1	0.955681818181818	.	203400001	203800000	#FF0000	1	1
chr2	203800001	203960000	A.2.1.1.2.1.1.2.1.1.1	0.714772727272727	.	203800001	203960000	#FF9191	1	0.75
chr2	203960001	204120000	A.2.1.1.2.1.1.2.2	0.711363636363636	.	203960001	204120000	#FF9191	1	0.75
chr2	204120001	204320000	A.2.1.1.2.1.2.1.1	0.710227272727273	.	204120001	204320000	#FF9191	1	0.75
chr2	204320001	204880000	A.1.2.2.1.1.1.1.1.1.1	0.829545454545455	.	204320001	204880000	#FF4848	1	0.875
chr2	204880001	205240000	A.2.2.2.1.2.1.2.1.1	0.553409090909091	.	204880001	205240000	#FFDADA	1	0.625
chr2	205240001	205560000	B.1.2.1.2.1.1.2.2.1.1	0.403409090909091	.	205240001	205560000	#9191FF	1	0.375
chr2	205560001	205680000	B.1.2.1.1.2.1.2.2.1.2	0.418181818181818	.	205560001	205680000	#9191FF	1	0.375
chr2	205680001	206080000	B.1.1.1.1.1.2.2	0.515909090909091	.	205680001	206080000	#DADAFF	1	0.5
chr2	206080001	206320000	A.2.2.1.1.2.2.1.2.2	0.606818181818182	.	206080001	206320000	#FFDADA	1	0.625
chr2	206320001	206600000	A.2.1.2.1.2.1.1.1	0.677272727272727	.	206320001	206600000	#FF9191	1	0.75
chr2	206600001	206840000	A.1.2.2.1.2.2.1.1.2.2	0.795454545454545	.	206600001	206840000	#FF4848	1	0.875
chr2	206840001	207080000	A.1.2.1.1.2.1.1.1.1.2	0.861363636363636	.	206840001	207080000	#FF4848	1	0.875
chr2	207080001	207520000	A.1.1.2.2.2.1.1	0.904545454545455	.	207080001	207520000	#FF0000	1	1
chr2	207520001	207880000	A.1.2.2.1.1.1.2.2.2	0.819318181818182	.	207520001	207880000	#FF4848	1	0.875
chr2	207880001	208400000	A.1.1.2.1.1.1.1.1.2.1.1	0.964772727272727	.	207880001	208400000	#FF0000	1	1
chr2	208400001	208600000	A.1.2.2.1.1.2.2.2.1	0.806818181818182	.	208400001	208600000	#FF4848	1	0.875
chr2	208600001	208960000	A.1.1.1.2.2.2.2.1	0.971590909090909	.	208600001	208960000	#FF0000	1	1
chr2	208960001	209200000	A.1.2.2.1.1.2.2.2.2	0.805681818181818	.	208960001	209200000	#FF4848	1	0.875
chr2	209200001	209600000	B.1.2.1.2.1.1.1.2.2	0.406818181818182	.	209200001	209600000	#9191FF	1	0.375
chr2	209600001	209720000	B.2.1.2.1.2.1.1.1	0.176136363636364	.	209600001	209720000	#4848FF	1	0.25
chr2	209720001	209920000	B.2.1.2.1.1.2.2.1.1.1	0.181818181818182	.	209720001	209920000	#4848FF	1	0.25
chr2	209920001	210240000	B.1.2.1.2.2.1.1.2.2	0.393181818181818	.	209920001	210240000	#9191FF	1	0.375
chr2	210240001	210840000	B.2.1.2.1.1.1.1.1.2.1	0.201136363636364	.	210240001	210840000	#4848FF	1	0.25
chr2	210840001	211080000	B.1.2.1.1.2.1.2.2.2.2	0.415909090909091	.	210840001	211080000	#9191FF	1	0.375
chr2	211080001	211280000	B.2.2.1.1.1.1.1.2.1	0.119318181818182	.	211080001	211280000	#0000FF	1	0.125
chr2	211280001	211440000	B.1.2.1.2.2.1.2.2.1	0.389772727272727	.	211280001	211440000	#9191FF	1	0.375
chr2	211440001	211560000	B.2.1.2.1.1.1.2.2.2.2.2	0.1875	.	211440001	211560000	#4848FF	1	0.25
chr2	211560001	211800000	B.2.2.1.1.1.2.2.2	0.101136363636364	.	211560001	211800000	#0000FF	1	0.125
chr2	211800001	211920000	B.2.1.2.1.1.1.2.2.2.1	0.189772727272727	.	211800001	211920000	#4848FF	1	0.25
chr2	211920001	212120000	B.2.1.2.1.1.1.2.2.2.2.1	0.188636363636364	.	211920001	212120000	#4848FF	1	0.25
chr2	212120001	212280000	B.2.2.1.1.1.2.1.2.1.2	0.104545454545455	.	212120001	212280000	#0000FF	1	0.125
chr2	212280001	212600000	B.2.2.2.1.1.2.2.1.1	0.0352272727272727	.	212280001	212600000	#0000FF	1	0.125
chr2	212600001	212760000	B.2.2.1.1.1.1.1.1.2.1	0.121590909090909	.	212600001	212760000	#0000FF	1	0.125
chr2	212760001	212920000	B.2.1.2.1.1.1.2.2.1	0.190909090909091	.	212760001	212920000	#4848FF	1	0.25
chr2	212920001	213120000	B.2.2.2.1.1.2.1.2	0.0363636363636364	.	212920001	213120000	#0000FF	1	0.125
chr2	213120001	213440000	B.2.2.2.1.1.2.1.1.2	0.0375	.	213120001	213440000	#0000FF	1	0.125
chr2	213440001	213800000	B.2.2.1.1.1.1.2.2.1.2	0.1125	.	213440001	213800000	#0000FF	1	0.125
chr2	213800001	214040000	B.2.1.2.1.1.2.2.1.1.2	0.180681818181818	.	213800001	214040000	#4848FF	1	0.25
chr2	214040001	214320000	B.2.1.2.1.2.1.1.2.2.1	0.173863636363636	.	214040001	214320000	#4848FF	1	0.25
chr2	214320001	214600000	B.2.2.1.1.1.1.1.1.2.2	0.120454545454545	.	214320001	214600000	#0000FF	1	0.125
chr2	214600001	214920000	B.2.2.2.1.1.2.2.1.2.1	0.0340909090909091	.	214600001	214920000	#0000FF	1	0.125
chr2	214920001	215080000	B.2.2.1.1.1.2.1.1.2.2.1	0.107954545454545	.	214920001	215080000	#0000FF	1	0.125
chr2	215080001	215520000	B.2.2.2.1.1.2.2.1.2.2	0.0329545454545455	.	215080001	215520000	#0000FF	1	0.125
chr2	215520001	215600000	B.1.2.1.2.2.1.1.1.2	0.395454545454545	.	215520001	215600000	#9191FF	1	0.375
chr2	215600001	215720000	B.1.2.1.2.2.1.1.1.1	0.396590909090909	.	215600001	215720000	#9191FF	1	0.375
chr2	215720001	215920000	B.2.1.2.1.2.1.2.1.1	0.171590909090909	.	215720001	215920000	#4848FF	1	0.25
chr2	215920001	216160000	B.2.1.1.1.1.2.1.1	0.296590909090909	.	215920001	216160000	#4848FF	1	0.25
chr2	216160001	216360000	B.1.1.2.1.2.1.1.2.1.1	0.472727272727273	.	216160001	216360000	#DADAFF	1	0.5
chr2	216360001	216520000	B.1.2.1.1.2.1.1.1.2	0.422727272727273	.	216360001	216520000	#9191FF	1	0.375
chr2	216520001	216880000	A.2.2.2.1.2.1.2.2.1	0.551136363636364	.	216520001	216880000	#FFDADA	1	0.625
chr2	216880001	217280000	A.1.1.1.2.2.2.2.2.2	0.969318181818182	.	216880001	217280000	#FF0000	1	1
chr2	217280001	217360000	A.2.1.2.1.2.1.2.1.1	0.673863636363636	.	217280001	217360000	#FF9191	1	0.75
chr2	217360001	217520000	A.1.2.2.1.1.2.2.1.2.1.2	0.810227272727273	.	217360001	217520000	#FF4848	1	0.875
chr2	217520001	217800000	A.1.2.2.1.1.1.2.1	0.822727272727273	.	217520001	217800000	#FF4848	1	0.875
chr2	217800001	218040000	A.2.1.1.2.1.1.1.1.2	0.717045454545455	.	217800001	218040000	#FF9191	1	0.75
chr2	218040001	218360000	A.1.2.2.1.1.2.2.1.2.2.2	0.807954545454545	.	218040001	218360000	#FF4848	1	0.875
chr2	218360001	218640000	A.1.2.2.1.1.1.1.2.1	0.825	.	218360001	218640000	#FF4848	1	0.875
chr2	218640001	219000000	A.1.1.2.2.2.2.2.2	0.895454545454546	.	218640001	219000000	#FF0000	1	1
chr2	219000001	219320000	A.1.1.2.1.1.2.1.1.2	0.951136363636364	.	219000001	219320000	#FF0000	1	1
chr2	219320001	219560000	A.1.1.2.1.1.2.2.2	0.946590909090909	.	219320001	219560000	#FF0000	1	1
chr2	219560001	219640000	A.2.1.1.2.2.2.1.1.1.2	0.701136363636364	.	219560001	219640000	#FF9191	1	0.75
chr2	219640001	219880000	A.1.1.2.1.1.2.1.1.1	0.952272727272727	.	219640001	219880000	#FF0000	1	1
chr2	219880001	220000000	A.1.2.2.2.1.1.2.2	0.786363636363636	.	219880001	220000000	#FF4848	1	0.875
chr2	220000001	220160000	A.1.2.1.1.2.1.1.1.2	0.860227272727273	.	220000001	220160000	#FF4848	1	0.875
chr2	220160001	220560000	A.1.1.1.2.2.2.1.1	0.973863636363636	.	220160001	220560000	#FF0000	1	1
chr2	220560001	220840000	A.2.1.2.1.2.1.2.1.2.1	0.672727272727273	.	220560001	220840000	#FF9191	1	0.75
chr2	220840001	221080000	B.1.1.1.1.1.1.2.1	0.519318181818182	.	220840001	221080000	#DADAFF	1	0.5
chr2	221080001	221480000	B.1.1.2.2.2.2.2.2.2.2	0.442045454545455	.	221080001	221480000	#DADAFF	1	0.5
chr2	221480001	221640000	B.1.2.1.1.2.1.2.1	0.420454545454545	.	221480001	221640000	#9191FF	1	0.375
chr2	221640001	221840000	B.1.1.2.1.2.1.2.1.1	0.469318181818182	.	221640001	221840000	#DADAFF	1	0.5
chr2	221840001	222000000	B.1.1.2.1.2.1.1.2.1.2	0.471590909090909	.	221840001	222000000	#DADAFF	1	0.5
chr2	222000001	222160000	B.1.1.2.1.2.1.2.1.2.2	0.467045454545455	.	222000001	222160000	#DADAFF	1	0.5
chr2	222160001	222280000	B.1.1.1.1.1.1.2.2	0.518181818181818	.	222160001	222280000	#DADAFF	1	0.5
chr2	222280001	222520000	B.1.1.1.1.2.1.2.2.1	0.507954545454545	.	222280001	222520000	#DADAFF	1	0.5
chr2	222520001	222920000	B.1.1.2.1.2.1.2.1.2.1	0.468181818181818	.	222520001	222920000	#DADAFF	1	0.5
chr2	222920001	223120000	B.1.1.1.1.1.1.1.2	0.520454545454546	.	222920001	223120000	#DADAFF	1	0.5
chr2	223120001	223200000	A.2.2.2.1.1.2.2.2	0.555681818181818	.	223120001	223200000	#FFDADA	1	0.625
chr2	223200001	223520000	A.2.1.1.2.1.1.2.1.2	0.7125	.	223200001	223520000	#FF9191	1	0.75
chr2	223520001	223800000	A.1.2.2.1.1.2.2.1.1.1	0.814772727272727	.	223520001	223800000	#FF4848	1	0.875
chr2	223800001	224120000	A.2.2.2.1.1.1.1.2	0.567045454545455	.	223800001	224120000	#FFDADA	1	0.625
chr2	224120001	224480000	A.2.2.2.1.2.1.2.2.2.1	0.55	.	224120001	224480000	#FFDADA	1	0.625
chr2	224480001	224840000	A.2.1.2.1.2.1.2.1.2.2	0.671590909090909	.	224480001	224840000	#FF9191	1	0.75
chr2	224840001	225000000	B.1.1.2.1.2.1.1.2.2	0.470454545454545	.	224840001	225000000	#DADAFF	1	0.5
chr2	225000001	225120000	B.1.1.2.1.2.2.2	0.4625	.	225000001	225120000	#DADAFF	1	0.5
chr2	225120001	225520000	B.1.1.2.1.1.1.1	0.480681818181818	.	225120001	225520000	#DADAFF	1	0.5
chr2	225520001	225680000	B.2.1.2.1.1.2.1.2.2	0.182954545454545	.	225520001	225680000	#4848FF	1	0.25
chr2	225680001	225840000	B.2.1.2.1.1.1.1.2.2.2	0.196590909090909	.	225680001	225840000	#4848FF	1	0.25
chr2	225840001	225920000	B.2.1.2.1.1.1.2.1.2.1.1	0.194318181818182	.	225840001	225920000	#4848FF	1	0.25
chr2	225920001	226120000	B.2.2.1.1.1.2.1.1.2.2.2	0.106818181818182	.	225920001	226120000	#0000FF	1	0.125
chr2	226120001	226240000	B.2.2.1.1.1.2.1.1.1	0.110227272727273	.	226120001	226240000	#0000FF	1	0.125
chr2	226240001	226480000	B.2.2.1.1.1.2.1.2.1.1	0.105681818181818	.	226240001	226480000	#0000FF	1	0.125
chr2	226480001	226880000	B.2.2.1.1.1.1.2.2.2	0.111363636363636	.	226480001	226880000	#0000FF	1	0.125
chr2	226880001	227040000	B.2.2.1.1.1.1.1.1.1	0.122727272727273	.	226880001	227040000	#0000FF	1	0.125
chr2	227040001	227160000	B.2.1.2.1.1.1.2.1.2.2	0.192045454545455	.	227040001	227160000	#4848FF	1	0.25
chr2	227160001	227440000	B.2.1.2.1.1.1.1.1.1	0.202272727272727	.	227160001	227440000	#4848FF	1	0.25
chr2	227440001	227640000	B.2.1.2.1.1.1.1.2.2.1	0.197727272727273	.	227440001	227640000	#4848FF	1	0.25
chr2	227640001	228000000	B.1.2.1.2.1.1.2.2.1.2	0.402272727272727	.	227640001	228000000	#9191FF	1	0.375
chr2	228000001	228440000	A.2.2.2.1.1.2.1.2.1.1.2	0.560227272727273	.	228000001	228440000	#FFDADA	1	0.625
chr2	228440001	228680000	B.1.1.2.1.1.2.2	0.477272727272727	.	228440001	228680000	#DADAFF	1	0.5
chr2	228680001	228920000	B.2.1.2.1.1.1.2.1.2.1.2	0.193181818181818	.	228680001	228920000	#4848FF	1	0.25
chr2	228920001	229160000	B.2.2.1.1.1.2.2.1	0.102272727272727	.	228920001	229160000	#0000FF	1	0.125
chr2	229160001	229280000	B.2.1.1.1.1.1.2	0.297727272727273	.	229160001	229280000	#4848FF	1	0.25
chr2	229280001	229480000	B.2.2.1.1.1.2.1.1.2.1	0.109090909090909	.	229280001	229480000	#0000FF	1	0.125
chr2	229480001	229600000	B.2.1.1.1.1.1.1	0.298863636363636	.	229480001	229600000	#4848FF	1	0.25
chr2	229600001	230000000	B.2.2.2.2.2.2.2.1.1	0.00340909090909091	.	229600001	230000000	#0000FF	1	0.125
chr2	230000001	230280000	B.2.1.2.1.1.2.1.1.1	0.186363636363636	.	230000001	230280000	#4848FF	1	0.25
chr2	230280001	230600000	B.1.2.1.2.2.1.1.2.1	0.394318181818182	.	230280001	230600000	#9191FF	1	0.375
chr2	230600001	230800000	A.2.2.1.1.1.1.1	0.620454545454545	.	230600001	230800000	#FFDADA	1	0.625
chr2	230800001	231080000	B.1.1.1.1.1.1.1.1	0.521590909090909	.	230800001	231080000	#DADAFF	1	0.5
chr2	231080001	231480000	B.1.1.2.1.2.1.1.1.1.1	0.476136363636364	.	231080001	231480000	#DADAFF	1	0.5
chr2	231480001	231680000	A.2.2.1.1.1.1.2	0.619318181818182	.	231480001	231680000	#FFDADA	1	0.625
chr2	231680001	231920000	A.1.1.2.1.1.2.2.1	0.947727272727273	.	231680001	231920000	#FF0000	1	1
chr2	231920001	232360000	A.1.1.1.1.1.1	1	.	231920001	232360000	#FF0000	1	1
chr2	232360001	232680000	A.1.1.1.2.2.1.1.1.1.1	0.986363636363636	.	232360001	232680000	#FF0000	1	1
chr2	232680001	232800000	A.2.1.1.2.2.2.2.1.2.1.2	0.694318181818182	.	232680001	232800000	#FF9191	1	0.75
chr2	232800001	233000000	A.1.2.2.2.1.2.2.2	0.778409090909091	.	232800001	233000000	#FF4848	1	0.875
chr2	233000001	233160000	A.2.1.1.2.2.1.1.1	0.706818181818182	.	233000001	233160000	#FF9191	1	0.75
chr2	233160001	233400000	A.1.2.2.2.1.1.1.2.1	0.789772727272727	.	233160001	233400000	#FF4848	1	0.875
chr2	233400001	233680000	A.1.1.2.1.1.2.1.2.1	0.95	.	233400001	233680000	#FF0000	1	1
chr2	233680001	233960000	A.1.2.1.1.2.2.1.2.2.2	0.848863636363636	.	233680001	233960000	#FF4848	1	0.875
chr2	233960001	234120000	A.1.2.1.1.2.1.2.2.2	0.854545454545454	.	233960001	234120000	#FF4848	1	0.875
chr2	234120001	234360000	A.1.2.1.1.2.1.2.2.1	0.855681818181818	.	234120001	234360000	#FF4848	1	0.875
chr2	234360001	234560000	A.2.2.1.2.1.1.1.1.2	0.601136363636364	.	234360001	234560000	#FFDADA	1	0.625
chr2	234560001	234800000	A.2.1.1.2.2.1.2	0.703409090909091	.	234560001	234800000	#FF9191	1	0.75
chr2	234800001	235200000	A.2.1.1.2.2.1.1.2.1	0.705681818181818	.	234800001	235200000	#FF9191	1	0.75
chr2	235200001	235480000	A.2.1.1.2.2.2.2.1.2.2	0.693181818181818	.	235200001	235480000	#FF9191	1	0.75
chr2	235480001	235640000	A.2.1.2.1.2.1.2.2.1	0.670454545454545	.	235480001	235640000	#FF9191	1	0.75
chr2	235640001	236040000	A.1.2.2.1.1.1.1.1.2.1	0.827272727272727	.	235640001	236040000	#FF4848	1	0.875
chr2	236040001	236320000	A.1.2.2.1.1.1.1.2.2	0.823863636363636	.	236040001	236320000	#FF4848	1	0.875
chr2	236320001	236680000	A.1.2.2.1.1.1.1.1.2.2	0.826136363636364	.	236320001	236680000	#FF4848	1	0.875
chr2	236680001	237160000	A.1.2.2.2.1.1.1.1	0.790909090909091	.	236680001	237160000	#FF4848	1	0.875
chr2	237160001	237400000	A.2.1.1.2.2.2.2.1.1.1	0.697727272727273	.	237160001	237400000	#FF9191	1	0.75
chr2	237400001	237800000	A.1.2.2.1.1.2.2.1.2.2.1	0.809090909090909	.	237400001	237800000	#FF4848	1	0.875
chr2	237800001	237880000	A.2.2.1.2.1.1.1.1.1.2	0.602272727272727	.	237800001	237880000	#FFDADA	1	0.625
chr2	237880001	238000000	A.2.2.1.2.1.1.2.2.2.2	0.592045454545455	.	237880001	238000000	#FFDADA	1	0.625
chr2	238000001	238360000	A.2.1.1.2.1.1.2.1.1.2	0.713636363636364	.	238000001	238360000	#FF9191	1	0.75
chr2	238360001	238520000	A.1.2.2.2.1.2.1.2.2.2.1	0.781818181818182	.	238360001	238520000	#FF4848	1	0.875
chr2	238520001	238680000	A.2.1.1.2.2.2.1.1.1.1	0.702272727272727	.	238520001	238680000	#FF9191	1	0.75
chr2	238680001	239080000	A.1.1.2.2.2.1.2.1.2.1	0.902272727272727	.	238680001	239080000	#FF0000	1	1
chr2	239080001	239200000	A.1.2.2.2.1.2.1.2.2.2.2	0.780681818181818	.	239080001	239200000	#FF4848	1	0.875
chr2	239200001	239400000	A.2.1.1.2.2.2.1.1.2	0.7	.	239200001	239400000	#FF9191	1	0.75
chr2	239400001	239560000	A.2.1.2.2.2.2.1.2	0.625	.	239400001	239560000	#FF9191	1	0.75
chr2	239560001	239720000	A.2.2.1.2.1.1.1.1.1.1	0.603409090909091	.	239560001	239720000	#FFDADA	1	0.625
chr2	239720001	240280000	A.1.2.1.1.2.2.1.2.2.1	0.85	.	239720001	240280000	#FF4848	1	0.875
chr2	240280001	240480000	A.2.1.2.1.1.1.1.1.2	0.689772727272727	.	240280001	240480000	#FF9191	1	0.75
chr2	240480001	240680000	A.2.1.2.2.1.1.2.1.2	0.647727272727273	.	240480001	240680000	#FF9191	1	0.75
chr2	240680001	240920000	A.2.1.1.2.2.2.2.1.1.2	0.696590909090909	.	240680001	240920000	#FF9191	1	0.75
chr2	240920001	241120000	A.2.1.2.2.1.1.2.1.1.1	0.65	.	240920001	241120000	#FF9191	1	0.75
chr2	241120001	241440000	A.1.2.1.1.2.2.1.2.1	0.851136363636364	.	241120001	241440000	#FF4848	1	0.875
chr2	241440001	241920000	A.1.1.2.2.2.2.1.2	0.897727272727273	.	241440001	241920000	#FF0000	1	1
chr2	241920001	242000000	A.2.1.1.2.2.2.1.2	0.698863636363636	.	241920001	242000000	#FF9191	1	0.75
chr2	242000001	242200000	A.1.2.2.2.1.2.2.1	0.779545454545455	.	242000001	242200000	#FF4848	1	0.875
chr2	242200001	242360000	A.1.2.2.2.1.2.1.1	0.785227272727273	.	242200001	242360000	#FF4848	1	0.875
chr2	242360001	242840000	A.1.1.2.1.2.1.1.1.1.2	0.944318181818182	.	242360001	242840000	#FF0000	1	1
chr2	242840001	243080000	A.1.2.2.2.1.2.1.2.1	0.784090909090909	.	242840001	243080000	#FF4848	1	0.875
chr3	80001	440000	B.2.2.2.2.2.1.1.1.1.2	0.0167741935483871	.	80001	440000	#0000FF	1	0.125
chr3	440001	520000	B.2.1.2.1.1.1.1.1	0.198709677419355	.	440001	520000	#4848FF	1	0.25
chr3	520001	600000	B.2.2.1.1.1.2.2.1.1	0.112258064516129	.	520001	600000	#0000FF	1	0.125
chr3	680001	840000	B.2.2.2.2.2.2.1.2.1.1	0.00645161290322581	.	680001	840000	#0000FF	1	0.125
chr3	840001	1160000	B.2.2.2.2.2.2.1.2.2	0.00387096774193548	.	840001	1160000	#0000FF	1	0.125
chr3	1160001	1440000	B.2.2.2.2.1.2.2.1.2.2	0.0245161290322581	.	1160001	1440000	#0000FF	1	0.125
chr3	1440001	1640000	B.2.2.1.1.2.2.2.2.2	0.0916129032258065	.	1440001	1640000	#0000FF	1	0.125
chr3	1640001	1960000	B.2.2.2.2.1.1.2.2.2.1	0.032258064516129	.	1640001	1960000	#0000FF	1	0.125
chr3	1960001	2080000	B.2.2.1.1.1.1.2.2.1	0.121290322580645	.	1960001	2080000	#0000FF	1	0.125
chr3	2080001	2320000	B.2.2.1.1.1.2.2.1.2.2	0.109677419354839	.	2080001	2320000	#0000FF	1	0.125
chr3	2320001	2400000	B.2.1.1.1.1.2.2	0.283870967741935	.	2320001	2400000	#4848FF	1	0.25
chr3	2400001	2560000	B.2.2.1.1.2.2.1.1.2	0.100645161290323	.	2400001	2560000	#0000FF	1	0.125
chr3	2560001	2680000	B.2.1.2.1.2.1.2.2.1.1	0.178064516129032	.	2560001	2680000	#4848FF	1	0.25
chr3	2680001	3200000	B.1.2.1.2.2.2.1.2	0.387096774193548	.	2680001	3200000	#9191FF	1	0.375
chr3	3200001	3560000	B.2.1.1.1.2.2.2.1	0.260645161290323	.	3200001	3560000	#4848FF	1	0.25
chr3	3560001	3640000	B.2.1.1.1.1.1.2.2.2	0.286451612903226	.	3560001	3640000	#4848FF	1	0.25
chr3	3640001	3720000	B.1.2.2.2.1.1.2.2	0.318709677419355	.	3640001	3720000	#9191FF	1	0.375
chr3	3720001	3960000	B.1.2.1.2.1.1.1.2.2	0.410322580645161	.	3720001	3960000	#9191FF	1	0.375
chr3	3960001	4400000	B.1.2.1.2.2.2.2.2.1.2.1	0.383225806451613	.	3960001	4400000	#9191FF	1	0.375
chr3	4400001	4640000	B.1.1.1.1.2.1.1	0.569032258064516	.	4400001	4640000	#DADAFF	1	0.5
chr3	4640001	5000000	A.2.2.2.2.2.1	0.578064516129032	.	4640001	5000000	#FFDADA	1	0.625
chr3	5000001	5280000	A.2.2.1.1.1.1.2.1.2	0.658064516129032	.	5000001	5280000	#FFDADA	1	0.625
chr3	5280001	5480000	B.2.1.2.1.1.1.2.2	0.194838709677419	.	5280001	5480000	#4848FF	1	0.25
chr3	5480001	5560000	B.2.1.2.1.1.2.2.2.1.1	0.189677419354839	.	5480001	5560000	#4848FF	1	0.25
chr3	5560001	5760000	B.2.2.2.2.1.2.2.1.1.1	0.0283870967741936	.	5560001	5760000	#0000FF	1	0.125
chr3	5760001	5880000	B.2.1.1.1.1.2.1	0.285161290322581	.	5760001	5880000	#4848FF	1	0.25
chr3	5880001	6160000	B.2.2.2.2.2.2.1.2.1.2	0.00516129032258065	.	5880001	6160000	#0000FF	1	0.125
chr3	6160001	6320000	B.2.2.1.1.1.1.2.1.1	0.123870967741935	.	6160001	6320000	#0000FF	1	0.125
chr3	6320001	6480000	B.2.1.2.1.2.1.2.2.2.1	0.175483870967742	.	6320001	6480000	#4848FF	1	0.25
chr3	6480001	6640000	B.2.2.1.1.1.2.1.1.1	0.118709677419355	.	6480001	6640000	#0000FF	1	0.125
chr3	6640001	6800000	B.2.2.2.2.2.1.2.1	0.0103225806451613	.	6640001	6800000	#0000FF	1	0.125
chr3	6800001	7040000	B.2.2.1.1.2.2.2.1.1	0.0954838709677419	.	6800001	7040000	#0000FF	1	0.125
chr3	7040001	7200000	B.2.2.1.1.1.2.2.2	0.108387096774194	.	7040001	7200000	#0000FF	1	0.125
chr3	7200001	7520000	B.2.2.2.2.2.1.2.2	0.00903225806451613	.	7200001	7520000	#0000FF	1	0.125
chr3	7520001	7680000	B.2.2.1.1.1.2.1.1.2.2	0.116129032258065	.	7520001	7680000	#0000FF	1	0.125
chr3	7680001	8080000	B.2.2.2.2.1.2.2.2.2.2	0.0193548387096774	.	7680001	8080000	#0000FF	1	0.125
chr3	8080001	8160000	B.2.1.2.1.1.2.2.2.1.2.2	0.187096774193548	.	8080001	8160000	#4848FF	1	0.25
chr3	8160001	8480000	B.1.1.2.2.1.2.1.2.1	0.476129032258065	.	8160001	8480000	#DADAFF	1	0.5
chr3	8480001	8720000	A.2.1.2.2.2.2.1	0.673548387096774	.	8480001	8720000	#FF9191	1	0.75
chr3	8720001	8960000	A.2.1.1.1.1.1.2.1	0.771612903225806	.	8720001	8960000	#FF9191	1	0.75
chr3	8960001	9400000	A.1.1.1.2.1.1.2	0.990967741935484	.	8960001	9400000	#FF0000	1	1
chr3	9400001	9760000	A.1.1.1.1.1.1.2.2	0.99741935483871	.	9400001	9760000	#FF0000	1	1
chr3	9760001	10000000	A.1.1.1.2.2.2.1	0.985806451612903	.	9760001	10000000	#FF0000	1	1
chr3	10000001	10160000	A.1.1.2.2.1.2.2.1.1.2.1.2	0.92258064516129	.	10000001	10160000	#FF0000	1	1
chr3	10160001	10280000	A.1.2.1.1.2.2.2.1.2	0.881290322580645	.	10160001	10280000	#FF4848	1	0.875
chr3	10280001	10760000	A.1.1.1.2.2.1.1	0.988387096774194	.	10280001	10760000	#FF0000	1	1
chr3	10760001	11160000	A.1.1.2.1.2.2.1.2.1.1.2	0.950967741935484	.	10760001	11160000	#FF0000	1	1
chr3	11160001	11360000	A.2.1.1.2.1.1.1.1	0.761290322580645	.	11160001	11360000	#FF9191	1	0.75
chr3	11360001	11440000	A.2.1.2.2.1.2.2.2	0.683870967741935	.	11360001	11440000	#FF9191	1	0.75
chr3	11440001	11960000	A.1.1.2.1.1.1.2.1.1.1	0.978064516129032	.	11440001	11960000	#FF0000	1	1
chr3	11960001	12120000	A.2.1.1.2.1.2.1.2.2.1.2	0.749677419354839	.	11960001	12120000	#FF9191	1	0.75
chr3	12120001	12240000	A.2.2.1.2.1.1.2.1.2	0.63741935483871	.	12120001	12240000	#FFDADA	1	0.625
chr3	12240001	12520000	A.1.2.2.2.1.1.2.1.1.1.2.2	0.815483870967742	.	12240001	12520000	#FF4848	1	0.875
chr3	12520001	12760000	A.1.1.2.2.1.1.2.1.1	0.936774193548387	.	12520001	12760000	#FF0000	1	1
chr3	12760001	13120000	A.1.1.1.2.2.2.2.1	0.984516129032258	.	12760001	13120000	#FF0000	1	1
chr3	13120001	13480000	A.1.1.2.1.1.1.2.2.2	0.972903225806452	.	13120001	13480000	#FF0000	1	1
chr3	13480001	13960000	A.1.1.2.1.1.1.2.2.1	0.974193548387097	.	13480001	13960000	#FF0000	1	1
chr3	13960001	14160000	A.2.1.1.2.1.2.2.2.1	0.745806451612903	.	13960001	14160000	#FF9191	1	0.75
chr3	14160001	14560000	A.1.1.1.2.2.1.2	0.987096774193548	.	14160001	14560000	#FF0000	1	1
chr3	14560001	14640000	A.1.2.1.2.1.2.1.1	0.873548387096774	.	14560001	14640000	#FF4848	1	0.875
chr3	14640001	15160000	A.1.1.1.1.1.1.2.1	0.998709677419355	.	14640001	15160000	#FF0000	1	1
chr3	15160001	15680000	A.1.1.2.1.1.1.1.1.2	0.980645161290323	.	15160001	15680000	#FF0000	1	1
chr3	15680001	15920000	A.1.2.2.2.2.1.1.2.2.2	0.785806451612903	.	15680001	15920000	#FF4848	1	0.875
chr3	15920001	16000000	A.2.1.2.2.2.2.2.1.1	0.672258064516129	.	15920001	16000000	#FF9191	1	0.75
chr3	16000001	16320000	A.1.2.2.2.2.1.1.1.1.2	0.792258064516129	.	16000001	16320000	#FF4848	1	0.875
chr3	16320001	16640000	A.1.2.2.2.2.1.1.2.1.1	0.789677419354839	.	16320001	16640000	#FF4848	1	0.875
chr3	16640001	16800000	A.2.2.1.1.2.2.2.1	0.647741935483871	.	16640001	16800000	#FFDADA	1	0.625
chr3	16800001	17280000	A.2.1.1.1.1.1.2.2	0.770322580645161	.	16800001	17280000	#FF9191	1	0.75
chr3	17280001	17440000	B.1.2.1.2.1.1.1.1.1.1	0.416774193548387	.	17280001	17440000	#9191FF	1	0.375
chr3	17440001	17720000	B.1.2.2.2.2.1.2.1	0.304516129032258	.	17440001	17720000	#9191FF	1	0.375
chr3	17720001	17920000	B.1.2.2.2.2.1.1.2.1	0.307096774193548	.	17720001	17920000	#9191FF	1	0.375
chr3	17920001	18160000	B.2.1.1.2.2.1.2.2.2	0.206451612903226	.	17920001	18160000	#4848FF	1	0.25
chr3	18160001	18320000	B.2.1.2.1.1.1.2.1	0.196129032258065	.	18160001	18320000	#4848FF	1	0.25
chr3	18320001	18480000	B.1.2.2.2.2.1.2.2.2.2	0.299354838709677	.	18320001	18480000	#9191FF	1	0.375
chr3	18480001	18760000	B.2.2.2.2.1.1.2.1	0.0348387096774194	.	18480001	18760000	#0000FF	1	0.125
chr3	18760001	19080000	B.2.2.2.2.1.2.1	0.0296774193548387	.	18760001	19080000	#0000FF	1	0.125
chr3	19080001	19320000	B.2.2.1.1.1.2.1.1.2.1	0.11741935483871	.	19080001	19320000	#0000FF	1	0.125
chr3	19320001	19600000	B.2.1.2.1.2.1.2.2.1.2	0.176774193548387	.	19320001	19600000	#4848FF	1	0.25
chr3	19600001	19720000	B.2.1.2.1.2.1.2.2.2.2	0.174193548387097	.	19600001	19720000	#4848FF	1	0.25
chr3	19720001	19960000	B.2.2.1.1.1.2.1.2.1	0.114838709677419	.	19720001	19960000	#0000FF	1	0.125
chr3	19960001	20200000	B.1.1.1.1.1.2.2.1	0.571612903225806	.	19960001	20200000	#DADAFF	1	0.5
chr3	20200001	20480000	B.1.2.2.2.1.2.2.2	0.309677419354839	.	20200001	20480000	#9191FF	1	0.375
chr3	20480001	20760000	B.2.2.1.1.2.2.1.2.1.2	0.0980645161290323	.	20480001	20760000	#0000FF	1	0.125
chr3	20760001	20960000	B.2.2.2.2.2.1.1.1.2	0.0154838709677419	.	20760001	20960000	#0000FF	1	0.125
chr3	20960001	21120000	B.2.2.1.1.1.2.2.1.2.1	0.110967741935484	.	20960001	21120000	#0000FF	1	0.125
chr3	21120001	21240000	B.2.1.2.1.1.1.1.2	0.19741935483871	.	21120001	21240000	#4848FF	1	0.25
chr3	21240001	21600000	B.2.2.2.2.2.2.2.1	0.00258064516129032	.	21240001	21600000	#0000FF	1	0.125
chr3	21600001	21720000	B.2.1.2.1.1.2.2.2.1.2.1	0.188387096774194	.	21600001	21720000	#4848FF	1	0.25
chr3	21720001	22000000	B.2.2.2.2.1.2.2.1.1.2	0.0270967741935484	.	21720001	22000000	#0000FF	1	0.125
chr3	22000001	22200000	B.2.2.2.2.1.2.2.2.1.2	0.0219354838709677	.	22000001	22200000	#0000FF	1	0.125
chr3	22200001	22440000	B.2.2.2.2.1.2.2.2.1.1	0.0232258064516129	.	22200001	22440000	#0000FF	1	0.125
chr3	22440001	22680000	B.2.2.1.1.2.2.2.2.1	0.0929032258064516	.	22440001	22680000	#0000FF	1	0.125
chr3	22680001	22760000	B.2.2.1.1.1.1.1.1	0.126451612903226	.	22680001	22760000	#0000FF	1	0.125
chr3	22760001	22960000	B.2.2.2.2.1.1.2.2.1	0.0335483870967742	.	22760001	22960000	#0000FF	1	0.125
chr3	22960001	23240000	B.1.2.1.2.1.2.2.1	0.401290322580645	.	22960001	23240000	#9191FF	1	0.375
chr3	23240001	23360000	B.1.1.1.1.2.2.2	0.56258064516129	.	23240001	23360000	#DADAFF	1	0.5
chr3	23360001	23720000	A.2.2.1.1.2.2.2.2.1	0.646451612903226	.	23360001	23720000	#FFDADA	1	0.625
chr3	23720001	24000000	A.2.1.1.1.2.2	0.76258064516129	.	23720001	24000000	#FF9191	1	0.75
chr3	24000001	24360000	B.1.1.1.1.2.2.1.1.1	0.566451612903226	.	24000001	24360000	#DADAFF	1	0.5
chr3	24360001	24720000	B.2.1.1.2.2.1.2.2.1	0.207741935483871	.	24360001	24720000	#4848FF	1	0.25
chr3	24720001	25040000	B.2.1.1.1.2.2.1.1.2.1	0.269677419354839	.	24720001	25040000	#4848FF	1	0.25
chr3	25040001	25280000	B.1.1.2.2.1.2.1.2.2	0.474838709677419	.	25040001	25280000	#DADAFF	1	0.5
chr3	25280001	25640000	B.1.1.2.2.2.1.1.1.1	0.472258064516129	.	25280001	25640000	#DADAFF	1	0.5
chr3	25640001	25920000	B.2.1.1.1.2.2.1.1.1	0.270967741935484	.	25640001	25920000	#4848FF	1	0.25
chr3	25920001	26160000	B.2.2.2.2.1.1.1	0.0361290322580645	.	25920001	26160000	#0000FF	1	0.125
chr3	26160001	26480000	B.2.2.2.2.2.1.1.2.1.2	0.0129032258064516	.	26160001	26480000	#0000FF	1	0.125
chr3	26480001	26560000	B.2.2.1.1.1.1.1.2	0.125161290322581	.	26480001	26560000	#0000FF	1	0.125
chr3	26560001	26920000	B.2.2.2.2.2.1.1.2.1.1	0.0141935483870968	.	26560001	26920000	#0000FF	1	0.125
chr3	26920001	27040000	B.2.2.1.1.1.1.2.2.2	0.12	.	26920001	27040000	#0000FF	1	0.125
chr3	27040001	27360000	B.2.1.1.2.2.1.2.1.1.1.1	0.212903225806452	.	27040001	27360000	#4848FF	1	0.25
chr3	27360001	27680000	A.2.2.1.1.2.2.1.1	0.650322580645161	.	27360001	27680000	#FFDADA	1	0.625
chr3	27680001	28000000	B.1.1.2.2.2.2.2	0.461935483870968	.	27680001	28000000	#DADAFF	1	0.5
chr3	28000001	28400000	B.2.1.1.1.2.2.1.1.2.2	0.268387096774194	.	28000001	28400000	#4848FF	1	0.25
chr3	28400001	28920000	B.2.2.2.2.2.2.2.2	0.00129032258064516	.	28400001	28920000	#0000FF	1	0.125
chr3	28920001	29160000	B.2.2.2.2.1.2.2.2.2.1	0.0206451612903226	.	28920001	29160000	#0000FF	1	0.125
chr3	29160001	29400000	B.2.1.1.2.2.1.2.1.2	0.209032258064516	.	29160001	29400000	#4848FF	1	0.25
chr3	29400001	29760000	B.2.2.1.1.1.2.1.2.2	0.113548387096774	.	29400001	29760000	#0000FF	1	0.125
chr3	29760001	30040000	B.2.2.2.2.1.2.2.1.2.1	0.0258064516129032	.	29760001	30040000	#0000FF	1	0.125
chr3	30040001	30200000	B.2.1.1.2.2.1.2.1.1.2	0.210322580645161	.	30040001	30200000	#4848FF	1	0.25
chr3	30200001	30360000	B.2.1.1.2.2.1.1.1.1	0.223225806451613	.	30200001	30360000	#4848FF	1	0.25
chr3	30360001	30440000	B.1.2.2.2.2.1.1.1	0.308387096774194	.	30360001	30440000	#9191FF	1	0.375
chr3	30440001	30720000	B.1.2.2.2.2.1.2.2.2.1	0.300645161290323	.	30440001	30720000	#9191FF	1	0.375
chr3	30720001	30840000	B.1.2.1.2.1.1.1.1.2	0.412903225806452	.	30720001	30840000	#9191FF	1	0.375
chr3	30840001	31240000	B.1.2.1.2.2.2.2.1	0.385806451612903	.	30840001	31240000	#9191FF	1	0.375
chr3	31240001	31600000	B.1.1.1.1.2.2.1.1.2	0.565161290322581	.	31240001	31600000	#DADAFF	1	0.5
chr3	31600001	31880000	A.1.2.2.2.2.1.1.1.1.1.1	0.794838709677419	.	31600001	31880000	#FF4848	1	0.875
chr3	31880001	32000000	A.2.1.1.1.1.2.1	0.769032258064516	.	31880001	32000000	#FF9191	1	0.75
chr3	32000001	32200000	A.2.1.2.2.1.1.1.2	0.695483870967742	.	32000001	32200000	#FF9191	1	0.75
chr3	32200001	32480000	A.1.2.2.1.2.2.2	0.832258064516129	.	32200001	32480000	#FF4848	1	0.875
chr3	32480001	32800000	A.1.1.2.1.1.1.2.1.1.2	0.976774193548387	.	32480001	32800000	#FF0000	1	1
chr3	32800001	32920000	A.1.2.1.2.1.2.1.2.2	0.870967741935484	.	32800001	32920000	#FF4848	1	0.875
chr3	32920001	33160000	A.1.2.2.1.2.2.1.1	0.834838709677419	.	32920001	33160000	#FF4848	1	0.875
chr3	33160001	33480000	A.1.2.2.1.2.1.2.2.2	0.836129032258065	.	33160001	33480000	#FF4848	1	0.875
chr3	33480001	33640000	A.1.2.2.2.2.2.2	0.776774193548387	.	33480001	33640000	#FF4848	1	0.875
chr3	33640001	33880000	A.2.1.1.1.1.2.2.1	0.767741935483871	.	33640001	33880000	#FF9191	1	0.75
chr3	33880001	34240000	B.1.2.1.2.2.2.2.2.1.2.2	0.381935483870968	.	33880001	34240000	#9191FF	1	0.375
chr3	34240001	34440000	B.2.1.2.1.2.1.2.1	0.179354838709677	.	34240001	34440000	#4848FF	1	0.25
chr3	34440001	34600000	B.2.2.1.1.2.2.1.1.1.1	0.103225806451613	.	34440001	34600000	#0000FF	1	0.125
chr3	34600001	34960000	B.2.2.1.1.2.2.1.2.2	0.0967741935483871	.	34600001	34960000	#0000FF	1	0.125
chr3	34960001	35400000	B.2.2.2.2.2.1.1.2.2	0.0116129032258065	.	34960001	35400000	#0000FF	1	0.125
chr3	35400001	35560000	B.2.2.1.1.2.2.2.1.2	0.0941935483870968	.	35400001	35560000	#0000FF	1	0.125
chr3	35560001	35720000	B.2.2.1.1.2.2.1.1.1.2	0.101935483870968	.	35560001	35720000	#0000FF	1	0.125
chr3	35720001	36040000	B.2.2.2.2.1.1.2.2.2.2	0.0309677419354839	.	35720001	36040000	#0000FF	1	0.125
chr3	36040001	36360000	B.2.2.2.2.2.1.1.1.1.1	0.0180645161290323	.	36040001	36360000	#0000FF	1	0.125
chr3	36360001	36520000	B.2.1.1.2.2.1.2.1.1.1.2	0.211612903225806	.	36360001	36520000	#4848FF	1	0.25
chr3	36520001	36760000	B.2.2.1.1.2.2.1.2.1.1	0.0993548387096774	.	36520001	36760000	#0000FF	1	0.125
chr3	36760001	37000000	A.2.2.1.1.1.1.2.1.1	0.659354838709677	.	36760001	37000000	#FFDADA	1	0.625
chr3	37000001	37400000	A.1.2.2.1.2.1.2.1	0.838709677419355	.	37000001	37400000	#FF4848	1	0.875
chr3	37400001	37800000	A.1.2.2.1.2.1.2.2.1	0.83741935483871	.	37400001	37800000	#FF4848	1	0.875
chr3	37800001	38040000	A.1.2.2.1.2.1.1.2.2	0.84	.	37800001	38040000	#FF4848	1	0.875
chr3	38040001	38440000	A.1.2.2.1.2.1.1.1.1	0.845161290322581	.	38040001	38440000	#FF4848	1	0.875
chr3	38440001	39080000	A.1.1.2.1.1.2.1.2	0.970322580645161	.	38440001	39080000	#FF0000	1	1
chr3	39080001	39480000	A.1.1.2.1.1.1.1.2	0.979354838709677	.	39080001	39480000	#FF0000	1	1
chr3	39480001	39680000	A.2.2.2.1.2.1.1	0.6	.	39480001	39680000	#FFDADA	1	0.625
chr3	39680001	40000000	B.1.1.1.2.2.2.2.1.1.2	0.530322580645161	.	39680001	40000000	#DADAFF	1	0.5
chr3	40000001	40200000	B.1.1.1.2.2.2.2.2.1	0.525161290322581	.	40000001	40200000	#DADAFF	1	0.5
chr3	40200001	40520000	A.2.1.2.2.2.1.1.1.2.2	0.678709677419355	.	40200001	40520000	#FF9191	1	0.75
chr3	40520001	40960000	A.2.1.1.2.2.2.2.1	0.731612903225806	.	40520001	40960000	#FF9191	1	0.75
chr3	40960001	41160000	A.2.2.1.2.1.1.2.2.2.2	0.632258064516129	.	40960001	41160000	#FFDADA	1	0.625
chr3	41160001	41280000	A.2.2.1.2.1.1.2.1.1	0.638709677419355	.	41160001	41280000	#FFDADA	1	0.625
chr3	41280001	41440000	A.2.1.2.2.2.2.2.1.2	0.670967741935484	.	41280001	41440000	#FF9191	1	0.75
chr3	41440001	41760000	A.2.2.1.2.2.2.2.2.2.2	0.607741935483871	.	41440001	41760000	#FFDADA	1	0.625
chr3	41760001	41960000	A.2.2.1.2.2.2.2.2.2.1.1	0.610322580645161	.	41760001	41960000	#FFDADA	1	0.625
chr3	41960001	42200000	A.1.2.2.2.1.1.2.1.1.1.2.1	0.816774193548387	.	41960001	42200000	#FF4848	1	0.875
chr3	42200001	42560000	A.1.2.2.2.1.1.1.1.1.1.2	0.829677419354839	.	42200001	42560000	#FF4848	1	0.875
chr3	42560001	42960000	A.1.1.2.1.1.1.1.1.1	0.981935483870968	.	42560001	42960000	#FF0000	1	1
chr3	42960001	43560000	A.1.2.2.2.1.1.1.1.1.1.1	0.830967741935484	.	42960001	43560000	#FF4848	1	0.875
chr3	43560001	43720000	A.1.2.2.2.1.1.1.1.2.2.2	0.821935483870968	.	43560001	43720000	#FF4848	1	0.875
chr3	43720001	43920000	A.2.1.1.2.2.1.2.2.1	0.736774193548387	.	43720001	43920000	#FF9191	1	0.75
chr3	43920001	44120000	A.1.2.2.2.1.1.2.2.2.1	0.807741935483871	.	43920001	44120000	#FF4848	1	0.875
chr3	44120001	44360000	A.2.1.2.2.2.1.1.2	0.67741935483871	.	44120001	44360000	#FF9191	1	0.75
chr3	44360001	44520000	A.1.2.1.1.2.1.2.1	0.892903225806452	.	44360001	44520000	#FF4848	1	0.875
chr3	44520001	44800000	A.1.2.1.2.1.2.2.1	0.869677419354839	.	44520001	44800000	#FF4848	1	0.875
chr3	44800001	45000000	A.1.2.2.2.1.1.2.1.2.2	0.811612903225806	.	44800001	45000000	#FF4848	1	0.875
chr3	45000001	45280000	A.1.2.1.1.2.1.2.2.1	0.891612903225806	.	45000001	45280000	#FF4848	1	0.875
chr3	45280001	45440000	A.1.2.2.2.1.1.1.1.2.1	0.824516129032258	.	45280001	45440000	#FF4848	1	0.875
chr3	45440001	45720000	A.2.1.2.1.2.2.1.1	0.705806451612903	.	45440001	45720000	#FF9191	1	0.75
chr3	45720001	46200000	A.1.2.1.1.1.1.1	0.907096774193548	.	45720001	46200000	#FF4848	1	0.875
chr3	46200001	46520000	A.2.1.1.2.1.2.2.1	0.747096774193548	.	46200001	46520000	#FF9191	1	0.75
chr3	46520001	46720000	A.1.2.1.2.2.2.1.1	0.861935483870968	.	46520001	46720000	#FF4848	1	0.875
chr3	46720001	47000000	A.1.1.2.2.1.2.2.1.2.2	0.918709677419355	.	46720001	47000000	#FF0000	1	1
chr3	47000001	47160000	A.1.2.1.2.1.2.2.2	0.868387096774194	.	47000001	47160000	#FF4848	1	0.875
chr3	47160001	47440000	A.1.2.1.2.2.1.1.2.1	0.865806451612903	.	47160001	47440000	#FF4848	1	0.875
chr3	47440001	47800000	A.1.2.1.1.2.2.1.2.1	0.885161290322581	.	47440001	47800000	#FF4848	1	0.875
chr3	47800001	48160000	A.1.2.1.1.2.2.2.2.1	0.88	.	47800001	48160000	#FF4848	1	0.875
chr3	48160001	48240000	A.1.2.1.2.2.2.1.2	0.860645161290323	.	48160001	48240000	#FF4848	1	0.875
chr3	48240001	48440000	A.2.1.2.2.1.2.2.1	0.685161290322581	.	48240001	48440000	#FF9191	1	0.75
chr3	48440001	48640000	A.1.2.1.2.2.2.2	0.859354838709677	.	48440001	48640000	#FF4848	1	0.875
chr3	48640001	49000000	A.1.2.1.2.2.1.1.1	0.867096774193548	.	48640001	49000000	#FF4848	1	0.875
chr3	49000001	49080000	A.1.2.1.2.2.1.1.2.2	0.864516129032258	.	49000001	49080000	#FF4848	1	0.875
chr3	49120001	49240000	A.1.2.1.2.2.1.1.2.2	0.864516129032258	.	49120001	49240000	#FF4848	1	0.875
chr3	49280001	49360000	A.1.2.1.2.2.1.1.2.2	0.864516129032258	.	49280001	49360000	#FF4848	1	0.875
chr3	49360001	49480000	A.2.1.2.1.2.1.1.2	0.708387096774194	.	49360001	49480000	#FF9191	1	0.75
chr3	49520001	49760000	A.2.1.1.2.1.1.1.2	0.76	.	49520001	49760000	#FF9191	1	0.75
chr3	49760001	49880000	A.2.1.2.1.2.1.1.1.1	0.710967741935484	.	49760001	49880000	#FF9191	1	0.75
chr3	49880001	50120000	A.1.2.1.1.2.2.1.2.2	0.883870967741936	.	49880001	50120000	#FF4848	1	0.875
chr3	50120001	50360000	A.1.2.1.1.2.2.1.1.2	0.886451612903226	.	50120001	50360000	#FF4848	1	0.875
chr3	50360001	50680000	A.1.2.1.1.2.2.2.1.1	0.88258064516129	.	50360001	50680000	#FF4848	1	0.875
chr3	50680001	50920000	A.1.2.1.2.1.1.2	0.874838709677419	.	50680001	50920000	#FF4848	1	0.875
chr3	50960001	51120000	A.2.1.2.1.2.2.1.2.2	0.701935483870968	.	50960001	51120000	#FF9191	1	0.75
chr3	51120001	51240000	B.1.1.1.2.2.1.1.1	0.545806451612903	.	51120001	51240000	#DADAFF	1	0.5
chr3	51240001	51400000	A.2.2.1.2.2.2.2.2.1	0.611612903225806	.	51240001	51400000	#FFDADA	1	0.625
chr3	51400001	51720000	A.1.2.1.2.1.2.1.2.1	0.872258064516129	.	51400001	51720000	#FF4848	1	0.875
chr3	51720001	51960000	A.1.2.1.1.2.1.1.2.2.2	0.894193548387097	.	51720001	51960000	#FF4848	1	0.875
chr3	51960001	52280000	A.1.2.1.1.2.2.1.1.1	0.887741935483871	.	51960001	52280000	#FF4848	1	0.875
chr3	52280001	52800000	A.1.1.1.1.1.2.1	0.996129032258064	.	52280001	52800000	#FF0000	1	1
chr3	52800001	53120000	A.1.1.2.2.1.1.1.2.1.2	0.940645161290323	.	52800001	53120000	#FF0000	1	1
chr3	53120001	53320000	A.1.1.2.2.1.2.1.1.2	0.929032258064516	.	53120001	53320000	#FF0000	1	1
chr3	53320001	53720000	A.1.2.1.1.1.1.2	0.905806451612903	.	53320001	53720000	#FF4848	1	0.875
chr3	53720001	53920000	A.1.2.1.2.2.1.2	0.863225806451613	.	53720001	53920000	#FF4848	1	0.875
chr3	53920001	54240000	A.2.1.1.2.2.2.1.2	0.732903225806452	.	53920001	54240000	#FF9191	1	0.75
chr3	54240001	54400000	A.2.1.2.2.1.1.1.1.2	0.696774193548387	.	54240001	54400000	#FF9191	1	0.75
chr3	54400001	54800000	A.1.2.2.2.1.1.2.1.1.1.1	0.818064516129032	.	54400001	54800000	#FF4848	1	0.875
chr3	54800001	55200000	A.2.1.1.1.1.1.1.2.1	0.774193548387097	.	54800001	55200000	#FF9191	1	0.75
chr3	55200001	55520000	A.2.1.2.1.2.2.2.2	0.699354838709677	.	55200001	55520000	#FF9191	1	0.75
chr3	55520001	55720000	A.1.2.2.2.2.2.1.1.2	0.779354838709677	.	55520001	55720000	#FF4848	1	0.875
chr3	55720001	56360000	A.1.2.2.1.1.1.2.2.1	0.855483870967742	.	55720001	56360000	#FF4848	1	0.875
chr3	56360001	56640000	A.1.2.2.1.2.1.1.1.2	0.843870967741935	.	56360001	56640000	#FF4848	1	0.875
chr3	56640001	57080000	A.1.2.2.1.2.1.1.2.1.2	0.841290322580645	.	56640001	57080000	#FF4848	1	0.875
chr3	57080001	57280000	A.1.1.2.2.1.2.1.2.2	0.926451612903226	.	57080001	57280000	#FF0000	1	1
chr3	57280001	57520000	A.1.2.2.2.1.1.1.1.1.2.1	0.828387096774194	.	57280001	57520000	#FF4848	1	0.875
chr3	57520001	57880000	A.1.1.2.1.2.2.1.2.1.1.1	0.952258064516129	.	57520001	57880000	#FF0000	1	1
chr3	57880001	58160000	A.1.1.2.2.1.2.2.1.1.2.2	0.921290322580645	.	57880001	58160000	#FF0000	1	1
chr3	58160001	58320000	A.1.2.2.2.1.1.1.1.2.2.1	0.823225806451613	.	58160001	58320000	#FF4848	1	0.875
chr3	58320001	58480000	A.1.2.2.1.2.1.1.2.1.1	0.84258064516129	.	58320001	58480000	#FF4848	1	0.875
chr3	58480001	58840000	A.2.2.1.2.1.1.2.2.1.1	0.636129032258064	.	58480001	58840000	#FFDADA	1	0.625
chr3	58840001	59160000	B.1.2.1.1.2.1.1.2	0.430967741935484	.	58840001	59160000	#9191FF	1	0.375
chr3	59160001	59520000	B.1.2.1.1.2.1.1.1.1.2	0.433548387096774	.	59160001	59520000	#9191FF	1	0.375
chr3	59520001	59640000	B.1.2.1.1.2.2.2.1.1	0.420645161290323	.	59520001	59640000	#9191FF	1	0.375
chr3	59640001	59800000	B.1.1.2.1.2.2.2.2.1.2	0.485161290322581	.	59640001	59800000	#DADAFF	1	0.5
chr3	59800001	59960000	B.1.1.2.1.1.2.1.2.2.2.1.2	0.510967741935484	.	59800001	59960000	#DADAFF	1	0.5
chr3	59960001	60160000	B.1.1.2.1.2.2.2.1	0.487741935483871	.	59960001	60160000	#DADAFF	1	0.5
chr3	60160001	60360000	B.1.2.1.1.2.1.1.1.1.1	0.434838709677419	.	60160001	60360000	#9191FF	1	0.375
chr3	60360001	60600000	B.1.1.1.2.2.2.2.1.2.2.1	0.527741935483871	.	60360001	60600000	#DADAFF	1	0.5
chr3	60600001	60800000	A.2.2.2.2.1.2.1.2.2.2.2	0.581935483870968	.	60600001	60800000	#FFDADA	1	0.625
chr3	60800001	60960000	B.1.1.2.2.2.1.2.2	0.465806451612903	.	60800001	60960000	#DADAFF	1	0.5
chr3	60960001	61080000	B.1.1.2.1.2.2.2.2.1.1	0.486451612903226	.	60960001	61080000	#DADAFF	1	0.5
chr3	61080001	61280000	A.2.2.2.1.1.1.2.2.2	0.60258064516129	.	61080001	61280000	#FFDADA	1	0.625
chr3	61280001	61600000	A.2.1.2.2.1.1.2.2.1	0.690322580645161	.	61280001	61600000	#FF9191	1	0.75
chr3	61600001	61880000	A.1.2.2.2.1.1.1.2.2	0.819354838709677	.	61600001	61880000	#FF4848	1	0.875
chr3	61880001	62320000	A.2.1.1.2.2.1.2.1.1	0.739354838709677	.	61880001	62320000	#FF9191	1	0.75
chr3	62320001	62600000	A.2.1.1.2.2.2.2.2.2.1	0.729032258064516	.	62320001	62600000	#FF9191	1	0.75
chr3	62600001	62880000	A.2.1.1.2.1.2.1.2.2.1.1	0.750967741935484	.	62600001	62880000	#FF9191	1	0.75
chr3	62880001	63040000	A.2.1.2.2.1.1.2.1.2.2	0.691612903225806	.	62880001	63040000	#FF9191	1	0.75
chr3	63040001	63120000	A.2.2.2.1.2.1.2.2	0.59741935483871	.	63040001	63120000	#FFDADA	1	0.625
chr3	63120001	63320000	A.2.2.1.2.1.1.1.1	0.643870967741936	.	63120001	63320000	#FFDADA	1	0.625
chr3	63320001	63640000	A.2.1.1.2.2.2.2.2.1	0.730322580645161	.	63320001	63640000	#FF9191	1	0.75
chr3	63640001	63880000	A.2.2.1.2.1.1.2.2.1.2	0.634838709677419	.	63640001	63880000	#FFDADA	1	0.625
chr3	63880001	63960000	A.2.1.2.2.1.1.2.1.1	0.694193548387097	.	63880001	63960000	#FF9191	1	0.75
chr3	63960001	64480000	A.1.1.2.1.1.2.1.1	0.971612903225806	.	63960001	64480000	#FF0000	1	1
chr3	64480001	64960000	A.1.2.2.2.1.1.1.2.1	0.820645161290323	.	64480001	64960000	#FF4848	1	0.875
chr3	64960001	65160000	A.2.1.2.2.2.2.2.2	0.669677419354839	.	64960001	65160000	#FF9191	1	0.75
chr3	65160001	65440000	A.2.1.1.2.2.1.1.1.2	0.741935483870968	.	65160001	65440000	#FF9191	1	0.75
chr3	65440001	65760000	A.1.2.2.2.1.1.2.2.1.2	0.809032258064516	.	65440001	65760000	#FF4848	1	0.875
chr3	65760001	66160000	A.1.2.2.1.1.1.1	0.858064516129032	.	65760001	66160000	#FF4848	1	0.875
chr3	66280001	66480000	A.2.1.2.2.1.1.2.1.2.1	0.692903225806452	.	66280001	66480000	#FF9191	1	0.75
[truncated: 8,212 more rows]
