# Supplementary material for: Systematic inference and comparison of multi-scale chromatin sub-compartments connects spatial organization to cell phenotypes
Source: Nat Commun. 2021 May 10;12:2439. doi: 10.1038/s41467-021-22666-3 (PMC8110550; doi:10.1038/s41467-021-22666-3)
Supplement: Supplementary file 5 — Supplementary Dataset 2 [file 41467_2021_22666_MOESM5_ESM.zip › Supplementary_Data_1_domain_hierarchies_127HiCmaps/LY19WT_DMSO_binsize=40kb.bed]

#fields: chr, pos_start, pos_end, the full compartment label describing the position in the hierachy, normalized compartment domain rank, ., pos_start, pos_end, color based on eight compartment model (A.1.1 - B.2.2), 1, eight compartment score (A.1.1 to B.2.2: 8 to 1 devided by 8)
chr1	560001	600000	A.1.2.1.2.2.2.2.1	0.808429118773946	.	560001	600000	#FF4848	1	0.875
chr1	680001	1000000	A.1.2.1.2.2.2.2.1	0.808429118773946	.	680001	1000000	#FF4848	1	0.875
chr1	1080001	1200000	A.1.2.1.2.2.2.2.1	0.808429118773946	.	1080001	1200000	#FF4848	1	0.875
chr1	1320001	1440000	A.1.1.2.1.2.2.1.2.2.2	0.915708812260536	.	1320001	1440000	#FF0000	1	1
chr1	1480001	1680000	A.1.1.2.1.2.2.1.2.2.2	0.915708812260536	.	1480001	1680000	#FF0000	1	1
chr1	1680001	1840000	A.1.1.2.1.2.2.1.1.2.2.1	0.922094508301405	.	1680001	1840000	#FF0000	1	1
chr1	1840001	2360000	A.1.2.2.1.1.2.2.2.2	0.779054916985951	.	1840001	2360000	#FF4848	1	0.875
chr1	2360001	2560000	A.1.2.2.1.1.2.1.2.2	0.78544061302682	.	2360001	2560000	#FF4848	1	0.875
chr1	2560001	2640000	B.1.1.1.2.1.1.1.2.2.1	0.491698595146871	.	2560001	2640000	#DADAFF	1	0.5
chr1	2680001	3080000	B.1.1.1.2.1.1.1.2.2.1	0.491698595146871	.	2680001	3080000	#DADAFF	1	0.5
chr1	3080001	3360000	B.1.1.1.2.1.2.1.1.2	0.480204342273308	.	3080001	3360000	#DADAFF	1	0.5
chr1	3360001	3720000	A.2.1.2.2.1.1.1.1.2.2	0.65389527458493	.	3360001	3720000	#FF9191	1	0.75
chr1	3720001	3840000	A.2.1.1.2.2.1.2.2.2.1	0.701149425287356	.	3720001	3840000	#FF9191	1	0.75
chr1	4000001	4200000	A.2.1.1.2.2.1.2.2.2.1	0.701149425287356	.	4000001	4200000	#FF9191	1	0.75
chr1	4200001	4720000	B.1.2.1.1.1.2.1.1.1.2	0.402298850574713	.	4200001	4720000	#9191FF	1	0.375
chr1	4720001	4960000	B.1.2.2.1.1.1.2.1.1	0.337164750957854	.	4720001	4960000	#9191FF	1	0.375
chr1	4960001	5200000	B.2.1.2.1.2.1.2.1	0.172413793103448	.	4960001	5200000	#4848FF	1	0.25
chr1	5200001	5440000	B.2.1.2.1.1.1.1	0.197956577266922	.	5200001	5440000	#4848FF	1	0.25
chr1	5440001	5840000	B.2.1.2.1.2.1.1.1	0.178799489144317	.	5440001	5840000	#4848FF	1	0.25
chr1	5840001	6000000	B.1.1.2.2.1.1.1.1.1	0.432950191570881	.	5840001	6000000	#DADAFF	1	0.5
chr1	6000001	6240000	A.2.1.1.2.2.2.2.2	0.696040868454662	.	6000001	6240000	#FF9191	1	0.75
chr1	6240001	6520000	A.1.1.2.1.2.1.1.2.1	0.933588761174968	.	6240001	6520000	#FF0000	1	1
chr1	6520001	6680000	A.1.1.2.1.2.2.1.1.2.2.2	0.920817369093231	.	6520001	6680000	#FF0000	1	1
chr1	6680001	6920000	A.1.2.1.2.2.2.1.1.1.1	0.816091954022989	.	6680001	6920000	#FF4848	1	0.875
chr1	6920001	7360000	B.1.1.1.2.1.1.2.1.2.1	0.485312899106003	.	6920001	7360000	#DADAFF	1	0.5
chr1	7360001	7520000	A.2.2.1.1.2.2.1.2.1	0.602809706257982	.	7360001	7520000	#FFDADA	1	0.625
chr1	7520001	7760000	B.1.1.2.2.1.1.2.1.1	0.427841634738186	.	7520001	7760000	#DADAFF	1	0.5
chr1	7760001	8000000	A.2.2.1.1.2.1.2.1.2.1	0.607918263090677	.	7760001	8000000	#FFDADA	1	0.625
chr1	8000001	8440000	A.2.1.2.2.1.1.2.2	0.647509578544061	.	8000001	8440000	#FF9191	1	0.75
chr1	8440001	8760000	A.1.2.1.2.1.1.2.2	0.837803320561941	.	8440001	8760000	#FF4848	1	0.875
chr1	8760001	8920000	A.1.2.2.1.1.1.1.2.2.2.2	0.796934865900383	.	8760001	8920000	#FF4848	1	0.875
chr1	8920001	9280000	A.1.1.2.1.1.1.2.2.2.1	0.955300127713921	.	8920001	9280000	#FF0000	1	1
chr1	9280001	9600000	A.1.1.2.1.1.2.2.2.1.1	0.943805874840358	.	9280001	9600000	#FF0000	1	1
chr1	9600001	10000000	A.1.1.2.1.1.1.1.2.1	0.964240102171137	.	9600001	10000000	#FF0000	1	1
chr1	10000001	10520000	A.1.1.1.2.2.2.2.1.2	0.970625798212005	.	10000001	10520000	#FF0000	1	1
chr1	10520001	10720000	A.1.2.2.1.1.1.2.1.2	0.794380587484036	.	10520001	10720000	#FF4848	1	0.875
chr1	10720001	11080000	A.1.2.1.2.2.1.2.1.2.2	0.821200510855683	.	10720001	11080000	#FF4848	1	0.875
chr1	11080001	11360000	A.1.1.2.1.2.2.1.1.1.2	0.924648786717752	.	11080001	11360000	#FF0000	1	1
chr1	11360001	11800000	A.1.2.1.2.2.2.1.1.2.2	0.812260536398467	.	11360001	11800000	#FF4848	1	0.875
chr1	11800001	12080000	A.1.1.1.2.2.1.2	0.9757343550447	.	11800001	12080000	#FF0000	1	1
chr1	12080001	12320000	A.1.1.2.1.2.1.1.1.2	0.934865900383142	.	12080001	12320000	#FF0000	1	1
chr1	12320001	12760000	B.1.1.1.2.1.2.2.2.1	0.475095785440613	.	12320001	12760000	#DADAFF	1	0.5
chr1	12760001	13040000	B.2.1.2.1.1.1.2.1	0.196679438058748	.	12760001	13040000	#4848FF	1	0.25
chr1	13120001	13240000	B.2.1.2.1.1.1.2.1	0.196679438058748	.	13120001	13240000	#4848FF	1	0.25
chr1	13320001	13360000	B.2.1.2.1.1.1.2.1	0.196679438058748	.	13320001	13360000	#4848FF	1	0.25
chr1	13360001	13520000	B.1.2.1.1.1.2.1.2	0.398467432950192	.	13360001	13520000	#9191FF	1	0.375
chr1	13640001	13760000	B.1.2.1.1.1.2.1.2	0.398467432950192	.	13640001	13760000	#9191FF	1	0.375
chr1	13760001	13960000	B.1.1.2.2.1.1.2.1.2	0.426564495530013	.	13760001	13960000	#DADAFF	1	0.5
chr1	13960001	14120000	A.2.1.2.2.2.2.1.2	0.633461047254151	.	13960001	14120000	#FF9191	1	0.75
chr1	14120001	14680000	B.2.1.2.1.2.1.1.2.2.2.1	0.174968071519796	.	14120001	14680000	#4848FF	1	0.25
chr1	14680001	15160000	B.2.1.2.1.1.1.2.2.1	0.195402298850575	.	14680001	15160000	#4848FF	1	0.25
chr1	15160001	15320000	B.1.1.1.2.1.2.1.1.1	0.481481481481481	.	15160001	15320000	#DADAFF	1	0.5
chr1	15320001	15480000	B.1.1.1.2.1.1.1.2.2.2.1	0.490421455938697	.	15320001	15480000	#DADAFF	1	0.5
chr1	15480001	15640000	B.1.1.1.2.1.2.2.1.1	0.47765006385696	.	15480001	15640000	#DADAFF	1	0.5
chr1	15640001	15840000	A.2.1.1.2.1.1.1	0.71264367816092	.	15640001	15840000	#FF9191	1	0.75
chr1	15840001	16120000	A.1.1.2.1.1.1.2.1.1	0.961685823754789	.	15840001	16120000	#FF0000	1	1
chr1	16120001	16320000	A.1.1.2.1.2.1.2.1	0.931034482758621	.	16120001	16320000	#FF0000	1	1
chr1	16320001	16520000	A.1.1.2.1.2.1.2.2.2	0.928480204342273	.	16320001	16520000	#FF0000	1	1
chr1	16520001	16600000	A.1.2.2.1.1.1.1.2.1	0.800766283524904	.	16520001	16600000	#FF4848	1	0.875
chr1	16600001	16800000	A.1.1.2.1.1.1.2.1.2	0.960408684546616	.	16600001	16800000	#FF0000	1	1
chr1	16800001	17000000	A.1.1.2.1.2.1.2.2.1	0.929757343550447	.	16800001	17000000	#FF0000	1	1
chr1	17000001	17120000	A.1.1.2.1.2.1.1.1.1	0.936143039591316	.	17000001	17120000	#FF0000	1	1
chr1	17160001	17240000	A.1.1.2.1.2.1.1.1.1	0.936143039591316	.	17160001	17240000	#FF0000	1	1
chr1	17240001	17800000	A.1.2.2.1.2.1.1	0.777777777777778	.	17240001	17800000	#FF4848	1	0.875
chr1	17800001	18440000	B.1.2.2.1.1.1.2.2.1	0.334610472541507	.	17800001	18440000	#9191FF	1	0.375
chr1	18440001	18880000	B.1.2.2.1.1.1.2.2.2.2	0.33205619412516	.	18440001	18880000	#9191FF	1	0.375
chr1	18880001	19200000	B.1.1.1.2.1.2.2.1.2	0.476372924648787	.	18880001	19200000	#DADAFF	1	0.5
chr1	19200001	19400000	A.2.2.2.2.1.1.1	0.549169859514687	.	19200001	19400000	#FFDADA	1	0.625
chr1	19400001	19600000	A.1.2.2.1.1.2.1.2.1	0.786717752234994	.	19400001	19600000	#FF4848	1	0.875
chr1	19600001	20000000	A.1.2.2.1.2.1.2.2.2	0.772669220945083	.	19600001	20000000	#FF4848	1	0.875
chr1	20000001	20200000	A.2.2.1.1.2.2.1.1	0.604086845466156	.	20000001	20200000	#FFDADA	1	0.625
chr1	20200001	20440000	B.1.1.2.2.1.1.2.2	0.425287356321839	.	20200001	20440000	#DADAFF	1	0.5
chr1	20440001	20560000	B.1.1.1.2.1.1.2.1.2.2	0.484035759897829	.	20440001	20560000	#DADAFF	1	0.5
chr1	20560001	20800000	B.1.1.1.2.1.1.1.2.2.2.2	0.489144316730524	.	20560001	20800000	#DADAFF	1	0.5
chr1	20800001	21000000	A.2.1.2.2.1.1.1.1.2.1	0.655172413793103	.	20800001	21000000	#FF9191	1	0.75
chr1	21000001	21320000	A.1.2.2.1.1.2.2.2.1.1.2	0.781609195402299	.	21000001	21320000	#FF4848	1	0.875
chr1	21320001	21520000	A.1.2.1.2.2.1.1.2	0.825031928480204	.	21320001	21520000	#FF4848	1	0.875
chr1	21520001	21720000	A.1.2.2.1.1.1.1.1.1.2	0.803320561941252	.	21520001	21720000	#FF4848	1	0.875
chr1	21720001	21840000	A.2.1.1.2.1.1.2	0.711366538952746	.	21720001	21840000	#FF9191	1	0.75
chr1	21840001	22000000	A.2.1.2.2.1.1.2.1	0.648786717752235	.	21840001	22000000	#FF9191	1	0.75
chr1	22000001	22120000	A.2.1.1.2.2.1.2.1.2	0.703703703703704	.	22000001	22120000	#FF9191	1	0.75
chr1	22120001	22440000	A.1.2.2.1.1.2.1.1.2	0.787994891443167	.	22120001	22440000	#FF4848	1	0.875
chr1	22440001	22760000	A.2.2.2.2.1.1.2	0.547892720306513	.	22440001	22760000	#FFDADA	1	0.625
chr1	22760001	22960000	A.2.2.1.1.2.2.1.2.2	0.601532567049808	.	22760001	22960000	#FFDADA	1	0.625
chr1	22960001	23280000	B.1.1.1.2.1.1.1.1	0.494252873563218	.	22960001	23280000	#DADAFF	1	0.5
chr1	23280001	23640000	A.1.2.2.1.1.1.1.2.2.1	0.799489144316731	.	23280001	23640000	#FF4848	1	0.875
chr1	23640001	23840000	A.1.2.1.2.2.1.2.2.2	0.817369093231162	.	23640001	23840000	#FF4848	1	0.875
chr1	23840001	24080000	A.1.1.2.1.2.2.1.2.1.1	0.919540229885057	.	23840001	24080000	#FF0000	1	1
chr1	24080001	24280000	A.1.1.2.1.2.2.2.2	0.913154533844189	.	24080001	24280000	#FF0000	1	1
chr1	24280001	24720000	A.1.1.2.1.2.2.1.1.1.1.2	0.925925925925926	.	24280001	24720000	#FF0000	1	1
chr1	24720001	25000000	A.1.2.1.2.2.1.1.1.2.2	0.826309067688378	.	24720001	25000000	#FF4848	1	0.875
chr1	25000001	25160000	A.1.2.1.2.2.2.2.2	0.807151979565773	.	25000001	25160000	#FF4848	1	0.875
chr1	25160001	25560000	A.1.2.2.1.1.1.2.2.1.1	0.793103448275862	.	25160001	25560000	#FF4848	1	0.875
chr1	25560001	25720000	A.1.2.2.1.1.1.2.1.1	0.795657726692209	.	25560001	25720000	#FF4848	1	0.875
chr1	25720001	25920000	A.1.2.2.1.1.1.2.2.2	0.790549169859515	.	25720001	25920000	#FF4848	1	0.875
chr1	25920001	26160000	A.1.2.2.1.1.1.2.2.1.2	0.791826309067688	.	25920001	26160000	#FF4848	1	0.875
chr1	26160001	26360000	A.1.1.2.1.1.2.2.2.1.2	0.942528735632184	.	26160001	26360000	#FF0000	1	1
chr1	26360001	26560000	A.1.2.1.2.2.1.2.2.1.2	0.818646232439336	.	26360001	26560000	#FF4848	1	0.875
chr1	26560001	26800000	A.1.2.1.2.2.1.2.1.2.1	0.822477650063857	.	26560001	26800000	#FF4848	1	0.875
chr1	26800001	27240000	A.1.1.2.1.1.1.1.2.2	0.962962962962963	.	26800001	27240000	#FF0000	1	1
chr1	27240001	27720000	A.1.1.2.1.1.1.1.1.2	0.96551724137931	.	27240001	27720000	#FF0000	1	1
chr1	27720001	28000000	A.1.2.1.2.2.1.1.1.2.1	0.827586206896552	.	27720001	28000000	#FF4848	1	0.875
chr1	28000001	28600000	A.1.1.1.2.2.2.1.1	0.974457215836526	.	28000001	28600000	#FF0000	1	1
chr1	28600001	28920000	A.1.1.2.1.2.2.1.1.1.1.1	0.9272030651341	.	28600001	28920000	#FF0000	1	1
chr1	28920001	29080000	A.1.1.2.1.1.1.2.2.2.2	0.954022988505747	.	28920001	29080000	#FF0000	1	1
chr1	29080001	29560000	A.1.2.1.2.1.1.1.2.1	0.84418901660281	.	29080001	29560000	#FF4848	1	0.875
chr1	29560001	29800000	B.1.1.2.2.1.1.1.1.2	0.431673052362708	.	29560001	29800000	#DADAFF	1	0.5
chr1	29800001	29880000	B.1.2.2.1.1.1.1.1	0.339719029374202	.	29800001	29880000	#9191FF	1	0.375
chr1	30000001	30200000	B.1.2.2.1.1.1.1.1	0.339719029374202	.	30000001	30200000	#9191FF	1	0.375
chr1	30200001	30400000	B.1.2.1.1.1.2.1.1.1.1	0.403575989782886	.	30200001	30400000	#9191FF	1	0.375
chr1	30400001	30600000	B.1.2.2.1.1.1.2.1.2	0.335887611749681	.	30400001	30600000	#9191FF	1	0.375
chr1	30600001	30920000	B.1.2.2.1.1.1.2.2.2.1	0.333333333333333	.	30600001	30920000	#9191FF	1	0.375
chr1	30920001	31200000	B.1.2.2.1.1.1.1.2	0.338441890166028	.	30920001	31200000	#9191FF	1	0.375
chr1	31200001	31440000	A.1.2.2.1.1.1.1.1.1.1.2	0.804597701149425	.	31200001	31440000	#FF4848	1	0.875
chr1	31440001	31880000	A.1.1.2.1.2.2.2.1	0.914431673052363	.	31440001	31880000	#FF0000	1	1
chr1	31880001	32040000	A.1.2.1.2.2.1.2.2.1.1	0.81992337164751	.	31880001	32040000	#FF4848	1	0.875
chr1	32040001	32280000	A.1.2.2.1.1.2.2.2.1.1.1	0.782886334610473	.	32040001	32280000	#FF4848	1	0.875
chr1	32280001	32560000	A.1.1.2.1.1.2.1.2.2.1	0.950191570881226	.	32280001	32560000	#FF0000	1	1
chr1	32560001	32840000	A.1.1.2.1.1.1.1.1.1.2	0.966794380587484	.	32560001	32840000	#FF0000	1	1
chr1	32840001	33320000	A.1.1.2.1.1.1.2.2.1.2.2	0.956577266922095	.	32840001	33320000	#FF0000	1	1
chr1	33320001	33560000	A.1.2.1.2.1.1.1.1.2	0.845466155810983	.	33320001	33560000	#FF4848	1	0.875
chr1	33560001	33920000	A.2.1.2.2.2.2.2.2	0.630906768837803	.	33560001	33920000	#FF9191	1	0.75
chr1	33920001	34680000	B.2.1.2.1.2.1.1.2.2.2.2	0.173690932311622	.	33920001	34680000	#4848FF	1	0.25
chr1	34680001	34760000	B.2.1.2.1.1.1.2.2.2	0.194125159642401	.	34680001	34760000	#4848FF	1	0.25
chr1	34760001	35240000	B.2.1.2.1.2.1.2.2	0.171136653895275	.	34760001	35240000	#4848FF	1	0.25
chr1	35240001	35600000	A.2.2.1.1.1.2.1.1	0.620689655172414	.	35240001	35600000	#FFDADA	1	0.625
chr1	35600001	35800000	A.1.2.1.2.2.2.1.1.2.1	0.813537675606641	.	35600001	35800000	#FF4848	1	0.875
chr1	35800001	36280000	A.1.2.1.2.1.1.1.1.1.1	0.848020434227331	.	35800001	36280000	#FF4848	1	0.875
chr1	36280001	36560000	A.1.2.1.2.2.2.1.2.1	0.810983397190294	.	36280001	36560000	#FF4848	1	0.875
chr1	36560001	36920000	A.1.1.1.2.2.1.1	0.977011494252874	.	36560001	36920000	#FF0000	1	1
chr1	36920001	37320000	B.1.1.1.2.1.1.1.2.1	0.492975734355045	.	36920001	37320000	#DADAFF	1	0.5
chr1	37320001	37720000	B.1.2.1.1.1.2.1.1.2.2	0.399744572158365	.	37320001	37720000	#9191FF	1	0.375
chr1	37720001	37920000	B.1.1.1.2.1.2.2.2.2	0.473818646232439	.	37720001	37920000	#DADAFF	1	0.5
chr1	37920001	38240000	A.1.2.1.2.1.1.1.1.1.2	0.846743295019157	.	37920001	38240000	#FF4848	1	0.875
chr1	38240001	38480000	A.1.2.1.2.2.1.1.1.1	0.828863346104725	.	38240001	38480000	#FF4848	1	0.875
chr1	38480001	38840000	B.1.1.1.2.1.1.2.1.1.1	0.48786717752235	.	38480001	38840000	#DADAFF	1	0.5
chr1	38840001	39040000	B.1.1.1.2.1.1.2.1.1.2	0.486590038314176	.	38840001	39040000	#DADAFF	1	0.5
chr1	39040001	39320000	B.1.1.2.2.1.1.1.2.2	0.42911877394636	.	39040001	39320000	#DADAFF	1	0.5
chr1	39320001	39520000	A.2.1.1.2.2.1.2.1.1	0.704980842911877	.	39320001	39520000	#FF9191	1	0.75
chr1	39520001	39720000	A.1.2.2.1.1.2.2.1	0.784163473818646	.	39520001	39720000	#FF4848	1	0.875
chr1	39720001	40040000	A.1.2.2.1.1.1.1.1.2	0.802043422733078	.	39720001	40040000	#FF4848	1	0.875
chr1	40040001	40280000	A.1.2.2.1.1.1.1.2.2.2.1	0.798212005108557	.	40040001	40280000	#FF4848	1	0.875
chr1	40280001	40520000	A.1.2.1.2.2.1.2.1.1	0.823754789272031	.	40280001	40520000	#FF4848	1	0.875
chr1	40520001	40920000	A.1.1.2.1.1.2.1.1	0.952745849297573	.	40520001	40920000	#FF0000	1	1
chr1	40920001	41520000	A.1.2.1.2.2.2.1.1.1.2	0.814814814814815	.	40920001	41520000	#FF4848	1	0.875
chr1	41520001	41640000	B.1.1.1.2.1.2.1.2	0.478927203065134	.	41520001	41640000	#DADAFF	1	0.5
chr1	41640001	42080000	B.1.1.2.2.1.2	0.424010217113665	.	41640001	42080000	#DADAFF	1	0.5
chr1	42080001	42200000	A.2.1.1.2.2.1.2.2.1	0.70242656449553	.	42080001	42200000	#FF9191	1	0.75
chr1	42200001	42280000	A.2.2.1.1.2.2.2.2.1.2	0.597701149425287	.	42200001	42280000	#FFDADA	1	0.625
chr1	42280001	42480000	B.1.2.1.1.1.2.1.1.2.1	0.401021711366539	.	42280001	42480000	#9191FF	1	0.375
chr1	42480001	42640000	B.1.1.2.2.1.1.1.2.1	0.430395913154534	.	42480001	42640000	#DADAFF	1	0.5
chr1	42640001	42960000	A.2.1.2.2.2.2.2.1	0.632183908045977	.	42640001	42960000	#FF9191	1	0.75
chr1	42960001	43080000	A.2.2.1.1.2.2.2.2.1.1	0.598978288633461	.	42960001	43080000	#FFDADA	1	0.625
chr1	43080001	43240000	A.1.2.2.1.1.1.1.1.1.1.1	0.805874840357599	.	43080001	43240000	#FF4848	1	0.875
chr1	43240001	43600000	A.2.1.2.2.1.1.1.2.1.2	0.651340996168582	.	43240001	43600000	#FF9191	1	0.75
chr1	43600001	43880000	A.2.1.1.2.2.1.2.2.2.2	0.699872286079183	.	43600001	43880000	#FF9191	1	0.75
chr1	43880001	44160000	A.2.1.2.2.1.1.1.2.1.1	0.652618135376756	.	43880001	44160000	#FF9191	1	0.75
chr1	44160001	44520000	A.1.1.2.1.1.2.1.2.2.2	0.948914431673052	.	44160001	44520000	#FF0000	1	1
chr1	44520001	44720000	A.2.2.1.1.2.1.1	0.610472541507024	.	44520001	44720000	#FFDADA	1	0.625
chr1	44720001	44840000	A.2.2.1.1.2.1.2.1.1	0.609195402298851	.	44720001	44840000	#FFDADA	1	0.625
chr1	44840001	45160000	A.2.2.1.1.2.1.2.1.2.2	0.606641123882503	.	44840001	45160000	#FFDADA	1	0.625
chr1	45160001	45520000	A.1.1.2.1.1.1.2.2.1.1	0.959131545338442	.	45160001	45520000	#FF0000	1	1
chr1	45520001	45760000	A.2.2.1.1.2.2.2.1	0.600255427841635	.	45520001	45760000	#FFDADA	1	0.625
chr1	45760001	46040000	A.1.1.2.1.1.1.2.2.1.2.1	0.957854406130268	.	45760001	46040000	#FF0000	1	1
chr1	46040001	46360000	A.1.1.1.2.2.2.2.2	0.969348659003831	.	46040001	46360000	#FF0000	1	1
chr1	46360001	46800000	A.1.1.1.2.2.2.2.1.1	0.971902937420179	.	46360001	46800000	#FF0000	1	1
chr1	46800001	47200000	A.2.1.1.1.1.2.1.1	0.724137931034483	.	46800001	47200000	#FF9191	1	0.75
chr1	47200001	47680000	B.2.1.2.1.2.1.1.2.2.1	0.176245210727969	.	47200001	47680000	#4848FF	1	0.25
chr1	47680001	47840000	A.1.2.2.1.2.2.1	0.771392081736909	.	47680001	47840000	#FF4848	1	0.875
chr1	47840001	48200000	B.1.1.2.2.2.2.2.1.1.2	0.416347381864623	.	47840001	48200000	#DADAFF	1	0.5
chr1	48200001	48520000	B.2.1.2.1.2.1.1.2.1	0.177522349936143	.	48200001	48520000	#4848FF	1	0.25
chr1	48520001	48760000	B.2.2.1.1.2.1.1.2	0.0804597701149425	.	48520001	48760000	#0000FF	1	0.125
chr1	48760001	49320000	B.2.2.2.2.1.2.2.2	0.00383141762452107	.	48760001	49320000	#0000FF	1	0.125
chr1	49320001	49520000	B.2.2.2.1.1.1.1.1.2	0.0434227330779055	.	49320001	49520000	#0000FF	1	0.125
chr1	49520001	49640000	B.2.2.2.2.1.1.1.1	0.016602809706258	.	49520001	49640000	#0000FF	1	0.125
chr1	49640001	49840000	B.2.2.2.1.1.1.1.2	0.0421455938697318	.	49640001	49840000	#0000FF	1	0.125
chr1	49840001	49960000	B.2.2.1.1.1.1.2.2.1.1.2	0.0945083014048531	.	49840001	49960000	#0000FF	1	0.125
chr1	49960001	50320000	B.2.2.2.2.1.1.2.1.1	0.0114942528735632	.	49960001	50320000	#0000FF	1	0.125
chr1	50320001	50840000	B.2.2.2.2.1.2.2.1	0.00510855683269476	.	50320001	50840000	#0000FF	1	0.125
chr1	50840001	51160000	B.1.1.2.2.2.2.2.1.1.1	0.417624521072797	.	50840001	51160000	#DADAFF	1	0.5
chr1	51160001	51360000	A.2.2.1.1.1.1.2.1.1.2	0.624521072796935	.	51160001	51360000	#FFDADA	1	0.625
chr1	51360001	51520000	A.2.1.1.1.1.1.1.2.2	0.72669220945083	.	51360001	51520000	#FF9191	1	0.75
chr1	51520001	51720000	A.2.2.1.1.1.2.2.1.1	0.614303959131545	.	51520001	51720000	#FFDADA	1	0.625
chr1	51720001	52280000	A.1.1.1.2.1.2	0.978288633461047	.	51720001	52280000	#FF0000	1	1
chr1	52280001	52520000	A.1.2.1.2.1.1.2.1.1	0.841634738186462	.	52280001	52520000	#FF4848	1	0.875
chr1	52520001	52840000	A.1.2.1.2.2.2.1.2.2	0.80970625798212	.	52520001	52840000	#FF4848	1	0.875
chr1	52840001	53160000	A.1.1.1.2.2.2.1.2	0.973180076628352	.	52840001	53160000	#FF0000	1	1
chr1	53160001	53520000	A.1.2.2.1.2.1.2.2.1	0.773946360153257	.	53160001	53520000	#FF4848	1	0.875
chr1	53520001	53680000	A.2.2.1.1.2.2.2.2.2	0.596424010217114	.	53520001	53680000	#FFDADA	1	0.625
chr1	53680001	53880000	A.1.2.2.1.2.1.2.1.1	0.776500638569604	.	53680001	53880000	#FF4848	1	0.875
chr1	53880001	54280000	A.2.2.2.2.1.2.1	0.54661558109834	.	53880001	54280000	#FFDADA	1	0.625
chr1	54280001	54480000	A.1.1.2.1.2.1.1.2.2	0.932311621966794	.	54280001	54480000	#FF0000	1	1
chr1	54480001	54960000	A.1.1.2.1.1.2.1.2.1	0.9514687100894	.	54480001	54960000	#FF0000	1	1
chr1	54960001	55120000	A.2.1.2.2.1.1.1.1.1.2	0.656449553001277	.	54960001	55120000	#FF9191	1	0.75
chr1	55120001	55320000	A.2.1.1.1.1.2.1.2	0.722860791826309	.	55120001	55320000	#FF9191	1	0.75
chr1	55320001	55560000	A.2.1.1.2.2.2.1	0.698595146871009	.	55320001	55560000	#FF9191	1	0.75
chr1	55560001	55720000	A.2.1.1.1.1.1.1.2.1	0.727969348659004	.	55560001	55720000	#FF9191	1	0.75
chr1	55720001	56240000	B.2.2.1.1.2.2.2	0.0766283524904215	.	55720001	56240000	#0000FF	1	0.125
chr1	56240001	56480000	B.2.2.1.1.1.1.2.2.2	0.0919540229885057	.	56240001	56480000	#0000FF	1	0.125
chr1	56480001	56720000	B.2.2.2.1.1.1.2.1	0.0408684546615581	.	56480001	56720000	#0000FF	1	0.125
chr1	56720001	57200000	B.2.2.1.1.2.2.1	0.0779054916985951	.	56720001	57200000	#0000FF	1	0.125
chr1	57200001	57800000	B.2.2.2.2.1.2.1	0.00638569604086846	.	57200001	57800000	#0000FF	1	0.125
chr1	57800001	58280000	B.2.2.1.1.2.1.1.1.1	0.0830140485312899	.	57800001	58280000	#0000FF	1	0.125
chr1	58280001	58760000	B.2.2.1.1.2.1.1.1.2	0.0817369093231162	.	58280001	58760000	#0000FF	1	0.125
chr1	58760001	59120000	B.1.1.1.1.2.2.1.2	0.498084291187739	.	58760001	59120000	#DADAFF	1	0.5
chr1	59120001	59760000	B.1.2.1.1.1.2.2.2.2.2.1	0.392081736909323	.	59120001	59760000	#9191FF	1	0.375
chr1	59760001	60080000	B.2.1.2.1.1.2.2.2.1	0.182630906768838	.	59760001	60080000	#4848FF	1	0.25
chr1	60080001	60320000	B.2.1.2.1.1.2.1.2.1.1.1	0.19029374201788	.	60080001	60320000	#4848FF	1	0.25
chr1	60320001	60600000	B.2.2.2.1.1.1.1.1.1	0.0446998722860792	.	60320001	60600000	#0000FF	1	0.125
chr1	60600001	61000000	B.2.2.2.2.1.1.1.2.1.1	0.0153256704980843	.	60600001	61000000	#0000FF	1	0.125
chr1	61000001	61280000	B.2.2.2.2.1.1.2.1.2	0.0102171136653895	.	61000001	61280000	#0000FF	1	0.125
chr1	61280001	61480000	B.2.1.2.1.1.2.1.1.1	0.192848020434227	.	61280001	61480000	#4848FF	1	0.25
chr1	61480001	61760000	A.2.2.1.1.1.2.1.2.1.2	0.618135376756066	.	61480001	61760000	#FFDADA	1	0.625
chr1	61760001	62120000	B.1.2.2.1.2.2.2.2.2.1	0.300127713920817	.	61760001	62120000	#9191FF	1	0.375
chr1	62120001	62280000	A.2.2.2.2.2.1.2.2.1.2	0.532567049808429	.	62120001	62280000	#FFDADA	1	0.625
chr1	62280001	62360000	B.1.2.2.1.2.1.1.2	0.320561941251596	.	62280001	62360000	#9191FF	1	0.375
chr1	62360001	62600000	B.2.1.2.1.1.2.1.2.2	0.186462324393359	.	62360001	62600000	#4848FF	1	0.25
chr1	62600001	62920000	B.1.1.1.1.2.2.1.1	0.499361430395913	.	62600001	62920000	#DADAFF	1	0.5
chr1	62920001	63240000	A.2.1.2.2.2.1.1.2.2	0.638569604086845	.	62920001	63240000	#FF9191	1	0.75
chr1	63240001	63800000	B.1.2.1.1.1.2.2.2.2.2.2.2	0.389527458492976	.	63240001	63800000	#9191FF	1	0.375
chr1	63800001	64000000	A.2.2.1.1.1.1.1.2.1	0.628352490421456	.	63800001	64000000	#FFDADA	1	0.625
chr1	64000001	64400000	A.2.2.1.1.1.1.2.1.2	0.623243933588761	.	64000001	64400000	#FFDADA	1	0.625
chr1	64400001	64760000	B.1.2.1.1.1.2.2.2.2.1	0.393358876117497	.	64400001	64760000	#9191FF	1	0.375
chr1	64760001	64960000	B.2.1.2.1.1.2.2.2.2.2	0.18007662835249	.	64760001	64960000	#4848FF	1	0.25
chr1	64960001	65120000	B.1.2.2.1.2.2.2.2.1.1	0.302681992337165	.	64960001	65120000	#9191FF	1	0.375
chr1	65120001	65320000	B.1.1.1.1.2.2.2.1	0.496807151979566	.	65120001	65320000	#DADAFF	1	0.5
chr1	65320001	65520000	A.2.1.1.1.1.1.1.1.1.1.1	0.73690932311622	.	65320001	65520000	#FF9191	1	0.75
chr1	65520001	65680000	A.2.2.1.1.1.1.2.1.1.1	0.625798212005109	.	65520001	65680000	#FFDADA	1	0.625
chr1	65680001	65920000	A.1.2.2.2.2.2.1.2	0.740740740740741	.	65680001	65920000	#FF4848	1	0.875
chr1	65920001	66240000	B.2.1.2.1.1.2.1.2.1.2	0.187739463601533	.	65920001	66240000	#4848FF	1	0.25
chr1	66240001	66320000	B.1.2.2.1.2.1.2.2	0.318007662835249	.	66240001	66320000	#9191FF	1	0.375
chr1	66320001	66720000	B.2.1.2.1.1.2.1.2.1.1.2	0.189016602809706	.	66320001	66720000	#4848FF	1	0.25
chr1	66720001	66920000	A.1.2.1.2.1.1.1.2.2	0.842911877394636	.	66720001	66920000	#FF4848	1	0.875
chr1	66920001	67240000	B.1.1.1.1.2.1.1.2.1	0.505747126436782	.	66920001	67240000	#DADAFF	1	0.5
chr1	67240001	67400000	B.1.1.1.1.2.1.1.2.2	0.504469987228608	.	67240001	67400000	#DADAFF	1	0.5
chr1	67400001	67640000	A.2.1.1.1.1.1.1.1.1.2.2	0.733077905491699	.	67400001	67640000	#FF9191	1	0.75
chr1	67640001	68000000	A.1.2.2.2.2.2.1.1	0.742017879948914	.	67640001	68000000	#FF4848	1	0.875
chr1	68000001	68240000	A.2.2.1.1.1.2.1.2.1.1	0.61941251596424	.	68000001	68240000	#FFDADA	1	0.625
chr1	68240001	68480000	B.2.1.2.1.1.2.2.1.2	0.183908045977011	.	68240001	68480000	#4848FF	1	0.25
chr1	68480001	68840000	B.2.1.2.1.1.2.2.1.1	0.185185185185185	.	68480001	68840000	#4848FF	1	0.25
chr1	68840001	69000000	B.1.2.2.1.2.2.2.1.2.2.1.1	0.306513409961686	.	68840001	69000000	#9191FF	1	0.375
chr1	69000001	69360000	B.2.2.1.1.1.1.2.1.1.1	0.104725415070243	.	69000001	69360000	#0000FF	1	0.125
chr1	69360001	69600000	B.2.2.2.2.1.1.2.2.1	0.00893997445721584	.	69360001	69600000	#0000FF	1	0.125
chr1	69640001	69800000	B.2.2.2.2.1.1.2.2.1	0.00893997445721584	.	69640001	69800000	#0000FF	1	0.125
chr1	69840001	70000000	B.2.2.2.2.1.1.2.2.1	0.00893997445721584	.	69840001	70000000	#0000FF	1	0.125
chr1	70000001	70080000	B.2.1.2.2.1.2.2.2.1.2	0.136653895274585	.	70000001	70080000	#4848FF	1	0.25
chr1	70080001	70280000	B.2.1.2.2.2.1.1.2.2	0.128991060025543	.	70080001	70280000	#4848FF	1	0.25
chr1	70280001	70640000	B.2.1.2.2.1.1.1.2.2.2	0.157088122605364	.	70280001	70640000	#4848FF	1	0.25
chr1	70640001	70960000	A.1.2.1.2.1.2.2.2.2	0.830140485312899	.	70640001	70960000	#FF4848	1	0.875
chr1	70960001	71160000	B.2.1.2.2.1.1.1.2.2.1	0.158365261813538	.	70960001	71160000	#4848FF	1	0.25
chr1	71160001	71560000	B.2.1.2.2.2.2.1.2.2.2	0.114942528735632	.	71160001	71560000	#4848FF	1	0.25
chr1	71560001	71720000	B.2.1.2.2.1.2.2.2.2	0.135376756066411	.	71560001	71720000	#4848FF	1	0.25
chr1	71720001	71960000	B.2.1.2.2.2.1.1.2.1.2.2	0.130268199233716	.	71720001	71960000	#4848FF	1	0.25
chr1	71960001	72160000	B.2.1.2.2.1.2.1.2.2.2	0.148148148148148	.	71960001	72160000	#4848FF	1	0.25
chr1	72160001	72440000	B.1.2.2.1.2.1.1.1.2	0.32183908045977	.	72160001	72440000	#9191FF	1	0.375
chr1	72440001	72640000	B.2.1.2.2.2.1.1.1	0.134099616858238	.	72440001	72640000	#4848FF	1	0.25
chr1	72680001	72720000	B.2.1.2.2.2.1.1.1	0.134099616858238	.	72680001	72720000	#4848FF	1	0.25
chr1	72840001	73000000	B.2.1.2.2.1.2.2.1.1.1	0.146871008939974	.	72840001	73000000	#4848FF	1	0.25
chr1	73080001	73360000	B.2.2.1.1.1.1.2.1.2.2.1	0.0983397190293742	.	73080001	73360000	#0000FF	1	0.125
chr1	73440001	73480000	B.2.2.1.1.1.1.2.1.2.2.1	0.0983397190293742	.	73440001	73480000	#0000FF	1	0.125
chr1	73480001	73680000	B.2.1.2.2.2.1.2.1.2.2	0.123882503192848	.	73480001	73680000	#4848FF	1	0.25
chr1	73680001	73880000	B.2.1.2.2.1.2.1.1	0.151979565772669	.	73680001	73880000	#4848FF	1	0.25
chr1	73880001	73960000	B.2.1.2.2.1.2.1.2.2.1	0.149425287356322	.	73880001	73960000	#4848FF	1	0.25
chr1	74000001	74160000	B.2.1.2.2.1.2.1.2.2.1	0.149425287356322	.	74000001	74160000	#4848FF	1	0.25
chr1	74160001	74560000	B.2.2.1.1.1.1.2.1.2.1.1	0.100893997445722	.	74160001	74560000	#0000FF	1	0.125
chr1	74560001	74680000	B.2.1.2.2.2.2.1.1	0.118773946360153	.	74560001	74680000	#4848FF	1	0.25
chr1	74720001	75000000	B.2.1.2.2.2.2.1.1	0.118773946360153	.	74720001	75000000	#4848FF	1	0.25
chr1	75000001	75200000	B.1.2.1.1.2.1.2.1.2.2.1.2	0.379310344827586	.	75000001	75200000	#9191FF	1	0.375
chr1	75200001	75440000	B.2.1.2.2.2.1.2.1.1.2	0.126436781609195	.	75200001	75440000	#4848FF	1	0.25
chr1	75440001	75680000	B.2.2.1.1.1.1.2.1.1.2.2	0.102171136653895	.	75440001	75680000	#0000FF	1	0.125
chr1	75680001	76200000	B.2.1.2.2.2.2.1.2.2.1	0.116219667943806	.	75680001	76200000	#4848FF	1	0.25
chr1	76200001	76320000	A.2.2.1.1.1.1.2.2	0.621966794380587	.	76200001	76320000	#FFDADA	1	0.625
chr1	76320001	76600000	B.2.1.2.2.1.1.1.2.1.1.1.1	0.163473818646232	.	76320001	76600000	#4848FF	1	0.25
chr1	76600001	76840000	B.2.1.2.2.1.2.2.1.1.2	0.145593869731801	.	76600001	76840000	#4848FF	1	0.25
chr1	76840001	77040000	B.2.2.1.1.1.1.2.2.1.1.1	0.0957854406130268	.	76840001	77040000	#0000FF	1	0.125
chr1	77040001	77120000	B.2.1.2.2.1.2.2.2.1.1	0.137931034482759	.	77040001	77120000	#4848FF	1	0.25
chr1	77120001	77480000	B.2.2.2.1.1.2.2.1.2	0.0344827586206897	.	77120001	77480000	#0000FF	1	0.125
chr1	77480001	77600000	B.2.1.2.2.1.1.2.1.1	0.15581098339719	.	77480001	77600000	#4848FF	1	0.25
chr1	77600001	78040000	A.2.2.2.2.2.1.2.2.2.1	0.531289910600255	.	77600001	78040000	#FFDADA	1	0.625
chr1	78040001	78440000	A.1.1.2.2.2.1.1.1	0.893997445721584	.	78040001	78440000	#FF0000	1	1
chr1	78440001	78600000	A.2.1.1.1.1.1.1.1.1.2.1	0.734355044699872	.	78440001	78600000	#FF9191	1	0.75
chr1	78600001	79200000	B.2.2.1.1.1.2.1.2.2.1	0.0881226053639847	.	78600001	79200000	#0000FF	1	0.125
chr1	79200001	79440000	B.2.1.2.2.2.1.2.1.2.1	0.125159642401022	.	79200001	79440000	#4848FF	1	0.25
chr1	79480001	79520000	B.2.1.2.2.2.1.2.1.2.1	0.125159642401022	.	79480001	79520000	#4848FF	1	0.25
chr1	79520001	79640000	B.2.1.2.2.1.2.2.1.2.2.2	0.139208173690932	.	79520001	79640000	#4848FF	1	0.25
chr1	79640001	79760000	B.2.1.2.2.2.1.1.2.1.1	0.132822477650064	.	79640001	79760000	#4848FF	1	0.25
chr1	79800001	79880000	B.2.1.2.2.2.1.1.2.1.1	0.132822477650064	.	79800001	79880000	#4848FF	1	0.25
chr1	79880001	80120000	B.2.2.1.1.1.1.2.2.1.2	0.0932311621966794	.	79880001	80120000	#0000FF	1	0.125
chr1	80120001	80280000	B.1.2.1.1.2.1.2.1.2.2.2	0.378033205619413	.	80120001	80280000	#9191FF	1	0.375
chr1	80280001	80440000	B.2.1.2.2.2.1.2.2.1	0.122605363984674	.	80280001	80440000	#4848FF	1	0.25
chr1	80440001	80520000	B.2.1.2.2.1.2.1.2.1	0.150702426564496	.	80440001	80520000	#4848FF	1	0.25
chr1	80560001	80840000	B.2.2.1.1.1.1.1.2	0.106002554278416	.	80560001	80840000	#0000FF	1	0.125
chr1	80840001	81240000	B.2.2.1.1.1.1.2.1.2.2.2	0.0970625798212005	.	80840001	81240000	#0000FF	1	0.125
chr1	81240001	81400000	B.2.1.2.2.2.2.2.1.2.1	0.112388250319285	.	81240001	81400000	#4848FF	1	0.25
chr1	81440001	81600000	B.2.1.2.2.2.2.2.1.2.1	0.112388250319285	.	81440001	81600000	#4848FF	1	0.25
chr1	81640001	81800000	B.2.1.2.2.2.2.2.1.2.1	0.112388250319285	.	81640001	81800000	#4848FF	1	0.25
chr1	81840001	82360000	B.2.1.2.2.2.2.2.1.2.2	0.111111111111111	.	81840001	82360000	#4848FF	1	0.25
chr1	82360001	82560000	B.2.1.2.2.2.1.1.2.1.2.1	0.13154533844189	.	82360001	82560000	#4848FF	1	0.25
chr1	82560001	82640000	B.2.1.2.2.1.2.2.1.2.1	0.144316730523627	.	82560001	82640000	#4848FF	1	0.25
chr1	82640001	83120000	B.2.2.1.1.1.1.2.1.2.1.2	0.0996168582375479	.	82640001	83120000	#0000FF	1	0.125
chr1	83120001	83280000	B.2.1.2.2.1.2.2.1.2.2.1.2	0.140485312899106	.	83120001	83280000	#4848FF	1	0.25
chr1	83320001	83360000	B.2.1.2.2.1.2.2.1.2.2.1.2	0.140485312899106	.	83320001	83360000	#4848FF	1	0.25
chr1	83360001	83600000	B.2.1.2.2.2.2.2.1.1	0.113665389527458	.	83360001	83600000	#4848FF	1	0.25
chr1	83920001	84320000	B.1.2.2.1.2.2.2.1.2.2.1.2	0.305236270753512	.	83920001	84320000	#9191FF	1	0.375
chr1	84320001	84560000	B.1.1.2.2.2.2.2.2.1.1	0.413793103448276	.	84320001	84560000	#DADAFF	1	0.5
chr1	84560001	84800000	A.2.1.2.2.2.1.1.2.1.1	0.641123882503193	.	84560001	84800000	#FF9191	1	0.75
chr1	84800001	84960000	A.2.1.2.2.2.2.1.1.2	0.634738186462324	.	84800001	84960000	#FF9191	1	0.75
chr1	84960001	85240000	A.2.1.1.1.1.1.1.1.1.1.2	0.735632183908046	.	84960001	85240000	#FF9191	1	0.75
chr1	85240001	85360000	B.1.2.1.1.2.1.1.1.2	0.386973180076628	.	85240001	85360000	#9191FF	1	0.375
chr1	85360001	85560000	A.2.2.2.2.2.1.1.1.1.2	0.542784163473819	.	85360001	85560000	#FFDADA	1	0.625
chr1	85560001	85760000	B.1.1.1.1.2.1.2.2.2	0.500638569604087	.	85560001	85760000	#DADAFF	1	0.5
chr1	85760001	85920000	B.1.2.2.1.2.2.2.1.2.1.2	0.30779054916986	.	85760001	85920000	#9191FF	1	0.375
chr1	85920001	86040000	B.1.2.1.1.2.1.1.2	0.385696040868455	.	85920001	86040000	#9191FF	1	0.375
chr1	86040001	86200000	B.1.2.1.1.2.1.2.1.1.2	0.383141762452107	.	86040001	86200000	#9191FF	1	0.375
chr1	86200001	86400000	B.2.2.2.1.1.2.1.1	0.0383141762452107	.	86200001	86400000	#0000FF	1	0.125
chr1	86400001	86640000	B.2.1.2.2.1.1.1.2.1.2	0.159642401021711	.	86400001	86640000	#4848FF	1	0.25
chr1	86640001	86760000	B.2.1.2.2.1.1.1.2.1.1.2	0.160919540229885	.	86640001	86760000	#4848FF	1	0.25
chr1	86760001	87160000	B.1.2.2.1.2.2.2.2.2.2	0.298850574712644	.	86760001	87160000	#9191FF	1	0.375
chr1	87160001	87560000	A.1.2.2.2.2.1.1	0.744572158365262	.	87160001	87560000	#FF4848	1	0.875
chr1	87560001	88000000	B.1.1.2.2.2.2.2.2.2	0.411238825031928	.	87560001	88000000	#DADAFF	1	0.5
chr1	88000001	88240000	B.1.2.1.1.2.1.2.2.1	0.376756066411239	.	88000001	88240000	#9191FF	1	0.375
chr1	88240001	88400000	B.1.1.2.1.2.2.1.1.2.2	0.438058748403576	.	88240001	88400000	#DADAFF	1	0.5
chr1	88400001	89120000	B.2.2.2.2.1.1.1.2.1.2	0.0140485312899106	.	88400001	89120000	#0000FF	1	0.125
chr1	89120001	89360000	A.2.1.2.2.2.1.1.2.1.2	0.639846743295019	.	89120001	89360000	#FF9191	1	0.75
chr1	89360001	89520000	B.1.1.1.1.2.2.2.2	0.495530012771392	.	89360001	89520000	#DADAFF	1	0.5
chr1	89520001	89760000	B.2.1.2.2.2.2.1.2.1	0.11749680715198	.	89520001	89760000	#4848FF	1	0.25
chr1	89760001	89920000	B.2.1.2.2.1.1.1.2.1.1.1.2	0.162196679438059	.	89760001	89920000	#4848FF	1	0.25
chr1	89920001	90280000	B.1.2.2.1.2.2.2.1.1	0.310344827586207	.	89920001	90280000	#9191FF	1	0.375
chr1	90280001	90520000	A.2.1.2.2.2.1.1.1	0.642401021711367	.	90280001	90520000	#FF9191	1	0.75
chr1	90520001	90800000	B.2.2.1.1.1.2.1.2.2.2	0.086845466155811	.	90520001	90800000	#0000FF	1	0.125
chr1	90800001	91000000	B.2.2.2.1.1.1.2.2	0.0395913154533844	.	90800001	91000000	#0000FF	1	0.125
chr1	91000001	91400000	B.2.1.2.1.2.2.1.2	0.168582375478927	.	91000001	91400000	#4848FF	1	0.25
chr1	91400001	91760000	B.1.1.2.2.2.1.1	0.422733077905492	.	91400001	91760000	#DADAFF	1	0.5
chr1	91760001	91920000	B.1.2.2.1.2.2.1.1.1	0.316730523627075	.	91760001	91920000	#9191FF	1	0.375
chr1	91920001	92160000	A.2.2.2.2.2.1.1.2.2.1	0.538952745849298	.	91920001	92160000	#FFDADA	1	0.625
chr1	92160001	92440000	A.2.2.1.1.1.1.1.2.2	0.627075351213282	.	92160001	92440000	#FFDADA	1	0.625
chr1	92440001	92720000	A.2.2.2.2.2.1.1.2.2.2	0.537675606641124	.	92440001	92720000	#FFDADA	1	0.625
chr1	92720001	93320000	A.1.2.2.2.2.1.2	0.743295019157088	.	92720001	93320000	#FF4848	1	0.875
chr1	93320001	93520000	A.1.1.2.2.2.1.1.2	0.89272030651341	.	93320001	93520000	#FF0000	1	1
chr1	93520001	93680000	A.1.1.2.2.2.1.2.2	0.890166028097063	.	93520001	93680000	#FF0000	1	1
chr1	93680001	93880000	A.1.2.2.1.2.2.2.2	0.768837803320562	.	93680001	93880000	#FF4848	1	0.875
chr1	93880001	94040000	B.1.1.1.1.2.1.1.1	0.507024265644955	.	93880001	94040000	#DADAFF	1	0.5
chr1	94040001	94360000	A.2.1.1.1.1.1.2	0.725415070242657	.	94040001	94360000	#FF9191	1	0.75
chr1	94360001	94560000	B.1.1.2.2.2.2.2.1.2	0.41507024265645	.	94360001	94560000	#DADAFF	1	0.5
chr1	94560001	94960000	B.1.2.1.1.1.2.2.2.1.2	0.39463601532567	.	94560001	94960000	#9191FF	1	0.375
chr1	94960001	95320000	B.1.2.1.1.1.2.2.2.1.1	0.395913154533844	.	94960001	95320000	#9191FF	1	0.375
chr1	95320001	95560000	A.1.2.2.2.2.2.2.1	0.739463601532567	.	95320001	95560000	#FF4848	1	0.875
chr1	95560001	95720000	B.1.2.2.1.2.2.2.1.2.2.2	0.303959131545338	.	95560001	95720000	#9191FF	1	0.375
chr1	95720001	96360000	B.2.2.2.2.1.1.2.2.2	0.00766283524904215	.	95720001	96360000	#0000FF	1	0.125
chr1	96360001	96680000	B.2.2.1.1.1.2.2.2	0.0842911877394636	.	96360001	96680000	#0000FF	1	0.125
chr1	96680001	96840000	B.2.1.2.2.2.2.2.2.1	0.109833971902937	.	96680001	96840000	#4848FF	1	0.25
chr1	96840001	97160000	B.2.2.2.1.1.2.2.1.1	0.0357598978288633	.	96840001	97160000	#0000FF	1	0.125
chr1	97160001	97280000	B.1.1.1.1.2.1.2.2.1	0.501915708812261	.	97160001	97280000	#DADAFF	1	0.5
chr1	97280001	97840000	B.2.2.1.1.1.2.1.2.1	0.0893997445721584	.	97280001	97840000	#0000FF	1	0.125
chr1	97840001	98160000	B.2.1.2.2.1.1.1.1.2	0.164750957854406	.	97840001	98160000	#4848FF	1	0.25
chr1	98240001	98280000	B.2.1.2.2.1.1.1.1.2	0.164750957854406	.	98240001	98280000	#4848FF	1	0.25
chr1	98280001	98600000	B.2.2.1.1.1.1.2.1.1.2.1	0.103448275862069	.	98280001	98600000	#0000FF	1	0.125
chr1	98600001	98760000	B.2.2.1.1.1.2.2.1	0.0855683269476373	.	98600001	98760000	#0000FF	1	0.125
chr1	98760001	99200000	B.2.2.2.1.1.2.2.2	0.033205619412516	.	98760001	99200000	#0000FF	1	0.125
chr1	99200001	99600000	B.2.2.2.2.1.1.1.2.2	0.0127713920817369	.	99200001	99600000	#0000FF	1	0.125
chr1	99600001	99840000	B.2.1.2.2.2.2.2.2.2	0.108556832694764	.	99600001	99840000	#4848FF	1	0.25
chr1	99840001	100200000	B.2.1.2.2.1.1.2.1.2	0.154533844189017	.	99840001	100200000	#4848FF	1	0.25
chr1	100200001	100560000	A.1.2.1.2.1.2.2.1.2	0.832694763729246	.	100200001	100560000	#FF4848	1	0.875
chr1	100560001	100960000	A.1.2.1.2.1.2.2.2.1	0.831417624521073	.	100560001	100960000	#FF4848	1	0.875
chr1	100960001	101360000	B.2.1.2.2.1.1.2.2	0.153256704980843	.	100960001	101360000	#4848FF	1	0.25
chr1	101360001	101760000	A.1.2.2.2.2.2.2.2	0.738186462324393	.	101360001	101760000	#FF4848	1	0.875
chr1	101760001	101920000	B.1.2.1.1.2.1.2.1.2.2.1.1	0.38058748403576	.	101760001	101920000	#9191FF	1	0.375
chr1	101920001	102160000	B.2.1.2.2.2.1.2.1.1.1	0.127713920817369	.	101920001	102160000	#4848FF	1	0.25
chr1	102160001	102240000	B.1.2.2.1.2.1.2.1	0.319284802043423	.	102160001	102240000	#9191FF	1	0.375
chr1	102240001	102560000	B.2.2.1.1.1.1.1.1	0.10727969348659	.	102240001	102560000	#0000FF	1	0.125
chr1	102560001	102600000	B.2.1.2.2.2.1.2.2.2.1	0.121328224776501	.	102560001	102600000	#4848FF	1	0.25
chr1	102640001	102760000	B.2.1.2.2.2.1.2.2.2.1	0.121328224776501	.	102640001	102760000	#4848FF	1	0.25
chr1	102840001	102920000	B.2.1.2.2.2.1.2.2.2.1	0.121328224776501	.	102840001	102920000	#4848FF	1	0.25
chr1	102960001	103160000	B.2.1.2.2.1.1.1.1.1	0.16602809706258	.	102960001	103160000	#4848FF	1	0.25
chr1	103160001	103240000	B.2.1.2.2.1.2.2.1.2.2.1.1.2	0.14176245210728	.	103160001	103240000	#4848FF	1	0.25
chr1	103240001	103360000	B.2.1.2.2.1.2.2.1.2.2.1.1.1	0.143039591315453	.	103240001	103360000	#4848FF	1	0.25
chr1	103400001	103440000	B.2.1.2.2.1.2.2.1.2.2.1.1.1	0.143039591315453	.	103400001	103440000	#4848FF	1	0.25
chr1	103520001	103560000	B.2.1.2.2.1.2.2.1.2.2.1.1.1	0.143039591315453	.	103520001	103560000	#4848FF	1	0.25
chr1	103560001	103760000	B.2.1.2.2.2.1.2.2.2.2	0.120051085568327	.	103560001	103760000	#4848FF	1	0.25
chr1	104000001	104040000	B.2.1.2.2.2.1.2.2.2.2	0.120051085568327	.	104000001	104040000	#4848FF	1	0.25
chr1	104040001	104320000	B.1.2.2.1.2.1.1.1.1	0.323116219667944	.	104040001	104320000	#9191FF	1	0.375
chr1	104320001	104400000	B.1.2.1.1.2.1.2.2.2	0.375478927203065	.	104320001	104400000	#9191FF	1	0.375
chr1	104440001	104960000	B.1.2.1.1.2.1.2.2.2	0.375478927203065	.	104440001	104960000	#9191FF	1	0.375
chr1	104960001	105160000	B.1.1.2.1.2.2.2.1	0.435504469987229	.	104960001	105160000	#DADAFF	1	0.5
chr1	105160001	105320000	B.1.1.2.1.2.2.2.2	0.434227330779055	.	105160001	105320000	#DADAFF	1	0.5
chr1	105320001	105480000	B.1.1.2.1.2.2.1.1.2.1	0.43933588761175	.	105320001	105480000	#DADAFF	1	0.5
chr1	105480001	105800000	B.1.1.2.1.2.2.1.1.1	0.440613026819923	.	105480001	105800000	#DADAFF	1	0.5
chr1	105800001	105960000	A.2.2.2.2.2.2	0.528735632183908	.	105800001	105960000	#FFDADA	1	0.625
chr1	105960001	106120000	B.1.2.1.1.2.1.1.1.1	0.388250319284802	.	105960001	106120000	#9191FF	1	0.375
chr1	106120001	106400000	B.1.2.1.2.1.2	0.351213282247765	.	106120001	106400000	#9191FF	1	0.375
chr1	106400001	106800000	B.1.2.1.1.2.1.2.1.2.1	0.381864623243934	.	106400001	106800000	#9191FF	1	0.375
chr1	106800001	107200000	B.1.1.2.1.2.2.1.2	0.436781609195402	.	106800001	107200000	#DADAFF	1	0.5
chr1	107200001	107760000	A.2.1.2.2.2.1.2	0.637292464878672	.	107200001	107760000	#FF9191	1	0.75
chr1	107760001	108160000	A.2.2.2.2.2.1.1.1.2	0.541507024265645	.	107760001	108160000	#FFDADA	1	0.625
chr1	108160001	108320000	B.1.1.1.1.2.1.2.1	0.503192848020434	.	108160001	108320000	#DADAFF	1	0.5
chr1	108320001	108760000	A.2.2.2.2.2.1.1.1.1.1	0.544061302681992	.	108320001	108760000	#FFDADA	1	0.625
chr1	108760001	108800000	B.1.2.1.1.2.1.2.1.1.1	0.384418901660281	.	108760001	108800000	#9191FF	1	0.375
chr1	108840001	108920000	B.1.2.1.1.2.1.2.1.1.1	0.384418901660281	.	108840001	108920000	#9191FF	1	0.375
chr1	109000001	109040000	B.1.2.1.1.2.1.2.1.1.1	0.384418901660281	.	109000001	109040000	#9191FF	1	0.375
chr1	109040001	109240000	A.2.2.1.1.1.2.2.1.2	0.613026819923372	.	109040001	109240000	#FFDADA	1	0.625
chr1	109240001	109480000	A.1.1.2.2.2.1.2.1	0.891443167305236	.	109240001	109480000	#FF0000	1	1
chr1	109480001	109720000	A.1.1.1.2.1.1.1	0.980842911877395	.	109480001	109720000	#FF0000	1	1
chr1	109720001	110040000	A.1.1.1.2.1.1.2	0.979565772669221	.	109720001	110040000	#FF0000	1	1
chr1	110040001	110240000	A.1.2.1.2.1.1.2.1.2.2	0.839080459770115	.	110040001	110240000	#FF4848	1	0.875
chr1	110240001	110320000	A.2.2.1.1.2.1.2.2	0.60536398467433	.	110240001	110320000	#FFDADA	1	0.625
chr1	110320001	110600000	A.2.1.2.2.1.1.1.1.1.1	0.657726692209451	.	110320001	110600000	#FF9191	1	0.75
chr1	110600001	110960000	A.1.2.2.1.2.1.2.1.2	0.77522349936143	.	110600001	110960000	#FF4848	1	0.875
chr1	110960001	111160000	A.2.2.2.2.1.2.2	0.545338441890166	.	110960001	111160000	#FFDADA	1	0.625
chr1	111160001	111400000	B.1.1.2.2.2.1.2.2	0.420178799489144	.	111160001	111400000	#DADAFF	1	0.5
chr1	111400001	111600000	A.2.2.1.1.1.2.2.2	0.611749680715198	.	111400001	111600000	#FFDADA	1	0.625
chr1	111600001	111760000	A.2.1.1.1.1.1.1.1.2.2.1	0.730523627075351	.	111600001	111760000	#FF9191	1	0.75
chr1	111760001	112000000	A.2.1.1.1.1.1.1.1.2.1	0.731800766283525	.	111760001	112000000	#FF9191	1	0.75
chr1	112000001	112320000	A.1.2.1.2.1.1.2.1.2.1	0.840357598978289	.	112000001	112320000	#FF4848	1	0.875
chr1	112320001	112840000	B.2.2.1.1.2.1.2	0.0791826309067688	.	112320001	112840000	#0000FF	1	0.125
chr1	112840001	113240000	A.2.2.1.1.1.2.1.2.2.2	0.615581098339719	.	112840001	113240000	#FFDADA	1	0.625
chr1	113240001	113440000	A.2.1.2.2.2.2.1.1.1	0.636015325670498	.	113240001	113440000	#FF9191	1	0.75
chr1	113440001	113600000	A.1.2.2.1.2.2.2.1	0.770114942528736	.	113440001	113600000	#FF4848	1	0.875
chr1	113600001	114000000	B.1.2.1.1.1.2.2.2.2.2.2.1	0.390804597701149	.	113600001	114000000	#9191FF	1	0.375
chr1	114000001	114160000	B.1.2.2.1.2.2.2.2.1.2	0.301404853128991	.	114000001	114160000	#9191FF	1	0.375
chr1	114160001	114520000	A.1.2.1.2.1.2.2.1.1	0.83397190293742	.	114160001	114520000	#FF4848	1	0.875
chr1	114520001	114920000	B.1.2.1.1.1.2.2.1	0.397190293742018	.	114520001	114920000	#9191FF	1	0.375
chr1	114920001	115120000	A.2.1.1.1.1.1.1.1.2.2.2	0.729246487867177	.	114920001	115120000	#FF9191	1	0.75
chr1	115120001	115360000	A.2.2.1.1.1.2.1.2.2.1	0.616858237547893	.	115120001	115360000	#FFDADA	1	0.625
chr1	115360001	115760000	B.2.1.2.1.2.2.1.1	0.169859514687101	.	115360001	115760000	#4848FF	1	0.25
chr1	115760001	116160000	B.2.1.2.1.2.2.2	0.167305236270753	.	115760001	116160000	#4848FF	1	0.25
chr1	116160001	116360000	B.1.2.2.1.2.2.2.1.2.1.1	0.309067688378033	.	116160001	116360000	#9191FF	1	0.375
chr1	116360001	116640000	B.2.1.2.1.1.2.2.2.2.1	0.181353767560664	.	116360001	116640000	#4848FF	1	0.25
chr1	116640001	116840000	B.2.1.2.1.1.2.1.1.2	0.191570881226054	.	116640001	116840000	#4848FF	1	0.25
chr1	116840001	117120000	A.2.2.2.2.2.1.2.2.2.2	0.530012771392082	.	116840001	117120000	#FFDADA	1	0.625
chr1	117120001	117600000	B.1.2.2.1.1.2.1.1.2	0.329501915708812	.	117120001	117600000	#9191FF	1	0.375
chr1	117600001	117880000	B.1.1.2.2.2.1.2.1	0.421455938697318	.	117600001	117880000	#DADAFF	1	0.5
chr1	117880001	118000000	A.2.2.1.1.1.1.1.1	0.62962962962963	.	117880001	118000000	#FFDADA	1	0.625
chr1	118000001	118520000	A.2.2.2.2.2.1.2.2.1.1	0.533844189016603	.	118000001	118520000	#FFDADA	1	0.625
chr1	118520001	119080000	B.2.2.1.1.1.2.1.1	0.0906768837803321	.	118520001	119080000	#0000FF	1	0.125
chr1	119080001	119120000	B.2.2.2.1.1.2.1.2	0.037037037037037	.	119080001	119120000	#0000FF	1	0.125
chr1	119160001	119640000	B.2.2.2.1.1.2.1.2	0.037037037037037	.	119160001	119640000	#0000FF	1	0.125
chr1	119640001	120320000	B.2.1.1.1.1.1.2.1	0.266922094508301	.	119640001	120320000	#4848FF	1	0.25
chr1	120320001	120520000	A.2.2.2.2.2.1.1.2.1	0.540229885057471	.	120320001	120520000	#FFDADA	1	0.625
chr1	120520001	120720000	A.1.2.1.2.1.2.1.1	0.836526181353768	.	120520001	120720000	#FF4848	1	0.875
chr1	120720001	120960000	A.2.1.1.1.2.1	0.719029374201788	.	120720001	120960000	#FF9191	1	0.75
chr1	121080001	121160000	A.2.1.1.1.2.1	0.719029374201788	.	121080001	121160000	#FF9191	1	0.75
chr1	121160001	121360000	B.1.1.2.2.2.2.2.2.1.2	0.412515964240102	.	121160001	121360000	#DADAFF	1	0.5
chr1	121480001	121520000	B.1.1.2.2.2.2.2.2.1.2	0.412515964240102	.	121480001	121520000	#DADAFF	1	0.5
chr1	143640001	143800000	A.2.1.1.2.2.2.2.1	0.697318007662835	.	143640001	143800000	#FF9191	1	0.75
chr1	143880001	144120000	A.1.2.1.1.1.2.1.2.2	0.867177522349936	.	143880001	144120000	#FF4848	1	0.875
chr1	144120001	144240000	A.1.1.2.2.2.2.1.1.2	0.887611749680715	.	144120001	144240000	#FF0000	1	1
chr1	144280001	144400000	A.1.1.2.2.2.2.1.1.2	0.887611749680715	.	144280001	144400000	#FF0000	1	1
chr1	144480001	144600000	A.1.1.2.2.2.2.1.1.2	0.887611749680715	.	144480001	144600000	#FF0000	1	1
chr1	144600001	144640000	A.2.1.1.2.1.2.1	0.710089399744572	.	144600001	144640000	#FF9191	1	0.75
chr1	144680001	144720000	A.2.1.1.2.1.2.1	0.710089399744572	.	144680001	144720000	#FF9191	1	0.75
chr1	144800001	144840000	A.2.1.1.2.1.2.1	0.710089399744572	.	144800001	144840000	#FF9191	1	0.75
chr1	144840001	145120000	A.1.1.2.2.2.2.1.2	0.886334610472541	.	144840001	145120000	#FF0000	1	1
chr1	145120001	145280000	A.1.1.2.2.2.2.1.1.1	0.888888888888889	.	145120001	145280000	#FF0000	1	1
chr1	145280001	145400000	A.1.2.1.2.1.2.1.2	0.835249042145594	.	145280001	145400000	#FF4848	1	0.875
chr1	145400001	145600000	A.1.1.1.1.2.2.1.2.2	0.984674329501916	.	145400001	145600000	#FF0000	1	1
chr1	145600001	145760000	A.1.2.2.1.1.2.1.1.1	0.789272030651341	.	145600001	145760000	#FF4848	1	0.875
chr1	145760001	145840000	A.2.2.1.2.2.1.1	0.574712643678161	.	145760001	145840000	#FFDADA	1	0.625
chr1	145880001	146000000	A.2.2.1.2.2.1.1	0.574712643678161	.	145880001	146000000	#FFDADA	1	0.625
chr1	146000001	146160000	A.2.2.1.2.2.2.2.1	0.57088122605364	.	146000001	146160000	#FFDADA	1	0.625
chr1	146200001	146280000	A.2.1.2.2.1.2.2.1	0.644955300127714	.	146200001	146280000	#FF9191	1	0.75
chr1	146320001	146400000	A.2.1.2.2.1.2.2.1	0.644955300127714	.	146320001	146400000	#FF9191	1	0.75
chr1	146400001	146520000	A.2.2.1.2.2.2.2.2	0.569604086845466	.	146400001	146520000	#FFDADA	1	0.625
chr1	146520001	146800000	B.1.1.1.1.1.2.1.2.2	0.514687100893997	.	146520001	146800000	#DADAFF	1	0.5
chr1	146800001	146960000	B.1.2.2.1.1.2.1.2	0.328224776500639	.	146800001	146960000	#9191FF	1	0.375
chr1	146960001	147400000	B.1.1.1.2.1.1.2.2	0.482758620689655	.	146960001	147400000	#DADAFF	1	0.5
chr1	147400001	147560000	A.2.1.2.2.1.2.2.2	0.64367816091954	.	147400001	147560000	#FF9191	1	0.75
chr1	147560001	147840000	A.2.1.2.2.1.2.1	0.646232439335888	.	147560001	147840000	#FF9191	1	0.75
chr1	147840001	148040000	A.2.1.1.2.1.2.2.1	0.708812260536398	.	147840001	148040000	#FF9191	1	0.75
chr1	148160001	148280000	A.2.1.1.2.1.2.2.1	0.708812260536398	.	148160001	148280000	#FF9191	1	0.75
chr1	148280001	148360000	A.1.2.2.2.1.1.2.2	0.759897828863346	.	148280001	148360000	#FF4848	1	0.875
chr1	148520001	148600000	A.1.2.2.2.1.1.2.2	0.759897828863346	.	148520001	148600000	#FF4848	1	0.875
chr1	148600001	148680000	A.2.2.1.2.2.2.1	0.572158365261814	.	148600001	148680000	#FFDADA	1	0.625
chr1	148720001	148840000	A.2.2.1.2.2.2.1	0.572158365261814	.	148720001	148840000	#FFDADA	1	0.625
chr1	148840001	148960000	B.1.2.2.1.2.2.1.2.1.1	0.314176245210728	.	148840001	148960000	#9191FF	1	0.375
chr1	149000001	149200000	B.2.1.1.1.1.2.2.2	0.259259259259259	.	149000001	149200000	#4848FF	1	0.25
chr1	149200001	149480000	B.1.1.1.1.1.2.1.2.1	0.515964240102171	.	149200001	149480000	#DADAFF	1	0.5
chr1	149520001	149800000	A.2.1.1.2.1.2.2.2	0.707535121328225	.	149520001	149800000	#FF9191	1	0.75
chr1	149800001	150200000	A.1.1.2.1.1.2.2.1.1.2	0.946360153256705	.	149800001	150200000	#FF0000	1	1
chr1	150200001	150680000	A.1.1.1.1.1.1	1	.	150200001	150680000	#FF0000	1	1
chr1	150680001	150960000	A.1.1.1.1.2.2.1.1.2	0.987228607918263	.	150680001	150960000	#FF0000	1	1
chr1	150960001	151240000	A.1.1.1.1.1.2.2	0.994891443167305	.	150960001	151240000	#FF0000	1	1
chr1	151240001	151440000	A.1.1.2.1.1.2.2.2.2.1.1	0.94125159642401	.	151240001	151440000	#FF0000	1	1
chr1	151440001	151680000	A.1.2.1.1.1.1.1.1.2	0.878671775223499	.	151440001	151680000	#FF4848	1	0.875
chr1	151680001	152000000	A.1.1.2.2.2.2.2.1	0.885057471264368	.	151680001	152000000	#FF0000	1	1
chr1	152000001	152520000	B.2.1.1.2.1.2.1.2	0.219667943805875	.	152000001	152520000	#4848FF	1	0.25
chr1	152520001	152680000	B.2.1.1.2.1.2.1.1	0.220945083014049	.	152520001	152680000	#4848FF	1	0.25
chr1	152680001	153280000	B.2.2.2.1.2.1.2.1	0.0229885057471264	.	152680001	153280000	#0000FF	1	0.125
chr1	153280001	153480000	B.1.1.1.2.2.2	0.469987228607918	.	153280001	153480000	#DADAFF	1	0.5
chr1	153480001	153600000	A.1.2.1.1.1.2.2	0.865900383141762	.	153480001	153600000	#FF4848	1	0.875
chr1	153600001	153800000	A.1.1.2.2.1.2.2.1.1	0.899106002554278	.	153600001	153800000	#FF0000	1	1
chr1	153800001	153960000	A.1.1.2.1.1.2.2.2.2.2.1	0.938697318007663	.	153800001	153960000	#FF0000	1	1
chr1	153960001	154120000	A.1.2.2.1.1.2.2.2.1.2	0.780332056194125	.	153960001	154120000	#FF4848	1	0.875
chr1	154120001	154440000	A.1.1.2.1.1.2.2.2.2.1.2	0.939974457215837	.	154120001	154440000	#FF0000	1	1
chr1	154440001	154640000	A.1.2.1.1.2.2.2.2	0.849297573435504	.	154440001	154640000	#FF4848	1	0.875
chr1	154640001	154880000	A.2.1.2.2.1.1.1.2.2	0.650063856960409	.	154640001	154880000	#FF9191	1	0.75
chr1	154880001	155160000	A.1.1.2.1.2.2.1.1.2.1	0.923371647509579	.	154880001	155160000	#FF0000	1	1
chr1	155160001	155360000	A.1.1.2.1.1.2.2.2.2.2.2	0.937420178799489	.	155160001	155360000	#FF0000	1	1
chr1	155360001	155520000	A.1.2.1.1.2.2.1.2	0.851851851851852	.	155360001	155520000	#FF4848	1	0.875
chr1	155520001	155760000	A.1.1.2.1.1.1.1.1.1.1	0.968071519795658	.	155520001	155760000	#FF0000	1	1
chr1	155760001	156080000	A.1.1.2.1.2.2.1.2.2.1	0.91698595146871	.	155760001	156080000	#FF0000	1	1
chr1	156080001	156320000	A.1.1.2.1.2.2.1.2.1.2	0.918263090676884	.	156080001	156320000	#FF0000	1	1
chr1	156320001	156600000	A.1.1.1.1.2.2.1.2.1	0.985951468710089	.	156320001	156600000	#FF0000	1	1
chr1	156600001	156800000	A.1.1.2.1.1.2.2.1.1.1	0.947637292464879	.	156600001	156800000	#FF0000	1	1
chr1	156800001	157120000	A.2.1.1.1.1.2.2.2	0.720306513409962	.	156800001	157120000	#FF9191	1	0.75
chr1	157120001	157480000	B.1.2.1.1.1.1.1.1	0.409961685823755	.	157120001	157480000	#9191FF	1	0.375
chr1	157480001	157880000	A.1.2.1.1.2.1.2.2	0.854406130268199	.	157480001	157880000	#FF4848	1	0.875
chr1	157880001	158120000	B.1.1.2.2.2.2.1	0.418901660280971	.	157880001	158120000	#DADAFF	1	0.5
chr1	158120001	158360000	B.1.1.2.1.1.1.1.1.1.2	0.467432950191571	.	158120001	158360000	#DADAFF	1	0.5
chr1	158360001	158920000	B.1.2.2.1.2.2.1.1.2	0.315453384418902	.	158360001	158920000	#9191FF	1	0.375
chr1	158920001	159080000	A.2.2.1.2.1.2.1.2.2	0.581098339719029	.	158920001	159080000	#FFDADA	1	0.625
chr1	159080001	159520000	B.2.2.1.2.2.2.1	0.0472541507024266	.	159080001	159520000	#0000FF	1	0.125
chr1	159520001	159800000	B.2.2.1.2.2.2.2	0.0459770114942529	.	159520001	159800000	#0000FF	1	0.125
chr1	159800001	160040000	A.2.2.2.2.2.1.2.1.1	0.53639846743295	.	159800001	160040000	#FFDADA	1	0.625
chr1	160040001	160200000	A.1.2.1.1.2.1.1.1.1.2	0.863346104725415	.	160040001	160200000	#FF4848	1	0.875
chr1	160200001	160560000	A.1.1.1.1.1.2.1.1.2	0.997445721583653	.	160200001	160560000	#FF0000	1	1
chr1	160560001	160680000	A.1.2.1.1.1.1.1.1.1.2	0.879948914431673	.	160560001	160680000	#FF4848	1	0.875
chr1	160680001	161000000	A.1.1.2.2.2.2.2.2.2	0.88250319284802	.	160680001	161000000	#FF0000	1	1
chr1	161000001	161160000	A.1.1.1.1.2.2.1.1.1	0.988505747126437	.	161000001	161160000	#FF0000	1	1
chr1	161160001	161400000	A.1.1.1.1.1.2.1.1.1	0.998722860791826	.	161160001	161400000	#FF0000	1	1
chr1	161400001	161760000	A.1.1.1.1.2.1.2.2.1	0.991060025542784	.	161400001	161760000	#FF0000	1	1
chr1	161760001	162000000	B.1.1.1.1.1.2.1.1	0.517241379310345	.	161760001	162000000	#DADAFF	1	0.5
chr1	162000001	162440000	B.1.2.2.1.1.2.1.1.1	0.330779054916986	.	162000001	162440000	#9191FF	1	0.375
chr1	162440001	162600000	A.2.2.1.2.2.1.2	0.573435504469987	.	162440001	162600000	#FFDADA	1	0.625
chr1	162600001	162840000	B.1.2.1.1.2.2.1.2.1	0.369093231162197	.	162600001	162840000	#9191FF	1	0.375
chr1	162840001	163320000	B.2.2.1.2.2.1.1.2	0.0561941251596424	.	162840001	163320000	#0000FF	1	0.125
chr1	163320001	163640000	B.2.2.1.2.1.2.1.2.1	0.0638569604086845	.	163320001	163640000	#0000FF	1	0.125
chr1	163640001	163840000	B.2.2.1.2.1.2.2.1	0.0613026819923372	.	163640001	163840000	#0000FF	1	0.125
chr1	163840001	164040000	B.2.2.1.2.1.2.1.1.1	0.0664112388250319	.	163840001	164040000	#0000FF	1	0.125
chr1	164080001	164280000	B.2.2.1.2.1.2.1.1.2	0.0651340996168582	.	164080001	164280000	#0000FF	1	0.125
chr1	164280001	164320000	B.2.1.1.2.1.1.2.2.1	0.223499361430396	.	164280001	164320000	#4848FF	1	0.25
chr1	164360001	164440000	B.2.1.1.2.1.1.2.2.1	0.223499361430396	.	164360001	164440000	#4848FF	1	0.25
chr1	164440001	164760000	B.2.2.1.2.1.1.2.2.1	0.0689655172413793	.	164440001	164760000	#0000FF	1	0.125
chr1	164760001	165120000	B.2.2.2.1.2.1.1.1.2	0.0306513409961686	.	164760001	165120000	#0000FF	1	0.125
chr1	165120001	165280000	B.2.2.1.2.2.1.2.1.1.2.1	0.053639846743295	.	165120001	165280000	#0000FF	1	0.125
chr1	165280001	165600000	B.1.2.2.1.2.2.1.2.2	0.311621966794381	.	165280001	165600000	#9191FF	1	0.375
chr1	165600001	165720000	A.2.2.1.2.1.1.1.1.2.1	0.591315453384419	.	165600001	165720000	#FFDADA	1	0.625
chr1	165720001	165880000	A.2.1.1.1.2.2.2.1	0.715197956577267	.	165720001	165880000	#FF9191	1	0.75
chr1	165880001	166160000	B.2.1.1.2.1.2.2.2	0.215836526181354	.	165880001	166160000	#4848FF	1	0.25
chr1	166160001	166560000	B.2.2.2.1.2.1.1.2.1.2.1	0.0280970625798212	.	166160001	166560000	#0000FF	1	0.125
chr1	166560001	166800000	B.2.1.1.2.2.2.2.1	0.200510855683269	.	166560001	166800000	#4848FF	1	0.25
chr1	166800001	167200000	A.2.1.2.1.2.1.2.2.1.1	0.671775223499361	.	166800001	167200000	#FF9191	1	0.75
chr1	167200001	167520000	A.1.1.2.2.1.1.1.1.2	0.910600255427842	.	167200001	167520000	#FF0000	1	1
chr1	167520001	167720000	A.1.1.2.2.2.2.2.2.1	0.883780332056194	.	167520001	167720000	#FF0000	1	1
chr1	167720001	168000000	A.1.2.1.1.1.1.2.2	0.872286079182631	.	167720001	168000000	#FF4848	1	0.875
chr1	168000001	168240000	A.1.2.2.2.1.2.2.2.1.2.1	0.749680715197957	.	168000001	168240000	#FF4848	1	0.875
chr1	168240001	168520000	B.2.1.1.1.1.2.1	0.264367816091954	.	168240001	168520000	#4848FF	1	0.25
chr1	168520001	168760000	B.2.1.1.2.1.1.2.1.1.1	0.227330779054917	.	168520001	168760000	#4848FF	1	0.25
chr1	168760001	168960000	B.2.2.1.2.1.1.2.1.1.2	0.0715197956577267	.	168760001	168960000	#0000FF	1	0.125
chr1	168960001	169160000	B.1.2.2.2.2.1.2.2.1.2	0.275862068965517	.	168960001	169160000	#9191FF	1	0.375
chr1	169160001	169320000	B.1.2.1.2.2.1.1.2	0.348659003831418	.	169160001	169320000	#9191FF	1	0.375
chr1	169320001	169880000	B.1.2.1.1.2.2.1.1.1	0.374201787994891	.	169320001	169880000	#9191FF	1	0.375
chr1	169880001	170080000	B.1.2.1.2.2.2.1.1	0.34610472541507	.	169880001	170080000	#9191FF	1	0.375
chr1	170080001	170280000	B.2.2.1.2.1.2.1.2.2	0.0625798212005109	.	170080001	170280000	#0000FF	1	0.125
chr1	170280001	170360000	B.2.1.1.1.2.2.1.2.1.1	0.246487867177522	.	170280001	170360000	#4848FF	1	0.25
chr1	170360001	170960000	B.2.2.2.1.2.1.1.2.2.1	0.0255427841634738	.	170360001	170960000	#0000FF	1	0.125
chr1	170960001	171440000	B.1.2.2.1.2.2.1.2.1.2	0.312899106002554	.	170960001	171440000	#9191FF	1	0.375
chr1	171440001	171760000	A.2.1.2.1.2.1.2.2.2.2.2	0.666666666666667	.	171440001	171760000	#FF9191	1	0.75
chr1	171760001	171960000	B.1.2.2.2.2.1.1.1	0.286079182630907	.	171760001	171960000	#9191FF	1	0.375
chr1	171960001	172120000	B.2.1.1.2.1.1.2.1.1.2	0.226053639846743	.	171960001	172120000	#4848FF	1	0.25
chr1	172120001	172320000	B.2.1.1.2.1.1.2.1.2	0.22477650063857	.	172120001	172320000	#4848FF	1	0.25
chr1	172320001	172480000	B.1.2.1.2.2.2.1.2	0.344827586206897	.	172320001	172480000	#9191FF	1	0.375
chr1	172480001	172640000	B.1.1.1.1.1.2.2.2.1	0.509578544061303	.	172480001	172640000	#DADAFF	1	0.5
chr1	172640001	172960000	B.1.1.2.1.1.2.1.1.1.2	0.458492975734355	.	172640001	172960000	#DADAFF	1	0.5
chr1	172960001	173360000	B.1.2.1.1.2.2.1.2.2	0.367816091954023	.	172960001	173360000	#9191FF	1	0.375
chr1	173360001	173480000	A.2.1.2.1.2.1.2.2.2.1	0.669220945083014	.	173360001	173480000	#FF9191	1	0.75
chr1	173480001	173920000	A.1.2.2.2.1.2.2.1.1.2	0.753512132822478	.	173480001	173920000	#FF4848	1	0.875
chr1	173920001	174240000	A.1.2.2.2.1.2.2.1.2	0.752234993614304	.	173920001	174240000	#FF4848	1	0.875
chr1	174240001	174520000	B.1.1.2.1.1.2.1.1.1.1	0.459770114942529	.	174240001	174520000	#DADAFF	1	0.5
chr1	174520001	174720000	B.1.2.1.1.2.2.2.2	0.365261813537676	.	174520001	174720000	#9191FF	1	0.375
chr1	174720001	175000000	A.1.2.2.2.1.2.2.1.1.1	0.754789272030651	.	174720001	175000000	#FF4848	1	0.875
chr1	175000001	175280000	A.2.1.2.1.1.1.2.2.2	0.687100893997446	.	175000001	175280000	#FF9191	1	0.75
chr1	175280001	175920000	B.2.1.1.1.1.1.2.2	0.265644955300128	.	175280001	175920000	#4848FF	1	0.25
chr1	175920001	176080000	B.1.1.1.1.1.1.1.2.1.2	0.523627075351213	.	175920001	176080000	#DADAFF	1	0.5
chr1	176080001	176200000	A.2.2.1.2.1.1.1.1.1.2.1	0.593869731800766	.	176080001	176200000	#FFDADA	1	0.625
chr1	176200001	176680000	B.2.2.1.2.2.1.2.1.2	0.0510855683269476	.	176200001	176680000	#0000FF	1	0.125
chr1	176680001	176840000	B.2.2.1.2.1.1.2.1.2	0.070242656449553	.	176680001	176840000	#0000FF	1	0.125
chr1	176840001	177000000	B.2.1.1.2.2.2.2.2	0.199233716475096	.	176840001	177000000	#4848FF	1	0.25
chr1	177000001	177480000	B.2.2.2.2.2.1	0.00255427841634738	.	177000001	177480000	#0000FF	1	0.125
chr1	177480001	177640000	B.2.2.1.2.2.1.2.1.1.2.2	0.0523627075351213	.	177480001	177640000	#0000FF	1	0.125
chr1	177640001	177920000	B.2.2.2.1.2.1.1.2.1.2.2	0.0268199233716475	.	177640001	177920000	#0000FF	1	0.125
chr1	177920001	178000000	B.2.1.1.1.2.2.2.2.1.2	0.237547892720307	.	177920001	178000000	#4848FF	1	0.25
chr1	178000001	178240000	B.2.1.1.1.1.2.2.1.1.2	0.261813537675607	.	178000001	178240000	#4848FF	1	0.25
chr1	178240001	178480000	B.1.2.2.2.2.1.1.2.2	0.283524904214559	.	178240001	178480000	#9191FF	1	0.375
chr1	178480001	178760000	A.1.2.1.1.2.1.1.2.1.2	0.859514687100894	.	178480001	178760000	#FF4848	1	0.875
chr1	178760001	179000000	A.2.2.2.1.1.1.2.2.1	0.563218390804598	.	178760001	179000000	#FFDADA	1	0.625
chr1	179000001	179360000	A.1.2.1.1.1.2.1.1.1	0.871008939974457	.	179000001	179360000	#FF4848	1	0.875
chr1	179360001	179640000	B.1.2.1.1.2.2.1.1.2.2.1	0.371647509578544	.	179360001	179640000	#9191FF	1	0.375
chr1	179640001	179800000	B.1.1.2.1.1.2.1.2.1	0.455938697318008	.	179640001	179800000	#DADAFF	1	0.5
chr1	179800001	179960000	A.1.2.1.1.2.1.1.2.2.2	0.856960408684547	.	179800001	179960000	#FF4848	1	0.875
chr1	179960001	180200000	A.1.2.2.2.1.1.1.2.1	0.765006385696041	.	179960001	180200000	#FF4848	1	0.875
chr1	180200001	180440000	A.2.1.2.1.2.1.2.2.2.2.1	0.66794380587484	.	180200001	180440000	#FF9191	1	0.75
chr1	180440001	180800000	A.1.2.2.2.1.2.2.2.2.2	0.745849297573436	.	180440001	180800000	#FF4848	1	0.875
chr1	180800001	181160000	A.1.2.1.1.2.1.2.1	0.855683269476373	.	180800001	181160000	#FF4848	1	0.875
chr1	181160001	181440000	B.1.2.2.1.1.2.2.1.2	0.325670498084291	.	181160001	181440000	#9191FF	1	0.375
chr1	181440001	181960000	B.2.2.2.1.2.1.2.2	0.0217113665389527	.	181440001	181960000	#0000FF	1	0.125
chr1	181960001	182400000	B.2.2.1.2.2.1.2.2.1	0.0498084291187739	.	181960001	182400000	#0000FF	1	0.125
chr1	182400001	182800000	A.2.2.1.2.1.2.1.1.2	0.583652618135377	.	182400001	182800000	#FFDADA	1	0.625
chr1	182800001	183400000	A.2.2.1.2.1.2.1.1.1	0.58492975734355	.	182800001	183400000	#FFDADA	1	0.625
chr1	183400001	183600000	A.1.2.2.2.1.2.2.2.1.1	0.75095785440613	.	183400001	183600000	#FF4848	1	0.875
chr1	183600001	183920000	B.1.1.1.1.1.2.2.1.1	0.513409961685824	.	183600001	183920000	#DADAFF	1	0.5
chr1	183920001	184240000	B.2.1.1.1.1.1.1.1	0.269476372924649	.	183920001	184240000	#4848FF	1	0.25
chr1	184240001	184720000	B.1.2.1.1.2.2.1.1.2.2.2	0.37037037037037	.	184240001	184720000	#9191FF	1	0.375
chr1	184720001	185000000	B.1.1.2.1.1.2.1.2.2	0.454661558109834	.	184720001	185000000	#DADAFF	1	0.5
chr1	185000001	185200000	A.2.1.2.1.2.2.1.2.2.2	0.660280970625798	.	185000001	185200000	#FF9191	1	0.75
chr1	185200001	185680000	A.2.2.2.1.1.1.2.2.2	0.561941251596424	.	185200001	185680000	#FFDADA	1	0.625
chr1	185680001	185920000	B.2.1.1.2.2.1.1.2.1	0.213282247765006	.	185680001	185920000	#4848FF	1	0.25
chr1	185920001	186320000	B.2.1.1.1.2.1.1.2.2	0.252873563218391	.	185920001	186320000	#4848FF	1	0.25
chr1	186320001	186720000	B.1.2.1.2.2.2.2.2.1	0.342273307790549	.	186320001	186720000	#9191FF	1	0.375
chr1	186720001	186960000	B.2.1.1.1.2.2.1.1	0.247765006385696	.	186720001	186960000	#4848FF	1	0.25
chr1	186960001	187320000	B.1.2.1.2.2.2.2.2.2	0.340996168582375	.	186960001	187320000	#9191FF	1	0.375
chr1	187320001	187560000	B.1.2.2.2.1.1.2	0.291187739463602	.	187320001	187560000	#9191FF	1	0.375
chr1	187560001	187680000	B.1.2.2.2.1.1.1.1.1.2.1	0.296296296296296	.	187560001	187680000	#9191FF	1	0.375
chr1	187680001	187840000	B.1.2.2.2.1.2.2.2	0.28735632183908	.	187680001	187840000	#9191FF	1	0.375
chr1	187840001	188120000	B.1.2.1.2.1.1.1.1.2	0.361430395913155	.	187840001	188120000	#9191FF	1	0.375
chr1	188120001	188280000	B.1.2.1.2.1.1.2.1	0.35632183908046	.	188120001	188280000	#9191FF	1	0.375
chr1	188280001	188480000	B.1.2.1.2.1.1.2.2.1.2	0.353767560664112	.	188280001	188480000	#9191FF	1	0.375
chr1	188480001	188760000	B.1.2.2.2.1.1.1.1.1.2.2	0.295019157088123	.	188480001	188760000	#9191FF	1	0.375
chr1	188760001	189080000	B.1.2.1.2.1.1.1.1.1.1	0.363984674329502	.	188760001	189080000	#9191FF	1	0.375
chr1	189080001	189160000	B.1.2.2.2.1.2.2.1	0.288633461047254	.	189080001	189160000	#9191FF	1	0.375
chr1	189160001	189360000	B.1.2.1.2.1.1.1.2.2.1	0.358876117496807	.	189160001	189360000	#9191FF	1	0.375
chr1	189360001	189680000	B.1.2.2.2.1.1.1.2	0.292464878671775	.	189360001	189680000	#9191FF	1	0.375
chr1	189680001	190000000	B.1.2.1.2.1.1.1.2.2.2	0.357598978288633	.	189680001	190000000	#9191FF	1	0.375
chr1	190000001	190200000	B.1.2.2.2.1.1.1.1.2	0.293742017879949	.	190000001	190200000	#9191FF	1	0.375
chr1	190240001	190440000	B.1.2.2.2.1.1.1.1.2	0.293742017879949	.	190240001	190440000	#9191FF	1	0.375
chr1	190440001	190600000	B.1.1.2.1.2.1.2.2	0.441890166028097	.	190440001	190600000	#DADAFF	1	0.5
chr1	190600001	190840000	B.1.1.2.1.2.1.1.2.2.1	0.448275862068966	.	190600001	190840000	#DADAFF	1	0.5
chr1	190840001	190920000	B.1.1.1.1.1.1.2.2	0.518518518518518	.	190840001	190920000	#DADAFF	1	0.5
chr1	190920001	191120000	A.2.2.2.1.2.2.2	0.550446998722861	.	190920001	191120000	#FFDADA	1	0.625
chr1	191120001	191360000	A.2.2.2.1.2.1.2.2.1	0.554278416347382	.	191120001	191360000	#FFDADA	1	0.625
chr1	191360001	191720000	A.2.2.2.1.2.1.1.1	0.558109833971903	.	191360001	191720000	#FFDADA	1	0.625
chr1	191720001	192080000	B.1.1.1.1.1.1.2.1.2	0.519795657726692	.	191720001	192080000	#DADAFF	1	0.5
chr1	192080001	192440000	A.2.2.2.1.2.2.1	0.551724137931034	.	192080001	192440000	#FFDADA	1	0.625
chr1	192440001	192600000	A.2.1.2.1.2.2.2	0.659003831417625	.	192440001	192600000	#FF9191	1	0.75
chr1	192600001	192760000	A.2.1.2.1.2.1.1.2.2	0.675606641123882	.	192600001	192760000	#FF9191	1	0.75
chr1	192760001	193080000	A.1.2.2.2.1.1.1.1.2	0.766283524904215	.	192760001	193080000	#FF4848	1	0.875
chr1	193080001	193600000	B.1.1.1.1.1.1.2.1.1	0.521072796934866	.	193080001	193600000	#DADAFF	1	0.5
chr1	193600001	193720000	B.2.1.1.1.2.1.1.2.1	0.254150702426565	.	193600001	193720000	#4848FF	1	0.25
chr1	193720001	194120000	B.1.2.1.2.1.1.1.2.1	0.360153256704981	.	193720001	194120000	#9191FF	1	0.375
chr1	194120001	194320000	B.1.2.1.2.1.1.2.2.1.1	0.355044699872286	.	194120001	194320000	#9191FF	1	0.375
chr1	194320001	194760000	B.1.2.2.2.1.1.1.1.1.1	0.29757343550447	.	194320001	194760000	#9191FF	1	0.375
chr1	194760001	195120000	B.1.2.1.2.1.1.1.1.1.2	0.362707535121328	.	194760001	195120000	#9191FF	1	0.375
chr1	195120001	195400000	B.1.2.1.2.1.1.2.2.2	0.352490421455939	.	195120001	195400000	#9191FF	1	0.375
chr1	195400001	195640000	B.1.1.2.1.2.1.2.1.1.2	0.444444444444444	.	195400001	195640000	#DADAFF	1	0.5
chr1	195640001	195880000	B.1.1.2.1.2.1.2.1.1.1	0.445721583652618	.	195640001	195880000	#DADAFF	1	0.5
chr1	195880001	196080000	B.1.1.2.1.2.1.2.1.2	0.443167305236271	.	195880001	196080000	#DADAFF	1	0.5
chr1	196080001	196320000	B.1.1.2.1.2.1.1.2.1	0.449553001277139	.	196080001	196320000	#DADAFF	1	0.5
chr1	196320001	196720000	B.1.1.2.1.2.1.1.2.2.2	0.446998722860792	.	196320001	196720000	#DADAFF	1	0.5
chr1	196800001	197080000	B.1.1.2.1.2.1.1.1	0.450830140485313	.	196800001	197080000	#DADAFF	1	0.5
chr1	197080001	197440000	A.2.2.2.1.2.1.1.2	0.556832694763729	.	197080001	197440000	#FFDADA	1	0.625
chr1	197440001	197800000	A.2.2.1.2.1.1.1.2.1	0.588761174968072	.	197440001	197800000	#FFDADA	1	0.625
chr1	197800001	198040000	A.2.2.2.1.2.1.2.2.2	0.553001277139208	.	197800001	198040000	#FFDADA	1	0.625
chr1	198040001	198320000	B.1.1.1.1.1.1.1.2.1.1	0.524904214559387	.	198040001	198320000	#DADAFF	1	0.5
chr1	198320001	198480000	A.2.2.2.1.2.1.2.1	0.555555555555556	.	198320001	198480000	#FFDADA	1	0.625
chr1	198480001	198720000	A.1.2.2.2.1.1.1.1.1	0.767560664112388	.	198480001	198720000	#FF4848	1	0.875
chr1	198720001	199040000	A.2.2.1.2.1.1.1.2.2	0.587484035759898	.	198720001	199040000	#FFDADA	1	0.625
chr1	199040001	199240000	A.2.1.1.1.2.2.1.1	0.717752234993614	.	199040001	199240000	#FF9191	1	0.75
chr1	199240001	199320000	A.2.2.2.1.1.1.1.1	0.568326947637292	.	199240001	199320000	#FFDADA	1	0.625
chr1	199320001	199560000	A.2.2.2.1.1.1.1.2	0.567049808429119	.	199320001	199560000	#FFDADA	1	0.625
chr1	199560001	199960000	B.1.1.2.1.1.2.1.1.2	0.457215836526181	.	199560001	199960000	#DADAFF	1	0.5
chr1	199960001	200280000	A.2.1.2.1.1.2.2.1	0.680715197956577	.	199960001	200280000	#FF9191	1	0.75
chr1	200280001	200520000	A.1.2.2.2.1.2.1.1.1	0.758620689655172	.	200280001	200520000	#FF4848	1	0.875
chr1	200520001	200840000	A.1.1.2.2.1.2.2.2.2	0.895274584929757	.	200520001	200840000	#FF0000	1	1
chr1	200840001	201160000	A.2.1.1.1.1.2.2.1	0.721583652618135	.	200840001	201160000	#FF9191	1	0.75
chr1	201160001	201320000	B.1.1.1.2.2.1.2	0.471264367816092	.	201160001	201320000	#DADAFF	1	0.5
chr1	201320001	201400000	B.1.1.1.2.2.1.1	0.472541507024266	.	201320001	201400000	#DADAFF	1	0.5
chr1	201400001	201760000	A.2.2.1.2.1.2.2.1.2.1	0.578544061302682	.	201400001	201760000	#FFDADA	1	0.625
chr1	201760001	202120000	A.1.1.2.1.1.2.2.1.2	0.945083014048531	.	201760001	202120000	#FF0000	1	1
chr1	202120001	202320000	A.1.2.1.1.1.1.1.1.1.1	0.881226053639847	.	202120001	202320000	#FF4848	1	0.875
chr1	202320001	202840000	A.1.2.2.2.1.2.1.1.2	0.757343550446999	.	202320001	202840000	#FF4848	1	0.875
chr1	202840001	203000000	A.1.2.1.1.2.2.2.1	0.850574712643678	.	202840001	203000000	#FF4848	1	0.875
chr1	203000001	203200000	A.2.1.2.1.1.2.1.1.2	0.684546615581098	.	203000001	203200000	#FF9191	1	0.75
chr1	203200001	203520000	A.1.2.1.1.2.2.1.1	0.853128991060025	.	203200001	203520000	#FF4848	1	0.875
chr1	203520001	203840000	A.1.1.2.2.1.2.2.1.2	0.897828863346105	.	203520001	203840000	#FF0000	1	1
chr1	203840001	204040000	A.2.2.2.1.1.2.1	0.56066411238825	.	203840001	204040000	#FFDADA	1	0.625
chr1	204040001	204400000	A.2.1.2.1.1.2.1.2.1	0.683269476372925	.	204040001	204400000	#FF9191	1	0.75
chr1	204400001	204520000	A.1.1.2.2.1.2.1.1.1	0.904214559386973	.	204400001	204520000	#FF0000	1	1
chr1	204520001	204800000	A.2.1.2.1.1.2.1.1.1	0.685823754789272	.	204520001	204800000	#FF9191	1	0.75
chr1	204800001	205080000	A.2.1.1.2.2.1.1	0.706257982120051	.	204800001	205080000	#FF9191	1	0.75
chr1	205080001	205280000	A.1.1.1.1.2.2.2.1	0.983397190293742	.	205080001	205280000	#FF0000	1	1
chr1	205280001	205720000	A.1.1.1.1.2.2.2.2	0.982120051085568	.	205280001	205720000	#FF0000	1	1
chr1	205720001	205920000	A.1.2.1.1.2.1.1.1.2	0.862068965517241	.	205720001	205920000	#FF4848	1	0.875
chr1	206080001	206200000	A.1.2.2.2.1.1.1.2.2	0.763729246487867	.	206080001	206200000	#FF4848	1	0.875
chr1	206200001	206360000	A.1.2.2.2.1.1.2.1.1	0.762452107279693	.	206200001	206360000	#FF4848	1	0.875
chr1	206480001	206600000	A.2.1.2.1.2.2.1.2.1	0.664112388250319	.	206480001	206600000	#FF9191	1	0.75
chr1	206600001	206840000	A.1.1.2.2.1.2.1.1.2.2	0.901660280970626	.	206600001	206840000	#FF0000	1	1
chr1	206840001	207240000	A.1.1.2.2.1.1.2.1.1	0.908045977011494	.	206840001	207240000	#FF0000	1	1
chr1	207240001	207440000	B.1.1.2.1.1.1.1.2.2	0.46360153256705	.	207240001	207440000	#DADAFF	1	0.5
chr1	207440001	207800000	A.2.2.1.2.1.2.1.2.1	0.582375478927203	.	207440001	207800000	#FFDADA	1	0.625
chr1	207800001	208040000	A.2.1.1.1.2.2.1.2	0.716475095785441	.	207800001	208040000	#FF9191	1	0.75
chr1	208040001	208440000	B.1.2.1.1.1.1.1.2	0.408684546615581	.	208040001	208440000	#9191FF	1	0.375
chr1	208440001	208800000	B.2.2.2.1.2.1.1.2.2.2	0.0242656449553001	.	208440001	208800000	#0000FF	1	0.125
chr1	208800001	209000000	B.2.1.1.2.2.2.1.1.1.1	0.206896551724138	.	208800001	209000000	#4848FF	1	0.25
chr1	209000001	209520000	B.2.2.1.2.2.1.2.2.2	0.0485312899106003	.	209000001	209520000	#0000FF	1	0.125
chr1	209520001	209720000	B.2.2.1.2.2.1.2.1.1.1	0.0549169859514687	.	209520001	209720000	#0000FF	1	0.125
chr1	209720001	210040000	B.1.1.2.1.1.1.1.1.2	0.466155810983397	.	209720001	210040000	#DADAFF	1	0.5
chr1	210040001	210280000	B.2.1.1.2.2.2.1.2.2	0.201787994891443	.	210040001	210280000	#4848FF	1	0.25
chr1	210280001	210560000	B.2.1.1.2.2.2.1.1.2	0.204342273307791	.	210280001	210560000	#4848FF	1	0.25
chr1	210560001	211080000	B.2.2.2.1.2.1.1.2.1.1	0.0293742017879949	.	210560001	211080000	#0000FF	1	0.125
chr1	211080001	211160000	B.2.1.1.2.1.1.2.2.2	0.222222222222222	.	211080001	211160000	#4848FF	1	0.25
chr1	211160001	211400000	B.2.1.1.1.1.2.2.1.1.1	0.26309067688378	.	211160001	211400000	#4848FF	1	0.25
chr1	211400001	211680000	A.2.1.2.1.1.1.2.2.1	0.688378033205619	.	211400001	211680000	#FF9191	1	0.75
chr1	211680001	211840000	A.1.2.1.1.2.1.1.2.2.1	0.85823754789272	.	211680001	211840000	#FF4848	1	0.875
chr1	211840001	212160000	A.1.2.1.1.2.1.1.2.1.1	0.860791826309068	.	211840001	212160000	#FF4848	1	0.875
chr1	212160001	212240000	A.2.1.2.1.2.1.1.2.1	0.676883780332056	.	212160001	212240000	#FF9191	1	0.75
chr1	212240001	212440000	A.1.1.2.2.1.2.1.1.2.1	0.9029374201788	.	212240001	212440000	#FF0000	1	1
chr1	212440001	212640000	A.1.2.1.1.1.1.2.1.1	0.874840357598978	.	212440001	212640000	#FF4848	1	0.875
chr1	212640001	212960000	A.1.1.2.2.1.1.2.2	0.905491698595147	.	212640001	212960000	#FF0000	1	1
chr1	212960001	213280000	A.1.2.1.1.1.2.1.1.2	0.869731800766284	.	212960001	213280000	#FF4848	1	0.875
chr1	213280001	213720000	B.1.2.2.2.2.2.1	0.27330779054917	.	213280001	213720000	#9191FF	1	0.375
chr1	213720001	214360000	B.2.2.1.2.2.1.1.1	0.0574712643678161	.	213720001	214360000	#0000FF	1	0.125
chr1	214360001	214800000	A.2.1.2.1.2.1.2.2.1.2	0.670498084291188	.	214360001	214800000	#FF9191	1	0.75
chr1	214800001	215360000	B.2.1.1.2.1.1.1.2.1.2	0.232439335887612	.	214800001	215360000	#4848FF	1	0.25
chr1	215360001	215480000	B.2.1.1.1.2.1.1.1.2.2	0.255427841634738	.	215360001	215480000	#4848FF	1	0.25
chr1	215480001	215800000	B.2.1.1.1.2.2.2.1.2	0.240102171136654	.	215480001	215800000	#4848FF	1	0.25
chr1	215800001	216160000	B.2.2.1.2.1.1.2.1.1.1	0.0727969348659004	.	215800001	216160000	#0000FF	1	0.125
chr1	216160001	216240000	B.2.1.1.2.2.2.1.2.1	0.203065134099617	.	216160001	216240000	#4848FF	1	0.25
chr1	216280001	216680000	B.2.1.1.2.2.2.1.2.1	0.203065134099617	.	216280001	216680000	#4848FF	1	0.25
chr1	216680001	217560000	B.2.2.2.1.2.2.2.1	0.0191570881226054	.	216680001	217560000	#0000FF	1	0.125
chr1	217560001	217840000	B.2.1.1.1.2.2.2.1.1.1	0.242656449553001	.	217560001	217840000	#4848FF	1	0.25
chr1	217840001	218120000	B.2.1.1.2.2.1.1.1	0.21455938697318	.	217840001	218120000	#4848FF	1	0.25
chr1	218120001	218440000	B.2.2.1.2.1.2.2.2.1	0.0600255427841635	.	218120001	218440000	#0000FF	1	0.125
chr1	218440001	218720000	B.1.1.1.1.1.1.1.2.2	0.52234993614304	.	218440001	218720000	#DADAFF	1	0.5
chr1	218720001	219280000	B.2.1.1.2.1.1.1.2.1.1	0.233716475095785	.	218720001	219280000	#4848FF	1	0.25
chr1	219280001	219440000	B.1.2.1.2.2.1.1.1	0.349936143039591	.	219280001	219440000	#9191FF	1	0.375
chr1	219440001	219680000	B.2.1.1.2.2.1.2.1	0.209450830140485	.	219440001	219680000	#4848FF	1	0.25
chr1	219680001	220160000	B.2.1.1.2.1.1.1.2.2.1.1	0.231162196679438	.	219680001	220160000	#4848FF	1	0.25
chr1	220160001	220680000	A.2.1.2.1.2.1.2.1.1	0.674329501915709	.	220160001	220680000	#FF9191	1	0.75
chr1	220680001	220760000	B.2.1.1.1.2.1.2.1.2	0.250319284802043	.	220680001	220760000	#4848FF	1	0.25
chr1	220760001	220960000	B.1.2.2.2.2.1.1.2.1	0.284802043422733	.	220760001	220960000	#9191FF	1	0.375
chr1	220960001	221200000	B.1.2.2.2.2.1.2.2.2	0.274584929757344	.	220960001	221200000	#9191FF	1	0.375
chr1	221200001	221400000	B.1.2.2.2.2.1.2.2.1.1	0.277139208173691	.	221200001	221400000	#9191FF	1	0.375
chr1	221400001	221600000	B.2.1.1.1.2.2.1.2.2	0.243933588761175	.	221400001	221600000	#4848FF	1	0.25
chr1	221600001	221840000	B.1.2.1.2.2.2.2.1	0.343550446998723	.	221600001	221840000	#9191FF	1	0.375
chr1	221840001	222080000	A.2.2.1.2.1.1.1.1.1.2.2	0.592592592592593	.	221840001	222080000	#FFDADA	1	0.625
chr1	222080001	222320000	B.1.1.1.1.1.1.1.1.1	0.527458492975734	.	222080001	222320000	#DADAFF	1	0.5
chr1	222320001	222640000	B.1.2.2.2.2.1.2.1.2.2	0.278416347381865	.	222320001	222640000	#9191FF	1	0.375
chr1	222640001	222960000	A.2.1.2.1.2.2.1.2.2.1.1	0.662835249042146	.	222640001	222960000	#FF9191	1	0.75
chr1	222960001	223240000	B.1.2.2.2.2.1.2.1.2.1.1	0.280970625798212	.	222960001	223240000	#9191FF	1	0.375
chr1	223240001	223520000	B.2.1.1.1.1.1.1.2	0.268199233716475	.	223240001	223520000	#4848FF	1	0.25
chr1	223520001	223640000	B.2.1.1.1.2.1.2.2	0.24904214559387	.	223520001	223640000	#4848FF	1	0.25
chr1	223640001	223760000	B.1.2.1.1.1.1.2.2	0.40485312899106	.	223640001	223760000	#9191FF	1	0.375
chr1	223800001	223880000	B.1.2.1.1.1.1.2.2	0.40485312899106	.	223800001	223880000	#9191FF	1	0.375
chr1	223880001	224080000	A.2.1.2.1.2.2.1.2.2.1.2	0.661558109833972	.	223880001	224080000	#FF9191	1	0.75
chr1	224080001	224200000	A.2.2.1.2.1.1.2	0.586206896551724	.	224080001	224200000	#FFDADA	1	0.625
chr1	224200001	224640000	A.1.1.1.1.2.1.1	0.993614303959132	.	224200001	224640000	#FF0000	1	1
chr1	224640001	225240000	B.2.1.1.2.1.2.2.1.1	0.218390804597701	.	224640001	225240000	#4848FF	1	0.25
chr1	225240001	225600000	B.2.1.1.2.1.1.1.2.2.2	0.228607918263091	.	225240001	225600000	#4848FF	1	0.25
chr1	225600001	225880000	A.2.1.1.1.2.2.2.2	0.713920817369093	.	225600001	225880000	#FF9191	1	0.75
chr1	225880001	226200000	A.1.1.1.1.2.1.2.2.2	0.98978288633461	.	225880001	226200000	#FF0000	1	1
chr1	226200001	226600000	A.1.1.1.1.1.2.1.2	0.996168582375479	.	226200001	226600000	#FF0000	1	1
chr1	226600001	226840000	A.2.1.2.1.1.1.1.1.1	0.694763729246488	.	226600001	226840000	#FF9191	1	0.75
chr1	226840001	227360000	A.2.1.2.1.1.2.2.2	0.679438058748404	.	226840001	227360000	#FF9191	1	0.75
chr1	227360001	227680000	B.1.2.1.1.2.2.2.1	0.366538952745849	.	227360001	227680000	#9191FF	1	0.375
chr1	227680001	227880000	B.1.1.1.1.1.2.2.2.2	0.508301404853129	.	227680001	227880000	#DADAFF	1	0.5
chr1	227880001	228240000	A.2.1.2.1.1.1.1.1.2	0.693486590038314	.	227880001	228240000	#FF9191	1	0.75
chr1	228240001	228760000	A.1.1.2.2.1.2.2.2.1	0.896551724137931	.	228240001	228760000	#FF0000	1	1
chr1	228760001	229080000	A.2.2.1.2.1.2.2.2	0.575989782886335	.	228760001	229080000	#FFDADA	1	0.625
chr1	229080001	229320000	A.2.2.1.2.1.2.2.1.2.2	0.577266922094508	.	229080001	229320000	#FFDADA	1	0.625
chr1	229320001	229760000	A.1.2.1.1.1.1.1.2.2	0.876117496807152	.	229320001	229760000	#FF4848	1	0.875
chr1	229760001	230200000	A.2.2.2.2.2.1.2.1.2	0.535121328224777	.	229760001	230200000	#FFDADA	1	0.625
chr1	230200001	230360000	A.1.2.1.1.1.1.2.1.2	0.873563218390805	.	230200001	230360000	#FF4848	1	0.875
chr1	230360001	230480000	A.2.2.2.1.1.2.2	0.559386973180077	.	230360001	230480000	#FFDADA	1	0.625
chr1	230480001	230720000	B.1.2.2.1.1.2.2.1.1	0.326947637292465	.	230480001	230720000	#9191FF	1	0.375
chr1	230720001	231200000	A.2.1.2.1.1.1.2.1.2	0.689655172413793	.	230720001	231200000	#FF9191	1	0.75
chr1	231200001	231440000	A.2.1.2.1.1.1.2.1.1	0.690932311621967	.	231200001	231440000	#FF9191	1	0.75
chr1	231440001	231800000	A.1.2.2.2.1.2.2.2.1.2.2	0.748403575989783	.	231440001	231800000	#FF4848	1	0.875
chr1	231800001	232000000	B.2.1.1.1.1.2.2.1.2	0.260536398467433	.	231800001	232000000	#4848FF	1	0.25
chr1	232000001	232320000	B.2.1.1.2.1.2.2.1.2	0.217113665389527	.	232000001	232320000	#4848FF	1	0.25
chr1	232320001	232480000	B.1.2.2.2.2.2.2.2	0.270753512132823	.	232320001	232480000	#9191FF	1	0.375
chr1	232480001	232560000	B.1.1.2.1.1.2.2.1	0.45338441890166	.	232480001	232560000	#DADAFF	1	0.5
chr1	232560001	232760000	A.2.2.1.2.1.1.1.1.1.1	0.59514687100894	.	232560001	232760000	#FFDADA	1	0.625
chr1	232760001	233000000	B.1.2.2.2.2.2.2.1	0.272030651340996	.	232760001	233000000	#9191FF	1	0.375
chr1	233000001	233400000	B.1.1.1.1.1.2.2.1.2.2	0.510855683269476	.	233000001	233400000	#DADAFF	1	0.5
chr1	233400001	233560000	B.1.1.2.1.1.2.2.2	0.452107279693487	.	233400001	233560000	#DADAFF	1	0.5
chr1	233560001	234000000	B.2.2.2.1.2.1.1.1.1	0.0319284802043423	.	233560001	234000000	#0000FF	1	0.125
chr1	234000001	234200000	B.2.1.1.2.2.2.1.1.1.2	0.205619412515964	.	234000001	234200000	#4848FF	1	0.25
chr1	234200001	234560000	B.1.1.1.1.1.2.2.1.2.1	0.51213282247765	.	234200001	234560000	#DADAFF	1	0.5
chr1	234560001	234880000	A.1.1.2.2.1.1.2.1.2	0.906768837803321	.	234560001	234880000	#FF0000	1	1
chr1	234880001	235000000	A.1.2.2.2.1.1.2.1.2	0.76117496807152	.	234880001	235000000	#FF4848	1	0.875
chr1	235000001	235200000	A.1.1.1.1.2.1.2.1	0.992337164750958	.	235000001	235200000	#FF0000	1	1
chr1	235240001	235280000	A.1.1.1.1.2.1.2.1	0.992337164750958	.	235240001	235280000	#FF0000	1	1
chr1	235280001	235440000	A.1.1.2.2.1.2.1.2	0.900383141762452	.	235280001	235440000	#FF0000	1	1
chr1	235440001	235680000	A.1.1.2.2.1.1.1.2	0.909323116219668	.	235440001	235680000	#FF0000	1	1
chr1	235680001	236000000	A.2.1.2.1.1.2.1.2.2	0.681992337164751	.	235680001	236000000	#FF9191	1	0.75
chr1	236000001	236200000	A.2.1.2.1.1.1.1.2	0.692209450830141	.	236000001	236200000	#FF9191	1	0.75
chr1	236200001	236480000	A.1.2.2.2.1.2.2.2.2.1	0.747126436781609	.	236200001	236480000	#FF4848	1	0.875
chr1	236480001	236760000	A.1.2.2.2.1.2.1.2	0.756066411238825	.	236480001	236760000	#FF4848	1	0.875
chr1	236760001	237040000	A.2.2.2.1.1.1.2.1.1	0.565772669220945	.	236760001	237040000	#FFDADA	1	0.625
chr1	237040001	237280000	B.2.1.1.1.2.2.2.1.1.2	0.241379310344828	.	237040001	237280000	#4848FF	1	0.25
chr1	237280001	237760000	B.2.1.1.2.1.1.1.1	0.234993614303959	.	237280001	237760000	#4848FF	1	0.25
chr1	237760001	237960000	B.2.1.1.1.2.1.1.1.1	0.257982120051086	.	237760001	237960000	#4848FF	1	0.25
chr1	237960001	238160000	B.2.1.1.1.2.2.1.2.1.2	0.245210727969349	.	237960001	238160000	#4848FF	1	0.25
chr1	238160001	238800000	B.2.2.1.2.1.1.2.2.2	0.0676883780332056	.	238160001	238800000	#0000FF	1	0.125
chr1	238800001	239320000	B.2.2.2.1.2.2.1	0.0204342273307791	.	238800001	239320000	#0000FF	1	0.125
chr1	239360001	239720000	B.2.2.1.2.1.2.2.2.2	0.0587484035759898	.	239360001	239720000	#0000FF	1	0.125
chr1	239720001	240160000	B.2.1.1.2.2.1.2.2	0.208173690932312	.	239720001	240160000	#4848FF	1	0.25
chr1	240160001	240320000	B.2.1.1.1.2.1.1.1.2.1	0.256704980842912	.	240160001	240320000	#4848FF	1	0.25
chr1	240320001	240640000	B.2.2.1.2.1.1.1.2	0.0740740740740741	.	240320001	240640000	#0000FF	1	0.125
chr1	240640001	240840000	B.1.2.2.2.2.1.2.1.2.1.2	0.279693486590038	.	240640001	240840000	#9191FF	1	0.375
chr1	240840001	240920000	B.1.2.2.2.2.1.2.1.1	0.282247765006386	.	240840001	240920000	#9191FF	1	0.375
chr1	240920001	241400000	B.2.1.1.2.2.1.1.2.2.2	0.210727969348659	.	240920001	241400000	#4848FF	1	0.25
chr1	241400001	241680000	B.2.1.1.1.2.2.2.2.1.1	0.23882503192848	.	241400001	241680000	#4848FF	1	0.25
chr1	241680001	242000000	A.2.2.2.1.1.1.2.1.2	0.564495530012771	.	241680001	242000000	#FFDADA	1	0.625
chr1	242000001	242160000	A.2.1.2.1.2.1.2.1.2	0.673052362707535	.	242000001	242160000	#FF9191	1	0.75
chr1	242160001	242240000	B.1.1.2.1.1.1.2.1	0.462324393358876	.	242160001	242240000	#DADAFF	1	0.5
chr1	242240001	242600000	B.2.1.1.2.1.1.1.2.2.1.2	0.229885057471264	.	242240001	242600000	#4848FF	1	0.25
chr1	242600001	242840000	B.2.2.1.2.1.1.1.1	0.0753512132822478	.	242600001	242840000	#0000FF	1	0.125
chr1	242840001	243160000	B.2.1.1.1.2.2.2.2.2	0.236270753512133	.	242840001	243160000	#4848FF	1	0.25
chr1	243160001	243280000	B.1.1.1.1.1.1.1.1.2	0.526181353767561	.	243160001	243280000	#DADAFF	1	0.5
chr1	243280001	243480000	A.2.1.2.1.2.2.1.1	0.665389527458493	.	243280001	243480000	#FF9191	1	0.75
chr1	243480001	243760000	B.1.1.2.1.1.1.2.2	0.461047254150702	.	243480001	243760000	#DADAFF	1	0.5
chr1	243760001	243880000	B.1.2.2.2.1.2.1	0.289910600255428	.	243760001	243880000	#9191FF	1	0.375
chr1	243880001	243960000	B.1.2.1.2.2.1.2	0.347381864623244	.	243880001	243960000	#9191FF	1	0.375
chr1	243960001	244040000	B.2.1.1.1.2.1.2.1.1	0.251596424010217	.	243960001	244040000	#4848FF	1	0.25
chr1	244040001	244520000	B.1.2.1.1.2.2.1.1.2.1	0.372924648786718	.	244040001	244520000	#9191FF	1	0.375
chr1	244520001	244760000	A.2.2.1.2.1.1.1.1.2.2	0.590038314176245	.	244520001	244760000	#FFDADA	1	0.625
chr1	244760001	244920000	A.1.2.1.1.2.1.1.1.1.1	0.864623243933589	.	244760001	244920000	#FF4848	1	0.875
chr1	244920001	245200000	A.1.2.1.1.1.1.1.2.1	0.877394636015326	.	244920001	245200000	#FF4848	1	0.875
chr1	245200001	245560000	B.1.2.1.1.1.1.2.1.1	0.407407407407407	.	245200001	245560000	#9191FF	1	0.375
chr1	245560001	245960000	B.1.2.2.1.1.2.2.2	0.324393358876117	.	245560001	245960000	#9191FF	1	0.375
chr1	245960001	246200000	B.1.2.1.1.1.1.2.1.2	0.406130268199234	.	245960001	246200000	#9191FF	1	0.375
chr1	246200001	246480000	B.1.1.2.1.1.1.1.2.1	0.464878671775224	.	246200001	246480000	#DADAFF	1	0.5
chr1	246480001	246680000	A.2.2.1.2.1.2.2.1.1	0.579821200510856	.	246480001	246680000	#FFDADA	1	0.625
chr1	246680001	247000000	A.1.1.2.2.1.1.1.1.1	0.911877394636015	.	246680001	247000000	#FF0000	1	1
chr1	247000001	247360000	A.1.2.1.1.1.2.1.2.1	0.86845466155811	.	247000001	247360000	#FF4848	1	0.875
chr1	247360001	247760000	B.1.1.2.1.1.1.1.1.1.1	0.468710089399745	.	247360001	247760000	#DADAFF	1	0.5
chr1	247760001	248160000	B.2.2.2.1.2.2.2.2	0.0178799489144317	.	247760001	248160000	#0000FF	1	0.125
chr1	248160001	248320000	B.2.2.2.2.2.2	0.00127713920817369	.	248160001	248320000	#0000FF	1	0.125
chr1	248360001	248440000	B.2.2.2.2.2.2	0.00127713920817369	.	248360001	248440000	#0000FF	1	0.125
chr1	248480001	248520000	B.2.2.2.2.2.2	0.00127713920817369	.	248480001	248520000	#0000FF	1	0.125
chr1	248520001	248640000	B.2.1.1.2.2.1.1.2.2.1	0.212005108556833	.	248520001	248640000	#4848FF	1	0.25
chr1	248800001	248920000	B.2.1.1.2.2.1.1.2.2.1	0.212005108556833	.	248800001	248920000	#4848FF	1	0.25
chr1	249040001	249120000	B.2.1.1.2.2.1.1.2.2.1	0.212005108556833	.	249040001	249120000	#4848FF	1	0.25
chr1	249120001	249240000	A.2.1.2.1.2.1.1.1	0.67816091954023	.	249120001	249240000	#FF9191	1	0.75
chr2	1	200000	B.1.1.2.1.2.2.1.1	0.462724935732648	.	1	200000	#DADAFF	1	0.5
chr2	200001	680000	A.2.2.1.1.1.1.2	0.634961439588689	.	200001	680000	#FFDADA	1	0.625
chr2	680001	920000	A.2.2.2.2.1.2.2.2.1	0.557840616966581	.	680001	920000	#FFDADA	1	0.625
chr2	920001	1000000	B.1.1.2.1.1.1.1.2.1.1	0.482005141388175	.	920001	1000000	#DADAFF	1	0.5
chr2	1000001	1280000	B.1.2.1.2.2.1.1.2.1.1.1	0.37146529562982	.	1000001	1280000	#9191FF	1	0.375
chr2	1280001	1600000	B.1.2.1.2.2.1.1.1.1	0.374035989717224	.	1280001	1600000	#9191FF	1	0.375
chr2	1600001	1840000	B.1.1.2.1.2.1.1.2	0.465295629820051	.	1600001	1840000	#DADAFF	1	0.5
chr2	1840001	2120000	B.1.2.1.2.2.1.1.2.1.2	0.368894601542416	.	1840001	2120000	#9191FF	1	0.375
chr2	2120001	2280000	B.2.1.1.2.2.1.1	0.241645244215938	.	2120001	2280000	#4848FF	1	0.25
chr2	2280001	2440000	B.2.1.1.2.1.1.1	0.266066838046273	.	2280001	2440000	#4848FF	1	0.25
chr2	2440001	2600000	B.1.2.2.2.1.1.2	0.320051413881748	.	2440001	2600000	#9191FF	1	0.375
chr2	2600001	2920000	B.1.1.2.1.2.2.1.2.1	0.461439588688946	.	2600001	2920000	#DADAFF	1	0.5
chr2	2920001	3080000	A.2.2.1.2.1.2.2.1.1	0.609254498714653	.	2920001	3080000	#FFDADA	1	0.625
chr2	3080001	3520000	A.1.2.2.1.1.2.1.2.1.1	0.811053984575835	.	3080001	3520000	#FF4848	1	0.875
chr2	3520001	3720000	A.1.1.2.1.2.2.1.1.1.2	0.929305912596401	.	3520001	3720000	#FF0000	1	1
chr2	3720001	3920000	B.1.1.2.1.2.1.1.1	0.466580976863753	.	3720001	3920000	#DADAFF	1	0.5
chr2	3920001	4200000	B.2.1.1.2.2.2.2.2	0.231362467866324	.	3920001	4200000	#4848FF	1	0.25
chr2	4200001	4280000	B.1.2.1.2.2.2.1.1	0.361182519280206	.	4200001	4280000	#9191FF	1	0.375
chr2	4280001	4800000	B.1.2.2.2.1.2.1	0.318766066838046	.	4280001	4800000	#9191FF	1	0.375
chr2	4800001	4960000	B.1.2.2.2.2.1.2.2.1.1.1	0.304627249357326	.	4800001	4960000	#9191FF	1	0.375
chr2	4960001	5040000	B.2.2.1.1.1.2.2.2.1.1	0.150385604113111	.	4960001	5040000	#0000FF	1	0.125
chr2	5120001	5520000	B.2.2.1.1.1.2.2.2.1.1	0.150385604113111	.	5120001	5520000	#0000FF	1	0.125
chr2	5520001	5760000	B.2.1.1.2.1.1.2.1.2.2	0.260925449871465	.	5520001	5760000	#4848FF	1	0.25
chr2	5760001	5920000	B.1.1.2.1.1.1.1.1.2.2	0.483290488431877	.	5760001	5920000	#DADAFF	1	0.5
chr2	5920001	6200000	B.1.2.2.2.2.2.1	0.299485861182519	.	5920001	6200000	#9191FF	1	0.375
chr2	6200001	6280000	B.1.1.1.1.1.1.1	0.539845758354756	.	6200001	6280000	#DADAFF	1	0.5
chr2	6280001	6560000	A.2.1.1.2.2.2.1	0.682519280205656	.	6280001	6560000	#FF9191	1	0.75
chr2	6560001	6720000	B.1.1.2.1.1.2.2.2.1	0.469151670951157	.	6560001	6720000	#DADAFF	1	0.5
chr2	6720001	7000000	B.1.2.1.2.2.1.2.1.2	0.365038560411311	.	6720001	7000000	#9191FF	1	0.375
chr2	7000001	7200000	B.1.2.1.2.2.1.1.1.2	0.372750642673522	.	7000001	7200000	#9191FF	1	0.375
chr2	7200001	7520000	B.1.2.2.2.1.1.1.1	0.322622107969152	.	7200001	7520000	#9191FF	1	0.375
chr2	7520001	7800000	B.1.1.2.1.1.1.1.1.2.1	0.484575835475578	.	7520001	7800000	#DADAFF	1	0.5
chr2	7800001	8040000	B.1.1.1.2.1.2.2.1.1	0.502570694087404	.	7800001	8040000	#DADAFF	1	0.5
chr2	8040001	8320000	A.2.2.1.2.1.2.1.1.2.2	0.611825192802057	.	8040001	8320000	#FFDADA	1	0.625
chr2	8320001	8600000	A.1.2.2.1.1.2.1.2.2	0.808483290488432	.	8320001	8600000	#FF4848	1	0.875
chr2	8600001	8920000	A.1.1.2.1.2.2.1.1.1.1	0.930591259640103	.	8600001	8920000	#FF0000	1	1
chr2	8920001	9240000	A.2.1.1.1.1.1.1.1.2	0.739074550128535	.	8920001	9240000	#FF9191	1	0.75
chr2	9240001	9560000	A.2.1.1.1.2.2.1	0.7146529562982	.	9240001	9560000	#FF9191	1	0.75
chr2	9560001	9960000	A.1.1.1.1.2.1.2.1.2	0.992287917737789	.	9560001	9960000	#FF0000	1	1
chr2	9960001	10280000	A.1.1.2.1.1.1.1.1.1.1	0.958868894601542	.	9960001	10280000	#FF0000	1	1
chr2	10280001	10600000	A.1.1.2.1.1.1.1.1.1.2	0.957583547557841	.	10280001	10600000	#FF0000	1	1
chr2	10600001	10920000	A.1.1.1.2.2.1.2.2	0.966580976863753	.	10600001	10920000	#FF0000	1	1
chr2	10920001	11280000	A.1.2.1.2.2.1.1.2.2	0.829048843187661	.	10920001	11280000	#FF4848	1	0.875
chr2	11280001	11400000	A.1.2.1.2.1.1.1.1.2	0.848329048843188	.	11280001	11400000	#FF4848	1	0.875
chr2	11400001	11600000	A.1.1.2.1.1.1.1.1.2.2	0.953727506426735	.	11400001	11600000	#FF0000	1	1
chr2	11600001	11960000	A.1.1.2.1.2.1.2	0.931876606683805	.	11600001	11960000	#FF0000	1	1
chr2	11960001	12320000	A.2.1.2.1.1.1.2	0.677377892030848	.	11960001	12320000	#FF9191	1	0.75
chr2	12320001	12640000	B.1.2.2.2.1.1.1.2	0.32133676092545	.	12320001	12640000	#9191FF	1	0.375
chr2	12640001	12720000	B.1.2.1.2.2.2.1.2	0.359897172236504	.	12640001	12720000	#9191FF	1	0.375
chr2	12720001	13160000	B.2.1.1.2.1.1.2.2.2	0.258354755784062	.	12720001	13160000	#4848FF	1	0.25
chr2	13160001	13640000	B.2.2.2.1.2.1.2.1.2.2	0.0218508997429306	.	13160001	13640000	#0000FF	1	0.125
chr2	13640001	13960000	B.2.1.2.2.2.2.1.2.2	0.167095115681234	.	13640001	13960000	#4848FF	1	0.25
chr2	13960001	14600000	B.2.2.2.1.2.1.2.2	0.0205655526992288	.	13960001	14600000	#0000FF	1	0.125
chr2	14600001	14840000	B.2.1.2.2.2.2.1.1.1	0.173521850899743	.	14600001	14840000	#4848FF	1	0.25
chr2	14840001	15080000	B.2.1.2.2.2.1.2.2.2.2	0.174807197943445	.	14840001	15080000	#4848FF	1	0.25
chr2	15080001	15440000	B.1.1.1.2.2.2.2	0.487146529562982	.	15080001	15440000	#DADAFF	1	0.5
chr2	15440001	15760000	A.2.1.2.1.1.1.1.1	0.679948586118252	.	15440001	15760000	#FF9191	1	0.75
chr2	15760001	15960000	A.2.2.2.2.1.2.2.1.2	0.559125964010283	.	15760001	15960000	#FFDADA	1	0.625
chr2	15960001	16200000	B.1.2.1.2.2.1.2.1.1	0.366323907455013	.	15960001	16200000	#9191FF	1	0.375
chr2	16200001	16280000	B.1.1.2.1.2.1.2	0.46401028277635	.	16200001	16280000	#DADAFF	1	0.5
chr2	16320001	16520000	B.1.1.2.1.2.1.2	0.46401028277635	.	16320001	16520000	#DADAFF	1	0.5
chr2	16520001	16800000	B.1.2.1.2.1.1.1.2.2	0.38560411311054	.	16520001	16800000	#9191FF	1	0.375
chr2	16800001	16920000	A.1.2.2.1.1.2.1.2.1.2	0.809768637532134	.	16800001	16920000	#FF4848	1	0.875
chr2	16920001	17160000	B.1.1.1.1.1.1.2.1.2	0.53598971722365	.	16920001	17160000	#DADAFF	1	0.5
chr2	17160001	17560000	B.1.2.1.2.1.1.1.2.1	0.386889460154242	.	17160001	17560000	#9191FF	1	0.375
chr2	17560001	17880000	B.1.2.1.2.1.2.1.2.2.2	0.376606683804627	.	17560001	17880000	#9191FF	1	0.375
chr2	17880001	18040000	A.2.1.1.1.1.1.1.1.1	0.740359897172236	.	17880001	18040000	#FF9191	1	0.75
chr2	18040001	18400000	B.2.1.1.2.2.1.2.2	0.239074550128535	.	18040001	18400000	#4848FF	1	0.25
chr2	18400001	18600000	B.2.1.1.2.1.1.2.1.2.1.2	0.262210796915167	.	18400001	18600000	#4848FF	1	0.25
chr2	18600001	18840000	B.2.1.1.2.1.1.2.1.1	0.264781491002571	.	18600001	18840000	#4848FF	1	0.25
chr2	18840001	19120000	B.2.2.1.1.1.2.2.2.2.2	0.145244215938303	.	18840001	19120000	#0000FF	1	0.125
chr2	19120001	19240000	B.2.1.1.2.1.2.1.1.1	0.25706940874036	.	19120001	19240000	#4848FF	1	0.25
chr2	19240001	19520000	B.2.2.1.1.1.2.1.1.2	0.15681233933162	.	19240001	19520000	#0000FF	1	0.125
chr2	19520001	19720000	B.2.1.2.2.2.1.2.1.1.1	0.182519280205656	.	19520001	19720000	#4848FF	1	0.25
chr2	19720001	19880000	B.1.2.2.2.1.2.2.1.2.2	0.314910025706941	.	19720001	19880000	#9191FF	1	0.375
chr2	19880001	20120000	B.2.1.1.2.2.1.2.1	0.240359897172236	.	19880001	20120000	#4848FF	1	0.25
chr2	20120001	20440000	A.2.1.2.1.1.1.1.2	0.67866323907455	.	20120001	20440000	#FF9191	1	0.75
chr2	20440001	20560000	A.1.2.2.1.1.1.2.1	0.816195372750643	.	20440001	20560000	#FF4848	1	0.875
chr2	20560001	20840000	A.2.1.1.1.1.1.2	0.735218508997429	.	20560001	20840000	#FF9191	1	0.75
chr2	20840001	21080000	B.1.1.1.2.1.2.2.2.1	0.5	.	20840001	21080000	#DADAFF	1	0.5
chr2	21080001	21360000	B.1.2.1.2.2.1.2.2.1	0.363753213367609	.	21080001	21360000	#9191FF	1	0.375
chr2	21360001	21720000	B.2.2.1.1.1.2.1.1.1.2	0.158097686375321	.	21360001	21720000	#0000FF	1	0.125
chr2	21720001	22040000	B.2.2.2.1.2.1.2.1.2.1	0.0231362467866324	.	21720001	22040000	#0000FF	1	0.125
chr2	22040001	22360000	B.2.2.1.1.2.2.2.1	0.136246786632391	.	22040001	22360000	#0000FF	1	0.125
chr2	22360001	22960000	B.2.2.2.1.2.1.1	0.025706940874036	.	22360001	22960000	#0000FF	1	0.125
chr2	22960001	23080000	B.1.2.2.2.2.1.2.1.1	0.309768637532134	.	22960001	23080000	#9191FF	1	0.375
chr2	23080001	23560000	B.2.2.1.1.2.1.2.2	0.140102827763496	.	23080001	23560000	#0000FF	1	0.125
chr2	23560001	24000000	A.2.2.1.2.1.2.1.2	0.610539845758355	.	23560001	24000000	#FFDADA	1	0.625
chr2	24000001	24200000	A.1.1.2.1.2.2.2.2.2	0.92159383033419	.	24000001	24200000	#FF0000	1	1
chr2	24200001	24400000	A.1.1.1.2.2.1.1.2.2.2	0.969151670951157	.	24200001	24400000	#FF0000	1	1
chr2	24400001	24600000	A.1.1.2.1.1.1.1.2.2.1	0.951156812339332	.	24400001	24600000	#FF0000	1	1
chr2	24600001	24840000	A.1.1.2.1.1.1.1.1.2.1.2	0.955012853470437	.	24600001	24840000	#FF0000	1	1
chr2	24840001	25080000	A.1.2.1.2.1.1.1.2	0.847043701799486	.	24840001	25080000	#FF4848	1	0.875
chr2	25080001	25440000	A.1.1.2.1.1.2.1.1.2.1.2	0.944730077120823	.	25080001	25440000	#FF0000	1	1
chr2	25440001	25800000	A.1.1.1.2.2.1.1.1.2	0.973007712082262	.	25440001	25800000	#FF0000	1	1
chr2	25800001	26080000	A.1.2.1.2.2.2.1.1.2	0.82133676092545	.	25800001	26080000	#FF4848	1	0.875
chr2	26080001	26400000	A.1.1.2.1.1.2.2.2.2	0.934447300771208	.	26080001	26400000	#FF0000	1	1
chr2	26400001	26600000	A.1.2.1.2.1.2.2	0.838046272493573	.	26400001	26600000	#FF4848	1	0.875
chr2	26600001	26800000	A.2.1.1.1.2.1.2.2	0.715938303341902	.	26600001	26800000	#FF9191	1	0.75
chr2	26800001	27000000	A.1.2.2.1.2.2.2.2	0.778920308483291	.	26800001	27000000	#FF4848	1	0.875
chr2	27000001	27240000	A.1.2.2.1.2.2.2.1	0.780205655526992	.	27000001	27240000	#FF4848	1	0.875
chr2	27240001	27600000	A.1.2.1.2.1.2.1	0.839331619537275	.	27240001	27600000	#FF4848	1	0.875
chr2	27600001	27920000	A.1.1.2.1.1.1.1.2.2.2	0.94987146529563	.	27600001	27920000	#FF0000	1	1
chr2	27920001	28240000	A.2.1.1.1.2.2.2.2	0.709511568123393	.	27920001	28240000	#FF9191	1	0.75
chr2	28240001	28720000	A.2.2.1.2.2.1.1	0.604113110539846	.	28240001	28720000	#FFDADA	1	0.625
chr2	28720001	29160000	A.1.2.1.2.2.1.1.2.1	0.830334190231362	.	28720001	29160000	#FF4848	1	0.875
chr2	29160001	29440000	A.2.2.1.2.1.2.2.2.1	0.606683804627249	.	29160001	29440000	#FFDADA	1	0.625
chr2	29440001	29840000	B.1.2.1.2.2.1.1.2.2	0.367609254498715	.	29440001	29840000	#9191FF	1	0.375
chr2	29840001	29960000	B.1.2.1.2.1.1.2.1	0.384318766066838	.	29840001	29960000	#9191FF	1	0.375
chr2	29960001	30160000	B.1.2.1.2.1.1.1.1	0.388174807197943	.	29960001	30160000	#9191FF	1	0.375
chr2	30160001	30360000	B.1.1.2.1.1.1.1.2.2.2.1	0.478149100257069	.	30160001	30360000	#DADAFF	1	0.5
chr2	30360001	30920000	A.1.2.1.2.2.1.1.1.2.1.2	0.832904884318766	.	30360001	30920000	#FF4848	1	0.875
chr2	30920001	31120000	B.1.1.2.1.1.1.1.2.1.2	0.480719794344473	.	30920001	31120000	#DADAFF	1	0.5
chr2	31120001	31360000	B.1.1.1.2.1.2.2.1.2	0.501285347043702	.	31120001	31360000	#DADAFF	1	0.5
chr2	31360001	31800000	B.1.1.2.1.1.2.2.1.1	0.47172236503856	.	31360001	31800000	#DADAFF	1	0.5
chr2	31800001	32080000	B.1.1.2.1.1.1.1.2.2.2.2	0.476863753213368	.	31800001	32080000	#DADAFF	1	0.5
chr2	32080001	32680000	A.1.1.1.2.2.1.2.1	0.967866323907455	.	32080001	32680000	#FF0000	1	1
chr2	32680001	32760000	A.1.2.2.1.2.1.1.1.1.1	0.802056555269923	.	32680001	32760000	#FF4848	1	0.875
chr2	32760001	32960000	A.1.1.2.1.2.2.1.2	0.926735218508997	.	32760001	32960000	#FF0000	1	1
chr2	32960001	33360000	A.1.2.1.2.2.1.2.2	0.823907455012853	.	32960001	33360000	#FF4848	1	0.875
chr2	33360001	33680000	A.2.1.2.2.2.2.1.1.1.1	0.647814910025707	.	33360001	33680000	#FF9191	1	0.75
chr2	33680001	33840000	A.1.2.2.2.2.2.1	0.74293059125964	.	33680001	33840000	#FF4848	1	0.875
chr2	33840001	34120000	A.2.1.2.1.2.2.2	0.65681233933162	.	33840001	34120000	#FF9191	1	0.75
chr2	34120001	34640000	B.1.2.1.2.1.2.1.1.2	0.380462724935733	.	34120001	34640000	#9191FF	1	0.375
chr2	34640001	34840000	B.1.2.2.2.1.2.2.1.1	0.317480719794344	.	34640001	34840000	#9191FF	1	0.375
chr2	34840001	35040000	B.2.1.1.2.1.2.2.1.2.2	0.245501285347044	.	34840001	35040000	#4848FF	1	0.25
chr2	35040001	35400000	B.2.2.1.1.1.2.1.1.1.1	0.159383033419023	.	35040001	35400000	#0000FF	1	0.125
chr2	35640001	35680000	B.2.2.1.1.1.2.1.1.1.1	0.159383033419023	.	35640001	35680000	#0000FF	1	0.125
chr2	35720001	35760000	B.2.1.1.2.1.2.2.1.1.1	0.249357326478149	.	35720001	35760000	#4848FF	1	0.25
chr2	36240001	36400000	B.2.1.1.2.1.2.2.1.1.1	0.249357326478149	.	36240001	36400000	#4848FF	1	0.25
chr2	36400001	36480000	B.1.2.2.2.2.1.2.1.2.1	0.308483290488432	.	36400001	36480000	#9191FF	1	0.375
chr2	36520001	36720000	B.1.2.2.2.2.1.2.1.2.1	0.308483290488432	.	36520001	36720000	#9191FF	1	0.375
chr2	36720001	37040000	A.2.2.2.2.1.2.2.2.2	0.556555269922879	.	36720001	37040000	#FFDADA	1	0.625
chr2	37040001	37400000	A.1.2.2.1.1.2.2.1.2	0.804627249357326	.	37040001	37400000	#FF4848	1	0.875
chr2	37400001	37600000	A.1.2.2.1.2.1.1.2.1.2	0.796915167095116	.	37400001	37600000	#FF4848	1	0.875
chr2	37600001	38120000	A.2.2.2.2.1.1.1.1.1	0.566838046272494	.	37600001	38120000	#FFDADA	1	0.625
chr2	38120001	38520000	A.2.2.1.2.1.2.1.1.1.2	0.61439588688946	.	38120001	38520000	#FFDADA	1	0.625
chr2	38520001	38760000	A.1.2.1.2.2.1.2.1.2.2	0.825192802056555	.	38520001	38760000	#FF4848	1	0.875
chr2	38760001	39000000	A.1.2.2.1.2.2.1.1.1.1	0.789203084832905	.	38760001	39000000	#FF4848	1	0.875
chr2	39000001	39240000	A.1.2.1.2.2.1.2.1.2.1	0.826478149100257	.	39000001	39240000	#FF4848	1	0.875
chr2	39240001	39480000	A.1.2.2.1.2.2.1.1.2	0.784061696658098	.	39240001	39480000	#FF4848	1	0.875
chr2	39480001	40000000	A.2.1.1.2.2.1.2.1	0.686375321336761	.	39480001	40000000	#FF9191	1	0.75
chr2	40000001	40280000	A.2.2.2.2.1.1.1.2	0.56426735218509	.	40000001	40280000	#FFDADA	1	0.625
chr2	40280001	40800000	B.1.1.1.1.1.1.2.1.1.2	0.537275064267352	.	40280001	40800000	#DADAFF	1	0.5
chr2	41000001	41040000	B.1.1.1.1.1.1.2.1.1.2	0.537275064267352	.	41000001	41040000	#DADAFF	1	0.5
chr2	41680001	42320000	B.1.2.2.2.1.2.2.2.2	0.312339331619537	.	41680001	42320000	#9191FF	1	0.375
chr2	42320001	42560000	A.1.2.2.2.2.2.2	0.741645244215938	.	42320001	42560000	#FF4848	1	0.875
chr2	42560001	42720000	A.1.2.2.1.2.1.1.2.2	0.795629820051414	.	42560001	42720000	#FF4848	1	0.875
chr2	42720001	43040000	A.1.2.1.2.1.1.2.2.1	0.841902313624679	.	42720001	43040000	#FF4848	1	0.875
chr2	43040001	43320000	A.1.2.2.1.2.2.1.1.1.2.2.2	0.7853470437018	.	43040001	43320000	#FF4848	1	0.875
chr2	43320001	43520000	A.1.2.1.2.1.1.1.1.1.1	0.850899742930591	.	43320001	43520000	#FF4848	1	0.875
chr2	43520001	43680000	A.2.1.2.2.1.2.1.1	0.652956298200514	.	43520001	43680000	#FF9191	1	0.75
chr2	43720001	43800000	A.2.1.2.2.1.2.1.1	0.652956298200514	.	43720001	43800000	#FF9191	1	0.75
chr2	43800001	44120000	A.2.1.1.1.2.1.2.1	0.717223650385604	.	43800001	44120000	#FF9191	1	0.75
chr2	44200001	44520000	A.1.2.2.1.2.1.1.2.1.1	0.798200514138817	.	44200001	44520000	#FF4848	1	0.875
chr2	44520001	44720000	A.1.2.2.1.2.2.1.1.1.2.1	0.787917737789203	.	44520001	44720000	#FF4848	1	0.875
chr2	44720001	44840000	A.2.1.2.2.2.2.2.2	0.641388174807198	.	44720001	44840000	#FF9191	1	0.75
chr2	44960001	45200000	A.2.1.2.2.2.2.2.2	0.641388174807198	.	44960001	45200000	#FF9191	1	0.75
chr2	45200001	45840000	A.1.2.2.2.2.1.1.2.1	0.746786632390745	.	45200001	45840000	#FF4848	1	0.875
chr2	45840001	46200000	A.2.1.2.2.1.2.1.2	0.651670951156812	.	45840001	46200000	#FF9191	1	0.75
chr2	46200001	46400000	A.2.2.2.2.1.1.2	0.562982005141388	.	46200001	46400000	#FFDADA	1	0.625
chr2	46400001	46720000	A.2.2.1.2.1.2.2.2.2	0.605398457583548	.	46400001	46720000	#FFDADA	1	0.625
chr2	46720001	46880000	A.1.2.2.1.2.1.1.1.2	0.799485861182519	.	46720001	46880000	#FF4848	1	0.875
chr2	46880001	47160000	A.1.2.2.1.2.2.1.1.1.2.2.1	0.786632390745501	.	46880001	47160000	#FF4848	1	0.875
chr2	47160001	47400000	A.1.2.1.2.2.2.1.1.1	0.822622107969152	.	47160001	47400000	#FF4848	1	0.875
chr2	47400001	47600000	A.1.2.2.1.2.1.1.1.1.2	0.800771208226221	.	47400001	47600000	#FF4848	1	0.875
chr2	47600001	48000000	A.1.1.2.1.2.2.2.1.1	0.925449871465296	.	47600001	48000000	#FF0000	1	1
chr2	48000001	48400000	A.1.2.2.1.1.1.2.2.2	0.813624678663239	.	48000001	48400000	#FF4848	1	0.875
chr2	48400001	48760000	A.1.2.2.1.1.2.2.1.1.1	0.80719794344473	.	48400001	48760000	#FF4848	1	0.875
chr2	48760001	49240000	B.2.1.1.2.2.2.1.1	0.237789203084833	.	48760001	49240000	#4848FF	1	0.25
chr2	49320001	49360000	B.2.1.1.2.2.2.1.1	0.237789203084833	.	49320001	49360000	#4848FF	1	0.25
chr2	49440001	49480000	B.2.1.1.2.2.2.1.1	0.237789203084833	.	49440001	49480000	#4848FF	1	0.25
chr2	49600001	49640000	B.2.1.1.2.2.2.1.1	0.237789203084833	.	49600001	49640000	#4848FF	1	0.25
chr2	50040001	50120000	B.2.1.2.2.2.1.2.1.1.2	0.181233933161954	.	50040001	50120000	#4848FF	1	0.25
chr2	50640001	50760000	B.2.1.2.2.2.1.2.1.1.2	0.181233933161954	.	50640001	50760000	#4848FF	1	0.25
chr2	50800001	50880000	B.2.1.2.2.2.1.2.1.1.2	0.181233933161954	.	50800001	50880000	#4848FF	1	0.25
chr2	50920001	50960000	B.2.1.2.2.2.1.2.1.1.2	0.181233933161954	.	50920001	50960000	#4848FF	1	0.25
chr2	51040001	51080000	B.2.1.2.2.2.1.2.1.1.2	0.181233933161954	.	51040001	51080000	#4848FF	1	0.25
chr2	51320001	51360000	B.2.1.2.2.2.1.2.1.1.2	0.181233933161954	.	51320001	51360000	#4848FF	1	0.25
chr2	51400001	51440000	B.1.2.1.2.1.2.2	0.375321336760925	.	51400001	51440000	#9191FF	1	0.375
chr2	51720001	51760000	B.1.2.1.2.1.2.2	0.375321336760925	.	51720001	51760000	#9191FF	1	0.375
chr2	51800001	51880000	B.1.2.1.2.1.2.2	0.375321336760925	.	51800001	51880000	#9191FF	1	0.375
chr2	52080001	52120000	B.1.2.1.2.1.2.2	0.375321336760925	.	52080001	52120000	#9191FF	1	0.375
chr2	52200001	52320000	B.1.1.2.1.1.2.1.2	0.473007712082262	.	52200001	52320000	#DADAFF	1	0.5
chr2	52440001	52600000	B.1.1.2.1.1.2.1.2	0.473007712082262	.	52440001	52600000	#DADAFF	1	0.5
chr2	52640001	52680000	B.1.2.2.2.2.1.2.2.1.2	0.302056555269923	.	52640001	52680000	#9191FF	1	0.375
chr2	52760001	52880000	B.1.2.2.2.2.1.2.2.1.2	0.302056555269923	.	52760001	52880000	#9191FF	1	0.375
chr2	52960001	53000000	B.1.2.2.2.2.1.2.2.1.2	0.302056555269923	.	52960001	53000000	#9191FF	1	0.375
chr2	53080001	53120000	B.1.2.2.2.2.1.2.2.1.2	0.302056555269923	.	53080001	53120000	#9191FF	1	0.375
chr2	53160001	53280000	B.1.2.2.2.2.1.2.2.1.2	0.302056555269923	.	53160001	53280000	#9191FF	1	0.375
chr2	53400001	53440000	B.1.2.2.2.2.1.2.2.1.2	0.302056555269923	.	53400001	53440000	#9191FF	1	0.375
chr2	53440001	53640000	B.2.1.1.2.1.2.1.2.1.2	0.251928020565553	.	53440001	53640000	#4848FF	1	0.25
chr2	53640001	54000000	B.1.2.1.2.1.2.1.2.1	0.379177377892031	.	53640001	54000000	#9191FF	1	0.375
chr2	54000001	54280000	A.1.2.1.2.1.1.2.1.1.2	0.844473007712082	.	54000001	54280000	#FF4848	1	0.875
chr2	54280001	54720000	A.2.1.1.1.1.1.1.2.1	0.737789203084833	.	54280001	54720000	#FF9191	1	0.75
chr2	54720001	54960000	A.1.2.1.2.1.1.2.1.2	0.84318766066838	.	54720001	54960000	#FF4848	1	0.875
chr2	54960001	55240000	A.1.2.1.2.1.1.2.1.1.1	0.845758354755784	.	54960001	55240000	#FF4848	1	0.875
chr2	55240001	55480000	A.1.1.2.1.2.2.2.2.1	0.922879177377892	.	55240001	55480000	#FF0000	1	1
chr2	55480001	55920000	A.1.1.1.2.2.1.1.1.1	0.974293059125964	.	55480001	55920000	#FF0000	1	1
chr2	55920001	56320000	B.1.2.1.2.1.2.1.1.1	0.381748071979434	.	55920001	56320000	#9191FF	1	0.375
chr2	56320001	57000000	B.1.1.1.1.1.1.2.2	0.534704370179949	.	56320001	57000000	#DADAFF	1	0.5
chr2	57000001	57520000	B.2.2.1.1.2.2.2.2.2	0.133676092544987	.	57000001	57520000	#0000FF	1	0.125
chr2	57520001	57840000	B.2.1.2.2.2.1.2.1.2	0.179948586118252	.	57520001	57840000	#4848FF	1	0.25
chr2	57840001	58240000	B.2.1.2.2.2.1.2.2.2.1	0.176092544987147	.	57840001	58240000	#4848FF	1	0.25
chr2	58240001	58480000	B.1.1.2.1.1.2.1.1	0.474293059125964	.	58240001	58480000	#DADAFF	1	0.5
chr2	58480001	58800000	B.2.2.1.1.1.2.1.2.2	0.154241645244216	.	58480001	58800000	#0000FF	1	0.125
chr2	58800001	58920000	B.1.2.2.2.2.1.2.2.2	0.300771208226221	.	58800001	58920000	#9191FF	1	0.375
chr2	58920001	59200000	B.2.1.2.2.2.2.1.2.1.2.2	0.168380462724936	.	58920001	59200000	#4848FF	1	0.25
chr2	59200001	59480000	B.2.2.1.1.1.2.2.2.2.1.1	0.147814910025707	.	59200001	59480000	#0000FF	1	0.125
chr2	59480001	59680000	B.2.1.1.2.1.2.2.1.1.2	0.248071979434447	.	59480001	59680000	#4848FF	1	0.25
chr2	59680001	59840000	B.2.1.1.2.2.2.2.1	0.232647814910026	.	59680001	59840000	#4848FF	1	0.25
chr2	59840001	60480000	B.2.1.1.2.2.2.1.2.1.1	0.236503856041131	.	59840001	60480000	#4848FF	1	0.25
chr2	60480001	60720000	A.2.1.1.2.2.1.1	0.687660668380463	.	60480001	60720000	#FF9191	1	0.75
chr2	60720001	60920000	A.2.1.1.2.2.2.2	0.681233933161954	.	60720001	60920000	#FF9191	1	0.75
chr2	60920001	61240000	A.1.1.1.2.2.1.1.2.2.1	0.970437017994859	.	60920001	61240000	#FF0000	1	1
chr2	61240001	61400000	A.1.2.1.2.1.1.2.2.2	0.840616966580977	.	61240001	61400000	#FF4848	1	0.875
chr2	61400001	61720000	A.1.1.1.2.2.1.1.2.1	0.97172236503856	.	61400001	61720000	#FF0000	1	1
chr2	61720001	61960000	A.1.2.1.2.1.1.1.1.1.2	0.849614395886889	.	61720001	61960000	#FF4848	1	0.875
chr2	61960001	62120000	A.1.2.1.2.2.1.1.1.1.2	0.83547557840617	.	61960001	62120000	#FF4848	1	0.875
chr2	62120001	62480000	A.1.2.2.1.1.1.1	0.817480719794344	.	62120001	62480000	#FF4848	1	0.875
chr2	62480001	62640000	A.2.2.1.1.1.1.1.1	0.640102827763496	.	62480001	62640000	#FFDADA	1	0.625
chr2	62640001	63040000	A.2.2.2.2.2.1.2.1.2	0.548843187660668	.	62640001	63040000	#FFDADA	1	0.625
chr2	63040001	63360000	B.1.1.2.1.1.2.2.1.2	0.470437017994859	.	63040001	63360000	#DADAFF	1	0.5
chr2	63360001	63800000	B.1.1.2.1.1.2.2.2.2	0.467866323907455	.	63360001	63800000	#DADAFF	1	0.5
chr2	63800001	64240000	A.1.2.2.1.1.2.2.1.1.2	0.805912596401028	.	63800001	64240000	#FF4848	1	0.875
chr2	64240001	64520000	A.1.2.1.2.2.1.1.1.1.1	0.836760925449871	.	64240001	64520000	#FF4848	1	0.875
chr2	64520001	64720000	A.1.2.2.2.2.1.1.2.2	0.745501285347044	.	64520001	64720000	#FF4848	1	0.875
chr2	64720001	64880000	A.1.2.1.2.2.1.2.1.1	0.827763496143959	.	64720001	64880000	#FF4848	1	0.875
chr2	64880001	65120000	A.1.1.1.1.2.2.1	0.989717223650386	.	64880001	65120000	#FF0000	1	1
chr2	65120001	65280000	A.1.1.2.1.2.2.1.1.2	0.928020565552699	.	65120001	65280000	#FF0000	1	1
chr2	65280001	65480000	A.1.1.2.1.2.2.2.1.2	0.924164524421594	.	65280001	65480000	#FF0000	1	1
chr2	65480001	65840000	A.1.1.2.2.2.1.1.2	0.904884318766067	.	65480001	65840000	#FF0000	1	1
chr2	65840001	66360000	B.2.1.2.2.2.1.1	0.183804627249357	.	65840001	66360000	#4848FF	1	0.25
chr2	66360001	66600000	B.2.1.2.2.2.2.2.2	0.16452442159383	.	66360001	66600000	#4848FF	1	0.25
chr2	66600001	66800000	B.2.1.1.2.1.1.2.2.1	0.259640102827764	.	66600001	66800000	#4848FF	1	0.25
chr2	66800001	67200000	B.2.2.1.1.1.1.2.1	0.161953727506427	.	66800001	67200000	#0000FF	1	0.125
chr2	67200001	67520000	B.2.1.2.2.2.2.1.1.2	0.172236503856041	.	67200001	67520000	#4848FF	1	0.25
chr2	67520001	68320000	B.1.2.1.2.2.1.2.2.2	0.362467866323907	.	67520001	68320000	#9191FF	1	0.375
chr2	68320001	68680000	A.1.1.2.1.2.1.1	0.933161953727506	.	68320001	68680000	#FF0000	1	1
chr2	68680001	68920000	A.2.1.1.2.2.1.2.2.2	0.683804627249357	.	68680001	68920000	#FF9191	1	0.75
chr2	68920001	69200000	A.1.2.2.1.1.1.2.2.1	0.814910025706941	.	68920001	69200000	#FF4848	1	0.875
chr2	69200001	69560000	A.2.2.2.2.1.1.1.1.2	0.565552699228792	.	69200001	69560000	#FFDADA	1	0.625
chr2	69560001	70120000	A.1.1.2.1.1.1.2	0.948586118251928	.	69560001	70120000	#FF0000	1	1
chr2	70120001	70520000	A.1.1.1.1.2.1.2.1.1	0.993573264781491	.	70120001	70520000	#FF0000	1	1
chr2	70520001	70920000	A.2.1.2.2.2.2.2.1	0.6426735218509	.	70520001	70920000	#FF9191	1	0.75
chr2	70920001	71280000	A.2.1.1.1.2.2.2.1.2	0.710796915167095	.	70920001	71280000	#FF9191	1	0.75
chr2	71280001	71720000	A.1.2.1.2.2.1.1.1.2.1.1	0.834190231362468	.	71280001	71720000	#FF4848	1	0.875
chr2	71720001	72040000	B.1.1.2.1.2.2.1.2.2	0.460154241645244	.	71720001	72040000	#DADAFF	1	0.5
chr2	72040001	72480000	B.2.1.1.2.2.2.1.2.2	0.233933161953728	.	72040001	72480000	#4848FF	1	0.25
chr2	72480001	72560000	B.1.2.1.2.1.1.2.2	0.383033419023136	.	72480001	72560000	#9191FF	1	0.375
chr2	72560001	72720000	B.2.1.1.2.1.2.2.1.2.1	0.246786632390745	.	72560001	72720000	#4848FF	1	0.25
chr2	72720001	73120000	B.1.2.2.2.1.2.2.1.2.1	0.316195372750643	.	72720001	73120000	#9191FF	1	0.375
chr2	73120001	73440000	A.1.2.2.1.1.2.2.2	0.803341902313625	.	73120001	73440000	#FF4848	1	0.875
chr2	73440001	73960000	A.1.2.2.1.1.2.1.1	0.812339331619537	.	73440001	73960000	#FF4848	1	0.875
chr2	73960001	74400000	A.1.1.1.1.1.1.2.1	0.998714652956298	.	73960001	74400000	#FF0000	1	1
chr2	74400001	74680000	A.1.1.2.1.1.1.1.1.2.1.1	0.956298200514139	.	74400001	74680000	#FF0000	1	1
chr2	74680001	74840000	A.1.1.2.1.1.1.1.2.1	0.952442159383033	.	74680001	74840000	#FF0000	1	1
chr2	74840001	75120000	A.1.2.1.2.2.1.1.1.2.2	0.831619537275064	.	74840001	75120000	#FF4848	1	0.875
chr2	75120001	75280000	A.2.1.1.1.1.1.1.2.2	0.736503856041131	.	75120001	75280000	#FF9191	1	0.75
chr2	75280001	75640000	B.1.1.1.2.1.2.2.2.2	0.498714652956298	.	75280001	75640000	#DADAFF	1	0.5
chr2	75640001	75920000	A.2.2.2.2.1.2.2.1.1	0.560411311053985	.	75640001	75920000	#FFDADA	1	0.625
chr2	75920001	76160000	B.2.1.1.2.1.1.2.1.2.1.1	0.263496143958869	.	75920001	76160000	#4848FF	1	0.25
chr2	76160001	76440000	B.2.1.2.2.2.2.1.2.1.2.1	0.169665809768638	.	76160001	76440000	#4848FF	1	0.25
chr2	76440001	76840000	B.1.2.1.2.1.2.1.2.2.1	0.377892030848329	.	76440001	76840000	#9191FF	1	0.375
chr2	76840001	77000000	B.2.1.1.2.1.2.1.2.2	0.250642673521851	.	76840001	77000000	#4848FF	1	0.25
chr2	77000001	77200000	B.1.2.2.2.2.1.2.1.2.2.2	0.305912596401028	.	77000001	77200000	#9191FF	1	0.375
chr2	77200001	77400000	A.2.2.2.1.1.1.1.2	0.595115681233933	.	77200001	77400000	#FFDADA	1	0.625
chr2	77400001	77840000	B.2.1.2.2.2.1.2.2.1.2	0.177377892030848	.	77400001	77840000	#4848FF	1	0.25
chr2	77840001	77920000	B.1.2.1.2.2.2.2.2.2	0.356041131105398	.	77840001	77920000	#9191FF	1	0.375
chr2	77920001	78000000	B.1.2.2.2.2.1.1	0.311053984575835	.	77920001	78000000	#9191FF	1	0.375
chr2	78000001	78280000	B.2.1.1.2.1.2.1.1.2.2	0.254498714652956	.	78000001	78280000	#4848FF	1	0.25
chr2	78280001	78560000	B.2.2.1.1.1.2.2.1.1	0.152956298200514	.	78280001	78560000	#0000FF	1	0.125
chr2	78560001	78720000	B.2.1.1.2.1.2.2.2.1	0.244215938303342	.	78560001	78720000	#4848FF	1	0.25
chr2	78720001	78880000	B.2.1.1.2.1.2.1.1.2.1	0.255784061696658	.	78720001	78880000	#4848FF	1	0.25
chr2	78880001	79240000	B.2.1.2.2.2.2.1.2.1.1	0.170951156812339	.	78880001	79240000	#4848FF	1	0.25
chr2	79240001	79520000	B.2.1.2.2.2.2.2.1	0.165809768637532	.	79240001	79520000	#4848FF	1	0.25
chr2	79520001	79760000	B.2.2.1.1.1.2.2.2.1.2	0.149100257069409	.	79520001	79760000	#0000FF	1	0.125
chr2	79760001	80160000	B.2.2.1.1.1.2.2.2.2.1.2	0.146529562982005	.	79760001	80160000	#0000FF	1	0.125
chr2	80160001	80440000	B.2.1.2.2.1.1.1	0.190231362467866	.	80160001	80440000	#4848FF	1	0.25
chr2	80440001	80720000	B.1.2.2.2.1.2.2.2.1	0.313624678663239	.	80440001	80720000	#9191FF	1	0.375
chr2	80720001	81200000	A.2.2.2.1.1.1.1.1	0.596401028277635	.	80720001	81200000	#FFDADA	1	0.625
chr2	81200001	81400000	B.2.1.1.2.1.2.1.2.1.1	0.253213367609255	.	81200001	81400000	#4848FF	1	0.25
chr2	81400001	81880000	B.2.2.1.1.1.2.2.1.2	0.151670951156812	.	81400001	81880000	#0000FF	1	0.125
chr2	81880001	82080000	B.2.1.2.2.2.1.2.2.1.1	0.17866323907455	.	81880001	82080000	#4848FF	1	0.25
chr2	82080001	82520000	B.2.2.1.1.2.2.1.1	0.138817480719794	.	82080001	82520000	#0000FF	1	0.125
chr2	82520001	83120000	B.2.2.2.1.2.1.2.1.1	0.0244215938303342	.	82520001	83120000	#0000FF	1	0.125
chr2	83120001	83400000	B.2.2.1.1.1.2.1.2.1	0.155526992287918	.	83120001	83400000	#0000FF	1	0.125
chr2	83400001	83480000	B.1.2.2.2.2.1.2.2.1.1.2	0.303341902313625	.	83400001	83480000	#9191FF	1	0.375
chr2	83480001	83600000	B.2.1.1.2.1.2.2.2.2	0.24293059125964	.	83480001	83600000	#4848FF	1	0.25
chr2	83600001	83840000	B.2.2.1.1.2.2.1.2	0.137532133676093	.	83600001	83840000	#0000FF	1	0.125
chr2	83840001	84240000	B.2.2.1.1.2.2.2.2.1	0.134961439588689	.	83840001	84240000	#0000FF	1	0.125
chr2	84240001	84640000	B.2.2.1.1.1.1.2.2	0.160668380462725	.	84240001	84640000	#0000FF	1	0.125
chr2	84640001	84880000	A.2.2.2.2.1.2.1	0.561696658097686	.	84640001	84880000	#FFDADA	1	0.625
chr2	84880001	85120000	A.2.1.1.2.2.1.2.2.1	0.685089974293059	.	84880001	85120000	#FF9191	1	0.75
chr2	85120001	85560000	A.1.1.1.1.2.2.2	0.988431876606684	.	85120001	85560000	#FF0000	1	1
chr2	85560001	85840000	A.1.1.1.1.2.1.2.2	0.991002570694087	.	85560001	85840000	#FF0000	1	1
chr2	85840001	86400000	A.1.1.1.1.2.1.1	0.994858611825193	.	85840001	86400000	#FF0000	1	1
chr2	86400001	87120000	A.1.1.2.1.1.2.2.2.1.2	0.93573264781491	.	86400001	87120000	#FF0000	1	1
chr2	87120001	87280000	A.2.2.1.2.1.1.1	0.618251928020565	.	87120001	87280000	#FFDADA	1	0.625
chr2	87280001	87520000	A.1.2.2.2.2.1.2	0.744215938303342	.	87280001	87520000	#FF4848	1	0.875
chr2	87520001	87640000	A.2.1.2.2.2.2.1.2	0.643958868894602	.	87520001	87640000	#FF9191	1	0.75
chr2	87720001	87760000	A.2.1.2.2.2.2.1.2	0.643958868894602	.	87720001	87760000	#FF9191	1	0.75
chr2	87760001	88040000	A.1.2.1.1.1.1.1.2.2	0.892030848329049	.	87760001	88040000	#FF4848	1	0.875
chr2	88040001	88120000	A.2.2.1.2.1.1.2	0.616966580976864	.	88040001	88120000	#FFDADA	1	0.625
chr2	88120001	88320000	A.2.1.2.2.2.2.1.1.1.2	0.646529562982005	.	88120001	88320000	#FF9191	1	0.75
chr2	88320001	88840000	A.2.1.1.1.1.2.2.2.1.1	0.724935732647815	.	88320001	88840000	#FF9191	1	0.75
chr2	88840001	89160000	A.1.1.2.1.1.2.2.1	0.938303341902314	.	88840001	89160000	#FF0000	1	1
chr2	89400001	89600000	A.1.2.2.1.2.2.1.2.1	0.782776349614396	.	89400001	89600000	#FF4848	1	0.875
chr2	89600001	89640000	B.1.1.2.1.1.1.1.1.1	0.48586118251928	.	89600001	89640000	#DADAFF	1	0.5
chr2	89800001	89920000	B.1.1.2.1.1.1.1.1.1	0.48586118251928	.	89800001	89920000	#DADAFF	1	0.5
chr2	89920001	90080000	A.2.2.1.2.1.2.1.1.1.1	0.615681233933162	.	89920001	90080000	#FFDADA	1	0.625
chr2	90080001	90320000	A.2.2.1.2.1.2.2.1.2	0.607969151670951	.	90080001	90320000	#FFDADA	1	0.625
chr2	90360001	90480000	B.1.2.2.2.2.1.2.1.2.2.1	0.30719794344473	.	90360001	90480000	#9191FF	1	0.375
chr2	90480001	90560000	B.1.1.2.1.1.1.1.2.2.1	0.479434447300771	.	90480001	90560000	#DADAFF	1	0.5
chr2	91560001	91680000	B.1.2.1.2.2.2.2.2.1	0.3573264781491	.	91560001	91680000	#9191FF	1	0.375
chr2	91680001	91760000	B.1.1.2.1.2.2.2	0.458868894601542	.	91680001	91760000	#DADAFF	1	0.5
chr2	91760001	91920000	B.1.2.1.2.2.1.1.2.1.1.2	0.370179948586118	.	91760001	91920000	#9191FF	1	0.375
chr2	91920001	92080000	B.1.2.2.2.2.2.2.1	0.298200514138817	.	91920001	92080000	#9191FF	1	0.375
chr2	92080001	92360000	B.2.1.1.2.2.2.1.2.1.2	0.235218508997429	.	92080001	92360000	#4848FF	1	0.25
chr2	95320001	95680000	B.2.1.1.1.1.1.1.2	0.294344473007712	.	95320001	95680000	#4848FF	1	0.25
chr2	95680001	96040000	A.2.1.1.1.1.2.2.2.2.2	0.721079691516709	.	95680001	96040000	#FF9191	1	0.75
chr2	96040001	96440000	B.1.1.1.2.1.1.1.1.2	0.516709511568123	.	96040001	96440000	#DADAFF	1	0.5
chr2	96440001	96760000	A.1.2.2.1.2.1.2.2.2.2	0.790488431876607	.	96440001	96760000	#FF4848	1	0.875
chr2	96760001	96960000	A.1.1.2.1.1.2.1.1.2.1.1	0.946015424164524	.	96760001	96960000	#FF0000	1	1
chr2	96960001	97240000	A.1.2.1.2.2.2.1.2	0.820051413881748	.	96960001	97240000	#FF4848	1	0.875
chr2	97240001	97800000	A.1.1.1.2.2.2.2	0.960154241645244	.	97240001	97800000	#FF0000	1	1
chr2	97800001	98240000	A.1.2.2.2.2.1.1.1.1	0.749357326478149	.	97800001	98240000	#FF4848	1	0.875
chr2	98240001	98800000	A.1.1.2.2.2.2.1.1	0.898457583547558	.	98240001	98800000	#FF0000	1	1
chr2	98800001	99000000	A.2.2.1.1.1.2.2.1	0.629820051413882	.	98800001	99000000	#FFDADA	1	0.625
chr2	99000001	99240000	A.1.2.1.2.2.2.2	0.818766066838046	.	99000001	99240000	#FF4848	1	0.875
chr2	99240001	99520000	A.1.2.2.2.2.1.1.1.2	0.748071979434447	.	99240001	99520000	#FF4848	1	0.875
chr2	99520001	99800000	A.1.2.2.1.2.1.2.2.2.1	0.791773778920309	.	99520001	99800000	#FF4848	1	0.875
chr2	99800001	100080000	A.1.1.2.1.1.2.2.2.1.1	0.937017994858612	.	99800001	100080000	#FF0000	1	1
chr2	100080001	100400000	A.2.1.1.1.2.2.2.1.1.2	0.712082262210797	.	100080001	100400000	#FF9191	1	0.75
chr2	100400001	100640000	A.2.2.1.1.1.1.1.2.2	0.636246786632391	.	100400001	100640000	#FFDADA	1	0.625
chr2	100640001	100800000	A.2.1.2.2.2.2.1.1.2	0.645244215938303	.	100640001	100800000	#FF9191	1	0.75
chr2	100800001	101200000	A.2.1.1.1.2.2.2.1.1.1	0.713367609254499	.	100800001	101200000	#FF9191	1	0.75
chr2	101200001	101400000	A.1.2.2.2.1.1.2.1.1.2.1	0.767352185089974	.	101200001	101400000	#FF4848	1	0.875
chr2	101400001	101640000	A.1.1.2.2.2.2.2	0.895886889460154	.	101400001	101640000	#FF0000	1	1
chr2	101640001	101920000	A.1.2.1.1.2.1.2.1.1.1.1	0.872750642673522	.	101640001	101920000	#FF4848	1	0.875
chr2	101920001	102240000	A.2.1.1.1.1.2.2.2.2.1	0.722365038560411	.	101920001	102240000	#FF9191	1	0.75
chr2	102240001	102440000	A.1.2.1.1.2.1.2.2.2.1	0.865038560411311	.	102240001	102440000	#FF4848	1	0.875
chr2	102440001	102920000	B.1.1.1.2.1.1.1.2.2.1.1	0.51413881748072	.	102440001	102920000	#DADAFF	1	0.5
chr2	102920001	103120000	B.1.2.2.2.2.2.2.2	0.296915167095116	.	102920001	103120000	#9191FF	1	0.375
chr2	103120001	103440000	B.1.1.2.2.1.1.1.1.1	0.457583547557841	.	103120001	103440000	#DADAFF	1	0.5
chr2	103440001	104240000	B.2.2.2.2.2.1.2.1	0.0038560411311054	.	103440001	104240000	#0000FF	1	0.125
chr2	104240001	104600000	B.2.2.2.1.2.2.1.2.2	0.0167095115681234	.	104240001	104600000	#0000FF	1	0.125
chr2	104600001	104800000	B.1.1.1.1.2.1.2	0.524421593830334	.	104600001	104800000	#DADAFF	1	0.5
chr2	104800001	105120000	B.1.2.1.1.1.2.2.2	0.406169665809769	.	104800001	105120000	#9191FF	1	0.375
chr2	105120001	105640000	B.2.1.2.2.1.2.2	0.185089974293059	.	105120001	105640000	#4848FF	1	0.25
chr2	105640001	105920000	A.2.1.2.1.2.2.1.1.1	0.661953727506427	.	105640001	105920000	#FF9191	1	0.75
chr2	105920001	106360000	A.2.1.1.2.1.1.1.2	0.705655526992288	.	105920001	106360000	#FF9191	1	0.75
chr2	106360001	106560000	A.1.2.2.2.1.2.1.2.1	0.758354755784062	.	106360001	106560000	#FF4848	1	0.875
chr2	106560001	106800000	B.1.1.1.2.1.1.1.1.1.1	0.519280205655527	.	106560001	106800000	#DADAFF	1	0.5
chr2	106800001	107000000	B.1.1.2.2.2.2.1.2	0.424164524421594	.	106800001	107000000	#DADAFF	1	0.5
chr2	107000001	107120000	B.1.1.2.2.2.2.2	0.422879177377892	.	107000001	107120000	#DADAFF	1	0.5
chr2	107120001	107680000	B.2.2.1.1.2.1.2.1	0.141388174807198	.	107120001	107680000	#0000FF	1	0.125
chr2	107680001	108040000	B.2.2.2.1.2.2.1.1	0.019280205655527	.	107680001	108040000	#0000FF	1	0.125
chr2	108040001	108160000	B.2.1.2.1.1.2.2.1.2	0.215938303341902	.	108040001	108160000	#4848FF	1	0.25
chr2	108160001	108440000	B.2.2.1.2.2.1.1.2.2.1	0.0809768637532134	.	108160001	108440000	#0000FF	1	0.125
chr2	108440001	108560000	B.1.2.1.1.1.1.2	0.415167095115681	.	108440001	108560000	#9191FF	1	0.375
chr2	108560001	108840000	B.2.2.1.1.1.1.1	0.163239074550129	.	108560001	108840000	#0000FF	1	0.125
chr2	108840001	109040000	B.1.1.2.2.1.1.1.1.2	0.456298200514139	.	108840001	109040000	#DADAFF	1	0.5
chr2	109040001	109320000	A.1.2.1.1.2.2.1.2	0.858611825192802	.	109040001	109320000	#FF4848	1	0.875
chr2	109320001	109440000	A.2.1.1.1.1.2.1.1.2	0.732647814910026	.	109320001	109440000	#FF9191	1	0.75
chr2	109440001	110120000	B.1.1.2.2.2.1.1.2	0.434447300771208	.	109440001	110120000	#DADAFF	1	0.5
chr2	110240001	110320000	B.1.1.2.2.2.1.1.2	0.434447300771208	.	110240001	110320000	#DADAFF	1	0.5
chr2	110320001	110520000	B.1.1.2.2.2.1.2.2.2.1.1	0.429305912596401	.	110320001	110520000	#DADAFF	1	0.5
chr2	110520001	110640000	A.2.2.2.2.2.2.1.2.2	0.542416452442159	.	110520001	110640000	#FFDADA	1	0.625
chr2	110640001	110840000	A.2.2.2.2.2.2.1.1	0.544987146529563	.	110640001	110840000	#FFDADA	1	0.625
chr2	110840001	111000000	A.2.2.1.2.1.2.1.1.2.1	0.613110539845758	.	110840001	111000000	#FFDADA	1	0.625
chr2	111000001	111240000	A.2.2.2.2.2.2.2	0.541131105398458	.	111000001	111240000	#FFDADA	1	0.625
chr2	111240001	111360000	A.2.2.2.2.2.2.1.2.1	0.543701799485861	.	111240001	111360000	#FFDADA	1	0.625
chr2	111360001	111760000	A.1.2.2.2.1.1.2.1.1.1.1	0.769922879177378	.	111360001	111760000	#FF4848	1	0.875
chr2	111760001	112000000	A.1.2.1.1.1.1.2	0.890745501285347	.	111760001	112000000	#FF4848	1	0.875
chr2	112000001	112360000	A.1.2.1.1.1.1.1.1	0.894601542416452	.	112000001	112360000	#FF4848	1	0.875
chr2	112360001	112480000	A.1.2.1.1.1.2.1.1.1.2	0.888174807197943	.	112360001	112480000	#FF4848	1	0.875
chr2	112480001	112640000	A.1.2.2.1.2.2.1.2.2	0.781491002570694	.	112480001	112640000	#FF4848	1	0.875
chr2	112640001	112800000	A.1.2.2.1.2.1.2.2.1	0.79305912596401	.	112640001	112800000	#FF4848	1	0.875
chr2	112800001	113080000	A.1.2.1.1.1.1.1.2.1	0.893316195372751	.	112800001	113080000	#FF4848	1	0.875
chr2	113080001	113200000	A.2.1.2.2.2.1	0.649100257069409	.	113080001	113200000	#FF9191	1	0.75
chr2	113200001	113520000	A.1.1.2.1.1.2.1.1.1	0.947300771208226	.	113200001	113520000	#FF0000	1	1
chr2	113520001	113800000	A.1.2.2.2.1.1.2.1.1.2.2	0.766066838046273	.	113520001	113800000	#FF4848	1	0.875
chr2	113800001	114040000	A.1.2.1.1.2.1.2.2.2.2	0.863753213367609	.	113800001	114040000	#FF4848	1	0.875
chr2	114040001	114200000	A.2.1.1.1.1.2.1.1.1	0.733933161953727	.	114040001	114200000	#FF9191	1	0.75
chr2	114200001	114440000	A.1.2.2.2.1.2.1.1.1	0.760925449871465	.	114200001	114440000	#FF4848	1	0.875
chr2	114440001	114720000	A.1.1.2.2.2.1.2.2.1	0.902313624678663	.	114440001	114720000	#FF0000	1	1
chr2	114720001	115000000	B.1.2.2.1.2.2.1.2.2	0.327763496143959	.	114720001	115000000	#9191FF	1	0.375
chr2	115000001	115400000	B.2.2.1.1.2.1.1.2	0.1426735218509	.	115000001	115400000	#0000FF	1	0.125
chr2	115400001	115680000	B.2.2.2.1.1.1.1.1.1.2.1	0.0437017994858612	.	115400001	115680000	#0000FF	1	0.125
chr2	115680001	115840000	B.2.2.1.2.1.2.1.2.2.1	0.102827763496144	.	115680001	115840000	#0000FF	1	0.125
chr2	115840001	116000000	B.2.1.2.1.2.1.1.1.2	0.212082262210797	.	115840001	116000000	#4848FF	1	0.25
chr2	116000001	116200000	B.2.2.1.2.1.2.2.1.1.2	0.0976863753213368	.	116000001	116200000	#0000FF	1	0.125
chr2	116200001	116440000	B.2.2.1.2.2.1.1.2.2.2.2	0.0784061696658098	.	116200001	116440000	#0000FF	1	0.125
chr2	116440001	116640000	B.2.2.1.2.1.2.1.1.1.2	0.107969151670951	.	116440001	116640000	#0000FF	1	0.125
chr2	116640001	117040000	B.2.2.2.1.2.2.2.2.2.1	0.012853470437018	.	116640001	117040000	#0000FF	1	0.125
chr2	117040001	117160000	B.2.2.1.2.1.2.2.1.1.1.2	0.0989717223650386	.	117040001	117160000	#0000FF	1	0.125
chr2	117160001	117480000	B.2.2.2.1.1.1.2.1.2.2	0.0347043701799486	.	117160001	117480000	#0000FF	1	0.125
chr2	117480001	117760000	B.2.2.1.2.2.1.2.1.1	0.077120822622108	.	117480001	117760000	#0000FF	1	0.125
chr2	117760001	118160000	B.2.1.2.2.1.1.2.2	0.187660668380463	.	117760001	118160000	#4848FF	1	0.25
chr2	118160001	118320000	B.2.1.2.1.2.1.1.1.1	0.213367609254499	.	118160001	118320000	#4848FF	1	0.25
chr2	118320001	118560000	B.2.1.2.2.1.1.2.1	0.188946015424165	.	118320001	118560000	#4848FF	1	0.25
chr2	118560001	118760000	A.2.1.2.1.1.2.2.1.1	0.672236503856041	.	118560001	118760000	#FF9191	1	0.75
chr2	118760001	118920000	A.2.1.2.1.1.2.2.2.2	0.668380462724936	.	118760001	118920000	#FF9191	1	0.75
chr2	118920001	119280000	B.2.1.1.1.1.1.1.1	0.295629820051414	.	118920001	119280000	#4848FF	1	0.25
chr2	119280001	119360000	B.1.2.1.1.2.2.2.2.2	0.389460154241645	.	119280001	119360000	#9191FF	1	0.375
chr2	119360001	119560000	B.1.2.2.1.2.2.2.2.2	0.323907455012853	.	119360001	119560000	#9191FF	1	0.375
chr2	119560001	120080000	B.1.1.1.2.1.1.1.2.2.2	0.511568123393316	.	119560001	120080000	#DADAFF	1	0.5
chr2	120080001	120400000	A.1.2.2.2.1.2.1.2.2	0.75706940874036	.	120080001	120400000	#FF4848	1	0.875
chr2	120400001	120680000	A.2.1.1.1.1.2.1.2.2	0.730077120822622	.	120400001	120680000	#FF9191	1	0.75
chr2	120680001	120920000	A.2.2.1.2.2.2.1	0.60025706940874	.	120680001	120920000	#FFDADA	1	0.625
chr2	120920001	121480000	A.2.1.2.1.2.1.1.1	0.667095115681234	.	120920001	121480000	#FF9191	1	0.75
chr2	121480001	121800000	A.2.2.1.2.2.2.2.2	0.597686375321337	.	121480001	121800000	#FFDADA	1	0.625
chr2	121800001	122280000	A.1.2.1.1.2.1.2.2.1	0.866323907455013	.	121800001	122280000	#FF4848	1	0.875
chr2	122280001	122560000	A.1.1.1.2.1.1.1.1.2	0.98586118251928	.	122280001	122560000	#FF0000	1	1
chr2	122560001	122720000	A.2.1.1.2.1.2.2.1.1.2	0.695372750642674	.	122560001	122720000	#FF9191	1	0.75
chr2	122720001	123000000	B.1.1.2.2.1.1.1.2	0.455012853470437	.	122720001	123000000	#DADAFF	1	0.5
chr2	123000001	123320000	B.1.2.2.1.2.2.2.2.1	0.325192802056555	.	123000001	123320000	#9191FF	1	0.375
chr2	123320001	123480000	B.2.1.2.1.2.1.1.2.2	0.209511568123393	.	123320001	123480000	#4848FF	1	0.25
chr2	123480001	123920000	B.2.2.2.1.2.2.1.2.1	0.0179948586118252	.	123480001	123920000	#0000FF	1	0.125
chr2	123920001	124360000	B.2.2.2.2.1.2.1.2	0.0077120822622108	.	123920001	124360000	#0000FF	1	0.125
chr2	124360001	124560000	B.2.2.2.1.1.1.2.1.2.1	0.0359897172236504	.	124360001	124560000	#0000FF	1	0.125
chr2	124560001	124760000	B.2.1.1.1.2.1.2.2.1.2.1	0.275064267352185	.	124560001	124760000	#4848FF	1	0.25
chr2	124760001	125080000	B.2.2.2.1.1.1.1.1.1.1	0.044987146529563	.	124760001	125080000	#0000FF	1	0.125
chr2	125080001	125200000	B.2.1.1.1.2.1.2.2.1.1.2.2	0.276349614395887	.	125080001	125200000	#4848FF	1	0.25
chr2	125200001	125400000	B.2.2.1.2.2.1.1.1.2	0.0848329048843188	.	125200001	125400000	#0000FF	1	0.125
chr2	125400001	125640000	B.2.2.1.2.2.1.2.1.2	0.0758354755784062	.	125400001	125640000	#0000FF	1	0.125
chr2	125640001	125920000	B.2.2.2.1.1.1.2.1.1	0.0372750642673522	.	125640001	125920000	#0000FF	1	0.125
chr2	125920001	126120000	B.2.2.1.2.2.1.1.1.1.2.1	0.0874035989717224	.	125920001	126120000	#0000FF	1	0.125
chr2	126120001	126960000	B.2.2.2.2.2.1.2.2	0.0025706940874036	.	126120001	126960000	#0000FF	1	0.125
chr2	126960001	127240000	B.2.2.1.2.1.2.2.2.2.1	0.0912596401028278	.	126960001	127240000	#0000FF	1	0.125
chr2	127240001	127320000	B.1.2.2.1.2.2.2.1	0.326478149100257	.	127240001	127320000	#9191FF	1	0.375
chr2	127320001	127840000	B.1.1.1.2.1.1.1.2.2.1.2	0.512853470437018	.	127320001	127840000	#DADAFF	1	0.5
chr2	127840001	128240000	A.1.1.2.2.2.1.1.1.1.1	0.908740359897172	.	127840001	128240000	#FF0000	1	1
chr2	128240001	128480000	A.1.1.1.2.2.2.1.2.2	0.961439588688946	.	128240001	128480000	#FF0000	1	1
chr2	128480001	128960000	A.1.1.1.1.1.1.1	1	.	128480001	128960000	#FF0000	1	1
chr2	128960001	129600000	A.2.2.1.1.1.1.1.2.1.2	0.637532133676093	.	128960001	129600000	#FFDADA	1	0.625
chr2	129600001	130080000	B.2.1.2.2.1.2.1	0.186375321336761	.	129600001	130080000	#4848FF	1	0.25
chr2	130080001	130280000	B.1.2.2.1.2.1.1	0.33547557840617	.	130080001	130280000	#9191FF	1	0.375
chr2	130280001	130400000	B.1.2.1.1.2.1.2.1.2	0.401028277634961	.	130280001	130400000	#9191FF	1	0.375
chr2	130400001	130760000	B.1.2.1.1.2.1.2.2.1	0.39974293059126	.	130400001	130760000	#9191FF	1	0.375
chr2	130760001	131160000	A.2.1.1.1.1.2.2.2.1.2	0.723650385604113	.	130760001	131160000	#FF9191	1	0.75
chr2	131160001	131480000	A.2.2.2.2.2.1.1.2.1	0.553984575835476	.	131160001	131480000	#FFDADA	1	0.625
chr2	131480001	131960000	A.1.1.2.2.2.1.1.1.2	0.906169665809769	.	131480001	131960000	#FF0000	1	1
chr2	131960001	132080000	A.2.2.2.2.2.1.2.2.2	0.546272493573265	.	131960001	132080000	#FFDADA	1	0.625
chr2	132080001	132400000	A.2.1.1.1.1.2.2.1.1.2	0.727506426735218	.	132080001	132400000	#FF9191	1	0.75
chr2	132400001	132720000	B.1.1.1.2.1.1.2.2.2	0.506426735218509	.	132400001	132720000	#DADAFF	1	0.5
chr2	132720001	132880000	B.1.2.1.2.2.2.2.1	0.358611825192802	.	132720001	132880000	#9191FF	1	0.375
chr2	132880001	133280000	B.1.2.1.1.2.1.1	0.404884318766067	.	132880001	133280000	#9191FF	1	0.375
chr2	133280001	133720000	B.1.1.2.2.2.1.2.1	0.433161953727506	.	133280001	133720000	#DADAFF	1	0.5
chr2	133720001	133800000	B.1.1.2.2.1.1.2.2.2	0.44987146529563	.	133720001	133800000	#DADAFF	1	0.5
chr2	133800001	134000000	B.1.1.2.2.2.2.1.1	0.425449871465296	.	133800001	134000000	#DADAFF	1	0.5
chr2	134000001	134320000	A.2.2.2.1.2.2.1.2.2	0.569408740359897	.	134000001	134320000	#FFDADA	1	0.625
chr2	134320001	134640000	B.1.2.1.1.2.2.1.2	0.393316195372751	.	134320001	134640000	#9191FF	1	0.375
chr2	134640001	134880000	B.1.1.1.2.1.2.1.2	0.503856041131105	.	134640001	134880000	#DADAFF	1	0.5
chr2	134880001	135200000	A.1.2.2.2.1.2.1.1.2	0.759640102827764	.	134880001	135200000	#FF4848	1	0.875
chr2	135200001	135440000	A.2.2.2.2.2.1.2.1.1.1	0.551413881748072	.	135200001	135440000	#FFDADA	1	0.625
chr2	135440001	135680000	A.2.1.1.1.1.2.1.2.1	0.731362467866324	.	135440001	135680000	#FF9191	1	0.75
chr2	135680001	135960000	A.1.2.1.1.2.1.2.1.1.1.2	0.87146529562982	.	135680001	135960000	#FF4848	1	0.875
chr2	135960001	136280000	A.2.1.2.1.2.1.2.1	0.66452442159383	.	135960001	136280000	#FF9191	1	0.75
chr2	136280001	136560000	A.1.2.1.1.2.1.2.1.1.2	0.870179948586118	.	136280001	136560000	#FF4848	1	0.875
chr2	136560001	136880000	A.1.1.1.2.1.1.2.1.2	0.982005141388175	.	136560001	136880000	#FF0000	1	1
chr2	136880001	137160000	A.1.1.1.2.1.1.2.2	0.980719794344473	.	136880001	137160000	#FF0000	1	1
chr2	137160001	137520000	B.1.2.2.1.2.2.1.2.1	0.329048843187661	.	137160001	137520000	#9191FF	1	0.375
chr2	137520001	137680000	B.2.1.2.1.1.2.2.2	0.214652956298201	.	137520001	137680000	#4848FF	1	0.25
chr2	137680001	138240000	B.2.2.1.1.2.1.1.1	0.143958868894602	.	137680001	138240000	#0000FF	1	0.125
chr2	138240001	138640000	B.2.2.1.2.2.1.2.2	0.0745501285347044	.	138240001	138640000	#0000FF	1	0.125
chr2	138640001	139000000	B.2.2.1.2.1.2.2.2.1.1	0.0938303341902314	.	138640001	139000000	#0000FF	1	0.125
chr2	139000001	139200000	B.2.1.1.1.2.1.1.2.2	0.282776349614396	.	139000001	139200000	#4848FF	1	0.25
chr2	139200001	139360000	A.2.2.1.1.2.2.2.2	0.619537275064267	.	139200001	139360000	#FFDADA	1	0.625
chr2	139360001	139600000	B.2.1.1.1.2.1.2.2.1.1.1	0.280205655526992	.	139360001	139600000	#4848FF	1	0.25
chr2	139600001	140120000	B.2.2.2.1.2.2.2.2.2.2	0.0115681233933162	.	139600001	140120000	#0000FF	1	0.125
chr2	140120001	140200000	B.2.1.2.1.2.2.2.1.1	0.196658097686375	.	140120001	140200000	#4848FF	1	0.25
chr2	140200001	140280000	B.2.1.2.1.2.2.2.1.2	0.195372750642674	.	140200001	140280000	#4848FF	1	0.25
chr2	140280001	140560000	B.2.2.1.2.2.1.1.1.1.2.2	0.0861182519280206	.	140280001	140560000	#0000FF	1	0.125
chr2	140560001	140720000	B.1.2.2.1.1.1.2.2.1	0.349614395886889	.	140560001	140720000	#9191FF	1	0.375
chr2	140720001	141080000	B.2.2.1.2.1.2.2.1.1.1.1	0.10025706940874	.	140720001	141080000	#0000FF	1	0.125
chr2	141080001	141480000	B.2.2.1.2.1.2.1.1.1.1	0.109254498714653	.	141080001	141480000	#0000FF	1	0.125
chr2	141480001	141800000	B.2.1.2.1.2.2.2.2.2.1	0.19280205655527	.	141480001	141800000	#4848FF	1	0.25
chr2	141800001	142120000	B.2.2.1.2.1.2.2.1.2.2	0.0951156812339332	.	141800001	142120000	#0000FF	1	0.125
chr2	142120001	142720000	B.2.2.2.2.1.2.2	0.006426735218509	.	142120001	142720000	#0000FF	1	0.125
chr2	142720001	142920000	B.2.2.1.2.1.1.1.1.1.1.2	0.131105398457584	.	142720001	142920000	#0000FF	1	0.125
chr2	142920001	143080000	B.1.2.2.1.1.1.2.1	0.350899742930591	.	142920001	143080000	#9191FF	1	0.375
chr2	143080001	143480000	B.2.2.1.2.1.2.1.1.2.2	0.105398457583548	.	143080001	143480000	#0000FF	1	0.125
chr2	143480001	143600000	B.2.1.1.1.2.1.2.2.1.2.2	0.273778920308483	.	143480001	143600000	#4848FF	1	0.25
chr2	143600001	143760000	B.1.2.1.1.1.1.1.2.2.2.2	0.416452442159383	.	143600001	143760000	#9191FF	1	0.375
chr2	143760001	144240000	A.2.2.2.1.1.1.2.1.1	0.593830334190231	.	143760001	144240000	#FFDADA	1	0.625
chr2	144240001	144560000	B.1.1.1.2.1.1.2.1.2	0.508997429305913	.	144240001	144560000	#DADAFF	1	0.5
chr2	144560001	144880000	A.2.1.2.1.2.1.2.2	0.663239074550129	.	144560001	144880000	#FF9191	1	0.75
chr2	144880001	145520000	A.1.1.1.2.1.1.1.1.1	0.987146529562982	.	144880001	145520000	#FF0000	1	1
chr2	145520001	146040000	A.1.2.1.1.2.2.2.1.2	0.856041131105398	.	145520001	146040000	#FF4848	1	0.875
chr2	146040001	146240000	A.2.1.1.2.1.1.2.2.1.1	0.703084832904884	.	146040001	146240000	#FF9191	1	0.75
chr2	146240001	146600000	A.2.1.1.2.1.1.2.2.1.2	0.701799485861183	.	146240001	146600000	#FF9191	1	0.75
chr2	146600001	146760000	A.2.2.1.1.2.1.2.1	0.624678663239075	.	146600001	146760000	#FFDADA	1	0.625
chr2	146760001	146920000	A.2.2.2.1.1.2.2.1.1.1	0.587403598971722	.	146760001	146920000	#FFDADA	1	0.625
chr2	146920001	147120000	A.2.2.1.1.2.1.2.2	0.623393316195373	.	146920001	147120000	#FFDADA	1	0.625
chr2	147120001	147440000	B.1.1.1.1.1.2.1	0.533419023136247	.	147120001	147440000	#DADAFF	1	0.5
chr2	147440001	147680000	A.2.2.2.1.1.2.2.1.1.2	0.586118251928021	.	147440001	147680000	#FFDADA	1	0.625
chr2	147680001	147840000	B.1.1.2.1.1.1.2	0.475578406169666	.	147680001	147840000	#DADAFF	1	0.5
chr2	147840001	148120000	A.2.1.1.2.1.1.2.2.2	0.700514138817481	.	147840001	148120000	#FF9191	1	0.75
chr2	148120001	148680000	B.1.2.1.1.1.1.1.1	0.42159383033419	.	148120001	148680000	#9191FF	1	0.375
chr2	148680001	148880000	A.2.2.2.1.1.2.2.1.2.2	0.582262210796915	.	148680001	148880000	#FFDADA	1	0.625
chr2	148880001	149200000	B.2.1.1.1.2.1.1.1	0.285347043701799	.	148880001	149200000	#4848FF	1	0.25
chr2	149200001	149640000	A.2.1.2.1.2.2.1.1.2.2	0.659383033419023	.	149200001	149640000	#FF9191	1	0.75
chr2	149640001	149720000	B.1.1.1.1.2.1.1.2	0.525706940874036	.	149640001	149720000	#DADAFF	1	0.5
chr2	149760001	149840000	B.1.1.1.1.2.1.1.2	0.525706940874036	.	149760001	149840000	#DADAFF	1	0.5
chr2	149840001	150080000	A.2.2.1.1.2.2.1	0.622107969151671	.	149840001	150080000	#FFDADA	1	0.625
chr2	150080001	150440000	B.1.1.2.2.1.2.2.1.1	0.443444730077121	.	150080001	150440000	#DADAFF	1	0.5
chr2	150440001	150920000	B.2.2.2.1.1.1.1.1.1.2.2	0.0424164524421594	.	150440001	150920000	#0000FF	1	0.125
chr2	150920001	151560000	B.2.2.2.2.2.1.1	0.0051413881748072	.	150920001	151560000	#0000FF	1	0.125
chr2	151560001	151880000	B.2.2.1.2.1.2.2.2.1.2	0.0925449871465296	.	151560001	151880000	#0000FF	1	0.125
chr2	151880001	152120000	B.2.1.2.1.1.2.2.1.1	0.217223650385604	.	151880001	152120000	#4848FF	1	0.25
chr2	152120001	152280000	A.2.2.2.1.1.1.2.2	0.589974293059126	.	152120001	152280000	#FFDADA	1	0.625
chr2	152280001	152480000	A.2.1.1.2.1.1.1.1.1	0.708226221079691	.	152280001	152480000	#FF9191	1	0.75
chr2	152480001	152880000	A.2.1.1.2.1.2.2.2.1.1	0.69280205655527	.	152480001	152880000	#FF9191	1	0.75
chr2	152880001	153040000	A.1.2.2.2.1.2.2.1.2	0.753213367609255	.	152880001	153040000	#FF4848	1	0.875
chr2	153040001	153600000	A.2.1.1.2.1.1.1.1.2	0.70694087403599	.	153040001	153600000	#FF9191	1	0.75
chr2	153600001	153760000	B.2.1.1.1.2.1.2.1	0.281491002570694	.	153600001	153760000	#4848FF	1	0.25
chr2	153760001	153960000	B.2.2.1.2.2.2.2.1.2.1.2	0.0526992287917738	.	153760001	153960000	#0000FF	1	0.125
chr2	153960001	154080000	B.2.1.2.1.2.2.2.2.1	0.194087403598972	.	153960001	154080000	#4848FF	1	0.25
chr2	154080001	154160000	B.2.2.1.2.1.1.1.1.1.1.1	0.132390745501285	.	154080001	154160000	#0000FF	1	0.125
chr2	154160001	154400000	B.2.1.2.1.2.1.1.2.1	0.210796915167095	.	154160001	154400000	#4848FF	1	0.25
chr2	154400001	154640000	B.2.2.2.1.1.1.2.2	0.0334190231362468	.	154400001	154640000	#0000FF	1	0.125
chr2	154640001	155000000	B.2.2.1.2.2.2.2.1.2.2.2	0.0501285347043702	.	154640001	155000000	#0000FF	1	0.125
chr2	155000001	155240000	B.2.1.2.1.2.2.2.2.2.2	0.191516709511568	.	155000001	155240000	#4848FF	1	0.25
chr2	155240001	155920000	B.2.2.1.2.1.2.1.1.2.1	0.106683804627249	.	155240001	155920000	#0000FF	1	0.125
chr2	155920001	156200000	B.1.1.2.2.1.2.1.2.1	0.446015424164524	.	155920001	156200000	#DADAFF	1	0.5
chr2	156200001	156720000	B.2.2.1.2.2.1.1.2.1.1	0.083547557840617	.	156200001	156720000	#0000FF	1	0.125
chr2	156720001	157040000	B.2.2.1.2.1.2.2.1.2.1	0.096401028277635	.	156720001	157040000	#0000FF	1	0.125
chr2	157040001	157400000	B.1.2.1.1.1.2.1.1	0.413881748071979	.	157040001	157400000	#9191FF	1	0.375
chr2	157400001	157720000	B.2.2.1.2.2.2.1.1.1.1.2	0.0719794344473008	.	157400001	157720000	#0000FF	1	0.125
chr2	157720001	158120000	B.2.2.1.2.2.1.1.2.2.2.1	0.0796915167095116	.	157720001	158120000	#0000FF	1	0.125
chr2	158120001	158360000	A.2.2.1.1.2.1.1.2	0.625964010282776	.	158120001	158360000	#FFDADA	1	0.625
chr2	158360001	158600000	B.1.2.1.1.1.2.1.2.1	0.412596401028278	.	158360001	158600000	#9191FF	1	0.375
chr2	158600001	158880000	B.1.1.1.2.2.1.2.1	0.492287917737789	.	158600001	158880000	#DADAFF	1	0.5
chr2	158880001	159280000	B.1.2.2.1.2.2.1.1.2.1	0.331619537275064	.	158880001	159280000	#9191FF	1	0.375
chr2	159280001	159680000	B.1.1.1.2.1.1.1.2.1	0.515424164524422	.	159280001	159680000	#DADAFF	1	0.5
chr2	159680001	160080000	A.2.1.2.1.2.2.1.2	0.658097686375321	.	159680001	160080000	#FF9191	1	0.75
chr2	160080001	160400000	A.1.1.2.2.2.1.2.2.2.2	0.89974293059126	.	160080001	160400000	#FF0000	1	1
chr2	160400001	160640000	A.2.1.1.2.1.2.2.1.1.1	0.696658097686375	.	160400001	160640000	#FF9191	1	0.75
chr2	160640001	160880000	A.2.2.2.2.2.1.2.1.1.2	0.55012853470437	.	160640001	160880000	#FFDADA	1	0.625
chr2	160880001	161160000	B.1.1.2.2.1.2.2.2.2.2.1	0.438303341902314	.	160880001	161160000	#DADAFF	1	0.5
chr2	161160001	161360000	A.2.1.1.2.1.2.2.2.2.2	0.688946015424165	.	161160001	161360000	#FF9191	1	0.75
chr2	161360001	161560000	B.1.2.2.1.1.2.2.1.2.2.2	0.340616966580977	.	161360001	161560000	#9191FF	1	0.375
chr2	161560001	161920000	B.2.1.1.1.1.1.2.2	0.290488431876607	.	161560001	161920000	#4848FF	1	0.25
chr2	161920001	162280000	A.1.2.1.1.2.2.1.1.2.2	0.859897172236504	.	161920001	162280000	#FF4848	1	0.875
chr2	162280001	162840000	B.1.2.1.1.1.2.2.1.1	0.408740359897172	.	162280001	162840000	#9191FF	1	0.375
chr2	162840001	163000000	A.2.2.2.1.1.2.2.1.2.1.2	0.583547557840617	.	162840001	163000000	#FFDADA	1	0.625
chr2	163000001	163200000	B.1.2.1.1.1.1.1.2.2.2.1	0.417737789203085	.	163000001	163200000	#9191FF	1	0.375
chr2	163200001	163440000	B.2.2.1.2.2.1.1.2.1.2	0.0822622107969152	.	163200001	163440000	#0000FF	1	0.125
chr2	163440001	163640000	B.2.2.1.2.2.2.1.1.2.2.2	0.0655526992287918	.	163440001	163640000	#0000FF	1	0.125
chr2	163640001	164000000	B.2.2.2.1.1.1.1.1.2.1	0.0411311053984576	.	163640001	164000000	#0000FF	1	0.125
chr2	164000001	164160000	B.2.1.1.1.2.1.2.2.1.1.2.1.1	0.27892030848329	.	164000001	164160000	#4848FF	1	0.25
chr2	164160001	164360000	B.1.2.1.1.1.2.2.1.2	0.40745501285347	.	164160001	164360000	#9191FF	1	0.375
chr2	164360001	164560000	B.2.2.1.2.2.1.1.1.1.1	0.0886889460154242	.	164360001	164560000	#0000FF	1	0.125
chr2	164560001	165080000	B.2.2.2.2.1.2.1.1	0.0089974293059126	.	164560001	165080000	#0000FF	1	0.125
chr2	165080001	165560000	B.2.2.2.1.1.1.1.1.2.2	0.0398457583547558	.	165080001	165560000	#0000FF	1	0.125
chr2	165560001	165800000	B.2.2.1.2.2.2.1.1.2.1	0.0681233933161954	.	165560001	165800000	#0000FF	1	0.125
chr2	165800001	166160000	B.2.2.1.2.2.2.1.2.2.1.1	0.0616966580976864	.	165800001	166160000	#0000FF	1	0.125
chr2	166160001	166240000	B.1.2.2.1.1.1.1.1	0.354755784061697	.	166160001	166240000	#9191FF	1	0.375
chr2	166240001	166400000	B.2.1.1.1.2.1.1.2.1	0.284061696658098	.	166240001	166400000	#4848FF	1	0.25
chr2	166400001	166800000	B.1.1.2.2.1.1.2.2.1	0.451156812339332	.	166400001	166800000	#DADAFF	1	0.5
chr2	166800001	167080000	B.2.1.2.1.2.1.2.1.1	0.208226221079692	.	166800001	167080000	#4848FF	1	0.25
chr2	167080001	167320000	B.2.2.1.2.2.2.2.2.1	0.0488431876606684	.	167080001	167320000	#0000FF	1	0.125
chr2	167320001	167800000	B.2.2.2.1.2.2.2.2.1	0.0141388174807198	.	167320001	167800000	#0000FF	1	0.125
chr2	167800001	168240000	B.2.2.2.2.2.2	0.0012853470437018	.	167800001	168240000	#0000FF	1	0.125
chr2	168240001	168600000	B.2.2.2.1.1.2.2.2.2.1	0.0282776349614396	.	168240001	168600000	#0000FF	1	0.125
chr2	168600001	168760000	B.2.1.2.1.1.1.1	0.230077120822622	.	168600001	168760000	#4848FF	1	0.25
chr2	168760001	169040000	B.1.2.1.1.1.2.1.2.2.1	0.411311053984576	.	168760001	169040000	#9191FF	1	0.375
chr2	169040001	169480000	B.1.2.2.1.2.2.1.1.2.2	0.330334190231362	.	169040001	169480000	#9191FF	1	0.375
chr2	169480001	169640000	B.1.2.1.1.2.2.2.2.1	0.390745501285347	.	169480001	169640000	#9191FF	1	0.375
chr2	169640001	169880000	B.1.2.1.1.1.1.1.2.1	0.420308483290488	.	169640001	169880000	#9191FF	1	0.375
chr2	169880001	170280000	B.1.2.1.1.2.2.1.1.1	0.395886889460154	.	169880001	170280000	#9191FF	1	0.375
chr2	170280001	170680000	A.1.1.2.2.1.1	0.920308483290488	.	170280001	170680000	#FF0000	1	1
chr2	170680001	171240000	A.1.2.1.1.2.1.1.1.1	0.879177377892031	.	170680001	171240000	#FF4848	1	0.875
chr2	171240001	171320000	A.2.2.2.1.1.2.2.2.1	0.580976863753213	.	171240001	171320000	#FFDADA	1	0.625
chr2	171320001	171760000	A.2.2.1.2.2.2.2.1	0.598971722365039	.	171320001	171760000	#FFDADA	1	0.625
chr2	171760001	172000000	A.1.1.2.2.1.2.1.1.1	0.919023136246787	.	171760001	172000000	#FF0000	1	1
chr2	172000001	172320000	A.1.1.1.2.1.2.2.2	0.975578406169666	.	172000001	172320000	#FF0000	1	1
chr2	172320001	173000000	A.1.1.1.2.1.2.2.1	0.976863753213368	.	172320001	173000000	#FF0000	1	1
chr2	173000001	173400000	A.2.2.1.1.1.2.2.2	0.62853470437018	.	173000001	173400000	#FFDADA	1	0.625
chr2	173400001	173640000	A.2.1.2.2.1.2.2	0.650385604113111	.	173400001	173640000	#FF9191	1	0.75
chr2	173640001	173840000	A.2.2.1.2.2.1.2.2	0.601542416452442	.	173640001	173840000	#FFDADA	1	0.625
chr2	173840001	174240000	A.1.1.2.2.1.2.2.2	0.910025706940874	.	173840001	174240000	#FF0000	1	1
chr2	174240001	174640000	A.2.1.1.1.2.1.1.1	0.719794344473008	.	174240001	174640000	#FF9191	1	0.75
chr2	174640001	175000000	A.1.2.1.1.1.2.1.1.1.1	0.889460154241645	.	174640001	175000000	#FF4848	1	0.875
chr2	175000001	175240000	A.1.2.2.2.1.1.1.1.2.2.1	0.775064267352185	.	175000001	175240000	#FF4848	1	0.875
chr2	175240001	175520000	A.1.1.2.2.2.2.1.2	0.897172236503856	.	175240001	175520000	#FF0000	1	1
chr2	175520001	175920000	A.2.2.1.1.1.1.1.2.1.1	0.638817480719794	.	175520001	175920000	#FFDADA	1	0.625
chr2	175920001	176080000	A.2.1.1.1.1.2.2.1.2	0.726221079691517	.	175920001	176080000	#FF9191	1	0.75
chr2	176080001	176480000	B.1.2.1.1.2.1.2.2.2.2	0.397172236503856	.	176080001	176480000	#9191FF	1	0.375
chr2	176480001	176760000	B.1.2.2.1.2.1.2	0.334190231362468	.	176480001	176760000	#9191FF	1	0.375
chr2	176760001	176960000	A.2.2.2.2.2.1.2.2.1	0.547557840616967	.	176760001	176960000	#FFDADA	1	0.625
chr2	176960001	177160000	A.2.2.2.1.1.2.2.2.2	0.579691516709512	.	176960001	177160000	#FFDADA	1	0.625
chr2	177160001	177400000	A.2.1.2.1.1.2.2.2.1	0.669665809768638	.	177160001	177400000	#FF9191	1	0.75
chr2	177400001	177760000	B.1.1.1.2.1.1.2.2.1	0.507712082262211	.	177400001	177760000	#DADAFF	1	0.5
chr2	177760001	178040000	B.1.1.1.2.1.1.2.1.1	0.510282776349614	.	177760001	178040000	#DADAFF	1	0.5
chr2	178040001	178280000	A.1.2.2.2.1.1.2.2.1	0.763496143958869	.	178040001	178280000	#FF4848	1	0.875
chr2	178280001	178640000	A.1.2.1.1.2.1.1.2.2.2	0.874035989717224	.	178280001	178640000	#FF4848	1	0.875
chr2	178640001	179360000	A.2.2.2.1.1.1.2.1.2.1	0.59254498714653	.	178640001	179360000	#FFDADA	1	0.625
chr2	179360001	179600000	A.2.2.1.1.2.2.2.1	0.620822622107969	.	179360001	179600000	#FFDADA	1	0.625
chr2	179600001	180000000	A.2.2.2.1.1.1.2.1.2.2	0.591259640102828	.	179600001	180000000	#FFDADA	1	0.625
chr2	180000001	180360000	A.2.1.2.1.2.2.1.1.2.1	0.660668380462725	.	180000001	180360000	#FF9191	1	0.75
chr2	180360001	180440000	B.1.1.1.1.2.1.1.1.1.1.1	0.530848329048843	.	180360001	180440000	#DADAFF	1	0.5
chr2	180440001	180640000	B.1.1.1.1.2.2.1.2	0.521850899742931	.	180440001	180640000	#DADAFF	1	0.5
chr2	180640001	180960000	A.2.1.1.2.1.1.2.1	0.704370179948586	.	180640001	180960000	#FF9191	1	0.75
chr2	180960001	181520000	B.2.2.2.1.2.2.2.1	0.0154241645244216	.	180960001	181520000	#0000FF	1	0.125
chr2	181520001	181600000	B.2.1.2.1.1.1.2.2.1	0.226221079691517	.	181520001	181600000	#4848FF	1	0.25
chr2	181600001	181880000	B.2.1.1.1.2.1.2.2.2	0.272493573264781	.	181600001	181880000	#4848FF	1	0.25
chr2	181880001	182160000	B.1.1.1.1.1.1.2.1.1.1	0.538560411311054	.	181880001	182160000	#DADAFF	1	0.5
chr2	182160001	182320000	A.1.2.2.2.1.2.2.1.1.2	0.754498714652956	.	182160001	182320000	#FF4848	1	0.875
chr2	182320001	182600000	A.2.2.2.1.2.2.2	0.568123393316195	.	182320001	182600000	#FFDADA	1	0.625
chr2	182600001	182800000	B.1.1.2.2.1.2.1.1.2	0.447300771208226	.	182600001	182800000	#DADAFF	1	0.5
chr2	182800001	183000000	B.1.1.1.1.2.1.1.1.2	0.526992287917738	.	182800001	183000000	#DADAFF	1	0.5
chr2	183000001	183320000	B.1.2.2.1.1.2.2.1.2.2.1.1	0.34318766066838	.	183000001	183320000	#9191FF	1	0.375
chr2	183320001	183560000	B.1.2.2.1.1.2.2.1.2.1	0.344473007712082	.	183320001	183560000	#9191FF	1	0.375
chr2	183560001	183840000	A.1.2.1.1.2.2.1.1.2.1	0.861182519280206	.	183560001	183840000	#FF4848	1	0.875
chr2	183840001	184080000	A.2.1.2.1.1.2.2.1.2	0.670951156812339	.	183840001	184080000	#FF9191	1	0.75
chr2	184080001	184480000	B.2.2.1.2.1.2.1.2.2.2	0.101542416452442	.	184080001	184480000	#0000FF	1	0.125
chr2	184480001	184920000	B.2.2.2.1.1.2.2.2.1	0.0295629820051414	.	184480001	184920000	#0000FF	1	0.125
chr2	184920001	185080000	B.2.1.1.1.2.1.2.2.1.1.2.1.2	0.277634961439589	.	184920001	185080000	#4848FF	1	0.25
chr2	185080001	185760000	B.1.1.2.2.1.2.2.1.2	0.442159383033419	.	185080001	185760000	#DADAFF	1	0.5
chr2	185760001	186160000	B.2.2.1.2.2.2.1.2.1.1	0.06426735218509	.	185760001	186160000	#0000FF	1	0.125
chr2	186160001	186400000	B.2.2.1.2.2.2.1.1.2.2.1	0.0668380462724936	.	186160001	186400000	#0000FF	1	0.125
chr2	186400001	186520000	B.2.1.2.1.1.1.2.2.2.1	0.224935732647815	.	186400001	186520000	#4848FF	1	0.25
chr2	186520001	186640000	B.2.2.1.2.1.1.1.2.2	0.123393316195373	.	186520001	186640000	#0000FF	1	0.125
chr2	186640001	186840000	B.2.2.1.2.2.2.2.2.2.2	0.0462724935732648	.	186640001	186840000	#0000FF	1	0.125
chr2	186840001	187160000	B.2.2.1.2.1.1.2.2.2	0.110539845758355	.	186840001	187160000	#0000FF	1	0.125
chr2	187160001	187360000	B.1.2.2.1.1.1.1.2.2	0.352185089974293	.	187160001	187360000	#9191FF	1	0.375
chr2	187360001	187680000	B.1.2.2.1.1.1.2.2.2	0.348329048843188	.	187360001	187680000	#9191FF	1	0.375
chr2	187680001	188160000	B.2.2.1.2.2.2.2.1.2.2.1	0.051413881748072	.	187680001	188160000	#0000FF	1	0.125
chr2	188160001	188360000	B.1.2.2.1.1.1.1.2.1	0.353470437017995	.	188160001	188360000	#9191FF	1	0.375
chr2	188360001	188800000	B.2.2.1.2.1.1.2.2.1.2.1.2	0.113110539845758	.	188360001	188800000	#0000FF	1	0.125
chr2	188800001	188920000	B.2.1.2.1.1.1.2.2.2.2	0.223650385604113	.	188800001	188920000	#4848FF	1	0.25
chr2	188920001	189080000	B.2.2.1.2.1.1.1.1.1.2.1	0.129820051413882	.	188920001	189080000	#0000FF	1	0.125
chr2	189080001	189360000	B.2.2.1.2.2.2.1.1.1.2.1	0.070694087403599	.	189080001	189360000	#0000FF	1	0.125
chr2	189360001	189640000	B.2.2.1.2.2.2.1.1.1.2.2	0.0694087403598972	.	189360001	189640000	#0000FF	1	0.125
chr2	189640001	190040000	B.2.2.1.2.1.1.2.2.1.2.2	0.111825192802057	.	189640001	190040000	#0000FF	1	0.125
chr2	190040001	190280000	B.2.2.1.2.1.1.1.2.1.1	0.125964010282776	.	190040001	190280000	#0000FF	1	0.125
chr2	190280001	190520000	B.1.1.2.2.1.1.2.1.2	0.452442159383033	.	190280001	190520000	#DADAFF	1	0.5
chr2	190520001	190680000	A.2.1.1.2.1.2.1.2	0.697943444730077	.	190520001	190680000	#FF9191	1	0.75
chr2	190680001	190920000	A.2.2.2.1.1.2.2.1.2.1.1	0.584832904884319	.	190680001	190920000	#FFDADA	1	0.625
chr2	190920001	191120000	A.2.2.2.1.2.1.2.2	0.574550128534704	.	190920001	191120000	#FFDADA	1	0.625
chr2	191120001	191880000	A.1.1.2.2.2.1.2.2.2.1	0.901028277634961	.	191120001	191880000	#FF0000	1	1
chr2	191880001	192440000	B.1.1.2.2.1.2.2.2.2.2.2	0.437017994858612	.	191880001	192440000	#DADAFF	1	0.5
chr2	192440001	192640000	A.2.2.2.1.1.2.1	0.588688946015424	.	192440001	192640000	#FFDADA	1	0.625
chr2	192640001	193080000	B.2.2.1.2.2.2.1.2.2.1.2.1	0.0604113110539846	.	192640001	193080000	#0000FF	1	0.125
chr2	193080001	193920000	B.2.2.2.1.1.2.2.2.2.2	0.0269922879177378	.	193080001	193920000	#0000FF	1	0.125
chr2	193920001	194600000	B.2.2.2.1.1.2.2.1	0.0308483290488432	.	193920001	194600000	#0000FF	1	0.125
chr2	194600001	194880000	B.2.2.1.2.1.1.1.1.1.2.2	0.12853470437018	.	194600001	194880000	#0000FF	1	0.125
chr2	194880001	195240000	B.2.2.1.2.2.2.2.2.2.1	0.0475578406169666	.	194880001	195240000	#0000FF	1	0.125
chr2	195240001	195440000	B.2.2.1.2.1.1.1.1.2	0.127249357326478	.	195240001	195440000	#0000FF	1	0.125
chr2	195440001	195720000	B.2.2.1.2.1.1.1.2.1.2	0.124678663239075	.	195440001	195720000	#0000FF	1	0.125
chr2	195720001	195840000	B.2.1.1.1.2.2.1	0.27120822622108	.	195720001	195840000	#4848FF	1	0.25
chr2	195840001	196200000	B.2.2.1.2.2.2.1.2.1.2	0.0629820051413882	.	195840001	196200000	#0000FF	1	0.125
chr2	196200001	196640000	B.1.1.1.2.2.2.1.2	0.488431876606684	.	196200001	196640000	#DADAFF	1	0.5
chr2	196640001	196720000	B.1.1.1.1.2.2.2	0.520565552699229	.	196640001	196720000	#DADAFF	1	0.5
chr2	196720001	196960000	B.1.2.1.1.1.1.1.2.2.1	0.419023136246787	.	196720001	196960000	#9191FF	1	0.375
chr2	196960001	197120000	A.1.2.1.1.2.1.1.2.1	0.876606683804627	.	196960001	197120000	#FF4848	1	0.875
chr2	197120001	197440000	A.1.2.2.2.1.2.2.2.2	0.750642673521851	.	197120001	197440000	#FF4848	1	0.875
chr2	197440001	197640000	A.2.1.1.2.1.2.2.2.2.1	0.690231362467866	.	197440001	197640000	#FF9191	1	0.75
chr2	197640001	197880000	A.1.2.1.1.2.2.2.1.1	0.8573264781491	.	197640001	197880000	#FF4848	1	0.875
chr2	197880001	198360000	A.1.1.1.2.1.1.2.1.1	0.983290488431877	.	197880001	198360000	#FF0000	1	1
chr2	198360001	198680000	A.2.1.1.2.1.2.2.1.2	0.694087403598972	.	198360001	198680000	#FF9191	1	0.75
chr2	198680001	199160000	B.2.1.1.1.1.2.2.1	0.287917737789203	.	198680001	199160000	#4848FF	1	0.25
chr2	199160001	200040000	B.2.2.1.2.1.2.1.2.1	0.104113110539846	.	199160001	200040000	#0000FF	1	0.125
chr2	200040001	200400000	A.2.2.2.1.2.1.1	0.57840616966581	.	200040001	200400000	#FFDADA	1	0.625
chr2	200400001	200800000	B.1.1.1.2.2.1.2.2	0.491002570694087	.	200400001	200800000	#DADAFF	1	0.5
chr2	200800001	201120000	A.2.2.2.1.2.2.1.2.1	0.570694087403599	.	200800001	201120000	#FFDADA	1	0.625
chr2	201120001	201360000	A.2.1.2.1.1.2.1.2.1	0.674807197943445	.	201120001	201360000	#FF9191	1	0.75
chr2	201360001	201720000	A.1.1.2.2.1.2.2.1.2.1	0.912596401028278	.	201360001	201720000	#FF0000	1	1
chr2	201720001	202080000	A.1.1.1.2.1.2.1.2	0.978149100257069	.	201720001	202080000	#FF0000	1	1
chr2	202080001	202400000	A.1.2.1.1.2.2.2.2.2.2	0.852185089974293	.	202080001	202400000	#FF4848	1	0.875
chr2	202400001	203120000	A.1.2.2.2.1.1.2.1.1.1.2	0.768637532133676	.	202400001	203120000	#FF4848	1	0.875
chr2	203120001	203360000	A.1.1.2.2.1.2.1.1.2.2	0.916452442159383	.	203120001	203360000	#FF0000	1	1
chr2	203360001	203600000	A.1.2.1.1.2.1.2.1.2.2	0.867609254498715	.	203360001	203600000	#FF4848	1	0.875
chr2	203600001	203760000	A.1.2.2.2.1.1.2.2.2	0.762210796915167	.	203600001	203760000	#FF4848	1	0.875
chr2	203760001	204080000	A.1.2.1.1.2.1.1.1.2	0.877892030848329	.	203760001	204080000	#FF4848	1	0.875
chr2	204080001	204360000	A.1.1.2.2.1.2.2.1.2.2	0.911311053984576	.	204080001	204360000	#FF0000	1	1
chr2	204360001	204800000	A.1.2.1.1.2.1.2.1.2.1	0.868894601542416	.	204360001	204800000	#FF4848	1	0.875
chr2	204800001	205120000	B.1.2.1.1.2.2.1.1.2	0.394601542416452	.	204800001	205120000	#9191FF	1	0.375
chr2	205120001	205400000	B.2.1.2.1.2.1.2.2.1.1	0.205655526992288	.	205120001	205400000	#4848FF	1	0.25
chr2	205400001	205960000	B.2.2.2.2.1.1	0.0102827763496144	.	205400001	205960000	#0000FF	1	0.125
chr2	205960001	206320000	B.2.1.2.1.2.1.2.2.2	0.203084832904884	.	205960001	206320000	#4848FF	1	0.25
chr2	206320001	206520000	B.1.2.1.1.1.2.1.2.2.2	0.410025706940874	.	206320001	206520000	#9191FF	1	0.375
chr2	206520001	206880000	A.2.1.2.1.2.1.1.2	0.665809768637532	.	206520001	206880000	#FF9191	1	0.75
chr2	206880001	207040000	A.1.2.1.1.2.1.1.2.2.1	0.875321336760925	.	206880001	207040000	#FF4848	1	0.875
chr2	207040001	207200000	A.2.2.1.1.2.1.1.1	0.627249357326478	.	207040001	207200000	#FFDADA	1	0.625
chr2	207200001	207480000	B.1.1.2.2.1.2.2.2.2.1	0.439588688946015	.	207200001	207480000	#DADAFF	1	0.5
chr2	207480001	207720000	B.1.1.1.2.2.1.1.1.1	0.497429305912596	.	207480001	207720000	#DADAFF	1	0.5
chr2	207720001	208360000	B.2.1.1.1.1.1.2.1.1	0.29305912596401	.	207720001	208360000	#4848FF	1	0.25
chr2	208360001	208960000	A.1.1.2.2.2.1.1.1.1.2	0.90745501285347	.	208360001	208960000	#FF0000	1	1
chr2	208960001	209200000	A.2.1.1.2.1.2.2.2.1.2	0.691516709511568	.	208960001	209200000	#FF9191	1	0.75
chr2	209200001	209640000	B.2.1.2.1.2.1.2.1.2	0.20694087403599	.	209200001	209640000	#4848FF	1	0.25
chr2	209640001	210200000	B.2.2.2.1.1.2.1	0.032133676092545	.	209640001	210200000	#0000FF	1	0.125
chr2	210200001	210480000	B.2.1.2.1.1.2.1.2.2	0.218508997429306	.	210200001	210480000	#4848FF	1	0.25
chr2	210480001	210640000	B.2.1.2.1.1.1.2.1.2	0.227506426735219	.	210480001	210640000	#4848FF	1	0.25
chr2	210640001	210840000	B.1.2.2.1.1.2.2.2.2	0.336760925449871	.	210640001	210840000	#9191FF	1	0.375
chr2	210840001	211080000	A.2.1.2.1.1.2.1.1	0.676092544987147	.	210840001	211080000	#FF9191	1	0.75
chr2	211080001	211400000	B.1.2.2.1.1.2.2.1.2.2.1.2	0.341902313624679	.	211080001	211400000	#9191FF	1	0.375
chr2	211400001	211880000	B.2.2.1.2.2.2.2.1.2.1.1	0.0539845758354756	.	211400001	211880000	#0000FF	1	0.125
chr2	211880001	212040000	B.1.2.2.1.1.2.2.2.1.1	0.339331619537275	.	211880001	212040000	#9191FF	1	0.375
chr2	212040001	212280000	B.2.1.2.1.1.2.1.1.1	0.222365038560411	.	212040001	212280000	#4848FF	1	0.25
chr2	212280001	212520000	B.2.1.2.1.2.2.1.1.1.2	0.200514138817481	.	212280001	212520000	#4848FF	1	0.25
chr2	212520001	212760000	B.2.1.2.1.2.2.1.1.1.1	0.201799485861183	.	212520001	212760000	#4848FF	1	0.25
chr2	212760001	212960000	B.2.1.2.1.2.2.1.1.2	0.199228791773779	.	212760001	212960000	#4848FF	1	0.25
chr2	212960001	213280000	B.2.2.1.2.1.1.2.2.1.2.1.1	0.11439588688946	.	212960001	213280000	#0000FF	1	0.125
chr2	213280001	213440000	B.2.1.2.1.1.1.2.1.1	0.22879177377892	.	213280001	213440000	#4848FF	1	0.25
chr2	213440001	213800000	B.1.1.2.2.1.2.1.1.1	0.448586118251928	.	213440001	213800000	#DADAFF	1	0.5
chr2	213800001	214080000	A.1.2.2.2.1.2.2.1.1.1	0.755784061696658	.	213800001	214080000	#FF4848	1	0.875
chr2	214080001	214520000	B.1.1.1.1.1.2.2	0.532133676092545	.	214080001	214520000	#DADAFF	1	0.5
chr2	214520001	214680000	A.2.2.2.1.2.2.1.1.1	0.573264781491003	.	214520001	214680000	#FFDADA	1	0.625
chr2	214680001	214920000	B.2.1.1.1.2.2.2.1.1	0.269922879177378	.	214680001	214920000	#4848FF	1	0.25
chr2	214920001	215320000	B.2.1.2.1.2.2.1.2	0.197943444730077	.	214920001	215320000	#4848FF	1	0.25
chr2	215320001	215560000	B.2.1.2.1.1.2.1.2.1	0.219794344473008	.	215320001	215560000	#4848FF	1	0.25
chr2	215560001	215720000	B.1.1.1.1.2.1.1.1.1.1.2	0.529562982005141	.	215560001	215720000	#DADAFF	1	0.5
chr2	215720001	216160000	B.1.2.2.1.1.2.2.2.1.2	0.338046272493573	.	215720001	216160000	#9191FF	1	0.375
chr2	216160001	216400000	A.2.2.2.1.2.2.1.1.2	0.571979434447301	.	216160001	216400000	#FFDADA	1	0.625
chr2	216400001	216960000	B.1.1.1.2.2.2.1.1	0.489717223650386	.	216400001	216960000	#DADAFF	1	0.5
chr2	216960001	217360000	A.1.2.1.1.2.2.2.2.1	0.854755784061697	.	216960001	217360000	#FF4848	1	0.875
chr2	217360001	217560000	A.2.1.2.1.1.2.1.2.2	0.673521850899743	.	217360001	217560000	#FF9191	1	0.75
chr2	217560001	218080000	B.1.1.2.2.2.1.1.1	0.43573264781491	.	217560001	218080000	#DADAFF	1	0.5
chr2	218080001	218280000	B.1.1.2.2.2.1.2.2.2.1.2	0.428020565552699	.	218080001	218280000	#DADAFF	1	0.5
chr2	218280001	218640000	B.1.1.2.2.2.1.2.2.1.1	0.431876606683805	.	218280001	218640000	#DADAFF	1	0.5
chr2	218640001	219080000	A.1.2.2.2.1.1.2.1.2	0.764781491002571	.	218640001	219080000	#FF4848	1	0.875
chr2	219080001	219480000	A.1.1.1.1.1.2	0.996143958868895	.	219080001	219480000	#FF0000	1	1
chr2	219480001	219760000	A.1.1.1.2.2.2.1.2.1	0.962724935732648	.	219480001	219760000	#FF0000	1	1
chr2	219760001	220240000	A.1.1.1.1.1.1.2.2	0.997429305912596	.	219760001	220240000	#FF0000	1	1
chr2	220240001	220560000	A.1.1.1.2.1.1.1.2	0.984575835475578	.	220240001	220560000	#FF0000	1	1
chr2	220560001	220840000	B.1.1.1.2.1.1.1.1.1.2	0.517994858611825	.	220560001	220840000	#DADAFF	1	0.5
chr2	220840001	221160000	B.2.1.1.1.1.2.1	0.289203084832905	.	220840001	221160000	#4848FF	1	0.25
chr2	221160001	221240000	B.2.1.1.1.2.2.2.1.2	0.268637532133676	.	221160001	221240000	#4848FF	1	0.25
chr2	221240001	221400000	B.2.2.1.2.1.1.2.1.2.1.2	0.118251928020566	.	221240001	221400000	#0000FF	1	0.125
chr2	221400001	221680000	B.2.1.2.1.2.1.2.2.1.2	0.204370179948586	.	221400001	221680000	#4848FF	1	0.25
chr2	221680001	222040000	B.2.2.1.2.1.1.2.1.2.2	0.116966580976864	.	221680001	222040000	#0000FF	1	0.125
chr2	222040001	222400000	B.2.2.1.2.1.2.2.2.2.2	0.089974293059126	.	222040001	222400000	#0000FF	1	0.125
chr2	222400001	222520000	B.2.1.1.1.2.2.2.2	0.267352185089974	.	222400001	222520000	#4848FF	1	0.25
chr2	222520001	222880000	B.2.2.1.2.1.1.2.1.2.1.1	0.119537275064267	.	222520001	222880000	#0000FF	1	0.125
chr2	222880001	223080000	B.2.1.2.1.1.2.1.1.2	0.22107969151671	.	222880001	223080000	#4848FF	1	0.25
chr2	223080001	223480000	B.1.2.2.1.2.2.1.1.1	0.332904884318766	.	223080001	223480000	#9191FF	1	0.375
chr2	223480001	223800000	A.1.1.2.2.2.1.2.1	0.903598971722365	.	223480001	223800000	#FF0000	1	1
chr2	223800001	224280000	B.2.1.1.1.1.1.2.1.2	0.291773778920308	.	223800001	224280000	#4848FF	1	0.25
chr2	224280001	224600000	B.1.2.2.1.1.2.2.1.1	0.345758354755784	.	224280001	224600000	#9191FF	1	0.375
chr2	224600001	224840000	A.1.2.1.1.2.2.1.1.1	0.862467866323907	.	224600001	224840000	#FF4848	1	0.875
chr2	224840001	225160000	B.1.1.1.2.2.1.1.1.2	0.496143958868895	.	224840001	225160000	#DADAFF	1	0.5
chr2	225160001	225320000	A.2.2.2.1.2.1.2.1.2	0.575835475578406	.	225160001	225320000	#FFDADA	1	0.625
chr2	225320001	225520000	A.1.2.2.2.1.2.2.2.1	0.751928020565553	.	225320001	225520000	#FF4848	1	0.875
chr2	225520001	225920000	B.1.1.2.2.1.2.2.2.1	0.440874035989717	.	225520001	225920000	#DADAFF	1	0.5
chr2	225920001	226320000	B.2.2.1.2.2.2.1.2.2.2.2	0.0565552699228792	.	225920001	226320000	#0000FF	1	0.125
chr2	226320001	226520000	B.2.2.1.2.1.1.2.1.1.2	0.120822622107969	.	226320001	226520000	#0000FF	1	0.125
chr2	226520001	226760000	B.2.2.1.2.1.1.2.2.1.1	0.115681233933162	.	226520001	226760000	#0000FF	1	0.125
chr2	226760001	227120000	B.2.2.2.1.1.1.1.2	0.038560411311054	.	226760001	227120000	#0000FF	1	0.125
chr2	227120001	227520000	B.2.2.1.2.2.2.1.1.1.1.1	0.0732647814910026	.	227120001	227520000	#0000FF	1	0.125
chr2	227520001	227680000	B.1.1.1.2.2.1.1.2.2	0.493573264781491	.	227520001	227680000	#DADAFF	1	0.5
chr2	227680001	227840000	A.2.2.2.1.2.1.2.1.1	0.577120822622108	.	227680001	227840000	#FFDADA	1	0.625
chr2	227840001	227960000	B.1.1.2.2.1.2.1.2.2	0.444730077120823	.	227840001	227960000	#DADAFF	1	0.5
chr2	227960001	228200000	B.1.1.1.1.2.1.1.1.1.2	0.52827763496144	.	227960001	228200000	#DADAFF	1	0.5
chr2	228200001	228480000	A.2.1.1.2.1.2.1.1	0.699228791773779	.	228200001	228480000	#FF9191	1	0.75
chr2	228480001	228720000	B.1.1.1.2.2.1.1.2.1	0.494858611825193	.	228480001	228720000	#DADAFF	1	0.5
chr2	228720001	229000000	B.2.2.1.2.1.1.2.1.1.1	0.122107969151671	.	228720001	229000000	#0000FF	1	0.125
chr2	229000001	229200000	B.2.2.1.2.2.2.1.2.2.2.1	0.057840616966581	.	229000001	229200000	#0000FF	1	0.125
chr2	229200001	229520000	B.2.2.1.2.2.2.2.1.1	0.0552699228791774	.	229200001	229520000	#0000FF	1	0.125
chr2	229520001	229840000	B.2.2.1.2.2.2.1.2.2.1.2.2	0.0591259640102828	.	229520001	229840000	#0000FF	1	0.125
chr2	229840001	230200000	B.2.1.1.1.1.2.2.2	0.286632390745501	.	229840001	230200000	#4848FF	1	0.25
chr2	230200001	230640000	B.1.1.2.2.1.1.2.1.1	0.453727506426735	.	230200001	230640000	#DADAFF	1	0.5
chr2	230640001	231040000	A.1.1.2.2.1.2.2.1.1	0.913881748071979	.	230640001	231040000	#FF0000	1	1
chr2	231040001	231240000	A.1.2.2.2.1.1.1.1.1	0.777634961439589	.	231040001	231240000	#FF4848	1	0.875
chr2	231240001	231320000	A.1.2.2.2.1.1.1.1.2.2.2	0.773778920308483	.	231240001	231320000	#FF4848	1	0.875
chr2	231320001	231520000	A.1.2.1.1.2.2.2.2.2.1	0.853470437017995	.	231320001	231520000	#FF4848	1	0.875
chr2	231520001	231680000	A.1.2.1.1.1.2.2.1.1.1	0.884318766066838	.	231520001	231680000	#FF4848	1	0.875
chr2	231680001	231920000	A.1.1.2.2.1.2.1.1.2.1	0.917737789203085	.	231680001	231920000	#FF0000	1	1
chr2	231920001	232320000	A.1.1.1.2.2.2.1.1.1	0.965295629820051	.	231920001	232320000	#FF0000	1	1
chr2	232320001	232680000	A.1.1.1.2.2.2.1.1.2	0.96401028277635	.	232320001	232680000	#FF0000	1	1
chr2	232680001	233120000	A.1.2.1.1.1.2.2.2	0.880462724935733	.	232680001	233120000	#FF4848	1	0.875
chr2	233120001	233400000	A.1.2.1.1.1.2.2.1.2	0.881748071979435	.	233120001	233400000	#FF4848	1	0.875
chr2	233400001	233600000	A.1.1.2.2.1.2.1.2	0.915167095115681	.	233400001	233600000	#FF0000	1	1
chr2	233600001	233920000	A.1.2.1.1.1.2.1.1.2	0.886889460154242	.	233600001	233920000	#FF4848	1	0.875
chr2	233920001	234000000	A.1.1.2.1.1.2.1.1.2.2.1	0.943444730077121	.	233920001	234000000	#FF0000	1	1
chr2	234040001	234200000	A.1.1.2.1.1.2.1.1.2.2.1	0.943444730077121	.	234040001	234200000	#FF0000	1	1
chr2	234200001	234400000	A.1.1.2.1.1.2.1.1.2.2.2	0.942159383033419	.	234200001	234400000	#FF0000	1	1
chr2	234400001	234800000	A.2.1.1.1.1.2.2.1.1.1	0.72879177377892	.	234400001	234800000	#FF9191	1	0.75
chr2	234800001	235440000	A.2.2.2.2.2.1.1.2.2	0.552699228791774	.	234800001	235440000	#FFDADA	1	0.625
chr2	235440001	235600000	B.1.1.1.1.2.2.1.1	0.523136246786632	.	235440001	235600000	#DADAFF	1	0.5
chr2	235600001	236080000	B.1.2.1.1.2.1.2.2.2.1	0.398457583547558	.	235600001	236080000	#9191FF	1	0.375
chr2	236080001	236240000	B.1.2.2.1.1.2.1	0.347043701799486	.	236080001	236240000	#9191FF	1	0.375
chr2	236240001	236680000	B.1.2.1.1.2.1.2.1.1.1	0.403598971722365	.	236240001	236680000	#9191FF	1	0.375
chr2	236680001	236880000	B.1.1.2.2.2.1.2.2.1.2	0.430591259640103	.	236680001	236880000	#DADAFF	1	0.5
chr2	236880001	237240000	B.1.2.1.1.2.2.2.1	0.392030848329049	.	236880001	237240000	#9191FF	1	0.375
chr2	237240001	237400000	B.1.2.1.1.2.1.2.1.1.2	0.402313624678663	.	237240001	237400000	#9191FF	1	0.375
chr2	237400001	238000000	B.1.1.2.2.2.1.2.2.2.2	0.426735218508997	.	237400001	238000000	#DADAFF	1	0.5
chr2	238000001	238360000	B.1.1.1.2.1.2.1.1	0.505141388174807	.	238000001	238360000	#DADAFF	1	0.5
chr2	238360001	238520000	A.2.2.1.1.1.2.1.1	0.633676092544987	.	238360001	238520000	#FFDADA	1	0.625
chr2	238520001	238720000	A.1.2.1.1.1.2.2.1.1.2	0.883033419023136	.	238520001	238720000	#FF4848	1	0.875
chr2	238720001	239200000	A.1.1.1.2.1.2.1.1	0.979434447300771	.	238720001	239200000	#FF0000	1	1
chr2	239200001	239400000	A.1.2.2.2.1.1.1.2.1	0.772493573264782	.	239200001	239400000	#FF4848	1	0.875
chr2	239400001	239800000	A.2.2.2.2.2.1.1.1	0.555269922879177	.	239400001	239800000	#FFDADA	1	0.625
chr2	239840001	239920000	A.2.2.2.2.2.1.1.1	0.555269922879177	.	239840001	239920000	#FFDADA	1	0.625
chr2	239920001	240120000	A.2.2.1.1.1.2.1.2.1	0.632390745501285	.	239920001	240120000	#FFDADA	1	0.625
chr2	240120001	240360000	A.2.1.2.2.1.1.1	0.655526992287918	.	240120001	240360000	#FF9191	1	0.75
chr2	240360001	240560000	A.2.2.1.2.2.1.2.1	0.602827763496144	.	240360001	240560000	#FFDADA	1	0.625
chr2	240560001	240880000	A.2.2.1.1.1.2.1.2.2	0.631105398457584	.	240560001	240880000	#FFDADA	1	0.625
chr2	240880001	241120000	A.2.1.1.1.2.1.1.2	0.718508997429306	.	240880001	241120000	#FF9191	1	0.75
chr2	241120001	241440000	A.2.1.2.2.1.1.2	0.654241645244216	.	241120001	241440000	#FF9191	1	0.75
chr2	241440001	241760000	A.1.2.2.1.2.1.2.1	0.794344473007712	.	241440001	241760000	#FF4848	1	0.875
chr2	241760001	242000000	A.1.2.2.2.1.1.1.2.2	0.77120822622108	.	241760001	242000000	#FF4848	1	0.875
chr2	242000001	242200000	A.1.2.1.1.1.2.1.2	0.88560411311054	.	242000001	242200000	#FF4848	1	0.875
chr2	242200001	242600000	A.1.1.2.1.1.2.1.2.1	0.940874035989717	.	242200001	242600000	#FF0000	1	1
chr2	242600001	242840000	A.1.1.2.1.1.2.1.2.2	0.939588688946015	.	242600001	242840000	#FF0000	1	1
chr2	242840001	243080000	A.1.2.2.2.1.1.1.1.2.1	0.776349614395887	.	242840001	243080000	#FF4848	1	0.875
chr3	40001	400000	A.1.1.2.2.2.1.2.2	0.894321766561514	.	40001	400000	#FF0000	1	1
chr3	400001	640000	A.2.2.1.2.2.1.2.2.1	0.563091482649842	.	400001	640000	#FFDADA	1	0.625
chr3	640001	920000	B.2.1.1.1.1.2.1.1.1	0.296529968454259	.	640001	920000	#4848FF	1	0.25
chr3	920001	1080000	B.2.1.2.1.2.2.2.1	0.190851735015773	.	920001	1080000	#4848FF	1	0.25
chr3	1080001	1320000	B.2.1.2.1.2.1.2.2.1.1	0.198738170347003	.	1080001	1320000	#4848FF	1	0.25
chr3	1320001	1400000	B.1.2.2.2.1.1.1.1	0.32807570977918	.	1320001	1400000	#9191FF	1	0.375
chr3	1400001	1480000	B.2.1.2.1.2.1.1.2.2	0.206624605678233	.	1400001	1480000	#4848FF	1	0.25
chr3	1480001	1640000	B.2.1.2.1.2.1.2.1.2.2	0.200315457413249	.	1480001	1640000	#4848FF	1	0.25
chr3	1640001	1760000	B.2.1.2.1.2.1.2.1.1.1	0.205047318611987	.	1640001	1760000	#4848FF	1	0.25
chr3	1760001	2240000	B.2.2.1.2.1.2.2.1	0.0788643533123028	.	1760001	2240000	#0000FF	1	0.125
chr3	2240001	2520000	B.1.1.2.2.1.1.2.2	0.414826498422713	.	2240001	2520000	#DADAFF	1	0.5
chr3	2520001	2720000	A.1.2.1.2.1.2.2.2.2	0.834384858044164	.	2520001	2720000	#FF4848	1	0.875
chr3	2720001	3200000	A.2.1.1.1.2.1.1.1.2	0.730283911671924	.	2720001	3200000	#FF9191	1	0.75
chr3	3200001	3600000	B.2.2.1.2.2.2.1.1	0.0678233438485804	.	3200001	3600000	#0000FF	1	0.125
chr3	3600001	3720000	B.2.1.2.1.2.1.1.1.1	0.211356466876972	.	3600001	3720000	#4848FF	1	0.25
chr3	3720001	4040000	B.2.1.2.1.1.1.2.2	0.219242902208202	.	3720001	4040000	#4848FF	1	0.25
chr3	4040001	4360000	B.2.1.2.1.1.2.2.1	0.214511041009464	.	4040001	4360000	#4848FF	1	0.25
chr3	4360001	4680000	A.1.2.2.1.2.1.1.2	0.772870662460568	.	4360001	4680000	#FF4848	1	0.875
chr3	4680001	5240000	A.1.2.1.2.1.1.1.1.1	0.854889589905363	.	4680001	5240000	#FF4848	1	0.875
chr3	5240001	5800000	B.1.2.2.1.2.1.1	0.34384858044164	.	5240001	5800000	#9191FF	1	0.375
chr3	5800001	6120000	B.2.1.2.1.2.2.2.2.1	0.189274447949527	.	5800001	6120000	#4848FF	1	0.25
chr3	6120001	6360000	B.1.1.1.1.1.1.2.1	0.493690851735016	.	6120001	6360000	#DADAFF	1	0.5
chr3	6360001	6560000	B.2.1.1.1.1.2.2.1.2	0.290220820189274	.	6360001	6560000	#4848FF	1	0.25
chr3	6560001	6920000	B.2.1.2.1.1.1.2.1.2	0.220820189274448	.	6560001	6920000	#4848FF	1	0.25
chr3	6920001	7120000	B.2.1.2.1.2.1.2.1.1.2	0.203470031545741	.	6920001	7120000	#4848FF	1	0.25
chr3	7120001	7440000	B.2.2.2.1.1.1.2.1.2.2	0.0473186119873817	.	7120001	7440000	#0000FF	1	0.125
chr3	7440001	8320000	B.2.2.2.2.2.2.2	0.00157728706624606	.	7440001	8320000	#0000FF	1	0.125
chr3	8320001	8480000	A.2.2.2.1.2.1.1.2	0.54416403785489	.	8320001	8480000	#FFDADA	1	0.625
chr3	8480001	8680000	A.2.1.1.1.1.2.1.2.2	0.738170347003155	.	8480001	8680000	#FF9191	1	0.75
chr3	8680001	8960000	A.1.2.1.2.1.2.1.2.2	0.839116719242902	.	8680001	8960000	#FF4848	1	0.875
chr3	8960001	9400000	A.2.1.1.1.1.1.1.1	0.749211356466877	.	8960001	9400000	#FF9191	1	0.75
chr3	9400001	9800000	A.1.1.2.1.2.1.1.1.2.2	0.94006309148265	.	9400001	9800000	#FF0000	1	1
chr3	9800001	10160000	A.1.1.2.1.2.1.1.1.1	0.944794952681388	.	9800001	10160000	#FF0000	1	1
chr3	10160001	10360000	A.1.1.2.1.2.1.2.2	0.933753943217666	.	10160001	10360000	#FF0000	1	1
chr3	10360001	10800000	A.2.1.2.2.2.2.1.2	0.608832807570978	.	10360001	10800000	#FF9191	1	0.75
chr3	10800001	11160000	A.2.2.2.1.2.1.1.1	0.545741324921136	.	10800001	11160000	#FFDADA	1	0.625
chr3	11160001	11360000	A.2.1.2.2.2.2.2.1	0.607255520504732	.	11160001	11360000	#FF9191	1	0.75
chr3	11360001	11600000	A.2.1.2.2.1.1.1.2.2	0.627760252365931	.	11360001	11600000	#FF9191	1	0.75
chr3	11600001	11880000	A.1.2.1.1.1.2.1.1	0.8801261829653	.	11600001	11880000	#FF4848	1	0.875
chr3	11880001	12160000	B.1.1.1.2.1.2.1.2.1	0.474763406940063	.	11880001	12160000	#DADAFF	1	0.5
chr3	12160001	12600000	A.2.1.2.2.2.2.2.2	0.605678233438486	.	12160001	12600000	#FF9191	1	0.75
chr3	12600001	12880000	A.1.1.1.2.1.2.2	0.970031545741325	.	12600001	12880000	#FF0000	1	1
chr3	12880001	13120000	A.1.2.1.1.1.2.1.2.2	0.876971608832808	.	12880001	13120000	#FF4848	1	0.875
chr3	13120001	13280000	A.2.1.1.2.2.2.1.2.2	0.689274447949527	.	13120001	13280000	#FF9191	1	0.75
chr3	13280001	13520000	A.1.1.2.1.2.2.2.2	0.927444794952681	.	13280001	13520000	#FF0000	1	1
chr3	13520001	13720000	A.2.1.1.2.1.2.1.2	0.705047318611987	.	13520001	13720000	#FF9191	1	0.75
chr3	13720001	13960000	A.2.2.2.1.1.2.1.2	0.548895899053628	.	13720001	13960000	#FFDADA	1	0.625
chr3	13960001	14200000	A.2.2.2.1.1.2.1.1	0.550473186119874	.	13960001	14200000	#FFDADA	1	0.625
chr3	14200001	14520000	A.1.1.2.1.2.2.2.1	0.929022082018927	.	14200001	14520000	#FF0000	1	1
chr3	14520001	14680000	A.2.1.1.2.2.1.1.1.1	0.700315457413249	.	14520001	14680000	#FF9191	1	0.75
chr3	14680001	15120000	A.1.1.2.1.2.1.1.1.2.1.1	0.943217665615142	.	14680001	15120000	#FF0000	1	1
chr3	15120001	15640000	A.1.1.2.1.2.1.1.1.2.1.2	0.941640378548896	.	15120001	15640000	#FF0000	1	1
chr3	15640001	15920000	A.1.2.1.2.1.2.1.1	0.842271293375394	.	15640001	15920000	#FF4848	1	0.875
chr3	15920001	16320000	A.2.2.2.1.2.2.1.1	0.536277602523659	.	15920001	16320000	#FFDADA	1	0.625
chr3	16320001	16560000	A.1.2.2.1.2.2.1	0.769716088328076	.	16320001	16560000	#FF4848	1	0.875
chr3	16560001	16920000	A.1.2.2.1.2.1.1.1.1	0.77602523659306	.	16560001	16920000	#FF4848	1	0.875
chr3	16920001	17080000	A.1.2.1.2.1.2.2.2.1	0.83596214511041	.	16920001	17080000	#FF4848	1	0.875
chr3	17080001	17280000	A.2.1.2.2.1.1.2.1.1.2	0.624605678233438	.	17080001	17280000	#FF9191	1	0.75
chr3	17280001	17480000	A.2.2.1.2.2.1.2.1.1.1	0.569400630914827	.	17280001	17480000	#FFDADA	1	0.625
chr3	17480001	17640000	A.2.2.1.2.2.1.1.1.2	0.572555205047319	.	17480001	17640000	#FFDADA	1	0.625
chr3	17640001	17880000	A.1.2.2.1.2.1.2	0.771293375394322	.	17640001	17880000	#FF4848	1	0.875
chr3	17880001	18440000	B.1.1.2.1.2.1.1.2	0.436908517350158	.	17880001	18440000	#DADAFF	1	0.5
chr3	18440001	18600000	A.2.2.2.2.1.2.2.1.1	0.515772870662461	.	18440001	18600000	#FFDADA	1	0.625
chr3	18600001	18880000	B.2.1.1.1.2.2.2.2.1	0.279179810725552	.	18600001	18880000	#4848FF	1	0.25
chr3	18880001	19080000	B.2.2.1.2.1.1.1.2	0.083596214511041	.	18880001	19080000	#0000FF	1	0.125
chr3	19080001	19400000	B.2.2.1.2.2.1.2.1.2	0.0709779179810726	.	19080001	19400000	#0000FF	1	0.125
chr3	19400001	19600000	B.2.2.1.2.1.2.2.2	0.0772870662460568	.	19400001	19600000	#0000FF	1	0.125
chr3	19600001	19920000	B.2.2.1.2.2.2.1.2.1.2	0.0646687697160883	.	19600001	19920000	#0000FF	1	0.125
chr3	19920001	20240000	A.1.2.2.1.2.1.1.1.2	0.774447949526814	.	19920001	20240000	#FF4848	1	0.875
chr3	20240001	20800000	B.2.1.2.1.2.2.2.2.2	0.187697160883281	.	20240001	20800000	#4848FF	1	0.25
chr3	20800001	21000000	B.2.1.1.1.1.2.2.2	0.288643533123028	.	20800001	21000000	#4848FF	1	0.25
chr3	21000001	21200000	B.1.1.2.2.1.1.1.2.2	0.421135646687697	.	21000001	21200000	#DADAFF	1	0.5
chr3	21200001	21280000	B.1.1.2.2.2.1.2.1	0.408517350157729	.	21200001	21280000	#DADAFF	1	0.5
chr3	21280001	21640000	B.2.2.1.2.1.1.2	0.082018927444795	.	21280001	21640000	#0000FF	1	0.125
chr3	21640001	22040000	B.2.2.2.1.1.1.1.2.1	0.0536277602523659	.	21640001	22040000	#0000FF	1	0.125
chr3	22040001	22160000	B.1.2.2.2.1.1.1.2.1.1	0.326498422712934	.	22040001	22160000	#9191FF	1	0.375
chr3	22160001	22240000	B.2.1.1.1.1.1.1.2.1	0.301261829652997	.	22160001	22240000	#4848FF	1	0.25
chr3	22240001	22560000	B.2.2.2.1.1.1.2.1.1	0.0504731861198738	.	22240001	22560000	#0000FF	1	0.125
chr3	22560001	22960000	B.2.2.2.1.1.1.2.1.2.1	0.0488958990536278	.	22560001	22960000	#0000FF	1	0.125
chr3	22960001	23240000	B.1.1.1.2.2.2.1.2.1	0.458990536277603	.	22960001	23240000	#DADAFF	1	0.5
chr3	23240001	23360000	A.2.1.1.1.1.2.2.1.2	0.735015772870662	.	23240001	23360000	#FF9191	1	0.75
chr3	23360001	23640000	A.1.2.2.1.2.2.2	0.76813880126183	.	23360001	23640000	#FF4848	1	0.875
chr3	23640001	24000000	A.1.1.2.2.2.1.1.2.2	0.897476340694006	.	23640001	24000000	#FF0000	1	1
chr3	24000001	24360000	B.1.1.2.2.2.1.2.2.2	0.405362776025237	.	24000001	24360000	#DADAFF	1	0.5
chr3	24360001	24720000	B.2.2.2.1.2.1.1.2.2	0.0362776025236593	.	24360001	24720000	#0000FF	1	0.125
chr3	24720001	25280000	B.2.2.2.1.2.1.2.2	0.0331230283911672	.	24720001	25280000	#0000FF	1	0.125
chr3	25280001	25640000	B.2.1.2.1.1.1.1.1.2	0.227129337539432	.	25280001	25640000	#4848FF	1	0.25
chr3	25640001	25880000	A.2.1.1.1.1.2.2.1.1	0.736593059936908	.	25640001	25880000	#FF9191	1	0.75
chr3	25880001	26360000	B.2.2.2.1.2.1.1.1	0.0394321766561514	.	25880001	26360000	#0000FF	1	0.125
chr3	26360001	26480000	B.2.1.1.1.2.2.2.1	0.280757097791798	.	26360001	26480000	#4848FF	1	0.25
chr3	26480001	26800000	B.2.2.1.2.2.1.2.1.1	0.0725552050473186	.	26480001	26800000	#0000FF	1	0.125
chr3	26800001	27040000	B.2.2.2.1.1.1.1.2.2	0.0520504731861199	.	26800001	27040000	#0000FF	1	0.125
chr3	27040001	27360000	B.1.2.2.1.1.1.2.2	0.347003154574132	.	27040001	27360000	#9191FF	1	0.375
chr3	27360001	27560000	A.2.1.1.1.1.2.1.2.1	0.739747634069401	.	27360001	27560000	#FF9191	1	0.75
chr3	27560001	27720000	A.2.2.1.2.2.1.2.2.2.2	0.55993690851735	.	27560001	27720000	#FFDADA	1	0.625
chr3	27720001	28200000	B.1.2.2.2.2.2	0.304416403785489	.	27720001	28200000	#9191FF	1	0.375
chr3	28200001	28400000	A.2.2.2.2.1.2.2.1.2.2.1	0.512618296529968	.	28200001	28400000	#FFDADA	1	0.625
chr3	28400001	28680000	B.2.2.2.1.1.1.2.2	0.0457413249211356	.	28400001	28680000	#0000FF	1	0.125
chr3	28680001	29160000	B.2.2.2.1.2.1.1.2.1	0.0378548895899054	.	28680001	29160000	#0000FF	1	0.125
chr3	29160001	29480000	B.2.1.2.1.2.2.1	0.192429022082019	.	29160001	29480000	#4848FF	1	0.25
chr3	29480001	29800000	B.2.2.1.2.2.2.2.1.2	0.0583596214511041	.	29480001	29800000	#0000FF	1	0.125
chr3	29800001	30040000	B.2.2.1.2.2.2.1.2.2.1	0.0630914826498423	.	29800001	30040000	#0000FF	1	0.125
chr3	30040001	30320000	B.2.1.1.1.1.2.2.1.1	0.291798107255521	.	30040001	30320000	#4848FF	1	0.25
chr3	30320001	30600000	B.2.1.1.1.1.2.1.1.2	0.294952681388013	.	30320001	30600000	#4848FF	1	0.25
chr3	30600001	30760000	A.2.1.2.2.1.2.2	0.615141955835962	.	30600001	30760000	#FF9191	1	0.75
chr3	30760001	30960000	B.1.2.2.1.1.1.1	0.350157728706625	.	30760001	30960000	#9191FF	1	0.375
chr3	30960001	31200000	B.1.2.2.1.1.1.2.1	0.348580441640379	.	30960001	31200000	#9191FF	1	0.375
chr3	31200001	31560000	A.2.2.2.2.1.2.2.2	0.509463722397476	.	31200001	31560000	#FFDADA	1	0.625
chr3	31560001	31880000	A.1.2.1.2.1.1.2.2.1.1	0.848580441640379	.	31560001	31880000	#FF4848	1	0.875
chr3	31880001	32240000	A.1.1.1.1.2.2.2	0.981072555205047	.	31880001	32240000	#FF0000	1	1
chr3	32240001	32520000	A.1.1.2.1.2.1.2.1.2	0.935331230283912	.	32240001	32520000	#FF0000	1	1
chr3	32520001	32760000	A.1.1.2.1.2.2.1.2	0.930599369085173	.	32520001	32760000	#FF0000	1	1
chr3	32760001	32960000	A.1.2.1.2.1.1.2.2.1.2	0.847003154574132	.	32760001	32960000	#FF4848	1	0.875
chr3	32960001	33160000	A.1.2.1.2.1.1.1.2	0.851735015772871	.	32960001	33160000	#FF4848	1	0.875
chr3	33160001	33440000	A.1.2.2.2.2.2.2	0.750788643533123	.	33160001	33440000	#FF4848	1	0.875
chr3	33440001	33640000	A.1.2.1.2.1.1.2.1	0.850157728706625	.	33440001	33640000	#FF4848	1	0.875
chr3	33640001	33880000	A.1.1.1.2.1.2.1.1	0.973186119873817	.	33640001	33880000	#FF0000	1	1
chr3	33880001	34360000	A.2.2.1.2.2.1.1.1.1	0.574132492113565	.	33880001	34360000	#FFDADA	1	0.625
chr3	34360001	34760000	B.2.1.1.1.2.1.1	0.287066246056782	.	34360001	34760000	#4848FF	1	0.25
chr3	34760001	35040000	B.2.1.1.1.1.2.1.2	0.293375394321767	.	34760001	35040000	#4848FF	1	0.25
chr3	35040001	35640000	B.2.2.1.2.1.1.1.1	0.0851735015772871	.	35040001	35640000	#0000FF	1	0.125
chr3	35640001	35800000	A.2.2.2.2.1.2.2.1.2.2.2	0.511041009463722	.	35640001	35800000	#FFDADA	1	0.625
chr3	35800001	36000000	B.1.2.2.2.1.2.1.2.2.1	0.317034700315457	.	35800001	36000000	#9191FF	1	0.375
chr3	36000001	36360000	B.2.2.1.2.2.2.2.1.1	0.0599369085173502	.	36000001	36360000	#0000FF	1	0.125
chr3	36360001	36760000	B.2.2.1.2.2.1.2.2	0.0694006309148265	.	36360001	36760000	#0000FF	1	0.125
chr3	36760001	36920000	A.2.1.2.2.1.1.1.1.1.2	0.634069400630915	.	36760001	36920000	#FF9191	1	0.75
chr3	36920001	37360000	A.1.1.1.1.2.1.2	0.985804416403785	.	36920001	37360000	#FF0000	1	1
chr3	37360001	37520000	A.2.1.2.2.1.1.1.1.1.1.1	0.637223974763407	.	37360001	37520000	#FF9191	1	0.75
chr3	37520001	37880000	A.2.2.1.2.2.2.2.1.1	0.556782334384858	.	37520001	37880000	#FFDADA	1	0.625
chr3	37880001	38040000	A.2.1.1.1.1.1.1.2	0.747634069400631	.	37880001	38040000	#FF9191	1	0.75
chr3	38040001	38400000	A.1.1.2.1.2.1.2.1.1	0.936908517350158	.	38040001	38400000	#FF0000	1	1
chr3	38400001	38560000	A.1.2.2.2.2.2.1	0.752365930599369	.	38400001	38560000	#FF4848	1	0.875
chr3	38560001	38760000	A.2.2.2.1.2.2.1.2	0.534700315457413	.	38560001	38760000	#FFDADA	1	0.625
chr3	38760001	39080000	B.1.1.1.2.1.2.1.2.2	0.473186119873817	.	38760001	39080000	#DADAFF	1	0.5
chr3	39080001	39440000	A.1.1.2.2.2.2.2.1	0.891167192429022	.	39080001	39440000	#FF0000	1	1
chr3	39440001	40040000	B.2.1.1.1.2.1.2	0.285488958990536	.	39440001	40040000	#4848FF	1	0.25
chr3	40040001	40320000	B.1.2.2.1.2.2.2.2.2	0.329652996845426	.	40040001	40320000	#9191FF	1	0.375
chr3	40320001	40560000	A.2.2.1.2.2.1.2.1.2.1	0.566246056782334	.	40320001	40560000	#FFDADA	1	0.625
chr3	40560001	40920000	A.2.2.2.1.2.2.2.2.2	0.529968454258675	.	40560001	40920000	#FFDADA	1	0.625
chr3	40920001	41360000	A.2.2.1.2.2.1.2.1.1.2	0.56782334384858	.	40920001	41360000	#FFDADA	1	0.625
chr3	41360001	41960000	B.1.2.2.1.2.2.2.2.1	0.331230283911672	.	41360001	41960000	#9191FF	1	0.375
chr3	41960001	42280000	A.1.1.2.1.2.1.1.2	0.938485804416404	.	41960001	42280000	#FF0000	1	1
chr3	42280001	42640000	A.2.1.1.1.1.1.2.2	0.744479495268139	.	42280001	42640000	#FF9191	1	0.75
chr3	42640001	42960000	A.1.2.1.2.1.2.1.2.1	0.840694006309148	.	42640001	42960000	#FF4848	1	0.875
chr3	42960001	43440000	B.1.1.1.2.2.1.1.1.1	0.470031545741325	.	42960001	43440000	#DADAFF	1	0.5
chr3	43440001	44080000	A.2.2.2.1.1.1	0.55205047318612	.	43440001	44080000	#FFDADA	1	0.625
chr3	44080001	44280000	A.2.2.2.1.2.2.2.1	0.533123028391167	.	44080001	44280000	#FFDADA	1	0.625
chr3	44280001	44520000	A.2.2.1.2.2.2.2.2	0.553627760252366	.	44280001	44520000	#FFDADA	1	0.625
chr3	44520001	44840000	A.2.1.2.2.1.1.1.2.1.2	0.629337539432177	.	44520001	44840000	#FF9191	1	0.75
chr3	44840001	45040000	A.2.1.1.2.2.1.1.1.2	0.698738170347003	.	44840001	45040000	#FF9191	1	0.75
chr3	45040001	45520000	A.2.1.1.2.1.2.1.1.1	0.70820189274448	.	45040001	45520000	#FF9191	1	0.75
chr3	45520001	45800000	A.1.2.2.2.2.1	0.753943217665615	.	45520001	45800000	#FF4848	1	0.875
chr3	45920001	46120000	A.2.1.2.2.2.1.2	0.61198738170347	.	45920001	46120000	#FF9191	1	0.75
chr3	46120001	46480000	A.2.2.2.1.1.2.2	0.547318611987382	.	46120001	46480000	#FFDADA	1	0.625
chr3	46480001	46720000	A.1.2.2.2.1.2.1.2	0.760252365930599	.	46480001	46720000	#FF4848	1	0.875
chr3	46720001	47040000	A.2.1.2.2.2.1.1	0.613564668769716	.	46720001	47040000	#FF9191	1	0.75
chr3	47200001	47320000	A.2.1.1.2.2.2.1.2.1	0.690851735015773	.	47200001	47320000	#FF9191	1	0.75
chr3	47400001	47440000	A.2.1.1.2.2.2.1.2.1	0.690851735015773	.	47400001	47440000	#FF9191	1	0.75
chr3	47480001	47600000	A.1.2.2.2.1.2.2.2.1	0.757097791798107	.	47480001	47600000	#FF4848	1	0.875
chr3	47840001	47880000	A.1.2.2.2.1.2.2.2.1	0.757097791798107	.	47840001	47880000	#FF4848	1	0.875
chr3	48040001	48080000	A.1.2.1.1.2.1.2.2	0.864353312302839	.	48040001	48080000	#FF4848	1	0.875
chr3	48120001	48200000	A.1.2.1.1.2.1.2.2	0.864353312302839	.	48120001	48200000	#FF4848	1	0.875
chr3	48240001	48280000	A.1.2.1.1.2.1.2.2	0.864353312302839	.	48240001	48280000	#FF4848	1	0.875
chr3	48320001	48360000	A.1.2.1.1.2.1.2.2	0.864353312302839	.	48320001	48360000	#FF4848	1	0.875
chr3	48720001	48760000	A.2.1.1.2.2.2.2.1	0.687697160883281	.	48720001	48760000	#FF9191	1	0.75
chr3	48840001	49000000	A.2.1.1.2.2.2.2.1	0.687697160883281	.	48840001	49000000	#FF9191	1	0.75
chr3	49040001	49080000	A.2.1.1.2.2.2.1.1	0.692429022082019	.	49040001	49080000	#FF9191	1	0.75
chr3	49160001	49240000	A.2.1.1.2.2.2.1.1	0.692429022082019	.	49160001	49240000	#FF9191	1	0.75
chr3	49280001	49320000	A.2.1.1.2.2.2.1.1	0.692429022082019	.	49280001	49320000	#FF9191	1	0.75
chr3	49360001	49400000	A.2.1.1.2.2.2.1.1	0.692429022082019	.	49360001	49400000	#FF9191	1	0.75
chr3	49480001	49560000	A.2.1.1.2.2.2.1.1	0.692429022082019	.	49480001	49560000	#FF9191	1	0.75
chr3	49800001	49840000	A.2.1.1.2.2.2.1.1	0.692429022082019	.	49800001	49840000	#FF9191	1	0.75
chr3	49960001	50000000	A.2.1.1.2.2.2.1.1	0.692429022082019	.	49960001	50000000	#FF9191	1	0.75
chr3	50240001	50400000	A.1.2.1.1.2.1.2.1.2	0.865930599369085	.	50240001	50400000	#FF4848	1	0.875
chr3	50440001	50720000	A.2.1.1.2.2.1.2.2	0.694006309148265	.	50440001	50720000	#FF9191	1	0.75
chr3	50720001	50960000	B.1.1.1.2.1.2.2	0.471608832807571	.	50720001	50960000	#DADAFF	1	0.5
chr3	51040001	51080000	B.1.1.1.2.2.1.2.1	0.463722397476341	.	51040001	51080000	#DADAFF	1	0.5
chr3	51120001	51440000	B.1.1.1.2.2.1.2.1	0.463722397476341	.	51120001	51440000	#DADAFF	1	0.5
chr3	51440001	51720000	A.1.2.2.2.1.2.2.2.2	0.755520504731861	.	51440001	51720000	#FF4848	1	0.875
chr3	51720001	51920000	A.2.1.1.2.2.2.2.2	0.686119873817035	.	51720001	51920000	#FF9191	1	0.75
chr3	51960001	52080000	A.1.2.1.1.2.1.2.1.1	0.867507886435331	.	51960001	52080000	#FF4848	1	0.875
chr3	52120001	52280000	A.1.2.1.1.2.1.2.1.1	0.867507886435331	.	52120001	52280000	#FF4848	1	0.875
chr3	52320001	52360000	A.1.2.1.1.2.1.2.1.1	0.867507886435331	.	52320001	52360000	#FF4848	1	0.875
chr3	52520001	52680000	A.1.2.2.2.1.2.2.1	0.758675078864353	.	52520001	52680000	#FF4848	1	0.875
chr3	52760001	53160000	A.1.2.1.1.1.2.1.2.1	0.878548895899054	.	52760001	53160000	#FF4848	1	0.875
chr3	53160001	53320000	A.1.2.2.2.1.2.1.1	0.761829652996845	.	53160001	53320000	#FF4848	1	0.875
chr3	53320001	53400000	A.2.1.1.2.2.1.1.2	0.697160883280757	.	53320001	53400000	#FF9191	1	0.75
chr3	53400001	53720000	A.2.2.2.1.2.2.2.2.1	0.531545741324921	.	53400001	53720000	#FFDADA	1	0.625
chr3	53720001	53960000	A.2.2.1.2.2.2.2.1.2	0.555205047318612	.	53720001	53960000	#FFDADA	1	0.625
chr3	53960001	54160000	B.1.1.2.2.2.2.1	0.403785488958991	.	53960001	54160000	#DADAFF	1	0.5
chr3	54160001	54400000	B.1.2.2.1.2.2.1.1	0.339116719242902	.	54160001	54400000	#9191FF	1	0.375
chr3	54400001	54600000	B.2.1.2.1.1.1.1.2.1	0.225552050473186	.	54400001	54600000	#4848FF	1	0.25
chr3	54600001	54800000	B.2.1.2.1.1.2.1.2	0.21608832807571	.	54600001	54800000	#4848FF	1	0.25
chr3	54800001	55160000	B.2.1.2.1.1.2.2.2	0.212933753943218	.	54800001	55160000	#4848FF	1	0.25
chr3	55160001	55520000	B.1.2.2.1.2.2.1.2.1	0.337539432176656	.	55160001	55520000	#9191FF	1	0.375
chr3	55520001	55800000	A.1.1.2.2.2.1.2.1	0.89589905362776	.	55520001	55800000	#FF0000	1	1
chr3	55800001	56080000	B.1.1.2.2.2.2.2.1	0.402208201892744	.	55800001	56080000	#DADAFF	1	0.5
chr3	56080001	56320000	B.1.1.2.2.2.2.2.2	0.400630914826498	.	56080001	56320000	#DADAFF	1	0.5
chr3	56320001	56600000	A.2.1.2.2.2.2.1.1	0.610410094637224	.	56320001	56600000	#FF9191	1	0.75
chr3	56600001	57080000	A.1.1.1.1.2.1.1	0.987381703470032	.	56600001	57080000	#FF0000	1	1
chr3	57080001	57360000	A.1.1.2.1.2.2.1.1	0.93217665615142	.	57080001	57360000	#FF0000	1	1
chr3	57360001	57520000	A.2.1.1.2.2.1.2.1	0.695583596214511	.	57360001	57520000	#FF9191	1	0.75
chr3	57520001	57880000	A.1.1.1.1.2.2.1.1	0.984227129337539	.	57520001	57880000	#FF0000	1	1
chr3	57880001	58160000	A.1.1.1.2.1.2.1.2	0.971608832807571	.	57880001	58160000	#FF0000	1	1
chr3	58160001	58560000	A.1.1.1.1.2.2.1.2	0.982649842271293	.	58160001	58560000	#FF0000	1	1
chr3	58560001	59160000	B.1.1.1.2.2.1.2.2	0.462145110410095	.	58560001	59160000	#DADAFF	1	0.5
chr3	59160001	59480000	A.2.1.2.2.1.1.1.2.1.1	0.630914826498423	.	59160001	59480000	#FF9191	1	0.75
chr3	59480001	59880000	B.1.1.1.2.2.1.1.1.2	0.468454258675079	.	59480001	59880000	#DADAFF	1	0.5
chr3	59880001	60600000	A.2.1.1.1.1.2.1.1.2	0.741324921135647	.	59880001	60600000	#FF9191	1	0.75
chr3	60600001	61000000	B.1.1.1.2.2.2.2.2	0.454258675078864	.	60600001	61000000	#DADAFF	1	0.5
chr3	61000001	61440000	B.1.1.2.2.2.1.1	0.410094637223975	.	61000001	61440000	#DADAFF	1	0.5
chr3	61440001	61840000	B.1.1.1.2.2.2.2.1	0.45583596214511	.	61440001	61840000	#DADAFF	1	0.5
chr3	61840001	62240000	A.2.1.2.2.1.1.1.1.2	0.632492113564669	.	61840001	62240000	#FF9191	1	0.75
chr3	62240001	62600000	A.2.1.2.2.1.1.2.1.2	0.623028391167192	.	62240001	62600000	#FF9191	1	0.75
chr3	62600001	62880000	A.1.1.2.2.2.2.2.2	0.889589905362776	.	62600001	62880000	#FF0000	1	1
chr3	62880001	63280000	A.2.2.1.2.2.1.1.2	0.570977917981073	.	62880001	63280000	#FFDADA	1	0.625
chr3	63280001	63840000	B.1.2.2.1.2.2.2.1.2	0.332807570977918	.	63280001	63840000	#9191FF	1	0.375
chr3	63840001	64000000	A.1.2.1.2.1.1.2.2.2.2	0.84384858044164	.	63840001	64000000	#FF4848	1	0.875
chr3	64000001	64320000	B.1.2.2.1.2.1.2.1	0.342271293375394	.	64000001	64320000	#9191FF	1	0.375
chr3	64320001	64480000	B.1.2.1.1.1.2.1	0.397476340694006	.	64320001	64480000	#9191FF	1	0.375
chr3	64480001	64880000	B.2.2.2.1.1.2.2	0.0410094637223975	.	64480001	64880000	#0000FF	1	0.125
chr3	64880001	65080000	B.2.1.2.1.1.1.1.1.1	0.228706624605678	.	64880001	65080000	#4848FF	1	0.25
chr3	65080001	65480000	B.2.2.2.1.1.2.1.2	0.0425867507886435	.	65080001	65480000	#0000FF	1	0.125
chr3	65480001	65760000	B.2.2.1.2.2.1.1.1	0.0757097791798107	.	65480001	65760000	#0000FF	1	0.125
chr3	65760001	65920000	B.1.2.2.1.2.2.1.2.2	0.33596214511041	.	65760001	65920000	#9191FF	1	0.375
chr3	65920001	66200000	B.1.2.2.1.2.2.2.1.1	0.334384858044164	.	65920001	66200000	#9191FF	1	0.375
chr3	66240001	66440000	A.2.1.2.2.1.1.1.1.1.1.2	0.635646687697161	.	66240001	66440000	#FF9191	1	0.75
chr3	66440001	66640000	A.1.2.1.2.1.1.2.2.2.1	0.845425867507886	.	66440001	66640000	#FF4848	1	0.875
chr3	66640001	66920000	A.2.2.2.1.2.1.2.2.1	0.539432176656151	.	66640001	66920000	#FFDADA	1	0.625
chr3	66920001	67160000	A.2.2.1.2.2.1.2.2.2.1	0.561514195583596	.	66920001	67160000	#FFDADA	1	0.625
chr3	67160001	67440000	B.2.1.2.1.1.1.2.1.1	0.222397476340694	.	67160001	67440000	#4848FF	1	0.25
chr3	67440001	67760000	A.2.2.1.2.1.1.1.1	0.589905362776025	.	67440001	67760000	#FFDADA	1	0.625
chr3	67760001	68120000	B.1.1.2.2.2.1.2.2.1	0.406940063091483	.	67760001	68120000	#DADAFF	1	0.5
chr3	68120001	68440000	B.2.2.1.2.2.2.2.2	0.056782334384858	.	68120001	68440000	#0000FF	1	0.125
chr3	68440001	68680000	B.2.2.2.1.1.2.1.1	0.0441640378548896	.	68440001	68680000	#0000FF	1	0.125
chr3	68680001	69040000	B.2.1.1.1.2.2.1.2	0.282334384858044	.	68680001	69040000	#4848FF	1	0.25
chr3	69040001	69520000	A.2.1.2.2.1.1.2.2	0.621451104100946	.	69040001	69520000	#FF9191	1	0.75
chr3	69520001	69680000	B.2.1.2.1.1.1.1.2.2	0.22397476340694	.	69520001	69680000	#4848FF	1	0.25
chr3	69680001	70080000	B.2.2.1.2.2.2.1.2.2.2	0.0615141955835962	.	69680001	70080000	#0000FF	1	0.125
chr3	70080001	70520000	B.2.2.2.1.2.1.2.1	0.0347003154574132	.	70080001	70520000	#0000FF	1	0.125
chr3	70520001	71040000	B.2.1.2.1.1.2.1.1	0.217665615141956	.	70520001	71040000	#4848FF	1	0.25
chr3	71040001	71400000	A.1.1.2.2.2.1.1.1	0.900630914826498	.	71040001	71400000	#FF0000	1	1
chr3	71400001	71720000	A.1.1.2.2.2.1.1.2.1	0.899053627760252	.	71400001	71720000	#FF0000	1	1
chr3	71720001	71920000	A.2.2.1.2.2.1.2.1.2.2	0.564668769716088	.	71720001	71920000	#FFDADA	1	0.625
chr3	71920001	72160000	A.2.1.2.2.1.1.2.1.1.1	0.626182965299685	.	71920001	72160000	#FF9191	1	0.75
chr3	72160001	72360000	A.2.1.1.1.1.1.2.1	0.746056782334385	.	72160001	72360000	#FF9191	1	0.75
chr3	72360001	72920000	A.1.2.1.2.1.1.1.1.2	0.853312302839117	.	72360001	72920000	#FF4848	1	0.875
chr3	72920001	73160000	A.1.1.2.2.2.2.1	0.892744479495268	.	72920001	73160000	#FF0000	1	1
chr3	73160001	73320000	B.1.1.1.2.2.2.1.1	0.460567823343849	.	73160001	73320000	#DADAFF	1	0.5
chr3	73320001	73560000	B.1.1.1.2.2.2.1.2.2	0.457413249211356	.	73320001	73560000	#DADAFF	1	0.5
chr3	73560001	73920000	B.1.2.2.1.2.1.2.2	0.340694006309148	.	73560001	73920000	#9191FF	1	0.375
chr3	73920001	74160000	B.2.2.1.2.2.1.1.2	0.0741324921135647	.	73920001	74160000	#0000FF	1	0.125
chr3	74200001	74960000	B.2.2.2.2.2.2.1	0.00315457413249211	.	74200001	74960000	#0000FF	1	0.125
chr3	74960001	75080000	B.2.1.2.1.2.1.1.2.1	0.20820189274448	.	74960001	75080000	#4848FF	1	0.25
chr3	75080001	75240000	B.2.1.2.1.2.1.1.1.2	0.209779179810726	.	75080001	75240000	#4848FF	1	0.25
chr3	75240001	75320000	B.1.2.2.2.1.2.1.2.1	0.318611987381703	.	75240001	75320000	#9191FF	1	0.375
chr3	75320001	75760000	B.1.1.2.1.2.1.1.1	0.438485804416404	.	75320001	75760000	#DADAFF	1	0.5
chr3	75760001	75960000	B.1.2.2.2.1.2.1.2.2.2	0.315457413249211	.	75760001	75960000	#9191FF	1	0.375
chr3	75960001	76320000	B.2.1.2.1.2.1.2.2.1.2	0.197160883280757	.	75960001	76320000	#4848FF	1	0.25
chr3	76320001	76480000	B.1.2.2.2.1.2.2.2.1	0.312302839116719	.	76320001	76480000	#9191FF	1	0.375
chr3	76480001	76640000	B.2.1.1.1.1.1.1.2.2	0.299684542586751	.	76480001	76640000	#4848FF	1	0.25
chr3	76640001	76920000	B.1.1.2.2.1.1.1.2.1	0.422712933753943	.	76640001	76920000	#DADAFF	1	0.5
chr3	76920001	77360000	A.2.2.1.1.2.1	0.599369085173502	.	76920001	77360000	#FFDADA	1	0.625
chr3	77360001	77560000	B.1.1.2.2.1.1.1.1	0.424290220820189	.	77360001	77560000	#DADAFF	1	0.5
chr3	77560001	77840000	B.1.1.2.2.1.1.2.1.2	0.416403785488959	.	77560001	77840000	#DADAFF	1	0.5
chr3	77840001	78280000	B.1.1.1.1.1.1.2.2.2	0.488958990536278	.	77840001	78280000	#DADAFF	1	0.5
chr3	78280001	78400000	A.2.2.2.2.1.2.2.1.2.1	0.514195583596215	.	78280001	78400000	#FFDADA	1	0.625
chr3	78400001	78720000	A.2.2.1.1.2.2.2.1	0.593059936908517	.	78400001	78720000	#FFDADA	1	0.625
chr3	78720001	79120000	A.1.2.1.2.1.2.2.1	0.837539432176656	.	78720001	79120000	#FF4848	1	0.875
chr3	79120001	79560000	B.2.1.1.1.1.1.1.1	0.302839116719243	.	79120001	79560000	#4848FF	1	0.25
chr3	79560001	79800000	B.2.1.1.1.1.1.2	0.298107255520505	.	79560001	79800000	#4848FF	1	0.25
chr3	79800001	80080000	B.2.1.1.1.2.2.2.2.2	0.277602523659306	.	79800001	80080000	#4848FF	1	0.25
chr3	80080001	80520000	B.2.1.2.1.2.1.2.2.2.2	0.194006309148265	.	80080001	80520000	#4848FF	1	0.25
chr3	80520001	80760000	B.2.1.2.1.2.1.2.1.2.1	0.201892744479495	.	80520001	80760000	#4848FF	1	0.25
chr3	80760001	80840000	B.1.2.2.2.1.1.1.2.2	0.323343848580442	.	80760001	80840000	#9191FF	1	0.375
chr3	80840001	81040000	B.2.1.2.1.2.1.2.2.2.1	0.195583596214511	.	80840001	81040000	#4848FF	1	0.25
chr3	81040001	81240000	B.1.2.2.2.1.2.2.2.2	0.310725552050473	.	81040001	81240000	#9191FF	1	0.375
chr3	81240001	81320000	B.1.2.1.1.1.1	0.399053627760252	.	81240001	81320000	#9191FF	1	0.375
chr3	81320001	81680000	B.1.1.2.2.1.1.2.1.1.1	0.419558359621451	.	81320001	81680000	#DADAFF	1	0.5
chr3	81680001	81880000	A.2.1.1.1.1.2.1.1.1	0.742902208201893	.	81680001	81880000	#FF9191	1	0.75
chr3	81880001	82200000	A.2.1.2.2.1.2.1.1.2	0.618296529968454	.	81880001	82200000	#FF9191	1	0.75
chr3	82200001	82400000	A.2.2.2.2.1.2.1.1.1	0.522082018927445	.	82200001	82400000	#FFDADA	1	0.625
chr3	82400001	82840000	A.2.2.2.2.1.1.2.1	0.525236593059937	.	82400001	82840000	#FFDADA	1	0.625
chr3	82840001	83000000	B.1.1.1.1.1.1.1.2	0.495268138801262	.	82840001	83000000	#DADAFF	1	0.5
chr3	83000001	83600000	A.2.2.1.1.2.2.1.2.2	0.594637223974763	.	83000001	83600000	#FFDADA	1	0.625
chr3	83600001	83880000	A.2.2.2.2.1.1.1.2	0.526813880126183	.	83600001	83880000	#FFDADA	1	0.625
chr3	83880001	84080000	A.2.2.1.1.2.2.2.2	0.591482649842271	.	83880001	84080000	#FFDADA	1	0.625
chr3	84080001	84320000	A.2.2.2.2.1.2.1.1.2.2	0.518927444794953	.	84080001	84320000	#FFDADA	1	0.625
chr3	84320001	84560000	A.2.1.2.2.1.2.1.2	0.616719242902208	.	84320001	84560000	#FF9191	1	0.75
chr3	84560001	84760000	A.2.1.2.2.1.2.1.1.1	0.6198738170347	.	84560001	84760000	#FF9191	1	0.75
chr3	84760001	85000000	A.2.2.2.2.1.1.1.1	0.528391167192429	.	84760001	85000000	#FFDADA	1	0.625
chr3	85000001	85440000	A.2.2.1.1.2.2.1.2.1	0.596214511041009	.	85000001	85440000	#FFDADA	1	0.625
chr3	85440001	85680000	A.2.2.1.1.2.2.1.1	0.597791798107255	.	85440001	85680000	#FFDADA	1	0.625
chr3	85680001	85880000	A.2.2.2.2.1.2.1.1.2.1	0.520504731861199	.	85680001	85880000	#FFDADA	1	0.625
chr3	85880001	86240000	A.2.2.2.2.1.2.1.2	0.517350157728707	.	85880001	86240000	#FFDADA	1	0.625
chr3	86240001	86400000	B.1.1.1.1.1.1.1.1	0.496845425867508	.	86240001	86400000	#DADAFF	1	0.5
chr3	86400001	86760000	B.1.1.1.1.1.1.2.2.1.2	0.490536277602524	.	86400001	86760000	#DADAFF	1	0.5
chr3	86760001	87280000	B.1.1.1.1.1.1.2.2.1.1	0.49211356466877	.	86760001	87280000	#DADAFF	1	0.5
chr3	87280001	87640000	B.1.2.2.2.1.2.1.1	0.32018927444795	.	87280001	87640000	#9191FF	1	0.375
chr3	87640001	87800000	B.1.2.2.2.1.2.2.1	0.313880126182965	.	87640001	87800000	#9191FF	1	0.375
chr3	87800001	88080000	B.1.2.1.1.1.2.2	0.39589905362776	.	87800001	88080000	#9191FF	1	0.375
chr3	88080001	88240000	A.2.1.1.1.1.2.2.2	0.733438485804416	.	88080001	88240000	#FF9191	1	0.75
chr3	88240001	88560000	B.2.1.1.1.2.2.1.1	0.28391167192429	.	88240001	88560000	#4848FF	1	0.25
chr3	88560001	88800000	B.2.2.2.1.2.2.2	0.0299684542586751	.	88560001	88800000	#0000FF	1	0.125
chr3	88840001	88920000	B.2.2.2.1.2.2.2	0.0299684542586751	.	88840001	88920000	#0000FF	1	0.125
chr3	88920001	89160000	B.2.2.1.2.2.2.1.2.1.1	0.0662460567823344	.	88920001	89160000	#0000FF	1	0.125
chr3	89160001	89280000	B.1.2.2.2.1.1.1.2.1.2	0.324921135646688	.	89160001	89280000	#9191FF	1	0.375
chr3	89280001	89440000	B.2.2.1.2.1.2.1	0.0804416403785489	.	89280001	89440000	#0000FF	1	0.125
chr3	89440001	89840000	B.2.2.2.1.1.1.1.1	0.055205047318612	.	89440001	89840000	#0000FF	1	0.125
chr3	89840001	90320000	B.2.2.2.1.2.2.1	0.0315457413249211	.	89840001	90320000	#0000FF	1	0.125
chr3	90400001	90440000	B.2.2.2.1.2.2.1	0.0315457413249211	.	90400001	90440000	#0000FF	1	0.125
chr3	93520001	93800000	B.1.2.1.1.2.1.1.2.1.2	0.389589905362776	.	93520001	93800000	#9191FF	1	0.375
chr3	93800001	94200000	B.1.2.2.2.2.1.1	0.309148264984227	.	93800001	94200000	#9191FF	1	0.375
chr3	94200001	94440000	B.2.2.1.1.2.2.2.2.2.1.1.1	0.0914826498422713	.	94200001	94440000	#0000FF	1	0.125
chr3	94440001	94520000	B.2.1.1.2.1.2.1.1	0.257097791798107	.	94440001	94520000	#4848FF	1	0.25
chr3	94520001	94800000	B.2.2.1.1.1.2.1.2	0.132492113564669	.	94520001	94800000	#0000FF	1	0.125
chr3	94800001	94920000	B.2.1.1.2.1.2.1.2	0.255520504731861	.	94800001	94920000	#4848FF	1	0.25
chr3	94920001	95160000	B.1.2.2.2.1.1.2	0.321766561514196	.	94920001	95160000	#9191FF	1	0.375
chr3	95160001	95240000	B.1.2.1.2.1.1.1	0.375394321766562	.	95160001	95240000	#9191FF	1	0.375
chr3	95280001	95720000	B.2.2.1.1.2.2.2.1.1.1.1.1	0.100946372239748	.	95280001	95720000	#0000FF	1	0.125
chr3	95720001	96200000	B.2.2.2.2.1.2.2.1	0.0173501577287066	.	95720001	96200000	#0000FF	1	0.125
chr3	96200001	96560000	B.2.2.1.1.2.1.1.2.2.1	0.1198738170347	.	96200001	96560000	#0000FF	1	0.125
chr3	96560001	96920000	B.2.2.1.1.2.1.1.2.1	0.121451104100946	.	96560001	96920000	#0000FF	1	0.125
chr3	96920001	97120000	B.2.2.1.1.1.2.1.1.1.2	0.135646687697161	.	96920001	97120000	#0000FF	1	0.125
chr3	97120001	97280000	B.2.1.2.2.1.2.1.1.1.2	0.176656151419558	.	97120001	97280000	#4848FF	1	0.25
chr3	97280001	97480000	B.2.1.2.2.1.2.2.1.2	0.167192429022082	.	97280001	97480000	#4848FF	1	0.25
chr3	97480001	97760000	A.2.2.1.2.1.2.1	0.580441640378549	.	97480001	97760000	#FFDADA	1	0.625
chr3	97760001	98240000	B.2.1.1.2.1.1.2.2.2.2	0.258675078864353	.	97760001	98240000	#4848FF	1	0.25
chr3	98240001	98560000	B.1.1.1.1.2.2.2	0.479495268138801	.	98240001	98560000	#DADAFF	1	0.5
chr3	98560001	98960000	B.2.1.1.2.1.1.2.2.1.1	0.263406940063092	.	98560001	98960000	#4848FF	1	0.25
chr3	98960001	99520000	B.2.2.2.2.2.1.1.1.2	0.0126182965299685	.	98960001	99520000	#0000FF	1	0.125
chr3	99520001	99720000	A.2.1.1.1.2.1.1.2.2.2.2	0.719242902208202	.	99520001	99720000	#FF9191	1	0.75
chr3	99720001	100000000	A.1.2.2.1.1.1.1.1.1.2.1.2	0.796529968454259	.	99720001	100000000	#FF4848	1	0.875
chr3	100000001	100160000	A.1.2.1.2.2.1.1.2.2.2	0.82807570977918	.	100000001	100160000	#FF4848	1	0.875
chr3	100160001	100520000	B.1.1.1.2.2.1.1.2.2	0.465299684542587	.	100160001	100520000	#DADAFF	1	0.5
chr3	100520001	100720000	B.2.1.1.2.1.1.1.1.2.2.2	0.271293375394322	.	100520001	100720000	#4848FF	1	0.25
chr3	100720001	101120000	B.2.2.1.1.2.2.2.2.2.1.2	0.0883280757097792	.	100720001	101120000	#0000FF	1	0.125
chr3	101120001	101280000	B.1.1.2.1.2.1.2.1	0.435331230283912	.	101120001	101280000	#DADAFF	1	0.5
chr3	101280001	101400000	A.1.2.2.1.1.1.2.2.1.2	0.787066246056782	.	101280001	101400000	#FF4848	1	0.875
chr3	101400001	101680000	A.1.2.1.2.2.2.1.2.1.2.2	0.813880126182965	.	101400001	101680000	#FF4848	1	0.875
chr3	101680001	101920000	B.1.1.2.1.2.1.2.2	0.433753943217666	.	101680001	101920000	#DADAFF	1	0.5
chr3	101920001	102320000	B.1.1.2.2.1.1.2.1.1.2	0.417981072555205	.	101920001	102320000	#DADAFF	1	0.5
chr3	102320001	102720000	B.1.1.1.1.1.2	0.487381703470032	.	102320001	102720000	#DADAFF	1	0.5
chr3	102720001	102800000	B.1.1.2.2.1.2.2	0.411671924290221	.	102720001	102800000	#DADAFF	1	0.5
chr3	102800001	102920000	B.1.1.2.2.1.2.1	0.413249211356467	.	102800001	102920000	#DADAFF	1	0.5
chr3	102920001	103360000	A.2.2.1.1.1.1.2	0.602523659305994	.	102920001	103360000	#FFDADA	1	0.625
chr3	103360001	103680000	A.2.1.1.1.2.2.2	0.714511041009464	.	103360001	103680000	#FF9191	1	0.75
chr3	103680001	103840000	A.2.2.1.1.1.1.1	0.60410094637224	.	103680001	103840000	#FFDADA	1	0.625
chr3	103840001	104280000	A.1.2.1.2.2.2.1.1.2	0.818611987381703	.	103840001	104280000	#FF4848	1	0.875
chr3	104280001	104440000	A.2.1.1.1.2.2.1	0.71608832807571	.	104280001	104440000	#FF9191	1	0.75
chr3	104440001	104840000	A.1.1.2.2.1.1.2.1.2	0.913249211356467	.	104440001	104840000	#FF0000	1	1
chr3	104840001	105320000	A.1.2.1.2.2.2.1.1.1.1	0.821766561514196	.	104840001	105320000	#FF4848	1	0.875
chr3	105320001	105640000	A.1.1.2.2.1.1.2.2.1	0.911671924290221	.	105320001	105640000	#FF0000	1	1
chr3	105640001	106400000	A.1.1.1.2.2.2	0.958990536277603	.	105640001	106400000	#FF0000	1	1
chr3	106400001	106600000	A.2.1.2.1.2.1.2.2.2	0.651419558359621	.	106400001	106600000	#FF9191	1	0.75
chr3	106600001	106880000	A.2.2.2.2.1.1.2.2	0.523659305993691	.	106600001	106880000	#FFDADA	1	0.625
[truncated: 7,568 more rows]
