# Supplementary material for: Systematic inference and comparison of multi-scale chromatin sub-compartments connects spatial organization to cell phenotypes
Source: Nat Commun. 2021 May 10;12:2439. doi: 10.1038/s41467-021-22666-3 (PMC8110550; doi:10.1038/s41467-021-22666-3)
Supplement: Supplementary file 5 — Supplementary Dataset 2 [file 41467_2021_22666_MOESM5_ESM.zip › Supplementary_Data_1_domain_hierarchies_127HiCmaps/HG00732_B_lymphocyte_binsize=40kb.bed]

#fields: chr, pos_start, pos_end, the full compartment label describing the position in the hierachy, normalized compartment domain rank, ., pos_start, pos_end, color based on eight compartment model (A.1.1 - B.2.2), 1, eight compartment score (A.1.1 to B.2.2: 8 to 1 devided by 8)
chr1	560001	600000	B.1.1.1.2.2.2	0.377445339470656	.	560001	600000	#DADAFF	1	0.5
chr1	720001	880000	B.1.1.1.2.2.2	0.377445339470656	.	720001	880000	#DADAFF	1	0.5
chr1	920001	1000000	B.1.1.1.2.2.2	0.377445339470656	.	920001	1000000	#DADAFF	1	0.5
chr1	1040001	1160000	B.1.1.1.2.2.2	0.377445339470656	.	1040001	1160000	#DADAFF	1	0.5
chr1	1200001	1240000	B.1.1.1.2.2.2	0.377445339470656	.	1200001	1240000	#DADAFF	1	0.5
chr1	1280001	1320000	B.1.1.1.2.2.2	0.377445339470656	.	1280001	1320000	#DADAFF	1	0.5
chr1	1360001	1440000	B.1.1.1.2.2.2	0.377445339470656	.	1360001	1440000	#DADAFF	1	0.5
chr1	1480001	1560000	B.1.1.1.2.2.2	0.377445339470656	.	1480001	1560000	#DADAFF	1	0.5
chr1	1560001	1680000	A.2.1.2.1.2.1.2.1	0.619102416570771	.	1560001	1680000	#FF9191	1	0.75
chr1	1680001	1840000	A.1.2.2.1.2.1.1.2.2	0.790563866513234	.	1680001	1840000	#FF4848	1	0.875
chr1	1840001	2280000	A.2.1.1.2.2.2.2.2.2.1.1.2.1	0.647871116225547	.	1840001	2280000	#FF9191	1	0.75
chr1	2280001	2360000	A.2.1.2.1.2.2.2.2	0.60644418872267	.	2280001	2360000	#FF9191	1	0.75
chr1	2400001	2600000	A.2.2.1.2.2.2.2.2.2.1	0.49482163406214	.	2400001	2600000	#FFDADA	1	0.625
chr1	2680001	3040000	B.1.1.2.2.1.2.1.1.2	0.331415420023015	.	2680001	3040000	#DADAFF	1	0.5
chr1	3040001	3160000	B.1.1.2.2.2.1	0.321058688147296	.	3040001	3160000	#DADAFF	1	0.5
chr1	3160001	3320000	B.1.1.2.2.2.2.1.2	0.318757192174914	.	3160001	3320000	#DADAFF	1	0.5
chr1	3320001	3520000	B.1.1.2.2.2.2.2	0.317606444188723	.	3320001	3520000	#DADAFF	1	0.5
chr1	3520001	3680000	A.2.1.2.1.2.1.1.1.2	0.621403912543153	.	3520001	3680000	#FF9191	1	0.75
chr1	3680001	3840000	B.1.1.2.2.1.2.2.1.2.2.2	0.324510932105869	.	3680001	3840000	#DADAFF	1	0.5
chr1	3960001	4400000	B.1.1.2.2.1.2.2.1.2.2.2	0.324510932105869	.	3960001	4400000	#DADAFF	1	0.5
chr1	4440001	4920000	B.2.1.1.2.1.1.2.1.1	0.178365937859609	.	4440001	4920000	#4848FF	1	0.25
chr1	4920001	5200000	B.2.1.1.2.1.1.2.2.1.1.1	0.176064441887227	.	4920001	5200000	#4848FF	1	0.25
chr1	5200001	6000000	B.2.1.1.2.1.1.2.1.2	0.177215189873418	.	5200001	6000000	#4848FF	1	0.25
chr1	6000001	6280000	A.2.1.2.2.1.1.1.2.2.1	0.600690448791715	.	6000001	6280000	#FF9191	1	0.75
chr1	6280001	6520000	A.1.2.2.2.1.2.2.2.1	0.760644418872267	.	6280001	6520000	#FF4848	1	0.875
chr1	6520001	6920000	A.1.2.2.2.1.2.2.1.1.2	0.765247410817031	.	6520001	6920000	#FF4848	1	0.875
chr1	6920001	7000000	A.2.2.2.1.1.1.1.2.1	0.490218642117376	.	6920001	7000000	#FFDADA	1	0.625
chr1	7000001	7400000	B.1.1.2.2.1.2.2.1.2.1.1	0.327963176064442	.	7000001	7400000	#DADAFF	1	0.5
chr1	7400001	7640000	B.1.1.2.2.2.2.1.1	0.319907940161105	.	7400001	7640000	#DADAFF	1	0.5
chr1	7640001	8000000	A.2.2.1.2.1.2.1.1	0.514384349827388	.	7640001	8000000	#FFDADA	1	0.625
chr1	8000001	8320000	A.1.2.2.1.1.2.1.1	0.811277330264672	.	8000001	8320000	#FF4848	1	0.875
chr1	8320001	8440000	A.2.1.2.1.2.2.1.2.1.1	0.613348676639816	.	8320001	8440000	#FF9191	1	0.75
chr1	8440001	8600000	A.1.2.2.1.1.2.1.2.2.1	0.806674338319908	.	8440001	8600000	#FF4848	1	0.875
chr1	8600001	8920000	A.1.1.2.2.1.1.1	0.928653624856157	.	8600001	8920000	#FF0000	1	1
chr1	8920001	9080000	A.2.1.1.2.2.2.1.2.1.1	0.66283084004603	.	8920001	9080000	#FF9191	1	0.75
chr1	9080001	9240000	A.1.2.2.1.2.1.1.1.1.1	0.796317606444189	.	9080001	9240000	#FF4848	1	0.875
chr1	9240001	9480000	A.1.2.1.2.2.2.2.1.2	0.817031070195627	.	9240001	9480000	#FF4848	1	0.875
chr1	9480001	9720000	A.1.2.1.2.2.2.2.2.1	0.815880322209436	.	9480001	9720000	#FF4848	1	0.875
chr1	9720001	9840000	A.2.1.1.2.2.1.2.2.2.1	0.667433831990794	.	9720001	9840000	#FF9191	1	0.75
chr1	9840001	10040000	A.1.2.1.2.2.2.2.2.2	0.814729574223245	.	9840001	10040000	#FF4848	1	0.875
chr1	10040001	10400000	A.1.2.2.1.1.2.1.2.1.1.1	0.810126582278481	.	10040001	10400000	#FF4848	1	0.875
chr1	10400001	10520000	A.1.2.2.1.2.2.1.2.1	0.78596087456847	.	10400001	10520000	#FF4848	1	0.875
chr1	10520001	10840000	A.2.1.2.1.2.2.1.1.1.1	0.616800920598389	.	10520001	10840000	#FF9191	1	0.75
chr1	10840001	11040000	A.2.1.2.1.1.2.2.1	0.627157652474108	.	10840001	11040000	#FF9191	1	0.75
chr1	11040001	11120000	A.2.2.1.2.2.1.1.2	0.506329113924051	.	11040001	11120000	#FFDADA	1	0.625
chr1	11120001	11360000	A.2.1.1.2.2.2.2.1.2.1	0.653624856156502	.	11120001	11360000	#FF9191	1	0.75
chr1	11360001	11560000	A.2.2.2.1.1.1.1.1.1	0.492520138089758	.	11360001	11560000	#FFDADA	1	0.625
chr1	11560001	11640000	A.2.2.2.1.1.2.2.2	0.484464902186421	.	11560001	11640000	#FFDADA	1	0.625
chr1	11640001	11800000	A.2.1.2.1.1.2.2.2.1	0.626006904487917	.	11640001	11800000	#FF9191	1	0.75
chr1	11800001	11960000	A.1.2.2.1.2.2.1.2.2.2	0.783659378596087	.	11800001	11960000	#FF4848	1	0.875
chr1	11960001	12000000	A.1.2.2.1.2.1.1.1.2.2	0.792865362485616	.	11960001	12000000	#FF4848	1	0.875
chr1	12040001	12120000	A.1.2.2.1.2.1.1.1.2.2	0.792865362485616	.	12040001	12120000	#FF4848	1	0.875
chr1	12120001	12280000	A.1.2.2.1.2.1.1.2.1	0.791714614499425	.	12120001	12280000	#FF4848	1	0.875
chr1	12280001	12600000	A.2.1.2.2.2.2.2.2.1.1	0.56156501726122	.	12280001	12600000	#FF9191	1	0.75
chr1	12600001	12720000	B.1.1.1.1.2.1	0.411967779056387	.	12600001	12720000	#DADAFF	1	0.5
chr1	12720001	12960000	B.1.2.1.2.1.1.1.1	0.2692750287687	.	12720001	12960000	#9191FF	1	0.375
chr1	13160001	13200000	B.1.1.2.2.1.2.2.1.2.1.2	0.326812428078251	.	13160001	13200000	#DADAFF	1	0.5
chr1	13760001	13960000	B.1.1.2.2.1.2.2.1.2.1.2	0.326812428078251	.	13760001	13960000	#DADAFF	1	0.5
chr1	13960001	14120000	A.2.2.1.2.1.2.2.1.1	0.510932105868815	.	13960001	14120000	#FFDADA	1	0.625
chr1	14120001	14640000	B.1.2.2.1.2.1	0.240506329113924	.	14120001	14640000	#9191FF	1	0.375
chr1	14640001	14760000	B.1.2.1.2.1.2.1	0.264672036823936	.	14640001	14760000	#9191FF	1	0.375
chr1	14760001	14960000	B.1.2.1.2.1.1.1.2	0.268124280782509	.	14760001	14960000	#9191FF	1	0.375
chr1	14960001	15160000	B.1.2.1.2.1.2.2	0.263521288837745	.	14960001	15160000	#9191FF	1	0.375
chr1	15160001	15440000	B.1.1.1.1.2.2.2.2	0.408515535097814	.	15160001	15440000	#DADAFF	1	0.5
chr1	15440001	15640000	A.2.2.1.2.1.2.1.2.1	0.513233601841197	.	15440001	15640000	#FFDADA	1	0.625
chr1	15640001	15840000	A.2.1.1.2.1.2.1.1	0.677790563866513	.	15640001	15840000	#FF9191	1	0.75
chr1	15840001	16080000	A.1.2.2.1.1.2.2.1.1.1.1	0.804372842347526	.	15840001	16080000	#FF4848	1	0.875
chr1	16080001	16520000	A.1.1.2.2.2.2.1.2.2.1	0.905638665132336	.	16080001	16520000	#FF0000	1	1
chr1	16520001	16880000	A.1.2.1.2.1.2.1.1.1.2.1.2	0.838895281933257	.	16520001	16880000	#FF4848	1	0.875
chr1	16880001	17040000	A.2.1.2.1.1.2.2.2.2.2	0.623705408515535	.	16880001	17040000	#FF9191	1	0.75
chr1	17040001	17120000	A.2.2.1.2.2.2.2.1.1	0.498273878020713	.	17040001	17120000	#FFDADA	1	0.625
chr1	17160001	17200000	A.2.2.1.2.2.2.2.1.1	0.498273878020713	.	17160001	17200000	#FFDADA	1	0.625
chr1	17200001	17720000	A.1.2.2.2.1.2.2.1.2.2.2	0.761795166858458	.	17200001	17720000	#FF4848	1	0.875
chr1	17720001	17840000	A.2.2.2.1.1.2.2.1	0.485615650172612	.	17720001	17840000	#FFDADA	1	0.625
chr1	17840001	18280000	B.1.1.2.2.1.2.2.1.1	0.329113924050633	.	17840001	18280000	#DADAFF	1	0.5
chr1	18280001	18440000	B.1.2.1.2.2.2.2	0.254315304948216	.	18280001	18440000	#9191FF	1	0.375
chr1	18440001	18600000	B.1.2.1.2.2.2.1.2.2	0.255466052934407	.	18440001	18600000	#9191FF	1	0.375
chr1	18600001	18800000	B.1.2.1.2.2.2.1.2.1	0.256616800920598	.	18600001	18800000	#9191FF	1	0.375
chr1	18800001	19200000	B.1.2.1.2.1.1.2.2	0.265822784810127	.	18800001	19200000	#9191FF	1	0.375
chr1	19200001	19600000	A.2.1.1.2.1.2.2.2.1	0.673187571921749	.	19200001	19600000	#FF9191	1	0.75
chr1	19600001	19800000	A.2.1.2.1.2.2.1.2.1.2	0.612197928653625	.	19600001	19800000	#FF9191	1	0.75
chr1	19800001	19960000	A.2.2.1.2.2.2.1.2.2.2	0.499424626006905	.	19800001	19960000	#FFDADA	1	0.625
chr1	19960001	20080000	A.2.2.1.2.2.2.1.2.2.1	0.500575373993095	.	19960001	20080000	#FFDADA	1	0.625
chr1	20080001	20200000	A.2.2.2.1.1.2.1	0.486766398158803	.	20080001	20200000	#FFDADA	1	0.625
chr1	20200001	20360000	A.2.2.2.1.1.1.1.2.2	0.489067894131185	.	20200001	20360000	#FFDADA	1	0.625
chr1	20360001	20520000	A.2.2.1.2.1.2.2.2	0.508630609896433	.	20360001	20520000	#FFDADA	1	0.625
chr1	20520001	20960000	A.2.2.2.1.1.1.2	0.487917146144994	.	20520001	20960000	#FFDADA	1	0.625
chr1	20960001	21320000	A.2.1.1.2.1.2.2.1.1	0.675489067894131	.	20960001	21320000	#FF9191	1	0.75
chr1	21320001	21520000	A.2.1.2.1.2.2.1.1.2	0.614499424626007	.	21320001	21520000	#FF9191	1	0.75
chr1	21520001	21720000	A.2.1.2.1.1.2.2.2.2.1	0.624856156501726	.	21520001	21720000	#FF9191	1	0.75
chr1	21720001	21840000	A.2.2.1.2.2.2.2.2.2.2	0.493670886075949	.	21720001	21840000	#FFDADA	1	0.625
chr1	21840001	22000000	A.2.2.1.2.2.2.1.2.1	0.501726121979287	.	21840001	22000000	#FFDADA	1	0.625
chr1	22000001	22200000	A.1.2.2.1.2.1.2.2	0.788262370540852	.	22000001	22200000	#FF4848	1	0.875
chr1	22200001	22320000	A.2.2.1.2.2.1.2.1	0.50517836593786	.	22200001	22320000	#FFDADA	1	0.625
chr1	22320001	22480000	A.2.1.1.2.2.2.2.1.1.2	0.654775604142693	.	22320001	22480000	#FF9191	1	0.75
chr1	22480001	23040000	A.2.2.1.1.1.1.2.2.2.2	0.542002301495972	.	22480001	23040000	#FFDADA	1	0.625
chr1	23040001	23240000	A.2.2.1.2.1.2.1.2.2	0.512082853855006	.	23040001	23240000	#FFDADA	1	0.625
chr1	23240001	23720000	A.2.1.1.2.1.1.2.1.1.2	0.684695051783659	.	23240001	23720000	#FF9191	1	0.75
chr1	23720001	23800000	A.2.2.1.2.2.1.1.1	0.507479861910242	.	23720001	23800000	#FFDADA	1	0.625
chr1	23800001	24080000	A.1.2.1.2.2.1.1	0.827387802071346	.	23800001	24080000	#FF4848	1	0.875
chr1	24080001	24320000	A.1.2.1.2.2.1.2.2	0.823935558112773	.	24080001	24320000	#FF4848	1	0.875
chr1	24320001	24520000	A.2.1.1.2.2.2.2.2.2.1.1.1	0.649021864211738	.	24320001	24520000	#FF9191	1	0.75
chr1	24520001	24600000	A.2.2.1.2.2.1.2.2	0.504027617951669	.	24520001	24600000	#FFDADA	1	0.625
chr1	24600001	24840000	A.2.1.1.2.2.2.2.2.2.2	0.644418872266974	.	24600001	24840000	#FF9191	1	0.75
chr1	24840001	25000000	A.2.1.1.2.2.2.1.2.2.2.2	0.658227848101266	.	24840001	25000000	#FF9191	1	0.75
chr1	25000001	25160000	A.2.1.1.2.2.2.2.1.1.1.1	0.657077100115075	.	25000001	25160000	#FF9191	1	0.75
chr1	25160001	25400000	A.2.1.1.2.1.1.2.2.1	0.680092059838895	.	25160001	25400000	#FF9191	1	0.75
chr1	25400001	25560000	A.2.1.2.1.2.2.1.1.1.2	0.615650172612198	.	25400001	25560000	#FF9191	1	0.75
chr1	25640001	25800000	A.2.1.1.2.2.2.2.2.2.1.2	0.645569620253165	.	25640001	25800000	#FF9191	1	0.75
chr1	25800001	26160000	A.1.2.1.2.2.2.2.1.1.1.2	0.819332566168009	.	25800001	26160000	#FF4848	1	0.875
chr1	26160001	26440000	A.1.2.2.1.1.2.1.2.2.2	0.805523590333717	.	26160001	26440000	#FF4848	1	0.875
chr1	26440001	26800000	A.1.2.2.1.1.2.1.2.1.1.2	0.80897583429229	.	26440001	26800000	#FF4848	1	0.875
chr1	26800001	27080000	A.1.1.2.2.2.2.1.2.2.2	0.904487917146145	.	26800001	27080000	#FF0000	1	1
chr1	27080001	27280000	A.1.2.1.2.2.1.2.1.2	0.825086306098964	.	27080001	27280000	#FF4848	1	0.875
chr1	27280001	27600000	A.1.2.2.1.2.2.2.2	0.781357882623705	.	27280001	27600000	#FF4848	1	0.875
chr1	27600001	27720000	A.2.1.1.2.2.1.1	0.670886075949367	.	27600001	27720000	#FF9191	1	0.75
chr1	27720001	28000000	A.1.1.2.2.2.1.1.1	0.92174913693901	.	27720001	28000000	#FF0000	1	1
chr1	28000001	28320000	A.1.1.2.2.2.2.1.2.1.1	0.907940161104718	.	28000001	28320000	#FF0000	1	1
chr1	28320001	28560000	A.1.2.2.1.2.1.2.1	0.789413118527043	.	28320001	28560000	#FF4848	1	0.875
chr1	28560001	29000000	A.1.1.2.2.2.2.1.2.1.2	0.906789413118527	.	28560001	29000000	#FF0000	1	1
chr1	29000001	29240000	A.2.1.1.2.1.1.2.1.2.1.1	0.683544303797468	.	29000001	29240000	#FF9191	1	0.75
chr1	29240001	29560000	A.2.1.2.1.1.2.1.2.2.1.2	0.62945914844649	.	29240001	29560000	#FF9191	1	0.75
chr1	29560001	29600000	B.1.1.2.2.1.2.1.2	0.330264672036824	.	29560001	29600000	#DADAFF	1	0.5
chr1	29640001	29800000	B.1.1.2.2.1.2.1.2	0.330264672036824	.	29640001	29800000	#DADAFF	1	0.5
chr1	29800001	29880000	B.1.1.2.2.1.2.1.1.1	0.332566168009206	.	29800001	29880000	#DADAFF	1	0.5
chr1	30000001	30120000	B.1.1.2.2.1.2.1.1.1	0.332566168009206	.	30000001	30120000	#DADAFF	1	0.5
chr1	30120001	30440000	B.1.2.1.2.1.1.2.1	0.266973532796318	.	30120001	30440000	#9191FF	1	0.375
chr1	30440001	30760000	B.1.2.1.2.2.1.1.2.1	0.261219792865363	.	30440001	30760000	#9191FF	1	0.375
chr1	30760001	30960000	B.1.2.1.2.2.2.1.1	0.257767548906789	.	30760001	30960000	#9191FF	1	0.375
chr1	30960001	31160000	B.1.1.2.2.1.1.2.1.1.2	0.336018411967779	.	30960001	31160000	#DADAFF	1	0.5
chr1	31160001	31440000	A.2.1.2.1.1.2.1.2.2.1.1	0.630609896432681	.	31160001	31440000	#FF9191	1	0.75
chr1	31440001	31520000	A.2.2.1.2.2.2.1.1	0.502876869965478	.	31440001	31520000	#FFDADA	1	0.625
chr1	31520001	31680000	A.2.2.1.2.2.2.2.1.2	0.497123130034522	.	31520001	31680000	#FFDADA	1	0.625
chr1	31680001	31800000	A.2.1.2.1.1.1.2.2.1	0.637514384349827	.	31680001	31800000	#FF9191	1	0.75
chr1	31800001	32040000	A.2.1.2.1.2.2.1.2.2.2	0.609896432681243	.	31800001	32040000	#FF9191	1	0.75
chr1	32040001	32120000	A.2.1.2.1.2.1.2.2	0.61795166858458	.	32040001	32120000	#FF9191	1	0.75
chr1	32120001	32280000	A.2.1.1.2.2.1.2.2.1	0.668584579976985	.	32120001	32280000	#FF9191	1	0.75
chr1	32280001	32880000	A.1.1.1.2.2.2.1.2.1.1	0.975834292289989	.	32280001	32880000	#FF0000	1	1
chr1	32880001	33120000	A.1.2.2.1.1.2.2.1.1.1.2	0.803222094361335	.	32880001	33120000	#FF4848	1	0.875
chr1	33120001	33400000	A.2.1.1.2.1.1.2.1.1.1	0.68584579976985	.	33120001	33400000	#FF9191	1	0.75
chr1	33400001	33560000	A.1.2.2.1.2.2.2.1	0.782508630609896	.	33400001	33560000	#FF4848	1	0.875
chr1	33560001	34000000	A.2.1.1.1.2.2.1	0.691599539700806	.	33560001	34000000	#FF9191	1	0.75
chr1	34000001	34440000	B.1.2.1.2.2.1.1.2.2	0.260069044879171	.	34000001	34440000	#9191FF	1	0.375
chr1	34440001	34800000	B.1.1.2.2.1.2.2.1.2.2.1	0.32566168009206	.	34440001	34800000	#DADAFF	1	0.5
chr1	34800001	35000000	B.1.1.2.2.1.1.2.1.2	0.334867663981588	.	34800001	35000000	#DADAFF	1	0.5
chr1	35000001	35240000	B.1.1.2.2.1.1.2.1.1.1	0.33716915995397	.	35000001	35240000	#DADAFF	1	0.5
chr1	35240001	35480000	A.2.1.1.2.1.2.1.2	0.676639815880322	.	35240001	35480000	#FF9191	1	0.75
chr1	35480001	35600000	A.2.1.2.1.2.1.1.1.1	0.622554660529344	.	35480001	35600000	#FF9191	1	0.75
chr1	35600001	35760000	A.2.1.1.2.1.1.2.1.2.2	0.681242807825086	.	35600001	35760000	#FF9191	1	0.75
chr1	35760001	36040000	A.1.2.1.2.2.2.1.1	0.822784810126582	.	35760001	36040000	#FF4848	1	0.875
chr1	36040001	36240000	A.2.1.1.2.2.2.2.1.2.2	0.652474108170311	.	36040001	36240000	#FF9191	1	0.75
chr1	36240001	36520000	A.1.2.1.2.2.2.2.1.1.1.1	0.8204833141542	.	36240001	36520000	#FF4848	1	0.875
chr1	36520001	36680000	A.1.2.2.1.2.1.1.1.1.2	0.795166858457998	.	36520001	36680000	#FF4848	1	0.875
chr1	36680001	36960000	A.1.2.1.2.1.2.1.1.1.1	0.841196777905639	.	36680001	36960000	#FF4848	1	0.875
chr1	36960001	37280000	B.1.1.2.2.1.1.1	0.338319907940161	.	36960001	37280000	#DADAFF	1	0.5
chr1	37280001	37360000	A.2.2.2.1.1.1.1.1.2	0.491369390103567	.	37280001	37360000	#FFDADA	1	0.625
chr1	37360001	37880000	B.1.1.1.1.2.2.1	0.410817031070196	.	37360001	37880000	#DADAFF	1	0.5
chr1	37880001	38200000	A.1.2.2.1.1.2.2.1.2	0.799769850402762	.	37880001	38200000	#FF4848	1	0.875
chr1	38200001	38280000	A.2.1.2.1.1.1.2.1.2	0.638665132336018	.	38200001	38280000	#FF9191	1	0.75
chr1	38280001	38480000	A.1.2.2.1.2.2.1.1	0.78711162255466	.	38280001	38480000	#FF4848	1	0.875
chr1	38480001	38680000	A.2.1.2.1.1.2.1.2.2.2	0.628308400460299	.	38480001	38680000	#FF9191	1	0.75
chr1	38680001	39120000	A.2.1.2.2.1.1.1.1.1	0.605293440736479	.	38680001	39120000	#FF9191	1	0.75
chr1	39120001	39440000	A.2.1.2.1.1.2.1.1.1.2	0.634062140391254	.	39120001	39440000	#FF9191	1	0.75
chr1	39440001	39560000	A.2.1.2.1.1.1.2.1.1	0.639815880322209	.	39440001	39560000	#FF9191	1	0.75
chr1	39560001	39920000	A.1.1.2.2.2.2.1.1.2	0.909090909090909	.	39560001	39920000	#FF0000	1	1
chr1	39920001	40240000	A.1.2.1.2.2.1.2.1.1	0.826237054085155	.	39920001	40240000	#FF4848	1	0.875
chr1	40240001	40560000	A.1.1.2.2.1.1.2	0.927502876869965	.	40240001	40560000	#FF0000	1	1
chr1	40560001	40680000	A.1.2.2.1.1.2.1.2.1.2	0.807825086306099	.	40560001	40680000	#FF4848	1	0.875
chr1	40680001	40880000	A.1.2.1.2.1.1.2.2.2.1	0.843498273878021	.	40680001	40880000	#FF4848	1	0.875
chr1	40880001	40960000	A.2.1.1.2.2.2.1.2.1.2	0.661680092059839	.	40880001	40960000	#FF9191	1	0.75
chr1	40960001	41120000	A.2.1.1.2.2.2.2.2.2.1.1.2.2	0.646720368239356	.	40960001	41120000	#FF9191	1	0.75
chr1	41120001	41280000	A.2.1.1.2.1.1.2.1.2.1.2	0.682393555811277	.	41120001	41280000	#FF9191	1	0.75
chr1	41280001	41440000	A.2.1.1.2.2.2.2.1.1.1.2	0.655926352128884	.	41280001	41440000	#FF9191	1	0.75
chr1	41440001	41600000	A.2.1.2.1.1.2.1.1.2	0.632911392405063	.	41440001	41600000	#FF9191	1	0.75
chr1	41600001	41760000	A.2.1.2.1.2.1.1.2	0.620253164556962	.	41600001	41760000	#FF9191	1	0.75
chr1	41760001	41920000	A.2.2.1.2.2.2.2.2.1	0.495972382048331	.	41760001	41920000	#FFDADA	1	0.625
chr1	41920001	42080000	A.2.2.1.1.1.1.2.2.2.1	0.543153049482163	.	41920001	42080000	#FFDADA	1	0.625
chr1	42080001	42280000	A.1.2.2.2.1.2.2.2.2	0.759493670886076	.	42080001	42280000	#FF4848	1	0.875
chr1	42280001	42360000	A.2.1.2.1.2.2.1.2.2.1	0.611047180667434	.	42280001	42360000	#FF9191	1	0.75
chr1	42360001	42760000	A.2.2.1.1.1.1.2.2.1	0.544303797468354	.	42360001	42760000	#FFDADA	1	0.625
chr1	42760001	43120000	A.2.1.2.1.1.2.1.1.1.1	0.635212888377445	.	42760001	43120000	#FF9191	1	0.75
chr1	43120001	43480000	A.1.2.1.2.1.2.1.1.2.1.1	0.836593785960875	.	43120001	43480000	#FF4848	1	0.875
chr1	43480001	43640000	A.2.1.2.1.1.2.1.2.1	0.631760644418872	.	43480001	43640000	#FF9191	1	0.75
chr1	43640001	43760000	A.2.1.2.1.2.2.2.1.1	0.608745684695052	.	43640001	43760000	#FF9191	1	0.75
chr1	43760001	44080000	A.1.2.1.2.1.2.1.1.2.2	0.834292289988492	.	43760001	44080000	#FF4848	1	0.875
chr1	44080001	44200000	A.2.1.2.1.1.1.2.2.2	0.636363636363636	.	44080001	44200000	#FF9191	1	0.75
chr1	44200001	44360000	A.2.1.1.2.1.2.2.1.2	0.67433831990794	.	44200001	44360000	#FF9191	1	0.75
chr1	44360001	44480000	A.2.1.1.2.2.1.2.2.2.2	0.666283084004603	.	44360001	44480000	#FF9191	1	0.75
chr1	44480001	44760000	A.2.1.1.2.1.2.2.2.2	0.672036823935558	.	44480001	44760000	#FF9191	1	0.75
chr1	44760001	45200000	A.1.2.2.2.1.1.1.2.2.1	0.777905638665132	.	44760001	45200000	#FF4848	1	0.875
chr1	45200001	45320000	A.1.2.2.1.2.1.1.1.2.1	0.794016110471807	.	45200001	45320000	#FF4848	1	0.875
chr1	45320001	45520000	A.1.2.2.1.2.2.1.2.2.1	0.784810126582278	.	45320001	45520000	#FF4848	1	0.875
chr1	45520001	45640000	A.2.1.2.1.2.2.2.1.2	0.607594936708861	.	45520001	45640000	#FF9191	1	0.75
chr1	45640001	45760000	A.2.1.1.2.2.2.2.2.1.1	0.65132336018412	.	45640001	45760000	#FF9191	1	0.75
chr1	45760001	46160000	A.1.1.1.1.1.2.2	0.996547756041427	.	45760001	46160000	#FF0000	1	1
chr1	46160001	46520000	A.1.1.1.2.2.2.1.2.1.2	0.974683544303797	.	46160001	46520000	#FF0000	1	1
chr1	46520001	46840000	A.1.1.1.2.2.1.1	0.979286536248562	.	46520001	46840000	#FF0000	1	1
chr1	46840001	47240000	A.1.2.2.2.1.1.1.2.2.2	0.776754890678941	.	46840001	47240000	#FF4848	1	0.875
chr1	47240001	47520000	B.1.1.2.2.1.1.2.2	0.333716915995397	.	47240001	47520000	#DADAFF	1	0.5
chr1	47520001	47640000	B.1.1.1.2.1.2.1.2	0.39355581127733	.	47520001	47640000	#DADAFF	1	0.5
chr1	47640001	47920000	A.2.1.1.1.2.2.2.2.2	0.688147295742232	.	47640001	47920000	#FF9191	1	0.75
chr1	47920001	48280000	B.1.1.1.1.2.2.2.1	0.409666283084005	.	47920001	48280000	#DADAFF	1	0.5
chr1	48280001	48520000	B.1.2.1.2.2.1.2	0.25891829689298	.	48280001	48520000	#9191FF	1	0.375
chr1	48520001	48680000	B.2.1.1.1.1.2.1.2	0.197928653624856	.	48520001	48680000	#4848FF	1	0.25
chr1	48680001	48840000	B.2.1.2.1.2.2.1.1.1.2	0.116225546605293	.	48680001	48840000	#4848FF	1	0.25
chr1	48840001	49200000	B.2.1.1.2.1.1.2.2.1.1.2.1	0.174913693901036	.	48840001	49200000	#4848FF	1	0.25
chr1	49200001	49440000	B.2.1.1.2.1.2.1.2	0.165707710011507	.	49200001	49440000	#4848FF	1	0.25
chr1	49440001	49800000	B.2.2.1.1.2.2.2	0.0644418872266974	.	49440001	49800000	#0000FF	1	0.125
chr1	49800001	49960000	B.2.2.1.1.2.1.1.2.2	0.0678941311852704	.	49800001	49960000	#0000FF	1	0.125
chr1	49960001	50480000	B.2.2.2.2.2.2.2	0.00115074798619102	.	49960001	50480000	#0000FF	1	0.125
chr1	50480001	50560000	B.2.1.2.1.1.1.1.1	0.151898734177215	.	50480001	50560000	#4848FF	1	0.25
chr1	50560001	50800000	B.2.1.1.2.1.1.2.2.1.2	0.172612197928654	.	50560001	50800000	#4848FF	1	0.25
chr1	50800001	51080000	A.2.2.2.2.2.1.1.2.2.2	0.441887226697353	.	50800001	51080000	#FFDADA	1	0.625
chr1	51080001	51680000	A.1.2.2.2.1.1.2.1.2	0.773302646720368	.	51080001	51680000	#FF4848	1	0.875
chr1	51680001	51880000	A.1.1.2.1.1.1.2.2.2.2	0.959723820483314	.	51680001	51880000	#FF0000	1	1
chr1	51880001	52040000	A.1.1.2.2.2.1.1.2.1	0.920598388952819	.	51880001	52040000	#FF0000	1	1
chr1	52040001	52240000	A.1.1.2.1.1.1.1.1	0.968929804372842	.	52040001	52240000	#FF0000	1	1
chr1	52240001	52520000	A.1.1.2.2.2.2.1.1.1	0.9102416570771	.	52240001	52520000	#FF0000	1	1
chr1	52520001	52800000	A.1.1.2.2.2.2.2.1.1	0.903337169159954	.	52520001	52800000	#FF0000	1	1
chr1	52800001	52920000	A.1.2.1.2.1.1.2.2.1	0.844649021864212	.	52800001	52920000	#FF4848	1	0.875
chr1	52920001	53000000	A.1.2.1.2.1.2.1.1.1.2.1.1	0.840046029919448	.	52920001	53000000	#FF4848	1	0.875
chr1	53000001	53240000	A.1.1.2.2.1.2.1.2	0.924050632911392	.	53000001	53240000	#FF0000	1	1
chr1	53240001	53480000	A.1.2.1.2.1.2.1.1.1.2.2	0.837744533947066	.	53240001	53480000	#FF4848	1	0.875
chr1	53480001	53640000	A.2.1.1.2.1.1.2.2.2	0.678941311852704	.	53480001	53640000	#FF9191	1	0.75
chr1	53640001	53840000	A.1.2.1.2.2.2.1.2	0.821634062140391	.	53640001	53840000	#FF4848	1	0.875
chr1	53840001	54080000	A.2.1.2.2.2.2.2.2.1.2	0.560414269275029	.	53840001	54080000	#FF9191	1	0.75
chr1	54080001	54200000	A.2.2.1.2.1.2.2.1.2	0.509781357882624	.	54080001	54200000	#FFDADA	1	0.625
chr1	54200001	54480000	A.1.2.1.2.1.2.2.2	0.828538550057537	.	54200001	54480000	#FF4848	1	0.875
chr1	54480001	54960000	A.1.2.1.1.2.1.2.2	0.858457997698504	.	54480001	54960000	#FF4848	1	0.875
chr1	54960001	55320000	A.2.1.1.1.2.2.2.2.1	0.689298043728424	.	54960001	55320000	#FF9191	1	0.75
chr1	55320001	55560000	A.2.1.1.1.2.2.2.1	0.690448791714614	.	55320001	55560000	#FF9191	1	0.75
chr1	55560001	55760000	A.1.2.2.2.1.1.2.1.1.2	0.774453394706559	.	55560001	55760000	#FF4848	1	0.875
chr1	55760001	55920000	B.1.1.1.2.1.1.1.1.1.2	0.40506329113924	.	55760001	55920000	#DADAFF	1	0.5
chr1	55920001	56600000	B.2.1.1.2.2.1.1	0.158803222094361	.	55920001	56600000	#4848FF	1	0.25
chr1	56600001	56800000	B.1.2.2.1.2.2.1.2.1	0.238204833141542	.	56600001	56800000	#9191FF	1	0.375
chr1	56800001	56880000	B.1.2.1.1.2.2.1.1.1	0.277330264672037	.	56800001	56880000	#9191FF	1	0.375
chr1	56880001	57080000	B.1.1.2.1.2.1.2.1.1	0.355581127733026	.	56880001	57080000	#DADAFF	1	0.5
chr1	57080001	57200000	B.1.2.2.2.1.2.1.2.1	0.22439585730725	.	57080001	57200000	#9191FF	1	0.375
chr1	57200001	57680000	B.2.1.1.2.2.1.2	0.15765247410817	.	57200001	57680000	#4848FF	1	0.25
chr1	57680001	57760000	B.1.2.1.1.2.2.2.1.2	0.271576524741082	.	57680001	57760000	#9191FF	1	0.375
chr1	57760001	58120000	B.2.1.2.1.2.2.2	0.111622554660529	.	57760001	58120000	#4848FF	1	0.25
chr1	58120001	58320000	B.2.1.1.2.1.1.2.2.1.1.2.2	0.173762945914845	.	58120001	58320000	#4848FF	1	0.25
chr1	58320001	58480000	B.2.1.1.2.1.1.2.2.2	0.171461449942463	.	58320001	58480000	#4848FF	1	0.25
chr1	58480001	58920000	B.1.2.2.1.2.2.2.1	0.23590333716916	.	58480001	58920000	#9191FF	1	0.375
chr1	58920001	59200000	A.2.1.2.2.2.2.2.1.1	0.565017261219793	.	58920001	59200000	#FF9191	1	0.75
chr1	59200001	59400000	A.1.2.1.1.2.1.1.1.2	0.86536248561565	.	59200001	59400000	#FF4848	1	0.875
chr1	59400001	59520000	A.1.2.1.2.1.2.1.2	0.833141542002302	.	59400001	59520000	#FF4848	1	0.875
chr1	59520001	59920000	A.1.2.1.1.2.2.1.1.1.1	0.857307249712313	.	59520001	59920000	#FF4848	1	0.875
chr1	59920001	60280000	A.2.1.2.2.1.1.2.2.2.1	0.591484464902186	.	59920001	60280000	#FF9191	1	0.75
chr1	60280001	60400000	B.1.1.1.2.1.1.1.2.2	0.400460299194476	.	60280001	60400000	#DADAFF	1	0.5
chr1	60400001	60600000	B.2.1.1.1.1.2.1.1	0.199079401611047	.	60400001	60600000	#4848FF	1	0.25
chr1	60600001	60920000	B.2.2.1.1.2.1.1.1	0.0701956271576525	.	60600001	60920000	#0000FF	1	0.125
chr1	60920001	61280000	B.2.2.2.1.1.2.1.2	0.0253164556962025	.	60920001	61280000	#0000FF	1	0.125
chr1	61280001	61520000	B.2.1.1.2.1.1.1.1	0.180667433831991	.	61280001	61520000	#4848FF	1	0.25
chr1	61520001	62120000	B.1.2.2.1.2.2.2.2	0.234752589182969	.	61520001	62120000	#9191FF	1	0.375
chr1	62120001	62280000	A.2.2.1.1.2.2.1.1	0.523590333716916	.	62120001	62280000	#FFDADA	1	0.625
chr1	62280001	62440000	B.1.1.1.1.1.1.2.2.2.2	0.423475258918297	.	62280001	62440000	#DADAFF	1	0.5
chr1	62440001	62600000	B.1.1.1.2.1.1.1.1.1.1.2	0.406214039125432	.	62440001	62600000	#DADAFF	1	0.5
chr1	62600001	62880000	A.2.2.2.2.2.2.2.1.2	0.437284234752589	.	62600001	62880000	#FFDADA	1	0.625
chr1	62880001	63320000	A.1.1.2.1.1.1.2.2.2.1	0.960874568469505	.	62880001	63320000	#FF0000	1	1
chr1	63320001	63520000	B.1.1.1.1.1.1.2.2.2.1	0.424626006904488	.	63320001	63520000	#DADAFF	1	0.5
chr1	63520001	63600000	B.1.1.2.1.2.1.2.1.2.2	0.350978135788262	.	63520001	63600000	#DADAFF	1	0.5
chr1	63600001	63760000	B.1.1.2.1.2.1.2.2.2	0.34867663981588	.	63600001	63760000	#DADAFF	1	0.5
chr1	63760001	64080000	A.2.1.1.1.2.1.1.2	0.698504027617952	.	63760001	64080000	#FF9191	1	0.75
chr1	64080001	64440000	B.1.1.1.1.1.1.2.2.1.1	0.42692750287687	.	64080001	64440000	#DADAFF	1	0.5
chr1	64440001	64720000	B.1.1.2.1.2.1.2.1.2.1.2.1	0.353279631760644	.	64440001	64720000	#DADAFF	1	0.5
chr1	64720001	64920000	B.1.2.2.1.2.2.1.2.2	0.237054085155351	.	64720001	64920000	#9191FF	1	0.375
chr1	64920001	65120000	B.1.2.1.1.2.2.1.2.1	0.275028768699655	.	64920001	65120000	#9191FF	1	0.375
chr1	65120001	65320000	B.1.1.2.1.2.1.2.1.2.1.1	0.354430379746835	.	65120001	65320000	#DADAFF	1	0.5
chr1	65320001	65480000	A.2.1.1.1.2.1.2.1.1.2.1	0.69620253164557	.	65320001	65480000	#FF9191	1	0.75
chr1	65480001	65680000	A.2.1.1.1.2.1.2.1.1.2.2	0.695051783659379	.	65480001	65680000	#FF9191	1	0.75
chr1	65680001	65920000	A.2.2.2.2.2.1.1.2.2.1	0.443037974683544	.	65680001	65920000	#FFDADA	1	0.625
chr1	65920001	66080000	B.1.2.2.2.1.2.2.1.2	0.219792865362486	.	65920001	66080000	#9191FF	1	0.375
chr1	66080001	66360000	B.1.1.2.1.2.1.1.2.2.1	0.357882623705409	.	66080001	66360000	#DADAFF	1	0.5
chr1	66360001	66520000	B.1.2.1.1.2.1.1.2.2.1	0.283084004602992	.	66360001	66520000	#9191FF	1	0.375
chr1	66520001	66720000	B.1.1.2.1.2.1.1.2.1.2.2.1	0.360184119677791	.	66520001	66720000	#DADAFF	1	0.5
chr1	66720001	66920000	A.1.1.2.1.1.2.1.1.2	0.957422324510932	.	66720001	66920000	#FF0000	1	1
chr1	66920001	67360000	B.1.1.1.2.1.1.2.2	0.395857307249712	.	66920001	67360000	#DADAFF	1	0.5
chr1	67360001	67720000	A.1.1.2.1.1.2.1.1.1	0.958573072497123	.	67360001	67720000	#FF0000	1	1
chr1	67720001	67960000	A.1.1.2.1.1.2.2.2.1.2.1	0.951668584579977	.	67720001	67960000	#FF0000	1	1
chr1	67960001	68240000	A.2.1.1.1.2.1.2.2	0.692750287686997	.	67960001	68240000	#FF9191	1	0.75
chr1	68240001	68600000	B.2.1.1.2.1.2.1.1.2.2.1	0.16800920598389	.	68240001	68600000	#4848FF	1	0.25
chr1	68600001	68760000	B.1.2.1.1.2.1.1.1.1.2	0.286536248561565	.	68600001	68760000	#9191FF	1	0.375
chr1	68760001	69000000	B.1.2.2.2.1.2.2.1.1.2	0.220943613348677	.	68760001	69000000	#9191FF	1	0.375
chr1	69000001	69240000	B.2.2.2.1.1.1.2.1.1	0.0310701956271577	.	69000001	69240000	#0000FF	1	0.125
chr1	69240001	69320000	B.2.2.1.1.1.1.1	0.0828538550057537	.	69240001	69320000	#0000FF	1	0.125
chr1	69320001	69880000	B.2.2.2.2.2.2.1	0.00230149597238205	.	69320001	69880000	#0000FF	1	0.125
chr1	69880001	70360000	B.2.2.2.2.2.1.2.1	0.0046029919447641	.	69880001	70360000	#0000FF	1	0.125
chr1	70360001	70600000	B.2.1.2.1.2.2.1.1.1.1.1	0.118527042577675	.	70360001	70600000	#4848FF	1	0.25
chr1	70600001	70920000	A.1.2.1.1.2.2.2.2	0.849252013808976	.	70600001	70920000	#FF4848	1	0.875
chr1	70920001	71560000	B.2.1.2.1.1.2.2.1.2.1	0.133486766398159	.	70920001	71560000	#4848FF	1	0.25
chr1	71560001	71760000	B.2.1.2.1.2.2.1.1.2	0.115074798619102	.	71560001	71760000	#4848FF	1	0.25
chr1	71760001	72080000	B.2.2.2.1.1.2.1.1.1	0.0276179516685846	.	71760001	72080000	#0000FF	1	0.125
chr1	72080001	72240000	B.2.1.2.1.2.1.2.2.2	0.119677790563867	.	72080001	72240000	#4848FF	1	0.25
chr1	72240001	72360000	B.2.2.1.1.1.1.2.1	0.0817031070195627	.	72240001	72360000	#0000FF	1	0.125
chr1	72360001	72560000	B.2.2.1.1.1.2.2.2.2.2.1	0.0724971231300345	.	72360001	72560000	#0000FF	1	0.125
chr1	72560001	72720000	B.2.2.1.1.1.2.2.2.1	0.0747986191024166	.	72560001	72720000	#0000FF	1	0.125
chr1	72720001	72840000	B.2.1.2.1.1.1.2.2	0.140391254315305	.	72720001	72840000	#4848FF	1	0.25
chr1	72840001	73440000	B.2.2.2.2.2.1.1	0.00575373993095512	.	72840001	73440000	#0000FF	1	0.125
chr1	73440001	73880000	B.2.2.2.2.2.1.2.2	0.00345224395857307	.	73440001	73880000	#0000FF	1	0.125
chr1	73880001	73960000	B.2.1.2.1.2.1.2.2.1.2	0.120828538550058	.	73880001	73960000	#4848FF	1	0.25
chr1	73960001	74240000	B.2.2.1.1.1.2.1.2.1	0.0782508630609896	.	73960001	74240000	#0000FF	1	0.125
chr1	74240001	74640000	B.2.2.2.1.1.1.1	0.0322209436133487	.	74240001	74640000	#0000FF	1	0.125
chr1	74640001	74960000	B.2.1.1.2.1.2.1.1.2.1	0.169159953970081	.	74640001	74960000	#4848FF	1	0.25
chr1	74960001	75240000	B.1.1.1.2.1.1.2.1.2.2	0.397008055235903	.	74960001	75240000	#DADAFF	1	0.5
chr1	75240001	75680000	B.2.1.1.2.1.2.2.2.1.2	0.161104718066743	.	75240001	75680000	#4848FF	1	0.25
chr1	75680001	75760000	B.1.2.2.2.1.1.1.1.1	0.233601841196778	.	75680001	75760000	#9191FF	1	0.375
chr1	75760001	75960000	B.1.2.1.1.2.1.2.2.2	0.278481012658228	.	75760001	75960000	#9191FF	1	0.375
chr1	75960001	76160000	B.1.2.1.1.2.1.1.2.2.2	0.281933256616801	.	75960001	76160000	#9191FF	1	0.375
chr1	76160001	76280000	A.2.1.2.2.1.2.2.2.1	0.581127733026467	.	76160001	76280000	#FF9191	1	0.75
chr1	76280001	76560000	B.1.1.2.1.2.1.1.2.1.2.2.2	0.3590333716916	.	76280001	76560000	#DADAFF	1	0.5
chr1	76560001	77000000	B.2.1.1.2.1.2.1.1.1	0.170310701956272	.	76560001	77000000	#4848FF	1	0.25
chr1	77000001	77280000	B.2.1.2.1.1.2.2.2.1.1	0.130034522439586	.	77000001	77280000	#4848FF	1	0.25
chr1	77280001	77560000	B.1.2.2.2.1.2.2.2.2	0.216340621403913	.	77280001	77560000	#9191FF	1	0.375
chr1	77560001	78040000	A.2.2.2.2.2.1.1.1.2.2	0.446490218642117	.	77560001	78040000	#FFDADA	1	0.625
chr1	78040001	78280000	A.1.1.2.1.1.1.1.2.1.1	0.967779056386651	.	78040001	78280000	#FF0000	1	1
chr1	78280001	78520000	A.1.2.1.1.2.1.1.2.1	0.864211737629459	.	78280001	78520000	#FF4848	1	0.875
chr1	78520001	78880000	B.1.1.1.2.1.1.2.1.2.1	0.398158803222094	.	78520001	78880000	#DADAFF	1	0.5
chr1	78880001	79040000	B.1.2.2.2.1.1.2	0.230149597238205	.	78880001	79040000	#9191FF	1	0.375
chr1	79040001	79200000	A.2.2.1.1.2.2.1.2	0.522439585730725	.	79040001	79200000	#FFDADA	1	0.625
chr1	79200001	79400000	B.1.2.2.2.1.2.2.2.1.1	0.218642117376295	.	79200001	79400000	#9191FF	1	0.375
chr1	79400001	79720000	B.2.1.1.1.1.2.2.1.1	0.196777905638665	.	79400001	79720000	#4848FF	1	0.25
chr1	79720001	79880000	B.2.1.1.1.1.2.2.2	0.193325661680092	.	79720001	79880000	#4848FF	1	0.25
chr1	79880001	80280000	B.1.2.2.2.1.2.1.1.2.2	0.225546605293441	.	79880001	80280000	#9191FF	1	0.375
chr1	80280001	80560000	B.2.2.1.1.1.2.1.2.2	0.0771001150747986	.	80280001	80560000	#0000FF	1	0.125
chr1	80560001	80960000	B.2.1.2.1.2.2.1.2.2	0.11277330264672	.	80560001	80960000	#4848FF	1	0.25
chr1	80960001	81160000	B.2.2.1.1.1.2.1.1	0.0794016110471807	.	80960001	81160000	#0000FF	1	0.125
chr1	81160001	81320000	B.2.1.2.1.2.2.1.2.1	0.113924050632911	.	81160001	81320000	#4848FF	1	0.25
chr1	81320001	81440000	B.2.1.2.1.2.1.2.2.1.1	0.121979286536249	.	81320001	81440000	#4848FF	1	0.25
chr1	81440001	81720000	B.2.2.1.1.2.1.1.2.1	0.0690448791714614	.	81440001	81720000	#0000FF	1	0.125
chr1	81720001	81880000	B.2.1.2.1.1.1.1.2.2.1	0.147295742232451	.	81720001	81880000	#4848FF	1	0.25
chr1	81880001	82240000	B.1.2.2.2.1.2.2.2.1.2	0.217491369390104	.	81880001	82240000	#9191FF	1	0.375
chr1	82240001	82440000	B.2.1.2.1.1.2.2.2.1.2	0.128883774453395	.	82240001	82440000	#4848FF	1	0.25
chr1	82440001	82800000	B.2.1.2.1.1.2.2.2.2.2	0.126582278481013	.	82440001	82800000	#4848FF	1	0.25
chr1	82800001	83360000	B.2.2.2.1.1.2.2.2	0.0230149597238205	.	82800001	83360000	#0000FF	1	0.125
chr1	83360001	83840000	B.2.1.2.1.1.2.2.2.2.1	0.127733026467204	.	83360001	83840000	#4848FF	1	0.25
chr1	83840001	84360000	B.1.2.2.2.1.2.1.1.2.1	0.226697353279632	.	83840001	84360000	#9191FF	1	0.375
chr1	84360001	84920000	A.2.1.2.2.1.1.2.2.2.2	0.590333716915995	.	84360001	84920000	#FF9191	1	0.75
chr1	84920001	85080000	A.1.2.1.1.2.2.1.1.1.2	0.856156501726122	.	84920001	85080000	#FF4848	1	0.875
chr1	85080001	85160000	A.2.1.2.2.1.1.2.1.1.2	0.597238204833141	.	85080001	85160000	#FF9191	1	0.75
chr1	85160001	85360000	A.2.1.1.1.2.1.2.1.2	0.693901035673188	.	85160001	85360000	#FF9191	1	0.75
chr1	85360001	85560000	A.1.2.1.1.2.2.2.1.1	0.851553509781358	.	85360001	85560000	#FF4848	1	0.875
chr1	85560001	85760000	A.1.2.2.2.1.2.1.1.2	0.768699654775604	.	85560001	85760000	#FF4848	1	0.875
chr1	85760001	85960000	B.1.1.1.2.1.2.2.1	0.392405063291139	.	85760001	85960000	#DADAFF	1	0.5
chr1	85960001	86080000	B.1.1.1.1.1.1.1.2.1	0.430379746835443	.	85960001	86080000	#DADAFF	1	0.5
chr1	86080001	86240000	A.2.2.1.1.1.1.1.2.1.2	0.551208285385501	.	86080001	86240000	#FFDADA	1	0.625
chr1	86240001	86360000	B.1.1.1.2.1.1.1.2.1	0.401611047180667	.	86240001	86360000	#DADAFF	1	0.5
chr1	86360001	86520000	A.2.2.1.1.1.1.1.2.1.1	0.552359033371692	.	86360001	86520000	#FFDADA	1	0.625
chr1	86520001	86800000	B.1.2.1.1.2.1.1.2.1	0.284234752589183	.	86520001	86800000	#9191FF	1	0.375
chr1	86800001	86960000	A.2.2.2.2.2.1.1.1.2.1	0.447640966628308	.	86800001	86960000	#FFDADA	1	0.625
chr1	86960001	87160000	B.1.1.1.2.1.1.2.1.1	0.399309551208285	.	86960001	87160000	#DADAFF	1	0.5
chr1	87160001	87320000	A.2.1.2.2.1.2.2.1.2	0.582278481012658	.	87160001	87320000	#FF9191	1	0.75
chr1	87320001	87560000	A.1.1.2.1.1.2.2.2.1.1.2	0.952819332566168	.	87320001	87560000	#FF0000	1	1
chr1	87560001	87920000	A.2.2.1.1.1.1.1.2.2.1	0.55005753739931	.	87560001	87920000	#FFDADA	1	0.625
chr1	87920001	88080000	A.2.1.2.2.2.2.2.2.2.2	0.558112773302647	.	87920001	88080000	#FF9191	1	0.75
chr1	88080001	88520000	B.1.2.1.1.1.2.2.1.1.2	0.296892980437284	.	88080001	88520000	#9191FF	1	0.375
chr1	88520001	88920000	B.2.1.2.1.1.2.1.2.2.1	0.136939010356732	.	88520001	88920000	#4848FF	1	0.25
chr1	88920001	89080000	B.1.2.2.2.1.2.1.1.1.2	0.227848101265823	.	88920001	89080000	#9191FF	1	0.375
chr1	89080001	89400000	A.1.2.2.2.1.1.2.2.1	0.772151898734177	.	89080001	89400000	#FF4848	1	0.875
chr1	89400001	89600000	A.1.2.1.1.2.1.1.1.1	0.866513233601841	.	89400001	89600000	#FF4848	1	0.875
chr1	89600001	89760000	A.1.2.2.2.1.1.1.2.1	0.779056386651323	.	89600001	89760000	#FF4848	1	0.875
chr1	89760001	90080000	A.1.2.1.1.2.1.2.1.2.1	0.860759493670886	.	89760001	90080000	#FF4848	1	0.875
chr1	90080001	90200000	A.1.1.2.1.1.2.2.1	0.95512082853855	.	90080001	90200000	#FF0000	1	1
chr1	90200001	90520000	A.1.2.2.2.1.1.2.1.1.1	0.77560414269275	.	90200001	90520000	#FF4848	1	0.875
chr1	90520001	90880000	B.2.1.1.2.1.2.1.1.2.2.2	0.166858457997698	.	90520001	90880000	#4848FF	1	0.25
chr1	90880001	91160000	B.2.1.2.1.1.2.2.1.2.2.2	0.131185270425777	.	90880001	91160000	#4848FF	1	0.25
chr1	91160001	91400000	B.1.1.2.1.2.1.2.2.1	0.349827387802071	.	91160001	91400000	#DADAFF	1	0.5
chr1	91400001	91560000	A.2.1.2.2.1.1.2.1.1.1	0.598388952819333	.	91400001	91560000	#FF9191	1	0.75
chr1	91560001	91880000	B.1.2.2.2.1.2.1.2.2	0.223245109321059	.	91560001	91880000	#9191FF	1	0.375
chr1	91880001	92120000	A.2.2.1.1.1.1.2.1.1.2	0.546605293440736	.	91880001	92120000	#FFDADA	1	0.625
chr1	92120001	92200000	A.2.1.2.1.1.1.1.1.2	0.642117376294592	.	92120001	92200000	#FF9191	1	0.75
chr1	92200001	92400000	A.2.1.2.2.1.2.2.1.1	0.583429228998849	.	92200001	92400000	#FF9191	1	0.75
chr1	92400001	92720000	A.2.2.2.2.2.1.1.1.1.1	0.44994246260069	.	92400001	92720000	#FFDADA	1	0.625
chr1	92720001	93240000	A.1.2.1.1.2.1.2.1.2.2	0.859608745684695	.	92720001	93240000	#FF4848	1	0.875
chr1	93240001	93480000	A.1.1.2.1.1.2.2.2.2.1	0.949367088607595	.	93240001	93480000	#FF0000	1	1
chr1	93480001	93720000	A.1.1.2.1.1.1.1.2.1.2	0.96662830840046	.	93480001	93720000	#FF0000	1	1
chr1	93720001	93880000	A.1.2.2.2.1.1.1.1	0.780207134637514	.	93720001	93880000	#FF4848	1	0.875
chr1	93880001	94080000	A.2.1.2.2.1.2.2.2.2	0.579976985040276	.	93880001	94080000	#FF9191	1	0.75
chr1	94080001	94400000	A.1.2.1.1.2.2.2.1.2	0.850402761795167	.	94080001	94400000	#FF4848	1	0.875
chr1	94400001	94560000	A.2.2.2.2.2.2.2.1.1	0.43843498273878	.	94400001	94560000	#FFDADA	1	0.625
chr1	94560001	95000000	A.2.2.2.2.2.1.1.2.1.2	0.444188722669735	.	94560001	95000000	#FFDADA	1	0.625
chr1	95000001	95240000	B.1.1.1.2.1.1.1.1.1.1.1	0.407364787111623	.	95000001	95240000	#DADAFF	1	0.5
chr1	95240001	95560000	A.2.1.2.2.2.2.2.1.2.2	0.562715765247411	.	95240001	95560000	#FF9191	1	0.75
chr1	95560001	96360000	B.2.2.2.1.1.2.2.1	0.0241657077100115	.	95560001	96360000	#0000FF	1	0.125
chr1	96360001	96680000	B.2.2.2.1.1.1.2.1.2	0.0299194476409666	.	96360001	96680000	#0000FF	1	0.125
chr1	96680001	96840000	B.2.2.1.1.1.1.2.2	0.0805523590333717	.	96680001	96840000	#0000FF	1	0.125
chr1	96840001	97160000	B.2.1.2.1.2.2.1.1.1.1.2	0.117376294591484	.	96840001	97160000	#4848FF	1	0.25
chr1	97160001	97320000	B.1.1.1.2.1.1.1.1.2.1	0.403912543153049	.	97160001	97320000	#DADAFF	1	0.5
chr1	97320001	97560000	B.2.1.2.1.1.2.2.1.1	0.13463751438435	.	97320001	97560000	#4848FF	1	0.25
chr1	97560001	97880000	B.2.1.1.2.1.2.2.1.1	0.164556962025316	.	97560001	97880000	#4848FF	1	0.25
chr1	97880001	98080000	B.1.2.1.1.2.2.1.1.2	0.276179516685846	.	97880001	98080000	#9191FF	1	0.375
chr1	98080001	98200000	B.1.2.1.1.2.2.2.1.1	0.272727272727273	.	98080001	98200000	#9191FF	1	0.375
chr1	98200001	98440000	B.1.1.2.1.2.1.1.2.1.1	0.362485615650173	.	98200001	98440000	#DADAFF	1	0.5
chr1	98440001	98760000	B.2.2.1.1.1.2.2.2.2.1	0.0736478711162255	.	98440001	98760000	#0000FF	1	0.125
chr1	98760001	99160000	B.2.2.1.1.2.1.2	0.0667433831990794	.	98760001	99160000	#0000FF	1	0.125
chr1	99160001	99440000	B.2.1.2.1.1.2.1.2.1	0.138089758342923	.	99160001	99440000	#4848FF	1	0.25
chr1	99440001	99640000	B.2.1.2.1.1.1.1.2.2.2	0.14614499424626	.	99440001	99640000	#4848FF	1	0.25
chr1	99640001	100160000	B.2.1.1.2.1.2.2.2.1.1	0.162255466052934	.	99640001	100160000	#4848FF	1	0.25
chr1	100160001	100440000	A.1.2.1.1.2.1.1.2.2	0.863060989643268	.	100160001	100440000	#FF4848	1	0.875
chr1	100440001	100640000	A.1.1.2.1.1.2.2.2.1.2.2	0.950517836593786	.	100440001	100640000	#FF0000	1	1
chr1	100640001	100840000	A.1.2.1.1.2.2.1.1.2	0.855005753739931	.	100640001	100840000	#FF4848	1	0.875
chr1	100840001	100920000	A.2.1.1.1.2.1.2.1.1.1	0.697353279631761	.	100840001	100920000	#FF9191	1	0.75
chr1	100920001	101360000	A.2.2.1.1.1.1.1.2.2.2	0.548906789413119	.	100920001	101360000	#FFDADA	1	0.625
chr1	101360001	101640000	A.1.1.2.1.1.1.2.1.1	0.964326812428078	.	101360001	101640000	#FF0000	1	1
chr1	101640001	101720000	A.1.2.2.2.1.2.1.1.1	0.769850402761795	.	101640001	101720000	#FF4848	1	0.875
chr1	101720001	101960000	A.1.1.2.1.1.2.2.2.2.2	0.948216340621404	.	101720001	101960000	#FF0000	1	1
chr1	101960001	102520000	B.2.1.2.1.1.2.1.1	0.139240506329114	.	101960001	102520000	#4848FF	1	0.25
chr1	102520001	102640000	B.2.1.2.1.1.1.1.2.1.2	0.148446490218642	.	102520001	102640000	#4848FF	1	0.25
chr1	102640001	102760000	B.2.1.2.1.1.1.1.2.1.1.2	0.149597238204833	.	102640001	102760000	#4848FF	1	0.25
chr1	102760001	102880000	B.2.1.2.1.1.1.2.1.2.1.1	0.143843498273878	.	102760001	102880000	#4848FF	1	0.25
chr1	102880001	102960000	B.2.1.2.1.1.1.2.1.1	0.144994246260069	.	102880001	102960000	#4848FF	1	0.25
chr1	102960001	103360000	B.2.2.2.1.1.1.2.2	0.0287686996547756	.	102960001	103360000	#0000FF	1	0.125
chr1	103360001	103800000	B.2.1.2.1.1.2.1.2.2.2	0.135788262370541	.	103360001	103800000	#4848FF	1	0.25
chr1	103880001	103920000	B.2.1.2.1.1.2.1.2.2.2	0.135788262370541	.	103880001	103920000	#4848FF	1	0.25
chr1	104000001	104160000	B.2.1.2.1.1.2.1.2.2.2	0.135788262370541	.	104000001	104160000	#4848FF	1	0.25
chr1	104160001	104200000	B.2.1.1.1.1.2.2.1.2.1	0.195627157652474	.	104160001	104200000	#4848FF	1	0.25
chr1	104280001	104480000	B.2.1.1.1.1.2.2.1.2.1	0.195627157652474	.	104280001	104480000	#4848FF	1	0.25
chr1	104480001	104560000	B.1.2.2.2.1.1.1.2	0.231300345224396	.	104480001	104560000	#9191FF	1	0.375
chr1	104560001	104840000	B.2.1.2.1.2.1.2.1	0.12313003452244	.	104560001	104840000	#4848FF	1	0.25
chr1	104840001	105040000	B.2.1.2.1.1.1.2.1.2.2	0.141542002301496	.	104840001	105040000	#4848FF	1	0.25
chr1	105040001	105400000	B.2.1.2.1.1.1.1.2.1.1.1	0.150747986191024	.	105040001	105400000	#4848FF	1	0.25
chr1	105400001	105600000	B.2.1.1.1.1.2.2.1.2.2	0.194476409666283	.	105400001	105600000	#4848FF	1	0.25
chr1	105600001	106040000	B.2.2.2.1.1.2.1.1.2	0.0264672036823936	.	105600001	106040000	#0000FF	1	0.125
chr1	106040001	106320000	B.2.2.1.1.1.2.2.2.2.2.2	0.0713463751438435	.	106040001	106320000	#0000FF	1	0.125
chr1	106320001	106440000	B.2.1.2.1.2.1.1.1	0.125431530494822	.	106320001	106440000	#4848FF	1	0.25
chr1	106440001	106880000	B.2.2.1.1.2.2.1	0.0655926352128884	.	106440001	106880000	#0000FF	1	0.125
chr1	106880001	107000000	B.2.1.2.1.2.1.1.2	0.124280782508631	.	106880001	107000000	#4848FF	1	0.25
chr1	107000001	107080000	B.2.1.2.1.1.1.2.1.2.1.2	0.142692750287687	.	107000001	107080000	#4848FF	1	0.25
chr1	107080001	107440000	B.2.1.2.1.1.2.2.1.2.2.1	0.132336018411968	.	107080001	107440000	#4848FF	1	0.25
chr1	107440001	107640000	B.1.1.2.1.2.1.1.2.2.2	0.356731875719217	.	107440001	107640000	#DADAFF	1	0.5
chr1	107640001	107800000	B.1.2.1.1.2.1.1.1.1.1	0.287686996547756	.	107640001	107800000	#9191FF	1	0.375
chr1	107800001	108080000	B.1.1.1.2.1.1.1.1.2.2	0.402761795166858	.	107800001	108080000	#DADAFF	1	0.5
chr1	108080001	108280000	B.1.2.1.1.2.1.1.1.2	0.285385500575374	.	108080001	108280000	#9191FF	1	0.375
chr1	108280001	108560000	B.1.1.1.1.1.1.2.2.1.2	0.425776754890679	.	108280001	108560000	#DADAFF	1	0.5
chr1	108560001	108760000	B.1.2.1.1.2.1.2.2.1	0.279631760644419	.	108560001	108760000	#9191FF	1	0.375
chr1	108840001	108920000	B.1.2.1.1.2.1.2.2.1	0.279631760644419	.	108840001	108920000	#9191FF	1	0.375
chr1	109000001	109040000	B.1.2.1.1.2.1.2.2.1	0.279631760644419	.	109000001	109040000	#9191FF	1	0.375
chr1	109040001	109480000	A.1.1.2.1.1.2.2.2.1.1.1	0.953970080552359	.	109040001	109480000	#FF0000	1	1
chr1	109480001	109720000	A.1.1.2.1.1.1.1.2.2	0.965477560414269	.	109480001	109720000	#FF0000	1	1
chr1	109720001	109840000	A.1.2.2.1.1.2.2.1.1.2.2	0.800920598388953	.	109720001	109840000	#FF4848	1	0.875
chr1	109840001	110120000	A.1.1.2.2.2.1.1.2.2	0.919447640966628	.	109840001	110120000	#FF0000	1	1
chr1	110120001	110320000	A.1.1.2.2.2.2.2.1.2	0.902186421173763	.	110120001	110320000	#FF0000	1	1
chr1	110320001	110400000	A.2.1.1.2.2.2.1.2.2.1	0.660529344073648	.	110320001	110400000	#FF9191	1	0.75
chr1	110400001	110840000	A.1.2.1.2.1.2.2.1.1.2	0.830840046029919	.	110400001	110840000	#FF4848	1	0.875
chr1	110840001	111000000	A.1.2.1.2.1.2.2.1.2	0.829689298043728	.	110840001	111000000	#FF4848	1	0.875
chr1	111000001	111160000	A.2.1.1.2.1.1.1	0.686996547756041	.	111000001	111160000	#FF9191	1	0.75
chr1	111160001	111400000	A.1.2.1.2.1.2.2.1.1.1	0.83199079401611	.	111160001	111400000	#FF4848	1	0.875
chr1	111400001	111520000	A.1.2.2.1.1.2.2.1.1.2.1	0.802071346375144	.	111400001	111520000	#FF4848	1	0.875
chr1	111520001	112000000	A.1.1.1.2.2.1.2	0.978135788262371	.	111520001	112000000	#FF0000	1	1
chr1	112000001	112320000	A.1.1.2.1.1.1.2.2.1	0.962025316455696	.	112000001	112320000	#FF0000	1	1
chr1	112320001	112840000	B.1.1.1.2.2.1.2.2	0.378596087456847	.	112320001	112840000	#DADAFF	1	0.5
chr1	112840001	113280000	A.1.2.1.1.2.2.1.2.2	0.852704257767549	.	112840001	113280000	#FF4848	1	0.875
chr1	113280001	113600000	A.1.2.1.1.2.2.1.2.1	0.85385500575374	.	113280001	113600000	#FF4848	1	0.875
chr1	113600001	113800000	A.2.2.1.1.1.1.2.1.1.1	0.547756041426927	.	113600001	113800000	#FFDADA	1	0.625
chr1	113800001	114040000	B.1.1.1.2.1.2.1.1	0.394706559263521	.	113800001	114040000	#DADAFF	1	0.5
chr1	114040001	114120000	B.1.1.2.1.2.1.1.1	0.363636363636364	.	114040001	114120000	#DADAFF	1	0.5
chr1	114120001	114240000	B.1.1.1.1.1.2.1.1	0.422324510932106	.	114120001	114240000	#DADAFF	1	0.5
chr1	114240001	114520000	A.1.1.2.1.1.1.2.1.2	0.963176064441887	.	114240001	114520000	#FF0000	1	1
chr1	114520001	114960000	A.2.2.1.1.1.1.1.1.1	0.556962025316456	.	114520001	114960000	#FFDADA	1	0.625
chr1	114960001	115080000	A.2.1.2.1.1.1.1.1.1	0.643268124280783	.	114960001	115080000	#FF9191	1	0.75
chr1	115080001	115320000	A.1.2.2.2.1.2.1.2	0.767548906789413	.	115080001	115320000	#FF4848	1	0.875
chr1	115320001	115520000	B.1.1.2.1.2.1.1.2.1.2.1	0.361334867663982	.	115320001	115520000	#DADAFF	1	0.5
chr1	115520001	116080000	B.1.2.2.1.2.2.1.1	0.239355581127733	.	115520001	116080000	#9191FF	1	0.375
chr1	116080001	116360000	B.1.1.1.2.1.2.2.2	0.391254315304948	.	116080001	116360000	#DADAFF	1	0.5
chr1	116360001	116600000	B.1.1.2.1.2.1.2.1.2.1.2.2	0.352128883774453	.	116360001	116600000	#DADAFF	1	0.5
chr1	116600001	116880000	A.2.2.2.2.2.1.1.1.1.2	0.448791714614499	.	116600001	116880000	#FFDADA	1	0.625
chr1	116880001	117200000	A.1.2.1.1.2.1.2.1.1	0.861910241657077	.	116880001	117200000	#FF4848	1	0.875
chr1	117200001	117520000	A.2.1.1.1.2.1.1.1	0.699654775604143	.	117200001	117520000	#FF9191	1	0.75
chr1	117520001	117600000	A.2.2.1.2.1.1	0.515535097813579	.	117520001	117600000	#FFDADA	1	0.625
chr1	117600001	117680000	A.2.2.1.1.2.1.1.1.2	0.530494821634062	.	117600001	117680000	#FFDADA	1	0.625
chr1	117680001	117840000	A.2.2.2.2.2.2.2.2.2.1	0.434982738780207	.	117680001	117840000	#FFDADA	1	0.625
chr1	117840001	118240000	A.1.2.2.2.1.1.2.2.2	0.771001150747986	.	117840001	118240000	#FF4848	1	0.875
chr1	118240001	118520000	A.2.2.2.2.2.2.2.2.1	0.436133486766398	.	118240001	118520000	#FFDADA	1	0.625
chr1	118520001	118880000	B.2.1.1.2.1.2.2.2.2	0.159953970080552	.	118520001	118880000	#4848FF	1	0.25
chr1	118880001	119240000	B.2.2.1.1.1.2.2.1	0.0759493670886076	.	118880001	119240000	#0000FF	1	0.125
chr1	119240001	119360000	B.2.1.1.2.1.1.1.2	0.1795166858458	.	119240001	119360000	#4848FF	1	0.25
chr1	119360001	119640000	B.1.2.2.2.1.2.2.1.1.1	0.222094361334868	.	119360001	119640000	#9191FF	1	0.375
chr1	119640001	120080000	A.2.2.2.2.2.1.1.2.1.1	0.445339470655926	.	119640001	120080000	#FFDADA	1	0.625
chr1	120080001	120720000	A.2.1.2.2.1.1.2.2.1	0.592635212888377	.	120080001	120720000	#FF9191	1	0.75
chr1	120760001	120800000	A.2.1.2.2.1.1.2.2.1	0.592635212888377	.	120760001	120800000	#FF9191	1	0.75
chr1	120880001	120920000	B.2.1.1.2.1.2.2.1.2	0.163406214039125	.	120880001	120920000	#4848FF	1	0.25
chr1	121080001	121360000	B.2.1.1.2.1.2.2.1.2	0.163406214039125	.	121080001	121360000	#4848FF	1	0.25
chr1	142600001	142680000	B.1.2.1.1.2.2.2.2	0.270425776754891	.	142600001	142680000	#9191FF	1	0.375
chr1	142800001	142840000	B.1.2.1.1.2.2.2.2	0.270425776754891	.	142800001	142840000	#9191FF	1	0.375
chr1	142880001	142920000	B.1.2.2.2.1.1.1.1.2	0.232451093210587	.	142880001	142920000	#9191FF	1	0.375
chr1	143120001	143240000	B.1.2.2.2.1.1.1.1.2	0.232451093210587	.	143120001	143240000	#9191FF	1	0.375
chr1	143440001	143480000	B.1.2.2.2.1.1.1.1.2	0.232451093210587	.	143440001	143480000	#9191FF	1	0.375
chr1	143960001	144080000	A.1.1.2.1.1.2.1.2	0.956271576524741	.	143960001	144080000	#FF0000	1	1
chr1	144520001	144600000	A.1.1.2.1.1.2.1.2	0.956271576524741	.	144520001	144600000	#FF0000	1	1
chr1	144640001	144720000	A.1.1.2.1.1.2.1.2	0.956271576524741	.	144640001	144720000	#FF0000	1	1
chr1	144800001	145120000	A.1.1.2.1.1.2.1.2	0.956271576524741	.	144800001	145120000	#FF0000	1	1
chr1	145120001	145320000	A.1.2.2.2.1.2.2.1.2.2.1	0.762945914844649	.	145120001	145320000	#FF4848	1	0.875
chr1	145360001	145840000	A.1.1.1.1.2.1.1.2.2	0.993095512082854	.	145360001	145840000	#FF0000	1	1
chr1	146320001	146400000	A.2.1.2.2.2.1.1.2.2.1.1	0.575373993095512	.	146320001	146400000	#FF9191	1	0.75
chr1	146440001	146760000	A.2.1.2.2.2.1.1.2.2.1.1	0.575373993095512	.	146440001	146760000	#FF9191	1	0.75
chr1	146760001	147440000	A.2.2.1.1.1.2.1.1	0.540851553509781	.	146760001	147440000	#FFDADA	1	0.625
chr1	147680001	147840000	A.2.2.1.1.1.2.1.1	0.540851553509781	.	147680001	147840000	#FFDADA	1	0.625
chr1	148520001	148560000	A.2.2.1.1.1.2.1.1	0.540851553509781	.	148520001	148560000	#FFDADA	1	0.625
chr1	148840001	148960000	B.1.2.2.2.1.2.1.1.1.1	0.228998849252014	.	148840001	148960000	#9191FF	1	0.375
chr1	149000001	149200000	B.1.2.2.2.1.2.1.1.1.1	0.228998849252014	.	149000001	149200000	#9191FF	1	0.375
chr1	149200001	149320000	A.2.2.2.2.1.2.2.2.1	0.455696202531646	.	149200001	149320000	#FFDADA	1	0.625
chr1	149320001	149440000	B.1.1.2.1.1.1.1.1.1	0.376294591484465	.	149320001	149440000	#DADAFF	1	0.5
chr1	149640001	149720000	A.2.2.2.1.2.1.2	0.482163406214039	.	149640001	149720000	#FFDADA	1	0.625
chr1	149720001	150200000	A.1.1.1.2.2.2.1.1	0.976985040276179	.	149720001	150200000	#FF0000	1	1
chr1	150200001	150600000	A.1.1.1.2.2.2.2.1.1	0.972382048331415	.	150200001	150600000	#FF0000	1	1
chr1	150600001	151000000	A.1.1.1.1.1.2.1	0.997698504027618	.	150600001	151000000	#FF0000	1	1
chr1	151000001	151280000	A.1.1.2.2.1.2.1.1.1	0.926352128883774	.	151000001	151280000	#FF0000	1	1
chr1	151280001	151520000	A.1.1.2.2.2.1.2.1.2.1.2	0.914844649021864	.	151280001	151520000	#FF0000	1	1
chr1	151520001	152160000	A.1.2.1.1.1.1.2.1.1.2	0.886075949367089	.	151520001	152160000	#FF4848	1	0.875
chr1	152160001	152280000	B.1.1.2.2.1.2.2.2.1	0.323360184119678	.	152160001	152280000	#DADAFF	1	0.5
chr1	152280001	152480000	B.1.2.1.2.2.1.1.1	0.262370540851554	.	152280001	152480000	#9191FF	1	0.375
chr1	152480001	152760000	B.1.2.1.1.1.2.2.1.2.2	0.294591484464902	.	152480001	152760000	#9191FF	1	0.375
chr1	152760001	153160000	B.1.1.2.2.1.2.2.2.2	0.322209436133487	.	152760001	153160000	#DADAFF	1	0.5
chr1	153160001	153440000	A.2.2.2.2.2.1.2	0.440736478711162	.	153160001	153440000	#FFDADA	1	0.625
chr1	153440001	153480000	A.1.2.1.2.1.2.1.1.2.1.2	0.835443037974684	.	153440001	153480000	#FF4848	1	0.875
chr1	153520001	153760000	A.1.2.1.2.1.2.1.1.2.1.2	0.835443037974684	.	153520001	153760000	#FF4848	1	0.875
chr1	153760001	153960000	A.1.1.2.2.2.1.2.1.2.1.1	0.915995397008055	.	153760001	153960000	#FF0000	1	1
chr1	153960001	154120000	A.2.1.1.2.2.2.1.1.1	0.665132336018412	.	153960001	154120000	#FF9191	1	0.75
chr1	154120001	154320000	A.1.1.2.2.2.1.2.1.2.2	0.913693901035673	.	154120001	154320000	#FF0000	1	1
chr1	154320001	154440000	A.2.1.1.2.2.2.1.2.2.2.1	0.659378596087457	.	154320001	154440000	#FF9191	1	0.75
chr1	154440001	154600000	A.1.2.2.1.1.2.2.2.1	0.798619102416571	.	154440001	154600000	#FF4848	1	0.875
chr1	154600001	154880000	A.1.2.2.2.1.2.2.1.1.1	0.766398158803222	.	154600001	154880000	#FF4848	1	0.875
chr1	154880001	155160000	A.1.1.2.2.1.2.1.1.2	0.925201380897583	.	154880001	155160000	#FF0000	1	1
chr1	155160001	155360000	A.1.1.2.2.2.2.2.2.1	0.901035673187572	.	155160001	155360000	#FF0000	1	1
chr1	155360001	155480000	A.1.2.1.2.1.1.1.2	0.846950517836594	.	155360001	155480000	#FF4848	1	0.875
chr1	155480001	155760000	A.1.1.2.2.2.2.2.2.2	0.899884925201381	.	155480001	155760000	#FF0000	1	1
chr1	155760001	155960000	A.1.2.1.2.1.1.2.2.2.2	0.84234752589183	.	155760001	155960000	#FF4848	1	0.875
chr1	155960001	156040000	A.2.1.1.2.2.1.2.1	0.669735327963176	.	155960001	156040000	#FF9191	1	0.75
chr1	156040001	156360000	A.1.1.1.2.2.2.2.2	0.970080552359033	.	156040001	156360000	#FF0000	1	1
chr1	156360001	156560000	A.1.2.1.2.1.1.2.1	0.845799769850403	.	156360001	156560000	#FF4848	1	0.875
chr1	156560001	156760000	A.1.2.1.2.1.1.1.1	0.848101265822785	.	156560001	156760000	#FF4848	1	0.875
chr1	156760001	156920000	A.1.2.2.1.1.2.2.2.2	0.79746835443038	.	156760001	156920000	#FF4848	1	0.875
chr1	156920001	157120000	A.1.2.2.2.1.2.2.1.2.1	0.76409666283084	.	156920001	157120000	#FF4848	1	0.875
chr1	157120001	157560000	A.2.1.1.1.1.1.2.2.2.1	0.71921749136939	.	157120001	157560000	#FF9191	1	0.75
chr1	157560001	157840000	A.1.2.2.2.2.1.2.1.1.1	0.750287686996548	.	157560001	157840000	#FF4848	1	0.875
chr1	157840001	158160000	A.2.2.1.1.1.2.1.2.2.2	0.535097813578826	.	157840001	158160000	#FFDADA	1	0.625
chr1	158160001	158360000	B.1.1.1.1.1.2.2.1.1	0.416570771001151	.	158160001	158360000	#DADAFF	1	0.5
chr1	158360001	158440000	B.1.1.1.1.1.2.1.2.2.1.2	0.418872266973533	.	158360001	158440000	#DADAFF	1	0.5
chr1	158440001	158760000	B.1.2.1.1.1.2.2.1.2.1	0.295742232451093	.	158440001	158760000	#9191FF	1	0.375
chr1	158760001	158960000	A.2.2.2.2.1.2.2.2.2.1.1	0.454545454545455	.	158760001	158960000	#FFDADA	1	0.625
chr1	158960001	159080000	A.2.1.2.2.1.1.2.1.2.1.1	0.596087456846951	.	158960001	159080000	#FF9191	1	0.75
chr1	159080001	159440000	B.1.2.2.1.1.2.1.2	0.242807825086306	.	159080001	159440000	#9191FF	1	0.375
chr1	159440001	159520000	B.1.2.2.2.2.2.1.1	0.212888377445339	.	159440001	159520000	#9191FF	1	0.375
chr1	159520001	159720000	B.1.2.1.1.1.1.1.1.1.2.1.1	0.315304948216341	.	159520001	159720000	#9191FF	1	0.375
chr1	159720001	160040000	A.1.2.2.2.2.1.2.2.1.2	0.744533947065593	.	159720001	160040000	#FF4848	1	0.875
chr1	160040001	160320000	A.1.1.2.2.1.2.2	0.922899884925201	.	160040001	160320000	#FF0000	1	1
chr1	160320001	160640000	A.1.1.1.1.2.1.1.1	0.995397008055236	.	160320001	160640000	#FF0000	1	1
chr1	160640001	160960000	A.1.1.1.2.2.2.1.2.2	0.973532796317606	.	160640001	160960000	#FF0000	1	1
chr1	160960001	161160000	A.1.1.1.1.2.2.2	0.987341772151899	.	160960001	161160000	#FF0000	1	1
chr1	161160001	161440000	A.1.1.1.2.2.2.2.1.2	0.971231300345224	.	161160001	161440000	#FF0000	1	1
chr1	161440001	161520000	A.1.2.1.2.2.2.2.1.1.2	0.818181818181818	.	161440001	161520000	#FF4848	1	0.875
chr1	161520001	161640000	A.2.1.1.2.2.2.1.1.2	0.663981588032221	.	161520001	161640000	#FF9191	1	0.75
chr1	161640001	161960000	A.1.1.2.1.2.2.1.2.1.2	0.939010356731876	.	161640001	161960000	#FF0000	1	1
chr1	161960001	162080000	A.2.1.2.2.1.1.1.2.2.2	0.599539700805524	.	161960001	162080000	#FF9191	1	0.75
chr1	162080001	162360000	A.2.2.1.1.1.2.1.2.1.1.1	0.53970080552359	.	162080001	162360000	#FFDADA	1	0.625
chr1	162360001	162480000	A.2.2.1.1.1.1.1.1.2.2.2	0.553509781357883	.	162360001	162480000	#FFDADA	1	0.625
chr1	162480001	162800000	A.2.1.1.1.1.1.2.2.1.1	0.721518987341772	.	162480001	162800000	#FF9191	1	0.75
chr1	162800001	163000000	B.1.2.1.1.2.2.1.2.2	0.273878020713464	.	162800001	163000000	#9191FF	1	0.375
chr1	163000001	163320000	B.1.2.1.1.1.2.2.2.2.2	0.288837744533947	.	163000001	163320000	#9191FF	1	0.375
chr1	163320001	163600000	B.2.2.1.2.1.2.1.2.1	0.0529344073647871	.	163320001	163600000	#0000FF	1	0.125
chr1	163600001	163920000	B.2.2.1.2.2.2.1.2	0.0391254315304948	.	163600001	163920000	#0000FF	1	0.125
chr1	163920001	164120000	B.2.2.2.2.1.1.2	0.0126582278481013	.	163920001	164120000	#0000FF	1	0.125
chr1	164120001	164480000	B.2.2.2.2.1.2.2.2	0.00690448791714614	.	164120001	164480000	#0000FF	1	0.125
chr1	164480001	164840000	B.2.1.2.2.2.1.2.2.2	0.093210586881473	.	164480001	164840000	#4848FF	1	0.25
chr1	164840001	165040000	B.2.1.2.2.2.1.2.1.1	0.096662830840046	.	164840001	165040000	#4848FF	1	0.25
chr1	165040001	165280000	B.2.1.1.1.2.2.1.2.1	0.186421173762946	.	165040001	165280000	#4848FF	1	0.25
chr1	165280001	165560000	B.1.1.2.1.2.2.2.2.2.1	0.340621403912543	.	165280001	165560000	#DADAFF	1	0.5
chr1	165560001	165880000	A.1.2.1.1.1.2.1.1.1	0.87686996547756	.	165560001	165880000	#FF4848	1	0.875
chr1	165880001	166080000	B.1.1.2.1.2.2.2.2.2.2	0.339470655926352	.	165880001	166080000	#DADAFF	1	0.5
chr1	166080001	166160000	B.1.1.1.1.1.2.1.2.2.1.1	0.420023014959724	.	166080001	166160000	#DADAFF	1	0.5
chr1	166160001	166520000	B.1.2.1.1.1.2.2.2.2.1	0.289988492520138	.	166160001	166520000	#9191FF	1	0.375
chr1	166520001	166600000	B.2.1.1.1.1.1.1.2.1	0.204833141542002	.	166520001	166600000	#4848FF	1	0.25
chr1	166600001	166800000	B.1.2.1.1.1.2.2.2.1.2	0.291139240506329	.	166600001	166800000	#9191FF	1	0.375
chr1	166800001	167200000	A.2.1.1.1.1.1.1.1.2	0.728423475258918	.	166800001	167200000	#FF9191	1	0.75
chr1	167200001	167320000	A.1.2.1.1.1.1.1.1.1	0.89873417721519	.	167200001	167320000	#FF4848	1	0.875
chr1	167320001	167520000	A.1.2.1.1.1.1.1.1.2.2.2	0.895281933256617	.	167320001	167520000	#FF4848	1	0.875
chr1	167520001	167720000	A.1.1.1.2.1.1.2.1	0.982738780207135	.	167520001	167720000	#FF0000	1	1
chr1	167720001	168000000	A.1.1.2.1.2.1.1.1	0.947065592635213	.	167720001	168000000	#FF0000	1	1
chr1	168000001	168240000	A.1.1.2.1.2.2.2.1.1.2	0.934407364787112	.	168000001	168240000	#FF0000	1	1
chr1	168240001	168520000	A.2.1.2.2.1.1.1.1.2	0.604142692750288	.	168240001	168520000	#FF9191	1	0.75
chr1	168520001	168720000	A.2.2.2.2.1.2.1.2.1.1.2	0.466052934407365	.	168520001	168720000	#FFDADA	1	0.625
chr1	168720001	168920000	B.1.1.1.1.1.1.1.1.1	0.432681242807825	.	168720001	168920000	#DADAFF	1	0.5
chr1	168920001	169120000	A.2.1.1.1.1.2.2.2.1.2.2	0.701956271576525	.	168920001	169120000	#FF9191	1	0.75
chr1	169120001	169360000	A.2.2.1.1.1.2.2.1	0.533947065592635	.	169120001	169360000	#FFDADA	1	0.625
chr1	169360001	169560000	A.2.2.1.1.1.1.1.1.2.2.1	0.554660529344074	.	169360001	169560000	#FFDADA	1	0.625
chr1	169560001	169880000	A.2.1.1.1.1.1.1.1.1	0.729574223245109	.	169560001	169880000	#FF9191	1	0.75
chr1	169880001	169960000	A.2.2.1.1.2.1.2.2.2	0.524741081703107	.	169880001	169960000	#FFDADA	1	0.625
chr1	169960001	170040000	A.2.2.2.2.1.1.2.2.2	0.469505178365938	.	169960001	170040000	#FFDADA	1	0.625
chr1	170040001	170440000	B.2.1.1.1.2.1.1.1	0.192174913693901	.	170040001	170440000	#4848FF	1	0.25
chr1	170440001	170520000	B.1.1.2.1.1.1.2.1.1	0.371691599539701	.	170440001	170520000	#DADAFF	1	0.5
chr1	170520001	170760000	B.1.2.2.1.1.1.2.2	0.245109321058688	.	170520001	170760000	#9191FF	1	0.375
chr1	170760001	170920000	B.1.2.2.2.2.2.1.2	0.211737629459148	.	170760001	170920000	#9191FF	1	0.375
chr1	170920001	171440000	B.1.2.1.1.1.2.2.1.1.1	0.298043728423475	.	170920001	171440000	#9191FF	1	0.375
chr1	171440001	171680000	A.1.2.1.1.1.2.1.1.2	0.875719217491369	.	171440001	171680000	#FF4848	1	0.875
chr1	171680001	171800000	A.2.1.2.2.1.1.2.1.2.2	0.593785960874568	.	171680001	171800000	#FF9191	1	0.75
chr1	171800001	171960000	B.1.1.1.1.1.2.1.2.2.2	0.417721518987342	.	171800001	171960000	#DADAFF	1	0.5
chr1	171960001	172120000	A.2.2.2.2.1.2.2.1.1.1.1	0.461449942462601	.	171960001	172120000	#FFDADA	1	0.625
chr1	172120001	172240000	A.2.1.2.2.2.1.2.1.1	0.571921749136939	.	172120001	172240000	#FF9191	1	0.75
chr1	172240001	172480000	A.2.1.1.1.1.2.2.2.1.1.1.2	0.705408515535098	.	172240001	172480000	#FF9191	1	0.75
chr1	172480001	172680000	A.2.1.1.1.1.1.2.1.1.2	0.724971231300345	.	172480001	172680000	#FF9191	1	0.75
chr1	172680001	172880000	A.2.1.2.2.2.1.1.2.1	0.576524741081703	.	172680001	172880000	#FF9191	1	0.75
chr1	172880001	173040000	A.2.2.1.1.1.1.2.1.2	0.545454545454545	.	172880001	173040000	#FFDADA	1	0.625
chr1	173040001	173120000	A.2.2.2.2.1.2.1.2.2.2	0.462600690448792	.	173040001	173120000	#FFDADA	1	0.625
chr1	173120001	173280000	A.2.1.1.1.1.2.2.2.1.1.2	0.704257767548907	.	173120001	173280000	#FF9191	1	0.75
chr1	173280001	173520000	A.1.2.2.2.2.1.1.1.2.1.2.1	0.756041426927503	.	173280001	173520000	#FF4848	1	0.875
chr1	173520001	173720000	A.2.1.2.2.2.1.1.2.2.1.2	0.574223245109321	.	173520001	173720000	#FF9191	1	0.75
chr1	173720001	174120000	A.1.1.2.1.2.1.1.2.2	0.944764096662831	.	173720001	174120000	#FF0000	1	1
chr1	174120001	174240000	A.1.2.2.2.2.2.2.2.2.1.1	0.733026467203682	.	174120001	174240000	#FF4848	1	0.875
chr1	174240001	174680000	A.2.1.1.1.1.2.2.2.1.2.1	0.703107019562716	.	174240001	174680000	#FF9191	1	0.75
chr1	174680001	174800000	A.2.2.1.1.2.2.2.1.1.1	0.521288837744534	.	174680001	174800000	#FFDADA	1	0.625
chr1	174800001	175000000	A.1.2.1.1.1.1.1.2.2.2.2.1	0.889528193325662	.	174800001	175000000	#FF4848	1	0.875
chr1	175000001	175320000	A.1.2.1.1.1.2.1.2	0.874568469505178	.	175000001	175320000	#FF4848	1	0.875
chr1	175320001	175800000	B.1.1.1.2.2.1.2.1.1.2	0.383199079401611	.	175320001	175800000	#DADAFF	1	0.5
chr1	175800001	176200000	A.2.1.2.2.2.2.2.1.2.1	0.563866513233602	.	175800001	176200000	#FF9191	1	0.75
chr1	176200001	176880000	B.2.1.1.2.2.2.2.1.2	0.154200230149597	.	176200001	176880000	#4848FF	1	0.25
chr1	176880001	177080000	B.2.1.2.2.2.1.2.2.1	0.094361334867664	.	176880001	177080000	#4848FF	1	0.25
chr1	177080001	177280000	B.2.1.2.2.2.2.2.2.2	0.0840046029919448	.	177080001	177280000	#4848FF	1	0.25
chr1	177280001	177400000	B.1.2.2.2.2.1.2	0.214039125431531	.	177280001	177400000	#9191FF	1	0.375
chr1	177400001	177600000	B.2.2.1.2.2.2.1.1.2	0.0402761795166858	.	177400001	177600000	#0000FF	1	0.125
chr1	177600001	177720000	B.2.1.2.2.1.1.2.1	0.105868814729574	.	177600001	177720000	#4848FF	1	0.25
chr1	177720001	178000000	B.2.1.1.2.2.2.2.1.1	0.155350978135788	.	177720001	178000000	#4848FF	1	0.25
chr1	178000001	178200000	B.1.2.2.1.1.1.1.1.2	0.250863060989643	.	178000001	178200000	#9191FF	1	0.375
chr1	178200001	178520000	B.1.1.2.1.2.2.2.1.1	0.344073647871116	.	178200001	178520000	#DADAFF	1	0.5
chr1	178520001	178720000	A.1.2.1.1.1.1.1.1.2.2.1	0.896432681242808	.	178520001	178720000	#FF4848	1	0.875
chr1	178720001	179000000	A.2.1.2.2.1.1.2.1.2.1.2	0.594936708860759	.	178720001	179000000	#FF9191	1	0.75
chr1	179000001	179200000	A.1.2.2.2.2.1.1.2.1	0.75258918296893	.	179000001	179200000	#FF4848	1	0.875
chr1	179200001	179360000	A.2.1.1.1.1.2.1.1.2	0.715765247410817	.	179200001	179360000	#FF9191	1	0.75
chr1	179360001	179640000	B.1.2.1.1.1.1.1.1.1.2.1.2	0.31415420023015	.	179360001	179640000	#9191FF	1	0.375
chr1	179640001	179840000	A.2.2.2.2.1.2.2.2.2.2.1	0.452243958573072	.	179640001	179840000	#FFDADA	1	0.625
chr1	179840001	180120000	A.1.1.2.1.2.2.2.1.1.1.2	0.935558112773303	.	179840001	180120000	#FF0000	1	1
chr1	180120001	180440000	A.2.1.1.1.1.1.2.2.2.2	0.718066743383199	.	180120001	180440000	#FF9191	1	0.75
chr1	180440001	180640000	A.2.1.2.2.1.2.1.1.2.2	0.585730724971231	.	180440001	180640000	#FF9191	1	0.75
chr1	180640001	181160000	A.1.1.2.1.2.1.1.2.1	0.945914844649022	.	180640001	181160000	#FF0000	1	1
chr1	181160001	181320000	A.2.2.2.2.1.2.1.2.1.2	0.464902186421174	.	181160001	181320000	#FFDADA	1	0.625
chr1	181320001	181440000	A.2.2.2.2.1.2.1.2.2.1	0.463751438434983	.	181320001	181440000	#FFDADA	1	0.625
chr1	181440001	181760000	A.2.2.2.2.1.2.1.2.1.1.1	0.467203682393556	.	181440001	181760000	#FFDADA	1	0.625
chr1	181760001	182040000	B.1.1.1.1.1.1.1.1.2	0.431530494821634	.	181760001	182040000	#DADAFF	1	0.5
chr1	182040001	182280000	A.2.2.1.1.1.1.1.1.2.1	0.555811277330265	.	182040001	182280000	#FFDADA	1	0.625
chr1	182280001	182360000	A.2.2.2.2.1.1.1.1.1.1	0.479861910241657	.	182280001	182360000	#FFDADA	1	0.625
chr1	182360001	182560000	A.1.2.2.2.2.1.2.1.1.2	0.749136939010357	.	182360001	182560000	#FF4848	1	0.875
chr1	182560001	182840000	A.1.1.1.1.2.1.2.2	0.990794016110472	.	182560001	182840000	#FF0000	1	1
chr1	182840001	183080000	A.1.2.1.1.1.1.2.1.1.1	0.88722669735328	.	182840001	183080000	#FF4848	1	0.875
chr1	183080001	183440000	A.1.2.2.2.2.1.1.1.2.2	0.753739930955121	.	183080001	183440000	#FF4848	1	0.875
chr1	183440001	183600000	A.1.1.2.1.2.1.2.1	0.94361334867664	.	183440001	183600000	#FF0000	1	1
chr1	183600001	183960000	A.1.1.1.2.1.1.1.1	0.986191024165708	.	183600001	183960000	#FF0000	1	1
chr1	183960001	184040000	A.2.1.2.2.2.2.2.2.2.1	0.559263521288838	.	183960001	184040000	#FF9191	1	0.75
chr1	184040001	184200000	B.1.1.1.1.1.2.2.2.1	0.414269275028769	.	184040001	184200000	#DADAFF	1	0.5
chr1	184200001	184720000	A.2.2.1.1.1.2.1.2.1.1.2	0.538550057537399	.	184200001	184720000	#FFDADA	1	0.625
chr1	184720001	184960000	A.1.1.2.1.2.2.2.1.1.1.1	0.936708860759494	.	184720001	184960000	#FF0000	1	1
chr1	184960001	185160000	A.1.2.2.2.2.2.1.1.1	0.742232451093211	.	184960001	185160000	#FF4848	1	0.875
chr1	185160001	185480000	A.1.2.2.2.2.2.1.2	0.739930955120829	.	185160001	185480000	#FF4848	1	0.875
chr1	185480001	185720000	B.1.1.1.1.1.1.2.1	0.428078250863061	.	185480001	185720000	#DADAFF	1	0.5
chr1	185720001	185960000	B.2.1.1.1.2.1.1.2	0.19102416570771	.	185720001	185960000	#4848FF	1	0.25
chr1	185960001	186120000	B.2.1.1.1.1.1.1.1.2	0.205983889528193	.	185960001	186120000	#4848FF	1	0.25
chr1	186120001	186240000	B.1.1.2.1.1.2.2.2	0.364787111622555	.	186120001	186240000	#DADAFF	1	0.5
chr1	186240001	186440000	A.2.1.2.2.2.2.1.2	0.566168009205984	.	186240001	186440000	#FF9191	1	0.75
chr1	186440001	186640000	B.1.1.2.1.1.2.1.1	0.368239355581128	.	186440001	186640000	#DADAFF	1	0.5
chr1	186640001	186720000	B.1.1.2.1.1.2.1.2	0.367088607594937	.	186640001	186720000	#DADAFF	1	0.5
chr1	186720001	186920000	B.1.1.1.2.2.1.1.2.1	0.386651323360184	.	186720001	186920000	#DADAFF	1	0.5
chr1	186920001	187240000	B.2.1.2.2.2.2.1.2.1	0.0886075949367089	.	186920001	187240000	#4848FF	1	0.25
chr1	187240001	187480000	B.2.2.1.2.2.2.2.2.2	0.0333716915995397	.	187240001	187480000	#0000FF	1	0.125
chr1	187480001	188040000	B.2.2.2.1.2.1.2.1	0.0195627157652474	.	187480001	188040000	#0000FF	1	0.125
chr1	188040001	188440000	B.2.2.2.2.1.2.1.1.2	0.0103567318757192	.	188040001	188440000	#0000FF	1	0.125
chr1	188440001	188560000	B.2.1.2.2.1.2.1.2	0.102416570771001	.	188440001	188560000	#4848FF	1	0.25
chr1	188560001	188920000	B.2.2.2.1.2.2.2.1	0.0161104718066743	.	188560001	188920000	#0000FF	1	0.125
chr1	188920001	189080000	B.2.2.1.2.2.2.2.1.2	0.0356731875719217	.	188920001	189080000	#0000FF	1	0.125
chr1	189080001	189200000	B.2.1.2.2.1.2.1.1	0.103567318757192	.	189080001	189200000	#4848FF	1	0.25
chr1	189200001	189440000	B.2.2.1.2.2.1.2.1	0.0437284234752589	.	189200001	189440000	#0000FF	1	0.125
chr1	189440001	189560000	B.2.1.2.2.1.1.1.2.1	0.108170310701956	.	189440001	189560000	#4848FF	1	0.25
chr1	189560001	189640000	B.2.2.1.2.1.1.1.1.2	0.0621403912543153	.	189560001	189640000	#0000FF	1	0.125
chr1	189640001	190160000	B.2.2.2.1.2.1.1.2	0.0207134637514384	.	189640001	190160000	#0000FF	1	0.125
chr1	190160001	190440000	B.2.2.1.2.2.2.2.1.1.1	0.0379746835443038	.	190160001	190440000	#0000FF	1	0.125
chr1	190440001	190800000	B.2.2.1.2.2.1.1.1.2	0.046029919447641	.	190440001	190800000	#0000FF	1	0.125
chr1	190800001	190960000	B.2.1.2.2.1.2.2.2	0.100115074798619	.	190800001	190960000	#4848FF	1	0.25
chr1	190960001	191200000	B.2.1.2.2.2.2.1.1.2.1	0.0909090909090909	.	190960001	191200000	#4848FF	1	0.25
chr1	191200001	191560000	B.2.2.1.2.2.1.2.2	0.0425776754890679	.	191200001	191560000	#0000FF	1	0.125
chr1	191560001	191880000	B.2.2.1.2.1.2.2.1.1	0.0506329113924051	.	191560001	191880000	#0000FF	1	0.125
chr1	191880001	192200000	B.2.2.1.2.1.2.1.2.2	0.0517836593785961	.	191880001	192200000	#0000FF	1	0.125
chr1	192200001	192440000	B.2.1.1.1.2.2.2.2	0.181818181818182	.	192200001	192440000	#4848FF	1	0.25
chr1	192440001	192600000	A.1.2.2.2.2.2.2.1.1	0.738780207134638	.	192440001	192600000	#FF4848	1	0.875
chr1	192600001	193000000	A.2.2.1.1.1.2.2.2	0.532796317606444	.	192600001	193000000	#FFDADA	1	0.625
chr1	193000001	193080000	A.1.2.2.2.2.2.2.2.1.2	0.734177215189873	.	193000001	193080000	#FF4848	1	0.875
chr1	193080001	193280000	A.2.1.2.2.2.2.1.1.1	0.568469505178366	.	193080001	193280000	#FF9191	1	0.75
chr1	193280001	193600000	B.1.2.1.1.1.2.1.1	0.301495972382048	.	193280001	193600000	#9191FF	1	0.375
chr1	193600001	194040000	B.2.1.2.2.2.1.1.2	0.097813578826237	.	193600001	194040000	#4848FF	1	0.25
chr1	194040001	194320000	B.2.1.1.1.1.1.1.2.2	0.203682393555811	.	194040001	194320000	#4848FF	1	0.25
chr1	194320001	194720000	B.2.2.1.2.1.2.1.1.2.1	0.0552359033371692	.	194320001	194720000	#0000FF	1	0.125
chr1	194720001	195000000	B.2.1.2.2.2.2.1.1.2.2	0.0897583429228999	.	194720001	195000000	#4848FF	1	0.25
chr1	195000001	195120000	B.2.1.2.2.1.1.1.2.2	0.107019562715765	.	195000001	195120000	#4848FF	1	0.25
chr1	195120001	195360000	B.2.1.2.2.2.2.1.1.1	0.0920598388952819	.	195120001	195360000	#4848FF	1	0.25
chr1	195360001	195720000	B.2.2.2.2.1.1.1	0.0138089758342923	.	195360001	195720000	#0000FF	1	0.125
chr1	195720001	195840000	B.2.1.1.1.1.1.2.2	0.200230149597238	.	195720001	195840000	#4848FF	1	0.25
chr1	195840001	196080000	B.2.2.1.2.2.2.2.2.1	0.0345224395857307	.	195840001	196080000	#0000FF	1	0.125
chr1	196080001	196520000	B.2.2.2.1.2.1.2.2	0.0184119677790564	.	196080001	196520000	#0000FF	1	0.125
chr1	196520001	196720000	B.2.2.1.2.1.1.2.1.1	0.0598388952819333	.	196520001	196720000	#0000FF	1	0.125
chr1	196720001	197000000	B.2.1.2.2.1.1.2.2	0.104718066743383	.	196720001	197000000	#4848FF	1	0.25
chr1	197000001	197200000	A.2.2.2.2.1.1.2.1.1.2	0.474108170310702	.	197000001	197200000	#FFDADA	1	0.625
chr1	197200001	197480000	B.2.1.1.1.1.1.1.1.1.2	0.207134637514384	.	197200001	197480000	#4848FF	1	0.25
chr1	197480001	197800000	B.1.2.1.1.1.2.1.2.1	0.300345224395857	.	197480001	197800000	#9191FF	1	0.375
chr1	197800001	198120000	B.1.1.2.1.1.2.2.1	0.365937859608746	.	197800001	198120000	#DADAFF	1	0.5
chr1	198120001	198240000	A.2.1.1.1.1.2.1.1.1	0.716915995397008	.	198120001	198240000	#FF9191	1	0.75
chr1	198240001	198480000	A.2.2.2.2.1.1.2.1.2.2	0.47180667433832	.	198240001	198480000	#FFDADA	1	0.625
chr1	198480001	198680000	A.1.2.1.1.1.2.2.2	0.867663981588032	.	198480001	198680000	#FF4848	1	0.875
chr1	198680001	199000000	A.2.2.2.2.1.1.2.1.1.1	0.475258918296893	.	198680001	199000000	#FFDADA	1	0.625
chr1	199000001	199200000	A.2.1.2.2.2.2.1.1.2	0.567318757192175	.	199000001	199200000	#FF9191	1	0.75
chr1	199200001	199600000	B.2.1.1.2.2.2.1	0.156501726121979	.	199200001	199600000	#4848FF	1	0.25
chr1	199600001	199880000	B.2.1.1.1.2.1.2	0.189873417721519	.	199600001	199880000	#4848FF	1	0.25
chr1	199880001	200080000	B.1.1.1.2.2.1.2.1.2.2.1	0.380897583429229	.	199880001	200080000	#DADAFF	1	0.5
chr1	200080001	200320000	A.2.2.1.1.2.1.1.2.1	0.529344073647871	.	200080001	200320000	#FFDADA	1	0.625
chr1	200320001	200560000	A.1.2.1.1.1.2.2.1.2.1.2	0.869965477560414	.	200320001	200560000	#FF4848	1	0.875
chr1	200560001	201120000	A.1.1.1.1.2.1.2.1	0.991944764096663	.	200560001	201120000	#FF0000	1	1
chr1	201120001	201440000	A.1.2.2.2.2.1.2.1.2	0.747986191024166	.	201120001	201440000	#FF4848	1	0.875
chr1	201440001	201680000	A.2.1.1.1.1.2.2.1.1.2	0.708860759493671	.	201440001	201680000	#FF9191	1	0.75
chr1	201680001	201760000	A.2.1.2.2.2.1.2.2	0.569620253164557	.	201680001	201760000	#FF9191	1	0.75
chr1	201760001	201840000	A.1.2.2.2.2.1.1.2.2	0.751438434982739	.	201760001	201840000	#FF4848	1	0.875
chr1	201840001	202040000	A.1.2.2.2.2.1.1.1.1	0.758342922899885	.	201840001	202040000	#FF4848	1	0.875
chr1	202040001	202120000	A.2.1.2.1.1.1.1.2	0.6409666283084	.	202040001	202120000	#FF9191	1	0.75
chr1	202120001	202480000	A.1.2.1.1.1.1.2.2.2	0.878020713463751	.	202120001	202480000	#FF4848	1	0.875
chr1	202480001	202760000	A.1.2.1.1.1.1.2.2.1.2.1	0.880322209436133	.	202480001	202760000	#FF4848	1	0.875
chr1	202760001	202960000	A.1.1.2.2.2.1.2.2.1	0.912543153049482	.	202760001	202960000	#FF0000	1	1
chr1	202960001	203200000	A.2.1.1.1.1.2.2.1.1.1	0.710011507479862	.	202960001	203200000	#FF9191	1	0.75
chr1	203200001	203680000	A.1.1.2.2.2.1.2.2.2	0.911392405063291	.	203200001	203680000	#FF0000	1	1
chr1	203680001	203880000	A.1.2.1.1.1.1.2.2.1.1	0.881472957422325	.	203680001	203880000	#FF4848	1	0.875
chr1	203880001	204400000	A.2.1.2.2.2.1.1.1.1	0.578826237054085	.	203880001	204400000	#FF9191	1	0.75
chr1	204400001	204520000	A.1.1.2.2.2.1.2.1.1.1	0.918296892980437	.	204400001	204520000	#FF0000	1	1
chr1	204520001	205040000	A.2.1.2.2.1.1.1.2.1.1	0.602991944764097	.	204520001	205040000	#FF9191	1	0.75
chr1	205040001	205320000	A.1.2.2.2.2.1.1.1.2.1.1	0.757192174913694	.	205040001	205320000	#FF4848	1	0.875
chr1	205320001	205480000	A.2.1.1.2.2.2.2.2.1.2	0.650172612197929	.	205320001	205480000	#FF9191	1	0.75
chr1	205480001	205760000	A.1.2.1.1.1.1.2.2.1.2.2	0.879171461449943	.	205480001	205760000	#FF4848	1	0.875
chr1	205760001	205920000	A.2.1.1.1.1.2.2.1.2	0.70771001150748	.	205760001	205920000	#FF9191	1	0.75
chr1	205920001	205960000	A.2.2.2.1.2.1.1	0.48331415420023	.	205920001	205960000	#FFDADA	1	0.625
chr1	206080001	206160000	A.2.2.2.1.2.1.1	0.48331415420023	.	206080001	206160000	#FFDADA	1	0.625
chr1	206160001	206360000	A.1.2.2.1.1.1.2	0.812428078250863	.	206160001	206360000	#FF4848	1	0.875
chr1	206480001	206560000	A.2.2.2.1.2.2	0.481012658227848	.	206480001	206560000	#FFDADA	1	0.625
chr1	206560001	206760000	A.1.2.1.1.1.1.1.2.1.2	0.892980437284235	.	206560001	206760000	#FF4848	1	0.875
chr1	206760001	206920000	A.1.1.2.2.2.1.2.1.1.2	0.917146144994246	.	206760001	206920000	#FF0000	1	1
chr1	206920001	207200000	A.1.1.1.2.1.2	0.980437284234753	.	206920001	207200000	#FF0000	1	1
chr1	207200001	207480000	A.2.1.1.1.1.1.2.1.2.1	0.723820483314154	.	207200001	207480000	#FF9191	1	0.75
chr1	207480001	207680000	A.1.2.1.1.1.1.1.2.1.1	0.894131185270426	.	207480001	207680000	#FF4848	1	0.875
chr1	207680001	207760000	A.2.2.1.1.2.2.2.2	0.51668584579977	.	207680001	207760000	#FFDADA	1	0.625
chr1	207760001	208120000	A.1.2.1.1.1.1.2.1.2.1.1	0.884925201380898	.	207760001	208120000	#FF4848	1	0.875
chr1	208120001	208480000	A.2.2.1.1.1.2.1.2.1.2	0.537399309551208	.	208120001	208480000	#FFDADA	1	0.625
chr1	208480001	208640000	B.1.1.2.1.2.2.1.2	0.345224395857307	.	208480001	208640000	#DADAFF	1	0.5
chr1	208640001	209000000	B.1.2.2.1.1.1.1.1.1.2	0.252013808975834	.	208640001	209000000	#9191FF	1	0.375
chr1	209000001	209200000	B.1.2.1.1.1.1.2.1.1.2	0.307249712313003	.	209000001	209200000	#9191FF	1	0.375
chr1	209200001	209360000	A.2.2.2.2.2.2.2.2.2.2	0.433831990794016	.	209200001	209360000	#FFDADA	1	0.625
chr1	209360001	209760000	B.1.2.1.1.1.1.2.2.2	0.302646720368239	.	209360001	209760000	#9191FF	1	0.375
chr1	209760001	210000000	A.2.1.1.1.1.1.2.2.1.2	0.720368239355581	.	209760001	210000000	#FF9191	1	0.75
chr1	210000001	210280000	B.1.2.2.1.1.1.1.2.1	0.249712313003452	.	210000001	210280000	#9191FF	1	0.375
chr1	210280001	210480000	B.1.1.2.1.2.2.2.2.1	0.341772151898734	.	210280001	210480000	#DADAFF	1	0.5
chr1	210480001	210560000	A.2.2.1.1.2.2.2.1.1.2	0.520138089758343	.	210480001	210560000	#FFDADA	1	0.625
chr1	210560001	210880000	B.1.1.2.1.2.2.2.1.2	0.342922899884925	.	210560001	210880000	#DADAFF	1	0.5
chr1	210880001	210960000	B.1.2.1.1.1.1.1.1.2.1	0.311852704257768	.	210880001	210960000	#9191FF	1	0.375
chr1	210960001	211400000	B.1.2.2.1.1.1.1.1.1.1	0.253164556962025	.	210960001	211400000	#9191FF	1	0.375
chr1	211400001	211680000	A.1.1.2.1.2.2.2.1.2.1	0.933256616800921	.	211400001	211680000	#FF0000	1	1
chr1	211680001	211880000	A.1.1.2.1.2.2.2.1.2.2.2	0.930955120828539	.	211680001	211880000	#FF0000	1	1
chr1	211880001	212320000	A.1.1.1.1.2.1.1.2.1	0.994246260069045	.	211880001	212320000	#FF0000	1	1
chr1	212320001	212600000	A.1.1.1.2.1.1.1.2.2	0.983889528193326	.	212320001	212600000	#FF0000	1	1
chr1	212600001	213000000	A.1.1.1.1.1.1.2	0.998849252013809	.	212600001	213000000	#FF0000	1	1
chr1	213000001	213240000	A.1.1.1.2.1.1.2.2	0.981588032220944	.	213000001	213240000	#FF0000	1	1
chr1	213240001	213480000	A.2.1.2.2.1.2.1.1.1.2	0.588032220943613	.	213240001	213480000	#FF9191	1	0.75
chr1	213480001	213800000	B.1.2.2.1.1.2.1.1	0.243958573072497	.	213480001	213800000	#9191FF	1	0.375
chr1	213800001	214160000	B.2.1.1.2.2.2.2.2	0.153049482163406	.	213800001	214160000	#4848FF	1	0.25
chr1	214160001	214600000	B.1.2.1.1.1.1.2.2.1	0.30379746835443	.	214160001	214600000	#9191FF	1	0.375
chr1	214600001	214840000	B.1.1.1.2.2.1.1.1.2.2	0.387802071346375	.	214600001	214840000	#DADAFF	1	0.5
chr1	214840001	215080000	B.2.2.1.2.1.2.2.2	0.048331415420023	.	214840001	215080000	#0000FF	1	0.125
chr1	215080001	215280000	B.2.2.1.2.1.2.1.1.1	0.0563866513233602	.	215080001	215280000	#0000FF	1	0.125
chr1	215280001	215680000	B.2.2.2.1.2.1.1.1	0.0218642117376295	.	215280001	215680000	#0000FF	1	0.125
chr1	215680001	215840000	B.1.2.2.2.2.2.2.1	0.210586881472957	.	215680001	215840000	#9191FF	1	0.375
chr1	215840001	216040000	B.2.2.1.2.2.2.2.1.1.2	0.0368239355581128	.	215840001	216040000	#0000FF	1	0.125
chr1	216040001	216240000	B.2.1.2.2.2.2.1.2.2	0.0874568469505178	.	216040001	216240000	#4848FF	1	0.25
chr1	216240001	216680000	B.2.2.1.2.1.2.2.1.2	0.049482163406214	.	216240001	216680000	#0000FF	1	0.125
chr1	216680001	216960000	B.2.1.2.2.2.2.2.1	0.0863060989643268	.	216680001	216960000	#4848FF	1	0.25
chr1	216960001	217080000	B.2.1.1.1.1.1.2.1.2	0.201380897583429	.	216960001	217080000	#4848FF	1	0.25
chr1	217080001	217600000	B.2.1.1.1.2.2.2.1.2	0.182968929804373	.	217080001	217600000	#4848FF	1	0.25
chr1	217600001	217840000	B.1.1.1.2.2.1.1.2.2	0.385500575373993	.	217600001	217840000	#DADAFF	1	0.5
chr1	217840001	218040000	B.2.1.2.2.1.2.2.1	0.10126582278481	.	217840001	218040000	#4848FF	1	0.25
chr1	218040001	218400000	B.2.2.1.2.2.1.1.1.1	0.047180667433832	.	218040001	218400000	#0000FF	1	0.125
chr1	218400001	218720000	B.1.2.2.1.1.1.2.1.2	0.246260069044879	.	218400001	218720000	#9191FF	1	0.375
chr1	218720001	219240000	B.2.1.2.2.2.1.1.1	0.0989643268124281	.	218720001	219240000	#4848FF	1	0.25
chr1	219240001	219400000	A.2.2.2.2.1.1.1.1.2	0.477560414269275	.	219240001	219400000	#FFDADA	1	0.625
chr1	219400001	219560000	B.1.2.2.2.2.2.2.2	0.209436133486766	.	219400001	219560000	#9191FF	1	0.375
chr1	219560001	219720000	B.1.1.1.2.2.1.1.1.2.1	0.388952819332566	.	219560001	219720000	#DADAFF	1	0.5
chr1	219720001	220120000	B.1.2.1.1.1.2.2.2.1.1.1	0.293440736478711	.	219720001	220120000	#9191FF	1	0.375
chr1	220120001	220320000	A.1.2.2.2.2.2.2.2.2.2	0.7307249712313	.	220120001	220320000	#FF4848	1	0.875
chr1	220320001	220520000	A.1.2.2.2.2.2.2.1.2.1	0.737629459148446	.	220320001	220520000	#FF4848	1	0.875
chr1	220520001	220680000	B.1.2.1.1.1.1.1.1.1.1	0.316455696202532	.	220520001	220680000	#9191FF	1	0.375
chr1	220680001	220920000	B.1.2.1.1.1.1.2.1.2.1	0.306098964326812	.	220680001	220920000	#9191FF	1	0.375
chr1	220920001	221320000	B.1.2.1.1.1.2.1.2.2	0.299194476409666	.	220920001	221320000	#9191FF	1	0.375
chr1	221320001	221640000	B.1.2.2.1.1.1.2.1.1	0.24741081703107	.	221320001	221640000	#9191FF	1	0.375
chr1	221640001	221840000	A.2.2.1.1.2.2.2.1.2.1	0.518987341772152	.	221640001	221840000	#FFDADA	1	0.625
chr1	221840001	222040000	A.1.2.1.1.1.1.1.1.2.1	0.897583429228999	.	221840001	222040000	#FF4848	1	0.875
chr1	222040001	222240000	A.2.1.1.1.1.2.1.2.1	0.714614499424626	.	222040001	222240000	#FF9191	1	0.75
chr1	222240001	222680000	B.1.1.1.2.2.1.2.1.2.2.2	0.379746835443038	.	222240001	222680000	#DADAFF	1	0.5
chr1	222680001	223000000	A.1.2.1.1.1.2.2.1.2.2	0.868814729574223	.	222680001	223000000	#FF4848	1	0.875
chr1	223000001	223200000	B.1.1.2.1.2.2.1.1.2	0.346375143843498	.	223000001	223200000	#DADAFF	1	0.5
chr1	223200001	223360000	B.1.1.2.1.1.1.1.2.1	0.373993095512083	.	223200001	223360000	#DADAFF	1	0.5
chr1	223360001	223680000	B.1.2.1.1.1.1.1.1.1.2.2	0.313003452243959	.	223360001	223680000	#9191FF	1	0.375
chr1	223680001	223800000	B.1.1.2.1.1.1.1.1.2	0.375143843498274	.	223680001	223800000	#DADAFF	1	0.5
chr1	223800001	224080000	A.2.1.2.2.2.1.1.2.2.2	0.57307249712313	.	223800001	224080000	#FF9191	1	0.75
chr1	224080001	224120000	A.2.2.1.1.2.1.2.1	0.527042577675489	.	224080001	224120000	#FFDADA	1	0.625
chr1	224160001	224240000	A.2.2.1.1.2.1.2.1	0.527042577675489	.	224160001	224240000	#FFDADA	1	0.625
chr1	224240001	224480000	A.1.2.1.1.1.1.2.1.2.1.2	0.883774453394707	.	224240001	224480000	#FF4848	1	0.875
chr1	224480001	224680000	A.1.1.2.1.2.2.2.2	0.929804372842348	.	224480001	224680000	#FF0000	1	1
chr1	224680001	225200000	A.2.2.2.2.1.2.2.1.2.1	0.457997698504028	.	224680001	225200000	#FFDADA	1	0.625
chr1	225200001	225280000	B.2.1.1.1.1.1.2.1.1	0.20253164556962	.	225200001	225280000	#4848FF	1	0.25
chr1	225280001	225560000	B.2.1.1.1.1.1.1.1.1.1	0.208285385500575	.	225280001	225560000	#4848FF	1	0.25
chr1	225560001	225960000	A.2.1.1.1.1.1.1.2	0.727272727272727	.	225560001	225960000	#FF9191	1	0.75
chr1	225960001	226160000	A.1.2.1.1.1.1.1.2.2.1	0.891829689298044	.	225960001	226160000	#FF4848	1	0.875
chr1	226160001	226400000	A.1.1.1.1.2.2.1.1	0.989643268124281	.	226160001	226400000	#FF0000	1	1
chr1	226400001	226600000	A.1.1.2.1.2.2.1.1	0.941311852704258	.	226400001	226600000	#FF0000	1	1
chr1	226600001	226840000	A.2.1.1.1.1.1.2.1.2.2	0.722669735327963	.	226600001	226840000	#FF9191	1	0.75
chr1	226840001	227160000	A.1.1.2.1.2.2.2.1.2.2.1	0.93210586881473	.	226840001	227160000	#FF0000	1	1
chr1	227160001	227480000	B.1.1.1.2.2.1.2.1.1.1	0.384349827387802	.	227160001	227480000	#DADAFF	1	0.5
chr1	227480001	227760000	B.1.2.1.1.1.1.1.2	0.309551208285386	.	227480001	227760000	#9191FF	1	0.375
chr1	227760001	227920000	B.1.2.1.1.2.1.2.1	0.28078250863061	.	227760001	227920000	#9191FF	1	0.375
chr1	227920001	228240000	A.2.2.2.2.1.2.2.2.2.1.2	0.453394706559264	.	227920001	228240000	#FFDADA	1	0.625
chr1	228240001	228400000	A.1.2.2.2.2.1.2.2.1.1.2	0.745684695051784	.	228240001	228400000	#FF4848	1	0.875
chr1	228400001	228760000	A.2.1.2.2.2.1.2.1.2	0.570771001150748	.	228400001	228760000	#FF9191	1	0.75
chr1	228760001	228960000	A.2.2.2.2.2.2.1	0.439585730724971	.	228760001	228960000	#FFDADA	1	0.625
chr1	228960001	229160000	A.2.2.2.2.1.2.1.1	0.468354430379747	.	228960001	229160000	#FFDADA	1	0.625
chr1	229160001	229400000	A.2.2.1.1.1.2.1.2.2.1	0.536248561565017	.	229160001	229400000	#FFDADA	1	0.625
chr1	229400001	229640000	A.1.2.1.1.1.1.1.2.2.2.1	0.890678941311853	.	229400001	229640000	#FF4848	1	0.875
chr1	229640001	229800000	A.1.2.2.2.2.1.1.1.2.1.2.2	0.754890678941312	.	229640001	229800000	#FF4848	1	0.875
chr1	229800001	230160000	A.2.1.2.2.1.1.1.2.1.2	0.601841196777906	.	229800001	230160000	#FF9191	1	0.75
chr1	230160001	230320000	A.1.2.1.1.1.1.1.2.2.2.2.2	0.888377445339471	.	230160001	230320000	#FF4848	1	0.875
chr1	230320001	230480000	A.1.2.2.2.2.1.2.2.1.1.1	0.746835443037975	.	230320001	230480000	#FF4848	1	0.875
chr1	230480001	230680000	B.1.1.2.1.2.2.1.1.1	0.347525891829689	.	230480001	230680000	#DADAFF	1	0.5
chr1	230680001	231000000	B.1.1.1.1.1.2.2.2.2	0.413118527042578	.	230680001	231000000	#DADAFF	1	0.5
chr1	231000001	231360000	A.2.1.2.2.2.1.1.1.2	0.577675489067894	.	231000001	231360000	#FF9191	1	0.75
chr1	231360001	231520000	A.2.1.1.1.1.2.2.2.2	0.700805523590334	.	231360001	231520000	#FF9191	1	0.75
chr1	231520001	231760000	A.2.1.1.1.1.2.2.2.1.1.1.1	0.706559263521289	.	231520001	231760000	#FF9191	1	0.75
chr1	231760001	232120000	B.1.2.1.1.1.1.2.1.1.1	0.308400460299194	.	231760001	232120000	#9191FF	1	0.375
chr1	232120001	232320000	B.1.2.2.1.1.2.2	0.241657077100115	.	232120001	232320000	#9191FF	1	0.375
chr1	232320001	232680000	B.1.2.2.1.1.1.1.2.2	0.248561565017261	.	232320001	232680000	#9191FF	1	0.375
chr1	232680001	232760000	A.2.2.2.2.1.2.2.2.2.2.2	0.451093210586881	.	232680001	232760000	#FFDADA	1	0.625
chr1	232760001	232960000	B.1.2.1.1.1.1.2.1.2.2	0.304948216340621	.	232760001	232960000	#9191FF	1	0.375
chr1	232960001	233120000	B.1.1.1.1.1.2.2.1.2	0.41542002301496	.	232960001	233120000	#DADAFF	1	0.5
chr1	233120001	233520000	A.2.2.2.2.1.2.2.1.2.2	0.456846950517837	.	233120001	233520000	#FFDADA	1	0.625
chr1	233520001	233640000	B.1.1.2.1.1.1.1.2.2	0.372842347525892	.	233520001	233640000	#DADAFF	1	0.5
chr1	233640001	233800000	A.2.2.2.2.1.2.2.1.1.1.2	0.46029919447641	.	233640001	233800000	#FFDADA	1	0.625
chr1	233800001	234000000	B.1.2.1.1.1.2.2.2.1.1.2	0.29228998849252	.	233800001	234000000	#9191FF	1	0.375
chr1	234000001	234240000	B.1.2.1.1.1.1.1.1.2.2	0.310701956271577	.	234000001	234240000	#9191FF	1	0.375
chr1	234240001	234600000	A.1.2.1.1.1.1.2.1.2.2	0.882623705408516	.	234240001	234600000	#FF4848	1	0.875
chr1	234600001	234880000	A.1.1.1.1.1.1.1	1	.	234600001	234880000	#FF0000	1	1
chr1	234880001	235000000	A.1.2.2.1.1.1.1	0.813578826237054	.	234880001	235000000	#FF4848	1	0.875
chr1	235000001	235200000	A.1.1.1.1.2.2.1.2	0.98849252013809	.	235000001	235200000	#FF0000	1	1
chr1	235240001	235280000	A.1.1.1.1.2.2.1.2	0.98849252013809	.	235240001	235280000	#FF0000	1	1
chr1	235280001	235480000	A.1.1.1.2.1.1.1.2.1	0.985040276179517	.	235280001	235480000	#FF0000	1	1
chr1	235480001	235640000	A.1.1.2.1.2.2.1.2.2	0.937859608745685	.	235480001	235640000	#FF0000	1	1
chr1	235640001	235880000	A.1.2.2.2.2.1.2.2.2	0.743383199079402	.	235640001	235880000	#FF4848	1	0.875
chr1	235880001	236160000	A.1.1.2.1.2.1.2.2	0.942462600690449	.	235880001	236160000	#FF0000	1	1
chr1	236160001	236320000	A.1.2.2.2.2.2.2.2.1.1	0.735327963176064	.	236160001	236320000	#FF4848	1	0.875
chr1	236320001	236520000	A.1.2.1.1.1.2.2.1.1.2	0.872266973532796	.	236320001	236520000	#FF4848	1	0.875
chr1	236520001	236800000	A.1.2.2.2.2.2.1.1.2	0.74108170310702	.	236520001	236800000	#FF4848	1	0.875
chr1	236800001	237080000	A.2.2.2.2.1.1.2.1.2.1	0.472957422324511	.	236800001	237080000	#FFDADA	1	0.625
chr1	237080001	237400000	B.2.1.1.1.2.2.1.1.1	0.188722669735328	.	237080001	237400000	#4848FF	1	0.25
chr1	237400001	237560000	B.2.1.2.2.1.1.1.1.1	0.110471806674338	.	237400001	237560000	#4848FF	1	0.25
chr1	237560001	237760000	B.2.1.1.1.2.2.1.2.2	0.185270425776755	.	237560001	237760000	#4848FF	1	0.25
chr1	237760001	237960000	B.2.2.1.2.2.2.1.1.1	0.0414269275028769	.	237760001	237960000	#0000FF	1	0.125
chr1	237960001	238120000	B.2.1.2.2.2.2.2.2.1	0.0851553509781358	.	237960001	238120000	#4848FF	1	0.25
chr1	238120001	238440000	B.2.2.2.1.2.2.1	0.0172612197928654	.	238120001	238440000	#0000FF	1	0.125
chr1	238440001	238800000	B.2.2.2.1.2.2.2.2	0.0149597238204833	.	238440001	238800000	#0000FF	1	0.125
chr1	238800001	239320000	B.2.2.2.2.1.2.1.1.1	0.0115074798619102	.	238800001	239320000	#0000FF	1	0.125
chr1	239320001	239440000	B.2.2.1.2.1.1.1.2	0.0609896432681243	.	239320001	239440000	#0000FF	1	0.125
chr1	239440001	239920000	B.2.2.2.2.1.2.1.2	0.00920598388952819	.	239440001	239920000	#0000FF	1	0.125
chr1	239920001	240080000	B.2.2.1.2.1.1.1.1.1	0.0632911392405063	.	239920001	240080000	#0000FF	1	0.125
chr1	240080001	240200000	B.2.1.2.2.1.1.1.1.2	0.109321058688147	.	240080001	240200000	#4848FF	1	0.25
chr1	240200001	240360000	B.2.2.1.2.1.1.2.1.2	0.0586881472957422	.	240200001	240360000	#0000FF	1	0.125
chr1	240360001	240760000	B.2.2.2.2.1.2.2.1	0.00805523590333717	.	240360001	240760000	#0000FF	1	0.125
chr1	240760001	241200000	B.2.2.1.2.2.1.1.2	0.0448791714614499	.	240760001	241200000	#0000FF	1	0.125
chr1	241200001	241680000	B.2.1.2.2.2.1.2.1.2	0.095512082853855	.	241200001	241680000	#4848FF	1	0.25
chr1	241680001	241800000	A.2.1.2.2.1.2.1.1.1.1	0.589182968929804	.	241680001	241800000	#FF9191	1	0.75
chr1	241800001	242000000	B.1.1.1.1.1.2.1.2.1	0.421173762945915	.	241800001	242000000	#DADAFF	1	0.5
chr1	242000001	242120000	A.2.2.2.2.1.1.1.2	0.476409666283084	.	242000001	242120000	#FFDADA	1	0.625
chr1	242120001	242200000	B.1.1.2.1.1.1.2.1.2	0.37054085155351	.	242120001	242200000	#DADAFF	1	0.5
chr1	242200001	242520000	B.2.1.1.1.2.2.1.1.2	0.187571921749137	.	242200001	242520000	#4848FF	1	0.25
chr1	242520001	243200000	B.2.1.1.1.2.2.2.1.1	0.184119677790564	.	242520001	243200000	#4848FF	1	0.25
chr1	243240001	243440000	A.2.1.1.1.1.2.1.2.2.2	0.711162255466053	.	243240001	243440000	#FF9191	1	0.75
chr1	243440001	243640000	A.2.1.1.1.1.2.1.2.2.1.1	0.713463751438435	.	243440001	243640000	#FF9191	1	0.75
chr1	243640001	243920000	A.1.2.1.1.1.2.2.1.1.1	0.873417721518987	.	243640001	243920000	#FF4848	1	0.875
chr1	243920001	244040000	A.2.2.1.1.2.1.2.2.1	0.525891829689298	.	243920001	244040000	#FFDADA	1	0.625
chr1	244040001	244440000	A.2.1.1.1.1.1.2.1.1.1	0.726121979286536	.	244040001	244440000	#FF9191	1	0.75
chr1	244440001	244640000	A.1.2.1.1.1.2.2.1.2.1.1	0.871116225546605	.	244440001	244640000	#FF4848	1	0.875
chr1	244640001	244960000	A.2.1.2.2.1.2.1.1.2.1	0.586881472957422	.	244640001	244960000	#FF9191	1	0.75
chr1	244960001	245200000	A.1.1.2.1.2.2.1.2.1.1	0.940161104718067	.	244960001	245200000	#FF0000	1	1
chr1	245200001	245560000	B.1.1.1.2.2.1.2.1.2.1	0.38204833141542	.	245200001	245560000	#DADAFF	1	0.5
chr1	245560001	245680000	B.1.1.1.2.2.1.1.1.1	0.390103567318757	.	245560001	245680000	#DADAFF	1	0.5
chr1	245680001	245760000	B.1.1.2.1.1.1.2.2	0.369390103567319	.	245680001	245760000	#DADAFF	1	0.5
chr1	245760001	246240000	A.2.2.2.2.1.2.2.1.1.2	0.459148446490219	.	245760001	246240000	#FFDADA	1	0.625
chr1	246240001	246320000	B.1.1.1.1.1.1.1.2.2	0.429228998849252	.	246240001	246320000	#DADAFF	1	0.5
chr1	246320001	246840000	A.1.2.2.2.2.2.2.1.2.2	0.736478711162255	.	246320001	246840000	#FF4848	1	0.875
chr1	246840001	246960000	A.2.1.2.2.1.2.1.2	0.58457997698504	.	246840001	246960000	#FF9191	1	0.75
chr1	246960001	247120000	A.2.1.1.1.1.2.1.2.2.1.2	0.712313003452244	.	246960001	247120000	#FF9191	1	0.75
chr1	247120001	247360000	A.2.2.1.1.2.1.1.1.1	0.531645569620253	.	247120001	247360000	#FFDADA	1	0.625
chr1	247360001	247480000	A.2.2.2.2.1.1.2.2.1	0.470655926352129	.	247360001	247480000	#FFDADA	1	0.625
chr1	247480001	247680000	A.2.2.1.1.2.2.2.1.2.2	0.517836593785961	.	247480001	247680000	#FFDADA	1	0.625
chr1	247680001	248120000	B.2.2.1.2.1.2.1.1.2.2	0.0540851553509781	.	247680001	248120000	#0000FF	1	0.125
chr1	248120001	248400000	B.2.2.1.2.1.1.2.2	0.0575373993095512	.	248120001	248400000	#0000FF	1	0.125
chr1	248400001	248560000	B.1.2.2.2.2.1.1	0.215189873417722	.	248400001	248560000	#9191FF	1	0.375
chr1	248560001	248680000	A.2.2.2.2.1.1.1.1.1.2	0.478711162255466	.	248560001	248680000	#FFDADA	1	0.625
chr1	248720001	248760000	A.2.2.2.2.1.1.1.1.1.2	0.478711162255466	.	248720001	248760000	#FFDADA	1	0.625
chr1	248760001	248920000	A.2.2.1.1.2.1.1.2.2	0.52819332566168	.	248760001	248920000	#FFDADA	1	0.625
chr1	249040001	249080000	A.2.2.1.1.2.1.1.2.2	0.52819332566168	.	249040001	249080000	#FFDADA	1	0.625
chr1	249080001	249240000	A.1.2.2.2.2.2.2.2.2.1.2	0.731875719217491	.	249080001	249240000	#FF4848	1	0.875
chr2	1	200000	B.1.2.1.1.2.1.2.2.1.2	0.352112676056338	.	1	200000	#9191FF	1	0.375
chr2	200001	280000	B.1.1.1.2.2.1.2.1	0.429035752979415	.	200001	280000	#DADAFF	1	0.5
chr2	280001	440000	B.1.1.2.1.2.2.2.1	0.397616468039003	.	280001	440000	#DADAFF	1	0.5
chr2	440001	600000	B.1.1.1.2.2.1.1	0.43011917659805	.	440001	600000	#DADAFF	1	0.5
chr2	600001	720000	A.2.2.1.2.1.2.1.2.2	0.536294691224269	.	600001	720000	#FFDADA	1	0.625
chr2	760001	800000	A.2.2.1.2.1.2.1.2.2	0.536294691224269	.	760001	800000	#FFDADA	1	0.625
chr2	800001	1080000	B.1.2.1.1.1.2.1.2.1.2	0.361863488624052	.	800001	1080000	#9191FF	1	0.375
chr2	1080001	1520000	B.2.2.1.1.1.1.1.1.2	0.107258938244854	.	1080001	1520000	#0000FF	1	0.125
chr2	1520001	1800000	B.2.1.1.1.2.1.1.2.1	0.269772481040087	.	1520001	1800000	#4848FF	1	0.25
chr2	1800001	1960000	B.1.2.2.1.2.2.1.2	0.321776814734561	.	1800001	1960000	#9191FF	1	0.375
chr2	1960001	2200000	B.2.1.1.2.2.1.2.1.2	0.200433369447454	.	1960001	2200000	#4848FF	1	0.25
chr2	2200001	2600000	B.2.2.1.2.1.1.2.1.1	0.0671722643553629	.	2200001	2600000	#0000FF	1	0.125
chr2	2600001	2720000	B.1.2.1.1.2.1.2.1.2	0.354279523293608	.	2600001	2720000	#9191FF	1	0.375
chr2	2760001	2800000	B.1.2.1.1.2.1.2.1.2	0.354279523293608	.	2760001	2800000	#9191FF	1	0.375
chr2	2800001	3120000	B.1.1.2.1.2.1.1.1.1	0.408450704225352	.	2800001	3120000	#DADAFF	1	0.5
chr2	3120001	3440000	A.1.2.2.1.2.2.2.2.2.2	0.734561213434453	.	3120001	3440000	#FF4848	1	0.875
chr2	3440001	3520000	A.2.1.2.2.2.2.1	0.589382448537378	.	3440001	3520000	#FF9191	1	0.75
chr2	3520001	3720000	A.2.1.1.2.2.2.2.2.1.1	0.656554712892741	.	3520001	3720000	#FF9191	1	0.75
chr2	3720001	3960000	B.1.2.1.1.1.2.1.2.1.1	0.362946912242687	.	3720001	3960000	#9191FF	1	0.375
chr2	3960001	4040000	B.1.2.2.1.1.1.1.2	0.331527627302275	.	3960001	4040000	#9191FF	1	0.375
chr2	4040001	4320000	B.2.2.1.2.2.1.2.2.1	0.0541711809317443	.	4040001	4320000	#0000FF	1	0.125
chr2	4320001	4560000	B.2.1.2.2.2.2.2.1	0.110509209100758	.	4320001	4560000	#4848FF	1	0.25
chr2	4560001	4760000	B.2.2.1.2.2.1.2.2.2	0.0530877573131094	.	4560001	4760000	#0000FF	1	0.125
chr2	4760001	4920000	B.2.2.2.1.1.1.2.1.2	0.0368364030335861	.	4760001	4920000	#0000FF	1	0.125
chr2	4920001	5040000	B.2.1.1.1.2.2.1.1.1.2.2	0.256771397616468	.	4920001	5040000	#4848FF	1	0.25
chr2	5120001	5320000	B.2.2.2.1.2.1.1	0.0216684723726977	.	5120001	5320000	#0000FF	1	0.125
chr2	5320001	5440000	B.2.1.2.2.2.1.2.2.2	0.114842903575298	.	5320001	5440000	#4848FF	1	0.25
chr2	5440001	5800000	B.2.2.2.1.1.1.2.2	0.0357529794149512	.	5440001	5800000	#0000FF	1	0.125
chr2	5800001	6080000	B.2.1.1.1.2.1.2.1.1.2.2	0.263271939328277	.	5800001	6080000	#4848FF	1	0.25
chr2	6080001	6360000	B.1.2.2.1.2.2.1.1.2	0.322860238353196	.	6080001	6360000	#9191FF	1	0.375
chr2	6360001	6600000	A.2.2.1.2.1.2.2.2	0.534127843986999	.	6360001	6600000	#FFDADA	1	0.625
chr2	6600001	6960000	B.1.2.2.1.2.2.2.2.2.1	0.318526543878657	.	6600001	6960000	#9191FF	1	0.375
chr2	6960001	7240000	A.2.1.2.1.2.2.2	0.606717226435536	.	6960001	7240000	#FF9191	1	0.75
chr2	7240001	7520000	B.1.1.1.1.2.1.2.2.1	0.450704225352113	.	7240001	7520000	#DADAFF	1	0.5
chr2	7520001	7760000	A.2.2.2.2.1.2.1.1	0.481040086673889	.	7520001	7760000	#FFDADA	1	0.625
chr2	7760001	7960000	A.2.2.2.2.1.2.2.1.1	0.47887323943662	.	7760001	7960000	#FFDADA	1	0.625
chr2	7960001	8120000	A.2.2.1.2.1.2.1.2.1.1	0.538461538461538	.	7960001	8120000	#FFDADA	1	0.625
chr2	8120001	8440000	A.1.2.2.1.2.1.1.2.1	0.745395449620802	.	8120001	8440000	#FF4848	1	0.875
chr2	8440001	8720000	A.1.1.2.1.1.1.1.1.1	0.944745395449621	.	8440001	8720000	#FF0000	1	1
chr2	8720001	8920000	A.1.2.2.1.2.2.2.1.1	0.738894907908992	.	8720001	8920000	#FF4848	1	0.875
chr2	8920001	9240000	A.1.2.2.1.2.2.2.1.2	0.737811484290357	.	8920001	9240000	#FF4848	1	0.875
chr2	9240001	9600000	A.1.2.1.2.2.1.2.2	0.780065005417118	.	9240001	9600000	#FF4848	1	0.875
chr2	9600001	9800000	A.1.1.2.1.1.2.2.1.2.1	0.928494041170097	.	9600001	9800000	#FF0000	1	1
chr2	9800001	10040000	A.1.1.2.1.1.2.2.1.2.2.1	0.927410617551463	.	9800001	10040000	#FF0000	1	1
chr2	10040001	10240000	A.1.1.2.2.2.1.2.1.2.1.2	0.865655471289274	.	10040001	10240000	#FF0000	1	1
chr2	10240001	10640000	A.1.1.1.2.1.1.2.2.1	0.973997833152763	.	10240001	10640000	#FF0000	1	1
chr2	10640001	11000000	A.1.1.2.2.2.1.1.1.2.2	0.875406283856988	.	10640001	11000000	#FF0000	1	1
chr2	11000001	11280000	A.2.1.1.2.1.2.1.2.2	0.681473456121343	.	11000001	11280000	#FF9191	1	0.75
chr2	11280001	11600000	A.1.1.2.2.2.2.2	0.852654387865656	.	11280001	11600000	#FF0000	1	1
chr2	11600001	11760000	A.2.1.1.2.1.2.2.2.2	0.678223185265439	.	11600001	11760000	#FF9191	1	0.75
chr2	11760001	11920000	A.2.1.2.1.1.2.2.1.1	0.643553629469122	.	11760001	11920000	#FF9191	1	0.75
chr2	11920001	12280000	A.1.2.2.1.2.1.1.2.2	0.744312026002167	.	11920001	12280000	#FF4848	1	0.875
chr2	12280001	12480000	A.2.2.1.1.1.1.2	0.580715059588299	.	12280001	12480000	#FFDADA	1	0.625
chr2	12480001	12560000	A.2.2.2.2.1.2.1.2	0.479956663055255	.	12480001	12560000	#FFDADA	1	0.625
chr2	12560001	12720000	A.2.2.1.2.1.1.1.2.2.2	0.544962080173348	.	12560001	12720000	#FFDADA	1	0.625
chr2	12720001	12880000	B.1.1.1.1.2.1.2.1	0.451787648970748	.	12720001	12880000	#DADAFF	1	0.5
chr2	12880001	13160000	B.1.2.1.1.1.1.2.2	0.368364030335861	.	12880001	13160000	#9191FF	1	0.375
chr2	13160001	13600000	B.2.2.1.2.2.1.1.2.1	0.0595882990249187	.	13160001	13600000	#0000FF	1	0.125
chr2	13600001	13760000	B.1.2.2.1.2.2.1.1.1	0.323943661971831	.	13600001	13760000	#9191FF	1	0.375
chr2	13760001	14160000	B.2.2.1.2.2.1.1.1	0.0606717226435536	.	13760001	14160000	#0000FF	1	0.125
chr2	14160001	14280000	B.2.1.1.2.2.1.1.1.1.2	0.209100758396533	.	14160001	14280000	#4848FF	1	0.25
chr2	14280001	14360000	B.2.1.1.1.2.2.1.1.2	0.255687973997833	.	14280001	14360000	#4848FF	1	0.25
chr2	14360001	14440000	B.2.1.1.1.2.2.1.2.2.1	0.248104008667389	.	14360001	14440000	#4848FF	1	0.25
chr2	14440001	14760000	B.2.1.2.2.1.1.2.2.1.1	0.134344528710726	.	14440001	14760000	#4848FF	1	0.25
chr2	14760001	15000000	B.2.1.1.2.2.1.2.1.1	0.201516793066089	.	14760001	15000000	#4848FF	1	0.25
chr2	15000001	15320000	B.1.2.1.1.2.1.1.2	0.357529794149512	.	15000001	15320000	#9191FF	1	0.375
chr2	15320001	15440000	A.2.2.2.1.1.1.1.2	0.515709642470206	.	15320001	15440000	#FFDADA	1	0.625
chr2	15440001	15760000	A.2.1.1.2.1.2.2.1	0.680390032502709	.	15440001	15760000	#FF9191	1	0.75
chr2	15760001	15920000	B.1.1.1.1.2.2	0.448537378114843	.	15760001	15920000	#DADAFF	1	0.5
chr2	15920001	16240000	B.1.1.2.1.2.1.2.2.1.1	0.401950162513543	.	15920001	16240000	#DADAFF	1	0.5
chr2	16240001	16280000	B.1.1.2.1.2.2.2.2.2	0.395449620801733	.	16240001	16280000	#DADAFF	1	0.5
chr2	16320001	16480000	B.1.1.2.1.2.2.2.2.2	0.395449620801733	.	16320001	16480000	#DADAFF	1	0.5
chr2	16480001	16800000	B.1.2.1.1.2.1.2.1.1.1	0.356446370530878	.	16480001	16800000	#9191FF	1	0.375
chr2	16800001	16960000	A.2.2.2.1.1.1.1.1.1	0.517876489707476	.	16800001	16960000	#FFDADA	1	0.625
chr2	16960001	17360000	B.1.2.2.1.2.2.2.2.2.2.1	0.317443120260022	.	16960001	17360000	#9191FF	1	0.375
chr2	17360001	17680000	B.1.2.1.1.2.1.2.2.2.1	0.351029252437703	.	17360001	17680000	#9191FF	1	0.375
chr2	17680001	17880000	A.2.2.2.1.1.1.1.1.2	0.516793066088841	.	17680001	17880000	#FFDADA	1	0.625
chr2	17880001	18040000	A.1.2.2.1.2.2.2.2.2.1	0.735644637053088	.	17880001	18040000	#FF4848	1	0.875
chr2	18040001	18560000	B.1.2.1.1.2.1.1.1	0.358613217768147	.	18040001	18560000	#9191FF	1	0.375
chr2	18560001	18760000	B.1.1.2.1.2.2.1	0.398699891657638	.	18560001	18760000	#DADAFF	1	0.5
chr2	18760001	19160000	B.1.2.1.1.2.1.2.2.2.2.2	0.348862405200433	.	18760001	19160000	#9191FF	1	0.375
chr2	19160001	19280000	B.1.2.1.1.1.2.2	0.359696641386782	.	19160001	19280000	#9191FF	1	0.375
chr2	19280001	19440000	B.1.2.2.1.2.1.1.2	0.327193932827736	.	19280001	19440000	#9191FF	1	0.375
chr2	19440001	19840000	B.1.1.1.2.2.2.1.2	0.42578548212351	.	19440001	19840000	#DADAFF	1	0.5
chr2	19840001	20080000	A.2.2.2.1.1.1.2.1.2	0.513542795232936	.	19840001	20080000	#FFDADA	1	0.625
chr2	20080001	20320000	A.1.1.2.2.2.2.1.1.2.2	0.85590465872156	.	20080001	20320000	#FF0000	1	1
chr2	20320001	20520000	A.1.2.1.1.2.2.2.1.2	0.821235102925244	.	20320001	20520000	#FF4848	1	0.875
chr2	20520001	20840000	A.1.1.2.1.1.1.1.1.2	0.943661971830986	.	20520001	20840000	#FF0000	1	1
chr2	20840001	21040000	A.2.1.1.2.2.2.2.1.2.2	0.657638136511376	.	20840001	21040000	#FF9191	1	0.75
chr2	21040001	21280000	B.1.1.1.1.2.1.2.2.2	0.449620801733478	.	21040001	21280000	#DADAFF	1	0.5
chr2	21280001	21640000	B.2.1.1.1.2.1.2.1.1.2.1	0.264355362946912	.	21280001	21640000	#4848FF	1	0.25
chr2	21640001	21880000	B.2.2.1.2.2.1.2.1.1.2	0.0563380281690141	.	21640001	21880000	#0000FF	1	0.125
chr2	21880001	22040000	B.2.2.1.2.2.1.2.1.1.1	0.057421451787649	.	21880001	22040000	#0000FF	1	0.125
chr2	22040001	22280000	B.2.2.1.2.2.2.2.2.2	0.0465872156013001	.	22040001	22280000	#0000FF	1	0.125
chr2	22280001	22400000	B.2.1.2.2.2.2.2.2	0.109425785482124	.	22280001	22400000	#4848FF	1	0.25
chr2	22400001	22560000	B.2.2.1.2.1.1.1	0.0682556879739978	.	22400001	22560000	#0000FF	1	0.125
chr2	22560001	22680000	B.2.1.2.2.2.1.2.1.2.2	0.117009750812568	.	22560001	22680000	#4848FF	1	0.25
chr2	22680001	22880000	B.2.2.1.2.1.1.2.2	0.0650054171180932	.	22680001	22880000	#0000FF	1	0.125
chr2	22880001	23080000	B.2.1.2.2.2.2.1.2	0.111592632719393	.	22880001	23080000	#4848FF	1	0.25
chr2	23080001	23520000	B.1.2.1.1.1.1.2.1	0.369447453954496	.	23080001	23520000	#9191FF	1	0.375
chr2	23520001	23760000	A.2.1.2.1.1.2.2.1.2	0.642470205850488	.	23520001	23760000	#FF9191	1	0.75
chr2	23760001	23960000	A.2.1.1.2.2.2.2.2.2	0.654387865655471	.	23760001	23960000	#FF9191	1	0.75
chr2	23960001	24360000	A.1.1.1.1.1.2.1.2	0.99566630552546	.	23960001	24360000	#FF0000	1	1
chr2	24360001	24600000	A.1.1.1.2.1.1.2.2.2	0.972914409534128	.	24360001	24600000	#FF0000	1	1
chr2	24600001	25000000	A.1.1.1.1.2.1.2.2.1.2	0.988082340195016	.	24600001	25000000	#FF0000	1	1
chr2	25000001	25120000	A.1.2.2.2.1.1.2.1.2	0.731310942578548	.	25000001	25120000	#FF4848	1	0.875
chr2	25120001	25360000	A.1.2.1.1.2.1.1.2.2	0.833152762730228	.	25120001	25360000	#FF4848	1	0.875
chr2	25360001	25440000	A.2.1.1.1.2.1.1.1.1.2	0.705308775731311	.	25360001	25440000	#FF9191	1	0.75
chr2	25440001	25880000	A.1.1.1.1.2.1.2.1.1	0.991332611050921	.	25440001	25880000	#FF0000	1	1
chr2	25880001	26360000	A.1.1.1.2.1.2.1.2.2	0.965330444203684	.	25880001	26360000	#FF0000	1	1
chr2	26360001	26600000	A.1.1.2.2.2.1.2.1.1.2	0.867822318526544	.	26360001	26600000	#FF0000	1	1
chr2	26600001	26960000	A.1.2.1.2.2.2.1.1	0.778981581798483	.	26600001	26960000	#FF4848	1	0.875
chr2	26960001	27240000	A.1.2.1.2.2.2.1.2	0.777898158179848	.	26960001	27240000	#FF4848	1	0.875
chr2	27240001	27360000	A.1.2.2.2.1.1.1	0.733477789815818	.	27240001	27360000	#FF4848	1	0.875
chr2	27360001	27600000	A.1.1.2.2.2.1.2.1.2.1.1	0.866738894907909	.	27360001	27600000	#FF0000	1	1
chr2	27600001	27920000	A.1.1.2.2.2.1.2.1.1.1	0.868905742145179	.	27600001	27920000	#FF0000	1	1
chr2	27920001	28240000	A.1.2.2.2.1.2.2.1	0.726977248104009	.	27920001	28240000	#FF4848	1	0.875
chr2	28240001	28640000	A.1.2.2.1.2.2.1.1.2	0.741061755146262	.	28240001	28640000	#FF4848	1	0.875
chr2	28640001	28800000	A.2.1.1.1.2.2.2.1	0.693391115926327	.	28640001	28800000	#FF9191	1	0.75
chr2	28800001	28960000	A.2.1.1.1.1.2.2.1	0.70964247020585	.	28800001	28960000	#FF9191	1	0.75
chr2	28960001	29440000	A.1.1.1.2.1.2.1.2.1	0.966413867822319	.	28960001	29440000	#FF0000	1	1
chr2	29440001	30040000	A.2.1.2.1.1.2.1.2	0.644637053087757	.	29440001	30040000	#FF9191	1	0.75
chr2	30040001	30120000	A.2.2.2.2.1.1.2.1	0.483206933911159	.	30040001	30120000	#FFDADA	1	0.625
chr2	30120001	30360000	A.2.2.1.1.2.2.1.1.1	0.562296858071506	.	30120001	30360000	#FFDADA	1	0.625
chr2	30360001	30640000	A.1.1.2.2.2.1.2.2.2.2.2	0.859154929577465	.	30360001	30640000	#FF0000	1	1
chr2	30640001	30920000	A.1.2.1.1.2.2.1.1.1.1	0.828819068255688	.	30640001	30920000	#FF4848	1	0.875
chr2	30920001	31160000	A.2.2.1.2.1.2.1.1.2.2	0.539544962080173	.	30920001	31160000	#FFDADA	1	0.625
chr2	31160001	31400000	A.2.2.2.1.1.1.2.2	0.512459371614301	.	31160001	31400000	#FFDADA	1	0.625
chr2	31400001	31520000	A.2.1.2.2.2.1.2.2.1	0.591549295774648	.	31400001	31520000	#FF9191	1	0.75
chr2	31520001	31720000	A.2.2.1.2.1.2.1.1.2.1	0.540628385698808	.	31520001	31720000	#FFDADA	1	0.625
chr2	31720001	31880000	A.2.2.2.2.2.1.2.2.2	0.463705308775731	.	31720001	31880000	#FFDADA	1	0.625
chr2	31880001	32080000	A.2.1.2.1.1.2.2.2.1.2	0.637053087757313	.	31880001	32080000	#FF9191	1	0.75
chr2	32080001	32240000	A.1.1.2.1.1.2.2.2.2.2	0.919826652221018	.	32080001	32240000	#FF0000	1	1
chr2	32240001	32360000	A.1.2.2.2.2.1.2.2	0.722643553629469	.	32240001	32360000	#FF4848	1	0.875
chr2	32360001	32560000	A.1.1.2.1.1.2.2.1.1.1.2.2	0.930660888407367	.	32360001	32560000	#FF0000	1	1
chr2	32560001	32720000	A.1.1.2.2.2.1.2.2.2.1.2	0.861321776814735	.	32560001	32720000	#FF0000	1	1
chr2	32720001	33000000	A.1.2.1.2.2.1.1.1.2.1	0.785482123510293	.	32720001	33000000	#FF4848	1	0.875
chr2	33000001	33480000	A.2.1.1.2.2.2.2.1.2.1	0.658721560130011	.	33000001	33480000	#FF9191	1	0.75
chr2	33480001	33640000	A.2.1.2.2.2.2.2.1.1	0.588299024918743	.	33480001	33640000	#FF9191	1	0.75
chr2	33640001	33840000	A.1.2.2.1.2.2.2.2.1	0.736728060671723	.	33640001	33840000	#FF4848	1	0.875
chr2	33840001	34040000	B.1.1.2.1.2.1.2.2.2	0.399783315276273	.	33840001	34040000	#DADAFF	1	0.5
chr2	34040001	34280000	B.2.1.1.2.2.1.2.2.2	0.198266522210184	.	34040001	34280000	#4848FF	1	0.25
chr2	34280001	34360000	B.2.1.1.1.2.2.1.1.1.2.1	0.257854821235103	.	34280001	34360000	#4848FF	1	0.25
chr2	34360001	34840000	B.2.2.2.1.2.1.2.1.1	0.0205850487540628	.	34360001	34840000	#0000FF	1	0.125
chr2	34840001	35000000	B.2.1.2.2.2.1.2.1.1.1	0.120260021668472	.	34840001	35000000	#4848FF	1	0.25
chr2	35000001	35120000	B.2.1.2.2.2.1.2.1.2.1	0.118093174431203	.	35000001	35120000	#4848FF	1	0.25
chr2	35120001	35560000	B.2.2.2.1.2.1.2.2	0.0184182015167931	.	35120001	35560000	#0000FF	1	0.125
chr2	35560001	35720000	B.2.1.2.2.2.2.1.1.1	0.113759479956663	.	35560001	35720000	#4848FF	1	0.25
chr2	35720001	36040000	B.2.2.1.2.1.1.2.1.2	0.0660888407367281	.	35720001	36040000	#0000FF	1	0.125
chr2	36040001	36360000	B.2.1.1.1.2.1.2.1.2.1	0.262188515709642	.	36040001	36360000	#4848FF	1	0.25
chr2	36360001	36440000	B.1.2.2.1.1.1.1.1	0.33261105092091	.	36360001	36440000	#9191FF	1	0.375
chr2	36440001	36520000	B.1.1.2.2.2.2.1	0.37703141928494	.	36440001	36520000	#DADAFF	1	0.5
chr2	36520001	37040000	A.2.2.1.2.1.2.2.1	0.535211267605634	.	36520001	37040000	#FFDADA	1	0.625
chr2	37040001	37320000	A.1.1.2.2.2.2.1.1.2.1	0.856988082340195	.	37040001	37320000	#FF0000	1	1
chr2	37320001	37640000	A.1.1.1.2.1.1.1.1	0.977248104008667	.	37320001	37640000	#FF0000	1	1
chr2	37640001	37760000	A.1.2.2.2.2.1.2.1	0.723726977248104	.	37640001	37760000	#FF4848	1	0.875
chr2	37760001	37920000	A.1.1.2.1.1.1.2.1.1	0.940411700975081	.	37760001	37920000	#FF0000	1	1
chr2	37920001	38560000	A.1.1.1.2.1.1.1.2	0.976164680390032	.	37920001	38560000	#FF0000	1	1
chr2	38560001	38800000	A.1.1.2.1.1.2.2.1.1.1.1	0.932827735644637	.	38560001	38800000	#FF0000	1	1
chr2	38800001	38960000	A.1.1.2.2.2.1.2.2.1	0.863488624052004	.	38800001	38960000	#FF0000	1	1
chr2	38960001	39080000	A.1.2.1.1.2.2.2.2	0.820151679306609	.	38960001	39080000	#FF4848	1	0.875
chr2	39080001	39480000	A.1.1.1.2.1.2.2.2.1.1	0.960996749729144	.	39080001	39480000	#FF0000	1	1
chr2	39480001	39760000	A.1.2.1.1.1.1.2.1.2	0.846153846153846	.	39480001	39760000	#FF4848	1	0.875
chr2	39760001	40040000	A.2.2.1.1.1.1.1.1	0.582881906825569	.	39760001	40040000	#FFDADA	1	0.625
chr2	40040001	40480000	B.1.2.2.1.2.2.2.2.2.2.2	0.316359696641387	.	40040001	40480000	#9191FF	1	0.375
chr2	40480001	40840000	B.2.1.2.2.1.1.2.1.1	0.136511375947996	.	40480001	40840000	#4848FF	1	0.25
chr2	40840001	41240000	B.2.2.2.1.1.1.1.1.2	0.0433369447453954	.	40840001	41240000	#0000FF	1	0.125
chr2	41240001	41560000	B.2.2.2.1.1.1.2.1.1.1	0.0390032502708559	.	41240001	41560000	#0000FF	1	0.125
chr2	41560001	41880000	B.2.1.2.2.1.2.2.1	0.125677139761647	.	41560001	41880000	#4848FF	1	0.25
chr2	41880001	42080000	B.1.1.2.1.2.2.2.2.1	0.396533044420368	.	41880001	42080000	#DADAFF	1	0.5
chr2	42080001	42320000	A.2.2.1.1.1.1.1.2	0.581798483206934	.	42080001	42320000	#FFDADA	1	0.625
chr2	42320001	42720000	A.1.1.2.1.1.1.1.2.2	0.941495124593716	.	42320001	42720000	#FF0000	1	1
chr2	42720001	43000000	A.1.1.2.1.1.1.2.1.2.1	0.939328277356446	.	42720001	43000000	#FF0000	1	1
chr2	43000001	43480000	A.1.1.1.1.2.1.2.2.1.1	0.989165763813651	.	43000001	43480000	#FF0000	1	1
chr2	43480001	43640000	A.1.1.2.1.1.2.2.2.1.2.1	0.923076923076923	.	43480001	43640000	#FF0000	1	1
chr2	43640001	43840000	A.1.1.2.1.1.2.2.1.2.2.2	0.926327193932828	.	43640001	43840000	#FF0000	1	1
chr2	43840001	44240000	A.1.2.1.1.1.1.1.2.1	0.849404117009751	.	43840001	44240000	#FF4848	1	0.875
chr2	44240001	44360000	A.2.1.1.1.2.1.1.1.1.1	0.706392199349946	.	44240001	44360000	#FF9191	1	0.75
chr2	44360001	44640000	A.1.1.2.2.2.1.2.1.2.2	0.864572047670639	.	44360001	44640000	#FF0000	1	1
chr2	44640001	45080000	A.1.2.1.1.1.1.1.2.2	0.848320693391116	.	44640001	45080000	#FF4848	1	0.875
chr2	45080001	45240000	A.2.1.2.2.1.1.1	0.605633802816901	.	45080001	45240000	#FF9191	1	0.75
chr2	45240001	45400000	A.2.1.2.2.2.1.2.1.1	0.593716143011918	.	45240001	45400000	#FF9191	1	0.75
chr2	45400001	45600000	A.2.1.2.2.2.2.2.2.2	0.583965330444204	.	45400001	45600000	#FF9191	1	0.75
chr2	45600001	45800000	A.1.2.2.1.2.2.1.1.1	0.742145178764897	.	45600001	45800000	#FF4848	1	0.875
chr2	45800001	46200000	A.1.1.1.2.1.2.1.1.1.2.2	0.968580715059588	.	45800001	46200000	#FF0000	1	1
chr2	46200001	46400000	A.2.1.1.1.2.1.1.2	0.702058504875406	.	46200001	46400000	#FF9191	1	0.75
chr2	46400001	46520000	A.2.1.1.1.2.2.2.2	0.692307692307692	.	46400001	46520000	#FF9191	1	0.75
chr2	46520001	46720000	A.1.2.2.2.1.2.2.2	0.725893824485374	.	46520001	46720000	#FF4848	1	0.875
chr2	46720001	46840000	A.1.2.2.2.1.1.2.1.1	0.732394366197183	.	46720001	46840000	#FF4848	1	0.875
chr2	46840001	47160000	A.1.1.2.2.2.1.1.1.2.1	0.876489707475623	.	46840001	47160000	#FF0000	1	1
chr2	47160001	47360000	A.1.2.1.1.2.1.1.1.1	0.836403033586132	.	47160001	47360000	#FF4848	1	0.875
chr2	47360001	47680000	A.1.1.2.1.1.2.2.1.1.1.2.1	0.931744312026002	.	47360001	47680000	#FF0000	1	1
chr2	47680001	47880000	A.1.2.1.2.2.1.1.1.1	0.786565547128927	.	47680001	47880000	#FF4848	1	0.875
chr2	47880001	48160000	A.1.1.2.1.1.1.2.2.1	0.937161430119177	.	47880001	48160000	#FF0000	1	1
chr2	48160001	48480000	A.1.2.1.1.1.1.2.2.2	0.843986998916576	.	48160001	48480000	#FF4848	1	0.875
chr2	48480001	48760000	A.1.1.2.2.2.2.1.1.1	0.85807150595883	.	48480001	48760000	#FF0000	1	1
chr2	48760001	49000000	B.1.1.1.2.2.2.2.2	0.423618634886241	.	48760001	49000000	#DADAFF	1	0.5
chr2	49000001	49200000	B.1.1.2.1.2.1.1.1.2	0.407367280606717	.	49000001	49200000	#DADAFF	1	0.5
chr2	49200001	49320000	A.2.2.2.2.1.2.2.2	0.47670639219935	.	49200001	49320000	#FFDADA	1	0.625
chr2	49320001	49560000	B.1.2.1.1.2.1.2.2.1.1	0.353196099674973	.	49320001	49560000	#9191FF	1	0.375
chr2	49560001	49680000	B.1.2.2.1.1.2	0.329360780065005	.	49560001	49680000	#9191FF	1	0.375
chr2	49680001	49920000	B.2.1.2.2.1.1.2.2.1.2.2.1	0.132177681473456	.	49680001	49920000	#4848FF	1	0.25
chr2	49920001	50080000	B.2.1.1.1.2.2.1.2.2.2	0.247020585048754	.	49920001	50080000	#4848FF	1	0.25
chr2	50080001	50280000	B.2.1.1.2.2.1.2.2.1	0.199349945828819	.	50080001	50280000	#4848FF	1	0.25
chr2	50280001	50400000	B.2.1.1.1.2.2.1.2.1.2.1	0.252437703141928	.	50280001	50400000	#4848FF	1	0.25
chr2	50400001	50720000	B.2.1.2.2.1.1.2.1.2	0.135427952329361	.	50400001	50720000	#4848FF	1	0.25
chr2	50720001	50960000	B.2.1.2.2.1.1.2.2.1.2.1	0.133261105092091	.	50720001	50960000	#4848FF	1	0.25
chr2	50960001	51120000	B.2.1.2.2.1.2.1	0.126760563380282	.	50960001	51120000	#4848FF	1	0.25
chr2	51120001	51560000	B.2.2.2.1.2.1.2.1.2	0.019501625135428	.	51120001	51560000	#0000FF	1	0.125
chr2	51560001	51640000	B.2.1.2.2.2.1.2.1.1.2	0.119176598049837	.	51560001	51640000	#4848FF	1	0.25
chr2	51640001	52040000	B.2.2.2.1.1.1.1.1.1.2	0.0444203683640303	.	51640001	52040000	#0000FF	1	0.125
chr2	52040001	52120000	B.2.1.2.2.2.1.1.1.2	0.122426868905742	.	52040001	52120000	#4848FF	1	0.25
chr2	52120001	52320000	B.2.2.1.2.2.2.2.1.1	0.0498374864572048	.	52120001	52320000	#0000FF	1	0.125
chr2	52320001	52560000	B.2.2.1.2.2.2.2.2.1	0.047670639219935	.	52320001	52560000	#0000FF	1	0.125
chr2	52560001	52720000	B.2.1.2.2.2.1.2.2.1	0.115926327193933	.	52560001	52720000	#4848FF	1	0.25
chr2	52720001	52840000	B.2.1.1.2.2.1.1.2.1.2	0.205850487540628	.	52720001	52840000	#4848FF	1	0.25
chr2	52840001	53080000	B.2.2.1.2.2.1.1.2.2	0.0585048754062839	.	52840001	53080000	#0000FF	1	0.125
chr2	53080001	53600000	B.2.2.1.2.2.2.1.1	0.0520043336944745	.	53080001	53600000	#0000FF	1	0.125
chr2	53600001	53920000	B.1.1.2.1.2.1.1.2	0.406283856988082	.	53600001	53920000	#DADAFF	1	0.5
chr2	53920001	54080000	A.2.1.1.2.2.2.2.1.1.2	0.659804983748646	.	53920001	54080000	#FF9191	1	0.75
chr2	54080001	54280000	A.1.2.1.2.2.1.1.1.2.2	0.784398699891658	.	54080001	54280000	#FF4848	1	0.875
chr2	54280001	54360000	A.2.1.1.2.2.2.2.2.1.2	0.655471289274106	.	54280001	54360000	#FF9191	1	0.75
chr2	54360001	54720000	A.2.1.2.1.1.2.2.2.1.1.1.1	0.641386782231853	.	54360001	54720000	#FF9191	1	0.75
chr2	54720001	54920000	A.1.1.2.1.1.1.2.2.2	0.936078006500542	.	54720001	54920000	#FF0000	1	1
chr2	54920001	55200000	A.1.2.2.1.2.1.1.1	0.746478873239437	.	54920001	55200000	#FF4848	1	0.875
chr2	55200001	55520000	A.1.1.1.2.1.2.2.2.1.2	0.959913326110509	.	55200001	55520000	#FF0000	1	1
chr2	55520001	55680000	A.1.1.2.2.2.1.2.2.2.2.1	0.8602383531961	.	55520001	55680000	#FF0000	1	1
chr2	55680001	55920000	A.1.2.1.1.1.1.2.2.1	0.845070422535211	.	55680001	55920000	#FF4848	1	0.875
chr2	55920001	56360000	B.1.1.2.1.2.1.2.2.1.2	0.400866738894908	.	55920001	56360000	#DADAFF	1	0.5
chr2	56360001	56760000	B.2.1.2.2.1.1.1.2.1	0.138678223185265	.	56360001	56760000	#4848FF	1	0.25
chr2	56760001	57080000	B.2.2.1.2.2.1.2.1.2	0.0552546045503792	.	56760001	57080000	#0000FF	1	0.125
chr2	57080001	57200000	B.2.1.1.2.2.1.1.1.1.1	0.210184182015168	.	57080001	57200000	#4848FF	1	0.25
chr2	57200001	57360000	B.2.2.1.1.1.1.1.2.2	0.104008667388949	.	57200001	57360000	#0000FF	1	0.125
chr2	57360001	57600000	B.2.2.1.1.1.1.1.1.1	0.108342361863489	.	57360001	57600000	#0000FF	1	0.125
chr2	57600001	57920000	B.2.1.2.2.1.1.2.2.1.2.2.2	0.131094257854821	.	57600001	57920000	#4848FF	1	0.25
chr2	57920001	58480000	A.1.2.2.1.2.1.2	0.743228602383532	.	57920001	58480000	#FF4848	1	0.875
chr2	58480001	58840000	B.1.1.2.1.2.1.2.1.2.1	0.404117009750813	.	58480001	58840000	#DADAFF	1	0.5
chr2	58840001	59000000	B.1.2.2.1.2.1.1.1	0.328277356446371	.	58840001	59000000	#9191FF	1	0.375
chr2	59000001	59160000	B.1.2.1.1.1.2.1.2.2	0.360780065005417	.	59000001	59160000	#9191FF	1	0.375
chr2	59160001	59440000	B.1.2.1.1.2.1.2.2.2.2.1	0.349945828819068	.	59160001	59440000	#9191FF	1	0.375
chr2	59440001	59920000	B.2.1.1.1.2.1.2.1.1.1.1.1	0.267605633802817	.	59440001	59920000	#4848FF	1	0.25
chr2	59920001	60280000	B.1.1.2.1.2.1.2.1.2.2	0.403033586132178	.	59920001	60280000	#DADAFF	1	0.5
chr2	60280001	60520000	A.2.2.2.2.2.1.1.2.1	0.470205850487541	.	60280001	60520000	#FFDADA	1	0.625
chr2	60520001	60760000	A.1.2.1.1.1.1.2.1.1	0.847237269772481	.	60520001	60760000	#FF4848	1	0.875
chr2	60760001	60920000	A.2.1.1.2.2.2.2.1.1.1	0.660888407367281	.	60760001	60920000	#FF9191	1	0.75
chr2	60920001	61160000	A.1.1.1.2.1.2.2.1.1	0.964247020585049	.	60920001	61160000	#FF0000	1	1
chr2	61160001	61400000	A.1.1.1.2.1.2.1.1.1.1.1	0.971830985915493	.	61160001	61400000	#FF0000	1	1
chr2	61400001	61600000	A.1.2.1.1.2.1.1.2.1	0.834236186348862	.	61400001	61600000	#FF4848	1	0.875
chr2	61600001	61800000	A.1.1.2.2.2.1.1.1.1.1	0.879739978331528	.	61600001	61800000	#FF0000	1	1
chr2	61800001	62120000	A.1.1.2.1.1.2.2.1.1.2	0.929577464788732	.	61800001	62120000	#FF0000	1	1
chr2	62120001	62280000	A.1.2.1.2.2.1.1.2.1	0.783315276273023	.	62120001	62280000	#FF4848	1	0.875
chr2	62280001	62440000	A.1.1.2.2.2.1.1.1.1.2.1	0.878656554712893	.	62280001	62440000	#FF0000	1	1
chr2	62440001	62680000	A.1.1.2.2.2.1.1.1.1.2.2	0.877573131094258	.	62440001	62680000	#FF0000	1	1
chr2	62680001	62840000	A.2.1.2.1.1.1.1.2.2	0.651137594799567	.	62680001	62840000	#FF9191	1	0.75
chr2	62840001	63040000	A.2.1.1.2.2.2.1.2.1.2	0.66305525460455	.	62840001	63040000	#FF9191	1	0.75
chr2	63040001	63400000	A.2.2.2.1.1.1.2.1.1	0.514626218851571	.	63040001	63400000	#FFDADA	1	0.625
chr2	63400001	63600000	B.1.2.1.1.1.2.1.1.1	0.367280606717226	.	63400001	63600000	#9191FF	1	0.375
chr2	63600001	63760000	B.1.1.1.2.2.1.2.2	0.42795232936078	.	63600001	63760000	#DADAFF	1	0.5
chr2	63760001	64040000	A.2.1.2.1.2.1.2.1.2.1	0.61863488624052	.	63760001	64040000	#FF9191	1	0.75
chr2	64040001	64240000	A.1.2.2.1.2.2.1.2	0.739978331527627	.	64040001	64240000	#FF4848	1	0.875
chr2	64240001	64520000	A.1.1.1.2.1.2.2.1.2.1	0.963163596966414	.	64240001	64520000	#FF0000	1	1
chr2	64520001	64720000	A.1.2.1.2.2.1.1.2.2	0.782231852654388	.	64520001	64720000	#FF4848	1	0.875
chr2	64720001	64880000	A.1.2.1.1.2.2.2.1.1.1.1	0.824485373781148	.	64720001	64880000	#FF4848	1	0.875
chr2	64880001	65040000	A.1.1.2.1.1.2.2.2.1.2.2	0.921993499458288	.	64880001	65040000	#FF0000	1	1
chr2	65040001	65280000	A.1.1.1.2.1.2.2.1.2.2	0.962080173347779	.	65040001	65280000	#FF0000	1	1
chr2	65280001	65440000	A.1.2.1.1.2.1.2.1.2	0.830985915492958	.	65280001	65440000	#FF4848	1	0.875
chr2	65440001	65840000	A.1.1.2.1.1.1.1.2.1	0.942578548212351	.	65440001	65840000	#FF0000	1	1
chr2	65840001	66120000	B.1.1.1.2.2.2.1.1	0.426868905742145	.	65840001	66120000	#DADAFF	1	0.5
chr2	66120001	66360000	B.1.2.1.1.2.1.2.1.1.2	0.355362946912243	.	66120001	66360000	#9191FF	1	0.375
chr2	66360001	66600000	B.2.1.1.1.2.1.2.1.1.1.2	0.265438786565547	.	66360001	66600000	#4848FF	1	0.25
chr2	66600001	66880000	B.2.1.1.1.2.1.2.1.1.1.1.2	0.266522210184182	.	66600001	66880000	#4848FF	1	0.25
chr2	66880001	67200000	B.2.1.2.2.1.1.2.2.2.2.2	0.127843986998917	.	66880001	67200000	#4848FF	1	0.25
chr2	67200001	67520000	B.2.1.2.2.1.1.2.2.2.2.1	0.128927410617551	.	67200001	67520000	#4848FF	1	0.25
chr2	67520001	67680000	B.1.1.2.2.1.1.2.1	0.393282773564464	.	67520001	67680000	#DADAFF	1	0.5
chr2	67680001	67840000	B.1.2.1.1.1.2.1.1.2.1.2	0.365113759479957	.	67680001	67840000	#9191FF	1	0.375
chr2	67840001	67960000	B.1.2.1.1.1.2.1.1.2.1.1	0.366197183098592	.	67840001	67960000	#9191FF	1	0.375
chr2	67960001	68280000	A.2.2.2.2.2.1.1.2.2	0.469122426868906	.	67960001	68280000	#FFDADA	1	0.625
chr2	68280001	68680000	A.1.1.1.2.1.2.2.2.2	0.958829902491874	.	68280001	68680000	#FF0000	1	1
chr2	68680001	68880000	A.2.1.2.1.1.2.2.2.2.1.2	0.634886240520043	.	68680001	68880000	#FF9191	1	0.75
chr2	68880001	69160000	A.1.2.1.1.2.2.1.1.2	0.826652221018418	.	68880001	69160000	#FF4848	1	0.875
chr2	69160001	69560000	A.2.1.1.2.1.2.1.1.1.2	0.684723726977248	.	69160001	69560000	#FF9191	1	0.75
chr2	69560001	69760000	A.1.2.1.1.2.2.2.1.1.1.2	0.823401950162513	.	69560001	69760000	#FF4848	1	0.875
chr2	69760001	69920000	A.1.1.2.2.2.1.2.2.2.1.1	0.862405200433369	.	69760001	69920000	#FF0000	1	1
chr2	69920001	70280000	A.1.1.1.2.1.1.2.1	0.975081256771398	.	69920001	70280000	#FF0000	1	1
chr2	70280001	70520000	A.1.1.1.1.2.1.2.1.2	0.990249187432286	.	70280001	70520000	#FF0000	1	1
chr2	70520001	70760000	A.2.1.1.2.1.2.1.1.2	0.683640303358613	.	70520001	70760000	#FF9191	1	0.75
chr2	70760001	70880000	A.2.2.1.1.2.1.1.1	0.568797399783315	.	70760001	70880000	#FFDADA	1	0.625
chr2	70880001	71040000	A.2.1.2.2.2.1.1.2	0.594799566630553	.	70880001	71040000	#FF9191	1	0.75
chr2	71040001	71200000	A.2.1.2.1.1.2.2.2.2.1.1	0.635969664138678	.	71040001	71200000	#FF9191	1	0.75
chr2	71200001	71400000	A.1.2.1.1.2.1.2.1.1	0.832069339111593	.	71200001	71400000	#FF4848	1	0.875
chr2	71400001	71760000	A.2.1.1.2.1.2.2.2.1	0.679306608884074	.	71400001	71760000	#FF9191	1	0.75
chr2	71760001	72040000	B.1.1.1.2.2.2.2.1	0.424702058504875	.	71760001	72040000	#DADAFF	1	0.5
chr2	72040001	72200000	B.1.1.2.2.1.1.2.2	0.392199349945829	.	72040001	72200000	#DADAFF	1	0.5
chr2	72200001	72400000	B.1.2.2.1.2.1.2.1	0.326110509209101	.	72200001	72400000	#9191FF	1	0.375
chr2	72400001	72560000	B.1.2.1.1.1.2.1.1.2.2	0.364030335861322	.	72400001	72560000	#9191FF	1	0.375
chr2	72560001	72720000	B.2.1.1.1.2.1.2.1.2.2	0.261105092091008	.	72560001	72720000	#4848FF	1	0.25
chr2	72720001	72960000	B.1.2.2.1.2.1.2.2	0.325027085590466	.	72720001	72960000	#9191FF	1	0.375
chr2	72960001	73120000	A.2.2.2.2.1.2.2.1.2	0.477789815817985	.	72960001	73120000	#FFDADA	1	0.625
chr2	73120001	73400000	A.2.1.1.2.2.2.1.1.2	0.66522210184182	.	73120001	73400000	#FF9191	1	0.75
chr2	73400001	73600000	A.1.2.1.1.1.1.1.1.1	0.851570964247021	.	73400001	73600000	#FF4848	1	0.875
chr2	73600001	73680000	A.2.1.1.1.2.1.1.1.2.2	0.703141928494041	.	73600001	73680000	#FF9191	1	0.75
chr2	73680001	73960000	A.1.2.1.1.2.2.1.1.1.2	0.827735644637053	.	73680001	73960000	#FF4848	1	0.875
chr2	73960001	74160000	A.1.2.1.1.2.1.2.2	0.829902491874323	.	73960001	74160000	#FF4848	1	0.875
chr2	74160001	74640000	A.1.1.1.1.1.2.1.1	0.996749729144095	.	74160001	74640000	#FF0000	1	1
chr2	74640001	74880000	A.1.1.1.1.2.1.2.2.2	0.986998916576381	.	74640001	74880000	#FF0000	1	1
chr2	74880001	75240000	A.1.1.2.2.2.2.1.2.1	0.854821235102925	.	74880001	75240000	#FF0000	1	1
chr2	75240001	75560000	A.2.1.2.1.1.2.2.2.1.1.1.2.1	0.640303358613218	.	75240001	75560000	#FF9191	1	0.75
chr2	75560001	75720000	A.2.1.2.1.1.2.2.2.1.1.1.2.2	0.639219934994583	.	75560001	75720000	#FF9191	1	0.75
chr2	75720001	75920000	A.2.2.1.2.1.2.1.2.1.2	0.537378114842904	.	75720001	75920000	#FFDADA	1	0.625
chr2	75920001	76160000	B.1.1.2.2.2.1.1.2	0.38136511375948	.	75920001	76160000	#DADAFF	1	0.5
chr2	76160001	76520000	B.2.1.2.2.1.2.2.2	0.124593716143012	.	76160001	76520000	#4848FF	1	0.25
chr2	76520001	76640000	B.2.1.1.1.2.2.1.2.1.2.2.2	0.249187432286024	.	76520001	76640000	#4848FF	1	0.25
chr2	76640001	76840000	B.2.1.2.2.1.1.2.2.2.1	0.130010834236186	.	76640001	76840000	#4848FF	1	0.25
chr2	76840001	76920000	B.2.1.1.1.2.2.1.1.1.1	0.258938244853738	.	76840001	76920000	#4848FF	1	0.25
chr2	76920001	77560000	B.2.2.2.1.1.1.1.2.1.2	0.0411700975081257	.	76920001	77560000	#0000FF	1	0.125
chr2	77560001	77800000	B.2.2.1.1.1.1.2.1	0.102925243770314	.	77560001	77800000	#0000FF	1	0.125
chr2	77800001	77880000	B.2.1.1.1.2.2.1.2.1.1.1	0.254604550379198	.	77800001	77880000	#4848FF	1	0.25
chr2	77880001	77960000	B.2.1.1.2.2.1.1.2.2.1	0.204767063921994	.	77880001	77960000	#4848FF	1	0.25
chr2	77960001	78280000	B.2.2.1.2.1.2.2.1	0.0628385698808234	.	77960001	78280000	#0000FF	1	0.125
chr2	78280001	78400000	B.2.2.1.2.1.2.1	0.0639219934994583	.	78280001	78400000	#0000FF	1	0.125
chr2	78400001	78480000	B.2.1.2.2.2.1.1.1.1	0.123510292524377	.	78400001	78480000	#4848FF	1	0.25
chr2	78480001	78600000	B.2.1.1.2.2.1.1.2.2.2.1	0.203683640303359	.	78480001	78600000	#4848FF	1	0.25
chr2	78600001	78800000	B.2.2.1.1.1.1.1.2.1.2	0.105092091007584	.	78600001	78800000	#0000FF	1	0.125
chr2	78800001	78880000	B.2.1.1.1.2.2.1.2.1.2.2.1.2	0.250270855904659	.	78800001	78880000	#4848FF	1	0.25
chr2	78880001	79000000	B.2.1.1.2.2.1.1.2.2.2.2	0.202600216684724	.	78880001	79000000	#4848FF	1	0.25
chr2	79000001	79200000	B.2.2.1.1.1.1.1.2.1.1	0.106175514626219	.	79000001	79200000	#0000FF	1	0.125
chr2	79200001	79520000	B.2.1.2.2.1.1.1.2.2	0.137594799566631	.	79200001	79520000	#4848FF	1	0.25
chr2	79520001	79720000	B.2.2.1.2.2.2.2.1.2	0.0487540628385699	.	79520001	79720000	#0000FF	1	0.125
chr2	79720001	80280000	B.2.2.1.2.2.2.1.2	0.0509209100758397	.	79720001	80280000	#0000FF	1	0.125
chr2	80280001	80600000	B.2.1.2.2.1.1.1.1	0.1397616468039	.	80280001	80600000	#4848FF	1	0.25
chr2	80600001	81400000	B.2.2.2.2.2.1.1	0.00541711809317443	.	80600001	81400000	#0000FF	1	0.125
chr2	81400001	81520000	B.2.1.2.2.2.1.1.2	0.121343445287107	.	81400001	81520000	#4848FF	1	0.25
chr2	81520001	81600000	B.2.1.1.1.2.2.1.2.1.2.2.1.1	0.251354279523294	.	81520001	81600000	#4848FF	1	0.25
chr2	81600001	81960000	B.2.2.1.2.1.2.2.2	0.0617551462621885	.	81600001	81960000	#0000FF	1	0.125
chr2	81960001	82040000	B.2.1.1.2.2.1.1.1.2	0.208017334777898	.	81960001	82040000	#4848FF	1	0.25
chr2	82040001	82160000	B.2.1.1.2.2.1.1.2.1.1	0.206933911159263	.	82040001	82160000	#4848FF	1	0.25
chr2	82160001	82680000	B.2.2.2.1.1.1.1.2.1.1	0.0422535211267606	.	82160001	82680000	#0000FF	1	0.125
chr2	82680001	82840000	B.2.1.2.2.2.2.1.1.2	0.112676056338028	.	82680001	82840000	#4848FF	1	0.25
chr2	82840001	83320000	B.2.2.2.1.1.1.1.1.1.1	0.0455037919826652	.	82840001	83320000	#0000FF	1	0.125
chr2	83320001	83720000	B.2.2.2.1.1.1.1.2.2	0.0400866738894908	.	83320001	83720000	#0000FF	1	0.125
chr2	83720001	84000000	B.2.2.2.1.1.1.2.1.1.2	0.037919826652221	.	83720001	84000000	#0000FF	1	0.125
chr2	84000001	84240000	B.2.2.1.1.1.1.2.2	0.101841820151679	.	84000001	84240000	#0000FF	1	0.125
chr2	84240001	84640000	B.2.1.1.1.2.1.1.2.2	0.268689057421452	.	84240001	84640000	#4848FF	1	0.25
chr2	84640001	85080000	A.2.1.2.1.2.1.2.1.2.2	0.617551462621885	.	84640001	85080000	#FF9191	1	0.75
chr2	85080001	85280000	A.1.1.2.1.1.1.2.1.2.2	0.938244853737812	.	85080001	85280000	#FF0000	1	1
chr2	85280001	85520000	A.2.1.1.2.1.2.1.2.1	0.682556879739978	.	85280001	85520000	#FF9191	1	0.75
chr2	85520001	85840000	A.1.1.1.1.2.1.1.1	0.993499458288191	.	85520001	85840000	#FF0000	1	1
chr2	85840001	86200000	A.1.1.2.1.1.2.2.2.1.1.1	0.925243770314193	.	85840001	86200000	#FF0000	1	1
chr2	86200001	86480000	A.1.1.1.2.1.2.1.1.1.1.2	0.970747562296858	.	86200001	86480000	#FF0000	1	1
chr2	86480001	86720000	A.1.2.1.1.2.1.1.1.2	0.835319609967497	.	86480001	86720000	#FF4848	1	0.875
chr2	86720001	86880000	A.1.2.1.1.2.2.2.1.1.2	0.822318526543879	.	86720001	86880000	#FF4848	1	0.875
chr2	86880001	87040000	A.2.1.1.1.2.1.1.1.2.1	0.704225352112676	.	86880001	87040000	#FF9191	1	0.75
chr2	87040001	87160000	A.2.2.1.1.2.1.1.2	0.56771397616468	.	87040001	87160000	#FFDADA	1	0.625
chr2	87280001	87360000	A.2.2.1.1.2.1.1.2	0.56771397616468	.	87280001	87360000	#FFDADA	1	0.625
chr2	87440001	87520000	A.2.2.1.1.2.1.1.2	0.56771397616468	.	87440001	87520000	#FFDADA	1	0.625
chr2	87560001	87600000	A.2.2.1.1.2.1.1.2	0.56771397616468	.	87560001	87600000	#FFDADA	1	0.625
chr2	87760001	87840000	A.2.2.1.1.2.1.1.2	0.56771397616468	.	87760001	87840000	#FFDADA	1	0.625
chr2	87840001	87880000	A.2.2.2.2.1.1.1	0.484290357529794	.	87840001	87880000	#FFDADA	1	0.625
chr2	87920001	88000000	A.2.2.2.2.1.1.1	0.484290357529794	.	87920001	88000000	#FFDADA	1	0.625
chr2	88160001	88840000	A.2.1.2.1.1.2.2.2.1.1.2	0.638136511375948	.	88160001	88840000	#FF9191	1	0.75
chr2	88840001	89000000	A.1.2.1.2.2.1.2.1	0.781148429035753	.	88840001	89000000	#FF4848	1	0.875
chr2	89000001	89240000	A.2.1.2.1.1.1.1.2.1	0.652221018418202	.	89000001	89240000	#FF9191	1	0.75
chr2	89440001	89520000	A.2.1.2.1.1.1.1.2.1	0.652221018418202	.	89440001	89520000	#FF9191	1	0.75
chr2	89520001	89560000	B.1.1.2.1.2.1.2.1.1	0.405200433369447	.	89520001	89560000	#DADAFF	1	0.5
chr2	89880001	90160000	B.1.1.2.1.2.1.2.1.1	0.405200433369447	.	89880001	90160000	#DADAFF	1	0.5
chr2	90200001	90280000	B.1.1.2.1.2.1.2.1.1	0.405200433369447	.	90200001	90280000	#DADAFF	1	0.5
chr2	90400001	90480000	B.1.2.2.1.1.1.2	0.33044420368364	.	90400001	90480000	#9191FF	1	0.375
chr2	91640001	91720000	B.1.2.2.1.1.1.2	0.33044420368364	.	91640001	91720000	#9191FF	1	0.375
chr2	91760001	92000000	B.1.2.2.1.2.2.2.2.1	0.319609967497291	.	91760001	92000000	#9191FF	1	0.375
chr2	92040001	92200000	B.2.1.1.1.2.2.1.2.1.1.2	0.253521126760563	.	92040001	92200000	#4848FF	1	0.25
chr2	92280001	92320000	B.2.1.1.1.2.2.1.2.1.1.2	0.253521126760563	.	92280001	92320000	#4848FF	1	0.25
chr2	95360001	95600000	B.1.2.1.1.2.2.2.2	0.345612134344529	.	95360001	95600000	#9191FF	1	0.375
chr2	95600001	95960000	A.2.1.1.2.2.2.1.1.1	0.666305525460455	.	95600001	95960000	#FF9191	1	0.75
chr2	96000001	96040000	A.2.1.1.2.2.2.1.1.1	0.666305525460455	.	96000001	96040000	#FF9191	1	0.75
chr2	96040001	96080000	A.2.1.1.2.1.2.1.1.1.1	0.685807150595883	.	96040001	96080000	#FF9191	1	0.75
chr2	96120001	96280000	A.2.1.1.2.1.2.1.1.1.1	0.685807150595883	.	96120001	96280000	#FF9191	1	0.75
chr2	96320001	96480000	A.2.1.1.2.1.2.1.1.1.1	0.685807150595883	.	96320001	96480000	#FF9191	1	0.75
chr2	96480001	96680000	A.1.1.1.2.1.2.1.1.1.2.1	0.969664138678223	.	96480001	96680000	#FF0000	1	1
chr2	96720001	97000000	A.1.1.1.2.1.2.1.1.1.2.1	0.969664138678223	.	96720001	97000000	#FF0000	1	1
chr2	97000001	97240000	A.1.1.2.2.2.1.1.2.1.2	0.873239436619718	.	97000001	97240000	#FF0000	1	1
chr2	97240001	97520000	A.1.1.1.2.1.2.1.1.2	0.967497291440953	.	97240001	97520000	#FF0000	1	1
chr2	97560001	97840000	A.1.1.1.2.1.2.1.1.2	0.967497291440953	.	97560001	97840000	#FF0000	1	1
chr2	97840001	97880000	A.1.1.2.2.1.1.1.2.1	0.90032502708559	.	97840001	97880000	#FF0000	1	1
chr2	98000001	98040000	A.1.1.2.2.1.1.1.2.1	0.90032502708559	.	98000001	98040000	#FF0000	1	1
chr2	98160001	98200000	A.1.1.2.2.1.1.1.2.1	0.90032502708559	.	98160001	98200000	#FF0000	1	1
chr2	98240001	98520000	A.1.1.2.2.1.1.1.2.1	0.90032502708559	.	98240001	98520000	#FF0000	1	1
chr2	98520001	98640000	A.1.1.2.1.1.2.2.2.1.1.2	0.924160346695558	.	98520001	98640000	#FF0000	1	1
chr2	98640001	98800000	A.1.2.1.2.2.2.2.1.1	0.776814734561213	.	98640001	98800000	#FF4848	1	0.875
chr2	98800001	99000000	A.2.1.1.1.1.2.1.2	0.710725893824485	.	98800001	99000000	#FF9191	1	0.75
chr2	99000001	99200000	A.1.1.2.1.1.2.2.2.2.1	0.920910075839653	.	99000001	99200000	#FF0000	1	1
chr2	99200001	99520000	A.2.1.1.1.1.2.1.1	0.71180931744312	.	99200001	99520000	#FF9191	1	0.75
chr2	99520001	99680000	A.2.1.2.2.2.1.1.1.2	0.595882990249187	.	99520001	99680000	#FF9191	1	0.75
chr2	99680001	99880000	A.1.2.2.2.2.1.1	0.724810400866739	.	99680001	99880000	#FF4848	1	0.875
chr2	99880001	100120000	A.1.2.1.1.1.2.1.2	0.838569880823402	.	99880001	100120000	#FF4848	1	0.875
chr2	100160001	100480000	A.2.2.2.1.1.2.1.2.2.2	0.508125677139762	.	100160001	100480000	#FFDADA	1	0.625
chr2	100480001	100600000	B.1.1.2.1.1.1.1.1	0.422535211267606	.	100480001	100600000	#DADAFF	1	0.5
chr2	100600001	100760000	A.2.2.2.1.2.2.2.1.2	0.489707475622969	.	100600001	100760000	#FFDADA	1	0.625
chr2	100760001	100840000	A.2.2.2.1.1.2.1.2.1	0.510292524377031	.	100760001	100840000	#FFDADA	1	0.625
chr2	100840001	100960000	A.2.2.2.1.2.2.2.1.1	0.490790899241603	.	100840001	100960000	#FFDADA	1	0.625
chr2	100960001	101200000	A.2.1.1.1.2.1.2.2.2.2	0.696641386782232	.	100960001	101200000	#FF9191	1	0.75
chr2	101200001	101400000	A.2.2.1.1.2.1.2.2.1	0.564463705308776	.	101200001	101400000	#FFDADA	1	0.625
chr2	101400001	101520000	A.2.2.1.1.2.1.2.1.2	0.565547128927411	.	101400001	101520000	#FFDADA	1	0.625
chr2	101520001	101960000	A.1.2.1.1.1.1.1.1.2	0.850487540628386	.	101520001	101960000	#FF4848	1	0.875
chr2	101960001	102240000	A.2.1.2.1.2.1.2.1.1.2.1.1.2	0.62296858071506	.	101960001	102240000	#FF9191	1	0.75
chr2	102240001	102440000	A.1.2.2.1.1.2.1.2.2	0.754062838569881	.	102240001	102440000	#FF4848	1	0.875
chr2	102440001	102720000	A.2.1.2.1.2.1.2.1.1.2.1.2.1	0.621885157096425	.	102440001	102720000	#FF9191	1	0.75
chr2	102720001	102840000	A.2.2.2.1.1.2.2.2	0.503791982665222	.	102720001	102840000	#FFDADA	1	0.625
chr2	102840001	103080000	A.2.2.1.2.1.1.1.2.1	0.547128927410618	.	102840001	103080000	#FFDADA	1	0.625
chr2	103080001	103440000	A.2.2.2.2.2.1.1.1.2.1.2	0.47237269772481	.	103080001	103440000	#FFDADA	1	0.625
chr2	103440001	103600000	B.2.1.1.1.2.1.1.1	0.270855904658722	.	103440001	103600000	#4848FF	1	0.25
chr2	103600001	103800000	B.2.1.2.1.2.1.2.1.2	0.159263271939328	.	103600001	103800000	#4848FF	1	0.25
chr2	103800001	103880000	B.2.1.1.2.2.2.2.1.2	0.189599133261105	.	103800001	103880000	#4848FF	1	0.25
chr2	103880001	104080000	B.2.2.1.1.1.2.2.2.2.2	0.0845070422535211	.	103880001	104080000	#0000FF	1	0.125
chr2	104080001	104200000	B.2.1.2.1.2.1.2.2.2.2.1	0.154929577464789	.	104080001	104200000	#4848FF	1	0.25
chr2	104200001	104480000	B.2.2.2.1.1.2.2.1.2.1	0.0303358613217768	.	104200001	104480000	#0000FF	1	0.125
chr2	104480001	104880000	B.2.2.2.1.2.2.2.1.1	0.0108342361863489	.	104480001	104880000	#0000FF	1	0.125
chr2	104880001	104960000	B.2.1.1.1.2.2.2.2.1	0.243770314192849	.	104880001	104960000	#4848FF	1	0.25
chr2	104960001	105320000	B.2.1.1.2.2.2.1.1.2	0.196099674972914	.	104960001	105320000	#4848FF	1	0.25
chr2	105320001	105640000	B.1.1.2.2.2.1.1.1.1	0.38353196099675	.	105320001	105640000	#DADAFF	1	0.5
chr2	105640001	105880000	A.2.1.2.1.1.2.2.2.2.2	0.633802816901408	.	105640001	105880000	#FF9191	1	0.75
chr2	105880001	106040000	A.2.1.1.2.2.2.1.2.1.1	0.664138678223185	.	105880001	106040000	#FF9191	1	0.75
chr2	106040001	106320000	A.2.2.1.1.1.2.2.1.1	0.575297941495125	.	106040001	106320000	#FFDADA	1	0.625
chr2	106320001	106520000	A.1.1.2.2.2.2.1.2.2	0.85373781148429	.	106320001	106520000	#FF0000	1	1
chr2	106520001	106880000	A.2.1.1.2.2.2.1.2.2	0.661971830985915	.	106520001	106880000	#FF9191	1	0.75
chr2	106880001	107000000	B.1.1.2.1.1.1.2.1.1	0.419284940411701	.	106880001	107000000	#DADAFF	1	0.5
chr2	107080001	107200000	B.1.1.2.1.1.1.2.1.1	0.419284940411701	.	107080001	107200000	#DADAFF	1	0.5
chr2	107200001	107560000	B.2.2.1.1.1.2.1.1.2	0.0964247020585049	.	107200001	107560000	#0000FF	1	0.125
chr2	107560001	108280000	B.2.2.2.2.2.1.2.2.2	0.00216684723726977	.	107560001	108280000	#0000FF	1	0.125
chr2	108280001	108440000	B.2.2.1.1.1.2.2.2.1.1.1	0.0899241603466956	.	108280001	108440000	#0000FF	1	0.125
chr2	108520001	108960000	B.1.2.2.1.2.2.2.1	0.320693391115926	.	108520001	108960000	#9191FF	1	0.375
chr2	108960001	109040000	A.2.2.1.2.2.1.1.2.2	0.529794149512459	.	108960001	109040000	#FFDADA	1	0.625
chr2	109040001	109240000	A.1.2.2.1.1.1.1.1.2.2	0.770314192849404	.	109040001	109240000	#FF4848	1	0.875
chr2	109240001	109480000	A.1.2.1.2.1.2.1.1.1.2	0.800650054171181	.	109240001	109480000	#FF4848	1	0.875
chr2	109480001	109760000	A.2.2.1.2.2.1.1.1.2	0.531960996749729	.	109480001	109760000	#FFDADA	1	0.625
chr2	109760001	110120000	A.2.1.2.1.1.2.1.1	0.645720476706392	.	109760001	110120000	#FF9191	1	0.75
chr2	110240001	110520000	A.2.1.2.1.1.2.1.1	0.645720476706392	.	110240001	110520000	#FF9191	1	0.75
chr2	110880001	110960000	A.2.1.2.1.1.2.1.1	0.645720476706392	.	110880001	110960000	#FF9191	1	0.75
chr2	110960001	111000000	A.1.2.1.1.2.2.1.2	0.825568797399783	.	110960001	111000000	#FF4848	1	0.875
chr2	111360001	111640000	A.1.2.1.1.2.2.1.2	0.825568797399783	.	111360001	111640000	#FF4848	1	0.875
chr2	111640001	111760000	A.2.1.1.1.2.1.2.2.1	0.698808234019502	.	111640001	111760000	#FF9191	1	0.75
chr2	111760001	112040000	A.1.1.2.2.2.1.1.2.1.1	0.874322860238353	.	111760001	112040000	#FF0000	1	1
chr2	112080001	112200000	A.1.1.2.2.2.1.1.2.1.1	0.874322860238353	.	112080001	112200000	#FF0000	1	1
chr2	112200001	112240000	A.2.2.1.2.2.2.1	0.52329360780065	.	112200001	112240000	#FFDADA	1	0.625
chr2	112280001	112360000	A.2.2.1.2.2.2.1	0.52329360780065	.	112280001	112360000	#FFDADA	1	0.625
chr2	112360001	112560000	A.1.2.1.2.2.2.2.1.2	0.775731310942579	.	112360001	112560000	#FF4848	1	0.875
chr2	112600001	112640000	A.1.2.1.2.2.2.2.1.2	0.775731310942579	.	112600001	112640000	#FF4848	1	0.875
chr2	112640001	112880000	A.1.1.2.2.2.1.1.2.2.1.2	0.871072589382449	.	112640001	112880000	#FF0000	1	1
chr2	112880001	113080000	A.1.1.2.2.2.1.1.2.2.1.1	0.872156013001083	.	112880001	113080000	#FF0000	1	1
chr2	113080001	113120000	A.2.1.1.1.2.1.2.1.1	0.700975081256771	.	113080001	113120000	#FF9191	1	0.75
chr2	113160001	113200000	A.2.1.1.1.2.1.2.1.1	0.700975081256771	.	113160001	113200000	#FF9191	1	0.75
chr2	113200001	113720000	A.1.1.1.1.1.1.1.2	0.998916576381365	.	113200001	113720000	#FF0000	1	1
chr2	113720001	113840000	A.1.2.2.1.1.2.1.1.1	0.76056338028169	.	113720001	113840000	#FF4848	1	0.875
chr2	113840001	114200000	A.1.1.2.1.2.2.1.2.1	0.911159263271939	.	113840001	114200000	#FF0000	1	1
chr2	114200001	114240000	A.1.1.2.1.2.2.1.2.2	0.910075839653304	.	114200001	114240000	#FF0000	1	1
chr2	114360001	114760000	A.1.1.2.1.2.2.1.2.2	0.910075839653304	.	114360001	114760000	#FF0000	1	1
chr2	114760001	115000000	B.1.1.1.1.1.1.1	0.457204767063922	.	114760001	115000000	#DADAFF	1	0.5
chr2	115000001	115400000	B.2.1.1.1.1.2.2.1.2	0.274106175514626	.	115000001	115400000	#4848FF	1	0.25
chr2	115400001	115560000	B.2.1.2.1.2.1.2.1.1	0.160346695557963	.	115400001	115560000	#4848FF	1	0.25
chr2	115560001	115720000	B.2.2.1.1.1.2.2.2.1.2.2	0.0866738894907909	.	115560001	115720000	#0000FF	1	0.125
chr2	115720001	116040000	B.2.2.2.1.1.2.2.2.2.1.1	0.0260021668472373	.	115720001	116040000	#0000FF	1	0.125
chr2	116040001	116480000	B.2.2.2.1.2.2.2.1.2	0.00975081256771398	.	116040001	116480000	#0000FF	1	0.125
chr2	116480001	116720000	B.2.2.2.1.1.2.2.2.2.1.2	0.0249187432286024	.	116480001	116720000	#0000FF	1	0.125
chr2	116720001	117800000	B.2.2.2.2.2.2	0.00108342361863489	.	116720001	117800000	#0000FF	1	0.125
chr2	117800001	118000000	B.2.2.1.1.1.2.2.2.1.1.2	0.0888407367280607	.	117800001	118000000	#0000FF	1	0.125
chr2	118000001	118160000	B.2.2.1.1.1.2.2.1.1	0.0920910075839653	.	118000001	118160000	#0000FF	1	0.125
chr2	118160001	118560000	B.2.1.1.1.2.1.2.2	0.260021668472373	.	118160001	118560000	#4848FF	1	0.25
chr2	118560001	118760000	A.2.2.2.1.1.2.2.1.2	0.504875406283857	.	118560001	118760000	#FFDADA	1	0.625
chr2	118760001	118960000	A.1.2.2.1.1.2.1.2.1.1	0.756229685807151	.	118760001	118960000	#FF4848	1	0.875
chr2	118960001	119600000	B.1.1.1.2.1.1.2.2.2	0.440953412784399	.	118960001	119600000	#DADAFF	1	0.5
chr2	119600001	120040000	A.2.1.2.1.2.1.2.1.1.2.2	0.619718309859155	.	119600001	120040000	#FF9191	1	0.75
chr2	120040001	120200000	A.1.2.1.2.1.2.1.2.1	0.797399783315276	.	120040001	120200000	#FF4848	1	0.875
chr2	120200001	120400000	A.2.1.2.2.2.1.1.1.1	0.596966413867822	.	120200001	120400000	#FF9191	1	0.75
chr2	120400001	120800000	A.1.1.2.2.1.1.1.1.2.2	0.901408450704225	.	120400001	120800000	#FF0000	1	1
chr2	120800001	120920000	A.2.1.1.1.2.1.2.2.2.1	0.697724810400867	.	120800001	120920000	#FF9191	1	0.75
chr2	120920001	121080000	A.1.1.2.2.2.1.1.2.2.2	0.869989165763814	.	120920001	121080000	#FF0000	1	1
chr2	121080001	121520000	A.2.2.1.1.2.1.2.1.1	0.566630552546046	.	121080001	121520000	#FFDADA	1	0.625
chr2	121520001	121600000	A.2.2.1.1.2.1.2.2.2	0.563380281690141	.	121520001	121600000	#FFDADA	1	0.625
chr2	121600001	121880000	A.2.2.2.2.2.1.2.1.1	0.468039003250271	.	121600001	121880000	#FFDADA	1	0.625
chr2	121880001	122520000	A.1.1.2.1.2.2.1.1	0.912242686890574	.	121880001	122520000	#FF0000	1	1
chr2	122520001	123040000	B.1.1.2.2.1.1.1	0.394366197183099	.	122520001	123040000	#DADAFF	1	0.5
chr2	123040001	123320000	B.2.1.2.1.2.2.1.1.1	0.151679306608884	.	123040001	123320000	#4848FF	1	0.25
chr2	123320001	123480000	B.2.1.1.2.2.2.2.1.1.2.1	0.191765980498375	.	123320001	123480000	#4848FF	1	0.25
chr2	123480001	123600000	B.2.1.1.1.2.2.2.2.2.1	0.242686890574215	.	123480001	123600000	#4848FF	1	0.25
chr2	123600001	123840000	B.2.2.2.1.1.2.2.1.1	0.0314192849404117	.	123600001	123840000	#0000FF	1	0.125
chr2	123840001	124000000	B.2.2.1.1.1.2.2.2.1.2.1	0.0877573131094258	.	123840001	124000000	#0000FF	1	0.125
chr2	124000001	124720000	B.2.2.2.2.2.1.2.2.1	0.00325027085590466	.	124000001	124720000	#0000FF	1	0.125
chr2	124720001	125120000	B.2.2.2.1.1.2.2.2.2.2.1	0.0238353196099675	.	124720001	125120000	#0000FF	1	0.125
chr2	125120001	125320000	B.2.2.1.1.1.2.2.1.2	0.0910075839653304	.	125120001	125320000	#0000FF	1	0.125
chr2	125320001	125400000	B.2.1.1.2.2.2.2.2.1.2.2	0.1863488624052	.	125320001	125400000	#4848FF	1	0.25
chr2	125400001	125600000	B.2.1.2.1.2.1.2.2.2.2.2.2	0.152762730227519	.	125400001	125600000	#4848FF	1	0.25
chr2	125600001	125680000	B.2.1.2.1.2.1.2.2.2.2.2.1	0.153846153846154	.	125600001	125680000	#4848FF	1	0.25
chr2	125680001	125800000	B.2.1.1.2.2.2.2.2.1.2.1	0.187432286023835	.	125680001	125800000	#4848FF	1	0.25
chr2	125800001	125880000	B.2.1.2.1.2.1.2.2.2.1	0.156013001083424	.	125800001	125880000	#4848FF	1	0.25
chr2	125880001	126080000	B.2.2.1.1.1.2.2.2.2.1	0.085590465872156	.	125880001	126080000	#0000FF	1	0.125
chr2	126080001	126200000	B.2.1.1.1.2.2.2.1.1	0.245937161430119	.	126080001	126200000	#4848FF	1	0.25
chr2	126200001	126360000	B.2.2.1.1.1.2.1.1.1.1.2	0.0996749729144095	.	126200001	126360000	#0000FF	1	0.125
chr2	126360001	126480000	B.2.1.2.1.2.1.2.2.1.1	0.158179848320693	.	126360001	126480000	#4848FF	1	0.25
chr2	126480001	126960000	B.2.2.2.1.2.2.2.2	0.00866738894907909	.	126480001	126960000	#0000FF	1	0.125
chr2	126960001	127360000	B.2.1.1.2.2.2.1.1.1	0.197183098591549	.	126960001	127360000	#4848FF	1	0.25
chr2	127360001	127480000	A.2.2.2.2.2.1.2.1.2.2	0.465872156013001	.	127360001	127480000	#FFDADA	1	0.625
chr2	127480001	127640000	B.1.1.2.2.2.2.2.1.1	0.375947995666306	.	127480001	127640000	#DADAFF	1	0.5
chr2	127640001	127800000	A.2.2.2.1.1.2.2.1.1.1	0.507042253521127	.	127640001	127800000	#FFDADA	1	0.625
chr2	127800001	128440000	A.1.1.1.1.2.2.2.1.1	0.980498374864572	.	127800001	128440000	#FF0000	1	1
chr2	128440001	128640000	A.1.1.1.2.2.2.1.1	0.95124593716143	.	128440001	128640000	#FF0000	1	1
chr2	128640001	129000000	A.1.1.1.1.2.2.2.2	0.978331527627302	.	128640001	129000000	#FF0000	1	1
chr2	129000001	129080000	A.2.1.2.2.2.1.2.2.2	0.590465872156013	.	129000001	129080000	#FF9191	1	0.75
chr2	129080001	129320000	A.2.2.1.2.2.1.1.1.1	0.533044420368364	.	129080001	129320000	#FFDADA	1	0.625
chr2	129320001	129880000	B.1.1.2.2.1.2.1.1.2	0.390032502708559	.	129320001	129880000	#DADAFF	1	0.5
chr2	129880001	130320000	B.1.1.2.2.1.2.1.1.1	0.391115926327194	.	129880001	130320000	#DADAFF	1	0.5
chr2	130320001	130800000	A.2.2.2.2.2.1.1.1.2.2	0.471289274106175	.	130320001	130800000	#FFDADA	1	0.625
chr2	130880001	131160000	A.1.2.2.1.1.1.1.1.1.1	0.773564463705309	.	130880001	131160000	#FF4848	1	0.875
chr2	131440001	131800000	A.2.1.2.1.2.1.2.1.1.2.1.1.1	0.624052004333694	.	131440001	131800000	#FF9191	1	0.75
chr2	131800001	131920000	A.1.2.2.1.1.2.1.1.2.1	0.759479956663055	.	131800001	131920000	#FF4848	1	0.875
chr2	131920001	132000000	A.2.2.2.2.2.1.2.1.2.1	0.466955579631636	.	131920001	132000000	#FFDADA	1	0.625
chr2	132040001	132200000	A.2.2.2.2.2.1.2.1.2.1	0.466955579631636	.	132040001	132200000	#FFDADA	1	0.625
chr2	132200001	132600000	A.2.2.1.1.1.2.2.2.1	0.57204767063922	.	132200001	132600000	#FFDADA	1	0.625
chr2	132600001	132760000	B.2.1.1.1.2.2.2.2.2.2	0.24160346695558	.	132600001	132760000	#4848FF	1	0.25
chr2	132800001	132920000	B.2.1.1.1.2.2.2.2.2.2	0.24160346695558	.	132800001	132920000	#4848FF	1	0.25
chr2	132920001	133320000	B.2.1.2.1.2.2.1.1.2	0.150595882990249	.	132920001	133320000	#4848FF	1	0.25
chr2	133320001	133480000	B.1.2.2.2.2.1.1.1	0.301191765980498	.	133320001	133480000	#9191FF	1	0.375
chr2	133480001	133640000	B.2.1.1.1.1.2.2.1.1	0.275189599133261	.	133480001	133640000	#4848FF	1	0.25
chr2	133640001	133880000	B.1.2.1.1.2.2.2.1	0.346695557963164	.	133640001	133880000	#9191FF	1	0.375
chr2	133880001	134160000	B.1.2.2.2.2.1.1.2	0.300108342361864	.	133880001	134160000	#9191FF	1	0.375
chr2	134160001	134640000	B.1.1.2.2.2.1.1.1.2	0.382448537378115	.	134160001	134640000	#DADAFF	1	0.5
chr2	134640001	134840000	A.2.2.1.1.1.2.2.1.2.2	0.573131094257855	.	134640001	134840000	#FFDADA	1	0.625
chr2	134840001	135080000	A.1.1.2.2.1.1.1.1.1	0.903575297941495	.	134840001	135080000	#FF0000	1	1
chr2	135080001	135360000	A.1.2.2.1.1.2.1.1.2.2.1	0.75839653304442	.	135080001	135360000	#FF4848	1	0.875
chr2	135360001	135400000	A.2.1.1.1.2.1.2.1.2	0.699891657638137	.	135360001	135400000	#FF9191	1	0.75
chr2	135440001	135520000	A.2.1.1.1.2.1.2.1.2	0.699891657638137	.	135440001	135520000	#FF9191	1	0.75
chr2	135520001	135720000	A.1.2.2.1.1.2.1.1.2.2.2	0.757313109425785	.	135520001	135720000	#FF4848	1	0.875
chr2	135720001	136000000	A.1.2.1.2.1.2.1.2.2.1.1	0.796316359696641	.	135720001	136000000	#FF4848	1	0.875
chr2	136000001	136280000	A.2.1.2.1.1.1.2.1.1	0.650054171180932	.	136000001	136280000	#FF9191	1	0.75
chr2	136280001	136600000	A.1.1.2.2.1.1.1.1.2.1	0.90249187432286	.	136280001	136600000	#FF0000	1	1
chr2	136600001	136880000	A.1.1.1.1.2.2.2.1.2	0.979414951245937	.	136600001	136880000	#FF0000	1	1
chr2	136880001	137160000	A.1.1.1.2.2.1.2.2.1	0.9534127843987	.	136880001	137160000	#FF0000	1	1
chr2	137160001	137560000	B.1.1.2.1.1.1.2.2	0.417118093174431	.	137160001	137560000	#DADAFF	1	0.5
chr2	137560001	137720000	B.1.2.2.2.2.2.1.2.2	0.293607800650054	.	137560001	137720000	#9191FF	1	0.375
chr2	137720001	137880000	B.2.1.2.1.2.2.1.2.1.1	0.149512459371614	.	137720001	137880000	#4848FF	1	0.25
chr2	137880001	137960000	B.2.1.1.2.2.2.2.1.1.1	0.19284940411701	.	137880001	137960000	#4848FF	1	0.25
chr2	137960001	138560000	B.2.2.2.1.1.2.1.1.2	0.0335861321776815	.	137960001	138560000	#0000FF	1	0.125
chr2	138560001	139200000	B.1.2.1.1.2.2.1	0.347778981581798	.	138560001	139200000	#9191FF	1	0.375
chr2	139200001	139400000	A.2.1.1.2.1.1.2.2.1	0.687973997833153	.	139200001	139400000	#FF9191	1	0.75
chr2	139400001	139600000	B.1.1.1.2.1.1.1.1.1	0.447453954496208	.	139400001	139600000	#DADAFF	1	0.5
chr2	139600001	139800000	B.2.1.2.1.2.2.1.2.1.2	0.148429035752979	.	139600001	139800000	#4848FF	1	0.25
chr2	139800001	140080000	B.2.2.2.1.2.2.1.2.1.1	0.0140845070422535	.	139800001	140080000	#0000FF	1	0.125
chr2	140080001	140200000	B.2.1.2.1.2.1.2.2.1.2	0.157096424702059	.	140080001	140200000	#4848FF	1	0.25
chr2	140200001	140400000	B.2.2.2.1.1.2.2.1.2.2.1	0.0292524377031419	.	140200001	140400000	#0000FF	1	0.125
chr2	140400001	140880000	B.2.2.2.2.2.1.2.1	0.00433369447453954	.	140400001	140880000	#0000FF	1	0.125
chr2	140880001	140960000	B.2.1.1.2.2.2.2.1.1.2.2	0.19068255687974	.	140880001	140960000	#4848FF	1	0.25
chr2	140960001	141160000	B.2.2.1.1.1.2.1.1.1.1.1	0.100758396533044	.	140960001	141160000	#0000FF	1	0.125
chr2	141160001	141320000	B.2.1.1.2.2.2.2.2.1.1	0.18851570964247	.	141160001	141320000	#4848FF	1	0.25
chr2	141320001	141760000	B.2.2.1.1.2.2.2.2.2.1	0.0704225352112676	.	141320001	141760000	#0000FF	1	0.125
chr2	141760001	141840000	B.2.1.1.2.2.2.2.2.2.2	0.184182015167931	.	141760001	141840000	#4848FF	1	0.25
chr2	141840001	142000000	B.2.1.1.2.2.2.2.2.2.1	0.185265438786566	.	141840001	142000000	#4848FF	1	0.25
chr2	142000001	142200000	B.2.1.2.1.1.1.1.1.1	0.183098591549296	.	142000001	142200000	#4848FF	1	0.25
chr2	142200001	142440000	B.2.1.1.2.1.1.1.2.2.2	0.232936078006501	.	142200001	142440000	#4848FF	1	0.25
chr2	142440001	142840000	B.2.2.1.1.2.2.2.2.1	0.0715059588299025	.	142440001	142840000	#0000FF	1	0.125
chr2	142840001	142960000	B.1.2.2.2.2.2.1.2.1	0.294691224268689	.	142840001	142960000	#9191FF	1	0.375
chr2	142960001	143040000	B.2.1.1.1.2.2.2.1.2	0.244853737811484	.	142960001	143040000	#4848FF	1	0.25
chr2	143040001	143600000	B.2.1.2.1.1.1.1.1.2.1	0.182015167930661	.	143040001	143600000	#4848FF	1	0.25
chr2	143600001	143720000	A.2.1.1.2.2.1.2.1.2	0.670639219934995	.	143600001	143720000	#FF9191	1	0.75
chr2	143720001	143840000	A.2.2.2.2.2.1.1.1.1.1	0.475622968580715	.	143720001	143840000	#FFDADA	1	0.625
chr2	143840001	144000000	A.1.2.2.1.1.1.1.1.1.2	0.772481040086674	.	143840001	144000000	#FF4848	1	0.875
chr2	144000001	144200000	A.2.2.2.1.1.2.2.1.1.2	0.505958829902492	.	144000001	144200000	#FFDADA	1	0.625
chr2	144200001	144480000	A.2.2.1.2.2.1.2.1.2	0.52762730227519	.	144200001	144480000	#FFDADA	1	0.625
chr2	144480001	144920000	A.2.1.2.1.2.1.2.1.1.1	0.625135427952329	.	144480001	144920000	#FF9191	1	0.75
chr2	144920001	145160000	A.1.1.2.1.2.2.2.1.2.2	0.905742145178765	.	144920001	145160000	#FF0000	1	1
chr2	145160001	145360000	A.2.1.1.2.2.1.2.1.1.1	0.672806067172264	.	145160001	145360000	#FF9191	1	0.75
chr2	145360001	145560000	B.1.2.1.1.1.1.1	0.370530877573131	.	145360001	145560000	#9191FF	1	0.375
chr2	145560001	145960000	B.2.1.1.2.2.2.1.2.2	0.193932827735645	.	145560001	145960000	#4848FF	1	0.25
chr2	145960001	146040000	B.1.2.2.2.2.1.2.2.1	0.297941495124594	.	145960001	146040000	#9191FF	1	0.375
chr2	146040001	146240000	B.2.1.1.2.2.2.1.2.1	0.19501625135428	.	146040001	146240000	#4848FF	1	0.25
chr2	146240001	146680000	B.2.1.1.1.1.2.2.2.2	0.271939328277356	.	146240001	146680000	#4848FF	1	0.25
chr2	146680001	147080000	B.2.2.2.1.2.2.1.2.1.2	0.0130010834236186	.	146680001	147080000	#0000FF	1	0.125
chr2	147080001	147440000	B.2.2.1.1.2.2.2.2.2.2	0.0693391115926327	.	147080001	147440000	#0000FF	1	0.125
chr2	147440001	147720000	B.2.2.1.1.1.2.1.2.2.1	0.0942578548212351	.	147440001	147720000	#0000FF	1	0.125
chr2	147720001	148080000	B.1.1.2.2.2.2.2.2.1.1	0.373781148429036	.	147720001	148080000	#DADAFF	1	0.5
chr2	148080001	148200000	B.1.1.2.2.2.2.2.1.2	0.374864572047671	.	148080001	148200000	#DADAFF	1	0.5
chr2	148200001	148320000	B.1.1.2.1.1.1.2.1.2	0.418201516793066	.	148200001	148320000	#DADAFF	1	0.5
chr2	148320001	148440000	A.2.2.1.2.2.1.2.2.2.1	0.52546045503792	.	148320001	148440000	#FFDADA	1	0.625
chr2	148440001	148720000	B.1.1.1.2.1.2.2.1.2.2.2.1	0.435536294691224	.	148440001	148720000	#DADAFF	1	0.5
chr2	148720001	148880000	A.1.2.2.1.1.2.2.1.2.2	0.749729144095341	.	148720001	148880000	#FF4848	1	0.875
chr2	148880001	149040000	A.2.2.1.1.1.2.2.1.2.1	0.57421451787649	.	148880001	149040000	#FFDADA	1	0.625
chr2	149040001	149280000	A.2.2.1.2.1.1.1.1.2.2.1.2	0.550379198266522	.	149040001	149280000	#FFDADA	1	0.625
chr2	149280001	149360000	A.2.1.2.1.1.1.2.1.2	0.648970747562297	.	149280001	149360000	#FF9191	1	0.75
chr2	149360001	149520000	A.1.2.1.2.1.2.1.1.2.2	0.798483206933911	.	149360001	149520000	#FF4848	1	0.875
chr2	149520001	149680000	A.2.1.1.2.2.1.2.2.2	0.66738894907909	.	149520001	149680000	#FF9191	1	0.75
chr2	149680001	149720000	A.2.2.2.1.2.2.1.1	0.496208017334778	.	149680001	149720000	#FFDADA	1	0.625
chr2	149760001	149800000	A.2.2.2.1.2.2.1.1	0.496208017334778	.	149760001	149800000	#FFDADA	1	0.625
chr2	149800001	149960000	A.2.2.1.2.2.1.1.2.1	0.530877573131094	.	149800001	149960000	#FFDADA	1	0.625
chr2	149960001	150200000	B.1.1.1.1.1.1.2	0.456121343445287	.	149960001	150200000	#DADAFF	1	0.5
chr2	150200001	150440000	B.1.1.2.1.1.2.2.1.2	0.411700975081257	.	150200001	150440000	#DADAFF	1	0.5
chr2	150440001	150600000	B.1.2.2.2.2.1.2.2.2	0.296858071505959	.	150440001	150600000	#9191FF	1	0.375
chr2	150600001	150680000	B.1.2.2.2.2.2.2	0.292524377031419	.	150600001	150680000	#9191FF	1	0.375
chr2	150680001	150920000	B.2.2.2.1.1.2.2.2.2.2.2	0.0227518959913326	.	150680001	150920000	#0000FF	1	0.125
chr2	150920001	151240000	B.2.2.2.1.1.2.2.2.1	0.0270855904658722	.	150920001	151240000	#0000FF	1	0.125
chr2	151240001	151720000	B.2.2.1.1.2.2.2.1.2	0.0725893824485374	.	151240001	151720000	#0000FF	1	0.125
chr2	151720001	152080000	B.1.1.2.2.2.2.2.2.1.2	0.372697724810401	.	151720001	152080000	#DADAFF	1	0.5
chr2	152080001	152360000	A.1.2.1.1.1.2.2	0.837486457204767	.	152080001	152360000	#FF4848	1	0.875
chr2	152360001	152600000	A.2.1.1.2.1.1.2.2.2	0.686890574214518	.	152360001	152600000	#FF9191	1	0.75
chr2	152600001	152760000	A.1.2.1.2.1.2.1.1.1.1	0.801733477789816	.	152600001	152760000	#FF4848	1	0.875
chr2	152760001	153080000	A.1.2.1.2.1.2.1.2.2.2	0.793066088840737	.	152760001	153080000	#FF4848	1	0.875
chr2	153080001	153400000	A.1.2.1.2.1.2.1.1.2.1	0.799566630552546	.	153080001	153400000	#FF4848	1	0.875
chr2	153400001	153600000	A.1.2.1.2.1.2.1.2.2.1.2.2	0.794149512459372	.	153400001	153600000	#FF4848	1	0.875
chr2	153600001	154040000	B.2.1.2.1.1.1.1.1.2.2	0.180931744312026	.	153600001	154040000	#4848FF	1	0.25
chr2	154040001	154440000	B.2.2.1.1.1.2.1.1.1.2.1	0.0985915492957746	.	154040001	154440000	#0000FF	1	0.125
chr2	154440001	154680000	B.2.2.2.1.2.2.1.2.2	0.0119176598049837	.	154440001	154680000	#0000FF	1	0.125
chr2	154680001	155040000	B.2.2.2.2.1.1	0.0075839653304442	.	154680001	155040000	#0000FF	1	0.125
chr2	155040001	155200000	B.2.2.2.1.1.2.2.1.2.2.2	0.028169014084507	.	155040001	155200000	#0000FF	1	0.125
chr2	155200001	155440000	B.2.2.1.1.1.2.1.1.1.2.2	0.0975081256771398	.	155200001	155440000	#0000FF	1	0.125
chr2	155440001	155960000	B.2.2.2.1.1.2.1.1.1	0.0346695557963164	.	155440001	155960000	#0000FF	1	0.125
chr2	155960001	156200000	B.1.2.1.2.2.2.2.2	0.333694474539545	.	155960001	156200000	#9191FF	1	0.375
chr2	156200001	156400000	B.2.1.2.1.1.2.1.2.1	0.167930660888407	.	156200001	156400000	#4848FF	1	0.25
chr2	156400001	157160000	B.2.2.1.1.2.2.1	0.0747562296858072	.	156400001	157160000	#0000FF	1	0.125
chr2	157160001	157440000	A.1.1.2.1.2.2.2.1.2.1.1	0.907908992416035	.	157160001	157440000	#FF0000	1	1
chr2	157440001	157680000	B.1.1.2.2.2.1.2.1.2	0.37919826652221	.	157440001	157680000	#DADAFF	1	0.5
chr2	157680001	157840000	B.1.2.2.2.2.2.1.1	0.295774647887324	.	157680001	157840000	#9191FF	1	0.375
chr2	157840001	158160000	B.1.1.1.2.1.2.2.1.2.2.2.2	0.434452871072589	.	157840001	158160000	#DADAFF	1	0.5
chr2	158160001	158360000	A.1.2.1.2.1.2.1.2.2.1.2.1	0.795232936078006	.	158160001	158360000	#FF4848	1	0.875
chr2	158360001	158680000	B.1.1.1.2.1.1.2.1.1	0.444203683640303	.	158360001	158680000	#DADAFF	1	0.5
chr2	158680001	158840000	A.2.2.2.1.2.2.2.2.1.2.1	0.487540628385699	.	158680001	158840000	#FFDADA	1	0.625
chr2	158840001	159120000	B.1.1.1.2.1.2.2.2.1.2	0.43228602383532	.	158840001	159120000	#DADAFF	1	0.5
chr2	159120001	159280000	B.1.1.2.2.1.2.2.2.2	0.384615384615385	.	159120001	159280000	#DADAFF	1	0.5
chr2	159280001	159440000	A.2.1.2.1.2.2.1.2.2	0.607800650054171	.	159280001	159440000	#FF9191	1	0.75
chr2	159440001	159720000	A.2.2.2.1.1.2.1.2.2.1	0.509209100758397	.	159440001	159720000	#FFDADA	1	0.625
chr2	159720001	160040000	A.2.1.2.1.2.1.2.1.1.2.1.2.2	0.62080173347779	.	159720001	160040000	#FF9191	1	0.75
chr2	160040001	160200000	A.1.2.2.1.1.2.1.2.1.2	0.755146262188516	.	160040001	160200000	#FF4848	1	0.875
chr2	160200001	160480000	A.1.2.2.1.1.1.1.1.2.1	0.771397616468039	.	160200001	160480000	#FF4848	1	0.875
chr2	160480001	160840000	A.1.1.1.2.2.1.2.1.1	0.95557963163597	.	160480001	160840000	#FF0000	1	1
chr2	160840001	161040000	A.2.2.1.2.2.1.2.2.1	0.526543878656555	.	160840001	161040000	#FFDADA	1	0.625
chr2	161040001	161240000	A.2.2.2.2.2.1.1.1.2.1.1	0.473456121343445	.	161040001	161240000	#FFDADA	1	0.625
chr2	161240001	161400000	B.1.1.1.1.2.1.1	0.452871072589382	.	161240001	161400000	#DADAFF	1	0.5
chr2	161400001	161920000	B.1.1.2.2.1.2.2.1	0.386782231852654	.	161400001	161920000	#DADAFF	1	0.5
chr2	161920001	162040000	A.1.1.2.2.1.1.2.1.1.2	0.895991332611051	.	161920001	162040000	#FF0000	1	1
chr2	162040001	162280000	A.1.2.1.2.1.2.2.2.1.2	0.788732394366197	.	162040001	162280000	#FF4848	1	0.875
chr2	162280001	162480000	B.1.1.2.2.2.2.2.2.2	0.371614301191766	.	162280001	162480000	#DADAFF	1	0.5
chr2	162480001	162800000	B.2.1.2.1.1.1.1.2.2.2	0.177681473456121	.	162480001	162800000	#4848FF	1	0.25
chr2	162800001	163000000	A.2.2.2.2.2.2.2.1.1	0.460455037919827	.	162800001	163000000	#FFDADA	1	0.625
chr2	163000001	163240000	A.2.2.1.1.1.2.2.2.2.1	0.570964247020585	.	163000001	163240000	#FFDADA	1	0.625
chr2	163240001	163400000	B.2.1.2.1.1.1.2.1.1.1	0.176598049837486	.	163240001	163400000	#4848FF	1	0.25
chr2	163400001	163680000	B.2.1.2.1.2.2.1.2.2.2.1	0.14626218851571	.	163400001	163680000	#4848FF	1	0.25
chr2	163680001	163960000	B.2.2.1.1.1.2.1.2.2.2	0.0931744312026002	.	163680001	163960000	#0000FF	1	0.125
chr2	163960001	164320000	B.2.1.2.1.2.2.1.2.2.2.2	0.145178764897075	.	163960001	164320000	#4848FF	1	0.25
chr2	164320001	164480000	B.2.1.1.1.1.1.2.2.2	0.280606717226436	.	164320001	164480000	#4848FF	1	0.25
chr2	164480001	164640000	B.2.1.1.1.1.1.2.1.1.2	0.284940411700975	.	164480001	164640000	#4848FF	1	0.25
chr2	164640001	164840000	B.2.1.2.1.2.2.1.2.2.1	0.147345612134345	.	164640001	164840000	#4848FF	1	0.25
chr2	164840001	165040000	B.2.1.2.1.1.1.2.2	0.173347778981582	.	164840001	165040000	#4848FF	1	0.25
chr2	165040001	165240000	B.2.1.2.1.1.2.1.2.2	0.166847237269772	.	165040001	165240000	#4848FF	1	0.25
chr2	165240001	165400000	B.2.1.2.1.2.2.2.1	0.14409534127844	.	165240001	165400000	#4848FF	1	0.25
chr2	165400001	165760000	B.2.1.1.1.1.2.2.2.1	0.273022751895991	.	165400001	165760000	#4848FF	1	0.25
chr2	165760001	166160000	B.2.1.1.1.1.2.1.1.1	0.279523293607801	.	165760001	166160000	#4848FF	1	0.25
chr2	166160001	166680000	B.2.1.1.1.1.2.1.2.2	0.276273022751896	.	166160001	166680000	#4848FF	1	0.25
chr2	166680001	166840000	A.2.2.2.2.2.1.1.1.1.2	0.47453954496208	.	166680001	166840000	#FFDADA	1	0.625
chr2	166840001	167040000	B.2.1.1.2.1.1.1.1.1.2.2	0.238353196099675	.	166840001	167040000	#4848FF	1	0.25
chr2	167040001	167360000	B.2.2.1.1.2.1.1.1	0.0834236186348862	.	167040001	167360000	#0000FF	1	0.125
chr2	167360001	167840000	B.2.2.2.2.1.2	0.00650054171180932	.	167360001	167840000	#0000FF	1	0.125
chr2	167840001	167960000	B.2.1.2.1.2.1.1	0.161430119176598	.	167840001	167960000	#4848FF	1	0.25
chr2	167960001	168120000	B.2.2.1.1.2.1.2.2.2	0.075839653304442	.	167960001	168120000	#0000FF	1	0.125
chr2	168120001	168280000	B.2.1.2.1.2.2.2.2.2.1	0.14192849404117	.	168120001	168280000	#4848FF	1	0.25
chr2	168280001	168520000	B.2.2.1.1.2.2.2.1.1	0.0736728060671723	.	168280001	168520000	#0000FF	1	0.125
chr2	168520001	168760000	B.2.1.1.2.1.1.1.2.2.1	0.234019501625135	.	168520001	168760000	#4848FF	1	0.25
chr2	168760001	169200000	B.1.1.2.2.2.1.2.2	0.378114842903575	.	168760001	169200000	#DADAFF	1	0.5
chr2	169200001	169440000	A.2.1.1.2.2.1.2.1.1.2	0.671722643553629	.	169200001	169440000	#FF9191	1	0.75
chr2	169440001	169880000	A.2.1.2.1.2.1.2.2	0.61646803900325	.	169440001	169880000	#FF9191	1	0.75
chr2	169880001	170320000	A.2.2.1.1.1.2.1.2	0.576381365113759	.	169880001	170320000	#FFDADA	1	0.625
chr2	170320001	170680000	A.1.1.1.1.2.2.1.1.2	0.984832069339112	.	170320001	170680000	#FF0000	1	1
chr2	170680001	171000000	A.1.1.1.2.2.2.1.2.2	0.94907908992416	.	170680001	171000000	#FF0000	1	1
chr2	171000001	171520000	A.1.1.2.1.2.2.2.2	0.90465872156013	.	171000001	171520000	#FF0000	1	1
chr2	171520001	171760000	A.1.2.2.1.1.1.2.1.1	0.76489707475623	.	171520001	171760000	#FF4848	1	0.875
chr2	171760001	171960000	A.1.1.1.2.2.2.1.2.1	0.950162513542795	.	171760001	171960000	#FF0000	1	1
chr2	171960001	172280000	A.1.1.1.1.1.1.2	0.99783315276273	.	171960001	172280000	#FF0000	1	1
chr2	172280001	172880000	A.1.1.1.1.1.2.2	0.994582881906826	.	172280001	172880000	#FF0000	1	1
chr2	172880001	173000000	A.1.2.2.2.2.2.2.2.1	0.71614301191766	.	172880001	173000000	#FF4848	1	0.875
chr2	173000001	173480000	A.1.2.2.1.1.1.2.2.1	0.76273022751896	.	173000001	173480000	#FF4848	1	0.875
chr2	173480001	173640000	A.2.1.2.2.2.1.2.1.2	0.592632719393283	.	173480001	173640000	#FF9191	1	0.75
chr2	173640001	173840000	A.2.1.2.1.2.1.1.1.2.1	0.630552546045504	.	173640001	173840000	#FF9191	1	0.75
chr2	173840001	174040000	A.1.2.2.1.1.1.2.1.2	0.763813651137595	.	173840001	174040000	#FF4848	1	0.875
chr2	174040001	174320000	A.1.2.2.1.1.2.2.2.1	0.748645720476706	.	174040001	174320000	#FF4848	1	0.875
chr2	174320001	174480000	A.2.2.1.1.2.2.1.2.1	0.560130010834236	.	174320001	174480000	#FFDADA	1	0.625
chr2	174480001	174760000	A.2.1.1.2.2.1.2.2.1.1	0.66955579631636	.	174480001	174760000	#FF9191	1	0.75
chr2	174760001	174920000	A.1.1.2.2.1.1.1.2.2.1	0.899241603466956	.	174760001	174920000	#FF0000	1	1
chr2	174920001	175280000	A.1.1.2.2.1.1.1.2.2.2	0.898158179848321	.	174920001	175280000	#FF0000	1	1
chr2	175280001	175640000	A.1.1.2.1.2.1.1.2	0.916576381365114	.	175280001	175640000	#FF0000	1	1
chr2	175640001	175920000	A.2.1.2.1.2.1.1.1.2.2	0.629469122426869	.	175640001	175920000	#FF9191	1	0.75
chr2	175920001	176120000	A.1.2.1.2.1.1.1.1.1.1	0.819068255687974	.	175920001	176120000	#FF4848	1	0.875
chr2	176120001	176360000	A.2.2.2.2.2.1.2.2.1	0.464788732394366	.	176120001	176360000	#FFDADA	1	0.625
chr2	176360001	176880000	B.1.1.1.1.1.2.1	0.455037919826652	.	176360001	176880000	#DADAFF	1	0.5
chr2	176880001	177120000	A.2.2.1.1.2.2.2.2	0.554712892741062	.	176880001	177120000	#FFDADA	1	0.625
chr2	177120001	177760000	A.1.2.2.1.1.1.2.2.2	0.761646803900325	.	177120001	177760000	#FF4848	1	0.875
chr2	177760001	177880000	A.1.2.2.1.1.2.2.1.1.1	0.752979414951246	.	177760001	177880000	#FF4848	1	0.875
chr2	177880001	178040000	A.1.2.2.1.1.2.2.2.2	0.747562296858072	.	177880001	178040000	#FF4848	1	0.875
chr2	178040001	178160000	A.1.1.2.2.1.2.2.1.1	0.885157096424702	.	178040001	178160000	#FF0000	1	1
chr2	178160001	178520000	A.1.1.2.1.2.1.1.1.2	0.917659804983749	.	178160001	178520000	#FF0000	1	1
chr2	178520001	178680000	A.2.1.1.2.2.1.2.2.1.2	0.668472372697725	.	178520001	178680000	#FF9191	1	0.75
chr2	178680001	178840000	B.1.1.1.1.1.2.2	0.453954496208017	.	178680001	178840000	#DADAFF	1	0.5
chr2	178840001	179000000	A.2.2.1.2.2.1.2.1.1	0.528710725893825	.	178840001	179000000	#FFDADA	1	0.625
chr2	179000001	179240000	A.2.1.2.2.2.2.2.1.2.1	0.587215601300108	.	179000001	179240000	#FF9191	1	0.75
chr2	179240001	179440000	A.1.1.2.2.1.1.2.2.1	0.893824485373781	.	179240001	179440000	#FF0000	1	1
chr2	179440001	179840000	A.2.1.2.1.2.1.1.2.1.1	0.628385698808234	.	179440001	179840000	#FF9191	1	0.75
chr2	179840001	179960000	A.2.1.2.1.2.2.1.2.1.1.1	0.611050920910076	.	179840001	179960000	#FF9191	1	0.75
chr2	179960001	180160000	A.2.1.2.1.2.2.1.2.1.1.2	0.609967497291441	.	179960001	180160000	#FF9191	1	0.75
chr2	180160001	180320000	B.1.1.2.2.2.1.2.1.1	0.380281690140845	.	180160001	180320000	#DADAFF	1	0.5
chr2	180320001	180480000	B.2.1.1.1.1.1.1.1.2.1	0.29035752979415	.	180320001	180480000	#4848FF	1	0.25
chr2	180480001	180640000	B.1.2.1.2.2.2.2.1.1.1	0.33694474539545	.	180480001	180640000	#9191FF	1	0.375
chr2	180640001	180760000	B.1.2.2.2.2.1.2.1	0.299024918743229	.	180640001	180760000	#9191FF	1	0.375
chr2	180760001	180920000	B.1.1.1.2.1.1.1.1.2	0.446370530877573	.	180760001	180920000	#DADAFF	1	0.5
chr2	180920001	181400000	B.2.1.1.2.1.1.2.2.2	0.228602383531961	.	180920001	181400000	#4848FF	1	0.25
chr2	181400001	181560000	B.1.2.2.2.1.2.2.2.1	0.303358613217768	.	181400001	181560000	#9191FF	1	0.375
chr2	181560001	181800000	B.1.2.1.2.2.2.2.1.2	0.33477789815818	.	181560001	181800000	#9191FF	1	0.375
chr2	181800001	181960000	A.2.2.1.2.2.1.2.2.2.2	0.524377031419285	.	181800001	181960000	#FFDADA	1	0.625
chr2	181960001	182160000	A.1.1.2.1.2.2.2.1.2.1.2	0.9068255687974	.	181960001	182160000	#FF0000	1	1
chr2	182160001	182320000	A.1.1.1.2.2.1.2.2.2	0.952329360780065	.	182160001	182320000	#FF0000	1	1
chr2	182320001	182560000	A.2.1.1.2.1.1.2.1.1	0.690140845070423	.	182320001	182560000	#FF9191	1	0.75
chr2	182560001	182680000	A.2.2.2.1.2.2.2.2.1.1	0.488624052004334	.	182560001	182680000	#FFDADA	1	0.625
chr2	182680001	182760000	A.2.2.2.1.2.2.1.2.1.1	0.495124593716143	.	182680001	182760000	#FFDADA	1	0.625
chr2	182760001	182880000	A.2.2.1.2.1.1.1.1.2.2.1.1	0.551462621885157	.	182760001	182880000	#FFDADA	1	0.625
chr2	182880001	183000000	B.1.1.1.2.1.2.2.1.2.2.1	0.436619718309859	.	182880001	183000000	#DADAFF	1	0.5
chr2	183000001	183320000	B.2.1.1.1.1.1.2.1.1.1	0.28602383531961	.	183000001	183320000	#4848FF	1	0.25
chr2	183320001	183560000	B.1.1.1.2.1.2.2.1.2.1	0.437703141928494	.	183320001	183560000	#DADAFF	1	0.5
chr2	183560001	183640000	A.2.1.2.1.2.2.1.2.1.2	0.608884073672806	.	183560001	183640000	#FF9191	1	0.75
chr2	183640001	184080000	A.2.1.2.1.2.2.1.1.1.1	0.615384615384615	.	183640001	184080000	#FF9191	1	0.75
chr2	184080001	184520000	B.2.1.2.1.1.1.2.1.2	0.174431202600217	.	184080001	184520000	#4848FF	1	0.25
chr2	184520001	184760000	B.2.1.1.2.1.2.2.2.2	0.211267605633803	.	184520001	184760000	#4848FF	1	0.25
chr2	184760001	184920000	B.1.1.1.2.1.2.2.1.1	0.438786565547129	.	184760001	184920000	#DADAFF	1	0.5
chr2	184920001	185480000	B.2.1.2.1.1.1.1.2.2.1	0.178764897074756	.	184920001	185480000	#4848FF	1	0.25
chr2	185480001	185720000	B.1.1.1.2.1.2.1	0.439869989165764	.	185480001	185720000	#DADAFF	1	0.5
chr2	185720001	186120000	B.2.1.2.1.1.1.2.1.1.2	0.175514626218852	.	185720001	186120000	#4848FF	1	0.25
chr2	186120001	186440000	B.2.2.1.1.2.1.2.1.1.1	0.0812567713976165	.	186120001	186440000	#0000FF	1	0.125
chr2	186440001	186560000	B.2.1.1.2.1.2.1.2.1.2.1	0.223185265438787	.	186440001	186560000	#4848FF	1	0.25
chr2	186560001	186880000	B.2.2.1.1.2.1.2.2.1	0.0769230769230769	.	186560001	186880000	#0000FF	1	0.125
chr2	186880001	187160000	B.2.1.1.1.1.2.1.1.2	0.278439869989166	.	186880001	187160000	#4848FF	1	0.25
chr2	187160001	187360000	A.2.2.2.2.2.2.2.2	0.458288190682557	.	187160001	187360000	#FFDADA	1	0.625
chr2	187360001	187520000	A.2.1.2.1.2.2.1.1.1.2	0.614301191765981	.	187360001	187520000	#FF9191	1	0.75
chr2	187520001	187920000	B.1.2.2.2.1.1.2.2.2.1	0.308775731310943	.	187520001	187920000	#9191FF	1	0.375
chr2	187920001	188000000	B.1.2.1.2.2.1.1.1.1	0.342361863488624	.	187920001	188000000	#9191FF	1	0.375
chr2	188000001	188120000	B.1.1.2.1.1.2.1.2	0.413867822318527	.	188000001	188120000	#DADAFF	1	0.5
chr2	188120001	188320000	B.2.1.1.2.1.1.1.1.2	0.23726977248104	.	188120001	188320000	#4848FF	1	0.25
chr2	188320001	189000000	B.2.2.2.1.2.2.1.1.1	0.0173347778981582	.	188320001	189000000	#0000FF	1	0.125
chr2	189000001	189120000	B.2.1.2.1.2.2.2.2.1	0.143011917659805	.	189000001	189120000	#4848FF	1	0.25
chr2	189120001	189360000	B.2.2.1.1.2.1.1.2	0.0823401950162514	.	189120001	189360000	#0000FF	1	0.125
chr2	189360001	189560000	B.2.1.2.1.2.2.2.2.2.2	0.140845070422535	.	189360001	189560000	#4848FF	1	0.25
chr2	189560001	189840000	B.2.2.1.1.2.1.2.1.1.2	0.0801733477789816	.	189560001	189840000	#0000FF	1	0.125
chr2	189840001	190280000	B.2.1.1.2.1.1.2.2.1	0.229685807150596	.	189840001	190280000	#4848FF	1	0.25
chr2	190280001	190520000	A.2.2.1.2.1.1.1.1.2.1	0.552546045503792	.	190280001	190520000	#FFDADA	1	0.625
chr2	190520001	190760000	A.1.2.1.2.1.2.2.2.1.1.1	0.790899241603467	.	190520001	190760000	#FF4848	1	0.875
chr2	190760001	190960000	A.2.1.1.2.1.1.2.1.2	0.689057421451788	.	190760001	190960000	#FF9191	1	0.75
chr2	190960001	191200000	A.1.2.1.2.1.2.2.2.2	0.787648970747562	.	190960001	191200000	#FF4848	1	0.875
chr2	191200001	191640000	A.1.1.1.1.1.1.1.1	1	.	191200001	191640000	#FF0000	1	1
chr2	191640001	191880000	A.1.1.1.1.2.2.1.1.1	0.985915492957746	.	191640001	191880000	#FF0000	1	1
chr2	191880001	192080000	A.1.2.2.1.1.2.2.1.1.2	0.751895991332611	.	191880001	192080000	#FF4848	1	0.875
chr2	192080001	192440000	A.2.2.1.2.1.1.1.1.2.2.2.1	0.549295774647887	.	192080001	192440000	#FFDADA	1	0.625
chr2	192440001	192600000	A.1.2.1.2.1.1.2.1.1.2.2	0.810400866738895	.	192440001	192600000	#FF4848	1	0.875
chr2	192600001	192800000	A.2.2.2.2.2.2.1.1	0.462621885157096	.	192600001	192800000	#FFDADA	1	0.625
chr2	192800001	193080000	B.1.1.2.1.1.2.1.1.2	0.414951245937161	.	192800001	193080000	#DADAFF	1	0.5
chr2	193080001	193360000	B.2.1.1.1.1.1.1.2.1	0.28819068255688	.	193080001	193360000	#4848FF	1	0.25
chr2	193360001	193440000	B.1.2.2.2.1.2.1.2	0.305525460455038	.	193360001	193440000	#9191FF	1	0.375
chr2	193440001	193800000	B.2.2.1.1.2.1.2.1.2.2	0.0780065005417118	.	193440001	193800000	#0000FF	1	0.125
chr2	193800001	194000000	B.2.1.2.1.1.2.1.1.2.1.2	0.170097508125677	.	193800001	194000000	#4848FF	1	0.25
chr2	194000001	194280000	B.2.1.1.2.1.2.1.2.2.1.2	0.219934994582882	.	194000001	194280000	#4848FF	1	0.25
chr2	194280001	194440000	B.1.2.2.2.1.1.1.2.2	0.313109425785482	.	194280001	194440000	#9191FF	1	0.375
chr2	194440001	194600000	B.2.1.1.2.1.2.2.2.1	0.212351029252438	.	194440001	194600000	#4848FF	1	0.25
chr2	194600001	194720000	B.2.1.1.2.1.2.2.1.2.1	0.214517876489707	.	194600001	194720000	#4848FF	1	0.25
chr2	194720001	194920000	B.2.1.1.2.1.1.2.1.1	0.231852654387866	.	194720001	194920000	#4848FF	1	0.25
chr2	194920001	195040000	B.1.2.1.2.2.1.2	0.339111592632719	.	194920001	195040000	#9191FF	1	0.375
chr2	195040001	195240000	B.2.1.1.2.1.2.2.1.1.1	0.217768147345612	.	195040001	195240000	#4848FF	1	0.25
chr2	195240001	195400000	B.2.1.1.2.1.2.2.1.1.2.2	0.215601300108342	.	195240001	195400000	#4848FF	1	0.25
chr2	195400001	195840000	B.2.1.2.1.1.2.2.2.2.2	0.162513542795233	.	195400001	195840000	#4848FF	1	0.25
chr2	195840001	196000000	B.1.2.2.2.1.2.2.1	0.304442036836403	.	195840001	196000000	#9191FF	1	0.375
chr2	196000001	196160000	B.2.1.1.1.1.1.1.1.2.2	0.289274106175515	.	196000001	196160000	#4848FF	1	0.25
chr2	196160001	196320000	A.2.2.2.2.2.2.2.1.2	0.459371614301192	.	196160001	196320000	#FFDADA	1	0.625
chr2	196320001	196560000	A.1.2.2.1.1.2.2.1.2.1	0.750812567713976	.	196320001	196560000	#FF4848	1	0.875
chr2	196560001	196920000	B.1.1.2.1.1.2.2.2.1	0.410617551462622	.	196560001	196920000	#DADAFF	1	0.5
chr2	196920001	197120000	A.1.1.2.1.2.1.2.1.2	0.914409534127844	.	196920001	197120000	#FF0000	1	1
chr2	197120001	197360000	A.1.2.2.1.1.1.1.2.1.1	0.769230769230769	.	197120001	197360000	#FF4848	1	0.875
chr2	197360001	197480000	A.2.2.1.2.1.1.1.1.1	0.553629469122427	.	197360001	197480000	#FFDADA	1	0.625
chr2	197480001	197640000	A.1.2.2.1.1.1.1.2.1.2	0.768147345612134	.	197480001	197640000	#FF4848	1	0.875
chr2	197640001	197960000	A.1.1.2.1.2.2.2.1.1	0.90899241603467	.	197640001	197960000	#FF0000	1	1
chr2	197960001	198160000	A.1.1.1.2.2.1.1.1	0.957746478873239	.	197960001	198160000	#FF0000	1	1
chr2	198160001	198280000	A.1.2.1.2.1.1.2.1.2.1.1	0.80931744312026	.	198160001	198280000	#FF4848	1	0.875
chr2	198280001	198600000	A.1.1.1.2.2.1.2.1.2	0.954496208017335	.	198280001	198600000	#FF0000	1	1
chr2	198600001	198960000	A.2.1.1.2.1.1.1	0.691224268689057	.	198600001	198960000	#FF9191	1	0.75
chr2	198960001	199320000	B.1.1.2.1.1.2.2.1.1	0.412784398699892	.	198960001	199320000	#DADAFF	1	0.5
chr2	199320001	199560000	B.2.1.1.1.1.1.2.1.2.2	0.282773564463705	.	199320001	199560000	#4848FF	1	0.25
chr2	199560001	199760000	B.2.1.1.2.1.2.1.1.2.2	0.225352112676056	.	199560001	199760000	#4848FF	1	0.25
chr2	199760001	200160000	B.2.1.2.1.1.2.1.1.2.1.1	0.171180931744312	.	199760001	200160000	#4848FF	1	0.25
chr2	200160001	200520000	B.1.2.2.2.1.1.2.1.1	0.312026002166847	.	200160001	200520000	#9191FF	1	0.375
chr2	200520001	200760000	A.2.2.1.2.1.1.2.2	0.542795232936078	.	200520001	200760000	#FFDADA	1	0.625
chr2	200760001	200880000	A.2.1.1.2.2.1.1.2.1	0.674972914409534	.	200760001	200880000	#FF9191	1	0.75
chr2	200880001	201160000	A.2.2.1.2.1.1.2.1	0.543878656554713	.	200880001	201160000	#FFDADA	1	0.625
chr2	201160001	201440000	A.1.2.1.2.1.1.2.2.2.1.2	0.803900325027086	.	201160001	201440000	#FF4848	1	0.875
chr2	201440001	201680000	A.1.2.1.1.1.2.1.1.2.2	0.839653304442037	.	201440001	201680000	#FF4848	1	0.875
chr2	201680001	201840000	A.1.1.2.2.1.2.1.1	0.891657638136511	.	201680001	201840000	#FF0000	1	1
chr2	201840001	202000000	A.1.1.2.2.1.2.1.2.2.1.2	0.888407367280607	.	201840001	202000000	#FF0000	1	1
chr2	202000001	202400000	A.1.1.1.1.2.2.1.2.2.2	0.981581798483207	.	202000001	202400000	#FF0000	1	1
chr2	202400001	202640000	A.1.2.1.2.1.1.2.2.1	0.806067172264355	.	202400001	202640000	#FF4848	1	0.875
chr2	202640001	203120000	A.1.1.2.2.1.1.2.1.2	0.894907908992416	.	202640001	203120000	#FF0000	1	1
chr2	203120001	203320000	A.1.1.1.2.2.2.2.1.1	0.947995666305525	.	203120001	203320000	#FF0000	1	1
chr2	203320001	203760000	A.1.1.1.1.2.2.1.2.2.1	0.982665222101842	.	203320001	203760000	#FF0000	1	1
chr2	203760001	203920000	A.1.1.2.2.1.2.1.2.2.2.1	0.887323943661972	.	203760001	203920000	#FF0000	1	1
chr2	203920001	204080000	A.1.2.1.1.1.2.1.1.2.1.1	0.841820151679307	.	203920001	204080000	#FF4848	1	0.875
chr2	204080001	204320000	A.1.2.1.1.1.2.1.1.2.1.2	0.840736728060672	.	204080001	204320000	#FF4848	1	0.875
chr2	204320001	204400000	A.2.1.1.1.1.1.1	0.71397616468039	.	204320001	204400000	#FF9191	1	0.75
chr2	204400001	204520000	A.2.1.1.1.2.2.1.2	0.694474539544962	.	204400001	204520000	#FF9191	1	0.75
chr2	204520001	204720000	A.1.2.1.2.1.1.1.1.1.2	0.817984832069339	.	204520001	204720000	#FF4848	1	0.875
chr2	204720001	205000000	A.2.1.2.1.2.1.1.2.1.2	0.627302275189599	.	204720001	205000000	#FF9191	1	0.75
chr2	205000001	205200000	A.2.2.2.1.2.2.2.2.1.2.2	0.486457204767064	.	205000001	205200000	#FFDADA	1	0.625
chr2	205200001	205520000	B.1.2.2.2.1.1.2.2.1	0.309859154929577	.	205200001	205520000	#9191FF	1	0.375
chr2	205520001	205760000	B.2.1.1.2.1.1.1.2.1.2	0.23510292524377	.	205520001	205760000	#4848FF	1	0.25
chr2	205760001	205920000	B.2.1.1.2.1.2.1.1.1	0.227518959913326	.	205760001	205920000	#4848FF	1	0.25
chr2	205920001	206120000	B.1.2.2.2.1.1.2.1.2	0.310942578548212	.	205920001	206120000	#9191FF	1	0.375
chr2	206120001	206360000	B.1.2.1.2.2.1.1.2	0.340195016251354	.	206120001	206360000	#9191FF	1	0.375
chr2	206360001	206520000	A.2.2.2.1.2.2.1.2.1.2.2	0.492957746478873	.	206360001	206520000	#FFDADA	1	0.625
chr2	206520001	206800000	A.2.2.1.1.1.2.1.1.1.2	0.578548212351029	.	206520001	206800000	#FFDADA	1	0.625
chr2	206800001	207040000	A.1.1.2.2.1.1.2.2.2	0.892741061755146	.	206800001	207040000	#FF0000	1	1
chr2	207040001	207200000	A.2.1.1.2.2.1.1.2.2	0.673889490790899	.	207040001	207200000	#FF9191	1	0.75
chr2	207200001	207560000	A.2.2.2.1.1.2.1.1	0.511375947995666	.	207200001	207560000	#FFDADA	1	0.625
chr2	207560001	207720000	A.2.1.2.1.2.2.1.1.2.1	0.613217768147346	.	207560001	207720000	#FF9191	1	0.75
chr2	207720001	207920000	A.2.2.2.1.2.2.1.2.1.2.1	0.494041170097508	.	207720001	207920000	#FFDADA	1	0.625
chr2	207920001	208240000	A.1.2.1.2.1.1.1.1.2.1	0.816901408450704	.	207920001	208240000	#FF4848	1	0.875
chr2	208240001	208400000	A.1.2.1.2.1.1.2.2.2.1.1	0.804983748645721	.	208240001	208400000	#FF4848	1	0.875
chr2	208400001	208600000	A.1.1.2.1.2.1.2.1.1	0.915492957746479	.	208400001	208600000	#FF0000	1	1
chr2	208600001	208960000	A.1.1.2.2.1.1.2.1.1.1	0.897074756229686	.	208600001	208960000	#FF0000	1	1
chr2	208960001	209240000	A.1.2.2.1.1.1.1.2.2.1	0.767063921993499	.	208960001	209240000	#FF4848	1	0.875
chr2	209240001	209480000	B.1.2.2.2.1.1.1.1	0.315276273022752	.	209240001	209480000	#9191FF	1	0.375
chr2	209480001	209600000	B.2.1.1.2.1.2.2.1.1.2.1	0.216684723726977	.	209480001	209600000	#4848FF	1	0.25
chr2	209600001	209720000	B.2.1.1.2.1.2.1.1.2.1	0.226435536294691	.	209600001	209720000	#4848FF	1	0.25
chr2	209720001	209880000	B.2.1.1.2.1.2.1.2.2.1.1	0.221018418201517	.	209720001	209880000	#4848FF	1	0.25
chr2	209880001	210320000	B.2.1.2.1.1.2.2.2.2.1	0.163596966413868	.	209880001	210320000	#4848FF	1	0.25
chr2	210320001	210560000	B.1.2.2.2.1.1.1.2.1	0.314192849404117	.	210320001	210560000	#9191FF	1	0.375
chr2	210560001	210840000	B.2.1.1.1.1.1.1.1.1	0.291440953412784	.	210560001	210840000	#4848FF	1	0.25
chr2	210840001	211080000	A.2.2.1.2.1.1.1.1.2.2.2.2	0.548212351029252	.	210840001	211080000	#FFDADA	1	0.625
chr2	211080001	211240000	B.1.2.1.2.2.1.1.1.2	0.341278439869989	.	211080001	211240000	#9191FF	1	0.375
chr2	211240001	211400000	B.1.1.2.1.1.2.1.1.1	0.416034669555796	.	211240001	211400000	#DADAFF	1	0.5
chr2	211400001	211760000	B.2.1.2.1.1.1.1.2.1	0.179848320693391	.	211400001	211760000	#4848FF	1	0.25
chr2	211760001	212160000	B.2.2.1.1.2.1.2.1.2.1	0.0790899241603467	.	211760001	212160000	#0000FF	1	0.125
chr2	212160001	212280000	B.2.1.1.1.1.1.2.1.2.1	0.28385698808234	.	212160001	212280000	#4848FF	1	0.25
chr2	212280001	212520000	B.2.1.1.2.1.2.2.1.2.2	0.213434452871073	.	212280001	212520000	#4848FF	1	0.25
chr2	212520001	212640000	B.2.1.1.2.1.2.1.2.1.2.2	0.222101841820152	.	212520001	212640000	#4848FF	1	0.25
chr2	212640001	212960000	B.2.1.2.1.1.2.1.1.1	0.172264355362947	.	212640001	212960000	#4848FF	1	0.25
chr2	212960001	213080000	B.1.2.2.2.1.2.1.1	0.306608884073673	.	212960001	213080000	#9191FF	1	0.375
chr2	213080001	213280000	B.2.1.2.1.1.2.1.1.2.2	0.169014084507042	.	213080001	213280000	#4848FF	1	0.25
chr2	213280001	213560000	B.1.2.2.2.1.2.2.2.2	0.302275189599133	.	213280001	213560000	#9191FF	1	0.375
chr2	213560001	213760000	A.2.2.1.2.1.1.1.2.2.1	0.546045503791983	.	213560001	213760000	#FFDADA	1	0.625
chr2	213760001	214120000	A.1.2.1.2.1.2.2.1	0.791982665222102	.	213760001	214120000	#FF4848	1	0.875
chr2	214120001	214560000	B.2.1.1.1.1.2.1.2.1	0.277356446370531	.	214120001	214560000	#4848FF	1	0.25
chr2	214560001	214680000	B.1.2.1.2.1.1	0.344528710725894	.	214560001	214680000	#9191FF	1	0.375
chr2	214680001	214920000	B.2.1.1.2.1.2.1.2.1.1	0.224268689057421	.	214680001	214920000	#4848FF	1	0.25
chr2	214920001	215200000	B.2.1.1.2.1.1.2.1.2	0.230769230769231	.	214920001	215200000	#4848FF	1	0.25
chr2	215200001	215520000	B.1.2.1.2.2.2.1	0.338028169014085	.	215200001	215520000	#9191FF	1	0.375
chr2	215520001	215720000	A.2.2.1.1.1.2.1.1.2	0.577464788732394	.	215520001	215720000	#FFDADA	1	0.625
chr2	215720001	216120000	B.1.1.1.2.1.2.2.2.2	0.431202600216685	.	215720001	216120000	#DADAFF	1	0.5
chr2	216120001	216600000	A.2.1.2.1.2.1.1.2.2	0.626218851570964	.	216120001	216600000	#FF9191	1	0.75
chr2	216600001	216880000	A.1.2.1.2.1.1.1.1.2.2	0.815817984832069	.	216600001	216880000	#FF4848	1	0.875
chr2	216880001	217160000	A.1.1.2.1.2.1.1.1.1	0.918743228602384	.	216880001	217160000	#FF0000	1	1
chr2	217160001	217360000	A.1.2.1.2.1.1.2.2.2.2	0.802816901408451	.	217160001	217360000	#FF4848	1	0.875
chr2	217360001	217520000	A.1.2.2.2.2.2.2.1.1.1	0.719393282773565	.	217360001	217520000	#FF4848	1	0.875
chr2	217520001	217600000	A.2.2.1.2.2.2.2.2	0.51895991332611	.	217520001	217600000	#FFDADA	1	0.625
chr2	217600001	217760000	A.2.2.1.2.2.2.2.1.1.2	0.52112676056338	.	217600001	217760000	#FFDADA	1	0.625
chr2	217760001	217880000	A.2.2.1.2.2.2.2.1.2	0.520043336944745	.	217760001	217880000	#FFDADA	1	0.625
chr2	217880001	218080000	A.2.1.2.2.2.2.2.1.2.2	0.586132177681473	.	217880001	218080000	#FF9191	1	0.75
chr2	218080001	218320000	A.2.1.2.1.2.1.1.1.1.2	0.631635969664139	.	218080001	218320000	#FF9191	1	0.75
chr2	218320001	218400000	A.2.2.2.1.2.1.1.1.1	0.502708559046587	.	218320001	218400000	#FFDADA	1	0.625
chr2	218400001	218640000	A.2.1.2.1.2.1.1.1.1.1	0.632719393282774	.	218400001	218640000	#FF9191	1	0.75
chr2	218640001	218880000	A.2.1.1.1.1.2.2.2.1	0.708559046587216	.	218640001	218880000	#FF9191	1	0.75
chr2	218880001	219120000	A.1.1.2.2.1.2.1.2.2.2.2	0.886240520043337	.	218880001	219120000	#FF0000	1	1
chr2	219120001	219560000	A.1.1.1.1.2.2.1.2.1	0.983748645720477	.	219120001	219560000	#FF0000	1	1
chr2	219560001	219840000	A.1.1.2.2.1.2.1.2.2.1.1	0.889490790899242	.	219560001	219840000	#FF0000	1	1
chr2	219840001	220040000	A.1.2.1.2.1.1.1.2.2	0.8136511375948	.	219840001	220040000	#FF4848	1	0.875
chr2	220040001	220240000	A.1.1.1.2.2.2.2.1.2	0.946912242686891	.	220040001	220240000	#FF0000	1	1
chr2	220240001	220520000	A.1.2.1.2.1.1.2.1.2.2	0.80715059588299	.	220240001	220520000	#FF4848	1	0.875
chr2	220520001	220720000	A.2.2.1.2.2.2.2.1.1.1	0.522210184182015	.	220520001	220720000	#FFDADA	1	0.625
chr2	220720001	221000000	B.1.1.2.2.1.2.2.2.1	0.385698808234019	.	220720001	221000000	#DADAFF	1	0.5
chr2	221000001	221280000	B.2.2.1.1.1.2.1.2.1	0.09534127843987	.	221000001	221280000	#0000FF	1	0.125
chr2	221280001	221560000	B.2.1.2.1.1.2.2.1	0.165763813651138	.	221280001	221560000	#4848FF	1	0.25
chr2	221560001	221640000	B.2.1.1.1.1.1.1.2.2	0.287107258938245	.	221560001	221640000	#4848FF	1	0.25
chr2	221640001	221840000	B.2.1.1.2.1.2.1.2.2.2	0.218851570964247	.	221640001	221840000	#4848FF	1	0.25
chr2	221840001	222080000	B.1.2.1.2.2.2.2.1.1.2	0.335861321776815	.	221840001	222080000	#9191FF	1	0.375
chr2	222080001	222480000	B.1.2.2.2.1.1.2.2.2.2	0.307692307692308	.	222080001	222480000	#9191FF	1	0.375
chr2	222480001	222840000	B.2.1.2.1.1.2.2.2.1	0.164680390032503	.	222480001	222840000	#4848FF	1	0.25
chr2	222840001	223200000	B.1.1.1.2.1.2.2.2.1.1	0.433369447453955	.	222840001	223200000	#DADAFF	1	0.5
chr2	223200001	223360000	A.2.1.1.2.2.1.1.1.1	0.677139761646804	.	223200001	223360000	#FF9191	1	0.75
chr2	223360001	223560000	A.2.1.1.2.2.1.1.1.2	0.676056338028169	.	223360001	223560000	#FF9191	1	0.75
chr2	223560001	223760000	A.1.2.1.2.1.1.2.1.1.1	0.812567713976165	.	223560001	223760000	#FF4848	1	0.875
chr2	223760001	223960000	A.2.2.1.2.1.2.1.1.1	0.541711809317443	.	223760001	223960000	#FFDADA	1	0.625
chr2	223960001	224600000	B.1.1.1.2.1.1.2.1.2	0.443120260021668	.	223960001	224600000	#DADAFF	1	0.5
chr2	224600001	224880000	A.1.1.2.1.2.1.2.2	0.913326110509209	.	224600001	224880000	#FF0000	1	1
chr2	224880001	225080000	A.2.2.2.1.2.2.2.2.2	0.485373781148429	.	224880001	225080000	#FFDADA	1	0.625
chr2	225080001	225320000	A.2.1.2.1.1.1.1.1	0.653304442036836	.	225080001	225320000	#FF9191	1	0.75
chr2	225320001	225520000	A.1.2.1.1.1.2.1.1.1	0.842903575297941	.	225320001	225520000	#FF4848	1	0.875
chr2	225520001	225680000	A.2.2.1.1.1.2.1.1.1.1	0.579631635969664	.	225520001	225680000	#FFDADA	1	0.625
chr2	225680001	225920000	A.1.2.2.1.1.1.1.2.2.2	0.765980498374865	.	225680001	225920000	#FF4848	1	0.875
chr2	225920001	226240000	B.1.2.1.2.1.2	0.343445287107259	.	225920001	226240000	#9191FF	1	0.375
chr2	226240001	226520000	B.2.1.1.2.1.1.1.2.1.1	0.236186348862405	.	226240001	226520000	#4848FF	1	0.25
chr2	226520001	226720000	B.2.1.1.2.1.1.1.1.1.2.1	0.23943661971831	.	226520001	226720000	#4848FF	1	0.25
chr2	226720001	227280000	B.2.1.1.2.1.1.1.1.1.1	0.240520043336945	.	226720001	227280000	#4848FF	1	0.25
chr2	227280001	227480000	B.1.1.2.1.1.2.2.2.2	0.409534127843987	.	227280001	227480000	#DADAFF	1	0.5
chr2	227480001	227680000	A.2.2.1.1.1.2.2.2.2.2	0.56988082340195	.	227480001	227680000	#FFDADA	1	0.625
chr2	227680001	227840000	A.1.2.1.2.1.2.2.2.1.1.2	0.789815817984832	.	227680001	227840000	#FF4848	1	0.875
chr2	227840001	227960000	A.2.2.2.1.2.2.1.2.2	0.491874322860238	.	227840001	227960000	#FFDADA	1	0.625
chr2	227960001	228160000	A.2.1.2.1.1.1.2.2.2	0.646803900325027	.	227960001	228160000	#FF9191	1	0.75
chr2	228160001	228240000	A.2.1.2.1.1.1.2.2.1	0.647887323943662	.	228160001	228240000	#FF9191	1	0.75
chr2	228240001	228440000	A.1.2.1.2.1.1.2.1.1.2.1	0.81148429035753	.	228240001	228440000	#FF4848	1	0.875
chr2	228440001	228760000	A.2.1.2.1.2.2.1.1.2.2	0.612134344528711	.	228440001	228760000	#FF9191	1	0.75
chr2	228760001	229400000	B.2.2.2.1.2.2.1.1.2.2	0.0151679306608884	.	228760001	229400000	#0000FF	1	0.125
chr2	229400001	229800000	B.2.2.2.1.2.2.1.1.2.1	0.0162513542795233	.	229400001	229800000	#0000FF	1	0.125
chr2	229800001	230120000	B.2.2.2.1.1.2.1.2	0.0325027085590466	.	229800001	230120000	#0000FF	1	0.125
chr2	230120001	230320000	B.2.1.1.1.1.1.2.2.1	0.28169014084507	.	230120001	230320000	#4848FF	1	0.25
chr2	230320001	230600000	A.2.2.2.2.2.2.1.2	0.461538461538462	.	230320001	230600000	#FFDADA	1	0.625
chr2	230600001	231040000	A.1.1.1.2.2.1.1.2	0.956663055254605	.	230600001	231040000	#FF0000	1	1
chr2	231040001	231280000	A.1.1.2.2.1.2.2.1.2	0.884073672806067	.	231040001	231280000	#FF0000	1	1
chr2	231280001	231440000	A.1.2.1.2.1.1.1.2.1	0.814734561213434	.	231280001	231440000	#FF4848	1	0.875
chr2	231440001	231640000	A.1.1.2.1.1.2.1.1	0.934994582881907	.	231440001	231640000	#FF0000	1	1
chr2	231640001	231720000	A.1.2.1.2.1.1.2.1.2.1.2	0.808234019501625	.	231640001	231720000	#FF4848	1	0.875
chr2	231720001	231920000	A.1.1.1.2.2.2.2.2	0.945828819068256	.	231720001	231920000	#FF0000	1	1
chr2	231920001	232360000	A.1.1.1.1.2.1.1.2	0.992416034669556	.	231920001	232360000	#FF0000	1	1
chr2	232360001	232640000	A.1.1.2.1.1.2.1.2	0.933911159263272	.	232360001	232640000	#FF0000	1	1
chr2	232640001	232880000	A.1.2.2.2.1.2.1.2	0.728060671722644	.	232640001	232880000	#FF4848	1	0.875
chr2	232880001	233120000	A.1.2.2.2.2.2.2.1.2	0.717226435536295	.	232880001	233120000	#FF4848	1	0.875
chr2	233120001	233320000	A.2.1.2.2.1.1.2.2.1.1	0.603466955579632	.	233120001	233320000	#FF9191	1	0.75
chr2	233320001	233400000	A.2.1.2.2.1.2.2.2	0.598049837486457	.	233320001	233400000	#FF9191	1	0.75
chr2	233400001	233840000	A.1.1.2.2.1.2.2.2.2.2	0.880823401950163	.	233400001	233840000	#FF0000	1	1
chr2	233840001	233920000	A.2.1.2.2.1.1.2.1	0.604550379198266	.	233840001	233920000	#FF9191	1	0.75
chr2	233920001	234000000	A.1.1.2.2.1.2.1.2.1	0.890574214517876	.	233920001	234000000	#FF0000	1	1
chr2	234080001	234280000	A.1.1.2.2.1.2.1.2.1	0.890574214517876	.	234080001	234280000	#FF0000	1	1
chr2	234280001	234520000	A.1.1.2.2.1.2.2.2.2.1	0.881906825568797	.	234280001	234520000	#FF0000	1	1
chr2	234520001	234800000	A.2.1.2.2.1.2.2.1	0.599133261105092	.	234520001	234800000	#FF9191	1	0.75
chr2	234800001	235200000	A.2.2.1.1.2.2.2.1	0.555796316359697	.	234800001	235200000	#FFDADA	1	0.625
chr2	235200001	235400000	A.1.2.2.2.2.2.2.1.1.2	0.71830985915493	.	235200001	235400000	#FF4848	1	0.875
chr2	235400001	235600000	A.2.2.2.2.1.1.2.2	0.482123510292524	.	235400001	235600000	#FFDADA	1	0.625
chr2	235600001	235760000	B.1.1.2.1.1.1.1.2.1	0.421451787648971	.	235600001	235760000	#DADAFF	1	0.5
chr2	235760001	236280000	B.1.1.1.2.1.1.2.2.1	0.442036836403034	.	235760001	236280000	#DADAFF	1	0.5
chr2	236280001	236440000	B.1.1.2.1.1.1.1.2.2	0.420368364030336	.	236280001	236440000	#DADAFF	1	0.5
chr2	236440001	236480000	B.1.1.2.2.1.2.1.2.2	0.387865655471289	.	236440001	236480000	#DADAFF	1	0.5
chr2	236520001	236800000	B.1.1.2.2.1.2.1.2.2	0.387865655471289	.	236520001	236800000	#DADAFF	1	0.5
chr2	236800001	236960000	B.1.1.1.2.1.1.1.2	0.445287107258938	.	236800001	236960000	#DADAFF	1	0.5
chr2	236960001	237160000	B.1.1.2.2.1.2.1.2.1	0.388949079089924	.	236960001	237160000	#DADAFF	1	0.5
chr2	237160001	237360000	A.2.2.2.1.2.1.1.1.2.2	0.500541711809317	.	237160001	237360000	#FFDADA	1	0.625
chr2	237360001	237680000	A.2.1.2.2.1.1.2.2.2	0.601300108342362	.	237360001	237680000	#FF9191	1	0.75
chr2	237680001	237800000	A.2.2.2.1.2.1.2.1	0.498374864572048	.	237680001	237800000	#FFDADA	1	0.625
chr2	237800001	238040000	A.2.2.1.1.2.2.1.2.2.2	0.556879739978332	.	237800001	238040000	#FFDADA	1	0.625
chr2	238040001	238240000	A.2.2.2.1.2.1.1.2	0.499458288190683	.	238040001	238240000	#FFDADA	1	0.625
chr2	238240001	238520000	A.2.2.1.1.2.2.1.1.2	0.561213434452871	.	238240001	238520000	#FFDADA	1	0.625
chr2	238520001	238760000	A.1.2.2.2.2.2.2.2.2	0.715059588299025	.	238520001	238760000	#FF4848	1	0.875
chr2	238760001	238960000	A.1.2.1.2.2.2.2.2	0.774647887323944	.	238760001	238960000	#FF4848	1	0.875
chr2	238960001	239080000	A.2.1.1.1.1.1.2	0.712892741061755	.	238960001	239080000	#FF9191	1	0.75
chr2	239080001	239240000	A.1.2.2.2.1.2.1.1	0.729144095341278	.	239080001	239240000	#FF4848	1	0.875
chr2	239240001	239440000	A.2.1.2.2.2.2.2.2.1	0.585048754062839	.	239240001	239440000	#FF9191	1	0.75
chr2	239440001	239800000	A.2.2.2.1.2.1.1.1.2.1	0.501625135427952	.	239440001	239800000	#FFDADA	1	0.625
chr2	239840001	239880000	A.2.2.2.1.2.1.1.1.2.1	0.501625135427952	.	239840001	239880000	#FFDADA	1	0.625
chr2	239880001	240160000	A.2.2.1.1.2.2.1.2.2.1.2	0.557963163596966	.	239880001	240160000	#FFDADA	1	0.625
chr2	240160001	240320000	A.2.1.2.2.1.2.1	0.600216684723727	.	240160001	240320000	#FF9191	1	0.75
chr2	240320001	240800000	A.2.2.1.1.2.2.1.2.2.1.1	0.559046587215601	.	240320001	240800000	#FFDADA	1	0.625
chr2	240800001	240880000	A.2.2.2.1.2.1.2.2	0.497291440953413	.	240800001	240880000	#FFDADA	1	0.625
chr2	240880001	241400000	A.2.1.2.2.1.1.2.2.1.2	0.602383531960997	.	240880001	241400000	#FF9191	1	0.75
chr2	241400001	241560000	A.1.2.2.2.1.1.2.2	0.730227518959913	.	241400001	241560000	#FF4848	1	0.875
chr2	241560001	241600000	A.2.1.1.1.1.2.2.2.2	0.707475622968581	.	241560001	241600000	#FF9191	1	0.75
chr2	241640001	242000000	A.2.1.1.1.1.2.2.2.2	0.707475622968581	.	241640001	242000000	#FF9191	1	0.75
chr2	242000001	242200000	A.1.2.2.2.2.2.1.1	0.721560130010834	.	242000001	242200000	#FF4848	1	0.875
chr2	242200001	242480000	A.1.1.2.2.1.2.2.2.1	0.882990249187432	.	242200001	242480000	#FF0000	1	1
chr2	242520001	242680000	A.1.1.2.2.1.2.2.2.1	0.882990249187432	.	242520001	242680000	#FF0000	1	1
chr2	242680001	242840000	A.1.2.2.2.2.2.1.2	0.720476706392199	.	242680001	242840000	#FF4848	1	0.875
chr2	242840001	243040000	A.2.1.1.1.2.2.1.1	0.695557963163597	.	242840001	243040000	#FF9191	1	0.75
chr3	40001	200000	B.1.1.2.1.2.2.2.1.1	0.43368700265252	.	40001	200000	#DADAFF	1	0.5
chr3	200001	360000	A.2.2.2.1.1.1.1.2.1	0.561007957559682	.	200001	360000	#FFDADA	1	0.625
chr3	360001	640000	B.1.1.1.2.1.1.2.2.2.2	0.482758620689655	.	360001	640000	#DADAFF	1	0.5
chr3	640001	1160000	B.2.2.1.2.2.1.2.2	0.0663129973474801	.	640001	1160000	#0000FF	1	0.125
chr3	1160001	1480000	B.2.1.2.1.2.2.1.2.2	0.164456233421751	.	1160001	1480000	#4848FF	1	0.25
chr3	1480001	1800000	B.2.2.2.1.1.2.1.1.1.1	0.0490716180371353	.	1480001	1800000	#0000FF	1	0.125
chr3	1800001	1920000	B.2.1.2.1.2.1.1.1.1.1.1	0.180371352785146	.	1800001	1920000	#4848FF	1	0.25
chr3	1920001	2120000	B.2.1.2.2.1.2.2.2.1.1	0.140583554376658	.	1920001	2120000	#4848FF	1	0.25
chr3	2120001	2240000	B.2.1.1.2.1.2.1.2.1.2.1	0.23474801061008	.	2120001	2240000	#4848FF	1	0.25
chr3	2240001	2480000	B.2.1.2.2.1.2.1.1.2.2	0.147214854111406	.	2240001	2480000	#4848FF	1	0.25
chr3	2480001	2720000	B.2.1.2.1.2.2.1.1.1.1.2	0.169761273209549	.	2480001	2720000	#4848FF	1	0.25
chr3	2720001	2880000	B.1.1.2.1.2.2.2.1.2.1	0.43236074270557	.	2720001	2880000	#DADAFF	1	0.5
chr3	2880001	3080000	A.2.2.2.2.1.2.2	0.529177718832891	.	2880001	3080000	#FFDADA	1	0.625
chr3	3080001	3240000	A.2.1.1.1.1.2.1.2	0.712201591511936	.	3080001	3240000	#FF9191	1	0.75
chr3	3240001	3600000	B.1.2.2.2.2.2.2.2	0.290450928381963	.	3240001	3600000	#9191FF	1	0.375
chr3	3600001	3880000	B.1.2.1.1.2.2.2.2.2	0.375331564986737	.	3600001	3880000	#9191FF	1	0.375
chr3	3880001	4040000	B.1.2.2.2.1.2.1.1.2.2	0.307692307692308	.	3880001	4040000	#9191FF	1	0.375
chr3	4040001	4360000	B.1.1.2.2.2.1.1.1.2	0.411140583554377	.	4040001	4360000	#DADAFF	1	0.5
chr3	4360001	4600000	A.1.2.1.2.1.2.1.2.1	0.826259946949602	.	4360001	4600000	#FF4848	1	0.875
chr3	4600001	4760000	A.1.2.2.2.1.1.2.2.1.2	0.754641909814324	.	4600001	4760000	#FF4848	1	0.875
chr3	4760001	5040000	A.1.1.1.2.2.1.2.2.2	0.960212201591512	.	4760001	5040000	#FF0000	1	1
chr3	5080001	5280000	A.1.1.2.2.2.1.1.2	0.889920424403183	.	5080001	5280000	#FF0000	1	1
chr3	5280001	5640000	B.1.1.1.2.2.2.1.1.1	0.473474801061008	.	5280001	5640000	#DADAFF	1	0.5
chr3	5640001	5720000	B.1.2.1.2.1.2.2.2	0.355437665782493	.	5640001	5720000	#9191FF	1	0.375
chr3	5720001	5920000	B.2.1.1.1.1.2.1.2.2.2	0.274535809018568	.	5720001	5920000	#4848FF	1	0.25
chr3	5920001	6240000	B.2.2.2.1.1.2.1.1.1.2	0.0477453580901857	.	5920001	6240000	#0000FF	1	0.125
chr3	6240001	6640000	B.2.1.1.2.1.1.2.2	0.238726790450928	.	6240001	6640000	#4848FF	1	0.25
chr3	6640001	6840000	B.1.2.1.1.1.1.2.1.2	0.396551724137931	.	6640001	6840000	#9191FF	1	0.375
chr3	6840001	7120000	B.2.1.2.2.1.2.1.1.2.1	0.148541114058355	.	6840001	7120000	#4848FF	1	0.25
chr3	7120001	7200000	B.1.2.2.2.1.2.2	0.302387267904509	.	7120001	7200000	#9191FF	1	0.375
chr3	7200001	7400000	B.2.1.1.1.1.2.1.2.1.2	0.277188328912467	.	7200001	7400000	#4848FF	1	0.25
chr3	7400001	7560000	B.2.1.2.2.1.2.2.2.2.2	0.136604774535809	.	7400001	7560000	#4848FF	1	0.25
chr3	7560001	7720000	B.2.1.2.2.1.2.2.1	0.141909814323607	.	7560001	7720000	#4848FF	1	0.25
chr3	7720001	7840000	B.2.1.2.2.1.2.2.2.2.1	0.137931034482759	.	7720001	7840000	#4848FF	1	0.25
chr3	7840001	8200000	B.2.2.2.1.2.1.1.1.2	0.0384615384615385	.	7840001	8200000	#0000FF	1	0.125
chr3	8200001	8480000	B.1.2.1.1.2.2.2.2.1	0.376657824933687	.	8200001	8480000	#9191FF	1	0.375
chr3	8480001	8760000	A.2.2.2.1.1.1.1.1	0.562334217506631	.	8480001	8760000	#FFDADA	1	0.625
chr3	8760001	8920000	A.2.1.1.1.2.1.2.2.1	0.693633952254642	.	8760001	8920000	#FF9191	1	0.75
chr3	8920001	9120000	A.1.2.2.2.1.1.2.1.2	0.757294429708223	.	8920001	9120000	#FF4848	1	0.875
chr3	9120001	9360000	A.1.2.2.2.1.1.2.1.1	0.758620689655172	.	9120001	9360000	#FF4848	1	0.875
chr3	9360001	9520000	A.1.1.2.2.1.1.1.2.2	0.904509283819629	.	9360001	9520000	#FF0000	1	1
chr3	9520001	9640000	A.1.1.1.1.2.2.1	0.985411140583554	.	9520001	9640000	#FF0000	1	1
chr3	9680001	9800000	A.1.1.1.1.2.2.1	0.985411140583554	.	9680001	9800000	#FF0000	1	1
chr3	9840001	9960000	A.1.1.1.1.2.2.1	0.985411140583554	.	9840001	9960000	#FF0000	1	1
chr3	10000001	10160000	A.1.1.1.1.2.2.1	0.985411140583554	.	10000001	10160000	#FF0000	1	1
chr3	10160001	10360000	A.1.2.1.1.1.2.1.2	0.855437665782493	.	10160001	10360000	#FF4848	1	0.875
chr3	10360001	10560000	A.2.1.2.1.1.2	0.656498673740053	.	10360001	10560000	#FF9191	1	0.75
chr3	10560001	10840000	A.2.2.1.2.1.2.2.1.1	0.580901856763926	.	10560001	10840000	#FFDADA	1	0.625
chr3	10840001	11240000	A.2.2.1.2.1.2.2.2	0.578249336870027	.	10840001	11240000	#FFDADA	1	0.625
chr3	11240001	11640000	A.1.2.2.2.1.2.1.1	0.751989389920424	.	11240001	11640000	#FF4848	1	0.875
chr3	11640001	11920000	A.2.1.1.1.1.1.1.1.1	0.725464190981432	.	11640001	11920000	#FF9191	1	0.75
chr3	11920001	12560000	A.2.1.1.1.2.2.2.1	0.687002652519894	.	11920001	12560000	#FF9191	1	0.75
chr3	12560001	12800000	A.1.1.2.2.1.1.1.1	0.908488063660477	.	12560001	12800000	#FF0000	1	1
chr3	12800001	13000000	A.1.2.2.1.2.2.1.1.2	0.770557029177719	.	12800001	13000000	#FF4848	1	0.875
chr3	13000001	13160000	A.1.2.1.1.1.2.2.2	0.852785145888594	.	13000001	13160000	#FF4848	1	0.875
chr3	13160001	13360000	A.2.1.1.2.2.2.1.1.2	0.664456233421751	.	13160001	13360000	#FF9191	1	0.75
chr3	13360001	13560000	A.1.2.2.1.2.2.2.1	0.76790450928382	.	13360001	13560000	#FF4848	1	0.875
chr3	13560001	14160000	A.2.2.1.2.1.2.2.1.2	0.579575596816976	.	13560001	14160000	#FFDADA	1	0.625
chr3	14160001	14400000	A.2.1.1.2.2.1.1.1	0.672413793103448	.	14160001	14400000	#FF9191	1	0.75
chr3	14400001	14680000	A.1.2.2.1.1.2.2.2.1	0.786472148541114	.	14400001	14680000	#FF4848	1	0.875
chr3	14680001	14840000	A.1.2.1.1.1.2.1.1.2.1	0.858090185676393	.	14680001	14840000	#FF4848	1	0.875
chr3	14840001	14960000	A.2.1.1.2.2.2.1.2.1	0.663129973474801	.	14840001	14960000	#FF9191	1	0.75
chr3	14960001	15160000	A.1.2.1.1.1.2.2.1	0.854111405835544	.	14960001	15160000	#FF4848	1	0.875
chr3	15160001	15400000	A.1.1.1.2.1.2.2.1	0.970822281167109	.	15160001	15400000	#FF0000	1	1
chr3	15440001	15480000	A.1.1.1.2.1.2.2.1	0.970822281167109	.	15440001	15480000	#FF0000	1	1
chr3	15480001	15680000	A.1.2.1.1.1.2.1.1.1	0.859416445623342	.	15480001	15680000	#FF4848	1	0.875
chr3	15680001	15880000	A.1.1.1.2.1.2.2.2	0.969496021220159	.	15680001	15880000	#FF0000	1	1
chr3	15880001	16280000	A.1.2.2.2.1.2.1.2	0.750663129973475	.	15880001	16280000	#FF4848	1	0.875
chr3	16280001	16440000	A.1.2.2.2.1.1.2.2.2	0.753315649867374	.	16280001	16440000	#FF4848	1	0.875
chr3	16440001	16600000	A.1.1.2.1.1.1.1.1.1	0.948275862068966	.	16440001	16600000	#FF0000	1	1
chr3	16600001	16840000	A.2.1.1.1.2.1.2.1.1	0.697612732095491	.	16600001	16840000	#FF9191	1	0.75
chr3	16840001	17040000	A.1.2.1.2.1.2.2.1	0.823607427055703	.	16840001	17040000	#FF4848	1	0.875
chr3	17040001	17280000	A.1.2.2.2.1.1.1.2.1	0.763925729442971	.	17040001	17280000	#FF4848	1	0.875
chr3	17280001	17480000	A.2.1.2.2.2.2.2.1	0.620689655172414	.	17280001	17480000	#FF9191	1	0.75
chr3	17480001	17600000	A.2.1.2.2.1.1.1.1.1.2	0.649867374005305	.	17480001	17600000	#FF9191	1	0.75
chr3	17600001	17880000	A.1.2.1.1.2.1.2.1	0.844827586206897	.	17600001	17880000	#FF4848	1	0.875
chr3	17880001	18360000	B.1.1.1.2.2.2.2	0.469496021220159	.	17880001	18360000	#DADAFF	1	0.5
chr3	18360001	18560000	B.1.2.1.1.2.1.1.2.1	0.384615384615385	.	18360001	18560000	#9191FF	1	0.375
chr3	18560001	18840000	B.1.2.1.1.1.1.1.1.1	0.403183023872679	.	18560001	18840000	#9191FF	1	0.375
chr3	18840001	19160000	B.2.1.2.1.2.2.1.1.2	0.16710875331565	.	18840001	19160000	#4848FF	1	0.25
chr3	19160001	19360000	B.1.2.2.2.2.2.1.1.1	0.295755968169761	.	19160001	19360000	#9191FF	1	0.375
chr3	19360001	19560000	B.1.2.2.2.1.1	0.311671087533156	.	19360001	19560000	#9191FF	1	0.375
chr3	19560001	19680000	B.1.1.2.1.2.2.2.1.2.2	0.431034482758621	.	19560001	19680000	#DADAFF	1	0.5
chr3	19680001	19960000	B.1.2.2.2.2.2.2.1	0.291777188328912	.	19680001	19960000	#9191FF	1	0.375
chr3	19960001	20240000	A.2.1.1.1.1.2.1.1.1	0.714854111405836	.	19960001	20240000	#FF9191	1	0.75
chr3	20240001	20400000	B.1.1.2.2.2.1.1.1.1	0.412466843501326	.	20240001	20400000	#DADAFF	1	0.5
chr3	20400001	20760000	B.2.2.1.2.1.1.2	0.0888594164456233	.	20400001	20760000	#0000FF	1	0.125
chr3	20760001	21200000	B.2.2.2.1.2.1.2.1.1	0.0331564986737401	.	20760001	21200000	#0000FF	1	0.125
chr3	21200001	21360000	B.2.2.1.2.1.2.1.2	0.0795755968169761	.	21200001	21360000	#0000FF	1	0.125
chr3	21360001	21480000	B.2.1.2.1.2.1.1.2	0.175066312997347	.	21360001	21480000	#4848FF	1	0.25
chr3	21480001	21680000	B.2.2.1.2.1.1.1.1	0.0915119363395226	.	21480001	21680000	#0000FF	1	0.125
chr3	21680001	21960000	B.2.2.2.1.1.2.2.2	0.0411140583554377	.	21680001	21960000	#0000FF	1	0.125
chr3	21960001	22080000	B.2.1.2.1.2.1.2.2	0.172413793103448	.	21960001	22080000	#4848FF	1	0.25
chr3	22080001	22520000	B.2.2.1.2.2.1.1	0.0689655172413793	.	22080001	22520000	#0000FF	1	0.125
chr3	22520001	22680000	B.2.1.1.1.1.2.2.2	0.271883289124668	.	22520001	22680000	#4848FF	1	0.25
chr3	22680001	23080000	B.1.2.1.1.1.1.1.2.2	0.39920424403183	.	22680001	23080000	#9191FF	1	0.375
chr3	23080001	23160000	A.2.1.2.2.2.2.2.2	0.619363395225464	.	23080001	23160000	#FF9191	1	0.75
chr3	23160001	23400000	A.1.2.1.2.1.2.1.1.2.1	0.828912466843501	.	23160001	23400000	#FF4848	1	0.875
chr3	23400001	23600000	A.1.2.2.2.1.1.2.2.1.1	0.755968169761273	.	23400001	23600000	#FF4848	1	0.875
chr3	23600001	23840000	A.1.2.1.2.1.2.2.2.2.1	0.820954907161804	.	23600001	23840000	#FF4848	1	0.875
chr3	23840001	24040000	A.1.2.1.2.1.2.1.2.2	0.824933687002653	.	23840001	24040000	#FF4848	1	0.875
chr3	24040001	24360000	B.1.1.2.1.2.1.1.2.2	0.444297082228117	.	24040001	24360000	#DADAFF	1	0.5
chr3	24360001	24440000	B.1.2.2.2.1.2.1.1.2.1	0.309018567639257	.	24360001	24440000	#9191FF	1	0.375
chr3	24440001	24520000	B.1.2.2.2.1.2.1.1.1	0.310344827586207	.	24440001	24520000	#9191FF	1	0.375
chr3	24520001	24800000	B.2.1.1.2.1.1.2.1	0.240053050397878	.	24520001	24800000	#4848FF	1	0.25
chr3	24800001	25440000	B.2.2.2.1.2.1.1.1.1	0.0397877984084881	.	24800001	25440000	#0000FF	1	0.125
chr3	25440001	25640000	B.1.2.1.1.2.2.2.1	0.377984084880637	.	25440001	25640000	#9191FF	1	0.375
chr3	25640001	25920000	A.1.2.1.2.1.2.1.1.2.2	0.827586206896552	.	25640001	25920000	#FF4848	1	0.875
chr3	25920001	26520000	B.2.2.1.2.2.1.2.1	0.0676392572944297	.	25920001	26520000	#0000FF	1	0.125
chr3	26520001	26600000	B.2.1.1.2.1.2.1.2.2.2	0.230769230769231	.	26520001	26600000	#4848FF	1	0.25
chr3	26600001	26800000	B.2.2.2.1.1.2.1.1.2	0.0464190981432361	.	26600001	26800000	#0000FF	1	0.125
chr3	26800001	26960000	B.2.1.2.2.1.2.1.2.1	0.145888594164456	.	26800001	26960000	#4848FF	1	0.25
chr3	26960001	27080000	B.2.1.2.1.2.1.2.1	0.173740053050398	.	26960001	27080000	#4848FF	1	0.25
chr3	27080001	27360000	B.1.2.2.2.2.2.1.1.2	0.294429708222812	.	27080001	27360000	#9191FF	1	0.375
chr3	27360001	27520000	A.2.1.1.1.1.2.2.2.1	0.705570291777188	.	27360001	27520000	#FF9191	1	0.75
chr3	27520001	27760000	A.2.1.2.2.1.1.1.2	0.647214854111406	.	27520001	27760000	#FF9191	1	0.75
chr3	27760001	27960000	B.1.2.1.1.1.1.2.1.1	0.397877984084881	.	27760001	27960000	#9191FF	1	0.375
chr3	27960001	28240000	B.1.1.2.1.2.2.2.2.2	0.428381962864721	.	27960001	28240000	#DADAFF	1	0.5
chr3	28240001	28400000	A.2.2.1.1.2.2.2.1.2.2	0.591511936339523	.	28240001	28400000	#FFDADA	1	0.625
chr3	28400001	28640000	B.2.1.2.1.2.2.2.1.2.1	0.161803713527851	.	28400001	28640000	#4848FF	1	0.25
chr3	28640001	28760000	B.2.1.1.2.1.2.2.1.1.2	0.228116710875332	.	28640001	28760000	#4848FF	1	0.25
chr3	28760001	28920000	B.2.1.2.1.2.2.1.1.1.1.1	0.171087533156499	.	28760001	28920000	#4848FF	1	0.25
chr3	28920001	29080000	B.1.2.2.2.1.2.1.2.1	0.306366047745358	.	28920001	29080000	#9191FF	1	0.375
chr3	29080001	29280000	B.1.2.2.2.2.2.1.2	0.293103448275862	.	29080001	29280000	#9191FF	1	0.375
chr3	29280001	29440000	B.1.1.1.2.2.2.1.1.2	0.472148541114058	.	29280001	29440000	#DADAFF	1	0.5
chr3	29440001	29760000	B.2.1.1.2.1.2.2.2.2.2	0.217506631299735	.	29440001	29760000	#4848FF	1	0.25
chr3	29760001	30040000	B.2.1.2.1.2.2.1.1.1.2	0.168435013262599	.	29760001	30040000	#4848FF	1	0.25
chr3	30040001	30520000	B.2.1.1.2.1.1.1.2	0.241379310344828	.	30040001	30520000	#4848FF	1	0.25
chr3	30520001	30720000	A.2.2.2.2.2.2.1.2.2	0.507957559681698	.	30520001	30720000	#FFDADA	1	0.625
chr3	30720001	30840000	B.1.1.1.1.1.2.1	0.5	.	30720001	30840000	#DADAFF	1	0.5
chr3	30840001	31000000	A.2.2.2.2.2.2.1.2.1	0.509283819628647	.	30840001	31000000	#FFDADA	1	0.625
chr3	31000001	31200000	A.2.2.1.2.2.2.2	0.563660477453581	.	31000001	31200000	#FFDADA	1	0.625
[truncated: 8,609 more rows]
