# Supplementary material for: Systematic inference and comparison of multi-scale chromatin sub-compartments connects spatial organization to cell phenotypes
Source: Nat Commun. 2021 May 10;12:2439. doi: 10.1038/s41467-021-22666-3 (PMC8110550; doi:10.1038/s41467-021-22666-3)
Supplement: Supplementary file 5 — Supplementary Dataset 2 [file 41467_2021_22666_MOESM5_ESM.zip › Supplementary_Data_1_domain_hierarchies_127HiCmaps/HEK293T_embryonic_kidney_t3_binsize=40kb.bed]

#fields: chr, pos_start, pos_end, the full compartment label describing the position in the hierachy, normalized compartment domain rank, ., pos_start, pos_end, color based on eight compartment model (A.1.1 - B.2.2), 1, eight compartment score (A.1.1 to B.2.2: 8 to 1 devided by 8)
chr1	640001	680000	A.1.2.2.2.2.1.1.1.2.2	0.786885245901639	.	640001	680000	#FF4848	1	0.875
chr1	720001	1160000	A.1.2.2.2.2.1.1.1.2.2	0.786885245901639	.	720001	1160000	#FF4848	1	0.875
chr1	1200001	1240000	A.1.2.2.2.2.1.1.1.2.2	0.786885245901639	.	1200001	1240000	#FF4848	1	0.875
chr1	1240001	1360000	A.2.1.1.1.1.1.2.1.2.2	0.755269320843091	.	1240001	1360000	#FF9191	1	0.75
chr1	1360001	1680000	A.1.2.1.2.1.2.2.1.2.2	0.872365339578454	.	1360001	1680000	#FF4848	1	0.875
chr1	1680001	1840000	A.1.2.2.2.2.1.1.2.2	0.784543325526932	.	1680001	1840000	#FF4848	1	0.875
chr1	1840001	2120000	A.1.2.1.2.1.1.1.2.1	0.892271662763466	.	1840001	2120000	#FF4848	1	0.875
chr1	2120001	2280000	A.1.2.2.2.2.1.2.1.1	0.783372365339578	.	2120001	2280000	#FF4848	1	0.875
chr1	2280001	2360000	A.1.2.2.2.2.1.2.1.2.2.1	0.781030444964871	.	2280001	2360000	#FF4848	1	0.875
chr1	2400001	2600000	A.1.2.2.2.2.1.2.1.2.2.1	0.781030444964871	.	2400001	2600000	#FF4848	1	0.875
chr1	2680001	2840000	B.1.1.1.1.2.1.1.2.1.1.2	0.462529274004684	.	2680001	2840000	#DADAFF	1	0.5
chr1	2840001	3040000	A.2.2.2.1.2.2.2	0.522248243559719	.	2840001	3040000	#FFDADA	1	0.625
chr1	3040001	3120000	A.2.2.1.2.1.1.1.2.2	0.563231850117096	.	3040001	3120000	#FFDADA	1	0.625
chr1	3120001	3360000	A.2.2.2.1.1.1.1.1	0.539812646370023	.	3120001	3360000	#FFDADA	1	0.625
chr1	3360001	3560000	A.2.1.2.1.2.2.1.1.1.1	0.638173302107728	.	3360001	3560000	#FF9191	1	0.75
chr1	3560001	3760000	A.2.1.1.1.1.1.1.2.1	0.761124121779859	.	3560001	3760000	#FF9191	1	0.75
chr1	3760001	3840000	B.1.2.2.1.1.1.1.1	0.268149882903981	.	3760001	3840000	#9191FF	1	0.375
chr1	3960001	4320000	B.1.2.2.1.1.1.1.1	0.268149882903981	.	3960001	4320000	#9191FF	1	0.375
chr1	4320001	4440000	B.1.2.2.1.2.1.2	0.250585480093677	.	4320001	4440000	#9191FF	1	0.375
chr1	4440001	4880000	B.2.1.2.1.2.2.2	0.118266978922717	.	4440001	4880000	#4848FF	1	0.25
chr1	4880001	5200000	B.2.2.1.1.2.1.1.2.1.1	0.0796252927400468	.	4880001	5200000	#0000FF	1	0.125
chr1	5200001	5480000	B.2.1.2.1.1.1.2.1	0.127634660421546	.	5200001	5480000	#4848FF	1	0.25
chr1	5480001	5560000	B.1.2.2.1.2.1.1.2	0.25175644028103	.	5480001	5560000	#9191FF	1	0.375
chr1	5560001	6040000	B.2.1.2.1.1.1.2.2	0.126463700234192	.	5560001	6040000	#4848FF	1	0.25
chr1	6040001	6280000	A.2.1.2.1.2.2.1.1.2.2.1	0.633489461358314	.	6040001	6280000	#FF9191	1	0.75
chr1	6280001	6520000	A.1.2.1.2.1.1.1.2.2.1.1	0.891100702576112	.	6280001	6520000	#FF4848	1	0.875
chr1	6520001	7440000	A.2.1.1.1.1.1.2.2.2.2	0.75175644028103	.	6520001	7440000	#FF9191	1	0.75
chr1	7440001	7520000	B.1.1.1.1.2.1.1.2.1.1.1	0.463700234192037	.	7440001	7520000	#DADAFF	1	0.5
chr1	7520001	7720000	A.2.2.2.1.2.2.1.2.1.1.1	0.526932084309134	.	7520001	7720000	#FFDADA	1	0.625
chr1	7720001	8040000	A.2.1.1.1.1.2.1.2.2	0.747072599531616	.	7720001	8040000	#FF9191	1	0.75
chr1	8040001	8200000	A.2.1.1.1.1.1.2.1.2.1.1	0.757611241217799	.	8040001	8200000	#FF9191	1	0.75
chr1	8200001	8400000	A.2.1.2.1.1.2.2.2.1.1	0.655737704918033	.	8200001	8400000	#FF9191	1	0.75
chr1	8400001	8760000	A.1.2.2.2.2.1.1.2.1	0.785714285714286	.	8400001	8760000	#FF4848	1	0.875
chr1	8760001	8960000	A.1.2.1.2.1.2.2.2.1.1.2	0.870023419203747	.	8760001	8960000	#FF4848	1	0.875
chr1	8960001	9080000	A.2.1.2.1.1.2.1.1	0.666276346604215	.	8960001	9080000	#FF9191	1	0.75
chr1	9080001	9160000	A.2.1.2.1.1.2.1.2	0.665105386416862	.	9080001	9160000	#FF9191	1	0.75
chr1	9160001	9320000	A.2.1.2.1.1.2.2.2.2	0.653395784543325	.	9160001	9320000	#FF9191	1	0.75
chr1	9320001	9560000	A.1.2.2.2.1.1.1.1	0.804449648711944	.	9320001	9560000	#FF4848	1	0.875
chr1	9560001	9840000	A.1.2.1.2.1.1.1.1.2	0.89344262295082	.	9560001	9840000	#FF4848	1	0.875
chr1	9840001	10040000	A.1.2.1.2.1.2.2.1.1.2	0.874707259953162	.	9840001	10040000	#FF4848	1	0.875
chr1	10040001	10600000	A.1.1.2.1.2.2.2.2	0.941451990632319	.	10040001	10600000	#FF0000	1	1
chr1	10600001	10760000	A.1.2.2.2.1.1.2.1.2.2	0.798594847775176	.	10600001	10760000	#FF4848	1	0.875
chr1	10760001	11040000	A.1.2.1.2.1.2.1.1.2	0.878220140515222	.	10760001	11040000	#FF4848	1	0.875
chr1	11040001	11200000	A.2.1.1.1.1.1.2.2.2.1	0.752927400468384	.	11040001	11200000	#FF9191	1	0.75
chr1	11200001	11280000	A.2.1.1.1.1.1.2.2.1	0.754098360655738	.	11200001	11280000	#FF9191	1	0.75
chr1	11280001	11840000	A.1.2.2.2.2.1.1.1.2.1	0.788056206088993	.	11280001	11840000	#FF4848	1	0.875
chr1	11840001	12120000	A.1.2.2.2.2.1.2.1.2.1	0.782201405152225	.	11840001	12120000	#FF4848	1	0.875
chr1	12120001	12320000	A.2.2.1.1.2.1.2.2.2	0.585480093676815	.	12120001	12320000	#FFDADA	1	0.625
chr1	12320001	12720000	A.2.2.2.1.2.2.1.2.1.2	0.524590163934426	.	12320001	12720000	#FFDADA	1	0.625
chr1	12720001	13000000	B.1.2.2.1.1.1.2.2	0.26463700234192	.	12720001	13000000	#9191FF	1	0.375
chr1	13120001	13240000	A.2.2.2.2.2.1.1.2.2	0.495316159250585	.	13120001	13240000	#FFDADA	1	0.625
chr1	13760001	13920000	B.1.1.2.2.2.2.1.2.2	0.34192037470726	.	13760001	13920000	#DADAFF	1	0.5
chr1	13920001	14120000	B.1.1.1.1.2.2.2.2	0.441451990632318	.	13920001	14120000	#DADAFF	1	0.5
chr1	14120001	14280000	B.1.1.2.2.2.2.1.1	0.345433255269321	.	14120001	14280000	#DADAFF	1	0.5
chr1	14280001	14760000	B.2.2.2.1.1.2.2	0.0398126463700234	.	14280001	14760000	#0000FF	1	0.125
chr1	14760001	14960000	B.2.1.1.1.1.2.1.2	0.186182669789227	.	14760001	14960000	#4848FF	1	0.25
chr1	14960001	15160000	B.1.1.2.2.2.2.1.2.1.2	0.343091334894614	.	14960001	15160000	#DADAFF	1	0.5
chr1	15160001	15280000	B.1.1.1.1.2.1.2.1	0.457845433255269	.	15160001	15280000	#DADAFF	1	0.5
chr1	15280001	15440000	B.1.1.2.1.2.1.1.2.2.1	0.381733021077283	.	15280001	15440000	#DADAFF	1	0.5
chr1	15440001	15640000	A.2.1.2.1.2.2.2.1.2.1	0.625292740046838	.	15440001	15640000	#FF9191	1	0.75
chr1	15640001	15800000	A.2.1.2.2.1.1.2.1.1	0.615925058548009	.	15640001	15800000	#FF9191	1	0.75
chr1	15800001	16120000	A.2.1.1.1.1.1.1.1.2.2.1	0.763466042154567	.	15800001	16120000	#FF9191	1	0.75
chr1	16120001	16400000	A.1.1.2.1.1.1.1.2.1	0.960187353629977	.	16120001	16400000	#FF0000	1	1
chr1	16400001	16760000	A.1.2.1.2.1.2.1.1.1	0.879391100702576	.	16400001	16760000	#FF4848	1	0.875
chr1	16760001	16840000	A.1.2.2.2.1.1.1.2	0.80327868852459	.	16760001	16840000	#FF4848	1	0.875
chr1	16840001	17240000	A.1.2.2.2.1.2.1.1	0.795081967213115	.	16840001	17240000	#FF4848	1	0.875
chr1	17240001	17560000	A.1.2.1.2.1.1.1.2.2.2	0.888758782201405	.	17240001	17560000	#FF4848	1	0.875
chr1	17560001	17720000	A.2.1.2.1.2.2.1.1.2.1.2	0.634660421545667	.	17560001	17720000	#FF9191	1	0.75
chr1	17720001	18160000	A.2.2.1.2.1.2.1.1	0.559718969555035	.	17720001	18160000	#FFDADA	1	0.625
chr1	18160001	18520000	B.1.1.2.2.2.1.1.2	0.347775175644028	.	18160001	18520000	#DADAFF	1	0.5
chr1	18520001	18600000	B.1.1.1.2.1.2.1.1	0.423887587822014	.	18520001	18600000	#DADAFF	1	0.5
chr1	18600001	18920000	B.1.1.1.1.2.1.2.2.1	0.456674473067916	.	18600001	18920000	#DADAFF	1	0.5
chr1	18920001	19200000	A.2.2.2.1.2.1.2.2	0.530444964871194	.	18920001	19200000	#FFDADA	1	0.625
chr1	19200001	19520000	A.1.2.2.2.2.1.2.1.2.2.2.2	0.778688524590164	.	19200001	19520000	#FF4848	1	0.875
chr1	19520001	19840000	A.2.1.1.1.1.1.1.1.2.2.2	0.762295081967213	.	19520001	19840000	#FF9191	1	0.75
chr1	19840001	19960000	A.2.1.1.1.1.2.2.2.1.1.1	0.742388758782201	.	19840001	19960000	#FF9191	1	0.75
chr1	19960001	20200000	A.2.2.1.2.2.2.1.2	0.542154566744731	.	19960001	20200000	#FFDADA	1	0.625
chr1	20200001	20360000	A.2.2.2.1.1.1.1.2	0.53864168618267	.	20200001	20360000	#FFDADA	1	0.625
chr1	20360001	20520000	A.2.2.2.1.2.2.1.2.1.1.2	0.52576112412178	.	20360001	20520000	#FFDADA	1	0.625
chr1	20520001	20840000	B.1.1.1.2.1.2.2.1.1	0.421545667447307	.	20520001	20840000	#DADAFF	1	0.5
chr1	20840001	21520000	A.1.1.2.1.2.2.1.2	0.943793911007026	.	20840001	21520000	#FF0000	1	1
chr1	21520001	21720000	A.1.2.2.1.2.2.2.1.2	0.809133489461358	.	21520001	21720000	#FF4848	1	0.875
chr1	21720001	21920000	A.1.2.2.1.2.1.2.1.2.2	0.820843091334895	.	21720001	21920000	#FF4848	1	0.875
chr1	21920001	22440000	A.1.2.2.2.1.1.2.1.2.1	0.799765807962529	.	21920001	22440000	#FF4848	1	0.875
chr1	22440001	22560000	A.2.2.1.1.2.2.2.1.1	0.576112412177986	.	22440001	22560000	#FFDADA	1	0.625
chr1	22560001	22760000	A.2.1.2.1.1.2.2.1.1.2	0.661592505854801	.	22560001	22760000	#FF9191	1	0.75
chr1	22760001	22960000	A.2.1.1.1.1.1.1.1.1.1	0.768149882903981	.	22760001	22960000	#FF9191	1	0.75
chr1	22960001	23120000	A.2.1.1.1.1.1.1.2.2	0.759953161592506	.	22960001	23120000	#FF9191	1	0.75
chr1	23120001	23240000	A.2.2.1.1.2.1.1.2.2	0.588992974238876	.	23120001	23240000	#FFDADA	1	0.625
chr1	23240001	23360000	A.2.1.1.1.1.2.2.2.2.2	0.737704918032787	.	23240001	23360000	#FF9191	1	0.75
chr1	23360001	23560000	A.2.1.1.1.1.2.2.1.1.1	0.745901639344262	.	23360001	23560000	#FF9191	1	0.75
chr1	23560001	23680000	A.2.1.1.1.1.2.1.1.2	0.749414519906323	.	23560001	23680000	#FF9191	1	0.75
chr1	23680001	23800000	A.2.1.1.1.1.1.2.1.2.1.2	0.756440281030445	.	23680001	23800000	#FF9191	1	0.75
chr1	23800001	24200000	A.1.1.2.1.1.1.1.2.2	0.959016393442623	.	23800001	24200000	#FF0000	1	1
chr1	24200001	24280000	A.1.2.2.2.2.2.1.1.1	0.774004683840749	.	24200001	24280000	#FF4848	1	0.875
chr1	24360001	24600000	A.1.2.2.2.2.2.1.1.1	0.774004683840749	.	24360001	24600000	#FF4848	1	0.875
chr1	24600001	24760000	A.2.1.1.1.1.2.2.1.2	0.743559718969555	.	24600001	24760000	#FF9191	1	0.75
chr1	24760001	25000000	A.1.2.2.2.1.1.2.2.2	0.796252927400468	.	24760001	25000000	#FF4848	1	0.875
chr1	25000001	25160000	A.2.1.1.1.1.1.1.1.1.2.1	0.766978922716628	.	25000001	25160000	#FF9191	1	0.75
chr1	25160001	25560000	A.2.1.1.1.1.2.1.1.1	0.750585480093677	.	25160001	25560000	#FF9191	1	0.75
chr1	25560001	25600000	A.1.2.2.2.1.2.2	0.7903981264637	.	25560001	25600000	#FF4848	1	0.875
chr1	25640001	25880000	A.1.2.2.2.1.2.2	0.7903981264637	.	25640001	25880000	#FF4848	1	0.875
chr1	25880001	26160000	A.1.2.2.2.1.2.1.2.1.2	0.792740046838407	.	25880001	26160000	#FF4848	1	0.875
chr1	26160001	26400000	A.1.1.2.1.2.2.1.1	0.944964871194379	.	26160001	26400000	#FF0000	1	1
chr1	26400001	26520000	A.1.2.2.2.1.1.2.1.1.1	0.802107728337237	.	26400001	26520000	#FF4848	1	0.875
chr1	26520001	26800000	A.1.2.1.2.1.2.2.1.2.1	0.873536299765808	.	26520001	26800000	#FF4848	1	0.875
chr1	26800001	27240000	A.1.1.1.1.2.1.1.1.1.2	0.994145199063232	.	26800001	27240000	#FF0000	1	1
chr1	27240001	27440000	A.1.2.2.2.1.2.1.2.2	0.791569086651054	.	27240001	27440000	#FF4848	1	0.875
chr1	27440001	27520000	A.1.2.2.2.2.1.2.1.2.2.2.1	0.779859484777518	.	27440001	27520000	#FF4848	1	0.875
chr1	27520001	27600000	A.1.2.2.2.2.2.1.2	0.771662763466042	.	27520001	27600000	#FF4848	1	0.875
chr1	27600001	27720000	A.1.2.2.1.2.2.2.1.1	0.810304449648712	.	27600001	27720000	#FF4848	1	0.875
chr1	27720001	28000000	A.1.1.2.1.1.1.2.1.2	0.956674473067916	.	27720001	28000000	#FF0000	1	1
chr1	28000001	28560000	A.1.1.1.1.2.1.1.1.1.1.2	0.995316159250585	.	28000001	28560000	#FF0000	1	1
chr1	28560001	28760000	A.1.1.1.2.2.1.1.1	0.973067915690866	.	28560001	28760000	#FF0000	1	1
chr1	28760001	28920000	A.1.1.2.2.2.1.2.2	0.925058548009368	.	28760001	28920000	#FF0000	1	1
chr1	28920001	29040000	A.1.1.2.1.1.2.1.1.1	0.954332552693208	.	28920001	29040000	#FF0000	1	1
chr1	29040001	29560000	A.1.1.2.1.1.2.1.1.2	0.953161592505855	.	29040001	29560000	#FF0000	1	1
chr1	29560001	29600000	A.2.2.2.1.2.2.1.2.2	0.523419203747073	.	29560001	29600000	#FFDADA	1	0.625
chr1	29640001	29840000	A.2.2.2.1.2.2.1.2.2	0.523419203747073	.	29640001	29840000	#FFDADA	1	0.625
chr1	29840001	29880000	B.2.1.1.1.1.1	0.189695550351288	.	29840001	29880000	#4848FF	1	0.25
chr1	30000001	30480000	B.2.1.1.1.1.1	0.189695550351288	.	30000001	30480000	#4848FF	1	0.25
chr1	30480001	30640000	B.1.2.2.1.1.1.2.1	0.265807962529274	.	30480001	30640000	#9191FF	1	0.375
chr1	30640001	30800000	B.1.2.1.1.2.1.2	0.326697892271663	.	30640001	30800000	#9191FF	1	0.375
chr1	30800001	30960000	B.1.1.2.2.2.2.2.1.1	0.340749414519906	.	30800001	30960000	#DADAFF	1	0.5
chr1	30960001	31160000	B.1.2.1.1.2.1.1	0.327868852459016	.	30960001	31160000	#9191FF	1	0.375
chr1	31160001	31520000	A.1.2.1.2.2.1.1.1.1	0.865339578454333	.	31160001	31520000	#FF4848	1	0.875
chr1	31520001	31600000	A.1.2.2.2.2.2.2.1	0.770491803278688	.	31520001	31600000	#FF4848	1	0.875
chr1	31600001	31840000	A.1.2.1.2.2.2.1.1.1.1	0.855971896955503	.	31600001	31840000	#FF4848	1	0.875
chr1	31840001	32080000	A.1.2.2.1.2.1.1.1.2.2	0.825526932084309	.	31840001	32080000	#FF4848	1	0.875
chr1	32080001	32240000	A.1.1.2.1.1.1.2.1.1	0.957845433255269	.	32080001	32240000	#FF0000	1	1
chr1	32240001	32640000	A.1.1.1.2.2.2.2.1.1.1	0.966042154566745	.	32240001	32640000	#FF0000	1	1
chr1	32640001	32840000	A.1.1.1.1.2.1.2.1.1	0.990632318501171	.	32640001	32840000	#FF0000	1	1
chr1	32840001	32920000	A.1.2.1.2.1.1.2.1.2.1	0.886416861826698	.	32840001	32920000	#FF4848	1	0.875
chr1	32920001	33000000	A.1.2.1.2.1.1.1.2.2.1.2	0.889929742388759	.	32920001	33000000	#FF4848	1	0.875
chr1	33000001	33280000	A.1.1.1.2.2.2.2.1.1.2	0.964871194379391	.	33000001	33280000	#FF0000	1	1
chr1	33280001	33520000	A.1.1.2.1.1.2.1.2.1	0.951990632318501	.	33280001	33520000	#FF0000	1	1
chr1	33520001	33640000	A.2.1.2.1.2.2.2.1.2.2	0.624121779859485	.	33520001	33640000	#FF9191	1	0.75
chr1	33640001	33720000	A.2.1.1.1.2.2.2.2.2	0.711943793911007	.	33640001	33720000	#FF9191	1	0.75
chr1	33720001	33920000	A.1.2.2.1.2.1.1.2	0.824355971896956	.	33720001	33920000	#FF4848	1	0.875
chr1	33920001	34160000	B.1.1.1.2.1.1.2.2.1.2	0.426229508196721	.	33920001	34160000	#DADAFF	1	0.5
chr1	34160001	34640000	B.2.2.1.1.2.1.2	0.0761124121779859	.	34160001	34640000	#0000FF	1	0.125
chr1	34640001	35240000	B.2.2.1.1.2.1.1.2.1.2	0.0784543325526932	.	34640001	35240000	#0000FF	1	0.125
chr1	35240001	35480000	A.2.2.2.2.2.2.2.1.2	0.480093676814988	.	35240001	35480000	#FFDADA	1	0.625
chr1	35480001	35600000	A.2.1.1.1.1.1.2.1.1	0.758782201405152	.	35480001	35600000	#FF9191	1	0.75
chr1	35600001	35800000	A.2.1.1.2.1.1.1.2.1	0.707259953161593	.	35600001	35800000	#FF9191	1	0.75
chr1	35800001	36040000	A.1.2.2.2.2.1.1.1.1	0.789227166276347	.	35800001	36040000	#FF4848	1	0.875
chr1	36040001	36240000	A.1.2.1.2.1.2.2.2.2.2	0.866510538641686	.	36040001	36240000	#FF4848	1	0.875
chr1	36240001	36480000	A.1.2.1.2.1.2.2.2.1.2	0.868852459016393	.	36240001	36480000	#FF4848	1	0.875
chr1	36480001	36560000	A.1.2.2.2.2.1.2.2.2.1	0.776346604215457	.	36480001	36560000	#FF4848	1	0.875
chr1	36560001	36960000	A.1.1.2.1.2.1.2	0.946135831381733	.	36560001	36960000	#FF0000	1	1
chr1	36960001	37320000	B.1.2.2.1.2.2.2.1.1.1	0.247072599531616	.	36960001	37320000	#9191FF	1	0.375
chr1	37320001	37400000	B.1.1.1.1.2.1.2.2.2	0.455503512880562	.	37320001	37400000	#DADAFF	1	0.5
chr1	37400001	37560000	B.1.2.2.1.1.1.1.2	0.266978922716628	.	37400001	37560000	#9191FF	1	0.375
chr1	37560001	37760000	B.1.2.2.1.2.2.2.1.1.2	0.245901639344262	.	37560001	37760000	#9191FF	1	0.375
chr1	37760001	37920000	B.1.1.2.2.2.2.2.1.2	0.339578454332553	.	37760001	37920000	#DADAFF	1	0.5
chr1	37920001	38200000	A.1.2.1.2.1.1.2.2.2.1	0.882903981264637	.	37920001	38200000	#FF4848	1	0.875
chr1	38200001	38320000	A.1.2.2.2.2.2.1.1.2	0.772833723653396	.	38200001	38320000	#FF4848	1	0.875
chr1	38320001	38480000	A.1.2.1.2.1.1.2.2.2.2.2	0.88056206088993	.	38320001	38480000	#FF4848	1	0.875
chr1	38480001	38720000	A.2.2.1.2.1.2.1.2	0.558548009367681	.	38480001	38720000	#FFDADA	1	0.625
chr1	38720001	38880000	B.1.1.2.2.2.1.1.1	0.348946135831382	.	38720001	38880000	#DADAFF	1	0.5
chr1	38880001	39000000	A.2.2.2.1.1.1.2	0.537470725995316	.	38880001	39000000	#FFDADA	1	0.625
chr1	39000001	39320000	A.2.2.1.2.1.2.2.2	0.556206088992974	.	39000001	39320000	#FFDADA	1	0.625
chr1	39320001	39560000	A.1.2.1.2.1.1.2.2.1	0.884074941451991	.	39320001	39560000	#FF4848	1	0.875
chr1	39560001	39960000	A.1.2.1.2.1.1.1.1.1.2	0.894613583138173	.	39560001	39960000	#FF4848	1	0.875
chr1	39960001	40280000	A.1.2.1.2.1.2.2.2.2.1	0.86768149882904	.	39960001	40280000	#FF4848	1	0.875
chr1	40280001	40520000	A.1.2.1.2.1.1.1.1.1.1	0.895784543325527	.	40280001	40520000	#FF4848	1	0.875
chr1	40520001	40680000	A.1.2.1.2.1.2.2.2.1.1.1	0.871194379391101	.	40520001	40680000	#FF4848	1	0.875
chr1	40680001	41000000	A.1.2.1.2.1.1.2.2.2.2.1	0.881733021077283	.	40680001	41000000	#FF4848	1	0.875
chr1	41000001	41200000	A.1.2.2.1.2.2.2.2.2	0.805620608899297	.	41000001	41200000	#FF4848	1	0.875
chr1	41200001	41520000	A.1.2.2.1.2.2.2.2.1.1	0.807962529274005	.	41200001	41520000	#FF4848	1	0.875
chr1	41520001	41720000	A.2.1.2.1.1.2.2.1.1.1.1	0.663934426229508	.	41520001	41720000	#FF9191	1	0.75
chr1	41720001	41960000	A.2.1.2.1.2.2.1.1.1.2	0.637002341920375	.	41720001	41960000	#FF9191	1	0.75
chr1	41960001	42600000	B.1.1.1.2.1.2.2.1.2	0.420374707259953	.	41960001	42600000	#DADAFF	1	0.5
chr1	42600001	42760000	A.2.1.1.1.1.2.2.2.2.1	0.738875878220141	.	42600001	42760000	#FF9191	1	0.75
chr1	42760001	43120000	A.2.1.2.1.2.2.1.2.2	0.628805620608899	.	42760001	43120000	#FF9191	1	0.75
chr1	43120001	43240000	A.2.1.1.1.1.2.2.2.1.2	0.740046838407494	.	43120001	43240000	#FF9191	1	0.75
chr1	43240001	43400000	A.1.2.2.2.1.1.2.1.1.2	0.800936768149883	.	43240001	43400000	#FF4848	1	0.875
chr1	43400001	43640000	A.2.1.1.1.1.1.1.1.2.1	0.76463700234192	.	43400001	43640000	#FF9191	1	0.75
chr1	43640001	43920000	A.1.2.2.2.1.2.1.2.1.1	0.793911007025761	.	43640001	43920000	#FF4848	1	0.875
chr1	43920001	44200000	A.1.2.1.2.1.1.2.1.2.2	0.885245901639344	.	43920001	44200000	#FF4848	1	0.875
chr1	44200001	44360000	A.2.1.2.1.2.2.1.1.2.1.1	0.635831381733021	.	44200001	44360000	#FF9191	1	0.75
chr1	44360001	44440000	A.2.1.1.1.1.2.2.1.1.2	0.744730679156909	.	44360001	44440000	#FF9191	1	0.75
chr1	44440001	44720000	A.2.1.1.1.1.2.2.2.1.1.2	0.741217798594848	.	44440001	44720000	#FF9191	1	0.75
chr1	44720001	45200000	A.1.1.2.1.2.2.2.1	0.942622950819672	.	44720001	45200000	#FF0000	1	1
chr1	45200001	45480000	A.1.1.2.1.2.1.1.2	0.947306791569087	.	45200001	45480000	#FF0000	1	1
chr1	45480001	45680000	A.1.2.1.2.1.2.1.2	0.877049180327869	.	45480001	45680000	#FF4848	1	0.875
chr1	45680001	46120000	A.1.1.1.2.2.2.1.2	0.967213114754098	.	45680001	46120000	#FF0000	1	1
chr1	46120001	46480000	A.1.1.2.1.1.1.1.1	0.96135831381733	.	46120001	46480000	#FF0000	1	1
chr1	46480001	46800000	A.1.1.1.2.2.2.1.1	0.968384074941452	.	46480001	46800000	#FF0000	1	1
chr1	46800001	47200000	A.1.2.1.2.2.2.1.1.2.1	0.853629976580796	.	46800001	47200000	#FF4848	1	0.875
chr1	47200001	47360000	B.1.1.2.2.1.1.1.2	0.361826697892272	.	47200001	47360000	#DADAFF	1	0.5
chr1	47360001	47640000	B.1.1.2.2.2.1.2	0.346604215456674	.	47360001	47640000	#DADAFF	1	0.5
chr1	47640001	47800000	A.2.1.1.1.2.1.1.1.1	0.736533957845433	.	47640001	47800000	#FF9191	1	0.75
chr1	47800001	48240000	A.2.1.2.1.2.2.1.1.2.2.2	0.63231850117096	.	47800001	48240000	#FF9191	1	0.75
chr1	48240001	48560000	B.1.1.2.2.2.2.2.2	0.338407494145199	.	48240001	48560000	#DADAFF	1	0.5
chr1	48560001	48760000	B.2.1.1.1.1.2.1.1.1	0.188524590163934	.	48560001	48760000	#4848FF	1	0.25
chr1	48760001	48840000	B.2.1.1.2.1.2.1.1.2.2	0.154566744730679	.	48760001	48840000	#4848FF	1	0.25
chr1	48840001	49000000	B.2.1.1.2.2.2.1.2	0.133489461358314	.	48840001	49000000	#4848FF	1	0.25
chr1	49000001	49280000	B.2.2.1.1.2.1.1.1.2.2	0.0807962529274005	.	49000001	49280000	#0000FF	1	0.125
chr1	49280001	49440000	B.2.2.1.1.2.1.1.1.2.1	0.0819672131147541	.	49280001	49440000	#0000FF	1	0.125
chr1	49440001	49800000	B.2.2.2.1.2.2.2.2.2.1	0.0199063231850117	.	49440001	49800000	#0000FF	1	0.125
chr1	49800001	50360000	B.2.2.2.2.1.1.2.2	0.0140515222482436	.	49800001	50360000	#0000FF	1	0.125
chr1	50360001	50800000	B.2.2.2.1.2.2.2.2.2.2	0.0187353629976581	.	50360001	50800000	#0000FF	1	0.125
chr1	50800001	51200000	B.1.1.1.2.2.1.2.2.1.2	0.411007025761124	.	50800001	51200000	#DADAFF	1	0.5
chr1	51200001	51400000	A.2.2.1.2.1.1.1.2.1	0.56440281030445	.	51200001	51400000	#FFDADA	1	0.625
chr1	51400001	51680000	A.2.1.2.2.1.1.2.2.1	0.613583138173302	.	51400001	51680000	#FF9191	1	0.75
chr1	51680001	51760000	A.2.1.1.1.2.2.2.1.2.1	0.718969555035129	.	51680001	51760000	#FF9191	1	0.75
chr1	51760001	51960000	A.2.1.1.1.2.2.1.2.1.1	0.724824355971897	.	51760001	51960000	#FF9191	1	0.75
chr1	51960001	52040000	A.1.2.2.2.2.1.2.2.2.2	0.775175644028103	.	51960001	52040000	#FF4848	1	0.875
chr1	52040001	52320000	A.1.1.2.1.1.1.2.2	0.955503512880562	.	52040001	52320000	#FF0000	1	1
chr1	52320001	52480000	A.1.2.2.2.1.1.2.2.1	0.797423887587822	.	52320001	52480000	#FF4848	1	0.875
chr1	52480001	52600000	A.1.1.2.1.1.2.1.2.2	0.950819672131147	.	52480001	52600000	#FF0000	1	1
chr1	52600001	52800000	A.1.1.2.1.1.2.2	0.949648711943794	.	52600001	52800000	#FF0000	1	1
chr1	52800001	53080000	A.1.1.1.2.2.1.2.2	0.969555035128806	.	52800001	53080000	#FF0000	1	1
chr1	53080001	53400000	A.1.1.1.2.2.1.2.1	0.970725995316159	.	53080001	53400000	#FF0000	1	1
chr1	53400001	53720000	A.1.2.1.2.2.2.1.1.1.2	0.85480093676815	.	53400001	53720000	#FF4848	1	0.875
chr1	53720001	54320000	A.1.2.1.2.1.1.2.1.1	0.887587822014052	.	53720001	54320000	#FF4848	1	0.875
chr1	54320001	54520000	A.1.2.1.2.2.2.1.1.2.2	0.852459016393443	.	54320001	54520000	#FF4848	1	0.875
chr1	54520001	55040000	A.1.1.1.2.1.1	0.977751756440281	.	54520001	55040000	#FF0000	1	1
chr1	55040001	55160000	A.2.1.1.2.2.2.2.1.1	0.676814988290398	.	55040001	55160000	#FF9191	1	0.75
chr1	55160001	55320000	A.1.2.2.1.2.1.1.1.1	0.827868852459016	.	55160001	55320000	#FF4848	1	0.875
chr1	55320001	55480000	A.2.1.2.2.1.1.2.1.2	0.614754098360656	.	55320001	55480000	#FF9191	1	0.75
chr1	55480001	55720000	A.2.1.1.1.2.2.1.1.1.2	0.728337236533958	.	55480001	55720000	#FF9191	1	0.75
chr1	55720001	56080000	B.2.1.1.2.1.2.2.2	0.149882903981265	.	55720001	56080000	#4848FF	1	0.25
chr1	56080001	56440000	B.2.1.2.1.1.1.1.2	0.128805620608899	.	56080001	56440000	#4848FF	1	0.25
chr1	56440001	56640000	B.1.2.1.1.2.2.1.1.1.2.2.2	0.322014051522248	.	56440001	56640000	#9191FF	1	0.375
chr1	56640001	56800000	B.1.2.1.1.2.2.1.2.2.1	0.31615925058548	.	56640001	56800000	#9191FF	1	0.375
chr1	56800001	56880000	B.1.1.1.2.1.1.2.2.2	0.425058548009368	.	56800001	56880000	#DADAFF	1	0.5
chr1	56880001	57280000	B.1.1.1.1.2.2.1.2.2.2.2.2.1.1	0.446135831381733	.	56880001	57280000	#DADAFF	1	0.5
chr1	57280001	57560000	B.2.2.1.1.2.2.1.2	0.0714285714285714	.	57280001	57560000	#0000FF	1	0.125
chr1	57560001	57720000	B.2.2.1.1.2.1.1.2.2	0.0772833723653396	.	57560001	57720000	#0000FF	1	0.125
chr1	57720001	57840000	B.2.2.1.1.2.2.1.1.2.1	0.0737704918032787	.	57720001	57840000	#0000FF	1	0.125
chr1	57840001	57960000	B.2.1.2.1.2.2.1	0.11943793911007	.	57840001	57960000	#4848FF	1	0.25
chr1	57960001	58240000	B.2.2.1.1.1.2.2	0.0843091334894614	.	57960001	58240000	#0000FF	1	0.125
chr1	58240001	58560000	B.2.2.2.1.1.2.1	0.040983606557377	.	58240001	58560000	#0000FF	1	0.125
chr1	58560001	58920000	B.2.1.2.1.1.1.1.1	0.129976580796253	.	58560001	58920000	#4848FF	1	0.25
chr1	58920001	59160000	B.1.2.2.1.1.2.1.1.1.1.1	0.263466042154567	.	58920001	59160000	#9191FF	1	0.375
chr1	59160001	59400000	A.2.2.1.1.2.1.1.1.1	0.59367681498829	.	59160001	59400000	#FFDADA	1	0.625
chr1	59400001	59840000	A.2.2.2.2.1.2.1.1.2.2	0.511709601873536	.	59400001	59840000	#FFDADA	1	0.625
chr1	59840001	60280000	B.1.2.2.1.2.2.2.2.2	0.242388758782201	.	59840001	60280000	#9191FF	1	0.375
chr1	60280001	60600000	B.1.2.2.1.1.2.1.2	0.256440281030445	.	60280001	60600000	#9191FF	1	0.375
chr1	60600001	60800000	B.2.1.1.1.1.2.1.1.2	0.187353629976581	.	60600001	60800000	#4848FF	1	0.25
chr1	60800001	60960000	B.2.1.2.1.2.1.1	0.122950819672131	.	60800001	60960000	#4848FF	1	0.25
chr1	60960001	61320000	B.2.2.1.1.1.1.2.1	0.0878220140515222	.	60960001	61320000	#0000FF	1	0.125
chr1	61320001	61480000	B.1.1.2.2.1.1.1.1	0.362997658079625	.	61320001	61480000	#DADAFF	1	0.5
chr1	61480001	61640000	A.1.2.1.2.2.2.2.1.2.2	0.847775175644028	.	61480001	61640000	#FF4848	1	0.875
chr1	61640001	62160000	A.2.2.2.2.1.2.1.1.1	0.514051522248244	.	61640001	62160000	#FFDADA	1	0.625
chr1	62160001	62280000	A.2.2.1.1.2.1.1.2.1.1	0.591334894613583	.	62160001	62280000	#FFDADA	1	0.625
chr1	62280001	62640000	B.1.1.2.1.2.1.2.1.1	0.379391100702576	.	62280001	62640000	#DADAFF	1	0.5
chr1	62640001	62880000	A.2.1.2.2.2.1.2.2	0.60655737704918	.	62640001	62880000	#FF9191	1	0.75
chr1	62880001	63280000	A.2.1.1.1.2.2.1.1.2.2	0.725995316159251	.	62880001	63280000	#FF9191	1	0.75
chr1	63280001	63760000	A.2.2.2.2.1.1.1.1.1	0.521077283372365	.	63280001	63760000	#FFDADA	1	0.625
chr1	63760001	64040000	A.2.1.2.2.2.1.1	0.608899297423888	.	63760001	64040000	#FF9191	1	0.75
chr1	64040001	64400000	A.2.1.1.2.2.2.2.2	0.674473067915691	.	64040001	64400000	#FF9191	1	0.75
chr1	64400001	64720000	A.2.2.2.2.1.2.1.1.2.1	0.51288056206089	.	64400001	64720000	#FFDADA	1	0.625
chr1	64720001	64960000	A.2.1.2.2.1.1.1.1.2	0.618266978922717	.	64720001	64960000	#FF9191	1	0.75
chr1	64960001	65320000	A.2.1.2.2.1.1.1.1.1	0.61943793911007	.	64960001	65320000	#FF9191	1	0.75
chr1	65320001	65480000	A.2.1.1.1.2.1.1.1.2.1	0.73536299765808	.	65320001	65480000	#FF9191	1	0.75
chr1	65480001	66200000	A.2.2.2.2.1.1.1.1.2	0.519906323185012	.	65480001	66200000	#FFDADA	1	0.625
chr1	66200001	66360000	B.2.1.2.1.2.1.2.2	0.120608899297424	.	66200001	66360000	#4848FF	1	0.25
chr1	66360001	66720000	B.2.2.1.1.1.2.1	0.085480093676815	.	66360001	66720000	#0000FF	1	0.125
chr1	66720001	67000000	B.2.1.1.2.1.2.2.1	0.151053864168618	.	66720001	67000000	#4848FF	1	0.25
chr1	67000001	67240000	B.1.2.1.1.2.2.1.2.2.2.2	0.313817330210773	.	67000001	67240000	#9191FF	1	0.375
chr1	67240001	67400000	B.1.1.1.2.2.1.2.2.1.1	0.412177985948478	.	67240001	67400000	#DADAFF	1	0.5
chr1	67400001	67800000	A.2.2.2.2.1.2.2.2.1.1	0.505854800936768	.	67400001	67800000	#FFDADA	1	0.625
chr1	67800001	67960000	A.1.2.1.2.2.2.2.1.2.1	0.848946135831382	.	67800001	67960000	#FF4848	1	0.875
chr1	67960001	68280000	A.2.1.2.2.2.1.2.1	0.607728337236534	.	67960001	68280000	#FF9191	1	0.75
chr1	68280001	68600000	B.1.2.1.1.2.2.1.2.1.2.2	0.317330210772834	.	68280001	68600000	#9191FF	1	0.375
chr1	68600001	68800000	A.2.2.2.2.1.2.1.2	0.510538641686183	.	68600001	68800000	#FFDADA	1	0.625
chr1	68800001	68960000	B.1.2.1.1.1.1.1.1.2	0.336065573770492	.	68800001	68960000	#9191FF	1	0.375
chr1	68960001	69440000	B.2.2.2.2.2.1.1.1	0.00585480093676815	.	68960001	69440000	#0000FF	1	0.125
chr1	69440001	69800000	B.2.2.2.2.1.2.1.1.1	0.0128805620608899	.	69440001	69800000	#0000FF	1	0.125
chr1	69800001	70240000	B.2.2.2.1.2.2.2.1	0.022248243559719	.	69800001	70240000	#0000FF	1	0.125
chr1	70240001	70600000	B.2.1.2.2.2.2.1.1.2	0.094847775175644	.	70240001	70600000	#4848FF	1	0.25
chr1	70600001	70920000	A.2.1.1.2.2.2.1.1.1	0.680327868852459	.	70600001	70920000	#FF9191	1	0.75
chr1	70920001	71560000	B.2.2.2.1.1.1.2	0.0421545667447307	.	70920001	71560000	#0000FF	1	0.125
chr1	71560001	72000000	B.2.2.2.1.2.1.2.2	0.0257611241217799	.	71560001	72000000	#0000FF	1	0.125
chr1	72000001	72400000	B.2.2.2.1.2.1.2.1.2.2	0.0269320843091335	.	72000001	72400000	#0000FF	1	0.125
chr1	72400001	72560000	B.2.1.2.2.2.1.1.1	0.103044496487119	.	72400001	72560000	#4848FF	1	0.25
chr1	72560001	72880000	B.2.2.2.1.2.1.2.1.2.1	0.0281030444964871	.	72560001	72880000	#0000FF	1	0.125
chr1	72880001	73080000	B.2.2.2.1.2.1.1.2.2.2	0.0327868852459016	.	72880001	73080000	#0000FF	1	0.125
chr1	73080001	73400000	B.2.2.2.2.2.2.2	0.00117096018735363	.	73080001	73400000	#0000FF	1	0.125
chr1	73400001	73560000	B.2.2.1.2.2.1.2.1.1	0.0550351288056206	.	73400001	73560000	#0000FF	1	0.125
chr1	73560001	74000000	B.2.2.2.2.1.2.2.2	0.00702576112412178	.	73560001	74000000	#0000FF	1	0.125
chr1	74000001	74240000	B.2.2.2.1.2.1.1.2.1.1	0.0362997658079625	.	74000001	74240000	#0000FF	1	0.125
chr1	74240001	74640000	B.2.2.2.1.2.1.1.2.1.2	0.0351288056206089	.	74240001	74640000	#0000FF	1	0.125
chr1	74640001	74760000	B.1.2.1.2.2.1.1.1.2	0.281030444964871	.	74640001	74760000	#9191FF	1	0.375
chr1	74760001	75200000	B.2.2.2.2.1.1.2.1.1	0.0163934426229508	.	74760001	75200000	#0000FF	1	0.125
chr1	75200001	75640000	B.2.2.1.2.1.1.2.2.1	0.0667447306791569	.	75200001	75640000	#0000FF	1	0.125
chr1	75640001	76280000	B.1.2.1.1.2.2.1.1.2	0.320843091334895	.	75640001	76280000	#9191FF	1	0.375
chr1	76280001	76600000	B.1.1.2.2.1.1.2.1	0.360655737704918	.	76280001	76600000	#DADAFF	1	0.5
chr1	76600001	76760000	B.1.2.1.1.2.2.1.1.1.2.2.1	0.323185011709602	.	76600001	76760000	#9191FF	1	0.375
chr1	76760001	77600000	B.2.2.1.2.2.1.2.2.2.2	0.0503512880562061	.	76760001	77600000	#0000FF	1	0.125
chr1	77600001	78040000	B.1.1.1.1.2.2.1.2.2.1.2	0.449648711943794	.	77600001	78040000	#DADAFF	1	0.5
chr1	78040001	78200000	A.1.1.2.2.2.1.2.1.1	0.927400468384075	.	78040001	78200000	#FF0000	1	1
chr1	78200001	78560000	A.1.2.1.2.2.1.2.1.1	0.860655737704918	.	78200001	78560000	#FF4848	1	0.875
chr1	78560001	78800000	B.1.2.1.1.1.1.2.1	0.332552693208431	.	78560001	78800000	#9191FF	1	0.375
chr1	78800001	79080000	B.1.2.2.2.1.1.2.1.1.2.2	0.233021077283372	.	78800001	79080000	#9191FF	1	0.375
chr1	79080001	79200000	B.1.2.1.1.2.2.1.2.1.1	0.319672131147541	.	79080001	79200000	#9191FF	1	0.375
chr1	79200001	79680000	B.1.2.2.2.1.1.2.2.1.1.2.1	0.229508196721311	.	79200001	79680000	#9191FF	1	0.375
chr1	79680001	79920000	B.1.1.2.1.1.1.2.2.1	0.395784543325527	.	79680001	79920000	#DADAFF	1	0.5
chr1	79920001	80280000	B.1.2.2.2.1.1.2.2.1.1.2.2	0.228337236533958	.	79920001	80280000	#9191FF	1	0.375
chr1	80280001	80600000	B.1.2.2.2.1.1.2.2.2	0.224824355971897	.	80280001	80600000	#9191FF	1	0.375
chr1	80600001	80800000	B.1.1.2.1.2.1.2.2.1.1	0.375878220140515	.	80600001	80800000	#DADAFF	1	0.5
chr1	80800001	80960000	B.1.1.1.1.1.1.1.2.1	0.473067915690867	.	80800001	80960000	#DADAFF	1	0.5
chr1	80960001	81120000	B.1.1.2.2.1.1.2.2.2	0.358313817330211	.	80960001	81120000	#DADAFF	1	0.5
chr1	81120001	81320000	B.1.2.1.1.2.2.2.1.1	0.312646370023419	.	81120001	81320000	#9191FF	1	0.375
chr1	81320001	81440000	B.1.1.1.1.2.1.1.2.2	0.459016393442623	.	81320001	81440000	#DADAFF	1	0.5
chr1	81440001	81720000	B.1.1.2.1.1.1.2.2.2.2.1	0.392271662763466	.	81440001	81720000	#DADAFF	1	0.5
chr1	81720001	81920000	B.1.1.1.1.2.2.1.2.2.2.2.2.2	0.443793911007026	.	81720001	81920000	#DADAFF	1	0.5
chr1	81920001	82000000	A.2.2.2.2.1.1.1.2	0.518735362997658	.	81920001	82000000	#FFDADA	1	0.625
chr1	82000001	82240000	B.1.1.1.1.2.2.1.1.1	0.454332552693208	.	82000001	82240000	#DADAFF	1	0.5
chr1	82240001	82440000	A.2.1.1.1.2.2.2.2.1.1.1	0.716627634660422	.	82240001	82440000	#FF9191	1	0.75
chr1	82440001	82920000	B.1.2.1.1.2.2.2.1.2.2.1	0.307962529274005	.	82440001	82920000	#9191FF	1	0.375
chr1	82920001	83240000	B.2.1.1.2.1.1.1.1.2	0.163934426229508	.	82920001	83240000	#4848FF	1	0.25
chr1	83240001	83720000	B.1.2.1.1.2.2.2.2.2	0.304449648711944	.	83240001	83720000	#9191FF	1	0.375
chr1	83720001	84360000	B.1.1.1.2.2.1.1.2.1	0.415690866510539	.	83720001	84360000	#DADAFF	1	0.5
chr1	84360001	84520000	A.2.1.2.1.1.2.2.1.2.1	0.660421545667447	.	84360001	84520000	#FF9191	1	0.75
chr1	84520001	84600000	A.2.1.1.1.2.2.1.1.1.1	0.729508196721312	.	84520001	84600000	#FF9191	1	0.75
chr1	84600001	84800000	A.2.1.2.2.1.2.1	0.611241217798595	.	84600001	84800000	#FF9191	1	0.75
chr1	84800001	84920000	A.2.1.2.1.2.2.2.2.2	0.620608899297424	.	84800001	84920000	#FF9191	1	0.75
chr1	84920001	85400000	A.2.1.1.1.2.2.2.2.1.1.2	0.715456674473068	.	84920001	85400000	#FF9191	1	0.75
chr1	85400001	85560000	A.2.1.1.1.2.2.1.1.2.1	0.727166276346604	.	85400001	85560000	#FF9191	1	0.75
chr1	85560001	85760000	A.1.2.2.2.2.2.2.2	0.769320843091335	.	85560001	85760000	#FF4848	1	0.875
chr1	85760001	86040000	A.2.1.2.2.1.2.2	0.610070257611241	.	85760001	86040000	#FF9191	1	0.75
chr1	86040001	86200000	A.2.2.1.2.1.1.1.1.2.2	0.565573770491803	.	86040001	86200000	#FFDADA	1	0.625
chr1	86200001	86320000	B.1.2.1.1.1.1.1.2.1	0.334894613583138	.	86200001	86320000	#9191FF	1	0.375
chr1	86320001	86800000	B.1.2.1.1.2.2.2.1.2.1.2.2	0.309133489461358	.	86320001	86800000	#9191FF	1	0.375
chr1	86800001	87200000	B.1.1.1.2.2.1.2.2.2.2	0.408665105386417	.	86800001	87200000	#DADAFF	1	0.5
chr1	87200001	87320000	A.2.2.1.2.1.1.2.2	0.560889929742389	.	87200001	87320000	#FFDADA	1	0.625
chr1	87320001	87560000	A.1.2.2.1.2.1.2.2.1	0.819672131147541	.	87320001	87560000	#FF4848	1	0.875
chr1	87560001	87840000	B.1.1.1.2.2.1.1.1	0.416861826697892	.	87560001	87840000	#DADAFF	1	0.5
chr1	87840001	87960000	B.1.1.1.1.2.2.1.2.2.1.1	0.450819672131148	.	87840001	87960000	#DADAFF	1	0.5
chr1	87960001	88160000	A.2.2.2.2.1.2.2.2.2.1	0.503512880562061	.	87960001	88160000	#FFDADA	1	0.625
chr1	88160001	88600000	A.2.2.2.2.1.2.2.2.1.2	0.504683840749415	.	88160001	88600000	#FFDADA	1	0.625
chr1	88600001	89120000	B.1.1.1.2.2.1.2.1	0.413348946135831	.	88600001	89120000	#DADAFF	1	0.5
chr1	89120001	89400000	A.2.1.1.1.2.2.2.2.1.2.2	0.713114754098361	.	89120001	89400000	#FF9191	1	0.75
chr1	89400001	89920000	B.1.2.2.2.1.1.2.1.1.2.1	0.234192037470726	.	89400001	89920000	#9191FF	1	0.375
chr1	89920001	90280000	A.2.2.1.2.1.1.2.1	0.562060889929742	.	89920001	90280000	#FFDADA	1	0.625
chr1	90280001	90480000	A.2.2.1.2.1.1.1.1.1.2.1	0.569086651053864	.	90280001	90480000	#FFDADA	1	0.625
chr1	90480001	90840000	B.1.2.2.2.1.1.2.2.1.1.1	0.230679156908665	.	90480001	90840000	#9191FF	1	0.375
chr1	90840001	91000000	B.1.1.2.2.1.2.1.1.1	0.357142857142857	.	90840001	91000000	#DADAFF	1	0.5
chr1	91000001	91160000	B.1.2.1.1.2.2.2.1.2.1.2.1	0.310304449648712	.	91000001	91160000	#9191FF	1	0.375
chr1	91160001	91280000	A.2.2.2.2.1.2.2.1.2.1	0.508196721311475	.	91160001	91280000	#FFDADA	1	0.625
chr1	91280001	91480000	A.2.1.1.1.2.1.1.1.2.2	0.734192037470726	.	91280001	91480000	#FF9191	1	0.75
chr1	91480001	91720000	B.1.1.1.1.2.2.1.1.2	0.453161592505855	.	91480001	91720000	#DADAFF	1	0.5
chr1	91720001	91880000	A.2.2.2.1.2.2.1.1.1	0.529274004683841	.	91720001	91880000	#FFDADA	1	0.625
chr1	91880001	91960000	A.2.2.1.1.2.2.2.2.2	0.571428571428571	.	91880001	91960000	#FFDADA	1	0.625
chr1	91960001	92240000	A.2.1.1.2.2.2.1.1.2	0.679156908665105	.	91960001	92240000	#FF9191	1	0.75
chr1	92240001	92400000	A.1.2.2.1.2.1.2.1.1	0.823185011709602	.	92240001	92400000	#FF4848	1	0.875
chr1	92400001	92760000	A.2.1.1.1.2.2.2.1.1	0.720140515222482	.	92400001	92760000	#FF9191	1	0.75
chr1	92760001	92960000	A.2.1.1.2.1.1.1.1.1	0.710772833723653	.	92760001	92960000	#FF9191	1	0.75
chr1	92960001	93280000	A.1.2.1.2.2.2.2.1.1	0.850117096018735	.	92960001	93280000	#FF4848	1	0.875
chr1	93280001	93520000	A.1.1.2.2.2.1.1	0.928571428571429	.	93280001	93520000	#FF0000	1	1
chr1	93520001	93960000	A.1.1.1.2.1.2.2.2	0.97423887587822	.	93520001	93960000	#FF0000	1	1
chr1	93960001	94080000	A.1.2.2.1.2.1.1.1.2.1	0.826697892271663	.	93960001	94080000	#FF4848	1	0.875
chr1	94080001	94400000	A.1.2.1.2.2.2.2.2	0.846604215456675	.	94080001	94400000	#FF4848	1	0.875
chr1	94400001	94920000	A.2.1.1.2.2.2.1.2	0.677985948477752	.	94400001	94920000	#FF9191	1	0.75
chr1	94920001	95240000	B.1.1.1.1.2.2.1.2.2.2.1	0.44847775175644	.	94920001	95240000	#DADAFF	1	0.5
chr1	95240001	95560000	B.1.1.1.1.2.2.1.2.1	0.451990632318501	.	95240001	95560000	#DADAFF	1	0.5
chr1	95560001	95720000	B.1.1.1.2.2.2.2.2	0.402810304449649	.	95560001	95720000	#DADAFF	1	0.5
chr1	95720001	95920000	B.2.2.1.2.2.1.1.2.1	0.0585480093676815	.	95720001	95920000	#0000FF	1	0.125
chr1	95920001	96120000	B.2.2.1.2.1.2.2.1.2	0.0620608899297424	.	95920001	96120000	#0000FF	1	0.125
chr1	96120001	96280000	B.2.2.1.2.2.1.2.2.2.1	0.0515222482435597	.	96120001	96280000	#0000FF	1	0.125
chr1	96280001	96800000	B.2.2.2.2.2.1.2	0.00351288056206089	.	96280001	96800000	#0000FF	1	0.125
chr1	96800001	96960000	B.2.1.1.1.2.1.1.2.1	0.182669789227166	.	96800001	96960000	#4848FF	1	0.25
chr1	96960001	97160000	B.2.1.2.2.2.2.2.2	0.0901639344262295	.	96960001	97160000	#4848FF	1	0.25
chr1	97160001	97280000	A.2.2.2.1.2.2.1.1.2	0.528103044496487	.	97160001	97280000	#FFDADA	1	0.625
chr1	97280001	97520000	B.2.1.1.1.2.1.2.1.1.1	0.180327868852459	.	97280001	97520000	#4848FF	1	0.25
chr1	97520001	98040000	B.2.2.2.2.1.2.1.1.2	0.0117096018735363	.	97520001	98040000	#0000FF	1	0.125
chr1	98040001	98280000	B.2.2.2.1.2.1.2.1.1.1	0.031615925058548	.	98040001	98280000	#0000FF	1	0.125
chr1	98280001	98640000	B.2.2.2.1.1.1.1	0.0433255269320843	.	98280001	98640000	#0000FF	1	0.125
chr1	98640001	99000000	B.2.2.2.1.2.1.2.1.1.2.2	0.0292740046838408	.	98640001	99000000	#0000FF	1	0.125
chr1	99000001	99200000	B.1.2.2.2.1.1.2.2.1.2.2	0.225995316159251	.	99000001	99200000	#9191FF	1	0.375
chr1	99200001	99280000	B.1.2.2.2.1.2.1.1.2	0.22248243559719	.	99200001	99280000	#9191FF	1	0.375
chr1	99280001	99640000	B.2.2.1.2.2.2.1.1.2	0.0480093676814988	.	99280001	99640000	#0000FF	1	0.125
chr1	99640001	99760000	B.2.1.1.2.1.1.2.1	0.161592505854801	.	99640001	99760000	#4848FF	1	0.25
chr1	99760001	99840000	B.1.2.1.2.2.1.2.1	0.27751756440281	.	99760001	99840000	#9191FF	1	0.375
chr1	99840001	100200000	B.1.2.2.2.1.1.2.1.2	0.231850117096019	.	99840001	100200000	#9191FF	1	0.375
chr1	100200001	100440000	A.2.1.2.2.1.1.2.2.2	0.612412177985948	.	100200001	100440000	#FF9191	1	0.75
chr1	100440001	100600000	A.1.1.2.2.2.2	0.923887587822014	.	100440001	100600000	#FF0000	1	1
chr1	100600001	101000000	A.2.1.1.1.2.1.1.2	0.733021077283372	.	100600001	101000000	#FF9191	1	0.75
chr1	101000001	101360000	B.1.2.1.1.1.1.2.2	0.331381733021077	.	101000001	101360000	#9191FF	1	0.375
chr1	101360001	101600000	A.2.1.2.1.1.1.2.1.1	0.669789227166276	.	101360001	101600000	#FF9191	1	0.75
chr1	101600001	101880000	B.1.1.1.1.2.2.1.2.2.2.2.1	0.447306791569087	.	101600001	101880000	#DADAFF	1	0.5
chr1	101880001	102200000	B.2.1.1.2.2.2.2.2	0.131147540983607	.	101880001	102200000	#4848FF	1	0.25
chr1	102200001	102520000	B.2.1.1.2.1.2.1.1.1.2	0.15807962529274	.	102200001	102520000	#4848FF	1	0.25
chr1	102520001	102640000	B.1.2.1.2.2.1.1.1.1.1	0.283372365339578	.	102520001	102640000	#9191FF	1	0.375
chr1	102640001	102920000	B.2.1.1.2.1.2.1.1.2.1.2	0.155737704918033	.	102640001	102920000	#4848FF	1	0.25
chr1	102920001	103120000	B.1.2.1.2.2.2.2.1.1	0.272833723653396	.	102920001	103120000	#9191FF	1	0.375
chr1	103120001	103280000	B.1.2.1.2.2.1.1.1.1.2	0.282201405152225	.	103120001	103280000	#9191FF	1	0.375
chr1	103280001	103480000	B.1.2.1.2.1.1.1.2.1	0.300936768149883	.	103280001	103480000	#9191FF	1	0.375
chr1	103480001	103560000	B.1.1.1.2.2.2.2.1.2	0.403981264637002	.	103480001	103560000	#DADAFF	1	0.5
chr1	103560001	103760000	B.1.2.1.2.2.2.2.2.2	0.269320843091335	.	103560001	103760000	#9191FF	1	0.375
chr1	103760001	103800000	B.1.2.1.2.1.1.2.1	0.297423887587822	.	103760001	103800000	#9191FF	1	0.375
chr1	103880001	103920000	B.1.2.1.2.1.1.2.1	0.297423887587822	.	103880001	103920000	#9191FF	1	0.375
chr1	104000001	104200000	B.1.2.1.2.1.1.2.1	0.297423887587822	.	104000001	104200000	#9191FF	1	0.375
chr1	104280001	104480000	B.1.2.1.2.1.2.2.1.2.2.2	0.286885245901639	.	104280001	104480000	#9191FF	1	0.375
chr1	104480001	104640000	B.1.2.2.2.1.1.2.2.1.2.1	0.227166276346604	.	104480001	104640000	#9191FF	1	0.375
chr1	104640001	105160000	B.1.2.1.1.2.2.1.2.2.2.1	0.314988290398126	.	104640001	105160000	#9191FF	1	0.375
chr1	105160001	105240000	B.1.1.1.2.2.2.2.1.1.1	0.40632318501171	.	105160001	105240000	#DADAFF	1	0.5
chr1	105240001	105400000	B.1.1.2.1.1.1.2.2.2.1.2	0.39344262295082	.	105240001	105400000	#DADAFF	1	0.5
chr1	105400001	105800000	B.1.2.1.2.1.1.1.2.2.1	0.299765807962529	.	105400001	105800000	#9191FF	1	0.375
chr1	105800001	105920000	B.1.1.2.1.2.2.2.1	0.365339578454333	.	105800001	105920000	#DADAFF	1	0.5
chr1	105920001	106080000	B.1.1.2.1.1.2.2	0.386416861826698	.	105920001	106080000	#DADAFF	1	0.5
chr1	106080001	106400000	B.2.1.1.2.1.1.1.1.1	0.165105386416862	.	106080001	106400000	#4848FF	1	0.25
chr1	106400001	106520000	B.1.1.2.1.1.1.1.2.1	0.400468384074941	.	106400001	106520000	#DADAFF	1	0.5
chr1	106520001	106840000	B.2.1.1.2.2.1.2.1.1	0.140515222482436	.	106520001	106840000	#4848FF	1	0.25
chr1	106840001	107000000	B.1.2.1.2.1.2.2.1.1.2	0.2903981264637	.	106840001	107000000	#9191FF	1	0.375
chr1	107000001	107200000	B.2.1.1.2.1.2.1.1.2.1.1	0.156908665105386	.	107000001	107200000	#4848FF	1	0.25
chr1	107200001	107320000	B.1.2.2.2.2.2.1.1.1.1.1	0.202576112412178	.	107200001	107320000	#9191FF	1	0.375
chr1	107320001	107400000	B.1.2.1.2.2.1.1.2.2	0.278688524590164	.	107320001	107400000	#9191FF	1	0.375
chr1	107400001	107520000	B.1.2.1.2.1.2.2.1.2.1	0.289227166276347	.	107400001	107520000	#9191FF	1	0.375
chr1	107520001	107720000	B.1.1.2.2.1.1.2.2.1	0.359484777517564	.	107520001	107720000	#DADAFF	1	0.5
chr1	107720001	107800000	B.1.1.1.1.2.1.1.2.1.2.1	0.46135831381733	.	107720001	107800000	#DADAFF	1	0.5
chr1	107800001	108000000	B.1.2.2.2.1.1.2.1.1.1	0.23536299765808	.	107800001	108000000	#9191FF	1	0.375
chr1	108000001	108120000	B.1.1.2.2.1.2.1.2	0.35480093676815	.	108000001	108120000	#DADAFF	1	0.5
chr1	108120001	108320000	A.2.2.2.2.1.2.2.2.2.2.2	0.501170960187354	.	108120001	108320000	#FFDADA	1	0.625
chr1	108320001	108800000	A.2.2.2.2.1.2.2.2.2.2.1	0.502341920374707	.	108320001	108800000	#FFDADA	1	0.625
chr1	108840001	108920000	A.2.2.2.2.1.2.2.2.2.2.1	0.502341920374707	.	108840001	108920000	#FFDADA	1	0.625
chr1	109000001	109200000	A.2.1.1.1.2.2.2.2.1.2.1	0.714285714285714	.	109000001	109200000	#FF9191	1	0.75
chr1	109200001	109520000	A.1.1.2.2.2.1.2.1.2	0.926229508196721	.	109200001	109520000	#FF0000	1	1
chr1	109520001	109800000	A.1.1.1.2.1.2.1	0.976580796252927	.	109520001	109800000	#FF0000	1	1
chr1	109800001	110160000	A.1.1.1.2.1.2.2.1	0.975409836065574	.	109800001	110160000	#FF0000	1	1
chr1	110160001	110560000	A.1.2.1.2.2.1.1.1.2	0.864168618266979	.	110160001	110560000	#FF4848	1	0.875
chr1	110560001	110840000	A.1.2.2.1.2.1.2.2.2	0.818501170960187	.	110560001	110840000	#FF4848	1	0.875
chr1	110840001	111000000	A.1.2.1.2.2.1.2.1.2	0.859484777517564	.	110840001	111000000	#FF4848	1	0.875
chr1	111000001	111360000	B.1.2.2.1.1.2.1.1.1.1.2.2	0.261124121779859	.	111000001	111360000	#9191FF	1	0.375
chr1	111360001	111480000	B.1.2.1.1.2.2.2.1.2.1.1	0.311475409836066	.	111360001	111480000	#9191FF	1	0.375
chr1	111480001	111640000	B.1.2.1.1.2.2.1.2.1.2.1	0.318501170960187	.	111480001	111640000	#9191FF	1	0.375
chr1	111640001	111720000	A.2.2.2.2.1.1.2.2	0.515222482435597	.	111640001	111720000	#FFDADA	1	0.625
chr1	111720001	112000000	B.1.1.2.2.1.2.1.1.2	0.355971896955504	.	111720001	112000000	#DADAFF	1	0.5
chr1	112000001	112280000	A.2.2.1.2.1.2.2.1	0.557377049180328	.	112000001	112280000	#FFDADA	1	0.625
chr1	112280001	112600000	B.1.2.2.1.1.2.1.1.1.1.2.1	0.262295081967213	.	112280001	112600000	#9191FF	1	0.375
chr1	112600001	112880000	B.1.2.2.1.2.2.2.1.2	0.244730679156909	.	112600001	112880000	#9191FF	1	0.375
chr1	112880001	113160000	A.2.1.1.1.2.2.1.2.2	0.721311475409836	.	112880001	113160000	#FF9191	1	0.75
chr1	113160001	113640000	A.1.2.1.2.2.1.1.2.1	0.862997658079625	.	113160001	113640000	#FF4848	1	0.875
chr1	113640001	113880000	A.2.1.2.1.1.1.1.2.2	0.67096018735363	.	113640001	113880000	#FF9191	1	0.75
chr1	113880001	114280000	A.2.1.2.2.2.2.2	0.604215456674473	.	113880001	114280000	#FF9191	1	0.75
chr1	114280001	114520000	A.1.2.1.2.2.1.1.2.2	0.861826697892272	.	114280001	114520000	#FF4848	1	0.875
chr1	114520001	114760000	A.2.1.1.1.2.1.2.2	0.730679156908665	.	114520001	114760000	#FF9191	1	0.75
chr1	114760001	114960000	A.2.2.1.2.1.1.1.1.1.1	0.570257611241218	.	114760001	114960000	#FFDADA	1	0.625
chr1	114960001	115080000	A.1.2.2.1.2.1.2.1.2.1	0.822014051522248	.	114960001	115080000	#FF4848	1	0.875
chr1	115080001	115320000	A.1.2.1.2.2.1.2.2.1	0.858313817330211	.	115080001	115320000	#FF4848	1	0.875
chr1	115320001	115680000	A.2.2.2.2.1.1.2.1.2	0.516393442622951	.	115320001	115680000	#FFDADA	1	0.625
chr1	115680001	116160000	B.1.1.1.1.2.2.1.2.2.2.2.2.1.2	0.444964871194379	.	115680001	116160000	#DADAFF	1	0.5
chr1	116160001	116320000	A.2.2.1.1.2.1.1.2.1.2	0.590163934426229	.	116160001	116320000	#FFDADA	1	0.625
chr1	116320001	116680000	B.1.1.1.2.2.1.1.2.2	0.414519906323185	.	116320001	116680000	#DADAFF	1	0.5
chr1	116680001	116800000	A.2.2.1.2.2.2.1.1.2	0.543325526932084	.	116680001	116800000	#FFDADA	1	0.625
chr1	116800001	117080000	A.2.1.1.1.2.2.1.2.1.2.2	0.72248243559719	.	116800001	117080000	#FF9191	1	0.75
chr1	117080001	117600000	A.2.1.1.1.2.2.1.2.1.2.1	0.723653395784543	.	117080001	117600000	#FF9191	1	0.75
chr1	117600001	117880000	A.2.1.2.2.1.1.1.2	0.617096018735363	.	117600001	117880000	#FF9191	1	0.75
chr1	117880001	118520000	A.2.2.1.2.1.1.1.1.1.2.2	0.567915690866511	.	117880001	118520000	#FFDADA	1	0.625
chr1	118520001	118920000	B.2.1.2.1.2.1.2.1	0.121779859484778	.	118520001	118920000	#4848FF	1	0.25
chr1	118920001	119680000	B.2.2.1.1.1.1.1	0.0889929742388759	.	118920001	119680000	#0000FF	1	0.125
chr1	119680001	120120000	B.1.2.1.1.2.2.2.1.2.2.2	0.306791569086651	.	119680001	120120000	#9191FF	1	0.375
chr1	120120001	120520000	A.2.1.1.2.2.1.2.1	0.682669789227166	.	120120001	120520000	#FF9191	1	0.75
chr1	120520001	120720000	A.2.1.2.1.1.1.1.2.1	0.672131147540984	.	120520001	120720000	#FF9191	1	0.75
chr1	120760001	120960000	A.2.2.2.2.1.2.2.1.2.2	0.507025761124122	.	120760001	120960000	#FFDADA	1	0.625
chr1	121080001	121360000	A.2.2.2.2.1.2.2.1.2.2	0.507025761124122	.	121080001	121360000	#FFDADA	1	0.625
chr1	121360001	121520000	B.1.1.2.1.2.1.2.2.1.2	0.374707259953162	.	121360001	121520000	#DADAFF	1	0.5
chr1	142520001	142720000	B.2.1.1.2.2.1.1.2.1	0.14519906323185	.	142520001	142720000	#4848FF	1	0.25
chr1	142800001	142840000	B.2.1.1.2.2.1.1.2.1	0.14519906323185	.	142800001	142840000	#4848FF	1	0.25
chr1	143120001	143320000	B.1.2.2.2.2.2.2.2.2	0.190866510538642	.	143120001	143320000	#9191FF	1	0.375
chr1	143360001	143560000	B.1.1.2.2.1.2.2.1.1	0.353629976580796	.	143360001	143560000	#DADAFF	1	0.5
chr1	143720001	143800000	A.2.1.2.1.1.1.2.2	0.667447306791569	.	143720001	143800000	#FF9191	1	0.75
chr1	143880001	144000000	A.2.1.2.1.1.1.2.2	0.667447306791569	.	143880001	144000000	#FF9191	1	0.75
chr1	144000001	144120000	A.2.1.2.1.1.1.1.1	0.673302107728337	.	144000001	144120000	#FF9191	1	0.75
chr1	144520001	144720000	A.2.2.1.2.1.1.1.1.2.1	0.566744730679157	.	144520001	144720000	#FFDADA	1	0.625
chr1	144800001	145120000	A.2.2.1.2.1.1.1.1.2.1	0.566744730679157	.	144800001	145120000	#FFDADA	1	0.625
chr1	145120001	145320000	A.1.2.1.1.2.1.1.2.1.2.1	0.909836065573771	.	145120001	145320000	#FF4848	1	0.875
chr1	145360001	145560000	A.1.1.1.2.2.2.2.1.2	0.963700234192037	.	145360001	145560000	#FF0000	1	1
chr1	145560001	145840000	A.1.2.2.1.1.2.2.1.2	0.830210772833724	.	145560001	145840000	#FF4848	1	0.875
chr1	146360001	146400000	A.2.2.1.2.2.1.1.2.1.2.2	0.549180327868853	.	146360001	146400000	#FFDADA	1	0.625
chr1	146440001	146680000	A.2.2.1.2.2.1.1.2.1.2.2	0.549180327868853	.	146440001	146680000	#FFDADA	1	0.625
chr1	146680001	146760000	A.2.1.2.1.2.1.1.1.1.1	0.652224824355972	.	146680001	146760000	#FF9191	1	0.75
chr1	146760001	146960000	A.2.2.1.2.2.1.1.1.2.2	0.552693208430913	.	146760001	146960000	#FFDADA	1	0.625
chr1	146960001	147400000	A.2.1.2.1.1.2.2.1.2.2.1	0.659250585480094	.	146960001	147400000	#FF9191	1	0.75
chr1	147400001	147440000	A.2.1.1.1.2.2.2.1.2.2	0.717798594847775	.	147400001	147440000	#FF9191	1	0.75
chr1	147680001	147840000	A.2.1.1.1.2.2.2.1.2.2	0.717798594847775	.	147680001	147840000	#FF9191	1	0.75
chr1	147880001	147960000	A.2.1.1.1.2.2.2.1.2.2	0.717798594847775	.	147880001	147960000	#FF9191	1	0.75
chr1	148160001	148280000	A.2.2.1.2.2.1.1.1.2.1	0.553864168618267	.	148160001	148280000	#FFDADA	1	0.625
chr1	148320001	148360000	A.2.2.1.2.2.1.1.1.2.1	0.553864168618267	.	148320001	148360000	#FFDADA	1	0.625
chr1	148520001	148600000	B.1.1.2.1.2.1.2.1.2.2	0.377049180327869	.	148520001	148600000	#DADAFF	1	0.5
chr1	148640001	148680000	B.1.1.2.1.2.1.2.1.2.2	0.377049180327869	.	148640001	148680000	#DADAFF	1	0.5
chr1	148840001	148960000	B.1.1.2.1.2.1.2.1.2.2	0.377049180327869	.	148840001	148960000	#DADAFF	1	0.5
chr1	149000001	149200000	B.1.1.2.1.2.1.2.1.2.2	0.377049180327869	.	149000001	149200000	#DADAFF	1	0.5
chr1	149200001	149440000	A.2.1.2.1.2.2.1.2.1.2	0.629976580796253	.	149200001	149440000	#FF9191	1	0.75
chr1	149560001	149760000	A.2.2.1.2.2.1.1.2.2	0.548009367681499	.	149560001	149760000	#FFDADA	1	0.625
chr1	149760001	150240000	A.1.1.1.1.2.2.2.1	0.980093676814988	.	149760001	150240000	#FF0000	1	1
chr1	150240001	150480000	A.1.1.1.1.2.2.1.2.1.2	0.983606557377049	.	150240001	150480000	#FF0000	1	1
chr1	150480001	150960000	A.1.1.1.1.2.2.2.2	0.978922716627635	.	150480001	150960000	#FF0000	1	1
chr1	150960001	151200000	A.1.1.1.1.2.2.1.2.2.1	0.982435597189696	.	150960001	151200000	#FF0000	1	1
chr1	151200001	151440000	A.1.1.1.2.2.1.1.2	0.971896955503513	.	151200001	151440000	#FF0000	1	1
chr1	151440001	151560000	A.1.2.1.1.1.1.1	0.92271662763466	.	151440001	151560000	#FF4848	1	0.875
chr1	151560001	151800000	A.1.2.1.1.2.2.1.1	0.901639344262295	.	151560001	151800000	#FF4848	1	0.875
chr1	151800001	152000000	A.2.1.1.2.2.1.1.1.2.1	0.690866510538642	.	151800001	152000000	#FF9191	1	0.75
chr1	152000001	152560000	B.2.1.2.1.1.2.1	0.125292740046838	.	152000001	152560000	#4848FF	1	0.25
chr1	152560001	152680000	B.2.1.1.1.1.2.2	0.185011709601874	.	152560001	152680000	#4848FF	1	0.25
chr1	152680001	152760000	B.2.1.1.1.2.1.1.1	0.18384074941452	.	152680001	152760000	#4848FF	1	0.25
chr1	152760001	152960000	B.2.1.2.2.1.1.1.1.1	0.117096018735363	.	152760001	152960000	#4848FF	1	0.25
chr1	152960001	153160000	B.2.2.1.1.2.1.1.1.1	0.0831381733021077	.	152960001	153160000	#0000FF	1	0.125
chr1	153160001	153280000	B.2.1.1.1.2.1.2.2.1	0.175644028103044	.	153160001	153280000	#4848FF	1	0.25
chr1	153280001	153480000	B.1.1.2.1.2.1.1.2.2.2	0.38056206088993	.	153280001	153480000	#DADAFF	1	0.5
chr1	153480001	153760000	A.1.2.1.2.2.2.1.2	0.851288056206089	.	153480001	153760000	#FF4848	1	0.875
chr1	153760001	153960000	A.1.1.1.1.2.1.1.1.1.1.1	0.996487119437939	.	153760001	153960000	#FF0000	1	1
chr1	153960001	154160000	A.2.1.1.1.1.1.1.1.1.2.2	0.765807962529274	.	153960001	154160000	#FF9191	1	0.75
chr1	154160001	154440000	A.1.2.1.1.2.1.1.2.1.2.2	0.908665105386417	.	154160001	154440000	#FF4848	1	0.875
chr1	154440001	154600000	A.1.2.1.1.1.2.1	0.920374707259953	.	154440001	154600000	#FF4848	1	0.875
chr1	154600001	154920000	A.1.2.1.2.1.2.2.1.1.1	0.875878220140515	.	154600001	154920000	#FF4848	1	0.875
chr1	154920001	155160000	A.1.1.1.1.2.1.2.1.2	0.989461358313817	.	154920001	155160000	#FF0000	1	1
chr1	155160001	155440000	A.1.1.1.1.2.2.1.2.1.1	0.984777517564403	.	155160001	155440000	#FF0000	1	1
chr1	155440001	155600000	A.1.1.2.1.2.1.1.1	0.94847775175644	.	155440001	155600000	#FF0000	1	1
chr1	155600001	155760000	A.1.1.1.1.2.1.1.1.2	0.992974238875878	.	155600001	155760000	#FF0000	1	1
chr1	155760001	155880000	A.1.2.1.1.2.1.1.2.1.1	0.911007025761124	.	155760001	155880000	#FF4848	1	0.875
chr1	155880001	155960000	A.1.1.2.2.1.1.2.2.2	0.936768149882904	.	155880001	155960000	#FF0000	1	1
chr1	155960001	156080000	A.1.2.1.1.1.2.2.2	0.918032786885246	.	155960001	156080000	#FF4848	1	0.875
chr1	156080001	156280000	A.1.1.1.1.1.1.2	0.998829039812646	.	156080001	156280000	#FF0000	1	1
chr1	156280001	156600000	A.1.1.1.1.1.2	0.997658079625293	.	156280001	156600000	#FF0000	1	1
chr1	156600001	156920000	A.1.1.1.1.2.2.1.1.2	0.985948477751756	.	156600001	156920000	#FF0000	1	1
chr1	156920001	157160000	A.1.2.2.1.1.2.2.1.1	0.831381733021077	.	156920001	157160000	#FF4848	1	0.875
chr1	157160001	157320000	B.1.2.2.1.1.2.2.1	0.255269320843091	.	157160001	157320000	#9191FF	1	0.375
chr1	157320001	157560000	B.2.1.1.1.2.1.2.2.2.2	0.173302107728337	.	157320001	157560000	#4848FF	1	0.25
chr1	157560001	157760000	B.2.2.1.2.1.2.1	0.0644028103044497	.	157560001	157760000	#0000FF	1	0.125
chr1	157760001	157960000	B.2.2.1.2.2.2.1.2	0.0468384074941452	.	157760001	157960000	#0000FF	1	0.125
chr1	157960001	158200000	B.1.2.2.1.1.2.2.2	0.254098360655738	.	157960001	158200000	#9191FF	1	0.375
chr1	158200001	158920000	B.2.2.2.2.1.2.2.1.2	0.00819672131147541	.	158200001	158920000	#0000FF	1	0.125
chr1	158920001	159080000	B.2.1.2.2.1.2.2.2.1.1	0.10655737704918	.	158920001	159080000	#4848FF	1	0.25
chr1	159080001	159280000	B.2.1.2.2.1.2.2.2.1.2	0.105386416861827	.	159080001	159280000	#4848FF	1	0.25
chr1	159280001	159360000	B.2.1.2.2.1.2.2.1	0.107728337236534	.	159280001	159360000	#4848FF	1	0.25
chr1	159360001	159480000	B.2.1.2.2.2.1.2.1	0.0983606557377049	.	159360001	159480000	#4848FF	1	0.25
chr1	159480001	159800000	B.2.2.1.1.2.2.2	0.0702576112412178	.	159480001	159800000	#0000FF	1	0.125
chr1	159800001	160080000	A.2.2.1.2.2.1.2.2	0.545667447306792	.	159800001	160080000	#FFDADA	1	0.625
chr1	160080001	160160000	A.2.2.1.2.2.1.2.1	0.546838407494145	.	160080001	160160000	#FFDADA	1	0.625
chr1	160160001	160360000	A.1.2.1.2.2.1.2.2.2	0.857142857142857	.	160160001	160360000	#FF4848	1	0.875
chr1	160360001	160600000	B.1.1.2.2.2.2.1.2.1.1	0.344262295081967	.	160360001	160600000	#DADAFF	1	0.5
chr1	160600001	161040000	A.2.2.2.2.2.2.1.1.2	0.484777517564403	.	160600001	161040000	#FFDADA	1	0.625
chr1	161040001	161160000	A.1.1.2.2.1.2.2	0.929742388758782	.	161040001	161160000	#FF0000	1	1
chr1	161160001	161440000	A.1.1.1.1.1.1.1	1	.	161160001	161440000	#FF0000	1	1
chr1	161440001	161720000	A.1.1.2.2.1.2.1.2.1.2	0.932084309133489	.	161440001	161720000	#FF0000	1	1
chr1	161720001	162000000	A.2.1.1.2.2.1.1.1.2.2	0.689695550351288	.	161720001	162000000	#FF9191	1	0.75
chr1	162000001	162360000	A.2.1.1.2.2.1.2.2	0.681498829039813	.	162000001	162360000	#FF9191	1	0.75
chr1	162360001	162560000	A.2.1.2.1.2.2.2.2.1.1	0.622950819672131	.	162360001	162560000	#FF9191	1	0.75
chr1	162560001	162800000	A.2.2.2.2.2.2.1.2	0.483606557377049	.	162560001	162800000	#FFDADA	1	0.625
chr1	162800001	163040000	B.1.2.2.2.2.2.1.1.1.1.2	0.201405152224824	.	162800001	163040000	#9191FF	1	0.375
chr1	163040001	163320000	B.1.2.2.1.1.2.1.1.2.1	0.258782201405152	.	163040001	163320000	#9191FF	1	0.375
chr1	163320001	163720000	B.2.2.1.1.1.1.2.2	0.0866510538641686	.	163320001	163720000	#0000FF	1	0.125
chr1	163720001	163800000	B.2.1.1.1.2.2.2.1.2	0.167447306791569	.	163720001	163800000	#4848FF	1	0.25
chr1	163800001	164080000	B.2.2.1.2.2.1.1.1	0.0597189695550351	.	163800001	164080000	#0000FF	1	0.125
chr1	164080001	164520000	B.2.1.2.1.1.2.2	0.124121779859485	.	164080001	164520000	#4848FF	1	0.25
chr1	164520001	164600000	A.2.2.1.2.2.1.1.1.1	0.555035128805621	.	164520001	164600000	#FFDADA	1	0.625
chr1	164600001	164760000	B.1.2.1.1.2.2.1.1.1.2.1	0.324355971896956	.	164600001	164760000	#9191FF	1	0.375
chr1	164760001	165080000	B.2.1.2.2.1.2.2.2.2	0.104215456674473	.	164760001	165080000	#4848FF	1	0.25
chr1	165080001	165320000	B.1.2.2.2.1.2.1.2.2.2	0.218969555035129	.	165080001	165320000	#9191FF	1	0.375
chr1	165320001	165600000	B.1.1.2.2.1.2.2.2.1	0.351288056206089	.	165320001	165600000	#DADAFF	1	0.5
chr1	165600001	165880000	A.2.1.1.2.2.1.1.2.2.2	0.68384074941452	.	165600001	165880000	#FF9191	1	0.75
chr1	165880001	166160000	B.2.1.2.2.1.1.1.2.1	0.114754098360656	.	165880001	166160000	#4848FF	1	0.25
chr1	166160001	166320000	B.2.1.1.1.2.2.2.1.1	0.168618266978923	.	166160001	166320000	#4848FF	1	0.25
chr1	166320001	166440000	B.2.1.1.1.2.1.1.2.2	0.181498829039813	.	166320001	166440000	#4848FF	1	0.25
chr1	166440001	166800000	B.2.2.2.2.1.2.2.1.1	0.00936768149882904	.	166440001	166800000	#0000FF	1	0.125
chr1	166800001	167040000	A.2.2.2.2.1.2.2.1.1	0.509367681498829	.	166800001	167040000	#FFDADA	1	0.625
chr1	167040001	167400000	A.1.2.2.1.1.2.2.2	0.82903981264637	.	167040001	167400000	#FF4848	1	0.875
chr1	167400001	167520000	A.2.1.1.2.1.2.1.2.2	0.69672131147541	.	167400001	167520000	#FF9191	1	0.75
chr1	167520001	167600000	A.2.1.1.2.1.2.1.1	0.700234192037471	.	167520001	167600000	#FF9191	1	0.75
chr1	167600001	167680000	A.2.1.2.1.2.2.2.1.1.1	0.627634660421546	.	167600001	167680000	#FF9191	1	0.75
chr1	167680001	167880000	A.1.2.1.1.2.2.1.2.2	0.899297423887588	.	167680001	167880000	#FF4848	1	0.875
chr1	167880001	168080000	A.1.1.2.2.1.2.1.1.2	0.934426229508197	.	167880001	168080000	#FF0000	1	1
chr1	168080001	168240000	A.1.2.1.1.2.1.1.2.2	0.907494145199063	.	168080001	168240000	#FF4848	1	0.875
chr1	168240001	168560000	A.2.2.2.2.2.1.2.1.2.2	0.490632318501171	.	168240001	168560000	#FFDADA	1	0.625
chr1	168560001	168800000	A.2.2.2.2.1.1.2.1.1	0.517564402810304	.	168560001	168800000	#FFDADA	1	0.625
chr1	168800001	168960000	B.1.1.1.2.1.1.2.1.2.1.1	0.430913348946136	.	168800001	168960000	#DADAFF	1	0.5
chr1	168960001	169080000	B.1.1.1.2.1.1.1.1.1.1	0.440281030444965	.	168960001	169080000	#DADAFF	1	0.5
chr1	169080001	169320000	B.1.1.1.1.2.1.1.1	0.464871194379391	.	169080001	169320000	#DADAFF	1	0.5
chr1	169320001	169520000	A.2.1.2.1.2.1.1.1.2.1	0.648711943793911	.	169320001	169520000	#FF9191	1	0.75
chr1	169520001	169800000	B.1.1.2.1.2.1.2.2.2.2	0.372365339578454	.	169520001	169800000	#DADAFF	1	0.5
chr1	169800001	170080000	A.2.2.2.2.2.2.2.2.1.1	0.478922716627635	.	169800001	170080000	#FFDADA	1	0.625
chr1	170080001	170160000	B.1.1.2.1.1.2.1.2	0.387587822014052	.	170080001	170160000	#DADAFF	1	0.5
chr1	170160001	170440000	B.1.2.2.2.2.2.2.2.1.1	0.193208430913349	.	170160001	170440000	#9191FF	1	0.375
chr1	170440001	170760000	B.1.2.1.2.2.1.2.2	0.276346604215457	.	170440001	170760000	#9191FF	1	0.375
chr1	170760001	170920000	B.2.1.1.1.2.2.1.2	0.169789227166276	.	170760001	170920000	#4848FF	1	0.25
chr1	170920001	171240000	B.1.2.2.2.1.2.2.2.2.2	0.213114754098361	.	170920001	171240000	#9191FF	1	0.375
chr1	171240001	171400000	B.1.1.2.1.1.1.2.2.2.1.1	0.394613583138173	.	171240001	171400000	#DADAFF	1	0.5
chr1	171400001	171520000	A.1.2.2.1.1.1.1.2	0.843091334894614	.	171400001	171520000	#FF4848	1	0.875
chr1	171520001	171800000	A.2.2.1.1.2.2.1.2.1.1	0.583138173302108	.	171520001	171800000	#FFDADA	1	0.625
chr1	171800001	171960000	B.1.1.2.1.2.1.1.2.1	0.382903981264637	.	171800001	171960000	#DADAFF	1	0.5
chr1	171960001	172120000	B.1.2.1.2.1.2.2.2.1	0.285714285714286	.	171960001	172120000	#9191FF	1	0.375
chr1	172120001	172400000	B.1.2.2.2.2.2.1.2.2	0.195550351288056	.	172120001	172400000	#9191FF	1	0.375
chr1	172400001	172720000	B.1.2.1.1.2.2.1.1.1.1	0.325526932084309	.	172400001	172720000	#9191FF	1	0.375
chr1	172720001	172840000	B.2.1.1.2.2.1.1.2.2.1.1	0.144028103044496	.	172720001	172840000	#4848FF	1	0.25
chr1	172840001	173000000	B.2.1.2.2.1.2.1	0.108899297423888	.	172840001	173000000	#4848FF	1	0.25
chr1	173000001	173320000	B.2.1.2.2.1.1.2.2.2	0.110070257611241	.	173000001	173320000	#4848FF	1	0.25
chr1	173320001	173840000	B.1.1.1.2.1.1.1.2	0.434426229508197	.	173320001	173840000	#DADAFF	1	0.5
chr1	173840001	174200000	A.2.1.1.2.1.2.1.2.1.2	0.697892271662763	.	173840001	174200000	#FF9191	1	0.75
chr1	174200001	174520000	B.1.2.2.2.1.2.2.1.1	0.217798594847775	.	174200001	174520000	#9191FF	1	0.375
chr1	174520001	174720000	B.1.2.2.2.1.2.1.2.1	0.221311475409836	.	174520001	174720000	#9191FF	1	0.375
chr1	174720001	175000000	A.2.2.2.2.2.2.2.2.1.2.1	0.477751756440281	.	174720001	175000000	#FFDADA	1	0.625
chr1	175000001	175880000	B.2.2.2.1.2.2.2.2.1	0.0210772833723653	.	175000001	175880000	#0000FF	1	0.125
chr1	175880001	176200000	B.1.2.2.2.1.2.1.2.2.1	0.220140515222482	.	175880001	176200000	#9191FF	1	0.375
chr1	176200001	176520000	B.2.2.1.2.2.2.2.1	0.0456674473067916	.	176200001	176520000	#0000FF	1	0.125
chr1	176520001	176880000	B.2.2.2.2.1.1.2.1.2	0.0152224824355972	.	176520001	176880000	#0000FF	1	0.125
chr1	176880001	177280000	B.2.2.2.2.1.1.1	0.0175644028103044	.	176880001	177280000	#0000FF	1	0.125
chr1	177280001	177360000	B.2.1.2.2.1.1.1.2.2	0.113583138173302	.	177280001	177360000	#4848FF	1	0.25
chr1	177360001	177560000	B.2.2.1.2.2.2.2.2	0.0444964871194379	.	177360001	177560000	#0000FF	1	0.125
chr1	177560001	178000000	B.2.2.2.1.2.1.1.2.2.1	0.0339578454332553	.	177560001	178000000	#0000FF	1	0.125
chr1	178000001	178200000	B.1.1.1.1.1.2.2	0.466042154566745	.	178000001	178200000	#DADAFF	1	0.5
chr1	178200001	178480000	B.1.2.1.1.1.1.1.1.1	0.337236533957845	.	178200001	178480000	#9191FF	1	0.375
chr1	178480001	178720000	A.2.2.2.1.2.1.2.1	0.531615925058548	.	178480001	178720000	#FFDADA	1	0.625
chr1	178720001	179000000	A.2.2.2.2.2.2.2.1.1.1	0.482435597189696	.	178720001	179000000	#FFDADA	1	0.625
chr1	179000001	179120000	A.2.1.1.2.2.1.1.1.1.1	0.693208430913349	.	179000001	179120000	#FF9191	1	0.75
chr1	179120001	179320000	A.2.1.1.2.2.1.1.2.2.1	0.685011709601874	.	179120001	179320000	#FF9191	1	0.75
chr1	179320001	179440000	B.1.1.1.1.2.1.1.2.1.2.2	0.460187353629977	.	179320001	179440000	#DADAFF	1	0.5
chr1	179440001	179640000	A.2.2.2.2.2.1.2.1.2.1	0.491803278688525	.	179440001	179640000	#FFDADA	1	0.625
chr1	179640001	179840000	A.2.2.1.1.2.2.1.2.2.1	0.5807962529274	.	179640001	179840000	#FFDADA	1	0.625
chr1	179840001	180040000	A.1.1.2.2.1.2.1.1.1	0.93559718969555	.	179840001	180040000	#FF0000	1	1
chr1	180040001	180200000	A.2.1.1.2.2.1.1.2.1.2.1	0.687353629976581	.	180040001	180200000	#FF9191	1	0.75
chr1	180200001	180480000	A.2.1.1.2.1.2.2.1	0.695550351288056	.	180200001	180480000	#FF9191	1	0.75
chr1	180480001	180680000	A.2.1.2.1.2.2.1.2.1.1	0.631147540983607	.	180480001	180680000	#FF9191	1	0.75
chr1	180680001	180800000	A.2.2.2.1.2.1.1.1	0.533957845433255	.	180680001	180800000	#FFDADA	1	0.625
chr1	180800001	181160000	A.2.2.1.1.2.2.1.2.1.2	0.581967213114754	.	180800001	181160000	#FFDADA	1	0.625
chr1	181160001	181440000	B.1.2.2.1.1.2.1.1.2.2	0.257611241217799	.	181160001	181440000	#9191FF	1	0.375
chr1	181440001	181680000	B.2.2.1.1.2.2.1.1.1	0.0749414519906323	.	181440001	181680000	#0000FF	1	0.125
chr1	181680001	182000000	B.2.2.1.1.2.2.1.1.2.2	0.0725995316159251	.	181680001	182000000	#0000FF	1	0.125
chr1	182000001	182520000	B.1.1.1.1.2.2.2.1	0.442622950819672	.	182000001	182520000	#DADAFF	1	0.5
chr1	182520001	182840000	A.2.1.2.1.2.1.1.2.2	0.644028103044497	.	182520001	182840000	#FF9191	1	0.75
chr1	182840001	183240000	A.1.2.2.1.1.2.1.1	0.833723653395785	.	182840001	183240000	#FF4848	1	0.875
chr1	183240001	183600000	A.1.2.2.1.1.1.2.2.2.1.1	0.837236533957845	.	183240001	183600000	#FF4848	1	0.875
chr1	183600001	184000000	A.2.1.1.2.2.2.2.1.2	0.675644028103044	.	183600001	184000000	#FF9191	1	0.75
chr1	184000001	184200000	A.2.2.1.2.2.1.1.2.1.1	0.55152224824356	.	184000001	184200000	#FFDADA	1	0.625
chr1	184200001	184320000	A.2.2.1.1.2.2.1.1	0.584309133489461	.	184200001	184320000	#FFDADA	1	0.625
chr1	184320001	184720000	A.2.1.2.2.2.2.1	0.605386416861827	.	184320001	184720000	#FF9191	1	0.75
chr1	184720001	185240000	A.2.1.1.2.2.1.1.1.1.2	0.692037470725995	.	184720001	185240000	#FF9191	1	0.75
chr1	185240001	185600000	B.1.1.1.1.1.1.1.1	0.47423887587822	.	185240001	185600000	#DADAFF	1	0.5
chr1	185600001	185720000	B.1.1.1.2.1.2.2.2.1	0.4192037470726	.	185600001	185720000	#DADAFF	1	0.5
chr1	185720001	185960000	B.1.2.1.2.1.1.1.1.2	0.302107728337237	.	185720001	185960000	#9191FF	1	0.375
chr1	185960001	186080000	B.1.1.2.1.2.2.1.1.1	0.371194379391101	.	185960001	186080000	#DADAFF	1	0.5
chr1	186080001	186360000	B.1.1.1.1.1.1.2.1	0.470725995316159	.	186080001	186360000	#DADAFF	1	0.5
chr1	186360001	186600000	B.1.1.1.2.2.2.1	0.407494145199063	.	186360001	186600000	#DADAFF	1	0.5
chr1	186600001	186800000	B.1.2.1.2.1.1.1.1.1	0.30327868852459	.	186600001	186800000	#9191FF	1	0.375
chr1	186800001	186960000	B.1.2.2.2.1.1.1.2.1.2	0.238875878220141	.	186800001	186960000	#9191FF	1	0.375
chr1	186960001	187160000	B.1.2.1.2.1.2.2.1.1.1.1	0.292740046838407	.	186960001	187160000	#9191FF	1	0.375
chr1	187160001	187400000	B.1.2.2.2.1.1.1.2.1.1	0.240046838407494	.	187160001	187400000	#9191FF	1	0.375
chr1	187400001	187720000	B.2.1.1.2.1.1.2.2	0.160421545667447	.	187400001	187720000	#4848FF	1	0.25
chr1	187720001	188000000	B.2.1.1.2.1.2.1.2.2	0.152224824355972	.	187720001	188000000	#4848FF	1	0.25
chr1	188000001	188120000	B.1.2.1.2.2.2.2.2.1	0.270491803278689	.	188000001	188120000	#9191FF	1	0.375
chr1	188120001	188280000	B.2.1.1.1.2.2.2.2	0.166276346604215	.	188120001	188280000	#4848FF	1	0.25
chr1	188280001	188640000	B.2.1.1.2.2.1.1.1.1	0.148711943793911	.	188280001	188640000	#4848FF	1	0.25
chr1	188640001	189040000	B.1.2.2.2.2.2.1.1.2.2	0.197892271662763	.	188640001	189040000	#9191FF	1	0.375
chr1	189040001	189200000	B.1.2.1.2.1.1.2.2	0.296252927400468	.	189040001	189200000	#9191FF	1	0.375
chr1	189200001	189320000	B.1.2.1.2.2.2.1.1	0.275175644028103	.	189200001	189320000	#9191FF	1	0.375
chr1	189320001	189800000	B.2.1.1.2.1.2.1.2.1	0.153395784543326	.	189320001	189800000	#4848FF	1	0.25
chr1	189800001	190000000	B.1.2.2.2.2.1.1.1	0.211943793911007	.	189800001	190000000	#9191FF	1	0.375
chr1	190000001	190120000	B.1.1.2.1.1.2.1.1.1	0.389929742388759	.	190000001	190120000	#DADAFF	1	0.5
chr1	190120001	190440000	B.1.2.1.2.1.2.2.1.2.2.1	0.288056206088993	.	190120001	190440000	#9191FF	1	0.375
chr1	190440001	190640000	B.1.1.2.1.1.2.1.1.2	0.388758782201405	.	190440001	190640000	#DADAFF	1	0.5
chr1	190640001	190960000	B.2.1.1.1.2.2.1.1.1	0.172131147540984	.	190640001	190960000	#4848FF	1	0.25
chr1	190960001	191160000	B.1.2.1.2.2.2.2.1.2	0.271662763466042	.	190960001	191160000	#9191FF	1	0.375
chr1	191160001	191360000	B.1.2.1.2.1.2.2.1.1.1.2	0.291569086651054	.	191160001	191360000	#9191FF	1	0.375
chr1	191360001	191480000	B.1.2.2.2.1.1.1.1	0.241217798594848	.	191360001	191480000	#9191FF	1	0.375
chr1	191480001	192120000	B.2.1.1.2.2.1.2.2.2	0.135831381733021	.	191480001	192120000	#4848FF	1	0.25
chr1	192120001	192440000	B.1.2.2.2.2.2.1.1.2.1	0.199063231850117	.	192120001	192440000	#9191FF	1	0.375
chr1	192440001	192640000	B.1.1.2.1.1.1.1.2.2	0.399297423887588	.	192440001	192640000	#DADAFF	1	0.5
chr1	192640001	193080000	A.2.1.1.2.2.1.1.2.1.2.2	0.686182669789227	.	192640001	193080000	#FF9191	1	0.75
chr1	193080001	193320000	A.2.2.2.2.2.1.2.1.1.1	0.494145199063232	.	193080001	193320000	#FFDADA	1	0.625
chr1	193320001	193840000	B.2.1.1.2.2.1.2.2.1.2	0.137002341920375	.	193320001	193840000	#4848FF	1	0.25
chr1	193840001	193960000	B.1.2.2.2.2.1.1.2	0.210772833723653	.	193840001	193960000	#9191FF	1	0.375
chr1	193960001	194120000	B.1.2.1.2.1.1.1.2.2.2	0.298594847775176	.	193960001	194120000	#9191FF	1	0.375
chr1	194120001	194360000	B.1.2.2.2.1.2.2.2.2.1	0.214285714285714	.	194120001	194360000	#9191FF	1	0.375
chr1	194360001	194720000	B.1.2.2.2.2.1.2.1.1.1.2	0.208430913348946	.	194360001	194720000	#9191FF	1	0.375
chr1	194720001	194920000	B.1.2.2.2.2.1.2.2	0.203747072599532	.	194720001	194920000	#9191FF	1	0.375
chr1	194920001	195040000	B.1.2.1.2.2.2.1.2	0.274004683840749	.	194920001	195040000	#9191FF	1	0.375
chr1	195040001	195360000	B.2.1.1.2.2.1.2.1.2	0.139344262295082	.	195040001	195360000	#4848FF	1	0.25
chr1	195360001	195800000	B.2.1.1.2.2.1.1.1.2.1	0.147540983606557	.	195360001	195800000	#4848FF	1	0.25
chr1	195800001	196080000	B.1.2.2.2.2.2.1.2.1	0.19672131147541	.	195800001	196080000	#9191FF	1	0.375
chr1	196080001	196280000	B.2.1.1.2.2.1.1.2.2.2	0.141686182669789	.	196080001	196280000	#4848FF	1	0.25
chr1	196280001	196360000	B.1.1.2.1.1.1.2.2.2.2.2	0.391100702576112	.	196280001	196360000	#DADAFF	1	0.5
chr1	196360001	196680000	B.1.2.2.2.2.1.2.1.2.2	0.204918032786885	.	196360001	196680000	#9191FF	1	0.375
chr1	196680001	197080000	B.2.1.1.2.1.1.1.2	0.162763466042155	.	196680001	197080000	#4848FF	1	0.25
chr1	197080001	197360000	B.1.1.1.1.1.2.1.2	0.467213114754098	.	197080001	197360000	#DADAFF	1	0.5
chr1	197360001	197880000	B.1.1.2.1.1.1.2.1.1	0.398126463700234	.	197360001	197880000	#DADAFF	1	0.5
chr1	197880001	198280000	B.1.1.2.1.1.1.2.1.2	0.396955503512881	.	197880001	198280000	#DADAFF	1	0.5
chr1	198280001	198480000	B.1.2.1.2.1.2.1.2	0.293911007025761	.	198280001	198480000	#9191FF	1	0.375
chr1	198480001	198680000	B.1.2.2.2.2.1.2.1.2.1	0.206088992974239	.	198480001	198680000	#9191FF	1	0.375
chr1	198680001	198960000	B.1.2.1.2.1.2.1.1	0.295081967213115	.	198680001	198960000	#9191FF	1	0.375
chr1	198960001	199600000	B.2.2.1.2.2.1.1.2.2.2	0.0562060889929742	.	198960001	199600000	#0000FF	1	0.125
chr1	199600001	200160000	A.2.2.2.2.2.2.2.2.1.2.2	0.476580796252927	.	199600001	200160000	#FFDADA	1	0.625
chr1	200160001	200320000	A.2.2.1.2.2.1.1.2.1.2.1	0.550351288056206	.	200160001	200320000	#FFDADA	1	0.625
chr1	200320001	200520000	A.2.1.2.1.2.1.1.1.2.2.1	0.647540983606557	.	200320001	200520000	#FF9191	1	0.75
chr1	200520001	200840000	A.1.2.1.1.2.1.1.1.2.2.1	0.913348946135831	.	200520001	200840000	#FF4848	1	0.875
chr1	200840001	201160000	A.1.2.1.1.2.2.1.2.1	0.900468384074941	.	200840001	201160000	#FF4848	1	0.875
chr1	201160001	201400000	A.2.1.1.1.2.1.2.1	0.731850117096019	.	201160001	201400000	#FF9191	1	0.75
chr1	201400001	202120000	A.1.1.1.1.2.2.1.1.1	0.98711943793911	.	201400001	202120000	#FF0000	1	1
chr1	202120001	202280000	A.1.2.1.1.1.2.2.1	0.9192037470726	.	202120001	202280000	#FF4848	1	0.875
chr1	202280001	202800000	A.1.2.1.1.2.2.2.2	0.896955503512881	.	202280001	202800000	#FF4848	1	0.875
chr1	202800001	203000000	A.1.1.1.1.2.1.1.2	0.991803278688525	.	202800001	203000000	#FF0000	1	1
chr1	203000001	203240000	A.1.2.1.1.2.1.2.1	0.90632318501171	.	203000001	203240000	#FF4848	1	0.875
chr1	203240001	203480000	A.2.1.1.1.1.2.1.2.1	0.74824355971897	.	203240001	203480000	#FF9191	1	0.75
chr1	203480001	203560000	A.1.2.2.2.2.1.2.2.1	0.77751756440281	.	203480001	203560000	#FF4848	1	0.875
chr1	203560001	203640000	A.2.1.2.1.1.2.2.1.2.2.2.2	0.656908665105386	.	203560001	203640000	#FF9191	1	0.75
chr1	203640001	203840000	A.1.2.2.1.1.1.1.1.2	0.844262295081967	.	203640001	203840000	#FF4848	1	0.875
chr1	203840001	204040000	A.1.2.2.1.2.2.2.2.1.2	0.806791569086651	.	203840001	204040000	#FF4848	1	0.875
chr1	204040001	204320000	A.1.2.2.1.2.2.1.1	0.817330210772834	.	204040001	204320000	#FF4848	1	0.875
chr1	204320001	204520000	A.1.1.1.2.2.2.2.2	0.962529274004684	.	204320001	204520000	#FF0000	1	1
chr1	204520001	204680000	A.2.1.1.2.1.1.1.2.2.1	0.706088992974239	.	204520001	204680000	#FF9191	1	0.75
chr1	204680001	204920000	A.2.1.1.2.1.1.2.2	0.701405152224824	.	204680001	204920000	#FF9191	1	0.75
chr1	204920001	205240000	A.1.2.1.1.2.1.1.1.2.1.2	0.914519906323185	.	204920001	205240000	#FF4848	1	0.875
chr1	205240001	205480000	A.1.2.1.1.2.1.1.1.1	0.916861826697892	.	205240001	205480000	#FF4848	1	0.875
chr1	205480001	205720000	A.1.1.1.1.2.1.2.2	0.988290398126464	.	205480001	205720000	#FF0000	1	1
chr1	205720001	205960000	A.1.2.2.1.2.2.1.2.2.1.2	0.812646370023419	.	205720001	205960000	#FF4848	1	0.875
chr1	206080001	206160000	A.2.1.2.1.2.1.1.1.1.2.2	0.649882903981265	.	206080001	206160000	#FF9191	1	0.75
chr1	206160001	206360000	A.2.1.1.2.1.2.2.2	0.694379391100703	.	206160001	206360000	#FF9191	1	0.75
chr1	206480001	206600000	A.2.2.1.2.2.2.2	0.540983606557377	.	206480001	206600000	#FFDADA	1	0.625
chr1	206600001	206760000	A.2.1.1.2.1.1.1.1.2.1	0.7096018735363	.	206600001	206760000	#FF9191	1	0.75
chr1	206760001	206880000	A.1.2.2.1.1.1.2.2.2.1.2	0.836065573770492	.	206760001	206880000	#FF4848	1	0.875
chr1	206880001	207280000	A.2.1.2.1.2.2.2.1.1.2	0.626463700234192	.	206880001	207280000	#FF9191	1	0.75
chr1	207280001	207480000	B.1.1.2.1.1.1.1.1	0.401639344262295	.	207280001	207480000	#DADAFF	1	0.5
chr1	207480001	207680000	B.1.1.1.2.1.1.2.1.2.1.2	0.429742388758782	.	207480001	207680000	#DADAFF	1	0.5
chr1	207680001	207800000	B.1.1.1.2.2.2.2.1.1.2	0.405152224824356	.	207680001	207800000	#DADAFF	1	0.5
chr1	207800001	208000000	A.2.2.1.1.2.2.2.2.1.1	0.573770491803279	.	207800001	208000000	#FFDADA	1	0.625
chr1	208000001	208200000	A.2.2.2.1.2.1.1.2	0.532786885245902	.	208000001	208200000	#FFDADA	1	0.625
chr1	208200001	208480000	A.2.2.2.2.2.2.1.1.1	0.485948477751756	.	208200001	208480000	#FFDADA	1	0.625
chr1	208480001	208680000	B.1.2.2.1.2.1.1.1	0.252927400468384	.	208480001	208680000	#9191FF	1	0.375
chr1	208680001	209120000	B.2.2.1.2.2.1.2.1.2	0.053864168618267	.	208680001	209120000	#0000FF	1	0.125
chr1	209120001	209240000	B.2.1.1.1.2.1.2.1.2.2	0.176814988290398	.	209120001	209240000	#4848FF	1	0.25
chr1	209240001	209400000	B.2.1.1.2.2.2.1.1	0.134660421545667	.	209240001	209400000	#4848FF	1	0.25
chr1	209400001	209640000	B.2.2.1.2.2.2.1.1.1	0.0491803278688525	.	209400001	209640000	#0000FF	1	0.125
chr1	209640001	210000000	B.1.2.2.1.2.2.2.2.1	0.243559718969555	.	209640001	210000000	#9191FF	1	0.375
chr1	210000001	210560000	B.1.2.1.1.1.2.2	0.32903981264637	.	210000001	210560000	#9191FF	1	0.375
chr1	210560001	210800000	B.2.1.1.1.2.1.2.1.2.1	0.177985948477752	.	210560001	210800000	#4848FF	1	0.25
chr1	210800001	210920000	B.1.2.2.2.1.2.2.2.1	0.215456674473068	.	210800001	210920000	#9191FF	1	0.375
chr1	210920001	211400000	B.2.2.1.2.1.2.2.2	0.0608899297423888	.	210920001	211400000	#0000FF	1	0.125
chr1	211400001	211680000	A.2.1.2.1.2.2.2.2.1.2	0.621779859484778	.	211400001	211680000	#FF9191	1	0.75
chr1	211680001	211840000	A.2.1.2.1.1.2.2.1.2.2.2.1	0.65807962529274	.	211680001	211840000	#FF9191	1	0.75
chr1	211840001	212000000	A.1.2.2.1.1.1.2.2.2.2	0.834894613583138	.	211840001	212000000	#FF4848	1	0.875
chr1	212000001	212280000	A.1.1.2.2.1.2.1.2.1.1	0.933255269320843	.	212000001	212280000	#FF0000	1	1
chr1	212280001	212480000	A.2.2.1.1.1.1.1.1	0.603044496487119	.	212280001	212480000	#FFDADA	1	0.625
chr1	212480001	212560000	A.2.1.1.2.1.2.1.2.1.1	0.699063231850117	.	212480001	212560000	#FF9191	1	0.75
chr1	212560001	212800000	A.1.2.1.1.2.1.1.1.2.1.1	0.915690866510539	.	212560001	212800000	#FF4848	1	0.875
chr1	212800001	213000000	A.1.2.1.1.2.1.1.1.2.2.2	0.912177985948478	.	212800001	213000000	#FF4848	1	0.875
chr1	213000001	213200000	A.1.2.2.1.1.1.2.2.1.1.2	0.839578454332553	.	213000001	213200000	#FF4848	1	0.875
chr1	213200001	213680000	B.1.1.1.1.1.1.1.2.2	0.471896955503513	.	213200001	213680000	#DADAFF	1	0.5
chr1	213680001	214360000	B.1.2.2.1.2.2.1.2	0.24824355971897	.	213680001	214360000	#9191FF	1	0.375
chr1	214360001	214520000	B.1.1.1.2.1.1.1.1.2.1.2	0.436768149882904	.	214360001	214520000	#DADAFF	1	0.5
chr1	214520001	214840000	A.2.1.2.1.2.1.1.1.1.2.1	0.651053864168618	.	214520001	214840000	#FF9191	1	0.75
chr1	214840001	215040000	B.2.1.2.2.2.2.1.1.1	0.0960187353629977	.	214840001	215040000	#4848FF	1	0.25
chr1	215040001	215280000	B.2.2.2.1.2.1.1.1.1	0.0386416861826698	.	215040001	215280000	#0000FF	1	0.125
chr1	215280001	215800000	B.2.2.2.2.2.1.1.2	0.00468384074941452	.	215280001	215800000	#0000FF	1	0.125
chr1	215800001	216240000	B.2.2.2.1.2.2.1.2	0.0234192037470726	.	215800001	216240000	#0000FF	1	0.125
chr1	216240001	216400000	B.1.2.2.2.2.2.1.1.1.2	0.200234192037471	.	216240001	216400000	#9191FF	1	0.375
chr1	216400001	216680000	B.2.1.2.2.2.1.1.2.2.2	0.0995316159250585	.	216400001	216680000	#4848FF	1	0.25
chr1	216680001	216920000	B.2.1.2.2.2.1.1.2.2.1	0.100702576112412	.	216680001	216920000	#4848FF	1	0.25
chr1	216920001	217080000	B.2.1.1.2.2.2.2.1	0.13231850117096	.	216920001	217080000	#4848FF	1	0.25
chr1	217080001	217240000	B.2.2.1.2.2.1.2.2.1	0.0526932084309134	.	217080001	217240000	#0000FF	1	0.125
chr1	217240001	217400000	B.2.1.2.2.2.2.1.2.2	0.0925058548009368	.	217240001	217400000	#4848FF	1	0.25
chr1	217400001	217600000	B.2.1.2.2.1.1.2.2.1	0.111241217798595	.	217400001	217600000	#4848FF	1	0.25
chr1	217600001	217840000	B.1.2.2.2.2.1.2.1.1.1.1	0.2096018735363	.	217600001	217840000	#9191FF	1	0.375
chr1	217840001	218160000	B.2.2.2.1.2.1.1.1.2	0.0374707259953162	.	217840001	218160000	#0000FF	1	0.125
chr1	218160001	218440000	B.2.1.2.2.2.1.1.2.1	0.101873536299766	.	218160001	218440000	#4848FF	1	0.25
chr1	218440001	218680000	B.1.1.2.1.2.1.2.1.2.1	0.378220140515222	.	218440001	218680000	#DADAFF	1	0.5
chr1	218680001	218840000	B.1.1.1.1.1.2.1.1	0.468384074941452	.	218680001	218840000	#DADAFF	1	0.5
chr1	218840001	219080000	B.2.1.1.1.2.2.1.1.2	0.17096018735363	.	218840001	219080000	#4848FF	1	0.25
chr1	219080001	219320000	B.2.1.1.2.2.1.2.2.1.1	0.138173302107728	.	219080001	219320000	#4848FF	1	0.25
chr1	219320001	219520000	B.1.1.1.1.1.1.2.2	0.469555035128806	.	219320001	219520000	#DADAFF	1	0.5
chr1	219520001	220000000	B.1.2.2.2.1.1.1.2.2.2	0.236533957845433	.	219520001	220000000	#9191FF	1	0.375
chr1	220000001	220200000	A.2.1.2.1.2.1.1.1.2.2.2	0.646370023419204	.	220000001	220200000	#FF9191	1	0.75
chr1	220200001	220600000	A.2.1.1.2.1.1.1.1.2.2	0.708430913348946	.	220200001	220600000	#FF9191	1	0.75
chr1	220600001	220960000	A.2.2.1.1.1.1.1.2	0.601873536299766	.	220600001	220960000	#FFDADA	1	0.625
chr1	220960001	221360000	A.2.2.1.1.1.1.2.1	0.600702576112412	.	220960001	221360000	#FFDADA	1	0.625
chr1	221360001	221640000	A.2.1.2.1.1.1.2.1.2	0.668618266978923	.	221360001	221640000	#FF9191	1	0.75
chr1	221640001	222160000	A.2.2.2.2.2.2.2.2.2	0.475409836065574	.	221640001	222160000	#FFDADA	1	0.625
chr1	222160001	222240000	B.1.1.1.2.1.1.2.1.1.2	0.432084309133489	.	222160001	222240000	#DADAFF	1	0.5
chr1	222240001	222360000	B.1.1.2.1.2.1.1.1.2	0.384074941451991	.	222240001	222360000	#DADAFF	1	0.5
chr1	222360001	222920000	A.2.2.1.1.1.2.1.2	0.597189695550351	.	222360001	222920000	#FFDADA	1	0.625
chr1	222920001	223200000	A.2.1.1.2.1.1.2.1.1	0.703747072599532	.	222920001	223200000	#FF9191	1	0.75
chr1	223200001	223520000	A.2.1.2.1.2.1.2.2.1	0.640515222482436	.	223200001	223520000	#FF9191	1	0.75
chr1	223520001	223680000	B.1.1.1.2.1.1.1.1.1.2	0.439110070257611	.	223520001	223680000	#DADAFF	1	0.5
chr1	223680001	223840000	A.2.2.1.1.2.2.2.1.2	0.574941451990632	.	223680001	223840000	#FFDADA	1	0.625
chr1	223840001	224200000	A.1.2.1.1.2.1.2.2.1	0.905152224824356	.	223840001	224200000	#FF4848	1	0.875
chr1	224200001	224640000	A.1.1.2.2.1.2.1.2.2	0.930913348946136	.	224200001	224640000	#FF0000	1	1
chr1	224640001	224960000	A.2.2.1.1.1.2.2.1	0.596018735362998	.	224640001	224960000	#FFDADA	1	0.625
chr1	224960001	225120000	A.2.2.2.2.2.1.2.2.1.2	0.488290398126464	.	224960001	225120000	#FFDADA	1	0.625
chr1	225120001	225640000	A.2.2.2.1.1.2.1	0.536299765807963	.	225120001	225640000	#FFDADA	1	0.625
chr1	225640001	225840000	A.1.2.2.1.2.2.1.2.1.1	0.81615925058548	.	225640001	225840000	#FF4848	1	0.875
chr1	225840001	226200000	A.1.1.2.2.1.1.2.1	0.939110070257611	.	225840001	226200000	#FF0000	1	1
chr1	226200001	226400000	A.1.1.2.2.1.1.1	0.940281030444965	.	226200001	226400000	#FF0000	1	1
chr1	226400001	226560000	A.1.1.2.2.1.1.2.2.1	0.937939110070258	.	226400001	226560000	#FF0000	1	1
chr1	226560001	226840000	A.1.2.1.1.2.1.2.2.2.2	0.902810304449649	.	226560001	226840000	#FF4848	1	0.875
chr1	226840001	227040000	A.2.1.1.2.1.1.2.1.2	0.702576112412178	.	226840001	227040000	#FF9191	1	0.75
chr1	227040001	227480000	A.2.1.2.1.2.1.2.1.1	0.642857142857143	.	227040001	227480000	#FF9191	1	0.75
chr1	227480001	227640000	A.2.2.1.1.2.1.2.2.1	0.586651053864169	.	227480001	227640000	#FFDADA	1	0.625
chr1	227640001	227920000	A.2.1.2.1.2.1.2.2.2	0.639344262295082	.	227640001	227920000	#FF9191	1	0.75
chr1	227920001	228280000	A.1.2.2.1.2.2.1.2.1.2	0.814988290398126	.	227920001	228280000	#FF4848	1	0.875
chr1	228280001	228440000	A.1.2.2.1.1.1.1.1.1	0.845433255269321	.	228280001	228440000	#FF4848	1	0.875
chr1	228440001	228760000	A.1.2.2.1.2.2.1.2.2.2	0.811475409836066	.	228440001	228760000	#FF4848	1	0.875
chr1	228760001	229360000	A.2.1.1.2.1.1.1.2.2.2	0.704918032786885	.	228760001	229360000	#FF9191	1	0.75
chr1	229360001	229760000	A.1.2.1.1.2.1.2.2.2.1	0.903981264637002	.	229360001	229760000	#FF4848	1	0.875
chr1	229760001	230040000	B.1.1.1.2.1.1.1.1.2.1.1	0.437939110070258	.	229760001	230040000	#DADAFF	1	0.5
chr1	230040001	230120000	A.2.1.2.1.1.2.2.1.1.1.2	0.662763466042155	.	230040001	230120000	#FF9191	1	0.75
chr1	230120001	230200000	A.2.2.2.1.1.2.2	0.535128805620609	.	230120001	230200000	#FFDADA	1	0.625
chr1	230200001	230480000	A.2.2.1.1.1.2.2.2	0.594847775175644	.	230200001	230480000	#FFDADA	1	0.625
chr1	230480001	230600000	A.2.2.2.2.2.1.2.2.2	0.48711943793911	.	230480001	230600000	#FFDADA	1	0.625
chr1	230600001	231200000	A.2.2.1.1.1.2.1.1	0.598360655737705	.	230600001	231200000	#FFDADA	1	0.625
chr1	231200001	231360000	A.2.2.1.2.2.2.1.1.1	0.544496487119438	.	231200001	231360000	#FFDADA	1	0.625
chr1	231360001	231760000	A.1.2.2.1.1.2.1.2	0.832552693208431	.	231360001	231760000	#FF4848	1	0.875
chr1	231760001	232000000	B.1.1.2.1.2.2.1.1.2	0.370023419203747	.	231760001	232000000	#DADAFF	1	0.5
chr1	232000001	232240000	B.1.2.1.1.2.2.2.2.1	0.305620608899297	.	232000001	232240000	#9191FF	1	0.375
chr1	232240001	232360000	B.1.1.1.2.2.1.2.2.2.1	0.409836065573771	.	232240001	232360000	#DADAFF	1	0.5
chr1	232360001	232560000	B.1.2.2.1.2.2.1.1	0.249414519906323	.	232360001	232560000	#9191FF	1	0.375
chr1	232560001	232840000	B.1.2.1.1.1.2.1	0.330210772833724	.	232560001	232840000	#9191FF	1	0.375
chr1	232840001	233240000	B.1.1.1.2.1.1.2.2.1.1	0.427400468384075	.	232840001	233240000	#DADAFF	1	0.5
chr1	233240001	233440000	B.1.1.2.1.2.2.1.2.1.1	0.368852459016393	.	233240001	233440000	#DADAFF	1	0.5
chr1	233440001	233880000	B.1.1.2.1.2.1.2.2.2.1	0.373536299765808	.	233440001	233880000	#DADAFF	1	0.5
chr1	233880001	234000000	B.1.1.2.1.2.2.2.2	0.364168618266979	.	233880001	234000000	#DADAFF	1	0.5
chr1	234000001	234200000	B.1.1.2.2.1.2.2.1.2	0.352459016393443	.	234000001	234200000	#DADAFF	1	0.5
chr1	234200001	234520000	B.1.1.2.1.2.1.1.1.1	0.385245901639344	.	234200001	234520000	#DADAFF	1	0.5
chr1	234520001	234880000	A.1.2.1.1.1.1.2	0.921545667447307	.	234520001	234880000	#FF4848	1	0.875
chr1	234880001	235000000	A.2.1.2.1.1.2.2.2.1.2	0.654566744730679	.	234880001	235000000	#FF9191	1	0.75
chr1	235000001	235200000	A.2.2.2.2.2.1.2.2.1.1	0.489461358313817	.	235000001	235200000	#FFDADA	1	0.625
chr1	235240001	235280000	A.2.2.2.2.2.1.2.2.1.1	0.489461358313817	.	235240001	235280000	#FFDADA	1	0.625
chr1	235280001	235600000	A.1.1.1.1.2.2.1.2.2.2	0.981264637002342	.	235280001	235600000	#FF0000	1	1
chr1	235600001	235680000	A.1.2.2.1.2.2.1.2.2.1.1	0.813817330210773	.	235600001	235680000	#FF4848	1	0.875
chr1	235680001	235880000	A.2.1.1.2.2.1.1.2.1.1	0.688524590163934	.	235680001	235880000	#FF9191	1	0.75
chr1	235880001	236240000	A.1.2.2.1.1.1.2.1	0.84192037470726	.	235880001	236240000	#FF4848	1	0.875
chr1	236240001	236760000	A.2.1.2.1.2.1.1.2.1	0.64519906323185	.	236240001	236760000	#FF9191	1	0.75
chr1	236760001	237040000	A.2.2.2.2.2.1.2.1.1.2	0.492974238875878	.	236760001	237040000	#FFDADA	1	0.625
chr1	237040001	237240000	B.1.1.1.2.1.1.2.1.2.2	0.428571428571429	.	237040001	237240000	#DADAFF	1	0.5
chr1	237240001	237360000	B.1.2.2.2.1.2.1.1.1	0.223653395784543	.	237240001	237360000	#9191FF	1	0.375
chr1	237360001	237440000	B.1.2.2.2.2.2.2.1	0.194379391100703	.	237360001	237440000	#9191FF	1	0.375
chr1	237440001	237760000	B.2.2.2.1.2.2.1.1	0.0245901639344262	.	237440001	237760000	#0000FF	1	0.125
chr1	237760001	237960000	B.2.2.1.2.1.1.1	0.0690866510538642	.	237760001	237960000	#0000FF	1	0.125
chr1	237960001	238120000	B.2.2.1.2.1.2.2.1.1	0.063231850117096	.	237960001	238120000	#0000FF	1	0.125
chr1	238120001	238560000	B.2.2.2.2.2.2.1	0.00234192037470726	.	238120001	238560000	#0000FF	1	0.125
chr1	238560001	238680000	B.2.2.1.2.1.1.2.2.2	0.0655737704918033	.	238560001	238680000	#0000FF	1	0.125
chr1	238680001	238840000	B.2.1.2.2.2.1.2.2	0.0971896955503513	.	238680001	238840000	#4848FF	1	0.25
chr1	238840001	239160000	B.2.2.2.1.2.1.2.1.1.2.1	0.0304449648711944	.	238840001	239160000	#0000FF	1	0.125
chr1	239160001	239280000	B.2.1.1.2.2.1.1.1.2.2	0.146370023419204	.	239160001	239280000	#4848FF	1	0.25
chr1	239280001	239440000	B.2.1.2.2.2.2.2.1	0.0913348946135831	.	239280001	239440000	#4848FF	1	0.25
chr1	239440001	239920000	B.2.2.2.2.1.2.1.2	0.0105386416861827	.	239440001	239920000	#0000FF	1	0.125
chr1	239920001	240160000	B.1.2.2.2.2.2.2.2.1.2	0.192037470725995	.	239920001	240160000	#9191FF	1	0.375
chr1	240160001	240360000	B.1.1.2.1.2.2.1.2.1.2	0.36768149882904	.	240160001	240360000	#DADAFF	1	0.5
chr1	240360001	240680000	B.2.2.1.2.2.1.1.2.2.1	0.0573770491803279	.	240360001	240680000	#0000FF	1	0.125
chr1	240680001	240880000	B.1.2.1.1.1.1.1.2.2	0.333723653395785	.	240680001	240880000	#9191FF	1	0.375
chr1	240880001	241080000	B.2.1.1.2.2.1.1.2.2.1.2	0.142857142857143	.	240880001	241080000	#4848FF	1	0.25
chr1	241080001	241200000	B.1.2.2.2.1.1.1.2.2.1	0.237704918032787	.	241080001	241200000	#9191FF	1	0.375
chr1	241200001	241400000	B.2.1.2.2.1.1.1.1.2	0.115925058548009	.	241200001	241400000	#4848FF	1	0.25
chr1	241400001	241640000	B.1.2.2.2.1.2.2.1.2	0.216627634660422	.	241400001	241640000	#9191FF	1	0.375
chr1	241640001	242120000	B.1.1.2.2.1.2.2.2.2	0.350117096018735	.	241640001	242120000	#DADAFF	1	0.5
chr1	242120001	242400000	B.2.1.1.1.2.1.2.2.2.1	0.174473067915691	.	242120001	242400000	#4848FF	1	0.25
chr1	242400001	242560000	B.2.1.1.2.1.2.1.1.1.1	0.159250585480094	.	242400001	242560000	#4848FF	1	0.25
chr1	242560001	242960000	B.2.1.2.2.1.1.2.1	0.112412177985948	.	242560001	242960000	#4848FF	1	0.25
chr1	242960001	243040000	B.1.2.2.2.2.1.2.1.1.2	0.207259953161593	.	242960001	243040000	#9191FF	1	0.375
chr1	243040001	243240000	B.1.2.1.2.2.1.1.2.1	0.279859484777518	.	243040001	243240000	#9191FF	1	0.375
chr1	243240001	243440000	A.2.2.2.2.2.1.1.1.1	0.5	.	243240001	243440000	#FFDADA	1	0.625
chr1	243440001	243960000	B.1.1.2.1.2.2.1.2.2	0.366510538641686	.	243440001	243960000	#DADAFF	1	0.5
chr1	243960001	244080000	A.2.2.1.1.1.1.2.2	0.599531615925059	.	243960001	244080000	#FFDADA	1	0.625
chr1	244080001	244280000	A.2.2.1.1.2.2.1.2.2.2.1.1	0.579625292740047	.	244080001	244280000	#FFDADA	1	0.625
chr1	244280001	244480000	B.1.1.1.2.1.1.1.1.2.2	0.43559718969555	.	244280001	244480000	#DADAFF	1	0.5
chr1	244480001	244640000	A.2.1.2.1.2.1.2.1.2	0.641686182669789	.	244480001	244640000	#FF9191	1	0.75
chr1	244640001	244760000	B.1.1.1.2.1.1.2.1.1.1	0.433255269320843	.	244640001	244760000	#DADAFF	1	0.5
chr1	244760001	244840000	A.2.2.1.1.2.1.2.1	0.587822014051522	.	244760001	244840000	#FFDADA	1	0.625
chr1	244840001	244960000	A.2.2.1.1.2.2.1.2.2.2.2	0.57728337236534	.	244840001	244960000	#FFDADA	1	0.625
chr1	244960001	245280000	A.1.2.2.1.1.1.2.2.1.2	0.838407494145199	.	244960001	245280000	#FF4848	1	0.875
chr1	245280001	245560000	A.2.2.1.1.2.1.1.1.2	0.592505854800937	.	245280001	245560000	#FFDADA	1	0.625
chr1	245560001	245680000	A.2.2.1.1.2.2.1.2.2.2.1.2	0.578454332552693	.	245560001	245680000	#FFDADA	1	0.625
chr1	245680001	246120000	B.1.1.1.2.1.2.1.2	0.42271662763466	.	245680001	246120000	#DADAFF	1	0.5
chr1	246120001	246320000	A.2.2.2.2.2.1.1.2.1.2	0.496487119437939	.	246120001	246320000	#FFDADA	1	0.625
chr1	246320001	246680000	A.2.2.1.1.2.2.2.2.1.2	0.572599531615925	.	246320001	246680000	#FFDADA	1	0.625
chr1	246680001	247000000	A.1.2.1.1.2.2.2.1	0.898126463700234	.	246680001	247000000	#FF4848	1	0.875
chr1	247000001	247200000	A.1.2.2.1.1.1.2.2.1.1.1	0.840749414519906	.	247000001	247200000	#FF4848	1	0.875
chr1	247200001	247360000	A.2.2.2.2.2.1.1.1.2	0.498829039812646	.	247200001	247360000	#FFDADA	1	0.625
chr1	247360001	247560000	A.2.2.2.2.2.1.1.2.1.1	0.497658079625293	.	247360001	247560000	#FFDADA	1	0.625
chr1	247560001	247760000	B.1.2.1.2.1.2.2.2.2	0.284543325526932	.	247560001	247760000	#9191FF	1	0.375
chr1	247760001	248120000	B.2.2.1.2.1.1.2.1	0.0679156908665105	.	247760001	248120000	#0000FF	1	0.125
chr1	248120001	248240000	B.1.2.2.1.1.2.1.1.1.2	0.259953161592506	.	248120001	248240000	#9191FF	1	0.375
chr1	248240001	248640000	B.2.1.2.2.2.2.1.2.1	0.0936768149882904	.	248240001	248640000	#4848FF	1	0.25
chr1	248640001	248760000	B.1.1.1.2.1.2.2.2.2	0.418032786885246	.	248640001	248760000	#DADAFF	1	0.5
chr1	248760001	248920000	B.2.1.1.1.2.1.2.1.1.2	0.179156908665105	.	248760001	248920000	#4848FF	1	0.25
chr1	249040001	249240000	A.2.2.2.2.2.2.2.1.1.2	0.481264637002342	.	249040001	249240000	#FFDADA	1	0.625
chr2	1	200000	B.1.2.2.1.2.2.2.2.1.1	0.264864864864865	.	1	200000	#9191FF	1	0.375
chr2	200001	320000	A.2.2.2.1.1.1.1.1.2.1	0.552432432432432	.	200001	320000	#FFDADA	1	0.625
chr2	320001	640000	A.2.2.2.2.2.2.1.2.2.2	0.490810810810811	.	320001	640000	#FFDADA	1	0.625
chr2	640001	720000	B.1.1.1.2.2.1.1.2	0.418378378378378	.	640001	720000	#DADAFF	1	0.5
chr2	760001	1160000	B.1.1.1.2.2.1.1.2	0.418378378378378	.	760001	1160000	#DADAFF	1	0.5
chr2	1160001	1560000	A.2.2.2.1.2.1.1	0.522162162162162	.	1160001	1560000	#FFDADA	1	0.625
chr2	1560001	1840000	A.2.1.1.1.1.1.2.2.1	0.736216216216216	.	1560001	1840000	#FF9191	1	0.75
chr2	1840001	2120000	B.1.2.1.2.1.2.2.1.2	0.295135135135135	.	1840001	2120000	#9191FF	1	0.375
chr2	2120001	2560000	B.2.1.2.2.1.1.2.2.1	0.142702702702703	.	2120001	2560000	#4848FF	1	0.25
chr2	2560001	2680000	B.1.1.1.2.2.2.1	0.415135135135135	.	2560001	2680000	#DADAFF	1	0.5
chr2	2680001	2840000	B.1.1.1.2.2.2.2	0.414054054054054	.	2680001	2840000	#DADAFF	1	0.5
chr2	2840001	3080000	B.1.2.1.2.2.1.1	0.292972972972973	.	2840001	3080000	#9191FF	1	0.375
chr2	3080001	3160000	B.1.1.1.2.2.1.1.1.1	0.420540540540541	.	3080001	3160000	#DADAFF	1	0.5
chr2	3160001	3320000	A.2.2.2.1.1.1.1.2.2.1.2.2	0.547027027027027	.	3160001	3320000	#FFDADA	1	0.625
chr2	3320001	3520000	A.1.2.2.1.2.2.2.2.2	0.789189189189189	.	3320001	3520000	#FF4848	1	0.875
chr2	3520001	3720000	A.1.2.1.1.2.2.1	0.884324324324324	.	3520001	3720000	#FF4848	1	0.875
chr2	3720001	3880000	B.1.1.2.1.2.2.2.2.1	0.39027027027027	.	3720001	3880000	#DADAFF	1	0.5
chr2	3880001	4320000	B.2.2.1.2.2.2.2.2.2	0.0410810810810811	.	3880001	4320000	#0000FF	1	0.125
chr2	4320001	4720000	B.2.2.2.1.2.1.1.1.2	0.027027027027027	.	4320001	4720000	#0000FF	1	0.125
chr2	4720001	4920000	B.2.2.1.2.1.2.1.2.1	0.0572972972972973	.	4720001	4920000	#0000FF	1	0.125
chr2	4920001	5040000	B.2.1.2.2.2.1.1.1.1	0.128648648648649	.	4920001	5040000	#4848FF	1	0.25
chr2	5120001	5280000	B.2.1.2.2.1.1.2.2.2.2.2	0.136216216216216	.	5120001	5280000	#4848FF	1	0.25
chr2	5280001	5440000	B.2.1.2.1.1.2.2.1.1.2	0.16	.	5280001	5440000	#4848FF	1	0.25
chr2	5440001	5760000	B.2.2.2.2.2.1.2.2	0.00432432432432432	.	5440001	5760000	#0000FF	1	0.125
chr2	5760001	6080000	B.2.1.2.2.1.2.2	0.12972972972973	.	5760001	6080000	#4848FF	1	0.25
chr2	6080001	6240000	B.2.2.1.2.1.1.1.2.1.2	0.0681081081081081	.	6080001	6240000	#0000FF	1	0.125
chr2	6240001	6440000	B.2.1.2.2.1.2.1.2	0.130810810810811	.	6240001	6440000	#4848FF	1	0.25
chr2	6440001	6720000	B.2.2.1.2.2.1.1.2.1	0.0518918918918919	.	6440001	6720000	#0000FF	1	0.125
chr2	6720001	6960000	B.2.2.1.1.2.1.2.1.1.2.1	0.0897297297297297	.	6720001	6960000	#0000FF	1	0.125
chr2	6960001	7200000	B.1.1.1.2.2.1.2.2	0.416216216216216	.	6960001	7200000	#DADAFF	1	0.5
chr2	7200001	7520000	B.2.1.2.1.2.1.2.1	0.154594594594595	.	7200001	7520000	#4848FF	1	0.25
chr2	7520001	7720000	B.2.1.2.2.1.1.2.2.2.1.1.2	0.140540540540541	.	7520001	7720000	#4848FF	1	0.25
chr2	7720001	7960000	B.2.2.1.1.2.1.2.1.1.1	0.0908108108108108	.	7720001	7960000	#0000FF	1	0.125
chr2	7960001	8080000	B.2.1.1.1.1.2.1.1	0.220540540540541	.	7960001	8080000	#4848FF	1	0.25
chr2	8080001	8160000	B.2.1.1.1.1.2.1.2.2.1	0.217297297297297	.	8080001	8160000	#4848FF	1	0.25
chr2	8160001	8360000	B.1.2.2.1.2.2.2.1.2.1	0.267027027027027	.	8160001	8360000	#9191FF	1	0.375
chr2	8360001	8640000	B.1.2.2.1.2.1.1	0.273513513513513	.	8360001	8640000	#9191FF	1	0.375
chr2	8640001	8800000	A.2.2.2.1.1.1.1.2.2.1.2.1	0.548108108108108	.	8640001	8800000	#FFDADA	1	0.625
chr2	8800001	8920000	A.2.2.1.1.1.2.1.2	0.596756756756757	.	8800001	8920000	#FFDADA	1	0.625
chr2	8920001	9280000	A.1.2.2.1.2.1.1.1.1	0.807567567567568	.	8920001	9280000	#FF4848	1	0.875
chr2	9280001	9560000	A.1.1.2.2.1.2.1.2.2	0.931891891891892	.	9280001	9560000	#FF0000	1	1
chr2	9560001	9640000	A.1.2.1.2.2.1.1.1	0.850810810810811	.	9560001	9640000	#FF4848	1	0.875
chr2	9640001	9840000	A.1.1.2.1.1.1.1.2.1.2	0.96972972972973	.	9640001	9840000	#FF0000	1	1
chr2	9840001	9920000	A.1.2.1.2.2.1.1.2.2	0.847567567567568	.	9840001	9920000	#FF4848	1	0.875
chr2	9920001	10120000	A.1.1.2.2.2.2.2.2.1.1.1.1.2	0.908108108108108	.	9920001	10120000	#FF0000	1	1
chr2	10120001	10240000	A.1.1.2.1.2.1.2.2.2.2	0.943783783783784	.	10120001	10240000	#FF0000	1	1
chr2	10240001	10640000	A.1.1.1.2.2.1.2.2	0.977297297297297	.	10240001	10640000	#FF0000	1	1
chr2	10640001	10840000	A.1.1.1.2.2.2.1.1.2	0.975135135135135	.	10640001	10840000	#FF0000	1	1
chr2	10840001	11280000	A.1.1.2.2.2.1.1.2.1.2.1	0.926486486486486	.	10840001	11280000	#FF0000	1	1
chr2	11280001	11760000	A.1.1.1.1.2.2.2.1	0.991351351351351	.	11280001	11760000	#FF0000	1	1
chr2	11760001	11960000	A.1.2.2.1.2.1.2.1.1.2.1	0.798918918918919	.	11760001	11960000	#FF4848	1	0.875
chr2	11960001	12280000	B.2.1.2.2.1.1.2.2.2.2.1.1	0.138378378378378	.	11960001	12280000	#4848FF	1	0.25
chr2	12280001	12560000	B.2.2.1.1.2.2.2.2.1.2	0.0745945945945946	.	12280001	12560000	#0000FF	1	0.125
chr2	12560001	12680000	B.2.1.2.2.1.2.1.1.1.1	0.135135135135135	.	12560001	12680000	#4848FF	1	0.25
chr2	12680001	12840000	B.2.2.2.1.2.1.1.1.1	0.0281081081081081	.	12680001	12840000	#0000FF	1	0.125
chr2	12840001	13200000	B.2.2.1.1.1.2.2.1.2.1.1	0.100540540540541	.	12840001	13200000	#0000FF	1	0.125
chr2	13200001	13400000	B.2.2.1.1.1.2.1.1.2	0.104864864864865	.	13200001	13400000	#0000FF	1	0.125
chr2	13400001	13760000	B.2.2.1.2.2.2.2.2.1.1	0.0432432432432432	.	13400001	13760000	#0000FF	1	0.125
chr2	13760001	14240000	B.2.2.2.2.2.1.1.2.2.1	0.00756756756756757	.	13760001	14240000	#0000FF	1	0.125
chr2	14240001	14320000	B.1.2.2.2.1.1.1.2	0.260540540540541	.	14240001	14320000	#9191FF	1	0.375
chr2	14320001	14480000	B.2.1.2.2.2.2.1.2.1	0.116756756756757	.	14320001	14480000	#4848FF	1	0.25
chr2	14480001	14640000	B.2.2.1.1.2.1.1.2.2	0.0918918918918919	.	14480001	14640000	#0000FF	1	0.125
chr2	14640001	15120000	B.2.2.2.1.1.1.1.2.1	0.0389189189189189	.	14640001	15120000	#0000FF	1	0.125
chr2	15120001	15520000	B.1.2.1.1.2.2.2.2.1.1	0.308108108108108	.	15120001	15520000	#9191FF	1	0.375
chr2	15520001	15760000	A.2.2.2.1.1.1.1.1.1	0.553513513513514	.	15520001	15760000	#FFDADA	1	0.625
chr2	15760001	16080000	B.1.2.1.2.1.1.2.2	0.301621621621622	.	15760001	16080000	#9191FF	1	0.375
chr2	16080001	16200000	B.1.2.1.1.1.1.1.1.2.2	0.352432432432432	.	16080001	16200000	#9191FF	1	0.375
chr2	16200001	16280000	B.1.2.2.1.1.2.2.2.2	0.274594594594595	.	16200001	16280000	#9191FF	1	0.375
chr2	16320001	16400000	B.1.2.2.1.1.2.2.2.2	0.274594594594595	.	16320001	16400000	#9191FF	1	0.375
chr2	16400001	16480000	B.1.2.1.2.2.2.1.2	0.287567567567568	.	16400001	16480000	#9191FF	1	0.375
chr2	16480001	16680000	B.2.2.1.1.2.1.1.1.2	0.0951351351351351	.	16480001	16680000	#0000FF	1	0.125
chr2	16680001	16880000	B.2.1.2.2.2.2.2.1.2.2	0.112432432432432	.	16680001	16880000	#4848FF	1	0.25
chr2	16880001	17080000	B.2.1.1.1.2.1.2.1.2	0.203243243243243	.	16880001	17080000	#4848FF	1	0.25
chr2	17080001	17640000	B.2.2.2.2.2.1.1.2.1	0.00864864864864865	.	17080001	17640000	#0000FF	1	0.125
chr2	17640001	17840000	B.2.1.1.1.2.2.1	0.201081081081081	.	17640001	17840000	#4848FF	1	0.25
chr2	17840001	18280000	B.2.1.1.1.2.1.2.1.1.2	0.204324324324324	.	17840001	18280000	#4848FF	1	0.25
chr2	18280001	18560000	B.2.2.2.1.1.2.2.2.1	0.0313513513513514	.	18280001	18560000	#0000FF	1	0.125
chr2	18560001	18840000	B.2.1.2.2.1.1.2.2.2.1.1.1	0.141621621621622	.	18560001	18840000	#4848FF	1	0.25
chr2	18840001	19120000	B.2.1.2.1.2.2.1.2.1	0.149189189189189	.	18840001	19120000	#4848FF	1	0.25
chr2	19120001	19280000	B.2.1.2.2.2.2.1.2.2	0.115675675675676	.	19120001	19280000	#4848FF	1	0.25
chr2	19280001	19480000	B.2.2.1.1.2.2.1	0.0810810810810811	.	19280001	19480000	#0000FF	1	0.125
chr2	19480001	19840000	B.1.2.2.1.2.2.2.1.2.2	0.265945945945946	.	19480001	19840000	#9191FF	1	0.375
chr2	19840001	20080000	B.1.1.1.1.2.2.2.1	0.457297297297297	.	19840001	20080000	#DADAFF	1	0.5
chr2	20080001	20440000	A.1.2.1.2.2.2.1.2	0.844324324324324	.	20080001	20440000	#FF4848	1	0.875
chr2	20440001	20560000	A.1.1.2.1.1.1.2.1.2	0.966486486486486	.	20440001	20560000	#FF0000	1	1
chr2	20560001	20880000	A.1.2.2.1.2.2.2.1.2	0.791351351351351	.	20560001	20880000	#FF4848	1	0.875
chr2	20880001	21120000	B.1.2.1.2.2.2.2	0.286486486486487	.	20880001	21120000	#9191FF	1	0.375
chr2	21120001	21440000	B.2.1.1.1.1.2.2.2.2.2	0.20972972972973	.	21120001	21440000	#4848FF	1	0.25
chr2	21440001	21920000	B.2.2.2.1.2.1.1.2	0.0259459459459459	.	21440001	21920000	#0000FF	1	0.125
chr2	21920001	22400000	B.2.2.2.2.2.1.1.1.1	0.0108108108108108	.	21920001	22400000	#0000FF	1	0.125
chr2	22400001	22480000	B.2.2.1.1.1.2.2.2	0.0972972972972973	.	22400001	22480000	#0000FF	1	0.125
chr2	22480001	22680000	B.2.2.1.1.2.2.2.1.2.1	0.0789189189189189	.	22480001	22680000	#0000FF	1	0.125
chr2	22680001	23200000	B.2.2.2.2.2.2.2	0.00108108108108108	.	22680001	23200000	#0000FF	1	0.125
chr2	23200001	23360000	B.2.1.1.1.2.2.2.2.2.2	0.196756756756757	.	23200001	23360000	#4848FF	1	0.25
chr2	23360001	23560000	B.1.2.2.1.2.2.2.2.1.2	0.263783783783784	.	23360001	23560000	#9191FF	1	0.375
chr2	23560001	23960000	A.2.1.2.2.1.2.2	0.624864864864865	.	23560001	23960000	#FF9191	1	0.75
chr2	23960001	24160000	A.1.2.1.2.2.2.2.1.2	0.841081081081081	.	23960001	24160000	#FF4848	1	0.875
chr2	24160001	24440000	A.1.1.2.2.2.2.2.2.1.2.1.1	0.904864864864865	.	24160001	24440000	#FF0000	1	1
chr2	24440001	24640000	A.1.1.2.2.2.2.2.2.1.2.1.2	0.903783783783784	.	24440001	24640000	#FF0000	1	1
chr2	24640001	24840000	A.1.1.2.1.1.1.2.2.1.1.2	0.963243243243243	.	24640001	24840000	#FF0000	1	1
chr2	24840001	25120000	A.1.1.1.2.2.1.2.1	0.978378378378378	.	24840001	25120000	#FF0000	1	1
chr2	25120001	25440000	A.1.1.1.2.2.2.1.1.1	0.976216216216216	.	25120001	25440000	#FF0000	1	1
chr2	25440001	25800000	A.1.1.2.1.2.1.1.1.2	0.952432432432432	.	25440001	25800000	#FF0000	1	1
chr2	25800001	26000000	A.1.1.2.2.2.2.1.2.2	0.912432432432432	.	25800001	26000000	#FF0000	1	1
chr2	26000001	26480000	A.1.1.1.1.2.1.2.2	0.994594594594595	.	26000001	26480000	#FF0000	1	1
chr2	26480001	26680000	A.1.1.2.1.2.1.2.1.1.1	0.949189189189189	.	26480001	26680000	#FF0000	1	1
chr2	26680001	26760000	A.2.1.1.1.1.1.2.1.2	0.737297297297297	.	26680001	26760000	#FF9191	1	0.75
chr2	26760001	27000000	A.1.2.1.2.1.1.2.2.1	0.868108108108108	.	26760001	27000000	#FF4848	1	0.875
chr2	27000001	27320000	A.1.1.1.1.2.2.1.2	0.992432432432432	.	27000001	27320000	#FF0000	1	1
chr2	27320001	27600000	A.1.1.1.1.2.1.2.1	0.995675675675676	.	27320001	27600000	#FF0000	1	1
chr2	27600001	27920000	A.1.1.1.1.2.2.1.1	0.993513513513513	.	27600001	27920000	#FF0000	1	1
chr2	27920001	28080000	A.1.2.2.1.1.1.1.1.1	0.837837837837838	.	27920001	28080000	#FF4848	1	0.875
chr2	28080001	28440000	A.1.2.2.1.1.2.2.1.1.2.2	0.815135135135135	.	28080001	28440000	#FF4848	1	0.875
chr2	28440001	28520000	A.2.1.1.1.2.2.1.2.2	0.714594594594595	.	28440001	28520000	#FF9191	1	0.75
chr2	28520001	28640000	A.2.1.1.1.1.1.1	0.739459459459459	.	28520001	28640000	#FF9191	1	0.75
chr2	28640001	28720000	A.2.1.1.1.1.2.1	0.734054054054054	.	28640001	28720000	#FF9191	1	0.75
chr2	28720001	28840000	A.1.2.2.1.1.2.2.1.1.1.1	0.818378378378378	.	28720001	28840000	#FF4848	1	0.875
chr2	28840001	28960000	A.1.2.2.1.1.2.1.2.1	0.82054054054054	.	28840001	28960000	#FF4848	1	0.875
chr2	28960001	29160000	A.1.1.2.1.1.1.2.2.2	0.96	.	28960001	29160000	#FF0000	1	1
chr2	29160001	29520000	A.2.2.1.2.1.2.1.2	0.568648648648649	.	29160001	29520000	#FFDADA	1	0.625
chr2	29520001	29840000	B.1.2.2.1.2.1.2	0.272432432432432	.	29520001	29840000	#9191FF	1	0.375
chr2	29840001	30040000	B.2.1.1.1.2.2.2.2.2.1	0.197837837837838	.	29840001	30040000	#4848FF	1	0.25
chr2	30040001	30360000	B.1.2.1.2.1.2.1.2.2.1	0.298378378378378	.	30040001	30360000	#9191FF	1	0.375
chr2	30360001	30640000	A.2.2.2.2.2.2.1.1	0.494054054054054	.	30360001	30640000	#FFDADA	1	0.625
chr2	30640001	30920000	A.2.1.2.1.1.1.1.2	0.669189189189189	.	30640001	30920000	#FF9191	1	0.75
chr2	30920001	31120000	B.1.1.2.1.2.2.2.2.2	0.389189189189189	.	30920001	31120000	#DADAFF	1	0.5
chr2	31120001	31400000	A.2.2.2.2.2.1.2.2	0.495135135135135	.	31120001	31400000	#FFDADA	1	0.625
chr2	31400001	31520000	A.2.2.2.1.2.2.1.1.2	0.518918918918919	.	31400001	31520000	#FFDADA	1	0.625
chr2	31520001	31720000	B.1.2.1.2.1.2.2.1.1	0.296216216216216	.	31520001	31720000	#9191FF	1	0.375
chr2	31720001	31880000	B.1.2.2.1.2.2.1.1	0.271351351351351	.	31720001	31880000	#9191FF	1	0.375
chr2	31880001	32120000	A.2.2.1.2.1.2.1.1	0.56972972972973	.	31880001	32120000	#FFDADA	1	0.625
chr2	32120001	32240000	A.1.2.1.2.2.1.1.2.1.2	0.848648648648649	.	32120001	32240000	#FF4848	1	0.875
chr2	32240001	32520000	A.1.1.2.2.2.2.2.2.1.1.1.2	0.907027027027027	.	32240001	32520000	#FF0000	1	1
chr2	32520001	32800000	A.1.1.2.1.2.1.1.2.1	0.951351351351351	.	32520001	32800000	#FF0000	1	1
chr2	32800001	32920000	A.1.2.2.1.2.2.2.1.1	0.792432432432432	.	32800001	32920000	#FF4848	1	0.875
chr2	32920001	33000000	A.2.2.1.2.1.1.1.2.2.1	0.577297297297297	.	32920001	33000000	#FFDADA	1	0.625
chr2	33000001	33360000	A.2.1.2.2.2.2.1.1.1.1	0.612972972972973	.	33000001	33360000	#FF9191	1	0.75
chr2	33360001	33560000	A.2.2.2.1.1.1.2.2.2.2	0.541621621621622	.	33360001	33560000	#FFDADA	1	0.625
chr2	33560001	33640000	B.1.1.1.1.1.1.1	0.486486486486487	.	33560001	33640000	#DADAFF	1	0.5
chr2	33640001	33840000	A.2.2.2.1.1.1.1.2.2.2	0.545945945945946	.	33640001	33840000	#FFDADA	1	0.625
chr2	33840001	34360000	B.2.2.1.2.2.1.1.2.2	0.0508108108108108	.	33840001	34360000	#0000FF	1	0.125
chr2	34360001	34760000	B.2.2.2.1.2.2.1.1.2.2	0.0205405405405405	.	34360001	34760000	#0000FF	1	0.125
chr2	34760001	34960000	B.2.2.1.2.1.2.1.1.2	0.0583783783783784	.	34760001	34960000	#0000FF	1	0.125
chr2	34960001	35440000	B.2.2.2.1.2.1.2.1	0.0248648648648649	.	34960001	35440000	#0000FF	1	0.125
chr2	35440001	35600000	B.2.1.2.2.2.2.1.1.1.2	0.118918918918919	.	35440001	35600000	#4848FF	1	0.25
chr2	35600001	35960000	B.2.2.1.2.2.2.1.2	0.0464864864864865	.	35600001	35960000	#0000FF	1	0.125
chr2	35960001	36240000	B.2.2.1.2.2.2.2.1.1	0.0454054054054054	.	35960001	36240000	#0000FF	1	0.125
chr2	36240001	36560000	B.2.2.1.1.1.1.2.1	0.108108108108108	.	36240001	36560000	#0000FF	1	0.125
chr2	36560001	37000000	A.2.2.1.1.1.2.1.1	0.597837837837838	.	36560001	37000000	#FFDADA	1	0.625
chr2	37000001	37360000	A.1.2.1.2.2.2.2.1.1.1	0.843243243243243	.	37000001	37360000	#FF4848	1	0.875
chr2	37360001	37640000	A.1.1.2.1.1.1.1.1	0.971891891891892	.	37360001	37640000	#FF0000	1	1
chr2	37640001	38120000	A.1.2.2.1.2.2.2.2.1	0.79027027027027	.	37640001	38120000	#FF4848	1	0.875
chr2	38120001	38520000	A.1.1.2.1.2.1.2.1.2	0.947027027027027	.	38120001	38520000	#FF0000	1	1
chr2	38520001	38800000	A.1.1.1.2.2.1.1.1.2	0.981621621621622	.	38520001	38800000	#FF0000	1	1
chr2	38800001	39080000	A.1.1.1.2.2.1.1.1.1.2	0.982702702702703	.	38800001	39080000	#FF0000	1	1
chr2	39080001	39440000	A.1.1.2.2.2.2.2.2.1.1.2	0.905945945945946	.	39080001	39440000	#FF0000	1	1
chr2	39440001	39720000	A.1.2.1.2.1.2.2.2.1.1.1.1	0.857297297297297	.	39440001	39720000	#FF4848	1	0.875
chr2	39720001	40040000	A.2.1.1.1.2.1.1.1.1	0.731891891891892	.	39720001	40040000	#FF9191	1	0.75
chr2	40040001	40320000	B.1.1.2.2.1.2.2.1.2	0.368648648648649	.	40040001	40320000	#DADAFF	1	0.5
chr2	40320001	41080000	B.1.2.2.1.2.2.1.2.2	0.269189189189189	.	40320001	41080000	#9191FF	1	0.375
chr2	41080001	41320000	B.2.2.1.1.2.2.2.1.2.2.2	0.0767567567567567	.	41080001	41320000	#0000FF	1	0.125
chr2	41320001	41520000	B.2.1.2.1.1.2.2.1.2	0.158918918918919	.	41320001	41520000	#4848FF	1	0.25
chr2	41520001	41680000	B.2.1.2.2.2.1.2.1.1	0.125405405405405	.	41520001	41680000	#4848FF	1	0.25
chr2	41680001	42040000	B.2.2.1.1.2.1.2.2.2.1	0.0832432432432432	.	41680001	42040000	#0000FF	1	0.125
chr2	42040001	42240000	A.2.1.2.1.1.1.2.1.1.1	0.668108108108108	.	42040001	42240000	#FF9191	1	0.75
chr2	42240001	42520000	A.1.2.1.2.2.2.2.1.1.2	0.842162162162162	.	42240001	42520000	#FF4848	1	0.875
chr2	42520001	42600000	A.1.2.2.1.2.1.1.2.1.2	0.804324324324324	.	42520001	42600000	#FF4848	1	0.875
chr2	42600001	42720000	A.1.1.2.2.2.1.1.2.1.2.2	0.925405405405405	.	42600001	42720000	#FF0000	1	1
chr2	42720001	43040000	A.1.1.1.2.2.2.1.2	0.974054054054054	.	42720001	43040000	#FF0000	1	1
chr2	43040001	43200000	A.1.2.1.2.2.1.1.2.1.1	0.84972972972973	.	43040001	43200000	#FF4848	1	0.875
chr2	43200001	43320000	A.1.2.2.1.1.2.2.2.1	0.811891891891892	.	43200001	43320000	#FF4848	1	0.875
chr2	43320001	43480000	A.1.2.1.2.1.1.1.2.1.1.2	0.875675675675676	.	43320001	43480000	#FF4848	1	0.875
chr2	43480001	43840000	A.1.1.2.1.2.2	0.942702702702703	.	43480001	43840000	#FF0000	1	1
chr2	43840001	44000000	A.1.2.1.2.2.1.2	0.846486486486487	.	43840001	44000000	#FF4848	1	0.875
chr2	44000001	44200000	A.1.2.1.2.1.1.1.2.1.2	0.874594594594595	.	44000001	44200000	#FF4848	1	0.875
chr2	44200001	44400000	A.1.1.2.2.2.2.1.2.1	0.913513513513514	.	44200001	44400000	#FF0000	1	1
chr2	44400001	44600000	A.1.1.2.2.2.2.1.1.2.1.2.2	0.915675675675676	.	44400001	44600000	#FF0000	1	1
chr2	44600001	44720000	A.1.2.2.1.1.2.1.2.2	0.819459459459459	.	44600001	44720000	#FF4848	1	0.875
chr2	44720001	45200000	A.1.2.1.2.1.2.2.2.1.1.2	0.854054054054054	.	44720001	45200000	#FF4848	1	0.875
chr2	45200001	45400000	A.1.2.2.1.1.2.2.1.1.2.1	0.816216216216216	.	45200001	45400000	#FF4848	1	0.875
chr2	45400001	45840000	A.1.2.1.2.1.1.1.1.2.1	0.878918918918919	.	45400001	45840000	#FF4848	1	0.875
chr2	45840001	46200000	A.1.2.1.2.1.1.1.2.2.2.1	0.871351351351351	.	45840001	46200000	#FF4848	1	0.875
chr2	46200001	46480000	A.1.2.2.1.2.1.2.2.1	0.795675675675676	.	46200001	46480000	#FF4848	1	0.875
chr2	46480001	46680000	A.1.2.2.1.1.2.2.1.1.1.2	0.817297297297297	.	46480001	46680000	#FF4848	1	0.875
chr2	46680001	46880000	A.1.1.2.1.2.1.1.2.2	0.95027027027027	.	46680001	46880000	#FF0000	1	1
chr2	46880001	47160000	A.1.1.2.2.2.2.1.1.2.1.1	0.917837837837838	.	46880001	47160000	#FF0000	1	1
chr2	47160001	47360000	A.1.1.2.2.2.2.2.1.2	0.91027027027027	.	47160001	47360000	#FF0000	1	1
chr2	47360001	47560000	A.1.1.2.2.2.2.2.2.1.1.1.1.1	0.909189189189189	.	47360001	47560000	#FF0000	1	1
chr2	47560001	48040000	A.1.1.2.1.1.1.1.2.1.1	0.970810810810811	.	47560001	48040000	#FF0000	1	1
chr2	48040001	48400000	A.2.1.1.1.2.1.1.2.2	0.728648648648649	.	48040001	48400000	#FF9191	1	0.75
chr2	48400001	48480000	A.2.2.2.1.1.1.1.1.2.2	0.551351351351351	.	48400001	48480000	#FFDADA	1	0.625
chr2	48480001	48800000	A.1.2.2.1.2.1.1.2.1.1	0.805405405405405	.	48480001	48800000	#FF4848	1	0.875
chr2	48800001	49000000	B.1.1.1.2.2.1.2.1	0.417297297297297	.	48800001	49000000	#DADAFF	1	0.5
chr2	49000001	49360000	B.2.2.1.1.1.1.1.2	0.109189189189189	.	49000001	49360000	#0000FF	1	0.125
chr2	49360001	49680000	B.2.2.1.2.1.2.1.1.1	0.0594594594594595	.	49360001	49680000	#0000FF	1	0.125
chr2	49680001	49880000	B.2.2.1.1.2.1.2.1.2.2.2	0.0854054054054054	.	49680001	49880000	#0000FF	1	0.125
chr2	49880001	50000000	B.2.1.2.2.1.1.1	0.144864864864865	.	49880001	50000000	#4848FF	1	0.25
chr2	50000001	50760000	B.2.2.2.2.2.1.1.1.2	0.00972972972972973	.	50000001	50760000	#0000FF	1	0.125
chr2	50760001	50960000	B.2.2.1.1.1.1.1.1	0.11027027027027	.	50760001	50960000	#0000FF	1	0.125
chr2	50960001	51040000	B.2.1.2.2.1.2.1.1.2.1	0.132972972972973	.	50960001	51040000	#4848FF	1	0.25
chr2	51040001	51560000	B.2.2.2.2.2.1.2.1	0.00540540540540541	.	51040001	51560000	#0000FF	1	0.125
chr2	51560001	52000000	B.2.2.2.1.2.1.2.2	0.0237837837837838	.	51560001	52000000	#0000FF	1	0.125
chr2	52000001	52160000	B.2.1.2.2.2.2.1.1.2	0.117837837837838	.	52000001	52160000	#4848FF	1	0.25
chr2	52160001	52320000	B.2.2.1.1.2.1.2.2.2.2	0.0821621621621622	.	52160001	52320000	#0000FF	1	0.125
chr2	52320001	52480000	B.2.2.1.1.2.1.1.1.1	0.0962162162162162	.	52320001	52480000	#0000FF	1	0.125
chr2	52480001	52720000	B.2.2.1.1.2.2.2.2.1.1	0.0756756756756757	.	52480001	52720000	#0000FF	1	0.125
chr2	52720001	53080000	B.2.2.2.2.2.1.1.2.2.2	0.00648648648648649	.	52720001	53080000	#0000FF	1	0.125
chr2	53080001	53240000	B.2.2.1.2.1.1.1.2.2.1.1	0.067027027027027	.	53080001	53240000	#0000FF	1	0.125
chr2	53240001	53600000	B.2.2.1.1.2.2.2.1.2.2.1	0.0778378378378378	.	53240001	53600000	#0000FF	1	0.125
chr2	53600001	54000000	B.1.2.1.2.1.2.1.1	0.300540540540541	.	53600001	54000000	#9191FF	1	0.375
chr2	54000001	54160000	A.1.2.1.2.2.2.2.2.2	0.838918918918919	.	54000001	54160000	#FF4848	1	0.875
chr2	54160001	54320000	A.1.2.2.1.2.1.1.2.2.2.1	0.802162162162162	.	54160001	54320000	#FF4848	1	0.875
chr2	54320001	54480000	A.2.1.1.1.1.2.2	0.732972972972973	.	54320001	54480000	#FF9191	1	0.75
chr2	54480001	54560000	A.2.1.2.1.2.2.1.2.1	0.642162162162162	.	54480001	54560000	#FF9191	1	0.75
chr2	54560001	54680000	A.2.1.1.1.2.1.2.2.1.1.2	0.723243243243243	.	54560001	54680000	#FF9191	1	0.75
chr2	54680001	54960000	A.1.1.2.2.2.2.2.2.1.2.2	0.902702702702703	.	54680001	54960000	#FF0000	1	1
chr2	54960001	55240000	A.1.2.2.1.2.2.1	0.793513513513514	.	54960001	55240000	#FF4848	1	0.875
chr2	55240001	55440000	A.1.2.1.2.2.2.1.1	0.845405405405405	.	55240001	55440000	#FF4848	1	0.875
chr2	55440001	55920000	A.1.1.2.1.1.1.2.1.1	0.967567567567568	.	55440001	55920000	#FF0000	1	1
chr2	55920001	56400000	B.1.2.1.2.1.1.2.1	0.302702702702703	.	55920001	56400000	#9191FF	1	0.375
chr2	56400001	56720000	B.2.2.1.2.2.2.1.1	0.0475675675675676	.	56400001	56720000	#0000FF	1	0.125
chr2	56720001	56800000	B.2.1.1.1.1.2.2.2.1	0.212972972972973	.	56720001	56800000	#4848FF	1	0.25
chr2	56800001	57000000	B.2.2.1.1.1.2.1.1.1	0.105945945945946	.	56800001	57000000	#0000FF	1	0.125
chr2	57000001	57160000	B.2.1.2.2.2.1.2.2.2	0.121081081081081	.	57000001	57160000	#4848FF	1	0.25
chr2	57160001	57360000	B.2.2.1.1.2.1.1.2.1.2	0.092972972972973	.	57160001	57360000	#0000FF	1	0.125
chr2	57360001	57560000	B.2.2.2.1.2.2.1.1.2.1	0.0216216216216216	.	57360001	57560000	#0000FF	1	0.125
chr2	57560001	57840000	B.2.2.1.1.2.1.1.2.1.1	0.0940540540540541	.	57560001	57840000	#0000FF	1	0.125
chr2	57840001	58160000	B.2.1.1.1.1.2.2.2.2.1.1	0.211891891891892	.	57840001	58160000	#4848FF	1	0.25
chr2	58160001	58480000	B.1.1.2.2.2.2.1.1.1.2	0.36	.	58160001	58480000	#DADAFF	1	0.5
chr2	58480001	59040000	B.1.2.1.2.1.2.2.2	0.294054054054054	.	58480001	59040000	#9191FF	1	0.375
chr2	59040001	59360000	B.1.2.1.2.1.2.1.2.2.2	0.297297297297297	.	59040001	59360000	#9191FF	1	0.375
chr2	59360001	59520000	B.2.1.1.1.1.1.1.1.2	0.225945945945946	.	59360001	59520000	#4848FF	1	0.25
chr2	59520001	59840000	B.2.1.2.2.1.2.1.1.1.2	0.134054054054054	.	59520001	59840000	#4848FF	1	0.25
chr2	59840001	60360000	B.2.2.1.1.2.2.2.1.1	0.08	.	59840001	60360000	#0000FF	1	0.125
chr2	60360001	60640000	B.1.2.1.2.2.2.1.1.2.2	0.288648648648649	.	60360001	60640000	#9191FF	1	0.375
chr2	60640001	60920000	A.2.2.2.1.1.1.1.2.2.1.1	0.549189189189189	.	60640001	60920000	#FFDADA	1	0.625
chr2	60920001	61400000	A.1.1.2.1.1.1.1.2.2	0.968648648648649	.	60920001	61400000	#FF0000	1	1
chr2	61400001	61720000	A.1.1.1.1.2.1.1.1	0.997837837837838	.	61400001	61720000	#FF0000	1	1
chr2	61720001	61920000	A.1.1.2.2.2.1.2.2.2.2	0.92	.	61720001	61920000	#FF0000	1	1
chr2	61920001	62120000	A.1.1.2.2.2.1.2.2.2.1	0.921081081081081	.	61920001	62120000	#FF0000	1	1
chr2	62120001	62440000	A.1.2.2.1.1.1.1.2.1.2	0.832432432432432	.	62120001	62440000	#FF4848	1	0.875
chr2	62440001	62640000	A.2.1.1.1.2.2.2.2.2	0.71027027027027	.	62440001	62640000	#FF9191	1	0.75
chr2	62640001	63080000	A.2.1.2.2.2.2.1.1.1.2	0.611891891891892	.	62640001	63080000	#FF9191	1	0.75
chr2	63080001	63400000	A.2.1.2.2.2.1.1.1.2.2	0.620540540540541	.	63080001	63400000	#FF9191	1	0.75
chr2	63400001	63520000	B.1.1.1.1.2.1.2.2.1	0.465945945945946	.	63400001	63520000	#DADAFF	1	0.5
chr2	63520001	63800000	A.2.2.1.2.1.2.2.1	0.567567567567568	.	63520001	63800000	#FFDADA	1	0.625
chr2	63800001	64200000	A.2.1.1.1.2.1.2.1.1.2	0.726486486486487	.	63800001	64200000	#FF9191	1	0.75
chr2	64200001	64520000	A.1.2.1.2.2.2.2.2.1	0.84	.	64200001	64520000	#FF4848	1	0.875
chr2	64520001	64800000	A.1.2.1.2.1.1.1.1.2.2	0.877837837837838	.	64520001	64800000	#FF4848	1	0.875
chr2	64800001	65120000	A.1.1.1.2.2.1.1.2.2	0.979459459459459	.	64800001	65120000	#FF0000	1	1
chr2	65120001	65440000	A.1.1.2.2.2.2.1.1.2.1.2.1	0.916756756756757	.	65120001	65440000	#FF0000	1	1
chr2	65440001	65800000	A.1.1.2.1.2.1.2.2.2.1	0.944864864864865	.	65440001	65800000	#FF0000	1	1
chr2	65800001	66360000	A.2.1.1.1.2.2.1.2.1.1.1	0.717837837837838	.	65800001	66360000	#FF9191	1	0.75
chr2	66360001	66480000	A.2.2.1.2.1.2.2.2	0.566486486486486	.	66360001	66480000	#FFDADA	1	0.625
chr2	66480001	66640000	A.2.1.2.2.2.2.1.2.2.2	0.606486486486487	.	66480001	66640000	#FF9191	1	0.75
chr2	66640001	66800000	A.1.2.2.1.2.1.2.2.2	0.794594594594595	.	66640001	66800000	#FF4848	1	0.875
chr2	66800001	66960000	A.2.2.1.2.2.1.2.1.1.1	0.564324324324324	.	66800001	66960000	#FFDADA	1	0.625
chr2	66960001	67320000	A.2.2.2.2.2.1.1.1	0.500540540540541	.	66960001	67320000	#FFDADA	1	0.625
chr2	67320001	67480000	A.2.2.2.2.1.2.2.1	0.504864864864865	.	67320001	67480000	#FFDADA	1	0.625
chr2	67480001	67840000	A.2.2.2.2.1.2.1.2.1.2	0.507027027027027	.	67480001	67840000	#FFDADA	1	0.625
chr2	67840001	68120000	A.2.2.2.2.1.2.1.2.1.1	0.508108108108108	.	67840001	68120000	#FFDADA	1	0.625
chr2	68120001	68320000	A.2.1.2.1.2.1.2.2.1	0.647567567567568	.	68120001	68320000	#FF9191	1	0.75
chr2	68320001	68680000	A.1.1.2.2.2.2.1.1.1	0.918918918918919	.	68320001	68680000	#FF0000	1	1
chr2	68680001	68840000	A.2.2.1.2.1.1.1.1.2.2.1.1	0.581621621621622	.	68680001	68840000	#FFDADA	1	0.625
chr2	68840001	68960000	A.2.2.1.2.2.2.1.2	0.558918918918919	.	68840001	68960000	#FFDADA	1	0.625
chr2	68960001	69200000	A.2.1.2.2.2.2.2	0.605405405405405	.	68960001	69200000	#FF9191	1	0.75
chr2	69200001	69560000	A.2.1.2.1.2.1.1.2.1	0.652972972972973	.	69200001	69560000	#FF9191	1	0.75
chr2	69560001	69680000	A.1.2.2.1.1.2.2.2.2.1.2	0.80972972972973	.	69560001	69680000	#FF4848	1	0.875
chr2	69680001	69920000	A.1.2.1.2.1.1.2.2.2	0.867027027027027	.	69680001	69920000	#FF4848	1	0.875
chr2	69920001	70320000	A.1.1.1.2.2.1.1.1.1.1	0.983783783783784	.	69920001	70320000	#FF0000	1	1
chr2	70320001	70520000	A.1.1.2.1.1.1.2.2.1.2.2	0.961081081081081	.	70320001	70520000	#FF0000	1	1
chr2	70520001	70680000	A.2.1.1.1.1.1.2.1.1	0.738378378378378	.	70520001	70680000	#FF9191	1	0.75
chr2	70680001	70840000	A.1.2.2.1.1.2.2.2.2.1.1	0.810810810810811	.	70680001	70840000	#FF4848	1	0.875
chr2	70840001	71240000	A.1.1.1.2.2.2.2	0.972972972972973	.	70840001	71240000	#FF0000	1	1
chr2	71240001	71600000	A.1.1.2.1.2.1.1.1.1	0.953513513513514	.	71240001	71600000	#FF0000	1	1
chr2	71600001	71760000	A.1.2.2.1.1.2.1.1.2	0.821621621621622	.	71600001	71760000	#FF4848	1	0.875
chr2	71760001	71960000	A.2.1.2.1.1.1.2.2.2	0.663783783783784	.	71760001	71960000	#FF9191	1	0.75
chr2	71960001	72200000	A.2.1.2.1.2.1.2.1.1.1	0.650810810810811	.	71960001	72200000	#FF9191	1	0.75
chr2	72200001	72400000	A.2.1.2.1.1.2.1.2	0.661621621621622	.	72200001	72400000	#FF9191	1	0.75
chr2	72400001	72640000	A.2.2.1.2.1.1.1.1.2.1	0.582702702702703	.	72400001	72640000	#FFDADA	1	0.625
chr2	72640001	72800000	A.2.2.2.2.1.2.1.1.1	0.51027027027027	.	72640001	72800000	#FFDADA	1	0.625
chr2	72800001	73000000	A.1.2.2.1.1.1.1.1.2	0.836756756756757	.	72800001	73000000	#FF4848	1	0.875
chr2	73000001	73160000	A.1.2.1.2.1.2.2.1	0.858378378378378	.	73000001	73160000	#FF4848	1	0.875
chr2	73160001	73480000	A.1.1.2.1.1.1.2.2.1.1.1.2	0.964324324324324	.	73160001	73480000	#FF0000	1	1
chr2	73480001	73840000	A.1.2.2.1.1.2.1.1.1	0.822702702702703	.	73480001	73840000	#FF4848	1	0.875
chr2	73840001	74120000	A.1.1.2.2.2.2.1.1.2.2	0.914594594594595	.	73840001	74120000	#FF0000	1	1
chr2	74120001	74360000	A.1.1.2.1.1.1.2.2.1.2.1	0.962162162162162	.	74120001	74360000	#FF0000	1	1
chr2	74360001	74920000	A.1.1.1.1.1.1	1	.	74360001	74920000	#FF0000	1	1
chr2	74920001	75120000	A.2.1.1.1.2.1.2.2.1.1.1	0.724324324324324	.	74920001	75120000	#FF9191	1	0.75
chr2	75120001	75440000	A.2.1.1.1.2.1.1.1.2	0.730810810810811	.	75120001	75440000	#FF9191	1	0.75
chr2	75440001	75640000	A.2.2.1.2.2.2.2.1	0.557837837837838	.	75440001	75640000	#FFDADA	1	0.625
chr2	75640001	75920000	A.2.1.1.1.2.1.2.2.1.2	0.722162162162162	.	75640001	75920000	#FF9191	1	0.75
chr2	75920001	76560000	B.2.1.2.1.1.2.1.2.1.2	0.164324324324324	.	75920001	76560000	#4848FF	1	0.25
chr2	76560001	76680000	B.2.1.1.1.2.1.1.2.2	0.206486486486486	.	76560001	76680000	#4848FF	1	0.25
chr2	76680001	76760000	B.1.2.1.1.2.2.2.2.2.2	0.304864864864865	.	76680001	76760000	#9191FF	1	0.375
chr2	76760001	76840000	B.1.2.2.1.1.2.2.1	0.276756756756757	.	76760001	76840000	#9191FF	1	0.375
chr2	76840001	77160000	B.2.1.1.1.2.2.2.2.1	0.198918918918919	.	76840001	77160000	#4848FF	1	0.25
chr2	77160001	77480000	B.1.2.1.1.2.1.2.1.1.1	0.32	.	77160001	77480000	#9191FF	1	0.375
chr2	77480001	77600000	B.1.1.1.2.1.2.2.2.1.2.2.2	0.422702702702703	.	77480001	77600000	#DADAFF	1	0.5
chr2	77600001	77960000	B.1.1.2.2.1.2.1.1.1.2	0.375135135135135	.	77600001	77960000	#DADAFF	1	0.5
chr2	77960001	78280000	B.1.2.1.1.2.2.1.1.2	0.312432432432432	.	77960001	78280000	#9191FF	1	0.375
chr2	78280001	78400000	B.1.2.1.2.2.2.1.1.1	0.290810810810811	.	78280001	78400000	#9191FF	1	0.375
chr2	78400001	78600000	B.2.1.1.1.2.1.1.2.1	0.207567567567568	.	78400001	78600000	#4848FF	1	0.25
chr2	78600001	78920000	B.2.1.2.2.2.2.1.1.1.1	0.12	.	78600001	78920000	#4848FF	1	0.25
chr2	78920001	79240000	B.2.1.2.2.1.2.1.1.2.2	0.131891891891892	.	78920001	79240000	#4848FF	1	0.25
chr2	79240001	79480000	B.2.2.1.1.2.1.2.1.2.1	0.0875675675675676	.	79240001	79480000	#0000FF	1	0.125
chr2	79480001	79720000	B.2.2.1.2.2.2.2.1.2	0.0443243243243243	.	79480001	79720000	#0000FF	1	0.125
chr2	79720001	80160000	B.2.2.1.1.2.1.2.1.1.2.2	0.0886486486486486	.	79720001	80160000	#0000FF	1	0.125
chr2	80160001	80280000	B.1.1.1.2.2.1.1.1.2	0.419459459459459	.	80160001	80280000	#DADAFF	1	0.5
chr2	80280001	80480000	B.2.1.2.2.1.1.2.2.2.1.2	0.139459459459459	.	80280001	80480000	#4848FF	1	0.25
chr2	80480001	80800000	B.2.1.2.2.2.2.2.1.1	0.114594594594595	.	80480001	80800000	#4848FF	1	0.25
chr2	80800001	81040000	B.2.2.1.1.2.2.2.2.2	0.0735135135135135	.	80800001	81040000	#0000FF	1	0.125
chr2	81040001	81120000	B.2.1.1.1.2.1.2.2	0.202162162162162	.	81040001	81120000	#4848FF	1	0.25
chr2	81120001	81520000	B.2.2.2.1.2.2.1.1.1	0.0227027027027027	.	81120001	81520000	#0000FF	1	0.125
chr2	81520001	82000000	B.2.2.2.1.1.2.2.2.2.1	0.0302702702702703	.	81520001	82000000	#0000FF	1	0.125
chr2	82000001	82160000	B.2.1.2.2.2.1.2.2.1	0.122162162162162	.	82000001	82160000	#4848FF	1	0.25
chr2	82160001	82240000	B.1.2.2.1.1.1.2.2	0.282162162162162	.	82160001	82240000	#9191FF	1	0.375
chr2	82240001	82640000	B.2.2.1.2.1.1.2.2.2.2	0.0605405405405405	.	82240001	82640000	#0000FF	1	0.125
chr2	82640001	82760000	B.2.1.2.2.2.2.2.1.2.1	0.113513513513514	.	82640001	82760000	#4848FF	1	0.25
chr2	82760001	82960000	B.2.2.1.2.1.2.2.1	0.0551351351351351	.	82760001	82960000	#0000FF	1	0.125
chr2	82960001	83040000	B.2.1.2.2.1.1.2.2.2.2.1.2	0.137297297297297	.	82960001	83040000	#4848FF	1	0.25
chr2	83040001	83360000	B.2.2.2.1.1.2.1	0.0345945945945946	.	83040001	83360000	#0000FF	1	0.125
chr2	83360001	83480000	B.2.1.1.1.1.1.1.2	0.224864864864865	.	83360001	83480000	#4848FF	1	0.25
chr2	83480001	83680000	B.2.2.1.2.1.2.1.2.2	0.0562162162162162	.	83480001	83680000	#0000FF	1	0.125
chr2	83680001	84040000	B.2.2.2.1.1.2.2.2.2.2	0.0291891891891892	.	83680001	84040000	#0000FF	1	0.125
chr2	84040001	84400000	B.2.2.2.1.1.2.2.1.2	0.0324324324324324	.	84040001	84400000	#0000FF	1	0.125
chr2	84400001	84640000	B.2.1.2.2.1.1.2.1	0.143783783783784	.	84400001	84640000	#4848FF	1	0.25
chr2	84640001	85120000	B.1.1.2.1.2.2.1	0.392432432432432	.	84640001	85120000	#DADAFF	1	0.5
chr2	85120001	85560000	A.1.1.2.1.1.2.1.2	0.955675675675676	.	85120001	85560000	#FF0000	1	1
chr2	85560001	85840000	A.1.1.1.1.1.2	0.998918918918919	.	85560001	85840000	#FF0000	1	1
chr2	85840001	86400000	A.1.1.1.1.2.2.2.2	0.99027027027027	.	85840001	86400000	#FF0000	1	1
chr2	86400001	86720000	A.1.1.2.1.2.1.2.1.1.2	0.948108108108108	.	86400001	86720000	#FF0000	1	1
chr2	86720001	86880000	A.1.1.2.2.2.2.2.2.2.1	0.901621621621622	.	86720001	86880000	#FF0000	1	1
chr2	86880001	87040000	A.1.2.2.1.2.1.2.1.1.2.2	0.797837837837838	.	86880001	87040000	#FF4848	1	0.875
chr2	87040001	87160000	A.2.1.1.1.2.2.1.2.1.2	0.715675675675676	.	87040001	87160000	#FF9191	1	0.75
chr2	87280001	87360000	A.2.1.1.1.2.2.1.2.1.2	0.715675675675676	.	87280001	87360000	#FF9191	1	0.75
chr2	87400001	87520000	A.2.1.2.1.2.2.2.2.1.2	0.637837837837838	.	87400001	87520000	#FF9191	1	0.75
chr2	87760001	88000000	A.2.1.2.1.2.2.1.2.2	0.641081081081081	.	87760001	88000000	#FF9191	1	0.75
chr2	88160001	88560000	A.2.1.2.1.1.1.2.1.2	0.665945945945946	.	88160001	88560000	#FF9191	1	0.75
chr2	88560001	88720000	A.2.2.2.2.1.2.2.2.2	0.501621621621622	.	88560001	88720000	#FFDADA	1	0.625
chr2	88720001	88840000	A.2.2.2.1.2.1.2	0.521081081081081	.	88720001	88840000	#FFDADA	1	0.625
chr2	88840001	89040000	A.2.1.1.1.2.2.2.2.1	0.711351351351351	.	88840001	89040000	#FF9191	1	0.75
chr2	89040001	89320000	B.1.2.2.2.2.2.1.1.2.1	0.233513513513514	.	89040001	89320000	#9191FF	1	0.375
chr2	89320001	89560000	B.2.1.1.1.1.1.2.1.1	0.223783783783784	.	89320001	89560000	#4848FF	1	0.25
chr2	89600001	89640000	B.1.2.2.1.1.2.1.1	0.281081081081081	.	89600001	89640000	#9191FF	1	0.375
chr2	89880001	89920000	B.1.2.2.1.1.2.1.1	0.281081081081081	.	89880001	89920000	#9191FF	1	0.375
chr2	89960001	90160000	B.2.1.1.1.1.2.2.1.1	0.215135135135135	.	89960001	90160000	#4848FF	1	0.25
chr2	90200001	90280000	B.2.1.1.1.1.2.2.1.1	0.215135135135135	.	90200001	90280000	#4848FF	1	0.25
chr2	90400001	90480000	B.1.2.2.1.2.2.2.2.2	0.262702702702703	.	90400001	90480000	#9191FF	1	0.375
chr2	91680001	91720000	B.1.2.2.1.2.2.2.2.2	0.262702702702703	.	91680001	91720000	#9191FF	1	0.375
chr2	91760001	91960000	B.1.2.2.1.2.2.2.2.2	0.262702702702703	.	91760001	91960000	#9191FF	1	0.375
chr2	91960001	92000000	B.2.1.1.1.1.1.2.1.2	0.222702702702703	.	91960001	92000000	#4848FF	1	0.25
chr2	92040001	92200000	B.2.1.1.1.1.1.2.1.2	0.222702702702703	.	92040001	92200000	#4848FF	1	0.25
chr2	92240001	92360000	B.2.1.1.1.1.1.2.1.2	0.222702702702703	.	92240001	92360000	#4848FF	1	0.25
chr2	95320001	96000000	A.2.1.2.2.2.2.1.1.2	0.610810810810811	.	95320001	96000000	#FF9191	1	0.75
chr2	96000001	96080000	A.2.1.2.2.2.1.1.1.2.1	0.621621621621622	.	96000001	96080000	#FF9191	1	0.75
chr2	96120001	96280000	A.2.1.2.2.2.1.1.1.2.1	0.621621621621622	.	96120001	96280000	#FF9191	1	0.75
chr2	96320001	96400000	A.2.1.2.2.2.1.1.1.2.1	0.621621621621622	.	96320001	96400000	#FF9191	1	0.75
chr2	96400001	96560000	A.2.1.2.1.2.2.1.1.2	0.643243243243243	.	96400001	96560000	#FF9191	1	0.75
chr2	96560001	96680000	A.1.1.1.2.2.1.1.2.1	0.980540540540541	.	96560001	96680000	#FF0000	1	1
chr2	96720001	97120000	A.1.1.1.2.2.1.1.2.1	0.980540540540541	.	96720001	97120000	#FF0000	1	1
chr2	97120001	97240000	A.1.1.2.1.1.2.1.1.2	0.956756756756757	.	97120001	97240000	#FF0000	1	1
chr2	97240001	97640000	A.1.1.1.1.2.1.1.2	0.996756756756757	.	97240001	97640000	#FF0000	1	1
chr2	97640001	97720000	A.1.2.2.1.2.1.2.1.2	0.796756756756757	.	97640001	97720000	#FF4848	1	0.875
chr2	97720001	97920000	A.1.2.1.2.1.1.1.2.2.1.2	0.872432432432432	.	97720001	97920000	#FF4848	1	0.875
chr2	98000001	98040000	A.1.2.1.2.1.1.1.2.2.1.2	0.872432432432432	.	98000001	98040000	#FF4848	1	0.875
chr2	98160001	98200000	A.1.2.1.2.1.1.1.2.2.1.2	0.872432432432432	.	98160001	98200000	#FF4848	1	0.875
chr2	98240001	98680000	A.1.2.1.2.1.1.1.2.2.1.1	0.873513513513513	.	98240001	98680000	#FF4848	1	0.875
chr2	98680001	98800000	A.2.1.1.1.1.1.2.2.2	0.735135135135135	.	98680001	98800000	#FF9191	1	0.75
chr2	98800001	99000000	A.2.1.1.1.2.2.1.2.1.1.2	0.716756756756757	.	98800001	99000000	#FF9191	1	0.75
chr2	99000001	99200000	A.1.2.1.2.1.1.2.1	0.869189189189189	.	99000001	99200000	#FF4848	1	0.875
chr2	99200001	99440000	A.1.2.2.1.1.2.2.1.2.1	0.814054054054054	.	99200001	99440000	#FF4848	1	0.875
chr2	99440001	99920000	A.1.1.2.2.2.1.2.2.1	0.922162162162162	.	99440001	99920000	#FF0000	1	1
chr2	99920001	100160000	A.1.1.2.1.2.1.2.2.1	0.945945945945946	.	99920001	100160000	#FF0000	1	1
chr2	100160001	100400000	A.2.1.2.2.1.2.1.1.1.1	0.63027027027027	.	100160001	100400000	#FF9191	1	0.75
chr2	100400001	100480000	A.2.1.2.1.2.1.1.2.2	0.651891891891892	.	100400001	100480000	#FF9191	1	0.75
chr2	100480001	100680000	A.2.1.2.1.2.1.1.1.2.2	0.654054054054054	.	100480001	100680000	#FF9191	1	0.75
chr2	100680001	100920000	A.2.1.1.1.2.2.2.1.2	0.712432432432432	.	100680001	100920000	#FF9191	1	0.75
chr2	100920001	101160000	A.2.1.2.1.2.1.1.1.2.1	0.655135135135135	.	100920001	101160000	#FF9191	1	0.75
chr2	101160001	101640000	A.2.1.1.1.2.1.2.1.1.1	0.727567567567568	.	101160001	101640000	#FF9191	1	0.75
chr2	101640001	101880000	A.1.1.2.2.2.1.1.2.1.1.2	0.927567567567568	.	101640001	101880000	#FF0000	1	1
chr2	101880001	101960000	A.1.2.2.1.2.1.2.1.1.1	0.8	.	101880001	101960000	#FF4848	1	0.875
chr2	101960001	102280000	A.2.1.2.1.1.2.2.1.2	0.659459459459459	.	101960001	102280000	#FF9191	1	0.75
chr2	102280001	102480000	A.1.2.1.2.1.2.1.1.2.1.2	0.862702702702703	.	102280001	102480000	#FF4848	1	0.875
chr2	102480001	102640000	B.1.1.1.2.1.2.1.2.1.1	0.44	.	102480001	102640000	#DADAFF	1	0.5
chr2	102640001	103080000	B.1.2.1.1.1.2.2.1.2	0.331891891891892	.	102640001	103080000	#9191FF	1	0.375
chr2	103080001	103440000	B.1.1.2.2.1.1.1.1.2.2	0.385945945945946	.	103080001	103440000	#DADAFF	1	0.5
chr2	103440001	103640000	B.2.1.1.1.1.2.1.2.2.2	0.216216216216216	.	103440001	103640000	#4848FF	1	0.25
chr2	103640001	103960000	B.2.2.1.1.1.1.2.2	0.107027027027027	.	103640001	103960000	#0000FF	1	0.125
chr2	103960001	104040000	B.1.2.2.1.1.2.1.2.2	0.277837837837838	.	103960001	104040000	#9191FF	1	0.375
chr2	104040001	104560000	B.2.2.2.2.1.2.1	0.0140540540540541	.	104040001	104560000	#0000FF	1	0.125
chr2	104560001	104840000	B.2.1.1.2.1.1.1.2.1	0.192432432432432	.	104560001	104840000	#4848FF	1	0.25
chr2	104840001	104960000	B.1.2.2.1.1.2.1.2.1.2	0.278918918918919	.	104840001	104960000	#9191FF	1	0.375
chr2	104960001	105240000	B.1.1.2.2.1.2.1.2.1	0.372972972972973	.	104960001	105240000	#DADAFF	1	0.5
chr2	105240001	105640000	A.2.2.2.1.1.1.1.2.1	0.55027027027027	.	105240001	105640000	#FFDADA	1	0.625
chr2	105640001	105920000	A.2.1.1.1.2.1.2.2.2	0.721081081081081	.	105640001	105920000	#FF9191	1	0.75
chr2	105920001	106160000	A.2.1.2.1.1.1.1.1.1	0.671351351351351	.	105920001	106160000	#FF9191	1	0.75
chr2	106160001	106320000	A.2.1.2.1.1.2.2.2.1	0.658378378378378	.	106160001	106320000	#FF9191	1	0.75
chr2	106320001	106520000	A.2.1.2.1.1.2.2.2.2	0.657297297297297	.	106320001	106520000	#FF9191	1	0.75
chr2	106520001	106640000	B.1.1.1.2.1.2.2.1.2.1.2.2	0.43027027027027	.	106520001	106640000	#DADAFF	1	0.5
chr2	106640001	106760000	A.2.2.2.1.1.1.2.2.2.1	0.542702702702703	.	106640001	106760000	#FFDADA	1	0.625
chr2	106760001	106840000	A.2.2.1.2.2.1.2.1.1.2	0.563243243243243	.	106760001	106840000	#FFDADA	1	0.625
chr2	106840001	106960000	A.2.2.2.1.2.2.1.1.1	0.52	.	106840001	106960000	#FFDADA	1	0.625
chr2	106960001	107000000	A.2.2.2.1.2.2.2.1.2.2	0.514594594594595	.	106960001	107000000	#FFDADA	1	0.625
chr2	107080001	107200000	A.2.2.2.1.2.2.2.1.2.2	0.514594594594595	.	107080001	107200000	#FFDADA	1	0.625
chr2	107200001	107760000	B.2.2.2.1.1.1.1.2.2.2	0.0367567567567568	.	107200001	107760000	#0000FF	1	0.125
chr2	107760001	107960000	B.2.2.1.2.1.1.1.2.2.2	0.0648648648648649	.	107760001	107960000	#0000FF	1	0.125
chr2	107960001	108080000	B.2.1.1.1.1.2.1.2.1.1	0.219459459459459	.	107960001	108080000	#4848FF	1	0.25
chr2	108080001	108440000	B.2.2.2.1.2.2.2	0.0183783783783784	.	108080001	108440000	#0000FF	1	0.125
chr2	108520001	109000000	B.2.1.2.2.2.1.2.1.2.1	0.124324324324324	.	108520001	109000000	#4848FF	1	0.25
chr2	109000001	109320000	A.1.2.2.1.2.1.1.2.2.1	0.803243243243243	.	109000001	109320000	#FF4848	1	0.875
chr2	109320001	109520000	A.1.2.1.2.1.2.1.1.1.1	0.865945945945946	.	109320001	109520000	#FF4848	1	0.875
chr2	109520001	109640000	A.1.2.2.2.2.2.2.2.2.2	0.740540540540541	.	109520001	109640000	#FF4848	1	0.875
chr2	109640001	109800000	A.1.2.2.1.1.1.1.2.2.1	0.831351351351351	.	109640001	109800000	#FF4848	1	0.875
chr2	109800001	110120000	A.1.2.2.1.1.1.2.1.2.2.1	0.825945945945946	.	109800001	110120000	#FF4848	1	0.875
chr2	110240001	110320000	A.1.2.2.1.1.1.2.1.2.2.1	0.825945945945946	.	110240001	110320000	#FF4848	1	0.875
chr2	110320001	110520000	A.1.2.2.1.1.1.1.2.1.1.2	0.833513513513514	.	110320001	110520000	#FF4848	1	0.875
chr2	110840001	111000000	A.1.2.2.2.2.2.2.2.2.1.2	0.741621621621622	.	110840001	111000000	#FF4848	1	0.875
chr2	111360001	111400000	A.1.2.2.2.2.2.2.2.2.1.2	0.741621621621622	.	111360001	111400000	#FF4848	1	0.875
chr2	111400001	111560000	A.1.2.1.2.1.2.2.2.1.1.1.2.1	0.856216216216216	.	111400001	111560000	#FF4848	1	0.875
chr2	111560001	111760000	A.1.2.2.1.1.2.2.1.2.2	0.812972972972973	.	111560001	111760000	#FF4848	1	0.875
chr2	111760001	112200000	A.1.2.2.1.1.1.2.1.1.2	0.828108108108108	.	111760001	112200000	#FF4848	1	0.875
chr2	112200001	112520000	A.2.1.2.1.2.1.1.1.1	0.656216216216216	.	112200001	112520000	#FF9191	1	0.75
chr2	112520001	112880000	A.1.1.2.2.2.1.1.2.2	0.924324324324324	.	112520001	112880000	#FF0000	1	1
chr2	112880001	113040000	A.1.1.2.2.2.2.2.2.2.2	0.900540540540541	.	112880001	113040000	#FF0000	1	1
chr2	113040001	113120000	A.1.2.1.2.1.1.1.1.1	0.88	.	113040001	113120000	#FF4848	1	0.875
chr2	113160001	113280000	A.1.2.1.2.1.1.1.1.1	0.88	.	113160001	113280000	#FF4848	1	0.875
chr2	113280001	113360000	A.1.2.1.2.1.2.2.2.2	0.851891891891892	.	113280001	113360000	#FF4848	1	0.875
chr2	113360001	113520000	A.1.2.1.2.1.1.1.2.2.2.2	0.87027027027027	.	113360001	113520000	#FF4848	1	0.875
chr2	113520001	113720000	A.1.2.1.2.1.2.2.2.1.2	0.852972972972973	.	113520001	113720000	#FF4848	1	0.875
chr2	113720001	113920000	A.2.1.2.1.2.2.2.2.1.1	0.638918918918919	.	113720001	113920000	#FF9191	1	0.75
chr2	113920001	114200000	A.1.2.1.2.1.2.1.1.2.1.1	0.863783783783784	.	113920001	114200000	#FF4848	1	0.875
chr2	114200001	114240000	A.2.1.2.1.1.1.1.1.2	0.67027027027027	.	114200001	114240000	#FF9191	1	0.75
chr2	114280001	114760000	A.2.1.2.1.1.1.1.1.2	0.67027027027027	.	114280001	114760000	#FF9191	1	0.75
chr2	114760001	115120000	B.2.2.1.2.1.1.1.2.1.1	0.0691891891891892	.	114760001	115120000	#0000FF	1	0.125
chr2	115120001	115360000	B.2.1.2.2.2.1.2.1.2.2	0.123243243243243	.	115120001	115360000	#4848FF	1	0.25
chr2	115360001	115640000	B.2.2.1.1.2.1.2.1.2.2.1	0.0864864864864865	.	115360001	115640000	#0000FF	1	0.125
chr2	115640001	115760000	B.2.1.2.2.2.1.1.2	0.126486486486486	.	115640001	115760000	#4848FF	1	0.25
chr2	115760001	116040000	B.2.2.1.1.1.2.2.1.1.1	0.102702702702703	.	115760001	116040000	#0000FF	1	0.125
chr2	116040001	116480000	B.2.2.2.2.1.2.2.2	0.0118918918918919	.	116040001	116480000	#0000FF	1	0.125
chr2	116480001	116560000	B.2.1.1.1.1.2.2.2.2.1.2	0.210810810810811	.	116480001	116560000	#4848FF	1	0.25
chr2	116560001	116760000	B.2.2.1.1.1.2.2.1.2.1.2	0.0994594594594595	.	116560001	116760000	#0000FF	1	0.125
chr2	116760001	116840000	B.2.1.1.1.1.1.2.2	0.221621621621622	.	116760001	116840000	#4848FF	1	0.25
chr2	116840001	117000000	B.2.2.1.1.1.2.2.1.1.2	0.101621621621622	.	116840001	117000000	#0000FF	1	0.125
chr2	117000001	117280000	B.2.2.2.1.1.1.1.2.2.1	0.0378378378378378	.	117000001	117280000	#0000FF	1	0.125
chr2	117280001	117680000	B.2.2.2.2.1.1.2	0.0151351351351351	.	117280001	117680000	#0000FF	1	0.125
chr2	117680001	117840000	B.2.2.1.1.1.2.1.2	0.103783783783784	.	117680001	117840000	#0000FF	1	0.125
chr2	117840001	118040000	B.2.2.1.2.1.1.2.2.2.1	0.0616216216216216	.	117840001	118040000	#0000FF	1	0.125
chr2	118040001	118240000	B.2.2.1.1.1.2.2.1.2.2	0.0983783783783784	.	118040001	118240000	#0000FF	1	0.125
chr2	118240001	118560000	B.2.1.2.1.2.2.2.1	0.147027027027027	.	118240001	118560000	#4848FF	1	0.25
chr2	118560001	118760000	B.1.1.1.1.2.2.1.1.2	0.460540540540541	.	118560001	118760000	#DADAFF	1	0.5
chr2	118760001	118960000	A.2.1.2.1.1.1.2.2.1	0.664864864864865	.	118760001	118960000	#FF9191	1	0.75
chr2	118960001	119480000	B.2.1.1.1.2.1.2.1.1.1	0.205405405405405	.	118960001	119480000	#4848FF	1	0.25
chr2	119480001	119680000	B.1.1.1.1.1.1.2.1.2	0.484324324324324	.	119480001	119680000	#DADAFF	1	0.5
chr2	119680001	119960000	B.1.2.1.2.2.2.1.1.2.1	0.28972972972973	.	119680001	119960000	#9191FF	1	0.375
chr2	119960001	120120000	A.2.1.2.1.1.2.2.1.1	0.660540540540541	.	119960001	120120000	#FF9191	1	0.75
chr2	120120001	120360000	A.1.2.2.1.2.1.1.2.2.2.2	0.801081081081081	.	120120001	120360000	#FF4848	1	0.875
chr2	120360001	120880000	A.1.1.2.2.2.1.2.1	0.923243243243243	.	120360001	120880000	#FF0000	1	1
chr2	120880001	121080000	A.1.2.1.2.1.1.1.2.1.1.1	0.876756756756757	.	120880001	121080000	#FF4848	1	0.875
chr2	121080001	121480000	A.2.1.1.1.2.2.1.1.1	0.72	.	121080001	121480000	#FF9191	1	0.75
chr2	121480001	121600000	A.1.2.2.1.1.1.2.2	0.823783783783784	.	121480001	121600000	#FF4848	1	0.875
chr2	121600001	121840000	A.1.2.2.1.1.1.2.1.1.1	0.829189189189189	.	121600001	121840000	#FF4848	1	0.875
chr2	121840001	122040000	A.2.1.2.1.1.1.2.1.1.2	0.667027027027027	.	121840001	122040000	#FF9191	1	0.75
chr2	122040001	122520000	A.1.1.2.2.2.1.1.1	0.92972972972973	.	122040001	122520000	#FF0000	1	1
chr2	122520001	122720000	B.1.1.2.1.2.2.2.1	0.391351351351351	.	122520001	122720000	#DADAFF	1	0.5
chr2	122720001	123080000	B.2.2.1.1.2.1.2.2.1	0.0843243243243243	.	122720001	123080000	#0000FF	1	0.125
chr2	123080001	123280000	B.2.1.2.2.2.1.1.1.2	0.127567567567568	.	123080001	123280000	#4848FF	1	0.25
chr2	123280001	123480000	B.2.2.1.2.1.1.1.1.2	0.0702702702702703	.	123280001	123480000	#0000FF	1	0.125
chr2	123480001	123640000	B.2.1.2.1.2.1.1	0.155675675675676	.	123480001	123640000	#4848FF	1	0.25
chr2	123640001	123920000	B.2.2.1.2.1.1.1.1.1.2	0.0713513513513514	.	123640001	123920000	#0000FF	1	0.125
chr2	123920001	124280000	B.2.2.2.2.1.2.2.1	0.012972972972973	.	123920001	124280000	#0000FF	1	0.125
chr2	124280001	124400000	B.2.1.2.1.2.2.1.1.2.2	0.15027027027027	.	124280001	124400000	#4848FF	1	0.25
chr2	124400001	124800000	B.2.2.2.2.2.2.1.2	0.00216216216216216	.	124400001	124800000	#0000FF	1	0.125
chr2	124800001	124960000	B.2.1.2.1.2.2.1.1.2.1	0.151351351351351	.	124800001	124960000	#4848FF	1	0.25
chr2	124960001	125320000	B.2.2.2.2.1.1.1.2	0.0162162162162162	.	124960001	125320000	#0000FF	1	0.125
chr2	125320001	125440000	B.2.1.2.2.2.2.2.2	0.111351351351351	.	125320001	125440000	#4848FF	1	0.25
chr2	125440001	125680000	B.2.2.2.1.1.2.2.1.1	0.0335135135135135	.	125440001	125680000	#0000FF	1	0.125
chr2	125680001	125800000	B.2.1.1.1.1.2.2.1.2	0.214054054054054	.	125680001	125800000	#4848FF	1	0.25
chr2	125800001	126000000	B.2.2.1.2.1.1.2.2.1	0.0627027027027027	.	125800001	126000000	#0000FF	1	0.125
chr2	126000001	126200000	B.2.2.1.2.1.2.2.2	0.0540540540540541	.	126000001	126200000	#0000FF	1	0.125
chr2	126200001	126360000	B.2.2.2.1.1.1.1.1	0.04	.	126200001	126360000	#0000FF	1	0.125
chr2	126360001	126480000	B.2.2.1.2.1.1.1.2.2.1.2	0.065945945945946	.	126360001	126480000	#0000FF	1	0.125
chr2	126480001	126880000	B.2.2.2.2.2.2.1.1	0.00324324324324324	.	126480001	126880000	#0000FF	1	0.125
chr2	126880001	127360000	B.2.2.1.2.2.2.2.2.1.2	0.0421621621621622	.	126880001	127360000	#0000FF	1	0.125
chr2	127360001	127480000	B.1.2.1.1.1.1.1.1.2.1	0.353513513513514	.	127360001	127480000	#9191FF	1	0.375
chr2	127480001	127640000	B.1.1.2.1.2.1.1.2.1.2	0.398918918918919	.	127480001	127640000	#DADAFF	1	0.5
chr2	127640001	127800000	B.1.1.2.1.2.1.1.1	0.401081081081081	.	127640001	127800000	#DADAFF	1	0.5
chr2	127800001	128080000	A.1.2.2.1.1.1.2.1.2.2.2	0.824864864864865	.	127800001	128080000	#FF4848	1	0.875
chr2	128080001	128280000	A.1.1.2.1.1.2.1.1.1.2	0.957837837837838	.	128080001	128280000	#FF0000	1	1
chr2	128280001	128480000	A.1.2.1.2.1.2.1.2.1	0.860540540540541	.	128280001	128480000	#FF4848	1	0.875
chr2	128480001	128680000	A.1.1.2.1.1.1.2.2.1.1.1.1	0.965405405405405	.	128480001	128680000	#FF0000	1	1
chr2	128680001	128800000	A.1.2.1.2.1.2.1.2.2	0.859459459459459	.	128680001	128800000	#FF4848	1	0.875
chr2	128800001	129120000	A.1.1.2.2.2.1.1.2.1.1.1	0.928648648648649	.	128800001	129120000	#FF0000	1	1
chr2	129120001	129240000	A.2.2.2.1.1.1.2.1	0.544864864864865	.	129120001	129240000	#FFDADA	1	0.625
chr2	129240001	129440000	A.2.2.2.2.2.2.1.2.1	0.492972972972973	.	129240001	129440000	#FFDADA	1	0.625
chr2	129440001	129640000	B.1.2.1.1.1.1.1.2.1.2	0.35027027027027	.	129440001	129640000	#9191FF	1	0.375
chr2	129640001	129840000	B.1.2.1.2.2.1.2	0.291891891891892	.	129640001	129840000	#9191FF	1	0.375
chr2	129840001	129960000	B.1.2.1.2.1.1.1	0.303783783783784	.	129840001	129960000	#9191FF	1	0.375
chr2	129960001	130320000	B.1.2.2.1.1.1.1.2	0.284324324324324	.	129960001	130320000	#9191FF	1	0.375
chr2	130320001	130520000	B.1.1.2.1.2.1.2.1.1.2	0.395675675675676	.	130320001	130520000	#DADAFF	1	0.5
chr2	130520001	130800000	A.2.2.1.2.2.1.1	0.565405405405405	.	130520001	130800000	#FFDADA	1	0.625
chr2	130840001	130880000	A.2.2.1.2.2.1.1	0.565405405405405	.	130840001	130880000	#FFDADA	1	0.625
chr2	130880001	130960000	A.2.1.1.1.2.1.2.1.2	0.725405405405405	.	130880001	130960000	#FF9191	1	0.75
chr2	130960001	131160000	A.2.1.2.1.2.2.1.1.1.2	0.644324324324324	.	130960001	131160000	#FF9191	1	0.75
chr2	131200001	131240000	A.1.2.1.2.1.2.2.2.1.1.1.2.2	0.855135135135135	.	131200001	131240000	#FF4848	1	0.875
chr2	131480001	131880000	A.1.2.1.2.1.2.2.2.1.1.1.2.2	0.855135135135135	.	131480001	131880000	#FF4848	1	0.875
chr2	131880001	132000000	A.1.2.2.2.2.2.2.2.1.2.2	0.743783783783784	.	131880001	132000000	#FF4848	1	0.875
chr2	132040001	132120000	A.1.2.2.2.2.2.2.2.1.2.2	0.743783783783784	.	132040001	132120000	#FF4848	1	0.875
chr2	132120001	132320000	A.2.1.2.1.1.2.1.1	0.662702702702703	.	132120001	132320000	#FF9191	1	0.75
chr2	132320001	132560000	A.2.1.2.1.2.1.2.2.2	0.646486486486486	.	132320001	132560000	#FF9191	1	0.75
chr2	132560001	132760000	B.1.1.1.1.2.2.1.2.2	0.458378378378378	.	132560001	132760000	#DADAFF	1	0.5
chr2	132800001	132880000	B.1.1.1.1.2.2.1.2.2	0.458378378378378	.	132800001	132880000	#DADAFF	1	0.5
chr2	132880001	133200000	B.1.1.1.2.1.1.1.2.2	0.450810810810811	.	132880001	133200000	#DADAFF	1	0.5
chr2	133200001	133600000	A.2.2.2.2.2.1.2.1.2.1	0.497297297297297	.	133200001	133600000	#FFDADA	1	0.625
chr2	133600001	133960000	B.1.1.1.2.1.1.1.1.2	0.452972972972973	.	133600001	133960000	#DADAFF	1	0.5
chr2	133960001	134080000	B.1.1.1.2.1.1.1.1.1.1	0.455135135135135	.	133960001	134080000	#DADAFF	1	0.5
chr2	134080001	134160000	B.1.1.1.1.2.1.1.2.2.1	0.469189189189189	.	134080001	134160000	#DADAFF	1	0.5
chr2	134160001	134280000	B.1.2.1.2.1.2.1.2.1	0.299459459459459	.	134160001	134280000	#9191FF	1	0.375
chr2	134280001	134600000	B.1.1.2.1.2.1.1.2.1.1	0.4	.	134280001	134600000	#DADAFF	1	0.5
chr2	134600001	134800000	B.1.1.2.1.2.1.1.2.2	0.397837837837838	.	134600001	134800000	#DADAFF	1	0.5
chr2	134800001	135400000	A.2.1.2.1.2.2.2.2.2	0.636756756756757	.	134800001	135400000	#FF9191	1	0.75
chr2	135400001	135680000	A.2.2.1.2.2.2.2.2.2.1	0.555675675675676	.	135400001	135680000	#FFDADA	1	0.625
chr2	135680001	136000000	A.1.2.1.2.1.2.1.1.1.2	0.864864864864865	.	135680001	136000000	#FF4848	1	0.875
chr2	136000001	136280000	A.2.1.1.1.2.1.1.2.1	0.72972972972973	.	136000001	136280000	#FF9191	1	0.75
chr2	136280001	136360000	A.2.1.1.2.1.1.1.1.2	0.708108108108108	.	136280001	136360000	#FF9191	1	0.75
chr2	136360001	136480000	A.1.2.2.2.2.2.2.2.2.1.1	0.742702702702703	.	136360001	136480000	#FF4848	1	0.875
chr2	136480001	136600000	A.2.1.1.1.2.2.1.1.2	0.718918918918919	.	136480001	136600000	#FF9191	1	0.75
chr2	136600001	136880000	A.1.2.2.1.2.1.1.1.2	0.806486486486486	.	136600001	136880000	#FF4848	1	0.875
chr2	136880001	137200000	B.1.1.2.2.1.2.1.1.2	0.374054054054054	.	136880001	137200000	#DADAFF	1	0.5
chr2	137200001	137320000	B.1.2.2.1.1.2.2.2.1	0.275675675675676	.	137200001	137320000	#9191FF	1	0.375
chr2	137320001	137480000	B.2.2.1.2.1.1.1.1.1.1	0.0724324324324324	.	137320001	137480000	#0000FF	1	0.125
chr2	137480001	137680000	B.2.1.2.1.2.2.2.2	0.145945945945946	.	137480001	137680000	#4848FF	1	0.25
chr2	137680001	138000000	B.2.2.2.1.2.2.1.2	0.0194594594594595	.	137680001	138000000	#0000FF	1	0.125
chr2	138000001	138120000	B.2.2.1.2.2.1.1.1	0.052972972972973	.	138000001	138120000	#0000FF	1	0.125
chr2	138120001	138600000	B.2.2.2.2.1.1.1.1	0.0172972972972973	.	138120001	138600000	#0000FF	1	0.125
chr2	138600001	138800000	B.2.1.1.1.1.1.1.1.1	0.227027027027027	.	138600001	138800000	#4848FF	1	0.25
chr2	138800001	138920000	B.1.2.2.1.1.2.1.2.1.1	0.28	.	138800001	138920000	#9191FF	1	0.375
chr2	138920001	139160000	B.1.2.2.1.1.1.2.1	0.283243243243243	.	138920001	139160000	#9191FF	1	0.375
chr2	139160001	139600000	B.1.1.2.2.1.2.1.2.2.2	0.370810810810811	.	139160001	139600000	#DADAFF	1	0.5
chr2	139600001	140080000	B.2.1.2.1.2.1.2.2	0.153513513513513	.	139600001	140080000	#4848FF	1	0.25
chr2	140080001	140160000	B.1.2.1.1.2.1.2.1.1.2	0.318918918918919	.	140080001	140160000	#9191FF	1	0.375
chr2	140160001	140360000	B.1.1.2.2.2.1.2.2	0.362162162162162	.	140160001	140360000	#DADAFF	1	0.5
chr2	140360001	140560000	B.1.1.2.1.1.2.2.2.2	0.402162162162162	.	140360001	140560000	#DADAFF	1	0.5
chr2	140560001	141160000	B.2.1.1.2.2.1.1.1.2	0.178378378378378	.	140560001	141160000	#4848FF	1	0.25
chr2	141160001	141320000	B.1.1.1.1.1.1.2.2.2.1.2	0.478918918918919	.	141160001	141320000	#DADAFF	1	0.5
chr2	141320001	141800000	B.1.2.1.1.2.1.2.2.2	0.314594594594595	.	141320001	141800000	#9191FF	1	0.375
chr2	142120001	142240000	B.1.1.2.2.1.2.1.1.1.1	0.376216216216216	.	142120001	142240000	#DADAFF	1	0.5
chr2	142240001	142480000	B.1.2.1.1.1.2.1.2.2.2.2.2	0.338378378378378	.	142240001	142480000	#9191FF	1	0.375
chr2	142480001	142640000	B.1.2.1.1.2.1.2.1.2.1	0.317837837837838	.	142480001	142640000	#9191FF	1	0.375
chr2	142640001	142920000	A.2.2.2.1.1.2.2.1.1	0.532972972972973	.	142640001	142920000	#FFDADA	1	0.625
chr2	142920001	143440000	B.1.2.2.2.1.1.2.2	0.256216216216216	.	142920001	143440000	#9191FF	1	0.375
chr2	143440001	143800000	B.2.1.1.2.2.1.1.2.1.2	0.176216216216216	.	143440001	143800000	#4848FF	1	0.25
chr2	143800001	144000000	B.1.1.1.2.1.2.2.1.2.1.2.1	0.431351351351351	.	143800001	144000000	#DADAFF	1	0.5
chr2	144000001	144080000	B.1.1.1.1.1.1.2.1.1	0.485405405405405	.	144000001	144080000	#DADAFF	1	0.5
chr2	144080001	144320000	A.2.2.2.2.2.1.2.1.2.2	0.496216216216216	.	144080001	144320000	#FFDADA	1	0.625
chr2	144320001	144480000	A.2.2.2.1.1.2.2.2.1.1.1	0.52972972972973	.	144320001	144480000	#FFDADA	1	0.625
chr2	144480001	144960000	B.1.1.1.2.1.2.1.2.2.2	0.434594594594595	.	144480001	144960000	#DADAFF	1	0.5
chr2	144960001	145280000	A.2.1.1.2.1.2.2.1.2.1	0.696216216216216	.	144960001	145280000	#FF9191	1	0.75
chr2	145280001	145560000	A.2.2.2.2.2.1.1.2	0.499459459459459	.	145280001	145560000	#FFDADA	1	0.625
chr2	145560001	146080000	B.1.1.2.2.1.1.1.1.1	0.388108108108108	.	145560001	146080000	#DADAFF	1	0.5
chr2	146080001	146200000	B.1.1.1.1.1.1.2.2.1.2.2	0.481081081081081	.	146080001	146200000	#DADAFF	1	0.5
chr2	146200001	146360000	B.1.1.2.2.2.2.1.1.2	0.358918918918919	.	146200001	146360000	#DADAFF	1	0.5
chr2	146360001	146560000	B.1.1.1.1.2.1.1.2.2.2	0.468108108108108	.	146360001	146560000	#DADAFF	1	0.5
chr2	146560001	146800000	B.1.1.1.2.1.2.1.2.1.2.1	0.438918918918919	.	146560001	146800000	#DADAFF	1	0.5
chr2	146800001	146960000	B.1.1.2.2.2.1.1	0.366486486486486	.	146800001	146960000	#DADAFF	1	0.5
chr2	146960001	147080000	B.1.1.1.1.1.2.1.2.2.2	0.473513513513514	.	146960001	147080000	#DADAFF	1	0.5
chr2	147080001	147480000	B.1.1.1.1.1.2.1.2.1	0.475675675675676	.	147080001	147480000	#DADAFF	1	0.5
chr2	147480001	147760000	B.1.1.1.2.1.1.2.1.2.2	0.447567567567568	.	147480001	147760000	#DADAFF	1	0.5
chr2	147760001	148120000	B.1.2.2.1.2.2.1.2.1	0.27027027027027	.	147760001	148120000	#9191FF	1	0.375
chr2	148120001	148320000	B.1.1.2.2.1.2.1.2.2.1	0.371891891891892	.	148120001	148320000	#DADAFF	1	0.5
chr2	148320001	148520000	B.1.2.1.1.1.1.1.2.2	0.349189189189189	.	148320001	148520000	#9191FF	1	0.375
chr2	148520001	148680000	A.2.2.1.2.1.1.1.2.2.2	0.576216216216216	.	148520001	148680000	#FFDADA	1	0.625
chr2	148680001	148920000	A.2.1.2.1.2.1.2.1.2	0.648648648648649	.	148680001	148920000	#FF9191	1	0.75
chr2	148920001	149000000	A.2.2.1.2.2.2.2.2.2.2	0.554594594594595	.	148920001	149000000	#FFDADA	1	0.625
chr2	149000001	149080000	B.1.1.1.1.1.1.2.2.1.1	0.483243243243243	.	149000001	149080000	#DADAFF	1	0.5
chr2	149080001	149280000	A.2.2.1.2.1.1.2.1.2	0.574054054054054	.	149080001	149280000	#FFDADA	1	0.625
chr2	149280001	149400000	A.2.1.2.2.2.2.1.2.1.2	0.608648648648649	.	149280001	149400000	#FF9191	1	0.75
chr2	149400001	149640000	A.1.2.2.2.1.2.1.2.1.2	0.76972972972973	.	149400001	149640000	#FF4848	1	0.875
chr2	149640001	149720000	A.2.2.1.1.1.1.2.2.2	0.598918918918919	.	149640001	149720000	#FFDADA	1	0.625
chr2	149760001	149840000	A.2.2.1.1.1.1.2.2.2	0.598918918918919	.	149760001	149840000	#FFDADA	1	0.625
chr2	149840001	150240000	A.2.2.1.1.2.1.2.1	0.59027027027027	.	149840001	150240000	#FFDADA	1	0.625
chr2	150240001	150440000	A.2.2.1.2.1.1.1.1.1	0.583783783783784	.	150240001	150440000	#FFDADA	1	0.625
chr2	150440001	150600000	B.1.1.1.1.1.2.2	0.472432432432432	.	150440001	150600000	#DADAFF	1	0.5
chr2	150600001	150920000	B.1.2.1.1.1.2.1.2.2.2.2.1	0.339459459459459	.	150600001	150920000	#9191FF	1	0.375
chr2	150920001	151040000	A.2.2.2.2.2.2.1.2.2.1	0.491891891891892	.	150920001	151040000	#FFDADA	1	0.625
chr2	151040001	151400000	B.1.1.1.2.1.1.1.1.1.2	0.454054054054054	.	151040001	151400000	#DADAFF	1	0.5
chr2	151400001	151560000	A.2.2.2.2.1.2.2.2.1.2	0.502702702702703	.	151400001	151560000	#FFDADA	1	0.625
chr2	151560001	152200000	A.2.2.2.2.2.2.2.1.2	0.488648648648649	.	151560001	152200000	#FFDADA	1	0.625
chr2	152200001	152320000	A.1.2.2.2.1.2.1.2.1.1	0.770810810810811	.	152200001	152320000	#FF4848	1	0.875
chr2	152320001	152880000	A.1.2.2.2.1.2.2.1.1.2.2	0.764324324324324	.	152320001	152880000	#FF4848	1	0.875
chr2	152880001	153040000	A.1.2.2.1.1.1.1.2.1.1.1.1	0.835675675675676	.	152880001	153040000	#FF4848	1	0.875
chr2	153040001	153200000	A.1.2.2.2.1.2.2.1.1.2.1	0.765405405405405	.	153040001	153200000	#FF4848	1	0.875
chr2	153200001	153560000	A.1.2.2.2.1.1.2.1.1	0.779459459459459	.	153200001	153560000	#FF4848	1	0.875
chr2	153560001	153760000	A.2.2.1.1.1.1.1.2.2	0.602162162162162	.	153560001	153760000	#FFDADA	1	0.625
chr2	153760001	153960000	B.1.2.1.1.1.2.2.1.1.2.2.2	0.332972972972973	.	153760001	153960000	#9191FF	1	0.375
chr2	153960001	154320000	B.1.2.2.2.2.2.1.1.1.2	0.234594594594595	.	153960001	154320000	#9191FF	1	0.375
chr2	154320001	154400000	B.1.1.1.1.2.1.1.2.1	0.47027027027027	.	154320001	154400000	#DADAFF	1	0.5
chr2	154400001	154720000	B.1.2.1.1.2.2.2.1.2	0.309189189189189	.	154400001	154720000	#9191FF	1	0.375
chr2	154720001	154920000	B.1.1.1.2.1.2.2.2.1.1	0.427027027027027	.	154720001	154920000	#DADAFF	1	0.5
chr2	154920001	155040000	B.1.2.1.1.1.1.1.2.1.1	0.351351351351351	.	154920001	155040000	#9191FF	1	0.375
chr2	155040001	155240000	B.1.2.1.1.1.2.2.1.1.2.1	0.335135135135135	.	155040001	155240000	#9191FF	1	0.375
chr2	155240001	155520000	B.1.2.2.2.1.1.2.1.1	0.259459459459459	.	155240001	155520000	#9191FF	1	0.375
chr2	155520001	155640000	B.1.1.2.1.1.2.2.1.2	0.404324324324324	.	155520001	155640000	#DADAFF	1	0.5
chr2	155640001	155840000	B.1.2.1.1.1.1.1.1.1	0.354594594594595	.	155640001	155840000	#9191FF	1	0.375
chr2	155840001	156200000	B.2.1.1.2.2.1.1.1.1	0.179459459459459	.	155840001	156200000	#4848FF	1	0.25
chr2	156200001	156400000	B.1.2.2.2.1.1.1.1	0.261621621621622	.	156200001	156400000	#9191FF	1	0.375
chr2	156400001	156520000	B.1.2.2.2.2.1.1.1.2.1.2	0.247567567567568	.	156400001	156520000	#9191FF	1	0.375
chr2	156520001	156760000	B.2.1.1.2.2.2.1.2	0.16972972972973	.	156520001	156760000	#4848FF	1	0.25
chr2	156760001	156880000	B.1.2.1.1.1.2.2.1.1.1.2	0.336216216216216	.	156760001	156880000	#9191FF	1	0.375
chr2	156880001	157040000	B.1.2.1.1.1.2.1.2.1	0.342702702702703	.	156880001	157040000	#9191FF	1	0.375
chr2	157040001	157160000	B.1.1.1.2.1.2.2.1.2.2.2	0.428108108108108	.	157040001	157160000	#DADAFF	1	0.5
chr2	157160001	157400000	A.2.1.2.1.2.2.1.1.1.1	0.645405405405405	.	157160001	157400000	#FF9191	1	0.75
chr2	157400001	157880000	B.1.2.2.2.2.2.1.1.1.1	0.235675675675676	.	157400001	157880000	#9191FF	1	0.375
chr2	157880001	158120000	B.1.2.2.1.2.2.2.1.1	0.268108108108108	.	157880001	158120000	#9191FF	1	0.375
chr2	158120001	158640000	B.2.1.1.2.1.1.1.1.2.1	0.194594594594595	.	158120001	158640000	#4848FF	1	0.25
chr2	158640001	158800000	B.1.1.2.1.1.2.1.1.2.1	0.408648648648649	.	158640001	158800000	#DADAFF	1	0.5
chr2	158800001	158920000	B.1.2.1.1.1.2.2.1.1.1.1	0.337297297297297	.	158800001	158920000	#9191FF	1	0.375
chr2	158920001	159040000	B.1.1.2.1.2.1.2.1.1.1	0.396756756756757	.	158920001	159040000	#DADAFF	1	0.5
chr2	159040001	159240000	B.1.1.2.2.1.1.2.1.2.2	0.379459459459459	.	159040001	159240000	#DADAFF	1	0.5
chr2	159240001	159440000	B.1.1.1.1.2.1.2.2.2.1.1	0.464864864864865	.	159240001	159440000	#DADAFF	1	0.5
chr2	159440001	159680000	A.2.2.2.1.1.2.2.2.1.1.2	0.528648648648649	.	159440001	159680000	#FFDADA	1	0.625
chr2	159680001	160080000	A.1.2.1.1.1.2.1.1.2.1	0.895135135135135	.	159680001	160080000	#FF4848	1	0.875
chr2	160080001	160280000	A.2.1.2.1.2.2.2.1	0.64	.	160080001	160280000	#FF9191	1	0.75
chr2	160280001	160440000	A.1.2.2.2.1.2.2.2.2	0.76	.	160280001	160440000	#FF4848	1	0.875
chr2	160440001	160600000	A.1.2.2.2.1.1.2.2.2.1.2	0.775135135135135	.	160440001	160600000	#FF4848	1	0.875
chr2	160600001	160880000	A.1.2.2.2.1.2.1.2.2	0.768648648648649	.	160600001	160880000	#FF4848	1	0.875
chr2	160880001	161120000	A.2.2.2.1.2.2.2.2	0.513513513513513	.	160880001	161120000	#FFDADA	1	0.625
chr2	161120001	161240000	A.2.2.1.2.2.2.1.1	0.56	.	161120001	161240000	#FFDADA	1	0.625
chr2	161240001	161400000	A.2.1.2.2.1.1.1.2	0.633513513513513	.	161240001	161400000	#FF9191	1	0.75
chr2	161400001	161600000	A.2.2.2.1.1.2.2.2.2.2.1	0.524324324324324	.	161400001	161600000	#FFDADA	1	0.625
chr2	161600001	162000000	B.1.1.1.2.1.2.1.1.2.2	0.441081081081081	.	161600001	162000000	#DADAFF	1	0.5
chr2	162000001	162280000	A.2.2.2.1.1.2.1.1.2.2.1	0.536216216216216	.	162000001	162280000	#FFDADA	1	0.625
chr2	162280001	162640000	B.2.1.1.2.2.2.1.1.2	0.170810810810811	.	162280001	162640000	#4848FF	1	0.25
chr2	162640001	162800000	B.2.1.1.2.1.2.1	0.188108108108108	.	162640001	162800000	#4848FF	1	0.25
chr2	162800001	163000000	B.1.1.2.2.1.2.2.2	0.367567567567568	.	162800001	163000000	#DADAFF	1	0.5
chr2	163000001	163160000	B.2.1.1.2.1.1.1.1.2.2	0.193513513513514	.	163000001	163160000	#4848FF	1	0.25
chr2	163160001	163640000	B.2.2.1.2.2.1.2.1	0.0497297297297297	.	163160001	163640000	#0000FF	1	0.125
chr2	163640001	164000000	B.2.2.1.2.1.1.2.1	0.0637837837837838	.	163640001	164000000	#0000FF	1	0.125
chr2	164000001	164480000	B.1.2.2.2.2.2.1.2.2	0.229189189189189	.	164000001	164480000	#9191FF	1	0.375
chr2	164480001	164640000	A.2.2.2.1.1.2.1.1.1.2.2	0.538378378378378	.	164480001	164640000	#FFDADA	1	0.625
chr2	164640001	165120000	B.2.1.2.1.1.2.1.1	0.166486486486486	.	164640001	165120000	#4848FF	1	0.25
chr2	165120001	165400000	B.2.1.1.2.1.1.1.1.1	0.195675675675676	.	165120001	165400000	#4848FF	1	0.25
chr2	165400001	165560000	A.2.2.2.1.1.2.2.2.2.1.2	0.525405405405405	.	165400001	165560000	#FFDADA	1	0.625
chr2	165560001	165840000	A.2.2.1.1.2.2.2	0.584864864864865	.	165560001	165840000	#FFDADA	1	0.625
chr2	165840001	166120000	B.1.1.2.1.1.2.1.1.2.2	0.407567567567568	.	165840001	166120000	#DADAFF	1	0.5
chr2	166120001	166240000	B.1.1.2.2.2.2.1.1.1.1	0.361081081081081	.	166120001	166240000	#DADAFF	1	0.5
chr2	166240001	166600000	A.2.2.2.1.1.2.1.1.2.1	0.537297297297297	.	166240001	166600000	#FFDADA	1	0.625
chr2	166600001	166760000	B.1.1.1.2.1.2.2.2.1.2.1.1	0.425945945945946	.	166600001	166760000	#DADAFF	1	0.5
chr2	166760001	167040000	B.1.2.1.1.2.1.1.1.2.1.1	0.326486486486486	.	166760001	167040000	#9191FF	1	0.375
chr2	167040001	167360000	B.1.2.2.2.2.1.1.2.2.2	0.242162162162162	.	167040001	167360000	#9191FF	1	0.375
chr2	167360001	167800000	B.2.1.2.1.1.2.2.1.1.1	0.161081081081081	.	167360001	167800000	#4848FF	1	0.25
chr2	167800001	168120000	B.2.1.1.2.2.2.1.1.1	0.171891891891892	.	167800001	168120000	#4848FF	1	0.25
chr2	168120001	168320000	B.1.2.2.2.1.2.1.2.1	0.254054054054054	.	168120001	168320000	#9191FF	1	0.375
chr2	168320001	168440000	B.1.2.1.1.2.1.1.1.2.1.2	0.325405405405405	.	168320001	168440000	#9191FF	1	0.375
chr2	168440001	168800000	B.2.1.1.2.1.1.1.2.2	0.191351351351351	.	168440001	168800000	#4848FF	1	0.25
chr2	168800001	169000000	B.1.1.2.1.1.1.1.2	0.411891891891892	.	168800001	169000000	#DADAFF	1	0.5
chr2	169000001	169160000	A.2.2.1.2.2.2.2.2.1	0.556756756756757	.	169000001	169160000	#FFDADA	1	0.625
chr2	169160001	169360000	A.2.2.1.1.1.1.1.1	0.604324324324324	.	169160001	169360000	#FFDADA	1	0.625
chr2	169360001	169480000	A.2.2.1.1.1.1.2.1	0.601081081081081	.	169360001	169480000	#FFDADA	1	0.625
chr2	169480001	169640000	A.2.1.1.2.2.1.2.2.1.1	0.683243243243243	.	169480001	169640000	#FF9191	1	0.75
chr2	169640001	169800000	A.2.1.1.1.2.2.2.1.1	0.713513513513514	.	169640001	169800000	#FF9191	1	0.75
chr2	169800001	170120000	A.2.1.1.2.1.2.2.1.1	0.697297297297297	.	169800001	170120000	#FF9191	1	0.75
chr2	170120001	170200000	A.1.2.2.2.1.2.2.1.1.1.1	0.767567567567568	.	170120001	170200000	#FF4848	1	0.875
chr2	170200001	170280000	A.1.2.2.2.1.2.2.2.1.2	0.761081081081081	.	170200001	170280000	#FF4848	1	0.875
chr2	170280001	170400000	A.1.2.1.1.1.2.1.1.2.2	0.894054054054054	.	170280001	170400000	#FF4848	1	0.875
chr2	170400001	170800000	A.1.1.1.2.1.1.1.1	0.989189189189189	.	170400001	170800000	#FF0000	1	1
chr2	170800001	171080000	A.1.2.1.1.1.2.1.1.1	0.896216216216216	.	170800001	171080000	#FF4848	1	0.875
chr2	171080001	171320000	A.1.2.2.2.2.2.2.1.1	0.748108108108108	.	171080001	171320000	#FF4848	1	0.875
chr2	171320001	171440000	A.1.2.2.1.1.2.2.2.2.2	0.808648648648649	.	171320001	171440000	#FF4848	1	0.875
chr2	171440001	171760000	A.2.1.1.2.2.1.1.1.1.1.2	0.691891891891892	.	171440001	171760000	#FF9191	1	0.75
chr2	171760001	172400000	A.1.1.1.2.1.1.2.2	0.985945945945946	.	171760001	172400000	#FF0000	1	1
chr2	172400001	172600000	A.1.2.2.2.2.2.2.1.2	0.747027027027027	.	172400001	172600000	#FF4848	1	0.875
chr2	172600001	172680000	A.1.2.2.2.1.2.1.1.1	0.772972972972973	.	172600001	172680000	#FF4848	1	0.875
chr2	172680001	172800000	A.1.2.1.1.1.1.2	0.897297297297297	.	172680001	172800000	#FF4848	1	0.875
chr2	172800001	172960000	A.1.1.2.1.1.2.1.1.1.1	0.958918918918919	.	172800001	172960000	#FF0000	1	1
chr2	172960001	173400000	A.1.2.1.1.1.2.1.2.1	0.892972972972973	.	172960001	173400000	#FF4848	1	0.875
chr2	173400001	173640000	A.2.1.1.2.1.1.2.1	0.704864864864865	.	173400001	173640000	#FF9191	1	0.75
chr2	173640001	173840000	A.2.1.1.2.1.2.2.2	0.694054054054054	.	173640001	173840000	#FF9191	1	0.75
chr2	173840001	173920000	A.2.2.1.2.1.1.1.2.1	0.578378378378378	.	173840001	173920000	#FFDADA	1	0.625
chr2	173920001	174080000	A.1.2.2.2.2.2.2.2.1.2.1	0.744864864864865	.	173920001	174080000	#FF4848	1	0.875
chr2	174080001	174280000	A.1.2.2.2.2.1.1.2.1.2	0.755675675675676	.	174080001	174280000	#FF4848	1	0.875
chr2	174280001	174720000	A.1.2.2.2.2.2.2.2.1.1	0.745945945945946	.	174280001	174720000	#FF4848	1	0.875
chr2	174720001	175280000	A.1.1.1.2.1.1.1.2	0.988108108108108	.	174720001	175280000	#FF0000	1	1
chr2	175280001	175520000	A.1.2.1.2.1.2.1.1.2.2	0.861621621621622	.	175280001	175520000	#FF4848	1	0.875
chr2	175520001	175720000	A.2.1.1.2.1.1.2.2.2	0.702702702702703	.	175520001	175720000	#FF9191	1	0.75
chr2	175720001	175840000	A.2.1.2.2.2.1.1.2.2	0.618378378378378	.	175720001	175840000	#FF9191	1	0.75
chr2	175840001	176160000	A.1.2.1.1.1.2.1.2.2	0.891891891891892	.	175840001	176160000	#FF4848	1	0.875
chr2	176160001	176320000	A.2.2.1.2.1.1.2.2.1.2	0.571891891891892	.	176160001	176320000	#FFDADA	1	0.625
chr2	176320001	176560000	A.2.2.1.2.2.1.2.2	0.561081081081081	.	176320001	176560000	#FFDADA	1	0.625
chr2	176560001	176720000	B.1.1.1.2.1.2.2.1.2.2.1	0.429189189189189	.	176560001	176720000	#DADAFF	1	0.5
chr2	176720001	176960000	A.2.1.1.2.1.2.1.2.2.1	0.699459459459459	.	176720001	176960000	#FF9191	1	0.75
chr2	176960001	177280000	A.1.1.2.2.1.1.2.2	0.935135135135135	.	176960001	177280000	#FF0000	1	1
chr2	177280001	177360000	A.2.1.1.2.1.1.1.2.1	0.707027027027027	.	177280001	177360000	#FF9191	1	0.75
chr2	177360001	177560000	A.1.2.2.1.1.1.1.2.1.1.1.2	0.834594594594595	.	177360001	177560000	#FF4848	1	0.875
chr2	177560001	177720000	A.2.1.1.2.1.2.2.1.2.2	0.695135135135135	.	177560001	177720000	#FF9191	1	0.75
chr2	177720001	178040000	A.1.2.2.2.1.2.2.1.1.1.2	0.766486486486487	.	177720001	178040000	#FF4848	1	0.875
chr2	178040001	178400000	A.1.1.2.1.1.2.2	0.954594594594595	.	178040001	178400000	#FF0000	1	1
chr2	178400001	178680000	A.1.2.2.2.1.2.2.2.1.1	0.762162162162162	.	178400001	178680000	#FF4848	1	0.875
chr2	178680001	179000000	A.2.1.1.2.1.1.1.1.1	0.709189189189189	.	178680001	179000000	#FF9191	1	0.75
chr2	179000001	179160000	A.1.2.1.1.2.2.2.2.2	0.881081081081081	.	179000001	179160000	#FF4848	1	0.875
chr2	179160001	179320000	A.1.2.2.2.1.2.2.1.2	0.763243243243243	.	179160001	179320000	#FF4848	1	0.875
chr2	179320001	179520000	A.2.1.2.2.1.1.2.1	0.632432432432432	.	179320001	179520000	#FF9191	1	0.75
chr2	179520001	179760000	B.1.1.2.2.1.1.2.1.1.1.1	0.383783783783784	.	179520001	179760000	#DADAFF	1	0.5
chr2	179760001	180040000	B.1.1.2.1.1.2.2.1.1	0.405405405405405	.	179760001	180040000	#DADAFF	1	0.5
chr2	180040001	180320000	B.1.2.1.1.1.2.1.2.2.2.1	0.340540540540541	.	180040001	180320000	#9191FF	1	0.375
chr2	180320001	180480000	B.1.1.2.1.1.2.2.2.1	0.403243243243243	.	180320001	180480000	#DADAFF	1	0.5
chr2	180480001	180680000	B.1.1.2.1.2.1.2.1.2	0.394594594594595	.	180480001	180680000	#DADAFF	1	0.5
chr2	180680001	180960000	A.2.2.1.2.1.1.1.1.2.2.2	0.579459459459459	.	180680001	180960000	#FFDADA	1	0.625
chr2	180960001	181120000	A.2.2.2.1.1.2.2.2.1.2	0.527567567567568	.	180960001	181120000	#FFDADA	1	0.625
chr2	181120001	181480000	B.1.2.1.1.1.2.1.1.2	0.343783783783784	.	181120001	181480000	#9191FF	1	0.375
chr2	181480001	181600000	B.1.1.1.2.1.2.1.2.1.2.2.2	0.436756756756757	.	181480001	181600000	#DADAFF	1	0.5
chr2	181600001	181680000	B.1.1.2.2.1.1.2.2.1	0.378378378378378	.	181600001	181680000	#DADAFF	1	0.5
chr2	181680001	181920000	A.2.2.1.1.2.1.1.1.2.2	0.592432432432432	.	181680001	181920000	#FFDADA	1	0.625
chr2	181920001	182280000	B.1.1.1.1.1.1.2.2.1.2.1	0.482162162162162	.	181920001	182280000	#DADAFF	1	0.5
chr2	182280001	182640000	A.2.2.1.1.1.1.1.2.1	0.603243243243243	.	182280001	182640000	#FFDADA	1	0.625
chr2	182640001	183000000	A.2.1.2.2.1.2.1.2.2	0.625945945945946	.	182640001	183000000	#FF9191	1	0.75
chr2	183000001	183280000	B.1.1.1.1.2.1.1.1	0.471351351351351	.	183000001	183280000	#DADAFF	1	0.5
chr2	183280001	183600000	B.1.1.1.1.1.1.2.2.2.1.1	0.48	.	183280001	183600000	#DADAFF	1	0.5
chr2	183600001	184080000	A.1.2.1.1.2.2.2.2.1	0.882162162162162	.	183600001	184080000	#FF4848	1	0.875
chr2	184080001	184360000	B.1.2.2.2.2.1.2.1.1	0.241081081081081	.	184080001	184360000	#9191FF	1	0.375
chr2	184360001	184560000	B.2.1.1.2.2.1.2.1	0.174054054054054	.	184360001	184560000	#4848FF	1	0.25
chr2	184560001	184760000	B.1.2.2.2.1.2.2.1	0.251891891891892	.	184560001	184760000	#9191FF	1	0.375
chr2	184760001	184880000	B.2.1.1.2.2.1.2.2	0.172972972972973	.	184760001	184880000	#4848FF	1	0.25
chr2	184880001	185400000	B.2.1.1.2.2.2.2	0.168648648648649	.	184880001	185400000	#4848FF	1	0.25
chr2	185400001	185720000	B.1.2.1.1.1.2.2.2.2	0.32972972972973	.	185400001	185720000	#9191FF	1	0.375
chr2	185720001	186200000	B.1.2.2.2.2.1.2.2.2	0.236756756756757	.	185720001	186200000	#9191FF	1	0.375
chr2	186200001	186360000	B.1.1.2.2.2.2.2.1	0.356756756756757	.	186200001	186360000	#DADAFF	1	0.5
chr2	186360001	186520000	B.1.2.1.1.1.2.1.1.1.1	0.345945945945946	.	186360001	186520000	#9191FF	1	0.375
chr2	186520001	186640000	B.1.1.1.1.2.1.2.2.2.1.2	0.463783783783784	.	186520001	186640000	#DADAFF	1	0.5
chr2	186640001	186920000	B.2.1.1.2.1.2.2.2.2.1	0.181621621621622	.	186640001	186920000	#4848FF	1	0.25
chr2	186920001	187360000	B.1.2.1.1.2.1.1.2.2	0.321081081081081	.	186920001	187360000	#9191FF	1	0.375
chr2	187360001	187520000	A.2.2.1.1.2.2.1.1	0.588108108108108	.	187360001	187520000	#FFDADA	1	0.625
chr2	187520001	187720000	B.1.1.1.2.1.2.1.1.1.1	0.444324324324324	.	187520001	187720000	#DADAFF	1	0.5
chr2	187720001	188040000	B.1.2.1.1.2.1.2.2.1	0.315675675675676	.	187720001	188040000	#9191FF	1	0.375
chr2	188040001	188120000	B.1.1.2.1.1.2.1.2	0.406486486486486	.	188040001	188120000	#DADAFF	1	0.5
chr2	188120001	188360000	B.2.1.1.2.1.2.2.2.1.1	0.183783783783784	.	188120001	188360000	#4848FF	1	0.25
chr2	188360001	188520000	B.1.1.2.1.1.1.1.1	0.412972972972973	.	188360001	188520000	#DADAFF	1	0.5
chr2	188520001	188720000	B.1.1.2.2.1.2.2.1.1	0.36972972972973	.	188520001	188720000	#DADAFF	1	0.5
chr2	188720001	188800000	B.1.1.2.2.1.1.2.2.2	0.377297297297297	.	188720001	188800000	#DADAFF	1	0.5
chr2	188800001	188880000	B.1.2.1.1.1.2.1.2.2.1	0.341621621621622	.	188800001	188880000	#9191FF	1	0.375
chr2	188880001	188960000	B.1.1.1.2.1.2.2.2.2	0.421621621621622	.	188880001	188960000	#DADAFF	1	0.5
chr2	188960001	189160000	B.1.1.2.2.1.1.1.1.2.1	0.387027027027027	.	188960001	189160000	#DADAFF	1	0.5
chr2	189160001	189360000	B.1.1.1.1.1.1.2.2.2.2	0.477837837837838	.	189160001	189360000	#DADAFF	1	0.5
chr2	189360001	189560000	B.1.1.1.2.1.2.2.2.1.2.2.1	0.423783783783784	.	189360001	189560000	#DADAFF	1	0.5
chr2	189560001	190080000	B.1.2.2.2.2.1.1.2.1	0.244324324324324	.	189560001	190080000	#9191FF	1	0.375
chr2	190080001	190320000	B.1.1.1.2.1.2.1.2.2.1	0.435675675675676	.	190080001	190320000	#DADAFF	1	0.5
chr2	190320001	190520000	A.2.1.1.2.1.1.1.2.2	0.705945945945946	.	190320001	190520000	#FF9191	1	0.75
chr2	190520001	190840000	A.2.1.1.2.2.1.2.1	0.684324324324324	.	190520001	190840000	#FF9191	1	0.75
chr2	190840001	190920000	A.2.2.1.1.2.1.1.1.1	0.594594594594595	.	190840001	190920000	#FFDADA	1	0.625
chr2	190920001	191000000	A.2.2.2.1.1.2.1.2	0.534054054054054	.	190920001	191000000	#FFDADA	1	0.625
chr2	191000001	191160000	A.2.1.2.2.1.1.1.1.1	0.635675675675676	.	191000001	191160000	#FF9191	1	0.75
chr2	191160001	191240000	A.2.1.1.2.2.1.1.2.2.2	0.685405405405405	.	191160001	191240000	#FF9191	1	0.75
chr2	191240001	191600000	A.2.1.1.2.1.2.1.2.1	0.70054054054054	.	191240001	191600000	#FF9191	1	0.75
chr2	191600001	191920000	A.1.2.2.2.1.1.2.2.1	0.777297297297297	.	191600001	191920000	#FF4848	1	0.875
chr2	191920001	192400000	A.2.1.2.2.1.1.2.2	0.631351351351351	.	191920001	192400000	#FF9191	1	0.75
chr2	192400001	192640000	A.2.2.1.1.1.2.2	0.595675675675676	.	192400001	192640000	#FFDADA	1	0.625
chr2	192640001	193040000	B.1.1.2.2.2.1.2.1.1.2	0.364324324324324	.	192640001	193040000	#DADAFF	1	0.5
chr2	193040001	193320000	B.1.2.2.2.1.1.2.1.2.1	0.258378378378378	.	193040001	193320000	#9191FF	1	0.375
chr2	193320001	193400000	B.1.1.2.2.1.1.2.1.2.1	0.380540540540541	.	193320001	193400000	#DADAFF	1	0.5
chr2	193400001	193800000	B.1.2.2.2.2.1.1.1.2.2.2	0.245405405405405	.	193400001	193800000	#9191FF	1	0.375
chr2	193800001	194000000	B.1.1.1.1.1.2.1.1	0.476756756756757	.	193800001	194000000	#DADAFF	1	0.5
chr2	194000001	194160000	B.1.1.2.2.2.1.2.1.1.1	0.365405405405405	.	194000001	194160000	#DADAFF	1	0.5
chr2	194160001	194320000	B.1.2.2.2.1.1.2.1.2.2	0.257297297297297	.	194160001	194320000	#9191FF	1	0.375
chr2	194320001	194520000	B.1.2.2.2.1.2.1.2.2	0.252972972972973	.	194320001	194520000	#9191FF	1	0.375
chr2	194520001	194920000	B.1.2.2.2.2.1.1.2.2.1	0.243243243243243	.	194520001	194920000	#9191FF	1	0.375
chr2	194920001	195080000	B.1.2.1.1.1.2.1.1.1.2	0.344864864864865	.	194920001	195080000	#9191FF	1	0.375
chr2	195080001	195240000	B.1.2.1.1.1.2.2.2.1	0.330810810810811	.	195080001	195240000	#9191FF	1	0.375
chr2	195240001	195360000	B.1.1.2.1.1.2.1.1.1	0.40972972972973	.	195240001	195360000	#DADAFF	1	0.5
chr2	195360001	195800000	B.1.2.2.2.1.2.2.2	0.250810810810811	.	195360001	195800000	#9191FF	1	0.375
chr2	195800001	196200000	B.1.1.2.2.2.2.2.2	0.355675675675676	.	195800001	196200000	#DADAFF	1	0.5
chr2	196200001	196520000	B.1.1.1.2.1.2.1.2.1.2.2.1	0.437837837837838	.	196200001	196520000	#DADAFF	1	0.5
chr2	196520001	196920000	B.1.2.1.1.2.1.1.1.2.2.1	0.324324324324324	.	196520001	196920000	#9191FF	1	0.375
chr2	196920001	197320000	B.1.1.1.2.1.2.1.1.1.2	0.443243243243243	.	196920001	197320000	#DADAFF	1	0.5
chr2	197320001	197640000	A.2.1.1.2.2.1.2.2.1.2	0.682162162162162	.	197320001	197640000	#FF9191	1	0.75
chr2	197640001	198280000	A.1.1.2.2.1.2.1.1	0.934054054054054	.	197640001	198280000	#FF0000	1	1
chr2	198280001	198640000	A.1.2.1.1.1.2.2	0.890810810810811	.	198280001	198640000	#FF4848	1	0.875
chr2	198640001	198840000	A.2.2.1.1.2.1.1.1.2.1	0.593513513513514	.	198640001	198840000	#FFDADA	1	0.625
chr2	198840001	199160000	B.1.2.1.1.2.2.1.1.1	0.313513513513514	.	198840001	199160000	#9191FF	1	0.375
chr2	199160001	199320000	B.1.1.1.1.2.1.2.2.2.2	0.462702702702703	.	199160001	199320000	#DADAFF	1	0.5
chr2	199320001	199480000	B.1.1.1.2.1.2.2.2.1.2.1.2	0.424864864864865	.	199320001	199480000	#DADAFF	1	0.5
chr2	199480001	199680000	B.1.1.2.2.1.1.2.1.1.1.2	0.382702702702703	.	199480001	199680000	#DADAFF	1	0.5
chr2	199680001	200160000	B.1.2.2.2.2.1.1.1.1	0.24972972972973	.	199680001	200160000	#9191FF	1	0.375
chr2	200160001	200560000	A.1.2.2.2.1.1.2.1.2	0.778378378378378	.	200160001	200560000	#FF4848	1	0.875
chr2	200560001	200800000	A.2.1.1.2.1.2.1.2.2.2	0.698378378378378	.	200560001	200800000	#FF9191	1	0.75
chr2	200800001	201080000	A.2.1.2.2.2.1.2.1.2	0.616216216216216	.	200800001	201080000	#FF9191	1	0.75
chr2	201080001	201320000	A.2.1.2.2.2.1.1.1.1.2	0.622702702702703	.	201080001	201320000	#FF9191	1	0.75
chr2	201320001	201720000	A.1.2.2.2.1.1.1.1.1.2	0.787027027027027	.	201320001	201720000	#FF4848	1	0.875
chr2	201720001	201920000	A.1.1.2.2.1.1.1.2.2	0.938378378378378	.	201720001	201920000	#FF0000	1	1
chr2	201920001	202080000	A.1.2.1.1.1.1.1.1	0.899459459459459	.	201920001	202080000	#FF4848	1	0.875
chr2	202080001	202520000	A.1.2.1.1.2.1.2.1	0.886486486486487	.	202080001	202520000	#FF4848	1	0.875
chr2	202520001	202840000	A.1.1.2.2.1.2.2	0.930810810810811	.	202520001	202840000	#FF0000	1	1
chr2	202840001	203160000	A.1.1.1.2.1.1.2.1	0.987027027027027	.	202840001	203160000	#FF0000	1	1
chr2	203160001	203240000	A.1.2.2.2.1.1.1.1.2.1.1.2	0.784864864864865	.	203160001	203240000	#FF4848	1	0.875
chr2	203240001	203360000	A.1.2.2.2.2.1.1.2.1.1	0.756756756756757	.	203240001	203360000	#FF4848	1	0.875
chr2	203360001	203640000	A.1.2.2.2.1.1.1.1.1.1	0.788108108108108	.	203360001	203640000	#FF4848	1	0.875
chr2	203640001	203920000	A.1.1.2.2.1.1.2.1.2	0.936216216216216	.	203640001	203920000	#FF0000	1	1
chr2	203920001	204120000	A.1.2.2.2.1.1.1.1.2.1.1.1	0.785945945945946	.	203920001	204120000	#FF4848	1	0.875
chr2	204120001	204200000	A.1.2.2.2.1.1.1.1.2.1.2	0.783783783783784	.	204120001	204200000	#FF4848	1	0.875
chr2	204200001	204320000	A.1.2.2.2.1.1.2.2.2.1.1	0.776216216216216	.	204200001	204320000	#FF4848	1	0.875
chr2	204320001	204800000	A.2.1.1.2.2.2.1.2.2.1	0.676756756756757	.	204320001	204800000	#FF9191	1	0.75
chr2	204800001	205160000	A.2.1.1.2.2.2.1.2.2.2	0.675675675675676	.	204800001	205160000	#FF9191	1	0.75
chr2	205160001	205480000	A.2.2.1.1.1.1.2.2.1	0.6	.	205160001	205480000	#FFDADA	1	0.625
chr2	205480001	205760000	A.2.2.2.2.2.1.2.1.1	0.498378378378378	.	205480001	205760000	#FFDADA	1	0.625
chr2	205760001	205960000	A.2.2.2.2.1.2.2.2.1.1	0.503783783783784	.	205760001	205960000	#FFDADA	1	0.625
chr2	205960001	206040000	A.2.2.2.1.2.2.1.2	0.517837837837838	.	205960001	206040000	#FFDADA	1	0.625
chr2	206040001	206560000	A.2.2.1.2.1.1.2.1.1	0.575135135135135	.	206040001	206560000	#FFDADA	1	0.625
chr2	206560001	206840000	A.2.2.1.2.1.1.1.1.2.2.1.2	0.58054054054054	.	206560001	206840000	#FFDADA	1	0.625
chr2	206840001	207480000	A.1.2.1.1.1.1.1.2	0.898378378378378	.	206840001	207480000	#FF4848	1	0.875
chr2	207480001	207840000	A.2.2.1.1.2.2.1.2.1	0.587027027027027	.	207480001	207840000	#FFDADA	1	0.625
chr2	207840001	208120000	A.2.1.2.2.1.2.1.1.2	0.628108108108108	.	207840001	208120000	#FF9191	1	0.75
chr2	208120001	208400000	A.2.2.1.1.2.1.2.2	0.589189189189189	.	208120001	208400000	#FFDADA	1	0.625
chr2	208400001	208560000	A.1.2.1.1.2.1.1.1.1	0.88972972972973	.	208400001	208560000	#FF4848	1	0.875
chr2	208560001	208960000	A.1.2.2.2.1.1.1.2.1	0.781621621621622	.	208560001	208960000	#FF4848	1	0.875
chr2	208960001	209200000	A.1.2.2.2.1.1.2.2.2.2	0.774054054054054	.	208960001	209200000	#FF4848	1	0.875
chr2	209200001	209520000	B.2.1.1.2.1.1.2.2	0.189189189189189	.	209200001	209520000	#4848FF	1	0.25
chr2	209520001	209680000	B.2.1.1.2.1.2.2.1.1	0.187027027027027	.	209520001	209680000	#4848FF	1	0.25
chr2	209680001	209880000	B.2.1.1.1.1.2.1.2.1.2	0.218378378378378	.	209680001	209880000	#4848FF	1	0.25
chr2	209880001	210280000	B.2.1.1.2.1.2.2.2.2.2	0.180540540540541	.	209880001	210280000	#4848FF	1	0.25
chr2	210280001	210440000	A.2.2.2.1.1.2.2.1.2.1	0.531891891891892	.	210280001	210440000	#FFDADA	1	0.625
chr2	210440001	210640000	B.1.2.2.2.2.1.2.2.1.1	0.238918918918919	.	210440001	210640000	#9191FF	1	0.375
chr2	210640001	210840000	B.1.2.1.1.2.1.1.1.1.2	0.327567567567568	.	210640001	210840000	#9191FF	1	0.375
chr2	210840001	211120000	A.2.2.2.1.1.2.2.1.2.2	0.530810810810811	.	210840001	211120000	#FFDADA	1	0.625
chr2	211120001	211360000	B.1.2.1.1.2.1.1.1.1.1	0.328648648648649	.	211120001	211360000	#9191FF	1	0.375
chr2	211360001	211680000	B.2.1.2.1.1.2.1.2.2.2	0.162162162162162	.	211360001	211680000	#4848FF	1	0.25
chr2	211680001	211880000	B.1.2.2.2.2.2.1.1.2.2	0.232432432432432	.	211680001	211880000	#9191FF	1	0.375
chr2	211880001	212080000	B.1.2.2.2.2.1.2.2.1.2	0.237837837837838	.	211880001	212080000	#9191FF	1	0.375
chr2	212080001	212520000	B.2.1.2.1.1.2.1.2.1.1	0.165405405405405	.	212080001	212520000	#4848FF	1	0.25
chr2	212520001	212800000	B.1.2.2.2.2.2.1.2.1.1	0.231351351351351	.	212520001	212800000	#9191FF	1	0.375
chr2	212800001	213240000	B.1.2.2.2.1.2.1.1	0.255135135135135	.	212800001	213240000	#9191FF	1	0.375
chr2	213240001	213480000	B.1.2.1.1.2.2.1.2	0.311351351351351	.	213240001	213480000	#9191FF	1	0.375
chr2	213480001	213720000	B.1.2.2.2.2.1.1.1.2.1.1	0.248648648648649	.	213480001	213720000	#9191FF	1	0.375
chr2	213720001	214080000	B.2.1.1.2.2.1.1.2.1.1	0.177297297297297	.	213720001	214080000	#4848FF	1	0.25
chr2	214080001	214400000	B.1.2.1.1.2.1.1.2.1	0.322162162162162	.	214080001	214400000	#9191FF	1	0.375
chr2	214400001	214600000	B.1.2.2.2.2.1.2.1.2	0.24	.	214400001	214600000	#9191FF	1	0.375
chr2	214600001	214800000	B.1.2.2.2.2.1.1.1.2.2.1	0.246486486486486	.	214600001	214800000	#9191FF	1	0.375
chr2	214800001	214920000	B.1.2.1.1.2.1.2.1.2.2	0.316756756756757	.	214800001	214920000	#9191FF	1	0.375
chr2	214920001	215160000	B.2.1.2.1.1.1	0.167567567567568	.	214920001	215160000	#4848FF	1	0.25
chr2	215160001	215400000	B.2.1.1.2.1.1.2.1	0.19027027027027	.	215160001	215400000	#4848FF	1	0.25
chr2	215400001	215520000	B.1.2.1.1.2.2.2.1.1	0.31027027027027	.	215400001	215520000	#9191FF	1	0.375
chr2	215520001	215840000	B.1.1.2.2.2.1.2.1.2	0.363243243243243	.	215520001	215840000	#DADAFF	1	0.5
chr2	215840001	216160000	B.1.2.1.1.2.1.1.1.2.2.2	0.323243243243243	.	215840001	216160000	#9191FF	1	0.375
chr2	216160001	216480000	A.2.2.2.1.1.2.1.1.2.2.2	0.535135135135135	.	216160001	216480000	#FFDADA	1	0.625
chr2	216480001	216680000	B.1.1.2.2.1.1.1.2	0.384864864864865	.	216480001	216680000	#DADAFF	1	0.5
chr2	216680001	216960000	A.2.1.1.2.2.1.2.2.2	0.681081081081081	.	216680001	216960000	#FF9191	1	0.75
chr2	216960001	217360000	A.1.2.2.2.1.1.1.2.2	0.780540540540541	.	216960001	217360000	#FF4848	1	0.875
chr2	217360001	217600000	A.2.1.1.2.2.2.2.1.1	0.674594594594595	.	217360001	217600000	#FF9191	1	0.75
chr2	217600001	217800000	B.1.1.1.2.1.2.2.1.2.1.1	0.432432432432432	.	217600001	217800000	#DADAFF	1	0.5
chr2	217800001	217920000	B.1.1.1.2.1.1.2.2.2	0.445405405405405	.	217800001	217920000	#DADAFF	1	0.5
chr2	217920001	218240000	A.2.2.2.2.2.2.2.1.1	0.48972972972973	.	217920001	218240000	#FFDADA	1	0.625
chr2	218240001	218440000	A.2.2.2.1.1.2.1.1.1.1	0.540540540540541	.	218240001	218440000	#FFDADA	1	0.625
chr2	218440001	218640000	B.1.1.1.2.1.1.1.2.1	0.451891891891892	.	218440001	218640000	#DADAFF	1	0.5
chr2	218640001	218800000	A.2.1.1.2.2.1.1.2.2.1	0.686486486486486	.	218640001	218800000	#FF9191	1	0.75
chr2	218800001	219040000	A.2.1.1.2.2.2.1.1.2	0.678918918918919	.	218800001	219040000	#FF9191	1	0.75
chr2	219040001	219320000	A.1.1.2.2.1.2.1.2.1	0.932972972972973	.	219040001	219320000	#FF0000	1	1
chr2	219320001	219800000	A.1.1.1.2.1.2	0.984864864864865	.	219320001	219800000	#FF0000	1	1
chr2	219800001	220240000	A.1.1.2.2.1.1.1.1.1	0.941621621621622	.	219800001	220240000	#FF0000	1	1
chr2	220240001	220440000	A.1.2.1.1.2.2.2.1	0.883243243243243	.	220240001	220440000	#FF4848	1	0.875
chr2	220440001	220960000	A.2.1.1.2.2.2.2.2	0.672432432432432	.	220440001	220960000	#FF9191	1	0.75
chr2	220960001	221560000	B.1.1.1.2.1.2.1.1.2.1	0.442162162162162	.	220960001	221560000	#DADAFF	1	0.5
chr2	221560001	221640000	A.2.2.1.1.2.2.1.2.2	0.585945945945946	.	221560001	221640000	#FFDADA	1	0.625
chr2	221640001	221720000	A.2.2.2.1.1.2.2.2.2.1.1	0.526486486486486	.	221640001	221720000	#FFDADA	1	0.625
chr2	221720001	222160000	A.2.2.2.1.1.2.1.1.1.2.1	0.53945945945946	.	221720001	222160000	#FFDADA	1	0.625
chr2	222160001	222440000	A.2.1.1.2.2.2.1.2.1	0.677837837837838	.	222160001	222440000	#FF9191	1	0.75
chr2	222440001	222880000	A.2.2.2.2.2.2.2.2	0.487567567567568	.	222440001	222880000	#FFDADA	1	0.625
chr2	222880001	223120000	A.2.2.1.1.2.1.1.2	0.591351351351351	.	222880001	223120000	#FFDADA	1	0.625
chr2	223120001	223520000	A.1.2.2.2.1.1.1.1.2.2	0.782702702702703	.	223120001	223520000	#FF4848	1	0.875
chr2	223520001	223800000	A.2.1.1.2.2.2.2.1.2	0.673513513513514	.	223520001	223800000	#FF9191	1	0.75
chr2	223800001	224040000	B.1.1.1.1.1.2.1.2.2.1	0.474594594594595	.	223800001	224040000	#DADAFF	1	0.5
chr2	224040001	224360000	B.2.1.1.2.2.1.1.2.2	0.175135135135135	.	224040001	224360000	#4848FF	1	0.25
chr2	224360001	224600000	B.1.1.2.2.1.1.2.1.1.2	0.381621621621622	.	224360001	224600000	#DADAFF	1	0.5
chr2	224600001	224840000	A.2.1.2.2.1.2.1.2.1	0.627027027027027	.	224600001	224840000	#FF9191	1	0.75
chr2	224840001	225120000	B.1.1.1.1.2.2.1.2.1	0.459459459459459	.	224840001	225120000	#DADAFF	1	0.5
chr2	225120001	225320000	B.1.1.1.1.2.2.1.1.1	0.461621621621622	.	225120001	225320000	#DADAFF	1	0.5
chr2	225320001	225520000	A.2.1.1.2.1.2.1.1	0.701621621621622	.	225320001	225520000	#FF9191	1	0.75
chr2	225520001	225880000	B.2.1.1.1.2.2.2.1	0.2	.	225520001	225880000	#4848FF	1	0.25
chr2	225880001	226120000	B.2.1.1.2.1.2.2.2.1.2	0.182702702702703	.	225880001	226120000	#4848FF	1	0.25
chr2	226120001	226240000	B.1.2.1.1.1.1.2.2	0.347027027027027	.	226120001	226240000	#9191FF	1	0.375
chr2	226240001	226440000	B.2.1.2.1.1.2.2.2.1	0.157837837837838	.	226240001	226440000	#4848FF	1	0.25
chr2	226440001	226520000	B.1.2.1.1.2.2.2.2.1.2	0.307027027027027	.	226440001	226520000	#9191FF	1	0.375
chr2	226520001	226720000	B.2.1.2.1.2.2.1.1.1	0.152432432432432	.	226520001	226720000	#4848FF	1	0.25
chr2	226720001	226800000	B.2.1.1.1.2.1.1.1	0.208648648648649	.	226720001	226800000	#4848FF	1	0.25
chr2	226800001	226960000	B.1.2.2.2.2.2.2	0.228108108108108	.	226800001	226960000	#9191FF	1	0.375
chr2	226960001	227440000	B.2.2.1.2.2.1.2.2	0.0486486486486487	.	226960001	227440000	#0000FF	1	0.125
chr2	227440001	227600000	B.1.2.2.1.1.1.1.1	0.285405405405405	.	227440001	227600000	#9191FF	1	0.375
chr2	227600001	227960000	B.1.2.1.1.1.1.2.1	0.348108108108108	.	227600001	227960000	#9191FF	1	0.375
chr2	227960001	228160000	B.1.1.1.1.2.2.2.2	0.456216216216216	.	227960001	228160000	#DADAFF	1	0.5
chr2	228160001	228680000	A.2.2.2.1.1.2.2.2.2.2.2	0.523243243243243	.	228160001	228680000	#FFDADA	1	0.625
chr2	228680001	228920000	B.2.1.2.1.1.2.1.2.2.1	0.163243243243243	.	228680001	228920000	#4848FF	1	0.25
chr2	228920001	229240000	B.2.1.2.1.2.2.1.2.2	0.148108108108108	.	228920001	229240000	#4848FF	1	0.25
chr2	229240001	229400000	B.2.1.1.2.1.2.2.1.2.2	0.184864864864865	.	229240001	229400000	#4848FF	1	0.25
chr2	229400001	229560000	B.2.1.1.2.1.2.2.1.2.1	0.185945945945946	.	229400001	229560000	#4848FF	1	0.25
chr2	229560001	229800000	B.2.1.2.1.1.2.2.2.2	0.156756756756757	.	229560001	229800000	#4848FF	1	0.25
chr2	229800001	230320000	B.2.2.2.1.1.1.2	0.0356756756756757	.	229800001	230320000	#0000FF	1	0.125
chr2	230320001	230640000	B.1.2.2.2.2.2.1.2.1.2	0.23027027027027	.	230320001	230640000	#9191FF	1	0.375
chr2	230640001	230840000	A.2.1.1.2.2.1.1.1.2	0.688648648648649	.	230640001	230840000	#FF9191	1	0.75
chr2	230840001	231160000	B.1.1.2.2.2.2.1.2	0.357837837837838	.	230840001	231160000	#DADAFF	1	0.5
chr2	231160001	231320000	B.1.2.1.1.2.2.2.2.2.1	0.305945945945946	.	231160001	231320000	#9191FF	1	0.375
chr2	231320001	231440000	B.1.2.1.1.1.2.2.1.1.2.2.1	0.334054054054054	.	231320001	231440000	#9191FF	1	0.375
chr2	231440001	231520000	A.2.2.2.1.2.2.2.1.2.1	0.515675675675676	.	231440001	231520000	#FFDADA	1	0.625
chr2	231520001	231680000	A.2.1.2.2.1.1.1.1.2	0.634594594594595	.	231520001	231680000	#FF9191	1	0.75
chr2	231680001	231920000	A.1.2.2.2.1.2.1.1.2	0.771891891891892	.	231680001	231920000	#FF4848	1	0.875
chr2	231920001	232120000	A.1.1.2.2.1.1.1.2.1	0.939459459459459	.	231920001	232120000	#FF0000	1	1
chr2	232120001	232320000	A.1.2.1.1.2.1.1.2	0.887567567567568	.	232120001	232320000	#FF4848	1	0.875
chr2	232320001	232720000	A.1.1.2.2.1.1.2.1.1	0.937297297297297	.	232320001	232720000	#FF0000	1	1
chr2	232720001	233160000	A.1.2.2.2.2.1.1.1.2	0.757837837837838	.	232720001	233160000	#FF4848	1	0.875
chr2	233160001	233400000	A.1.2.2.2.2.1.2.1.2	0.752432432432432	.	233160001	233400000	#FF4848	1	0.875
chr2	233400001	233640000	A.1.2.1.1.2.1.2.2	0.885405405405405	.	233400001	233640000	#FF4848	1	0.875
chr2	233640001	233800000	A.1.2.2.2.2.1.1.2.2	0.754594594594595	.	233640001	233800000	#FF4848	1	0.875
chr2	233800001	234000000	A.2.1.1.2.1.1.2.2.1	0.703783783783784	.	233800001	234000000	#FF9191	1	0.75
chr2	234080001	234280000	A.2.1.1.2.2.1.1.1.1.1.1	0.692972972972973	.	234080001	234280000	#FF9191	1	0.75
chr2	234280001	234680000	A.2.1.2.2.2.2.1.2.2.1	0.607567567567568	.	234280001	234680000	#FF9191	1	0.75
chr2	234680001	234800000	A.2.1.2.2.2.1.2.2.1	0.615135135135135	.	234680001	234800000	#FF9191	1	0.75
chr2	234800001	234880000	A.2.2.2.2.1.2.1.2.2	0.505945945945946	.	234800001	234880000	#FFDADA	1	0.625
chr2	234880001	235000000	B.1.1.2.1.1.1.2	0.410810810810811	.	234880001	235000000	#DADAFF	1	0.5
chr2	235000001	235200000	A.2.1.2.2.2.1.1.2.1	0.619459459459459	.	235000001	235200000	#FF9191	1	0.75
chr2	235200001	235440000	A.2.1.2.2.2.2.1.2.1.1	0.60972972972973	.	235200001	235440000	#FF9191	1	0.75
chr2	235440001	235760000	B.1.1.1.2.1.1.2.1.2.1	0.448648648648649	.	235440001	235760000	#DADAFF	1	0.5
chr2	235760001	235960000	A.2.1.2.2.2.1.2.1.1	0.617297297297297	.	235760001	235960000	#FF9191	1	0.75
chr2	235960001	236120000	B.1.1.1.1.2.1.2.1	0.467027027027027	.	235960001	236120000	#DADAFF	1	0.5
chr2	236120001	236400000	A.2.2.2.2.1.2.1.1.2	0.509189189189189	.	236120001	236400000	#FFDADA	1	0.625
chr2	236400001	236680000	A.2.1.2.2.2.1.1.1.1.1	0.623783783783784	.	236400001	236680000	#FF9191	1	0.75
chr2	236680001	236880000	A.2.2.2.1.1.1.2.2.1	0.543783783783784	.	236680001	236880000	#FFDADA	1	0.625
chr2	236880001	237160000	A.2.2.1.2.2.1.2.1.2	0.562162162162162	.	236880001	237160000	#FFDADA	1	0.625
chr2	237160001	237320000	A.2.2.2.1.2.2.2.1.1	0.516756756756757	.	237160001	237320000	#FFDADA	1	0.625
chr2	237320001	237440000	B.1.1.1.2.1.1.2.2.1	0.446486486486486	.	237320001	237440000	#DADAFF	1	0.5
chr2	237440001	237720000	B.1.1.2.1.2.1.2.2	0.393513513513513	.	237440001	237720000	#DADAFF	1	0.5
chr2	237720001	238000000	B.1.1.1.2.1.2.2.1.1	0.433513513513514	.	237720001	238000000	#DADAFF	1	0.5
chr2	238000001	238280000	A.2.2.1.2.1.1.2.2.2	0.570810810810811	.	238000001	238280000	#FFDADA	1	0.625
chr2	238280001	238520000	A.2.2.1.2.1.1.2.2.1.1	0.572972972972973	.	238280001	238520000	#FFDADA	1	0.625
chr2	238520001	238680000	A.2.1.1.2.2.2.1.1.1	0.68	.	238520001	238680000	#FF9191	1	0.75
chr2	238680001	239160000	A.1.1.2.2.1.1.1.1.2	0.940540540540541	.	238680001	239160000	#FF0000	1	1
chr2	239160001	239400000	A.1.2.2.2.2.1.2.2	0.751351351351351	.	239160001	239400000	#FF4848	1	0.875
chr2	239400001	239680000	B.1.1.1.2.1.1.2.1.1	0.44972972972973	.	239400001	239680000	#DADAFF	1	0.5
chr2	239680001	239800000	A.2.2.2.2.1.1.2	0.511351351351351	.	239680001	239800000	#FFDADA	1	0.625
chr2	239840001	239880000	A.2.2.2.2.1.1.2	0.511351351351351	.	239840001	239880000	#FFDADA	1	0.625
chr2	239880001	239960000	A.2.2.2.2.1.1.1	0.512432432432432	.	239880001	239960000	#FFDADA	1	0.625
chr2	239960001	240200000	A.2.1.1.2.2.1.1.1.1.2.2	0.68972972972973	.	239960001	240200000	#FF9191	1	0.75
chr2	240200001	240320000	A.2.1.2.2.1.2.1.1.1.2	0.629189189189189	.	240200001	240320000	#FF9191	1	0.75
chr2	240320001	240760000	A.2.1.2.1.2.1.2.1.1.2	0.64972972972973	.	240320001	240760000	#FF9191	1	0.75
chr2	240760001	240880000	A.2.1.2.2.2.1.2.2.2	0.614054054054054	.	240760001	240880000	#FF9191	1	0.75
chr2	240880001	241120000	A.2.1.1.2.2.1.1.2.1	0.687567567567568	.	240880001	241120000	#FF9191	1	0.75
chr2	241120001	241400000	A.2.1.1.2.2.1.1.1.1.2.1	0.690810810810811	.	241120001	241400000	#FF9191	1	0.75
chr2	241400001	241720000	A.1.2.2.2.2.1.1.1.1	0.758918918918919	.	241400001	241720000	#FF4848	1	0.875
chr2	241720001	241840000	A.1.2.2.1.1.1.1.2.2.2	0.83027027027027	.	241720001	241840000	#FF4848	1	0.875
chr2	241840001	242280000	A.1.1.2.2.2.2.2.1.1	0.911351351351351	.	241840001	242280000	#FF0000	1	1
chr2	242280001	242400000	A.1.2.2.2.2.1.2.1.1	0.753513513513513	.	242280001	242400000	#FF4848	1	0.875
chr2	242400001	242560000	A.1.2.2.2.2.2.1.2	0.749189189189189	.	242400001	242560000	#FF4848	1	0.875
chr2	242560001	242680000	A.1.2.1.1.2.1.1.1.2	0.888648648648649	.	242560001	242680000	#FF4848	1	0.875
chr2	242680001	242880000	A.1.2.2.1.1.1.2.1.2.1	0.827027027027027	.	242680001	242880000	#FF4848	1	0.875
chr2	242880001	243080000	A.1.2.2.2.2.2.1.1	0.75027027027027	.	242880001	243080000	#FF4848	1	0.875
chr3	40001	280000	B.2.2.1.1.1.1.2.2.2.1	0.0662251655629139	.	40001	280000	#0000FF	1	0.125
chr3	280001	440000	B.2.2.1.1.2.2.1.1	0.0516556291390728	.	280001	440000	#0000FF	1	0.125
chr3	440001	640000	B.2.2.1.2.2.2.1	0.0211920529801325	.	440001	640000	#0000FF	1	0.125
chr3	640001	880000	B.2.2.2.2.1.2.1	0.0119205298013245	.	640001	880000	#0000FF	1	0.125
chr3	880001	1080000	B.2.2.1.2.2.1.1	0.0304635761589404	.	880001	1080000	#0000FF	1	0.125
chr3	1080001	1520000	B.2.2.2.2.2.1.2	0.00794701986754967	.	1080001	1520000	#0000FF	1	0.125
chr3	1520001	1680000	B.2.2.1.2.1.2.1.2.2.2	0.0344370860927152	.	1520001	1680000	#0000FF	1	0.125
chr3	1680001	2120000	B.2.2.2.2.2.2.1.2.2.1	0.00397350993377483	.	1680001	2120000	#0000FF	1	0.125
chr3	2120001	2480000	B.2.2.1.2.2.1.2.2.1.2	0.023841059602649	.	2120001	2480000	#0000FF	1	0.125
chr3	2480001	2760000	B.2.2.1.2.1.1.2.1	0.0423841059602649	.	2480001	2760000	#0000FF	1	0.125
chr3	2760001	3160000	B.2.1.2.1.2.1.1.1	0.0993377483443709	.	2760001	3160000	#4848FF	1	0.25
chr3	3160001	3600000	B.2.2.1.1.2.1.2	0.0529801324503311	.	3160001	3600000	#0000FF	1	0.125
chr3	3600001	3800000	B.2.2.1.1.2.2.2.1	0.0490066225165563	.	3600001	3800000	#0000FF	1	0.125
chr3	3800001	3920000	B.2.1.2.1.1.2.1	0.103311258278146	.	3800001	3920000	#4848FF	1	0.25
chr3	3920001	4320000	B.2.1.2.2.1.2.2.1.2	0.080794701986755	.	3920001	4320000	#4848FF	1	0.25
chr3	4320001	4680000	A.2.2.1.1.2.1.1.1	0.64635761589404	.	4320001	4680000	#FFDADA	1	0.625
chr3	4680001	5240000	A.2.1.2.2.1.1.1.1	0.688741721854305	.	4680001	5240000	#FF9191	1	0.75
chr3	5240001	5520000	B.2.1.1.2.1.1.1.2	0.13112582781457	.	5240001	5520000	#4848FF	1	0.25
chr3	5520001	5840000	B.2.2.1.1.1.1.2.2.1	0.0675496688741722	.	5520001	5840000	#0000FF	1	0.125
chr3	5840001	6160000	B.2.2.2.1.1.2	0.0172185430463576	.	5840001	6160000	#0000FF	1	0.125
chr3	6160001	6440000	B.2.2.1.2.2.1.2.1.2.1	0.0278145695364238	.	6160001	6440000	#0000FF	1	0.125
chr3	6440001	6560000	B.1.2.2.2.1.2.1	0.177483443708609	.	6440001	6560000	#9191FF	1	0.375
chr3	6560001	6920000	B.2.2.1.1.1.1.2.1	0.0688741721854305	.	6560001	6920000	#0000FF	1	0.125
chr3	6920001	7200000	B.2.2.2.1.2.1	0.0158940397350993	.	6920001	7200000	#0000FF	1	0.125
chr3	7200001	7520000	B.2.2.2.2.2.2.1.2.2.2	0.00264900662251656	.	7200001	7520000	#0000FF	1	0.125
chr3	7520001	7840000	B.2.2.1.2.1.1.2.2	0.0410596026490066	.	7520001	7840000	#0000FF	1	0.125
chr3	7840001	8160000	B.2.2.1.2.1.2.1.2.1.2	0.0370860927152318	.	7840001	8160000	#0000FF	1	0.125
chr3	8160001	8480000	B.2.2.1.1.2.1.1.2	0.0543046357615894	.	8160001	8480000	#0000FF	1	0.125
chr3	8480001	8640000	B.1.1.1.1.1.2.1.2.2.2	0.519205298013245	.	8480001	8640000	#DADAFF	1	0.5
chr3	8640001	8880000	B.1.1.1.2.2.2.2.1.1.2.2	0.462251655629139	.	8640001	8880000	#DADAFF	1	0.5
chr3	8880001	9160000	A.1.2.2.1.1.1.2.2.1	0.833112582781457	.	8880001	9160000	#FF4848	1	0.875
chr3	9160001	9360000	A.1.2.2.1.1.2.1.2.2	0.822516556291391	.	9160001	9360000	#FF4848	1	0.875
chr3	9360001	9560000	A.1.1.2.1.2.2.2.2.2	0.939072847682119	.	9360001	9560000	#FF0000	1	1
chr3	9560001	9680000	A.2.1.2.2.2.2.1.2.1	0.664900662251656	.	9560001	9680000	#FF9191	1	0.75
chr3	9680001	9840000	A.1.1.2.1.1.2.2.2.1	0.956291390728477	.	9680001	9840000	#FF0000	1	1
chr3	9840001	10040000	A.1.1.2.1.1.1.2.1	0.96953642384106	.	9840001	10040000	#FF0000	1	1
chr3	10040001	10280000	A.1.1.1.1.1.2.1	0.997350993377483	.	10040001	10280000	#FF0000	1	1
chr3	10280001	10560000	A.1.2.1.1.1.1.1.2.2.2	0.903311258278146	.	10280001	10560000	#FF4848	1	0.875
chr3	10560001	10800000	A.2.1.2.2.2.1.2.1.1	0.672847682119205	.	10560001	10800000	#FF9191	1	0.75
chr3	10800001	11040000	A.2.2.1.1.1.1.1.2	0.658278145695364	.	10800001	11040000	#FFDADA	1	0.625
chr3	11040001	11200000	A.2.1.2.1.1.2.1.2	0.700662251655629	.	11040001	11200000	#FF9191	1	0.75
chr3	11200001	11600000	A.1.2.2.1.1.1.2.1.1	0.835761589403973	.	11200001	11600000	#FF4848	1	0.875
chr3	11600001	11920000	A.1.2.2.1.1.2.1.1.1.2	0.827814569536424	.	11600001	11920000	#FF4848	1	0.875
chr3	11920001	12080000	A.2.1.2.2.1.1.2.1.1.1	0.686092715231788	.	11920001	12080000	#FF9191	1	0.75
chr3	12080001	12560000	A.1.2.1.1.2.2.1	0.887417218543046	.	12080001	12560000	#FF4848	1	0.875
chr3	12560001	12880000	A.1.1.1.1.2.2.1	0.99205298013245	.	12560001	12880000	#FF0000	1	1
chr3	12880001	13120000	A.1.1.2.1.1.1.2.2.2	0.965562913907285	.	12880001	13120000	#FF0000	1	1
chr3	13120001	13440000	A.1.2.1.1.1.1.1.2.1	0.905960264900662	.	13120001	13440000	#FF4848	1	0.875
chr3	13440001	13520000	A.1.2.2.1.1.2.2.2.2	0.817218543046358	.	13440001	13520000	#FF4848	1	0.875
chr3	13520001	13680000	A.1.2.2.2.1.2.2.1	0.776158940397351	.	13520001	13680000	#FF4848	1	0.875
chr3	13680001	13840000	A.2.1.2.1.2.2.2.1	0.691390728476821	.	13680001	13840000	#FF9191	1	0.75
chr3	13840001	13960000	A.2.1.2.2.1.2.1	0.679470198675497	.	13840001	13960000	#FF9191	1	0.75
chr3	13960001	14160000	A.2.1.2.2.1.1.2.1.1.2	0.68476821192053	.	13960001	14160000	#FF9191	1	0.75
chr3	14160001	14360000	A.1.1.1.2.2.2.2	0.976158940397351	.	14160001	14360000	#FF0000	1	1
chr3	14360001	14480000	A.1.1.2.1.1.2.1.1.1	0.964238410596026	.	14360001	14480000	#FF0000	1	1
chr3	14480001	14680000	A.1.1.2.1.2.1.1.2.1	0.952317880794702	.	14480001	14680000	#FF0000	1	1
chr3	14680001	14840000	A.1.2.1.1.1.1.1.1	0.907284768211921	.	14680001	14840000	#FF4848	1	0.875
chr3	14840001	14960000	A.2.1.2.2.2.1.2.2	0.667549668874172	.	14840001	14960000	#FF9191	1	0.75
chr3	14960001	15120000	A.1.2.1.1.1.1.2.2.1	0.900662251655629	.	14960001	15120000	#FF4848	1	0.875
chr3	15120001	15320000	A.1.1.1.2.2.2.1.1	0.978807947019868	.	15120001	15320000	#FF0000	1	1
chr3	15320001	15520000	A.1.1.2.1.1.1.1.2.2.2	0.970860927152318	.	15320001	15520000	#FF0000	1	1
chr3	15520001	15640000	A.1.2.1.1.2.2.2	0.886092715231788	.	15520001	15640000	#FF4848	1	0.875
chr3	15640001	16000000	A.1.1.1.2.2.2.1.2	0.977483443708609	.	15640001	16000000	#FF0000	1	1
chr3	16000001	16360000	A.1.2.2.1.1.2.1.1.2	0.826490066225166	.	16000001	16360000	#FF4848	1	0.875
chr3	16360001	16560000	A.2.1.2.2.2.2.1.2.2	0.663576158940397	.	16360001	16560000	#FF9191	1	0.75
chr3	16560001	16880000	B.1.1.1.1.1.2.2.2.2.2.2	0.511258278145695	.	16560001	16880000	#DADAFF	1	0.5
chr3	16880001	17080000	A.2.2.1.1.1.2.1.1	0.651655629139073	.	16880001	17080000	#FFDADA	1	0.625
chr3	17080001	17280000	A.2.2.2.2.1.2.2.2.2.1	0.55364238410596	.	17080001	17280000	#FFDADA	1	0.625
chr3	17280001	17480000	B.1.1.1.1.1.2.2.1	0.517880794701987	.	17280001	17480000	#DADAFF	1	0.5
chr3	17480001	17920000	B.1.1.2.1.1.1.2.1.1	0.44635761589404	.	17480001	17920000	#DADAFF	1	0.5
chr3	17920001	18160000	B.2.1.2.1.1.2.2.2	0.100662251655629	.	17920001	18160000	#4848FF	1	0.25
chr3	18160001	18360000	B.2.1.2.2.1.1	0.0860927152317881	.	18160001	18360000	#4848FF	1	0.25
chr3	18360001	18520000	B.1.1.1.2.1.2.2.2	0.480794701986755	.	18360001	18520000	#DADAFF	1	0.5
chr3	18520001	18880000	B.2.2.1.2.1.2.2.2	0.0317880794701987	.	18520001	18880000	#0000FF	1	0.125
chr3	18880001	19040000	B.2.2.1.1.2.2.2.2	0.047682119205298	.	18880001	19040000	#0000FF	1	0.125
chr3	19040001	19240000	B.2.2.1.1.1.2.1.1.2	0.0609271523178808	.	19040001	19240000	#0000FF	1	0.125
chr3	19240001	19720000	B.2.2.2.2.1.2.2	0.0105960264900662	.	19240001	19720000	#0000FF	1	0.125
chr3	19720001	19960000	B.2.1.2.1.2.2.1.1.1	0.0927152317880795	.	19720001	19960000	#4848FF	1	0.25
chr3	19960001	20240000	A.2.2.1.1.1.2.2.2	0.647682119205298	.	19960001	20240000	#FFDADA	1	0.625
chr3	20240001	20640000	B.2.2.1.1.1.1.2.2.2.2.2	0.0635761589403974	.	20240001	20640000	#0000FF	1	0.125
chr3	20640001	20800000	B.2.2.1.2.1.2.1.2.2.1	0.0357615894039735	.	20640001	20800000	#0000FF	1	0.125
chr3	20800001	21080000	B.2.2.1.2.2.2.2	0.0198675496688742	.	20800001	21080000	#0000FF	1	0.125
chr3	21080001	21400000	B.2.2.2.2.2.1.1	0.00927152317880795	.	21080001	21400000	#0000FF	1	0.125
chr3	21400001	21480000	B.2.1.2.1.2.2.1.1.2.1	0.0913907284768212	.	21400001	21480000	#4848FF	1	0.25
chr3	21480001	21800000	B.2.2.2.2.1.1	0.0132450331125828	.	21480001	21800000	#0000FF	1	0.125
chr3	21800001	21880000	B.2.1.2.2.2.1.1.1	0.0781456953642384	.	21800001	21880000	#4848FF	1	0.25
chr3	21880001	22080000	B.2.1.2.2.2.2	0.071523178807947	.	21880001	22080000	#4848FF	1	0.25
chr3	22080001	22280000	B.2.1.2.2.1.2.1.1	0.0847682119205298	.	22080001	22280000	#4848FF	1	0.25
chr3	22280001	22560000	B.2.2.1.2.1.2.1.2.1.1	0.0384105960264901	.	22280001	22560000	#0000FF	1	0.125
chr3	22560001	22680000	B.1.2.2.2.1.2.2.1.2	0.174834437086093	.	22560001	22680000	#9191FF	1	0.375
chr3	22680001	22880000	B.1.2.2.2.1.2.2.2.2	0.172185430463576	.	22680001	22880000	#9191FF	1	0.375
chr3	22880001	23040000	B.1.1.2.2.1.2.1.2.2.1	0.378807947019868	.	22880001	23040000	#DADAFF	1	0.5
chr3	23040001	23400000	B.1.1.1.2.1.1.1.1.1	0.498013245033113	.	23040001	23400000	#DADAFF	1	0.5
chr3	23400001	23480000	A.2.2.1.1.2.2.2.1.1	0.631788079470199	.	23400001	23480000	#FFDADA	1	0.625
chr3	23480001	23600000	A.2.2.1.1.1.1.2.1.1	0.656953642384106	.	23480001	23600000	#FFDADA	1	0.625
chr3	23600001	23960000	A.1.2.2.1.2.1.2.2.1.1.1	0.809271523178808	.	23600001	23960000	#FF4848	1	0.875
chr3	23960001	24280000	A.2.1.2.2.2.1.2.1.2.2	0.66887417218543	.	23960001	24280000	#FF9191	1	0.75
chr3	24280001	24440000	A.2.2.1.1.2.1.1.2	0.645033112582782	.	24280001	24440000	#FFDADA	1	0.625
chr3	24440001	24760000	A.2.1.2.2.2.2.1.1	0.666225165562914	.	24440001	24760000	#FF9191	1	0.75
chr3	24760001	25080000	B.1.1.1.2.1.2.1.1	0.48476821192053	.	24760001	25080000	#DADAFF	1	0.5
chr3	25080001	25160000	B.1.1.1.2.1.1.2.1.2.2	0.488741721854305	.	25080001	25160000	#DADAFF	1	0.5
chr3	25160001	25240000	B.1.1.2.1.1.1.2.2.2.1	0.442384105960265	.	25160001	25240000	#DADAFF	1	0.5
chr3	25240001	25680000	B.1.1.2.1.1.2.2	0.434437086092715	.	25240001	25680000	#DADAFF	1	0.5
chr3	25680001	25920000	B.1.1.1.2.1.1.2.2.2	0.486092715231788	.	25680001	25920000	#DADAFF	1	0.5
chr3	25920001	26320000	B.2.2.2.1.1.1	0.0185430463576159	.	25920001	26320000	#0000FF	1	0.125
chr3	26320001	26520000	B.2.2.1.2.2.1.2.2.1.1	0.0251655629139073	.	26320001	26520000	#0000FF	1	0.125
chr3	26520001	26920000	B.2.2.2.2.2.2.2	0.00132450331125828	.	26520001	26920000	#0000FF	1	0.125
chr3	26920001	27080000	B.2.1.2.1.2.1.2.2.2	0.0940397350993377	.	26920001	27080000	#4848FF	1	0.25
chr3	27080001	27640000	B.1.1.2.1.1.2.1.1.2.2	0.437086092715232	.	27080001	27640000	#DADAFF	1	0.5
chr3	27640001	27720000	A.2.2.2.2.1.2.1.1	0.564238410596027	.	27640001	27720000	#FFDADA	1	0.625
chr3	27720001	28400000	B.1.2.2.2.2.2.1.2	0.16158940397351	.	27720001	28400000	#9191FF	1	0.375
chr3	28400001	28960000	B.2.2.1.2.2.1.2.1.2.2	0.0264900662251656	.	28400001	28960000	#0000FF	1	0.125
chr3	28960001	29080000	B.1.2.2.2.2.2.2.1.1.1.1	0.160264900662252	.	28960001	29080000	#9191FF	1	0.375
chr3	29080001	29240000	B.2.1.1.2.2.1.2.1.1	0.117880794701987	.	29080001	29240000	#4848FF	1	0.25
chr3	29240001	29560000	B.1.2.1.2.1.2.1.1	0.274172185430464	.	29240001	29560000	#9191FF	1	0.375
chr3	29560001	29760000	B.1.2.1.2.2.1.2.2.2	0.24635761589404	.	29560001	29760000	#9191FF	1	0.375
chr3	29760001	30040000	B.2.1.2.2.1.2.2.2	0.0794701986754967	.	29760001	30040000	#4848FF	1	0.25
chr3	30040001	30240000	B.1.2.1.2.2.1.1.1.2.2.2	0.256953642384106	.	30040001	30240000	#9191FF	1	0.375
chr3	30240001	30320000	B.2.1.2.1.1.1	0.104635761589404	.	30240001	30320000	#4848FF	1	0.25
chr3	30320001	30440000	B.2.1.2.1.2.1.2.2.1	0.095364238410596	.	30320001	30440000	#4848FF	1	0.25
chr3	30440001	30560000	B.1.2.2.2.1.1.1.2	0.181456953642384	.	30440001	30560000	#9191FF	1	0.375
chr3	30560001	30800000	B.1.2.2.1.2.2.2.2.2	0.186754966887417	.	30560001	30800000	#9191FF	1	0.375
chr3	30800001	31040000	B.1.2.1.2.2.1.1.1.1.2	0.260927152317881	.	30800001	31040000	#9191FF	1	0.375
chr3	31040001	31280000	B.1.2.1.2.2.1.1.2.1.2	0.254304635761589	.	31040001	31280000	#9191FF	1	0.375
chr3	31280001	31400000	B.1.2.1.2.2.2.1.1.1.2	0.243708609271523	.	31280001	31400000	#9191FF	1	0.375
chr3	31400001	31600000	A.2.1.2.2.2.2.2	0.662251655629139	.	31400001	31600000	#FF9191	1	0.75
chr3	31600001	31800000	A.2.2.1.1.1.2.2.1	0.649006622516556	.	31600001	31800000	#FFDADA	1	0.625
chr3	31800001	31960000	A.2.2.2.1.2.1.1	0.581456953642384	.	31800001	31960000	#FFDADA	1	0.625
chr3	31960001	32200000	A.2.1.2.2.1.1.2.2.2	0.680794701986755	.	31960001	32200000	#FF9191	1	0.75
chr3	32200001	32560000	A.1.1.2.1.2.2.2.2.1	0.940397350993378	.	32200001	32560000	#FF0000	1	1
chr3	32560001	32760000	A.1.1.2.1.2.1.2.2	0.947019867549669	.	32560001	32760000	#FF0000	1	1
chr3	32760001	32960000	A.1.1.2.1.2.2.2.1.1.1	0.944370860927152	.	32760001	32960000	#FF0000	1	1
chr3	33000001	33080000	A.1.2.1.1.1.1.2.1	0.901986754966887	.	33000001	33080000	#FF4848	1	0.875
chr3	33080001	33160000	A.1.2.2.1.1.1.1.1.1	0.841059602649007	.	33080001	33160000	#FF4848	1	0.875
chr3	33160001	33320000	A.1.1.2.1.1.1.2.2.1.2	0.966887417218543	.	33160001	33320000	#FF0000	1	1
chr3	33320001	33480000	A.1.2.2.1.1.2.2.2.1.1	0.819867549668874	.	33320001	33480000	#FF4848	1	0.875
chr3	33480001	33880000	A.1.1.2.1.2.1.2.1.1	0.949668874172185	.	33480001	33880000	#FF0000	1	1
chr3	33880001	34320000	B.2.1.1.2.1.1.1.1.1	0.133774834437086	.	33880001	34320000	#4848FF	1	0.25
chr3	34320001	34760000	B.2.2.1.2.2.1.2.2.2	0.0225165562913907	.	34320001	34760000	#0000FF	1	0.125
chr3	34760001	35040000	B.2.2.1.2.1.2.2.1	0.033112582781457	.	34760001	35040000	#0000FF	1	0.125
chr3	35040001	35400000	B.2.2.2.2.2.2.1.1	0.00662251655629139	.	35040001	35400000	#0000FF	1	0.125
chr3	35400001	35520000	B.2.2.1.1.1.2.1.1.1	0.0622516556291391	.	35400001	35520000	#0000FF	1	0.125
chr3	35520001	36000000	B.2.2.2.1.2.2	0.0145695364238411	.	35520001	36000000	#0000FF	1	0.125
chr3	36000001	36080000	B.2.2.1.1.2.1.1.1.1	0.056953642384106	.	36000001	36080000	#0000FF	1	0.125
chr3	36080001	36200000	B.2.1.2.2.2.1.1.2	0.0768211920529801	.	36080001	36200000	#4848FF	1	0.25
chr3	36200001	36280000	B.2.1.2.1.2.2.1.2	0.0887417218543046	.	36200001	36280000	#4848FF	1	0.25
chr3	36280001	36760000	B.2.2.1.2.2.1.2.1.1	0.0291390728476821	.	36280001	36760000	#0000FF	1	0.125
chr3	36760001	37120000	B.1.1.1.1.2.1.1.2.1	0.503311258278146	.	36760001	37120000	#DADAFF	1	0.5
chr3	37120001	37240000	A.1.2.2.1.2.1.2.2.2	0.805298013245033	.	37120001	37240000	#FF4848	1	0.875
chr3	37240001	37520000	A.2.1.2.2.2.1.1.1	0.675496688741722	.	37240001	37520000	#FF9191	1	0.75
chr3	37520001	37840000	A.2.2.1.1.2.2.1.1.2	0.637086092715232	.	37520001	37840000	#FFDADA	1	0.625
chr3	37840001	38040000	A.1.2.2.1.1.2.2.2.1.2	0.818543046357616	.	37840001	38040000	#FF4848	1	0.875
chr3	38040001	38360000	A.1.1.2.1.2.2.2.1.2	0.941721854304636	.	38040001	38360000	#FF0000	1	1
chr3	38360001	38560000	A.1.2.2.1.1.2.1.1.1.1	0.829139072847682	.	38360001	38560000	#FF4848	1	0.875
chr3	38560001	38760000	A.2.2.1.2.1.2.1.2.2	0.619867549668874	.	38560001	38760000	#FFDADA	1	0.625
chr3	38760001	39160000	A.2.2.1.2.1.1.2.2.1	0.625165562913907	.	38760001	39160000	#FFDADA	1	0.625
chr3	39160001	39440000	A.1.2.1.1.2.1.1.2.2	0.890066225165563	.	39160001	39440000	#FF4848	1	0.875
chr3	39440001	39800000	B.1.2.1.2.2.2.1.1.1.1	0.245033112582781	.	39440001	39800000	#9191FF	1	0.375
chr3	39800001	40120000	B.1.2.2.2.2.2.2.2.1	0.154966887417219	.	39800001	40120000	#9191FF	1	0.375
chr3	40120001	40280000	B.1.2.1.2.1.2.2.1.2.2.2	0.266225165562914	.	40120001	40280000	#9191FF	1	0.375
chr3	40280001	40360000	B.1.1.1.2.2.1.2.2.2.2	0.474172185430464	.	40280001	40360000	#DADAFF	1	0.5
chr3	40360001	40600000	A.2.2.1.2.1.2.1.1	0.622516556291391	.	40360001	40600000	#FFDADA	1	0.625
chr3	40600001	40920000	B.1.2.2.2.2.2.1.1	0.162913907284768	.	40600001	40920000	#9191FF	1	0.375
chr3	40920001	41040000	B.1.1.1.1.2.1.1.1.1	0.509933774834437	.	40920001	41040000	#DADAFF	1	0.5
chr3	41040001	41600000	B.1.1.1.2.1.1.2.1.1.2	0.491390728476821	.	41040001	41600000	#DADAFF	1	0.5
chr3	41600001	41960000	B.1.1.1.2.2.2.2.1.1.1	0.464900662251656	.	41600001	41960000	#DADAFF	1	0.5
chr3	41960001	42200000	A.1.2.2.1.2.2.2.1	0.802649006622517	.	41960001	42200000	#FF4848	1	0.875
chr3	42200001	42600000	A.2.1.2.1.2.1.2	0.694039735099338	.	42200001	42600000	#FF9191	1	0.75
chr3	42600001	42760000	A.1.1.2.1.2.1.2.1.2	0.948344370860927	.	42600001	42760000	#FF0000	1	1
chr3	42760001	42960000	A.1.2.1.1.1.2.1.1	0.898013245033113	.	42760001	42960000	#FF4848	1	0.875
chr3	42960001	43080000	A.2.2.2.2.1.1.1.2	0.56953642384106	.	42960001	43080000	#FFDADA	1	0.625
chr3	43080001	43760000	A.1.2.2.1.2.1.2.1.2	0.810596026490066	.	43080001	43760000	#FF4848	1	0.875
[truncated: 8,497 more rows]
