# Supplementary material for: Systematic inference and comparison of multi-scale chromatin sub-compartments connects spatial organization to cell phenotypes
Source: Nat Commun. 2021 May 10;12:2439. doi: 10.1038/s41467-021-22666-3 (PMC8110550; doi:10.1038/s41467-021-22666-3)
Supplement: Supplementary file 5 — Supplementary Dataset 2 [file 41467_2021_22666_MOESM5_ESM.zip › Supplementary_Data_1_domain_hierarchies_127HiCmaps/Lung_tissue_2_binsize=40kb.bed]

#fields: chr, pos_start, pos_end, the full compartment label describing the position in the hierachy, normalized compartment domain rank, ., pos_start, pos_end, color based on eight compartment model (A.1.1 - B.2.2), 1, eight compartment score (A.1.1 to B.2.2: 8 to 1 devided by 8)
chr1	560001	600000	A.2.1.1.1.1.2.1.2	0.716833890746934	.	560001	600000	#FF9191	1	0.75
chr1	640001	680000	A.2.1.1.1.1.2.1.2	0.716833890746934	.	640001	680000	#FF9191	1	0.75
chr1	720001	920000	A.1.1.2.2.1.2.1.2.1.2.1	0.903010033444816	.	720001	920000	#FF0000	1	1
chr1	920001	1080000	A.1.1.1.2.2.2.1.1	0.958751393534002	.	920001	1080000	#FF0000	1	1
chr1	1080001	1240000	A.1.1.1.1.2.1.2.2	0.994425863991081	.	1080001	1240000	#FF0000	1	1
chr1	1240001	1360000	A.1.1.1.1.2.1.2.1.2	0.995540691192865	.	1240001	1360000	#FF0000	1	1
chr1	1360001	1560000	A.1.1.2.2.1.2.1.2.2.1	0.900780379041249	.	1360001	1560000	#FF0000	1	1
chr1	1560001	1680000	A.1.1.2.2.1.2.1.1	0.905239687848383	.	1560001	1680000	#FF0000	1	1
chr1	1680001	1840000	A.1.1.1.1.2.2.2.2.1.1	0.985507246376812	.	1680001	1840000	#FF0000	1	1
chr1	1840001	2120000	A.1.2.1.1.1.1.1.2.1.1	0.871794871794872	.	1840001	2120000	#FF4848	1	0.875
chr1	2120001	2360000	A.1.1.2.1.1.2.1.2.2	0.93422519509476	.	2120001	2360000	#FF0000	1	1
chr1	2360001	2480000	A.1.1.1.2.2.2.2	0.955406911928651	.	2360001	2480000	#FF0000	1	1
chr1	2480001	2600000	A.1.2.2.1.2.2.1.2.2.2	0.773690078037904	.	2480001	2600000	#FF4848	1	0.875
chr1	2680001	2880000	A.1.2.2.1.2.2.1.2.2.2	0.773690078037904	.	2680001	2880000	#FF4848	1	0.875
chr1	2880001	3040000	A.1.2.1.1.2.1.1.2	0.843924191750279	.	2880001	3040000	#FF4848	1	0.875
chr1	3040001	3120000	A.1.2.1.1.2.1.2.1	0.842809364548495	.	3040001	3120000	#FF4848	1	0.875
chr1	3120001	3400000	A.2.1.1.1.1.2.2.2.2.1	0.712374581939799	.	3120001	3400000	#FF9191	1	0.75
chr1	3400001	3520000	A.1.1.2.2.2.1.2.2.1.1	0.890746934225195	.	3400001	3520000	#FF0000	1	1
chr1	3520001	3600000	A.1.2.1.1.2.2.2.1.1	0.839464882943144	.	3520001	3600000	#FF4848	1	0.875
chr1	3600001	3680000	A.1.1.1.2.2.1.1.1.2.2	0.967670011148272	.	3600001	3680000	#FF0000	1	1
chr1	3680001	3840000	A.1.1.2.2.2.1.1.1	0.897435897435897	.	3680001	3840000	#FF0000	1	1
chr1	3960001	4000000	A.1.1.2.2.2.1.1.1	0.897435897435897	.	3960001	4000000	#FF0000	1	1
chr1	4000001	4360000	A.2.2.1.1.2.1.2.2.1	0.575250836120401	.	4000001	4360000	#FFDADA	1	0.625
chr1	4360001	4480000	A.2.2.1.1.1.2.1.1.1	0.590858416945373	.	4360001	4480000	#FFDADA	1	0.625
chr1	4480001	4840000	B.1.1.1.1.2.1.2	0.441471571906354	.	4480001	4840000	#DADAFF	1	0.5
chr1	4840001	4920000	A.2.1.1.2.1.2.2.1	0.671125975473802	.	4840001	4920000	#FF9191	1	0.75
chr1	4920001	5400000	B.1.1.1.1.2.1.1.2	0.442586399108138	.	4920001	5400000	#DADAFF	1	0.5
chr1	5400001	5520000	A.2.2.1.1.1.2.2.1.2	0.58082497212932	.	5400001	5520000	#FFDADA	1	0.625
chr1	5520001	6000000	A.2.2.1.1.2.1.1	0.578595317725752	.	5520001	6000000	#FFDADA	1	0.625
chr1	6000001	6200000	A.1.2.2.1.1.2.2.1.1	0.79933110367893	.	6000001	6200000	#FF4848	1	0.875
chr1	6200001	6320000	A.1.1.2.2.2.1.1.2.1.1	0.896321070234114	.	6200001	6320000	#FF0000	1	1
chr1	6320001	6520000	A.1.2.2.1.2.1.1.1.1.1.2	0.794871794871795	.	6320001	6520000	#FF4848	1	0.875
chr1	6520001	6920000	A.1.2.1.1.1.1.2.2.2.2	0.859531772575251	.	6520001	6920000	#FF4848	1	0.875
chr1	6920001	7000000	A.1.2.2.1.2.2.1.1.2	0.778149386845039	.	6920001	7000000	#FF4848	1	0.875
chr1	7000001	7120000	A.2.1.1.1.1.2.1.1	0.717948717948718	.	7000001	7120000	#FF9191	1	0.75
chr1	7120001	7400000	A.2.2.1.1.1.2.1.2.1.1.2	0.587513935340022	.	7120001	7400000	#FFDADA	1	0.625
chr1	7400001	7760000	A.2.1.1.1.1.2.2.2.2.2.2	0.710144927536232	.	7400001	7760000	#FF9191	1	0.75
chr1	7760001	8000000	A.1.2.1.1.1.2.1.1.1.2.2	0.8561872909699	.	7760001	8000000	#FF4848	1	0.875
chr1	8000001	8240000	A.1.1.2.1.1.1.2.1.2.1.2.1	0.944258639910814	.	8000001	8240000	#FF0000	1	1
chr1	8240001	8400000	A.1.1.2.2.1.2.1.2.1.1	0.9041248606466	.	8240001	8400000	#FF0000	1	1
chr1	8400001	8600000	A.1.1.1.2.1.1.1.1.1	0.98216276477146	.	8400001	8600000	#FF0000	1	1
chr1	8600001	8760000	A.1.2.1.1.1.1.2.1.2	0.865105908584169	.	8600001	8760000	#FF4848	1	0.875
chr1	8760001	8960000	A.1.1.2.1.1.1.1.1.2.2	0.9520624303233	.	8760001	8960000	#FF0000	1	1
chr1	8960001	9080000	A.1.1.1.1.2.1.2.1.1.2	0.996655518394649	.	8960001	9080000	#FF0000	1	1
chr1	9080001	9480000	A.1.1.2.1.1.2.2.1.1.1	0.933110367892977	.	9080001	9480000	#FF0000	1	1
chr1	9480001	9560000	A.1.1.1.1.2.2.2.2.2	0.983277591973244	.	9480001	9560000	#FF0000	1	1
chr1	9560001	9720000	A.1.1.2.2.1.2.1.2.2.2	0.899665551839465	.	9560001	9720000	#FF0000	1	1
chr1	9720001	9960000	A.1.1.2.2.2.1.2.2.1.2	0.889632107023411	.	9720001	9960000	#FF0000	1	1
chr1	9960001	10360000	A.1.1.2.1.1.2.1.1.2	0.937569676700111	.	9960001	10360000	#FF0000	1	1
chr1	10360001	10520000	A.1.1.1.2.2.1.1.2.1.1	0.966555183946488	.	10360001	10520000	#FF0000	1	1
chr1	10520001	10600000	A.1.1.1.1.2.2.1.2.2	0.988851727982163	.	10520001	10600000	#FF0000	1	1
chr1	10600001	11040000	A.1.1.2.1.1.2.1.1.1	0.938684503901895	.	10600001	11040000	#FF0000	1	1
chr1	11040001	11160000	A.1.1.1.1.2.2.2.2.1.2	0.984392419175028	.	11040001	11160000	#FF0000	1	1
chr1	11160001	11280000	A.1.1.2.2.1.1.2.1	0.910813823857302	.	11160001	11280000	#FF0000	1	1
chr1	11280001	11480000	A.1.2.1.1.1.2.1.2.1	0.853957636566332	.	11280001	11480000	#FF4848	1	0.875
chr1	11480001	11640000	A.1.2.2.1.2.2.1.2.2.1	0.774804905239688	.	11480001	11640000	#FF4848	1	0.875
chr1	11640001	11960000	A.1.2.1.1.1.1.1.2.2.2.1	0.868450390189521	.	11640001	11960000	#FF4848	1	0.875
chr1	11960001	12320000	A.1.1.1.2.1.1.2.2.2	0.976588628762542	.	11960001	12320000	#FF0000	1	1
chr1	12320001	12720000	A.1.2.1.1.1.1.2.2.2.1	0.860646599777035	.	12320001	12720000	#FF4848	1	0.875
chr1	12720001	12960000	A.2.1.1.2.1.2.1.2.2.2	0.672240802675585	.	12720001	12960000	#FF9191	1	0.75
chr1	12960001	13040000	A.2.1.1.2.2.2	0.657748049052397	.	12960001	13040000	#FF9191	1	0.75
chr1	13120001	13160000	A.2.1.1.2.2.2	0.657748049052397	.	13120001	13160000	#FF9191	1	0.75
chr1	13160001	13240000	A.2.2.1.1.1.1.1	0.595317725752508	.	13160001	13240000	#FFDADA	1	0.625
chr1	13760001	14080000	A.2.2.1.1.1.1.1	0.595317725752508	.	13760001	14080000	#FFDADA	1	0.625
chr1	14080001	14600000	B.1.1.1.1.2.1.1.1	0.443701226309922	.	14080001	14600000	#DADAFF	1	0.5
chr1	14600001	14680000	A.2.1.1.2.1.2.2.2	0.670011148272018	.	14600001	14680000	#FF9191	1	0.75
chr1	14680001	14880000	A.2.2.1.1.1.2.1.2.2.1	0.585284280936455	.	14680001	14880000	#FFDADA	1	0.625
chr1	14880001	14960000	A.2.1.1.2.2.1.1.2.2.1	0.665551839464883	.	14880001	14960000	#FF9191	1	0.75
chr1	14960001	15280000	A.2.1.1.2.1.2.1.2.1.1	0.675585284280936	.	14960001	15280000	#FF9191	1	0.75
chr1	15280001	15440000	A.2.1.1.1.1.2.2.1.2	0.714604236343367	.	15280001	15440000	#FF9191	1	0.75
chr1	15440001	15600000	A.1.1.2.2.2.1.2.1.2	0.891861761426979	.	15440001	15600000	#FF0000	1	1
chr1	15600001	15800000	A.1.2.2.1.2.2.2.1.1	0.77257525083612	.	15600001	15800000	#FF4848	1	0.875
chr1	15800001	16120000	A.1.1.2.1.1.1.1.2.1.1	0.950947603121516	.	15800001	16120000	#FF0000	1	1
chr1	16120001	16400000	A.1.1.1.2.1.1.1.1.2	0.981047937569677	.	16120001	16400000	#FF0000	1	1
chr1	16400001	16920000	A.1.1.2.1.1.2.1.2.1.1	0.936454849498328	.	16400001	16920000	#FF0000	1	1
chr1	16920001	17080000	A.1.1.2.2.2.1.1.2.1.2	0.89520624303233	.	16920001	17080000	#FF0000	1	1
chr1	17080001	17200000	A.1.1.2.2.2.2.1.2.2.2	0.881828316610925	.	17080001	17200000	#FF0000	1	1
chr1	17200001	17400000	A.1.1.2.1.1.1.1.2.2.1	0.948717948717949	.	17200001	17400000	#FF0000	1	1
chr1	17400001	17760000	A.1.2.2.1.2.2.2.2.1	0.768115942028985	.	17400001	17760000	#FF4848	1	0.875
chr1	17760001	18520000	A.2.2.1.1.2.1.2.2.2	0.574136008918618	.	17760001	18520000	#FFDADA	1	0.625
chr1	18520001	18800000	A.2.2.1.1.1.2.1.1.2	0.58974358974359	.	18520001	18800000	#FFDADA	1	0.625
chr1	18800001	19200000	A.2.2.1.1.1.2.2.1.1.2	0.581939799331104	.	18800001	19200000	#FFDADA	1	0.625
chr1	19200001	19360000	A.1.1.2.2.2.2.1.2.1.2	0.884057971014493	.	19200001	19360000	#FF0000	1	1
chr1	19360001	19600000	A.1.2.2.1.2.1.1.1.1.1.1	0.795986622073579	.	19360001	19600000	#FF4848	1	0.875
chr1	19600001	19960000	A.1.2.1.2.1.2.1.1.1.2	0.827201783723523	.	19600001	19960000	#FF4848	1	0.875
chr1	19960001	20240000	A.1.2.2.1.2.2.1.2.1.2	0.775919732441472	.	19960001	20240000	#FF4848	1	0.875
chr1	20240001	20520000	A.2.1.1.1.1.2.2.2.2.2.1	0.711259754738016	.	20240001	20520000	#FF9191	1	0.75
chr1	20520001	20640000	A.1.2.2.1.2.1.1.1.2.2.1	0.79041248606466	.	20520001	20640000	#FF4848	1	0.875
chr1	20640001	20840000	A.2.1.1.2.1.1.1.1.1	0.686733556298774	.	20640001	20840000	#FF9191	1	0.75
chr1	20840001	21080000	A.1.2.2.1.2.1.1.1.1.2.1	0.793756967670011	.	20840001	21080000	#FF4848	1	0.875
chr1	21080001	21160000	A.1.1.2.2.1.1.1.2	0.911928651059086	.	21080001	21160000	#FF0000	1	1
chr1	21160001	21520000	A.1.2.1.1.1.2.2.2.2.2	0.848383500557414	.	21160001	21520000	#FF4848	1	0.875
chr1	21520001	21640000	A.1.1.2.2.1.1.2.2.2.2	0.906354515050167	.	21520001	21640000	#FF0000	1	1
chr1	21640001	21720000	A.1.1.1.2.2.2.1.2.1	0.957636566332218	.	21640001	21720000	#FF0000	1	1
chr1	21720001	21840000	A.1.2.1.1.2.2.2.1.2.2	0.837235228539576	.	21720001	21840000	#FF4848	1	0.875
chr1	21840001	22040000	A.1.2.2.1.2.1.1.2.1.1	0.788182831661092	.	21840001	22040000	#FF4848	1	0.875
chr1	22040001	22120000	A.1.1.1.2.2.2.1.2.2	0.956521739130435	.	22040001	22120000	#FF0000	1	1
chr1	22120001	22200000	A.1.1.1.1.2.2.1.2.1	0.989966555183946	.	22120001	22200000	#FF0000	1	1
chr1	22200001	22400000	A.1.1.1.2.2.1.1.2.2	0.963210702341137	.	22200001	22400000	#FF0000	1	1
chr1	22400001	22560000	A.1.2.1.1.1.1.1.1.1.1	0.876254180602007	.	22400001	22560000	#FF4848	1	0.875
chr1	22560001	22680000	A.1.2.2.1.2.1.1.1.2.2.2	0.789297658862876	.	22560001	22680000	#FF4848	1	0.875
chr1	22680001	22840000	A.1.2.1.1.2.1.1.1.2.1	0.846153846153846	.	22680001	22840000	#FF4848	1	0.875
chr1	22840001	22960000	A.1.1.2.2.2.2.1.2.1.1	0.885172798216276	.	22840001	22960000	#FF0000	1	1
chr1	22960001	23240000	A.2.1.1.2.1.1.2.2.2.2	0.677814938684504	.	22960001	23240000	#FF9191	1	0.75
chr1	23240001	23360000	A.1.1.2.2.1.1.1.1.1	0.914158305462653	.	23240001	23360000	#FF0000	1	1
chr1	23360001	23560000	A.1.1.2.2.2.1.1.2.2	0.894091415830546	.	23360001	23560000	#FF0000	1	1
chr1	23560001	23680000	A.1.1.2.2.2.2.1.1.1	0.887402452619844	.	23560001	23680000	#FF0000	1	1
chr1	23680001	23840000	A.1.1.1.1.1	1	.	23680001	23840000	#FF0000	1	1
chr1	23840001	24160000	A.1.1.1.2.1.2.1.2	0.974358974358974	.	23840001	24160000	#FF0000	1	1
chr1	24160001	24280000	A.1.2.2.1.2.1.1.2.1.2.1	0.787068004459309	.	24160001	24280000	#FF4848	1	0.875
chr1	24280001	24480000	A.1.2.1.1.2.1.1.1.2.2	0.845039018952062	.	24280001	24480000	#FF4848	1	0.875
chr1	24480001	25000000	A.1.2.2.1.1.1.2.2.1	0.806020066889632	.	24480001	25000000	#FF4848	1	0.875
chr1	25000001	25600000	A.1.2.2.1.1.1.2.1.2	0.807134894091416	.	25000001	25600000	#FF4848	1	0.875
chr1	25600001	26000000	A.1.2.1.1.1.1.1.2.1.2	0.870680044593088	.	25600001	26000000	#FF4848	1	0.875
chr1	26000001	26120000	A.1.2.1.1.2.2.2.2.2	0.835005574136009	.	26000001	26120000	#FF4848	1	0.875
chr1	26120001	26400000	A.1.2.1.1.1.1.2.2.1.1	0.863991081382386	.	26120001	26400000	#FF4848	1	0.875
chr1	26400001	26520000	A.1.1.1.1.2.2.2.1.2	0.986622073578595	.	26400001	26520000	#FF0000	1	1
chr1	26520001	26600000	A.1.1.1.1.2.2.1.1.1.2	0.992196209587514	.	26520001	26600000	#FF0000	1	1
chr1	26600001	26800000	A.1.1.1.2.1.2.2.2	0.971014492753623	.	26600001	26800000	#FF0000	1	1
chr1	26800001	27240000	A.1.1.2.1.1.1.1.1.1	0.954292084726867	.	26800001	27240000	#FF0000	1	1
chr1	27240001	27440000	A.1.1.1.1.2.2.1.1.2	0.99108138238573	.	27240001	27440000	#FF0000	1	1
chr1	27440001	27600000	A.1.1.1.2.2.1.1.2.1.2.1	0.965440356744705	.	27440001	27600000	#FF0000	1	1
chr1	27600001	27720000	A.1.1.1.1.2.2.1.1.1.1	0.993311036789298	.	27600001	27720000	#FF0000	1	1
chr1	27720001	28160000	A.1.1.1.2.1.2.1.1	0.975473801560758	.	27720001	28160000	#FF0000	1	1
chr1	28160001	28600000	A.1.1.1.2.1.1.2.1	0.978818283166109	.	28160001	28600000	#FF0000	1	1
chr1	28600001	28760000	A.1.1.1.2.2.1.2.1.1	0.962095875139353	.	28600001	28760000	#FF0000	1	1
chr1	28760001	28920000	A.1.1.1.2.2.1.1.2.1.2.2	0.964325529542921	.	28760001	28920000	#FF0000	1	1
chr1	28920001	29200000	A.1.1.1.2.2.1.2.2	0.959866220735786	.	28920001	29200000	#FF0000	1	1
chr1	29200001	29320000	A.1.1.1.1.2.2.2.1.1	0.987736900780379	.	29200001	29320000	#FF0000	1	1
chr1	29320001	29560000	A.1.2.1.1.1.1.1.1.2.1	0.874024526198439	.	29320001	29560000	#FF4848	1	0.875
chr1	29560001	29600000	A.2.1.1.1.1.2.2.1.1	0.71571906354515	.	29560001	29600000	#FF9191	1	0.75
chr1	29640001	29840000	A.2.1.1.1.1.2.2.1.1	0.71571906354515	.	29640001	29840000	#FF9191	1	0.75
chr1	29840001	29880000	A.2.2.1.1.2.1.2.1.1	0.577480490523969	.	29840001	29880000	#FFDADA	1	0.625
chr1	30000001	30600000	A.2.2.1.1.2.1.2.1.1	0.577480490523969	.	30000001	30600000	#FFDADA	1	0.625
chr1	30600001	30960000	A.2.1.1.2.1.2.1.2.1.2	0.674470457079153	.	30600001	30960000	#FF9191	1	0.75
chr1	30960001	31160000	A.2.1.1.2.1.1.1.2.1.1	0.684503901895206	.	30960001	31160000	#FF9191	1	0.75
chr1	31160001	31240000	A.1.1.2.2.2.2.2.1.2.2	0.878483835005574	.	31160001	31240000	#FF0000	1	1
chr1	31240001	31440000	A.1.2.1.1.1.2.1.1.1.2.1	0.857302118171683	.	31240001	31440000	#FF4848	1	0.875
chr1	31440001	31600000	A.1.1.2.2.1.1.1.1.2	0.91304347826087	.	31440001	31600000	#FF0000	1	1
chr1	31600001	31880000	A.1.1.2.2.2.1.2.1.1	0.892976588628763	.	31600001	31880000	#FF0000	1	1
chr1	31880001	32040000	A.1.2.1.1.1.2.2.2.2.1	0.849498327759197	.	31880001	32040000	#FF4848	1	0.875
chr1	32040001	32320000	A.1.1.2.1.1.1.2.1.2.1.2.2	0.94314381270903	.	32040001	32320000	#FF0000	1	1
chr1	32320001	32400000	A.1.1.2.2.2.2.2.1.2.1	0.879598662207358	.	32320001	32400000	#FF0000	1	1
chr1	32400001	32680000	A.1.1.2.1.1.1.1.1.2.1	0.953177257525084	.	32400001	32680000	#FF0000	1	1
chr1	32680001	32920000	A.1.2.1.1.2.2.2.2.1	0.836120401337793	.	32680001	32920000	#FF4848	1	0.875
chr1	32920001	33200000	A.1.1.1.2.1.1.1.2	0.979933110367893	.	32920001	33200000	#FF0000	1	1
chr1	33200001	33320000	A.1.1.1.2.2.1.1.1.2.1	0.968784838350056	.	33200001	33320000	#FF0000	1	1
chr1	33320001	33560000	A.1.1.2.1.1.1.2.1.2.2	0.942028985507246	.	33320001	33560000	#FF0000	1	1
chr1	33560001	33720000	A.1.1.2.1.1.1.1.2.1.2	0.949832775919732	.	33560001	33720000	#FF0000	1	1
chr1	33720001	33920000	A.1.1.2.1.1.1.2.1.2.1.1	0.945373467112598	.	33720001	33920000	#FF0000	1	1
chr1	33920001	34080000	A.1.2.2.1.2.2.2.2.2	0.767001114827202	.	33920001	34080000	#FF4848	1	0.875
chr1	34080001	34400000	A.2.2.1.1.2.1.2.1.2	0.576365663322185	.	34080001	34400000	#FFDADA	1	0.625
chr1	34400001	34680000	A.2.2.1.1.2.2.2	0.570791527313266	.	34400001	34680000	#FFDADA	1	0.625
chr1	34680001	34800000	A.2.2.1.1.1.2.2.2	0.579710144927536	.	34680001	34800000	#FFDADA	1	0.625
chr1	34800001	34920000	A.2.2.1.1.1.2.1.2.2.2	0.584169453734671	.	34800001	34920000	#FFDADA	1	0.625
chr1	34920001	35120000	A.2.2.1.1.1.2.2.1.1.1	0.583054626532887	.	34920001	35120000	#FFDADA	1	0.625
chr1	35120001	35240000	A.2.1.1.2.1.1.1.1.2	0.68561872909699	.	35120001	35240000	#FF9191	1	0.75
chr1	35240001	35400000	A.1.2.2.1.2.2.2.1.2.2.1	0.770345596432553	.	35240001	35400000	#FF4848	1	0.875
chr1	35400001	35480000	A.1.1.2.2.2.2.2.2	0.87736900780379	.	35400001	35480000	#FF0000	1	1
chr1	35480001	35600000	A.1.1.2.2.2.2.1.2.2.1	0.882943143812709	.	35480001	35600000	#FF0000	1	1
chr1	35600001	35880000	A.1.1.2.1.1.1.1.2.2.2	0.947603121516165	.	35600001	35880000	#FF0000	1	1
chr1	35880001	36040000	A.1.2.1.1.1.1.2.2.1.2.1	0.862876254180602	.	35880001	36040000	#FF4848	1	0.875
chr1	36040001	36160000	A.1.1.2.2.1.1.2.2.2.1.1	0.908584169453735	.	36040001	36160000	#FF0000	1	1
chr1	36160001	36240000	A.1.2.1.1.2.2.1	0.840579710144927	.	36160001	36240000	#FF4848	1	0.875
chr1	36240001	36320000	A.1.1.1.2.2.1.1.1.1	0.969899665551839	.	36240001	36320000	#FF0000	1	1
chr1	36320001	36480000	A.1.1.2.2.1.2.1.2.1.2.2	0.901895206243032	.	36320001	36480000	#FF0000	1	1
chr1	36480001	36680000	A.1.1.1.2.2.1.2.1.2	0.96098104793757	.	36480001	36680000	#FF0000	1	1
chr1	36680001	36880000	A.1.1.1.1.2.1.1	0.998885172798216	.	36680001	36880000	#FF0000	1	1
chr1	36880001	37200000	A.2.1.1.1.1.2.2.2.1	0.713489409141583	.	36880001	37200000	#FF9191	1	0.75
chr1	37200001	37360000	A.2.1.1.2.1.1.1.2.2	0.682274247491639	.	37200001	37360000	#FF9191	1	0.75
chr1	37360001	37560000	A.2.2.1.1.1.2.1.2.1.1.1	0.588628762541806	.	37360001	37560000	#FFDADA	1	0.625
chr1	37560001	37680000	A.2.1.1.2.1.1.1.2.1.2	0.683389074693422	.	37560001	37680000	#FF9191	1	0.75
chr1	37680001	37880000	A.2.1.1.2.1.2.1.1	0.67670011148272	.	37680001	37880000	#FF9191	1	0.75
chr1	37880001	38480000	A.1.2.2.1.1.1.1.2.2	0.809364548494983	.	37880001	38480000	#FF4848	1	0.875
chr1	38480001	38800000	A.2.1.1.2.1.2.1.2.2.1	0.673355629877369	.	38480001	38800000	#FF9191	1	0.75
chr1	38800001	38880000	A.1.2.2.1.2.2.1.1.1	0.779264214046823	.	38800001	38880000	#FF4848	1	0.875
chr1	38880001	39360000	A.2.1.1.2.1.1.2.2.2.1	0.678929765886288	.	38880001	39360000	#FF9191	1	0.75
chr1	39360001	39440000	A.1.1.2.2.2.2.2.1.1	0.880713489409142	.	39360001	39440000	#FF0000	1	1
chr1	39440001	39720000	A.1.1.2.1.1.1.2.2.2	0.939799331103679	.	39440001	39720000	#FF0000	1	1
chr1	39720001	40280000	A.1.2.1.2.1.2.2.1	0.822742474916388	.	39720001	40280000	#FF4848	1	0.875
chr1	40280001	40360000	A.1.1.2.2.2.2.1.1.2	0.88628762541806	.	40280001	40360000	#FF0000	1	1
chr1	40360001	40560000	A.1.1.2.1.1.1.2.2.1	0.940914158305463	.	40360001	40560000	#FF0000	1	1
chr1	40560001	40680000	A.1.1.2.2.1.1.2.2.2.1.2	0.907469342251951	.	40560001	40680000	#FF0000	1	1
chr1	40680001	41000000	A.1.1.2.1.1.2.1.2.1.2	0.935340022296544	.	40680001	41000000	#FF0000	1	1
chr1	41000001	41120000	A.1.1.2.2.1.1.2.2.1	0.909698996655518	.	41000001	41120000	#FF0000	1	1
chr1	41120001	41600000	A.1.2.1.2.1.2.2.2.2	0.82051282051282	.	41120001	41600000	#FF4848	1	0.875
chr1	41600001	41720000	A.1.1.1.1.2.1.2.1.1.1	0.997770345596433	.	41600001	41720000	#FF0000	1	1
chr1	41720001	41920000	A.1.2.1.1.1.1.1.2.2.2.2	0.867335562987737	.	41720001	41920000	#FF4848	1	0.875
chr1	41920001	42080000	A.1.2.2.1.2.1.1.1.1.2.2	0.792642140468227	.	41920001	42080000	#FF4848	1	0.875
chr1	42080001	42480000	A.1.2.2.1.1.2.2.1.2	0.798216276477146	.	42080001	42480000	#FF4848	1	0.875
chr1	42480001	42600000	A.1.2.2.1.2.1.1.2.1.2.2	0.785953177257525	.	42480001	42600000	#FF4848	1	0.875
chr1	42600001	42800000	A.1.2.1.1.1.1.1.1.2.2	0.872909698996655	.	42600001	42800000	#FF4848	1	0.875
chr1	42800001	43040000	A.1.2.2.2.1.2.2.1.1	0.754738015607581	.	42800001	43040000	#FF4848	1	0.875
chr1	43040001	43240000	A.1.2.1.1.1.2.2.2.1	0.850613154960981	.	43040001	43240000	#FF4848	1	0.875
chr1	43240001	43440000	A.1.2.1.1.1.1.2.2.1.2.2	0.861761426978818	.	43240001	43440000	#FF4848	1	0.875
chr1	43440001	43640000	A.1.1.2.2.2.1.2.2.2	0.888517279821628	.	43440001	43640000	#FF0000	1	1
chr1	43640001	43880000	A.1.2.1.1.2.1.1.1.1	0.84726867335563	.	43640001	43880000	#FF4848	1	0.875
chr1	43880001	44240000	A.1.1.2.1.1.2.2.1.2	0.929765886287625	.	43880001	44240000	#FF0000	1	1
chr1	44240001	44360000	A.1.2.1.1.2.1.2.2	0.841694537346711	.	44240001	44360000	#FF4848	1	0.875
chr1	44360001	44560000	A.1.1.2.1.1.1.2.1.1	0.946488294314381	.	44360001	44560000	#FF0000	1	1
chr1	44560001	44880000	A.1.2.2.1.1.1.2.2.2	0.804905239687848	.	44560001	44880000	#FF4848	1	0.875
chr1	44880001	45360000	A.1.2.1.2.1.2.2.2.1	0.821627647714604	.	44880001	45360000	#FF4848	1	0.875
chr1	45360001	45520000	A.1.2.1.1.1.2.1.1.1.1	0.858416945373467	.	45360001	45520000	#FF4848	1	0.875
chr1	45520001	45640000	A.1.2.1.1.2.2.2.1.2.1	0.83835005574136	.	45520001	45640000	#FF4848	1	0.875
chr1	45640001	46200000	A.1.1.2.1.1.2.2.1.1.2.2	0.930880713489409	.	45640001	46200000	#FF0000	1	1
chr1	46200001	46320000	A.1.2.1.1.1.1.2.1.1	0.866220735785953	.	46200001	46320000	#FF4848	1	0.875
chr1	46320001	46480000	A.1.2.2.1.2.1.1.1.2.1	0.791527313266444	.	46320001	46480000	#FF4848	1	0.875
chr1	46480001	46840000	A.1.1.2.1.1.2.2.1.1.2.1	0.931995540691193	.	46480001	46840000	#FF0000	1	1
chr1	46840001	46960000	A.1.2.2.1.2.1.1.2.2.1.2	0.783723522853958	.	46840001	46960000	#FF4848	1	0.875
chr1	46960001	47360000	A.1.2.2.2.1.2.1.2	0.755852842809365	.	46960001	47360000	#FF4848	1	0.875
chr1	47360001	47520000	A.2.1.1.2.2.1.2.2.1.2	0.659977703455964	.	47360001	47520000	#FF9191	1	0.75
chr1	47520001	47640000	A.2.1.1.2.2.1.1.1	0.668896321070234	.	47520001	47640000	#FF9191	1	0.75
chr1	47640001	47800000	A.1.2.1.1.1.1.1.2.2.1	0.869565217391304	.	47640001	47800000	#FF4848	1	0.875
chr1	47800001	48120000	A.2.1.1.2.1.1.2.2.1	0.680044593088071	.	47800001	48120000	#FF9191	1	0.75
chr1	48120001	48200000	A.2.1.1.1.2.1.1.1.1	0.709030100334448	.	48120001	48200000	#FF9191	1	0.75
chr1	48200001	48520000	A.2.2.1.1.2.2.1.2	0.57190635451505	.	48200001	48520000	#FFDADA	1	0.625
chr1	48520001	48680000	A.2.2.1.1.1.2.1.2.1.2	0.586399108138239	.	48520001	48680000	#FFDADA	1	0.625
chr1	48680001	48840000	A.2.2.1.2.2.2.1.1.2	0.530657748049052	.	48680001	48840000	#FFDADA	1	0.625
chr1	48840001	49480000	B.1.1.2.2.1.2.1.1.2	0.366778149386845	.	48840001	49480000	#DADAFF	1	0.5
chr1	49480001	49600000	B.1.1.1.1.1.2.2.1	0.451505016722408	.	49480001	49600000	#DADAFF	1	0.5
chr1	49600001	49680000	B.1.2.2.1.2.1.2.2.1.2	0.254180602006689	.	49600001	49680000	#9191FF	1	0.375
chr1	49680001	49800000	B.1.1.1.2.2.2.2.2.1	0.406911928651059	.	49680001	49800000	#DADAFF	1	0.5
chr1	49800001	49960000	B.1.1.1.2.2.2.2.2.2	0.405797101449275	.	49800001	49960000	#DADAFF	1	0.5
chr1	49960001	50120000	B.1.2.2.1.2.1.1.2	0.259754738015608	.	49960001	50120000	#9191FF	1	0.375
chr1	50120001	50360000	B.1.2.2.2.2.1.1.2.2	0.222965440356745	.	50120001	50360000	#9191FF	1	0.375
chr1	50360001	51080000	B.1.1.2.2.1.2.2.2.2	0.36231884057971	.	50360001	51080000	#DADAFF	1	0.5
chr1	51080001	51400000	A.2.1.1.1.2.1.1.2.1.1.2	0.704570791527313	.	51080001	51400000	#FF9191	1	0.75
chr1	51400001	51560000	A.2.1.1.1.2.2.2.1.2	0.691192865105909	.	51400001	51560000	#FF9191	1	0.75
chr1	51560001	51800000	A.2.1.1.1.1.1.1.1.1.2	0.73355629877369	.	51560001	51800000	#FF9191	1	0.75
chr1	51800001	51880000	A.1.2.2.1.2.1.1.2.2.1.1	0.784838350055741	.	51800001	51880000	#FF4848	1	0.875
chr1	51880001	52200000	A.1.2.2.2.1.1.1.1	0.765886287625418	.	51880001	52200000	#FF4848	1	0.875
chr1	52200001	52400000	A.1.2.2.1.1.2.1.2.2.1	0.801560758082497	.	52200001	52400000	#FF4848	1	0.875
chr1	52400001	52520000	A.1.2.2.1.2.2.2.1.2.1	0.771460423634337	.	52400001	52520000	#FF4848	1	0.875
chr1	52520001	52920000	A.1.2.1.2.1.2.1.1.1.1	0.828316610925307	.	52520001	52920000	#FF4848	1	0.875
chr1	52920001	53080000	A.1.2.2.1.1.1.1.2.1	0.810479375696767	.	52920001	53080000	#FF4848	1	0.875
chr1	53080001	53200000	A.1.2.2.1.2.1.1.2.2.2	0.782608695652174	.	53080001	53200000	#FF4848	1	0.875
chr1	53200001	53400000	A.1.2.2.2.1.2.2.1.2	0.753623188405797	.	53200001	53400000	#FF4848	1	0.875
chr1	53400001	53720000	A.1.2.2.1.1.1.2.1.1	0.8082497212932	.	53400001	53720000	#FF4848	1	0.875
chr1	53720001	54200000	A.2.2.1.1.1.1.2.2.1	0.593088071348941	.	53720001	54200000	#FFDADA	1	0.625
chr1	54200001	54320000	A.1.2.2.1.2.2.2.1.2.2.2	0.769230769230769	.	54200001	54320000	#FF4848	1	0.875
chr1	54320001	54520000	A.1.2.1.1.1.2.1.1.2	0.855072463768116	.	54320001	54520000	#FF4848	1	0.875
chr1	54520001	55000000	A.1.2.2.2.1.2.1.1.1	0.758082497212932	.	54520001	55000000	#FF4848	1	0.875
chr1	55000001	55120000	A.1.2.1.1.1.2.1.2.2	0.852842809364548	.	55000001	55120000	#FF4848	1	0.875
chr1	55120001	55280000	A.1.2.2.1.2.2.1.2.1.1	0.777034559643255	.	55120001	55280000	#FF4848	1	0.875
chr1	55280001	55680000	A.2.1.1.1.1.1.1.1.1.1	0.734671125975474	.	55280001	55680000	#FF9191	1	0.75
chr1	55680001	56040000	A.2.2.1.1.1.1.2.2.2	0.591973244147157	.	55680001	56040000	#FFDADA	1	0.625
chr1	56040001	56360000	A.2.2.1.1.2.2.1.1	0.573021181716834	.	56040001	56360000	#FFDADA	1	0.625
chr1	56360001	56640000	A.2.2.1.2.2.2.1.1.1	0.531772575250836	.	56360001	56640000	#FFDADA	1	0.625
chr1	56640001	56800000	A.2.2.1.2.1.1.1.2.2.1	0.565217391304348	.	56640001	56800000	#FFDADA	1	0.625
chr1	56800001	57040000	A.2.1.1.1.1.1.1.1.2.1.2	0.731326644370123	.	56800001	57040000	#FF9191	1	0.75
chr1	57040001	57240000	A.2.2.1.2.2.1.2.1.1	0.537346711259755	.	57040001	57240000	#FFDADA	1	0.625
chr1	57240001	57440000	B.1.1.1.1.2.2.2.1.2	0.433667781493868	.	57240001	57440000	#DADAFF	1	0.5
chr1	57440001	57560000	B.1.2.2.1.2.1.2.2.1.1.1	0.256410256410256	.	57440001	57560000	#9191FF	1	0.375
chr1	57560001	57840000	B.1.2.2.1.2.1.2.1.1	0.258639910813824	.	57560001	57840000	#9191FF	1	0.375
chr1	57840001	58360000	B.1.2.2.2.2.2.1.1	0.217391304347826	.	57840001	58360000	#9191FF	1	0.375
chr1	58360001	58520000	B.1.2.2.1.2.1.2.2.1.1.2	0.255295429208473	.	58360001	58520000	#9191FF	1	0.375
chr1	58520001	58640000	B.1.1.1.2.2.2.2.1	0.408026755852843	.	58520001	58640000	#DADAFF	1	0.5
chr1	58640001	58920000	B.1.1.1.1.2.2.2.2	0.432552954292085	.	58640001	58920000	#DADAFF	1	0.5
chr1	58920001	59160000	A.2.1.1.1.1.1.1.1.2.2	0.730211817168339	.	58920001	59160000	#FF9191	1	0.75
chr1	59160001	59360000	A.1.2.2.1.1.2.1.2.1	0.802675585284281	.	59160001	59360000	#FF4848	1	0.875
chr1	59360001	59560000	A.1.2.2.1.1.2.2.2	0.797101449275362	.	59360001	59560000	#FF4848	1	0.875
chr1	59560001	59880000	A.2.1.1.1.2.1.1.2.1.1.1	0.705685618729097	.	59560001	59880000	#FF9191	1	0.75
chr1	59880001	60280000	A.2.1.1.1.1.1.1.1.2.1.1	0.732441471571906	.	59880001	60280000	#FF9191	1	0.75
chr1	60280001	60480000	A.2.2.1.2.1.2.2.2.2.2	0.540691192865106	.	60280001	60480000	#FFDADA	1	0.625
chr1	60480001	60640000	B.1.2.2.1.2.1.2.2.2	0.253065774804905	.	60480001	60640000	#9191FF	1	0.375
chr1	60640001	60800000	B.1.2.2.1.2.1.2.1.2	0.25752508361204	.	60640001	60800000	#9191FF	1	0.375
chr1	60800001	61280000	B.1.1.2.2.1.2.2.2.1	0.363433667781494	.	60800001	61280000	#DADAFF	1	0.5
chr1	61280001	61480000	B.1.1.1.1.1.2.2.2.1.1	0.450390189520624	.	61280001	61480000	#DADAFF	1	0.5
chr1	61480001	61600000	A.2.1.1.1.2.2.2.2.2.1	0.688963210702341	.	61480001	61600000	#FF9191	1	0.75
chr1	61600001	61760000	A.2.1.1.1.1.1.2.1.2.1	0.72463768115942	.	61600001	61760000	#FF9191	1	0.75
chr1	61760001	62120000	A.2.1.1.2.2.1.1.2.2.2	0.664437012263099	.	61760001	62120000	#FF9191	1	0.75
chr1	62120001	62280000	A.2.1.1.2.1.1.2.1	0.681159420289855	.	62120001	62280000	#FF9191	1	0.75
chr1	62280001	62560000	A.2.2.1.2.1.2.2.2.2.1	0.54180602006689	.	62280001	62560000	#FFDADA	1	0.625
chr1	62560001	63040000	A.2.2.1.2.1.2.2.2.1.1.2	0.544035674470457	.	62560001	63040000	#FFDADA	1	0.625
chr1	63040001	63120000	A.2.1.1.2.2.1.2.2.2	0.658862876254181	.	63040001	63120000	#FF9191	1	0.75
chr1	63120001	63320000	A.2.1.1.2.2.1.2.2.1.1	0.661092530657748	.	63120001	63320000	#FF9191	1	0.75
chr1	63320001	63800000	B.1.2.2.1.2.1.1.1.1.1	0.264214046822742	.	63320001	63800000	#9191FF	1	0.375
chr1	63800001	64360000	A.2.2.1.2.1.1.2.1.2	0.561872909698997	.	63800001	64360000	#FFDADA	1	0.625
chr1	64360001	64560000	B.1.1.1.1.1.2.2.2.2.2	0.444816053511706	.	64360001	64560000	#DADAFF	1	0.5
chr1	64560001	64640000	A.2.2.1.2.2.2.2.2.2	0.521739130434783	.	64560001	64640000	#FFDADA	1	0.625
chr1	64640001	64800000	A.2.2.1.2.1.2.1.1.1.1	0.558528428093645	.	64640001	64800000	#FFDADA	1	0.625
chr1	64800001	64920000	A.2.2.1.2.1.2.1.1.1.2.2	0.556298773690078	.	64800001	64920000	#FFDADA	1	0.625
chr1	64920001	65080000	A.2.1.1.1.2.1.1.2.1.2	0.70345596432553	.	64920001	65080000	#FF9191	1	0.75
chr1	65080001	65320000	A.2.1.1.2.2.1.1.2.1.1	0.66778149386845	.	65080001	65320000	#FF9191	1	0.75
chr1	65320001	65600000	A.1.2.2.1.1.2.1.1	0.803790412486065	.	65320001	65600000	#FF4848	1	0.875
chr1	65600001	65720000	A.2.2.1.2.1.2.1.2.2.2	0.547380156075808	.	65600001	65720000	#FFDADA	1	0.625
chr1	65720001	65920000	A.2.2.1.2.1.2.2.2.1.2	0.542920847268673	.	65720001	65920000	#FFDADA	1	0.625
chr1	65920001	66000000	A.2.2.1.2.2.2.2.2.1.2	0.522853957636566	.	65920001	66000000	#FFDADA	1	0.625
chr1	66000001	66560000	B.1.1.1.1.2.2.1.1.2	0.438127090301003	.	66000001	66560000	#DADAFF	1	0.5
chr1	66560001	66720000	B.1.1.1.2.1.1.2.2.1	0.424749163879599	.	66560001	66720000	#DADAFF	1	0.5
chr1	66720001	66880000	A.2.1.1.1.2.2.1.1.2.2	0.695652173913043	.	66720001	66880000	#FF9191	1	0.75
chr1	66880001	67360000	A.2.2.1.2.1.1.2.1.1	0.56298773690078	.	66880001	67360000	#FFDADA	1	0.625
chr1	67360001	67520000	A.2.2.1.2.1.1.1.2.1	0.566332218506132	.	67360001	67520000	#FFDADA	1	0.625
chr1	67520001	68320000	A.2.1.2.2.1.1.2.2.1	0.617614269788183	.	67520001	68320000	#FF9191	1	0.75
chr1	68320001	68600000	B.1.1.2.2.2.2.2.1.1.2	0.344481605351171	.	68320001	68600000	#DADAFF	1	0.5
chr1	68600001	68800000	B.1.1.1.1.1.2.2.2.2.1.2	0.445930880713489	.	68600001	68800000	#DADAFF	1	0.5
chr1	68800001	68960000	B.1.2.2.1.2.2.2.2.1.1	0.246376811594203	.	68800001	68960000	#9191FF	1	0.375
chr1	68960001	69240000	B.2.1.2.2.2.2.2.1.1	0.0836120401337793	.	68960001	69240000	#4848FF	1	0.25
chr1	69240001	69440000	B.2.1.2.1.2.2.2.1.1.1	0.110367892976589	.	69240001	69440000	#4848FF	1	0.25
chr1	69440001	69680000	B.2.1.2.1.2.2.2.1.1.2.1	0.109253065774805	.	69440001	69680000	#4848FF	1	0.25
chr1	69680001	69880000	B.2.1.2.2.1.1.1.2	0.096989966555184	.	69680001	69880000	#4848FF	1	0.25
chr1	69880001	70000000	B.2.1.2.1.1.1.1.2.2.2	0.136008918617614	.	69880001	70000000	#4848FF	1	0.25
chr1	70000001	70320000	B.2.1.2.1.2.1.2.1.2	0.117056856187291	.	70000001	70320000	#4848FF	1	0.25
chr1	70320001	70640000	B.1.2.2.2.2.1.1.2.1	0.224080267558528	.	70320001	70640000	#9191FF	1	0.375
chr1	70640001	70840000	A.2.2.1.2.1.2.1.1.2.2	0.552954292084727	.	70640001	70840000	#FFDADA	1	0.625
chr1	70840001	70960000	B.1.1.1.2.2.1.2.2.1	0.411371237458194	.	70840001	70960000	#DADAFF	1	0.5
chr1	70960001	71600000	B.1.2.2.2.2.2.2.2.1	0.210702341137124	.	70960001	71600000	#9191FF	1	0.375
chr1	71600001	71720000	B.1.2.2.2.1.2.1.1	0.231884057971014	.	71600001	71720000	#9191FF	1	0.375
chr1	71720001	72240000	B.2.1.2.1.2.1.1	0.119286510590858	.	71720001	72240000	#4848FF	1	0.25
chr1	72240001	72560000	B.1.2.2.2.1.1.2.1.1	0.238573021181717	.	72240001	72560000	#9191FF	1	0.375
chr1	72560001	72720000	B.1.2.2.2.1.1.2.1.2.2	0.236343366778149	.	72560001	72720000	#9191FF	1	0.375
chr1	72720001	72840000	B.1.2.2.2.1.1.1.2.1	0.240802675585284	.	72720001	72840000	#9191FF	1	0.375
chr1	72840001	73080000	B.2.1.2.1.1.1.1.2.2.1	0.137123745819398	.	72840001	73080000	#4848FF	1	0.25
chr1	73080001	73160000	B.2.1.2.2.1.1.1.1.2.2.1.2	0.0992196209587514	.	73080001	73160000	#4848FF	1	0.25
chr1	73160001	73520000	B.2.1.2.2.2.2.2.1.2	0.0824972129319955	.	73160001	73520000	#4848FF	1	0.25
chr1	73520001	73760000	B.2.1.2.1.2.2.2.1.1.2.2.2	0.107023411371237	.	73520001	73760000	#4848FF	1	0.25
chr1	73760001	73880000	B.2.1.2.1.1.2.1.1.2.2	0.129319955406912	.	73760001	73880000	#4848FF	1	0.25
chr1	73880001	74040000	B.2.1.2.1.1.1.1.2.1.1	0.139353400222965	.	73880001	74040000	#4848FF	1	0.25
chr1	74040001	74160000	B.1.2.2.2.1.2.1.2.1	0.230769230769231	.	74040001	74160000	#9191FF	1	0.375
chr1	74160001	74320000	B.2.1.2.2.2.1.2.1	0.0880713489409142	.	74160001	74320000	#4848FF	1	0.25
chr1	74320001	74600000	B.2.1.2.2.1.2.2.2	0.0914158305462653	.	74320001	74600000	#4848FF	1	0.25
chr1	74600001	75120000	B.2.1.2.1.2.1.2.2.1.2	0.114827201783724	.	74600001	75120000	#4848FF	1	0.25
chr1	75120001	75200000	B.1.2.2.2.1.1.1.1	0.241917502787068	.	75120001	75200000	#9191FF	1	0.375
chr1	75200001	75560000	B.2.1.2.2.2.2.1.1	0.0858416945373467	.	75200001	75560000	#4848FF	1	0.25
chr1	75560001	75760000	B.2.1.2.2.1.2.1.1	0.0947603121516165	.	75560001	75760000	#4848FF	1	0.25
chr1	75760001	76240000	B.2.1.2.1.2.1.2.1.1	0.118171683389075	.	75760001	76240000	#4848FF	1	0.25
chr1	76240001	76320000	B.1.1.1.2.1.2.1	0.422519509476031	.	76240001	76320000	#DADAFF	1	0.5
chr1	76320001	76920000	B.1.1.2.2.1.2.2.1	0.364548494983278	.	76320001	76920000	#DADAFF	1	0.5
chr1	76920001	77360000	B.1.2.2.2.2.2.2.1.1.1	0.215161649944259	.	76920001	77360000	#9191FF	1	0.375
chr1	77360001	77680000	B.1.2.2.1.2.2.2.1.2	0.247491638795987	.	77360001	77680000	#9191FF	1	0.375
chr1	77680001	78280000	B.1.1.2.2.1.2.1.1.1.1	0.369007803790412	.	77680001	78280000	#DADAFF	1	0.5
chr1	78280001	78480000	A.2.1.1.1.2.1.1.1.2.2	0.706800445930881	.	78280001	78480000	#FF9191	1	0.75
chr1	78480001	78760000	B.1.1.1.1.2.2.2.1.1	0.434782608695652	.	78480001	78760000	#DADAFF	1	0.5
chr1	78760001	79160000	B.1.1.2.2.2.2.2.1.1.1	0.345596432552954	.	78760001	79160000	#DADAFF	1	0.5
chr1	79160001	79480000	B.1.2.2.2.2.1.2.2.1	0.219620958751394	.	79160001	79480000	#9191FF	1	0.375
chr1	79480001	79560000	B.1.2.2.2.1.1.2.2.2.1	0.234113712374582	.	79480001	79560000	#9191FF	1	0.375
chr1	79560001	79680000	B.1.2.2.1.1.2.2.1.2	0.26644370122631	.	79560001	79680000	#9191FF	1	0.375
chr1	79680001	79880000	B.1.2.2.2.1.1.2.2.2.2	0.232998885172798	.	79680001	79880000	#9191FF	1	0.375
chr1	79880001	80120000	B.2.1.2.2.2.1.1.1	0.0903010033444816	.	79880001	80120000	#4848FF	1	0.25
chr1	80120001	80320000	B.2.1.2.1.1.1.2.1	0.134894091415831	.	80120001	80320000	#4848FF	1	0.25
chr1	80320001	80680000	B.2.1.2.1.2.2.2.2.2	0.103678929765886	.	80320001	80680000	#4848FF	1	0.25
chr1	80680001	80960000	B.2.1.2.1.2.2.1	0.111482720178372	.	80680001	80960000	#4848FF	1	0.25
chr1	80960001	81080000	B.1.2.2.2.1.1.1.2.2	0.239687848383501	.	80960001	81080000	#9191FF	1	0.375
chr1	81080001	81400000	B.1.2.2.2.2.1.2.2.2	0.21850613154961	.	81080001	81400000	#9191FF	1	0.375
chr1	81400001	81800000	B.1.2.2.2.2.2.2.1.2.1	0.212931995540691	.	81400001	81800000	#9191FF	1	0.375
chr1	81800001	81880000	B.1.1.1.2.2.1.2.2.2	0.41025641025641	.	81800001	81880000	#DADAFF	1	0.5
chr1	81880001	82240000	A.2.2.1.2.2.2.1.2.2	0.528428093645485	.	81880001	82240000	#FFDADA	1	0.625
chr1	82240001	82320000	B.1.1.1.2.1.1.2.1.1.2	0.426978818283166	.	82240001	82320000	#DADAFF	1	0.5
chr1	82320001	82800000	B.1.1.1.1.2.2.1.1.1.2	0.439241917502787	.	82320001	82800000	#DADAFF	1	0.5
chr1	82800001	82960000	B.1.2.2.1.1.2.2.1.1	0.267558528428094	.	82800001	82960000	#9191FF	1	0.375
chr1	82960001	83720000	B.1.2.2.1.2.2.1.1.1	0.251950947603122	.	82960001	83720000	#9191FF	1	0.375
chr1	83720001	83800000	B.1.2.2.1.1.1.1	0.273132664437012	.	83720001	83800000	#9191FF	1	0.375
chr1	83800001	84440000	B.1.2.2.1.2.2.1.2	0.249721293199554	.	83800001	84440000	#9191FF	1	0.375
chr1	84440001	84520000	B.1.1.1.2.2.1.2.1.1	0.413600891861761	.	84440001	84520000	#DADAFF	1	0.5
chr1	84520001	84600000	B.1.1.1.2.2.1.2.1.2	0.412486064659978	.	84520001	84600000	#DADAFF	1	0.5
chr1	84600001	84800000	B.1.1.1.2.2.2.1	0.409141583054627	.	84600001	84800000	#DADAFF	1	0.5
chr1	84800001	84920000	B.1.1.1.2.2.1.1.1.2.2	0.415830546265329	.	84800001	84920000	#DADAFF	1	0.5
chr1	84920001	85280000	A.2.2.2.2.2.2.1.1.1	0.464882943143813	.	84920001	85280000	#FFDADA	1	0.625
chr1	85280001	85480000	B.1.2.2.1.1.1.2.1	0.272017837235229	.	85280001	85480000	#9191FF	1	0.375
chr1	85480001	85560000	B.1.1.1.2.2.1.1.1.1.1.2	0.41917502787068	.	85480001	85560000	#DADAFF	1	0.5
chr1	85560001	85640000	B.1.1.1.2.1.1.2.1.2	0.425863991081382	.	85560001	85640000	#DADAFF	1	0.5
chr1	85640001	85720000	B.1.1.1.2.1.1.2.1.1.1	0.42809364548495	.	85640001	85720000	#DADAFF	1	0.5
chr1	85720001	85920000	A.2.2.1.2.1.2.2.2.1.1.1	0.545150501672241	.	85720001	85920000	#FFDADA	1	0.625
chr1	85920001	86280000	A.2.2.2.2.2.1.1.1.2	0.470457079152731	.	85920001	86280000	#FFDADA	1	0.625
chr1	86280001	86520000	B.1.2.2.2.2.1.1.1.2	0.225195094760312	.	86280001	86520000	#9191FF	1	0.375
chr1	86520001	86800000	B.2.1.2.1.2.2.2.1.1.2.2.1	0.108138238573021	.	86520001	86800000	#4848FF	1	0.25
chr1	86800001	87200000	B.1.1.1.1.2.2.1.2.1	0.43701226309922	.	86800001	87200000	#DADAFF	1	0.5
chr1	87200001	87400000	A.2.2.1.2.2.2.2.1.1.1	0.527313266443701	.	87200001	87400000	#FFDADA	1	0.625
chr1	87400001	88040000	B.1.1.2.2.1.2.1.2	0.365663322185061	.	87400001	88040000	#DADAFF	1	0.5
chr1	88040001	88200000	B.1.2.2.2.1.2.2.1	0.228539576365663	.	88040001	88200000	#9191FF	1	0.375
chr1	88200001	88840000	B.1.2.2.2.2.1.1.1.1	0.226309921962096	.	88200001	88840000	#9191FF	1	0.375
chr1	88840001	88920000	B.2.1.2.1.1.2.1.1.1.1	0.132664437012263	.	88840001	88920000	#4848FF	1	0.25
chr1	88920001	89160000	B.1.2.2.1.2.2.2.1.1	0.24860646599777	.	88920001	89160000	#9191FF	1	0.375
chr1	89160001	89400000	A.2.2.1.2.1.2.1.2.1.1	0.551839464882943	.	89160001	89400000	#FFDADA	1	0.625
chr1	89400001	89920000	A.2.1.1.1.2.2.1.2.1	0.69453734671126	.	89400001	89920000	#FF9191	1	0.75
chr1	89920001	90080000	A.2.1.1.1.2.2.1.1.1.2	0.697881828316611	.	89920001	90080000	#FF9191	1	0.75
chr1	90080001	90200000	A.2.2.1.2.2.1.2.1.2.1	0.536231884057971	.	90080001	90200000	#FFDADA	1	0.625
chr1	90200001	90400000	A.2.2.1.2.1.1.1.1.1.1	0.569676700111483	.	90200001	90400000	#FFDADA	1	0.625
chr1	90400001	90520000	B.1.1.1.2.2.1.1.1.2.1	0.416945373467113	.	90400001	90520000	#DADAFF	1	0.5
chr1	90520001	90840000	B.1.2.2.1.2.1.1.1.2.1	0.261984392419175	.	90520001	90840000	#9191FF	1	0.375
chr1	90840001	91160000	B.1.2.2.2.2.1.2.1.2	0.220735785953177	.	90840001	91160000	#9191FF	1	0.375
chr1	91160001	91360000	B.1.1.1.2.2.1.1.2	0.414715719063545	.	91160001	91360000	#DADAFF	1	0.5
chr1	91360001	91480000	A.2.2.1.2.2.2.2.2.1.1	0.52396878483835	.	91360001	91480000	#FFDADA	1	0.625
chr1	91480001	91680000	B.1.1.2.2.2.2.1	0.346711259754738	.	91480001	91680000	#DADAFF	1	0.5
chr1	91680001	91880000	B.1.2.2.1.2.2.2.2.1.2	0.245261984392419	.	91680001	91880000	#9191FF	1	0.375
chr1	91880001	92400000	A.2.1.1.1.1.1.2.2.2	0.719063545150502	.	91880001	92400000	#FF9191	1	0.75
chr1	92400001	92800000	B.1.1.1.1.1.2.2.2.1.2	0.449275362318841	.	92400001	92800000	#DADAFF	1	0.5
chr1	92800001	93160000	A.2.2.1.2.2.2.1.2.1	0.529542920847269	.	92800001	93160000	#FFDADA	1	0.625
chr1	93160001	93320000	A.2.1.1.1.2.2.1.1.1.1	0.698996655518395	.	93160001	93320000	#FF9191	1	0.75
chr1	93320001	93440000	A.2.2.1.2.1.2.1.1.1.2.1	0.557413600891862	.	93320001	93440000	#FFDADA	1	0.625
chr1	93440001	93640000	A.2.1.1.1.1.1.2.1.2.2.1.2	0.722408026755853	.	93440001	93640000	#FF9191	1	0.75
chr1	93640001	93840000	A.2.1.1.1.2.2.1.2.2	0.693422519509476	.	93640001	93840000	#FF9191	1	0.75
chr1	93840001	93960000	A.2.1.1.2.2.1.2.1.1	0.663322185061315	.	93840001	93960000	#FF9191	1	0.75
chr1	93960001	94280000	A.1.2.2.2.1.2.1.1.2	0.756967670011148	.	93960001	94280000	#FF4848	1	0.875
chr1	94280001	94720000	A.1.2.2.2.1.1.2.1.2	0.760312151616499	.	94280001	94720000	#FF4848	1	0.875
chr1	94720001	94800000	A.2.1.1.1.2.2.2.2.1	0.690078037904125	.	94720001	94800000	#FF9191	1	0.75
chr1	94800001	94960000	A.2.1.1.1.2.1.1.1.2.1	0.707915273132664	.	94800001	94960000	#FF9191	1	0.75
chr1	94960001	95120000	A.2.1.1.1.2.2.1.1.2.1	0.696767001114827	.	94960001	95120000	#FF9191	1	0.75
chr1	95120001	95240000	A.2.2.1.2.2.1.1.1	0.539576365663322	.	95120001	95240000	#FFDADA	1	0.625
chr1	95240001	95520000	A.2.1.1.1.1.1.2.1.1.2.1	0.726867335562988	.	95240001	95520000	#FF9191	1	0.75
chr1	95520001	95680000	A.2.2.1.2.1.2.1.2.2.1.2	0.548494983277592	.	95520001	95680000	#FFDADA	1	0.625
chr1	95680001	95920000	B.1.2.2.2.2.1.2.1.1	0.221850613154961	.	95680001	95920000	#9191FF	1	0.375
chr1	95920001	96320000	B.2.1.2.1.2.1.2.2.2.1	0.11371237458194	.	95920001	96320000	#4848FF	1	0.25
chr1	96320001	96800000	B.2.1.2.1.2.1.2.2.1.1	0.115942028985507	.	96320001	96800000	#4848FF	1	0.25
chr1	96800001	96960000	B.2.1.2.2.1.1.1.1.1	0.102564102564103	.	96800001	96960000	#4848FF	1	0.25
chr1	96960001	97160000	B.1.2.2.2.1.1.2.1.2.1	0.237458193979933	.	96960001	97160000	#9191FF	1	0.375
chr1	97160001	97240000	B.1.1.1.2.1.2.2	0.421404682274247	.	97160001	97240000	#DADAFF	1	0.5
chr1	97240001	97880000	B.1.1.2.2.2.1.2.2.1	0.348940914158305	.	97240001	97880000	#DADAFF	1	0.5
chr1	97880001	98080000	B.1.1.2.2.2.2.2.1.2	0.343366778149387	.	97880001	98080000	#DADAFF	1	0.5
chr1	98080001	98280000	A.2.2.1.2.2.2.2.1.1.2	0.526198439241917	.	98080001	98280000	#FFDADA	1	0.625
chr1	98280001	98400000	A.2.2.1.2.1.2.1.2.2.1.1	0.549609810479376	.	98280001	98400000	#FFDADA	1	0.625
chr1	98400001	98800000	B.1.2.2.2.2.2.2.1.1.2	0.214046822742475	.	98400001	98800000	#9191FF	1	0.375
chr1	98800001	98960000	B.2.1.2.1.1.1.1.1	0.140468227424749	.	98800001	98960000	#4848FF	1	0.25
chr1	98960001	99160000	B.2.1.2.1.1.2.1.1.2.1	0.130434782608696	.	98960001	99160000	#4848FF	1	0.25
chr1	99160001	99760000	B.2.1.2.1.2.1.2.2.2.2	0.112597547380156	.	99160001	99760000	#4848FF	1	0.25
chr1	99760001	100280000	B.1.2.2.1.2.1.1.1.2.2	0.260869565217391	.	99760001	100280000	#9191FF	1	0.375
chr1	100280001	100440000	B.1.1.1.2.1.1.2.2.2	0.423634336677815	.	100280001	100440000	#DADAFF	1	0.5
chr1	100440001	100640000	A.2.2.1.2.2.2.2.1.2	0.525083612040134	.	100440001	100640000	#FFDADA	1	0.625
chr1	100640001	100760000	B.1.1.1.2.1.1.1.1.1	0.431438127090301	.	100640001	100760000	#DADAFF	1	0.5
chr1	100760001	100960000	A.2.2.1.2.1.1.1.1.1.2	0.568561872909699	.	100760001	100960000	#FFDADA	1	0.625
chr1	100960001	101440000	A.2.2.1.2.2.1.2.2.1	0.534002229654404	.	100960001	101440000	#FFDADA	1	0.625
chr1	101440001	101520000	A.2.1.1.1.2.2.2.2.2.2	0.687848383500557	.	101440001	101520000	#FF9191	1	0.75
chr1	101520001	101760000	A.2.2.1.2.1.1.1.2.2.2	0.564102564102564	.	101520001	101760000	#FFDADA	1	0.625
chr1	101760001	102200000	B.1.2.2.1.2.2.2.2.2.1	0.244147157190635	.	101760001	102200000	#9191FF	1	0.375
chr1	102200001	102440000	B.2.1.2.1.2.2.2.2.1	0.10479375696767	.	102200001	102440000	#4848FF	1	0.25
chr1	102440001	102560000	B.2.1.2.1.1.1.1.2.1.2	0.138238573021182	.	102440001	102560000	#4848FF	1	0.25
chr1	102560001	102840000	B.2.1.2.2.1.1.1.1.2.2.2	0.0981047937569677	.	102560001	102840000	#4848FF	1	0.25
chr1	102840001	102960000	B.2.1.2.1.1.2.2.1.1	0.127090301003344	.	102840001	102960000	#4848FF	1	0.25
chr1	102960001	103080000	B.2.1.2.1.1.2.2.1.2.1.2	0.124860646599777	.	102960001	103080000	#4848FF	1	0.25
chr1	103080001	103160000	B.1.2.2.2.1.2.2.2	0.22742474916388	.	103080001	103160000	#9191FF	1	0.375
chr1	103160001	103440000	B.2.1.2.2.1.2.1.2	0.0936454849498328	.	103160001	103440000	#4848FF	1	0.25
chr1	103440001	103800000	B.1.2.2.2.2.2.2.2.2	0.20958751393534	.	103440001	103800000	#9191FF	1	0.375
chr1	103880001	103920000	B.1.2.2.2.2.2.2.2.2	0.20958751393534	.	103880001	103920000	#9191FF	1	0.375
chr1	104000001	104200000	B.1.2.2.2.2.2.2.2.2	0.20958751393534	.	104000001	104200000	#9191FF	1	0.375
chr1	104280001	104680000	B.2.1.2.2.2.2.2.2	0.0813823857302118	.	104280001	104680000	#4848FF	1	0.25
chr1	104680001	104760000	B.2.1.2.1.1.2.1.2	0.128205128205128	.	104680001	104760000	#4848FF	1	0.25
chr1	104760001	105040000	B.2.1.2.2.2.2.1.2	0.084726867335563	.	104760001	105040000	#4848FF	1	0.25
chr1	105040001	105160000	B.2.1.2.1.1.2.2.1.2.1.1	0.125975473801561	.	105040001	105160000	#4848FF	1	0.25
chr1	105160001	105400000	B.2.2.1.2.1.1	0.0602006688963211	.	105160001	105400000	#0000FF	1	0.125
chr1	105400001	105600000	B.2.1.2.2.2.1.1.2	0.0891861761426979	.	105400001	105600000	#4848FF	1	0.25
chr1	105600001	105800000	B.2.1.2.1.1.1.2.2	0.133779264214047	.	105600001	105800000	#4848FF	1	0.25
chr1	105800001	105920000	B.2.1.2.2.2.1.2.2	0.0869565217391304	.	105800001	105920000	#4848FF	1	0.25
chr1	105920001	106040000	B.2.1.2.1.1.2.2.2.2.1	0.121516164994426	.	105920001	106040000	#4848FF	1	0.25
chr1	106040001	106240000	B.2.1.2.2.1.1.1.1.2.2.1.1	0.100334448160535	.	106040001	106240000	#4848FF	1	0.25
chr1	106240001	106400000	B.2.1.2.1.1.2.2.1.2.2	0.123745819397993	.	106240001	106400000	#4848FF	1	0.25
chr1	106400001	106600000	B.2.2.1.2.1.2	0.0590858416945373	.	106400001	106600000	#0000FF	1	0.125
chr1	106600001	107000000	B.2.1.2.2.1.2.2.1	0.0925306577480491	.	106600001	107000000	#4848FF	1	0.25
chr1	107000001	107200000	B.2.1.2.2.1.1.1.1.2.1	0.101449275362319	.	107000001	107200000	#4848FF	1	0.25
chr1	107200001	107360000	B.2.1.2.2.1.1.2	0.0958751393534002	.	107200001	107360000	#4848FF	1	0.25
chr1	107360001	107680000	B.2.1.2.1.2.2.2.1.2	0.105908584169454	.	107360001	107680000	#4848FF	1	0.25
chr1	107680001	107840000	B.2.1.2.1.1.2.2.2.1	0.12263099219621	.	107680001	107840000	#4848FF	1	0.25
chr1	107840001	108120000	B.1.2.2.2.2.2.2.1.2.2	0.211817168338907	.	107840001	108120000	#9191FF	1	0.375
chr1	108120001	108240000	B.1.2.2.1.1.2.2.2	0.265328874024526	.	108120001	108240000	#9191FF	1	0.375
chr1	108240001	108400000	A.2.2.1.2.2.1.2.1.2.2	0.535117056856187	.	108240001	108400000	#FFDADA	1	0.625
chr1	108400001	108520000	A.2.2.1.2.1.2.1.1.2.1.1	0.555183946488294	.	108400001	108520000	#FFDADA	1	0.625
chr1	108520001	108800000	A.2.2.1.2.2.1.1.2	0.538461538461538	.	108520001	108800000	#FFDADA	1	0.625
chr1	108840001	108920000	A.2.2.1.2.2.1.1.2	0.538461538461538	.	108840001	108920000	#FFDADA	1	0.625
chr1	109000001	109240000	A.2.2.1.2.2.1.2.2.2	0.53288740245262	.	109000001	109240000	#FFDADA	1	0.625
chr1	109240001	109520000	A.2.1.1.1.1.1.2.1.1.1	0.727982162764771	.	109240001	109520000	#FF9191	1	0.75
chr1	109520001	109800000	A.1.1.2.1.1.2.2.2	0.928651059085842	.	109520001	109800000	#FF0000	1	1
chr1	109800001	109880000	A.2.1.1.1.2.2.2.1.1	0.692307692307692	.	109800001	109880000	#FF9191	1	0.75
chr1	109880001	110160000	A.1.2.1.2.1.2.1.2.2	0.823857302118172	.	109880001	110160000	#FF4848	1	0.875
chr1	110160001	110320000	A.2.1.1.1.1.1.2.1.2.2.1.1	0.723522853957637	.	110160001	110320000	#FF9191	1	0.75
chr1	110320001	110440000	A.1.2.2.1.1.1.1.1	0.811594202898551	.	110320001	110440000	#FF4848	1	0.875
chr1	110440001	110600000	A.1.2.1.2.1.2.1.2.1	0.824972129319955	.	110440001	110600000	#FF4848	1	0.875
chr1	110600001	110800000	A.2.1.1.1.1.1.2.1.1.2.2	0.725752508361204	.	110600001	110800000	#FF9191	1	0.75
chr1	110800001	111360000	A.2.1.1.1.1.1.1.2	0.729096989966555	.	110800001	111360000	#FF9191	1	0.75
chr1	111360001	111520000	B.1.1.1.1.1.2.2.2.2.1.1.2	0.447045707915273	.	111360001	111520000	#DADAFF	1	0.5
chr1	111520001	111960000	A.2.2.2.1.2.1.1.1	0.507246376811594	.	111520001	111960000	#FFDADA	1	0.625
chr1	111960001	112280000	A.1.2.2.2.1.1.2.1.1	0.761426978818283	.	111960001	112280000	#FF4848	1	0.875
chr1	112280001	112760000	B.1.1.1.1.2.2.1.1.1.1	0.440356744704571	.	112280001	112760000	#DADAFF	1	0.5
chr1	112760001	112880000	B.1.1.1.2.1.1.1.2	0.429208472686734	.	112760001	112880000	#DADAFF	1	0.5
chr1	112880001	113040000	A.1.2.2.1.1.2.1.2.2.2	0.800445930880713	.	112880001	113040000	#FF4848	1	0.875
chr1	113040001	113160000	A.2.1.1.1.1.1.2.1.2.2.2	0.721293199554069	.	113040001	113160000	#FF9191	1	0.75
chr1	113160001	113440000	A.1.2.2.2.1.1.2.2	0.759197324414716	.	113160001	113440000	#FF4848	1	0.875
chr1	113440001	113600000	A.2.1.1.2.2.1.2.1.2	0.662207357859532	.	113440001	113600000	#FF9191	1	0.75
chr1	113600001	114160000	A.2.2.1.2.1.1.1.1.2	0.567447045707915	.	113600001	114160000	#FFDADA	1	0.625
chr1	114160001	114480000	A.2.1.1.1.1.1.2.2.1	0.720178372352285	.	114160001	114480000	#FF9191	1	0.75
chr1	114480001	115080000	A.2.2.1.1.1.1.2.1	0.594202898550725	.	114480001	115080000	#FFDADA	1	0.625
chr1	115080001	115360000	A.2.1.1.1.2.1.2.2	0.700111482720178	.	115080001	115360000	#FF9191	1	0.75
chr1	115360001	115480000	B.1.2.2.1.1.2.1.1	0.269788182831661	.	115360001	115480000	#9191FF	1	0.375
chr1	115480001	116000000	B.1.1.2.2.1.2.1.1.1.2	0.367892976588629	.	115480001	116000000	#DADAFF	1	0.5
chr1	116000001	116160000	B.1.1.1.2.2.1.1.1.1.2	0.418060200668896	.	116000001	116160000	#DADAFF	1	0.5
chr1	116160001	116360000	B.1.1.1.1.2.2.1.2.2	0.435897435897436	.	116160001	116360000	#DADAFF	1	0.5
chr1	116360001	116480000	B.1.1.1.2.2.1.1.1.1.1.1	0.420289855072464	.	116360001	116480000	#DADAFF	1	0.5
chr1	116480001	116560000	B.1.1.1.2.1.1.1.1.2	0.430323299888517	.	116480001	116560000	#DADAFF	1	0.5
chr1	116560001	116640000	B.1.1.1.1.1.2.2.2.2.1.1.1	0.448160535117057	.	116560001	116640000	#DADAFF	1	0.5
chr1	116640001	117080000	A.2.1.1.1.2.1.2.1	0.701226309921962	.	116640001	117080000	#FF9191	1	0.75
chr1	117080001	117480000	A.2.1.1.2.2.1.1.2.1.2	0.666666666666667	.	117080001	117480000	#FF9191	1	0.75
chr1	117480001	117960000	A.2.2.1.2.1.1.2.2.1	0.560758082497213	.	117480001	117960000	#FFDADA	1	0.625
chr1	117960001	118480000	A.2.2.1.2.1.1.2.2.2	0.559643255295429	.	117960001	118480000	#FFDADA	1	0.625
chr1	118480001	118640000	B.1.2.2.1.1.2.1.2	0.268673355629877	.	118480001	118640000	#9191FF	1	0.375
chr1	118640001	118840000	B.1.2.2.1.1.1.2.2	0.270903010033445	.	118640001	118840000	#9191FF	1	0.375
chr1	118840001	119040000	B.2.1.2.1.1.2.1.1.1.2	0.131549609810479	.	118840001	119040000	#4848FF	1	0.25
chr1	119040001	119160000	B.1.2.2.2.1.2.1.2.2	0.229654403567447	.	119040001	119160000	#9191FF	1	0.375
chr1	119160001	119280000	B.2.1.2.1.1.2.2.2.2.2	0.120401337792642	.	119160001	119280000	#4848FF	1	0.25
chr1	119280001	119680000	B.1.2.2.2.2.2.1.2	0.216276477146042	.	119280001	119680000	#9191FF	1	0.375
chr1	119680001	120120000	B.1.2.2.1.2.1.1.1.1.2	0.263099219620959	.	119680001	120120000	#9191FF	1	0.375
chr1	120120001	120280000	A.2.2.1.2.1.2.1.1.2.1.2	0.554069119286511	.	120120001	120280000	#FFDADA	1	0.625
chr1	120280001	120720000	A.2.1.1.1.2.1.1.2.2	0.702341137123746	.	120280001	120720000	#FF9191	1	0.75
chr1	120760001	120840000	A.2.2.2.2.2.2.2	0.459308807134894	.	120760001	120840000	#FFDADA	1	0.625
chr1	120840001	120960000	B.1.2.2.1.2.2.2.2.2.2	0.243032329988852	.	120840001	120960000	#9191FF	1	0.375
chr1	121080001	121520000	B.1.2.2.1.2.2.2.2.2.2	0.243032329988852	.	121080001	121520000	#9191FF	1	0.375
chr1	142520001	142720000	B.1.2.2.2.1.1.2.2.1	0.235228539576366	.	142520001	142720000	#9191FF	1	0.375
chr1	142720001	142840000	B.1.1.1.1.1.1.2	0.453734671125975	.	142720001	142840000	#DADAFF	1	0.5
chr1	143120001	143320000	B.2.2.1.1.1.1.1.2.2	0.0780379041248606	.	143120001	143320000	#0000FF	1	0.125
chr1	143360001	143400000	B.2.2.1.1.1.1.1.2.2	0.0780379041248606	.	143360001	143400000	#0000FF	1	0.125
chr1	143400001	143560000	B.1.1.2.2.2.2.2.2	0.342251950947603	.	143400001	143560000	#DADAFF	1	0.5
chr1	143720001	143800000	A.2.2.2.2.1.1.2.1	0.486064659977703	.	143720001	143800000	#FFDADA	1	0.625
chr1	143920001	144080000	A.2.2.2.2.1.1.2.1	0.486064659977703	.	143920001	144080000	#FFDADA	1	0.625
chr1	144520001	144720000	A.2.2.1.2.1.2.1.2.1.2	0.550724637681159	.	144520001	144720000	#FFDADA	1	0.625
chr1	144800001	145240000	A.1.2.2.2.1.1.1.2.1.2	0.763656633221851	.	144800001	145240000	#FF4848	1	0.875
chr1	145240001	145320000	A.1.2.1.2.1.2.1.1.2	0.826086956521739	.	145240001	145320000	#FF4848	1	0.875
chr1	145360001	145840000	A.1.2.1.2.1.2.1.1.2	0.826086956521739	.	145360001	145840000	#FF4848	1	0.875
chr1	146120001	146160000	A.1.2.1.2.1.2.1.1.2	0.826086956521739	.	146120001	146160000	#FF4848	1	0.875
chr1	146320001	146400000	A.2.2.2.2.1.1.2.2.2.1	0.483835005574136	.	146320001	146400000	#FFDADA	1	0.625
chr1	146440001	146720000	A.2.2.2.2.1.1.2.2.2.1	0.483835005574136	.	146440001	146720000	#FFDADA	1	0.625
chr1	146720001	146880000	B.1.1.2.1.1.1.2.2.1	0.394648829431438	.	146720001	146880000	#DADAFF	1	0.5
chr1	146880001	147440000	A.2.1.2.2.1.2.2.2	0.609810479375697	.	146880001	147440000	#FF9191	1	0.75
chr1	147680001	147840000	A.2.1.2.2.1.2.2.2	0.609810479375697	.	147680001	147840000	#FF9191	1	0.75
chr1	147920001	148040000	A.2.2.1.2.1.2.2.1	0.546265328874025	.	147920001	148040000	#FFDADA	1	0.625
chr1	148160001	148280000	B.1.2.1.2.1.2.1.1.1	0.295429208472687	.	148160001	148280000	#9191FF	1	0.375
chr1	148320001	148360000	B.1.2.1.2.1.2.1.1.1	0.295429208472687	.	148320001	148360000	#9191FF	1	0.375
chr1	148520001	148600000	B.1.2.1.2.1.2.1.1.1	0.295429208472687	.	148520001	148600000	#9191FF	1	0.375
chr1	148840001	148960000	B.1.2.1.2.1.2.1.1.1	0.295429208472687	.	148840001	148960000	#9191FF	1	0.375
chr1	149000001	149440000	B.1.2.1.2.1.2.1.1.1	0.295429208472687	.	149000001	149440000	#9191FF	1	0.375
chr1	149640001	150200000	A.1.2.1.2.1.1.1.1	0.833890746934225	.	149640001	150200000	#FF4848	1	0.875
chr1	150200001	150280000	A.1.2.2.2.2.1.1.2	0.750278706800446	.	150200001	150280000	#FF4848	1	0.875
chr1	150280001	150480000	A.1.1.2.1.2.2.2.1.1	0.917502787068004	.	150280001	150480000	#FF0000	1	1
chr1	150480001	150640000	A.1.1.1.2.1.2.2.1.2	0.972129319955407	.	150480001	150640000	#FF0000	1	1
chr1	150640001	150800000	A.1.1.2.1.2.2.2.1.2	0.916387959866221	.	150640001	150800000	#FF0000	1	1
chr1	150800001	150920000	A.1.1.2.1.2.2.2.2	0.915273132664437	.	150800001	150920000	#FF0000	1	1
chr1	150920001	151160000	A.1.1.2.1.2.1.1.1.1	0.927536231884058	.	150920001	151160000	#FF0000	1	1
chr1	151160001	151280000	A.1.2.1.2.2.1.2.2	0.817168338907469	.	151160001	151280000	#FF4848	1	0.875
chr1	151280001	151600000	A.1.1.2.1.2.1.2.1.1	0.924191750278707	.	151280001	151600000	#FF0000	1	1
chr1	151600001	152200000	A.1.2.2.2.1.1.1.2.1.1	0.764771460423634	.	151600001	152200000	#FF4848	1	0.875
chr1	152200001	152280000	B.1.1.2.1.2.2.1.2.2	0.373467112597547	.	152200001	152280000	#DADAFF	1	0.5
chr1	152280001	152480000	B.1.2.1.1.1.1.2.1.1.2	0.336677814938684	.	152280001	152480000	#9191FF	1	0.375
chr1	152480001	152680000	B.2.1.1.1.2.1.1.1.2	0.189520624303233	.	152480001	152680000	#4848FF	1	0.25
chr1	152680001	153000000	B.2.1.1.1.2.1.2.1.2	0.186176142697882	.	152680001	153000000	#4848FF	1	0.25
chr1	153000001	153280000	B.1.2.1.1.1.1.2.2.2.2	0.329988851727982	.	153000001	153280000	#9191FF	1	0.375
chr1	153280001	153400000	A.2.2.2.1.1.1.1.2.2	0.516164994425864	.	153280001	153400000	#FFDADA	1	0.625
chr1	153400001	153480000	A.2.1.2.2.2.2.1.2.2	0.602006688963211	.	153400001	153480000	#FF9191	1	0.75
chr1	153480001	154040000	A.1.1.2.1.2.1.1.2	0.92530657748049	.	153480001	154040000	#FF0000	1	1
chr1	154040001	154240000	A.1.2.2.1.2.1.2.1	0.78149386845039	.	154040001	154240000	#FF4848	1	0.875
chr1	154240001	154520000	A.1.2.1.2.2.1.2.1	0.818283166109253	.	154240001	154520000	#FF4848	1	0.875
chr1	154520001	154600000	A.1.2.2.2.2.1.1.1	0.75139353400223	.	154520001	154600000	#FF4848	1	0.875
chr1	154600001	154720000	A.1.2.1.1.1.2.2.1	0.851727982162765	.	154600001	154720000	#FF4848	1	0.875
chr1	154720001	155120000	A.1.1.1.2.1.1.2.2.1	0.977703455964326	.	154720001	155120000	#FF0000	1	1
chr1	155120001	155240000	A.1.1.2.1.2.2.1.2.2	0.918617614269788	.	155120001	155240000	#FF0000	1	1
chr1	155240001	155320000	A.1.1.2.2.1.2.2	0.898550724637681	.	155240001	155320000	#FF0000	1	1
chr1	155320001	155440000	A.1.2.2.1.2.1.2.2	0.780379041248606	.	155320001	155440000	#FF4848	1	0.875
chr1	155440001	155680000	A.1.1.1.2.1.2.2.1.1	0.973244147157191	.	155440001	155680000	#FF0000	1	1
chr1	155680001	155760000	A.1.2.1.1.1.1.1.1.1.2	0.875139353400223	.	155680001	155760000	#FF4848	1	0.875
chr1	155760001	155960000	A.1.1.2.1.2.2.1.1	0.920847268673356	.	155760001	155960000	#FF0000	1	1
chr1	155960001	156040000	A.1.1.2.1.2.2.1.2.1	0.919732441471572	.	155960001	156040000	#FF0000	1	1
chr1	156040001	156400000	A.1.1.2.1.2.1.1.1.2	0.926421404682274	.	156040001	156400000	#FF0000	1	1
chr1	156400001	156560000	A.1.1.2.1.2.1.2.1.2	0.923076923076923	.	156400001	156560000	#FF0000	1	1
chr1	156560001	156720000	A.1.2.1.2.2.1.1	0.819397993311037	.	156560001	156720000	#FF4848	1	0.875
chr1	156720001	157120000	A.1.2.2.2.2.2.2.2.1	0.738015607580825	.	156720001	157120000	#FF4848	1	0.875
chr1	157120001	157520000	B.1.1.2.2.1.1	0.370122630992196	.	157120001	157520000	#DADAFF	1	0.5
chr1	157520001	157760000	B.1.2.1.2.1.1.1.1	0.302118171683389	.	157520001	157760000	#9191FF	1	0.375
chr1	157760001	157920000	B.2.1.1.1.1.2.2.1.2.1	0.196209587513935	.	157760001	157920000	#4848FF	1	0.25
chr1	157920001	158160000	A.2.2.2.2.2.2.1.2.1.1	0.462653288740245	.	157920001	158160000	#FFDADA	1	0.625
chr1	158160001	158360000	B.2.1.1.1.1.2.2.1.1	0.197324414715719	.	158160001	158360000	#4848FF	1	0.25
chr1	158360001	158480000	B.1.2.1.2.2.1.1	0.286510590858417	.	158360001	158480000	#9191FF	1	0.375
chr1	158480001	158760000	B.1.2.1.2.1.1.2.2.2	0.29654403567447	.	158480001	158760000	#9191FF	1	0.375
chr1	158760001	158920000	B.2.1.1.2.2.2.2.1	0.147157190635452	.	158760001	158920000	#4848FF	1	0.25
chr1	158920001	159040000	B.1.2.1.1.2.2.2.2.2	0.303232998885173	.	158920001	159040000	#9191FF	1	0.375
chr1	159040001	159520000	B.1.2.1.1.1.1.2.1.1.1	0.337792642140468	.	159040001	159520000	#9191FF	1	0.375
chr1	159520001	159920000	A.2.2.2.1.2.2.2.1.1	0.496098104793757	.	159520001	159920000	#FFDADA	1	0.625
chr1	159920001	160040000	A.2.2.2.2.1.2.2.1.1.1	0.479375696767001	.	159920001	160040000	#FFDADA	1	0.625
chr1	160040001	160200000	A.2.1.2.2.2.2.2.2.2	0.596432552954292	.	160040001	160200000	#FF9191	1	0.75
chr1	160200001	160360000	A.2.1.2.1.2.1.1.1.1.2	0.642140468227425	.	160200001	160360000	#FF9191	1	0.75
chr1	160360001	160600000	A.2.2.2.1.2.2.2.2.1	0.49386845039019	.	160360001	160600000	#FFDADA	1	0.625
chr1	160600001	161080000	A.2.1.2.1.2.1.2.1.1	0.636566332218506	.	160600001	161080000	#FF9191	1	0.75
chr1	161080001	161240000	A.2.1.2.1.1.1.1.1	0.656633221850613	.	161080001	161240000	#FF9191	1	0.75
chr1	161240001	161320000	A.2.1.2.2.2.2.1.2.1	0.603121516164994	.	161240001	161320000	#FF9191	1	0.75
chr1	161320001	161520000	A.2.1.2.1.2.2.2.1	0.625418060200669	.	161320001	161520000	#FF9191	1	0.75
chr1	161520001	161640000	B.1.1.2.1.2.1.1.2.2	0.382385730211817	.	161520001	161640000	#DADAFF	1	0.5
chr1	161640001	161960000	A.2.2.2.1.2.2.1.2.2	0.497212931995541	.	161640001	161960000	#FFDADA	1	0.625
chr1	161960001	162160000	A.2.2.2.2.1.1.2.2.2.2	0.482720178372352	.	161960001	162160000	#FFDADA	1	0.625
chr1	162160001	162480000	B.1.1.2.1.1.2.2.2.1.1	0.387959866220736	.	162160001	162480000	#DADAFF	1	0.5
chr1	162480001	162800000	A.2.2.2.2.1.1.1.1.1.1	0.491638795986622	.	162480001	162800000	#FFDADA	1	0.625
chr1	162800001	163160000	B.1.2.1.2.1.1.2.1	0.298773690078038	.	162800001	163160000	#9191FF	1	0.375
chr1	163160001	163320000	B.1.2.1.2.2.1.2.1.1.2	0.283166109253066	.	163160001	163320000	#9191FF	1	0.375
chr1	163320001	163680000	B.2.1.1.2.1.1.1.2.1	0.172798216276477	.	163320001	163680000	#4848FF	1	0.25
chr1	163680001	163800000	B.2.1.1.2.2.1.2.2.1	0.150501672240803	.	163680001	163800000	#4848FF	1	0.25
chr1	163800001	163960000	B.2.1.1.2.1.1.2.2.1.1	0.168338907469342	.	163800001	163960000	#4848FF	1	0.25
chr1	163960001	164080000	B.2.2.1.1.1.1.1.2.1	0.0791527313266444	.	163960001	164080000	#0000FF	1	0.125
chr1	164080001	164440000	B.2.1.1.1.2.2.2.2.1	0.176142697881828	.	164080001	164440000	#4848FF	1	0.25
chr1	164440001	164760000	B.1.2.1.1.1.1.2.2.1.1.1	0.334448160535117	.	164440001	164760000	#9191FF	1	0.375
chr1	164760001	165320000	B.2.1.1.1.2.1.1.1.1	0.190635451505017	.	164760001	165320000	#4848FF	1	0.25
chr1	165320001	165560000	B.1.1.2.2.2.1.1.1.2.1.1	0.360089186176143	.	165320001	165560000	#DADAFF	1	0.5
chr1	165560001	165680000	B.1.1.2.1.2.2.1.2.1	0.374581939799331	.	165560001	165680000	#DADAFF	1	0.5
chr1	165680001	165880000	B.1.1.2.1.1.2.2.2.1.2	0.386845039018952	.	165680001	165880000	#DADAFF	1	0.5
chr1	165880001	166120000	B.2.1.1.2.1.2.1.2.1	0.162764771460424	.	165880001	166120000	#4848FF	1	0.25
chr1	166120001	166280000	B.2.2.1.1.1.2.2.2	0.072463768115942	.	166120001	166280000	#0000FF	1	0.125
chr1	166280001	166560000	B.2.1.1.1.2.2.2.2.2	0.175027870680045	.	166280001	166560000	#4848FF	1	0.25
chr1	166560001	166760000	B.2.2.1.1.1.2.2.1.2	0.0735785953177258	.	166560001	166760000	#0000FF	1	0.125
chr1	166760001	167200000	B.1.1.2.1.1.1.2.1.1.1	0.400222965440357	.	166760001	167200000	#DADAFF	1	0.5
chr1	167200001	167360000	B.1.1.2.1.1.1.2.1.2.2.2	0.395763656633222	.	167200001	167360000	#DADAFF	1	0.5
chr1	167360001	167560000	A.2.2.2.2.1.2.1.2	0.480490523968785	.	167360001	167560000	#FFDADA	1	0.625
chr1	167560001	167880000	A.2.1.2.2.1.1.2.1.1	0.61984392419175	.	167560001	167880000	#FF9191	1	0.75
chr1	167880001	168240000	A.2.1.2.1.2.2.1.2.1.1.1.1	0.630992196209587	.	167880001	168240000	#FF9191	1	0.75
chr1	168240001	168560000	A.2.2.2.2.2.1.1.1.1.2	0.471571906354515	.	168240001	168560000	#FFDADA	1	0.625
chr1	168560001	168760000	B.1.1.2.1.1.1.2.1.2.2.1	0.396878483835006	.	168560001	168760000	#DADAFF	1	0.5
chr1	168760001	169280000	A.2.2.2.1.2.1.2.1	0.505016722408027	.	168760001	169280000	#FFDADA	1	0.625
chr1	169280001	169880000	A.2.2.2.1.2.1.1.2	0.50613154960981	.	169280001	169880000	#FFDADA	1	0.625
chr1	169880001	169960000	B.1.2.1.1.2.2.2.1	0.307692307692308	.	169880001	169960000	#9191FF	1	0.375
chr1	169960001	170080000	B.1.2.1.2.2.1.2.1.2	0.282051282051282	.	169960001	170080000	#9191FF	1	0.375
chr1	170080001	170280000	B.1.2.1.2.1.1.2.2.1	0.297658862876254	.	170080001	170280000	#9191FF	1	0.375
chr1	170280001	170440000	B.2.1.1.1.1.1.2.1.2	0.202898550724638	.	170280001	170440000	#4848FF	1	0.25
chr1	170440001	170760000	B.1.2.1.1.1.1.1.2.1	0.340022296544036	.	170440001	170760000	#9191FF	1	0.375
chr1	170760001	170960000	B.1.2.1.2.2.1.2.2.2.1	0.279821627647715	.	170760001	170960000	#9191FF	1	0.375
chr1	170960001	171240000	B.1.2.1.1.1.1.1.2.2	0.338907469342252	.	170960001	171240000	#9191FF	1	0.375
chr1	171240001	171440000	B.1.1.2.2.2.1.1.2.1	0.355629877369008	.	171240001	171440000	#DADAFF	1	0.5
chr1	171440001	171960000	A.2.1.2.2.1.1.2.1.2	0.618729096989967	.	171440001	171960000	#FF9191	1	0.75
chr1	171960001	172120000	B.1.1.2.1.2.2.1.1.2	0.375696767001115	.	171960001	172120000	#DADAFF	1	0.5
chr1	172120001	172240000	B.1.1.2.1.2.1.2.1.1.1	0.381270903010033	.	172120001	172240000	#DADAFF	1	0.5
chr1	172240001	172560000	A.2.2.2.1.2.2.2.2.2	0.492753623188406	.	172240001	172560000	#FFDADA	1	0.625
chr1	172560001	172760000	B.1.1.2.2.2.1.1.1.2.2.1	0.357859531772575	.	172560001	172760000	#DADAFF	1	0.5
chr1	172760001	172960000	B.1.1.2.1.1.1.2.2.2	0.393534002229654	.	172760001	172960000	#DADAFF	1	0.5
chr1	172960001	173040000	B.1.2.1.1.2.1.1.2.1	0.318840579710145	.	172960001	173040000	#9191FF	1	0.375
chr1	173040001	173320000	B.1.1.2.1.1.1.2.1.2.1	0.397993311036789	.	173040001	173320000	#DADAFF	1	0.5
chr1	173320001	173760000	B.1.1.1.1.1.1.1.2.1	0.457079152731327	.	173320001	173760000	#DADAFF	1	0.5
chr1	173760001	174240000	A.2.2.2.1.2.2.1.1.1.2	0.500557413600892	.	173760001	174240000	#FFDADA	1	0.625
chr1	174240001	174520000	B.1.1.2.2.2.1.2.1.2	0.350055741360089	.	174240001	174520000	#DADAFF	1	0.5
chr1	174520001	174680000	B.2.1.1.1.1.2.1.2	0.198439241917503	.	174520001	174680000	#4848FF	1	0.25
chr1	174680001	174960000	A.2.2.2.2.2.2.1.2.2	0.460423634336678	.	174680001	174960000	#FFDADA	1	0.625
chr1	174960001	175280000	A.2.2.2.2.1.1.1.1.2.1	0.489409141583055	.	174960001	175280000	#FFDADA	1	0.625
chr1	175280001	175520000	B.1.2.1.1.1.1.2.2.1.2	0.33221850613155	.	175280001	175520000	#9191FF	1	0.375
chr1	175520001	176160000	B.1.2.2.1.2.2.1.1.2	0.250836120401338	.	175520001	176160000	#9191FF	1	0.375
chr1	176160001	176440000	B.2.1.1.2.1.1.1.1	0.173913043478261	.	176160001	176440000	#4848FF	1	0.25
chr1	176440001	176720000	B.2.1.1.2.1.2.1.2.2.1	0.16164994425864	.	176440001	176720000	#4848FF	1	0.25
chr1	176720001	177160000	B.2.1.1.2.1.2.2.1.2	0.158305462653289	.	176720001	177160000	#4848FF	1	0.25
chr1	177160001	177280000	B.2.2.1.1.2.1.1.1	0.0713489409141583	.	177160001	177280000	#0000FF	1	0.125
chr1	177280001	177440000	B.2.2.1.1.2.1.2.1	0.0691192865105909	.	177280001	177440000	#0000FF	1	0.125
chr1	177440001	177600000	B.2.1.1.2.1.2.1.2.2.2	0.160535117056856	.	177440001	177600000	#4848FF	1	0.25
chr1	177600001	178000000	B.2.1.1.1.2.2.1.2.2	0.179487179487179	.	177600001	178000000	#4848FF	1	0.25
chr1	178000001	178200000	B.1.1.1.1.1.2.1	0.452619843924192	.	178000001	178200000	#DADAFF	1	0.5
chr1	178200001	178320000	B.1.1.2.1.2.2.2.1	0.372352285395764	.	178200001	178320000	#DADAFF	1	0.5
chr1	178320001	178480000	B.1.1.2.1.1.2.1.2.1	0.391304347826087	.	178320001	178480000	#DADAFF	1	0.5
chr1	178480001	178760000	B.1.2.1.1.1.2.1.2.2	0.326644370122631	.	178480001	178760000	#9191FF	1	0.375
chr1	178760001	179120000	B.1.1.1.1.1.1.1.1	0.45819397993311	.	178760001	179120000	#DADAFF	1	0.5
chr1	179120001	179360000	B.1.1.2.1.1.1.1.2.2	0.40133779264214	.	179120001	179360000	#DADAFF	1	0.5
chr1	179360001	179640000	B.2.1.1.1.2.1.2.2	0.185061315496098	.	179360001	179640000	#4848FF	1	0.25
chr1	179640001	179840000	B.1.2.1.2.1.2.1.2.1.1	0.293199554069119	.	179640001	179840000	#9191FF	1	0.375
chr1	179840001	179960000	A.2.1.2.2.2.2.2.1.2	0.599777034559643	.	179840001	179960000	#FF9191	1	0.75
chr1	179960001	180440000	A.2.1.2.1.2.1.2.2	0.634336677814939	.	179960001	180440000	#FF9191	1	0.75
chr1	180440001	180680000	A.2.2.2.1.1.1.2.2.2	0.511705685618729	.	180440001	180680000	#FFDADA	1	0.625
chr1	180680001	181000000	A.2.1.2.2.1.1.2.2.2	0.616499442586399	.	180680001	181000000	#FF9191	1	0.75
chr1	181000001	181160000	A.2.1.2.2.2.2.2.2.1.1	0.59866220735786	.	181000001	181160000	#FF9191	1	0.75
chr1	181160001	181320000	B.2.1.1.1.1.1.1.2.2.1	0.206243032329989	.	181160001	181320000	#4848FF	1	0.25
chr1	181320001	181880000	B.1.2.1.2.1.1.1.2.2	0.299888517279822	.	181320001	181880000	#9191FF	1	0.375
chr1	181880001	182240000	A.2.2.2.2.2.1.1.1.1.1.1	0.473801560758082	.	181880001	182240000	#FFDADA	1	0.625
chr1	182240001	182480000	A.2.2.2.2.1.2.2.1.2	0.477146042363434	.	182240001	182480000	#FFDADA	1	0.625
chr1	182480001	182840000	A.2.2.2.1.2.1.2.2.1	0.503901895206243	.	182480001	182840000	#FFDADA	1	0.625
chr1	182840001	182920000	B.1.1.2.1.2.1.1.1	0.384615384615385	.	182840001	182920000	#DADAFF	1	0.5
chr1	182920001	183240000	A.2.1.2.1.1.2.2.2.1.2	0.64659977703456	.	182920001	183240000	#FF9191	1	0.75
chr1	183240001	183560000	A.2.1.2.1.2.1.2.1.2	0.635451505016722	.	183240001	183560000	#FF9191	1	0.75
chr1	183560001	184040000	A.1.2.2.2.1.2.2.2	0.752508361204013	.	183560001	184040000	#FF4848	1	0.875
chr1	184040001	184400000	A.2.1.2.2.1.1.1.1	0.622073578595318	.	184040001	184400000	#FF9191	1	0.75
chr1	184400001	184760000	A.2.1.2.1.1.2.2.2.1.1	0.647714604236343	.	184400001	184760000	#FF9191	1	0.75
chr1	184760001	185120000	A.2.1.2.1.2.2.1.2.1.1.1.2	0.629877369007804	.	184760001	185120000	#FF9191	1	0.75
chr1	185120001	185400000	A.2.2.2.2.2.1.2.1	0.46711259754738	.	185120001	185400000	#FFDADA	1	0.625
chr1	185400001	185800000	B.1.1.1.1.1.1.1.2.2.1	0.455964325529543	.	185400001	185800000	#DADAFF	1	0.5
chr1	185800001	185960000	B.1.1.2.1.2.1.2.1.2	0.379041248606466	.	185800001	185960000	#DADAFF	1	0.5
chr1	185960001	186400000	B.1.1.2.2.2.1.1.1.2.1.2	0.358974358974359	.	185960001	186400000	#DADAFF	1	0.5
chr1	186400001	186680000	B.1.2.1.2.2.1.2.1.1.1.2	0.284280936454849	.	186400001	186680000	#9191FF	1	0.375
chr1	186680001	187200000	B.2.1.1.1.2.1.2.1.1	0.187290969899666	.	186680001	187200000	#4848FF	1	0.25
chr1	187200001	187600000	B.2.2.1.2.2.2.1.2.2.1.1	0.0501672240802676	.	187200001	187600000	#0000FF	1	0.125
chr1	187600001	187680000	B.2.2.2.1.1.2.2.1.2.1.2	0.0312151616499443	.	187600001	187680000	#0000FF	1	0.125
chr1	187680001	187800000	B.2.2.1.1.1.1.1.1	0.0802675585284281	.	187680001	187800000	#0000FF	1	0.125
chr1	187800001	187920000	B.2.2.2.2.2.1.2.1	0.00668896321070234	.	187800001	187920000	#0000FF	1	0.125
chr1	187920001	188120000	B.2.2.2.2.1.1.2.2.2	0.0133779264214047	.	187920001	188120000	#0000FF	1	0.125
chr1	188120001	188200000	B.2.2.2.1.2.2.1.1	0.0211817168338907	.	188120001	188200000	#0000FF	1	0.125
chr1	188200001	188520000	B.2.2.2.2.1.1.2.1	0.0156075808249721	.	188200001	188520000	#0000FF	1	0.125
chr1	188520001	188720000	B.2.2.2.1.1.2.2.1.2.2	0.0301003344481605	.	188520001	188720000	#0000FF	1	0.125
chr1	188720001	189080000	B.2.2.1.2.2.2.1.1	0.052396878483835	.	188720001	189080000	#0000FF	1	0.125
chr1	189080001	189360000	B.2.2.1.1.2.2.2	0.0613154960981048	.	189080001	189360000	#0000FF	1	0.125
chr1	189360001	189560000	B.2.2.1.1.2.1.2.2	0.0680044593088071	.	189360001	189560000	#0000FF	1	0.125
chr1	189560001	190000000	B.2.2.1.2.2.2.1.2.2.2.1.2.2	0.0457079152731327	.	189560001	190000000	#0000FF	1	0.125
chr1	190000001	190160000	B.2.1.1.2.2.1.2.1	0.151616499442586	.	190000001	190160000	#4848FF	1	0.25
chr1	190160001	190320000	B.2.2.2.2.1.2.2.2	0.0100334448160535	.	190160001	190320000	#0000FF	1	0.125
chr1	190320001	190520000	B.2.2.2.1.1.2.1.2	0.0345596432552954	.	190320001	190520000	#0000FF	1	0.125
chr1	190520001	190760000	B.2.2.1.2.2.2.2.1.2	0.0423634336677815	.	190520001	190760000	#0000FF	1	0.125
chr1	190760001	191040000	B.2.2.2.1.1.1.2	0.0367892976588629	.	190760001	191040000	#0000FF	1	0.125
chr1	191040001	191160000	B.2.2.1.1.2.2.1.1.1.1	0.0668896321070234	.	191040001	191160000	#0000FF	1	0.125
chr1	191160001	191320000	B.2.2.2.2.2.2.2.1	0.00222965440356745	.	191160001	191320000	#0000FF	1	0.125
chr1	191320001	191760000	B.2.2.2.2.1.1.1	0.0167224080267559	.	191320001	191760000	#0000FF	1	0.125
chr1	191760001	191880000	B.2.2.2.1.2.2.1.2.2	0.0189520624303233	.	191760001	191880000	#0000FF	1	0.125
chr1	191880001	192040000	B.2.2.2.1.1.2.2.2.1.1	0.0289855072463768	.	191880001	192040000	#0000FF	1	0.125
chr1	192040001	192440000	B.2.2.1.2.2.1.2.2	0.0535117056856187	.	192040001	192440000	#0000FF	1	0.125
chr1	192440001	192680000	B.1.2.1.1.1.2.2.1.1.1	0.325529542920847	.	192440001	192680000	#9191FF	1	0.375
chr1	192680001	193040000	B.1.1.2.2.2.1.2.1.1.1	0.35340022296544	.	192680001	193040000	#DADAFF	1	0.5
chr1	193040001	193120000	B.1.2.1.1.2.1.2.1.1	0.316610925306577	.	193040001	193120000	#9191FF	1	0.375
chr1	193120001	193440000	B.2.1.1.1.1.2.2.2.1.1	0.193979933110368	.	193120001	193440000	#4848FF	1	0.25
chr1	193440001	193640000	B.2.1.1.1.1.2.2.2.2	0.1917502787068	.	193440001	193640000	#4848FF	1	0.25
chr1	193640001	193880000	B.2.1.1.2.2.2.2.2.2.1	0.142697881828317	.	193640001	193880000	#4848FF	1	0.25
chr1	193880001	193960000	B.2.2.1.1.2.2.1.2	0.0624303232998885	.	193880001	193960000	#0000FF	1	0.125
chr1	193960001	194120000	B.2.2.2.1.2.2.1.2.1	0.020066889632107	.	193960001	194120000	#0000FF	1	0.125
chr1	194120001	194320000	B.2.2.1.1.1.2.2.1.1	0.0746934225195095	.	194120001	194320000	#0000FF	1	0.125
chr1	194320001	194600000	B.2.2.2.1.1.2.1.1	0.0356744704570792	.	194320001	194600000	#0000FF	1	0.125
chr1	194600001	194800000	B.2.2.2.2.2.1.2.2.1	0.00557413600891862	.	194600001	194800000	#0000FF	1	0.125
chr1	194800001	195120000	B.2.2.2.2.2.1.1.1	0.00891861761426979	.	194800001	195120000	#0000FF	1	0.125
chr1	195120001	195320000	B.2.2.2.2.2.1.2.2.2	0.00445930880713489	.	195120001	195320000	#0000FF	1	0.125
chr1	195320001	195560000	B.2.2.2.1.1.2.2.1.1	0.0334448160535117	.	195320001	195560000	#0000FF	1	0.125
chr1	195560001	195720000	B.2.2.2.1.2.2.2	0.0178372352285396	.	195560001	195720000	#0000FF	1	0.125
chr1	195720001	196120000	B.2.2.2.2.2.1.1.2	0.00780379041248606	.	195720001	196120000	#0000FF	1	0.125
chr1	196120001	196240000	B.2.2.1.1.2.2.1.1.2	0.0635451505016722	.	196120001	196240000	#0000FF	1	0.125
chr1	196240001	196440000	B.2.2.1.2.2.2.2.1.1	0.0434782608695652	.	196240001	196440000	#0000FF	1	0.125
chr1	196440001	196800000	B.2.1.1.2.2.2.2.2.1.1.2	0.144927536231884	.	196440001	196800000	#4848FF	1	0.25
chr1	196800001	197080000	B.2.2.2.1.1.2.2.1.2.1.1	0.032329988851728	.	196800001	197080000	#0000FF	1	0.125
chr1	197080001	197160000	B.2.1.1.1.1.1.2.2.1	0.201783723522854	.	197080001	197160000	#4848FF	1	0.25
chr1	197160001	197480000	B.2.2.1.2.2.1.1.2	0.0568561872909699	.	197160001	197480000	#0000FF	1	0.125
chr1	197480001	197600000	B.2.1.1.2.1.1.2.1	0.169453734671126	.	197480001	197600000	#4848FF	1	0.25
chr1	197600001	197800000	B.2.1.1.1.1.1.1.2.1	0.207357859531773	.	197600001	197800000	#4848FF	1	0.25
chr1	197800001	198160000	B.1.1.2.2.2.1.2.2.2	0.347826086956522	.	197800001	198160000	#DADAFF	1	0.5
chr1	198160001	198800000	B.1.1.2.2.2.1.2.1.1.2.1	0.352285395763657	.	198160001	198800000	#DADAFF	1	0.5
chr1	198800001	198880000	B.1.2.1.1.2.2.2.2.1.2.1	0.30546265328874	.	198800001	198880000	#9191FF	1	0.375
chr1	198880001	198960000	B.1.2.1.1.2.2.1.1.1	0.313266443701226	.	198880001	198960000	#9191FF	1	0.375
chr1	198960001	199160000	B.1.2.1.2.2.2.1.1	0.277591973244147	.	198960001	199160000	#9191FF	1	0.375
chr1	199160001	199360000	B.2.1.1.2.2.2.2.2.2.2	0.141583054626533	.	199160001	199360000	#4848FF	1	0.25
chr1	199360001	199600000	B.2.1.1.2.2.2.2.2.1.1.1	0.146042363433668	.	199360001	199600000	#4848FF	1	0.25
chr1	199600001	200000000	B.1.2.1.2.1.2.1.2.1.2	0.292084726867336	.	199600001	200000000	#9191FF	1	0.375
chr1	200000001	200120000	B.1.2.1.1.2.2.2.2.1.2.2	0.304347826086957	.	200000001	200120000	#9191FF	1	0.375
chr1	200120001	200280000	B.1.1.2.1.2.2.2.2	0.37123745819398	.	200120001	200280000	#DADAFF	1	0.5
chr1	200280001	200400000	B.1.2.1.1.2.2.1.1.2.2.1	0.311036789297659	.	200280001	200400000	#9191FF	1	0.375
chr1	200400001	200560000	B.1.2.1.1.2.2.1.2	0.308807134894091	.	200400001	200560000	#9191FF	1	0.375
chr1	200560001	201120000	A.2.1.2.2.1.2.2.1	0.61092530657748	.	200560001	201120000	#FF9191	1	0.75
chr1	201120001	201320000	A.2.1.2.1.2.2.2.2.2	0.623188405797101	.	201120001	201320000	#FF9191	1	0.75
chr1	201320001	201400000	A.2.2.2.1.1.1.1.1.2.1	0.519509476031215	.	201320001	201400000	#FFDADA	1	0.625
chr1	201400001	202120000	A.1.2.1.2.1.1.1.2	0.832775919732441	.	201400001	202120000	#FF4848	1	0.875
chr1	202120001	202280000	A.2.1.2.2.2.1.2.2	0.605351170568562	.	202120001	202280000	#FF9191	1	0.75
chr1	202280001	202680000	A.1.2.2.2.2.2.2.2.2.1	0.736900780379041	.	202280001	202680000	#FF4848	1	0.875
chr1	202680001	202960000	A.1.2.1.2.2.2.2.2	0.812709030100334	.	202680001	202960000	#FF4848	1	0.875
chr1	202960001	203160000	A.1.2.2.2.2.1.2.1.1	0.749163879598662	.	202960001	203160000	#FF4848	1	0.875
chr1	203160001	203280000	A.1.2.2.2.2.1.2.1.2	0.748049052396878	.	203160001	203280000	#FF4848	1	0.875
chr1	203280001	203440000	A.2.1.2.1.2.1.1.2.2	0.63768115942029	.	203280001	203440000	#FF9191	1	0.75
chr1	203440001	203720000	A.1.2.1.2.1.1.2.1	0.831661092530658	.	203440001	203720000	#FF4848	1	0.875
chr1	203720001	204000000	A.2.1.2.1.1.2.2.1.1	0.649944258639911	.	203720001	204000000	#FF9191	1	0.75
chr1	204000001	204360000	A.2.1.2.1.1.2.2.2.2	0.645484949832776	.	204000001	204360000	#FF9191	1	0.75
chr1	204360001	204520000	A.1.2.1.2.2.2.2.1.1	0.814938684503902	.	204360001	204520000	#FF4848	1	0.875
chr1	204520001	204920000	A.2.2.2.1.1.1.2.1.2	0.513935340022297	.	204520001	204920000	#FFDADA	1	0.625
chr1	204920001	205200000	A.1.2.2.2.2.2.2.2.2.2	0.735785953177257	.	204920001	205200000	#FF4848	1	0.875
chr1	205200001	205320000	A.1.2.2.2.2.1.2.2.2	0.745819397993311	.	205200001	205320000	#FF4848	1	0.875
chr1	205320001	205480000	A.1.2.2.2.2.1.2.2.1	0.746934225195095	.	205320001	205480000	#FF4848	1	0.875
chr1	205480001	205680000	A.1.2.1.2.2.2.2.1.2	0.813823857302118	.	205480001	205680000	#FF4848	1	0.875
chr1	205680001	205760000	A.2.1.2.1.1.1.2.1	0.654403567447046	.	205680001	205760000	#FF9191	1	0.75
chr1	205760001	205960000	A.2.1.2.1.2.1.1.2.1	0.638795986622074	.	205760001	205960000	#FF9191	1	0.75
chr1	206040001	206120000	A.2.2.2.1.1.2.2.2	0.508361204013378	.	206040001	206120000	#FFDADA	1	0.625
chr1	206120001	206360000	A.2.1.2.1.2.1.1.1.1.1.2	0.643255295429208	.	206120001	206360000	#FF9191	1	0.75
chr1	206480001	206560000	A.2.2.2.2.1.2.1.1	0.481605351170569	.	206480001	206560000	#FFDADA	1	0.625
chr1	206560001	206760000	A.1.2.2.2.2.2.2.1	0.739130434782609	.	206560001	206760000	#FF4848	1	0.875
chr1	206760001	206960000	A.1.2.2.2.2.2.1.2	0.740245261984392	.	206760001	206960000	#FF4848	1	0.875
chr1	206960001	207160000	A.2.1.2.1.2.1.1.1.2.1	0.641025641025641	.	206960001	207160000	#FF9191	1	0.75
chr1	207160001	207440000	A.2.1.2.1.2.2.1.2.1.1.2	0.62876254180602	.	207160001	207440000	#FF9191	1	0.75
chr1	207440001	207800000	A.2.1.2.1.2.2.1.1.2	0.632107023411371	.	207440001	207800000	#FF9191	1	0.75
chr1	207800001	208200000	A.1.2.1.2.2.2.1	0.816053511705686	.	207800001	208200000	#FF4848	1	0.875
chr1	208200001	208520000	A.2.1.2.1.2.2.1.2.2	0.626532887402453	.	208200001	208520000	#FF9191	1	0.75
chr1	208520001	208680000	B.1.2.1.2.1.2.2.1	0.288740245261984	.	208520001	208680000	#9191FF	1	0.375
chr1	208680001	208880000	B.1.2.1.2.1.2.2.2	0.287625418060201	.	208680001	208880000	#9191FF	1	0.375
chr1	208880001	209280000	B.2.1.1.1.2.2.1.2.1	0.180602006688963	.	208880001	209280000	#4848FF	1	0.25
chr1	209280001	209800000	B.1.2.1.2.1.1.1.2.1	0.301003344481605	.	209280001	209800000	#9191FF	1	0.375
chr1	209800001	210000000	B.1.1.2.1.1.2.2.1	0.389074693422519	.	209800001	210000000	#DADAFF	1	0.5
chr1	210000001	210280000	B.2.1.1.2.1.2.1.1	0.163879598662207	.	210000001	210280000	#4848FF	1	0.25
chr1	210280001	210400000	B.2.1.1.1.1.2.2.2.1.2	0.192865105908584	.	210280001	210400000	#4848FF	1	0.25
chr1	210400001	210560000	B.1.2.1.1.2.1.1.2.2	0.317725752508361	.	210400001	210560000	#9191FF	1	0.375
chr1	210560001	210720000	B.2.1.1.2.1.1.2.2.2.2	0.164994425863991	.	210560001	210720000	#4848FF	1	0.25
chr1	210720001	210880000	B.2.1.1.2.2.1.2.2.2	0.149386845039019	.	210720001	210880000	#4848FF	1	0.25
chr1	210880001	211080000	B.2.1.1.2.1.1.2.2.2.1	0.166109253065775	.	210880001	211080000	#4848FF	1	0.25
chr1	211080001	211400000	B.2.1.1.2.1.1.1.2.2.1	0.171683389074693	.	211080001	211400000	#4848FF	1	0.25
chr1	211400001	211640000	A.2.2.2.2.1.1.1.1.1.2	0.490523968784838	.	211400001	211640000	#FFDADA	1	0.625
chr1	211640001	211960000	A.2.2.2.1.2.1.2.2.2	0.502787068004459	.	211640001	211960000	#FFDADA	1	0.625
chr1	211960001	212040000	B.1.2.1.1.2.1.2.1.2	0.315496098104794	.	211960001	212040000	#9191FF	1	0.375
chr1	212040001	212120000	B.1.2.1.1.2.1.2.2	0.31438127090301	.	212040001	212120000	#9191FF	1	0.375
chr1	212120001	212200000	B.1.1.2.1.2.1.2.1.1.2	0.38015607580825	.	212120001	212200000	#DADAFF	1	0.5
chr1	212200001	212400000	A.1.2.2.2.2.2.1.1.2.2	0.741360089186176	.	212200001	212400000	#FF4848	1	0.875
chr1	212400001	212480000	A.2.1.2.2.2.2.1.1	0.604236343366778	.	212400001	212480000	#FF9191	1	0.75
chr1	212480001	212840000	A.2.1.2.1.1.2.1.2	0.651059085841695	.	212480001	212840000	#FF9191	1	0.75
chr1	212840001	213000000	A.2.2.2.1.1.1.1.1.1	0.520624303232999	.	212840001	213000000	#FFDADA	1	0.625
chr1	213000001	213120000	B.1.1.2.1.1.1.1.1.1	0.404682274247492	.	213000001	213120000	#DADAFF	1	0.5
chr1	213120001	213280000	A.2.2.2.2.1.2.2.1.1.2	0.478260869565217	.	213120001	213280000	#FFDADA	1	0.625
chr1	213280001	213640000	B.1.2.1.2.1.2.1.2.2.1	0.290969899665552	.	213280001	213640000	#9191FF	1	0.375
chr1	213640001	213800000	B.2.1.1.2.2.2.2.2.1.2	0.1438127090301	.	213640001	213800000	#4848FF	1	0.25
chr1	213800001	214400000	B.2.1.1.1.2.2.2.1.2	0.177257525083612	.	213800001	214400000	#4848FF	1	0.25
chr1	214400001	214760000	B.1.2.1.1.1.2.1.1	0.328874024526198	.	214400001	214760000	#9191FF	1	0.375
chr1	214760001	214960000	B.2.1.1.2.1.1.2.2.1.2	0.167224080267559	.	214760001	214960000	#4848FF	1	0.25
chr1	214960001	215320000	B.2.2.1.2.2.1.2.1.1	0.0557413600891862	.	214960001	215320000	#0000FF	1	0.125
chr1	215320001	215720000	B.2.1.1.1.2.2.1.1.2.2	0.181716833890747	.	215320001	215720000	#4848FF	1	0.25
chr1	215720001	215840000	B.1.2.1.2.2.2.2.1	0.27536231884058	.	215720001	215840000	#9191FF	1	0.375
chr1	215840001	216160000	B.2.2.2.1.1.1.1.2	0.0379041248606466	.	215840001	216160000	#0000FF	1	0.125
chr1	216160001	216240000	B.2.2.2.1.1.2.2.2.2	0.0267558528428094	.	216160001	216240000	#0000FF	1	0.125
chr1	216240001	216360000	B.2.2.2.1.2.1.1.2.2	0.0234113712374582	.	216240001	216360000	#0000FF	1	0.125
chr1	216360001	216680000	B.2.1.1.2.2.2.1	0.148272017837235	.	216360001	216680000	#4848FF	1	0.25
chr1	216680001	216960000	B.2.2.1.2.2.1.1.1	0.0579710144927536	.	216680001	216960000	#0000FF	1	0.125
chr1	216960001	217280000	B.2.2.1.2.2.2.1.2.2.2.2	0.0445930880713489	.	216960001	217280000	#0000FF	1	0.125
chr1	217280001	217760000	B.2.1.1.2.1.2.2.2.1.1	0.157190635451505	.	217280001	217760000	#4848FF	1	0.25
chr1	217760001	218120000	B.2.2.1.2.2.2.1.2.2.2.1.2.1	0.0468227424749164	.	217760001	218120000	#0000FF	1	0.125
chr1	218120001	218480000	B.2.2.1.2.2.2.1.2.2.2.1.1	0.0479375696767001	.	218120001	218480000	#0000FF	1	0.125
chr1	218480001	218800000	B.1.2.1.1.1.2.1.2.1	0.327759197324415	.	218480001	218800000	#9191FF	1	0.375
chr1	218800001	219080000	B.2.1.1.1.1.2.1.1	0.199554069119286	.	218800001	219080000	#4848FF	1	0.25
chr1	219080001	219360000	B.1.2.1.2.2.2.2.2	0.274247491638796	.	219080001	219360000	#9191FF	1	0.375
chr1	219360001	219680000	B.2.1.1.1.1.2.2.1.2.2	0.195094760312152	.	219360001	219680000	#4848FF	1	0.25
chr1	219680001	220200000	B.2.1.1.1.2.2.1.1.1	0.183946488294314	.	219680001	220200000	#4848FF	1	0.25
chr1	220200001	220520000	A.2.2.2.2.1.1.1.1.2.2	0.488294314381271	.	220200001	220520000	#FFDADA	1	0.625
chr1	220520001	220720000	B.1.2.1.2.2.1.2.2.2.2	0.278706800445931	.	220520001	220720000	#9191FF	1	0.375
chr1	220720001	220880000	B.2.1.1.1.1.1.1.1	0.208472686733556	.	220720001	220880000	#4848FF	1	0.25
chr1	220880001	221360000	B.1.1.2.1.1.2.1.1	0.392419175027871	.	220880001	221360000	#DADAFF	1	0.5
chr1	221360001	221600000	B.1.2.1.2.2.1.2.1.1.1.1	0.285395763656633	.	221360001	221600000	#9191FF	1	0.375
chr1	221600001	221880000	B.1.2.1.1.1.2.2.2	0.322185061315496	.	221600001	221880000	#9191FF	1	0.375
chr1	221880001	222200000	B.1.1.2.1.1.1.2.1.1.2	0.399108138238573	.	221880001	222200000	#DADAFF	1	0.5
chr1	222200001	222760000	B.1.2.1.1.1.1.2.1.2	0.335562987736901	.	222200001	222760000	#9191FF	1	0.375
chr1	222760001	223040000	A.2.1.2.1.2.2.1.2.1.2	0.627647714604236	.	222760001	223040000	#FF9191	1	0.75
chr1	223040001	223120000	B.1.1.2.1.2.1.1.2.1	0.383500557413601	.	223040001	223120000	#DADAFF	1	0.5
chr1	223120001	223520000	A.2.1.2.2.1.2.1.2	0.612040133779264	.	223120001	223520000	#FF9191	1	0.75
chr1	223520001	223680000	B.1.2.1.1.1.2.2.1.1.2	0.324414715719064	.	223520001	223680000	#9191FF	1	0.375
chr1	223680001	223840000	B.1.1.2.1.2.1.2.2	0.377926421404682	.	223680001	223840000	#DADAFF	1	0.5
chr1	223840001	224200000	A.1.2.2.2.2.2.1.1.2.1	0.74247491638796	.	223840001	224200000	#FF4848	1	0.875
chr1	224200001	224600000	A.2.1.2.1.1.2.1.1	0.652173913043478	.	224200001	224600000	#FF9191	1	0.75
chr1	224600001	224680000	A.2.2.2.2.1.2.2.2.1	0.47603121516165	.	224600001	224680000	#FFDADA	1	0.625
chr1	224680001	225200000	B.1.1.2.2.2.1.1.1.2.2.2	0.356744704570792	.	224680001	225200000	#DADAFF	1	0.5
chr1	225200001	225280000	B.2.1.1.1.1.1.2.2.2	0.20066889632107	.	225200001	225280000	#4848FF	1	0.25
chr1	225280001	225560000	B.1.2.1.1.1.1.2.2.2.1	0.331103678929766	.	225280001	225560000	#9191FF	1	0.375
chr1	225560001	225880000	A.2.1.2.1.2.1.1.1.2.2	0.639910813823857	.	225560001	225880000	#FF9191	1	0.75
chr1	225880001	226160000	A.1.2.2.2.1.1.1.2.2	0.762541806020067	.	225880001	226160000	#FF4848	1	0.875
chr1	226160001	226480000	A.1.2.2.2.2.2.1.1.1.1	0.744704570791527	.	226160001	226480000	#FF4848	1	0.875
chr1	226480001	226760000	A.2.2.2.1.1.1.2.1.1	0.51505016722408	.	226480001	226760000	#FFDADA	1	0.625
chr1	226760001	227040000	A.1.2.2.2.2.2.1.1.1.2	0.743589743589744	.	226760001	227040000	#FF4848	1	0.875
chr1	227040001	227320000	A.2.1.2.2.1.2.1.1.2.1	0.614269788182832	.	227040001	227320000	#FF9191	1	0.75
chr1	227320001	227480000	A.2.2.2.1.1.1.1.2.1	0.517279821627648	.	227320001	227480000	#FFDADA	1	0.625
chr1	227480001	227680000	A.2.2.2.1.1.2.1	0.510590858416945	.	227480001	227680000	#FFDADA	1	0.625
chr1	227680001	227800000	A.2.2.2.2.1.2.2.2.2	0.474916387959866	.	227680001	227800000	#FFDADA	1	0.625
chr1	227800001	228120000	A.2.2.2.2.1.1.2.2.1	0.48494983277592	.	227800001	228120000	#FFDADA	1	0.625
chr1	228120001	228240000	A.2.2.2.1.1.2.2.1	0.509476031215162	.	228120001	228240000	#FFDADA	1	0.625
chr1	228240001	228440000	A.2.1.2.1.1.1.1.2	0.655518394648829	.	228240001	228440000	#FF9191	1	0.75
chr1	228440001	228560000	A.2.2.2.1.1.1.1.1.2.2	0.518394648829431	.	228440001	228560000	#FFDADA	1	0.625
chr1	228560001	228720000	A.2.1.2.2.2.1.2.1	0.606465997770346	.	228560001	228720000	#FF9191	1	0.75
chr1	228720001	229080000	A.2.1.2.2.1.2.1.1.1	0.615384615384615	.	228720001	229080000	#FF9191	1	0.75
chr1	229080001	229440000	A.2.1.2.1.1.2.2.1.2	0.648829431438127	.	229080001	229440000	#FF9191	1	0.75
chr1	229440001	229640000	A.2.1.2.1.1.1.2.2	0.653288740245262	.	229440001	229640000	#FF9191	1	0.75
chr1	229640001	229760000	A.2.1.2.2.2.2.2.2.1.2	0.597547380156076	.	229640001	229760000	#FF9191	1	0.75
chr1	229760001	230040000	A.2.2.2.2.2.1.1.2.2	0.468227424749164	.	229760001	230040000	#FFDADA	1	0.625
chr1	230040001	230160000	B.1.2.1.1.2.1.1.1.2	0.319955406911929	.	230040001	230160000	#9191FF	1	0.375
chr1	230160001	230560000	A.2.1.2.1.2.2.1.1.1	0.633221850613155	.	230160001	230560000	#FF9191	1	0.75
chr1	230560001	230720000	B.1.2.1.1.1.1.1.1	0.341137123745819	.	230560001	230720000	#9191FF	1	0.375
chr1	230720001	230880000	A.2.2.2.1.2.2.1.2.1	0.498327759197324	.	230720001	230880000	#FFDADA	1	0.625
chr1	230880001	231200000	A.2.1.2.2.1.2.1.1.2.2	0.613154960981048	.	230880001	231200000	#FF9191	1	0.75
chr1	231200001	231400000	A.2.2.2.1.2.2.1.1.2	0.499442586399108	.	231200001	231400000	#FFDADA	1	0.625
chr1	231400001	231600000	A.2.1.2.2.2.1.1.2	0.607580824972129	.	231400001	231600000	#FF9191	1	0.75
chr1	231600001	231800000	A.2.2.2.1.1.1.2.2.1	0.512820512820513	.	231600001	231800000	#FFDADA	1	0.625
chr1	231800001	232240000	A.2.2.2.2.2.1.1.1.1.1.2	0.472686733556299	.	231800001	232240000	#FFDADA	1	0.625
chr1	232240001	232560000	B.1.1.1.1.1.1.1.2.2.2	0.454849498327759	.	232240001	232560000	#DADAFF	1	0.5
chr1	232560001	232840000	A.2.2.2.1.2.2.2.1.2	0.494983277591973	.	232560001	232840000	#FFDADA	1	0.625
chr1	232840001	232960000	B.1.2.1.2.2.1.2.2.1	0.280936454849498	.	232840001	232960000	#9191FF	1	0.375
chr1	232960001	233480000	A.2.2.2.2.2.2.1.2.1.2	0.461538461538462	.	232960001	233480000	#FFDADA	1	0.625
chr1	233480001	233640000	B.2.1.1.1.1.1.1.2.2.2	0.205128205128205	.	233480001	233640000	#4848FF	1	0.25
chr1	233640001	233800000	B.2.1.1.2.1.1.1.2.2.2	0.17056856187291	.	233640001	233800000	#4848FF	1	0.25
chr1	233800001	234200000	B.2.1.1.1.2.2.2.1.1	0.178372352285396	.	233800001	234200000	#4848FF	1	0.25
chr1	234200001	234560000	B.1.1.2.2.2.1.1.1.1	0.361204013377926	.	234200001	234560000	#DADAFF	1	0.5
chr1	234560001	234840000	A.1.2.1.2.1.1.2.2.1	0.830546265328874	.	234560001	234840000	#FF4848	1	0.875
chr1	234840001	234960000	A.1.1.2.1.2.1.2.2	0.921962095875139	.	234840001	234960000	#FF0000	1	1
chr1	234960001	235200000	A.1.2.1.2.1.1.2.2.2	0.82943143812709	.	234960001	235200000	#FF4848	1	0.875
chr1	235240001	235400000	A.1.2.1.2.1.1.2.2.2	0.82943143812709	.	235240001	235400000	#FF4848	1	0.875
chr1	235400001	235600000	A.2.1.2.1.2.1.1.1.1.1.1	0.644370122630992	.	235400001	235600000	#FF9191	1	0.75
chr1	235600001	235720000	A.2.1.2.2.2.1.1.1	0.608695652173913	.	235600001	235720000	#FF9191	1	0.75
chr1	235720001	235880000	B.1.1.2.1.1.2.2.2.2	0.385730211817168	.	235720001	235880000	#DADAFF	1	0.5
chr1	235880001	236160000	A.2.1.2.1.2.2.2.2.1	0.624303232998885	.	235880001	236160000	#FF9191	1	0.75
chr1	236160001	236280000	B.1.1.2.1.1.1.1.1.2	0.403567447045708	.	236160001	236280000	#DADAFF	1	0.5
chr1	236280001	236440000	B.1.1.2.2.2.1.1.2.2	0.354515050167224	.	236280001	236440000	#DADAFF	1	0.5
chr1	236440001	237080000	A.2.2.2.2.2.1.1.2.1	0.469342251950948	.	236440001	237080000	#FFDADA	1	0.625
chr1	237080001	237400000	B.2.1.1.1.2.1.1.2	0.188405797101449	.	237080001	237400000	#4848FF	1	0.25
chr1	237400001	237680000	B.2.1.1.1.2.2.1.1.2.1	0.182831661092531	.	237400001	237680000	#4848FF	1	0.25
chr1	237680001	237880000	B.2.1.1.2.1.2.2.1.1	0.159420289855072	.	237680001	237880000	#4848FF	1	0.25
chr1	237880001	238280000	B.2.2.1.2.2.2.2.2.2	0.040133779264214	.	237880001	238280000	#0000FF	1	0.125
chr1	238280001	238440000	B.2.2.1.1.2.2.1.1.1.2.2	0.064659977703456	.	238280001	238440000	#0000FF	1	0.125
chr1	238440001	238640000	B.2.2.2.1.1.2.2.2.1.2	0.0278706800445931	.	238440001	238640000	#0000FF	1	0.125
chr1	238640001	238840000	B.2.2.2.2.1.2.2.1	0.0111482720178372	.	238640001	238840000	#0000FF	1	0.125
chr1	238840001	238920000	B.2.2.2.1.2.1.1.1	0.0256410256410256	.	238840001	238920000	#0000FF	1	0.125
chr1	238920001	239160000	B.2.2.1.2.2.2.1.2.2.1.2	0.0490523968784838	.	238920001	239160000	#0000FF	1	0.125
chr1	239160001	239600000	B.2.1.1.2.1.2.2.2.1.2	0.156075808249721	.	239160001	239600000	#4848FF	1	0.25
chr1	239600001	239680000	B.2.1.1.2.2.1.1.2	0.15273132664437	.	239600001	239680000	#4848FF	1	0.25
chr1	239680001	239800000	B.2.1.1.2.2.1.1.1	0.153846153846154	.	239680001	239800000	#4848FF	1	0.25
chr1	239800001	240200000	B.1.2.1.2.1.2.1.2.2.2	0.289855072463768	.	239800001	240200000	#9191FF	1	0.375
chr1	240200001	240600000	B.2.2.1.2.2.1.2.1.2	0.0546265328874025	.	240200001	240600000	#0000FF	1	0.125
chr1	240600001	240680000	B.2.2.2.1.2.1.2	0.0222965440356745	.	240600001	240680000	#0000FF	1	0.125
chr1	240680001	241000000	B.2.2.2.1.1.1.1.1	0.0390189520624303	.	240680001	241000000	#0000FF	1	0.125
chr1	241000001	241080000	B.2.2.2.2.2.2.2.2	0.00111482720178372	.	241000001	241080000	#0000FF	1	0.125
chr1	241080001	241640000	B.2.2.1.2.2.2.1.2.1	0.0512820512820513	.	241080001	241640000	#0000FF	1	0.125
chr1	241640001	242000000	B.1.2.1.2.1.2.1.1.2	0.294314381270903	.	241640001	242000000	#9191FF	1	0.375
chr1	242000001	242120000	B.2.2.1.1.1.2.1	0.0758082497212932	.	242000001	242120000	#0000FF	1	0.125
chr1	242120001	242400000	B.2.2.1.1.2.2.1.1.1.2.1	0.0657748049052397	.	242120001	242400000	#0000FF	1	0.125
chr1	242400001	242560000	B.2.2.2.2.1.2.1	0.012263099219621	.	242400001	242560000	#0000FF	1	0.125
chr1	242560001	243240000	B.2.1.1.2.1.2.2.2.2	0.154960981047938	.	242560001	243240000	#4848FF	1	0.25
chr1	243240001	243920000	A.2.2.2.1.2.2.1.1.1.1	0.501672240802676	.	243240001	243920000	#FFDADA	1	0.625
chr1	243920001	244240000	B.1.1.2.1.1.1.1.2.1	0.402452619843924	.	243920001	244240000	#DADAFF	1	0.5
chr1	244240001	244640000	A.2.1.2.2.1.1.1.2	0.620958751393534	.	244240001	244640000	#FF9191	1	0.75
chr1	244640001	244760000	B.1.2.1.1.2.2.1.1.2.1	0.312151616499443	.	244640001	244760000	#9191FF	1	0.375
chr1	244760001	245000000	A.2.2.2.2.2.1.2.2	0.465997770345596	.	244760001	245000000	#FFDADA	1	0.625
chr1	245000001	245280000	A.2.1.2.2.2.2.2.1.1	0.600891861761427	.	245000001	245280000	#FF9191	1	0.75
chr1	245280001	245360000	B.1.2.1.1.2.2.2.2.1.1	0.306577480490524	.	245280001	245360000	#9191FF	1	0.375
chr1	245360001	245480000	B.1.2.1.1.2.2.1.1.2.2.2	0.309921962095875	.	245360001	245480000	#9191FF	1	0.375
chr1	245480001	245840000	B.1.2.1.1.1.1.2.2.1.1.2	0.333333333333333	.	245480001	245840000	#9191FF	1	0.375
chr1	245840001	245960000	B.1.2.1.2.2.2.1.2	0.276477146042363	.	245840001	245960000	#9191FF	1	0.375
chr1	245960001	246120000	B.1.2.1.1.1.2.2.1.2	0.32329988851728	.	245960001	246120000	#9191FF	1	0.375
chr1	246120001	246720000	A.2.2.2.2.2.2.1.1.2	0.463768115942029	.	246120001	246720000	#FFDADA	1	0.625
chr1	246720001	246880000	A.2.2.2.2.1.1.1.2	0.487179487179487	.	246720001	246880000	#FFDADA	1	0.625
chr1	246880001	247160000	B.1.1.2.1.1.2.1.2.2	0.390189520624303	.	246880001	247160000	#DADAFF	1	0.5
chr1	247160001	247640000	B.1.1.2.2.2.1.2.1.1.2.2	0.351170568561873	.	247160001	247640000	#DADAFF	1	0.5
chr1	247640001	247760000	B.2.2.1.1.2.1.1.2	0.0702341137123746	.	247640001	247760000	#0000FF	1	0.125
chr1	247760001	247840000	B.2.2.2.1.2.1.1.2.1	0.0245261984392419	.	247760001	247840000	#0000FF	1	0.125
chr1	247840001	248160000	B.2.2.1.2.2.2.2.2.1	0.0412486064659978	.	247840001	248160000	#0000FF	1	0.125
chr1	248160001	248320000	B.2.2.2.2.2.2.1	0.00334448160535117	.	248160001	248320000	#0000FF	1	0.125
chr1	248320001	248640000	B.2.2.2.2.1.1.2.2.1	0.0144927536231884	.	248320001	248640000	#0000FF	1	0.125
chr1	248640001	248760000	B.2.1.1.1.1.1.2.1.1	0.204013377926421	.	248640001	248760000	#4848FF	1	0.25
chr1	248760001	248920000	B.2.2.1.1.1.1.2	0.0769230769230769	.	248760001	248920000	#0000FF	1	0.125
chr1	249040001	249160000	B.1.2.1.1.2.1.1.1.1	0.321070234113712	.	249040001	249160000	#9191FF	1	0.375
chr1	249160001	249240000	B.1.1.2.1.2.2.1.1.1	0.376811594202899	.	249160001	249240000	#DADAFF	1	0.5
chr2	1	320000	A.2.2.1.1.1.1.1.1.2.1.1	0.666666666666667	.	1	320000	#FFDADA	1	0.625
chr2	320001	440000	B.1.2.2.1.1.2.2.2.2.2	0.326283987915408	.	320001	440000	#9191FF	1	0.375
chr2	440001	640000	B.1.1.2.2.2.1.1.1	0.419939577039275	.	440001	640000	#DADAFF	1	0.5
chr2	640001	760000	B.1.1.1.2.1.2.1	0.502517623363545	.	640001	760000	#DADAFF	1	0.5
chr2	760001	1080000	B.1.2.2.1.2.2.1.2.1	0.319234642497482	.	760001	1080000	#9191FF	1	0.375
chr2	1080001	1200000	B.1.1.1.2.2.2.2.1	0.489425981873112	.	1080001	1200000	#DADAFF	1	0.5
chr2	1200001	1280000	B.1.1.1.2.2.1.2.2	0.493454179254783	.	1200001	1280000	#DADAFF	1	0.5
chr2	1280001	1560000	B.1.2.2.1.2.2.1.2.2	0.318227593152064	.	1280001	1560000	#9191FF	1	0.375
chr2	1560001	1760000	A.2.1.2.2.2.2.2.1.2	0.66968781470292	.	1560001	1760000	#FF9191	1	0.75
chr2	1760001	2120000	B.1.2.2.1.2.1.1.2	0.323262839879154	.	1760001	2120000	#9191FF	1	0.375
chr2	2120001	2560000	B.2.2.2.1.2.1.2.2.1	0.0281973816717019	.	2120001	2560000	#0000FF	1	0.125
chr2	2560001	2640000	B.1.2.2.1.1.2.2.1.2	0.329305135951662	.	2560001	2640000	#9191FF	1	0.375
chr2	2640001	2840000	B.2.1.2.1.1.1.1.1.2.1.1.2	0.206445115810675	.	2640001	2840000	#4848FF	1	0.25
chr2	2840001	3480000	B.1.1.2.2.1.2.2.2	0.420946626384693	.	2840001	3480000	#DADAFF	1	0.5
chr2	3480001	3640000	A.1.2.1.2.2.1.2.2.2	0.862034239677744	.	3480001	3640000	#FF4848	1	0.875
chr2	3640001	3960000	B.1.1.1.1.2.1.2.2.1.2	0.525679758308157	.	3640001	3960000	#DADAFF	1	0.5
chr2	3960001	4040000	B.1.2.2.2.1.2.2.1.1.1	0.308157099697885	.	3960001	4040000	#9191FF	1	0.375
chr2	4040001	4120000	B.1.2.2.2.1.2.2.2.2.2	0.30110775427996	.	4040001	4120000	#9191FF	1	0.375
chr2	4120001	4320000	B.2.1.2.2.1.2.2.1.1	0.157099697885196	.	4120001	4320000	#4848FF	1	0.25
chr2	4320001	4560000	B.2.2.2.1.2.1.1.2.2	0.0322255790533736	.	4320001	4560000	#0000FF	1	0.125
chr2	4560001	5040000	B.2.2.2.2.2.1.1.2.1	0.0080563947633434	.	4560001	5040000	#0000FF	1	0.125
chr2	5120001	5360000	B.2.2.2.1.2.2.1.2.2.2	0.0181268882175227	.	5120001	5360000	#0000FF	1	0.125
chr2	5360001	5680000	B.2.2.1.1.1.1.2.2.2.1	0.116817724068479	.	5360001	5680000	#0000FF	1	0.125
chr2	5680001	5800000	B.2.1.2.1.2.2.2.1.2.1	0.177240684793555	.	5680001	5800000	#4848FF	1	0.25
chr2	5800001	5960000	B.2.1.2.2.2.1.1.1.2.2	0.146022155085599	.	5800001	5960000	#4848FF	1	0.25
chr2	5960001	6160000	B.2.1.2.2.1.1.1.2.2.1.1	0.166163141993958	.	5960001	6160000	#4848FF	1	0.25
chr2	6160001	6240000	B.2.1.2.2.2.1.2.1.2.2.1.2.2	0.132930513595166	.	6160001	6240000	#4848FF	1	0.25
chr2	6240001	6360000	B.1.2.2.2.1.2.2.2.1.1.1	0.305135951661631	.	6240001	6360000	#9191FF	1	0.375
chr2	6360001	6520000	B.2.2.1.1.1.2.1.1.2.1.2.2.1	0.107754279959718	.	6360001	6520000	#0000FF	1	0.125
chr2	6520001	6720000	B.2.1.2.1.1.1.2.2.2	0.196374622356495	.	6520001	6720000	#4848FF	1	0.25
chr2	6720001	6960000	B.1.2.2.2.2.1	0.300100704934542	.	6720001	6960000	#9191FF	1	0.375
chr2	6960001	7200000	A.2.1.1.2.2.2.2.2.1	0.729103726082578	.	6960001	7200000	#FF9191	1	0.75
chr2	7200001	7600000	B.1.1.2.2.1.2.2.1.1.1	0.424974823766365	.	7200001	7600000	#DADAFF	1	0.5
chr2	7600001	7680000	A.2.2.2.2.2.1.2	0.552870090634441	.	7600001	7680000	#FFDADA	1	0.625
chr2	7680001	8120000	B.1.1.1.1.2.1.2.1.1.2	0.529707955689829	.	7680001	8120000	#DADAFF	1	0.5
chr2	8120001	8360000	A.2.2.2.2.1.1.1.2.1	0.564954682779456	.	8120001	8360000	#FFDADA	1	0.625
chr2	8360001	8560000	A.2.2.2.2.1.2.2.2	0.555891238670695	.	8360001	8560000	#FFDADA	1	0.625
chr2	8560001	8640000	A.2.1.2.2.1.1.1.1.2	0.690835850956697	.	8560001	8640000	#FF9191	1	0.75
chr2	8640001	8920000	A.2.1.1.2.1.1.1.2.2	0.758308157099698	.	8640001	8920000	#FF9191	1	0.75
chr2	8920001	9120000	A.1.2.1.2.1.1.2.2.1.2.1.2	0.876132930513595	.	8920001	9120000	#FF4848	1	0.875
chr2	9120001	9280000	A.1.2.1.2.2.1.2.1	0.86404833836858	.	9120001	9280000	#FF4848	1	0.875
chr2	9280001	9560000	A.1.1.1.2.1.1.1.2.2.2	0.989929506545821	.	9280001	9560000	#FF0000	1	1
chr2	9560001	9640000	A.1.2.1.2.2.2.2.1.2.2	0.856998992950655	.	9560001	9640000	#FF4848	1	0.875
chr2	9640001	9960000	A.1.1.1.2.1.1.2.1.2	0.987915407854985	.	9640001	9960000	#FF0000	1	1
chr2	9960001	10080000	A.1.2.2.2.1.1.2.2.2.2	0.797583081570997	.	9960001	10080000	#FF4848	1	0.875
chr2	10080001	10240000	A.1.1.1.2.1.1.2.2.1.2	0.985901309164149	.	10080001	10240000	#FF0000	1	1
chr2	10240001	10400000	A.1.2.1.2.1.1.2.1	0.879154078549849	.	10240001	10400000	#FF4848	1	0.875
chr2	10400001	10600000	A.1.1.1.2.1.1.2.1.1	0.988922457200403	.	10400001	10600000	#FF0000	1	1
chr2	10600001	10840000	A.1.2.1.2.1.1.2.2.2.1.2	0.873111782477341	.	10600001	10840000	#FF4848	1	0.875
chr2	10840001	11280000	A.1.2.2.1.1.2.2.1.2	0.835850956696878	.	10840001	11280000	#FF4848	1	0.875
chr2	11280001	11600000	A.1.1.2.2.1.2.1.1.1.1	0.94159113796576	.	11280001	11600000	#FF0000	1	1
chr2	11600001	11960000	A.2.1.1.2.2.2.1.2.2.2	0.734138972809668	.	11600001	11960000	#FF9191	1	0.75
chr2	11960001	12040000	A.2.1.1.2.1.2.2.2.2	0.745216515609265	.	11960001	12040000	#FF9191	1	0.75
chr2	12040001	12320000	A.2.2.1.1.1.1.1.2.1	0.663645518630413	.	12040001	12320000	#FFDADA	1	0.625
chr2	12320001	12640000	A.2.2.1.1.1.1.1.1.1	0.667673716012085	.	12320001	12640000	#FFDADA	1	0.625
chr2	12640001	13200000	A.2.1.1.2.2.2.1.1.2.2	0.738167170191339	.	12640001	13200000	#FF9191	1	0.75
chr2	13200001	13600000	B.2.2.1.1.1.2.1.2.2	0.103726082578046	.	13200001	13600000	#0000FF	1	0.125
chr2	13600001	13680000	B.2.1.2.1.2.1.1.1.2	0.190332326283988	.	13600001	13680000	#4848FF	1	0.25
chr2	13680001	13760000	B.2.1.2.1.2.1.2.1.2.2	0.185297079556898	.	13680001	13760000	#4848FF	1	0.25
chr2	13760001	14080000	B.2.1.2.2.1.2.2.2.2.1.1	0.153071500503525	.	13760001	14080000	#4848FF	1	0.25
chr2	14080001	14160000	B.2.1.2.1.2.2.2.2.1.2.1	0.174219536757301	.	14080001	14160000	#4848FF	1	0.25
chr2	14160001	14440000	B.2.1.2.2.1.1.1.2.1.2.2	0.167170191339376	.	14160001	14440000	#4848FF	1	0.25
chr2	14440001	14640000	B.2.1.2.1.1.1.1.1.1	0.208459214501511	.	14440001	14640000	#4848FF	1	0.25
chr2	14640001	14880000	B.2.2.1.1.1.2.1.1.2.1.1.1	0.110775427995972	.	14640001	14880000	#0000FF	1	0.125
chr2	14880001	15320000	B.2.1.2.2.1.2.2.2.2.2	0.151057401812689	.	14880001	15320000	#4848FF	1	0.25
chr2	15320001	15440000	B.1.1.1.2.2.2.1.1.2	0.491440080563948	.	15320001	15440000	#DADAFF	1	0.5
chr2	15440001	16160000	A.2.2.2.1.1.2.1.2.2	0.590130916414904	.	15440001	16160000	#FFDADA	1	0.625
chr2	16160001	16240000	B.1.1.1.2.2.2.2.2	0.488418932527694	.	16160001	16240000	#DADAFF	1	0.5
chr2	16240001	16280000	B.1.1.1.2.1.1.2.2.2	0.503524672708963	.	16240001	16280000	#DADAFF	1	0.5
chr2	16320001	16400000	B.1.1.1.2.1.1.2.2.2	0.503524672708963	.	16320001	16400000	#DADAFF	1	0.5
chr2	16400001	16720000	B.1.2.2.2.2.2.1.1.1	0.299093655589124	.	16400001	16720000	#9191FF	1	0.375
chr2	16720001	16920000	A.2.1.2.2.2.2.2.2	0.668680765357503	.	16720001	16920000	#FF9191	1	0.75
chr2	16920001	17080000	B.1.1.2.2.2.2.2.2.1	0.413897280966767	.	16920001	17080000	#DADAFF	1	0.5
chr2	17080001	17640000	B.2.2.1.1.1.1.2.2.1.2.2	0.117824773413897	.	17080001	17640000	#0000FF	1	0.125
chr2	17640001	17840000	B.1.2.2.2.1.2.1.2.1	0.310171198388721	.	17640001	17840000	#9191FF	1	0.375
chr2	17840001	18120000	B.1.1.1.2.1.2.2.1	0.501510574018127	.	17840001	18120000	#DADAFF	1	0.5
chr2	18120001	18280000	B.1.2.2.1.1.2.2.2.1	0.328298086606244	.	18120001	18280000	#9191FF	1	0.375
chr2	18280001	18480000	B.1.2.2.1.1.1.1.2	0.335347432024169	.	18280001	18480000	#9191FF	1	0.375
chr2	18480001	18800000	B.1.1.1.1.2.1.2.1.2.1	0.528700906344411	.	18480001	18800000	#DADAFF	1	0.5
chr2	18800001	18960000	B.1.1.1.2.2.1.1.1.2.1	0.498489425981873	.	18800001	18960000	#DADAFF	1	0.5
chr2	18960001	19200000	B.1.1.1.2.2.1.1.2.1	0.496475327291037	.	18960001	19200000	#DADAFF	1	0.5
chr2	19200001	19280000	A.2.2.2.2.2.1.1.1	0.554884189325277	.	19200001	19280000	#FFDADA	1	0.625
chr2	19280001	19480000	B.1.1.1.2.2.2.1.1.1	0.492447129909366	.	19280001	19480000	#DADAFF	1	0.5
chr2	19480001	19640000	A.2.2.2.2.1.2.2.1.1.2	0.557905337361531	.	19480001	19640000	#FFDADA	1	0.625
chr2	19640001	20160000	B.1.1.2.2.1.1.2.1.1.2	0.440080563947633	.	19640001	20160000	#DADAFF	1	0.5
chr2	20160001	20480000	A.1.2.1.1.2.2.2.1.2.1	0.890231621349446	.	20160001	20480000	#FF4848	1	0.875
chr2	20480001	20560000	A.2.1.1.2.1.1.2.2.1	0.754279959718026	.	20480001	20560000	#FF9191	1	0.75
chr2	20560001	20880000	A.1.1.2.2.1.1.1.2.1.1	0.953675730110775	.	20560001	20880000	#FF0000	1	1
chr2	20880001	21040000	A.2.2.1.1.2.2.1.2	0.638469284994965	.	20880001	21040000	#FFDADA	1	0.625
chr2	21040001	21400000	B.1.1.2.2.1.1.2.1.1.1	0.441087613293051	.	21040001	21400000	#DADAFF	1	0.5
chr2	21400001	21680000	B.2.1.2.1.1.2.2.1	0.19436052366566	.	21400001	21680000	#4848FF	1	0.25
chr2	21680001	22040000	B.2.2.1.1.1.2.1.2.1	0.104733131923464	.	21680001	22040000	#0000FF	1	0.125
chr2	22040001	22280000	B.2.2.1.1.1.1.1.2	0.121852970795569	.	22040001	22280000	#0000FF	1	0.125
chr2	22280001	22400000	B.2.1.2.1.1.2.2.2.2	0.192346424974824	.	22280001	22400000	#4848FF	1	0.25
chr2	22400001	22600000	B.2.1.2.2.1.2.1	0.158106747230614	.	22400001	22600000	#4848FF	1	0.25
chr2	22600001	22720000	B.1.2.2.2.1.2.2.2.1.1.2	0.304128902316213	.	22600001	22720000	#9191FF	1	0.375
chr2	22720001	23000000	B.2.1.2.2.1.2.2.2.2.1.2	0.152064451158107	.	22720001	23000000	#4848FF	1	0.25
chr2	23000001	23400000	B.2.1.2.2.1.1.2.2.1	0.161127895266868	.	23000001	23400000	#4848FF	1	0.25
chr2	23400001	23600000	B.1.1.1.2.2.1.1.2.2	0.495468277945619	.	23400001	23600000	#DADAFF	1	0.5
chr2	23600001	23680000	A.2.2.1.1.2.2.2.2.1	0.635448136958711	.	23600001	23680000	#FFDADA	1	0.625
chr2	23680001	24040000	A.2.1.1.2.2.2.2.2.2.2.2	0.726082578046324	.	23680001	24040000	#FF9191	1	0.75
chr2	24040001	24240000	A.1.1.2.1.1.2.2.2.1	0.965760322255791	.	24040001	24240000	#FF0000	1	1
chr2	24240001	24840000	A.1.1.1.1.1.2.2	0.997985901309164	.	24240001	24840000	#FF0000	1	1
chr2	24840001	25440000	A.1.1.2.2.1.1.2.1.2.1	0.948640483383686	.	24840001	25440000	#FF0000	1	1
chr2	25440001	25520000	A.1.2.1.2.2.1.1.2.2	0.865055387713998	.	25440001	25520000	#FF4848	1	0.875
chr2	25520001	26040000	A.1.2.1.2.1.2.2.1	0.870090634441088	.	25520001	26040000	#FF4848	1	0.875
chr2	26040001	26360000	A.1.1.2.1.1.1.2.1.2	0.971802618328298	.	26040001	26360000	#FF0000	1	1
chr2	26360001	26640000	A.1.2.1.2.1.1.2.2.1.2.1.1	0.877139979859013	.	26360001	26640000	#FF4848	1	0.875
chr2	26640001	26960000	A.1.2.2.2.2.1.2.1.2.1	0.787512588116818	.	26640001	26960000	#FF4848	1	0.875
chr2	26960001	27360000	A.1.1.2.1.1.1.2.2	0.97079556898288	.	26960001	27360000	#FF0000	1	1
chr2	27360001	27440000	A.1.2.1.2.2.2.1.1	0.861027190332326	.	27360001	27440000	#FF4848	1	0.875
chr2	27440001	27640000	A.1.1.2.1.1.2.2.2.2	0.964753272910373	.	27440001	27640000	#FF0000	1	1
chr2	27640001	27880000	A.1.1.2.1.1.1.1.1	0.974823766364552	.	27640001	27880000	#FF0000	1	1
chr2	27880001	28000000	A.1.1.2.1.1.2.2.1.2	0.966767371601209	.	27880001	28000000	#FF0000	1	1
chr2	28000001	28200000	A.1.2.1.2.1.1.1.2.1.2.2	0.881168177240685	.	28000001	28200000	#FF4848	1	0.875
chr2	28200001	28400000	A.1.2.1.2.1.1.1.2.2	0.880161127895267	.	28200001	28400000	#FF4848	1	0.875
chr2	28400001	28760000	A.1.1.2.2.1.1.2.2.1.2	0.944612286002014	.	28400001	28760000	#FF0000	1	1
chr2	28760001	28840000	A.1.2.1.2.2.2.2.2.1	0.855991943605237	.	28760001	28840000	#FF4848	1	0.875
chr2	28840001	29040000	A.1.2.1.2.1.1.1.2.1.1	0.883182275931521	.	28840001	29040000	#FF4848	1	0.875
chr2	29040001	29160000	A.1.2.1.2.2.2.2.2.2	0.854984894259819	.	29040001	29160000	#FF4848	1	0.875
chr2	29160001	29480000	A.2.1.1.2.2.2.2.2.2.2.1	0.727089627391742	.	29160001	29480000	#FF9191	1	0.75
chr2	29480001	29640000	B.1.1.2.2.2.1.1.2	0.418932527693857	.	29480001	29640000	#DADAFF	1	0.5
chr2	29640001	29720000	B.1.2.2.1.1.1.2.2	0.332326283987915	.	29640001	29720000	#9191FF	1	0.375
chr2	29720001	29880000	B.1.1.2.2.2.2.2.2.2.2	0.411883182275932	.	29720001	29880000	#DADAFF	1	0.5
chr2	29880001	30320000	B.2.1.2.1.1.1.2.1	0.198388721047331	.	29880001	30320000	#4848FF	1	0.25
chr2	30320001	30760000	A.1.2.2.1.1.2.1.1.2	0.83987915407855	.	30320001	30760000	#FF4848	1	0.875
chr2	30760001	30960000	A.2.2.2.2.1.1.1.1.2	0.565961732124874	.	30760001	30960000	#FFDADA	1	0.625
chr2	30960001	31160000	B.1.1.1.2.2.1.1.1.2.2	0.497482376636455	.	30960001	31160000	#DADAFF	1	0.5
chr2	31160001	31360000	B.1.1.2.2.2.2.2.2.2.1	0.412890231621349	.	31160001	31360000	#DADAFF	1	0.5
chr2	31360001	31520000	B.1.1.1.2.2.2.1.2	0.49043303121853	.	31360001	31520000	#DADAFF	1	0.5
chr2	31520001	32080000	B.2.1.2.2.1.2.2.2.1.1	0.155085599194361	.	31520001	32080000	#4848FF	1	0.25
chr2	32080001	32200000	A.2.2.2.2.1.1.2.1	0.56294058408862	.	32080001	32200000	#FFDADA	1	0.625
chr2	32200001	32440000	A.1.2.2.2.2.1.1.2	0.789526686807654	.	32200001	32440000	#FF4848	1	0.875
chr2	32440001	32520000	A.1.2.2.2.1.1.1.2.2	0.803625377643505	.	32440001	32520000	#FF4848	1	0.875
chr2	32520001	32640000	A.1.2.1.2.2.1.1.2.1	0.866062437059416	.	32520001	32640000	#FF4848	1	0.875
chr2	32640001	32720000	A.1.2.2.2.1.1.2.1.2	0.801611278952669	.	32640001	32720000	#FF4848	1	0.875
chr2	32720001	32800000	A.1.2.2.2.1.1.2.1.1	0.802618328298087	.	32720001	32800000	#FF4848	1	0.875
chr2	32800001	33000000	A.2.1.1.2.1.2.2.1	0.747230614300101	.	32800001	33000000	#FF9191	1	0.75
chr2	33000001	33360000	B.1.1.1.1.2.2.1.2.1.1.2.2	0.517623363544814	.	33000001	33360000	#DADAFF	1	0.5
chr2	33360001	33520000	B.1.1.1.2.1.1.1.2	0.506545820745216	.	33360001	33520000	#DADAFF	1	0.5
chr2	33520001	33840000	A.2.1.1.2.1.2.1.2.2	0.748237663645519	.	33520001	33840000	#FF9191	1	0.75
chr2	33840001	34040000	B.1.2.2.2.2.2.2.2	0.290030211480363	.	33840001	34040000	#9191FF	1	0.375
chr2	34040001	34280000	B.2.1.2.1.1.1.1.2.1.1	0.203423967774421	.	34040001	34280000	#4848FF	1	0.25
chr2	34280001	34400000	B.1.2.2.2.1.2.2.1.2	0.306143001007049	.	34280001	34400000	#9191FF	1	0.375
chr2	34400001	34600000	B.2.1.2.1.2.2.2.1.2.2	0.176233635448137	.	34400001	34600000	#4848FF	1	0.25
chr2	34600001	34800000	B.2.1.2.2.2.1.1.1.1.2.1	0.149043303121853	.	34600001	34800000	#4848FF	1	0.25
chr2	34800001	35000000	B.2.2.1.1.1.2.1.1.2.1.2.1	0.108761329305136	.	34800001	35000000	#0000FF	1	0.125
chr2	35000001	35200000	B.2.1.2.2.2.1.1.2.1.2.1.1	0.144008056394763	.	35000001	35200000	#4848FF	1	0.25
chr2	35200001	35560000	B.2.2.1.1.2.1.2	0.0956696878147029	.	35200001	35560000	#0000FF	1	0.125
chr2	35560001	35960000	B.2.2.1.1.1.1.1.1.1	0.123867069486405	.	35560001	35960000	#0000FF	1	0.125
chr2	35960001	36320000	B.1.2.2.2.2.2.1.2.2	0.293051359516616	.	35960001	36320000	#9191FF	1	0.375
chr2	36320001	36440000	B.1.2.2.1.1.2.2.1.1	0.33031218529708	.	36320001	36440000	#9191FF	1	0.375
chr2	36440001	36560000	B.1.2.2.2.1.1.1.2	0.314199395770393	.	36440001	36560000	#9191FF	1	0.375
chr2	36560001	36760000	A.2.1.2.2.2.2.1.2.2	0.671701913393756	.	36560001	36760000	#FF9191	1	0.75
chr2	36760001	37120000	A.2.2.1.1.1.2.2.2.1.1	0.649546827794562	.	36760001	37120000	#FFDADA	1	0.625
chr2	37120001	37480000	A.1.1.2.2.1.2.1.1.1.2	0.940584088620342	.	37120001	37480000	#FF0000	1	1
chr2	37480001	37840000	A.1.1.2.2.1.2.1.2.1.2	0.937562940584089	.	37480001	37840000	#FF0000	1	1
chr2	37840001	38160000	A.1.1.2.2.1.2.2.1.1	0.934541792547835	.	37840001	38160000	#FF0000	1	1
chr2	38160001	38640000	A.1.1.2.2.1.2.2.1.2	0.933534743202417	.	38160001	38640000	#FF0000	1	1
chr2	38640001	38800000	A.1.2.1.2.1.1.1.2.1.2.1	0.882175226586103	.	38640001	38800000	#FF4848	1	0.875
chr2	38800001	38960000	A.1.2.1.2.2.1.1.1	0.867069486404834	.	38800001	38960000	#FF4848	1	0.875
chr2	38960001	39320000	A.1.1.2.2.1.2.1.1.2	0.939577039274924	.	38960001	39320000	#FF0000	1	1
chr2	39320001	39440000	A.1.2.2.2.2.2.2	0.783484390735146	.	39320001	39440000	#FF4848	1	0.875
chr2	39440001	39600000	A.1.2.2.2.1.2.2.2.2	0.791540785498489	.	39440001	39600000	#FF4848	1	0.875
chr2	39600001	40040000	A.2.2.1.1.1.2.2.2.1.2.1	0.648539778449144	.	39600001	40040000	#FFDADA	1	0.625
chr2	40040001	40240000	B.1.2.2.2.1.2.1.1.1	0.312185297079557	.	40040001	40240000	#9191FF	1	0.375
chr2	40240001	40320000	B.1.1.1.2.2.1.2.1	0.494461228600201	.	40240001	40320000	#DADAFF	1	0.5
chr2	40320001	40800000	B.1.2.2.2.2.2.1.1.2	0.298086606243706	.	40320001	40800000	#9191FF	1	0.375
chr2	40800001	40880000	B.1.2.2.2.1.2.2.1.1.2	0.307150050352467	.	40800001	40880000	#9191FF	1	0.375
chr2	40880001	41080000	B.2.1.2.2.2.1.1.2.1.1	0.145015105740181	.	40880001	41080000	#4848FF	1	0.25
chr2	41080001	41240000	B.2.1.2.2.2.1.2.1.2.1.1	0.136958710976838	.	41080001	41240000	#4848FF	1	0.25
chr2	41240001	41400000	B.1.2.2.1.2.2.1.1.2	0.3202416918429	.	41240001	41400000	#9191FF	1	0.375
chr2	41400001	41520000	B.2.1.2.1.1.1.1.1.2.1.2	0.205438066465257	.	41400001	41520000	#4848FF	1	0.25
chr2	41520001	41680000	B.2.1.2.2.2.1.2.2.2	0.129909365558912	.	41520001	41680000	#4848FF	1	0.25
chr2	41680001	41880000	B.2.1.2.1.1.2.2.2.1	0.193353474320242	.	41680001	41880000	#4848FF	1	0.25
chr2	41880001	42040000	B.1.2.2.2.1.1.1.1.1	0.316213494461229	.	41880001	42040000	#9191FF	1	0.375
chr2	42040001	42160000	A.2.1.2.2.1.1.2.1	0.687814702920443	.	42040001	42160000	#FF9191	1	0.75
chr2	42160001	42320000	A.2.2.1.1.1.2.2.2.2.1.2.2	0.644511581067472	.	42160001	42320000	#FFDADA	1	0.625
chr2	42320001	42760000	A.1.2.1.1.2.1.1.2.1.2	0.902316213494461	.	42320001	42760000	#FF4848	1	0.875
chr2	42760001	42920000	A.2.1.2.2.1.1.1.1.1	0.691842900302115	.	42760001	42920000	#FF9191	1	0.75
chr2	42920001	43480000	A.1.1.1.1.1.1	1	.	42920001	43480000	#FF0000	1	1
chr2	43480001	43840000	A.1.1.2.2.1.1.1.1.2.2.2	0.954682779456193	.	43480001	43840000	#FF0000	1	1
chr2	43840001	44000000	A.2.1.1.2.1.1.2.1.2	0.755287009063444	.	43840001	44000000	#FF9191	1	0.75
chr2	44000001	44200000	A.2.1.1.2.1.1.2.2.2	0.753272910372608	.	44000001	44200000	#FF9191	1	0.75
chr2	44200001	44400000	A.2.1.1.2.1.2.2.2.1	0.746223564954683	.	44200001	44400000	#FF9191	1	0.75
chr2	44400001	44800000	A.2.2.1.1.1.2.2.1.1.2	0.654582074521652	.	44400001	44800000	#FFDADA	1	0.625
chr2	44800001	45080000	B.1.1.1.1.2.1.2.1.2.2	0.527693856998993	.	44800001	45080000	#DADAFF	1	0.5
chr2	45080001	45160000	B.1.1.1.2.1.1.1.1	0.507552870090634	.	45080001	45160000	#DADAFF	1	0.5
chr2	45160001	45400000	A.2.2.2.2.1.1.1.1.1	0.566968781470292	.	45160001	45400000	#FFDADA	1	0.625
chr2	45400001	45760000	A.2.2.1.1.1.2.2.1.2.2.1.2	0.651560926485398	.	45400001	45760000	#FFDADA	1	0.625
chr2	45760001	46200000	A.1.1.1.2.1.2.2.2	0.980866062437059	.	45760001	46200000	#FF0000	1	1
chr2	46200001	46360000	A.1.2.1.2.1.1.2.2.2.2	0.872104733131923	.	46200001	46360000	#FF4848	1	0.875
chr2	46360001	46720000	A.1.1.1.2.1.1.2.2.1.1	0.986908358509567	.	46360001	46720000	#FF0000	1	1
chr2	46720001	46960000	A.1.1.2.2.1.2.2.2.2.2	0.929506545820745	.	46720001	46960000	#FF0000	1	1
chr2	46960001	47040000	A.1.2.1.2.2.2.2.1.2.1	0.858006042296072	.	46960001	47040000	#FF4848	1	0.875
chr2	47040001	47240000	A.1.1.2.1.1.1.1.2	0.973816717019134	.	47040001	47240000	#FF0000	1	1
chr2	47240001	47440000	A.1.1.1.2.1.1.2.2.2.1	0.984894259818731	.	47240001	47440000	#FF0000	1	1
chr2	47440001	47640000	A.1.2.1.2.2.2.2.1.1	0.85901309164149	.	47440001	47640000	#FF4848	1	0.875
chr2	47640001	47720000	A.2.1.2.2.1.1.2.2	0.686807653575025	.	47640001	47720000	#FF9191	1	0.75
chr2	47720001	47960000	A.2.2.2.2.1.2.1.2	0.559919436052367	.	47720001	47960000	#FFDADA	1	0.625
chr2	47960001	48160000	A.1.2.2.2.1.2.1.2.1	0.795568982880161	.	47960001	48160000	#FF4848	1	0.875
chr2	48160001	48280000	A.2.2.1.1.2.2.2.1.2	0.636455186304129	.	48160001	48280000	#FFDADA	1	0.625
chr2	48280001	48480000	A.2.2.1.1.2.2.2.1.1	0.637462235649547	.	48280001	48480000	#FFDADA	1	0.625
chr2	48480001	48800000	A.2.1.2.2.2.2.2.1.1	0.670694864048338	.	48480001	48800000	#FF9191	1	0.75
chr2	48800001	48920000	B.1.1.1.2.1.2.2.2	0.500503524672709	.	48800001	48920000	#DADAFF	1	0.5
chr2	48920001	49120000	B.1.2.2.2.2.2.1.2.1.1.1	0.297079556898288	.	48920001	49120000	#9191FF	1	0.375
chr2	49120001	49560000	B.2.1.2.2.1.1.1.2.2.2	0.164149043303122	.	49120001	49560000	#4848FF	1	0.25
chr2	49560001	49680000	B.2.1.2.1.2.1.2.1.1	0.188318227593152	.	49560001	49680000	#4848FF	1	0.25
chr2	49680001	49880000	B.2.1.2.1.1.1.1.1.2.1.1.1	0.207452165156093	.	49680001	49880000	#4848FF	1	0.25
chr2	49880001	50000000	B.2.1.2.1.2.1.2.1.2.1.2	0.186304128902316	.	49880001	50000000	#4848FF	1	0.25
chr2	50000001	50240000	B.2.2.1.1.1.2.1.1.1.1.1	0.114803625377644	.	50000001	50240000	#0000FF	1	0.125
chr2	50240001	50400000	B.2.1.2.2.2.1.1.2.2.1	0.14098690835851	.	50240001	50400000	#4848FF	1	0.25
chr2	50400001	50560000	B.2.1.2.2.2.1.1.1.1.2.2	0.148036253776435	.	50400001	50560000	#4848FF	1	0.25
chr2	50560001	50720000	B.2.1.2.2.2.1.1.2.1.2.1.2	0.143001007049345	.	50560001	50720000	#4848FF	1	0.25
chr2	50720001	50880000	B.2.1.2.2.2.1.2.1.2.1.2	0.13595166163142	.	50720001	50880000	#4848FF	1	0.25
chr2	50880001	51080000	B.2.2.1.1.1.2.2.2.1	0.100704934541793	.	50880001	51080000	#0000FF	1	0.125
chr2	51080001	51360000	B.2.2.2.1.2.1.2.1.2.1	0.0302114803625378	.	51080001	51360000	#0000FF	1	0.125
chr2	51360001	51520000	B.2.2.1.1.2.2.1.2.1.2.1	0.0916414904330312	.	51360001	51520000	#0000FF	1	0.125
chr2	51520001	51640000	B.2.1.2.2.2.1.2.1.2.2.2	0.131923464249748	.	51520001	51640000	#4848FF	1	0.25
chr2	51640001	51880000	B.2.2.1.1.2.2.2.2.1.2.2.1	0.0825780463242699	.	51640001	51880000	#0000FF	1	0.125
chr2	51880001	51960000	B.2.1.2.2.2.1.2.1.1	0.137965760322256	.	51880001	51960000	#4848FF	1	0.25
chr2	51960001	52160000	B.2.2.1.1.1.2.2.2.2.1.1	0.0996978851963746	.	51960001	52160000	#0000FF	1	0.125
chr2	52160001	52520000	B.2.2.2.1.2.1.2.2.2.2	0.0261832829808661	.	52160001	52520000	#0000FF	1	0.125
chr2	52520001	52680000	B.2.2.1.1.2.2.1.2.2.1	0.0896273917421954	.	52520001	52680000	#0000FF	1	0.125
chr2	52680001	52840000	B.2.2.1.1.1.2.1.1.2.2	0.105740181268882	.	52680001	52840000	#0000FF	1	0.125
chr2	52840001	53000000	B.2.2.1.1.2.1.1	0.0966767371601208	.	52840001	53000000	#0000FF	1	0.125
chr2	53000001	53240000	B.2.2.1.1.1.2.1.1.2.1.2.2.2	0.1067472306143	.	53000001	53240000	#0000FF	1	0.125
chr2	53240001	53360000	B.2.1.2.2.2.1.1.1.2.1	0.147029204431017	.	53240001	53360000	#4848FF	1	0.25
chr2	53360001	53600000	B.2.1.2.1.1.1.2.2.1	0.197381671701913	.	53360001	53600000	#4848FF	1	0.25
chr2	53600001	53920000	B.2.1.2.1.1.1.1.2.1.2.1	0.202416918429003	.	53600001	53920000	#4848FF	1	0.25
chr2	53920001	54320000	A.1.1.2.2.1.2.1.2.2.2	0.935548841893253	.	53920001	54320000	#FF0000	1	1
chr2	54320001	54560000	A.1.2.2.2.1.2.1.1	0.796576032225579	.	54320001	54560000	#FF4848	1	0.875
chr2	54560001	54960000	A.1.1.1.2.1.1.1.1.1	0.993957703927492	.	54560001	54960000	#FF0000	1	1
chr2	54960001	55240000	A.1.2.1.2.1.1.2.2.1.1	0.878147029204431	.	54960001	55240000	#FF4848	1	0.875
chr2	55240001	55520000	A.1.1.1.2.1.2.1	0.982880161127895	.	55240001	55520000	#FF0000	1	1
chr2	55520001	55680000	A.1.2.2.2.1.1.1.2.1	0.804632426988922	.	55520001	55680000	#FF4848	1	0.875
chr2	55680001	55920000	A.1.2.2.2.1.1.2.2.2.1.2	0.798590130916415	.	55680001	55920000	#FF4848	1	0.875
chr2	55920001	56280000	B.1.1.1.1.2.2.1.2.1.2.2	0.515609264853978	.	55920001	56280000	#DADAFF	1	0.5
chr2	56280001	56720000	B.2.1.2.2.1.1.2.1.1	0.163141993957704	.	56280001	56720000	#4848FF	1	0.25
chr2	56720001	56840000	B.2.1.2.1.2.2.1.2.2	0.179254783484391	.	56720001	56840000	#4848FF	1	0.25
chr2	56840001	56920000	B.1.2.2.2.1.2.2.2.2.1	0.302114803625378	.	56840001	56920000	#9191FF	1	0.375
chr2	56920001	57040000	B.2.1.2.1.2.1.2.1.2.1.1	0.187311178247734	.	56920001	57040000	#4848FF	1	0.25
chr2	57040001	57200000	B.2.2.1.1.2.2.1.2.2.2.2.2	0.0866062437059416	.	57040001	57200000	#0000FF	1	0.125
chr2	57200001	57360000	B.2.2.1.1.1.2.2.2.2.2	0.0976837865055388	.	57200001	57360000	#0000FF	1	0.125
chr2	57360001	57560000	B.2.1.2.2.2.1.1.2.1.2.2	0.141993957703928	.	57360001	57560000	#4848FF	1	0.25
chr2	57560001	57720000	B.2.1.2.2.2.1.1.2.2.2.2	0.138972809667674	.	57560001	57720000	#4848FF	1	0.25
chr2	57720001	58280000	B.2.1.2.2.1.1.2.1.2	0.162134944612286	.	57720001	58280000	#4848FF	1	0.25
chr2	58280001	58400000	B.1.1.1.2.1.1.2.2.1	0.504531722054381	.	58280001	58400000	#DADAFF	1	0.5
chr2	58400001	58720000	B.2.1.2.1.1.1.1.2.2.1	0.200402819738167	.	58400001	58720000	#4848FF	1	0.25
chr2	58720001	58840000	B.2.1.2.2.2.1.2.1.2.2.1.1	0.134944612286002	.	58720001	58840000	#4848FF	1	0.25
chr2	58840001	59000000	B.2.1.2.2.2.1.1.2.2.2.1	0.139979859013092	.	58840001	59000000	#4848FF	1	0.25
chr2	59000001	59160000	B.2.2.2.1.2.2.1.2.1.2	0.0201409869083585	.	59000001	59160000	#0000FF	1	0.125
chr2	59160001	59320000	B.2.1.2.2.1.2.2.1.2	0.156092648539778	.	59160001	59320000	#4848FF	1	0.25
chr2	59320001	59640000	B.2.2.1.1.1.1.2.2.1.2.1	0.118831822759315	.	59320001	59640000	#0000FF	1	0.125
chr2	59640001	59720000	B.2.1.2.1.2.1.2.2	0.18429003021148	.	59640001	59720000	#4848FF	1	0.25
chr2	59720001	59800000	B.2.1.2.1.2.1.1.1.1	0.191339375629406	.	59720001	59800000	#4848FF	1	0.25
chr2	59800001	60040000	B.2.1.2.1.1.1.1.1.2.2	0.204431017119839	.	59800001	60040000	#4848FF	1	0.25
chr2	60040001	60240000	B.2.2.1.1.1.2.2.1.2	0.10171198388721	.	60040001	60240000	#0000FF	1	0.125
chr2	60240001	60360000	B.1.2.2.2.2.2.2.1.2	0.29103726082578	.	60240001	60360000	#9191FF	1	0.375
chr2	60360001	60960000	B.1.2.2.2.2.2.1.2.1.2.2	0.294058408862034	.	60360001	60960000	#9191FF	1	0.375
chr2	60960001	61280000	A.1.2.1.2.1.2.2.2.2	0.868076535750252	.	60960001	61280000	#FF4848	1	0.875
chr2	61280001	61400000	A.1.2.2.2.1.1.1.1	0.80563947633434	.	61280001	61400000	#FF4848	1	0.875
chr2	61400001	61560000	A.1.1.2.2.1.2.2.2.2.1.2	0.930513595166163	.	61400001	61560000	#FF0000	1	1
chr2	61560001	61840000	A.1.1.2.2.1.2.2.2.1	0.932527693856999	.	61560001	61840000	#FF0000	1	1
chr2	61840001	62120000	A.1.2.1.2.1.1.2.2.2.1.1	0.874118831822759	.	61840001	62120000	#FF4848	1	0.875
chr2	62120001	62440000	A.2.1.1.2.1.2.1.1.1.2	0.751258811681772	.	62120001	62440000	#FF9191	1	0.75
chr2	62440001	62960000	A.2.1.1.2.2.2.2.1.1	0.73313192346425	.	62440001	62960000	#FF9191	1	0.75
chr2	62960001	63080000	A.2.2.1.1.2.2.2.2.2	0.634441087613293	.	62960001	63080000	#FFDADA	1	0.625
chr2	63080001	63480000	B.1.1.1.1.2.1.2.2.2	0.524672708962739	.	63080001	63480000	#DADAFF	1	0.5
chr2	63480001	63600000	B.1.1.2.2.2.2.2.1.2	0.414904330312185	.	63480001	63600000	#DADAFF	1	0.5
chr2	63600001	63720000	A.2.2.2.2.2.1.1.2	0.553877139979859	.	63600001	63720000	#FFDADA	1	0.625
chr2	63720001	64040000	A.2.1.2.2.2.1.1.1.2	0.681772406847935	.	63720001	64040000	#FF9191	1	0.75
chr2	64040001	64520000	A.1.1.2.2.1.1.1.1.1	0.957703927492447	.	64040001	64520000	#FF0000	1	1
chr2	64520001	64920000	A.1.1.2.2.1.1.2.2.1.1.1	0.94662638469285	.	64520001	64920000	#FF0000	1	1
chr2	64920001	65040000	A.1.2.1.2.1.1.1.1.2	0.884189325276939	.	64920001	65040000	#FF4848	1	0.875
chr2	65040001	65320000	A.1.2.1.1.2.1.1.2.2.1	0.901309164149043	.	65040001	65320000	#FF4848	1	0.875
chr2	65320001	65480000	A.1.2.1.2.1.1.1.1.1	0.885196374622356	.	65320001	65480000	#FF4848	1	0.875
chr2	65480001	65840000	A.1.1.2.2.1.1.2.2.1.1.2	0.945619335347432	.	65480001	65840000	#FF0000	1	1
chr2	65840001	66040000	B.1.1.1.2.2.1.1.1.1	0.499496475327291	.	65840001	66040000	#DADAFF	1	0.5
chr2	66040001	66200000	B.1.2.2.1.2.2.1.1.1	0.321248741188318	.	66040001	66200000	#9191FF	1	0.375
chr2	66200001	66320000	B.1.2.2.1.1.1.1.1.1	0.337361530715005	.	66200001	66320000	#9191FF	1	0.375
chr2	66320001	66640000	B.1.2.2.1.2.1.1.1.2	0.324269889224572	.	66320001	66640000	#9191FF	1	0.375
chr2	66640001	66840000	A.2.1.1.2.1.1.2.1.1.2	0.756294058408862	.	66640001	66840000	#FF9191	1	0.75
chr2	66840001	67160000	B.1.1.2.2.1.1.2.1.2	0.439073514602215	.	66840001	67160000	#DADAFF	1	0.5
chr2	67160001	67320000	B.1.1.2.2.2.2.2.1.1	0.415911379657603	.	67160001	67320000	#DADAFF	1	0.5
chr2	67320001	67520000	B.1.2.2.1.1.1.2.1.1	0.334340382678751	.	67320001	67520000	#9191FF	1	0.375
chr2	67520001	67840000	B.1.1.1.1.2.1.1.1	0.532729103726083	.	67520001	67840000	#DADAFF	1	0.5
chr2	67840001	68080000	B.1.2.2.1.1.1.2.1.2	0.333333333333333	.	67840001	68080000	#9191FF	1	0.375
chr2	68080001	68280000	A.2.2.2.2.1.2.2.1.1.1	0.558912386706949	.	68080001	68280000	#FFDADA	1	0.625
chr2	68280001	68360000	A.2.1.2.2.1.1.1.2.1	0.689828801611279	.	68280001	68360000	#FF9191	1	0.75
chr2	68360001	68480000	A.1.2.2.2.2.2.1	0.784491440080564	.	68360001	68480000	#FF4848	1	0.875
chr2	68480001	68560000	A.2.1.1.1.1.1.1	0.782477341389728	.	68480001	68560000	#FF9191	1	0.75
chr2	68560001	68680000	A.2.1.2.2.1.1.1.2.2	0.688821752265861	.	68560001	68680000	#FF9191	1	0.75
chr2	68680001	68800000	A.1.2.2.2.1.1.2.2.2.1.1	0.799597180261833	.	68680001	68800000	#FF4848	1	0.875
chr2	68800001	69200000	A.1.1.2.2.1.1.1.2.2.1	0.95166163141994	.	68800001	69200000	#FF0000	1	1
chr2	69200001	69600000	A.1.1.2.2.1.1.1.1.2.1	0.956696878147029	.	69200001	69600000	#FF0000	1	1
chr2	69600001	69880000	A.1.1.1.2.1.2.2.1	0.981873111782477	.	69600001	69880000	#FF0000	1	1
chr2	69880001	70000000	A.1.2.1.2.2.2.1.2	0.860020140986908	.	69880001	70000000	#FF4848	1	0.875
chr2	70000001	70080000	A.1.1.2.1.1.2.1.2	0.968781470292044	.	70000001	70080000	#FF0000	1	1
chr2	70080001	70160000	A.1.1.2.1.1.2.1.1	0.969788519637462	.	70080001	70160000	#FF0000	1	1
chr2	70160001	70560000	A.1.1.1.2.1.1.1.2.2.1	0.990936555891239	.	70160001	70560000	#FF0000	1	1
chr2	70560001	71160000	A.1.2.2.1.1.2.2.2.2.2.2	0.830815709969788	.	70560001	71160000	#FF4848	1	0.875
chr2	71160001	71280000	A.1.1.2.1.1.2.2.1.1	0.967774420946626	.	71160001	71280000	#FF0000	1	1
chr2	71280001	71360000	A.1.2.2.2.1.1.2.2.1	0.800604229607251	.	71280001	71360000	#FF4848	1	0.875
chr2	71360001	71480000	A.1.2.2.2.1.2.2.1	0.793554884189325	.	71360001	71480000	#FF4848	1	0.875
chr2	71480001	71720000	A.1.2.1.2.1.1.2.2.1.2.2	0.875125881168177	.	71480001	71720000	#FF4848	1	0.875
chr2	71720001	71880000	A.1.2.2.2.1.2.2.2.1	0.792547834843907	.	71720001	71880000	#FF4848	1	0.875
chr2	71880001	72200000	A.2.2.2.2.1.2.1.1	0.560926485397784	.	71880001	72200000	#FFDADA	1	0.625
chr2	72200001	72600000	B.1.1.1.1.2.2.1.1.2	0.521651560926485	.	72200001	72600000	#DADAFF	1	0.5
chr2	72600001	72720000	A.2.2.2.2.2.2.1.1	0.551863041289023	.	72600001	72720000	#FFDADA	1	0.625
chr2	72720001	73120000	A.2.1.2.2.2.1.2.2.1	0.678751258811682	.	72720001	73120000	#FF9191	1	0.75
chr2	73120001	73280000	A.2.2.1.1.2.2.1.1.1	0.640483383685801	.	73120001	73280000	#FFDADA	1	0.625
chr2	73280001	73680000	A.2.1.1.2.1.1.2.1.1.1	0.75730110775428	.	73280001	73680000	#FF9191	1	0.75
chr2	73680001	73800000	A.2.2.2.2.2.2.1.2	0.550855991943605	.	73680001	73800000	#FFDADA	1	0.625
chr2	73800001	73920000	A.2.2.1.1.2.1	0.641490433031219	.	73800001	73920000	#FFDADA	1	0.625
chr2	73920001	74120000	A.1.2.2.2.1.2.1.2.2	0.794561933534743	.	73920001	74120000	#FF4848	1	0.875
chr2	74120001	74280000	A.1.1.2.2.1.1.1.2.1.2	0.952668680765357	.	74120001	74280000	#FF0000	1	1
chr2	74280001	74600000	A.1.1.2.2.1.1.2.1.1	0.949647532729104	.	74280001	74600000	#FF0000	1	1
chr2	74600001	74920000	A.1.1.2.2.1.2.1.2.1.1	0.938569989929507	.	74600001	74920000	#FF0000	1	1
chr2	74920001	75120000	A.2.1.1.2.1.1.1.2.1	0.759315206445116	.	74920001	75120000	#FF9191	1	0.75
chr2	75120001	75440000	A.2.2.2.2.1.2.2.1.2	0.556898288016113	.	75120001	75440000	#FFDADA	1	0.625
chr2	75440001	75960000	B.1.2.2.1.2.1.2	0.322255790533736	.	75440001	75960000	#9191FF	1	0.375
chr2	75960001	76160000	B.1.2.2.2.1.1.1.1.2	0.315206445115811	.	75960001	76160000	#9191FF	1	0.375
chr2	76160001	76360000	B.2.1.2.2.2.1.2.2.1	0.13091641490433	.	76160001	76360000	#4848FF	1	0.25
chr2	76360001	76480000	B.2.2.1.1.1.2.1.1.2.1.1.2	0.109768378650554	.	76360001	76480000	#0000FF	1	0.125
chr2	76480001	76560000	B.2.1.2.2.2.1.1.1.1.1	0.150050352467271	.	76480001	76560000	#4848FF	1	0.25
chr2	76560001	76760000	B.2.2.1.1.2.2.1.2.2.2.1	0.0886203423967774	.	76560001	76760000	#0000FF	1	0.125
chr2	76760001	76880000	B.2.1.2.2.2.2.2.2	0.124874118831823	.	76760001	76880000	#4848FF	1	0.25
chr2	76880001	77200000	B.2.2.1.1.1.1.2.2.2.2	0.115810674723061	.	76880001	77200000	#0000FF	1	0.125
chr2	77200001	77360000	B.2.2.1.1.1.2.1.1.1.2.1	0.112789526686808	.	77200001	77360000	#0000FF	1	0.125
chr2	77360001	77480000	B.2.1.2.1.2.2.2.2.1.1	0.175226586102719	.	77360001	77480000	#4848FF	1	0.25
chr2	77480001	77680000	B.2.2.1.1.2.2.1.2.1.2.2	0.0906344410876133	.	77480001	77680000	#0000FF	1	0.125
chr2	77680001	77880000	B.2.2.2.1.2.2.2.1.1	0.0171198388721047	.	77680001	77880000	#0000FF	1	0.125
chr2	77880001	78200000	B.2.2.2.1.2.1.2.1.2.2	0.0292044310171198	.	77880001	78200000	#0000FF	1	0.125
chr2	78200001	78320000	B.2.2.1.1.2.2.1.1	0.094662638469285	.	78200001	78320000	#0000FF	1	0.125
chr2	78320001	78400000	B.2.2.1.1.2.2.1.2.1.1.2	0.0926485397784491	.	78320001	78400000	#0000FF	1	0.125
chr2	78400001	78880000	B.2.2.2.1.2.1.2.2.2.1	0.027190332326284	.	78400001	78880000	#0000FF	1	0.125
chr2	78880001	78960000	B.2.1.2.2.2.2.2.1	0.125881168177241	.	78880001	78960000	#4848FF	1	0.25
chr2	78960001	79360000	B.2.2.2.2.2.2.2.1.1	0.00302114803625378	.	78960001	79360000	#0000FF	1	0.125
chr2	79360001	79720000	B.2.2.2.2.2.2.2.2	0.00100704934541793	.	79360001	79720000	#0000FF	1	0.125
chr2	79720001	80240000	B.2.2.2.2.2.2.1.2	0.0040281973816717	.	79720001	80240000	#0000FF	1	0.125
chr2	80240001	80680000	B.2.2.2.2.2.2.1.1	0.00503524672708963	.	80240001	80680000	#0000FF	1	0.125
chr2	80680001	80800000	B.2.2.1.1.1.2.1.1.1.1.2	0.113796576032226	.	80680001	80800000	#0000FF	1	0.125
chr2	80800001	80960000	B.2.2.1.1.2.2.1.2.1.1.1	0.0936555891238671	.	80800001	80960000	#0000FF	1	0.125
chr2	80960001	81120000	B.2.2.1.1.2.2.2.2.1.2.1	0.0835850956696878	.	80960001	81120000	#0000FF	1	0.125
chr2	81120001	81240000	B.2.2.1.1.2.2.1.2.2.2.2.1	0.0876132930513595	.	81120001	81240000	#0000FF	1	0.125
chr2	81240001	81440000	B.2.2.2.1.2.2.1.2.1.1	0.0211480362537764	.	81240001	81440000	#0000FF	1	0.125
chr2	81440001	81960000	B.2.2.2.2.2.1.1.2.2	0.00704934541792548	.	81440001	81960000	#0000FF	1	0.125
chr2	81960001	82160000	B.2.2.1.1.2.2.2.2.1.2.2.2	0.081570996978852	.	81960001	82160000	#0000FF	1	0.125
chr2	82160001	82360000	B.2.2.1.1.1.2.2.2.2.1.2	0.0986908358509567	.	82160001	82360000	#0000FF	1	0.125
chr2	82360001	82520000	B.2.2.2.1.2.2.1.2.2.1	0.0191339375629406	.	82360001	82520000	#0000FF	1	0.125
chr2	82520001	82680000	B.2.1.2.2.2.1.2.1.2.2.1.2.1	0.133937562940584	.	82520001	82680000	#4848FF	1	0.25
chr2	82680001	82840000	B.2.2.1.1.1.2.1.1.1.2.2	0.11178247734139	.	82680001	82840000	#0000FF	1	0.125
chr2	82840001	83040000	B.2.2.1.1.2.2.2.2.2	0.080563947633434	.	82840001	83040000	#0000FF	1	0.125
chr2	83040001	83240000	B.2.2.2.1.2.1.1.2.1	0.0332326283987915	.	83040001	83240000	#0000FF	1	0.125
chr2	83240001	83360000	B.2.1.2.1.2.2.1.1.2.2	0.181268882175227	.	83240001	83360000	#4848FF	1	0.25
chr2	83360001	83560000	B.2.2.1.1.2.2.2.2.1.1	0.0845921450151057	.	83360001	83560000	#0000FF	1	0.125
chr2	83560001	83640000	B.2.1.2.1.2.2.2.2.1.2.2	0.173212487411883	.	83560001	83640000	#4848FF	1	0.25
chr2	83640001	84040000	B.2.2.2.1.2.1.2.1.1	0.0312185297079557	.	83640001	84040000	#0000FF	1	0.125
chr2	84040001	84120000	B.2.1.2.1.2.2.1.2.1	0.180261832829809	.	84040001	84120000	#4848FF	1	0.25
chr2	84120001	84240000	B.2.2.2.1.2.2.2.1.2	0.0161127895266868	.	84120001	84240000	#0000FF	1	0.125
chr2	84240001	84640000	B.2.2.2.1.2.1.1.1.1.2	0.0352467270896274	.	84240001	84640000	#0000FF	1	0.125
chr2	84640001	84800000	A.2.2.2.2.1.1.1.2.2	0.563947633434038	.	84640001	84800000	#FFDADA	1	0.625
chr2	84800001	85120000	B.1.1.1.1.2.2.1.2.1.1.1.2	0.51963746223565	.	84800001	85120000	#DADAFF	1	0.5
chr2	85120001	85280000	A.1.2.1.2.1.2.2.2.1	0.86908358509567	.	85120001	85280000	#FF4848	1	0.875
chr2	85280001	85560000	A.1.1.2.2.1.1.1.1.2.2.1	0.955689828801611	.	85280001	85560000	#FF0000	1	1
chr2	85560001	85800000	A.1.1.1.2.1.1.2.2.2.2	0.983887210473313	.	85560001	85800000	#FF0000	1	1
chr2	85800001	85960000	A.1.1.1.1.1.2.1	0.998992950654582	.	85800001	85960000	#FF0000	1	1
chr2	85960001	86120000	A.1.1.2.1.1.1.2.1.1	0.972809667673716	.	85960001	86120000	#FF0000	1	1
chr2	86120001	86480000	A.1.1.1.2.1.1.1.1.2	0.992950654582075	.	86120001	86480000	#FF0000	1	1
chr2	86480001	86720000	A.1.2.1.1.2.1.1.2.1.1	0.903323262839879	.	86480001	86720000	#FF4848	1	0.875
chr2	86720001	86880000	A.1.2.1.2.2.1.2.2.1	0.863041289023162	.	86720001	86880000	#FF4848	1	0.875
chr2	86880001	87120000	A.2.1.2.2.2.1.1.1.1	0.682779456193353	.	86880001	87120000	#FF9191	1	0.75
chr2	87280001	87360000	A.2.1.2.2.2.1.1.1.1	0.682779456193353	.	87280001	87360000	#FF9191	1	0.75
chr2	87400001	87520000	A.2.2.1.1.2.2.1.1.2	0.639476334340383	.	87400001	87520000	#FFDADA	1	0.625
chr2	87760001	87840000	A.2.2.1.1.2.2.1.1.2	0.639476334340383	.	87760001	87840000	#FFDADA	1	0.625
chr2	87840001	87960000	B.1.1.1.2.1.1.2.1	0.505538771399799	.	87840001	87960000	#DADAFF	1	0.5
chr2	87960001	88000000	B.1.2.2.1.2.1.1.1.1	0.32527693856999	.	87960001	88000000	#9191FF	1	0.375
chr2	88160001	88240000	B.1.2.2.1.2.1.1.1.1	0.32527693856999	.	88160001	88240000	#9191FF	1	0.375
chr2	88280001	88880000	B.1.2.2.1.2.1.1.1.1	0.32527693856999	.	88280001	88880000	#9191FF	1	0.375
chr2	88880001	89000000	A.2.1.2.2.1.2.2.2	0.683786505538771	.	88880001	89000000	#FF9191	1	0.75
chr2	89000001	89520000	B.1.2.2.1.2.2.2	0.317220543806647	.	89000001	89520000	#9191FF	1	0.375
chr2	89520001	89640000	B.1.2.2.2.1.2.2.2.1.2	0.303121852970796	.	89520001	89640000	#9191FF	1	0.375
chr2	89880001	90040000	B.1.2.2.2.1.1.2	0.313192346424975	.	89880001	90040000	#9191FF	1	0.375
chr2	90040001	90280000	B.1.2.2.2.1.2.1.1.2	0.311178247734139	.	90040001	90280000	#9191FF	1	0.375
chr2	90400001	90480000	B.2.1.2.1.2.1.1.2	0.18932527693857	.	90400001	90480000	#4848FF	1	0.25
chr2	91640001	91720000	B.2.1.2.1.2.1.1.2	0.18932527693857	.	91640001	91720000	#4848FF	1	0.25
chr2	91760001	91800000	B.2.1.2.1.2.1.1.2	0.18932527693857	.	91760001	91800000	#4848FF	1	0.25
chr2	91800001	91960000	B.2.1.2.2.1.1.1.2.1.2.1	0.168177240684794	.	91800001	91960000	#4848FF	1	0.25
chr2	91960001	92000000	B.1.2.2.2.1.2.1.2.2	0.309164149043303	.	91960001	92000000	#9191FF	1	0.375
chr2	92040001	92200000	B.1.2.2.2.1.2.1.2.2	0.309164149043303	.	92040001	92200000	#9191FF	1	0.375
chr2	92280001	92320000	B.1.2.2.2.1.2.1.2.2	0.309164149043303	.	92280001	92320000	#9191FF	1	0.375
chr2	92320001	92360000	B.1.2.2.1.1.2.1	0.331319234642497	.	92320001	92360000	#9191FF	1	0.375
chr2	95320001	95400000	B.1.2.2.1.1.2.1	0.331319234642497	.	95320001	95400000	#9191FF	1	0.375
chr2	95400001	95680000	B.1.2.2.2.2.2.1.2.1.2.1	0.295065458207452	.	95400001	95680000	#9191FF	1	0.375
chr2	95680001	95880000	A.2.1.2.2.2.2.1.1.2.1.2	0.67472306143001	.	95680001	95880000	#FF9191	1	0.75
chr2	95880001	96000000	A.2.2.2.2.2.2.2.2.2	0.547834843907351	.	95880001	96000000	#FFDADA	1	0.625
chr2	96000001	96080000	A.2.1.2.2.2.1.2.2.2	0.677744209466264	.	96000001	96080000	#FF9191	1	0.75
chr2	96120001	96240000	A.2.1.2.2.2.1.2.2.2	0.677744209466264	.	96120001	96240000	#FF9191	1	0.75
chr2	96320001	96520000	A.2.1.2.2.2.1.2.2.2	0.677744209466264	.	96320001	96520000	#FF9191	1	0.75
chr2	96520001	96680000	A.1.1.2.2.1.2.1.2.2.1	0.936555891238671	.	96520001	96680000	#FF0000	1	1
chr2	96720001	97080000	A.1.1.2.2.1.2.1.2.2.1	0.936555891238671	.	96720001	97080000	#FF0000	1	1
chr2	97080001	97200000	A.1.1.2.2.1.1.1.2.2.2	0.950654582074522	.	97080001	97200000	#FF0000	1	1
chr2	97200001	97640000	A.1.1.1.2.1.1.1.2.1	0.991943605236657	.	97200001	97640000	#FF0000	1	1
chr2	97640001	97880000	A.2.1.2.2.2.1.1.2	0.680765357502518	.	97640001	97880000	#FF9191	1	0.75
chr2	98000001	98040000	A.1.2.2.1.1.1.2.2.2.2	0.841893252769386	.	98000001	98040000	#FF4848	1	0.875
chr2	98120001	98200000	A.1.2.2.1.1.1.2.2.2.2	0.841893252769386	.	98120001	98200000	#FF4848	1	0.875
chr2	98240001	98840000	A.1.2.2.1.1.1.2.2.2.2	0.841893252769386	.	98240001	98840000	#FF4848	1	0.875
chr2	98840001	99280000	A.1.1.2.2.1.1.2.2.2.1	0.943605236656596	.	98840001	99280000	#FF0000	1	1
chr2	99280001	99720000	A.1.2.2.1.1.1.2.2.1	0.84491440080564	.	99280001	99720000	#FF4848	1	0.875
chr2	99720001	99920000	A.1.2.2.2.2.1.2.2	0.785498489425982	.	99720001	99920000	#FF4848	1	0.875
chr2	99920001	100040000	A.1.2.2.2.2.1.2.1.1	0.788519637462236	.	99920001	100040000	#FF4848	1	0.875
chr2	100040001	100680000	A.1.2.1.1.2.2.2.1.2.2	0.889224572004028	.	100040001	100680000	#FF4848	1	0.875
chr2	100680001	100840000	A.2.1.2.2.2.1.2.1	0.6797583081571	.	100680001	100840000	#FF9191	1	0.75
chr2	100840001	101040000	A.2.2.1.1.1.2.2.2.2.2.1	0.643504531722054	.	100840001	101040000	#FFDADA	1	0.625
chr2	101040001	101240000	A.2.1.1.2.1.2.1.2.1	0.749244712990937	.	101040001	101240000	#FF9191	1	0.75
chr2	101240001	101440000	A.2.2.1.1.1.2.2.1.1.1	0.655589123867069	.	101240001	101440000	#FFDADA	1	0.625
chr2	101440001	101520000	A.2.1.2.2.1.2.1	0.685800604229607	.	101440001	101520000	#FF9191	1	0.75
chr2	101520001	101840000	A.1.1.2.2.2.1.2.1	0.927492447129909	.	101520001	101840000	#FF0000	1	1
chr2	101840001	102160000	A.1.1.2.2.1.1.2.2.2.2	0.942598187311178	.	101840001	102160000	#FF0000	1	1
chr2	102160001	102320000	A.2.1.1.2.1.1.1.1	0.760322255790534	.	102160001	102320000	#FF9191	1	0.75
chr2	102320001	102480000	A.1.2.2.2.2.1.2.1.2.2	0.7865055387714	.	102320001	102480000	#FF4848	1	0.875
chr2	102480001	102640000	A.1.2.2.1.1.2.2.1.1.2	0.836858006042296	.	102480001	102640000	#FF4848	1	0.875
chr2	102640001	103080000	A.1.1.2.2.2.1.1	0.928499496475327	.	102640001	103080000	#FF0000	1	1
chr2	103080001	103160000	A.2.2.2.2.2.2.2.1	0.549848942598187	.	103080001	103160000	#FFDADA	1	0.625
chr2	103160001	103280000	B.1.2.2.1.1.1.1.1.2	0.336354481369587	.	103160001	103280000	#9191FF	1	0.375
chr2	103280001	103600000	B.2.1.2.2.1.1.1.2.2.1.2	0.16515609264854	.	103280001	103600000	#4848FF	1	0.25
chr2	103600001	104080000	B.2.2.2.2.2.1.2	0.00604229607250755	.	103600001	104080000	#0000FF	1	0.125
chr2	104080001	104240000	B.2.2.1.2.2.1.2.2.1.2	0.0563947633434038	.	104080001	104240000	#0000FF	1	0.125
chr2	104240001	104520000	B.2.2.2.1.2.2.2.2.2.1	0.014098690835851	.	104240001	104520000	#0000FF	1	0.125
chr2	104520001	104680000	B.2.2.1.1.1.1.2.1	0.120845921450151	.	104520001	104680000	#0000FF	1	0.125
chr2	104680001	104880000	B.2.2.1.1.1.1.1.1.2	0.122860020140987	.	104680001	104880000	#0000FF	1	0.125
chr2	104880001	105040000	B.2.1.2.1.1.2.1	0.195367573011078	.	104880001	105040000	#4848FF	1	0.25
chr2	105040001	105280000	B.2.1.2.2.1.2.2.2.1.2	0.154078549848943	.	105040001	105280000	#4848FF	1	0.25
chr2	105280001	105400000	B.2.1.2.1.2.2.1.1.1	0.183282980866062	.	105280001	105400000	#4848FF	1	0.25
chr2	105400001	105640000	B.2.2.2.1.2.2.1.1.1.1	0.0251762336354481	.	105400001	105640000	#0000FF	1	0.125
chr2	105640001	105720000	A.2.2.2.2.2.2.2.2.1	0.548841893252769	.	105640001	105720000	#FFDADA	1	0.625
chr2	105720001	105880000	B.1.2.1.1.1.1.2.2.2	0.401812688821752	.	105720001	105880000	#9191FF	1	0.375
chr2	105880001	106040000	A.2.2.1.1.1.2.2.1.2.2.1.1	0.652567975830816	.	105880001	106040000	#FFDADA	1	0.625
chr2	106040001	106120000	B.1.1.2.2.2.1.2	0.417925478348439	.	106040001	106120000	#DADAFF	1	0.5
chr2	106120001	106360000	B.1.1.1.1.2.2.1.2.1.2.1	0.516616314199396	.	106120001	106360000	#DADAFF	1	0.5
chr2	106360001	106520000	A.2.2.2.2.1.1.2.2	0.561933534743202	.	106360001	106520000	#FFDADA	1	0.625
chr2	106520001	106760000	B.1.1.1.1.2.2.1.1.1.1	0.523665659617321	.	106520001	106760000	#DADAFF	1	0.5
chr2	106760001	106920000	A.2.1.1.2.2.2.1.2.2.1	0.735146022155086	.	106760001	106920000	#FF9191	1	0.75
chr2	106920001	107000000	B.1.1.1.1.2.1.2.1.1.1	0.530715005035247	.	106920001	107000000	#DADAFF	1	0.5
chr2	107080001	107160000	B.1.1.1.1.2.1.2.1.1.1	0.530715005035247	.	107080001	107160000	#DADAFF	1	0.5
chr2	107160001	107640000	B.2.2.2.1.2.1.1.1.1.1	0.0362537764350453	.	107160001	107640000	#0000FF	1	0.125
chr2	107640001	107840000	B.2.2.1.2.2.1.2.2.1.1.1	0.0584088620342397	.	107640001	107840000	#0000FF	1	0.125
chr2	107840001	107960000	B.2.1.2.1.2.2.2.1.1	0.178247734138973	.	107840001	107960000	#4848FF	1	0.25
chr2	107960001	108160000	B.2.1.2.2.1.1.1.2.1.1	0.169184290030211	.	107960001	108160000	#4848FF	1	0.25
chr2	108160001	108440000	B.2.2.2.1.2.2.1.1.2	0.0221550855991944	.	108160001	108440000	#0000FF	1	0.125
chr2	108440001	108480000	B.2.1.2.1.2.2.1.1.2.1	0.182275931520645	.	108440001	108480000	#4848FF	1	0.25
chr2	108520001	108600000	B.2.1.2.1.2.2.1.1.2.1	0.182275931520645	.	108520001	108600000	#4848FF	1	0.25
chr2	108600001	108680000	B.1.2.2.1.1.2.2.2.2.1	0.327291037260826	.	108600001	108680000	#9191FF	1	0.375
chr2	108680001	109080000	B.1.1.1.1.2.2.2.2.1	0.50956696878147	.	108680001	109080000	#DADAFF	1	0.5
chr2	109080001	109240000	A.2.1.1.2.1.2.1.1.2	0.750251762336354	.	109080001	109240000	#FF9191	1	0.75
chr2	109240001	109400000	A.1.2.1.2.1.2.1	0.871097683786506	.	109240001	109400000	#FF4848	1	0.875
chr2	109400001	110120000	A.1.1.1.2.2.1.1.1	0.979859013091641	.	109400001	110120000	#FF0000	1	1
chr2	110240001	110520000	A.1.1.1.2.2.1.1.1	0.979859013091641	.	110240001	110520000	#FF0000	1	1
chr2	110840001	110920000	A.1.1.1.2.2.1.1.1	0.979859013091641	.	110840001	110920000	#FF0000	1	1
chr2	110920001	111000000	A.1.2.2.1.1.1.1.1.1.2	0.851963746223565	.	110920001	111000000	#FF4848	1	0.875
chr2	111360001	111640000	A.1.2.2.1.1.1.1.1.1.2	0.851963746223565	.	111360001	111640000	#FF4848	1	0.875
chr2	111640001	112240000	A.1.2.1.1.2.2.2.1.1.2	0.891238670694864	.	111640001	112240000	#FF4848	1	0.875
chr2	112240001	112600000	A.1.2.2.1.1.1.2.1.2	0.845921450151057	.	112240001	112600000	#FF4848	1	0.875
chr2	112600001	113080000	A.1.2.1.1.2.1.1.2.2.2	0.900302114803625	.	112600001	113080000	#FF4848	1	0.875
chr2	113080001	113120000	A.1.1.1.2.2.1.1.2	0.978851963746224	.	113080001	113120000	#FF0000	1	1
chr2	113160001	113520000	A.1.1.1.2.2.1.1.2	0.978851963746224	.	113160001	113520000	#FF0000	1	1
chr2	113520001	113680000	A.1.2.2.1.1.2.2.1.1.1	0.837865055387714	.	113520001	113680000	#FF4848	1	0.875
chr2	113680001	113880000	A.2.1.2.2.2.2.1.1.2.2	0.673716012084592	.	113680001	113880000	#FF9191	1	0.75
chr2	113880001	114280000	A.1.1.2.2.1.2.2.2.2.1.1	0.931520644511581	.	113880001	114280000	#FF0000	1	1
chr2	114320001	114720000	A.1.2.2.1.1.2.1.1.1	0.840886203423968	.	114320001	114720000	#FF4848	1	0.875
chr2	114720001	115040000	B.2.1.2.1.1.1.1.2.1.2.2	0.201409869083585	.	114720001	115040000	#4848FF	1	0.25
chr2	115040001	115400000	B.2.1.2.2.1.1.2.2.2.1	0.16012084592145	.	115040001	115400000	#4848FF	1	0.25
chr2	115400001	115560000	B.1.2.1.2.2.2.2.2	0.338368580060423	.	115400001	115560000	#9191FF	1	0.375
chr2	115560001	115680000	B.2.1.2.1.2.2.2.2.2.1	0.172205438066465	.	115560001	115680000	#4848FF	1	0.25
chr2	115680001	115840000	B.2.2.1.2.2.2.1.1.1.2	0.05337361530715	.	115680001	115840000	#0000FF	1	0.125
chr2	115840001	116160000	B.2.2.2.1.2.2.1.1.1.2.2	0.0231621349446123	.	115840001	116160000	#0000FF	1	0.125
chr2	116160001	116360000	B.2.2.1.1.1.2.2.1.1	0.102719033232628	.	116160001	116360000	#0000FF	1	0.125
chr2	116360001	116720000	B.2.2.2.1.2.2.1.1.1.2.1	0.0241691842900302	.	116360001	116720000	#0000FF	1	0.125
chr2	116720001	116880000	B.2.2.1.2.2.1.2.2.2	0.0553877139979859	.	116720001	116880000	#0000FF	1	0.125
chr2	116880001	117040000	B.2.2.2.1.2.2.2.2.1	0.0151057401812689	.	116880001	117040000	#0000FF	1	0.125
chr2	117040001	117200000	B.2.2.1.1.2.2.2.1	0.0855991943605237	.	117040001	117200000	#0000FF	1	0.125
chr2	117200001	117680000	B.2.2.2.2.2.2.2.1.2	0.00201409869083585	.	117200001	117680000	#0000FF	1	0.125
chr2	117680001	117760000	B.2.2.1.2.2.2.2.2.1	0.0483383685800604	.	117680001	117760000	#0000FF	1	0.125
chr2	117760001	117880000	B.2.2.1.2.2.2.1.1.2	0.0523665659617321	.	117760001	117880000	#0000FF	1	0.125
chr2	117880001	118160000	B.2.2.2.2.1.1	0.0120845921450151	.	117880001	118160000	#0000FF	1	0.125
chr2	118160001	118560000	B.2.2.2.2.1.2.1	0.0110775427995972	.	118160001	118560000	#0000FF	1	0.125
chr2	118560001	118920000	A.2.2.1.1.1.2.2.2.1.2.2	0.647532729103726	.	118560001	118920000	#FFDADA	1	0.625
chr2	118920001	119320000	B.1.2.1.2.2.1.2.2.2.2	0.348439073514602	.	118920001	119320000	#9191FF	1	0.375
chr2	119320001	119640000	B.2.1.2.2.1.1.2.2.2.2	0.159113796576032	.	119320001	119640000	#4848FF	1	0.25
chr2	119640001	119760000	B.1.1.2.2.2.2.1	0.416918429003021	.	119640001	119760000	#DADAFF	1	0.5
chr2	119760001	120160000	B.1.1.1.1.2.2.1.2.1.1.1.1	0.520644511581068	.	119760001	120160000	#DADAFF	1	0.5
chr2	120160001	120320000	A.2.1.2.2.2.2.1.1.1	0.676737160120846	.	120160001	120320000	#FF9191	1	0.75
chr2	120320001	120480000	A.2.1.1.2.2.1.2	0.741188318227593	.	120320001	120480000	#FF9191	1	0.75
chr2	120480001	120760000	A.2.1.1.2.1.2.1.1.1.1	0.75226586102719	.	120480001	120760000	#FF9191	1	0.75
chr2	120760001	120880000	A.2.1.2.2.1.2.2.1	0.684793554884189	.	120760001	120880000	#FF9191	1	0.75
chr2	120880001	121080000	A.1.2.1.1.2.2.1.2.2	0.894259818731118	.	120880001	121080000	#FF4848	1	0.875
chr2	121080001	121320000	A.2.1.1.2.2.2.2.1.2.2	0.730110775427996	.	121080001	121320000	#FF9191	1	0.75
chr2	121320001	121440000	A.2.2.1.1.1.1.1.1.2.2	0.664652567975831	.	121320001	121440000	#FFDADA	1	0.625
chr2	121440001	121600000	A.2.1.2.2.2.2.1.1.2.1.1	0.675730110775428	.	121440001	121600000	#FF9191	1	0.75
chr2	121600001	122520000	A.1.2.1.1.2.2.1.1	0.897280966767372	.	121600001	122520000	#FF4848	1	0.875
chr2	122520001	122720000	B.1.1.2.2.1.2.1.2.1.2	0.4269889224572	.	122520001	122720000	#DADAFF	1	0.5
chr2	122720001	123080000	B.2.1.2.1.1.1.1.2.2.2	0.199395770392749	.	122720001	123080000	#4848FF	1	0.25
chr2	123080001	123280000	B.2.1.2.1.2.2.2.2.2.2	0.171198388721047	.	123080001	123280000	#4848FF	1	0.25
chr2	123280001	123480000	B.2.1.1.2.2.1.1.2.2.2	0.217522658610272	.	123280001	123480000	#4848FF	1	0.25
chr2	123480001	123640000	B.2.2.1.2.2.2.2.2.2	0.0473313192346425	.	123480001	123640000	#0000FF	1	0.125
chr2	123640001	123840000	B.2.2.1.2.2.2.2.1	0.0493454179254783	.	123640001	123840000	#0000FF	1	0.125
chr2	123840001	124200000	B.2.2.2.1.1.2.2.2.1	0.0392749244712991	.	123840001	124200000	#0000FF	1	0.125
chr2	124200001	124400000	B.2.2.1.2.2.2.1.2.2	0.0503524672708963	.	124200001	124400000	#0000FF	1	0.125
chr2	124400001	124920000	B.2.2.2.2.2.1.1.1	0.00906344410876133	.	124400001	124920000	#0000FF	1	0.125
chr2	124920001	125000000	B.1.2.1.2.2.2.1.1.1.1.2	0.346424974823766	.	124920001	125000000	#9191FF	1	0.375
chr2	125000001	125320000	B.2.2.2.1.1.2.2.2.2.1	0.0382678751258812	.	125000001	125320000	#0000FF	1	0.125
chr2	125320001	125440000	B.2.1.2.2.2.2.1.1.1	0.128902316213494	.	125320001	125440000	#4848FF	1	0.25
chr2	125440001	125600000	B.2.1.1.2.2.1.2.2	0.215508559919436	.	125440001	125600000	#4848FF	1	0.25
chr2	125600001	125800000	B.2.2.1.2.2.2.1.1.1.1	0.054380664652568	.	125600001	125800000	#0000FF	1	0.125
chr2	125800001	125880000	B.2.1.2.2.2.2.1.1.2	0.127895266868077	.	125800001	125880000	#4848FF	1	0.25
chr2	125880001	126000000	B.2.2.1.2.2.1.1.1.2.1	0.0634441087613293	.	125880001	126000000	#0000FF	1	0.125
chr2	126000001	126200000	B.2.2.2.1.2.2.2.2.2.2	0.013091641490433	.	126000001	126200000	#0000FF	1	0.125
chr2	126200001	126360000	B.2.1.2.2.2.2.1.2	0.126888217522659	.	126200001	126360000	#4848FF	1	0.25
chr2	126360001	126760000	B.2.2.2.1.2.1.1.1.2	0.0342396777442095	.	126360001	126760000	#0000FF	1	0.125
chr2	126760001	127000000	B.2.1.2.2.1.1.1.1	0.170191339375629	.	126760001	127000000	#4848FF	1	0.25
chr2	127000001	127280000	B.1.2.1.2.1.2.2.1.2.1	0.361530715005035	.	127000001	127280000	#9191FF	1	0.375
chr2	127280001	127480000	B.1.1.2.2.1.2.1.1.1.2	0.431017119838872	.	127280001	127480000	#DADAFF	1	0.5
chr2	127480001	127800000	B.1.1.2.2.1.1.1.1.1.2	0.448136958710977	.	127480001	127800000	#DADAFF	1	0.5
chr2	127800001	127920000	A.2.1.1.1.1.2.1.2	0.778449144008056	.	127800001	127920000	#FF9191	1	0.75
chr2	127920001	128080000	A.1.2.2.2.2.1.1.1	0.790533736153072	.	127920001	128080000	#FF4848	1	0.875
chr2	128080001	128640000	A.1.1.1.1.2.1.1	0.996978851963746	.	128080001	128640000	#FF0000	1	1
chr2	128640001	129120000	A.1.2.2.1.1.1.2.2.2.1.2	0.842900302114804	.	128640001	129120000	#FF4848	1	0.875
chr2	129120001	129320000	A.2.2.2.1.1.2.2.1.2	0.587109768378651	.	129120001	129320000	#FFDADA	1	0.625
chr2	129320001	129680000	B.1.2.1.2.2.1.1.1.1	0.357502517623364	.	129320001	129680000	#9191FF	1	0.375
chr2	129680001	129880000	B.2.2.1.2.2.1.1.1.1.2	0.0644511581067472	.	129680001	129880000	#0000FF	1	0.125
chr2	129880001	129960000	B.2.1.1.1.1.1.2.1.2	0.279959718026183	.	129880001	129960000	#4848FF	1	0.25
chr2	129960001	130280000	B.2.2.1.2.1.1.1.2.1.2	0.0755287009063444	.	129960001	130280000	#0000FF	1	0.125
chr2	130280001	130440000	B.2.2.1.2.2.2.1.2.1	0.0513595166163142	.	130280001	130440000	#0000FF	1	0.125
chr2	130440001	130800000	B.1.2.2.2.2.2.2.1.1	0.292044310171198	.	130440001	130800000	#9191FF	1	0.375
chr2	130880001	130920000	B.1.2.2.2.2.2.2.1.1	0.292044310171198	.	130880001	130920000	#9191FF	1	0.375
chr2	130920001	131080000	B.1.1.1.1.2.2.1.2.2.2	0.513595166163142	.	130920001	131080000	#DADAFF	1	0.5
chr2	131080001	131160000	A.2.1.2.1.1.1.1	0.725075528700906	.	131080001	131160000	#FF9191	1	0.75
chr2	131360001	131400000	B.1.2.1.1.1.2.1	0.400805639476334	.	131360001	131400000	#9191FF	1	0.375
chr2	131480001	131800000	B.1.2.1.1.1.2.1	0.400805639476334	.	131480001	131800000	#9191FF	1	0.375
chr2	131800001	131960000	A.2.2.1.1.1.2.2.1.2.2.2	0.65055387713998	.	131800001	131960000	#FFDADA	1	0.625
chr2	131960001	132000000	B.1.2.1.1.2.1.1.2.2	0.391742195367573	.	131960001	132000000	#9191FF	1	0.375
chr2	132040001	132120000	B.1.2.1.1.2.1.1.2.2	0.391742195367573	.	132040001	132120000	#9191FF	1	0.375
chr2	132120001	132200000	B.1.1.2.1.1.1.1.2.1.1	0.48539778449144	.	132120001	132200000	#DADAFF	1	0.5
chr2	132200001	132320000	B.1.1.2.1.1.1.2	0.481369587109768	.	132200001	132320000	#DADAFF	1	0.5
chr2	132320001	132600000	B.1.2.1.1.1.1.1.1.1	0.410876132930514	.	132320001	132600000	#9191FF	1	0.375
chr2	132600001	132680000	B.1.2.1.1.2.1.1.2.1	0.392749244712991	.	132600001	132680000	#9191FF	1	0.375
chr2	132680001	132760000	B.1.2.1.1.2.1.1.1.1.2	0.394763343403827	.	132680001	132760000	#9191FF	1	0.375
chr2	132800001	132840000	B.1.2.1.1.2.1.1.1.1.2	0.394763343403827	.	132800001	132840000	#9191FF	1	0.375
chr2	132840001	133520000	B.1.2.2.2.2.2.1.2.1.1.2	0.29607250755287	.	132840001	133520000	#9191FF	1	0.375
chr2	133520001	133920000	B.1.1.2.2.1.1.2.2.1.2	0.43705941591138	.	133520001	133920000	#DADAFF	1	0.5
chr2	133920001	134080000	B.1.1.2.2.1.2.1.1.1.1	0.43202416918429	.	133920001	134080000	#DADAFF	1	0.5
chr2	134080001	134240000	B.1.1.2.2.1.1.1.2.1.2.2	0.443101711983887	.	134080001	134240000	#DADAFF	1	0.5
chr2	134240001	134400000	B.1.1.2.2.1.1.1.2.1.1	0.445115810674723	.	134240001	134400000	#DADAFF	1	0.5
chr2	134400001	134600000	B.1.1.2.2.1.1.2.2.2.1.1	0.436052366565962	.	134400001	134600000	#DADAFF	1	0.5
chr2	134600001	134840000	B.1.2.1.1.1.1.2.2.1.1.1	0.405840886203424	.	134600001	134840000	#9191FF	1	0.375
chr2	134840001	135040000	A.2.1.1.2.2.2.2.2.2.1	0.72809667673716	.	134840001	135040000	#FF9191	1	0.75
chr2	135040001	135160000	A.2.2.1.1.1.2.2.2.2.1.1	0.646525679758308	.	135040001	135160000	#FFDADA	1	0.625
chr2	135160001	135400000	B.1.1.1.1.2.2.1.2.1.1.2.1	0.518630412890232	.	135160001	135400000	#DADAFF	1	0.5
chr2	135400001	135520000	B.1.1.1.1.1.2.2	0.5337361530715	.	135400001	135520000	#DADAFF	1	0.5
chr2	135520001	135600000	A.2.2.2.1.2.2.2.2.1.1.2	0.570996978851964	.	135520001	135600000	#FFDADA	1	0.625
chr2	135600001	135720000	A.2.2.1.1.1.2.2.2.2.1.2.1	0.64551863041289	.	135600001	135720000	#FFDADA	1	0.625
chr2	135720001	136000000	A.2.2.1.1.1.2.2.1.2.1	0.653575025176234	.	135720001	136000000	#FFDADA	1	0.625
chr2	136000001	136160000	B.2.1.1.1.1.1.2.2.1	0.278952668680765	.	136000001	136160000	#4848FF	1	0.25
chr2	136160001	136360000	B.1.1.1.1.1.2.1.1.2.2	0.537764350453172	.	136160001	136360000	#DADAFF	1	0.5
chr2	136360001	136480000	A.2.2.1.2.2.2.1.2.1	0.608257804632427	.	136360001	136480000	#FFDADA	1	0.625
chr2	136480001	136640000	A.2.1.2.1.1.2.1.2.2.1.1	0.715005035246727	.	136480001	136640000	#FF9191	1	0.75
chr2	136640001	136800000	A.2.1.2.1.2.2.2.1.1	0.69889224572004	.	136640001	136800000	#FF9191	1	0.75
chr2	136800001	136960000	A.2.2.1.1.1.1.2.2	0.658610271903323	.	136800001	136960000	#FFDADA	1	0.625
chr2	136960001	137160000	A.2.2.2.1.1.2.1.1.1.2	0.594159113796576	.	136960001	137160000	#FFDADA	1	0.625
chr2	137160001	137480000	B.2.2.2.1.1.2.1.1	0.0433031218529708	.	137160001	137480000	#0000FF	1	0.125
chr2	137480001	137640000	B.2.2.1.2.2.1.2.1.1	0.0604229607250755	.	137480001	137640000	#0000FF	1	0.125
chr2	137640001	137840000	B.2.2.1.2.2.1.1.1.1.1	0.0654582074521652	.	137640001	137840000	#0000FF	1	0.125
chr2	137840001	137960000	B.2.1.1.2.2.1.1.1.1.1	0.230614300100705	.	137840001	137960000	#4848FF	1	0.25
chr2	137960001	138280000	B.2.2.1.2.1.1.1.2.2	0.0745216515609265	.	137960001	138280000	#0000FF	1	0.125
chr2	138280001	138640000	B.2.2.1.2.1.1.2	0.0735146022155086	.	138280001	138640000	#0000FF	1	0.125
chr2	138640001	138720000	B.1.2.1.1.2.1.2.1	0.390735146022155	.	138640001	138720000	#9191FF	1	0.375
chr2	138720001	138960000	B.1.2.1.2.2.1.2.1	0.351460221550856	.	138720001	138960000	#9191FF	1	0.375
chr2	138960001	139280000	B.1.2.1.1.1.1.1.2	0.408862034239678	.	138960001	139280000	#9191FF	1	0.375
chr2	139280001	139840000	B.2.2.1.1.1.1.2.2.1.1	0.119838872104733	.	139280001	139840000	#0000FF	1	0.125
chr2	139840001	140120000	B.2.2.2.1.1.2.1.2.2	0.0412890231621349	.	139840001	140120000	#0000FF	1	0.125
chr2	140120001	140280000	B.2.2.1.2.1.2.1.1.1	0.0725075528700906	.	140120001	140280000	#0000FF	1	0.125
chr2	140280001	140400000	B.2.1.1.1.1.1.2.1.1	0.280966767371601	.	140280001	140400000	#4848FF	1	0.25
chr2	140400001	140680000	B.2.2.2.2.1.2.2	0.0100704934541793	.	140400001	140680000	#0000FF	1	0.125
chr2	140680001	140760000	B.2.2.1.2.2.1.2.1.2	0.0594159113796576	.	140680001	140760000	#0000FF	1	0.125
chr2	140760001	141160000	B.2.2.2.1.1.2.2.2.2.2	0.0372608257804632	.	140760001	141160000	#0000FF	1	0.125
chr2	141160001	141360000	B.2.1.1.1.2.2.2.2.1	0.241691842900302	.	141160001	141360000	#4848FF	1	0.25
chr2	141360001	141440000	B.2.1.1.1.1.1.2.2.2	0.277945619335347	.	141360001	141440000	#4848FF	1	0.25
chr2	141440001	141520000	B.1.2.1.2.2.2.1.2.2	0.341389728096677	.	141440001	141520000	#9191FF	1	0.375
chr2	141520001	141920000	B.2.2.2.1.1.2.2.1	0.040281973816717	.	141520001	141920000	#0000FF	1	0.125
chr2	141920001	142000000	B.2.1.1.2.2.2.1.1	0.214501510574018	.	141920001	142000000	#4848FF	1	0.25
chr2	142000001	142200000	B.2.1.1.2.2.1.2.1	0.216515609264854	.	142000001	142200000	#4848FF	1	0.25
chr2	142200001	142480000	B.2.2.1.2.2.1.1.1.2.2	0.0624370594159114	.	142200001	142480000	#0000FF	1	0.125
chr2	142480001	142640000	B.2.1.1.2.2.1.1.2.1.1.2	0.220543806646526	.	142480001	142640000	#4848FF	1	0.25
chr2	142640001	142760000	B.2.1.1.2.2.1.1.1.1.2.2	0.228600201409869	.	142640001	142760000	#4848FF	1	0.25
chr2	142760001	142960000	B.2.2.1.2.2.1.2.2.1.1.2	0.0574018126888218	.	142760001	142960000	#0000FF	1	0.125
chr2	142960001	143040000	B.2.1.1.1.1.1.1.2.1.1.2	0.284994964753273	.	142960001	143040000	#4848FF	1	0.25
chr2	143040001	143520000	B.2.2.2.1.1.2.1.2.1	0.0422960725075529	.	143040001	143520000	#0000FF	1	0.125
chr2	143520001	143760000	B.1.2.1.2.1.2.2.2.1	0.359516616314199	.	143520001	143760000	#9191FF	1	0.375
chr2	143760001	144120000	B.1.2.1.1.1.2.2.2.1	0.398791540785498	.	143760001	144120000	#9191FF	1	0.375
chr2	144120001	144320000	B.1.1.2.2.1.2.1.1.2	0.430010070493454	.	144120001	144320000	#DADAFF	1	0.5
chr2	144320001	144520000	B.1.1.1.1.2.2.1.1.1.2	0.522658610271903	.	144320001	144520000	#DADAFF	1	0.5
chr2	144520001	144680000	A.2.2.2.1.2.2.2.2.1.2	0.569989929506546	.	144520001	144680000	#FFDADA	1	0.625
chr2	144680001	144800000	B.1.1.1.1.2.1.1.2	0.531722054380665	.	144680001	144800000	#DADAFF	1	0.5
chr2	144800001	145000000	A.2.2.1.1.1.1.2.1.2.2	0.659617321248741	.	144800001	145000000	#FFDADA	1	0.625
chr2	145000001	145080000	A.2.2.1.2.1.2.1.2	0.627391742195368	.	145000001	145080000	#FFDADA	1	0.625
chr2	145080001	145280000	A.1.2.2.1.1.2.2.2.2.1.1	0.833836858006042	.	145080001	145280000	#FF4848	1	0.875
chr2	145280001	145480000	A.2.1.1.2.2.2.1.2.1.2	0.736153071500504	.	145280001	145480000	#FF9191	1	0.75
chr2	145480001	145880000	A.2.2.1.1.1.1.1.1.2.1.2	0.665659617321249	.	145480001	145880000	#FFDADA	1	0.625
chr2	145880001	146240000	B.1.1.1.1.2.2.2.1.2	0.510574018126888	.	145880001	146240000	#DADAFF	1	0.5
chr2	146240001	146360000	B.1.2.1.1.2.2.1.2.2.1	0.382678751258812	.	146240001	146360000	#9191FF	1	0.375
chr2	146360001	146800000	B.1.2.1.2.2.1.2.2.2.1	0.34944612286002	.	146360001	146800000	#9191FF	1	0.375
chr2	146800001	147080000	B.2.1.1.2.2.1.1.2.2.1	0.21852970795569	.	146800001	147080000	#4848FF	1	0.25
chr2	147080001	147400000	B.2.1.1.2.2.1.1.1.2.2.1.1	0.224572004028197	.	147080001	147400000	#4848FF	1	0.25
chr2	147400001	147600000	B.2.1.1.2.2.1.1.2.1.1.1	0.221550855991944	.	147400001	147600000	#4848FF	1	0.25
chr2	147600001	147680000	B.1.2.1.1.2.2.1.2.2.2	0.381671701913394	.	147600001	147680000	#9191FF	1	0.375
chr2	147680001	147880000	B.1.2.1.2.1.1.2.1.1.2	0.374622356495468	.	147680001	147880000	#9191FF	1	0.375
chr2	147880001	148000000	B.1.2.1.2.2.2.1.1.2.1	0.344410876132931	.	147880001	148000000	#9191FF	1	0.375
chr2	148000001	148200000	B.1.2.1.2.2.2.1.1.1.1.1	0.347432024169184	.	148000001	148200000	#9191FF	1	0.375
chr2	148200001	148320000	B.1.1.2.1.2.2.2.1.2.2	0.451158106747231	.	148200001	148320000	#DADAFF	1	0.5
chr2	148320001	148680000	B.1.1.1.1.2.2.2.1.1.1	0.512588116817724	.	148320001	148680000	#DADAFF	1	0.5
chr2	148680001	148880000	A.2.1.2.1.2.2.1.1	0.700906344410876	.	148680001	148880000	#FF9191	1	0.75
chr2	148880001	149400000	A.2.2.2.1.1.2.1.1.1.1.2	0.595166163141994	.	148880001	149400000	#FFDADA	1	0.625
chr2	149400001	149520000	A.2.1.2.1.2.1.1.2.2	0.70896273917422	.	149400001	149520000	#FF9191	1	0.75
chr2	149520001	149640000	A.2.2.1.2.2.1.2.1	0.618328298086606	.	149520001	149640000	#FFDADA	1	0.625
chr2	149640001	149720000	A.2.2.2.1.2.2.2.2.2.1	0.568982880161128	.	149640001	149720000	#FFDADA	1	0.625
chr2	149760001	149840000	A.2.2.2.1.2.2.2.2.2.1	0.568982880161128	.	149760001	149840000	#FFDADA	1	0.625
chr2	149840001	150040000	A.2.2.1.1.1.1.2.1.2.1	0.660624370594159	.	149840001	150040000	#FFDADA	1	0.625
chr2	150040001	150200000	B.1.1.1.1.1.2.1.1.1.2	0.539778449144008	.	150040001	150200000	#DADAFF	1	0.5
chr2	150200001	150400000	B.1.1.1.1.2.2.1.2.2.1	0.51460221550856	.	150200001	150400000	#DADAFF	1	0.5
chr2	150400001	150720000	B.1.1.1.1.2.2.2.2.2	0.508559919436052	.	150400001	150720000	#DADAFF	1	0.5
chr2	150720001	150920000	B.1.1.2.2.1.1.1.1.2.1	0.447129909365559	.	150720001	150920000	#DADAFF	1	0.5
chr2	150920001	151000000	B.1.1.2.1.1.1.1.2.1.2	0.484390735146022	.	150920001	151000000	#DADAFF	1	0.5
chr2	151000001	151640000	B.1.1.2.2.1.2.2.1.1.2	0.423967774420947	.	151000001	151640000	#DADAFF	1	0.5
chr2	151640001	151720000	B.1.1.2.1.1.2.2.2.2	0.466263846928499	.	151640001	151720000	#DADAFF	1	0.5
chr2	151720001	152280000	A.2.2.2.1.1.2.2.2.2	0.585095669687815	.	151720001	152280000	#FFDADA	1	0.625
chr2	152280001	152360000	A.2.2.1.2.1.2.1.1.2.2	0.628398791540785	.	152280001	152360000	#FFDADA	1	0.625
chr2	152360001	152560000	A.2.2.2.1.1.2.2.1.1.1	0.589123867069486	.	152360001	152560000	#FFDADA	1	0.625
chr2	152560001	152640000	A.2.2.2.1.2.1.1.2.2.1	0.582074521651561	.	152560001	152640000	#FFDADA	1	0.625
chr2	152640001	153040000	A.1.2.2.1.1.1.2.2.2.1.1	0.843907351460222	.	152640001	153040000	#FF4848	1	0.875
chr2	153040001	153320000	A.2.1.1.2.2.2.2.1.2.1.1	0.732124874118832	.	153040001	153320000	#FF9191	1	0.75
chr2	153320001	153600000	A.1.2.2.1.1.1.1.1.2.1	0.850956696878147	.	153320001	153600000	#FF4848	1	0.875
chr2	153600001	153840000	B.2.1.1.1.2.1.2.1.2.2.1	0.254783484390735	.	153600001	153840000	#4848FF	1	0.25
chr2	153840001	154040000	B.2.1.1.2.2.1.1.1.1.2.1	0.229607250755287	.	153840001	154040000	#4848FF	1	0.25
chr2	154040001	154280000	B.2.2.1.2.1.2.2.2	0.0664652567975831	.	154040001	154280000	#0000FF	1	0.125
chr2	154280001	154600000	B.2.2.1.2.1.2.1.1.2.2	0.0704934541792548	.	154280001	154600000	#0000FF	1	0.125
chr2	154600001	154920000	B.2.1.1.2.2.1.1.1.2.2.1.2	0.223564954682779	.	154600001	154920000	#4848FF	1	0.25
chr2	154920001	155040000	B.2.2.1.2.2.1.1.2	0.0614300100704935	.	154920001	155040000	#0000FF	1	0.125
chr2	155040001	155240000	B.2.1.1.1.2.1.2.1.2.1	0.255790533736153	.	155040001	155240000	#4848FF	1	0.25
chr2	155240001	155520000	B.2.1.1.1.2.1.2.2	0.252769385699899	.	155240001	155520000	#4848FF	1	0.25
chr2	155520001	155680000	B.2.1.1.1.1.2.2.1.1.1.1	0.265861027190332	.	155520001	155680000	#4848FF	1	0.25
chr2	155680001	155880000	B.2.1.1.2.2.2.2.2.2	0.209466263846929	.	155680001	155880000	#4848FF	1	0.25
chr2	155880001	155960000	B.1.2.1.2.2.2.2.1.2	0.339375629405841	.	155880001	155960000	#9191FF	1	0.375
chr2	155960001	156160000	B.2.1.1.2.2.2.1.2	0.2134944612286	.	155960001	156160000	#4848FF	1	0.25
chr2	156160001	156400000	B.2.1.1.1.1.1.1.2.2	0.281973816717019	.	156160001	156400000	#4848FF	1	0.25
chr2	156400001	156760000	B.2.2.2.1.1.1.2.1	0.0453172205438066	.	156400001	156760000	#0000FF	1	0.125
chr2	156760001	156880000	B.2.1.1.1.1.2.1.2.1.1.1	0.272910372608258	.	156760001	156880000	#4848FF	1	0.25
chr2	156880001	157160000	B.2.1.1.1.2.1.2.1.1.1	0.257804632426989	.	156880001	157160000	#4848FF	1	0.25
chr2	157160001	157440000	A.2.1.2.1.1.2.2	0.711983887210473	.	157160001	157440000	#FF9191	1	0.75
chr2	157440001	157720000	B.1.2.1.1.1.1.1.1.2	0.409869083585096	.	157440001	157720000	#9191FF	1	0.375
chr2	157720001	157960000	B.2.1.1.1.1.1.1.2.1.2.1	0.283987915407855	.	157720001	157960000	#4848FF	1	0.25
chr2	157960001	158040000	B.1.2.1.1.2.1.1.1.1.1	0.395770392749245	.	157960001	158040000	#9191FF	1	0.375
chr2	158040001	158160000	B.1.1.2.1.2.2.1.1.2	0.459214501510574	.	158040001	158160000	#DADAFF	1	0.5
chr2	158160001	158400000	B.1.2.1.2.2.2.1.2.1	0.342396777442095	.	158160001	158400000	#9191FF	1	0.375
chr2	158400001	158600000	B.1.1.2.2.1.2.1.2.1.1.2	0.427995971802618	.	158400001	158600000	#DADAFF	1	0.5
chr2	158600001	158720000	A.2.2.1.2.2.1.1.2	0.619335347432024	.	158600001	158720000	#FFDADA	1	0.625
chr2	158720001	159120000	B.1.1.1.1.2.1.2.2.1.1	0.526686807653575	.	158720001	159120000	#DADAFF	1	0.5
chr2	159120001	159240000	B.1.1.2.1.1.1.1.2.2.2	0.482376636455186	.	159120001	159240000	#DADAFF	1	0.5
chr2	159240001	159360000	B.1.1.2.1.1.1.1.2.2.1	0.483383685800604	.	159240001	159360000	#DADAFF	1	0.5
chr2	159360001	159720000	A.2.1.2.1.2.2.2.1.2.2.2	0.695871097683787	.	159360001	159720000	#FF9191	1	0.75
chr2	159720001	160200000	A.1.1.1.1.2.2	0.99496475327291	.	159720001	160200000	#FF0000	1	1
chr2	160200001	160440000	A.1.2.1.1.2.1.1.1.2.2	0.904330312185297	.	160200001	160440000	#FF4848	1	0.875
chr2	160440001	160600000	A.1.2.1.1.1.1.2.1.1.1	0.916414904330312	.	160440001	160600000	#FF4848	1	0.875
chr2	160600001	160760000	A.1.2.1.1.1.2.2.1	0.908358509566969	.	160600001	160760000	#FF4848	1	0.875
chr2	160760001	160920000	A.2.1.1.1.2.1.1.2.1.2	0.768378650553877	.	160760001	160920000	#FF9191	1	0.75
chr2	160920001	161080000	A.2.1.1.1.2.1.1.1.2.2	0.770392749244713	.	160920001	161080000	#FF9191	1	0.75
chr2	161080001	161240000	A.1.2.1.1.2.1.1.1.2.1	0.905337361530715	.	161080001	161240000	#FF4848	1	0.875
chr2	161240001	161400000	A.1.2.1.1.1.2.2.2	0.907351460221551	.	161240001	161400000	#FF4848	1	0.875
chr2	161400001	161560000	A.1.2.2.1.2.2.2.2.1.2	0.809667673716012	.	161400001	161560000	#FF4848	1	0.875
chr2	161560001	162280000	A.1.2.1.1.2.1.2.2	0.89828801611279	.	161560001	162280000	#FF4848	1	0.875
chr2	162280001	162440000	B.2.1.1.1.1.2.1.2.2.2	0.26686807653575	.	162280001	162440000	#4848FF	1	0.25
chr2	162440001	162640000	B.1.2.1.2.2.1.1.1.2	0.356495468277946	.	162440001	162640000	#9191FF	1	0.375
chr2	162640001	162760000	B.1.2.1.1.2.2.1.1.1.1	0.387713997985901	.	162640001	162760000	#9191FF	1	0.375
chr2	162760001	163040000	B.1.2.1.2.1.1.2.1.1.1	0.375629405840886	.	162760001	163040000	#9191FF	1	0.375
chr2	163040001	163200000	A.2.2.2.1.2.2.2.2.1.1.1	0.572004028197382	.	163040001	163200000	#FFDADA	1	0.625
chr2	163200001	163480000	B.2.1.1.1.2.1.2.1.2.2.2	0.253776435045317	.	163200001	163480000	#4848FF	1	0.25
chr2	163480001	163640000	B.2.1.1.1.1.2.2.1.2	0.262839879154079	.	163480001	163640000	#4848FF	1	0.25
chr2	163640001	163760000	B.2.1.1.1.1.2.1.1.2.2	0.273917421953676	.	163640001	163760000	#4848FF	1	0.25
chr2	163760001	164160000	B.2.2.1.2.1.1.1.2.1.1.1	0.0775427995971803	.	163760001	164160000	#0000FF	1	0.125
chr2	164160001	164320000	B.2.1.1.1.2.2.2.2.2	0.240684793554884	.	164160001	164320000	#4848FF	1	0.25
chr2	164320001	164600000	B.2.1.1.1.2.2.1.1.1.2.1.1	0.250755287009063	.	164320001	164600000	#4848FF	1	0.25
chr2	164600001	165040000	B.2.2.1.2.1.1.1.2.1.1.2	0.0765357502517623	.	164600001	165040000	#0000FF	1	0.125
chr2	165040001	165200000	B.2.1.1.2.2.1.1.2.1.2	0.219536757301108	.	165040001	165200000	#4848FF	1	0.25
chr2	165200001	165600000	B.2.1.1.1.2.1.1.2	0.258811681772407	.	165200001	165600000	#4848FF	1	0.25
chr2	165600001	165680000	A.2.2.1.2.2.1.1.1.2.1	0.62134944612286	.	165600001	165680000	#FFDADA	1	0.625
chr2	165680001	165800000	A.2.1.1.1.2.1.2	0.766364551863041	.	165680001	165800000	#FF9191	1	0.75
chr2	165800001	166120000	B.1.2.1.2.1.1.2.1.2.1.1	0.37361530715005	.	165800001	166120000	#9191FF	1	0.375
chr2	166120001	166240000	B.1.1.2.1.2.2.1.2.1	0.458207452165156	.	166120001	166240000	#DADAFF	1	0.5
chr2	166240001	166800000	B.1.2.1.1.1.2.2.1	0.399798590130916	.	166240001	166800000	#9191FF	1	0.375
chr2	166800001	166880000	B.1.1.2.1.1.1.1.1.2	0.486404833836858	.	166800001	166880000	#DADAFF	1	0.5
chr2	166880001	167000000	B.1.2.1.1.2.1.1.1.2	0.393756294058409	.	166880001	167000000	#9191FF	1	0.375
chr2	167000001	167200000	B.2.1.1.1.1.1.1.1.2.2	0.287009063444109	.	167000001	167200000	#4848FF	1	0.25
chr2	167200001	167400000	B.1.1.2.1.2.2.2.1.2.1.2.1	0.453172205438066	.	167200001	167400000	#DADAFF	1	0.5
chr2	167400001	167680000	B.2.1.1.1.2.1.2.1.1.2	0.256797583081571	.	167400001	167680000	#4848FF	1	0.25
chr2	167680001	167760000	B.1.2.1.1.2.2.2.2.2.1	0.37865055387714	.	167680001	167760000	#9191FF	1	0.375
chr2	167760001	167920000	B.2.1.1.1.1.1.1.2.1.2.2	0.282980866062437	.	167760001	167920000	#4848FF	1	0.25
chr2	167920001	168120000	B.1.2.1.2.2.2.2.1.1	0.340382678751259	.	167920001	168120000	#9191FF	1	0.375
chr2	168120001	168280000	B.2.1.1.1.1.1.1.1.1	0.289023162134945	.	168120001	168280000	#4848FF	1	0.25
chr2	168280001	168440000	B.1.2.1.2.2.1.1.2.1.1.2	0.35448136958711	.	168280001	168440000	#9191FF	1	0.375
chr2	168440001	168600000	B.2.1.1.2.2.1.1.1.2.1.2.2	0.225579053373615	.	168440001	168600000	#4848FF	1	0.25
chr2	168600001	168800000	B.2.1.1.1.2.2.1.1.1.2.1.2	0.249748237663646	.	168600001	168800000	#4848FF	1	0.25
chr2	168800001	169000000	B.1.1.2.1.1.2.1.2.1.2	0.472306143001007	.	168800001	169000000	#DADAFF	1	0.5
chr2	169000001	169160000	B.1.1.1.1.1.2.1.1.2.1	0.53877139979859	.	169000001	169160000	#DADAFF	1	0.5
chr2	169160001	169480000	A.2.2.2.1.1.1.2.2.1.1	0.599194360523666	.	169160001	169480000	#FFDADA	1	0.625
chr2	169480001	169640000	A.2.2.2.1.2.1.2.1.1.1.2	0.579053373615307	.	169480001	169640000	#FFDADA	1	0.625
chr2	169640001	169800000	A.2.2.1.2.2.1.2.2.1	0.617321248741188	.	169640001	169800000	#FFDADA	1	0.625
chr2	169800001	170000000	B.1.1.1.1.1.2.1.1.1.1.1	0.541792547834844	.	169800001	170000000	#DADAFF	1	0.5
chr2	170000001	170200000	B.1.2.1.2.2.1.1.2.1.2	0.353474320241692	.	170000001	170200000	#9191FF	1	0.375
chr2	170200001	170360000	A.2.2.2.1.1.1.2.2.1.2	0.598187311178248	.	170200001	170360000	#FFDADA	1	0.625
chr2	170360001	170720000	A.1.2.1.1.2.2.1.2.1.1	0.896273917421954	.	170360001	170720000	#FF4848	1	0.875
chr2	170720001	170800000	A.2.1.1.1.2.1.1.1.2.1	0.771399798590131	.	170720001	170800000	#FF9191	1	0.75
chr2	170800001	170960000	A.1.2.2.1.2.2.1.2.2	0.81570996978852	.	170800001	170960000	#FF4848	1	0.875
chr2	170960001	171160000	B.1.1.2.1.2.2.2.1.1.2	0.455186304128902	.	170960001	171160000	#DADAFF	1	0.5
chr2	171160001	171400000	B.1.1.1.1.1.2.1.2.2	0.534743202416918	.	171160001	171400000	#DADAFF	1	0.5
chr2	171400001	171560000	A.2.2.1.2.2.2.1.1.1.1.1.2	0.614300100704935	.	171400001	171560000	#FFDADA	1	0.625
chr2	171560001	171960000	A.2.1.1.2.2.2.1.1.1	0.740181268882175	.	171560001	171960000	#FF9191	1	0.75
chr2	171960001	172160000	A.2.2.2.1.1.2.2.2.1	0.586102719033233	.	171960001	172160000	#FFDADA	1	0.625
chr2	172160001	172320000	A.2.1.2.1.1.2.1.2.2.2	0.712990936555891	.	172160001	172320000	#FF9191	1	0.75
chr2	172320001	172400000	A.2.1.2.1.1.1.2.1.1	0.724068479355488	.	172320001	172400000	#FF9191	1	0.75
chr2	172400001	172680000	A.1.2.2.1.1.1.1.1.1.1.1	0.853977844914401	.	172400001	172680000	#FF4848	1	0.875
chr2	172680001	172800000	A.2.1.2.1.2.1.1.1	0.710976837865055	.	172680001	172800000	#FF9191	1	0.75
chr2	172800001	173120000	A.1.2.2.1.1.2.2.2.2.2.1	0.831822759315206	.	172800001	173120000	#FF4848	1	0.875
chr2	173120001	173440000	A.1.2.2.1.1.2.2.2.1	0.83484390735146	.	173120001	173440000	#FF4848	1	0.875
chr2	173440001	173920000	A.1.2.2.1.1.1.1.1.2.2	0.849949647532729	.	173440001	173920000	#FF4848	1	0.875
chr2	173920001	174080000	A.1.2.2.1.2.2.2.1.1.1	0.814702920443102	.	173920001	174080000	#FF4848	1	0.875
chr2	174080001	174480000	A.2.1.2.1.2.2.2.2.1.1	0.694864048338369	.	174080001	174480000	#FF9191	1	0.75
chr2	174480001	174720000	A.2.2.2.1.2.2.2.1	0.5730110775428	.	174480001	174720000	#FFDADA	1	0.625
chr2	174720001	174880000	A.2.1.1.1.2.1.1.1.1.1.2	0.773413897280967	.	174720001	174880000	#FF9191	1	0.75
chr2	174880001	175280000	A.1.2.2.1.1.1.2.1.1.1	0.847935548841893	.	174880001	175280000	#FF4848	1	0.875
chr2	175280001	175840000	A.2.1.1.2.2.2.2.1.2.1.2	0.731117824773414	.	175280001	175840000	#FF9191	1	0.75
chr2	175840001	175960000	A.2.2.1.2.2.1.1.1.1	0.622356495468278	.	175840001	175960000	#FFDADA	1	0.625
chr2	175960001	176360000	B.1.1.1.1.2.2.2.1.1.2	0.511581067472306	.	175960001	176360000	#DADAFF	1	0.5
chr2	176360001	176440000	B.2.1.1.1.1.1.1.2.1.1.1	0.286002014098691	.	176360001	176440000	#4848FF	1	0.25
chr2	176440001	176560000	B.1.2.1.1.2.2.2.1	0.380664652567976	.	176440001	176560000	#9191FF	1	0.375
chr2	176560001	176800000	B.1.2.1.2.1.1.2.1.2.2.2.2	0.369587109768379	.	176560001	176800000	#9191FF	1	0.375
chr2	176800001	177240000	B.1.1.2.2.1.1.2.2.2.2.2	0.433031218529708	.	176800001	177240000	#DADAFF	1	0.5
chr2	177240001	177480000	B.1.1.2.1.2.2.2.1.2.1.1	0.454179254783484	.	177240001	177480000	#DADAFF	1	0.5
chr2	177480001	177680000	B.1.2.1.1.1.1.2.2.1.1.2.1	0.404833836858006	.	177480001	177680000	#9191FF	1	0.375
chr2	177680001	177880000	B.1.2.1.1.1.1.2.1.1	0.40785498489426	.	177680001	177880000	#9191FF	1	0.375
chr2	177880001	178000000	B.1.1.2.1.2.2.1.2.2	0.457200402819738	.	177880001	178000000	#DADAFF	1	0.5
chr2	178000001	178160000	A.1.1.2.2.2.2.2	0.920443101711984	.	178000001	178160000	#FF0000	1	1
chr2	178160001	178400000	A.2.1.1.2.2.2.1.2.1.1	0.737160120845921	.	178160001	178400000	#FF9191	1	0.75
chr2	178400001	178600000	A.2.2.2.1.1.2.2.1.1.2	0.588116817724068	.	178400001	178600000	#FFDADA	1	0.625
chr2	178600001	179000000	B.1.2.1.2.1.2.2.1.2.2	0.360523665659617	.	178600001	179000000	#9191FF	1	0.375
chr2	179000001	179160000	A.2.2.1.2.2.2.1.2.2	0.607250755287009	.	179000001	179160000	#FFDADA	1	0.625
chr2	179160001	179440000	A.2.2.1.2.1.2.1.1.2.1	0.629405840886203	.	179160001	179440000	#FFDADA	1	0.625
chr2	179440001	179640000	B.1.1.1.1.1.2.1.2.1.2	0.535750251762336	.	179440001	179640000	#DADAFF	1	0.5
chr2	179640001	179960000	B.1.1.2.2.1.1.2.2.1.1	0.438066465256798	.	179640001	179960000	#DADAFF	1	0.5
chr2	179960001	180040000	A.2.2.1.2.2.1.1.1.2.2	0.620342396777442	.	179960001	180040000	#FFDADA	1	0.625
chr2	180040001	180480000	A.2.2.2.1.1.1.2.2.2	0.59718026183283	.	180040001	180480000	#FFDADA	1	0.625
chr2	180480001	180920000	B.1.1.2.2.1.2.1.2.1.1.1	0.429003021148036	.	180480001	180920000	#DADAFF	1	0.5
chr2	180920001	181400000	B.2.2.1.2.1.1.1.1.2	0.0785498489425982	.	180920001	181400000	#0000FF	1	0.125
chr2	181400001	181600000	B.1.2.1.2.1.1.2.2.1.1	0.368580060422961	.	181400001	181600000	#9191FF	1	0.375
chr2	181600001	181800000	B.1.2.1.2.2.2.1.1.1.2	0.345417925478348	.	181600001	181800000	#9191FF	1	0.375
chr2	181800001	182240000	B.1.1.2.2.1.2.2.1.2.2	0.421953675730111	.	181800001	182240000	#DADAFF	1	0.5
chr2	182240001	182680000	B.1.1.2.2.1.2.2.1.2.1	0.422960725075529	.	182240001	182680000	#DADAFF	1	0.5
chr2	182680001	182760000	A.2.2.2.1.2.1.1.2.1	0.583081570996979	.	182680001	182760000	#FFDADA	1	0.625
chr2	182760001	183160000	B.1.1.2.2.1.1.1.2.2	0.442094662638469	.	182760001	183160000	#DADAFF	1	0.5
chr2	183160001	183560000	B.1.1.2.2.1.1.2.2.2.2.1	0.434038267875126	.	183160001	183560000	#DADAFF	1	0.5
chr2	183560001	183840000	A.2.2.2.1.1.2.1.1.2.1	0.593152064451158	.	183560001	183840000	#FFDADA	1	0.625
chr2	183840001	184440000	B.2.1.1.1.2.2.1.1.2	0.24773413897281	.	183840001	184440000	#4848FF	1	0.25
chr2	184440001	184560000	B.2.1.1.1.1.2.2.1.1.2	0.263846928499496	.	184440001	184560000	#4848FF	1	0.25
chr2	184560001	184760000	B.2.2.2.1.1.1.1	0.0463242698892246	.	184560001	184760000	#0000FF	1	0.125
chr2	184760001	184880000	B.1.2.1.2.2.2.1.1.2.2	0.343403826787513	.	184760001	184880000	#9191FF	1	0.375
chr2	184880001	185000000	B.2.1.1.1.1.2.1.1.2.1	0.274924471299094	.	184880001	185000000	#4848FF	1	0.25
chr2	185000001	185080000	B.2.1.1.1.1.2.1.2.2.1.1	0.269889224572004	.	185000001	185080000	#4848FF	1	0.25
chr2	185080001	185400000	B.2.1.1.1.2.2.1.1.1.2.2	0.248741188318228	.	185080001	185400000	#4848FF	1	0.25
chr2	185400001	185720000	B.2.1.1.2.1.2.2.2.2	0.231621349446123	.	185400001	185720000	#4848FF	1	0.25
chr2	185720001	186120000	B.2.2.1.2.1.2.1.2	0.0694864048338369	.	185720001	186120000	#0000FF	1	0.125
chr2	186120001	186400000	B.2.2.1.2.1.2.2.1.2	0.067472306143001	.	186120001	186400000	#0000FF	1	0.125
chr2	186400001	186880000	B.2.1.1.2.2.1.1.1.2.2.2	0.222557905337362	.	186400001	186880000	#4848FF	1	0.25
chr2	186880001	187160000	B.1.2.1.2.1.1.2.1.2.2.2.1	0.370594159113797	.	186880001	187160000	#9191FF	1	0.375
chr2	187160001	187320000	B.1.2.1.1.2.1.2.2.2	0.388721047331319	.	187160001	187320000	#9191FF	1	0.375
chr2	187320001	187680000	A.2.1.2.1.1.2.1.2.2.1.2	0.713997985901309	.	187320001	187680000	#FF9191	1	0.75
chr2	187680001	187840000	B.1.1.1.1.1.1.2.2	0.542799597180262	.	187680001	187840000	#DADAFF	1	0.5
chr2	187840001	188040000	B.1.1.2.1.2.2.1.1.1.2	0.460221550855992	.	187840001	188040000	#DADAFF	1	0.5
chr2	188040001	188160000	B.1.1.2.1.1.2.1.2.2.1.2	0.470292044310171	.	188040001	188160000	#DADAFF	1	0.5
chr2	188160001	188320000	A.2.2.1.2.2.2.1.1.1.2.2	0.611278952668681	.	188160001	188320000	#FFDADA	1	0.625
chr2	188320001	188440000	A.2.1.2.1.1.1.2.1.2.2.1	0.722054380664653	.	188320001	188440000	#FF9191	1	0.75
chr2	188440001	188680000	B.1.1.2.1.1.2.1.1.2.1.1	0.476334340382679	.	188440001	188680000	#DADAFF	1	0.5
chr2	188680001	189080000	B.1.2.1.2.1.2.2.2.2	0.358509566968781	.	188680001	189080000	#9191FF	1	0.375
chr2	189080001	189160000	B.1.1.2.1.2.2.1.1.1.1.1	0.462235649546828	.	189080001	189160000	#DADAFF	1	0.5
chr2	189160001	189240000	B.1.1.1.1.1.1.1.2.1	0.545820745216516	.	189160001	189240000	#DADAFF	1	0.5
chr2	189240001	189360000	B.1.1.2.1.2.1.1.2	0.464249748237664	.	189240001	189360000	#DADAFF	1	0.5
chr2	189360001	189560000	B.1.1.2.1.2.2.1.1.1.1.2	0.46122860020141	.	189360001	189560000	#DADAFF	1	0.5
chr2	189560001	189680000	B.1.2.1.1.2.1.2.2.1	0.389728096676737	.	189560001	189680000	#9191FF	1	0.375
chr2	189680001	189880000	B.1.2.1.2.1.1.2.1.2.2.1	0.371601208459215	.	189680001	189880000	#9191FF	1	0.375
chr2	189880001	190000000	B.1.1.2.1.1.1.1.1.1	0.487411883182276	.	189880001	190000000	#DADAFF	1	0.5
chr2	190000001	190280000	B.1.1.2.1.2.2.2.1.2.1.2.2	0.452165156092649	.	190000001	190280000	#DADAFF	1	0.5
chr2	190280001	190680000	A.2.1.2.1.1.2.1.2.1.1	0.717019133937563	.	190280001	190680000	#FF9191	1	0.75
chr2	190680001	190920000	B.1.1.1.1.1.2.1.1.1.1.2	0.540785498489426	.	190680001	190920000	#DADAFF	1	0.5
chr2	190920001	191000000	A.2.2.2.1.2.1.2.1.1.1.1	0.580060422960725	.	190920001	191000000	#FFDADA	1	0.625
chr2	191000001	191200000	A.2.2.2.1.2.1.1.2.2.2	0.581067472306143	.	191000001	191200000	#FFDADA	1	0.625
chr2	191200001	191360000	A.2.1.2.1.1.1.2.2	0.720040281973817	.	191200001	191360000	#FF9191	1	0.75
chr2	191360001	191560000	A.1.2.2.1.2.2.1.1.2.1	0.820745216515609	.	191360001	191560000	#FF4848	1	0.875
chr2	191560001	191720000	A.1.2.2.1.2.2.1.2.1	0.816717019133938	.	191560001	191720000	#FF4848	1	0.875
chr2	191720001	191880000	A.1.1.2.2.2.1.2.2	0.926485397784491	.	191720001	191880000	#FF0000	1	1
chr2	191880001	192040000	A.2.1.2.1.1.1.2.1.2.2.2	0.721047331319235	.	191880001	192040000	#FF9191	1	0.75
chr2	192040001	192240000	A.1.2.2.1.2.2.2.2.2.2	0.806646525679758	.	192040001	192240000	#FF4848	1	0.875
chr2	192240001	192440000	A.2.1.1.1.2.1.1.1.1.1.1	0.774420946626385	.	192240001	192440000	#FF9191	1	0.75
chr2	192440001	192600000	A.2.1.1.1.2.1.1.2.2	0.767371601208459	.	192440001	192600000	#FF9191	1	0.75
chr2	192600001	192720000	A.2.2.1.2.2.1.2.2.2	0.61631419939577	.	192600001	192720000	#FFDADA	1	0.625
chr2	192720001	193080000	A.2.2.2.1.2.1.1.1	0.584088620342397	.	192720001	193080000	#FFDADA	1	0.625
chr2	193080001	193240000	B.1.2.1.2.2.1.2.2.1	0.350453172205438	.	193080001	193240000	#9191FF	1	0.375
chr2	193240001	193440000	B.1.2.1.1.2.2.1.1.1.2.2	0.385699899295065	.	193240001	193440000	#9191FF	1	0.375
chr2	193440001	193640000	B.2.1.1.2.2.2.2.2.1.1	0.211480362537764	.	193440001	193640000	#4848FF	1	0.25
chr2	193640001	193800000	B.1.2.1.2.1.1.2.2.1.2	0.367573011077543	.	193640001	193800000	#9191FF	1	0.375
chr2	193800001	194000000	B.2.1.1.1.1.2.2.1.1.1.2	0.264853977844914	.	193800001	194000000	#4848FF	1	0.25
chr2	194000001	194160000	B.2.1.1.1.1.2.1.1.1.2	0.275931520644512	.	194000001	194160000	#4848FF	1	0.25
chr2	194160001	194320000	B.2.1.1.1.1.2.1.1.1.1	0.276938569989929	.	194160001	194320000	#4848FF	1	0.25
chr2	194320001	194520000	B.2.1.1.2.2.2.2.2.1.2	0.210473313192346	.	194320001	194520000	#4848FF	1	0.25
chr2	194520001	194720000	B.2.2.1.2.1.2.2.1.1	0.0684793554884189	.	194520001	194720000	#0000FF	1	0.125
chr2	194720001	194840000	B.2.1.1.1.1.2.1.2.2.1.2.1	0.268882175226586	.	194720001	194840000	#4848FF	1	0.25
chr2	194840001	195040000	B.2.1.1.1.2.2.1.2.1.2	0.245720040281974	.	194840001	195040000	#4848FF	1	0.25
chr2	195040001	195320000	B.2.1.1.2.1.1.1	0.239677744209466	.	195040001	195320000	#4848FF	1	0.25
chr2	195320001	195600000	B.2.2.1.2.1.2.1.1.2.1	0.0715005035246727	.	195320001	195600000	#0000FF	1	0.125
chr2	195600001	195760000	B.2.1.1.1.1.2.1.2.2.1.2.2	0.267875125881168	.	195600001	195760000	#4848FF	1	0.25
chr2	195760001	195920000	B.2.1.1.1.1.2.1.2.1.1.2	0.27190332326284	.	195760001	195920000	#4848FF	1	0.25
chr2	195920001	196000000	B.1.2.1.1.2.2.1.1.1.2.1	0.386706948640483	.	195920001	196000000	#9191FF	1	0.375
chr2	196000001	196200000	B.1.2.1.2.1.1.2.2.2	0.366565961732125	.	196000001	196200000	#9191FF	1	0.375
chr2	196200001	196280000	B.1.1.2.1.1.2.1.2.2.2	0.469284994964753	.	196200001	196280000	#DADAFF	1	0.5
chr2	196280001	196600000	A.2.2.2.1.1.2.1.1.2.2	0.59214501510574	.	196280001	196600000	#FFDADA	1	0.625
chr2	196600001	196720000	B.1.1.2.1.1.2.1.2.2.1.1	0.471299093655589	.	196600001	196720000	#DADAFF	1	0.5
chr2	196720001	196960000	B.1.1.2.1.2.1.1.1	0.465256797583082	.	196720001	196960000	#DADAFF	1	0.5
chr2	196960001	197120000	A.2.1.2.1.1.1.2.1.2.1	0.723061430010071	.	196960001	197120000	#FF9191	1	0.75
chr2	197120001	197680000	A.2.2.1.1.1.1.1.2.2	0.662638469284995	.	197120001	197680000	#FFDADA	1	0.625
chr2	197680001	197800000	A.2.2.1.2.1.2.1.1.1.1	0.632426988922457	.	197680001	197800000	#FFDADA	1	0.625
chr2	197800001	197920000	A.2.2.1.2.2.2.1.1.1.2.1	0.612286002014099	.	197800001	197920000	#FFDADA	1	0.625
chr2	197920001	198200000	A.1.1.2.2.2.2.1.2.1	0.92245720040282	.	197920001	198200000	#FF0000	1	1
chr2	198200001	198520000	A.1.2.2.1.2.2.2.1.2	0.811681772406848	.	198200001	198520000	#FF4848	1	0.875
chr2	198520001	198800000	A.2.1.2.1.2.2.2.2.1.2	0.693856998992951	.	198520001	198800000	#FF9191	1	0.75
chr2	198800001	199200000	B.1.2.1.1.1.2.2.2.2.1	0.397784491440081	.	198800001	199200000	#9191FF	1	0.375
chr2	199200001	199400000	B.2.1.1.1.1.1.1.1.2.1	0.288016112789527	.	199200001	199400000	#4848FF	1	0.25
chr2	199400001	199520000	B.1.2.1.2.2.1.1.2.1.1.1	0.355488418932528	.	199400001	199520000	#9191FF	1	0.375
chr2	199520001	199800000	B.2.1.1.2.1.2.1.1	0.236656596173212	.	199520001	199800000	#4848FF	1	0.25
chr2	199800001	200000000	B.2.1.1.2.2.2.2.1	0.212487411883182	.	199800001	200000000	#4848FF	1	0.25
chr2	200000001	200160000	B.2.1.1.1.2.2.1.2.1.1	0.246727089627392	.	200000001	200160000	#4848FF	1	0.25
chr2	200160001	200760000	B.1.2.1.1.1.2.2.2.2.2	0.396777442094663	.	200160001	200760000	#9191FF	1	0.375
chr2	200760001	200960000	A.2.1.1.1.2.2.2	0.761329305135952	.	200760001	200960000	#FF9191	1	0.75
chr2	200960001	201080000	A.2.2.1.2.1.2.2.1.2	0.625377643504532	.	200960001	201080000	#FFDADA	1	0.625
chr2	201080001	201160000	A.2.1.2.1.2.1.1.2.1	0.709969788519637	.	201080001	201160000	#FF9191	1	0.75
chr2	201160001	201480000	A.1.2.2.1.1.1.1.1.1.1.2	0.852970795568983	.	201160001	201480000	#FF4848	1	0.875
chr2	201480001	201640000	A.2.1.1.1.2.2.1.2.2	0.76233635448137	.	201480001	201640000	#FF9191	1	0.75
chr2	201640001	201720000	A.1.2.2.1.2.2.2.1.1.2.2	0.812688821752266	.	201640001	201720000	#FF4848	1	0.875
chr2	201720001	202080000	A.1.1.1.1.2.1.2	0.995971802618328	.	201720001	202080000	#FF0000	1	1
chr2	202080001	202360000	A.1.1.2.2.2.2.1.1.2	0.923464249748238	.	202080001	202360000	#FF0000	1	1
chr2	202360001	202720000	A.2.1.1.1.2.2.1.2.1	0.763343403826788	.	202360001	202720000	#FF9191	1	0.75
chr2	202720001	202840000	A.2.2.1.2.1.2.1.1.1.2.1	0.631419939577039	.	202720001	202840000	#FFDADA	1	0.625
chr2	202840001	203040000	A.1.2.2.1.1.1.1.2	0.848942598187311	.	202840001	203040000	#FF4848	1	0.875
chr2	203040001	203320000	A.1.1.2.2.2.2.1.1.1.1	0.925478348439074	.	203040001	203320000	#FF0000	1	1
chr2	203320001	203480000	A.1.2.1.1.1.2.1.2.2	0.909365558912387	.	203320001	203480000	#FF4848	1	0.875
chr2	203480001	203680000	A.1.2.1.1.1.1.1.2	0.91742195367573	.	203480001	203680000	#FF4848	1	0.875
chr2	203680001	203840000	A.1.2.2.1.2.1.1.2.1.2	0.825780463242699	.	203680001	203840000	#FF4848	1	0.875
chr2	203840001	203920000	A.1.2.2.1.2.1.2.1	0.823766364551863	.	203840001	203920000	#FF4848	1	0.875
chr2	203920001	204120000	A.1.2.1.1.1.2.1.1.1	0.91238670694864	.	203920001	204120000	#FF4848	1	0.875
chr2	204120001	204520000	A.1.2.1.1.2.1.2.1	0.899295065458207	.	204120001	204520000	#FF4848	1	0.875
chr2	204520001	204840000	A.1.1.2.2.2.2.1.2.2	0.921450151057402	.	204520001	204840000	#FF0000	1	1
chr2	204840001	205160000	A.2.1.2.1.2.2.2.1.2.2.1	0.696878147029204	.	204840001	205160000	#FF9191	1	0.75
chr2	205160001	205240000	A.2.2.1.2.2.2.2.1.1	0.606243705941591	.	205160001	205240000	#FFDADA	1	0.625
chr2	205240001	205320000	B.1.1.2.1.1.2.1.1.1.1	0.48036253776435	.	205240001	205320000	#DADAFF	1	0.5
chr2	205320001	205520000	A.2.1.2.1.2.2.1.2	0.699899295065458	.	205320001	205520000	#FF9191	1	0.75
chr2	205520001	205600000	A.2.2.1.2.2.2.2.1.2	0.605236656596173	.	205520001	205600000	#FFDADA	1	0.625
chr2	205600001	206200000	A.2.2.2.1.1.1.1.2.2	0.601208459214502	.	205600001	206200000	#FFDADA	1	0.625
chr2	206200001	206560000	A.2.2.2.1.1.2.1.1.1.1.1	0.596173212487412	.	206200001	206560000	#FFDADA	1	0.625
chr2	206560001	207000000	A.1.2.1.1.2.1.1.1.1	0.906344410876133	.	206560001	207000000	#FF4848	1	0.875
chr2	207000001	207200000	A.2.2.2.1.1.1.2.1	0.600201409869084	.	207000001	207200000	#FFDADA	1	0.625
chr2	207200001	207520000	B.1.2.1.1.1.1.2.2.1.1.2.2	0.403826787512588	.	207200001	207520000	#9191FF	1	0.375
chr2	207520001	207840000	B.1.1.1.1.1.2.1.2.1.1	0.536757301107754	.	207520001	207840000	#DADAFF	1	0.5
chr2	207840001	208160000	A.2.1.1.2.2.2.1.1.2.1	0.739174219536757	.	207840001	208160000	#FF9191	1	0.75
chr2	208160001	208360000	A.2.1.2.1.2.1.2.2.1.1	0.705941591137966	.	208160001	208360000	#FF9191	1	0.75
chr2	208360001	208520000	A.1.2.2.1.2.2.2.1.1.2.1	0.813695871097684	.	208360001	208520000	#FF4848	1	0.875
chr2	208520001	208960000	A.1.2.1.1.2.2.2.1.1.1.2	0.892245720040282	.	208520001	208960000	#FF4848	1	0.875
chr2	208960001	209240000	A.2.2.1.2.2.2.1.1.1.1.1.1	0.615307150050352	.	208960001	209240000	#FFDADA	1	0.625
chr2	209240001	209600000	B.2.1.1.1.2.2.1.2.2	0.244712990936556	.	209240001	209600000	#4848FF	1	0.25
chr2	209600001	209880000	B.2.1.1.1.1.2.2.2.2	0.260825780463243	.	209600001	209880000	#4848FF	1	0.25
chr2	209880001	210040000	B.2.1.1.2.1.1.2.1	0.238670694864048	.	209880001	210040000	#4848FF	1	0.25
chr2	210040001	210240000	B.2.1.1.1.2.2.1.1.1.1	0.251762336354481	.	210040001	210240000	#4848FF	1	0.25
chr2	210240001	210640000	B.1.2.1.2.1.2.2.1.1	0.362537764350453	.	210240001	210640000	#9191FF	1	0.375
chr2	210640001	210760000	B.1.2.1.1.2.2.2.2.1	0.379657603222558	.	210640001	210760000	#9191FF	1	0.375
chr2	210760001	211040000	A.2.2.1.1.1.1.2.1.1	0.661631419939577	.	210760001	211040000	#FFDADA	1	0.625
chr2	211040001	211720000	B.2.1.1.1.2.2.2.1.2	0.24269889224572	.	211040001	211720000	#4848FF	1	0.25
chr2	211720001	211960000	B.2.1.1.2.1.1.2.2	0.23766364551863	.	211720001	211960000	#4848FF	1	0.25
chr2	211960001	212400000	B.2.1.1.2.1.2.2.2.1.2	0.232628398791541	.	211960001	212400000	#4848FF	1	0.25
chr2	212400001	212480000	B.1.2.1.1.2.2.2.2.2.2	0.377643504531722	.	212400001	212480000	#9191FF	1	0.375
chr2	212480001	213080000	B.2.1.1.2.1.2.2.1	0.234642497482377	.	212480001	213080000	#4848FF	1	0.25
chr2	213080001	213240000	B.1.2.1.2.1.1.2.1.2.1.2	0.372608257804632	.	213080001	213240000	#9191FF	1	0.375
chr2	213240001	213360000	B.2.1.1.1.1.2.1.2.1.2	0.270896273917422	.	213240001	213360000	#4848FF	1	0.25
chr2	213360001	213560000	B.2.1.1.1.1.2.2.2.1	0.261832829808661	.	213360001	213560000	#4848FF	1	0.25
chr2	213560001	213840000	B.2.1.1.2.1.2.1.2	0.235649546827795	.	213560001	213840000	#4848FF	1	0.25
chr2	213840001	213920000	B.1.1.2.1.1.2.1.2.1.1	0.473313192346425	.	213840001	213920000	#DADAFF	1	0.5
chr2	213920001	214080000	B.1.2.1.1.2.2.1.1.2	0.384692849949648	.	213920001	214080000	#9191FF	1	0.375
chr2	214080001	214560000	B.2.1.1.2.2.1.1.1.2.1.2.1	0.226586102719033	.	214080001	214560000	#4848FF	1	0.25
chr2	214560001	215080000	B.2.2.2.1.1.1.2.2	0.0443101711983887	.	214560001	215080000	#0000FF	1	0.125
chr2	215080001	215360000	B.2.1.1.2.2.1.1.1.2.1.1	0.227593152064451	.	215080001	215360000	#4848FF	1	0.25
chr2	215360001	215600000	B.1.2.1.2.1.1.1	0.376636455186304	.	215360001	215600000	#9191FF	1	0.375
chr2	215600001	215720000	A.2.2.2.1.2.1.2.2	0.576032225579053	.	215600001	215720000	#FFDADA	1	0.625
chr2	215720001	216160000	B.2.1.1.2.1.2.2.2.1.1	0.233635448136959	.	215720001	216160000	#4848FF	1	0.25
chr2	216160001	216480000	A.2.2.1.2.2.2.1.1.2.2	0.609264853977845	.	216160001	216480000	#FFDADA	1	0.625
chr2	216480001	216600000	A.2.2.1.2.1.1	0.633434038267875	.	216480001	216600000	#FFDADA	1	0.625
chr2	216600001	216920000	A.1.2.2.1.1.2.2.2.2.1.2	0.832829808660624	.	216600001	216920000	#FF4848	1	0.875
chr2	216920001	217240000	A.2.1.1.1.2.1.1.2.1.1	0.769385699899295	.	216920001	217240000	#FF9191	1	0.75
chr2	217240001	217520000	A.1.2.2.1.1.1.2.1.1.2	0.846928499496475	.	217240001	217520000	#FF4848	1	0.875
chr2	217520001	217800000	A.2.1.1.2.2.1.1.2	0.742195367573011	.	217520001	217800000	#FF9191	1	0.75
chr2	217800001	217880000	A.2.2.1.2.2.2.2.2	0.604229607250755	.	217800001	217880000	#FFDADA	1	0.625
chr2	217880001	218160000	A.2.1.2.1.2.2.2.1.2.1	0.697885196374622	.	217880001	218160000	#FF9191	1	0.75
chr2	218160001	218440000	A.2.2.1.1.1.2.1.1	0.657603222557905	.	218160001	218440000	#FFDADA	1	0.625
chr2	218440001	218640000	A.1.2.2.1.2.2.1.1.2.2.2	0.817724068479356	.	218440001	218640000	#FF4848	1	0.875
chr2	218640001	219040000	A.1.1.1.2.2.1.2	0.977844914400806	.	218640001	219040000	#FF0000	1	1
chr2	219040001	219320000	A.1.1.1.2.2.2.1	0.976837865055388	.	219040001	219320000	#FF0000	1	1
chr2	219320001	219480000	A.1.1.2.1.2.1.1	0.963746223564955	.	219320001	219480000	#FF0000	1	1
chr2	219480001	219680000	A.1.1.2.1.2.1.2.2	0.959718026183283	.	219480001	219680000	#FF0000	1	1
chr2	219680001	219880000	A.1.2.1.1.1.2.1.1.2	0.911379657603223	.	219680001	219880000	#FF4848	1	0.875
chr2	219880001	220080000	A.1.2.1.1.1.1.2.1.2	0.914400805639476	.	219880001	220080000	#FF4848	1	0.875
chr2	220080001	220240000	A.1.2.1.1.1.1.2.1.1.2	0.915407854984894	.	220080001	220240000	#FF4848	1	0.875
chr2	220240001	220440000	A.1.2.1.1.2.2.2.2.2.2	0.886203423967774	.	220240001	220440000	#FF4848	1	0.875
chr2	220440001	220520000	A.2.1.1.1.1.2.2.1	0.777442094662638	.	220440001	220520000	#FF9191	1	0.75
chr2	220520001	221360000	B.2.2.1.2.1.1.1.1.1	0.0795568982880161	.	220520001	221360000	#0000FF	1	0.125
chr2	221360001	221560000	B.1.2.1.2.2.1.1.2.2	0.352467270896274	.	221360001	221560000	#9191FF	1	0.375
chr2	221560001	221760000	B.1.1.2.1.2.1.2	0.463242698892246	.	221560001	221760000	#DADAFF	1	0.5
chr2	221760001	221840000	B.1.1.2.1.1.2.1.1.1.2.2	0.477341389728097	.	221760001	221840000	#DADAFF	1	0.5
chr2	221840001	222000000	B.1.1.1.1.1.1.2.1	0.54380664652568	.	221840001	222000000	#DADAFF	1	0.5
chr2	222000001	222160000	B.1.2.1.1.1.1.2.2.1.2	0.40281973816717	.	222000001	222160000	#9191FF	1	0.375
chr2	222160001	222360000	A.2.2.1.1.1.2.1.2	0.656596173212487	.	222160001	222360000	#FFDADA	1	0.625
chr2	222360001	222680000	B.1.2.1.1.1.1.2.1.2	0.406847935548842	.	222360001	222680000	#9191FF	1	0.375
chr2	222680001	222840000	B.1.1.2.1.1.2.2.2.1	0.467270896273917	.	222680001	222840000	#DADAFF	1	0.5
chr2	222840001	223200000	B.1.2.1.2.1.2.1.1.1	0.365558912386707	.	222840001	223200000	#9191FF	1	0.375
chr2	223200001	223520000	B.1.1.2.1.2.2.2.1.1.1	0.45619335347432	.	223200001	223520000	#DADAFF	1	0.5
chr2	223520001	223760000	A.1.2.2.1.2.2.2.2.1.1	0.81067472306143	.	223520001	223760000	#FF4848	1	0.875
chr2	223760001	223960000	A.2.2.1.2.2.2.1.1.1.1.2	0.613293051359517	.	223760001	223960000	#FFDADA	1	0.625
chr2	223960001	224040000	B.1.1.2.1.1.2.1.1.2.2	0.474320241691843	.	223960001	224040000	#DADAFF	1	0.5
chr2	224040001	224120000	B.1.1.1.1.1.1.1.1	0.546827794561934	.	224040001	224120000	#DADAFF	1	0.5
chr2	224120001	224480000	B.1.2.1.2.1.2.1.1.2	0.364551863041289	.	224120001	224480000	#9191FF	1	0.375
chr2	224480001	224640000	A.2.2.2.1.1.1.1.1	0.603222557905337	.	224480001	224640000	#FFDADA	1	0.625
chr2	224640001	224840000	A.2.1.2.1.2.2.2.2.2	0.692849949647533	.	224640001	224840000	#FF9191	1	0.75
chr2	224840001	225160000	B.1.1.2.2.1.1.1.2.1.2.1	0.444108761329305	.	224840001	225160000	#DADAFF	1	0.5
chr2	225160001	225480000	A.2.1.2.1.1.2.1.1.1	0.719033232628399	.	225160001	225480000	#FF9191	1	0.75
chr2	225480001	226120000	B.1.1.2.2.1.1.2.2.2.1.2	0.435045317220544	.	225480001	226120000	#DADAFF	1	0.5
chr2	226120001	226240000	B.1.1.2.1.2.2.2.2	0.450151057401813	.	226120001	226240000	#DADAFF	1	0.5
chr2	226240001	226440000	B.1.1.2.2.1.2.1.2.2	0.425981873111782	.	226240001	226440000	#DADAFF	1	0.5
chr2	226440001	226800000	B.1.2.1.1.2.2.1.2.1	0.38368580060423	.	226440001	226800000	#9191FF	1	0.375
chr2	226800001	226880000	B.1.1.2.1.1.2.2.1	0.468277945619335	.	226800001	226880000	#DADAFF	1	0.5
chr2	226880001	227120000	A.2.2.2.1.2.2.2.2.2.2	0.56797583081571	.	226880001	227120000	#FFDADA	1	0.625
chr2	227120001	227440000	A.2.2.2.1.1.2.1.2.1	0.591137965760322	.	227120001	227440000	#FFDADA	1	0.625
chr2	227440001	227720000	A.2.2.1.2.1.2.2.1.1	0.62638469284995	.	227440001	227720000	#FFDADA	1	0.625
chr2	227720001	227840000	B.1.1.2.1.1.2.1.1.1.2.1.2	0.478348439073515	.	227720001	227840000	#DADAFF	1	0.5
chr2	227840001	227960000	A.2.2.2.1.2.2.1.2	0.574018126888218	.	227840001	227960000	#FFDADA	1	0.625
chr2	227960001	228040000	B.1.1.1.1.1.1.1.2.2	0.544813695871098	.	227960001	228040000	#DADAFF	1	0.5
chr2	228040001	228160000	A.2.2.2.1.2.2.1.1	0.575025176233635	.	228040001	228160000	#FFDADA	1	0.625
chr2	228160001	228360000	A.2.1.2.1.1.2.1.2.1.2	0.716012084592145	.	228160001	228360000	#FF9191	1	0.75
chr2	228360001	228480000	A.2.1.1.1.1.1.2.2	0.780463242698892	.	228360001	228480000	#FF9191	1	0.75
chr2	228480001	228720000	A.2.2.1.2.2.2.1.1.2.1	0.610271903323263	.	228480001	228720000	#FFDADA	1	0.625
chr2	228720001	228800000	B.1.1.2.1.1.2.1.1.1.2.1.1	0.479355488418933	.	228720001	228800000	#DADAFF	1	0.5
chr2	228800001	229080000	B.2.1.1.1.2.1.1.1	0.259818731117825	.	228800001	229080000	#4848FF	1	0.25
chr2	229080001	229360000	B.1.2.1.2.1.2.1.2	0.363544813695871	.	229080001	229360000	#9191FF	1	0.375
chr2	229360001	229680000	B.2.1.1.1.2.2.2.1.1	0.243705941591138	.	229360001	229680000	#4848FF	1	0.25
chr2	229680001	229840000	B.1.1.2.1.1.2.1.1.2.1.2	0.475327291037261	.	229680001	229840000	#DADAFF	1	0.5
chr2	229840001	230160000	B.1.1.2.2.1.1.1.1.2.2	0.446122860020141	.	229840001	230160000	#DADAFF	1	0.5
chr2	230160001	230280000	A.2.2.2.1.2.1.2.1.2	0.577039274924471	.	230160001	230280000	#FFDADA	1	0.625
chr2	230280001	230600000	B.1.1.2.2.1.1.1.1.1.1	0.449144008056395	.	230280001	230600000	#DADAFF	1	0.5
chr2	230600001	230840000	A.1.2.2.1.2.2.1.1.2.2.1.1	0.819738167170191	.	230600001	230840000	#FF4848	1	0.875
chr2	230840001	231240000	A.2.1.1.1.2.1.1.1.1.2	0.772406847935549	.	230840001	231240000	#FF9191	1	0.75
chr2	231240001	231320000	A.2.1.1.1.1.2.2.2.2	0.775427995971803	.	231240001	231320000	#FF9191	1	0.75
chr2	231320001	231520000	A.1.2.2.1.2.2.2.2.2.1.2	0.807653575025176	.	231320001	231520000	#FF4848	1	0.875
chr2	231520001	231640000	A.1.2.2.1.2.2.1.1.2.2.1.2	0.818731117824773	.	231520001	231640000	#FF4848	1	0.875
chr2	231640001	231920000	A.1.2.1.1.2.2.2.2.2.1	0.887210473313192	.	231640001	231920000	#FF4848	1	0.875
chr2	231920001	232160000	A.1.1.2.2.2.2.1.1.1.2	0.924471299093656	.	231920001	232160000	#FF0000	1	1
chr2	232160001	232320000	A.1.2.2.1.2.1.1.2.1.1	0.826787512588117	.	232160001	232320000	#FF4848	1	0.875
chr2	232320001	232480000	A.1.1.1.2.2.2.2	0.97583081570997	.	232320001	232480000	#FF0000	1	1
chr2	232480001	232600000	A.1.1.2.1.2.1.2.1.1.2	0.961732124874119	.	232480001	232600000	#FF0000	1	1
chr2	232600001	232760000	A.2.1.1.1.1.2.1.1	0.779456193353474	.	232600001	232760000	#FF9191	1	0.75
chr2	232760001	232960000	A.1.2.2.1.2.1.1.1.1	0.829808660624371	.	232760001	232960000	#FF4848	1	0.875
chr2	232960001	233280000	A.2.1.1.1.2.2.1.1.1	0.765357502517623	.	232960001	233280000	#FF9191	1	0.75
chr2	233280001	233800000	A.1.2.1.1.2.2.2.1.1.1.1	0.8932527693857	.	233280001	233800000	#FF4848	1	0.875
chr2	233800001	233920000	A.2.1.1.1.1.2.2.2.1	0.776435045317221	.	233800001	233920000	#FF9191	1	0.75
chr2	233920001	234000000	A.1.2.1.1.2.2.1.2.1.2	0.895266868076536	.	233920001	234000000	#FF4848	1	0.875
chr2	234080001	234520000	A.1.2.1.1.2.2.1.2.1.2	0.895266868076536	.	234080001	234520000	#FF4848	1	0.875
chr2	234520001	234800000	A.2.2.2.1.2.1.2.1.1.2	0.578046324269889	.	234520001	234800000	#FFDADA	1	0.625
chr2	234800001	235320000	A.2.2.2.1.1.1.1.2.1	0.602215508559919	.	234800001	235320000	#FFDADA	1	0.625
chr2	235320001	235400000	A.2.1.2.1.2.1.2.2.2.1.2	0.702920443101712	.	235320001	235400000	#FF9191	1	0.75
chr2	235400001	235800000	A.2.2.1.2.1.2.2.2.2	0.623363544813696	.	235400001	235800000	#FFDADA	1	0.625
chr2	235800001	235960000	A.1.2.2.1.2.2.2.2.2.1.1	0.808660624370594	.	235800001	235960000	#FF4848	1	0.875
chr2	235960001	236240000	A.2.1.2.1.1.2.1.1.2	0.718026183282981	.	235960001	236240000	#FF9191	1	0.75
chr2	236240001	236400000	A.2.2.1.2.1.2.2.2.1	0.624370594159114	.	236240001	236400000	#FFDADA	1	0.625
chr2	236400001	236480000	A.2.1.1.1.1.1.2.1	0.78147029204431	.	236400001	236480000	#FF9191	1	0.75
chr2	236480001	236600000	A.1.2.2.1.2.1.1.2.2	0.824773413897281	.	236480001	236600000	#FF4848	1	0.875
chr2	236600001	236680000	A.2.1.2.1.2.1.2.2.2.1.1	0.70392749244713	.	236600001	236680000	#FF9191	1	0.75
chr2	236680001	236880000	A.2.1.2.2.2.2.1.2.1	0.672708962739174	.	236680001	236880000	#FF9191	1	0.75
chr2	236880001	237040000	A.2.2.1.1.1.2.2.2.2.2.2	0.642497482376637	.	236880001	237040000	#FFDADA	1	0.625
chr2	237040001	237240000	A.2.1.2.1.2.1.2.2.1.2	0.704934541792548	.	237040001	237240000	#FF9191	1	0.75
chr2	237240001	237680000	A.2.1.1.2.2.1.1.1.1	0.744209466263847	.	237240001	237680000	#FF9191	1	0.75
chr2	237680001	238000000	A.1.2.2.1.2.2.1.1.1	0.821752265861027	.	237680001	238000000	#FF4848	1	0.875
chr2	238000001	238520000	A.1.2.2.1.1.2.1.2	0.838872104733132	.	238000001	238520000	#FF4848	1	0.875
chr2	238520001	238720000	A.1.1.2.1.2.1.2.1.1.1	0.962739174219537	.	238520001	238720000	#FF0000	1	1
chr2	238720001	239120000	A.1.2.1.1.1.2.1.2.1	0.910372608257805	.	238720001	239120000	#FF4848	1	0.875
chr2	239120001	239240000	A.1.1.2.1.2.2	0.958710976837865	.	239120001	239240000	#FF0000	1	1
chr2	239240001	239400000	A.1.2.2.1.2.1.1.1.2.1	0.828801611278953	.	239240001	239400000	#FF4848	1	0.875
chr2	239400001	239560000	A.1.2.2.1.2.1.2.2	0.822759315206445	.	239400001	239560000	#FF4848	1	0.875
chr2	239560001	239680000	A.2.1.2.1.2.1.2.2.2.2	0.701913393756294	.	239560001	239680000	#FF9191	1	0.75
chr2	239680001	239800000	A.2.2.1.2.1.2.1.1.1.2.2	0.630412890231621	.	239680001	239800000	#FFDADA	1	0.625
chr2	239840001	239880000	A.2.2.1.2.1.2.1.1.1.2.2	0.630412890231621	.	239840001	239880000	#FFDADA	1	0.625
chr2	239880001	240320000	A.1.2.1.1.2.2.2.2.1	0.88821752265861	.	239880001	240320000	#FF4848	1	0.875
chr2	240320001	240760000	A.2.1.1.1.2.2.1.1.2	0.764350453172205	.	240320001	240760000	#FF9191	1	0.75
chr2	240760001	240880000	A.2.1.2.1.2.1.2.1.1	0.707955689828802	.	240760001	240880000	#FF9191	1	0.75
chr2	240880001	241440000	A.2.1.1.2.2.1.1.1.2	0.743202416918429	.	240880001	241440000	#FF9191	1	0.75
chr2	241440001	241600000	A.1.2.1.1.1.1.2.2	0.913393756294058	.	241440001	241600000	#FF4848	1	0.875
chr2	241600001	241720000	A.2.1.2.1.2.1.2.1.2	0.706948640483384	.	241600001	241720000	#FF9191	1	0.75
chr2	241720001	241920000	A.1.2.2.1.2.1.1.1.2.2	0.827794561933535	.	241720001	241920000	#FF4848	1	0.875
chr2	241920001	242080000	A.1.1.2.1.2.1.2.1.2	0.960725075528701	.	241920001	242080000	#FF0000	1	1
chr2	242080001	242280000	A.1.2.1.1.1.1.1.1.1	0.919436052366566	.	242080001	242280000	#FF4848	1	0.875
chr2	242280001	242400000	A.1.2.1.1.1.1.1.1.2	0.918429003021148	.	242280001	242400000	#FF4848	1	0.875
chr2	242400001	243040000	A.1.1.2.2.1.1.2.1.2.2	0.947633434038268	.	242400001	243040000	#FF0000	1	1
chr3	40001	320000	B.1.2.1.2.1.2.1	0.37995337995338	.	40001	320000	#9191FF	1	0.375
chr3	320001	640000	B.2.1.1.2.2.1.2.1.1	0.238927738927739	.	320001	640000	#4848FF	1	0.25
chr3	640001	1080000	B.2.2.2.1.2.2.1.1.1	0.0536130536130536	.	640001	1080000	#0000FF	1	0.125
chr3	1080001	1480000	B.2.1.1.2.2.1.1.1.1	0.242424242424242	.	1080001	1480000	#4848FF	1	0.25
chr3	1480001	1640000	B.2.1.1.1.1.2.2.2.2	0.280885780885781	.	1480001	1640000	#4848FF	1	0.25
chr3	1640001	1800000	B.2.1.1.1.2.2.2	0.261072261072261	.	1640001	1800000	#4848FF	1	0.25
chr3	1800001	2120000	B.2.1.1.2.1.2.2.2.1.2	0.247086247086247	.	1800001	2120000	#4848FF	1	0.25
chr3	2120001	2240000	B.2.1.1.1.2.2.1.2.2	0.262237762237762	.	2120001	2240000	#4848FF	1	0.25
chr3	2240001	2440000	B.2.1.1.2.1.2.2.2.1.1	0.248251748251748	.	2240001	2440000	#4848FF	1	0.25
chr3	2440001	2520000	B.1.2.1.2.1.1.1.1.2	0.391608391608392	.	2440001	2520000	#9191FF	1	0.375
chr3	2520001	2640000	B.2.1.1.1.2.1.1.1.2.1.2	0.277389277389277	.	2520001	2640000	#4848FF	1	0.25
chr3	2640001	3120000	B.2.1.1.2.1.2.2.2.2.1	0.245920745920746	.	2640001	3120000	#4848FF	1	0.25
chr3	3120001	3240000	A.2.1.2.2.2.1.2	0.648018648018648	.	3120001	3240000	#FF9191	1	0.75
chr3	3240001	3480000	B.2.1.1.2.2.2.1.2.2	0.22960372960373	.	3240001	3480000	#4848FF	1	0.25
chr3	3480001	3960000	B.2.1.1.2.2.1.2.2.2.1	0.235431235431235	.	3480001	3960000	#4848FF	1	0.25
chr3	3960001	4040000	B.1.1.2.1.1.1.2.1	0.467365967365967	.	3960001	4040000	#DADAFF	1	0.5
chr3	4040001	4320000	B.1.2.1.2.1.2.2.2.2	0.375291375291375	.	4040001	4320000	#9191FF	1	0.375
chr3	4320001	4760000	A.1.2.1.1.2.2.1.1.2	0.881118881118881	.	4320001	4760000	#FF4848	1	0.875
chr3	4760001	4960000	A.1.1.2.2.1.1.2.1.1	0.941724941724942	.	4760001	4960000	#FF0000	1	1
chr3	4960001	5280000	A.1.1.2.2.1.1.2.2.2.1	0.934731934731935	.	4960001	5280000	#FF0000	1	1
chr3	5280001	5600000	B.2.1.1.2.1.1.1.1.1	0.25990675990676	.	5280001	5600000	#4848FF	1	0.25
chr3	5600001	5720000	B.2.1.1.1.1.2.1.2.2.1.1	0.29020979020979	.	5600001	5720000	#4848FF	1	0.25
chr3	5720001	5880000	B.2.1.1.1.1.1.2.1	0.297202797202797	.	5720001	5880000	#4848FF	1	0.25
chr3	5880001	6280000	B.2.2.2.1.2.2.2.2.2	0.0466200466200466	.	5880001	6280000	#0000FF	1	0.125
chr3	6280001	6560000	B.2.1.1.2.1.1.1.1.2	0.258741258741259	.	6280001	6560000	#4848FF	1	0.25
chr3	6560001	6720000	B.2.1.1.1.2.2.1.2.1	0.263403263403263	.	6560001	6720000	#4848FF	1	0.25
chr3	6720001	6880000	B.2.1.1.1.2.1.1.1.2.2.2	0.275058275058275	.	6720001	6880000	#4848FF	1	0.25
chr3	6880001	7080000	B.2.2.2.1.1.1.2.1.1	0.0734265734265734	.	6880001	7080000	#0000FF	1	0.125
chr3	7080001	7240000	B.2.1.1.2.1.1.2.2.1.2	0.254079254079254	.	7080001	7240000	#4848FF	1	0.25
chr3	7240001	7400000	B.1.2.1.2.2.2.1.1.1	0.364801864801865	.	7240001	7400000	#9191FF	1	0.375
chr3	7400001	7840000	B.1.2.1.1.2.2.1.2	0.397435897435897	.	7400001	7840000	#9191FF	1	0.375
chr3	7840001	8000000	B.1.2.1.2.2.2.2.2	0.356643356643357	.	7840001	8000000	#9191FF	1	0.375
chr3	8000001	8120000	B.2.1.1.1.1.2.1.2.2.2.2	0.285547785547786	.	8000001	8120000	#4848FF	1	0.25
chr3	8120001	8480000	B.1.2.1.1.2.2.1.1.2.1	0.3997668997669	.	8120001	8480000	#9191FF	1	0.375
chr3	8480001	8640000	A.2.1.2.1.2.1.2.1.2	0.685314685314685	.	8480001	8640000	#FF9191	1	0.75
chr3	8640001	8720000	A.2.1.2.1.2.2.2.1.2	0.674825174825175	.	8640001	8720000	#FF9191	1	0.75
chr3	8720001	8960000	B.1.1.2.2.1.1.1.1	0.448717948717949	.	8720001	8960000	#DADAFF	1	0.5
chr3	8960001	9120000	A.2.2.1.1.1.2.1.1	0.629370629370629	.	8960001	9120000	#FFDADA	1	0.625
chr3	9120001	9360000	A.2.1.2.2.1.1.2.2.1.2.2	0.660839160839161	.	9120001	9360000	#FF9191	1	0.75
chr3	9360001	9560000	A.1.1.2.2.1.2.1.2.2	0.93006993006993	.	9360001	9560000	#FF0000	1	1
chr3	9560001	9640000	A.2.1.2.1.2.2.1.1.2.2	0.678321678321678	.	9560001	9640000	#FF9191	1	0.75
chr3	9640001	9880000	A.1.1.2.2.1.1.1.1.1.1	0.948717948717949	.	9640001	9880000	#FF0000	1	1
chr3	9880001	10040000	A.1.1.2.1.1.1.1	0.974358974358974	.	9880001	10040000	#FF0000	1	1
chr3	10040001	10080000	A.1.1.2.1.1.2.1.2.2	0.965034965034965	.	10040001	10080000	#FF0000	1	1
chr3	10120001	10160000	A.1.1.2.1.1.2.1.2.2	0.965034965034965	.	10120001	10160000	#FF0000	1	1
chr3	10200001	10360000	A.1.1.2.1.1.2.1.2.2	0.965034965034965	.	10200001	10360000	#FF0000	1	1
chr3	10360001	10560000	A.2.1.2.2.2.2.2.1.1	0.638694638694639	.	10360001	10560000	#FF9191	1	0.75
chr3	10560001	10920000	A.2.2.2.1.1.2.2.2	0.547785547785548	.	10560001	10920000	#FFDADA	1	0.625
chr3	10920001	11040000	A.2.1.2.2.2.2.1.1.1.2	0.644522144522145	.	10920001	11040000	#FF9191	1	0.75
chr3	11040001	11560000	A.1.1.2.2.1.1.2.2.1.2	0.935897435897436	.	11040001	11560000	#FF0000	1	1
chr3	11560001	11680000	A.1.2.2.1.1.2.2.2.1.1.2	0.832167832167832	.	11560001	11680000	#FF4848	1	0.875
chr3	11680001	11880000	A.1.2.1.1.1.2.2.1.1	0.902097902097902	.	11680001	11880000	#FF4848	1	0.875
chr3	11880001	12280000	A.2.2.1.2.1.1.2.1.2	0.601398601398601	.	11880001	12280000	#FFDADA	1	0.625
chr3	12280001	12600000	A.2.1.2.1.1.1.1.1.2	0.705128205128205	.	12280001	12600000	#FF9191	1	0.75
chr3	12600001	12720000	A.1.1.2.2.1.2.2.2.2	0.921911421911422	.	12600001	12720000	#FF0000	1	1
chr3	12720001	12880000	A.1.2.1.1.1.2.1.1.2	0.904428904428904	.	12720001	12880000	#FF4848	1	0.875
chr3	12880001	13120000	A.1.1.2.2.1.1.1.2.2	0.942890442890443	.	12880001	13120000	#FF0000	1	1
chr3	13120001	13200000	A.2.1.2.1.2.1.1.1.2.1	0.68997668997669	.	13120001	13200000	#FF9191	1	0.75
chr3	13200001	13400000	A.2.2.1.1.1.1.1.1	0.635198135198135	.	13200001	13400000	#FFDADA	1	0.625
[truncated: 9,298 more rows]
