# Supplementary material for: Systematic inference and comparison of multi-scale chromatin sub-compartments connects spatial organization to cell phenotypes
Source: Nat Commun. 2021 May 10;12:2439. doi: 10.1038/s41467-021-22666-3 (PMC8110550; doi:10.1038/s41467-021-22666-3)
Supplement: Supplementary file 5 — Supplementary Dataset 2 [file 41467_2021_22666_MOESM5_ESM.zip › Supplementary_Data_1_domain_hierarchies_127HiCmaps/H9_mesoderm_binsize=40kb.bed]

#fields: chr, pos_start, pos_end, the full compartment label describing the position in the hierachy, normalized compartment domain rank, ., pos_start, pos_end, color based on eight compartment model (A.1.1 - B.2.2), 1, eight compartment score (A.1.1 to B.2.2: 8 to 1 devided by 8)
chr1	720001	1080000	A.1.2.2.1.1.2.2.2.1	0.750602409638554	.	720001	1080000	#FF4848	1	0.875
chr1	1080001	1160000	A.2.1.1.2.2.2.2.2.1.1	0.6	.	1080001	1160000	#FF9191	1	0.75
chr1	1160001	1560000	A.1.1.2.2.2.1.2.1.2	0.872289156626506	.	1160001	1560000	#FF0000	1	1
chr1	1560001	1680000	A.2.1.1.2.2.2.2.2.1.2	0.598795180722892	.	1560001	1680000	#FF9191	1	0.75
chr1	1680001	1840000	A.1.2.2.1.1.2.1.1.2	0.756626506024096	.	1680001	1840000	#FF4848	1	0.875
chr1	1840001	2040000	A.1.2.2.1.1.2.2.2.2	0.749397590361446	.	1840001	2040000	#FF4848	1	0.875
chr1	2040001	2240000	A.1.2.2.1.1.2.2.1.2	0.751807228915663	.	2040001	2240000	#FF4848	1	0.875
chr1	2240001	2560000	A.1.2.2.1.2.1.2.2.2	0.737349397590361	.	2240001	2560000	#FF4848	1	0.875
chr1	2560001	2640000	B.1.1.2.2.1.1	0.330120481927711	.	2560001	2640000	#DADAFF	1	0.5
chr1	2680001	2960000	B.1.1.2.2.1.1	0.330120481927711	.	2680001	2960000	#DADAFF	1	0.5
chr1	2960001	3360000	A.2.1.1.2.2.2.2.1.1	0.602409638554217	.	2960001	3360000	#FF9191	1	0.75
chr1	3360001	3520000	A.2.1.1.2.2.2.2.1.2	0.601204819277108	.	3360001	3520000	#FF9191	1	0.75
chr1	3520001	3800000	A.1.2.2.1.1.2.2.1.1	0.753012048192771	.	3520001	3800000	#FF4848	1	0.875
chr1	3800001	3880000	A.2.2.1.1.2.1.1.2.1	0.493975903614458	.	3800001	3880000	#FFDADA	1	0.625
chr1	3960001	4000000	A.2.2.1.1.2.1.1.2.1	0.493975903614458	.	3960001	4000000	#FFDADA	1	0.625
chr1	4000001	4320000	A.2.2.1.1.2.1.2.2	0.489156626506024	.	4000001	4320000	#FFDADA	1	0.625
chr1	4320001	4720000	A.2.2.2.2.2.2.2.2.2.2	0.385542168674699	.	4320001	4720000	#FFDADA	1	0.625
chr1	4720001	4880000	A.2.2.1.1.2.1.2.1.2	0.490361445783133	.	4720001	4880000	#FFDADA	1	0.625
chr1	4880001	5040000	A.2.2.2.2.2.2.2.2.2.1	0.386746987951807	.	4880001	5040000	#FFDADA	1	0.625
chr1	5040001	5680000	A.2.2.1.1.1.1.2.1.1	0.514457831325301	.	5040001	5680000	#FFDADA	1	0.625
chr1	5680001	5960000	A.2.1.1.2.1.2.2.1.2	0.616867469879518	.	5680001	5960000	#FF9191	1	0.75
chr1	5960001	6040000	A.2.2.1.1.2.1.1.1	0.495180722891566	.	5960001	6040000	#FFDADA	1	0.625
chr1	6040001	6240000	A.1.2.1.1.2.2.1.2	0.806024096385542	.	6040001	6240000	#FF4848	1	0.875
chr1	6240001	6480000	A.1.1.2.2.2.1.2.2.2.1	0.863855421686747	.	6240001	6480000	#FF0000	1	1
chr1	6480001	6720000	A.1.1.2.2.2.1.1.1.1.1	0.885542168674699	.	6480001	6720000	#FF0000	1	1
chr1	6720001	7040000	A.1.2.1.1.1.1.2.1.2.1	0.833734939759036	.	6720001	7040000	#FF4848	1	0.875
chr1	7040001	7360000	A.2.1.1.2.1.2.2.2.1.2.1	0.614457831325301	.	7040001	7360000	#FF9191	1	0.75
chr1	7360001	7560000	A.2.1.2.2.1.1.2.1.2	0.550602409638554	.	7360001	7560000	#FF9191	1	0.75
chr1	7560001	7720000	A.2.1.1.2.1.2.2.1.1.1.1.1.2	0.624096385542169	.	7560001	7720000	#FF9191	1	0.75
chr1	7720001	8000000	A.1.1.2.2.1.1.2.2.2	0.896385542168675	.	7720001	8000000	#FF0000	1	1
chr1	8000001	8440000	A.1.1.2.2.1.1.1.2.2.1	0.902409638554217	.	8000001	8440000	#FF0000	1	1
chr1	8440001	8840000	A.1.1.2.2.1.1.2.2.1	0.897590361445783	.	8440001	8840000	#FF0000	1	1
chr1	8840001	8960000	A.1.2.1.1.2.1.1.2.1	0.81566265060241	.	8840001	8960000	#FF4848	1	0.875
chr1	8960001	9120000	A.1.2.2.1.1.1.1.1.1.2	0.769879518072289	.	8960001	9120000	#FF4848	1	0.875
chr1	9120001	9600000	A.1.1.2.1.1.2.1.1	0.936144578313253	.	9120001	9600000	#FF0000	1	1
chr1	9600001	10120000	A.1.1.1.2.1.2.1.1.1.1	0.966265060240964	.	9600001	10120000	#FF0000	1	1
chr1	10120001	10280000	A.1.2.2.1.1.2.1.2.2	0.754216867469879	.	10120001	10280000	#FF4848	1	0.875
chr1	10280001	10560000	A.1.2.1.1.1.1.1.1.2.2	0.840963855421687	.	10280001	10560000	#FF4848	1	0.875
chr1	10560001	11040000	A.1.1.1.2.1.1.1.1.2.2	0.97710843373494	.	10560001	11040000	#FF0000	1	1
chr1	11040001	11200000	A.1.2.1.1.2.1.1.1.2.1	0.818072289156627	.	11040001	11200000	#FF4848	1	0.875
chr1	11200001	11720000	A.1.1.1.2.1.1.1.1.1	0.979518072289157	.	11200001	11720000	#FF0000	1	1
chr1	11720001	12160000	A.1.1.1.1.2.1.2.1.2	0.992771084337349	.	11720001	12160000	#FF0000	1	1
chr1	12160001	12280000	A.1.2.2.1.2.1.2.2.1	0.73855421686747	.	12160001	12280000	#FF4848	1	0.875
chr1	12280001	12440000	A.2.1.2.1.1.1.1.2	0.593975903614458	.	12280001	12440000	#FF9191	1	0.75
chr1	12440001	12840000	A.2.2.2.2.1.1.2.2.1	0.406024096385542	.	12440001	12840000	#FFDADA	1	0.625
chr1	12840001	12960000	B.1.2.2.2.2	0.249397590361446	.	12840001	12960000	#9191FF	1	0.375
chr1	13160001	13200000	B.1.2.2.2.2	0.249397590361446	.	13160001	13200000	#9191FF	1	0.375
chr1	13760001	13800000	B.1.2.2.2.2	0.249397590361446	.	13760001	13800000	#9191FF	1	0.375
chr1	13800001	14000000	B.1.1.2.2.2.2.2.2	0.312048192771084	.	13800001	14000000	#DADAFF	1	0.5
chr1	14000001	14280000	A.2.2.2.2.1.1.2.2.2.2	0.403614457831325	.	14000001	14280000	#FFDADA	1	0.625
chr1	14280001	14560000	B.1.1.2.2.2.2.2.1.2	0.313253012048193	.	14280001	14560000	#DADAFF	1	0.5
chr1	14560001	14920000	A.2.2.2.2.2.2.2.2.1.2	0.387951807228916	.	14560001	14920000	#FFDADA	1	0.625
chr1	14920001	15280000	A.2.1.1.1.1.1.1.1.1	0.686746987951807	.	14920001	15280000	#FF9191	1	0.75
chr1	15280001	15440000	A.2.2.1.1.2.1.2.1.1	0.491566265060241	.	15280001	15440000	#FFDADA	1	0.625
chr1	15440001	15840000	A.1.1.2.1.2.2.2.1.2	0.910843373493976	.	15440001	15840000	#FF0000	1	1
chr1	15840001	16120000	A.1.1.1.2.1.1.2.1.2.1.2	0.969879518072289	.	15840001	16120000	#FF0000	1	1
chr1	16120001	16320000	A.1.1.2.1.1.1.2.2.2	0.937349397590361	.	16120001	16320000	#FF0000	1	1
chr1	16320001	16600000	A.1.1.1.2.1.2.2.1	0.96144578313253	.	16320001	16600000	#FF0000	1	1
chr1	16600001	17040000	A.1.1.2.1.1.2.2.1.2	0.928915662650602	.	16600001	17040000	#FF0000	1	1
chr1	17040001	17120000	A.2.1.2.2.1.2.1.1.2	0.542168674698795	.	17040001	17120000	#FF9191	1	0.75
chr1	17200001	17240000	A.2.1.2.2.1.2.1.1.2	0.542168674698795	.	17200001	17240000	#FF9191	1	0.75
chr1	17240001	17400000	A.1.2.1.1.2.1.1.1.2.2	0.816867469879518	.	17240001	17400000	#FF4848	1	0.875
chr1	17400001	17720000	A.1.2.1.1.1.2.1.2	0.827710843373494	.	17400001	17720000	#FF4848	1	0.875
chr1	17720001	18000000	A.1.1.2.2.2.1.1.2.2	0.87710843373494	.	17720001	18000000	#FF0000	1	1
chr1	18000001	18480000	A.1.2.2.1.1.1.2.1.1	0.763855421686747	.	18000001	18480000	#FF4848	1	0.875
chr1	18480001	18720000	A.1.2.2.1.2.1.1.2	0.742168674698795	.	18480001	18720000	#FF4848	1	0.875
chr1	18720001	18880000	A.2.1.1.2.1.2.2.1.1.1.1.2.1	0.62289156626506	.	18720001	18880000	#FF9191	1	0.75
chr1	18880001	18960000	A.2.1.1.2.2.2.2.2.2	0.597590361445783	.	18880001	18960000	#FF9191	1	0.75
chr1	18960001	19200000	A.1.1.2.2.2.1.1.2.1	0.878313253012048	.	18960001	19200000	#FF0000	1	1
chr1	19200001	19400000	A.1.1.2.2.2.1.2.2.2.2	0.862650602409639	.	19200001	19400000	#FF0000	1	1
chr1	19400001	20040000	A.1.1.1.2.1.2.1.1.2	0.963855421686747	.	19400001	20040000	#FF0000	1	1
chr1	20040001	20240000	A.2.1.1.2.1.1.1.1	0.632530120481928	.	20040001	20240000	#FF9191	1	0.75
chr1	20240001	20360000	A.2.1.2.2.1.2.2.2.1	0.53855421686747	.	20240001	20360000	#FF9191	1	0.75
chr1	20360001	20880000	A.1.2.1.1.1.2.1.1.1	0.830120481927711	.	20360001	20880000	#FF4848	1	0.875
chr1	20880001	21000000	A.1.2.2.1.2.1.1.1.2.1	0.744578313253012	.	20880001	21000000	#FF4848	1	0.875
chr1	21000001	21520000	A.1.1.2.2.2.2.1.1.2.1	0.857831325301205	.	21000001	21520000	#FF0000	1	1
chr1	21520001	21680000	A.1.2.2.1.1.1.2.1.2.1	0.762650602409639	.	21520001	21680000	#FF4848	1	0.875
chr1	21680001	21800000	A.2.1.1.2.2.2.1.2.1	0.604819277108434	.	21680001	21800000	#FF9191	1	0.75
chr1	21800001	22000000	A.1.2.1.1.1.2.2.1.2.1	0.824096385542169	.	21800001	22000000	#FF4848	1	0.875
chr1	22000001	22320000	A.1.1.2.2.2.1.1.1.1.2	0.88433734939759	.	22000001	22320000	#FF0000	1	1
chr1	22320001	22880000	A.1.1.1.2.2.2.1.1.2.1	0.953012048192771	.	22320001	22880000	#FF0000	1	1
chr1	22880001	23040000	A.1.2.2.1.2.1.1.1.2.2	0.743373493975904	.	22880001	23040000	#FF4848	1	0.875
chr1	23040001	23280000	A.1.2.1.1.1.2.2.2.2	0.820481927710843	.	23040001	23280000	#FF4848	1	0.875
chr1	23280001	23600000	A.1.1.2.2.2.1.2.2.1.2.1	0.866265060240964	.	23280001	23600000	#FF0000	1	1
chr1	23600001	23880000	A.1.1.2.2.2.1.2.1.1.1.1	0.875903614457831	.	23600001	23880000	#FF0000	1	1
chr1	23880001	24480000	A.1.1.1.2.1.1.1.1.2.1	0.978313253012048	.	23880001	24480000	#FF0000	1	1
chr1	24480001	24720000	A.1.2.1.1.2.2.2	0.804819277108434	.	24480001	24720000	#FF4848	1	0.875
chr1	24720001	24960000	A.1.1.2.2.2.1.2.2.1.1.2.2.2	0.867469879518072	.	24720001	24960000	#FF0000	1	1
chr1	24960001	25040000	A.2.1.1.2.2.2.1.2.2	0.603614457831325	.	24960001	25040000	#FF9191	1	0.75
chr1	25040001	25240000	A.1.2.1.1.2.1.1.1.1	0.819277108433735	.	25040001	25240000	#FF4848	1	0.875
chr1	25240001	25600000	A.1.1.2.2.2.1.1.1.2.1.1	0.883132530120482	.	25240001	25600000	#FF0000	1	1
chr1	25600001	25720000	A.2.1.2.2.1.2.1.2	0.540963855421687	.	25600001	25720000	#FF9191	1	0.75
chr1	25720001	26200000	A.1.1.1.2.2.2.1.1.2.2	0.951807228915663	.	25720001	26200000	#FF0000	1	1
chr1	26200001	26360000	A.1.2.1.1.1.2.2.1.2.2	0.82289156626506	.	26200001	26360000	#FF4848	1	0.875
chr1	26360001	26760000	A.1.1.1.2.1.2.2.2.1	0.960240963855422	.	26360001	26760000	#FF0000	1	1
chr1	26760001	26880000	A.1.2.2.1.1.2.1.1.1	0.757831325301205	.	26760001	26880000	#FF4848	1	0.875
chr1	26880001	27080000	A.1.2.1.1.1.1.1.1.2.1	0.842168674698795	.	26880001	27080000	#FF4848	1	0.875
chr1	27080001	27360000	A.1.1.2.2.2.1.2.1.1.1.2	0.874698795180723	.	27080001	27360000	#FF0000	1	1
chr1	27360001	27600000	A.1.1.2.2.2.1.2.2.1.1.2.1	0.869879518072289	.	27360001	27600000	#FF0000	1	1
chr1	27600001	27960000	A.1.1.2.1.1.2.1.2.2.1	0.933734939759036	.	27600001	27960000	#FF0000	1	1
chr1	27960001	28280000	A.1.1.2.2.2.2.2.2.2.2	0.84578313253012	.	27960001	28280000	#FF0000	1	1
chr1	28280001	28560000	A.1.2.1.1.1.1.1.2.2.1	0.83855421686747	.	28280001	28560000	#FF4848	1	0.875
chr1	28560001	28960000	A.1.1.1.2.2.2.2.1	0.94578313253012	.	28560001	28960000	#FF0000	1	1
chr1	28960001	29080000	A.1.2.1.1.2.1.1.2.2.1	0.814457831325301	.	28960001	29080000	#FF4848	1	0.875
chr1	29080001	29600000	A.1.1.2.1.1.1.1.2.2	0.940963855421687	.	29080001	29600000	#FF0000	1	1
chr1	29600001	29880000	A.1.2.2.1.2.1.1.1.1.1	0.748192771084337	.	29600001	29880000	#FF4848	1	0.875
chr1	30000001	30120000	A.1.2.2.1.2.1.1.1.1.1	0.748192771084337	.	30000001	30120000	#FF4848	1	0.875
chr1	30120001	30280000	A.2.1.2.2.1.1.2.1.1.2	0.551807228915663	.	30120001	30280000	#FF9191	1	0.75
chr1	30280001	30520000	A.1.2.2.1.2.1.1.1.1.2.1	0.746987951807229	.	30280001	30520000	#FF4848	1	0.875
chr1	30520001	30840000	A.1.2.2.1.1.1.2.1.2.2	0.76144578313253	.	30520001	30840000	#FF4848	1	0.875
chr1	30840001	30960000	A.2.1.2.2.1.2.1.1.1.1	0.544578313253012	.	30840001	30960000	#FF9191	1	0.75
chr1	30960001	31200000	A.2.1.1.2.1.2.2.1.1.1.2	0.620481927710843	.	30960001	31200000	#FF9191	1	0.75
chr1	31200001	31440000	A.1.1.2.2.2.1.1.1.2.1.2.2	0.880722891566265	.	31200001	31440000	#FF0000	1	1
chr1	31440001	31640000	A.1.1.2.2.2.2.2.2.1	0.848192771084337	.	31440001	31640000	#FF0000	1	1
chr1	31640001	32040000	A.1.1.2.2.2.1.2.2.1.1.2.2.1	0.868674698795181	.	31640001	32040000	#FF0000	1	1
chr1	32040001	32240000	A.1.1.2.2.2.1.1.1.2.1.2.1	0.881927710843374	.	32040001	32240000	#FF0000	1	1
chr1	32240001	32840000	A.1.1.1.1.2.1.2.2.1	0.991566265060241	.	32240001	32840000	#FF0000	1	1
chr1	32840001	32920000	A.2.1.1.2.2.2.1.1	0.606024096385542	.	32840001	32920000	#FF9191	1	0.75
chr1	32920001	33320000	A.1.1.1.2.1.2.1.2	0.962650602409639	.	32920001	33320000	#FF0000	1	1
chr1	33320001	33600000	A.1.1.2.1.1.2.1.2.2.2.1	0.932530120481928	.	33320001	33600000	#FF0000	1	1
chr1	33600001	33920000	A.1.1.2.2.1.1.1.2.2.2	0.901204819277108	.	33600001	33920000	#FF0000	1	1
chr1	33920001	34040000	A.2.1.2.2.1.2.2.2.2	0.537349397590361	.	33920001	34040000	#FF9191	1	0.75
chr1	34040001	34640000	A.2.1.1.2.1.2.2.2.2	0.612048192771084	.	34040001	34640000	#FF9191	1	0.75
chr1	34640001	34800000	A.2.2.2.2.1.1.1.1	0.410843373493976	.	34640001	34800000	#FFDADA	1	0.625
chr1	34800001	35200000	A.2.2.2.2.2.2.2.2.1.1	0.389156626506024	.	34800001	35200000	#FFDADA	1	0.625
chr1	35200001	35520000	A.1.2.2.1.2.2.1.1	0.736144578313253	.	35200001	35520000	#FF4848	1	0.875
chr1	35520001	36000000	A.1.1.2.2.2.2.1.2.2.2	0.851807228915663	.	35520001	36000000	#FF0000	1	1
chr1	36000001	36240000	A.1.2.1.1.1.1.1.1.1.1	0.844578313253012	.	36000001	36240000	#FF4848	1	0.875
chr1	36240001	36480000	A.1.2.1.1.2.1.2.1.1.1	0.812048192771084	.	36240001	36480000	#FF4848	1	0.875
chr1	36480001	36600000	A.1.2.2.1.1.2.1.2.1	0.755421686746988	.	36480001	36600000	#FF4848	1	0.875
chr1	36600001	36960000	A.1.1.1.2.1.2.2.2.2	0.959036144578313	.	36600001	36960000	#FF0000	1	1
chr1	36960001	37120000	A.1.2.2.1.2.1.1.1.1.2.2	0.745783132530121	.	36960001	37120000	#FF4848	1	0.875
chr1	37120001	37320000	A.1.2.1.1.1.2.2.2.1	0.821686746987952	.	37120001	37320000	#FF4848	1	0.875
chr1	37320001	37520000	A.2.1.1.2.1.2.2.1.1.2.1	0.619277108433735	.	37320001	37520000	#FF9191	1	0.75
chr1	37520001	37720000	A.2.1.1.2.1.2.2.1.1.1.1.2.2	0.621686746987952	.	37520001	37720000	#FF9191	1	0.75
chr1	37720001	37920000	A.2.1.1.2.1.2.2.1.1.1.1.1.1	0.625301204819277	.	37720001	37920000	#FF9191	1	0.75
chr1	37920001	38160000	A.1.1.2.2.2.1.2.2.1.1.1	0.871084337349398	.	37920001	38160000	#FF0000	1	1
chr1	38160001	38520000	A.1.1.1.2.2.2.2.2	0.944578313253012	.	38160001	38520000	#FF0000	1	1
chr1	38520001	38760000	A.1.2.1.2.2.1.2.1.2.1	0.781927710843374	.	38520001	38760000	#FF4848	1	0.875
chr1	38760001	38920000	A.2.1.1.2.1.2.2.1.1.2.2	0.618072289156626	.	38760001	38920000	#FF9191	1	0.75
chr1	38920001	39120000	A.1.2.2.1.1.1.2.2.1	0.760240963855422	.	38920001	39120000	#FF4848	1	0.875
chr1	39120001	39320000	A.2.1.1.2.1.1.1.2	0.631325301204819	.	39120001	39320000	#FF9191	1	0.75
chr1	39320001	39560000	A.1.1.2.2.2.1.2.2.1.2.2	0.865060240963855	.	39320001	39560000	#FF0000	1	1
chr1	39560001	39680000	A.1.2.1.1.2.1.1.2.2.2	0.813253012048193	.	39560001	39680000	#FF4848	1	0.875
chr1	39680001	39920000	A.1.1.2.2.2.2.2.2.2.1	0.846987951807229	.	39680001	39920000	#FF0000	1	1
chr1	39920001	40080000	A.1.1.2.2.2.1.2.1.1.2	0.873493975903614	.	39920001	40080000	#FF0000	1	1
chr1	40080001	40280000	A.1.2.1.1.1.2.2.1.1.2	0.825301204819277	.	40080001	40280000	#FF4848	1	0.875
chr1	40280001	40560000	A.1.1.2.1.1.2.1.2.2.2.2	0.931325301204819	.	40280001	40560000	#FF0000	1	1
chr1	40560001	40880000	A.1.1.2.2.2.2.1.2.2.1	0.853012048192771	.	40560001	40880000	#FF0000	1	1
chr1	40880001	41120000	A.2.1.1.2.2.1.1.2	0.609638554216868	.	40880001	41120000	#FF9191	1	0.75
chr1	41120001	41280000	A.1.2.1.1.1.1.2.1.1.1	0.836144578313253	.	41120001	41280000	#FF4848	1	0.875
chr1	41280001	41520000	A.1.2.1.1.1.1.2.1.2.2	0.832530120481928	.	41280001	41520000	#FF4848	1	0.875
chr1	41520001	41720000	A.2.1.2.2.1.1.1.1.2	0.555421686746988	.	41520001	41720000	#FF9191	1	0.75
chr1	41720001	41960000	A.1.1.2.2.1.1.1.1.1	0.907228915662651	.	41720001	41960000	#FF0000	1	1
chr1	41960001	42240000	A.1.2.2.2.2.2.1.2.2.2	0.693975903614458	.	41960001	42240000	#FF4848	1	0.875
chr1	42240001	42600000	A.2.2.1.1.1.1.2.1.2.1	0.513253012048193	.	42240001	42600000	#FFDADA	1	0.625
chr1	42600001	42920000	A.1.2.2.2.2.1.1.2.1	0.703614457831325	.	42600001	42920000	#FF4848	1	0.875
chr1	42920001	43120000	A.2.1.2.2.1.1.1.2	0.55421686746988	.	42920001	43120000	#FF9191	1	0.75
chr1	43120001	43360000	A.1.2.1.1.1.1.1.1.1.2	0.843373493975904	.	43120001	43360000	#FF4848	1	0.875
chr1	43360001	43520000	A.1.2.1.1.1.2.2.1.1.1	0.826506024096386	.	43360001	43520000	#FF4848	1	0.875
chr1	43520001	43720000	A.1.2.1.1.1.1.2.1.1.2	0.834939759036145	.	43520001	43720000	#FF4848	1	0.875
chr1	43720001	44200000	A.1.1.1.2.1.2.1.1.1.2	0.965060240963855	.	43720001	44200000	#FF0000	1	1
chr1	44200001	44520000	A.1.1.2.1.1.2.1.2.1	0.934939759036145	.	44200001	44520000	#FF0000	1	1
chr1	44520001	44840000	A.1.2.1.1.2.2.1.1	0.807228915662651	.	44520001	44840000	#FF4848	1	0.875
chr1	44840001	45320000	A.1.1.1.1.1.1.1.2	0.998795180722892	.	44840001	45320000	#FF0000	1	1
chr1	45320001	45520000	A.1.2.2.1.2.2.1.2	0.734939759036145	.	45320001	45520000	#FF4848	1	0.875
chr1	45520001	45720000	A.2.1.2.2.1.2.2.1	0.539759036144578	.	45520001	45720000	#FF9191	1	0.75
chr1	45720001	45960000	A.1.2.1.1.2.1.2.1.2	0.809638554216867	.	45720001	45960000	#FF4848	1	0.875
chr1	45960001	46160000	A.1.1.2.1.1.1.1.2.1	0.942168674698795	.	45960001	46160000	#FF0000	1	1
chr1	46160001	46400000	A.1.2.1.1.1.1.1.2.1	0.839759036144578	.	46160001	46400000	#FF4848	1	0.875
chr1	46400001	46480000	A.1.2.2.1.2.2.2	0.733734939759036	.	46400001	46480000	#FF4848	1	0.875
chr1	46480001	46680000	A.1.2.1.1.1.1.1.2.2.2	0.837349397590361	.	46480001	46680000	#FF4848	1	0.875
chr1	46680001	46800000	A.1.1.2.2.2.2.1.1.1.1	0.86144578313253	.	46680001	46800000	#FF0000	1	1
chr1	46800001	47040000	A.1.1.1.1.2.2.2.2	0.980722891566265	.	46800001	47040000	#FF0000	1	1
chr1	47040001	47200000	A.1.2.1.2.1.2.1.1.2	0.795180722891566	.	47040001	47200000	#FF4848	1	0.875
chr1	47200001	47640000	A.2.2.2.2.1.1.2.1.2	0.407228915662651	.	47200001	47640000	#FFDADA	1	0.625
chr1	47640001	47840000	A.1.2.1.2.1.2.1.2.1	0.793975903614458	.	47640001	47840000	#FF4848	1	0.875
chr1	47840001	48040000	A.1.2.2.2.1.1.2.1	0.725301204819277	.	47840001	48040000	#FF4848	1	0.875
chr1	48040001	48200000	A.2.1.1.1.1.1.1.1.2	0.685542168674699	.	48040001	48200000	#FF9191	1	0.75
chr1	48200001	48560000	A.2.1.1.1.2.2.2.1	0.63855421686747	.	48200001	48560000	#FF9191	1	0.75
chr1	48560001	48720000	B.1.1.2.1.2.1.2.1	0.340963855421687	.	48560001	48720000	#DADAFF	1	0.5
chr1	48720001	48920000	B.1.2.2.1.2.1.1.2.2.2	0.263855421686747	.	48720001	48920000	#9191FF	1	0.375
chr1	48920001	49360000	B.1.2.1.1.2.2.2	0.298795180722892	.	48920001	49360000	#9191FF	1	0.375
chr1	49360001	49920000	B.2.2.2.2.1.1.2.1	0.0132530120481928	.	49360001	49920000	#0000FF	1	0.125
chr1	49920001	50320000	B.2.2.2.2.1.1.2.2	0.0120481927710843	.	49920001	50320000	#0000FF	1	0.125
chr1	50320001	50640000	B.2.2.2.1.1.1.1	0.0445783132530121	.	50320001	50640000	#0000FF	1	0.125
chr1	50640001	50800000	B.2.2.1.2.1.2.1	0.063855421686747	.	50640001	50800000	#0000FF	1	0.125
chr1	50800001	51080000	B.2.1.1.1.2.2.2.1	0.214457831325301	.	50800001	51080000	#4848FF	1	0.25
chr1	51080001	51240000	B.1.1.2.2.2.1.1.2.2.1	0.324096385542169	.	51080001	51240000	#DADAFF	1	0.5
chr1	51240001	51440000	B.1.2.2.1.1.1.1	0.281927710843373	.	51240001	51440000	#9191FF	1	0.375
chr1	51440001	51680000	B.1.2.2.1.2.1.1.2.2.1	0.265060240963855	.	51440001	51680000	#9191FF	1	0.375
chr1	51680001	52000000	A.2.1.2.1.2.1.1.2.1	0.572289156626506	.	51680001	52000000	#FF9191	1	0.75
chr1	52000001	52240000	A.1.2.2.2.1.2.1.2	0.713253012048193	.	52000001	52240000	#FF4848	1	0.875
chr1	52240001	52560000	A.1.1.2.1.2.1.2.2.2	0.91566265060241	.	52240001	52560000	#FF0000	1	1
chr1	52560001	52800000	A.1.2.1.2.1.2.1.1.1	0.796385542168675	.	52560001	52800000	#FF4848	1	0.875
chr1	52800001	52960000	A.1.1.2.2.2.2.1.2.1.1	0.855421686746988	.	52800001	52960000	#FF0000	1	1
chr1	52960001	53200000	A.1.1.2.1.2.1.1.1.2.2.1	0.92289156626506	.	52960001	53200000	#FF0000	1	1
chr1	53200001	53480000	A.1.1.2.2.1.2.2.1.1	0.891566265060241	.	53200001	53480000	#FF0000	1	1
chr1	53480001	53720000	A.1.1.2.1.2.1.1.1.2.2.2	0.921686746987952	.	53480001	53720000	#FF0000	1	1
chr1	53720001	53920000	A.1.1.1.2.1.1.1.2.2	0.974698795180723	.	53720001	53920000	#FF0000	1	1
chr1	53920001	54280000	A.1.1.1.1.2.2.1.2.1	0.985542168674699	.	53920001	54280000	#FF0000	1	1
chr1	54280001	54560000	A.1.1.1.2.2.1.1.1	0.957831325301205	.	54280001	54560000	#FF0000	1	1
chr1	54560001	54720000	A.1.1.2.2.1.1.2.1.2	0.898795180722892	.	54560001	54720000	#FF0000	1	1
chr1	54720001	54920000	A.1.1.2.2.1.1.1.1.2	0.906024096385542	.	54720001	54920000	#FF0000	1	1
chr1	54920001	55320000	A.1.1.1.2.2.1.1.2	0.956626506024096	.	54920001	55320000	#FF0000	1	1
chr1	55320001	55560000	A.1.1.2.2.1.1.1.2.1.1	0.904819277108434	.	55320001	55560000	#FF0000	1	1
chr1	55560001	55760000	A.1.1.2.2.1.2.2.1.2	0.890361445783132	.	55560001	55760000	#FF0000	1	1
chr1	55760001	56320000	A.2.1.2.2.2.2.2.2.1.2.2	0.521686746987952	.	55760001	56320000	#FF9191	1	0.75
chr1	56320001	56840000	A.2.2.1.1.1.2.2.1.2.2.1	0.5	.	56320001	56840000	#FFDADA	1	0.625
chr1	56840001	57040000	A.2.1.1.1.1.1.2.2.2	0.675903614457831	.	56840001	57040000	#FF9191	1	0.75
chr1	57040001	57280000	A.2.2.1.1.1.2.2.1.2.2.2	0.498795180722892	.	57040001	57280000	#FFDADA	1	0.625
chr1	57280001	57560000	A.2.1.2.2.2.2.2.2.1.2.1	0.52289156626506	.	57280001	57560000	#FF9191	1	0.75
chr1	57560001	57800000	A.2.2.2.2.2.2.1.2	0.391566265060241	.	57560001	57800000	#FFDADA	1	0.625
chr1	57800001	58120000	A.2.1.1.1.2.2.2.2.2.1	0.634939759036145	.	57800001	58120000	#FF9191	1	0.75
chr1	58120001	58720000	A.2.2.1.1.1.2.2.1.1	0.502409638554217	.	58120001	58720000	#FFDADA	1	0.625
chr1	58720001	58840000	B.1.1.1.2.1.2.2	0.362650602409639	.	58720001	58840000	#DADAFF	1	0.5
chr1	58840001	59160000	A.2.1.2.2.2.2.2.2.2	0.520481927710843	.	58840001	59160000	#FF9191	1	0.75
chr1	59160001	59360000	A.2.1.1.1.2.2.1.2.2	0.639759036144578	.	59160001	59360000	#FF9191	1	0.75
chr1	59360001	59600000	A.2.1.2.2.2.2.2.2.1.1	0.524096385542169	.	59360001	59600000	#FF9191	1	0.75
chr1	59600001	59760000	A.2.2.2.2.1.2.2.1	0.401204819277108	.	59600001	59760000	#FFDADA	1	0.625
chr1	59760001	60240000	A.2.2.2.1.2.1.1.1.2.1	0.434939759036145	.	59760001	60240000	#FFDADA	1	0.625
chr1	60240001	60600000	B.1.1.2.1.2.1.2.2.2	0.337349397590361	.	60240001	60600000	#DADAFF	1	0.5
chr1	60600001	60760000	B.2.1.2.1.2.2.1.2.2.1.2	0.153012048192771	.	60600001	60760000	#4848FF	1	0.25
chr1	60760001	61000000	B.2.2.2.1.1.2.2.2	0.0325301204819277	.	60760001	61000000	#0000FF	1	0.125
chr1	61000001	61120000	B.2.2.1.2.1.1.1.1.1	0.0807228915662651	.	61000001	61120000	#0000FF	1	0.125
chr1	61120001	61320000	B.2.2.1.1.1.2.1.1.1	0.112048192771084	.	61120001	61320000	#0000FF	1	0.125
chr1	61320001	61560000	A.2.2.2.1.2.1.1.1.2.2	0.433734939759036	.	61320001	61560000	#FFDADA	1	0.625
chr1	61560001	61880000	B.1.2.2.1.2.1.1.1.1	0.273493975903614	.	61560001	61880000	#9191FF	1	0.375
chr1	61880001	62120000	B.1.2.2.1.1.1.2.2	0.278313253012048	.	61880001	62120000	#9191FF	1	0.375
chr1	62120001	62400000	B.1.1.1.1.1.1.2.1.1	0.383132530120482	.	62120001	62400000	#DADAFF	1	0.5
chr1	62400001	62640000	A.2.2.2.1.1.1.2.1	0.448192771084337	.	62400001	62640000	#FFDADA	1	0.625
chr1	62640001	62920000	A.2.1.1.1.1.1.2.1.1.2	0.680722891566265	.	62640001	62920000	#FF9191	1	0.75
chr1	62920001	63120000	A.2.2.1.2.1.2.1.2	0.478313253012048	.	62920001	63120000	#FFDADA	1	0.625
chr1	63120001	63240000	A.2.2.1.2.2.1.1.2.1.2	0.463855421686747	.	63120001	63240000	#FFDADA	1	0.625
chr1	63240001	63320000	A.2.2.2.1.2.1.2.1.1	0.431325301204819	.	63240001	63320000	#FFDADA	1	0.625
chr1	63320001	63440000	A.2.2.2.2.2.2.1.1	0.392771084337349	.	63320001	63440000	#FFDADA	1	0.625
chr1	63440001	63760000	A.2.2.1.2.2.2.2.2	0.454216867469879	.	63440001	63760000	#FFDADA	1	0.625
chr1	63760001	63880000	A.2.2.1.1.1.2.2.1.2.1	0.501204819277108	.	63760001	63880000	#FFDADA	1	0.625
chr1	63880001	64040000	A.2.1.2.2.2.2.1.1	0.530120481927711	.	63880001	64040000	#FF9191	1	0.75
chr1	64040001	64360000	A.2.1.1.1.2.2.2.2.1.1	0.637349397590361	.	64040001	64360000	#FF9191	1	0.75
chr1	64360001	64560000	B.1.1.1.2.1.2.1	0.363855421686747	.	64360001	64560000	#DADAFF	1	0.5
chr1	64560001	64720000	A.2.2.2.2.1.2.2.2.2	0.398795180722892	.	64560001	64720000	#FFDADA	1	0.625
chr1	64720001	64960000	A.2.1.1.1.2.2.2.2.1.2	0.636144578313253	.	64720001	64960000	#FF9191	1	0.75
chr1	64960001	65200000	A.2.1.1.1.1.1.2.1.2	0.679518072289157	.	64960001	65200000	#FF9191	1	0.75
chr1	65200001	65600000	A.2.1.1.1.1.1.2.1.1.1	0.681927710843373	.	65200001	65600000	#FF9191	1	0.75
chr1	65600001	66000000	A.2.2.1.2.1.2.2.2.2.1	0.468674698795181	.	65600001	66000000	#FFDADA	1	0.625
chr1	66000001	66240000	B.1.1.1.1.1.1.2.2	0.380722891566265	.	66000001	66240000	#DADAFF	1	0.5
chr1	66240001	66440000	B.2.1.1.1.2.2.2.2.1	0.213253012048193	.	66240001	66440000	#4848FF	1	0.25
chr1	66440001	66680000	B.2.2.1.2.1.1.1.1.2.2	0.0771084337349398	.	66440001	66680000	#0000FF	1	0.125
chr1	66680001	67040000	B.2.1.2.1.2.2.2.2	0.149397590361446	.	66680001	67040000	#4848FF	1	0.25
chr1	67040001	67240000	B.2.1.2.1.1.1.1.1.2	0.181927710843374	.	67040001	67240000	#4848FF	1	0.25
chr1	67240001	67400000	B.2.1.1.2.2.1.2.1	0.202409638554217	.	67240001	67400000	#4848FF	1	0.25
chr1	67400001	67800000	B.1.1.2.2.2.1.1.2.2.2	0.32289156626506	.	67400001	67800000	#DADAFF	1	0.5
chr1	67800001	67960000	A.2.1.2.1.2.1.2.1	0.568674698795181	.	67800001	67960000	#FF9191	1	0.75
chr1	67960001	68240000	A.2.2.1.2.1.2.2.2.2.2	0.467469879518072	.	67960001	68240000	#FFDADA	1	0.625
chr1	68240001	68600000	B.2.1.1.1.2.2.2.2.2	0.212048192771084	.	68240001	68600000	#4848FF	1	0.25
chr1	68600001	68800000	A.2.2.2.1.1.1.2.2.1	0.446987951807229	.	68600001	68800000	#FFDADA	1	0.625
chr1	68800001	68960000	B.1.2.2.1.2.1.1.1.2.2.2	0.268674698795181	.	68800001	68960000	#9191FF	1	0.375
chr1	68960001	69240000	B.2.2.2.1.1.2.1.1.1.2.1	0.0397590361445783	.	68960001	69240000	#0000FF	1	0.125
chr1	69240001	69480000	B.2.2.1.1.1.2.1.1.2	0.110843373493976	.	69240001	69480000	#0000FF	1	0.125
chr1	69480001	69800000	B.2.1.2.1.1.1.1.2.1	0.180722891566265	.	69480001	69800000	#4848FF	1	0.25
chr1	69800001	70280000	B.2.2.2.1.1.2.2.1.1	0.0349397590361446	.	69800001	70280000	#0000FF	1	0.125
chr1	70280001	70640000	B.2.2.1.1.1.2.2.1	0.107228915662651	.	70280001	70640000	#0000FF	1	0.125
chr1	70640001	70920000	A.2.1.2.1.2.1.2.2	0.567469879518072	.	70640001	70920000	#FF9191	1	0.75
chr1	70920001	71160000	B.2.1.1.1.2.1.1.1.2.1	0.230120481927711	.	70920001	71160000	#4848FF	1	0.25
chr1	71160001	71600000	B.2.2.1.2.1.1.2.2.2	0.0650602409638554	.	71160001	71600000	#0000FF	1	0.125
chr1	71600001	71880000	B.2.2.2.1.1.2.1.1.1.2.2	0.0385542168674699	.	71600001	71880000	#0000FF	1	0.125
chr1	71880001	71960000	B.2.1.2.1.1.1.2.2.2.1	0.169879518072289	.	71880001	71960000	#4848FF	1	0.25
chr1	71960001	72200000	B.2.2.1.2.1.1.2.1.2.2	0.0674698795180723	.	71960001	72200000	#0000FF	1	0.125
chr1	72200001	72280000	B.2.1.2.1.1.1.2.1.2.2.2	0.172289156626506	.	72200001	72280000	#4848FF	1	0.25
chr1	72280001	72400000	B.2.1.2.1.2.1.1.1	0.162650602409639	.	72280001	72400000	#4848FF	1	0.25
chr1	72400001	72840000	B.2.2.2.1.1.2.1.1.2	0.0373493975903614	.	72400001	72840000	#0000FF	1	0.125
chr1	72840001	73240000	B.2.2.2.2.1.2.2.1.1	0.00963855421686747	.	72840001	73240000	#0000FF	1	0.125
chr1	73240001	73440000	B.2.2.1.1.1.2.1.2.2	0.108433734939759	.	73240001	73440000	#0000FF	1	0.125
chr1	73440001	73840000	B.2.2.2.1.1.2.2.1.2	0.0337349397590361	.	73440001	73840000	#0000FF	1	0.125
chr1	73840001	74200000	B.2.2.2.2.1.2.2.1.2	0.00843373493975904	.	73840001	74200000	#0000FF	1	0.125
chr1	74200001	74640000	B.2.2.2.2.1.2.2.2	0.0072289156626506	.	74200001	74640000	#0000FF	1	0.125
chr1	74640001	74880000	B.2.2.1.2.1.1.2.2.1	0.0662650602409639	.	74640001	74880000	#0000FF	1	0.125
chr1	74880001	75280000	B.2.2.1.2.1.1.2.1.1	0.0710843373493976	.	74880001	75280000	#0000FF	1	0.125
chr1	75280001	75560000	B.2.2.1.1.1.2.2.2.1	0.106024096385542	.	75280001	75560000	#0000FF	1	0.125
chr1	75560001	75760000	B.2.1.1.1.2.1.1.1.2.2	0.228915662650602	.	75560001	75760000	#4848FF	1	0.25
chr1	75760001	76040000	B.2.1.2.1.1.1.1.1.1	0.183132530120482	.	75760001	76040000	#4848FF	1	0.25
chr1	76040001	76280000	B.1.1.1.1.1.1.2.1.2	0.381927710843374	.	76040001	76280000	#DADAFF	1	0.5
chr1	76280001	76480000	B.1.2.2.1.2.1.1.1.2.2.1	0.269879518072289	.	76280001	76480000	#9191FF	1	0.375
chr1	76480001	76600000	B.1.1.1.2.2.1.1.2	0.360240963855422	.	76480001	76600000	#DADAFF	1	0.5
chr1	76600001	76840000	B.2.1.1.1.2.1.1.2.2.1	0.224096385542169	.	76600001	76840000	#4848FF	1	0.25
chr1	76840001	77000000	B.2.1.1.1.2.1.1.2.2.2	0.22289156626506	.	76840001	77000000	#4848FF	1	0.25
chr1	77000001	77080000	B.1.2.2.1.2.1.1.1.2.1.1	0.272289156626506	.	77000001	77080000	#9191FF	1	0.375
chr1	77080001	77280000	B.2.1.2.1.2.2.1.2.2.1.1	0.15421686746988	.	77080001	77280000	#4848FF	1	0.25
chr1	77280001	77680000	B.2.1.1.1.2.1.1.1.1	0.231325301204819	.	77280001	77680000	#4848FF	1	0.25
chr1	77680001	78080000	B.1.2.1.1.2.2.1.1.1	0.303614457831325	.	77680001	78080000	#9191FF	1	0.375
chr1	78080001	78480000	A.2.1.1.1.1.2.2.2.2.2	0.659036144578313	.	78080001	78480000	#FF9191	1	0.75
chr1	78480001	78760000	B.1.2.1.2.1.2.1.2	0.292771084337349	.	78480001	78760000	#9191FF	1	0.375
chr1	78760001	79040000	B.2.2.1.2.1.2.2.1.2	0.0602409638554217	.	78760001	79040000	#0000FF	1	0.125
chr1	79040001	79240000	B.2.2.1.2.1.1.1.1.2.1.1	0.0795180722891566	.	79040001	79240000	#0000FF	1	0.125
chr1	79240001	79400000	B.2.1.2.1.1.1.2.1.1.2.2	0.175903614457831	.	79240001	79400000	#4848FF	1	0.25
chr1	79400001	79720000	B.2.2.1.1.1.1.1.2.2.2	0.114457831325301	.	79400001	79720000	#0000FF	1	0.125
chr1	79720001	80040000	B.1.1.2.1.2.2.1.2	0.334939759036145	.	79720001	80040000	#DADAFF	1	0.5
chr1	80040001	80280000	A.2.2.1.2.1.1.1	0.48433734939759	.	80040001	80280000	#FFDADA	1	0.625
chr1	80280001	80480000	B.1.1.2.1.2.2.2.2	0.331325301204819	.	80280001	80480000	#DADAFF	1	0.5
chr1	80480001	80760000	B.1.2.2.1.2.2.2.1.1.1	0.256626506024096	.	80480001	80760000	#9191FF	1	0.375
chr1	80760001	81040000	B.2.1.1.1.2.1.2.1.1	0.221686746987952	.	80760001	81040000	#4848FF	1	0.25
chr1	81040001	81440000	B.2.1.2.1.1.1.2.1.1.1	0.178313253012048	.	81040001	81440000	#4848FF	1	0.25
chr1	81440001	81640000	B.1.2.2.1.2.2.2.1.2	0.25421686746988	.	81440001	81640000	#9191FF	1	0.375
chr1	81640001	81880000	B.1.2.1.2.1.1.2.2	0.295180722891566	.	81640001	81880000	#9191FF	1	0.375
chr1	81880001	81960000	B.1.1.1.2.2.1.2.2	0.357831325301205	.	81880001	81960000	#DADAFF	1	0.5
chr1	81960001	82080000	B.1.1.1.2.2.1.1.1	0.36144578313253	.	81960001	82080000	#DADAFF	1	0.5
chr1	82080001	82280000	B.1.1.2.2.2.1.2.1	0.321686746987952	.	82080001	82280000	#DADAFF	1	0.5
chr1	82280001	82440000	A.2.2.2.1.2.1.2.2.1	0.427710843373494	.	82280001	82440000	#FFDADA	1	0.625
chr1	82440001	82560000	B.1.1.2.1.2.2.2.1.1	0.333734939759036	.	82440001	82560000	#DADAFF	1	0.5
chr1	82560001	82760000	B.1.2.1.2.1.2.2.2.2	0.289156626506024	.	82560001	82760000	#9191FF	1	0.375
chr1	82760001	83000000	B.1.1.2.1.2.2.2.1.2	0.332530120481928	.	82760001	83000000	#DADAFF	1	0.5
chr1	83000001	83320000	B.2.1.2.1.1.1.2.1.1.2.1	0.17710843373494	.	83000001	83320000	#4848FF	1	0.25
chr1	83320001	83600000	B.2.1.2.1.2.1.1.2	0.16144578313253	.	83320001	83600000	#4848FF	1	0.25
chr1	83600001	83960000	B.2.1.2.1.1.1.2.2.1	0.171084337349398	.	83600001	83960000	#4848FF	1	0.25
chr1	83960001	84320000	B.1.1.2.1.2.2.1.1	0.336144578313253	.	83960001	84320000	#DADAFF	1	0.5
chr1	84320001	84600000	B.2.1.1.1.2.1.2.1.2	0.220481927710843	.	84320001	84600000	#4848FF	1	0.25
chr1	84600001	84960000	B.2.1.1.1.2.1.2.2.2	0.218072289156627	.	84600001	84960000	#4848FF	1	0.25
chr1	84960001	85200000	A.2.2.2.1.1.1.2.2.2	0.44578313253012	.	84960001	85200000	#FFDADA	1	0.625
chr1	85200001	85440000	B.1.1.2.2.2.1.2.2	0.320481927710843	.	85200001	85440000	#DADAFF	1	0.5
chr1	85440001	85760000	A.2.2.2.1.2.1.1.1.1.1	0.437349397590361	.	85440001	85760000	#FFDADA	1	0.625
chr1	85760001	85960000	B.1.2.2.1.2.2.2.2.2	0.251807228915663	.	85760001	85960000	#9191FF	1	0.375
chr1	85960001	86080000	B.1.1.1.1.1.2.2.2	0.37710843373494	.	85960001	86080000	#DADAFF	1	0.5
chr1	86080001	86480000	B.2.1.2.1.1.1.1.2.2	0.179518072289157	.	86080001	86480000	#4848FF	1	0.25
chr1	86480001	86840000	B.2.2.1.2.1.1.2.1.2.1.2	0.0686746987951807	.	86480001	86840000	#0000FF	1	0.125
chr1	86840001	87160000	B.2.1.2.1.2.2.2.1	0.150602409638554	.	86840001	87160000	#4848FF	1	0.25
chr1	87160001	87480000	B.1.1.1.1.1.1.1	0.38433734939759	.	87160001	87480000	#DADAFF	1	0.5
chr1	87480001	87560000	B.1.2.1.2.1.1.2.1	0.296385542168675	.	87480001	87560000	#9191FF	1	0.375
chr1	87560001	87920000	B.1.1.2.1.2.1.1.1.1	0.34578313253012	.	87560001	87920000	#DADAFF	1	0.5
chr1	87920001	88080000	B.1.2.2.1.2.1.1.1.2.1.2	0.271084337349398	.	87920001	88080000	#9191FF	1	0.375
chr1	88080001	88320000	B.1.2.2.1.2.1.1.2.1.1	0.267469879518072	.	88080001	88320000	#9191FF	1	0.375
chr1	88320001	88520000	B.1.2.2.1.1.1.2.1.2	0.279518072289157	.	88320001	88520000	#9191FF	1	0.375
chr1	88520001	89120000	B.2.2.2.1.1.2.1.1.1.1	0.0409638554216867	.	88520001	89120000	#0000FF	1	0.125
chr1	89120001	89480000	A.2.2.2.1.2.1.1.2	0.432530120481928	.	89120001	89480000	#FFDADA	1	0.625
chr1	89480001	89880000	B.2.2.1.2.1.1.1.2.2.1	0.0734939759036145	.	89480001	89880000	#0000FF	1	0.125
chr1	89880001	90240000	B.1.2.2.1.1.1.2.1.1	0.280722891566265	.	89880001	90240000	#9191FF	1	0.375
chr1	90240001	90480000	A.2.2.1.2.1.2.2.2.1.1.1	0.473493975903614	.	90240001	90480000	#FFDADA	1	0.625
chr1	90480001	90640000	A.2.2.2.1.2.1.2.2.2.2	0.425301204819277	.	90480001	90640000	#FFDADA	1	0.625
chr1	90640001	90960000	B.1.1.2.1.2.1.2.2.1.2	0.33855421686747	.	90640001	90960000	#DADAFF	1	0.5
chr1	90960001	91200000	A.2.2.1.2.2.1.1.2.2	0.462650602409639	.	90960001	91200000	#FFDADA	1	0.625
chr1	91200001	91360000	A.2.1.2.1.2.1.1.2.2.1	0.571084337349398	.	91200001	91360000	#FF9191	1	0.75
chr1	91360001	91640000	A.2.1.2.1.1.2.2.1.2.1.2	0.58433734939759	.	91360001	91640000	#FF9191	1	0.75
chr1	91640001	92000000	A.2.2.2.1.2.1.2.1.2.2	0.428915662650602	.	91640001	92000000	#FFDADA	1	0.625
chr1	92000001	92120000	A.2.1.2.2.2.2.1.2.2	0.527710843373494	.	92000001	92120000	#FF9191	1	0.75
chr1	92120001	92200000	A.2.2.1.1.2.2.1.2	0.486746987951807	.	92120001	92200000	#FFDADA	1	0.625
chr1	92200001	92440000	A.2.1.2.2.2.2.1.2.1	0.528915662650602	.	92200001	92440000	#FF9191	1	0.75
chr1	92440001	92680000	B.1.1.1.1.2.1	0.375903614457831	.	92440001	92680000	#DADAFF	1	0.5
chr1	92680001	92800000	A.2.2.2.1.1.1.1.1.1	0.453012048192771	.	92680001	92800000	#FFDADA	1	0.625
chr1	92800001	93000000	A.2.2.2.1.1.1.1.1.2	0.451807228915663	.	92800001	93000000	#FFDADA	1	0.625
chr1	93000001	93200000	A.2.2.2.1.2.1.2.1.2.1	0.430120481927711	.	93000001	93200000	#FFDADA	1	0.625
chr1	93200001	93520000	A.1.2.2.2.2.1.2	0.701204819277108	.	93200001	93520000	#FF4848	1	0.875
chr1	93520001	93680000	A.1.2.2.2.1.2.1.1.1.2	0.71566265060241	.	93520001	93680000	#FF4848	1	0.875
chr1	93680001	93960000	A.1.2.2.2.1.2.1.1.1.1	0.716867469879518	.	93680001	93960000	#FF4848	1	0.875
chr1	93960001	94120000	A.1.2.2.2.1.2.1.1.2	0.714457831325301	.	93960001	94120000	#FF4848	1	0.875
chr1	94120001	94320000	A.1.2.1.2.1.2.2.2	0.790361445783132	.	94120001	94320000	#FF4848	1	0.875
chr1	94320001	94880000	A.1.2.2.2.2.2.1.1.2	0.698795180722892	.	94320001	94880000	#FF4848	1	0.875
chr1	94880001	95000000	A.2.1.2.1.2.1.1.2.2.2	0.569879518072289	.	94880001	95000000	#FF9191	1	0.75
chr1	95000001	95240000	A.2.1.1.1.2.2.1.2.1.1	0.642168674698795	.	95000001	95240000	#FF9191	1	0.75
chr1	95240001	95440000	A.2.1.1.1.2.2.1.1.1	0.644578313253012	.	95240001	95440000	#FF9191	1	0.75
chr1	95440001	95560000	A.2.2.1.2.1.2.2.2.1.1.2	0.472289156626506	.	95440001	95560000	#FFDADA	1	0.625
chr1	95560001	95720000	B.1.1.2.1.2.1.1.1.2.2	0.343373493975904	.	95560001	95720000	#DADAFF	1	0.5
chr1	95720001	95880000	B.1.1.2.1.2.1.2.2.1.1	0.339759036144578	.	95720001	95880000	#DADAFF	1	0.5
chr1	95880001	95960000	B.1.2.1.2.1.2.2.2.1	0.290361445783133	.	95880001	95960000	#9191FF	1	0.375
chr1	95960001	96400000	B.1.2.2.1.2.2.2.2.1	0.253012048192771	.	95960001	96400000	#9191FF	1	0.375
chr1	96400001	96640000	B.2.1.1.2.2.1.1.2.1	0.204819277108434	.	96400001	96640000	#4848FF	1	0.25
chr1	96640001	96960000	B.2.1.1.1.2.1.1.2.1.2.1	0.226506024096386	.	96640001	96960000	#4848FF	1	0.25
chr1	96960001	97160000	B.1.2.1.2.1.2.2.1	0.291566265060241	.	96960001	97160000	#9191FF	1	0.375
chr1	97160001	97320000	A.2.2.2.1.2.1.2.2.2.1	0.426506024096386	.	97160001	97320000	#FFDADA	1	0.625
chr1	97320001	97720000	B.2.1.2.1.1.1.2.1.2.2.1	0.173493975903614	.	97320001	97720000	#4848FF	1	0.25
chr1	97720001	97920000	B.2.2.1.2.1.1.1.1.2.1.2	0.0783132530120482	.	97720001	97920000	#0000FF	1	0.125
chr1	97920001	98200000	B.2.2.1.1.1.2.2.2.2	0.104819277108434	.	97920001	98200000	#0000FF	1	0.125
chr1	98200001	98440000	B.2.2.1.1.1.1.1.2.1	0.118072289156627	.	98200001	98440000	#0000FF	1	0.125
chr1	98440001	98640000	B.2.1.2.1.1.1.2.1.2.1	0.174698795180723	.	98440001	98640000	#4848FF	1	0.25
chr1	98640001	98720000	B.2.1.1.1.2.1.2.2.1	0.219277108433735	.	98640001	98720000	#4848FF	1	0.25
chr1	98720001	98840000	B.1.2.2.1.2.2.2.1.1.2	0.255421686746988	.	98720001	98840000	#9191FF	1	0.375
chr1	98840001	99000000	B.2.1.1.2.2.1.1.1	0.206024096385542	.	98840001	99000000	#4848FF	1	0.25
chr1	99000001	99280000	B.2.1.1.1.2.1.1.2.1.2.2	0.225301204819277	.	99000001	99280000	#4848FF	1	0.25
chr1	99280001	99680000	B.2.2.1.1.1.1.1.2.2.1.2	0.11566265060241	.	99280001	99680000	#0000FF	1	0.125
chr1	99680001	100000000	B.2.1.2.1.2.2.1.1.2.2	0.156626506024096	.	99680001	100000000	#4848FF	1	0.25
chr1	100000001	100200000	B.1.2.1.2.1.2.1.1	0.293975903614458	.	100000001	100200000	#9191FF	1	0.375
chr1	100200001	100520000	A.2.1.2.1.2.1.1.1.2.1	0.574698795180723	.	100200001	100520000	#FF9191	1	0.75
chr1	100520001	100680000	A.2.1.2.1.2.1.1.1.1	0.575903614457831	.	100520001	100680000	#FF9191	1	0.75
chr1	100680001	100920000	A.2.1.2.1.2.1.1.1.2.2	0.573493975903615	.	100680001	100920000	#FF9191	1	0.75
chr1	100920001	101320000	B.1.2.2.1.2.1.1.2.1.2	0.266265060240964	.	100920001	101320000	#9191FF	1	0.375
chr1	101320001	101480000	B.1.1.2.1.2.1.1.1.2.1	0.344578313253012	.	101320001	101480000	#DADAFF	1	0.5
chr1	101480001	101920000	B.2.1.1.1.2.2.1.2	0.21566265060241	.	101480001	101920000	#4848FF	1	0.25
chr1	101920001	102280000	B.2.2.1.2.1.1.2.1.2.1.1	0.0698795180722892	.	101920001	102280000	#0000FF	1	0.125
chr1	102280001	102440000	B.2.1.1.2.2.1.1.2.2	0.203614457831325	.	102280001	102440000	#4848FF	1	0.25
chr1	102440001	102680000	B.2.2.1.1.1.1.1.2.2.1.1	0.116867469879518	.	102440001	102680000	#0000FF	1	0.125
chr1	102680001	102880000	B.2.2.2.1.1.2.1.2	0.036144578313253	.	102680001	102880000	#0000FF	1	0.125
chr1	102880001	103000000	B.2.1.2.1.1.1.2.2.2.2	0.168674698795181	.	102880001	103000000	#4848FF	1	0.25
chr1	103000001	103160000	B.2.2.1.2.1.1.1.2.2.2	0.072289156626506	.	103000001	103160000	#0000FF	1	0.125
chr1	103160001	103320000	B.2.1.2.1.2.2.1.2.2.2	0.151807228915663	.	103160001	103320000	#4848FF	1	0.25
chr1	103320001	103520000	B.2.1.2.1.2.2.1.2.1	0.155421686746988	.	103320001	103520000	#4848FF	1	0.25
chr1	103520001	103760000	B.2.2.1.1.1.2.1.2.1	0.109638554216867	.	103520001	103760000	#0000FF	1	0.125
chr1	103760001	103800000	B.2.1.2.1.2.1.2	0.160240963855422	.	103760001	103800000	#4848FF	1	0.25
chr1	103880001	103920000	B.2.1.2.1.2.1.2	0.160240963855422	.	103880001	103920000	#4848FF	1	0.25
chr1	104000001	104120000	B.2.1.2.1.2.1.2	0.160240963855422	.	104000001	104120000	#4848FF	1	0.25
chr1	104120001	104160000	B.2.2.1.2.1.2.2.1.1.2	0.0614457831325301	.	104120001	104160000	#0000FF	1	0.125
chr1	104280001	104520000	B.2.2.1.2.1.2.2.1.1.2	0.0614457831325301	.	104280001	104520000	#0000FF	1	0.125
chr1	104520001	104960000	B.2.2.2.1.1.1.2.2	0.0421686746987952	.	104520001	104960000	#0000FF	1	0.125
chr1	104960001	105200000	B.2.2.1.1.1.1.2	0.113253012048193	.	104960001	105200000	#0000FF	1	0.125
chr1	105200001	105280000	B.2.1.2.1.1.2.2.1	0.165060240963855	.	105200001	105280000	#4848FF	1	0.25
chr1	105280001	105480000	B.2.2.2.1.1.1.2.1	0.0433734939759036	.	105280001	105480000	#0000FF	1	0.125
chr1	105480001	106000000	B.2.2.2.2.2.1.1.1	0.00602409638554217	.	105480001	106000000	#0000FF	1	0.125
chr1	106000001	106200000	B.2.2.1.2.1.2.2.1.1.1	0.0626506024096386	.	106000001	106200000	#0000FF	1	0.125
chr1	106200001	106720000	B.2.2.2.2.2.2	0.00120481927710843	.	106200001	106720000	#0000FF	1	0.125
chr1	106720001	107240000	B.2.2.2.2.2.1.1.2.2	0.0036144578313253	.	106720001	107240000	#0000FF	1	0.125
chr1	107240001	107520000	B.2.2.2.2.2.1.1.2.1	0.00481927710843374	.	107240001	107520000	#0000FF	1	0.125
chr1	107520001	107800000	B.2.2.1.2.1.1.1.2.1.2	0.0746987951807229	.	107520001	107800000	#0000FF	1	0.125
chr1	107800001	108000000	B.2.1.2.1.2.2.1.1.2.1	0.157831325301205	.	107800001	108000000	#4848FF	1	0.25
chr1	108000001	108320000	B.2.1.2.1.2.2.1.1.1	0.159036144578313	.	108000001	108320000	#4848FF	1	0.25
chr1	108320001	108800000	B.1.1.1.1.1.2.1	0.379518072289157	.	108320001	108800000	#DADAFF	1	0.5
chr1	108840001	108920000	B.1.1.1.1.1.2.1	0.379518072289157	.	108840001	108920000	#DADAFF	1	0.5
chr1	109000001	109200000	B.1.1.1.1.1.2.2.1	0.378313253012048	.	109000001	109200000	#DADAFF	1	0.5
chr1	109200001	109560000	A.1.2.1.2.2.2.2	0.772289156626506	.	109200001	109560000	#FF4848	1	0.875
chr1	109560001	109960000	A.1.1.2.1.2.1.2.2.1	0.916867469879518	.	109560001	109960000	#FF0000	1	1
chr1	109960001	110320000	A.1.1.1.2.2.1.2	0.955421686746988	.	109960001	110320000	#FF0000	1	1
chr1	110320001	110680000	A.1.1.2.2.1.2.1.1	0.895180722891566	.	110320001	110680000	#FF0000	1	1
chr1	110680001	111040000	A.1.2.1.2.2.1.1.1.2	0.787951807228916	.	110680001	111040000	#FF4848	1	0.875
chr1	111040001	111160000	A.2.2.2.2.1.1.2.2.2.1	0.404819277108434	.	111040001	111160000	#FFDADA	1	0.625
chr1	111160001	111320000	B.1.1.2.2.2.2.2.1.1	0.314457831325301	.	111160001	111320000	#DADAFF	1	0.5
chr1	111320001	111680000	B.2.1.2.1.1.2.1.2	0.166265060240964	.	111320001	111680000	#4848FF	1	0.25
chr1	111680001	111960000	A.2.2.1.2.2.1.1.1	0.466265060240964	.	111680001	111960000	#FFDADA	1	0.625
chr1	111960001	112240000	A.2.1.1.1.2.2.1.1.2	0.643373493975904	.	111960001	112240000	#FF9191	1	0.75
chr1	112240001	112400000	A.2.1.1.1.1.1.1.2.1	0.68433734939759	.	112240001	112400000	#FF9191	1	0.75
chr1	112400001	112600000	A.1.2.2.2.2.2.1.2.2.1	0.695180722891566	.	112400001	112600000	#FF4848	1	0.875
chr1	112600001	112840000	A.2.1.2.2.1.1.2.2.1.2	0.548192771084337	.	112600001	112840000	#FF9191	1	0.75
chr1	112840001	113160000	A.1.2.1.2.1.2.1.2.2	0.792771084337349	.	112840001	113160000	#FF4848	1	0.875
chr1	113160001	113680000	A.1.1.1.1.2.2.2.1.2	0.981927710843373	.	113160001	113680000	#FF0000	1	1
chr1	113680001	114000000	A.1.2.1.2.2.1.1.2.1.2	0.785542168674699	.	113680001	114000000	#FF4848	1	0.875
chr1	114000001	114200000	A.2.2.1.1.1.1.1.1.1	0.519277108433735	.	114000001	114200000	#FFDADA	1	0.625
chr1	114200001	114440000	A.1.2.2.1.1.1.1.2.1	0.766265060240964	.	114200001	114440000	#FF4848	1	0.875
chr1	114440001	114720000	A.1.2.1.2.2.1.1.2.1.1	0.786746987951807	.	114440001	114720000	#FF4848	1	0.875
chr1	114720001	115120000	A.1.2.1.2.1.2.2.1	0.791566265060241	.	114720001	115120000	#FF4848	1	0.875
chr1	115120001	115320000	A.1.2.2.1.1.1.1.2.2	0.765060240963855	.	115120001	115320000	#FF4848	1	0.875
chr1	115320001	115480000	A.2.2.1.2.2.1.1.2.1.1	0.465060240963855	.	115320001	115480000	#FFDADA	1	0.625
chr1	115480001	115920000	A.2.1.2.2.2.1.1	0.536144578313253	.	115480001	115920000	#FF9191	1	0.75
chr1	115920001	116120000	A.2.2.1.1.2.2.1.1	0.487951807228916	.	115920001	116120000	#FFDADA	1	0.625
chr1	116120001	116560000	A.1.2.2.2.2.2.1.1.1	0.7	.	116120001	116560000	#FF4848	1	0.875
chr1	116560001	116680000	B.1.1.1.2.1.1.1.2.2	0.369879518072289	.	116560001	116680000	#DADAFF	1	0.5
chr1	116680001	116920000	A.2.2.1.1.1.1.2.2	0.510843373493976	.	116680001	116920000	#FFDADA	1	0.625
chr1	116920001	117120000	A.2.1.1.1.2.2.1.2.1.2	0.640963855421687	.	116920001	117120000	#FF9191	1	0.75
chr1	117120001	117240000	A.2.1.2.2.1.1.2.2.1.1	0.549397590361446	.	117120001	117240000	#FF9191	1	0.75
chr1	117240001	117680000	A.2.1.1.1.1.1.1.2.2	0.683132530120482	.	117240001	117680000	#FF9191	1	0.75
chr1	117680001	117920000	A.2.2.2.1.2.1.1.1.1.2	0.436144578313253	.	117680001	117920000	#FFDADA	1	0.625
chr1	117920001	118080000	B.1.2.1.1.2.2.1.1.2.2	0.301204819277108	.	117920001	118080000	#9191FF	1	0.375
chr1	118080001	118240000	B.1.1.2.1.2.1.1.2	0.342168674698795	.	118080001	118240000	#DADAFF	1	0.5
chr1	118240001	118320000	B.1.1.2.2.2.2.1.2	0.31566265060241	.	118240001	118320000	#DADAFF	1	0.5
chr1	118320001	118520000	B.1.2.1.1.2.2.1.1.2.1	0.302409638554217	.	118320001	118520000	#9191FF	1	0.375
chr1	118520001	118920000	B.2.1.1.2.2.1.2.2	0.201204819277108	.	118520001	118920000	#4848FF	1	0.25
chr1	118920001	119440000	B.2.2.1.2.1.1.1.2.1.1	0.0759036144578313	.	118920001	119440000	#0000FF	1	0.125
chr1	119440001	119840000	B.2.1.1.1.2.2.1.1	0.216867469879518	.	119440001	119840000	#4848FF	1	0.25
chr1	119840001	120160000	B.1.1.1.2.2.2.2	0.35421686746988	.	119840001	120160000	#DADAFF	1	0.5
chr1	120160001	120680000	A.2.1.2.1.1.1.2.2	0.591566265060241	.	120160001	120680000	#FF9191	1	0.75
chr1	121080001	121120000	A.2.1.2.1.1.1.2.2	0.591566265060241	.	121080001	121120000	#FF9191	1	0.75
chr1	121120001	121360000	B.2.1.1.1.2.1.1.2.1.1	0.227710843373494	.	121120001	121360000	#4848FF	1	0.25
chr1	121480001	121520000	B.2.1.1.1.2.1.1.2.1.1	0.227710843373494	.	121480001	121520000	#4848FF	1	0.25
chr1	143120001	143160000	A.2.2.1.1.2.1.1.2.2	0.492771084337349	.	143120001	143160000	#FFDADA	1	0.625
chr1	143960001	144080000	A.2.2.1.1.2.1.1.2.2	0.492771084337349	.	143960001	144080000	#FFDADA	1	0.625
chr1	144520001	144600000	A.2.2.1.1.2.1.1.2.2	0.492771084337349	.	144520001	144600000	#FFDADA	1	0.625
chr1	144640001	144720000	A.2.2.1.1.2.1.1.2.2	0.492771084337349	.	144640001	144720000	#FFDADA	1	0.625
chr1	144800001	145120000	A.1.2.1.2.2.1.1.2.2	0.78433734939759	.	144800001	145120000	#FF4848	1	0.875
chr1	145120001	145320000	A.2.1.2.2.1.2.1.1.1.2	0.543373493975904	.	145120001	145320000	#FF9191	1	0.75
chr1	145360001	145840000	A.1.2.1.1.1.1.2.2	0.831325301204819	.	145360001	145840000	#FF4848	1	0.875
chr1	146320001	146360000	A.2.1.2.2.1.1.1.1.1	0.556626506024096	.	146320001	146360000	#FF9191	1	0.75
chr1	146480001	146720000	A.2.1.2.2.1.1.1.1.1	0.556626506024096	.	146480001	146720000	#FF9191	1	0.75
chr1	146720001	146960000	A.2.2.1.1.1.1.1.1.2.1	0.518072289156627	.	146720001	146960000	#FFDADA	1	0.625
chr1	146960001	147200000	A.1.2.2.2.1.1.2.2.1.2.2	0.721686746987952	.	146960001	147200000	#FF4848	1	0.875
chr1	147200001	147360000	A.1.2.2.2.2.1.1.2.2	0.702409638554217	.	147200001	147360000	#FF4848	1	0.875
chr1	147360001	147440000	A.2.1.1.2.2.1.2.2	0.607228915662651	.	147360001	147440000	#FF9191	1	0.75
chr1	147680001	147840000	A.2.1.1.2.2.1.2.2	0.607228915662651	.	147680001	147840000	#FF9191	1	0.75
chr1	148000001	148040000	B.1.1.2.2.1.2.2	0.327710843373494	.	148000001	148040000	#DADAFF	1	0.5
chr1	148520001	148560000	B.1.1.2.2.1.2.2	0.327710843373494	.	148520001	148560000	#DADAFF	1	0.5
chr1	148840001	148960000	B.1.1.2.2.1.2.2	0.327710843373494	.	148840001	148960000	#DADAFF	1	0.5
chr1	149000001	149200000	B.1.1.2.2.1.2.2	0.327710843373494	.	149000001	149200000	#DADAFF	1	0.5
chr1	149200001	149360000	B.1.1.2.2.1.2.1	0.328915662650602	.	149200001	149360000	#DADAFF	1	0.5
chr1	149640001	149720000	A.2.2.2.2.2.1.2.2	0.393975903614458	.	149640001	149720000	#FFDADA	1	0.625
chr1	149720001	150160000	A.1.2.1.1.2.1.2.2	0.808433734939759	.	149720001	150160000	#FF4848	1	0.875
chr1	150160001	150320000	A.1.1.2.2.2.2.2.1.2	0.849397590361446	.	150160001	150320000	#FF0000	1	1
chr1	150320001	150600000	A.1.1.2.1.1.1.1.1	0.943373493975904	.	150320001	150600000	#FF0000	1	1
chr1	150600001	150760000	A.1.2.1.1.2.1.2.1.1.2	0.810843373493976	.	150600001	150760000	#FF4848	1	0.875
chr1	150760001	151320000	A.1.1.1.1.2.1.1	0.995180722891566	.	150760001	151320000	#FF0000	1	1
chr1	151320001	151520000	A.1.1.2.2.2.2.1.2.1.2	0.85421686746988	.	151320001	151520000	#FF0000	1	1
chr1	151520001	151840000	A.1.1.2.2.1.2.1.2.2	0.892771084337349	.	151520001	151840000	#FF0000	1	1
chr1	151840001	152000000	A.2.1.2.1.1.1.1.1.2	0.595180722891566	.	151840001	152000000	#FF9191	1	0.75
chr1	152000001	152200000	B.1.2.2.2.1	0.250602409638554	.	152000001	152200000	#9191FF	1	0.375
chr1	152200001	152360000	B.2.1.1.2.1.2.2.2	0.207228915662651	.	152200001	152360000	#4848FF	1	0.25
chr1	152360001	152520000	B.2.1.2.1.1.2.1.1	0.167469879518072	.	152360001	152520000	#4848FF	1	0.25
chr1	152520001	152880000	B.2.1.1.2.1.2.2.1	0.208433734939759	.	152520001	152880000	#4848FF	1	0.25
chr1	152880001	153280000	B.2.1.1.2.1.2.1	0.209638554216867	.	152880001	153280000	#4848FF	1	0.25
chr1	153280001	153480000	B.1.2.1.1.1	0.310843373493976	.	153280001	153480000	#9191FF	1	0.375
chr1	153480001	153600000	A.2.1.2.1.1.1.1.1.1	0.596385542168675	.	153480001	153600000	#FF9191	1	0.75
chr1	153600001	153960000	A.1.1.2.1.1.1.2.1	0.939759036144578	.	153600001	153960000	#FF0000	1	1
chr1	153960001	154120000	A.2.1.1.2.2.1.1.1	0.610843373493976	.	153960001	154120000	#FF9191	1	0.75
chr1	154120001	154280000	A.1.1.2.2.2.2.1.1.1.2.2	0.859036144578313	.	154120001	154280000	#FF0000	1	1
chr1	154280001	154720000	A.1.1.1.2.2.2.1.1.1	0.95421686746988	.	154280001	154720000	#FF0000	1	1
chr1	154720001	154920000	A.1.1.2.1.1.2.2.2.2	0.926506024096385	.	154720001	154920000	#FF0000	1	1
chr1	154920001	155280000	A.1.1.1.1.2.1.2.1.1	0.993975903614458	.	154920001	155280000	#FF0000	1	1
chr1	155280001	155520000	A.1.1.2.2.2.2.1.1.1.2.1	0.860240963855422	.	155280001	155520000	#FF0000	1	1
chr1	155520001	155800000	A.1.1.2.1.1.2.2.1.1	0.930120481927711	.	155520001	155800000	#FF0000	1	1
chr1	155800001	156000000	A.1.1.2.2.2.2.2.1.1	0.850602409638554	.	155800001	156000000	#FF0000	1	1
chr1	156000001	156320000	A.1.1.1.1.2.1.2.2.2	0.990361445783133	.	156000001	156320000	#FF0000	1	1
chr1	156320001	156480000	A.1.1.2.1.1.1.2.2.1	0.93855421686747	.	156320001	156480000	#FF0000	1	1
chr1	156480001	156680000	A.1.1.1.2.1.1.2.1.2.2	0.968674698795181	.	156480001	156680000	#FF0000	1	1
chr1	156680001	156920000	A.1.1.1.2.1.1.2.1.2.1.1	0.971084337349398	.	156680001	156920000	#FF0000	1	1
chr1	156920001	157120000	A.1.1.2.2.1.2.1.2.1	0.893975903614458	.	156920001	157120000	#FF0000	1	1
chr1	157120001	157560000	A.2.1.1.1.2.1.2.2.2	0.64578313253012	.	157120001	157560000	#FF9191	1	0.75
chr1	157560001	157920000	B.2.1.2.2.1.2.1	0.137349397590361	.	157560001	157920000	#4848FF	1	0.25
chr1	157920001	158120000	A.2.2.1.2.1.1.2.1	0.483132530120482	.	157920001	158120000	#FFDADA	1	0.625
chr1	158120001	158400000	B.2.2.1.1.1.1.1.1.2	0.119277108433735	.	158120001	158400000	#0000FF	1	0.125
chr1	158400001	158960000	B.2.2.2.1.2.1.1.2	0.0253012048192771	.	158400001	158960000	#0000FF	1	0.125
chr1	158960001	159200000	B.1.1.2.2.2.1.1.1	0.326506024096386	.	158960001	159200000	#DADAFF	1	0.5
chr1	159200001	159760000	B.2.2.2.2.1.1.1	0.0144578313253012	.	159200001	159760000	#0000FF	1	0.125
chr1	159760001	160040000	A.2.1.1.1.1.2.2.1	0.668674698795181	.	159760001	160040000	#FF9191	1	0.75
chr1	160040001	160360000	A.1.1.1.2.1.1.2.2	0.967469879518072	.	160040001	160360000	#FF0000	1	1
chr1	160360001	160600000	A.1.2.2.2.1.1.1.1.1.2	0.728915662650602	.	160360001	160600000	#FF4848	1	0.875
chr1	160600001	160920000	A.1.2.1.2.2.1.1.1.1	0.789156626506024	.	160600001	160920000	#FF4848	1	0.875
chr1	160920001	161200000	A.1.1.1.1.2.2.2.1.1	0.983132530120482	.	160920001	161200000	#FF0000	1	1
chr1	161200001	161440000	A.1.1.1.2.2.2.1.2.2.1	0.948192771084337	.	161200001	161440000	#FF0000	1	1
chr1	161440001	161640000	A.2.2.1.1.1.1.1.2	0.51566265060241	.	161440001	161640000	#FFDADA	1	0.625
chr1	161640001	161720000	A.2.1.2.2.1.1.2.2.2.2	0.54578313253012	.	161640001	161720000	#FF9191	1	0.75
chr1	161720001	161960000	A.2.2.2.1.1.2.1.1	0.444578313253012	.	161720001	161960000	#FFDADA	1	0.625
chr1	161960001	162320000	A.2.1.1.1.1.2.1.1.1	0.674698795180723	.	161960001	162320000	#FF9191	1	0.75
chr1	162320001	162560000	A.2.1.2.1.1.2.2.2.2.2.2	0.57710843373494	.	162320001	162560000	#FF9191	1	0.75
chr1	162560001	162840000	A.2.2.2.1.1.2.1.2.2	0.442168674698795	.	162560001	162840000	#FFDADA	1	0.625
chr1	162840001	163280000	B.1.2.2.1.1.2.1	0.27710843373494	.	162840001	163280000	#9191FF	1	0.375
chr1	163280001	163520000	A.2.2.2.1.1.1.1.2.2	0.449397590361446	.	163280001	163520000	#FFDADA	1	0.625
chr1	163520001	163720000	A.2.1.2.1.1.2.2.1.2.1.1	0.585542168674699	.	163520001	163720000	#FF9191	1	0.75
chr1	163720001	163880000	A.2.2.2.1.2.2.2.2.1	0.413253012048193	.	163720001	163880000	#FFDADA	1	0.625
chr1	163880001	164040000	B.1.1.1.2.2.1.2.1	0.359036144578313	.	163880001	164040000	#DADAFF	1	0.5
chr1	164040001	164480000	B.1.1.2.2.2.2.1.1.1	0.319277108433735	.	164040001	164480000	#DADAFF	1	0.5
chr1	164480001	164720000	A.2.1.2.2.2.2.2.1.1	0.526506024096386	.	164480001	164720000	#FF9191	1	0.75
chr1	164720001	165120000	A.2.2.2.1.1.2.2.2.2	0.43855421686747	.	164720001	165120000	#FFDADA	1	0.625
chr1	165120001	165400000	A.1.2.2.2.2.2.1.2.1.2	0.696385542168675	.	165120001	165400000	#FF4848	1	0.875
chr1	165400001	165600000	A.1.2.2.2.2.2.1.2.1.1	0.697590361445783	.	165400001	165600000	#FF4848	1	0.875
chr1	165600001	165880000	A.2.1.1.1.1.2.2.2.1.1.1.1	0.667469879518072	.	165600001	165880000	#FF9191	1	0.75
chr1	165880001	166200000	B.1.1.2.1.1.2.1	0.348192771084337	.	165880001	166200000	#DADAFF	1	0.5
chr1	166200001	166480000	B.1.2.1.1.2.1.2.1	0.306024096385542	.	166200001	166480000	#9191FF	1	0.375
chr1	166480001	166800000	B.2.2.1.1.2.2.2.1	0.0939759036144578	.	166480001	166800000	#0000FF	1	0.125
chr1	166800001	167040000	A.2.2.2.1.1.2.1.2.1	0.443373493975904	.	166800001	167040000	#FFDADA	1	0.625
chr1	167040001	167200000	A.2.1.1.1.1.2.1.1.2.2.2	0.671084337349398	.	167040001	167200000	#FF9191	1	0.75
chr1	167200001	167360000	A.2.1.2.1.1.2.2.1.2.2.1	0.583132530120482	.	167200001	167360000	#FF9191	1	0.75
chr1	167360001	167720000	A.1.2.1.2.1.1.2.1	0.801204819277108	.	167360001	167720000	#FF4848	1	0.875
chr1	167720001	168000000	A.2.1.1.1.1.2.2.2.1.1.1.2.1	0.666265060240964	.	167720001	168000000	#FF9191	1	0.75
chr1	168000001	168200000	A.2.1.1.1.1.2.2.2.1.1.1.2.2	0.665060240963855	.	168000001	168200000	#FF9191	1	0.75
chr1	168200001	168880000	B.2.1.1.1.1.2.2.1	0.233734939759036	.	168200001	168880000	#4848FF	1	0.25
chr1	168880001	169160000	B.2.1.1.1.1.2.2.2	0.232530120481928	.	168880001	169160000	#4848FF	1	0.25
chr1	169160001	169280000	B.2.1.2.2.1.2.2.1.1.1	0.136144578313253	.	169160001	169280000	#4848FF	1	0.25
chr1	169280001	169480000	B.2.1.1.1.1.1.2.1.2	0.244578313253012	.	169280001	169480000	#4848FF	1	0.25
chr1	169480001	169880000	B.2.1.1.2.2.2.2.2.1	0.185542168674699	.	169480001	169880000	#4848FF	1	0.25
chr1	169880001	170080000	B.2.1.2.2.1.2.2.1.2.2	0.132530120481928	.	169880001	170080000	#4848FF	1	0.25
chr1	170080001	170440000	B.2.2.2.1.2.1.1.1.1.1	0.0313253012048193	.	170080001	170440000	#0000FF	1	0.125
chr1	170440001	170720000	B.2.2.1.1.1.1.1.1.1	0.120481927710843	.	170440001	170720000	#0000FF	1	0.125
chr1	170720001	170920000	B.2.2.1.1.2.2.2.2.1.1.1.2.2	0.0903614457831325	.	170720001	170920000	#0000FF	1	0.125
chr1	170920001	171160000	B.2.1.2.2.1.2.2.1.1.2	0.134939759036145	.	170920001	171160000	#4848FF	1	0.25
chr1	171160001	171440000	B.1.1.2.1.1.1.2.1	0.350602409638554	.	171160001	171440000	#DADAFF	1	0.5
chr1	171440001	171600000	A.2.1.2.1.1.2.1.2	0.589156626506024	.	171440001	171600000	#FF9191	1	0.75
chr1	171600001	171800000	B.1.1.2.1.1.1.2.2	0.349397590361446	.	171600001	171800000	#DADAFF	1	0.5
chr1	171800001	172120000	B.2.1.2.2.2.1.2	0.124096385542169	.	171800001	172120000	#4848FF	1	0.25
chr1	172120001	172400000	B.2.2.2.1.2.1.1.1.1.2.1	0.0301204819277108	.	172120001	172400000	#0000FF	1	0.125
chr1	172400001	172680000	B.1.2.1.1.2.2.1.2	0.3	.	172400001	172680000	#9191FF	1	0.375
chr1	172680001	172760000	B.2.1.1.2.2.2.1.1	0.2	.	172680001	172760000	#4848FF	1	0.25
chr1	172760001	173200000	B.2.2.2.1.2.1.1.1.1.2.2	0.0289156626506024	.	172760001	173200000	#0000FF	1	0.125
chr1	173200001	173360000	B.2.1.1.1.1.1.1	0.248192771084337	.	173200001	173360000	#4848FF	1	0.25
chr1	173360001	173480000	B.1.1.1.2.2.2.1.2	0.355421686746988	.	173360001	173480000	#DADAFF	1	0.5
chr1	173480001	173760000	B.1.2.2.1.1.2.2.2	0.274698795180723	.	173480001	173760000	#9191FF	1	0.375
chr1	173760001	174000000	A.2.1.2.1.2.2.2.2	0.557831325301205	.	173760001	174000000	#FF9191	1	0.75
chr1	174000001	174200000	B.1.1.1.2.2.2.1.1	0.356626506024096	.	174000001	174200000	#DADAFF	1	0.5
chr1	174200001	174760000	B.2.2.1.1.2.2.1.2.2	0.0951807228915663	.	174200001	174760000	#0000FF	1	0.125
chr1	174760001	174960000	B.1.1.2.1.1.2.2	0.346987951807229	.	174760001	174960000	#DADAFF	1	0.5
chr1	174960001	175320000	A.2.2.1.2.1.2.2.2.1.2.2	0.469879518072289	.	174960001	175320000	#FFDADA	1	0.625
chr1	175320001	175680000	A.2.1.1.1.2.1.2.2.1.2.1	0.648192771084337	.	175320001	175680000	#FF9191	1	0.75
chr1	175680001	175920000	A.1.2.2.2.1.1.1.2	0.726506024096386	.	175680001	175920000	#FF4848	1	0.875
chr1	175920001	176240000	A.2.1.2.1.1.2.2.1.2.2.2	0.581927710843373	.	175920001	176240000	#FF9191	1	0.75
chr1	176240001	176880000	B.1.2.1.1.2.1.2.2	0.304819277108434	.	176240001	176880000	#9191FF	1	0.375
chr1	176880001	177240000	A.2.1.1.1.2.1.2.2.1.2.2	0.646987951807229	.	176880001	177240000	#FF9191	1	0.75
chr1	177240001	177440000	A.2.2.2.1.2.2.2.2.2	0.412048192771084	.	177240001	177440000	#FFDADA	1	0.625
chr1	177440001	177720000	B.1.1.2.2.2.2.1.1.2.2	0.316867469879518	.	177440001	177720000	#DADAFF	1	0.5
chr1	177720001	177960000	B.1.1.1.2.1.1.2.1.1	0.368674698795181	.	177720001	177960000	#DADAFF	1	0.5
chr1	177960001	178240000	A.2.2.2.1.1.2.2.2.1	0.439759036144578	.	177960001	178240000	#FFDADA	1	0.625
chr1	178240001	178520000	A.2.2.1.2.1.2.1.1.2	0.479518072289157	.	178240001	178520000	#FFDADA	1	0.625
chr1	178520001	178720000	A.1.2.2.2.2.1.1.1.1.2	0.707228915662651	.	178520001	178720000	#FF4848	1	0.875
chr1	178720001	178920000	A.2.2.1.2.1.2.1.1.1	0.480722891566265	.	178720001	178920000	#FFDADA	1	0.625
chr1	178920001	179080000	A.2.1.1.1.2.1.2.2.1.1.1	0.650602409638554	.	178920001	179080000	#FF9191	1	0.75
chr1	179080001	179360000	A.2.1.1.1.2.1.1.2	0.655421686746988	.	179080001	179360000	#FF9191	1	0.75
chr1	179360001	179680000	A.2.2.2.1.2.2.2.1.1	0.41566265060241	.	179360001	179680000	#FFDADA	1	0.625
chr1	179680001	180080000	A.1.2.2.2.1.2.2.1	0.712048192771084	.	179680001	180080000	#FF4848	1	0.875
chr1	180080001	180240000	A.2.1.1.1.1.2.1.1.2.1	0.673493975903614	.	180080001	180240000	#FF9191	1	0.75
chr1	180240001	180440000	A.2.2.1.2.2.2.1.2.2	0.456626506024096	.	180240001	180440000	#FFDADA	1	0.625
chr1	180440001	180600000	A.2.1.2.1.1.2.2.2.1	0.580722891566265	.	180440001	180600000	#FF9191	1	0.75
chr1	180600001	180840000	A.2.1.2.1.2.2.1.2.1	0.56144578313253	.	180600001	180840000	#FF9191	1	0.75
chr1	180840001	181120000	A.1.1.2.1.2.2.2.2.2	0.908433734939759	.	180840001	181120000	#FF0000	1	1
chr1	181120001	181280000	A.2.2.1.1.1.2.1.1.1	0.509638554216867	.	181120001	181280000	#FFDADA	1	0.625
chr1	181280001	181480000	A.2.1.2.2.2.1.2.1.1	0.534939759036145	.	181280001	181480000	#FF9191	1	0.75
chr1	181480001	181760000	A.2.2.1.1.1.2.1.2.1	0.504819277108434	.	181480001	181760000	#FFDADA	1	0.625
chr1	181760001	182000000	A.2.2.2.2.2.2.2.1	0.390361445783133	.	181760001	182000000	#FFDADA	1	0.625
chr1	182000001	182400000	A.1.2.1.2.1.1.1.1	0.803614457831325	.	182000001	182400000	#FF4848	1	0.875
chr1	182400001	182560000	A.2.1.1.1.2.1.2.2.1.1.2	0.649397590361446	.	182400001	182560000	#FF9191	1	0.75
chr1	182560001	182880000	A.1.1.2.1.2.1.1.1.1	0.925301204819277	.	182560001	182880000	#FF0000	1	1
chr1	182880001	183120000	A.1.2.1.2.2.1.2.2.2	0.774698795180723	.	182880001	183120000	#FF4848	1	0.875
chr1	183120001	183320000	A.1.2.2.2.1.1.1.1.1.1.1	0.732530120481928	.	183120001	183320000	#FF4848	1	0.875
chr1	183320001	183600000	A.1.2.1.2.1.1.2.2.2.2	0.797590361445783	.	183320001	183600000	#FF4848	1	0.875
chr1	183600001	183960000	A.1.2.2.2.2.2.2.1.1.2	0.691566265060241	.	183600001	183960000	#FF4848	1	0.875
chr1	183960001	184200000	A.2.1.2.1.2.2.1.2.2	0.560240963855422	.	183960001	184200000	#FF9191	1	0.75
chr1	184200001	184400000	A.2.2.1.2.2.2.1.1.2	0.459036144578313	.	184200001	184400000	#FFDADA	1	0.625
chr1	184400001	184760000	A.2.2.1.2.2.2.2.1	0.455421686746988	.	184400001	184760000	#FFDADA	1	0.625
chr1	184760001	184960000	B.1.1.1.1.2.2.1	0.374698795180723	.	184760001	184960000	#DADAFF	1	0.5
chr1	184960001	185120000	A.2.2.2.1.2.2.1.2.2.2.1	0.418072289156627	.	184960001	185120000	#FFDADA	1	0.625
chr1	185120001	185240000	A.2.2.2.1.2.2.1.1.2.2	0.421686746987952	.	185120001	185240000	#FFDADA	1	0.625
chr1	185240001	185400000	A.2.2.1.2.1.2.2.1.2	0.474698795180723	.	185240001	185400000	#FFDADA	1	0.625
chr1	185400001	185680000	A.2.2.2.1.2.2.1.2.2.2.2	0.416867469879518	.	185400001	185680000	#FFDADA	1	0.625
chr1	185680001	186000000	B.2.1.1.2.2.2.2.1.1.2	0.189156626506024	.	185680001	186000000	#4848FF	1	0.25
chr1	186000001	186240000	B.2.1.2.2.1.2.2.1.2.1	0.133734939759036	.	186000001	186240000	#4848FF	1	0.25
chr1	186240001	186400000	A.2.2.2.1.2.2.1.1.2.1	0.42289156626506	.	186240001	186400000	#FFDADA	1	0.625
chr1	186400001	186680000	B.2.1.1.1.1.2.1.1.2.1	0.23855421686747	.	186400001	186680000	#4848FF	1	0.25
chr1	186680001	186960000	B.2.1.2.2.2.2.2	0.121686746987952	.	186680001	186960000	#4848FF	1	0.25
chr1	186960001	187320000	B.2.2.1.1.2.2.2.2.2.2.2	0.0819277108433735	.	186960001	187320000	#0000FF	1	0.125
chr1	187320001	187480000	B.2.1.1.2.2.2.1.2.1.2.1	0.197590361445783	.	187320001	187480000	#4848FF	1	0.25
chr1	187480001	187680000	B.2.2.1.1.2.2.2.2.1.1.1.1	0.0927710843373494	.	187480001	187680000	#0000FF	1	0.125
chr1	187680001	187760000	B.2.1.2.2.1.2.2.2.1	0.131325301204819	.	187680001	187760000	#4848FF	1	0.25
chr1	187760001	188120000	B.2.2.1.1.2.2.2.2.1.1.2.1	0.0891566265060241	.	187760001	188120000	#0000FF	1	0.125
chr1	188120001	188400000	B.2.2.1.1.2.2.2.2.1.1.1.2.1	0.091566265060241	.	188120001	188400000	#0000FF	1	0.125
chr1	188400001	188600000	B.2.2.1.1.2.2.2.2.1.1.2.2	0.0879518072289157	.	188400001	188600000	#0000FF	1	0.125
chr1	188600001	188760000	B.2.1.1.2.2.2.1.2.2.2.2	0.191566265060241	.	188600001	188760000	#4848FF	1	0.25
chr1	188760001	189000000	B.2.2.1.1.2.2.2.2.2.1.1	0.0855421686746988	.	188760001	189000000	#0000FF	1	0.125
chr1	189000001	189120000	B.2.2.1.1.2.1.1.2	0.102409638554217	.	189000001	189120000	#0000FF	1	0.125
chr1	189120001	189280000	B.2.2.2.1.2.1.2.1	0.0240963855421687	.	189120001	189280000	#0000FF	1	0.125
chr1	189280001	189760000	B.2.2.1.2.2.2.2.2	0.0457831325301205	.	189280001	189760000	#0000FF	1	0.125
chr1	189760001	190000000	B.2.2.1.2.2.1.2.2.2.2	0.0530120481927711	.	189760001	190000000	#0000FF	1	0.125
chr1	190000001	190240000	B.2.2.1.2.2.1.2.2.1	0.0554216867469879	.	190000001	190240000	#0000FF	1	0.125
chr1	190240001	190440000	B.2.1.2.2.1.2.2.2.2	0.130120481927711	.	190240001	190440000	#4848FF	1	0.25
chr1	190440001	190720000	B.2.2.1.1.2.2.2.2.2.1.2	0.0843373493975904	.	190440001	190720000	#0000FF	1	0.125
chr1	190720001	191040000	B.2.2.2.1.2.2.2.1.1	0.0180722891566265	.	190720001	191040000	#0000FF	1	0.125
chr1	191040001	191160000	B.2.1.2.2.1.1.1.1.1	0.148192771084337	.	191040001	191160000	#4848FF	1	0.25
chr1	191160001	191560000	B.2.2.2.1.2.1.2.2.2	0.0216867469879518	.	191160001	191560000	#0000FF	1	0.125
chr1	191560001	191760000	B.2.1.2.2.1.1.2.2.2.2	0.13855421686747	.	191560001	191760000	#4848FF	1	0.25
chr1	191760001	192040000	B.2.2.1.2.2.1.2.2.2.1	0.0542168674698795	.	191760001	192040000	#0000FF	1	0.125
chr1	192040001	192440000	B.2.2.2.1.2.1.2.2.1	0.0228915662650602	.	192040001	192440000	#0000FF	1	0.125
chr1	192440001	192640000	B.1.2.1.2.2.1.2.2	0.285542168674699	.	192440001	192640000	#9191FF	1	0.375
chr1	192640001	193000000	B.2.1.1.2.2.2.2.1.1.1	0.190361445783133	.	192640001	193000000	#4848FF	1	0.25
chr1	193000001	193240000	A.2.2.2.1.1.1.1.2.1	0.450602409638554	.	193000001	193240000	#FFDADA	1	0.625
chr1	193240001	193760000	B.2.1.1.1.1.2.1.1.2.2	0.237349397590361	.	193240001	193760000	#4848FF	1	0.25
chr1	193760001	194200000	B.2.2.1.1.2.2.1.2.1.1	0.0975903614457831	.	193760001	194200000	#0000FF	1	0.125
chr1	194200001	194400000	B.2.1.2.2.2.2.1	0.12289156626506	.	194200001	194400000	#4848FF	1	0.25
chr1	194400001	194680000	B.2.2.1.2.2.2.2.1	0.0469879518072289	.	194400001	194680000	#0000FF	1	0.125
chr1	194680001	195040000	B.2.2.2.1.2.2.2.1.2	0.0168674698795181	.	194680001	195040000	#0000FF	1	0.125
chr1	195040001	195720000	B.2.2.2.1.2.2.1.2	0.0192771084337349	.	195040001	195720000	#0000FF	1	0.125
chr1	195720001	195960000	B.2.1.1.2.2.2.1.2.1.2.2.1	0.196385542168675	.	195720001	195960000	#4848FF	1	0.25
chr1	195960001	196080000	B.2.1.1.2.2.2.1.2.1.2.2.2	0.195180722891566	.	195960001	196080000	#4848FF	1	0.25
chr1	196080001	196360000	B.2.1.2.2.1.1.1.1.2	0.146987951807229	.	196080001	196360000	#4848FF	1	0.25
chr1	196360001	196480000	B.2.1.2.2.1.1.1.2.2	0.144578313253012	.	196360001	196480000	#4848FF	1	0.25
chr1	196480001	196600000	B.2.1.1.1.1.1.2.1.1.1	0.246987951807229	.	196480001	196600000	#4848FF	1	0.25
chr1	196600001	196840000	B.2.1.1.2.2.2.1.2.2.1	0.193975903614458	.	196600001	196840000	#4848FF	1	0.25
chr1	196840001	197000000	B.2.1.2.2.1.1.1.2.1	0.14578313253012	.	196840001	197000000	#4848FF	1	0.25
chr1	197000001	197080000	B.2.1.1.1.1.1.2.1.1.2	0.24578313253012	.	197000001	197080000	#4848FF	1	0.25
chr1	197080001	197200000	B.1.2.1.2.2.1.2.1	0.286746987951807	.	197080001	197200000	#9191FF	1	0.375
chr1	197200001	197400000	B.2.1.2.2.2.1.1.1.1	0.128915662650602	.	197200001	197400000	#4848FF	1	0.25
chr1	197400001	197600000	B.1.2.1.2.2.1.1	0.287951807228916	.	197400001	197600000	#9191FF	1	0.375
chr1	197600001	197960000	B.1.1.2.1.1.1.1.1	0.353012048192771	.	197600001	197960000	#DADAFF	1	0.5
chr1	197960001	198080000	B.1.2.1.2.2.2.2	0.283132530120482	.	197960001	198080000	#9191FF	1	0.375
chr1	198080001	198320000	B.1.1.2.1.1.1.1.2	0.351807228915663	.	198080001	198320000	#DADAFF	1	0.5
chr1	198320001	198800000	B.2.2.1.1.2.2.1.2.1.2	0.0963855421686747	.	198320001	198800000	#0000FF	1	0.125
chr1	198800001	199160000	B.2.2.2.1.2.2.1.1	0.0204819277108434	.	198800001	199160000	#0000FF	1	0.125
chr1	199160001	199640000	B.2.2.2.1.2.2.2.2	0.0156626506024096	.	199160001	199640000	#0000FF	1	0.125
chr1	199640001	199920000	B.2.1.2.2.1.1.2.2.1	0.140963855421687	.	199640001	199920000	#4848FF	1	0.25
chr1	199920001	200200000	A.2.2.2.1.2.2.1.2.1	0.420481927710843	.	199920001	200200000	#FFDADA	1	0.625
chr1	200200001	200400000	A.2.1.1.1.2.1.2.1.2.2	0.651807228915663	.	200200001	200400000	#FF9191	1	0.75
chr1	200400001	200560000	A.2.1.2.1.1.2.1.1	0.590361445783133	.	200400001	200560000	#FF9191	1	0.75
chr1	200560001	200840000	A.1.2.1.2.2.2.1	0.773493975903614	.	200560001	200840000	#FF4848	1	0.875
chr1	200840001	201120000	A.1.1.2.1.2.2.2.2.1	0.909638554216867	.	200840001	201120000	#FF0000	1	1
chr1	201120001	201400000	A.1.1.2.1.2.2.2.1.1	0.912048192771084	.	201120001	201400000	#FF0000	1	1
chr1	201400001	201800000	A.1.1.1.1.1.2	0.996385542168675	.	201400001	201800000	#FF0000	1	1
chr1	201800001	202080000	A.1.1.1.1.1.1.2	0.997590361445783	.	201800001	202080000	#FF0000	1	1
chr1	202080001	202320000	A.1.1.1.2.2.2.1.2.1.1	0.950602409638554	.	202080001	202320000	#FF0000	1	1
chr1	202320001	202520000	A.1.2.2.1.1.1.1.1.2.2	0.767469879518072	.	202320001	202520000	#FF4848	1	0.875
chr1	202520001	202600000	A.1.2.2.1.1.1.2.2.2	0.759036144578313	.	202520001	202600000	#FF4848	1	0.875
chr1	202600001	202680000	A.1.2.2.1.2.1.2.1.2	0.739759036144578	.	202600001	202680000	#FF4848	1	0.875
chr1	202680001	203080000	A.1.1.1.1.1.1.1.1	1	.	202680001	203080000	#FF0000	1	1
chr1	203080001	203320000	A.1.1.1.2.1.1.1.2.1	0.975903614457831	.	203080001	203320000	#FF0000	1	1
chr1	203320001	203840000	A.1.1.1.1.2.2.1.1.2	0.986746987951807	.	203320001	203840000	#FF0000	1	1
chr1	203840001	204000000	A.1.2.2.1.1.1.1.1.2.1	0.768674698795181	.	203840001	204000000	#FF4848	1	0.875
chr1	204000001	204200000	A.1.1.2.2.2.1.1.1.2.2	0.879518072289157	.	204000001	204200000	#FF0000	1	1
chr1	204200001	204520000	A.1.1.1.1.2.2.1.1.1.1	0.989156626506024	.	204200001	204520000	#FF0000	1	1
chr1	204520001	204720000	A.1.2.1.1.1.2.1.1.2	0.828915662650602	.	204520001	204720000	#FF4848	1	0.875
chr1	204720001	205080000	A.1.1.2.1.2.2.1.1	0.914457831325301	.	204720001	205080000	#FF0000	1	1
chr1	205080001	205320000	A.1.1.1.2.2.2.1.2.1.2	0.949397590361446	.	205080001	205320000	#FF0000	1	1
chr1	205320001	205480000	A.1.1.2.2.1.1.2.1.1	0.9	.	205320001	205480000	#FF0000	1	1
chr1	205480001	205760000	A.1.1.1.1.2.2.1.1.1.2	0.987951807228916	.	205480001	205760000	#FF0000	1	1
chr1	205760001	205920000	A.1.2.1.2.2.1.2.1.2.2	0.780722891566265	.	205760001	205920000	#FF4848	1	0.875
chr1	205920001	205960000	A.2.2.2.2.2.1.1.2	0.396385542168675	.	205920001	205960000	#FFDADA	1	0.625
chr1	206080001	206120000	A.2.2.2.2.2.1.1.2	0.396385542168675	.	206080001	206120000	#FFDADA	1	0.625
chr1	206160001	206200000	A.2.2.2.2.2.1.1.2	0.396385542168675	.	206160001	206200000	#FFDADA	1	0.625
chr1	206200001	206320000	A.2.1.1.2.1.2.2.2.1.2.2	0.613253012048193	.	206200001	206320000	#FF9191	1	0.75
chr1	206320001	206360000	A.2.2.2.2.2.1.2.1	0.395180722891566	.	206320001	206360000	#FFDADA	1	0.625
chr1	206480001	206560000	A.2.2.2.2.2.1.2.1	0.395180722891566	.	206480001	206560000	#FFDADA	1	0.625
chr1	206560001	206880000	A.1.2.2.2.1.1.2.2.2.1.2	0.719277108433735	.	206560001	206880000	#FF4848	1	0.875
chr1	206880001	207240000	A.1.2.2.2.2.2.2.2.2	0.687951807228916	.	206880001	207240000	#FF4848	1	0.875
chr1	207240001	207440000	B.1.1.1.2.1.1.2.1.2	0.367469879518072	.	207240001	207440000	#DADAFF	1	0.5
chr1	207440001	207640000	B.1.1.1.2.1.1.1.2.1	0.371084337349398	.	207440001	207640000	#DADAFF	1	0.5
chr1	207640001	207760000	B.1.1.1.2.1.1.1.1	0.372289156626506	.	207640001	207760000	#DADAFF	1	0.5
chr1	207760001	207920000	A.2.2.1.1.1.2.1.2.2	0.503614457831325	.	207760001	207920000	#FFDADA	1	0.625
chr1	207920001	208200000	A.2.1.1.1.2.2.2.2.2.2	0.633734939759036	.	207920001	208200000	#FF9191	1	0.75
chr1	208200001	208400000	A.2.2.2.2.1.2.2.2.1	0.4	.	208200001	208400000	#FFDADA	1	0.625
chr1	208400001	208600000	A.2.1.1.2.1.2.1.2	0.626506024096386	.	208400001	208600000	#FF9191	1	0.75
chr1	208600001	208880000	A.2.2.1.1.1.2.2.2.1	0.497590361445783	.	208600001	208880000	#FFDADA	1	0.625
chr1	208880001	209360000	A.2.2.2.2.1.2.1	0.402409638554217	.	208880001	209360000	#FFDADA	1	0.625
chr1	209360001	209440000	A.2.2.1.1.1.2.2.2.2	0.496385542168675	.	209360001	209440000	#FFDADA	1	0.625
chr1	209440001	210000000	A.1.2.2.2.2.2.2.2.1	0.689156626506024	.	209440001	210000000	#FF4848	1	0.875
chr1	210000001	210360000	B.1.1.1.2.1.1.2.2.1	0.366265060240964	.	210000001	210360000	#DADAFF	1	0.5
chr1	210360001	210560000	A.2.1.2.1.2.2.1.1.2.2	0.562650602409639	.	210360001	210560000	#FF9191	1	0.75
chr1	210560001	210800000	B.1.1.1.2.1.1.2.2.2	0.365060240963855	.	210560001	210800000	#DADAFF	1	0.5
chr1	210800001	210960000	B.1.1.2.2.2.2.1.1.2.1	0.318072289156626	.	210800001	210960000	#DADAFF	1	0.5
chr1	210960001	211400000	B.1.2.2.1.2.1.2	0.262650602409639	.	210960001	211400000	#9191FF	1	0.375
chr1	211400001	211680000	A.1.2.2.2.1.1.1.1.1.1.2.2	0.730120481927711	.	211400001	211680000	#FF4848	1	0.875
chr1	211680001	211880000	A.1.2.1.2.2.1.2.2.1.2.2	0.775903614457831	.	211680001	211880000	#FF4848	1	0.875
chr1	211880001	212120000	A.1.2.2.2.2.1.1.1.2.2	0.704819277108434	.	211880001	212120000	#FF4848	1	0.875
chr1	212120001	212560000	A.1.2.1.2.1.1.2.2.1	0.8	.	212120001	212560000	#FF4848	1	0.875
chr1	212560001	212880000	A.1.1.2.2.1.2.2.2.1.1	0.889156626506024	.	212560001	212880000	#FF0000	1	1
chr1	212880001	213200000	A.1.1.2.2.1.2.2.2.1.2	0.887951807228916	.	212880001	213200000	#FF0000	1	1
chr1	213200001	213440000	A.2.1.2.1.2.2.1.1.1.1	0.566265060240964	.	213200001	213440000	#FF9191	1	0.75
chr1	213440001	213760000	A.2.1.2.1.2.2.1.1.2.1	0.563855421686747	.	213440001	213760000	#FF9191	1	0.75
chr1	213760001	213880000	A.2.2.1.1.1.2.1.1.2.2.1	0.507228915662651	.	213760001	213880000	#FFDADA	1	0.625
chr1	213880001	214320000	A.2.1.1.1.2.1.2.1.1	0.65421686746988	.	213880001	214320000	#FF9191	1	0.75
chr1	214320001	214600000	A.2.1.1.1.1.2.2.2.1.2.1	0.662650602409639	.	214320001	214600000	#FF9191	1	0.75
chr1	214600001	214800000	A.2.1.1.1.1.2.2.2.1.2.2	0.66144578313253	.	214600001	214800000	#FF9191	1	0.75
chr1	214800001	215480000	B.2.2.1.2.2.2.1.2	0.0481927710843374	.	214800001	215480000	#0000FF	1	0.125
chr1	215480001	215680000	B.2.2.1.2.2.1.2.1	0.0566265060240964	.	215480001	215680000	#0000FF	1	0.125
chr1	215680001	215840000	B.1.2.2.1.2.2.1.1.2	0.260240963855422	.	215680001	215840000	#9191FF	1	0.375
chr1	215840001	216240000	B.2.2.1.2.2.2.1.1.2.1	0.0506024096385542	.	215840001	216240000	#0000FF	1	0.125
chr1	216240001	216320000	B.2.1.1.1.1.2.1.2.1	0.236144578313253	.	216240001	216320000	#4848FF	1	0.25
chr1	216320001	216560000	B.2.1.1.1.1.1.2.2	0.243373493975904	.	216320001	216560000	#4848FF	1	0.25
chr1	216560001	216760000	B.1.2.2.1.1.2.2.1	0.275903614457831	.	216560001	216760000	#9191FF	1	0.375
chr1	216760001	216960000	B.1.2.1.2.2.2.1	0.28433734939759	.	216760001	216960000	#9191FF	1	0.375
chr1	216960001	217360000	B.2.1.1.1.1.2.1.1.1.1.2	0.240963855421687	.	216960001	217360000	#4848FF	1	0.25
chr1	217360001	217600000	B.2.1.2.2.1.1.2.1.2	0.142168674698795	.	217360001	217600000	#4848FF	1	0.25
chr1	217600001	217880000	B.2.1.1.1.1.2.1.1.1.2	0.239759036144578	.	217600001	217880000	#4848FF	1	0.25
chr1	217880001	218040000	B.2.2.1.1.2.1.1.1	0.103614457831325	.	217880001	218040000	#0000FF	1	0.125
chr1	218040001	218440000	B.2.2.1.1.2.2.1.1	0.0987951807228916	.	218040001	218440000	#0000FF	1	0.125
chr1	218440001	218760000	B.1.2.2.1.2.2.1.2.1	0.259036144578313	.	218440001	218760000	#9191FF	1	0.375
chr1	218760001	218840000	B.1.2.2.1.2.2.1.1.1	0.26144578313253	.	218760001	218840000	#9191FF	1	0.375
chr1	218840001	219320000	B.2.2.1.2.2.2.1.1.1	0.0518072289156627	.	218840001	219320000	#0000FF	1	0.125
chr1	219320001	219680000	B.2.1.1.1.1.2.1.2.2	0.234939759036145	.	219320001	219680000	#4848FF	1	0.25
chr1	219680001	219800000	A.2.2.2.1.2.2.1.1.1	0.424096385542169	.	219680001	219800000	#FFDADA	1	0.625
chr1	219800001	220000000	B.1.2.1.1.2.1.1.2	0.307228915662651	.	219800001	220000000	#9191FF	1	0.375
chr1	220000001	220200000	A.2.2.1.2.1.2.2.1.1.1	0.47710843373494	.	220000001	220200000	#FFDADA	1	0.625
chr1	220200001	220560000	A.2.1.1.1.2.1.1.1.1	0.657831325301205	.	220200001	220560000	#FF9191	1	0.75
chr1	220560001	220840000	A.2.2.2.1.2.2.1.2.2.1	0.419277108433735	.	220560001	220840000	#FFDADA	1	0.625
chr1	220840001	221160000	A.2.1.1.1.2.1.2.1.2.1	0.653012048192771	.	220840001	221160000	#FF9191	1	0.75
chr1	221160001	221320000	A.2.2.1.2.2.2.1.1.1	0.460240963855422	.	221160001	221320000	#FFDADA	1	0.625
chr1	221320001	221600000	A.2.1.2.1.1.2.2.1.1.2	0.586746987951807	.	221320001	221600000	#FF9191	1	0.75
chr1	221600001	221720000	A.2.1.2.1.1.2.2.2.2.1	0.579518072289157	.	221600001	221720000	#FF9191	1	0.75
chr1	221720001	221880000	A.2.2.1.1.1.2.1.1.2.2.2	0.506024096385542	.	221720001	221880000	#FFDADA	1	0.625
chr1	221880001	222040000	A.2.2.1.1.1.2.1.1.2.1	0.508433734939759	.	221880001	222040000	#FFDADA	1	0.625
chr1	222040001	222400000	A.2.1.2.1.1.2.2.1.1.1	0.587951807228916	.	222040001	222400000	#FF9191	1	0.75
chr1	222400001	222640000	A.2.1.2.2.2.2.2.1.2	0.525301204819277	.	222400001	222640000	#FF9191	1	0.75
chr1	222640001	223000000	A.1.2.1.2.2.1.2.2.1.2.1	0.77710843373494	.	222640001	223000000	#FF4848	1	0.875
chr1	223000001	223240000	A.1.2.2.2.2.1.1.1.1.1.2	0.708433734939759	.	223000001	223240000	#FF4848	1	0.875
chr1	223240001	223680000	A.1.2.2.2.1.1.2.2.2.1.1	0.720481927710843	.	223240001	223680000	#FF4848	1	0.875
chr1	223680001	223840000	A.2.1.1.2.1.2.1.1.2	0.627710843373494	.	223680001	223840000	#FF9191	1	0.75
chr1	223840001	224080000	A.1.1.2.1.2.1.1.2.2	0.919277108433735	.	223840001	224080000	#FF0000	1	1
chr1	224080001	224200000	A.2.2.2.2.2.1.1.1	0.397590361445783	.	224080001	224200000	#FFDADA	1	0.625
chr1	224200001	224640000	A.1.1.2.1.2.1.1.2.1	0.920481927710843	.	224200001	224640000	#FF0000	1	1
chr1	224640001	224800000	A.1.2.2.2.1.1.1.1.2	0.727710843373494	.	224640001	224800000	#FF4848	1	0.875
chr1	224800001	225120000	A.1.2.1.2.2.1.2.2.1.1.2	0.778313253012048	.	224800001	225120000	#FF4848	1	0.875
chr1	225120001	225560000	A.2.2.1.2.2.2.1.2.1	0.457831325301205	.	225120001	225560000	#FFDADA	1	0.625
chr1	225560001	225960000	A.1.1.1.2.2.2.1.2.2.2	0.946987951807229	.	225560001	225960000	#FF0000	1	1
chr1	225960001	226240000	A.1.1.1.2.1.1.2.1.1.2	0.972289156626506	.	225960001	226240000	#FF0000	1	1
chr1	226240001	226440000	A.1.1.1.2.1.1.2.1.1.1	0.973493975903614	.	226240001	226440000	#FF0000	1	1
chr1	226440001	226600000	A.1.1.2.2.2.2.1.1.2.2	0.856626506024096	.	226440001	226600000	#FF0000	1	1
chr1	226600001	227000000	A.1.1.2.1.2.2.1.2	0.913253012048193	.	226600001	227000000	#FF0000	1	1
chr1	227000001	227240000	A.1.2.2.1.1.1.1.1.1.1	0.771084337349398	.	227000001	227240000	#FF4848	1	0.875
chr1	227240001	227440000	A.2.2.1.1.1.1.1.1.2.2	0.516867469879518	.	227240001	227440000	#FFDADA	1	0.625
chr1	227440001	227680000	A.2.1.2.1.1.1.2.1	0.592771084337349	.	227440001	227680000	#FF9191	1	0.75
chr1	227680001	227920000	A.2.2.2.2.1.1.1.2	0.409638554216867	.	227680001	227920000	#FFDADA	1	0.625
chr1	227920001	228160000	A.2.1.1.2.2.1.2.1	0.608433734939759	.	227920001	228160000	#FF9191	1	0.75
chr1	228160001	228520000	A.1.1.2.1.1.2.2.2.1	0.927710843373494	.	228160001	228520000	#FF0000	1	1
chr1	228520001	228720000	A.1.2.2.1.2.1.2.1.1	0.740963855421687	.	228520001	228720000	#FF4848	1	0.875
chr1	228720001	229400000	A.1.1.1.1.2.2.1.2.2	0.98433734939759	.	228720001	229400000	#FF0000	1	1
chr1	229400001	229720000	A.1.1.2.1.2.1.1.1.2.1	0.924096385542169	.	229400001	229720000	#FF0000	1	1
chr1	229720001	230040000	A.2.1.1.2.1.1.2	0.630120481927711	.	229720001	230040000	#FF9191	1	0.75
chr1	230040001	230160000	A.2.2.1.1.1.1.2.1.2.2	0.512048192771084	.	230040001	230160000	#FFDADA	1	0.625
chr1	230160001	230480000	A.1.2.2.2.1.1.2.2.1.2.1	0.72289156626506	.	230160001	230480000	#FF4848	1	0.875
chr1	230480001	230760000	A.2.1.1.2.1.2.2.2.1.1	0.61566265060241	.	230480001	230760000	#FF9191	1	0.75
chr1	230760001	231240000	A.1.1.2.2.1.1.1.2.1.2	0.903614457831325	.	230760001	231240000	#FF0000	1	1
chr1	231240001	231440000	A.1.2.2.2.1.1.2.2.1.1	0.724096385542169	.	231240001	231440000	#FF4848	1	0.875
chr1	231440001	231680000	A.1.2.2.2.2.1.1.1.2.1	0.706024096385542	.	231440001	231680000	#FF4848	1	0.875
chr1	231680001	231840000	A.1.2.2.2.2.1.1.1.1.1.1	0.709638554216868	.	231680001	231840000	#FF4848	1	0.875
chr1	231840001	232000000	A.2.1.2.2.2.1.2.1.2.2	0.532530120481928	.	231840001	232000000	#FF9191	1	0.75
chr1	232000001	232520000	A.1.2.1.2.2.1.2.1.1	0.783132530120482	.	232000001	232520000	#FF4848	1	0.875
chr1	232520001	232800000	A.1.2.2.2.1.1.2.2.2.2	0.718072289156626	.	232520001	232800000	#FF4848	1	0.875
chr1	232800001	233040000	A.2.1.2.2.2.1.2.1.2.1	0.533734939759036	.	232800001	233040000	#FF9191	1	0.75
chr1	233040001	233160000	A.2.1.2.2.1.1.2.2.2.1	0.546987951807229	.	233040001	233160000	#FF9191	1	0.75
chr1	233160001	233480000	A.2.1.1.1.1.1.2.2.1.1	0.678313253012048	.	233160001	233480000	#FF9191	1	0.75
chr1	233480001	233640000	A.2.2.1.1.2.2.2	0.485542168674699	.	233480001	233640000	#FFDADA	1	0.625
chr1	233640001	233880000	A.2.1.1.1.1.1.2.2.1.2	0.67710843373494	.	233640001	233880000	#FF9191	1	0.75
chr1	233880001	234280000	A.2.1.2.2.2.1.2.2	0.531325301204819	.	233880001	234280000	#FF9191	1	0.75
chr1	234280001	234440000	A.2.1.1.2.1.2.1.1.1	0.628915662650602	.	234280001	234440000	#FF9191	1	0.75
chr1	234440001	234600000	A.2.1.1.1.1.2.1.2	0.669879518072289	.	234440001	234600000	#FF9191	1	0.75
chr1	234600001	234880000	A.1.2.1.2.2.1.2.2.1.1.1	0.779518072289157	.	234600001	234880000	#FF4848	1	0.875
chr1	234880001	235000000	A.2.1.2.2.1.1.2.1.1.1	0.553012048192771	.	234880001	235000000	#FF9191	1	0.75
chr1	235000001	235200000	A.1.2.1.2.1.1.1.2	0.802409638554217	.	235000001	235200000	#FF4848	1	0.875
chr1	235240001	235320000	A.1.2.1.2.1.1.1.2	0.802409638554217	.	235240001	235320000	#FF4848	1	0.875
chr1	235320001	235600000	A.1.1.2.1.2.1.2.1	0.918072289156627	.	235320001	235600000	#FF0000	1	1
chr1	235600001	235880000	A.1.2.1.2.1.1.2.2.2.1	0.798795180722892	.	235600001	235880000	#FF4848	1	0.875
chr1	235880001	236200000	A.1.2.2.2.1.2.2.2	0.710843373493976	.	235880001	236200000	#FF4848	1	0.875
chr1	236200001	236320000	A.2.1.2.1.1.2.2.2.2.2.1	0.578313253012048	.	236200001	236320000	#FF9191	1	0.75
chr1	236320001	236760000	A.2.1.1.1.2.1.1.1.2	0.656626506024096	.	236320001	236760000	#FF9191	1	0.75
chr1	236760001	237080000	B.1.1.1.1.2.2.2	0.373493975903614	.	236760001	237080000	#DADAFF	1	0.5
chr1	237080001	237320000	B.1.2.1.1.2.1.1.1.2	0.308433734939759	.	237080001	237320000	#9191FF	1	0.375
chr1	237320001	237520000	B.2.1.2.2.2.1.1.2	0.125301204819277	.	237320001	237520000	#4848FF	1	0.25
chr1	237520001	237920000	B.2.2.2.1.2.1.1.1.2.1	0.027710843373494	.	237520001	237920000	#0000FF	1	0.125
chr1	237920001	238120000	B.2.1.2.2.1.1.2.2.2.1	0.139759036144578	.	237920001	238120000	#4848FF	1	0.25
chr1	238120001	238520000	B.2.2.2.1.2.1.1.1.2.2	0.0265060240963855	.	238120001	238520000	#0000FF	1	0.125
chr1	238520001	238840000	B.2.2.1.2.2.2.1.1.2.2	0.0493975903614458	.	238520001	238840000	#0000FF	1	0.125
chr1	238840001	238920000	B.2.1.1.2.2.2.1.2.2.2.1	0.192771084337349	.	238840001	238920000	#4848FF	1	0.25
chr1	238920001	239040000	B.2.2.1.1.2.1.2.1	0.101204819277108	.	238920001	239040000	#0000FF	1	0.125
chr1	239040001	239200000	B.2.2.1.1.2.1.2.2	0.1	.	239040001	239200000	#0000FF	1	0.125
chr1	239200001	239320000	B.2.1.1.2.2.2.1.2.1.1	0.198795180722892	.	239200001	239320000	#4848FF	1	0.25
chr1	239320001	239640000	B.2.2.1.1.2.2.2.2.1.2	0.0867469879518072	.	239320001	239640000	#0000FF	1	0.125
chr1	239640001	240000000	B.2.2.1.2.2.1.1	0.0578313253012048	.	239640001	240000000	#0000FF	1	0.125
chr1	240000001	240160000	B.2.1.2.2.1.1.2.1.1	0.143373493975904	.	240000001	240160000	#4848FF	1	0.25
chr1	240160001	240360000	B.1.2.2.1.2.2.1.2.2	0.257831325301205	.	240160001	240360000	#9191FF	1	0.375
chr1	240360001	240640000	B.2.1.2.2.2.1.1.1.2.2	0.126506024096386	.	240360001	240640000	#4848FF	1	0.25
chr1	240640001	240920000	B.2.1.2.2.2.1.1.1.2.1	0.127710843373494	.	240640001	240920000	#4848FF	1	0.25
chr1	240920001	241160000	B.2.2.1.1.2.2.2.2.2.2.1	0.0831325301204819	.	240920001	241160000	#0000FF	1	0.125
chr1	241160001	241520000	B.2.2.2.2.1.2.1	0.0108433734939759	.	241160001	241520000	#0000FF	1	0.125
chr1	241520001	241760000	B.2.1.1.2.2.2.2.1.2.2	0.186746987951807	.	241520001	241760000	#4848FF	1	0.25
chr1	241760001	242000000	B.2.1.1.2.2.2.2.1.2.1	0.187951807228916	.	241760001	242000000	#4848FF	1	0.25
chr1	242000001	242400000	B.1.2.1.1.2.1.1.1.1	0.309638554216867	.	242000001	242400000	#9191FF	1	0.375
chr1	242400001	243120000	B.2.1.1.1.1.2.1.1.1.1.1	0.242168674698795	.	242400001	243120000	#4848FF	1	0.25
chr1	243120001	243280000	B.1.2.1.2.1.1.1	0.297590361445783	.	243120001	243280000	#9191FF	1	0.375
chr1	243280001	243680000	A.2.2.1.2.1.2.2.1.1.2	0.475903614457831	.	243280001	243680000	#FFDADA	1	0.625
chr1	243680001	243920000	B.1.1.2.2.2.1.1.2.1	0.325301204819277	.	243680001	243920000	#DADAFF	1	0.5
chr1	243920001	244200000	A.2.2.2.1.1.2.2.1	0.440963855421687	.	243920001	244200000	#FFDADA	1	0.625
chr1	244200001	244480000	A.2.2.1.2.1.2.2.2.1.2.1	0.471084337349398	.	244200001	244480000	#FFDADA	1	0.625
chr1	244480001	244800000	A.2.1.2.1.2.2.1.1.1.2	0.565060240963855	.	244480001	244800000	#FF9191	1	0.75
chr1	244800001	245000000	A.1.2.2.2.1.1.1.1.1.1.2.1	0.731325301204819	.	244800001	245000000	#FF4848	1	0.875
chr1	245000001	245200000	A.1.1.2.2.1.2.2.2.2	0.886746987951807	.	245000001	245200000	#FF0000	1	1
chr1	245200001	245360000	A.1.2.2.2.2.2.2.1.2	0.690361445783133	.	245200001	245360000	#FF4848	1	0.875
chr1	245360001	245480000	A.2.1.1.1.1.2.1.1.2.2.1	0.672289156626506	.	245360001	245480000	#FF9191	1	0.75
chr1	245480001	246000000	A.1.2.2.2.2.2.2.1.1.1	0.692771084337349	.	245480001	246000000	#FF4848	1	0.875
chr1	246000001	246240000	A.2.2.2.2.1.1.2.1.1	0.408433734939759	.	246000001	246240000	#FFDADA	1	0.625
chr1	246240001	246640000	A.2.2.2.1.2.2.2.1.2	0.414457831325301	.	246240001	246640000	#FFDADA	1	0.625
chr1	246640001	246920000	A.2.1.1.1.1.2.2.2.1.1.2	0.663855421686747	.	246640001	246920000	#FF9191	1	0.75
chr1	246920001	247120000	A.2.1.1.1.1.2.2.2.2.1	0.660240963855422	.	246920001	247120000	#FF9191	1	0.75
chr1	247120001	247280000	A.2.2.1.2.2.1.2	0.46144578313253	.	247120001	247280000	#FFDADA	1	0.625
chr1	247280001	247560000	A.2.1.2.1.2.2.2.1	0.559036144578313	.	247280001	247560000	#FF9191	1	0.75
chr1	247560001	247840000	B.2.1.1.2.2.2.2.2.2	0.18433734939759	.	247560001	247840000	#4848FF	1	0.25
chr1	247840001	247960000	B.2.2.1.2.1.2.2.2	0.0590361445783133	.	247840001	247960000	#0000FF	1	0.125
chr1	247960001	248600000	B.2.2.2.2.2.1.2	0.00240963855421687	.	247960001	248600000	#0000FF	1	0.125
chr1	248600001	248640000	B.2.1.1.2.1.1	0.210843373493976	.	248600001	248640000	#4848FF	1	0.25
chr1	248680001	248760000	B.2.1.1.2.1.1	0.210843373493976	.	248680001	248760000	#4848FF	1	0.25
chr1	248760001	248920000	B.2.1.2.1.1.2.2.2	0.163855421686747	.	248760001	248920000	#4848FF	1	0.25
chr1	249040001	249120000	B.2.1.2.1.1.2.2.2	0.163855421686747	.	249040001	249120000	#4848FF	1	0.25
chr1	249120001	249200000	A.2.2.1.2.1.1.2.2	0.481927710843373	.	249120001	249200000	#FFDADA	1	0.625
chr2	1	280000	A.2.2.1.1.2.2.1.1	0.523652365236524	.	1	280000	#FFDADA	1	0.625
chr2	280001	640000	A.2.1.1.2.1.2.1.2.2	0.629262926292629	.	280001	640000	#FF9191	1	0.75
chr2	640001	920000	A.1.2.2.1.1.2.2.2	0.751375137513751	.	640001	920000	#FF4848	1	0.875
chr2	920001	1120000	A.2.1.2.1.1.1.2.2.2.1.1.1.1	0.596259625962596	.	920001	1120000	#FF9191	1	0.75
chr2	1120001	1280000	A.2.2.1.1.2.2.2	0.521452145214521	.	1120001	1280000	#FFDADA	1	0.625
chr2	1280001	1560000	A.2.1.1.2.1.2.1.2.1.2.2	0.63036303630363	.	1280001	1560000	#FF9191	1	0.75
chr2	1560001	1800000	A.1.1.2.2.2.1.2.1.1.2	0.864686468646865	.	1560001	1800000	#FF0000	1	1
chr2	1800001	2120000	A.1.2.2.2.2.2.1.1.1	0.690869086908691	.	1800001	2120000	#FF4848	1	0.875
chr2	2120001	2320000	A.2.2.1.2.1.2.1.2	0.514851485148515	.	2120001	2320000	#FFDADA	1	0.625
chr2	2320001	2440000	A.2.2.2.2.1.1.2.1.2	0.464246424642464	.	2320001	2440000	#FFDADA	1	0.625
chr2	2440001	2920000	A.1.2.2.1.2.1.1.2.1.2	0.746974697469747	.	2440001	2920000	#FF4848	1	0.875
chr2	2920001	3360000	A.1.2.2.1.2.1.2.2.1.1	0.743674367436744	.	2920001	3360000	#FF4848	1	0.875
chr2	3360001	3520000	A.1.2.1.1.2.1.2.2.2	0.822882288228823	.	3360001	3520000	#FF4848	1	0.875
chr2	3520001	3720000	A.1.2.2.1.2.2.2.1.1.1.1	0.734873487348735	.	3520001	3720000	#FF4848	1	0.875
chr2	3720001	3960000	B.1.1.2.1.2.1.1.1.2	0.401540154015402	.	3720001	3960000	#DADAFF	1	0.5
chr2	3960001	4240000	B.2.1.2.1.2.2.1	0.148514851485149	.	3960001	4240000	#4848FF	1	0.25
chr2	4240001	4400000	B.2.2.1.1.2.1.2.1	0.077007700770077	.	4240001	4400000	#0000FF	1	0.125
chr2	4400001	4480000	B.2.1.2.1.1.1.2.1.1	0.176017601760176	.	4400001	4480000	#4848FF	1	0.25
chr2	4480001	4680000	B.2.2.1.1.2.1.2.2	0.0759075907590759	.	4480001	4680000	#0000FF	1	0.125
chr2	4680001	5000000	B.2.1.2.2.2.1.1.2.2	0.115511551155116	.	4680001	5000000	#4848FF	1	0.25
chr2	5000001	5040000	B.1.2.1.1.2.1.1.1	0.353135313531353	.	5000001	5040000	#9191FF	1	0.375
chr2	5080001	5120000	B.1.2.1.1.2.1.1.1	0.353135313531353	.	5080001	5120000	#9191FF	1	0.375
chr2	5120001	5280000	B.1.2.1.1.1.2.2.1.1	0.357535753575358	.	5120001	5280000	#9191FF	1	0.375
chr2	5280001	5440000	B.1.2.2.1.2.2.2.1.2.1	0.282728272827283	.	5280001	5440000	#9191FF	1	0.375
chr2	5440001	5680000	B.1.1.2.1.2.1.2.2	0.398239823982398	.	5440001	5680000	#DADAFF	1	0.5
chr2	5680001	5800000	B.1.1.2.2.2.1.2.1	0.380638063806381	.	5680001	5800000	#DADAFF	1	0.5
chr2	5800001	6200000	B.1.1.2.1.2.1.1.2	0.4004400440044	.	5800001	6200000	#DADAFF	1	0.5
chr2	6200001	6280000	B.1.2.1.2.1.1.1.2.1	0.328932893289329	.	6200001	6280000	#9191FF	1	0.375
chr2	6280001	6720000	B.2.1.2.1.2.2.2.2	0.146314631463146	.	6280001	6720000	#4848FF	1	0.25
chr2	6720001	6960000	B.1.2.2.2.2.2.2.1.1	0.250825082508251	.	6720001	6960000	#9191FF	1	0.375
chr2	6960001	7160000	A.2.2.2.1.1.2.2.2	0.490649064906491	.	6960001	7160000	#FFDADA	1	0.625
chr2	7160001	7360000	A.2.2.2.1.1.1.1.1	0.497249724972497	.	7160001	7360000	#FFDADA	1	0.625
chr2	7360001	7480000	A.2.2.2.2.1.1.1.1.2	0.470847084708471	.	7360001	7480000	#FFDADA	1	0.625
chr2	7480001	7640000	A.2.2.2.1.1.1.2	0.495049504950495	.	7480001	7640000	#FFDADA	1	0.625
chr2	7640001	7800000	B.1.1.1.1.2.1.2.2	0.44004400440044	.	7640001	7800000	#DADAFF	1	0.5
chr2	7800001	7880000	A.2.2.2.2.1.1.1.1.1	0.471947194719472	.	7800001	7880000	#FFDADA	1	0.625
chr2	7880001	8280000	A.2.1.1.2.2.2.2.2.2	0.606160616061606	.	7880001	8280000	#FF9191	1	0.75
chr2	8280001	8360000	A.2.1.2.1.2.2.1.2	0.580858085808581	.	8280001	8360000	#FF9191	1	0.75
chr2	8360001	8680000	A.1.2.1.1.2.1.2.1.2.1.2	0.828382838283828	.	8360001	8680000	#FF4848	1	0.875
chr2	8680001	8920000	A.1.2.1.1.2.1.2.1.2.2	0.827282728272827	.	8680001	8920000	#FF4848	1	0.875
chr2	8920001	9280000	A.1.2.1.1.2.1.1.1.2.1	0.839383938393839	.	8920001	9280000	#FF4848	1	0.875
chr2	9280001	9560000	A.1.1.1.2.2.2.2.1	0.938393839383938	.	9280001	9560000	#FF0000	1	1
chr2	9560001	10120000	A.1.1.1.1.1.2.2	0.996699669966997	.	9560001	10120000	#FF0000	1	1
chr2	10120001	10280000	A.1.1.1.2.1.2.2.2.1.2.1	0.947194719471947	.	10120001	10280000	#FF0000	1	1
chr2	10280001	10600000	A.1.1.1.2.1.1.2.2	0.962596259625963	.	10280001	10600000	#FF0000	1	1
chr2	10600001	10920000	A.1.1.1.2.1.2.2.1.1.2.1	0.952695269526953	.	10600001	10920000	#FF0000	1	1
chr2	10920001	11320000	A.1.1.1.1.2.1.1.2.1	0.994499449944995	.	10920001	11320000	#FF0000	1	1
chr2	11320001	11480000	A.1.1.2.2.1.1.1.1.2.2	0.892189218921892	.	11320001	11480000	#FF0000	1	1
chr2	11480001	11560000	A.1.2.2.1.1.2.1.2.2.2.2	0.754675467546755	.	11480001	11560000	#FF4848	1	0.875
chr2	11560001	11920000	A.1.1.1.2.2.1.1.1	0.943894389438944	.	11560001	11920000	#FF0000	1	1
chr2	11920001	12320000	A.1.2.2.1.2.2.2.1.2	0.731573157315732	.	11920001	12320000	#FF4848	1	0.875
chr2	12320001	12600000	A.2.2.1.2.2.1.2.2.1.2.1	0.506050605060506	.	12320001	12600000	#FFDADA	1	0.625
chr2	12600001	12680000	A.2.2.2.1.1.1.1.2	0.496149614961496	.	12600001	12680000	#FFDADA	1	0.625
chr2	12680001	12920000	A.2.2.2.1.1.2.2.1	0.491749174917492	.	12680001	12920000	#FFDADA	1	0.625
chr2	12920001	13200000	B.1.1.2.1.2.2.2.1	0.396039603960396	.	12920001	13200000	#DADAFF	1	0.5
chr2	13200001	13400000	B.2.1.2.2.2.1.1.2.1.1.2	0.117711771177118	.	13200001	13400000	#4848FF	1	0.25
chr2	13400001	14040000	B.2.2.2.2.2.2	0.0011001100110011	.	13400001	14040000	#0000FF	1	0.125
chr2	14040001	14240000	B.2.2.1.1.1.1.1.1.2	0.103410341034103	.	14040001	14240000	#0000FF	1	0.125
chr2	14240001	14680000	B.2.2.2.1.2.2.2.1	0.0143014301430143	.	14240001	14680000	#0000FF	1	0.125
chr2	14680001	15160000	B.2.1.2.1.2.2.2.1	0.147414741474147	.	14680001	15160000	#4848FF	1	0.25
chr2	15160001	15360000	B.1.1.2.1.2.1.2.1	0.399339933993399	.	15160001	15360000	#DADAFF	1	0.5
chr2	15360001	15720000	B.1.2.1.1.2.2.2.1.1.1	0.341034103410341	.	15360001	15720000	#9191FF	1	0.375
chr2	15720001	16120000	A.1.1.2.2.1.2.1.2	0.877887788778878	.	15720001	16120000	#FF0000	1	1
chr2	16120001	16280000	A.1.2.1.1.2.1.2.1.1	0.830583058305831	.	16120001	16280000	#FF4848	1	0.875
chr2	16320001	16640000	A.1.1.2.2.2.1.2.2	0.862486248624862	.	16320001	16640000	#FF0000	1	1
chr2	16640001	16800000	A.2.1.1.2.2.2.1.2.2.2.1	0.610561056105611	.	16640001	16800000	#FF9191	1	0.75
chr2	16800001	16920000	A.2.1.1.2.2.2.1.2.2.1	0.611661166116612	.	16800001	16920000	#FF9191	1	0.75
chr2	16920001	17240000	A.1.2.2.1.2.2.2.1.1.1.2	0.733773377337734	.	16920001	17240000	#FF4848	1	0.875
chr2	17240001	17560000	A.2.1.1.2.2.2.1.2.2.2.2	0.609460946094609	.	17240001	17560000	#FF9191	1	0.75
chr2	17560001	17680000	A.2.2.1.2.1.2.2	0.513751375137514	.	17560001	17680000	#FFDADA	1	0.625
chr2	17680001	18000000	A.1.2.2.1.1.1.1.1.2	0.77007700770077	.	17680001	18000000	#FF4848	1	0.875
chr2	18000001	18400000	B.1.1.1.1.1.2.2.1	0.445544554455446	.	18000001	18400000	#DADAFF	1	0.5
chr2	18400001	18560000	B.1.2.1.2.2.1.1.1	0.317931793179318	.	18400001	18560000	#9191FF	1	0.375
chr2	18560001	18760000	B.1.1.2.1.2.1.1.1.1	0.402640264026403	.	18560001	18760000	#DADAFF	1	0.5
chr2	18760001	18920000	B.1.2.1.1.2.2.1.1.2.1.1	0.345434543454345	.	18760001	18920000	#9191FF	1	0.375
chr2	18920001	19120000	A.2.2.2.2.2.1.2.2	0.453245324532453	.	18920001	19120000	#FFDADA	1	0.625
chr2	19120001	19240000	B.1.2.1.1.1.2.1.1	0.360836083608361	.	19120001	19240000	#9191FF	1	0.375
chr2	19240001	19600000	B.1.1.1.1.2.1.2.1	0.441144114411441	.	19240001	19600000	#DADAFF	1	0.5
chr2	19600001	20120000	B.1.1.1.1.1.2.2.2	0.444444444444444	.	19600001	20120000	#DADAFF	1	0.5
chr2	20120001	20560000	A.1.1.1.2.2.2.1.1	0.940594059405941	.	20120001	20560000	#FF0000	1	1
chr2	20560001	20880000	A.1.2.1.1.2.1.2.1.2.1.1	0.829482948294829	.	20560001	20880000	#FF4848	1	0.875
chr2	20880001	21080000	B.1.2.1.1.2.2.1.2	0.342134213421342	.	20880001	21080000	#9191FF	1	0.375
chr2	21080001	21280000	B.1.2.1.1.2.2.1.1.1.1	0.347634763476348	.	21080001	21280000	#9191FF	1	0.375
chr2	21280001	21560000	B.1.2.1.1.2.2.1.1.2.2	0.343234323432343	.	21280001	21560000	#9191FF	1	0.375
chr2	21560001	21680000	B.1.2.1.1.2.2.1.1.2.1.2	0.344334433443344	.	21560001	21680000	#9191FF	1	0.375
chr2	21680001	22000000	B.2.1.1.1.2.1.1.2.1.1.2	0.223322332233223	.	21680001	22000000	#4848FF	1	0.25
chr2	22000001	22360000	B.2.1.2.2.2.1.1.2.1.1.1	0.118811881188119	.	22000001	22360000	#4848FF	1	0.25
chr2	22360001	22480000	B.1.2.2.2.2.1.1.1	0.260726072607261	.	22360001	22480000	#9191FF	1	0.375
chr2	22480001	22880000	B.1.2.1.1.2.2.2.1.2.1	0.338833883388339	.	22480001	22880000	#9191FF	1	0.375
chr2	22880001	23120000	B.1.1.1.2.2.2.1.2	0.42024202420242	.	22880001	23120000	#DADAFF	1	0.5
chr2	23120001	23600000	A.2.1.2.2.2.2.1.1.1	0.556655665566557	.	23120001	23600000	#FF9191	1	0.75
chr2	23600001	23680000	A.2.1.2.1.1.2.1.2	0.58965896589659	.	23600001	23680000	#FF9191	1	0.75
chr2	23680001	23960000	A.1.2.1.1.2.1.1.1.1.1	0.841584158415842	.	23680001	23960000	#FF4848	1	0.875
chr2	23960001	24040000	A.2.1.1.1.2.2.1.1.1.2.2	0.654565456545655	.	23960001	24040000	#FF9191	1	0.75
chr2	24040001	24200000	A.1.2.1.1.2.2.1.2.1.1	0.81958195819582	.	24040001	24200000	#FF4848	1	0.875
chr2	24200001	24600000	A.1.1.1.2.1.2.1.1.2	0.959295929592959	.	24200001	24600000	#FF0000	1	1
chr2	24600001	25040000	A.1.1.2.1.1.1.1.1.1.1	0.936193619361936	.	24600001	25040000	#FF0000	1	1
chr2	25040001	25160000	A.1.2.1.1.1.2.1.1.1.1	0.85038503850385	.	25040001	25160000	#FF4848	1	0.875
chr2	25160001	25440000	A.1.1.1.2.1.2.2.2.1.1	0.948294829482948	.	25160001	25440000	#FF0000	1	1
chr2	25440001	25600000	A.1.1.2.1.1.2.2.1.2	0.913091309130913	.	25440001	25600000	#FF0000	1	1
chr2	25600001	25840000	A.1.1.2.1.1.2.2.1.1.2	0.914191419141914	.	25600001	25840000	#FF0000	1	1
chr2	25840001	26040000	A.1.1.2.2.2.2.2.1	0.858085808580858	.	25840001	26040000	#FF0000	1	1
chr2	26040001	26640000	A.1.1.1.1.2.1.2.2.1	0.984598459845985	.	26040001	26640000	#FF0000	1	1
chr2	26640001	26760000	A.1.2.1.2.1.2.2.1.2.2.2	0.788778877887789	.	26640001	26760000	#FF4848	1	0.875
chr2	26760001	27280000	A.1.1.1.1.2.1.2.1.1.2.2	0.987898789878988	.	26760001	27280000	#FF0000	1	1
chr2	27280001	27520000	A.1.1.2.1.1.2.1.1.1	0.91969196919692	.	27280001	27520000	#FF0000	1	1
chr2	27520001	27960000	A.1.1.1.2.1.1.2.1.2.1.2	0.964796479647965	.	27520001	27960000	#FF0000	1	1
chr2	27960001	28160000	A.2.1.1.1.1.2.1.1.1.2	0.671067106710671	.	27960001	28160000	#FF9191	1	0.75
chr2	28160001	28520000	A.2.1.1.2.1.2.2.1	0.628162816281628	.	28160001	28520000	#FF9191	1	0.75
chr2	28520001	28880000	A.1.1.2.1.1.1.2.2.1.2	0.924092409240924	.	28520001	28880000	#FF0000	1	1
chr2	28880001	29160000	A.1.1.2.1.1.1.1.2.1.2	0.92959295929593	.	28880001	29160000	#FF0000	1	1
chr2	29160001	29240000	A.1.2.2.2.1.2.2.2	0.707370737073707	.	29160001	29240000	#FF4848	1	0.875
chr2	29240001	29320000	A.2.1.1.1.1.2.2	0.666666666666667	.	29240001	29320000	#FF9191	1	0.75
chr2	29320001	29400000	A.2.1.1.1.1.1.1.2.2	0.677667766776678	.	29320001	29400000	#FF9191	1	0.75
chr2	29400001	29600000	A.1.2.2.2.2.1.2.2.1.2.2.2	0.694169416941694	.	29400001	29600000	#FF4848	1	0.875
chr2	29600001	29840000	A.2.1.2.1.1.1.2.2.1	0.597359735973597	.	29600001	29840000	#FF9191	1	0.75
chr2	29840001	30160000	A.2.1.1.1.1.1.2.2	0.673267326732673	.	29840001	30160000	#FF9191	1	0.75
chr2	30160001	30360000	A.1.2.2.2.2.2.1.1.2	0.68976897689769	.	30160001	30360000	#FF4848	1	0.875
chr2	30360001	30680000	A.1.1.2.1.1.2.2.2.2	0.90979097909791	.	30360001	30680000	#FF0000	1	1
chr2	30680001	30920000	A.1.2.1.2.2.1.2.1.2	0.781078107810781	.	30680001	30920000	#FF4848	1	0.875
chr2	30920001	31000000	A.2.1.2.1.2.2.2.2	0.576457645764576	.	30920001	31000000	#FF9191	1	0.75
chr2	31000001	31160000	A.2.1.1.2.1.2.1.2.1.1	0.632563256325633	.	31000001	31160000	#FF9191	1	0.75
chr2	31160001	31560000	A.1.2.1.1.2.1.1.2.1.1	0.837183718371837	.	31160001	31560000	#FF4848	1	0.875
chr2	31560001	31760000	A.2.2.1.1.2.2.1.2	0.522552255225523	.	31560001	31760000	#FFDADA	1	0.625
chr2	31760001	32080000	B.1.1.1.2.1.2.2	0.429042904290429	.	31760001	32080000	#DADAFF	1	0.5
chr2	32080001	32400000	A.1.2.2.1.1.1.1.2.2.1	0.767876787678768	.	32080001	32400000	#FF4848	1	0.875
chr2	32400001	32760000	A.1.2.1.1.2.2.1.2.2	0.817381738173817	.	32400001	32760000	#FF4848	1	0.875
chr2	32760001	32920000	A.2.1.2.2.1.2.2.1.2	0.566556655665567	.	32760001	32920000	#FF9191	1	0.75
chr2	32920001	33440000	B.1.1.2.1.2.2.1	0.397139713971397	.	32920001	33440000	#DADAFF	1	0.5
chr2	33440001	33600000	B.1.2.1.1.2.2.1.1.1.2	0.346534653465347	.	33440001	33600000	#9191FF	1	0.375
chr2	33600001	33840000	A.2.2.2.2.2.1.2.1	0.454345434543454	.	33600001	33840000	#FFDADA	1	0.625
chr2	33840001	34200000	B.2.1.2.1.1.1.1.1.1.1.2	0.18041804180418	.	33840001	34200000	#4848FF	1	0.25
chr2	34200001	34360000	B.2.1.1.2.2.2.2.1	0.183718371837184	.	34200001	34360000	#4848FF	1	0.25
chr2	34360001	34520000	B.1.2.2.2.2.2.2.1.2	0.24972497249725	.	34360001	34520000	#9191FF	1	0.375
chr2	34520001	34680000	B.1.2.2.2.2.1.1.2	0.25962596259626	.	34520001	34680000	#9191FF	1	0.375
chr2	34680001	34920000	B.2.1.1.1.2.1.1.1.1.2.2	0.227722772277228	.	34680001	34920000	#4848FF	1	0.25
chr2	34920001	35040000	B.1.2.1.2.1.1.1.2.2.1.1	0.327832783278328	.	34920001	35040000	#9191FF	1	0.375
chr2	35040001	35440000	B.2.1.2.1.1.1.1.2	0.177117711771177	.	35040001	35440000	#4848FF	1	0.25
chr2	35440001	35560000	B.1.2.1.2.1.1.1.2.2.1.2	0.326732673267327	.	35440001	35560000	#9191FF	1	0.375
chr2	35560001	35720000	B.1.2.1.1.2.2.2.1.1.2	0.33993399339934	.	35560001	35720000	#9191FF	1	0.375
chr2	35720001	35960000	B.2.1.1.1.2.1.1.1.1.2.1	0.228822882288229	.	35720001	35960000	#4848FF	1	0.25
chr2	35960001	36080000	B.1.1.2.2.2.1.2.2.1.2	0.378437843784378	.	35960001	36080000	#DADAFF	1	0.5
chr2	36080001	36160000	B.1.2.1.2.1.1.1.1.2.1	0.332233223322332	.	36080001	36160000	#9191FF	1	0.375
chr2	36160001	36560000	B.1.2.2.1.1.1.2	0.292629262926293	.	36160001	36560000	#9191FF	1	0.375
chr2	36560001	36800000	A.2.2.2.2.2.1.1.1.1	0.457645764576458	.	36560001	36800000	#FFDADA	1	0.625
chr2	36800001	37080000	A.2.1.2.2.2.2.1.1.2	0.555555555555556	.	36800001	37080000	#FF9191	1	0.75
chr2	37080001	37360000	A.1.2.2.1.2.2.1.1.2	0.737073707370737	.	37080001	37360000	#FF4848	1	0.875
chr2	37360001	37640000	A.1.1.2.2.1.2.1.1	0.878987898789879	.	37360001	37640000	#FF0000	1	1
chr2	37640001	37840000	A.2.1.1.2.2.2.1.2.1	0.612761276127613	.	37640001	37840000	#FF9191	1	0.75
chr2	37840001	38040000	A.2.1.1.1.2.2.1.1.1.2.1	0.655665566556656	.	37840001	38040000	#FF9191	1	0.75
chr2	38040001	38240000	A.1.2.2.1.1.2.1.2.2.2.1	0.755775577557756	.	38040001	38240000	#FF4848	1	0.875
chr2	38240001	38560000	A.1.1.2.1.2.1.1.2	0.906490649064907	.	38240001	38560000	#FF0000	1	1
chr2	38560001	38680000	A.1.1.2.2.2.1.1.2.2	0.866886688668867	.	38560001	38680000	#FF0000	1	1
chr2	38680001	39040000	A.1.1.1.2.2.1.2	0.941694169416942	.	38680001	39040000	#FF0000	1	1
chr2	39040001	39480000	A.1.2.1.1.2.2.1.1.2	0.820682068206821	.	39040001	39480000	#FF4848	1	0.875
chr2	39480001	39680000	A.2.1.2.2.2.1.1.2	0.561056105610561	.	39480001	39680000	#FF9191	1	0.75
chr2	39680001	40040000	A.2.2.2.1.1.2.1.2	0.492849284928493	.	39680001	40040000	#FFDADA	1	0.625
chr2	40040001	40280000	B.2.1.1.1.2.1.1.2.2.2.1.2	0.218921892189219	.	40040001	40280000	#4848FF	1	0.25
chr2	40280001	40560000	B.2.1.1.1.2.1.1.2.1.1.1	0.224422442244224	.	40280001	40560000	#4848FF	1	0.25
chr2	40560001	40760000	B.2.1.1.1.2.1.1.2.2.2.2	0.217821782178218	.	40560001	40760000	#4848FF	1	0.25
chr2	40760001	41040000	B.2.1.2.2.2.1.2.2.1	0.113311331133113	.	40760001	41040000	#4848FF	1	0.25
chr2	41040001	41320000	B.2.2.1.2.1.2.1.1	0.0561056105610561	.	41040001	41320000	#0000FF	1	0.125
chr2	41320001	41560000	B.2.2.1.1.1.1.1.1.1	0.104510451045105	.	41320001	41560000	#0000FF	1	0.125
chr2	41560001	41720000	B.2.1.1.1.2.1.1.2.2.2.1.1	0.22002200220022	.	41560001	41720000	#4848FF	1	0.25
chr2	41720001	42040000	B.2.1.1.2.2.2.1	0.184818481848185	.	41720001	42040000	#4848FF	1	0.25
chr2	42040001	42560000	A.1.1.1.2.2.2.1.2	0.939493949394939	.	42040001	42560000	#FF0000	1	1
chr2	42560001	42640000	A.2.1.1.1.2.2.1.1.1.1	0.656765676567657	.	42560001	42640000	#FF9191	1	0.75
chr2	42640001	43040000	A.1.1.1.1.2.2.2.1.2	0.976897689768977	.	42640001	43040000	#FF0000	1	1
chr2	43040001	43280000	A.1.1.1.2.1.2.2.1.1.2.2	0.951595159515952	.	43040001	43280000	#FF0000	1	1
chr2	43280001	43480000	A.1.1.2.1.1.1.1.1.2.1	0.932893289328933	.	43280001	43480000	#FF0000	1	1
chr2	43480001	43800000	A.1.1.2.2.1.1.1.1.2.1.1	0.894389438943894	.	43480001	43800000	#FF0000	1	1
chr2	43800001	44080000	A.1.1.2.2.1.1.2.1.2.2	0.882288228822882	.	43800001	44080000	#FF0000	1	1
chr2	44080001	44240000	A.1.2.1.1.1.2.2.1.1.1	0.845984598459846	.	44080001	44240000	#FF4848	1	0.875
chr2	44240001	44480000	A.1.1.2.2.1.1.1.1.2.1.2	0.893289328932893	.	44240001	44480000	#FF0000	1	1
chr2	44480001	44600000	A.1.2.2.2.1.2.1.1.2	0.711771177117712	.	44480001	44600000	#FF4848	1	0.875
chr2	44600001	44800000	A.2.1.1.1.1.2.1.1.1.1	0.672167216721672	.	44600001	44800000	#FF9191	1	0.75
chr2	44800001	44920000	A.2.1.1.2.1.1.1.1.2	0.641364136413641	.	44800001	44920000	#FF9191	1	0.75
chr2	44920001	45160000	A.1.2.1.2.1.1.2.2.1.2.1	0.800880088008801	.	44920001	45160000	#FF4848	1	0.875
chr2	45160001	45600000	A.1.1.1.2.1.2.2.1.2.2	0.949394939493949	.	45160001	45600000	#FF0000	1	1
chr2	45600001	45840000	A.1.2.2.1.1.2.1.1.1	0.761276127612761	.	45600001	45840000	#FF4848	1	0.875
chr2	45840001	46200000	A.1.1.2.2.2.1.1.1	0.873487348734873	.	45840001	46200000	#FF0000	1	1
chr2	46200001	46440000	A.1.2.1.2.1.1.1.2.1	0.808580858085809	.	46200001	46440000	#FF4848	1	0.875
chr2	46440001	46560000	A.1.2.1.2.1.2.2.2.1	0.787678767876788	.	46440001	46560000	#FF4848	1	0.875
chr2	46560001	46720000	A.1.2.2.2.2.1.2.2.1.2.2.1	0.695269526952695	.	46560001	46720000	#FF4848	1	0.875
chr2	46720001	46920000	A.1.1.2.1.1.2.2.1.1.1	0.915291529152915	.	46720001	46920000	#FF0000	1	1
chr2	46920001	47120000	A.1.2.1.2.1.1.2.2.1.2.2.1	0.7997799779978	.	46920001	47120000	#FF4848	1	0.875
chr2	47120001	47320000	A.1.1.1.2.1.2.2.2.1.2.2	0.946094609460946	.	47120001	47320000	#FF0000	1	1
chr2	47320001	47680000	A.1.1.1.1.2.1.1.2.2.1	0.993399339933993	.	47320001	47680000	#FF0000	1	1
chr2	47680001	48080000	A.1.1.1.1.2.2.1.1	0.982398239823982	.	47680001	48080000	#FF0000	1	1
chr2	48080001	48280000	A.1.2.2.1.2.2.1.1.1	0.738173817381738	.	48080001	48280000	#FF4848	1	0.875
chr2	48280001	48800000	A.1.2.2.1.1.1.1.1.1	0.771177117711771	.	48280001	48800000	#FF4848	1	0.875
chr2	48800001	49120000	B.1.1.2.1.2.2.2.2	0.394939493949395	.	48800001	49120000	#DADAFF	1	0.5
chr2	49120001	49280000	B.1.2.2.2.2.1.2.2	0.257425742574257	.	49120001	49280000	#9191FF	1	0.375
chr2	49280001	49440000	B.1.1.2.2.2.1.2.2.1.1	0.37953795379538	.	49280001	49440000	#DADAFF	1	0.5
chr2	49440001	49680000	B.1.2.1.1.1.2.2.2.1	0.355335533553355	.	49440001	49680000	#9191FF	1	0.375
chr2	49680001	49960000	B.2.1.2.2.2.1.1.2.1.2	0.116611661166117	.	49680001	49960000	#4848FF	1	0.25
chr2	49960001	50240000	B.2.1.2.1.1.1.1.1.1.2	0.179317931793179	.	49960001	50240000	#4848FF	1	0.25
chr2	50240001	50520000	B.2.2.1.1.1.2.2.2.2.1	0.0825082508250825	.	50240001	50520000	#0000FF	1	0.125
chr2	50520001	51200000	B.2.2.1.2.1.2.1.2	0.055005500550055	.	50520001	51200000	#0000FF	1	0.125
chr2	51200001	51320000	B.2.1.1.1.2.1.1.2.1.2	0.222222222222222	.	51200001	51320000	#4848FF	1	0.25
chr2	51320001	51880000	B.2.2.2.1.2.2.2.2	0.0132013201320132	.	51320001	51880000	#0000FF	1	0.125
chr2	51880001	52000000	B.2.1.1.2.2.2.2.2	0.182618261826183	.	51880001	52000000	#4848FF	1	0.25
chr2	52000001	52280000	B.2.1.2.2.2.1.1.1.1.1.1	0.123212321232123	.	52000001	52280000	#4848FF	1	0.25
chr2	52280001	52520000	B.2.1.2.2.2.1.2.1	0.114411441144114	.	52280001	52520000	#4848FF	1	0.25
chr2	52520001	52680000	B.2.1.1.1.2.1.1.1.1.1	0.22992299229923	.	52520001	52680000	#4848FF	1	0.25
chr2	52680001	52880000	B.2.1.1.1.2.1.1.1.2.1	0.226622662266227	.	52680001	52880000	#4848FF	1	0.25
chr2	52880001	53240000	B.2.2.2.1.2.2.1.1.2	0.0176017601760176	.	52880001	53240000	#0000FF	1	0.125
chr2	53240001	53520000	B.2.1.2.2.2.1.1.1.1.1.2	0.122112211221122	.	53240001	53520000	#4848FF	1	0.25
chr2	53520001	53720000	B.2.1.2.1.1.1.1.1.1.1.1	0.181518151815182	.	53520001	53720000	#4848FF	1	0.25
chr2	53720001	54000000	B.1.2.1.1.1.1.1	0.368536853685369	.	53720001	54000000	#9191FF	1	0.375
chr2	54000001	54200000	A.2.1.1.1.2.2.2.1	0.645764576457646	.	54000001	54200000	#FF9191	1	0.75
chr2	54200001	54360000	A.2.1.2.2.1.2.2.2	0.565456545654565	.	54200001	54360000	#FF9191	1	0.75
chr2	54360001	54560000	A.2.1.2.2.1.2.2.1.1	0.567656765676568	.	54360001	54560000	#FF9191	1	0.75
chr2	54560001	54960000	A.1.2.1.1.2.1.1.1.2.2	0.838283828382838	.	54560001	54960000	#FF4848	1	0.875
chr2	54960001	55160000	A.2.1.2.2.2.2.1.2.1	0.554455445544555	.	54960001	55160000	#FF9191	1	0.75
chr2	55160001	55600000	A.1.2.1.1.2.2.1.1.1	0.821782178217822	.	55160001	55600000	#FF4848	1	0.875
chr2	55600001	55920000	A.2.1.1.1.2.2.2.2	0.644664466446645	.	55600001	55920000	#FF9191	1	0.75
chr2	55920001	56240000	B.1.2.2.2.2.2.1.2.1.1	0.254125412541254	.	55920001	56240000	#9191FF	1	0.375
chr2	56240001	57040000	B.2.2.2.1.2.1	0.0198019801980198	.	56240001	57040000	#0000FF	1	0.125
chr2	57040001	57160000	B.2.1.2.1.1.1.2.1.2.2	0.173817381738174	.	57040001	57160000	#4848FF	1	0.25
chr2	57160001	57600000	B.2.2.1.1.1.1.2.1	0.101210121012101	.	57160001	57600000	#0000FF	1	0.125
chr2	57600001	57800000	B.2.1.2.1.1.1.2.2	0.172717271727173	.	57600001	57800000	#4848FF	1	0.25
chr2	57800001	57920000	B.2.1.2.1.1.1.2.1.2.1	0.174917491749175	.	57800001	57920000	#4848FF	1	0.25
chr2	57920001	58400000	B.2.1.2.1.1.1.1.1.2	0.178217821782178	.	57920001	58400000	#4848FF	1	0.25
chr2	58400001	58520000	B.1.1.1.2.1.2.1	0.43014301430143	.	58400001	58520000	#DADAFF	1	0.5
chr2	58520001	58640000	B.1.2.1.1.2.2.2.2.2.2	0.334433443344334	.	58520001	58640000	#9191FF	1	0.375
chr2	58640001	58800000	B.1.2.1.1.1.2.1.2.1	0.35973597359736	.	58640001	58800000	#9191FF	1	0.375
chr2	58800001	58960000	B.1.2.1.2.1.1.1.1.1	0.333333333333333	.	58800001	58960000	#9191FF	1	0.375
chr2	58960001	59080000	B.1.2.2.2.2.2.1.2.2	0.251925192519252	.	58960001	59080000	#9191FF	1	0.375
chr2	59080001	59400000	B.1.2.2.2.2.2.1.2.1.2	0.253025302530253	.	59080001	59400000	#9191FF	1	0.375
chr2	59400001	59480000	B.1.2.2.1.2.2.2.1.1.1	0.284928492849285	.	59400001	59480000	#9191FF	1	0.375
chr2	59480001	59880000	B.1.2.1.1.2.2.2.1.2.2	0.337733773377338	.	59480001	59880000	#9191FF	1	0.375
chr2	59880001	60480000	A.2.2.2.2.2.1.1.2	0.455445544554455	.	59880001	60480000	#FFDADA	1	0.625
chr2	60480001	60560000	A.2.2.2.1.2.2.2.1.1.2	0.478547854785479	.	60480001	60560000	#FFDADA	1	0.625
chr2	60560001	60920000	A.1.2.2.1.2.2.2.1.1.2	0.732673267326733	.	60560001	60920000	#FF4848	1	0.875
chr2	60920001	61120000	A.1.2.1.1.2.1.1.1.1.2	0.84048404840484	.	60920001	61120000	#FF4848	1	0.875
chr2	61120001	61280000	A.1.2.2.1.1.1.1.2.2.2	0.766776677667767	.	61120001	61280000	#FF4848	1	0.875
chr2	61280001	61760000	A.1.1.1.1.2.2.2.2.1	0.975797579757976	.	61280001	61760000	#FF0000	1	1
chr2	61760001	62120000	A.1.1.2.2.1.1.1.2.1	0.891089108910891	.	61760001	62120000	#FF0000	1	1
chr2	62120001	62600000	A.1.2.1.1.2.2.1.2.1.2	0.818481848184819	.	62120001	62600000	#FF4848	1	0.875
chr2	62600001	63000000	A.2.1.1.2.1.2.1.1	0.633663366336634	.	62600001	63000000	#FF9191	1	0.75
chr2	63000001	63200000	A.2.2.2.1.2.1.1.1.1	0.48954895489549	.	63000001	63200000	#FFDADA	1	0.625
chr2	63200001	63560000	A.2.2.1.1.1.1.2.2	0.532453245324532	.	63200001	63560000	#FFDADA	1	0.625
chr2	63560001	63680000	A.2.1.1.2.1.1.2.1	0.638063806380638	.	63560001	63680000	#FF9191	1	0.75
chr2	63680001	64240000	A.1.2.2.1.2.2.1.2	0.735973597359736	.	63680001	64240000	#FF4848	1	0.875
chr2	64240001	64480000	A.1.1.2.2.2.1.1.2.1.2.1.1.2	0.87018701870187	.	64240001	64480000	#FF0000	1	1
chr2	64480001	64680000	A.1.2.1.2.1.1.2.1.2.1	0.804180418041804	.	64480001	64680000	#FF4848	1	0.875
chr2	64680001	64840000	A.1.2.1.2.1.2.2.2.2	0.786578657865787	.	64680001	64840000	#FF4848	1	0.875
chr2	64840001	65080000	A.1.1.2.2.2.1.1.2.1.2.1.1.1	0.871287128712871	.	64840001	65080000	#FF0000	1	1
chr2	65080001	65200000	A.1.2.2.1.1.2.1.2.2.1	0.756875687568757	.	65080001	65200000	#FF4848	1	0.875
chr2	65200001	65480000	A.1.1.2.2.2.1.1.2.1.2.1.2	0.869086908690869	.	65200001	65480000	#FF0000	1	1
chr2	65480001	65760000	A.1.1.2.1.1.1.2.2.2.2	0.920792079207921	.	65480001	65760000	#FF0000	1	1
chr2	65760001	66120000	A.1.2.1.2.2.1.2.1.1	0.782178217821782	.	65760001	66120000	#FF4848	1	0.875
chr2	66120001	66440000	A.2.1.1.2.1.1.2.2.1	0.636963696369637	.	66120001	66440000	#FF9191	1	0.75
chr2	66440001	66800000	A.1.2.2.2.1.1.2.2.2.1	0.715071507150715	.	66440001	66800000	#FF4848	1	0.875
chr2	66800001	67120000	A.2.1.1.2.1.1.1.1.1.1	0.643564356435644	.	66800001	67120000	#FF9191	1	0.75
chr2	67120001	67440000	A.2.2.1.1.1.1.2.1	0.533553355335534	.	67120001	67440000	#FFDADA	1	0.625
chr2	67440001	67640000	A.2.1.1.2.1.1.2.2.2.2	0.634763476347635	.	67440001	67640000	#FF9191	1	0.75
chr2	67640001	67840000	A.2.1.2.1.2.2.2.1.1	0.57975797579758	.	67640001	67840000	#FF9191	1	0.75
chr2	67840001	67920000	A.2.2.1.2.1.2.1.1.2	0.515951595159516	.	67840001	67920000	#FFDADA	1	0.625
chr2	67920001	68080000	A.2.1.1.2.1.1.2.2.2.1	0.635863586358636	.	67920001	68080000	#FF9191	1	0.75
chr2	68080001	68360000	A.1.1.2.2.2.1.1.2.1.2.2	0.867986798679868	.	68080001	68360000	#FF0000	1	1
chr2	68360001	68520000	A.1.2.2.2.1.2.1.1.1	0.712871287128713	.	68360001	68520000	#FF4848	1	0.875
chr2	68520001	68720000	A.2.1.1.2.1.1.1.1.1.2	0.642464246424643	.	68520001	68720000	#FF9191	1	0.75
chr2	68720001	69000000	A.1.2.2.2.2.1.2.1.2	0.6996699669967	.	68720001	69000000	#FF4848	1	0.875
chr2	69000001	69240000	A.2.1.1.1.1.1.2.1.1.2	0.675467546754675	.	69000001	69240000	#FF9191	1	0.75
chr2	69240001	69560000	A.1.2.2.2.1.1.1.2	0.71947194719472	.	69240001	69560000	#FF4848	1	0.875
chr2	69560001	69720000	A.1.2.1.2.1.1.2.2.1.1	0.801980198019802	.	69560001	69720000	#FF4848	1	0.875
chr2	69720001	70000000	A.1.2.1.2.1.1.2.2.2	0.797579757975798	.	69720001	70000000	#FF4848	1	0.875
chr2	70000001	70080000	A.1.2.2.2.2.1.1.1	0.706270627062706	.	70000001	70080000	#FF4848	1	0.875
chr2	70080001	70280000	A.1.1.2.1.1.1.1.2.2	0.928492849284928	.	70080001	70280000	#FF0000	1	1
chr2	70280001	70560000	A.1.1.1.2.1.1.2.1.2.1.1	0.965896589658966	.	70280001	70560000	#FF0000	1	1
chr2	70560001	70760000	A.1.1.2.2.2.2.2.2.2	0.855885588558856	.	70560001	70760000	#FF0000	1	1
chr2	70760001	71360000	A.1.1.1.1.2.1.2.1.1.2.1	0.988998899889989	.	70760001	71360000	#FF0000	1	1
chr2	71360001	71720000	A.1.1.2.1.1.1.1.2.1.1	0.930693069306931	.	71360001	71720000	#FF0000	1	1
chr2	71720001	71880000	A.1.2.2.2.2.1.2.2.1.1.1	0.698569856985699	.	71720001	71880000	#FF4848	1	0.875
chr2	71880001	72160000	A.1.2.2.2.2.2.1.2.1.2.2	0.686468646864686	.	71880001	72160000	#FF4848	1	0.875
chr2	72160001	72440000	A.2.1.1.2.1.2.1.2.1.2.1	0.631463146314632	.	72160001	72440000	#FF9191	1	0.75
chr2	72440001	72720000	B.1.1.1.2.1.1.1.2	0.433443344334433	.	72440001	72720000	#DADAFF	1	0.5
chr2	72720001	72920000	A.2.2.2.1.2.1.1.2	0.487348734873487	.	72720001	72920000	#FFDADA	1	0.625
chr2	72920001	73120000	A.1.2.2.2.2.2.2.2.1.1	0.683168316831683	.	72920001	73120000	#FF4848	1	0.875
chr2	73120001	73360000	A.1.1.1.2.1.2.2.1.1.1.2	0.953795379537954	.	73120001	73360000	#FF0000	1	1
chr2	73360001	73520000	A.1.1.2.2.2.1.1.2.1.1	0.872387238723872	.	73360001	73520000	#FF0000	1	1
chr2	73520001	73680000	A.2.1.1.1.1.2.1.2.2	0.667766776677668	.	73520001	73680000	#FF9191	1	0.75
chr2	73680001	73920000	A.1.2.2.2.2.2.2.2.1.2	0.682068206820682	.	73680001	73920000	#FF4848	1	0.875
chr2	73920001	74080000	A.1.2.2.2.2.1.1.2.1	0.705170517051705	.	73920001	74080000	#FF4848	1	0.875
chr2	74080001	74360000	A.1.1.1.2.1.1.2.1.1.2.1.1	0.969196919691969	.	74080001	74360000	#FF0000	1	1
chr2	74360001	74880000	A.1.1.1.1.1.2.1.1	0.998899889988999	.	74360001	74880000	#FF0000	1	1
chr2	74880001	75120000	A.1.2.1.1.2.1.1.2.1.2.1.2	0.834983498349835	.	74880001	75120000	#FF4848	1	0.875
chr2	75120001	75440000	A.2.1.1.2.2.1.2.2.2.2	0.614961496149615	.	75120001	75440000	#FF9191	1	0.75
chr2	75440001	75560000	A.2.2.1.1.1.1.1.2.2	0.534653465346535	.	75440001	75560000	#FFDADA	1	0.625
chr2	75560001	75920000	A.2.1.1.2.2.1.2.2.1	0.617161716171617	.	75560001	75920000	#FF9191	1	0.75
chr2	75920001	76560000	B.2.1.2.2.2.1.1.1.1.2	0.121012101210121	.	75920001	76560000	#4848FF	1	0.25
chr2	76560001	76720000	B.1.2.2.1.2.2.2.1.2.2	0.281628162816282	.	76560001	76720000	#9191FF	1	0.375
chr2	76720001	76920000	B.2.1.1.1.1.1.2.1	0.245324532453245	.	76720001	76920000	#4848FF	1	0.25
chr2	76920001	77120000	B.2.1.1.1.2.1.2.2.2	0.213421342134213	.	76920001	77120000	#4848FF	1	0.25
chr2	77120001	77200000	B.1.2.1.2.1.2.2.1	0.32013201320132	.	77120001	77200000	#9191FF	1	0.375
chr2	77200001	77480000	B.1.2.1.1.1.2.2.1.2	0.356435643564356	.	77200001	77480000	#9191FF	1	0.375
chr2	77480001	77600000	B.1.2.1.2.1.1.1.1.2.2.2	0.33003300330033	.	77480001	77600000	#9191FF	1	0.375
chr2	77600001	77920000	B.1.2.2.2.2.2.1.1.2	0.255225522552255	.	77600001	77920000	#9191FF	1	0.375
chr2	77920001	78000000	B.1.2.1.2.1.1.1.2.2.2	0.325632563256326	.	77920001	78000000	#9191FF	1	0.375
chr2	78000001	78320000	B.1.2.2.2.2.2.2.2	0.248624862486249	.	78000001	78320000	#9191FF	1	0.375
chr2	78320001	78400000	B.1.2.2.1.2.2.2.1.1.2	0.283828382838284	.	78320001	78400000	#9191FF	1	0.375
chr2	78400001	78960000	B.2.2.1.1.1.1.2.2	0.1001100110011	.	78400001	78960000	#0000FF	1	0.125
chr2	78960001	79080000	B.1.1.2.1.1.2.2.2.1	0.405940594059406	.	78960001	79080000	#DADAFF	1	0.5
chr2	79080001	79280000	B.1.2.1.1.1.2.2.2.2	0.354235423542354	.	79080001	79280000	#9191FF	1	0.375
chr2	79280001	79520000	B.1.1.2.2.2.2.1.1.2	0.375137513751375	.	79280001	79520000	#DADAFF	1	0.5
chr2	79520001	79680000	B.1.2.1.1.1.2.1.2.2	0.358635863586359	.	79520001	79680000	#9191FF	1	0.375
chr2	79680001	80160000	B.2.1.1.1.2.1.2.1.1	0.216721672167217	.	79680001	80160000	#4848FF	1	0.25
chr2	80160001	80560000	A.2.2.2.2.2.1.1.1.2	0.456545654565457	.	80160001	80560000	#FFDADA	1	0.625
chr2	80560001	80760000	A.2.2.1.2.2.1.2.2.2	0.503850385038504	.	80560001	80760000	#FFDADA	1	0.625
chr2	80760001	81080000	B.1.2.1.2.1.1.2.2.2	0.322332233223322	.	80760001	81080000	#9191FF	1	0.375
chr2	81080001	81360000	B.1.2.1.1.2.2.2.2.2.1	0.335533553355336	.	81080001	81360000	#9191FF	1	0.375
chr2	81360001	81560000	B.1.2.2.1.2.2.1.1	0.287128712871287	.	81360001	81560000	#9191FF	1	0.375
chr2	81560001	81680000	B.1.2.1.2.1.1.1.1.2.2.1	0.331133113311331	.	81560001	81680000	#9191FF	1	0.375
chr2	81680001	81920000	B.1.2.1.2.1.1.2.2.1	0.323432343234323	.	81680001	81920000	#9191FF	1	0.375
chr2	81920001	82320000	B.1.2.2.2.2.1.2.1	0.258525852585259	.	81920001	82320000	#9191FF	1	0.375
chr2	82320001	82600000	B.2.1.1.1.2.1.1.1.2.2	0.225522552255226	.	82320001	82600000	#4848FF	1	0.25
chr2	82600001	82760000	B.2.1.2.1.1.2.2.1.2	0.165016501650165	.	82600001	82760000	#4848FF	1	0.25
chr2	82760001	83280000	B.2.2.2.1.2.2.1.1.1	0.0187018701870187	.	82760001	83280000	#0000FF	1	0.125
chr2	83280001	83520000	B.2.2.1.1.1.1.1.2	0.102310231023102	.	83280001	83520000	#0000FF	1	0.125
chr2	83520001	83960000	B.2.2.1.2.1.1.2.1.2	0.0594059405940594	.	83520001	83960000	#0000FF	1	0.125
chr2	83960001	84120000	B.1.2.2.2.2.2.1.1.1	0.256325632563256	.	83960001	84120000	#9191FF	1	0.375
chr2	84120001	84320000	B.2.1.1.1.2.1.1.2.2.1	0.221122112211221	.	84120001	84320000	#4848FF	1	0.25
chr2	84320001	84480000	B.2.1.1.2.2.1.2.1	0.188118811881188	.	84320001	84480000	#4848FF	1	0.25
chr2	84480001	84640000	B.1.2.2.1.2.2.1.2	0.286028602860286	.	84480001	84640000	#9191FF	1	0.375
chr2	84640001	85120000	B.1.1.2.2.2.2.2.2.2	0.36963696369637	.	84640001	85120000	#DADAFF	1	0.5
chr2	85120001	85560000	A.1.1.1.2.2.1.1.2	0.942794279427943	.	85120001	85560000	#FF0000	1	1
chr2	85560001	85800000	A.1.1.1.1.2.1.1.2.2.2	0.992299229922992	.	85560001	85800000	#FF0000	1	1
chr2	85800001	85960000	A.1.1.1.2.1.1.2.1.1.2.1.2	0.968096809680968	.	85800001	85960000	#FF0000	1	1
chr2	85960001	86120000	A.1.1.1.2.1.2.2.1.1.1.1	0.954895489548955	.	85960001	86120000	#FF0000	1	1
chr2	86120001	86280000	A.1.1.2.1.1.2.1.2.2	0.916391639163916	.	86120001	86280000	#FF0000	1	1
chr2	86280001	86400000	A.1.2.1.1.1.2.2.1.1.2	0.844884488448845	.	86280001	86400000	#FF4848	1	0.875
chr2	86400001	86760000	A.1.1.2.1.2.2.2.1	0.897689768976898	.	86400001	86760000	#FF0000	1	1
chr2	86760001	87120000	A.1.2.2.2.2.2.2.2.2	0.680968096809681	.	86760001	87120000	#FF4848	1	0.875
chr2	87120001	87160000	B.1.1.1.2.1.1.2.1	0.432343234323432	.	87120001	87160000	#DADAFF	1	0.5
chr2	87320001	87400000	B.1.1.1.2.1.1.2.1	0.432343234323432	.	87320001	87400000	#DADAFF	1	0.5
chr2	87440001	87560000	A.2.2.2.2.1.1.2.2	0.463146314631463	.	87440001	87560000	#FFDADA	1	0.625
chr2	87600001	87640000	A.2.2.2.2.1.1.2.2	0.463146314631463	.	87600001	87640000	#FFDADA	1	0.625
chr2	87760001	87840000	A.2.2.2.2.1.1.2.2	0.463146314631463	.	87760001	87840000	#FFDADA	1	0.625
chr2	88120001	88160000	A.2.2.2.2.1.1.2.2	0.463146314631463	.	88120001	88160000	#FFDADA	1	0.625
chr2	88280001	88560000	A.2.1.1.1.2.2.1.1.2.2.2	0.65016501650165	.	88280001	88560000	#FF9191	1	0.75
chr2	88560001	88800000	A.2.1.2.2.2.2.1.2.2	0.553355335533553	.	88560001	88800000	#FF9191	1	0.75
chr2	88800001	89040000	A.2.2.2.1.2.2.2.2.1	0.475247524752475	.	88800001	89040000	#FFDADA	1	0.625
chr2	89040001	89320000	B.1.2.2.1.2.1.2	0.288228822882288	.	89040001	89320000	#9191FF	1	0.375
chr2	89400001	89520000	B.1.2.1.2.1.2.1	0.321232123212321	.	89400001	89520000	#9191FF	1	0.375
chr2	89800001	89920000	B.1.1.2.2.1.2.2	0.388338833883388	.	89800001	89920000	#DADAFF	1	0.5
chr2	90000001	90120000	B.1.1.2.2.1.2.2	0.388338833883388	.	90000001	90120000	#DADAFF	1	0.5
chr2	90200001	90280000	B.1.1.2.2.1.2.2	0.388338833883388	.	90200001	90280000	#DADAFF	1	0.5
chr2	91760001	91800000	B.1.1.2.2.1.2.2	0.388338833883388	.	91760001	91800000	#DADAFF	1	0.5
chr2	91800001	91960000	B.1.1.2.2.1.1.2.2	0.390539053905391	.	91800001	91960000	#DADAFF	1	0.5
chr2	91960001	92200000	B.1.2.1.1.2.1.1.2	0.352035203520352	.	91960001	92200000	#9191FF	1	0.375
chr2	92240001	92320000	B.1.2.1.1.2.1.1.2	0.352035203520352	.	92240001	92320000	#9191FF	1	0.375
chr2	95320001	95520000	B.1.2.2.1.2.1.1	0.289328932893289	.	95320001	95520000	#9191FF	1	0.375
chr2	95520001	96080000	A.2.1.2.2.1.2.1	0.568756875687569	.	95520001	96080000	#FF9191	1	0.75
chr2	96080001	96160000	B.1.1.1.2.1.1.2.2	0.431243124312431	.	96080001	96160000	#DADAFF	1	0.5
chr2	96160001	96280000	A.2.1.1.1.2.2.1.1.2.2.1	0.651265126512651	.	96160001	96280000	#FF9191	1	0.75
chr2	96320001	96680000	A.2.1.1.1.2.2.1.1.2.2.1	0.651265126512651	.	96320001	96680000	#FF9191	1	0.75
chr2	96680001	97000000	A.1.1.2.1.1.2.1.2.1	0.917491749174917	.	96680001	97000000	#FF0000	1	1
chr2	97000001	97080000	A.1.2.2.2.2.1.1.2.2	0.704070407040704	.	97000001	97080000	#FF4848	1	0.875
chr2	97080001	97200000	A.1.2.1.2.1.2.2.1.2.1.1	0.792079207920792	.	97080001	97200000	#FF4848	1	0.875
chr2	97200001	97720000	A.1.1.1.1.2.1.2.2.2	0.983498349834984	.	97200001	97720000	#FF0000	1	1
chr2	97720001	97880000	A.2.1.2.1.1.1.1.1.2.1	0.603960396039604	.	97720001	97880000	#FF9191	1	0.75
chr2	98000001	98040000	A.2.1.2.1.1.1.1.1.2.1	0.603960396039604	.	98000001	98040000	#FF9191	1	0.75
chr2	98120001	98240000	A.2.1.2.1.2.1.2.2	0.583058305830583	.	98120001	98240000	#FF9191	1	0.75
chr2	98240001	98400000	A.1.2.1.2.1.2.2.1.2.1.2	0.790979097909791	.	98240001	98400000	#FF4848	1	0.875
chr2	98400001	98680000	A.1.2.1.1.1.2.1.1.1.2	0.849284928492849	.	98400001	98680000	#FF4848	1	0.875
chr2	98680001	99200000	A.1.1.1.2.1.2.1.2.1	0.958195819581958	.	98680001	99200000	#FF0000	1	1
chr2	99200001	99560000	A.1.1.2.2.1.1.2.1.1.1	0.886688668866887	.	99200001	99560000	#FF0000	1	1
chr2	99560001	99920000	A.1.2.2.2.1.2.1.2.2	0.70957095709571	.	99560001	99920000	#FF4848	1	0.875
chr2	99920001	100120000	A.1.1.2.2.1.1.2.1.1.2.1	0.885588558855886	.	99920001	100120000	#FF0000	1	1
chr2	100120001	100800000	A.1.2.2.2.2.2.1.2.1.1	0.688668866886689	.	100120001	100800000	#FF4848	1	0.875
chr2	100800001	100880000	A.2.1.2.1.2.2.2.1.2.2	0.577557755775578	.	100800001	100880000	#FF9191	1	0.75
chr2	100880001	101200000	A.2.1.2.1.1.1.2.1.1	0.600660066006601	.	100880001	101200000	#FF9191	1	0.75
chr2	101200001	101640000	A.1.2.1.2.2.2.2.2.2.2	0.772277227722772	.	101200001	101640000	#FF4848	1	0.875
chr2	101640001	101920000	A.1.1.2.2.1.1.2.1.1.2.2	0.884488448844885	.	101640001	101920000	#FF0000	1	1
chr2	101920001	102280000	A.1.2.1.2.2.2.2.2.2.1	0.773377337733773	.	101920001	102280000	#FF4848	1	0.875
chr2	102280001	102520000	A.1.2.2.1.1.1.2.2.1.1	0.764576457645765	.	102280001	102520000	#FF4848	1	0.875
chr2	102520001	102800000	A.2.1.2.2.2.2.2.1.2.1.1	0.55005500550055	.	102520001	102800000	#FF9191	1	0.75
chr2	102800001	103080000	A.2.2.2.2.1.2.2.2	0.458745874587459	.	102800001	103080000	#FFDADA	1	0.625
chr2	103080001	103360000	B.1.1.2.2.2.2.1.1.1	0.376237623762376	.	103080001	103360000	#DADAFF	1	0.5
chr2	103360001	103440000	B.1.2.1.1.2.1.2.1	0.350935093509351	.	103360001	103440000	#9191FF	1	0.375
chr2	103440001	103600000	B.1.1.2.2.2.2.1.2.2	0.372937293729373	.	103440001	103600000	#DADAFF	1	0.5
chr2	103600001	103880000	B.1.2.1.2.2.1.2.2.2.2	0.308030803080308	.	103600001	103880000	#9191FF	1	0.375
chr2	103880001	104200000	B.2.1.2.1.1.2.1.2.1.1	0.169416941694169	.	103880001	104200000	#4848FF	1	0.25
chr2	104200001	104320000	B.2.1.2.1.1.2.2.1.1	0.166116611661166	.	104200001	104320000	#4848FF	1	0.25
chr2	104320001	104480000	B.2.1.1.1.2.1.2.2.1	0.214521452145215	.	104320001	104480000	#4848FF	1	0.25
chr2	104480001	104680000	B.2.1.1.2.2.1.2.2.2	0.185918591859186	.	104480001	104680000	#4848FF	1	0.25
chr2	104680001	104960000	B.2.1.2.2.1.1.1.1.2.2.1	0.143014301430143	.	104680001	104960000	#4848FF	1	0.25
chr2	104960001	105200000	B.1.2.1.1.1.1.2.1.2.1	0.366336633663366	.	104960001	105200000	#9191FF	1	0.375
chr2	105200001	105400000	B.1.1.2.2.2.2.2.1	0.371837183718372	.	105200001	105400000	#DADAFF	1	0.5
chr2	105400001	105680000	B.1.1.1.1.2.1.1.2	0.442244224422442	.	105400001	105680000	#DADAFF	1	0.5
chr2	105680001	105920000	A.2.1.1.2.2.1.2.1.2.1	0.619361936193619	.	105680001	105920000	#FF9191	1	0.75
chr2	105920001	106160000	A.1.2.1.1.2.1.1.2.2.2	0.831683168316832	.	105920001	106160000	#FF4848	1	0.875
chr2	106160001	106320000	A.2.1.2.1.1.1.2.1.2.1	0.5995599559956	.	106160001	106320000	#FF9191	1	0.75
chr2	106320001	106520000	A.1.2.2.1.2.2.2.2.2.1.1	0.726072607260726	.	106320001	106520000	#FF4848	1	0.875
chr2	106520001	106800000	A.1.2.2.1.2.1.1.2.1.1	0.748074807480748	.	106520001	106800000	#FF4848	1	0.875
chr2	106800001	107000000	A.2.2.1.1.1.1.1.1.2.2.1	0.537953795379538	.	106800001	107000000	#FFDADA	1	0.625
chr2	107000001	107040000	A.2.2.2.1.2.2.1.2.1	0.481848184818482	.	107000001	107040000	#FFDADA	1	0.625
chr2	107080001	107160000	A.2.2.2.1.2.2.1.2.1	0.481848184818482	.	107080001	107160000	#FFDADA	1	0.625
chr2	107160001	107440000	A.2.1.2.2.2.2.2.1.1.1	0.552255225522552	.	107160001	107440000	#FF9191	1	0.75
chr2	107440001	107720000	A.2.2.2.1.2.2.2.1.1.1	0.47964796479648	.	107440001	107720000	#FFDADA	1	0.625
chr2	107720001	107920000	B.1.1.1.2.1.1.1.1.2	0.434543454345435	.	107720001	107920000	#DADAFF	1	0.5
chr2	107920001	108160000	B.1.2.1.1.2.2.2.2.1	0.336633663366337	.	107920001	108160000	#9191FF	1	0.375
chr2	108160001	108440000	B.1.2.1.2.2.1.1.2.1	0.316831683168317	.	108160001	108440000	#9191FF	1	0.375
chr2	108440001	108480000	B.1.1.2.2.1.1.2.1	0.391639163916392	.	108440001	108480000	#DADAFF	1	0.5
chr2	108520001	108560000	B.1.1.2.2.1.1.2.1	0.391639163916392	.	108520001	108560000	#DADAFF	1	0.5
chr2	108560001	108880000	B.1.2.1.2.2.1.1.2.2.2	0.314631463146315	.	108560001	108880000	#9191FF	1	0.375
chr2	108880001	108960000	A.2.2.2.1.2.2.2.1.2.2	0.476347634763476	.	108880001	108960000	#FFDADA	1	0.625
chr2	108960001	109040000	A.2.2.1.1.1.1.1.2.1	0.535753575357536	.	108960001	109040000	#FFDADA	1	0.625
chr2	109040001	109320000	A.1.2.2.1.1.1.2.2.2	0.762376237623762	.	109040001	109320000	#FF4848	1	0.875
chr2	109320001	109480000	A.1.2.2.1.1.1.1.2.1	0.768976897689769	.	109320001	109480000	#FF4848	1	0.875
chr2	109480001	109880000	A.1.1.1.2.1.1.1.1	0.972497249724973	.	109480001	109880000	#FF0000	1	1
chr2	109880001	110120000	A.1.1.2.2.2.2.1.1	0.861386138613861	.	109880001	110120000	#FF0000	1	1
chr2	110240001	110280000	A.1.1.2.2.2.2.1.1	0.861386138613861	.	110240001	110280000	#FF0000	1	1
chr2	110280001	110520000	A.1.1.2.1.1.2.2.2.1.2	0.910891089108911	.	110280001	110520000	#FF0000	1	1
chr2	110840001	110920000	A.1.2.2.2.2.1.2.2.2.1	0.693069306930693	.	110840001	110920000	#FF4848	1	0.875
chr2	110920001	111000000	A.2.1.1.1.1.2.1.2.1	0.668866886688669	.	110920001	111000000	#FF9191	1	0.75
chr2	111360001	111600000	A.1.2.1.2.1.1.2.1.1	0.805280528052805	.	111360001	111600000	#FF4848	1	0.875
chr2	111600001	112040000	A.1.2.1.2.1.1.2.2.1.2.2.2	0.798679867986799	.	111600001	112040000	#FF4848	1	0.875
chr2	112160001	112280000	A.2.2.2.1.2.2.1.1	0.482948294829483	.	112160001	112280000	#FFDADA	1	0.625
chr2	112280001	112320000	A.2.1.2.1.1.1.1.1.2.2	0.602860286028603	.	112280001	112320000	#FF9191	1	0.75
chr2	112360001	112480000	A.2.1.2.1.1.1.1.1.2.2	0.602860286028603	.	112360001	112480000	#FF9191	1	0.75
chr2	112480001	112520000	A.2.1.2.1.2.1.2.1	0.584158415841584	.	112480001	112520000	#FF9191	1	0.75
chr2	112560001	112640000	A.2.1.2.1.2.1.2.1	0.584158415841584	.	112560001	112640000	#FF9191	1	0.75
chr2	112640001	112840000	A.1.1.2.2.1.1.2.2.1	0.881188118811881	.	112640001	112840000	#FF0000	1	1
chr2	112840001	113040000	A.1.2.1.1.1.2.2.2	0.842684268426843	.	112840001	113040000	#FF4848	1	0.875
chr2	113040001	113120000	A.2.1.2.1.1.1.1.2	0.601760176017602	.	113040001	113120000	#FF9191	1	0.75
chr2	113160001	113200000	A.2.1.2.1.1.1.1.2	0.601760176017602	.	113160001	113200000	#FF9191	1	0.75
chr2	113200001	113520000	A.1.1.1.1.2.2.2.2.2.1	0.974697469746975	.	113200001	113520000	#FF0000	1	1
chr2	113520001	113880000	A.1.2.1.2.2.2.2.2.1	0.774477447744774	.	113520001	113880000	#FF4848	1	0.875
chr2	113880001	114200000	A.1.2.1.1.2.1.1.2.1.2.1.1	0.836083608360836	.	113880001	114200000	#FF4848	1	0.875
chr2	114200001	114400000	A.2.2.2.1.2.2.1.2.2	0.480748074807481	.	114200001	114400000	#FFDADA	1	0.625
chr2	114400001	114720000	A.1.2.2.1.2.2.2.2.1.2.2	0.727172717271727	.	114400001	114720000	#FF4848	1	0.875
chr2	114720001	114880000	B.1.1.2.2.2.2.1.2.1	0.374037403740374	.	114720001	114880000	#DADAFF	1	0.5
chr2	114880001	114960000	B.1.2.2.1.2.2.2.2	0.280528052805281	.	114880001	114960000	#9191FF	1	0.375
chr2	114960001	115240000	B.2.1.2.2.1.1.1.1.1	0.145214521452145	.	114960001	115240000	#4848FF	1	0.25
chr2	115240001	115560000	B.2.1.1.1.2.1.2.1.2	0.215621562156216	.	115240001	115560000	#4848FF	1	0.25
chr2	115560001	115880000	B.2.2.1.1.1.2.2.1.1.2	0.088008800880088	.	115560001	115880000	#0000FF	1	0.125
chr2	115880001	116000000	B.2.1.1.2.2.1.1.2.2.2.1	0.19031903190319	.	115880001	116000000	#4848FF	1	0.25
chr2	116000001	116120000	B.2.1.2.2.1.1.2.2.1.1	0.136413641364136	.	116000001	116120000	#4848FF	1	0.25
chr2	116120001	116240000	B.2.1.2.1.1.2.2.2.1	0.163916391639164	.	116120001	116240000	#4848FF	1	0.25
chr2	116240001	116600000	B.2.2.2.1.2.2.1.2.2	0.0154015401540154	.	116240001	116600000	#0000FF	1	0.125
chr2	116600001	117040000	B.2.2.2.1.2.2.1.2.1	0.0165016501650165	.	116600001	117040000	#0000FF	1	0.125
chr2	117040001	117200000	B.2.1.2.2.1.1.2.2.1.2	0.135313531353135	.	117040001	117200000	#4848FF	1	0.25
chr2	117200001	117560000	B.2.2.2.2.1.2.1	0.0099009900990099	.	117200001	117560000	#0000FF	1	0.125
chr2	117560001	117800000	B.2.2.1.2.1.1.2.2.2	0.0572057205720572	.	117560001	117800000	#0000FF	1	0.125
chr2	117800001	118000000	B.2.2.1.2.1.1.2.1.1	0.0605060506050605	.	117800001	118000000	#0000FF	1	0.125
chr2	118000001	118200000	B.2.1.2.2.1.1.1.1.2.2.2	0.141914191419142	.	118000001	118200000	#4848FF	1	0.25
chr2	118200001	118560000	B.1.2.1.2.2.1.2.2.1.2	0.31023102310231	.	118200001	118560000	#9191FF	1	0.375
chr2	118560001	118760000	A.2.1.1.2.2.1.2.1.2.2	0.618261826182618	.	118560001	118760000	#FF9191	1	0.75
chr2	118760001	118960000	A.1.2.2.1.1.1.2.2.1.2	0.763476347634763	.	118760001	118960000	#FF4848	1	0.875
chr2	118960001	119160000	A.1.2.1.1.2.1.1.2.2.1	0.832783278327833	.	118960001	119160000	#FF4848	1	0.875
chr2	119160001	119280000	A.2.1.1.1.2.2.1.2.1.1	0.649064906490649	.	119160001	119280000	#FF9191	1	0.75
chr2	119280001	119600000	A.1.1.2.1.2.2.1.1.1	0.902090209020902	.	119280001	119600000	#FF0000	1	1
chr2	119600001	119880000	A.2.1.2.1.1.1.2.1.2.2	0.598459845984598	.	119600001	119880000	#FF9191	1	0.75
chr2	119880001	120040000	A.1.2.2.2.1.1.1.1.2	0.720572057205721	.	119880001	120040000	#FF4848	1	0.875
chr2	120040001	120320000	A.1.2.1.1.2.1.1.2.1.2.2	0.833883388338834	.	120040001	120320000	#FF4848	1	0.875
chr2	120320001	120520000	A.1.2.1.2.2.2.2.1	0.775577557755776	.	120320001	120520000	#FF4848	1	0.875
chr2	120520001	120720000	A.2.1.1.1.2.2.1.1.2.1.2	0.652365236523652	.	120520001	120720000	#FF9191	1	0.75
chr2	120720001	120960000	A.2.1.1.1.2.2.1.1.2.1.1	0.653465346534653	.	120720001	120960000	#FF9191	1	0.75
chr2	120960001	121360000	A.1.1.1.2.1.1.1.2	0.971397139713971	.	120960001	121360000	#FF0000	1	1
chr2	121360001	121640000	A.1.1.1.2.1.2.2.1.2.1	0.95049504950495	.	121360001	121640000	#FF0000	1	1
chr2	121640001	121840000	A.1.1.2.2.2.1.2.1.1.1	0.865786578657866	.	121640001	121840000	#FF0000	1	1
chr2	121840001	122080000	A.1.1.2.2.2.1.2.1.2	0.863586358635864	.	121840001	122080000	#FF0000	1	1
chr2	122080001	122360000	A.1.1.2.2.1.2.2.1.2	0.875687568756876	.	122080001	122360000	#FF0000	1	1
chr2	122360001	122520000	A.1.2.2.1.1.1.2.1	0.765676567656766	.	122360001	122520000	#FF4848	1	0.875
chr2	122520001	122760000	A.2.2.1.2.2.1.2.1.1	0.509350935093509	.	122520001	122760000	#FFDADA	1	0.625
chr2	122760001	123000000	A.2.2.1.2.2.1.2.1.2	0.508250825082508	.	122760001	123000000	#FFDADA	1	0.625
chr2	123000001	123240000	B.1.2.2.1.1.1.1.2	0.293729372937294	.	123000001	123240000	#9191FF	1	0.375
chr2	123240001	123680000	B.2.1.2.2.1.1.1.1.2.1	0.144114411441144	.	123240001	123680000	#4848FF	1	0.25
chr2	123680001	123960000	B.2.2.1.1.1.2.2.2.2.2	0.0814081408140814	.	123680001	123960000	#0000FF	1	0.125
chr2	123960001	124120000	B.2.2.1.1.1.2.2.1.2.1	0.0869086908690869	.	123960001	124120000	#0000FF	1	0.125
chr2	124120001	124360000	B.2.2.1.1.1.2.2.1.1.1.1	0.0902090209020902	.	124120001	124360000	#0000FF	1	0.125
chr2	124360001	124560000	B.2.1.1.1.1.1.2.2	0.244224422442244	.	124360001	124560000	#4848FF	1	0.25
chr2	124560001	124680000	B.2.1.2.1.1.2.1.2.1.2	0.168316831683168	.	124560001	124680000	#4848FF	1	0.25
chr2	124680001	124840000	B.2.1.1.2.2.1.1.2.2.2.2	0.189218921892189	.	124680001	124840000	#4848FF	1	0.25
chr2	124840001	125240000	B.2.1.2.2.1.1.1.2.1	0.140814081408141	.	124840001	125240000	#4848FF	1	0.25
chr2	125240001	125360000	B.2.1.1.2.2.1.1.2.2.1	0.191419141914191	.	125240001	125360000	#4848FF	1	0.25
chr2	125360001	125680000	B.2.2.2.1.1.1.2.1.1	0.033003300330033	.	125360001	125680000	#0000FF	1	0.125
chr2	125680001	125880000	B.2.2.1.2.1.1.2.2.1	0.0583058305830583	.	125680001	125880000	#0000FF	1	0.125
chr2	125880001	126200000	B.2.2.2.1.1.2.1.2.1	0.0264026402640264	.	125880001	126200000	#0000FF	1	0.125
chr2	126200001	126440000	B.2.2.1.1.1.2.2.1.1.1.2	0.0891089108910891	.	126200001	126440000	#0000FF	1	0.125
chr2	126440001	126640000	B.2.1.2.2.1.1.2.2.2	0.134213421342134	.	126440001	126640000	#4848FF	1	0.25
chr2	126640001	126920000	B.2.1.2.2.1.1.1.2.2	0.13971397139714	.	126640001	126920000	#4848FF	1	0.25
chr2	126920001	127200000	B.1.2.2.2.1.1.2.1.2.1	0.271727172717272	.	126920001	127200000	#9191FF	1	0.375
chr2	127200001	127360000	B.1.1.2.1.1.2.2.2.2.1	0.404840484048405	.	127200001	127360000	#DADAFF	1	0.5
chr2	127360001	127560000	A.2.1.2.2.2.2.2.1.2.2.1.1	0.547854785478548	.	127360001	127560000	#FF9191	1	0.75
chr2	127560001	127840000	A.1.2.1.1.2.1.2.2.1.1.2	0.825082508250825	.	127560001	127840000	#FF4848	1	0.875
chr2	127840001	128040000	A.1.1.2.1.2.2.1.1.2	0.900990099009901	.	127840001	128040000	#FF0000	1	1
chr2	128040001	128280000	A.1.1.1.1.2.2.2.2.2.2	0.973597359735974	.	128040001	128280000	#FF0000	1	1
chr2	128280001	128440000	A.1.1.2.1.1.2.1.1.2	0.918591859185919	.	128280001	128440000	#FF0000	1	1
chr2	128440001	128640000	A.1.1.1.2.1.1.2.1.1.2.2	0.966996699669967	.	128440001	128640000	#FF0000	1	1
chr2	128640001	128960000	A.1.1.1.2.1.2.1.1.1.2	0.96039603960396	.	128640001	128960000	#FF0000	1	1
chr2	128960001	129120000	A.1.1.2.2.2.2.1.2.2	0.859185918591859	.	128960001	129120000	#FF0000	1	1
chr2	129120001	129400000	A.1.1.2.1.1.1.2.1.1	0.927392739273927	.	129120001	129400000	#FF0000	1	1
chr2	129400001	129600000	A.2.1.1.1.1.1.2.1.1.1	0.676567656765677	.	129400001	129600000	#FF9191	1	0.75
chr2	129600001	130000000	A.2.1.1.2.1.2.2.2.2	0.625962596259626	.	129600001	130000000	#FF9191	1	0.75
chr2	130000001	130080000	A.2.2.1.2.1.2.1.1.1	0.517051705170517	.	130000001	130080000	#FFDADA	1	0.625
chr2	130080001	130400000	A.1.2.2.2.1.1.1.1.1.2	0.721672167216722	.	130080001	130400000	#FF4848	1	0.875
chr2	130400001	130480000	A.2.1.2.1.1.1.2.2.2.1.2	0.592959295929593	.	130400001	130480000	#FF9191	1	0.75
chr2	130480001	130560000	A.1.2.2.2.2.1.2.2.1.1.2	0.697469746974697	.	130480001	130560000	#FF4848	1	0.875
chr2	130560001	130800000	A.1.2.2.2.1.1.1.1.1.1	0.722772277227723	.	130560001	130800000	#FF4848	1	0.875
chr2	130880001	131080000	A.1.2.2.2.1.2.2.1	0.708470847084708	.	130880001	131080000	#FF4848	1	0.875
chr2	131080001	131160000	A.1.1.2.1.1.2.2.2.1.1	0.911991199119912	.	131080001	131160000	#FF0000	1	1
chr2	131440001	131560000	A.1.1.2.1.1.2.2.2.1.1	0.911991199119912	.	131440001	131560000	#FF0000	1	1
chr2	131560001	131920000	A.1.1.1.2.1.2.1.2.2.1	0.957095709570957	.	131560001	131920000	#FF0000	1	1
chr2	131920001	132000000	A.2.2.2.2.1.1.2.1.1	0.465346534653465	.	131920001	132000000	#FFDADA	1	0.625
chr2	132040001	132120000	A.2.2.2.2.1.1.2.1.1	0.465346534653465	.	132040001	132120000	#FFDADA	1	0.625
chr2	132120001	132280000	A.2.1.2.1.1.1.1.1.1	0.605060506050605	.	132120001	132280000	#FF9191	1	0.75
chr2	132280001	132520000	A.2.2.2.2.1.2.1.1	0.462046204620462	.	132280001	132520000	#FFDADA	1	0.625
chr2	132520001	132600000	B.1.1.2.2.1.1.1.2	0.392739273927393	.	132520001	132600000	#DADAFF	1	0.5
chr2	132600001	132800000	B.1.2.1.2.1.2.2.2	0.319031903190319	.	132600001	132800000	#9191FF	1	0.375
chr2	132800001	132960000	B.1.1.2.2.1.2.1	0.389438943894389	.	132800001	132960000	#DADAFF	1	0.5
chr2	132960001	133040000	B.1.1.2.2.1.1.1.1	0.393839383938394	.	132960001	133040000	#DADAFF	1	0.5
chr2	133040001	133200000	A.2.2.1.1.1.1.1.1.2.1	0.539053905390539	.	133040001	133200000	#FFDADA	1	0.625
chr2	133200001	133440000	A.2.2.2.2.1.2.1.2	0.460946094609461	.	133200001	133440000	#FFDADA	1	0.625
chr2	133440001	133640000	B.1.1.2.1.1.2.2.1.2	0.407040704070407	.	133440001	133640000	#DADAFF	1	0.5
chr2	133640001	134000000	B.1.2.1.2.2.1.1.2.2.1	0.315731573157316	.	133640001	134000000	#9191FF	1	0.375
chr2	134000001	134160000	B.1.1.1.2.1.1.1.1.1	0.435643564356436	.	134000001	134160000	#DADAFF	1	0.5
chr2	134160001	134320000	A.2.2.1.2.1.1.2	0.518151815181518	.	134160001	134320000	#FFDADA	1	0.625
chr2	134320001	134480000	A.2.2.1.2.1.1.1.1	0.52035203520352	.	134320001	134480000	#FFDADA	1	0.625
chr2	134480001	134640000	A.2.2.2.1.2.2.2.1.2.1	0.477447744774477	.	134480001	134640000	#FFDADA	1	0.625
chr2	134640001	134840000	A.2.2.1.2.1.1.1.2	0.519251925192519	.	134640001	134840000	#FFDADA	1	0.625
chr2	134840001	135000000	A.1.2.2.2.2.2.1.2.2	0.685368536853685	.	134840001	135000000	#FF4848	1	0.875
chr2	135000001	135160000	A.2.2.1.1.1.1.1.1.2.2.2	0.536853685368537	.	135000001	135160000	#FFDADA	1	0.625
chr2	135160001	135560000	A.1.2.2.1.2.1.1.2.2	0.745874587458746	.	135160001	135560000	#FF4848	1	0.875
chr2	135560001	135760000	A.2.1.1.2.2.1.2.1.1	0.62046204620462	.	135560001	135760000	#FF9191	1	0.75
chr2	135760001	135960000	A.2.1.1.2.2.1.1.2.1.1	0.623762376237624	.	135760001	135960000	#FF9191	1	0.75
chr2	135960001	136280000	A.2.2.1.2.2.2.1	0.502750275027503	.	135960001	136280000	#FFDADA	1	0.625
chr2	136280001	136440000	A.2.1.1.2.2.1.1.2.1.2	0.622662266226623	.	136280001	136440000	#FF9191	1	0.75
chr2	136440001	136640000	A.1.2.1.1.2.2.2.1.1.2	0.815181518151815	.	136440001	136640000	#FF4848	1	0.875
chr2	136640001	136920000	A.1.1.2.2.1.2.2.2	0.874587458745875	.	136640001	136920000	#FF0000	1	1
chr2	136920001	137160000	A.1.2.1.1.2.1.2.2.1.1.1	0.826182618261826	.	136920001	137160000	#FF4848	1	0.875
chr2	137160001	137520000	B.1.1.2.2.2.2.2.2.1	0.370737073707371	.	137160001	137520000	#DADAFF	1	0.5
chr2	137520001	137800000	B.2.1.1.2.2.1.1.1	0.193619361936194	.	137520001	137800000	#4848FF	1	0.25
chr2	137800001	137960000	B.2.1.2.1.1.2.2.2.2	0.162816281628163	.	137800001	137960000	#4848FF	1	0.25
chr2	137960001	138160000	B.2.2.1.1.1.2.2.1.2.2	0.0858085808580858	.	137960001	138160000	#0000FF	1	0.125
chr2	138160001	138560000	B.2.2.2.1.1.2.1.2.2.1	0.0253025302530253	.	138160001	138560000	#0000FF	1	0.125
chr2	138560001	138720000	B.1.2.1.2.2.1.2.2.1.1.1	0.312431243124312	.	138560001	138720000	#9191FF	1	0.375
chr2	138720001	139000000	B.1.2.2.2.1.1.2.1.2.2	0.270627062706271	.	138720001	139000000	#9191FF	1	0.375
chr2	139000001	139200000	B.1.2.2.2.1.1.2.1.1.2	0.272827282728273	.	139000001	139200000	#9191FF	1	0.375
chr2	139200001	139360000	B.1.1.2.1.1.2.2.2.2.2	0.403740374037404	.	139200001	139360000	#DADAFF	1	0.5
chr2	139360001	139600000	B.1.2.1.2.2.1.2.1	0.313531353135314	.	139360001	139600000	#9191FF	1	0.375
chr2	139600001	139720000	B.2.1.1.2.2.1.1.2.1	0.192519251925193	.	139600001	139720000	#4848FF	1	0.25
chr2	139720001	139960000	B.2.2.1.2.1.1.1.2.2.1.1	0.0638063806380638	.	139720001	139960000	#0000FF	1	0.125
chr2	139960001	140160000	B.2.2.1.1.1.2.1.1.2.2	0.0957095709570957	.	139960001	140160000	#0000FF	1	0.125
chr2	140160001	140240000	B.2.1.2.2.1.1.2.1.2	0.137513751375138	.	140160001	140240000	#4848FF	1	0.25
chr2	140240001	140440000	B.2.2.1.1.1.2.1.1.1.2	0.0979097909790979	.	140240001	140440000	#0000FF	1	0.125
chr2	140440001	140800000	B.2.2.1.1.1.2.1.1.1.1	0.099009900990099	.	140440001	140800000	#0000FF	1	0.125
chr2	140800001	141280000	B.2.2.1.1.1.2.1.2.1	0.0946094609460946	.	140800001	141280000	#0000FF	1	0.125
chr2	141280001	141600000	B.2.1.2.2.1.2.2.2.2.1	0.125412541254125	.	141280001	141600000	#4848FF	1	0.25
chr2	141600001	141720000	B.1.2.1.2.1.1.2.1	0.324532453245325	.	141600001	141720000	#9191FF	1	0.375
chr2	141720001	141920000	B.2.1.2.2.1.1.2.1.1	0.138613861386139	.	141720001	141920000	#4848FF	1	0.25
chr2	141920001	142400000	B.2.2.2.1.1.2.1.1.1	0.0297029702970297	.	141920001	142400000	#0000FF	1	0.125
chr2	142400001	142680000	B.2.1.2.2.1.2.2.2.1	0.126512651265127	.	142400001	142680000	#4848FF	1	0.25
chr2	142680001	142960000	B.1.2.1.2.2.1.2.2.2.1	0.309130913091309	.	142680001	142960000	#9191FF	1	0.375
chr2	142960001	143280000	B.2.2.2.1.1.1.2.1.2	0.0319031903190319	.	142960001	143280000	#0000FF	1	0.125
chr2	143280001	143800000	B.2.2.1.2.1.2.2.2	0.0528052805280528	.	143280001	143800000	#0000FF	1	0.125
chr2	143800001	144040000	B.2.2.1.2.1.1.1.1.1	0.0682068206820682	.	143800001	144040000	#0000FF	1	0.125
chr2	144040001	144240000	B.2.2.1.1.1.2.2.2.1.1	0.0847084708470847	.	144040001	144240000	#0000FF	1	0.125
chr2	144240001	144760000	B.2.1.1.1.1.1.1.1	0.247524752475248	.	144240001	144760000	#4848FF	1	0.25
chr2	144760001	145080000	B.1.2.2.2.1.1.1.1.1.1	0.279427942794279	.	144760001	145080000	#9191FF	1	0.375
chr2	145080001	145360000	A.2.2.1.2.2.1.2.2.1.1	0.507150715071507	.	145080001	145360000	#FFDADA	1	0.625
chr2	145360001	145640000	B.1.2.2.2.1.1.1.1.2	0.277227722772277	.	145360001	145640000	#9191FF	1	0.375
chr2	145640001	146160000	B.2.2.1.2.1.2.2.1	0.0539053905390539	.	145640001	146160000	#0000FF	1	0.125
chr2	146160001	146240000	B.2.1.1.1.1.2.1.2	0.242024202420242	.	146160001	146240000	#4848FF	1	0.25
chr2	146240001	146320000	B.2.1.1.1.1.2.1.1	0.243124312431243	.	146240001	146320000	#4848FF	1	0.25
chr2	146320001	146600000	B.2.1.2.2.2.1.2.2.2	0.112211221122112	.	146320001	146600000	#4848FF	1	0.25
chr2	146600001	146800000	B.2.1.2.1.1.2.1.2.2	0.167216721672167	.	146600001	146800000	#4848FF	1	0.25
chr2	146800001	146960000	B.2.1.1.2.2.1.2.2.1	0.187018701870187	.	146800001	146960000	#4848FF	1	0.25
chr2	146960001	147480000	B.2.1.1.1.1.1.1.2	0.246424642464246	.	146960001	147480000	#4848FF	1	0.25
chr2	147480001	147880000	A.2.2.1.1.1.2.1.1.2	0.53025302530253	.	147480001	147880000	#FFDADA	1	0.625
chr2	147880001	148160000	A.2.2.1.1.1.2.1.2	0.529152915291529	.	147880001	148160000	#FFDADA	1	0.625
chr2	148160001	148400000	A.2.1.1.2.2.2.2.2.1	0.607260726072607	.	148160001	148400000	#FF9191	1	0.75
chr2	148400001	148720000	A.2.1.1.2.2.1.1.1	0.624862486248625	.	148400001	148720000	#FF9191	1	0.75
chr2	148720001	149280000	B.1.1.2.1.1.2.2.1.1	0.408140814081408	.	148720001	149280000	#DADAFF	1	0.5
chr2	149280001	149640000	A.1.2.2.1.2.2.2.2.2.2	0.723872387238724	.	149280001	149640000	#FF4848	1	0.875
chr2	149640001	149720000	A.2.1.2.1.1.2.1.1	0.590759075907591	.	149640001	149720000	#FF9191	1	0.75
chr2	149760001	149840000	A.2.1.2.1.1.2.1.1	0.590759075907591	.	149760001	149840000	#FF9191	1	0.75
chr2	149840001	150000000	A.2.1.1.1.2.2.1.2.1.2	0.647964796479648	.	149840001	150000000	#FF9191	1	0.75
chr2	150000001	150440000	A.2.1.1.2.2.1.2.2.2.1	0.616061606160616	.	150000001	150440000	#FF9191	1	0.75
chr2	150440001	150920000	A.2.1.2.2.2.2.2.1.2.2.2.2	0.544554455445545	.	150440001	150920000	#FF9191	1	0.75
chr2	150920001	151040000	A.2.2.1.1.1.1.1.1.1	0.54015401540154	.	150920001	151040000	#FFDADA	1	0.625
chr2	151040001	151360000	A.2.2.1.1.1.2.1.1.1	0.531353135313531	.	151040001	151360000	#FFDADA	1	0.625
chr2	151360001	151560000	B.1.1.2.2.2.1.1.1.2	0.385038503850385	.	151360001	151560000	#DADAFF	1	0.5
chr2	151560001	151800000	B.1.2.2.2.1.1.2.1.1.1	0.273927392739274	.	151560001	151800000	#9191FF	1	0.375
chr2	151800001	152120000	B.1.2.2.1.1.1.1.1.2	0.294829482948295	.	151800001	152120000	#9191FF	1	0.375
chr2	152120001	152200000	A.2.2.2.1.2.2.2.2.2.2	0.473047304730473	.	152120001	152200000	#FFDADA	1	0.625
chr2	152200001	152400000	A.2.1.2.2.1.1.1.1	0.575357535753575	.	152200001	152400000	#FF9191	1	0.75
chr2	152400001	152560000	B.1.1.1.2.2.1.2.1.2	0.423542354235424	.	152400001	152560000	#DADAFF	1	0.5
chr2	152560001	152640000	A.2.2.2.1.2.2.2.2.2.1	0.474147414741474	.	152560001	152640000	#FFDADA	1	0.625
chr2	152640001	152920000	A.2.2.1.1.1.2.2	0.528052805280528	.	152640001	152920000	#FFDADA	1	0.625
chr2	152920001	153200000	A.2.1.2.2.2.1.1.1.2	0.562156215621562	.	152920001	153200000	#FF9191	1	0.75
chr2	153200001	153600000	A.1.2.2.1.2.2.2.2.1.2.1	0.728272827282728	.	153200001	153600000	#FF4848	1	0.875
chr2	153600001	153960000	B.2.1.1.1.1.2.2.2.1.2	0.234323432343234	.	153600001	153960000	#4848FF	1	0.25
chr2	153960001	154160000	B.2.1.1.1.1.2.2.2.1.1.2	0.235423542354235	.	153960001	154160000	#4848FF	1	0.25
chr2	154160001	154440000	B.1.2.1.2.2.1.2.2.1.1.2	0.311331133113311	.	154160001	154440000	#9191FF	1	0.375
chr2	154440001	154800000	B.2.2.2.1.1.2.1.2.2.2	0.0242024202420242	.	154440001	154800000	#0000FF	1	0.125
chr2	154800001	155160000	B.2.2.2.2.1.2.2.2.1	0.0066006600660066	.	154800001	155160000	#0000FF	1	0.125
chr2	155160001	155480000	B.2.2.1.1.1.2.1.2.2.1.2	0.0924092409240924	.	155160001	155480000	#0000FF	1	0.125
chr2	155480001	155560000	B.2.1.1.1.1.2.2.2.1.1.1	0.236523652365237	.	155480001	155560000	#4848FF	1	0.25
chr2	155560001	155840000	B.2.1.2.2.2.1.1.1.2	0.11991199119912	.	155560001	155840000	#4848FF	1	0.25
chr2	155840001	156040000	B.2.2.1.2.1.1.1.1.2.1	0.0671067106710671	.	155840001	156040000	#0000FF	1	0.125
chr2	156040001	156280000	B.2.2.1.1.1.2.2.2.1.2	0.0836083608360836	.	156040001	156280000	#0000FF	1	0.125
chr2	156280001	156880000	B.2.2.2.2.1.2.2.1.1	0.0088008800880088	.	156280001	156880000	#0000FF	1	0.125
chr2	156880001	157160000	B.2.1.2.1.1.2.1.1.1	0.171617161716172	.	156880001	157160000	#4848FF	1	0.25
chr2	157160001	157320000	B.1.1.1.1.2.1.1.1	0.443344334433443	.	157160001	157320000	#DADAFF	1	0.5
chr2	157320001	157480000	B.1.2.1.1.1.1.2.2.1.2	0.363036303630363	.	157320001	157480000	#9191FF	1	0.375
chr2	157480001	157680000	B.1.1.2.1.1.1.1.2.2	0.414741474147415	.	157480001	157680000	#DADAFF	1	0.5
chr2	157680001	158120000	B.2.2.1.1.1.2.1.2.2.1.1	0.0935093509350935	.	157680001	158120000	#0000FF	1	0.125
chr2	158120001	158320000	B.2.1.2.1.1.2.1.1.2	0.170517051705171	.	158120001	158320000	#4848FF	1	0.25
chr2	158320001	158600000	B.1.2.2.2.1.1.1.1.1.2	0.278327832783278	.	158320001	158600000	#9191FF	1	0.375
chr2	158600001	158840000	A.2.2.2.1.1.2.1.1	0.493949394939494	.	158600001	158840000	#FFDADA	1	0.625
chr2	158840001	159280000	B.1.2.2.1.1.1.1.1.1.1	0.297029702970297	.	158840001	159280000	#9191FF	1	0.375
chr2	159280001	159400000	B.1.1.1.2.2.1.2.1.1.2	0.424642464246425	.	159280001	159400000	#DADAFF	1	0.5
chr2	159400001	159520000	B.1.1.2.1.1.2.1.1.2	0.41034103410341	.	159400001	159520000	#DADAFF	1	0.5
chr2	159520001	159760000	A.2.2.1.2.2.2.2.2.1	0.500550055005501	.	159520001	159760000	#FFDADA	1	0.625
chr2	159760001	160000000	A.1.2.1.2.2.2.1.2	0.776677667766777	.	159760001	160000000	#FF4848	1	0.875
chr2	160000001	160080000	A.2.1.2.2.1.1.2.1.1	0.572057205720572	.	160000001	160080000	#FF9191	1	0.75
chr2	160080001	160360000	A.2.1.2.2.2.1.2.2	0.557755775577558	.	160080001	160360000	#FF9191	1	0.75
chr2	160360001	160560000	A.2.1.2.2.2.2.2.1.2.2.2.1	0.545654565456546	.	160360001	160560000	#FF9191	1	0.75
chr2	160560001	160680000	A.2.1.1.1.2.2.1.2.2	0.646864686468647	.	160560001	160680000	#FF9191	1	0.75
chr2	160680001	160840000	A.2.2.2.2.1.1.1.2.1	0.46974697469747	.	160680001	160840000	#FFDADA	1	0.625
chr2	160840001	161360000	A.2.2.2.2.2.2.1.2	0.451045104510451	.	160840001	161360000	#FFDADA	1	0.625
chr2	161360001	161800000	B.2.1.1.1.2.2.2.1	0.207920792079208	.	161360001	161800000	#4848FF	1	0.25
chr2	161800001	161960000	B.1.2.1.1.1.1.2.1.2.2	0.365236523652365	.	161800001	161960000	#9191FF	1	0.375
chr2	161960001	162280000	A.2.2.1.2.2.1.1.1.2	0.511551155115512	.	161960001	162280000	#FFDADA	1	0.625
chr2	162280001	162480000	B.1.2.2.2.1.1.2.2.1.2	0.268426842684268	.	162280001	162480000	#9191FF	1	0.375
chr2	162480001	162840000	B.2.2.2.1.1.2.2.2.1	0.022002200220022	.	162480001	162840000	#0000FF	1	0.125
chr2	162840001	163000000	B.1.2.2.2.1.1.2.2.2	0.267326732673267	.	162840001	163000000	#9191FF	1	0.375
chr2	163000001	163120000	B.2.1.2.2.1.2.2.1.2.1	0.12981298129813	.	163000001	163120000	#4848FF	1	0.25
chr2	163120001	163200000	B.2.1.1.1.1.2.2.2.2.1	0.233223322332233	.	163120001	163200000	#4848FF	1	0.25
chr2	163200001	163440000	B.2.2.1.1.1.2.1.2.2.2	0.0913091309130913	.	163200001	163440000	#0000FF	1	0.125
chr2	163440001	163640000	B.2.2.1.2.2.2.1.1.1	0.044004400440044	.	163440001	163640000	#0000FF	1	0.125
chr2	163640001	163760000	B.2.1.2.1.2.1.2.2.1	0.154015401540154	.	163640001	163760000	#4848FF	1	0.25
chr2	163760001	163960000	B.2.2.2.1.1.2.1.1.2.1	0.0286028602860286	.	163760001	163960000	#0000FF	1	0.125
chr2	163960001	164480000	B.2.2.2.1.1.2.2.2.2	0.0209020902090209	.	163960001	164480000	#0000FF	1	0.125
chr2	164480001	164640000	B.1.2.2.2.1.1.1.2.1	0.276127612761276	.	164480001	164640000	#9191FF	1	0.375
chr2	164640001	164840000	B.2.2.1.2.1.1.1.2.2.1.2	0.0627062706270627	.	164640001	164840000	#0000FF	1	0.125
chr2	164840001	165040000	B.2.2.1.2.2.2.1.1.2.2.2	0.0407040704070407	.	164840001	165040000	#0000FF	1	0.125
chr2	165040001	165240000	B.2.2.2.1.1.2.1.1.2.2	0.0275027502750275	.	165040001	165240000	#0000FF	1	0.125
chr2	165240001	165440000	B.2.1.2.2.1.2.2.1.2.2.1	0.128712871287129	.	165240001	165440000	#4848FF	1	0.25
chr2	165440001	165600000	B.2.1.1.1.1.2.2.2.2.2.1	0.232123212321232	.	165440001	165600000	#4848FF	1	0.25
chr2	165600001	165760000	B.1.2.1.2.2.2.2.2.1	0.3003300330033	.	165600001	165760000	#9191FF	1	0.375
chr2	165760001	165920000	B.2.1.1.1.1.2.2.2.2.2.2	0.231023102310231	.	165760001	165920000	#4848FF	1	0.25
chr2	165920001	166240000	B.2.2.1.2.1.1.1.2.1	0.0649064906490649	.	165920001	166240000	#0000FF	1	0.125
chr2	166240001	166600000	B.2.1.2.2.1.2.1.1	0.133113311331133	.	166240001	166600000	#4848FF	1	0.25
chr2	166600001	166800000	B.1.2.1.2.2.2.2.2.2.2	0.298129812981298	.	166600001	166800000	#9191FF	1	0.375
chr2	166800001	167040000	B.2.2.1.2.1.1.1.2.2.2	0.0616061606160616	.	166800001	167040000	#0000FF	1	0.125
chr2	167040001	167160000	B.2.2.2.1.1.1.2.2	0.0308030803080308	.	167040001	167160000	#0000FF	1	0.125
chr2	167160001	167360000	B.2.2.1.2.1.1.1.1.2.2	0.066006600660066	.	167160001	167360000	#0000FF	1	0.125
chr2	167360001	167520000	B.2.1.2.2.1.2.2.1.2.2.2	0.127612761276128	.	167360001	167520000	#4848FF	1	0.25
chr2	167520001	167680000	B.2.2.1.1.2.1.1.2.1	0.0792079207920792	.	167520001	167680000	#0000FF	1	0.125
chr2	167680001	168120000	B.2.2.2.2.1.2.2.2.2.1	0.0055005500550055	.	167680001	168120000	#0000FF	1	0.125
chr2	168120001	168360000	B.1.1.2.2.2.1.1.1.1.2	0.386138613861386	.	168120001	168360000	#DADAFF	1	0.5
chr2	168360001	168600000	B.1.2.2.2.1.1.2.2.1.1	0.26952695269527	.	168360001	168600000	#9191FF	1	0.375
chr2	168600001	169000000	B.1.2.2.1.1.1.1.1.1.2	0.295929592959296	.	168600001	169000000	#9191FF	1	0.375
chr2	169000001	169200000	A.2.2.2.2.2.2.1.1	0.452145214521452	.	169000001	169200000	#FFDADA	1	0.625
chr2	169200001	169360000	A.2.1.2.2.2.2.2.1.2.2.1.2	0.546754675467547	.	169200001	169360000	#FF9191	1	0.75
chr2	169360001	169560000	A.2.1.2.2.1.1.2.2	0.56985698569857	.	169360001	169560000	#FF9191	1	0.75
chr2	169560001	169800000	A.2.1.1.1.2.1.2.2.1.1	0.661166116611661	.	169560001	169800000	#FF9191	1	0.75
chr2	169800001	170120000	A.1.2.2.1.2.1.1.1.2	0.749174917491749	.	169800001	170120000	#FF4848	1	0.875
chr2	170120001	170360000	A.1.2.1.2.2.2.1.1.1	0.778877887788779	.	170120001	170360000	#FF4848	1	0.875
chr2	170360001	170600000	A.1.1.2.1.2.1.2.1.2	0.904290429042904	.	170360001	170600000	#FF0000	1	1
chr2	170600001	170720000	A.1.1.2.2.1.1.1.2.2.1.2	0.888888888888889	.	170600001	170720000	#FF0000	1	1
chr2	170720001	171040000	A.1.1.2.1.2.1.2.1.1	0.905390539053905	.	170720001	171040000	#FF0000	1	1
chr2	171040001	171280000	A.1.1.2.1.1.1.2.2.2.1.1	0.922992299229923	.	171040001	171280000	#FF0000	1	1
chr2	171280001	171560000	A.1.1.1.2.1.2.1.2.2.2	0.955995599559956	.	171280001	171560000	#FF0000	1	1
chr2	171560001	171760000	A.1.1.2.1.1.1.1.1.1.2.2	0.933993399339934	.	171560001	171760000	#FF0000	1	1
chr2	171760001	172280000	A.1.1.1.1.2.2.1.2.1	0.981298129812981	.	171760001	172280000	#FF0000	1	1
chr2	172280001	172400000	A.1.2.1.1.1.1.1.2.1	0.853685368536854	.	172280001	172400000	#FF4848	1	0.875
chr2	172400001	172600000	A.1.2.1.1.1.1.1.2.2	0.852585258525853	.	172400001	172600000	#FF4848	1	0.875
chr2	172600001	172680000	A.1.2.2.2.1.2.1.2.1	0.710671067106711	.	172600001	172680000	#FF4848	1	0.875
chr2	172680001	173080000	A.1.1.1.2.1.2.1.1.1.1	0.961496149614962	.	172680001	173080000	#FF0000	1	1
chr2	173080001	173520000	A.1.1.1.1.2.1.2.1.2.1	0.986798679867987	.	173080001	173520000	#FF0000	1	1
chr2	173520001	173840000	A.1.2.2.1.1.2.2.1.1	0.753575357535754	.	173520001	173840000	#FF4848	1	0.875
chr2	173840001	174120000	A.1.2.2.1.1.2.2.1.2	0.752475247524752	.	173840001	174120000	#FF4848	1	0.875
chr2	174120001	174320000	A.1.2.2.2.2.2.2.1	0.684268426842684	.	174120001	174320000	#FF4848	1	0.875
chr2	174320001	174560000	A.2.1.2.1.1.1.2.2.2.1.1.1.2	0.595159515951595	.	174320001	174560000	#FF9191	1	0.75
chr2	174560001	174760000	A.1.2.2.2.2.2.1.2.1.2.1	0.687568756875688	.	174560001	174760000	#FF4848	1	0.875
chr2	174760001	174920000	A.1.1.2.2.1.1.1.1.1	0.895489548954896	.	174760001	174920000	#FF0000	1	1
chr2	174920001	175280000	A.1.1.2.2.1.1.2.1.2.1	0.883388338833883	.	174920001	175280000	#FF0000	1	1
chr2	175280001	175640000	A.1.2.1.2.2.2.1.1.2	0.777777777777778	.	175280001	175640000	#FF4848	1	0.875
chr2	175640001	175840000	A.1.2.2.1.2.2.2.2.2.1.2	0.724972497249725	.	175640001	175840000	#FF4848	1	0.875
chr2	175840001	176040000	A.1.2.1.1.2.2.2.1.2.2	0.812981298129813	.	175840001	176040000	#FF4848	1	0.875
chr2	176040001	176480000	A.2.2.2.1.2.1.1.1.2	0.488448844884488	.	176040001	176480000	#FFDADA	1	0.625
chr2	176480001	176920000	B.1.1.1.2.2.1.1.1	0.427942794279428	.	176480001	176920000	#DADAFF	1	0.5
chr2	176920001	177080000	A.2.1.2.2.2.2.2.1.2.1.2	0.548954895489549	.	176920001	177080000	#FF9191	1	0.75
chr2	177080001	177280000	A.2.2.1.1.2.1.2	0.524752475247525	.	177080001	177280000	#FFDADA	1	0.625
chr2	177280001	177560000	A.2.2.2.2.1.2.2.1	0.45984598459846	.	177280001	177560000	#FFDADA	1	0.625
chr2	177560001	177760000	B.1.1.2.1.1.2.1.1.1	0.411441144114411	.	177560001	177760000	#DADAFF	1	0.5
chr2	177760001	178040000	B.1.1.1.1.1.2.1.1	0.447744774477448	.	177760001	178040000	#DADAFF	1	0.5
chr2	178040001	178200000	A.1.2.1.1.2.2.2.1.2.1	0.814081408140814	.	178040001	178200000	#FF4848	1	0.875
chr2	178200001	178400000	A.2.1.2.2.1.1.1.2.1	0.574257425742574	.	178200001	178400000	#FF9191	1	0.75
chr2	178400001	178640000	A.2.1.1.1.2.1.2.1.1	0.663366336633663	.	178400001	178640000	#FF9191	1	0.75
chr2	178640001	179120000	A.2.2.1.2.2.2.2.2.2.2	0.498349834983498	.	178640001	179120000	#FFDADA	1	0.625
chr2	179120001	179400000	A.2.2.1.2.2.2.2.1	0.501650165016502	.	179120001	179400000	#FFDADA	1	0.625
chr2	179400001	179640000	B.1.2.2.2.1.1.1.2.2	0.275027502750275	.	179400001	179640000	#9191FF	1	0.375
chr2	179640001	179760000	A.2.2.1.2.2.1.2.2.1.2.2	0.504950495049505	.	179640001	179760000	#FFDADA	1	0.625
chr2	179760001	180160000	B.1.2.1.1.1.1.2.2.2	0.361936193619362	.	179760001	180160000	#9191FF	1	0.375
chr2	180160001	180520000	B.2.1.1.2.1.1.1	0.205720572057206	.	180160001	180520000	#4848FF	1	0.25
chr2	180520001	180800000	B.2.1.2.2.1.2.1.2	0.132013201320132	.	180520001	180800000	#4848FF	1	0.25
chr2	180800001	180920000	B.1.2.1.1.2.1.2.2.2	0.348734873487349	.	180800001	180920000	#9191FF	1	0.375
chr2	180920001	181640000	B.2.2.2.2.1.2.2.1.2	0.0077007700770077	.	180920001	181640000	#0000FF	1	0.125
chr2	181640001	181840000	B.2.1.2.2.1.2.2.2.2.2	0.124312431243124	.	181640001	181840000	#4848FF	1	0.25
chr2	181840001	182000000	B.1.2.1.1.1.1.2.1.1	0.367436743674367	.	181840001	182000000	#9191FF	1	0.375
chr2	182000001	182240000	B.2.2.1.2.2.1.2.2.1.1	0.0484048404840484	.	182000001	182240000	#0000FF	1	0.125
chr2	182240001	182480000	B.2.1.1.2.1.1.2.1.1.2	0.202420242024202	.	182240001	182480000	#4848FF	1	0.25
chr2	182480001	182640000	B.1.2.1.2.2.2.1.2	0.305830583058306	.	182480001	182640000	#9191FF	1	0.375
chr2	182640001	182840000	B.1.2.1.2.2.2.2.2.2.1	0.299229922992299	.	182640001	182840000	#9191FF	1	0.375
chr2	182840001	183080000	B.2.1.1.2.1.1.2.2.1	0.2002200220022	.	182840001	183080000	#4848FF	1	0.25
chr2	183080001	183280000	B.2.2.1.1.1.2.1.1.2.1	0.0968096809680968	.	183080001	183280000	#0000FF	1	0.125
chr2	183280001	183560000	B.2.1.1.2.1.1.2.2.2	0.199119911991199	.	183280001	183560000	#4848FF	1	0.25
chr2	183560001	184080000	A.2.1.1.1.2.1.2.2.2.1	0.658965896589659	.	183560001	184080000	#FF9191	1	0.75
chr2	184080001	184440000	B.2.1.1.2.1.1.2.1.1.1.1	0.204620462046205	.	184080001	184440000	#4848FF	1	0.25
chr2	184440001	184800000	B.2.2.1.1.2.1.1.2.2	0.0781078107810781	.	184440001	184800000	#0000FF	1	0.125
chr2	184800001	185080000	B.2.1.1.1.1.2.2.1.1.2	0.23982398239824	.	184800001	185080000	#4848FF	1	0.25
chr2	185080001	185520000	B.2.2.2.1.1.1.1.2	0.0341034103410341	.	185080001	185520000	#0000FF	1	0.125
chr2	185520001	185960000	B.2.2.2.2.1.2.2.2.2.2	0.0044004400440044	.	185520001	185960000	#0000FF	1	0.125
chr2	185960001	186240000	B.2.2.1.2.2.1.1.1	0.0517051705170517	.	185960001	186240000	#0000FF	1	0.125
chr2	186240001	186520000	B.2.1.2.1.2.1.1.1.2	0.15951595159516	.	186240001	186520000	#4848FF	1	0.25
chr2	186520001	186640000	B.2.1.1.2.1.2.2	0.194719471947195	.	186520001	186640000	#4848FF	1	0.25
chr2	186640001	186960000	B.2.2.2.2.1.1.1	0.0121012101210121	.	186640001	186960000	#0000FF	1	0.125
chr2	186960001	187320000	B.2.2.2.2.2.1.2	0.0022002200220022	.	186960001	187320000	#0000FF	1	0.125
chr2	187320001	187680000	B.1.2.1.2.2.2.2.1.2.2.1	0.302530253025303	.	187320001	187680000	#9191FF	1	0.375
chr2	187680001	188320000	B.2.2.2.2.2.1.1	0.0033003300330033	.	187680001	188320000	#0000FF	1	0.125
chr2	188320001	188480000	B.1.1.2.1.1.1.1.1	0.416941694169417	.	188320001	188480000	#DADAFF	1	0.5
chr2	188480001	188760000	B.2.2.1.1.2.1.1.1	0.0803080308030803	.	188480001	188760000	#0000FF	1	0.125
chr2	188760001	189080000	B.1.1.2.2.2.1.1.2.1	0.383938393839384	.	188760001	189080000	#DADAFF	1	0.5
chr2	189080001	189320000	B.1.1.1.2.2.2.2.1	0.419141914191419	.	189080001	189320000	#DADAFF	1	0.5
chr2	189320001	189400000	B.1.1.2.2.2.1.1.2.2.2	0.381738173817382	.	189320001	189400000	#DADAFF	1	0.5
chr2	189400001	189640000	B.2.2.1.2.2.2.1.1.2.2.1	0.0418041804180418	.	189400001	189640000	#0000FF	1	0.125
chr2	189640001	189960000	B.2.2.1.2.2.2.1.2	0.0396039603960396	.	189640001	189960000	#0000FF	1	0.125
chr2	189960001	190120000	B.1.1.2.1.1.1.1.2.1	0.415841584158416	.	189960001	190120000	#DADAFF	1	0.5
chr2	190120001	190320000	B.1.2.1.1.2.1.2.2.1	0.34983498349835	.	190120001	190320000	#9191FF	1	0.375
chr2	190320001	190520000	A.2.1.2.2.1.1.2.1.2	0.570957095709571	.	190320001	190520000	#FF9191	1	0.75
chr2	190520001	190760000	A.2.1.2.2.2.1.2.1.1	0.55995599559956	.	190520001	190760000	#FF9191	1	0.75
chr2	190760001	190960000	B.1.1.2.2.2.1.1.1.1.1	0.387238723872387	.	190760001	190960000	#DADAFF	1	0.5
chr2	190960001	191280000	A.2.1.2.2.2.1.1.1.1.1	0.564356435643564	.	190960001	191280000	#FF9191	1	0.75
chr2	191280001	191680000	A.2.2.1.2.2.2.2.2.2.1	0.499449944994499	.	191280001	191680000	#FFDADA	1	0.625
chr2	191680001	191920000	A.2.1.1.1.2.1.2.2.2.2	0.657865786578658	.	191680001	191920000	#FF9191	1	0.75
chr2	191920001	192080000	B.1.1.1.2.2.1.2.1.1.1	0.425742574257426	.	191920001	192080000	#DADAFF	1	0.5
chr2	192080001	192360000	A.2.1.2.2.2.1.2.1.2	0.558855885588559	.	192080001	192360000	#FF9191	1	0.75
chr2	192360001	192600000	B.1.1.1.1.2.2.2	0.436743674367437	.	192360001	192600000	#DADAFF	1	0.5
chr2	192600001	192760000	B.1.2.2.2.1.2.2.2	0.261826182618262	.	192600001	192760000	#9191FF	1	0.375
chr2	192760001	193000000	B.2.1.2.1.2.1.2.2.2.2.1	0.150715071507151	.	192760001	193000000	#4848FF	1	0.25
chr2	193000001	193160000	B.2.1.1.1.1.2.2.1.2.2	0.237623762376238	.	193000001	193160000	#4848FF	1	0.25
chr2	193160001	193360000	B.2.1.2.2.2.2.1.2.1.1	0.11001100110011	.	193160001	193360000	#4848FF	1	0.25
chr2	193360001	193760000	B.2.2.1.2.2.1.2.2.1.2	0.0473047304730473	.	193360001	193760000	#0000FF	1	0.125
chr2	193760001	194080000	B.2.2.1.1.2.2.1.2.1.2	0.0726072607260726	.	193760001	194080000	#0000FF	1	0.125
chr2	194080001	194200000	B.2.1.2.2.1.2.2.1.1	0.130913091309131	.	194080001	194200000	#4848FF	1	0.25
chr2	194200001	194400000	B.2.2.1.1.2.2.1.2.2	0.0715071507150715	.	194200001	194400000	#0000FF	1	0.125
chr2	194400001	194760000	B.2.2.1.2.2.2.2.1	0.0385038503850385	.	194400001	194760000	#0000FF	1	0.125
chr2	194760001	195280000	B.2.2.2.2.1.1.2	0.011001100110011	.	194760001	195280000	#0000FF	1	0.125
chr2	195280001	195440000	B.2.1.2.1.2.1.2.1.1	0.156215621562156	.	195280001	195440000	#4848FF	1	0.25
chr2	195440001	195640000	B.2.2.1.2.2.2.1.1.2.1	0.0429042904290429	.	195440001	195640000	#0000FF	1	0.125
chr2	195640001	195720000	B.2.1.2.1.2.1.2.1.2	0.155115511551155	.	195640001	195720000	#4848FF	1	0.25
chr2	195720001	196040000	B.2.2.1.2.2.1.2.2.2.2	0.0451045104510451	.	195720001	196040000	#0000FF	1	0.125
chr2	196040001	196280000	B.2.1.1.2.1.2.1.2	0.195819581958196	.	196040001	196280000	#4848FF	1	0.25
chr2	196280001	196600000	B.1.1.1.2.2.2.2.2	0.418041804180418	.	196280001	196600000	#DADAFF	1	0.5
chr2	196600001	196920000	B.2.1.2.1.2.1.1.2.2	0.157315731573157	.	196600001	196920000	#4848FF	1	0.25
chr2	196920001	197400000	B.1.1.2.1.1.1.2.2	0.412541254125413	.	196920001	197400000	#DADAFF	1	0.5
chr2	197400001	197640000	A.2.2.1.2.2.1.1.1.1	0.512651265126513	.	197400001	197640000	#FFDADA	1	0.625
chr2	197640001	197840000	A.1.2.2.1.2.2.2.2.1.1.2	0.729372937293729	.	197640001	197840000	#FF4848	1	0.875
chr2	197840001	198240000	A.1.2.2.1.2.1.1.1.1	0.75027502750275	.	197840001	198240000	#FF4848	1	0.875
chr2	198240001	198400000	A.1.2.1.1.2.2.2.1.1.1	0.816281628162816	.	198240001	198400000	#FF4848	1	0.875
chr2	198400001	198640000	A.2.1.1.1.2.1.2.1.2	0.662266226622662	.	198400001	198640000	#FF9191	1	0.75
chr2	198640001	199000000	B.2.1.1.1.2.2.1.1.1	0.212321232123212	.	198640001	199000000	#4848FF	1	0.25
chr2	199000001	199240000	B.2.1.1.1.2.2.1.2.1	0.21012101210121	.	199000001	199240000	#4848FF	1	0.25
chr2	199240001	199480000	B.2.2.1.2.2.1.2.2.2.1	0.0462046204620462	.	199240001	199480000	#0000FF	1	0.125
chr2	199480001	199840000	B.2.2.2.1.1.2.2.1	0.0231023102310231	.	199480001	199840000	#0000FF	1	0.125
chr2	199840001	200280000	B.2.1.2.1.2.1.1.2.1	0.158415841584158	.	199840001	200280000	#4848FF	1	0.25
chr2	200280001	200480000	B.1.2.1.1.1.1.2.2.1.1	0.364136413641364	.	200280001	200480000	#9191FF	1	0.375
chr2	200480001	200760000	B.1.1.1.2.2.1.2.2	0.422442244224422	.	200480001	200760000	#DADAFF	1	0.5
chr2	200760001	201120000	A.2.1.2.2.2.1.1.1.1.2	0.563256325632563	.	200760001	201120000	#FF9191	1	0.75
chr2	201120001	201360000	A.2.1.2.2.1.1.1.2.2	0.573157315731573	.	201120001	201360000	#FF9191	1	0.75
chr2	201360001	201680000	A.1.1.2.1.2.1.1.1.1	0.908690869086909	.	201360001	201680000	#FF0000	1	1
chr2	201680001	202120000	A.1.1.1.1.2.2.1.2.2.1	0.98019801980198	.	201680001	202120000	#FF0000	1	1
chr2	202120001	202280000	A.2.1.1.1.2.1.1.2	0.664466446644664	.	202120001	202280000	#FF9191	1	0.75
chr2	202280001	202480000	A.1.2.2.1.1.2.1.1.2.1	0.76017601760176	.	202280001	202480000	#FF4848	1	0.875
chr2	202480001	202640000	A.1.1.2.2.1.1.2.2.2	0.88008800880088	.	202480001	202640000	#FF0000	1	1
chr2	202640001	203240000	A.1.1.1.1.1.1	1	.	202640001	203240000	#FF0000	1	1
chr2	203240001	203400000	A.1.1.2.1.2.2.2.2	0.896589658965897	.	203240001	203400000	#FF0000	1	1
chr2	203400001	203800000	A.1.1.2.1.2.1.2.2	0.903190319031903	.	203400001	203800000	#FF0000	1	1
chr2	203800001	203880000	A.2.1.1.1.1.2.1.1.2	0.66996699669967	.	203800001	203880000	#FF9191	1	0.75
chr2	203880001	204120000	A.1.2.2.1.1.2.1.1.2.2	0.759075907590759	.	203880001	204120000	#FF4848	1	0.875
chr2	204120001	204320000	A.1.1.2.2.1.1.1.2.2.2	0.887788778877888	.	204120001	204320000	#FF0000	1	1
chr2	204320001	204720000	A.1.2.1.1.1.1.1.1	0.854785478547855	.	204320001	204720000	#FF4848	1	0.875
chr2	204720001	204920000	A.1.2.2.1.2.1.2.2.1.2.1.2	0.741474147414741	.	204720001	204920000	#FF4848	1	0.875
chr2	204920001	205240000	A.1.2.2.1.2.1.2.2.1.2.1.1	0.742574257425743	.	204920001	205240000	#FF4848	1	0.875
chr2	205240001	205520000	A.2.1.2.2.2.2.2.2.2.2	0.541254125412541	.	205240001	205520000	#FF9191	1	0.75
chr2	205520001	205760000	B.1.1.1.1.1.1	0.448844884488449	.	205520001	205760000	#DADAFF	1	0.5
chr2	205760001	206040000	A.2.1.2.2.2.2.2.1.1.2	0.551155115511551	.	205760001	206040000	#FF9191	1	0.75
chr2	206040001	206240000	A.2.1.2.2.2.2.2.2.2.1	0.542354235423542	.	206040001	206240000	#FF9191	1	0.75
chr2	206240001	206440000	A.2.1.2.1.1.2.2.1	0.588558855885589	.	206240001	206440000	#FF9191	1	0.75
chr2	206440001	206840000	A.1.1.2.1.2.2.1.2.2	0.898789878987899	.	206440001	206840000	#FF0000	1	1
chr2	206840001	207040000	A.1.1.2.2.1.1.1.2.2.1.1	0.88998899889989	.	206840001	207040000	#FF0000	1	1
chr2	207040001	207160000	A.1.2.1.2.2.1.1.1.2	0.784378437843784	.	207040001	207160000	#FF4848	1	0.875
chr2	207160001	207320000	A.2.1.1.2.1.1.1.2.1	0.64026402640264	.	207160001	207320000	#FF9191	1	0.75
chr2	207320001	207600000	A.2.1.1.1.2.1.1.1	0.665566556655666	.	207320001	207600000	#FF9191	1	0.75
chr2	207600001	207960000	A.1.2.1.2.2.1.1.2	0.783278327832783	.	207600001	207960000	#FF4848	1	0.875
chr2	207960001	208440000	A.1.1.2.1.2.1.1.1.2	0.907590759075908	.	207960001	208440000	#FF0000	1	1
chr2	208440001	208760000	A.1.1.2.2.1.2.2.1.1	0.876787678767877	.	208440001	208760000	#FF0000	1	1
chr2	208760001	209000000	A.1.2.2.1.2.1.2.2.2	0.739273927392739	.	208760001	209000000	#FF4848	1	0.875
chr2	209000001	209200000	A.1.2.2.1.2.2.2.2.1.1.1	0.730473047304731	.	209000001	209200000	#FF4848	1	0.875
chr2	209200001	209720000	B.2.1.1.1.2.2.1.2.2	0.209020902090209	.	209200001	209720000	#4848FF	1	0.25
chr2	209720001	210040000	B.1.2.2.2.1.2.2.1	0.262926292629263	.	209720001	210040000	#9191FF	1	0.375
chr2	210040001	210240000	B.1.2.2.1.1.2.2	0.29042904290429	.	210040001	210240000	#9191FF	1	0.375
chr2	210240001	210440000	B.2.1.1.2.1.1.2.1.1.1.2	0.203520352035204	.	210240001	210440000	#4848FF	1	0.25
chr2	210440001	210800000	B.1.2.2.2.1.2.1.1.2	0.265126512651265	.	210440001	210800000	#9191FF	1	0.375
chr2	210800001	211080000	B.1.1.2.1.1.1.2.1	0.413641364136414	.	210800001	211080000	#DADAFF	1	0.5
chr2	211080001	211280000	B.2.1.2.2.2.2.1.2.1.2	0.108910891089109	.	211080001	211280000	#4848FF	1	0.25
chr2	211280001	211440000	B.2.1.2.1.2.1.1.1.1.1	0.161716171617162	.	211280001	211440000	#4848FF	1	0.25
chr2	211440001	211600000	B.2.1.2.2.2.2.1.2.2	0.107810781078108	.	211440001	211600000	#4848FF	1	0.25
chr2	211600001	211800000	B.2.2.1.1.2.2.1.1	0.0748074807480748	.	211600001	211800000	#0000FF	1	0.125
chr2	211800001	212080000	B.2.2.1.2.2.1.1.2	0.0506050605060506	.	211800001	212080000	#0000FF	1	0.125
chr2	212080001	212320000	B.2.1.1.1.1.2.2.1.2.1	0.238723872387239	.	212080001	212320000	#4848FF	1	0.25
chr2	212320001	212560000	B.2.1.2.2.2.2.1.1	0.111111111111111	.	212320001	212560000	#4848FF	1	0.25
chr2	212560001	212640000	B.1.2.2.1.1.2.1	0.291529152915292	.	212560001	212640000	#9191FF	1	0.375
chr2	212640001	212920000	B.2.2.1.1.2.2.1.2.1.1	0.0737073707370737	.	212640001	212920000	#0000FF	1	0.125
chr2	212920001	213320000	B.2.2.2.1.1.1.1.1.1	0.0363036303630363	.	212920001	213320000	#0000FF	1	0.125
chr2	213320001	213520000	B.2.1.2.1.2.1.2.2.2.1.2	0.151815181518152	.	213320001	213520000	#4848FF	1	0.25
chr2	213520001	213800000	B.1.2.1.2.2.2.2.1.2.1	0.303630363036304	.	213520001	213800000	#9191FF	1	0.375
chr2	213800001	214000000	B.1.2.2.2.1.2.1.1.1	0.266226622662266	.	213800001	214000000	#9191FF	1	0.375
chr2	214000001	214200000	B.1.2.1.2.2.2.1.1	0.306930693069307	.	214000001	214200000	#9191FF	1	0.375
chr2	214200001	214480000	B.2.1.2.2.2.2.2.1	0.106710671067107	.	214200001	214480000	#4848FF	1	0.25
chr2	214480001	214640000	B.2.1.2.1.2.1.1.1.1.2	0.160616061606161	.	214480001	214640000	#4848FF	1	0.25
chr2	214640001	214840000	B.2.1.2.1.2.1.2.2.2.1.1	0.152915291529153	.	214640001	214840000	#4848FF	1	0.25
chr2	214840001	215000000	B.1.2.2.2.1.2.1.2	0.264026402640264	.	214840001	215000000	#9191FF	1	0.375
chr2	215000001	215440000	B.2.2.1.2.2.1.2.1	0.0495049504950495	.	215000001	215440000	#0000FF	1	0.125
chr2	215440001	215720000	B.1.1.2.2.2.1.1.2.2.1	0.382838283828383	.	215440001	215720000	#DADAFF	1	0.5
chr2	215720001	216160000	B.2.1.1.1.2.2.2.2	0.206820682068207	.	215720001	216160000	#4848FF	1	0.25
chr2	216160001	216480000	A.2.1.1.1.2.1.2.2.1.2	0.66006600660066	.	216160001	216480000	#FF9191	1	0.75
chr2	216480001	216960000	A.1.2.1.1.2.2.2.2	0.811881188118812	.	216480001	216960000	#FF4848	1	0.875
chr2	216960001	217360000	A.1.1.1.1.2.2.1.2.2.2	0.979097909790979	.	216960001	217360000	#FF0000	1	1
chr2	217360001	217520000	A.1.2.1.2.1.2.1.2	0.795379537953795	.	217360001	217520000	#FF4848	1	0.875
chr2	217520001	218000000	A.1.1.2.1.2.2.1.2.1	0.8998899889989	.	217520001	218000000	#FF0000	1	1
chr2	218000001	218320000	A.1.2.1.2.2.1.2.2	0.77997799779978	.	218000001	218320000	#FF4848	1	0.875
chr2	218320001	218400000	A.2.1.2.1.2.2.1.1	0.581958195819582	.	218320001	218400000	#FF9191	1	0.75
chr2	218400001	218640000	A.1.2.2.2.1.1.2.2.1.2	0.716171617161716	.	218400001	218640000	#FF4848	1	0.875
chr2	218640001	219080000	A.1.1.1.1.2.1.2.1.2.2	0.985698569856986	.	218640001	219080000	#FF0000	1	1
chr2	219080001	219320000	A.1.1.1.2.1.1.2.1.2.2	0.963696369636964	.	219080001	219320000	#FF0000	1	1
chr2	219320001	219440000	A.1.2.1.1.1.2.2.1.2	0.843784378437844	.	219320001	219440000	#FF4848	1	0.875
chr2	219440001	219600000	A.1.1.1.2.1.2.2.2.2	0.944994499449945	.	219440001	219600000	#FF0000	1	1
chr2	219600001	220160000	A.1.1.1.1.2.1.2.1.1.1.2	0.99009900990099	.	219600001	220160000	#FF0000	1	1
chr2	220160001	220520000	A.1.1.1.1.2.1.1.1	0.995599559955996	.	220160001	220520000	#FF0000	1	1
chr2	220520001	220800000	A.1.2.1.1.1.1.2	0.851485148514851	.	220520001	220800000	#FF4848	1	0.875
chr2	220800001	220960000	A.2.1.2.1.1.2.2.2.1	0.587458745874587	.	220800001	220960000	#FF9191	1	0.75
chr2	220960001	221240000	A.2.2.1.1.2.1.1.1	0.526952695269527	.	220960001	221240000	#FFDADA	1	0.625
chr2	221240001	221360000	A.2.2.2.1.2.1.2.2.1	0.485148514851485	.	221240001	221360000	#FFDADA	1	0.625
chr2	221360001	221640000	A.2.2.2.1.2.1.2.1	0.486248624862486	.	221360001	221640000	#FFDADA	1	0.625
chr2	221640001	221720000	B.1.1.2.1.1.2.1.2	0.409240924092409	.	221640001	221720000	#DADAFF	1	0.5
chr2	221720001	222000000	A.2.2.2.2.1.1.1.2.2.1.1	0.468646864686469	.	221720001	222000000	#FFDADA	1	0.625
chr2	222000001	222200000	A.2.2.2.1.2.1.2.2.2	0.484048404840484	.	222000001	222200000	#FFDADA	1	0.625
chr2	222200001	222480000	A.2.1.1.2.1.1.1.2.2	0.639163916391639	.	222200001	222480000	#FF9191	1	0.75
chr2	222480001	222800000	A.2.2.1.1.2.1.1.2	0.525852585258526	.	222480001	222800000	#FFDADA	1	0.625
chr2	222800001	222920000	A.2.1.2.1.1.2.2.2.2	0.586358635863586	.	222800001	222920000	#FF9191	1	0.75
chr2	222920001	223200000	A.1.2.1.2.2.1.1.1.1	0.785478547854785	.	222920001	223200000	#FF4848	1	0.875
chr2	223200001	223480000	A.1.2.2.1.2.1.2.2.1.2.2	0.74037403740374	.	223200001	223480000	#FF4848	1	0.875
chr2	223480001	223800000	A.1.2.2.1.1.2.1.2.1	0.757975797579758	.	223480001	223800000	#FF4848	1	0.875
chr2	223800001	224120000	A.2.1.1.2.2.2.2.1	0.608360836083608	.	223800001	224120000	#FF9191	1	0.75
chr2	224120001	224400000	A.2.2.2.2.1.1.1.2.2.1.2	0.467546754675468	.	224120001	224400000	#FFDADA	1	0.625
chr2	224400001	224480000	A.2.2.2.2.1.1.1.2.2.2	0.466446644664466	.	224400001	224480000	#FFDADA	1	0.625
chr2	224480001	224800000	A.2.1.1.2.2.2.1.1	0.613861386138614	.	224480001	224800000	#FF9191	1	0.75
chr2	224800001	225240000	A.1.2.1.1.2.1.2.2.1.2	0.823982398239824	.	224800001	225240000	#FF4848	1	0.875
chr2	225240001	225520000	A.2.1.2.2.2.2.2.2.1	0.543454345434543	.	225240001	225520000	#FF9191	1	0.75
chr2	225520001	225920000	B.2.1.1.2.1.1.2.1.2	0.201320132013201	.	225520001	225920000	#4848FF	1	0.25
chr2	225920001	226240000	B.2.2.1.2.2.2.2.2	0.0374037403740374	.	225920001	226240000	#0000FF	1	0.125
chr2	226240001	226440000	B.2.2.1.1.2.2.2.2	0.0693069306930693	.	226240001	226440000	#0000FF	1	0.125
chr2	226440001	226600000	B.2.1.1.2.1.2.1.1.2	0.196919691969197	.	226440001	226600000	#4848FF	1	0.25
chr2	226600001	226880000	B.2.1.2.2.2.2.2.2	0.105610561056106	.	226600001	226880000	#4848FF	1	0.25
chr2	226880001	227040000	B.1.2.1.2.2.2.2.1.2.2.2	0.301430143014301	.	226880001	227040000	#9191FF	1	0.375
chr2	227040001	227480000	B.2.1.1.1.2.2.1.1.2	0.211221122112211	.	227040001	227480000	#4848FF	1	0.25
chr2	227480001	227680000	A.2.2.2.2.2.2.2	0.44994499449945	.	227480001	227680000	#FFDADA	1	0.625
chr2	227680001	227840000	B.1.1.2.2.2.1.2.2.2	0.377337733773377	.	227680001	227840000	#DADAFF	1	0.5
chr2	227840001	228080000	B.1.1.1.1.2.2.1.1	0.438943894389439	.	227840001	228080000	#DADAFF	1	0.5
chr2	228080001	228320000	B.1.1.1.1.2.2.1.2	0.437843784378438	.	228080001	228320000	#DADAFF	1	0.5
chr2	228320001	228480000	A.2.2.1.2.2.1.1.2	0.51045104510451	.	228320001	228480000	#FFDADA	1	0.625
chr2	228480001	228760000	B.1.1.1.2.2.2.1.1	0.421342134213421	.	228480001	228760000	#DADAFF	1	0.5
chr2	228760001	228960000	B.2.1.1.2.1.2.1.1.1	0.198019801980198	.	228760001	228960000	#4848FF	1	0.25
chr2	228960001	229440000	B.2.1.2.1.2.1.2.2.2.2.2	0.14961496149615	.	228960001	229440000	#4848FF	1	0.25
chr2	229440001	229640000	B.2.1.1.1.1.2.2.1.1.1	0.240924092409241	.	229440001	229640000	#4848FF	1	0.25
chr2	229640001	229920000	B.2.2.2.1.1.1.1.1.2	0.0352035203520352	.	229640001	229920000	#0000FF	1	0.125
chr2	229920001	230200000	B.2.2.1.1.2.2.2.1	0.0704070407040704	.	229920001	230200000	#0000FF	1	0.125
chr2	230200001	230600000	B.1.2.1.2.2.2.2.1.1	0.304730473047305	.	230200001	230600000	#9191FF	1	0.375
chr2	230600001	230840000	A.2.1.1.2.2.1.1.2.2	0.621562156215622	.	230600001	230840000	#FF9191	1	0.75
chr2	230840001	231120000	B.1.1.1.1.1.2.1.2	0.446644664466447	.	230840001	231120000	#DADAFF	1	0.5
chr2	231120001	231520000	B.1.1.1.2.2.1.1.2	0.426842684268427	.	231120001	231520000	#DADAFF	1	0.5
chr2	231520001	231680000	A.1.2.2.1.2.1.2.1	0.744774477447745	.	231520001	231680000	#FF4848	1	0.875
chr2	231680001	232040000	A.1.1.1.2.2.2.2.2	0.937293729372937	.	231680001	232040000	#FF0000	1	1
chr2	232040001	232320000	A.1.1.1.1.2.2.2.1.1	0.977997799779978	.	232040001	232320000	#FF0000	1	1
chr2	232320001	232680000	A.1.1.1.1.1.2.1.2	0.997799779977998	.	232320001	232680000	#FF0000	1	1
chr2	232680001	233160000	A.1.1.2.1.1.1.2.2.1.1	0.925192519251925	.	232680001	233160000	#FF0000	1	1
chr2	233160001	233720000	A.1.1.1.1.2.1.2.1.1.1.1	0.991199119911991	.	233160001	233720000	#FF0000	1	1
chr2	233720001	234000000	A.1.1.2.1.1.1.2.2.2.1.2	0.921892189218922	.	233720001	234000000	#FF0000	1	1
chr2	234000001	234360000	A.1.1.2.1.1.1.1.1.1.2.1	0.935093509350935	.	234000001	234360000	#FF0000	1	1
chr2	234360001	234680000	A.2.1.1.2.1.2.2.2.1	0.627062706270627	.	234360001	234680000	#FF9191	1	0.75
chr2	234680001	234800000	A.2.1.2.1.1.1.2.2.2.1.1.2	0.594059405940594	.	234680001	234800000	#FF9191	1	0.75
chr2	234800001	235000000	A.2.1.2.1.1.1.2.2.2.2	0.591859185918592	.	234800001	235000000	#FF9191	1	0.75
chr2	235000001	235360000	A.1.2.2.2.1.1.2.2.1.1	0.717271727172717	.	235000001	235360000	#FF4848	1	0.875
chr2	235360001	235520000	A.1.2.2.2.1.1.2.2.2.2	0.713971397139714	.	235360001	235520000	#FF4848	1	0.875
chr2	235520001	235720000	A.1.2.1.2.1.2.1.1	0.796479647964797	.	235520001	235720000	#FF4848	1	0.875
chr2	235720001	235840000	A.1.2.2.2.2.1.2.1.1.2	0.700770077007701	.	235720001	235840000	#FF4848	1	0.875
chr2	235840001	235920000	A.2.1.1.1.1.1.1.1	0.67986798679868	.	235840001	235920000	#FF9191	1	0.75
chr2	235920001	236320000	A.1.2.1.2.1.1.1.2.2.1	0.807480748074808	.	235920001	236320000	#FF4848	1	0.875
chr2	236320001	236760000	A.1.2.1.2.1.1.1.1.1	0.810781078107811	.	236320001	236760000	#FF4848	1	0.875
chr2	236760001	236920000	A.2.1.1.1.1.1.1.2.1	0.678767876787679	.	236760001	236920000	#FF9191	1	0.75
chr2	236920001	237080000	A.1.2.2.2.1.1.2.1	0.718371837183718	.	236920001	237080000	#FF4848	1	0.875
chr2	237080001	237280000	A.2.1.1.1.1.1.2.1.2	0.674367436743674	.	237080001	237280000	#FF9191	1	0.75
chr2	237280001	237920000	A.1.1.2.1.1.1.2.1.2	0.926292629262926	.	237280001	237920000	#FF0000	1	1
chr2	237920001	238360000	A.1.2.1.2.1.1.1.2.2.2	0.806380638063806	.	237920001	238360000	#FF4848	1	0.875
chr2	238360001	238560000	A.1.1.2.2.2.2.1.2.1	0.86028602860286	.	238360001	238560000	#FF0000	1	1
chr2	238560001	238760000	A.1.2.1.2.1.1.2.1.2.2	0.803080308030803	.	238560001	238760000	#FF4848	1	0.875
chr2	238760001	239200000	A.1.1.2.1.1.1.1.1.2.2	0.931793179317932	.	238760001	239200000	#FF0000	1	1
chr2	239200001	239440000	A.1.2.1.2.1.2.2.1.1.1	0.794279427942794	.	239200001	239440000	#FF4848	1	0.875
chr2	239440001	239760000	A.1.2.2.2.2.1.2.1.1.1.2	0.701870187018702	.	239440001	239760000	#FF4848	1	0.875
chr2	239760001	240000000	A.1.2.2.2.2.1.2.2.1.2.1	0.696369636963696	.	239760001	240000000	#FF4848	1	0.875
chr2	240000001	240440000	A.1.2.1.2.1.1.1.1.2	0.80968096809681	.	240000001	240440000	#FF4848	1	0.875
chr2	240440001	240560000	A.2.1.2.1.2.2.2.1.2.1	0.578657865786579	.	240440001	240560000	#FF9191	1	0.75
chr2	240560001	240880000	A.1.2.2.2.2.1.2.1.1.1.1	0.702970297029703	.	240560001	240880000	#FF4848	1	0.875
chr2	240880001	241320000	A.1.2.1.2.1.2.2.1.1.2	0.793179317931793	.	240880001	241320000	#FF4848	1	0.875
chr2	241320001	241600000	A.1.1.2.2.2.2.2.2.1	0.856985698569857	.	241320001	241600000	#FF0000	1	1
chr2	241600001	241680000	A.2.1.2.1.2.1.1	0.585258525852585	.	241600001	241680000	#FF9191	1	0.75
chr2	241680001	241880000	A.1.2.1.2.1.2.2.1.2.2.1	0.78987898789879	.	241680001	241880000	#FF4848	1	0.875
chr2	241880001	242160000	A.1.2.1.1.1.2.1.1.2	0.848184818481848	.	241880001	242160000	#FF4848	1	0.875
chr2	242160001	242600000	A.1.1.1.2.1.1.2.1.1.1	0.97029702970297	.	242160001	242600000	#FF0000	1	1
chr2	242600001	242800000	A.1.2.1.1.1.2.1.2	0.847084708470847	.	242600001	242800000	#FF4848	1	0.875
chr2	242800001	243080000	A.1.2.2.2.2.1.2.2.2.2	0.691969196919692	.	242800001	243080000	#FF4848	1	0.875
chr3	80001	440000	B.2.1.2.2.1.1.2.1.1.2	0.19047619047619	.	80001	440000	#4848FF	1	0.25
chr3	440001	600000	B.2.2.1.2.1.1.1.2.2.2.2	0.0938775510204082	.	440001	600000	#0000FF	1	0.125
chr3	680001	840000	B.2.2.2.2.1.2.1.2	0.0108843537414966	.	680001	840000	#0000FF	1	0.125
chr3	880001	920000	B.2.2.2.2.1.2.1.2	0.0108843537414966	.	880001	920000	#0000FF	1	0.125
chr3	920001	1120000	B.2.2.2.2.1.2.2.2.1.2	0.00408163265306122	.	920001	1120000	#0000FF	1	0.125
chr3	1120001	1400000	B.2.2.2.1.2.1.2.1.1	0.0380952380952381	.	1120001	1400000	#0000FF	1	0.125
chr3	1400001	1720000	B.2.2.2.1.2.2.2.1	0.0326530612244898	.	1400001	1720000	#0000FF	1	0.125
chr3	1720001	1800000	B.2.1.2.2.1.1.2.1.2.1	0.189115646258503	.	1720001	1800000	#4848FF	1	0.25
chr3	1800001	2080000	B.2.2.2.2.1.2.1.1.2	0.0122448979591837	.	1800001	2080000	#0000FF	1	0.125
chr3	2080001	2240000	B.2.2.1.2.1.1.1.2.1.1	0.100680272108844	.	2080001	2240000	#0000FF	1	0.125
chr3	2240001	2680000	B.2.2.2.2.1.2.2.1.2.2	0.00680272108843537	.	2240001	2680000	#0000FF	1	0.125
chr3	2680001	3080000	B.2.1.1.1.2.2.1.2.2	0.292517006802721	.	2680001	3080000	#4848FF	1	0.25
chr3	3080001	3560000	A.2.2.1.1.2.2.1.1.2	0.59047619047619	.	3080001	3560000	#FFDADA	1	0.625
chr3	3560001	3880000	A.2.2.2.2.2.2.2.1	0.526530612244898	.	3560001	3880000	#FFDADA	1	0.625
chr3	3880001	4160000	B.1.2.2.1.2.1.2.1.2	0.356462585034014	.	3880001	4160000	#9191FF	1	0.375
chr3	4160001	4320000	B.1.2.1.2.2.2.1.1	0.395918367346939	.	4160001	4320000	#9191FF	1	0.375
chr3	4320001	4440000	A.2.2.1.1.2.2.2.1.1.2	0.585034013605442	.	4320001	4440000	#FFDADA	1	0.625
chr3	4440001	4640000	A.2.1.1.1.2.1.2.1	0.682993197278912	.	4440001	4640000	#FF9191	1	0.75
chr3	4640001	4760000	A.2.2.1.1.2.2.2.1.1.1	0.586394557823129	.	4640001	4760000	#FFDADA	1	0.625
chr3	4760001	5280000	A.1.2.1.2.1.2.2.1.1.1	0.80952380952381	.	4760001	5280000	#FF4848	1	0.875
chr3	5280001	5640000	B.1.2.2.1.1.1.2.2.1.1	0.379591836734694	.	5280001	5640000	#9191FF	1	0.375
chr3	5640001	5800000	B.1.2.1.1.1.2.2.2	0.428571428571429	.	5640001	5800000	#9191FF	1	0.375
chr3	5800001	6280000	B.2.2.1.1.1.1.2.1.1.2	0.138775510204082	.	5800001	6280000	#0000FF	1	0.125
chr3	6280001	6480000	B.2.1.2.2.1.1.1.1.1	0.197278911564626	.	6280001	6480000	#4848FF	1	0.25
chr3	6480001	6640000	B.2.1.1.1.2.2.2.1	0.291156462585034	.	6480001	6640000	#4848FF	1	0.25
chr3	6640001	6760000	B.2.1.2.1.1.2.1.1.1	0.238095238095238	.	6640001	6760000	#4848FF	1	0.25
chr3	6760001	7200000	B.2.1.2.2.1.1.2.2.1.2	0.182312925170068	.	6760001	7200000	#4848FF	1	0.25
chr3	7200001	7720000	A.2.2.2.2.2.2.2.2	0.525170068027211	.	7200001	7720000	#FFDADA	1	0.625
chr3	7720001	7840000	A.2.2.2.1.1.2.2.2.1	0.555102040816327	.	7720001	7840000	#FFDADA	1	0.625
chr3	7840001	8080000	A.2.2.1.1.2.2.2.2.1	0.582312925170068	.	7840001	8080000	#FFDADA	1	0.625
chr3	8080001	8480000	A.2.1.2.2.1.1.2.2	0.612244897959184	.	8080001	8480000	#FF9191	1	0.75
chr3	8480001	8720000	A.1.2.1.2.1.2.2.1.1.2	0.808163265306122	.	8480001	8720000	#FF4848	1	0.875
chr3	8720001	8960000	A.1.2.1.2.1.1.2.2.2	0.816326530612245	.	8720001	8960000	#FF4848	1	0.875
chr3	8960001	9440000	A.1.1.1.1.2.2.2	0.990476190476191	.	8960001	9440000	#FF0000	1	1
chr3	9440001	9720000	A.1.1.2.1.1.2.1.2.1	0.923809523809524	.	9440001	9720000	#FF0000	1	1
chr3	9720001	10040000	A.1.1.1.1.1.2.1.2	0.997278911564626	.	9720001	10040000	#FF0000	1	1
chr3	10040001	10160000	A.1.2.1.1.2.2.1.1	0.83265306122449	.	10040001	10160000	#FF4848	1	0.875
chr3	10160001	10400000	A.1.1.1.2.1.1.1.1.1.2	0.986394557823129	.	10160001	10400000	#FF0000	1	1
chr3	10400001	10760000	A.1.1.2.1.1.1.2.1.2	0.930612244897959	.	10400001	10760000	#FF0000	1	1
chr3	10760001	10920000	A.1.2.2.2.2.2.1.2	0.696598639455782	.	10760001	10920000	#FF4848	1	0.875
chr3	10920001	11200000	A.1.1.2.2.2.1.2.1.1.2	0.870748299319728	.	10920001	11200000	#FF0000	1	1
chr3	11200001	11440000	A.1.2.2.2.2.2.1.1	0.697959183673469	.	11200001	11440000	#FF4848	1	0.875
chr3	11440001	11760000	A.1.1.2.2.2.1.1.1.2	0.880272108843537	.	11440001	11760000	#FF0000	1	1
chr3	11760001	11840000	A.1.2.2.2.2.2.2	0.695238095238095	.	11760001	11840000	#FF4848	1	0.875
chr3	11840001	12040000	A.1.2.2.1.2.2.2.1.2.1	0.722448979591837	.	11840001	12040000	#FF4848	1	0.875
chr3	12040001	12200000	A.2.1.1.2.1.2.2.1	0.651700680272109	.	12040001	12200000	#FF9191	1	0.75
chr3	12200001	12520000	A.1.2.1.2.2.1.1.2.2.2.1	0.789115646258503	.	12200001	12520000	#FF4848	1	0.875
chr3	12520001	12840000	A.1.1.1.2.2.1.2.1.2.1	0.956462585034014	.	12520001	12840000	#FF0000	1	1
chr3	12840001	13120000	A.1.1.1.2.1.1.2.1	0.978231292517007	.	12840001	13120000	#FF0000	1	1
chr3	13120001	13440000	A.1.1.1.2.1.2.2.1	0.968707482993197	.	13120001	13440000	#FF0000	1	1
chr3	13440001	13680000	A.1.1.1.2.1.1.2.2	0.97687074829932	.	13440001	13680000	#FF0000	1	1
chr3	13680001	13960000	A.1.1.2.2.2.1.1.2.1.2	0.877551020408163	.	13680001	13960000	#FF0000	1	1
chr3	13960001	14120000	A.1.2.2.2.2.1.2.1	0.700680272108844	.	13960001	14120000	#FF4848	1	0.875
chr3	14120001	14480000	A.1.1.1.1.2.2.1	0.991836734693878	.	14120001	14480000	#FF0000	1	1
chr3	14480001	14720000	A.1.1.2.1.1.1.2.1.1	0.931972789115646	.	14480001	14720000	#FF0000	1	1
chr3	14720001	15160000	A.1.1.1.1.1.2.2.1	0.995918367346939	.	14720001	15160000	#FF0000	1	1
chr3	15160001	15640000	A.1.1.1.2.2.1.2.2.2.2	0.951020408163265	.	15160001	15640000	#FF0000	1	1
chr3	15640001	16320000	A.1.1.2.1.2.1.2	0.915646258503401	.	15640001	16320000	#FF0000	1	1
chr3	16320001	16600000	A.1.2.1.2.2.2.1.2.1.1	0.779591836734694	.	16320001	16600000	#FF4848	1	0.875
chr3	16600001	16880000	A.2.1.1.2.2.1.1.2.1.1	0.644897959183673	.	16600001	16880000	#FF9191	1	0.75
chr3	16880001	17240000	A.2.1.2.1.1.2.1.2	0.629931972789116	.	16880001	17240000	#FF9191	1	0.75
chr3	17240001	17800000	A.2.2.2.1.2.1.1.2.2.2	0.541496598639456	.	17240001	17800000	#FFDADA	1	0.625
chr3	17800001	18040000	A.2.2.1.1.2.2.2.2.2	0.580952380952381	.	17800001	18040000	#FFDADA	1	0.625
chr3	18040001	18400000	A.2.1.2.1.1.2.1.1	0.631292517006803	.	18040001	18400000	#FF9191	1	0.75
chr3	18400001	18480000	B.1.1.1.2.1.2.1.2.1	0.500680272108844	.	18400001	18480000	#DADAFF	1	0.5
chr3	18480001	18840000	B.1.2.2.2.2.2.1.2	0.327891156462585	.	18480001	18840000	#9191FF	1	0.375
chr3	18840001	19040000	B.2.1.2.2.1.1.2.2.1.1	0.183673469387755	.	18840001	19040000	#4848FF	1	0.25
chr3	19040001	19280000	B.2.1.2.2.1.1.2.2.2	0.180952380952381	.	19040001	19280000	#4848FF	1	0.25
chr3	19280001	19520000	B.2.2.2.1.2.2.2.2.1	0.0312925170068027	.	19280001	19520000	#0000FF	1	0.125
chr3	19520001	19920000	B.2.2.2.2.1.2.2.1.2.1	0.00816326530612245	.	19520001	19920000	#0000FF	1	0.125
chr3	19920001	20240000	B.1.2.1.2.1.1.2.1	0.413605442176871	.	19920001	20240000	#9191FF	1	0.375
chr3	20240001	20440000	B.2.1.2.1.1.2.2.2.2	0.227210884353742	.	20240001	20440000	#4848FF	1	0.25
chr3	20440001	20920000	B.2.2.1.2.1.1.2	0.0925170068027211	.	20440001	20920000	#0000FF	1	0.125
chr3	20920001	21040000	B.1.2.1.1.2.1.1.2	0.424489795918367	.	20920001	21040000	#9191FF	1	0.375
chr3	21040001	21360000	B.2.2.1.1.1.1.2.1.1.1	0.140136054421769	.	21040001	21360000	#0000FF	1	0.125
chr3	21360001	21440000	B.2.1.2.1.1.2.1.1.2	0.236734693877551	.	21360001	21440000	#4848FF	1	0.25
chr3	21440001	21840000	B.2.2.1.2.1.2.2	0.0843537414965986	.	21440001	21840000	#0000FF	1	0.125
chr3	21840001	22000000	B.2.2.1.1.1.1.2.2.1	0.136054421768707	.	21840001	22000000	#0000FF	1	0.125
chr3	22000001	22200000	B.2.1.2.2.1.1.2.1.2.2.2	0.185034013605442	.	22000001	22200000	#4848FF	1	0.25
chr3	22200001	22560000	B.2.2.2.2.1.2.2.2.2	0.00272108843537415	.	22200001	22560000	#0000FF	1	0.125
chr3	22560001	22760000	B.2.1.2.2.1.1.2.1.1.1	0.191836734693878	.	22560001	22760000	#4848FF	1	0.25
chr3	22760001	22920000	B.1.1.2.2.1.1.2.2	0.453061224489796	.	22760001	22920000	#DADAFF	1	0.5
chr3	22920001	23120000	B.1.2.2.2.2.2.1.1.1	0.330612244897959	.	22920001	23120000	#9191FF	1	0.375
chr3	23120001	23360000	B.1.2.1.2.1.1.1	0.414965986394558	.	23120001	23360000	#9191FF	1	0.375
chr3	23360001	23680000	B.2.1.1.1.2.2.1.2.1	0.293877551020408	.	23360001	23680000	#4848FF	1	0.25
chr3	23680001	24000000	A.2.1.2.1.1.2.2	0.628571428571429	.	23680001	24000000	#FF9191	1	0.75
chr3	24000001	24320000	B.1.2.2.1.2.1.2.1.1	0.357823129251701	.	24000001	24320000	#9191FF	1	0.375
chr3	24320001	24480000	B.2.1.1.2.2.1.1.1.2	0.26530612244898	.	24320001	24480000	#4848FF	1	0.25
chr3	24480001	24720000	B.2.1.1.2.2.1.1.1.1	0.266666666666667	.	24480001	24720000	#4848FF	1	0.25
chr3	24720001	25040000	B.1.2.1.2.1.1.2.2	0.412244897959184	.	24720001	25040000	#9191FF	1	0.375
chr3	25040001	25280000	B.1.1.1.1.1.1.1	0.523809523809524	.	25040001	25280000	#DADAFF	1	0.5
chr3	25280001	25680000	A.2.2.1.1.2.2.1.2.2	0.587755102040816	.	25280001	25680000	#FFDADA	1	0.625
chr3	25680001	25920000	B.1.1.1.2.1.2.1.2.2	0.499319727891156	.	25680001	25920000	#DADAFF	1	0.5
chr3	25920001	26240000	B.2.1.1.2.2.1.1.2	0.263945578231292	.	25920001	26240000	#4848FF	1	0.25
chr3	26240001	26400000	B.2.1.2.1.1.2.2.2.1	0.228571428571429	.	26240001	26400000	#4848FF	1	0.25
chr3	26400001	26560000	B.2.1.2.2.1.1.2.1.2.2.1.1	0.187755102040816	.	26400001	26560000	#4848FF	1	0.25
chr3	26560001	27040000	B.2.1.2.1.1.2.2.1.2.1	0.231292517006803	.	26560001	27040000	#4848FF	1	0.25
chr3	27040001	27160000	A.2.2.2.1.1.2.2.2.2	0.553741496598639	.	27040001	27160000	#FFDADA	1	0.625
chr3	27160001	27400000	B.1.2.1.2.1.2.2	0.40952380952381	.	27160001	27400000	#9191FF	1	0.375
chr3	27400001	27760000	A.2.2.1.1.2.2.1.2.1	0.589115646258503	.	27400001	27760000	#FFDADA	1	0.625
chr3	27760001	27920000	A.2.2.1.1.2.2.1.1.1.2	0.591836734693878	.	27760001	27920000	#FFDADA	1	0.625
chr3	27920001	28120000	B.1.1.1.2.1.2.2.2	0.495238095238095	.	27920001	28120000	#DADAFF	1	0.5
chr3	28120001	28400000	B.1.1.2.1.1.2.2.1.1	0.472108843537415	.	28120001	28400000	#DADAFF	1	0.5
chr3	28400001	28600000	B.2.2.1.1.1.1.2.2.2	0.13469387755102	.	28400001	28600000	#0000FF	1	0.125
chr3	28600001	28680000	B.2.1.2.2.1.1.2.1.2.2.1.2	0.186394557823129	.	28600001	28680000	#4848FF	1	0.25
chr3	28680001	28880000	B.2.2.1.1.1.2.1.2.2.2	0.129251700680272	.	28680001	28880000	#0000FF	1	0.125
chr3	28880001	29120000	B.2.2.2.2.1.2.2.2.1.1	0.0054421768707483	.	28880001	29120000	#0000FF	1	0.125
chr3	29120001	29720000	B.2.2.2.2.2	0.00136054421768707	.	29120001	29720000	#0000FF	1	0.125
chr3	29720001	30040000	B.2.1.2.2.1.2.2.2	0.170068027210884	.	29720001	30040000	#4848FF	1	0.25
chr3	30040001	30200000	B.1.2.2.1.1.2.1.2	0.372789115646258	.	30040001	30200000	#9191FF	1	0.375
chr3	30200001	30360000	B.1.2.2.2.2.2.1.1.2	0.329251700680272	.	30200001	30360000	#9191FF	1	0.375
chr3	30360001	30560000	B.2.2.1.1.1.2.1.2.1	0.131972789115646	.	30360001	30560000	#0000FF	1	0.125
chr3	30560001	30800000	B.1.2.1.2.1.2.1	0.410884353741497	.	30560001	30800000	#9191FF	1	0.375
chr3	30800001	30960000	B.1.1.1.2.1.2.2.1.1	0.497959183673469	.	30800001	30960000	#DADAFF	1	0.5
chr3	30960001	31160000	A.2.2.1.1.2.2.1.1.1.1	0.593197278911565	.	30960001	31160000	#FFDADA	1	0.625
chr3	31160001	31560000	A.2.2.2.1.2.1.1.1.2.2	0.549659863945578	.	31160001	31560000	#FFDADA	1	0.625
chr3	31560001	31920000	A.1.2.2.1.1.2.2.1	0.757823129251701	.	31560001	31920000	#FF4848	1	0.875
chr3	31920001	32200000	A.1.2.1.2.2.2.2.1	0.775510204081633	.	31920001	32200000	#FF4848	1	0.875
chr3	32200001	32520000	A.1.1.2.1.2.2.2.2.1	0.907482993197279	.	32200001	32520000	#FF0000	1	1
chr3	32520001	32720000	A.1.1.2.1.2.2.1.1.1	0.914285714285714	.	32520001	32720000	#FF0000	1	1
chr3	32720001	33000000	A.1.1.1.2.2.1.2.1.2.2	0.955102040816327	.	32720001	33000000	#FF0000	1	1
chr3	33000001	33200000	A.1.2.1.2.1.2.1.2	0.810884353741497	.	33000001	33200000	#FF4848	1	0.875
chr3	33200001	33400000	A.2.1.1.1.1.2.1	0.689795918367347	.	33200001	33400000	#FF9191	1	0.75
chr3	33400001	33600000	A.1.2.1.2.1.2.2.2.2.1	0.801360544217687	.	33400001	33600000	#FF4848	1	0.875
chr3	33600001	33880000	A.1.2.2.1.1.1.2.1.1	0.76734693877551	.	33600001	33880000	#FF4848	1	0.875
chr3	33880001	34160000	A.2.1.2.2.1.1.2.1	0.613605442176871	.	33880001	34160000	#FF9191	1	0.75
chr3	34160001	34440000	A.2.2.1.2.2.2.1	0.570068027210884	.	34160001	34440000	#FFDADA	1	0.625
chr3	34440001	34920000	B.1.1.1.2.1.2.2.1.2	0.496598639455782	.	34440001	34920000	#DADAFF	1	0.5
chr3	34920001	35120000	B.2.1.1.1.1.1.2.1	0.317006802721088	.	34920001	35120000	#4848FF	1	0.25
chr3	35120001	35440000	B.2.1.2.1.1.2.2.1.1.2	0.23265306122449	.	35120001	35440000	#4848FF	1	0.25
chr3	35440001	36000000	B.2.1.1.2.2.1.2.2	0.261224489795918	.	35440001	36000000	#4848FF	1	0.25
chr3	36000001	36200000	B.2.2.1.2.1.1.1.2.2.2.1	0.0952380952380952	.	36000001	36200000	#0000FF	1	0.125
chr3	36200001	36760000	B.2.2.2.2.1.2.2.1.1	0.00952380952380952	.	36200001	36760000	#0000FF	1	0.125
chr3	36760001	36960000	A.2.2.2.1.2.1.1.1.2.1	0.551020408163265	.	36760001	36960000	#FFDADA	1	0.625
chr3	36960001	37200000	A.1.2.2.1.1.1.2.1.2	0.765986394557823	.	36960001	37200000	#FF4848	1	0.875
chr3	37200001	37440000	A.1.2.1.2.1.2.2.2.2.2	0.8	.	37200001	37440000	#FF4848	1	0.875
chr3	37440001	37640000	A.1.2.2.1.2.2.1.1.1.2.1	0.731972789115646	.	37440001	37640000	#FF4848	1	0.875
chr3	37640001	38040000	A.1.1.2.2.2.1.2.2.2	0.866666666666667	.	37640001	38040000	#FF0000	1	1
chr3	38040001	38560000	A.1.1.1.1.2.1	0.993197278911565	.	38040001	38560000	#FF0000	1	1
chr3	38560001	38720000	A.1.1.2.1.1.1.2.2.2.1	0.927891156462585	.	38560001	38720000	#FF0000	1	1
chr3	38720001	39080000	A.1.2.1.2.2.1.1.2.2.1.2	0.79047619047619	.	38720001	39080000	#FF4848	1	0.875
chr3	39080001	39240000	A.1.1.2.2.2.2.1.2.1.2	0.859863945578231	.	39080001	39240000	#FF0000	1	1
chr3	39240001	39520000	A.1.2.1.2.1.1.2.1.1.1	0.82312925170068	.	39240001	39520000	#FF4848	1	0.875
chr3	39520001	39720000	A.2.1.2.1.2.2.2.1	0.621768707482993	.	39520001	39720000	#FF9191	1	0.75
chr3	39720001	40040000	A.2.2.2.2.1.2	0.530612244897959	.	39720001	40040000	#FFDADA	1	0.625
chr3	40040001	40200000	B.1.1.2.2.1.2.1	0.451700680272109	.	40040001	40200000	#DADAFF	1	0.5
chr3	40200001	40360000	A.2.2.2.1.1.1.2	0.564625850340136	.	40200001	40360000	#FFDADA	1	0.625
chr3	40360001	40520000	A.2.1.1.2.1.2.1.2.1	0.657142857142857	.	40360001	40520000	#FF9191	1	0.75
chr3	40520001	40720000	A.1.2.2.1.2.1.1.2.1.1.2	0.751020408163265	.	40520001	40720000	#FF4848	1	0.875
chr3	40720001	41040000	A.1.2.1.2.2.1.1.1.2.1	0.797278911564626	.	40720001	41040000	#FF4848	1	0.875
chr3	41040001	41440000	A.1.2.1.2.2.1.1.1.2.2	0.795918367346939	.	41040001	41440000	#FF4848	1	0.875
chr3	41440001	41720000	A.2.2.2.1.1.1.1.2	0.565986394557823	.	41440001	41720000	#FFDADA	1	0.625
chr3	41720001	41960000	A.2.2.2.1.1.1.1.1	0.56734693877551	.	41720001	41960000	#FFDADA	1	0.625
chr3	41960001	42320000	A.1.1.2.2.2.2.1.2.2	0.858503401360544	.	41960001	42320000	#FF0000	1	1
chr3	42320001	42600000	A.1.2.1.2.1.1.1.1.1	0.828571428571429	.	42320001	42600000	#FF4848	1	0.875
chr3	42600001	42720000	A.1.2.1.1.1.2.1.1.1	0.848979591836735	.	42600001	42720000	#FF4848	1	0.875
chr3	42720001	42960000	A.1.1.2.2.2.1.2.2.1	0.868027210884354	.	42720001	42960000	#FF0000	1	1
chr3	42960001	43160000	A.1.2.2.1.2.2.2.1.2.2	0.72108843537415	.	42960001	43160000	#FF4848	1	0.875
chr3	43160001	43600000	A.1.2.1.2.2.1.1.2.2.1.1	0.791836734693877	.	43160001	43600000	#FF4848	1	0.875
chr3	43600001	43800000	A.1.2.2.1.2.1.1.2.2.2	0.745578231292517	.	43600001	43800000	#FF4848	1	0.875
chr3	43800001	44120000	A.1.2.2.1.2.2.2.1.1	0.723809523809524	.	43800001	44120000	#FF4848	1	0.875
chr3	44120001	44360000	A.2.1.1.2.1.1.2.1.2	0.662585034013605	.	44120001	44360000	#FF9191	1	0.75
chr3	44360001	44840000	A.1.1.2.2.2.2.1.2.1.1	0.861224489795918	.	44360001	44840000	#FF0000	1	1
chr3	44840001	45080000	A.1.2.1.1.1.1.1.2	0.851700680272109	.	44840001	45080000	#FF4848	1	0.875
chr3	45080001	45560000	A.1.1.1.2.2.1.2.2.1	0.953741496598639	.	45080001	45560000	#FF0000	1	1
chr3	45560001	45680000	A.1.2.2.2.2.1.2.2	0.699319727891156	.	45560001	45680000	#FF4848	1	0.875
chr3	45680001	45960000	A.1.2.1.1.1.1.2	0.850340136054422	.	45680001	45960000	#FF4848	1	0.875
chr3	45960001	46080000	A.2.1.1.2.1.1.2.1.1	0.663945578231293	.	45960001	46080000	#FF9191	1	0.75
chr3	46080001	46520000	A.1.2.2.2.2.1.1	0.702040816326531	.	46080001	46520000	#FF4848	1	0.875
chr3	46520001	46720000	A.1.1.2.2.1.2.2.1.2.2	0.885714285714286	.	46520001	46720000	#FF0000	1	1
chr3	46720001	46920000	A.1.2.1.1.2.1.1.2.2	0.839455782312925	.	46720001	46920000	#FF4848	1	0.875
chr3	46920001	47440000	A.1.1.1.2.1.1.1.1.1.1.1	0.989115646258503	.	46920001	47440000	#FF0000	1	1
chr3	47440001	47600000	A.1.2.1.1.2.2.1.2	0.831292517006803	.	47440001	47600000	#FF4848	1	0.875
chr3	47600001	47880000	A.1.1.2.2.1.2.1.1.2	0.891156462585034	.	47600001	47880000	#FF0000	1	1
chr3	47880001	48000000	A.1.2.2.2.1.2.1.2.2	0.707482993197279	.	47880001	48000000	#FF4848	1	0.875
chr3	48000001	48160000	A.1.2.2.2.1.2.1.1	0.710204081632653	.	48000001	48160000	#FF4848	1	0.875
chr3	48160001	48280000	A.1.2.2.2.1.2.2.2.1	0.704761904761905	.	48160001	48280000	#FF4848	1	0.875
chr3	48280001	48440000	A.1.2.1.1.2.1.2.2.2.2	0.834013605442177	.	48280001	48440000	#FF4848	1	0.875
chr3	48480001	48520000	A.1.2.1.1.2.1.2.2.2.2	0.834013605442177	.	48480001	48520000	#FF4848	1	0.875
chr3	48520001	48560000	A.1.1.2.2.1.2.2.2.2	0.882993197278912	.	48520001	48560000	#FF0000	1	1
chr3	48720001	49000000	A.1.1.2.2.1.2.2.2.2	0.882993197278912	.	48720001	49000000	#FF0000	1	1
chr3	49000001	49080000	A.1.2.1.1.2.1.2.2.2.1	0.835374149659864	.	49000001	49080000	#FF4848	1	0.875
chr3	49120001	49200000	A.1.2.1.1.2.1.2.2.2.1	0.835374149659864	.	49120001	49200000	#FF4848	1	0.875
chr3	49200001	49240000	A.1.2.2.2.1.2.2.1	0.706122448979592	.	49200001	49240000	#FF4848	1	0.875
chr3	49280001	49400000	A.1.2.2.2.1.2.2.1	0.706122448979592	.	49280001	49400000	#FF4848	1	0.875
chr3	49400001	49680000	A.1.1.2.2.1.2.1.1.1.2	0.892517006802721	.	49400001	49680000	#FF0000	1	1
chr3	49760001	49840000	A.1.1.2.2.1.2.1.1.1.2	0.892517006802721	.	49760001	49840000	#FF0000	1	1
chr3	49880001	50000000	A.1.2.2.2.1.2.1.2.1	0.708843537414966	.	49880001	50000000	#FF4848	1	0.875
chr3	50000001	50120000	A.1.2.2.2.1.2.2.2.2	0.703401360544218	.	50000001	50120000	#FF4848	1	0.875
chr3	50120001	50320000	A.1.2.1.1.2.1.1.1	0.842176870748299	.	50120001	50320000	#FF4848	1	0.875
chr3	50320001	50400000	A.1.1.2.1.1.1.1.2	0.933333333333333	.	50320001	50400000	#FF0000	1	1
chr3	50440001	50720000	A.1.1.2.1.1.1.1.2	0.933333333333333	.	50440001	50720000	#FF0000	1	1
chr3	50720001	50880000	A.2.1.1.2.1.2.2.2.1	0.650340136054422	.	50720001	50880000	#FF9191	1	0.75
chr3	50880001	51080000	A.2.1.1.2.1.2.2.2.2	0.648979591836735	.	50880001	51080000	#FF9191	1	0.75
chr3	51080001	51400000	A.2.1.1.2.1.2.1.1.1	0.659863945578231	.	51080001	51400000	#FF9191	1	0.75
chr3	51400001	51760000	A.1.1.2.2.1.1.1.1.1	0.904761904761905	.	51400001	51760000	#FF0000	1	1
chr3	51760001	51920000	A.1.2.1.1.2.1.1.2.1	0.840816326530612	.	51760001	51920000	#FF4848	1	0.875
chr3	51920001	52200000	A.1.1.2.2.1.2.2.1.2.1	0.887074829931973	.	51920001	52200000	#FF0000	1	1
chr3	52200001	52360000	A.1.1.2.2.1.2.2.1.1	0.88843537414966	.	52200001	52360000	#FF0000	1	1
chr3	52440001	52560000	A.1.1.2.2.1.2.2.1.1	0.88843537414966	.	52440001	52560000	#FF0000	1	1
chr3	52560001	52840000	A.1.1.2.2.1.2.1.1.1.1	0.893877551020408	.	52560001	52840000	#FF0000	1	1
chr3	52840001	53080000	A.1.2.1.1.2.1.2.2.1	0.836734693877551	.	52840001	53080000	#FF4848	1	0.875
chr3	53080001	53320000	A.1.1.1.2.1.2.1.2.1	0.971428571428571	.	53080001	53320000	#FF0000	1	1
chr3	53320001	53720000	A.1.1.2.1.1.1.2.2.1	0.929251700680272	.	53320001	53720000	#FF0000	1	1
chr3	53720001	53920000	A.1.1.2.2.1.1.2.2.2	0.895238095238095	.	53720001	53920000	#FF0000	1	1
chr3	53920001	54240000	A.1.2.1.2.1.1.1.1.2	0.827210884353741	.	53920001	54240000	#FF4848	1	0.875
chr3	54240001	54440000	A.1.2.2.1.2.1.1.2.1.1.1	0.752380952380952	.	54240001	54440000	#FF4848	1	0.875
chr3	54440001	54800000	A.1.2.2.1.2.1.2.2.2.2	0.73469387755102	.	54440001	54800000	#FF4848	1	0.875
chr3	54800001	55480000	A.1.2.1.2.2.1.1.2.2.2.2	0.787755102040816	.	54800001	55480000	#FF4848	1	0.875
chr3	55480001	55680000	A.1.1.2.2.1.1.2.2.1	0.896598639455782	.	55480001	55680000	#FF0000	1	1
chr3	55680001	55840000	A.1.2.1.1.1.2.1.2.1	0.846258503401361	.	55680001	55840000	#FF4848	1	0.875
chr3	55840001	56360000	A.2.1.1.2.1.1.1.1.1	0.668027210884354	.	55840001	56360000	#FF9191	1	0.75
chr3	56360001	56600000	A.2.1.1.2.1.1.1.1.2	0.666666666666667	.	56360001	56600000	#FF9191	1	0.75
chr3	56600001	56720000	A.1.2.2.2.1.1.2.2	0.71156462585034	.	56600001	56720000	#FF4848	1	0.875
[truncated: 8,510 more rows]
