# Supplementary material for: Systematic inference and comparison of multi-scale chromatin sub-compartments connects spatial organization to cell phenotypes
Source: Nat Commun. 2021 May 10;12:2439. doi: 10.1038/s41467-021-22666-3 (PMC8110550; doi:10.1038/s41467-021-22666-3)
Supplement: Supplementary file 5 — Supplementary Dataset 2 [file 41467_2021_22666_MOESM5_ESM.zip › Supplementary_Data_1_domain_hierarchies_127HiCmaps/H9_embryonic_stem_binsize=40kb.bed]

#fields: chr, pos_start, pos_end, the full compartment label describing the position in the hierachy, normalized compartment domain rank, ., pos_start, pos_end, color based on eight compartment model (A.1.1 - B.2.2), 1, eight compartment score (A.1.1 to B.2.2: 8 to 1 devided by 8)
chr1	720001	1160000	A.1.2.2.2.2.2.1.1	0.673913043478261	.	720001	1160000	#FF4848	1	0.875
chr1	1160001	1560000	A.1.1.2.2.1.1.1.2.2.2	0.891304347826087	.	1160001	1560000	#FF0000	1	1
chr1	1560001	1680000	A.2.1.2.1.2.1.2.1.2	0.572463768115942	.	1560001	1680000	#FF9191	1	0.75
chr1	1680001	2000000	A.1.1.2.2.1.1.1.2.2.1	0.892512077294686	.	1680001	2000000	#FF0000	1	1
chr1	2000001	2320000	A.1.2.2.2.2.1.1.2.1	0.679951690821256	.	2000001	2320000	#FF4848	1	0.875
chr1	2320001	2560000	A.2.1.2.1.2.2.1.2	0.567632850241546	.	2320001	2560000	#FF9191	1	0.75
chr1	2560001	2640000	B.1.2.1.2.1.1	0.310386473429952	.	2560001	2640000	#9191FF	1	0.375
chr1	2680001	2960000	B.1.2.1.2.1.1	0.310386473429952	.	2680001	2960000	#9191FF	1	0.375
chr1	2960001	3280000	A.2.1.2.1.2.2.1.1.2	0.568840579710145	.	2960001	3280000	#FF9191	1	0.75
chr1	3280001	3440000	A.2.2.1.2.1.2.2	0.479468599033816	.	3280001	3440000	#FFDADA	1	0.625
chr1	3440001	3800000	A.1.2.1.2.2.2.1.2	0.768115942028985	.	3440001	3800000	#FF4848	1	0.875
chr1	3800001	3880000	B.1.1.1.1.2.2.1	0.398550724637681	.	3800001	3880000	#DADAFF	1	0.5
chr1	3960001	4000000	B.1.1.1.1.2.2.1	0.398550724637681	.	3960001	4000000	#DADAFF	1	0.5
chr1	4000001	4200000	A.2.2.2.1.1.1.2.2.1	0.458937198067633	.	4000001	4200000	#FFDADA	1	0.625
chr1	4200001	4520000	A.2.2.1.2.2.2.2.1.1	0.468599033816425	.	4200001	4520000	#FFDADA	1	0.625
chr1	4520001	4720000	B.1.1.1.1.2.1.1	0.400966183574879	.	4520001	4720000	#DADAFF	1	0.5
chr1	4720001	4880000	A.2.2.2.1.1.1.2.2.2.1	0.457729468599034	.	4720001	4880000	#FFDADA	1	0.625
chr1	4880001	5200000	A.2.2.2.1.1.1.2.2.2.2	0.456521739130435	.	4880001	5200000	#FFDADA	1	0.625
chr1	5200001	5640000	A.2.2.2.1.1.1.2.1.1	0.461352657004831	.	5200001	5640000	#FFDADA	1	0.625
chr1	5640001	5840000	A.2.1.2.1.2.2.2.1	0.566425120772947	.	5640001	5840000	#FF9191	1	0.75
chr1	5840001	6040000	A.2.1.2.1.2.2.1.1.1	0.570048309178744	.	5840001	6040000	#FF9191	1	0.75
chr1	6040001	6200000	A.2.1.1.2.1.1.1.1.2	0.617149758454106	.	6040001	6200000	#FF9191	1	0.75
chr1	6200001	6440000	A.1.2.1.2.1.1.1.2.2	0.817632850241546	.	6200001	6440000	#FF4848	1	0.875
chr1	6440001	6680000	A.1.1.2.2.1.1.1.2.1.2.2.1	0.894927536231884	.	6440001	6680000	#FF0000	1	1
chr1	6680001	7000000	A.1.1.2.2.1.2.2.1.2.1.1	0.873188405797101	.	6680001	7000000	#FF0000	1	1
chr1	7000001	7240000	A.2.1.1.2.2.2.2.1.2.1.2	0.595410628019324	.	7000001	7240000	#FF9191	1	0.75
chr1	7240001	7360000	A.2.2.1.2.1.2.1.2.1	0.481884057971014	.	7240001	7360000	#FFDADA	1	0.625
chr1	7360001	7760000	A.1.2.2.2.1.1.2.1.1.1	0.70048309178744	.	7360001	7760000	#FF4848	1	0.875
chr1	7760001	8040000	A.1.2.1.2.2.1.2.1.2.2	0.776570048309179	.	7760001	8040000	#FF4848	1	0.875
chr1	8040001	8120000	A.2.1.2.1.2.1.2.2	0.571256038647343	.	8040001	8120000	#FF9191	1	0.75
chr1	8120001	8360000	A.1.2.1.2.2.1.1.1.1.2	0.78743961352657	.	8120001	8360000	#FF4848	1	0.875
chr1	8360001	8480000	A.2.1.1.2.2.2.2.1.2.2	0.594202898550725	.	8360001	8480000	#FF9191	1	0.75
chr1	8480001	8640000	A.2.1.1.2.1.2.2.1.2	0.608695652173913	.	8480001	8640000	#FF9191	1	0.75
chr1	8640001	9080000	A.1.1.1.2.1.1.1.1.1.2.1	0.981884057971015	.	8640001	9080000	#FF0000	1	1
chr1	9080001	9560000	A.1.1.1.2.2.2.1.2.1	0.960144927536232	.	9080001	9560000	#FF0000	1	1
chr1	9560001	9760000	A.1.1.2.2.1.2.2.1.1.2.1	0.8756038647343	.	9560001	9760000	#FF0000	1	1
chr1	9760001	10160000	A.1.1.2.1.1.1.2.1.1	0.942028985507246	.	9760001	10160000	#FF0000	1	1
chr1	10160001	10400000	A.1.1.2.2.1.1.1.1.2.1.1.1	0.903381642512077	.	10160001	10400000	#FF0000	1	1
chr1	10400001	10560000	A.1.2.1.2.1.2.1.1.1.2.2	0.801932367149758	.	10400001	10560000	#FF4848	1	0.875
chr1	10560001	10720000	A.1.2.1.2.1.1.2.2.1.2.2.2	0.807971014492754	.	10560001	10720000	#FF4848	1	0.875
chr1	10720001	11080000	A.1.1.2.2.1.2.2.1.1.1.1	0.878019323671498	.	10720001	11080000	#FF0000	1	1
chr1	11080001	11360000	A.1.1.2.1.2.2.1.1.2	0.916666666666667	.	11080001	11360000	#FF0000	1	1
chr1	11360001	11720000	A.1.1.2.2.1.1.1.2.1.1.1	0.898550724637681	.	11360001	11720000	#FF0000	1	1
chr1	11720001	12160000	A.1.1.1.2.2.1.1.1	0.968599033816425	.	11720001	12160000	#FF0000	1	1
chr1	12160001	12320000	A.1.2.2.2.2.1.1.2.2	0.678743961352657	.	12160001	12320000	#FF4848	1	0.875
chr1	12320001	12840000	A.2.1.2.1.1.1.1.2	0.588164251207729	.	12320001	12840000	#FF9191	1	0.75
chr1	12840001	12960000	B.2.1.1.2.2.1.2.1	0.188405797101449	.	12840001	12960000	#4848FF	1	0.25
chr1	13160001	13200000	B.2.1.1.2.2.1.2.1	0.188405797101449	.	13160001	13200000	#4848FF	1	0.25
chr1	13760001	14000000	B.1.1.1.1.1.2.2	0.402173913043478	.	13760001	14000000	#DADAFF	1	0.5
chr1	14000001	14320000	B.1.1.1.1.1.2.1.2	0.403381642512077	.	14000001	14320000	#DADAFF	1	0.5
chr1	14320001	14920000	A.2.2.1.2.2.2.1.2	0.469806763285024	.	14320001	14920000	#FFDADA	1	0.625
chr1	14920001	15080000	A.2.1.2.1.2.2.2.2	0.565217391304348	.	14920001	15080000	#FF9191	1	0.75
chr1	15080001	15200000	A.2.2.1.2.1.2.1.1.1	0.484299516908213	.	15080001	15200000	#FFDADA	1	0.625
chr1	15200001	15440000	A.2.1.1.2.1.1.1.2.2	0.614734299516908	.	15200001	15440000	#FF9191	1	0.75
chr1	15440001	15840000	A.1.1.2.2.2.1.2	0.861111111111111	.	15440001	15840000	#FF0000	1	1
chr1	15840001	16040000	A.1.1.2.1.2.1.2.2.1.1.2	0.921497584541063	.	15840001	16040000	#FF0000	1	1
chr1	16040001	16280000	A.1.1.2.1.2.2.2.1	0.91304347826087	.	16040001	16280000	#FF0000	1	1
chr1	16280001	16600000	A.1.1.2.1.2.1.1.2.2	0.927536231884058	.	16280001	16600000	#FF0000	1	1
chr1	16600001	17080000	A.1.1.2.2.1.1.1.2.1.2.2.2	0.893719806763285	.	16600001	17080000	#FF0000	1	1
chr1	17080001	17120000	A.2.1.1.2.1.2.1.2	0.611111111111111	.	17080001	17120000	#FF9191	1	0.75
chr1	17200001	17400000	A.2.1.1.2.1.2.1.2	0.611111111111111	.	17200001	17400000	#FF9191	1	0.75
chr1	17400001	17560000	A.1.2.2.2.1.2.1.2.2.1.1	0.692028985507246	.	17400001	17560000	#FF4848	1	0.875
chr1	17560001	17760000	A.1.2.1.2.1.1.1.2.1	0.818840579710145	.	17560001	17760000	#FF4848	1	0.875
chr1	17760001	17920000	A.1.2.1.2.2.2.1.1.2.1.1	0.772946859903382	.	17760001	17920000	#FF4848	1	0.875
chr1	17920001	18280000	A.1.2.2.2.1.2.2.1.1	0.688405797101449	.	17920001	18280000	#FF4848	1	0.875
chr1	18280001	18720000	A.1.2.1.2.2.1.2.2	0.77536231884058	.	18280001	18720000	#FF4848	1	0.875
chr1	18720001	18840000	A.2.1.1.2.2.2.2.1.1.2	0.599033816425121	.	18720001	18840000	#FF9191	1	0.75
chr1	18840001	19240000	A.1.2.1.2.2.1.1.2	0.782608695652174	.	18840001	19240000	#FF4848	1	0.875
chr1	19240001	19400000	A.1.2.2.2.2.2.1.2.1.1	0.672705314009662	.	19240001	19400000	#FF4848	1	0.875
chr1	19400001	19600000	A.1.2.1.2.1.2.1.1.1.2.1	0.803140096618358	.	19400001	19600000	#FF4848	1	0.875
chr1	19600001	19760000	A.1.2.2.2.2.2.1.2.2	0.670289855072464	.	19600001	19760000	#FF4848	1	0.875
chr1	19760001	19920000	A.2.1.1.2.1.2.2.2	0.607487922705314	.	19760001	19920000	#FF9191	1	0.75
chr1	19920001	20240000	A.1.1.2.2.1.2.2.2.1.1	0.869565217391304	.	19920001	20240000	#FF0000	1	1
chr1	20240001	20480000	A.2.1.1.2.2.2.2.1.1.1.1	0.601449275362319	.	20240001	20480000	#FF9191	1	0.75
chr1	20480001	20880000	A.1.1.2.2.1.2.2.2.2.1	0.867149758454106	.	20480001	20880000	#FF0000	1	1
chr1	20880001	21240000	A.1.1.2.1.2.2.1.2.2	0.914251207729469	.	20880001	21240000	#FF0000	1	1
chr1	21240001	21520000	A.1.1.2.2.1.2.1.1.2.1	0.884057971014493	.	21240001	21520000	#FF0000	1	1
chr1	21520001	21680000	A.1.2.2.2.1.2.2.2.1	0.685990338164251	.	21520001	21680000	#FF4848	1	0.875
chr1	21680001	22000000	A.1.2.1.2.2.2.1.1.2.2.1	0.770531400966184	.	21680001	22000000	#FF4848	1	0.875
chr1	22000001	22320000	A.1.2.1.2.1.1.1.1.1	0.822463768115942	.	22000001	22320000	#FF4848	1	0.875
chr1	22320001	22840000	A.1.1.2.1.1.1.1.2.2.2	0.943236714975845	.	22320001	22840000	#FF0000	1	1
chr1	22840001	23040000	A.1.2.2.2.2.2.1.2.1.2	0.671497584541063	.	22840001	23040000	#FF4848	1	0.875
chr1	23040001	23320000	A.1.2.1.2.2.1.1.1.1.1	0.788647342995169	.	23040001	23320000	#FF4848	1	0.875
chr1	23320001	23640000	A.1.1.2.2.1.1.1.1.1.1.2.1	0.908212560386473	.	23320001	23640000	#FF0000	1	1
chr1	23640001	23840000	A.1.2.1.2.1.2.1.1.2.2.2	0.798309178743961	.	23640001	23840000	#FF4848	1	0.875
chr1	23840001	24120000	A.1.1.2.1.2.2.2.2	0.911835748792271	.	23840001	24120000	#FF0000	1	1
chr1	24120001	24480000	A.1.1.1.2.2.2.1.1.2	0.961352657004831	.	24120001	24480000	#FF0000	1	1
chr1	24480001	24760000	A.1.2.1.2.1.1.2.1.2.1	0.815217391304348	.	24480001	24760000	#FF4848	1	0.875
chr1	24760001	24920000	A.1.2.1.2.2.2.2.1.2.2	0.763285024154589	.	24760001	24920000	#FF4848	1	0.875
chr1	24920001	25160000	A.1.1.2.2.1.1.1.1.1.1.2.2	0.907004830917874	.	24920001	25160000	#FF0000	1	1
chr1	25160001	25600000	A.1.1.2.1.1.1.1.2.1	0.945652173913043	.	25160001	25600000	#FF0000	1	1
chr1	25600001	25720000	A.2.2.2.1.1.1.1.2	0.46256038647343	.	25600001	25720000	#FFDADA	1	0.625
chr1	25720001	26200000	A.1.1.1.2.2.2.1.1.1	0.96256038647343	.	25720001	26200000	#FF0000	1	1
chr1	26200001	26480000	A.1.1.2.2.1.2.2.1.1.1.2	0.876811594202899	.	26200001	26480000	#FF0000	1	1
chr1	26480001	26880000	A.1.1.2.1.2.1.1.2.1	0.928743961352657	.	26480001	26880000	#FF0000	1	1
chr1	26880001	27000000	A.1.2.2.2.1.2.2.2.2	0.684782608695652	.	26880001	27000000	#FF4848	1	0.875
chr1	27000001	27360000	A.1.1.1.2.2.2.2.1.1.1.2	0.956521739130435	.	27000001	27360000	#FF0000	1	1
chr1	27360001	27600000	A.1.2.1.2.1.1.2.2.2.2	0.805555555555556	.	27360001	27600000	#FF4848	1	0.875
chr1	27600001	28000000	A.1.1.1.2.2.2.2.1.2.2	0.951690821256039	.	27600001	28000000	#FF0000	1	1
chr1	28000001	28240000	A.1.1.2.2.1.2.1.1.2.2.2	0.881642512077295	.	28000001	28240000	#FF0000	1	1
chr1	28240001	28440000	A.1.2.1.2.1.2.1.2.1.1	0.797101449275362	.	28240001	28440000	#FF4848	1	0.875
chr1	28440001	28840000	A.1.1.1.1.2.1.2.1.2	0.989130434782609	.	28440001	28840000	#FF0000	1	1
chr1	28840001	28920000	A.2.1.1.2.1.2.1.1	0.61231884057971	.	28840001	28920000	#FF9191	1	0.75
chr1	28920001	29080000	A.1.2.1.2.1.1.1.1.2.2	0.820048309178744	.	28920001	29080000	#FF4848	1	0.875
chr1	29080001	29400000	A.1.1.2.1.1.1.2.2.2.1	0.934782608695652	.	29080001	29400000	#FF0000	1	1
chr1	29400001	29640000	A.1.2.1.2.1.1.2.2.1.2.1	0.810386473429952	.	29400001	29640000	#FF4848	1	0.875
chr1	29640001	29840000	A.2.1.1.2.1.1.1.1.1	0.618357487922705	.	29640001	29840000	#FF9191	1	0.75
chr1	29840001	29880000	A.2.2.1.2.2.2.2.2.1	0.466183574879227	.	29840001	29880000	#FFDADA	1	0.625
chr1	30000001	30120000	A.2.2.1.2.2.2.2.2.1	0.466183574879227	.	30000001	30120000	#FFDADA	1	0.625
chr1	30120001	30360000	A.2.1.2.1.2.1.1.2.1	0.576086956521739	.	30120001	30360000	#FF9191	1	0.75
chr1	30360001	30520000	A.2.1.1.2.2.2.2.1.1.1.2	0.60024154589372	.	30360001	30520000	#FF9191	1	0.75
chr1	30520001	30960000	A.1.2.2.2.2.2.2.1.2	0.664251207729469	.	30520001	30960000	#FF4848	1	0.875
chr1	30960001	31200000	A.2.1.2.1.2.1.1.1	0.577294685990338	.	30960001	31200000	#FF9191	1	0.75
chr1	31200001	31400000	A.1.2.1.2.2.2.1.1.2.1.2	0.771739130434783	.	31200001	31400000	#FF4848	1	0.875
chr1	31400001	31680000	A.1.1.1.2.2.2.2.1.2.1.1	0.954106280193237	.	31400001	31680000	#FF0000	1	1
chr1	31680001	31840000	A.1.2.1.2.1.1.1.1.2.1	0.821256038647343	.	31680001	31840000	#FF4848	1	0.875
chr1	31840001	32080000	A.1.2.1.2.1.1.2.1.1	0.816425120772947	.	31840001	32080000	#FF4848	1	0.875
chr1	32080001	32240000	A.1.2.1.2.1.1.2.2.1.1	0.811594202898551	.	32080001	32240000	#FF4848	1	0.875
chr1	32240001	32400000	A.1.2.1.2.1.1.2.2.1.2.2.1	0.809178743961353	.	32240001	32400000	#FF4848	1	0.875
chr1	32400001	32840000	A.1.1.1.2.2.1.1.2.1.1	0.967391304347826	.	32400001	32840000	#FF0000	1	1
chr1	32840001	33320000	A.1.1.1.1.2.1.2.1.1	0.990338164251208	.	32840001	33320000	#FF0000	1	1
chr1	33320001	33600000	A.1.1.2.1.1.1.2.2.2.2	0.933574879227053	.	33320001	33600000	#FF0000	1	1
chr1	33600001	33720000	A.1.2.2.2.2.2.2.1.1.2.2	0.665458937198068	.	33600001	33720000	#FF4848	1	0.875
chr1	33720001	34080000	A.1.2.1.2.2.1.2.1.2.1.1	0.778985507246377	.	33720001	34080000	#FF4848	1	0.875
chr1	34080001	34360000	A.2.2.1.2.1.1.2.2.1	0.486714975845411	.	34080001	34360000	#FFDADA	1	0.625
chr1	34360001	34760000	A.2.2.1.2.1.1.2.2.2	0.485507246376812	.	34360001	34760000	#FFDADA	1	0.625
chr1	34760001	35000000	B.1.1.1.1.1.1.1.1	0.408212560386473	.	34760001	35000000	#DADAFF	1	0.5
chr1	35000001	35240000	A.2.1.2.1.1.2.1.2.1	0.583333333333333	.	35000001	35240000	#FF9191	1	0.75
chr1	35240001	35600000	A.1.1.2.2.1.2.1.1.1.1.2	0.886473429951691	.	35240001	35600000	#FF0000	1	1
chr1	35600001	35680000	A.2.1.2.1.2.1.2.1.1	0.573671497584541	.	35600001	35680000	#FF9191	1	0.75
chr1	35680001	35840000	A.1.2.2.2.1.2.1.2.1.1	0.694444444444444	.	35680001	35840000	#FF4848	1	0.875
chr1	35840001	36000000	A.1.2.2.2.2.2.2.2.1	0.66304347826087	.	35840001	36000000	#FF4848	1	0.875
chr1	36000001	36280000	A.1.1.2.1.2.2.1.1.1	0.917874396135266	.	36000001	36280000	#FF0000	1	1
chr1	36280001	36560000	A.1.1.2.1.2.2.1.2.1	0.915458937198068	.	36280001	36560000	#FF0000	1	1
chr1	36560001	36960000	A.1.1.1.2.2.2.2.1.1.2	0.955314009661836	.	36560001	36960000	#FF0000	1	1
chr1	36960001	37160000	A.1.2.2.2.1.2.1.2.2.1.2	0.690821256038647	.	36960001	37160000	#FF4848	1	0.875
chr1	37160001	37560000	A.1.2.1.2.2.1.2.1.1.1	0.781400966183575	.	37160001	37560000	#FF4848	1	0.875
chr1	37560001	37920000	A.1.2.1.2.2.1.2.1.2.1.2	0.777777777777778	.	37560001	37920000	#FF4848	1	0.875
chr1	37920001	38240000	A.1.1.2.2.1.1.1.1.1.2.1	0.905797101449275	.	37920001	38240000	#FF0000	1	1
chr1	38240001	38480000	A.1.2.1.2.1.2.1.1.1.1	0.804347826086957	.	38240001	38480000	#FF4848	1	0.875
chr1	38480001	38800000	A.1.1.2.2.1.2.2.1.1.2.2	0.8743961352657	.	38480001	38800000	#FF0000	1	1
chr1	38800001	38960000	A.1.2.2.2.1.2.1.2.2.2	0.689613526570048	.	38800001	38960000	#FF4848	1	0.875
chr1	38960001	39080000	A.2.1.1.2.2.2.2.1.2.1.1.1	0.597826086956522	.	38960001	39080000	#FF9191	1	0.75
chr1	39080001	39240000	A.2.1.1.2.2.2.2.1.2.1.1.2	0.596618357487923	.	39080001	39240000	#FF9191	1	0.75
chr1	39240001	39400000	A.1.2.2.2.1.2.1.2.1.2	0.693236714975845	.	39240001	39400000	#FF4848	1	0.875
chr1	39400001	39720000	A.1.1.2.1.1.1.2.1.2.1	0.940821256038647	.	39400001	39720000	#FF0000	1	1
chr1	39720001	40040000	A.1.1.2.2.1.1.1.1.1.2.2	0.904589371980676	.	39720001	40040000	#FF0000	1	1
chr1	40040001	40280000	A.1.2.1.2.1.2.1.1.2.2.1	0.79951690821256	.	40040001	40280000	#FF4848	1	0.875
chr1	40280001	40520000	A.1.1.1.2.2.2.2.1.2.1.2	0.952898550724638	.	40280001	40520000	#FF0000	1	1
chr1	40520001	40920000	A.1.1.2.1.1.1.2.1.2.2	0.939613526570048	.	40520001	40920000	#FF0000	1	1
chr1	40920001	41120000	A.1.2.2.2.2.2.2.1.1.1.2	0.667874396135266	.	40920001	41120000	#FF4848	1	0.875
chr1	41120001	41320000	A.1.1.2.2.1.2.1.1.1.1.1	0.88768115942029	.	41120001	41320000	#FF0000	1	1
chr1	41320001	41520000	A.1.2.1.2.1.2.1.2.2.1	0.794685990338164	.	41320001	41520000	#FF4848	1	0.875
chr1	41520001	41720000	A.2.2.1.2.1.1.2.1	0.48792270531401	.	41520001	41720000	#FFDADA	1	0.625
chr1	41720001	41960000	A.1.2.1.2.2.1.2.1.1.2	0.780193236714976	.	41720001	41960000	#FF4848	1	0.875
chr1	41960001	42160000	A.2.1.1.2.1.1.1.2.1	0.615942028985507	.	41960001	42160000	#FF9191	1	0.75
chr1	42160001	42640000	A.2.1.1.1.2.2.1.2.2	0.6243961352657	.	42160001	42640000	#FF9191	1	0.75
chr1	42640001	42800000	A.2.1.1.1.1.1.1.2.2.1	0.657004830917874	.	42640001	42800000	#FF9191	1	0.75
chr1	42800001	43120000	A.1.2.2.2.2.2.2.1.1.1.1	0.669082125603865	.	42800001	43120000	#FF4848	1	0.875
chr1	43120001	43400000	A.1.1.2.2.1.2.1.1.1.2	0.885265700483092	.	43120001	43400000	#FF0000	1	1
chr1	43400001	43680000	A.1.1.2.2.1.2.2.1.2.1.2	0.871980676328502	.	43400001	43680000	#FF0000	1	1
chr1	43680001	43960000	A.1.1.2.2.1.1.1.2.1.2.1	0.896135265700483	.	43680001	43960000	#FF0000	1	1
chr1	43960001	44160000	A.1.2.1.2.2.2.1.1.2.2.2	0.769323671497585	.	43960001	44160000	#FF4848	1	0.875
chr1	44160001	44360000	A.1.1.2.2.1.2.2.1.2.2	0.870772946859903	.	44160001	44360000	#FF0000	1	1
chr1	44360001	44520000	A.1.2.1.2.1.2.1.1.2.1	0.800724637681159	.	44360001	44520000	#FF4848	1	0.875
chr1	44520001	44720000	A.1.2.2.2.2.2.2.1.1.2.1	0.666666666666667	.	44520001	44720000	#FF4848	1	0.875
chr1	44720001	45000000	A.1.1.2.2.1.2.2.2.1.2	0.868357487922705	.	44720001	45000000	#FF0000	1	1
chr1	45000001	45280000	A.1.1.1.2.2.1.1.2.1.2	0.966183574879227	.	45000001	45280000	#FF0000	1	1
chr1	45280001	45480000	A.1.2.1.2.2.2.2.1.2.1	0.764492753623188	.	45280001	45480000	#FF4848	1	0.875
chr1	45480001	45760000	A.2.1.1.2.2.2.1.2	0.602657004830918	.	45480001	45760000	#FF9191	1	0.75
chr1	45760001	45960000	A.1.2.1.2.1.1.2.2.2.1	0.806763285024155	.	45760001	45960000	#FF4848	1	0.875
chr1	45960001	46120000	A.1.1.2.2.1.1.1.1.1.1.1.1	0.910628019323672	.	45960001	46120000	#FF0000	1	1
chr1	46120001	46320000	A.1.1.2.2.1.2.1.1.2.2.1	0.882850241545894	.	46120001	46320000	#FF0000	1	1
chr1	46320001	46600000	A.1.1.2.1.1.1.2.2.1.2	0.935990338164251	.	46320001	46600000	#FF0000	1	1
chr1	46600001	46840000	A.1.1.1.2.2.1.1.2.2	0.964975845410628	.	46600001	46840000	#FF0000	1	1
chr1	46840001	47200000	A.1.1.1.2.1.1.2.2.2	0.97463768115942	.	46840001	47200000	#FF0000	1	1
chr1	47200001	47640000	A.2.1.2.1.1.2.2.2	0.578502415458937	.	47200001	47640000	#FF9191	1	0.75
chr1	47640001	47840000	A.1.2.1.1.1.2.2	0.835748792270531	.	47640001	47840000	#FF4848	1	0.875
chr1	47840001	48200000	A.1.2.2.1.2.2.1.2	0.716183574879227	.	47840001	48200000	#FF4848	1	0.875
chr1	48200001	48560000	A.2.1.2.2.1.1.1.2	0.560386473429952	.	48200001	48560000	#FF9191	1	0.75
chr1	48560001	48760000	B.1.2.2.2.2.1.2.1.2	0.268115942028986	.	48560001	48760000	#9191FF	1	0.375
chr1	48760001	48920000	B.2.2.1.1.2.2.1.2	0.070048309178744	.	48760001	48920000	#0000FF	1	0.125
chr1	48920001	49360000	B.2.1.1.1.1.2.2	0.245169082125604	.	48920001	49360000	#4848FF	1	0.25
chr1	49360001	49640000	B.2.2.2.2.1.2.1.1.2	0.00845410628019324	.	49360001	49640000	#0000FF	1	0.125
chr1	49640001	49960000	B.2.2.2.2.1.1.2	0.0108695652173913	.	49640001	49960000	#0000FF	1	0.125
chr1	49960001	50080000	B.2.2.2.2.1.1.1	0.0120772946859903	.	49960001	50080000	#0000FF	1	0.125
chr1	50080001	50560000	B.2.2.2.2.2.2.1	0.00241545893719807	.	50080001	50560000	#0000FF	1	0.125
chr1	50560001	50800000	B.2.2.2.2.2.2.2	0.00120772946859903	.	50560001	50800000	#0000FF	1	0.125
chr1	50800001	51080000	B.1.2.2.2.2.1.2.1.1	0.269323671497585	.	50800001	51080000	#9191FF	1	0.375
chr1	51080001	51240000	B.1.1.2.1.1.2.1.2.1	0.3743961352657	.	51080001	51240000	#DADAFF	1	0.5
chr1	51240001	51360000	B.1.2.2.2.2.1.1.1	0.271739130434783	.	51240001	51360000	#9191FF	1	0.375
chr1	51360001	51680000	B.1.1.2.1.1.2.1.2.2	0.373188405797101	.	51360001	51680000	#DADAFF	1	0.5
chr1	51680001	52000000	A.2.1.1.1.1.1.1.1.2	0.659420289855073	.	51680001	52000000	#FF9191	1	0.75
chr1	52000001	52240000	A.1.2.2.1.1.1.2.1.2	0.753623188405797	.	52000001	52240000	#FF4848	1	0.875
chr1	52240001	52440000	A.1.1.2.1.1.2.2	0.931159420289855	.	52240001	52440000	#FF0000	1	1
chr1	52440001	52600000	A.1.1.2.2.2.2.1.2.1	0.856280193236715	.	52440001	52600000	#FF0000	1	1
chr1	52600001	52800000	A.1.2.1.1.1.1.2.1	0.840579710144927	.	52600001	52800000	#FF4848	1	0.875
chr1	52800001	52920000	A.1.2.1.2.1.2.1.2.2.2	0.793478260869565	.	52800001	52920000	#FF4848	1	0.875
chr1	52920001	53200000	A.1.1.1.2.1.1.1.1.1.1.2	0.983091787439614	.	52920001	53200000	#FF0000	1	1
chr1	53200001	53480000	A.1.1.2.1.1.1.2.2.1.1.2	0.93719806763285	.	53200001	53480000	#FF0000	1	1
chr1	53480001	53680000	A.1.2.1.1.1.1.1.1.1	0.844202898550725	.	53480001	53680000	#FF4848	1	0.875
chr1	53680001	53920000	A.1.1.1.2.2.2.1.2.2	0.958937198067633	.	53680001	53920000	#FF0000	1	1
chr1	53920001	54360000	A.1.1.1.1.2.2.1	0.986714975845411	.	53920001	54360000	#FF0000	1	1
chr1	54360001	54520000	A.1.1.2.2.2.1.1.2	0.86231884057971	.	54360001	54520000	#FF0000	1	1
chr1	54520001	54760000	A.1.1.2.2.2.1.1.1.1	0.864734299516908	.	54520001	54760000	#FF0000	1	1
chr1	54760001	54960000	A.1.1.2.1.1.1.1.1.1	0.948067632850242	.	54760001	54960000	#FF0000	1	1
chr1	54960001	55360000	A.1.1.1.2.1.1.2.1	0.977053140096618	.	54960001	55360000	#FF0000	1	1
chr1	55360001	55560000	A.1.1.2.2.2.2.1.1.2.2	0.857487922705314	.	55360001	55560000	#FF0000	1	1
chr1	55560001	55760000	A.2.1.1.1.1.1.1.1.1	0.660628019323672	.	55560001	55760000	#FF9191	1	0.75
chr1	55760001	56200000	B.1.2.2.1.2.1.2.2	0.282608695652174	.	55760001	56200000	#9191FF	1	0.375
chr1	56200001	56280000	B.2.1.1.2.1.2.2.1.1.1.2	0.202898550724638	.	56200001	56280000	#4848FF	1	0.25
chr1	56280001	56440000	B.2.1.2.1.1.1.1.1.2.1	0.182367149758454	.	56280001	56440000	#4848FF	1	0.25
chr1	56440001	56600000	B.2.1.1.2.1.2.2.1.1.1.1	0.204106280193237	.	56440001	56600000	#4848FF	1	0.25
chr1	56600001	56840000	B.1.2.1.1.1.2.2.2	0.32487922705314	.	56600001	56840000	#9191FF	1	0.375
chr1	56840001	57080000	A.2.2.1.1.1.2.2.1.2.1	0.514492753623188	.	56840001	57080000	#FFDADA	1	0.625
chr1	57080001	57280000	B.1.1.2.1.2.2.2.1	0.357487922705314	.	57080001	57280000	#DADAFF	1	0.5
chr1	57280001	57400000	B.1.1.2.1.2.2.2.2	0.356280193236715	.	57280001	57400000	#DADAFF	1	0.5
chr1	57400001	57800000	A.2.2.2.2.1.1.1.2	0.439613526570048	.	57400001	57800000	#FFDADA	1	0.625
chr1	57800001	57880000	B.1.1.2.1.2.1.1.2.2	0.367149758454106	.	57800001	57880000	#DADAFF	1	0.5
chr1	57880001	58080000	A.2.2.2.2.2.2.1.1	0.415458937198068	.	57880001	58080000	#FFDADA	1	0.625
chr1	58080001	58160000	B.1.1.2.1.2.1.1.2.1	0.368357487922705	.	58080001	58160000	#DADAFF	1	0.5
chr1	58160001	58440000	A.2.2.2.2.2.2.1.2.2	0.41304347826087	.	58160001	58440000	#FFDADA	1	0.625
chr1	58440001	58720000	A.2.2.1.1.1.2.2.1.2.2	0.513285024154589	.	58440001	58720000	#FFDADA	1	0.625
chr1	58720001	59200000	A.2.1.1.1.2.1.1	0.640096618357488	.	58720001	59200000	#FF9191	1	0.75
chr1	59200001	59360000	A.2.1.2.2.1.1.2.1	0.559178743961353	.	59200001	59360000	#FF9191	1	0.75
chr1	59360001	59640000	A.2.1.2.2.1.1.2.2	0.557971014492754	.	59360001	59640000	#FF9191	1	0.75
chr1	59640001	59840000	A.2.2.2.2.1.1.1.1	0.440821256038647	.	59640001	59840000	#FFDADA	1	0.625
chr1	59840001	59920000	B.1.1.1.2.2.1.2.2.1	0.385265700483092	.	59840001	59920000	#DADAFF	1	0.5
chr1	59920001	60240000	A.2.2.2.2.2.2.1.2.1	0.414251207729469	.	59920001	60240000	#FFDADA	1	0.625
chr1	60240001	60600000	B.1.1.2.1.2.2.1.2.1	0.359903381642512	.	60240001	60600000	#DADAFF	1	0.5
chr1	60600001	60720000	B.2.1.1.2.1.1.2.2.1.1	0.217391304347826	.	60600001	60720000	#4848FF	1	0.25
chr1	60720001	61000000	B.2.2.2.1.2.2.1.1.2	0.0217391304347826	.	60720001	61000000	#0000FF	1	0.125
chr1	61000001	61320000	B.2.1.2.2.2.2.2.2	0.109903381642512	.	61000001	61320000	#4848FF	1	0.25
chr1	61320001	61960000	A.2.1.2.2.1.2.2.1.2.1	0.545893719806763	.	61320001	61960000	#FF9191	1	0.75
chr1	61960001	62160000	A.2.2.1.1.2.1.1.2.1	0.506038647342995	.	61960001	62160000	#FFDADA	1	0.625
chr1	62160001	62400000	A.1.2.2.1.1.1.1.1.2	0.759661835748792	.	62160001	62400000	#FF4848	1	0.875
chr1	62400001	62600000	A.1.2.2.1.1.1.1.1.1	0.760869565217391	.	62400001	62600000	#FF4848	1	0.875
chr1	62600001	62920000	A.1.1.2.2.2.2.1.1.2.1	0.858695652173913	.	62600001	62920000	#FF0000	1	1
chr1	62920001	63320000	A.1.1.2.2.2.2.1.2.2.2	0.853864734299517	.	62920001	63320000	#FF0000	1	1
chr1	63320001	63480000	A.1.2.2.1.2.1.1.2.1.1	0.728260869565217	.	63320001	63480000	#FF4848	1	0.875
chr1	63480001	63720000	A.1.2.2.1.1.1.1.2.2	0.756038647342995	.	63480001	63720000	#FF4848	1	0.875
chr1	63720001	63920000	A.1.2.1.1.1.1.1.1.2	0.842995169082126	.	63720001	63920000	#FF4848	1	0.875
chr1	63920001	64160000	A.1.2.2.1.1.1.1.2.1.1	0.758454106280193	.	63920001	64160000	#FF4848	1	0.875
chr1	64160001	64360000	A.2.1.1.1.2.2.2.1.1.1	0.623188405797101	.	64160001	64360000	#FF9191	1	0.75
chr1	64360001	64640000	A.2.1.2.2.2.2.1	0.527777777777778	.	64360001	64640000	#FF9191	1	0.75
chr1	64640001	64920000	A.2.1.1.1.1.1.2.1.2	0.652173913043478	.	64640001	64920000	#FF9191	1	0.75
chr1	64920001	65160000	A.1.2.2.1.1.1.1.2.1.2	0.757246376811594	.	64920001	65160000	#FF4848	1	0.875
chr1	65160001	65680000	A.1.2.1.1.2.1.2	0.833333333333333	.	65160001	65680000	#FF4848	1	0.875
chr1	65680001	66200000	B.1.1.1.2.1.2.2.2.1	0.391304347826087	.	65680001	66200000	#DADAFF	1	0.5
chr1	66200001	66720000	B.2.2.2.2.2.1.1	0.00483091787439614	.	66200001	66720000	#0000FF	1	0.125
chr1	66720001	67000000	B.2.1.1.1.1.1.2.2.2.2	0.253623188405797	.	66720001	67000000	#4848FF	1	0.25
chr1	67000001	67240000	B.2.1.1.2.1.2.2.1.2.2	0.199275362318841	.	67000001	67240000	#4848FF	1	0.25
chr1	67240001	67400000	B.2.1.2.1.1.1.1.1.1	0.183574879227053	.	67240001	67400000	#4848FF	1	0.25
chr1	67400001	67800000	A.2.2.2.2.2.1.1.2.2	0.423913043478261	.	67400001	67800000	#FFDADA	1	0.625
chr1	67800001	67960000	A.2.1.1.1.1.2.1.2.2.1	0.644927536231884	.	67800001	67960000	#FF9191	1	0.75
chr1	67960001	68280000	A.2.2.1.1.1.2.2.1.1	0.515700483091787	.	67960001	68280000	#FFDADA	1	0.625
chr1	68280001	68480000	B.1.2.1.1.2.1.2.1	0.318840579710145	.	68280001	68480000	#9191FF	1	0.375
chr1	68480001	68800000	B.2.1.1.1.1.1.2.2.2.1	0.254830917874396	.	68480001	68800000	#4848FF	1	0.25
chr1	68800001	68880000	B.2.1.1.2.1.1.2.1.2.2	0.218599033816425	.	68800001	68880000	#4848FF	1	0.25
chr1	68880001	69040000	B.2.1.1.1.1.1.2.1.2.1	0.258454106280193	.	68880001	69040000	#4848FF	1	0.25
chr1	69040001	69240000	B.2.2.1.1.1.1.2.1.1.1.2	0.101449275362319	.	69040001	69240000	#0000FF	1	0.125
chr1	69240001	69480000	B.2.1.1.2.1.2.2.2.2	0.190821256038647	.	69240001	69480000	#4848FF	1	0.25
chr1	69480001	69560000	B.2.1.1.2.1.1.2.1.2.1	0.219806763285024	.	69480001	69560000	#4848FF	1	0.25
chr1	69560001	70000000	B.2.2.1.1.1.2.2.2.2.2	0.0821256038647343	.	69560001	70000000	#0000FF	1	0.125
chr1	70000001	70120000	B.2.2.1.1.1.1.1.2.2	0.103864734299517	.	70000001	70120000	#0000FF	1	0.125
chr1	70120001	70280000	B.2.2.1.1.1.1.1.2.1	0.105072463768116	.	70120001	70280000	#0000FF	1	0.125
chr1	70280001	70680000	B.2.2.1.1.1.2.2.1.1	0.0917874396135266	.	70280001	70680000	#0000FF	1	0.125
chr1	70680001	70920000	A.2.2.1.1.1.2.1.2	0.516908212560386	.	70680001	70920000	#FFDADA	1	0.625
chr1	70920001	71160000	B.1.2.1.1.2.1.2.2	0.317632850241546	.	70920001	71160000	#9191FF	1	0.375
chr1	71160001	71560000	B.2.2.1.1.1.2.2.1.2.2.2	0.0869565217391304	.	71160001	71560000	#0000FF	1	0.125
chr1	71560001	72120000	B.2.2.2.1.2.2.1.2.2	0.0193236714975845	.	71560001	72120000	#0000FF	1	0.125
chr1	72120001	72560000	B.2.1.2.2.2.2.2.1	0.111111111111111	.	72120001	72560000	#4848FF	1	0.25
chr1	72560001	72840000	B.2.2.1.1.1.1.2.1.1.2	0.10024154589372	.	72560001	72840000	#0000FF	1	0.125
chr1	72840001	73000000	B.2.2.1.1.1.1.2.1.2.2.1	0.0978260869565217	.	72840001	73000000	#0000FF	1	0.125
chr1	73000001	73320000	B.2.2.2.1.2.2.1.1.1	0.0229468599033816	.	73000001	73320000	#0000FF	1	0.125
chr1	73320001	73560000	B.2.1.1.1.1.1.2.1.1	0.259661835748792	.	73320001	73560000	#4848FF	1	0.25
chr1	73560001	74000000	B.2.2.2.1.2.2.2.2.1	0.0144927536231884	.	73560001	74000000	#0000FF	1	0.125
chr1	74000001	74200000	B.2.2.1.1.1.1.2.2	0.0954106280193237	.	74000001	74200000	#0000FF	1	0.125
chr1	74200001	74560000	B.2.2.2.1.2.2.1.2.1	0.0205314009661836	.	74200001	74560000	#0000FF	1	0.125
chr1	74560001	74880000	B.2.2.2.1.2.2.2.2.2	0.0132850241545894	.	74560001	74880000	#0000FF	1	0.125
chr1	74880001	75080000	B.2.1.2.1.1.2.1.2.2	0.170289855072464	.	74880001	75080000	#4848FF	1	0.25
chr1	75080001	75200000	B.2.1.2.1.1.1.1.1.2.2	0.181159420289855	.	75080001	75200000	#4848FF	1	0.25
chr1	75200001	75520000	B.2.2.1.1.1.2.2.2.2.1	0.0833333333333333	.	75200001	75520000	#0000FF	1	0.125
chr1	75520001	75640000	B.1.2.2.1.1.1.1.2.1	0.300724637681159	.	75520001	75640000	#9191FF	1	0.375
chr1	75640001	76120000	B.2.2.1.1.1.2.2.1.2.2.1	0.0881642512077295	.	75640001	76120000	#0000FF	1	0.125
chr1	76120001	76280000	B.1.1.2.2.2.2.2.1	0.345410628019324	.	76120001	76280000	#DADAFF	1	0.5
chr1	76280001	76480000	B.2.1.1.1.1.1.2.1.2.2	0.257246376811594	.	76280001	76480000	#4848FF	1	0.25
chr1	76480001	76800000	B.1.1.2.1.2.1.1.1.2	0.369565217391304	.	76480001	76800000	#DADAFF	1	0.5
chr1	76800001	77040000	B.1.2.2.1.1.1.1.2.2	0.29951690821256	.	76800001	77040000	#9191FF	1	0.375
chr1	77040001	77360000	B.2.1.1.2.1.2.1.2.1	0.206521739130435	.	77040001	77360000	#4848FF	1	0.25
chr1	77360001	77560000	B.1.1.2.2.2.2.2.2	0.344202898550725	.	77360001	77560000	#DADAFF	1	0.5
chr1	77560001	78040000	B.1.1.1.2.1.2.2.2.2	0.390096618357488	.	77560001	78040000	#DADAFF	1	0.5
chr1	78040001	78240000	A.2.1.2.2.1.2.2.1.1.1	0.548309178743961	.	78040001	78240000	#FF9191	1	0.75
chr1	78240001	78520000	A.2.1.1.1.1.2.1.2.2.2	0.643719806763285	.	78240001	78520000	#FF9191	1	0.75
chr1	78520001	79040000	B.2.2.2.2.2.1.2	0.0036231884057971	.	78520001	79040000	#0000FF	1	0.125
chr1	79040001	79240000	B.2.2.1.1.2.2.2	0.0688405797101449	.	79040001	79240000	#0000FF	1	0.125
chr1	79240001	79400000	B.2.2.1.1.1.1.1.1.2.2	0.106280193236715	.	79240001	79400000	#0000FF	1	0.125
chr1	79400001	79640000	B.2.2.1.1.1.1.2.1.2.2.2	0.0966183574879227	.	79400001	79640000	#0000FF	1	0.125
chr1	79640001	79920000	B.1.2.2.1.1.2.2.2	0.291062801932367	.	79640001	79920000	#9191FF	1	0.375
chr1	79920001	80080000	B.1.2.2.1.1.2.1	0.294685990338164	.	79920001	80080000	#9191FF	1	0.375
chr1	80080001	80400000	B.2.2.1.1.1.1.2.1.1.1.1	0.102657004830918	.	80080001	80400000	#0000FF	1	0.125
chr1	80400001	80600000	B.2.1.1.2.1.2.2.2.1.2.2.2.2	0.192028985507246	.	80400001	80600000	#4848FF	1	0.25
chr1	80600001	80720000	B.2.1.1.2.1.2.2.2.1.2.2.1	0.194444444444444	.	80600001	80720000	#4848FF	1	0.25
chr1	80720001	80920000	B.2.2.1.1.1.1.2.1.2.1	0.0990338164251208	.	80720001	80920000	#0000FF	1	0.125
chr1	80920001	81080000	B.2.1.2.1.1.2.2.2	0.166666666666667	.	80920001	81080000	#4848FF	1	0.25
chr1	81080001	81160000	B.2.1.1.2.1.1.2.2.2	0.214975845410628	.	81080001	81160000	#4848FF	1	0.25
chr1	81160001	81280000	B.2.1.2.1.1.2.2.1.2	0.167874396135266	.	81160001	81280000	#4848FF	1	0.25
chr1	81280001	81360000	B.2.1.1.2.1.1.2.2.1.2	0.216183574879227	.	81280001	81360000	#4848FF	1	0.25
chr1	81360001	81520000	B.2.1.1.2.1.1.2.1.1.1	0.222222222222222	.	81360001	81520000	#4848FF	1	0.25
chr1	81520001	81600000	B.1.2.1.1.1.1.2	0.333333333333333	.	81520001	81600000	#9191FF	1	0.375
chr1	81600001	81760000	A.2.2.2.2.2.1.2.2.1.2	0.417874396135266	.	81600001	81760000	#FFDADA	1	0.625
chr1	81760001	81840000	B.1.1.1.2.2.1.1	0.388888888888889	.	81760001	81840000	#DADAFF	1	0.5
chr1	81840001	82080000	A.2.2.1.1.2.1.1.1.2.1	0.508454106280193	.	81840001	82080000	#FFDADA	1	0.625
chr1	82080001	82200000	A.2.2.1.1.2.1.1.2.2	0.504830917874396	.	82080001	82200000	#FFDADA	1	0.625
chr1	82200001	82480000	A.2.2.1.1.2.1.1.1.1	0.509661835748792	.	82200001	82480000	#FFDADA	1	0.625
chr1	82480001	82720000	B.1.2.2.1.1.2.2.1.1	0.293478260869565	.	82480001	82720000	#9191FF	1	0.375
chr1	82720001	83240000	B.2.2.1.1.1.1.1.1.1	0.108695652173913	.	82720001	83240000	#0000FF	1	0.125
chr1	83240001	83600000	B.2.1.2.1.1.2.1.2.1	0.171497584541063	.	83240001	83600000	#4848FF	1	0.25
chr1	83600001	83960000	B.2.1.1.2.1.2.2.2.1.2.1	0.195652173913043	.	83600001	83960000	#4848FF	1	0.25
chr1	83960001	84400000	B.1.2.2.1.1.1.1.1.1	0.304347826086957	.	83960001	84400000	#9191FF	1	0.375
chr1	84400001	84960000	B.2.1.1.2.1.2.1.2.2	0.205314009661836	.	84400001	84960000	#4848FF	1	0.25
chr1	84960001	85120000	B.1.1.2.1.2.1.1.1.1	0.370772946859903	.	84960001	85120000	#DADAFF	1	0.5
chr1	85120001	85240000	A.2.2.2.2.1.1.2.2.2	0.435990338164251	.	85120001	85240000	#FFDADA	1	0.625
chr1	85240001	85480000	A.2.2.2.2.2.1.2.2.1.1.2	0.419082125603865	.	85240001	85480000	#FFDADA	1	0.625
chr1	85480001	85760000	A.2.1.2.2.1.2.2.1.2.2	0.544685990338164	.	85480001	85760000	#FF9191	1	0.75
chr1	85760001	85960000	A.2.2.1.1.2.1.1.1.2.2	0.507246376811594	.	85760001	85960000	#FFDADA	1	0.625
chr1	85960001	86080000	A.2.2.1.1.1.2.2.2.2	0.510869565217391	.	85960001	86080000	#FFDADA	1	0.625
chr1	86080001	86400000	B.1.2.2.1.1.1.1.1.2.1	0.303140096618358	.	86080001	86400000	#9191FF	1	0.375
chr1	86400001	86800000	B.2.2.1.1.1.2.2.1.2.1.2	0.0893719806763285	.	86400001	86800000	#0000FF	1	0.125
chr1	86800001	87280000	B.1.2.2.1.1.1.1.1.2.2	0.301932367149758	.	86800001	87280000	#9191FF	1	0.375
chr1	87280001	87520000	A.2.2.2.2.2.1.2.1.1	0.422705314009662	.	87280001	87520000	#FFDADA	1	0.625
chr1	87520001	87960000	B.1.1.1.2.1.2.2.1	0.392512077294686	.	87520001	87960000	#DADAFF	1	0.5
chr1	87960001	88160000	B.1.2.1.1.1.1.1.1.2.1	0.339371980676329	.	87960001	88160000	#9191FF	1	0.375
chr1	88160001	88440000	B.2.1.1.1.1.2.1.1	0.252415458937198	.	88160001	88440000	#4848FF	1	0.25
chr1	88440001	89120000	B.2.1.2.1.1.1.2.1	0.177536231884058	.	88440001	89120000	#4848FF	1	0.25
chr1	89120001	89480000	A.2.2.1.1.2.1.2	0.503623188405797	.	89120001	89480000	#FFDADA	1	0.625
chr1	89480001	89960000	B.2.2.1.1.1.2.2.2.1.2	0.0845410628019324	.	89480001	89960000	#0000FF	1	0.125
chr1	89960001	90280000	A.2.2.2.2.2.1.1.2.1	0.42512077294686	.	89960001	90280000	#FFDADA	1	0.625
chr1	90280001	90480000	A.2.1.2.2.1.2.2.1.1.2	0.547101449275362	.	90280001	90480000	#FF9191	1	0.75
chr1	90480001	90640000	A.2.2.2.2.2.1.2.2.1.1.1	0.420289855072464	.	90480001	90640000	#FFDADA	1	0.625
chr1	90640001	91160000	B.1.2.2.1.1.1.2.2	0.295893719806763	.	90640001	91160000	#9191FF	1	0.375
chr1	91160001	91360000	A.2.2.2.2.1.1.2.2.1	0.43719806763285	.	91160001	91360000	#FFDADA	1	0.625
chr1	91360001	91640000	A.2.1.1.1.1.2.1.2.1.2	0.646135265700483	.	91360001	91640000	#FF9191	1	0.75
chr1	91640001	91920000	B.1.1.1.2.2.1.2.1.2	0.386473429951691	.	91640001	91920000	#DADAFF	1	0.5
chr1	91920001	92200000	A.2.1.1.1.1.2.1.2.1.1	0.647342995169082	.	91920001	92200000	#FF9191	1	0.75
chr1	92200001	92480000	A.1.2.2.1.2.2.2.2.2.2	0.706521739130435	.	92200001	92480000	#FF4848	1	0.875
chr1	92480001	92720000	A.2.1.1.1.1.2.2.2	0.641304347826087	.	92480001	92720000	#FF9191	1	0.75
chr1	92720001	93160000	A.1.2.2.1.2.2.2.2.2.1	0.707729468599034	.	92720001	93160000	#FF4848	1	0.875
chr1	93160001	93560000	A.1.1.2.2.2.2.1.2.2.1	0.855072463768116	.	93160001	93560000	#FF0000	1	1
chr1	93560001	93760000	A.1.2.1.1.1.1.2.2.2	0.838164251207729	.	93560001	93760000	#FF4848	1	0.875
chr1	93760001	94360000	A.1.1.2.2.2.2.1.1.1	0.859903381642512	.	93760001	94360000	#FF0000	1	1
chr1	94360001	94600000	A.1.2.2.1.2.2.2.2.1.1.2	0.710144927536232	.	94360001	94600000	#FF4848	1	0.875
chr1	94600001	94840000	A.2.1.2.2.1.1.1.1.1	0.564009661835749	.	94600001	94840000	#FF9191	1	0.75
chr1	94840001	95200000	A.1.2.2.1.2.2.2.1.1.1	0.714975845410628	.	94840001	95200000	#FF4848	1	0.875
chr1	95200001	95520000	A.1.2.2.1.2.2.2.1.1.2	0.713768115942029	.	95200001	95520000	#FF4848	1	0.875
chr1	95520001	95720000	A.2.2.2.2.2.1.2.1.2	0.421497584541063	.	95520001	95720000	#FFDADA	1	0.625
chr1	95720001	95880000	B.1.2.1.1.1.1.1.1.2.2	0.338164251207729	.	95720001	95880000	#9191FF	1	0.375
chr1	95880001	96320000	B.2.1.2.1.1.2.1.1	0.172705314009662	.	95880001	96320000	#4848FF	1	0.25
chr1	96320001	96440000	B.2.1.1.2.1.1.1.1.1	0.225845410628019	.	96320001	96440000	#4848FF	1	0.25
chr1	96440001	96600000	B.1.2.2.1.1.2.2.1.2	0.292270531400966	.	96440001	96600000	#9191FF	1	0.375
chr1	96600001	96800000	B.2.1.1.2.1.1.2.1.1.2	0.221014492753623	.	96600001	96800000	#4848FF	1	0.25
chr1	96800001	96960000	B.1.2.2.1.1.1.2.1.1	0.298309178743961	.	96800001	96960000	#9191FF	1	0.375
chr1	96960001	97320000	A.2.2.2.2.1.1.2.1	0.438405797101449	.	96960001	97320000	#FFDADA	1	0.625
chr1	97320001	97760000	B.2.2.1.1.1.2.2.1.2.1.1	0.0905797101449275	.	97320001	97760000	#0000FF	1	0.125
chr1	97760001	97960000	B.2.2.1.2.2.2.1.2.1	0.0422705314009662	.	97760001	97960000	#0000FF	1	0.125
chr1	97960001	98200000	B.2.2.1.1.1.1.1.1.2.1	0.107487922705314	.	97960001	98200000	#0000FF	1	0.125
chr1	98200001	98640000	B.2.2.1.1.1.2.2.2.1.1	0.0857487922705314	.	98200001	98640000	#0000FF	1	0.125
chr1	98640001	98840000	B.2.1.1.2.1.2.2.2.1.2.2.2.1	0.193236714975845	.	98640001	98840000	#4848FF	1	0.25
chr1	98840001	98960000	B.2.1.1.2.1.2.1.1.1.2.2.2	0.208937198067633	.	98840001	98960000	#4848FF	1	0.25
chr1	98960001	99160000	B.2.1.1.2.1.2.1.1.1.2.2.1	0.210144927536232	.	98960001	99160000	#4848FF	1	0.25
chr1	99160001	99280000	B.2.1.2.1.1.1.1.2.1	0.179951690821256	.	99160001	99280000	#4848FF	1	0.25
chr1	99280001	99600000	B.2.1.1.2.1.2.1.1.1.2.1.2	0.211352657004831	.	99280001	99600000	#4848FF	1	0.25
chr1	99600001	100000000	B.2.1.1.2.1.2.1.1.1.2.1.1	0.21256038647343	.	99600001	100000000	#4848FF	1	0.25
chr1	100000001	100200000	B.1.2.1.1.2.1.1.2.2.1	0.321256038647343	.	100000001	100200000	#9191FF	1	0.375
chr1	100200001	100520000	A.2.2.1.1.1.2.1.1	0.518115942028985	.	100200001	100520000	#FFDADA	1	0.625
chr1	100520001	100920000	A.1.2.2.1.2.2.2.1.2	0.71256038647343	.	100520001	100920000	#FF4848	1	0.875
chr1	100920001	101360000	B.1.2.1.1.2.1.1.2.1	0.322463768115942	.	100920001	101360000	#9191FF	1	0.375
chr1	101360001	101520000	A.2.2.2.2.2.1.1.1.2	0.426328502415459	.	101360001	101520000	#FFDADA	1	0.625
chr1	101520001	101760000	B.1.1.2.2.2.2.1.2	0.346618357487923	.	101520001	101760000	#DADAFF	1	0.5
chr1	101760001	101920000	B.1.2.2.1.1.1.2.1.2	0.297101449275362	.	101760001	101920000	#9191FF	1	0.375
chr1	101920001	102160000	B.2.1.1.2.1.2.1.1.1.1	0.213768115942029	.	101920001	102160000	#4848FF	1	0.25
chr1	102160001	102640000	B.2.2.1.1.2.2.1.1.1.1	0.0736714975845411	.	102160001	102640000	#0000FF	1	0.125
chr1	102640001	102840000	B.2.2.2.1.1.2.1	0.0314009661835749	.	102640001	102840000	#0000FF	1	0.125
chr1	102840001	103000000	B.2.1.2.1.1.2.2.1.1	0.169082125603865	.	102840001	103000000	#4848FF	1	0.25
chr1	103000001	103280000	B.2.2.1.1.2.2.1.1.1.2	0.072463768115942	.	103000001	103280000	#0000FF	1	0.125
chr1	103280001	103520000	B.2.1.2.1.1.1.2.2.1.1	0.176328502415459	.	103280001	103520000	#4848FF	1	0.25
chr1	103520001	103760000	B.2.2.1.1.2.2.1.1.2	0.071256038647343	.	103520001	103760000	#0000FF	1	0.125
chr1	103760001	103800000	B.2.1.1.2.1.2.2.2.1.1.1	0.198067632850242	.	103760001	103800000	#4848FF	1	0.25
chr1	103880001	103960000	B.2.1.1.2.1.2.2.2.1.1.1	0.198067632850242	.	103880001	103960000	#4848FF	1	0.25
chr1	104000001	104080000	B.2.1.1.2.1.2.2.2.1.1.1	0.198067632850242	.	104000001	104080000	#4848FF	1	0.25
chr1	104080001	104160000	B.2.2.2.2.1.2.1.1.1	0.00966183574879227	.	104080001	104160000	#0000FF	1	0.125
chr1	104280001	104520000	B.2.2.2.2.1.2.1.1.1	0.00966183574879227	.	104280001	104520000	#0000FF	1	0.125
chr1	104520001	105120000	B.2.2.2.1.1.2.2.2.2	0.0277777777777778	.	104520001	105120000	#0000FF	1	0.125
chr1	105120001	105280000	B.2.1.2.1.2.2.2	0.161835748792271	.	105120001	105280000	#4848FF	1	0.25
chr1	105280001	105400000	B.2.1.1.2.2.2.1	0.185990338164251	.	105280001	105400000	#4848FF	1	0.25
chr1	105400001	105600000	B.2.2.1.1.2.1.2.2	0.0748792270531401	.	105400001	105600000	#0000FF	1	0.125
chr1	105600001	106120000	B.2.2.2.1.1.2.2.2.1	0.0289855072463768	.	105600001	106120000	#0000FF	1	0.125
chr1	106120001	106240000	B.2.2.1.1.2.1.2.1	0.0760869565217391	.	106120001	106240000	#0000FF	1	0.125
chr1	106240001	106600000	B.2.2.2.2.1.2.1.2	0.0072463768115942	.	106240001	106600000	#0000FF	1	0.125
chr1	106600001	106760000	B.2.2.2.1.1.2.2.1	0.0301932367149758	.	106600001	106760000	#0000FF	1	0.125
chr1	106760001	106920000	B.2.2.1.1.2.1.1.2.2.1	0.0785024154589372	.	106760001	106920000	#0000FF	1	0.125
chr1	106920001	107200000	B.2.2.1.1.2.1.1.2.1	0.0797101449275362	.	106920001	107200000	#0000FF	1	0.125
chr1	107200001	107400000	B.2.1.2.1.1.1.2.2.2	0.173913043478261	.	107200001	107400000	#4848FF	1	0.25
chr1	107400001	107800000	B.2.1.1.2.1.2.1.1.2	0.207729468599034	.	107400001	107800000	#4848FF	1	0.25
chr1	107800001	107880000	B.2.1.1.1.1.2.1.2.2.2	0.246376811594203	.	107800001	107880000	#4848FF	1	0.25
chr1	107880001	108000000	B.1.2.1.1.2.1.1.2.2.2	0.320048309178744	.	107880001	108000000	#9191FF	1	0.375
chr1	108000001	108320000	B.1.2.2.2.2.1.2.2	0.266908212560386	.	108000001	108320000	#9191FF	1	0.375
chr1	108320001	108760000	B.1.1.1.2.1.2.1	0.393719806763285	.	108320001	108760000	#DADAFF	1	0.5
chr1	108840001	108880000	B.1.1.1.2.1.2.1	0.393719806763285	.	108840001	108880000	#DADAFF	1	0.5
chr1	108880001	108920000	A.2.2.2.2.2.1.2.2.2	0.416666666666667	.	108880001	108920000	#FFDADA	1	0.625
chr1	109000001	109240000	A.2.2.2.2.2.1.2.2.2	0.416666666666667	.	109000001	109240000	#FFDADA	1	0.625
chr1	109240001	109760000	A.1.1.1.2.1.2.2	0.969806763285024	.	109240001	109760000	#FF0000	1	1
chr1	109760001	110120000	A.1.1.1.2.1.1.2.2.1	0.975845410628019	.	109760001	110120000	#FF0000	1	1
chr1	110120001	110200000	A.1.2.2.2.2.1.1.1.1.2	0.682367149758454	.	110120001	110200000	#FF4848	1	0.875
chr1	110200001	110320000	A.2.1.1.2.2.2.1.1.1	0.605072463768116	.	110200001	110320000	#FF9191	1	0.75
chr1	110320001	110520000	A.1.2.2.2.1.2.1.1	0.695652173913043	.	110320001	110520000	#FF4848	1	0.875
chr1	110520001	110640000	A.1.2.1.2.2.2.2.1.1.1	0.766908212560386	.	110520001	110640000	#FF4848	1	0.875
chr1	110640001	110800000	A.2.1.2.1.1.1.2	0.58695652173913	.	110640001	110800000	#FF9191	1	0.75
chr1	110800001	111000000	A.1.2.2.2.2.1.1.1.2	0.681159420289855	.	110800001	111000000	#FF4848	1	0.875
chr1	111000001	111320000	A.2.2.1.2.2.2.1.1.1.1	0.473429951690821	.	111000001	111320000	#FFDADA	1	0.625
chr1	111320001	111680000	B.1.2.1.2.2.1.2	0.306763285024155	.	111320001	111680000	#9191FF	1	0.375
chr1	111680001	111880000	A.2.2.1.2.2.2.1.1.1.2	0.472222222222222	.	111680001	111880000	#FFDADA	1	0.625
chr1	111880001	112240000	A.2.1.1.1.1.1.2.2.2	0.64975845410628	.	111880001	112240000	#FF9191	1	0.75
chr1	112240001	112400000	A.2.1.2.1.1.2.1.1.1	0.585748792270531	.	112240001	112400000	#FF9191	1	0.75
chr1	112400001	112600000	A.2.1.2.1.1.2.1.2.2	0.582125603864734	.	112400001	112600000	#FF9191	1	0.75
chr1	112600001	112760000	A.2.2.2.1.1.2.1.1	0.455314009661836	.	112600001	112760000	#FFDADA	1	0.625
chr1	112760001	112920000	A.2.2.1.2.1.1.1.1.2	0.490338164251208	.	112760001	112920000	#FFDADA	1	0.625
chr1	112920001	113160000	A.1.2.2.1.1.1.2.2.1	0.752415458937198	.	112920001	113160000	#FF4848	1	0.875
chr1	113160001	113360000	A.1.1.2.2.1.2.1.2.2	0.879227053140097	.	113160001	113360000	#FF0000	1	1
chr1	113360001	113680000	A.1.1.2.1.1.1.2.2.1.1.1	0.938405797101449	.	113360001	113680000	#FF0000	1	1
chr1	113680001	114240000	A.2.1.1.1.1.1.2.1.1.1	0.654589371980676	.	113680001	114240000	#FF9191	1	0.75
chr1	114240001	114600000	A.1.2.1.1.1.1.2.2.1	0.839371980676328	.	114240001	114600000	#FF4848	1	0.875
chr1	114600001	114760000	A.2.1.1.1.1.1.2.1.1.2	0.653381642512077	.	114600001	114760000	#FF9191	1	0.75
chr1	114760001	114960000	A.2.1.1.2.2.2.1.1.2	0.603864734299517	.	114760001	114960000	#FF9191	1	0.75
chr1	114960001	115120000	A.2.1.1.1.1.1.1.2.2.2	0.655797101449275	.	114960001	115120000	#FF9191	1	0.75
chr1	115120001	115320000	A.2.1.1.1.1.2.2.1	0.642512077294686	.	115120001	115320000	#FF9191	1	0.75
chr1	115320001	115520000	A.2.2.2.2.2.1.1.1.1	0.427536231884058	.	115320001	115520000	#FFDADA	1	0.625
chr1	115520001	115800000	A.2.2.2.1.1.2.2	0.452898550724638	.	115520001	115800000	#FFDADA	1	0.625
chr1	115800001	116120000	A.2.2.2.1.1.2.1.2	0.454106280193237	.	115800001	116120000	#FFDADA	1	0.625
chr1	116120001	116400000	A.2.1.2.1.1.2.2.1.1	0.580917874396135	.	116120001	116400000	#FF9191	1	0.75
chr1	116400001	116520000	A.2.2.1.2.1.1.1.1.1	0.491545893719807	.	116400001	116520000	#FFDADA	1	0.625
chr1	116520001	116920000	A.2.2.1.1.1.1.2.1	0.521739130434783	.	116520001	116920000	#FFDADA	1	0.625
chr1	116920001	117120000	A.2.1.2.1.1.2.1.1.2	0.584541062801932	.	116920001	117120000	#FF9191	1	0.75
chr1	117120001	117480000	A.1.2.2.1.2.2.1.1	0.717391304347826	.	117120001	117480000	#FF4848	1	0.875
chr1	117480001	117680000	A.1.2.2.2.2.1.2.1.2	0.676328502415459	.	117480001	117680000	#FF4848	1	0.875
chr1	117680001	117880000	A.2.1.2.1.1.2.2.1.2	0.579710144927536	.	117680001	117880000	#FF9191	1	0.75
chr1	117880001	118040000	B.1.1.1.1.1.1.2	0.405797101449275	.	117880001	118040000	#DADAFF	1	0.5
chr1	118040001	118120000	B.1.1.2.2.1.2.1	0.353864734299517	.	118040001	118120000	#DADAFF	1	0.5
chr1	118120001	118280000	A.2.2.1.2.2.2.1.1.2	0.471014492753623	.	118120001	118280000	#FFDADA	1	0.625
chr1	118280001	118520000	B.1.1.1.2.2.2.2	0.378019323671498	.	118280001	118520000	#DADAFF	1	0.5
chr1	118520001	118680000	B.1.1.2.2.1.2.2.2	0.351449275362319	.	118520001	118680000	#DADAFF	1	0.5
chr1	118680001	118880000	B.1.1.2.1.1.2.1.1	0.3756038647343	.	118680001	118880000	#DADAFF	1	0.5
chr1	118880001	119000000	B.2.1.1.2.1.1.1.2	0.223429951690821	.	118880001	119000000	#4848FF	1	0.25
chr1	119000001	119440000	B.2.1.2.1.1.1.2.2.1.2	0.17512077294686	.	119000001	119440000	#4848FF	1	0.25
chr1	119440001	119600000	B.1.1.2.1.1.1	0.376811594202899	.	119440001	119600000	#DADAFF	1	0.5
chr1	119600001	119800000	B.1.1.2.2.1.2.2.1	0.352657004830918	.	119600001	119800000	#DADAFF	1	0.5
chr1	119800001	120160000	A.2.2.1.1.1.2.2.2.1	0.51207729468599	.	119800001	120160000	#FFDADA	1	0.625
chr1	120160001	120320000	A.2.1.1.1.1.1.2.2.1	0.650966183574879	.	120160001	120320000	#FF9191	1	0.75
chr1	120320001	120640000	A.2.2.1.2.1.1.1.2	0.489130434782609	.	120320001	120640000	#FFDADA	1	0.625
chr1	121120001	121360000	B.1.2.1.2.2.2	0.305555555555556	.	121120001	121360000	#9191FF	1	0.375
chr1	121480001	121520000	B.1.2.1.2.2.2	0.305555555555556	.	121480001	121520000	#9191FF	1	0.375
chr1	143960001	144080000	A.2.2.1.2.2.2.2.2.2	0.464975845410628	.	143960001	144080000	#FFDADA	1	0.625
chr1	144520001	144600000	A.2.2.1.2.2.2.2.2.2	0.464975845410628	.	144520001	144600000	#FFDADA	1	0.625
chr1	144640001	144720000	A.2.2.1.2.2.2.2.2.2	0.464975845410628	.	144640001	144720000	#FFDADA	1	0.625
chr1	144800001	145120000	A.1.2.2.1.1.1.2.1.1	0.754830917874396	.	144800001	145120000	#FF4848	1	0.875
chr1	145120001	145320000	A.2.2.2.1.1.1.1.1	0.463768115942029	.	145120001	145320000	#FFDADA	1	0.625
chr1	145360001	145840000	A.1.2.2.2.2.1.1.1.1.1	0.683574879227053	.	145360001	145840000	#FF4848	1	0.875
chr1	146320001	146360000	A.1.2.2.2.2.1.2.1.1	0.677536231884058	.	146320001	146360000	#FF4848	1	0.875
chr1	146480001	146960000	A.1.2.2.2.2.1.2.1.1	0.677536231884058	.	146480001	146960000	#FF4848	1	0.875
chr1	146960001	147200000	A.1.2.1.2.1.1.2.1.2.2.1	0.814009661835749	.	146960001	147200000	#FF4848	1	0.875
chr1	147200001	147400000	A.1.2.1.2.2.2.2.1.1.2	0.765700483091787	.	147200001	147400000	#FF4848	1	0.875
chr1	147680001	147840000	A.1.2.1.2.2.2.2.1.1.2	0.765700483091787	.	147680001	147840000	#FF4848	1	0.875
chr1	148000001	148040000	A.1.2.1.2.2.2.2.1.1.2	0.765700483091787	.	148000001	148040000	#FF4848	1	0.875
chr1	148520001	148560000	B.1.1.2.2.1.1	0.355072463768116	.	148520001	148560000	#DADAFF	1	0.5
chr1	148840001	148960000	B.1.1.2.2.1.1	0.355072463768116	.	148840001	148960000	#DADAFF	1	0.5
chr1	149000001	149320000	B.1.1.2.2.1.1	0.355072463768116	.	149000001	149320000	#DADAFF	1	0.5
chr1	149640001	149760000	B.1.1.1.1.2.2.2	0.397342995169082	.	149640001	149760000	#DADAFF	1	0.5
chr1	149760001	150200000	A.1.1.2.2.1.1.1.1.2.1.1.2	0.902173913043478	.	149760001	150200000	#FF0000	1	1
chr1	150200001	150360000	A.1.1.2.2.1.1.1.1.2.2	0.89975845410628	.	150200001	150360000	#FF0000	1	1
chr1	150360001	150640000	A.1.1.2.1.2.1.2.2.1.1.1	0.922705314009662	.	150360001	150640000	#FF0000	1	1
chr1	150640001	150840000	A.1.2.1.2.1.2.1.2.1.2	0.795893719806763	.	150640001	150840000	#FF4848	1	0.875
chr1	150840001	151320000	A.1.1.1.1.2.1.2.2	0.98792270531401	.	150840001	151320000	#FF0000	1	1
chr1	151320001	151520000	A.1.2.1.2.1.2.2.1.2	0.791062801932367	.	151320001	151520000	#FF4848	1	0.875
chr1	151520001	151840000	A.1.1.2.2.1.1.2.2	0.888888888888889	.	151520001	151840000	#FF0000	1	1
chr1	151840001	152040000	A.2.2.2.1.1.1.2.1.2	0.460144927536232	.	151840001	152040000	#FFDADA	1	0.625
chr1	152040001	152520000	B.1.2.2.2.1.1.2	0.274154589371981	.	152040001	152520000	#9191FF	1	0.375
chr1	152520001	152600000	B.2.1.2.1.2.1.1	0.165458937198068	.	152520001	152600000	#4848FF	1	0.25
chr1	152600001	152880000	B.2.1.1.2.2.1.2.2	0.18719806763285	.	152600001	152880000	#4848FF	1	0.25
chr1	152880001	153000000	B.2.1.1.2.2.1.1	0.189613526570048	.	152880001	153000000	#4848FF	1	0.25
chr1	153000001	153320000	B.1.2.2.2.1.1.1	0.27536231884058	.	153000001	153320000	#9191FF	1	0.375
chr1	153320001	153480000	B.1.2.1.2.2.1.1	0.307971014492754	.	153320001	153480000	#9191FF	1	0.375
chr1	153480001	153640000	A.2.1.1.2.2.1	0.606280193236715	.	153480001	153640000	#FF9191	1	0.75
chr1	153640001	153840000	A.1.2.1.2.1.2.2.1.1	0.792270531400966	.	153640001	153840000	#FF4848	1	0.875
chr1	153840001	154120000	A.1.1.2.2.1.1.2.1	0.890096618357488	.	153840001	154120000	#FF0000	1	1
chr1	154120001	154280000	A.1.2.1.2.1.2.2.2	0.789855072463768	.	154120001	154280000	#FF4848	1	0.875
chr1	154280001	154720000	A.1.1.2.1.2.1.2.1.1	0.926328502415459	.	154280001	154720000	#FF0000	1	1
chr1	154720001	154960000	A.1.1.2.2.1.1.1.2.1.1.2	0.897342995169082	.	154720001	154960000	#FF0000	1	1
chr1	154960001	155320000	A.1.1.1.2.2.2.2.1.1.1.1	0.957729468599034	.	154960001	155320000	#FF0000	1	1
chr1	155320001	155520000	A.1.1.2.2.1.1.1.1.1.1.1.2	0.909420289855073	.	155320001	155520000	#FF0000	1	1
chr1	155520001	155800000	A.1.1.2.1.2.1.2.2.1.2	0.920289855072464	.	155520001	155800000	#FF0000	1	1
chr1	155800001	156320000	A.1.1.1.1.2.1.1.1.2	0.992753623188406	.	155800001	156320000	#FF0000	1	1
chr1	156320001	156520000	A.1.1.2.1.2.1.2.2.2	0.919082125603865	.	156320001	156520000	#FF0000	1	1
chr1	156520001	156960000	A.1.1.1.1.1.2.1	0.998792270531401	.	156520001	156960000	#FF0000	1	1
chr1	156960001	157160000	A.1.2.1.1.1.2.1	0.83695652173913	.	156960001	157160000	#FF4848	1	0.875
chr1	157160001	157520000	A.2.1.2.1.1.1.1.1.2	0.589371980676328	.	157160001	157520000	#FF9191	1	0.75
chr1	157520001	157920000	B.1.1.1.1.1.2.1.1	0.404589371980676	.	157520001	157920000	#DADAFF	1	0.5
chr1	157920001	158120000	A.2.1.2.1.1.1.1.1.1.2	0.590579710144927	.	157920001	158120000	#FF9191	1	0.75
chr1	158120001	158480000	B.1.2.1.1.1.1.1.2.1	0.33695652173913	.	158120001	158480000	#9191FF	1	0.375
chr1	158480001	158760000	B.2.1.2.1.2.2.1	0.16304347826087	.	158480001	158760000	#4848FF	1	0.25
chr1	158760001	158920000	B.2.1.1.2.2.2.2	0.184782608695652	.	158760001	158920000	#4848FF	1	0.25
chr1	158920001	159200000	B.1.2.1.1.2.1.1.1	0.323671497584541	.	158920001	159200000	#9191FF	1	0.375
chr1	159200001	159760000	B.2.2.2.1.1.1.1	0.0338164251207729	.	159200001	159760000	#0000FF	1	0.125
chr1	159760001	160040000	A.2.1.2.1.1.1.1.1.1.1	0.591787439613527	.	159760001	160040000	#FF9191	1	0.75
chr1	160040001	160400000	A.1.1.1.1.2.1.1.2	0.991545893719807	.	160040001	160400000	#FF0000	1	1
chr1	160400001	160960000	A.1.1.2.1.1.1.1.1.2	0.946859903381642	.	160400001	160960000	#FF0000	1	1
chr1	160960001	161160000	A.1.1.2.1.2.1.2.1.2.1	0.92512077294686	.	160960001	161160000	#FF0000	1	1
chr1	161160001	161440000	A.1.1.2.1.2.1.2.1.2.2	0.923913043478261	.	161160001	161440000	#FF0000	1	1
chr1	161440001	161640000	A.2.1.1.2.2.2.2.2	0.592995169082126	.	161440001	161640000	#FF9191	1	0.75
chr1	161640001	161720000	A.2.1.1.1.1.1.1.2.1	0.658212560386473	.	161640001	161720000	#FF9191	1	0.75
chr1	161720001	161920000	A.1.2.2.1.1.1.2.2.2	0.751207729468599	.	161720001	161920000	#FF4848	1	0.875
chr1	161920001	162040000	A.2.1.1.1.2.2.1.2.1	0.6256038647343	.	161920001	162040000	#FF9191	1	0.75
chr1	162040001	162280000	A.1.2.2.1.1.2.1.2.2.1.2	0.739130434782609	.	162040001	162280000	#FF4848	1	0.875
chr1	162280001	162560000	A.1.2.2.1.2.2.2.2.1.1.1	0.711352657004831	.	162280001	162560000	#FF4848	1	0.875
chr1	162560001	162800000	A.2.2.1.1.1.1.1.2.1	0.524154589371981	.	162560001	162800000	#FFDADA	1	0.625
chr1	162800001	163040000	B.1.2.1.1.2.2.1.1	0.316425120772947	.	162800001	163040000	#9191FF	1	0.375
chr1	163040001	163280000	B.1.2.1.1.2.2.1.2	0.315217391304348	.	163040001	163280000	#9191FF	1	0.375
chr1	163280001	163520000	B.1.1.2.1.2.1.2.2.1	0.364734299516908	.	163280001	163520000	#DADAFF	1	0.5
chr1	163520001	163680000	B.1.1.2.1.2.1.2.1	0.365942028985507	.	163520001	163680000	#DADAFF	1	0.5
chr1	163680001	163960000	B.2.1.1.1.1.2.1.2.2.1.1.2	0.248792270531401	.	163680001	163960000	#4848FF	1	0.25
chr1	163960001	164280000	B.2.1.1.2.1.2.2.1.1.2	0.201690821256039	.	163960001	164280000	#4848FF	1	0.25
chr1	164280001	164520000	B.1.1.2.2.2.2.1.1	0.347826086956522	.	164280001	164520000	#DADAFF	1	0.5
chr1	164520001	164760000	A.2.2.1.2.1.2.1.1.2	0.483091787439614	.	164520001	164760000	#FFDADA	1	0.625
chr1	164760001	165080000	B.1.2.1.1.1.1.1.1.1.1	0.342995169082126	.	164760001	165080000	#9191FF	1	0.375
chr1	165080001	165400000	A.2.2.1.1.2.2.1.2.2	0.493961352657005	.	165080001	165400000	#FFDADA	1	0.625
chr1	165400001	165600000	A.2.2.1.1.2.2.1.2.1	0.495169082125604	.	165400001	165600000	#FFDADA	1	0.625
chr1	165600001	165880000	A.2.1.2.2.2.1.1.2.2	0.53743961352657	.	165600001	165880000	#FF9191	1	0.75
chr1	165880001	166200000	B.1.2.2.2.2.1.1.2	0.270531400966184	.	165880001	166200000	#9191FF	1	0.375
chr1	166200001	166480000	B.2.1.1.1.1.2.1.2.2.1.1.1	0.25	.	166200001	166480000	#4848FF	1	0.25
chr1	166480001	166800000	B.2.2.1.1.2.1.1.1	0.0809178743961353	.	166480001	166800000	#0000FF	1	0.125
chr1	166800001	167040000	A.2.1.2.2.2.1.1.2.1	0.538647342995169	.	166800001	167040000	#FF9191	1	0.75
chr1	167040001	167360000	A.1.2.2.1.1.2.1.2.2.2	0.73792270531401	.	167040001	167360000	#FF4848	1	0.875
chr1	167360001	167600000	A.1.2.2.1.1.2.1.2.2.1.1	0.740338164251208	.	167360001	167600000	#FF4848	1	0.875
chr1	167600001	167680000	A.2.1.1.1.2.2.2.2	0.619565217391304	.	167600001	167680000	#FF9191	1	0.75
chr1	167680001	167920000	A.1.2.1.1.2.2.2.1.2.2	0.826086956521739	.	167680001	167920000	#FF4848	1	0.875
chr1	167920001	168200000	A.1.2.2.1.2.1.1.1.1.1	0.733091787439614	.	167920001	168200000	#FF4848	1	0.875
chr1	168200001	168400000	A.2.2.1.1.1.1.1.2.2	0.522946859903382	.	168200001	168400000	#FFDADA	1	0.625
chr1	168400001	168560000	B.1.1.2.1.2.1.2.2.2	0.363526570048309	.	168400001	168560000	#DADAFF	1	0.5
chr1	168560001	169040000	B.1.2.2.1.2.2.2.1.2	0.277777777777778	.	168560001	169040000	#9191FF	1	0.375
chr1	169040001	169160000	B.1.2.1.1.1.1.1.2.2.2	0.334541062801932	.	169040001	169160000	#9191FF	1	0.375
chr1	169160001	169880000	B.1.1.2.1.1.2.2	0.371980676328502	.	169160001	169880000	#DADAFF	1	0.5
chr1	169880001	170080000	B.2.2.1.1.2.1.1.2.2.2	0.0772946859903382	.	169880001	170080000	#0000FF	1	0.125
chr1	170080001	170720000	B.2.2.1.2.1.2.2.1.1	0.0519323671497585	.	170080001	170720000	#0000FF	1	0.125
chr1	170720001	170960000	B.2.1.2.2.2.1.1.2.2.2	0.136473429951691	.	170720001	170960000	#4848FF	1	0.25
chr1	170960001	171160000	B.2.1.1.1.1.2.1.2.2.1.2	0.247584541062802	.	170960001	171160000	#4848FF	1	0.25
chr1	171160001	171440000	A.2.2.2.2.1.2.1.1.1	0.434782608695652	.	171160001	171440000	#FFDADA	1	0.625
chr1	171440001	171600000	A.1.2.2.1.1.2.2.2	0.734299516908213	.	171440001	171600000	#FF4848	1	0.875
chr1	171600001	171760000	A.2.2.1.1.2.2.1.1.2.1	0.497584541062802	.	171600001	171760000	#FFDADA	1	0.625
chr1	171760001	171960000	A.2.2.2.2.1.2.2.2.1	0.429951690821256	.	171760001	171960000	#FFDADA	1	0.625
chr1	171960001	172120000	B.1.2.2.1.2.2.1.1	0.281400966183575	.	171960001	172120000	#9191FF	1	0.375
chr1	172120001	172320000	B.2.1.2.1.1.1.1.2.2	0.178743961352657	.	172120001	172320000	#4848FF	1	0.25
chr1	172320001	172680000	B.1.2.1.1.2.2.2.2.1	0.31280193236715	.	172320001	172680000	#9191FF	1	0.375
chr1	172680001	172800000	B.2.1.1.2.1.1.1.1.2	0.22463768115942	.	172680001	172800000	#4848FF	1	0.25
chr1	172800001	173120000	B.2.2.1.2.2.2.1.2.2.1	0.0410628019323672	.	172800001	173120000	#0000FF	1	0.125
chr1	173120001	173360000	B.2.1.2.2.2.1.1.2.2.1	0.13768115942029	.	173120001	173360000	#4848FF	1	0.25
chr1	173360001	173480000	B.1.2.1.1.1.1.1.2.2.1	0.335748792270531	.	173360001	173480000	#9191FF	1	0.375
chr1	173480001	173760000	B.1.1.2.2.2.1.1	0.35024154589372	.	173480001	173760000	#DADAFF	1	0.5
chr1	173760001	173960000	A.2.1.1.1.1.2.1.1	0.648550724637681	.	173760001	173960000	#FF9191	1	0.75
chr1	173960001	174240000	A.2.2.1.1.2.2.1.1.2.2	0.496376811594203	.	173960001	174240000	#FFDADA	1	0.625
chr1	174240001	174720000	B.2.1.1.1.2.1.2.2	0.235507246376812	.	174240001	174720000	#4848FF	1	0.25
chr1	174720001	174960000	A.2.1.2.2.1.2.1.1.1	0.556763285024155	.	174720001	174960000	#FF9191	1	0.75
chr1	174960001	175280000	A.2.1.2.2.2.1.2.2.1.1	0.533816425120773	.	174960001	175280000	#FF9191	1	0.75
chr1	175280001	175440000	A.2.2.2.1.2.1.2.2	0.444444444444444	.	175280001	175440000	#FFDADA	1	0.625
chr1	175440001	175920000	A.2.1.2.2.2.1.2.2.2.2	0.528985507246377	.	175440001	175920000	#FF9191	1	0.75
chr1	175920001	176080000	A.2.2.2.2.1.2.2.1	0.431159420289855	.	175920001	176080000	#FFDADA	1	0.625
chr1	176080001	176240000	B.1.1.1.2.2.2.1.1.2	0.380434782608696	.	176080001	176240000	#DADAFF	1	0.5
chr1	176240001	176760000	B.2.1.1.1.1.2.1.2.1	0.251207729468599	.	176240001	176760000	#4848FF	1	0.25
chr1	176760001	176920000	B.1.2.1.1.1.1.1.1.1.2.1	0.341787439613527	.	176760001	176920000	#9191FF	1	0.375
chr1	176920001	177160000	B.1.2.1.1.1.2.2.1.2	0.326086956521739	.	176920001	177160000	#9191FF	1	0.375
chr1	177160001	177560000	B.2.1.1.1.2.1.1.2.1	0.242753623188406	.	177160001	177560000	#4848FF	1	0.25
chr1	177560001	177720000	B.2.1.1.2.1.2.2.2.1.1.2	0.196859903381643	.	177560001	177720000	#4848FF	1	0.25
chr1	177720001	177920000	B.1.2.1.1.1.1.1.1.1.2.2	0.340579710144928	.	177720001	177920000	#9191FF	1	0.375
chr1	177920001	178240000	A.2.1.1.1.2.1.2.2.2.1	0.634057971014493	.	177920001	178240000	#FF9191	1	0.75
chr1	178240001	178480000	A.2.1.1.1.2.1.2.1.1	0.638888888888889	.	178240001	178480000	#FF9191	1	0.75
chr1	178480001	178920000	A.1.2.2.1.1.2.1.2.1.1	0.742753623188406	.	178480001	178920000	#FF4848	1	0.875
chr1	178920001	179000000	A.2.2.1.2.1.2.1.2.2	0.480676328502415	.	178920001	179000000	#FFDADA	1	0.625
chr1	179000001	179360000	A.1.2.2.1.1.2.1.2.1.2	0.741545893719807	.	179000001	179360000	#FF4848	1	0.875
chr1	179360001	179680000	A.2.2.1.1.1.1.2.2.1	0.520531400966184	.	179360001	179680000	#FFDADA	1	0.625
chr1	179680001	179880000	A.1.2.2.1.2.1.1.2.2.1	0.723429951690821	.	179680001	179880000	#FF4848	1	0.875
chr1	179880001	180120000	A.1.2.1.1.2.2.1.2.1	0.830917874396135	.	179880001	180120000	#FF4848	1	0.875
chr1	180120001	180240000	A.1.2.2.2.2.1.2.2	0.67512077294686	.	180120001	180240000	#FF4848	1	0.875
chr1	180240001	180400000	A.2.1.1.1.2.2.1.1.2.2	0.626811594202899	.	180240001	180400000	#FF9191	1	0.75
chr1	180400001	180600000	A.2.1.1.1.2.2.1.1.2.1	0.628019323671498	.	180400001	180600000	#FF9191	1	0.75
chr1	180600001	180840000	A.1.2.2.1.2.1.1.2.2.2	0.722222222222222	.	180600001	180840000	#FF4848	1	0.875
chr1	180840001	181120000	A.1.1.2.2.2.2.2.2.1.1	0.851449275362319	.	180840001	181120000	#FF0000	1	1
chr1	181120001	181480000	A.2.1.2.2.2.1.1.1.1.1	0.542270531400966	.	181120001	181480000	#FF9191	1	0.75
chr1	181480001	181600000	A.2.2.2.1.2.1.1.2.1.2	0.448067632850242	.	181480001	181600000	#FFDADA	1	0.625
chr1	181600001	181720000	A.2.2.2.1.2.1.1.1.1	0.451690821256039	.	181600001	181720000	#FFDADA	1	0.625
chr1	181720001	181920000	A.2.2.2.1.2.1.2.1	0.445652173913043	.	181720001	181920000	#FFDADA	1	0.625
chr1	181920001	182400000	A.2.1.1.1.2.1.2.1.2.2	0.636473429951691	.	181920001	182400000	#FF9191	1	0.75
chr1	182400001	182560000	A.2.1.2.2.2.1.2.2.2.1	0.530193236714976	.	182400001	182560000	#FF9191	1	0.75
chr1	182560001	182760000	A.1.2.1.1.2.2.2.1.2.1	0.827294685990338	.	182560001	182760000	#FF4848	1	0.875
chr1	182760001	182880000	A.1.2.1.2.2.2.2.2	0.76207729468599	.	182760001	182880000	#FF4848	1	0.875
chr1	182880001	183280000	A.1.1.1.2.1.2.1.2	0.971014492753623	.	182880001	183280000	#FF0000	1	1
chr1	183280001	183600000	A.1.1.2.2.2.2.2.2.1.2.1	0.85024154589372	.	183280001	183600000	#FF0000	1	1
chr1	183600001	183840000	A.2.1.2.2.2.1.1.1.1.2	0.541062801932367	.	183600001	183840000	#FF9191	1	0.75
chr1	183840001	184040000	A.2.1.2.2.1.2.1.1.2	0.555555555555556	.	183840001	184040000	#FF9191	1	0.75
chr1	184040001	184240000	B.1.1.1.2.2.1.2.1.1	0.38768115942029	.	184040001	184240000	#DADAFF	1	0.5
chr1	184240001	184520000	A.2.2.2.2.1.2.1.2	0.432367149758454	.	184240001	184520000	#FFDADA	1	0.625
chr1	184520001	184680000	A.2.2.2.2.2.2.2.1.1	0.411835748792271	.	184520001	184680000	#FFDADA	1	0.625
chr1	184680001	184960000	A.2.2.1.1.2.2.1.1.1.2.2	0.498792270531401	.	184680001	184960000	#FFDADA	1	0.625
chr1	184960001	185120000	A.2.2.1.1.2.2.1.1.1.2.1	0.5	.	184960001	185120000	#FFDADA	1	0.625
chr1	185120001	185320000	A.2.2.2.2.1.2.2.2.2	0.428743961352657	.	185120001	185320000	#FFDADA	1	0.625
chr1	185320001	185720000	B.1.2.1.1.2.2.2.1	0.314009661835749	.	185320001	185720000	#9191FF	1	0.375
chr1	185720001	186000000	B.2.1.1.1.2.1.2.1.1.2.1	0.239130434782609	.	185720001	186000000	#4848FF	1	0.25
chr1	186000001	186280000	B.2.1.1.1.2.1.2.1.1.1	0.240338164251208	.	186000001	186280000	#4848FF	1	0.25
chr1	186280001	186400000	B.1.1.1.2.2.2.1.1.1	0.381642512077295	.	186280001	186400000	#DADAFF	1	0.5
chr1	186400001	186680000	B.2.1.2.2.2.1.2.2.2	0.128019323671498	.	186400001	186680000	#4848FF	1	0.25
chr1	186680001	186960000	B.2.2.1.2.1.1.1.1	0.0676328502415459	.	186680001	186960000	#0000FF	1	0.125
chr1	186960001	187200000	B.2.2.2.1.2.1.1.1	0.0265700483091787	.	186960001	187200000	#0000FF	1	0.125
chr1	187200001	187520000	B.2.1.1.1.2.1.2.1.1.2.2	0.23792270531401	.	187200001	187520000	#4848FF	1	0.25
chr1	187520001	187640000	B.2.1.1.1.2.1.1.2.2	0.241545893719807	.	187520001	187640000	#4848FF	1	0.25
chr1	187640001	188160000	B.2.1.2.2.2.1.2.2.1.1	0.130434782608696	.	187640001	188160000	#4848FF	1	0.25
chr1	188160001	188400000	B.2.2.1.2.1.1.2.2.2	0.0615942028985507	.	188160001	188400000	#0000FF	1	0.125
chr1	188400001	188600000	B.2.1.2.2.2.1.1.1.2.1	0.142512077294686	.	188400001	188600000	#4848FF	1	0.25
chr1	188600001	188800000	B.2.1.2.2.1.2.1.2.2	0.147342995169082	.	188600001	188800000	#4848FF	1	0.25
chr1	188800001	189360000	B.2.2.1.2.2.2.2.1.2.2	0.036231884057971	.	188800001	189360000	#0000FF	1	0.125
chr1	189360001	189480000	B.1.2.2.1.2.2.1.2	0.280193236714976	.	189360001	189480000	#9191FF	1	0.375
chr1	189480001	189600000	B.2.1.2.2.2.1.1.2.1.1	0.140096618357488	.	189480001	189600000	#4848FF	1	0.25
chr1	189600001	189760000	B.2.1.2.2.1.2.1.2.1	0.148550724637681	.	189600001	189760000	#4848FF	1	0.25
chr1	189760001	190200000	B.2.2.1.2.2.2.2.1.1	0.0386473429951691	.	189760001	190200000	#0000FF	1	0.125
chr1	190200001	190400000	B.2.1.2.2.2.1.1.1.1	0.143719806763285	.	190200001	190400000	#4848FF	1	0.25
chr1	190400001	190520000	B.2.1.1.1.2.1.1.1	0.243961352657005	.	190400001	190520000	#4848FF	1	0.25
chr1	190520001	190720000	B.2.2.1.2.1.1.2.1	0.0640096618357488	.	190520001	190720000	#0000FF	1	0.125
chr1	190720001	191000000	B.2.2.1.2.2.2.2.1.2.1	0.03743961352657	.	190720001	191000000	#0000FF	1	0.125
chr1	191000001	191280000	B.2.2.1.2.1.1.2.2.1	0.0628019323671498	.	191000001	191280000	#0000FF	1	0.125
chr1	191280001	192040000	B.2.2.2.1.2.1.2	0.0241545893719807	.	191280001	192040000	#0000FF	1	0.125
chr1	192040001	192440000	B.2.1.2.2.2.1.2.2.1.2	0.129227053140097	.	192040001	192440000	#4848FF	1	0.25
chr1	192440001	192720000	B.2.1.1.1.2.1.2.1.2	0.236714975845411	.	192440001	192720000	#4848FF	1	0.25
chr1	192720001	193000000	B.1.1.2.2.2.1.2	0.349033816425121	.	192720001	193000000	#DADAFF	1	0.5
chr1	193000001	193120000	A.2.2.2.2.1.2.1.1.2	0.433574879227053	.	193000001	193120000	#FFDADA	1	0.625
chr1	193120001	193280000	B.1.2.1.1.1.2.1.2	0.330917874396135	.	193120001	193280000	#9191FF	1	0.375
chr1	193280001	193440000	B.2.1.2.2.2.1.1.1.2.2	0.141304347826087	.	193280001	193440000	#4848FF	1	0.25
chr1	193440001	193680000	B.2.2.1.2.1.1.1.2.2	0.0652173913043478	.	193440001	193680000	#0000FF	1	0.125
chr1	193680001	193800000	B.2.1.2.2.2.1.2.1.2.2.2	0.131642512077295	.	193680001	193800000	#4848FF	1	0.25
chr1	193800001	194120000	B.2.2.1.2.1.2.2.2.2	0.0458937198067633	.	193800001	194120000	#0000FF	1	0.125
chr1	194120001	194240000	B.2.1.2.2.1.2.1.1	0.14975845410628	.	194120001	194240000	#4848FF	1	0.25
chr1	194240001	194560000	B.2.2.2.1.2.1.1.2	0.0253623188405797	.	194240001	194560000	#0000FF	1	0.125
chr1	194560001	194760000	B.2.2.1.2.2.2.1.2.2.2	0.0398550724637681	.	194560001	194760000	#0000FF	1	0.125
chr1	194760001	194960000	B.2.2.1.2.1.1.1.2.1	0.0664251207729469	.	194760001	194960000	#0000FF	1	0.125
chr1	194960001	195480000	B.2.2.2.1.2.2.2.1.2.1	0.0169082125603865	.	194960001	195480000	#0000FF	1	0.125
chr1	195480001	195720000	B.2.1.2.2.2.1.2.1.2.1	0.134057971014493	.	195480001	195720000	#4848FF	1	0.25
chr1	195720001	195880000	B.1.2.2.1.2.2.2.1.1	0.278985507246377	.	195720001	195880000	#9191FF	1	0.375
chr1	195880001	196240000	B.2.1.2.2.1.2.2.1	0.146135265700483	.	195880001	196240000	#4848FF	1	0.25
chr1	196240001	196600000	B.1.2.2.1.2.2.2.2	0.276570048309179	.	196240001	196600000	#9191FF	1	0.375
chr1	196600001	196840000	B.2.1.2.2.2.1.1.2.1.2	0.138888888888889	.	196600001	196840000	#4848FF	1	0.25
chr1	196840001	197040000	B.2.1.2.2.2.1.2.1.2.2.1	0.132850241545894	.	196840001	197040000	#4848FF	1	0.25
chr1	197040001	197480000	B.2.1.2.2.2.1.2.1.1	0.135265700483092	.	197040001	197480000	#4848FF	1	0.25
chr1	197480001	197640000	B.2.1.2.2.1.1.2.2	0.150966183574879	.	197480001	197640000	#4848FF	1	0.25
chr1	197640001	197880000	B.1.2.1.1.2.2.2.2.2	0.311594202898551	.	197640001	197880000	#9191FF	1	0.375
chr1	197880001	198080000	B.2.1.2.2.1.2.2.2	0.144927536231884	.	197880001	198080000	#4848FF	1	0.25
chr1	198080001	198360000	B.2.1.2.2.2.2.1.1.1.2.2.2	0.121980676328502	.	198080001	198360000	#4848FF	1	0.25
chr1	198360001	198480000	B.2.2.1.2.1.2.1.1.2.1	0.0567632850241546	.	198360001	198480000	#0000FF	1	0.125
chr1	198480001	198600000	B.2.2.1.2.1.2.2.2.1	0.0471014492753623	.	198480001	198600000	#0000FF	1	0.125
chr1	198600001	198840000	B.2.2.1.2.1.2.1.1.1.2.1	0.0591787439613527	.	198600001	198840000	#0000FF	1	0.125
chr1	198840001	199160000	B.2.2.2.1.2.2.2.1.1	0.0181159420289855	.	198840001	199160000	#0000FF	1	0.125
chr1	199160001	199640000	B.2.2.1.2.1.2.2.1.2.2.1	0.0495169082125604	.	199160001	199640000	#0000FF	1	0.125
chr1	199640001	199920000	B.1.1.1.2.1.1.2	0.394927536231884	.	199640001	199920000	#DADAFF	1	0.5
chr1	199920001	200240000	A.2.1.2.2.1.2.1.2.1.2.2	0.551932367149758	.	199920001	200240000	#FF9191	1	0.75
chr1	200240001	200520000	A.1.2.1.1.2.1.1	0.834541062801932	.	200240001	200520000	#FF4848	1	0.875
chr1	200520001	200840000	A.1.1.2.1.1.2.1	0.932367149758454	.	200520001	200840000	#FF0000	1	1
chr1	200840001	201160000	A.1.1.1.2.1.1.1.2	0.978260869565217	.	200840001	201160000	#FF0000	1	1
chr1	201160001	201320000	A.1.2.1.1.2.2.2.2.1	0.82487922705314	.	201160001	201320000	#FF4848	1	0.875
chr1	201320001	201760000	A.1.1.1.1.1.2.2.1	0.997584541062802	.	201320001	201760000	#FF0000	1	1
chr1	201760001	202600000	A.1.1.1.1.1.1	1	.	201760001	202600000	#FF0000	1	1
chr1	202600001	202960000	A.1.1.1.1.2.1.1.1.1	0.993961352657005	.	202600001	202960000	#FF0000	1	1
chr1	202960001	203440000	A.1.1.1.1.2.2.2	0.985507246376812	.	202960001	203440000	#FF0000	1	1
chr1	203440001	203560000	A.1.2.1.2.2.1.1.1.2.1	0.786231884057971	.	203440001	203560000	#FF4848	1	0.875
chr1	203560001	203840000	A.1.1.1.2.1.1.1.1.1.2.2	0.980676328502415	.	203560001	203840000	#FF0000	1	1
chr1	203840001	204040000	A.1.2.1.2.2.1.1.1.2.2.2	0.783816425120773	.	203840001	204040000	#FF4848	1	0.875
chr1	204040001	204360000	A.1.1.1.2.2.1.2	0.963768115942029	.	204040001	204360000	#FF0000	1	1
chr1	204360001	204560000	A.1.1.2.1.2.1.1.1	0.929951690821256	.	204360001	204560000	#FF0000	1	1
chr1	204560001	204720000	A.1.1.2.2.1.2.2.2.2.2	0.865942028985507	.	204560001	204720000	#FF0000	1	1
chr1	204720001	204960000	A.1.1.2.1.1.1.1.2.2.1	0.944444444444444	.	204720001	204960000	#FF0000	1	1
chr1	204960001	205320000	A.1.1.1.1.1.2.2.2.1	0.996376811594203	.	204960001	205320000	#FF0000	1	1
chr1	205320001	205760000	A.1.1.1.1.1.2.2.2.2	0.995169082125604	.	205320001	205760000	#FF0000	1	1
chr1	205760001	205920000	A.1.2.2.2.1.1.1.1.1.1	0.705314009661836	.	205760001	205920000	#FF4848	1	0.875
chr1	205920001	205960000	A.2.2.2.1.2.2.2	0.442028985507246	.	205920001	205960000	#FFDADA	1	0.625
chr1	206080001	206120000	A.2.2.2.1.2.2.2	0.442028985507246	.	206080001	206120000	#FFDADA	1	0.625
chr1	206160001	206200000	A.2.2.2.1.2.2.2	0.442028985507246	.	206160001	206200000	#FFDADA	1	0.625
chr1	206200001	206320000	A.1.2.2.2.1.1.1.2	0.701690821256039	.	206200001	206320000	#FF4848	1	0.875
chr1	206320001	206360000	A.2.2.2.1.2.2.1	0.443236714975845	.	206320001	206360000	#FFDADA	1	0.625
chr1	206480001	206560000	A.2.2.2.1.2.2.1	0.443236714975845	.	206480001	206560000	#FFDADA	1	0.625
chr1	206560001	206800000	A.1.2.2.2.1.1.1.1.2	0.702898550724638	.	206560001	206800000	#FF4848	1	0.875
chr1	206800001	207240000	A.1.1.2.2.2.2.2.2.1.2.2	0.849033816425121	.	206800001	207240000	#FF0000	1	1
chr1	207240001	207640000	A.2.2.1.1.1.1.2.2.2	0.519323671497585	.	207240001	207640000	#FFDADA	1	0.625
chr1	207640001	207760000	B.1.1.1.1.1.1.1.2	0.407004830917874	.	207640001	207760000	#DADAFF	1	0.5
chr1	207760001	208080000	A.1.2.2.1.2.1.1.1.2.1	0.730676328502415	.	207760001	208080000	#FF4848	1	0.875
chr1	208080001	208440000	A.2.1.1.1.2.1.2.1.2.1	0.63768115942029	.	208080001	208440000	#FF9191	1	0.75
chr1	208440001	208920000	B.1.2.1.1.1.2.2.1.1.1.2	0.328502415458937	.	208440001	208920000	#9191FF	1	0.375
chr1	208920001	209360000	B.1.2.1.1.1.2.2.1.1.2	0.327294685990338	.	208920001	209360000	#9191FF	1	0.375
chr1	209360001	209480000	B.1.1.1.2.2.1.2.2.2.2	0.382850241545894	.	209360001	209480000	#DADAFF	1	0.5
chr1	209480001	209760000	A.2.1.2.2.2.1.2.2.1.2.2	0.531400966183575	.	209480001	209760000	#FF9191	1	0.75
chr1	209760001	210040000	A.2.1.2.2.2.1.1.1.2	0.539855072463768	.	209760001	210040000	#FF9191	1	0.75
chr1	210040001	210360000	A.2.2.2.2.2.2.2.2	0.409420289855072	.	210040001	210360000	#FFDADA	1	0.625
chr1	210360001	210600000	A.2.1.2.2.2.1.2.2.1.2.1	0.532608695652174	.	210360001	210600000	#FF9191	1	0.75
chr1	210600001	210760000	B.1.2.1.1.1.2.2.1.1.1.1	0.329710144927536	.	210600001	210760000	#9191FF	1	0.375
chr1	210760001	210960000	B.1.2.2.2.2.2.2	0.264492753623188	.	210760001	210960000	#9191FF	1	0.375
chr1	210960001	211440000	B.2.1.1.1.2.2.2.2.1	0.228260869565217	.	210960001	211440000	#4848FF	1	0.25
chr1	211440001	211680000	A.2.1.1.1.2.1.2.2.2.2	0.632850241545894	.	211440001	211680000	#FF9191	1	0.75
chr1	211680001	211880000	A.1.2.2.1.2.1.2.2	0.718599033816425	.	211680001	211880000	#FF4848	1	0.875
chr1	211880001	212040000	A.2.2.1.1.1.1.1.1	0.52536231884058	.	211880001	212040000	#FFDADA	1	0.625
chr1	212040001	212200000	A.2.1.2.2.2.1.2.1.2	0.535024154589372	.	212040001	212200000	#FF9191	1	0.75
chr1	212200001	212520000	A.1.2.2.1.1.2.1.1.1.1.2	0.748792270531401	.	212200001	212520000	#FF4848	1	0.875
chr1	212520001	213000000	A.1.1.2.2.2.2.2.1	0.852657004830918	.	212520001	213000000	#FF0000	1	1
chr1	213000001	213200000	A.1.1.2.2.2.2.2.2.2.1	0.847826086956522	.	213000001	213200000	#FF0000	1	1
chr1	213200001	213640000	A.2.1.2.2.1.2.1.2.2.2	0.54951690821256	.	213200001	213640000	#FF9191	1	0.75
chr1	213640001	213840000	B.1.1.1.2.2.1.2.2.2.1	0.384057971014493	.	213640001	213840000	#DADAFF	1	0.5
chr1	213840001	214280000	B.1.1.1.2.1.1.1	0.396135265700483	.	213840001	214280000	#DADAFF	1	0.5
chr1	214280001	214360000	A.2.2.2.2.2.2.2.1.2	0.410628019323671	.	214280001	214360000	#FFDADA	1	0.625
chr1	214360001	214520000	A.2.1.2.2.1.2.1.2.1.1	0.554347826086957	.	214360001	214520000	#FF9191	1	0.75
chr1	214520001	214840000	A.1.2.2.1.1.2.2.1.2	0.735507246376812	.	214520001	214840000	#FF4848	1	0.875
chr1	214840001	215280000	B.2.2.1.2.1.2.2.1.2.2.2	0.0483091787439614	.	214840001	215280000	#0000FF	1	0.125
chr1	215280001	215400000	B.2.2.1.2.1.2.1.1.2.2	0.0555555555555556	.	215280001	215400000	#0000FF	1	0.125
chr1	215400001	215720000	B.2.2.1.2.2.2.2.2	0.035024154589372	.	215400001	215720000	#0000FF	1	0.125
chr1	215720001	215840000	B.1.1.2.1.2.2.1.2.2	0.358695652173913	.	215720001	215840000	#DADAFF	1	0.5
chr1	215840001	216240000	B.2.1.2.2.2.2.1.1.1.2.1	0.1243961352657	.	215840001	216240000	#4848FF	1	0.25
chr1	216240001	216360000	B.2.1.1.2.1.2.2.1.2.1	0.20048309178744	.	216240001	216360000	#4848FF	1	0.25
chr1	216360001	216520000	B.2.1.2.2.2.2.1.1.1.2.2.1	0.123188405797101	.	216360001	216520000	#4848FF	1	0.25
chr1	216520001	216720000	B.2.1.2.2.2.2.1.2.2.2.1	0.114734299516908	.	216520001	216720000	#4848FF	1	0.25
chr1	216720001	216880000	B.2.1.2.2.1.1.2.1.1.2.1.2	0.154589371980676	.	216720001	216880000	#4848FF	1	0.25
chr1	216880001	217000000	B.1.2.2.1.2.1.1.2	0.28743961352657	.	216880001	217000000	#9191FF	1	0.375
chr1	217000001	217120000	B.1.2.2.1.2.1.2.1.1.2	0.285024154589372	.	217000001	217120000	#9191FF	1	0.375
chr1	217120001	217320000	B.2.1.1.1.2.2.2.1.1	0.230676328502415	.	217120001	217320000	#4848FF	1	0.25
chr1	217320001	217600000	B.2.1.2.2.2.2.1.1.1.1.2	0.1256038647343	.	217320001	217600000	#4848FF	1	0.25
chr1	217600001	217840000	B.2.1.2.2.1.1.2.1.1.1	0.157004830917874	.	217600001	217840000	#4848FF	1	0.25
chr1	217840001	218120000	B.2.1.2.2.2.2.1.2.2.2.2.1	0.113526570048309	.	217840001	218120000	#4848FF	1	0.25
chr1	218120001	218440000	B.2.1.2.2.2.2.1.2.2.2.2.2	0.11231884057971	.	218120001	218440000	#4848FF	1	0.25
chr1	218440001	218800000	B.2.1.1.1.1.1.2.2.1	0.256038647342995	.	218440001	218800000	#4848FF	1	0.25
chr1	218800001	219320000	B.2.2.2.1.2.2.2.1.2.2	0.0157004830917874	.	218800001	219320000	#0000FF	1	0.125
chr1	219320001	219480000	B.2.2.1.2.1.2.1.2.2	0.0531400966183575	.	219320001	219480000	#0000FF	1	0.125
chr1	219480001	219600000	B.2.2.1.1.1.2.1.1	0.0942028985507246	.	219480001	219600000	#0000FF	1	0.125
chr1	219600001	219720000	B.2.2.1.2.1.2.1.1.1.1	0.0603864734299517	.	219600001	219720000	#0000FF	1	0.125
chr1	219720001	220000000	B.2.1.2.2.1.1.2.1.1.2.2	0.153381642512077	.	219720001	220000000	#4848FF	1	0.25
chr1	220000001	220160000	B.1.1.1.2.2.2.1.2	0.379227053140097	.	220000001	220160000	#DADAFF	1	0.5
chr1	220160001	220400000	A.1.2.2.1.2.1.2.1.2	0.719806763285024	.	220160001	220400000	#FF4848	1	0.875
chr1	220400001	220680000	A.2.1.2.2.1.2.1.2.1.2.1	0.553140096618358	.	220400001	220680000	#FF9191	1	0.75
chr1	220680001	221000000	A.2.2.1.1.2.2.1.1.1.1.2	0.501207729468599	.	220680001	221000000	#FFDADA	1	0.625
chr1	221000001	221360000	B.2.1.2.2.2.2.1.1.2	0.120772946859903	.	221000001	221360000	#4848FF	1	0.25
chr1	221360001	221600000	B.2.2.1.2.1.2.2.1.2.1	0.0507246376811594	.	221360001	221600000	#0000FF	1	0.125
chr1	221600001	221720000	B.2.1.2.2.2.2.1.2.1.2	0.117149758454106	.	221600001	221720000	#4848FF	1	0.25
chr1	221720001	222040000	B.2.2.1.2.1.2.1.1.1.2.2	0.0579710144927536	.	221720001	222040000	#0000FF	1	0.125
chr1	222040001	222440000	B.2.1.1.1.2.2.2.1.2	0.229468599033816	.	222040001	222440000	#4848FF	1	0.25
chr1	222440001	222720000	B.1.2.2.1.2.1.2.1.1.1	0.286231884057971	.	222440001	222720000	#9191FF	1	0.375
chr1	222720001	223200000	A.1.2.2.1.1.2.2.1.1	0.736714975845411	.	222720001	223200000	#FF4848	1	0.875
chr1	223200001	223680000	A.1.2.2.1.1.2.1.1.2.2	0.743961352657005	.	223200001	223680000	#FF4848	1	0.875
chr1	223680001	223840000	A.2.1.2.2.2.1.2.1.1	0.536231884057971	.	223680001	223840000	#FF9191	1	0.75
chr1	223840001	224080000	A.1.2.1.1.2.2.1.1	0.832125603864734	.	223840001	224080000	#FF4848	1	0.875
chr1	224080001	224200000	B.1.1.1.1.2.1.2	0.39975845410628	.	224080001	224200000	#DADAFF	1	0.5
chr1	224200001	224680000	A.1.1.1.2.1.2.1.1.2	0.972222222222222	.	224200001	224680000	#FF0000	1	1
chr1	224680001	225120000	A.1.2.1.1.2.2.2.1.1	0.828502415458937	.	224680001	225120000	#FF4848	1	0.875
chr1	225120001	225560000	A.2.2.1.2.2.1.2	0.47463768115942	.	225120001	225560000	#FFDADA	1	0.625
chr1	225560001	225960000	A.1.1.1.2.1.1.1.1.1.1.1	0.984299516908213	.	225560001	225960000	#FF0000	1	1
chr1	225960001	226240000	A.1.1.1.2.2.2.2.2.1	0.95048309178744	.	225960001	226240000	#FF0000	1	1
chr1	226240001	226480000	A.1.1.1.2.2.2.2.2.2	0.949275362318841	.	226240001	226480000	#FF0000	1	1
chr1	226480001	226680000	A.1.1.2.2.1.1.1.1.2.1.2	0.900966183574879	.	226480001	226680000	#FF0000	1	1
chr1	226680001	227200000	A.1.1.1.2.1.1.1.1.2	0.979468599033816	.	226680001	227200000	#FF0000	1	1
chr1	227200001	227440000	A.1.2.2.2.2.2.2.2.2	0.661835748792271	.	227200001	227440000	#FF4848	1	0.875
chr1	227440001	227640000	A.1.2.2.2.1.1.2.1.1.2	0.699275362318841	.	227440001	227640000	#FF4848	1	0.875
chr1	227640001	227920000	A.2.2.1.2.2.2.2.1.2	0.467391304347826	.	227640001	227920000	#FFDADA	1	0.625
chr1	227920001	228200000	A.1.2.2.2.1.1.2.2	0.696859903381642	.	227920001	228200000	#FF4848	1	0.875
chr1	228200001	228440000	A.1.2.1.2.2.2.1.1.1	0.774154589371981	.	228200001	228440000	#FF4848	1	0.875
chr1	228440001	228720000	A.1.2.2.2.1.2.2.1.2	0.68719806763285	.	228440001	228720000	#FF4848	1	0.875
chr1	228720001	229200000	A.1.1.2.2.2.1.1.1.2	0.863526570048309	.	228720001	229200000	#FF0000	1	1
chr1	229200001	229360000	A.1.2.1.2.2.1.1.1.2.2.1	0.785024154589372	.	229200001	229360000	#FF4848	1	0.875
chr1	229360001	229480000	A.2.1.1.2.1.2.2.1.1	0.609903381642512	.	229360001	229480000	#FF9191	1	0.75
chr1	229480001	229640000	A.1.2.1.2.1.1.2.1.2.2.2	0.81280193236715	.	229480001	229640000	#FF4848	1	0.875
chr1	229640001	229800000	A.1.1.2.2.1.2.1.2.1	0.880434782608696	.	229640001	229800000	#FF0000	1	1
chr1	229800001	230120000	A.1.2.2.2.1.1.2.1.2	0.698067632850242	.	229800001	230120000	#FF4848	1	0.875
chr1	230120001	230480000	A.1.2.1.1.1.1.1.2	0.841787439613527	.	230120001	230480000	#FF4848	1	0.875
chr1	230480001	230640000	A.1.2.2.2.1.1.1.1.1.2	0.704106280193237	.	230480001	230640000	#FF4848	1	0.875
chr1	230640001	230840000	A.2.1.1.1.2.2.1.1.1.1.1	0.631642512077295	.	230640001	230840000	#FF9191	1	0.75
chr1	230840001	231040000	A.2.1.1.2.1.1.2	0.613526570048309	.	230840001	231040000	#FF9191	1	0.75
chr1	231040001	231440000	A.2.1.1.1.2.2.1.1.1.1.2	0.630434782608696	.	231040001	231440000	#FF9191	1	0.75
chr1	231440001	231800000	A.1.2.2.1.2.2.2.2.1.2	0.708937198067633	.	231440001	231800000	#FF4848	1	0.875
chr1	231800001	232040000	A.2.2.1.2.2.1.1.2	0.475845410628019	.	231800001	232040000	#FFDADA	1	0.625
chr1	232040001	232320000	A.2.1.1.1.2.2.2.1.1.2	0.621980676328502	.	232040001	232320000	#FF9191	1	0.75
chr1	232320001	232440000	A.2.2.2.1.2.1.1.2.2	0.446859903381642	.	232320001	232440000	#FFDADA	1	0.625
chr1	232440001	232760000	A.2.1.2.2.2.2.2	0.526570048309179	.	232440001	232760000	#FF9191	1	0.75
chr1	232760001	233040000	A.2.2.2.1.2.1.1.2.1.1	0.449275362318841	.	232760001	233040000	#FFDADA	1	0.625
chr1	233040001	233160000	A.2.2.2.1.2.1.1.1.2	0.45048309178744	.	233040001	233160000	#FFDADA	1	0.625
chr1	233160001	233440000	A.1.2.2.1.2.1.1.2.1.2.2	0.72463768115942	.	233160001	233440000	#FF4848	1	0.875
chr1	233440001	233920000	A.2.1.2.2.1.1.1.1.2.1	0.56280193236715	.	233440001	233920000	#FF9191	1	0.75
chr1	233920001	234280000	A.2.2.1.2.2.1.1.1.2	0.477053140096618	.	233920001	234280000	#FFDADA	1	0.625
chr1	234280001	234640000	A.1.2.2.1.1.2.1.1.2.1.2	0.745169082125604	.	234280001	234640000	#FF4848	1	0.875
chr1	234640001	234880000	A.1.2.1.1.2.2.2.2.2	0.823671497584541	.	234640001	234880000	#FF4848	1	0.875
chr1	234880001	235000000	A.2.1.2.1.2.1.1.2.2	0.57487922705314	.	234880001	235000000	#FF9191	1	0.75
chr1	235000001	235200000	A.1.1.2.2.2.2.2.2.2.2.1	0.846618357487923	.	235000001	235200000	#FF0000	1	1
chr1	235240001	235320000	A.1.1.2.2.2.2.2.2.2.2.1	0.846618357487923	.	235240001	235320000	#FF0000	1	1
chr1	235320001	235680000	A.1.1.1.2.1.2.1.1.1	0.973429951690821	.	235320001	235680000	#FF0000	1	1
chr1	235680001	235840000	A.1.2.2.1.2.1.1.2.1.2.1.1	0.727053140096618	.	235680001	235840000	#FF4848	1	0.875
chr1	235840001	236240000	A.1.2.2.1.1.2.1.1.1.2	0.747584541062802	.	235840001	236240000	#FF4848	1	0.875
chr1	236240001	236480000	A.2.1.1.1.2.1.2.2.1	0.635265700483092	.	236240001	236480000	#FF9191	1	0.75
chr1	236480001	236760000	A.1.2.2.1.2.1.2.1.1	0.721014492753623	.	236480001	236760000	#FF4848	1	0.875
chr1	236760001	237040000	A.2.2.1.1.2.2.1.1.1.1.1	0.502415458937198	.	236760001	237040000	#FFDADA	1	0.625
chr1	237040001	237320000	B.1.1.2.1.2.2.1.1.2	0.361111111111111	.	237040001	237320000	#DADAFF	1	0.5
chr1	237320001	237520000	B.1.2.2.1.2.1.1.1.2	0.288647342995169	.	237320001	237520000	#9191FF	1	0.375
chr1	237520001	237720000	B.2.1.1.1.2.2.1.1.1	0.234299516908213	.	237520001	237720000	#4848FF	1	0.25
chr1	237720001	237920000	B.2.1.2.2.2.2.1.1.1.1.1	0.126811594202899	.	237720001	237920000	#4848FF	1	0.25
chr1	237920001	238120000	B.2.1.2.2.1.1.1.2.2	0.158212560386473	.	237920001	238120000	#4848FF	1	0.25
chr1	238120001	238280000	B.2.1.2.2.2.2.1.2.1.1.2	0.118357487922705	.	238120001	238280000	#4848FF	1	0.25
chr1	238280001	238480000	B.2.1.2.2.2.2.1.2.1.1.1	0.119565217391304	.	238280001	238480000	#4848FF	1	0.25
chr1	238480001	238680000	B.2.1.2.2.1.1.2.1.1.2.1.1	0.155797101449275	.	238480001	238680000	#4848FF	1	0.25
chr1	238680001	238800000	B.2.2.1.2.1.2.1.2.1	0.0543478260869565	.	238680001	238800000	#0000FF	1	0.125
chr1	238800001	239200000	B.2.2.1.1.1.2.1.2	0.0929951690821256	.	238800001	239200000	#0000FF	1	0.125
chr1	239200001	239400000	B.1.2.1.1.1.2.1.1	0.332125603864734	.	239200001	239400000	#9191FF	1	0.375
chr1	239400001	239640000	B.2.1.1.1.1.1.1.1.2	0.26207729468599	.	239400001	239640000	#4848FF	1	0.25
chr1	239640001	239760000	B.2.1.2.2.2.2.1.2.2.1	0.115942028985507	.	239640001	239760000	#4848FF	1	0.25
chr1	239760001	240000000	B.2.1.2.2.1.1.1.1	0.160628019323671	.	239760001	240000000	#4848FF	1	0.25
chr1	240000001	240200000	B.2.1.1.1.1.1.1.1.1	0.263285024154589	.	240000001	240200000	#4848FF	1	0.25
chr1	240200001	240400000	B.2.1.1.1.2.2.1.2	0.231884057971014	.	240200001	240400000	#4848FF	1	0.25
chr1	240400001	240600000	B.2.2.1.2.2.2.1.1	0.0434782608695652	.	240400001	240600000	#0000FF	1	0.125
chr1	240600001	240800000	B.2.1.2.2.1.1.1.2.1	0.159420289855072	.	240600001	240800000	#4848FF	1	0.25
chr1	240800001	241120000	B.2.1.2.2.1.1.2.1.2	0.152173913043478	.	240800001	241120000	#4848FF	1	0.25
chr1	241120001	241400000	B.2.1.1.1.1.1.1.2	0.260869565217391	.	241120001	241400000	#4848FF	1	0.25
chr1	241400001	241800000	B.2.1.1.1.2.2.1.1.2	0.233091787439614	.	241400001	241800000	#4848FF	1	0.25
chr1	241800001	242000000	B.2.1.1.1.2.2.2.2.2	0.227053140096618	.	241800001	242000000	#4848FF	1	0.25
chr1	242000001	242400000	B.1.1.2.1.2.2.1.1.1	0.36231884057971	.	242000001	242400000	#DADAFF	1	0.5
chr1	242400001	242520000	B.1.2.2.1.2.1.2.1.2	0.283816425120773	.	242400001	242520000	#9191FF	1	0.375
chr1	242520001	243120000	B.1.2.2.1.2.1.1.1.1	0.289855072463768	.	242520001	243120000	#9191FF	1	0.375
chr1	243120001	243280000	B.1.2.1.2.1.2	0.309178743961353	.	243120001	243280000	#9191FF	1	0.375
chr1	243280001	243840000	A.2.1.2.2.1.2.1.2.2.1	0.550724637681159	.	243280001	243840000	#FF9191	1	0.75
chr1	243840001	244240000	A.1.2.2.1.2.1.1.1.2.2	0.729468599033816	.	243840001	244240000	#FF4848	1	0.875
chr1	244240001	244480000	A.2.1.1.1.2.2.2.1.2	0.620772946859903	.	244240001	244480000	#FF9191	1	0.75
chr1	244480001	244800000	A.1.2.2.1.1.2.1.1.1.1.1	0.75	.	244480001	244800000	#FF4848	1	0.875
chr1	244800001	244960000	A.1.2.2.1.1.2.1.1.2.1.1	0.746376811594203	.	244800001	244960000	#FF4848	1	0.875
chr1	244960001	245200000	A.1.1.2.2.2.2.2.2.2.2.2	0.845410628019324	.	244960001	245200000	#FF0000	1	1
chr1	245200001	245440000	A.1.2.2.1.2.1.1.2.1.2.1.2	0.725845410628019	.	245200001	245440000	#FF4848	1	0.875
chr1	245440001	245960000	A.2.1.1.1.2.2.1.1.1.2	0.629227053140097	.	245440001	245960000	#FF9191	1	0.75
chr1	245960001	246240000	A.2.2.1.2.2.1.1.1.1	0.478260869565217	.	245960001	246240000	#FFDADA	1	0.625
chr1	246240001	246640000	A.2.1.2.2.1.1.1.1.2.2	0.561594202898551	.	246240001	246640000	#FF9191	1	0.75
chr1	246640001	246920000	A.1.2.2.1.2.1.1.1.1.2	0.731884057971015	.	246640001	246920000	#FF4848	1	0.875
chr1	246920001	247120000	A.1.2.1.1.2.2.1.2.2	0.829710144927536	.	246920001	247120000	#FF4848	1	0.875
chr1	247120001	247280000	A.2.2.1.1.2.2.2	0.492753623188406	.	247120001	247280000	#FFDADA	1	0.625
chr1	247280001	247600000	A.2.1.2.2.1.2.2.2	0.543478260869565	.	247280001	247600000	#FF9191	1	0.75
chr1	247600001	247840000	B.1.2.2.2.2.2.1	0.265700483091787	.	247600001	247840000	#9191FF	1	0.375
chr1	247840001	248040000	B.2.2.1.2.2.1	0.0446859903381642	.	247840001	248040000	#0000FF	1	0.125
chr1	248040001	248240000	B.2.2.2.1.1.1.2	0.0326086956521739	.	248040001	248240000	#0000FF	1	0.125
chr1	248240001	248600000	B.2.2.2.2.1.2.2	0.00603864734299517	.	248240001	248600000	#0000FF	1	0.125
chr1	248600001	248640000	B.2.1.2.1.2.1.2	0.164251207729469	.	248600001	248640000	#4848FF	1	0.25
chr1	248680001	248760000	B.2.1.2.1.2.1.2	0.164251207729469	.	248680001	248760000	#4848FF	1	0.25
chr1	248760001	248920000	B.1.2.2.2.1.2	0.272946859903382	.	248760001	248920000	#9191FF	1	0.375
chr1	249040001	249200000	B.1.2.2.2.1.2	0.272946859903382	.	249040001	249200000	#9191FF	1	0.375
chr2	1	280000	A.1.2.2.1.1.1.1.2.2	0.749199573105656	.	1	280000	#FF4848	1	0.875
chr2	280001	720000	A.1.2.1.1.2.2.1.1.2.2.2	0.823906083244397	.	280001	720000	#FF4848	1	0.875
chr2	720001	1120000	A.1.2.1.1.1.2.1.2.1.2	0.858057630736393	.	720001	1120000	#FF4848	1	0.875
chr2	1120001	1280000	A.2.1.2.1.2.1.1.2.1	0.595517609391676	.	1120001	1280000	#FF9191	1	0.75
chr2	1280001	1440000	A.2.1.2.1.1.1.1.2.2.1	0.611526147278549	.	1280001	1440000	#FF9191	1	0.75
chr2	1440001	1560000	A.2.1.2.1.2.1.1.1.2	0.5965848452508	.	1440001	1560000	#FF9191	1	0.75
chr2	1560001	1840000	A.1.1.1.2.1.1.2.1.1	0.971184631803629	.	1560001	1840000	#FF0000	1	1
chr2	1840001	2120000	A.1.2.1.2.2.1.2.1.1.2	0.778014941302028	.	1840001	2120000	#FF4848	1	0.875
chr2	2120001	2320000	A.2.1.1.1.2.2.1	0.655282817502668	.	2120001	2320000	#FF9191	1	0.75
chr2	2320001	2520000	A.2.1.2.1.2.1.2.2	0.592315901814301	.	2320001	2520000	#FF9191	1	0.75
chr2	2520001	2600000	A.2.2.2.2.1.1.1.1.2	0.490928495197439	.	2520001	2600000	#FFDADA	1	0.625
chr2	2600001	2800000	A.2.1.1.1.1.1.2.2.1	0.673425827107791	.	2600001	2800000	#FF9191	1	0.75
chr2	2800001	3120000	A.2.1.1.2.1.2.1.1	0.641408751334045	.	2800001	3120000	#FF9191	1	0.75
chr2	3120001	3320000	A.1.2.2.2.2.2.2.2.1	0.680896478121665	.	3120001	3320000	#FF4848	1	0.875
chr2	3320001	3680000	A.1.1.2.1.2.1.2.1.2	0.926360725720384	.	3320001	3680000	#FF0000	1	1
chr2	3680001	3960000	A.2.2.2.1.1.1.2.1.1	0.511205976520811	.	3680001	3960000	#FFDADA	1	0.625
chr2	3960001	4520000	B.2.2.1.1.1.1.1.2.1.2	0.11846318036286	.	3960001	4520000	#0000FF	1	0.125
chr2	4520001	4720000	B.2.2.1.2.2.2.2.2.1.2	0.0597652081109925	.	4520001	4720000	#0000FF	1	0.125
chr2	4720001	5000000	B.2.2.2.1.1.2.1.1.1	0.0501600853788687	.	4720001	5000000	#0000FF	1	0.125
chr2	5000001	5040000	B.2.1.1.1.2.2.1.1.2.2	0.264674493062967	.	5000001	5040000	#4848FF	1	0.25
chr2	5080001	5160000	B.2.1.1.1.2.2.1.1.2.2	0.264674493062967	.	5080001	5160000	#4848FF	1	0.25
chr2	5160001	5400000	B.2.2.1.2.2.1.2.1	0.0715048025613661	.	5160001	5400000	#0000FF	1	0.125
chr2	5400001	5560000	B.2.1.1.1.2.1.2.1.1	0.273212379935966	.	5400001	5560000	#4848FF	1	0.25
chr2	5560001	5680000	B.1.2.1.2.2.2.1.1	0.341515474919957	.	5560001	5680000	#9191FF	1	0.375
chr2	5680001	5840000	B.1.2.1.2.2.2.2	0.338313767342583	.	5680001	5840000	#9191FF	1	0.375
chr2	5840001	5960000	B.1.2.1.2.1.1.2.1.2	0.354322305229456	.	5840001	5960000	#9191FF	1	0.375
chr2	5960001	6160000	B.1.2.2.1.2.1.1.1.2.2	0.314834578441836	.	5960001	6160000	#9191FF	1	0.375
chr2	6160001	6400000	B.2.1.2.2.1.1.1.2.1.1.2	0.163287086446105	.	6160001	6400000	#4848FF	1	0.25
chr2	6400001	6720000	B.2.1.1.1.2.1.2.2.2	0.270010672358591	.	6400001	6720000	#4848FF	1	0.25
chr2	6720001	7000000	B.1.2.2.1.2.1.1.1.2.1	0.315901814300961	.	6720001	7000000	#9191FF	1	0.375
chr2	7000001	7160000	A.2.2.1.2.1.2.1.2.1.2	0.535752401280683	.	7000001	7160000	#FFDADA	1	0.625
chr2	7160001	7360000	A.2.2.1.2.1.2.1.1.1	0.540021344717183	.	7160001	7360000	#FFDADA	1	0.625
chr2	7360001	7480000	A.2.2.1.1.2.2.1.2	0.551760939167556	.	7360001	7480000	#FFDADA	1	0.625
chr2	7480001	7600000	A.2.1.2.2.2.2.1.1.2	0.569903948772679	.	7480001	7600000	#FF9191	1	0.75
chr2	7600001	7760000	A.2.1.2.2.1.1.1.1.2	0.584845250800427	.	7600001	7760000	#FF9191	1	0.75
chr2	7760001	7840000	A.2.2.1.2.2.2.1.1.1	0.522945570971185	.	7760001	7840000	#FFDADA	1	0.625
chr2	7840001	8320000	A.1.2.1.2.2.2.2.2	0.757737459978655	.	7840001	8320000	#FF4848	1	0.875
chr2	8320001	8680000	A.1.2.2.2.2.1.1.1.1	0.699039487726788	.	8320001	8680000	#FF4848	1	0.875
chr2	8680001	8920000	A.1.2.1.2.1.2.2.1.2	0.788687299893276	.	8680001	8920000	#FF4848	1	0.875
chr2	8920001	9280000	A.1.1.1.2.2.2.2.2.1.1	0.948772678762006	.	8920001	9280000	#FF0000	1	1
chr2	9280001	9560000	A.1.1.1.2.1.1.2.1.2	0.970117395944504	.	9280001	9560000	#FF0000	1	1
chr2	9560001	9880000	A.1.1.1.1.1.2.1.2.2	0.993596584845251	.	9560001	9880000	#FF0000	1	1
chr2	9880001	10040000	A.1.1.2.2.2.2.1.2.2.2	0.880469583778015	.	9880001	10040000	#FF0000	1	1
chr2	10040001	10400000	A.1.1.1.1.1.2.1.1.1.2	0.996798292422625	.	10040001	10400000	#FF0000	1	1
chr2	10400001	10640000	A.1.1.1.2.1.1.2.2	0.969050160085379	.	10400001	10640000	#FF0000	1	1
chr2	10640001	10960000	A.1.1.1.1.2.1.2.1.2.2	0.983991462113127	.	10640001	10960000	#FF0000	1	1
chr2	10960001	11320000	A.1.1.1.2.2.2.1.2	0.951974386339381	.	10960001	11320000	#FF0000	1	1
chr2	11320001	11520000	A.1.1.2.1.2.1.2.2.2	0.922091782283885	.	11320001	11520000	#FF0000	1	1
chr2	11520001	11920000	A.1.1.1.2.2.2.2.1.1	0.950907150480256	.	11520001	11920000	#FF0000	1	1
chr2	11920001	12320000	A.2.1.2.2.2.2.1.2.1	0.568836712913554	.	11920001	12320000	#FF9191	1	0.75
chr2	12320001	12480000	B.1.1.2.1.1.2.2.1	0.406616862326574	.	12320001	12480000	#DADAFF	1	0.5
chr2	12480001	12880000	B.1.1.1.2.2.2.2.2.2	0.423692636072572	.	12480001	12880000	#DADAFF	1	0.5
chr2	12880001	13160000	B.1.2.2.1.2.1.1.2	0.313767342582711	.	12880001	13160000	#9191FF	1	0.375
chr2	13160001	13400000	B.2.2.2.1.1.2.1.1.2.2	0.048025613660619	.	13160001	13400000	#0000FF	1	0.125
chr2	13400001	13520000	B.2.2.2.2.1.1.1.2	0.016008537886873	.	13400001	13520000	#0000FF	1	0.125
chr2	13520001	13760000	B.2.2.2.1.1.2.2.2.1	0.0448239060832444	.	13520001	13760000	#0000FF	1	0.125
chr2	13760001	14000000	B.2.2.2.1.1.2.2.2.2	0.0437566702241195	.	13760001	14000000	#0000FF	1	0.125
chr2	14000001	14280000	B.2.2.1.2.2.2.2.2.2.2.2	0.0554962646744931	.	14000001	14280000	#0000FF	1	0.125
chr2	14280001	14560000	B.2.1.2.2.1.2.1.1	0.154749199573106	.	14280001	14560000	#4848FF	1	0.25
chr2	14560001	14960000	B.2.2.2.1.1.2.1.1.2.1	0.0490928495197439	.	14560001	14960000	#0000FF	1	0.125
chr2	14960001	15160000	B.2.1.2.2.2.1.2.2.2.1.1	0.132337246531483	.	14960001	15160000	#4848FF	1	0.25
chr2	15160001	15320000	B.1.2.2.1.2.1.1.1.1	0.316969050160085	.	15160001	15320000	#9191FF	1	0.375
chr2	15320001	15760000	B.1.2.1.2.2.1.1	0.345784418356457	.	15320001	15760000	#9191FF	1	0.375
chr2	15760001	16080000	A.2.1.1.2.2.1.1.1.1	0.633938100320171	.	15760001	16080000	#FF9191	1	0.75
chr2	16080001	16280000	A.1.2.2.2.2.1.1.2.1.1	0.696905016008538	.	16080001	16280000	#FF4848	1	0.875
chr2	16320001	16480000	A.2.1.2.2.2.2.1.1.1	0.570971184631804	.	16320001	16480000	#FF9191	1	0.75
chr2	16480001	16680000	A.2.2.2.1.1.1.2.1.2.2	0.508004268943437	.	16480001	16680000	#FFDADA	1	0.625
chr2	16680001	16920000	B.1.1.2.1.1.1.1.2.1	0.421558164354322	.	16680001	16920000	#DADAFF	1	0.5
chr2	16920001	17120000	B.2.1.2.2.1.1.1.2.2	0.161152614727855	.	16920001	17120000	#4848FF	1	0.25
chr2	17120001	17640000	B.2.2.2.1.1.2.2.1	0.0458911419423693	.	17120001	17640000	#0000FF	1	0.125
chr2	17640001	18000000	B.1.1.1.2.1.1	0.43863393810032	.	17640001	18000000	#DADAFF	1	0.5
chr2	18000001	18240000	B.2.1.2.2.1.2.2.2.2	0.148345784418356	.	18000001	18240000	#4848FF	1	0.25
chr2	18240001	18520000	B.2.2.1.2.2.2.2.2.1.1	0.0608324439701174	.	18240001	18520000	#0000FF	1	0.125
chr2	18520001	18880000	B.2.2.1.2.2.2.2.2.2.2.1	0.0565635005336179	.	18520001	18880000	#0000FF	1	0.125
chr2	18880001	19000000	B.2.1.2.2.2.1.2.2.2.1.2	0.131270010672359	.	18880001	19000000	#4848FF	1	0.25
chr2	19000001	19240000	B.2.2.1.1.1.1.1.2.2.2	0.11632870864461	.	19000001	19240000	#0000FF	1	0.125
chr2	19240001	19480000	B.2.1.2.2.1.2.2.2.1	0.149413020277481	.	19240001	19480000	#4848FF	1	0.25
chr2	19480001	19600000	B.1.2.2.1.2.1.2.2	0.311632870864461	.	19480001	19600000	#9191FF	1	0.375
chr2	19600001	20120000	B.1.2.1.2.2.1.2.2.1	0.343649946638207	.	19600001	20120000	#9191FF	1	0.375
chr2	20120001	20360000	A.1.2.2.2.2.1.1.2.2	0.694770544290288	.	20120001	20360000	#FF4848	1	0.875
chr2	20360001	20560000	A.1.2.1.2.2.2.1.2.2	0.759871931696905	.	20360001	20560000	#FF4848	1	0.875
chr2	20560001	20840000	A.1.2.1.2.2.2.1.2.1	0.76093916755603	.	20560001	20840000	#FF4848	1	0.875
chr2	20840001	21080000	B.1.2.1.2.2.1.2.2.2	0.342582710779082	.	20840001	21080000	#9191FF	1	0.375
chr2	21080001	21280000	B.2.1.1.1.2.1.2.2.1	0.271077908217716	.	21080001	21280000	#4848FF	1	0.25
chr2	21280001	21480000	B.2.1.1.1.2.1.1.1	0.27641408751334	.	21280001	21480000	#4848FF	1	0.25
chr2	21480001	21680000	B.2.1.2.2.1.1.1.2.1.1.1	0.164354322305229	.	21480001	21680000	#4848FF	1	0.25
chr2	21680001	22080000	B.2.2.2.2.1.1.2	0.0149413020277481	.	21680001	22080000	#0000FF	1	0.125
chr2	22080001	22160000	B.2.2.1.1.1.1.1.2.1.1	0.119530416221985	.	22080001	22160000	#0000FF	1	0.125
chr2	22160001	22480000	B.2.2.1.2.2.2.2.1.1	0.064034151547492	.	22160001	22480000	#0000FF	1	0.125
chr2	22480001	22680000	B.2.1.2.2.1.2.2.1	0.150480256136606	.	22480001	22680000	#4848FF	1	0.25
chr2	22680001	23000000	B.2.2.1.2.2.2.2.1.2.2	0.0618996798292423	.	22680001	23000000	#0000FF	1	0.125
chr2	23000001	23600000	B.1.1.2.1.1.2.2.2.2	0.404482390608324	.	23000001	23600000	#DADAFF	1	0.5
chr2	23600001	24000000	A.1.2.1.2.2.2.1.1.2.1	0.76307363927428	.	23600001	24000000	#FF4848	1	0.875
chr2	24000001	24360000	A.1.1.1.2.2.2.2.1.2	0.949839914621131	.	24000001	24360000	#FF0000	1	1
chr2	24360001	24440000	A.1.2.2.2.2.2.2.1.2.2	0.68196371398079	.	24360001	24440000	#FF4848	1	0.875
chr2	24440001	24640000	A.1.2.1.2.1.2.2.2.1.2	0.786552828175027	.	24440001	24640000	#FF4848	1	0.875
chr2	24640001	24800000	A.1.2.1.2.2.1.2.1.2.2	0.775880469583778	.	24640001	24800000	#FF4848	1	0.875
chr2	24800001	25040000	A.1.2.1.2.1.2.1.2.1	0.794023479188901	.	24800001	25040000	#FF4848	1	0.875
chr2	25040001	25360000	A.1.1.1.1.2.1.2.1.1	0.986125933831377	.	25040001	25360000	#FF0000	1	1
chr2	25360001	25640000	A.1.1.1.2.1.1.1.2.1	0.974386339381003	.	25360001	25640000	#FF0000	1	1
chr2	25640001	25960000	A.1.1.1.2.1.2.1.1.2.1.2	0.964781216648879	.	25640001	25960000	#FF0000	1	1
chr2	25960001	26400000	A.1.1.1.1.1.2.1.1.2	0.995731056563501	.	25960001	26400000	#FF0000	1	1
chr2	26400001	26720000	A.1.1.1.2.1.2.1.1.2.1.1	0.965848452508004	.	26400001	26720000	#FF0000	1	1
chr2	26720001	27000000	A.1.1.2.2.2.1.1.1	0.897545357524013	.	26720001	27000000	#FF0000	1	1
chr2	27000001	27080000	A.1.2.2.1.1.2.2.1.2.1	0.732123799359658	.	27000001	27080000	#FF4848	1	0.875
chr2	27080001	27240000	A.1.2.1.1.1.1.2.2.2.2	0.865528281750267	.	27080001	27240000	#FF4848	1	0.875
chr2	27240001	27360000	A.1.2.1.1.2.1.2.2.1.2	0.831376734258271	.	27240001	27360000	#FF4848	1	0.875
chr2	27360001	27520000	A.1.2.1.1.2.1.2.2.1.1	0.832443970117396	.	27360001	27520000	#FF4848	1	0.875
chr2	27520001	27960000	A.1.1.1.1.1.2.2.2	0.990394877267876	.	27520001	27960000	#FF0000	1	1
chr2	27960001	28320000	A.1.2.2.1.2.2.1.2.2.2	0.71931696905016	.	27960001	28320000	#FF4848	1	0.875
chr2	28320001	28480000	A.2.1.1.1.2.1.1.1.1	0.663820704375667	.	28320001	28480000	#FF9191	1	0.75
chr2	28480001	28680000	A.1.2.2.1.1.1.1.1.1.1.1	0.75667022411953	.	28480001	28680000	#FF4848	1	0.875
chr2	28680001	29200000	A.1.1.1.2.1.2.1.1.2.2	0.963713980789755	.	28680001	29200000	#FF0000	1	1
chr2	29200001	29920000	A.1.2.1.1.1.2.1.2.1.1	0.859124866595518	.	29200001	29920000	#FF4848	1	0.875
chr2	29920001	30320000	A.1.2.2.1.2.2.2.2.2.1.1.1	0.716115261472785	.	29920001	30320000	#FF4848	1	0.875
chr2	30320001	30480000	A.1.2.2.1.2.2.2.2.2.2	0.712913553895411	.	30320001	30480000	#FF4848	1	0.875
chr2	30480001	30840000	A.1.2.1.1.2.2.2.2.1.2.2	0.810032017075774	.	30480001	30840000	#FF4848	1	0.875
chr2	30840001	31240000	A.1.2.2.1.1.1.1.1.2.1	0.752401280683031	.	30840001	31240000	#FF4848	1	0.875
chr2	31240001	31560000	A.1.2.2.1.1.1.1.1.2.2	0.751334044823906	.	31240001	31560000	#FF4848	1	0.875
chr2	31560001	31800000	A.2.2.1.1.2.1.1.2.2	0.556029882604056	.	31560001	31800000	#FFDADA	1	0.625
chr2	31800001	32080000	A.2.2.1.1.2.2.1.1	0.552828175026681	.	31800001	32080000	#FFDADA	1	0.625
chr2	32080001	32320000	A.1.1.2.1.2.1.2.2.1.1.1	0.925293489861259	.	32080001	32320000	#FF0000	1	1
chr2	32320001	32760000	A.1.1.1.2.2.1.1.1.2	0.957310565635005	.	32320001	32760000	#FF0000	1	1
chr2	32760001	32920000	A.1.2.2.2.1.2.2.2.1	0.701173959445037	.	32760001	32920000	#FF4848	1	0.875
chr2	32920001	33200000	A.2.1.2.2.2.2.1.2.2	0.567769477054429	.	32920001	33200000	#FF9191	1	0.75
chr2	33200001	33400000	A.2.2.2.1.1.2.2.2.1	0.502668089647812	.	33200001	33400000	#FFDADA	1	0.625
chr2	33400001	33680000	A.2.2.2.1.1.2.2.2.2	0.501600853788687	.	33400001	33680000	#FFDADA	1	0.625
chr2	33680001	33880000	A.2.2.2.1.1.2.1.2	0.504802561366062	.	33680001	33880000	#FFDADA	1	0.625
chr2	33880001	34240000	B.2.1.2.2.1.2.1.2.1.2	0.152614727854856	.	33880001	34240000	#4848FF	1	0.25
chr2	34240001	34400000	B.2.2.1.1.1.1.1.1.1	0.12273212379936	.	34240001	34400000	#0000FF	1	0.125
chr2	34400001	34720000	B.2.2.1.2.2.2.2.1.2.1	0.0629669156883671	.	34400001	34720000	#0000FF	1	0.125
chr2	34720001	35160000	B.2.2.1.2.2.2.2.2.2.1.2	0.0576307363927428	.	34720001	35160000	#0000FF	1	0.125
chr2	35160001	35320000	B.2.2.1.2.2.2.2.2.2.1.1	0.0586979722518677	.	35160001	35320000	#0000FF	1	0.125
chr2	35320001	35440000	B.2.1.2.2.1.1.2.1.2.1.1	0.159018143009605	.	35320001	35440000	#4848FF	1	0.25
chr2	35440001	35680000	B.2.2.1.1.1.1.1.2.2.1	0.117395944503735	.	35440001	35680000	#0000FF	1	0.125
chr2	35680001	36080000	B.2.2.2.1.1.1.2	0.0512273212379936	.	35680001	36080000	#0000FF	1	0.125
chr2	36080001	36200000	B.2.1.2.2.1.1.2.1.1	0.16008537886873	.	36080001	36200000	#4848FF	1	0.25
chr2	36200001	36560000	B.2.1.2.2.1.2.1.2.1.1	0.153681963713981	.	36200001	36560000	#4848FF	1	0.25
chr2	36560001	36760000	A.2.2.2.1.1.2.1.1	0.505869797225187	.	36560001	36760000	#FFDADA	1	0.625
chr2	36760001	37040000	A.2.1.1.2.2.1.1.1.2	0.632870864461046	.	36760001	37040000	#FF9191	1	0.75
chr2	37040001	37320000	A.1.2.1.2.2.2.1.1.1.1	0.765208110992529	.	37040001	37320000	#FF4848	1	0.875
chr2	37320001	37520000	A.1.1.2.1.2.1.2.1.1.2.1	0.928495197438634	.	37320001	37520000	#FF0000	1	1
chr2	37520001	37600000	A.1.2.2.2.2.2.2.1.1	0.684098185699039	.	37520001	37600000	#FF4848	1	0.875
chr2	37600001	37880000	A.2.1.1.2.2.1.1.2.1.1	0.631803628601921	.	37600001	37880000	#FF9191	1	0.75
chr2	37880001	38040000	A.2.1.1.2.2.1.1.2.1.2	0.630736392742796	.	37880001	38040000	#FF9191	1	0.75
chr2	38040001	38240000	A.1.2.2.2.2.2.2.1.2.1	0.683030949839915	.	38040001	38240000	#FF4848	1	0.875
chr2	38240001	38520000	A.1.2.1.2.2.1.2.1.1.1	0.779082177161153	.	38240001	38520000	#FF4848	1	0.875
chr2	38520001	38760000	A.1.2.1.2.1.2.1.1.2	0.795090715048026	.	38520001	38760000	#FF4848	1	0.875
chr2	38760001	39080000	A.1.1.1.2.2.1.1.1.1	0.95837780149413	.	38760001	39080000	#FF0000	1	1
chr2	39080001	39480000	A.1.1.2.1.2.1.2.1.1.1	0.929562433297759	.	39080001	39480000	#FF0000	1	1
chr2	39480001	39720000	A.1.2.1.2.2.2.1.1.2.2	0.762006403415155	.	39480001	39720000	#FF4848	1	0.875
chr2	39720001	40000000	A.2.1.1.2.2.1.1.2.2	0.629669156883671	.	39720001	40000000	#FF9191	1	0.75
chr2	40000001	40200000	B.1.2.1.2.2.1.2.1	0.344717182497332	.	40000001	40200000	#9191FF	1	0.375
chr2	40200001	40520000	B.2.1.1.1.2.1.1.2.2	0.274279615795091	.	40200001	40520000	#4848FF	1	0.25
chr2	40520001	40960000	B.2.2.2.1.1.1.1.1	0.0544290288153682	.	40520001	40960000	#0000FF	1	0.125
chr2	40960001	41080000	B.2.1.2.2.1.1.2.2	0.155816435432231	.	40960001	41080000	#4848FF	1	0.25
chr2	41080001	41680000	B.2.2.2.1.1.1.1.2.1	0.0533617929562433	.	41080001	41680000	#0000FF	1	0.125
chr2	41680001	41880000	B.2.2.1.2.2.2.1.1	0.0661686232657417	.	41680001	41880000	#0000FF	1	0.125
chr2	41880001	42080000	B.1.1.2.1.1.2.2.2.1	0.405549626467449	.	41880001	42080000	#DADAFF	1	0.5
chr2	42080001	42320000	A.1.2.2.2.2.1.1.2.1.2	0.695837780149413	.	42080001	42320000	#FF4848	1	0.875
chr2	42320001	42560000	A.1.2.1.2.1.1.1.1.1	0.805763073639274	.	42320001	42560000	#FF4848	1	0.875
chr2	42560001	43000000	A.1.1.1.1.2.1.1.1.1	0.989327641408751	.	42560001	43000000	#FF0000	1	1
chr2	43000001	43320000	A.1.1.2.2.1.1.2.1	0.910352187833511	.	43000001	43320000	#FF0000	1	1
chr2	43320001	43480000	A.1.2.1.1.1.1.2.2.1.1	0.868729989327641	.	43320001	43480000	#FF4848	1	0.875
chr2	43480001	43680000	A.1.2.1.1.1.2.2.2.1.2.1	0.849519743863394	.	43480001	43680000	#FF4848	1	0.875
chr2	43680001	43800000	A.1.2.2.1.1.1.1.1.1.1.2	0.755602988260406	.	43680001	43800000	#FF4848	1	0.875
chr2	43800001	44080000	A.1.1.2.2.2.1.1.2.1.2	0.895410885805763	.	43800001	44080000	#FF0000	1	1
chr2	44080001	44240000	A.1.1.2.2.2.1.2.2.2	0.887940234791889	.	44080001	44240000	#FF0000	1	1
chr2	44240001	44480000	A.1.1.2.2.1.1.2.2.1.1.2	0.908217716115261	.	44240001	44480000	#FF0000	1	1
chr2	44480001	44600000	A.1.2.2.1.1.1.2.1.1	0.748132337246531	.	44480001	44600000	#FF4848	1	0.875
chr2	44600001	44720000	A.1.2.2.1.1.2.1.2.1.2.2	0.736392742796158	.	44600001	44720000	#FF4848	1	0.875
chr2	44720001	45000000	A.1.2.1.1.2.2.1.1.1.1	0.828175026680896	.	44720001	45000000	#FF4848	1	0.875
chr2	45000001	45160000	A.1.2.1.1.2.2.1.2.2.1	0.818569903948773	.	45000001	45160000	#FF4848	1	0.875
chr2	45160001	45280000	A.1.2.2.1.2.1.2.2	0.72358591248666	.	45160001	45280000	#FF4848	1	0.875
chr2	45280001	45480000	A.1.2.1.1.1.2.2.2.2.2	0.846318036286019	.	45280001	45480000	#FF4848	1	0.875
chr2	45480001	45640000	A.1.2.2.1.1.2.1.2.1.1.2	0.738527214514408	.	45480001	45640000	#FF4848	1	0.875
chr2	45640001	45800000	A.1.2.2.1.1.2.1.2.1.1.1	0.739594450373533	.	45640001	45800000	#FF4848	1	0.875
chr2	45800001	46200000	A.1.2.1.1.1.2.1.1.2	0.860192102454643	.	45800001	46200000	#FF4848	1	0.875
chr2	46200001	46320000	A.2.1.1.1.1.2.2.2.1.1	0.667022411953042	.	46200001	46320000	#FF9191	1	0.75
chr2	46320001	46600000	A.1.2.1.1.1.2.2.2.2.1	0.847385272145144	.	46320001	46600000	#FF4848	1	0.875
chr2	46600001	46720000	A.1.2.2.1.2.2.2.2.2.1.2	0.713980789754536	.	46600001	46720000	#FF4848	1	0.875
chr2	46720001	47120000	A.1.1.1.2.1.2.1.2.2.1	0.961579509071505	.	46720001	47120000	#FF0000	1	1
chr2	47120001	47280000	A.1.1.2.2.1.1.2.2.1.2	0.907150480256137	.	47120001	47280000	#FF0000	1	1
chr2	47280001	47680000	A.1.1.1.1.1.1.2	0.998932764140875	.	47280001	47680000	#FF0000	1	1
chr2	47680001	48080000	A.1.1.1.1.2.1.1.1.2	0.988260405549626	.	47680001	48080000	#FF0000	1	1
chr2	48080001	48320000	A.1.2.1.2.2.1.2.2.2.1.1	0.771611526147279	.	48080001	48320000	#FF4848	1	0.875
chr2	48320001	48400000	A.2.1.1.2.1.1.1.2.2	0.647812166488794	.	48320001	48400000	#FF9191	1	0.75
chr2	48400001	48560000	A.1.2.2.2.1.2.2.1.2	0.702241195304162	.	48400001	48560000	#FF4848	1	0.875
chr2	48560001	48800000	A.1.2.1.2.2.2.1.1.1.2	0.764140875133404	.	48560001	48800000	#FF4848	1	0.875
chr2	48800001	49160000	A.2.2.1.2.2.2.2.1.1	0.515474919957311	.	48800001	49160000	#FFDADA	1	0.625
chr2	49160001	49560000	B.2.1.1.1.2.1.1.2.1	0.275346851654216	.	49160001	49560000	#4848FF	1	0.25
chr2	49560001	49680000	B.2.1.1.2.2.1.1.1.1	0.23692636072572	.	49560001	49680000	#4848FF	1	0.25
chr2	49680001	49960000	B.2.1.2.1.2.2.2.2.2.1	0.170757737459979	.	49680001	49960000	#4848FF	1	0.25
chr2	49960001	50120000	B.2.2.1.1.1.1.2.2.1	0.114194236926361	.	49960001	50120000	#0000FF	1	0.125
chr2	50120001	50320000	B.2.1.2.2.1.1.1.1.2.1	0.166488794023479	.	50120001	50320000	#4848FF	1	0.25
chr2	50320001	50560000	B.2.2.1.1.1.1.1.1.2.1	0.121664887940235	.	50320001	50560000	#0000FF	1	0.125
chr2	50560001	50760000	B.2.1.2.2.1.1.1.1.1.2	0.167556029882604	.	50560001	50760000	#4848FF	1	0.25
chr2	50760001	51160000	B.2.1.2.2.1.2.1.2.2	0.151547491995731	.	50760001	51160000	#4848FF	1	0.25
chr2	51160001	51320000	B.2.1.2.2.1.1.1.1.1.1	0.168623265741729	.	51160001	51320000	#4848FF	1	0.25
chr2	51320001	51560000	B.2.1.2.2.1.1.1.1.2.2	0.165421558164354	.	51320001	51560000	#4848FF	1	0.25
chr2	51560001	51760000	B.2.2.1.1.1.1.2.2.2	0.113127001067236	.	51560001	51760000	#0000FF	1	0.125
chr2	51760001	51920000	B.2.2.1.2.2.2.1.2	0.0651013874066169	.	51760001	51920000	#0000FF	1	0.125
chr2	51920001	52000000	B.2.1.1.2.2.1.1.2.1	0.234791889007471	.	51920001	52000000	#4848FF	1	0.25
chr2	52000001	52200000	B.2.1.2.1.2.2.2.2.2.2	0.169690501600854	.	52000001	52200000	#4848FF	1	0.25
chr2	52200001	52480000	B.2.2.1.1.1.1.1.1.2.2	0.12059765208111	.	52200001	52480000	#0000FF	1	0.125
chr2	52480001	52680000	B.1.2.2.2.2.1.1.2.2.1.1	0.293489861259338	.	52480001	52680000	#9191FF	1	0.375
chr2	52680001	52760000	B.1.2.2.2.2.1.2	0.290288153681964	.	52680001	52760000	#9191FF	1	0.375
chr2	52760001	52840000	B.2.1.2.2.1.1.2.1.2.1.2	0.15795090715048	.	52760001	52840000	#4848FF	1	0.25
chr2	52840001	52920000	B.2.1.2.2.1.1.2.1.2.2	0.156883671291355	.	52840001	52920000	#4848FF	1	0.25
chr2	52920001	53240000	B.2.2.2.1.1.1.1.2.2	0.0522945570971185	.	52920001	53240000	#0000FF	1	0.125
chr2	53240001	53680000	B.2.1.1.2.2.1.1.1.2	0.235859124866596	.	53240001	53680000	#4848FF	1	0.25
chr2	53680001	54000000	A.2.2.2.1.1.2.2.1	0.503735325506937	.	53680001	54000000	#FFDADA	1	0.625
chr2	54000001	54240000	A.1.1.2.1.2.1.2.2.1.2	0.92315901814301	.	54000001	54240000	#FF0000	1	1
chr2	54240001	54600000	A.1.2.2.2.2.2.1.2.1	0.689434364994664	.	54240001	54600000	#FF4848	1	0.875
chr2	54600001	54840000	A.1.2.1.2.2.1.2.2.2.1.2	0.770544290288154	.	54600001	54840000	#FF4848	1	0.875
chr2	54840001	54920000	A.2.1.1.2.1.1.1.2.1	0.648879402347919	.	54840001	54920000	#FF9191	1	0.75
chr2	54920001	55200000	A.1.2.2.2.1.2.2.2.2	0.700106723585913	.	54920001	55200000	#FF4848	1	0.875
chr2	55200001	55440000	A.1.1.2.1.2.1.2.1.1.2.2	0.927427961579509	.	55200001	55440000	#FF0000	1	1
chr2	55440001	55600000	A.1.2.2.2.1.2.1	0.704375667022412	.	55440001	55600000	#FF4848	1	0.875
chr2	55600001	55920000	A.1.2.1.2.2.1.2.2.1.2	0.772678762006403	.	55600001	55920000	#FF4848	1	0.875
chr2	55920001	56240000	B.1.2.1.1.1.1.2.1	0.386339381003202	.	55920001	56240000	#9191FF	1	0.375
chr2	56240001	56440000	B.1.2.2.2.1.2.2.1	0.299893276414088	.	56240001	56440000	#9191FF	1	0.375
chr2	56440001	56920000	B.2.1.2.1.2.1.1	0.191035218783351	.	56440001	56920000	#4848FF	1	0.25
chr2	56920001	57240000	B.2.1.2.1.2.1.2.1	0.189967982924226	.	56920001	57240000	#4848FF	1	0.25
chr2	57240001	57600000	B.2.1.2.1.2.1.2.2	0.188900747065101	.	57240001	57600000	#4848FF	1	0.25
chr2	57600001	57760000	B.1.2.2.2.1.2.2.2	0.298826040554963	.	57600001	57760000	#9191FF	1	0.375
chr2	57760001	57920000	B.1.2.1.1.2.2.1.1.1.2	0.368196371398079	.	57760001	57920000	#9191FF	1	0.375
chr2	57920001	58320000	B.1.1.2.1.2.2.1	0.400213447171825	.	57920001	58320000	#DADAFF	1	0.5
chr2	58320001	58440000	B.1.1.1.1.1.2.2.1.2	0.457844183564568	.	58320001	58440000	#DADAFF	1	0.5
chr2	58440001	58640000	B.1.1.1.1.1.2.2.1.1	0.458911419423693	.	58440001	58640000	#DADAFF	1	0.5
chr2	58640001	58720000	A.2.2.2.2.1.1.1.2.2	0.486659551760939	.	58640001	58720000	#FFDADA	1	0.625
chr2	58720001	58880000	A.2.2.1.2.2.2.2.1.2	0.514407684098186	.	58720001	58880000	#FFDADA	1	0.625
chr2	58880001	59280000	B.1.1.2.1.2.1.2.1	0.402347918890075	.	58880001	59280000	#DADAFF	1	0.5
chr2	59280001	59400000	B.1.2.2.2.1.1.1.1	0.304162219850587	.	59280001	59400000	#9191FF	1	0.375
chr2	59400001	59960000	B.1.2.2.2.2.1.1.2.2.1.2	0.292422625400213	.	59400001	59960000	#9191FF	1	0.375
chr2	59960001	60120000	B.1.1.2.1.2.2.2.2	0.39701173959445	.	59960001	60120000	#DADAFF	1	0.5
chr2	60120001	60480000	B.1.1.2.1.2.1.1	0.4034151547492	.	60120001	60480000	#DADAFF	1	0.5
chr2	60480001	60720000	A.2.1.1.2.1.1.1.1.2.1	0.651013874066169	.	60480001	60720000	#FF9191	1	0.75
chr2	60720001	60920000	A.1.2.2.2.2.2.1.2.2.1.2	0.687299893276414	.	60720001	60920000	#FF4848	1	0.875
chr2	60920001	61240000	A.1.1.2.1.2.1.2.2.1.1.2	0.924226254002134	.	60920001	61240000	#FF0000	1	1
chr2	61240001	61400000	A.1.2.1.1.2.1.2.1.1	0.83778014941302	.	61240001	61400000	#FF4848	1	0.875
chr2	61400001	61680000	A.1.1.2.2.2.1.2.2.1	0.889007470651014	.	61400001	61680000	#FF0000	1	1
chr2	61680001	61840000	A.1.1.2.2.2.1.1.2.2.2	0.893276414087513	.	61680001	61840000	#FF0000	1	1
chr2	61840001	62120000	A.1.1.2.2.2.1.1.2.2.1	0.894343649946638	.	61840001	62120000	#FF0000	1	1
chr2	62120001	62280000	A.1.2.1.1.2.1.2.2.2.2	0.829242262540021	.	62120001	62280000	#FF4848	1	0.875
chr2	62280001	62640000	A.1.1.2.2.2.2.1.1.1.2	0.885805763073639	.	62280001	62640000	#FF0000	1	1
chr2	62640001	63040000	A.1.2.1.1.2.2.1.1.1.2	0.827107790821772	.	62640001	63040000	#FF4848	1	0.875
chr2	63040001	63280000	A.2.1.1.1.2.1.1.2.1	0.661686232657417	.	63040001	63280000	#FF9191	1	0.75
chr2	63280001	63520000	A.2.1.2.1.2.2.1.1.2.2	0.589114194236926	.	63280001	63520000	#FF9191	1	0.75
chr2	63520001	63800000	A.1.2.2.1.2.2.1.1	0.722518676627535	.	63520001	63800000	#FF4848	1	0.875
chr2	63800001	64160000	A.1.1.2.2.2.1.1.2.1.1	0.896478121664888	.	63800001	64160000	#FF0000	1	1
chr2	64160001	64320000	A.1.2.2.1.1.1.1.1.1.2.1	0.754535752401281	.	64160001	64320000	#FF4848	1	0.875
chr2	64320001	64520000	A.1.1.2.2.2.2.1.1.1.1	0.886872998932764	.	64320001	64520000	#FF0000	1	1
chr2	64520001	64720000	A.1.2.1.1.1.2.2.2.1.2.2	0.848452508004269	.	64520001	64720000	#FF4848	1	0.875
chr2	64720001	64880000	A.1.2.2.1.1.1.1.1.1.2.2	0.753468516542156	.	64720001	64880000	#FF4848	1	0.875
chr2	64880001	65040000	A.1.2.1.1.2.2.2.2.2.1	0.808964781216649	.	64880001	65040000	#FF4848	1	0.875
chr2	65040001	65160000	A.1.2.2.1.1.2.1.2.1.2.1	0.737459978655283	.	65040001	65160000	#FF4848	1	0.875
chr2	65160001	65440000	A.1.2.1.1.1.2.2.1.1.1	0.855923159018143	.	65160001	65440000	#FF4848	1	0.875
chr2	65440001	65560000	A.1.2.2.2.2.2.1.2.2.2.1	0.686232657417289	.	65440001	65560000	#FF4848	1	0.875
chr2	65560001	65840000	A.1.2.2.2.2.2.1.2.2.1.1	0.688367129135539	.	65560001	65840000	#FF4848	1	0.875
chr2	65840001	66360000	A.2.2.2.2.2.1	0.475987193169691	.	65840001	66360000	#FFDADA	1	0.625
chr2	66360001	66640000	A.2.2.2.2.2.2.2.1.1	0.473852721451441	.	66360001	66640000	#FFDADA	1	0.625
chr2	66640001	66800000	A.2.2.2.2.2.2.2.1.2	0.472785485592316	.	66640001	66800000	#FFDADA	1	0.625
chr2	66800001	67240000	B.1.2.1.1.2.2.1.2.1	0.366061899679829	.	66800001	67240000	#9191FF	1	0.375
chr2	67240001	67480000	B.2.1.1.2.2.1.2.1.1	0.227321237993597	.	67240001	67480000	#4848FF	1	0.25
chr2	67480001	67680000	A.2.2.2.2.2.2.2.2.1	0.471718249733191	.	67480001	67680000	#FFDADA	1	0.625
chr2	67680001	67880000	B.1.2.1.1.1.1.2.2.2	0.384204909284952	.	67680001	67880000	#9191FF	1	0.375
chr2	67880001	68080000	B.1.2.1.1.2.1.1.2.1	0.378868729989328	.	67880001	68080000	#9191FF	1	0.375
chr2	68080001	68360000	A.2.2.2.2.2.2.2.2.2	0.470651013874066	.	68080001	68360000	#FFDADA	1	0.625
chr2	68360001	68560000	A.2.1.2.2.1.1.2.1	0.582710779082177	.	68360001	68560000	#FF9191	1	0.75
chr2	68560001	68720000	A.2.2.1.1.1.2.2.2	0.55923159018143	.	68560001	68720000	#FFDADA	1	0.625
chr2	68720001	68920000	B.1.1.1.1.2.2.2.1.1	0.446104589114194	.	68720001	68920000	#DADAFF	1	0.5
chr2	68920001	69200000	A.2.1.2.1.1.1.2.2.2.2	0.6008537886873	.	68920001	69200000	#FF9191	1	0.75
chr2	69200001	69560000	A.1.2.1.1.2.2.2.2.2.2.2	0.806830309498399	.	69200001	69560000	#FF4848	1	0.875
chr2	69560001	69960000	A.1.1.1.2.2.1.1.2.2	0.955176093916756	.	69560001	69960000	#FF0000	1	1
chr2	69960001	70080000	A.1.2.1.1.2.1.2.1.2.2.1	0.834578441835646	.	69960001	70080000	#FF4848	1	0.875
chr2	70080001	70520000	A.1.1.1.1.1.2.2.1.1	0.992529348986126	.	70080001	70520000	#FF0000	1	1
chr2	70520001	70880000	A.1.1.2.2.1.2.1.1	0.905016008537887	.	70520001	70880000	#FF0000	1	1
chr2	70880001	71040000	A.1.2.1.1.1.1.1.2.2	0.871931696905016	.	70880001	71040000	#FF4848	1	0.875
chr2	71040001	71200000	A.1.2.1.1.2.2.1.2.2.2	0.817502668089648	.	71040001	71200000	#FF4848	1	0.875
chr2	71200001	71680000	A.1.1.1.2.1.2.1.1.1.1	0.967982924226254	.	71200001	71680000	#FF0000	1	1
chr2	71680001	72040000	A.1.2.1.1.1.1.1.2.1.2	0.872998932764141	.	71680001	72040000	#FF4848	1	0.875
chr2	72040001	72200000	A.2.1.2.1.2.1.1.2.2	0.594450373532551	.	72040001	72200000	#FF9191	1	0.75
chr2	72200001	72440000	A.2.1.2.1.1.1.1.2.1.1	0.613660618996798	.	72200001	72440000	#FF9191	1	0.75
chr2	72440001	72760000	A.2.1.2.1.2.2.1.1.1	0.591248665955176	.	72440001	72760000	#FF9191	1	0.75
chr2	72760001	73120000	A.1.2.1.1.1.2.2.2.1.1	0.850586979722519	.	72760001	73120000	#FF4848	1	0.875
chr2	73120001	73520000	A.1.1.1.2.1.2.1.1.1.2	0.966915688367129	.	73120001	73520000	#FF0000	1	1
chr2	73520001	73680000	A.1.2.1.1.2.1.1.2.1.2	0.840981856990395	.	73520001	73680000	#FF4848	1	0.875
chr2	73680001	73920000	A.1.2.1.1.2.1.1.2.2.2	0.838847385272145	.	73680001	73920000	#FF4848	1	0.875
chr2	73920001	74120000	A.1.2.1.1.2.1.2.1.2.1.1	0.836712913553895	.	73920001	74120000	#FF4848	1	0.875
chr2	74120001	74320000	A.1.1.2.2.2.1.2.1.2	0.890074706510139	.	74120001	74320000	#FF0000	1	1
chr2	74320001	74800000	A.1.1.1.1.1.1.1	1	.	74320001	74800000	#FF0000	1	1
chr2	74800001	75120000	A.1.1.2.2.1.1.2.2.2	0.906083244397012	.	74800001	75120000	#FF0000	1	1
chr2	75120001	75400000	A.1.2.2.2.2.2.1.2.2.2.2	0.685165421558164	.	75120001	75400000	#FF4848	1	0.875
chr2	75400001	75920000	A.1.2.2.2.2.2.1.1.1	0.691568836712914	.	75400001	75920000	#FF4848	1	0.875
chr2	75920001	76200000	B.1.2.2.1.1.1.1.2.1.1	0.336179295624333	.	75920001	76200000	#9191FF	1	0.375
chr2	76200001	76560000	B.2.1.2.1.2.2.1.1.2.2	0.183564567769477	.	76200001	76560000	#4848FF	1	0.25
chr2	76560001	76800000	B.1.2.1.1.2.2.1.1.1.1.2	0.369263607257204	.	76560001	76800000	#9191FF	1	0.375
chr2	76800001	77080000	B.1.2.1.1.2.2.1.2.2.2.1.2	0.362860192102455	.	76800001	77080000	#9191FF	1	0.375
chr2	77080001	77200000	B.1.2.1.1.2.2.1.1.1.1.1	0.370330843116329	.	77080001	77200000	#9191FF	1	0.375
chr2	77200001	77400000	B.1.1.1.1.2.2.1.2	0.447171824973319	.	77200001	77400000	#DADAFF	1	0.5
chr2	77400001	77680000	B.1.2.2.2.2.1.1.1.1	0.297758804695838	.	77400001	77680000	#9191FF	1	0.375
chr2	77680001	77840000	B.1.2.2.1.1.1.1.2.2	0.334044823906083	.	77680001	77840000	#9191FF	1	0.375
chr2	77840001	78240000	B.2.1.1.2.1.1.1.2.2.1	0.247598719316969	.	77840001	78240000	#4848FF	1	0.25
chr2	78240001	78760000	B.2.1.2.1.2.2.2.2.1.1	0.173959445037353	.	78240001	78760000	#4848FF	1	0.25
chr2	78760001	78960000	B.2.1.1.2.2.1.1.2.2.2.1	0.229455709711846	.	78760001	78960000	#4848FF	1	0.25
chr2	78960001	79120000	B.1.2.1.1.2.2.1.2.2.2.2	0.36179295624333	.	78960001	79120000	#9191FF	1	0.375
chr2	79120001	79280000	B.1.2.2.1.1.1.1.2.1.2	0.335112059765208	.	79120001	79280000	#9191FF	1	0.375
chr2	79280001	79560000	B.1.2.1.1.2.1.1.1	0.379935965848453	.	79280001	79560000	#9191FF	1	0.375
chr2	79560001	79800000	B.1.2.2.2.2.1.1.2.1.1	0.295624332977588	.	79560001	79800000	#9191FF	1	0.375
chr2	79800001	80080000	B.1.1.1.1.1.2.2.2.1	0.456776947705443	.	79800001	80080000	#DADAFF	1	0.5
chr2	80080001	80480000	B.1.1.2.1.2.2.2.1.2	0.398078975453575	.	80080001	80480000	#DADAFF	1	0.5
chr2	80480001	80720000	B.1.2.2.2.2.1.1.2.1.2	0.294557097118463	.	80480001	80720000	#9191FF	1	0.375
chr2	80720001	81000000	B.2.1.1.2.1.1.1.1.2	0.250800426894344	.	80720001	81000000	#4848FF	1	0.25
chr2	81000001	81160000	B.2.1.1.2.2.1.1.2.2.1.1.1	0.233724653148346	.	81000001	81160000	#4848FF	1	0.25
chr2	81160001	81440000	B.2.2.1.1.1.1.2.1	0.115261472785486	.	81160001	81440000	#0000FF	1	0.125
chr2	81440001	81600000	B.2.1.2.1.2.2.1.1.1.1	0.187833511205977	.	81440001	81600000	#4848FF	1	0.25
chr2	81600001	82000000	B.2.1.2.1.2.2.1.2.2.1	0.180362860192102	.	81600001	82000000	#4848FF	1	0.25
chr2	82000001	82280000	B.2.1.1.2.2.1.1.2.2.1.1.2.1	0.232657417289221	.	82000001	82280000	#4848FF	1	0.25
chr2	82280001	82520000	B.2.1.2.1.2.2.2.1.2.2	0.175026680896478	.	82280001	82520000	#4848FF	1	0.25
chr2	82520001	82720000	B.2.1.1.2.2.1.1.2.2.2.2	0.228388473852721	.	82520001	82720000	#4848FF	1	0.25
chr2	82720001	83040000	B.2.1.2.1.2.2.2.1.2.1	0.176093916755603	.	82720001	83040000	#4848FF	1	0.25
chr2	83040001	83200000	B.2.1.1.2.2.1.1.2.2.1.1.2.2	0.231590181430096	.	83040001	83200000	#4848FF	1	0.25
chr2	83200001	83480000	B.2.1.1.2.1.1.1.2.2.2	0.246531483457844	.	83200001	83480000	#4848FF	1	0.25
chr2	83480001	84080000	B.2.1.2.1.2.2.1.1.2.1	0.184631803628602	.	83480001	84080000	#4848FF	1	0.25
chr2	84080001	84240000	B.1.2.1.1.2.2.1.2.2.2.1.1	0.36392742796158	.	84080001	84240000	#9191FF	1	0.375
chr2	84240001	84440000	B.2.1.1.2.1.1.1.2.1.1	0.249733191035219	.	84240001	84440000	#4848FF	1	0.25
chr2	84440001	84640000	B.1.2.1.1.2.1.1.2.2	0.377801494130203	.	84440001	84640000	#9191FF	1	0.375
chr2	84640001	84920000	B.1.1.1.1.1.2.1.2.1	0.461045891141942	.	84640001	84920000	#DADAFF	1	0.5
chr2	84920001	85160000	A.2.1.1.2.2.2.2	0.620064034151548	.	84920001	85160000	#FF9191	1	0.75
chr2	85160001	85560000	A.1.1.1.2.2.1.2	0.954108858057631	.	85160001	85560000	#FF0000	1	1
chr2	85560001	85800000	A.1.1.1.2.1.2.1.2.1	0.96264674493063	.	85560001	85800000	#FF0000	1	1
chr2	85800001	85960000	A.1.1.2.2.2.1.2.1.1.1	0.892209178228389	.	85800001	85960000	#FF0000	1	1
chr2	85960001	86040000	A.1.2.1.1.2.1.2.2.2.1	0.830309498399146	.	85960001	86040000	#FF4848	1	0.875
chr2	86040001	86240000	A.1.2.1.1.1.1.2.2.1.2	0.867662753468517	.	86040001	86240000	#FF4848	1	0.875
chr2	86240001	86440000	A.1.2.1.1.2.1.2.1.2.1.2	0.83564567769477	.	86240001	86440000	#FF4848	1	0.875
chr2	86440001	86680000	A.1.2.1.1.2.1.1.2.2.1	0.83991462113127	.	86440001	86680000	#FF4848	1	0.875
chr2	86680001	87160000	A.2.1.1.1.1.2.2.2.1.2	0.665955176093917	.	86680001	87160000	#FF9191	1	0.75
chr2	87360001	87400000	A.2.1.1.1.1.2.2.2.1.2	0.665955176093917	.	87360001	87400000	#FF9191	1	0.75
chr2	87440001	87560000	B.1.1.1.1.1.1.1	0.469583778014941	.	87440001	87560000	#DADAFF	1	0.5
chr2	87600001	87640000	B.1.1.1.1.1.1.1	0.469583778014941	.	87600001	87640000	#DADAFF	1	0.5
chr2	87760001	87800000	B.1.1.2.2.1.2.2	0.393810032017076	.	87760001	87800000	#DADAFF	1	0.5
chr2	87840001	87880000	B.1.1.2.2.1.2.2	0.393810032017076	.	87840001	87880000	#DADAFF	1	0.5
chr2	87960001	88000000	B.1.1.2.2.1.2.2	0.393810032017076	.	87960001	88000000	#DADAFF	1	0.5
chr2	88280001	89080000	A.1.2.1.1.1.2.2.1.1.2	0.854855923159018	.	88280001	89080000	#FF4848	1	0.875
chr2	89080001	89280000	B.1.1.2.2.1.1	0.395944503735326	.	89080001	89280000	#DADAFF	1	0.5
chr2	89280001	89320000	B.1.2.1.1.1.2.1.2	0.382070437566702	.	89280001	89320000	#9191FF	1	0.375
chr2	89480001	89520000	B.1.2.1.1.1.2.1.2	0.382070437566702	.	89480001	89520000	#9191FF	1	0.375
chr2	89800001	89880000	B.1.2.1.1.1.2.1.2	0.382070437566702	.	89800001	89880000	#9191FF	1	0.375
chr2	89880001	89920000	B.1.2.2.2.1.2.1	0.300960512273212	.	89880001	89920000	#9191FF	1	0.375
chr2	90000001	90040000	B.1.2.2.2.1.2.1	0.300960512273212	.	90000001	90040000	#9191FF	1	0.375
chr2	90080001	90120000	B.1.2.2.2.1.2.1	0.300960512273212	.	90080001	90120000	#9191FF	1	0.375
chr2	90200001	90280000	B.1.2.2.2.1.2.1	0.300960512273212	.	90200001	90280000	#9191FF	1	0.375
chr2	91760001	91960000	B.1.1.1.1.2.1.2.1.2	0.452508004268943	.	91760001	91960000	#DADAFF	1	0.5
chr2	91960001	92000000	B.1.2.1.1.1.2.1.1	0.383137673425827	.	91960001	92000000	#9191FF	1	0.375
chr2	92040001	92200000	B.1.2.1.1.1.2.1.1	0.383137673425827	.	92040001	92200000	#9191FF	1	0.375
chr2	92240001	92280000	B.1.2.1.1.1.2.1.1	0.383137673425827	.	92240001	92280000	#9191FF	1	0.375
chr2	95320001	95520000	B.1.2.1.1.1.2.2	0.381003201707577	.	95320001	95520000	#9191FF	1	0.375
chr2	95520001	95920000	A.2.1.2.1.2.2.2	0.586979722518677	.	95520001	95920000	#FF9191	1	0.75
chr2	95920001	96080000	A.2.1.2.1.1.1.2.1.2.2	0.606189967982924	.	95920001	96080000	#FF9191	1	0.75
chr2	96080001	96160000	B.1.1.2.2.1.2.1	0.394877267876201	.	96080001	96160000	#DADAFF	1	0.5
chr2	96160001	96280000	A.2.2.1.1.2.2.2.1	0.550693703308431	.	96160001	96280000	#FFDADA	1	0.625
chr2	96320001	96360000	A.2.2.1.1.2.2.2.1	0.550693703308431	.	96320001	96360000	#FFDADA	1	0.625
chr2	96360001	96720000	A.2.2.1.1.2.1.2.1	0.554962646744931	.	96360001	96720000	#FFDADA	1	0.625
chr2	96720001	96920000	A.1.2.2.1.1.2.2.1.2.2	0.731056563500534	.	96720001	96920000	#FF4848	1	0.875
chr2	96920001	97040000	A.1.2.2.1.2.1.1	0.728922091782284	.	96920001	97040000	#FF4848	1	0.875
chr2	97040001	97200000	A.2.1.1.1.2.1.2.1	0.659551760939168	.	97040001	97200000	#FF9191	1	0.75
chr2	97200001	97440000	A.1.1.2.2.1.1.1.2.1.2	0.912486659551761	.	97200001	97440000	#FF0000	1	1
chr2	97440001	97680000	A.1.2.1.1.1.1.2.2.2.1	0.866595517609392	.	97440001	97680000	#FF4848	1	0.875
chr2	97680001	97880000	A.2.1.2.1.1.1.2.1.1.1	0.609391675560299	.	97680001	97880000	#FF9191	1	0.75
chr2	98000001	98040000	A.2.1.2.1.1.1.2.1.1.1	0.609391675560299	.	98000001	98040000	#FF9191	1	0.75
chr2	98120001	98240000	A.2.1.2.1.1.1.2.1.1.1	0.609391675560299	.	98120001	98240000	#FF9191	1	0.75
chr2	98240001	98720000	A.1.2.1.1.2.1.1.2.1.1	0.84204909284952	.	98240001	98720000	#FF4848	1	0.875
chr2	98720001	98800000	A.2.2.1.1.2.2.2.2.2	0.548559231590181	.	98720001	98800000	#FFDADA	1	0.625
chr2	98800001	99000000	A.2.1.2.1.1.1.2.1.2.1	0.607257203842049	.	98800001	99000000	#FF9191	1	0.75
chr2	99000001	99160000	A.2.1.1.1.2.1.2.2.2.1	0.657417289220918	.	99000001	99160000	#FF9191	1	0.75
chr2	99160001	99480000	A.1.2.2.1.2.2.2.2.1	0.71718249733191	.	99160001	99480000	#FF4848	1	0.875
chr2	99480001	99560000	A.2.2.2.2.1.2.1.1	0.481323372465315	.	99480001	99560000	#FFDADA	1	0.625
chr2	99560001	99680000	A.2.2.2.2.1.2.2.2.2	0.477054429028815	.	99560001	99680000	#FFDADA	1	0.625
chr2	99680001	99960000	A.1.2.2.1.2.2.1.2.2.1	0.720384204909285	.	99680001	99960000	#FF4848	1	0.875
chr2	99960001	100120000	A.1.2.1.1.2.1.2.1.2.2.2	0.833511205976521	.	99960001	100120000	#FF4848	1	0.875
chr2	100120001	100400000	A.2.1.1.1.1.1.1.2.1	0.676627534685165	.	100120001	100400000	#FF9191	1	0.75
chr2	100400001	100480000	A.2.2.2.2.1.2.2.1	0.479188900747065	.	100400001	100480000	#FFDADA	1	0.625
chr2	100480001	100680000	A.2.1.2.1.2.2.1.1.2.1	0.590181430096051	.	100480001	100680000	#FF9191	1	0.75
chr2	100680001	100960000	A.2.1.1.1.2.1.1.2.2	0.660618996798292	.	100680001	100960000	#FF9191	1	0.75
chr2	100960001	101160000	A.2.1.2.1.1.1.2.2.2.1.2	0.601921024546425	.	100960001	101160000	#FF9191	1	0.75
chr2	101160001	101640000	A.1.1.2.2.2.2.1.1.2.1	0.884738527214514	.	101160001	101640000	#FF0000	1	1
chr2	101640001	101880000	A.1.2.1.1.1.2.2.1.2.1.2	0.852721451440768	.	101640001	101880000	#FF4848	1	0.875
chr2	101880001	102080000	A.1.2.1.2.2.1.2.2.1.1.1	0.774813233724653	.	101880001	102080000	#FF4848	1	0.875
chr2	102080001	102520000	A.1.1.2.1.2.2.2.1	0.919957310565635	.	102080001	102520000	#FF0000	1	1
chr2	102520001	102760000	A.2.1.2.2.1.2.2	0.575240128068303	.	102520001	102760000	#FF9191	1	0.75
chr2	102760001	102840000	A.2.2.2.2.1.2.2.2.1	0.47812166488794	.	102760001	102840000	#FFDADA	1	0.625
chr2	102840001	103280000	B.1.1.1.1.2.2.2.1.2	0.445037353255069	.	102840001	103280000	#DADAFF	1	0.5
chr2	103280001	103400000	B.1.1.2.1.2.1.2.2	0.40128068303095	.	103280001	103400000	#DADAFF	1	0.5
chr2	103400001	103720000	B.2.1.1.2.2.1.2.1.2.2	0.225186766275347	.	103400001	103720000	#4848FF	1	0.25
chr2	103720001	103880000	B.2.1.1.2.2.1.2.1.2.1	0.226254002134472	.	103720001	103880000	#4848FF	1	0.25
chr2	103880001	104120000	B.1.2.1.1.1.1.1.2	0.387406616862327	.	103880001	104120000	#9191FF	1	0.375
chr2	104120001	104200000	B.1.2.2.2.2.1.1.1.2	0.296691568836713	.	104120001	104200000	#9191FF	1	0.375
chr2	104200001	104600000	B.2.1.1.2.2.1.2.2.2	0.223052294557097	.	104200001	104600000	#4848FF	1	0.25
chr2	104600001	104680000	B.1.1.2.2.2.2	0.391675560298826	.	104600001	104680000	#DADAFF	1	0.5
chr2	104680001	104920000	B.1.2.1.1.2.2.1.2.2.1	0.364994663820704	.	104680001	104920000	#9191FF	1	0.375
chr2	104920001	105440000	A.2.2.2.2.2.2.1	0.474919957310566	.	104920001	105440000	#FFDADA	1	0.625
chr2	105440001	105600000	A.2.2.1.1.1.2.2.1	0.560298826040555	.	105440001	105600000	#FFDADA	1	0.625
chr2	105600001	105720000	A.2.2.1.1.1.1.2	0.562433297758805	.	105600001	105720000	#FFDADA	1	0.625
chr2	105720001	105880000	A.2.1.1.2.1.1.2.1.1	0.646744930629669	.	105720001	105880000	#FF9191	1	0.75
chr2	105880001	106080000	A.1.2.1.2.2.1.2.2.2.2.2.1.1	0.768409818569904	.	105880001	106080000	#FF4848	1	0.875
chr2	106080001	106520000	A.1.2.1.2.2.1.2.2.2.2.2.2	0.766275346851654	.	106080001	106520000	#FF4848	1	0.875
chr2	106520001	106960000	A.2.1.1.2.1.1.2.2.1	0.643543223052295	.	106520001	106960000	#FF9191	1	0.75
chr2	106960001	107040000	B.1.1.1.1.2.1.2.1.1	0.453575240128068	.	106960001	107040000	#DADAFF	1	0.5
chr2	107080001	107160000	B.1.1.1.1.2.1.2.1.1	0.453575240128068	.	107080001	107160000	#DADAFF	1	0.5
chr2	107160001	107560000	B.1.1.1.1.2.2.2.2.1.2.1.2	0.441835645677695	.	107160001	107560000	#DADAFF	1	0.5
chr2	107560001	107680000	B.1.2.1.1.2.2.2.1.2	0.35965848452508	.	107560001	107680000	#9191FF	1	0.375
chr2	107680001	108040000	B.2.1.2.1.2.2.1.1.1.2.1	0.186766275346852	.	107680001	108040000	#4848FF	1	0.25
chr2	108040001	108280000	B.2.1.1.2.1.1.2.2.1	0.244397011739594	.	108040001	108280000	#4848FF	1	0.25
chr2	108280001	108400000	B.2.1.1.2.1.1.2.2.2	0.24332977588047	.	108280001	108400000	#4848FF	1	0.25
chr2	108400001	108480000	B.1.2.1.1.1.1.2.2.1	0.385272145144077	.	108400001	108480000	#9191FF	1	0.375
chr2	108520001	108600000	B.1.2.1.1.1.1.2.2.1	0.385272145144077	.	108520001	108600000	#9191FF	1	0.375
chr2	108600001	108880000	B.1.2.1.1.2.1.2.1.1	0.376734258271078	.	108600001	108880000	#9191FF	1	0.375
chr2	108880001	109320000	A.1.2.2.2.1.2.2.1.1	0.703308431163287	.	108880001	109320000	#FF4848	1	0.875
chr2	109320001	110120000	A.1.1.1.1.1.2.2.1.2	0.991462113127001	.	109320001	110120000	#FF0000	1	1
chr2	110240001	110320000	A.1.1.1.1.1.2.2.1.2	0.991462113127001	.	110240001	110320000	#FF0000	1	1
chr2	110320001	110520000	A.1.2.1.1.2.1.1.1.2	0.843116328708645	.	110320001	110520000	#FF4848	1	0.875
chr2	110840001	111000000	A.1.2.2.1.2.2.1.2.1	0.72145144076841	.	110840001	111000000	#FF4848	1	0.875
chr2	111360001	111800000	A.1.2.1.1.1.1.1.2.1.1	0.874066168623266	.	111360001	111800000	#FF4848	1	0.875
chr2	111800001	112000000	A.1.2.2.1.1.1.2.2.1.2	0.743863393810032	.	111800001	112000000	#FF4848	1	0.875
chr2	112000001	112040000	A.2.2.2.2.1.2.1.2	0.48025613660619	.	112000001	112040000	#FFDADA	1	0.625
chr2	112200001	112320000	A.2.2.2.2.1.2.1.2	0.48025613660619	.	112200001	112320000	#FFDADA	1	0.625
chr2	112360001	112480000	A.2.1.1.1.2.1.2.2.1	0.658484525080043	.	112360001	112480000	#FF9191	1	0.75
chr2	112480001	112520000	A.2.2.1.1.2.1.2.2	0.553895410885806	.	112480001	112520000	#FFDADA	1	0.625
chr2	112560001	112640000	A.2.2.1.1.2.1.2.2	0.553895410885806	.	112560001	112640000	#FFDADA	1	0.625
chr2	112640001	112960000	A.1.1.2.2.1.1.1.1.2.2	0.914621131270011	.	112640001	112960000	#FF0000	1	1
chr2	112960001	113040000	A.2.1.2.1.1.1.2.1.1.2	0.608324439701174	.	112960001	113040000	#FF9191	1	0.75
chr2	113040001	113120000	A.1.1.2.2.1.1.1.1.2.1	0.915688367129136	.	113040001	113120000	#FF0000	1	1
chr2	113160001	113520000	A.1.1.2.2.1.1.1.1.2.1	0.915688367129136	.	113160001	113520000	#FF0000	1	1
chr2	113520001	113720000	A.1.2.1.1.2.2.2.2.2.2.1	0.807897545357524	.	113520001	113720000	#FF4848	1	0.875
chr2	113720001	113960000	A.2.1.1.1.1.1.1.2.2	0.675560298826041	.	113720001	113960000	#FF9191	1	0.75
chr2	113960001	114200000	A.2.1.1.1.1.2.2.2.2	0.664887940234792	.	113960001	114200000	#FF9191	1	0.75
chr2	114200001	114400000	B.1.1.1.1.2.1.1	0.454642475987193	.	114200001	114400000	#DADAFF	1	0.5
chr2	114400001	114680000	A.2.1.1.2.1.1.2.2.2	0.64247598719317	.	114400001	114680000	#FF9191	1	0.75
chr2	114680001	115000000	B.1.1.1.1.2.2.2.2.1.2.2	0.44076840981857	.	114680001	115000000	#DADAFF	1	0.5
chr2	115000001	115240000	B.2.1.1.2.1.1.1.2.1.2	0.248665955176094	.	115000001	115240000	#4848FF	1	0.25
chr2	115240001	115640000	B.1.2.1.1.2.1.2.2.2.2	0.371398078975454	.	115240001	115640000	#9191FF	1	0.375
chr2	115640001	116000000	B.2.1.1.2.1.1.1.1.1	0.251867662753469	.	115640001	116000000	#4848FF	1	0.25
chr2	116000001	116400000	B.2.1.1.2.2.1.2.2.1	0.224119530416222	.	116000001	116400000	#4848FF	1	0.25
chr2	116400001	116600000	B.2.1.2.1.2.2.1.1.1.2.2	0.185699039487727	.	116400001	116600000	#4848FF	1	0.25
chr2	116600001	116920000	B.2.1.2.1.2.2.2.2.1.2.2	0.171824973319104	.	116600001	116920000	#4848FF	1	0.25
chr2	116920001	117360000	B.2.2.1.2.1.2.2.1	0.0789754535752401	.	116920001	117360000	#0000FF	1	0.125
chr2	117360001	117800000	B.2.2.1.2.1.2.2.2	0.0779082177161153	.	117360001	117800000	#0000FF	1	0.125
chr2	117800001	118160000	B.2.1.2.1.2.2.1.2.1.2	0.181430096051227	.	117800001	118160000	#4848FF	1	0.25
chr2	118160001	118240000	B.1.2.2.2.1.1.1.2	0.303094983991462	.	118160001	118240000	#9191FF	1	0.375
chr2	118240001	118560000	B.1.1.1.1.2.2.1.1.2	0.448239060832444	.	118240001	118560000	#DADAFF	1	0.5
chr2	118560001	118760000	A.2.1.1.2.1.1.2.1.2.2	0.644610458911419	.	118560001	118760000	#FF9191	1	0.75
chr2	118760001	118920000	A.2.1.1.2.1.1.2.1.2.1	0.645677694770544	.	118760001	118920000	#FF9191	1	0.75
chr2	118920001	119640000	A.1.1.2.1.1.2.2	0.934898612593383	.	118920001	119640000	#FF0000	1	1
chr2	119640001	119840000	A.2.1.1.1.1.1.1.1	0.67769477054429	.	119640001	119840000	#FF9191	1	0.75
chr2	119840001	120040000	A.1.2.1.1.2.2.2.1.1.1	0.816435432230523	.	119840001	120040000	#FF4848	1	0.875
chr2	120040001	120280000	A.1.2.1.1.1.2.1.1.1.1.2	0.863393810032017	.	120040001	120280000	#FF4848	1	0.875
chr2	120280001	120520000	A.1.2.1.1.1.2.2.1.2.2	0.851654215581644	.	120280001	120520000	#FF4848	1	0.875
chr2	120520001	120720000	A.1.2.1.1.2.2.2.2.1.2.1	0.811099252934899	.	120520001	120720000	#FF4848	1	0.875
chr2	120720001	120920000	A.1.2.2.1.1.1.2.1.2.2	0.745997865528282	.	120720001	120920000	#FF4848	1	0.875
chr2	120920001	121000000	A.2.1.1.1.1.2.1.2.1	0.670224119530416	.	120920001	121000000	#FF9191	1	0.75
chr2	121000001	121320000	A.1.1.2.2.1.2.1.2.2	0.902881536819637	.	121000001	121320000	#FF0000	1	1
chr2	121320001	121640000	A.1.1.2.2.1.2.1.2.1	0.903948772678762	.	121320001	121640000	#FF0000	1	1
chr2	121640001	121840000	A.1.2.1.1.1.2.2.1.2.1.1	0.853788687299893	.	121640001	121840000	#FF4848	1	0.875
chr2	121840001	121920000	A.2.1.1.1.1.2.1.2.2	0.669156883671291	.	121840001	121920000	#FF9191	1	0.75
chr2	121920001	122080000	A.1.2.1.1.2.2.2.1.2.2	0.813233724653148	.	121920001	122080000	#FF4848	1	0.875
chr2	122080001	122200000	A.1.2.1.1.2.2.2.1.2.1	0.814300960512273	.	122080001	122200000	#FF4848	1	0.875
chr2	122200001	122520000	A.1.1.2.1.1.1.1.1	0.945570971184632	.	122200001	122520000	#FF0000	1	1
chr2	122520001	122920000	A.2.1.1.2.2.2.1.1.1	0.624332977588047	.	122520001	122920000	#FF9191	1	0.75
chr2	122920001	123280000	B.1.1.2.1.2.2.2.1.1	0.3991462113127	.	122920001	123280000	#DADAFF	1	0.5
chr2	123280001	123480000	B.1.2.1.1.1.1.1.1.2.2	0.388473852721451	.	123280001	123480000	#9191FF	1	0.375
chr2	123480001	123600000	B.1.2.2.2.2.2.1	0.289220917822839	.	123480001	123600000	#9191FF	1	0.375
chr2	123600001	123680000	B.1.2.2.2.2.2.2	0.288153681963714	.	123600001	123680000	#9191FF	1	0.375
chr2	123680001	123920000	B.2.1.1.2.2.2.2.2.2.2	0.211312700106724	.	123680001	123920000	#4848FF	1	0.25
chr2	123920001	124320000	B.2.2.1.2.1.2.1	0.080042689434365	.	123920001	124320000	#0000FF	1	0.125
chr2	124320001	124480000	B.2.1.1.2.2.2.2.2.2.1	0.212379935965848	.	124320001	124480000	#4848FF	1	0.25
chr2	124480001	124720000	B.2.1.2.1.2.2.2.1.1.2	0.177161152614728	.	124480001	124720000	#4848FF	1	0.25
chr2	124720001	124800000	B.1.2.1.1.2.2.1.1.2	0.367129135538954	.	124720001	124800000	#9191FF	1	0.375
chr2	124800001	125120000	B.1.2.1.1.1.1.1.1.2.1	0.389541088580576	.	124800001	125120000	#9191FF	1	0.375
chr2	125120001	125200000	B.1.2.1.1.1.1.1.1.1	0.390608324439701	.	125120001	125200000	#9191FF	1	0.375
chr2	125200001	125480000	B.1.2.1.1.2.1.2.2.2.1	0.372465314834578	.	125200001	125480000	#9191FF	1	0.375
chr2	125480001	125680000	B.1.2.2.2.2.1.1.2.2.2	0.291355389541089	.	125480001	125680000	#9191FF	1	0.375
chr2	125680001	126040000	B.2.1.2.1.2.2.1.2.2.2	0.179295624332978	.	125680001	126040000	#4848FF	1	0.25
chr2	126040001	126200000	B.2.1.1.2.2.1.1.2.2.1.2	0.230522945570971	.	126040001	126200000	#4848FF	1	0.25
chr2	126200001	126280000	B.2.1.1.2.1.1.2.1	0.245464247598719	.	126200001	126280000	#4848FF	1	0.25
chr2	126280001	126400000	B.2.1.1.2.2.2.2.2.1	0.213447171824973	.	126280001	126400000	#4848FF	1	0.25
chr2	126400001	126560000	B.2.1.2.1.2.2.2.1.1.1	0.178228388473853	.	126400001	126560000	#4848FF	1	0.25
chr2	126560001	126920000	B.2.1.2.1.2.2.2.2.1.2.1	0.172892209178228	.	126560001	126920000	#4848FF	1	0.25
chr2	126920001	127360000	B.2.1.2.1.2.2.1.2.1.1	0.182497331910352	.	126920001	127360000	#4848FF	1	0.25
chr2	127360001	127560000	B.1.1.1.1.2.2.1.1.1	0.449306296691569	.	127360001	127560000	#DADAFF	1	0.5
chr2	127560001	127800000	A.2.2.1.2.1.1.1.1.1	0.547491995731057	.	127560001	127800000	#FFDADA	1	0.625
chr2	127800001	127960000	A.1.2.1.2.2.1.2.2.2.2.2.1.2	0.767342582710779	.	127800001	127960000	#FF4848	1	0.875
chr2	127960001	128240000	A.1.1.1.2.2.1.1.2.1	0.95624332977588	.	127960001	128240000	#FF0000	1	1
chr2	128240001	128480000	A.1.1.2.2.1.1.1.1.1	0.91675560298826	.	128240001	128480000	#FF0000	1	1
chr2	128480001	128640000	A.1.1.2.2.1.1.1.2.1.1	0.913553895410886	.	128480001	128640000	#FF0000	1	1
chr2	128640001	128800000	A.1.1.2.2.2.1.2.1.1.2	0.891141942369264	.	128640001	128800000	#FF0000	1	1
chr2	128800001	129080000	A.1.1.2.2.1.1.1.2.2	0.911419423692636	.	128800001	129080000	#FF0000	1	1
chr2	129080001	129240000	A.1.2.2.1.1.1.2.2.1.1	0.744930629669157	.	129080001	129240000	#FF4848	1	0.875
chr2	129240001	129480000	A.1.2.1.1.2.2.2.1.1.2	0.815368196371398	.	129240001	129480000	#FF4848	1	0.875
chr2	129480001	129800000	A.2.1.2.1.1.1.2.2.2.1.1.2	0.60298826040555	.	129480001	129800000	#FF9191	1	0.75
chr2	129800001	129920000	A.2.2.1.1.2.2.2.2.1	0.549626467449306	.	129800001	129920000	#FFDADA	1	0.625
chr2	129920001	130200000	A.2.1.2.1.1.1.2.2.2.1.1.1	0.604055496264674	.	129920001	130200000	#FF9191	1	0.75
chr2	130200001	130440000	A.2.1.2.1.2.2.1.2	0.588046958377802	.	130200001	130440000	#FF9191	1	0.75
chr2	130440001	130800000	A.1.2.2.1.1.1.2.2.2	0.742796157950907	.	130440001	130800000	#FF4848	1	0.875
chr2	130880001	131160000	A.1.2.2.1.1.1.2.1.2.1	0.747065101387407	.	130880001	131160000	#FF4848	1	0.875
chr2	131440001	131920000	A.1.1.2.1.1.1.2.1.1	0.943436499466382	.	131440001	131920000	#FF0000	1	1
chr2	131920001	132000000	A.2.1.2.1.2.1.2.1	0.593383137673426	.	131920001	132000000	#FF9191	1	0.75
chr2	132040001	132320000	A.2.1.2.1.2.1.2.1	0.593383137673426	.	132040001	132320000	#FF9191	1	0.75
chr2	132320001	132520000	B.1.1.1.1.2.2.2.2.1.1	0.443970117395944	.	132320001	132520000	#DADAFF	1	0.5
chr2	132520001	132800000	B.1.2.1.1.2.2.2.1.1	0.360725720384205	.	132520001	132800000	#9191FF	1	0.375
chr2	132800001	133040000	B.1.2.1.1.2.2.2.2	0.358591248665955	.	132800001	133040000	#9191FF	1	0.375
chr2	133040001	133200000	B.1.1.1.1.1.2.1.2.2	0.459978655282818	.	133040001	133200000	#DADAFF	1	0.5
chr2	133200001	133440000	B.1.1.1.1.2.2.2.2.1.2.1.1	0.44290288153682	.	133200001	133440000	#DADAFF	1	0.5
chr2	133440001	133640000	B.1.2.1.1.2.1.2.1.2	0.375667022411953	.	133440001	133640000	#9191FF	1	0.375
chr2	133640001	134040000	B.1.2.2.1.1.1.1.1	0.337246531483458	.	133640001	134040000	#9191FF	1	0.375
chr2	134040001	134360000	B.1.1.1.1.2.2.2.2.2	0.439701173959445	.	134040001	134360000	#DADAFF	1	0.5
chr2	134360001	134680000	B.1.1.1.1.1.2.1.1.2	0.462113127001067	.	134360001	134680000	#DADAFF	1	0.5
chr2	134680001	134840000	B.1.1.1.1.1.2.1.1.1	0.463180362860192	.	134680001	134840000	#DADAFF	1	0.5
chr2	134840001	135200000	A.2.1.2.2.1.1.2.2.1.1	0.581643543223052	.	134840001	135200000	#FF9191	1	0.75
chr2	135200001	135400000	A.2.1.2.1.1.1.2.2.1	0.605122732123799	.	135200001	135400000	#FF9191	1	0.75
chr2	135400001	135760000	A.1.2.1.2.2.1.2.2.2.2.1	0.769477054429029	.	135400001	135760000	#FF4848	1	0.875
chr2	135760001	136040000	A.1.2.1.2.2.1.2.2.1.1.2	0.773745997865528	.	135760001	136040000	#FF4848	1	0.875
chr2	136040001	136280000	A.2.1.1.2.1.1.1.1.1	0.652081109925293	.	136040001	136280000	#FF9191	1	0.75
chr2	136280001	136600000	A.1.1.2.1.1.1.1.2	0.944503735325507	.	136280001	136600000	#FF0000	1	1
chr2	136600001	136960000	A.1.2.1.2.2.1.1.1.2	0.783351120597652	.	136600001	136960000	#FF4848	1	0.875
chr2	136960001	137160000	A.2.2.1.2.1.1.1.2.2	0.543223052294557	.	136960001	137160000	#FFDADA	1	0.625
chr2	137160001	137520000	B.1.2.1.1.2.1.2.2.1.2	0.373532550693703	.	137160001	137520000	#9191FF	1	0.375
chr2	137520001	137600000	B.1.2.2.1.1.2.2.1.2.2.2	0.32017075773746	.	137520001	137600000	#9191FF	1	0.375
chr2	137600001	137760000	B.2.1.1.2.2.2.1.1.1	0.221985058697972	.	137600001	137760000	#4848FF	1	0.25
chr2	137760001	138600000	B.2.2.2.1.2.1.1.1	0.0426894343649947	.	137760001	138600000	#0000FF	1	0.125
chr2	138600001	138920000	B.1.2.2.1.1.1.2.2.1	0.329775880469584	.	138600001	138920000	#9191FF	1	0.375
chr2	138920001	139080000	B.1.2.2.1.1.2.2.1.2.1	0.32230522945571	.	138920001	139080000	#9191FF	1	0.375
chr2	139080001	139240000	B.1.2.2.1.1.1.2.2.2	0.328708644610459	.	139080001	139240000	#9191FF	1	0.375
chr2	139240001	139560000	B.1.1.1.2.1.2.1.2.2	0.433297758804696	.	139240001	139560000	#DADAFF	1	0.5
chr2	139560001	140040000	B.2.1.2.1.1.2.1.1.1	0.20384204909285	.	139560001	140040000	#4848FF	1	0.25
chr2	140040001	140360000	B.2.2.1.1.2.2.1.1.2	0.0875133404482391	.	140040001	140360000	#0000FF	1	0.125
chr2	140360001	140680000	B.1.2.2.1.1.1.2.1.1	0.332977588046958	.	140360001	140680000	#9191FF	1	0.375
chr2	140680001	140840000	B.2.1.1.2.1.2.1.1.1.1	0.242262540021345	.	140680001	140840000	#4848FF	1	0.25
chr2	140840001	141080000	B.2.2.1.1.2.2.2.1	0.0843116328708645	.	140840001	141080000	#0000FF	1	0.125
chr2	141080001	141280000	B.2.2.1.1.2.2.1.2.1	0.0864461045891142	.	141080001	141280000	#0000FF	1	0.125
chr2	141280001	141720000	B.2.1.2.1.1.2.1.2.2.2	0.198505869797225	.	141280001	141720000	#4848FF	1	0.25
chr2	141720001	141920000	B.2.1.2.1.1.1.2.1.1	0.207043756670224	.	141720001	141920000	#4848FF	1	0.25
chr2	141920001	142160000	B.2.1.2.1.1.2.2.2.1	0.193169690501601	.	141920001	142160000	#4848FF	1	0.25
chr2	142160001	142320000	B.2.1.1.2.2.2.2.1.1	0.217716115261473	.	142160001	142320000	#4848FF	1	0.25
chr2	142320001	142640000	B.2.1.1.2.1.2.2	0.237993596584845	.	142320001	142640000	#4848FF	1	0.25
chr2	142640001	142840000	B.2.1.1.2.2.2.2.1.2.1.2	0.215581643543223	.	142640001	142840000	#4848FF	1	0.25
chr2	142840001	142960000	B.2.1.1.2.1.2.1.1.2	0.240128068303095	.	142840001	142960000	#4848FF	1	0.25
chr2	142960001	143280000	B.2.2.2.1.2.1.1.2.2.2	0.0394877267876201	.	142960001	143280000	#0000FF	1	0.125
chr2	143280001	143440000	B.2.1.2.1.1.2.2.1.1.2.2	0.195304162219851	.	143280001	143440000	#4848FF	1	0.25
chr2	143440001	143800000	B.2.1.2.1.1.2.1.1.2	0.202774813233725	.	143440001	143800000	#4848FF	1	0.25
chr2	143800001	144040000	B.2.2.1.1.2.2.1.2.2	0.0853788687299893	.	143800001	144040000	#0000FF	1	0.125
chr2	144040001	144200000	B.2.1.1.2.2.2.1.2	0.218783351120598	.	144040001	144200000	#4848FF	1	0.25
chr2	144200001	144440000	B.1.2.2.1.1.2.2.2.1	0.319103521878335	.	144200001	144440000	#9191FF	1	0.375
chr2	144440001	144520000	B.1.1.2.1.1.1.1.2.2.1	0.420490928495197	.	144440001	144520000	#DADAFF	1	0.5
chr2	144520001	144640000	B.1.1.1.1.1.2.2.2.2	0.455709711846318	.	144520001	144640000	#DADAFF	1	0.5
chr2	144640001	144960000	B.1.1.1.2.1.2.2	0.432230522945571	.	144640001	144960000	#DADAFF	1	0.5
chr2	144960001	145400000	A.2.2.1.2.1.1.1.1.2.1	0.546424759871932	.	144960001	145400000	#FFDADA	1	0.625
chr2	145400001	145800000	B.1.2.2.1.1.2.2.2.2	0.31803628601921	.	145400001	145800000	#9191FF	1	0.375
chr2	145800001	146280000	B.2.2.2.1.2.1.1.2.2.1	0.0405549626467449	.	145800001	146280000	#0000FF	1	0.125
chr2	146280001	146560000	B.2.1.2.1.1.2.2.1.1.1	0.1974386339381	.	146280001	146560000	#4848FF	1	0.25
chr2	146560001	146960000	B.2.1.2.1.1.2.2.2.2	0.192102454642476	.	146560001	146960000	#4848FF	1	0.25
chr2	146960001	147120000	B.2.1.1.2.2.2.2.1.2.1.1	0.216648879402348	.	146960001	147120000	#4848FF	1	0.25
chr2	147120001	147240000	B.1.2.2.1.1.2.2.1.2.2.1	0.321237993596585	.	147120001	147240000	#9191FF	1	0.375
chr2	147240001	147400000	B.1.1.2.1.1.2.1.2.1.2	0.408751334044824	.	147240001	147400000	#DADAFF	1	0.5
chr2	147400001	147520000	B.1.1.2.1.1.2.1.2.1.1	0.409818569903949	.	147400001	147520000	#DADAFF	1	0.5
chr2	147520001	147680000	B.2.1.1.2.1.2.1.1.1.2	0.24119530416222	.	147520001	147680000	#4848FF	1	0.25
chr2	147680001	147880000	B.2.1.1.2.1.2.1.2	0.23906083244397	.	147680001	147880000	#4848FF	1	0.25
chr2	147880001	148040000	B.2.1.2.1.1.1.2.1.2	0.205976520811099	.	147880001	148040000	#4848FF	1	0.25
chr2	148040001	148160000	B.2.1.1.2.2.2.1.1.2.1	0.220917822838847	.	148040001	148160000	#4848FF	1	0.25
chr2	148160001	148720000	B.1.2.2.1.1.1.2.1.2.2	0.330843116328709	.	148160001	148720000	#9191FF	1	0.375
chr2	148720001	148920000	A.2.2.2.1.2.2.1.2	0.496264674493063	.	148720001	148920000	#FFDADA	1	0.625
chr2	148920001	149280000	A.2.2.2.1.2.2.2.2	0.494130202774813	.	148920001	149280000	#FFDADA	1	0.625
chr2	149280001	149480000	A.2.1.1.2.2.2.1.2.1	0.622198505869797	.	149280001	149480000	#FF9191	1	0.75
chr2	149480001	149680000	A.1.2.2.2.1.1.2.2.1.2	0.706510138740662	.	149480001	149680000	#FF4848	1	0.875
chr2	149680001	149720000	A.2.2.1.1.1.1.1	0.56350053361793	.	149680001	149720000	#FFDADA	1	0.625
chr2	149760001	149840000	A.2.2.1.1.1.1.1	0.56350053361793	.	149760001	149840000	#FFDADA	1	0.625
chr2	149840001	150200000	A.2.1.1.2.1.1.1.1.2.2	0.649946638207044	.	149840001	150200000	#FF9191	1	0.75
chr2	150200001	150400000	A.2.1.2.2.1.1.2.2.2	0.579509071504803	.	150200001	150400000	#FF9191	1	0.75
chr2	150400001	150840000	A.2.2.1.2.2.1.2.2	0.524012806830309	.	150400001	150840000	#FFDADA	1	0.625
chr2	150840001	151000000	A.2.2.2.2.1.1.2.2	0.48239060832444	.	150840001	151000000	#FFDADA	1	0.625
chr2	151000001	151240000	A.2.2.1.2.2.1.2.1.2	0.525080042689434	.	151000001	151240000	#FFDADA	1	0.625
chr2	151240001	151400000	A.2.2.2.2.1.1.1.2.1.2.2	0.487726787620064	.	151240001	151400000	#FFDADA	1	0.625
chr2	151400001	151520000	A.2.2.2.2.1.1.1.2.1.1	0.489861259338314	.	151400001	151520000	#FFDADA	1	0.625
chr2	151520001	151720000	A.2.1.2.2.1.1.2.2.1.2	0.580576307363927	.	151520001	151720000	#FF9191	1	0.75
chr2	151720001	151800000	A.2.2.2.2.1.1.1.2.1.2.1	0.488794023479189	.	151720001	151800000	#FFDADA	1	0.625
chr2	151800001	152240000	A.1.2.1.2.2.1.1.1.1	0.784418356456777	.	151800001	152240000	#FF4848	1	0.875
chr2	152240001	152400000	A.1.2.1.2.1.1.2.1.2	0.80042689434365	.	152240001	152400000	#FF4848	1	0.875
chr2	152400001	152840000	A.1.1.2.1.2.2.2.2.2	0.917822838847385	.	152400001	152840000	#FF0000	1	1
chr2	152840001	153120000	A.1.2.1.2.2.1.1.2.2	0.780149413020278	.	152840001	153120000	#FF4848	1	0.875
chr2	153120001	153560000	A.1.1.2.1.2.2.2.2.1	0.91889007470651	.	153120001	153560000	#FF0000	1	1
chr2	153560001	153760000	B.1.2.1.1.2.1.2.2.1.1	0.374599786552828	.	153560001	153760000	#9191FF	1	0.375
chr2	153760001	153960000	B.2.2.1.2.1.1	0.0811099252934899	.	153760001	153960000	#0000FF	1	0.125
chr2	153960001	154160000	B.2.2.1.1.2.2.2.2.2	0.0821771611526147	.	153960001	154160000	#0000FF	1	0.125
chr2	154160001	154480000	B.1.2.2.1.1.1.2.1.2.1	0.331910352187833	.	154160001	154480000	#9191FF	1	0.375
chr2	154480001	154680000	B.2.2.2.1.2.2.1.2.2	0.0309498399146211	.	154480001	154680000	#0000FF	1	0.125
chr2	154680001	154800000	B.2.2.1.1.2.2.1.1.1.1	0.0896478121664888	.	154680001	154800000	#0000FF	1	0.125
chr2	154800001	155200000	B.2.2.2.2.2.2	0.00106723585912487	.	154800001	155200000	#0000FF	1	0.125
chr2	155200001	155320000	B.2.1.1.2.2.2.2.1.2.2	0.214514407684098	.	155200001	155320000	#4848FF	1	0.25
chr2	155320001	155520000	B.2.1.1.1.2.2.2.2.1	0.255069370330843	.	155320001	155520000	#4848FF	1	0.25
chr2	155520001	155800000	B.2.2.2.2.1.2.2.1.1	0.00747065101387407	.	155520001	155800000	#0000FF	1	0.125
chr2	155800001	156080000	B.2.2.2.2.1.2.1.1.2.1	0.0128068303094984	.	155800001	156080000	#0000FF	1	0.125
chr2	156080001	156280000	B.2.1.2.1.1.2.2.1.1.2.1	0.196371398078975	.	156080001	156280000	#4848FF	1	0.25
chr2	156280001	156760000	B.2.2.2.2.1.2.1.2.1	0.0096051227321238	.	156280001	156760000	#0000FF	1	0.125
chr2	156760001	156880000	B.2.1.2.1.1.1.2.2	0.204909284951974	.	156760001	156880000	#4848FF	1	0.25
chr2	156880001	157000000	B.2.1.1.1.2.2.2.1.1	0.258271077908218	.	156880001	157000000	#4848FF	1	0.25
chr2	157000001	157080000	B.1.2.2.1.1.2.2.1.1.2	0.323372465314835	.	157000001	157080000	#9191FF	1	0.375
chr2	157080001	157200000	B.1.2.1.2.1.2.2.1	0.347918890074706	.	157080001	157200000	#9191FF	1	0.375
chr2	157200001	157480000	A.2.2.2.1.2.2.2.1	0.495197438633938	.	157200001	157480000	#FFDADA	1	0.625
chr2	157480001	157720000	B.1.1.1.2.1.2.1.2.1.1.1	0.43649946638207	.	157480001	157720000	#DADAFF	1	0.5
chr2	157720001	158120000	B.2.1.2.1.1.2.1.2.2.1	0.19957310565635	.	157720001	158120000	#4848FF	1	0.25
chr2	158120001	158320000	B.1.2.1.2.1.2.2.2	0.346851654215582	.	158120001	158320000	#9191FF	1	0.375
chr2	158320001	158600000	B.1.1.2.1.1.1.2.2.2.2	0.413020277481323	.	158320001	158600000	#DADAFF	1	0.5
chr2	158600001	158840000	A.2.2.1.2.1.1.1.1.2.2	0.545357524012807	.	158600001	158840000	#FFDADA	1	0.625
chr2	158840001	158960000	A.2.2.1.2.2.1.2.1.1	0.526147278548559	.	158840001	158960000	#FFDADA	1	0.625
chr2	158960001	159320000	A.2.2.2.1.2.1.2.1	0.499466382070438	.	158960001	159320000	#FFDADA	1	0.625
chr2	159320001	159480000	A.2.2.1.2.1.1.1.2.1	0.544290288153682	.	159320001	159480000	#FFDADA	1	0.625
chr2	159480001	159680000	A.2.1.1.2.2.2.1.2.2	0.621131270010672	.	159480001	159680000	#FF9191	1	0.75
chr2	159680001	160000000	A.1.2.1.2.1.1.2.2	0.799359658484525	.	159680001	160000000	#FF4848	1	0.875
chr2	160000001	160160000	A.1.2.2.2.2.2.1.1.2	0.690501600853789	.	160000001	160160000	#FF4848	1	0.875
chr2	160160001	160360000	A.1.2.2.2.1.1.2.1.1	0.709711846318036	.	160160001	160360000	#FF4848	1	0.875
chr2	160360001	160560000	A.1.2.2.2.1.1.2.2.2	0.705442902881537	.	160360001	160560000	#FF4848	1	0.875
chr2	160560001	160880000	A.1.2.1.2.1.1.2.1.1.1	0.8025613660619	.	160560001	160880000	#FF4848	1	0.875
chr2	160880001	161160000	A.2.1.2.2.2.2.2.1.1	0.566702241195304	.	160880001	161160000	#FF9191	1	0.75
chr2	161160001	161360000	A.2.1.2.2.2.2.2.1.2	0.565635005336179	.	161160001	161360000	#FF9191	1	0.75
chr2	161360001	161760000	B.1.1.1.2.1.2.1.1	0.437566702241195	.	161360001	161760000	#DADAFF	1	0.5
chr2	161760001	161960000	A.2.2.2.1.2.1.2.2	0.498399146211313	.	161760001	161960000	#FFDADA	1	0.625
chr2	161960001	162280000	A.2.2.1.2.1.1.2.2	0.541088580576307	.	161960001	162280000	#FFDADA	1	0.625
chr2	162280001	162480000	B.2.1.1.1.1.1.1	0.287086446104589	.	162280001	162480000	#4848FF	1	0.25
chr2	162480001	162640000	B.2.2.2.2.1.2.2.1.2	0.0064034151547492	.	162480001	162640000	#0000FF	1	0.125
chr2	162640001	162800000	B.2.2.2.2.1.2.2.2	0.00533617929562433	.	162640001	162800000	#0000FF	1	0.125
chr2	162800001	163000000	B.2.1.1.1.1.1.2.2	0.28281750266809	.	162800001	163000000	#4848FF	1	0.25
chr2	163000001	163240000	B.2.1.2.1.1.2.1.2.1.2	0.200640341515475	.	163000001	163240000	#4848FF	1	0.25
chr2	163240001	163680000	B.2.2.2.2.1.2.1.2.2	0.00853788687299893	.	163240001	163680000	#0000FF	1	0.125
chr2	163680001	163960000	B.2.2.2.2.1.2.1.1.1	0.0138740661686233	.	163680001	163960000	#0000FF	1	0.125
chr2	163960001	164120000	B.2.1.2.1.1.2.2.1.2	0.194236926360726	.	163960001	164120000	#4848FF	1	0.25
chr2	164120001	164440000	B.2.2.2.1.2.1.1.2.1	0.0416221985058698	.	164120001	164440000	#0000FF	1	0.125
chr2	164440001	164680000	B.2.1.1.1.1.2.2.2.1.2	0.27854855923159	.	164440001	164680000	#4848FF	1	0.25
chr2	164680001	164880000	B.2.2.1.1.2.2.2.2.1	0.0832443970117396	.	164680001	164880000	#0000FF	1	0.125
chr2	164880001	165000000	B.2.1.2.1.1.1.1.2.1	0.209178228388474	.	164880001	165000000	#4848FF	1	0.25
chr2	165000001	165280000	B.2.2.1.2.2.1.1.2.1.2	0.0736392742796158	.	165000001	165280000	#0000FF	1	0.125
chr2	165280001	165400000	B.2.1.1.2.2.2.1.1.2.2	0.219850586979723	.	165280001	165400000	#4848FF	1	0.25
chr2	165400001	165560000	B.2.1.2.1.1.1.1.1	0.210245464247599	.	165400001	165560000	#4848FF	1	0.25
chr2	165560001	165760000	B.2.1.1.1.2.2.2.2.2.2	0.252934898612593	.	165560001	165760000	#4848FF	1	0.25
chr2	165760001	165880000	B.2.1.2.1.1.1.1.2.2	0.208110992529349	.	165760001	165880000	#4848FF	1	0.25
chr2	165880001	166200000	B.2.1.1.1.2.2.2.2.2.1	0.254002134471718	.	165880001	166200000	#4848FF	1	0.25
chr2	166200001	166480000	B.1.1.2.1.1.1.2.2.1	0.415154749199573	.	166200001	166480000	#DADAFF	1	0.5
chr2	166480001	166760000	A.2.2.2.1.2.1.1	0.500533617929562	.	166480001	166760000	#FFDADA	1	0.625
chr2	166760001	167040000	B.2.1.2.1.1.2.1.2.1.1	0.2017075773746	.	166760001	167040000	#4848FF	1	0.25
chr2	167040001	167160000	B.2.2.1.1.2.2.1.1.1.2	0.0885805763073639	.	167040001	167160000	#0000FF	1	0.125
chr2	167160001	167360000	B.2.2.2.2.1.2.1.1.2.2.1	0.0117395944503735	.	167160001	167360000	#0000FF	1	0.125
chr2	167360001	167600000	B.2.2.2.1.2.2.1.2.1.2	0.032017075773746	.	167360001	167600000	#0000FF	1	0.125
chr2	167600001	167720000	B.2.2.2.1.2.2.1.2.1.1	0.0330843116328709	.	167600001	167720000	#0000FF	1	0.125
chr2	167720001	168040000	B.2.2.2.2.1.2.1.1.2.2.2	0.0106723585912487	.	167720001	168040000	#0000FF	1	0.125
chr2	168040001	168400000	B.1.2.1.2.1.2.1	0.348986125933831	.	168040001	168400000	#9191FF	1	0.375
chr2	168400001	168520000	B.1.2.2.1.1.2.2.1.1.1	0.324439701173959	.	168400001	168520000	#9191FF	1	0.375
chr2	168520001	168760000	B.1.1.1.2.1.2.1.2.1.1.2	0.435432230522946	.	168520001	168760000	#DADAFF	1	0.5
chr2	168760001	169000000	A.2.2.2.1.2.2.1.1	0.497331910352188	.	168760001	169000000	#FFDADA	1	0.625
chr2	169000001	169200000	A.2.1.1.2.2.2.1.1.2	0.623265741728922	.	169000001	169200000	#FF9191	1	0.75
chr2	169200001	169520000	A.1.2.2.2.1.1.2.2.1.1	0.707577374599787	.	169200001	169520000	#FF4848	1	0.875
chr2	169520001	169880000	A.1.2.1.2.2.1.1.2.1.1	0.782283884738527	.	169520001	169880000	#FF4848	1	0.875
chr2	169880001	170280000	A.1.2.1.2.2.1.1.2.1.2	0.781216648879402	.	169880001	170280000	#FF4848	1	0.875
chr2	170280001	170520000	A.1.1.2.1.1.1.2.2.2.1	0.939167556029883	.	170280001	170520000	#FF0000	1	1
chr2	170520001	170840000	A.1.1.1.1.2.2.2.1	0.978655282817503	.	170520001	170840000	#FF0000	1	1
chr2	170840001	171080000	A.1.1.2.1.1.2.1.2	0.935965848452508	.	170840001	171080000	#FF0000	1	1
chr2	171080001	171360000	A.1.1.2.2.2.2.1.1.2.2	0.88367129135539	.	171080001	171360000	#FF0000	1	1
chr2	171360001	171560000	A.1.2.1.1.2.2.2.2.1.1	0.812166488794024	.	171360001	171560000	#FF4848	1	0.875
chr2	171560001	171800000	A.1.1.2.2.1.2.2.1.1	0.901814300960512	.	171560001	171800000	#FF0000	1	1
chr2	171800001	171960000	A.1.1.2.2.2.2.2.1.1	0.87940234791889	.	171800001	171960000	#FF0000	1	1
chr2	171960001	172280000	A.1.1.1.1.2.2.1.1	0.980789754535752	.	171960001	172280000	#FF0000	1	1
chr2	172280001	172400000	A.1.1.2.2.2.2.2.1.2	0.878335112059765	.	172280001	172400000	#FF0000	1	1
chr2	172400001	172680000	A.1.2.1.1.1.1.1.1.2	0.875133404482391	.	172400001	172680000	#FF4848	1	0.875
chr2	172680001	172880000	A.1.1.2.2.2.2.2.2	0.87726787620064	.	172680001	172880000	#FF0000	1	1
chr2	172880001	173080000	A.1.2.1.1.1.1.1.1.1	0.876200640341515	.	172880001	173080000	#FF4848	1	0.875
chr2	173080001	173240000	A.1.2.1.1.1.2.1.1.1.1.1	0.864461045891142	.	173080001	173240000	#FF4848	1	0.875
chr2	173240001	173520000	A.1.1.2.2.1.2.2.2.2	0.898612593383138	.	173240001	173520000	#FF0000	1	1
chr2	173520001	174200000	A.1.1.1.1.2.2.2.2	0.977588046958378	.	173520001	174200000	#FF0000	1	1
chr2	174200001	174520000	A.1.2.1.1.1.2.1.2.2	0.856990394877268	.	174200001	174520000	#FF4848	1	0.875
chr2	174520001	174920000	A.1.1.2.2.1.2.2.2.1	0.899679829242263	.	174520001	174920000	#FF0000	1	1
chr2	174920001	175280000	A.1.1.1.2.1.2.2	0.959445037353255	.	174920001	175280000	#FF0000	1	1
chr2	175280001	175600000	A.1.1.2.1.1.1.2.1.2	0.942369263607257	.	175280001	175600000	#FF0000	1	1
chr2	175600001	175840000	A.1.1.2.1.1.2.1.1	0.937033084311633	.	175600001	175840000	#FF0000	1	1
chr2	175840001	176080000	A.1.2.1.2.1.1.2.1.1.2	0.801494130202775	.	175840001	176080000	#FF4848	1	0.875
chr2	176080001	176320000	A.2.1.1.2.1.2.2.1.1	0.637139807897545	.	176080001	176320000	#FF9191	1	0.75
chr2	176320001	176520000	A.2.2.1.1.1.2.1	0.56136606189968	.	176320001	176520000	#FFDADA	1	0.625
chr2	176520001	176920000	A.2.1.2.2.1.2.1.2.1	0.577374599786553	.	176520001	176920000	#FF9191	1	0.75
chr2	176920001	177080000	A.2.1.2.1.1.2.2	0.59871931696905	.	176920001	177080000	#FF9191	1	0.75
chr2	177080001	177280000	A.2.1.2.2.1.2.1.1	0.578441835645678	.	177080001	177280000	#FF9191	1	0.75
chr2	177280001	177520000	A.2.1.2.1.1.2.1	0.599786552828175	.	177280001	177520000	#FF9191	1	0.75
chr2	177520001	177760000	A.2.1.2.2.1.2.1.2.2	0.576307363927428	.	177520001	177760000	#FF9191	1	0.75
chr2	177760001	178040000	A.2.1.1.2.1.2.2.1.2	0.63607257203842	.	177760001	178040000	#FF9191	1	0.75
chr2	178040001	178200000	A.1.2.1.2.2.1.2.1.2.1	0.776947705442903	.	178040001	178200000	#FF4848	1	0.875
chr2	178200001	178640000	A.1.2.2.2.1.1.2.1.2	0.708644610458911	.	178200001	178640000	#FF4848	1	0.875
chr2	178640001	178920000	B.1.1.1.1.1.1.2.2.1	0.466382070437567	.	178640001	178920000	#DADAFF	1	0.5
chr2	178920001	179440000	A.2.1.2.2.2.1.1.2	0.573105656350053	.	178920001	179440000	#FF9191	1	0.75
chr2	179440001	179720000	B.1.2.2.1.1.2.1.2.2	0.325506937033084	.	179440001	179720000	#9191FF	1	0.375
chr2	179720001	179840000	B.2.1.1.1.1.1.2.1.1.2	0.284951974386339	.	179720001	179840000	#4848FF	1	0.25
chr2	179840001	179960000	B.1.1.2.1.1.2.1.1.1	0.411953041622198	.	179840001	179960000	#DADAFF	1	0.5
chr2	179960001	180200000	B.1.1.1.2.2.2.2.1	0.425827107790822	.	179960001	180200000	#DADAFF	1	0.5
chr2	180200001	180360000	B.2.1.1.1.1.1.2.1.2	0.283884738527215	.	180200001	180360000	#4848FF	1	0.25
chr2	180360001	180600000	B.2.1.2.2.2.2.1.2	0.128068303094984	.	180360001	180600000	#4848FF	1	0.25
chr2	180600001	180960000	B.2.1.1.1.1.2.2.2.2	0.277481323372465	.	180600001	180960000	#4848FF	1	0.25
chr2	180960001	181080000	B.2.1.1.1.1.2.2.2.1.1	0.279615795090715	.	180960001	181080000	#4848FF	1	0.25
chr2	181080001	181160000	B.2.1.2.2.2.2.1.1	0.129135538954109	.	181080001	181160000	#4848FF	1	0.25
chr2	181160001	181360000	B.2.2.2.1.2.2.2.2.1.1.2	0.0245464247598719	.	181160001	181360000	#0000FF	1	0.125
chr2	181360001	181840000	B.2.2.2.1.2.1.2.1.1	0.0384204909284952	.	181360001	181840000	#0000FF	1	0.125
chr2	181840001	181960000	B.1.2.2.1.1.2.1.1	0.327641408751334	.	181840001	181960000	#9191FF	1	0.375
chr2	181960001	182320000	B.2.1.2.2.2.2.2.2	0.123799359658485	.	181960001	182320000	#4848FF	1	0.25
chr2	182320001	182640000	B.1.2.2.1.1.2.1.2.1	0.326574172892209	.	182320001	182640000	#9191FF	1	0.375
chr2	182640001	182800000	B.2.1.1.1.2.2.2.1.2.1	0.257203842049093	.	182640001	182800000	#4848FF	1	0.25
chr2	182800001	183160000	B.2.2.1.1.2.1.2.1.1	0.0949839914621131	.	182800001	183160000	#0000FF	1	0.125
chr2	183160001	183560000	B.2.2.1.1.2.1.2.1.2	0.0939167556029883	.	183160001	183560000	#0000FF	1	0.125
chr2	183560001	183720000	A.2.2.1.2.1.1.2.1	0.542155816435432	.	183560001	183720000	#FFDADA	1	0.625
chr2	183720001	184080000	A.1.2.2.2.2.1.2.1	0.693703308431163	.	183720001	184080000	#FF4848	1	0.875
chr2	184080001	184240000	B.2.1.1.1.1.1.2.1.1.1	0.286019210245464	.	184080001	184240000	#4848FF	1	0.25
chr2	184240001	184520000	B.2.1.2.2.2.2.2.1.2.1	0.125933831376734	.	184240001	184520000	#4848FF	1	0.25
chr2	184520001	184840000	B.2.2.1.2.2.1.1.2.1.1	0.0747065101387407	.	184520001	184840000	#0000FF	1	0.125
chr2	184840001	185000000	B.2.2.1.1.2.1.1.2	0.096051227321238	.	184840001	185000000	#0000FF	1	0.125
chr2	185000001	185160000	B.2.2.2.1.2.2.2.2.2.2.2	0.0192102454642476	.	185000001	185160000	#0000FF	1	0.125
chr2	185160001	185280000	B.2.2.1.1.2.1.1.1.1	0.0981856990394877	.	185160001	185280000	#0000FF	1	0.125
chr2	185280001	185400000	B.2.2.2.1.2.2.1.1.2	0.0341515474919957	.	185280001	185400000	#0000FF	1	0.125
chr2	185400001	185560000	B.2.2.2.1.2.2.2.2.2.2.1	0.0202774813233725	.	185400001	185560000	#0000FF	1	0.125
chr2	185560001	185760000	B.2.2.2.1.2.2.2.2.1.2.1	0.0234791889007471	.	185560001	185760000	#0000FF	1	0.125
chr2	185760001	185960000	B.2.2.2.1.2.2.2.2.1.1.1	0.0256136606189968	.	185760001	185960000	#0000FF	1	0.125
chr2	185960001	186240000	B.2.2.1.2.2.1.1.2.2	0.0725720384204909	.	185960001	186240000	#0000FF	1	0.125
chr2	186240001	186520000	B.2.2.1.1.2.1.2.2.2	0.0907150480256137	.	186240001	186520000	#0000FF	1	0.125
chr2	186520001	186920000	B.2.2.2.1.2.2.2.2.1.2.2	0.0224119530416222	.	186520001	186920000	#0000FF	1	0.125
chr2	186920001	187120000	B.2.2.1.1.2.1.2.2.1.2	0.0917822838847385	.	186920001	187120000	#0000FF	1	0.125
chr2	187120001	187360000	B.2.2.1.1.2.1.2.2.1.1	0.0928495197438634	.	187120001	187360000	#0000FF	1	0.125
chr2	187360001	187640000	B.1.1.2.1.1.1.2.2.2.1	0.414087513340448	.	187360001	187640000	#DADAFF	1	0.5
chr2	187640001	188080000	B.2.2.2.1.2.1.2.2	0.0362860192102455	.	187640001	188080000	#0000FF	1	0.125
chr2	188080001	188320000	B.2.1.2.2.2.2.2.1.1	0.127001067235859	.	188080001	188320000	#4848FF	1	0.25
chr2	188320001	188440000	B.1.1.2.1.1.2.1.2.2	0.407684098185699	.	188320001	188440000	#DADAFF	1	0.5
chr2	188440001	188760000	B.1.2.2.1.2.2.2.1.2.2	0.307363927427962	.	188440001	188760000	#9191FF	1	0.375
chr2	188760001	189080000	B.1.1.1.2.1.2.1.2.1.2	0.434364994663821	.	188760001	189080000	#DADAFF	1	0.5
chr2	189080001	189360000	A.2.2.1.2.2.2.2.2	0.513340448239061	.	189080001	189360000	#FFDADA	1	0.625
chr2	189360001	190000000	B.2.2.2.2.2.1.2	0.00213447171824973	.	189360001	190000000	#0000FF	1	0.125
chr2	190000001	190120000	B.2.1.1.1.2.2.2.1.2.2	0.256136606189968	.	190000001	190120000	#4848FF	1	0.25
chr2	190120001	190280000	B.2.1.2.2.2.2.2.1.2.2	0.124866595517609	.	190120001	190280000	#4848FF	1	0.25
chr2	190280001	190520000	B.1.1.2.1.1.1.2.1.2.1	0.417289220917823	.	190280001	190520000	#DADAFF	1	0.5
chr2	190520001	190760000	A.2.2.1.2.2.2.1.2.2	0.516542155816435	.	190520001	190760000	#FFDADA	1	0.625
chr2	190760001	190920000	B.1.2.2.1.2.2.1	0.310565635005336	.	190760001	190920000	#9191FF	1	0.375
chr2	190920001	191120000	B.1.1.1.2.2.1.2.1	0.430096051227321	.	190920001	191120000	#DADAFF	1	0.5
chr2	191120001	191360000	A.2.2.1.2.2.1.1.2	0.527214514407684	.	191120001	191360000	#FFDADA	1	0.625
chr2	191360001	191480000	A.2.2.1.2.1.2.1.2.2.1.2	0.532550693703308	.	191360001	191480000	#FFDADA	1	0.625
chr2	191480001	191720000	A.2.1.1.2.2.1.2.1.1	0.628601921024546	.	191480001	191720000	#FF9191	1	0.75
chr2	191720001	191920000	A.1.2.2.2.2.1.2.2	0.692636072572038	.	191720001	191920000	#FF4848	1	0.875
chr2	191920001	192080000	A.2.2.1.2.1.2.2.1	0.530416221985059	.	191920001	192080000	#FFDADA	1	0.625
chr2	192080001	192360000	A.2.1.1.2.2.1.2.1.2	0.627534685165422	.	192080001	192360000	#FF9191	1	0.75
chr2	192360001	192600000	B.1.1.2.1.1.1.1.2.2.2	0.419423692636073	.	192360001	192600000	#DADAFF	1	0.5
chr2	192600001	192760000	B.1.2.1.2.1.1.2.2.1.1	0.353255069370331	.	192600001	192760000	#9191FF	1	0.375
chr2	192760001	193000000	B.1.2.2.1.2.2.2.1.2.1	0.308431163287086	.	192760001	193000000	#9191FF	1	0.375
chr2	193000001	193280000	B.2.2.2.1.2.2.1.1.1	0.0352187833511206	.	193000001	193280000	#0000FF	1	0.125
chr2	193280001	193640000	B.2.2.2.1.2.2.2.1.1.2	0.0288153681963714	.	193280001	193640000	#0000FF	1	0.125
chr2	193640001	193800000	B.2.2.2.1.2.2.2.1.2.1	0.0277481323372465	.	193640001	193800000	#0000FF	1	0.125
chr2	193800001	193920000	B.2.2.1.1.2.1.1.1.2	0.0971184631803629	.	193800001	193920000	#0000FF	1	0.125
chr2	193920001	194440000	B.2.2.2.2.2.1.1.2	0.0032017075773746	.	193920001	194440000	#0000FF	1	0.125
chr2	194440001	194760000	B.2.2.2.1.2.2.2.1.2.2	0.0266808964781217	.	194440001	194760000	#0000FF	1	0.125
chr2	194760001	195160000	B.2.2.2.1.2.1.2.1.2	0.0373532550693703	.	194760001	195160000	#0000FF	1	0.125
chr2	195160001	195240000	B.2.2.1.1.1.2.2.2.2	0.0992529348986126	.	195160001	195240000	#0000FF	1	0.125
chr2	195240001	195640000	B.2.2.2.2.2.1.1.1	0.00426894343649947	.	195240001	195640000	#0000FF	1	0.125
chr2	195640001	195760000	B.2.2.1.1.1.2.2.1.2	0.101387406616862	.	195640001	195760000	#0000FF	1	0.125
chr2	195760001	195840000	B.2.1.2.2.2.1.2.1.1.1.1	0.140875133404482	.	195760001	195840000	#4848FF	1	0.25
chr2	195840001	196080000	B.2.2.2.2.1.1.1.1.2	0.0170757737459979	.	195840001	196080000	#0000FF	1	0.125
chr2	196080001	196240000	B.2.1.1.1.2.2.1.1.1.1.1	0.268943436499466	.	196080001	196240000	#4848FF	1	0.25
chr2	196240001	196400000	B.1.2.1.2.2.2.1.2.1	0.340448239060832	.	196240001	196400000	#9191FF	1	0.375
chr2	196400001	196560000	A.2.2.1.2.2.2.1.1.2.2	0.520811099252935	.	196400001	196560000	#FFDADA	1	0.625
chr2	196560001	196960000	B.2.1.1.1.1.2.2.1	0.28068303094984	.	196560001	196960000	#4848FF	1	0.25
chr2	196960001	197120000	B.1.1.2.1.1.2.1.1.2	0.410885805763074	.	196960001	197120000	#DADAFF	1	0.5
chr2	197120001	197280000	B.1.2.1.2.1.1.2.2.2.1	0.351120597652081	.	197120001	197280000	#9191FF	1	0.375
chr2	197280001	197600000	B.1.1.1.2.2.1.2.2	0.429028815368196	.	197280001	197600000	#DADAFF	1	0.5
chr2	197600001	197840000	A.2.1.2.2.2.1.1.1	0.574172892209178	.	197600001	197840000	#FF9191	1	0.75
chr2	197840001	198240000	A.2.2.1.2.1.2.2.2	0.529348986125934	.	197840001	198240000	#FFDADA	1	0.625
chr2	198240001	198640000	A.1.2.1.2.1.1.1.1.2	0.804695837780149	.	198240001	198640000	#FF4848	1	0.875
chr2	198640001	198920000	B.2.1.1.1.2.2.1.2.2.2.1.1	0.261472785485592	.	198640001	198920000	#4848FF	1	0.25
chr2	198920001	199160000	B.2.1.2.2.2.1.2.2.1.1.2	0.134471718249733	.	198920001	199160000	#4848FF	1	0.25
chr2	199160001	199280000	B.2.1.1.1.2.2.1.1.1.2	0.266808964781217	.	199160001	199280000	#4848FF	1	0.25
chr2	199280001	199480000	B.2.2.1.2.2.1.1.1.2	0.0757737459978655	.	199280001	199480000	#0000FF	1	0.125
chr2	199480001	199600000	B.2.2.1.1.1.2.2.1.1	0.102454642475987	.	199480001	199600000	#0000FF	1	0.125
chr2	199600001	199880000	B.2.2.2.1.2.2.2.1.1.1	0.0298826040554963	.	199600001	199880000	#0000FF	1	0.125
chr2	199880001	200280000	B.2.2.1.2.2.1.1.1.1	0.0768409818569904	.	199880001	200280000	#0000FF	1	0.125
chr2	200280001	200440000	B.1.2.1.2.1.1.2.1.1.1	0.356456776947705	.	200280001	200440000	#9191FF	1	0.375
chr2	200440001	200800000	A.2.1.2.2.2.1.2	0.572038420490928	.	200440001	200800000	#FF9191	1	0.75
chr2	200800001	201400000	A.1.1.2.1.2.2.1	0.92102454642476	.	200800001	201400000	#FF0000	1	1
chr2	201400001	201680000	A.1.2.1.2.1.1.1.2	0.803628601921025	.	201400001	201680000	#FF4848	1	0.875
chr2	201680001	201840000	A.1.1.2.1.2.1.1.1.1	0.933831376734258	.	201680001	201840000	#FF0000	1	1
chr2	201840001	202120000	A.1.1.2.1.1.1.2.2.1.1	0.941302027748132	.	201840001	202120000	#FF0000	1	1
chr2	202120001	202480000	A.1.2.1.2.1.2.1.2.2.1	0.792956243329776	.	202120001	202480000	#FF4848	1	0.875
chr2	202480001	202720000	A.1.1.2.1.1.1.2.2.1.2	0.940234791889007	.	202480001	202720000	#FF0000	1	1
chr2	202720001	202960000	A.1.1.1.1.2.2.1.2	0.979722518676628	.	202720001	202960000	#FF0000	1	1
chr2	202960001	203240000	A.1.1.1.1.2.1.2.1.2.1	0.985058697972252	.	202960001	203240000	#FF0000	1	1
chr2	203240001	203360000	A.1.1.2.1.2.1.1.1.2.2	0.931696905016009	.	203240001	203360000	#FF0000	1	1
chr2	203360001	203480000	A.1.2.2.1.1.2.2.2	0.729989327641409	.	203360001	203480000	#FF4848	1	0.875
chr2	203480001	203800000	A.1.1.2.1.1.1.2.2.2.2	0.938100320170758	.	203480001	203800000	#FF0000	1	1
chr2	203800001	204120000	A.1.1.2.1.2.1.1.2	0.930629669156884	.	203800001	204120000	#FF0000	1	1
chr2	204120001	204320000	A.1.2.1.2.1.2.1.2.2.2	0.791889007470651	.	204120001	204320000	#FF4848	1	0.875
chr2	204320001	204520000	A.1.2.2.2.2.2.2.2.2.2	0.678762006403415	.	204320001	204520000	#FF4848	1	0.875
chr2	204520001	204800000	A.2.1.2.2.1.1.1.2	0.583778014941302	.	204520001	204800000	#FF9191	1	0.75
chr2	204800001	205200000	A.2.2.1.2.2.1.1.1	0.528281750266809	.	204800001	205200000	#FFDADA	1	0.625
chr2	205200001	205680000	B.1.2.1.2.1.1.1	0.35752401280683	.	205200001	205680000	#9191FF	1	0.375
chr2	205680001	205920000	B.1.1.1.2.2.2.1.2	0.426894343649947	.	205680001	205920000	#DADAFF	1	0.5
chr2	205920001	206080000	A.2.2.2.1.1.1.1	0.512273212379936	.	205920001	206080000	#FFDADA	1	0.625
chr2	206080001	206360000	A.2.1.2.2.2.2.2.2	0.564567769477054	.	206080001	206360000	#FF9191	1	0.75
chr2	206360001	206560000	A.2.1.2.2.1.1.1.1.1	0.585912486659552	.	206360001	206560000	#FF9191	1	0.75
chr2	206560001	206880000	A.1.2.1.2.1.2.2.1.1.1	0.790821771611526	.	206560001	206880000	#FF4848	1	0.875
chr2	206880001	207160000	A.1.1.1.2.2.2.2.2.1.2	0.947705442902882	.	206880001	207160000	#FF0000	1	1
chr2	207160001	207560000	A.1.2.1.2.1.2.2.2.1.1	0.787620064034152	.	207160001	207560000	#FF4848	1	0.875
chr2	207560001	207680000	A.2.1.1.2.1.2.1.2.2	0.63820704375667	.	207560001	207680000	#FF9191	1	0.75
chr2	207680001	207880000	A.1.2.2.2.2.2.2.2.2.1	0.67982924226254	.	207680001	207880000	#FF4848	1	0.875
chr2	207880001	208040000	A.1.2.2.2.1.1.1.1	0.711846318036286	.	207880001	208040000	#FF4848	1	0.875
chr2	208040001	208360000	A.1.2.1.2.1.2.1.1.1.2.1	0.797225186766275	.	208040001	208360000	#FF4848	1	0.875
chr2	208360001	208560000	A.1.1.2.1.2.1.1.1.2.1	0.932764140875133	.	208360001	208560000	#FF0000	1	1
chr2	208560001	208960000	A.1.1.1.2.2.2.1.1	0.953041622198506	.	208560001	208960000	#FF0000	1	1
chr2	208960001	209240000	A.1.2.1.2.1.2.2.2.2	0.785485592315902	.	208960001	209240000	#FF4848	1	0.875
chr2	209240001	209640000	B.2.1.1.1.2.2.1.2.2.2.1.2	0.260405549626467	.	209240001	209640000	#4848FF	1	0.25
chr2	209640001	209720000	B.1.2.2.2.1.1.2	0.302027748132337	.	209640001	209720000	#9191FF	1	0.375
chr2	209720001	209960000	B.2.1.1.1.2.1.2.1.2	0.272145144076841	.	209720001	209960000	#4848FF	1	0.25
chr2	209960001	210200000	B.1.1.1.2.2.2.2.2.1	0.424759871931697	.	209960001	210200000	#DADAFF	1	0.5
chr2	210200001	210440000	B.1.2.2.1.2.2.2.2.1	0.306296691568837	.	210200001	210440000	#9191FF	1	0.375
chr2	210440001	210880000	B.1.2.2.1.2.2.2.1.1	0.309498399146211	.	210440001	210880000	#9191FF	1	0.375
chr2	210880001	211120000	B.1.1.2.1.1.1.2.1.2.2	0.416221985058698	.	210880001	211120000	#DADAFF	1	0.5
chr2	211120001	211320000	B.2.2.1.1.1.2.1.1.1.1.2	0.109925293489861	.	211120001	211320000	#0000FF	1	0.125
chr2	211320001	211440000	B.1.2.2.1.2.2.2.2.2	0.305229455709712	.	211320001	211440000	#9191FF	1	0.375
chr2	211440001	211600000	B.2.1.2.2.2.1.1.2.2.1	0.143009605122732	.	211440001	211600000	#4848FF	1	0.25
chr2	211600001	211880000	B.2.2.1.2.2.1.2.2.2.1.2	0.0683030949839915	.	211600001	211880000	#0000FF	1	0.125
chr2	211880001	212120000	B.2.1.1.1.2.2.1.2.1	0.263607257203842	.	211880001	212120000	#4848FF	1	0.25
chr2	212120001	212280000	B.2.1.1.1.2.2.1.1.1.1.2	0.267876200640342	.	212120001	212280000	#4848FF	1	0.25
chr2	212280001	212560000	B.2.2.1.1.1.2.1.1.2.1.1	0.107790821771612	.	212280001	212560000	#0000FF	1	0.125
chr2	212560001	212680000	B.2.1.2.2.2.1.2.1.1.1.2	0.139807897545358	.	212560001	212680000	#4848FF	1	0.25
chr2	212680001	212880000	B.2.2.1.2.2.1.2.2.1	0.0704375667022412	.	212680001	212880000	#0000FF	1	0.125
chr2	212880001	213120000	B.2.2.1.1.1.2.1.2.1	0.104589114194237	.	212880001	213120000	#0000FF	1	0.125
chr2	213120001	213320000	B.2.2.1.1.1.2.1.1.2.1.2	0.106723585912487	.	213120001	213320000	#0000FF	1	0.125
chr2	213320001	213400000	B.2.1.2.2.2.1.2.1.1.2	0.138740661686233	.	213320001	213400000	#4848FF	1	0.25
chr2	213400001	213760000	B.2.2.1.1.1.2.1.2.2	0.103521878335112	.	213400001	213760000	#0000FF	1	0.125
chr2	213760001	214040000	B.2.1.2.2.2.1.2.1.2.1	0.137673425827108	.	213760001	214040000	#4848FF	1	0.25
chr2	214040001	214160000	B.1.2.1.2.1.1.2.2.1.2	0.352187833511206	.	214040001	214160000	#9191FF	1	0.375
chr2	214160001	214520000	B.2.2.2.1.1.2.1.2	0.0469583778014941	.	214160001	214520000	#0000FF	1	0.125
chr2	214520001	214640000	B.2.1.2.2.2.1.1.1.2	0.146211312700107	.	214520001	214640000	#4848FF	1	0.25
chr2	214640001	214880000	B.2.2.1.2.2.1.2.2.2.2	0.0672358591248666	.	214640001	214880000	#0000FF	1	0.125
chr2	214880001	215160000	B.2.2.1.1.1.2.1.1.1.1.1.1	0.112059765208111	.	214880001	215160000	#0000FF	1	0.125
chr2	215160001	215520000	B.2.2.1.1.1.2.1.1.2.2	0.105656350053362	.	215160001	215520000	#0000FF	1	0.125
chr2	215520001	215760000	B.1.2.1.2.1.1.2.1.1.2	0.355389541088581	.	215520001	215760000	#9191FF	1	0.375
chr2	215760001	216160000	B.2.1.1.1.2.2.1.2.2.2.2	0.259338313767343	.	215760001	216160000	#4848FF	1	0.25
chr2	216160001	216320000	A.2.2.1.2.2.2.1.2.1.2.2	0.51760939167556	.	216160001	216320000	#FFDADA	1	0.625
chr2	216320001	216520000	B.1.1.1.2.2.1.1	0.431163287086446	.	216320001	216520000	#DADAFF	1	0.5
chr2	216520001	216600000	B.1.1.1.2.2.2.1.1	0.427961579509071	.	216520001	216600000	#DADAFF	1	0.5
chr2	216600001	216880000	A.2.1.1.2.2.1.2.2.2	0.625400213447172	.	216600001	216880000	#FF9191	1	0.75
chr2	216880001	217280000	A.1.1.1.1.2.1.1.2	0.987193169690502	.	216880001	217280000	#FF0000	1	1
chr2	217280001	217520000	A.1.1.1.2.2.2.2.2.2	0.946638207043757	.	217280001	217520000	#FF0000	1	1
chr2	217520001	217800000	A.1.2.1.2.1.2.2.1.1.2	0.789754535752401	.	217520001	217800000	#FF4848	1	0.875
chr2	217800001	218040000	A.2.1.1.2.1.2.1.2.1.2	0.639274279615795	.	217800001	218040000	#FF9191	1	0.75
chr2	218040001	218200000	A.2.1.2.1.1.1.1.2.2.2	0.610458911419424	.	218040001	218200000	#FF9191	1	0.75
chr2	218200001	218320000	A.2.1.2.1.1.1.1.1.1.2	0.617929562433298	.	218200001	218320000	#FF9191	1	0.75
chr2	218320001	218400000	A.2.2.1.1.2.1.1.2.1	0.55709711846318	.	218320001	218400000	#FFDADA	1	0.625
chr2	218400001	218640000	A.1.2.2.1.2.2.2.1	0.718249733191035	.	218400001	218640000	#FF4848	1	0.875
chr2	218640001	219080000	A.1.1.1.1.2.1.2.2.1	0.982924226254002	.	218640001	219080000	#FF0000	1	1
chr2	219080001	219440000	A.1.1.1.1.1.2.1.1.1.1	0.99786552828175	.	219080001	219440000	#FF0000	1	1
chr2	219440001	219680000	A.1.1.1.2.1.1.1.1.1	0.976520811099253	.	219440001	219680000	#FF0000	1	1
chr2	219680001	220000000	A.1.1.2.2.1.2.2.1.2	0.900747065101387	.	219680001	220000000	#FF0000	1	1
chr2	220000001	220160000	A.1.2.1.1.1.1.2.1.2	0.869797225186766	.	220000001	220160000	#FF4848	1	0.875
chr2	220160001	220560000	A.1.1.1.1.2.1.2.2.2	0.981856990394877	.	220160001	220560000	#FF0000	1	1
chr2	220560001	220880000	A.2.1.1.2.1.2.1.2.1.1	0.64034151547492	.	220560001	220880000	#FF9191	1	0.75
chr2	220880001	221080000	A.2.2.2.2.1.1.1.1.1.2	0.491995731056564	.	220880001	221080000	#FFDADA	1	0.625
chr2	221080001	221240000	B.1.1.1.1.1.1.2.1.2	0.467449306296692	.	221080001	221240000	#DADAFF	1	0.5
chr2	221240001	221440000	B.1.1.1.1.2.1.2.2.1	0.451440768409819	.	221240001	221440000	#DADAFF	1	0.5
chr2	221440001	221520000	B.1.1.2.2.2.1	0.392742796157951	.	221440001	221520000	#DADAFF	1	0.5
chr2	221520001	221640000	B.1.1.1.1.2.1.2.2.2	0.450373532550694	.	221520001	221640000	#DADAFF	1	0.5
chr2	221640001	221880000	B.1.1.1.1.1.1.2.2.2.2	0.464247598719317	.	221640001	221880000	#DADAFF	1	0.5
chr2	221880001	222000000	B.1.1.2.1.1.1.1.1	0.422625400213447	.	221880001	222000000	#DADAFF	1	0.5
chr2	222000001	222120000	A.2.2.2.2.1.1.2.1.2.1	0.484525080042689	.	222000001	222120000	#FFDADA	1	0.625
chr2	222120001	222200000	A.2.2.2.2.1.1.2.1.2.2	0.483457844183565	.	222120001	222200000	#FFDADA	1	0.625
chr2	222200001	222520000	A.2.2.1.2.1.2.1.1.2	0.538954108858058	.	222200001	222520000	#FFDADA	1	0.625
chr2	222520001	222800000	B.1.1.1.1.1.1.2.1.1	0.468516542155816	.	222520001	222800000	#DADAFF	1	0.5
chr2	222800001	222920000	A.2.2.2.2.1.1.1.1.1.1	0.493062966915688	.	222800001	222920000	#FFDADA	1	0.625
chr2	222920001	223080000	A.2.2.2.2.1.1.2.1.1	0.485592315901814	.	222920001	223080000	#FFDADA	1	0.625
chr2	223080001	223480000	A.2.1.1.2.1.2.2.2	0.635005336179296	.	223080001	223480000	#FF9191	1	0.75
chr2	223480001	223800000	A.1.2.1.2.2.2.2.1	0.75880469583778	.	223480001	223800000	#FF4848	1	0.875
chr2	223800001	224040000	A.2.2.1.2.1.2.1.2.2.1.1.2	0.533617929562433	.	223800001	224040000	#FFDADA	1	0.625
chr2	224040001	224280000	B.1.1.1.1.1.1.2.2.2.1	0.465314834578442	.	224040001	224280000	#DADAFF	1	0.5
chr2	224280001	224520000	A.2.2.1.2.2.2.1.2.1.1	0.51974386339381	.	224280001	224520000	#FFDADA	1	0.625
chr2	224520001	224840000	A.1.2.2.2.1.1.1.2	0.710779082177161	.	224520001	224840000	#FF4848	1	0.875
chr2	224840001	224960000	A.2.2.1.2.1.2.1.2.1.1.2	0.536819637139808	.	224840001	224960000	#FFDADA	1	0.625
chr2	224960001	225160000	A.2.2.2.1.1.1.2.1.2.1.1	0.510138740661686	.	224960001	225160000	#FFDADA	1	0.625
chr2	225160001	225280000	A.2.2.2.1.1.1.2.1.2.1.2	0.509071504802561	.	225160001	225280000	#FFDADA	1	0.625
chr2	225280001	225480000	A.2.2.1.2.2.2.1.1.2.1	0.52187833511206	.	225280001	225480000	#FFDADA	1	0.625
chr2	225480001	225840000	B.2.1.1.1.2.2.1.2.2.1	0.262540021344717	.	225480001	225840000	#4848FF	1	0.25
chr2	225840001	226000000	B.2.1.2.2.2.1.1.2.1.2	0.144076840981857	.	225840001	226000000	#4848FF	1	0.25
chr2	226000001	226240000	B.2.2.2.1.2.2.2.2.2.1	0.0213447171824973	.	226000001	226240000	#0000FF	1	0.125
chr2	226240001	226440000	B.2.1.2.2.2.1.2.2.1.2	0.133404482390608	.	226240001	226440000	#4848FF	1	0.25
chr2	226440001	226600000	B.2.2.1.1.1.2.2.2.1	0.100320170757737	.	226440001	226600000	#0000FF	1	0.125
chr2	226600001	226880000	B.2.2.1.2.2.1.2.2.2.1.1	0.0693703308431163	.	226600001	226880000	#0000FF	1	0.125
chr2	226880001	227040000	B.2.1.2.2.2.1.1.2.1.1	0.145144076840982	.	226880001	227040000	#4848FF	1	0.25
chr2	227040001	227240000	B.2.1.2.2.2.1.2.2.1.1.1	0.135538954108858	.	227040001	227240000	#4848FF	1	0.25
chr2	227240001	227560000	B.2.1.2.2.1.1.1.2.1.2	0.16221985058698	.	227240001	227560000	#4848FF	1	0.25
chr2	227560001	227720000	B.1.2.2.1.2.1.2.1	0.312700106723586	.	227560001	227720000	#9191FF	1	0.375
chr2	227720001	227840000	B.2.1.1.1.1.2.1	0.281750266808965	.	227720001	227840000	#4848FF	1	0.25
chr2	227840001	228000000	B.1.2.1.2.1.1.2.2.2.2	0.350053361792956	.	227840001	228000000	#9191FF	1	0.375
chr2	228000001	228320000	A.2.2.1.2.2.2.1.2.1.2.1	0.518676627534685	.	228000001	228320000	#FFDADA	1	0.625
chr2	228320001	228440000	A.2.2.1.2.1.2.1.2.1.1.1	0.537886872998933	.	228320001	228440000	#FFDADA	1	0.625
chr2	228440001	228720000	A.2.2.2.1.1.1.2.2	0.506937033084312	.	228440001	228720000	#FFDADA	1	0.625
chr2	228720001	228960000	B.2.1.2.2.2.1.1.1.1	0.147278548559232	.	228720001	228960000	#4848FF	1	0.25
chr2	228960001	229080000	B.2.1.2.2.2.1.2.1.2.2	0.136606189967983	.	228960001	229080000	#4848FF	1	0.25
chr2	229080001	229320000	B.2.2.1.1.1.2.1.1.1.1.1.2	0.110992529348986	.	229080001	229320000	#0000FF	1	0.125
chr2	229320001	229480000	B.2.2.1.1.1.2.1.1.1.2	0.108858057630736	.	229320001	229480000	#0000FF	1	0.125
chr2	229480001	229640000	B.2.1.2.2.2.1.1.2.2.2	0.141942369263607	.	229480001	229640000	#4848FF	1	0.25
chr2	229640001	229920000	B.2.2.2.2.1.1.1.1.1	0.0181430096051227	.	229640001	229920000	#0000FF	1	0.125
chr2	229920001	230160000	B.2.1.2.2.2.1.2.2.2.2	0.130202774813234	.	229920001	230160000	#4848FF	1	0.25
chr2	230160001	230240000	B.2.1.1.1.2.2.1.1.2.1	0.265741728922092	.	230160001	230240000	#4848FF	1	0.25
chr2	230240001	230560000	B.1.2.1.2.2.2.1.2.2	0.339381003201708	.	230240001	230560000	#9191FF	1	0.375
chr2	230560001	230800000	A.2.1.1.2.2.1.2.2.1	0.626467449306297	.	230560001	230800000	#FF9191	1	0.75
chr2	230800001	231120000	A.2.2.1.2.1.2.1.2.2.2	0.531483457844184	.	230800001	231120000	#FFDADA	1	0.625
chr2	231120001	231280000	B.1.1.2.1.1.1.2.1.1	0.418356456776948	.	231120001	231280000	#DADAFF	1	0.5
chr2	231280001	231520000	A.2.2.1.2.1.2.1.2.2.1.1.1	0.534685165421558	.	231280001	231520000	#FFDADA	1	0.625
chr2	231520001	231680000	A.1.2.2.2.2.1.1.1.2	0.697972251867663	.	231520001	231680000	#FF4848	1	0.875
chr2	231680001	231920000	A.1.2.1.2.1.2.1.1.1.2.2	0.79615795090715	.	231680001	231920000	#FF4848	1	0.875
chr2	231920001	232080000	A.1.2.1.2.1.2.1.1.1.1	0.7982924226254	.	231920001	232080000	#FF4848	1	0.875
chr2	232080001	232320000	A.1.1.1.2.1.1.1.2.2.1	0.973319103521878	.	232080001	232320000	#FF0000	1	1
chr2	232320001	232600000	A.1.1.1.2.1.1.1.2.2.2	0.972251867662754	.	232320001	232600000	#FF0000	1	1
chr2	232600001	232800000	A.1.1.2.2.2.2.1.2.2.1	0.88153681963714	.	232600001	232800000	#FF0000	1	1
chr2	232800001	232960000	A.1.2.1.1.2.2.1.1.2.2.1	0.824973319103522	.	232800001	232960000	#FF4848	1	0.875
chr2	232960001	233160000	A.1.2.1.1.2.2.1.1.2.1	0.826040554962647	.	232960001	233160000	#FF4848	1	0.875
chr2	233160001	233680000	A.1.1.1.1.1.2.1.2.1	0.994663820704376	.	233160001	233680000	#FF0000	1	1
chr2	233680001	234000000	A.1.1.1.2.1.2.1.2.2.2	0.96051227321238	.	233680001	234000000	#FF0000	1	1
chr2	234000001	234320000	A.1.1.2.2.1.1.2.2.1.1.1	0.909284951974386	.	234000001	234320000	#FF0000	1	1
chr2	234320001	234400000	A.2.1.2.1.2.1.1.1.1	0.597652081109925	.	234320001	234400000	#FF9191	1	0.75
chr2	234400001	234600000	A.2.1.2.1.1.1.1.1.1.1	0.618996798292423	.	234400001	234600000	#FF9191	1	0.75
chr2	234600001	234840000	A.2.1.1.1.1.2.2.1	0.668089647812167	.	234600001	234840000	#FF9191	1	0.75
chr2	234840001	235000000	A.2.2.1.1.2.1.1.1	0.558164354322305	.	234840001	235000000	#FFDADA	1	0.625
chr2	235000001	235240000	A.2.1.2.1.1.1.1.1.2.2.1	0.615795090715048	.	235000001	235240000	#FF9191	1	0.75
chr2	235240001	235360000	A.2.1.1.1.2.2.2.2	0.653148345784418	.	235240001	235360000	#FF9191	1	0.75
chr2	235360001	235520000	A.2.1.1.1.2.2.2.1	0.654215581643543	.	235360001	235520000	#FF9191	1	0.75
chr2	235520001	235680000	A.1.2.2.1.1.2.1.2.2.1	0.735325506937033	.	235520001	235680000	#FF4848	1	0.875
chr2	235680001	236000000	A.1.2.1.1.1.2.1.1.1.2.2	0.861259338313767	.	235680001	236000000	#FF4848	1	0.875
chr2	236000001	236080000	A.2.1.2.1.1.1.1.2.1.2	0.612593383137673	.	236000001	236080000	#FF9191	1	0.75
chr2	236080001	236600000	A.1.1.2.2.2.2.1.2.1	0.882604055496265	.	236080001	236600000	#FF0000	1	1
chr2	236600001	236920000	A.1.2.1.1.2.2.1.2.1.2.1	0.820704375667022	.	236600001	236920000	#FF4848	1	0.875
chr2	236920001	237080000	A.1.2.2.1.1.2.1.1.1	0.741728922091782	.	236920001	237080000	#FF4848	1	0.875
chr2	237080001	237280000	A.1.2.2.1.2.2.2.2.2.1.1.2	0.715048025613661	.	237080001	237280000	#FF4848	1	0.875
chr2	237280001	237480000	A.2.1.1.1.2.1.1.1.2	0.662753468516542	.	237280001	237480000	#FF9191	1	0.75
chr2	237480001	237640000	A.2.1.1.1.1.1.2.2.2	0.672358591248666	.	237480001	237640000	#FF9191	1	0.75
chr2	237640001	238000000	A.1.2.2.1.1.1.1.2.1	0.750266808964781	.	237640001	238000000	#FF4848	1	0.875
chr2	238000001	238280000	A.1.2.2.1.1.2.1.2.2.2	0.734258271077908	.	238000001	238280000	#FF4848	1	0.875
chr2	238280001	238480000	A.1.2.1.1.2.2.1.2.1.2.2	0.819637139807898	.	238280001	238480000	#FF4848	1	0.875
chr2	238480001	238720000	A.1.2.1.1.1.2.1.1.1.2.1	0.862326574172892	.	238480001	238720000	#FF4848	1	0.875
chr2	238720001	238880000	A.1.2.2.1.2.1.2.1.2.1	0.725720384204909	.	238720001	238880000	#FF4848	1	0.875
chr2	238880001	239040000	A.1.2.1.1.2.1.1.1.1.1	0.845250800426894	.	238880001	239040000	#FF4848	1	0.875
chr2	239040001	239120000	A.2.1.1.1.1.2.1.1	0.671291355389541	.	239040001	239120000	#FF9191	1	0.75
chr2	239120001	239200000	A.1.2.2.1.2.1.2.1.1.2	0.726787620064034	.	239120001	239200000	#FF4848	1	0.875
chr2	239200001	239520000	A.1.2.1.1.2.1.1.1.1.2	0.844183564567769	.	239200001	239520000	#FF4848	1	0.875
chr2	239520001	239720000	A.2.1.1.1.1.1.2.1	0.674493062966916	.	239520001	239720000	#FF9191	1	0.75
chr2	239720001	239920000	A.2.1.1.1.2.1.2.2.2.2	0.656350053361793	.	239720001	239920000	#FF9191	1	0.75
chr2	239920001	240080000	A.2.1.2.1.1.1.1.1.2.1	0.616862326574173	.	239920001	240080000	#FF9191	1	0.75
chr2	240080001	240320000	A.1.2.1.1.2.2.1.2.1.1.2	0.821771611526147	.	240080001	240320000	#FF4848	1	0.875
chr2	240320001	240680000	A.1.2.2.1.2.1.2.1.2.2	0.724653148345784	.	240320001	240680000	#FF4848	1	0.875
chr2	240680001	240880000	A.2.1.2.1.1.1.1.1.2.2.2	0.614727854855923	.	240680001	240880000	#FF9191	1	0.75
chr2	240880001	241320000	A.1.2.1.1.2.2.1.2.1.1.1	0.822838847385272	.	240880001	241320000	#FF4848	1	0.875
chr2	241320001	241600000	A.1.2.2.1.1.2.1.1.2	0.740661686232657	.	241320001	241600000	#FF4848	1	0.875
chr2	241600001	242160000	A.1.2.1.1.1.1.2.1.1	0.870864461045891	.	241600001	242160000	#FF4848	1	0.875
chr2	242160001	242680000	A.1.1.1.2.1.1.1.1.2	0.975453575240128	.	242160001	242680000	#FF0000	1	1
chr2	242680001	242840000	A.1.2.2.1.1.2.2.1.1	0.733191035218783	.	242680001	242840000	#FF4848	1	0.875
chr2	242840001	243080000	A.1.2.2.1.2.1.2.1.1.1	0.727854855923159	.	242840001	243080000	#FF4848	1	0.875
chr3	80001	240000	B.2.1.2.1.1.2.2.1.1	0.15958815958816	.	80001	240000	#4848FF	1	0.25
chr3	240001	400000	B.2.2.1.2.2.2.1.2.1.1.1.1	0.0617760617760618	.	240001	400000	#0000FF	1	0.125
chr3	400001	520000	B.2.1.2.1.1.2.2.1.2.1	0.158301158301158	.	400001	520000	#4848FF	1	0.25
chr3	520001	600000	B.2.2.1.2.2.2.2.1.2	0.0501930501930502	.	520001	600000	#0000FF	1	0.125
chr3	680001	760000	B.2.2.1.2.2.2.2.1.2	0.0501930501930502	.	680001	760000	#0000FF	1	0.125
chr3	760001	840000	B.2.2.2.2.2.1.1.1.2.1	0.0154440154440154	.	760001	840000	#0000FF	1	0.125
chr3	880001	920000	B.2.2.2.2.2.1.1.1.2.1	0.0154440154440154	.	880001	920000	#0000FF	1	0.125
chr3	960001	1080000	B.2.2.2.2.2.1.1.1.2.1	0.0154440154440154	.	960001	1080000	#0000FF	1	0.125
chr3	1120001	1160000	B.2.2.2.2.2.1.1.1.2.1	0.0154440154440154	.	1120001	1160000	#0000FF	1	0.125
chr3	1160001	1480000	B.2.2.2.2.1.2.1.2.1	0.0218790218790219	.	1160001	1480000	#0000FF	1	0.125
chr3	1480001	1600000	B.2.2.1.2.2.2.2.2.2.2	0.0463320463320463	.	1480001	1600000	#0000FF	1	0.125
chr3	1600001	1720000	B.2.2.1.1.1.2.2.2.2	0.1003861003861	.	1600001	1720000	#0000FF	1	0.125
chr3	1720001	1880000	B.2.2.2.2.1.2.2.1	0.0193050193050193	.	1720001	1880000	#0000FF	1	0.125
chr3	1880001	2040000	B.2.2.2.1.1.1.1.2	0.0437580437580438	.	1880001	2040000	#0000FF	1	0.125
chr3	2040001	2320000	B.2.2.1.1.1.2.2.1.1	0.105534105534106	.	2040001	2320000	#0000FF	1	0.125
chr3	2320001	2520000	B.2.2.1.1.1.2.2.2.1.1	0.102960102960103	.	2320001	2520000	#0000FF	1	0.125
chr3	2520001	2640000	B.2.1.2.1.1.2.1.2.1.1.2.2	0.163449163449163	.	2520001	2640000	#4848FF	1	0.25
chr3	2640001	3080000	B.1.2.1.2.1.2.1.2	0.369369369369369	.	2640001	3080000	#9191FF	1	0.375
chr3	3080001	3200000	B.1.1.2.2.1.2.1	0.444015444015444	.	3080001	3200000	#DADAFF	1	0.5
chr3	3200001	3440000	B.2.1.2.1.1.2.1.1.2.2	0.167310167310167	.	3200001	3440000	#4848FF	1	0.25
chr3	3440001	3680000	B.2.1.2.1.1.2.1.1.2.1	0.168597168597169	.	3440001	3680000	#4848FF	1	0.25
chr3	3680001	3960000	B.1.2.1.2.1.1.2.2	0.371943371943372	.	3680001	3960000	#9191FF	1	0.375
chr3	3960001	4080000	B.2.1.1.1.1.1.1.2	0.258687258687259	.	3960001	4080000	#4848FF	1	0.25
chr3	4080001	4400000	B.1.2.1.2.1.1.2.1	0.373230373230373	.	4080001	4400000	#9191FF	1	0.375
chr3	4400001	4640000	B.1.1.1.1.1.2.1.2	0.528957528957529	.	4400001	4640000	#DADAFF	1	0.5
chr3	4640001	4760000	A.2.2.2.2.1.2.2	0.535392535392535	.	4640001	4760000	#FFDADA	1	0.625
chr3	4760001	4960000	A.2.2.2.2.1.2.1	0.536679536679537	.	4760001	4960000	#FFDADA	1	0.625
chr3	4960001	5280000	A.2.1.2.2.1.2.1.2.2	0.62033462033462	.	4960001	5280000	#FF9191	1	0.75
chr3	5280001	5480000	B.1.2.2.1.2.2.2.2	0.315315315315315	.	5280001	5480000	#9191FF	1	0.375
chr3	5480001	5640000	B.2.2.1.2.2.2.1.1.1.1	0.0669240669240669	.	5480001	5640000	#0000FF	1	0.125
chr3	5640001	5760000	B.2.2.1.2.2.2.1.1.1.2	0.0656370656370656	.	5640001	5760000	#0000FF	1	0.125
chr3	5760001	5880000	B.2.2.1.2.1.1.2	0.0746460746460746	.	5760001	5880000	#0000FF	1	0.125
chr3	5880001	6160000	B.2.2.2.2.2.1.2.2.1.1	0.00643500643500643	.	5880001	6160000	#0000FF	1	0.125
chr3	6160001	6280000	B.2.2.1.2.2.2.2.1.1.1	0.0527670527670528	.	6160001	6280000	#0000FF	1	0.125
chr3	6320001	6360000	B.2.2.1.2.2.2.2.1.1.1	0.0527670527670528	.	6320001	6360000	#0000FF	1	0.125
chr3	6400001	6480000	B.2.1.2.1.1.2.2.2	0.155727155727156	.	6400001	6480000	#4848FF	1	0.25
chr3	6480001	6800000	B.2.2.2.2.2.1.1.1.2.2.1	0.0141570141570142	.	6480001	6800000	#0000FF	1	0.125
chr3	6800001	7120000	B.2.2.2.2.1.2.1.2.2	0.0205920205920206	.	6800001	7120000	#0000FF	1	0.125
chr3	7120001	7240000	B.2.2.1.1.1.2.1.2.2.1.1	0.109395109395109	.	7120001	7240000	#0000FF	1	0.125
chr3	7240001	7480000	B.2.2.1.2.2.2.2.2.2.1	0.0476190476190476	.	7240001	7480000	#0000FF	1	0.125
chr3	7480001	7640000	B.2.1.2.1.1.2.1.2.1.1.2.1	0.164736164736165	.	7480001	7640000	#4848FF	1	0.25
chr3	7640001	7880000	B.1.2.2.1.2.2.2.1	0.316602316602317	.	7640001	7880000	#9191FF	1	0.375
chr3	7880001	8160000	B.2.1.2.1.1.1.2.2.1.2.1	0.175032175032175	.	7880001	8160000	#4848FF	1	0.25
chr3	8160001	8480000	B.1.1.1.2.1.2.2.1	0.492921492921493	.	8160001	8480000	#DADAFF	1	0.5
chr3	8480001	8680000	A.2.1.2.2.1.2.1.1.2.2	0.622908622908623	.	8480001	8680000	#FF9191	1	0.75
chr3	8680001	8960000	A.2.1.1.1.1.1.1.1	0.723294723294723	.	8680001	8960000	#FF9191	1	0.75
chr3	8960001	9440000	A.1.1.1.2.1.2.2.2	0.97039897039897	.	8960001	9440000	#FF0000	1	1
chr3	9440001	9720000	A.1.1.2.1.1.1.2.2	0.947232947232947	.	9440001	9720000	#FF0000	1	1
chr3	9720001	10040000	A.1.1.1.2.2.1.2.2	0.963963963963964	.	9720001	10040000	#FF0000	1	1
chr3	10040001	10160000	A.1.2.1.1.1.2.1.2	0.857142857142857	.	10040001	10160000	#FF4848	1	0.875
chr3	10160001	10280000	A.1.2.1.1.2.1.1.2.1	0.849420849420849	.	10160001	10280000	#FF4848	1	0.875
chr3	10280001	10360000	A.1.2.2.2.1.2.2.2.1.1	0.741312741312741	.	10280001	10360000	#FF4848	1	0.875
chr3	10360001	10840000	A.1.1.1.2.2.2.2.2	0.958815958815959	.	10360001	10840000	#FF0000	1	1
chr3	10840001	11320000	A.1.1.2.2.2.2.1.2.1.2.2	0.873873873873874	.	10840001	11320000	#FF0000	1	1
chr3	11320001	11520000	A.1.2.2.1.1.1.2.1.2.2	0.782496782496782	.	11320001	11520000	#FF4848	1	0.875
chr3	11520001	11960000	A.1.1.1.1.2.2.2.1.1.1	0.98970398970399	.	11520001	11960000	#FF0000	1	1
chr3	11960001	12160000	A.2.1.1.2.2.1.1.2.2.2	0.67953667953668	.	11960001	12160000	#FF9191	1	0.75
chr3	12160001	12520000	A.1.2.1.2.1.2.1.1.1	0.828828828828829	.	12160001	12520000	#FF4848	1	0.875
chr3	12520001	12880000	A.1.1.1.1.2.2.1.1.2	0.992277992277992	.	12520001	12880000	#FF0000	1	1
chr3	12880001	13040000	A.1.2.1.1.2.1.2.1.1	0.846846846846847	.	12880001	13040000	#FF4848	1	0.875
chr3	13040001	13360000	A.1.1.1.2.2.2.2.1	0.96010296010296	.	13040001	13360000	#FF0000	1	1
chr3	13360001	13440000	A.1.2.2.2.2.2.2.2	0.724581724581725	.	13360001	13440000	#FF4848	1	0.875
chr3	13440001	13720000	A.1.1.2.1.1.2.1.1.2.2.2.1	0.93951093951094	.	13440001	13720000	#FF0000	1	1
chr3	13720001	13920000	A.1.2.1.1.2.2.2.1	0.839124839124839	.	13720001	13920000	#FF4848	1	0.875
chr3	13920001	14160000	A.2.1.1.2.2.2.2.2.2	0.653796653796654	.	13920001	14160000	#FF9191	1	0.75
chr3	14160001	14280000	A.1.2.2.2.1.2.1.1.1	0.746460746460746	.	14160001	14280000	#FF4848	1	0.875
chr3	14280001	14440000	A.1.1.2.1.2.1.2.2.1.1	0.922779922779923	.	14280001	14440000	#FF0000	1	1
chr3	14440001	14720000	A.1.1.2.1.1.1.1.2.2.1	0.953667953667954	.	14440001	14720000	#FF0000	1	1
chr3	14720001	15160000	A.1.1.1.1.2.2.1.1.1	0.993564993564994	.	14720001	15160000	#FF0000	1	1
chr3	15160001	15640000	A.1.1.1.2.1.2.1.1.1	0.975546975546976	.	15160001	15640000	#FF0000	1	1
chr3	15640001	16320000	A.1.1.2.2.1.2.2.1.1	0.891891891891892	.	15640001	16320000	#FF0000	1	1
chr3	16320001	16600000	A.1.2.1.2.2.1.2.1.1.1	0.810810810810811	.	16320001	16600000	#FF4848	1	0.875
chr3	16600001	16960000	A.2.1.1.1.1.1.1.2.2	0.720720720720721	.	16600001	16960000	#FF9191	1	0.75
chr3	16960001	17280000	A.2.2.1.2.2.2.1.2.1	0.572715572715573	.	16960001	17280000	#FFDADA	1	0.625
chr3	17280001	17560000	B.1.1.2.2.2.1.1.1.2	0.433719433719434	.	17280001	17560000	#DADAFF	1	0.5
chr3	17560001	17880000	B.1.1.1.2.1.2.2.2	0.491634491634492	.	17560001	17880000	#DADAFF	1	0.5
chr3	17880001	18480000	B.1.2.2.1.1.2.2.2	0.334620334620335	.	17880001	18480000	#9191FF	1	0.375
chr3	18480001	18760000	B.2.1.2.1.1.1.1.1	0.18018018018018	.	18480001	18760000	#4848FF	1	0.25
chr3	18760001	19240000	B.2.2.1.2.1.1.1.1	0.0785070785070785	.	18760001	19240000	#0000FF	1	0.125
chr3	19240001	19480000	B.2.2.1.2.1.1.1.2.2	0.0759330759330759	.	19240001	19480000	#0000FF	1	0.125
chr3	19480001	19920000	B.2.2.2.2.1.2.1.1.1.2	0.0244530244530245	.	19480001	19920000	#0000FF	1	0.125
chr3	19920001	20120000	B.1.1.1.2.1.2.1.1	0.495495495495495	.	19920001	20120000	#DADAFF	1	0.5
chr3	20120001	20400000	B.1.2.2.1.1.1.1.2.1	0.357786357786358	.	20120001	20400000	#9191FF	1	0.375
chr3	20400001	20760000	B.2.2.1.2.2.2.1.1.2.1	0.0643500643500644	.	20400001	20760000	#0000FF	1	0.125
chr3	20760001	20880000	B.2.2.1.2.2.2.2.1.1.2	0.0514800514800515	.	20760001	20880000	#0000FF	1	0.125
chr3	20880001	21080000	B.2.2.1.2.1.2.1	0.0733590733590734	.	20880001	21080000	#0000FF	1	0.125
chr3	21080001	21320000	B.2.2.2.2.2.1.1.2	0.0115830115830116	.	21080001	21320000	#0000FF	1	0.125
chr3	21320001	21440000	B.2.1.2.1.1.1.2.2.1.2.2	0.173745173745174	.	21320001	21440000	#4848FF	1	0.25
chr3	21440001	21840000	B.2.2.2.2.1.2.1.1.1.1.2	0.0257400257400257	.	21440001	21840000	#0000FF	1	0.125
chr3	21840001	21960000	B.2.1.2.1.1.2.2.1.2.2	0.157014157014157	.	21840001	21960000	#4848FF	1	0.25
chr3	21960001	22240000	B.2.2.2.2.2.1.2.2.1.2	0.00514800514800515	.	21960001	22240000	#0000FF	1	0.125
chr3	22240001	22440000	B.2.2.2.2.1.2.1.1.1.1.1	0.027027027027027	.	22240001	22440000	#0000FF	1	0.125
chr3	22440001	22640000	B.2.2.2.2.2.1.1.1.1	0.0167310167310167	.	22440001	22640000	#0000FF	1	0.125
chr3	22640001	22720000	B.2.2.1.2.2.2.1.2.1.1.1.2	0.0604890604890605	.	22640001	22720000	#0000FF	1	0.125
chr3	22720001	23040000	B.2.1.2.1.1.2.1.2.1.2	0.162162162162162	.	22720001	23040000	#4848FF	1	0.25
chr3	23040001	23240000	B.1.1.2.2.2.1.1.1.1.2	0.435006435006435	.	23040001	23240000	#DADAFF	1	0.5
chr3	23240001	23400000	A.2.2.2.2.1.1.2	0.537966537966538	.	23240001	23400000	#FFDADA	1	0.625
chr3	23400001	23680000	A.2.2.1.2.2.2.1.2.2	0.571428571428571	.	23400001	23680000	#FFDADA	1	0.625
chr3	23680001	24000000	A.1.2.1.2.2.1.2.2	0.805662805662806	.	23680001	24000000	#FF4848	1	0.875
chr3	24000001	24280000	B.1.1.2.2.2.1.1.2.1	0.432432432432432	.	24000001	24280000	#DADAFF	1	0.5
chr3	24280001	24440000	B.1.2.2.1.2.2.1.2	0.317889317889318	.	24280001	24440000	#9191FF	1	0.375
chr3	24440001	24720000	B.2.1.1.1.1.1.1.1	0.25997425997426	.	24440001	24720000	#4848FF	1	0.25
chr3	24720001	25120000	B.2.1.2.1.1.2.1.2.1.1.1	0.166023166023166	.	24720001	25120000	#4848FF	1	0.25
chr3	25120001	25280000	B.2.1.1.2.2.2.2.2.1.1	0.184041184041184	.	25120001	25280000	#4848FF	1	0.25
chr3	25280001	25640000	B.1.2.2.1.1.1.1.2.2.2.2	0.353925353925354	.	25280001	25640000	#9191FF	1	0.375
chr3	25640001	25920000	B.1.2.2.1.2.2.1.1.2	0.319176319176319	.	25640001	25920000	#9191FF	1	0.375
chr3	25920001	26160000	B.2.2.2.2.2.1.1.1.2.2.2	0.0128700128700129	.	25920001	26160000	#0000FF	1	0.125
chr3	26160001	26360000	B.2.2.2.2.2.1.2.2.2	0.00386100386100386	.	26160001	26360000	#0000FF	1	0.125
chr3	26360001	26520000	B.2.2.1.2.1.2.2	0.0720720720720721	.	26360001	26520000	#0000FF	1	0.125
chr3	26520001	26840000	B.2.2.1.2.2.2.2.2.1	0.0489060489060489	.	26520001	26840000	#0000FF	1	0.125
chr3	26840001	27080000	B.2.2.1.2.1.1.1.2.1	0.0772200772200772	.	26840001	27080000	#0000FF	1	0.125
chr3	27080001	27400000	B.1.2.2.1.1.1.1.2.2.2.1	0.355212355212355	.	27080001	27400000	#9191FF	1	0.375
chr3	27400001	27720000	A.2.1.1.1.1.1.2.1.2.1	0.718146718146718	.	27400001	27720000	#FF9191	1	0.75
chr3	27720001	28120000	B.1.1.2.2.2.1.1.2.2	0.431145431145431	.	27720001	28120000	#DADAFF	1	0.5
chr3	28120001	28400000	B.2.1.2.1.1.1.1.2	0.178893178893179	.	28120001	28400000	#4848FF	1	0.25
chr3	28400001	28760000	B.2.2.2.2.1.2.1.1.2	0.0231660231660232	.	28400001	28760000	#0000FF	1	0.125
chr3	28760001	29040000	B.2.2.2.2.1.2.2.2	0.018018018018018	.	28760001	29040000	#0000FF	1	0.125
chr3	29040001	29240000	B.2.2.1.2.2.2.1.2.2.2.1	0.0553410553410553	.	29040001	29240000	#0000FF	1	0.125
chr3	29240001	29480000	B.2.1.1.2.2.2.2.2.1.2	0.182754182754183	.	29240001	29480000	#4848FF	1	0.25
chr3	29480001	29600000	B.1.2.2.1.1.1.1.2.2.1	0.356499356499356	.	29480001	29600000	#9191FF	1	0.375
chr3	29600001	30080000	B.2.1.2.1.1.1.2.2.2	0.172458172458172	.	29600001	30080000	#4848FF	1	0.25
chr3	30080001	30280000	B.1.2.1.2.1.2.2	0.368082368082368	.	30080001	30280000	#9191FF	1	0.375
chr3	30280001	30560000	B.1.2.1.2.1.1.1.2	0.374517374517374	.	30280001	30560000	#9191FF	1	0.375
chr3	30560001	30720000	A.2.2.2.2.1.1.1.2	0.539253539253539	.	30560001	30720000	#FFDADA	1	0.625
chr3	30720001	30840000	B.1.1.2.2.2.1.2.1.2.1	0.428571428571429	.	30720001	30840000	#DADAFF	1	0.5
chr3	30840001	31240000	B.1.1.1.2.1.2.1.2	0.494208494208494	.	30840001	31240000	#DADAFF	1	0.5
chr3	31240001	31640000	A.2.2.2.2.1.1.1.1	0.540540540540541	.	31240001	31640000	#FFDADA	1	0.625
chr3	31640001	31840000	A.2.1.2.2.1.2.1.1.2.1	0.624195624195624	.	31640001	31840000	#FF9191	1	0.75
chr3	31840001	32240000	A.1.1.2.2.1.2.2.1.2.1	0.890604890604891	.	31840001	32240000	#FF0000	1	1
chr3	32240001	32440000	A.1.2.1.2.2.1.2.1.1.2.2	0.808236808236808	.	32240001	32440000	#FF4848	1	0.875
chr3	32440001	32760000	A.1.1.1.1.2.2.2.1.2	0.987129987129987	.	32440001	32760000	#FF0000	1	1
chr3	32760001	32960000	A.1.1.1.2.1.2.2.1	0.971685971685972	.	32760001	32960000	#FF0000	1	1
chr3	32960001	33160000	A.1.1.2.2.1.1.2.2.1.1.2	0.906048906048906	.	32960001	33160000	#FF0000	1	1
chr3	33160001	33520000	A.1.1.2.2.1.2.2.1.2.2	0.889317889317889	.	33160001	33520000	#FF0000	1	1
chr3	33520001	33680000	A.1.2.2.1.2.1.2.2.2	0.756756756756757	.	33520001	33680000	#FF4848	1	0.875
chr3	33680001	33880000	A.2.1.1.1.1.1.2.1.2.2	0.716859716859717	.	33680001	33880000	#FF9191	1	0.75
chr3	33880001	34080000	B.1.1.2.2.2.1.1.1.1.1	0.436293436293436	.	33880001	34080000	#DADAFF	1	0.5
chr3	34080001	34360000	B.1.2.2.1.2.2.1.1.1	0.32046332046332	.	34080001	34360000	#9191FF	1	0.375
chr3	34360001	34640000	B.2.2.1.2.2.2.1.2.1.1.2	0.0592020592020592	.	34360001	34640000	#0000FF	1	0.125
chr3	34640001	34760000	B.2.1.1.2.2.2.2.2.2	0.181467181467181	.	34640001	34760000	#4848FF	1	0.25
chr3	34760001	35000000	B.2.2.1.2.2.2.1.2.1.2	0.0579150579150579	.	34760001	35000000	#0000FF	1	0.125
chr3	35000001	35360000	B.2.2.2.2.2.1.2.1.1.2	0.00900900900900901	.	35000001	35360000	#0000FF	1	0.125
chr3	35360001	35640000	B.2.2.2.2.2.1.2.1.1.1	0.0102960102960103	.	35360001	35640000	#0000FF	1	0.125
chr3	35640001	35920000	B.2.2.1.2.2.2.1.1.2.2	0.0630630630630631	.	35640001	35920000	#0000FF	1	0.125
chr3	35920001	36040000	B.2.1.1.2.1.1.1.2.2.2.2	0.218790218790219	.	35920001	36040000	#4848FF	1	0.25
chr3	36040001	36200000	B.2.1.2.1.1.1.2.2.1.1	0.176319176319176	.	36040001	36200000	#4848FF	1	0.25
chr3	36200001	36360000	B.2.2.1.2.2.2.1.2.2.2.2	0.0540540540540541	.	36200001	36360000	#0000FF	1	0.125
chr3	36360001	36760000	B.2.2.1.2.2.2.1.2.2.1	0.0566280566280566	.	36360001	36760000	#0000FF	1	0.125
chr3	36760001	37000000	A.2.1.2.2.1.2.1.2.1	0.621621621621622	.	36760001	37000000	#FF9191	1	0.75
chr3	37000001	37360000	A.1.2.1.2.2.1.1.2.2.1	0.813384813384813	.	37000001	37360000	#FF4848	1	0.875
chr3	37360001	37880000	A.1.2.1.2.2.1.1.1	0.817245817245817	.	37360001	37880000	#FF4848	1	0.875
chr3	37880001	38040000	A.1.1.2.2.2.2.2.2.1	0.866151866151866	.	37880001	38040000	#FF0000	1	1
chr3	38040001	38240000	A.1.1.2.1.2.1.2.1	0.924066924066924	.	38040001	38240000	#FF0000	1	1
chr3	38240001	38520000	A.1.2.1.2.1.2.1.2.2.1	0.824967824967825	.	38240001	38520000	#FF4848	1	0.875
chr3	38520001	38720000	A.1.2.1.2.1.2.1.2.1	0.826254826254826	.	38520001	38720000	#FF4848	1	0.875
chr3	38720001	39080000	A.2.1.1.2.2.1.1.2.1.1	0.683397683397683	.	38720001	39080000	#FF9191	1	0.75
chr3	39080001	39480000	A.1.1.1.2.1.2.1.2	0.972972972972973	.	39080001	39480000	#FF0000	1	1
chr3	39480001	39720000	A.2.1.1.1.2.2.2.2	0.7001287001287	.	39480001	39720000	#FF9191	1	0.75
chr3	39720001	40000000	B.1.1.1.1.2.1.1.1	0.525096525096525	.	39720001	40000000	#DADAFF	1	0.5
chr3	40000001	40160000	B.1.1.1.1.2.2.1.2	0.512226512226512	.	40000001	40160000	#DADAFF	1	0.5
chr3	40160001	40400000	A.2.1.2.2.2.1.2.2	0.61003861003861	.	40160001	40400000	#FF9191	1	0.75
chr3	40400001	40520000	A.2.1.2.1.2.2.2.1	0.634491634491634	.	40400001	40520000	#FF9191	1	0.75
chr3	40520001	40880000	A.1.2.2.1.1.1.2.1.1	0.785070785070785	.	40520001	40880000	#FF4848	1	0.875
chr3	40880001	41000000	A.2.1.2.1.2.2.2.2	0.633204633204633	.	40880001	41000000	#FF9191	1	0.75
chr3	41000001	41240000	A.2.1.1.2.2.1.1.2.1.2	0.682110682110682	.	41000001	41240000	#FF9191	1	0.75
chr3	41240001	41400000	A.2.1.1.2.2.2.2.1.1	0.658944658944659	.	41240001	41400000	#FF9191	1	0.75
chr3	41400001	41720000	A.2.1.1.2.2.2.2.2.1.2	0.655083655083655	.	41400001	41720000	#FF9191	1	0.75
chr3	41720001	41960000	A.2.1.1.2.2.2.2.2.1.1	0.656370656370656	.	41720001	41960000	#FF9191	1	0.75
chr3	41960001	42240000	A.1.1.2.2.2.2.1.1	0.879021879021879	.	41960001	42240000	#FF0000	1	1
chr3	42240001	42600000	A.1.1.2.2.2.2.1.2.1.2.1	0.875160875160875	.	42240001	42600000	#FF0000	1	1
chr3	42600001	42760000	A.1.1.2.1.1.1.2.1.2.2	0.948519948519948	.	42600001	42760000	#FF0000	1	1
chr3	42760001	42840000	A.1.2.2.2.2.2.1.2.2.1	0.728442728442728	.	42760001	42840000	#FF4848	1	0.875
chr3	42840001	42920000	A.2.1.1.2.1.1.1.2.1	0.694980694980695	.	42840001	42920000	#FF9191	1	0.75
chr3	42920001	43160000	A.1.2.2.1.1.1.2.1.2.1	0.783783783783784	.	42920001	43160000	#FF4848	1	0.875
chr3	43160001	43600000	A.1.1.2.2.2.2.1.2.2	0.872586872586873	.	43160001	43600000	#FF0000	1	1
chr3	43600001	43920000	A.1.1.2.2.2.2.1.2.1.1.1	0.877734877734878	.	43600001	43920000	#FF0000	1	1
chr3	43920001	44160000	A.1.2.1.2.1.2.2.1.1	0.822393822393822	.	43920001	44160000	#FF4848	1	0.875
chr3	44160001	44360000	A.2.1.1.2.2.1.1.2.2.1	0.680823680823681	.	44160001	44360000	#FF9191	1	0.75
chr3	44360001	44520000	A.1.2.2.2.2.1.2.2	0.733590733590734	.	44360001	44520000	#FF4848	1	0.875
chr3	44520001	44800000	A.1.2.2.2.2.1.1	0.736164736164736	.	44520001	44800000	#FF4848	1	0.875
chr3	44800001	45040000	A.1.2.1.1.1.2.2.2.1	0.854568854568855	.	44800001	45040000	#FF4848	1	0.875
chr3	45040001	45400000	A.1.1.2.1.1.2.1.1.1	0.945945945945946	.	45040001	45400000	#FF0000	1	1
chr3	45400001	45760000	A.1.1.1.2.2.2.1.2	0.961389961389961	.	45400001	45760000	#FF0000	1	1
chr3	45760001	45960000	A.1.2.2.2.1.2.1.1.2	0.745173745173745	.	45760001	45960000	#FF4848	1	0.875
chr3	45960001	46240000	A.1.2.2.2.2.2.1.2.1.1	0.731016731016731	.	45960001	46240000	#FF4848	1	0.875
chr3	46240001	46440000	A.2.1.1.2.1.1.2.2	0.691119691119691	.	46240001	46440000	#FF9191	1	0.75
chr3	46440001	46720000	A.1.1.2.1.2.1.2.2.1.2	0.921492921492922	.	46440001	46720000	#FF0000	1	1
[truncated: 8,615 more rows]
