# Supplementary material for: Systematic inference and comparison of multi-scale chromatin sub-compartments connects spatial organization to cell phenotypes
Source: Nat Commun. 2021 May 10;12:2439. doi: 10.1038/s41467-021-22666-3 (PMC8110550; doi:10.1038/s41467-021-22666-3)
Supplement: Supplementary file 5 — Supplementary Dataset 2 [file 41467_2021_22666_MOESM5_ESM.zip › Supplementary_Data_1_domain_hierarchies_127HiCmaps/SKBR3_breast_cancer_binsize=40kb.bed]

#fields: chr, pos_start, pos_end, the full compartment label describing the position in the hierachy, normalized compartment domain rank, ., pos_start, pos_end, color based on eight compartment model (A.1.1 - B.2.2), 1, eight compartment score (A.1.1 to B.2.2: 8 to 1 devided by 8)
chr1	520001	600000	A.1.2.1.1.1.2.2.2.1.1	0.794808405438813	.	520001	600000	#FF4848	1	0.875
chr1	680001	1200000	A.1.2.1.1.1.2.2.2.1.1	0.794808405438813	.	680001	1200000	#FF4848	1	0.875
chr1	1200001	1480000	A.1.1.2.2.1.1.1.2.2.2	0.888751545117429	.	1200001	1480000	#FF0000	1	1
chr1	1480001	1560000	A.1.2.1.1.2.2.1.2.1.2.1.1	0.76761433868974	.	1480001	1560000	#FF4848	1	0.875
chr1	1560001	1680000	A.1.2.1.1.2.2.2.2.1.1	0.755253399258344	.	1560001	1680000	#FF4848	1	0.875
chr1	1680001	1840000	A.1.1.2.2.1.2.2.2.1.1.2	0.857849196538937	.	1680001	1840000	#FF0000	1	1
chr1	1840001	2160000	A.1.2.1.1.2.2.1.2.2.1.2	0.762669962917182	.	1840001	2160000	#FF4848	1	0.875
chr1	2160001	2280000	A.2.1.1.1.1.2.2	0.630407911001236	.	2160001	2280000	#FF9191	1	0.75
chr1	2280001	2560000	A.2.1.1.1.1.2.1.2	0.631644004944376	.	2280001	2560000	#FF9191	1	0.75
chr1	2560001	2640000	B.1.2.1.1.2.2.1.1	0.285537700865266	.	2560001	2640000	#9191FF	1	0.375
chr1	2680001	3000000	B.1.2.1.1.2.2.1.1	0.285537700865266	.	2680001	3000000	#9191FF	1	0.375
chr1	3000001	3360000	B.1.1.2.2.1.1.1.1.2.1	0.332509270704574	.	3000001	3360000	#DADAFF	1	0.5
chr1	3360001	3840000	A.1.2.1.2.1.2.1.1.1.1.1	0.73176761433869	.	3360001	3840000	#FF4848	1	0.875
chr1	3840001	3880000	B.1.1.2.2.1.2.1.1.1.2	0.325092707045735	.	3840001	3880000	#DADAFF	1	0.5
chr1	3960001	4160000	B.1.1.2.2.1.2.1.1.1.2	0.325092707045735	.	3960001	4160000	#DADAFF	1	0.5
chr1	4160001	4360000	B.1.2.1.2.2.1.1.2	0.27070457354759	.	4160001	4360000	#9191FF	1	0.375
chr1	4360001	4680000	B.1.2.1.2.2.1.2	0.26946847960445	.	4360001	4680000	#9191FF	1	0.375
chr1	4680001	5080000	B.1.2.1.2.2.1.1.1	0.271940667490729	.	4680001	5080000	#9191FF	1	0.375
chr1	5080001	5240000	B.1.1.2.2.1.2.2.2	0.320148331273177	.	5080001	5240000	#DADAFF	1	0.5
chr1	5240001	5440000	B.1.2.1.1.2.1.1.2.1	0.289245982694685	.	5240001	5440000	#9191FF	1	0.375
chr1	5440001	5640000	A.2.2.1.1.1.1.2.2	0.53646477132262	.	5440001	5640000	#FFDADA	1	0.625
chr1	5640001	6040000	A.2.2.1.1.2.1.1.2.1.2	0.524103831891224	.	5640001	6040000	#FFDADA	1	0.625
chr1	6040001	6400000	A.1.1.2.2.1.2.1.2.2	0.866501854140915	.	6040001	6400000	#FF0000	1	1
chr1	6400001	6520000	A.1.1.2.2.1.1.2.2.2.1.2	0.878862793572311	.	6400001	6520000	#FF0000	1	1
chr1	6520001	6720000	A.1.1.1.2.2.2.2.2.1.2	0.940667490729295	.	6520001	6720000	#FF0000	1	1
chr1	6720001	7000000	A.2.1.1.1.1.1.2.1	0.636588380716934	.	6720001	7000000	#FF9191	1	0.75
chr1	7000001	7320000	A.2.2.1.2.2.1.1.1	0.484548825710754	.	7000001	7320000	#FFDADA	1	0.625
chr1	7320001	7640000	A.2.1.1.1.1.1.1.1	0.640296662546354	.	7320001	7640000	#FF9191	1	0.75
chr1	7640001	7720000	A.2.1.1.2.1.1.2.2	0.595797280593325	.	7640001	7720000	#FF9191	1	0.75
chr1	7720001	8000000	A.2.2.1.1.1.2.1.2	0.533992583436341	.	7720001	8000000	#FFDADA	1	0.625
chr1	8000001	8320000	A.1.2.1.1.1.2.2.2.2	0.792336217552534	.	8000001	8320000	#FF4848	1	0.875
chr1	8320001	8400000	A.1.2.1.2.2.2.2	0.697156983930779	.	8320001	8400000	#FF4848	1	0.875
chr1	8400001	8800000	A.1.1.1.2.1.1.2.1.1.2	0.969097651421508	.	8400001	8800000	#FF0000	1	1
chr1	8800001	8920000	A.1.2.1.1.1.1.2.1.2	0.815822002472188	.	8800001	8920000	#FF4848	1	0.875
chr1	8920001	9120000	A.1.1.2.2.1.1.2.2.2.2.1.1	0.877626699629172	.	8920001	9120000	#FF0000	1	1
chr1	9120001	9360000	A.1.1.1.2.2.1.2.2	0.951792336217553	.	9120001	9360000	#FF0000	1	1
chr1	9360001	9520000	A.1.1.1.2.2.2.1.2.1	0.946847960444994	.	9360001	9520000	#FF0000	1	1
chr1	9520001	9880000	A.1.1.1.2.2.2.2.2.2	0.939431396786156	.	9520001	9880000	#FF0000	1	1
chr1	9880001	10360000	A.1.1.2.2.1.2.1.1.1.1.2	0.872682323856613	.	9880001	10360000	#FF0000	1	1
chr1	10360001	10520000	A.1.2.1.1.2.2.2.1.2.2	0.756489493201483	.	10360001	10520000	#FF4848	1	0.875
chr1	10520001	10720000	A.1.2.1.1.2.2.2.2.2.1	0.752781211372064	.	10520001	10720000	#FF4848	1	0.875
chr1	10720001	11080000	A.1.2.1.1.2.1.2.1.1.1.2	0.788627935723115	.	10720001	11080000	#FF4848	1	0.875
chr1	11080001	11360000	A.1.2.1.1.2.2.1.2.1.1.1	0.77008652657602	.	11080001	11360000	#FF4848	1	0.875
chr1	11360001	11720000	A.2.2.1.1.1.2.1.1	0.535228677379481	.	11360001	11720000	#FFDADA	1	0.625
chr1	11720001	12080000	A.1.1.2.2.1.2.1.1.1.1.1	0.873918417799753	.	11720001	12080000	#FF0000	1	1
chr1	12080001	12360000	A.1.2.1.1.2.2.1.2.2.2.1	0.761433868974042	.	12080001	12360000	#FF4848	1	0.875
chr1	12360001	12520000	A.1.2.1.2.2.2.1.2	0.698393077873918	.	12360001	12520000	#FF4848	1	0.875
chr1	12520001	12680000	A.1.2.1.1.2.2.1.1.2.2.2	0.771322620519159	.	12520001	12680000	#FF4848	1	0.875
chr1	12680001	13000000	B.1.1.2.1.1.1.1.2	0.355995055624227	.	12680001	13000000	#DADAFF	1	0.5
chr1	13120001	13200000	B.1.1.2.1.1.1.1.2	0.355995055624227	.	13120001	13200000	#DADAFF	1	0.5
chr1	13200001	13240000	A.2.2.1.2.2.2.2	0.478368355995056	.	13200001	13240000	#FFDADA	1	0.625
chr1	13360001	13400000	A.2.2.1.2.2.2.2	0.478368355995056	.	13360001	13400000	#FFDADA	1	0.625
chr1	13760001	14040000	B.1.1.2.2.1.1.1.2.2	0.328800988875155	.	13760001	14040000	#DADAFF	1	0.5
chr1	14040001	14160000	A.2.2.1.1.1.1.2.1	0.53770086526576	.	14040001	14160000	#FFDADA	1	0.625
chr1	14160001	14440000	B.1.1.2.2.1.2.1.2	0.322620519159456	.	14160001	14440000	#DADAFF	1	0.5
chr1	14440001	14720000	B.1.1.2.1.1.2	0.352286773794808	.	14440001	14720000	#DADAFF	1	0.5
chr1	14720001	14840000	A.2.2.1.1.1.2.2.1.1	0.532756489493202	.	14720001	14840000	#FFDADA	1	0.625
chr1	14840001	15200000	A.2.2.1.2.2.2.1.2	0.479604449938195	.	14840001	15200000	#FFDADA	1	0.625
chr1	15200001	15360000	A.1.2.1.2.2.1.2.2.1.2	0.702101359703337	.	15200001	15360000	#FF4848	1	0.875
chr1	15360001	15480000	A.2.1.1.2.1.2	0.594561186650185	.	15360001	15480000	#FF9191	1	0.75
chr1	15480001	15840000	A.1.1.2.2.1.2.2.1.2.2	0.860321384425216	.	15480001	15840000	#FF0000	1	1
chr1	15840001	16120000	A.1.1.2.2.1.2.2.1.2.1	0.861557478368356	.	15840001	16120000	#FF0000	1	1
chr1	16120001	16400000	A.1.1.1.2.2.2.1.2.2	0.945611866501854	.	16120001	16400000	#FF0000	1	1
chr1	16400001	16800000	A.1.1.1.2.2.1.1.1.1	0.957972805933251	.	16400001	16800000	#FF0000	1	1
chr1	16800001	16880000	A.1.2.1.1.2.2.1.2.1.2.2	0.765142150803461	.	16800001	16880000	#FF4848	1	0.875
chr1	16880001	17240000	A.1.1.2.2.1.1.1.1.2.2	0.894932014833127	.	16880001	17240000	#FF0000	1	1
chr1	17240001	17760000	A.1.1.2.2.1.2.1.1.2.2	0.868974042027194	.	17240001	17760000	#FF0000	1	1
chr1	17760001	17960000	A.1.2.1.1.2.2.1.2.1.1.2	0.76885043263288	.	17760001	17960000	#FF4848	1	0.875
chr1	17960001	18240000	A.2.2.1.2.2.1.1.2	0.483312731767614	.	17960001	18240000	#FFDADA	1	0.625
chr1	18240001	18640000	B.1.1.2.1.1.1.1.1	0.357231149567367	.	18240001	18640000	#DADAFF	1	0.5
chr1	18640001	18880000	A.2.1.1.2.1.1.1.1.2	0.599505562422744	.	18640001	18880000	#FF9191	1	0.75
chr1	18880001	19200000	A.2.1.1.2.1.1.1.2	0.598269468479604	.	18880001	19200000	#FF9191	1	0.75
chr1	19200001	19360000	A.1.2.1.1.2.2.2.1.2.1	0.757725587144623	.	19200001	19360000	#FF4848	1	0.875
chr1	19360001	19520000	A.1.2.1.2.2.2.1.1	0.699629171817058	.	19360001	19520000	#FF4848	1	0.875
chr1	19520001	19680000	A.1.2.1.2.2.1.2.2.1.1	0.703337453646477	.	19520001	19680000	#FF4848	1	0.875
chr1	19680001	19960000	A.1.2.1.2.2.1.2.1.2	0.704573547589617	.	19680001	19960000	#FF4848	1	0.875
chr1	19960001	20040000	A.2.1.1.2.1.1.2.1	0.597033374536465	.	19960001	20040000	#FF9191	1	0.75
chr1	20040001	20200000	A.2.1.1.1.1.2.1.1.2	0.632880098887515	.	20040001	20200000	#FF9191	1	0.75
chr1	20200001	20400000	A.1.2.1.2.2.1.1.1	0.708281829419036	.	20200001	20400000	#FF4848	1	0.875
chr1	20400001	20800000	A.1.2.1.1.2.2.1.2.2.1.1	0.763906056860321	.	20400001	20800000	#FF4848	1	0.875
chr1	20800001	21360000	A.1.1.1.2.2.2.2.1.2	0.943139678615575	.	20800001	21360000	#FF0000	1	1
chr1	21360001	21520000	A.1.2.1.2.2.1.1.2	0.707045735475896	.	21360001	21520000	#FF4848	1	0.875
chr1	21520001	21720000	A.1.2.1.1.2.1.2.1.1.1.1	0.789864029666255	.	21520001	21720000	#FF4848	1	0.875
chr1	21720001	22000000	A.1.2.1.1.2.2.2.2.1.2	0.754017305315204	.	21720001	22000000	#FF4848	1	0.875
chr1	22000001	22280000	A.1.1.2.2.1.1.1.1.2.1.1.2	0.897404202719407	.	22000001	22280000	#FF0000	1	1
chr1	22280001	22400000	A.1.2.1.1.2.2.1.2.1.2.1.2	0.766378244746601	.	22280001	22400000	#FF4848	1	0.875
chr1	22400001	22720000	A.1.1.2.2.1.2.2.1.1.1.1	0.865265760197775	.	22400001	22720000	#FF0000	1	1
chr1	22720001	23040000	A.1.2.1.1.2.2.2.2.2.2	0.751545117428925	.	22720001	23040000	#FF4848	1	0.875
chr1	23040001	23200000	A.1.2.1.1.2.2.2.1.1	0.758961681087763	.	23040001	23200000	#FF4848	1	0.875
chr1	23200001	23320000	A.2.1.1.1.1.2.1.1.1	0.634116192830655	.	23200001	23320000	#FF9191	1	0.75
chr1	23320001	23680000	A.1.1.2.2.1.1.1.2.1.2	0.892459826946848	.	23320001	23680000	#FF0000	1	1
chr1	23680001	23880000	A.1.2.1.1.2.1.2.2.1.2	0.781211372064277	.	23680001	23880000	#FF4848	1	0.875
chr1	23880001	24040000	A.1.2.1.1.2.1.2.2.2	0.779975278121137	.	23880001	24040000	#FF4848	1	0.875
chr1	24040001	24280000	A.1.1.2.2.1.2.2.2.2.1	0.855377008652658	.	24040001	24280000	#FF0000	1	1
chr1	24360001	24720000	A.1.1.1.2.2.2.1.1.1	0.950556242274413	.	24360001	24720000	#FF0000	1	1
chr1	24720001	24960000	A.1.1.2.2.1.2.2.2.2.2	0.854140914709518	.	24720001	24960000	#FF0000	1	1
chr1	24960001	25160000	A.1.2.1.1.2.1.2.2.1.1.2	0.782447466007417	.	24960001	25160000	#FF4848	1	0.875
chr1	25160001	25560000	A.1.2.1.2.2.1.2.2.2	0.700865265760198	.	25160001	25560000	#FF4848	1	0.875
chr1	25560001	25920000	A.1.1.1.2.2.2.1.1.2.1	0.949320148331273	.	25560001	25920000	#FF0000	1	1
chr1	25920001	26160000	A.1.2.1.1.2.1.2.1.1.2.1	0.787391841779975	.	25920001	26160000	#FF4848	1	0.875
chr1	26160001	26360000	A.1.1.2.2.1.2.2.1.1.1.2	0.864029666254635	.	26160001	26360000	#FF0000	1	1
chr1	26360001	26840000	A.1.1.1.2.2.1.2.1.1	0.954264524103832	.	26360001	26840000	#FF0000	1	1
chr1	26840001	27320000	A.1.1.2.2.1.1.1.1.2.1.2	0.896168108776267	.	26840001	27320000	#FF0000	1	1
chr1	27320001	27560000	A.1.1.2.2.1.1.1.1.2.1.1.1	0.898640296662546	.	27320001	27560000	#FF0000	1	1
chr1	27560001	27760000	A.1.2.1.1.2.1.2.1.2	0.784919653893696	.	27560001	27760000	#FF4848	1	0.875
chr1	27760001	27920000	A.1.1.2.2.1.2.2.1.1.2	0.862793572311496	.	27760001	27920000	#FF0000	1	1
chr1	27920001	28120000	A.1.2.1.1.2.1.2.2.1.1.1	0.783683559950556	.	27920001	28120000	#FF4848	1	0.875
chr1	28120001	28360000	A.1.1.2.2.1.1.2.2.2.1.1.2	0.880098887515451	.	28120001	28360000	#FF0000	1	1
chr1	28360001	28760000	A.1.1.2.2.1.1.1.2.2.1.2	0.889987639060569	.	28360001	28760000	#FF0000	1	1
chr1	28760001	28920000	A.1.1.2.2.1.1.2.2.1.1	0.88380716934487	.	28760001	28920000	#FF0000	1	1
chr1	28920001	29080000	A.1.1.2.2.1.2.2.2.1.2	0.856613102595797	.	28920001	29080000	#FF0000	1	1
chr1	29080001	29680000	A.1.2.1.1.1.2.2.1.1.1.1	0.80593325092707	.	29080001	29680000	#FF4848	1	0.875
chr1	29680001	29800000	A.2.2.1.2.2.2.1.1	0.480840543881335	.	29680001	29800000	#FFDADA	1	0.625
chr1	29800001	29880000	B.2.1.2.1.1.1.2.1	0.160692212608158	.	29800001	29880000	#4848FF	1	0.25
chr1	30000001	30560000	B.2.1.2.1.1.1.2.1	0.160692212608158	.	30000001	30560000	#4848FF	1	0.25
chr1	30560001	30800000	B.1.1.2.2.1.2.1.1.1.1	0.326328800988875	.	30560001	30800000	#DADAFF	1	0.5
chr1	30800001	31200000	B.1.1.2.1.1.1.2.2	0.353522867737948	.	30800001	31200000	#DADAFF	1	0.5
chr1	31200001	31440000	A.1.2.1.1.2.2.1.1.1.1.2	0.777503090234858	.	31200001	31440000	#FF4848	1	0.875
chr1	31440001	31600000	A.1.1.2.2.1.1.2.2.2.2.1.2	0.876390605686032	.	31440001	31600000	#FF0000	1	1
chr1	31600001	31880000	A.1.1.2.2.1.2.2.2.1.1.1	0.859085290482077	.	31600001	31880000	#FF0000	1	1
chr1	31880001	32240000	A.1.1.1.2.2.2.2.2.1.1	0.941903584672435	.	31880001	32240000	#FF0000	1	1
chr1	32240001	32600000	A.1.1.1.2.2.2.2.1.1	0.944375772558714	.	32240001	32600000	#FF0000	1	1
chr1	32600001	32880000	A.1.1.1.2.2.1.1.2	0.955500618046972	.	32600001	32880000	#FF0000	1	1
chr1	32880001	33120000	A.1.1.2.2.1.1.2.2.2.1.1.1	0.881334981458591	.	32880001	33120000	#FF0000	1	1
chr1	33120001	33280000	A.1.1.2.2.1.1.2.2.1.2	0.882571075401731	.	33120001	33280000	#FF0000	1	1
chr1	33280001	33520000	A.1.1.2.2.1.1.1.1.1.1	0.901112484548826	.	33280001	33520000	#FF0000	1	1
chr1	33520001	33920000	A.1.1.2.2.2.2.2.2.1.1	0.826946847960445	.	33520001	33920000	#FF0000	1	1
chr1	33920001	34120000	B.1.1.2.1.1.1.2.1	0.354758961681088	.	33920001	34120000	#DADAFF	1	0.5
chr1	34120001	34600000	B.1.2.1.2.2.2.1.2	0.266996291718171	.	34120001	34600000	#9191FF	1	0.375
chr1	34600001	34760000	B.1.1.2.2.1.2.1.1.2	0.323856613102596	.	34600001	34760000	#DADAFF	1	0.5
chr1	34760001	34880000	B.1.2.1.1.2.1.1.1.2	0.290482076637824	.	34760001	34880000	#9191FF	1	0.375
chr1	34880001	35200000	B.1.2.1.1.2.2.2	0.281829419035847	.	34880001	35200000	#9191FF	1	0.375
chr1	35200001	35480000	A.2.2.1.1.1.1.1	0.5389369592089	.	35200001	35480000	#FFDADA	1	0.625
chr1	35480001	35680000	A.1.2.1.1.2.2.1.1.2.2.1	0.772558714462299	.	35480001	35680000	#FF4848	1	0.875
chr1	35680001	36000000	A.1.1.1.2.2.1.1.1.2	0.956736711990111	.	35680001	36000000	#FF0000	1	1
chr1	36000001	36280000	A.1.2.1.1.2.2.1.1.1.1.1	0.778739184177997	.	36000001	36280000	#FF4848	1	0.875
chr1	36280001	36520000	A.1.1.2.2.1.1.2.2.2.2.2	0.875154511742892	.	36280001	36520000	#FF0000	1	1
chr1	36520001	36960000	A.1.1.2.2.1.1.1.2.1.1	0.893695920889988	.	36520001	36960000	#FF0000	1	1
chr1	36960001	37240000	A.2.2.1.1.1.2.2.2	0.530284301606922	.	36960001	37240000	#FFDADA	1	0.625
chr1	37240001	37360000	A.2.2.1.1.1.2.2.1.2	0.531520395550062	.	37240001	37360000	#FFDADA	1	0.625
chr1	37360001	37920000	B.1.1.2.2.1.1.1.1.2.2	0.331273176761434	.	37360001	37920000	#DADAFF	1	0.5
chr1	37920001	38040000	A.1.2.1.1.2.1.1	0.791100123609394	.	37920001	38040000	#FF4848	1	0.875
chr1	38040001	38320000	A.1.2.1.1.2.2.1.1.1.2	0.776266996291718	.	38040001	38320000	#FF4848	1	0.875
chr1	38320001	38480000	A.1.2.1.1.2.2.1.1.2.1.2	0.773794808405439	.	38320001	38480000	#FF4848	1	0.875
chr1	38480001	38880000	B.1.1.2.2.1.1.1.1.1	0.333745364647713	.	38480001	38880000	#DADAFF	1	0.5
chr1	38880001	39320000	B.1.1.2.2.1.1.1.2.1	0.330037082818294	.	38880001	39320000	#DADAFF	1	0.5
chr1	39320001	39560000	A.1.2.1.1.1.1.1.2.1	0.819530284301607	.	39320001	39560000	#FF4848	1	0.875
chr1	39560001	39720000	A.1.1.2.2.1.1.2.1.1	0.887515451174289	.	39560001	39720000	#FF0000	1	1
chr1	39720001	40000000	A.1.2.1.1.2.2.1.2.2.2.2	0.760197775030902	.	39720001	40000000	#FF4848	1	0.875
chr1	40000001	40280000	A.1.1.2.2.1.1.2.1.2.1	0.88627935723115	.	40000001	40280000	#FF0000	1	1
chr1	40280001	40480000	A.1.1.2.2.1.1.1.1.1.2	0.899876390605686	.	40280001	40480000	#FF0000	1	1
chr1	40480001	40920000	A.1.1.1.1.1.2.2.2.1	0.990111248454883	.	40480001	40920000	#FF0000	1	1
chr1	40920001	41480000	A.1.1.1.1.1.2.1.1.1	0.997527812113721	.	40920001	41480000	#FF0000	1	1
chr1	41480001	41720000	A.1.2.1.2.1.2.1.1.1.2.1	0.72929542645241	.	41480001	41720000	#FF4848	1	0.875
chr1	41720001	41960000	A.1.1.2.2.1.2.1.1.2.1	0.870210135970334	.	41720001	41960000	#FF0000	1	1
chr1	41960001	42240000	A.1.2.1.2.1.1.2.2.2.1.1	0.735475896168109	.	41960001	42240000	#FF4848	1	0.875
chr1	42240001	42440000	A.1.2.1.1.1.2.2.1.2.1.2	0.798516687268232	.	42240001	42440000	#FF4848	1	0.875
chr1	42440001	42680000	A.1.2.1.2.1.2.1.1.1.1.2	0.73053152039555	.	42440001	42680000	#FF4848	1	0.875
chr1	42680001	42960000	A.1.2.1.2.1.1.2.1.1	0.739184177997528	.	42680001	42960000	#FF4848	1	0.875
chr1	42960001	43080000	A.2.1.1.2.1.1.1.1.1	0.600741656365884	.	42960001	43080000	#FF9191	1	0.75
chr1	43080001	43400000	A.1.2.1.1.1.2.2.2.1.2	0.793572311495674	.	43080001	43400000	#FF4848	1	0.875
chr1	43400001	43520000	A.1.2.1.1.2.1.2.1.1.2.2	0.786155747836836	.	43400001	43520000	#FF4848	1	0.875
chr1	43520001	44000000	A.1.1.2.2.1.2.1.2.1	0.867737948084054	.	43520001	44000000	#FF0000	1	1
chr1	44000001	44200000	A.1.1.1.2.2.2.1.1.2.2	0.948084054388133	.	44000001	44200000	#FF0000	1	1
chr1	44200001	44520000	A.1.1.2.2.1.2.1.1.1.2	0.871446229913473	.	44200001	44520000	#FF0000	1	1
chr1	44520001	44880000	A.1.2.1.2.1.2.1.2.2.2	0.716934487021014	.	44520001	44880000	#FF4848	1	0.875
chr1	44880001	45120000	A.2.1.1.2.2.2.2	0.57725587144623	.	44880001	45120000	#FF9191	1	0.75
chr1	45120001	45480000	A.1.1.1.2.1.1.1.1.2	0.974042027194067	.	45120001	45480000	#FF0000	1	1
chr1	45480001	45560000	A.1.2.1.2.2.1.2.1.1	0.705809641532756	.	45480001	45560000	#FF4848	1	0.875
chr1	45560001	45760000	A.1.2.1.1.1.1.2.2.2	0.813349814585908	.	45560001	45760000	#FF4848	1	0.875
chr1	45760001	46040000	A.1.1.2.2.1.1.1.2.2.1.1	0.891223733003708	.	45760001	46040000	#FF0000	1	1
chr1	46040001	46520000	A.1.1.1.1.1.2.2.2.2	0.988875154511743	.	46040001	46520000	#FF0000	1	1
chr1	46520001	46840000	A.1.1.1.2.2.1.2.1.2	0.953028430160692	.	46520001	46840000	#FF0000	1	1
chr1	46840001	47040000	A.1.1.2.2.2.2.1.1.2	0.833127317676143	.	46840001	47040000	#FF0000	1	1
chr1	47040001	47240000	A.1.1.2.2.2.2.1.1.1	0.834363411619283	.	47040001	47240000	#FF0000	1	1
chr1	47240001	47360000	A.1.2.1.1.2.2.1.1.2.1.1	0.775030902348579	.	47240001	47360000	#FF4848	1	0.875
chr1	47360001	47600000	A.1.2.1.1.1.2.2.1.1.1.2	0.804697156983931	.	47360001	47600000	#FF4848	1	0.875
chr1	47600001	47840000	A.1.2.1.1.1.2.2.1.1.2.2	0.800988875154512	.	47600001	47840000	#FF4848	1	0.875
chr1	47840001	48200000	A.1.1.2.2.2.1.1.2.2.2.2	0.840543881334981	.	47840001	48200000	#FF0000	1	1
chr1	48200001	48520000	A.2.1.1.2.2.1.1.2.1.2	0.588380716934487	.	48200001	48520000	#FF9191	1	0.75
chr1	48520001	48720000	B.1.1.2.1.2.1.2.2.2	0.34487021013597	.	48520001	48720000	#DADAFF	1	0.5
chr1	48720001	49240000	B.2.2.1.2.1.1.1	0.0605686032138443	.	48720001	49240000	#0000FF	1	0.125
chr1	49240001	49680000	B.2.2.1.2.1.2.1	0.0580964153275649	.	49240001	49680000	#0000FF	1	0.125
chr1	49680001	49840000	B.2.1.2.1.1.2.1.2.1	0.15451174289246	.	49680001	49840000	#4848FF	1	0.25
chr1	49840001	50240000	B.2.1.2.2.2.2.1.1.1	0.11495673671199	.	49840001	50240000	#4848FF	1	0.25
chr1	50240001	50520000	B.2.1.2.1.2.2.2.1	0.140914709517923	.	50240001	50520000	#4848FF	1	0.25
chr1	50520001	50880000	B.1.2.1.2.2.2.1.1	0.26823238566131	.	50520001	50880000	#9191FF	1	0.375
chr1	50880001	51200000	A.2.1.1.2.2.1.1.2.1.1	0.589616810877627	.	50880001	51200000	#FF9191	1	0.75
chr1	51200001	51400000	A.1.2.1.2.1.2.1.2.1.1	0.724351050679852	.	51200001	51400000	#FF4848	1	0.875
chr1	51400001	51680000	A.1.2.1.2.1.1.1.2.1	0.742892459826947	.	51400001	51680000	#FF4848	1	0.875
chr1	51680001	51960000	A.1.1.2.2.2.1.1.1.1	0.852904820766378	.	51680001	51960000	#FF0000	1	1
chr1	51960001	52200000	A.1.1.1.2.1.2.2.1	0.96044499381953	.	51960001	52200000	#FF0000	1	1
chr1	52200001	52520000	A.1.1.2.2.2.2.2.2.1.2.1	0.825710754017305	.	52200001	52520000	#FF0000	1	1
chr1	52520001	52800000	A.1.2.1.2.1.2.1.2.2.1.1	0.721878862793572	.	52520001	52800000	#FF4848	1	0.875
chr1	52800001	52920000	A.1.2.1.1.1.1.2.1.1	0.817058096415328	.	52800001	52920000	#FF4848	1	0.875
chr1	52920001	53080000	A.1.2.1.2.1.2.1.2.2.1.2.1.2	0.719406674907293	.	52920001	53080000	#FF4848	1	0.875
chr1	53080001	53480000	A.1.2.1.1.1.2.2.1.1.2.1.1	0.803461063040791	.	53080001	53480000	#FF4848	1	0.875
chr1	53480001	53680000	A.1.2.1.2.1.2.1.2.1.2	0.723114956736712	.	53480001	53680000	#FF4848	1	0.875
chr1	53680001	53960000	A.1.1.2.2.2.2.2.2.1.2.2	0.824474660074166	.	53680001	53960000	#FF0000	1	1
chr1	53960001	54080000	A.1.2.1.1.1.1.1.1.1	0.822002472187886	.	53960001	54080000	#FF4848	1	0.875
chr1	54080001	54280000	A.1.2.1.1.1.1.1.1.2	0.820766378244747	.	54080001	54280000	#FF4848	1	0.875
chr1	54280001	54480000	A.1.1.1.1.1.2.1.1.2.1	0.996291718170581	.	54280001	54480000	#FF0000	1	1
chr1	54480001	54840000	A.1.1.1.2.1.1.1.2.1	0.972805933250927	.	54480001	54840000	#FF0000	1	1
chr1	54840001	55080000	A.1.2.1.1.1.1.1.2.2	0.818294190358467	.	54840001	55080000	#FF4848	1	0.875
chr1	55080001	55280000	A.1.2.1.1.1.1.2.2.1	0.814585908529048	.	55080001	55280000	#FF4848	1	0.875
chr1	55280001	55520000	A.1.1.1.2.1.1.2.2	0.965389369592089	.	55280001	55520000	#FF0000	1	1
chr1	55520001	55720000	A.1.1.2.2.2.2.2.1.1	0.829419035846724	.	55520001	55720000	#FF0000	1	1
chr1	55720001	56040000	A.2.1.1.1.2.1.2.2.1.2	0.620519159456119	.	55720001	56040000	#FF9191	1	0.75
chr1	56040001	56320000	A.2.1.1.1.2.2.1.2.1.1	0.61433868974042	.	56040001	56320000	#FF9191	1	0.75
chr1	56320001	56800000	A.2.1.1.1.2.1.1.1	0.629171817058096	.	56320001	56800000	#FF9191	1	0.75
chr1	56800001	57080000	A.1.2.1.2.1.1.1.2.2.1	0.741656365883807	.	56800001	57080000	#FF4848	1	0.875
chr1	57080001	57320000	A.2.2.1.1.2.2.1.2.2.2	0.503090234857849	.	57080001	57320000	#FFDADA	1	0.625
chr1	57320001	57600000	B.2.1.2.2.2.1.2.2	0.11619283065513	.	57320001	57600000	#4848FF	1	0.25
chr1	57600001	57920000	B.2.1.2.2.2.2.1.1.2	0.11372064276885	.	57600001	57920000	#4848FF	1	0.25
chr1	57920001	58400000	B.2.2.1.2.2.2.2	0.0482076637824475	.	57920001	58400000	#0000FF	1	0.125
chr1	58400001	58720000	B.2.1.2.2.2.2.1.2	0.112484548825711	.	58400001	58720000	#4848FF	1	0.25
chr1	58720001	58960000	B.2.1.2.1.1.1.2.2.1	0.159456118665019	.	58720001	58960000	#4848FF	1	0.25
chr1	58960001	59160000	A.2.1.1.1.2.2.2.1.1.1.1	0.609394313967862	.	58960001	59160000	#FF9191	1	0.75
chr1	59160001	59440000	A.1.2.1.2.1.1.1.1.2.1.2.2	0.745364647713226	.	59160001	59440000	#FF4848	1	0.875
chr1	59440001	59840000	A.2.2.1.1.2.1.1.1.2.1	0.527812113720643	.	59440001	59840000	#FFDADA	1	0.625
chr1	59840001	60280000	A.2.2.1.1.2.2.2.2	0.49938195302843	.	59840001	60280000	#FFDADA	1	0.625
chr1	60280001	60400000	A.1.2.1.2.1.2.2.1.1.2	0.713226205191595	.	60280001	60400000	#FF4848	1	0.875
chr1	60400001	60640000	A.2.2.1.2.1.1.2.1.1.2.2	0.491965389369592	.	60400001	60640000	#FFDADA	1	0.625
chr1	60640001	60960000	B.1.2.1.1.2.2.1.2.1	0.284301606922126	.	60640001	60960000	#9191FF	1	0.375
chr1	60960001	61240000	B.1.1.2.2.2.1.2.1.2.2	0.310259579728059	.	60960001	61240000	#DADAFF	1	0.5
chr1	61240001	61520000	A.2.2.1.1.2.2.2.1.1	0.501854140914709	.	61240001	61520000	#FFDADA	1	0.625
chr1	61520001	61760000	A.1.2.1.1.1.2.1.1.2.2	0.80964153275649	.	61520001	61760000	#FF4848	1	0.875
chr1	61760001	62120000	A.1.2.1.2.1.1.2.2.1	0.736711990111248	.	61760001	62120000	#FF4848	1	0.875
chr1	62120001	62360000	A.1.1.1.2.1.2.2.2	0.959208899876391	.	62120001	62360000	#FF0000	1	1
chr1	62360001	62640000	A.2.1.1.1.2.1.2.1.1.1	0.626699629171817	.	62360001	62640000	#FF9191	1	0.75
chr1	62640001	62920000	A.1.1.2.2.2.1.1.2.2.2.1	0.841779975278121	.	62640001	62920000	#FF0000	1	1
chr1	62920001	63280000	A.1.2.1.2.1.2.1.1.2.2	0.725587144622991	.	62920001	63280000	#FF4848	1	0.875
chr1	63280001	63760000	B.2.1.2.2.1.1	0.135970333745365	.	63280001	63760000	#4848FF	1	0.25
chr1	63760001	64000000	A.2.2.1.1.2.2.1.2.1.1	0.506798516687268	.	63760001	64000000	#FFDADA	1	0.625
chr1	64000001	64200000	B.1.1.2.1.2.1.2.2.1	0.34610630407911	.	64000001	64200000	#DADAFF	1	0.5
chr1	64200001	64560000	B.1.2.1.1.1.2.2.1.2	0.294190358467244	.	64200001	64560000	#9191FF	1	0.375
chr1	64560001	64720000	B.1.1.2.1.2.2.2.1.2.1	0.339925834363412	.	64560001	64720000	#DADAFF	1	0.5
chr1	64720001	64920000	B.1.1.2.2.1.2.2.1	0.321384425216316	.	64720001	64920000	#DADAFF	1	0.5
chr1	64920001	65320000	B.1.2.1.2.2.2.2.1	0.265760197775031	.	64920001	65320000	#9191FF	1	0.375
chr1	65320001	65480000	A.1.2.1.2.1.1.1.1.2.1.2.1	0.746600741656366	.	65320001	65480000	#FF4848	1	0.875
chr1	65480001	65720000	B.1.1.2.2.2.1.2.1.2.1	0.311495673671199	.	65480001	65720000	#DADAFF	1	0.5
chr1	65720001	65920000	A.2.1.1.2.2.1.2.2.2	0.582200247218789	.	65720001	65920000	#FF9191	1	0.75
chr1	65920001	66240000	B.2.1.2.2.2.1.1.1.2.1	0.122373300370828	.	65920001	66240000	#4848FF	1	0.25
chr1	66240001	66400000	B.2.1.2.2.1.2.1.2.2.2	0.129789864029666	.	66240001	66400000	#4848FF	1	0.25
chr1	66400001	66720000	B.2.1.2.2.1.2.2.1.2	0.127317676143387	.	66400001	66720000	#4848FF	1	0.25
chr1	66720001	66880000	A.2.1.1.1.2.2.2.1.1.2.1	0.606922126081582	.	66720001	66880000	#FF9191	1	0.75
chr1	66880001	67240000	B.1.1.2.1.2.1.2.1.1	0.348578491965389	.	66880001	67240000	#DADAFF	1	0.5
chr1	67240001	67360000	B.1.2.1.1.2.1.1.1.1	0.291718170580964	.	67240001	67360000	#9191FF	1	0.375
chr1	67360001	67520000	A.2.2.1.1.2.2.1.1.1.1.2	0.510506798516687	.	67360001	67520000	#FFDADA	1	0.625
chr1	67520001	67800000	A.2.2.1.1.2.2.1.2.2.1	0.504326328800989	.	67520001	67800000	#FFDADA	1	0.625
chr1	67800001	67960000	A.1.1.2.2.2.2.2.2.2	0.823238566131026	.	67800001	67960000	#FF0000	1	1
chr1	67960001	68280000	A.1.2.1.2.1.1.1.1.1	0.750309023485785	.	67960001	68280000	#FF4848	1	0.875
chr1	68280001	68600000	B.1.1.2.2.2.1.2.1.1.1	0.313967861557478	.	68280001	68600000	#DADAFF	1	0.5
chr1	68600001	68760000	A.2.1.1.2.2.1.2.1.1	0.585908529048208	.	68600001	68760000	#FF9191	1	0.75
chr1	68760001	69040000	B.1.1.2.1.2.2.2.1.2.2	0.338689740420272	.	68760001	69040000	#DADAFF	1	0.5
chr1	69040001	69520000	B.2.1.2.2.2.1.1.2.1	0.119901112484549	.	69040001	69520000	#4848FF	1	0.25
chr1	69520001	69600000	B.1.2.1.2.1.2	0.273176761433869	.	69520001	69600000	#9191FF	1	0.375
chr1	69600001	69800000	B.2.1.2.2.1.2.2.2.1	0.126081582200247	.	69600001	69800000	#4848FF	1	0.25
chr1	69800001	70280000	B.2.1.2.2.2.2.2.2.2.2	0.107540173053152	.	69800001	70280000	#4848FF	1	0.25
chr1	70280001	70640000	B.2.1.2.1.2.1.2.2.2.1	0.145859085290482	.	70280001	70640000	#4848FF	1	0.25
chr1	70640001	70880000	A.1.2.1.2.1.1.1.1.2.1.1.1	0.749072929542645	.	70640001	70880000	#FF4848	1	0.875
chr1	70880001	71120000	A.2.2.1.2.1.1.2.1.1.2.1	0.493201483312732	.	70880001	71120000	#FFDADA	1	0.625
chr1	71120001	71560000	A.2.1.1.1.2.2.1.1.2	0.61557478368356	.	71120001	71560000	#FF9191	1	0.75
chr1	71560001	72000000	B.2.1.2.2.2.1.1.1.1	0.123609394313968	.	71560001	72000000	#4848FF	1	0.25
chr1	72000001	72480000	B.2.1.2.2.2.2.2.2.2.1	0.108776266996292	.	72000001	72480000	#4848FF	1	0.25
chr1	72480001	72560000	B.1.2.1.1.2.1.2	0.286773794808405	.	72480001	72560000	#9191FF	1	0.375
chr1	72560001	72800000	B.2.1.2.2.1.2.1.2.1	0.132262051915946	.	72560001	72800000	#4848FF	1	0.25
chr1	72800001	73080000	B.2.1.2.1.2.2.2.2.1	0.139678615574784	.	72800001	73080000	#4848FF	1	0.25
chr1	73080001	73240000	B.1.1.2.2.2.1.2.2.1	0.30902348578492	.	73080001	73240000	#DADAFF	1	0.5
chr1	73240001	73960000	B.2.2.1.2.1.1.2	0.0593325092707046	.	73240001	73960000	#0000FF	1	0.125
chr1	73960001	74120000	B.1.2.1.2.1.1.1.1.2	0.279357231149567	.	73960001	74120000	#9191FF	1	0.375
chr1	74120001	74360000	B.2.1.2.2.1.2.1.2.2.1	0.131025957972806	.	74120001	74360000	#4848FF	1	0.25
chr1	74360001	74560000	B.2.1.2.2.1.2.2.2.2	0.124845488257108	.	74360001	74560000	#4848FF	1	0.25
chr1	74560001	74960000	B.2.1.2.2.2.2.2.1	0.111248454882571	.	74560001	74960000	#4848FF	1	0.25
chr1	74960001	75200000	B.2.1.2.1.2.1.2.1	0.148331273176761	.	74960001	75200000	#4848FF	1	0.25
chr1	75200001	75720000	B.2.2.1.2.2.1.2.1	0.0543881334981459	.	75200001	75720000	#0000FF	1	0.125
chr1	75720001	76120000	B.1.2.1.1.1.2.2.1.1	0.295426452410383	.	75720001	76120000	#9191FF	1	0.375
chr1	76120001	76280000	A.2.2.1.1.2.2.1.1.1.1.1	0.511742892459827	.	76120001	76280000	#FFDADA	1	0.625
chr1	76280001	76720000	B.2.1.2.2.2.1.1.1.2.2	0.121137206427689	.	76280001	76720000	#4848FF	1	0.25
chr1	76720001	76960000	B.2.1.2.2.1.2.1.1.1	0.134734239802225	.	76720001	76960000	#4848FF	1	0.25
chr1	76960001	77160000	B.1.2.1.2.1.1.1.2	0.278121137206428	.	76960001	77160000	#9191FF	1	0.375
chr1	77160001	77600000	B.2.2.1.2.1.2.2	0.0568603213844252	.	77160001	77600000	#0000FF	1	0.125
chr1	77600001	77880000	B.1.1.2.1.2.2.2.2.1.2	0.336217552533993	.	77600001	77880000	#DADAFF	1	0.5
chr1	77880001	78040000	A.2.2.1.1.2.1.2.2.2.2	0.512978986402967	.	77880001	78040000	#FFDADA	1	0.625
chr1	78040001	78240000	A.1.2.1.1.1.2.1.2.1	0.80840543881335	.	78040001	78240000	#FF4848	1	0.875
chr1	78240001	78520000	A.1.2.1.2.1.2.2.2.1	0.710754017305315	.	78240001	78520000	#FF4848	1	0.875
chr1	78520001	78800000	B.1.2.1.2.2.2.2.2	0.264524103831891	.	78520001	78800000	#9191FF	1	0.375
chr1	78800001	79080000	B.2.1.2.1.2.1.2.2.1	0.147095179233622	.	78800001	79080000	#4848FF	1	0.25
chr1	79080001	79240000	B.1.2.1.1.2.1.1.2.2	0.288009888751545	.	79080001	79240000	#9191FF	1	0.375
chr1	79240001	79640000	B.1.1.2.2.2.1.2.1.1.2	0.312731767614339	.	79240001	79640000	#DADAFF	1	0.5
chr1	79640001	79920000	A.2.2.1.2.1.1.1.1.1	0.49814585908529	.	79640001	79920000	#FFDADA	1	0.625
chr1	79920001	80080000	B.1.1.2.1.2.1.1.2	0.349814585908529	.	79920001	80080000	#DADAFF	1	0.5
chr1	80080001	80280000	B.1.1.2.1.2.1.1.1	0.351050679851669	.	80080001	80280000	#DADAFF	1	0.5
chr1	80280001	80640000	A.2.2.1.2.1.1.2.2.2	0.487021013597033	.	80280001	80640000	#FFDADA	1	0.625
chr1	80640001	80920000	A.2.2.1.1.2.1.2.1.2.1	0.520395550061805	.	80640001	80920000	#FFDADA	1	0.625
chr1	80920001	81360000	A.2.1.1.1.2.1.2.1.1.2.2	0.624227441285538	.	80920001	81360000	#FF9191	1	0.75
chr1	81360001	81720000	A.2.1.1.1.2.2.2.2.2	0.601977750309023	.	81360001	81720000	#FF9191	1	0.75
chr1	81720001	82080000	A.1.2.1.2.1.2.1.1.2.1	0.726823238566131	.	81720001	82080000	#FF4848	1	0.875
chr1	82080001	82200000	A.1.2.1.2.1.2.2.1.1.1.2	0.714462299134734	.	82080001	82200000	#FF4848	1	0.875
chr1	82200001	82800000	A.2.1.1.1.2.2.1.2.1.2	0.613102595797281	.	82200001	82800000	#FF9191	1	0.75
chr1	82800001	83280000	A.2.2.1.2.1.1.2.1.2	0.490729295426452	.	82800001	83280000	#FFDADA	1	0.625
chr1	83280001	83680000	A.2.1.1.2.2.1.1.1.1	0.593325092707046	.	83280001	83680000	#FF9191	1	0.75
chr1	83680001	84120000	A.2.2.1.1.2.1.1.2.1.1	0.525339925834363	.	83680001	84120000	#FFDADA	1	0.625
chr1	84120001	84360000	A.2.2.1.1.2.1.2.2.1.1.2	0.516687268232386	.	84120001	84360000	#FFDADA	1	0.625
chr1	84360001	84560000	A.1.1.2.2.2.1.1.2.1.2.2	0.844252163164401	.	84360001	84560000	#FF0000	1	1
chr1	84560001	84640000	A.1.2.1.2.1.2.2.1.1.1.1	0.715698393077874	.	84560001	84640000	#FF4848	1	0.875
chr1	84640001	84880000	A.1.1.2.2.2.1.2.2.2	0.835599505562423	.	84640001	84880000	#FF0000	1	1
chr1	84880001	85440000	A.1.1.1.1.1.2.1.2.1	0.993819530284302	.	84880001	85440000	#FF0000	1	1
chr1	85440001	85760000	A.1.1.2.2.2.1.1.2.1.2.1	0.84548825710754	.	85440001	85760000	#FF0000	1	1
chr1	85760001	85960000	A.1.2.1.2.1.1.1.2.2.2	0.740420271940668	.	85760001	85960000	#FF4848	1	0.875
chr1	85960001	86080000	A.1.1.2.2.2.1.1.2.1.1.1.1	0.850432632880099	.	85960001	86080000	#FF0000	1	1
chr1	86080001	86360000	A.2.1.1.1.2.1.2.2.1.1	0.621755253399258	.	86080001	86360000	#FF9191	1	0.75
chr1	86360001	86800000	B.1.1.2.2.2.1.1.2.1	0.316440049443758	.	86360001	86800000	#DADAFF	1	0.5
chr1	86800001	86960000	A.2.2.1.1.2.1.2.2.1.1.1	0.517923362175525	.	86800001	86960000	#FFDADA	1	0.625
chr1	86960001	87160000	B.1.2.1.1.1.2.1.1.2	0.297898640296663	.	86960001	87160000	#9191FF	1	0.375
chr1	87160001	87320000	A.2.2.1.1.2.1.2.1.2.2	0.519159456118665	.	87160001	87320000	#FFDADA	1	0.625
chr1	87320001	87560000	A.2.1.1.1.2.2.1.2.2.1	0.611866501854141	.	87320001	87560000	#FF9191	1	0.75
chr1	87560001	87800000	B.1.2.1.1.1.1.1.2	0.302843016069221	.	87560001	87800000	#9191FF	1	0.375
chr1	87800001	87920000	A.2.2.1.1.2.2.1.2.1.2	0.505562422744129	.	87800001	87920000	#FFDADA	1	0.625
chr1	87920001	88200000	B.1.2.1.1.1.1.2.2	0.300370828182942	.	87920001	88200000	#9191FF	1	0.375
chr1	88200001	88440000	B.1.1.2.2.2.1.1.1.1	0.318912237330037	.	88200001	88440000	#DADAFF	1	0.5
chr1	88440001	88800000	B.2.1.2.2.2.1.1.2.2	0.118665018541409	.	88440001	88800000	#4848FF	1	0.25
chr1	88800001	89120000	B.2.1.2.1.2.2.2.2.2.2	0.137206427688504	.	88800001	89120000	#4848FF	1	0.25
chr1	89120001	89360000	A.2.1.1.1.2.2.2.1.1.2.2	0.605686032138443	.	89120001	89360000	#FF9191	1	0.75
chr1	89360001	89520000	A.2.1.1.2.2.1.2.2.1	0.583436341161928	.	89360001	89520000	#FF9191	1	0.75
chr1	89520001	89960000	B.1.2.1.1.1.1.1.1	0.304079110012361	.	89520001	89960000	#9191FF	1	0.375
chr1	89960001	90280000	A.1.2.1.1.1.2.1.2.2	0.80716934487021	.	89960001	90280000	#FF4848	1	0.875
chr1	90280001	90480000	A.2.1.1.1.2.1.2.2.2	0.619283065512979	.	90280001	90480000	#FF9191	1	0.75
chr1	90480001	91000000	B.2.2.1.2.2.2.1	0.0494437577255871	.	90480001	91000000	#0000FF	1	0.125
chr1	91000001	91360000	B.2.1.2.1.2.2.2.2.2.1	0.138442521631644	.	91000001	91360000	#4848FF	1	0.25
chr1	91360001	91600000	B.1.1.2.1.2.2.2.2.2	0.334981458590853	.	91360001	91600000	#DADAFF	1	0.5
chr1	91600001	91960000	B.1.2.1.1.1.2.1.1.1	0.299134734239802	.	91600001	91960000	#9191FF	1	0.375
chr1	91960001	92200000	A.2.1.1.1.2.2.2.2.1	0.603213844252163	.	91960001	92200000	#FF9191	1	0.75
chr1	92200001	92360000	A.2.1.1.1.2.1.2.1.2	0.622991347342398	.	92200001	92360000	#FF9191	1	0.75
chr1	92360001	92480000	A.2.1.1.2.2.1.1.1.2.1	0.592088998763906	.	92360001	92480000	#FF9191	1	0.75
chr1	92480001	92720000	A.2.2.1.2.1.1.2.1.1.1	0.494437577255871	.	92480001	92720000	#FFDADA	1	0.625
chr1	92720001	93120000	A.2.2.1.1.2.1.1.1.2.2	0.526576019777503	.	92720001	93120000	#FFDADA	1	0.625
chr1	93120001	93200000	A.1.2.1.2.1.2.2.1.2	0.711990111248455	.	93120001	93200000	#FF4848	1	0.875
chr1	93200001	93480000	A.1.1.2.2.2.1.1.1.2	0.851668726823239	.	93200001	93480000	#FF0000	1	1
chr1	93480001	93720000	A.1.1.1.2.1.1.2.1.2.2	0.966625463535229	.	93480001	93720000	#FF0000	1	1
chr1	93720001	93920000	A.1.1.2.2.2.1.2.2.1	0.836835599505562	.	93720001	93920000	#FF0000	1	1
chr1	93920001	94080000	A.1.2.1.1.1.2.1.1.2.1	0.810877626699629	.	93920001	94080000	#FF4848	1	0.875
chr1	94080001	94280000	A.1.1.1.2.1.1.2.1.1.1	0.970333745364648	.	94080001	94280000	#FF0000	1	1
chr1	94280001	94520000	A.1.1.2.2.2.2.1.2.1	0.831891223733004	.	94280001	94520000	#FF0000	1	1
chr1	94520001	94640000	A.1.1.1.2.1.1.2.1.2.1	0.967861557478368	.	94520001	94640000	#FF0000	1	1
chr1	94640001	94800000	A.1.1.2.2.2.1.2.1.1	0.839307787391842	.	94640001	94800000	#FF0000	1	1
chr1	94800001	95000000	A.1.2.1.1.1.2.2.1.2.1.1	0.799752781211372	.	94800001	95000000	#FF4848	1	0.875
chr1	95000001	95240000	A.1.1.1.2.1.2.1.1.2	0.96291718170581	.	95000001	95240000	#FF0000	1	1
chr1	95240001	95520000	A.1.1.1.2.1.2.1.2	0.96168108776267	.	95240001	95520000	#FF0000	1	1
chr1	95520001	95720000	A.2.1.1.1.2.1.2.1.1.2.1	0.625463535228677	.	95520001	95720000	#FF9191	1	0.75
chr1	95720001	96040000	B.1.2.1.1.1.1.2.1	0.301606922126082	.	95720001	96040000	#9191FF	1	0.375
chr1	96040001	96200000	B.1.1.2.1.2.1.2.1.2	0.34734239802225	.	96040001	96200000	#DADAFF	1	0.5
chr1	96200001	96440000	B.1.1.2.1.2.2.2.2.1.1	0.337453646477132	.	96200001	96440000	#DADAFF	1	0.5
chr1	96440001	96600000	A.2.2.1.1.2.2.1.1.1.2	0.509270704573548	.	96440001	96600000	#FFDADA	1	0.625
chr1	96600001	97160000	A.2.2.1.2.1.1.2.2.1.1	0.489493201483313	.	96600001	97160000	#FFDADA	1	0.625
chr1	97160001	97280000	A.2.1.1.2.2.1.2.1.2	0.584672435105068	.	97160001	97280000	#FF9191	1	0.75
chr1	97280001	97720000	B.2.1.2.1.1.2.2.1	0.15203955500618	.	97280001	97720000	#4848FF	1	0.25
chr1	97720001	97960000	B.2.1.2.1.2.2.1.2	0.142150803461063	.	97720001	97960000	#4848FF	1	0.25
chr1	97960001	98320000	B.2.1.2.2.1.2.2.1.1	0.128553770086527	.	97960001	98320000	#4848FF	1	0.25
chr1	98320001	98480000	B.1.1.2.2.2.1.1.2.2	0.315203955500618	.	98320001	98480000	#DADAFF	1	0.5
chr1	98480001	98600000	B.1.2.1.2.1.1.2.2.2	0.274412855377009	.	98480001	98600000	#9191FF	1	0.375
chr1	98600001	99120000	B.2.2.1.2.2.1.1	0.0556242274412855	.	98600001	99120000	#0000FF	1	0.125
chr1	99120001	99240000	B.1.1.2.2.2.1.1.1.2	0.317676143386897	.	99120001	99240000	#DADAFF	1	0.5
chr1	99240001	99400000	B.2.1.2.1.1.2.1.1.2	0.1557478368356	.	99240001	99400000	#4848FF	1	0.25
chr1	99400001	99600000	B.2.1.2.2.1.2.1.1.2	0.133498145859085	.	99400001	99600000	#4848FF	1	0.25
chr1	99600001	99960000	B.2.1.2.1.1.2.2.2	0.150803461063041	.	99600001	99960000	#4848FF	1	0.25
chr1	99960001	100240000	A.2.1.1.1.2.2.1.1.1.2	0.6168108776267	.	99960001	100240000	#FF9191	1	0.75
chr1	100240001	100560000	A.1.1.2.2.2.1.1.2.1.1.1.2.2	0.84796044499382	.	100240001	100560000	#FF0000	1	1
chr1	100560001	100920000	A.1.2.1.2.1.1.1.1.2.2	0.744128553770087	.	100560001	100920000	#FF4848	1	0.875
chr1	100920001	101360000	A.2.2.1.2.1.1.2.2.1.2	0.488257107540173	.	100920001	101360000	#FFDADA	1	0.625
chr1	101360001	101520000	A.2.1.1.1.2.2.1.2.2.2	0.610630407911001	.	101360001	101520000	#FF9191	1	0.75
chr1	101520001	101920000	B.1.2.1.1.1.2.2.2	0.292954264524104	.	101520001	101920000	#9191FF	1	0.375
chr1	101920001	102600000	B.2.1.2.1.2.1.2.2.2.2	0.144622991347342	.	101920001	102600000	#4848FF	1	0.25
chr1	102600001	102680000	B.1.1.2.2.2.1.2.2.2	0.30778739184178	.	102600001	102680000	#DADAFF	1	0.5
chr1	102680001	103000000	B.1.2.1.1.1.2.1.2	0.296662546353523	.	102680001	103000000	#9191FF	1	0.375
chr1	103000001	103400000	A.2.2.1.1.2.1.2.2.1.2	0.515451174289246	.	103000001	103400000	#FFDADA	1	0.625
chr1	103400001	103600000	B.1.1.2.1.2.2.2.1.1.2	0.341161928306551	.	103400001	103600000	#DADAFF	1	0.5
chr1	103600001	103800000	A.2.2.1.2.1.1.1.1.2	0.496909765142151	.	103600001	103800000	#FFDADA	1	0.625
chr1	103880001	103960000	B.1.1.2.1.2.2.1	0.343634116192831	.	103880001	103960000	#DADAFF	1	0.5
chr1	104000001	104040000	B.1.1.2.1.2.2.1	0.343634116192831	.	104000001	104040000	#DADAFF	1	0.5
chr1	104040001	104160000	A.2.2.1.2.1.1.1.2	0.495673671199011	.	104040001	104160000	#FFDADA	1	0.625
chr1	104160001	104240000	A.2.2.1.2.1.2	0.485784919653894	.	104160001	104240000	#FFDADA	1	0.625
chr1	104280001	104520000	B.1.2.1.2.1.1.2.2.1	0.275648949320148	.	104280001	104520000	#9191FF	1	0.375
chr1	104520001	104840000	B.2.1.2.1.1.2.1.1.1	0.156983930778739	.	104520001	104840000	#4848FF	1	0.25
chr1	104840001	105000000	B.2.1.2.1.1.2.1.2.2	0.15327564894932	.	104840001	105000000	#4848FF	1	0.25
chr1	105000001	105200000	B.2.1.2.1.2.2.1.1	0.143386897404203	.	105000001	105200000	#4848FF	1	0.25
chr1	105200001	105400000	B.1.2.1.2.1.1.2.1	0.276885043263288	.	105200001	105400000	#9191FF	1	0.375
chr1	105400001	105680000	B.1.2.1.2.1.1.1.1.1	0.280593325092707	.	105400001	105680000	#9191FF	1	0.375
chr1	105680001	106400000	B.2.2.1.2.2.1.2.2.1.1	0.0531520395550062	.	105680001	106400000	#0000FF	1	0.125
chr1	106400001	106920000	B.2.2.1.2.2.1.2.2.1.2	0.0519159456118665	.	106400001	106920000	#0000FF	1	0.125
chr1	106920001	107280000	B.2.1.2.2.2.2.2.2.1	0.110012360939431	.	106920001	107280000	#4848FF	1	0.25
chr1	107280001	107560000	B.2.2.1.2.2.1.2.2.2	0.0506798516687268	.	107280001	107560000	#0000FF	1	0.125
chr1	107560001	107960000	B.2.1.2.1.2.1.1	0.149567367119901	.	107560001	107960000	#4848FF	1	0.25
chr1	107960001	108120000	A.2.2.1.1.2.2.1.1.2	0.508034610630408	.	107960001	108120000	#FFDADA	1	0.625
chr1	108120001	108280000	A.2.1.1.1.2.2.1.1.1.1	0.618046971569839	.	108120001	108280000	#FF9191	1	0.75
chr1	108280001	108400000	A.2.2.1.1.2.1.2.2.2.1	0.514215080346106	.	108280001	108400000	#FFDADA	1	0.625
chr1	108400001	108800000	A.2.1.1.1.2.1.1.2	0.627935723114957	.	108400001	108800000	#FF9191	1	0.75
chr1	108840001	108920000	A.2.1.1.1.2.1.1.2	0.627935723114957	.	108840001	108920000	#FF9191	1	0.75
chr1	108960001	109000000	A.2.1.1.1.2.1.1.2	0.627935723114957	.	108960001	109000000	#FF9191	1	0.75
chr1	109000001	109240000	A.1.2.1.2.1.1.1.1.2.1.1.2	0.747836835599506	.	109000001	109240000	#FF4848	1	0.875
chr1	109240001	109480000	A.1.1.2.2.2.1.1.2.1.1.1.2.1	0.849196538936959	.	109240001	109480000	#FF0000	1	1
chr1	109480001	109760000	A.1.1.1.1.1.2.1.2.2	0.992583436341162	.	109480001	109760000	#FF0000	1	1
chr1	109760001	109920000	A.1.1.1.2.1.1.1.1.1	0.975278121137206	.	109760001	109920000	#FF0000	1	1
chr1	109920001	110000000	A.1.1.2.2.1.1.2.1.2.2	0.88504326328801	.	109920001	110000000	#FF0000	1	1
chr1	110000001	110320000	A.1.1.1.1.1.2.1.1.2.2	0.995055624227441	.	110000001	110320000	#FF0000	1	1
chr1	110320001	111000000	A.1.1.1.1.1.1.1	1	.	110320001	111000000	#FF0000	1	1
chr1	111000001	111360000	A.2.1.1.1.2.2.2.1.2	0.604449938195303	.	111000001	111360000	#FF9191	1	0.75
chr1	111360001	111640000	A.2.2.1.2.2.1.2	0.482076637824475	.	111360001	111640000	#FFDADA	1	0.625
chr1	111640001	111760000	A.1.2.1.1.1.2.2.1.2.2.2	0.796044499381953	.	111640001	111760000	#FF4848	1	0.875
chr1	111760001	112000000	A.1.2.1.2.1.2.1.2.2.1.2.1.1	0.720642768850433	.	111760001	112000000	#FF4848	1	0.875
chr1	112000001	112320000	A.1.2.1.2.1.1.2.2.2.2	0.733003708281829	.	112000001	112320000	#FF4848	1	0.875
chr1	112320001	112560000	B.1.2.1.1.2.2.1.2.2	0.283065512978986	.	112320001	112560000	#9191FF	1	0.375
chr1	112560001	112880000	B.2.1.2.1.1.1.2.2.2	0.158220024721879	.	112560001	112880000	#4848FF	1	0.25
chr1	112880001	113160000	A.1.2.1.2.1.2.1.2.2.1.2.2	0.718170580964153	.	112880001	113160000	#FF4848	1	0.875
chr1	113160001	113240000	A.1.1.2.2.2.2.2.1.2	0.828182941903585	.	113160001	113240000	#FF0000	1	1
chr1	113240001	113440000	A.1.2.1.2.1.2.2.2.2	0.709517923362176	.	113240001	113440000	#FF4848	1	0.875
chr1	113440001	113680000	A.1.2.1.2.1.1.2.1.2	0.737948084054388	.	113440001	113680000	#FF4848	1	0.875
chr1	113680001	114000000	A.1.1.2.2.2.1.1.2.1.1.2	0.84672435105068	.	113680001	114000000	#FF0000	1	1
chr1	114000001	114200000	A.2.2.1.1.2.1.2.1.1	0.521631644004944	.	114000001	114200000	#FFDADA	1	0.625
chr1	114200001	114520000	A.1.2.1.2.1.2.1.1.1.2.2	0.728059332509271	.	114200001	114520000	#FF4848	1	0.875
chr1	114520001	114920000	B.1.1.2.2.1.1.2	0.327564894932015	.	114520001	114920000	#DADAFF	1	0.5
chr1	114920001	115120000	A.1.2.1.2.1.1.2.2.2.1.2	0.734239802224969	.	114920001	115120000	#FF4848	1	0.875
chr1	115120001	115280000	A.2.1.1.1.1.1.1.2.2	0.637824474660074	.	115120001	115280000	#FF9191	1	0.75
chr1	115280001	115600000	A.2.2.1.1.2.2.2.1.2	0.50061804697157	.	115280001	115600000	#FFDADA	1	0.625
chr1	115600001	115840000	A.2.1.1.1.1.1.1.2.1	0.639060568603214	.	115600001	115840000	#FF9191	1	0.75
chr1	115840001	116160000	A.2.1.1.2.2.1.1.2.2	0.587144622991347	.	115840001	116160000	#FF9191	1	0.75
chr1	116160001	116400000	A.1.2.1.1.1.2.2.1.1.2.1.2	0.802224969097651	.	116160001	116400000	#FF4848	1	0.875
chr1	116400001	116680000	A.2.1.1.1.1.1.2.2	0.635352286773795	.	116400001	116680000	#FF9191	1	0.75
chr1	116680001	117080000	A.1.1.1.1.1.2.2.1	0.991347342398022	.	116680001	117080000	#FF0000	1	1
chr1	117080001	117240000	A.1.1.1.2.1.1.1.2.2	0.971569839307787	.	117080001	117240000	#FF0000	1	1
chr1	117240001	117400000	A.1.2.1.1.1.2.2.1.2.2.1	0.797280593325093	.	117240001	117400000	#FF4848	1	0.875
chr1	117400001	117600000	A.1.1.2.2.2.2.1.2.2	0.830655129789864	.	117400001	117600000	#FF0000	1	1
chr1	117600001	117960000	A.1.1.2.2.2.1.1.2.2.1	0.843016069221261	.	117600001	117960000	#FF0000	1	1
chr1	117960001	118240000	A.1.2.1.1.1.2.1.1.1	0.812113720642769	.	117960001	118240000	#FF4848	1	0.875
chr1	118240001	118320000	A.2.1.1.1.2.2.2.1.1.1.2	0.608158220024722	.	118240001	118320000	#FF9191	1	0.75
chr1	118320001	118520000	A.2.1.1.2.2.1.1.1.2.2	0.590852904820766	.	118320001	118520000	#FF9191	1	0.75
chr1	118520001	118720000	A.2.2.1.1.2.1.1.2.2	0.522867737948084	.	118520001	118720000	#FFDADA	1	0.625
chr1	118720001	119200000	B.2.1.2.1.1.1.1	0.161928306551298	.	118720001	119200000	#4848FF	1	0.25
chr1	119200001	119600000	B.2.1.2.2.2.1.2.1	0.117428924598269	.	119200001	119600000	#4848FF	1	0.25
chr1	119600001	119800000	B.1.1.2.1.2.2.2.1.1.1	0.342398022249691	.	119600001	119800000	#DADAFF	1	0.5
chr1	119800001	120200000	A.2.2.1.1.2.1.1.1.1	0.529048207663782	.	119800001	120200000	#FFDADA	1	0.625
chr1	120200001	120520000	A.1.1.1.2.1.2.1.1.1	0.964153275648949	.	120200001	120520000	#FF0000	1	1
chr1	120520001	120720000	A.1.1.2.2.2.1.2.1.2	0.838071693448702	.	120520001	120720000	#FF0000	1	1
chr1	120720001	120960000	A.2.1.1.2.2.2.1.1.1	0.580964153275649	.	120720001	120960000	#FF9191	1	0.75
chr1	121080001	121160000	A.2.1.1.2.2.2.1.1.1	0.580964153275649	.	121080001	121160000	#FF9191	1	0.75
chr1	121160001	121360000	A.2.1.2.2.2.2.2	0.54017305315204	.	121160001	121360000	#FF9191	1	0.75
chr1	121480001	121520000	A.2.1.2.2.2.2.2	0.54017305315204	.	121480001	121520000	#FF9191	1	0.75
chr1	142520001	142560000	B.2.1.1.2.1.1.1.1.1	0.19406674907293	.	142520001	142560000	#4848FF	1	0.25
chr1	142600001	142640000	B.2.1.1.2.1.1.1.1.1	0.19406674907293	.	142600001	142640000	#4848FF	1	0.25
chr1	143120001	143320000	B.2.1.1.2.1.1.1.1.1	0.19406674907293	.	143120001	143320000	#4848FF	1	0.25
chr1	143640001	143680000	A.2.2.2.1.1.2.1	0.469715698393078	.	143640001	143680000	#FFDADA	1	0.625
chr1	143720001	143800000	A.2.2.2.1.1.2.1	0.469715698393078	.	143720001	143800000	#FFDADA	1	0.625
chr1	143880001	144120000	A.2.2.2.1.2.1.2.2.1	0.454882571075402	.	143880001	144120000	#FFDADA	1	0.625
chr1	144440001	144720000	A.2.1.2.1.1.2.1.2	0.573547589616811	.	144440001	144720000	#FF9191	1	0.75
chr1	144800001	145120000	A.1.1.1.1.1.1.2	0.99876390605686	.	144800001	145120000	#FF0000	1	1
chr1	145120001	145400000	A.1.1.2.1.2.2.2.1.1.1	0.908529048207664	.	145120001	145400000	#FF0000	1	1
chr1	145400001	145840000	A.1.1.1.1.2.2.1.2.1	0.982694684796044	.	145400001	145840000	#FF0000	1	1
chr1	145960001	146040000	A.2.1.2.1.1.2.2.1	0.572311495673671	.	145960001	146040000	#FF9191	1	0.75
chr1	146360001	146400000	A.2.1.2.1.1.2.2.1	0.572311495673671	.	146360001	146400000	#FF9191	1	0.75
chr1	146440001	146720000	A.2.1.2.1.1.2.2.1	0.572311495673671	.	146440001	146720000	#FF9191	1	0.75
chr1	146720001	147200000	A.2.1.2.1.1.2.1.1	0.574783683559951	.	146720001	147200000	#FF9191	1	0.75
chr1	147200001	147440000	A.1.2.2.1.2.2.1.1.1	0.676143386897404	.	147200001	147440000	#FF4848	1	0.875
chr1	147520001	147560000	A.1.2.2.1.2.2.1.1.1	0.676143386897404	.	147520001	147560000	#FF4848	1	0.875
chr1	147680001	147840000	A.1.2.2.1.2.2.1.1.1	0.676143386897404	.	147680001	147840000	#FF4848	1	0.875
chr1	147920001	148040000	A.2.1.1.2.2.2.1.1.2	0.579728059332509	.	147920001	148040000	#FF9191	1	0.75
chr1	148160001	148280000	A.2.2.2.2.1.1.2.1.2	0.436341161928307	.	148160001	148280000	#FFDADA	1	0.625
chr1	148320001	148360000	A.2.2.2.2.1.1.2.1.2	0.436341161928307	.	148320001	148360000	#FFDADA	1	0.625
chr1	148520001	148600000	A.2.2.2.2.1.1.2.1.2	0.436341161928307	.	148520001	148600000	#FFDADA	1	0.625
chr1	148600001	148680000	B.2.2.1.1.2.2.1.2.1.2.1	0.069221260815822	.	148600001	148680000	#0000FF	1	0.125
chr1	148760001	148800000	B.2.2.1.1.2.2.1.2.1.2.1	0.069221260815822	.	148760001	148800000	#0000FF	1	0.125
chr1	148840001	148960000	B.2.2.1.1.2.2.1.2.1.2.1	0.069221260815822	.	148840001	148960000	#0000FF	1	0.125
chr1	149000001	149200000	B.2.2.1.1.2.2.1.2.1.2.1	0.069221260815822	.	149000001	149200000	#0000FF	1	0.125
chr1	149200001	149440000	B.1.2.2.1.2.2.2.1.1	0.245982694684796	.	149200001	149440000	#9191FF	1	0.375
chr1	149560001	149760000	A.2.1.1.2.2.2.1.2	0.57849196538937	.	149560001	149760000	#FF9191	1	0.75
chr1	149760001	150000000	A.1.2.2.1.2.2.1.2.1	0.673671199011125	.	149760001	150000000	#FF4848	1	0.875
chr1	150000001	150200000	A.1.2.2.2.1.2.1.1	0.65512978986403	.	150000001	150200000	#FF4848	1	0.875
chr1	150200001	150680000	A.1.1.1.1.2.1.2	0.985166872682324	.	150200001	150680000	#FF0000	1	1
chr1	150680001	151160000	A.1.1.1.1.2.2.2.1.1	0.978986402966625	.	150680001	151160000	#FF0000	1	1
chr1	151160001	151400000	A.1.1.2.1.2.2.2.2.2.2	0.902348578491965	.	151160001	151400000	#FF0000	1	1
chr1	151400001	151560000	A.1.1.2.1.2.2.2.1.2	0.906056860321384	.	151400001	151560000	#FF0000	1	1
chr1	151560001	151840000	A.1.1.1.1.2.2.2.2	0.976514215080346	.	151560001	151840000	#FF0000	1	1
chr1	151840001	152000000	A.1.2.2.1.1.2.2.1	0.683559950556242	.	151840001	152000000	#FF4848	1	0.875
chr1	152000001	152520000	B.1.1.2.2.2.2.2	0.305315203955501	.	152000001	152520000	#DADAFF	1	0.5
chr1	152520001	152680000	B.2.1.1.1.1.1.2.2	0.213844252163164	.	152520001	152680000	#4848FF	1	0.25
chr1	152680001	152800000	B.2.1.1.1.1.1.2.1	0.215080346106304	.	152680001	152800000	#4848FF	1	0.25
chr1	152800001	153280000	B.1.1.2.2.2.2.1	0.30655129789864	.	152800001	153280000	#DADAFF	1	0.5
chr1	153280001	153480000	A.2.1.2.2.2.1.1.1.2	0.552533992583436	.	153280001	153480000	#FF9191	1	0.75
chr1	153480001	153840000	A.1.1.1.1.2.2.1.2.2.1	0.981458590852905	.	153480001	153840000	#FF0000	1	1
chr1	153840001	153960000	A.1.2.2.1.2.1.2.1	0.678615574783684	.	153840001	153960000	#FF4848	1	0.875
chr1	153960001	154120000	A.1.2.2.2.1.2.2.1	0.65265760197775	.	153960001	154120000	#FF4848	1	0.875
chr1	154120001	154440000	A.1.1.2.1.2.2.2.2.1	0.904820766378245	.	154120001	154440000	#FF0000	1	1
chr1	154440001	154640000	A.1.2.2.2.1.2.1.2	0.65389369592089	.	154440001	154640000	#FF4848	1	0.875
chr1	154640001	154840000	A.2.1.2.1.1.2.2.2	0.571075401730532	.	154640001	154840000	#FF9191	1	0.75
chr1	154840001	155320000	A.1.1.1.1.2.2.1.2.2.2	0.980222496909765	.	154840001	155320000	#FF0000	1	1
chr1	155320001	155520000	A.1.2.2.1.2.1.2.2	0.677379480840544	.	155320001	155520000	#FF4848	1	0.875
chr1	155520001	155760000	A.1.2.2.1.2.2.1.2.2	0.672435105067985	.	155520001	155760000	#FF4848	1	0.875
chr1	155760001	156280000	A.1.1.1.1.2.1.1.2	0.986402966625464	.	155760001	156280000	#FF0000	1	1
chr1	156280001	156600000	A.1.1.1.1.2.1.1.1	0.987639060568603	.	156280001	156600000	#FF0000	1	1
chr1	156600001	156760000	A.1.1.2.1.1.1.2.1.2	0.932014833127318	.	156600001	156760000	#FF0000	1	1
chr1	156760001	156960000	A.1.2.2.1.1.2.1.1	0.687268232385661	.	156760001	156960000	#FF4848	1	0.875
chr1	156960001	157160000	A.1.2.2.2.1.1.2.1.1.1	0.661310259579728	.	156960001	157160000	#FF4848	1	0.875
chr1	157160001	157520000	B.1.2.2.2.1.2.2.2.1.2	0.227441285537701	.	157160001	157520000	#9191FF	1	0.375
chr1	157520001	157760000	B.2.1.1.2.1.1.1.1.2.2.2	0.187886279357231	.	157520001	157760000	#4848FF	1	0.25
chr1	157760001	157960000	B.2.2.1.1.2.1.2.1.2	0.0766378244746601	.	157760001	157960000	#0000FF	1	0.125
chr1	157960001	158160000	B.1.2.2.1.2.1.2.1.2	0.250927070457355	.	157960001	158160000	#9191FF	1	0.375
chr1	158160001	158720000	B.2.2.2.2.2.1.2	0.00247218788627936	.	158160001	158720000	#0000FF	1	0.125
chr1	158720001	159040000	B.2.2.2.2.1.2.1.2	0.00618046971569839	.	158720001	159040000	#0000FF	1	0.125
chr1	159040001	159240000	B.2.2.2.1.1.1.2.2.2	0.0370828182941904	.	159040001	159240000	#0000FF	1	0.125
chr1	159240001	159800000	B.2.2.2.1.1.1.1.2.1	0.0444993819530284	.	159240001	159800000	#0000FF	1	0.125
chr1	159800001	160080000	A.2.1.2.2.2.1.2.2.1.1	0.548825710754017	.	159800001	160080000	#FF9191	1	0.75
chr1	160080001	160360000	A.1.2.2.1.1.1.2.2.2	0.688504326328801	.	160080001	160360000	#FF4848	1	0.875
chr1	160360001	160600000	B.1.2.2.2.1.2.1.2.1	0.237330037082818	.	160360001	160600000	#9191FF	1	0.375
chr1	160600001	160960000	B.1.1.1.2.1.2.1.2.1	0.378244746600742	.	160600001	160960000	#DADAFF	1	0.5
chr1	160960001	161160000	A.1.1.2.1.1.1.2.2	0.930778739184178	.	160960001	161160000	#FF0000	1	1
chr1	161160001	161440000	A.1.1.2.1.2.1.2.1.1	0.917181705809642	.	161160001	161440000	#FF0000	1	1
chr1	161440001	161720000	A.2.2.2.2.1.2.1.1.2.1	0.431396786155748	.	161440001	161720000	#FFDADA	1	0.625
chr1	161720001	161800000	A.2.2.2.1.2.2.1.1.1.1	0.451174289245983	.	161720001	161800000	#FFDADA	1	0.625
chr1	161800001	162080000	A.2.2.2.2.1.2.1.2.2	0.427688504326329	.	161800001	162080000	#FFDADA	1	0.625
chr1	162080001	162240000	A.2.2.2.1.2.1.2.1.1	0.458590852904821	.	162080001	162240000	#FFDADA	1	0.625
chr1	162240001	162600000	A.2.2.2.1.2.1.2.2.2.1	0.453646477132262	.	162240001	162600000	#FFDADA	1	0.625
chr1	162600001	162840000	B.1.2.2.2.1.2.1.2.2	0.236093943139679	.	162600001	162840000	#9191FF	1	0.375
chr1	162840001	163280000	B.2.2.2.2.1.1.1	0.0123609394313968	.	162840001	163280000	#0000FF	1	0.125
chr1	163280001	163760000	B.2.2.1.1.2.1.2.1.1.2	0.0778739184177998	.	163280001	163760000	#0000FF	1	0.125
chr1	163760001	164160000	B.2.2.1.1.2.1.2.1.1.1	0.0791100123609394	.	163760001	164160000	#0000FF	1	0.125
chr1	164160001	164520000	A.2.2.2.2.2.2.2.1	0.407911001236094	.	164160001	164520000	#FFDADA	1	0.625
chr1	164520001	164800000	A.2.1.2.2.2.2.1.1.2.1	0.543881334981459	.	164520001	164800000	#FF9191	1	0.75
chr1	164800001	165080000	B.2.1.1.2.1.1.1.1.2.2.1.1	0.19035846724351	.	164800001	165080000	#4848FF	1	0.25
chr1	165080001	165360000	B.1.2.2.2.1.2.2.2.2.2	0.224969097651422	.	165080001	165360000	#9191FF	1	0.375
chr1	165360001	165560000	B.1.2.2.1.2.2.2.2	0.243510506798517	.	165360001	165560000	#9191FF	1	0.375
chr1	165560001	165880000	A.2.2.2.1.2.1.1.2.1	0.46229913473424	.	165560001	165880000	#FFDADA	1	0.625
chr1	165880001	166160000	B.2.2.2.1.1.2.2.2	0.030902348578492	.	165880001	166160000	#0000FF	1	0.125
chr1	166160001	166480000	B.2.2.2.2.1.2.1.1.2.1	0.00865265760197775	.	166160001	166480000	#0000FF	1	0.125
chr1	166480001	166760000	B.2.2.2.1.1.2.1.1	0.0358467243510507	.	166480001	166760000	#0000FF	1	0.125
chr1	166760001	167000000	B.1.2.2.2.1.2.2.2.2.1	0.226205191594561	.	166760001	167000000	#9191FF	1	0.375
chr1	167000001	167200000	B.1.1.1.1.1.2.2	0.399258343634116	.	167000001	167200000	#DADAFF	1	0.5
chr1	167200001	167520000	A.2.2.2.2.2.2.1.1.1	0.411619283065513	.	167200001	167520000	#FFDADA	1	0.625
chr1	167520001	167680000	A.2.1.2.1.2.2.1.1.2	0.564894932014833	.	167520001	167680000	#FF9191	1	0.75
chr1	167680001	168040000	A.1.2.2.1.1.1.2.2.1	0.689740420271941	.	167680001	168040000	#FF4848	1	0.875
chr1	168040001	168280000	A.1.2.2.2.1.1.2.2.1	0.657601977750309	.	168040001	168280000	#FF4848	1	0.875
chr1	168280001	168560000	A.2.2.2.1.1.1.2.2.1	0.472187886279357	.	168280001	168560000	#FFDADA	1	0.625
chr1	168560001	168920000	A.1.2.2.1.1.2.1.2.1	0.686032138442522	.	168560001	168920000	#FF4848	1	0.875
chr1	168920001	169120000	A.1.2.2.2.1.1.1.2.2.2	0.662546353522868	.	168920001	169120000	#FF4848	1	0.875
chr1	169120001	169360000	A.2.1.2.2.2.2.1.1.1	0.545117428924598	.	169120001	169360000	#FF9191	1	0.75
chr1	169360001	169520000	A.2.2.2.1.2.2.2.2.1	0.444993819530284	.	169360001	169520000	#FFDADA	1	0.625
chr1	169520001	169680000	B.1.1.1.2.1.2.2.1.2.2.1	0.369592088998764	.	169520001	169680000	#DADAFF	1	0.5
chr1	169680001	169880000	A.2.1.2.2.2.1.2.2.1.2	0.547589616810878	.	169680001	169880000	#FF9191	1	0.75
chr1	169880001	170040000	B.1.1.1.2.1.1.1.2	0.390605686032138	.	169880001	170040000	#DADAFF	1	0.5
chr1	170040001	170400000	B.2.2.1.1.2.1.1.2.1	0.0815822002472188	.	170040001	170400000	#0000FF	1	0.125
chr1	170400001	170600000	B.1.2.2.2.1.2.2.1.2.1.2.1	0.23238566131026	.	170400001	170600000	#9191FF	1	0.375
chr1	170600001	170960000	B.2.2.1.1.2.2.1.2.2	0.0667490729295426	.	170600001	170960000	#0000FF	1	0.125
chr1	170960001	171120000	B.2.1.1.2.2.2.2.1.1.2	0.165636588380717	.	170960001	171120000	#4848FF	1	0.25
chr1	171120001	171440000	B.1.2.2.1.2.1.2.1.1	0.252163164400494	.	171120001	171440000	#9191FF	1	0.375
chr1	171440001	171960000	A.2.1.2.1.2.1.1.1	0.569839307787392	.	171440001	171960000	#FF9191	1	0.75
chr1	171960001	172200000	A.2.1.2.1.2.2.1.1.1	0.566131025957973	.	171960001	172200000	#FF9191	1	0.75
chr1	172200001	172320000	A.2.2.2.1.2.1.1.1.1.1	0.467243510506799	.	172200001	172320000	#FFDADA	1	0.625
chr1	172320001	172680000	A.1.2.2.1.1.2.1.2.2	0.684796044499382	.	172320001	172680000	#FF4848	1	0.875
chr1	172680001	172880000	A.2.2.2.2.2.2.1.1.2	0.410383189122373	.	172680001	172880000	#FFDADA	1	0.625
chr1	172880001	173120000	A.2.2.2.1.2.1.1.1.1.2.2	0.464771322620519	.	172880001	173120000	#FFDADA	1	0.625
chr1	173120001	173360000	B.1.1.1.1.1.2.1.2.2	0.400494437577256	.	173120001	173360000	#DADAFF	1	0.5
chr1	173360001	173480000	A.2.2.2.1.1.1.1.1.2	0.475896168108776	.	173360001	173480000	#FFDADA	1	0.625
chr1	173480001	173760000	A.2.2.2.2.1.2.2.1.2	0.425216316440049	.	173480001	173760000	#FFDADA	1	0.625
chr1	173760001	174240000	A.1.1.2.1.1.1.1.1.2	0.936959208899876	.	173760001	174240000	#FF0000	1	1
chr1	174240001	174600000	A.2.2.2.2.2.2.1.2	0.409147095179234	.	174240001	174600000	#FFDADA	1	0.625
chr1	174600001	175000000	A.2.2.2.2.1.2.2.2	0.42398022249691	.	174600001	175000000	#FFDADA	1	0.625
chr1	175000001	175280000	A.2.2.2.2.1.2.1.2.1	0.428924598269468	.	175000001	175280000	#FFDADA	1	0.625
chr1	175280001	175920000	B.2.1.1.2.1.2.2	0.181705809641533	.	175280001	175920000	#4848FF	1	0.25
chr1	175920001	176200000	A.2.2.2.2.2.2.2.2	0.406674907292954	.	175920001	176200000	#FFDADA	1	0.625
chr1	176200001	176440000	B.2.2.2.2.1.2.1.1.1	0.00988875154511743	.	176200001	176440000	#0000FF	1	0.125
chr1	176440001	176640000	B.2.2.1.1.2.2.2.1.2	0.0642768850432633	.	176440001	176640000	#0000FF	1	0.125
chr1	176640001	176840000	B.2.2.2.1.1.1.1.2.2.1.2	0.0420271940667491	.	176640001	176840000	#0000FF	1	0.125
chr1	176840001	176960000	B.2.2.2.1.2.1.1.1.2.2	0.0271940667490729	.	176840001	176960000	#0000FF	1	0.125
chr1	176960001	177160000	B.2.2.2.1.1.2.2.1.1	0.0333745364647713	.	176960001	177160000	#0000FF	1	0.125
chr1	177160001	177480000	B.2.2.2.1.1.1.1.2.2.1.1	0.0432632880098888	.	177160001	177480000	#0000FF	1	0.125
chr1	177480001	177640000	B.2.1.1.2.2.2.2.1.2	0.164400494437577	.	177480001	177640000	#4848FF	1	0.25
chr1	177640001	177800000	B.2.2.1.1.1.1.1.2.2	0.0976514215080346	.	177640001	177800000	#0000FF	1	0.125
chr1	177800001	178000000	B.2.1.1.1.1.2.2.1	0.210135970333745	.	177800001	178000000	#4848FF	1	0.25
chr1	178000001	178240000	A.2.2.2.1.2.1.1.2.2.2	0.45982694684796	.	178000001	178240000	#FFDADA	1	0.625
chr1	178240001	178520000	A.2.2.2.1.2.1.1.2.2.1	0.4610630407911	.	178240001	178520000	#FFDADA	1	0.625
chr1	178520001	179000000	A.2.1.2.1.2.2.1.2	0.563658838071693	.	178520001	179000000	#FF9191	1	0.75
chr1	179000001	179360000	A.1.2.2.2.1.1.2.1.2	0.658838071693449	.	179000001	179360000	#FF4848	1	0.875
chr1	179360001	179640000	B.1.2.2.1.2.1.2.2.2	0.248454882571075	.	179360001	179640000	#9191FF	1	0.375
chr1	179640001	179800000	B.1.1.1.2.1.2.1.1.1	0.380716934487021	.	179640001	179800000	#DADAFF	1	0.5
chr1	179800001	180200000	A.1.1.2.1.1.2.2.1	0.927070457354759	.	179800001	180200000	#FF0000	1	1
chr1	180200001	180400000	A.2.1.2.2.2.1.1.2	0.551297898640297	.	180200001	180400000	#FF9191	1	0.75
chr1	180400001	180880000	A.1.2.2.2.1.1.2.1.1.2	0.660074165636588	.	180400001	180880000	#FF4848	1	0.875
chr1	180880001	181120000	A.1.2.2.1.1.1.1.2	0.69221260815822	.	180880001	181120000	#FF4848	1	0.875
chr1	181120001	181440000	A.2.2.2.2.1.2.1.1.1.2	0.432632880098888	.	181120001	181440000	#FFDADA	1	0.625
chr1	181440001	182040000	B.2.1.1.2.1.2.1	0.182941903584672	.	181440001	182040000	#4848FF	1	0.25
chr1	182040001	182360000	A.1.1.1.1.2.2.2.1.2	0.977750309023486	.	182040001	182360000	#FF0000	1	1
chr1	182360001	182560000	A.2.2.2.1.2.1.2.1.2.2	0.456118665018541	.	182360001	182560000	#FFDADA	1	0.625
chr1	182560001	182800000	A.1.2.2.2.1.1.1.1.1	0.668726823238566	.	182560001	182800000	#FF4848	1	0.875
chr1	182800001	183000000	A.1.2.2.2.2.2.2.2	0.641532756489493	.	182800001	183000000	#FF4848	1	0.875
chr1	183000001	183320000	A.1.2.2.2.1.1.2.2.2	0.656365883807169	.	183000001	183320000	#FF4848	1	0.875
chr1	183320001	183640000	A.1.2.2.1.1.1.1.1.1.2	0.694684796044499	.	183320001	183640000	#FF4848	1	0.875
chr1	183640001	184000000	A.2.2.2.2.1.2.1.1.1.1	0.433868974042027	.	183640001	184000000	#FFDADA	1	0.625
chr1	184000001	184320000	B.1.1.1.1.1.1.1	0.405438813349815	.	184000001	184320000	#DADAFF	1	0.5
chr1	184320001	184680000	A.2.1.2.1.2.1.1.2	0.568603213844252	.	184320001	184680000	#FF9191	1	0.75
chr1	184680001	185000000	A.2.1.2.2.2.2.1.1.2.2	0.542645241038319	.	184680001	185000000	#FF9191	1	0.75
chr1	185000001	185120000	A.2.2.2.2.2.1.1.1.1.2.2	0.420271940667491	.	185000001	185120000	#FFDADA	1	0.625
chr1	185120001	185400000	A.2.2.2.1.2.2.2.2.2	0.443757725587145	.	185120001	185400000	#FFDADA	1	0.625
chr1	185400001	185720000	B.1.1.1.2.1.2.2.2	0.367119901112485	.	185400001	185720000	#DADAFF	1	0.5
chr1	185720001	186000000	B.2.2.1.1.2.1.1.1.2	0.0828182941903585	.	185720001	186000000	#0000FF	1	0.125
chr1	186000001	186360000	B.1.2.2.2.1.2.2.2.1.1	0.228677379480841	.	186000001	186360000	#9191FF	1	0.375
chr1	186360001	186640000	B.2.1.1.2.1.1.1.1.2.1.1	0.19283065512979	.	186360001	186640000	#4848FF	1	0.25
chr1	186640001	186960000	B.2.2.1.1.2.2.1.1.1	0.072929542645241	.	186640001	186960000	#0000FF	1	0.125
chr1	186960001	187200000	B.2.2.1.1.2.2.1.1.2	0.0716934487021014	.	186960001	187200000	#0000FF	1	0.125
chr1	187200001	187520000	B.2.2.1.1.1.1.1.1.2.2.1	0.103831891223733	.	187200001	187520000	#0000FF	1	0.125
chr1	187520001	187760000	B.2.2.1.1.1.1.1.1.2.2.2	0.102595797280593	.	187520001	187760000	#0000FF	1	0.125
chr1	187760001	187920000	B.2.1.1.2.2.1.2.2.1.2	0.171817058096415	.	187760001	187920000	#4848FF	1	0.25
chr1	187920001	188120000	B.2.2.1.1.1.2.1.1.2.2	0.0889987639060569	.	187920001	188120000	#0000FF	1	0.125
chr1	188120001	188360000	B.2.2.2.1.2.1.1.2	0.0259579728059332	.	188120001	188360000	#0000FF	1	0.125
chr1	188360001	188520000	B.2.2.2.1.2.1.1.1.1	0.0296662546353523	.	188360001	188520000	#0000FF	1	0.125
chr1	188520001	188680000	B.2.2.1.1.1.2.2.2	0.0852904820766378	.	188520001	188680000	#0000FF	1	0.125
chr1	188680001	189080000	B.2.2.1.1.2.2.2.2.2	0.0618046971569839	.	188680001	189080000	#0000FF	1	0.125
chr1	189080001	189440000	B.2.1.1.2.1.1.1.1.2.1.2	0.19159456118665	.	189080001	189440000	#4848FF	1	0.25
chr1	189440001	189560000	B.1.2.2.1.1.2.2.1	0.255871446229913	.	189440001	189560000	#9191FF	1	0.375
chr1	189560001	189680000	B.1.2.2.1.1.2.2.2	0.254635352286774	.	189560001	189680000	#9191FF	1	0.375
chr1	189680001	189840000	B.1.1.1.2.1.2.2.1.2.2.2	0.368355995055624	.	189680001	189840000	#DADAFF	1	0.5
chr1	189840001	190280000	B.1.2.2.1.2.2.1	0.247218788627936	.	189840001	190280000	#9191FF	1	0.375
chr1	190280001	190440000	B.1.2.2.2.2.2.2.2	0.217552533992583	.	190280001	190440000	#9191FF	1	0.375
chr1	190440001	190720000	B.1.2.2.2.1.2.2.1.1	0.234857849196539	.	190440001	190720000	#9191FF	1	0.375
chr1	190720001	190960000	B.2.1.1.2.2.2.1.1	0.169344870210136	.	190720001	190960000	#4848FF	1	0.25
chr1	190960001	191080000	B.2.1.1.1.2.1.1.2.2	0.203955500618047	.	190960001	191080000	#4848FF	1	0.25
chr1	191080001	191360000	B.1.2.2.2.2.1.2.2	0.221260815822002	.	191080001	191360000	#9191FF	1	0.375
chr1	191360001	191720000	B.1.2.2.2.1.2.1.1	0.238566131025958	.	191360001	191720000	#9191FF	1	0.375
chr1	191720001	192000000	B.2.1.1.1.2.1.2.1.1	0.202719406674907	.	191720001	192000000	#4848FF	1	0.25
chr1	192000001	192160000	B.1.2.2.1.1.1.1.1.1	0.263288009888752	.	192000001	192160000	#9191FF	1	0.375
chr1	192160001	192440000	B.2.1.1.1.2.1.2.1.2	0.201483312731768	.	192160001	192440000	#4848FF	1	0.25
chr1	192440001	192600000	B.2.2.1.1.1.1.1.2.1.2.2	0.0988875154511743	.	192440001	192600000	#0000FF	1	0.125
chr1	192600001	192760000	B.2.2.1.1.1.1.1.1.1	0.106304079110012	.	192600001	192760000	#0000FF	1	0.125
chr1	192760001	193000000	B.2.1.1.2.2.2.1.2	0.168108776266996	.	192760001	193000000	#4848FF	1	0.25
chr1	193000001	193280000	A.2.2.2.2.2.1.1.2.1.1	0.417799752781211	.	193000001	193280000	#FFDADA	1	0.625
chr1	193280001	193800000	B.2.2.2.1.1.2.1.2	0.034610630407911	.	193280001	193800000	#0000FF	1	0.125
chr1	193800001	194000000	B.2.2.2.1.2.2.2.2	0.0135970333745365	.	193800001	194000000	#0000FF	1	0.125
chr1	194000001	194200000	B.2.2.2.1.2.2.2.1	0.0148331273176761	.	194000001	194200000	#0000FF	1	0.125
chr1	194200001	195160000	B.2.2.2.2.1.2.1.1.2.2	0.00741656365883807	.	194200001	195160000	#0000FF	1	0.125
chr1	195160001	195640000	B.2.2.2.1.1.1.2.1	0.0395550061804697	.	195160001	195640000	#0000FF	1	0.125
chr1	195640001	195880000	B.2.1.1.1.2.2.2	0.195302843016069	.	195640001	195880000	#4848FF	1	0.25
chr1	195880001	196040000	B.2.1.1.2.2.1.2.2.1.1	0.173053152039555	.	195880001	196040000	#4848FF	1	0.25
chr1	196040001	196360000	B.2.1.1.2.2.1.2.1	0.174289245982695	.	196040001	196360000	#4848FF	1	0.25
chr1	196360001	196720000	B.2.2.1.1.2.1.1.2.2	0.0803461063040791	.	196360001	196720000	#0000FF	1	0.125
chr1	196720001	197080000	B.2.1.1.2.1.1.1.1.2.2.1.2	0.189122373300371	.	196720001	197080000	#4848FF	1	0.25
chr1	197080001	197480000	A.2.2.2.2.2.1.1.2.2	0.415327564894932	.	197080001	197480000	#FFDADA	1	0.625
chr1	197480001	197640000	B.1.1.1.2.1.1.2.2.1	0.38442521631644	.	197480001	197640000	#DADAFF	1	0.5
chr1	197640001	197800000	A.2.2.2.2.1.1.1.1.1	0.442521631644005	.	197640001	197800000	#FFDADA	1	0.625
chr1	197800001	198120000	B.1.1.1.2.1.1.1.1	0.391841779975278	.	197800001	198120000	#DADAFF	1	0.5
chr1	198120001	198280000	B.1.1.1.1.1.2.1.1	0.402966625463535	.	198120001	198280000	#DADAFF	1	0.5
chr1	198280001	198480000	B.1.1.1.2.1.2.1.2.2.1.1	0.377008652657602	.	198280001	198480000	#DADAFF	1	0.5
chr1	198480001	198640000	A.2.2.2.2.1.1.1.2.1	0.440049443757726	.	198480001	198640000	#FFDADA	1	0.625
chr1	198640001	198800000	B.1.2.2.2.2.1.1	0.223733003708282	.	198640001	198800000	#9191FF	1	0.375
chr1	198800001	199000000	B.1.2.2.1.2.1.1	0.253399258343634	.	198800001	199000000	#9191FF	1	0.375
chr1	199000001	199240000	B.2.1.1.1.1.2.2.2	0.208899876390606	.	199000001	199240000	#4848FF	1	0.25
chr1	199240001	199600000	B.2.2.1.1.2.1.1.1.1	0.0840543881334982	.	199240001	199600000	#0000FF	1	0.125
chr1	199600001	199960000	B.2.1.1.2.1.1.2.1	0.185414091470952	.	199600001	199960000	#4848FF	1	0.25
chr1	199960001	200560000	A.1.2.2.2.2.2.1	0.646477132262052	.	199960001	200560000	#FF4848	1	0.875
chr1	200560001	200760000	A.1.2.2.2.2.2.2.1.1.2	0.644004944375773	.	200560001	200760000	#FF4848	1	0.875
chr1	200760001	200840000	A.2.2.2.1.2.2.1.1.1.2	0.449938195302843	.	200760001	200840000	#FFDADA	1	0.625
chr1	200840001	201160000	A.1.1.2.1.2.1.2.2.1	0.914709517923362	.	200840001	201160000	#FF0000	1	1
chr1	201160001	201400000	A.1.1.2.1.2.1.1.1.1	0.92459826946848	.	201160001	201400000	#FF0000	1	1
chr1	201400001	201760000	A.1.1.2.1.1.1.1.1.1	0.938195302843016	.	201400001	201760000	#FF0000	1	1
chr1	201760001	201960000	A.1.1.2.1.2.2.1.1.1	0.912237330037083	.	201760001	201960000	#FF0000	1	1
chr1	201960001	202120000	A.1.1.2.1.2.2.2.2.2.1	0.903584672435105	.	201960001	202120000	#FF0000	1	1
chr1	202120001	202400000	A.1.1.2.1.2.2.1.2	0.909765142150804	.	202120001	202400000	#FF0000	1	1
chr1	202400001	202720000	A.1.2.2.1.2.2.1.1.2	0.674907292954265	.	202400001	202720000	#FF4848	1	0.875
chr1	202720001	202960000	A.1.1.2.1.1.2.1.2	0.928306551297899	.	202720001	202960000	#FF0000	1	1
chr1	202960001	203320000	A.1.2.2.1.2.2.2.2	0.669962917181706	.	202960001	203320000	#FF4848	1	0.875
chr1	203320001	203440000	A.2.1.2.2.1.2.2.2	0.555006180469716	.	203320001	203440000	#FF9191	1	0.75
chr1	203440001	203800000	A.1.2.2.1.2.2.2.1	0.671199011124845	.	203440001	203800000	#FF4848	1	0.875
chr1	203800001	204080000	A.1.1.2.1.2.2.2.1.1.2	0.907292954264524	.	203800001	204080000	#FF0000	1	1
chr1	204080001	204320000	A.1.1.2.1.2.2.1.1.2	0.911001236093943	.	204080001	204320000	#FF0000	1	1
chr1	204320001	204800000	A.1.1.1.1.2.2.1.1	0.983930778739184	.	204320001	204800000	#FF0000	1	1
chr1	204800001	205080000	A.2.2.2.1.1.2.2	0.468479604449938	.	204800001	205080000	#FFDADA	1	0.625
chr1	205080001	205560000	A.1.1.2.1.1.2.1.1	0.929542645241038	.	205080001	205560000	#FF0000	1	1
chr1	205560001	205760000	A.1.2.2.1.2.1.1	0.679851668726823	.	205560001	205760000	#FF4848	1	0.875
chr1	205760001	205960000	A.2.2.2.1.1.1.2.1	0.473423980222497	.	205760001	205960000	#FFDADA	1	0.625
chr1	206040001	206360000	A.2.1.2.2.1.2.2.1	0.556242274412855	.	206040001	206360000	#FF9191	1	0.75
chr1	206480001	206600000	A.2.2.2.2.1.1.2.2	0.435105067985167	.	206480001	206600000	#FFDADA	1	0.625
chr1	206600001	206920000	A.1.1.2.1.2.1.1.1.2.2	0.9221260815822	.	206600001	206920000	#FF0000	1	1
chr1	206920001	207240000	A.1.1.2.1.1.1.1.2.1	0.935723114956737	.	206920001	207240000	#FF0000	1	1
chr1	207240001	207760000	A.1.1.2.1.2.1.2.1.2	0.915945611866502	.	207240001	207760000	#FF0000	1	1
chr1	207760001	208080000	A.1.2.2.1.1.1.1.1.1.1	0.695920889987639	.	207760001	208080000	#FF4848	1	0.875
chr1	208080001	208280000	A.2.2.2.1.2.2.2.1	0.446229913473424	.	208080001	208280000	#FFDADA	1	0.625
chr1	208280001	208440000	A.2.1.2.2.2.1.2.2.2	0.546353522867738	.	208280001	208440000	#FF9191	1	0.75
chr1	208440001	208840000	B.2.2.1.1.2.1.2.2.2	0.0741656365883807	.	208440001	208840000	#0000FF	1	0.125
chr1	208840001	209360000	B.2.2.2.2.1.1.2	0.0111248454882571	.	208840001	209360000	#0000FF	1	0.125
chr1	209360001	209480000	B.2.1.1.2.2.2.2.2	0.163164400494438	.	209360001	209480000	#4848FF	1	0.25
chr1	209480001	209600000	B.1.2.2.1.1.2.1	0.257107540173053	.	209480001	209600000	#9191FF	1	0.375
chr1	209600001	209760000	B.1.2.2.2.1.2.2.1.2.1.2.2	0.23114956736712	.	209600001	209760000	#9191FF	1	0.375
chr1	209760001	210040000	B.1.1.1.1.1.1.2	0.404202719406675	.	209760001	210040000	#DADAFF	1	0.5
chr1	210040001	210360000	B.2.2.1.1.2.2.1.2.1.2.2	0.0679851668726823	.	210040001	210360000	#0000FF	1	0.125
chr1	210360001	210520000	B.1.2.2.2.1.2.2.1.2.1.1	0.233621755253399	.	210360001	210520000	#9191FF	1	0.375
chr1	210520001	210960000	B.2.1.1.2.1.1.2.2	0.184177997527812	.	210520001	210960000	#4848FF	1	0.25
chr1	210960001	211200000	B.2.2.2.1.1.1.1.1.1	0.0469715698393078	.	210960001	211200000	#0000FF	1	0.125
chr1	211200001	211400000	B.1.2.2.2.1.2.2.1.2.2	0.22991347342398	.	211200001	211400000	#9191FF	1	0.375
chr1	211400001	211680000	A.2.2.2.1.2.1.1.1.1.2.1	0.466007416563659	.	211400001	211680000	#FFDADA	1	0.625
chr1	211680001	211840000	A.1.2.2.2.2.2.2.1.2	0.642768850432633	.	211680001	211840000	#FF4848	1	0.875
chr1	211840001	212120000	A.1.1.2.1.2.1.1.2.1	0.920889987639061	.	211840001	212120000	#FF0000	1	1
chr1	212120001	212240000	A.2.1.2.1.2.2.2.2.2	0.559950556242274	.	212120001	212240000	#FF9191	1	0.75
chr1	212240001	212640000	A.1.1.2.1.2.1.2.2.2	0.913473423980222	.	212240001	212640000	#FF0000	1	1
chr1	212640001	212800000	A.1.2.2.1.1.2.2.2.2	0.681087762669963	.	212640001	212800000	#FF4848	1	0.875
chr1	212800001	213000000	A.1.2.2.2.2.1.1	0.650185414091471	.	212800001	213000000	#FF4848	1	0.875
chr1	213000001	213240000	A.2.1.2.1.2.2.2.1	0.562422744128554	.	213000001	213240000	#FF9191	1	0.75
chr1	213240001	213800000	A.2.2.2.1.2.1.2.2.2.2	0.452410383189122	.	213240001	213800000	#FFDADA	1	0.625
chr1	213800001	213960000	A.2.2.2.2.1.1.1.1.2	0.441285537700865	.	213800001	213960000	#FFDADA	1	0.625
chr1	213960001	214120000	B.1.1.1.2.1.2.1.2.2.1.2	0.375772558714462	.	213960001	214120000	#DADAFF	1	0.5
chr1	214120001	214360000	B.1.1.1.2.1.2.1.2.2.2.1	0.374536464771323	.	214120001	214360000	#DADAFF	1	0.5
chr1	214360001	214600000	A.1.2.2.2.2.2.2.1.1.1	0.645241038318912	.	214360001	214600000	#FF4848	1	0.875
chr1	214600001	214800000	A.1.2.2.1.1.1.1.1.2	0.69344870210136	.	214600001	214800000	#FF4848	1	0.875
chr1	214800001	215200000	B.1.2.2.1.2.1.2.2.1	0.249690976514215	.	214800001	215200000	#9191FF	1	0.375
chr1	215200001	215360000	B.1.1.1.2.1.2.2.1.2.1	0.370828182941904	.	215200001	215360000	#DADAFF	1	0.5
chr1	215360001	215640000	B.1.2.2.1.2.2.2.1.2	0.244746600741656	.	215360001	215640000	#9191FF	1	0.375
chr1	215640001	215840000	A.2.2.2.2.2.1.1.2.1.2	0.416563658838072	.	215640001	215840000	#FFDADA	1	0.625
chr1	215840001	216280000	B.2.2.1.1.2.2.2.2.1	0.0630407911001236	.	215840001	216280000	#0000FF	1	0.125
chr1	216280001	216560000	B.2.1.1.1.1.2.1.2	0.211372064276885	.	216280001	216560000	#4848FF	1	0.25
chr1	216560001	216720000	B.1.2.2.1.1.1.1.1.2	0.262051915945612	.	216560001	216720000	#9191FF	1	0.375
chr1	216720001	216960000	B.1.2.2.2.2.1.2.1	0.222496909765142	.	216720001	216960000	#9191FF	1	0.375
chr1	216960001	217280000	B.2.2.2.1.1.1.2.2.1	0.03831891223733	.	216960001	217280000	#0000FF	1	0.125
chr1	217280001	217680000	B.2.2.2.1.1.1.1.2.2.2	0.0407911001236094	.	217280001	217680000	#0000FF	1	0.125
chr1	217680001	217840000	B.2.1.1.1.2.1.1.1.1	0.207663782447466	.	217680001	217840000	#4848FF	1	0.25
chr1	217840001	218040000	B.2.2.2.1.1.1.1.1.2	0.0457354758961681	.	217840001	218040000	#0000FF	1	0.125
chr1	218040001	218480000	B.2.2.1.1.2.2.1.2.1.1	0.0704573547589617	.	218040001	218480000	#0000FF	1	0.125
chr1	218480001	218680000	A.2.2.2.1.2.1.1.1.2	0.46353522867738	.	218480001	218680000	#FFDADA	1	0.625
chr1	218680001	218880000	B.1.1.1.1.2.1.2	0.394313967861557	.	218680001	218880000	#DADAFF	1	0.5
chr1	218880001	219200000	B.2.1.1.1.1.2.1.1	0.212608158220025	.	218880001	219200000	#4848FF	1	0.25
chr1	219200001	219320000	B.2.1.1.2.2.1.1.2.2.1	0.176761433868974	.	219200001	219320000	#4848FF	1	0.25
chr1	219320001	219680000	B.2.1.1.2.1.1.1.2	0.186650185414091	.	219320001	219680000	#4848FF	1	0.25
chr1	219680001	220160000	B.2.1.1.1.1.1.1	0.216316440049444	.	219680001	220160000	#4848FF	1	0.25
chr1	220160001	220720000	A.1.2.2.1.1.1.2.1	0.69097651421508	.	220160001	220720000	#FF4848	1	0.875
chr1	220720001	220960000	A.2.2.2.1.2.1.2.1.2.1	0.457354758961681	.	220720001	220960000	#FFDADA	1	0.625
chr1	220960001	221360000	A.2.1.2.2.2.1.1.1.1	0.553770086526576	.	220960001	221360000	#FF9191	1	0.75
chr1	221360001	221600000	B.1.1.1.2.1.2.2.1.1	0.372064276885043	.	221360001	221600000	#DADAFF	1	0.5
chr1	221600001	222080000	A.2.1.2.2.2.2.1.2	0.541409147095179	.	221600001	222080000	#FF9191	1	0.75
chr1	222080001	222360000	B.1.1.1.2.1.2.1.1.2	0.379480840543881	.	222080001	222360000	#DADAFF	1	0.5
chr1	222360001	222680000	B.1.2.2.2.1.1.1.1	0.242274412855377	.	222360001	222680000	#9191FF	1	0.375
chr1	222680001	222840000	A.2.2.2.2.1.1.2.1.1	0.437577255871446	.	222680001	222840000	#FFDADA	1	0.625
chr1	222840001	223320000	A.1.2.2.2.1.1.1.1.2.2	0.666254635352287	.	222840001	223320000	#FF4848	1	0.875
chr1	223320001	223680000	A.2.2.2.1.1.1.2.2.2	0.470951792336218	.	223320001	223680000	#FFDADA	1	0.625
chr1	223680001	223840000	A.2.2.2.2.2.1.2.2	0.412855377008653	.	223680001	223840000	#FFDADA	1	0.625
chr1	223840001	224240000	A.1.2.2.2.1.1.1.1.2.1	0.667490729295426	.	223840001	224240000	#FF4848	1	0.875
chr1	224240001	224680000	A.1.1.2.1.1.1.1.2.2	0.934487021013597	.	224240001	224680000	#FF0000	1	1
chr1	224680001	224840000	A.2.2.2.2.1.2.1.1.2.2	0.430160692212608	.	224680001	224840000	#FFDADA	1	0.625
chr1	224840001	225160000	B.1.2.2.2.1.1.1.2	0.241038318912237	.	224840001	225160000	#9191FF	1	0.375
chr1	225160001	225520000	B.2.2.1.1.2.1.2.2.1	0.0754017305315204	.	225160001	225520000	#0000FF	1	0.125
chr1	225520001	225960000	A.1.1.2.1.2.1.1.2.2.1	0.919653893695921	.	225520001	225960000	#FF0000	1	1
chr1	225960001	226240000	A.1.1.2.1.2.1.1.2.2.2	0.918417799752781	.	225960001	226240000	#FF0000	1	1
chr1	226240001	226600000	A.1.1.2.1.2.1.1.1.2.1	0.92336217552534	.	226240001	226600000	#FF0000	1	1
chr1	226600001	226800000	A.2.2.2.1.1.1.1.2	0.474660074165637	.	226600001	226800000	#FFDADA	1	0.625
chr1	226800001	227000000	A.1.2.2.2.1.1.1.2.1	0.665018541409147	.	226800001	227000000	#FF4848	1	0.875
chr1	227000001	227640000	A.1.1.2.1.1.2.2.2	0.925834363411619	.	227000001	227640000	#FF0000	1	1
chr1	227640001	227880000	A.2.2.2.2.1.2.2.1.1	0.426452410383189	.	227640001	227880000	#FFDADA	1	0.625
chr1	227880001	228160000	A.1.2.2.2.1.2.2.2	0.651421508034611	.	227880001	228160000	#FF4848	1	0.875
chr1	228160001	228360000	A.2.1.2.1.1.1	0.57601977750309	.	228160001	228360000	#FF9191	1	0.75
chr1	228360001	228760000	A.2.1.2.2.1.1	0.558714462299135	.	228360001	228760000	#FF9191	1	0.75
chr1	228760001	229400000	A.1.1.2.1.1.1.2.1.1	0.933250927070457	.	228760001	229400000	#FF0000	1	1
chr1	229400001	229800000	A.1.2.2.1.1.2.2.2.1	0.682323856613103	.	229400001	229800000	#FF4848	1	0.875
chr1	229800001	230080000	B.1.1.1.2.1.2.1.2.2.2.2	0.373300370828183	.	229800001	230080000	#DADAFF	1	0.5
chr1	230080001	230480000	B.1.1.1.1.1.2.1.2.1	0.401730531520396	.	230080001	230480000	#DADAFF	1	0.5
chr1	230480001	230560000	B.1.1.1.2.2.2.2.1	0.359703337453646	.	230480001	230560000	#DADAFF	1	0.5
chr1	230560001	230720000	B.1.2.2.2.1.1.2	0.239802224969098	.	230560001	230720000	#9191FF	1	0.375
chr1	230720001	231000000	A.2.2.2.1.1.1.1.1.1	0.477132262051916	.	230720001	231000000	#FFDADA	1	0.625
chr1	231000001	231400000	A.2.1.2.1.2.2.2.2.1	0.561186650185414	.	231000001	231400000	#FF9191	1	0.75
chr1	231400001	231480000	B.1.1.1.1.2.1.1.1	0.398022249690976	.	231400001	231480000	#DADAFF	1	0.5
chr1	231480001	231760000	A.2.2.2.2.2.1.1.1.1.2.1	0.42150803461063	.	231480001	231760000	#FFDADA	1	0.625
chr1	231760001	232000000	B.1.1.1.2.1.1.2.1.1.1	0.389369592088999	.	231760001	232000000	#DADAFF	1	0.5
chr1	232000001	232200000	B.1.2.2.2.2.2.1	0.220024721878863	.	232000001	232200000	#9191FF	1	0.375
chr1	232200001	232360000	B.2.1.1.1.2.2.1.1.2	0.197775030902349	.	232200001	232360000	#4848FF	1	0.25
chr1	232360001	232800000	B.2.1.1.1.2.1.2.2	0.200247218788628	.	232360001	232800000	#4848FF	1	0.25
chr1	232800001	233000000	B.2.2.1.1.1.2.1.1.1	0.0914709517923362	.	232800001	233000000	#0000FF	1	0.125
chr1	233000001	233400000	B.2.2.1.1.1.1.1.1.2.1	0.105067985166873	.	233000001	233400000	#0000FF	1	0.125
chr1	233400001	233560000	B.2.1.1.1.2.2.1.1.1	0.199011124845488	.	233400001	233560000	#4848FF	1	0.25
chr1	233560001	233760000	B.2.2.2.1.2.2.1.1.1	0.0197775030902349	.	233560001	233760000	#0000FF	1	0.125
chr1	233760001	233880000	B.2.2.1.1.1.1.2.1.1	0.0964153275648949	.	233760001	233880000	#0000FF	1	0.125
chr1	233880001	234200000	B.2.2.2.2.2.1.1	0.00370828182941904	.	233880001	234200000	#0000FF	1	0.125
chr1	234200001	234520000	B.2.1.1.1.2.1.1.2.1	0.205191594561187	.	234200001	234520000	#4848FF	1	0.25
chr1	234520001	234880000	A.1.2.2.2.2.1.2.2	0.647713226205192	.	234520001	234880000	#FF4848	1	0.875
chr1	234880001	234960000	A.2.1.2.2.1.2.1	0.557478368355995	.	234880001	234960000	#FF9191	1	0.75
chr1	234960001	235200000	A.1.2.2.2.2.1.2.1	0.648949320148331	.	234960001	235200000	#FF4848	1	0.875
chr1	235240001	235680000	A.1.2.2.2.1.1.1.2.2.1	0.663782447466007	.	235240001	235680000	#FF4848	1	0.875
chr1	235680001	235840000	B.1.1.1.1.2.1.1.2.2	0.395550061804697	.	235680001	235840000	#DADAFF	1	0.5
chr1	235840001	236000000	B.1.1.1.1.2.2	0.393077873918418	.	235840001	236000000	#DADAFF	1	0.5
chr1	236000001	236080000	B.1.1.1.2.2.2.2.2	0.358467243510507	.	236000001	236080000	#DADAFF	1	0.5
chr1	236080001	236160000	B.1.1.1.2.2.1.2.1	0.363411619283066	.	236080001	236160000	#DADAFF	1	0.5
chr1	236160001	236760000	A.2.1.2.1.2.1.2	0.567367119901112	.	236160001	236760000	#FF9191	1	0.75
chr1	236760001	236920000	B.2.1.1.2.2.1.1.2.2.2	0.175525339925834	.	236760001	236920000	#4848FF	1	0.25
chr1	236920001	237080000	B.1.2.2.1.1.1.1.2.1	0.260815822002472	.	236920001	237080000	#9191FF	1	0.375
chr1	237080001	237360000	B.2.2.1.1.1.2.2.1	0.0865265760197775	.	237080001	237360000	#0000FF	1	0.125
chr1	237360001	237480000	B.2.2.2.1.2.1.2.1.2	0.0222496909765142	.	237360001	237480000	#0000FF	1	0.125
chr1	237480001	237760000	B.2.2.2.1.2.1.2.1.1.2	0.0234857849196539	.	237480001	237760000	#0000FF	1	0.125
chr1	237760001	237960000	B.2.2.1.1.1.1.2.2.1	0.0939431396786156	.	237760001	237960000	#0000FF	1	0.125
chr1	237960001	238400000	B.2.2.1.1.1.2.1.1.2.1	0.0902348578491965	.	237960001	238400000	#0000FF	1	0.125
chr1	238400001	238880000	B.2.2.2.1.1.2.2.1.2	0.0321384425216316	.	238400001	238880000	#0000FF	1	0.125
chr1	238880001	239120000	B.2.1.1.2.2.1.1.2.1.1	0.179233621755253	.	238880001	239120000	#4848FF	1	0.25
chr1	239120001	239320000	B.1.2.2.2.2.2.2.1	0.218788627935723	.	239120001	239320000	#9191FF	1	0.375
chr1	239320001	239600000	B.1.2.2.1.1.1.1.2.2	0.259579728059332	.	239320001	239600000	#9191FF	1	0.375
chr1	239600001	239800000	B.1.1.1.2.1.1.2.1.1.2	0.388133498145859	.	239600001	239800000	#DADAFF	1	0.5
chr1	239800001	240160000	B.1.1.1.2.1.1.2.1.2.1	0.386897404202719	.	239800001	240160000	#DADAFF	1	0.5
chr1	240160001	240360000	B.1.1.1.2.2.1.1.1	0.365883807169345	.	240160001	240360000	#DADAFF	1	0.5
chr1	240360001	240680000	A.2.2.2.1.2.2.1.1.2	0.448702101359703	.	240360001	240680000	#FFDADA	1	0.625
chr1	240680001	240880000	A.2.2.2.1.2.2.1.2	0.447466007416564	.	240680001	240880000	#FFDADA	1	0.625
chr1	240880001	241160000	B.1.1.1.2.2.1.1.2	0.364647713226205	.	240880001	241160000	#DADAFF	1	0.5
chr1	241160001	241360000	B.1.1.1.2.1.1.2.2.2.1	0.3831891223733	.	241160001	241360000	#DADAFF	1	0.5
chr1	241360001	241680000	A.2.2.2.2.2.1.1.1.1.1	0.42274412855377	.	241360001	241680000	#FFDADA	1	0.625
chr1	241680001	241840000	A.2.2.2.2.1.1.1.2.2	0.438813349814586	.	241680001	241840000	#FFDADA	1	0.625
chr1	241840001	242040000	A.2.1.2.2.2.1.2.1	0.550061804697157	.	241840001	242040000	#FF9191	1	0.75
chr1	242040001	242160000	B.1.1.1.2.2.2.1	0.360939431396786	.	242040001	242160000	#DADAFF	1	0.5
chr1	242160001	242480000	B.2.1.1.1.2.1.1.1.2	0.206427688504326	.	242160001	242480000	#4848FF	1	0.25
chr1	242480001	242720000	B.2.2.2.1.2.1.2.1.1.1	0.0247218788627936	.	242480001	242720000	#0000FF	1	0.125
chr1	242720001	242880000	B.2.2.2.1.2.2.1.2.1	0.0173053152039555	.	242720001	242880000	#0000FF	1	0.125
chr1	242880001	243120000	B.2.2.2.1.2.2.1.2.2	0.0160692212608158	.	242880001	243120000	#0000FF	1	0.125
chr1	243120001	243320000	B.2.2.1.1.1.1.2.1.2	0.0951792336217552	.	243120001	243320000	#0000FF	1	0.125
chr1	243320001	243480000	B.2.1.1.2.2.1.1.2.1.2	0.177997527812114	.	243320001	243480000	#4848FF	1	0.25
chr1	243480001	243800000	B.2.2.2.1.2.1.1.1.2.1	0.0284301606922126	.	243480001	243800000	#0000FF	1	0.125
chr1	243800001	244000000	B.2.2.2.1.2.2.1.1.2	0.0185414091470952	.	243800001	244000000	#0000FF	1	0.125
chr1	244000001	244440000	B.2.1.1.2.2.1.2.2.2	0.170580964153276	.	244000001	244440000	#4848FF	1	0.25
chr1	244440001	244640000	A.2.2.2.2.2.1.1.1.2	0.419035846724351	.	244440001	244640000	#FFDADA	1	0.625
chr1	244640001	244760000	B.2.1.1.1.2.2.1.2	0.196538936959209	.	244640001	244760000	#4848FF	1	0.25
chr1	244760001	245000000	B.1.1.1.2.1.1.2.2.2.2	0.381953028430161	.	244760001	245000000	#DADAFF	1	0.5
chr1	245000001	245200000	A.2.2.2.2.2.1.2.1	0.414091470951792	.	245000001	245200000	#FFDADA	1	0.625
chr1	245200001	245560000	B.2.1.1.2.2.2.2.1.1.1	0.166872682323857	.	245200001	245560000	#4848FF	1	0.25
chr1	245560001	246120000	B.2.2.1.1.2.2.2.1.1	0.065512978986403	.	245560001	246120000	#0000FF	1	0.125
chr1	246120001	246240000	B.2.2.1.1.1.1.2.2.2	0.0927070457354759	.	246120001	246240000	#0000FF	1	0.125
chr1	246240001	246440000	B.2.2.1.1.1.2.1.2	0.0877626699629172	.	246240001	246440000	#0000FF	1	0.125
chr1	246440001	246680000	B.2.2.1.1.1.1.1.2.1.2.1	0.100123609394314	.	246440001	246680000	#0000FF	1	0.125
chr1	246680001	246840000	B.1.1.1.1.2.1.1.2.1	0.396786155747837	.	246680001	246840000	#DADAFF	1	0.5
chr1	246840001	247000000	B.1.2.2.1.1.1.2	0.258343634116193	.	246840001	247000000	#9191FF	1	0.375
chr1	247000001	247360000	B.1.1.1.2.1.1.2.1.2.2	0.38566131025958	.	247000001	247360000	#DADAFF	1	0.5
chr1	247360001	247560000	B.2.1.1.2.2.1.1.1	0.180469715698393	.	247360001	247560000	#4848FF	1	0.25
chr1	247560001	248280000	B.2.2.2.2.1.2.2	0.00494437577255871	.	247560001	248280000	#0000FF	1	0.125
chr1	248280001	248440000	B.2.2.2.1.2.1.2.2	0.0210135970333745	.	248280001	248440000	#0000FF	1	0.125
chr1	248440001	248760000	B.2.2.2.2.2.2	0.00123609394313968	.	248440001	248760000	#0000FF	1	0.125
chr1	248760001	248920000	B.2.2.1.1.1.1.1.2.1.1	0.101359703337454	.	248760001	248920000	#0000FF	1	0.125
chr1	249040001	249120000	B.2.2.1.1.1.1.1.2.1.1	0.101359703337454	.	249040001	249120000	#0000FF	1	0.125
chr1	249120001	249240000	B.1.1.1.2.2.1.2.2	0.362175525339926	.	249120001	249240000	#DADAFF	1	0.5
chr2	1	120000	A.2.1.1.1.2.1.1.2.1	0.65967365967366	.	1	120000	#FF9191	1	0.75
chr2	120001	400000	A.2.1.1.1.2.2.2	0.649184149184149	.	120001	400000	#FF9191	1	0.75
chr2	400001	640000	A.1.2.2.1.1.1.1.2.2.2.2	0.744755244755245	.	400001	640000	#FF4848	1	0.875
chr2	640001	840000	A.1.2.2.1.1.2.1.1.1	0.74009324009324	.	640001	840000	#FF4848	1	0.875
chr2	840001	1080000	A.2.1.1.2.2.1.1.1.2.2	0.631701631701632	.	840001	1080000	#FF9191	1	0.75
chr2	1080001	1560000	B.1.1.2.1.1.1.1.1.2.1	0.348484848484849	.	1080001	1560000	#DADAFF	1	0.5
chr2	1560001	1840000	A.1.1.2.1.1.2.2.1.2	0.932400932400932	.	1560001	1840000	#FF0000	1	1
chr2	1840001	2120000	B.1.2.1.2.1.1.1	0.271561771561772	.	1840001	2120000	#9191FF	1	0.375
chr2	2120001	2560000	B.2.2.2.1.1.2.1.1.2	0.0151515151515152	.	2120001	2560000	#0000FF	1	0.125
chr2	2560001	2840000	B.2.2.1.1.1.1.2.1.2.2	0.0722610722610723	.	2560001	2840000	#0000FF	1	0.125
chr2	2840001	3160000	B.2.1.2.2.1.2.2.1.2	0.0979020979020979	.	2840001	3160000	#4848FF	1	0.25
chr2	3160001	3520000	A.2.2.1.1.2.1.1.2	0.497668997668998	.	3160001	3520000	#FFDADA	1	0.625
chr2	3520001	3680000	A.1.2.2.2.2.2.2.1.1	0.675990675990676	.	3520001	3680000	#FF4848	1	0.875
chr2	3680001	3920000	B.1.2.1.2.1.1.2.2.2	0.263403263403263	.	3680001	3920000	#9191FF	1	0.375
chr2	3920001	4200000	B.2.1.2.2.1.2.1.1	0.102564102564103	.	3920001	4200000	#4848FF	1	0.25
chr2	4200001	4280000	B.2.1.2.1.2.2.2	0.114219114219114	.	4200001	4280000	#4848FF	1	0.25
chr2	4280001	4760000	B.2.2.2.1.1.2.2	0.0128205128205128	.	4280001	4760000	#0000FF	1	0.125
chr2	4760001	4920000	B.2.1.2.2.2.2.2.2.1.2	0.0804195804195804	.	4760001	4920000	#4848FF	1	0.25
chr2	4920001	5040000	B.2.1.2.2.1.1.1.2.1	0.110722610722611	.	4920001	5040000	#4848FF	1	0.25
chr2	5120001	5200000	B.2.1.2.2.1.1.1.2.1	0.110722610722611	.	5120001	5200000	#4848FF	1	0.25
chr2	5200001	5400000	B.2.1.2.1.1.1.1.2.1	0.131701631701632	.	5200001	5400000	#4848FF	1	0.25
chr2	5400001	5560000	B.2.1.2.1.1.2.1.2.1	0.124708624708625	.	5400001	5560000	#4848FF	1	0.25
chr2	5560001	5840000	B.1.2.1.1.2.1.1.1.1	0.284382284382284	.	5560001	5840000	#9191FF	1	0.375
chr2	5840001	6080000	A.2.2.2.1.1.2.1.2.2.2.2.2	0.440559440559441	.	5840001	6080000	#FFDADA	1	0.625
chr2	6080001	6240000	A.2.2.2.1.1.2.1.2.2.1.1	0.446386946386946	.	6080001	6240000	#FFDADA	1	0.625
chr2	6240001	6400000	A.2.2.1.1.2.1.1.1	0.498834498834499	.	6240001	6400000	#FFDADA	1	0.625
chr2	6400001	6720000	B.2.1.2.1.1.1.1.2.2	0.130536130536131	.	6400001	6720000	#4848FF	1	0.25
chr2	6720001	6960000	B.2.2.1.1.1.1.2.2.1	0.0710955710955711	.	6720001	6960000	#0000FF	1	0.125
chr2	6960001	7200000	B.1.1.1.1.2.1.2.2.1	0.383449883449883	.	6960001	7200000	#DADAFF	1	0.5
chr2	7200001	7360000	B.1.1.2.1.1.1.2.1.2.2.1	0.341491841491841	.	7200001	7360000	#DADAFF	1	0.5
chr2	7360001	7520000	B.1.2.1.2.1.1.2.2.1.1	0.266899766899767	.	7360001	7520000	#9191FF	1	0.375
chr2	7520001	7880000	B.1.1.2.1.1.1.1.1.2.2	0.347319347319347	.	7520001	7880000	#DADAFF	1	0.5
chr2	7880001	8000000	A.2.2.2.1.1.2.1.2.2.2.1	0.442890442890443	.	7880001	8000000	#FFDADA	1	0.625
chr2	8000001	8360000	B.1.1.1.1.2.2.1.1	0.37995337995338	.	8000001	8360000	#DADAFF	1	0.5
chr2	8360001	8640000	A.2.1.1.2.2.1.1.1.1	0.634032634032634	.	8360001	8640000	#FF9191	1	0.75
chr2	8640001	8800000	A.1.2.2.1.1.2.1.1.2.1	0.738927738927739	.	8640001	8800000	#FF4848	1	0.875
chr2	8800001	8920000	A.2.1.1.2.2.1.2.1.1.2	0.624708624708625	.	8800001	8920000	#FF9191	1	0.75
chr2	8920001	9280000	A.1.1.2.1.1.1.2.2.1.1.1	0.941724941724942	.	8920001	9280000	#FF0000	1	1
chr2	9280001	9640000	A.1.1.1.2.1.2.1.2.1	0.981351981351981	.	9280001	9640000	#FF0000	1	1
chr2	9640001	9960000	A.1.1.1.1.2.1.2.2	0.993006993006993	.	9640001	9960000	#FF0000	1	1
chr2	9960001	10280000	A.1.1.1.1.2.2.2	0.990675990675991	.	9960001	10280000	#FF0000	1	1
chr2	10280001	10560000	A.1.1.2.1.1.1.2.1.1.2	0.946386946386946	.	10280001	10560000	#FF0000	1	1
chr2	10560001	10840000	A.1.1.2.1.1.1.2.1.2.2	0.942890442890443	.	10560001	10840000	#FF0000	1	1
chr2	10840001	11000000	A.1.1.2.1.1.1.2.2.1.2	0.939393939393939	.	10840001	11000000	#FF0000	1	1
chr2	11000001	11240000	A.2.1.1.1.1.2.1.1.2	0.668997668997669	.	11000001	11240000	#FF9191	1	0.75
chr2	11240001	11360000	A.1.2.2.1.1.2.2.2.1.2	0.727272727272727	.	11240001	11360000	#FF4848	1	0.875
chr2	11360001	11560000	A.1.1.2.1.1.1.2.1.2.1.2	0.944055944055944	.	11360001	11560000	#FF0000	1	1
chr2	11560001	11960000	A.1.1.2.1.1.1.2.1.1.1	0.947552447552448	.	11560001	11960000	#FF0000	1	1
chr2	11960001	12480000	A.2.1.1.2.2.1.1.1.2.1	0.632867132867133	.	11960001	12480000	#FF9191	1	0.75
chr2	12480001	12600000	A.2.1.1.2.2.2.1.2.1	0.616550116550117	.	12480001	12600000	#FF9191	1	0.75
chr2	12600001	12880000	A.1.2.2.2.2.2.1.2	0.677156177156177	.	12600001	12880000	#FF4848	1	0.875
chr2	12880001	13160000	A.2.1.1.2.2.2.1.1.1.2	0.618881118881119	.	12880001	13160000	#FF9191	1	0.75
chr2	13160001	13400000	B.1.2.1.1.2.1.2.1	0.278554778554779	.	13160001	13400000	#9191FF	1	0.375
chr2	13400001	13840000	B.2.2.1.1.1.2.2.2.1.2	0.0606060606060606	.	13400001	13840000	#0000FF	1	0.125
chr2	13840001	14160000	B.2.1.2.2.1.2.1.2	0.101398601398601	.	13840001	14160000	#4848FF	1	0.25
chr2	14160001	14400000	B.1.2.1.2.1.2.2.2.1	0.257575757575758	.	14160001	14400000	#9191FF	1	0.375
chr2	14400001	14640000	B.1.2.1.2.1.1.2.2.1.2.1	0.265734265734266	.	14400001	14640000	#9191FF	1	0.375
chr2	14640001	14800000	B.1.1.1.1.2.1.2.2.2.1	0.382284382284382	.	14640001	14800000	#DADAFF	1	0.5
chr2	14800001	15000000	A.2.1.1.2.2.2.1.1.2	0.617715617715618	.	14800001	15000000	#FF9191	1	0.75
chr2	15000001	15160000	B.1.1.2.1.1.2.1.1	0.337995337995338	.	15000001	15160000	#DADAFF	1	0.5
chr2	15160001	15520000	A.2.2.2.1.1.2.2.2	0.437062937062937	.	15160001	15520000	#FFDADA	1	0.625
chr2	15520001	15760000	A.2.1.1.2.2.2.1.2.2	0.615384615384615	.	15520001	15760000	#FF9191	1	0.75
chr2	15760001	16040000	A.2.1.1.2.2.1.1.2.1.2	0.628205128205128	.	15760001	16040000	#FF9191	1	0.75
chr2	16040001	16240000	A.1.2.2.2.2.2.1.1.1	0.67948717948718	.	16040001	16240000	#FF4848	1	0.875
chr2	16240001	16280000	A.2.1.1.2.2.1.2.2.1	0.622377622377622	.	16240001	16280000	#FF9191	1	0.75
chr2	16320001	16360000	A.2.1.1.2.2.1.2.2.1	0.622377622377622	.	16320001	16360000	#FF9191	1	0.75
chr2	16360001	16440000	A.2.1.1.2.2.1.2.2.2	0.621212121212121	.	16360001	16440000	#FF9191	1	0.75
chr2	16440001	16720000	A.2.1.1.2.2.2.1.1.1.1	0.62004662004662	.	16440001	16720000	#FF9191	1	0.75
chr2	16720001	16920000	A.2.2.1.1.2.1.2.2.2	0.494172494172494	.	16720001	16920000	#FFDADA	1	0.625
chr2	16920001	17120000	B.1.2.1.2.1.1.2.2.1.2.2	0.264568764568765	.	16920001	17120000	#9191FF	1	0.375
chr2	17120001	17360000	B.2.1.2.2.2.1.1.2	0.0920745920745921	.	17120001	17360000	#4848FF	1	0.25
chr2	17360001	17560000	B.2.1.2.2.1.1.1.1.2	0.111888111888112	.	17360001	17560000	#4848FF	1	0.25
chr2	17560001	17840000	B.2.2.1.1.1.1.2.1.1	0.0745920745920746	.	17560001	17840000	#0000FF	1	0.125
chr2	17840001	18320000	B.1.2.1.2.1.2.2.2.2.2	0.255244755244755	.	17840001	18320000	#9191FF	1	0.375
chr2	18320001	18560000	B.1.1.2.1.1.1.2.1.1.1	0.344988344988345	.	18320001	18560000	#DADAFF	1	0.5
chr2	18560001	18760000	B.1.1.1.1.2.2.1.2	0.378787878787879	.	18560001	18760000	#DADAFF	1	0.5
chr2	18760001	18920000	B.1.1.2.1.1.2.1.2	0.336829836829837	.	18760001	18920000	#DADAFF	1	0.5
chr2	18920001	19160000	A.2.2.2.1.1.2.1.2.2.1.2.1	0.445221445221445	.	18920001	19160000	#FFDADA	1	0.625
chr2	19160001	19320000	A.2.1.1.1.2.1.1.2.2	0.658508158508158	.	19160001	19320000	#FF9191	1	0.75
chr2	19320001	19520000	A.2.1.1.2.2.1.1.2.1.1.1	0.630536130536131	.	19320001	19520000	#FF9191	1	0.75
chr2	19520001	19920000	B.1.1.1.1.1.2.1.2	0.388111888111888	.	19520001	19920000	#DADAFF	1	0.5
chr2	19920001	20120000	A.2.2.1.1.2.1.2.2.1	0.495337995337995	.	19920001	20120000	#FFDADA	1	0.625
chr2	20120001	20320000	A.1.1.2.1.2.2.1.2	0.904428904428904	.	20120001	20320000	#FF0000	1	1
chr2	20320001	20520000	A.1.1.1.2.1.2.2.1	0.979020979020979	.	20320001	20520000	#FF0000	1	1
chr2	20520001	20640000	A.1.1.2.1.2.2.1.1	0.905594405594406	.	20520001	20640000	#FF0000	1	1
chr2	20640001	20840000	A.1.1.1.2.1.2.2.2.1.2	0.976689976689977	.	20640001	20840000	#FF0000	1	1
chr2	20840001	21080000	A.2.2.1.1.2.2.2.1.1	0.491841491841492	.	20840001	21080000	#FFDADA	1	0.625
chr2	21080001	21400000	B.1.1.2.1.1.2.2.1	0.335664335664336	.	21080001	21400000	#DADAFF	1	0.5
chr2	21400001	21640000	B.2.1.2.2.2.2.2.2.1.1.1	0.0827505827505828	.	21400001	21640000	#4848FF	1	0.25
chr2	21640001	21960000	B.2.2.2.1.1.1.1.1.2	0.0221445221445221	.	21640001	21960000	#0000FF	1	0.125
chr2	21960001	22360000	B.2.2.2.1.2.2.1	0.0104895104895105	.	21960001	22360000	#0000FF	1	0.125
chr2	22360001	22520000	B.2.2.1.1.2.1.2.2	0.0501165501165501	.	22360001	22520000	#0000FF	1	0.125
chr2	22520001	23160000	B.2.2.2.1.1.2.1.1.1	0.0163170163170163	.	22520001	23160000	#0000FF	1	0.125
chr2	23160001	23400000	B.1.2.1.2.1.2.2.2.2.1	0.256410256410256	.	23160001	23400000	#9191FF	1	0.375
chr2	23400001	23560000	B.1.1.2.1.1.1.2.1.2.1	0.342657342657343	.	23400001	23560000	#DADAFF	1	0.5
chr2	23560001	24000000	A.2.2.2.1.1.2.1.2.1	0.447552447552448	.	23560001	24000000	#FFDADA	1	0.625
chr2	24000001	24440000	A.1.1.1.2.1.2.2.2.2.2.1	0.973193473193473	.	24000001	24440000	#FF0000	1	1
chr2	24440001	24600000	A.1.2.2.2.2.1.2.2.1	0.682983682983683	.	24440001	24600000	#FF4848	1	0.875
chr2	24600001	25000000	A.1.1.2.1.2.1.1.1.2.1.1.1	0.927738927738928	.	24600001	25000000	#FF0000	1	1
chr2	25000001	25160000	A.1.1.2.1.2.1.1.1.1.1	0.93006993006993	.	25000001	25160000	#FF0000	1	1
chr2	25160001	25360000	A.1.1.2.1.1.1.2.1.2.1.1	0.945221445221445	.	25160001	25360000	#FF0000	1	1
chr2	25360001	25480000	A.1.1.2.1.2.1.1.2.1.1.1	0.923076923076923	.	25360001	25480000	#FF0000	1	1
chr2	25480001	25760000	A.1.1.2.1.2.1.2.1.1	0.91025641025641	.	25480001	25760000	#FF0000	1	1
chr2	25760001	26120000	A.1.1.2.1.1.1.1.1.1.2.1.2	0.956876456876457	.	25760001	26120000	#FF0000	1	1
chr2	26120001	26240000	A.1.2.2.2.1.2.1.1	0.696969696969697	.	26120001	26240000	#FF4848	1	0.875
chr2	26240001	26360000	A.1.2.2.1.1.1.1.1.2	0.752913752913753	.	26240001	26360000	#FF4848	1	0.875
chr2	26360001	26840000	A.1.1.2.1.1.1.1.1.2	0.953379953379953	.	26360001	26840000	#FF0000	1	1
chr2	26840001	27000000	A.1.1.2.1.2.1.2.2.1	0.907925407925408	.	26840001	27000000	#FF0000	1	1
chr2	27000001	27200000	A.1.2.2.2.1.2.1.2	0.695804195804196	.	27000001	27200000	#FF4848	1	0.875
chr2	27200001	27560000	A.1.1.2.1.2.1.2.1.2	0.909090909090909	.	27200001	27560000	#FF0000	1	1
chr2	27560001	27880000	A.1.1.2.1.2.1.2.2.2	0.906759906759907	.	27560001	27880000	#FF0000	1	1
chr2	27880001	28320000	A.1.1.2.1.1.1.1.1.1.2.2.1	0.955710955710956	.	27880001	28320000	#FF0000	1	1
chr2	28320001	28720000	A.1.1.2.1.2.1.1.1.2.2	0.924242424242424	.	28320001	28720000	#FF0000	1	1
chr2	28720001	28840000	A.1.2.2.1.1.1.1.1.1	0.754079254079254	.	28720001	28840000	#FF4848	1	0.875
chr2	28840001	29000000	A.1.1.2.1.1.1.1.2.2.2	0.948717948717949	.	28840001	29000000	#FF0000	1	1
chr2	29000001	29160000	A.1.1.2.1.2.1.1.2.1.2.1.1	0.920745920745921	.	29000001	29160000	#FF0000	1	1
chr2	29160001	29440000	A.1.2.2.1.1.2.2.2.2.2.1	0.724941724941725	.	29160001	29440000	#FF4848	1	0.875
chr2	29440001	29960000	B.1.2.1.1.2.2.1	0.273892773892774	.	29440001	29960000	#9191FF	1	0.375
chr2	29960001	30360000	A.2.2.2.1.2.1.2	0.433566433566434	.	29960001	30360000	#FFDADA	1	0.625
chr2	30360001	30520000	A.2.1.1.2.2.1.2.1.1.1	0.625874125874126	.	30360001	30520000	#FF9191	1	0.75
chr2	30520001	30960000	A.2.2.1.1.1.2.1.2.1	0.503496503496504	.	30520001	30960000	#FFDADA	1	0.625
chr2	30960001	31080000	A.2.1.1.1.1.2.2.1.1	0.665501165501165	.	30960001	31080000	#FF9191	1	0.75
chr2	31080001	31280000	A.2.2.1.1.1.1.2.1.2	0.506993006993007	.	31080001	31280000	#FFDADA	1	0.625
chr2	31280001	31640000	A.2.2.1.1.1.2.1.1	0.504662004662005	.	31280001	31640000	#FFDADA	1	0.625
chr2	31640001	31840000	B.1.2.1.1.2.2.2	0.272727272727273	.	31640001	31840000	#9191FF	1	0.375
chr2	31840001	32080000	B.1.1.2.1.2.2.1.1.1	0.326340326340326	.	31840001	32080000	#DADAFF	1	0.5
chr2	32080001	32560000	A.1.1.1.2.1.2.1.1.1	0.983682983682984	.	32080001	32560000	#FF0000	1	1
chr2	32560001	32720000	A.1.1.2.1.2.1.1.2.2.1.1	0.913752913752914	.	32560001	32720000	#FF0000	1	1
chr2	32720001	32920000	A.1.2.2.1.1.2.1.1.2.2	0.737762237762238	.	32720001	32920000	#FF4848	1	0.875
chr2	32920001	33040000	A.2.1.1.1.2.1.1.1.2	0.660839160839161	.	32920001	33040000	#FF9191	1	0.75
chr2	33040001	33400000	A.1.1.2.2.1.2.2.2.1	0.882284382284382	.	33040001	33400000	#FF0000	1	1
chr2	33400001	33640000	A.2.1.1.1.2.1.1.1.1	0.662004662004662	.	33400001	33640000	#FF9191	1	0.75
chr2	33640001	33840000	A.2.1.1.1.2.1.2.1.1.2	0.656177156177156	.	33640001	33840000	#FF9191	1	0.75
chr2	33840001	34200000	B.2.1.2.1.1.1.1.1	0.132867132867133	.	33840001	34200000	#4848FF	1	0.25
chr2	34200001	34360000	B.1.2.1.1.2.1.1.2.1.1	0.282051282051282	.	34200001	34360000	#9191FF	1	0.375
chr2	34360001	34600000	B.2.1.2.2.1.2.2.2.1.2	0.0955710955710956	.	34360001	34600000	#4848FF	1	0.25
chr2	34600001	34840000	B.2.1.2.2.2.2.2.1.2.1	0.0850815850815851	.	34600001	34840000	#4848FF	1	0.25
chr2	34840001	35000000	B.2.1.2.2.1.2.2.2.2	0.0944055944055944	.	34840001	35000000	#4848FF	1	0.25
chr2	35000001	35320000	B.2.2.1.1.2.1.1.1	0.0559440559440559	.	35000001	35320000	#0000FF	1	0.125
chr2	35320001	35440000	B.1.2.1.2.1.1.2.1.1	0.27039627039627	.	35320001	35440000	#9191FF	1	0.375
chr2	35440001	35560000	B.2.1.2.1.1.2.1.2.2	0.123543123543124	.	35440001	35560000	#4848FF	1	0.25
chr2	35560001	35720000	B.1.2.1.2.1.1.2.1.2.1	0.269230769230769	.	35560001	35720000	#9191FF	1	0.375
chr2	35720001	36000000	B.2.1.2.2.2.2.2.2.2	0.0792540792540792	.	35720001	36000000	#4848FF	1	0.25
chr2	36000001	36280000	B.2.1.2.1.2.1.2.1.1	0.118881118881119	.	36000001	36280000	#4848FF	1	0.25
chr2	36280001	36560000	B.2.2.1.1.1.1.2.1.2.1	0.0734265734265734	.	36280001	36560000	#0000FF	1	0.125
chr2	36560001	36720000	A.2.1.1.1.2.1.2.2.1	0.653846153846154	.	36560001	36720000	#FF9191	1	0.75
chr2	36720001	37000000	A.2.1.1.1.2.1.2.1.1.1	0.657342657342657	.	36720001	37000000	#FF9191	1	0.75
chr2	37000001	37240000	A.1.1.2.1.2.2.2.2.2.2	0.898601398601399	.	37000001	37240000	#FF0000	1	1
chr2	37240001	37320000	A.1.2.2.2.2.1.1.1	0.688811188811189	.	37240001	37320000	#FF4848	1	0.875
chr2	37320001	37560000	A.1.1.1.2.1.2.2.2.2.2.2	0.972027972027972	.	37320001	37560000	#FF0000	1	1
chr2	37560001	37720000	A.1.2.2.2.2.1.2.2.2.1	0.681818181818182	.	37560001	37720000	#FF4848	1	0.875
chr2	37720001	38040000	A.1.1.2.1.2.1.1.1.2.1.2	0.925407925407925	.	37720001	38040000	#FF0000	1	1
chr2	38040001	38200000	A.1.2.2.2.2.1.2.2.2.2	0.680652680652681	.	38040001	38200000	#FF4848	1	0.875
chr2	38200001	38520000	A.1.1.2.1.2.1.1.2.1.2.2.2	0.914918414918415	.	38200001	38520000	#FF0000	1	1
chr2	38520001	38800000	A.1.1.1.2.1.2.1.2.2	0.98018648018648	.	38520001	38800000	#FF0000	1	1
chr2	38800001	39120000	A.1.1.1.2.1.1.2.1	0.986013986013986	.	38800001	39120000	#FF0000	1	1
chr2	39120001	39480000	A.1.1.2.1.1.2.1.2.2	0.934731934731935	.	39120001	39480000	#FF0000	1	1
chr2	39480001	39720000	A.1.1.2.1.2.2.2.2.1	0.900932400932401	.	39480001	39720000	#FF0000	1	1
chr2	39720001	40000000	A.1.2.2.1.1.1.2.2.2	0.741258741258741	.	39720001	40000000	#FF4848	1	0.875
chr2	40000001	40240000	B.2.1.2.1.2.1.2.1.2	0.117715617715618	.	40000001	40240000	#4848FF	1	0.25
chr2	40240001	40560000	B.2.2.1.1.1.2.2.2.2.2	0.0571095571095571	.	40240001	40560000	#0000FF	1	0.125
chr2	40560001	40760000	B.2.1.2.2.2.2.2.1.1.1	0.0874125874125874	.	40560001	40760000	#4848FF	1	0.25
chr2	40760001	40880000	B.2.2.1.1.1.1.2.2.2	0.0699300699300699	.	40760001	40880000	#0000FF	1	0.125
chr2	40880001	41040000	B.2.1.2.1.2.2.1	0.115384615384615	.	40880001	41040000	#4848FF	1	0.25
chr2	41040001	41240000	B.2.2.1.1.2.1.1.2	0.0547785547785548	.	41040001	41240000	#0000FF	1	0.125
chr2	41240001	41560000	B.2.2.2.1.1.1.1.2.2	0.0198135198135198	.	41240001	41560000	#0000FF	1	0.125
chr2	41560001	42040000	B.2.2.1.1.1.2.2.1	0.0629370629370629	.	41560001	42040000	#0000FF	1	0.125
chr2	42040001	42320000	A.2.1.1.2.2.2.2.2	0.613053613053613	.	42040001	42320000	#FF9191	1	0.75
chr2	42320001	42640000	A.1.1.2.1.2.2.2.1.2	0.902097902097902	.	42320001	42640000	#FF0000	1	1
chr2	42640001	43040000	A.1.1.1.1.2.1.2.1.1	0.995337995337995	.	42640001	43040000	#FF0000	1	1
chr2	43040001	43240000	A.1.1.2.1.2.1.1.2.2.1.2	0.912587412587413	.	43040001	43240000	#FF0000	1	1
chr2	43240001	43480000	A.1.1.2.1.1.1.2.2.1.1.2	0.940559440559441	.	43240001	43480000	#FF0000	1	1
chr2	43480001	43560000	A.1.2.2.1.1.2.2.2.1.1	0.728438228438228	.	43480001	43560000	#FF4848	1	0.875
chr2	43560001	43800000	A.1.1.2.1.1.1.1.1.1.2.1.1	0.958041958041958	.	43560001	43800000	#FF0000	1	1
chr2	43800001	44200000	A.1.1.2.1.1.1.1.1.1.1.1	0.96037296037296	.	43800001	44200000	#FF0000	1	1
chr2	44200001	44480000	A.1.2.2.1.1.1.1.2.1.1.1.2	0.750582750582751	.	44200001	44480000	#FF4848	1	0.875
chr2	44480001	44640000	A.2.1.1.1.1.2.1.2.2	0.666666666666667	.	44480001	44640000	#FF9191	1	0.75
chr2	44640001	44720000	A.2.1.1.2.2.1.2.1.2	0.623543123543124	.	44640001	44720000	#FF9191	1	0.75
chr2	44720001	44800000	A.2.1.1.1.1.2.2.2	0.663170163170163	.	44720001	44800000	#FF9191	1	0.75
chr2	44800001	44920000	A.2.2.1.1.1.1.1	0.509324009324009	.	44800001	44920000	#FFDADA	1	0.625
chr2	44920001	45200000	A.1.2.2.2.1.2.2.2	0.68997668997669	.	44920001	45200000	#FF4848	1	0.875
chr2	45200001	45600000	A.1.2.2.1.1.2.2.1.1.1	0.733100233100233	.	45200001	45600000	#FF4848	1	0.875
chr2	45600001	45800000	A.1.2.2.1.1.2.2.2.2.1	0.726107226107226	.	45600001	45800000	#FF4848	1	0.875
chr2	45800001	46160000	A.1.1.2.1.2.1.1.1.2.1.1.2	0.926573426573427	.	45800001	46160000	#FF0000	1	1
chr2	46160001	46680000	A.1.1.1.2.1.2.1.1.2	0.982517482517482	.	46160001	46680000	#FF0000	1	1
chr2	46680001	46920000	A.1.1.2.1.2.1.1.2.2.2	0.911421911421911	.	46680001	46920000	#FF0000	1	1
chr2	46920001	47160000	A.1.1.2.1.2.1.1.2.1.1.2	0.921911421911422	.	46920001	47160000	#FF0000	1	1
chr2	47160001	47640000	A.1.1.1.1.1.1.2	0.998834498834499	.	47160001	47640000	#FF0000	1	1
chr2	47640001	48120000	A.1.1.2.1.1.2.2.1.1	0.933566433566434	.	47640001	48120000	#FF0000	1	1
chr2	48120001	48280000	A.2.2.2.1.1.2.1.2.2.2.2.1	0.441724941724942	.	48120001	48280000	#FFDADA	1	0.625
chr2	48280001	48800000	A.1.2.2.1.2.2.1.2.1	0.707459207459207	.	48280001	48800000	#FF4848	1	0.875
chr2	48800001	49000000	B.1.2.1.1.2.1.1.1.2	0.283216783216783	.	48800001	49000000	#9191FF	1	0.375
chr2	49000001	49160000	B.2.1.2.2.2.2.2.1.1.2	0.0862470862470862	.	49000001	49160000	#4848FF	1	0.25
chr2	49160001	49680000	B.2.2.2.1.2.1	0.0116550116550117	.	49160001	49680000	#0000FF	1	0.125
chr2	49680001	49840000	B.2.2.2.1.1.1.2.2	0.0174825174825175	.	49680001	49840000	#0000FF	1	0.125
chr2	49840001	50080000	B.2.1.2.2.2.1.1.1	0.0932400932400932	.	49840001	50080000	#4848FF	1	0.25
chr2	50080001	50400000	B.2.1.2.2.1.2.2.1.1.2	0.0990675990675991	.	50080001	50400000	#4848FF	1	0.25
chr2	50400001	50720000	B.2.1.2.2.2.2.2.2.1.1.2	0.0815850815850816	.	50400001	50720000	#4848FF	1	0.25
chr2	50720001	51160000	B.2.2.1.1.2.2.2.1	0.0466200466200466	.	50720001	51160000	#0000FF	1	0.125
chr2	51160001	51320000	B.1.2.1.2.1.1.2.1.2.2	0.268065268065268	.	51160001	51320000	#9191FF	1	0.375
chr2	51320001	51680000	B.2.1.2.2.1.2.2.2.1.1	0.0967365967365967	.	51320001	51680000	#4848FF	1	0.25
chr2	51680001	51840000	B.2.1.2.2.2.2.1.2	0.0885780885780886	.	51680001	51840000	#4848FF	1	0.25
chr2	51840001	52320000	B.2.2.1.1.1.2.2.2.2.1.2	0.0582750582750583	.	51840001	52320000	#0000FF	1	0.125
chr2	52320001	52560000	B.2.1.2.1.1.2.2	0.122377622377622	.	52320001	52560000	#4848FF	1	0.25
chr2	52560001	52680000	B.1.1.2.1.1.1.2.1.2.2.2	0.34032634032634	.	52560001	52680000	#DADAFF	1	0.5
chr2	52680001	53000000	B.2.1.2.1.2.1.1.1	0.121212121212121	.	52680001	53000000	#4848FF	1	0.25
chr2	53000001	53240000	B.2.1.2.2.2.2.2.1.2.2	0.0839160839160839	.	53000001	53240000	#4848FF	1	0.25
chr2	53240001	53640000	B.2.1.2.1.1.1.2.2	0.128205128205128	.	53240001	53640000	#4848FF	1	0.25
chr2	53640001	54000000	A.2.1.1.1.2.2.1.1	0.651515151515151	.	53640001	54000000	#FF9191	1	0.75
chr2	54000001	54200000	A.1.2.2.1.1.2.1.2.1.1	0.736596736596737	.	54000001	54200000	#FF4848	1	0.875
chr2	54200001	54280000	A.2.2.1.1.2.1.2.1	0.496503496503497	.	54200001	54280000	#FFDADA	1	0.625
chr2	54280001	54760000	B.1.1.1.1.1.2.1.1	0.389277389277389	.	54280001	54760000	#DADAFF	1	0.5
chr2	54760001	54880000	A.1.2.2.2.2.1.1.2	0.687645687645688	.	54760001	54880000	#FF4848	1	0.875
chr2	54880001	55160000	A.2.1.1.1.2.1.2.1.2	0.655011655011655	.	54880001	55160000	#FF9191	1	0.75
chr2	55160001	55320000	A.1.2.2.1.1.2.1.2.1.2	0.735431235431235	.	55160001	55320000	#FF4848	1	0.875
chr2	55320001	55520000	A.1.2.2.2.2.2.1.1.2	0.678321678321678	.	55320001	55520000	#FF4848	1	0.875
chr2	55520001	55760000	B.1.1.1.1.2.1.1	0.385780885780886	.	55520001	55760000	#DADAFF	1	0.5
chr2	55760001	55880000	A.1.2.2.2.2.2.2.2.1	0.673659673659674	.	55760001	55880000	#FF4848	1	0.875
chr2	55880001	56040000	A.2.1.1.1.2.1.2.2.2	0.652680652680653	.	55880001	56040000	#FF9191	1	0.75
chr2	56040001	56200000	A.1.2.2.2.2.2.2.1.2	0.674825174825175	.	56040001	56200000	#FF4848	1	0.875
chr2	56200001	56680000	B.2.1.2.1.2.1.1.2	0.12004662004662	.	56200001	56680000	#4848FF	1	0.25
chr2	56680001	56960000	B.2.2.1.1.1.2.2.2.1.1	0.0617715617715618	.	56680001	56960000	#0000FF	1	0.125
chr2	56960001	57080000	B.1.2.1.2.1.2.1.2	0.25990675990676	.	56960001	57080000	#9191FF	1	0.375
chr2	57080001	57320000	B.2.1.2.2.1.1.1.2.2	0.10955710955711	.	57080001	57320000	#4848FF	1	0.25
chr2	57320001	57440000	B.2.1.2.1.1.2.1.1.1	0.127039627039627	.	57320001	57440000	#4848FF	1	0.25
chr2	57440001	57920000	B.2.2.1.1.1.2.2.2.2.1.1	0.0594405594405594	.	57440001	57920000	#0000FF	1	0.125
chr2	57920001	58240000	B.2.2.1.1.1.2.1.1.2	0.0675990675990676	.	57920001	58240000	#0000FF	1	0.125
chr2	58240001	58480000	B.1.1.2.1.1.1.1.2	0.346153846153846	.	58240001	58480000	#DADAFF	1	0.5
chr2	58480001	58680000	B.2.2.1.1.1.1.1.1.2	0.0769230769230769	.	58480001	58680000	#0000FF	1	0.125
chr2	58680001	59040000	B.2.1.2.2.1.1.1.1.1	0.113053613053613	.	58680001	59040000	#4848FF	1	0.25
chr2	59040001	59280000	B.1.1.1.1.2.1.2.1	0.384615384615385	.	59040001	59280000	#DADAFF	1	0.5
chr2	59280001	59760000	B.2.2.1.1.1.2.1.1.1	0.0687645687645688	.	59280001	59760000	#0000FF	1	0.125
chr2	59760001	60240000	B.2.1.2.2.1.2.2.1.1.1	0.1002331002331	.	59760001	60240000	#4848FF	1	0.25
chr2	60240001	60400000	B.1.2.1.2.1.2.1.1.2	0.261072261072261	.	60240001	60400000	#9191FF	1	0.375
chr2	60400001	60560000	B.1.2.1.1.2.1.2.2.2.2	0.275058275058275	.	60400001	60560000	#9191FF	1	0.375
chr2	60560001	60720000	B.1.1.1.1.2.1.2.2.2.2	0.381118881118881	.	60560001	60720000	#DADAFF	1	0.5
chr2	60720001	60920000	B.1.1.2.1.1.1.2.1.1.2	0.343822843822844	.	60720001	60920000	#DADAFF	1	0.5
chr2	60920001	61280000	A.1.2.2.1.1.1.2.1	0.743589743589744	.	60920001	61280000	#FF4848	1	0.875
chr2	61280001	61440000	A.1.2.2.1.1.2.1.2.2	0.734265734265734	.	61280001	61440000	#FF4848	1	0.875
chr2	61440001	61760000	A.1.1.1.2.1.2.2.2.1.1	0.977855477855478	.	61440001	61760000	#FF0000	1	1
chr2	61760001	62120000	A.1.1.2.1.1.2.1.2.1	0.935897435897436	.	61760001	62120000	#FF0000	1	1
chr2	62120001	62600000	A.1.1.1.2.1.2.2.2.2.1.1	0.975524475524476	.	62120001	62600000	#FF0000	1	1
chr2	62600001	63040000	A.1.2.2.1.1.1.1.2.1.2	0.748251748251748	.	62600001	63040000	#FF4848	1	0.875
chr2	63040001	63320000	A.2.2.2.1.1.2.2.1.1	0.439393939393939	.	63040001	63320000	#FFDADA	1	0.625
chr2	63320001	63600000	B.1.1.2.1.2.2.1.2	0.321678321678322	.	63320001	63600000	#DADAFF	1	0.5
chr2	63600001	63800000	A.2.2.2.1.1.2.1.1	0.448717948717949	.	63600001	63800000	#FFDADA	1	0.625
chr2	63800001	64240000	A.1.2.2.1.1.2.2.1.2.1	0.730769230769231	.	63800001	64240000	#FF4848	1	0.875
chr2	64240001	64520000	A.1.1.2.1.2.1.1.2.1.2.1.2.1	0.91958041958042	.	64240001	64520000	#FF0000	1	1
chr2	64520001	64760000	A.1.2.2.1.1.2.2.1.2.2	0.72960372960373	.	64520001	64760000	#FF4848	1	0.875
chr2	64760001	64840000	A.2.1.1.1.1.2.1.2.1	0.667832167832168	.	64760001	64840000	#FF9191	1	0.75
chr2	64840001	65080000	A.1.1.1.2.1.1.2.2	0.984848484848485	.	64840001	65080000	#FF0000	1	1
chr2	65080001	65240000	A.1.1.2.1.2.1.1.1.1.2	0.928904428904429	.	65080001	65240000	#FF0000	1	1
chr2	65240001	65320000	A.1.2.2.2.2.1.2.1.1.1	0.686480186480186	.	65240001	65320000	#FF4848	1	0.875
chr2	65320001	65520000	A.1.1.2.1.1.1.1.2.2.1.1	0.951048951048951	.	65320001	65520000	#FF0000	1	1
chr2	65520001	65840000	A.1.1.2.1.1.1.2.2.2	0.938228438228438	.	65520001	65840000	#FF0000	1	1
chr2	65840001	66360000	A.2.1.1.2.2.1.1.2.2	0.627039627039627	.	65840001	66360000	#FF9191	1	0.75
chr2	66360001	66480000	A.2.2.1.1.1.1.2.1.1	0.508158508158508	.	66360001	66480000	#FFDADA	1	0.625
chr2	66480001	66560000	A.2.2.1.1.1.1.2.2	0.505827505827506	.	66480001	66560000	#FFDADA	1	0.625
chr2	66560001	66800000	A.2.1.1.1.1.2.2.1.2	0.664335664335664	.	66560001	66800000	#FF9191	1	0.75
chr2	66800001	67240000	B.1.1.2.1.2.2.1.1.2.2.1	0.324009324009324	.	66800001	67240000	#DADAFF	1	0.5
chr2	67240001	67560000	A.2.2.2.1.2.2.1	0.432400932400932	.	67240001	67560000	#FFDADA	1	0.625
chr2	67560001	67760000	A.2.2.1.1.2.2.2.1.2.2	0.48951048951049	.	67560001	67760000	#FFDADA	1	0.625
chr2	67760001	68080000	B.1.1.1.1.2.2.2	0.377622377622378	.	67760001	68080000	#DADAFF	1	0.5
chr2	68080001	68360000	A.2.2.1.1.2.2.2.1.2.1	0.490675990675991	.	68080001	68360000	#FFDADA	1	0.625
chr2	68360001	68520000	A.1.2.2.2.2.2.2.2.2	0.672494172494173	.	68360001	68520000	#FF4848	1	0.875
chr2	68520001	68720000	B.1.1.2.1.1.1.2.2	0.339160839160839	.	68520001	68720000	#DADAFF	1	0.5
chr2	68720001	68960000	B.1.2.1.2.1.2.2.1	0.258741258741259	.	68720001	68960000	#9191FF	1	0.375
chr2	68960001	69200000	B.1.2.1.1.2.1.1.2.2	0.27972027972028	.	68960001	69200000	#9191FF	1	0.375
chr2	69200001	69560000	A.2.2.2.1.2.2.2.2	0.43006993006993	.	69200001	69560000	#FFDADA	1	0.625
chr2	69560001	69760000	A.1.2.2.1.1.2.2.2.2.2.2	0.723776223776224	.	69560001	69760000	#FF4848	1	0.875
chr2	69760001	70080000	A.1.1.1.2.1.2.2.2.2.1.2	0.974358974358974	.	69760001	70080000	#FF0000	1	1
chr2	70080001	70320000	A.1.1.2.1.1.1.1.1.1.1.2	0.959207459207459	.	70080001	70320000	#FF0000	1	1
chr2	70320001	70520000	A.1.1.2.1.1.1.1.1.1.2.2.2	0.954545454545455	.	70320001	70520000	#FF0000	1	1
chr2	70520001	70920000	A.1.2.2.2.1.2.2.1.1.2.2	0.692307692307692	.	70520001	70920000	#FF4848	1	0.875
chr2	70920001	71080000	A.2.2.2.1.2.1.1.1	0.435897435897436	.	70920001	71080000	#FFDADA	1	0.625
chr2	71080001	71240000	A.2.1.1.1.1.2.1.1.1	0.67016317016317	.	71080001	71240000	#FF9191	1	0.75
chr2	71240001	71400000	A.1.2.2.1.1.2.2.1.1.2	0.731934731934732	.	71240001	71400000	#FF4848	1	0.875
chr2	71400001	71720000	A.1.2.2.1.1.1.1.2.1.1.1.1	0.751748251748252	.	71400001	71720000	#FF4848	1	0.875
chr2	71720001	71880000	A.1.2.2.2.2.1.2.1.1.2	0.685314685314685	.	71720001	71880000	#FF4848	1	0.875
chr2	71880001	72040000	A.1.2.2.2.2.1.2.1.2	0.684149184149184	.	71880001	72040000	#FF4848	1	0.875
chr2	72040001	72200000	A.2.1.1.2.1.1.2.1	0.642191142191142	.	72040001	72200000	#FF9191	1	0.75
chr2	72200001	72440000	A.2.2.1.1.1.2.1.2.2	0.502331002331002	.	72200001	72440000	#FFDADA	1	0.625
chr2	72440001	72720000	A.2.2.1.1.1.2.2.2	0.5	.	72440001	72720000	#FFDADA	1	0.625
chr2	72720001	73200000	A.1.2.2.2.1.2.2.1.1.1	0.694638694638695	.	72720001	73200000	#FF4848	1	0.875
chr2	73200001	73440000	A.1.1.2.1.2.1.1.2.1.2.2.1	0.916083916083916	.	73200001	73440000	#FF0000	1	1
chr2	73440001	73680000	A.1.2.2.1.1.1.1.2.2.1	0.747086247086247	.	73440001	73680000	#FF4848	1	0.875
chr2	73680001	73920000	A.2.2.1.1.1.2.2.1	0.501165501165501	.	73680001	73920000	#FFDADA	1	0.625
chr2	73920001	74320000	A.1.1.1.2.1.1.1.2	0.987179487179487	.	73920001	74320000	#FF0000	1	1
chr2	74320001	74680000	A.1.1.1.2.1.1.1.1.1	0.989510489510489	.	74320001	74680000	#FF0000	1	1
chr2	74680001	74880000	A.1.1.2.1.1.1.1.2.2.1.2	0.94988344988345	.	74680001	74880000	#FF0000	1	1
chr2	74880001	75200000	A.1.1.1.1.2.1.2.1.2	0.994172494172494	.	74880001	75200000	#FF0000	1	1
chr2	75200001	75480000	A.1.1.2.1.2.2.2.1.1	0.903263403263403	.	75200001	75480000	#FF0000	1	1
chr2	75480001	75720000	A.2.1.1.2.2.1.1.2.1.1.2	0.629370629370629	.	75480001	75720000	#FF9191	1	0.75
chr2	75720001	75920000	A.1.2.2.1.1.1.2.2.1	0.742424242424242	.	75720001	75920000	#FF4848	1	0.875
chr2	75920001	76120000	B.1.2.1.1.2.1.2.2.2.1	0.276223776223776	.	75920001	76120000	#9191FF	1	0.375
chr2	76120001	76440000	B.2.2.1.1.1.2.1.2.1	0.0664335664335664	.	76120001	76440000	#0000FF	1	0.125
chr2	76440001	76600000	B.1.1.2.1.1.2.2.2	0.334498834498834	.	76440001	76600000	#DADAFF	1	0.5
chr2	76600001	76920000	B.2.2.1.1.1.1.1.1.1	0.0780885780885781	.	76600001	76920000	#0000FF	1	0.125
chr2	76920001	77040000	B.1.2.1.2.1.2.1.1.1	0.262237762237762	.	76920001	77040000	#9191FF	1	0.375
chr2	77040001	77240000	B.2.2.1.1.1.1.1.2	0.0757575757575758	.	77040001	77240000	#0000FF	1	0.125
chr2	77240001	77880000	B.2.2.2.1.1.2.1.2	0.013986013986014	.	77240001	77880000	#0000FF	1	0.125
chr2	77880001	78080000	B.2.2.2.1.1.1.2.1	0.0186480186480186	.	77880001	78080000	#0000FF	1	0.125
chr2	78080001	78640000	B.2.2.2.2.2.1	0.00233100233100233	.	78080001	78640000	#0000FF	1	0.125
chr2	78640001	78760000	B.2.1.2.2.1.1.2.2	0.103729603729604	.	78640001	78760000	#4848FF	1	0.25
chr2	78760001	79280000	B.2.2.2.1.2.2.2.1	0.00932400932400932	.	78760001	79280000	#0000FF	1	0.125
chr2	79280001	79520000	B.2.2.1.1.1.2.1.2.2.1	0.0652680652680653	.	79280001	79520000	#0000FF	1	0.125
chr2	79520001	79680000	B.2.2.1.1.2.1.2.1.1	0.0536130536130536	.	79520001	79680000	#0000FF	1	0.125
chr2	79680001	80160000	B.2.2.2.2.2.2	0.00116550116550117	.	79680001	80160000	#0000FF	1	0.125
chr2	80160001	80520000	B.2.2.2.1.1.1.1.1.1	0.0233100233100233	.	80160001	80520000	#0000FF	1	0.125
chr2	80520001	80760000	B.2.2.2.1.1.1.1.2.1	0.020979020979021	.	80520001	80760000	#0000FF	1	0.125
chr2	80760001	81040000	B.2.2.2.1.2.2.2.2	0.00815850815850816	.	80760001	81040000	#0000FF	1	0.125
chr2	81040001	81480000	B.2.2.1.1.2.2.1.1	0.048951048951049	.	81040001	81480000	#0000FF	1	0.125
chr2	81480001	81720000	B.2.1.2.2.1.1.2.1.2.1	0.106060606060606	.	81480001	81720000	#4848FF	1	0.25
chr2	81720001	81880000	B.2.1.2.1.1.2.1.1.2	0.125874125874126	.	81720001	81880000	#4848FF	1	0.25
chr2	81880001	82080000	B.2.1.2.2.1.1.2.1.2.2	0.104895104895105	.	81880001	82080000	#4848FF	1	0.25
chr2	82080001	82280000	B.1.2.1.1.2.1.2.2.1	0.277389277389277	.	82080001	82280000	#9191FF	1	0.375
chr2	82280001	82560000	A.2.2.2.1.1.2.2.1.2	0.438228438228438	.	82280001	82560000	#FFDADA	1	0.625
chr2	82560001	82720000	B.1.2.1.1.2.1.1.2.1.2	0.280885780885781	.	82560001	82720000	#9191FF	1	0.375
chr2	82720001	83200000	B.2.1.2.2.2.1.2	0.0909090909090909	.	82720001	83200000	#4848FF	1	0.25
chr2	83200001	83480000	B.2.1.2.1.1.1.2.1	0.129370629370629	.	83200001	83480000	#4848FF	1	0.25
chr2	83480001	83640000	B.2.2.1.1.1.2.1.2.2.2	0.0641025641025641	.	83480001	83640000	#0000FF	1	0.125
chr2	83640001	83840000	B.2.2.1.1.2.1.2.1.2.2	0.0512820512820513	.	83640001	83840000	#0000FF	1	0.125
chr2	83840001	84000000	B.2.2.1.1.2.1.2.1.2.1	0.0524475524475524	.	83840001	84000000	#0000FF	1	0.125
chr2	84000001	84440000	B.2.2.1.1.2.2.2.2	0.0454545454545455	.	84000001	84440000	#0000FF	1	0.125
chr2	84440001	84640000	B.2.1.2.2.1.1.2.1.1.2	0.107226107226107	.	84440001	84640000	#4848FF	1	0.25
chr2	84640001	84920000	B.1.1.2.1.1.1.1.1.1	0.34965034965035	.	84640001	84920000	#DADAFF	1	0.5
chr2	84920001	85120000	A.2.2.2.1.1.2.1.2.2.1.2.2	0.444055944055944	.	84920001	85120000	#FFDADA	1	0.625
chr2	85120001	85560000	A.1.1.1.1.1.1.1	1	.	85120001	85560000	#FF0000	1	1
chr2	85560001	85840000	A.1.1.1.1.2.1.1	0.996503496503496	.	85560001	85840000	#FF0000	1	1
chr2	85840001	86120000	A.1.1.1.2.1.1.1.1.2	0.988344988344988	.	85840001	86120000	#FF0000	1	1
chr2	86120001	86240000	A.1.1.2.1.2.1.1.2.1.2.1.2.2.2	0.917249417249417	.	86120001	86240000	#FF0000	1	1
chr2	86240001	86400000	A.1.1.2.1.1.1.1.2.1	0.952214452214452	.	86240001	86400000	#FF0000	1	1
chr2	86400001	86760000	A.1.1.2.1.1.2.1.1	0.937062937062937	.	86400001	86760000	#FF0000	1	1
chr2	86760001	87040000	A.1.1.2.1.2.1.1.2.1.2.1.2.2.1	0.918414918414918	.	86760001	87040000	#FF0000	1	1
chr2	87040001	87160000	A.2.1.1.2.1.1.1.2.2	0.643356643356643	.	87040001	87160000	#FF9191	1	0.75
chr2	87280001	87360000	A.2.1.1.2.1.1.1.2.2	0.643356643356643	.	87280001	87360000	#FF9191	1	0.75
chr2	87360001	87520000	A.1.2.2.2.1.2.2.1.2	0.691142191142191	.	87360001	87520000	#FF4848	1	0.875
chr2	87520001	87640000	A.2.2.1.1.2.2.2.2	0.488344988344988	.	87520001	87640000	#FFDADA	1	0.625
chr2	87720001	87760000	A.2.2.1.1.2.2.2.2	0.488344988344988	.	87720001	87760000	#FFDADA	1	0.625
chr2	87760001	88000000	A.1.2.2.1.1.1.1.2.2.2.1	0.745920745920746	.	87760001	88000000	#FF4848	1	0.875
chr2	88200001	88240000	A.2.1.1.2.2.2.2.1	0.614219114219114	.	88200001	88240000	#FF9191	1	0.75
chr2	88280001	88800000	A.2.1.1.2.2.2.2.1	0.614219114219114	.	88280001	88800000	#FF9191	1	0.75
chr2	88800001	89000000	A.1.1.2.1.2.2.2.2.2.1	0.8997668997669	.	88800001	89000000	#FF0000	1	1
chr2	89000001	89560000	B.1.1.2.1.2.2.2	0.320512820512821	.	89000001	89560000	#DADAFF	1	0.5
chr2	89800001	90040000	B.2.1.2.2.2.2.1.1	0.0897435897435897	.	89800001	90040000	#4848FF	1	0.25
chr2	90040001	90280000	B.2.2.1.1.2.2.1.2	0.0477855477855478	.	90040001	90280000	#0000FF	1	0.125
chr2	90400001	90440000	B.2.2.1.1.2.2.1.2	0.0477855477855478	.	90400001	90440000	#0000FF	1	0.125
chr2	90440001	90480000	B.2.1.2.2.1.1.2.1.1.1	0.108391608391608	.	90440001	90480000	#4848FF	1	0.25
chr2	91640001	91720000	B.2.1.2.2.1.1.2.1.1.1	0.108391608391608	.	91640001	91720000	#4848FF	1	0.25
chr2	91760001	91960000	B.2.1.2.1.2.1.2.2	0.116550116550117	.	91760001	91960000	#4848FF	1	0.25
chr2	92000001	92200000	B.2.1.2.1.2.1.2.2	0.116550116550117	.	92000001	92200000	#4848FF	1	0.25
chr2	92240001	92360000	B.2.1.2.1.2.1.2.2	0.116550116550117	.	92240001	92360000	#4848FF	1	0.25
chr2	95320001	95600000	B.1.1.2.1.2.2.1.1.2.1	0.325174825174825	.	95320001	95600000	#DADAFF	1	0.5
chr2	95600001	95800000	A.1.1.2.1.1.2.2.2	0.931235431235431	.	95600001	95800000	#FF0000	1	1
chr2	95800001	96080000	A.1.2.2.1.2.1.1.1.2.2	0.72027972027972	.	95800001	96080000	#FF4848	1	0.875
chr2	96160001	96240000	A.2.2.2.1.2.1.1.2	0.434731934731935	.	96160001	96240000	#FFDADA	1	0.625
chr2	96320001	96440000	A.2.2.2.1.2.1.1.2	0.434731934731935	.	96320001	96440000	#FFDADA	1	0.625
chr2	96480001	96600000	A.2.2.2.1.2.1.1.2	0.434731934731935	.	96480001	96600000	#FFDADA	1	0.625
chr2	96600001	96680000	A.1.1.1.2.2.1.2.1.2.1	0.967365967365967	.	96600001	96680000	#FF0000	1	1
chr2	96720001	97040000	A.1.1.1.2.2.1.2.1.2.1	0.967365967365967	.	96720001	97040000	#FF0000	1	1
chr2	97040001	97240000	A.1.2.2.1.1.1.1.2.1.1.2	0.749417249417249	.	97040001	97240000	#FF4848	1	0.875
chr2	97240001	97400000	A.1.1.2.2.1.2.1.2	0.885780885780886	.	97240001	97400000	#FF0000	1	1
chr2	97400001	97640000	A.1.1.2.2.1.1.2.1	0.889277389277389	.	97400001	97640000	#FF0000	1	1
chr2	97640001	97880000	A.1.2.2.2.1.2.2.1.1.2.1	0.693473193473193	.	97640001	97880000	#FF4848	1	0.875
chr2	97880001	97920000	A.2.1.1.2.1.1.2.2.1	0.641025641025641	.	97880001	97920000	#FF9191	1	0.75
chr2	98000001	98040000	A.2.1.1.2.1.1.2.2.1	0.641025641025641	.	98000001	98040000	#FF9191	1	0.75
chr2	98160001	98200000	A.2.1.1.2.1.1.2.2.1	0.641025641025641	.	98160001	98200000	#FF9191	1	0.75
chr2	98240001	98480000	A.1.2.2.1.2.1.2.2	0.713286713286713	.	98240001	98480000	#FF4848	1	0.875
chr2	98480001	98600000	A.1.2.2.2.1.1.1.1	0.703962703962704	.	98480001	98600000	#FF4848	1	0.875
chr2	98600001	98760000	A.2.1.1.2.1.1.1.1.1	0.648018648018648	.	98600001	98760000	#FF9191	1	0.75
chr2	98760001	99040000	A.2.1.1.1.1.1	0.671328671328671	.	98760001	99040000	#FF9191	1	0.75
chr2	99040001	99320000	A.1.1.2.2.1.2.2.1.2	0.883449883449883	.	99040001	99320000	#FF0000	1	1
chr2	99320001	99520000	A.1.1.2.2.1.1.1.1.1	0.897435897435897	.	99320001	99520000	#FF0000	1	1
chr2	99520001	99760000	A.1.2.2.2.1.1.1.2.1.1	0.702797202797203	.	99520001	99760000	#FF4848	1	0.875
chr2	99760001	99960000	A.2.1.1.2.1.1.2.2.2	0.63986013986014	.	99760001	99960000	#FF9191	1	0.75
chr2	99960001	100120000	A.1.1.2.2.1.2.2.1.1	0.884615384615385	.	99960001	100120000	#FF0000	1	1
chr2	100120001	100440000	A.2.1.1.2.1.1.1.1.2	0.646853146853147	.	100120001	100440000	#FF9191	1	0.75
chr2	100440001	100880000	B.1.2.1.1.1.1	0.289044289044289	.	100440001	100880000	#9191FF	1	0.375
chr2	100880001	101160000	B.1.1.2.1.2.2.1.1.2.2.2	0.322843822843823	.	100880001	101160000	#DADAFF	1	0.5
chr2	101160001	101360000	A.1.2.2.2.1.1.2.2	0.698135198135198	.	101160001	101360000	#FF4848	1	0.875
chr2	101360001	101640000	A.1.2.2.1.2.1.1.1.2.1	0.721445221445221	.	101360001	101640000	#FF4848	1	0.875
chr2	101640001	101960000	A.1.1.1.2.2.1.2.2	0.965034965034965	.	101640001	101960000	#FF0000	1	1
chr2	101960001	102360000	B.1.1.1.1.1.1.1	0.391608391608392	.	101960001	102360000	#DADAFF	1	0.5
chr2	102360001	102640000	A.2.1.1.2.1.2.2.2	0.635198135198135	.	102360001	102640000	#FF9191	1	0.75
chr2	102640001	102840000	A.1.1.2.2.1.1.1.1.2.2.1	0.895104895104895	.	102640001	102840000	#FF0000	1	1
chr2	102840001	103080000	A.2.2.2.1.2.2.2.1	0.431235431235431	.	102840001	103080000	#FFDADA	1	0.625
chr2	103080001	103400000	A.2.1.1.2.1.2.1.1	0.638694638694639	.	103080001	103400000	#FF9191	1	0.75
chr2	103400001	103720000	B.2.2.1.2.1.1.2	0.0372960372960373	.	103400001	103720000	#0000FF	1	0.125
chr2	103720001	103960000	B.2.2.1.2.1.2.1.1	0.0361305361305361	.	103720001	103960000	#0000FF	1	0.125
chr2	103960001	104080000	B.1.2.1.2.2.2.2.2	0.250582750582751	.	103960001	104080000	#9191FF	1	0.375
chr2	104080001	104360000	B.2.1.1.2.1.2.2.2.1.2	0.149184149184149	.	104080001	104360000	#4848FF	1	0.25
chr2	104360001	104480000	B.1.2.1.1.1.2.2	0.285547785547786	.	104360001	104480000	#9191FF	1	0.375
chr2	104480001	104680000	B.2.1.1.1.1.2.2.2.2	0.177156177156177	.	104480001	104680000	#4848FF	1	0.25
chr2	104680001	105000000	B.2.1.1.1.1.2.2.2.1.2	0.178321678321678	.	104680001	105000000	#4848FF	1	0.25
chr2	105000001	105400000	B.2.2.1.2.1.1.1.1	0.0442890442890443	.	105000001	105400000	#0000FF	1	0.125
chr2	105400001	105640000	B.1.2.1.1.1.2.1.1	0.287878787878788	.	105400001	105640000	#9191FF	1	0.375
chr2	105640001	105920000	A.1.2.2.1.2.2.1.1.1.1.1	0.712121212121212	.	105640001	105920000	#FF4848	1	0.875
chr2	105920001	106120000	A.1.2.2.1.2.2.1.2.2	0.706293706293706	.	105920001	106120000	#FF4848	1	0.875
chr2	106120001	106360000	A.2.1.1.2.1.2.1.2	0.637529137529138	.	106120001	106360000	#FF9191	1	0.75
chr2	106360001	106520000	A.1.2.2.1.2.2.1.1.2	0.708624708624709	.	106360001	106520000	#FF4848	1	0.875
chr2	106520001	106840000	A.2.2.1.1.2.2.1	0.493006993006993	.	106520001	106840000	#FFDADA	1	0.625
chr2	106840001	107000000	B.1.2.1.1.1.2.1.2	0.286713286713287	.	106840001	107000000	#9191FF	1	0.375
chr2	107000001	107040000	B.1.1.2.1.2.1.1.2.1	0.332167832167832	.	107000001	107040000	#DADAFF	1	0.5
chr2	107080001	107200000	B.1.1.2.1.2.1.1.2.1	0.332167832167832	.	107080001	107200000	#DADAFF	1	0.5
chr2	107200001	107640000	B.2.2.2.2.1.2.1.1	0.00582750582750583	.	107200001	107640000	#0000FF	1	0.125
chr2	107640001	108200000	B.2.2.2.2.1.2.2	0.0034965034965035	.	107640001	108200000	#0000FF	1	0.125
chr2	108200001	108360000	B.2.1.1.2.1.2.2.1.1	0.152680652680653	.	108200001	108360000	#4848FF	1	0.25
chr2	108360001	108440000	B.1.2.1.2.2.2.2.1	0.251748251748252	.	108360001	108440000	#9191FF	1	0.375
chr2	108520001	108560000	B.1.2.1.2.2.2.2.1	0.251748251748252	.	108520001	108560000	#9191FF	1	0.375
chr2	108560001	108800000	B.2.2.1.2.1.2.2.2	0.0303030303030303	.	108560001	108800000	#0000FF	1	0.125
chr2	108800001	109040000	B.1.1.2.1.2.1.1.2.2	0.331002331002331	.	108800001	109040000	#DADAFF	1	0.5
chr2	109040001	109360000	A.1.2.2.1.2.2.1.1.1.1.2	0.710955710955711	.	109040001	109360000	#FF4848	1	0.875
chr2	109360001	109680000	A.2.2.1.2.2.1.1.2.2	0.468531468531469	.	109360001	109680000	#FFDADA	1	0.625
chr2	109680001	110000000	A.2.2.1.2.2.1.1.2.1	0.46969696969697	.	109680001	110000000	#FFDADA	1	0.625
chr2	110000001	110120000	A.1.2.2.1.2.1.1.2.2	0.717948717948718	.	110000001	110120000	#FF4848	1	0.875
chr2	110240001	110360000	A.1.2.2.1.2.1.1.2.2	0.717948717948718	.	110240001	110360000	#FF4848	1	0.875
chr2	110360001	110520000	A.1.1.2.2.1.1.1.1.2.2.2.2	0.892773892773893	.	110360001	110520000	#FF0000	1	1
chr2	110840001	111000000	A.1.2.2.2.1.1.1.2.1.2	0.701631701631702	.	110840001	111000000	#FF4848	1	0.875
chr2	111360001	112040000	A.1.2.2.2.1.1.1.2.2	0.7004662004662	.	111360001	112040000	#FF4848	1	0.875
chr2	112040001	112160000	A.2.1.1.2.1.1.1.2.1.1	0.645687645687646	.	112040001	112160000	#FF9191	1	0.75
chr2	112160001	112360000	A.1.2.2.1.2.1.1.2.1	0.719114219114219	.	112160001	112360000	#FF4848	1	0.875
chr2	112360001	112480000	A.1.2.2.1.2.1.2.1.2.1	0.715617715617716	.	112360001	112480000	#FF4848	1	0.875
chr2	112480001	112560000	A.2.1.1.2.1.1.1.2.1.2	0.644522144522145	.	112480001	112560000	#FF9191	1	0.75
chr2	112560001	112840000	A.1.1.1.2.2.1.2.1.2.2	0.966200466200466	.	112560001	112840000	#FF0000	1	1
chr2	112840001	113040000	A.1.2.2.1.2.1.2.1.1	0.716783216783217	.	112840001	113040000	#FF4848	1	0.875
chr2	113040001	113120000	A.1.1.2.2.1.1.1.1.2.1	0.896270396270396	.	113040001	113120000	#FF0000	1	1
chr2	113160001	113520000	A.1.1.2.2.1.1.1.1.2.1	0.896270396270396	.	113160001	113520000	#FF0000	1	1
chr2	113520001	113800000	A.1.2.2.1.2.1.1.1.1	0.722610722610723	.	113520001	113800000	#FF4848	1	0.875
chr2	113800001	114200000	A.1.1.1.2.2.1.1	0.970862470862471	.	113800001	114200000	#FF0000	1	1
chr2	114200001	114720000	A.1.2.2.1.2.2.1.1.1.2	0.70979020979021	.	114200001	114720000	#FF4848	1	0.875
chr2	114720001	115120000	B.2.1.1.2.1.2.2.1.2	0.151515151515152	.	114720001	115120000	#4848FF	1	0.25
chr2	115120001	115360000	B.2.2.1.2.1.1.1.2.1.2.2	0.0407925407925408	.	115120001	115360000	#0000FF	1	0.125
chr2	115360001	115840000	B.2.2.2.2.1.2.1.2	0.00466200466200466	.	115360001	115840000	#0000FF	1	0.125
chr2	115840001	116440000	B.2.2.1.2.1.1.1.2.2.1	0.0396270396270396	.	115840001	116440000	#0000FF	1	0.125
chr2	116440001	116600000	B.2.1.1.2.1.1.2.2	0.156177156177156	.	116440001	116600000	#4848FF	1	0.25
chr2	116600001	117120000	B.2.2.1.2.1.2.1.2.2	0.0337995337995338	.	116600001	117120000	#0000FF	1	0.125
chr2	117120001	117440000	B.2.1.1.2.1.1.1.2.1.1.1	0.162004662004662	.	117120001	117440000	#4848FF	1	0.25
chr2	117440001	117560000	B.2.1.1.1.1.2.2.1	0.180652680652681	.	117440001	117560000	#4848FF	1	0.25
chr2	117560001	117960000	B.2.2.1.2.1.2.2.1.2	0.0314685314685315	.	117560001	117960000	#0000FF	1	0.125
chr2	117960001	118160000	B.2.2.1.2.1.2.2.1.1	0.0326340326340326	.	117960001	118160000	#0000FF	1	0.125
chr2	118160001	118560000	B.2.2.1.2.1.2.1.2.1	0.034965034965035	.	118160001	118560000	#0000FF	1	0.125
chr2	118560001	118760000	A.2.2.2.1.1.1.1.2	0.451048951048951	.	118560001	118760000	#FFDADA	1	0.625
chr2	118760001	118920000	A.2.2.1.2.2.1.1.1.1	0.474358974358974	.	118760001	118920000	#FFDADA	1	0.625
chr2	118920001	119160000	B.1.1.2.1.2.1.2.2.1	0.328671328671329	.	118920001	119160000	#DADAFF	1	0.5
chr2	119160001	119320000	B.2.1.1.1.1.2.2.2.1.1	0.179487179487179	.	119160001	119320000	#4848FF	1	0.25
chr2	119320001	119600000	B.1.2.1.2.2.1	0.254079254079254	.	119320001	119600000	#9191FF	1	0.375
chr2	119600001	119920000	A.2.1.1.1.2.2.1.2	0.65034965034965	.	119600001	119920000	#FF9191	1	0.75
chr2	119920001	120120000	A.1.2.1.1.2.1.2.1	0.826340326340326	.	119920001	120120000	#FF4848	1	0.875
chr2	120120001	120440000	A.1.1.2.2.1.1.1.2.2	0.89044289044289	.	120120001	120440000	#FF0000	1	1
chr2	120440001	120640000	A.1.1.2.2.1.1.1.1.2.2.2.1	0.893939393939394	.	120440001	120640000	#FF0000	1	1
chr2	120640001	120960000	A.1.1.2.2.1.2.1.1	0.886946386946387	.	120640001	120960000	#FF0000	1	1
chr2	120960001	121040000	A.1.1.2.2.1.1.2.2	0.888111888111888	.	120960001	121040000	#FF0000	1	1
chr2	121040001	121440000	A.1.1.1.1.2.2.1	0.991841491841492	.	121040001	121440000	#FF0000	1	1
chr2	121440001	121880000	A.1.2.1.1.2.1.2.2	0.825174825174825	.	121440001	121880000	#FF4848	1	0.875
chr2	121880001	122120000	A.1.2.2.1.2.2.2	0.705128205128205	.	121880001	122120000	#FF4848	1	0.875
chr2	122120001	122320000	A.1.1.2.2.1.2.2.2.2.2	0.87995337995338	.	122120001	122320000	#FF0000	1	1
chr2	122320001	122520000	A.1.2.1.2.1.1.2.2.1.2	0.793706293706294	.	122320001	122520000	#FF4848	1	0.875
chr2	122520001	122880000	A.2.2.2.1.1.1.1.1	0.452214452214452	.	122520001	122880000	#FFDADA	1	0.625
chr2	122880001	123240000	B.1.1.2.1.2.1.2.1	0.32983682983683	.	122880001	123240000	#DADAFF	1	0.5
chr2	123240001	123520000	A.2.1.2.1.1.2.2.1.1.1	0.594405594405594	.	123240001	123520000	#FF9191	1	0.75
chr2	123520001	123920000	B.1.1.1.1.1.2.2	0.386946386946387	.	123520001	123920000	#DADAFF	1	0.5
chr2	123920001	124160000	B.1.2.1.2.2.2.1	0.252913752913753	.	123920001	124160000	#9191FF	1	0.375
chr2	124160001	124520000	B.2.1.1.1.1.2.1	0.181818181818182	.	124160001	124520000	#4848FF	1	0.25
chr2	124520001	124800000	B.2.1.1.2.1.1.1.2.1.2	0.15967365967366	.	124520001	124800000	#4848FF	1	0.25
chr2	124800001	125080000	B.2.1.1.2.1.2.2.2.2	0.148018648018648	.	124800001	125080000	#4848FF	1	0.25
chr2	125080001	125400000	B.2.2.1.2.1.1.1.2.2.2	0.0384615384615385	.	125080001	125400000	#0000FF	1	0.125
chr2	125400001	125600000	B.2.2.1.2.1.1.1.2.1.2.1	0.041958041958042	.	125400001	125600000	#0000FF	1	0.125
chr2	125600001	125720000	B.2.1.1.2.1.1.1.1	0.163170163170163	.	125600001	125720000	#4848FF	1	0.25
chr2	125720001	125920000	B.2.2.1.2.1.1.1.2.1.1	0.0431235431235431	.	125720001	125920000	#0000FF	1	0.125
chr2	125920001	126400000	B.2.1.1.2.1.2.2.2.1.1	0.15034965034965	.	125920001	126400000	#4848FF	1	0.25
chr2	126400001	126520000	A.2.2.2.1.1.1.2	0.44988344988345	.	126400001	126520000	#FFDADA	1	0.625
chr2	126520001	126720000	B.2.1.1.2.1.1.1.2.2	0.158508158508158	.	126520001	126720000	#4848FF	1	0.25
chr2	126720001	126880000	B.2.1.1.2.1.1.1.2.1.1.2	0.160839160839161	.	126720001	126880000	#4848FF	1	0.25
chr2	126880001	127360000	B.2.1.1.2.1.2.1.2	0.153846153846154	.	126880001	127360000	#4848FF	1	0.25
chr2	127360001	127800000	B.1.1.2.1.2.1.2.2.2	0.327505827505828	.	127360001	127800000	#DADAFF	1	0.5
chr2	127800001	128280000	A.1.1.1.1.1.2	0.997668997668998	.	127800001	128280000	#FF0000	1	1
chr2	128280001	128480000	A.1.1.2.2.1.1.1.2.1	0.891608391608392	.	128280001	128480000	#FF0000	1	1
chr2	128480001	128560000	A.1.2.1.1.2.2.1.1	0.824009324009324	.	128480001	128560000	#FF4848	1	0.875
chr2	128560001	128720000	A.1.1.1.2.2.1.2.1.1.2	0.968531468531469	.	128560001	128720000	#FF0000	1	1
chr2	128720001	129240000	A.1.1.1.2.2.1.2.1.1.1	0.96969696969697	.	128720001	129240000	#FF0000	1	1
chr2	129240001	129760000	A.2.1.1.2.1.2.2.1	0.636363636363636	.	129240001	129760000	#FF9191	1	0.75
chr2	129760001	129960000	A.1.2.2.1.2.1.2.1.2.2	0.714452214452214	.	129760001	129960000	#FF4848	1	0.875
chr2	129960001	130240000	B.1.1.1.2.1.1.1	0.376456876456876	.	129960001	130240000	#DADAFF	1	0.5
chr2	130240001	130800000	B.1.1.1.1.1.1.2	0.39044289044289	.	130240001	130800000	#DADAFF	1	0.5
chr2	130880001	131160000	A.2.1.2.1.1.1.2.2	0.603729603729604	.	130880001	131160000	#FF9191	1	0.75
chr2	131480001	131920000	A.1.1.2.2.1.2.2.2.2.1	0.881118881118881	.	131480001	131920000	#FF0000	1	1
chr2	131920001	132000000	B.1.1.2.1.2.1.1.1	0.333333333333333	.	131920001	132000000	#DADAFF	1	0.5
chr2	132040001	132120000	B.1.1.2.1.2.1.1.1	0.333333333333333	.	132040001	132120000	#DADAFF	1	0.5
chr2	132120001	132360000	A.2.2.1.2.2.1.1.1.2.1	0.473193473193473	.	132120001	132360000	#FFDADA	1	0.625
chr2	132360001	132560000	A.2.2.2.2.2.2.2.1.1	0.397435897435897	.	132360001	132560000	#FFDADA	1	0.625
chr2	132560001	132800000	B.1.2.2.2.2.2.1.1.2.2	0.198135198135198	.	132560001	132800000	#9191FF	1	0.375
chr2	132800001	132880000	B.1.2.2.1.1.1.2.2.1.1	0.247086247086247	.	132800001	132880000	#9191FF	1	0.375
chr2	132880001	133280000	A.2.2.1.2.2.1.1.1.2.2.2	0.470862470862471	.	132880001	133280000	#FFDADA	1	0.625
chr2	133280001	133440000	A.2.2.1.2.2.1.2.2.2.1	0.465034965034965	.	133280001	133440000	#FFDADA	1	0.625
chr2	133440001	134040000	B.1.2.2.1.2.2.1	0.234265734265734	.	133440001	134040000	#9191FF	1	0.375
chr2	134040001	134120000	A.2.2.2.2.1.2.1.2.1	0.41958041958042	.	134040001	134120000	#FFDADA	1	0.625
chr2	134120001	134400000	A.2.1.2.2.2.1.2.2.2	0.520979020979021	.	134120001	134400000	#FF9191	1	0.75
chr2	134400001	134640000	B.1.1.2.2.1.2.1.1.2	0.307692307692308	.	134400001	134640000	#DADAFF	1	0.5
chr2	134640001	134880000	B.1.2.2.1.2.2.2.2.1	0.231934731934732	.	134640001	134880000	#9191FF	1	0.375
chr2	134880001	135000000	A.2.2.1.2.2.1.2.1	0.467365967365967	.	134880001	135000000	#FFDADA	1	0.625
chr2	135000001	135200000	A.2.2.1.2.2.2.2	0.453379953379953	.	135000001	135200000	#FFDADA	1	0.625
chr2	135200001	135280000	B.1.2.2.1.2.1.1	0.236596736596737	.	135200001	135280000	#9191FF	1	0.375
chr2	135280001	135680000	B.1.2.2.2.2.2.1.1.2.1	0.199300699300699	.	135280001	135680000	#9191FF	1	0.375
chr2	135680001	135920000	A.2.1.2.1.1.1.1.1.1	0.611888111888112	.	135680001	135920000	#FF9191	1	0.75
chr2	135920001	136240000	B.1.2.2.1.1.1.1	0.249417249417249	.	135920001	136240000	#9191FF	1	0.375
chr2	136240001	136560000	A.2.1.2.2.2.1.2.1.1	0.526806526806527	.	136240001	136560000	#FF9191	1	0.75
chr2	136560001	137160000	A.1.2.1.2.2.1.1.2	0.77039627039627	.	136560001	137160000	#FF4848	1	0.875
chr2	137160001	137640000	B.2.1.1.2.1.2.1.1	0.155011655011655	.	137160001	137640000	#4848FF	1	0.25
chr2	137640001	137880000	B.2.1.1.1.1.1.2.1.1	0.187645687645688	.	137640001	137880000	#4848FF	1	0.25
chr2	137880001	138080000	B.2.1.1.2.1.1.2.1	0.157342657342657	.	137880001	138080000	#4848FF	1	0.25
chr2	138080001	138400000	B.1.2.2.1.1.1.2.1	0.248251748251748	.	138080001	138400000	#9191FF	1	0.375
chr2	138400001	138600000	B.1.1.2.2.1.1.2.1	0.313519813519814	.	138400001	138600000	#DADAFF	1	0.5
chr2	138600001	139160000	A.2.2.1.2.2.1.2.2.1	0.466200466200466	.	138600001	139160000	#FFDADA	1	0.625
chr2	139160001	139320000	A.2.1.2.1.1.1.1.1.2	0.610722610722611	.	139160001	139320000	#FF9191	1	0.75
chr2	139320001	139600000	A.2.2.1.2.2.1.2.2.2.2	0.463869463869464	.	139320001	139600000	#FFDADA	1	0.625
chr2	139600001	139920000	B.2.1.1.2.2.1.2	0.143356643356643	.	139600001	139920000	#4848FF	1	0.25
chr2	139920001	140240000	B.2.1.1.2.2.2.1.1.2	0.141025641025641	.	139920001	140240000	#4848FF	1	0.25
chr2	140240001	140400000	B.1.2.2.2.2.2.1.2.2.2	0.194638694638695	.	140240001	140400000	#9191FF	1	0.375
chr2	140400001	140520000	B.1.2.2.2.2.2.2.2.1	0.192307692307692	.	140400001	140520000	#9191FF	1	0.375
chr2	140520001	140720000	B.2.1.1.1.1.1.2.2.1	0.184149184149184	.	140520001	140720000	#4848FF	1	0.25
chr2	140720001	141080000	B.2.1.1.1.1.1.1.2	0.188811188811189	.	140720001	141080000	#4848FF	1	0.25
chr2	141080001	141240000	B.1.2.2.1.1.1.2.2.2.2	0.243589743589744	.	141080001	141240000	#9191FF	1	0.375
chr2	141240001	141600000	B.2.1.1.1.1.1.2.1.2.2	0.185314685314685	.	141240001	141600000	#4848FF	1	0.25
chr2	141600001	141800000	B.2.1.1.1.1.1.2.2.2	0.182983682983683	.	141600001	141800000	#4848FF	1	0.25
chr2	141800001	142160000	B.2.1.1.2.2.1.1.2.2	0.144522144522145	.	141800001	142160000	#4848FF	1	0.25
chr2	142160001	142320000	B.1.2.2.1.2.1.2	0.235431235431235	.	142160001	142320000	#9191FF	1	0.375
chr2	142320001	142560000	B.1.2.2.2.2.2.1.1.1	0.2004662004662	.	142320001	142560000	#9191FF	1	0.375
chr2	142560001	142720000	B.1.2.2.2.2.2.2.2.2	0.191142191142191	.	142560001	142720000	#9191FF	1	0.375
chr2	142720001	142960000	B.1.2.2.2.2.2.2.1	0.193473193473193	.	142720001	142960000	#9191FF	1	0.375
chr2	142960001	143440000	B.2.1.1.1.1.1.2.1.2.1	0.186480186480186	.	142960001	143440000	#4848FF	1	0.25
chr2	143440001	143760000	A.2.1.2.1.1.2.2.1.1.2.1	0.593240093240093	.	143440001	143760000	#FF9191	1	0.75
chr2	143760001	144000000	A.2.2.2.2.1.2.1.2.2	0.418414918414918	.	143760001	144000000	#FFDADA	1	0.625
chr2	144000001	144240000	A.2.1.2.2.2.1.1.2.1.2	0.53030303030303	.	144000001	144240000	#FF9191	1	0.75
chr2	144240001	144720000	A.2.1.2.2.2.1.1.2.1.1.1.1	0.533799533799534	.	144240001	144720000	#FF9191	1	0.75
chr2	144720001	144960000	A.2.2.1.2.2.2.1.2.2	0.454545454545455	.	144720001	144960000	#FFDADA	1	0.625
chr2	144960001	145720000	A.1.2.2.2.1.1.2.1	0.699300699300699	.	144960001	145720000	#FF4848	1	0.875
chr2	145720001	145880000	A.2.2.1.2.2.2.1.1.1.2.2	0.46037296037296	.	145720001	145880000	#FFDADA	1	0.625
chr2	145880001	146160000	A.2.1.2.2.2.2.2.2.2	0.510489510489511	.	145880001	146160000	#FF9191	1	0.75
chr2	146160001	146360000	A.2.2.2.2.1.2.2.1.2.1	0.416083916083916	.	146160001	146360000	#FFDADA	1	0.625
chr2	146360001	146640000	B.1.2.2.1.1.1.2.2.2.1	0.244755244755245	.	146360001	146640000	#9191FF	1	0.375
chr2	146640001	146840000	B.1.2.2.2.1.2.1	0.214452214452214	.	146640001	146840000	#9191FF	1	0.375
chr2	146840001	147480000	B.2.1.1.1.1.1.1.1	0.18997668997669	.	146840001	147480000	#4848FF	1	0.25
chr2	147480001	148000000	B.2.1.1.1.2.2.1.2	0.166666666666667	.	147480001	148000000	#4848FF	1	0.25
chr2	148000001	148480000	B.1.2.2.2.2.1.1.1	0.207459207459207	.	148000001	148480000	#9191FF	1	0.375
chr2	148480001	148680000	B.1.1.1.2.1.2.1.1.2.1.2	0.367132867132867	.	148480001	148680000	#DADAFF	1	0.5
chr2	148680001	148840000	A.2.2.2.2.1.2.2.1.2.2	0.414918414918415	.	148680001	148840000	#FFDADA	1	0.625
chr2	148840001	149160000	B.1.2.2.1.2.2.2.2.2.2	0.22960372960373	.	148840001	149160000	#9191FF	1	0.375
chr2	149160001	149240000	B.1.1.2.2.2.1.2.2	0.296037296037296	.	149160001	149240000	#DADAFF	1	0.5
chr2	149240001	149320000	B.1.1.1.2.2.2.2	0.350815850815851	.	149240001	149320000	#DADAFF	1	0.5
chr2	149320001	149640000	A.2.1.2.2.2.1.1.2.1.1.2	0.531468531468531	.	149320001	149640000	#FF9191	1	0.75
chr2	149640001	149720000	A.2.1.2.2.2.1.1.1	0.534965034965035	.	149640001	149720000	#FF9191	1	0.75
chr2	149760001	149840000	A.2.1.2.2.2.1.1.1	0.534965034965035	.	149760001	149840000	#FF9191	1	0.75
chr2	149840001	150200000	A.1.2.1.1.2.1.1.1.1.1	0.833333333333333	.	149840001	150200000	#FF4848	1	0.875
chr2	150200001	150440000	A.1.2.1.1.2.2.1.2.2.1	0.819347319347319	.	150200001	150440000	#FF4848	1	0.875
chr2	150440001	150640000	A.2.1.2.1.1.2.2.2.2.1	0.582750582750583	.	150440001	150640000	#FF9191	1	0.75
chr2	150640001	151000000	A.1.2.1.2.1.1.2.2.2.1.1	0.792540792540793	.	150640001	151000000	#FF4848	1	0.875
chr2	151000001	151320000	A.1.2.1.1.2.2.1.2.1.1.1	0.822843822843823	.	151000001	151320000	#FF4848	1	0.875
chr2	151320001	151520000	A.1.2.1.2.1.1.2.1.1	0.800699300699301	.	151320001	151520000	#FF4848	1	0.875
chr2	151520001	151720000	A.2.1.2.2.1.2.2.1.1	0.53962703962704	.	151520001	151720000	#FF9191	1	0.75
chr2	151720001	152120000	A.2.1.2.2.2.1.1.2.2.2	0.527972027972028	.	151720001	152120000	#FF9191	1	0.75
chr2	152120001	152360000	A.2.1.2.2.2.1.1.2.1.1.1.2	0.532634032634033	.	152120001	152360000	#FF9191	1	0.75
chr2	152360001	152560000	A.2.2.1.2.2.2.1.2.1	0.455710955710956	.	152360001	152560000	#FFDADA	1	0.625
chr2	152560001	152880000	A.2.1.2.2.2.1.2.2.1	0.522144522144522	.	152560001	152880000	#FF9191	1	0.75
chr2	152880001	153040000	A.2.1.2.1.1.2.2.2.2.2.2.1	0.58041958041958	.	152880001	153040000	#FF9191	1	0.75
chr2	153040001	153600000	A.1.2.1.1.2.2.2.1.1	0.817016317016317	.	153040001	153600000	#FF4848	1	0.875
chr2	153600001	153800000	B.1.2.2.2.1.1.2.1	0.222610722610723	.	153600001	153800000	#9191FF	1	0.375
chr2	153800001	154040000	B.2.1.1.2.2.2.1.1.1	0.142191142191142	.	153800001	154040000	#4848FF	1	0.25
chr2	154040001	154440000	B.2.2.1.2.2.2.1	0.0256410256410256	.	154040001	154440000	#0000FF	1	0.125
chr2	154440001	154720000	B.2.1.1.2.2.2.1.2.2	0.138694638694639	.	154440001	154720000	#4848FF	1	0.25
chr2	154720001	155240000	B.2.2.1.2.2.2.2	0.0244755244755245	.	154720001	155240000	#0000FF	1	0.125
chr2	155240001	155520000	B.1.2.2.2.1.1.2.2.1.1.1.1	0.221445221445221	.	155240001	155520000	#9191FF	1	0.375
chr2	155520001	155760000	B.1.1.1.2.1.2.1.2.2.2	0.361305361305361	.	155520001	155760000	#DADAFF	1	0.5
chr2	155760001	156200000	B.1.1.2.2.1.1.2.2.1.2	0.311188811188811	.	155760001	156200000	#DADAFF	1	0.5
chr2	156200001	156480000	B.1.2.2.2.1.1.2.2.1.1.2	0.219114219114219	.	156200001	156480000	#9191FF	1	0.375
chr2	156480001	156920000	B.1.2.2.1.2.2.2.2.2.1	0.230769230769231	.	156480001	156920000	#9191FF	1	0.375
chr2	156920001	157080000	A.2.2.1.2.2.2.1.1.1.2.1	0.461538461538462	.	156920001	157080000	#FFDADA	1	0.625
chr2	157080001	157240000	A.2.2.1.2.2.2.1.1.1.1	0.462703962703963	.	157080001	157240000	#FFDADA	1	0.625
chr2	157240001	157400000	A.1.2.1.2.2.2.2.2	0.755244755244755	.	157240001	157400000	#FF4848	1	0.875
chr2	157400001	157760000	A.2.1.2.2.2.1.2.1.2.1.2	0.524475524475524	.	157400001	157760000	#FF9191	1	0.75
chr2	157760001	158120000	B.1.1.1.2.1.2.1.2.2.1	0.362470862470862	.	157760001	158120000	#DADAFF	1	0.5
chr2	158120001	158320000	B.1.1.2.2.1.2.1.1.1	0.308857808857809	.	158120001	158320000	#DADAFF	1	0.5
chr2	158320001	158600000	B.1.1.1.2.1.1.2.1.1	0.375291375291375	.	158320001	158600000	#DADAFF	1	0.5
chr2	158600001	158880000	A.2.1.2.1.1.2.2.1.1.2.2.1.2	0.590909090909091	.	158600001	158880000	#FF9191	1	0.75
chr2	158880001	159080000	A.2.1.2.1.1.2.2.2.2.2.2.2	0.579254079254079	.	158880001	159080000	#FF9191	1	0.75
chr2	159080001	159680000	A.1.2.1.1.2.2.1.2.2.2	0.818181818181818	.	159080001	159680000	#FF4848	1	0.875
chr2	159680001	159960000	A.1.2.1.1.2.1.1.2.1	0.82983682983683	.	159680001	159960000	#FF4848	1	0.875
chr2	159960001	160040000	A.1.2.1.2.1.2.2.1.1	0.777389277389277	.	159960001	160040000	#FF4848	1	0.875
chr2	160040001	160520000	A.1.2.1.1.2.2.1.2.1.2	0.82051282051282	.	160040001	160520000	#FF4848	1	0.875
chr2	160520001	160600000	A.2.1.2.2.1.1.2.1.1.2.2	0.55011655011655	.	160520001	160600000	#FF9191	1	0.75
chr2	160600001	160920000	A.1.2.1.1.2.1.1.2.2.2	0.827505827505827	.	160600001	160920000	#FF4848	1	0.875
chr2	160920001	161120000	A.1.2.1.1.1.2.2.1.1.2	0.841491841491842	.	160920001	161120000	#FF4848	1	0.875
chr2	161120001	161520000	A.1.1.2.2.2.2.1.2.1.1.2	0.868298368298368	.	161120001	161520000	#FF0000	1	1
chr2	161520001	161600000	A.2.1.2.1.2.2.2.1.1	0.565268065268065	.	161520001	161600000	#FF9191	1	0.75
chr2	161600001	161760000	A.1.2.1.2.1.2.2.2.2	0.772727272727273	.	161600001	161760000	#FF4848	1	0.875
chr2	161760001	161960000	A.1.2.1.2.1.1.2.2.2.2.1.2	0.789044289044289	.	161760001	161960000	#FF4848	1	0.875
chr2	161960001	162200000	A.1.2.1.1.1.1.1.1.2	0.856643356643357	.	161960001	162200000	#FF4848	1	0.875
chr2	162200001	162280000	A.2.1.2.2.1.1.2.1.2.1	0.548951048951049	.	162200001	162280000	#FF9191	1	0.75
chr2	162280001	162760000	A.2.1.2.2.2.1.1.2.2.1	0.529137529137529	.	162280001	162760000	#FF9191	1	0.75
chr2	162760001	162840000	A.2.2.1.2.1.1.2	0.484848484848485	.	162760001	162840000	#FFDADA	1	0.625
chr2	162840001	163000000	A.2.1.2.2.2.2.2.2.1	0.511655011655012	.	162840001	163000000	#FF9191	1	0.75
chr2	163000001	163200000	A.2.1.2.2.1.1.2.1.1.2.1	0.551282051282051	.	163000001	163200000	#FF9191	1	0.75
chr2	163200001	163520000	A.2.1.2.1.1.1.1.2.2	0.608391608391608	.	163200001	163520000	#FF9191	1	0.75
chr2	163520001	163720000	A.2.1.2.1.1.2.2.1.1.2.2.2	0.58974358974359	.	163520001	163720000	#FF9191	1	0.75
chr2	163720001	164000000	A.2.2.2.2.2.2.1.1.1	0.403263403263403	.	163720001	164000000	#FFDADA	1	0.625
chr2	164000001	164160000	B.1.1.1.2.1.2.1.1.2.1.1	0.368298368298368	.	164000001	164160000	#DADAFF	1	0.5
chr2	164160001	164800000	A.2.1.2.1.1.1.1.2.1	0.60955710955711	.	164160001	164800000	#FF9191	1	0.75
chr2	164800001	165040000	A.2.2.1.2.2.2.1.1.2.2.2	0.456876456876457	.	164800001	165040000	#FFDADA	1	0.625
chr2	165040001	165600000	A.2.2.2.2.2.2.1.1.2.2	0.400932400932401	.	165040001	165600000	#FFDADA	1	0.625
chr2	165600001	165800000	A.2.1.2.2.2.1.2.1.2.1.1	0.525641025641026	.	165600001	165800000	#FF9191	1	0.75
chr2	165800001	166160000	B.2.1.1.2.2.1.1.1	0.146853146853147	.	165800001	166160000	#4848FF	1	0.25
chr2	166160001	166320000	B.1.2.2.2.2.2.1.2.2.1	0.195804195804196	.	166160001	166320000	#9191FF	1	0.375
chr2	166320001	166600000	B.1.2.2.2.2.2.1.2.1	0.196969696969697	.	166320001	166600000	#9191FF	1	0.375
chr2	166600001	166760000	B.1.1.1.2.1.2.1.1.1	0.369463869463869	.	166600001	166760000	#DADAFF	1	0.5
chr2	166760001	167080000	B.2.1.1.1.2.1.2.1	0.172494172494172	.	166760001	167080000	#4848FF	1	0.25
chr2	167080001	167320000	B.2.2.1.2.2.1.1.2	0.027972027972028	.	167080001	167320000	#0000FF	1	0.125
chr2	167320001	167560000	B.2.1.1.2.2.1.1.2.1	0.145687645687646	.	167320001	167560000	#4848FF	1	0.25
chr2	167560001	167920000	B.2.2.1.2.2.1.1.1	0.0291375291375291	.	167560001	167920000	#0000FF	1	0.125
chr2	167920001	168600000	B.2.2.2.2.1.1	0.00699300699300699	.	167920001	168600000	#0000FF	1	0.125
chr2	168600001	168760000	B.2.1.1.1.2.2.2.2	0.164335664335664	.	168600001	168760000	#4848FF	1	0.25
chr2	168760001	169000000	B.1.2.2.2.1.1.2.2.1.1.1.2	0.22027972027972	.	168760001	169000000	#9191FF	1	0.375
chr2	169000001	169200000	A.2.2.2.2.1.2.2.1.1	0.417249417249417	.	169000001	169200000	#FFDADA	1	0.625
chr2	169200001	169520000	A.1.2.1.1.2.2.2.1.2	0.815850815850816	.	169200001	169520000	#FF4848	1	0.875
chr2	169520001	169800000	A.2.1.2.1.1.2.2.1.2.1.2	0.587412587412587	.	169520001	169800000	#FF9191	1	0.75
chr2	169800001	170280000	A.2.1.2.1.1.2.2.1.2.2	0.586247086247086	.	169800001	170280000	#FF9191	1	0.75
chr2	170280001	170880000	A.1.1.2.2.2.2.1.2.1.2	0.867132867132867	.	170280001	170880000	#FF0000	1	1
chr2	170880001	171360000	A.2.2.2.2.2.2.2.2	0.392773892773893	.	170880001	171360000	#FFDADA	1	0.625
chr2	171360001	171440000	B.1.1.1.2.2.2.1	0.351981351981352	.	171360001	171440000	#DADAFF	1	0.5
chr2	171440001	171760000	B.1.1.1.2.1.1.2.1.2	0.374125874125874	.	171440001	171760000	#DADAFF	1	0.5
chr2	171760001	172040000	A.1.2.1.2.1.1.2.2.1.1	0.794871794871795	.	171760001	172040000	#FF4848	1	0.875
chr2	172040001	172360000	A.1.2.1.1.2.2.1.2.1.1.2	0.821678321678322	.	172040001	172360000	#FF4848	1	0.875
chr2	172360001	172680000	A.1.2.1.2.1.1.2.2.2.2.2	0.787878787878788	.	172360001	172680000	#FF4848	1	0.875
chr2	172680001	172960000	A.1.1.1.2.2.2.1.2	0.962703962703963	.	172680001	172960000	#FF0000	1	1
chr2	172960001	173440000	A.2.1.2.1.1.1.2.1.1.1	0.607226107226107	.	172960001	173440000	#FF9191	1	0.75
chr2	173440001	173640000	A.2.1.2.2.1.2.1	0.540792540792541	.	173440001	173640000	#FF9191	1	0.75
chr2	173640001	173920000	A.2.1.2.2.1.1.2.1.1.1	0.552447552447552	.	173640001	173920000	#FF9191	1	0.75
chr2	173920001	174040000	A.1.2.1.1.1.2.2.1.2	0.84032634032634	.	173920001	174040000	#FF4848	1	0.875
chr2	174040001	174240000	A.2.1.2.2.1.1.2.1.2.2	0.547785547785548	.	174040001	174240000	#FF9191	1	0.75
chr2	174240001	174960000	A.1.1.1.2.2.2.1.1	0.963869463869464	.	174240001	174960000	#FF0000	1	1
chr2	174960001	175240000	A.1.2.1.2.1.1.2.1.2.1.2.1	0.798368298368298	.	174960001	175240000	#FF4848	1	0.875
chr2	175240001	175560000	A.1.1.2.2.2.2.2.2	0.862470862470862	.	175240001	175560000	#FF0000	1	1
chr2	175560001	175840000	A.2.2.2.2.2.1.1.1.1	0.411421911421911	.	175560001	175840000	#FFDADA	1	0.625
chr2	175840001	176080000	A.2.1.2.2.2.2.2.1.2	0.512820512820513	.	175840001	176080000	#FF9191	1	0.75
chr2	176080001	176280000	A.2.2.2.2.1.2.1.1.2	0.420745920745921	.	176080001	176280000	#FFDADA	1	0.625
chr2	176280001	176480000	A.2.2.2.2.2.1.1.1.2	0.41025641025641	.	176280001	176480000	#FFDADA	1	0.625
chr2	176480001	176760000	B.1.1.2.2.1.2.1.2.1.2	0.305361305361305	.	176480001	176760000	#DADAFF	1	0.5
chr2	176760001	176960000	A.2.2.1.2.2.2.1.1.2.1	0.459207459207459	.	176760001	176960000	#FFDADA	1	0.625
chr2	176960001	177240000	B.1.1.1.2.1.1.2.2.2	0.370629370629371	.	176960001	177240000	#DADAFF	1	0.5
chr2	177240001	177560000	B.1.1.2.2.1.2.1.2.1.1	0.306526806526807	.	177240001	177560000	#DADAFF	1	0.5
chr2	177560001	177680000	A.2.2.2.2.1.2.1.1.1	0.421911421911422	.	177560001	177680000	#FFDADA	1	0.625
chr2	177680001	178040000	B.1.1.2.2.1.2.1.2.2	0.304195804195804	.	177680001	178040000	#DADAFF	1	0.5
chr2	178040001	178160000	A.1.2.1.2.2.1.2.2.2.2	0.765734265734266	.	178040001	178160000	#FF4848	1	0.875
chr2	178160001	178360000	A.2.2.2.2.2.2.1.2.2	0.398601398601399	.	178160001	178360000	#FFDADA	1	0.625
chr2	178360001	178680000	B.1.1.2.2.2.2.2.2	0.29020979020979	.	178360001	178680000	#DADAFF	1	0.5
chr2	178680001	178960000	B.1.2.2.1.2.2.2.1	0.233100233100233	.	178680001	178960000	#9191FF	1	0.375
chr2	178960001	179400000	A.2.2.2.2.2.2.1.1.2.1	0.402097902097902	.	178960001	179400000	#FFDADA	1	0.625
chr2	179400001	179560000	B.1.2.2.1.1.1.2.2.1.2	0.245920745920746	.	179400001	179560000	#9191FF	1	0.375
chr2	179560001	180080000	B.1.1.1.2.1.1.2.2.1.1	0.372960372960373	.	179560001	180080000	#DADAFF	1	0.5
chr2	180080001	180200000	A.2.1.2.1.1.2.1.2.1.1	0.599067599067599	.	180080001	180200000	#FF9191	1	0.75
chr2	180200001	180560000	A.2.2.2.2.1.1.1.1.2	0.427738927738928	.	180200001	180560000	#FFDADA	1	0.625
chr2	180560001	180920000	A.2.2.2.2.2.2.2.1.2.1.2	0.395104895104895	.	180560001	180920000	#FFDADA	1	0.625
chr2	180920001	181320000	A.2.2.2.2.2.2.2.1.2.1.1	0.396270396270396	.	180920001	181320000	#FFDADA	1	0.625
chr2	181320001	181600000	B.1.1.1.2.1.1.2.2.1.2	0.371794871794872	.	181320001	181600000	#DADAFF	1	0.5
chr2	181600001	181920000	A.2.2.2.2.2.2.1.2.1	0.3997668997669	.	181600001	181920000	#FFDADA	1	0.625
chr2	181920001	182280000	B.1.2.2.1.1.2.1.2	0.241258741258741	.	181920001	182280000	#9191FF	1	0.375
chr2	182280001	182640000	A.2.2.2.2.1.1.2.2	0.423076923076923	.	182280001	182640000	#FFDADA	1	0.625
chr2	182640001	183120000	A.1.2.1.2.2.2.1.2.1	0.761072261072261	.	182640001	183120000	#FF4848	1	0.875
chr2	183120001	183600000	A.2.1.2.2.2.2.2.1.1.2	0.513986013986014	.	183120001	183600000	#FF9191	1	0.75
chr2	183600001	184040000	A.1.2.1.1.2.1.1.1.1.2	0.832167832167832	.	183600001	184040000	#FF4848	1	0.875
chr2	184040001	184400000	B.1.1.1.2.1.2.2	0.36013986013986	.	184040001	184400000	#DADAFF	1	0.5
chr2	184400001	184800000	B.1.2.2.1.1.2.1.1	0.242424242424242	.	184400001	184800000	#9191FF	1	0.375
chr2	184800001	185440000	B.1.1.2.2.1.1.2.2.1.1	0.312354312354312	.	184800001	185440000	#DADAFF	1	0.5
chr2	185440001	186000000	B.2.1.1.1.2.1.1.1	0.175990675990676	.	185440001	186000000	#4848FF	1	0.25
chr2	186000001	186200000	B.1.2.2.2.1.2.2.1.2.1	0.212121212121212	.	186000001	186200000	#9191FF	1	0.375
chr2	186200001	186360000	B.1.2.2.2.1.2.2.1.2.2	0.210955710955711	.	186200001	186360000	#9191FF	1	0.375
chr2	186360001	186680000	B.1.2.2.2.2.1.1.2.1	0.206293706293706	.	186360001	186680000	#9191FF	1	0.375
chr2	186680001	187360000	B.2.1.1.1.2.2.1.1	0.167832167832168	.	186680001	187360000	#4848FF	1	0.25
chr2	187360001	187520000	A.2.1.2.2.2.2.1.2.1.1	0.518648018648019	.	187360001	187520000	#FF9191	1	0.75
chr2	187520001	187720000	B.1.1.1.2.2.1.1.1.1	0.358974358974359	.	187520001	187720000	#DADAFF	1	0.5
chr2	187720001	188000000	B.1.2.2.2.2.1.1.2.2.1	0.205128205128205	.	187720001	188000000	#9191FF	1	0.375
chr2	188000001	188360000	B.1.2.2.2.2.1.1.2.2.2	0.203962703962704	.	188000001	188360000	#9191FF	1	0.375
chr2	188360001	188680000	B.1.1.1.2.1.2.1.2.1.1	0.364801864801865	.	188360001	188680000	#DADAFF	1	0.5
chr2	188680001	188920000	B.1.1.1.2.1.2.1.2.1.2	0.363636363636364	.	188680001	188920000	#DADAFF	1	0.5
chr2	188920001	189440000	A.2.2.1.2.2.1.1.1.2.2.1	0.472027972027972	.	188920001	189440000	#FFDADA	1	0.625
chr2	189440001	189560000	A.2.2.2.2.1.2.2.2.2	0.412587412587413	.	189440001	189560000	#FFDADA	1	0.625
chr2	189560001	190000000	A.2.2.2.2.2.2.2.1.2.2	0.393939393939394	.	189560001	190000000	#FFDADA	1	0.625
chr2	190000001	190120000	A.1.2.1.2.2.2.1.1.1	0.764568764568765	.	190000001	190120000	#FF4848	1	0.875
chr2	190120001	190320000	A.1.2.1.2.2.2.2.1.1	0.757575757575758	.	190120001	190320000	#FF4848	1	0.875
chr2	190320001	190680000	A.1.1.2.2.2.2.1.2.2.2	0.864801864801865	.	190320001	190680000	#FF0000	1	1
chr2	190680001	190840000	A.2.1.2.1.2.1.2.2	0.56993006993007	.	190680001	190840000	#FF9191	1	0.75
chr2	190840001	191200000	A.1.2.1.2.1.1.2.1.2.1.1	0.7995337995338	.	190840001	191200000	#FF4848	1	0.875
chr2	191200001	191400000	A.1.2.1.1.2.2.2.2.2	0.813519813519814	.	191200001	191400000	#FF4848	1	0.875
chr2	191400001	191560000	A.1.2.1.2.1.1.1.2.1.2.2	0.805361305361305	.	191400001	191560000	#FF4848	1	0.875
chr2	191560001	191880000	A.1.1.2.2.2.2.1.1.1.1	0.872960372960373	.	191560001	191880000	#FF0000	1	1
chr2	191880001	192080000	A.2.1.2.1.1.2.2.2.2.2.1	0.581585081585082	.	191880001	192080000	#FF9191	1	0.75
chr2	192080001	192360000	A.1.1.2.2.2.2.1.1.1.2	0.871794871794872	.	192080001	192360000	#FF0000	1	1
chr2	192360001	192600000	A.1.2.1.2.2.2.2.1.2	0.756410256410256	.	192360001	192600000	#FF4848	1	0.875
chr2	192600001	193040000	B.1.1.2.2.2.2.1.1.1	0.294871794871795	.	192600001	193040000	#DADAFF	1	0.5
chr2	193040001	193480000	B.2.1.1.1.2.1.2.2.2	0.168997668997669	.	193040001	193480000	#4848FF	1	0.25
chr2	193480001	193920000	B.2.1.1.1.2.1.2.2.1.1	0.171328671328671	.	193480001	193920000	#4848FF	1	0.25
chr2	193920001	194000000	B.1.1.2.2.2.1.1.2	0.2995337995338	.	193920001	194000000	#DADAFF	1	0.5
chr2	194000001	194320000	B.2.1.1.1.2.1.1.2.1	0.174825174825175	.	194000001	194320000	#4848FF	1	0.25
chr2	194320001	194480000	B.1.2.2.2.1.2.2.2.1	0.20979020979021	.	194320001	194480000	#9191FF	1	0.375
chr2	194480001	194880000	B.2.1.1.1.2.1.2.2.1.2	0.17016317016317	.	194480001	194880000	#4848FF	1	0.25
chr2	194880001	195040000	B.1.1.2.2.2.1.1.1	0.300699300699301	.	194880001	195040000	#DADAFF	1	0.5
chr2	195040001	195240000	B.1.1.1.2.2.1.2.1	0.354312354312354	.	195040001	195240000	#DADAFF	1	0.5
chr2	195240001	195640000	B.1.2.2.2.1.1.1.2.2	0.223776223776224	.	195240001	195640000	#9191FF	1	0.375
chr2	195640001	195840000	B.1.2.2.1.1.2.2.1.1	0.24009324009324	.	195640001	195840000	#9191FF	1	0.375
chr2	195840001	196200000	B.1.2.2.2.1.1.2.2.1.2.1	0.217948717948718	.	195840001	196200000	#9191FF	1	0.375
chr2	196200001	196400000	A.2.1.2.2.2.2.1.2.2	0.516317016317016	.	196200001	196400000	#FF9191	1	0.75
chr2	196400001	196520000	A.2.1.2.1.1.2.1.2.2.2	0.595571095571096	.	196400001	196520000	#FF9191	1	0.75
chr2	196520001	196720000	A.2.2.2.2.1.1.1.2.1	0.426573426573427	.	196520001	196720000	#FFDADA	1	0.625
chr2	196720001	196960000	B.1.1.1.2.2.1.1.2.1	0.356643356643357	.	196720001	196960000	#DADAFF	1	0.5
chr2	196960001	197160000	A.2.1.2.1.1.2.1.1.2.1	0.601398601398601	.	196960001	197160000	#FF9191	1	0.75
chr2	197160001	197360000	A.2.2.2.2.1.2.2.2.1	0.413752913752914	.	197160001	197360000	#FFDADA	1	0.625
chr2	197360001	197640000	A.2.2.1.2.2.2.1.1.2.2.1	0.458041958041958	.	197360001	197640000	#FFDADA	1	0.625
chr2	197640001	197840000	A.2.1.2.1.1.2.1.2.1.2	0.597902097902098	.	197640001	197840000	#FF9191	1	0.75
chr2	197840001	198040000	A.2.1.2.2.2.2.1.2.1.2	0.517482517482518	.	197840001	198040000	#FF9191	1	0.75
chr2	198040001	198280000	A.1.2.1.2.2.2.1.1.2.1	0.763403263403263	.	198040001	198280000	#FF4848	1	0.875
chr2	198280001	198440000	A.1.2.1.1.2.2.2.2.1	0.814685314685315	.	198280001	198440000	#FF4848	1	0.875
chr2	198440001	198680000	B.1.1.1.2.2.1.1.1.2	0.357808857808858	.	198440001	198680000	#DADAFF	1	0.5
chr2	198680001	198960000	B.2.1.1.1.2.2.2.1	0.165501165501166	.	198680001	198960000	#4848FF	1	0.25
chr2	198960001	199240000	B.2.1.1.2.2.2.2.2.1.2	0.135198135198135	.	198960001	199240000	#4848FF	1	0.25
chr2	199240001	199440000	B.2.1.1.2.2.2.2.2.2	0.134032634032634	.	199240001	199440000	#4848FF	1	0.25
chr2	199440001	199760000	B.2.1.1.2.2.2.1.2.1	0.13986013986014	.	199440001	199760000	#4848FF	1	0.25
chr2	199760001	200040000	B.2.2.1.2.2.1.2	0.0268065268065268	.	199760001	200040000	#0000FF	1	0.125
chr2	200040001	200280000	B.2.1.1.2.2.2.2.2.1.1	0.136363636363636	.	200040001	200280000	#4848FF	1	0.25
chr2	200280001	200760000	B.1.2.2.2.1.1.2.2.2	0.215617715617716	.	200280001	200760000	#9191FF	1	0.375
chr2	200760001	201120000	A.2.1.2.1.1.2.2.1.2.1.1	0.588578088578089	.	200760001	201120000	#FF9191	1	0.75
chr2	201120001	201360000	A.1.2.1.2.2.2.1.1.2.2	0.762237762237762	.	201120001	201360000	#FF4848	1	0.875
chr2	201360001	201720000	A.1.1.2.2.2.2.1.1.2	0.870629370629371	.	201360001	201720000	#FF0000	1	1
chr2	201720001	201880000	A.1.2.1.2.1.1.1.2.1.2.1	0.806526806526807	.	201720001	201880000	#FF4848	1	0.875
chr2	201880001	202080000	A.1.2.1.1.2.1.1.1.2	0.831002331002331	.	201880001	202080000	#FF4848	1	0.875
chr2	202080001	202520000	A.1.2.1.2.1.1.2.2.2.1.2	0.791375291375291	.	202080001	202520000	#FF4848	1	0.875
chr2	202520001	202960000	A.1.2.1.1.2.1.1.2.2.1	0.828671328671329	.	202520001	202960000	#FF4848	1	0.875
chr2	202960001	203080000	A.2.1.2.1.2.1.1.2.2.2	0.574592074592075	.	202960001	203080000	#FF9191	1	0.75
chr2	203080001	203400000	A.1.1.2.2.2.1.2.1	0.875291375291375	.	203080001	203400000	#FF0000	1	1
chr2	203400001	203640000	A.1.2.1.2.1.2.2.1.2.1	0.776223776223776	.	203400001	203640000	#FF4848	1	0.875
chr2	203640001	203920000	A.1.2.1.2.1.1.1.1.2.1	0.81002331002331	.	203640001	203920000	#FF4848	1	0.875
chr2	203920001	204000000	A.2.1.2.1.2.1.1.2.2.1	0.575757575757576	.	203920001	204000000	#FF9191	1	0.75
chr2	204000001	204240000	A.1.2.1.1.1.1.1.1.1.2.2.1	0.858974358974359	.	204000001	204240000	#FF4848	1	0.875
chr2	204240001	204400000	A.1.2.1.2.1.2.2.1.2.2	0.775058275058275	.	204240001	204400000	#FF4848	1	0.875
chr2	204400001	204520000	A.1.2.1.2.1.1.1.2.2.1.2	0.803030303030303	.	204400001	204520000	#FF4848	1	0.875
chr2	204520001	204760000	A.1.2.1.2.1.1.1.2.2.1.1	0.804195804195804	.	204520001	204760000	#FF4848	1	0.875
chr2	204760001	205160000	A.2.1.2.1.1.1.2.1.2	0.604895104895105	.	204760001	205160000	#FF9191	1	0.75
chr2	205160001	205520000	A.2.1.2.1.1.1.2.1.1.2	0.606060606060606	.	205160001	205520000	#FF9191	1	0.75
chr2	205520001	205840000	A.2.1.2.2.1.2.2.1.2	0.538461538461538	.	205520001	205840000	#FF9191	1	0.75
chr2	205840001	206120000	A.2.2.2.2.2.1.1.2.1.1	0.409090909090909	.	205840001	206120000	#FFDADA	1	0.625
chr2	206120001	206600000	A.2.2.2.2.2.1.1.2.1.2	0.407925407925408	.	206120001	206600000	#FFDADA	1	0.625
chr2	206600001	206880000	A.1.2.1.2.1.1.2.1.2.1.2.2	0.797202797202797	.	206600001	206880000	#FF4848	1	0.875
chr2	206880001	207040000	A.1.2.1.2.2.2.1.2.2.1	0.75990675990676	.	206880001	207040000	#FF4848	1	0.875
chr2	207040001	207200000	B.1.1.2.2.1.2.2.2	0.301864801864802	.	207040001	207200000	#DADAFF	1	0.5
chr2	207200001	207440000	B.1.1.2.2.2.2.2.1	0.291375291375291	.	207200001	207440000	#DADAFF	1	0.5
chr2	207440001	207600000	B.1.1.2.2.1.2.2.1	0.303030303030303	.	207440001	207600000	#DADAFF	1	0.5
chr2	207600001	207920000	A.2.1.2.1.1.2.2.2.1.1	0.585081585081585	.	207600001	207920000	#FF9191	1	0.75
chr2	207920001	208280000	A.1.1.2.2.2.2.1.2.1.1.1	0.869463869463869	.	207920001	208280000	#FF0000	1	1
chr2	208280001	208640000	A.1.1.2.2.2.2.1.2.2.1	0.865967365967366	.	208280001	208640000	#FF0000	1	1
chr2	208640001	208960000	A.1.2.1.2.2.1.2.2.1	0.768065268065268	.	208640001	208960000	#FF4848	1	0.875
chr2	208960001	209200000	A.2.1.2.1.1.2.2.1.1.2.2.1.1	0.592074592074592	.	208960001	209200000	#FF9191	1	0.75
chr2	209200001	209520000	B.1.1.2.2.1.1.1.2.2.1	0.317016317016317	.	209200001	209520000	#DADAFF	1	0.5
chr2	209520001	209720000	B.1.2.2.2.2.1.2.1	0.202797202797203	.	209520001	209720000	#9191FF	1	0.375
chr2	209720001	210000000	B.1.2.2.2.1.1.2.2.1.2.2	0.216783216783217	.	209720001	210000000	#9191FF	1	0.375
chr2	210000001	210200000	B.1.1.2.2.2.1.2.1.2	0.297202797202797	.	210000001	210200000	#DADAFF	1	0.5
chr2	210200001	210440000	B.1.1.1.2.2.1.2.2	0.353146853146853	.	210200001	210440000	#DADAFF	1	0.5
chr2	210440001	210800000	B.2.1.1.1.2.1.1.2.2	0.173659673659674	.	210440001	210800000	#4848FF	1	0.25
chr2	210800001	211080000	B.1.1.2.2.2.2.1.2	0.292540792540793	.	210800001	211080000	#DADAFF	1	0.5
chr2	211080001	211320000	B.1.2.2.2.1.1.1.1.1	0.228438228438228	.	211080001	211320000	#9191FF	1	0.375
chr2	211320001	211440000	A.2.1.2.2.2.2.1.1	0.51981351981352	.	211320001	211440000	#FF9191	1	0.75
chr2	211440001	211760000	B.1.2.2.2.1.1.1.1.2	0.227272727272727	.	211440001	211760000	#9191FF	1	0.375
chr2	211760001	212120000	B.1.1.2.2.2.1.2.1.1	0.298368298368298	.	211760001	212120000	#DADAFF	1	0.5
chr2	212120001	212600000	B.1.2.2.2.1.1.1.2.1.2	0.224941724941725	.	212120001	212600000	#9191FF	1	0.375
chr2	212600001	212800000	B.1.2.2.1.1.2.2.2	0.237762237762238	.	212600001	212800000	#9191FF	1	0.375
chr2	212800001	213280000	B.1.2.2.2.1.1.1.2.1.1	0.226107226107226	.	212800001	213280000	#9191FF	1	0.375
chr2	213280001	213440000	B.1.1.2.2.1.1.1.2.1	0.318181818181818	.	213280001	213440000	#DADAFF	1	0.5
chr2	213440001	213760000	A.2.1.2.1.1.2.1.1.2.2	0.6002331002331	.	213440001	213760000	#FF9191	1	0.75
chr2	213760001	214000000	A.1.2.1.2.2.1.2.2.2.1	0.766899766899767	.	213760001	214000000	#FF4848	1	0.875
chr2	214000001	214600000	B.1.1.2.2.1.1.1.2.2.2.1	0.315850815850816	.	214000001	214600000	#DADAFF	1	0.5
chr2	214600001	214920000	B.1.1.2.2.1.1.1.2.2.2.2	0.314685314685315	.	214600001	214920000	#DADAFF	1	0.5
chr2	214920001	215600000	A.2.2.2.2.1.1.2.1	0.424242424242424	.	214920001	215600000	#FFDADA	1	0.625
chr2	215600001	215880000	A.2.1.2.1.1.2.1.2.2.1	0.596736596736597	.	215600001	215880000	#FF9191	1	0.75
chr2	215880001	216080000	A.1.2.1.2.1.1.1.2.1.1	0.807692307692308	.	215880001	216080000	#FF4848	1	0.875
chr2	216080001	216360000	A.1.2.1.2.1.1.2.1.2.2	0.796037296037296	.	216080001	216360000	#FF4848	1	0.875
chr2	216360001	216520000	A.2.1.2.2.1.1.2.2.1.2	0.544289044289044	.	216360001	216520000	#FF9191	1	0.75
chr2	216520001	216680000	A.2.1.2.2.1.1.2.2.1.1.2	0.545454545454545	.	216520001	216680000	#FF9191	1	0.75
chr2	216680001	216840000	A.2.1.2.1.2.1.2.1.1	0.573426573426573	.	216680001	216840000	#FF9191	1	0.75
chr2	216840001	217320000	A.1.1.2.2.2.2.2.1	0.863636363636364	.	216840001	217320000	#FF0000	1	1
chr2	217320001	217520000	A.1.2.1.1.1.2.2.1.1.1	0.842657342657343	.	217320001	217520000	#FF4848	1	0.875
chr2	217520001	217880000	A.1.2.1.2.1.1.1.1.1.1	0.812354312354312	.	217520001	217880000	#FF4848	1	0.875
chr2	217880001	218040000	A.1.2.1.2.1.2.1.1.2.2.2	0.77972027972028	.	217880001	218040000	#FF4848	1	0.875
chr2	218040001	218320000	A.1.2.1.1.1.1.1.1.1.1	0.861305361305361	.	218040001	218320000	#FF4848	1	0.875
chr2	218320001	218640000	A.1.2.1.1.1.1.1.1.1.2.1	0.86013986013986	.	218320001	218640000	#FF4848	1	0.875
chr2	218640001	219000000	A.1.2.1.1.1.1.1.2.2	0.854312354312354	.	218640001	219000000	#FF4848	1	0.875
chr2	219000001	219120000	A.2.1.2.1.2.2.1.1.1	0.568764568764569	.	219000001	219120000	#FF9191	1	0.75
chr2	219120001	219320000	A.1.1.2.2.2.1.1.2	0.876456876456876	.	219120001	219320000	#FF0000	1	1
chr2	219320001	219520000	A.1.2.1.1.1.1.2.2.2	0.848484848484849	.	219320001	219520000	#FF4848	1	0.875
chr2	219520001	219800000	A.1.2.1.1.1.2.2.2.1.2	0.836829836829837	.	219520001	219800000	#FF4848	1	0.875
chr2	219800001	220000000	A.2.1.2.1.2.2.1.2	0.566433566433566	.	219800001	220000000	#FF9191	1	0.75
chr2	220000001	220200000	A.1.2.1.2.1.2.1.2	0.778554778554779	.	220000001	220200000	#FF4848	1	0.875
chr2	220200001	220560000	A.1.2.1.1.1.1.1.2.1	0.855477855477855	.	220200001	220560000	#FF4848	1	0.875
chr2	220560001	220800000	A.2.1.2.2.1.2.2.2.1	0.537296037296037	.	220560001	220800000	#FF9191	1	0.75
chr2	220800001	221280000	A.1.2.1.2.1.1.2.2.2.2.1.1	0.79020979020979	.	220800001	221280000	#FF4848	1	0.875
chr2	221280001	221520000	A.1.2.1.2.1.2.1.1.2.2.1.1	0.782051282051282	.	221280001	221520000	#FF4848	1	0.875
chr2	221520001	221760000	A.2.1.2.1.2.2.2.2.1	0.559440559440559	.	221520001	221760000	#FF9191	1	0.75
chr2	221760001	222120000	A.2.1.2.2.1.1.1.2.2	0.553613053613054	.	221760001	222120000	#FF9191	1	0.75
chr2	222120001	222520000	A.2.1.2.1.2.2.2.1.2.1.1.2	0.562937062937063	.	222120001	222520000	#FF9191	1	0.75
chr2	222520001	222880000	A.2.2.1.2.1.2.1.1.1	0.483682983682984	.	222520001	222880000	#FFDADA	1	0.625
chr2	222880001	223520000	A.2.2.1.2.1.2.1.2.1.1	0.48018648018648	.	222880001	223520000	#FFDADA	1	0.625
chr2	223520001	223800000	A.1.1.2.2.2.1.1.1.2	0.877622377622378	.	223520001	223800000	#FF0000	1	1
chr2	223800001	224040000	A.2.2.1.2.1.2.1.2.2	0.477855477855478	.	223800001	224040000	#FFDADA	1	0.625
chr2	224040001	224480000	A.2.2.2.2.2.1.1.2.2	0.406759906759907	.	224040001	224480000	#FFDADA	1	0.625
chr2	224480001	224800000	A.1.2.1.1.1.1.1.1.1.2.2.2	0.857808857808858	.	224480001	224800000	#FF4848	1	0.875
chr2	224800001	225160000	A.2.1.2.2.2.1.2.1.2.2	0.523310023310023	.	224800001	225160000	#FF9191	1	0.75
chr2	225160001	225320000	A.2.1.2.1.2.1.2.1.2.2	0.571095571095571	.	225160001	225320000	#FF9191	1	0.75
chr2	225320001	225480000	A.1.2.1.1.1.2.1.1.1.1	0.847319347319347	.	225320001	225480000	#FF4848	1	0.875
chr2	225480001	225720000	A.2.1.2.2.1.1.2.2.2.2	0.541958041958042	.	225480001	225720000	#FF9191	1	0.75
chr2	225720001	225880000	A.2.1.2.1.2.1.2.1.2.1	0.572261072261072	.	225720001	225880000	#FF9191	1	0.75
chr2	225880001	226080000	A.2.2.1.2.1.1.1.1	0.487179487179487	.	225880001	226080000	#FFDADA	1	0.625
chr2	226080001	226520000	A.2.2.2.2.1.1.1.1.1	0.428904428904429	.	226080001	226520000	#FFDADA	1	0.625
chr2	226520001	226680000	B.1.1.1.2.2.1.1.2.2	0.355477855477855	.	226520001	226680000	#DADAFF	1	0.5
chr2	226680001	227200000	B.1.1.2.2.1.1.1.1	0.319347319347319	.	226680001	227200000	#DADAFF	1	0.5
chr2	227200001	227480000	A.2.1.2.2.2.2.2.1.1.1	0.515151515151515	.	227200001	227480000	#FF9191	1	0.75
chr2	227480001	227680000	A.2.2.2.2.1.1.1.2.2	0.425407925407925	.	227480001	227680000	#FFDADA	1	0.625
chr2	227680001	228040000	B.1.1.1.2.1.2.1.1.2.2	0.365967365967366	.	227680001	228040000	#DADAFF	1	0.5
chr2	228040001	228280000	A.2.1.2.1.1.2.1.1.1	0.602564102564103	.	228040001	228280000	#FF9191	1	0.75
chr2	228280001	228400000	A.1.2.1.1.1.2.1.2	0.843822843822844	.	228280001	228400000	#FF4848	1	0.875
chr2	228400001	228760000	A.1.2.1.2.2.1.1.1	0.771561771561772	.	228400001	228760000	#FF4848	1	0.875
chr2	228760001	229040000	B.1.2.2.2.2.1.2.2	0.201631701631702	.	228760001	229040000	#9191FF	1	0.375
chr2	229040001	229480000	B.2.1.1.2.2.2.2.1	0.137529137529138	.	229040001	229480000	#4848FF	1	0.25
chr2	229480001	229760000	B.1.2.2.2.1.2.2.1.1	0.213286713286713	.	229480001	229760000	#9191FF	1	0.375
chr2	229760001	229840000	B.1.2.2.1.1.2.2.1.2	0.238927738927739	.	229760001	229840000	#9191FF	1	0.375
chr2	229840001	230000000	B.1.2.2.2.1.2.2.2.2	0.208624708624709	.	229840001	230000000	#9191FF	1	0.375
chr2	230000001	230360000	B.1.1.2.2.1.1.2.2.2	0.31002331002331	.	230000001	230360000	#DADAFF	1	0.5
chr2	230360001	230640000	B.1.1.2.2.2.2.1.1.2	0.293706293706294	.	230360001	230640000	#DADAFF	1	0.5
chr2	230640001	230800000	A.1.2.1.2.2.1.2.1	0.769230769230769	.	230640001	230800000	#FF4848	1	0.875
chr2	230800001	231080000	A.2.1.2.1.1.2.2.2.1.2	0.583916083916084	.	230800001	231080000	#FF9191	1	0.75
chr2	231080001	231280000	A.2.2.1.2.1.1.1.2	0.486013986013986	.	231080001	231280000	#FFDADA	1	0.625
chr2	231280001	231480000	A.2.1.2.2.1.1.2.2.1.1.1	0.546620046620047	.	231280001	231480000	#FF9191	1	0.75
chr2	231480001	231680000	A.1.2.1.1.1.2.1.1.2	0.844988344988345	.	231480001	231680000	#FF4848	1	0.875
chr2	231680001	231920000	A.1.2.1.2.2.2.1.2.2.2	0.758741258741259	.	231680001	231920000	#FF4848	1	0.875
chr2	231920001	232320000	A.1.1.1.2.2.2.2	0.961538461538462	.	231920001	232320000	#FF0000	1	1
chr2	232320001	232680000	A.1.1.2.2.2.1.1.1.1	0.878787878787879	.	232320001	232680000	#FF0000	1	1
chr2	232680001	232800000	A.2.1.2.2.1.1.1.1.2	0.555944055944056	.	232680001	232800000	#FF9191	1	0.75
chr2	232800001	232960000	A.1.2.1.2.1.2.1.1.1.2.1	0.785547785547786	.	232800001	232960000	#FF4848	1	0.875
chr2	232960001	233400000	A.1.2.1.1.1.2.2.2.1.1.2	0.837995337995338	.	232960001	233400000	#FF4848	1	0.875
chr2	233400001	233480000	A.2.1.2.1.2.1.1.2.1	0.576923076923077	.	233400001	233480000	#FF9191	1	0.75
chr2	233480001	233600000	A.1.2.1.1.1.1.2.1.1.2	0.851981351981352	.	233480001	233600000	#FF4848	1	0.875
chr2	233600001	234000000	A.1.2.1.1.1.1.2.2.1	0.84965034965035	.	233600001	234000000	#FF4848	1	0.875
chr2	234040001	234160000	A.1.2.1.1.1.1.2.2.1	0.84965034965035	.	234040001	234160000	#FF4848	1	0.875
chr2	234160001	234400000	A.1.2.1.1.1.2.2.2.2.2	0.834498834498835	.	234160001	234400000	#FF4848	1	0.875
chr2	234400001	234800000	A.1.2.1.2.1.2.1.1.1.2.2	0.784382284382284	.	234400001	234800000	#FF4848	1	0.875
chr2	234800001	235000000	A.2.1.2.2.1.1.1.2.1	0.554778554778555	.	234800001	235000000	#FF9191	1	0.75
chr2	235000001	235240000	A.2.1.2.1.2.1.1.1	0.578088578088578	.	235000001	235240000	#FF9191	1	0.75
chr2	235240001	235440000	A.2.1.2.1.2.2.1.1.2	0.567599067599068	.	235240001	235440000	#FF9191	1	0.75
chr2	235440001	235720000	A.1.2.1.2.1.2.1.1.2.1	0.783216783216783	.	235440001	235720000	#FF4848	1	0.875
chr2	235720001	236040000	A.1.2.1.1.1.2.2.2.2.1	0.835664335664336	.	235720001	236040000	#FF4848	1	0.875
chr2	236040001	236480000	A.1.2.1.2.1.1.1.1.2.2	0.808857808857809	.	236040001	236480000	#FF4848	1	0.875
chr2	236480001	236680000	A.2.1.2.1.2.2.2.1.2.1.1.1	0.564102564102564	.	236480001	236680000	#FF9191	1	0.75
chr2	236680001	237160000	A.2.2.1.2.1.2.1.2.1.2	0.479020979020979	.	236680001	237160000	#FFDADA	1	0.625
chr2	237160001	237440000	A.2.2.1.2.1.2.2.1	0.476689976689977	.	237160001	237440000	#FFDADA	1	0.625
chr2	237440001	237560000	A.2.1.2.2.1.2.2.2.2	0.536130536130536	.	237440001	237560000	#FF9191	1	0.75
chr2	237560001	238000000	A.1.2.1.1.1.2.2.2.1.1.1	0.839160839160839	.	237560001	238000000	#FF4848	1	0.875
chr2	238000001	238360000	A.2.2.1.2.1.2.2.2	0.475524475524476	.	238000001	238360000	#FFDADA	1	0.625
chr2	238360001	238520000	A.1.2.1.2.1.2.2.2.1	0.773892773892774	.	238360001	238520000	#FF4848	1	0.875
chr2	238520001	238680000	A.1.2.1.1.1.2.1.1.1.2	0.846153846153846	.	238520001	238680000	#FF4848	1	0.875
chr2	238680001	239200000	A.1.2.1.2.1.1.1.1.1.2	0.811188811188811	.	238680001	239200000	#FF4848	1	0.875
chr2	239200001	239400000	A.1.2.1.2.1.2.1.1.2.2.1.2	0.780885780885781	.	239200001	239400000	#FF4848	1	0.875
chr2	239400001	239600000	A.2.1.2.2.1.1.2.2.2.1	0.543123543123543	.	239400001	239600000	#FF9191	1	0.75
chr2	239600001	239800000	A.2.1.2.1.2.2.2.2.2	0.558275058275058	.	239600001	239800000	#FF9191	1	0.75
chr2	239840001	240080000	A.2.1.2.1.2.2.2.2.2	0.558275058275058	.	239840001	240080000	#FF9191	1	0.75
chr2	240080001	240320000	A.2.1.2.1.2.2.2.1.2.1.2	0.561771561771562	.	240080001	240320000	#FF9191	1	0.75
chr2	240320001	240520000	A.2.2.2.2.2.1.2.2	0.404428904428904	.	240320001	240520000	#FFDADA	1	0.625
chr2	240520001	240920000	A.2.2.2.2.2.1.2.1	0.405594405594406	.	240520001	240920000	#FFDADA	1	0.625
chr2	240920001	241080000	A.2.2.1.2.1.2.1.1.2.2	0.481351981351981	.	240920001	241080000	#FFDADA	1	0.625
chr2	241080001	241400000	A.2.2.1.2.1.2.1.1.2.1	0.482517482517482	.	241080001	241400000	#FFDADA	1	0.625
chr2	241400001	241560000	A.1.2.1.2.1.2.1.1.1.1	0.786713286713287	.	241400001	241560000	#FF4848	1	0.875
chr2	241560001	241760000	A.2.1.2.2.1.1.1.1.1	0.557109557109557	.	241560001	241760000	#FF9191	1	0.75
chr2	241760001	242000000	A.1.2.1.1.1.1.2.1.2	0.850815850815851	.	241760001	242000000	#FF4848	1	0.875
chr2	242000001	242280000	A.1.2.1.1.1.1.2.1.1.1	0.853146853146853	.	242000001	242280000	#FF4848	1	0.875
chr2	242280001	242680000	A.1.1.2.2.2.1.2.2	0.874125874125874	.	242280001	242680000	#FF0000	1	1
chr2	242680001	242880000	A.1.2.1.2.1.1.1.2.2.2	0.801864801864802	.	242680001	242880000	#FF4848	1	0.875
chr2	242880001	243080000	A.2.1.2.1.2.2.2.1.2.2	0.560606060606061	.	242880001	243080000	#FF9191	1	0.75
chr3	40001	280000	B.2.1.2.1.1.2.1.2	0.166929133858268	.	40001	280000	#4848FF	1	0.25
chr3	280001	440000	B.2.1.1.2.2.2.1.2	0.179527559055118	.	280001	440000	#4848FF	1	0.25
chr3	440001	1320000	B.2.2.2.2.1.2.1.1	0.0062992125984252	.	440001	1320000	#0000FF	1	0.125
chr3	1320001	1600000	B.2.2.1.1.1.1.2.1.2.2	0.0866141732283465	.	1320001	1600000	#0000FF	1	0.125
chr3	1600001	1800000	B.2.2.1.1.1.1.2.1.2.1	0.0881889763779528	.	1600001	1800000	#0000FF	1	0.125
chr3	1800001	2480000	B.2.2.2.2.1.2.1.2	0.0047244094488189	.	1800001	2480000	#0000FF	1	0.125
chr3	2480001	2800000	B.2.2.1.1.2.1.1.2.1	0.0724409448818898	.	2480001	2800000	#0000FF	1	0.125
chr3	2800001	3160000	B.2.2.1.1.2.1.1.2.2.1	0.0708661417322835	.	2800001	3160000	#0000FF	1	0.125
chr3	3160001	3640000	B.1.2.2.1.2.1.2.1	0.261417322834646	.	3160001	3640000	#9191FF	1	0.375
chr3	3640001	3840000	B.1.1.1.1.2.1.1.2	0.409448818897638	.	3640001	3840000	#DADAFF	1	0.5
chr3	3840001	4120000	B.1.1.2.2.2.2.2.1.1	0.354330708661417	.	3840001	4120000	#DADAFF	1	0.5
chr3	4120001	4360000	B.1.2.1.1.1.1.1.2.1.2	0.34488188976378	.	4120001	4360000	#9191FF	1	0.375
chr3	4360001	4680000	A.1.2.2.2.1.1.2.1.1	0.713385826771654	.	4360001	4680000	#FF4848	1	0.875
chr3	4680001	5240000	A.1.1.2.1.2.2.1.1	0.919685039370079	.	4680001	5240000	#FF0000	1	1
chr3	5240001	5440000	A.2.2.2.2.2.2.1	0.426771653543307	.	5240001	5440000	#FFDADA	1	0.625
chr3	5440001	5840000	B.2.1.1.2.1.2	0.198425196850394	.	5440001	5840000	#4848FF	1	0.25
chr3	5840001	6160000	B.2.1.2.1.2.2	0.159055118110236	.	5840001	6160000	#4848FF	1	0.25
chr3	6160001	6480000	B.2.2.1.1.1.2.2.2	0.0771653543307087	.	6160001	6480000	#0000FF	1	0.125
chr3	6480001	6560000	B.2.1.1.2.1.1.1	0.201574803149606	.	6480001	6560000	#4848FF	1	0.25
chr3	6560001	6720000	B.2.2.1.1.1.2.1	0.0818897637795276	.	6560001	6720000	#0000FF	1	0.125
chr3	6720001	7200000	B.2.2.1.1.1.2.2.1.1	0.0803149606299213	.	6720001	7200000	#0000FF	1	0.125
chr3	7200001	7600000	B.2.2.1.1.2.1.2	0.0677165354330709	.	7200001	7600000	#0000FF	1	0.125
chr3	7600001	7680000	B.2.1.1.2.1.1.2	0.2	.	7600001	7680000	#4848FF	1	0.25
chr3	7680001	8040000	B.2.2.1.1.1.2.2.1.2	0.078740157480315	.	7680001	8040000	#0000FF	1	0.125
chr3	8040001	8480000	B.1.2.2.1.2.2.2	0.245669291338583	.	8040001	8480000	#9191FF	1	0.375
chr3	8480001	8720000	A.1.2.2.2.1.1.1.2	0.71496062992126	.	8480001	8720000	#FF4848	1	0.875
chr3	8720001	8960000	A.1.2.2.2.1.1.2.2.1	0.708661417322835	.	8720001	8960000	#FF4848	1	0.875
chr3	8960001	9120000	A.1.2.2.2.2.2.1.1.2.2	0.68503937007874	.	8960001	9120000	#FF4848	1	0.875
chr3	9120001	9520000	A.1.1.1.2.1.2.1.1.1	0.982677165354331	.	9120001	9520000	#FF0000	1	1
chr3	9520001	9840000	A.1.2.2.2.2.2.1.2.1	0.683464566929134	.	9520001	9840000	#FF4848	1	0.875
chr3	9840001	10040000	A.1.1.2.1.1.1.1.1.2	0.962204724409449	.	9840001	10040000	#FF0000	1	1
chr3	10040001	10360000	A.1.1.2.1.1.2.1.1.1.2.2	0.949606299212598	.	10040001	10360000	#FF0000	1	1
chr3	10360001	10840000	B.1.1.1.1.1.2.2.2	0.41259842519685	.	10360001	10840000	#DADAFF	1	0.5
chr3	10840001	11240000	A.2.2.1.2.2.1.2.2	0.486614173228346	.	10840001	11240000	#FFDADA	1	0.625
chr3	11240001	11400000	A.1.2.2.2.2.1.1.1.1.1.2	0.699212598425197	.	11240001	11400000	#FF4848	1	0.875
chr3	11400001	11880000	A.1.2.1.1.1.1.1	0.839370078740157	.	11400001	11880000	#FF4848	1	0.875
chr3	11880001	12160000	A.2.2.2.2.2.1.1.2.1	0.433070866141732	.	11880001	12160000	#FFDADA	1	0.625
chr3	12160001	12240000	A.2.1.2.2.1.2.2	0.552755905511811	.	12160001	12240000	#FF9191	1	0.75
chr3	12240001	12520000	A.1.1.2.1.2.1.1.2	0.929133858267717	.	12240001	12520000	#FF0000	1	1
chr3	12520001	13000000	A.1.1.2.1.2.2.1.2.1.1.1	0.918110236220472	.	12520001	13000000	#FF0000	1	1
chr3	13000001	13280000	A.1.1.2.1.1.1.2.2.1	0.95748031496063	.	13000001	13280000	#FF0000	1	1
chr3	13280001	13520000	A.1.2.1.1.2.2.1	0.804724409448819	.	13280001	13520000	#FF4848	1	0.875
chr3	13520001	13680000	A.1.1.2.1.1.1.2.2.2	0.955905511811024	.	13520001	13680000	#FF0000	1	1
chr3	13680001	13960000	A.2.2.1.2.1.2.1	0.497637795275591	.	13680001	13960000	#FFDADA	1	0.625
chr3	13960001	14320000	A.1.2.1.1.2.2.2	0.803149606299213	.	13960001	14320000	#FF4848	1	0.875
chr3	14320001	14480000	A.1.2.1.1.2.1.2.1.1.2.2	0.81259842519685	.	14320001	14480000	#FF4848	1	0.875
chr3	14480001	15120000	A.1.1.1.1.2.1.1	0.993700787401575	.	14480001	15120000	#FF0000	1	1
chr3	15120001	15280000	A.1.2.2.2.2.2.1.2.2.1	0.681889763779528	.	15120001	15280000	#FF4848	1	0.875
chr3	15280001	15440000	A.1.2.1.1.2.1.2.1.1.1.2	0.815748031496063	.	15280001	15440000	#FF4848	1	0.875
chr3	15440001	15640000	A.1.2.2.2.2.2.2.2.2	0.674015748031496	.	15440001	15640000	#FF4848	1	0.875
chr3	15640001	16000000	A.1.2.2.2.1.1.1.1.2.2	0.716535433070866	.	15640001	16000000	#FF4848	1	0.875
chr3	16000001	16240000	A.2.1.2.2.2.2.1.2	0.541732283464567	.	16000001	16240000	#FF9191	1	0.75
chr3	16240001	16360000	A.2.2.1.2.1.1.1.2.1	0.507086614173228	.	16240001	16360000	#FFDADA	1	0.625
chr3	16360001	16520000	A.1.2.2.2.1.2.1.2	0.703937007874016	.	16360001	16520000	#FF4848	1	0.875
chr3	16520001	16840000	A.2.1.1.2.2.1.1.2.2.1.1.2	0.615748031496063	.	16520001	16840000	#FF9191	1	0.75
chr3	16840001	17200000	A.2.1.1.2.2.2.2	0.595275590551181	.	16840001	17200000	#FF9191	1	0.75
chr3	17200001	17680000	A.2.2.1.2.1.1.1.1.1	0.510236220472441	.	17200001	17680000	#FFDADA	1	0.625
chr3	17680001	17880000	A.2.1.2.2.2.1.2.2.1	0.546456692913386	.	17680001	17880000	#FF9191	1	0.75
chr3	17880001	18120000	A.2.1.2.2.2.1.2.1	0.548031496062992	.	17880001	18120000	#FF9191	1	0.75
chr3	18120001	18480000	A.2.2.1.2.1.1.2.2.2.2	0.499212598425197	.	18120001	18480000	#FFDADA	1	0.625
chr3	18480001	18880000	B.1.1.2.2.2.2.1.1.1	0.362204724409449	.	18480001	18880000	#DADAFF	1	0.5
chr3	18880001	19080000	B.1.2.1.1.1.2.1	0.333858267716535	.	18880001	19080000	#9191FF	1	0.375
chr3	19080001	19960000	B.2.2.2.2.1.1.2	0.0078740157480315	.	19080001	19960000	#0000FF	1	0.125
chr3	19960001	20240000	A.2.2.1.2.1.2.2	0.496062992125984	.	19960001	20240000	#FFDADA	1	0.625
chr3	20240001	20520000	B.2.1.1.2.2.1.2	0.184251968503937	.	20240001	20520000	#4848FF	1	0.25
chr3	20520001	21000000	B.2.2.1.1.2.2.2.1	0.0645669291338583	.	20520001	21000000	#0000FF	1	0.125
chr3	21000001	21600000	B.2.2.2.2.1.1.1	0.0094488188976378	.	21000001	21600000	#0000FF	1	0.125
chr3	21600001	22000000	B.2.2.1.1.2.2.2.2	0.062992125984252	.	21600001	22000000	#0000FF	1	0.125
chr3	22000001	22200000	B.2.1.2.1.2.1.1.1	0.163779527559055	.	22000001	22200000	#4848FF	1	0.25
chr3	22200001	22520000	B.2.2.1.1.2.2.1	0.0661417322834646	.	22200001	22520000	#0000FF	1	0.125
chr3	22520001	22880000	B.2.1.2.1.2.1.1.2	0.162204724409449	.	22520001	22880000	#4848FF	1	0.25
chr3	22880001	23080000	B.1.2.1.1.1.2.2	0.332283464566929	.	22880001	23080000	#9191FF	1	0.375
chr3	23080001	23400000	B.1.1.2.1.1.1.1	0.385826771653543	.	23080001	23400000	#DADAFF	1	0.5
chr3	23400001	23680000	B.1.1.1.2.1.2.1	0.396850393700787	.	23400001	23680000	#DADAFF	1	0.5
chr3	23680001	23920000	A.1.2.2.2.1.2.1.1	0.705511811023622	.	23680001	23920000	#FF4848	1	0.875
chr3	23920001	24080000	A.1.2.1.1.1.2.2	0.828346456692913	.	23920001	24080000	#FF4848	1	0.875
chr3	24080001	24320000	A.1.2.2.2.1.2.2	0.702362204724409	.	24080001	24320000	#FF4848	1	0.875
chr3	24320001	24720000	A.1.1.2.1.1.1.2.1	0.959055118110236	.	24320001	24720000	#FF0000	1	1
chr3	24720001	25000000	A.2.1.1.2.2.1.2.1	0.603149606299213	.	24720001	25000000	#FF9191	1	0.75
chr3	25000001	25160000	A.2.1.1.2.2.1.2.2	0.601574803149606	.	25000001	25160000	#FF9191	1	0.75
chr3	25160001	25680000	A.1.1.2.2.2.2.1.2	0.851968503937008	.	25160001	25680000	#FF0000	1	1
chr3	25680001	25880000	A.2.1.1.2.2.1.1.2.2.1.2.1	0.614173228346457	.	25680001	25880000	#FF9191	1	0.75
chr3	25880001	26040000	B.1.1.1.1.2.2.2	0.403149606299213	.	25880001	26040000	#DADAFF	1	0.5
chr3	26040001	26440000	B.2.2.1.1.2.1.1.2.2.2	0.0692913385826772	.	26040001	26440000	#0000FF	1	0.125
chr3	26440001	26680000	B.2.2.1.1.2.1.1.1.2	0.0740157480314961	.	26440001	26680000	#0000FF	1	0.125
chr3	26680001	26880000	B.2.2.1.1.1.1.1.1	0.0929133858267717	.	26680001	26880000	#0000FF	1	0.125
chr3	26880001	27200000	B.2.2.1.1.1.1.2.1.1	0.0897637795275591	.	26880001	27200000	#0000FF	1	0.125
chr3	27200001	27320000	B.1.2.2.1.2.1.2.2.2	0.258267716535433	.	27200001	27320000	#9191FF	1	0.375
chr3	27320001	27520000	A.2.1.2.2.2.1.1.2	0.549606299212598	.	27320001	27520000	#FF9191	1	0.75
chr3	27520001	27720000	A.1.2.2.2.1.1.2.1.2.2	0.710236220472441	.	27520001	27720000	#FF4848	1	0.875
chr3	27720001	28040000	B.1.2.2.1.1.2.1	0.27244094488189	.	27720001	28040000	#9191FF	1	0.375
chr3	28040001	28280000	B.2.1.2.1.1.2.1.1	0.168503937007874	.	28040001	28280000	#4848FF	1	0.25
chr3	28280001	28400000	B.1.1.2.2.2.1.1	0.365354330708661	.	28280001	28400000	#DADAFF	1	0.5
chr3	28400001	28720000	B.2.1.2.1.1.2.2	0.165354330708661	.	28400001	28720000	#4848FF	1	0.25
chr3	28720001	28880000	B.1.2.1.1.2.1.2.1	0.329133858267717	.	28720001	28880000	#9191FF	1	0.375
chr3	28880001	29240000	B.2.1.1.2.2.2.1.1.2	0.181102362204724	.	28880001	29240000	#4848FF	1	0.25
chr3	29240001	29440000	B.1.2.2.1.2.1.2.2.1	0.259842519685039	.	29240001	29440000	#9191FF	1	0.375
chr3	29440001	29840000	B.1.1.2.2.2.1.2	0.363779527559055	.	29440001	29840000	#DADAFF	1	0.5
chr3	29840001	30040000	A.2.2.1.2.1.1.2.1	0.503937007874016	.	29840001	30040000	#FFDADA	1	0.625
chr3	30040001	30320000	A.2.1.1.2.2.1.1.1.2	0.625196850393701	.	30040001	30320000	#FF9191	1	0.75
chr3	30320001	30640000	A.1.2.2.2.1.1.2.1.2.1	0.711811023622047	.	30320001	30640000	#FF4848	1	0.875
chr3	30640001	30720000	A.1.2.2.2.1.1.2.2.2	0.707086614173228	.	30640001	30720000	#FF4848	1	0.875
chr3	30720001	31160000	A.1.2.1.1.1.1.2.1.1	0.837795275590551	.	30720001	31160000	#FF4848	1	0.875
chr3	31160001	31600000	A.1.2.1.1.1.1.2.1.2	0.836220472440945	.	31160001	31600000	#FF4848	1	0.875
chr3	31600001	31840000	A.1.2.1.1.1.1.2.2	0.834645669291339	.	31600001	31840000	#FF4848	1	0.875
chr3	31840001	32280000	A.1.1.1.2.1.2.2	0.977952755905512	.	31840001	32280000	#FF0000	1	1
chr3	32280001	32520000	A.1.1.2.1.2.1.2.1.2	0.925984251968504	.	32280001	32520000	#FF0000	1	1
chr3	32520001	32720000	A.1.1.2.1.2.1.2.1.1	0.92755905511811	.	32520001	32720000	#FF0000	1	1
chr3	32720001	32960000	A.1.1.2.1.2.1.1.1.2	0.930708661417323	.	32720001	32960000	#FF0000	1	1
chr3	32960001	33160000	A.1.1.2.1.2.1.2.2.1.1	0.924409448818898	.	32960001	33160000	#FF0000	1	1
chr3	33160001	33480000	A.1.1.2.1.2.1.2.2.1.2	0.922834645669291	.	33160001	33480000	#FF0000	1	1
chr3	33480001	33880000	A.1.1.2.1.2.1.1.1.1	0.932283464566929	.	33480001	33880000	#FF0000	1	1
chr3	33880001	34440000	A.2.1.1.2.2.1.1.1.1	0.626771653543307	.	33880001	34440000	#FF9191	1	0.75
chr3	34440001	34600000	B.1.1.1.1.2.1.2.1	0.407874015748032	.	34440001	34600000	#DADAFF	1	0.5
chr3	34600001	34760000	A.2.2.1.2.2.2.1	0.48503937007874	.	34600001	34760000	#FFDADA	1	0.625
chr3	34760001	35120000	B.1.1.2.2.1.1.1.2	0.373228346456693	.	34760001	35120000	#DADAFF	1	0.5
chr3	35120001	35440000	B.2.1.1.2.2.2.1.1.1	0.182677165354331	.	35120001	35440000	#4848FF	1	0.25
chr3	35440001	35640000	B.1.2.2.1.2.1.1.1	0.264566929133858	.	35440001	35640000	#9191FF	1	0.375
chr3	35640001	35760000	B.1.2.1.1.2.1.1	0.330708661417323	.	35640001	35760000	#9191FF	1	0.375
chr3	35760001	36000000	B.1.2.2.1.2.1.1.2	0.262992125984252	.	35760001	36000000	#9191FF	1	0.375
chr3	36000001	36160000	B.1.2.1.1.2.1.2.2	0.32755905511811	.	36000001	36160000	#9191FF	1	0.375
chr3	36160001	36560000	A.2.2.2.2.2.2.2.1	0.425196850393701	.	36160001	36560000	#FFDADA	1	0.625
chr3	36560001	36720000	A.2.1.2.2.2.2.2.2.2.1	0.535433070866142	.	36560001	36720000	#FF9191	1	0.75
chr3	36720001	37000000	A.2.2.1.2.2.1.1.1	0.494488188976378	.	36720001	37000000	#FFDADA	1	0.625
chr3	37000001	37200000	A.1.2.2.2.2.1.2.1	0.691338582677165	.	37000001	37200000	#FF4848	1	0.875
chr3	37200001	37960000	A.1.1.1.2.1.1.1	0.985826771653543	.	37200001	37960000	#FF0000	1	1
chr3	37960001	38360000	A.1.1.2.1.2.2.1.2.1.2	0.913385826771654	.	37960001	38360000	#FF0000	1	1
chr3	38360001	38560000	A.2.1.1.2.2.2.1.2.1	0.598425196850394	.	38360001	38560000	#FF9191	1	0.75
chr3	38560001	38760000	B.1.1.2.2.1.2	0.366929133858268	.	38560001	38760000	#DADAFF	1	0.5
chr3	38760001	39080000	B.1.2.1.1.2.2.1	0.325984251968504	.	38760001	39080000	#9191FF	1	0.375
chr3	39080001	39280000	A.1.2.2.2.2.1.2.2	0.689763779527559	.	39080001	39280000	#FF4848	1	0.875
chr3	39280001	39400000	A.2.1.2.2.2.2.1.1	0.543307086614173	.	39280001	39400000	#FF9191	1	0.75
chr3	39400001	39600000	A.2.1.1.2.2.2.1.2.2	0.596850393700787	.	39400001	39600000	#FF9191	1	0.75
chr3	39600001	39800000	B.1.1.1.1.1.2.1.1.1	0.418897637795276	.	39600001	39800000	#DADAFF	1	0.5
chr3	39800001	40000000	A.2.2.2.2.2.1.2.2	0.428346456692913	.	39800001	40000000	#FFDADA	1	0.625
chr3	40000001	40200000	B.1.1.2.2.1.1.2.1.1	0.371653543307087	.	40000001	40200000	#DADAFF	1	0.5
chr3	40200001	40600000	A.2.1.1.2.2.2.1.1	0.6	.	40200001	40600000	#FF9191	1	0.75
chr3	40600001	41080000	A.2.1.1.2.2.1.1.2.1.2.1	0.620472440944882	.	40600001	41080000	#FF9191	1	0.75
chr3	41080001	41280000	A.2.1.1.2.1.2.2.1	0.62992125984252	.	41080001	41280000	#FF9191	1	0.75
chr3	41280001	41680000	B.1.1.2.2.2.2.2.2.1	0.351181102362205	.	41280001	41680000	#DADAFF	1	0.5
chr3	41680001	41960000	A.2.2.2.2.2.1.2.1	0.42992125984252	.	41680001	41960000	#FFDADA	1	0.625
chr3	41960001	42280000	A.1.2.1.1.2.1.1.2.2.1	0.820472440944882	.	41960001	42280000	#FF4848	1	0.875
chr3	42280001	42480000	A.2.2.1.2.2.1.2.1.1.1	0.491338582677165	.	42280001	42480000	#FFDADA	1	0.625
chr3	42480001	42640000	A.1.2.2.2.2.2.1.1.1	0.688188976377953	.	42480001	42640000	#FF4848	1	0.875
chr3	42640001	42960000	A.1.2.1.1.2.1.2.1.1.1.1	0.817322834645669	.	42640001	42960000	#FF4848	1	0.875
chr3	42960001	43360000	A.2.2.1.2.1.1.1.2.2	0.505511811023622	.	42960001	43360000	#FFDADA	1	0.625
chr3	43360001	43600000	A.2.1.2.2.2.2.2.2.1.1	0.538582677165354	.	43360001	43600000	#FF9191	1	0.75
chr3	43600001	43760000	A.2.1.2.2.1.2.1.1.2	0.555905511811024	.	43600001	43760000	#FF9191	1	0.75
chr3	43760001	44320000	A.2.2.2.2.2.1.1.2.2	0.431496062992126	.	43760001	44320000	#FFDADA	1	0.625
chr3	44320001	44520000	A.2.2.1.2.2.1.2.1.2	0.488188976377953	.	44320001	44520000	#FFDADA	1	0.625
chr3	44520001	44800000	A.2.2.2.2.2.1.1.1.2	0.434645669291339	.	44520001	44800000	#FFDADA	1	0.625
chr3	44800001	45040000	A.1.2.2.2.2.2.2.1.1	0.678740157480315	.	44800001	45040000	#FF4848	1	0.875
chr3	45040001	45520000	A.1.1.2.1.2.2.2.2.1.1	0.907086614173228	.	45040001	45520000	#FF0000	1	1
chr3	45520001	45720000	A.2.1.1.2.1.2.1	0.631496062992126	.	45520001	45720000	#FF9191	1	0.75
chr3	45720001	45960000	A.1.2.1.1.2.1.2.1.1.2.1	0.814173228346457	.	45720001	45960000	#FF4848	1	0.875
chr3	45960001	46200000	A.1.2.2.2.2.1.1.1.1.2	0.697637795275591	.	45960001	46200000	#FF4848	1	0.875
chr3	46200001	46480000	A.1.2.1.1.2.1.1.1.2.1	0.825196850393701	.	46200001	46480000	#FF4848	1	0.875
chr3	46480001	46760000	A.1.2.2.2.2.2.2.1.2	0.677165354330709	.	46480001	46760000	#FF4848	1	0.875
chr3	46760001	46800000	A.2.1.2.2.1.2.1.2	0.554330708661417	.	46760001	46800000	#FF9191	1	0.75
chr3	46840001	46960000	A.2.1.2.2.1.2.1.2	0.554330708661417	.	46840001	46960000	#FF9191	1	0.75
chr3	46960001	47120000	A.2.1.1.2.1.1.1.1	0.636220472440945	.	46960001	47120000	#FF9191	1	0.75
chr3	47120001	47440000	A.1.2.2.2.2.1.1.1.2.2	0.694488188976378	.	47120001	47440000	#FF4848	1	0.875
chr3	47480001	47640000	A.1.2.1.1.2.1.2.2.1.1	0.809448818897638	.	47480001	47640000	#FF4848	1	0.875
chr3	47680001	47840000	A.1.2.1.1.2.1.2.2.1.1	0.809448818897638	.	47680001	47840000	#FF4848	1	0.875
chr3	47840001	48200000	A.1.2.1.1.2.1.2.2.1.2	0.807874015748032	.	47840001	48200000	#FF4848	1	0.875
chr3	48320001	48400000	A.1.1.2.1.1.2.2.2.1	0.935433070866142	.	48320001	48400000	#FF0000	1	1
chr3	48520001	48560000	A.1.1.2.1.1.2.2.2.1	0.935433070866142	.	48520001	48560000	#FF0000	1	1
chr3	48600001	48960000	A.1.1.2.1.1.2.2.2.1	0.935433070866142	.	48600001	48960000	#FF0000	1	1
chr3	48960001	49120000	A.2.1.1.2.1.1.2	0.633070866141732	.	48960001	49120000	#FF9191	1	0.75
chr3	49160001	49200000	A.2.1.1.2.1.1.2	0.633070866141732	.	49160001	49200000	#FF9191	1	0.75
chr3	49200001	49680000	A.1.2.1.1.2.1.1.1.2.2	0.823622047244094	.	49200001	49680000	#FF4848	1	0.875
chr3	49800001	50040000	A.1.2.1.1.2.1.2.2.2	0.806299212598425	.	49800001	50040000	#FF4848	1	0.875
chr3	50080001	50120000	A.1.2.1.1.2.1.2.2.2	0.806299212598425	.	50080001	50120000	#FF4848	1	0.875
chr3	50120001	50360000	A.2.1.1.2.1.1.1.2	0.634645669291339	.	50120001	50360000	#FF9191	1	0.75
chr3	50360001	50720000	A.1.1.2.1.1.2.2.2.2	0.933858267716535	.	50360001	50720000	#FF0000	1	1
chr3	50720001	50920000	A.2.1.1.2.1.2.2.2	0.628346456692913	.	50720001	50920000	#FF9191	1	0.75
chr3	50960001	51000000	A.2.1.1.2.1.2.2.2	0.628346456692913	.	50960001	51000000	#FF9191	1	0.75
chr3	51000001	51400000	A.2.1.2.2.1.1.1.2	0.560629921259843	.	51000001	51400000	#FF9191	1	0.75
chr3	51400001	51520000	A.2.1.2.2.1.1.2	0.559055118110236	.	51400001	51520000	#FF9191	1	0.75
chr3	51520001	51960000	A.1.2.1.1.2.1.1.2.2.2	0.818897637795276	.	51520001	51960000	#FF4848	1	0.875
chr3	51960001	52320000	A.1.2.2.2.2.1.1.1.1.1.1	0.700787401574803	.	51960001	52320000	#FF4848	1	0.875
chr3	52720001	53320000	A.1.1.2.1.1.1.1.2	0.960629921259842	.	52720001	53320000	#FF0000	1	1
chr3	53320001	53520000	A.1.2.2.2.2.1.1.1.2.1	0.696062992125984	.	53320001	53520000	#FF4848	1	0.875
chr3	53520001	53960000	A.1.2.1.1.2.1.1.1.1	0.826771653543307	.	53520001	53960000	#FF4848	1	0.875
chr3	53960001	54240000	A.2.2.1.2.2.1.2.1.1.2	0.489763779527559	.	53960001	54240000	#FFDADA	1	0.625
chr3	54240001	54440000	A.1.2.2.2.2.2.2.2.1	0.675590551181102	.	54240001	54440000	#FF4848	1	0.875
chr3	54440001	54520000	B.1.1.1.1.1.2.1.2	0.415748031496063	.	54440001	54520000	#DADAFF	1	0.5
chr3	54520001	54840000	B.1.1.1.1.1.2.2.1	0.414173228346457	.	54520001	54840000	#DADAFF	1	0.5
chr3	54840001	55280000	A.1.2.1.1.2.1.1.2.1	0.822047244094488	.	54840001	55280000	#FF4848	1	0.875
chr3	55280001	55560000	A.1.2.1.1.2.1.2.1.2	0.811023622047244	.	55280001	55560000	#FF4848	1	0.875
chr3	55560001	55920000	A.1.1.2.1.2.2.2.2.1.2	0.905511811023622	.	55560001	55920000	#FF0000	1	1
chr3	55920001	56080000	A.2.1.1.2.2.1.1.2.1.2.2	0.618897637795276	.	55920001	56080000	#FF9191	1	0.75
chr3	56080001	56360000	A.2.1.1.2.2.1.1.2.1.1.2	0.622047244094488	.	56080001	56360000	#FF9191	1	0.75
chr3	56360001	56640000	A.2.1.2.2.1.2.1.1.1	0.55748031496063	.	56360001	56640000	#FF9191	1	0.75
chr3	56640001	57040000	A.1.1.2.1.2.2.2.1	0.908661417322835	.	56640001	57040000	#FF0000	1	1
chr3	57040001	57320000	A.1.1.2.1.1.1.1.1.1	0.963779527559055	.	57040001	57320000	#FF0000	1	1
chr3	57320001	57800000	A.1.1.1.2.1.1.2	0.984251968503937	.	57320001	57800000	#FF0000	1	1
chr3	57800001	58160000	A.1.1.1.1.2.1.2	0.992125984251969	.	57800001	58160000	#FF0000	1	1
chr3	58160001	58600000	A.1.1.2.1.2.2.1.2.1.1.2.2	0.91496062992126	.	58160001	58600000	#FF0000	1	1
chr3	58600001	58840000	B.1.1.1.1.1.2.1.1.2	0.417322834645669	.	58600001	58840000	#DADAFF	1	0.5
chr3	58840001	59160000	B.1.1.2.2.1.1.2.2	0.368503937007874	.	58840001	59160000	#DADAFF	1	0.5
chr3	59160001	59480000	A.2.1.1.2.2.1.1.2.2.2.1.1	0.609448818897638	.	59160001	59480000	#FF9191	1	0.75
chr3	59480001	59600000	A.2.2.2.2.2.1.1.1.1	0.436220472440945	.	59480001	59600000	#FFDADA	1	0.625
chr3	59600001	59760000	A.2.1.2.2.2.2.2.2.1.2	0.537007874015748	.	59600001	59760000	#FF9191	1	0.75
chr3	59760001	60200000	A.2.1.1.2.2.1.1.2.2.2.2.1	0.606299212598425	.	59760001	60200000	#FF9191	1	0.75
chr3	60200001	60680000	A.2.2.1.2.2.2.2.1.1	0.483464566929134	.	60200001	60680000	#FFDADA	1	0.625
chr3	60680001	60800000	A.2.2.1.2.1.1.2.2.1	0.502362204724409	.	60680001	60800000	#FFDADA	1	0.625
chr3	60800001	61080000	A.2.1.2.2.2.1.2.2.2	0.544881889763779	.	60800001	61080000	#FF9191	1	0.75
chr3	61080001	61240000	A.2.1.2.2.2.2.2.1	0.540157480314961	.	61080001	61240000	#FF9191	1	0.75
chr3	61240001	61320000	A.2.2.2.2.2.2.2.2.1	0.423622047244094	.	61240001	61320000	#FFDADA	1	0.625
chr3	61320001	61480000	B.1.1.2.2.2.2.2.1.2	0.352755905511811	.	61320001	61480000	#DADAFF	1	0.5
chr3	61480001	61560000	B.1.2.1.1.1.1.2.2.1	0.337007874015748	.	61480001	61560000	#9191FF	1	0.375
chr3	61560001	61760000	B.1.2.1.1.2.2.2.1.2.1	0.321259842519685	.	61560001	61760000	#9191FF	1	0.375
chr3	61760001	62240000	B.2.1.1.2.2.1.1.1.1.2	0.195275590551181	.	61760001	62240000	#4848FF	1	0.25
chr3	62240001	62400000	B.1.1.2.2.1.1.1.1	0.374803149606299	.	62240001	62400000	#DADAFF	1	0.5
chr3	62400001	62640000	B.1.2.2.1.2.2.1.1.1	0.256692913385827	.	62400001	62640000	#9191FF	1	0.375
chr3	62640001	62840000	B.2.1.2.1.2.1.2	0.160629921259843	.	62640001	62840000	#4848FF	1	0.25
chr3	62840001	63160000	B.2.2.1.1.1.1.2.2.2	0.0834645669291339	.	62840001	63160000	#0000FF	1	0.125
chr3	63160001	63240000	B.1.2.2.1.1.1.1.1	0.280314960629921	.	63160001	63240000	#9191FF	1	0.375
chr3	63240001	63800000	B.2.1.1.2.2.2.2	0.177952755905512	.	63240001	63800000	#4848FF	1	0.25
chr3	63800001	64480000	A.1.1.1.2.1.2.1.1.2	0.981102362204724	.	63800001	64480000	#FF0000	1	1
chr3	64480001	64680000	A.2.2.1.2.2.1.1.2	0.492913385826772	.	64480001	64680000	#FFDADA	1	0.625
chr3	64680001	64880000	B.1.2.1.1.2.2.2.1.2.2	0.319685039370079	.	64680001	64880000	#9191FF	1	0.375
chr3	64880001	65120000	B.1.2.2.1.1.1.2.2	0.274015748031496	.	64880001	65120000	#9191FF	1	0.375
chr3	65120001	65400000	B.1.2.1.1.1.1.2.2.2	0.335433070866142	.	65120001	65400000	#9191FF	1	0.375
chr3	65400001	65760000	A.2.1.1.2.2.1.1.2.2.1.1.1	0.617322834645669	.	65400001	65760000	#FF9191	1	0.75
chr3	65760001	66160000	A.1.2.1.1.1.2.1.2	0.82992125984252	.	65760001	66160000	#FF4848	1	0.875
chr3	66280001	66440000	A.2.1.2.2.2.2.2.2.2.2	0.533858267716535	.	66280001	66440000	#FF9191	1	0.75
chr3	66440001	66640000	A.1.2.1.1.1.2.1.1.1	0.833070866141732	.	66440001	66640000	#FF4848	1	0.875
chr3	66640001	66880000	A.1.2.1.1.1.2.1.1.2	0.831496062992126	.	66640001	66880000	#FF4848	1	0.875
chr3	66880001	67080000	B.1.1.2.2.1.1.2.1.2	0.37007874015748	.	66880001	67080000	#DADAFF	1	0.5
chr3	67080001	67520000	A.2.2.2.2.2.2.2.2.2	0.422047244094488	.	67080001	67520000	#FFDADA	1	0.625
chr3	67520001	67720000	A.2.1.1.2.2.1.1.2.2.1.2.2.2	0.611023622047244	.	67520001	67720000	#FF9191	1	0.75
chr3	67720001	68000000	B.1.2.2.1.1.1.2.1.2	0.275590551181102	.	67720001	68000000	#9191FF	1	0.375
chr3	68000001	68240000	B.1.2.2.1.2.2.1.1.2.1.2	0.253543307086614	.	68000001	68240000	#9191FF	1	0.375
chr3	68240001	68640000	B.2.2.1.1.2.1.1.1.1	0.0755905511811024	.	68240001	68640000	#0000FF	1	0.125
chr3	68640001	69080000	B.2.1.1.2.2.1.1.2.2.1.2	0.18740157480315	.	68640001	69080000	#4848FF	1	0.25
chr3	69080001	69320000	A.1.1.2.1.2.1.2.2.2	0.921259842519685	.	69080001	69320000	#FF0000	1	1
chr3	69320001	69560000	A.1.2.2.2.1.1.1.1.1	0.719685039370079	.	69320001	69560000	#FF4848	1	0.875
chr3	69560001	69720000	A.2.1.2.2.1.1.1.1	0.562204724409449	.	69560001	69720000	#FF9191	1	0.75
chr3	69720001	70040000	A.1.1.2.1.2.2.1.2.2.1	0.911811023622047	.	69720001	70040000	#FF0000	1	1
chr3	70040001	70360000	A.2.1.1.2.2.1.1.2.1.1.1	0.623622047244095	.	70040001	70360000	#FF9191	1	0.75
chr3	70360001	70560000	A.1.2.2.2.1.1.1.1.2.1	0.718110236220472	.	70360001	70560000	#FF4848	1	0.875
chr3	70560001	71400000	A.1.1.1.2.1.2.1.2	0.979527559055118	.	70560001	71400000	#FF0000	1	1
chr3	71400001	71720000	A.1.1.2.1.2.2.1.2.1.1.2.1	0.916535433070866	.	71400001	71720000	#FF0000	1	1
chr3	71720001	71920000	A.1.2.2.2.2.2.1.1.2.1	0.686614173228347	.	71720001	71920000	#FF4848	1	0.875
chr3	71920001	72280000	A.1.1.2.1.2.2.1.2.2.2	0.910236220472441	.	71920001	72280000	#FF0000	1	1
chr3	72280001	72360000	A.1.2.2.2.2.2.1.2.2.2	0.680314960629921	.	72280001	72360000	#FF4848	1	0.875
chr3	72360001	72880000	A.1.1.1.1.1.1	1	.	72360001	72880000	#FF0000	1	1
chr3	72880001	73160000	A.1.1.2.1.2.2.2.2.2	0.903937007874016	.	72880001	73160000	#FF0000	1	1
chr3	73160001	73440000	A.2.2.1.2.2.2.2.2.2.1	0.478740157480315	.	73160001	73440000	#FFDADA	1	0.625
chr3	73440001	73920000	A.2.1.1.2.2.1.1.2.2.2.2.2	0.604724409448819	.	73440001	73920000	#FF9191	1	0.75
chr3	73920001	74080000	B.2.1.2.1.1.1.2.1	0.171653543307087	.	73920001	74080000	#4848FF	1	0.25
chr3	74080001	74360000	B.2.1.2.1.1.1.1.1	0.176377952755906	.	74080001	74360000	#4848FF	1	0.25
chr3	74360001	74520000	B.1.1.2.2.2.2.1.2.2.1	0.35748031496063	.	74360001	74520000	#DADAFF	1	0.5
chr3	74520001	74760000	B.2.1.1.2.2.1.1.1.2.1	0.193700787401575	.	74520001	74760000	#4848FF	1	0.25
chr3	74760001	74960000	B.2.1.1.2.2.1.1.2.2.2	0.185826771653543	.	74760001	74960000	#4848FF	1	0.25
chr3	74960001	75240000	B.2.2.1.1.1.1.2.2.1	0.0850393700787402	.	74960001	75240000	#0000FF	1	0.125
chr3	75240001	75560000	B.2.1.2.1.1.1.1.2.2	0.173228346456693	.	75240001	75560000	#4848FF	1	0.25
chr3	75800001	76080000	B.2.1.1.2.2.1.1.2.2.1.1	0.188976377952756	.	75800001	76080000	#4848FF	1	0.25
chr3	76080001	76400000	B.1.1.2.2.2.2.1.2.1	0.359055118110236	.	76080001	76400000	#DADAFF	1	0.5
chr3	76400001	77040000	B.1.2.2.1.1.2.2.1	0.270866141732283	.	76400001	77040000	#9191FF	1	0.375
chr3	77040001	77400000	B.1.1.2.2.2.2.2.2.2	0.349606299212598	.	77040001	77400000	#DADAFF	1	0.5
chr3	77400001	77520000	A.2.2.1.2.2.2.2.2.1	0.480314960629921	.	77400001	77520000	#FFDADA	1	0.625
chr3	77520001	78040000	A.2.2.1.2.2.2.2.2.2.2	0.477165354330709	.	77520001	78040000	#FFDADA	1	0.625
chr3	78040001	78800000	A.2.1.1.2.2.1.1.2.2.2.1.2	0.607874015748031	.	78040001	78800000	#FF9191	1	0.75
chr3	78800001	79120000	A.2.1.2.2.2.1.1.1	0.551181102362205	.	78800001	79120000	#FF9191	1	0.75
chr3	79120001	79560000	B.1.2.2.1.2.2.1.2.2.1	0.248818897637795	.	79120001	79560000	#9191FF	1	0.375
chr3	79560001	80120000	A.2.2.1.2.2.2.2.1.2	0.481889763779528	.	79560001	80120000	#FFDADA	1	0.625
chr3	80120001	80600000	B.1.2.1.1.1.1.1.2.2.1	0.343307086614173	.	80120001	80600000	#9191FF	1	0.375
chr3	80600001	80840000	B.1.2.1.1.2.2.2.1.1.2	0.322834645669291	.	80600001	80840000	#9191FF	1	0.375
chr3	80840001	81000000	B.2.1.1.2.2.1.1.1.1.1	0.196850393700787	.	80840001	81000000	#4848FF	1	0.25
chr3	81000001	81240000	B.1.2.2.1.2.2.1.1.2.1.1	0.25511811023622	.	81000001	81240000	#9191FF	1	0.375
chr3	81240001	81360000	B.1.1.1.1.2.2.1	0.404724409448819	.	81240001	81360000	#DADAFF	1	0.5
chr3	81360001	81680000	A.2.2.1.2.1.1.2.2.2.1	0.500787401574803	.	81360001	81680000	#FFDADA	1	0.625
chr3	81680001	82120000	A.2.2.1.2.1.1.1.1.2	0.508661417322835	.	81680001	82120000	#FFDADA	1	0.625
chr3	82120001	82480000	B.1.2.1.1.1.1.2.1	0.338582677165354	.	82120001	82480000	#9191FF	1	0.375
chr3	82480001	82720000	B.1.2.1.1.1.1.1.1	0.348031496062992	.	82480001	82720000	#9191FF	1	0.375
chr3	82720001	83000000	B.1.2.1.1.2.2.2.2.1.2	0.316535433070866	.	82720001	83000000	#9191FF	1	0.375
chr3	83000001	83320000	B.2.1.1.2.2.1.1.1.2.2	0.192125984251969	.	83000001	83320000	#4848FF	1	0.25
chr3	83320001	83720000	B.1.1.2.2.2.2.1.2.2.2	0.355905511811024	.	83320001	83720000	#DADAFF	1	0.5
chr3	83720001	83800000	B.1.2.1.1.2.2.2.1.1.1	0.324409448818898	.	83720001	83800000	#9191FF	1	0.375
chr3	83800001	84080000	B.1.2.1.1.2.2.2.2.2	0.31496062992126	.	83800001	84080000	#9191FF	1	0.375
chr3	84080001	84360000	B.1.2.1.1.1.1.1.2.1.1	0.346456692913386	.	84080001	84360000	#9191FF	1	0.375
chr3	84360001	84480000	B.1.2.2.1.1.2.2.2.1	0.269291338582677	.	84360001	84480000	#9191FF	1	0.375
chr3	84480001	84640000	B.1.2.1.1.1.1.1.2.2.2.2	0.340157480314961	.	84480001	84640000	#9191FF	1	0.375
[truncated: 7,600 more rows]
