# Supplementary material for: Systematic inference and comparison of multi-scale chromatin sub-compartments connects spatial organization to cell phenotypes
Source: Nat Commun. 2021 May 10;12:2439. doi: 10.1038/s41467-021-22666-3 (PMC8110550; doi:10.1038/s41467-021-22666-3)
Supplement: Supplementary file 5 — Supplementary Dataset 2 [file 41467_2021_22666_MOESM5_ESM.zip › Supplementary_Data_1_domain_hierarchies_127HiCmaps/Prefrontal_cortex_binsize=40kb.bed]

#fields: chr, pos_start, pos_end, the full compartment label describing the position in the hierachy, normalized compartment domain rank, ., pos_start, pos_end, color based on eight compartment model (A.1.1 - B.2.2), 1, eight compartment score (A.1.1 to B.2.2: 8 to 1 devided by 8)
chr1	640001	680000	A.1.2.1.1.1.2.2.1.2.1	0.911542610571737	.	640001	680000	#FF4848	1	0.875
chr1	720001	920000	A.1.2.1.1.1.2.2.1.2.1	0.911542610571737	.	720001	920000	#FF4848	1	0.875
chr1	920001	1120000	A.1.1.1.2.2.2.1.1.2	0.970873786407767	.	920001	1120000	#FF0000	1	1
chr1	1120001	1160000	A.1.1.1.2.2.2.2.2	0.96655879180151	.	1120001	1160000	#FF0000	1	1
chr1	1200001	1240000	A.1.1.1.2.2.2.2.2	0.96655879180151	.	1200001	1240000	#FF0000	1	1
chr1	1240001	1360000	A.1.1.1.2.2.2.2.1	0.967637540453074	.	1240001	1360000	#FF0000	1	1
chr1	1360001	1560000	A.1.1.2.1.1.2.1.1.2.1	0.960086299892125	.	1360001	1560000	#FF0000	1	1
chr1	1560001	1680000	A.1.1.1.2.1.2.2.1	0.982740021574973	.	1560001	1680000	#FF0000	1	1
chr1	1680001	1880000	A.1.1.1.2.2.1.1.1.2	0.978425026968716	.	1680001	1880000	#FF0000	1	1
chr1	1880001	2080000	A.1.1.2.1.1.2.2.1.1	0.955771305285868	.	1880001	2080000	#FF0000	1	1
chr1	2080001	2360000	A.1.2.1.2.1.1.1.2.1	0.886731391585761	.	2080001	2360000	#FF4848	1	0.875
chr1	2360001	2480000	A.1.1.1.2.1.2.1.1.2.1	0.988133764832794	.	2360001	2480000	#FF0000	1	1
chr1	2480001	2600000	A.1.1.1.2.1.2.2.2.1	0.981661272923409	.	2480001	2600000	#FF0000	1	1
chr1	2680001	3040000	A.1.2.1.2.2.1.2.1.1	0.870550161812298	.	2680001	3040000	#FF4848	1	0.875
chr1	3040001	3320000	A.1.2.1.1.2.2.1.1.2.1.2	0.896440129449838	.	3040001	3320000	#FF4848	1	0.875
chr1	3320001	3560000	A.1.1.2.2.2.1.1.1.1	0.938511326860841	.	3320001	3560000	#FF0000	1	1
chr1	3560001	3680000	A.1.1.1.2.1.2.1.1.2.2.2	0.985976267529666	.	3560001	3680000	#FF0000	1	1
chr1	3680001	3840000	A.1.2.1.1.1.1.2.1.1	0.918015102481122	.	3680001	3840000	#FF4848	1	0.875
chr1	3960001	4160000	A.1.2.2.2.2.1.1	0.816612729234088	.	3960001	4160000	#FF4848	1	0.875
chr1	4160001	4360000	A.2.1.1.2.1.1.2.1	0.773462783171521	.	4160001	4360000	#FF9191	1	0.75
chr1	4360001	4480000	A.1.1.2.1.2.1	0.952535059331176	.	4360001	4480000	#FF0000	1	1
chr1	4480001	4640000	A.2.1.1.1.1.1.1.1.1	0.804746494066882	.	4480001	4640000	#FF9191	1	0.75
chr1	4640001	4840000	A.1.2.2.2.2.1.2.1	0.815533980582524	.	4640001	4840000	#FF4848	1	0.875
chr1	4840001	5200000	A.2.2.1.1.2.1.1.1.2	0.67529665587918	.	4840001	5200000	#FFDADA	1	0.625
chr1	5200001	5400000	A.2.1.1.2.2.1.1.1.2	0.764832793959008	.	5200001	5400000	#FF9191	1	0.75
chr1	5400001	5480000	A.1.2.1.1.1.1.1.1.1	0.923408845738943	.	5400001	5480000	#FF4848	1	0.875
chr1	5480001	6120000	A.2.2.1.1.1.2.2.2.2	0.677454153182309	.	5480001	6120000	#FFDADA	1	0.625
chr1	6120001	6200000	A.1.1.2.1.2.2.1.2.2	0.949298813376483	.	6120001	6200000	#FF0000	1	1
chr1	6200001	6520000	A.1.2.1.1.1.1.1.1.2.1.1	0.922330097087379	.	6200001	6520000	#FF4848	1	0.875
chr1	6520001	7000000	A.1.2.2.1.1.1.2.2.2.2	0.842502696871629	.	6520001	7000000	#FF4848	1	0.875
chr1	7000001	7120000	A.1.1.2.2.2.2.1.1	0.9277238403452	.	7000001	7120000	#FF0000	1	1
chr1	7120001	7440000	A.2.1.1.2.1.2.2.1	0.7680690399137	.	7120001	7440000	#FF9191	1	0.75
chr1	7440001	7640000	A.1.2.1.1.2.2.1.1.1.1	0.899676375404531	.	7440001	7640000	#FF4848	1	0.875
chr1	7640001	7760000	A.1.1.1.2.1.2.1.1.1.1.1	0.991370010787487	.	7640001	7760000	#FF0000	1	1
chr1	7760001	8000000	A.1.2.1.2.2.2.1.1	0.862998921251348	.	7760001	8000000	#FF4848	1	0.875
chr1	8000001	8120000	A.1.1.1.2.1.2.1.1.2.2.1	0.98705501618123	.	8000001	8120000	#FF0000	1	1
chr1	8120001	8320000	A.1.2.2.2.1.2.1.1.1.1	0.823085221143474	.	8120001	8320000	#FF4848	1	0.875
chr1	8320001	8640000	A.1.2.1.2.2.2.2.1.2.1.1	0.859762675296656	.	8320001	8640000	#FF4848	1	0.875
chr1	8640001	9080000	A.1.2.2.1.2.1.1.1.1.2.2	0.836030204962244	.	8640001	9080000	#FF4848	1	0.875
chr1	9080001	9680000	A.1.2.2.1.2.1.1.1.1.1.2	0.838187702265372	.	9080001	9680000	#FF4848	1	0.875
chr1	9680001	9840000	A.1.1.1.2.2.2.1.2.2	0.968716289104639	.	9680001	9840000	#FF0000	1	1
chr1	9840001	10000000	A.1.1.2.2.1.1.1	0.946062567421791	.	9840001	10000000	#FF0000	1	1
chr1	10000001	10320000	A.1.2.1.2.1.2.2.2.2	0.872707659115426	.	10000001	10320000	#FF4848	1	0.875
chr1	10320001	10600000	A.1.2.1.2.2.2.2.2.2.2	0.853290183387271	.	10320001	10600000	#FF4848	1	0.875
chr1	10600001	10840000	A.1.2.1.1.2.1.2.1.1.1	0.906148867313916	.	10600001	10840000	#FF4848	1	0.875
chr1	10840001	11000000	A.1.1.2.1.2.2.1.1	0.951456310679612	.	10840001	11000000	#FF0000	1	1
chr1	11000001	11160000	A.1.1.1.2.2.1.2.1.1	0.975188781014024	.	11000001	11160000	#FF0000	1	1
chr1	11160001	11280000	A.1.1.1.2.2.2.1.2.1	0.969795037756203	.	11160001	11280000	#FF0000	1	1
chr1	11280001	11480000	A.1.2.1.1.1.1.1.1.2.1.2	0.921251348435814	.	11280001	11480000	#FF4848	1	0.875
chr1	11480001	11640000	A.1.2.1.1.1.1.2.1.2.1	0.916936353829558	.	11480001	11640000	#FF4848	1	0.875
chr1	11640001	11800000	A.1.1.1.2.2.1.1.1.1	0.97950377562028	.	11640001	11800000	#FF0000	1	1
chr1	11800001	11960000	A.1.1.1.2.2.1.2.2	0.973031283710895	.	11800001	11960000	#FF0000	1	1
chr1	11960001	12080000	A.1.1.1.1.1.1.1	1	.	11960001	12080000	#FF0000	1	1
chr1	12080001	12600000	A.2.1.1.2.1.2.2.2	0.766990291262136	.	12080001	12600000	#FF9191	1	0.75
chr1	12600001	12720000	A.1.1.1.2.1.2.1.2.1	0.984897518878101	.	12600001	12720000	#FF0000	1	1
chr1	12720001	13040000	A.2.1.1.1.1.1.1.1.2	0.803667745415318	.	12720001	13040000	#FF9191	1	0.75
chr1	13160001	13240000	A.2.1.1.2.2.2.1.1.2	0.756202804746494	.	13160001	13240000	#FF9191	1	0.75
chr1	13480001	13520000	A.2.1.1.2.2.2.1.1.2	0.756202804746494	.	13480001	13520000	#FF9191	1	0.75
chr1	13760001	14200000	A.2.1.1.2.2.2.1.1.2	0.756202804746494	.	13760001	14200000	#FF9191	1	0.75
chr1	14200001	14680000	A.2.2.1.1.1.1.2.2.2.2	0.685005393743258	.	14200001	14680000	#FFDADA	1	0.625
chr1	14680001	14880000	A.2.1.1.2.2.2.1.1.1	0.757281553398058	.	14680001	14880000	#FF9191	1	0.75
chr1	14880001	15080000	A.1.2.2.2.2.2.1.2.2.2	0.809061488673139	.	14880001	15080000	#FF4848	1	0.875
chr1	15080001	15280000	A.2.1.1.1.2.1.1.1.2	0.790722761596548	.	15080001	15280000	#FF9191	1	0.75
chr1	15280001	15440000	A.1.2.1.2.2.1.1	0.871628910463862	.	15280001	15440000	#FF4848	1	0.875
chr1	15440001	15640000	A.1.2.1.1.2.2.1.1.2.1.1	0.897518878101402	.	15440001	15640000	#FF4848	1	0.875
chr1	15640001	15800000	A.1.1.2.2.2.1.2.1.2.1	0.932038834951456	.	15640001	15800000	#FF0000	1	1
chr1	15800001	16120000	A.1.1.2.2.2.1.2.1.2.2.1	0.930960086299892	.	15800001	16120000	#FF0000	1	1
chr1	16120001	16400000	A.1.2.1.2.1.2.1.1.1.1.1	0.882416396979504	.	16120001	16400000	#FF4848	1	0.875
chr1	16400001	16920000	A.1.2.1.2.2.1.2.2.1	0.866235167206041	.	16400001	16920000	#FF4848	1	0.875
chr1	16920001	17080000	A.1.1.2.1.1.2.2.2	0.95361380798274	.	16920001	17080000	#FF0000	1	1
chr1	17080001	17200000	A.1.1.2.1.1.2.1.1.1	0.961165048543689	.	17080001	17200000	#FF0000	1	1
chr1	17200001	17720000	A.2.1.1.1.2.2.1.1	0.784250269687163	.	17200001	17720000	#FF9191	1	0.75
chr1	17720001	18160000	A.2.1.1.2.1.2.1.2.2	0.769147788565264	.	17720001	18160000	#FF9191	1	0.75
chr1	18160001	18440000	A.2.1.1.2.2.2.1.2	0.75512405609493	.	18160001	18440000	#FF9191	1	0.75
chr1	18440001	18720000	A.2.1.1.2.1.1.1	0.774541531823085	.	18440001	18720000	#FF9191	1	0.75
chr1	18720001	18800000	A.1.1.2.2.2.2.2.1	0.925566343042071	.	18720001	18800000	#FF0000	1	1
chr1	18800001	19000000	A.1.2.2.2.2.2.1.2.1	0.811218985976268	.	18800001	19000000	#FF4848	1	0.875
chr1	19000001	19160000	A.1.2.2.2.2.2.1.1.1	0.813376483279396	.	19000001	19160000	#FF4848	1	0.875
chr1	19160001	19280000	A.1.1.2.1.2.2.1.2.1	0.950377562028047	.	19160001	19280000	#FF0000	1	1
chr1	19280001	19440000	A.1.1.2.2.2.1.1.1.2.2	0.936353829557713	.	19280001	19440000	#FF0000	1	1
chr1	19440001	19640000	A.1.2.1.2.2.2.2.2.1	0.856526429341963	.	19440001	19640000	#FF4848	1	0.875
chr1	19640001	19840000	A.1.2.1.2.2.1.2.1.2.1.2	0.868392664509169	.	19640001	19840000	#FF4848	1	0.875
chr1	19840001	19960000	A.1.1.1.2.1.2.1.2.2	0.983818770226537	.	19840001	19960000	#FF0000	1	1
chr1	19960001	20080000	A.1.1.1.2.1.1.1.1	0.994606256742179	.	19960001	20080000	#FF0000	1	1
chr1	20080001	20320000	A.1.2.1.1.2.2.1.1.2.2	0.895361380798274	.	20080001	20320000	#FF4848	1	0.875
chr1	20320001	20720000	A.2.1.1.2.1.2.1.2.1	0.770226537216828	.	20320001	20720000	#FF9191	1	0.75
chr1	20720001	21000000	A.1.2.2.1.1.1.1.1.1.1	0.852211434735707	.	20720001	21000000	#FF4848	1	0.875
chr1	21000001	21520000	A.1.2.2.1.2.1.2.2	0.830636461704423	.	21000001	21520000	#FF4848	1	0.875
chr1	21520001	21720000	A.1.1.2.2.2.1.2.1.1.2	0.933117583603021	.	21520001	21720000	#FF0000	1	1
chr1	21720001	21840000	A.1.1.1.2.1.1.2	0.992448759439051	.	21720001	21840000	#FF0000	1	1
chr1	21840001	22240000	A.1.2.2.2.1.2.1.2	0.819848975188781	.	21840001	22240000	#FF4848	1	0.875
chr1	22240001	22400000	A.1.1.1.2.1.1.1.2	0.993527508090615	.	22240001	22400000	#FF0000	1	1
chr1	22400001	22680000	A.1.2.2.2.1.1.2.2.2	0.824163969795038	.	22400001	22680000	#FF4848	1	0.875
chr1	22680001	22840000	A.1.2.2.2.1.1.1.1	0.828478964401295	.	22680001	22840000	#FF4848	1	0.875
chr1	22840001	22960000	A.1.1.2.1.2.2.2.2	0.947141316073355	.	22840001	22960000	#FF0000	1	1
chr1	22960001	23200000	A.1.2.1.2.2.2.2.2.2.1.1	0.855447680690399	.	22960001	23200000	#FF4848	1	0.875
chr1	23200001	23360000	A.1.1.2.2.2.2.1.2	0.926645091693635	.	23200001	23360000	#FF0000	1	1
chr1	23360001	23560000	A.1.2.2.2.1.1.2.1	0.826321467098166	.	23360001	23560000	#FF4848	1	0.875
chr1	23560001	23680000	A.1.2.1.1.1.2.2.2	0.909385113268608	.	23560001	23680000	#FF4848	1	0.875
chr1	23680001	23840000	A.1.1.2.1.2.2.2.1	0.948220064724919	.	23680001	23840000	#FF0000	1	1
chr1	23840001	24120000	A.1.2.1.2.2.2.1.2	0.861920172599784	.	23840001	24120000	#FF4848	1	0.875
chr1	24120001	24320000	A.1.1.2.2.2.1.1.2	0.935275080906149	.	24120001	24320000	#FF0000	1	1
chr1	24320001	24600000	A.1.2.2.2.1.2.1.1.2	0.820927723840345	.	24320001	24600000	#FF4848	1	0.875
chr1	24600001	25000000	A.2.1.1.1.2.1.1.2.1.2	0.78856526429342	.	24600001	25000000	#FF9191	1	0.75
chr1	25000001	25120000	A.1.1.2.1.1.1.2.2	0.962243797195254	.	25000001	25120000	#FF0000	1	1
chr1	25120001	25280000	A.1.2.1.1.1.1.1.2	0.919093851132686	.	25120001	25280000	#FF4848	1	0.875
chr1	25280001	25560000	A.1.2.2.2.1.2.1.1.1.2	0.822006472491909	.	25280001	25560000	#FF4848	1	0.875
chr1	25560001	26160000	A.2.1.1.1.2.1.1.2.2	0.787486515641855	.	25560001	26160000	#FF9191	1	0.75
chr1	26160001	26400000	A.1.2.1.2.1.2.1.1.1.2	0.880258899676375	.	26160001	26400000	#FF4848	1	0.875
chr1	26400001	26560000	A.1.1.1.2.2.1.2.1.2	0.97411003236246	.	26400001	26560000	#FF0000	1	1
chr1	26560001	26800000	A.1.1.2.2.2.1.2.1.2.2.2	0.929881337648328	.	26560001	26800000	#FF0000	1	1
chr1	26800001	27080000	A.1.1.2.2.1.2.2.2.2.1	0.94066882416397	.	26800001	27080000	#FF0000	1	1
chr1	27080001	27280000	A.1.2.1.2.1.2.2.2.1.2	0.87378640776699	.	27080001	27280000	#FF4848	1	0.875
chr1	27280001	27600000	A.1.2.2.1.2.1.1.1.1.2.1	0.837108953613808	.	27280001	27600000	#FF4848	1	0.875
chr1	27600001	27800000	A.1.1.2.1.1.2.1.1.2.2.2	0.957928802588997	.	27600001	27800000	#FF0000	1	1
chr1	27800001	28040000	A.1.1.2.2.1.2.1	0.943905070118662	.	27800001	28040000	#FF0000	1	1
chr1	28040001	28160000	A.1.1.2.1.1.2.1.1.2.2.1	0.959007551240561	.	28040001	28160000	#FF0000	1	1
chr1	28160001	28360000	A.1.1.2.1.1.2.1.2	0.956850053937433	.	28160001	28360000	#FF0000	1	1
chr1	28360001	28600000	A.1.2.1.2.1.2.2.1	0.875943905070119	.	28360001	28600000	#FF4848	1	0.875
chr1	28600001	28800000	A.1.2.1.1.1.2.1	0.913700107874865	.	28600001	28800000	#FF4848	1	0.875
chr1	28800001	28920000	A.1.1.1.1.1.1.2	0.998921251348436	.	28800001	28920000	#FF0000	1	1
chr1	28920001	29200000	A.1.1.2.2.1.1.2	0.944983818770227	.	28920001	29200000	#FF0000	1	1
chr1	29200001	29400000	A.1.2.2.2.1.1.1.2	0.82740021574973	.	29200001	29400000	#FF4848	1	0.875
chr1	29400001	29600000	A.1.2.1.1.2.2.2.1	0.891046386192017	.	29400001	29600000	#FF4848	1	0.875
chr1	29640001	29720000	A.1.2.1.1.2.2.2.1	0.891046386192017	.	29640001	29720000	#FF4848	1	0.875
chr1	29720001	29840000	A.1.2.1.1.2.1.2.1.2.1.1	0.903991370010787	.	29720001	29840000	#FF4848	1	0.875
chr1	29840001	29880000	A.1.2.2.2.2.2.2.2	0.805825242718447	.	29840001	29880000	#FF4848	1	0.875
chr1	30000001	30120000	A.1.2.2.2.2.2.2.2	0.805825242718447	.	30000001	30120000	#FF4848	1	0.875
chr1	30120001	30320000	A.1.2.2.2.2.2.2.1.1	0.807982740021575	.	30120001	30320000	#FF4848	1	0.875
chr1	30320001	30680000	A.2.2.1.1.2.1.1.1.1	0.676375404530744	.	30320001	30680000	#FFDADA	1	0.625
chr1	30680001	30840000	A.1.2.2.2.2.2.1.1.2	0.812297734627832	.	30680001	30840000	#FF4848	1	0.875
chr1	30840001	30960000	A.1.2.1.1.2.1.1.1	0.908306364617044	.	30840001	30960000	#FF4848	1	0.875
chr1	30960001	31160000	A.2.1.1.2.1.1.2.2	0.772384034519957	.	30960001	31160000	#FF9191	1	0.75
chr1	31160001	31560000	A.1.2.2.1.1.2.1	0.841423948220065	.	31160001	31560000	#FF4848	1	0.875
chr1	31560001	31640000	A.1.1.1.1.2	0.995685005393743	.	31560001	31640000	#FF0000	1	1
chr1	31640001	31880000	A.1.2.2.1.1.1.2.1.1	0.846817691477886	.	31640001	31880000	#FF4848	1	0.875
chr1	31880001	32040000	A.1.2.1.1.2.1.2.1.2.1.2	0.902912621359223	.	31880001	32040000	#FF4848	1	0.875
chr1	32040001	32240000	A.1.1.2.2.1.2.2.2.1	0.941747572815534	.	32040001	32240000	#FF0000	1	1
chr1	32240001	32320000	A.1.1.1.1.1.2.1	0.997842502696872	.	32240001	32320000	#FF0000	1	1
chr1	32320001	32920000	A.1.2.2.1.2.1.1.1.1.1.1	0.839266450916936	.	32320001	32920000	#FF4848	1	0.875
chr1	32920001	33320000	A.1.2.2.1.1.1.1.1.2.2	0.848975188781014	.	32920001	33320000	#FF4848	1	0.875
chr1	33320001	33600000	A.1.2.1.2.1.1.1.2.2	0.885652642934196	.	33320001	33600000	#FF4848	1	0.875
chr1	33600001	33720000	A.1.1.2.1.1.2.2.1.2	0.954692556634304	.	33600001	33720000	#FF0000	1	1
chr1	33720001	33920000	A.1.2.1.2.1.2.1.2.2	0.877022653721683	.	33720001	33920000	#FF4848	1	0.875
chr1	33920001	34040000	A.1.2.1.1.1.2.2.1.2.2	0.910463861920173	.	33920001	34040000	#FF4848	1	0.875
chr1	34040001	34680000	A.2.2.1.1.1.1.2.2.1.2	0.687162891046386	.	34040001	34680000	#FFDADA	1	0.625
chr1	34680001	35000000	A.2.2.1.1.2.1.2.2.1	0.665587918015103	.	34680001	35000000	#FFDADA	1	0.625
chr1	35000001	35080000	A.1.2.1.1.2.1.1.2	0.90722761596548	.	35000001	35080000	#FF4848	1	0.875
chr1	35080001	35240000	A.1.2.2.2.2.2.2.1.2	0.806903991370011	.	35080001	35240000	#FF4848	1	0.875
chr1	35240001	35400000	A.1.1.2.2.2.1.1.1.2.1	0.937432578209277	.	35240001	35400000	#FF0000	1	1
chr1	35400001	35600000	A.1.2.1.1.2.2.1.1.1.2	0.898597626752967	.	35400001	35600000	#FF4848	1	0.875
chr1	35600001	36160000	A.1.2.2.1.2.1.2.1.2	0.831715210355987	.	35600001	36160000	#FF4848	1	0.875
chr1	36160001	36240000	A.1.1.2.1.1.1.1.2	0.964401294498382	.	36160001	36240000	#FF0000	1	1
chr1	36240001	36480000	A.1.2.1.2.1.2.1.1.2	0.879180151024811	.	36240001	36480000	#FF4848	1	0.875
chr1	36480001	36760000	A.1.2.1.2.1.2.1.1.1.1.2	0.88133764832794	.	36480001	36760000	#FF4848	1	0.875
chr1	36760001	36880000	A.1.1.1.2.2.2.1.1.1	0.971952535059331	.	36760001	36880000	#FF0000	1	1
chr1	36880001	37200000	A.2.1.1.1.2.2.1.2	0.783171521035599	.	36880001	37200000	#FF9191	1	0.75
chr1	37200001	37400000	A.1.2.2.2.1.1.2.2.1	0.825242718446602	.	37200001	37400000	#FF4848	1	0.875
chr1	37400001	37560000	A.2.1.1.1.1.1.2.1.2	0.799352750809062	.	37400001	37560000	#FF9191	1	0.75
chr1	37560001	37920000	A.2.1.1.2.2.2.2.1.2	0.752966558791802	.	37560001	37920000	#FF9191	1	0.75
chr1	37920001	38200000	A.1.2.2.1.1.2.2	0.840345199568501	.	37920001	38200000	#FF4848	1	0.875
chr1	38200001	38400000	A.1.2.1.2.2.1.2.1.2.2	0.867313915857605	.	38200001	38400000	#FF4848	1	0.875
chr1	38400001	38560000	A.1.1.2.2.1.2.2.2.2.2	0.939590075512406	.	38400001	38560000	#FF0000	1	1
chr1	38560001	38720000	A.1.2.2.2.2.2.1.2.2.1	0.810140237324703	.	38560001	38720000	#FF4848	1	0.875
chr1	38720001	38800000	A.1.1.2.2.2.2.2.2	0.924487594390507	.	38720001	38800000	#FF0000	1	1
chr1	38800001	39000000	A.2.1.1.2.2.1.1.2.1	0.763754045307443	.	38800001	39000000	#FF9191	1	0.75
chr1	39000001	39120000	A.1.2.1.1.2.2.2.2.1	0.889967637540453	.	39000001	39120000	#FF4848	1	0.875
chr1	39120001	39320000	A.1.2.2.2.2.1.2.2	0.81445523193096	.	39120001	39320000	#FF4848	1	0.875
chr1	39320001	39960000	A.2.1.1.1.2.1.2.1	0.786407766990291	.	39320001	39960000	#FF9191	1	0.75
chr1	39960001	40040000	A.1.1.1.1.1.2.2	0.996763754045307	.	39960001	40040000	#FF0000	1	1
chr1	40040001	40240000	A.1.2.1.2.2.1.2.1.2.1.1	0.869471413160734	.	40040001	40240000	#FF4848	1	0.875
chr1	40240001	40360000	A.1.1.2.1.1.1.1.1	0.965480043149946	.	40240001	40360000	#FF0000	1	1
chr1	40360001	40520000	A.1.1.2.2.2.1.2.1.1.1	0.934196332254585	.	40360001	40520000	#FF0000	1	1
chr1	40520001	40680000	A.1.2.1.2.1.2.2.2.1.1	0.874865156418554	.	40520001	40680000	#FF4848	1	0.875
chr1	40680001	40880000	A.1.2.1.2.1.1.2.1	0.884573894282632	.	40680001	40880000	#FF4848	1	0.875
chr1	40880001	41000000	A.1.1.1.2.1.2.1.1.1.1.2	0.990291262135922	.	40880001	41000000	#FF0000	1	1
chr1	41000001	41120000	A.1.1.2.1.1.1.2.1	0.963322545846818	.	41000001	41120000	#FF0000	1	1
chr1	41120001	41320000	A.1.2.1.2.2.1.2.2.2.1	0.865156418554477	.	41120001	41320000	#FF4848	1	0.875
chr1	41320001	41600000	A.2.1.1.1.2.1.1.2.1.1	0.789644012944984	.	41320001	41600000	#FF9191	1	0.75
chr1	41600001	41720000	A.1.2.1.1.2.1.2.1.1.2	0.905070118662352	.	41600001	41720000	#FF4848	1	0.875
chr1	41720001	41920000	A.1.2.1.1.2.2.1.2.1.2	0.893203883495146	.	41720001	41920000	#FF4848	1	0.875
chr1	41920001	42080000	A.1.2.1.2.2.2.2.2.2.1.2	0.854368932038835	.	41920001	42080000	#FF4848	1	0.875
chr1	42080001	42520000	A.2.1.1.2.2.2.2.1.1	0.754045307443366	.	42080001	42520000	#FF9191	1	0.75
chr1	42520001	42600000	A.1.2.1.1.1.1.2.1.2.2	0.915857605177994	.	42520001	42600000	#FF4848	1	0.875
chr1	42600001	43120000	A.2.1.1.1.2.2.2.1.1.2	0.779935275080906	.	42600001	43120000	#FF9191	1	0.75
chr1	43120001	43560000	A.1.2.2.1.2.1.2.1.1	0.832793959007551	.	43120001	43560000	#FF4848	1	0.875
chr1	43560001	44040000	A.1.2.2.1.2.1.1.1.2	0.83495145631068	.	43560001	44040000	#FF4848	1	0.875
chr1	44040001	44200000	A.1.1.1.2.2.1.1.2.1	0.977346278317152	.	44040001	44200000	#FF0000	1	1
chr1	44200001	44360000	A.1.2.1.1.1.1.1.1.2.2	0.92017259978425	.	44200001	44360000	#FF4848	1	0.875
chr1	44360001	44520000	A.1.1.1.2.2.1.1.2.2	0.976267529665588	.	44360001	44520000	#FF0000	1	1
chr1	44520001	45200000	A.2.1.1.1.2.1.2.2	0.785329018338727	.	44520001	45200000	#FF9191	1	0.75
chr1	45200001	45320000	A.1.1.1.2.1.2.1.1.1.2	0.989212513484358	.	45200001	45320000	#FF0000	1	1
chr1	45320001	45400000	A.1.2.1.1.1.1.2.2	0.914778856526429	.	45320001	45400000	#FF4848	1	0.875
chr1	45400001	45520000	A.1.1.2.2.1.2.2.1	0.942826321467098	.	45400001	45520000	#FF0000	1	1
chr1	45520001	45640000	A.1.2.1.1.1.2.2.1.1	0.912621359223301	.	45520001	45640000	#FF4848	1	0.875
chr1	45640001	46120000	A.1.2.2.1.2.1.1.2	0.833872707659115	.	45640001	46120000	#FF4848	1	0.875
chr1	46120001	46200000	A.1.1.1.2.1.2.2.2.2	0.980582524271845	.	46120001	46200000	#FF0000	1	1
chr1	46200001	46440000	A.1.2.2.1.1.1.2.1.2	0.845738942826321	.	46200001	46440000	#FF4848	1	0.875
chr1	46440001	46720000	A.1.2.1.2.2.1.2.2.2.2	0.864077669902913	.	46440001	46720000	#FF4848	1	0.875
chr1	46720001	46880000	A.1.2.1.2.1.1.2.2	0.883495145631068	.	46720001	46880000	#FF4848	1	0.875
chr1	46880001	47240000	A.2.1.1.1.2.2.2.2.1	0.777777777777778	.	46880001	47240000	#FF9191	1	0.75
chr1	47240001	47520000	A.2.2.1.1.2.1.1.2.2.1.2	0.669902912621359	.	47240001	47520000	#FFDADA	1	0.625
chr1	47520001	47640000	A.1.2.1.1.2.1.2.1.2.2	0.901833872707659	.	47520001	47640000	#FF4848	1	0.875
chr1	47640001	47840000	A.1.2.2.1.1.1.2.2.1	0.844660194174757	.	47640001	47840000	#FF4848	1	0.875
chr1	47840001	48200000	A.2.2.1.1.1.2.2.2.1.1	0.679611650485437	.	47840001	48200000	#FFDADA	1	0.625
chr1	48200001	48560000	A.2.2.1.1.1.2.2.1.2.2	0.680690399137001	.	48200001	48560000	#FFDADA	1	0.625
chr1	48560001	48840000	A.2.2.1.1.1.2.2.1.2.1	0.681769147788565	.	48560001	48840000	#FFDADA	1	0.625
chr1	48840001	49040000	A.2.1.1.1.2.2.2.1.2	0.778856526429342	.	48840001	49040000	#FF9191	1	0.75
chr1	49040001	49320000	A.2.2.1.1.1.1.2.1.2	0.689320388349515	.	49040001	49320000	#FFDADA	1	0.625
chr1	49320001	49680000	B.1.1.2.2.1.1.1.1.2	0.45091693635383	.	49320001	49680000	#DADAFF	1	0.5
chr1	49680001	49800000	A.2.1.1.2.2.1.2.1.1	0.761596548004315	.	49680001	49800000	#FF9191	1	0.75
chr1	49800001	49960000	A.2.2.1.1.2.2.2.2.1	0.660194174757282	.	49800001	49960000	#FFDADA	1	0.625
chr1	49960001	50120000	A.2.2.1.1.2.2.1.1	0.663430420711974	.	49960001	50120000	#FFDADA	1	0.625
chr1	50120001	50320000	A.2.2.1.1.2.2.2.1	0.661272923408846	.	50120001	50320000	#FFDADA	1	0.625
chr1	50320001	50800000	B.1.1.2.1.2.1.1.2.2	0.469255663430421	.	50320001	50800000	#DADAFF	1	0.5
chr1	50800001	51080000	A.2.2.1.1.1.1.2.1.1.2.1	0.691477885652643	.	50800001	51080000	#FFDADA	1	0.625
chr1	51080001	51520000	A.2.1.2.1.2.1.2.1.1	0.737864077669903	.	51080001	51520000	#FF9191	1	0.75
chr1	51520001	51640000	A.2.1.1.1.1.1.1.2.2	0.80151024811219	.	51520001	51640000	#FF9191	1	0.75
chr1	51640001	51960000	A.2.1.1.1.2.2.2.1.1.1.2	0.78101402373247	.	51640001	51960000	#FF9191	1	0.75
chr1	51960001	52040000	A.1.2.1.2.2.2.2.1.1	0.86084142394822	.	51960001	52040000	#FF4848	1	0.875
chr1	52040001	52400000	A.2.1.2.1.1.1.2.1.1	0.747572815533981	.	52040001	52400000	#FF9191	1	0.75
chr1	52400001	52520000	A.1.1.2.2.2.1.2.2	0.928802588996764	.	52400001	52520000	#FF0000	1	1
chr1	52520001	52720000	A.1.2.2.2.1.2.2.2	0.817691477885653	.	52520001	52720000	#FF4848	1	0.875
chr1	52720001	52920000	A.1.2.2.1.1.1.1.1.1.2	0.851132686084142	.	52720001	52920000	#FF4848	1	0.875
chr1	52920001	53080000	A.1.2.2.2.1.2.2.1	0.818770226537217	.	52920001	53080000	#FF4848	1	0.875
chr1	53080001	53240000	A.1.2.1.2.2.2.2.1.2.2	0.857605177993528	.	53080001	53240000	#FF4848	1	0.875
chr1	53240001	53440000	A.2.1.1.1.1.2.2.1	0.793959007551241	.	53240001	53440000	#FF9191	1	0.75
chr1	53440001	53560000	A.1.2.1.1.2.1.2.2	0.900755124056095	.	53440001	53560000	#FF4848	1	0.875
chr1	53560001	53760000	A.1.2.2.1.1.1.2.2.2.1	0.843581445523193	.	53560001	53760000	#FF4848	1	0.875
chr1	53760001	53920000	A.2.1.1.1.1.1.1.2.1	0.802588996763754	.	53760001	53920000	#FF9191	1	0.75
chr1	53920001	54080000	A.2.1.1.2.1.2.1.1	0.771305285868393	.	53920001	54080000	#FF9191	1	0.75
chr1	54080001	54200000	A.1.2.1.1.2.2.2.2.2	0.888888888888889	.	54080001	54200000	#FF4848	1	0.875
chr1	54200001	54320000	A.1.2.1.1.2.2.1.2.1.1	0.89428263214671	.	54200001	54320000	#FF4848	1	0.875
chr1	54320001	54520000	A.1.2.1.2.1.1.1.1	0.887810140237325	.	54320001	54520000	#FF4848	1	0.875
chr1	54520001	54640000	A.1.2.1.2.1.2.1.2.1	0.878101402373247	.	54520001	54640000	#FF4848	1	0.875
chr1	54640001	54800000	A.1.2.1.2.2.2.2.1.2.1.2	0.858683926645092	.	54640001	54800000	#FF4848	1	0.875
chr1	54800001	55000000	A.1.2.2.1.1.1.1.1.2.1	0.850053937432578	.	54800001	55000000	#FF4848	1	0.875
chr1	55000001	55160000	A.1.2.1.1.2.2.1.2.2	0.892125134843581	.	55000001	55160000	#FF4848	1	0.875
chr1	55160001	55320000	A.1.2.2.1.1.1.1.2	0.84789644012945	.	55160001	55320000	#FF4848	1	0.875
chr1	55320001	55680000	A.2.1.1.1.2.2.2.2.2.2	0.775620280474649	.	55320001	55680000	#FF9191	1	0.75
chr1	55680001	55920000	A.2.2.1.1.1.1.2.2.1.1	0.68824163969795	.	55680001	55920000	#FFDADA	1	0.625
chr1	55920001	56160000	A.2.2.1.1.2.1.1.2.1.1.2	0.673139158576052	.	55920001	56160000	#FFDADA	1	0.625
chr1	56160001	56280000	A.2.1.1.2.2.1.2.1.2	0.760517799352751	.	56160001	56280000	#FF9191	1	0.75
chr1	56280001	56480000	A.2.2.1.1.2.1.2.1	0.666666666666667	.	56280001	56480000	#FFDADA	1	0.625
chr1	56480001	56680000	A.2.2.1.1.2.1.1.2.1.2	0.672060409924488	.	56480001	56680000	#FFDADA	1	0.625
chr1	56680001	56760000	A.2.1.1.1.1.1.2.1.1	0.800431499460626	.	56680001	56760000	#FF9191	1	0.75
chr1	56760001	56920000	A.2.1.1.1.1.2.1.1	0.797195253505933	.	56760001	56920000	#FF9191	1	0.75
chr1	56920001	57080000	A.2.1.1.1.2.1.1.1.1	0.791801510248112	.	56920001	57080000	#FF9191	1	0.75
chr1	57080001	57280000	A.2.1.1.2.2.1.2.2.1	0.759439050701187	.	57080001	57280000	#FF9191	1	0.75
chr1	57280001	57760000	B.1.1.2.1.2.1.1.2.1	0.470334412081985	.	57280001	57760000	#DADAFF	1	0.5
chr1	57760001	58240000	B.1.1.2.2.1.1.1.1.1	0.451995685005394	.	57760001	58240000	#DADAFF	1	0.5
chr1	58240001	58360000	B.1.1.2.1.2.1.1.1.2	0.471413160733549	.	58240001	58360000	#DADAFF	1	0.5
chr1	58360001	58520000	B.1.1.2.1.2.1.1.1.1	0.472491909385113	.	58360001	58520000	#DADAFF	1	0.5
chr1	58520001	58760000	A.2.2.1.1.2.2.2.2.2	0.659115426105717	.	58520001	58760000	#FFDADA	1	0.625
chr1	58760001	58920000	A.2.2.1.1.2.1.1.2.2.2.1	0.668824163969795	.	58760001	58920000	#FFDADA	1	0.625
chr1	58920001	59200000	A.2.1.1.1.2.2.2.2.2.1	0.776699029126214	.	58920001	59200000	#FF9191	1	0.75
chr1	59200001	59360000	A.2.1.1.1.1.2.1.2.1	0.796116504854369	.	59200001	59360000	#FF9191	1	0.75
chr1	59360001	59880000	A.2.2.1.1.1.2.1	0.683926645091694	.	59360001	59880000	#FFDADA	1	0.625
chr1	59880001	60280000	A.2.2.1.1.1.2.2.1.1	0.682847896440129	.	59880001	60280000	#FFDADA	1	0.625
chr1	60280001	60440000	A.2.1.1.2.2.2.2.2	0.751887810140237	.	60280001	60440000	#FF9191	1	0.75
chr1	60440001	60640000	A.2.2.1.1.2.1.1.2.1.1.1	0.674217907227616	.	60440001	60640000	#FFDADA	1	0.625
chr1	60640001	60840000	A.2.2.1.1.2.1.1.2.2.1.1	0.670981661272923	.	60640001	60840000	#FFDADA	1	0.625
chr1	60840001	61000000	A.2.2.1.1.2.2.1.2	0.66235167206041	.	60840001	61000000	#FFDADA	1	0.625
chr1	61000001	61200000	A.2.1.1.2.2.1.2.2.2	0.758360302049622	.	61000001	61200000	#FF9191	1	0.75
chr1	61200001	61320000	A.2.2.1.1.2.1.1.2.2.2.2	0.667745415318231	.	61200001	61320000	#FFDADA	1	0.625
chr1	61320001	61480000	A.2.1.1.1.1.2.2.2	0.792880258899676	.	61320001	61480000	#FF9191	1	0.75
chr1	61480001	61960000	A.2.1.2.1.2.1.1.1.1.2	0.741100323624595	.	61480001	61960000	#FF9191	1	0.75
chr1	61960001	62120000	A.2.1.1.2.2.1.1.1.1	0.765911542610572	.	61960001	62120000	#FF9191	1	0.75
chr1	62120001	62240000	A.2.1.1.1.1.1.2.2	0.798274002157497	.	62120001	62240000	#FF9191	1	0.75
chr1	62240001	62600000	A.2.2.1.1.2.1.2.2.2	0.664509169363538	.	62240001	62600000	#FFDADA	1	0.625
chr1	62600001	63240000	A.2.2.1.1.1.1.2.1.1.2.2	0.690399137001079	.	62600001	63240000	#FFDADA	1	0.625
chr1	63240001	63800000	A.2.2.1.1.1.1.2.2.2.1	0.686084142394822	.	63240001	63800000	#FFDADA	1	0.625
chr1	63800001	64400000	A.2.1.2.1.2.1.1.1.2	0.740021574973031	.	63800001	64400000	#FF9191	1	0.75
chr1	64400001	64760000	A.2.1.2.1.2.1.2.2.2.2	0.733549083063646	.	64400001	64760000	#FF9191	1	0.75
chr1	64760001	65480000	A.2.2.1.1.1.2.2.2.1.2	0.678532901833873	.	64760001	65480000	#FFDADA	1	0.625
chr1	65480001	65680000	A.2.1.1.1.1.2.1.2.2	0.795037756202805	.	65480001	65680000	#FF9191	1	0.75
chr1	65680001	66000000	A.2.1.1.1.2.2.2.1.1.1.1	0.782092772384035	.	65680001	66000000	#FF9191	1	0.75
chr1	66000001	66240000	A.2.1.1.2.2.1.1.2.2	0.762675296655879	.	66000001	66240000	#FF9191	1	0.75
chr1	66240001	66400000	A.2.2.1.1.1.1.2.1.1.1	0.692556634304207	.	66240001	66400000	#FFDADA	1	0.625
chr1	66400001	66960000	A.2.1.2.1.1.1.2.1.2	0.746494066882416	.	66400001	66960000	#FF9191	1	0.75
chr1	66960001	67240000	A.2.1.2.1.2.1.2.1.2	0.736785329018339	.	66960001	67240000	#FF9191	1	0.75
chr1	67240001	67440000	A.2.2.1.2.1.1.1.2	0.655879180151025	.	67240001	67440000	#FFDADA	1	0.625
chr1	67440001	67640000	A.2.2.1.1.1.1.1.2	0.693635382955771	.	67440001	67640000	#FFDADA	1	0.625
chr1	67640001	67840000	B.1.1.2.1.2.2.2.1.1.2.1	0.457389428263215	.	67640001	67840000	#DADAFF	1	0.5
chr1	67840001	67960000	A.2.2.1.1.1.1.1.1	0.694714131607336	.	67840001	67960000	#FFDADA	1	0.625
chr1	67960001	68280000	A.2.2.1.2.2.1.1.1.2.2.1	0.632146709816613	.	67960001	68280000	#FFDADA	1	0.625
chr1	68280001	68480000	B.1.1.2.1.2.2.2.1.1.1	0.458468176914779	.	68280001	68480000	#DADAFF	1	0.5
chr1	68480001	68760000	B.1.1.2.1.2.1.2.2	0.467098166127292	.	68480001	68760000	#DADAFF	1	0.5
chr1	68760001	68960000	B.1.1.2.1.2.2.2.1.2.2	0.454153182308522	.	68760001	68960000	#DADAFF	1	0.5
chr1	68960001	69320000	B.1.1.2.2.1.1.1.2.1.2	0.448759439050701	.	68960001	69320000	#DADAFF	1	0.5
chr1	69320001	69400000	B.1.1.2.1.1.2.2.1.1.1	0.480043149946063	.	69320001	69400000	#DADAFF	1	0.5
chr1	69400001	69600000	B.1.1.2.2.2.1.2.1.1	0.425026968716289	.	69400001	69600000	#DADAFF	1	0.5
chr1	69600001	69960000	B.1.1.2.2.1.1.1.2.2.1	0.447680690399137	.	69600001	69960000	#DADAFF	1	0.5
chr1	69960001	70200000	A.2.2.1.2.2.1.1.1.2.1.1	0.634304207119741	.	69960001	70200000	#FFDADA	1	0.625
chr1	70200001	70640000	B.1.1.2.1.2.2.1.2.2.2	0.459546925566343	.	70200001	70640000	#DADAFF	1	0.5
chr1	70640001	70960000	A.2.2.1.2.1.2.1.1.2.1	0.646170442286947	.	70640001	70960000	#FFDADA	1	0.625
chr1	70960001	71560000	B.1.1.2.2.1.2.2.2.1.2	0.431499460625674	.	70960001	71560000	#DADAFF	1	0.5
chr1	71560001	71880000	B.1.1.2.2.1.1.1.2.1.1	0.449838187702265	.	71560001	71880000	#DADAFF	1	0.5
chr1	71880001	71960000	B.1.1.2.2.2.2.2.1.2	0.40992448759439	.	71880001	71960000	#DADAFF	1	0.5
chr1	71960001	72240000	B.1.1.2.2.1.2.1.1.2	0.440129449838188	.	71960001	72240000	#DADAFF	1	0.5
chr1	72240001	72560000	B.1.1.2.2.1.2.2.2.1.1.2	0.432578209277238	.	72240001	72560000	#DADAFF	1	0.5
chr1	72560001	72720000	B.1.1.2.2.2.2.1.2.2.1	0.413160733549083	.	72560001	72720000	#DADAFF	1	0.5
chr1	72720001	72840000	B.1.1.2.1.1.1.2.1	0.490830636461704	.	72720001	72840000	#DADAFF	1	0.5
chr1	72840001	73080000	B.1.2.1.1.1.1.2.2.1.1	0.400215749730313	.	72840001	73080000	#9191FF	1	0.375
chr1	73080001	73160000	B.1.2.1.1.1.2.2.1	0.394822006472492	.	73080001	73160000	#9191FF	1	0.375
chr1	73160001	73360000	B.1.2.1.1.1.1.1.2.1	0.40453074433657	.	73160001	73360000	#9191FF	1	0.375
chr1	73360001	73520000	B.1.2.1.1.2.2.1.2	0.380798274002157	.	73360001	73520000	#9191FF	1	0.375
chr1	73520001	73960000	B.1.2.1.2.2.1.1.1.2.2	0.365695792880259	.	73520001	73960000	#9191FF	1	0.375
chr1	73960001	74200000	B.1.1.2.2.2.1.2.2.2	0.418554476806904	.	73960001	74200000	#DADAFF	1	0.5
chr1	74200001	74600000	B.1.2.1.2.2.1.2.1.2.1	0.360302049622438	.	74200001	74600000	#9191FF	1	0.375
chr1	74600001	75200000	B.1.1.2.2.1.2.2.1.2	0.434735706580367	.	74600001	75200000	#DADAFF	1	0.5
chr1	75200001	75480000	B.1.2.1.1.1.1.2.2.1.2	0.399137001078749	.	75200001	75480000	#9191FF	1	0.375
chr1	75480001	75760000	B.1.1.2.2.1.2.2.2.2	0.43042071197411	.	75480001	75760000	#DADAFF	1	0.5
chr1	75760001	76200000	B.1.1.2.2.1.2.2.2.1.1.1	0.433656957928803	.	75760001	76200000	#DADAFF	1	0.5
chr1	76200001	76640000	A.2.2.1.2.2.2.2.1.1	0.619201725997843	.	76200001	76640000	#FFDADA	1	0.625
chr1	76640001	76960000	A.2.2.1.2.2.1.1.2.2	0.62891046386192	.	76640001	76960000	#FFDADA	1	0.625
chr1	76960001	77040000	A.2.2.1.2.2.2.1.2.2	0.620280474649407	.	76960001	77040000	#FFDADA	1	0.625
chr1	77040001	77200000	B.1.1.2.1.1.2.2.1.2.1.2	0.47680690399137	.	77040001	77200000	#DADAFF	1	0.5
chr1	77200001	77360000	B.1.1.2.2.2.2.1.2.2.2	0.412081984897519	.	77200001	77360000	#DADAFF	1	0.5
chr1	77360001	77560000	B.1.1.2.2.2.1.2.2.1.1.1.1	0.422869471413161	.	77360001	77560000	#DADAFF	1	0.5
chr1	77560001	78000000	A.2.1.2.1.2.1.2.2.1	0.735706580366774	.	77560001	78000000	#FF9191	1	0.75
chr1	78000001	78160000	A.2.1.2.1.1.2.2	0.743257820927724	.	78000001	78160000	#FF9191	1	0.75
chr1	78160001	78280000	A.2.1.2.1.2.2.2	0.729234088457389	.	78160001	78280000	#FF9191	1	0.75
chr1	78280001	78600000	A.2.2.1.2.2.1.2.1.1.1	0.627831715210356	.	78280001	78600000	#FFDADA	1	0.625
chr1	78600001	78760000	B.1.2.1.2.1.2.2.1.2.1	0.37108953613808	.	78600001	78760000	#9191FF	1	0.375
chr1	78760001	78920000	B.1.2.1.2.1.2.2.1.1	0.372168284789644	.	78760001	78920000	#9191FF	1	0.375
chr1	78920001	79200000	B.1.2.1.1.2.1.1.2	0.389428263214671	.	78920001	79200000	#9191FF	1	0.375
chr1	79200001	79600000	B.1.2.1.2.2.1.2.2.1.1	0.35814455231931	.	79200001	79600000	#9191FF	1	0.375
chr1	79600001	79880000	B.1.2.1.2.2.1.1.2.1.1	0.364617044228695	.	79600001	79880000	#9191FF	1	0.375
chr1	79880001	80160000	B.1.2.1.1.1.2.2.2.2	0.392664509169364	.	79880001	80160000	#9191FF	1	0.375
chr1	80160001	80280000	B.1.2.1.1.2.2.2.1	0.379719525350593	.	80160001	80280000	#9191FF	1	0.375
chr1	80280001	80640000	B.1.2.1.2.2.1.2.2.2.1	0.355987055016181	.	80280001	80640000	#9191FF	1	0.375
chr1	80640001	80960000	B.1.2.1.2.2.2.1.1.2.1	0.352750809061489	.	80640001	80960000	#9191FF	1	0.375
chr1	80960001	81080000	B.1.2.1.2.1.1.2.1	0.375404530744337	.	80960001	81080000	#9191FF	1	0.375
chr1	81080001	81400000	B.1.2.1.2.2.1.2.2.2.2	0.354908306364617	.	81080001	81400000	#9191FF	1	0.375
chr1	81400001	81840000	B.1.2.1.2.2.2.1.1.1	0.353829557713053	.	81400001	81840000	#9191FF	1	0.375
chr1	81840001	81920000	B.1.2.1.1.2.2.2.2	0.378640776699029	.	81840001	81920000	#9191FF	1	0.375
chr1	81920001	82320000	B.1.2.1.1.1.1.1.2.2.1	0.403451995685005	.	81920001	82320000	#9191FF	1	0.375
chr1	82320001	82440000	B.1.1.2.2.2.1.1.2	0.426105717367853	.	82320001	82440000	#DADAFF	1	0.5
chr1	82440001	82640000	B.1.1.2.2.2.1.2.2.1.1.2	0.420711974110032	.	82440001	82640000	#DADAFF	1	0.5
chr1	82640001	82840000	B.1.2.1.1.1.2.1.1	0.39697950377562	.	82640001	82840000	#9191FF	1	0.375
chr1	82840001	83240000	B.1.1.2.2.1.2.1.1.1	0.441208198489752	.	82840001	83240000	#DADAFF	1	0.5
chr1	83240001	83800000	B.1.1.2.2.1.1.1.2.2.2	0.446601941747573	.	83240001	83800000	#DADAFF	1	0.5
chr1	83800001	84320000	B.1.1.2.2.1.1.2.2.2	0.442286947141316	.	83800001	84320000	#DADAFF	1	0.5
chr1	84320001	84600000	A.2.2.1.2.1.2.2.2	0.637540453074434	.	84320001	84600000	#FFDADA	1	0.625
chr1	84600001	84800000	A.2.2.1.2.1.1.2.1.2.1	0.653721682847896	.	84600001	84800000	#FFDADA	1	0.625
chr1	84800001	85000000	A.2.2.1.2.1.2.2.1.1.2.2	0.640776699029126	.	84800001	85000000	#FFDADA	1	0.625
chr1	85000001	85240000	A.2.2.1.2.2.2.2.1.2.1.2.1	0.617044228694714	.	85000001	85240000	#FFDADA	1	0.625
chr1	85240001	85480000	B.1.1.2.1.1.2.2.2.2	0.473570658036677	.	85240001	85480000	#DADAFF	1	0.5
chr1	85480001	85560000	B.1.1.2.1.1.2.2.1.2.2	0.475728155339806	.	85480001	85560000	#DADAFF	1	0.5
chr1	85560001	85640000	B.1.1.2.2.2.2.2.1.1	0.411003236245955	.	85560001	85640000	#DADAFF	1	0.5
chr1	85640001	85920000	B.1.1.2.1.2.2.1.1.1.2	0.4638619201726	.	85640001	85920000	#DADAFF	1	0.5
chr1	85920001	86040000	B.1.2.1.2.1.2.1	0.373247033441208	.	85920001	86040000	#9191FF	1	0.375
chr1	86040001	86240000	B.1.1.2.1.2.1.2.1	0.468176914778857	.	86040001	86240000	#DADAFF	1	0.5
chr1	86240001	86800000	B.1.2.1.2.2.1.2.2.1.2	0.357065803667745	.	86240001	86800000	#9191FF	1	0.375
chr1	86800001	87200000	B.1.1.2.1.2.2.1.1.1.1.2	0.464940668824164	.	86800001	87200000	#DADAFF	1	0.5
chr1	87200001	87400000	A.2.2.1.2.2.2.2.1.2.2.2.2	0.612729234088457	.	87200001	87400000	#FFDADA	1	0.625
chr1	87400001	87920000	A.2.2.1.2.2.1.1.1.2.2.2	0.631067961165049	.	87400001	87920000	#FFDADA	1	0.625
chr1	87920001	88000000	B.1.1.2.2.2.2.2.2.2.2	0.406688241639698	.	87920001	88000000	#DADAFF	1	0.5
chr1	88000001	88200000	B.1.1.2.2.1.2.1.2.2.1	0.437971952535059	.	88000001	88200000	#DADAFF	1	0.5
chr1	88200001	88520000	B.1.1.2.2.2.1.2.2.1.1.1.2	0.421790722761597	.	88200001	88520000	#DADAFF	1	0.5
chr1	88520001	88800000	B.1.2.1.1.1.1.1.2.2.2	0.402373247033441	.	88520001	88800000	#9191FF	1	0.375
chr1	88800001	89080000	B.1.1.2.1.2.2.2.2	0.453074433656958	.	88800001	89080000	#DADAFF	1	0.5
chr1	89080001	89400000	A.2.2.1.2.1.2.2.1.2.2	0.638619201725998	.	89080001	89400000	#FFDADA	1	0.625
chr1	89400001	89560000	A.2.2.1.2.1.2.1.1.2.2	0.645091693635383	.	89400001	89560000	#FFDADA	1	0.625
chr1	89560001	89920000	B.1.1.2.2.1.1.2.1.1	0.445523193096009	.	89560001	89920000	#DADAFF	1	0.5
chr1	89920001	90240000	A.2.2.1.2.1.1.1.1.2	0.656957928802589	.	89920001	90240000	#FFDADA	1	0.625
chr1	90240001	90520000	A.2.2.1.2.1.1.1.1.1	0.658036677454153	.	90240001	90520000	#FFDADA	1	0.625
chr1	90520001	90800000	B.1.1.2.2.1.2.1.2.1	0.439050701186624	.	90520001	90800000	#DADAFF	1	0.5
chr1	90800001	91000000	B.1.1.2.2.1.2.1.2.2.2	0.436893203883495	.	90800001	91000000	#DADAFF	1	0.5
chr1	91000001	91080000	B.1.1.2.2.2.2.2.2.1	0.408845738942826	.	91000001	91080000	#DADAFF	1	0.5
chr1	91080001	91160000	B.1.1.2.2.2.1.2.1.2	0.423948220064725	.	91080001	91160000	#DADAFF	1	0.5
chr1	91160001	91400000	A.2.2.1.2.2.1.2.1.2	0.625674217907228	.	91160001	91400000	#FFDADA	1	0.625
chr1	91400001	91680000	A.2.2.1.2.2.1.2.2.2	0.623516720604099	.	91400001	91680000	#FFDADA	1	0.625
chr1	91680001	91840000	B.1.1.2.2.2.1.1.1.1	0.429341963322546	.	91680001	91840000	#DADAFF	1	0.5
chr1	91840001	92320000	B.1.1.2.1.2.2.2.1.1.2.2	0.456310679611651	.	91840001	92320000	#DADAFF	1	0.5
chr1	92320001	92600000	A.2.2.1.2.2.1.1.1.2.1.2	0.633225458468177	.	92320001	92600000	#FFDADA	1	0.625
chr1	92600001	92680000	A.2.2.1.2.2.2.2.2.2.1.2	0.609492988133765	.	92600001	92680000	#FFDADA	1	0.625
chr1	92680001	92760000	B.1.1.2.1.1.1.1.2.2	0.491909385113269	.	92680001	92760000	#DADAFF	1	0.5
chr1	92760001	92880000	A.2.2.1.2.2.2.2.2.2.1.1	0.610571736785329	.	92760001	92880000	#FFDADA	1	0.625
chr1	92880001	93280000	A.2.2.1.2.2.2.2.1.2.1.1	0.618122977346278	.	92880001	93280000	#FFDADA	1	0.625
chr1	93280001	93440000	A.2.1.2.1.1.1.1.2.1	0.749730312837109	.	93280001	93440000	#FF9191	1	0.75
chr1	93440001	93640000	A.2.2.1.2.1.2.2.1.1.1	0.642934196332255	.	93440001	93640000	#FFDADA	1	0.625
chr1	93640001	93880000	A.2.1.2.1.2.2.1.1	0.732470334412082	.	93640001	93880000	#FF9191	1	0.75
chr1	93880001	94400000	A.2.2.1.2.2.1.1.1.1.1	0.636461704422869	.	93880001	94400000	#FFDADA	1	0.625
chr1	94400001	94640000	A.2.2.1.2.2.2.1.2.1	0.621359223300971	.	94400001	94640000	#FFDADA	1	0.625
chr1	94640001	94720000	B.1.1.2.1.1.2.1.2.2.1	0.482200647249191	.	94640001	94720000	#DADAFF	1	0.5
chr1	94720001	94800000	A.2.2.1.2.2.2.2.2.1	0.611650485436893	.	94720001	94800000	#FFDADA	1	0.625
chr1	94800001	95000000	A.2.2.1.2.1.2.2.1.2.1	0.639697950377562	.	94800001	95000000	#FFDADA	1	0.625
chr1	95000001	95120000	B.1.1.2.1.1.1.2.2	0.48975188781014	.	95000001	95120000	#DADAFF	1	0.5
chr1	95120001	95240000	B.1.1.2.1.1.2.2.1.2.1.1	0.477885652642934	.	95120001	95240000	#DADAFF	1	0.5
chr1	95240001	95560000	A.2.2.1.2.1.1.2.1.2.2.1.1	0.652642934196332	.	95240001	95560000	#FFDADA	1	0.625
chr1	95560001	95720000	B.1.1.2.1.1.2.1.1.2.2	0.484358144552319	.	95560001	95720000	#DADAFF	1	0.5
chr1	95720001	95960000	B.1.2.1.1.1.1.1.1	0.405609492988134	.	95720001	95960000	#9191FF	1	0.375
chr1	95960001	96240000	B.1.2.1.2.2.1.1.2.1.2	0.363538295577131	.	95960001	96240000	#9191FF	1	0.375
chr1	96240001	96760000	B.1.2.1.1.1.2.1.2	0.395900755124056	.	96240001	96760000	#9191FF	1	0.375
chr1	96760001	96880000	B.1.1.2.2.2.2.1.2.1	0.414239482200647	.	96760001	96880000	#DADAFF	1	0.5
chr1	96880001	97120000	B.1.1.2.2.2.1.1.1.2.1	0.428263214670982	.	96880001	97120000	#DADAFF	1	0.5
chr1	97120001	97280000	A.2.2.1.2.2.2.2.1.2.2.2.1	0.613807982740022	.	97120001	97280000	#FFDADA	1	0.625
chr1	97280001	97600000	B.1.1.2.1.2.2.1.2.2.1	0.460625674217907	.	97280001	97600000	#DADAFF	1	0.5
chr1	97600001	97880000	A.2.2.1.2.2.1.1.2.1	0.629989212513484	.	97600001	97880000	#FFDADA	1	0.625
chr1	97880001	98040000	B.1.1.2.1.1.2.1.1.1.1.2	0.487594390507012	.	97880001	98040000	#DADAFF	1	0.5
chr1	98040001	98560000	A.2.2.1.2.2.1.1.1.1.2	0.635382955771305	.	98040001	98560000	#FFDADA	1	0.625
chr1	98560001	98800000	B.1.2.1.2.2.1.2.1.1	0.361380798274002	.	98560001	98800000	#9191FF	1	0.375
chr1	98800001	99080000	B.1.2.1.2.2.1.1.1.2.1	0.366774541531823	.	98800001	99080000	#9191FF	1	0.375
chr1	99080001	99240000	B.1.2.1.1.2.1.2.1.1.2	0.387270765911543	.	99080001	99240000	#9191FF	1	0.375
chr1	99240001	99560000	B.1.2.1.1.1.1.2.2.2	0.398058252427184	.	99240001	99560000	#9191FF	1	0.375
chr1	99560001	99760000	B.1.2.1.1.1.2.2.2.1	0.393743257820928	.	99560001	99760000	#9191FF	1	0.375
chr1	99760001	99840000	B.1.2.1.2.1.1.1.1	0.377562028047465	.	99760001	99840000	#9191FF	1	0.375
chr1	99840001	100200000	B.1.2.1.1.2.1.2.2.2.1	0.38403451995685	.	99840001	100200000	#9191FF	1	0.375
chr1	100200001	100440000	B.1.2.1.1.2.1.2.1.2	0.386192017259978	.	100200001	100440000	#9191FF	1	0.375
chr1	100440001	100680000	A.2.2.1.2.2.2.2.2.2.2	0.608414239482201	.	100440001	100680000	#FFDADA	1	0.625
chr1	100680001	100760000	B.1.1.2.1.1.1.1.2.1	0.492988133764833	.	100680001	100760000	#DADAFF	1	0.5
chr1	100760001	101240000	B.1.1.2.2.1.2.2.1.1	0.435814455231931	.	100760001	101240000	#DADAFF	1	0.5
chr1	101240001	101360000	B.1.2.1.1.2.1.1.1.2	0.390507011866235	.	101240001	101360000	#9191FF	1	0.375
chr1	101360001	101600000	B.1.1.2.1.1.2.1.1.1.1.1	0.488673139158576	.	101360001	101600000	#DADAFF	1	0.5
chr1	101600001	101800000	B.1.1.2.2.2.2.1.1.1	0.41747572815534	.	101600001	101800000	#DADAFF	1	0.5
chr1	101800001	102000000	B.1.2.1.2.1.2.2.2	0.368932038834951	.	101800001	102000000	#9191FF	1	0.375
chr1	102000001	102080000	B.1.2.1.2.1.1.2.2	0.374325782092772	.	102000001	102080000	#9191FF	1	0.375
chr1	102080001	102200000	B.1.2.1.2.1.1.1.2	0.376483279395901	.	102080001	102200000	#9191FF	1	0.375
chr1	102200001	102280000	B.2.1.1.2.1.1.1.2.2.1	0.168284789644013	.	102200001	102280000	#4848FF	1	0.25
chr1	102280001	102440000	B.2.1.1.2.1.2.1.1	0.16504854368932	.	102280001	102440000	#4848FF	1	0.25
chr1	102440001	102600000	B.2.1.1.2.2.1.2.2.1.1	0.157497303128371	.	102440001	102600000	#4848FF	1	0.25
chr1	102600001	102840000	B.2.1.1.2.2.1.1.1	0.160733549083064	.	102600001	102840000	#4848FF	1	0.25
chr1	102840001	103040000	B.2.1.1.2.1.2.1.2.1	0.163969795037756	.	102840001	103040000	#4848FF	1	0.25
chr1	103040001	103480000	B.2.1.1.2.1.1.1.1.2	0.170442286947141	.	103040001	103480000	#4848FF	1	0.25
chr1	103480001	103800000	B.1.2.1.2.2.1.2.1.2.2	0.359223300970874	.	103480001	103800000	#9191FF	1	0.375
chr1	103880001	103920000	B.1.2.1.2.2.1.2.1.2.2	0.359223300970874	.	103880001	103920000	#9191FF	1	0.375
chr1	104000001	104160000	B.1.2.1.2.2.1.2.1.2.2	0.359223300970874	.	104000001	104160000	#9191FF	1	0.375
chr1	104160001	104280000	B.1.1.2.1.1.2.2.1.1.2	0.478964401294498	.	104160001	104280000	#DADAFF	1	0.5
chr1	104280001	104480000	B.2.1.1.2.2.1.2.2.2	0.155339805825243	.	104280001	104480000	#4848FF	1	0.25
chr1	104480001	104760000	B.1.2.1.2.2.2.1.1.2.2.2	0.35059331175836	.	104480001	104760000	#9191FF	1	0.375
chr1	104760001	105080000	B.2.1.1.2.2.2.1.1.1	0.154261057173679	.	104760001	105080000	#4848FF	1	0.25
chr1	105080001	105400000	B.2.1.1.2.1.2.1.2.2	0.162891046386192	.	105080001	105400000	#4848FF	1	0.25
chr1	105400001	105720000	B.2.1.1.2.2.1.1.2	0.159654800431499	.	105400001	105720000	#4848FF	1	0.25
chr1	105720001	105920000	B.2.1.1.2.2.2.2.2	0.149946062567422	.	105720001	105920000	#4848FF	1	0.25
chr1	105920001	106120000	B.2.1.1.2.2.1.2.1	0.158576051779935	.	105920001	106120000	#4848FF	1	0.25
chr1	106120001	106240000	B.2.1.1.2.1.2.2	0.161812297734628	.	106120001	106240000	#4848FF	1	0.25
chr1	106240001	106600000	B.2.1.1.2.2.2.1.2	0.15210355987055	.	106240001	106600000	#4848FF	1	0.25
chr1	106600001	106800000	B.2.1.2.2.1.1.2	0.120819848975189	.	106600001	106800000	#4848FF	1	0.25
chr1	106800001	107000000	B.2.1.2.2.1.1.1.1	0.122977346278317	.	106800001	107000000	#4848FF	1	0.25
chr1	107000001	107200000	B.2.1.1.2.1.1.1.1.1	0.171521035598705	.	107000001	107200000	#4848FF	1	0.25
chr1	107200001	107360000	B.1.2.1.2.1.2.2.1.2.2	0.370010787486516	.	107200001	107360000	#9191FF	1	0.375
chr1	107360001	107520000	B.2.1.1.2.2.2.2.1	0.151024811218986	.	107360001	107520000	#4848FF	1	0.25
chr1	107520001	107640000	B.2.1.1.2.1.1.2	0.166127292340885	.	107520001	107640000	#4848FF	1	0.25
chr1	107640001	107840000	B.2.1.1.2.1.1.1.2.1	0.169363538295577	.	107640001	107840000	#4848FF	1	0.25
chr1	107840001	108120000	B.1.2.1.2.2.2.1.1.2.2.1	0.351672060409924	.	107840001	108120000	#9191FF	1	0.375
chr1	108120001	108280000	B.2.1.1.2.1.1.1.2.2.2	0.167206040992449	.	108120001	108280000	#4848FF	1	0.25
chr1	108280001	108520000	B.1.2.1.2.2.2.1.2	0.349514563106796	.	108280001	108520000	#9191FF	1	0.375
chr1	108520001	108800000	B.1.2.1.1.2.1.2.1.1.1	0.388349514563107	.	108520001	108800000	#9191FF	1	0.375
chr1	108840001	108920000	B.1.2.1.1.2.1.2.1.1.1	0.388349514563107	.	108840001	108920000	#9191FF	1	0.375
chr1	109000001	109240000	B.1.1.1.2.1.1.1.2.2.1	0.528586839266451	.	109000001	109240000	#DADAFF	1	0.5
chr1	109240001	109400000	A.2.1.2.1.2.2.1.2.2	0.730312837108954	.	109240001	109400000	#FF9191	1	0.75
chr1	109400001	109520000	A.2.2.1.2.2.2.1.1	0.622437971952535	.	109400001	109520000	#FFDADA	1	0.625
chr1	109520001	109800000	A.2.1.2.1.2.2.1.2.1	0.731391585760518	.	109520001	109800000	#FF9191	1	0.75
chr1	109800001	109920000	A.2.1.2.1.1.2.1	0.744336569579288	.	109800001	109920000	#FF9191	1	0.75
chr1	109920001	110200000	A.2.1.2.1.1.1.1.2.2	0.748651564185545	.	109920001	110200000	#FF9191	1	0.75
chr1	110200001	110280000	A.2.2.1.2.1.2.1.1.1	0.647249190938511	.	110200001	110280000	#FFDADA	1	0.625
chr1	110280001	110840000	A.2.1.2.1.2.1.1.1.1.1	0.74217907227616	.	110280001	110840000	#FF9191	1	0.75
chr1	110840001	111000000	A.2.2.1.2.1.1.2.1.2.2.1.2	0.651564185544768	.	110840001	111000000	#FFDADA	1	0.625
chr1	111000001	111160000	A.2.1.2.1.2.1.2.2.2.1	0.73462783171521	.	111000001	111160000	#FF9191	1	0.75
chr1	111160001	111360000	B.1.1.2.1.2.2.1.1.2	0.462783171521036	.	111160001	111360000	#DADAFF	1	0.5
chr1	111360001	111480000	B.1.2.1.1.2.2.1.1	0.381877022653722	.	111360001	111480000	#9191FF	1	0.375
chr1	111480001	111640000	B.1.1.2.1.1.2.1.1.2.1	0.485436893203884	.	111480001	111640000	#DADAFF	1	0.5
chr1	111640001	111960000	A.2.2.1.2.1.1.2.1.2.2.2	0.650485436893204	.	111640001	111960000	#FFDADA	1	0.625
chr1	111960001	112320000	A.2.1.2.1.1.1.2.2	0.745415318230852	.	111960001	112320000	#FF9191	1	0.75
chr1	112320001	112560000	B.1.1.2.1.2.2.1.1.1.1.1	0.466019417475728	.	112320001	112560000	#DADAFF	1	0.5
chr1	112560001	112640000	B.1.1.2.2.2.2.1.1.2.1	0.416396979503776	.	112560001	112640000	#DADAFF	1	0.5
chr1	112640001	112760000	B.1.1.2.2.2.2.1.1.2.2	0.415318230852211	.	112640001	112760000	#DADAFF	1	0.5
chr1	112760001	112880000	B.1.1.2.1.1.2.1.2.1	0.483279395900755	.	112760001	112880000	#DADAFF	1	0.5
chr1	112880001	113280000	A.2.2.1.2.1.2.2.1.1.2.1	0.64185544768069	.	112880001	113280000	#FFDADA	1	0.625
chr1	113280001	113400000	B.1.1.2.1.1.2.1.2.2.2	0.481121898597627	.	113280001	113400000	#DADAFF	1	0.5
chr1	113400001	113520000	A.2.2.1.2.1.2.1.2	0.644012944983819	.	113400001	113520000	#FFDADA	1	0.625
chr1	113520001	113720000	A.2.2.1.2.2.2.2.1.2.1.2.2	0.61596548004315	.	113520001	113720000	#FFDADA	1	0.625
chr1	113720001	114160000	B.1.1.2.1.2.2.1.2.1	0.461704422869471	.	113720001	114160000	#DADAFF	1	0.5
chr1	114160001	114560000	A.2.2.1.2.1.1.2.2.1	0.64940668824164	.	114160001	114560000	#FFDADA	1	0.625
chr1	114560001	114960000	B.1.1.2.1.2.2.2.1.2.1	0.455231930960086	.	114560001	114960000	#DADAFF	1	0.5
chr1	114960001	115360000	A.2.2.1.2.1.1.2.2.2	0.648327939590076	.	114960001	115360000	#FFDADA	1	0.625
chr1	115360001	116160000	B.1.2.1.2.2.1.1.1.1	0.367853290183387	.	115360001	116160000	#9191FF	1	0.375
chr1	116160001	116280000	B.1.2.1.1.2.1.1.1.1	0.391585760517799	.	116160001	116280000	#9191FF	1	0.375
chr1	116280001	116480000	B.1.1.2.2.2.1.1.1.2.2	0.427184466019417	.	116280001	116480000	#DADAFF	1	0.5
chr1	116480001	116680000	A.2.2.1.2.2.1.2.1.1.2	0.626752966558792	.	116480001	116680000	#FFDADA	1	0.625
chr1	116680001	116880000	B.1.1.2.1.1.2.1.1.1.2	0.486515641855448	.	116680001	116880000	#DADAFF	1	0.5
chr1	116880001	117080000	A.2.2.1.2.2.1.2.2.1	0.624595469255663	.	116880001	117080000	#FFDADA	1	0.625
chr1	117080001	117480000	B.1.1.2.2.1.1.2.1.2	0.444444444444444	.	117080001	117480000	#DADAFF	1	0.5
chr1	117480001	117560000	B.1.1.2.2.2.2.2.2.2.1	0.407766990291262	.	117480001	117560000	#DADAFF	1	0.5
chr1	117560001	117680000	B.1.1.2.1.1.2.2.2.1	0.474649406688242	.	117560001	117680000	#DADAFF	1	0.5
chr1	117680001	117880000	B.1.1.2.2.2.1.2.2.1.2	0.419633225458468	.	117680001	117880000	#DADAFF	1	0.5
chr1	117880001	117960000	B.1.1.2.1.1.1.1.1	0.494066882416397	.	117880001	117960000	#DADAFF	1	0.5
chr1	117960001	118520000	B.1.1.2.2.1.1.2.2.1	0.44336569579288	.	117960001	118520000	#DADAFF	1	0.5
chr1	118520001	118840000	B.1.2.1.2.2.1.1.2.2	0.362459546925566	.	118520001	118840000	#9191FF	1	0.375
chr1	118840001	119000000	B.2.1.1.2.2.1.2.2.1.2	0.156418554476807	.	118840001	119000000	#4848FF	1	0.25
chr1	119000001	119200000	B.2.1.1.2.2.2.1.1.2	0.153182308522114	.	119000001	119200000	#4848FF	1	0.25
chr1	119200001	119360000	B.2.1.2.2.1.1.1.2	0.121898597626753	.	119200001	119360000	#4848FF	1	0.25
chr1	119360001	119680000	B.1.2.1.1.2.1.2.2.2.2	0.382955771305286	.	119360001	119680000	#9191FF	1	0.375
chr1	119680001	120160000	B.1.2.1.1.1.1.2.1	0.401294498381877	.	119680001	120160000	#9191FF	1	0.375
chr1	120160001	120320000	A.2.2.1.2.2.2.2.1.2.2.1	0.614886731391586	.	120160001	120320000	#FFDADA	1	0.625
chr1	120320001	120720000	B.1.1.1.1.1.1.1.2.2	0.563106796116505	.	120320001	120720000	#DADAFF	1	0.5
chr1	120760001	120880000	B.1.1.1.1.1.1.1.2.2	0.563106796116505	.	120760001	120880000	#DADAFF	1	0.5
chr1	120880001	120960000	B.1.2.2.1.1.1.1.1.1	0.346278317152104	.	120880001	120960000	#9191FF	1	0.375
chr1	121080001	121520000	B.1.2.2.1.1.1.1.1.1	0.346278317152104	.	121080001	121520000	#9191FF	1	0.375
chr1	142560001	142600000	B.1.2.2.1.1.1.1.1.1	0.346278317152104	.	142560001	142600000	#9191FF	1	0.375
chr1	142600001	142760000	B.2.1.1.1.1.2.2.1.2.2	0.210355987055016	.	142600001	142760000	#4848FF	1	0.25
chr1	142800001	142840000	B.2.1.1.1.1.2.2.1.2.2	0.210355987055016	.	142800001	142840000	#4848FF	1	0.25
chr1	143120001	143320000	B.2.1.1.1.1.2.2.1.2.2	0.210355987055016	.	143120001	143320000	#4848FF	1	0.25
chr1	143400001	143520000	B.2.1.1.1.1.2.2.1.2.2	0.210355987055016	.	143400001	143520000	#4848FF	1	0.25
chr1	143520001	143560000	B.1.2.2.2.1.1.1.2.1	0.289104638619202	.	143520001	143560000	#9191FF	1	0.375
chr1	143720001	143800000	B.1.2.2.2.1.1.1.2.1	0.289104638619202	.	143720001	143800000	#9191FF	1	0.375
chr1	143920001	144000000	B.1.2.2.2.1.1.1.2.1	0.289104638619202	.	143920001	144000000	#9191FF	1	0.375
chr1	144000001	144080000	B.1.1.1.1.1.1.2.2.1	0.55663430420712	.	144000001	144080000	#DADAFF	1	0.5
chr1	144480001	144560000	B.1.1.1.1.1.1.2.2.1	0.55663430420712	.	144480001	144560000	#DADAFF	1	0.5
chr1	144560001	144720000	A.2.2.1.2.1.1.2.1.1	0.654800431499461	.	144560001	144720000	#FFDADA	1	0.625
chr1	144800001	145120000	A.2.2.1.2.1.1.2.1.1	0.654800431499461	.	144800001	145120000	#FFDADA	1	0.625
chr1	145120001	145240000	B.1.1.1.2.2.2.2.1.2	0.496224379719525	.	145120001	145240000	#DADAFF	1	0.5
chr1	145240001	145320000	A.2.1.2.2.2.1.1.2.1.2	0.710895361380798	.	145240001	145320000	#FF9191	1	0.75
chr1	145360001	145840000	A.2.1.2.2.2.1.1.2.1.2	0.710895361380798	.	145360001	145840000	#FF9191	1	0.75
chr1	146120001	146160000	A.2.1.2.2.2.1.1.2.1.2	0.710895361380798	.	146120001	146160000	#FF9191	1	0.75
chr1	146280001	146320000	A.2.1.2.2.2.1.1.2.1.2	0.710895361380798	.	146280001	146320000	#FF9191	1	0.75
chr1	146320001	146400000	B.1.1.1.1.2.2.1.1.1	0.543689320388349	.	146320001	146400000	#DADAFF	1	0.5
chr1	146440001	146800000	B.1.1.1.1.2.2.1.1.1	0.543689320388349	.	146440001	146800000	#DADAFF	1	0.5
chr1	146800001	146960000	B.1.2.2.2.2.1.1.1.1	0.25782092772384	.	146800001	146960000	#9191FF	1	0.375
chr1	146960001	147240000	A.2.2.2.1.1.2	0.601941747572815	.	146960001	147240000	#FFDADA	1	0.625
chr1	147240001	147400000	B.1.2.2.1.1.1.1.1.2.1	0.345199568500539	.	147240001	147400000	#9191FF	1	0.375
chr1	147400001	147440000	B.1.2.2.1.1.1.2.1.1	0.336569579288026	.	147400001	147440000	#9191FF	1	0.375
chr1	147680001	147840000	B.1.2.2.1.1.1.2.1.1	0.336569579288026	.	147680001	147840000	#9191FF	1	0.375
chr1	147920001	147960000	B.1.2.2.1.1.1.2.1.1	0.336569579288026	.	147920001	147960000	#9191FF	1	0.375
chr1	148160001	148240000	B.1.2.2.1.1.1.2.1.1	0.336569579288026	.	148160001	148240000	#9191FF	1	0.375
chr1	148240001	148280000	B.1.2.2.1.2.2.2.1.1	0.300970873786408	.	148240001	148280000	#9191FF	1	0.375
chr1	148320001	148360000	B.1.2.2.1.2.2.2.1.1	0.300970873786408	.	148320001	148360000	#9191FF	1	0.375
chr1	148480001	148560000	B.1.2.1.2.2.2.2.1	0.348435814455232	.	148480001	148560000	#9191FF	1	0.375
chr1	148640001	148680000	B.1.2.1.2.2.2.2.1	0.348435814455232	.	148640001	148680000	#9191FF	1	0.375
chr1	148840001	148960000	B.1.2.1.2.2.2.2.1	0.348435814455232	.	148840001	148960000	#9191FF	1	0.375
chr1	149000001	149440000	B.1.2.1.2.2.2.2.1	0.348435814455232	.	149000001	149440000	#9191FF	1	0.375
chr1	149560001	149600000	B.1.2.2.1.2.1.1.1	0.317152103559871	.	149560001	149600000	#9191FF	1	0.375
chr1	149640001	149720000	B.1.2.2.1.2.1.1.1	0.317152103559871	.	149640001	149720000	#9191FF	1	0.375
chr1	149720001	150200000	A.2.1.2.1.1.1.1.1	0.750809061488673	.	149720001	150200000	#FF9191	1	0.75
chr1	150200001	150280000	B.1.1.1.1.2.1.2.1	0.54908306364617	.	150200001	150280000	#DADAFF	1	0.5
chr1	150280001	150480000	A.2.1.2.2.1.1.2.2.2.2	0.723840345199569	.	150280001	150480000	#FF9191	1	0.75
chr1	150480001	150600000	A.2.1.2.2.2.2.2.1.2.1	0.697950377562028	.	150480001	150600000	#FF9191	1	0.75
chr1	150600001	150800000	A.2.1.2.2.2.2.1.2.1	0.701186623516721	.	150600001	150800000	#FF9191	1	0.75
chr1	150800001	150960000	A.2.1.2.2.2.2.1.1.1	0.705501618122977	.	150800001	150960000	#FF9191	1	0.75
chr1	150960001	151240000	A.2.1.2.2.1.2.1.2.2	0.719525350593312	.	150960001	151240000	#FF9191	1	0.75
chr1	151240001	151440000	A.2.1.2.2.2.1.1.1.2	0.713052858683927	.	151240001	151440000	#FF9191	1	0.75
chr1	151440001	151560000	A.2.2.2.2.2.1.2.1.1	0.580366774541532	.	151440001	151560000	#FFDADA	1	0.625
chr1	151560001	151840000	A.2.2.2.2.1.2.1.2	0.59007551240561	.	151560001	151840000	#FFDADA	1	0.625
chr1	151840001	152080000	B.1.1.1.1.1.2.1.2	0.553398058252427	.	151840001	152080000	#DADAFF	1	0.5
chr1	152080001	152200000	B.1.2.2.2.1.1.2.1.1.1.2.2	0.282632146709817	.	152080001	152200000	#9191FF	1	0.375
chr1	152200001	152480000	B.1.2.2.1.1.2.2.1.1.2	0.32470334412082	.	152200001	152480000	#9191FF	1	0.375
chr1	152480001	152560000	B.2.1.1.1.2.2.2.1.2.2.1	0.174757281553398	.	152480001	152560000	#4848FF	1	0.25
chr1	152560001	152960000	B.1.2.2.1.1.2.2.1.2	0.323624595469256	.	152560001	152960000	#9191FF	1	0.375
chr1	152960001	153080000	B.2.1.1.1.1.1.1.2.2	0.234088457389428	.	152960001	153080000	#4848FF	1	0.25
chr1	153080001	153400000	B.1.2.1.1.2.1.2.2.1	0.385113268608414	.	153080001	153400000	#9191FF	1	0.375
chr1	153400001	153520000	B.1.2.2.2.1.1.2.1.1.1.2.1	0.283710895361381	.	153400001	153520000	#9191FF	1	0.375
chr1	153520001	154000000	A.2.1.2.1.2.1.1.2	0.738942826321467	.	153520001	154000000	#FF9191	1	0.75
chr1	154000001	154120000	B.1.1.1.1.2.2.1.2.2.2	0.539374325782093	.	154000001	154120000	#DADAFF	1	0.5
chr1	154120001	154400000	A.2.2.2.1.1.1.2.2.1	0.604099244875944	.	154120001	154400000	#FFDADA	1	0.625
chr1	154400001	154600000	A.2.1.2.2.1.2.1.1	0.722761596548004	.	154400001	154600000	#FF9191	1	0.75
chr1	154600001	154720000	A.2.2.2.1.2.2.1.2.1	0.596548004314995	.	154600001	154720000	#FFDADA	1	0.625
chr1	154720001	154840000	A.2.2.2.1.2.2.1.2.2	0.59546925566343	.	154720001	154840000	#FFDADA	1	0.625
chr1	154840001	155160000	A.2.1.2.2.1.2.1.2.1.1	0.72168284789644	.	154840001	155160000	#FF9191	1	0.75
chr1	155160001	155480000	A.2.1.2.2.1.1.2.2.1	0.725997842502697	.	155160001	155480000	#FF9191	1	0.75
chr1	155480001	155560000	A.2.2.2.1.2.1.1.1	0.600862998921251	.	155480001	155560000	#FFDADA	1	0.625
chr1	155560001	155760000	A.2.1.2.2.1.1.1	0.728155339805825	.	155560001	155760000	#FF9191	1	0.75
chr1	155760001	155840000	A.2.2.2.1.2.2.1.1	0.597626752966559	.	155760001	155840000	#FFDADA	1	0.625
chr1	155840001	155960000	A.2.1.2.2.2.2.1.1.2.1.1	0.704422869471413	.	155840001	155960000	#FF9191	1	0.75
chr1	155960001	156040000	A.2.2.2.1.2.1.1.2	0.599784250269687	.	155960001	156040000	#FFDADA	1	0.625
chr1	156040001	156160000	A.2.1.2.2.1.1.2.1	0.727076591154261	.	156040001	156160000	#FF9191	1	0.75
chr1	156160001	156240000	A.2.1.2.2.2.2.1.1.2.2	0.702265372168285	.	156160001	156240000	#FF9191	1	0.75
chr1	156240001	156720000	A.1.2.2.1.2.2	0.829557713052859	.	156240001	156720000	#FF4848	1	0.875
chr1	156720001	156880000	A.2.2.2.2.1.2.2.2	0.587918015102481	.	156720001	156880000	#FFDADA	1	0.625
chr1	156880001	157120000	B.1.1.1.1.1.2.1.1	0.554476806903991	.	156880001	157120000	#DADAFF	1	0.5
chr1	157120001	157400000	B.1.2.2.2.2.2.1.1.1.1.2	0.247033441208198	.	157120001	157400000	#9191FF	1	0.375
chr1	157400001	157760000	B.1.2.2.2.2.2.2.2.2.1	0.238403451995685	.	157400001	157760000	#9191FF	1	0.375
chr1	157760001	157880000	B.2.1.1.1.1.2.2.1.1.2.2	0.212513484358145	.	157760001	157880000	#4848FF	1	0.25
chr1	157880001	157960000	B.2.1.1.1.1.1.1.2.1	0.235167206040992	.	157880001	157960000	#4848FF	1	0.25
chr1	157960001	158200000	B.1.2.2.1.1.1.1.2.1.1.1.2	0.341963322545847	.	157960001	158200000	#9191FF	1	0.375
chr1	158200001	158360000	B.2.1.2.2.2.2.2.2.1.1	0.0916936353829558	.	158200001	158360000	#4848FF	1	0.25
chr1	158360001	158520000	B.2.1.2.1.1.1.1.2.1	0.146709816612729	.	158360001	158520000	#4848FF	1	0.25
chr1	158520001	158880000	B.1.2.2.2.2.2.2.2.2.2	0.237324703344121	.	158520001	158880000	#9191FF	1	0.375
chr1	158880001	159040000	B.1.2.2.2.2.1.2.2.1	0.250269687162891	.	158880001	159040000	#9191FF	1	0.375
chr1	159040001	159280000	B.1.2.2.2.2.2.1.2.1	0.243797195253506	.	159040001	159280000	#9191FF	1	0.375
chr1	159280001	159640000	B.1.2.2.2.2.2.2.1.2	0.240560949298813	.	159280001	159640000	#9191FF	1	0.375
chr1	159640001	159720000	B.2.1.2.1.1.2.1.1.2	0.141316073354908	.	159640001	159720000	#4848FF	1	0.25
chr1	159720001	159800000	B.1.2.2.2.1.2.2.2.2.2	0.258899676375405	.	159720001	159800000	#9191FF	1	0.375
chr1	159800001	159920000	B.1.2.2.1.2.2.2.2.1	0.298813376483279	.	159800001	159920000	#9191FF	1	0.375
chr1	159920001	160040000	B.1.1.1.2.2.1.2.2.1.1	0.504854368932039	.	159920001	160040000	#DADAFF	1	0.5
chr1	160040001	160200000	A.2.2.2.2.2.2.1.1.1	0.576051779935275	.	160040001	160200000	#FFDADA	1	0.625
chr1	160200001	160400000	A.2.2.2.2.2.2.2.1.2.1	0.571736785329018	.	160200001	160400000	#FFDADA	1	0.625
chr1	160400001	160600000	B.1.2.2.1.1.1.2.2.2	0.333333333333333	.	160400001	160600000	#9191FF	1	0.375
chr1	160600001	160760000	B.1.2.2.2.2.1.1.1.2	0.256742179072276	.	160600001	160760000	#9191FF	1	0.375
chr1	160760001	161040000	B.1.2.2.1.1.1.1.2.1.1.1.1	0.343042071197411	.	160760001	161040000	#9191FF	1	0.375
chr1	161040001	161240000	B.1.2.2.1.2.1.1.2.1	0.316073354908306	.	161040001	161240000	#9191FF	1	0.375
chr1	161240001	161520000	A.2.2.2.2.2.2.2.1.2.2	0.570658036677454	.	161240001	161520000	#FFDADA	1	0.625
chr1	161520001	161640000	B.1.2.2.2.1.1.2.2.1	0.275080906148867	.	161520001	161640000	#9191FF	1	0.375
chr1	161640001	162160000	B.1.1.1.1.1.1.1.2.1.2.2	0.564185544768069	.	161640001	162160000	#DADAFF	1	0.5
chr1	162160001	162480000	B.1.2.2.1.1.2.1.2.1	0.329018338727077	.	162160001	162480000	#9191FF	1	0.375
chr1	162480001	162600000	B.2.1.1.1.2.2.1.1.2	0.189859762675297	.	162480001	162600000	#4848FF	1	0.25
chr1	162600001	162800000	B.1.2.2.2.1.2.2.1.2.1.1	0.264293419633225	.	162600001	162800000	#9191FF	1	0.375
chr1	162800001	163160000	B.1.2.2.2.2.2.2.2.1	0.239482200647249	.	162800001	163160000	#9191FF	1	0.375
chr1	163160001	163240000	B.2.1.1.1.2.2.2.1.2.2.2	0.173678532901834	.	163160001	163240000	#4848FF	1	0.25
chr1	163240001	163680000	B.2.1.1.1.1.2.1.2.2	0.215749730312837	.	163240001	163680000	#4848FF	1	0.25
chr1	163680001	163800000	B.2.2.1.2.2.1.2.2.1.1	0.0377562028047465	.	163680001	163800000	#0000FF	1	0.125
chr1	163800001	163960000	B.2.1.2.2.2.2.1.1.1.2.2	0.0981661272923409	.	163800001	163960000	#4848FF	1	0.25
chr1	163960001	164120000	B.2.1.2.1.1.2.1.2	0.140237324703344	.	163960001	164120000	#4848FF	1	0.25
chr1	164120001	164320000	B.2.1.2.2.2.2.1.1.1.1	0.100323624595469	.	164120001	164320000	#4848FF	1	0.25
chr1	164320001	164440000	B.2.1.1.1.2.1.2.2.2	0.192017259978425	.	164320001	164440000	#4848FF	1	0.25
chr1	164440001	164760000	B.1.1.1.2.1.2.1.2.2.1	0.518878101402373	.	164440001	164760000	#DADAFF	1	0.5
chr1	164760001	165080000	B.1.2.2.1.1.2.2.2.2.1	0.319309600862999	.	164760001	165080000	#9191FF	1	0.375
chr1	165080001	165280000	B.2.1.2.2.1.2.2.2.1	0.112189859762675	.	165080001	165280000	#4848FF	1	0.25
chr1	165280001	165560000	B.2.1.1.1.1.1.2.2.1.1.2	0.224379719525351	.	165280001	165560000	#4848FF	1	0.25
chr1	165560001	165960000	B.1.1.1.2.1.2.1.2.1	0.519956850053937	.	165560001	165960000	#DADAFF	1	0.5
chr1	165960001	166120000	B.2.2.1.2.2.1.2.2.1.2	0.0366774541531823	.	165960001	166120000	#0000FF	1	0.125
chr1	166120001	166760000	B.2.1.1.1.1.2.1.2.1	0.216828478964401	.	166120001	166760000	#4848FF	1	0.25
chr1	166760001	167160000	B.1.1.1.2.1.1.1.2.2.2	0.527508090614887	.	166760001	167160000	#DADAFF	1	0.5
chr1	167160001	167360000	B.1.2.2.1.2.1.2.1.1.2.1	0.312837108953614	.	167160001	167360000	#9191FF	1	0.375
chr1	167360001	167720000	B.1.1.1.2.1.1.1.2.1	0.529665587918015	.	167360001	167720000	#DADAFF	1	0.5
chr1	167720001	167880000	B.1.2.2.2.1.2.1.2.1.2.2.1	0.269687162891046	.	167720001	167880000	#9191FF	1	0.375
chr1	167880001	168000000	B.1.2.2.1.2.1.1.2.2	0.314994606256742	.	167880001	168000000	#9191FF	1	0.375
chr1	168000001	168320000	B.1.1.1.2.1.1.2.1.1	0.526429341963323	.	168000001	168320000	#DADAFF	1	0.5
chr1	168320001	168560000	B.2.1.1.1.1.1.2.2.2.2.1	0.221143473570658	.	168320001	168560000	#4848FF	1	0.25
chr1	168560001	168960000	B.1.1.1.1.1.2.2.1	0.552319309600863	.	168560001	168960000	#DADAFF	1	0.5
chr1	168960001	169120000	B.1.1.1.2.2.1.2.2.2.2.2	0.499460625674218	.	168960001	169120000	#DADAFF	1	0.5
chr1	169120001	169280000	B.2.1.1.1.1.1.2.1.1.2.1	0.2319309600863	.	169120001	169280000	#4848FF	1	0.25
chr1	169280001	169360000	B.2.1.1.1.2.1.1.2.1	0.201725997842503	.	169280001	169360000	#4848FF	1	0.25
chr1	169360001	169880000	B.1.1.1.2.1.2.1.1	0.521035598705502	.	169360001	169880000	#DADAFF	1	0.5
chr1	169880001	169960000	B.2.1.2.1.1.2.1.1.1.2	0.142394822006472	.	169880001	169960000	#4848FF	1	0.25
chr1	169960001	170080000	B.2.1.1.1.2.2.2.2	0.17259978425027	.	169960001	170080000	#4848FF	1	0.25
chr1	170080001	170160000	B.2.1.2.1.1.2.2.2.1.2	0.135922330097087	.	170080001	170160000	#4848FF	1	0.25
chr1	170160001	170440000	B.2.1.1.1.1.2.2.1.1.2.1	0.213592233009709	.	170160001	170440000	#4848FF	1	0.25
chr1	170440001	170760000	B.1.2.2.1.1.2.2.2.2.2	0.318230852211435	.	170440001	170760000	#9191FF	1	0.375
chr1	170760001	170880000	B.2.1.2.1.1.2.1.1.1.1	0.143473570658037	.	170760001	170880000	#4848FF	1	0.25
chr1	170880001	171040000	B.2.1.2.1.1.1.1.2.2	0.145631067961165	.	170880001	171040000	#4848FF	1	0.25
chr1	171040001	171320000	B.1.2.2.1.1.2.2.2.1.2.2	0.320388349514563	.	171040001	171320000	#9191FF	1	0.375
chr1	171320001	171400000	B.2.1.2.1.2.2.1.1	0.130528586839266	.	171320001	171400000	#4848FF	1	0.25
chr1	171400001	171680000	B.1.1.1.2.1.2.2.1.1	0.516720604099245	.	171400001	171680000	#DADAFF	1	0.5
chr1	171680001	172000000	A.2.2.2.2.2.1.1.2.1	0.58252427184466	.	171680001	172000000	#FFDADA	1	0.625
chr1	172000001	172120000	B.1.2.2.2.1.1.1.1.2.2.1	0.29126213592233	.	172000001	172120000	#9191FF	1	0.375
chr1	172120001	172240000	B.1.2.2.2.1.1.1.2.2.1.1	0.288025889967638	.	172120001	172240000	#9191FF	1	0.375
chr1	172240001	172440000	B.1.1.1.2.1.2.2.1.2	0.515641855447681	.	172240001	172440000	#DADAFF	1	0.5
chr1	172440001	172600000	B.2.1.1.1.1.1.2.1.1.2.2	0.230852211434736	.	172440001	172600000	#4848FF	1	0.25
chr1	172600001	172800000	B.2.1.1.1.2.2.2.1.2.1.2	0.175836030204962	.	172600001	172800000	#4848FF	1	0.25
chr1	172800001	173360000	B.2.1.1.1.1.2.1.1.2	0.217907227615965	.	172800001	173360000	#4848FF	1	0.25
chr1	173360001	173480000	B.1.2.2.2.1.2.2.1.2.2	0.262135922330097	.	173360001	173480000	#9191FF	1	0.375
chr1	173480001	173640000	B.2.1.2.2.2.2.1.1.1.2.1	0.0992448759439051	.	173480001	173640000	#4848FF	1	0.25
chr1	173640001	174240000	B.1.1.1.1.1.1.1.2.1.1	0.566343042071197	.	173640001	174240000	#DADAFF	1	0.5
chr1	174240001	174520000	B.1.2.2.1.1.1.1.2.1.2	0.339805825242718	.	174240001	174520000	#9191FF	1	0.375
chr1	174520001	174680000	B.2.1.1.1.2.1.2.1.2.1	0.196332254584682	.	174520001	174680000	#4848FF	1	0.25
chr1	174680001	175000000	B.1.1.1.2.1.1.2.2.1.1	0.524271844660194	.	174680001	175000000	#DADAFF	1	0.5
chr1	175000001	175160000	B.1.2.2.2.1.2.2.1.2.1.2	0.263214670981661	.	175000001	175160000	#9191FF	1	0.375
chr1	175160001	175560000	B.1.2.2.1.1.2.2.1.1.1.2	0.325782092772384	.	175160001	175560000	#9191FF	1	0.375
chr1	175560001	175760000	B.2.1.1.1.1.1.2.2.1.1.1.2.1	0.226537216828479	.	175560001	175760000	#4848FF	1	0.25
chr1	175760001	175880000	B.1.2.2.2.1.1.2.1.1.2.2	0.280474649406688	.	175760001	175880000	#9191FF	1	0.375
chr1	175880001	176240000	B.1.2.2.1.1.1.2.1.2	0.335490830636462	.	175880001	176240000	#9191FF	1	0.375
chr1	176240001	176840000	B.1.2.1.2.2.2.2.2	0.347357065803668	.	176240001	176840000	#9191FF	1	0.375
chr1	176840001	177120000	B.1.2.2.2.2.2.2.1.1	0.241639697950378	.	176840001	177120000	#9191FF	1	0.375
chr1	177120001	177360000	B.1.2.2.1.2.1.2.1.2.1.1	0.310679611650485	.	177120001	177360000	#9191FF	1	0.375
chr1	177360001	177720000	B.2.1.1.1.1.2.1.1.1	0.21898597626753	.	177360001	177720000	#4848FF	1	0.25
chr1	177720001	177920000	B.1.2.2.2.1.1.2.1.1.1.1	0.284789644012945	.	177720001	177920000	#9191FF	1	0.375
chr1	177920001	178200000	B.1.2.2.1.1.1.1.2.1.1.2	0.340884573894283	.	177920001	178200000	#9191FF	1	0.375
chr1	178200001	178320000	B.2.1.1.1.2.2.1.1.1	0.190938511326861	.	178200001	178320000	#4848FF	1	0.25
chr1	178320001	178480000	B.2.1.1.1.2.1.1.2.2.1.2	0.199568500539374	.	178320001	178480000	#4848FF	1	0.25
chr1	178480001	178640000	B.2.1.1.1.2.2.2.1.2.1.1.2	0.176914778856526	.	178480001	178640000	#4848FF	1	0.25
chr1	178640001	178760000	B.2.1.1.1.2.2.1.2.1.2.2	0.18554476806904	.	178640001	178760000	#4848FF	1	0.25
chr1	178760001	178960000	B.2.1.1.1.1.1.2.2.1.1.1.1.1	0.228694714131607	.	178760001	178960000	#4848FF	1	0.25
chr1	178960001	179120000	B.1.2.2.2.1.1.1.1.1.2	0.293419633225458	.	178960001	179120000	#9191FF	1	0.375
chr1	179120001	179360000	B.1.2.2.1.2.1.2.1.2.1.2	0.309600862998921	.	179120001	179360000	#9191FF	1	0.375
chr1	179360001	179640000	B.2.1.2.2.2.1.1.1.2.2	0.10571736785329	.	179360001	179640000	#4848FF	1	0.25
chr1	179640001	179840000	B.2.1.1.1.2.1.1.2.2.1.1	0.200647249190939	.	179640001	179840000	#4848FF	1	0.25
chr1	179840001	180120000	B.1.1.1.2.1.1.2.2.2	0.522114347357066	.	179840001	180120000	#DADAFF	1	0.5
chr1	180120001	180240000	B.2.1.1.1.2.1.1.1.2.1	0.206040992448759	.	180120001	180240000	#4848FF	1	0.25
chr1	180240001	180440000	B.1.2.2.1.1.1.2.2.1	0.334412081984898	.	180240001	180440000	#9191FF	1	0.375
chr1	180440001	180680000	B.1.2.2.1.2.1.2.2.2.1.1	0.305285868392665	.	180440001	180680000	#9191FF	1	0.375
chr1	180680001	180800000	B.2.1.2.1.1.2.2.1.2	0.138079827400216	.	180680001	180800000	#4848FF	1	0.25
chr1	180800001	181160000	A.2.2.2.2.1.2.1.1	0.591154261057174	.	180800001	181160000	#FFDADA	1	0.625
chr1	181160001	181320000	B.2.1.1.1.1.2.2.2.1	0.209277238403452	.	181160001	181320000	#4848FF	1	0.25
chr1	181320001	181760000	B.1.2.2.1.1.2.1.1.1	0.332254584681769	.	181320001	181760000	#9191FF	1	0.375
chr1	181760001	182000000	B.1.2.2.2.2.1.2.1.1	0.252427184466019	.	181760001	182000000	#9191FF	1	0.375
chr1	182000001	182240000	A.2.2.2.2.2.1.1.2.2	0.581445523193096	.	182000001	182240000	#FFDADA	1	0.625
chr1	182240001	182400000	B.1.1.1.2.2.1.1.1.2.2	0.51024811218986	.	182240001	182400000	#DADAFF	1	0.5
chr1	182400001	182840000	B.1.1.1.2.1.2.1.2.2.2	0.517799352750809	.	182400001	182840000	#DADAFF	1	0.5
chr1	182840001	182920000	B.2.1.2.1.2.2.2.1.2	0.125134843581446	.	182840001	182920000	#4848FF	1	0.25
chr1	182920001	183240000	B.1.2.2.1.1.2.2.2.1.2.1	0.321467098166127	.	182920001	183240000	#9191FF	1	0.375
chr1	183240001	183640000	B.1.1.1.1.1.1.1.2.1.2.1	0.565264293419633	.	183240001	183640000	#DADAFF	1	0.5
chr1	183640001	184040000	A.2.2.2.2.1.1.2	0.592233009708738	.	183640001	184040000	#FFDADA	1	0.625
chr1	184040001	184200000	B.2.1.1.1.2.2.2.1.1.1	0.180151024811219	.	184040001	184200000	#4848FF	1	0.25
chr1	184200001	184760000	B.1.1.1.2.1.2.2.2.1	0.514563106796116	.	184200001	184760000	#DADAFF	1	0.5
chr1	184760001	184960000	B.2.1.1.1.1.1.2.2.1.1.1.2.2	0.225458468176915	.	184760001	184960000	#4848FF	1	0.25
chr1	184960001	185120000	B.2.1.1.1.2.1.1.1.2.2.1.1	0.204962243797195	.	184960001	185120000	#4848FF	1	0.25
chr1	185120001	185680000	B.1.2.2.1.1.2.1.2.2	0.327939590075512	.	185120001	185680000	#9191FF	1	0.375
chr1	185680001	185960000	B.2.1.2.2.2.1.2.1.1	0.103559870550162	.	185680001	185960000	#4848FF	1	0.25
chr1	185960001	186080000	B.2.2.1.2.2.1.1.2.1.2	0.0420711974110032	.	185960001	186080000	#0000FF	1	0.125
chr1	186080001	186280000	B.2.1.2.2.2.1.1.2	0.104638619201726	.	186080001	186280000	#4848FF	1	0.25
chr1	186280001	186400000	B.2.1.1.1.2.2.1.2.1.2.1	0.186623516720604	.	186280001	186400000	#4848FF	1	0.25
chr1	186400001	186960000	B.2.1.1.1.1.2.2.2.2	0.208198489751888	.	186400001	186960000	#4848FF	1	0.25
chr1	186960001	187240000	B.2.2.1.1.2.1.1.1.2	0.0711974110032362	.	186960001	187240000	#0000FF	1	0.125
chr1	187240001	187400000	B.2.2.2.1.2.1.2.1.2.2	0.0194174757281553	.	187240001	187400000	#0000FF	1	0.125
chr1	187400001	187680000	B.2.2.1.2.2.2.2.1	0.0334412081984898	.	187400001	187680000	#0000FF	1	0.125
chr1	187680001	187800000	B.2.2.1.2.2.1.2.1.1	0.0399137001078749	.	187680001	187800000	#0000FF	1	0.125
chr1	187800001	188000000	B.2.2.2.1.1.2.2.2.1	0.0248112189859763	.	187800001	188000000	#0000FF	1	0.125
chr1	188000001	188200000	B.2.2.2.1.1.2.1	0.0269687162891046	.	188000001	188200000	#0000FF	1	0.125
chr1	188200001	188280000	B.2.2.2.2.1.2.2	0.00431499460625674	.	188200001	188280000	#0000FF	1	0.125
chr1	188280001	188520000	B.2.2.2.2.1.2.1	0.00539374325782093	.	188280001	188520000	#0000FF	1	0.125
chr1	188520001	189040000	B.2.2.1.2.2.2.2.2	0.0323624595469256	.	188520001	189040000	#0000FF	1	0.125
chr1	189040001	189200000	B.2.2.2.1.2.2.1.1.1	0.017259978425027	.	189040001	189200000	#0000FF	1	0.125
chr1	189200001	189400000	B.2.2.1.2.2.1.1.2.2	0.0409924487594391	.	189200001	189400000	#0000FF	1	0.125
chr1	189400001	189560000	B.2.2.2.1.2.1.2.1.2.1	0.0204962243797195	.	189400001	189560000	#0000FF	1	0.125
chr1	189560001	190000000	B.2.2.1.1.2.2.1.2	0.0636461704422869	.	189560001	190000000	#0000FF	1	0.125
chr1	190000001	190160000	B.2.2.2.1.1.1.1.2.1	0.0302049622437972	.	190000001	190160000	#0000FF	1	0.125
chr1	190160001	190320000	B.2.2.2.1.1.2.2.2.2	0.0237324703344121	.	190160001	190320000	#0000FF	1	0.125
chr1	190320001	190520000	B.2.2.1.1.1.1.2.1.2	0.0809061488673139	.	190320001	190520000	#0000FF	1	0.125
chr1	190520001	191160000	B.2.1.2.2.1.2.1.2.1.1.2	0.116504854368932	.	190520001	191160000	#4848FF	1	0.25
chr1	191160001	191360000	B.2.2.2.2.1.1.2	0.00647249190938511	.	191160001	191360000	#0000FF	1	0.125
chr1	191360001	191880000	B.2.1.2.2.1.2.1.2.1.1.1	0.117583603020496	.	191360001	191880000	#4848FF	1	0.25
chr1	191880001	192000000	B.2.2.2.1.2.2.2.2.2	0.0107874865156419	.	191880001	192000000	#0000FF	1	0.125
chr1	192000001	192440000	B.2.2.1.1.2.2.2.2.2	0.058252427184466	.	192000001	192440000	#0000FF	1	0.125
chr1	192440001	192720000	B.2.1.2.2.2.2.1.2.1.1	0.0960086299892125	.	192440001	192720000	#4848FF	1	0.25
chr1	192720001	193000000	B.2.1.2.2.2.2.2.1	0.09277238403452	.	192720001	193000000	#4848FF	1	0.25
chr1	193000001	193440000	B.1.2.2.2.2.1.2.2.2	0.249190938511327	.	193000001	193440000	#9191FF	1	0.375
chr1	193440001	193640000	B.2.2.1.1.2.1.2.1.1.2	0.0679611650485437	.	193440001	193640000	#0000FF	1	0.125
chr1	193640001	193880000	B.2.2.1.1.2.2.2.2.1	0.0593311758360302	.	193640001	193880000	#0000FF	1	0.125
chr1	193880001	193960000	B.2.2.2.1.2.2.2.1.2	0.0129449838187702	.	193880001	193960000	#0000FF	1	0.125
chr1	193960001	194320000	B.2.2.1.1.2.2.2.1.2.1	0.0614886731391586	.	193960001	194320000	#0000FF	1	0.125
chr1	194320001	194400000	B.2.2.2.1.2.1.1	0.0226537216828479	.	194320001	194400000	#0000FF	1	0.125
chr1	194400001	194520000	B.2.2.2.1.2.1.2.2	0.0183387270765912	.	194400001	194520000	#0000FF	1	0.125
chr1	194520001	194720000	B.2.2.2.2.1.1.1.1.2	0.00862998921251348	.	194520001	194720000	#0000FF	1	0.125
chr1	194720001	194800000	B.2.2.2.2.2.1	0.00323624595469256	.	194720001	194800000	#0000FF	1	0.125
chr1	194800001	194920000	B.2.2.2.1.2.2.1.1.2	0.0161812297734628	.	194800001	194920000	#0000FF	1	0.125
chr1	194920001	195000000	B.2.2.2.1.2.2.2.2.1	0.011866235167206	.	194920001	195000000	#0000FF	1	0.125
chr1	195000001	195200000	B.2.2.2.2.2.2.1	0.00215749730312837	.	195000001	195200000	#0000FF	1	0.125
chr1	195200001	195360000	B.2.2.2.2.1.1.1.2	0.0075512405609493	.	195200001	195360000	#0000FF	1	0.125
chr1	195360001	195520000	B.2.2.2.2.2.2.2	0.00107874865156419	.	195360001	195520000	#0000FF	1	0.125
chr1	195520001	195720000	B.2.2.2.2.1.1.1.1.1	0.00970873786407767	.	195520001	195720000	#0000FF	1	0.125
chr1	195720001	196040000	B.2.2.2.1.1.1.2	0.0280474649406688	.	195720001	196040000	#0000FF	1	0.125
chr1	196040001	196440000	B.2.1.2.2.1.2.2.2.2.2.1	0.110032362459547	.	196040001	196440000	#4848FF	1	0.25
chr1	196440001	196840000	B.2.2.1.1.2.2.2.1.1	0.0625674217907228	.	196440001	196840000	#0000FF	1	0.125
chr1	196840001	197120000	B.2.2.2.1.1.1.1.1	0.0312837108953614	.	196840001	197120000	#0000FF	1	0.125
chr1	197120001	197280000	B.2.1.1.1.2.1.1.2.2.2	0.19848975188781	.	197120001	197280000	#4848FF	1	0.25
chr1	197280001	197640000	B.2.1.2.2.2.1.1.1.1	0.107874865156419	.	197280001	197640000	#4848FF	1	0.25
chr1	197640001	197800000	B.2.2.1.2.1.2.2	0.04638619201726	.	197640001	197800000	#0000FF	1	0.125
chr1	197800001	198080000	B.2.2.1.1.1.2.2.2	0.0733549083063646	.	197800001	198080000	#0000FF	1	0.125
chr1	198080001	198280000	B.2.1.1.1.2.2.2.1.1.2	0.179072276159655	.	198080001	198280000	#4848FF	1	0.25
chr1	198280001	198640000	B.2.1.2.2.2.1.2.1.2	0.102481121898598	.	198280001	198640000	#4848FF	1	0.25
chr1	198640001	198800000	B.2.2.1.1.1.2.1.2	0.0765911542610572	.	198640001	198800000	#0000FF	1	0.125
chr1	198800001	199000000	B.1.2.2.2.1.1.1.1.1.1	0.294498381877023	.	198800001	199000000	#9191FF	1	0.375
chr1	199000001	199160000	B.2.1.1.1.2.1.1.1.2.2.2	0.202804746494067	.	199000001	199160000	#4848FF	1	0.25
chr1	199160001	199360000	B.2.2.1.1.1.2.1.1	0.0776699029126214	.	199160001	199360000	#0000FF	1	0.125
chr1	199360001	199480000	B.2.2.2.1.1.1.1.2.2	0.029126213592233	.	199360001	199480000	#0000FF	1	0.125
chr1	199480001	199640000	B.2.2.1.1.1.2.2.1.2	0.0744336569579288	.	199480001	199640000	#0000FF	1	0.125
chr1	199640001	199800000	B.2.2.1.2.2.1.1.2.1.1.2	0.0431499460625674	.	199640001	199800000	#0000FF	1	0.125
chr1	199800001	199960000	B.2.2.1.2.2.1.2.2.2	0.0355987055016181	.	199800001	199960000	#0000FF	1	0.125
chr1	199960001	200240000	B.2.1.2.2.2.2.2.2.1.2	0.0906148867313916	.	199960001	200240000	#4848FF	1	0.25
chr1	200240001	200400000	B.2.1.1.1.2.1.1.1.1	0.207119741100324	.	200240001	200400000	#4848FF	1	0.25
chr1	200400001	200560000	B.2.1.1.1.2.2.1.2.1.1.2	0.187702265372168	.	200400001	200560000	#4848FF	1	0.25
chr1	200560001	200720000	B.2.1.1.1.2.2.1.2.2.2.1	0.182308522114347	.	200560001	200720000	#4848FF	1	0.25
chr1	200720001	200880000	B.1.2.2.2.1.2.1.2.1.1	0.271844660194175	.	200720001	200880000	#9191FF	1	0.375
chr1	200880001	201400000	B.1.1.1.1.1.1.1.1.2	0.567421790722762	.	200880001	201400000	#DADAFF	1	0.5
chr1	201400001	201680000	A.2.1.2.2.2.1.1.1.1	0.714131607335491	.	201400001	201680000	#FF9191	1	0.75
chr1	201680001	202120000	A.2.1.2.2.1.2.2.1.1	0.718446601941748	.	201680001	202120000	#FF9191	1	0.75
chr1	202120001	202480000	A.2.1.2.2.2.1.1.2.2.2	0.70873786407767	.	202120001	202480000	#FF9191	1	0.75
chr1	202480001	202680000	A.2.2.2.2.2.2.1.1.2	0.574973031283711	.	202480001	202680000	#FFDADA	1	0.625
chr1	202680001	202960000	A.2.1.2.2.1.2.2.2.2	0.715210355987055	.	202680001	202960000	#FF9191	1	0.75
chr1	202960001	203280000	A.2.1.2.2.2.1.1.2.2.1	0.709816612729234	.	202960001	203280000	#FF9191	1	0.75
chr1	203280001	203480000	A.2.1.2.2.2.2.2.1.2.2	0.696871628910464	.	203280001	203480000	#FF9191	1	0.75
chr1	203480001	203640000	A.2.2.2.1.2.2.2	0.594390507011866	.	203480001	203640000	#FFDADA	1	0.625
chr1	203640001	203840000	A.2.1.2.2.2.2.1.2.2	0.700107874865156	.	203640001	203840000	#FF9191	1	0.75
chr1	203840001	204000000	A.2.2.2.1.2.1.2	0.598705501618123	.	203840001	204000000	#FFDADA	1	0.625
chr1	204000001	204320000	A.2.1.2.2.1.2.2.2.1	0.716289104638619	.	204000001	204320000	#FF9191	1	0.75
chr1	204320001	204520000	A.2.1.2.2.1.2.2.1.2	0.717367853290183	.	204320001	204520000	#FF9191	1	0.75
chr1	204520001	204920000	A.2.1.2.2.2.2.2.2	0.6957928802589	.	204520001	204920000	#FF9191	1	0.75
chr1	204920001	205000000	A.2.1.2.2.2.2.1.1.2.1.2	0.703344120819849	.	204920001	205000000	#FF9191	1	0.75
chr1	205000001	205280000	A.2.1.2.2.1.1.2.2.2.1	0.724919093851133	.	205000001	205280000	#FF9191	1	0.75
chr1	205280001	205480000	A.2.2.2.1.1.1.2.1	0.605177993527508	.	205280001	205480000	#FFDADA	1	0.625
chr1	205480001	205760000	A.2.1.2.2.1.2.1.2.1.2	0.720604099244876	.	205480001	205760000	#FF9191	1	0.75
chr1	205760001	205960000	A.2.1.2.2.2.2.2.1.1	0.699029126213592	.	205760001	205960000	#FF9191	1	0.75
chr1	206040001	206120000	B.1.1.1.2.2.2.2.2	0.495145631067961	.	206040001	206120000	#DADAFF	1	0.5
chr1	206120001	206360000	A.2.2.2.2.2.1.2.2.2	0.577130528586839	.	206120001	206360000	#FFDADA	1	0.625
chr1	206480001	206560000	B.1.1.1.2.2.2.1	0.498381877022654	.	206480001	206560000	#DADAFF	1	0.5
chr1	206560001	206920000	A.2.2.2.2.1.2.2.1	0.588996763754045	.	206560001	206920000	#FFDADA	1	0.625
chr1	206920001	207040000	B.1.2.2.1.2.1.2.2.2.2	0.303128371089536	.	206920001	207040000	#9191FF	1	0.375
chr1	207040001	207280000	B.1.1.1.1.2.2.1.2.1	0.541531823085221	.	207040001	207280000	#DADAFF	1	0.5
chr1	207280001	207440000	B.1.2.2.2.1.1.2.1.1.2.1	0.281553398058252	.	207280001	207440000	#9191FF	1	0.375
chr1	207440001	207680000	B.1.1.1.2.1.1.1.1	0.530744336569579	.	207440001	207680000	#DADAFF	1	0.5
chr1	207680001	207760000	B.1.2.2.2.1.1.2.2.2	0.274002157497303	.	207680001	207760000	#9191FF	1	0.375
chr1	207760001	208000000	B.1.1.1.2.2.1.1.2.1	0.509169363538296	.	207760001	208000000	#DADAFF	1	0.5
chr1	208000001	208080000	B.1.2.2.1.2.2.1	0.302049622437972	.	208000001	208080000	#9191FF	1	0.375
chr1	208080001	208200000	B.1.2.2.2.1.1.1.1.2.1	0.292340884573894	.	208080001	208200000	#9191FF	1	0.375
chr1	208200001	208440000	B.1.1.1.1.1.1.2.1.1.2.2	0.558791801510248	.	208200001	208440000	#DADAFF	1	0.5
chr1	208440001	208520000	B.2.1.1.1.2.1.2.2.1	0.193096008629989	.	208440001	208520000	#4848FF	1	0.25
chr1	208520001	208680000	B.2.1.2.1.1.2.2.1.1	0.13915857605178	.	208520001	208680000	#4848FF	1	0.25
chr1	208680001	208880000	B.2.1.1.1.1.2.2.1.1.1	0.214670981661273	.	208680001	208880000	#4848FF	1	0.25
chr1	208880001	209000000	B.2.2.1.1.1.1.1.2.1.2.1	0.0852211434735707	.	208880001	209000000	#0000FF	1	0.125
chr1	209000001	209120000	B.2.2.1.1.2.1.2.2	0.0658036677454153	.	209000001	209120000	#0000FF	1	0.125
chr1	209120001	209280000	B.2.2.1.1.1.1.1.2.1.1	0.0862998921251348	.	209120001	209280000	#0000FF	1	0.125
chr1	209280001	209480000	B.2.1.1.1.1.1.2.2.1.2	0.223300970873786	.	209280001	209480000	#4848FF	1	0.25
chr1	209480001	209560000	B.2.2.1.1.1.2.2.1.1	0.075512405609493	.	209480001	209560000	#0000FF	1	0.125
chr1	209560001	209720000	B.2.1.2.2.2.2.1.2.2	0.0938511326860841	.	209560001	209720000	#4848FF	1	0.25
chr1	209720001	210000000	B.1.1.1.1.1.1.2.1.1.2.1.2	0.559870550161812	.	209720001	210000000	#DADAFF	1	0.5
chr1	210000001	210120000	B.1.2.2.2.1.1.1.2.2.1.2	0.286947141316073	.	210000001	210120000	#9191FF	1	0.375
chr1	210120001	210320000	B.1.2.2.2.1.2.1.2.1.2.1	0.270765911542611	.	210120001	210320000	#9191FF	1	0.375
chr1	210320001	210560000	B.1.1.1.2.2.1.1.1.1	0.512405609492988	.	210320001	210560000	#DADAFF	1	0.5
chr1	210560001	210760000	B.1.2.2.2.1.1.2.1.2.1.2	0.27831715210356	.	210560001	210760000	#9191FF	1	0.375
chr1	210760001	210880000	B.2.1.1.1.2.1.2.1.2.2.2	0.194174757281553	.	210760001	210880000	#4848FF	1	0.25
chr1	210880001	211320000	B.1.1.1.1.1.2.2.2	0.551240560949299	.	210880001	211320000	#DADAFF	1	0.5
chr1	211320001	211480000	B.1.2.2.2.1.2.1.2.2.2	0.266450916936354	.	211320001	211480000	#9191FF	1	0.375
chr1	211480001	211680000	B.1.2.2.2.1.1.2.1.2.2.2	0.276159654800431	.	211480001	211680000	#9191FF	1	0.375
chr1	211680001	211840000	B.1.2.2.1.2.1.2.2.1.2	0.306364617044229	.	211680001	211840000	#9191FF	1	0.375
chr1	211840001	212040000	B.1.1.1.1.2.1.2.2.2.2	0.544768069039914	.	211840001	212040000	#DADAFF	1	0.5
chr1	212040001	212280000	B.1.1.1.2.2.1.2.2.1.2.1	0.503775620280475	.	212040001	212280000	#DADAFF	1	0.5
chr1	212280001	212400000	B.2.1.1.1.2.1.2.1.2.2.1	0.195253505933118	.	212280001	212400000	#4848FF	1	0.25
chr1	212400001	212640000	B.1.1.1.1.1.1.2.1.1.2.1.1	0.560949298813377	.	212400001	212640000	#DADAFF	1	0.5
chr1	212640001	213040000	A.2.2.2.2.2.2.2.1.1	0.572815533980582	.	212640001	213040000	#FFDADA	1	0.625
chr1	213040001	213200000	B.1.2.2.2.1.2.1.2.2.1	0.267529665587918	.	213040001	213200000	#9191FF	1	0.375
chr1	213200001	214080000	B.1.2.2.1.1.2.1.1.2.2	0.330097087378641	.	213200001	214080000	#9191FF	1	0.375
chr1	214080001	214200000	B.2.1.1.1.2.2.1.2.2.2.2	0.181229773462783	.	214080001	214200000	#4848FF	1	0.25
chr1	214200001	214280000	B.2.1.2.1.2.2.1.2.2.1	0.128371089536138	.	214200001	214280000	#4848FF	1	0.25
chr1	214280001	214680000	B.1.2.2.2.2.1.2.1.2	0.251348435814455	.	214280001	214680000	#9191FF	1	0.375
chr1	214680001	214840000	B.2.1.2.1.1.2.2.2.1.1	0.137001078748652	.	214680001	214840000	#4848FF	1	0.25
chr1	214840001	215280000	B.2.1.2.2.1.2.2.2.2.1	0.111111111111111	.	214840001	215280000	#4848FF	1	0.25
chr1	215280001	215680000	B.2.2.1.1.2.2.1.1	0.0647249190938511	.	215280001	215680000	#0000FF	1	0.125
chr1	215680001	215800000	B.2.1.1.1.2.2.1.2.2.1.2	0.183387270765912	.	215680001	215800000	#4848FF	1	0.25
chr1	215800001	216040000	B.2.2.1.1.2.1.2.1.2	0.0668824163969795	.	215800001	216040000	#0000FF	1	0.125
chr1	216040001	216240000	B.2.2.2.1.1.2.2.1	0.0258899676375405	.	216040001	216240000	#0000FF	1	0.125
chr1	216240001	216400000	B.2.2.2.1.2.1.2.1.1	0.0215749730312837	.	216240001	216400000	#0000FF	1	0.125
chr1	216400001	216560000	B.2.2.2.1.2.2.2.1.1	0.0140237324703344	.	216400001	216560000	#0000FF	1	0.125
chr1	216560001	216680000	B.2.2.2.1.2.2.1.2	0.0151024811218986	.	216560001	216680000	#0000FF	1	0.125
chr1	216680001	216960000	B.2.2.1.1.1.1.1.1.1	0.0884573894282632	.	216680001	216960000	#0000FF	1	0.125
chr1	216960001	217160000	B.2.2.1.1.1.1.1.1.2	0.087378640776699	.	216960001	217160000	#0000FF	1	0.125
chr1	217160001	217280000	B.2.2.1.2.1.2.1.1	0.0507011866235167	.	217160001	217280000	#0000FF	1	0.125
chr1	217280001	217440000	B.2.2.1.2.2.1.1.2.1.1.1	0.0442286947141316	.	217280001	217440000	#0000FF	1	0.125
chr1	217440001	217760000	B.2.2.1.2.2.2.1	0.0345199568500539	.	217440001	217760000	#0000FF	1	0.125
chr1	217760001	217880000	B.2.2.1.2.1.2.1.2.1	0.0496224379719525	.	217760001	217880000	#0000FF	1	0.125
chr1	217880001	218440000	B.2.1.2.2.1.2.2.2.2.2.2	0.108953613807983	.	217880001	218440000	#4848FF	1	0.25
chr1	218440001	218720000	B.2.1.2.2.2.2.2.2.2	0.0895361380798274	.	218440001	218720000	#4848FF	1	0.25
chr1	218720001	219320000	B.1.2.2.2.2.2.1.1.2	0.24487594390507	.	218720001	219320000	#9191FF	1	0.375
chr1	219320001	220080000	B.1.2.2.2.2.2.1.1.1.2	0.245954692556634	.	219320001	220080000	#9191FF	1	0.375
chr1	220080001	220200000	B.2.2.1.2.1.2.1.2.2.1	0.0485436893203883	.	220080001	220200000	#0000FF	1	0.125
chr1	220200001	220320000	B.2.1.2.1.2.2.1.2.1	0.129449838187702	.	220200001	220320000	#4848FF	1	0.25
chr1	220320001	220520000	B.2.1.1.1.2.2.1.2.2.1.1	0.184466019417476	.	220320001	220520000	#4848FF	1	0.25
chr1	220520001	220720000	B.2.2.1.1.1.1.2.2.2	0.0787486515641855	.	220520001	220720000	#0000FF	1	0.125
chr1	220720001	221000000	B.2.1.1.1.1.1.2.2.2.2.2	0.220064724919094	.	220720001	221000000	#4848FF	1	0.25
chr1	221000001	221360000	B.2.1.2.2.2.1.1.1.2.1	0.106796116504854	.	221000001	221360000	#4848FF	1	0.25
chr1	221360001	221640000	B.2.1.1.1.1.1.2.2.2.1	0.222222222222222	.	221360001	221640000	#4848FF	1	0.25
chr1	221640001	221800000	B.2.1.1.1.2.1.1.1.2.2.1.2	0.203883495145631	.	221640001	221800000	#4848FF	1	0.25
chr1	221800001	221920000	B.2.1.1.1.2.2.1.2.1.1.1	0.188781014023732	.	221800001	221920000	#4848FF	1	0.25
chr1	221920001	222240000	B.2.1.1.1.1.1.2.1.2	0.229773462783172	.	221920001	222240000	#4848FF	1	0.25
chr1	222240001	222320000	B.2.2.1.2.1.2.1.2.2.2	0.0474649406688242	.	222240001	222320000	#0000FF	1	0.125
chr1	222320001	222600000	B.2.2.1.1.1.1.2.2.1	0.0798274002157497	.	222320001	222600000	#0000FF	1	0.125
chr1	222600001	222760000	B.2.1.2.1.2.2.2.2	0.124056094929881	.	222600001	222760000	#4848FF	1	0.25
chr1	222760001	223000000	B.1.2.2.1.2.1.2.1.1.2.2	0.31175836030205	.	222760001	223000000	#9191FF	1	0.375
chr1	223000001	223520000	B.1.2.2.2.2.1.1.2.1.1	0.255663430420712	.	223000001	223520000	#9191FF	1	0.375
chr1	223520001	223680000	B.2.2.1.2.1.1.1.1.2	0.0560949298813377	.	223520001	223680000	#0000FF	1	0.125
chr1	223680001	223840000	B.2.2.1.2.1.1.1.1.1	0.0571736785329018	.	223680001	223840000	#0000FF	1	0.125
chr1	223840001	224080000	B.1.1.1.2.2.1.1.1.2.1	0.511326860841424	.	223840001	224080000	#DADAFF	1	0.5
chr1	224080001	224200000	B.2.1.1.1.2.1.2.1.1	0.197411003236246	.	224080001	224200000	#4848FF	1	0.25
chr1	224200001	224400000	B.1.2.2.2.1.2.2.2.1	0.261057173678533	.	224200001	224400000	#9191FF	1	0.375
chr1	224400001	224680000	B.1.1.1.2.2.1.2.1.1	0.507011866235167	.	224400001	224680000	#DADAFF	1	0.5
chr1	224680001	224920000	B.2.1.1.1.1.1.2.1.1.1	0.233009708737864	.	224680001	224920000	#4848FF	1	0.25
chr1	224920001	225200000	B.2.1.1.1.1.2.2.1.2.1	0.21143473570658	.	224920001	225200000	#4848FF	1	0.25
chr1	225200001	225280000	B.2.2.1.2.1.1.1.2.2	0.0539374325782093	.	225200001	225280000	#0000FF	1	0.125
chr1	225280001	225600000	B.1.2.2.2.2.2.1.2.2	0.242718446601942	.	225280001	225600000	#9191FF	1	0.375
chr1	225600001	225800000	A.2.2.2.2.2.1.2.1.2	0.579288025889968	.	225600001	225800000	#FFDADA	1	0.625
chr1	225800001	225960000	B.1.1.1.2.2.1.2.2.1.2.2	0.50269687162891	.	225800001	225960000	#DADAFF	1	0.5
chr1	225960001	226240000	A.2.2.2.2.2.2.1.2	0.573894282632147	.	225960001	226240000	#FFDADA	1	0.625
chr1	226240001	226360000	B.1.1.1.1.2.2.2.1.2.2.2	0.533980582524272	.	226240001	226360000	#DADAFF	1	0.5
chr1	226360001	226480000	B.1.2.2.1.2.2.2.1.2	0.299892125134844	.	226360001	226480000	#9191FF	1	0.375
chr1	226480001	226800000	A.2.2.2.2.2.1.1.1.1	0.586839266450917	.	226480001	226800000	#FFDADA	1	0.625
chr1	226800001	227080000	A.2.2.2.1.1.1.1.1	0.607335490830636	.	226800001	227080000	#FFDADA	1	0.625
chr1	227080001	227360000	A.2.2.2.1.1.1.1.2	0.606256742179072	.	227080001	227360000	#FFDADA	1	0.625
chr1	227360001	227480000	B.1.1.1.2.2.2.2.1.1	0.49730312837109	.	227360001	227480000	#DADAFF	1	0.5
chr1	227480001	227720000	B.1.1.1.1.2.1.2.2.2.1	0.545846817691478	.	227480001	227720000	#DADAFF	1	0.5
chr1	227720001	227920000	B.1.1.1.1.2.2.1.1.2	0.542610571736785	.	227720001	227920000	#DADAFF	1	0.5
chr1	227920001	228040000	B.1.2.2.1.2.2.2.2.2.1.1	0.297734627831715	.	227920001	228040000	#9191FF	1	0.375
chr1	228040001	228240000	B.1.2.2.1.2.2.2.2.2.1.2	0.296655879180151	.	228040001	228240000	#9191FF	1	0.375
chr1	228240001	228440000	B.1.1.1.1.2.2.2.1.1.1	0.538295577130529	.	228240001	228440000	#DADAFF	1	0.5
chr1	228440001	228760000	A.2.2.2.2.2.1.1.1.2.2	0.583603020496224	.	228440001	228760000	#FFDADA	1	0.625
chr1	228760001	229160000	A.2.1.2.2.2.1.2.1	0.707659115426106	.	228760001	229160000	#FF9191	1	0.75
chr1	229160001	229440000	A.2.1.2.2.2.1.2.2	0.706580366774542	.	229160001	229440000	#FF9191	1	0.75
chr1	229440001	229640000	B.1.1.1.1.2.2.2.1.2.2.1	0.535059331175836	.	229440001	229640000	#DADAFF	1	0.5
chr1	229640001	229800000	A.2.2.2.2.2.1.2.2.1	0.578209277238403	.	229640001	229800000	#FFDADA	1	0.625
chr1	229800001	230000000	B.1.1.1.1.2.2.2.2.1	0.532901833872708	.	229800001	230000000	#DADAFF	1	0.5
chr1	230000001	230200000	A.2.2.2.2.2.1.1.1.2.1.2	0.584681769147789	.	230000001	230200000	#FFDADA	1	0.625
chr1	230200001	230320000	B.1.1.1.1.2.1.2.2.1.1	0.548004314994606	.	230200001	230320000	#DADAFF	1	0.5
chr1	230320001	230520000	A.2.2.2.2.2.1.1.1.2.1.1	0.585760517799353	.	230320001	230520000	#FFDADA	1	0.625
chr1	230520001	230680000	B.1.1.1.1.2.2.1.2.2.1	0.540453074433657	.	230520001	230680000	#DADAFF	1	0.5
chr1	230680001	231200000	A.2.1.2.2.2.1.1.2.1.1	0.711974110032362	.	230680001	231200000	#FF9191	1	0.75
chr1	231200001	231360000	B.1.1.1.2.2.1.2.1.2	0.505933117583603	.	231200001	231360000	#DADAFF	1	0.5
chr1	231360001	231520000	B.1.1.1.1.2.1.2.2.1.2	0.546925566343042	.	231360001	231520000	#DADAFF	1	0.5
chr1	231520001	231680000	B.1.1.1.1.2.2.2.2.2	0.531823085221144	.	231520001	231680000	#DADAFF	1	0.5
chr1	231680001	231800000	B.1.1.1.2.2.1.2.2.2.1	0.501618122977346	.	231680001	231800000	#DADAFF	1	0.5
chr1	231800001	232160000	B.1.1.1.2.1.1.2.1.2	0.525350593311758	.	231800001	232160000	#DADAFF	1	0.5
chr1	232160001	232560000	B.1.2.2.1.1.1.1.2.2.1	0.338727076591154	.	232160001	232560000	#9191FF	1	0.375
chr1	232560001	232800000	B.1.1.1.1.1.1.2.1.1.1	0.562028047464941	.	232560001	232800000	#DADAFF	1	0.5
chr1	232800001	232960000	B.1.2.2.2.1.1.2.1.2.2.1	0.277238403451996	.	232800001	232960000	#9191FF	1	0.375
chr1	232960001	233120000	B.1.2.2.1.2.2.2.2.2.2	0.295577130528587	.	232960001	233120000	#9191FF	1	0.375
chr1	233120001	233440000	B.1.2.2.1.1.2.2.1.1.1.1	0.326860841423948	.	233120001	233440000	#9191FF	1	0.375
chr1	233440001	233640000	B.1.2.2.2.2.1.1.2.2	0.253505933117584	.	233440001	233640000	#9191FF	1	0.375
chr1	233640001	233800000	B.1.2.2.2.1.1.2.1.2.1.1	0.279395900755124	.	233640001	233800000	#9191FF	1	0.375
chr1	233800001	234000000	B.1.2.2.1.1.1.1.2.2.2	0.33764832793959	.	233800001	234000000	#9191FF	1	0.375
chr1	234000001	234080000	B.2.1.2.1.2.1.2.2	0.131607335490831	.	234000001	234080000	#4848FF	1	0.25
chr1	234080001	234160000	B.2.1.2.1.2.1.1	0.133764832793959	.	234080001	234160000	#4848FF	1	0.25
chr1	234160001	234440000	B.1.2.2.1.1.1.1.1.2.2	0.344120819848975	.	234160001	234440000	#9191FF	1	0.375
chr1	234440001	234600000	B.1.2.2.1.2.1.2.1.1.1	0.313915857605178	.	234440001	234600000	#9191FF	1	0.375
chr1	234600001	234880000	A.2.2.2.2.1.1.1	0.593311758360302	.	234600001	234880000	#FFDADA	1	0.625
chr1	234880001	234960000	A.2.2.2.1.1.1.2.2.2	0.60302049622438	.	234880001	234960000	#FFDADA	1	0.625
chr1	234960001	235160000	B.1.1.1.1.2.1.1	0.550161812297735	.	234960001	235160000	#DADAFF	1	0.5
chr1	235160001	235200000	B.1.1.1.2.2.1.2.2.2.2.1	0.500539374325782	.	235160001	235200000	#DADAFF	1	0.5
chr1	235240001	235320000	B.1.1.1.2.2.1.2.2.2.2.1	0.500539374325782	.	235240001	235320000	#DADAFF	1	0.5
chr1	235320001	235480000	B.1.1.1.1.2.2.2.1.2.1	0.5361380798274	.	235320001	235480000	#DADAFF	1	0.5
chr1	235480001	235680000	B.1.1.1.1.2.2.2.1.1.2	0.537216828478964	.	235480001	235680000	#DADAFF	1	0.5
chr1	235680001	235880000	B.1.2.2.2.1.2.2.2.2.1	0.259978425026969	.	235680001	235880000	#9191FF	1	0.375
chr1	235880001	236160000	B.1.2.2.1.2.1.2.2.1.1	0.307443365695793	.	235880001	236160000	#9191FF	1	0.375
chr1	236160001	236240000	B.2.1.2.1.2.2.2.1.1	0.12621359223301	.	236160001	236240000	#4848FF	1	0.25
chr1	236240001	236480000	B.1.2.2.1.2.1.2.1.2.2	0.308522114347357	.	236240001	236480000	#9191FF	1	0.375
chr1	236480001	236760000	B.1.2.2.2.1.2.2.1.1	0.26537216828479	.	236480001	236760000	#9191FF	1	0.375
chr1	236760001	237080000	B.1.2.2.2.1.2.1.1	0.272923408845739	.	236760001	237080000	#9191FF	1	0.375
chr1	237080001	237240000	B.2.1.2.1.1.2.2.2.2	0.134843581445523	.	237080001	237240000	#4848FF	1	0.25
chr1	237240001	237400000	B.2.1.2.1.1.1.1.1.2	0.147788565264293	.	237240001	237400000	#4848FF	1	0.25
chr1	237400001	237800000	B.2.1.2.2.1.2.1.1.1	0.119741100323625	.	237400001	237800000	#4848FF	1	0.25
chr1	237800001	237960000	B.2.1.2.2.2.2.1.1.2	0.0970873786407767	.	237800001	237960000	#4848FF	1	0.25
chr1	237960001	238160000	B.2.2.1.2.2.1.2.1.2	0.0388349514563107	.	237960001	238160000	#0000FF	1	0.125
chr1	238160001	238560000	B.2.2.1.1.2.1.1.1.1	0.0722761596548004	.	238160001	238560000	#0000FF	1	0.125
chr1	238560001	238640000	B.2.2.1.2.1.1.1.2.1	0.0550161812297735	.	238560001	238640000	#0000FF	1	0.125
chr1	238640001	238760000	B.2.2.1.2.2.1.1.1	0.0453074433656958	.	238640001	238760000	#0000FF	1	0.125
chr1	238760001	238960000	B.2.2.1.1.2.1.2.1.1.1	0.0690399137001079	.	238760001	238960000	#0000FF	1	0.125
chr1	238960001	239160000	B.2.2.1.1.2.2.2.1.2.2	0.0604099244875944	.	238960001	239160000	#0000FF	1	0.125
chr1	239160001	239240000	B.2.2.1.2.1.1.2.1	0.0528586839266451	.	239160001	239240000	#0000FF	1	0.125
chr1	239240001	239440000	B.2.1.2.2.2.2.1.2.1.2	0.0949298813376483	.	239240001	239440000	#4848FF	1	0.25
chr1	239440001	239880000	B.2.1.2.2.1.2.2.1	0.113268608414239	.	239440001	239880000	#4848FF	1	0.25
chr1	239880001	240160000	B.2.1.2.2.2.1.2.2	0.101402373247033	.	239880001	240160000	#4848FF	1	0.25
chr1	240160001	240360000	B.2.2.1.1.1.1.1.2.1.2.2	0.0841423948220065	.	240160001	240360000	#0000FF	1	0.125
chr1	240360001	240600000	B.2.1.2.2.1.2.1.2.2	0.114347357065804	.	240360001	240600000	#4848FF	1	0.25
chr1	240600001	240680000	B.2.2.1.2.1.1.2.2	0.0517799352750809	.	240600001	240680000	#0000FF	1	0.125
chr1	240680001	241240000	B.2.1.2.2.1.2.1.1.2	0.11866235167206	.	240680001	241240000	#4848FF	1	0.25
chr1	241240001	241400000	B.2.2.1.1.2.1.1.2	0.0701186623516721	.	241240001	241400000	#0000FF	1	0.125
chr1	241400001	241640000	B.2.2.1.1.1.1.2.1.1	0.0819848975188781	.	241400001	241640000	#0000FF	1	0.125
chr1	241640001	241840000	B.2.1.2.1.1.1.1.1.1	0.148867313915858	.	241640001	241840000	#4848FF	1	0.25
chr1	241840001	242160000	B.2.1.1.1.1.1.2.2.1.1.1.1.2	0.227615965480043	.	241840001	242160000	#4848FF	1	0.25
chr1	242160001	242400000	B.2.1.1.1.1.1.1.1	0.236245954692557	.	242160001	242400000	#4848FF	1	0.25
chr1	242400001	243240000	B.1.2.2.1.1.2.1.1.2.1	0.331175836030205	.	242400001	243240000	#9191FF	1	0.375
chr1	243240001	243560000	B.1.1.1.1.1.1.2.1.2	0.557713052858684	.	243240001	243560000	#DADAFF	1	0.5
chr1	243560001	243960000	A.2.2.2.2.2.2.2.2	0.56957928802589	.	243560001	243960000	#FFDADA	1	0.625
chr1	243960001	244240000	B.1.1.1.2.1.1.2.2.1.2	0.52319309600863	.	243960001	244240000	#DADAFF	1	0.5
chr1	244240001	244640000	B.1.1.1.1.1.1.1.1.1	0.568500539374326	.	244240001	244640000	#DADAFF	1	0.5
chr1	244640001	244960000	B.1.2.2.1.2.1.2.2.2.1.2	0.3042071197411	.	244640001	244960000	#9191FF	1	0.375
chr1	244960001	245240000	B.1.1.1.1.1.1.2.2.2	0.555555555555556	.	244960001	245240000	#DADAFF	1	0.5
chr1	245240001	245680000	B.1.2.2.1.1.2.2.2.1.1	0.322545846817691	.	245240001	245680000	#9191FF	1	0.375
chr1	245680001	245800000	B.2.1.2.1.2.1.2.1	0.132686084142395	.	245680001	245800000	#4848FF	1	0.25
chr1	245800001	246120000	B.1.2.2.2.2.1.1.2.1.2	0.254584681769148	.	245800001	246120000	#9191FF	1	0.375
chr1	246120001	246680000	B.1.1.1.2.1.2.2.2.2	0.513484358144552	.	246120001	246680000	#DADAFF	1	0.5
chr1	246680001	246960000	B.1.1.1.2.2.1.1.2.2	0.508090614886731	.	246680001	246960000	#DADAFF	1	0.5
chr1	246960001	247200000	B.1.2.2.2.1.2.1.2.1.2.2.2	0.268608414239482	.	246960001	247200000	#9191FF	1	0.375
chr1	247200001	247360000	B.1.2.2.2.1.1.1.1.2.2.2	0.290183387270766	.	247200001	247360000	#9191FF	1	0.375
chr1	247360001	247880000	B.1.2.2.2.2.2.1.1.1.1.1	0.248112189859763	.	247360001	247880000	#9191FF	1	0.375
chr1	247880001	248240000	B.2.1.2.2.1.2.1.2.1.2	0.115426105717368	.	247880001	248240000	#4848FF	1	0.25
chr1	248240001	248400000	B.2.2.1.1.1.1.1.2.2	0.0830636461704423	.	248240001	248400000	#0000FF	1	0.125
chr1	248400001	248640000	B.2.1.2.1.1.1.2	0.144552319309601	.	248400001	248640000	#4848FF	1	0.25
chr1	248640001	248760000	B.2.1.2.1.2.2.1.2.2.2	0.127292340884574	.	248640001	248760000	#4848FF	1	0.25
chr1	248760001	248920000	B.2.1.1.1.2.2.2.1.2.1.1.1	0.177993527508091	.	248760001	248920000	#4848FF	1	0.25
chr1	249040001	249120000	B.2.1.1.1.2.2.2.1.2.1.1.1	0.177993527508091	.	249040001	249120000	#4848FF	1	0.25
chr1	249120001	249240000	B.1.2.2.2.1.1.1.2.2.2	0.285868392664509	.	249120001	249240000	#9191FF	1	0.375
chr2	1	160000	A.2.2.2.2.1.2.1.2.2	0.554807692307692	.	1	160000	#FFDADA	1	0.625
chr2	160001	320000	A.1.2.2.2.1.1.2.2.2.2.2	0.822115384615385	.	160001	320000	#FF4848	1	0.875
chr2	320001	440000	B.1.1.1.1.2.1.1.2.1	0.516346153846154	.	320001	440000	#DADAFF	1	0.5
chr2	440001	640000	B.1.1.1.1.1.2.1.2.2.2.1	0.524038461538462	.	440001	640000	#DADAFF	1	0.5
chr2	640001	760000	A.2.2.1.2.2.1.1.1.1	0.6125	.	640001	760000	#FFDADA	1	0.625
chr2	760001	1000000	B.1.2.1.2.2.1.2.2.1.1.2	0.335576923076923	.	760001	1000000	#9191FF	1	0.375
chr2	1000001	1200000	B.2.1.1.1.1.1.2.1.2.2.2	0.209615384615385	.	1000001	1200000	#4848FF	1	0.25
chr2	1200001	1520000	B.1.2.1.2.2.2.1.1.1.2.2	0.329807692307692	.	1200001	1520000	#9191FF	1	0.375
chr2	1520001	1760000	B.1.1.2.2.1.1.2.1.2	0.420192307692308	.	1520001	1760000	#DADAFF	1	0.5
chr2	1760001	2080000	A.2.1.2.2.2.2.2.1.1.1	0.6625	.	1760001	2080000	#FF9191	1	0.75
chr2	2080001	2360000	B.1.2.1.1.2.1.2.2.1.2.1	0.378846153846154	.	2080001	2360000	#9191FF	1	0.375
chr2	2360001	2520000	B.1.2.1.1.1.2.2.2.2	0.384615384615385	.	2360001	2520000	#9191FF	1	0.375
chr2	2520001	2720000	A.2.2.1.2.2.2.1.1.1	0.604807692307692	.	2520001	2720000	#FFDADA	1	0.625
chr2	2720001	2840000	B.1.1.1.1.2.2.2.2.2	0.501923076923077	.	2720001	2840000	#DADAFF	1	0.5
chr2	2840001	3640000	A.2.2.1.2.1.1.2.1	0.627884615384615	.	2840001	3640000	#FFDADA	1	0.625
chr2	3640001	3720000	A.2.1.2.2.1.1.2.1.2.2	0.686538461538462	.	3640001	3720000	#FF9191	1	0.75
chr2	3720001	3880000	B.1.2.1.1.1.1.1.1.1.2	0.398076923076923	.	3720001	3880000	#9191FF	1	0.375
chr2	3880001	3960000	B.1.2.1.2.1.2.2.2.1	0.342307692307692	.	3880001	3960000	#9191FF	1	0.375
chr2	3960001	4040000	B.1.2.1.2.1.2.1.2	0.345192307692308	.	3960001	4040000	#9191FF	1	0.375
chr2	4040001	4320000	B.2.2.2.1.1.1.1.2.2	0.025	.	4040001	4320000	#0000FF	1	0.125
chr2	4320001	4520000	B.2.2.1.2.2.1.2.2.1	0.0326923076923077	.	4320001	4520000	#0000FF	1	0.125
chr2	4520001	4760000	B.2.2.2.1.1.1.1.2.1	0.0259615384615385	.	4520001	4760000	#0000FF	1	0.125
chr2	4760001	4920000	B.2.1.2.2.2.2.1.1.2	0.0855769230769231	.	4760001	4920000	#4848FF	1	0.25
chr2	4920001	5040000	B.2.1.1.1.2.1.2.1.1.1	0.195192307692308	.	4920001	5040000	#4848FF	1	0.25
chr2	5120001	5400000	B.2.2.2.1.1.1.1.1	0.0269230769230769	.	5120001	5400000	#0000FF	1	0.125
chr2	5400001	5480000	B.1.2.1.2.1.1.1.2.1	0.355769230769231	.	5400001	5480000	#9191FF	1	0.375
chr2	5480001	5680000	B.2.1.2.2.2.2.2.1.2.1	0.0798076923076923	.	5480001	5680000	#4848FF	1	0.25
chr2	5680001	5880000	B.1.2.1.2.1.1.1.1.1.2.2.2	0.358653846153846	.	5680001	5880000	#9191FF	1	0.375
chr2	5880001	6040000	B.1.2.1.2.2.2.2.1	0.325	.	5880001	6040000	#9191FF	1	0.375
chr2	6040001	6240000	A.2.2.1.2.1.1.1.1.1	0.630769230769231	.	6040001	6240000	#FFDADA	1	0.625
chr2	6240001	6520000	B.1.2.1.2.2.2.1.1.1.1	0.332692307692308	.	6240001	6520000	#9191FF	1	0.375
chr2	6520001	6640000	B.1.2.1.2.1.2.2.1.1	0.344230769230769	.	6520001	6640000	#9191FF	1	0.375
chr2	6640001	7000000	B.2.1.1.1.1.1.2.1.2.1.1	0.213461538461538	.	6640001	7000000	#4848FF	1	0.25
chr2	7000001	7200000	A.1.1.2.1.2.1.2.1.2	0.960576923076923	.	7000001	7200000	#FF0000	1	1
chr2	7200001	7520000	B.1.1.2.2.1.1.1.1.2.1	0.425961538461538	.	7200001	7520000	#DADAFF	1	0.5
chr2	7520001	7680000	B.1.2.1.2.1.1.1.1.1.2.1.2	0.360576923076923	.	7520001	7680000	#9191FF	1	0.375
chr2	7680001	7800000	B.1.2.1.1.1.2.2.1.2.2	0.386538461538462	.	7680001	7800000	#9191FF	1	0.375
chr2	7800001	7960000	B.2.1.1.1.1.1.2.1.2.1.2.1	0.2125	.	7800001	7960000	#4848FF	1	0.25
chr2	7960001	8160000	B.1.2.1.1.2.1.2.2.2.2.2	0.373076923076923	.	7960001	8160000	#9191FF	1	0.375
chr2	8160001	8760000	B.1.2.1.1.2.2.2.1.1	0.365384615384615	.	8160001	8760000	#9191FF	1	0.375
chr2	8760001	8920000	A.1.2.2.2.2.1.1.2.1	0.815384615384615	.	8760001	8920000	#FF4848	1	0.875
chr2	8920001	9280000	A.1.2.1.1.1.2.1.2.1.2	0.932692307692308	.	8920001	9280000	#FF4848	1	0.875
chr2	9280001	9640000	A.1.1.1.2.2.2.2.2.2	0.974038461538462	.	9280001	9640000	#FF0000	1	1
chr2	9640001	9800000	A.1.1.2.1.2.1.1.2.2	0.9625	.	9640001	9800000	#FF0000	1	1
chr2	9800001	10120000	A.1.2.1.1.1.2.1.2.2.2.1.1	0.930769230769231	.	9800001	10120000	#FF4848	1	0.875
chr2	10120001	10240000	A.1.2.1.1.2.2.2.2.1.1	0.905769230769231	.	10120001	10240000	#FF4848	1	0.875
chr2	10240001	10400000	A.1.2.2.2.2.2.2.1.2.1	0.806730769230769	.	10240001	10400000	#FF4848	1	0.875
chr2	10400001	10600000	A.1.1.2.1.2.1.1.1	0.964423076923077	.	10400001	10600000	#FF0000	1	1
chr2	10600001	10800000	A.2.2.1.2.2.1.2.1	0.609615384615385	.	10600001	10800000	#FFDADA	1	0.625
chr2	10800001	10880000	A.2.1.1.2.1.1.1.1.1.2	0.757692307692308	.	10800001	10880000	#FF9191	1	0.75
chr2	10880001	11240000	A.2.2.1.2.1.2.1.1.2.2	0.623076923076923	.	10880001	11240000	#FFDADA	1	0.625
chr2	11240001	11600000	A.1.2.1.1.1.2.1.2.1.1	0.933653846153846	.	11240001	11600000	#FF4848	1	0.875
chr2	11600001	11720000	A.1.2.1.1.1.2.1.2.2.1	0.931730769230769	.	11600001	11720000	#FF4848	1	0.875
chr2	11720001	11960000	A.2.1.1.2.2.1.2.2.1	0.742307692307692	.	11720001	11960000	#FF9191	1	0.75
chr2	11960001	12160000	B.1.1.2.2.2.1.1.1.2.1	0.4125	.	11960001	12160000	#DADAFF	1	0.5
chr2	12160001	12280000	B.1.1.2.2.2.1.1.2.2.1	0.409615384615385	.	12160001	12280000	#DADAFF	1	0.5
chr2	12280001	12400000	B.1.1.1.1.2.1.1.1.2	0.517307692307692	.	12280001	12400000	#DADAFF	1	0.5
chr2	12400001	12560000	B.1.1.2.2.1.1.1.2.2	0.422115384615385	.	12400001	12560000	#DADAFF	1	0.5
chr2	12560001	12680000	B.1.1.1.1.2.2.1.1.2	0.510576923076923	.	12560001	12680000	#DADAFF	1	0.5
chr2	12680001	12920000	A.2.2.2.2.1.2.2.1.1.2.2.2	0.550961538461539	.	12680001	12920000	#FFDADA	1	0.625
chr2	12920001	13160000	B.1.2.1.1.2.1.2.2.1.1	0.379807692307692	.	12920001	13160000	#9191FF	1	0.375
chr2	13160001	13480000	B.2.2.1.2.2.1.1.2	0.0346153846153846	.	13160001	13480000	#0000FF	1	0.125
chr2	13480001	13760000	B.2.2.1.2.1.2.2.2.1	0.0394230769230769	.	13480001	13760000	#0000FF	1	0.125
chr2	13760001	13840000	B.1.2.1.2.1.2.1.1	0.346153846153846	.	13760001	13840000	#9191FF	1	0.375
chr2	13840001	13960000	B.2.2.1.2.2.1.2.1	0.0336538461538462	.	13840001	13960000	#0000FF	1	0.125
chr2	13960001	14160000	B.2.1.2.2.2.2.1.2.2.2	0.0826923076923077	.	13960001	14160000	#4848FF	1	0.25
chr2	14160001	14320000	B.2.1.2.2.2.1.1.2.1.2	0.0923076923076923	.	14160001	14320000	#4848FF	1	0.25
chr2	14320001	14480000	B.2.1.2.2.2.2.1.2.1	0.0846153846153846	.	14320001	14480000	#4848FF	1	0.25
chr2	14480001	14640000	B.2.1.2.2.2.2.1.1.1	0.0865384615384615	.	14480001	14640000	#4848FF	1	0.25
chr2	14640001	15160000	B.2.2.1.2.1.2.2.1.1.2	0.0413461538461538	.	14640001	15160000	#0000FF	1	0.125
chr2	15160001	15320000	B.1.1.2.2.2.1.1.2.2.2	0.408653846153846	.	15160001	15320000	#DADAFF	1	0.5
chr2	15320001	15440000	A.2.2.1.2.2.2.1.2.1	0.602884615384615	.	15320001	15440000	#FFDADA	1	0.625
chr2	15440001	15760000	B.1.1.1.1.1.1.1.2.1.1.2	0.532692307692308	.	15440001	15760000	#DADAFF	1	0.5
chr2	15760001	16080000	B.1.1.1.1.1.1.1.1.1	0.535576923076923	.	15760001	16080000	#DADAFF	1	0.5
chr2	16080001	16240000	A.2.1.1.2.2.2.2.1.1	0.736538461538462	.	16080001	16240000	#FF9191	1	0.75
chr2	16240001	16280000	B.1.1.1.1.2.2.2.1.2.2	0.503846153846154	.	16240001	16280000	#DADAFF	1	0.5
chr2	16320001	16400000	B.1.1.1.1.2.2.2.1.2.2	0.503846153846154	.	16320001	16400000	#DADAFF	1	0.5
chr2	16400001	16480000	A.2.2.1.2.2.2.2.2.1	0.598076923076923	.	16400001	16480000	#FFDADA	1	0.625
chr2	16480001	16680000	B.1.2.1.1.1.1.1.1.1.1	0.399038461538462	.	16480001	16680000	#9191FF	1	0.375
chr2	16680001	16880000	A.2.2.2.2.1.2.2.1.1.1	0.553846153846154	.	16680001	16880000	#FFDADA	1	0.625
chr2	16880001	16960000	B.1.1.1.1.2.1.2.2	0.5125	.	16880001	16960000	#DADAFF	1	0.5
chr2	16960001	17320000	B.2.1.2.2.1.2.2.2.1.1	0.0980769230769231	.	16960001	17320000	#4848FF	1	0.25
chr2	17320001	17520000	B.2.1.1.1.1.2.2.1.2.2.2	0.200961538461538	.	17320001	17520000	#4848FF	1	0.25
chr2	17520001	17680000	B.2.1.1.1.1.2.2.1.2.1	0.202884615384615	.	17520001	17680000	#4848FF	1	0.25
chr2	17680001	17880000	B.1.2.1.2.2.2.2.2.1	0.324038461538462	.	17680001	17880000	#9191FF	1	0.375
chr2	17880001	18160000	B.1.1.1.1.1.1.1.2.2	0.530769230769231	.	17880001	18160000	#DADAFF	1	0.5
chr2	18160001	18280000	B.1.2.1.2.1.2.2.2.2	0.341346153846154	.	18160001	18280000	#9191FF	1	0.375
chr2	18280001	18560000	B.2.1.1.1.2.2.2.2	0.186538461538462	.	18280001	18560000	#4848FF	1	0.25
chr2	18560001	18760000	B.1.1.1.1.1.1.1.2.1.2	0.531730769230769	.	18560001	18760000	#DADAFF	1	0.5
chr2	18760001	18840000	B.1.2.1.2.1.1.2.1.2.2	0.349038461538462	.	18760001	18840000	#9191FF	1	0.375
chr2	18840001	19160000	B.1.2.1.1.2.1.2.2.1.2.2	0.377884615384615	.	18840001	19160000	#9191FF	1	0.375
chr2	19160001	19280000	B.1.1.2.2.2.1.1.1.1	0.413461538461538	.	19160001	19280000	#DADAFF	1	0.5
chr2	19280001	19640000	B.1.2.1.1.1.1.1.1.2	0.397115384615385	.	19280001	19640000	#9191FF	1	0.375
chr2	19640001	19760000	B.1.2.1.2.1.2.2.1.2	0.343269230769231	.	19640001	19760000	#9191FF	1	0.375
chr2	19760001	19880000	B.1.2.1.1.1.2.2.2.1	0.385576923076923	.	19760001	19880000	#9191FF	1	0.375
chr2	19880001	20080000	B.1.2.1.1.2.1.2.2.2.1.2.2	0.375	.	19880001	20080000	#9191FF	1	0.375
chr2	20080001	20480000	A.2.1.1.2.2.1.2.1	0.743269230769231	.	20080001	20480000	#FF9191	1	0.75
chr2	20480001	20880000	A.1.1.1.2.1.2.1.1.1	0.9875	.	20480001	20880000	#FF0000	1	1
chr2	20880001	21080000	A.2.2.2.2.2.1.2.1.2	0.542307692307692	.	20880001	21080000	#FFDADA	1	0.625
chr2	21080001	21160000	B.1.1.1.1.2.1.2.1.2	0.513461538461538	.	21080001	21160000	#DADAFF	1	0.5
chr2	21160001	21400000	B.1.1.1.1.1.1.2.1.1	0.529807692307692	.	21160001	21400000	#DADAFF	1	0.5
chr2	21400001	21520000	A.1.2.2.2.2.2.2.2.1	0.804807692307692	.	21400001	21520000	#FF4848	1	0.875
chr2	21520001	21600000	A.2.1.2.2.2.2.1.1.2	0.665384615384615	.	21520001	21600000	#FF9191	1	0.75
chr2	21600001	21680000	A.2.2.1.2.2.1.1.1.2	0.611538461538462	.	21600001	21680000	#FFDADA	1	0.625
chr2	21680001	21840000	B.1.1.2.2.2.1.2.1.1.2	0.406730769230769	.	21680001	21840000	#DADAFF	1	0.5
chr2	21840001	22040000	B.2.1.1.1.1.2.2.1.1.2	0.203846153846154	.	21840001	22040000	#4848FF	1	0.25
chr2	22040001	22600000	B.2.1.2.2.1.2.2.2.1.2	0.0971153846153846	.	22040001	22600000	#4848FF	1	0.25
chr2	22600001	22760000	B.1.1.2.2.2.2.2	0.4	.	22600001	22760000	#DADAFF	1	0.5
chr2	22760001	23000000	B.1.2.1.2.2.1.2.2.1.1.1	0.336538461538462	.	22760001	23000000	#9191FF	1	0.375
chr2	23000001	23200000	B.1.1.1.1.1.2.2.2.1	0.520192307692308	.	23000001	23200000	#DADAFF	1	0.5
chr2	23200001	23360000	B.1.1.1.1.2.2.1.2.1.2	0.508653846153846	.	23200001	23360000	#DADAFF	1	0.5
chr2	23360001	23760000	B.1.1.2.2.1.1.2.1.1	0.421153846153846	.	23360001	23760000	#DADAFF	1	0.5
chr2	23760001	24040000	A.2.1.2.2.2.2.1.2.1	0.664423076923077	.	23760001	24040000	#FF9191	1	0.75
chr2	24040001	24160000	A.1.2.1.1.2.1.2.1.2	0.916346153846154	.	24040001	24160000	#FF4848	1	0.875
chr2	24160001	24280000	A.1.2.2.2.2.2.1.2.2	0.808653846153846	.	24160001	24280000	#FF4848	1	0.875
chr2	24280001	24360000	A.1.2.2.2.2.2.1.1.1	0.811538461538462	.	24280001	24360000	#FF4848	1	0.875
chr2	24360001	24440000	A.1.2.2.2.2.2.2.1.2.2	0.805769230769231	.	24360001	24440000	#FF4848	1	0.875
chr2	24440001	24640000	A.1.2.1.1.1.2.1.1.2.2.2	0.934615384615385	.	24440001	24640000	#FF4848	1	0.875
chr2	24640001	24840000	A.1.2.1.1.2.2.1.1.1	0.913461538461538	.	24640001	24840000	#FF4848	1	0.875
chr2	24840001	24960000	A.1.2.1.1.2.2.2.2.2.1.1	0.903846153846154	.	24840001	24960000	#FF4848	1	0.875
chr2	24960001	25160000	A.1.2.1.1.2.1.2.1.1	0.917307692307692	.	24960001	25160000	#FF4848	1	0.875
chr2	25160001	25320000	A.1.1.2.1.1.1.1.1.2.2	0.971153846153846	.	25160001	25320000	#FF0000	1	1
chr2	25320001	25440000	A.1.2.1.1.2.2.2.2.2.2	0.901923076923077	.	25320001	25440000	#FF4848	1	0.875
chr2	25440001	25880000	A.1.1.1.2.2.1.1.2.1.1	0.981730769230769	.	25440001	25880000	#FF0000	1	1
chr2	25880001	26040000	A.1.2.1.1.1.2.1.2.2.2.2.2	0.927884615384615	.	25880001	26040000	#FF4848	1	0.875
chr2	26040001	26480000	A.1.1.1.2.2.1.1.2.1.2	0.980769230769231	.	26040001	26480000	#FF0000	1	1
chr2	26480001	26640000	A.1.2.2.2.2.2.1.2.1	0.809615384615385	.	26480001	26640000	#FF4848	1	0.875
chr2	26640001	26760000	A.2.2.1.2.2.1.2.2.1.2	0.607692307692308	.	26640001	26760000	#FFDADA	1	0.625
chr2	26760001	26960000	A.2.1.2.2.2.2.2.2	0.659615384615385	.	26760001	26960000	#FF9191	1	0.75
chr2	26960001	27280000	A.1.1.1.2.2.2.2.2.1.1	0.975961538461538	.	26960001	27280000	#FF0000	1	1
chr2	27280001	27360000	A.1.2.1.1.2.1.1.2.1.1	0.921153846153846	.	27280001	27360000	#FF4848	1	0.875
chr2	27360001	27640000	A.1.1.1.2.2.1.1.2.2	0.979807692307692	.	27360001	27640000	#FF0000	1	1
chr2	27640001	27920000	A.1.2.1.1.2.2.1.1.2	0.9125	.	27640001	27920000	#FF4848	1	0.875
chr2	27920001	28200000	A.1.2.2.2.1.2.1.2.1	0.820192307692308	.	27920001	28200000	#FF4848	1	0.875
chr2	28200001	28320000	A.2.1.2.2.2.2.1.1.1	0.666346153846154	.	28200001	28320000	#FF9191	1	0.75
chr2	28320001	28440000	A.2.1.1.2.1.1.1.1.1.1	0.758653846153846	.	28320001	28440000	#FF9191	1	0.75
chr2	28440001	28680000	A.1.2.2.2.2.1.2.1	0.813461538461538	.	28440001	28680000	#FF4848	1	0.875
chr2	28680001	28840000	A.2.1.1.2.1.1.1.1.2	0.756730769230769	.	28680001	28840000	#FF9191	1	0.75
chr2	28840001	28960000	A.2.1.1.2.1.2.1.1	0.749038461538462	.	28840001	28960000	#FF9191	1	0.75
chr2	28960001	29040000	A.1.2.1.1.2.2.2.2.2.1.2	0.902884615384615	.	28960001	29040000	#FF4848	1	0.875
chr2	29040001	29120000	A.1.2.1.1.2.2.2.2.1.2	0.904807692307692	.	29040001	29120000	#FF4848	1	0.875
chr2	29120001	29440000	A.1.2.1.1.1.2.1.2.2.2.2.1	0.928846153846154	.	29120001	29440000	#FF4848	1	0.875
chr2	29440001	29520000	A.2.2.1.2.2.1.1.2	0.610576923076923	.	29440001	29520000	#FFDADA	1	0.625
chr2	29520001	29880000	B.2.1.2.2.1.2.1.1.1.1	0.105769230769231	.	29520001	29880000	#4848FF	1	0.25
chr2	29880001	30320000	B.1.2.1.2.2.2.1.2.1	0.326923076923077	.	29880001	30320000	#9191FF	1	0.375
chr2	30320001	30480000	A.2.1.2.2.2.1.1.1.2.2	0.674038461538462	.	30320001	30480000	#FF9191	1	0.75
chr2	30480001	30600000	B.1.1.1.1.2.1.2.1.1	0.514423076923077	.	30480001	30600000	#DADAFF	1	0.5
chr2	30600001	30760000	A.2.2.1.2.2.2.2.2.2.1.2	0.596153846153846	.	30600001	30760000	#FFDADA	1	0.625
chr2	30760001	30840000	A.2.2.1.2.2.2.2.2.2.2	0.595192307692308	.	30760001	30840000	#FFDADA	1	0.625
chr2	30840001	31040000	A.2.1.2.2.2.2.2.1.1.2	0.661538461538462	.	30840001	31040000	#FF9191	1	0.75
chr2	31040001	31160000	A.2.2.1.2.2.2.1.2.2	0.601923076923077	.	31040001	31160000	#FFDADA	1	0.625
chr2	31160001	31240000	B.1.1.2.2.2.1.2.1.1.1	0.407692307692308	.	31160001	31240000	#DADAFF	1	0.5
chr2	31240001	31360000	B.1.1.1.1.2.2.1.2.1.1	0.509615384615385	.	31240001	31360000	#DADAFF	1	0.5
chr2	31360001	31520000	B.1.1.1.1.2.2.1.1.1	0.511538461538461	.	31360001	31520000	#DADAFF	1	0.5
chr2	31520001	32080000	B.2.1.2.2.1.2.1.1.1.2	0.104807692307692	.	31520001	32080000	#4848FF	1	0.25
chr2	32080001	32640000	A.1.2.2.2.1.2.1.1	0.821153846153846	.	32080001	32640000	#FF4848	1	0.875
chr2	32640001	32720000	A.1.2.2.2.2.2.1.1.2	0.810576923076923	.	32640001	32720000	#FF4848	1	0.875
chr2	32720001	32840000	A.1.2.1.1.2.1.2.2.2	0.914423076923077	.	32720001	32840000	#FF4848	1	0.875
chr2	32840001	33000000	A.2.1.1.2.1.1.2.2	0.75	.	32840001	33000000	#FF9191	1	0.75
chr2	33000001	33120000	A.2.1.2.2.2.1.2.2	0.667307692307692	.	33000001	33120000	#FF9191	1	0.75
chr2	33120001	33360000	A.2.1.2.2.1.2.2.1	0.679807692307692	.	33120001	33360000	#FF9191	1	0.75
chr2	33360001	33560000	A.2.1.2.2.1.1.2.2.1.2	0.684615384615385	.	33360001	33560000	#FF9191	1	0.75
chr2	33560001	33840000	A.1.1.2.1.1.1.1.2	0.970192307692308	.	33560001	33840000	#FF0000	1	1
chr2	33840001	34280000	B.1.2.1.1.2.2.2.1.2	0.364423076923077	.	33840001	34280000	#9191FF	1	0.375
chr2	34280001	34400000	B.1.1.2.2.2.2.1.2	0.400961538461538	.	34280001	34400000	#DADAFF	1	0.5
chr2	34400001	34680000	B.2.1.2.2.1.2.1.2.1	0.102884615384615	.	34400001	34680000	#4848FF	1	0.25
chr2	34680001	34800000	B.1.2.1.1.1.2.2.1.1	0.389423076923077	.	34680001	34800000	#9191FF	1	0.375
chr2	34800001	35000000	B.1.2.1.1.1.1.2.2.2.2	0.392307692307692	.	34800001	35000000	#9191FF	1	0.375
chr2	35000001	35120000	B.1.1.1.1.2.2.2.1.1	0.505769230769231	.	35000001	35120000	#DADAFF	1	0.5
chr2	35120001	35400000	B.1.2.1.1.1.1.2.1	0.395192307692308	.	35120001	35400000	#9191FF	1	0.375
chr2	35400001	35560000	B.1.2.1.2.1.1.1.2.2.2.1	0.353846153846154	.	35400001	35560000	#9191FF	1	0.375
chr2	35560001	35960000	B.2.1.2.2.1.1.1.2.2.1	0.114423076923077	.	35560001	35960000	#4848FF	1	0.25
chr2	35960001	36040000	B.1.2.1.2.1.1.2.1.2.1	0.35	.	35960001	36040000	#9191FF	1	0.375
chr2	36040001	36240000	B.2.1.1.1.1.1.2.1.2.2.1	0.210576923076923	.	36040001	36240000	#4848FF	1	0.25
chr2	36240001	36440000	B.1.2.1.2.2.2.1.1.2.1	0.328846153846154	.	36240001	36440000	#9191FF	1	0.375
chr2	36440001	36520000	B.1.1.2.2.2.2.1.1.1	0.402884615384615	.	36440001	36520000	#DADAFF	1	0.5
chr2	36520001	36880000	A.2.1.2.2.1.2.1.1	0.681730769230769	.	36520001	36880000	#FF9191	1	0.75
chr2	36880001	37080000	A.2.2.1.2.1.2.1.1.1.1	0.625961538461538	.	36880001	37080000	#FFDADA	1	0.625
chr2	37080001	37240000	A.1.2.1.1.1.2.2.2.2	0.923076923076923	.	37080001	37240000	#FF4848	1	0.875
chr2	37240001	37640000	A.1.2.2.1.1.1.2.2.2	0.85	.	37240001	37640000	#FF4848	1	0.875
chr2	37640001	37840000	B.1.2.1.1.2.1.2.2.2.2.1	0.374038461538462	.	37640001	37840000	#9191FF	1	0.375
chr2	37840001	37960000	B.1.2.1.2.2.1.2.1	0.3375	.	37840001	37960000	#9191FF	1	0.375
chr2	37960001	38160000	B.1.1.2.2.1.2.2.1	0.416346153846154	.	37960001	38160000	#DADAFF	1	0.5
chr2	38160001	38520000	B.1.2.1.2.2.2.1.2.2	0.325961538461538	.	38160001	38520000	#9191FF	1	0.375
chr2	38520001	38800000	A.2.1.2.2.1.2.2.2.1	0.678846153846154	.	38520001	38800000	#FF9191	1	0.75
chr2	38800001	38960000	A.2.1.2.2.2.1.1.1.2.1	0.675	.	38800001	38960000	#FF9191	1	0.75
chr2	38960001	39040000	A.1.2.1.1.2.1.1.2.2.2	0.918269230769231	.	38960001	39040000	#FF4848	1	0.875
chr2	39040001	39320000	A.2.2.1.2.2.2.1.1.2	0.603846153846154	.	39040001	39320000	#FFDADA	1	0.625
chr2	39320001	39440000	A.2.1.1.2.1.2.2.1.1	0.747115384615385	.	39320001	39440000	#FF9191	1	0.75
chr2	39440001	39600000	A.2.1.2.2.2.1.1.1.1	0.675961538461539	.	39440001	39600000	#FF9191	1	0.75
chr2	39600001	39760000	A.2.1.1.2.2.2.2.2.1	0.734615384615385	.	39600001	39760000	#FF9191	1	0.75
chr2	39760001	40040000	A.2.2.1.1.2.1.1.1.1	0.644230769230769	.	39760001	40040000	#FFDADA	1	0.625
chr2	40040001	40160000	B.1.2.1.1.1.2.2.1.2.1.1	0.388461538461538	.	40040001	40160000	#9191FF	1	0.375
chr2	40160001	40320000	B.1.2.1.2.1.1.2.2.2	0.347115384615385	.	40160001	40320000	#9191FF	1	0.375
chr2	40320001	40520000	B.2.1.2.2.1.1.1.1.2	0.116346153846154	.	40320001	40520000	#4848FF	1	0.25
chr2	40520001	41120000	B.2.2.2.2.1.2.2.2	0.00865384615384615	.	40520001	41120000	#0000FF	1	0.125
chr2	41120001	41240000	B.1.2.1.2.1.1.1.2.2.1	0.354807692307692	.	41120001	41240000	#9191FF	1	0.375
chr2	41240001	41400000	B.2.2.1.2.2.1.1.1.2	0.0355769230769231	.	41240001	41400000	#0000FF	1	0.125
chr2	41400001	41520000	B.2.1.2.2.2.1.1.1.2	0.0942307692307692	.	41400001	41520000	#4848FF	1	0.25
chr2	41520001	41680000	B.2.1.2.2.2.2.2.1.2.2.2	0.0778846153846154	.	41520001	41680000	#4848FF	1	0.25
chr2	41680001	41880000	B.2.2.1.2.1.2.2.1.1.1	0.0423076923076923	.	41680001	41880000	#0000FF	1	0.125
chr2	41880001	42040000	B.2.1.1.1.2.2.2.1.2	0.1875	.	41880001	42040000	#4848FF	1	0.25
chr2	42040001	42320000	A.2.2.1.2.1.2.1.2.1.2	0.621153846153846	.	42040001	42320000	#FFDADA	1	0.625
chr2	42320001	42520000	A.2.2.1.2.1.2.2.2.2	0.613461538461539	.	42320001	42520000	#FFDADA	1	0.625
chr2	42520001	42720000	A.2.2.1.2.1.2.2.2.1.2	0.614423076923077	.	42520001	42720000	#FFDADA	1	0.625
chr2	42720001	43000000	A.2.2.2.2.1.2.1.1	0.558653846153846	.	42720001	43000000	#FFDADA	1	0.625
chr2	43000001	43320000	A.1.1.2.1.2.2.1.2.2	0.954807692307692	.	43000001	43320000	#FF0000	1	1
chr2	43320001	43480000	A.1.1.2.1.2.1.1.2.1	0.963461538461538	.	43320001	43480000	#FF0000	1	1
chr2	43480001	43640000	A.2.1.1.2.2.2.1.1.1	0.739423076923077	.	43480001	43640000	#FF9191	1	0.75
chr2	43640001	43840000	A.1.2.1.1.2.2.1.2.1.2.2	0.908653846153846	.	43640001	43840000	#FF4848	1	0.875
chr2	43840001	44000000	A.2.1.1.2.1.2.2.2	0.745192307692308	.	43840001	44000000	#FF9191	1	0.75
chr2	44000001	44120000	A.2.1.2.2.1.1.2.1.1	0.688461538461538	.	44000001	44120000	#FF9191	1	0.75
chr2	44120001	44400000	A.1.1.2.1.2.2.1.1.1.1	0.958653846153846	.	44120001	44400000	#FF0000	1	1
chr2	44400001	44600000	A.1.2.1.1.1.2.2.1.2.2	0.925	.	44400001	44600000	#FF4848	1	0.875
chr2	44600001	44720000	A.2.2.1.1.1.1.1.1.1	0.658653846153846	.	44600001	44720000	#FFDADA	1	0.625
chr2	44720001	44800000	B.1.2.1.1.1.2.1.1	0.391346153846154	.	44720001	44800000	#9191FF	1	0.375
chr2	44800001	45280000	B.1.2.1.1.2.2.1.1.1.1.1	0.372115384615385	.	44800001	45280000	#9191FF	1	0.375
chr2	45280001	45800000	B.1.2.1.1.2.2.1.2.2.1	0.367307692307692	.	45280001	45800000	#9191FF	1	0.375
chr2	45800001	46040000	A.1.2.1.1.1.1.2	0.939423076923077	.	45800001	46040000	#FF4848	1	0.875
chr2	46040001	46200000	A.2.1.1.2.1.1.1.2.2	0.754807692307692	.	46040001	46200000	#FF9191	1	0.75
chr2	46200001	46360000	A.2.1.1.2.1.1.2.1.1.2	0.752884615384615	.	46200001	46360000	#FF9191	1	0.75
chr2	46360001	46480000	A.2.1.2.2.1.1.2.1.2.1	0.6875	.	46360001	46480000	#FF9191	1	0.75
chr2	46480001	46640000	A.1.2.1.1.2.2.1.2.1.2.1	0.909615384615385	.	46480001	46640000	#FF4848	1	0.875
chr2	46640001	46760000	A.1.2.1.1.2.2.1.2.1.1.2	0.910576923076923	.	46640001	46760000	#FF4848	1	0.875
chr2	46760001	46840000	A.1.2.1.1.2.1.1.1	0.922115384615385	.	46760001	46840000	#FF4848	1	0.875
chr2	46840001	46960000	A.1.2.1.1.1.2.1.1.2.1.2	0.936538461538462	.	46840001	46960000	#FF4848	1	0.875
chr2	46960001	47120000	A.1.2.2.2.2.2.2.2.2.2	0.802884615384615	.	46960001	47120000	#FF4848	1	0.875
chr2	47120001	47400000	A.1.1.1.2.2.1.1.1	0.982692307692308	.	47120001	47400000	#FF0000	1	1
chr2	47400001	47640000	A.1.1.1.2.2.1.2	0.978846153846154	.	47400001	47640000	#FF0000	1	1
chr2	47640001	47920000	A.1.2.2.2.2.2.2.1.1	0.807692307692308	.	47640001	47920000	#FF4848	1	0.875
chr2	47920001	48160000	A.1.1.2.1.2.2.1.1.1.2	0.957692307692308	.	47920001	48160000	#FF0000	1	1
chr2	48160001	48280000	A.2.2.1.2.2.2.2.1.1	0.600961538461538	.	48160001	48280000	#FFDADA	1	0.625
chr2	48280001	48480000	A.1.2.2.2.1.1.2.2.1	0.825	.	48280001	48480000	#FF4848	1	0.875
chr2	48480001	48800000	A.1.1.2.1.2.1.2.1.1	0.961538461538462	.	48480001	48800000	#FF0000	1	1
chr2	48800001	49000000	A.2.2.1.2.2.2.2.1.2.2	0.599038461538462	.	48800001	49000000	#FFDADA	1	0.625
chr2	49000001	49200000	B.1.2.1.2.2.1.1.1	0.340384615384615	.	49000001	49200000	#9191FF	1	0.375
chr2	49200001	49320000	B.1.2.1.2.1.1.1.1.1.2.1.1	0.361538461538462	.	49200001	49320000	#9191FF	1	0.375
chr2	49320001	49680000	B.2.1.2.2.1.2.1.1.2	0.103846153846154	.	49320001	49680000	#4848FF	1	0.25
chr2	49680001	49880000	B.2.2.1.2.2.1.2.2.2.1	0.0317307692307692	.	49680001	49880000	#0000FF	1	0.125
chr2	49880001	50080000	B.1.2.1.2.1.1.1.1.1.2.2.1	0.359615384615385	.	49880001	50080000	#9191FF	1	0.375
chr2	50080001	50240000	B.1.1.2.2.2.1.1.2.1	0.410576923076923	.	50080001	50240000	#DADAFF	1	0.5
chr2	50240001	50400000	B.1.2.1.2.1.1.1.1.2.2	0.356730769230769	.	50240001	50400000	#9191FF	1	0.375
chr2	50400001	50720000	B.2.1.2.2.1.2.1.2.2.1.2	0.100961538461538	.	50400001	50720000	#4848FF	1	0.25
chr2	50720001	50960000	B.1.2.1.1.1.1.2.2.2.1	0.393269230769231	.	50720001	50960000	#9191FF	1	0.375
chr2	50960001	51040000	B.1.2.1.2.1.1.2.1.1.1	0.351923076923077	.	50960001	51040000	#9191FF	1	0.375
chr2	51040001	51480000	B.2.1.1.1.1.1.1.2	0.216346153846154	.	51040001	51480000	#4848FF	1	0.25
chr2	51480001	51880000	B.2.2.2.2.1.2.1.2.1.1	0.0125	.	51480001	51880000	#0000FF	1	0.125
chr2	51880001	52040000	B.2.2.1.2.2.2.2.2	0.0278846153846154	.	51880001	52040000	#0000FF	1	0.125
chr2	52040001	52320000	B.2.2.2.2.1.1	0.0144230769230769	.	52040001	52320000	#0000FF	1	0.125
chr2	52320001	52480000	B.2.1.1.1.1.2.1.1	0.206730769230769	.	52320001	52480000	#4848FF	1	0.25
chr2	52480001	52600000	B.1.2.1.2.2.1.2.2.2	0.333653846153846	.	52480001	52600000	#9191FF	1	0.375
chr2	52600001	52880000	B.2.2.1.2.2.2.1	0.0298076923076923	.	52600001	52880000	#0000FF	1	0.125
chr2	52880001	53040000	B.2.1.1.1.2.2.1.1	0.190384615384615	.	52880001	53040000	#4848FF	1	0.25
chr2	53040001	53240000	B.2.2.1.2.2.1.1.1.1	0.0365384615384615	.	53040001	53240000	#0000FF	1	0.125
chr2	53240001	53400000	B.2.1.1.1.1.1.2.1.1.2	0.214423076923077	.	53240001	53400000	#4848FF	1	0.25
chr2	53400001	53560000	B.2.1.2.2.2.1.2.2.2	0.0875	.	53400001	53560000	#4848FF	1	0.25
chr2	53560001	53640000	B.1.2.1.2.1.1.2.1.1.2	0.350961538461538	.	53560001	53640000	#9191FF	1	0.375
chr2	53640001	53960000	B.1.1.2.2.1.1.2.2.2	0.418269230769231	.	53640001	53960000	#DADAFF	1	0.5
chr2	53960001	54040000	A.1.2.2.2.2.2.2.2.2.1	0.803846153846154	.	53960001	54040000	#FF4848	1	0.875
chr2	54040001	54280000	A.1.2.1.1.1.1.1.1	0.941346153846154	.	54040001	54280000	#FF4848	1	0.875
chr2	54280001	54560000	A.1.1.1.2.1.2.1.2	0.985576923076923	.	54280001	54560000	#FF0000	1	1
chr2	54560001	54960000	A.1.1.1.1.1.2.1	0.999038461538462	.	54560001	54960000	#FF0000	1	1
chr2	54960001	55160000	A.1.2.2.2.2.1.2.2	0.8125	.	54960001	55160000	#FF4848	1	0.875
chr2	55160001	55440000	A.1.1.1.2.1.1.1.1	0.991346153846154	.	55160001	55440000	#FF0000	1	1
chr2	55440001	55680000	A.1.1.1.2.2.2.2.2.1.2	0.975	.	55440001	55680000	#FF0000	1	1
chr2	55680001	55960000	A.1.2.1.1.1.2.1.1.1	0.938461538461538	.	55680001	55960000	#FF4848	1	0.875
chr2	55960001	56280000	B.1.1.2.2.1.1.1.1.2.2	0.425	.	55960001	56280000	#DADAFF	1	0.5
chr2	56280001	56440000	B.1.1.2.2.2.1.1.1.2.2	0.411538461538462	.	56280001	56440000	#DADAFF	1	0.5
chr2	56440001	56720000	B.2.2.1.2.1.1.1	0.0451923076923077	.	56440001	56720000	#0000FF	1	0.125
chr2	56720001	56920000	B.2.2.1.2.1.2.2.1.2	0.0403846153846154	.	56720001	56920000	#0000FF	1	0.125
chr2	56920001	57040000	B.2.1.1.1.2.2.2.1.1	0.188461538461538	.	56920001	57040000	#4848FF	1	0.25
chr2	57040001	57200000	B.2.1.2.2.2.1.1.1.1	0.0951923076923077	.	57040001	57200000	#4848FF	1	0.25
chr2	57200001	57360000	B.2.1.2.2.2.2.1.2.2.1	0.0836538461538461	.	57200001	57360000	#4848FF	1	0.25
chr2	57360001	57520000	B.2.2.1.2.2.1.2.2.2.2	0.0307692307692308	.	57360001	57520000	#0000FF	1	0.125
chr2	57520001	57800000	B.2.1.2.2.2.2.2.1.2.2.1	0.0788461538461538	.	57520001	57800000	#4848FF	1	0.25
chr2	57800001	58280000	B.1.1.2.2.1.1.1.1.1	0.426923076923077	.	57800001	58280000	#DADAFF	1	0.5
chr2	58280001	58480000	A.1.2.2.2.1.2.1.2.2.1	0.819230769230769	.	58280001	58480000	#FF4848	1	0.875
chr2	58480001	58800000	A.2.1.2.2.1.2.2.2.2.1	0.677884615384615	.	58480001	58800000	#FF9191	1	0.75
chr2	58800001	59040000	B.2.1.1.1.1.1.1.1	0.217307692307692	.	58800001	59040000	#4848FF	1	0.25
chr2	59040001	59120000	B.1.2.1.2.1.1.2.2.1	0.348076923076923	.	59040001	59120000	#9191FF	1	0.375
chr2	59120001	59440000	B.2.1.2.2.1.2.2.2.2	0.0961538461538462	.	59120001	59440000	#4848FF	1	0.25
chr2	59440001	59840000	B.2.1.2.2.1.2.1.2.2.1.1	0.101923076923077	.	59440001	59840000	#4848FF	1	0.25
chr2	59840001	60320000	B.2.2.1.2.1.2.1	0.0432692307692308	.	59840001	60320000	#0000FF	1	0.125
chr2	60320001	60440000	B.1.2.1.1.1.2.2.1.2.1.2	0.3875	.	60320001	60440000	#9191FF	1	0.375
chr2	60440001	60600000	B.1.1.2.2.2.1.2.2	0.403846153846154	.	60440001	60600000	#DADAFF	1	0.5
chr2	60600001	60760000	B.1.2.1.1.2.1.2.2.2.1.2.1	0.375961538461538	.	60600001	60760000	#9191FF	1	0.375
chr2	60760001	60920000	B.1.1.1.1.2.2.1.2.2.1	0.507692307692308	.	60760001	60920000	#DADAFF	1	0.5
chr2	60920001	61240000	A.2.1.2.2.2.1.2.1.1.1	0.672115384615385	.	60920001	61240000	#FF9191	1	0.75
chr2	61240001	61880000	A.1.1.1.2.1.1.1.2	0.990384615384615	.	61240001	61880000	#FF0000	1	1
chr2	61880001	62120000	A.1.1.2.1.2.1.2.2	0.959615384615385	.	61880001	62120000	#FF0000	1	1
chr2	62120001	62240000	A.2.1.1.2.1.1.1.2.1	0.755769230769231	.	62120001	62240000	#FF9191	1	0.75
chr2	62240001	62440000	A.2.1.2.2.2.1.2.1.1.2.1.1	0.671153846153846	.	62240001	62440000	#FF9191	1	0.75
chr2	62440001	62640000	A.2.2.1.2.1.2.2.1.2.1.1	0.618269230769231	.	62440001	62640000	#FFDADA	1	0.625
chr2	62640001	62880000	A.1.2.2.2.1.1.2.2.2.2.1	0.823076923076923	.	62640001	62880000	#FF4848	1	0.875
chr2	62880001	63040000	A.2.1.1.2.1.2.1.2	0.748076923076923	.	62880001	63040000	#FF9191	1	0.75
chr2	63040001	63480000	B.1.1.2.2.1.1.1.2.1.1	0.424038461538462	.	63040001	63480000	#DADAFF	1	0.5
chr2	63480001	63600000	B.1.2.1.2.1.1.1.1.2.1	0.357692307692308	.	63480001	63600000	#9191FF	1	0.375
chr2	63600001	63720000	A.2.2.1.2.2.2.2.2.2.1.1	0.597115384615385	.	63600001	63720000	#FFDADA	1	0.625
chr2	63720001	64040000	A.2.2.1.2.1.2.1.1.2.1	0.624038461538462	.	63720001	64040000	#FFDADA	1	0.625
chr2	64040001	64200000	A.1.2.1.1.1.2.2.2.1	0.924038461538462	.	64040001	64200000	#FF4848	1	0.875
chr2	64200001	64520000	A.1.1.2.1.2.2.2.1	0.953846153846154	.	64200001	64520000	#FF0000	1	1
chr2	64520001	65120000	A.1.1.2.1.1.2.1	0.968269230769231	.	64520001	65120000	#FF0000	1	1
chr2	65120001	65480000	A.1.1.2.1.2.2.1.1.2	0.956730769230769	.	65120001	65480000	#FF0000	1	1
chr2	65480001	65840000	A.2.1.2.2.2.2.2.1.2	0.660576923076923	.	65480001	65840000	#FF9191	1	0.75
chr2	65840001	66120000	B.2.1.1.1.1.2.1.2	0.205769230769231	.	65840001	66120000	#4848FF	1	0.25
chr2	66120001	66360000	B.2.1.1.1.1.1.2.2.2	0.207692307692308	.	66120001	66360000	#4848FF	1	0.25
chr2	66360001	66480000	B.1.2.1.2.1.1.1.2.2.2.2	0.352884615384615	.	66360001	66480000	#9191FF	1	0.375
chr2	66480001	66640000	B.1.2.1.1.1.1.2.2.1	0.394230769230769	.	66480001	66640000	#9191FF	1	0.375
chr2	66640001	66800000	A.1.2.1.1.2.2.1.2.2	0.907692307692308	.	66640001	66800000	#FF4848	1	0.875
chr2	66800001	67240000	B.2.1.1.1.1.1.2.2.1	0.208653846153846	.	66800001	67240000	#4848FF	1	0.25
chr2	67240001	67320000	B.2.1.1.1.2.1.1.2	0.196153846153846	.	67240001	67320000	#4848FF	1	0.25
chr2	67320001	67520000	B.2.1.2.2.2.2.2.1.1.1	0.0817307692307692	.	67320001	67520000	#4848FF	1	0.25
chr2	67520001	67840000	B.2.1.2.2.1.1.2.1.1.1.2	0.111538461538462	.	67520001	67840000	#4848FF	1	0.25
chr2	67840001	68040000	B.2.1.1.1.1.2.2.1.1.1	0.204807692307692	.	67840001	68040000	#4848FF	1	0.25
chr2	68040001	68320000	B.1.2.1.1.2.1.2.1.1	0.381730769230769	.	68040001	68320000	#9191FF	1	0.375
chr2	68320001	68560000	A.2.1.1.2.2.1.2.2.2.2	0.740384615384615	.	68320001	68560000	#FF9191	1	0.75
chr2	68560001	68680000	A.2.2.1.2.2.2.2.1.2.1	0.6	.	68560001	68680000	#FFDADA	1	0.625
chr2	68680001	68760000	A.2.2.1.2.2.1.2.2.2.2	0.605769230769231	.	68680001	68760000	#FFDADA	1	0.625
chr2	68760001	68960000	B.1.1.1.1.1.2.1.2.2.2.2	0.523076923076923	.	68760001	68960000	#DADAFF	1	0.5
chr2	68960001	69280000	B.1.1.1.1.1.1.1.1.2	0.534615384615385	.	68960001	69280000	#DADAFF	1	0.5
chr2	69280001	69600000	A.2.2.2.2.1.2.2.1.1.2.2.1	0.551923076923077	.	69280001	69600000	#FFDADA	1	0.625
chr2	69600001	69880000	A.1.1.2.1.1.1.1.1.2.1	0.972115384615385	.	69600001	69880000	#FF0000	1	1
chr2	69880001	70080000	A.1.1.2.1.2.2.1.2.1	0.955769230769231	.	69880001	70080000	#FF0000	1	1
chr2	70080001	70200000	A.1.2.1.1.1.2.1.2.2.2.1.2	0.929807692307692	.	70080001	70200000	#FF4848	1	0.875
chr2	70200001	70320000	A.1.2.1.1.1.2.1.1.2.2.1	0.935576923076923	.	70200001	70320000	#FF4848	1	0.875
chr2	70320001	70520000	A.1.1.1.2.2.2.2.1	0.976923076923077	.	70320001	70520000	#FF0000	1	1
chr2	70520001	70720000	A.2.2.1.2.1.1.1.1.2	0.629807692307692	.	70520001	70720000	#FFDADA	1	0.625
chr2	70720001	70840000	A.1.2.1.1.1.2.2.1.2.1	0.925961538461539	.	70720001	70840000	#FF4848	1	0.875
chr2	70840001	71160000	A.2.1.2.2.2.1.2.1.1.2.2	0.669230769230769	.	70840001	71160000	#FF9191	1	0.75
chr2	71160001	71600000	A.1.1.1.2.1.2.1.1.2	0.986538461538462	.	71160001	71600000	#FF0000	1	1
chr2	71600001	71720000	A.1.2.1.1.2.1.1.2.2.1	0.919230769230769	.	71600001	71720000	#FF4848	1	0.875
chr2	71720001	71880000	A.1.2.1.1.2.2.1.2.1.1.1	0.911538461538462	.	71720001	71880000	#FF4848	1	0.875
chr2	71880001	72200000	A.1.2.2.2.1.1.2.2.2.1	0.824038461538461	.	71880001	72200000	#FF4848	1	0.875
chr2	72200001	72400000	A.2.1.2.2.2.2.1.2.2	0.663461538461538	.	72200001	72400000	#FF9191	1	0.75
chr2	72400001	72600000	A.2.1.2.2.1.1.2.2.1.1	0.685576923076923	.	72400001	72600000	#FF9191	1	0.75
chr2	72600001	73160000	A.1.1.2.1.1.2.2.1.1	0.967307692307692	.	72600001	73160000	#FF0000	1	1
chr2	73160001	73280000	A.2.1.1.2.1.1.2.1.1.1	0.753846153846154	.	73160001	73280000	#FF9191	1	0.75
chr2	73280001	73480000	A.1.2.1.1.1.2.1.1.2.1.1	0.9375	.	73280001	73480000	#FF4848	1	0.875
chr2	73480001	73680000	A.2.1.1.2.2.1.2.2.2.1	0.741346153846154	.	73480001	73680000	#FF9191	1	0.75
chr2	73680001	73960000	A.2.1.1.2.2.2.1.1.2	0.738461538461539	.	73680001	73960000	#FF9191	1	0.75
chr2	73960001	74200000	A.1.2.1.1.1.1.1.2	0.940384615384615	.	73960001	74200000	#FF4848	1	0.875
chr2	74200001	74440000	A.1.1.1.1.1.1	1	.	74200001	74440000	#FF0000	1	1
chr2	74440001	74920000	A.1.1.1.1.1.2.2.1	0.998076923076923	.	74440001	74920000	#FF0000	1	1
chr2	74920001	75120000	A.2.2.2.2.1.2.2.1.1.2.1	0.552884615384615	.	74920001	75120000	#FFDADA	1	0.625
chr2	75120001	75200000	A.2.1.2.2.2.1.2.1.2	0.668269230769231	.	75120001	75200000	#FF9191	1	0.75
chr2	75200001	75560000	B.1.2.1.1.2.2.1.2.2.2	0.366346153846154	.	75200001	75560000	#9191FF	1	0.375
chr2	75560001	75720000	B.1.2.1.2.2.2.1.1.2.2	0.327884615384615	.	75560001	75720000	#9191FF	1	0.375
chr2	75720001	75960000	A.2.2.1.2.1.2.2.1.1	0.619230769230769	.	75720001	75960000	#FFDADA	1	0.625
chr2	75960001	76120000	B.1.2.1.2.2.1.1.2.1	0.339423076923077	.	75960001	76120000	#9191FF	1	0.375
chr2	76120001	76480000	B.2.1.2.2.1.2.1.2.2.2	0.1	.	76120001	76480000	#4848FF	1	0.25
chr2	76480001	76560000	B.2.1.1.1.2.2.1.2	0.189423076923077	.	76480001	76560000	#4848FF	1	0.25
chr2	76560001	76680000	B.2.1.1.1.2.1.1.1.1	0.198076923076923	.	76560001	76680000	#4848FF	1	0.25
chr2	76680001	76840000	B.2.1.2.2.1.1.2.1.1.2	0.110576923076923	.	76680001	76840000	#4848FF	1	0.25
chr2	76840001	77160000	B.2.2.1.2.2.2.2.1	0.0288461538461538	.	76840001	77160000	#0000FF	1	0.125
chr2	77160001	77560000	B.2.2.1.2.1.2.2.2.2.2	0.0375	.	77160001	77560000	#0000FF	1	0.125
chr2	77560001	77800000	B.2.1.1.1.1.2.2.1.2.2.1	0.201923076923077	.	77560001	77800000	#4848FF	1	0.25
chr2	77800001	78000000	B.2.1.1.1.1.1.2.1.1.1	0.215384615384615	.	77800001	78000000	#4848FF	1	0.25
chr2	78000001	78080000	B.2.1.1.1.2.1.2.1.2.2	0.192307692307692	.	78000001	78080000	#4848FF	1	0.25
chr2	78080001	78200000	B.1.2.1.1.1.1.1.2	0.396153846153846	.	78080001	78200000	#9191FF	1	0.375
chr2	78200001	78280000	B.1.1.1.1.2.1.1.1.1	0.518269230769231	.	78200001	78280000	#DADAFF	1	0.5
chr2	78280001	78400000	B.1.1.1.1.2.2.2.2.1	0.502884615384615	.	78280001	78400000	#DADAFF	1	0.5
chr2	78400001	78560000	A.2.1.2.2.2.1.2.1.1.2.1.2	0.670192307692308	.	78400001	78560000	#FF9191	1	0.75
chr2	78560001	78880000	B.1.2.1.2.2.1.2.2.1.2	0.334615384615385	.	78560001	78880000	#9191FF	1	0.375
chr2	78880001	79240000	B.2.1.2.2.1.1.1.2.1	0.115384615384615	.	78880001	79240000	#4848FF	1	0.25
chr2	79240001	79400000	B.2.1.2.2.1.2.2.1	0.0990384615384615	.	79240001	79400000	#4848FF	1	0.25
chr2	79400001	79880000	B.2.2.1.2.1.1.2	0.0442307692307692	.	79400001	79880000	#0000FF	1	0.125
chr2	79880001	80160000	B.1.2.1.1.2.1.2.1.2	0.380769230769231	.	79880001	80160000	#9191FF	1	0.375
chr2	80160001	80320000	B.1.2.1.1.2.2.1.1.2	0.369230769230769	.	80160001	80320000	#9191FF	1	0.375
chr2	80320001	80480000	B.1.2.1.2.2.1.1.2.2	0.338461538461538	.	80320001	80480000	#9191FF	1	0.375
chr2	80480001	80680000	B.2.1.1.1.1.1.2.1.2.1.2.2	0.211538461538462	.	80480001	80680000	#4848FF	1	0.25
chr2	80680001	80800000	B.2.1.1.1.1.2.2.2.1	0.2	.	80680001	80800000	#4848FF	1	0.25
chr2	80800001	81120000	B.2.2.2.2.1.2.1.1	0.0134615384615385	.	80800001	81120000	#0000FF	1	0.125
chr2	81120001	81480000	B.2.2.2.2.2.1.2.2	0.00192307692307692	.	81120001	81480000	#0000FF	1	0.125
chr2	81480001	81840000	B.2.2.2.2.2.1.2.1	0.00288461538461538	.	81480001	81840000	#0000FF	1	0.125
chr2	81840001	81960000	B.2.1.1.1.1.2.2.2.2	0.199038461538462	.	81840001	81960000	#4848FF	1	0.25
chr2	81960001	82040000	B.2.1.1.1.2.1.1.1.2	0.197115384615385	.	81960001	82040000	#4848FF	1	0.25
chr2	82040001	82160000	B.2.1.2.2.2.1.1.2.2	0.0913461538461538	.	82040001	82160000	#4848FF	1	0.25
chr2	82160001	82240000	B.2.1.2.2.2.1.2.1.1	0.0903846153846154	.	82160001	82240000	#4848FF	1	0.25
chr2	82240001	82680000	B.2.2.2.2.1.2.1.2.1.2	0.0115384615384615	.	82240001	82680000	#0000FF	1	0.125
chr2	82680001	83120000	B.2.2.2.1.1.1.2.1	0.0240384615384615	.	82680001	83120000	#0000FF	1	0.125
chr2	83120001	83200000	B.2.1.2.2.2.1.2.1.2	0.0894230769230769	.	83120001	83200000	#4848FF	1	0.25
chr2	83200001	83360000	B.2.1.2.2.2.2.2.1.1.2	0.0807692307692308	.	83200001	83360000	#4848FF	1	0.25
chr2	83360001	83960000	B.2.2.2.2.1.2.2.1	0.00961538461538462	.	83360001	83960000	#0000FF	1	0.125
chr2	83960001	84320000	B.2.2.2.1.1.2	0.0221153846153846	.	83960001	84320000	#0000FF	1	0.125
chr2	84320001	84640000	B.1.2.1.2.2.2.2.2.2	0.323076923076923	.	84320001	84640000	#9191FF	1	0.375
chr2	84640001	84800000	A.2.2.1.2.1.2.2.2.1.1	0.615384615384615	.	84640001	84800000	#FFDADA	1	0.625
chr2	84800001	85120000	B.1.2.1.2.2.2.1.1.1.2.1.2	0.330769230769231	.	84800001	85120000	#9191FF	1	0.375
chr2	85120001	85280000	A.2.1.1.2.1.1.2.1.2.1	0.751923076923077	.	85120001	85280000	#FF9191	1	0.75
chr2	85280001	85560000	A.1.2.1.1.1.2.2.1.1	0.926923076923077	.	85280001	85560000	#FF4848	1	0.875
chr2	85560001	85680000	A.1.2.1.1.2.1.1.2.1.2	0.920192307692308	.	85560001	85680000	#FF4848	1	0.875
chr2	85680001	85960000	A.1.1.1.1.1.2.2.2	0.997115384615385	.	85680001	85960000	#FF0000	1	1
chr2	85960001	86120000	A.1.1.2.1.1.1.1.1.1	0.973076923076923	.	85960001	86120000	#FF0000	1	1
chr2	86120001	86440000	A.1.1.1.2.1.1.2.2	0.988461538461539	.	86120001	86440000	#FF0000	1	1
chr2	86440001	86720000	A.1.1.2.1.1.1.2	0.969230769230769	.	86440001	86720000	#FF0000	1	1
chr2	86720001	86880000	A.1.2.2.2.1.1.1.1.2	0.827884615384615	.	86720001	86880000	#FF4848	1	0.875
chr2	86880001	87160000	A.2.1.1.2.2.2.1.2	0.7375	.	86880001	87160000	#FF9191	1	0.75
chr2	87280001	87360000	A.2.1.1.2.2.2.1.2	0.7375	.	87280001	87360000	#FF9191	1	0.75
chr2	87400001	87520000	B.1.1.1.1.2.1.1.2.2	0.515384615384615	.	87400001	87520000	#DADAFF	1	0.5
chr2	87760001	88000000	A.2.1.2.2.2.1.1.2	0.673076923076923	.	87760001	88000000	#FF9191	1	0.75
chr2	88160001	88480000	A.1.2.2.1.1.1.2.1.2.2	0.855769230769231	.	88160001	88480000	#FF4848	1	0.875
chr2	88480001	89000000	B.1.2.1.1.2.2.1.2.1	0.368269230769231	.	88480001	89000000	#9191FF	1	0.375
chr2	89000001	89440000	B.2.1.2.2.1.1.1.1.1	0.117307692307692	.	89000001	89440000	#4848FF	1	0.25
chr2	89440001	89520000	B.1.2.1.1.1.2.1.2	0.390384615384615	.	89440001	89520000	#9191FF	1	0.375
chr2	89520001	89560000	B.2.1.1.1.2.1.2.1.2.1	0.193269230769231	.	89520001	89560000	#4848FF	1	0.25
chr2	89880001	90040000	B.2.1.1.1.2.1.2.1.2.1	0.193269230769231	.	89880001	90040000	#4848FF	1	0.25
chr2	90040001	90240000	B.2.1.1.1.2.1.2.1.1.2	0.194230769230769	.	90040001	90240000	#4848FF	1	0.25
chr2	90240001	90280000	B.2.1.2.2.1.1.1.2.2.2	0.113461538461538	.	90240001	90280000	#4848FF	1	0.25
chr2	90400001	90480000	B.2.1.2.2.1.1.1.2.2.2	0.113461538461538	.	90400001	90480000	#4848FF	1	0.25
chr2	91680001	91720000	B.2.1.2.2.1.1.1.2.2.2	0.113461538461538	.	91680001	91720000	#4848FF	1	0.25
chr2	91760001	91960000	B.2.1.2.2.1.1.1.2.2.2	0.113461538461538	.	91760001	91960000	#4848FF	1	0.25
chr2	91960001	92000000	B.1.1.2.2.2.2.1.1.2	0.401923076923077	.	91960001	92000000	#DADAFF	1	0.5
chr2	92040001	92120000	B.1.1.2.2.2.2.1.1.2	0.401923076923077	.	92040001	92120000	#DADAFF	1	0.5
chr2	92120001	92200000	B.1.2.1.2.1.1.1.1.1.1	0.3625	.	92120001	92200000	#9191FF	1	0.375
chr2	92280001	92360000	B.1.2.1.2.1.1.1.1.1.1	0.3625	.	92280001	92360000	#9191FF	1	0.375
chr2	95320001	95400000	B.1.2.1.2.1.1.1.1.1.1	0.3625	.	95320001	95400000	#9191FF	1	0.375
chr2	95400001	96080000	A.1.2.2.2.1.2.1.2.2.2	0.818269230769231	.	95400001	96080000	#FF4848	1	0.875
chr2	96160001	96280000	A.2.1.1.2.1.1.2.1.2.2	0.750961538461538	.	96160001	96280000	#FF9191	1	0.75
chr2	96320001	96520000	A.2.1.1.2.1.1.2.1.2.2	0.750961538461538	.	96320001	96520000	#FF9191	1	0.75
chr2	96520001	96680000	A.1.1.1.1.2.2.1.1	0.994230769230769	.	96520001	96680000	#FF0000	1	1
chr2	96720001	97200000	A.1.1.1.1.2.2.1.1	0.994230769230769	.	96720001	97200000	#FF0000	1	1
chr2	97200001	97640000	A.1.1.1.2.1.1.2.1	0.989423076923077	.	97200001	97640000	#FF0000	1	1
chr2	97640001	97840000	A.2.1.1.2.1.2.2.1.2	0.746153846153846	.	97640001	97840000	#FF9191	1	0.75
chr2	97840001	97880000	A.1.2.1.2.2.2.2.2.2	0.866346153846154	.	97840001	97880000	#FF4848	1	0.875
chr2	98000001	98040000	A.1.2.1.2.2.2.2.2.2	0.866346153846154	.	98000001	98040000	#FF4848	1	0.875
chr2	98120001	98200000	A.1.2.1.2.2.2.2.2.2	0.866346153846154	.	98120001	98200000	#FF4848	1	0.875
chr2	98240001	98640000	A.1.2.1.2.2.2.2.2.2	0.866346153846154	.	98240001	98640000	#FF4848	1	0.875
chr2	98640001	98840000	A.2.1.2.2.1.1.2.2.2.1	0.683653846153846	.	98640001	98840000	#FF9191	1	0.75
chr2	98840001	99200000	A.1.2.2.2.1.1.2.1	0.825961538461538	.	98840001	99200000	#FF4848	1	0.875
chr2	99200001	99400000	A.1.1.2.2.2.2.2.2	0.942307692307692	.	99200001	99400000	#FF0000	1	1
chr2	99400001	99560000	A.2.1.2.2.1.2.1.2	0.680769230769231	.	99400001	99560000	#FF9191	1	0.75
chr2	99560001	99720000	A.2.1.2.2.1.1.2.2.2.2	0.682692307692308	.	99560001	99720000	#FF9191	1	0.75
chr2	99720001	99840000	A.1.2.1.1.2.1.2.2.1	0.915384615384615	.	99720001	99840000	#FF4848	1	0.875
chr2	99840001	99920000	A.2.2.1.2.2.1.2.2.2.1	0.606730769230769	.	99840001	99920000	#FFDADA	1	0.625
chr2	99920001	100040000	A.1.2.2.2.2.1.1.2.2	0.814423076923077	.	99920001	100040000	#FF4848	1	0.875
chr2	100040001	100160000	A.1.2.1.1.2.2.2.1	0.906730769230769	.	100040001	100160000	#FF4848	1	0.875
chr2	100160001	100400000	A.2.2.1.2.1.2.1.2.2	0.620192307692308	.	100160001	100400000	#FFDADA	1	0.625
chr2	100400001	100600000	B.1.1.1.1.1.2.2.2.2	0.519230769230769	.	100400001	100600000	#DADAFF	1	0.5
chr2	100600001	100840000	B.1.1.1.1.1.2.2.1.2	0.521153846153846	.	100600001	100840000	#DADAFF	1	0.5
chr2	100840001	101040000	A.2.1.2.2.1.2.2.2.2.2	0.676923076923077	.	100840001	101040000	#FF9191	1	0.75
chr2	101040001	101240000	A.1.2.2.2.1.1.1.1.1	0.828846153846154	.	101040001	101240000	#FF4848	1	0.875
chr2	101240001	101520000	A.2.2.2.2.1.2.2.1.2	0.55	.	101240001	101520000	#FFDADA	1	0.625
chr2	101520001	101600000	A.2.2.1.2.2.1.2.2.1.1	0.608653846153846	.	101520001	101600000	#FFDADA	1	0.625
chr2	101600001	101840000	A.1.2.1.2.2.2.1.1.1	0.878846153846154	.	101600001	101840000	#FF4848	1	0.875
chr2	101840001	102160000	A.1.1.2.1.1.2.2.1.2	0.966346153846154	.	101840001	102160000	#FF0000	1	1
chr2	102160001	102280000	A.1.2.2.2.1.2.2	0.817307692307692	.	102160001	102280000	#FF4848	1	0.875
chr2	102280001	102520000	A.1.1.1.1.2.2.1.2	0.993269230769231	.	102280001	102520000	#FF0000	1	1
chr2	102520001	102920000	A.2.1.2.1.1.1.2.2.2	0.720192307692308	.	102520001	102920000	#FF9191	1	0.75
chr2	102920001	103080000	B.1.1.1.1.2.2.2.1.2.1	0.504807692307692	.	102920001	103080000	#DADAFF	1	0.5
chr2	103080001	103160000	B.1.1.2.2.2.1.2.1.2.1	0.405769230769231	.	103080001	103160000	#DADAFF	1	0.5
chr2	103160001	103360000	B.1.2.1.1.2.2.2.2	0.363461538461538	.	103160001	103360000	#9191FF	1	0.375
chr2	103360001	103680000	B.1.2.2.2.1.2.2.1.2.1.2	0.238461538461538	.	103360001	103680000	#9191FF	1	0.375
chr2	103680001	104040000	B.2.2.1.1.1.1.2.1.1	0.0701923076923077	.	103680001	104040000	#0000FF	1	0.125
chr2	104040001	104160000	B.2.1.2.1.1.2.2.1.1.1.2	0.142307692307692	.	104040001	104160000	#4848FF	1	0.25
chr2	104160001	104240000	B.2.1.2.2.2.1.2.2.1	0.0884615384615385	.	104160001	104240000	#4848FF	1	0.25
chr2	104240001	104520000	B.2.1.2.2.1.1.2.2.1	0.107692307692308	.	104240001	104520000	#4848FF	1	0.25
chr2	104520001	104800000	B.1.2.2.1.1.2.1.2	0.302884615384615	.	104520001	104800000	#9191FF	1	0.375
chr2	104800001	105200000	A.2.2.1.2.1.1.2.2	0.626923076923077	.	104800001	105200000	#FFDADA	1	0.625
chr2	105200001	105400000	A.2.2.1.1.2.1.2.1.1.1	0.640384615384615	.	105200001	105400000	#FFDADA	1	0.625
chr2	105400001	105560000	A.2.1.1.2.2.2.2.2.2	0.733653846153846	.	105400001	105560000	#FF9191	1	0.75
chr2	105560001	105720000	A.2.2.1.2.1.2.2.1.2.2	0.616346153846154	.	105560001	105720000	#FFDADA	1	0.625
chr2	105720001	105920000	A.2.2.2.2.1.2.1.2.1.1.2	0.556730769230769	.	105720001	105920000	#FFDADA	1	0.625
chr2	105920001	106000000	A.2.1.1.2.2.2.2.1.2	0.735576923076923	.	105920001	106000000	#FF9191	1	0.75
chr2	106000001	106160000	B.1.1.1.1.1.2.1.1	0.526923076923077	.	106000001	106160000	#DADAFF	1	0.5
chr2	106160001	106320000	A.2.2.1.1.2.1.1.1.2	0.643269230769231	.	106160001	106320000	#FFDADA	1	0.625
chr2	106320001	106560000	A.2.2.1.2.1.2.2.1.2.1.2	0.617307692307692	.	106320001	106560000	#FFDADA	1	0.625
chr2	106560001	106760000	B.1.1.2.2.1.2.2.2.1	0.415384615384615	.	106560001	106760000	#DADAFF	1	0.5
chr2	106760001	106840000	A.2.2.2.2.2.1.2.2.2	0.540384615384615	.	106760001	106840000	#FFDADA	1	0.625
chr2	106880001	106960000	A.2.2.2.2.2.1.2.2.2	0.540384615384615	.	106880001	106960000	#FFDADA	1	0.625
chr2	106960001	107000000	B.1.2.1.1.2.1.2.2.2.1.1	0.376923076923077	.	106960001	107000000	#9191FF	1	0.375
chr2	107080001	107200000	B.1.2.1.1.2.1.2.2.2.1.1	0.376923076923077	.	107080001	107200000	#9191FF	1	0.375
chr2	107200001	107520000	B.2.2.1.1.1.2.2.1.2	0.0615384615384615	.	107200001	107520000	#0000FF	1	0.125
chr2	107520001	107640000	B.2.1.2.2.2.1.1.2.1.1	0.0932692307692308	.	107520001	107640000	#4848FF	1	0.25
chr2	107640001	107880000	B.2.1.2.2.1.1.2.1.2.2	0.108653846153846	.	107640001	107880000	#4848FF	1	0.25
chr2	107880001	108160000	B.2.2.2.2.1.2.1.2.2	0.0105769230769231	.	107880001	108160000	#0000FF	1	0.125
chr2	108160001	108440000	B.2.2.2.1.2.2.1.1	0.0182692307692308	.	108160001	108440000	#0000FF	1	0.125
chr2	108520001	108640000	B.1.2.2.2.2.2.2.2	0.218269230769231	.	108520001	108640000	#9191FF	1	0.375
chr2	108640001	109040000	B.2.2.1.1.1.1.1.2	0.0711538461538462	.	108640001	109040000	#0000FF	1	0.125
chr2	109040001	109280000	A.1.2.2.1.1.1.2.1.2.1.2.2	0.856730769230769	.	109040001	109280000	#FF4848	1	0.875
chr2	109280001	109400000	A.2.1.2.2.1.1.1	0.689423076923077	.	109280001	109400000	#FF9191	1	0.75
chr2	109400001	109640000	B.1.1.1.2.1.2.2.2.1.2.2	0.488461538461538	.	109400001	109640000	#DADAFF	1	0.5
chr2	109640001	109720000	B.1.1.2.2.2.1.2.1.2.2	0.404807692307692	.	109640001	109720000	#DADAFF	1	0.5
chr2	109720001	110120000	A.2.1.2.1.1.2.2.1	0.716346153846154	.	109720001	110120000	#FF9191	1	0.75
chr2	110240001	110520000	A.2.1.2.1.1.2.2.1	0.716346153846154	.	110240001	110520000	#FF9191	1	0.75
chr2	110840001	110920000	A.2.1.2.1.1.2.2.1	0.716346153846154	.	110840001	110920000	#FF9191	1	0.75
chr2	110920001	111000000	A.2.2.2.2.1.1.2.1.1	0.565384615384615	.	110920001	111000000	#FFDADA	1	0.625
chr2	111360001	111640000	A.2.2.2.2.1.1.2.1.1	0.565384615384615	.	111360001	111640000	#FFDADA	1	0.625
chr2	111640001	111760000	B.1.1.1.1.2.2.1.2.2.2	0.506730769230769	.	111640001	111760000	#DADAFF	1	0.5
chr2	111760001	112040000	A.2.1.2.1.2.2.1.2.2	0.696153846153846	.	111760001	112040000	#FF9191	1	0.75
chr2	112040001	112160000	A.2.2.2.1.2.2.2.1	0.570192307692308	.	112040001	112160000	#FFDADA	1	0.625
chr2	112160001	112560000	A.2.1.2.1.1.1.1.2.2	0.728846153846154	.	112160001	112560000	#FF9191	1	0.75
chr2	112600001	112880000	A.2.1.2.1.1.1.1.2.2	0.728846153846154	.	112600001	112880000	#FF9191	1	0.75
chr2	112880001	113080000	A.1.2.2.1.1.2.2.1.1.1	0.842307692307692	.	112880001	113080000	#FF4848	1	0.875
chr2	113080001	113120000	A.1.2.2.2.1.1.1.2	0.826923076923077	.	113080001	113120000	#FF4848	1	0.875
chr2	113160001	113240000	A.1.2.2.2.1.1.1.2	0.826923076923077	.	113160001	113240000	#FF4848	1	0.875
chr2	113240001	113520000	A.1.1.2.1.2.2.2.2	0.952884615384615	.	113240001	113520000	#FF0000	1	1
chr2	113520001	113680000	A.2.2.1.2.1.2.1.1.1.2	0.625	.	113520001	113680000	#FFDADA	1	0.625
chr2	113680001	114240000	B.1.2.1.1.2.2.1.1.1.2	0.370192307692308	.	113680001	114240000	#9191FF	1	0.375
chr2	114320001	114720000	A.2.1.1.1.1.1.1.1.2.2.2.2	0.792307692307692	.	114320001	114720000	#FF9191	1	0.75
chr2	114720001	115120000	B.2.1.2.2.1.1.2.2.2	0.106730769230769	.	114720001	115120000	#4848FF	1	0.25
chr2	115120001	115400000	B.2.1.2.2.1.1.2.1.1.1.1	0.1125	.	115120001	115400000	#4848FF	1	0.25
chr2	115400001	115560000	B.1.2.2.1.1.2.1.1.2.2	0.303846153846154	.	115400001	115560000	#9191FF	1	0.375
chr2	115560001	115760000	B.1.2.2.2.1.2.1.1.2	0.243269230769231	.	115560001	115760000	#9191FF	1	0.375
chr2	115760001	116080000	B.2.2.1.2.1.2.2.2.2.1	0.0384615384615385	.	115760001	116080000	#0000FF	1	0.125
chr2	116080001	116160000	B.2.1.1.1.2.1.2.2	0.191346153846154	.	116080001	116160000	#4848FF	1	0.25
chr2	116160001	116440000	B.2.2.1.1.2.2.1	0.0519230769230769	.	116160001	116440000	#0000FF	1	0.125
chr2	116440001	116600000	B.2.2.1.1.2.2.2.2.1.2.1	0.0480769230769231	.	116440001	116600000	#0000FF	1	0.125
chr2	116600001	116720000	B.2.1.2.2.2.2.2.2	0.0769230769230769	.	116600001	116720000	#4848FF	1	0.25
chr2	116720001	117000000	B.2.2.2.1.1.1.2.2	0.0230769230769231	.	116720001	117000000	#0000FF	1	0.125
chr2	117000001	117080000	B.2.1.2.1.1.2.1.1	0.145192307692308	.	117000001	117080000	#4848FF	1	0.25
chr2	117080001	117320000	B.2.2.2.2.2.1.1.1.1.1.1	0.00769230769230769	.	117080001	117320000	#0000FF	1	0.125
chr2	117320001	117480000	B.2.2.1.1.1.2.2.1.1	0.0625	.	117320001	117480000	#0000FF	1	0.125
chr2	117480001	117840000	B.2.2.2.2.2.1.1.1.2	0.00480769230769231	.	117480001	117840000	#0000FF	1	0.125
chr2	117840001	118160000	B.2.2.2.2.2.1.1.1.1.2	0.00576923076923077	.	117840001	118160000	#0000FF	1	0.125
chr2	118160001	118240000	B.1.2.2.2.2.2.2.1	0.219230769230769	.	118160001	118240000	#9191FF	1	0.375
chr2	118240001	118560000	B.2.2.1.1.1.2.2.2.2	0.0596153846153846	.	118240001	118560000	#0000FF	1	0.125
chr2	118560001	118720000	B.1.1.2.1.1.2.2.2.2	0.442307692307692	.	118560001	118720000	#DADAFF	1	0.5
chr2	118720001	118960000	B.1.1.1.1.1.1.1.2.1.1.1	0.533653846153846	.	118720001	118960000	#DADAFF	1	0.5
chr2	118960001	119240000	B.2.1.2.1.2.1.1.1.1.2.2	0.135576923076923	.	118960001	119240000	#4848FF	1	0.25
chr2	119240001	119320000	B.2.1.1.2.1.2.1.2	0.179807692307692	.	119240001	119320000	#4848FF	1	0.25
chr2	119320001	119600000	B.2.2.1.1.1.2.2.2.1	0.0605769230769231	.	119320001	119600000	#0000FF	1	0.125
chr2	119600001	120040000	B.1.2.1.2.2.2.1.1.1.2.1.1	0.331730769230769	.	119600001	120040000	#9191FF	1	0.375
chr2	120040001	120360000	A.2.2.1.1.1.2.2.1.2.2	0.647115384615385	.	120040001	120360000	#FFDADA	1	0.625
chr2	120360001	120600000	A.1.2.1.2.2.2.2.2.1.2.2	0.867307692307692	.	120360001	120600000	#FF4848	1	0.875
chr2	120600001	120840000	A.2.2.1.1.1.2.2.1.2.1	0.648076923076923	.	120600001	120840000	#FFDADA	1	0.625
chr2	120840001	121080000	A.2.1.1.1.1.1.2.2.2	0.782692307692308	.	120840001	121080000	#FF9191	1	0.75
chr2	121080001	121200000	A.2.1.2.1.2.2.1.1.1.1	0.705769230769231	.	121080001	121200000	#FF9191	1	0.75
chr2	121200001	121320000	A.2.2.1.1.2.1.1.2.2	0.641346153846154	.	121200001	121320000	#FFDADA	1	0.625
chr2	121320001	121520000	A.2.1.2.1.1.2.1.1.1	0.719230769230769	.	121320001	121520000	#FF9191	1	0.75
chr2	121520001	121600000	B.1.1.1.1.1.2.1.2.1	0.525961538461538	.	121520001	121600000	#DADAFF	1	0.5
chr2	121600001	121800000	B.1.1.1.1.1.2.1.2.2.1	0.525	.	121600001	121800000	#DADAFF	1	0.5
chr2	121800001	121920000	A.2.2.2.2.2.1.1.1.2	0.545192307692308	.	121800001	121920000	#FFDADA	1	0.625
chr2	121920001	122040000	A.2.2.2.2.1.1.2.2	0.559615384615385	.	121920001	122040000	#FFDADA	1	0.625
chr2	122040001	122520000	A.1.1.1.2.1.2.2.2	0.983653846153846	.	122040001	122520000	#FF0000	1	1
chr2	122520001	122720000	B.1.2.2.1.1.2.2.2.1.2.1	0.297115384615385	.	122520001	122720000	#9191FF	1	0.375
chr2	122720001	123080000	B.2.2.1.1.1.2.1.1.2.2	0.0644230769230769	.	122720001	123080000	#0000FF	1	0.125
chr2	123080001	123280000	B.2.1.1.2.2.1.1.1	0.169230769230769	.	123080001	123280000	#4848FF	1	0.25
chr2	123280001	123480000	B.2.1.2.2.1.1.2.1.2.1	0.109615384615385	.	123280001	123480000	#4848FF	1	0.25
chr2	123480001	123640000	B.2.1.2.1.2.2.1.1.1	0.124038461538462	.	123480001	123640000	#4848FF	1	0.25
chr2	123640001	123760000	B.2.1.1.2.1.2.1.1	0.180769230769231	.	123640001	123760000	#4848FF	1	0.25
chr2	123760001	123960000	B.2.1.2.1.2.2.1.1.2.2	0.122115384615385	.	123760001	123960000	#4848FF	1	0.25
chr2	123960001	124240000	B.2.2.2.2.2.1.1.1.1.1.2	0.00673076923076923	.	123960001	124240000	#0000FF	1	0.125
chr2	124240001	124400000	B.2.2.1.1.2.2.2.1	0.0509615384615385	.	124240001	124400000	#0000FF	1	0.125
chr2	124400001	124680000	B.2.2.2.1.2.2.1.2	0.0173076923076923	.	124400001	124680000	#0000FF	1	0.125
chr2	124680001	124960000	B.2.2.1.1.2.2.2.2.1.1.1	0.05	.	124680001	124960000	#0000FF	1	0.125
chr2	124960001	125280000	B.2.2.2.1.2.2.2.1	0.0163461538461538	.	124960001	125280000	#0000FF	1	0.125
chr2	125280001	125440000	B.1.2.2.2.1.2.2.1.1	0.240384615384615	.	125280001	125440000	#9191FF	1	0.375
chr2	125440001	125600000	B.2.1.1.2.1.1.1	0.185576923076923	.	125440001	125600000	#4848FF	1	0.25
chr2	125600001	125720000	B.1.1.2.1.1.1.1.2.2	0.454807692307692	.	125600001	125720000	#DADAFF	1	0.5
chr2	125720001	125800000	A.2.2.2.2.2.1.1.1.1	0.546153846153846	.	125720001	125800000	#FFDADA	1	0.625
chr2	125800001	126080000	B.2.1.1.2.2.2.1.2.2	0.160576923076923	.	125800001	126080000	#4848FF	1	0.25
chr2	126080001	126160000	B.1.2.2.1.2.1.2.2	0.279807692307692	.	126080001	126160000	#9191FF	1	0.375
chr2	126160001	126600000	B.2.1.2.1.2.2.1.1.2.1	0.123076923076923	.	126160001	126600000	#4848FF	1	0.25
chr2	126600001	126880000	B.2.1.2.1.2.2.1.2	0.121153846153846	.	126600001	126880000	#4848FF	1	0.25
chr2	126880001	126960000	B.1.1.1.2.2.2.2.1	0.469230769230769	.	126880001	126960000	#DADAFF	1	0.5
chr2	126960001	127400000	B.2.1.1.2.2.1.2.2	0.164423076923077	.	126960001	127400000	#4848FF	1	0.25
chr2	127400001	127480000	B.1.1.2.1.1.2.2.1.1.2	0.447115384615385	.	127400001	127480000	#DADAFF	1	0.5
chr2	127480001	127800000	A.2.2.1.2.1.1.1.2	0.628846153846154	.	127480001	127800000	#FFDADA	1	0.625
chr2	127800001	127920000	A.1.2.1.2.2.2.1.1.2	0.877884615384615	.	127800001	127920000	#FF4848	1	0.875
chr2	127920001	128040000	A.2.1.1.1.2.2.1.2.2.1	0.766346153846154	.	127920001	128040000	#FF9191	1	0.75
chr2	128040001	128200000	A.1.2.2.1.1.1.2.1.2.1.2.1.2	0.857692307692308	.	128040001	128200000	#FF4848	1	0.875
chr2	128200001	128360000	A.1.1.2.2.2.2.1	0.944230769230769	.	128200001	128360000	#FF0000	1	1
chr2	128360001	128520000	A.1.2.2.1.1.2.1.1.1	0.849038461538462	.	128360001	128520000	#FF4848	1	0.875
chr2	128520001	129120000	A.1.1.1.2.1.2.2.1	0.984615384615385	.	128520001	129120000	#FF0000	1	1
chr2	129120001	129320000	B.1.1.2.2.1.2.1	0.417307692307692	.	129120001	129320000	#DADAFF	1	0.5
chr2	129320001	129520000	B.1.1.1.2.1.2.2.2.1.1	0.491346153846154	.	129320001	129520000	#DADAFF	1	0.5
chr2	129520001	129680000	B.1.2.2.1.1.2.2.2.2.2.2	0.292307692307692	.	129520001	129680000	#9191FF	1	0.375
chr2	129680001	129960000	B.2.1.1.2.2.1.1.2.1.2	0.167307692307692	.	129680001	129960000	#4848FF	1	0.25
chr2	129960001	130040000	B.1.2.2.2.1.1.2.1.2	0.252884615384615	.	129960001	130040000	#9191FF	1	0.375
chr2	130040001	130240000	B.1.2.2.2.1.2.2.1.2.2	0.2375	.	130040001	130240000	#9191FF	1	0.375
chr2	130240001	130800000	B.1.1.2.2.1.1.2.2.1	0.419230769230769	.	130240001	130800000	#DADAFF	1	0.5
chr2	130840001	130880000	B.1.1.2.2.1.1.2.2.1	0.419230769230769	.	130840001	130880000	#DADAFF	1	0.5
chr2	130880001	131160000	A.2.1.2.1.1.1.2.2.1.1.1	0.723076923076923	.	130880001	131160000	#FF9191	1	0.75
chr2	131200001	131240000	A.2.2.2.2.1.1.2.1.2.1.1.1	0.564423076923077	.	131200001	131240000	#FFDADA	1	0.625
chr2	131480001	131800000	A.2.2.2.2.1.1.2.1.2.1.1.1	0.564423076923077	.	131480001	131800000	#FFDADA	1	0.625
chr2	131800001	131920000	A.1.2.1.2.2.2.1.2.2.2	0.875	.	131800001	131920000	#FF4848	1	0.875
chr2	131920001	132000000	B.1.1.2.1.1.2.2.1.1.1	0.448076923076923	.	131920001	132000000	#DADAFF	1	0.5
chr2	132040001	132120000	B.1.1.2.1.1.2.2.1.1.1	0.448076923076923	.	132040001	132120000	#DADAFF	1	0.5
chr2	132120001	132320000	B.1.1.1.2.2.1.1.1.1	0.484615384615385	.	132120001	132320000	#DADAFF	1	0.5
chr2	132320001	132680000	B.1.1.2.2.1.2.2.2.2	0.414423076923077	.	132320001	132680000	#DADAFF	1	0.5
chr2	132680001	132760000	B.1.2.2.1.2.2.2.1.2	0.272115384615385	.	132680001	132760000	#9191FF	1	0.375
chr2	132800001	132840000	B.1.2.2.1.2.2.2.1.2	0.272115384615385	.	132800001	132840000	#9191FF	1	0.375
chr2	132840001	133440000	B.1.2.1.1.2.2.1.1.1.1.2	0.371153846153846	.	132840001	133440000	#9191FF	1	0.375
chr2	133440001	133600000	A.2.2.2.2.2.1.2.1.1	0.543269230769231	.	133440001	133600000	#FFDADA	1	0.625
chr2	133600001	133920000	A.2.2.2.2.2.2.2.2	0.536538461538462	.	133600001	133920000	#FFDADA	1	0.625
chr2	133920001	134240000	A.2.1.1.1.1.1.2.2.1.2	0.783653846153846	.	133920001	134240000	#FF9191	1	0.75
chr2	134240001	134320000	A.2.2.1.1.1.2.2.1.1.1	0.650961538461538	.	134240001	134320000	#FFDADA	1	0.625
chr2	134320001	134440000	A.2.1.1.1.2.2.1.1.1.1	0.772115384615385	.	134320001	134440000	#FF9191	1	0.75
chr2	134440001	134640000	A.2.1.2.1.1.1.2.2.1.1.2	0.722115384615385	.	134440001	134640000	#FF9191	1	0.75
chr2	134640001	134840000	B.1.2.1.1.2.1.1.1	0.383653846153846	.	134640001	134840000	#9191FF	1	0.375
chr2	134840001	135240000	A.1.1.2.1.1.2.2.2	0.965384615384615	.	134840001	135240000	#FF0000	1	1
chr2	135240001	135320000	B.1.1.1.2.2.2.1.2.1.2	0.473076923076923	.	135240001	135320000	#DADAFF	1	0.5
chr2	135320001	135400000	B.1.2.2.1.2.1.1.1.1.2	0.290384615384615	.	135320001	135400000	#9191FF	1	0.375
chr2	135400001	135520000	B.1.1.2.1.1.1.1.1.1.1.2.1.2	0.465384615384615	.	135400001	135520000	#DADAFF	1	0.5
chr2	135520001	135640000	B.1.1.2.1.2.1.2.2.2	0.434615384615385	.	135520001	135640000	#DADAFF	1	0.5
chr2	135640001	135720000	A.2.1.1.1.1.1.1.1.2.2.1.1	0.795192307692308	.	135640001	135720000	#FF9191	1	0.75
chr2	135720001	136040000	A.2.2.1.2.1.2.1.2.1.1	0.622115384615385	.	135720001	136040000	#FFDADA	1	0.625
chr2	136040001	136200000	B.1.1.2.1.1.1.1.2.1.2	0.455769230769231	.	136040001	136200000	#DADAFF	1	0.5
chr2	136200001	136520000	A.2.1.1.1.1.1.2.2.1.1.2	0.784615384615385	.	136200001	136520000	#FF9191	1	0.75
chr2	136520001	136880000	A.2.1.1.1.1.1.2.2.1.1.1	0.785576923076923	.	136520001	136880000	#FF9191	1	0.75
chr2	136880001	137160000	B.1.1.2.1.2.2.2.2.1	0.428846153846154	.	136880001	137160000	#DADAFF	1	0.5
chr2	137160001	137480000	B.2.2.1.1.2.2.2.2.2	0.0461538461538462	.	137160001	137480000	#0000FF	1	0.125
chr2	137480001	137680000	B.2.1.2.1.2.2.2.2.2	0.118269230769231	.	137480001	137680000	#4848FF	1	0.25
chr2	137680001	137840000	B.2.2.1.1.1.2.1.1.2.1	0.0653846153846154	.	137680001	137840000	#0000FF	1	0.125
chr2	137840001	138040000	B.2.2.1.1.2.2.2.2.1.1.2	0.0490384615384615	.	137840001	138040000	#0000FF	1	0.125
chr2	138040001	138400000	B.2.2.2.2.2.2	0.000961538461538462	.	138040001	138400000	#0000FF	1	0.125
chr2	138400001	138640000	B.2.2.2.1.2.1.2.2	0.0192307692307692	.	138400001	138640000	#0000FF	1	0.125
chr2	138640001	138800000	B.1.2.2.1.1.1.1.1.2	0.319230769230769	.	138640001	138800000	#9191FF	1	0.375
chr2	138800001	139200000	B.2.1.1.2.2.2.1.2.1	0.161538461538462	.	138800001	139200000	#4848FF	1	0.25
chr2	139200001	139600000	B.1.2.2.2.1.1.2.2.2.2.2.2.1	0.246153846153846	.	139200001	139600000	#9191FF	1	0.375
chr2	139600001	139880000	B.2.2.2.2.2.1.1.2	0.00384615384615385	.	139600001	139880000	#0000FF	1	0.125
chr2	139880001	139960000	B.2.1.2.1.1.2.2.1.2	0.140384615384615	.	139880001	139960000	#4848FF	1	0.25
chr2	139960001	140280000	B.2.2.2.1.2.2.2.2	0.0153846153846154	.	139960001	140280000	#0000FF	1	0.125
chr2	140280001	140400000	B.2.1.2.1.1.1.1.2	0.153846153846154	.	140280001	140400000	#4848FF	1	0.25
chr2	140400001	140600000	B.2.1.2.1.2.2.2.2.1	0.119230769230769	.	140400001	140600000	#4848FF	1	0.25
chr2	140600001	140760000	B.2.1.2.1.2.2.2.1	0.120192307692308	.	140600001	140760000	#4848FF	1	0.25
chr2	140760001	141160000	B.2.2.1.1.2.1.1.2.1	0.0567307692307692	.	140760001	141160000	#0000FF	1	0.125
chr2	141160001	141320000	B.1.2.2.1.2.2.2.2.2.2	0.267307692307692	.	141160001	141320000	#9191FF	1	0.375
chr2	141320001	141440000	B.1.1.2.1.1.1.1.2.1.1.1	0.457692307692308	.	141320001	141440000	#DADAFF	1	0.5
chr2	141440001	141520000	B.1.2.2.2.2.2.1.1.2	0.224038461538462	.	141440001	141520000	#9191FF	1	0.375
chr2	141520001	141640000	B.1.2.2.2.2.2.1.2.1.1	0.223076923076923	.	141520001	141640000	#9191FF	1	0.375
chr2	141640001	141920000	B.1.2.2.2.1.1.2.2.1.1.1	0.251923076923077	.	141640001	141920000	#9191FF	1	0.375
chr2	141920001	142200000	B.1.2.2.2.1.1.2.2.2.1	0.249038461538462	.	141920001	142200000	#9191FF	1	0.375
chr2	142200001	142320000	B.1.1.1.2.2.2.1.1	0.475	.	142200001	142320000	#DADAFF	1	0.5
chr2	142320001	142640000	B.1.1.2.1.2.2.2.1.1.2	0.430769230769231	.	142320001	142640000	#DADAFF	1	0.5
chr2	142640001	142840000	A.2.2.2.2.2.1.2.2.1	0.541346153846154	.	142640001	142840000	#FFDADA	1	0.625
chr2	142840001	142960000	B.1.1.1.2.2.2.1.2.2.1	0.472115384615385	.	142840001	142960000	#DADAFF	1	0.5
chr2	142960001	143080000	B.2.1.2.1.1.1.2.1.2	0.15	.	142960001	143080000	#4848FF	1	0.25
chr2	143080001	143200000	B.2.1.1.2.1.2.2.2.1.2	0.172115384615385	.	143080001	143200000	#4848FF	1	0.25
chr2	143200001	143480000	B.2.2.2.1.2.1.1	0.0211538461538462	.	143200001	143480000	#0000FF	1	0.125
chr2	143480001	143560000	B.1.2.2.1.2.1.1.2.2	0.2875	.	143480001	143560000	#9191FF	1	0.375
chr2	143560001	143760000	B.2.1.2.1.2.1.1.1.1.2.1	0.136538461538462	.	143560001	143760000	#4848FF	1	0.25
chr2	143760001	143960000	B.2.1.2.1.1.1.2.1.1.2.1	0.151923076923077	.	143760001	143960000	#4848FF	1	0.25
chr2	143960001	144080000	B.1.2.2.2.2.1.2.1.2.1	0.228846153846154	.	143960001	144080000	#9191FF	1	0.375
chr2	144080001	144160000	B.1.2.2.2.2.1.1.2.1.2	0.232692307692308	.	144080001	144160000	#9191FF	1	0.375
chr2	144160001	144320000	B.1.1.2.1.1.1.1.1.1.1.2.1.1	0.466346153846154	.	144160001	144320000	#DADAFF	1	0.5
chr2	144320001	144600000	A.2.2.2.2.1.1.2.1.2.2.1	0.561538461538462	.	144320001	144600000	#FFDADA	1	0.625
chr2	144600001	145000000	A.2.1.2.1.1.2.1.2	0.717307692307692	.	144600001	145000000	#FF9191	1	0.75
chr2	145000001	145080000	A.2.1.1.1.2.2.1.2.2.2	0.765384615384615	.	145000001	145080000	#FF9191	1	0.75
chr2	145080001	145280000	A.1.1.1.1.2.1.1	0.996153846153846	.	145080001	145280000	#FF0000	1	1
chr2	145280001	145680000	A.1.2.2.1.1.1.2.1.1.2	0.860576923076923	.	145280001	145680000	#FF4848	1	0.875
chr2	145680001	146000000	A.1.2.2.1.1.1.2.1.1.1	0.861538461538462	.	145680001	146000000	#FF4848	1	0.875
chr2	146000001	146200000	A.2.2.2.2.2.2.1.2	0.538461538461538	.	146000001	146200000	#FFDADA	1	0.625
chr2	146200001	146360000	B.1.2.2.1.2.1.1.1.1.1	0.291346153846154	.	146200001	146360000	#9191FF	1	0.375
chr2	146360001	146560000	B.1.1.2.1.2.1.1.2.2	0.4375	.	146360001	146560000	#DADAFF	1	0.5
chr2	146560001	146800000	B.2.1.2.1.1.1.2.1.1.2.2	0.150961538461538	.	146560001	146800000	#4848FF	1	0.25
chr2	146800001	147120000	B.2.2.1.1.2.2.2.2.1.2.2	0.0471153846153846	.	146800001	147120000	#0000FF	1	0.125
chr2	147120001	147480000	B.2.2.1.1.2.1.2.1	0.0548076923076923	.	147120001	147480000	#0000FF	1	0.125
chr2	147480001	147640000	B.2.1.1.2.1.1.2.2	0.181730769230769	.	147480001	147640000	#4848FF	1	0.25
chr2	147640001	147920000	B.1.2.2.2.1.1.1.2.2.2.1.2	0.256730769230769	.	147640001	147920000	#9191FF	1	0.375
chr2	147920001	148040000	B.1.2.2.1.2.2.2.2.1.1	0.271153846153846	.	147920001	148040000	#9191FF	1	0.375
chr2	148040001	148120000	B.1.2.2.2.2.2.1.2.2.2	0.220192307692308	.	148040001	148120000	#9191FF	1	0.375
chr2	148120001	148200000	B.1.2.2.2.2.2.1.2.1.2	0.222115384615385	.	148120001	148200000	#9191FF	1	0.375
chr2	148200001	148320000	B.2.1.2.1.1.2.2.2.2	0.138461538461538	.	148200001	148320000	#4848FF	1	0.25
chr2	148320001	148400000	B.2.1.1.2.1.2.2.1.1.2	0.177884615384615	.	148320001	148400000	#4848FF	1	0.25
chr2	148400001	148520000	B.2.1.1.2.1.2.2.2.2.2	0.170192307692308	.	148400001	148520000	#4848FF	1	0.25
chr2	148520001	148680000	A.2.2.2.2.2.1.1.2	0.544230769230769	.	148520001	148680000	#FFDADA	1	0.625
chr2	148680001	148880000	A.1.2.2.1.1.2.2.1.1.2.2	0.840384615384615	.	148680001	148880000	#FF4848	1	0.875
chr2	148880001	149080000	B.1.1.1.2.1.2.2.1	0.492307692307692	.	148880001	149080000	#DADAFF	1	0.5
chr2	149080001	149160000	A.2.2.2.1.2.2.1.2.2	0.571153846153846	.	149080001	149160000	#FFDADA	1	0.625
chr2	149160001	149400000	A.2.2.2.2.1.2.1.2.1.2	0.555769230769231	.	149160001	149400000	#FFDADA	1	0.625
chr2	149400001	149520000	A.1.2.2.1.1.2.1.2.1.1.1	0.847115384615385	.	149400001	149520000	#FF4848	1	0.875
chr2	149520001	149640000	A.2.1.1.1.2.2.1.2.1.1	0.768269230769231	.	149520001	149640000	#FF9191	1	0.75
chr2	149640001	149720000	A.1.2.2.1.1.2.1.1.2	0.848076923076923	.	149640001	149720000	#FF4848	1	0.875
chr2	149760001	149840000	A.1.2.2.1.1.2.1.1.2	0.848076923076923	.	149760001	149840000	#FF4848	1	0.875
chr2	149840001	150200000	B.1.2.2.2.1.1.1.1.2	0.264423076923077	.	149840001	150200000	#9191FF	1	0.375
chr2	150200001	150400000	B.1.2.2.2.1.1.2.1.1	0.253846153846154	.	150200001	150400000	#9191FF	1	0.375
chr2	150400001	150840000	B.1.2.2.1.1.2.1.1.1.2.2	0.305769230769231	.	150400001	150840000	#9191FF	1	0.375
chr2	150840001	150960000	B.1.1.2.1.1.2.2.2.1.1	0.445192307692308	.	150840001	150960000	#DADAFF	1	0.5
chr2	150960001	151120000	B.1.2.2.1.1.2.2.2.1.1.1	0.299038461538462	.	150960001	151120000	#9191FF	1	0.375
chr2	151120001	151320000	B.1.2.2.2.1.1.2.2.1.2	0.25	.	151120001	151320000	#9191FF	1	0.375
chr2	151320001	151640000	B.2.1.1.2.2.1.2.1	0.165384615384615	.	151320001	151640000	#4848FF	1	0.25
chr2	151640001	151760000	B.2.1.2.1.1.2.2.1.1.1.1	0.143269230769231	.	151640001	151760000	#4848FF	1	0.25
chr2	151760001	152120000	B.2.1.2.1.2.1.1.1.1.1	0.1375	.	151760001	152120000	#4848FF	1	0.25
chr2	152120001	152200000	A.2.2.1.1.2.1.2.1.2	0.638461538461538	.	152120001	152200000	#FFDADA	1	0.625
chr2	152200001	152360000	A.2.1.1.1.2.2.2.2.1.2	0.760576923076923	.	152200001	152360000	#FF9191	1	0.75
chr2	152360001	152560000	B.1.1.2.1.2.2.2.1.1.1	0.431730769230769	.	152360001	152560000	#DADAFF	1	0.5
chr2	152560001	152640000	B.1.1.1.2.2.2.1.2.2.2.2	0.470192307692308	.	152560001	152640000	#DADAFF	1	0.5
chr2	152640001	152960000	A.2.2.1.1.1.2.1.1.1	0.653846153846154	.	152640001	152960000	#FFDADA	1	0.625
chr2	152960001	153160000	A.2.1.1.1.1.2.1.1	0.781730769230769	.	152960001	153160000	#FF9191	1	0.75
chr2	153160001	153600000	A.1.1.1.1.2.1.2	0.995192307692308	.	153160001	153600000	#FF0000	1	1
chr2	153600001	153840000	B.1.2.2.2.1.2.1.2.2	0.241346153846154	.	153600001	153840000	#9191FF	1	0.375
chr2	153840001	154120000	B.2.2.1.1.2.1.2.2.2	0.0528846153846154	.	153840001	154120000	#0000FF	1	0.125
chr2	154120001	154400000	B.2.1.2.1.2.1.2.2.1.2.1	0.127884615384615	.	154120001	154400000	#4848FF	1	0.25
chr2	154400001	154640000	B.2.1.2.1.1.1.2.2.1.1.2	0.148076923076923	.	154400001	154640000	#4848FF	1	0.25
chr2	154640001	154880000	B.1.1.2.1.2.1.1.2.1.1	0.440384615384615	.	154640001	154880000	#DADAFF	1	0.5
chr2	154880001	155240000	B.1.2.2.2.1.2.1.1.1	0.244230769230769	.	154880001	155240000	#9191FF	1	0.375
chr2	155240001	155560000	B.2.1.2.1.2.1.1.1.2.2.2	0.131730769230769	.	155240001	155560000	#4848FF	1	0.25
chr2	155560001	155760000	B.2.1.2.1.2.1.2.2.2.2	0.125	.	155560001	155760000	#4848FF	1	0.25
chr2	155760001	155880000	B.2.1.1.2.1.2.2.1.2.2.2	0.175	.	155760001	155880000	#4848FF	1	0.25
chr2	155880001	156000000	B.2.1.2.1.1.1.2.1.1.1	0.152884615384615	.	155880001	156000000	#4848FF	1	0.25
chr2	156000001	156200000	B.2.1.2.1.1.1.2.2.1.1.1	0.149038461538462	.	156000001	156200000	#4848FF	1	0.25
chr2	156200001	156400000	B.1.2.2.2.2.2.1.2.2.1	0.221153846153846	.	156200001	156400000	#9191FF	1	0.375
chr2	156400001	156520000	B.1.1.2.1.1.1.1.2.1.1.2	0.456730769230769	.	156400001	156520000	#DADAFF	1	0.5
chr2	156520001	156880000	B.1.2.2.1.1.1.1.2.2.2	0.314423076923077	.	156520001	156880000	#9191FF	1	0.375
chr2	156880001	157160000	B.1.2.2.1.1.1.2.1.2.1	0.3125	.	156880001	157160000	#9191FF	1	0.375
chr2	157160001	157440000	A.2.1.1.1.1.1.1.1.2.2.2.1	0.793269230769231	.	157160001	157440000	#FF9191	1	0.75
chr2	157440001	157880000	B.2.1.2.1.2.1.1.1.2.1.2	0.133653846153846	.	157440001	157880000	#4848FF	1	0.25
chr2	157880001	158120000	B.1.2.2.2.1.1.1.2.2.2.2.2	0.254807692307692	.	157880001	158120000	#9191FF	1	0.375
chr2	158120001	158320000	A.2.2.2.2.1.1.1.1	0.568269230769231	.	158120001	158320000	#FFDADA	1	0.625
chr2	158320001	158520000	A.2.2.1.1.1.2.2.1.1.2.1	0.65	.	158320001	158520000	#FFDADA	1	0.625
chr2	158520001	158640000	A.2.2.2.2.1.1.1.2.1	0.567307692307692	.	158520001	158640000	#FFDADA	1	0.625
chr2	158640001	158760000	A.2.1.2.1.2.2.1.1.1.2.1.1	0.704807692307692	.	158640001	158760000	#FF9191	1	0.75
chr2	158760001	159120000	B.1.1.1.2.1.2.2.2.2.2.1	0.486538461538462	.	158760001	159120000	#DADAFF	1	0.5
chr2	159120001	159280000	B.1.1.1.2.2.1.2.1	0.478846153846154	.	159120001	159280000	#DADAFF	1	0.5
chr2	159280001	159360000	A.2.1.2.1.2.2.1.1.2.2	0.7	.	159280001	159360000	#FF9191	1	0.75
chr2	159360001	159640000	A.1.2.2.1.1.1.2.2.1.2.2.2	0.850961538461538	.	159360001	159640000	#FF4848	1	0.875
chr2	159640001	159760000	A.2.2.2.1.1.1.1	0.594230769230769	.	159640001	159760000	#FFDADA	1	0.625
chr2	159760001	160080000	A.1.1.2.2.2.1.2.1	0.946153846153846	.	159760001	160080000	#FF0000	1	1
chr2	160080001	160200000	A.2.1.1.1.2.2.1.1.1.2	0.771153846153846	.	160080001	160200000	#FF9191	1	0.75
chr2	160200001	160400000	A.2.1.1.1.1.1.1.1.1.2.2.2	0.797115384615385	.	160200001	160400000	#FF9191	1	0.75
chr2	160400001	160680000	A.1.2.1.2.2.1.1.2.1	0.882692307692308	.	160400001	160680000	#FF4848	1	0.875
chr2	160680001	160880000	B.1.1.1.2.1.2.2.2.1.2.1.2	0.489423076923077	.	160680001	160880000	#DADAFF	1	0.5
chr2	160880001	161240000	B.1.2.2.2.1.1.1.2.1.1.2.2	0.260576923076923	.	160880001	161240000	#9191FF	1	0.375
chr2	161240001	161400000	B.1.1.2.1.1.2.2.2.1.2.2	0.443269230769231	.	161240001	161400000	#DADAFF	1	0.5
chr2	161400001	161760000	B.2.1.1.2.2.1.1.2.2	0.166346153846154	.	161400001	161760000	#4848FF	1	0.25
chr2	161760001	161960000	B.1.2.2.1.1.1.2.2.1.1	0.310576923076923	.	161760001	161960000	#9191FF	1	0.375
chr2	161960001	162320000	A.2.1.2.1.1.2.2.2.2	0.714423076923077	.	161960001	162320000	#FF9191	1	0.75
chr2	162320001	162440000	B.1.1.1.2.2.2.2.2	0.468269230769231	.	162320001	162440000	#DADAFF	1	0.5
chr2	162440001	162760000	B.2.2.1.1.1.2.1.2	0.0634615384615385	.	162440001	162760000	#0000FF	1	0.125
chr2	162760001	163200000	B.1.2.2.2.1.1.1.2.1.1.2.1	0.261538461538462	.	162760001	163200000	#9191FF	1	0.375
chr2	163200001	163480000	B.1.2.2.2.1.1.2.2.1.1.2	0.250961538461538	.	163200001	163480000	#9191FF	1	0.375
chr2	163480001	163680000	B.2.1.2.1.2.1.1.1.2.2.1	0.132692307692308	.	163480001	163680000	#4848FF	1	0.25
chr2	163680001	163840000	B.2.1.1.2.1.2.2.1.2.1	0.176923076923077	.	163680001	163840000	#4848FF	1	0.25
chr2	163840001	164200000	B.2.2.1.1.1.1.1.1.2.1.1.1	0.075	.	163840001	164200000	#0000FF	1	0.125
chr2	164200001	164480000	B.1.2.2.1.1.1.2.2.1.2	0.309615384615385	.	164200001	164480000	#9191FF	1	0.375
chr2	164480001	164600000	A.2.1.1.1.1.2.2.2	0.777884615384615	.	164480001	164600000	#FF9191	1	0.75
chr2	164600001	164920000	B.1.1.2.1.2.2.1.2	0.432692307692308	.	164600001	164920000	#DADAFF	1	0.5
chr2	164920001	165040000	B.1.2.2.1.2.1.2.1.1.1.2	0.285576923076923	.	164920001	165040000	#9191FF	1	0.375
chr2	165040001	165200000	B.1.2.2.1.2.2.2.1.1	0.273076923076923	.	165040001	165200000	#9191FF	1	0.375
chr2	165200001	165480000	B.1.2.2.2.1.1.2.2.2.2.1	0.248076923076923	.	165200001	165480000	#9191FF	1	0.375
chr2	165480001	165840000	B.1.2.1.1.2.1.1.2	0.382692307692308	.	165480001	165840000	#9191FF	1	0.375
chr2	165840001	166120000	B.1.2.2.1.1.1.2.1.2.2	0.311538461538462	.	165840001	166120000	#9191FF	1	0.375
chr2	166120001	166680000	B.1.1.2.1.2.2.2.2.2	0.427884615384615	.	166120001	166680000	#DADAFF	1	0.5
chr2	166680001	166840000	A.2.2.2.2.1.2.2.2.1.1	0.549038461538462	.	166680001	166840000	#FFDADA	1	0.625
chr2	166840001	167320000	B.2.2.1.1.1.1.2.2	0.0682692307692308	.	166840001	167320000	#0000FF	1	0.125
chr2	167320001	167760000	B.2.2.1.1.2.1.1.2.2	0.0557692307692308	.	167320001	167760000	#0000FF	1	0.125
chr2	167760001	168120000	B.2.2.1.1.1.2.1.1.1.1	0.0673076923076923	.	167760001	168120000	#0000FF	1	0.125
chr2	168120001	168320000	B.1.2.2.1.1.2.2.2.2.1.2	0.294230769230769	.	168120001	168320000	#9191FF	1	0.375
chr2	168320001	168400000	B.1.1.2.1.1.1.2.2	0.451923076923077	.	168320001	168400000	#DADAFF	1	0.5
chr2	168400001	168800000	B.1.2.2.1.1.2.2.2.1.1.2	0.298076923076923	.	168400001	168800000	#9191FF	1	0.375
chr2	168800001	169000000	A.2.1.2.1.1.1.2.1.1.1	0.727884615384615	.	168800001	169000000	#FF9191	1	0.75
chr2	169000001	169160000	A.1.2.2.1.1.2.1.2.2	0.843269230769231	.	169000001	169160000	#FF4848	1	0.875
chr2	169160001	169480000	B.1.2.2.1.1.2.1.1.2.1	0.304807692307692	.	169160001	169480000	#9191FF	1	0.375
chr2	169480001	169760000	B.1.1.1.1.1.1.2.1.2	0.528846153846154	.	169480001	169760000	#DADAFF	1	0.5
chr2	169760001	169840000	A.2.2.2.1.2.2.1.2.1.1	0.573076923076923	.	169760001	169840000	#FFDADA	1	0.625
chr2	169840001	169920000	B.1.1.1.2.2.2.1.2.2.2.1	0.471153846153846	.	169840001	169920000	#DADAFF	1	0.5
chr2	169920001	170000000	A.2.2.2.1.2.1.2.2.1.2.2	0.576923076923077	.	169920001	170000000	#FFDADA	1	0.625
chr2	170000001	170200000	A.2.1.1.1.1.1.2.1.2	0.786538461538462	.	170000001	170200000	#FF9191	1	0.75
chr2	170200001	170400000	A.2.1.1.1.1.1.1.1.2.2.1.2	0.794230769230769	.	170200001	170400000	#FF9191	1	0.75
chr2	170400001	170600000	A.1.2.2.1.1.2.1.2.1.1.2.1	0.846153846153846	.	170400001	170600000	#FF4848	1	0.875
chr2	170600001	170800000	A.1.2.1.2.1.1.1.2.1.1	0.9	.	170600001	170800000	#FF4848	1	0.875
chr2	170800001	170960000	A.2.1.1.1.2.2.1.1.2.1	0.770192307692308	.	170800001	170960000	#FF9191	1	0.75
chr2	170960001	171440000	A.2.2.2.2.2.2.2.1	0.5375	.	170960001	171440000	#FFDADA	1	0.625
chr2	171440001	171520000	B.1.1.1.2.2.1.1.1.2.1.2	0.482692307692308	.	171440001	171520000	#DADAFF	1	0.5
chr2	171520001	171600000	B.1.1.1.2.2.1.1.2.2	0.479807692307692	.	171520001	171600000	#DADAFF	1	0.5
chr2	171600001	171760000	A.2.2.1.1.1.2.2.2.2	0.645192307692308	.	171600001	171760000	#FFDADA	1	0.625
chr2	171760001	171920000	A.2.1.1.1.1.1.1.1.1.2.2.1	0.798076923076923	.	171760001	171920000	#FF9191	1	0.75
chr2	171920001	172200000	A.2.2.1.1.1.2.2.1.1.2.2	0.649038461538462	.	171920001	172200000	#FFDADA	1	0.625
chr2	172200001	172400000	A.1.2.1.2.2.2.2.1.1.1	0.874038461538462	.	172200001	172400000	#FF4848	1	0.875
chr2	172400001	172600000	A.1.1.2.2.2.1.2.2	0.945192307692308	.	172400001	172600000	#FF0000	1	1
chr2	172600001	172800000	A.1.2.2.1.1.1.1.1	0.865384615384615	.	172600001	172800000	#FF4848	1	0.875
chr2	172800001	173080000	A.2.1.1.1.1.1.1.1.1.2.1.2.2	0.799038461538462	.	172800001	173080000	#FF9191	1	0.75
chr2	173080001	173280000	A.2.2.2.1.1.1.2.1	0.593269230769231	.	173080001	173280000	#FFDADA	1	0.625
chr2	173280001	173440000	A.2.1.2.1.2.2.1.1.1.2.1.2	0.703846153846154	.	173280001	173440000	#FF9191	1	0.75
chr2	173440001	173720000	B.1.2.2.1.1.1.1.2.1.1.1	0.318269230769231	.	173440001	173720000	#9191FF	1	0.375
chr2	173720001	173920000	A.2.2.2.1.1.1.2.2	0.592307692307692	.	173720001	173920000	#FFDADA	1	0.625
chr2	173920001	174080000	B.1.1.2.1.1.2.2.1.2	0.446153846153846	.	173920001	174080000	#DADAFF	1	0.5
chr2	174080001	174280000	B.1.1.1.2.1.2.1.2	0.493269230769231	.	174080001	174280000	#DADAFF	1	0.5
chr2	174280001	174360000	B.1.1.2.1.1.1.1.1.1.2.2	0.461538461538462	.	174280001	174360000	#DADAFF	1	0.5
chr2	174360001	174680000	B.1.2.2.1.1.1.1.1.1.2	0.320192307692308	.	174360001	174680000	#9191FF	1	0.375
chr2	174680001	175040000	A.2.2.1.1.1.1.1.2	0.656730769230769	.	174680001	175040000	#FFDADA	1	0.625
chr2	175040001	175280000	A.2.1.2.1.2.2.1.1.2.1.2	0.700961538461538	.	175040001	175280000	#FF9191	1	0.75
chr2	175280001	175560000	A.1.2.1.2.2.1.1.2.2	0.881730769230769	.	175280001	175560000	#FF4848	1	0.875
chr2	175560001	175840000	A.2.2.1.1.1.1.2.2	0.654807692307692	.	175560001	175840000	#FFDADA	1	0.625
chr2	175840001	176120000	A.1.2.2.1.1.2.2.2.2.1	0.836538461538462	.	175840001	176120000	#FF4848	1	0.875
chr2	176120001	176320000	B.1.2.2.1.1.1.2.2.2	0.308653846153846	.	176120001	176320000	#9191FF	1	0.375
chr2	176320001	176720000	B.2.2.1.1.1.1.1.1.2.2	0.0721153846153846	.	176320001	176720000	#0000FF	1	0.125
chr2	176720001	176880000	A.2.2.2.1.2.1.1.1.1.2.2	0.585576923076923	.	176720001	176880000	#FFDADA	1	0.625
chr2	176880001	177240000	A.2.2.1.1.1.2.1.1.2	0.652884615384615	.	176880001	177240000	#FFDADA	1	0.625
chr2	177240001	177520000	B.1.1.2.1.2.1.1.2.1.2.1	0.439423076923077	.	177240001	177520000	#DADAFF	1	0.5
chr2	177520001	178000000	B.2.1.1.2.2.2.2.1.2.2	0.156730769230769	.	177520001	178000000	#4848FF	1	0.25
chr2	178000001	178200000	A.1.2.1.2.2.1.1.1.1	0.884615384615385	.	178000001	178200000	#FF4848	1	0.875
chr2	178200001	178440000	A.2.1.1.1.1.1.1.2.2.1	0.790384615384615	.	178200001	178440000	#FF9191	1	0.75
chr2	178440001	178640000	A.2.1.2.1.1.2.1.1.2	0.718269230769231	.	178440001	178640000	#FF9191	1	0.75
chr2	178640001	178920000	B.2.1.2.1.2.1.1.1.2.1.1	0.134615384615385	.	178640001	178920000	#4848FF	1	0.25
chr2	178920001	179000000	A.2.2.2.1.2.2.1.2.1.2	0.572115384615385	.	178920001	179000000	#FFDADA	1	0.625
chr2	179000001	179160000	A.2.2.2.2.2.2.1.1	0.539423076923077	.	179000001	179160000	#FFDADA	1	0.625
chr2	179160001	179440000	A.2.2.2.2.1.1.2.1.2.1.1.2	0.563461538461538	.	179160001	179440000	#FFDADA	1	0.625
chr2	179440001	179600000	B.1.1.2.1.2.1.1.2.1.2.2	0.438461538461538	.	179440001	179600000	#DADAFF	1	0.5
chr2	179600001	179960000	B.1.1.2.2.1.1.1.2.1.2	0.423076923076923	.	179600001	179960000	#DADAFF	1	0.5
chr2	179960001	180120000	A.1.2.2.1.1.2.1.2.1.2	0.844230769230769	.	179960001	180120000	#FF4848	1	0.875
chr2	180120001	180360000	A.2.1.2.1.1.1.2.1.2.2	0.724038461538462	.	180120001	180360000	#FF9191	1	0.75
chr2	180360001	180480000	B.1.1.2.1.1.2.1.1	0.450961538461538	.	180360001	180480000	#DADAFF	1	0.5
chr2	180480001	180640000	B.1.1.2.1.2.1.2.2.1	0.435576923076923	.	180480001	180640000	#DADAFF	1	0.5
chr2	180640001	180920000	B.1.2.2.1.1.2.1.1.1.1	0.307692307692308	.	180640001	180920000	#9191FF	1	0.375
chr2	180920001	181600000	B.2.1.2.1.2.1.2.2.1.2.2	0.126923076923077	.	180920001	181600000	#4848FF	1	0.25
chr2	181600001	181680000	B.1.2.2.1.2.2.1.2.1.1	0.276923076923077	.	181600001	181680000	#9191FF	1	0.375
chr2	181680001	181800000	B.1.2.2.1.2.1.2.1.2.1	0.281730769230769	.	181680001	181800000	#9191FF	1	0.375
chr2	181800001	181960000	A.2.1.1.1.1.2.2.1	0.778846153846154	.	181800001	181960000	#FF9191	1	0.75
chr2	181960001	182240000	B.2.1.1.2.2.1.1.2.1.1	0.168269230769231	.	181960001	182240000	#4848FF	1	0.25
chr2	182240001	182600000	B.1.2.2.2.1.1.1.2.1.1.1.2	0.2625	.	182240001	182600000	#9191FF	1	0.375
chr2	182600001	182760000	A.1.2.2.1.1.2.1.2.1.1.2.2	0.845192307692308	.	182600001	182760000	#FF4848	1	0.875
chr2	182760001	183000000	A.2.2.1.1.1.1.2.1	0.655769230769231	.	182760001	183000000	#FFDADA	1	0.625
chr2	183000001	183120000	A.2.2.2.1.2.1.2.1.1	0.580769230769231	.	183000001	183120000	#FFDADA	1	0.625
chr2	183120001	183280000	A.2.1.2.1.2.2.2.2.2	0.690384615384615	.	183120001	183280000	#FF9191	1	0.75
chr2	183280001	183600000	A.2.1.2.1.1.1.2.1.1.2	0.726923076923077	.	183280001	183600000	#FF9191	1	0.75
chr2	183600001	184000000	A.2.1.1.1.1.1.1.1.1.2.1.2.1	0.8	.	183600001	184000000	#FF9191	1	0.75
chr2	184000001	184200000	B.1.2.2.2.2.1.1.2.1.1	0.233653846153846	.	184000001	184200000	#9191FF	1	0.375
chr2	184200001	184400000	B.2.1.1.2.1.1.2.1.2	0.182692307692308	.	184200001	184400000	#4848FF	1	0.25
chr2	184400001	184760000	B.2.2.1.1.2.1.1.1.1	0.0586538461538462	.	184400001	184760000	#0000FF	1	0.125
chr2	184760001	185080000	B.2.2.1.1.2.1.1.1.2	0.0576923076923077	.	184760001	185080000	#0000FF	1	0.125
chr2	185080001	185200000	B.2.1.2.1.1.2.2.2.1	0.139423076923077	.	185080001	185200000	#4848FF	1	0.25
chr2	185200001	185360000	B.2.1.2.1.1.1.2.2.1.2	0.147115384615385	.	185200001	185360000	#4848FF	1	0.25
chr2	185360001	185720000	B.2.2.2.1.2.1.2.1	0.0201923076923077	.	185360001	185720000	#0000FF	1	0.125
chr2	185720001	186120000	B.2.2.1.1.2.1.2.2.1	0.0538461538461538	.	185720001	186120000	#0000FF	1	0.125
chr2	186120001	186280000	B.1.2.2.2.2.1.2.2	0.225961538461538	.	186120001	186280000	#9191FF	1	0.375
chr2	186280001	186440000	B.2.1.1.2.1.2.2.2.1.1.1	0.174038461538462	.	186280001	186440000	#4848FF	1	0.25
chr2	186440001	186880000	B.2.1.2.1.2.1.2.2.1.1	0.128846153846154	.	186440001	186880000	#4848FF	1	0.25
chr2	186880001	187040000	B.1.2.2.2.1.1.1.2.1.1.1.1	0.263461538461538	.	186880001	187040000	#9191FF	1	0.375
chr2	187040001	187160000	B.1.2.2.1.2.1.1.2.1	0.288461538461538	.	187040001	187160000	#9191FF	1	0.375
chr2	187160001	187320000	B.1.2.2.1.2.1.2.1.1.2.1	0.284615384615385	.	187160001	187320000	#9191FF	1	0.375
chr2	187320001	187600000	A.1.2.1.2.2.2.2.2.1.2.1	0.868269230769231	.	187320001	187600000	#FF4848	1	0.875
chr2	187600001	188000000	B.1.2.2.2.1.1.1.1.1.2	0.265384615384615	.	187600001	188000000	#9191FF	1	0.375
chr2	188000001	188120000	B.1.1.2.1.1.1.2.1.1	0.453846153846154	.	188000001	188120000	#DADAFF	1	0.5
chr2	188120001	188320000	B.1.2.2.1.1.2.2.2.1.2.2	0.296153846153846	.	188120001	188320000	#9191FF	1	0.375
chr2	188320001	188720000	B.2.1.1.2.1.2.2.2.2.1	0.171153846153846	.	188320001	188720000	#4848FF	1	0.25
chr2	188720001	188880000	B.1.2.2.1.1.1.2.1.1	0.313461538461538	.	188720001	188880000	#9191FF	1	0.375
chr2	188880001	189000000	B.1.1.2.1.1.1.1.1.2.2.1	0.459615384615385	.	188880001	189000000	#DADAFF	1	0.5
chr2	189000001	189160000	B.1.2.2.2.2.2.1.1.1	0.225	.	189000001	189160000	#9191FF	1	0.375
chr2	189160001	189360000	B.1.2.2.1.2.1.2.1.1.2.2.2	0.282692307692308	.	189160001	189360000	#9191FF	1	0.375
chr2	189360001	189560000	B.2.1.1.2.1.2.2.1.2.2.1	0.175961538461538	.	189360001	189560000	#4848FF	1	0.25
chr2	189560001	189680000	B.1.2.2.1.2.1.1.1.2	0.289423076923077	.	189560001	189680000	#9191FF	1	0.375
chr2	189680001	189880000	B.2.1.2.1.2.1.2.2.2.1	0.125961538461538	.	189680001	189880000	#4848FF	1	0.25
chr2	189880001	190000000	B.1.1.2.1.1.1.1.1.1.2.1	0.4625	.	189880001	190000000	#DADAFF	1	0.5
chr2	190000001	190280000	B.2.1.1.2.1.2.2.2.1.1.2	0.173076923076923	.	190000001	190280000	#4848FF	1	0.25
chr2	190280001	190520000	A.2.2.2.2.1.2.2.2.1.2	0.548076923076923	.	190280001	190520000	#FFDADA	1	0.625
chr2	190520001	190680000	A.2.1.1.1.1.2.1.2.2	0.779807692307692	.	190520001	190680000	#FF9191	1	0.75
chr2	190680001	190920000	B.1.1.2.1.2.2.1.1	0.433653846153846	.	190680001	190920000	#DADAFF	1	0.5
chr2	190920001	191200000	A.1.2.2.1.1.2.2.2.1.1	0.838461538461538	.	190920001	191200000	#FF4848	1	0.875
chr2	191200001	191560000	A.1.1.1.1.2.2.2	0.992307692307692	.	191200001	191560000	#FF0000	1	1
chr2	191560001	191720000	A.2.2.2.2.1.1.2.1.2.1.2	0.5625	.	191560001	191720000	#FFDADA	1	0.625
chr2	191720001	191960000	A.1.2.2.1.1.2.2.2.1.2	0.8375	.	191720001	191960000	#FF4848	1	0.875
chr2	191960001	192120000	B.1.1.2.1.1.1.1.1.1.1.2.2.2	0.463461538461538	.	191960001	192120000	#DADAFF	1	0.5
chr2	192120001	192440000	B.1.1.1.2.1.2.2.2.2.2.2	0.485576923076923	.	192120001	192440000	#DADAFF	1	0.5
chr2	192440001	192720000	A.2.2.2.2.1.1.1.2.2	0.566346153846154	.	192440001	192720000	#FFDADA	1	0.625
chr2	192720001	192800000	A.2.2.2.1.1.2.1.2.1	0.590384615384615	.	192720001	192800000	#FFDADA	1	0.625
chr2	192800001	193160000	A.1.2.2.1.1.1.2.1.2.1.2.1.1	0.858653846153846	.	192800001	193160000	#FF4848	1	0.875
chr2	193160001	193320000	B.1.1.1.2.2.1.2.2.2.1	0.476923076923077	.	193160001	193320000	#DADAFF	1	0.5
chr2	193320001	193720000	B.2.2.1.1.1.1.1.1.2.1.1.2	0.0740384615384615	.	193320001	193720000	#0000FF	1	0.125
chr2	193720001	193800000	B.2.1.1.2.1.2.2.1.1.1	0.178846153846154	.	193720001	193800000	#4848FF	1	0.25
chr2	193800001	194000000	B.2.1.2.1.1.2.1.2	0.144230769230769	.	193800001	194000000	#4848FF	1	0.25
chr2	194000001	194160000	B.2.1.2.1.1.1.2.2.2	0.146153846153846	.	194000001	194160000	#4848FF	1	0.25
chr2	194160001	194320000	B.1.2.2.2.2.1.2.1.1	0.229807692307692	.	194160001	194320000	#9191FF	1	0.375
chr2	194320001	194520000	B.2.2.1.1.1.2.1.1.1.2	0.0663461538461538	.	194320001	194520000	#0000FF	1	0.125
chr2	194520001	194720000	B.2.1.2.1.2.1.1.2	0.130769230769231	.	194520001	194720000	#4848FF	1	0.25
chr2	194720001	194920000	B.2.1.2.1.1.2.2.1.1.2	0.141346153846154	.	194720001	194920000	#4848FF	1	0.25
chr2	194920001	195040000	B.1.2.2.2.2.1.2.1.2.2.2	0.226923076923077	.	194920001	195040000	#9191FF	1	0.375
chr2	195040001	195240000	B.2.1.2.1.1.1.1.1	0.154807692307692	.	195040001	195240000	#4848FF	1	0.25
chr2	195240001	195600000	B.2.2.1.1.1.1.2.1.2	0.0692307692307692	.	195240001	195600000	#0000FF	1	0.125
chr2	195600001	195720000	B.1.2.2.2.2.1.2.1.2.2.1	0.227884615384615	.	195600001	195720000	#9191FF	1	0.375
chr2	195720001	195880000	B.1.2.2.1.2.2.2.2.2.1.1	0.269230769230769	.	195720001	195880000	#9191FF	1	0.375
chr2	195880001	196080000	B.1.2.2.1.2.2.2.2.1.2	0.270192307692308	.	195880001	196080000	#9191FF	1	0.375
chr2	196080001	196200000	B.1.2.2.2.2.1.1.2.2.2	0.230769230769231	.	196080001	196200000	#9191FF	1	0.375
chr2	196200001	196280000	B.1.1.1.2.2.2.1.2.1.1	0.474038461538462	.	196200001	196280000	#DADAFF	1	0.5
chr2	196280001	196440000	B.1.1.1.2.2.1.2.2.1	0.477884615384615	.	196280001	196440000	#DADAFF	1	0.5
chr2	196440001	196600000	A.2.2.2.1.2.2.1.1.2	0.574038461538461	.	196440001	196600000	#FFDADA	1	0.625
chr2	196600001	196720000	B.1.2.2.2.2.1.1.2.2.1	0.231730769230769	.	196600001	196720000	#9191FF	1	0.375
chr2	196720001	196920000	B.1.2.2.1.2.1.2.1.1.1.1	0.286538461538462	.	196720001	196920000	#9191FF	1	0.375
chr2	196920001	197080000	A.2.1.1.1.2.2.2.2.1.1	0.761538461538461	.	196920001	197080000	#FF9191	1	0.75
chr2	197080001	197320000	A.2.1.1.1.1.1.2.1.1.1	0.788461538461538	.	197080001	197320000	#FF9191	1	0.75
chr2	197320001	197480000	A.2.1.1.1.1.1.2.1.1.2	0.7875	.	197320001	197480000	#FF9191	1	0.75
chr2	197480001	197640000	A.2.1.2.1.2.2.1.1.1.2.2	0.702884615384615	.	197480001	197640000	#FF9191	1	0.75
chr2	197640001	197800000	A.2.1.1.1.1.2.1.2.1	0.780769230769231	.	197640001	197800000	#FF9191	1	0.75
chr2	197800001	198280000	A.1.1.2.2.2.1.1	0.947115384615385	.	197800001	198280000	#FF0000	1	1
chr2	198280001	198520000	A.1.1.2.2.1.2.2	0.948076923076923	.	198280001	198520000	#FF0000	1	1
chr2	198520001	198600000	A.2.1.2.1.2.1.1.1.1.2	0.7125	.	198520001	198600000	#FF9191	1	0.75
chr2	198600001	198840000	A.2.1.1.1.1.1.1.1.1.2.1.1	0.800961538461539	.	198600001	198840000	#FF9191	1	0.75
chr2	198840001	199240000	A.1.2.2.1.1.1.2.1.2.1.1	0.859615384615385	.	198840001	199240000	#FF4848	1	0.875
chr2	199240001	199400000	B.1.2.2.1.1.2.2.1.2.2	0.3	.	199240001	199400000	#9191FF	1	0.375
chr2	199400001	199520000	B.1.2.2.1.2.2.1.2.2.1	0.275	.	199400001	199520000	#9191FF	1	0.375
chr2	199520001	199680000	B.1.2.2.1.1.1.1.1.1.1.2	0.321153846153846	.	199520001	199680000	#9191FF	1	0.375
chr2	199680001	200040000	B.2.1.1.2.2.2.1.1.2	0.1625	.	199680001	200040000	#4848FF	1	0.25
chr2	200040001	200320000	B.1.2.2.1.1.1.1.2.2.1	0.315384615384615	.	200040001	200320000	#9191FF	1	0.375
chr2	200320001	200840000	A.1.2.2.1.1.2.2.2.2.2	0.835576923076923	.	200320001	200840000	#FF4848	1	0.875
chr2	200840001	200960000	A.2.1.2.1.2.2.1.2.1.2	0.697115384615385	.	200840001	200960000	#FF9191	1	0.75
chr2	200960001	201080000	A.2.2.2.1.2.1.2.1.2	0.579807692307692	.	200960001	201080000	#FFDADA	1	0.625
chr2	201080001	201480000	A.1.2.2.1.1.1.2.2.1.2.2.1	0.851923076923077	.	201080001	201480000	#FF4848	1	0.875
chr2	201480001	201640000	A.2.1.1.1.1.1.1.2.1	0.791346153846154	.	201480001	201640000	#FF9191	1	0.75
chr2	201640001	201760000	A.1.2.1.2.1.1.1.2.2.2	0.896153846153846	.	201640001	201760000	#FF4848	1	0.875
chr2	201760001	201920000	A.1.2.1.2.2.2.1.2.2.1	0.875961538461538	.	201760001	201920000	#FF4848	1	0.875
chr2	201920001	202120000	A.1.2.1.2.1.2.2.1	0.888461538461538	.	201920001	202120000	#FF4848	1	0.875
chr2	202120001	202360000	A.2.1.2.1.1.1.1.2.1	0.729807692307692	.	202120001	202360000	#FF9191	1	0.75
chr2	202360001	202680000	A.2.1.2.1.1.1.2.1.2.1.2	0.725	.	202360001	202680000	#FF9191	1	0.75
chr2	202680001	202840000	A.2.2.2.1.2.1.2.2.1.1	0.578846153846154	.	202680001	202840000	#FFDADA	1	0.625
chr2	202840001	203160000	A.1.2.2.1.1.2.2.1.2	0.839423076923077	.	202840001	203160000	#FF4848	1	0.875
chr2	203160001	203320000	A.2.1.2.1.2.1.1.1.2.1	0.711538461538462	.	203160001	203320000	#FF9191	1	0.75
chr2	203320001	203440000	A.2.1.2.1.2.1.1.1.1.1	0.713461538461538	.	203320001	203440000	#FF9191	1	0.75
chr2	203440001	203720000	A.2.1.2.1.2.2.1.1.2.1.1	0.701923076923077	.	203440001	203720000	#FF9191	1	0.75
chr2	203720001	203840000	A.1.2.2.1.2.1.1.2	0.833653846153846	.	203720001	203840000	#FF4848	1	0.875
chr2	203840001	203920000	A.2.1.1.1.2.1.1.2.1	0.775	.	203840001	203920000	#FF9191	1	0.75
chr2	203920001	204120000	A.2.1.1.1.2.2.2.1.2.1	0.763461538461538	.	203920001	204120000	#FF9191	1	0.75
chr2	204120001	204320000	A.1.2.1.2.2.1.2.2	0.879807692307692	.	204120001	204320000	#FF4848	1	0.875
chr2	204320001	204520000	A.2.1.2.1.2.2.2.1.2.2	0.692307692307692	.	204320001	204520000	#FF9191	1	0.75
chr2	204520001	204600000	A.2.1.2.1.2.1.1.1.2.2	0.710576923076923	.	204520001	204600000	#FF9191	1	0.75
chr2	204600001	204800000	A.2.1.2.1.1.1.2.2.1.2	0.721153846153846	.	204600001	204800000	#FF9191	1	0.75
chr2	204800001	205040000	B.1.1.2.1.2.1.1.1	0.441346153846154	.	204800001	205040000	#DADAFF	1	0.5
chr2	205040001	205160000	A.2.1.1.1.2.2.1.2.1.2	0.767307692307692	.	205040001	205160000	#FF9191	1	0.75
chr2	205160001	205360000	A.2.2.2.1.2.1.1.2.1	0.583653846153846	.	205160001	205360000	#FFDADA	1	0.625
chr2	205360001	205800000	B.1.1.1.1.1.2.2.1.1	0.522115384615385	.	205360001	205800000	#DADAFF	1	0.5
chr2	205800001	206160000	B.1.1.1.1.1.1.2.2	0.527884615384615	.	205800001	206160000	#DADAFF	1	0.5
chr2	206160001	206280000	B.1.1.2.1.1.2.1.2.2	0.449038461538462	.	206160001	206280000	#DADAFF	1	0.5
chr2	206280001	206680000	B.1.2.2.1.1.2.2.1.1	0.301923076923077	.	206280001	206680000	#9191FF	1	0.375
chr2	206680001	206880000	B.1.1.1.2.1.2.2.2.2.1	0.4875	.	206680001	206880000	#DADAFF	1	0.5
chr2	206880001	207280000	A.2.2.1.1.1.2.1.2	0.651923076923077	.	206880001	207280000	#FFDADA	1	0.625
chr2	207280001	207560000	B.1.1.1.2.1.2.2.2.1.2.1.1	0.490384615384615	.	207280001	207560000	#DADAFF	1	0.5
chr2	207560001	207800000	A.2.2.1.1.2.1.2.2.2	0.636538461538461	.	207560001	207800000	#FFDADA	1	0.625
chr2	207800001	208000000	A.1.2.1.2.2.1.1.1.2	0.883653846153846	.	207800001	208000000	#FF4848	1	0.875
chr2	208000001	208200000	A.1.2.1.2.2.1.2.1	0.880769230769231	.	208000001	208200000	#FF4848	1	0.875
chr2	208200001	208400000	A.2.1.2.1.1.2.2.2.1	0.715384615384615	.	208200001	208400000	#FF9191	1	0.75
chr2	208400001	208640000	A.1.2.2.1.1.1.2.2.1.2.1.1	0.853846153846154	.	208400001	208640000	#FF4848	1	0.875
chr2	208640001	208960000	A.1.2.2.1.1.1.1.2.2.2	0.8625	.	208640001	208960000	#FF4848	1	0.875
chr2	208960001	209240000	A.2.1.2.1.1.1.1.1.1.2	0.731730769230769	.	208960001	209240000	#FF9191	1	0.75
chr2	209240001	209520000	B.2.1.1.2.2.2.2.1.1.2	0.158653846153846	.	209240001	209520000	#4848FF	1	0.25
chr2	209520001	209880000	B.2.2.1.1.1.1.1.1.2.1.2	0.0730769230769231	.	209520001	209880000	#0000FF	1	0.125
chr2	209880001	210200000	B.2.1.1.2.1.1.2.1.1.1	0.184615384615385	.	209880001	210200000	#4848FF	1	0.25
chr2	210200001	210600000	B.1.2.2.2.1.1.2.2.2.2.2.1	0.247115384615385	.	210200001	210600000	#9191FF	1	0.375
chr2	210600001	210760000	B.1.1.2.1.1.2.2.2.1.2.1	0.444230769230769	.	210600001	210760000	#DADAFF	1	0.5
chr2	210760001	211080000	A.2.1.1.1.1.1.1.2.2.2	0.789423076923077	.	210760001	211080000	#FF9191	1	0.75
chr2	211080001	211240000	B.1.1.2.1.1.1.2.1.2	0.452884615384615	.	211080001	211240000	#DADAFF	1	0.5
chr2	211240001	211400000	A.2.1.1.1.2.2.1.1.2.2	0.769230769230769	.	211240001	211400000	#FF9191	1	0.75
chr2	211400001	211600000	A.2.1.1.1.2.2.2.2.2	0.759615384615385	.	211400001	211600000	#FF9191	1	0.75
chr2	211600001	211760000	B.1.2.2.1.2.1.2.1.2.2	0.280769230769231	.	211600001	211760000	#9191FF	1	0.375
chr2	211760001	211880000	B.1.1.2.1.1.1.1.1.1.1.2.2.1	0.464423076923077	.	211760001	211880000	#DADAFF	1	0.5
chr2	211880001	212360000	B.1.2.2.2.1.1.2.2.2.2.2.2.2	0.245192307692308	.	211880001	212360000	#9191FF	1	0.375
chr2	212360001	212560000	B.1.2.2.2.2.1.1.1	0.234615384615385	.	212360001	212560000	#9191FF	1	0.375
chr2	212560001	212960000	B.1.2.2.1.1.2.2.2.2.1.1	0.295192307692308	.	212560001	212960000	#9191FF	1	0.375
chr2	212960001	213200000	B.1.1.1.2.2.1.1.1.2.1.1	0.483653846153846	.	212960001	213200000	#DADAFF	1	0.5
chr2	213200001	213480000	A.2.2.2.1.2.1.1.1.1.1	0.5875	.	213200001	213480000	#FFDADA	1	0.625
chr2	213480001	213840000	B.1.2.2.2.1.1.1.1.1.1	0.266346153846154	.	213480001	213840000	#9191FF	1	0.375
chr2	213840001	213920000	A.2.2.2.1.2.2.2.2	0.569230769230769	.	213840001	213920000	#FFDADA	1	0.625
chr2	213920001	214080000	A.2.2.2.1.2.1.2.2.2	0.575961538461538	.	213920001	214080000	#FFDADA	1	0.625
chr2	214080001	214240000	B.1.1.1.2.1.1.1.2.2	0.497115384615385	.	214080001	214240000	#DADAFF	1	0.5
chr2	214240001	214400000	B.1.2.2.2.1.2.2.2.1	0.236538461538462	.	214240001	214400000	#9191FF	1	0.375
chr2	214400001	214600000	B.1.2.2.1.2.2.2.2.2.1.2	0.268269230769231	.	214400001	214600000	#9191FF	1	0.375
chr2	214600001	215080000	B.1.2.2.2.1.2.2.1.2.1.1	0.239423076923077	.	214600001	215080000	#9191FF	1	0.375
chr2	215080001	215160000	B.1.1.1.2.2.1.2.2.2.2	0.475961538461538	.	215080001	215160000	#DADAFF	1	0.5
chr2	215160001	215440000	A.2.2.1.1.2.1.1.2.1	0.642307692307692	.	215160001	215440000	#FFDADA	1	0.625
chr2	215440001	215520000	B.1.1.1.2.2.1.1.1.2.2	0.481730769230769	.	215440001	215520000	#DADAFF	1	0.5
chr2	215520001	216000000	B.1.1.2.1.2.1.2.1	0.436538461538462	.	215520001	216000000	#DADAFF	1	0.5
chr2	216000001	216120000	B.1.1.2.1.1.1.1.1.1.1.1	0.467307692307692	.	216000001	216120000	#DADAFF	1	0.5
chr2	216120001	216400000	A.2.1.2.1.2.2.1.2.1.1.2	0.698076923076923	.	216120001	216400000	#FF9191	1	0.75
chr2	216400001	216600000	B.1.1.1.2.2.1.1.2.1	0.480769230769231	.	216400001	216600000	#DADAFF	1	0.5
chr2	216600001	216680000	A.2.2.2.1.2.2.1.1.1	0.575	.	216600001	216680000	#FFDADA	1	0.625
chr2	216680001	216880000	B.1.1.1.2.1.1.1.1.2	0.499038461538462	.	216680001	216880000	#DADAFF	1	0.5
chr2	216880001	217360000	A.1.2.2.1.1.2.2.1.1.2.1	0.841346153846154	.	216880001	217360000	#FF4848	1	0.875
chr2	217360001	217440000	A.2.1.2.1.2.1.1.2.2	0.708653846153846	.	217360001	217440000	#FF9191	1	0.75
chr2	217440001	217520000	A.2.1.2.1.2.1.1.2.1	0.709615384615385	.	217440001	217520000	#FF9191	1	0.75
chr2	217520001	217800000	A.2.2.2.1.2.1.1.2.2.1	0.582692307692308	.	217520001	217800000	#FFDADA	1	0.625
chr2	217800001	217880000	B.1.1.1.2.1.1.2.2	0.495192307692308	.	217800001	217880000	#DADAFF	1	0.5
chr2	217880001	218240000	A.2.2.2.2.1.2.2.2.2	0.547115384615385	.	217880001	218240000	#FFDADA	1	0.625
chr2	218240001	218640000	A.2.2.2.2.1.2.1.2.1.1.1	0.557692307692308	.	218240001	218640000	#FFDADA	1	0.625
chr2	218640001	219040000	A.1.2.2.1.1.1.2.2.1.1	0.854807692307692	.	218640001	219040000	#FF4848	1	0.875
chr2	219040001	219240000	A.1.2.1.2.1.1.1.2.2.1.1	0.898076923076923	.	219040001	219240000	#FF4848	1	0.875
chr2	219240001	219480000	A.1.1.2.2.1.1.1	0.951923076923077	.	219240001	219480000	#FF0000	1	1
chr2	219480001	219600000	A.1.2.1.2.1.1.1.2.2.1.2	0.897115384615385	.	219480001	219600000	#FF4848	1	0.875
chr2	219600001	219760000	A.1.2.1.2.1.1.2.2.2	0.892307692307692	.	219600001	219760000	#FF4848	1	0.875
chr2	219760001	219920000	A.2.1.1.1.2.1.1.1.2	0.775961538461538	.	219760001	219920000	#FF9191	1	0.75
chr2	219920001	220240000	A.1.2.1.2.1.1.1.1	0.900961538461538	.	219920001	220240000	#FF4848	1	0.875
chr2	220240001	220400000	A.2.1.1.1.2.2.2.1.1	0.764423076923077	.	220240001	220400000	#FF9191	1	0.75
chr2	220400001	220480000	A.1.2.2.1.2.2	0.829807692307692	.	220400001	220480000	#FF4848	1	0.875
chr2	220480001	221040000	B.2.2.1.1.1.1.1.1.1	0.0759615384615385	.	220480001	221040000	#0000FF	1	0.125
chr2	221040001	221360000	B.2.1.2.1.2.1.2.1	0.129807692307692	.	221040001	221360000	#4848FF	1	0.25
chr2	221360001	221560000	B.2.1.1.2.1.1.2.1.1.2	0.183653846153846	.	221360001	221560000	#4848FF	1	0.25
chr2	221560001	221720000	B.1.2.2.2.1.1.1.2.2.1	0.258653846153846	.	221560001	221720000	#9191FF	1	0.375
chr2	221720001	221840000	B.1.2.2.1.2.2.1.2.2.2	0.274038461538462	.	221720001	221840000	#9191FF	1	0.375
chr2	221840001	221920000	B.1.2.2.1.2.2.1.1.2	0.277884615384615	.	221840001	221920000	#9191FF	1	0.375
chr2	221920001	222080000	B.1.2.2.1.1.1.1.2.1.1.2	0.317307692307692	.	221920001	222080000	#9191FF	1	0.375
chr2	222080001	222480000	B.2.1.1.2.2.2.2.2	0.155769230769231	.	222080001	222480000	#4848FF	1	0.25
chr2	222480001	222720000	B.1.2.2.2.1.1.1.2.2.2.2.1	0.255769230769231	.	222480001	222720000	#9191FF	1	0.375
chr2	222720001	222920000	B.1.2.2.1.1.2.2.1.2.1	0.300961538461538	.	222720001	222920000	#9191FF	1	0.375
chr2	222920001	223120000	B.2.1.1.2.2.2.2.1.1.1	0.159615384615385	.	222920001	223120000	#4848FF	1	0.25
chr2	223120001	223480000	B.1.2.2.1.1.2.1.1.1.2.1	0.306730769230769	.	223120001	223480000	#9191FF	1	0.375
chr2	223480001	223760000	A.1.2.2.1.1.1.2.2.1.2.1.2	0.852884615384615	.	223480001	223760000	#FF4848	1	0.875
chr2	223760001	223960000	A.2.2.1.1.2.1.2.1.1.2	0.639423076923077	.	223760001	223960000	#FFDADA	1	0.625
chr2	223960001	224040000	B.1.1.2.1.1.1.1.1.2.1	0.460576923076923	.	223960001	224040000	#DADAFF	1	0.5
chr2	224040001	224480000	B.1.2.2.2.1.2.1.2.1	0.242307692307692	.	224040001	224480000	#9191FF	1	0.375
chr2	224480001	224640000	B.1.1.1.2.1.1.1.1.1.2	0.5	.	224480001	224640000	#DADAFF	1	0.5
chr2	224640001	224720000	A.2.2.2.1.1.2.1.1	0.591346153846154	.	224640001	224720000	#FFDADA	1	0.625
chr2	224720001	224840000	A.1.2.2.1.2.1.1.1	0.834615384615385	.	224720001	224840000	#FF4848	1	0.875
chr2	224840001	224920000	A.2.1.2.1.2.2.2.2.1	0.691346153846154	.	224840001	224920000	#FF9191	1	0.75
chr2	224920001	225160000	A.2.2.2.1.2.1.2.2.1.2.1	0.577884615384615	.	224920001	225160000	#FFDADA	1	0.625
chr2	225160001	225560000	A.2.1.2.1.1.1.2.1.2.1.1	0.725961538461538	.	225160001	225560000	#FF9191	1	0.75
chr2	225560001	225920000	A.1.2.1.2.2.2.2.1.2.2	0.870192307692308	.	225560001	225920000	#FF4848	1	0.875
chr2	225920001	226120000	A.2.2.1.1.1.2.2.2.1	0.646153846153846	.	225920001	226120000	#FFDADA	1	0.625
chr2	226120001	226240000	B.1.1.2.1.1.1.1.1.2.2.2	0.458653846153846	.	226120001	226240000	#DADAFF	1	0.5
chr2	226240001	226440000	B.1.2.2.1.1.1.1.1.1.1.1	0.322115384615385	.	226240001	226440000	#9191FF	1	0.375
chr2	226440001	226720000	B.1.2.2.1.1.2.2.2.2.2.1	0.293269230769231	.	226440001	226720000	#9191FF	1	0.375
chr2	226720001	226800000	B.1.1.1.2.1.1.2.1	0.496153846153846	.	226720001	226800000	#DADAFF	1	0.5
chr2	226800001	227080000	B.1.2.2.2.1.1.1.2.1.2	0.259615384615385	.	226800001	227080000	#9191FF	1	0.375
chr2	227080001	227480000	B.2.1.1.2.2.2.1.1.1	0.163461538461538	.	227080001	227480000	#4848FF	1	0.25
chr2	227480001	227560000	B.1.2.2.1.2.2.1.1.1	0.278846153846154	.	227480001	227560000	#9191FF	1	0.375
chr2	227560001	227960000	A.2.1.2.1.1.1.1.1.2	0.730769230769231	.	227560001	227960000	#FF9191	1	0.75
chr2	227960001	228160000	A.2.2.2.1.2.1.1.1.1.2.1	0.586538461538462	.	227960001	228160000	#FFDADA	1	0.625
chr2	228160001	228360000	A.2.1.1.1.1.1.1.1.2.1	0.796153846153846	.	228160001	228360000	#FF9191	1	0.75
chr2	228360001	228520000	A.2.1.2.1.2.2.1.2.1.1.1	0.699038461538461	.	228360001	228520000	#FF9191	1	0.75
chr2	228520001	228960000	B.1.1.2.1.2.2.2.1.2	0.429807692307692	.	228520001	228960000	#DADAFF	1	0.5
chr2	228960001	229080000	B.1.2.2.1.2.2.1.2.1.2	0.275961538461538	.	228960001	229080000	#9191FF	1	0.375
chr2	229080001	229360000	B.1.2.2.2.1.1.1.2.2.2.1.1	0.257692307692308	.	229080001	229360000	#9191FF	1	0.375
chr2	229360001	229480000	B.1.2.2.1.2.1.2.1.1.2.2.1	0.283653846153846	.	229360001	229480000	#9191FF	1	0.375
chr2	229480001	229680000	B.1.2.2.2.1.2.2.2.2	0.235576923076923	.	229480001	229680000	#9191FF	1	0.375
chr2	229680001	230120000	B.2.1.1.2.2.2.2.1.2.1	0.157692307692308	.	229680001	230120000	#4848FF	1	0.25
chr2	230120001	230320000	A.2.2.2.2.1.1.2.1.2.2.2	0.560576923076923	.	230120001	230320000	#FFDADA	1	0.625
chr2	230320001	230680000	A.2.1.2.1.1.1.1.1.1.1	0.732692307692308	.	230320001	230680000	#FF9191	1	0.75
chr2	230680001	230880000	A.1.2.1.2.2.2.1.2.1	0.876923076923077	.	230680001	230880000	#FF4848	1	0.875
chr2	230880001	231120000	A.2.2.2.1.2.1.1.1.2	0.584615384615385	.	230880001	231120000	#FFDADA	1	0.625
chr2	231120001	231240000	B.1.1.2.1.1.2.1.2.1	0.45	.	231120001	231240000	#DADAFF	1	0.5
chr2	231240001	231320000	A.2.2.2.1.1.2.1.2.2	0.589423076923077	.	231240001	231320000	#FFDADA	1	0.625
chr2	231320001	231520000	B.1.1.1.2.1.1.1.1.1.1	0.500961538461538	.	231320001	231520000	#DADAFF	1	0.5
chr2	231520001	231880000	A.1.2.1.2.2.2.2.1.2.1.2	0.871153846153846	.	231520001	231880000	#FF4848	1	0.875
chr2	231880001	232160000	A.1.2.2.1.1.1.1.2.2.1	0.863461538461539	.	231880001	232160000	#FF4848	1	0.875
chr2	232160001	232320000	A.1.1.2.2.1.2.1	0.949038461538461	.	232160001	232320000	#FF0000	1	1
chr2	232320001	232480000	A.1.2.1.2.1.1.1.2.1.2	0.899038461538462	.	232320001	232480000	#FF4848	1	0.875
chr2	232480001	232600000	A.1.2.1.2.1.1.2.1.1	0.895192307692308	.	232480001	232600000	#FF4848	1	0.875
chr2	232600001	232760000	A.1.2.1.2.1.2.2.2.2.1	0.886538461538461	.	232600001	232760000	#FF4848	1	0.875
chr2	232760001	233280000	A.1.2.1.2.2.2.2.1.1.2	0.873076923076923	.	232760001	233280000	#FF4848	1	0.875
chr2	233280001	233400000	A.2.1.2.1.2.1.2.2	0.706730769230769	.	233280001	233400000	#FF9191	1	0.75
chr2	233400001	233880000	A.1.1.2.2.2.2.2.1	0.943269230769231	.	233400001	233880000	#FF0000	1	1
chr2	233880001	234000000	A.1.2.1.2.2.2.2.1.2.1.1	0.872115384615385	.	233880001	234000000	#FF4848	1	0.875
chr2	234080001	234600000	A.1.2.1.2.2.2.2.1.2.1.1	0.872115384615385	.	234080001	234600000	#FF4848	1	0.875
chr2	234600001	234680000	A.2.2.2.1.1.2.2	0.588461538461538	.	234600001	234680000	#FFDADA	1	0.625
chr2	234680001	234800000	A.2.2.1.1.2.2.1.1	0.635576923076923	.	234680001	234800000	#FFDADA	1	0.625
chr2	234800001	234960000	B.1.1.1.2.1.1.1.2.1	0.498076923076923	.	234800001	234960000	#DADAFF	1	0.5
chr2	234960001	235360000	B.1.1.1.2.1.2.1.1	0.494230769230769	.	234960001	235360000	#DADAFF	1	0.5
chr2	235360001	235600000	A.2.2.1.1.2.1.2.2.1	0.6375	.	235360001	235600000	#FFDADA	1	0.625
chr2	235600001	235760000	A.2.2.1.1.2.2.2.1.1	0.633653846153846	.	235600001	235760000	#FFDADA	1	0.625
chr2	235760001	236120000	A.1.2.1.2.2.2.2.2.1.1	0.869230769230769	.	235760001	236120000	#FF4848	1	0.875
chr2	236120001	236280000	A.2.1.1.1.2.1.2	0.773076923076923	.	236120001	236280000	#FF9191	1	0.75
chr2	236280001	236400000	A.1.2.2.1.2.1.2.2.2	0.830769230769231	.	236280001	236400000	#FF4848	1	0.875
chr2	236400001	236480000	A.2.1.1.1.2.1.1.2.2	0.774038461538462	.	236400001	236480000	#FF9191	1	0.75
[truncated: 9,320 more rows]
