# Supplementary material for: Systematic inference and comparison of multi-scale chromatin sub-compartments connects spatial organization to cell phenotypes
Source: Nat Commun. 2021 May 10;12:2439. doi: 10.1038/s41467-021-22666-3 (PMC8110550; doi:10.1038/s41467-021-22666-3)
Supplement: Supplementary file 5 — Supplementary Dataset 2 [file 41467_2021_22666_MOESM5_ESM.zip › Supplementary_Data_1_domain_hierarchies_127HiCmaps/Left_ventricle_binsize=40kb.bed]

#fields: chr, pos_start, pos_end, the full compartment label describing the position in the hierachy, normalized compartment domain rank, ., pos_start, pos_end, color based on eight compartment model (A.1.1 - B.2.2), 1, eight compartment score (A.1.1 to B.2.2: 8 to 1 devided by 8)
chr1	560001	600000	A.1.2.2.2.2.1.1.2	0.755879059350504	.	560001	600000	#FF4848	1	0.875
chr1	720001	920000	A.1.2.2.2.2.1.1.2	0.755879059350504	.	720001	920000	#FF4848	1	0.875
chr1	920001	1160000	A.1.2.1.2.1.1.1.1.1.2	0.858902575587906	.	920001	1160000	#FF4848	1	0.875
chr1	1200001	1240000	A.1.2.1.2.1.1.1.1.1.2	0.858902575587906	.	1200001	1240000	#FF4848	1	0.875
chr1	1280001	1520000	A.1.2.1.2.1.1.2.1.2	0.848824188129899	.	1280001	1520000	#FF4848	1	0.875
chr1	1520001	1680000	A.1.2.2.2.1.1.1.2.1.2.2	0.768197088465845	.	1520001	1680000	#FF4848	1	0.875
chr1	1680001	1840000	A.1.2.2.2.1.1.1.1.1.2	0.772676371780515	.	1680001	1840000	#FF4848	1	0.875
chr1	1840001	2080000	A.1.2.2.2.2.1.1.1.1	0.758118701007839	.	1840001	2080000	#FF4848	1	0.875
chr1	2080001	2200000	A.1.2.2.2.1.1.1.2.1.1	0.77043673012318	.	2080001	2200000	#FF4848	1	0.875
chr1	2200001	2280000	A.2.1.1.1.2.1.2	0.711086226203807	.	2200001	2280000	#FF9191	1	0.75
chr1	2280001	2360000	A.2.1.2.1.2.2.2.2.1	0.606942889137738	.	2280001	2360000	#FF9191	1	0.75
chr1	2400001	2520000	A.2.1.1.1.2.1.1.2	0.712206047032475	.	2400001	2520000	#FF9191	1	0.75
chr1	2520001	2600000	A.2.1.2.1.2.1.1.2.2.2	0.612541993281075	.	2520001	2600000	#FF9191	1	0.75
chr1	2680001	2880000	A.2.2.1.2.1.2.2.1	0.516237402015677	.	2680001	2880000	#FFDADA	1	0.625
chr1	2880001	3040000	A.2.1.2.1.1.2.2.1.2	0.620380739081747	.	2880001	3040000	#FF9191	1	0.75
chr1	3040001	3400000	A.2.1.1.1.1.2.2.2.1	0.715565509518477	.	3040001	3400000	#FF9191	1	0.75
chr1	3400001	3600000	A.1.2.2.2.2.2.1.2.2.2	0.74468085106383	.	3400001	3600000	#FF4848	1	0.875
chr1	3600001	3840000	A.2.1.1.1.1.2.2.1.2	0.716685330347144	.	3600001	3840000	#FF9191	1	0.75
chr1	3960001	4360000	B.2.1.1.2.1.1.1	0.157894736842105	.	3960001	4360000	#4848FF	1	0.25
chr1	4360001	4480000	B.1.1.2.1.2.2.1	0.32474804031355	.	4360001	4480000	#DADAFF	1	0.5
chr1	4480001	4760000	B.1.1.2.1.2.2.2.1.1	0.323628219484882	.	4480001	4760000	#DADAFF	1	0.5
chr1	4760001	5000000	B.1.2.2.1.1.1.2.1.2	0.243001119820829	.	4760001	5000000	#9191FF	1	0.375
chr1	5000001	5320000	B.2.1.2.1.2.1.2.1	0.111982082866741	.	5000001	5320000	#4848FF	1	0.25
chr1	5320001	5720000	B.1.2.2.1.1.1.1.1	0.246360582306831	.	5320001	5720000	#9191FF	1	0.375
chr1	5720001	6040000	B.1.1.2.1.2.2.2.2	0.321388577827548	.	5720001	6040000	#DADAFF	1	0.5
chr1	6040001	6240000	A.2.1.2.2.2.1.2.2.1.2.1	0.57558790593505	.	6040001	6240000	#FF9191	1	0.75
chr1	6240001	6560000	A.1.2.2.2.2.2.1.2.2.1	0.745800671892497	.	6240001	6560000	#FF4848	1	0.875
chr1	6560001	7000000	A.1.2.1.2.1.2.2.1.1	0.843225083986562	.	6560001	7000000	#FF4848	1	0.875
chr1	7000001	7080000	A.2.2.1.2.1.2.2.2.1	0.51511758118701	.	7000001	7080000	#FFDADA	1	0.625
chr1	7080001	7320000	A.2.2.2.1.2.1.1.2	0.458006718924972	.	7080001	7320000	#FFDADA	1	0.625
chr1	7320001	7520000	A.2.2.1.2.1.2.2.2.2.1.2	0.512877939529675	.	7320001	7520000	#FFDADA	1	0.625
chr1	7520001	7760000	A.2.2.1.2.1.1.2.1	0.528555431131019	.	7520001	7760000	#FFDADA	1	0.625
chr1	7760001	8000000	A.1.2.1.2.1.2.2.1.2	0.842105263157895	.	7760001	8000000	#FF4848	1	0.875
chr1	8000001	8200000	A.1.2.2.2.1.2.1.2.2	0.761478163493841	.	8000001	8200000	#FF4848	1	0.875
chr1	8200001	8400000	A.1.2.1.2.2.2.1.1.2	0.829787234042553	.	8200001	8400000	#FF4848	1	0.875
chr1	8400001	8600000	A.1.1.2.2.1.2.1.1.2	0.920492721164614	.	8400001	8600000	#FF0000	1	1
chr1	8600001	8760000	A.1.1.2.2.1.2.1.2.2	0.917133258678611	.	8600001	8760000	#FF0000	1	1
chr1	8760001	8960000	A.1.1.2.2.1.2.2.1.2	0.914893617021277	.	8760001	8960000	#FF0000	1	1
chr1	8960001	9080000	A.2.1.1.1.2.2.1.2	0.708846584546473	.	8960001	9080000	#FF9191	1	0.75
chr1	9080001	9280000	A.1.2.1.2.2.2.1.2.1	0.828667413213886	.	9080001	9280000	#FF4848	1	0.875
chr1	9280001	9720000	A.1.2.1.1.1.2.1.2.2	0.883538633818589	.	9280001	9720000	#FF4848	1	0.875
chr1	9720001	10040000	A.1.2.1.2.1.1.1.1.1.1	0.860022396416573	.	9720001	10040000	#FF4848	1	0.875
chr1	10040001	10520000	A.1.1.1.1.2.2.1.2	0.992161254199328	.	10040001	10520000	#FF0000	1	1
chr1	10520001	10760000	A.2.1.1.1.1.1.1.2.1.1	0.733482642777156	.	10520001	10760000	#FF9191	1	0.75
chr1	10760001	10840000	A.2.1.1.1.2.2.2.1.1.2	0.706606942889138	.	10760001	10840000	#FF9191	1	0.75
chr1	10840001	11040000	A.2.1.2.1.2.2.1.1	0.61030235162374	.	10840001	11040000	#FF9191	1	0.75
chr1	11040001	11360000	A.1.2.1.2.1.1.1.1.2.2	0.856662933930571	.	11040001	11360000	#FF4848	1	0.875
chr1	11360001	11680000	A.2.2.2.1.2.2.1.2	0.4501679731243	.	11360001	11680000	#FFDADA	1	0.625
chr1	11680001	12080000	A.1.2.1.2.1.1.2.2.1	0.847704367301232	.	11680001	12080000	#FF4848	1	0.875
chr1	12080001	12720000	A.1.1.1.1.2.2.2.2	0.989921612541993	.	12080001	12720000	#FF0000	1	1
chr1	12720001	12960000	B.1.2.1.2.1.1.1	0.277715565509518	.	12720001	12960000	#9191FF	1	0.375
chr1	12960001	13040000	B.1.1.1.2.2.1.2.1.2	0.362821948488242	.	12960001	13040000	#DADAFF	1	0.5
chr1	13120001	13200000	B.1.1.1.2.2.1.2.1.2	0.362821948488242	.	13120001	13200000	#DADAFF	1	0.5
chr1	13200001	13240000	B.1.1.1.2.1.1.2.1.1	0.382978723404255	.	13200001	13240000	#DADAFF	1	0.5
chr1	13480001	13520000	B.1.1.1.2.1.1.2.1.1	0.382978723404255	.	13480001	13520000	#DADAFF	1	0.5
chr1	13720001	13760000	B.1.1.1.2.1.1.2.1.1	0.382978723404255	.	13720001	13760000	#DADAFF	1	0.5
chr1	13760001	14040000	B.1.1.2.1.2.1.2.1.1.1	0.329227323628219	.	13760001	14040000	#DADAFF	1	0.5
chr1	14040001	14160000	A.2.2.2.1.1.1.1.2.2.1	0.475923852183651	.	14040001	14160000	#FFDADA	1	0.625
chr1	14160001	14760000	B.2.1.2.1.2.2.2.2.1	0.105263157894737	.	14160001	14760000	#4848FF	1	0.25
chr1	14760001	14960000	B.1.2.2.1.1.1.2.2	0.241881298992161	.	14760001	14960000	#9191FF	1	0.375
chr1	14960001	15240000	B.1.1.2.1.2.1.2.1.1.2	0.328107502799552	.	14960001	15240000	#DADAFF	1	0.5
chr1	15240001	15440000	A.2.1.2.2.2.1.2.2.1.1.2	0.576707726763718	.	15240001	15440000	#FF9191	1	0.75
chr1	15440001	15640000	A.2.1.2.1.1.2.2.2.1.1	0.619260918253079	.	15440001	15640000	#FF9191	1	0.75
chr1	15640001	15800000	A.2.1.2.1.1.2.2.1.1	0.621500559910414	.	15640001	15800000	#FF9191	1	0.75
chr1	15800001	16120000	A.1.1.2.2.1.2.1.1.1	0.921612541993281	.	15800001	16120000	#FF0000	1	1
chr1	16120001	16400000	A.1.1.2.1.1.1.2.1.1	0.963045912653975	.	16120001	16400000	#FF0000	1	1
chr1	16400001	16840000	A.1.1.2.2.1.1.2.2.1.1	0.928331466965286	.	16400001	16840000	#FF0000	1	1
chr1	16840001	17080000	A.2.1.1.2.1.1.1.1.1.2.1	0.701007838745801	.	16840001	17080000	#FF9191	1	0.75
chr1	17080001	17200000	A.2.2.1.2.1.2.1.1.2	0.520716685330347	.	17080001	17200000	#FFDADA	1	0.625
chr1	17200001	17400000	A.1.2.2.2.2.2.1.1.1.2.2	0.749160134378499	.	17200001	17400000	#FF4848	1	0.875
chr1	17400001	17720000	B.1.1.1.2.1.2.2.1.1	0.374020156774916	.	17400001	17720000	#DADAFF	1	0.5
chr1	17720001	18240000	A.2.2.2.1.2.1.1.1	0.459126539753639	.	17720001	18240000	#FFDADA	1	0.625
chr1	18240001	18640000	B.1.2.2.1.1.1.1.2	0.245240761478163	.	18240001	18640000	#9191FF	1	0.375
chr1	18640001	18800000	B.1.1.2.1.2.2.2.1.2	0.322508398656215	.	18640001	18800000	#DADAFF	1	0.5
chr1	18800001	19200000	B.1.1.2.1.2.1.2.2	0.325867861142217	.	18800001	19200000	#DADAFF	1	0.5
chr1	19200001	19440000	A.2.1.1.1.1.1.1.1.2.2.1	0.735722284434491	.	19200001	19440000	#FF9191	1	0.75
chr1	19440001	19600000	A.1.1.2.2.1.2.2.1.1	0.916013437849944	.	19440001	19600000	#FF0000	1	1
chr1	19600001	19800000	A.1.2.1.2.1.1.2.1.1.1.1.2	0.852183650615902	.	19600001	19800000	#FF4848	1	0.875
chr1	19800001	19960000	A.1.2.1.2.2.2.1.2.2	0.827547592385218	.	19800001	19960000	#FF4848	1	0.875
chr1	19960001	20360000	A.2.1.2.2.2.1.2.2.1.1.1	0.577827547592385	.	19960001	20360000	#FF9191	1	0.75
chr1	20360001	20560000	A.2.2.1.2.1.1.2.2.1.2.1	0.525195968645017	.	20360001	20560000	#FFDADA	1	0.625
chr1	20560001	20840000	A.2.1.2.2.2.1.2.1	0.578947368421053	.	20560001	20840000	#FF9191	1	0.75
chr1	20840001	21520000	A.1.1.2.1.1.2.2	0.952967525195969	.	20840001	21520000	#FF0000	1	1
chr1	21520001	21640000	A.1.2.2.2.1.2.1.1.2	0.763717805151176	.	21520001	21640000	#FF4848	1	0.875
chr1	21640001	21720000	A.1.2.2.2.1.1.1.1.1.1.1	0.77491601343785	.	21640001	21720000	#FF4848	1	0.875
chr1	21720001	21840000	A.2.1.1.1.2.2.2.1.2	0.70548712206047	.	21720001	21840000	#FF9191	1	0.75
chr1	21840001	22000000	A.2.1.1.1.1.2.1.1	0.721164613661814	.	21840001	22000000	#FF9191	1	0.75
chr1	22000001	22200000	A.1.2.1.2.1.1.1.1.2.1	0.857782754759238	.	22000001	22200000	#FF4848	1	0.875
chr1	22200001	22400000	A.1.2.1.2.1.1.2.1.1.2	0.849944008958567	.	22200001	22400000	#FF4848	1	0.875
chr1	22400001	22800000	A.2.1.1.2.1.1.2.1.2.2.1	0.685330347144457	.	22400001	22800000	#FF9191	1	0.75
chr1	22800001	22960000	A.2.2.1.2.1.2.1.2.1.1	0.51959686450168	.	22800001	22960000	#FFDADA	1	0.625
chr1	22960001	23240000	A.2.2.1.2.1.1.2.2.1.1.1	0.527435610302352	.	22960001	23240000	#FFDADA	1	0.625
chr1	23240001	23360000	A.2.1.2.1.2.2.1.2	0.609182530795073	.	23240001	23360000	#FF9191	1	0.75
chr1	23360001	23680000	A.1.1.2.2.1.1.2.2.2.2.2	0.922732362821948	.	23360001	23680000	#FF0000	1	1
chr1	23680001	23800000	A.1.2.2.2.1.1.1.2.2	0.767077267637178	.	23680001	23800000	#FF4848	1	0.875
chr1	23800001	24040000	A.1.1.2.2.1.2.1.2.1.1	0.919372900335946	.	23800001	24040000	#FF0000	1	1
chr1	24040001	24160000	A.2.1.1.1.1.1.1.1.1	0.737961926091825	.	24040001	24160000	#FF9191	1	0.75
chr1	24160001	24320000	A.1.2.1.2.1.1.2.1.1.1.2	0.851063829787234	.	24160001	24320000	#FF4848	1	0.875
chr1	24320001	24440000	A.2.1.1.1.1.2.2.1.1.1	0.718924972004479	.	24320001	24440000	#FF9191	1	0.75
chr1	24440001	24600000	A.2.1.2.1.1.2.1.1.2.2	0.623740201567749	.	24440001	24600000	#FF9191	1	0.75
chr1	24600001	25000000	A.1.2.2.2.2.2.1.1.1.1	0.751399776035834	.	24600001	25000000	#FF4848	1	0.875
chr1	25000001	25160000	A.1.2.1.2.2.2.1.1.1.1.2	0.832026875699888	.	25000001	25160000	#FF4848	1	0.875
chr1	25160001	25400000	A.2.1.2.1.1.2.2.2.2	0.617021276595745	.	25160001	25400000	#FF9191	1	0.75
chr1	25400001	25560000	A.2.2.1.2.1.1.2.2.1.1.2	0.526315789473684	.	25400001	25560000	#FFDADA	1	0.625
chr1	25560001	25800000	A.1.2.2.2.1.2.2.2	0.759238521836506	.	25560001	25800000	#FF4848	1	0.875
chr1	25800001	26160000	A.1.1.2.2.1.2.1.2.1.2	0.918253079507279	.	25800001	26160000	#FF0000	1	1
chr1	26160001	26400000	A.1.2.2.2.2.2.1.1.2	0.748040313549832	.	26160001	26400000	#FF4848	1	0.875
chr1	26400001	26800000	A.1.2.1.1.1.1.1.1.1.2	0.898096304591265	.	26400001	26800000	#FF4848	1	0.875
chr1	26800001	26960000	A.1.2.2.2.1.1.2	0.765957446808511	.	26800001	26960000	#FF4848	1	0.875
chr1	26960001	27240000	A.1.1.1.2.2.1.1.2	0.978723404255319	.	26960001	27240000	#FF0000	1	1
chr1	27240001	27440000	A.1.2.2.2.1.1.1.2.1.2.1	0.769316909294513	.	27240001	27440000	#FF4848	1	0.875
chr1	27440001	27600000	A.1.2.1.2.2.2.2.1.2.1	0.825307950727884	.	27440001	27600000	#FF4848	1	0.875
chr1	27600001	27760000	A.1.1.2.2.1.2.2.2	0.913773796192609	.	27600001	27760000	#FF0000	1	1
chr1	27760001	28080000	A.1.1.2.1.1.1.2.2.1.1	0.960806270996641	.	27760001	28080000	#FF0000	1	1
chr1	28080001	28280000	A.1.2.1.2.2.1.1.2	0.838745800671893	.	28080001	28280000	#FF4848	1	0.875
chr1	28280001	28360000	A.1.2.2.2.1.2.1.1.1	0.764837625979843	.	28280001	28360000	#FF4848	1	0.875
chr1	28360001	28560000	A.1.2.1.2.2.2.1.1.1.1.1	0.833146696528555	.	28360001	28560000	#FF4848	1	0.875
chr1	28560001	28800000	A.1.2.1.2.1.2.1.1	0.845464725643897	.	28560001	28800000	#FF4848	1	0.875
chr1	28800001	28920000	A.1.2.1.2.2.2.2.2.2	0.821948488241881	.	28800001	28920000	#FF4848	1	0.875
chr1	28920001	29080000	A.1.2.1.2.2.2.2.1.2.2	0.824188129899216	.	28920001	29080000	#FF4848	1	0.875
chr1	29080001	29400000	A.2.1.2.2.2.1.1.2.2.1	0.582306830907055	.	29080001	29400000	#FF9191	1	0.75
chr1	29400001	29560000	A.2.1.1.1.1.1.2.1.1.2	0.725643896976484	.	29400001	29560000	#FF9191	1	0.75
chr1	29560001	29600000	B.1.1.1.2.1.2.2.2	0.371780515117581	.	29560001	29600000	#DADAFF	1	0.5
chr1	29640001	29840000	B.1.1.1.2.1.2.2.2	0.371780515117581	.	29640001	29840000	#DADAFF	1	0.5
chr1	29840001	29880000	B.1.1.2.1.2.1.2.1.2	0.326987681970885	.	29840001	29880000	#DADAFF	1	0.5
chr1	30000001	30400000	B.1.1.2.1.2.1.2.1.2	0.326987681970885	.	30000001	30400000	#DADAFF	1	0.5
chr1	30400001	30480000	A.2.2.2.1.2.1.2.2	0.452407614781635	.	30400001	30480000	#FFDADA	1	0.625
chr1	30480001	30960000	B.1.1.1.2.1.2.1.1	0.378499440089586	.	30480001	30960000	#DADAFF	1	0.5
chr1	30960001	31160000	A.2.2.2.1.2.2.1.1	0.451287793952968	.	30960001	31160000	#FFDADA	1	0.625
chr1	31160001	31440000	A.1.2.1.2.1.1.2.1.1.1.1.1	0.853303471444569	.	31160001	31440000	#FF4848	1	0.875
chr1	31440001	31560000	A.1.2.2.2.1.1.1.1.2	0.771556550951848	.	31440001	31560000	#FF4848	1	0.875
chr1	31560001	31640000	A.2.1.1.1.2.2.2.2.1	0.704367301231803	.	31560001	31640000	#FF9191	1	0.75
chr1	31640001	31800000	A.2.1.1.1.1.2.2.1.1.2	0.717805151175812	.	31640001	31800000	#FF9191	1	0.75
chr1	31800001	32040000	A.2.1.1.1.1.1.1.2.2.2	0.727883538633819	.	31800001	32040000	#FF9191	1	0.75
chr1	32040001	32120000	A.1.2.1.2.2.2.2.1.1	0.826427771556551	.	32040001	32120000	#FF4848	1	0.875
chr1	32120001	32240000	A.1.2.2.2.1.2.2.1	0.760358342665174	.	32120001	32240000	#FF4848	1	0.875
chr1	32240001	32320000	A.2.1.1.1.2.1.1.1	0.713325867861142	.	32240001	32320000	#FF9191	1	0.75
chr1	32320001	32880000	A.1.1.1.1.2.2.1.1	0.993281075027996	.	32320001	32880000	#FF0000	1	1
chr1	32880001	33280000	A.1.1.2.1.1.1.2.2.1.2	0.959686450167973	.	32880001	33280000	#FF0000	1	1
chr1	33280001	33520000	A.1.1.2.2.1.1.2.2.2.1.2	0.924972004479283	.	33280001	33520000	#FF0000	1	1
chr1	33520001	33600000	A.2.1.1.1.2.2.1.1	0.70996640537514	.	33520001	33600000	#FF9191	1	0.75
chr1	33600001	33720000	A.1.2.2.2.1.1.1.1.1.1.2	0.773796192609183	.	33600001	33720000	#FF4848	1	0.875
chr1	33720001	33920000	A.1.2.1.2.1.2.2.2	0.840985442329227	.	33720001	33920000	#FF4848	1	0.875
chr1	33920001	34120000	A.1.2.2.2.2.2.1.2.1	0.746920492721165	.	33920001	34120000	#FF4848	1	0.875
chr1	34120001	34760000	B.2.1.2.1.2.1.1	0.113101903695409	.	34120001	34760000	#4848FF	1	0.25
chr1	34760001	35120000	B.2.1.2.1.2.1.2.2	0.110862262038074	.	34760001	35120000	#4848FF	1	0.25
chr1	35120001	35240000	B.1.1.1.2.1.1.1.2.2	0.384098544232923	.	35120001	35240000	#DADAFF	1	0.5
chr1	35240001	35480000	A.2.1.1.1.1.1.2.2	0.722284434490482	.	35240001	35480000	#FF9191	1	0.75
chr1	35480001	35600000	A.2.2.1.2.1.1.2.2.2	0.522956326987682	.	35480001	35600000	#FFDADA	1	0.625
chr1	35600001	35800000	A.2.1.1.2.1.1.1.1.1.1	0.702127659574468	.	35600001	35800000	#FF9191	1	0.75
chr1	35800001	36240000	A.1.2.1.1.1.1.1.1.2.1	0.896976483762598	.	35800001	36240000	#FF4848	1	0.875
chr1	36240001	36600000	A.1.2.1.1.1.1.2.1.1.1	0.891377379619261	.	36240001	36600000	#FF4848	1	0.875
chr1	36600001	36920000	A.1.1.1.2.2.1.1.1.1	0.980963045912654	.	36600001	36920000	#FF0000	1	1
chr1	36920001	37120000	A.2.2.2.1.2.1.2.1.1.2	0.455767077267637	.	36920001	37120000	#FFDADA	1	0.625
chr1	37120001	37200000	B.1.1.2.1.2.1.1.1.1	0.333706606942889	.	37120001	37200000	#DADAFF	1	0.5
chr1	37200001	37400000	B.1.1.1.2.1.2.2.1.2	0.372900335946249	.	37200001	37400000	#DADAFF	1	0.5
chr1	37400001	37520000	B.1.1.1.2.1.1.2.1.2	0.381858902575588	.	37400001	37520000	#DADAFF	1	0.5
chr1	37520001	37880000	B.1.2.2.1.1.1.2.1.1	0.244120940649496	.	37520001	37880000	#9191FF	1	0.375
chr1	37880001	38360000	A.2.1.1.2.1.1.2.2.2	0.681970884658455	.	37880001	38360000	#FF9191	1	0.75
chr1	38360001	38520000	A.1.2.1.2.1.1.1.2.2	0.854423292273236	.	38360001	38520000	#FF4848	1	0.875
chr1	38520001	38680000	B.1.1.1.2.1.1.1.2.1.1	0.386338185890258	.	38520001	38680000	#DADAFF	1	0.5
chr1	38680001	38960000	B.1.2.1.2.1.1.2.1	0.276595744680851	.	38680001	38960000	#9191FF	1	0.375
chr1	38960001	39080000	B.1.1.1.2.1.1.2.2.1	0.380739081746921	.	38960001	39080000	#DADAFF	1	0.5
chr1	39080001	39280000	B.1.1.1.2.1.2.1.2.2.1	0.376259798432251	.	39080001	39280000	#DADAFF	1	0.5
chr1	39280001	39480000	A.1.2.2.2.2.2.2.1.2.1.1	0.742441209406495	.	39280001	39480000	#FF4848	1	0.875
chr1	39480001	40040000	A.1.1.1.1.2.2.2.1	0.991041433370661	.	39480001	40040000	#FF0000	1	1
chr1	40040001	40280000	A.1.2.1.1.1.1.1.2.1	0.894736842105263	.	40040001	40280000	#FF4848	1	0.875
chr1	40280001	40480000	A.2.1.2.1.1.2.1.1.1.2	0.625979843225084	.	40280001	40480000	#FF9191	1	0.75
chr1	40480001	40880000	A.1.2.1.1.1.1.1.1.1.1	0.899216125419933	.	40480001	40880000	#FF4848	1	0.875
chr1	40880001	41000000	A.2.1.2.1.2.2.2.2.2	0.605823068309071	.	40880001	41000000	#FF9191	1	0.75
chr1	41000001	41120000	A.2.1.2.1.2.2.2.1	0.608062709966405	.	41000001	41120000	#FF9191	1	0.75
chr1	41120001	41520000	A.1.1.2.2.1.1.1.2.1	0.931690929451288	.	41120001	41520000	#FF0000	1	1
chr1	41520001	41600000	A.2.2.2.2.2.2.2.1	0.41545352743561	.	41520001	41600000	#FFDADA	1	0.625
chr1	41600001	41720000	A.2.2.2.2.1.1.1.2.1	0.44568868980963	.	41600001	41720000	#FFDADA	1	0.625
chr1	41720001	41920000	A.2.1.2.2.2.1.2.2.1.2.2	0.574468085106383	.	41720001	41920000	#FF9191	1	0.75
chr1	41920001	42080000	A.2.1.1.1.1.2.2.2.2	0.71444568868981	.	41920001	42080000	#FF9191	1	0.75
chr1	42080001	42440000	A.2.1.1.2.1.1.2.1.1	0.687569988801792	.	42080001	42440000	#FF9191	1	0.75
chr1	42440001	42600000	A.2.2.1.2.1.1.1.2	0.529675251959686	.	42440001	42600000	#FFDADA	1	0.625
chr1	42600001	42720000	A.2.1.1.1.1.1.2.1.1.1	0.726763717805151	.	42600001	42720000	#FF9191	1	0.75
chr1	42720001	43120000	A.2.1.1.2.1.1.2.1.2.2.2	0.684210526315789	.	42720001	43120000	#FF9191	1	0.75
chr1	43120001	43240000	A.2.1.1.1.1.1.1.1.2.1	0.736842105263158	.	43120001	43240000	#FF9191	1	0.75
chr1	43240001	43400000	A.2.1.1.1.1.1.1.2.1.2.1	0.732362821948488	.	43240001	43400000	#FF9191	1	0.75
chr1	43400001	43600000	A.2.2.1.2.1.2.1.2.1.2	0.518477043673012	.	43400001	43600000	#FFDADA	1	0.625
chr1	43600001	43680000	A.2.1.2.1.2.1.1.1	0.615901455767077	.	43600001	43680000	#FF9191	1	0.75
chr1	43680001	43920000	A.1.1.2.1.1.1.2.2.2	0.958566629339306	.	43680001	43920000	#FF0000	1	1
chr1	43920001	44000000	A.2.1.1.1.2.2.2.2.2	0.703247480403135	.	43920001	44000000	#FF9191	1	0.75
chr1	44000001	44080000	A.2.1.2.1.2.1.1.2.2.1	0.613661814109742	.	44000001	44080000	#FF9191	1	0.75
chr1	44080001	44160000	A.2.1.1.1.2.2.2.1.1.1	0.707726763717805	.	44080001	44160000	#FF9191	1	0.75
chr1	44160001	44360000	A.2.1.1.1.1.1.1.2.2.1.1	0.730123180291153	.	44160001	44360000	#FF9191	1	0.75
chr1	44360001	44520000	A.1.2.1.2.2.1.1.1	0.83986562150056	.	44360001	44520000	#FF4848	1	0.875
chr1	44520001	44920000	A.2.1.1.2.1.1.2.1.2.1	0.686450167973124	.	44520001	44920000	#FF9191	1	0.75
chr1	44920001	45200000	A.1.2.2.2.2.2.2.1.2.1.2	0.741321388577828	.	44920001	45200000	#FF4848	1	0.875
chr1	45200001	45320000	A.1.2.2.2.1.2.1.2.1	0.762597984322508	.	45200001	45320000	#FF4848	1	0.875
chr1	45320001	45520000	A.2.1.1.1.1.1.2.1.2.1	0.724524076147816	.	45320001	45520000	#FF9191	1	0.75
chr1	45520001	45720000	B.1.1.1.2.1.1.1.1	0.387458006718925	.	45520001	45720000	#DADAFF	1	0.5
chr1	45720001	46040000	A.1.2.2.2.2.2.2.1.2.2	0.74020156774916	.	45720001	46040000	#FF4848	1	0.875
chr1	46040001	46120000	A.2.1.2.1.2.1.1.2.1	0.61478163493841	.	46040001	46120000	#FF9191	1	0.75
chr1	46120001	46200000	A.1.2.1.2.2.2.2.2.1	0.823068309070549	.	46120001	46200000	#FF4848	1	0.875
chr1	46200001	46520000	A.1.2.2.2.2.2.2.1.1	0.743561030235162	.	46200001	46520000	#FF4848	1	0.875
chr1	46520001	46840000	A.1.1.2.1.1.1.2.1.2	0.961926091825308	.	46520001	46840000	#FF0000	1	1
chr1	46840001	47360000	A.1.2.2.1.1.1.1.2.1.2	0.818589025755879	.	46840001	47360000	#FF4848	1	0.875
chr1	47360001	47440000	A.2.2.2.2.1.1.1.1.2	0.446808510638298	.	47360001	47440000	#FFDADA	1	0.625
chr1	47440001	47520000	A.2.2.1.2.1.2.2.2.2.1.1	0.513997760358343	.	47440001	47520000	#FFDADA	1	0.625
chr1	47520001	47640000	A.2.2.1.2.1.2.2.2.2.2	0.511758118701008	.	47520001	47640000	#FFDADA	1	0.625
chr1	47640001	47840000	A.2.1.1.1.1.1.1.1.2.2.2	0.734602463605823	.	47640001	47840000	#FF9191	1	0.75
chr1	47840001	48280000	A.2.1.2.2.2.1.1.2.2.2.2	0.58006718924972	.	47840001	48280000	#FF9191	1	0.75
chr1	48280001	48560000	A.2.2.2.1.2.1.2.1.1.1	0.456886898096305	.	48280001	48560000	#FFDADA	1	0.625
chr1	48560001	48760000	B.1.2.1.2.1.2.1.1.1.2	0.273236282194849	.	48560001	48760000	#9191FF	1	0.375
chr1	48760001	49000000	B.1.1.1.2.2.2.2.2.1	0.351623740201568	.	48760001	49000000	#DADAFF	1	0.5
chr1	49000001	49200000	B.1.2.1.2.1.1.2.2	0.275475923852184	.	49000001	49200000	#9191FF	1	0.375
chr1	49200001	49440000	B.2.1.1.2.1.1.2	0.156774916013438	.	49200001	49440000	#4848FF	1	0.25
chr1	49440001	49800000	B.2.1.2.1.2.2.2.2.2	0.104143337066069	.	49440001	49800000	#4848FF	1	0.25
chr1	49800001	49920000	B.2.1.2.1.1.1.2.1.2	0.132138857782755	.	49800001	49920000	#4848FF	1	0.25
chr1	49920001	50440000	B.2.2.2.1.1.2.1	0.0145576707726764	.	49920001	50440000	#0000FF	1	0.125
chr1	50440001	50840000	B.2.2.1.1.1.1.1.2	0.0750279955207167	.	50440001	50840000	#0000FF	1	0.125
chr1	50840001	51080000	B.1.1.1.2.1.1.1.2.1.2	0.38521836506159	.	50840001	51080000	#DADAFF	1	0.5
chr1	51080001	51240000	A.2.2.1.2.2.1.1.1.2.1	0.508398656215006	.	51080001	51240000	#FFDADA	1	0.625
chr1	51240001	51520000	A.2.1.2.2.2.1.1.2.2.2.1	0.581187010078387	.	51240001	51520000	#FF9191	1	0.75
chr1	51520001	51680000	B.1.1.1.2.1.1.2.2.2	0.379619260918253	.	51520001	51680000	#DADAFF	1	0.5
chr1	51680001	51880000	A.1.2.1.2.1.1.2.2.2	0.846584546472564	.	51680001	51880000	#FF4848	1	0.875
chr1	51880001	52080000	A.1.2.2.1.1.2.1.1.2	0.814109742441209	.	51880001	52080000	#FF4848	1	0.875
chr1	52080001	52400000	A.1.2.1.1.1.1.1.2.2.2	0.892497200447928	.	52080001	52400000	#FF4848	1	0.875
chr1	52400001	52480000	A.2.2.1.2.1.2.1.1.1	0.521836506159015	.	52400001	52480000	#FFDADA	1	0.625
chr1	52480001	52760000	A.2.1.1.2.1.1.1.1.2.1.1.1	0.696528555431131	.	52480001	52760000	#FF9191	1	0.75
chr1	52760001	53120000	A.1.2.2.2.2.2.2.2	0.739081746920493	.	52760001	53120000	#FF4848	1	0.875
chr1	53120001	53560000	A.1.2.2.1.1.1.1.2.2	0.817469204927212	.	53120001	53560000	#FF4848	1	0.875
chr1	53560001	53720000	A.1.2.2.2.2.1.2.1.1	0.754759238521836	.	53560001	53720000	#FF4848	1	0.875
chr1	53720001	53880000	A.2.2.1.2.1.1.2.2.1.2.2	0.524076147816349	.	53720001	53880000	#FFDADA	1	0.625
chr1	53880001	54080000	B.1.1.2.1.2.1.1.1.2.2	0.331466965285554	.	53880001	54080000	#DADAFF	1	0.5
chr1	54080001	54200000	A.2.2.2.2.2.2.2.2.1	0.414333706606943	.	54080001	54200000	#FFDADA	1	0.625
chr1	54200001	54320000	A.2.1.2.1.2.1.2	0.611422172452408	.	54200001	54320000	#FF9191	1	0.75
chr1	54320001	54960000	A.1.1.2.1.1.2.1.2.1	0.955207166853303	.	54320001	54960000	#FF0000	1	1
chr1	54960001	55160000	A.2.1.2.1.1.2.1.2	0.622620380739082	.	54960001	55160000	#FF9191	1	0.75
chr1	55160001	55320000	A.2.1.2.1.1.2.1.1.1.1	0.627099664053751	.	55160001	55320000	#FF9191	1	0.75
chr1	55320001	55520000	A.2.1.2.1.1.2.1.1.2.1	0.624860022396417	.	55320001	55520000	#FF9191	1	0.75
chr1	55520001	55720000	A.1.2.2.1.1.2.1.1.1	0.815229563269877	.	55520001	55720000	#FF4848	1	0.875
chr1	55720001	56080000	A.2.1.1.2.1.1.2.2.1	0.683090705487122	.	55720001	56080000	#FF9191	1	0.75
chr1	56080001	56760000	A.2.1.2.2.2.2.2.1.1	0.568868980963046	.	56080001	56760000	#FF9191	1	0.75
chr1	56760001	56880000	A.2.1.1.1.1.1.1.2.2.1.2	0.729003359462486	.	56760001	56880000	#FF9191	1	0.75
chr1	56880001	57080000	A.1.2.2.2.2.2.1.1.1.2.1	0.750279955207167	.	56880001	57080000	#FF4848	1	0.875
chr1	57080001	57280000	A.2.2.1.1.2.1.1.1.1.2	0.54535274356103	.	57080001	57280000	#FFDADA	1	0.625
chr1	57280001	57640000	A.2.2.2.1.2.1.2.1.2.1	0.45464725643897	.	57280001	57640000	#FFDADA	1	0.625
chr1	57640001	57840000	A.2.2.1.2.2.2.2.1	0.48936170212766	.	57640001	57840000	#FFDADA	1	0.625
chr1	57840001	58160000	B.1.2.1.2.1.2.1.2.2.1	0.268756998880179	.	57840001	58160000	#9191FF	1	0.375
chr1	58160001	58280000	B.1.1.2.1.2.1.1.2	0.330347144456887	.	58160001	58280000	#DADAFF	1	0.5
chr1	58280001	58760000	B.1.2.2.1.1.2	0.240761478163494	.	58280001	58760000	#9191FF	1	0.375
chr1	58760001	58920000	A.2.2.2.2.1.1.1.2.2	0.444568868980963	.	58760001	58920000	#FFDADA	1	0.625
chr1	58920001	59160000	A.2.1.2.2.2.1.1.2.1.1	0.58454647256439	.	58920001	59160000	#FF9191	1	0.75
chr1	59160001	59400000	A.1.1.2.2.1.1.2.2.1.2	0.927211646136618	.	59160001	59400000	#FF0000	1	1
chr1	59400001	59840000	A.1.2.1.1.1.1.2.1.2	0.889137737961926	.	59400001	59840000	#FF4848	1	0.875
chr1	59840001	60240000	A.1.2.2.1.1.1.1.1	0.820828667413214	.	59840001	60240000	#FF4848	1	0.875
chr1	60240001	60440000	A.2.2.2.1.1.1.1.2.1.1.2.2	0.478163493840985	.	60240001	60440000	#FFDADA	1	0.625
chr1	60440001	60640000	B.1.2.1.2.1.2.1.2.1	0.269876819708847	.	60440001	60640000	#9191FF	1	0.375
chr1	60640001	60800000	B.1.1.1.2.2.1.2.1.1	0.363941769316909	.	60640001	60800000	#DADAFF	1	0.5
chr1	60800001	61000000	B.1.1.2.1.2.1.1.1.2.1	0.332586786114222	.	60800001	61000000	#DADAFF	1	0.5
chr1	61000001	61120000	A.2.2.1.2.2.2.2.2.1.1	0.488241881298992	.	61000001	61120000	#FFDADA	1	0.625
chr1	61120001	61520000	A.2.2.1.2.2.1.2.1.1	0.503919372900336	.	61120001	61520000	#FFDADA	1	0.625
chr1	61520001	61680000	A.1.1.2.1.1.1.1	0.964165733482643	.	61520001	61680000	#FF0000	1	1
chr1	61680001	61880000	A.1.1.2.2.1.1.2.2.2.2.1	0.923852183650616	.	61680001	61880000	#FF0000	1	1
chr1	61880001	61960000	A.2.1.1.1.1.1.1.2.1.2.2	0.731243001119821	.	61880001	61960000	#FF9191	1	0.75
chr1	61960001	62280000	A.2.1.2.1.1.2.2.2.1.2	0.618141097424412	.	61960001	62280000	#FF9191	1	0.75
chr1	62280001	62400000	A.2.2.1.2.2.2.1.2.2.1.1	0.492721164613662	.	62280001	62400000	#FFDADA	1	0.625
chr1	62400001	62600000	A.2.2.2.1.2.2.2	0.449048152295633	.	62400001	62600000	#FFDADA	1	0.625
chr1	62600001	62920000	A.2.2.2.1.1.1.1.2.1.2	0.477043673012318	.	62600001	62920000	#FFDADA	1	0.625
chr1	62920001	63120000	A.2.2.2.2.1.2.2.2.1	0.435610302351624	.	62920001	63120000	#FFDADA	1	0.625
chr1	63120001	63280000	A.2.2.1.2.2.2.1.2.2.1.2	0.491601343784994	.	63120001	63280000	#FFDADA	1	0.625
chr1	63280001	63520000	B.1.2.2.1.2.2.2.1.2	0.226203807390817	.	63280001	63520000	#9191FF	1	0.375
chr1	63520001	63600000	B.1.2.1.2.2.2.2.1	0.251959686450168	.	63520001	63600000	#9191FF	1	0.375
chr1	63600001	63760000	B.1.2.2.1.2.2.2.2.2	0.223964165733483	.	63600001	63760000	#9191FF	1	0.375
chr1	63760001	64000000	B.1.1.1.2.2.1.2.2.2.2	0.358342665173572	.	63760001	64000000	#DADAFF	1	0.5
chr1	64000001	64320000	A.2.2.2.1.1.2.2.2.1	0.461366181410974	.	64000001	64320000	#FFDADA	1	0.625
chr1	64320001	64600000	B.1.1.1.2.2.2.2.1.2	0.352743561030235	.	64320001	64600000	#DADAFF	1	0.5
chr1	64600001	64920000	B.1.1.1.2.1.2.1.2.1	0.377379619260918	.	64600001	64920000	#DADAFF	1	0.5
chr1	64920001	65360000	A.1.2.2.1.1.1.1.2.1.1	0.819708846584546	.	64920001	65360000	#FF4848	1	0.875
chr1	65360001	65560000	A.1.1.2.2.1.1.2.2.2.1.1	0.926091825307951	.	65360001	65560000	#FF0000	1	1
chr1	65560001	66000000	A.2.2.2.1.1.1.1.2.1.1.2.1	0.479283314669653	.	65560001	66000000	#FFDADA	1	0.625
chr1	66000001	66200000	A.2.2.2.1.1.2.1.2.1.1	0.468085106382979	.	66000001	66200000	#FFDADA	1	0.625
chr1	66200001	66720000	B.2.1.2.1.2.2.2.1.2.1	0.107502799552072	.	66200001	66720000	#4848FF	1	0.25
chr1	66720001	66840000	A.2.1.1.2.1.2.1.1.2.1	0.67973124300112	.	66720001	66840000	#FF9191	1	0.75
chr1	66840001	67280000	A.2.2.2.1.1.2.2.1.1.1	0.464725643896976	.	66840001	67280000	#FFDADA	1	0.625
chr1	67280001	67360000	B.1.1.1.2.2.2.1.1	0.357222844344905	.	67280001	67360000	#DADAFF	1	0.5
chr1	67360001	67520000	A.2.1.1.2.1.1.1.1.2.1.2	0.694288913773796	.	67360001	67520000	#FF9191	1	0.75
chr1	67520001	67800000	B.1.2.1.2.2.2.1.2.2.1	0.254199328107503	.	67520001	67800000	#9191FF	1	0.375
chr1	67800001	67960000	A.2.1.2.2.2.1.1.2.1.2	0.583426651735722	.	67800001	67960000	#FF9191	1	0.75
chr1	67960001	68080000	A.2.2.1.2.2.2.1.1.1	0.498320268756999	.	67960001	68080000	#FFDADA	1	0.625
chr1	68080001	68320000	A.1.2.2.2.2.1.2.2	0.752519596864502	.	68080001	68320000	#FF4848	1	0.875
chr1	68320001	68600000	B.1.2.1.2.1.2.1.1.2.1	0.272116461366181	.	68320001	68600000	#9191FF	1	0.375
chr1	68600001	68880000	A.2.2.1.2.2.1.2.1.2.1.2	0.501679731243001	.	68600001	68880000	#FFDADA	1	0.625
chr1	68880001	69080000	B.1.1.2.1.1.1.2.2.2	0.338185890257559	.	68880001	69080000	#DADAFF	1	0.5
chr1	69080001	69240000	B.2.1.1.2.1.2.2.1.1	0.153415453527436	.	69080001	69240000	#4848FF	1	0.25
chr1	69240001	69880000	B.2.2.2.1.1.2.2	0.013437849944009	.	69240001	69880000	#0000FF	1	0.125
chr1	69880001	70280000	B.2.2.1.1.1.1.1.1.2	0.0761478163493841	.	69880001	70280000	#0000FF	1	0.125
chr1	70280001	70600000	B.2.2.1.1.1.1.1.1.1	0.0772676371780515	.	70280001	70600000	#0000FF	1	0.125
chr1	70600001	70840000	A.2.1.1.2.1.2.1.1.1	0.680851063829787	.	70600001	70840000	#FF9191	1	0.75
chr1	70840001	70920000	A.2.2.1.2.2.1.1.2.2	0.505039193729003	.	70840001	70920000	#FFDADA	1	0.625
chr1	70920001	71560000	B.2.1.2.1.2.2.1	0.109742441209406	.	70920001	71560000	#4848FF	1	0.25
chr1	71560001	71760000	B.2.1.2.1.1.1.2.2.1.2.1.1	0.12989921612542	.	71560001	71760000	#4848FF	1	0.25
chr1	71760001	72000000	B.2.1.2.1.1.2.2.2	0.114221724524076	.	71760001	72000000	#4848FF	1	0.25
chr1	72000001	72120000	B.1.2.2.1.2.2.1.1.2	0.231802911534155	.	72000001	72120000	#9191FF	1	0.375
chr1	72120001	72280000	B.2.1.1.2.2.2.1.2	0.142217245240761	.	72120001	72280000	#4848FF	1	0.25
chr1	72280001	72560000	B.2.1.2.1.1.2.1.2.1.1	0.119820828667413	.	72280001	72560000	#4848FF	1	0.25
chr1	72560001	72760000	B.2.1.2.1.1.1.1.2.1	0.136618141097424	.	72560001	72760000	#4848FF	1	0.25
chr1	72760001	72840000	B.1.2.1.2.2.1.2.2.2.2	0.25979843225084	.	72760001	72840000	#9191FF	1	0.375
chr1	72840001	73160000	B.2.1.2.1.1.2.1.2.2	0.117581187010078	.	72840001	73160000	#4848FF	1	0.25
chr1	73160001	73360000	B.2.2.1.1.1.2.1.1.1.2.1	0.0716685330347144	.	73160001	73360000	#0000FF	1	0.125
chr1	73360001	73520000	B.2.2.1.1.1.2.1.1.2.2.1	0.0671892497200448	.	73360001	73520000	#0000FF	1	0.125
chr1	73520001	73960000	B.2.2.2.1.1.1.1.1	0.019036954087346	.	73520001	73960000	#0000FF	1	0.125
chr1	73960001	74160000	B.2.1.2.1.1.1.1.2.2.2	0.13437849944009	.	73960001	74160000	#4848FF	1	0.25
chr1	74160001	74640000	B.2.2.1.1.2.1.2.1	0.0571108622620381	.	74160001	74640000	#0000FF	1	0.125
chr1	74640001	74880000	B.1.1.2.1.1.1.1.2.2.2	0.346024636058231	.	74640001	74880000	#DADAFF	1	0.5
chr1	74880001	75240000	B.1.2.2.1.2.2.1.1.1	0.232922732362822	.	74880001	75240000	#9191FF	1	0.375
chr1	75240001	75600000	B.2.2.1.1.2.2.1.2	0.0537513997760358	.	75240001	75600000	#0000FF	1	0.125
chr1	75600001	75800000	B.2.2.1.1.1.2.1.1.1.2.2	0.070548712206047	.	75600001	75800000	#0000FF	1	0.125
chr1	75800001	76160000	B.2.1.2.1.1.1.2.2.1.2.1.2	0.128779395296753	.	75800001	76160000	#4848FF	1	0.25
chr1	76160001	76280000	A.2.2.1.2.2.2.1.2.1.1	0.494960806270997	.	76160001	76280000	#FFDADA	1	0.625
chr1	76280001	76440000	B.1.2.1.2.2.2.2.2.2.2	0.247480403135498	.	76280001	76440000	#9191FF	1	0.375
chr1	76440001	77040000	B.1.1.1.1.2.1.1	0.402015677491601	.	76440001	77040000	#DADAFF	1	0.5
chr1	77040001	77120000	B.1.1.1.2.2.1.2.2.2.1	0.35946248600224	.	77040001	77120000	#DADAFF	1	0.5
chr1	77120001	77320000	B.1.2.2.1.2.2.2.2.1	0.22508398656215	.	77120001	77320000	#9191FF	1	0.375
chr1	77320001	77600000	B.2.1.2.1.2.2.2.1.1	0.108622620380739	.	77320001	77600000	#4848FF	1	0.25
chr1	77600001	78280000	A.2.2.2.1.1.2.2.1.1.2	0.463605823068309	.	77600001	78280000	#FFDADA	1	0.625
chr1	78280001	78440000	A.1.2.2.1.1.2.1.2	0.812989921612542	.	78280001	78440000	#FF4848	1	0.875
chr1	78440001	78600000	A.1.1.2.2.1.1.1.2.2	0.93057110862262	.	78440001	78600000	#FF0000	1	1
chr1	78600001	78920000	B.2.1.2.1.1.1.2.2.1.1	0.131019036954087	.	78600001	78920000	#4848FF	1	0.25
chr1	78920001	79040000	B.2.1.1.2.2.1.2.1	0.146696528555431	.	78920001	79040000	#4848FF	1	0.25
chr1	79040001	79200000	B.1.1.2.1.1.1.2.2.1.1	0.340425531914894	.	79040001	79200000	#DADAFF	1	0.5
chr1	79200001	79560000	B.1.1.2.1.1.1.1.2.2.1	0.347144456886898	.	79200001	79560000	#DADAFF	1	0.5
chr1	79560001	79880000	B.2.1.1.2.1.2.2.1.2	0.152295632698768	.	79560001	79880000	#4848FF	1	0.25
chr1	79880001	80160000	B.2.1.2.1.1.2.1.1.2.2.2	0.120940649496081	.	79880001	80160000	#4848FF	1	0.25
chr1	80160001	80280000	B.2.1.1.2.2.1.1.2	0.147816349384099	.	80160001	80280000	#4848FF	1	0.25
chr1	80280001	80480000	B.2.1.2.1.1.1.1.2.2.1	0.135498320268757	.	80280001	80480000	#4848FF	1	0.25
chr1	80480001	80640000	B.2.1.2.1.1.2.1.1.2.1	0.123180291153415	.	80480001	80640000	#4848FF	1	0.25
chr1	80640001	81000000	B.2.2.2.1.1.1.2.1	0.0167973124300112	.	80640001	81000000	#0000FF	1	0.125
chr1	81000001	81080000	B.1.2.2.1.2.1.2.1	0.235162374020157	.	81000001	81080000	#9191FF	1	0.375
chr1	81080001	81400000	B.2.2.1.1.2.2.1.1	0.0548712206047032	.	81080001	81400000	#0000FF	1	0.125
chr1	81400001	81760000	B.2.1.2.1.1.1.2.1.1	0.133258678611422	.	81400001	81760000	#4848FF	1	0.25
chr1	81760001	81840000	A.2.2.1.2.2.2.2.2.2.1	0.486002239641657	.	81760001	81840000	#FFDADA	1	0.625
chr1	81840001	82280000	A.2.2.1.2.2.1.1.1.2.2	0.507278835386338	.	81840001	82280000	#FFDADA	1	0.625
chr1	82280001	82440000	A.2.1.1.2.1.2.2.2	0.667413213885778	.	82280001	82440000	#FF9191	1	0.75
chr1	82440001	82640000	B.1.1.1.2.2.1.1.1.2	0.369540873460246	.	82440001	82640000	#DADAFF	1	0.5
chr1	82640001	82800000	B.1.1.2.1.1.1.2.2.1.2	0.339305711086226	.	82640001	82800000	#DADAFF	1	0.5
chr1	82800001	82960000	B.1.1.1.2.2.1.1.2.1.2	0.367301231802912	.	82800001	82960000	#DADAFF	1	0.5
chr1	82960001	83160000	B.1.2.1.2.2.1.1.2	0.264277715565509	.	82960001	83160000	#9191FF	1	0.375
chr1	83160001	83600000	B.1.1.2.1.1.1.1.1	0.349384098544233	.	83160001	83600000	#DADAFF	1	0.5
chr1	83600001	83840000	B.1.1.2.1.1.1.2.1.2.1	0.342665173572228	.	83600001	83840000	#DADAFF	1	0.5
chr1	83840001	84120000	B.1.1.1.2.2.1.1.2.1.1	0.368421052631579	.	83840001	84120000	#DADAFF	1	0.5
chr1	84120001	84400000	B.1.1.2.1.1.2.1.2	0.335946248600224	.	84120001	84400000	#DADAFF	1	0.5
chr1	84400001	84600000	B.1.1.1.2.2.2.2.1.1.2	0.353863381858903	.	84400001	84600000	#DADAFF	1	0.5
chr1	84600001	84920000	B.1.2.1.2.2.2.1.2.1	0.25531914893617	.	84600001	84920000	#9191FF	1	0.375
chr1	84920001	85080000	A.2.1.1.2.1.2.1.2.1.2	0.67525195968645	.	84920001	85080000	#FF9191	1	0.75
chr1	85080001	85400000	B.1.2.1.2.1.2.1.1.1.1	0.274356103023516	.	85080001	85400000	#9191FF	1	0.375
chr1	85400001	85680000	B.1.1.2.1.1.2.2	0.334826427771557	.	85400001	85680000	#DADAFF	1	0.5
chr1	85680001	85960000	A.2.1.1.2.1.2.1.2.1.1.1	0.677491601343785	.	85680001	85960000	#FF9191	1	0.75
chr1	85960001	86040000	A.2.2.2.2.1.2.1.1.1	0.441209406494961	.	85960001	86040000	#FFDADA	1	0.625
chr1	86040001	86200000	A.2.2.1.2.2.1.2.2	0.499440089585666	.	86040001	86200000	#FFDADA	1	0.625
chr1	86200001	86760000	B.2.2.1.1.2.1.2.2	0.0559910414333707	.	86200001	86760000	#0000FF	1	0.125
chr1	86760001	87200000	B.1.2.1.2.2.2.1.1.1	0.258678611422172	.	86760001	87200000	#9191FF	1	0.375
chr1	87200001	87400000	A.2.1.1.2.1.2.1.2.2.2	0.671892497200448	.	87200001	87400000	#FF9191	1	0.75
chr1	87400001	87760000	B.1.1.1.2.2.1.1.2.2.2	0.365061590145577	.	87400001	87760000	#DADAFF	1	0.5
chr1	87760001	87920000	A.2.2.1.2.2.2.1.2.2.2	0.490481522956327	.	87760001	87920000	#FFDADA	1	0.625
chr1	87920001	88200000	B.1.2.1.2.2.1.2.2.2.1	0.260918253079507	.	87920001	88200000	#9191FF	1	0.375
chr1	88200001	88360000	B.1.2.1.2.2.1.2.1	0.263157894736842	.	88200001	88360000	#9191FF	1	0.375
chr1	88360001	88560000	B.1.2.2.1.2.1.1.1.1	0.239641657334826	.	88360001	88560000	#9191FF	1	0.375
chr1	88560001	88800000	B.2.1.2.1.1.2.1.2.1.2	0.118701007838746	.	88560001	88800000	#4848FF	1	0.25
chr1	88800001	88920000	B.2.1.1.2.2.2.1.1	0.143337066069429	.	88800001	88920000	#4848FF	1	0.25
chr1	88920001	89080000	B.1.2.2.1.2.1.1.2.1	0.237402015677492	.	88920001	89080000	#9191FF	1	0.375
chr1	89080001	89360000	A.2.1.2.2.2.2.1.1	0.572228443449048	.	89080001	89360000	#FF9191	1	0.75
chr1	89360001	89560000	A.2.1.1.2.1.1.1.1.1.2.2.2	0.697648376259798	.	89360001	89560000	#FF9191	1	0.75
chr1	89560001	90080000	A.1.2.2.1.1.2.2.2	0.80963045912654	.	89560001	90080000	#FF4848	1	0.875
chr1	90080001	90200000	A.1.2.1.2.2.2.1.1.1.2	0.830907054871221	.	90080001	90200000	#FF4848	1	0.875
chr1	90200001	90280000	A.2.1.1.2.1.2.2.1.2	0.668533034714446	.	90200001	90280000	#FF9191	1	0.75
chr1	90280001	90480000	A.2.1.1.2.1.2.1.1.2.2	0.678611422172452	.	90280001	90480000	#FF9191	1	0.75
chr1	90480001	90880000	B.1.2.1.2.1.2.1.1.2.2	0.270996640537514	.	90480001	90880000	#9191FF	1	0.375
chr1	90880001	91320000	B.2.1.1.2.1.2.2.2	0.151175811870101	.	90880001	91320000	#4848FF	1	0.25
chr1	91320001	91480000	A.2.1.1.2.1.1.1.2.1.2.2	0.689809630459127	.	91320001	91480000	#FF9191	1	0.75
chr1	91480001	91560000	B.1.1.1.2.2.1.1.1.1	0.370660694288914	.	91480001	91560000	#DADAFF	1	0.5
chr1	91560001	91760000	B.1.2.1.2.2.2.1.2.2.2	0.253079507278835	.	91560001	91760000	#9191FF	1	0.375
chr1	91760001	91920000	B.1.2.1.2.2.1.1.1	0.265397536394177	.	91760001	91920000	#9191FF	1	0.375
chr1	91920001	92400000	A.2.1.2.2.2.2.2.2.1	0.566629339305711	.	91920001	92400000	#FF9191	1	0.75
chr1	92400001	92600000	B.1.1.1.2.2.1.2.2.1.2	0.360582306830907	.	92400001	92600000	#DADAFF	1	0.5
chr1	92600001	92760000	B.1.1.1.2.2.2.2.1.1.1	0.35498320268757	.	92600001	92760000	#DADAFF	1	0.5
chr1	92760001	92880000	B.1.1.1.2.2.1.1.2.2.1	0.366181410974244	.	92760001	92880000	#DADAFF	1	0.5
chr1	92880001	93200000	A.2.2.2.1.1.1.2.1.1	0.473684210526316	.	92880001	93200000	#FFDADA	1	0.625
chr1	93200001	93560000	A.2.1.1.2.1.1.1.1.2.2	0.693169092945129	.	93200001	93560000	#FF9191	1	0.75
chr1	93560001	93840000	A.2.1.1.2.1.1.1.1.2.1.1.2	0.695408734602464	.	93560001	93840000	#FF9191	1	0.75
chr1	93840001	94160000	A.1.1.2.1.1.2.1.1.1	0.957446808510638	.	93840001	94160000	#FF0000	1	1
chr1	94160001	94360000	A.1.2.1.1.1.2.1.2.1	0.884658454647256	.	94160001	94360000	#FF4848	1	0.875
chr1	94360001	94440000	A.2.1.1.1.1.1.2.1.2.2	0.723404255319149	.	94360001	94440000	#FF9191	1	0.75
chr1	94440001	94640000	A.1.2.1.1.1.1.1.2.2.1	0.893617021276596	.	94440001	94640000	#FF4848	1	0.875
chr1	94640001	95000000	A.1.1.1.2.2.1.2.1	0.977603583426652	.	94640001	95000000	#FF0000	1	1
chr1	95000001	95240000	A.2.1.1.2.1.1.1.1.1.2.2.1.1	0.699888017917133	.	95000001	95240000	#FF9191	1	0.75
chr1	95240001	95520000	A.1.2.1.1.1.2.1.1	0.885778275475924	.	95240001	95520000	#FF4848	1	0.875
chr1	95520001	95720000	A.2.1.1.2.1.1.1.1.1.2.2.1.2	0.698768197088466	.	95520001	95720000	#FF9191	1	0.75
chr1	95720001	95920000	B.1.2.2.1.2.1.1.2.2	0.236282194848824	.	95720001	95920000	#9191FF	1	0.375
chr1	95920001	96200000	B.2.2.1.1.1.2.2.1.1	0.0627099664053751	.	95920001	96200000	#0000FF	1	0.125
chr1	96200001	96680000	B.2.2.2.1.1.1.1.2	0.0179171332586786	.	96200001	96680000	#0000FF	1	0.125
chr1	96680001	96800000	B.1.2.2.1.2.1.2.2	0.234042553191489	.	96680001	96800000	#9191FF	1	0.375
chr1	96800001	97320000	B.1.2.2.1.2.2.2.1.1.2	0.227323628219485	.	96800001	97320000	#9191FF	1	0.375
chr1	97320001	97880000	B.1.2.2.1.2.2.2.1.1.1	0.228443449048152	.	97320001	97880000	#9191FF	1	0.375
chr1	97880001	97960000	A.2.2.2.2.1.2.2.1.1	0.437849944008959	.	97880001	97960000	#FFDADA	1	0.625
chr1	97960001	98160000	A.2.2.1.2.2.2.2.2.2.2.1	0.48488241881299	.	97960001	98160000	#FFDADA	1	0.625
chr1	98160001	98440000	A.2.2.2.1.1.1.2.1.2	0.472564389697648	.	98160001	98440000	#FFDADA	1	0.625
chr1	98440001	98600000	B.1.2.1.2.2.2.2.2.2.1	0.248600223964166	.	98440001	98600000	#9191FF	1	0.375
chr1	98600001	98760000	B.2.1.2.1.1.1.1.1.1	0.138857782754759	.	98600001	98760000	#4848FF	1	0.25
chr1	98760001	99120000	B.2.2.1.1.1.1.2	0.0739081746920493	.	98760001	99120000	#0000FF	1	0.125
chr1	99120001	99240000	B.1.1.2.1.1.1.2.1.2.2	0.341545352743561	.	99120001	99240000	#DADAFF	1	0.5
chr1	99240001	99560000	B.2.1.2.1.1.1.2.2.1.2.2.2	0.126539753639418	.	99240001	99560000	#4848FF	1	0.25
chr1	99560001	99760000	B.1.2.1.2.2.2.1.1.2.2	0.256438969764838	.	99560001	99760000	#9191FF	1	0.375
chr1	99760001	99920000	B.1.1.2.1.1.2.1.1	0.337066069428891	.	99760001	99920000	#DADAFF	1	0.5
chr1	99920001	100240000	A.1.2.2.1.1.2.2.1.1	0.811870100783875	.	99920001	100240000	#FF4848	1	0.875
chr1	100240001	100440000	A.2.2.2.1.1.1.1.2.2.2	0.474804031354983	.	100240001	100440000	#FFDADA	1	0.625
chr1	100440001	100640000	A.2.1.1.2.1.2.1.2.1.1.2	0.676371780515118	.	100440001	100640000	#FF9191	1	0.75
chr1	100640001	100760000	A.2.1.1.2.1.1.1.2.1.2.1	0.690929451287794	.	100640001	100760000	#FF9191	1	0.75
chr1	100760001	100920000	A.1.2.2.2.2.1.2.1.2	0.753639417693169	.	100760001	100920000	#FF4848	1	0.875
chr1	100920001	101360000	A.2.2.1.2.2.1.2.1.2.2	0.500559910414334	.	100920001	101360000	#FFDADA	1	0.625
chr1	101360001	101800000	A.1.2.1.1.1.1.2.2.1	0.888017917133259	.	101360001	101800000	#FF4848	1	0.875
chr1	101800001	102000000	B.2.1.1.2.1.2.1.1	0.15565509518477	.	101800001	102000000	#4848FF	1	0.25
chr1	102000001	102080000	B.1.2.2.1.2.1.1.1.2	0.238521836506159	.	102000001	102080000	#9191FF	1	0.375
chr1	102080001	102440000	B.2.2.1.1.2.1.1	0.0582306830907055	.	102080001	102440000	#0000FF	1	0.125
chr1	102440001	102720000	B.2.1.2.1.1.2.1.1.2.2.1	0.122060470324748	.	102440001	102720000	#4848FF	1	0.25
chr1	102720001	102960000	B.2.2.1.1.2.2.2	0.0526315789473684	.	102720001	102960000	#0000FF	1	0.125
chr1	102960001	103160000	B.2.2.1.1.1.2.1.1.2.1.1	0.0694288913773796	.	102960001	103160000	#0000FF	1	0.125
chr1	103160001	103400000	B.2.1.2.1.1.2.2.1.1	0.116461366181411	.	103160001	103400000	#4848FF	1	0.25
chr1	103400001	103480000	B.2.1.1.2.2.1.1.1.1	0.150055991041433	.	103400001	103480000	#4848FF	1	0.25
chr1	103480001	103600000	B.2.1.1.2.2.2.2.2	0.139977603583427	.	103480001	103600000	#4848FF	1	0.25
chr1	103600001	103800000	B.2.2.1.1.1.2.1.1.2.2.2	0.0660694288913774	.	103600001	103800000	#0000FF	1	0.125
chr1	103880001	103960000	B.2.2.1.1.1.2.1.1.2.2.2	0.0660694288913774	.	103880001	103960000	#0000FF	1	0.125
chr1	104000001	104160000	B.1.2.1.2.2.2.2.2.1.1	0.250839865621501	.	104000001	104160000	#9191FF	1	0.375
chr1	104160001	104200000	B.2.2.2.1.1.1.2.2	0.0156774916013438	.	104160001	104200000	#0000FF	1	0.125
chr1	104240001	104720000	B.2.2.2.1.1.1.2.2	0.0156774916013438	.	104240001	104720000	#0000FF	1	0.125
chr1	104720001	104840000	B.2.1.1.2.2.1.2.2.1	0.145576707726764	.	104720001	104840000	#4848FF	1	0.25
chr1	104840001	105040000	B.2.2.1.1.1.2.1.2.2	0.0638297872340425	.	104840001	105040000	#0000FF	1	0.125
chr1	105040001	105280000	B.2.1.2.1.1.1.2.2.2	0.12541993281075	.	105040001	105280000	#4848FF	1	0.25
chr1	105280001	106120000	B.2.2.2.2.1	0.00447928331466965	.	105280001	106120000	#0000FF	1	0.125
chr1	106120001	106320000	B.2.2.1.1.1.2.1.2.1	0.06494960806271	.	106120001	106320000	#0000FF	1	0.125
chr1	106320001	106440000	B.2.1.1.2.2.1.2.2.2	0.144456886898096	.	106320001	106440000	#4848FF	1	0.25
chr1	106440001	106600000	B.2.1.2.1.1.1.1.1.2	0.137737961926092	.	106440001	106600000	#4848FF	1	0.25
chr1	106600001	106800000	B.2.2.1.1.1.2.1.1.1.1	0.0727883538633819	.	106600001	106800000	#0000FF	1	0.125
chr1	106800001	107000000	B.2.2.1.1.1.2.1.1.2.1.2	0.0683090705487122	.	106800001	107000000	#0000FF	1	0.125
chr1	107000001	107120000	B.2.1.2.1.1.2.2.1.2	0.115341545352744	.	107000001	107120000	#4848FF	1	0.25
chr1	107120001	107200000	B.2.1.1.2.2.2.2.1	0.141097424412094	.	107120001	107200000	#4848FF	1	0.25
chr1	107200001	107520000	B.2.2.1.1.1.2.2.1.2	0.0615901455767077	.	107200001	107520000	#0000FF	1	0.125
chr1	107520001	107680000	B.1.2.1.2.2.2.2.2.1.2	0.249720044792833	.	107520001	107680000	#9191FF	1	0.375
chr1	107680001	107840000	B.2.1.1.2.2.1.1.1.2	0.148936170212766	.	107680001	107840000	#4848FF	1	0.25
chr1	107840001	108080000	B.2.1.2.1.1.1.2.2.1.2.2.1	0.127659574468085	.	107840001	108080000	#4848FF	1	0.25
chr1	108080001	108280000	B.1.2.2.1.2.2.1.2.2	0.22956326987682	.	108080001	108280000	#9191FF	1	0.375
chr1	108280001	108520000	A.2.2.2.2.1.2.1.2	0.438969764837626	.	108280001	108520000	#FFDADA	1	0.625
chr1	108520001	108760000	A.2.2.1.2.2.1.1.1.1.1	0.51063829787234	.	108520001	108760000	#FFDADA	1	0.625
chr1	108760001	108840000	A.2.2.2.2.1.1.2.1	0.443449048152296	.	108760001	108840000	#FFDADA	1	0.625
chr1	108840001	108920000	A.2.1.2.2.2.2.1.2.1	0.571108622620381	.	108840001	108920000	#FF9191	1	0.75
chr1	108960001	109280000	A.2.1.2.2.2.2.1.2.1	0.571108622620381	.	108960001	109280000	#FF9191	1	0.75
chr1	109280001	109520000	A.1.2.1.1.1.1.2.2.2	0.886898096304591	.	109280001	109520000	#FF4848	1	0.875
chr1	109520001	109760000	A.1.1.2.2.1.1.2.1	0.929451287793953	.	109520001	109760000	#FF0000	1	1
chr1	109760001	110120000	A.1.1.2.1.1.2.1.1.2	0.956326987681971	.	109760001	110120000	#FF0000	1	1
chr1	110120001	110320000	A.1.1.2.2.1.1.1.1	0.932810750279955	.	110120001	110320000	#FF0000	1	1
chr1	110320001	110560000	A.1.1.1.2.2.1.1.1.2	0.979843225083987	.	110320001	110560000	#FF0000	1	1
chr1	110560001	111040000	A.1.2.1.1.1.1.1.1.2.2	0.895856662933931	.	110560001	111040000	#FF4848	1	0.875
chr1	111040001	111360000	B.1.1.2.1.1.1.2.1.1.2	0.343784994400896	.	111040001	111360000	#DADAFF	1	0.5
chr1	111360001	111640000	B.1.2.1.2.2.2.1.1.2.1	0.257558790593505	.	111360001	111640000	#9191FF	1	0.375
chr1	111640001	111960000	A.2.2.1.2.2.1.2.1.2.1.1	0.502799552071668	.	111640001	111960000	#FFDADA	1	0.625
chr1	111960001	112280000	A.1.1.1.2.2.1.2.2	0.976483762597984	.	111960001	112280000	#FF0000	1	1
chr1	112280001	112480000	A.2.2.1.2.1.1.1.1	0.530795072788354	.	112280001	112480000	#FFDADA	1	0.625
chr1	112480001	112680000	A.2.2.2.2.1.2.1.1.2	0.440089585666293	.	112480001	112680000	#FFDADA	1	0.625
chr1	112680001	112880000	A.2.2.2.1.1.2.2.1.2	0.462486002239642	.	112680001	112880000	#FFDADA	1	0.625
chr1	112880001	113280000	A.1.1.2.1.1.2.1.2.2	0.954087346024636	.	112880001	113280000	#FF0000	1	1
chr1	113280001	113680000	A.1.2.1.1.1.2.2.2	0.881298992161254	.	113280001	113680000	#FF4848	1	0.875
chr1	113680001	113880000	B.1.1.2.1.1.1.1.2.1	0.348264277715566	.	113680001	113880000	#DADAFF	1	0.5
chr1	113880001	114280000	A.2.1.2.2.2.1.2.2.2	0.573348264277716	.	113880001	114280000	#FF9191	1	0.75
chr1	114280001	114600000	A.1.2.2.1.1.2.2.1.2	0.810750279955207	.	114280001	114600000	#FF4848	1	0.875
chr1	114600001	114960000	A.2.2.2.1.2.1.2.1.2.2	0.453527435610302	.	114600001	114960000	#FFDADA	1	0.625
chr1	114960001	115120000	A.2.1.1.2.1.2.2.1.1.1	0.670772676371781	.	114960001	115120000	#FF9191	1	0.75
chr1	115120001	115360000	A.2.1.1.2.1.2.1.2.2.1.1	0.674132138857783	.	115120001	115360000	#FF9191	1	0.75
chr1	115360001	115520000	B.1.2.1.2.1.2.2	0.266517357222844	.	115360001	115520000	#9191FF	1	0.375
chr1	115520001	115680000	B.1.1.1.2.2.2.2.2.2	0.3505039193729	.	115520001	115680000	#DADAFF	1	0.5
chr1	115680001	116000000	A.2.2.2.1.1.2.2.2.2	0.460246360582307	.	115680001	116000000	#FFDADA	1	0.625
chr1	116000001	116320000	A.2.2.1.2.2.1.1.1.1.2	0.509518477043673	.	116000001	116320000	#FFDADA	1	0.625
chr1	116320001	116640000	B.1.2.1.2.1.2.1.2.2.2	0.267637178051512	.	116320001	116640000	#9191FF	1	0.375
chr1	116640001	116800000	A.2.2.1.2.2.2.2.2.2.2.2	0.483762597984323	.	116640001	116800000	#FFDADA	1	0.625
chr1	116800001	117200000	A.1.2.1.1.1.1.2.1.1.2	0.890257558790594	.	116800001	117200000	#FF4848	1	0.875
chr1	117200001	117480000	A.2.2.2.2.2.2.2.2.2	0.413213885778276	.	117200001	117480000	#FFDADA	1	0.625
chr1	117480001	117600000	A.2.2.2.1.1.1.2.2	0.471444568868981	.	117480001	117600000	#FFDADA	1	0.625
chr1	117600001	117680000	A.2.1.1.2.1.2.2.1.1.2	0.669652855543113	.	117600001	117680000	#FF9191	1	0.75
chr1	117680001	117880000	A.2.2.2.2.1.2.2.2.2.1	0.434490481522956	.	117680001	117880000	#FFDADA	1	0.625
chr1	117880001	118120000	A.2.2.1.2.2.2.1.1.2.1	0.497200447928331	.	117880001	118120000	#FFDADA	1	0.625
chr1	118120001	118240000	A.2.2.1.2.2.2.1.2.1.2	0.493840985442329	.	118120001	118240000	#FFDADA	1	0.625
chr1	118240001	118520000	A.2.2.1.2.2.2.1.1.2.2	0.496080627099664	.	118240001	118520000	#FFDADA	1	0.625
chr1	118520001	118840000	B.2.1.2.1.1.2.1.1.1	0.124300111982083	.	118520001	118840000	#4848FF	1	0.25
chr1	118840001	119120000	B.2.2.1.1.1.2.2.2.1	0.0604703247480403	.	118840001	119120000	#0000FF	1	0.125
chr1	119120001	119400000	B.2.2.1.1.1.2.2.2.2	0.0593505039193729	.	119120001	119400000	#0000FF	1	0.125
chr1	119400001	119600000	B.1.2.2.1.2.2.1.2.1	0.230683090705487	.	119400001	119600000	#9191FF	1	0.375
chr1	119600001	119720000	A.2.2.2.2.1.2.2.2.2.2	0.433370660694289	.	119600001	119720000	#FFDADA	1	0.625
chr1	119720001	120080000	B.2.1.1.2.1.2.1.2	0.154535274356103	.	119720001	120080000	#4848FF	1	0.25
chr1	120080001	120240000	A.2.1.2.2.2.2.1.2.2	0.569988801791713	.	120080001	120240000	#FF9191	1	0.75
chr1	120240001	120720000	B.1.1.1.2.1.2.1.2.2.2	0.375139977603583	.	120240001	120720000	#DADAFF	1	0.5
chr1	120760001	120800000	B.1.1.1.2.1.2.1.2.2.2	0.375139977603583	.	120760001	120800000	#DADAFF	1	0.5
chr1	120800001	120960000	A.2.2.1.2.2.1.1.2.1	0.506159014557671	.	120800001	120960000	#FFDADA	1	0.625
chr1	121080001	121160000	A.2.2.1.2.2.1.1.2.1	0.506159014557671	.	121080001	121160000	#FFDADA	1	0.625
chr1	121160001	121520000	B.2.1.2.1.2.2.2.1.2.2	0.106382978723404	.	121160001	121520000	#4848FF	1	0.25
chr1	142520001	142840000	B.1.1.2.1.1.1.2.1.1.1	0.344904815229563	.	142520001	142840000	#DADAFF	1	0.5
chr1	142840001	142960000	B.1.1.1.2.2.2.1.2	0.356103023516237	.	142840001	142960000	#DADAFF	1	0.5
chr1	143120001	143320000	B.1.2.1.1.1.2.1	0.293393057110862	.	143120001	143320000	#9191FF	1	0.375
chr1	143360001	143560000	B.1.2.1.2.2.1.2.2.1	0.262038073908175	.	143360001	143560000	#9191FF	1	0.375
chr1	143720001	143800000	A.2.1.2.2.1.1.1.1.1	0.604703247480403	.	143720001	143800000	#FF9191	1	0.75
chr1	143920001	144080000	A.2.1.2.2.1.1.1.1.1	0.604703247480403	.	143920001	144080000	#FF9191	1	0.75
chr1	144080001	144120000	A.2.2.1.1.1.2.1.1.1.2	0.561030235162374	.	144080001	144120000	#FFDADA	1	0.625
chr1	144440001	144600000	A.2.2.1.1.1.2.1.1.1.2	0.561030235162374	.	144440001	144600000	#FFDADA	1	0.625
chr1	144640001	144720000	A.2.2.1.1.1.2.1.1.1.2	0.561030235162374	.	144640001	144720000	#FFDADA	1	0.625
chr1	144800001	145120000	A.1.2.2.1.1.1.2	0.816349384098544	.	144800001	145120000	#FF4848	1	0.875
chr1	145120001	145320000	A.2.2.1.1.1.1.2	0.563269876819709	.	145120001	145320000	#FFDADA	1	0.625
chr1	145360001	145840000	A.1.1.1.2.1.2.1.2	0.983202687569989	.	145360001	145840000	#FF0000	1	1
chr1	145960001	146000000	A.1.1.1.2.1.2.1.2	0.983202687569989	.	145960001	146000000	#FF0000	1	1
chr1	146120001	146160000	A.2.2.2.2.1.1.2.2	0.442329227323628	.	146120001	146160000	#FFDADA	1	0.625
chr1	146280001	146320000	A.2.2.2.2.1.1.2.2	0.442329227323628	.	146280001	146320000	#FFDADA	1	0.625
chr1	146320001	146400000	B.1.1.2.2.2.1.2.2.2.2	0.305711086226204	.	146320001	146400000	#DADAFF	1	0.5
chr1	146440001	146760000	B.1.1.2.2.2.1.2.2.2.2	0.305711086226204	.	146440001	146760000	#DADAFF	1	0.5
chr1	146760001	146960000	B.1.1.2.2.2.2.2.2	0.302351623740202	.	146760001	146960000	#DADAFF	1	0.5
chr1	146960001	147440000	A.1.2.2.1.2.2.1.1.2.2.1	0.792833146696529	.	146960001	147440000	#FF4848	1	0.875
chr1	147680001	147840000	A.1.2.2.1.2.2.1.1.2.2.1	0.792833146696529	.	147680001	147840000	#FF4848	1	0.875
chr1	147920001	148040000	A.2.2.1.2.2.2.2.2.1.2	0.487122060470325	.	147920001	148040000	#FFDADA	1	0.625
chr1	148160001	148280000	A.2.2.2.2.2.1.1.1	0.432250839865622	.	148160001	148280000	#FFDADA	1	0.625
chr1	148320001	148360000	A.2.2.2.2.2.1.1.1	0.432250839865622	.	148320001	148360000	#FFDADA	1	0.625
chr1	148480001	148560000	A.2.2.2.2.2.1.1.1	0.432250839865622	.	148480001	148560000	#FFDADA	1	0.625
chr1	148560001	148680000	B.2.1.1.1.2.2.1.2.1	0.170212765957447	.	148560001	148680000	#4848FF	1	0.25
chr1	148840001	148960000	B.2.1.1.1.2.2.1.2.1	0.170212765957447	.	148840001	148960000	#4848FF	1	0.25
chr1	149000001	149440000	B.2.1.1.1.2.2.1.2.1	0.170212765957447	.	149000001	149440000	#4848FF	1	0.25
chr1	149640001	149760000	B.1.1.1.1.1.1.1.1	0.412094064949608	.	149640001	149760000	#DADAFF	1	0.5
chr1	149760001	150200000	A.1.1.1.2.1.1.1.2	0.987681970884658	.	149760001	150200000	#FF0000	1	1
chr1	150200001	150480000	A.1.1.1.2.2.2.1.1.1.1.1	0.975363941769317	.	150200001	150480000	#FF0000	1	1
chr1	150480001	150760000	A.1.1.1.1.2.1.2.1.1.2	0.996640537513998	.	150480001	150760000	#FF0000	1	1
chr1	150760001	151080000	A.1.1.1.1.2.1.2.2	0.994400895856663	.	150760001	151080000	#FF0000	1	1
chr1	151080001	151280000	A.1.1.1.2.2.2.1.2	0.968645016797312	.	151080001	151280000	#FF0000	1	1
chr1	151280001	151440000	A.1.1.2.1.2.1.2.2.2	0.945128779395297	.	151280001	151440000	#FF0000	1	1
chr1	151440001	151560000	A.1.2.1.1.2.2.2.2.2.1.1	0.864501679731243	.	151440001	151560000	#FF4848	1	0.875
chr1	151560001	151760000	A.1.2.1.1.2.2.2.1.1	0.867861142217245	.	151560001	151760000	#FF4848	1	0.875
chr1	151760001	152040000	A.1.2.2.1.2.2.1.1.2.1.1.1.1.1	0.798432250839866	.	151760001	152040000	#FF4848	1	0.875
chr1	152040001	152200000	B.1.1.2.2.1.2.1.2.1	0.315789473684211	.	152040001	152200000	#DADAFF	1	0.5
chr1	152200001	152520000	B.2.1.1.1.2.1.1.2	0.181410974244121	.	152200001	152520000	#4848FF	1	0.25
chr1	152520001	152760000	B.2.2.1.2.2.1.1.2.1	0.0347144456886898	.	152520001	152760000	#0000FF	1	0.125
chr1	152760001	153280000	B.2.2.1.2.2.2.1.2.2	0.0246360582306831	.	152760001	153280000	#0000FF	1	0.125
chr1	153280001	153440000	A.2.2.2.2.2.2.1.2.1	0.41993281075028	.	153280001	153440000	#FFDADA	1	0.625
chr1	153440001	153960000	A.1.1.1.2.1.1.1.1	0.988801791713326	.	153440001	153960000	#FF0000	1	1
chr1	153960001	154120000	A.2.1.1.2.2.2.1.2.1.2	0.643896976483763	.	153960001	154120000	#FF9191	1	0.75
chr1	154120001	154280000	A.1.2.1.2.1.2.1.2	0.84434490481523	.	154120001	154280000	#FF4848	1	0.875
chr1	154280001	154600000	A.1.1.1.2.2.2.1.1.2.1	0.970884658454647	.	154280001	154600000	#FF0000	1	1
chr1	154600001	154720000	A.1.1.2.2.2.2.2.1.2	0.901455767077268	.	154600001	154720000	#FF0000	1	1
chr1	154720001	154800000	A.1.2.1.2.2.1.2.2.1	0.83538633818589	.	154720001	154800000	#FF4848	1	0.875
chr1	154800001	155200000	A.1.1.2.1.2.2.1.2	0.942889137737962	.	154800001	155200000	#FF0000	1	1
chr1	155200001	155480000	A.1.1.1.2.2.2.2.1.1	0.967525195968645	.	155200001	155480000	#FF0000	1	1
chr1	155480001	155640000	A.1.1.1.2.2.2.2.2	0.96528555431131	.	155480001	155640000	#FF0000	1	1
chr1	155640001	155760000	A.1.1.2.1.2.2.1.1	0.944008958566629	.	155640001	155760000	#FF0000	1	1
chr1	155760001	155960000	A.1.1.1.2.2.2.2.1.2	0.966405375139978	.	155760001	155960000	#FF0000	1	1
chr1	155960001	156040000	A.1.2.1.2.2.1.2.1.1	0.837625979843225	.	155960001	156040000	#FF4848	1	0.875
chr1	156040001	156320000	A.1.1.1.1.2.1.2.1.1.1	0.997760358342665	.	156040001	156320000	#FF0000	1	1
chr1	156320001	156560000	A.1.1.1.2.2.2.1.1.1.2.2	0.972004479283315	.	156320001	156560000	#FF0000	1	1
chr1	156560001	156720000	A.1.1.1.2.2.2.1.1.1.2.1	0.973124300111982	.	156560001	156720000	#FF0000	1	1
chr1	156720001	156880000	A.1.1.2.2.2.2.1.1.2.2	0.90481522956327	.	156720001	156880000	#FF0000	1	1
chr1	156880001	157120000	A.1.2.2.1.2.2.1.2.1.1.2	0.788353863381859	.	156880001	157120000	#FF4848	1	0.875
chr1	157120001	157520000	B.2.1.2.2.1.1.2.1.1.2	0.100783874580067	.	157120001	157520000	#4848FF	1	0.25
chr1	157520001	157920000	B.2.1.2.2.1.2.2.1.2	0.0907054871220605	.	157520001	157920000	#4848FF	1	0.25
chr1	157920001	158160000	A.2.1.1.2.2.1.2.1.1.1	0.653975363941769	.	157920001	158160000	#FF9191	1	0.75
chr1	158160001	158400000	B.2.2.1.2.1.2.2.1.1	0.0391937290033595	.	158160001	158400000	#0000FF	1	0.125
chr1	158400001	158640000	B.2.1.1.1.2.2.1.1.1.2.1	0.174692049272116	.	158400001	158640000	#4848FF	1	0.25
chr1	158640001	158960000	B.2.1.2.2.1.1.2.1.2.1	0.0996640537513998	.	158640001	158960000	#4848FF	1	0.25
chr1	158960001	159080000	A.2.2.2.2.1.2.2.1.2	0.436730123180291	.	158960001	159080000	#FFDADA	1	0.625
chr1	159080001	159200000	B.1.2.1.1.2.2.2.1	0.279955207166853	.	159080001	159200000	#9191FF	1	0.375
chr1	159200001	159360000	B.2.1.1.1.1.2.2.1.2.2	0.185890257558791	.	159200001	159360000	#4848FF	1	0.25
chr1	159360001	159720000	B.2.1.2.2.1.2.1.1	0.0940649496080627	.	159360001	159720000	#4848FF	1	0.25
chr1	159720001	160040000	A.2.1.1.2.2.1.1.2.2.2.2.1	0.656215005599104	.	159720001	160040000	#FF9191	1	0.75
chr1	160040001	160360000	A.1.1.2.1.2.1.2.1	0.947368421052632	.	160040001	160360000	#FF0000	1	1
chr1	160360001	160560000	B.1.1.1.1.2.1.2.1.2.1	0.398656215005599	.	160360001	160560000	#DADAFF	1	0.5
chr1	160560001	160920000	B.1.1.1.1.2.1.2.2.2	0.395296752519597	.	160560001	160920000	#DADAFF	1	0.5
chr1	160920001	161080000	A.1.2.1.2.2.1.2.2.2	0.834266517357223	.	160920001	161080000	#FF4848	1	0.875
chr1	161080001	161200000	A.1.2.1.1.2.1.2.1	0.877939529675252	.	161080001	161200000	#FF4848	1	0.875
chr1	161200001	161360000	A.1.2.1.1.2.1.2.2.2	0.875699888017917	.	161200001	161360000	#FF4848	1	0.875
chr1	161360001	161520000	A.1.2.2.1.2.2.2.1.1.1	0.783874580067189	.	161360001	161520000	#FF4848	1	0.875
chr1	161520001	161680000	A.2.1.2.2.1.2.2.1.1.2	0.591265397536394	.	161520001	161680000	#FF9191	1	0.75
chr1	161680001	162480000	A.2.2.1.1.1.2.2.2.1	0.550951847704367	.	161680001	162480000	#FFDADA	1	0.625
chr1	162480001	162800000	A.2.1.1.2.2.1.2.1.1.2	0.652855543113102	.	162480001	162800000	#FF9191	1	0.75
chr1	162800001	163160000	B.1.2.2.2.1.2.2.1.1.2	0.204927211646137	.	162800001	163160000	#9191FF	1	0.375
chr1	163160001	163280000	B.1.1.2.2.2.2.2.1	0.303471444568869	.	163160001	163280000	#DADAFF	1	0.5
chr1	163280001	163680000	B.2.1.2.2.1.1.2.1.2.2	0.0985442329227324	.	163280001	163680000	#4848FF	1	0.25
chr1	163680001	163800000	B.1.2.2.2.2.2.1.2	0.195968645016797	.	163680001	163800000	#9191FF	1	0.375
chr1	163800001	164000000	B.2.1.1.1.2.2.2.2.1.1.2	0.162374020156775	.	163800001	164000000	#4848FF	1	0.25
chr1	164000001	164200000	B.1.2.2.2.1.2.1.2.2.2	0.207166853303471	.	164000001	164200000	#9191FF	1	0.375
chr1	164200001	164520000	B.1.2.2.2.1.1.2.1.1	0.219484882418813	.	164200001	164520000	#9191FF	1	0.375
chr1	164520001	164680000	A.2.1.2.2.1.2.2.1.1.1	0.592385218365062	.	164520001	164680000	#FF9191	1	0.75
chr1	164680001	164880000	A.2.2.1.1.2.1.1.2	0.543113101903695	.	164680001	164880000	#FFDADA	1	0.625
chr1	164880001	165080000	B.1.2.1.1.1.1.2.1.1	0.296752519596864	.	164880001	165080000	#9191FF	1	0.375
chr1	165080001	165320000	B.1.2.2.2.1.2.1.2.1.2	0.209406494960806	.	165080001	165320000	#9191FF	1	0.375
chr1	165320001	165560000	A.2.2.1.1.2.1.1.1.2	0.544232922732363	.	165320001	165560000	#FFDADA	1	0.625
chr1	165560001	165880000	A.2.1.1.2.2.1.1.1.1.1	0.666293393057111	.	165560001	165880000	#FF9191	1	0.75
chr1	165880001	166040000	B.1.2.1.1.2.1.1.2.2.1	0.28555431131019	.	165880001	166040000	#9191FF	1	0.375
chr1	166040001	166120000	B.1.2.1.1.2.1.1.1.1	0.288913773796193	.	166040001	166120000	#9191FF	1	0.375
chr1	166120001	166520000	B.2.1.1.1.2.2.2.2.1.2	0.161254199328108	.	166120001	166520000	#4848FF	1	0.25
chr1	166520001	166760000	B.2.1.2.2.1.1.2.2.1	0.097424412094065	.	166520001	166760000	#4848FF	1	0.25
chr1	166760001	167200000	B.1.1.1.1.2.1.2.2.1	0.396416573348264	.	166760001	167200000	#DADAFF	1	0.5
chr1	167200001	167560000	A.1.2.2.1.2.2.1.1.2.2.2.1	0.791713325867861	.	167200001	167560000	#FF4848	1	0.875
chr1	167560001	167720000	A.1.1.2.2.2.1.2.1	0.909294512877939	.	167560001	167720000	#FF0000	1	1
chr1	167720001	167880000	A.2.1.1.2.2.1.2.2.1.2	0.6494960806271	.	167720001	167880000	#FF9191	1	0.75
chr1	167880001	168000000	A.1.2.1.1.2.2.1.2.2.1	0.87010078387458	.	167880001	168000000	#FF4848	1	0.875
chr1	168000001	168240000	A.1.2.1.1.2.2.2.2.1	0.86562150055991	.	168000001	168240000	#FF4848	1	0.875
chr1	168240001	168560000	A.2.2.2.1.1.1.1.1.2	0.481522956326988	.	168240001	168560000	#FFDADA	1	0.625
chr1	168560001	168840000	A.2.2.2.2.2.2.1.2.2.2	0.416573348264278	.	168560001	168840000	#FFDADA	1	0.625
chr1	168840001	168960000	A.2.1.1.2.1.1.1.2.2	0.688689809630459	.	168840001	168960000	#FF9191	1	0.75
chr1	168960001	169120000	A.2.2.1.1.2.1.2.1.1	0.541993281075028	.	168960001	169120000	#FFDADA	1	0.625
chr1	169120001	169320000	A.2.2.2.2.2.2.1.1.2.2	0.421052631578947	.	169120001	169320000	#FFDADA	1	0.625
chr1	169320001	169880000	A.2.2.2.1.1.2.1.2.2	0.465845464725644	.	169320001	169880000	#FFDADA	1	0.625
chr1	169880001	170080000	A.2.2.1.1.1.2.1.2.1.1	0.557670772676372	.	169880001	170080000	#FFDADA	1	0.625
chr1	170080001	170160000	A.2.2.2.2.2.1.1.2	0.431131019036954	.	170080001	170160000	#FFDADA	1	0.625
chr1	170160001	170400000	B.1.1.2.2.2.2.1	0.304591265397536	.	170160001	170400000	#DADAFF	1	0.5
chr1	170400001	170560000	B.1.1.1.1.2.2.1	0.394176931690929	.	170400001	170560000	#DADAFF	1	0.5
chr1	170560001	170760000	B.1.1.1.1.1.2.2.1	0.404255319148936	.	170560001	170760000	#DADAFF	1	0.5
chr1	170760001	171040000	B.1.2.1.1.2.2.2.2	0.278835386338186	.	170760001	171040000	#9191FF	1	0.375
chr1	171040001	171240000	A.2.1.2.2.1.1.1.1.2	0.603583426651736	.	171040001	171240000	#FF9191	1	0.75
chr1	171240001	171400000	A.2.2.2.2.2.1.2.1.1.2	0.428891377379619	.	171240001	171400000	#FFDADA	1	0.625
chr1	171400001	171560000	A.1.2.2.1.2.2.2.2.2.1.2.2	0.777155655095185	.	171400001	171560000	#FF4848	1	0.875
chr1	171560001	171800000	A.2.1.1.2.2.1.1.2.2.2.1	0.657334826427772	.	171560001	171800000	#FF9191	1	0.75
chr1	171800001	171960000	A.2.2.1.1.2.2.1.2.2.1	0.534154535274356	.	171800001	171960000	#FFDADA	1	0.625
chr1	171960001	172120000	A.2.2.1.1.1.2.1.2.2	0.555431131019037	.	171960001	172120000	#FFDADA	1	0.625
chr1	172120001	172240000	A.2.2.2.2.2.1.2.2.2	0.42441209406495	.	172120001	172240000	#FFDADA	1	0.625
chr1	172240001	172440000	A.2.1.2.2.1.2.2.2.2	0.586786114221725	.	172240001	172440000	#FF9191	1	0.75
chr1	172440001	172600000	A.2.2.1.1.1.2.2.2.2.1	0.5498320268757	.	172440001	172600000	#FFDADA	1	0.625
chr1	172600001	172680000	B.1.1.1.1.1.2.1	0.405375139977604	.	172600001	172680000	#DADAFF	1	0.5
chr1	172680001	173360000	B.1.2.1.1.1.2.2.2	0.29003359462486	.	172680001	173360000	#9191FF	1	0.375
chr1	173360001	173480000	A.2.2.1.1.1.2.2.1.2.2	0.552071668533035	.	173360001	173480000	#FFDADA	1	0.625
chr1	173480001	173760000	B.1.1.2.2.2.1.2.2.2.1	0.306830907054871	.	173480001	173760000	#DADAFF	1	0.5
chr1	173760001	173920000	A.2.1.1.2.1.1.1.2.1.1	0.692049272116461	.	173760001	173920000	#FF9191	1	0.75
chr1	173920001	174120000	A.2.1.1.2.2.2.2.1.1.2	0.638297872340426	.	173920001	174120000	#FF9191	1	0.75
chr1	174120001	174240000	A.2.1.2.2.1.2.2.1.2	0.590145576707727	.	174120001	174240000	#FF9191	1	0.75
chr1	174240001	174560000	A.2.2.2.1.1.2.1.1.2	0.469204927211646	.	174240001	174560000	#FFDADA	1	0.625
chr1	174560001	175000000	A.2.1.2.2.1.2.1.2.2	0.593505039193729	.	174560001	175000000	#FF9191	1	0.75
chr1	175000001	175320000	A.2.1.1.2.2.1.1.2.2.1.2.1	0.659574468085106	.	175000001	175320000	#FF9191	1	0.75
chr1	175320001	175560000	B.1.2.2.2.1.1.1.2.2	0.22060470324748	.	175320001	175560000	#9191FF	1	0.375
chr1	175560001	175880000	B.1.2.1.1.1.1.1.2.2.2	0.297872340425532	.	175560001	175880000	#9191FF	1	0.375
chr1	175880001	176000000	A.2.2.1.1.2.2.1.2.1.2	0.535274356103024	.	175880001	176000000	#FFDADA	1	0.625
chr1	176000001	176200000	A.2.1.2.2.1.1.2.2	0.597984322508399	.	176000001	176200000	#FF9191	1	0.75
chr1	176200001	176520000	B.2.1.2.2.1.2.2.1.1	0.0918253079507279	.	176200001	176520000	#4848FF	1	0.25
chr1	176520001	176800000	B.1.2.2.2.1.2.1.2.1.1.1	0.211646136618141	.	176520001	176800000	#9191FF	1	0.375
chr1	176800001	177400000	B.2.1.1.1.2.1.1.1.2	0.182530795072788	.	176800001	177400000	#4848FF	1	0.25
chr1	177400001	177560000	B.1.2.2.2.1.2.1.1.1	0.216125419932811	.	177400001	177560000	#9191FF	1	0.375
chr1	177560001	177960000	B.1.2.2.2.1.2.2.1.1.1	0.206047032474804	.	177560001	177960000	#9191FF	1	0.375
chr1	177960001	178280000	A.1.1.2.1.2.1.1.2.1	0.949608062709966	.	177960001	178280000	#FF0000	1	1
chr1	178280001	178480000	A.1.2.1.1.2.1.2.2.1	0.876819708846585	.	178280001	178480000	#FF4848	1	0.875
chr1	178480001	178760000	A.2.1.2.2.1.1.2.1.2.2	0.599104143337066	.	178480001	178760000	#FF9191	1	0.75
chr1	178760001	179040000	A.2.2.1.1.1.2.1.1.2.1	0.559910414333707	.	178760001	179040000	#FFDADA	1	0.625
chr1	179040001	179400000	A.2.1.1.2.2.1.1.1.1.2	0.665173572228443	.	179040001	179400000	#FF9191	1	0.75
chr1	179400001	179760000	B.1.2.2.2.1.2.2.2.1	0.202687569988802	.	179400001	179760000	#9191FF	1	0.375
chr1	179760001	180200000	A.1.1.2.1.2.1.1.2.2	0.948488241881299	.	179760001	180200000	#FF0000	1	1
chr1	180200001	180440000	A.2.2.1.1.2.1.2.1.2.1	0.540873460246361	.	180200001	180440000	#FFDADA	1	0.625
chr1	180440001	180520000	A.1.2.2.1.2.1.2.2	0.8006718924972	.	180440001	180520000	#FF4848	1	0.875
chr1	180520001	180800000	A.1.2.1.1.2.2.2.2.2.1.2.2	0.862262038073908	.	180520001	180800000	#FF4848	1	0.875
chr1	180800001	181160000	A.1.1.2.1.2.2.2.2.1.1.2	0.936170212765957	.	180800001	181160000	#FF0000	1	1
chr1	181160001	181440000	B.1.1.1.1.2.2.2.1.1	0.393057110862262	.	181160001	181440000	#DADAFF	1	0.5
chr1	181440001	181640000	B.1.2.2.2.1.2.1.1.2.1.1	0.215005599104143	.	181440001	181640000	#9191FF	1	0.375
chr1	181640001	181760000	B.1.2.1.1.2.2.1.1	0.282194848824188	.	181640001	181760000	#9191FF	1	0.375
chr1	181760001	181920000	B.1.2.2.2.1.2.1.2.2.1	0.208286674132139	.	181760001	181920000	#9191FF	1	0.375
chr1	181920001	182080000	A.2.2.2.2.1.1.1.1.1	0.447928331466965	.	181920001	182080000	#FFDADA	1	0.625
chr1	182080001	182240000	A.2.2.1.1.1.2.1.1.1.1	0.562150055991041	.	182080001	182240000	#FFDADA	1	0.625
chr1	182240001	182400000	A.2.1.1.2.2.2.2.1.2.1	0.637178051511758	.	182240001	182400000	#FF9191	1	0.75
chr1	182400001	182520000	B.1.1.1.1.1.1.2.1.1.2	0.408734602463606	.	182400001	182520000	#DADAFF	1	0.5
chr1	182520001	182840000	A.2.1.1.2.2.1.1.1.2.1	0.664053751399776	.	182520001	182840000	#FF9191	1	0.75
chr1	182840001	183160000	A.1.1.2.2.2.1.1.1.2	0.911534154535274	.	182840001	183160000	#FF0000	1	1
chr1	183160001	183440000	A.1.2.1.1.2.1.1.2	0.879059350503919	.	183160001	183440000	#FF4848	1	0.875
chr1	183440001	183560000	A.2.1.1.2.2.2.1.2.1.1.1	0.646136618141097	.	183440001	183560000	#FF9191	1	0.75
chr1	183560001	183920000	A.1.1.2.1.2.2.2.2.2	0.933930571108623	.	183560001	183920000	#FF0000	1	1
chr1	183920001	184200000	A.1.2.2.1.2.2.1.2.2.2	0.784994400895857	.	183920001	184200000	#FF4848	1	0.875
chr1	184200001	184400000	A.1.1.2.1.2.1.2.2.1	0.946248600223964	.	184200001	184400000	#FF0000	1	1
chr1	184400001	184680000	A.1.1.2.1.2.2.2.2.1.1.1	0.937290033594625	.	184400001	184680000	#FF0000	1	1
chr1	184680001	185120000	A.1.2.1.1.1.2.2.1	0.882418812989922	.	184680001	185120000	#FF4848	1	0.875
chr1	185120001	185320000	A.2.2.1.1.1.2.2.1.2.1	0.553191489361702	.	185120001	185320000	#FFDADA	1	0.625
chr1	185320001	185520000	A.2.2.2.1.1.2.1.2.1.2	0.466965285554311	.	185320001	185520000	#FFDADA	1	0.625
chr1	185520001	185720000	A.2.2.2.2.2.1.2.1.1.1	0.430011198208287	.	185520001	185720000	#FFDADA	1	0.625
chr1	185720001	185960000	A.2.2.1.1.1.2.2.2.2.2.2	0.547592385218365	.	185720001	185960000	#FFDADA	1	0.625
chr1	185960001	186400000	A.2.2.1.1.1.2.2.2.2.2.1	0.548712206047033	.	185960001	186400000	#FFDADA	1	0.625
chr1	186400001	186600000	B.1.2.2.2.1.2.1.2.1.1.2	0.210526315789474	.	186400001	186600000	#9191FF	1	0.375
chr1	186600001	186960000	B.2.1.2.2.1.1.2.1.1.1	0.101903695408735	.	186600001	186960000	#4848FF	1	0.25
chr1	186960001	187240000	B.2.2.1.2.1.2.1.2.1	0.0414333706606943	.	186960001	187240000	#0000FF	1	0.125
chr1	187240001	187520000	B.2.2.1.2.2.1.1.1	0.0358342665173572	.	187240001	187520000	#0000FF	1	0.125
chr1	187520001	188040000	B.2.2.2.2.2.1	0.00335946248600224	.	187520001	188040000	#0000FF	1	0.125
chr1	188040001	188200000	B.2.2.1.2.2.1.1.2.2	0.0335946248600224	.	188040001	188200000	#0000FF	1	0.125
chr1	188200001	188520000	B.2.2.1.2.2.1.2.2.2	0.0279955207166853	.	188200001	188520000	#0000FF	1	0.125
chr1	188520001	188800000	B.2.2.1.2.2.1.2.2.1	0.0291153415453527	.	188520001	188800000	#0000FF	1	0.125
chr1	188800001	188880000	B.2.1.2.2.2.1.2.1.1.2	0.0851063829787234	.	188800001	188880000	#4848FF	1	0.25
chr1	188880001	189080000	B.2.2.1.2.2.1.2.1.2.1	0.0313549832026876	.	188880001	189080000	#0000FF	1	0.125
chr1	189080001	189160000	B.2.1.1.1.1.1.1	0.192609182530795	.	189080001	189160000	#4848FF	1	0.25
chr1	189160001	189400000	B.2.2.2.1.2.2.1.1.1	0.0100783874580067	.	189160001	189400000	#0000FF	1	0.125
chr1	189400001	189560000	B.2.2.1.2.1.2.2.1.2	0.038073908174692	.	189400001	189560000	#0000FF	1	0.125
chr1	189560001	190200000	B.2.2.2.2.2.2.1	0.00223964165733483	.	189560001	190200000	#0000FF	1	0.125
chr1	190200001	190520000	B.2.2.1.2.2.2.2.2.2	0.0201567749160134	.	190200001	190520000	#0000FF	1	0.125
chr1	190520001	190600000	B.2.1.2.2.2.1.1.1	0.0884658454647256	.	190520001	190600000	#4848FF	1	0.25
chr1	190600001	191040000	B.2.2.2.1.2.2.1.1.2.1	0.00895856662933931	.	190600001	191040000	#0000FF	1	0.125
chr1	191040001	191160000	B.2.1.2.2.2.1.2.1.1.1	0.0862262038073908	.	191040001	191160000	#4848FF	1	0.25
chr1	191160001	191320000	B.2.2.1.2.2.1.2.1.1	0.032474804031355	.	191160001	191320000	#0000FF	1	0.125
chr1	191320001	191560000	B.2.2.1.2.2.1.2.1.2.2	0.0302351623740202	.	191320001	191560000	#0000FF	1	0.125
chr1	191560001	192080000	B.2.2.2.1.2.2.1.1.2.2	0.00783874580067189	.	191560001	192080000	#0000FF	1	0.125
chr1	192080001	192160000	B.2.1.1.1.1.1.2.1	0.191489361702128	.	192080001	192160000	#4848FF	1	0.25
chr1	192160001	192400000	B.2.2.1.2.1.1.1.2.2.1	0.0470324748040314	.	192160001	192400000	#0000FF	1	0.125
chr1	192400001	192680000	B.1.1.2.2.2.1.1.2	0.310190369540873	.	192400001	192680000	#DADAFF	1	0.5
chr1	192680001	193000000	B.1.1.1.1.2.2.2.2.2.2	0.388577827547592	.	192680001	193000000	#DADAFF	1	0.5
chr1	193000001	193320000	A.2.1.1.2.2.1.2.2.2	0.648376259798432	.	193000001	193320000	#FF9191	1	0.75
chr1	193320001	193440000	B.1.1.2.2.1.2.1.2.2	0.314669652855543	.	193320001	193440000	#DADAFF	1	0.5
chr1	193440001	193640000	B.1.2.2.2.1.1.1.2.1	0.221724524076148	.	193440001	193640000	#9191FF	1	0.375
chr1	193640001	193960000	B.2.1.1.1.2.2.2.2.1.1.1.1	0.16461366181411	.	193640001	193960000	#4848FF	1	0.25
chr1	193960001	194360000	B.2.1.2.2.1.2.2.2	0.0895856662933931	.	193960001	194360000	#4848FF	1	0.25
chr1	194360001	194520000	B.2.1.2.2.2.1.1.2	0.0873460246360582	.	194360001	194520000	#4848FF	1	0.25
chr1	194520001	194720000	B.2.2.1.2.1.1.1.1.1.2	0.0503919372900336	.	194520001	194720000	#0000FF	1	0.125
chr1	194720001	194800000	B.1.2.2.2.2.1.2.2	0.198208286674132	.	194720001	194800000	#9191FF	1	0.375
chr1	194800001	195000000	B.2.2.1.2.1.2.2.2	0.0369540873460246	.	194800001	195000000	#0000FF	1	0.125
chr1	195000001	195120000	B.2.1.2.2.2.2.1.2	0.0795072788353863	.	195000001	195120000	#4848FF	1	0.25
chr1	195120001	195520000	B.2.2.2.1.2.2.2	0.00559910414333707	.	195120001	195520000	#0000FF	1	0.125
chr1	195520001	195720000	B.2.2.1.2.1.1.2.2	0.0436730123180291	.	195520001	195720000	#0000FF	1	0.125
chr1	195720001	195840000	B.2.1.1.1.1.1.2.2	0.19036954087346	.	195720001	195840000	#4848FF	1	0.25
chr1	195840001	196000000	B.2.2.1.2.1.1.1.1.2	0.0492721164613662	.	195840001	196000000	#0000FF	1	0.125
chr1	196000001	196720000	B.2.2.2.1.2.1.1	0.0123180291153415	.	196000001	196720000	#0000FF	1	0.125
chr1	196720001	197080000	B.2.2.1.2.2.2.2.1.1	0.0235162374020157	.	196720001	197080000	#0000FF	1	0.125
chr1	197080001	197240000	B.1.1.2.2.1.1.2.2	0.318029115341545	.	197080001	197240000	#DADAFF	1	0.5
chr1	197240001	197440000	B.2.1.1.1.2.2.2.2.2.1	0.16013437849944	.	197240001	197440000	#4848FF	1	0.25
chr1	197440001	197640000	B.1.2.1.1.1.1.2.1.2	0.295632698768197	.	197440001	197640000	#9191FF	1	0.375
chr1	197640001	197800000	B.1.1.1.1.1.2.2.2	0.403135498320269	.	197640001	197800000	#DADAFF	1	0.5
chr1	197800001	197920000	B.1.1.2.2.1.1.2.1	0.319148936170213	.	197800001	197920000	#DADAFF	1	0.5
chr1	197920001	198080000	B.2.1.1.1.1.2.1	0.189249720044793	.	197920001	198080000	#4848FF	1	0.25
chr1	198080001	198280000	A.1.2.2.1.2.2.2.2.2.1.1	0.77939529675252	.	198080001	198280000	#FF4848	1	0.875
chr1	198280001	198800000	B.2.1.2.2.1.2.1.2	0.0929451287793953	.	198280001	198800000	#4848FF	1	0.25
chr1	198800001	198920000	A.2.2.1.1.2.2.1.2.2.2	0.533034714445689	.	198800001	198920000	#FFDADA	1	0.625
chr1	198920001	199160000	B.1.2.1.1.1.1.1.1	0.301231802911534	.	198920001	199160000	#9191FF	1	0.375
chr1	199160001	199280000	B.1.2.1.1.2.2.1.2	0.281075027995521	.	199160001	199280000	#9191FF	1	0.375
chr1	199280001	199560000	B.2.2.1.2.1.2.1.1	0.0425531914893617	.	199280001	199560000	#0000FF	1	0.125
chr1	199560001	200000000	B.2.1.1.1.2.2.1.2.2	0.169092945128779	.	199560001	200000000	#4848FF	1	0.25
chr1	200000001	200120000	A.2.2.2.2.2.1.2.2.1.1	0.426651735722284	.	200000001	200120000	#FFDADA	1	0.625
chr1	200120001	200560000	B.1.1.1.1.2.2.2.2.2.1	0.38969764837626	.	200120001	200560000	#DADAFF	1	0.5
chr1	200560001	200720000	A.2.1.1.2.2.2.2.1.2.2	0.636058230683091	.	200560001	200720000	#FF9191	1	0.75
chr1	200720001	201120000	A.2.1.1.2.2.1.2.1.2	0.651735722284434	.	200720001	201120000	#FF9191	1	0.75
chr1	201120001	201280000	A.1.2.1.1.2.2.2.2.2.1.2.1	0.863381858902576	.	201120001	201280000	#FF4848	1	0.875
chr1	201280001	201840000	A.1.1.1.1.1	1	.	201280001	201840000	#FF0000	1	1
chr1	201840001	202120000	A.1.1.2.2.2.2.1.1.2.1	0.905935050391937	.	201840001	202120000	#FF0000	1	1
chr1	202120001	202320000	A.2.1.2.2.1.1.1.2	0.602463605823068	.	202120001	202320000	#FF9191	1	0.75
chr1	202320001	202800000	A.1.1.1.2.1.2.1.1	0.984322508398656	.	202320001	202800000	#FF0000	1	1
chr1	202800001	202960000	A.1.1.2.2.2.1.1.2	0.910414333706607	.	202800001	202960000	#FF0000	1	1
chr1	202960001	203200000	A.1.2.2.1.2.1.1.1.2.1.2	0.806270996640537	.	202960001	203200000	#FF4848	1	0.875
chr1	203200001	203480000	A.1.1.2.1.2.2.2.1.2	0.938409854423292	.	203200001	203480000	#FF0000	1	1
chr1	203480001	203680000	A.1.1.2.1.2.2.2.1.1.1.1	0.941769316909295	.	203480001	203680000	#FF0000	1	1
chr1	203680001	204000000	A.1.1.1.2.2.2.1.1.1.1.2	0.974244120940649	.	203680001	204000000	#FF0000	1	1
chr1	204000001	204120000	A.1.2.1.2.2.1.2.1.2	0.836506159014558	.	204000001	204120000	#FF4848	1	0.875
chr1	204120001	204520000	A.1.1.1.1.2.1.2.1.2	0.99552071668533	.	204120001	204520000	#FF0000	1	1
chr1	204520001	204840000	A.1.2.2.1.2.1.2.1.1	0.802911534154535	.	204520001	204840000	#FF4848	1	0.875
chr1	204840001	204960000	A.2.1.1.1.1.2.1.2	0.720044792833147	.	204840001	204960000	#FF9191	1	0.75
chr1	204960001	205280000	A.1.2.1.1.2.2.1.2.1.1	0.872340425531915	.	204960001	205280000	#FF4848	1	0.875
chr1	205280001	205480000	A.1.2.2.1.2.2.1.2.1.1.1	0.789473684210526	.	205280001	205480000	#FF4848	1	0.875
chr1	205480001	205760000	A.1.1.2.1.2.2.2.2.1.2	0.93505039193729	.	205480001	205760000	#FF0000	1	1
chr1	205760001	205960000	A.1.2.2.2.2.1.1.1.2	0.756998880179171	.	205760001	205960000	#FF4848	1	0.875
chr1	206080001	206160000	A.2.1.2.1.1.1.2	0.628219484882419	.	206080001	206160000	#FF9191	1	0.75
chr1	206160001	206360000	A.2.1.1.2.2.2.1.2.2.2	0.641657334826428	.	206160001	206360000	#FF9191	1	0.75
chr1	206480001	206560000	A.2.1.1.2.2.2.1.2.2.1	0.642777155655095	.	206480001	206560000	#FF9191	1	0.75
chr1	206560001	206760000	A.1.2.1.1.2.1.1.1	0.880179171332587	.	206560001	206760000	#FF4848	1	0.875
chr1	206760001	206920000	A.1.2.1.1.2.2.1.2.1.2	0.871220604703247	.	206760001	206920000	#FF4848	1	0.875
chr1	206920001	207280000	A.2.1.1.2.1.2.1.2.2.1.2	0.673012318029115	.	206920001	207280000	#FF9191	1	0.75
chr1	207280001	207800000	B.1.1.1.1.2.2.2.2.1	0.390817469204927	.	207280001	207800000	#DADAFF	1	0.5
chr1	207800001	207920000	A.2.2.1.1.1.2.1.2.1.2	0.556550951847704	.	207800001	207920000	#FFDADA	1	0.625
chr1	207920001	208080000	A.1.1.2.1.2.2.2.1.1.2	0.93952967525196	.	207920001	208080000	#FF0000	1	1
chr1	208080001	208440000	A.1.1.2.1.2.1.1.1.1	0.951847704367301	.	208080001	208440000	#FF0000	1	1
chr1	208440001	208640000	B.1.1.2.2.2.1.2.2.1	0.307950727883539	.	208440001	208640000	#DADAFF	1	0.5
chr1	208640001	209120000	B.1.2.2.2.1.2.2.2.2	0.201567749160134	.	208640001	209120000	#9191FF	1	0.375
chr1	209120001	209520000	B.1.2.2.2.1.2.1.1.2.2	0.212765957446809	.	209120001	209520000	#9191FF	1	0.375
chr1	209520001	209720000	B.1.2.1.1.1.1.1.2.2.1	0.298992161254199	.	209520001	209720000	#9191FF	1	0.375
chr1	209720001	210040000	A.1.2.2.1.2.2.2.2.2.2	0.776035834266517	.	209720001	210040000	#FF4848	1	0.875
chr1	210040001	210320000	B.2.1.2.2.1.1.2.2.2.1	0.0963045912653975	.	210040001	210320000	#4848FF	1	0.25
chr1	210320001	210600000	B.1.1.1.1.2.1.2.1.1.1	0.400895856662934	.	210320001	210600000	#DADAFF	1	0.5
chr1	210600001	210880000	B.1.2.2.2.1.2.2.1.2	0.203807390817469	.	210600001	210880000	#9191FF	1	0.375
chr1	210880001	211400000	B.2.2.1.2.2.2.1.1	0.0268756998880179	.	210880001	211400000	#0000FF	1	0.125
chr1	211400001	211680000	A.2.1.1.2.2.1.1.2.2.1.2.2	0.658454647256439	.	211400001	211680000	#FF9191	1	0.75
chr1	211680001	211840000	A.2.1.1.2.2.2.2.1.1.1.1	0.64053751399776	.	211680001	211840000	#FF9191	1	0.75
chr1	211840001	212000000	A.2.1.1.2.2.2.2.2.2.1	0.632698768197088	.	211840001	212000000	#FF9191	1	0.75
chr1	212000001	212200000	A.2.1.2.2.1.2.1.1.2	0.595744680851064	.	212000001	212200000	#FF9191	1	0.75
chr1	212200001	212400000	A.1.2.1.1.2.2.2.1.2	0.866741321388578	.	212200001	212400000	#FF4848	1	0.875
chr1	212400001	213040000	A.1.1.1.2.1.2.2	0.982082866741321	.	212400001	213040000	#FF0000	1	1
chr1	213040001	213200000	A.2.1.1.2.2.2.2.2.2.2.2	0.630459126539754	.	213040001	213200000	#FF9191	1	0.75
chr1	213200001	213480000	A.2.2.2.2.2.2.1.1.1	0.423292273236282	.	213200001	213480000	#FFDADA	1	0.625
chr1	213480001	213840000	B.2.1.1.1.2.2.2.2.1.1.1.2	0.163493840985442	.	213480001	213840000	#4848FF	1	0.25
chr1	213840001	214040000	B.2.1.1.1.2.1.2.2	0.176931690929451	.	213840001	214040000	#4848FF	1	0.25
chr1	214040001	214160000	B.1.2.2.2.2.2.2.2	0.193729003359462	.	214040001	214160000	#9191FF	1	0.375
chr1	214160001	214400000	B.1.1.2.2.2.1.1.1.2	0.311310190369541	.	214160001	214400000	#DADAFF	1	0.5
chr1	214400001	214800000	A.1.2.2.1.2.2.1.1.2.2.2.2	0.790593505039194	.	214400001	214800000	#FF4848	1	0.875
chr1	214800001	215080000	B.2.1.1.1.2.2.1.1.2.1	0.172452407614782	.	214800001	215080000	#4848FF	1	0.25
chr1	215080001	215280000	B.2.1.1.1.2.2.1.1.2.2	0.171332586786114	.	215080001	215280000	#4848FF	1	0.25
chr1	215280001	215840000	B.1.2.2.2.1.1.2.2	0.217245240761478	.	215280001	215840000	#9191FF	1	0.375
chr1	215840001	216400000	B.2.2.2.1.2.1.2	0.0111982082866741	.	215840001	216400000	#0000FF	1	0.125
chr1	216400001	216680000	B.2.2.1.2.1.1.1.2.2.2	0.0459126539753639	.	216400001	216680000	#0000FF	1	0.125
chr1	216680001	216880000	B.1.2.1.1.2.1.1.1.2	0.287793952967525	.	216680001	216880000	#9191FF	1	0.375
chr1	216880001	217000000	B.1.2.1.1.2.1.1.2.2.2	0.284434490481523	.	216880001	217000000	#9191FF	1	0.375
chr1	217000001	217280000	B.2.1.1.1.2.1.2.1.2	0.178051511758119	.	217000001	217280000	#4848FF	1	0.25
chr1	217280001	217360000	B.1.2.2.2.2.1.1	0.200447928331467	.	217280001	217360000	#9191FF	1	0.375
chr1	217360001	217840000	B.2.1.2.2.2.2.2	0.0783874580067189	.	217360001	217840000	#4848FF	1	0.25
chr1	217840001	218440000	B.2.2.1.2.2.2.2.1.2	0.0223964165733483	.	217840001	218440000	#0000FF	1	0.125
chr1	218440001	218720000	A.2.1.2.2.2.2.2.2.2	0.565509518477044	.	218440001	218720000	#FF9191	1	0.75
chr1	218720001	218840000	B.1.1.1.1.1.1.1.2	0.410974244120941	.	218720001	218840000	#DADAFF	1	0.5
chr1	218840001	219400000	B.1.1.1.1.2.1.2.1.1.2	0.399776035834267	.	218840001	219400000	#DADAFF	1	0.5
chr1	219400001	219840000	B.1.2.1.1.1.2.2.1.1	0.292273236282195	.	219400001	219840000	#9191FF	1	0.375
chr1	219840001	220120000	B.1.2.1.1.1.2.2.1.2	0.291153415453527	.	219840001	220120000	#9191FF	1	0.375
chr1	220120001	220200000	A.2.2.1.1.2.2.2	0.531914893617021	.	220120001	220200000	#FFDADA	1	0.625
chr1	220200001	220560000	A.2.1.1.2.2.1.1.2.1	0.661814109742441	.	220200001	220560000	#FF9191	1	0.75
chr1	220560001	220840000	A.2.2.2.1.1.1.1.2.1.1.1	0.48040313549832	.	220560001	220840000	#FFDADA	1	0.625
chr1	220840001	220960000	A.1.2.2.1.2.1.2.1.2	0.801791713325868	.	220840001	220960000	#FF4848	1	0.875
chr1	220960001	221320000	A.1.2.2.1.2.2.2.1.1.2	0.782754759238522	.	220960001	221320000	#FF4848	1	0.875
chr1	221320001	221640000	A.2.1.2.2.1.1.2.1.1	0.601343784994401	.	221320001	221640000	#FF9191	1	0.75
chr1	221640001	222000000	B.1.1.2.2.2.1.1.1.1	0.312430011198208	.	221640001	222000000	#DADAFF	1	0.5
chr1	222000001	222600000	B.1.2.2.2.1.1.2.1.2	0.218365061590146	.	222000001	222600000	#9191FF	1	0.375
chr1	222600001	222760000	A.2.2.1.1.2.2.1.1	0.537513997760358	.	222600001	222760000	#FFDADA	1	0.625
chr1	222760001	223000000	A.1.2.2.1.2.2.1.2.2.1	0.786114221724524	.	222760001	223000000	#FF4848	1	0.875
chr1	223000001	223120000	A.2.1.1.2.2.2.2.2.2.2.1	0.631578947368421	.	223000001	223120000	#FF9191	1	0.75
chr1	223120001	223400000	A.1.2.2.1.2.1.1.2	0.804031354983203	.	223120001	223400000	#FF4848	1	0.875
chr1	223400001	223520000	A.2.2.2.1.1.1.1.1.1	0.482642777155655	.	223400001	223520000	#FFDADA	1	0.625
chr1	223520001	223680000	B.1.1.1.1.2.1.2.1.2.2	0.397536394176932	.	223520001	223680000	#DADAFF	1	0.5
chr1	223680001	223840000	B.1.1.1.1.1.1.2.2	0.406494960806271	.	223680001	223840000	#DADAFF	1	0.5
chr1	223840001	224200000	A.1.2.1.1.2.2.1.2.2.2	0.868980963045913	.	223840001	224200000	#FF4848	1	0.875
chr1	224200001	224400000	A.2.1.1.2.2.2.2.2.1.1	0.634938409854423	.	224200001	224400000	#FF9191	1	0.75
chr1	224400001	224680000	A.1.2.1.1.2.2.1.1.1	0.87458006718925	.	224400001	224680000	#FF4848	1	0.875
chr1	224680001	225200000	B.2.1.1.1.2.1.1.1.1	0.183650615901456	.	224680001	225200000	#4848FF	1	0.25
chr1	225200001	225600000	B.2.1.1.1.2.2.2.1.1	0.167973124300112	.	225200001	225600000	#4848FF	1	0.25
chr1	225600001	225880000	A.1.1.1.2.1.1.2.2	0.985442329227324	.	225600001	225880000	#FF0000	1	1
chr1	225880001	226240000	A.1.1.1.2.1.1.2.1	0.986562150055991	.	225880001	226240000	#FF0000	1	1
chr1	226240001	226520000	A.1.1.2.2.2.1.1.1.1	0.912653975363942	.	226240001	226520000	#FF0000	1	1
chr1	226520001	226800000	A.1.1.2.2.2.2.1.1.1	0.907054871220605	.	226520001	226800000	#FF0000	1	1
chr1	226800001	226920000	A.1.1.2.2.2.2.2.1.1	0.902575587905935	.	226800001	226920000	#FF0000	1	1
chr1	226920001	227040000	A.2.1.1.2.2.2.1.2.1.1.2	0.64501679731243	.	226920001	227040000	#FF9191	1	0.75
chr1	227040001	227360000	A.1.1.2.1.2.2.2.1.1.1.2	0.940649496080627	.	227040001	227360000	#FF0000	1	1
chr1	227360001	227480000	A.1.2.2.1.2.1.1.1.2.1.1	0.807390817469205	.	227360001	227480000	#FF4848	1	0.875
chr1	227480001	227640000	A.1.1.2.2.2.2.2.2	0.9003359462486	.	227480001	227640000	#FF0000	1	1
chr1	227640001	227920000	A.2.1.2.2.2.2.2.1.2	0.567749160134378	.	227640001	227920000	#FF9191	1	0.75
chr1	227920001	228040000	A.2.2.1.1.1.1.1	0.564389697648376	.	227920001	228040000	#FFDADA	1	0.625
chr1	228040001	228200000	A.2.2.1.2.1.2.1.2.2	0.517357222844345	.	228040001	228200000	#FFDADA	1	0.625
chr1	228200001	228480000	A.1.2.2.1.2.2.1.2.1.2	0.787234042553192	.	228200001	228480000	#FF4848	1	0.875
chr1	228480001	228560000	A.2.1.2.1.1.1.1	0.629339305711086	.	228480001	228560000	#FF9191	1	0.75
chr1	228560001	228720000	A.2.1.1.2.2.2.1.1	0.647256438969765	.	228560001	228720000	#FF9191	1	0.75
chr1	228720001	229120000	A.2.2.2.1.1.2.1.1.1	0.470324748040314	.	228720001	229120000	#FFDADA	1	0.625
chr1	229120001	229440000	A.2.2.1.1.2.1.1.1.1.1	0.546472564389698	.	229120001	229440000	#FFDADA	1	0.625
chr1	229440001	229640000	A.2.1.2.2.2.1.1.1	0.585666293393057	.	229440001	229640000	#FF9191	1	0.75
chr1	229640001	229840000	A.1.2.2.1.2.2.1.1.2.1.1.2	0.795072788353863	.	229640001	229840000	#FF4848	1	0.875
chr1	229840001	229920000	A.2.2.2.2.2.2.1.1.2.1	0.422172452407615	.	229840001	229920000	#FFDADA	1	0.625
chr1	229920001	230040000	A.2.2.2.2.2.1.2.1.2	0.427771556550952	.	229920001	230040000	#FFDADA	1	0.625
chr1	230040001	230280000	A.2.1.1.2.2.1.2.2.1.1	0.650615901455767	.	230040001	230280000	#FF9191	1	0.75
chr1	230280001	230480000	A.1.2.2.1.2.1.1.1.1	0.808510638297872	.	230280001	230480000	#FF4848	1	0.875
chr1	230480001	230720000	B.1.1.2.2.1.2.1.1	0.316909294512878	.	230480001	230720000	#DADAFF	1	0.5
chr1	230720001	231160000	A.1.2.2.1.2.2.1.1.2.1.1.1.1.2	0.797312430011198	.	230720001	231160000	#FF4848	1	0.875
chr1	231160001	231400000	A.1.2.2.1.2.2.1.1.2.1.1.1.2	0.796192609182531	.	231160001	231400000	#FF4848	1	0.875
chr1	231400001	231520000	A.1.2.2.1.2.1.1.1.2.2	0.80515117581187	.	231400001	231520000	#FF4848	1	0.875
chr1	231520001	231800000	A.1.1.2.2.2.1.2.2	0.908174692049272	.	231520001	231800000	#FF0000	1	1
chr1	231800001	232000000	A.1.2.2.1.2.2.2.2.1	0.780515117581187	.	231800001	232000000	#FF4848	1	0.875
chr1	232000001	232200000	A.2.1.1.2.2.1.1.1.2.2	0.662933930571109	.	232000001	232200000	#FF9191	1	0.75
chr1	232200001	232360000	A.2.2.1.1.2.1.2.2	0.538633818589026	.	232200001	232360000	#FFDADA	1	0.625
chr1	232360001	232800000	A.1.2.2.1.2.2.1.1.2.1.2	0.793952967525196	.	232360001	232800000	#FF4848	1	0.875
chr1	232800001	232960000	A.2.2.1.1.2.2.1.2.1.1	0.536394176931691	.	232800001	232960000	#FFDADA	1	0.625
chr1	232960001	233440000	A.2.1.2.2.1.1.2.1.2.1	0.600223964165734	.	232960001	233440000	#FF9191	1	0.75
chr1	233440001	234000000	B.2.1.2.2.1.1.1	0.103023516237402	.	233440001	234000000	#4848FF	1	0.25
chr1	234000001	234080000	B.2.1.1.1.1.2.2.1.1	0.188129899216125	.	234000001	234080000	#4848FF	1	0.25
chr1	234080001	234160000	B.1.2.2.2.2.2.2.1	0.19484882418813	.	234080001	234160000	#9191FF	1	0.375
chr1	234160001	234480000	B.1.2.1.1.1.1.2.2	0.29451287793953	.	234160001	234480000	#9191FF	1	0.375
chr1	234480001	234880000	A.1.1.1.1.2.1.1	0.998880179171333	.	234480001	234880000	#FF0000	1	1
chr1	234880001	234960000	A.1.2.1.2.1.1.1.2.1	0.855543113101904	.	234880001	234960000	#FF4848	1	0.875
chr1	234960001	235160000	A.1.1.1.2.2.2.1.1.2.2	0.96976483762598	.	234960001	235160000	#FF0000	1	1
chr1	235160001	235200000	A.1.1.2.2.2.2.1.2	0.903695408734602	.	235160001	235200000	#FF0000	1	1
chr1	235240001	235280000	A.1.1.2.2.2.2.1.2	0.903695408734602	.	235240001	235280000	#FF0000	1	1
chr1	235280001	235600000	A.1.1.2.1.2.1.1.1.2	0.950727883538634	.	235280001	235600000	#FF0000	1	1
chr1	235600001	235680000	A.2.1.1.2.2.2.2.2.1.2	0.633818589025756	.	235600001	235680000	#FF9191	1	0.75
chr1	235680001	235880000	A.2.2.2.2.2.2.1.2.2.1.1	0.418812989921613	.	235680001	235880000	#FFDADA	1	0.625
chr1	235880001	236240000	A.1.2.1.1.2.2.1.1.2	0.873460246360582	.	235880001	236240000	#FF4848	1	0.875
chr1	236240001	236520000	A.2.1.2.2.1.2.2.2.1.2	0.587905935050392	.	236240001	236520000	#FF9191	1	0.75
chr1	236520001	236640000	B.1.1.1.1.1.1.2.1.1.1	0.409854423292273	.	236520001	236640000	#DADAFF	1	0.5
chr1	236640001	236800000	A.2.1.1.2.2.2.2.1.1.1.2	0.639417693169093	.	236640001	236800000	#FF9191	1	0.75
chr1	236800001	237080000	A.2.2.1.1.2.1.2.1.2.2	0.539753639417693	.	236800001	237080000	#FFDADA	1	0.625
chr1	237080001	237360000	B.1.2.2.2.2.2.1.1	0.197088465845465	.	237080001	237360000	#9191FF	1	0.375
chr1	237360001	237680000	B.2.1.1.1.2.1.2.1.1.1	0.180291153415454	.	237360001	237680000	#4848FF	1	0.25
chr1	237680001	237760000	B.1.2.1.1.2.1.1.2.1	0.286674132138858	.	237680001	237760000	#9191FF	1	0.375
chr1	237760001	238000000	B.2.1.1.1.2.1.2.1.1.2	0.179171332586786	.	237760001	238000000	#4848FF	1	0.25
chr1	238000001	238440000	B.2.2.1.2.2.2.2.2.1	0.0212765957446809	.	238000001	238440000	#0000FF	1	0.125
chr1	238440001	238560000	B.2.1.1.1.1.2.2.1.2.1	0.187010078387458	.	238440001	238560000	#4848FF	1	0.25
chr1	238560001	238640000	B.2.1.2.2.2.1.2.1.2	0.083986562150056	.	238560001	238640000	#4848FF	1	0.25
chr1	238640001	238760000	B.2.1.1.1.1.2.2.2	0.184770436730123	.	238640001	238760000	#4848FF	1	0.25
chr1	238760001	239280000	B.2.2.2.1.2.2.1.2	0.00671892497200448	.	238760001	239280000	#0000FF	1	0.125
chr1	239280001	239920000	B.2.2.1.2.2.2.1.2.1	0.0257558790593505	.	239280001	239920000	#0000FF	1	0.125
chr1	239920001	240080000	B.2.1.1.1.2.2.1.1.1.1	0.175811870100784	.	239920001	240080000	#4848FF	1	0.25
chr1	240080001	240360000	B.2.1.1.1.2.2.2.1.2.1	0.166853303471445	.	240080001	240360000	#4848FF	1	0.25
chr1	240360001	240600000	B.2.2.1.2.1.2.1.2.2	0.0403135498320269	.	240360001	240600000	#0000FF	1	0.125
chr1	240600001	240760000	B.2.1.2.2.2.1.2.2.2	0.0817469204927212	.	240600001	240760000	#4848FF	1	0.25
chr1	240760001	241600000	B.2.2.2.2.2.2.2	0.00111982082866741	.	240760001	241600000	#0000FF	1	0.125
chr1	241600001	241840000	B.1.2.2.2.1.1.1.1	0.222844344904815	.	241600001	241840000	#9191FF	1	0.375
chr1	241840001	242080000	B.1.2.2.2.1.2.1.1.2.1.2	0.213885778275476	.	241840001	242080000	#9191FF	1	0.375
chr1	242080001	242200000	B.1.2.1.1.2.1.2	0.283314669652856	.	242080001	242200000	#9191FF	1	0.375
chr1	242200001	242400000	B.2.1.2.2.2.2.1.1	0.0806270996640538	.	242200001	242400000	#4848FF	1	0.25
chr1	242400001	242560000	B.2.1.1.1.2.2.2.1.2.2	0.165733482642777	.	242400001	242560000	#4848FF	1	0.25
chr1	242560001	242760000	B.2.1.1.1.2.2.1.1.1.2.2	0.173572228443449	.	242560001	242760000	#4848FF	1	0.25
chr1	242760001	243160000	B.2.1.2.2.1.1.2.2.2.2	0.0951847704367301	.	242760001	243160000	#4848FF	1	0.25
chr1	243160001	243280000	B.1.1.2.2.1.2.2	0.313549832026876	.	243160001	243280000	#DADAFF	1	0.5
chr1	243280001	243560000	A.1.2.2.1.2.2.2.1.2	0.781634938409854	.	243280001	243560000	#FF4848	1	0.875
chr1	243560001	243960000	A.1.2.2.1.2.2.2.2.2.1.2.1	0.778275475923852	.	243560001	243960000	#FF4848	1	0.875
chr1	243960001	244120000	A.2.1.2.2.1.2.2.2.1.1	0.589025755879059	.	243960001	244120000	#FF9191	1	0.75
chr1	244120001	244240000	A.2.1.2.2.1.2.1.1.1	0.596864501679731	.	244120001	244240000	#FF9191	1	0.75
chr1	244240001	244640000	A.2.2.1.1.1.2.1.1.2.2	0.558790593505039	.	244240001	244640000	#FFDADA	1	0.625
chr1	244640001	244760000	B.1.1.2.2.1.1.1	0.32026875699888	.	244640001	244760000	#DADAFF	1	0.5
chr1	244760001	244960000	A.2.1.2.2.1.2.1.2.1	0.594624860022396	.	244760001	244960000	#FF9191	1	0.75
chr1	244960001	245240000	A.1.2.1.1.2.2.2.2.2.2	0.861142217245241	.	244960001	245240000	#FF4848	1	0.875
chr1	245240001	245480000	B.1.1.1.2.2.1.2.2.1.1	0.361702127659574	.	245240001	245480000	#DADAFF	1	0.5
chr1	245480001	245680000	B.1.1.1.1.2.2.2.1.2	0.391937290033595	.	245480001	245680000	#DADAFF	1	0.5
chr1	245680001	245760000	B.1.1.1.1.1.1.2.1.2	0.407614781634938	.	245680001	245760000	#DADAFF	1	0.5
chr1	245760001	246120000	B.1.2.1.1.1.1.1.2.1	0.300111982082867	.	245760001	246120000	#9191FF	1	0.375
chr1	246120001	246240000	A.2.2.2.2.2.1.2.2.1.2	0.425531914893617	.	246120001	246240000	#FFDADA	1	0.625
chr1	246240001	246440000	B.1.1.2.2.2.1.2.1	0.309070548712206	.	246240001	246440000	#DADAFF	1	0.5
chr1	246440001	246720000	A.2.2.2.2.2.2.1.2.2.1.2	0.417693169092945	.	246440001	246720000	#FFDADA	1	0.625
chr1	246720001	246960000	A.1.2.2.1.2.2.1.1.1	0.799552071668533	.	246720001	246960000	#FF4848	1	0.875
chr1	246960001	247200000	A.2.1.1.2.2.1.1.2.2.1.1	0.660694288913774	.	246960001	247200000	#FF9191	1	0.75
chr1	247200001	247560000	A.2.2.1.1.1.2.2.1.1	0.554311310190369	.	247200001	247560000	#FFDADA	1	0.625
chr1	247560001	247840000	B.2.2.1.2.1.1.1.2.1	0.0481522956326988	.	247560001	247840000	#0000FF	1	0.125
chr1	247840001	248120000	B.2.2.1.2.1.1.1.1.1.1	0.051511758118701	.	247840001	248120000	#0000FF	1	0.125
chr1	248120001	248440000	B.2.2.1.2.1.1.2.1	0.0447928331466965	.	248120001	248440000	#0000FF	1	0.125
chr1	248440001	248640000	B.2.1.2.2.2.1.2.2.1	0.0828667413213886	.	248440001	248640000	#4848FF	1	0.25
chr1	248640001	248760000	B.1.2.2.2.2.1.2.1	0.1993281075028	.	248640001	248760000	#9191FF	1	0.375
chr1	248760001	248920000	B.2.1.1.1.2.2.2.2.2.2	0.159014557670773	.	248760001	248920000	#4848FF	1	0.25
chr1	249040001	249080000	B.2.1.1.1.2.2.2.2.2.2	0.159014557670773	.	249040001	249080000	#4848FF	1	0.25
chr1	249080001	249240000	A.2.1.1.2.2.1.1.2.2.2.2.2	0.655095184770437	.	249080001	249240000	#FF9191	1	0.75
chr2	1	200000	B.1.2.1.1.1.2.2.1	0.371918542336549	.	1	200000	#9191FF	1	0.375
chr2	200001	360000	A.2.2.2.2.2.1.1.1.2	0.506966773847803	.	200001	360000	#FFDADA	1	0.625
chr2	360001	600000	B.1.2.2.1.2.1.1.1.2.1	0.307609860664523	.	360001	600000	#9191FF	1	0.375
chr2	600001	720000	A.2.2.1.2.1.2.1.1.1	0.570203644158628	.	600001	720000	#FFDADA	1	0.625
chr2	760001	880000	A.2.2.1.2.1.2.1.1.1	0.570203644158628	.	760001	880000	#FFDADA	1	0.625
chr2	880001	1080000	A.2.2.2.1.1.1.2.1.2	0.541264737406217	.	880001	1080000	#FFDADA	1	0.625
chr2	1080001	1560000	A.2.1.2.1.2.1.2.1.2	0.638799571275456	.	1080001	1560000	#FF9191	1	0.75
chr2	1560001	1800000	A.1.2.2.1.1.1.1.1.2.2.1.2.1	0.803858520900322	.	1560001	1800000	#FF4848	1	0.875
chr2	1800001	2120000	A.2.1.1.1.2.1.1.1.2	0.69882100750268	.	1800001	2120000	#FF9191	1	0.75
chr2	2120001	2320000	B.1.1.2.2.2.1.1.2.1	0.394426580921758	.	2120001	2320000	#DADAFF	1	0.5
chr2	2320001	2520000	B.1.2.2.1.2.2.1.1.1.1	0.30010718113612	.	2320001	2520000	#9191FF	1	0.375
chr2	2520001	2720000	B.1.1.2.2.1.2.2.1	0.398713826366559	.	2520001	2720000	#DADAFF	1	0.5
chr2	2720001	2840000	B.1.1.1.1.2.2.1.2.1	0.467309753483387	.	2720001	2840000	#DADAFF	1	0.5
chr2	2840001	3040000	B.1.1.2.2.1.1.2.1.2	0.401929260450161	.	2840001	3040000	#DADAFF	1	0.5
chr2	3040001	3440000	A.2.2.1.2.1.2.2.2.2	0.559485530546624	.	3040001	3440000	#FFDADA	1	0.625
chr2	3440001	3640000	A.1.1.2.2.1.2.1.1.1.2	0.917470525187567	.	3440001	3640000	#FF0000	1	1
chr2	3640001	3960000	B.1.1.2.1.2.1.2.2.1.2.2	0.414790996784566	.	3640001	3960000	#DADAFF	1	0.5
chr2	3960001	4080000	B.1.2.2.1.1.1.1.2	0.319399785637728	.	3960001	4080000	#9191FF	1	0.375
chr2	4080001	4240000	B.2.1.2.1.1.2.2.2.2.2	0.157556270096463	.	4080001	4240000	#4848FF	1	0.25
chr2	4240001	4560000	B.2.2.1.2.2.2.2.2.2.1	0.030010718113612	.	4240001	4560000	#0000FF	1	0.125
chr2	4560001	4920000	B.2.2.1.2.2.1.2.1.2.2.1	0.0460878885316184	.	4560001	4920000	#0000FF	1	0.125
chr2	4920001	5040000	B.1.2.2.1.2.2.1.2.1	0.295819935691318	.	4920001	5040000	#9191FF	1	0.375
chr2	5120001	5280000	B.2.1.2.1.1.1.2.2.1.1.1	0.172561629153269	.	5120001	5280000	#4848FF	1	0.25
chr2	5280001	5440000	B.2.1.2.1.1.2.1.2.1.2.2	0.165058949624866	.	5280001	5440000	#4848FF	1	0.25
chr2	5440001	5880000	B.1.2.1.1.1.2.1.2.1	0.37406216505895	.	5440001	5880000	#9191FF	1	0.375
chr2	5880001	6240000	B.1.2.1.1.1.1.2.1.2.2	0.378349410503751	.	5880001	6240000	#9191FF	1	0.375
chr2	6240001	6520000	B.1.2.1.1.2.2.1.2	0.364415862808146	.	6240001	6520000	#9191FF	1	0.375
chr2	6520001	6720000	B.1.2.2.1.1.1.2.2	0.317256162915327	.	6520001	6720000	#9191FF	1	0.375
chr2	6720001	6960000	B.1.1.2.2.1.1.1.2.1.1.2	0.406216505894962	.	6720001	6960000	#DADAFF	1	0.5
chr2	6960001	7200000	A.1.2.1.1.1.1.1.2.1.2	0.885316184351554	.	6960001	7200000	#FF4848	1	0.875
chr2	7200001	7520000	B.1.1.2.1.2.1.1.2.1	0.421221864951768	.	7200001	7520000	#DADAFF	1	0.5
chr2	7520001	7680000	B.1.1.1.1.1.2.2.1.2	0.47588424437299	.	7520001	7680000	#DADAFF	1	0.5
chr2	7680001	7840000	B.1.1.1.1.2.2.2	0.465166130760986	.	7680001	7840000	#DADAFF	1	0.5
chr2	7840001	8080000	A.2.2.1.1.1.1.1.2.1.1.1	0.603429796355841	.	7840001	8080000	#FFDADA	1	0.625
chr2	8080001	8640000	A.1.2.2.2.2.2.2.1.2	0.715969989281886	.	8080001	8640000	#FF4848	1	0.875
chr2	8640001	8760000	A.2.1.1.2.2.1.2.1.2	0.665594855305466	.	8640001	8760000	#FF9191	1	0.75
chr2	8760001	8880000	A.1.2.2.2.1.2.1.1.2	0.7491961414791	.	8760001	8880000	#FF4848	1	0.875
chr2	8880001	9160000	A.1.2.2.1.1.1.2.1.1.1	0.797427652733119	.	8880001	9160000	#FF4848	1	0.875
chr2	9160001	9280000	A.2.1.2.2.1.2.1	0.622722400857449	.	9160001	9280000	#FF9191	1	0.75
chr2	9280001	9640000	A.1.1.1.2.2.1.2.1.1	0.982851018220793	.	9280001	9640000	#FF0000	1	1
chr2	9640001	9840000	A.1.1.2.1.1.2.1.1.2.2	0.948553054662379	.	9640001	9840000	#FF0000	1	1
chr2	9840001	9960000	A.1.2.2.2.1.2.2.2	0.743837084673098	.	9840001	9960000	#FF4848	1	0.875
chr2	9960001	10120000	A.1.2.1.1.1.1.2.2.1.1	0.878885316184352	.	9960001	10120000	#FF4848	1	0.875
chr2	10120001	10240000	A.1.2.1.2.1.1.1.2.2	0.838156484458735	.	10120001	10240000	#FF4848	1	0.875
chr2	10240001	10520000	A.1.1.2.2.1.2.1.1.1.1	0.918542336548767	.	10240001	10520000	#FF0000	1	1
chr2	10520001	10640000	A.1.2.1.2.1.1.2.2.2.1	0.829581993569132	.	10520001	10640000	#FF4848	1	0.875
chr2	10640001	10880000	A.1.2.1.2.1.1.1.1.1	0.841371918542337	.	10640001	10880000	#FF4848	1	0.875
chr2	10880001	11240000	A.1.2.2.1.1.1.1.2.2.2	0.798499464094319	.	10880001	11240000	#FF4848	1	0.875
chr2	11240001	11640000	A.1.1.2.1.1.1.1.2.2.2.1.1	0.965702036441586	.	11240001	11640000	#FF0000	1	1
chr2	11640001	11800000	A.2.1.1.2.2.1.2.2	0.664523043944266	.	11640001	11800000	#FF9191	1	0.75
chr2	11800001	12080000	A.1.2.1.2.1.1.2.1.1.1.1	0.837084673097535	.	11800001	12080000	#FF4848	1	0.875
chr2	12080001	12240000	A.2.1.2.1.1.2.1.2	0.648445873526259	.	12080001	12240000	#FF9191	1	0.75
chr2	12240001	12560000	A.1.2.1.1.1.2.1.1.2.1	0.869239013933548	.	12240001	12560000	#FF4848	1	0.875
chr2	12560001	12840000	A.1.2.1.1.1.2.1.2.2	0.864951768488746	.	12560001	12840000	#FF4848	1	0.875
chr2	12840001	13000000	A.1.1.2.2.1.2.1.2.1.2	0.914255091103966	.	12840001	13000000	#FF0000	1	1
chr2	13000001	13160000	A.1.2.2.1.1.1.2.2	0.794212218649518	.	13000001	13160000	#FF4848	1	0.875
chr2	13160001	13680000	B.2.1.2.1.2.2.2.2.1	0.133976420150054	.	13160001	13680000	#4848FF	1	0.25
chr2	13680001	13840000	B.1.2.1.1.2.1.2	0.366559485530547	.	13680001	13840000	#9191FF	1	0.375
chr2	13840001	14160000	B.2.1.2.1.1.2.1.2.1.1	0.167202572347267	.	13840001	14160000	#4848FF	1	0.25
chr2	14160001	14320000	B.1.2.2.1.2.2.2.1.2.2	0.290460878885316	.	14160001	14320000	#9191FF	1	0.375
chr2	14320001	14680000	B.2.1.2.1.2.2.2.1.2.2	0.135048231511254	.	14320001	14680000	#4848FF	1	0.25
chr2	14680001	14840000	B.2.1.1.1.2.1.2.2.1.2	0.239013933547696	.	14680001	14840000	#4848FF	1	0.25
chr2	14840001	15280000	B.2.1.2.1.2.2.1.2.2.2	0.138263665594855	.	14840001	15280000	#4848FF	1	0.25
chr2	15280001	15720000	A.2.2.2.2.2.2.1	0.496248660235798	.	15280001	15720000	#FFDADA	1	0.625
chr2	15720001	15920000	A.1.2.2.2.2.2.2.1.1	0.717041800643087	.	15720001	15920000	#FF4848	1	0.875
chr2	15920001	16240000	B.1.1.1.2.2.2.2.1.2	0.443729903536977	.	15920001	16240000	#DADAFF	1	0.5
chr2	16240001	16280000	A.2.2.2.1.2.2.1.2.1.2.1	0.521972132904609	.	16240001	16280000	#FFDADA	1	0.625
chr2	16320001	16480000	A.2.2.2.1.2.2.1.2.1.2.1	0.521972132904609	.	16320001	16480000	#FFDADA	1	0.625
chr2	16480001	16640000	B.1.1.1.1.1.2.1.2.2.2.1	0.479099678456592	.	16480001	16640000	#DADAFF	1	0.5
chr2	16640001	16760000	B.1.1.1.1.1.2.1.2.1	0.481243301178992	.	16640001	16760000	#DADAFF	1	0.5
chr2	16760001	16960000	A.2.2.1.1.1.1.1.2.2	0.60021436227224	.	16760001	16960000	#FFDADA	1	0.625
chr2	16960001	17240000	B.2.1.2.1.2.2.1.2.1	0.140407288317256	.	16960001	17240000	#4848FF	1	0.25
chr2	17240001	17560000	B.2.1.2.1.1.2.2.2.1	0.160771704180064	.	17240001	17560000	#4848FF	1	0.25
chr2	17560001	17840000	B.1.2.2.1.2.1.1.1.2.2	0.306538049303323	.	17560001	17840000	#9191FF	1	0.375
chr2	17840001	18000000	A.2.2.1.2.1.2.2.1.1.2	0.562700964630225	.	17840001	18000000	#FFDADA	1	0.625
chr2	18000001	18280000	B.1.2.1.1.2.1.1.1.1	0.369774919614148	.	18000001	18280000	#9191FF	1	0.375
chr2	18280001	18520000	B.1.2.2.1.2.2.2.1.1.2	0.292604501607717	.	18280001	18520000	#9191FF	1	0.375
chr2	18520001	18840000	B.1.1.2.2.1.1.1.2.1.1.1	0.407288317256163	.	18520001	18840000	#DADAFF	1	0.5
chr2	18840001	18920000	B.1.1.1.1.2.2.1.1	0.468381564844587	.	18840001	18920000	#DADAFF	1	0.5
chr2	18920001	19160000	B.1.1.2.2.1.2.1	0.39978563772776	.	18920001	19160000	#DADAFF	1	0.5
chr2	19160001	19480000	B.1.2.1.1.1.1.1.1	0.382636655948553	.	19160001	19480000	#9191FF	1	0.375
chr2	19480001	19880000	B.1.1.2.2.1.1.2.2	0.40085744908896	.	19480001	19880000	#DADAFF	1	0.5
chr2	19880001	20080000	A.2.2.2.1.2.2.1.2.2.1.2	0.518756698821008	.	19880001	20080000	#FFDADA	1	0.625
chr2	20080001	20160000	A.2.1.1.2.2.1.2.1.1.1	0.667738478027867	.	20080001	20160000	#FF9191	1	0.75
chr2	20160001	20480000	A.1.2.1.2.1.2.1.1.2.2	0.82529474812433	.	20160001	20480000	#FF4848	1	0.875
chr2	20480001	20560000	A.1.2.1.2.1.1.2.2.2.2	0.828510182207931	.	20480001	20560000	#FF4848	1	0.875
chr2	20560001	20880000	A.1.1.2.1.1.1.1.2.2.1	0.966773847802787	.	20560001	20880000	#FF0000	1	1
chr2	20880001	21080000	A.2.2.2.1.2.2.1.2.2.1.1	0.519828510182208	.	20880001	21080000	#FFDADA	1	0.625
chr2	21080001	21200000	A.2.2.2.2.2.1.2.2.2	0.497320471596999	.	21080001	21200000	#FFDADA	1	0.625
chr2	21200001	21400000	B.1.2.1.1.1.2.2.2	0.370846730975348	.	21200001	21400000	#9191FF	1	0.375
chr2	21400001	21520000	B.1.1.1.1.2.2.1.2.2	0.466237942122186	.	21400001	21520000	#DADAFF	1	0.5
chr2	21520001	21880000	B.2.1.2.1.1.1.2.1.1.2.2	0.17470525187567	.	21520001	21880000	#4848FF	1	0.25
chr2	21880001	22320000	B.2.1.1.1.1.2.1.2	0.2508038585209	.	21880001	22320000	#4848FF	1	0.25
chr2	22320001	22400000	B.1.1.2.2.1.2.2.2	0.397642015005359	.	22320001	22400000	#DADAFF	1	0.5
chr2	22400001	22600000	B.2.1.1.1.2.1.2.1.2.2.1	0.242229367631297	.	22400001	22600000	#4848FF	1	0.25
chr2	22600001	22720000	B.1.2.2.1.1.2.1.2.1	0.314040728831726	.	22600001	22720000	#9191FF	1	0.375
chr2	22720001	23160000	B.2.1.2.1.2.2.1.2.2.1	0.139335476956056	.	22720001	23160000	#4848FF	1	0.25
chr2	23160001	23400000	B.1.2.2.1.2.2.1.1.2.2	0.296891747052519	.	23160001	23400000	#9191FF	1	0.375
chr2	23400001	23560000	B.1.1.2.1.1.2.2.2.2.1.2.2	0.42443729903537	.	23400001	23560000	#DADAFF	1	0.5
chr2	23560001	23640000	A.2.2.2.1.1.1.1.2.1	0.545551982851018	.	23560001	23640000	#FFDADA	1	0.625
chr2	23640001	23760000	A.2.2.1.2.1.2.1.2.1.1	0.566988210075027	.	23640001	23760000	#FFDADA	1	0.625
chr2	23760001	24040000	A.1.2.1.2.1.2.2.1.2.2	0.821007502679528	.	23760001	24040000	#FF4848	1	0.875
chr2	24040001	24240000	A.1.2.1.1.1.1.1.1.1.2	0.888531618435155	.	24040001	24240000	#FF4848	1	0.875
chr2	24240001	24600000	A.1.2.1.1.1.1.1.1.2	0.887459807073955	.	24240001	24600000	#FF4848	1	0.875
chr2	24600001	24760000	A.1.2.1.2.1.1.2.1.1.2	0.834941050375134	.	24600001	24760000	#FF4848	1	0.875
chr2	24760001	25040000	A.1.1.2.1.1.2.1.1.1.2.2	0.952840300107181	.	24760001	25040000	#FF0000	1	1
chr2	25040001	25160000	A.1.2.2.2.1.2.1.2.2	0.747052518756699	.	25040001	25160000	#FF4848	1	0.875
chr2	25160001	25440000	A.1.1.2.1.1.2.1.1.2.1.1	0.951768488745981	.	25160001	25440000	#FF0000	1	1
chr2	25440001	25640000	A.1.2.1.2.1.1.2.1.2.1	0.833869239013934	.	25440001	25640000	#FF4848	1	0.875
chr2	25640001	25800000	A.2.1.1.1.2.1.2.1.1.1	0.693461950696677	.	25640001	25800000	#FF9191	1	0.75
chr2	25800001	26040000	A.1.2.1.1.1.1.2.2.2.2.2.1.1	0.873526259378349	.	25800001	26040000	#FF4848	1	0.875
chr2	26040001	26600000	A.1.1.2.1.1.1.2.1.2	0.961414790996785	.	26040001	26600000	#FF0000	1	1
chr2	26600001	26960000	A.1.2.2.1.1.1.1.1.2.2.1.2.2	0.802786709539121	.	26600001	26960000	#FF4848	1	0.875
chr2	26960001	27160000	A.1.2.1.2.1.1.2.1.1.1.2	0.836012861736334	.	26960001	27160000	#FF4848	1	0.875
chr2	27160001	27320000	A.1.1.2.2.1.1.2.1.2.1	0.92390139335477	.	27160001	27320000	#FF0000	1	1
chr2	27320001	27640000	A.1.1.2.1.1.2.1.2.1	0.947481243301179	.	27320001	27640000	#FF0000	1	1
chr2	27640001	27880000	A.1.2.1.1.1.1.2.2.1.2	0.877813504823151	.	27640001	27880000	#FF4848	1	0.875
chr2	27880001	28080000	A.1.1.2.2.1.1.2.2.2.2	0.919614147909968	.	27880001	28080000	#FF0000	1	1
chr2	28080001	28320000	A.1.1.2.1.1.2.1.1.1.1.1	0.956055734190782	.	28080001	28320000	#FF0000	1	1
chr2	28320001	28680000	A.1.1.1.2.2.1.1.2.2.2	0.983922829581994	.	28320001	28680000	#FF0000	1	1
chr2	28680001	28840000	A.1.2.1.2.1.1.2.2.1.2	0.830653804930332	.	28680001	28840000	#FF4848	1	0.875
chr2	28840001	28960000	A.1.2.2.2.1.2.1.2.1	0.748124330117899	.	28840001	28960000	#FF4848	1	0.875
chr2	28960001	29160000	A.1.1.2.2.2.2.2.2.1.1.1	0.897106109324759	.	28960001	29160000	#FF0000	1	1
chr2	29160001	29480000	A.2.2.1.2.1.1.2.2.1	0.572347266881029	.	29160001	29480000	#FFDADA	1	0.625
chr2	29480001	29640000	B.1.1.2.2.1.1.1.2.1.2	0.405144694533762	.	29480001	29640000	#DADAFF	1	0.5
chr2	29640001	29800000	B.1.2.1.1.1.1.1.2	0.381564844587353	.	29640001	29800000	#9191FF	1	0.375
chr2	29800001	30360000	B.1.2.2.1.2.1.2.1	0.303322615219721	.	29800001	30360000	#9191FF	1	0.375
chr2	30360001	30960000	A.1.1.2.1.1.1.2.2.1.1	0.960342979635584	.	30360001	30960000	#FF0000	1	1
chr2	30960001	31240000	B.1.1.2.1.1.2.1.1	0.430868167202572	.	30960001	31240000	#DADAFF	1	0.5
chr2	31240001	31400000	B.1.1.1.1.1.2.1.1.2	0.482315112540193	.	31240001	31400000	#DADAFF	1	0.5
chr2	31400001	31640000	A.2.2.2.2.2.1.1.1.1	0.508038585209003	.	31400001	31640000	#FFDADA	1	0.625
chr2	31640001	31880000	B.1.2.2.1.2.2.2.1.2.1	0.291532690246517	.	31640001	31880000	#9191FF	1	0.375
chr2	31880001	32040000	B.1.1.2.2.1.1.2.1.1	0.403001071811361	.	31880001	32040000	#DADAFF	1	0.5
chr2	32040001	32120000	A.2.2.1.2.1.2.1.2.2	0.564844587352626	.	32040001	32120000	#FFDADA	1	0.625
chr2	32120001	32480000	A.1.2.2.1.1.1.2.1.1.2	0.796355841371919	.	32120001	32480000	#FF4848	1	0.875
chr2	32480001	32560000	A.2.1.1.1.2.2.1.2.1	0.685959271168274	.	32480001	32560000	#FF9191	1	0.75
chr2	32560001	32720000	A.1.2.1.2.1.1.2.1.2.2	0.832797427652733	.	32560001	32720000	#FF4848	1	0.875
chr2	32720001	32920000	A.1.2.1.2.1.1.1.2.1	0.839228295819936	.	32720001	32920000	#FF4848	1	0.875
chr2	32920001	33000000	A.1.2.2.2.1.1.1.1.2.2	0.759914255091104	.	32920001	33000000	#FF4848	1	0.875
chr2	33000001	33360000	A.1.2.1.1.1.2.1.1.2.2	0.868167202572347	.	33000001	33360000	#FF4848	1	0.875
chr2	33360001	33480000	A.2.1.2.2.1.1.1.2.1.2	0.629153269024652	.	33360001	33480000	#FF9191	1	0.75
chr2	33480001	33840000	A.1.1.2.2.2.2.2.2.1.2.2	0.893890675241158	.	33480001	33840000	#FF0000	1	1
chr2	33840001	34120000	B.1.1.2.2.1.1.1.1	0.408360128617363	.	33840001	34120000	#DADAFF	1	0.5
chr2	34120001	34200000	B.1.1.2.2.1.1.1.2.2	0.404072883172562	.	34120001	34200000	#DADAFF	1	0.5
chr2	34200001	34400000	B.2.1.1.1.1.1.2.2	0.254019292604502	.	34200001	34400000	#4848FF	1	0.25
chr2	34400001	34680000	B.2.2.1.1.1.1.1.1.2	0.0964630225080386	.	34400001	34680000	#0000FF	1	0.125
chr2	34680001	34800000	B.2.1.1.1.2.1.2.1.1	0.244372990353698	.	34680001	34800000	#4848FF	1	0.25
chr2	34800001	35000000	B.2.1.2.1.1.2.2.2.2.1.2	0.158628081457663	.	34800001	35000000	#4848FF	1	0.25
chr2	35000001	35160000	B.2.1.1.1.2.1.2.2.2.2	0.236870310825295	.	35000001	35160000	#4848FF	1	0.25
chr2	35160001	35560000	B.2.2.1.2.2.2.1.1	0.0407288317256163	.	35160001	35560000	#0000FF	1	0.125
chr2	35560001	35760000	B.2.1.2.1.1.2.2.2.2.1.1	0.159699892818864	.	35560001	35760000	#4848FF	1	0.25
chr2	35760001	36000000	B.2.1.2.1.2.2.1.1.1	0.142550911039657	.	35760001	36000000	#4848FF	1	0.25
chr2	36000001	36080000	B.2.1.1.1.2.1.2.2.1.1	0.240085744908896	.	36000001	36080000	#4848FF	1	0.25
chr2	36080001	36560000	B.2.1.1.1.1.1.2.1.1	0.257234726688103	.	36080001	36560000	#4848FF	1	0.25
chr2	36560001	36840000	A.1.1.2.2.2.2.2.2.1.2.1	0.894962486602358	.	36560001	36840000	#FF0000	1	1
chr2	36840001	37080000	A.2.1.2.1.1.2.2.2	0.645230439442658	.	36840001	37080000	#FF9191	1	0.75
chr2	37080001	37240000	A.1.1.2.2.1.1.2.1.2.2	0.922829581993569	.	37080001	37240000	#FF0000	1	1
chr2	37240001	37640000	A.1.1.1.2.2.1.1.1	0.987138263665595	.	37240001	37640000	#FF0000	1	1
chr2	37640001	37960000	A.1.2.1.2.1.2.1.2	0.82422293676313	.	37640001	37960000	#FF4848	1	0.875
chr2	37960001	38160000	A.1.2.2.1.1.2.2.2	0.789924973204716	.	37960001	38160000	#FF4848	1	0.875
chr2	38160001	38520000	A.2.1.1.1.2.1.2.2	0.688102893890675	.	38160001	38520000	#FF9191	1	0.75
chr2	38520001	38640000	A.2.1.1.2.2.1.1.1	0.669882100750268	.	38520001	38640000	#FF9191	1	0.75
chr2	38640001	38800000	A.2.1.1.1.2.1.2.1.1.2	0.692390139335477	.	38640001	38800000	#FF9191	1	0.75
chr2	38800001	39000000	A.1.2.1.2.1.1.1.1.2	0.840300107181136	.	38800001	39000000	#FF4848	1	0.875
chr2	39000001	39320000	A.1.2.2.1.1.1.1.1.2.2.1.1	0.804930332261522	.	39000001	39320000	#FF4848	1	0.875
chr2	39320001	39480000	A.1.2.2.1.1.1.1.2.1	0.80064308681672	.	39320001	39480000	#FF4848	1	0.875
chr2	39480001	39760000	A.1.1.2.1.1.1.1.2.2.2.1.2	0.964630225080386	.	39480001	39760000	#FF0000	1	1
chr2	39760001	40040000	A.1.1.2.2.2.2.1.1.2	0.902465166130761	.	39760001	40040000	#FF0000	1	1
chr2	40040001	40280000	B.1.1.1.1.1.2.1.2.2.2.2	0.478027867095391	.	40040001	40280000	#DADAFF	1	0.5
chr2	40280001	40520000	B.1.1.1.1.1.1.2.2.2	0.484458735262594	.	40280001	40520000	#DADAFF	1	0.5
chr2	40520001	40800000	A.2.2.1.2.1.2.2.1.2	0.561629153269025	.	40520001	40800000	#FFDADA	1	0.625
chr2	40800001	41120000	B.2.1.1.1.1.2.2.1	0.2497320471597	.	40800001	41120000	#4848FF	1	0.25
chr2	41120001	41240000	B.1.2.1.1.1.1.2.1.1	0.380493033226152	.	41120001	41240000	#9191FF	1	0.375
chr2	41240001	41360000	B.1.2.2.1.1.2.2.1	0.311897106109325	.	41240001	41360000	#9191FF	1	0.375
chr2	41360001	41640000	B.1.2.2.1.2.1.1.2.2	0.304394426580922	.	41360001	41640000	#9191FF	1	0.375
chr2	41640001	41880000	B.1.1.1.2.2.2.1.1	0.448017148981779	.	41640001	41880000	#DADAFF	1	0.5
chr2	41880001	42040000	A.2.2.2.2.2.1.2.2.1	0.498392282958199	.	41880001	42040000	#FFDADA	1	0.625
chr2	42040001	42320000	A.2.1.2.2.1.1.1.2.2.1	0.628081457663451	.	42040001	42320000	#FF9191	1	0.75
chr2	42320001	42440000	A.1.2.2.1.1.1.1.1.1.2	0.808145766345123	.	42320001	42440000	#FF4848	1	0.875
chr2	42440001	42760000	A.2.1.1.1.2.1.2.1.2.1.1	0.691318327974277	.	42440001	42760000	#FF9191	1	0.75
chr2	42760001	43000000	A.2.1.2.2.1.1.2.2.1	0.62486602357985	.	42760001	43000000	#FF9191	1	0.75
chr2	43000001	43200000	A.1.1.2.1.1.2.1.1.2.1.2.1	0.95069667738478	.	43000001	43200000	#FF0000	1	1
chr2	43200001	43480000	A.1.1.1.2.1.2.2.1	0.989281886387996	.	43200001	43480000	#FF0000	1	1
chr2	43480001	43640000	A.1.2.1.1.1.1.1.2.2.1	0.884244372990354	.	43480001	43640000	#FF4848	1	0.875
chr2	43640001	43840000	A.1.1.2.2.2.2.2.2.2.1.1	0.892818863879957	.	43640001	43840000	#FF0000	1	1
chr2	43840001	44240000	A.2.1.2.1.1.2.2.1.1	0.647374062165059	.	43840001	44240000	#FF9191	1	0.75
chr2	44240001	44400000	A.2.1.2.2.1.1.2.2.2	0.62379421221865	.	44240001	44400000	#FF9191	1	0.75
chr2	44400001	44520000	A.2.1.1.1.2.2.1.1	0.687031082529475	.	44400001	44520000	#FF9191	1	0.75
chr2	44520001	44600000	A.1.2.2.2.1.1.1.1.1	0.763129689174705	.	44520001	44600000	#FF4848	1	0.875
chr2	44600001	44880000	A.2.2.2.1.2.2.1.2.1.1	0.523043944265809	.	44600001	44880000	#FFDADA	1	0.625
chr2	44880001	45200000	B.1.1.1.1.1.2.1.2.2.1	0.480171489817792	.	44880001	45200000	#DADAFF	1	0.5
chr2	45200001	45760000	A.2.2.2.1.2.1.1	0.527331189710611	.	45200001	45760000	#FFDADA	1	0.625
chr2	45760001	46040000	A.1.1.2.1.1.2.1.1.1.2.1	0.953912111468382	.	45760001	46040000	#FF0000	1	1
chr2	46040001	46200000	A.1.2.1.1.1.1.1.2.2.2.1	0.883172561629153	.	46040001	46200000	#FF4848	1	0.875
chr2	46200001	46320000	A.1.1.2.2.1.2.1.2.1.1	0.915326902465166	.	46200001	46320000	#FF0000	1	1
chr2	46320001	46680000	A.1.1.1.1.1.2	0.996784565916399	.	46320001	46680000	#FF0000	1	1
chr2	46680001	47160000	A.1.1.1.1.1.1.2.2	0.997856377277599	.	46680001	47160000	#FF0000	1	1
chr2	47160001	47400000	A.1.1.1.2.2.1.2.1.2.2	0.980707395498392	.	47160001	47400000	#FF0000	1	1
chr2	47400001	47640000	A.1.1.2.1.1.2.1.1.2.1.2.2	0.94962486602358	.	47400001	47640000	#FF0000	1	1
chr2	47640001	47960000	A.2.2.1.1.1.1.1.1	0.604501607717042	.	47640001	47960000	#FFDADA	1	0.625
chr2	47960001	48160000	A.1.1.2.2.2.2.2.2.1.1.2	0.896034297963558	.	47960001	48160000	#FF0000	1	1
chr2	48160001	48320000	A.2.2.2.1.2.2.1.2.1.2.2	0.520900321543408	.	48160001	48320000	#FFDADA	1	0.625
chr2	48320001	48480000	A.2.1.2.2.1.2.2	0.621650589496249	.	48320001	48480000	#FF9191	1	0.75
chr2	48480001	48800000	A.1.2.1.1.1.2.2.1	0.863879957127546	.	48480001	48800000	#FF4848	1	0.875
chr2	48800001	49000000	B.1.1.2.1.2.1.2.2.1.2.1	0.415862808145766	.	48800001	49000000	#DADAFF	1	0.5
chr2	49000001	49280000	B.1.2.2.1.2.1.2.2.1	0.302250803858521	.	49000001	49280000	#9191FF	1	0.375
chr2	49280001	49600000	B.2.1.2.1.1.2.1.2.2	0.163987138263666	.	49280001	49600000	#4848FF	1	0.25
chr2	49600001	49880000	B.2.2.1.1.1.2.2.1	0.0878885316184352	.	49600001	49880000	#0000FF	1	0.125
chr2	49880001	50040000	B.2.1.1.1.2.1.1.1	0.247588424437299	.	49880001	50040000	#4848FF	1	0.25
chr2	50040001	50400000	B.2.1.2.1.1.1.2.1.1.2.1.1	0.176848874598071	.	50040001	50400000	#4848FF	1	0.25
chr2	50400001	50520000	B.2.1.2.1.1.2.1.1	0.168274383708467	.	50400001	50520000	#4848FF	1	0.25
chr2	50520001	50720000	B.2.2.1.1.1.1.1.1.1	0.097534833869239	.	50520001	50720000	#0000FF	1	0.125
chr2	50720001	51040000	B.2.2.1.2.2.1.2.2.1	0.0439442658092176	.	50720001	51040000	#0000FF	1	0.125
chr2	51040001	51520000	B.2.2.2.1.2.1.1.1.2	0.0214362272240086	.	51040001	51520000	#0000FF	1	0.125
chr2	51520001	51960000	B.2.2.1.2.2.1.2.1.1	0.0482315112540193	.	51520001	51960000	#0000FF	1	0.125
chr2	51960001	52280000	B.2.2.1.1.1.2.2.2.2	0.0857449088960343	.	51960001	52280000	#0000FF	1	0.125
chr2	52280001	52480000	B.2.2.1.2.2.1.2.1.2.1	0.0471596998928189	.	52280001	52480000	#0000FF	1	0.125
chr2	52480001	52840000	B.2.1.2.1.2.2.1.1.2	0.141479099678457	.	52480001	52840000	#4848FF	1	0.25
chr2	52840001	53040000	B.2.1.2.1.2.1.1.1.1.2	0.155412647374062	.	52840001	53040000	#4848FF	1	0.25
chr2	53040001	53400000	B.2.1.2.1.1.2.2.1.2	0.161843515541265	.	53040001	53400000	#4848FF	1	0.25
chr2	53400001	53640000	B.1.2.1.1.2.1.1.1.2	0.368703108252947	.	53400001	53640000	#9191FF	1	0.375
chr2	53640001	54000000	B.1.1.2.1.2.1.2.2.1.1.2	0.416934619506967	.	53640001	54000000	#DADAFF	1	0.5
chr2	54000001	54360000	A.1.1.2.1.1.1.2.2.2.2	0.957127545551983	.	54000001	54360000	#FF0000	1	1
chr2	54360001	54480000	A.1.1.2.2.1.2.1.2.2	0.913183279742765	.	54360001	54480000	#FF0000	1	1
chr2	54480001	54600000	A.1.1.2.2.1.2.2	0.912111468381565	.	54480001	54600000	#FF0000	1	1
chr2	54600001	54920000	A.1.1.1.1.1.1.2.1	0.9989281886388	.	54600001	54920000	#FF0000	1	1
chr2	54920001	55200000	A.1.2.2.1.1.1.1.1.2.1.1	0.807073954983923	.	54920001	55200000	#FF4848	1	0.875
chr2	55200001	55520000	A.1.1.1.2.2.2.2.2.2.2	0.971061093247588	.	55200001	55520000	#FF0000	1	1
chr2	55520001	55720000	A.2.1.1.1.2.2.1.2.2	0.684887459807074	.	55520001	55720000	#FF9191	1	0.75
chr2	55720001	55920000	A.1.2.2.1.1.1.2.1.2	0.795284030010718	.	55720001	55920000	#FF4848	1	0.875
chr2	55920001	56400000	B.2.1.1.1.1.1.2.1.2.2	0.255091103965702	.	55920001	56400000	#4848FF	1	0.25
chr2	56400001	56600000	A.2.2.1.1.1.1.1.2.1.1.2	0.602357984994641	.	56400001	56600000	#FFDADA	1	0.625
chr2	56600001	56840000	B.1.1.1.2.2.2.2.1.1.1	0.445873526259378	.	56600001	56840000	#DADAFF	1	0.5
chr2	56840001	57040000	B.1.2.1.1.1.1.2.2	0.377277599142551	.	56840001	57040000	#9191FF	1	0.375
chr2	57040001	57280000	B.2.1.2.1.1.2.1.2.1.2.1	0.166130760986066	.	57040001	57280000	#4848FF	1	0.25
chr2	57280001	57360000	B.1.2.2.1.2.2.1.2.2	0.294748124330118	.	57280001	57360000	#9191FF	1	0.375
chr2	57360001	57800000	B.2.2.1.2.2.1.2.1.2.2.2	0.045016077170418	.	57360001	57800000	#0000FF	1	0.125
chr2	57800001	58240000	B.2.2.1.2.2.1.2.2.2.1	0.0428724544480171	.	57800001	58240000	#0000FF	1	0.125
chr2	58240001	58480000	B.1.1.2.1.2.1.2.2.1.1.1	0.418006430868167	.	58240001	58480000	#DADAFF	1	0.5
chr2	58480001	58720000	B.2.1.2.1.1.2.2.1.1	0.162915326902465	.	58480001	58720000	#4848FF	1	0.25
chr2	58720001	59160000	B.2.2.1.1.1.2.2.2.1	0.0868167202572347	.	58720001	59160000	#0000FF	1	0.125
chr2	59160001	59440000	B.2.1.2.1.2.2.2.1.2.1	0.136120042872454	.	59160001	59440000	#4848FF	1	0.25
chr2	59440001	59720000	B.2.1.2.1.1.1.2.2.1.1.2	0.171489817792069	.	59440001	59720000	#4848FF	1	0.25
chr2	59720001	59840000	B.1.1.2.1.2.1.2.2.2.1	0.413719185423365	.	59720001	59840000	#DADAFF	1	0.5
chr2	59840001	60400000	B.2.1.1.1.1.2.1.1.1	0.252947481243301	.	59840001	60400000	#4848FF	1	0.25
chr2	60400001	60680000	B.2.1.1.1.1.2.1.1.2	0.251875669882101	.	60400001	60680000	#4848FF	1	0.25
chr2	60680001	60920000	B.1.1.2.1.2.1.2.2.2.2.1	0.412647374062165	.	60680001	60920000	#DADAFF	1	0.5
chr2	60920001	61280000	A.1.2.2.1.1.1.1.1.1.1	0.809217577706324	.	60920001	61280000	#FF4848	1	0.875
chr2	61280001	61560000	A.1.1.2.1.1.1.1.2.2.2.2	0.963558413719185	.	61280001	61560000	#FF0000	1	1
chr2	61560001	61760000	A.1.1.1.2.2.1.2.2	0.979635584137192	.	61560001	61760000	#FF0000	1	1
chr2	61760001	62080000	A.1.2.1.1.1.1.2.2.2.1.2	0.87566988210075	.	61760001	62080000	#FF4848	1	0.875
chr2	62080001	62360000	A.1.2.1.1.1.1.1.1.1.1	0.889603429796356	.	62080001	62360000	#FF4848	1	0.875
chr2	62360001	62680000	A.1.1.2.2.2.2.2.2.2.1.2	0.891747052518757	.	62360001	62680000	#FF0000	1	1
chr2	62680001	62880000	A.2.2.1.1.1.2.1.1	0.595927116827438	.	62680001	62880000	#FFDADA	1	0.625
chr2	62880001	63040000	A.2.1.2.2.2.2.2.1.1.1	0.609860664523044	.	62880001	63040000	#FF9191	1	0.75
chr2	63040001	63360000	B.1.1.1.2.2.2.2.1.1.2	0.444801714898178	.	63040001	63360000	#DADAFF	1	0.5
chr2	63360001	63760000	B.1.2.1.1.1.1.2.1.2.1	0.379421221864952	.	63360001	63760000	#9191FF	1	0.375
chr2	63760001	64040000	A.2.1.2.2.1.1.1.1.1	0.632368703108253	.	63760001	64040000	#FF9191	1	0.75
chr2	64040001	64240000	A.1.2.1.2.1.2.1.1.1	0.827438370846731	.	64040001	64240000	#FF4848	1	0.875
chr2	64240001	64520000	A.1.1.1.2.2.1.2.1.2.1	0.981779206859593	.	64240001	64520000	#FF0000	1	1
chr2	64520001	64720000	A.1.1.2.2.1.1.2.2.2.1	0.920685959271168	.	64520001	64720000	#FF0000	1	1
chr2	64720001	65080000	A.1.1.2.1.1.1.1.1	0.969989281886388	.	64720001	65080000	#FF0000	1	1
chr2	65080001	65200000	A.1.2.2.2.1.2.1.1.1	0.7502679528403	.	65080001	65200000	#FF4848	1	0.875
chr2	65200001	65360000	A.1.1.2.2.1.1.1.2	0.92604501607717	.	65200001	65360000	#FF0000	1	1
chr2	65360001	65840000	A.1.1.2.2.1.1.2.2.1	0.921757770632369	.	65360001	65840000	#FF0000	1	1
chr2	65840001	66400000	B.2.1.1.1.1.2.2.2	0.248660235798499	.	65840001	66400000	#4848FF	1	0.25
chr2	66400001	66640000	B.1.2.2.1.2.1.1.2.1	0.305466237942122	.	66400001	66640000	#9191FF	1	0.375
chr2	66640001	66840000	B.1.1.1.1.1.2.1.1.1	0.483386923901393	.	66640001	66840000	#DADAFF	1	0.5
chr2	66840001	67000000	B.2.1.1.1.2.1.2.1.2.1	0.243301178992497	.	66840001	67000000	#4848FF	1	0.25
chr2	67000001	67400000	B.2.1.2.1.1.1.2.1.1.1	0.177920685959271	.	67000001	67400000	#4848FF	1	0.25
chr2	67400001	67520000	B.1.2.1.2.2.1.2.1.1	0.335476956055734	.	67400001	67520000	#9191FF	1	0.375
chr2	67520001	67680000	B.1.1.2.1.2.1.1.1	0.422293676312969	.	67520001	67680000	#DADAFF	1	0.5
chr2	67680001	68040000	B.1.2.2.1.2.1.2.2.2	0.30117899249732	.	67680001	68040000	#9191FF	1	0.375
chr2	68040001	68280000	B.1.1.2.1.2.1.1.2.2	0.420150053590568	.	68040001	68280000	#DADAFF	1	0.5
chr2	68280001	68560000	A.1.2.1.1.1.2.1.2.1.2	0.866023579849946	.	68280001	68560000	#FF4848	1	0.875
chr2	68560001	68680000	A.2.2.1.2.1.2.2.1.1.1	0.563772775991426	.	68560001	68680000	#FFDADA	1	0.625
chr2	68680001	68960000	A.2.2.2.2.2.2.2.1.1.2	0.494105037513398	.	68680001	68960000	#FFDADA	1	0.625
chr2	68960001	69240000	A.1.2.2.2.1.2.2.1.1	0.745980707395498	.	68960001	69240000	#FF4848	1	0.875
chr2	69240001	69600000	A.1.2.1.1.1.2.2.2	0.862808145766345	.	69240001	69600000	#FF4848	1	0.875
chr2	69600001	69760000	A.1.1.2.1.1.2.2.1.1.2	0.944265809217578	.	69600001	69760000	#FF0000	1	1
chr2	69760001	69920000	A.1.1.2.1.1.2.2.1.1.1	0.945337620578778	.	69760001	69920000	#FF0000	1	1
chr2	69920001	70280000	A.1.1.1.2.2.1.1.2.1	0.986066452304394	.	69920001	70280000	#FF0000	1	1
chr2	70280001	70560000	A.1.1.2.1.1.2.1.1.1.1.2	0.954983922829582	.	70280001	70560000	#FF0000	1	1
chr2	70560001	70880000	A.2.2.2.2.2.2.2.1.2	0.493033226152197	.	70560001	70880000	#FFDADA	1	0.625
chr2	70880001	71200000	A.2.1.1.1.2.1.2.1.2.1.2	0.690246516613076	.	70880001	71200000	#FF9191	1	0.75
chr2	71200001	71520000	A.1.1.2.2.2.2.1.1.1	0.903536977491961	.	71200001	71520000	#FF0000	1	1
chr2	71520001	71600000	A.1.2.2.1.1.2.2.1	0.790996784565916	.	71520001	71600000	#FF4848	1	0.875
chr2	71600001	71720000	A.1.2.1.1.1.1.1.2.2.2.2	0.882100750267953	.	71600001	71720000	#FF4848	1	0.875
chr2	71720001	72200000	A.1.2.1.1.1.2.1.1.1	0.870310825294748	.	71720001	72200000	#FF4848	1	0.875
chr2	72200001	72400000	A.2.1.2.2.1.1.2.1	0.62593783494105	.	72200001	72400000	#FF9191	1	0.75
chr2	72400001	72680000	A.2.1.1.1.2.1.2.1.2.2	0.689174705251876	.	72400001	72680000	#FF9191	1	0.75
chr2	72680001	73160000	A.1.2.1.2.1.2.2.1.2.1	0.822079314040729	.	72680001	73160000	#FF4848	1	0.875
chr2	73160001	73480000	A.1.2.1.2.1.2.1.1.2.1	0.826366559485531	.	73160001	73480000	#FF4848	1	0.875
chr2	73480001	73680000	A.2.2.2.1.2.2.1.2.2.2	0.517684887459807	.	73480001	73680000	#FFDADA	1	0.625
chr2	73680001	73920000	B.1.1.1.1.2.1.2.1	0.471596998928189	.	73680001	73920000	#DADAFF	1	0.5
chr2	73920001	74120000	A.1.2.2.2.1.1.1.1.2.1.1	0.762057877813505	.	73920001	74120000	#FF4848	1	0.875
chr2	74120001	74240000	A.1.2.1.2.1.1.2.2.1.1	0.831725616291533	.	74120001	74240000	#FF4848	1	0.875
chr2	74240001	74600000	A.1.1.2.2.2.2.1.2.1.1	0.901393354769561	.	74240001	74600000	#FF0000	1	1
chr2	74600001	74840000	A.1.1.1.2.2.1.1.2.2.1	0.984994640943194	.	74600001	74840000	#FF0000	1	1
chr2	74840001	75120000	A.2.2.1.1.1.1.1.2.1.2	0.601286173633441	.	74840001	75120000	#FFDADA	1	0.625
chr2	75120001	75960000	B.1.2.1.1.1.2.1.1.2	0.37513397642015	.	75120001	75960000	#9191FF	1	0.375
chr2	75960001	76560000	B.2.2.2.1.2.1.1.2	0.0203644158628081	.	75960001	76560000	#0000FF	1	0.125
chr2	76560001	76840000	B.2.2.1.2.2.1.2.2.2.2	0.0418006430868167	.	76560001	76840000	#0000FF	1	0.125
chr2	76840001	76960000	B.1.2.2.1.1.2.1.2.2	0.312968917470525	.	76840001	76960000	#9191FF	1	0.375
chr2	76960001	77160000	B.2.2.1.1.1.1.1.2	0.0953912111468382	.	76960001	77160000	#0000FF	1	0.125
chr2	77160001	77480000	B.2.2.2.1.2.1.2.2.1.1.2.2	0.015005359056806	.	77160001	77480000	#0000FF	1	0.125
chr2	77480001	77600000	B.2.1.2.1.2.1.1.1.2.2	0.153269024651661	.	77480001	77600000	#4848FF	1	0.25
chr2	77600001	77800000	B.2.1.2.1.2.1.1.1.2.1	0.154340836012862	.	77600001	77800000	#4848FF	1	0.25
chr2	77800001	78000000	B.2.1.2.1.1.1.1.2.1	0.181136120042872	.	77800001	78000000	#4848FF	1	0.25
chr2	78000001	78320000	B.2.2.2.1.2.1.2.2.1.1.2.1	0.0160771704180064	.	78000001	78320000	#0000FF	1	0.125
chr2	78320001	78400000	B.2.1.2.1.1.1.1.1.1	0.183279742765273	.	78320001	78400000	#4848FF	1	0.25
chr2	78400001	78680000	B.2.2.1.2.2.2.2.1.2.1.2.2	0.0342979635584137	.	78400001	78680000	#0000FF	1	0.125
chr2	78680001	78880000	B.2.2.1.1.1.1.2.2.1.2	0.0911039657020364	.	78680001	78880000	#0000FF	1	0.125
chr2	78880001	79280000	B.2.2.2.1.2.2.1	0.00964630225080386	.	78880001	79280000	#0000FF	1	0.125
chr2	79280001	79520000	B.2.2.2.1.2.1.2.2.2.1	0.0117899249732047	.	79280001	79520000	#0000FF	1	0.125
chr2	79520001	79720000	B.2.2.1.2.2.2.2.1.2.1.2.1	0.0353697749196141	.	79520001	79720000	#0000FF	1	0.125
chr2	79720001	79840000	B.2.1.2.1.2.1.2.2.1.2.2	0.144694533762058	.	79720001	79840000	#4848FF	1	0.25
chr2	79840001	80160000	B.2.2.2.1.2.1.2.1.1	0.0192926045016077	.	79840001	80160000	#0000FF	1	0.125
chr2	80160001	80360000	B.1.2.2.1.2.2.2.2	0.289389067524116	.	80160001	80360000	#9191FF	1	0.375
chr2	80360001	80520000	B.1.2.2.1.1.2.1.1.1	0.316184351554126	.	80360001	80520000	#9191FF	1	0.375
chr2	80520001	80760000	B.1.1.1.2.2.2.2.2	0.442658092175777	.	80520001	80760000	#DADAFF	1	0.5
chr2	80760001	81400000	B.2.2.2.2.1.2.1	0.00428724544480171	.	80760001	81400000	#0000FF	1	0.125
chr2	81400001	81600000	B.2.2.1.1.1.1.2.2.1.1	0.0921757770632369	.	81400001	81600000	#0000FF	1	0.125
chr2	81600001	81960000	B.2.2.1.2.2.2.2.1.2.2	0.0332261521972133	.	81600001	81960000	#0000FF	1	0.125
chr2	81960001	82160000	B.2.1.2.1.2.1.2.1.1	0.15112540192926	.	81960001	82160000	#4848FF	1	0.25
chr2	82160001	82320000	B.2.1.2.1.2.1.2.2.1.1	0.147909967845659	.	82160001	82320000	#4848FF	1	0.25
chr2	82320001	82560000	B.2.2.1.1.1.1.2.2.2	0.090032154340836	.	82320001	82560000	#0000FF	1	0.125
chr2	82560001	82680000	B.2.1.2.1.2.1.1.1.1.1	0.156484458735263	.	82560001	82680000	#4848FF	1	0.25
chr2	82680001	83040000	B.2.1.2.1.2.2.2.2.2	0.132904608788853	.	82680001	83040000	#4848FF	1	0.25
chr2	83040001	83280000	B.2.1.2.1.1.1.2.2.1.2	0.170418006430868	.	83040001	83280000	#4848FF	1	0.25
chr2	83280001	83600000	B.2.1.2.1.2.1.1.2	0.152197213290461	.	83280001	83600000	#4848FF	1	0.25
chr2	83600001	83680000	B.2.1.1.1.2.2.1	0.235798499464094	.	83600001	83680000	#4848FF	1	0.25
chr2	83680001	83960000	B.2.2.1.2.2.2.2.2.1.1	0.0321543408360129	.	83680001	83960000	#0000FF	1	0.125
chr2	83960001	84240000	B.2.2.1.2.2.2.2.2.2.2.1	0.0289389067524116	.	83960001	84240000	#0000FF	1	0.125
chr2	84240001	84400000	B.2.2.1.1.1.2.1	0.0889603429796356	.	84240001	84400000	#0000FF	1	0.125
chr2	84400001	84640000	B.2.1.1.1.2.2.2.2.1	0.233654876741693	.	84400001	84640000	#4848FF	1	0.25
chr2	84640001	84760000	A.2.2.1.1.1.1.2.2.1	0.598070739549839	.	84640001	84760000	#FFDADA	1	0.625
chr2	84760001	85120000	B.1.2.1.1.1.2.1.1.1	0.37620578778135	.	84760001	85120000	#9191FF	1	0.375
chr2	85120001	85560000	A.1.1.1.2.1.1.1.2	0.993569131832797	.	85120001	85560000	#FF0000	1	1
chr2	85560001	85600000	A.1.1.1.2.1.2.2.2	0.988210075026795	.	85560001	85600000	#FF0000	1	1
chr2	85640001	85800000	A.1.1.1.2.1.2.2.2	0.988210075026795	.	85640001	85800000	#FF0000	1	1
chr2	85800001	85960000	A.1.1.1.2.1.2.1	0.990353697749196	.	85800001	85960000	#FF0000	1	1
chr2	85960001	86080000	A.1.1.2.2.1.1.2.1.1	0.92497320471597	.	85960001	86080000	#FF0000	1	1
chr2	86080001	86480000	A.1.1.1.1.1.1.1	1	.	86080001	86480000	#FF0000	1	1
chr2	86480001	86680000	A.1.2.1.1.1.1.2.2.2.1.1	0.876741693461951	.	86480001	86680000	#FF4848	1	0.875
chr2	86680001	86840000	A.1.1.2.1.1.2.2.2	0.942122186495177	.	86680001	86840000	#FF0000	1	1
chr2	86840001	87040000	A.1.2.1.2.1.2.2.2	0.819935691318328	.	86840001	87040000	#FF4848	1	0.875
chr2	87040001	87160000	A.2.2.1.2.1.1.1.1	0.583065380493033	.	87040001	87160000	#FFDADA	1	0.625
chr2	87280001	87320000	A.2.2.1.2.1.1.1.1	0.583065380493033	.	87280001	87320000	#FFDADA	1	0.625
chr2	87320001	87440000	A.2.2.1.2.1.2.1.1.2.1	0.569131832797428	.	87320001	87440000	#FFDADA	1	0.625
chr2	87440001	87600000	A.2.1.1.2.2.1.1.2	0.668810289389068	.	87440001	87600000	#FF9191	1	0.75
chr2	87760001	87800000	A.2.1.1.2.2.1.1.2	0.668810289389068	.	87760001	87800000	#FF9191	1	0.75
chr2	87800001	88000000	A.2.1.1.2.1.2.2.1.1	0.67416934619507	.	87800001	88000000	#FF9191	1	0.75
chr2	88160001	88480000	A.2.1.2.2.2.2.2.2.1	0.606645230439443	.	88160001	88480000	#FF9191	1	0.75
chr2	88480001	88840000	B.1.2.2.1.2.1.1.1.1	0.308681672025723	.	88480001	88840000	#9191FF	1	0.375
chr2	88840001	89000000	A.2.1.1.1.2.1.1.1.1	0.69989281886388	.	88840001	89000000	#FF9191	1	0.75
chr2	89000001	89320000	A.2.2.2.1.2.1.2.2	0.52518756698821	.	89000001	89320000	#FFDADA	1	0.625
chr2	89320001	89640000	B.1.2.1.1.2.2.1.1	0.365487674169346	.	89320001	89640000	#9191FF	1	0.375
chr2	89880001	90040000	B.1.2.2.1.1.1.1.1	0.320471596998928	.	89880001	90040000	#9191FF	1	0.375
chr2	90040001	90240000	B.2.1.1.2.2.1.2.2.1.1	0.191854233654877	.	90040001	90240000	#4848FF	1	0.25
chr2	90240001	90280000	B.1.2.1.1.2.2.2.2.2	0.361200428724544	.	90240001	90280000	#9191FF	1	0.375
chr2	90400001	90480000	B.1.2.1.1.2.2.2.2.2	0.361200428724544	.	90400001	90480000	#9191FF	1	0.375
chr2	91640001	91720000	B.1.2.1.1.2.2.2.2.2	0.361200428724544	.	91640001	91720000	#9191FF	1	0.375
chr2	91760001	91960000	B.1.2.1.1.2.2.2.2.1	0.362272240085745	.	91760001	91960000	#9191FF	1	0.375
chr2	91960001	92000000	B.1.2.2.1.1.2.1.1.2	0.315112540192926	.	91960001	92000000	#9191FF	1	0.375
chr2	92040001	92120000	B.1.2.2.1.1.2.1.1.2	0.315112540192926	.	92040001	92120000	#9191FF	1	0.375
chr2	92120001	92200000	B.1.2.2.2.1.2.2.2	0.271168274383708	.	92120001	92200000	#9191FF	1	0.375
chr2	92240001	92360000	B.1.2.2.2.1.2.2.2	0.271168274383708	.	92240001	92360000	#9191FF	1	0.375
chr2	95320001	95400000	B.1.2.1.2.1.1.1.2	0.359056806002144	.	95320001	95400000	#9191FF	1	0.375
chr2	95400001	95640000	B.1.2.2.1.2.2.1.1.2.1	0.297963558413719	.	95400001	95640000	#9191FF	1	0.375
chr2	95640001	95880000	A.2.1.1.1.2.1.1.2.1.2	0.696677384780279	.	95640001	95880000	#FF9191	1	0.75
chr2	95880001	96000000	A.2.2.2.2.1.2.1.1	0.511254019292605	.	95880001	96000000	#FFDADA	1	0.625
chr2	96000001	96080000	A.2.2.2.1.2.1.2.1	0.526259378349411	.	96000001	96080000	#FFDADA	1	0.625
chr2	96120001	96280000	A.2.2.2.1.2.1.2.1	0.526259378349411	.	96120001	96280000	#FFDADA	1	0.625
chr2	96320001	96440000	A.2.2.2.1.2.1.2.1	0.526259378349411	.	96320001	96440000	#FFDADA	1	0.625
chr2	96440001	96680000	A.1.1.1.2.2.2.2.2.2.1	0.972132904608789	.	96440001	96680000	#FF0000	1	1
chr2	96720001	97200000	A.1.1.1.2.2.2.2.2.2.1	0.972132904608789	.	96720001	97200000	#FF0000	1	1
chr2	97200001	97520000	A.1.1.2.1.1.1.1.2.1.2	0.967845659163987	.	97200001	97520000	#FF0000	1	1
chr2	97560001	97600000	A.1.1.2.1.1.1.1.2.1.2	0.967845659163987	.	97560001	97600000	#FF0000	1	1
chr2	97640001	97880000	A.2.1.2.2.1.1.1.2.2.2	0.627009646302251	.	97640001	97880000	#FF9191	1	0.75
chr2	97880001	97920000	A.2.2.2.1.1.1.1.2.2	0.544480171489818	.	97880001	97920000	#FFDADA	1	0.625
chr2	98000001	98040000	A.2.2.2.1.1.1.1.2.2	0.544480171489818	.	98000001	98040000	#FFDADA	1	0.625
chr2	98120001	98160000	A.2.2.2.1.1.1.1.2.2	0.544480171489818	.	98120001	98160000	#FFDADA	1	0.625
chr2	98160001	98200000	A.1.1.2.1.1.1.2.2.2.1	0.958199356913183	.	98160001	98200000	#FF0000	1	1
chr2	98240001	98800000	A.1.1.2.1.1.1.2.2.2.1	0.958199356913183	.	98240001	98800000	#FF0000	1	1
chr2	98800001	99000000	A.2.2.1.2.1.2.1.1.2.2	0.568060021436227	.	98800001	99000000	#FFDADA	1	0.625
chr2	99000001	99280000	A.1.1.2.1.2.2.1.1.1	0.936763129689175	.	99000001	99280000	#FF0000	1	1
chr2	99280001	99480000	A.1.2.2.2.1.2.2.1.2	0.744908896034298	.	99280001	99480000	#FF4848	1	0.875
chr2	99480001	99720000	B.1.1.1.1.1.1.2.2.1	0.485530546623794	.	99480001	99720000	#DADAFF	1	0.5
chr2	99720001	99920000	A.2.1.2.2.2.2.1.1.1	0.613076098606645	.	99720001	99920000	#FF9191	1	0.75
chr2	99920001	100120000	A.1.2.2.1.1.1.1.1.2.2.2	0.801714898177921	.	99920001	100120000	#FF4848	1	0.875
chr2	100160001	100920000	A.2.1.2.1.1.2.1.1	0.64951768488746	.	100160001	100920000	#FF9191	1	0.75
chr2	100920001	101120000	A.2.2.2.1.2.2.1.1	0.52411575562701	.	100920001	101120000	#FFDADA	1	0.625
chr2	101120001	101440000	A.1.2.2.2.2.2.1.1.2.1.1	0.723472668810289	.	101120001	101440000	#FF4848	1	0.875
chr2	101440001	101600000	A.2.1.1.2.1.2.2.2.2	0.670953912111468	.	101440001	101600000	#FF9191	1	0.75
chr2	101600001	101960000	A.1.1.2.1.1.1.2.1.1	0.962486602357985	.	101600001	101960000	#FF0000	1	1
chr2	101960001	102280000	A.1.2.1.2.1.2.2.1.1	0.823151125401929	.	101960001	102280000	#FF4848	1	0.875
chr2	102280001	102480000	A.1.1.2.1.1.1.1.2.1.1	0.968917470525188	.	102280001	102480000	#FF0000	1	1
chr2	102480001	102640000	A.1.2.2.2.2.2.1.1.2.1.2	0.722400857449089	.	102480001	102640000	#FF4848	1	0.875
chr2	102640001	103080000	A.1.1.2.1.2.2.1.2	0.931404072883173	.	102640001	103080000	#FF0000	1	1
chr2	103080001	103480000	B.1.2.1.1.1.2.1.2.2	0.372990353697749	.	103080001	103480000	#9191FF	1	0.375
chr2	103480001	103800000	B.2.2.1.2.2.1.1.1.2	0.0503751339764201	.	103480001	103800000	#0000FF	1	0.125
chr2	103800001	104080000	B.2.2.1.2.2.2.2.2.2.2.2	0.0278670953912111	.	103800001	104080000	#0000FF	1	0.125
chr2	104080001	104240000	B.2.1.2.1.2.1.2.2.1.2.1.1	0.146838156484459	.	104080001	104240000	#4848FF	1	0.25
chr2	104240001	104360000	B.2.1.2.1.2.1.2.1.2.2	0.14898177920686	.	104240001	104360000	#4848FF	1	0.25
chr2	104360001	104720000	B.2.2.2.1.2.1.2.2.1.2.2	0.0128617363344051	.	104360001	104720000	#0000FF	1	0.125
chr2	104720001	104840000	B.2.1.1.1.2.1.2.2.2.1	0.237942122186495	.	104720001	104840000	#4848FF	1	0.25
chr2	104840001	105200000	B.2.1.2.1.1.1.1.2.2.2	0.178992497320472	.	104840001	105200000	#4848FF	1	0.25
chr2	105200001	105400000	B.1.1.2.1.2.2.1	0.410503751339764	.	105200001	105400000	#DADAFF	1	0.5
chr2	105400001	105640000	B.1.2.2.1.1.1.2.1	0.318327974276527	.	105400001	105640000	#9191FF	1	0.375
chr2	105640001	105880000	B.1.1.1.1.2.1.1.1	0.473740621650589	.	105640001	105880000	#DADAFF	1	0.5
chr2	105880001	106040000	A.1.2.2.1.1.2.1.1	0.793140407288317	.	105880001	106040000	#FF4848	1	0.875
chr2	106040001	106360000	A.1.2.1.1.1.2.1.2.1.1	0.867095391211147	.	106040001	106360000	#FF4848	1	0.875
chr2	106360001	106520000	A.1.1.2.2.2.2.2.2.2.2	0.890675241157556	.	106360001	106520000	#FF0000	1	1
chr2	106520001	106640000	A.1.2.2.2.1.1.2.1.1.1.1	0.757770632368703	.	106520001	106640000	#FF4848	1	0.875
chr2	106640001	106840000	A.1.2.2.2.2.1.2.2.1.1.2	0.728831725616292	.	106640001	106840000	#FF4848	1	0.875
chr2	106880001	107000000	B.1.1.1.2.1.2.1.2.2.1	0.455519828510182	.	106880001	107000000	#DADAFF	1	0.5
chr2	107080001	107240000	B.1.1.1.2.1.2.1.2.2.1	0.455519828510182	.	107080001	107240000	#DADAFF	1	0.5
chr2	107240001	107600000	B.2.1.2.1.1.1.2.2.2	0.169346195069668	.	107240001	107600000	#4848FF	1	0.25
chr2	107600001	107720000	B.1.2.2.1.1.2.2.2.1	0.310825294748124	.	107600001	107720000	#9191FF	1	0.375
chr2	107720001	108440000	B.2.2.2.1.2.1.1.1.1	0.022508038585209	.	107720001	108440000	#0000FF	1	0.125
chr2	108520001	108600000	B.1.2.1.2.1.1.1.1	0.360128617363344	.	108520001	108600000	#9191FF	1	0.375
chr2	108600001	108880000	B.2.1.1.1.2.1.2.1.2.2.2	0.241157556270096	.	108600001	108880000	#4848FF	1	0.25
chr2	108880001	109040000	B.1.1.1.1.1.1.1.1	0.489817792068596	.	108880001	109040000	#DADAFF	1	0.5
chr2	109040001	109240000	A.1.2.2.1.2.1.1.2.2.2	0.783494105037513	.	109040001	109240000	#FF4848	1	0.875
chr2	109240001	109440000	A.1.1.2.2.2.2.2.1	0.898177920685959	.	109240001	109440000	#FF0000	1	1
chr2	109440001	109720000	A.2.1.2.2.2.2.2.2.2	0.605573419078242	.	109440001	109720000	#FF9191	1	0.75
chr2	109720001	110120000	A.1.1.2.1.1.2.1.2.2	0.946409431939979	.	109720001	110120000	#FF0000	1	1
chr2	110240001	110320000	A.1.1.2.1.1.2.1.2.2	0.946409431939979	.	110240001	110320000	#FF0000	1	1
chr2	110320001	110520000	A.1.2.2.1.1.1.1.2.2.1	0.79957127545552	.	110320001	110520000	#FF4848	1	0.875
chr2	110880001	111000000	A.1.2.2.2.1.1.2.1.2	0.753483386923901	.	110880001	111000000	#FF4848	1	0.875
chr2	111360001	111560000	A.1.2.2.2.1.1.2.1.2	0.753483386923901	.	111360001	111560000	#FF4848	1	0.875
chr2	111560001	111760000	A.2.2.1.2.1.1.2.1.2.1	0.57449088960343	.	111560001	111760000	#FFDADA	1	0.625
chr2	111760001	112040000	A.1.2.2.2.2.2.1.2	0.718113612004287	.	111760001	112040000	#FF4848	1	0.875
chr2	112040001	112200000	A.2.1.1.2.1.2.2.1.2	0.673097534833869	.	112040001	112200000	#FF9191	1	0.75
chr2	112200001	112560000	A.1.2.2.2.1.1.2.1.1.1.2	0.756698821007503	.	112200001	112560000	#FF4848	1	0.875
chr2	112600001	112880000	A.1.1.2.2.2.1.1.2.2	0.906752411575563	.	112600001	112880000	#FF0000	1	1
chr2	112880001	113040000	A.1.2.2.2.1.1.2.1.1.2.1	0.755627009646302	.	112880001	113040000	#FF4848	1	0.875
chr2	113040001	113120000	A.2.1.1.2.1.2.2.2.1	0.672025723472669	.	113040001	113120000	#FF9191	1	0.75
chr2	113160001	113240000	A.2.1.1.2.1.2.2.2.1	0.672025723472669	.	113160001	113240000	#FF9191	1	0.75
chr2	113240001	113440000	A.1.2.1.1.2.2.1.1.2.2	0.84887459807074	.	113240001	113440000	#FF4848	1	0.875
chr2	113440001	113680000	A.2.1.1.1.2.2.2.2.1	0.682743837084673	.	113440001	113680000	#FF9191	1	0.75
chr2	113680001	113880000	B.1.1.2.1.1.2.2.2.2.1.1	0.426580921757771	.	113680001	113880000	#DADAFF	1	0.5
chr2	113880001	114240000	A.2.1.2.1.1.2.2.1.2	0.646302250803859	.	113880001	114240000	#FF9191	1	0.75
chr2	114280001	114720000	A.1.2.2.1.1.1.1.1.2.1.2	0.806002143622722	.	114280001	114720000	#FF4848	1	0.875
chr2	114720001	115040000	B.2.1.2.1.1.1.2.1.1.2.1.2	0.17577706323687	.	114720001	115040000	#4848FF	1	0.25
chr2	115040001	115360000	B.2.1.1.2.2.1.2.1	0.192926045016077	.	115040001	115360000	#4848FF	1	0.25
chr2	115360001	115560000	B.2.1.2.1.2.1.2.2.2	0.143622722400857	.	115360001	115560000	#4848FF	1	0.25
chr2	115560001	115760000	B.2.1.2.1.2.1.2.2.1.2.1.2	0.145766345123258	.	115560001	115760000	#4848FF	1	0.25
chr2	115760001	116240000	B.2.2.2.1.2.2.2.2.1	0.007502679528403	.	115760001	116240000	#0000FF	1	0.125
chr2	116240001	116440000	B.2.2.1.2.2.2.2.1.2.1.1	0.0364415862808146	.	116240001	116440000	#0000FF	1	0.125
chr2	116440001	116760000	B.2.2.2.1.2.1.2.2.1.1.1	0.0171489817792069	.	116440001	116760000	#0000FF	1	0.125
chr2	116760001	117000000	B.2.2.1.2.2.2.1.2	0.0396570203644159	.	116760001	117000000	#0000FF	1	0.125
chr2	117000001	117560000	B.2.2.2.2.1.2.2.2	0.00214362272240086	.	117000001	117560000	#0000FF	1	0.125
chr2	117560001	117920000	B.2.2.1.2.2.2.2.1.1.2	0.037513397642015	.	117560001	117920000	#0000FF	1	0.125
chr2	117920001	118160000	B.2.2.1.2.2.2.2.2.1.2	0.0310825294748124	.	117920001	118160000	#0000FF	1	0.125
chr2	118160001	118560000	B.2.2.1.2.2.1.1.1.1	0.0514469453376206	.	118160001	118560000	#0000FF	1	0.125
chr2	118560001	118800000	A.2.1.2.1.1.1.2	0.65058949624866	.	118560001	118800000	#FF9191	1	0.75
chr2	118800001	119000000	B.1.1.1.2.1.2.1.1.1	0.458735262593783	.	118800001	119000000	#DADAFF	1	0.5
chr2	119000001	119600000	B.2.2.1.2.2.1.1.2	0.0493033226152197	.	119000001	119600000	#0000FF	1	0.125
chr2	119600001	119720000	B.1.1.2.1.2.1.2.1	0.419078242229368	.	119600001	119720000	#DADAFF	1	0.5
chr2	119720001	119960000	B.1.1.2.1.2.1.2.2.2.2.2	0.411575562700965	.	119720001	119960000	#DADAFF	1	0.5
chr2	119960001	120040000	A.2.2.1.2.1.2.1.2.1.2	0.565916398713826	.	119960001	120040000	#FFDADA	1	0.625
chr2	120040001	120440000	A.1.2.2.2.2.2.1.1.2.2.2.1	0.720257234726688	.	120040001	120440000	#FF4848	1	0.875
chr2	120440001	120920000	A.1.1.2.2.2.2.1.2.2	0.89924973204716	.	120440001	120920000	#FF0000	1	1
chr2	120920001	121080000	A.1.1.2.2.1.2.1.1.2	0.916398713826367	.	120920001	121080000	#FF0000	1	1
chr2	121080001	121200000	A.2.1.2.2.1.1.1.2.1.1	0.630225080385852	.	121080001	121200000	#FF9191	1	0.75
chr2	121200001	121400000	A.1.2.1.1.1.1.2.2.2.2.2.2	0.871382636655949	.	121200001	121400000	#FF4848	1	0.875
chr2	121400001	121600000	A.2.1.1.2.2.1.2.1.1.2	0.666666666666667	.	121400001	121600000	#FF9191	1	0.75
chr2	121600001	121880000	A.2.1.2.2.2.2.1.1.2	0.612004287245445	.	121600001	121880000	#FF9191	1	0.75
chr2	121880001	122040000	A.2.1.2.2.2.1.2.1.2	0.615219721329046	.	121880001	122040000	#FF9191	1	0.75
chr2	122040001	122520000	A.1.1.1.2.2.2.2.1	0.97427652733119	.	122040001	122520000	#FF0000	1	1
chr2	122520001	122720000	B.1.1.1.2.1.2.1.2.1	0.456591639871383	.	122520001	122720000	#DADAFF	1	0.5
chr2	122720001	123080000	B.2.1.1.1.2.2.2.1	0.234726688102894	.	122720001	123080000	#4848FF	1	0.25
chr2	123080001	123400000	B.2.2.1.1.2.2.1.2.2.2	0.0760986066452304	.	123080001	123400000	#0000FF	1	0.125
chr2	123400001	123480000	B.2.1.1.1.2.1.1.2.1	0.246516613076099	.	123400001	123480000	#4848FF	1	0.25
chr2	123480001	123680000	B.2.2.1.1.1.1.2.1.2	0.0932475884244373	.	123480001	123680000	#0000FF	1	0.125
chr2	123680001	123840000	B.2.1.2.1.2.1.2.1.2.1	0.15005359056806	.	123680001	123840000	#4848FF	1	0.25
chr2	123840001	124200000	B.2.2.2.1.2.1.2.1.2	0.0182207931404073	.	123840001	124200000	#0000FF	1	0.125
chr2	124200001	124360000	B.2.1.2.2.2.2.1.2.1	0.101822079314041	.	124200001	124360000	#4848FF	1	0.25
chr2	124360001	124680000	B.2.2.2.1.2.1.2.2.1.2.1	0.0139335476956056	.	124360001	124680000	#0000FF	1	0.125
chr2	124680001	125040000	B.2.1.2.1.2.2.2.1.1	0.137191854233655	.	124680001	125040000	#4848FF	1	0.25
chr2	125040001	125280000	B.2.1.2.1.1.1.1.2.2.1	0.180064308681672	.	125040001	125280000	#4848FF	1	0.25
chr2	125280001	125440000	B.2.1.1.1.2.2.2.2.2	0.232583065380493	.	125280001	125440000	#4848FF	1	0.25
chr2	125440001	125600000	B.2.1.2.1.1.1.1.1.2	0.182207931404073	.	125440001	125600000	#4848FF	1	0.25
chr2	125600001	125800000	B.2.2.1.1.1.1.2.1.1	0.0943193997856377	.	125600001	125800000	#0000FF	1	0.125
chr2	125800001	125880000	B.2.1.1.2.2.1.2.2.1.2	0.190782422293676	.	125800001	125880000	#4848FF	1	0.25
chr2	125880001	126320000	B.2.2.2.1.2.2.2.2.2	0.00643086816720257	.	125880001	126320000	#0000FF	1	0.125
chr2	126320001	126640000	B.2.2.2.1.2.1.2.2.2.2	0.0107181136120043	.	126320001	126640000	#0000FF	1	0.125
chr2	126640001	126920000	B.2.2.1.1.2.2.1.2.2.1	0.0771704180064309	.	126640001	126920000	#0000FF	1	0.125
chr2	126920001	127360000	B.1.1.2.1.2.2.2	0.409431939978564	.	126920001	127360000	#DADAFF	1	0.5
chr2	127360001	127520000	A.1.2.1.2.2.1.2	0.814576634512326	.	127360001	127520000	#FF4848	1	0.875
chr2	127520001	127800000	B.1.1.1.2.1.2.1.2.2.2	0.454448017148982	.	127520001	127800000	#DADAFF	1	0.5
chr2	127840001	128040000	A.1.2.2.2.2.1.2.2.2	0.726688102893891	.	127840001	128040000	#FF4848	1	0.875
chr2	128040001	128360000	A.1.1.1.2.1.1.1.1	0.994640943193998	.	128040001	128360000	#FF0000	1	1
chr2	128360001	128520000	A.1.1.2.1.2.1.2.2	0.937834941050375	.	128360001	128520000	#FF0000	1	1
chr2	128520001	128640000	A.1.1.2.1.1.2.2.1.2	0.943193997856377	.	128520001	128640000	#FF0000	1	1
chr2	128640001	128960000	A.1.1.1.2.2.2.2.2.1	0.973204715969989	.	128640001	128960000	#FF0000	1	1
chr2	128960001	129120000	A.1.2.2.2.2.1.1.1.1.1	0.742765273311897	.	128960001	129120000	#FF4848	1	0.875
chr2	129120001	129320000	A.2.1.1.2.2.2.2.2.1.1	0.658092175777063	.	129120001	129320000	#FF9191	1	0.75
chr2	129320001	129600000	A.2.2.2.1.1.1.2.2.1.1.1	0.540192926045016	.	129320001	129600000	#FFDADA	1	0.625
chr2	129600001	129800000	B.1.2.2.1.2.2.2.1.1.1	0.293676312968917	.	129600001	129800000	#9191FF	1	0.375
chr2	129800001	130160000	B.1.2.2.2.2.2.1.1	0.262593783494105	.	129800001	130160000	#9191FF	1	0.375
chr2	130160001	130320000	B.1.2.2.1.2.2.1.1.1.2	0.29903536977492	.	130160001	130320000	#9191FF	1	0.375
chr2	130320001	130560000	B.2.1.1.1.2.1.1.2.2	0.245444801714898	.	130320001	130560000	#4848FF	1	0.25
chr2	130560001	130800000	B.1.1.1.1.1.2.2.1.1	0.476956055734191	.	130560001	130800000	#DADAFF	1	0.5
chr2	130840001	131200000	A.2.1.1.1.2.1.1.2.2.1	0.695605573419078	.	130840001	131200000	#FF9191	1	0.75
chr2	131200001	131240000	A.2.2.2.2.2.1.1.2.1.2.1	0.503751339764202	.	131200001	131240000	#FFDADA	1	0.625
chr2	131360001	131400000	A.2.2.2.2.2.1.1.2.1.2.1	0.503751339764202	.	131360001	131400000	#FFDADA	1	0.625
chr2	131440001	131800000	A.2.2.2.2.2.1.1.2.1.2.1	0.503751339764202	.	131440001	131800000	#FFDADA	1	0.625
chr2	131800001	131920000	A.1.2.2.1.1.2.1.2	0.792068595927117	.	131800001	131920000	#FF4848	1	0.875
chr2	131920001	132000000	B.1.1.2.2.2.1.1.2.2	0.393354769560557	.	131920001	132000000	#DADAFF	1	0.5
chr2	132040001	132200000	B.1.1.2.2.2.1.1.2.2	0.393354769560557	.	132040001	132200000	#DADAFF	1	0.5
chr2	132200001	132320000	A.2.2.2.1.1.1.1.1	0.546623794212219	.	132200001	132320000	#FFDADA	1	0.625
chr2	132320001	132640000	B.1.1.2.2.2.1.2.2	0.390139335476956	.	132320001	132640000	#DADAFF	1	0.5
chr2	132640001	132760000	B.2.1.1.2.1.1.2.1.2.2	0.220793140407288	.	132640001	132760000	#4848FF	1	0.25
chr2	132800001	133000000	B.2.1.1.2.1.1.2.1.2.2	0.220793140407288	.	132800001	133000000	#4848FF	1	0.25
chr2	133000001	133520000	B.2.1.1.1.1.1.2.1.2.1	0.256162915326902	.	133000001	133520000	#4848FF	1	0.25
chr2	133520001	133600000	B.1.1.2.1.1.2.2.2.2.1.2.1	0.42550911039657	.	133520001	133600000	#DADAFF	1	0.5
chr2	133600001	133720000	B.1.2.1.2.2.1.2.2.2.1	0.327974276527331	.	133600001	133720000	#9191FF	1	0.375
chr2	133720001	133920000	B.1.2.2.1.1.2.2.2.2	0.309753483386924	.	133720001	133920000	#9191FF	1	0.375
chr2	133920001	134240000	B.1.2.1.1.2.2.2.1	0.363344051446945	.	133920001	134240000	#9191FF	1	0.375
chr2	134240001	134640000	B.1.1.2.2.2.1.1.1.2	0.395498392282958	.	134240001	134640000	#DADAFF	1	0.5
chr2	134640001	134840000	A.2.2.1.1.1.1.2.2.2	0.596998928188639	.	134640001	134840000	#FFDADA	1	0.625
chr2	134840001	135240000	A.1.1.2.1.1.1.2.2.1.2	0.959271168274384	.	134840001	135240000	#FF0000	1	1
chr2	135240001	135400000	A.2.2.1.1.1.2.2	0.593783494105038	.	135240001	135400000	#FFDADA	1	0.625
chr2	135400001	135760000	A.2.1.1.1.1.2.1	0.705251875669882	.	135400001	135760000	#FF9191	1	0.75
chr2	135760001	135960000	A.2.1.1.1.2.1.1.2.1.1	0.697749196141479	.	135760001	135960000	#FF9191	1	0.75
chr2	135960001	136200000	B.1.1.2.1.1.1.2.2.2.1	0.433011789924973	.	135960001	136200000	#DADAFF	1	0.5
chr2	136200001	136480000	A.2.1.2.1.2.2.1	0.635584137191854	.	136200001	136480000	#FF9191	1	0.75
chr2	136480001	136840000	A.1.2.2.2.2.2.2.2.2.1	0.713826366559486	.	136480001	136840000	#FF4848	1	0.875
chr2	136840001	137200000	B.1.1.1.2.1.1.1.2	0.463022508038585	.	136840001	137200000	#DADAFF	1	0.5
chr2	137200001	137600000	B.2.1.2.1.1.1.2.1.2	0.173633440514469	.	137200001	137600000	#4848FF	1	0.25
chr2	137600001	137680000	B.1.2.1.1.2.1.1.2	0.367631296891747	.	137600001	137680000	#9191FF	1	0.375
chr2	137680001	137760000	B.1.2.2.2.2.2.2	0.259378349410504	.	137680001	137760000	#9191FF	1	0.375
chr2	137760001	138160000	B.2.2.1.2.1.2.1.1.1	0.0632368703108253	.	137760001	138160000	#0000FF	1	0.125
chr2	138160001	138240000	B.2.1.1.2.1.1.2.1.2.1.1	0.222936763129689	.	138160001	138240000	#4848FF	1	0.25
chr2	138240001	138640000	B.2.2.2.1.2.2.2.1	0.00857449088960343	.	138240001	138640000	#0000FF	1	0.125
chr2	138640001	139080000	B.2.1.1.1.1.1.1	0.258306538049303	.	138640001	139080000	#4848FF	1	0.25
chr2	139080001	139360000	B.1.1.1.2.1.1.1.1	0.464094319399786	.	139080001	139360000	#DADAFF	1	0.5
chr2	139360001	139600000	B.1.2.2.2.1.2.2.1.2.1	0.273311897106109	.	139360001	139600000	#9191FF	1	0.375
chr2	139600001	139840000	B.2.2.1.2.2.2.2.1.1.1	0.0385852090032154	.	139600001	139840000	#0000FF	1	0.125
chr2	139840001	140280000	B.2.2.2.2.1.2.2.1	0.00321543408360129	.	139840001	140280000	#0000FF	1	0.125
chr2	140280001	141040000	B.2.2.2.2.2	0.00107181136120043	.	140280001	141040000	#0000FF	1	0.125
chr2	141040001	141160000	B.2.1.2.2.1.2.2.2	0.116827438370847	.	141040001	141160000	#4848FF	1	0.25
chr2	141160001	141320000	B.2.2.1.2.1.1.1	0.0707395498392283	.	141160001	141320000	#0000FF	1	0.125
chr2	141320001	141440000	B.2.1.2.2.1.2.2.1	0.117899249732047	.	141320001	141440000	#4848FF	1	0.25
chr2	141440001	141600000	B.2.2.1.1.2.1.1	0.0846730975348339	.	141440001	141600000	#0000FF	1	0.125
chr2	141600001	141920000	B.2.2.1.2.1.1.2.1.2.1	0.067524115755627	.	141600001	141920000	#0000FF	1	0.125
chr2	141920001	142480000	B.2.2.2.1.1.2.1	0.0246516613076099	.	141920001	142480000	#0000FF	1	0.125
chr2	142480001	142960000	B.2.2.2.1.1.2.2	0.0235798499464094	.	142480001	142960000	#0000FF	1	0.125
chr2	142960001	143240000	B.2.2.1.2.1.2.1.2.2	0.0589496248660236	.	142960001	143240000	#0000FF	1	0.125
chr2	143240001	143560000	B.2.2.1.2.1.2.1.2.1.1	0.0610932475884244	.	143240001	143560000	#0000FF	1	0.125
chr2	143560001	143760000	B.2.1.1.2.1.1.1.1.2.2.2	0.228295819935691	.	143560001	143760000	#4848FF	1	0.25
chr2	143760001	143960000	B.2.1.1.2.2.1.2.2.2	0.189710610932476	.	143760001	143960000	#4848FF	1	0.25
chr2	143960001	144160000	B.2.1.1.2.1.1.2.1.1.2	0.22400857449089	.	143960001	144160000	#4848FF	1	0.25
chr2	144160001	144320000	B.1.2.1.2.2.2.1.2.1	0.323687031082529	.	144160001	144320000	#9191FF	1	0.375
chr2	144320001	144680000	B.1.2.2.2.1.1.1.2.1	0.286173633440514	.	144320001	144680000	#9191FF	1	0.375
chr2	144680001	145000000	B.1.1.1.2.1.1.2.2	0.459807073954984	.	144680001	145000000	#DADAFF	1	0.5
chr2	145000001	145280000	A.1.2.2.1.2.1.2.2.1.2.1.2	0.77599142550911	.	145000001	145280000	#FF4848	1	0.875
chr2	145280001	145600000	B.1.1.2.2.2.2.1.1.1	0.389067524115756	.	145280001	145600000	#DADAFF	1	0.5
chr2	145600001	145760000	B.1.1.1.2.2.1.2.2	0.44908896034298	.	145600001	145760000	#DADAFF	1	0.5
chr2	145760001	146080000	B.1.2.2.2.1.1.1.2.2	0.285101822079314	.	145760001	146080000	#9191FF	1	0.375
chr2	146080001	146240000	B.1.2.1.2.2.2.1.2.2	0.322615219721329	.	146080001	146240000	#9191FF	1	0.375
chr2	146240001	146360000	B.2.1.1.2.1.1.2.2.1.1.1	0.219721329046088	.	146240001	146360000	#4848FF	1	0.25
chr2	146360001	146560000	B.2.1.1.2.2.1.1.1.1	0.203644158628081	.	146360001	146560000	#4848FF	1	0.25
chr2	146560001	146760000	B.2.1.1.2.1.1.2.1.2.1.2	0.221864951768489	.	146560001	146760000	#4848FF	1	0.25
chr2	146760001	146960000	B.2.1.2.2.2.2.1.1.2.2	0.102893890675241	.	146760001	146960000	#4848FF	1	0.25
chr2	146960001	147160000	B.2.1.2.2.1.1.1.1.1	0.131832797427653	.	146960001	147160000	#4848FF	1	0.25
chr2	147160001	147440000	B.2.2.1.1.2.2.1.1.2	0.0793140407288317	.	147160001	147440000	#0000FF	1	0.125
chr2	147440001	147760000	B.2.1.2.2.2.1.1.1.1	0.115755627009646	.	147440001	147760000	#4848FF	1	0.25
chr2	147760001	148120000	B.2.1.1.2.1.2.2.1	0.207931404072883	.	147760001	148120000	#4848FF	1	0.25
chr2	148120001	148200000	A.2.2.2.1.1.2.2.1.1	0.530546623794212	.	148120001	148200000	#FFDADA	1	0.625
chr2	148200001	148320000	A.2.2.1.2.2.2.2.1	0.54876741693462	.	148200001	148320000	#FFDADA	1	0.625
chr2	148320001	148600000	B.1.1.1.2.1.2.2	0.453376205787781	.	148320001	148600000	#DADAFF	1	0.5
chr2	148600001	148680000	A.2.1.1.2.2.2.1.2.1	0.662379421221865	.	148600001	148680000	#FF9191	1	0.75
chr2	148680001	148880000	A.1.2.2.2.2.2.2.2.2.2.2	0.711682743837085	.	148680001	148880000	#FF4848	1	0.875
chr2	148880001	149400000	A.2.2.1.1.2.1.2.2	0.589496248660236	.	148880001	149400000	#FFDADA	1	0.625
chr2	149400001	149520000	A.2.1.1.1.1.1.2.1.2.1	0.708467309753483	.	149400001	149520000	#FF9191	1	0.75
chr2	149520001	149640000	A.2.1.2.1.2.1.2.2.2	0.636655948553055	.	149520001	149640000	#FF9191	1	0.75
chr2	149640001	149720000	B.1.1.1.1.2.1.1.2	0.472668810289389	.	149640001	149720000	#DADAFF	1	0.5
chr2	149760001	149840000	B.1.1.1.1.2.1.1.2	0.472668810289389	.	149760001	149840000	#DADAFF	1	0.5
chr2	149840001	150400000	B.2.2.1.1.2.2.1.2.1	0.0782422293676313	.	149840001	150400000	#0000FF	1	0.125
chr2	150400001	150920000	B.1.2.2.2.1.2.2.1.1.2	0.27438370846731	.	150400001	150920000	#9191FF	1	0.375
chr2	150920001	151240000	B.1.2.1.2.2.1.2.1.2.2.1.1	0.333333333333333	.	150920001	151240000	#9191FF	1	0.375
chr2	151240001	151760000	B.1.1.1.2.2.2.1.2	0.446945337620579	.	151240001	151760000	#DADAFF	1	0.5
chr2	151760001	152080000	B.1.2.2.2.1.2.1.1.2	0.279742765273312	.	151760001	152080000	#9191FF	1	0.375
chr2	152080001	152240000	A.2.2.2.1.1.1.2.1.1.1	0.543408360128617	.	152080001	152240000	#FFDADA	1	0.625
chr2	152240001	152360000	A.2.2.1.1.2.2.1.1.1	0.588424437299035	.	152240001	152360000	#FFDADA	1	0.625
chr2	152360001	152960000	A.2.2.1.1.2.1.2.1.2	0.590568060021436	.	152360001	152960000	#FFDADA	1	0.625
chr2	152960001	153160000	A.2.1.2.1.2.1.1.1.1.2	0.643086816720257	.	152960001	153160000	#FF9191	1	0.75
chr2	153160001	153600000	A.1.2.1.1.2.2.2.1	0.844587352625938	.	153160001	153600000	#FF4848	1	0.875
chr2	153600001	154040000	B.2.2.1.2.1.2.1.2.1.2	0.060021436227224	.	153600001	154040000	#0000FF	1	0.125
chr2	154040001	154120000	B.2.1.1.2.1.1.2.1.1.1	0.22508038585209	.	154040001	154120000	#4848FF	1	0.25
chr2	154120001	154400000	B.2.2.1.1.2.1.2.2	0.0814576634512326	.	154120001	154400000	#0000FF	1	0.125
chr2	154400001	154640000	B.2.2.1.2.1.2.2.1.2.2.2	0.0535905680600214	.	154400001	154640000	#0000FF	1	0.125
chr2	154640001	154720000	B.2.1.2.2.1.2.1.1	0.123258306538049	.	154640001	154720000	#4848FF	1	0.25
chr2	154720001	154920000	B.2.2.1.1.2.1.2.1.2	0.082529474812433	.	154720001	154920000	#0000FF	1	0.125
chr2	154920001	155240000	B.2.2.1.1.2.2.2.2.1	0.0728831725616292	.	154920001	155240000	#0000FF	1	0.125
chr2	155240001	155440000	B.1.2.1.2.2.1.2.2.2.2	0.326902465166131	.	155240001	155440000	#9191FF	1	0.375
chr2	155440001	155880000	B.2.2.1.2.1.2.1.1.2	0.0621650589496249	.	155440001	155880000	#0000FF	1	0.125
chr2	155880001	156280000	B.2.2.1.1.2.2.1.1.1	0.0803858520900322	.	155880001	156280000	#0000FF	1	0.125
chr2	156280001	156400000	B.2.1.1.2.1.1.2.2.2.2	0.212218649517685	.	156280001	156400000	#4848FF	1	0.25
chr2	156400001	156760000	B.2.2.1.2.1.1.2.1.1.1	0.0696677384780279	.	156400001	156760000	#0000FF	1	0.125
chr2	156760001	156880000	B.2.1.1.2.1.1.1.2.2	0.22615219721329	.	156760001	156880000	#4848FF	1	0.25
chr2	156880001	156960000	B.1.2.2.2.2.1.1.2.2.2	0.265809217577706	.	156880001	156960000	#9191FF	1	0.375
chr2	156960001	157160000	B.1.2.2.2.1.2.1.2.2.2	0.276527331189711	.	156960001	157160000	#9191FF	1	0.375
chr2	157160001	157360000	A.2.1.1.1.1.1.2.1.2.2	0.707395498392283	.	157160001	157360000	#FF9191	1	0.75
chr2	157360001	157720000	B.1.2.2.2.1.2.2.1.1.1	0.27545551982851	.	157360001	157720000	#9191FF	1	0.375
chr2	157720001	157840000	B.1.2.1.2.2.1.2.2.1.2	0.329046087888532	.	157720001	157840000	#9191FF	1	0.375
chr2	157840001	158120000	B.2.1.2.2.1.1.2.1.2.1	0.126473740621651	.	157840001	158120000	#4848FF	1	0.25
chr2	158120001	158360000	B.1.2.2.2.1.2.1.2.2.1	0.277599142550911	.	158120001	158360000	#9191FF	1	0.375
chr2	158360001	158600000	B.1.2.1.2.1.2.2.2.2	0.342979635584137	.	158360001	158600000	#9191FF	1	0.375
chr2	158600001	158760000	A.2.1.1.1.2.2.2.1	0.683815648445874	.	158600001	158760000	#FF9191	1	0.75
chr2	158760001	158920000	A.2.2.2.1.1.1.2.2.2	0.536977491961415	.	158760001	158920000	#FFDADA	1	0.625
chr2	158920001	159280000	B.1.1.2.1.1.1.1.1.2.1	0.439442658092176	.	158920001	159280000	#DADAFF	1	0.5
chr2	159280001	159440000	A.1.2.2.2.2.1.1.1.1.2.2.2	0.739549839228296	.	159280001	159440000	#FF4848	1	0.875
chr2	159440001	159680000	A.2.1.1.1.1.1.2.1.1	0.709539121114684	.	159440001	159680000	#FF9191	1	0.75
chr2	159680001	160200000	A.1.1.1.1.2	0.995712754555198	.	159680001	160200000	#FF0000	1	1
chr2	160200001	160440000	A.1.1.2.1.2.2.1.1.2.2.1.2	0.933547695605573	.	160200001	160440000	#FF0000	1	1
chr2	160440001	160640000	A.1.1.1.2.2.2.1.2.2	0.97534833869239	.	160440001	160640000	#FF0000	1	1
chr2	160640001	160880000	A.1.2.1.1.2.2.1.2.2	0.845659163987138	.	160640001	160880000	#FF4848	1	0.875
chr2	160880001	161120000	A.2.1.1.1.1.2.2.1.1	0.704180064308682	.	160880001	161120000	#FF9191	1	0.75
chr2	161120001	161360000	A.1.1.1.2.2.2.1.1.2	0.977491961414791	.	161120001	161360000	#FF0000	1	1
chr2	161360001	161720000	A.1.2.2.1.2.1.1.2.1	0.785637727759914	.	161360001	161720000	#FF4848	1	0.875
chr2	161720001	161920000	A.1.2.2.2.2.1.2.1.1.2	0.733118971061093	.	161720001	161920000	#FF4848	1	0.875
chr2	161920001	162040000	A.1.2.2.2.2.2.1.1.2.2.2.2	0.719185423365488	.	161920001	162040000	#FF4848	1	0.875
chr2	162040001	162280000	A.2.2.1.1.1.2.1.2	0.594855305466238	.	162040001	162280000	#FFDADA	1	0.625
chr2	162280001	162800000	B.2.2.1.1.2.2.2.1.1	0.07502679528403	.	162280001	162800000	#0000FF	1	0.125
chr2	162800001	163000000	A.2.2.2.1.1.2.1.1.1	0.535905680600214	.	162800001	163000000	#FFDADA	1	0.625
chr2	163000001	163240000	A.2.2.2.2.1.1.1.2	0.513397642015005	.	163000001	163240000	#FFDADA	1	0.625
chr2	163240001	163640000	B.2.2.1.2.1.2.2.1.2.1	0.0557341907824223	.	163240001	163640000	#0000FF	1	0.125
chr2	163640001	163760000	B.2.1.1.2.2.1.1.2.1.2.1	0.196141479099678	.	163640001	163760000	#4848FF	1	0.25
chr2	163760001	163960000	B.2.1.2.2.2.2.2.2	0.0986066452304394	.	163760001	163960000	#4848FF	1	0.25
chr2	163960001	164200000	B.2.1.2.2.2.1.1.1.2.2	0.112540192926045	.	163960001	164200000	#4848FF	1	0.25
chr2	164200001	164640000	B.1.2.1.2.1.2.2.1	0.345123258306538	.	164200001	164640000	#9191FF	1	0.375
chr2	164640001	165040000	B.2.1.1.2.2.1.1.1.2.2.1	0.20042872454448	.	164640001	165040000	#4848FF	1	0.25
chr2	165040001	165560000	B.1.2.2.2.1.2.1.1.1	0.280814576634512	.	165040001	165560000	#9191FF	1	0.375
chr2	165560001	165800000	A.1.2.2.1.2.1.1.1.1	0.788853161843516	.	165560001	165800000	#FF4848	1	0.875
chr2	165800001	166240000	B.1.2.1.2.2.1.1.1.2.2.2	0.337620578778135	.	165800001	166240000	#9191FF	1	0.375
chr2	166240001	166360000	B.1.1.2.1.1.1.2.2.1	0.434083601286174	.	166240001	166360000	#DADAFF	1	0.5
chr2	166360001	166680000	B.1.2.2.2.1.1.1.1.1	0.288317256162915	.	166360001	166680000	#9191FF	1	0.375
chr2	166680001	166840000	A.2.2.2.1.1.1.2.2.1.1.2	0.539121114683816	.	166680001	166840000	#FFDADA	1	0.625
chr2	166840001	167000000	B.1.2.2.2.1.1.2.2	0.281886387995713	.	166840001	167000000	#9191FF	1	0.375
chr2	167000001	167320000	B.2.1.2.2.1.1.2.2	0.12433011789925	.	167000001	167320000	#4848FF	1	0.25
chr2	167320001	167600000	B.2.1.1.2.1.1.1.1.2.2.1	0.229367631296892	.	167320001	167600000	#4848FF	1	0.25
chr2	167600001	167760000	B.2.1.1.2.1.1.2.2.1.2.1	0.217577706323687	.	167600001	167760000	#4848FF	1	0.25
chr2	167760001	167960000	B.1.2.2.2.1.2.1.2.1	0.278670953912111	.	167760001	167960000	#9191FF	1	0.375
chr2	167960001	168160000	B.1.2.2.2.2.1.1.1	0.270096463022508	.	167960001	168160000	#9191FF	1	0.375
chr2	168160001	168320000	B.2.1.1.2.1.1.2.2.2.1.2.1	0.214362272240086	.	168160001	168320000	#4848FF	1	0.25
chr2	168320001	168480000	B.2.1.1.2.1.1.1.1.2.1	0.230439442658092	.	168320001	168480000	#4848FF	1	0.25
chr2	168480001	168600000	B.2.1.2.2.1.1.1.1.2	0.130760986066452	.	168480001	168600000	#4848FF	1	0.25
chr2	168600001	168680000	B.2.1.1.2.1.1.2.2.1.1.2	0.218649517684887	.	168600001	168680000	#4848FF	1	0.25
chr2	168680001	168800000	B.1.2.1.2.2.2.1.1.2	0.32475884244373	.	168680001	168800000	#9191FF	1	0.375
chr2	168800001	169000000	A.2.2.2.2.2.1.1.2.1.2.2	0.502679528403001	.	168800001	169000000	#FFDADA	1	0.625
chr2	169000001	169120000	A.2.1.1.2.2.2.2.1.1	0.660235798499464	.	169000001	169120000	#FF9191	1	0.75
chr2	169120001	169360000	A.2.2.1.2.1.1.2.2.2	0.571275455519829	.	169120001	169360000	#FFDADA	1	0.625
chr2	169360001	169440000	A.2.2.2.2.2.1.2.1	0.4994640943194	.	169360001	169440000	#FFDADA	1	0.625
chr2	169440001	169640000	A.2.1.1.1.1.2.2.2.1	0.702036441586281	.	169440001	169640000	#FF9191	1	0.75
chr2	169640001	169800000	A.2.1.2.1.1.1.1.2.1.1	0.653804930332262	.	169640001	169800000	#FF9191	1	0.75
chr2	169800001	170000000	B.1.1.2.2.2.2.2.1.2	0.384780278670954	.	169800001	170000000	#DADAFF	1	0.5
chr2	170000001	170320000	B.2.1.1.2.2.1.1.2.2	0.193997856377278	.	170000001	170320000	#4848FF	1	0.25
chr2	170320001	170600000	A.1.2.1.1.2.2.1.1.2.1.2	0.84994640943194	.	170320001	170600000	#FF4848	1	0.875
chr2	170600001	170800000	A.1.2.1.1.1.1.2.2.2.2.1	0.87459807073955	.	170600001	170800000	#FF4848	1	0.875
chr2	170800001	170960000	A.1.2.2.2.2.1.1.1.1.2.1	0.741693461950697	.	170800001	170960000	#FF4848	1	0.875
chr2	170960001	171560000	B.1.1.2.1.1.1.2.1	0.435155412647374	.	170960001	171560000	#DADAFF	1	0.5
chr2	171560001	171760000	A.2.2.2.2.2.1.1.2.2.1	0.501607717041801	.	171560001	171760000	#FFDADA	1	0.625
chr2	171760001	172040000	A.1.2.2.2.2.2.2.2.2.2.1	0.712754555198285	.	171760001	172040000	#FF4848	1	0.875
chr2	172040001	172280000	A.2.2.2.1.2.2.2.2	0.515541264737406	.	172040001	172280000	#FFDADA	1	0.625
chr2	172280001	172520000	A.2.1.2.1.1.1.1.2.1.2	0.652733118971061	.	172280001	172520000	#FF9191	1	0.75
chr2	172520001	172680000	A.1.2.1.2.2.1.1.2.1	0.817792068595927	.	172520001	172680000	#FF4848	1	0.875
chr2	172680001	172800000	A.1.2.2.1.2.2.1.1.1	0.772775991425509	.	172680001	172800000	#FF4848	1	0.875
chr2	172800001	173440000	A.1.1.2.2.2.1.1.1	0.911039657020364	.	172800001	173440000	#FF0000	1	1
chr2	173440001	173640000	A.2.1.2.1.2.1.1.2	0.640943193997856	.	173440001	173640000	#FF9191	1	0.75
chr2	173640001	173720000	A.1.2.2.1.2.2.2.1.2	0.767416934619507	.	173640001	173720000	#FF4848	1	0.875
chr2	173720001	173840000	A.1.2.1.2.2.1.1.2.2.2	0.815648445873526	.	173720001	173840000	#FF4848	1	0.875
chr2	173840001	174120000	A.1.1.2.1.2.1.2.1	0.938906752411576	.	173840001	174120000	#FF0000	1	1
chr2	174120001	174400000	A.2.2.1.2.1.1.2.1.1.1.1	0.578778135048232	.	174120001	174400000	#FFDADA	1	0.625
chr2	174400001	174560000	A.2.2.2.2.2.1.1.2.1.1.2	0.504823151125402	.	174400001	174560000	#FFDADA	1	0.625
chr2	174560001	174720000	A.2.2.1.2.2.1.2.2.2.2	0.554126473740622	.	174560001	174720000	#FFDADA	1	0.625
chr2	174720001	174920000	A.1.2.1.1.2.1.2.1.1.1.1	0.858520900321543	.	174720001	174920000	#FF4848	1	0.875
chr2	174920001	175280000	A.2.1.1.1.1.2.2.2.2	0.70096463022508	.	174920001	175280000	#FF9191	1	0.75
chr2	175280001	175560000	A.1.1.2.1.2.2.2.2	0.929260450160772	.	175280001	175560000	#FF0000	1	1
chr2	175560001	175840000	A.1.2.2.1.2.1.1.2.2.1	0.784565916398714	.	175560001	175840000	#FF4848	1	0.875
chr2	175840001	176040000	A.1.2.1.1.2.1.1.2	0.859592711682744	.	175840001	176040000	#FF4848	1	0.875
chr2	176040001	176320000	B.1.1.1.2.2.1.2.1	0.45016077170418	.	176040001	176320000	#DADAFF	1	0.5
chr2	176320001	176800000	B.1.2.1.2.2.1.1.1.1.1	0.341907824222937	.	176320001	176800000	#9191FF	1	0.375
chr2	176800001	177320000	A.2.1.2.1.2.2.2.1	0.634512325830654	.	176800001	177320000	#FF9191	1	0.75
chr2	177320001	177680000	A.2.2.2.1.1.2.1.2.1.2	0.532690246516613	.	177320001	177680000	#FFDADA	1	0.625
chr2	177680001	178000000	B.1.2.1.2.2.1.2.1.2.1	0.334405144694534	.	177680001	178000000	#9191FF	1	0.375
chr2	178000001	178200000	A.1.1.2.2.2.1.1.2.1.1	0.909967845659164	.	178000001	178200000	#FF0000	1	1
chr2	178200001	178400000	A.1.2.2.2.2.1.2.2.1.2	0.727759914255091	.	178200001	178400000	#FF4848	1	0.875
chr2	178400001	178640000	A.1.2.2.2.2.1.1.1.1.2.2.1	0.740621650589496	.	178400001	178640000	#FF4848	1	0.875
chr2	178640001	179040000	B.1.2.2.2.1.1.1.1.2	0.287245444801715	.	178640001	179040000	#9191FF	1	0.375
chr2	179040001	179240000	A.2.2.2.2.1.2.1.2	0.510182207931404	.	179040001	179240000	#FFDADA	1	0.625
chr2	179240001	179440000	A.1.2.2.1.2.1.2.2.1.2.1.1	0.777063236870311	.	179240001	179440000	#FF4848	1	0.875
chr2	179440001	179640000	A.2.2.2.2.2.1.1.2.2.2	0.5005359056806	.	179440001	179640000	#FFDADA	1	0.625
chr2	179640001	179800000	A.1.2.2.2.2.2.1.1.1.1	0.72561629153269	.	179640001	179800000	#FF4848	1	0.875
chr2	179800001	180160000	A.2.1.2.1.2.1.2.1.1	0.639871382636656	.	179800001	180160000	#FF9191	1	0.75
chr2	180160001	180320000	A.2.2.2.1.1.1.2.2.1.2	0.538049303322615	.	180160001	180320000	#FFDADA	1	0.625
chr2	180320001	180480000	B.1.2.1.2.1.2.1.1.1	0.353697749196141	.	180320001	180480000	#9191FF	1	0.375
chr2	180480001	180760000	B.2.1.1.2.2.1.1.1.2.1.1	0.202572347266881	.	180480001	180760000	#4848FF	1	0.25
chr2	180760001	180920000	A.2.2.2.1.1.2.1.1.2	0.534833869239014	.	180760001	180920000	#FFDADA	1	0.625
chr2	180920001	181440000	B.2.2.1.2.1.2.2.1.1.2	0.0568060021436227	.	180920001	181440000	#0000FF	1	0.125
chr2	181440001	181520000	B.1.2.1.2.2.1.2.1.2.2.2	0.331189710610932	.	181440001	181520000	#9191FF	1	0.375
chr2	181520001	181800000	B.2.1.2.2.1.1.2.1.1	0.127545551982851	.	181520001	181800000	#4848FF	1	0.25
chr2	181800001	181960000	A.2.2.1.1.2.2.1.2	0.586280814576635	.	181800001	181960000	#FFDADA	1	0.625
chr2	181960001	182240000	B.1.2.2.2.2.1.2.1	0.264737406216506	.	181960001	182240000	#9191FF	1	0.375
chr2	182240001	182560000	B.2.1.1.2.1.2.2.2.1.1	0.206859592711683	.	182240001	182560000	#4848FF	1	0.25
chr2	182560001	182800000	A.2.2.1.1.2.2.2.2	0.584137191854234	.	182560001	182800000	#FFDADA	1	0.625
chr2	182800001	183320000	B.1.1.1.2.2.1.1.1	0.452304394426581	.	182800001	183320000	#DADAFF	1	0.5
chr2	183320001	183600000	A.2.2.2.2.2.2.2.1.1.1	0.495176848874598	.	183320001	183600000	#FFDADA	1	0.625
chr2	183600001	183800000	A.1.2.2.2.2.2.2.2.1	0.714898177920686	.	183600001	183800000	#FF4848	1	0.875
chr2	183800001	184000000	A.1.2.2.1.2.1.1.1.2.2	0.786709539121115	.	183800001	184000000	#FF4848	1	0.875
chr2	184000001	184440000	B.2.1.2.2.2.1.1.2.2	0.109324758842444	.	184000001	184440000	#4848FF	1	0.25
chr2	184440001	184880000	B.2.2.1.2.1.1.2.2.1	0.0653804930332262	.	184440001	184880000	#0000FF	1	0.125
chr2	184880001	185200000	B.2.2.1.2.1.2.2.2	0.052518756698821	.	184880001	185200000	#0000FF	1	0.125
chr2	185200001	185280000	B.2.1.1.2.2.2.1.1.2	0.187566988210075	.	185200001	185280000	#4848FF	1	0.25
chr2	185280001	185400000	B.2.1.1.2.2.2.2	0.184351554126474	.	185280001	185400000	#4848FF	1	0.25
chr2	185400001	185760000	B.2.2.1.2.1.2.2.1.1.1	0.0578778135048231	.	185400001	185760000	#0000FF	1	0.125
chr2	185760001	186080000	B.2.2.1.2.1.2.2.1.2.2.1	0.0546623794212219	.	185760001	186080000	#0000FF	1	0.125
chr2	186080001	186160000	B.2.1.1.2.2.2.1.1.1	0.188638799571275	.	186080001	186160000	#4848FF	1	0.25
chr2	186160001	186720000	B.2.2.2.1.1.1.2	0.0257234726688103	.	186160001	186720000	#0000FF	1	0.125
chr2	186720001	186880000	B.2.1.1.2.1.1.1.1.1	0.231511254019293	.	186720001	186880000	#4848FF	1	0.25
chr2	186880001	187000000	B.1.2.1.2.1.2.1.2.2.2.1	0.347266881028939	.	186880001	187000000	#9191FF	1	0.375
chr2	187000001	187360000	B.1.2.1.2.2.1.1.1.2.1	0.339764201500536	.	187000001	187360000	#9191FF	1	0.375
chr2	187360001	187560000	A.1.2.2.1.2.1.1.1.2.1	0.787781350482315	.	187360001	187560000	#FF4848	1	0.875
chr2	187560001	187720000	B.1.1.2.1.1.1.1.1.1.2	0.440514469453376	.	187560001	187720000	#DADAFF	1	0.5
chr2	187720001	187840000	A.2.2.2.2.1.2.2	0.509110396570204	.	187720001	187840000	#FFDADA	1	0.625
chr2	187840001	188120000	B.1.1.2.1.1.2.2.2.1	0.427652733118971	.	187840001	188120000	#DADAFF	1	0.5
chr2	188120001	188320000	A.2.1.1.1.2.2.2.2.2	0.681672025723473	.	188120001	188320000	#FF9191	1	0.75
chr2	188320001	188480000	A.2.2.2.1.1.2.2.1.2	0.529474812433012	.	188320001	188480000	#FFDADA	1	0.625
chr2	188480001	188720000	B.2.1.1.2.1.2.1.2.1	0.210075026795284	.	188480001	188720000	#4848FF	1	0.25
chr2	188720001	188880000	B.1.2.1.2.2.1.2.1.2.2.1.2	0.332261521972133	.	188720001	188880000	#9191FF	1	0.375
chr2	188880001	188960000	B.1.2.1.2.1.2.2.2.1	0.344051446945338	.	188880001	188960000	#9191FF	1	0.375
chr2	188960001	189160000	B.1.2.2.2.1.1.2.1.1	0.284030010718114	.	188960001	189160000	#9191FF	1	0.375
chr2	189160001	189360000	B.1.1.2.2.2.2.2.2	0.383708467309753	.	189160001	189360000	#DADAFF	1	0.5
chr2	189360001	189560000	B.1.2.1.2.2.2.2	0.321543408360129	.	189360001	189560000	#9191FF	1	0.375
chr2	189560001	189680000	B.1.2.1.2.1.1.2.2.2	0.354769560557342	.	189560001	189680000	#9191FF	1	0.375
chr2	189680001	190000000	B.1.2.1.2.2.1.2.2.1.1	0.330117899249732	.	189680001	190000000	#9191FF	1	0.375
chr2	190000001	190280000	B.1.2.1.2.1.2.1.2.1.1	0.351554126473741	.	190000001	190280000	#9191FF	1	0.375
chr2	190280001	190680000	A.1.2.1.1.2.2.2.2.1	0.843515541264737	.	190280001	190680000	#FF4848	1	0.875
chr2	190680001	190920000	B.1.1.2.1.1.1.1.1.1.1	0.441586280814577	.	190680001	190920000	#DADAFF	1	0.5
chr2	190920001	191200000	A.2.1.2.1.2.1.1.1.1.1	0.644158628081458	.	190920001	191200000	#FF9191	1	0.75
chr2	191200001	191360000	A.1.1.2.2.2.1.2.1	0.905680600214362	.	191200001	191360000	#FF0000	1	1
chr2	191360001	191560000	A.1.1.2.1.2.2.1.1.2.1	0.935691318327974	.	191360001	191560000	#FF0000	1	1
chr2	191560001	191720000	A.1.2.2.2.2.1.1.2.2	0.735262593783494	.	191560001	191720000	#FF4848	1	0.875
chr2	191720001	191880000	A.1.1.2.1.2.2.1.1.2.2.2	0.932475884244373	.	191720001	191880000	#FF0000	1	1
chr2	191880001	192400000	A.2.1.1.1.1.1.1	0.710610932475884	.	191880001	192400000	#FF9191	1	0.75
chr2	192400001	192680000	A.2.2.2.1.1.2.2.2	0.528403001071811	.	192400001	192680000	#FFDADA	1	0.625
chr2	192680001	193120000	A.2.2.1.1.2.1.2.1.1	0.591639871382637	.	192680001	193120000	#FFDADA	1	0.625
chr2	193120001	193320000	B.2.1.1.2.2.1.1.2.1.1.2	0.197213290460879	.	193120001	193320000	#4848FF	1	0.25
chr2	193320001	193840000	B.2.2.2.1.1.1.1	0.0267952840300107	.	193320001	193840000	#0000FF	1	0.125
chr2	193840001	194000000	B.2.1.2.2.1.2.1.2.2.2	0.118971061093248	.	193840001	194000000	#4848FF	1	0.25
chr2	194000001	194160000	B.2.1.2.2.1.1.1.2.1	0.129689174705252	.	194000001	194160000	#4848FF	1	0.25
chr2	194160001	194280000	B.2.1.1.2.2.2.1.2.2	0.185423365487674	.	194160001	194280000	#4848FF	1	0.25
chr2	194280001	194600000	B.2.2.1.1.2.2.2.2.2	0.0718113612004287	.	194280001	194600000	#0000FF	1	0.125
chr2	194600001	194720000	B.2.1.2.2.2.2.2.1	0.0996784565916399	.	194600001	194720000	#4848FF	1	0.25
chr2	194720001	194880000	B.2.2.1.1.2.1.2.1.1	0.0836012861736334	.	194720001	194880000	#0000FF	1	0.125
chr2	194880001	195040000	B.2.1.2.2.1.2.1.2.1.2	0.121114683815648	.	194880001	195040000	#4848FF	1	0.25
chr2	195040001	195240000	B.2.1.2.2.2.2.1.2.2	0.10075026795284	.	195040001	195240000	#4848FF	1	0.25
chr2	195240001	195840000	B.2.2.2.2.1.1	0.00535905680600214	.	195240001	195840000	#0000FF	1	0.125
chr2	195840001	196360000	B.2.2.1.2.1.1.2.1.1.2	0.0685959271168274	.	195840001	196360000	#0000FF	1	0.125
chr2	196360001	196600000	B.1.1.1.2.1.1.2.1.1	0.461950696677385	.	196360001	196600000	#DADAFF	1	0.5
chr2	196600001	196920000	B.2.1.1.2.2.1.1.2.1.2.2	0.195069667738478	.	196600001	196920000	#4848FF	1	0.25
chr2	196920001	197080000	A.2.1.2.1.2.1.1.1.2	0.642015005359057	.	196920001	197080000	#FF9191	1	0.75
chr2	197080001	197320000	A.1.2.1.1.2.1.1.1.1	0.861736334405145	.	197080001	197320000	#FF4848	1	0.875
chr2	197320001	197440000	A.2.1.2.2.2.2.1.2	0.610932475884244	.	197320001	197440000	#FF9191	1	0.75
chr2	197440001	197640000	A.2.2.1.2.1.2.2.2.1	0.560557341907824	.	197440001	197640000	#FFDADA	1	0.625
chr2	197640001	197800000	A.2.1.1.2.2.2.2.2.2	0.655948553054662	.	197640001	197800000	#FF9191	1	0.75
chr2	197800001	198280000	A.1.2.1.1.2.1.1.1.2	0.860664523043944	.	197800001	198280000	#FF4848	1	0.875
chr2	198280001	198400000	A.1.2.1.1.2.1.2.1.1.1.2	0.857449088960343	.	198280001	198400000	#FF4848	1	0.875
chr2	198400001	198640000	A.2.1.1.2.2.2.1.1	0.663451232583065	.	198400001	198640000	#FF9191	1	0.75
chr2	198640001	198720000	A.1.2.2.2.2.1.2.1.1.1	0.734190782422294	.	198640001	198720000	#FF4848	1	0.875
chr2	198720001	198840000	A.1.2.2.2.2.1.2.1.2.1	0.732047159699893	.	198720001	198840000	#FF4848	1	0.875
chr2	198840001	199000000	A.2.1.2.2.2.1.1.1.1	0.620578778135048	.	198840001	199000000	#FF9191	1	0.75
chr2	199000001	199240000	B.1.1.2.2.2.1.1.1.1	0.396570203644159	.	199000001	199240000	#DADAFF	1	0.5
chr2	199240001	199400000	B.2.1.1.2.1.1.2.2.2.1.2.2	0.213290460878885	.	199240001	199400000	#4848FF	1	0.25
chr2	199400001	199560000	B.2.1.2.2.1.1.1.2.2	0.128617363344051	.	199400001	199560000	#4848FF	1	0.25
chr2	199560001	199840000	B.2.2.1.2.1.1.2.1.2.2	0.0664523043944266	.	199560001	199840000	#0000FF	1	0.125
chr2	199840001	199960000	B.2.1.1.2.2.2.1.2.1	0.186495176848875	.	199840001	199960000	#4848FF	1	0.25
chr2	199960001	200240000	B.2.1.2.2.2.1.1.1.2.1.2	0.113612004287245	.	199960001	200240000	#4848FF	1	0.25
chr2	200240001	200400000	B.1.2.1.2.1.2.1.2.2.1	0.348338692390139	.	200240001	200400000	#9191FF	1	0.375
chr2	200400001	200760000	B.2.1.1.2.1.2.2.2.2	0.204715969989282	.	200400001	200760000	#4848FF	1	0.25
chr2	200760001	201080000	A.2.1.2.1.2.2.2.2	0.633440514469453	.	200760001	201080000	#FF9191	1	0.75
chr2	201080001	201560000	A.1.2.1.1.2.2.2.2.2	0.842443729903537	.	201080001	201560000	#FF4848	1	0.875
chr2	201560001	201720000	A.1.2.2.1.2.2.1.1.2.1	0.771704180064309	.	201560001	201720000	#FF4848	1	0.875
chr2	201720001	202080000	A.1.1.1.2.1.1.2.2	0.991425509110397	.	201720001	202080000	#FF0000	1	1
chr2	202080001	202360000	A.1.1.2.1.2.1.1.2	0.939978563772776	.	202080001	202360000	#FF0000	1	1
chr2	202360001	202480000	A.2.2.1.2.1.1.1.2.1.1	0.581993569131833	.	202360001	202480000	#FFDADA	1	0.625
chr2	202480001	202680000	A.1.1.2.2.2.1.1.2.1.2.1	0.908896034297964	.	202480001	202680000	#FF0000	1	1
chr2	202680001	203080000	A.1.2.2.1.2.1.2.1.1.1.1	0.782422293676313	.	202680001	203080000	#FF4848	1	0.875
chr2	203080001	203360000	A.1.1.1.2.2.2.1.2.1	0.976420150053591	.	203080001	203360000	#FF0000	1	1
chr2	203360001	203480000	A.1.2.2.1.2.2.1.1.2.2	0.770632368703108	.	203360001	203480000	#FF4848	1	0.875
chr2	203480001	203640000	A.1.2.2.2.1.1.1.1.2.1.2	0.760986066452304	.	203480001	203640000	#FF4848	1	0.875
chr2	203640001	203840000	A.1.2.2.1.2.1.2.1.1.2	0.780278670953912	.	203640001	203840000	#FF4848	1	0.875
chr2	203840001	203920000	A.1.2.2.1.2.2.2.2.1.2	0.765273311897106	.	203840001	203920000	#FF4848	1	0.875
chr2	203920001	204120000	A.1.2.1.2.2.1.1.2.2.1	0.816720257234727	.	203920001	204120000	#FF4848	1	0.875
chr2	204120001	204240000	A.2.1.1.2.1.1.1.2.1	0.678456591639871	.	204120001	204240000	#FF9191	1	0.75
chr2	204240001	204520000	A.1.2.1.1.2.1.2.1.1.2	0.856377277599143	.	204240001	204520000	#FF4848	1	0.875
chr2	204520001	204760000	A.1.2.1.1.2.1.2.2.2	0.853161843515541	.	204520001	204760000	#FF4848	1	0.875
chr2	204760001	205000000	A.2.2.2.1.2.2.2.1	0.516613076098607	.	204760001	205000000	#FFDADA	1	0.625
chr2	205000001	205120000	A.2.2.2.2.1.1.1.1	0.514469453376206	.	205000001	205120000	#FFDADA	1	0.625
chr2	205120001	205240000	A.2.2.2.1.1.1.2.1.1.2	0.542336548767417	.	205120001	205240000	#FFDADA	1	0.625
chr2	205240001	205440000	B.1.1.1.1.2.1.2.2.2	0.469453376205788	.	205240001	205440000	#DADAFF	1	0.5
chr2	205440001	205880000	B.1.1.2.1.1.1.1.1.2.2	0.438370846730975	.	205440001	205880000	#DADAFF	1	0.5
chr2	205880001	206000000	B.1.1.1.1.1.1.1.2.2	0.487674169346195	.	205880001	206000000	#DADAFF	1	0.5
chr2	206000001	206080000	B.1.1.1.1.1.1.1.2.1	0.488745980707395	.	206000001	206080000	#DADAFF	1	0.5
chr2	206080001	206520000	B.1.1.2.2.2.2.1.2	0.386923901393355	.	206080001	206520000	#DADAFF	1	0.5
chr2	206520001	206680000	A.2.1.2.2.2.1.1.1.2	0.619506966773848	.	206520001	206680000	#FF9191	1	0.75
chr2	206680001	206840000	A.2.2.1.2.1.1.1.2.2	0.579849946409432	.	206680001	206840000	#FFDADA	1	0.625
chr2	206840001	207040000	A.1.1.2.2.2.1.2.2	0.904608788853162	.	206840001	207040000	#FF0000	1	1
chr2	207040001	207200000	A.2.1.2.2.2.2.2.1.1.2	0.608788853161844	.	207040001	207200000	#FF9191	1	0.75
chr2	207200001	207560000	A.2.2.2.2.2.1.1.2.1.1.1	0.505894962486602	.	207200001	207560000	#FFDADA	1	0.625
chr2	207560001	207920000	A.1.2.2.2.2.2.1.1.1.2	0.72454448017149	.	207560001	207920000	#FF4848	1	0.875
chr2	207920001	208080000	A.1.2.1.1.2.1.2.1.2	0.855305466237942	.	207920001	208080000	#FF4848	1	0.875
chr2	208080001	208920000	A.1.1.1.2.2.2.1.1.1	0.978563772775991	.	208080001	208920000	#FF0000	1	1
chr2	208920001	209240000	A.2.1.1.1.1.1.2.2	0.706323687031083	.	208920001	209240000	#FF9191	1	0.75
chr2	209240001	209600000	B.2.1.2.2.2.1.1.2.1.2	0.110396570203644	.	209240001	209600000	#4848FF	1	0.25
chr2	209600001	209720000	B.2.1.1.2.1.1.1.2.1	0.227224008574491	.	209600001	209720000	#4848FF	1	0.25
chr2	209720001	209920000	B.2.1.2.2.2.2.1.1.2.1	0.103965702036442	.	209720001	209920000	#4848FF	1	0.25
chr2	209920001	210240000	B.2.1.1.2.2.1.1.1.2.2.2	0.19935691318328	.	209920001	210240000	#4848FF	1	0.25
chr2	210240001	210400000	A.2.1.2.1.2.1.2.2.1	0.637727759914255	.	210240001	210400000	#FF9191	1	0.75
chr2	210400001	210840000	B.1.2.1.2.2.1.1.1.2.2.1	0.338692390139335	.	210400001	210840000	#9191FF	1	0.375
chr2	210840001	211080000	A.2.1.2.1.1.1.1.1	0.654876741693462	.	210840001	211080000	#FF9191	1	0.75
chr2	211080001	211240000	B.2.1.1.2.1.1.2.2.1.2.2	0.216505894962487	.	211080001	211240000	#4848FF	1	0.25
chr2	211240001	211400000	B.1.2.1.2.1.2.1.2.1.2.1	0.35048231511254	.	211240001	211400000	#9191FF	1	0.375
chr2	211400001	211720000	B.2.1.2.2.2.1.2.1.1	0.108252947481243	.	211400001	211720000	#4848FF	1	0.25
chr2	211720001	212040000	B.2.1.2.2.2.1.1.1.2.1.1	0.114683815648446	.	211720001	212040000	#4848FF	1	0.25
chr2	212040001	212120000	B.2.1.1.2.1.1.2.2.2.1.1	0.215434083601286	.	212040001	212120000	#4848FF	1	0.25
chr2	212120001	212280000	B.2.1.2.2.1.2.1.2.1.1	0.122186495176849	.	212120001	212280000	#4848FF	1	0.25
chr2	212280001	212560000	B.2.1.2.2.2.1.2.2	0.106109324758842	.	212280001	212560000	#4848FF	1	0.25
chr2	212560001	212640000	B.1.2.2.2.2.2.1.2.2	0.260450160771704	.	212560001	212640000	#9191FF	1	0.375
chr2	212640001	212920000	B.2.1.2.2.2.1.1.2.1.1	0.111468381564845	.	212640001	212920000	#4848FF	1	0.25
chr2	212920001	213080000	B.1.2.2.2.2.1.1.2.2.1.2	0.266881028938907	.	212920001	213080000	#9191FF	1	0.375
chr2	213080001	213480000	B.2.2.1.1.2.2.2.1.2	0.0739549839228296	.	213080001	213480000	#0000FF	1	0.125
chr2	213480001	213760000	B.2.1.1.2.1.2.1.2.2	0.209003215434084	.	213480001	213760000	#4848FF	1	0.25
chr2	213760001	214040000	B.1.2.1.2.1.2.1.1.2	0.352625937834941	.	213760001	214040000	#9191FF	1	0.375
chr2	214040001	214240000	B.1.2.2.2.1.1.2.1.2	0.282958199356913	.	214040001	214240000	#9191FF	1	0.375
chr2	214240001	214400000	B.2.1.1.2.2.1.1.2.1.1.1	0.198285101822079	.	214240001	214400000	#4848FF	1	0.25
chr2	214400001	214600000	B.2.1.2.2.1.2.1.2.2.1	0.120042872454448	.	214400001	214600000	#4848FF	1	0.25
chr2	214600001	214840000	B.2.1.1.2.2.1.1.1.2.1.2	0.201500535905681	.	214600001	214840000	#4848FF	1	0.25
chr2	214840001	215320000	B.2.2.1.2.1.1.2.2.2	0.0643086816720257	.	214840001	215320000	#0000FF	1	0.125
chr2	215320001	215440000	B.1.1.2.2.2.1.2.1.2	0.391211146838156	.	215320001	215440000	#DADAFF	1	0.5
chr2	215440001	215600000	B.1.2.1.2.2.2.1.1.1	0.32583065380493	.	215440001	215600000	#9191FF	1	0.375
chr2	215600001	215720000	A.2.2.2.1.1.2.1.2.2	0.531618435155413	.	215600001	215720000	#FFDADA	1	0.625
chr2	215720001	216000000	B.2.1.1.2.1.2.2.2.1.2	0.205787781350482	.	215720001	216000000	#4848FF	1	0.25
chr2	216000001	216160000	B.1.2.1.2.1.2.1.2.2.2.2	0.346195069667738	.	216000001	216160000	#9191FF	1	0.375
chr2	216160001	216480000	A.2.2.1.1.2.2.2.1	0.585209003215434	.	216160001	216480000	#FFDADA	1	0.625
chr2	216480001	216600000	A.2.2.1.2.2.2.1.1.2.2	0.55091103965702	.	216480001	216600000	#FFDADA	1	0.625
chr2	216600001	216920000	A.2.2.1.1.2.1.1	0.592711682743837	.	216600001	216920000	#FFDADA	1	0.625
chr2	216920001	217320000	A.1.2.1.1.2.1.2.2.1	0.854233654876742	.	216920001	217320000	#FF4848	1	0.875
chr2	217320001	217520000	A.1.1.2.1.2.2.2.1	0.930332261521972	.	217320001	217520000	#FF0000	1	1
chr2	217520001	217600000	A.1.2.2.2.1.1.2.2.1	0.752411575562701	.	217520001	217600000	#FF4848	1	0.875
chr2	217600001	217800000	A.1.2.1.1.1.1.1.2.1.1	0.886387995712755	.	217600001	217800000	#FF4848	1	0.875
chr2	217800001	217880000	A.1.2.1.2.2.1.1.1	0.818863879957128	.	217800001	217880000	#FF4848	1	0.875
chr2	217880001	218400000	A.1.2.1.1.1.1.2.1.2	0.879957127545552	.	217880001	218400000	#FF4848	1	0.875
chr2	218400001	218600000	A.1.2.2.2.2.1.2.1.2.2	0.730975348338692	.	218400001	218600000	#FF4848	1	0.875
chr2	218600001	218960000	A.1.1.1.2.1.1.2.1	0.992497320471597	.	218600001	218960000	#FF0000	1	1
chr2	218960001	219080000	A.1.2.2.2.1.1.2.1.1.2.2	0.754555198285102	.	218960001	219080000	#FF4848	1	0.875
chr2	219080001	219320000	A.1.1.2.1.2.1.1.1	0.941050375133976	.	219080001	219320000	#FF0000	1	1
chr2	219320001	219480000	A.1.1.2.2.1.1.1.1.1	0.928188638799571	.	219320001	219480000	#FF0000	1	1
chr2	219480001	219560000	A.1.2.2.1.2.2.1.2	0.769560557341908	.	219480001	219560000	#FF4848	1	0.875
chr2	219560001	219760000	A.1.2.2.1.2.2.2.1.1	0.768488745980707	.	219560001	219760000	#FF4848	1	0.875
chr2	219760001	220040000	A.1.2.2.1.2.2.2.2.2	0.764201500535906	.	219760001	220040000	#FF4848	1	0.875
chr2	220040001	220240000	A.1.1.2.2.1.1.1.1.2	0.927116827438371	.	220040001	220240000	#FF0000	1	1
chr2	220240001	220360000	A.1.2.2.2.2.1.1.2.1	0.736334405144695	.	220240001	220360000	#FF4848	1	0.875
chr2	220360001	220440000	A.2.1.1.2.1.1.2	0.676312968917471	.	220360001	220440000	#FF9191	1	0.75
chr2	220440001	220520000	A.2.1.1.2.1.1.1.1.1	0.680600214362272	.	220440001	220520000	#FF9191	1	0.75
chr2	220520001	220920000	B.1.1.2.1.1.2.2.2.2.2	0.423365487674169	.	220520001	220920000	#DADAFF	1	0.5
chr2	220920001	221040000	B.1.1.2.1.1.2.2.1	0.428724544480171	.	220920001	221040000	#DADAFF	1	0.5
chr2	221040001	221360000	B.1.1.2.1.1.2.1.2	0.429796355841372	.	221040001	221360000	#DADAFF	1	0.5
chr2	221360001	221560000	B.1.1.1.1.1.2.2.2	0.47481243301179	.	221360001	221560000	#DADAFF	1	0.5
chr2	221560001	221720000	A.2.2.2.1.1.2.1.2.1.1	0.533762057877814	.	221560001	221720000	#FFDADA	1	0.625
chr2	221720001	221920000	A.2.1.2.2.2.1.1.2.2	0.617363344051447	.	221720001	221920000	#FF9191	1	0.75
chr2	221920001	222000000	A.2.2.1.2.2.1.2.2.2.1	0.555198285101822	.	221920001	222000000	#FFDADA	1	0.625
chr2	222000001	222520000	A.1.2.2.1.2.1.2.2.2	0.77384780278671	.	222000001	222520000	#FF4848	1	0.875
chr2	222520001	222920000	B.1.2.1.2.2.1.1.1.1.2	0.340836012861736	.	222520001	222920000	#9191FF	1	0.375
chr2	222920001	223480000	B.1.2.1.2.2.1.1.2	0.336548767416935	.	222920001	223480000	#9191FF	1	0.375
chr2	223480001	223840000	A.1.1.2.2.2.1.1.2.1.2.2	0.907824222936763	.	223480001	223840000	#FF0000	1	1
chr2	223840001	224160000	B.1.1.2.2.2.2.2.1.1	0.385852090032154	.	223840001	224160000	#DADAFF	1	0.5
chr2	224160001	224360000	B.1.2.1.2.1.2.1.2.1.2.2	0.34941050375134	.	224160001	224360000	#9191FF	1	0.375
chr2	224360001	224720000	B.1.1.1.2.2.1.1.2	0.45123258306538	.	224360001	224720000	#DADAFF	1	0.5
chr2	224720001	224840000	A.1.2.2.1.2.1.2.2.1.1	0.778135048231511	.	224720001	224840000	#FF4848	1	0.875
chr2	224840001	224920000	A.2.2.1.2.2.2.1.1.2.1	0.551982851018221	.	224840001	224920000	#FFDADA	1	0.625
chr2	224920001	225080000	A.2.2.1.2.2.1.1	0.558413719185423	.	224920001	225080000	#FFDADA	1	0.625
chr2	225080001	225280000	A.2.2.1.2.2.2.1.1.1	0.553054662379421	.	225080001	225280000	#FFDADA	1	0.625
chr2	225280001	225520000	A.1.2.2.2.2.1.1.1.2.1	0.738478027867095	.	225280001	225520000	#FF4848	1	0.875
chr2	225520001	225880000	B.1.2.2.2.2.2.1.2.1	0.261521972132905	.	225520001	225880000	#9191FF	1	0.375
chr2	225880001	226120000	B.2.1.2.2.2.2.1.1.1	0.105037513397642	.	225880001	226120000	#4848FF	1	0.25
chr2	226120001	226440000	B.2.1.2.2.2.1.2.1.2	0.107181136120043	.	226120001	226440000	#4848FF	1	0.25
chr2	226440001	226720000	B.2.1.2.2.1.1.2.1.2.2	0.12540192926045	.	226440001	226720000	#4848FF	1	0.25
chr2	226720001	226840000	B.1.2.1.2.1.1.2.2.1	0.355841371918542	.	226720001	226840000	#9191FF	1	0.375
chr2	226840001	227080000	B.1.1.1.2.1.1.2.1.2	0.460878885316184	.	226840001	227080000	#DADAFF	1	0.5
chr2	227080001	227280000	B.1.1.1.2.1.2.1.1.2	0.457663451232583	.	227080001	227280000	#DADAFF	1	0.5
chr2	227280001	227480000	A.2.2.1.1.2.2.1.1.2	0.587352625937835	.	227280001	227480000	#FFDADA	1	0.625
chr2	227480001	227680000	A.1.2.2.1.2.1.2.2.1.2.2	0.77491961414791	.	227480001	227680000	#FF4848	1	0.875
chr2	227680001	227960000	B.1.1.1.1.2.1.2.2.1	0.470525187566988	.	227680001	227960000	#DADAFF	1	0.5
chr2	227960001	228240000	A.2.2.2.2.2.2.2.2.2	0.490889603429796	.	227960001	228240000	#FFDADA	1	0.625
chr2	228240001	228440000	A.2.1.2.2.2.2.2.1.2	0.607717041800643	.	228240001	228440000	#FF9191	1	0.75
chr2	228440001	228520000	A.2.2.2.2.1.1.2	0.512325830653805	.	228440001	228520000	#FFDADA	1	0.625
chr2	228520001	228640000	B.1.1.2.2.2.1.2.1.1	0.392282958199357	.	228520001	228640000	#DADAFF	1	0.5
chr2	228640001	228960000	B.1.2.2.2.1.2.2.1.2.2	0.272240085744909	.	228640001	228960000	#9191FF	1	0.375
chr2	228960001	229080000	B.1.2.1.2.1.1.2.1.2	0.356913183279743	.	228960001	229080000	#9191FF	1	0.375
chr2	229080001	229280000	B.1.2.2.2.2.1.1.2.2.1.1	0.267952840300107	.	229080001	229280000	#9191FF	1	0.375
chr2	229280001	229360000	B.1.2.1.2.1.1.2.1.1	0.357984994640943	.	229280001	229360000	#9191FF	1	0.375
chr2	229360001	229560000	B.1.2.2.2.2.1.2.2	0.263665594855305	.	229360001	229560000	#9191FF	1	0.375
chr2	229560001	229800000	B.1.2.2.2.2.1.1.2.1	0.269024651661308	.	229560001	229800000	#9191FF	1	0.375
chr2	229800001	230040000	B.2.1.1.2.1.2.1.1	0.211146838156484	.	229800001	230040000	#4848FF	1	0.25
chr2	230040001	230320000	B.1.1.2.1.1.1.1.2.1	0.437299035369775	.	230040001	230320000	#DADAFF	1	0.5
chr2	230320001	230600000	B.1.1.2.1.1.1.1.2.2	0.436227224008574	.	230320001	230600000	#DADAFF	1	0.5
chr2	230600001	230760000	A.1.2.1.2.2.2.2.1	0.811361200428725	.	230600001	230760000	#FF4848	1	0.875
chr2	230760001	230880000	A.2.1.1.2.2.2.1.2.2	0.661307609860665	.	230760001	230880000	#FF9191	1	0.75
chr2	230880001	230960000	A.2.2.1.2.1.1.1.2.1.2	0.580921757770632	.	230880001	230960000	#FFDADA	1	0.625
chr2	230960001	231320000	A.1.2.1.1.2.2.1.1.2.1.1	0.85101822079314	.	230960001	231320000	#FF4848	1	0.875
chr2	231320001	231400000	A.2.1.1.2.1.1.1.1.2	0.679528403001072	.	231320001	231400000	#FF9191	1	0.75
chr2	231400001	231600000	A.2.1.2.1.1.1.1.2.2	0.651661307609861	.	231400001	231600000	#FF9191	1	0.75
chr2	231600001	231760000	A.1.2.2.2.2.1.2.2.1.1.1	0.729903536977492	.	231600001	231760000	#FF4848	1	0.875
chr2	231760001	231920000	A.2.1.2.2.1.1.1.1.2	0.631296891747053	.	231760001	231920000	#FF9191	1	0.75
chr2	231920001	232160000	A.1.2.2.1.2.1.2.1.2	0.779206859592712	.	231920001	232160000	#FF4848	1	0.875
chr2	232160001	232480000	A.1.2.1.1.1.1.2.1.1	0.881028938906752	.	232160001	232480000	#FF4848	1	0.875
chr2	232480001	232600000	A.1.2.1.2.2.2.1.1	0.813504823151125	.	232480001	232600000	#FF4848	1	0.875
chr2	232600001	232680000	A.1.2.1.2.2.2.1.2	0.812433011789925	.	232600001	232680000	#FF4848	1	0.875
chr2	232680001	232880000	A.2.1.1.2.2.2.2.1.2	0.659163987138264	.	232680001	232880000	#FF9191	1	0.75
chr2	232880001	233120000	A.2.2.1.1.1.1.2.1	0.59914255091104	.	232880001	233120000	#FFDADA	1	0.625
chr2	233120001	233240000	A.2.2.1.2.2.1.2.1	0.557341907824223	.	233120001	233240000	#FFDADA	1	0.625
chr2	233240001	233320000	A.2.2.1.2.2.1.2.2.1	0.556270096463023	.	233240001	233320000	#FFDADA	1	0.625
chr2	233320001	233360000	A.1.2.1.1.2.2.1.1.1	0.852090032154341	.	233320001	233360000	#FF4848	1	0.875
chr2	233400001	233880000	A.1.2.1.1.2.2.1.1.1	0.852090032154341	.	233400001	233880000	#FF4848	1	0.875
chr2	233880001	234000000	A.1.1.2.1.2.2.1.1.2.2.1.1	0.934619506966774	.	233880001	234000000	#FF0000	1	1
chr2	234080001	234480000	A.1.1.2.1.2.2.1.1.2.2.1.1	0.934619506966774	.	234080001	234480000	#FF0000	1	1
chr2	234480001	234840000	B.1.1.2.2.2.2.1.1.2	0.387995712754555	.	234480001	234840000	#DADAFF	1	0.5
chr2	234840001	234960000	B.1.1.2.1.1.1.2.2.2.2	0.431939978563773	.	234840001	234960000	#DADAFF	1	0.5
chr2	234960001	235440000	A.2.2.2.2.2.2.2.2.1	0.491961414790997	.	234960001	235440000	#FFDADA	1	0.625
chr2	235440001	235640000	A.2.2.1.2.1.1.2.1.2.2	0.573419078242229	.	235440001	235640000	#FFDADA	1	0.625
chr2	235640001	235800000	A.2.1.1.1.2.1.1.2.2.2	0.694533762057878	.	235640001	235800000	#FF9191	1	0.75
chr2	235800001	236080000	A.1.2.2.2.2.2.1.1.2.2.1	0.721329046087889	.	235800001	236080000	#FF4848	1	0.875
chr2	236080001	236280000	A.2.2.1.2.2.2.2.2	0.547695605573419	.	236080001	236280000	#FFDADA	1	0.625
chr2	236280001	236480000	A.1.2.2.2.2.1.1.1.2.2	0.737406216505895	.	236280001	236480000	#FF4848	1	0.875
chr2	236520001	236680000	A.1.2.2.2.2.1.1.1.2.2	0.737406216505895	.	236520001	236680000	#FF4848	1	0.875
chr2	236680001	236880000	A.2.1.1.2.2.2.2.2.1.2	0.657020364415863	.	236680001	236880000	#FF9191	1	0.75
chr2	236880001	236960000	A.2.1.2.2.2.1.1.2.1	0.618435155412647	.	236880001	236960000	#FF9191	1	0.75
chr2	236960001	237200000	A.2.2.1.2.1.1.2.1.1.2.2	0.57556270096463	.	236960001	237200000	#FFDADA	1	0.625
chr2	237200001	237400000	A.2.2.1.2.1.1.2.1.1.2.1	0.576634512325831	.	237200001	237400000	#FFDADA	1	0.625
chr2	237400001	237640000	A.1.2.1.1.2.2.1.2.1.2	0.846730975348339	.	237400001	237640000	#FF4848	1	0.875
chr2	237640001	238040000	A.1.2.1.1.2.2.1.2.1.1	0.847802786709539	.	237640001	238040000	#FF4848	1	0.875
chr2	238040001	238680000	A.1.1.2.2.2.2.1.2.1.2	0.90032154340836	.	238040001	238680000	#FF0000	1	1
chr2	238680001	239040000	A.1.2.1.1.1.1.2.2.2.2.2.1.2	0.872454448017149	.	238680001	239040000	#FF4848	1	0.875
chr2	239040001	239240000	A.1.2.2.1.2.1.2.1.1.1.2	0.781350482315113	.	239040001	239240000	#FF4848	1	0.875
chr2	239240001	239480000	A.2.2.1.2.1.1.2.1.1.1.2	0.577706323687031	.	239240001	239480000	#FFDADA	1	0.625
chr2	239480001	239800000	B.1.1.1.1.1.1.2.1	0.486602357984995	.	239480001	239800000	#DADAFF	1	0.5
chr2	239840001	240000000	B.1.1.1.1.1.1.2.1	0.486602357984995	.	239840001	240000000	#DADAFF	1	0.5
chr2	240000001	240400000	A.1.2.2.1.2.2.2.2.1.1	0.766345123258307	.	240000001	240400000	#FF4848	1	0.875
chr2	240400001	240480000	A.2.2.1.2.2.2.1.2	0.54983922829582	.	240400001	240480000	#FFDADA	1	0.625
chr2	240480001	240880000	A.2.1.2.2.2.1.2.1.1	0.616291532690247	.	240480001	240880000	#FF9191	1	0.75
chr2	240880001	241600000	A.2.1.1.1.1.2.2.1.2	0.703108252947481	.	240880001	241600000	#FF9191	1	0.75
chr2	241600001	241760000	A.2.1.2.2.2.1.2.2	0.614147909967846	.	241600001	241760000	#FF9191	1	0.75
chr2	241760001	241960000	A.1.2.2.2.1.1.1.2	0.758842443729904	.	241760001	241960000	#FF4848	1	0.875
chr2	241960001	242120000	A.2.1.1.2.1.2.1	0.67524115755627	.	241960001	242120000	#FF9191	1	0.75
chr2	242120001	242240000	A.2.1.1.2.1.1.1.2.2	0.677384780278671	.	242120001	242240000	#FF9191	1	0.75
chr2	242240001	242400000	A.1.2.2.2.1.1.2.2.2	0.751339764201501	.	242240001	242400000	#FF4848	1	0.875
chr2	242400001	243080000	A.1.2.1.2.2.2.2.2	0.810289389067524	.	242400001	243080000	#FF4848	1	0.875
chr3	40001	560000	B.2.2.1.1.2.1.1.2.1	0.0677749360613811	.	40001	560000	#0000FF	1	0.125
chr3	560001	840000	B.2.2.2.1.1.2.2.1.1.2	0.0268542199488491	.	560001	840000	#0000FF	1	0.125
chr3	840001	1080000	B.2.2.1.1.1.1.2.1.2.2	0.0754475703324808	.	840001	1080000	#0000FF	1	0.125
chr3	1080001	1280000	B.2.1.2.2.2.2.2	0.0831202046035806	.	1080001	1280000	#4848FF	1	0.25
chr3	1280001	1480000	B.2.2.1.1.1.1.2.2.1.1	0.0741687979539642	.	1280001	1480000	#0000FF	1	0.125
chr3	1480001	1680000	B.2.1.1.1.2.1.2.2.1.2	0.214833759590793	.	1480001	1680000	#4848FF	1	0.25
chr3	1680001	2280000	B.2.2.1.1.2.1.1.2.2	0.0664961636828645	.	1680001	2280000	#0000FF	1	0.125
chr3	2280001	2520000	B.2.1.1.1.1.2.1.1.1	0.237851662404092	.	2280001	2520000	#4848FF	1	0.25
chr3	2520001	2640000	B.1.2.2.1.1.1.1.2.1	0.333759590792839	.	2520001	2640000	#9191FF	1	0.375
chr3	2640001	2840000	B.1.2.2.1.1.2.1.2	0.324808184143222	.	2640001	2840000	#9191FF	1	0.375
chr3	2840001	3120000	B.1.2.2.1.1.2.2.2.1	0.319693094629156	.	2840001	3120000	#9191FF	1	0.375
chr3	3120001	3240000	A.2.2.1.1.1.1.1.1	0.616368286445013	.	3120001	3240000	#FFDADA	1	0.625
chr3	3240001	3640000	B.2.1.2.2.1.2.1.1.2	0.10230179028133	.	3240001	3640000	#4848FF	1	0.25
chr3	3640001	3840000	B.2.1.1.1.2.1.2.1.2.1	0.218670076726343	.	3640001	3840000	#4848FF	1	0.25
chr3	3840001	3920000	B.1.2.1.2.1.1.2.1	0.370843989769821	.	3840001	3920000	#9191FF	1	0.375
chr3	3920001	4320000	B.1.2.2.1.1.2.2.2.2.2.1	0.315856777493606	.	3920001	4320000	#9191FF	1	0.375
chr3	4320001	4760000	A.1.2.1.2.2.1.1.1	0.831202046035806	.	4320001	4760000	#FF4848	1	0.875
chr3	4760001	4880000	A.1.2.1.2.1.2.2.2.2	0.832480818414322	.	4760001	4880000	#FF4848	1	0.875
chr3	4880001	4960000	A.2.1.1.2.2.1.1.2	0.698209718670077	.	4880001	4960000	#FF9191	1	0.75
chr3	4960001	5160000	A.1.1.2.2.1.2.2.2.2.2	0.910485933503836	.	4960001	5160000	#FF0000	1	1
chr3	5160001	5240000	A.1.2.2.1.1.2.2.1	0.804347826086957	.	5160001	5240000	#FF4848	1	0.875
chr3	5240001	5440000	B.1.2.1.2.1.1.1.2.1	0.373401534526854	.	5240001	5440000	#9191FF	1	0.375
chr3	5440001	5640000	B.1.2.2.1.2.2.2.1.2.1	0.297953964194373	.	5440001	5640000	#9191FF	1	0.375
chr3	5640001	5880000	B.2.1.2.2.2.1.2.1	0.0933503836317136	.	5640001	5880000	#4848FF	1	0.25
chr3	5880001	6040000	B.2.1.2.2.1.1.2.1.2.1	0.10997442455243	.	5880001	6040000	#4848FF	1	0.25
chr3	6040001	6560000	B.2.2.2.1.1.2.1.2	0.0294117647058824	.	6040001	6560000	#0000FF	1	0.125
chr3	6560001	6720000	B.2.1.1.1.2.1.2.2.1.1	0.216112531969309	.	6560001	6720000	#4848FF	1	0.25
chr3	6720001	6880000	B.1.2.2.1.2.2.2.2	0.29539641943734	.	6720001	6880000	#9191FF	1	0.375
chr3	6880001	7080000	B.2.1.1.1.2.2.2.1.1.2	0.20843989769821	.	6880001	7080000	#4848FF	1	0.25
chr3	7080001	7280000	B.2.1.1.1.1.1.1.2.1.1	0.246803069053708	.	7080001	7280000	#4848FF	1	0.25
chr3	7280001	7600000	B.1.1.2.1.2.2.2.2	0.430946291560102	.	7280001	7600000	#DADAFF	1	0.5
chr3	7600001	7880000	B.1.2.2.1.1.2.2.2.2.2.2	0.314578005115089	.	7600001	7880000	#9191FF	1	0.375
chr3	7880001	8120000	B.2.1.1.1.1.1.1.2.2.1.1	0.244245524296675	.	7880001	8120000	#4848FF	1	0.25
chr3	8120001	8320000	B.1.2.1.2.2.1.1.2	0.356777493606138	.	8120001	8320000	#9191FF	1	0.375
chr3	8320001	8480000	A.2.2.2.1.2.2.2.1.2	0.528132992327366	.	8320001	8480000	#FFDADA	1	0.625
chr3	8480001	8640000	A.1.2.1.2.1.1.2.2.2.1	0.847826086956522	.	8480001	8640000	#FF4848	1	0.875
chr3	8640001	8960000	A.2.2.1.1.2.1.2.1.2.1	0.599744245524297	.	8640001	8960000	#FFDADA	1	0.625
chr3	8960001	9200000	A.1.2.2.1.2.1.1.1	0.800511508951407	.	8960001	9200000	#FF4848	1	0.875
chr3	9240001	9360000	A.1.2.2.1.2.1.1.1	0.800511508951407	.	9240001	9360000	#FF4848	1	0.875
chr3	9360001	9560000	A.1.1.2.2.1.1.2.2.2	0.925831202046036	.	9360001	9560000	#FF0000	1	1
chr3	9560001	9680000	A.2.2.1.1.1.2.1.2	0.604859335038363	.	9560001	9680000	#FFDADA	1	0.625
chr3	9680001	9800000	A.1.1.2.2.1.2.2.1.1	0.919437340153453	.	9680001	9800000	#FF0000	1	1
chr3	9840001	10040000	A.1.1.2.2.1.2.2.1.1	0.919437340153453	.	9840001	10040000	#FF0000	1	1
chr3	10040001	10160000	A.1.2.1.2.1.1.1.1.2	0.854219948849105	.	10040001	10160000	#FF4848	1	0.875
chr3	10200001	10400000	A.1.2.1.2.1.1.1.1.2	0.854219948849105	.	10200001	10400000	#FF4848	1	0.875
chr3	10400001	10720000	A.2.2.2.1.2.1.2.1	0.540920716112532	.	10400001	10720000	#FFDADA	1	0.625
chr3	10720001	10960000	B.1.1.1.1.2.1.1.2.1	0.491048593350384	.	10720001	10960000	#DADAFF	1	0.5
chr3	10960001	11040000	A.2.2.2.1.2.2.1.1.2.2	0.535805626598465	.	10960001	11040000	#FFDADA	1	0.625
chr3	11040001	11240000	A.2.2.1.2.1.2.1.2.2	0.569053708439898	.	11040001	11240000	#FFDADA	1	0.625
chr3	11240001	11720000	A.1.1.2.2.1.2.2.1.2.2	0.915601023017903	.	11240001	11720000	#FF0000	1	1
chr3	11720001	11960000	A.2.2.1.1.1.1.2.1.1	0.61381074168798	.	11720001	11960000	#FFDADA	1	0.625
chr3	11960001	12120000	A.2.2.2.1.1.1.2.2	0.547314578005115	.	11960001	12120000	#FFDADA	1	0.625
chr3	12120001	12440000	A.1.2.1.2.1.1.1.2.1	0.852941176470588	.	12120001	12440000	#FF4848	1	0.875
chr3	12440001	12600000	A.1.2.1.2.2.1.2.2.1	0.823529411764706	.	12440001	12600000	#FF4848	1	0.875
chr3	12600001	12880000	A.1.1.2.2.1.1.1.1.1.1	0.936061381074169	.	12600001	12880000	#FF0000	1	1
chr3	12880001	13000000	A.1.2.2.1.1.1.2.1.1	0.81074168797954	.	12880001	13000000	#FF4848	1	0.875
chr3	13000001	13120000	A.1.2.1.2.2.2.2.1	0.815856777493606	.	13000001	13120000	#FF4848	1	0.875
chr3	13120001	13440000	A.2.1.1.2.1.1.1.2.2.1.2	0.722506393861893	.	13120001	13440000	#FF9191	1	0.75
chr3	13480001	13520000	A.2.1.1.2.1.1.1.2.2.1.2	0.722506393861893	.	13480001	13520000	#FF9191	1	0.75
chr3	13520001	13720000	A.2.1.1.2.1.2.2.2.2	0.702046035805627	.	13520001	13720000	#FF9191	1	0.75
chr3	13720001	13920000	A.2.2.2.1.2.2.1.2.1.1	0.534526854219949	.	13720001	13920000	#FFDADA	1	0.625
chr3	13920001	14160000	A.2.2.1.1.2.1.2.2.2.1	0.595907928388747	.	13920001	14160000	#FFDADA	1	0.625
chr3	14160001	14400000	A.1.2.2.1.2.2.1.1.2	0.794117647058823	.	14160001	14400000	#FF4848	1	0.875
chr3	14400001	14680000	A.1.2.1.2.2.2.1.2.1	0.819693094629156	.	14400001	14680000	#FF4848	1	0.875
chr3	14680001	14840000	A.1.2.1.2.2.2.1.2.2.2	0.817135549872123	.	14680001	14840000	#FF4848	1	0.875
chr3	14840001	15000000	A.1.2.1.2.1.2.1	0.841432225063939	.	14840001	15000000	#FF4848	1	0.875
chr3	15000001	15160000	A.1.2.1.2.1.2.2.2.1.1	0.836317135549872	.	15000001	15160000	#FF4848	1	0.875
chr3	15160001	15400000	A.1.1.2.2.1.2.2.2.2.1	0.911764705882353	.	15160001	15400000	#FF0000	1	1
chr3	15440001	15480000	A.1.1.2.2.1.2.2.2.2.1	0.911764705882353	.	15440001	15480000	#FF0000	1	1
chr3	15480001	15640000	A.1.2.2.1.2.1.1.2	0.79923273657289	.	15480001	15640000	#FF4848	1	0.875
chr3	15640001	15920000	A.1.2.2.1.2.2.1.1.1	0.79539641943734	.	15640001	15920000	#FF4848	1	0.875
chr3	15920001	16080000	A.2.1.2.1.2.1.1.2.2.1	0.667519181585678	.	15920001	16080000	#FF9191	1	0.75
chr3	16080001	16280000	A.1.2.1.2.1.1.2.2.2.2.2.2	0.842710997442455	.	16080001	16280000	#FF4848	1	0.875
chr3	16280001	16440000	A.1.1.1.1.1.2.1	0.997442455242967	.	16280001	16440000	#FF0000	1	1
chr3	16480001	16600000	A.1.1.1.1.1.2.1	0.997442455242967	.	16480001	16600000	#FF0000	1	1
chr3	16600001	16680000	A.2.2.1.1.1.2.1.1.1	0.608695652173913	.	16600001	16680000	#FFDADA	1	0.625
chr3	16680001	16880000	A.2.1.2.2.1.2.1.1	0.644501278772379	.	16680001	16880000	#FF9191	1	0.75
chr3	16880001	17120000	A.1.2.1.2.1.1.1.1.1.1	0.856777493606138	.	16880001	17120000	#FF4848	1	0.875
chr3	17120001	17280000	A.2.1.1.2.1.2.2.2.1	0.703324808184143	.	17120001	17280000	#FF9191	1	0.75
chr3	17280001	17480000	A.2.1.1.2.1.1.1.2.2.2.2	0.719948849104859	.	17280001	17480000	#FF9191	1	0.75
chr3	17480001	17840000	A.2.1.1.2.1.2.2.1.1	0.707161125319693	.	17480001	17840000	#FF9191	1	0.75
chr3	17840001	18160000	B.1.2.2.1.1.2.2.1.2	0.320971867007673	.	17840001	18160000	#9191FF	1	0.375
chr3	18160001	18360000	B.1.2.2.1.2.1.1.2	0.309462915601023	.	18160001	18360000	#9191FF	1	0.375
chr3	18360001	18520000	B.1.1.1.1.2.1.1.1	0.4923273657289	.	18360001	18520000	#DADAFF	1	0.5
chr3	18520001	19080000	B.2.2.1.1.1.1.1.1	0.0818414322250639	.	18520001	19080000	#0000FF	1	0.125
chr3	19080001	19240000	B.2.1.1.1.1.1.1.1.1	0.249360613810742	.	19080001	19240000	#4848FF	1	0.25
chr3	19240001	19560000	B.2.1.2.2.1.1.2.1.1	0.111253196930946	.	19240001	19560000	#4848FF	1	0.25
chr3	19560001	19680000	B.1.2.1.2.2.1.1.1	0.358056265984655	.	19560001	19680000	#9191FF	1	0.375
chr3	19680001	19960000	B.1.2.1.2.2.1.2.1	0.355498721227621	.	19680001	19960000	#9191FF	1	0.375
chr3	19960001	20080000	A.1.2.2.1.1.1.2.1.2	0.809462915601023	.	19960001	20080000	#FF4848	1	0.875
chr3	20080001	20240000	A.2.1.2.1.2.2.1.1.1	0.659846547314578	.	20080001	20240000	#FF9191	1	0.75
chr3	20240001	20760000	B.1.1.1.1.2.2.2	0.479539641943734	.	20240001	20760000	#DADAFF	1	0.5
chr3	20760001	21160000	B.2.1.1.1.1.2.1.2.1	0.235294117647059	.	20760001	21160000	#4848FF	1	0.25
chr3	21160001	21280000	B.1.1.2.1.2.2.2.1	0.432225063938619	.	21160001	21280000	#DADAFF	1	0.5
chr3	21280001	21520000	A.2.2.2.2.2.2.2.2.2.1	0.501278772378517	.	21280001	21520000	#FFDADA	1	0.625
chr3	21520001	21600000	A.2.2.2.1.2.2.2.1.1	0.529411764705882	.	21520001	21600000	#FFDADA	1	0.625
chr3	21600001	21920000	A.2.2.1.1.2.2.2.1.1.2	0.589514066496164	.	21600001	21920000	#FFDADA	1	0.625
chr3	21920001	22200000	B.1.2.1.2.2.2.1.2.2.2	0.341432225063939	.	21920001	22200000	#9191FF	1	0.375
chr3	22200001	22400000	B.2.1.2.2.2.1.1.1.1	0.0971867007672634	.	22200001	22400000	#4848FF	1	0.25
chr3	22400001	22480000	B.1.2.2.1.1.1.1.1	0.335038363171355	.	22400001	22480000	#9191FF	1	0.375
chr3	22480001	22680000	B.2.1.2.2.2.1.1.2	0.0946291560102302	.	22480001	22680000	#4848FF	1	0.25
chr3	22680001	22960000	B.2.1.1.1.2.2.2.1.2	0.207161125319693	.	22680001	22960000	#4848FF	1	0.25
chr3	22960001	23120000	B.1.1.2.1.2.1.2.2	0.438618925831202	.	22960001	23120000	#DADAFF	1	0.5
chr3	23120001	23480000	A.2.2.2.1.1.2.1	0.546035805626598	.	23120001	23480000	#FFDADA	1	0.625
chr3	23520001	23560000	A.2.2.2.1.1.2.1	0.546035805626598	.	23520001	23560000	#FFDADA	1	0.625
chr3	23560001	23760000	A.2.2.1.1.1.1.1.2	0.615089514066496	.	23560001	23760000	#FFDADA	1	0.625
chr3	23760001	23840000	A.2.1.1.2.2.1.2.1	0.69693094629156	.	23760001	23840000	#FF9191	1	0.75
chr3	23840001	24040000	A.1.2.1.2.1.2.2.2.1.2.1	0.835038363171355	.	23840001	24040000	#FF4848	1	0.875
chr3	24040001	24240000	A.2.2.2.1.1.2.2.2	0.543478260869565	.	24040001	24240000	#FFDADA	1	0.625
chr3	24240001	24440000	A.2.2.2.2.2.2.1.2.2	0.506393861892583	.	24240001	24440000	#FFDADA	1	0.625
chr3	24440001	24600000	A.2.2.1.1.2.2.2.1.2.2	0.585677749360614	.	24440001	24600000	#FFDADA	1	0.625
chr3	24600001	24800000	B.1.1.2.1.2.1.1.1	0.442455242966752	.	24600001	24800000	#DADAFF	1	0.5
chr3	24800001	25000000	B.1.1.2.1.2.2.1.1.2	0.436061381074169	.	24800001	25000000	#DADAFF	1	0.5
chr3	25000001	25400000	A.2.1.2.2.1.1.2.2	0.645780051150895	.	25000001	25400000	#FF9191	1	0.75
chr3	25400001	25680000	A.1.2.1.2.1.1.2.2.2.2.1.2	0.845268542199488	.	25400001	25680000	#FF4848	1	0.875
chr3	25680001	25920000	A.2.2.1.1.2.1.2.1.1	0.601023017902813	.	25680001	25920000	#FFDADA	1	0.625
chr3	25920001	26080000	B.1.1.1.2.2.1.2.1	0.460358056265985	.	25920001	26080000	#DADAFF	1	0.5
chr3	26080001	26240000	A.2.2.2.1.2.2.1.2.2.1	0.531969309462916	.	26080001	26240000	#FFDADA	1	0.625
chr3	26240001	26320000	A.2.2.2.2.2.2.1.1.2	0.508951406649616	.	26240001	26320000	#FFDADA	1	0.625
[truncated: 8,672 more rows]
