# Supplementary material for: Systematic inference and comparison of multi-scale chromatin sub-compartments connects spatial organization to cell phenotypes
Source: Nat Commun. 2021 May 10;12:2439. doi: 10.1038/s41467-021-22666-3 (PMC8110550; doi:10.1038/s41467-021-22666-3)
Supplement: Supplementary file 5 — Supplementary Dataset 2 [file 41467_2021_22666_MOESM5_ESM.zip › Supplementary_Data_1_domain_hierarchies_127HiCmaps/Hap1_WT_KBM7_CML_binsize=40kb.bed]

#fields: chr, pos_start, pos_end, the full compartment label describing the position in the hierachy, normalized compartment domain rank, ., pos_start, pos_end, color based on eight compartment model (A.1.1 - B.2.2), 1, eight compartment score (A.1.1 to B.2.2: 8 to 1 devided by 8)
chr1	680001	840000	A.1.2.2.2.2.1.2.1	0.691322901849218	.	680001	840000	#FF4848	1	0.875
chr1	840001	1000000	A.1.2.2.2.1.2.1.2.1	0.70697012802276	.	840001	1000000	#FF4848	1	0.875
chr1	1000001	1160000	A.2.1.1.1.2.2	0.655761024182077	.	1000001	1160000	#FF9191	1	0.75
chr1	1160001	1280000	A.1.2.2.2.2.1.2.2.2	0.688477951635846	.	1160001	1280000	#FF4848	1	0.875
chr1	1280001	1520000	A.1.2.1.1.2.2.1.1.1.1	0.827880512091038	.	1280001	1520000	#FF4848	1	0.875
chr1	1520001	1680000	A.1.2.2.2.2.1.2.2.1	0.689900426742532	.	1520001	1680000	#FF4848	1	0.875
chr1	1680001	1840000	A.1.2.1.1.2.2.1.1.1.2	0.826458036984353	.	1680001	1840000	#FF4848	1	0.875
chr1	1840001	2000000	A.1.2.2.2.2.1.1.2.1.1.1	0.69701280227596	.	1840001	2000000	#FF4848	1	0.875
chr1	2000001	2200000	A.1.2.2.2.2.1.1.1	0.698435277382646	.	2000001	2200000	#FF4848	1	0.875
chr1	2200001	2320000	A.2.1.2.2.1.1.2.1.1	0.561877667140825	.	2200001	2320000	#FF9191	1	0.75
chr1	2320001	2600000	A.2.1.1.1.2.1.2	0.657183499288762	.	2320001	2600000	#FF9191	1	0.75
chr1	2600001	2640000	B.1.1.2.1.2.1.2	0.37126600284495	.	2600001	2640000	#DADAFF	1	0.5
chr1	2680001	2960000	B.1.1.2.1.2.1.2	0.37126600284495	.	2680001	2960000	#DADAFF	1	0.5
chr1	2960001	3360000	A.2.2.2.1.2.2.1	0.47226173541963	.	2960001	3360000	#FFDADA	1	0.625
chr1	3360001	3800000	A.1.2.2.2.1.1	0.709815078236131	.	3360001	3800000	#FF4848	1	0.875
chr1	3800001	3840000	B.2.2.1.2.2.2.2.2.1	0.042674253200569	.	3800001	3840000	#0000FF	1	0.125
chr1	4000001	4720000	B.2.2.1.2.2.2.2.2.1	0.042674253200569	.	4000001	4720000	#0000FF	1	0.125
chr1	4720001	4840000	B.2.1.2.2.2.1	0.113798008534851	.	4720001	4840000	#4848FF	1	0.25
chr1	4840001	5080000	B.2.2.1.2.2.2.1	0.0483641536273115	.	4840001	5080000	#0000FF	1	0.125
chr1	5080001	5480000	B.2.2.2.1.2.2.1	0.0184921763869132	.	5080001	5480000	#0000FF	1	0.125
chr1	5480001	5680000	B.2.1.2.2.2.2.1	0.112375533428165	.	5480001	5680000	#4848FF	1	0.25
chr1	5680001	5880000	B.2.1.1.2.1.1.1.2.1	0.19203413940256	.	5680001	5880000	#4848FF	1	0.25
chr1	5880001	6040000	B.1.1.2.1.2.2	0.369843527738265	.	5880001	6040000	#DADAFF	1	0.5
chr1	6040001	6240000	A.2.1.2.2.2.2.2.1	0.546230440967283	.	6040001	6240000	#FF9191	1	0.75
chr1	6240001	6720000	A.1.1.2.1.1.1.2.2.1.1	0.928876244665718	.	6240001	6720000	#FF0000	1	1
chr1	6720001	7040000	A.1.2.2.1.1.1.1.2.2.1	0.749644381223329	.	6720001	7040000	#FF4848	1	0.875
chr1	7040001	7320000	B.1.1.2.1.1.2.1	0.375533428165007	.	7040001	7320000	#DADAFF	1	0.5
chr1	7320001	7520000	B.1.2.1.2.1.1.2.2.1	0.311522048364154	.	7320001	7520000	#9191FF	1	0.375
chr1	7520001	7720000	B.1.1.1.2.1.2.2	0.396870554765292	.	7520001	7720000	#DADAFF	1	0.5
chr1	7720001	8000000	A.1.2.2.2.2.2.2.1.1.2	0.681365576102418	.	7720001	8000000	#FF4848	1	0.875
chr1	8000001	8440000	A.1.2.2.1.1.1.1.2.1	0.751066856330014	.	8000001	8440000	#FF4848	1	0.875
chr1	8440001	8920000	A.1.1.2.1.1.1.1.2	0.934566145092461	.	8440001	8920000	#FF0000	1	1
chr1	8920001	9160000	A.1.1.2.1.1.2.2.1.2	0.917496443812233	.	8920001	9160000	#FF0000	1	1
chr1	9160001	9360000	A.1.2.1.1.2.1.2.1.2.1.2	0.833570412517781	.	9160001	9360000	#FF4848	1	0.875
chr1	9360001	9640000	A.1.2.1.1.2.2.2.1.1.2	0.813655761024182	.	9360001	9640000	#FF4848	1	0.875
chr1	9640001	10000000	A.1.1.2.1.1.1.2.1.2.2	0.930298719772404	.	9640001	10000000	#FF0000	1	1
chr1	10000001	10520000	A.1.1.1.1.2.2.2.1.1	0.982930298719772	.	10000001	10520000	#FF0000	1	1
chr1	10520001	11080000	A.1.1.1.2.1.2.1.2.2	0.958748221906117	.	10520001	11080000	#FF0000	1	1
chr1	11080001	11360000	A.1.1.2.2.2.2.2.2.1	0.859174964438122	.	11080001	11360000	#FF0000	1	1
chr1	11360001	11680000	A.2.1.1.1.2.1.1.2	0.658605974395448	.	11360001	11680000	#FF9191	1	0.75
chr1	11680001	11880000	A.1.2.1.1.2.2.1.2.2.2	0.816500711237553	.	11680001	11880000	#FF4848	1	0.875
chr1	11880001	12080000	A.1.2.1.1.2.2.1.2.2.1	0.817923186344239	.	11880001	12080000	#FF4848	1	0.875
chr1	12080001	12320000	A.1.2.2.2.2.2.2.2.1.2	0.677098150782361	.	12080001	12320000	#FF4848	1	0.875
chr1	12320001	12720000	A.1.2.2.1.2.2.1.2	0.718349928876245	.	12320001	12720000	#FF4848	1	0.875
chr1	12720001	12920000	B.1.2.2.2.2.1.2.2	0.229018492176387	.	12720001	12920000	#9191FF	1	0.375
chr1	12920001	13000000	B.2.1.1.2.1.1.1.1	0.193456614509246	.	12920001	13000000	#4848FF	1	0.25
chr1	13160001	13240000	B.2.1.1.2.1.1.1.1	0.193456614509246	.	13160001	13240000	#4848FF	1	0.25
chr1	13760001	14160000	B.1.1.1.2.1.1.2	0.401137980085349	.	13760001	14160000	#DADAFF	1	0.5
chr1	14160001	14880000	B.2.1.2.2.2.2.2	0.110953058321479	.	14160001	14880000	#4848FF	1	0.25
chr1	14880001	15440000	B.1.2.2.1.2.2.1.1	0.2475106685633	.	14880001	15440000	#9191FF	1	0.375
chr1	15440001	15640000	A.2.2.2.1.1.1	0.480796586059744	.	15440001	15640000	#FFDADA	1	0.625
chr1	15640001	15840000	A.2.1.1.1.1.2.2.2	0.662873399715505	.	15640001	15840000	#FF9191	1	0.75
chr1	15840001	16080000	A.1.1.1.2.1.2.2.1.1.1	0.957325746799431	.	15840001	16080000	#FF0000	1	1
chr1	16080001	16400000	A.1.1.1.2.1.2.1.1.2.2	0.961593172119488	.	16080001	16400000	#FF0000	1	1
chr1	16400001	16880000	A.1.1.1.1.2.2.2.2.1.1	0.980085348506401	.	16400001	16880000	#FF0000	1	1
chr1	16880001	17200000	A.1.2.1.1.2.2.2.1.2.2	0.809388335704125	.	16880001	17200000	#FF4848	1	0.875
chr1	17200001	17400000	A.1.2.1.1.2.2.1.1.2.1	0.825035561877667	.	17200001	17400000	#FF4848	1	0.875
chr1	17400001	17800000	A.1.2.2.2.2.2.2.1.1.1	0.682788051209104	.	17400001	17800000	#FF4848	1	0.875
chr1	17800001	18680000	A.2.2.2.1.2.1.1	0.475106685633001	.	17800001	18680000	#FFDADA	1	0.625
chr1	18680001	18840000	B.1.1.1.1.1.1	0.42674253200569	.	18680001	18840000	#DADAFF	1	0.5
chr1	18840001	18920000	B.1.1.2.1.2.1.1	0.372688477951636	.	18840001	18920000	#DADAFF	1	0.5
chr1	18920001	19200000	A.2.2.2.1.2.2.2	0.470839260312945	.	18920001	19200000	#FFDADA	1	0.625
chr1	19200001	19480000	A.2.1.1.1.1.2.2.1	0.664295874822191	.	19200001	19480000	#FF9191	1	0.75
chr1	19480001	20040000	A.1.2.1.1.2.1.2.1.1.1	0.837837837837838	.	19480001	20040000	#FF4848	1	0.875
chr1	20040001	20200000	A.2.1.2.2.1.1.2.1.2	0.560455192034139	.	20040001	20200000	#FF9191	1	0.75
chr1	20200001	20440000	B.1.1.1.2.1.2.1.1	0.399715504978663	.	20200001	20440000	#DADAFF	1	0.5
chr1	20440001	20840000	B.1.1.1.2.1.2.1.2	0.398293029871977	.	20440001	20840000	#DADAFF	1	0.5
chr1	20840001	21000000	A.2.1.1.1.2.1.1.1.2	0.660028449502134	.	20840001	21000000	#FF9191	1	0.75
chr1	21000001	21520000	A.1.1.2.1.1.1.2.2.2.1.2	0.924608819345661	.	21000001	21520000	#FF0000	1	1
chr1	21520001	21800000	A.1.2.2.2.2.1.1.2.1.2	0.694167852062589	.	21520001	21800000	#FF4848	1	0.875
chr1	21800001	22040000	A.2.1.1.1.1.1.1.1	0.67425320056899	.	21800001	22040000	#FF9191	1	0.75
chr1	22040001	22360000	A.1.2.1.1.2.2.1.1.2.2	0.823613086770982	.	22040001	22360000	#FF4848	1	0.875
chr1	22360001	22760000	A.1.2.2.2.2.2.2.1.2	0.679943100995733	.	22360001	22760000	#FF4848	1	0.875
chr1	22760001	23000000	A.2.1.2.2.1.1.2.2	0.559032716927454	.	22760001	23000000	#FF9191	1	0.75
chr1	23000001	23280000	A.2.1.1.1.1.1.2.2	0.667140825035562	.	23000001	23280000	#FF9191	1	0.75
chr1	23280001	23600000	A.1.2.1.1.2.1.2.1.2.1.1	0.834992887624467	.	23280001	23600000	#FF4848	1	0.875
chr1	23600001	23800000	A.1.1.2.2.2.2.2.1.1	0.863442389758179	.	23600001	23800000	#FF0000	1	1
chr1	23800001	24080000	A.1.1.2.2.2.1.1.1.1	0.879089615931721	.	23800001	24080000	#FF0000	1	1
chr1	24080001	24320000	A.1.1.2.2.2.2.2.1.2.1	0.862019914651494	.	24080001	24320000	#FF0000	1	1
chr1	24320001	24480000	A.1.2.2.2.2.1.1.2.2	0.692745376955903	.	24320001	24480000	#FF4848	1	0.875
chr1	24480001	24760000	A.1.2.1.2.2.1.2.2.2.2	0.769559032716927	.	24480001	24760000	#FF4848	1	0.875
chr1	24760001	24960000	A.1.2.2.2.1.2.2.1.1.1	0.704125177809388	.	24760001	24960000	#FF4848	1	0.875
chr1	24960001	25200000	A.1.1.2.2.2.1.2.2.1.1.2	0.870554765291607	.	24960001	25200000	#FF0000	1	1
chr1	25200001	25560000	A.2.1.1.1.1.1.1.2.2	0.671408250355619	.	25200001	25560000	#FF9191	1	0.75
chr1	25560001	26160000	A.1.1.2.1.1.2.2.1.1	0.918918918918919	.	25560001	26160000	#FF0000	1	1
chr1	26160001	26360000	A.1.2.1.2.2.1.2.1.2.2.1	0.77524893314367	.	26160001	26360000	#FF4848	1	0.875
chr1	26360001	26520000	A.1.2.1.2.2.1.2.1.2.2.2	0.773826458036984	.	26360001	26520000	#FF4848	1	0.875
chr1	26520001	26600000	A.1.2.2.2.2.1.1.2.1.1.2	0.695590327169274	.	26520001	26600000	#FF4848	1	0.875
chr1	26600001	26800000	A.1.2.2.2.1.2.1.1	0.708392603129445	.	26600001	26800000	#FF4848	1	0.875
chr1	26800001	27240000	A.1.1.1.2.1.2.1.1.1	0.964438122332859	.	26800001	27240000	#FF0000	1	1
chr1	27240001	27600000	A.1.1.2.2.2.1.1.1.2	0.877667140825036	.	27240001	27600000	#FF0000	1	1
chr1	27600001	27760000	A.1.2.2.2.1.2.1.2.2	0.705547652916074	.	27600001	27760000	#FF4848	1	0.875
chr1	27760001	28000000	A.1.2.1.1.2.2.1.2.1.1.2	0.82076813655761	.	27760001	28000000	#FF4848	1	0.875
chr1	28000001	28560000	A.1.1.1.2.1.2.2.1.2	0.95448079658606	.	28000001	28560000	#FF0000	1	1
chr1	28560001	28960000	A.1.1.1.2.1.1.1.2	0.972972972972973	.	28560001	28960000	#FF0000	1	1
chr1	28960001	29080000	A.1.2.1.2.2.1.2.1.2.1	0.776671408250356	.	28960001	29080000	#FF4848	1	0.875
chr1	29080001	29240000	A.1.2.2.2.1.2.2.1.2	0.701280227596017	.	29080001	29240000	#FF4848	1	0.875
chr1	29240001	29520000	A.1.2.1.1.2.2.1.2.1.2	0.819345661450925	.	29240001	29520000	#FF4848	1	0.875
chr1	29520001	29840000	A.2.1.2.2.2.2.1.2	0.547652916073969	.	29520001	29840000	#FF9191	1	0.75
chr1	29840001	29880000	B.1.2.1.2.1.1.2.1	0.312944523470839	.	29840001	29880000	#9191FF	1	0.375
chr1	30000001	30360000	B.1.2.1.2.1.1.2.1	0.312944523470839	.	30000001	30360000	#9191FF	1	0.375
chr1	30360001	30600000	B.1.2.2.1.2.2.1.2	0.246088193456615	.	30360001	30600000	#9191FF	1	0.375
chr1	30600001	30880000	B.1.2.1.2.1.1.2.2.2.2	0.308677098150782	.	30600001	30880000	#9191FF	1	0.375
chr1	30880001	31200000	B.1.2.1.2.1.1.2.2.2.1	0.310099573257468	.	30880001	31200000	#9191FF	1	0.375
chr1	31200001	31400000	A.2.1.1.1.2.1.1.1.1	0.661450924608819	.	31200001	31400000	#FF9191	1	0.75
chr1	31400001	31640000	A.1.1.2.1.1.2.2.2.2.1	0.914651493598862	.	31400001	31640000	#FF0000	1	1
chr1	31640001	32080000	A.1.2.1.2.2.1.1.2	0.779516358463727	.	31640001	32080000	#FF4848	1	0.875
chr1	32080001	32360000	A.1.2.1.1.2.1.2.1.1.2	0.836415362731152	.	32080001	32360000	#FF4848	1	0.875
chr1	32360001	32520000	A.1.1.2.2.2.2.2.1.2.2	0.860597439544808	.	32360001	32520000	#FF0000	1	1
chr1	32520001	32840000	A.1.1.1.2.1.2.1.1.2.1	0.963015647226173	.	32520001	32840000	#FF0000	1	1
chr1	32840001	33360000	A.1.1.1.1.1.1.2.1	0.998577524893314	.	32840001	33360000	#FF0000	1	1
chr1	33360001	33560000	A.1.2.1.1.1.1.1.1	0.856330014224751	.	33360001	33560000	#FF4848	1	0.875
chr1	33560001	33960000	A.1.2.1.2.1.2.2	0.782361308677098	.	33560001	33960000	#FF4848	1	0.875
chr1	33960001	34120000	B.1.2.2.1.2.2.2	0.244665718349929	.	33960001	34120000	#9191FF	1	0.375
chr1	34120001	34560000	B.2.2.1.1.2.2.1.1	0.0782361308677098	.	34120001	34560000	#0000FF	1	0.125
chr1	34560001	35240000	B.2.2.1.1.2.2.1.2	0.0768136557610242	.	34560001	35240000	#0000FF	1	0.125
chr1	35240001	35440000	A.2.1.2.2.2.2.2.2	0.544807965860597	.	35240001	35440000	#FF9191	1	0.75
chr1	35440001	35640000	A.1.2.2.2.2.2.2.2.2	0.675675675675676	.	35440001	35640000	#FF4848	1	0.875
chr1	35640001	36000000	A.1.1.2.1.2.2.2.2.1.2	0.897581792318634	.	35640001	36000000	#FF0000	1	1
chr1	36000001	36280000	A.1.1.2.1.1.1.2.2.2.2	0.923186344238976	.	36000001	36280000	#FF0000	1	1
chr1	36280001	36560000	A.1.1.2.1.1.2.2.2.1	0.916073968705548	.	36280001	36560000	#FF0000	1	1
chr1	36560001	36960000	A.1.1.1.2.1.2.2.1.1.2	0.955903271692745	.	36560001	36960000	#FF0000	1	1
chr1	36960001	37640000	A.2.2.2.1.2.1.2	0.473684210526316	.	36960001	37640000	#FFDADA	1	0.625
chr1	37640001	37960000	A.2.2.2.1.1.2.1.1	0.479374110953058	.	37640001	37960000	#FFDADA	1	0.625
chr1	37960001	38160000	A.1.2.2.2.1.2.2.1.1.2	0.702702702702703	.	37960001	38160000	#FF4848	1	0.875
chr1	38160001	38240000	A.2.1.2.2.2.2.1.1	0.549075391180654	.	38160001	38240000	#FF9191	1	0.75
chr1	38240001	38480000	A.1.1.2.2.2.2.2.2.2	0.857752489331437	.	38240001	38480000	#FF0000	1	1
chr1	38480001	39080000	A.2.1.1.1.1.1.1.2.1	0.672830725462304	.	38480001	39080000	#FF9191	1	0.75
chr1	39080001	39320000	A.2.1.2.2.1.2.2.1.1	0.556187766714083	.	39080001	39320000	#FF9191	1	0.75
chr1	39320001	39520000	A.1.2.1.2.2.1.2.2.1	0.772403982930299	.	39320001	39520000	#FF4848	1	0.875
chr1	39520001	40040000	A.1.2.1.1.2.1.2.1.2.2	0.832147937411095	.	39520001	40040000	#FF4848	1	0.875
chr1	40040001	40240000	A.1.2.1.2.2.1.2.1.1	0.778093883357041	.	40040001	40240000	#FF4848	1	0.875
chr1	40240001	40520000	A.1.1.1.2.1.2.1.2.1	0.960170697012802	.	40240001	40520000	#FF0000	1	1
chr1	40520001	40920000	A.1.1.2.1.1.1.2.1.2.1	0.93172119487909	.	40520001	40920000	#FF0000	1	1
chr1	40920001	41280000	A.1.1.2.2.2.1.2.2.1.1.1	0.871977240398293	.	40920001	41280000	#FF0000	1	1
chr1	41280001	41480000	A.1.2.1.1.2.2.2.1.1.1	0.815078236130868	.	41280001	41480000	#FF4848	1	0.875
chr1	41480001	41680000	A.2.1.2.2.1.2.2.1.2	0.554765291607397	.	41480001	41680000	#FF9191	1	0.75
chr1	41680001	41960000	A.2.1.1.1.1.1.2.1.2	0.668563300142248	.	41680001	41960000	#FF9191	1	0.75
chr1	41960001	42600000	B.1.1.2.1.1.2.2	0.374110953058321	.	41960001	42600000	#DADAFF	1	0.5
chr1	42600001	42960000	A.2.1.1.1.1.1.2.1.1	0.669985775248933	.	42600001	42960000	#FF9191	1	0.75
chr1	42960001	43120000	A.2.2.2.1.1.2.1.2	0.477951635846373	.	42960001	43120000	#FFDADA	1	0.625
chr1	43120001	43240000	A.1.2.2.2.1.2.2.2	0.699857752489331	.	43120001	43240000	#FF4848	1	0.875
chr1	43240001	43600000	A.1.1.2.2.2.1.2.2.1.2	0.869132290184922	.	43240001	43600000	#FF0000	1	1
chr1	43600001	43960000	A.1.2.1.1.2.2.1.2.1.1.1	0.822190611664296	.	43600001	43960000	#FF4848	1	0.875
chr1	43960001	44240000	A.1.2.1.1.2.2.2.1.2.1.2	0.810810810810811	.	43960001	44240000	#FF4848	1	0.875
chr1	44240001	44520000	A.1.2.1.1.2.2.2.1.2.1.1	0.812233285917496	.	44240001	44520000	#FF4848	1	0.875
chr1	44520001	45160000	A.1.1.2.1.1.1.2.1.1	0.933143669985775	.	44520001	45160000	#FF0000	1	1
chr1	45160001	45480000	A.1.1.1.1.2.2.2.2.1.2	0.978662873399715	.	45160001	45480000	#FF0000	1	1
chr1	45480001	45760000	A.1.2.1.2.2.1.2.2.2.1	0.770981507823613	.	45480001	45760000	#FF4848	1	0.875
chr1	45760001	46080000	A.1.1.1.1.2.2.2.2.2	0.97724039829303	.	45760001	46080000	#FF0000	1	1
chr1	46080001	46400000	A.1.1.1.1.2.2.2.1.2	0.981507823613087	.	46080001	46400000	#FF0000	1	1
chr1	46400001	46800000	A.1.1.1.1.1.1.2.2	0.997155049786629	.	46400001	46800000	#FF0000	1	1
chr1	46800001	47200000	A.1.1.2.2.1.2.1.1.2	0.886201991465149	.	46800001	47200000	#FF0000	1	1
chr1	47200001	47640000	B.1.2.2.2.2.1.2.1.2	0.230440967283073	.	47200001	47640000	#9191FF	1	0.375
chr1	47640001	47840000	A.1.2.2.1.1.1.2.1	0.746799431009957	.	47640001	47840000	#FF4848	1	0.875
chr1	47840001	48200000	B.1.1.2.2.2.1.2.2	0.351351351351351	.	47840001	48200000	#DADAFF	1	0.5
chr1	48200001	48520000	B.2.1.1.2.1.1.1.2.2.1	0.190611664295875	.	48200001	48520000	#4848FF	1	0.25
chr1	48520001	48760000	B.2.2.1.2.2.2.2.1.1.2	0.0455192034139403	.	48520001	48760000	#0000FF	1	0.125
chr1	48760001	48960000	B.2.2.2.1.2.1.2.1.2.2	0.0213371266002845	.	48760001	48960000	#0000FF	1	0.125
chr1	48960001	49320000	B.2.2.1.2.2.2.2.2.2	0.0412517780938834	.	48960001	49320000	#0000FF	1	0.125
chr1	49320001	49640000	B.2.2.2.1.2.2.2.2.2.1	0.0113798008534851	.	49320001	49640000	#0000FF	1	0.125
chr1	49640001	50440000	B.2.2.2.2.2	0.00142247510668563	.	49640001	50440000	#0000FF	1	0.125
chr1	50440001	50800000	B.2.2.2.1.2.1.2.1.2.1	0.0227596017069701	.	50440001	50800000	#0000FF	1	0.125
chr1	50800001	51160000	B.1.2.1.2.2.1.2.1	0.297297297297297	.	50800001	51160000	#9191FF	1	0.375
chr1	51160001	51360000	A.2.2.1.1.1.1.2.2.2.1	0.533428165007112	.	51160001	51360000	#FFDADA	1	0.625
chr1	51360001	51480000	A.2.1.1.2.1.2.2.2.1.2	0.635846372688478	.	51360001	51480000	#FF9191	1	0.75
chr1	51480001	51680000	A.2.2.1.1.1.1.2.2.2.2	0.532005689900427	.	51480001	51680000	#FFDADA	1	0.625
chr1	51680001	52240000	A.1.1.1.1.2.1.2	0.987197724039829	.	51680001	52240000	#FF0000	1	1
chr1	52240001	52520000	A.1.1.1.1.2.1.1.2.2	0.988620199146515	.	52240001	52520000	#FF0000	1	1
chr1	52520001	52800000	A.1.1.2.1.2.2.1.1	0.903271692745377	.	52520001	52800000	#FF0000	1	1
chr1	52800001	53200000	A.1.1.1.1.1.2.2.1	0.994310099573257	.	52800001	53200000	#FF0000	1	1
chr1	53200001	53520000	A.1.1.2.1.1.2.2.2.2.2	0.913229018492176	.	53200001	53520000	#FF0000	1	1
chr1	53520001	53680000	A.1.2.2.2.2.2.2.2.1.1	0.678520625889047	.	53520001	53680000	#FF4848	1	0.875
chr1	53680001	53920000	A.1.1.2.1.1.1.2.2.2.1.1	0.926031294452347	.	53680001	53920000	#FF0000	1	1
chr1	53920001	54280000	A.1.2.1.2.2.1.1.1	0.780938833570412	.	53920001	54280000	#FF4848	1	0.875
chr1	54280001	54520000	A.1.1.2.1.2.2.1.2	0.901849217638691	.	54280001	54520000	#FF0000	1	1
chr1	54520001	54720000	A.1.2.1.1.1.1.1.2.2	0.85348506401138	.	54520001	54720000	#FF4848	1	0.875
chr1	54720001	55040000	A.1.1.2.2.1.2.1.1.1	0.887624466571835	.	54720001	55040000	#FF0000	1	1
chr1	55040001	55360000	A.1.2.2.1.1.1.1.2.2.2	0.748221906116643	.	55040001	55360000	#FF4848	1	0.875
chr1	55360001	55520000	A.2.1.2.1.2.1.2.1.1.1	0.58321479374111	.	55360001	55520000	#FF9191	1	0.75
chr1	55520001	56280000	B.2.1.2.2.1.1.2	0.132290184921764	.	55520001	56280000	#4848FF	1	0.25
chr1	56280001	56840000	B.2.2.2.1.2.2.2.2.2.2	0.00995732574679943	.	56280001	56840000	#0000FF	1	0.125
chr1	56840001	57280000	B.1.2.1.2.2.1.2.2	0.295874822190612	.	56840001	57280000	#9191FF	1	0.375
chr1	57280001	57520000	B.2.2.1.1.2.2.2.1.2	0.0739687055476529	.	57280001	57520000	#0000FF	1	0.125
chr1	57520001	57840000	B.2.2.1.2.2.2.2.1.2	0.0440967283072546	.	57520001	57840000	#0000FF	1	0.125
chr1	57840001	58240000	B.2.2.2.2.1.2.1	0.0042674253200569	.	57840001	58240000	#0000FF	1	0.125
chr1	58240001	58760000	B.2.2.2.1.2.2.2.2.1	0.0128022759601707	.	58240001	58760000	#0000FF	1	0.125
chr1	58760001	58920000	B.2.2.1.1.2.2.2.1.1	0.0753911806543385	.	58760001	58920000	#0000FF	1	0.125
chr1	58920001	59160000	B.1.2.2.2.2.2.1.1.1	0.227596017069701	.	58920001	59160000	#9191FF	1	0.375
chr1	59160001	59760000	B.1.2.2.1.2.1.1	0.256045519203414	.	59160001	59760000	#9191FF	1	0.375
chr1	59760001	60280000	B.1.2.2.2.2.2.1.1.2	0.226173541963016	.	59760001	60280000	#9191FF	1	0.375
chr1	60280001	60400000	B.1.2.2.2.2.2.2.2	0.220483641536273	.	60280001	60400000	#9191FF	1	0.375
chr1	60400001	60680000	B.2.2.1.1.2.2.2.2	0.0725462304409673	.	60400001	60680000	#0000FF	1	0.125
chr1	60680001	60960000	B.2.2.2.1.2.1.2.1.1	0.0241820768136558	.	60680001	60960000	#0000FF	1	0.125
chr1	60960001	61280000	B.2.2.1.2.2.2.2.1.1.1	0.0469416785206259	.	60960001	61280000	#0000FF	1	0.125
chr1	61280001	61440000	B.1.2.2.2.2.2.1.2	0.22475106685633	.	61280001	61440000	#9191FF	1	0.375
chr1	61440001	61520000	B.1.1.1.1.1.2.1.1.1	0.425320056899004	.	61440001	61520000	#DADAFF	1	0.5
chr1	61520001	61880000	A.2.1.1.2.1.1.2.2	0.650071123755334	.	61520001	61880000	#FF9191	1	0.75
chr1	61880001	62120000	B.1.1.1.1.1.2.1.1.2	0.423897581792319	.	61880001	62120000	#DADAFF	1	0.5
chr1	62120001	62360000	A.2.2.1.1.1.1.2.1	0.536273115220484	.	62120001	62360000	#FFDADA	1	0.625
chr1	62360001	62600000	A.2.1.1.2.2.2.2.2	0.611664295874822	.	62360001	62600000	#FF9191	1	0.75
chr1	62600001	62920000	A.1.2.1.2.1.2.1.1.2	0.788051209103841	.	62600001	62920000	#FF4848	1	0.875
chr1	62920001	63280000	A.1.2.1.1.1.1.2.1.2	0.850640113798009	.	62920001	63280000	#FF4848	1	0.875
chr1	63280001	63680000	A.1.1.2.2.1.2.2.2	0.880512091038407	.	63280001	63680000	#FF0000	1	1
chr1	63680001	64040000	A.1.2.1.1.1.1.2.1.1	0.852062588904694	.	63680001	64040000	#FF4848	1	0.875
chr1	64040001	64440000	B.1.2.1.2.1.2.2.2	0.30298719772404	.	64040001	64440000	#9191FF	1	0.375
chr1	64440001	64720000	B.1.2.2.1.2.1.2.2.1.2	0.251778093883357	.	64440001	64720000	#9191FF	1	0.375
chr1	64720001	65080000	A.2.1.2.1.2.2.1.2.2	0.570412517780939	.	64720001	65080000	#FF9191	1	0.75
chr1	65080001	65320000	A.2.1.2.1.2.2.2.2.2	0.564722617354196	.	65080001	65320000	#FF9191	1	0.75
chr1	65320001	65480000	B.1.1.1.2.2.2.1.1.2	0.385490753911807	.	65320001	65480000	#DADAFF	1	0.5
chr1	65480001	65680000	A.2.2.2.2.1.2.2.2	0.455192034139403	.	65480001	65680000	#FFDADA	1	0.625
chr1	65680001	66200000	B.2.1.1.2.2.1.1.1.2.2.1	0.17923186344239	.	65680001	66200000	#4848FF	1	0.25
chr1	66200001	66360000	B.2.2.1.1.2.1.2.2.1.1	0.085348506401138	.	66200001	66360000	#0000FF	1	0.125
chr1	66360001	66720000	B.2.2.2.1.2.1.1.2.1	0.027027027027027	.	66360001	66720000	#0000FF	1	0.125
chr1	66720001	67000000	B.1.2.2.1.1.2.2	0.2574679943101	.	66720001	67000000	#9191FF	1	0.375
chr1	67000001	67200000	B.2.1.1.1.1.2.1	0.217638691322902	.	67000001	67200000	#4848FF	1	0.25
chr1	67200001	67400000	B.1.2.1.1.1.1.2.2	0.334281650071124	.	67200001	67400000	#9191FF	1	0.375
chr1	67400001	67680000	A.2.2.1.2.2.1.2.1.1	0.496443812233286	.	67400001	67680000	#FFDADA	1	0.625
chr1	67680001	67960000	A.1.2.2.1.2.2.2.1.1.1	0.716927453769559	.	67680001	67960000	#FF4848	1	0.875
chr1	67960001	68200000	A.2.1.2.1.2.1.2.1.1.2	0.581792318634424	.	67960001	68200000	#FF9191	1	0.75
chr1	68200001	68520000	A.2.2.2.2.1.1.1.1	0.469416785206259	.	68200001	68520000	#FFDADA	1	0.625
chr1	68520001	68800000	A.2.1.2.1.2.2.2.1.1	0.568990042674253	.	68520001	68800000	#FF9191	1	0.75
chr1	68800001	68920000	A.2.2.1.2.2.1.1.2	0.497866287339972	.	68800001	68920000	#FFDADA	1	0.625
chr1	68920001	69200000	B.1.1.2.2.2.2.2.1.2	0.342816500711238	.	68920001	69200000	#DADAFF	1	0.5
chr1	69200001	69640000	B.1.1.1.1.1.2.2.2.2	0.41678520625889	.	69200001	69640000	#DADAFF	1	0.5
chr1	69640001	69920000	B.1.1.2.2.1.2.1	0.362731152204836	.	69640001	69920000	#DADAFF	1	0.5
chr1	69920001	70240000	B.1.1.1.1.1.2.2.2.1	0.418207681365576	.	69920001	70240000	#DADAFF	1	0.5
chr1	70240001	70640000	B.1.1.1.1.1.2.1.2.2	0.421052631578947	.	70240001	70640000	#DADAFF	1	0.5
chr1	70640001	71000000	A.1.2.1.1.1.1.2.2	0.849217638691323	.	70640001	71000000	#FF4848	1	0.875
chr1	71000001	71560000	A.2.2.1.1.1.1.2.2.1	0.534850640113798	.	71000001	71560000	#FFDADA	1	0.625
chr1	71560001	71960000	B.2.1.2.2.1.2.2.1.1	0.122332859174964	.	71560001	71960000	#4848FF	1	0.25
chr1	71960001	72560000	B.2.1.1.1.1.1	0.219061166429587	.	71960001	72560000	#4848FF	1	0.25
chr1	72560001	72760000	B.2.1.1.2.2.1.1.2.2	0.173541963015647	.	72560001	72760000	#4848FF	1	0.25
chr1	72760001	72840000	B.1.2.2.1.1.2.1.2.2.1	0.260312944523471	.	72760001	72840000	#9191FF	1	0.375
chr1	72840001	73040000	B.2.2.1.1.2.1.1.1.1.2	0.0938833570412518	.	72840001	73040000	#0000FF	1	0.125
chr1	73040001	73400000	B.2.2.1.1.2.1.2.2.1.2	0.0839260312944523	.	73040001	73400000	#0000FF	1	0.125
chr1	73400001	73560000	B.1.2.2.1.1.1.1.1	0.275960170697013	.	73400001	73560000	#9191FF	1	0.375
chr1	73560001	73720000	B.1.2.2.2.1.1.2	0.241820768136558	.	73560001	73720000	#9191FF	1	0.375
chr1	73720001	73960000	B.2.1.2.2.1.1.1.1	0.136557610241821	.	73720001	73960000	#4848FF	1	0.25
chr1	73960001	74240000	B.2.1.2.2.1.2.2.2.1.1	0.119487908961593	.	73960001	74240000	#4848FF	1	0.25
chr1	74240001	74520000	B.2.2.1.1.2.1.1.1.1.1	0.0953058321479374	.	74240001	74520000	#0000FF	1	0.125
chr1	74520001	74880000	B.2.1.2.2.1.2.2.2.1.2	0.118065433854908	.	74520001	74880000	#4848FF	1	0.25
chr1	74880001	75000000	B.1.2.2.2.2.2.2.1.1	0.223328591749644	.	74880001	75000000	#9191FF	1	0.375
chr1	75000001	75200000	B.2.1.1.1.1.2.2	0.216216216216216	.	75000001	75200000	#4848FF	1	0.25
chr1	75200001	75440000	B.2.1.2.2.1.2.2.1.2	0.120910384068279	.	75200001	75440000	#4848FF	1	0.25
chr1	75440001	75720000	B.2.2.1.1.2.1.2.2.2.2.1	0.0810810810810811	.	75440001	75720000	#0000FF	1	0.125
chr1	75720001	76280000	B.1.2.2.2.1.1.1	0.243243243243243	.	75720001	76280000	#9191FF	1	0.375
chr1	76280001	76560000	B.2.1.2.2.1.2.2.2.2.2	0.115220483641536	.	76280001	76560000	#4848FF	1	0.25
chr1	76560001	76760000	B.2.2.1.1.2.1.2.1.1	0.0881934566145093	.	76560001	76760000	#0000FF	1	0.125
chr1	76760001	77600000	B.2.2.2.2.1.2.2	0.00284495021337127	.	76760001	77600000	#0000FF	1	0.125
chr1	77600001	78040000	B.2.1.1.2.2.1.1.1.1	0.182076813655761	.	77600001	78040000	#4848FF	1	0.25
chr1	78040001	78480000	A.2.1.1.2.1.1.2.1	0.65149359886202	.	78040001	78480000	#FF9191	1	0.75
chr1	78480001	79240000	B.2.2.2.1.2.1.1.1.2	0.0284495021337127	.	78480001	79240000	#0000FF	1	0.125
chr1	79240001	79680000	B.2.2.2.1.2.1.2.2	0.0199146514935989	.	79240001	79680000	#0000FF	1	0.125
chr1	79680001	79880000	B.2.1.2.2.1.2.1.1.2.2	0.126600284495021	.	79680001	79880000	#4848FF	1	0.25
chr1	79880001	80080000	B.2.2.1.1.2.1.2.1.2	0.0867709815078236	.	79880001	80080000	#0000FF	1	0.125
chr1	80080001	80360000	B.2.1.2.2.1.2.1.1.2.1	0.128022759601707	.	80080001	80360000	#4848FF	1	0.25
chr1	80360001	80600000	B.2.1.2.2.1.2.2.2.2.1	0.116642958748222	.	80360001	80600000	#4848FF	1	0.25
chr1	80600001	81200000	B.2.1.1.2.2.1.1.2.1.2	0.174964438122333	.	80600001	81200000	#4848FF	1	0.25
chr1	81200001	81360000	B.1.2.1.1.1.1.1.1	0.339971550497866	.	81200001	81360000	#9191FF	1	0.375
chr1	81360001	81680000	B.1.1.2.2.1.2.2	0.361308677098151	.	81360001	81680000	#DADAFF	1	0.5
chr1	81680001	81880000	A.2.2.1.2.2.1.1.1	0.499288762446657	.	81680001	81880000	#FFDADA	1	0.625
chr1	81880001	82240000	A.2.1.2.1.2.1.2.2.1	0.578947368421053	.	81880001	82240000	#FF9191	1	0.75
chr1	82240001	82480000	A.2.1.1.2.2.2.2.1.1	0.614509246088193	.	82240001	82480000	#FF9191	1	0.75
chr1	82480001	82640000	A.2.2.2.2.1.1.2.1.2	0.465149359886202	.	82480001	82640000	#FFDADA	1	0.625
chr1	82640001	82880000	A.2.2.2.2.1.1.2.2.2	0.460881934566145	.	82640001	82880000	#FFDADA	1	0.625
chr1	82880001	83240000	B.1.1.1.2.2.2.2.1.1	0.382645803698435	.	82880001	83240000	#DADAFF	1	0.5
chr1	83240001	83880000	A.2.2.2.2.1.1.2.2.1.1	0.463726884779516	.	83240001	83880000	#FFDADA	1	0.625
chr1	83880001	84360000	A.2.2.1.2.2.1.2.1.2.1	0.4950213371266	.	83880001	84360000	#FFDADA	1	0.625
chr1	84360001	84680000	A.2.2.1.1.1.1.1.1.2	0.541963015647226	.	84360001	84680000	#FFDADA	1	0.625
chr1	84680001	84840000	A.2.2.2.2.1.1.2.2.1.2	0.462304409672831	.	84680001	84840000	#FFDADA	1	0.625
chr1	84840001	85400000	A.1.2.2.1.1.1.1.1.1.2	0.755334281650071	.	84840001	85400000	#FF4848	1	0.875
chr1	85400001	85760000	A.1.1.2.1.2.2.2.1	0.900426742532006	.	85400001	85760000	#FF0000	1	1
chr1	85760001	85960000	A.1.2.2.1.1.1.1.1.1.1	0.756756756756757	.	85760001	85960000	#FF4848	1	0.875
chr1	85960001	86080000	A.1.2.2.1.2.2.2.1.1.2.1	0.715504978662873	.	85960001	86080000	#FF4848	1	0.875
chr1	86080001	86520000	A.2.1.2.1.2.2.2.1.2	0.567567567567568	.	86080001	86520000	#FF9191	1	0.75
chr1	86520001	86840000	A.2.2.2.2.1.1.1.2	0.467994310099573	.	86520001	86840000	#FFDADA	1	0.625
chr1	86840001	87240000	A.2.2.1.1.1.2.2.2	0.526315789473684	.	86840001	87240000	#FFDADA	1	0.625
chr1	87240001	87560000	A.1.2.2.1.1.1.1.1.2.2	0.7524893314367	.	87240001	87560000	#FF4848	1	0.875
chr1	87560001	88360000	A.2.1.2.1.2.1.1.1	0.586059743954481	.	87560001	88360000	#FF9191	1	0.75
chr1	88360001	88640000	A.2.1.2.1.2.2.1.2.1.1.1	0.574679943100996	.	88360001	88640000	#FF9191	1	0.75
chr1	88640001	88840000	A.2.1.1.2.2.2.1.1	0.617354196301565	.	88640001	88840000	#FF9191	1	0.75
chr1	88840001	89120000	A.2.1.2.1.2.2.1.2.1.2	0.571834992887625	.	88840001	89120000	#FF9191	1	0.75
chr1	89120001	89400000	A.1.2.2.1.2.2.2.1.1.2.2	0.714082503556188	.	89120001	89400000	#FF4848	1	0.875
chr1	89400001	89960000	B.2.1.1.2.2.1.2.1	0.172119487908962	.	89400001	89960000	#4848FF	1	0.25
chr1	89960001	90280000	A.2.1.2.1.2.2.1.2.1.1.2	0.57325746799431	.	89960001	90280000	#FF9191	1	0.75
chr1	90280001	90480000	A.2.1.1.2.1.2.1.1.1.2	0.647226173541963	.	90280001	90480000	#FF9191	1	0.75
chr1	90480001	90960000	B.2.1.2.2.1.2.1.2.1	0.125177809388336	.	90480001	90960000	#4848FF	1	0.25
chr1	90960001	91040000	B.1.1.2.2.2.2.1.2	0.34850640113798	.	90960001	91040000	#DADAFF	1	0.5
chr1	91040001	91440000	B.1.2.1.2.1.2.1	0.307254623044097	.	91040001	91440000	#9191FF	1	0.375
chr1	91440001	91600000	A.2.2.2.2.1.1.2.1.1	0.466571834992888	.	91440001	91600000	#FFDADA	1	0.625
chr1	91600001	91920000	B.1.2.1.2.2.1.1.2	0.298719772403983	.	91600001	91920000	#9191FF	1	0.375
chr1	91920001	92480000	A.2.2.1.1.1.2.2.1	0.52773826458037	.	91920001	92480000	#FFDADA	1	0.625
chr1	92480001	92760000	B.1.1.1.1.1.2.1.2.1	0.422475106685633	.	92480001	92760000	#DADAFF	1	0.5
chr1	92760001	93280000	A.2.1.1.2.1.2.1.2.1	0.644381223328592	.	92760001	93280000	#FF9191	1	0.75
chr1	93280001	93480000	A.2.1.1.2.1.2.1.1.2	0.645803698435277	.	93280001	93480000	#FF9191	1	0.75
chr1	93480001	93760000	A.1.2.1.2.1.2.1.1.1.2	0.789473684210526	.	93480001	93760000	#FF4848	1	0.875
chr1	93760001	94040000	A.1.2.2.1.1.1.1.1.2.1	0.753911806543386	.	93760001	94040000	#FF4848	1	0.875
chr1	94040001	94120000	A.2.1.2.2.1.2.2.2	0.553342816500711	.	94040001	94120000	#FF9191	1	0.75
chr1	94120001	94360000	A.2.1.1.2.2.2.1.2	0.615931721194879	.	94120001	94360000	#FF9191	1	0.75
chr1	94360001	94920000	A.2.1.2.1.2.2.1.1	0.576102418207681	.	94360001	94920000	#FF9191	1	0.75
chr1	94920001	95320000	A.1.2.1.2.1.2.1.2.2.2	0.783783783783784	.	94920001	95320000	#FF4848	1	0.875
chr1	95320001	95520000	A.1.2.1.2.1.2.1.2.2.1	0.785206258890469	.	95320001	95520000	#FF4848	1	0.875
chr1	95520001	95720000	A.1.2.2.1.2.2.2.1.2	0.712660028449502	.	95520001	95720000	#FF4848	1	0.875
chr1	95720001	96360000	A.2.2.1.2.2.1.2.1.2.2	0.493598862019915	.	95720001	96360000	#FFDADA	1	0.625
chr1	96360001	96720000	A.2.2.1.1.1.1.1.2.2	0.537695590327169	.	96360001	96720000	#FFDADA	1	0.625
chr1	96720001	97040000	A.2.1.1.2.2.2.2.1.2	0.613086770981508	.	96720001	97040000	#FF9191	1	0.75
chr1	97040001	97280000	A.2.1.2.1.2.1.2.2.2	0.577524893314367	.	97040001	97280000	#FF9191	1	0.75
chr1	97280001	97600000	B.1.2.1.1.1.1.1.2	0.338549075391181	.	97280001	97600000	#9191FF	1	0.375
chr1	97600001	97800000	B.1.2.2.2.2.2.2.1.2	0.221906116642959	.	97600001	97800000	#9191FF	1	0.375
chr1	97800001	98040000	B.2.1.1.2.2.1.2.2.2.2.1	0.167852062588905	.	97800001	98040000	#4848FF	1	0.25
chr1	98040001	98320000	B.2.1.1.2.2.1.2.2.2.2.2	0.166429587482219	.	98040001	98320000	#4848FF	1	0.25
chr1	98320001	98560000	B.2.1.1.2.2.1.2.2.2.1	0.16927453769559	.	98320001	98560000	#4848FF	1	0.25
chr1	98560001	99000000	B.2.2.1.2.2.1.1	0.0526315789473684	.	98560001	99000000	#0000FF	1	0.125
chr1	99000001	99200000	B.1.2.2.1.1.2.1.1.2.1	0.264580369843528	.	99000001	99200000	#9191FF	1	0.375
chr1	99200001	99360000	B.1.2.2.1.1.2.1.2.2.2	0.258890469416785	.	99200001	99360000	#9191FF	1	0.375
chr1	99360001	99600000	B.1.2.2.1.1.2.1.1.2.2	0.263157894736842	.	99360001	99600000	#9191FF	1	0.375
chr1	99600001	99920000	B.1.2.1.1.1.1.2.1.1	0.337126600284495	.	99600001	99920000	#9191FF	1	0.375
chr1	99920001	100240000	B.1.1.1.1.1.2.2.1	0.419630156472262	.	99920001	100240000	#DADAFF	1	0.5
chr1	100240001	100520000	A.1.2.1.2.1.2.1.2.1	0.786628733997155	.	100240001	100520000	#FF4848	1	0.875
chr1	100520001	100920000	A.1.1.2.2.1.2.2.1	0.881934566145092	.	100520001	100920000	#FF0000	1	1
chr1	100920001	101360000	A.2.1.1.2.1.2.2.2.1.1	0.637268847795164	.	100920001	101360000	#FF9191	1	0.75
chr1	101360001	101920000	A.2.1.2.1.2.1.2.1.2	0.580369843527738	.	101360001	101920000	#FF9191	1	0.75
chr1	101920001	102240000	B.1.1.1.2.2.2.1.2	0.384068278805121	.	101920001	102240000	#DADAFF	1	0.5
chr1	102240001	102640000	B.1.1.2.2.2.2.1.1	0.349928876244666	.	102240001	102640000	#DADAFF	1	0.5
chr1	102640001	102960000	B.2.1.1.2.2.1.1.1.2.1	0.180654338549075	.	102640001	102960000	#4848FF	1	0.25
chr1	102960001	103520000	B.1.2.2.1.1.2.1.1.1	0.266002844950213	.	102960001	103520000	#9191FF	1	0.375
chr1	103520001	103800000	B.1.2.1.1.1.1.2.1.2	0.335704125177809	.	103520001	103800000	#9191FF	1	0.375
chr1	104000001	104120000	B.1.2.1.1.1.1.2.1.2	0.335704125177809	.	104000001	104120000	#9191FF	1	0.375
chr1	104120001	104160000	B.2.1.2.2.1.1.1.2.1	0.135135135135135	.	104120001	104160000	#4848FF	1	0.25
chr1	104280001	104440000	B.2.1.2.2.1.1.1.2.1	0.135135135135135	.	104280001	104440000	#4848FF	1	0.25
chr1	104440001	104840000	B.2.2.1.1.2.1.1.2.2	0.0896159317211949	.	104440001	104840000	#0000FF	1	0.125
chr1	104840001	105040000	B.2.2.1.1.2.1.2.2.2.2.2	0.0796586059743954	.	104840001	105040000	#0000FF	1	0.125
chr1	105040001	105120000	B.2.1.2.2.1.1.1.2.2	0.13371266002845	.	105040001	105120000	#4848FF	1	0.25
chr1	105120001	105280000	B.2.2.1.1.2.1.2.2.2.1	0.0825035561877667	.	105120001	105280000	#0000FF	1	0.125
chr1	105280001	105720000	B.2.2.2.1.2.2.2.1.1.2	0.015647226173542	.	105280001	105720000	#0000FF	1	0.125
chr1	105720001	106440000	B.2.2.2.1.2.2.2.1.2	0.0142247510668563	.	105720001	106440000	#0000FF	1	0.125
chr1	106440001	106600000	B.2.1.2.2.1.2.1.1.1.1	0.130867709815078	.	106440001	106600000	#4848FF	1	0.25
chr1	106600001	106920000	B.2.2.2.1.2.1.1.2.2	0.0256045519203414	.	106600001	106920000	#0000FF	1	0.125
chr1	106920001	107200000	B.2.2.1.2.2.1.2.2	0.0497866287339972	.	106920001	107200000	#0000FF	1	0.125
chr1	107200001	107280000	B.2.2.1.1.2.1.1.1.2	0.0924608819345661	.	107200001	107280000	#0000FF	1	0.125
chr1	107280001	107520000	B.2.2.1.2.2.1.2.1	0.0512091038406828	.	107280001	107520000	#0000FF	1	0.125
chr1	107520001	107760000	B.2.1.2.2.1.2.1.2.2	0.12375533428165	.	107520001	107760000	#4848FF	1	0.25
chr1	107760001	108320000	B.2.2.2.1.2.1.1.1.1	0.0298719772403983	.	107760001	108320000	#0000FF	1	0.125
chr1	108320001	108720000	B.2.2.1.1.2.1.1.2.1	0.0910384068278805	.	108320001	108720000	#0000FF	1	0.125
chr1	108720001	108800000	B.1.2.2.1.1.2.1.2.1	0.261735419630156	.	108720001	108800000	#9191FF	1	0.375
chr1	108840001	108920000	B.1.2.2.1.1.2.1.2.1	0.261735419630156	.	108840001	108920000	#9191FF	1	0.375
chr1	109000001	109040000	B.1.2.2.1.1.2.1.2.1	0.261735419630156	.	109000001	109040000	#9191FF	1	0.375
chr1	109040001	109240000	A.2.2.2.2.1.2.1.1	0.459459459459459	.	109040001	109240000	#FFDADA	1	0.625
chr1	109240001	109480000	A.1.2.2.1.1.1.2.2	0.745376955903272	.	109240001	109480000	#FF4848	1	0.875
chr1	109480001	109720000	A.1.1.2.1.2.2.2.2.2	0.896159317211949	.	109480001	109720000	#FF0000	1	1
chr1	109720001	110040000	A.1.1.1.1.2.1.1.2.1	0.990042674253201	.	109720001	110040000	#FF0000	1	1
chr1	110040001	110320000	A.1.1.2.2.1.2.1.2.1	0.884779516358464	.	110040001	110320000	#FF0000	1	1
chr1	110320001	110600000	A.1.1.2.2.1.2.1.2.2	0.883357041251778	.	110320001	110600000	#FF0000	1	1
chr1	110600001	111040000	A.2.1.1.2.1.2.2.1.2	0.638691322901849	.	110600001	111040000	#FF9191	1	0.75
chr1	111040001	111360000	B.1.2.2.2.2.1.2.1.1	0.231863442389758	.	111040001	111360000	#9191FF	1	0.375
chr1	111360001	111680000	B.1.2.2.1.2.1.2.2.2.2	0.248933143669986	.	111360001	111680000	#9191FF	1	0.375
chr1	111680001	112000000	A.2.1.1.2.1.2.2.1.1.2	0.640113798008535	.	111680001	112000000	#FF9191	1	0.75
chr1	112000001	112320000	A.2.2.1.1.1.2.1.1	0.530583214793741	.	112000001	112320000	#FFDADA	1	0.625
chr1	112320001	112600000	B.1.2.1.2.1.2.2.1.1	0.305832147937411	.	112320001	112600000	#9191FF	1	0.375
chr1	112600001	112880000	B.2.1.1.2.1.1.1.2.2.2	0.189189189189189	.	112600001	112880000	#4848FF	1	0.25
chr1	112880001	113240000	A.1.2.1.1.1.1.1.2.1	0.854907539118065	.	112880001	113240000	#FF4848	1	0.875
chr1	113240001	113600000	A.1.1.2.1.2.2.2.2.1.1	0.89900426742532	.	113240001	113600000	#FF0000	1	1
chr1	113600001	114000000	A.2.1.2.1.2.1.1.2	0.584637268847795	.	113600001	114000000	#FF9191	1	0.75
chr1	114000001	114320000	A.2.1.2.1.2.2.2.2.1	0.566145092460882	.	114000001	114320000	#FF9191	1	0.75
chr1	114320001	114520000	A.2.1.1.2.1.2.1.1.1.1	0.648648648648649	.	114320001	114520000	#FF9191	1	0.75
chr1	114520001	114880000	A.2.2.1.2.2.1.2.2	0.492176386913229	.	114520001	114880000	#FFDADA	1	0.625
chr1	114880001	115320000	A.1.2.2.1.2.2.2.2	0.711237553342816	.	114880001	115320000	#FF4848	1	0.875
chr1	115320001	115680000	B.1.2.1.2.1.2.2.1.2	0.304409672830725	.	115320001	115680000	#9191FF	1	0.375
chr1	115680001	115960000	B.2.1.1.2.1.1.2.2	0.186344238975818	.	115680001	115960000	#4848FF	1	0.25
chr1	115960001	116160000	B.1.2.2.1.2.1.2.2.1.1	0.253200568990043	.	115960001	116160000	#9191FF	1	0.375
chr1	116160001	116360000	A.2.2.2.2.1.2.1.2	0.458036984352774	.	116160001	116360000	#FFDADA	1	0.625
chr1	116360001	116640000	A.2.1.1.2.1.2.2.2.2	0.634423897581792	.	116360001	116640000	#FF9191	1	0.75
chr1	116640001	117080000	A.2.1.1.2.1.2.1.2.2	0.642958748221906	.	116640001	117080000	#FF9191	1	0.75
chr1	117080001	117600000	A.1.2.1.2.1.2.1.1.1.1	0.790896159317212	.	117080001	117600000	#FF4848	1	0.875
chr1	117600001	118000000	A.2.2.1.1.1.2.1.2	0.529160739687055	.	117600001	118000000	#FFDADA	1	0.625
chr1	118000001	118520000	B.1.2.2.1.2.1.2.2.2.1	0.250355618776671	.	118000001	118520000	#9191FF	1	0.375
chr1	118520001	118800000	B.2.1.1.2.2.1.1.1.2.2.2	0.177809388335704	.	118520001	118800000	#4848FF	1	0.25
chr1	118800001	119360000	B.2.2.2.1.2.2.2.1.1.1	0.0170697012802276	.	118800001	119360000	#0000FF	1	0.125
chr1	119360001	119440000	B.2.1.1.2.2.1.2.2.1	0.170697012802276	.	119360001	119440000	#4848FF	1	0.25
chr1	119440001	119600000	B.2.1.1.2.1.1.2.1	0.187766714082504	.	119440001	119600000	#4848FF	1	0.25
chr1	119600001	119920000	B.1.2.1.2.2.1.1.1.2	0.300142247510669	.	119600001	119920000	#9191FF	1	0.375
chr1	119920001	120120000	B.1.2.1.2.2.1.1.1.1	0.301564722617354	.	119920001	120120000	#9191FF	1	0.375
chr1	120120001	120520000	A.2.1.1.2.1.2.2.1.1.1	0.64153627311522	.	120120001	120520000	#FF9191	1	0.75
chr1	120520001	120720000	A.1.2.2.1.2.2.1.1.2	0.71977240398293	.	120520001	120720000	#FF4848	1	0.875
chr1	120720001	120960000	A.2.2.2.2.1.2.2.1	0.456614509246088	.	120720001	120960000	#FFDADA	1	0.625
chr1	121080001	121160000	A.2.2.2.2.1.2.2.1	0.456614509246088	.	121080001	121160000	#FFDADA	1	0.625
chr1	121160001	121360000	B.2.1.1.2.2.1.1.2.1.1	0.176386913229019	.	121160001	121360000	#4848FF	1	0.25
chr1	121480001	121520000	B.2.1.1.2.2.1.1.2.1.1	0.176386913229019	.	121480001	121520000	#4848FF	1	0.25
chr1	142800001	142840000	B.2.1.2.2.1.2.1.1.1.2	0.129445234708393	.	142800001	142840000	#4848FF	1	0.25
chr1	143120001	143280000	B.2.1.2.2.1.2.1.1.1.2	0.129445234708393	.	143120001	143280000	#4848FF	1	0.25
chr1	143720001	143800000	A.2.1.1.2.2.1.1.1.1.1.1	0.633001422475107	.	143720001	143800000	#FF9191	1	0.75
chr1	143880001	144120000	A.2.1.1.2.2.1.1.1.1.1.1	0.633001422475107	.	143880001	144120000	#FF9191	1	0.75
chr1	144480001	144720000	A.1.2.2.1.2.2.1.1.1	0.721194879089616	.	144480001	144720000	#FF4848	1	0.875
chr1	144800001	145120000	A.1.1.1.2.2.1.2	0.945945945945946	.	144800001	145120000	#FF0000	1	1
chr1	145120001	145360000	A.1.1.2.2.2.1.2.2.2	0.867709815078236	.	145120001	145360000	#FF0000	1	1
chr1	145360001	145640000	A.1.1.1.1.2.1.1.1	0.991465149359886	.	145360001	145640000	#FF0000	1	1
chr1	145640001	145840000	A.1.2.1.1.2.1.2.2.2	0.829302987197724	.	145640001	145840000	#FF4848	1	0.875
chr1	146280001	146400000	A.2.2.1.1.2.2.1.1	0.516358463726885	.	146280001	146400000	#FFDADA	1	0.625
chr1	146440001	146720000	A.2.2.1.1.2.2.1.1	0.516358463726885	.	146440001	146720000	#FFDADA	1	0.625
chr1	146720001	146960000	B.1.1.1.2.1.1.1	0.402560455192034	.	146720001	146960000	#DADAFF	1	0.5
chr1	146960001	147120000	A.1.2.2.1.1.2.2.1	0.738264580369844	.	146960001	147120000	#FF4848	1	0.875
chr1	147120001	147440000	A.2.2.2.1.1.2.2	0.476529160739687	.	147120001	147440000	#FFDADA	1	0.625
chr1	147680001	147840000	A.2.2.1.1.2.2.2	0.513513513513513	.	147680001	147840000	#FFDADA	1	0.625
chr1	147920001	148040000	A.2.2.1.1.1.1.1.1.1	0.543385490753912	.	147920001	148040000	#FFDADA	1	0.625
chr1	148160001	148280000	A.1.2.2.2.2.2.1.1	0.687055476529161	.	148160001	148280000	#FF4848	1	0.875
chr1	148320001	148360000	A.1.2.2.2.2.2.1.1	0.687055476529161	.	148320001	148360000	#FF4848	1	0.875
chr1	148480001	148640000	A.1.2.2.2.2.2.1.1	0.687055476529161	.	148480001	148640000	#FF4848	1	0.875
chr1	148640001	148680000	B.1.1.1.2.2.1.1.2.2	0.391180654338549	.	148640001	148680000	#DADAFF	1	0.5
chr1	148840001	148960000	B.1.1.1.2.2.1.1.2.2	0.391180654338549	.	148840001	148960000	#DADAFF	1	0.5
chr1	149000001	149200000	B.2.1.1.2.2.2.1.1.1	0.165007112375533	.	149000001	149200000	#4848FF	1	0.25
chr1	149200001	149440000	A.2.2.1.2.2.2.2.2.2	0.48221906116643	.	149200001	149440000	#FFDADA	1	0.625
chr1	149640001	149760000	A.2.2.1.2.2.2.2.2.2	0.48221906116643	.	149640001	149760000	#FFDADA	1	0.625
chr1	149760001	150200000	A.1.1.1.1.1.2.2.2	0.992887624466572	.	149760001	150200000	#FF0000	1	1
chr1	150200001	150600000	A.1.1.1.1.1.1.1	1	.	150200001	150600000	#FF0000	1	1
chr1	150600001	151000000	A.1.1.1.2.1.1.1.1.2	0.974395448079659	.	150600001	151000000	#FF0000	1	1
chr1	151000001	151240000	A.1.1.1.2.1.1.2.2.1.1	0.968705547652916	.	151000001	151240000	#FF0000	1	1
chr1	151240001	151400000	A.1.1.1.2.2.2.2.2	0.937411095305832	.	151240001	151400000	#FF0000	1	1
chr1	151400001	151600000	A.1.1.2.2.1.1.1.2	0.893314366998578	.	151400001	151600000	#FF0000	1	1
chr1	151600001	151840000	A.1.2.1.2.2.2.2.2.2	0.758179231863442	.	151600001	151840000	#FF4848	1	0.875
chr1	151840001	152000000	A.2.1.1.2.2.1.2.1.2	0.623044096728307	.	151840001	152000000	#FF9191	1	0.75
chr1	152000001	152480000	B.2.2.1.1.1.1.1	0.109530583214794	.	152000001	152480000	#0000FF	1	0.125
chr1	152480001	152760000	B.2.2.1.2.1.2.1.2.1	0.0625889046941678	.	152480001	152760000	#0000FF	1	0.125
chr1	152760001	153280000	B.2.2.1.2.1.2.1.2.2	0.0611664295874822	.	152760001	153280000	#0000FF	1	0.125
chr1	153280001	153440000	B.1.2.1.2.1.1.1	0.314366998577525	.	153280001	153440000	#9191FF	1	0.375
chr1	153440001	153600000	A.2.1.1.1.1.2.1	0.665718349928876	.	153440001	153600000	#FF9191	1	0.75
chr1	153600001	153840000	A.1.1.2.1.2.1.1.2	0.908961593172119	.	153600001	153840000	#FF0000	1	1
chr1	153840001	153960000	A.1.1.2.2.2.2.1.1	0.86628733997155	.	153840001	153960000	#FF0000	1	1
chr1	153960001	154120000	A.1.2.1.2.2.2.2.2.1	0.759601706970128	.	153960001	154120000	#FF4848	1	0.875
chr1	154120001	154440000	A.1.1.1.2.1.1.2.2.1.2	0.96728307254623	.	154120001	154440000	#FF0000	1	1
chr1	154440001	154600000	A.1.2.1.1.2.2.2.2	0.80796586059744	.	154440001	154600000	#FF4848	1	0.875
chr1	154600001	154920000	A.1.1.2.2.2.1.1.2	0.87624466571835	.	154600001	154920000	#FF0000	1	1
chr1	154920001	155160000	A.1.1.1.2.1.1.2.1.1	0.971550497866287	.	154920001	155160000	#FF0000	1	1
chr1	155160001	155280000	A.1.1.2.2.2.2.1.2	0.864864864864865	.	155160001	155280000	#FF0000	1	1
chr1	155280001	155520000	A.1.1.1.2.1.2.2.2	0.953058321479374	.	155280001	155520000	#FF0000	1	1
chr1	155520001	155720000	A.1.1.2.1.1.1.2.2.1.2	0.927453769559033	.	155520001	155720000	#FF0000	1	1
chr1	155720001	156040000	A.1.1.1.1.2.2.1.2	0.984352773826458	.	155720001	156040000	#FF0000	1	1
chr1	156040001	156320000	A.1.1.1.1.2.2.1.1	0.985775248933144	.	156040001	156320000	#FF0000	1	1
chr1	156320001	156560000	A.1.1.1.2.1.1.2.1.2	0.970128022759602	.	156320001	156560000	#FF0000	1	1
chr1	156560001	156760000	A.1.1.1.2.1.1.2.2.2	0.965860597439545	.	156560001	156760000	#FF0000	1	1
chr1	156760001	156920000	A.1.2.1.1.2.1.2.2.1	0.83072546230441	.	156760001	156920000	#FF4848	1	0.875
chr1	156920001	157120000	A.1.2.2.1.1.2.2.2.2.2	0.733997155049787	.	156920001	157120000	#FF4848	1	0.875
chr1	157120001	157520000	B.1.2.1.2.2.2.2.1.2.2	0.281650071123755	.	157120001	157520000	#9191FF	1	0.375
chr1	157520001	157680000	B.2.1.2.1.2.1.2	0.143669985775249	.	157520001	157680000	#4848FF	1	0.25
chr1	157680001	157960000	B.2.2.1.2.1.2.2.1.2.2	0.0554765291607397	.	157680001	157960000	#0000FF	1	0.125
chr1	157960001	158120000	B.1.1.1.2.2.2.1.1.1	0.386913229018492	.	157960001	158120000	#DADAFF	1	0.5
chr1	158120001	158520000	B.2.2.2.1.1.1.1	0.0398293029871977	.	158120001	158520000	#0000FF	1	0.125
chr1	158520001	159080000	B.2.2.2.2.1.1.2.1	0.00711237553342817	.	158520001	159080000	#0000FF	1	0.125
chr1	159080001	159720000	B.2.2.2.2.1.1.2.2	0.00568990042674253	.	159080001	159720000	#0000FF	1	0.125
chr1	159720001	160040000	B.1.2.1.2.2.2.2.1.2.1	0.283072546230441	.	159720001	160040000	#9191FF	1	0.375
chr1	160040001	160200000	A.2.2.1.1.2.1.2.1	0.520625889046942	.	160040001	160200000	#FFDADA	1	0.625
chr1	160200001	160400000	A.2.1.1.2.1.1.1.2	0.652916073968706	.	160200001	160400000	#FF9191	1	0.75
chr1	160400001	160600000	B.1.1.2.2.2.1.1.2.1	0.357041251778094	.	160400001	160600000	#DADAFF	1	0.5
chr1	160600001	160920000	A.2.2.1.1.2.1.1.1.1	0.524893314366999	.	160600001	160920000	#FFDADA	1	0.625
chr1	160920001	161120000	A.1.1.2.2.1.1.1.1	0.894736842105263	.	160920001	161120000	#FF0000	1	1
chr1	161120001	161440000	A.1.1.1.2.2.1.1.2.2	0.947368421052632	.	161120001	161440000	#FF0000	1	1
chr1	161440001	161720000	A.1.2.2.1.2.1.2.2.2	0.722617354196302	.	161440001	161720000	#FF4848	1	0.875
chr1	161720001	162040000	A.2.1.1.2.2.1.2.2.1	0.621621621621622	.	161720001	162040000	#FF9191	1	0.75
chr1	162040001	162320000	A.2.1.2.1.1.2.1.2.1	0.593172119487909	.	162040001	162320000	#FF9191	1	0.75
chr1	162320001	162600000	A.2.1.2.1.1.2.1.1	0.594594594594595	.	162320001	162600000	#FF9191	1	0.75
chr1	162600001	162800000	B.1.1.1.1.2.1.1.1	0.415362731152205	.	162600001	162800000	#DADAFF	1	0.5
chr1	162800001	163320000	B.2.1.2.1.1.1.2.2	0.152204836415363	.	162800001	163320000	#4848FF	1	0.25
chr1	163320001	164040000	B.2.1.2.1.1.1.2.1.2	0.153627311522048	.	163320001	164040000	#4848FF	1	0.25
chr1	164040001	164200000	B.2.1.1.2.2.2.2.2	0.159317211948791	.	164040001	164200000	#4848FF	1	0.25
chr1	164200001	164520000	B.2.2.1.1.1.1.2.1.1	0.108108108108108	.	164200001	164520000	#0000FF	1	0.125
chr1	164520001	164760000	A.2.2.2.2.2.2.2.2.1.2	0.431009957325747	.	164520001	164760000	#FFDADA	1	0.625
chr1	164760001	165080000	B.1.2.1.1.1.2.1.1	0.332859174964438	.	164760001	165080000	#9191FF	1	0.375
chr1	165080001	165320000	B.1.2.2.2.2.1.1.2	0.233285917496444	.	165080001	165320000	#9191FF	1	0.375
chr1	165320001	165600000	B.1.2.2.2.2.1.1.1	0.234708392603129	.	165320001	165600000	#9191FF	1	0.375
chr1	165600001	165880000	A.2.2.1.2.2.2.2.2.1.2	0.483641536273115	.	165600001	165880000	#FFDADA	1	0.625
chr1	165880001	166280000	B.2.2.1.2.1.2.2.1.1.1	0.0597439544807966	.	165880001	166280000	#0000FF	1	0.125
chr1	166280001	166480000	B.2.2.1.1.1.1.2.1.2	0.106685633001422	.	166280001	166480000	#0000FF	1	0.125
chr1	166480001	166800000	B.2.2.1.2.1.2.2.1.1.2	0.058321479374111	.	166480001	166800000	#0000FF	1	0.125
chr1	166800001	167080000	A.2.2.2.2.2.1.2.2.2.2	0.445234708392603	.	166800001	167080000	#FFDADA	1	0.625
chr1	167080001	167520000	A.1.2.2.1.2.1.2.1.1.1	0.731152204836415	.	167080001	167520000	#FF4848	1	0.875
chr1	167520001	167680000	A.2.2.1.1.2.1.1.1.2	0.523470839260313	.	167520001	167680000	#FFDADA	1	0.625
chr1	167680001	168200000	A.1.1.2.1.2.1.1.1.1	0.911806543385491	.	167680001	168200000	#FF0000	1	1
chr1	168200001	168480000	A.2.2.1.1.1.1.1.2.1.1	0.540540540540541	.	168200001	168480000	#FFDADA	1	0.625
chr1	168480001	169360000	B.1.1.1.1.2.1.2	0.412517780938834	.	168480001	169360000	#DADAFF	1	0.5
chr1	169360001	169840000	B.1.1.2.2.2.1.1.2.2	0.355618776671408	.	169360001	169840000	#DADAFF	1	0.5
chr1	169840001	170640000	B.1.1.1.2.2.1.2.2	0.388335704125178	.	169840001	170640000	#DADAFF	1	0.5
chr1	170640001	170960000	B.1.2.1.1.2.1.1.2	0.322901849217639	.	170640001	170960000	#9191FF	1	0.375
chr1	170960001	171280000	B.2.1.1.2.2.2.1.2	0.162162162162162	.	170960001	171280000	#4848FF	1	0.25
chr1	171280001	171520000	A.2.2.2.2.2.1.1.2.2	0.450924608819346	.	171280001	171520000	#FFDADA	1	0.625
chr1	171520001	171760000	A.2.1.1.2.2.1.2.1.1	0.624466571834993	.	171520001	171760000	#FF9191	1	0.75
chr1	171760001	171960000	A.2.2.2.2.2.1.1.1	0.453769559032717	.	171760001	171960000	#FFDADA	1	0.625
chr1	171960001	172400000	B.1.2.2.1.1.1.2.1.2	0.271692745376956	.	171960001	172400000	#9191FF	1	0.375
chr1	172400001	172680000	B.1.2.1.1.1.2.2.2.1	0.327169274537696	.	172400001	172680000	#9191FF	1	0.375
chr1	172680001	173360000	B.2.2.2.1.1.2.1	0.0327169274537696	.	172680001	173360000	#0000FF	1	0.125
chr1	173360001	173840000	B.1.1.1.1.2.2.1.1	0.411095305832148	.	173360001	173840000	#DADAFF	1	0.5
chr1	173840001	174000000	A.2.1.2.1.1.1.2.1.1	0.604551920341394	.	173840001	174000000	#FF9191	1	0.75
chr1	174000001	174200000	B.1.1.1.1.2.2.1.2	0.409672830725462	.	174000001	174200000	#DADAFF	1	0.5
chr1	174200001	174440000	B.2.1.2.1.1.1.1.1	0.157894736842105	.	174200001	174440000	#4848FF	1	0.25
chr1	174440001	174720000	B.2.2.1.1.1.1.2.2.1	0.105263157894737	.	174440001	174720000	#0000FF	1	0.125
chr1	174720001	175000000	B.1.2.2.2.1.2.1	0.240398293029872	.	174720001	175000000	#9191FF	1	0.375
chr1	175000001	175280000	B.2.1.1.1.2.1.2.2.1	0.209103840682788	.	175000001	175280000	#4848FF	1	0.25
chr1	175280001	175880000	B.2.1.1.2.1.2.2	0.183499288762447	.	175280001	175880000	#4848FF	1	0.25
chr1	175880001	176120000	B.1.2.1.1.1.2.2.1.1	0.330014224751067	.	175880001	176120000	#9191FF	1	0.375
chr1	176120001	176240000	B.1.2.1.1.1.2.2.1.2	0.328591749644381	.	176120001	176240000	#9191FF	1	0.375
chr1	176240001	176480000	B.2.2.1.2.1.1.1.1.1	0.0711237553342817	.	176240001	176480000	#0000FF	1	0.125
chr1	176480001	176840000	B.2.2.2.1.1.1.2.2.2.2	0.0341394025604552	.	176480001	176840000	#0000FF	1	0.125
chr1	176840001	177120000	B.2.2.1.1.1.1.2.2.2	0.103840682788051	.	176840001	177120000	#0000FF	1	0.125
chr1	177120001	177200000	B.2.1.2.1.1.1.1.2	0.15647226173542	.	177120001	177200000	#4848FF	1	0.25
chr1	177200001	177480000	B.2.2.2.1.1.1.2.2.2.1	0.0355618776671408	.	177200001	177480000	#0000FF	1	0.125
chr1	177480001	177920000	B.2.2.2.1.1.1.2.2.1	0.0369843527738265	.	177480001	177920000	#0000FF	1	0.125
chr1	177920001	178240000	A.2.2.1.2.2.2.1.1	0.490753911806543	.	177920001	178240000	#FFDADA	1	0.625
chr1	178240001	178440000	A.2.1.2.1.1.2.1.2.2	0.591749644381223	.	178240001	178440000	#FF9191	1	0.75
chr1	178440001	178680000	A.2.2.2.2.2.1.2.2.2.1	0.446657183499289	.	178440001	178680000	#FFDADA	1	0.625
chr1	178680001	179000000	A.2.2.1.2.2.2.2.2.1.1	0.485064011379801	.	178680001	179000000	#FFDADA	1	0.625
chr1	179000001	179360000	A.1.2.1.2.1.1.1.2.1.2	0.800853485064011	.	179000001	179360000	#FF4848	1	0.875
chr1	179360001	179600000	B.1.2.1.2.2.2.1.2.1	0.290184921763869	.	179360001	179600000	#9191FF	1	0.375
chr1	179600001	179800000	B.1.1.1.2.2.1.1.1.2	0.39402560455192	.	179600001	179800000	#DADAFF	1	0.5
chr1	179800001	180200000	A.1.2.1.2.1.1.1.2.1.1	0.802275960170697	.	179800001	180200000	#FF4848	1	0.875
chr1	180200001	180480000	A.2.1.1.2.2.1.2.2.2.1	0.620199146514936	.	180200001	180480000	#FF9191	1	0.75
chr1	180480001	180800000	A.2.1.2.1.1.1.1.1.2	0.608819345661451	.	180480001	180800000	#FF9191	1	0.75
chr1	180800001	181160000	A.1.2.2.1.1.2.2.2.2.1	0.735419630156472	.	180800001	181160000	#FF4848	1	0.875
chr1	181160001	181440000	B.2.1.1.2.1.2.1	0.184921763869132	.	181160001	181440000	#4848FF	1	0.25
chr1	181440001	182000000	B.2.2.1.2.1.2.2.2	0.0540540540540541	.	181440001	182000000	#0000FF	1	0.125
chr1	182000001	182360000	B.1.2.1.2.2.2.1.1.2	0.291607396870555	.	182000001	182360000	#9191FF	1	0.375
chr1	182360001	182520000	B.1.2.1.2.2.2.1.1.1.2	0.29302987197724	.	182360001	182520000	#9191FF	1	0.375
chr1	182520001	182800000	A.2.2.1.1.2.1.2.2.2	0.51778093883357	.	182520001	182800000	#FFDADA	1	0.625
chr1	182800001	183280000	A.1.1.1.2.2.1.1.1.2	0.950213371266003	.	182800001	183280000	#FF0000	1	1
chr1	183280001	183600000	A.1.1.2.1.2.1.1.1.2	0.910384068278805	.	183280001	183600000	#FF0000	1	1
chr1	183600001	184040000	A.1.2.1.2.1.1.2.2.1	0.796586059743954	.	183600001	184040000	#FF4848	1	0.875
chr1	184040001	184200000	A.2.2.1.2.2.2.2.1.2	0.486486486486487	.	184040001	184200000	#FFDADA	1	0.625
chr1	184200001	184720000	A.2.1.2.1.1.1.1.1.1	0.610241820768137	.	184200001	184720000	#FF9191	1	0.75
chr1	184720001	185160000	A.2.1.2.1.1.1.2.2.1.2	0.597439544807966	.	184720001	185160000	#FF9191	1	0.75
chr1	185160001	185680000	B.1.1.1.1.2.2.2.2.2	0.40398293029872	.	185160001	185680000	#DADAFF	1	0.5
chr1	185680001	186360000	B.2.1.1.1.2.1.1.2.1	0.213371266002845	.	185680001	186360000	#4848FF	1	0.25
chr1	186360001	186600000	B.1.2.2.1.1.1.2.2.2	0.267425320056899	.	186360001	186600000	#9191FF	1	0.375
chr1	186600001	186960000	B.1.1.2.2.2.2.2.2	0.341394025604552	.	186600001	186960000	#DADAFF	1	0.5
chr1	186960001	187240000	B.1.2.2.2.1.2.2.2	0.236130867709815	.	186960001	187240000	#9191FF	1	0.375
chr1	187240001	187400000	B.1.2.2.1.1.1.2.2.1.2	0.268847795163585	.	187240001	187400000	#9191FF	1	0.375
chr1	187400001	187840000	B.2.1.2.1.1.2.1.1	0.150782361308677	.	187400001	187840000	#4848FF	1	0.25
chr1	187840001	188360000	B.1.2.2.2.1.2.2.1.1	0.238975817923186	.	187840001	188360000	#9191FF	1	0.375
chr1	188360001	188720000	B.1.2.1.1.2.2.1.2	0.317211948790896	.	188360001	188720000	#9191FF	1	0.375
chr1	188720001	189040000	B.1.1.2.2.2.2.2.1.1.2.2	0.344238975817923	.	188720001	189040000	#DADAFF	1	0.5
chr1	189040001	189360000	B.1.2.1.1.2.1.2.1	0.321479374110953	.	189040001	189360000	#9191FF	1	0.375
chr1	189360001	189560000	B.1.2.1.1.2.1.2.2	0.320056899004267	.	189360001	189560000	#9191FF	1	0.375
chr1	189560001	190000000	B.1.1.2.2.1.1.2.2	0.364153627311522	.	189560001	190000000	#DADAFF	1	0.5
chr1	190000001	190440000	B.1.2.1.1.2.2.1.1	0.318634423897582	.	190000001	190440000	#9191FF	1	0.375
chr1	190440001	190720000	B.2.1.1.1.2.2.1.1.2.2.1	0.20199146514936	.	190440001	190720000	#4848FF	1	0.25
chr1	190720001	191120000	B.2.1.2.1.1.2.2.1	0.147937411095306	.	190720001	191120000	#4848FF	1	0.25
chr1	191120001	191360000	B.2.1.1.1.2.1.1.1	0.214793741109531	.	191120001	191360000	#4848FF	1	0.25
chr1	191360001	191920000	B.2.1.1.1.2.2.2.1	0.196301564722617	.	191360001	191920000	#4848FF	1	0.25
chr1	191920001	192000000	B.2.1.1.1.2.2.2.2	0.194879089615932	.	191920001	192000000	#4848FF	1	0.25
chr1	192000001	192440000	B.2.1.2.1.2.2.1	0.142247510668563	.	192000001	192440000	#4848FF	1	0.25
chr1	192440001	192720000	A.2.2.2.2.2.2.1.2.2.1	0.439544807965861	.	192440001	192720000	#FFDADA	1	0.625
chr1	192720001	193080000	A.2.1.2.1.1.2.2.2.1	0.588904694167852	.	192720001	193080000	#FF9191	1	0.75
chr1	193080001	193240000	A.2.2.2.2.2.2.1.2.2.2	0.438122332859175	.	193080001	193240000	#FFDADA	1	0.625
chr1	193240001	193760000	B.2.1.1.1.2.1.1.2.2	0.211948790896159	.	193240001	193760000	#4848FF	1	0.25
chr1	193760001	194280000	B.2.1.2.1.2.2.2.1.2	0.139402560455192	.	193760001	194280000	#4848FF	1	0.25
chr1	194280001	194360000	B.2.1.1.1.2.2.1.1.2.2.2	0.200568990042674	.	194280001	194360000	#4848FF	1	0.25
chr1	194360001	194840000	B.2.2.1.2.1.1.1.1.2.2	0.0682788051209104	.	194360001	194840000	#0000FF	1	0.125
chr1	194840001	195040000	B.2.1.2.1.1.2.2.2	0.14651493598862	.	194840001	195040000	#4848FF	1	0.25
chr1	195040001	195600000	B.2.1.2.1.2.2.2.2	0.137980085348506	.	195040001	195600000	#4848FF	1	0.25
chr1	195600001	195840000	B.2.1.1.1.2.1.2.2.2.1	0.207681365576102	.	195600001	195840000	#4848FF	1	0.25
chr1	195840001	196040000	B.2.1.1.1.2.1.2.2.2.2	0.206258890469417	.	195840001	196040000	#4848FF	1	0.25
chr1	196040001	196280000	B.2.1.1.1.2.2.1.1.2.1	0.203413940256046	.	196040001	196280000	#4848FF	1	0.25
chr1	196280001	196680000	B.2.1.2.1.1.2.1.2	0.149359886201991	.	196280001	196680000	#4848FF	1	0.25
chr1	196680001	197080000	B.2.1.2.1.2.2.2.1.1	0.140825035561878	.	196680001	197080000	#4848FF	1	0.25
chr1	197080001	197440000	B.1.2.1.1.2.1.1.1	0.324324324324324	.	197080001	197440000	#9191FF	1	0.375
chr1	197440001	197640000	A.2.2.2.2.2.2.1.2.1.2	0.440967283072546	.	197440001	197640000	#FFDADA	1	0.625
chr1	197640001	197840000	A.2.1.2.1.1.1.2.1.2.2.1	0.601706970128023	.	197640001	197840000	#FF9191	1	0.75
chr1	197840001	198360000	A.2.1.2.1.1.2.2.2.2	0.587482219061166	.	197840001	198360000	#FF9191	1	0.75
chr1	198360001	198480000	B.1.1.1.1.2.2.2.1.2	0.406827880512091	.	198360001	198480000	#DADAFF	1	0.5
chr1	198480001	198680000	A.2.2.2.2.2.2.2.2.2.1	0.429587482219061	.	198480001	198680000	#FFDADA	1	0.625
chr1	198680001	199000000	A.2.2.1.2.1.1.1.2	0.507823613086771	.	198680001	199000000	#FFDADA	1	0.625
chr1	199000001	199240000	A.2.2.1.2.1.1.1.1.2	0.509246088193457	.	199000001	199240000	#FFDADA	1	0.625
chr1	199240001	199600000	B.1.1.1.2.2.1.2.1	0.389758179231863	.	199240001	199600000	#DADAFF	1	0.5
chr1	199600001	200000000	A.1.2.2.1.1.2.1.1.1	0.743954480796586	.	199600001	200000000	#FF4848	1	0.875
chr1	200000001	200520000	A.1.1.2.2.1.1.2.2.1	0.890469416785206	.	200000001	200520000	#FF0000	1	1
chr1	200520001	200840000	A.1.1.1.2.2.1.1.1.1	0.951635846372688	.	200520001	200840000	#FF0000	1	1
chr1	200840001	201120000	A.1.2.1.2.2.2.1.1.2.1	0.765291607396871	.	200840001	201120000	#FF4848	1	0.875
chr1	201120001	201400000	A.1.2.2.1.2.1.1	0.732574679943101	.	201120001	201400000	#FF4848	1	0.875
chr1	201400001	201800000	A.1.1.1.2.2.2.1.1.2	0.943100995732575	.	201400001	201800000	#FF0000	1	1
chr1	201800001	201960000	A.1.1.2.1.1.2.1.1	0.92176386913229	.	201800001	201960000	#FF0000	1	1
chr1	201960001	202120000	A.1.1.2.2.2.1.2.1.2	0.873399715504979	.	201960001	202120000	#FF0000	1	1
chr1	202120001	202320000	A.1.2.2.2.2.2.1.2.1	0.685633001422475	.	202120001	202320000	#FF4848	1	0.875
chr1	202320001	202760000	A.1.1.2.2.2.1.2.1.1	0.874822190611664	.	202320001	202760000	#FF0000	1	1
chr1	202760001	203000000	A.1.1.1.2.1.1.1.1.1	0.975817923186344	.	202760001	203000000	#FF0000	1	1
chr1	203000001	203240000	A.1.2.1.2.2.2.1.2	0.762446657183499	.	203000001	203240000	#FF4848	1	0.875
chr1	203240001	203440000	A.1.2.1.1.2.1.1.2.2	0.839260312944524	.	203240001	203440000	#FF4848	1	0.875
chr1	203440001	203800000	A.1.1.2.1.1.2.1.2	0.920341394025605	.	203440001	203800000	#FF0000	1	1
chr1	203800001	204120000	A.1.1.2.1.1.1.1.1	0.935988620199147	.	203800001	204120000	#FF0000	1	1
chr1	204120001	204480000	A.1.2.1.1.2.1.1.1.1	0.84352773826458	.	204120001	204480000	#FF4848	1	0.875
chr1	204480001	204920000	A.1.2.1.1.2.1.1.2.1	0.840682788051209	.	204480001	204920000	#FF4848	1	0.875
chr1	204920001	205280000	A.1.1.1.2.2.2.1.1.1	0.94452347083926	.	204920001	205280000	#FF0000	1	1
chr1	205280001	205520000	A.1.1.1.2.2.2.1.2	0.941678520625889	.	205280001	205520000	#FF0000	1	1
chr1	205520001	205720000	A.1.1.1.2.2.2.2.1.1	0.940256045519203	.	205520001	205720000	#FF0000	1	1
chr1	205720001	205920000	A.1.2.1.2.2.2.1.1.1.2	0.766714082503556	.	205720001	205920000	#FF4848	1	0.875
chr1	206080001	206200000	A.1.2.2.1.2.1.2.1.2	0.726884779516358	.	206080001	206200000	#FF4848	1	0.875
chr1	206200001	206360000	A.2.1.2.2.1.2.1	0.557610241820768	.	206200001	206360000	#FF9191	1	0.75
chr1	206480001	206600000	A.2.1.2.1.1.1.2.2.2	0.59601706970128	.	206480001	206600000	#FF9191	1	0.75
chr1	206600001	206920000	A.1.2.1.2.1.1.1.2.2	0.799431009957326	.	206600001	206920000	#FF4848	1	0.875
chr1	206920001	207280000	B.1.1.1.2.2.1.1.2.1	0.392603129445235	.	206920001	207280000	#DADAFF	1	0.5
chr1	207280001	207560000	B.1.1.1.2.2.1.1.1.1	0.395448079658606	.	207280001	207560000	#DADAFF	1	0.5
chr1	207560001	207760000	B.1.1.2.2.2.1.2.1.1	0.354196301564723	.	207560001	207760000	#DADAFF	1	0.5
chr1	207760001	208000000	A.2.2.1.1.2.1.2.2.1	0.519203413940256	.	207760001	208000000	#FFDADA	1	0.625
chr1	208000001	208440000	B.1.2.1.2.2.2.2.1.1.2	0.284495021337127	.	208000001	208440000	#9191FF	1	0.375
chr1	208440001	208760000	B.2.2.1.2.1.2.2.1.2.1	0.0568990042674253	.	208440001	208760000	#0000FF	1	0.125
chr1	208760001	209480000	B.2.2.2.1.1.2.2	0.0312944523470839	.	208760001	209480000	#0000FF	1	0.125
chr1	209480001	209760000	B.2.1.1.1.2.1.2.1	0.210526315789474	.	209480001	209760000	#4848FF	1	0.25
chr1	209760001	209960000	B.2.1.1.2.2.2.1.1.2	0.163584637268848	.	209760001	209960000	#4848FF	1	0.25
chr1	209960001	210240000	B.2.1.1.2.2.2.2.1	0.160739687055477	.	209960001	210240000	#4848FF	1	0.25
chr1	210240001	210520000	B.1.2.1.1.1.2.1.2	0.331436699857752	.	210240001	210520000	#9191FF	1	0.375
chr1	210520001	210760000	B.1.2.1.2.2.2.1.2.2.1	0.288762446657183	.	210520001	210760000	#9191FF	1	0.375
chr1	210760001	211400000	B.2.2.1.2.1.2.1.1	0.0640113798008535	.	210760001	211400000	#0000FF	1	0.125
chr1	211400001	211840000	A.1.2.2.1.2.1.2.1.1.2.2	0.728307254623044	.	211400001	211840000	#FF4848	1	0.875
chr1	211840001	212160000	A.1.1.2.2.1.1.2.2.2	0.889046941678521	.	211840001	212160000	#FF0000	1	1
chr1	212160001	212280000	A.1.2.2.1.1.2.2.2.1	0.736842105263158	.	212160001	212280000	#FF4848	1	0.875
chr1	212280001	212440000	A.2.1.1.2.2.1.1.1.2.2	0.627311522048364	.	212280001	212440000	#FF9191	1	0.75
chr1	212440001	212640000	A.1.2.1.1.1.2.2.1	0.846372688477952	.	212440001	212640000	#FF4848	1	0.875
chr1	212640001	212800000	A.1.2.1.2.1.1.2.2.2.1.1	0.795163584637269	.	212640001	212800000	#FF4848	1	0.875
chr1	212800001	213000000	A.1.2.1.1.1.2.2.2	0.844950213371266	.	212800001	213000000	#FF4848	1	0.875
chr1	213000001	213200000	A.1.1.2.2.1.1.2.1	0.891891891891892	.	213000001	213200000	#FF0000	1	1
chr1	213200001	214080000	A.2.2.2.2.2.1.2.1	0.44950213371266	.	213200001	214080000	#FFDADA	1	0.625
chr1	214080001	214320000	A.2.2.2.2.2.2.2.2.2.2	0.428165007112376	.	214080001	214320000	#FFDADA	1	0.625
chr1	214320001	214520000	A.2.1.2.1.1.1.2.2.1.1	0.598862019914651	.	214320001	214520000	#FF9191	1	0.75
chr1	214520001	214800000	A.1.2.2.1.2.1.2.2.1.2	0.724039829302987	.	214520001	214800000	#FF4848	1	0.875
chr1	214800001	215040000	A.2.2.2.2.2.2.2.1.2.2	0.433854907539118	.	214800001	215040000	#FFDADA	1	0.625
chr1	215040001	215400000	A.2.2.1.2.1.2.1.2	0.502133712660028	.	215040001	215400000	#FFDADA	1	0.625
chr1	215400001	215800000	A.2.2.1.2.1.2.2	0.500711237553343	.	215400001	215800000	#FFDADA	1	0.625
chr1	215800001	216120000	B.1.1.2.2.1.1.2.1	0.365576102418208	.	215800001	216120000	#DADAFF	1	0.5
chr1	216120001	216400000	B.1.1.1.2.2.2.2.2.1	0.379800853485064	.	216120001	216400000	#DADAFF	1	0.5
chr1	216400001	216880000	B.1.1.1.2.2.2.2.2.2	0.378378378378378	.	216400001	216880000	#DADAFF	1	0.5
chr1	216880001	217600000	A.2.2.2.2.2.2.1.1	0.443812233285918	.	216880001	217600000	#FFDADA	1	0.625
chr1	217600001	217960000	B.1.1.2.2.1.1.1.1	0.368421052631579	.	217600001	217960000	#DADAFF	1	0.5
chr1	217960001	218120000	B.1.1.2.2.1.1.1.2	0.366998577524893	.	217960001	218120000	#DADAFF	1	0.5
chr1	218120001	218440000	A.2.2.1.2.1.2.1.1	0.503556187766714	.	218120001	218440000	#FFDADA	1	0.625
chr1	218440001	218760000	A.2.2.1.1.2.1.1.2	0.522048364153627	.	218440001	218760000	#FFDADA	1	0.625
chr1	218760001	219160000	B.1.1.1.1.2.2.2.1.1	0.408250355618777	.	218760001	219160000	#DADAFF	1	0.5
chr1	219160001	219360000	A.2.2.1.2.1.1.1.1.1.2	0.510668563300142	.	219160001	219360000	#FFDADA	1	0.625
chr1	219360001	219600000	A.2.2.1.2.1.1.1.1.1.1	0.512091038406828	.	219360001	219600000	#FFDADA	1	0.625
chr1	219600001	219840000	A.2.2.2.2.2.2.2.1.2.1	0.435277382645804	.	219600001	219840000	#FFDADA	1	0.625
chr1	219840001	220000000	B.1.1.1.1.2.2.2.2.1	0.405405405405405	.	219840001	220000000	#DADAFF	1	0.5
chr1	220000001	220320000	A.2.1.2.1.1.1.2.1.2.1	0.603129445234708	.	220000001	220320000	#FF9191	1	0.75
chr1	220320001	220480000	A.2.1.2.1.1.2.2.1	0.590327169274538	.	220320001	220480000	#FF9191	1	0.75
chr1	220480001	220960000	A.2.2.1.2.1.1.2.1	0.506401137980085	.	220480001	220960000	#FFDADA	1	0.625
chr1	220960001	221400000	B.2.2.1.1.1.2.2.2	0.096728307254623	.	220960001	221400000	#0000FF	1	0.125
chr1	221400001	221600000	B.2.2.1.1.1.2.2.1	0.0981507823613087	.	221400001	221600000	#0000FF	1	0.125
chr1	221600001	221880000	B.2.1.2.1.1.1.2.1.1	0.155049786628734	.	221600001	221880000	#4848FF	1	0.25
chr1	221880001	222400000	B.2.2.1.1.1.2.1.2	0.0995732574679943	.	221880001	222400000	#0000FF	1	0.125
chr1	222400001	222640000	B.2.2.1.1.1.2.1.1.1	0.102418207681366	.	222400001	222640000	#0000FF	1	0.125
chr1	222640001	222880000	B.1.1.2.2.2.1.1.1.1	0.359886201991465	.	222640001	222880000	#DADAFF	1	0.5
chr1	222880001	223280000	B.1.1.2.2.2.1.1.1.2	0.35846372688478	.	222880001	223280000	#DADAFF	1	0.5
chr1	223280001	223760000	B.1.2.1.2.2.2.1.1.1.1	0.294452347083926	.	223280001	223760000	#9191FF	1	0.375
chr1	223800001	223880000	B.1.2.1.2.2.2.1.1.1.1	0.294452347083926	.	223800001	223880000	#9191FF	1	0.375
chr1	223880001	224200000	A.1.2.2.1.2.1.2.1.1.2.1	0.72972972972973	.	223880001	224200000	#FF4848	1	0.875
chr1	224200001	224280000	A.2.1.2.2.2.1.2	0.55049786628734	.	224200001	224280000	#FF9191	1	0.75
chr1	224280001	224640000	A.1.1.2.1.2.1.2.1	0.907539118065434	.	224280001	224640000	#FF0000	1	1
chr1	224640001	225160000	A.2.2.2.2.2.1.1.2.1	0.452347083926031	.	224640001	225160000	#FFDADA	1	0.625
chr1	225160001	225600000	B.1.2.1.2.2.2.2.2.2	0.277382645803698	.	225160001	225600000	#9191FF	1	0.375
chr1	225600001	225960000	A.1.1.2.1.2.1.2.2.2	0.904694167852063	.	225600001	225960000	#FF0000	1	1
chr1	225960001	226240000	A.1.1.1.2.2.2.2.1.2	0.938833570412518	.	225960001	226240000	#FF0000	1	1
chr1	226240001	226600000	A.1.1.1.1.1.2.1	0.995732574679943	.	226240001	226600000	#FF0000	1	1
chr1	226600001	226760000	A.1.2.2.2.2.2.1.2.2	0.684210526315789	.	226600001	226760000	#FF4848	1	0.875
chr1	226760001	227000000	A.1.2.1.1.1.2.1	0.847795163584637	.	226760001	227000000	#FF4848	1	0.875
chr1	227000001	227200000	A.1.2.1.2.2.2.1.1.1.1	0.768136557610242	.	227000001	227200000	#FF4848	1	0.875
chr1	227200001	227640000	A.1.2.1.2.1.1.2.1	0.79800853485064	.	227200001	227640000	#FF4848	1	0.875
chr1	227640001	227880000	A.2.2.1.1.2.2.1.2	0.514935988620199	.	227640001	227880000	#FFDADA	1	0.625
chr1	227880001	228280000	A.2.1.2.2.1.1.1	0.563300142247511	.	227880001	228280000	#FF9191	1	0.75
chr1	228280001	228760000	A.1.2.1.1.2.1.1.1.2	0.842105263157895	.	228280001	228760000	#FF4848	1	0.875
chr1	228760001	229360000	A.1.2.2.1.1.2.1.1.2	0.7425320056899	.	228760001	229360000	#FF4848	1	0.875
chr1	229360001	229760000	A.1.1.2.1.2.1.2.2.1	0.906116642958748	.	229360001	229760000	#FF0000	1	1
chr1	229760001	230200000	B.1.1.1.1.2.1.1.2	0.413940256045519	.	229760001	230200000	#DADAFF	1	0.5
chr1	230200001	230520000	A.2.1.1.2.2.1.2.2.2.2	0.61877667140825	.	230200001	230520000	#FF9191	1	0.75
chr1	230520001	230760000	B.1.2.1.2.2.2.2.2.1.2	0.278805120910384	.	230520001	230760000	#9191FF	1	0.375
chr1	230760001	231000000	A.2.1.2.1.1.1.1.2.2	0.60597439544808	.	230760001	231000000	#FF9191	1	0.75
chr1	231000001	231400000	A.2.1.2.2.2.1.1	0.551920341394026	.	231000001	231400000	#FF9191	1	0.75
chr1	231400001	231800000	A.2.1.1.2.2.1.1.1.2.1	0.62873399715505	.	231400001	231800000	#FF9191	1	0.75
chr1	231800001	232280000	B.1.2.2.1.2.1.2.1	0.254623044096728	.	231800001	232280000	#9191FF	1	0.375
chr1	232280001	232360000	B.1.1.1.2.2.2.2.1.2	0.38122332859175	.	232280001	232360000	#DADAFF	1	0.5
chr1	232360001	232760000	A.2.1.2.1.1.1.1.2.1	0.607396870554765	.	232360001	232760000	#FF9191	1	0.75
chr1	232760001	233440000	B.1.2.1.2.2.2.1.2.2.2	0.287339971550498	.	232760001	233440000	#9191FF	1	0.375
chr1	233440001	233880000	B.1.2.1.2.2.2.2.1.1.1	0.285917496443812	.	233440001	233880000	#9191FF	1	0.375
chr1	233880001	234240000	B.2.1.2.1.2.1.1	0.145092460881935	.	233880001	234240000	#4848FF	1	0.25
chr1	234240001	234520000	B.1.1.2.2.2.1.2.1.2	0.352773826458037	.	234240001	234520000	#DADAFF	1	0.5
chr1	234520001	234840000	A.1.2.1.2.1.1.1.1.2	0.803698435277383	.	234520001	234840000	#FF4848	1	0.875
chr1	234840001	234960000	A.2.1.1.2.2.1.1.1.1.2	0.630156472261735	.	234840001	234960000	#FF9191	1	0.75
chr1	234960001	235200000	A.2.1.1.2.2.1.1.1.1.1.2	0.631578947368421	.	234960001	235200000	#FF9191	1	0.75
chr1	235240001	235280000	A.2.1.1.2.2.1.1.1.1.1.2	0.631578947368421	.	235240001	235280000	#FF9191	1	0.75
chr1	235280001	235680000	A.1.1.1.2.2.1.1.2.1	0.948790896159317	.	235280001	235680000	#FF0000	1	1
chr1	235680001	235880000	A.1.2.2.1.1.2.1.2.1	0.741109530583215	.	235680001	235880000	#FF4848	1	0.875
chr1	235880001	236200000	A.1.2.1.2.1.1.1.1.1.1	0.806543385490754	.	235880001	236200000	#FF4848	1	0.875
chr1	236200001	236760000	A.1.2.1.2.1.1.1.1.1.2	0.805120910384068	.	236200001	236760000	#FF4848	1	0.875
chr1	236760001	237080000	A.2.2.2.2.2.2.2.2.1.1	0.432432432432432	.	236760001	237080000	#FFDADA	1	0.625
chr1	237080001	237560000	B.2.1.1.1.2.2.1.2.1	0.199146514935989	.	237080001	237560000	#4848FF	1	0.25
chr1	237560001	237760000	B.1.2.2.1.1.1.2.1.1	0.273115220483642	.	237560001	237760000	#9191FF	1	0.375
chr1	237760001	237960000	B.1.1.2.2.2.2.2.1.1.1	0.347083926031294	.	237760001	237960000	#DADAFF	1	0.5
chr1	237960001	238360000	A.2.2.2.2.2.2.1.2.1.1	0.442389758179232	.	237960001	238360000	#FFDADA	1	0.625
chr1	238360001	238760000	B.1.1.2.2.2.2.2.1.1.2.1	0.345661450924609	.	238360001	238760000	#DADAFF	1	0.5
chr1	238760001	239200000	B.1.2.2.1.1.1.2.2.1.1	0.27027027027027	.	238760001	239200000	#9191FF	1	0.375
chr1	239200001	239640000	B.1.2.1.1.2.2.2	0.315789473684211	.	239200001	239640000	#9191FF	1	0.375
chr1	239640001	240160000	B.1.2.2.2.1.2.2.1.2	0.237553342816501	.	239640001	240160000	#9191FF	1	0.375
chr1	240160001	240880000	B.1.2.2.1.1.1.1.2	0.274537695590327	.	240160001	240880000	#9191FF	1	0.375
chr1	240880001	241040000	B.2.1.1.1.2.2.1.2.2	0.197724039829303	.	240880001	241040000	#4848FF	1	0.25
chr1	241040001	241160000	B.2.1.1.1.2.2.1.1.1	0.204836415362731	.	241040001	241160000	#4848FF	1	0.25
chr1	241160001	241680000	B.2.2.1.2.1.1.1.1.2.1	0.069701280227596	.	241160001	241680000	#0000FF	1	0.125
chr1	241680001	242040000	A.2.2.1.2.1.1.2.2	0.5049786628734	.	241680001	242040000	#FFDADA	1	0.625
chr1	242040001	242600000	A.2.1.1.2.1.1.1.1	0.654338549075391	.	242040001	242600000	#FF9191	1	0.75
chr1	242600001	242920000	A.2.2.1.1.1.1.1.2.1.2	0.539118065433855	.	242600001	242920000	#FFDADA	1	0.625
chr1	242920001	243280000	A.2.2.2.2.2.2.2.1.1	0.436699857752489	.	242920001	243280000	#FFDADA	1	0.625
chr1	243280001	243480000	A.1.2.1.2.1.1.2.2.2.2	0.792318634423898	.	243280001	243480000	#FF4848	1	0.875
chr1	243480001	243960000	A.1.2.2.1.1.2.1.2.2	0.739687055476529	.	243480001	243960000	#FF4848	1	0.875
chr1	243960001	244240000	A.1.2.1.2.1.1.2.2.2.1.2	0.793741109530583	.	243960001	244240000	#FF4848	1	0.875
chr1	244240001	244520000	A.2.1.1.2.2.1.1.2	0.625889046941679	.	244240001	244520000	#FF9191	1	0.75
chr1	244520001	245000000	A.1.2.1.2.2.2.1.1.2.2	0.763869132290185	.	244520001	245000000	#FF4848	1	0.875
chr1	245000001	245240000	A.1.2.1.2.2.2.2.1	0.761024182076814	.	245000001	245240000	#FF4848	1	0.875
chr1	245240001	245680000	B.1.1.2.1.1.1	0.376955903271693	.	245240001	245680000	#DADAFF	1	0.5
chr1	245680001	246200000	B.1.2.1.2.2.2.2.2.1.1	0.28022759601707	.	245680001	246200000	#9191FF	1	0.375
chr1	246200001	246360000	A.2.2.2.2.2.1.2.2.1	0.448079658605974	.	246200001	246360000	#FFDADA	1	0.625
chr1	246360001	246680000	A.2.2.1.2.2.2.2.1.1	0.487908961593172	.	246360001	246680000	#FFDADA	1	0.625
chr1	246680001	247000000	A.1.2.2.1.2.1.2.2.1.1	0.725462304409673	.	246680001	247000000	#FF4848	1	0.875
chr1	247000001	247360000	A.2.1.2.1.1.1.2.1.2.2.2	0.600284495021337	.	247000001	247360000	#FF9191	1	0.75
chr1	247360001	247560000	B.1.2.1.1.1.2.2.2.2	0.32574679943101	.	247360001	247560000	#9191FF	1	0.375
chr1	247560001	247760000	B.2.2.1.2.1.1.1.2	0.0668563300142248	.	247560001	247760000	#0000FF	1	0.125
chr1	247760001	248120000	B.2.2.1.2.1.1.2	0.0654338549075391	.	247760001	248120000	#0000FF	1	0.125
chr1	248120001	248480000	B.2.2.2.2.1.1.1	0.0085348506401138	.	248120001	248480000	#0000FF	1	0.125
chr1	248480001	248760000	B.2.2.2.1.1.1.2.1	0.0384068278805121	.	248480001	248760000	#0000FF	1	0.125
chr1	248760001	248920000	B.2.2.1.1.1.2.1.1.2	0.10099573257468	.	248760001	248920000	#0000FF	1	0.125
chr1	249040001	249120000	B.2.2.1.1.1.2.1.1.2	0.10099573257468	.	249040001	249120000	#0000FF	1	0.125
chr1	249120001	249240000	A.2.2.1.2.2.2.1.2	0.489331436699858	.	249120001	249240000	#FFDADA	1	0.625
chr2	1	240000	B.2.1.1.1.2.2.2.1	0.227830832196453	.	1	240000	#4848FF	1	0.25
chr2	240001	640000	B.1.2.2.2.2.2.1.1.2	0.260572987721692	.	240001	640000	#9191FF	1	0.375
chr2	640001	920000	B.1.1.1.1.1.1.1.2.2	0.491132332878581	.	640001	920000	#DADAFF	1	0.5
chr2	920001	1080000	B.1.1.1.1.1.1.1.2.1.1	0.493860845839018	.	920001	1080000	#DADAFF	1	0.5
chr2	1080001	1600000	B.1.2.2.1.2.2.1.1	0.291950886766712	.	1080001	1600000	#9191FF	1	0.375
chr2	1600001	1840000	B.1.2.2.2.2.2.1.2	0.259208731241473	.	1600001	1840000	#9191FF	1	0.375
chr2	1840001	2120000	B.2.2.1.2.2.2.2.1.2	0.0559345156889495	.	1840001	2120000	#0000FF	1	0.125
chr2	2120001	2600000	B.2.2.2.2.1.2.1.2.1	0.00682128240109141	.	2120001	2600000	#0000FF	1	0.125
chr2	2600001	3160000	B.2.2.1.2.2.1.2.2	0.0654843110504775	.	2600001	3160000	#0000FF	1	0.125
chr2	3160001	3640000	A.2.2.2.2.1.1.2.2	0.521145975443383	.	3160001	3640000	#FFDADA	1	0.625
chr2	3640001	3920000	B.1.2.2.2.2.2.1.1.1	0.26193724420191	.	3640001	3920000	#9191FF	1	0.375
chr2	3920001	4320000	B.2.2.2.1.1.2.2.2	0.034106412005457	.	3920001	4320000	#0000FF	1	0.125
chr2	4320001	4680000	B.2.2.2.1.1.1.2.1.1.1.1	0.0450204638472033	.	4320001	4680000	#0000FF	1	0.125
chr2	4680001	5000000	B.2.2.2.2.1.2.2	0.00409276944065484	.	4680001	5000000	#0000FF	1	0.125
chr2	5120001	5480000	B.2.2.2.2.1.2.2	0.00409276944065484	.	5120001	5480000	#0000FF	1	0.125
chr2	5480001	6120000	B.2.2.2.2.1.2.1.1	0.00818553888130969	.	5480001	6120000	#0000FF	1	0.125
chr2	6120001	6360000	B.2.2.2.1.1.1.1.2.2.2	0.0463847203274216	.	6120001	6360000	#0000FF	1	0.125
chr2	6360001	6640000	B.2.2.2.1.1.1.1.1.1	0.0518417462482947	.	6360001	6640000	#0000FF	1	0.125
chr2	6640001	7000000	B.2.2.1.2.2.1.1.2.1.1	0.0709413369713506	.	6640001	7000000	#0000FF	1	0.125
chr2	7000001	7200000	B.1.2.1.2.2.2.2.1.1.1	0.323328785811733	.	7000001	7200000	#9191FF	1	0.375
chr2	7200001	7520000	B.2.1.2.2.2.2.1.2	0.141882673942701	.	7200001	7520000	#4848FF	1	0.25
chr2	7520001	7800000	B.2.2.2.1.1.1.1.1.2	0.0504774897680764	.	7520001	7800000	#0000FF	1	0.125
chr2	7800001	8000000	B.2.2.1.1.1.2.2.1.2	0.111869031377899	.	7800001	8000000	#0000FF	1	0.125
chr2	8000001	8360000	B.2.2.1.2.2.2.2.1.1.2.2	0.0572987721691678	.	8000001	8360000	#0000FF	1	0.125
chr2	8360001	8720000	B.2.1.2.2.1.1.1.2	0.177353342428377	.	8360001	8720000	#4848FF	1	0.25
chr2	8720001	8920000	B.1.1.1.1.1.1.2.2	0.488403819918145	.	8720001	8920000	#DADAFF	1	0.5
chr2	8920001	9280000	A.2.1.2.2.2.1.2.1	0.597544338335607	.	8920001	9280000	#FF9191	1	0.75
chr2	9280001	9560000	A.1.2.1.1.2.1.2.2.1	0.82537517053206	.	9280001	9560000	#FF4848	1	0.875
chr2	9560001	9920000	A.1.1.1.1.2.1.1	0.987721691678035	.	9560001	9920000	#FF0000	1	1
chr2	9920001	10240000	A.1.1.1.2.1.1.1.2.2	0.971350613915416	.	9920001	10240000	#FF0000	1	1
chr2	10240001	10600000	A.1.1.2.1.1.2.1.1.2.1	0.937244201909959	.	10240001	10600000	#FF0000	1	1
chr2	10600001	10840000	A.1.1.2.1.1.2.1.1.2.2	0.935879945429741	.	10600001	10840000	#FF0000	1	1
chr2	10840001	10960000	A.1.2.1.1.2.1.1.1.2.2	0.834924965893588	.	10840001	10960000	#FF4848	1	0.875
chr2	10960001	11240000	A.1.2.2.2.2.1.1.2.1	0.717598908594816	.	10960001	11240000	#FF4848	1	0.875
chr2	11240001	11360000	A.1.2.2.2.2.1.1.1.1.2	0.720327421555252	.	11240001	11360000	#FF4848	1	0.875
chr2	11360001	11600000	A.1.2.1.1.2.1.2.2.2	0.824010914051842	.	11360001	11600000	#FF4848	1	0.875
chr2	11600001	11960000	A.2.1.1.2.2.1.1.1	0.65893587994543	.	11600001	11960000	#FF9191	1	0.75
chr2	11960001	12240000	B.2.1.1.1.2.2.2.2.1.2	0.225102319236016	.	11960001	12240000	#4848FF	1	0.25
chr2	12240001	12320000	B.2.1.2.2.1.1.1.1	0.178717598908595	.	12240001	12320000	#4848FF	1	0.25
chr2	12320001	13160000	B.2.2.2.1.1.1.2.1.2	0.0409276944065484	.	12320001	13160000	#0000FF	1	0.125
chr2	13160001	13560000	B.2.1.2.1.2.2.2	0.180081855388813	.	13160001	13560000	#4848FF	1	0.25
chr2	13560001	13840000	B.2.1.2.2.2.2.1.1	0.143246930422919	.	13560001	13840000	#4848FF	1	0.25
chr2	13840001	14280000	B.2.2.1.2.2.2.2.1.1.1	0.0600272851296044	.	13840001	14280000	#0000FF	1	0.125
chr2	14280001	14520000	B.2.1.2.2.1.2.2.1.1.1	0.163710777626194	.	14280001	14520000	#4848FF	1	0.25
chr2	14520001	14840000	B.2.1.1.1.1.2.2.1.2.1	0.241473396998636	.	14520001	14840000	#4848FF	1	0.25
chr2	14840001	15120000	B.1.2.2.1.2.2.2.2.1	0.285129604365621	.	14840001	15120000	#9191FF	1	0.375
chr2	15120001	15400000	A.2.2.2.2.1.2.2.1.2.1	0.508867667121419	.	15120001	15400000	#FFDADA	1	0.625
chr2	15400001	15760000	A.2.2.1.2.1.2.1.2.1.2	0.564802182810368	.	15400001	15760000	#FFDADA	1	0.625
chr2	15760001	16080000	B.1.1.1.2.2.2.2.1	0.442019099590723	.	15760001	16080000	#DADAFF	1	0.5
chr2	16080001	16280000	B.1.1.2.1.1.1.2.1	0.431105047748977	.	16080001	16280000	#DADAFF	1	0.5
chr2	16320001	16480000	B.1.1.2.1.1.1.2.1	0.431105047748977	.	16320001	16480000	#DADAFF	1	0.5
chr2	16480001	16760000	B.2.1.1.1.2.2.2.2.1.1	0.226466575716235	.	16480001	16760000	#4848FF	1	0.25
chr2	16760001	16960000	B.1.2.2.1.2.2.2.2.2	0.283765347885402	.	16760001	16960000	#9191FF	1	0.375
chr2	16960001	17200000	B.2.2.1.2.2.1.1.1.2.2	0.0723055934515689	.	16960001	17200000	#0000FF	1	0.125
chr2	17200001	17640000	B.2.2.2.1.1.1.2.1.1.1.2	0.043656207366985	.	17200001	17640000	#0000FF	1	0.125
chr2	17640001	17880000	B.1.1.2.2.1.1.1	0.407912687585266	.	17640001	17880000	#DADAFF	1	0.5
chr2	17880001	18320000	A.2.2.1.2.1.2.1.1	0.567530695770805	.	17880001	18320000	#FFDADA	1	0.625
chr2	18320001	18560000	A.2.1.2.1.1.2.2.2	0.624829467939973	.	18320001	18560000	#FF9191	1	0.75
chr2	18560001	18880000	B.1.2.1.1.2.2.1.2.2.2	0.365620736698499	.	18560001	18880000	#9191FF	1	0.375
chr2	18880001	19160000	B.1.2.2.2.2.1.1.1.2.1	0.268758526603001	.	18880001	19160000	#9191FF	1	0.375
chr2	19160001	19320000	B.1.2.2.2.2.1.2.1	0.264665757162347	.	19160001	19320000	#9191FF	1	0.375
chr2	19320001	19640000	B.1.2.1.1.2.2.1.2.2.1	0.366984993178718	.	19320001	19640000	#9191FF	1	0.375
chr2	19640001	19840000	B.2.2.1.1.1.2.2.2.2	0.109140518417462	.	19640001	19840000	#0000FF	1	0.125
chr2	19840001	20120000	B.1.2.1.1.2.2.2.1.2.2	0.361527967257844	.	19840001	20120000	#9191FF	1	0.375
chr2	20120001	20400000	A.1.2.2.2.1.2.2.1.2.1	0.725784447476125	.	20120001	20400000	#FF4848	1	0.875
chr2	20400001	20560000	A.1.2.2.2.1.1.1.2	0.73806275579809	.	20400001	20560000	#FF4848	1	0.875
chr2	20560001	20880000	A.2.1.1.2.2.1.1.2	0.657571623465211	.	20560001	20880000	#FF9191	1	0.75
chr2	20880001	21200000	B.1.2.2.1.2.2.1.2	0.290586630286494	.	20880001	21200000	#9191FF	1	0.375
chr2	21200001	21400000	B.2.1.1.1.2.2.2.2.2	0.223738062755798	.	21200001	21400000	#4848FF	1	0.25
chr2	21400001	21560000	B.1.2.2.1.2.2.2.1.1.2	0.287858117326057	.	21400001	21560000	#9191FF	1	0.375
chr2	21560001	21840000	B.2.2.1.2.2.1.2.1	0.0668485675306958	.	21560001	21840000	#0000FF	1	0.125
chr2	21840001	22040000	B.2.2.1.2.2.1.1.2.1.2	0.0695770804911323	.	21840001	22040000	#0000FF	1	0.125
chr2	22040001	22160000	B.2.1.2.2.1.2.1.1	0.171896316507503	.	22040001	22160000	#4848FF	1	0.25
chr2	22160001	22520000	B.2.2.2.1.1.2.1.2	0.0368349249658936	.	22160001	22520000	#0000FF	1	0.125
chr2	22520001	22880000	B.2.2.1.2.2.2.2.2.2	0.053206002728513	.	22520001	22880000	#0000FF	1	0.125
chr2	22880001	22960000	B.2.1.1.1.1.1.2.2.2	0.248294679399727	.	22880001	22960000	#4848FF	1	0.25
chr2	22960001	23560000	B.2.2.1.2.2.2.2.2.1	0.0545702592087312	.	22960001	23560000	#0000FF	1	0.125
chr2	23560001	24000000	A.2.2.1.2.1.2.2.1	0.562073669849932	.	23560001	24000000	#FFDADA	1	0.625
chr2	24000001	24600000	A.1.1.1.2.1.1.1.1.1	0.975443383356071	.	24000001	24600000	#FF0000	1	1
chr2	24600001	25000000	A.1.1.2.1.1.2.1.1.1.2	0.938608458390177	.	24600001	25000000	#FF0000	1	1
chr2	25000001	25080000	A.1.2.2.2.2.2.2.1.2.2	0.699863574351978	.	25000001	25080000	#FF4848	1	0.875
chr2	25080001	25480000	A.1.1.1.1.2.2.2.1.2.2	0.979536152796726	.	25080001	25480000	#FF0000	1	1
chr2	25480001	25800000	A.1.1.2.2.2.2.1.2.1	0.882673942701228	.	25480001	25800000	#FF0000	1	1
chr2	25800001	25960000	A.1.2.1.2.1.2.2.1	0.791268758526603	.	25800001	25960000	#FF4848	1	0.875
chr2	25960001	26400000	A.1.1.1.1.2.2.1.2	0.983628922237381	.	25960001	26400000	#FF0000	1	1
chr2	26400001	26760000	A.1.1.2.2.2.2.2.2.1.1.1.1	0.871759890859482	.	26400001	26760000	#FF0000	1	1
chr2	26760001	27000000	A.1.2.1.2.1.2.2.2	0.789904502046385	.	26760001	27000000	#FF4848	1	0.875
chr2	27000001	27240000	A.1.2.1.1.1.2.2.1.1	0.844474761255116	.	27000001	27240000	#FF4848	1	0.875
chr2	27240001	27600000	A.1.1.2.2.2.2.2.2.2	0.86493860845839	.	27240001	27600000	#FF0000	1	1
chr2	27600001	27920000	A.1.1.2.1.1.2.2.2	0.929058663028649	.	27600001	27920000	#FF0000	1	1
chr2	27920001	28200000	A.1.2.1.1.1.2.1.1.1.2	0.851296043656207	.	27920001	28200000	#FF4848	1	0.875
chr2	28200001	28680000	A.1.2.1.1.1.2.2.2	0.841746248294679	.	28200001	28680000	#FF4848	1	0.875
chr2	28680001	29160000	A.1.1.2.1.1.2.1.1.1.1	0.939972714870396	.	28680001	29160000	#FF0000	1	1
chr2	29160001	29440000	A.1.2.2.2.2.1.1.2.2.2	0.714870395634379	.	29160001	29440000	#FF4848	1	0.875
chr2	29440001	29720000	A.2.2.2.1.2.1	0.526603001364257	.	29440001	29720000	#FFDADA	1	0.625
chr2	29720001	30120000	B.1.2.1.1.2.2.2.2	0.360163710777626	.	29720001	30120000	#9191FF	1	0.375
chr2	30120001	30360000	B.1.1.1.1.2.2.1.2	0.46793997271487	.	30120001	30360000	#DADAFF	1	0.5
chr2	30360001	30920000	A.1.2.2.2.1.1.2	0.736698499317872	.	30360001	30920000	#FF4848	1	0.875
chr2	30920001	31240000	B.1.2.1.2.2.1.1.2	0.332878581173261	.	30920001	31240000	#9191FF	1	0.375
chr2	31240001	31600000	B.2.1.1.1.1.1.1.1.1	0.256480218281037	.	31240001	31600000	#4848FF	1	0.25
chr2	31600001	31840000	B.2.1.1.1.1.1.1.1.2	0.255115961800819	.	31600001	31840000	#4848FF	1	0.25
chr2	31840001	32040000	B.1.2.2.2.2.1.1.1.2.2	0.267394270122783	.	31840001	32040000	#9191FF	1	0.375
chr2	32040001	32760000	A.1.2.1.1.2.1.1.1.1.2.1	0.839017735334243	.	32040001	32760000	#FF4848	1	0.875
chr2	32760001	32920000	A.2.1.2.2.2.1.2.2	0.596180081855389	.	32760001	32920000	#FF9191	1	0.75
chr2	32920001	33200000	B.1.2.1.1.2.2.2.1.2.1	0.362892223738063	.	32920001	33200000	#9191FF	1	0.375
chr2	33200001	33480000	B.2.1.2.2.1.2.1.2.2.2.2	0.165075034106412	.	33200001	33480000	#4848FF	1	0.25
chr2	33480001	33640000	B.2.1.1.1.1.1.1.2	0.2537517053206	.	33480001	33640000	#4848FF	1	0.25
chr2	33640001	33840000	B.1.2.2.2.2.1.1.2	0.266030013642565	.	33640001	33840000	#9191FF	1	0.375
chr2	33840001	34200000	B.2.2.1.2.2.1.1.1.1	0.0750341064120055	.	33840001	34200000	#0000FF	1	0.125
chr2	34200001	34360000	B.2.2.1.1.1.2.2.1.1.1.2	0.114597544338336	.	34200001	34360000	#0000FF	1	0.125
chr2	34360001	34720000	B.2.2.2.1.1.2.2.1	0.0354706684856753	.	34360001	34720000	#0000FF	1	0.125
chr2	34720001	34960000	B.2.2.1.2.2.2.2.1.1.2.1	0.0586630286493861	.	34720001	34960000	#0000FF	1	0.125
chr2	34960001	35040000	B.2.2.1.1.1.2.2.1.1.2	0.113233287858117	.	34960001	35040000	#0000FF	1	0.125
chr2	35040001	35320000	B.2.2.2.1.1.1.2.1.1.2	0.0422919508867667	.	35040001	35320000	#0000FF	1	0.125
chr2	35320001	35680000	B.2.2.2.1.1.2.1.1	0.0381991814461119	.	35320001	35680000	#0000FF	1	0.125
chr2	35680001	35880000	B.2.2.1.2.2.1.1.1.2.1	0.0736698499317872	.	35680001	35880000	#0000FF	1	0.125
chr2	35880001	36080000	B.2.2.1.1.1.2.2.1.1.1.1.2	0.115961800818554	.	35880001	36080000	#0000FF	1	0.125
chr2	36080001	36240000	B.2.1.1.1.1.2.2.2.2.1	0.236016371077763	.	36080001	36240000	#4848FF	1	0.25
chr2	36240001	36560000	B.2.2.1.1.1.2.1.1.1	0.128240109140518	.	36240001	36560000	#0000FF	1	0.125
chr2	36560001	36760000	B.1.1.1.1.1.1.1.2.1.2	0.492496589358799	.	36560001	36760000	#DADAFF	1	0.5
chr2	36760001	37080000	A.2.1.2.2.2.1.1.1	0.600272851296044	.	36760001	37080000	#FF9191	1	0.75
chr2	37080001	37360000	A.1.2.2.2.1.1.1.1	0.739427012278308	.	37080001	37360000	#FF4848	1	0.875
chr2	37360001	37560000	A.1.1.2.1.2.2.2.2	0.918144611186903	.	37360001	37560000	#FF0000	1	1
chr2	37560001	38160000	A.1.1.1.2.1.2.2	0.965893587994543	.	37560001	38160000	#FF0000	1	1
chr2	38160001	38520000	A.1.2.2.2.2.1.2.1.1	0.713506139154161	.	38160001	38520000	#FF4848	1	0.875
chr2	38520001	38800000	A.1.1.2.1.1.2.1.2.1.1	0.934515688949523	.	38520001	38800000	#FF0000	1	1
chr2	38800001	39080000	A.1.1.1.2.1.2.1.2	0.967257844474761	.	38800001	39080000	#FF0000	1	1
chr2	39080001	39520000	A.1.1.2.1.2.2.1.2.1	0.922237380627558	.	39080001	39520000	#FF0000	1	1
chr2	39520001	39680000	A.1.2.1.2.2.2.2	0.774897680763984	.	39520001	39680000	#FF4848	1	0.875
chr2	39680001	40000000	A.1.2.2.2.1.2.2.2	0.723055934515689	.	39680001	40000000	#FF4848	1	0.875
chr2	40000001	40400000	B.1.2.1.1.1.1.1.2	0.381991814461119	.	40000001	40400000	#9191FF	1	0.375
chr2	40400001	40840000	B.2.1.2.2.1.2.1.2.1	0.170532060027285	.	40400001	40840000	#4848FF	1	0.25
chr2	40840001	41040000	B.2.1.2.2.1.2.1.2.2.1.1	0.169167803547067	.	40840001	41040000	#4848FF	1	0.25
chr2	41040001	41360000	B.2.1.2.2.1.2.1.2.2.1.2	0.167803547066849	.	41040001	41360000	#4848FF	1	0.25
chr2	41360001	41680000	B.2.2.1.1.1.2.2.2.1	0.110504774897681	.	41360001	41680000	#0000FF	1	0.125
chr2	41680001	42040000	B.2.2.1.1.1.2.1.2.1.2.2	0.120054570259209	.	41680001	42040000	#0000FF	1	0.125
chr2	42040001	42320000	A.2.2.2.2.1.1.2.1	0.522510231923602	.	42040001	42320000	#FFDADA	1	0.625
chr2	42320001	42560000	A.2.1.1.2.1.2.2	0.660300136425648	.	42320001	42560000	#FF9191	1	0.75
chr2	42560001	43040000	A.1.1.1.2.1.1.1.1.2	0.974079126875853	.	42560001	43040000	#FF0000	1	1
chr2	43040001	43840000	A.1.1.1.1.2.2.2.1.1	0.982264665757162	.	43040001	43840000	#FF0000	1	1
chr2	43840001	44080000	A.1.2.1.1.1.2.2.1.2	0.843110504774898	.	43840001	44080000	#FF4848	1	0.875
chr2	44080001	44200000	A.1.2.1.2.1.2.1.1	0.79399727148704	.	44080001	44200000	#FF4848	1	0.875
chr2	44200001	44600000	A.1.1.1.1.2.2.2.2.2	0.976807639836289	.	44200001	44600000	#FF0000	1	1
chr2	44600001	45000000	A.1.1.2.2.2.2.1.2.2.1	0.88130968622101	.	44600001	45000000	#FF0000	1	1
chr2	45000001	45200000	A.1.2.1.2.1.2.1.2	0.792633015006821	.	45000001	45200000	#FF4848	1	0.875
chr2	45200001	45840000	A.1.1.2.2.2.1.2.1.2.1	0.893587994542974	.	45200001	45840000	#FF0000	1	1
chr2	45840001	46200000	A.1.2.2.2.2.2.2.2	0.69849931787176	.	45840001	46200000	#FF4848	1	0.875
chr2	46200001	46720000	A.2.1.1.1.1.2.1.2	0.688949522510232	.	46200001	46720000	#FF9191	1	0.75
chr2	46720001	47160000	A.1.1.2.2.2.2.1.2.2.2.1	0.879945429740791	.	46720001	47160000	#FF0000	1	1
chr2	47160001	47560000	A.1.1.2.1.1.1.2.1.1.1.1	0.949522510231924	.	47160001	47560000	#FF0000	1	1
chr2	47560001	47640000	A.1.2.2.2.2.2.2.1.2.1	0.701227830832196	.	47560001	47640000	#FF4848	1	0.875
chr2	47640001	48040000	A.1.1.2.2.2.2.1.2.2.2.2	0.878581173260573	.	47640001	48040000	#FF0000	1	1
chr2	48040001	48360000	A.1.2.1.1.1.2.1.1.2.2	0.848567530695771	.	48040001	48360000	#FF4848	1	0.875
chr2	48360001	48800000	A.1.1.2.1.2.2.1.2.2	0.92087312414734	.	48360001	48800000	#FF0000	1	1
chr2	48800001	49120000	A.1.2.2.2.2.1.2.2.1	0.710777626193724	.	48800001	49120000	#FF4848	1	0.875
chr2	49120001	49440000	A.2.2.2.1.1.1.1.2	0.541609822646658	.	49120001	49440000	#FFDADA	1	0.625
chr2	49440001	49800000	A.2.2.2.1.1.1.1.1	0.542974079126876	.	49440001	49800000	#FFDADA	1	0.625
chr2	49800001	49880000	B.1.1.1.2.2.1.1.1	0.451568894952251	.	49800001	49880000	#DADAFF	1	0.5
chr2	49880001	50440000	A.2.1.2.1.1.2.1.2	0.628922237380628	.	49880001	50440000	#FF9191	1	0.75
chr2	50440001	50720000	A.2.1.2.1.1.2.1.1	0.630286493860846	.	50440001	50720000	#FF9191	1	0.75
chr2	50720001	50920000	A.2.2.2.2.1.2.2.2	0.506139154160982	.	50720001	50920000	#FFDADA	1	0.625
chr2	50920001	51320000	A.2.2.2.2.1.2.2.1.1	0.510231923601637	.	50920001	51320000	#FFDADA	1	0.625
chr2	51320001	51600000	B.1.1.2.1.1.1.2.2	0.429740791268759	.	51320001	51600000	#DADAFF	1	0.5
chr2	51600001	51960000	B.1.2.1.2.2.2.2.2.2	0.316507503410641	.	51600001	51960000	#9191FF	1	0.375
chr2	51960001	52360000	B.1.2.1.1.1.1.1.1.1	0.384720327421555	.	51960001	52360000	#9191FF	1	0.375
chr2	52360001	52640000	B.1.1.2.2.2.1.2.2.1.1	0.391541609822647	.	52360001	52640000	#DADAFF	1	0.5
chr2	52640001	53000000	B.1.2.1.1.1.1.1.1.2	0.383356070941337	.	52640001	53000000	#9191FF	1	0.375
chr2	53000001	53240000	B.1.2.2.1.2.1.1.2.2	0.297407912687585	.	53000001	53240000	#9191FF	1	0.375
chr2	53240001	53640000	B.1.1.2.2.2.1.2.2.2	0.38881309686221	.	53240001	53640000	#DADAFF	1	0.5
chr2	53640001	54000000	A.2.1.2.2.2.1.1.2	0.598908594815825	.	53640001	54000000	#FF9191	1	0.75
chr2	54000001	54080000	A.2.1.2.1.1.2.2.1.2	0.626193724420191	.	54000001	54080000	#FF9191	1	0.75
chr2	54080001	54280000	A.1.2.1.1.2.1.2.1.2.2.1	0.828103683492497	.	54080001	54280000	#FF4848	1	0.875
chr2	54280001	54720000	A.1.2.1.1.2.1.2.1.2.1	0.829467939972715	.	54280001	54720000	#FF4848	1	0.875
chr2	54720001	54880000	A.1.2.1.1.2.1.2.1.2.2.2	0.826739427012278	.	54720001	54880000	#FF4848	1	0.875
chr2	54880001	54960000	A.2.1.2.1.1.2.2.1.1	0.627557980900409	.	54880001	54960000	#FF9191	1	0.75
chr2	54960001	55200000	A.1.2.1.2.2.2.1.1	0.77762619372442	.	54960001	55200000	#FF4848	1	0.875
chr2	55200001	55480000	A.1.1.2.1.2.2.2.1	0.919508867667121	.	55200001	55480000	#FF0000	1	1
chr2	55480001	55920000	A.1.1.2.2.1.1.2	0.911323328785812	.	55480001	55920000	#FF0000	1	1
chr2	55920001	56400000	B.1.2.1.1.2.2.1.2.1	0.368349249658936	.	55920001	56400000	#9191FF	1	0.375
chr2	56400001	57000000	B.2.2.2.1.1.1.2.2	0.0395634379263302	.	56400001	57000000	#0000FF	1	0.125
chr2	57000001	57760000	B.2.2.2.2.1.2.1.2.2	0.00545702592087312	.	57000001	57760000	#0000FF	1	0.125
chr2	57760001	57920000	B.2.1.1.1.1.1.2.2.1.2	0.249658935879945	.	57760001	57920000	#4848FF	1	0.25
chr2	57920001	58200000	B.1.2.1.2.2.2.1.2	0.324693042291951	.	57920001	58200000	#9191FF	1	0.375
chr2	58200001	58480000	B.1.1.1.2.2.2.1.2	0.443383356070941	.	58200001	58480000	#DADAFF	1	0.5
chr2	58480001	58760000	B.2.1.1.1.1.1.2.2.1.1	0.251023192360164	.	58480001	58760000	#4848FF	1	0.25
chr2	58760001	58960000	B.1.2.1.2.2.1.2.2.1	0.328785811732606	.	58760001	58960000	#9191FF	1	0.375
chr2	58960001	59120000	B.1.2.2.1.2.1.1.2.1	0.298772169167804	.	58960001	59120000	#9191FF	1	0.375
chr2	59120001	59320000	B.1.1.2.2.2.1.2.1	0.392905866302865	.	59120001	59320000	#DADAFF	1	0.5
chr2	59320001	59440000	B.2.1.1.1.1.1.2.1	0.252387448840382	.	59320001	59440000	#4848FF	1	0.25
chr2	59440001	60120000	B.2.2.1.2.2.1.1.2.2	0.0682128240109141	.	59440001	60120000	#0000FF	1	0.125
chr2	60120001	60200000	B.1.2.2.2.2.1.2.2	0.263301500682128	.	60120001	60200000	#9191FF	1	0.375
chr2	60200001	60560000	B.2.1.1.1.1.2.2.1.2.2	0.240109140518417	.	60200001	60560000	#4848FF	1	0.25
chr2	60560001	60920000	A.2.2.1.2.1.2.1.2.1.1	0.566166439290587	.	60560001	60920000	#FFDADA	1	0.625
chr2	60920001	61240000	A.1.2.1.1.2.1.1.1.1.1	0.840381991814461	.	60920001	61240000	#FF4848	1	0.875
chr2	61240001	61400000	A.1.2.1.1.2.1.2.1.1.1	0.832196452933151	.	61240001	61400000	#FF4848	1	0.875
chr2	61400001	61720000	A.1.1.2.1.1.2.1.2.1.2	0.933151432469304	.	61400001	61720000	#FF0000	1	1
chr2	61720001	62120000	A.1.1.1.2.1.1.2	0.969986357435198	.	61720001	62120000	#FF0000	1	1
chr2	62120001	62680000	A.1.1.2.1.1.2.1.2.2	0.931787175989086	.	62120001	62680000	#FF0000	1	1
chr2	62680001	63040000	A.1.2.2.1.2.1.2.1	0.748976807639836	.	62680001	63040000	#FF4848	1	0.875
chr2	63040001	63200000	A.2.1.2.1.2.1.2.1	0.6193724420191	.	63040001	63200000	#FF9191	1	0.75
chr2	63200001	63800000	A.1.2.2.2.2.1.2.2.2	0.709413369713506	.	63200001	63800000	#FF4848	1	0.875
chr2	63800001	64200000	A.1.2.1.1.1.2.1.1.2.1	0.849931787175989	.	63800001	64200000	#FF4848	1	0.875
chr2	64200001	64520000	A.1.1.2.2.2.2.1.1.1	0.885402455661664	.	64200001	64520000	#FF0000	1	1
chr2	64520001	64880000	A.1.1.2.2.2.2.1.1.2	0.884038199181446	.	64520001	64880000	#FF0000	1	1
chr2	64880001	65120000	A.1.1.2.2.2.2.2.1.2.2	0.8731241473397	.	64880001	65120000	#FF0000	1	1
chr2	65120001	65280000	A.1.2.2.2.2.1.1.1.2	0.718963165075034	.	65120001	65280000	#FF4848	1	0.875
chr2	65280001	65440000	A.1.2.2.2.2.1.1.1.1.1	0.721691678035471	.	65280001	65440000	#FF4848	1	0.875
chr2	65440001	65840000	A.1.2.2.2.1.2.2.1.2.2	0.724420190995907	.	65440001	65840000	#FF4848	1	0.875
chr2	65840001	66640000	B.2.2.1.1.1.2.1.1.2.2	0.124147339699864	.	65840001	66640000	#0000FF	1	0.125
chr2	66640001	66800000	A.2.2.2.2.1.2.2.1.2.2	0.507503410641201	.	66640001	66800000	#FFDADA	1	0.625
chr2	66800001	67000000	B.1.2.1.2.2.2.2.1.1.2	0.321964529331514	.	66800001	67000000	#9191FF	1	0.375
chr2	67000001	67240000	B.2.2.1.1.1.2.2.1.1.1.1.1	0.117326057298772	.	67000001	67240000	#0000FF	1	0.125
chr2	67240001	67560000	B.2.1.2.2.1.2.2.2.2.1	0.155525238744884	.	67240001	67560000	#4848FF	1	0.25
chr2	67560001	67720000	B.1.2.1.2.2.2.1.1	0.326057298772169	.	67560001	67720000	#9191FF	1	0.375
chr2	67720001	67880000	B.2.1.2.2.1.2.1.2.2.2.1	0.16643929058663	.	67720001	67880000	#4848FF	1	0.25
chr2	67880001	68120000	B.2.1.2.2.1.2.2.2.2.2	0.154160982264666	.	67880001	68120000	#4848FF	1	0.25
chr2	68120001	68320000	B.1.2.2.2.2.1.1.1.1	0.27012278308322	.	68120001	68320000	#9191FF	1	0.375
chr2	68320001	68680000	A.2.1.1.2.2.1.2.2	0.654843110504775	.	68320001	68680000	#FF9191	1	0.75
chr2	68680001	68880000	B.1.1.1.1.1.1.1.1	0.495225102319236	.	68680001	68880000	#DADAFF	1	0.5
chr2	68880001	69200000	A.2.2.1.2.1.2.2.2	0.560709413369713	.	68880001	69200000	#FFDADA	1	0.625
chr2	69200001	69560000	A.2.1.1.1.1.1.2.2	0.691678035470669	.	69200001	69560000	#FF9191	1	0.75
chr2	69560001	69920000	A.1.1.2.1.2.2.1.1	0.923601637107776	.	69560001	69920000	#FF0000	1	1
chr2	69920001	70080000	A.1.2.1.1.1.2.1.1.1.1	0.852660300136426	.	69920001	70080000	#FF4848	1	0.875
chr2	70080001	70520000	A.1.1.1.1.2.2.2.2.1	0.978171896316507	.	70080001	70520000	#FF0000	1	1
chr2	70520001	70920000	A.1.1.2.2.2.2.2.2.1.1.1.2.1	0.870395634379263	.	70520001	70920000	#FF0000	1	1
chr2	70920001	71240000	A.1.1.2.1.1.1.2.1.1.1.2	0.948158253751705	.	70920001	71240000	#FF0000	1	1
chr2	71240001	71720000	A.1.1.2.2.2.2.2.2.1.1.2	0.867667121418827	.	71240001	71720000	#FF0000	1	1
chr2	71720001	72000000	B.1.1.1.1.2.1.2.1	0.473396998635744	.	71720001	72000000	#DADAFF	1	0.5
chr2	72000001	72440000	A.2.2.2.1.2.2	0.525238744884038	.	72000001	72440000	#FFDADA	1	0.625
chr2	72440001	72760000	B.1.1.1.1.2.1.2.2	0.472032742155525	.	72440001	72760000	#DADAFF	1	0.5
chr2	72760001	73120000	A.2.1.1.1.1.2.1.1	0.69031377899045	.	72760001	73120000	#FF9191	1	0.75
chr2	73120001	73440000	A.1.1.2.2.2.2.2.2.1.1.1.2.2	0.869031377899045	.	73120001	73440000	#FF0000	1	1
chr2	73440001	73840000	A.1.1.2.2.2.2.2.2.1.2	0.866302864938608	.	73440001	73840000	#FF0000	1	1
chr2	73840001	74400000	A.1.1.1.1.2.2.2.1.2.1	0.980900409276944	.	73840001	74400000	#FF0000	1	1
chr2	74400001	74680000	A.1.1.2.1.1.2.2.1	0.930422919508868	.	74400001	74680000	#FF0000	1	1
chr2	74680001	74880000	A.1.1.2.2.2.2.2.1.1.1	0.877216916780355	.	74680001	74880000	#FF0000	1	1
chr2	74880001	75120000	A.1.2.1.2.2.2.1.2	0.776261937244202	.	74880001	75120000	#FF4848	1	0.875
chr2	75120001	75920000	A.1.2.1.1.2.1.1.2	0.83356070941337	.	75120001	75920000	#FF4848	1	0.875
chr2	75920001	76120000	A.2.2.2.2.2.1.2	0.500682128240109	.	75920001	76120000	#FFDADA	1	0.625
chr2	76120001	76440000	B.1.1.1.1.1.1.2.1	0.489768076398363	.	76120001	76440000	#DADAFF	1	0.5
chr2	76440001	76880000	B.1.2.2.1.2.1.2.2	0.29331514324693	.	76440001	76880000	#9191FF	1	0.375
chr2	76880001	77120000	B.2.1.2.2.1.2.2.1.2.2.2	0.158253751705321	.	76880001	77120000	#4848FF	1	0.25
chr2	77120001	77840000	B.2.2.1.1.1.2.1.1.2.1.2	0.125511596180082	.	77120001	77840000	#0000FF	1	0.125
chr2	77840001	78440000	B.2.2.1.2.2.2.1.2	0.0613915416098226	.	77840001	78440000	#0000FF	1	0.125
chr2	78440001	78600000	B.1.2.2.1.2.2.2.1.2	0.286493860845839	.	78440001	78600000	#9191FF	1	0.375
chr2	78600001	78880000	B.2.2.1.1.1.2.1.2.2	0.11869031377899	.	78600001	78880000	#0000FF	1	0.125
chr2	78880001	79280000	B.2.2.1.1.1.2.1.1.2.1.1	0.1268758526603	.	78880001	79280000	#0000FF	1	0.125
chr2	79280001	79520000	B.2.2.1.1.1.2.1.2.1.1	0.122783083219645	.	79280001	79520000	#0000FF	1	0.125
chr2	79520001	79800000	B.2.2.2.1.1.1.1.2.2.1	0.0477489768076398	.	79520001	79800000	#0000FF	1	0.125
chr2	79800001	80160000	B.2.2.2.1.1.1.1.2.1	0.0491132332878581	.	79800001	80160000	#0000FF	1	0.125
chr2	80160001	80480000	B.2.2.1.1.1.2.1.2.1.2.1	0.121418826739427	.	80160001	80480000	#0000FF	1	0.125
chr2	80480001	80720000	B.2.1.2.2.1.1.2.1.1	0.175989085948158	.	80480001	80720000	#4848FF	1	0.25
chr2	80720001	81040000	B.2.1.2.2.1.2.2.1.2.2.1	0.159618008185539	.	80720001	81040000	#4848FF	1	0.25
chr2	81040001	81200000	B.1.2.2.1.2.1.2.1.2	0.294679399727149	.	81040001	81200000	#9191FF	1	0.375
chr2	81200001	81520000	B.1.2.2.1.2.1.1.1	0.300136425648022	.	81200001	81520000	#9191FF	1	0.375
chr2	81520001	81920000	B.1.1.1.2.2.2.1.1.2	0.44474761255116	.	81520001	81920000	#DADAFF	1	0.5
chr2	81920001	82120000	B.1.1.1.2.2.2.1.1.1.2	0.446111869031378	.	81920001	82120000	#DADAFF	1	0.5
chr2	82120001	82480000	B.1.1.2.2.2.1.2.2.1.2	0.390177353342428	.	82120001	82480000	#DADAFF	1	0.5
chr2	82480001	82800000	B.2.1.1.1.1.2.2.2.1.2	0.237380627557981	.	82480001	82800000	#4848FF	1	0.25
chr2	82800001	83240000	B.1.2.2.1.2.1.2.1.1	0.296043656207367	.	82800001	83240000	#9191FF	1	0.375
chr2	83240001	83600000	B.2.1.1.1.1.2.2.2.2.2	0.234652114597544	.	83240001	83600000	#4848FF	1	0.25
chr2	83600001	83840000	B.2.1.1.1.1.2.2.2.1.1	0.238744884038199	.	83600001	83840000	#4848FF	1	0.25
chr2	83840001	84080000	B.2.1.2.2.1.2.2.1.2.1	0.160982264665757	.	83840001	84080000	#4848FF	1	0.25
chr2	84080001	84320000	B.2.1.2.2.1.2.2.1.1.2	0.162346521145975	.	84080001	84320000	#4848FF	1	0.25
chr2	84320001	84640000	B.2.1.2.2.1.2.2.2.1	0.156889495225102	.	84320001	84640000	#4848FF	1	0.25
chr2	84640001	84880000	B.1.2.2.1.2.2.2.1.1.1	0.289222373806276	.	84640001	84880000	#9191FF	1	0.375
chr2	84880001	85120000	B.2.1.1.1.1.2.2.1.1	0.242837653478854	.	84880001	85120000	#4848FF	1	0.25
chr2	85120001	85560000	A.1.2.1.1.2.1.1.1.1.2.2	0.837653478854025	.	85120001	85560000	#FF4848	1	0.875
chr2	85560001	85840000	A.1.1.1.2.1.2.1.1	0.96862210095498	.	85560001	85840000	#FF0000	1	1
chr2	85840001	86120000	A.1.1.2.2.2.2.2.1.1.2	0.875852660300136	.	85840001	86120000	#FF0000	1	1
chr2	86120001	86280000	A.1.2.2.2.2.1.1.2.2.1	0.716234652114598	.	86120001	86280000	#FF4848	1	0.875
chr2	86280001	86400000	A.1.2.1.1.2.1.2.1.1.2	0.830832196452933	.	86280001	86400000	#FF4848	1	0.875
chr2	86400001	86720000	A.1.2.1.1.2.1.1.1.2.1	0.836289222373806	.	86400001	86720000	#FF4848	1	0.875
chr2	86720001	87040000	A.2.1.1.2.2.1.2.1	0.656207366984993	.	86720001	87040000	#FF9191	1	0.75
chr2	87040001	87160000	B.1.1.2.1.2.2.2.1	0.412005457025921	.	87040001	87160000	#DADAFF	1	0.5
chr2	87280001	87360000	B.1.1.2.1.2.2.2.1	0.412005457025921	.	87280001	87360000	#DADAFF	1	0.5
chr2	87360001	87560000	B.1.2.1.1.2.2.1.1	0.369713506139154	.	87360001	87560000	#9191FF	1	0.375
chr2	87760001	87800000	B.1.2.1.2.2.2.2.2.1	0.317871759890859	.	87760001	87800000	#9191FF	1	0.375
chr2	87840001	87880000	B.1.2.1.2.2.2.2.2.1	0.317871759890859	.	87840001	87880000	#9191FF	1	0.375
chr2	87920001	88000000	B.1.2.1.2.2.2.2.2.1	0.317871759890859	.	87920001	88000000	#9191FF	1	0.375
chr2	88200001	88240000	B.1.1.1.2.2.2.2.2.2	0.439290586630286	.	88200001	88240000	#DADAFF	1	0.5
chr2	88280001	88840000	B.1.1.1.2.2.2.2.2.2	0.439290586630286	.	88280001	88840000	#DADAFF	1	0.5
chr2	88840001	89000000	A.2.2.1.2.1.2.1.2.2	0.56343792633015	.	88840001	89000000	#FFDADA	1	0.625
chr2	89000001	89560000	B.2.1.1.1.2.2.1	0.229195088676671	.	89000001	89560000	#4848FF	1	0.25
chr2	89840001	89920000	B.2.1.2.2.1.1.2.2	0.173260572987722	.	89840001	89920000	#4848FF	1	0.25
chr2	89960001	90280000	B.2.1.2.2.1.1.2.2	0.173260572987722	.	89960001	90280000	#4848FF	1	0.25
chr2	90400001	90480000	B.2.1.2.2.1.1.2.1.2	0.17462482946794	.	90400001	90480000	#4848FF	1	0.25
chr2	91640001	91720000	B.2.1.2.2.1.1.2.1.2	0.17462482946794	.	91640001	91720000	#4848FF	1	0.25
chr2	91760001	91920000	B.2.2.1.2.2.2.1.1.1	0.0641200545702592	.	91760001	91920000	#0000FF	1	0.125
chr2	91920001	92000000	B.2.2.2.1.2.1.2	0.0286493860845839	.	91920001	92000000	#0000FF	1	0.125
chr2	92040001	92200000	B.2.2.2.1.2.1.2	0.0286493860845839	.	92040001	92200000	#0000FF	1	0.125
chr2	92240001	92360000	B.2.2.2.1.2.1.2	0.0286493860845839	.	92240001	92360000	#0000FF	1	0.125
chr2	95320001	95680000	B.2.1.2.2.2.1.1.2	0.151432469304229	.	95320001	95680000	#4848FF	1	0.25
chr2	95680001	96040000	A.2.1.2.1.1.1.1.2	0.64256480218281	.	95680001	96040000	#FF9191	1	0.75
chr2	96040001	96160000	A.2.2.2.1.1.1.2.1.1	0.540245566166439	.	96040001	96160000	#FFDADA	1	0.625
chr2	96160001	96240000	A.2.1.2.1.2.1.1.2.2	0.620736698499318	.	96160001	96240000	#FF9191	1	0.75
chr2	96320001	96600000	A.2.1.2.1.2.1.1.2.2	0.620736698499318	.	96320001	96600000	#FF9191	1	0.75
chr2	96600001	97040000	A.1.1.1.1.2.1.2	0.986357435197817	.	96600001	97040000	#FF0000	1	1
chr2	97040001	97200000	A.1.2.1.2.1.1.1.2.1.2	0.806275579809004	.	97040001	97200000	#FF4848	1	0.875
chr2	97200001	97920000	A.1.1.1.1.2.2.1.1	0.984993178717599	.	97200001	97920000	#FF0000	1	1
chr2	98000001	98040000	A.1.1.1.1.2.2.1.1	0.984993178717599	.	98000001	98040000	#FF0000	1	1
chr2	98120001	98360000	A.1.2.1.2.1.1.1.2.1.1	0.807639836289222	.	98120001	98360000	#FF4848	1	0.875
chr2	98360001	99040000	A.1.1.1.1.1.2.1	0.993178717598909	.	98360001	99040000	#FF0000	1	1
chr2	99040001	99240000	A.1.2.1.1.1.2.1.2.2	0.845839017735334	.	99040001	99240000	#FF4848	1	0.875
chr2	99240001	99480000	A.2.1.1.1.1.1.1.1.1	0.697135061391542	.	99240001	99480000	#FF9191	1	0.75
chr2	99480001	99800000	A.1.2.2.1.2.2.1.1.2	0.744884038199181	.	99480001	99800000	#FF4848	1	0.875
chr2	99800001	100120000	A.1.1.2.1.1.1.2.1.2	0.945429740791269	.	99800001	100120000	#FF0000	1	1
chr2	100120001	100360000	A.2.1.1.1.2.2.1.1.2	0.675306957708049	.	100120001	100360000	#FF9191	1	0.75
chr2	100360001	101040000	A.1.2.2.1.2.1.1.2.1	0.751705320600273	.	100360001	101040000	#FF4848	1	0.875
chr2	101040001	101200000	A.2.1.2.2.1.2.1.1.2	0.605729877216917	.	101040001	101200000	#FF9191	1	0.75
chr2	101200001	101400000	A.2.1.2.1.2.1.1.2.1	0.622100954979536	.	101200001	101400000	#FF9191	1	0.75
chr2	101400001	101640000	A.1.2.2.2.2.1.2.1.2	0.712141882673943	.	101400001	101640000	#FF4848	1	0.875
chr2	101640001	101920000	A.1.2.1.1.2.2.2.1.2	0.81718963165075	.	101640001	101920000	#FF4848	1	0.875
chr2	101920001	102280000	A.2.2.1.2.1.1.1.1	0.574351978171896	.	101920001	102280000	#FFDADA	1	0.625
chr2	102280001	102480000	A.2.1.2.1.1.1.1.1.2	0.643929058663029	.	102280001	102480000	#FF9191	1	0.75
chr2	102480001	102920000	B.2.2.1.1.1.1.2.2.2	0.129604365620737	.	102480001	102920000	#0000FF	1	0.125
chr2	102920001	103120000	B.2.2.1.1.1.1.1.1.1	0.137789904502046	.	102920001	103120000	#0000FF	1	0.125
chr2	103120001	103440000	B.2.1.2.2.2.1.2.2.2	0.144611186903138	.	103120001	103440000	#4848FF	1	0.25
chr2	103440001	103680000	B.2.2.1.2.1.1.2	0.0886766712141883	.	103440001	103680000	#0000FF	1	0.125
chr2	103680001	103880000	B.2.2.1.2.2.2.1.1.2	0.0627557980900409	.	103680001	103880000	#0000FF	1	0.125
chr2	103880001	104200000	B.2.2.2.2.1.1.2.2.2	0.00954979536152797	.	103880001	104200000	#0000FF	1	0.125
chr2	104200001	104560000	B.2.2.2.2.1.1.2.1	0.0122783083219645	.	104200001	104560000	#0000FF	1	0.125
chr2	104560001	104960000	B.2.2.2.1.2.2.1.2	0.0245566166439291	.	104560001	104960000	#0000FF	1	0.125
chr2	104960001	105200000	B.2.1.2.2.2.1.1.1	0.152796725784447	.	104960001	105200000	#4848FF	1	0.25
chr2	105200001	105640000	B.1.2.2.2.2.2.2	0.257844474761255	.	105200001	105640000	#9191FF	1	0.375
chr2	105640001	105920000	A.2.2.2.2.2.1.1.1.1	0.504774897680764	.	105640001	105920000	#FFDADA	1	0.625
chr2	105920001	106160000	A.2.2.2.2.1.1.1	0.52387448840382	.	105920001	106160000	#FFDADA	1	0.625
chr2	106160001	106360000	B.1.1.1.2.2.2.2.2.1	0.440654843110505	.	106160001	106360000	#DADAFF	1	0.5
chr2	106360001	106600000	B.1.1.1.1.1.2.2.1.1	0.480218281036835	.	106360001	106600000	#DADAFF	1	0.5
chr2	106600001	106840000	B.1.1.2.2.2.2.1	0.387448840381992	.	106600001	106840000	#DADAFF	1	0.5
chr2	106840001	107040000	B.2.1.1.1.2.1.2.2	0.23055934515689	.	106840001	107040000	#4848FF	1	0.25
chr2	107080001	107200000	B.2.1.1.1.2.1.2.2	0.23055934515689	.	107080001	107200000	#4848FF	1	0.25
chr2	107200001	107640000	B.2.2.2.2.1.1.2.2.1	0.0109140518417462	.	107200001	107640000	#0000FF	1	0.125
chr2	107640001	108240000	B.2.2.2.2.2.2	0.00136425648021828	.	107640001	108240000	#0000FF	1	0.125
chr2	108240001	108440000	B.2.2.2.1.2.2.2.2.1	0.0177353342428377	.	108240001	108440000	#0000FF	1	0.125
chr2	108520001	109040000	B.2.2.2.2.1.1.1.1	0.0150068212824011	.	108520001	109040000	#0000FF	1	0.125
chr2	109040001	109320000	A.2.2.2.2.2.1.1.1.2	0.503410641200546	.	109040001	109320000	#FFDADA	1	0.625
chr2	109320001	109680000	A.2.1.2.1.1.1.1.1.1	0.645293315143247	.	109320001	109680000	#FF9191	1	0.75
chr2	109680001	109760000	B.1.1.1.1.2.2.2.1.2	0.465211459754434	.	109680001	109760000	#DADAFF	1	0.5
chr2	109760001	110120000	B.1.1.1.1.2.2.2.1.1	0.466575716234652	.	109760001	110120000	#DADAFF	1	0.5
chr2	110240001	110280000	B.1.1.1.1.2.2.2.1.1	0.466575716234652	.	110240001	110280000	#DADAFF	1	0.5
chr2	110280001	110520000	A.2.1.1.1.2.1.2.1	0.679399727148704	.	110280001	110520000	#FF9191	1	0.75
chr2	110840001	111000000	A.2.1.2.2.1.2.2.1	0.60300136425648	.	110840001	111000000	#FF9191	1	0.75
chr2	111360001	111800000	A.2.1.1.1.1.1.1.2	0.694406548431105	.	111360001	111800000	#FF9191	1	0.75
chr2	111800001	112000000	A.2.1.2.2.1.2.2.2	0.601637107776262	.	111800001	112000000	#FF9191	1	0.75
chr2	112000001	112080000	A.2.2.2.1.1.2.2.1.2	0.529331514324693	.	112000001	112080000	#FFDADA	1	0.625
chr2	112080001	112200000	A.2.2.2.1.1.2.1.2.1	0.534788540245566	.	112080001	112200000	#FFDADA	1	0.625
chr2	112200001	112520000	A.2.2.1.1.1.2.2	0.577080491132333	.	112200001	112520000	#FFDADA	1	0.625
chr2	112520001	112800000	A.1.1.2.2.2.2.2.1.2.1	0.874488403819918	.	112520001	112800000	#FF0000	1	1
chr2	112800001	113120000	A.1.1.1.2.2.1.2.2	0.959072305593452	.	112800001	113120000	#FF0000	1	1
chr2	113160001	113360000	A.1.1.1.2.2.1.2.2	0.959072305593452	.	113160001	113360000	#FF0000	1	1
chr2	113360001	113520000	A.1.2.1.1.1.2.1.2.1	0.847203274215553	.	113360001	113520000	#FF4848	1	0.875
chr2	113520001	113760000	A.2.1.1.1.2.1.2.2	0.678035470668486	.	113520001	113760000	#FF9191	1	0.75
chr2	113760001	114200000	A.1.2.2.1.2.2.1.2	0.743519781718963	.	113760001	114200000	#FF4848	1	0.875
chr2	114200001	114720000	A.1.2.2.2.1.2.2.1.1	0.727148703956344	.	114200001	114720000	#FF4848	1	0.875
chr2	114720001	115320000	B.2.2.1.1.1.1.2.1.1	0.133697135061392	.	114720001	115320000	#0000FF	1	0.125
chr2	115320001	115680000	B.1.1.2.2.1.1.2.2	0.405184174624829	.	115320001	115680000	#DADAFF	1	0.5
chr2	115680001	115920000	B.1.1.1.1.1.2.2.1.2.1	0.478854024556617	.	115680001	115920000	#DADAFF	1	0.5
chr2	115920001	116320000	A.2.2.2.2.1.2.1.2.1.2	0.512960436562074	.	115920001	116320000	#FFDADA	1	0.625
chr2	116320001	116600000	B.1.1.1.2.2.2.1.1.1.1	0.447476125511596	.	116320001	116600000	#DADAFF	1	0.5
chr2	116600001	117240000	B.1.2.1.2.2.2.2.1.2.2	0.319236016371078	.	116600001	117240000	#9191FF	1	0.375
chr2	117240001	117560000	B.2.1.2.1.2.1.1	0.186903137789904	.	117240001	117560000	#4848FF	1	0.25
chr2	117560001	117880000	B.2.2.1.1.1.1.1.2	0.13506139154161	.	117560001	117880000	#0000FF	1	0.125
chr2	117880001	118200000	B.2.2.2.1.2.1.1.2.2	0.0300136425648022	.	117880001	118200000	#0000FF	1	0.125
chr2	118200001	118560000	B.2.2.1.2.1.2.2.2	0.0763983628922237	.	118200001	118560000	#0000FF	1	0.125
chr2	118560001	118760000	B.1.2.1.1.2.1.1	0.373806275579809	.	118560001	118760000	#9191FF	1	0.375
chr2	118760001	119680000	B.1.1.1.1.2.2.2.2	0.463847203274216	.	118760001	119680000	#DADAFF	1	0.5
chr2	119680001	119920000	B.1.1.2.1.2.2.2.2.2	0.409276944065484	.	119680001	119920000	#DADAFF	1	0.5
chr2	119920001	120120000	A.2.1.2.2.1.2.1.1.1	0.607094133697135	.	119920001	120120000	#FF9191	1	0.75
chr2	120120001	120400000	A.1.2.2.1.1.1.1.1.2	0.772169167803547	.	120120001	120400000	#FF4848	1	0.875
chr2	120400001	121080000	A.1.1.1.2.2.2.2.1	0.956343792633015	.	120400001	121080000	#FF0000	1	1
chr2	121080001	121440000	A.1.2.1.2.2.1.1.1	0.788540245566166	.	121080001	121440000	#FF4848	1	0.875
chr2	121440001	121840000	A.1.2.1.1.2.2.1.1.2	0.821282401091405	.	121440001	121840000	#FF4848	1	0.875
chr2	121840001	122120000	A.1.2.2.1.1.1.1.1.1	0.773533424283765	.	121840001	122120000	#FF4848	1	0.875
chr2	122120001	122520000	A.1.2.1.1.2.2.1.2	0.819918144611187	.	122120001	122520000	#FF4848	1	0.875
chr2	122520001	122880000	B.1.1.1.1.1.2.2.2	0.47612551159618	.	122520001	122880000	#DADAFF	1	0.5
chr2	122880001	123080000	B.1.2.1.2.2.2.2.1.2.1	0.320600272851296	.	122880001	123080000	#9191FF	1	0.375
chr2	123080001	123320000	B.1.2.2.1.1.1.1.2.1	0.312414733969986	.	123080001	123320000	#9191FF	1	0.375
chr2	123320001	123960000	B.2.2.2.1.2.2.2.1.1.1	0.0231923601637108	.	123320001	123960000	#0000FF	1	0.125
chr2	123960001	124760000	B.2.2.2.2.2.1	0.00272851296043656	.	123960001	124760000	#0000FF	1	0.125
chr2	124760001	125000000	B.2.2.1.2.1.1.1	0.0900409276944066	.	124760001	125000000	#0000FF	1	0.125
chr2	125000001	125160000	B.2.1.1.1.1.2.1.1.1	0.246930422919509	.	125000001	125160000	#4848FF	1	0.25
chr2	125160001	125520000	B.2.2.1.1.1.1.1.1.2	0.136425648021828	.	125160001	125520000	#0000FF	1	0.125
chr2	125520001	125600000	B.2.1.1.1.2.1.1	0.233287858117326	.	125520001	125600000	#4848FF	1	0.25
chr2	125600001	126000000	B.2.2.2.1.2.2.2.1.1.2.2	0.0204638472032742	.	125600001	126000000	#0000FF	1	0.125
chr2	126000001	126320000	B.2.2.2.1.2.2.2.1.1.2.1	0.0218281036834925	.	126000001	126320000	#0000FF	1	0.125
chr2	126320001	126640000	B.2.2.2.1.2.1.1.2.1	0.0313778990450205	.	126320001	126640000	#0000FF	1	0.125
chr2	126640001	126920000	B.2.2.2.1.2.2.2.1.2	0.0190995907230559	.	126640001	126920000	#0000FF	1	0.125
chr2	126920001	127160000	B.2.2.2.1.2.1.1.1	0.0327421555252387	.	126920001	127160000	#0000FF	1	0.125
chr2	127160001	127400000	B.2.2.1.1.1.1.2.2.1	0.130968622100955	.	127160001	127400000	#0000FF	1	0.125
chr2	127400001	127600000	B.2.1.1.1.1.2.1.1.2	0.245566166439291	.	127400001	127600000	#4848FF	1	0.25
chr2	127600001	127800000	B.1.2.1.1.2.1.2.2	0.371077762619372	.	127600001	127800000	#9191FF	1	0.375
chr2	127800001	127920000	A.2.2.1.2.1.1.2.1	0.57162346521146	.	127800001	127920000	#FFDADA	1	0.625
chr2	127920001	128280000	A.1.1.2.1.2.1.2	0.924965893587995	.	127920001	128280000	#FF0000	1	1
chr2	128280001	128440000	A.1.2.2.1.1.1.1.2.2	0.769440654843111	.	128280001	128440000	#FF4848	1	0.875
chr2	128440001	128640000	A.1.1.2.2.1.1.1.1.2.2	0.914051841746248	.	128440001	128640000	#FF0000	1	1
chr2	128640001	128960000	A.1.1.2.2.1.1.1.1.2.1	0.915416098226467	.	128640001	128960000	#FF0000	1	1
chr2	128960001	129560000	B.1.2.1.1.2.1.2.1	0.372442019099591	.	128960001	129560000	#9191FF	1	0.375
chr2	129560001	130280000	B.2.2.2.2.1.1.1.2	0.0136425648021828	.	129560001	130280000	#0000FF	1	0.125
chr2	130280001	130440000	B.2.1.2.2.2.1.2.1.1.1	0.150068212824011	.	130280001	130440000	#4848FF	1	0.25
chr2	130440001	130720000	B.1.2.2.1.1.2.2	0.30150068212824	.	130440001	130720000	#9191FF	1	0.375
chr2	130720001	130800000	A.2.2.2.2.2.2.1.1	0.499317871759891	.	130720001	130800000	#FFDADA	1	0.625
chr2	130840001	131160000	A.2.2.2.2.2.2.1.1	0.499317871759891	.	130840001	131160000	#FFDADA	1	0.625
chr2	131160001	131200000	A.2.2.1.2.1.1.2.2.2	0.568894952251023	.	131160001	131200000	#FFDADA	1	0.625
chr2	131360001	131880000	A.2.2.1.2.1.1.2.2.2	0.568894952251023	.	131360001	131880000	#FFDADA	1	0.625
chr2	131880001	132000000	B.1.1.2.1.1.2.1.1	0.42837653478854	.	131880001	132000000	#DADAFF	1	0.5
chr2	132040001	132320000	B.1.1.2.1.1.2.1.1	0.42837653478854	.	132040001	132320000	#DADAFF	1	0.5
chr2	132320001	132560000	B.1.2.2.1.1.2.1	0.302864938608458	.	132320001	132560000	#9191FF	1	0.375
chr2	132560001	132960000	B.2.1.2.2.2.1.2.1.1.2	0.148703956343793	.	132560001	132960000	#4848FF	1	0.25
chr2	132960001	133240000	B.2.1.2.2.2.1.2.1.2	0.147339699863574	.	132960001	133240000	#4848FF	1	0.25
chr2	133240001	133680000	B.2.2.2.1.2.2.2.2.2	0.0163710777626194	.	133240001	133680000	#0000FF	1	0.125
chr2	133680001	134000000	B.2.2.1.1.1.1.2.1.2	0.132332878581173	.	133680001	134000000	#0000FF	1	0.125
chr2	134000001	134240000	B.1.1.2.1.1.2.2.1.1	0.425648021828104	.	134000001	134240000	#DADAFF	1	0.5
chr2	134240001	134400000	B.2.1.1.1.1.2.1.2	0.244201909959072	.	134240001	134400000	#4848FF	1	0.25
chr2	134400001	134640000	B.2.1.1.1.2.1.2.1	0.231923601637108	.	134400001	134640000	#4848FF	1	0.25
chr2	134640001	134840000	B.1.2.1.1.2.2.2.1.1	0.364256480218281	.	134640001	134840000	#9191FF	1	0.375
chr2	134840001	135000000	A.2.2.2.2.2.2.1.2	0.497953615279673	.	134840001	135000000	#FFDADA	1	0.625
chr2	135000001	135200000	A.2.2.1.2.1.1.1.2	0.572987721691678	.	135000001	135200000	#FFDADA	1	0.625
chr2	135200001	135680000	A.2.1.2.2.1.2.1.2	0.604365620736699	.	135200001	135680000	#FF9191	1	0.75
chr2	135680001	135960000	A.1.1.2.2.1.2.2.1.1	0.905866302864939	.	135680001	135960000	#FF0000	1	1
chr2	135960001	136200000	A.1.2.2.1.1.1.1.2.1	0.770804911323329	.	135960001	136200000	#FF4848	1	0.875
chr2	136200001	136560000	A.1.1.2.1.2.1.1.2	0.926330150068213	.	136200001	136560000	#FF0000	1	1
chr2	136560001	137160000	A.1.2.1.2.2.1.2.2.1	0.783083219645293	.	136560001	137160000	#FF4848	1	0.875
chr2	137160001	137480000	B.1.1.2.1.2.1.1	0.421555252387449	.	137160001	137480000	#DADAFF	1	0.5
chr2	137480001	138200000	A.2.2.2.1.1.1.2.2	0.537517053206003	.	137480001	138200000	#FFDADA	1	0.625
chr2	138200001	138640000	A.2.1.2.2.2.2.2.1.2	0.586630286493861	.	138200001	138640000	#FF9191	1	0.75
chr2	138640001	138960000	A.2.1.1.2.1.1.2	0.664392905866303	.	138640001	138960000	#FF9191	1	0.75
chr2	138960001	139120000	A.2.1.2.1.1.1.2.1.2.2	0.637107776261937	.	138960001	139120000	#FF9191	1	0.75
chr2	139120001	139600000	A.2.1.1.2.2.2.1.2	0.65075034106412	.	139120001	139600000	#FF9191	1	0.75
chr2	139600001	140160000	B.2.1.2.1.1.1.2.1	0.196452933151432	.	139600001	140160000	#4848FF	1	0.25
chr2	140160001	140480000	B.1.2.2.2.1.2.2.2.1	0.272851296043656	.	140160001	140480000	#9191FF	1	0.375
chr2	140480001	141000000	B.1.1.2.1.1.1.1.1.1	0.437926330150068	.	140480001	141000000	#DADAFF	1	0.5
chr2	141000001	141320000	A.2.2.1.2.2.1.2.2.1.2.1	0.552523874488404	.	141000001	141320000	#FFDADA	1	0.625
chr2	141320001	141680000	A.2.2.1.2.2.1.2.2.1.2.2	0.551159618008186	.	141320001	141680000	#FFDADA	1	0.625
chr2	141680001	141880000	B.1.1.1.1.1.2.1.2.1.2.1	0.48431105047749	.	141680001	141880000	#DADAFF	1	0.5
chr2	141880001	142360000	B.1.2.1.2.1.1.2.2.1.1	0.34924965893588	.	141880001	142360000	#9191FF	1	0.375
chr2	142360001	142720000	B.1.2.2.1.1.1.1.2.2	0.311050477489768	.	142360001	142720000	#9191FF	1	0.375
chr2	142720001	142960000	B.1.2.1.2.2.1.2.1.2	0.330150068212824	.	142720001	142960000	#9191FF	1	0.375
chr2	142960001	143440000	B.2.2.2.1.2.2.1.1.1	0.0272851296043656	.	142960001	143440000	#0000FF	1	0.125
chr2	143440001	143800000	B.2.2.1.2.1.2.1.1	0.08731241473397	.	143440001	143800000	#0000FF	1	0.125
chr2	143800001	144000000	B.1.2.1.2.2.1.2.2.2	0.327421555252387	.	143800001	144000000	#9191FF	1	0.375
chr2	144000001	144200000	B.1.1.1.2.1.2.1.2.2	0.457025920873124	.	144000001	144200000	#DADAFF	1	0.5
chr2	144200001	144440000	A.2.2.2.2.1.2.1.2.2	0.511596180081855	.	144200001	144440000	#FFDADA	1	0.625
chr2	144440001	145000000	A.2.1.2.1.1.1.2.1.1.1	0.641200545702592	.	144440001	145000000	#FF9191	1	0.75
chr2	145000001	145280000	A.2.1.1.2.2.2.1.1.1	0.653478854024557	.	145000001	145280000	#FF9191	1	0.75
chr2	145280001	145480000	B.1.1.1.1.1.2.1.2.2	0.481582537517053	.	145280001	145480000	#DADAFF	1	0.5
chr2	145480001	145960000	B.1.2.1.2.2.1.2.1.1	0.331514324693042	.	145480001	145960000	#9191FF	1	0.375
chr2	145960001	146280000	B.1.2.1.2.1.1.2.1.1	0.351978171896317	.	145960001	146280000	#9191FF	1	0.375
chr2	146280001	146520000	B.1.2.1.1.1.1.2	0.3806275579809	.	146280001	146520000	#9191FF	1	0.375
chr2	146520001	146760000	B.1.1.1.2.1.2.1.2.1	0.458390177353342	.	146520001	146760000	#DADAFF	1	0.5
chr2	146760001	147160000	B.1.1.1.2.1.2.1.1	0.459754433833561	.	146760001	147160000	#DADAFF	1	0.5
chr2	147160001	147280000	B.1.1.2.1.2.2.1.1.1	0.416098226466576	.	147160001	147280000	#DADAFF	1	0.5
chr2	147280001	147480000	A.2.2.1.2.2.1.2.2.1.1.1	0.55525238744884	.	147280001	147480000	#FFDADA	1	0.625
chr2	147480001	147640000	A.2.2.1.2.2.1.2.2.1.1.2	0.553888130968622	.	147480001	147640000	#FFDADA	1	0.625
chr2	147640001	148040000	A.1.2.2.1.1.2.2.2	0.754433833560709	.	147640001	148040000	#FF4848	1	0.875
chr2	148040001	148680000	A.1.1.2.2.1.2.2.2	0.903137789904502	.	148040001	148680000	#FF0000	1	1
chr2	148680001	149000000	A.2.1.1.1.2.1.1.1.2.1	0.683492496589359	.	148680001	149000000	#FF9191	1	0.75
chr2	149000001	149240000	A.2.1.1.1.2.2.2.1.1	0.672578444747613	.	149000001	149240000	#FF9191	1	0.75
chr2	149240001	149440000	A.1.2.2.1.1.2.2.1.2.1	0.758526603001364	.	149240001	149440000	#FF4848	1	0.875
chr2	149440001	149520000	A.2.1.1.1.2.2.2.2.2	0.667121418826739	.	149440001	149520000	#FF9191	1	0.75
chr2	149520001	149680000	A.1.2.2.1.1.2.1.2.2	0.761255115961801	.	149520001	149680000	#FF4848	1	0.875
chr2	149680001	149720000	A.1.2.2.2.2.2.1.2	0.703956343792633	.	149680001	149720000	#FF4848	1	0.875
chr2	149760001	149880000	A.1.2.2.2.2.2.1.2	0.703956343792633	.	149760001	149880000	#FF4848	1	0.875
chr2	149880001	150200000	A.1.2.2.1.1.2.2.1.1	0.759890859481583	.	149880001	150200000	#FF4848	1	0.875
chr2	150200001	150440000	A.1.2.2.1.1.2.2.1.2.2.2	0.755798090040928	.	150200001	150440000	#FF4848	1	0.875
chr2	150440001	151280000	A.1.2.2.1.2.2.2.2	0.740791268758527	.	150440001	151280000	#FF4848	1	0.875
chr2	151280001	151520000	A.2.1.2.1.2.2.2.2	0.61118690313779	.	151280001	151520000	#FF9191	1	0.75
chr2	151520001	152120000	A.1.2.2.1.1.2.1.1.1	0.766712141882674	.	151520001	152120000	#FF4848	1	0.875
chr2	152120001	152280000	A.1.2.1.2.2.1.2.2.2.2.2	0.778990450204638	.	152120001	152280000	#FF4848	1	0.875
chr2	152280001	152880000	A.1.1.1.2.2.2.2.2	0.954979536152797	.	152280001	152880000	#FF0000	1	1
chr2	152880001	153280000	A.1.1.2.2.1.2.1.2	0.907230559345157	.	152880001	153280000	#FF0000	1	1
chr2	153280001	153560000	A.1.2.1.1.2.2.2.2.1.1.2	0.814461118690314	.	153280001	153560000	#FF4848	1	0.875
chr2	153560001	154000000	B.1.2.2.1.1.1.2.2.1	0.305593451568895	.	153560001	154000000	#9191FF	1	0.375
chr2	154000001	154440000	B.2.1.1.2.2.1.2.2	0.204638472032742	.	154000001	154440000	#4848FF	1	0.25
chr2	154440001	154720000	B.2.1.2.2.2.1.2.2.1	0.145975443383356	.	154440001	154720000	#4848FF	1	0.25
chr2	154720001	155240000	B.2.1.1.2.2.1.2.1	0.20600272851296	.	154720001	155240000	#4848FF	1	0.25
chr2	155240001	155600000	B.1.2.2.1.1.1.1.1.2	0.313778990450205	.	155240001	155600000	#9191FF	1	0.375
chr2	155600001	156200000	B.1.2.1.2.1.1.2.2.2.2	0.345156889495225	.	155600001	156200000	#9191FF	1	0.375
chr2	156200001	156480000	B.1.1.2.1.1.1.1.2	0.432469304229195	.	156200001	156480000	#DADAFF	1	0.5
chr2	156480001	156720000	B.1.1.1.2.2.1.1.2	0.450204638472033	.	156480001	156720000	#DADAFF	1	0.5
chr2	156720001	156960000	B.1.1.1.1.1.2.1.2.1.1	0.485675306957708	.	156720001	156960000	#DADAFF	1	0.5
chr2	156960001	157200000	A.2.2.2.2.1.2.1.2.1.1	0.514324693042292	.	156960001	157200000	#FFDADA	1	0.625
chr2	157200001	157400000	A.2.1.2.1.1.1.2.1.2.1	0.638472032742155	.	157200001	157400000	#FF9191	1	0.75
chr2	157400001	157480000	A.2.2.1.2.2.1.1	0.559345156889495	.	157400001	157480000	#FFDADA	1	0.625
chr2	157480001	157720000	A.1.2.2.2.1.2.1.2	0.728512960436562	.	157480001	157720000	#FF4848	1	0.875
chr2	157720001	158120000	A.2.1.2.1.1.1.2.1.1.2	0.639836289222374	.	157720001	158120000	#FF9191	1	0.75
chr2	158120001	158320000	A.2.2.2.1.1.1.2.1.2	0.538881309686221	.	158120001	158320000	#FFDADA	1	0.625
chr2	158320001	158560000	B.1.1.2.1.2.2.1.1.2	0.414733969986357	.	158320001	158560000	#DADAFF	1	0.5
chr2	158560001	158880000	A.2.2.1.2.2.1.2.1.2	0.556616643929059	.	158560001	158880000	#FFDADA	1	0.625
chr2	158880001	159120000	B.1.1.2.1.2.2.2.2.1	0.410641200545703	.	158880001	159120000	#DADAFF	1	0.5
chr2	159120001	159320000	B.1.1.1.1.2.2.1.1.1	0.470668485675307	.	159120001	159320000	#DADAFF	1	0.5
chr2	159320001	159680000	A.2.1.2.2.2.2.2.2.1.1	0.585266030013643	.	159320001	159680000	#FF9191	1	0.75
chr2	159680001	159960000	A.1.2.1.2.2.1.2.1.2	0.784447476125512	.	159680001	159960000	#FF4848	1	0.875
chr2	159960001	160080000	A.2.1.1.2.2.2.1.1.2	0.652114597544338	.	159960001	160080000	#FF9191	1	0.75
chr2	160080001	160640000	A.1.1.2.1.2.1.1.1	0.927694406548431	.	160080001	160640000	#FF0000	1	1
chr2	160640001	160880000	A.1.2.1.2.2.1.2.1.1	0.78581173260573	.	160640001	160880000	#FF4848	1	0.875
chr2	160880001	161200000	A.2.2.1.2.2.1.2.1.1	0.557980900409277	.	160880001	161200000	#FFDADA	1	0.625
chr2	161200001	161440000	A.2.1.2.2.2.2.2.2.1.2	0.583901773533424	.	161200001	161440000	#FF9191	1	0.75
chr2	161440001	161960000	B.1.1.2.1.1.2.2.2	0.422919508867667	.	161440001	161960000	#DADAFF	1	0.5
chr2	161960001	162280000	A.2.2.2.2.2.1.1.2	0.502046384720327	.	161960001	162280000	#FFDADA	1	0.625
chr2	162280001	162840000	B.2.2.2.1.2.2.1.1.2	0.0259208731241473	.	162280001	162840000	#0000FF	1	0.125
chr2	162840001	163000000	B.1.2.1.2.1.1.1.2.2.1	0.354706684856753	.	162840001	163000000	#9191FF	1	0.375
chr2	163000001	163200000	B.2.1.2.1.1.1.2.2	0.195088676671214	.	163000001	163200000	#4848FF	1	0.25
chr2	163200001	163440000	B.2.2.1.1.2.1.2.1.1	0.102319236016371	.	163200001	163440000	#0000FF	1	0.125
chr2	163440001	163680000	B.2.2.1.2.1.2.1.2.2.1.1	0.0845839017735334	.	163440001	163680000	#0000FF	1	0.125
chr2	163680001	164000000	B.2.2.1.2.1.2.2.1.1.2	0.0791268758526603	.	163680001	164000000	#0000FF	1	0.125
chr2	164000001	164360000	B.2.1.2.1.1.2.1.1	0.193724420190996	.	164000001	164360000	#4848FF	1	0.25
chr2	164360001	164640000	B.1.1.1.1.1.2.1.1	0.487039563437926	.	164360001	164640000	#DADAFF	1	0.5
chr2	164640001	164920000	B.1.1.1.1.1.2.2.1.2.2	0.477489768076398	.	164640001	164920000	#DADAFF	1	0.5
chr2	164920001	165400000	B.2.2.1.1.2.1.2.2.2.2	0.0968622100954979	.	164920001	165400000	#0000FF	1	0.125
chr2	165400001	165800000	A.2.1.1.2.1.1.1	0.665757162346521	.	165400001	165800000	#FF9191	1	0.75
chr2	165800001	166080000	B.1.1.1.2.1.1.1	0.462482946793997	.	165800001	166080000	#DADAFF	1	0.5
chr2	166080001	166240000	B.1.1.2.2.1.2.1.2.2.1	0.399727148703956	.	166080001	166240000	#DADAFF	1	0.5
chr2	166240001	166480000	A.2.2.2.2.1.2.1.1.2	0.51568894952251	.	166240001	166480000	#FFDADA	1	0.625
chr2	166480001	166760000	B.1.1.2.1.1.2.1.2	0.427012278308322	.	166480001	166760000	#DADAFF	1	0.5
chr2	166760001	167040000	B.1.1.2.1.1.1.1.1.2.1.2	0.435197817189632	.	166760001	167040000	#DADAFF	1	0.5
chr2	167040001	167360000	B.1.1.2.2.1.1.2.1	0.406548431105048	.	167040001	167360000	#DADAFF	1	0.5
chr2	167360001	167680000	B.2.2.1.2.1.2.1.2.2.2	0.0818553888130969	.	167360001	167680000	#0000FF	1	0.125
chr2	167680001	167760000	B.2.1.2.1.1.1.1.2.1.2	0.199181446111869	.	167680001	167760000	#4848FF	1	0.25
chr2	167760001	167920000	B.2.2.1.1.2.1.2.1.2	0.100954979536153	.	167760001	167920000	#0000FF	1	0.125
chr2	167920001	168360000	B.2.1.2.2.2.2.2.1	0.140518417462483	.	167920001	168360000	#4848FF	1	0.25
chr2	168360001	169000000	B.1.1.1.2.1.2.2.1.2	0.454297407912688	.	168360001	169000000	#DADAFF	1	0.5
chr2	169000001	169240000	A.1.2.2.2.1.2.1.1.2.1.1	0.732605729877217	.	169000001	169240000	#FF4848	1	0.875
chr2	169240001	169880000	A.1.2.1.1.2.2.2.1.1	0.818553888130969	.	169240001	169880000	#FF4848	1	0.875
chr2	169880001	170280000	A.2.1.2.1.2.1.1.1	0.623465211459754	.	169880001	170280000	#FF9191	1	0.75
chr2	170280001	170760000	A.1.1.1.1.1.1.1.1	1	.	170280001	170760000	#FF0000	1	1
chr2	170760001	171080000	A.1.1.1.2.2.1.2.1.2	0.96043656207367	.	170760001	171080000	#FF0000	1	1
chr2	171080001	171280000	A.1.2.1.1.1.1.2.2.1.1	0.856753069577081	.	171080001	171280000	#FF4848	1	0.875
chr2	171280001	171760000	A.1.1.1.2.2.1.1.2	0.963165075034106	.	171280001	171760000	#FF0000	1	1
chr2	171760001	172360000	A.1.1.1.1.1.2.2.1.1	0.99181446111869	.	171760001	172360000	#FF0000	1	1
chr2	172360001	173000000	A.1.1.1.1.1.2.2.1.2	0.990450204638472	.	172360001	173000000	#FF0000	1	1
chr2	173000001	173440000	A.1.1.2.2.2.1.2.1.2.2	0.892223738062756	.	173000001	173440000	#FF0000	1	1
chr2	173440001	173640000	A.1.2.1.2.1.1.2.1.2.1.2.2	0.799454297407913	.	173440001	173640000	#FF4848	1	0.875
chr2	173640001	173840000	A.1.2.1.2.1.1.2.1.2.1.2.1	0.800818553888131	.	173640001	173840000	#FF4848	1	0.875
chr2	173840001	174240000	A.1.1.2.1.1.1.1.1.1	0.953615279672578	.	173840001	174240000	#FF0000	1	1
chr2	174240001	174480000	A.1.2.1.2.1.1.2.1.1	0.803547066848568	.	174240001	174480000	#FF4848	1	0.875
chr2	174480001	174760000	A.1.2.1.1.1.1.2.1.1	0.859481582537517	.	174480001	174760000	#FF4848	1	0.875
chr2	174760001	175000000	A.1.1.2.2.2.1.2.2.2.2	0.886766712141883	.	174760001	175000000	#FF0000	1	1
chr2	175000001	175240000	A.1.1.2.2.2.1.2.2.2.1.1	0.889495225102319	.	175000001	175240000	#FF0000	1	1
chr2	175240001	175560000	A.1.2.1.2.1.1.1.1.2	0.809004092769441	.	175240001	175560000	#FF4848	1	0.875
chr2	175560001	175640000	A.2.1.1.1.2.1.1.1.2.2	0.682128240109141	.	175560001	175640000	#FF9191	1	0.75
chr2	175640001	175840000	A.1.1.2.2.2.1.1.2.1	0.899045020463847	.	175640001	175840000	#FF0000	1	1
chr2	175840001	176120000	A.1.2.1.1.1.1.2.1.2	0.858117326057299	.	175840001	176120000	#FF4848	1	0.875
chr2	176120001	176480000	A.2.2.1.1.1.2.1	0.578444747612551	.	176120001	176480000	#FFDADA	1	0.625
chr2	176480001	176600000	A.2.2.2.1.1.2.1.2.2.1	0.533424283765348	.	176480001	176600000	#FFDADA	1	0.625
chr2	176600001	176960000	A.2.1.1.1.1.2.2.2	0.686221009549795	.	176600001	176960000	#FF9191	1	0.75
chr2	176960001	177240000	A.1.2.2.1.2.2.2.1	0.742155525238745	.	176960001	177240000	#FF4848	1	0.875
chr2	177240001	177520000	A.2.1.2.1.2.2.1.1.2	0.615279672578445	.	177240001	177520000	#FF9191	1	0.75
chr2	177520001	177760000	A.2.1.2.1.2.2.1.1.1	0.616643929058663	.	177520001	177760000	#FF9191	1	0.75
chr2	177760001	178040000	A.2.1.1.1.2.2.1.1.1	0.676671214188267	.	177760001	178040000	#FF9191	1	0.75
chr2	178040001	178320000	A.1.1.2.1.1.1.1.2	0.950886766712142	.	178040001	178320000	#FF0000	1	1
chr2	178320001	178640000	A.1.1.2.2.2.1.1.2.2	0.897680763983629	.	178320001	178640000	#FF0000	1	1
chr2	178640001	178920000	A.2.1.1.1.1.2.2.1	0.687585266030014	.	178640001	178920000	#FF9191	1	0.75
chr2	178920001	179360000	A.1.1.2.1.1.1.1.1.2	0.95225102319236	.	178920001	179360000	#FF0000	1	1
chr2	179360001	179560000	A.1.2.2.1.2.1.1.2.2	0.750341064120055	.	179360001	179560000	#FF4848	1	0.875
chr2	179560001	180000000	A.1.2.1.2.1.1.1.1.1	0.810368349249659	.	179560001	180000000	#FF4848	1	0.875
chr2	180000001	180320000	A.1.2.1.2.1.1.2.2	0.795361527967258	.	180000001	180320000	#FF4848	1	0.875
chr2	180320001	180680000	A.1.1.2.2.2.1.2.2.1	0.890859481582537	.	180320001	180680000	#FF0000	1	1
chr2	180680001	180960000	A.1.2.2.1.1.2.1.2.1	0.762619372442019	.	180680001	180960000	#FF4848	1	0.875
chr2	180960001	181920000	A.1.1.1.1.1.2.2.2	0.989085948158254	.	180960001	181920000	#FF0000	1	1
chr2	181920001	182360000	A.1.2.1.2.2.1.2.2.2.2.1	0.780354706684857	.	181920001	182360000	#FF4848	1	0.875
chr2	182360001	182600000	A.2.1.1.1.1.1.2.1	0.693042291950887	.	182360001	182600000	#FF9191	1	0.75
chr2	182600001	182800000	A.1.2.1.2.2.1.2.2.2.1	0.781718963165075	.	182600001	182800000	#FF4848	1	0.875
chr2	182800001	183040000	A.1.2.2.1.1.2.2.1.2.2.1	0.757162346521146	.	182800001	183040000	#FF4848	1	0.875
chr2	183040001	183280000	A.2.1.2.2.2.2.2.1.1	0.587994542974079	.	183040001	183280000	#FF9191	1	0.75
chr2	183280001	183600000	A.2.1.2.1.1.1.2.2.1.1	0.635743519781719	.	183280001	183600000	#FF9191	1	0.75
chr2	183600001	183880000	A.1.2.1.1.2.2.1.1.1	0.822646657571623	.	183600001	183880000	#FF4848	1	0.875
chr2	183880001	184040000	A.1.2.2.2.1.2.1.1.2.2	0.72987721691678	.	183880001	184040000	#FF4848	1	0.875
chr2	184040001	184560000	B.1.1.2.1.1.2.2.1.2	0.424283765347885	.	184040001	184560000	#DADAFF	1	0.5
chr2	184560001	185080000	B.1.2.2.1.1.1.2.2.2	0.304229195088677	.	184560001	185080000	#9191FF	1	0.375
chr2	185080001	185480000	B.2.1.1.2.1.2.1.2.2	0.21418826739427	.	185080001	185480000	#4848FF	1	0.25
chr2	185480001	186040000	B.2.1.2.1.1.2.2.2.2	0.188267394270123	.	185480001	186040000	#4848FF	1	0.25
chr2	186040001	186160000	B.1.2.1.2.1.1.1.1.1	0.358799454297408	.	186040001	186160000	#9191FF	1	0.375
chr2	186160001	186360000	B.1.2.2.1.1.1.1.1.1	0.315143246930423	.	186160001	186360000	#9191FF	1	0.375
chr2	186360001	186640000	B.1.2.1.2.1.1.1.2.1	0.356070941336971	.	186360001	186640000	#9191FF	1	0.375
chr2	186640001	187040000	B.2.1.1.2.1.2.1.1.1.1	0.219645293315143	.	186640001	187040000	#4848FF	1	0.25
chr2	187040001	187160000	B.1.2.1.2.1.1.2.2.1.2	0.347885402455662	.	187040001	187160000	#9191FF	1	0.375
chr2	187160001	187360000	B.1.1.2.2.1.2.2.1	0.39699863574352	.	187160001	187360000	#DADAFF	1	0.5
chr2	187360001	187680000	A.2.2.1.2.2.2.2.1	0.545702592087312	.	187360001	187680000	#FFDADA	1	0.625
chr2	187680001	188040000	B.2.1.2.2.2.2.2.2	0.139154160982265	.	187680001	188040000	#4848FF	1	0.25
chr2	188040001	188320000	B.2.2.1.1.2.1.1.2	0.103683492496589	.	188040001	188320000	#0000FF	1	0.125
chr2	188320001	188640000	B.2.1.1.2.1.2.1.2.1	0.215552523874488	.	188320001	188640000	#4848FF	1	0.25
chr2	188640001	189080000	B.2.1.1.2.1.2.1.1.1.2	0.218281036834925	.	188640001	189080000	#4848FF	1	0.25
chr2	189080001	189360000	A.2.2.2.2.1.2.1.1.1.1	0.519781718963165	.	189080001	189360000	#FFDADA	1	0.625
chr2	189360001	189600000	B.1.2.1.2.1.1.1.2.2.2	0.353342428376535	.	189360001	189600000	#9191FF	1	0.375
chr2	189600001	189960000	B.2.1.2.1.1.2.2.1	0.190995907230559	.	189600001	189960000	#4848FF	1	0.25
chr2	189960001	190320000	B.1.1.2.1.1.1.1.1.2.1.1	0.43656207366985	.	189960001	190320000	#DADAFF	1	0.5
chr2	190320001	190520000	A.2.2.1.2.2.2.1.1	0.548431105047749	.	190320001	190520000	#FFDADA	1	0.625
chr2	190520001	190960000	A.2.1.1.2.2.2.2.2.2	0.646657571623465	.	190520001	190960000	#FF9191	1	0.75
chr2	190960001	191240000	A.2.1.2.2.2.2.1.1.1	0.594815825375171	.	190960001	191240000	#FF9191	1	0.75
chr2	191240001	191560000	A.1.2.1.1.2.2.2.2.2	0.811732605729877	.	191240001	191560000	#FF4848	1	0.875
chr2	191560001	191880000	A.1.1.2.2.1.2.2.1.2	0.90450204638472	.	191560001	191880000	#FF0000	1	1
chr2	191880001	192120000	A.2.1.1.2.1.2.1.1	0.663028649386085	.	191880001	192120000	#FF9191	1	0.75
chr2	192120001	192400000	A.1.2.2.2.1.2.1.1.2.1.2	0.731241473396999	.	192120001	192400000	#FF4848	1	0.875
chr2	192400001	192600000	A.2.1.2.1.1.1.2.2.2	0.631650750341064	.	192400001	192600000	#FF9191	1	0.75
chr2	192600001	192760000	A.2.1.2.2.2.2.1.1.2	0.593451568894952	.	192600001	192760000	#FF9191	1	0.75
chr2	192760001	193000000	A.2.2.1.2.2.1.2.2.2	0.549795361527967	.	192760001	193000000	#FFDADA	1	0.625
chr2	193000001	193600000	B.1.1.2.2.2.1.1	0.394270122783083	.	193000001	193600000	#DADAFF	1	0.5
chr2	193600001	193960000	B.1.2.2.2.1.2.2.2.2	0.271487039563438	.	193600001	193960000	#9191FF	1	0.375
chr2	193960001	194520000	B.1.2.2.2.1.2.1.1	0.279672578444748	.	193960001	194520000	#9191FF	1	0.375
chr2	194520001	194880000	B.1.2.1.2.1.1.2.1.2	0.350613915416098	.	194520001	194880000	#9191FF	1	0.375
chr2	194880001	195080000	B.1.2.1.2.1.2.2.2.2	0.335607094133697	.	194880001	195080000	#9191FF	1	0.375
chr2	195080001	195360000	B.1.2.1.2.1.1.1.1.2	0.35743519781719	.	195080001	195360000	#9191FF	1	0.375
chr2	195360001	195520000	B.1.1.2.2.1.2.2.2	0.395634379263302	.	195360001	195520000	#DADAFF	1	0.5
chr2	195520001	195760000	B.1.2.2.1.1.1.2.1.2.1	0.308321964529332	.	195520001	195760000	#9191FF	1	0.375
chr2	195760001	196240000	B.2.2.1.1.2.1.1.1.1	0.107776261937244	.	195760001	196240000	#0000FF	1	0.125
chr2	196240001	196480000	B.2.1.1.2.1.1.2	0.221009549795362	.	196240001	196480000	#4848FF	1	0.25
chr2	196480001	196560000	B.1.1.1.2.1.2.2.2	0.452933151432469	.	196480001	196560000	#DADAFF	1	0.5
chr2	196560001	196760000	B.1.1.1.1.1.2.1.2.1.2.2	0.482946793997271	.	196560001	196760000	#DADAFF	1	0.5
chr2	196760001	196960000	B.1.2.1.2.1.2.2.1.1	0.339699863574352	.	196760001	196960000	#9191FF	1	0.375
chr2	196960001	197320000	B.1.2.1.2.1.1.2.2.2.1	0.346521145975443	.	196960001	197320000	#9191FF	1	0.375
chr2	197320001	197640000	B.1.2.1.1.1.2.2	0.375170532060027	.	197320001	197640000	#9191FF	1	0.375
chr2	197640001	197880000	A.2.1.1.2.1.2.1.2	0.661664392905866	.	197640001	197880000	#FF9191	1	0.75
chr2	197880001	198040000	A.2.2.1.2.1.1.2.2.1	0.570259208731241	.	197880001	198040000	#FFDADA	1	0.625
chr2	198040001	198280000	A.2.1.2.2.2.2.1.2.1.1	0.592087312414734	.	198040001	198280000	#FF9191	1	0.75
chr2	198280001	198600000	A.1.2.2.2.1.2.1.1.1.2	0.733969986357435	.	198280001	198600000	#FF4848	1	0.875
chr2	198600001	199160000	B.2.2.1.1.2.2.2.2	0.0914051841746248	.	198600001	199160000	#0000FF	1	0.125
chr2	199160001	199480000	B.2.2.1.1.2.2.2.1.2	0.0927694406548431	.	199160001	199480000	#0000FF	1	0.125
chr2	199480001	199760000	B.2.2.1.2.1.2.2.1.1.1	0.0804911323328786	.	199480001	199760000	#0000FF	1	0.125
chr2	199760001	200120000	B.2.2.1.2.1.2.2.1.2	0.077762619372442	.	199760001	200120000	#0000FF	1	0.125
chr2	200120001	200280000	B.1.2.1.1.1.2.1.2	0.376534788540246	.	200120001	200280000	#9191FF	1	0.375
chr2	200280001	200800000	A.2.2.1.2.2.2.2.2	0.544338335607094	.	200280001	200800000	#FFDADA	1	0.625
chr2	200800001	201040000	A.2.1.2.2.2.2.2.2.2	0.582537517053206	.	200800001	201040000	#FF9191	1	0.75
chr2	201040001	201360000	A.1.2.2.1.1.1.2	0.768076398362892	.	201040001	201360000	#FF4848	1	0.875
chr2	201360001	201720000	A.1.2.1.1.2.2.2.2.1.2	0.813096862210095	.	201360001	201720000	#FF4848	1	0.875
chr2	201720001	202080000	A.1.1.1.1.1.1.2.2.1	0.995907230559345	.	201720001	202080000	#FF0000	1	1
chr2	202080001	202320000	A.1.1.2.2.2.1.2.1.1.2	0.894952251023192	.	202080001	202320000	#FF0000	1	1
chr2	202320001	202640000	A.1.2.1.1.1.1.1.1.1	0.863574351978172	.	202320001	202640000	#FF4848	1	0.875
chr2	202640001	203160000	A.1.1.1.1.1.1.2.1	0.997271487039563	.	202640001	203160000	#FF0000	1	1
chr2	203160001	203400000	A.1.1.1.2.2.1.2.1.1	0.961800818553888	.	203160001	203400000	#FF0000	1	1
chr2	203400001	203640000	A.1.1.2.2.2.1.2.2.2.1.2	0.888130968622101	.	203400001	203640000	#FF0000	1	1
chr2	203640001	203800000	A.1.2.1.2.1.1.2.1.2.1.1	0.802182810368349	.	203640001	203800000	#FF4848	1	0.875
chr2	203800001	204040000	A.1.2.1.1.1.1.2.2.1.2	0.855388813096862	.	203800001	204040000	#FF4848	1	0.875
chr2	204040001	204360000	A.1.1.2.2.2.1.2.1.1.1	0.896316507503411	.	204040001	204360000	#FF0000	1	1
chr2	204360001	204800000	A.1.2.2.1.1.2.1.1.2.2	0.763983628922237	.	204360001	204800000	#FF4848	1	0.875
chr2	204800001	205120000	A.2.2.1.1.1.1.2	0.579809004092769	.	204800001	205120000	#FFDADA	1	0.625
chr2	205120001	205280000	A.2.2.2.1.1.2.2.2	0.527967257844475	.	205120001	205280000	#FFDADA	1	0.625
chr2	205280001	205560000	A.2.2.1.1.1.1.1	0.581173260572988	.	205280001	205560000	#FFDADA	1	0.625
chr2	205560001	205800000	B.1.1.1.1.2.1.1	0.474761255115962	.	205560001	205800000	#DADAFF	1	0.5
chr2	205800001	206000000	A.2.2.1.1.2	0.575716234652115	.	205800001	206000000	#FFDADA	1	0.625
chr2	206000001	206600000	A.2.1.1.1.2.2.2.1.2	0.671214188267394	.	206000001	206600000	#FF9191	1	0.75
chr2	206600001	206840000	A.2.1.1.1.2.2.2.2.1.2	0.668485675306958	.	206600001	206840000	#FF9191	1	0.75
chr2	206840001	207200000	A.1.1.1.2.2.1.1.1	0.964529331514325	.	206840001	207200000	#FF0000	1	1
chr2	207200001	207480000	A.1.2.1.1.1.1.1.1.2	0.862210095497954	.	207200001	207480000	#FF4848	1	0.875
chr2	207480001	207840000	A.1.2.2.1.1.2.1.1.2.1	0.765347885402456	.	207480001	207840000	#FF4848	1	0.875
chr2	207840001	208120000	A.1.1.2.2.1.2.1.1.2	0.908594815825375	.	207840001	208120000	#FF0000	1	1
chr2	208120001	208400000	A.1.2.1.1.1.1.1.2	0.860845839017735	.	208120001	208400000	#FF4848	1	0.875
chr2	208400001	208960000	A.1.1.1.2.2.2.1	0.957708049113233	.	208400001	208960000	#FF0000	1	1
chr2	208960001	209200000	A.1.2.2.2.1.2.1.1.1.1	0.735334242837653	.	208960001	209200000	#FF4848	1	0.875
chr2	209200001	210040000	B.2.2.1.2.1.2.1.2.2.1.2	0.0832196452933151	.	209200001	210040000	#0000FF	1	0.125
chr2	210040001	210240000	B.2.1.2.1.1.1.1.2.1.1	0.200545702592087	.	210040001	210240000	#4848FF	1	0.25
chr2	210240001	210480000	B.1.1.2.1.1.1.1.1.2.2	0.433833560709413	.	210240001	210480000	#DADAFF	1	0.5
chr2	210480001	210840000	B.1.2.2.2.1.2.1.2	0.278308321964529	.	210480001	210840000	#9191FF	1	0.375
chr2	210840001	211080000	B.1.1.2.2.1.2.1.2.2.2	0.398362892223738	.	210840001	211080000	#DADAFF	1	0.5
chr2	211080001	211320000	B.2.1.2.1.2.1.2.1	0.185538881309686	.	211080001	211320000	#4848FF	1	0.25
chr2	211320001	211880000	B.2.1.1.2.1.2.2.2	0.211459754433834	.	211320001	211880000	#4848FF	1	0.25
chr2	211880001	212080000	B.1.2.2.2.1.2.2.1.2.2	0.274215552523874	.	211880001	212080000	#9191FF	1	0.375
chr2	212080001	212360000	B.1.2.1.1.1.2.1.1.1	0.379263301500682	.	212080001	212360000	#9191FF	1	0.375
chr2	212360001	212560000	B.1.1.1.2.1.2.2.1.1	0.455661664392906	.	212360001	212560000	#DADAFF	1	0.5
chr2	212560001	212800000	B.1.2.1.1.1.2.1.1.2	0.377899045020464	.	212560001	212800000	#9191FF	1	0.375
chr2	212800001	213080000	B.1.2.1.2.1.2.2.1.2	0.338335607094134	.	212800001	213080000	#9191FF	1	0.375
chr2	213080001	213480000	B.1.2.2.2.1.2.2.1.1	0.276944065484311	.	213080001	213480000	#9191FF	1	0.375
chr2	213480001	214080000	B.2.2.1.1.2.2.2.1.1	0.0941336971350614	.	213480001	214080000	#0000FF	1	0.125
chr2	214080001	214440000	B.2.1.2.1.2.1.2.2.2	0.18281036834925	.	214080001	214440000	#4848FF	1	0.25
chr2	214440001	214640000	B.1.2.2.2.1.2.2.1.2.1	0.275579809004093	.	214440001	214640000	#9191FF	1	0.375
chr2	214640001	214800000	B.2.1.1.2.1.1.1	0.22237380627558	.	214640001	214800000	#4848FF	1	0.25
chr2	214800001	215000000	B.2.1.2.1.2.1.2.2.1	0.184174624829468	.	214800001	215000000	#4848FF	1	0.25
chr2	215000001	215120000	B.1.2.2.1.1.1.2.1.1	0.30968622100955	.	215000001	215120000	#9191FF	1	0.375
chr2	215120001	215360000	B.2.1.1.2.2.2	0.203274215552524	.	215120001	215360000	#4848FF	1	0.25
chr2	215360001	215560000	B.2.1.1.2.1.2.1.1.2	0.216916780354707	.	215360001	215560000	#4848FF	1	0.25
chr2	215560001	215680000	B.1.1.2.2.1.2.1.1.2	0.402455661664393	.	215560001	215680000	#DADAFF	1	0.5
chr2	215680001	215880000	B.2.1.1.2.2.1.1.2.2	0.207366984993179	.	215680001	215880000	#4848FF	1	0.25
chr2	215880001	216160000	B.1.2.2.1.1.1.2.1.2.2	0.306957708049113	.	215880001	216160000	#9191FF	1	0.375
chr2	216160001	216320000	A.2.2.2.2.1.2.1.1.1.2.1	0.518417462482947	.	216160001	216320000	#FFDADA	1	0.625
chr2	216320001	216880000	B.1.2.1.2.1.2.2.2.1	0.336971350613915	.	216320001	216880000	#9191FF	1	0.375
chr2	216880001	217360000	A.1.1.2.2.1.1.1.2	0.91268758526603	.	216880001	217360000	#FF0000	1	1
chr2	217360001	217520000	A.1.2.2.2.2.2.1.1.1.1	0.708049113233288	.	217360001	217520000	#FF4848	1	0.875
chr2	217520001	218040000	A.1.2.1.2.2.1.1.2	0.787175989085948	.	217520001	218040000	#FF4848	1	0.875
chr2	218040001	218320000	A.1.1.2.2.1.2.1.1.1	0.909959072305593	.	218040001	218320000	#FF0000	1	1
chr2	218320001	218640000	A.2.1.1.1.2.1.1.1.1	0.684856753069577	.	218320001	218640000	#FF9191	1	0.75
chr2	218640001	219080000	A.1.2.1.2.1.1.1.2.2	0.804911323328786	.	218640001	219080000	#FF4848	1	0.875
chr2	219080001	219480000	A.1.1.1.1.1.1.1.2	0.998635743519782	.	219080001	219480000	#FF0000	1	1
chr2	219480001	219760000	A.1.1.2.1.1.1.2.2.1.2	0.942701227830832	.	219480001	219760000	#FF0000	1	1
chr2	219760001	220200000	A.1.1.2.1.1.1.2.2.1.1	0.944065484311051	.	219760001	220200000	#FF0000	1	1
chr2	220200001	220520000	A.1.1.2.2.1.1.1.1.1	0.916780354706685	.	220200001	220520000	#FF0000	1	1
chr2	220520001	220800000	B.1.1.1.1.2.2.1.1.2	0.469304229195089	.	220520001	220800000	#DADAFF	1	0.5
chr2	220800001	221160000	B.1.2.2.2.1.1.2	0.281036834924966	.	220800001	221160000	#9191FF	1	0.375
chr2	221160001	221440000	B.2.1.2.1.1.1.1.1	0.201909959072306	.	221160001	221440000	#4848FF	1	0.25
chr2	221440001	221880000	B.1.2.2.2.1.1.1	0.282401091405184	.	221440001	221880000	#9191FF	1	0.375
chr2	221880001	222040000	B.1.2.1.2.1.2.1.2.2	0.34106412005457	.	221880001	222040000	#9191FF	1	0.375
chr2	222040001	222280000	B.1.1.2.1.2.2.1.2	0.413369713506139	.	222040001	222280000	#DADAFF	1	0.5
chr2	222280001	222520000	A.2.1.2.1.1.1.2.2.1.2.2	0.633015006821282	.	222280001	222520000	#FF9191	1	0.75
chr2	222520001	222880000	A.2.1.2.1.1.1.2.2.1.2.1	0.634379263301501	.	222520001	222880000	#FF9191	1	0.75
chr2	222880001	223520000	B.1.1.1.2.1.1.2	0.461118690313779	.	222880001	223520000	#DADAFF	1	0.5
chr2	223520001	223800000	A.2.1.1.2.2.2.2.2.1	0.648021828103683	.	223520001	223800000	#FF9191	1	0.75
chr2	223800001	224080000	B.1.2.1.2.1.2.1.1	0.343792633015007	.	223800001	224080000	#9191FF	1	0.375
chr2	224080001	224360000	B.2.1.1.2.2.1.1.1	0.210095497953615	.	224080001	224360000	#4848FF	1	0.25
chr2	224360001	224520000	B.1.1.2.2.1.2.1.1.1	0.403819918144611	.	224360001	224520000	#DADAFF	1	0.5
chr2	224520001	224840000	A.2.2.1.2.2.2.1.2	0.547066848567531	.	224520001	224840000	#FFDADA	1	0.625
chr2	224840001	225240000	B.2.1.1.2.1.2.2.1	0.212824010914052	.	224840001	225240000	#4848FF	1	0.25
chr2	225240001	225480000	A.2.2.2.2.1.2.1.1.1.2.2	0.517053206002729	.	225240001	225480000	#FFDADA	1	0.625
chr2	225480001	225920000	B.2.1.2.1.1.1.1.2.2	0.197817189631651	.	225480001	225920000	#4848FF	1	0.25
chr2	225920001	226240000	B.2.2.1.1.2.2.1	0.0954979536152797	.	225920001	226240000	#0000FF	1	0.125
chr2	226240001	226520000	B.2.2.1.1.2.1.1.1.2.2	0.105047748976808	.	226240001	226520000	#0000FF	1	0.125
chr2	226520001	226960000	B.2.2.1.1.2.1.2.2.1	0.0995907230559345	.	226520001	226960000	#0000FF	1	0.125
chr2	226960001	227200000	B.2.1.2.1.1.2.2.2.1	0.189631650750341	.	226960001	227200000	#4848FF	1	0.25
chr2	227200001	228000000	B.2.2.1.1.2.1.2.2.2.1	0.0982264665757162	.	227200001	228000000	#0000FF	1	0.125
chr2	228000001	228240000	A.2.1.1.2.2.2.2.1	0.649386084583902	.	228000001	228240000	#FF9191	1	0.75
chr2	228240001	228440000	A.2.1.2.2.2.2.1.2.1.2	0.590723055934516	.	228240001	228440000	#FF9191	1	0.75
chr2	228440001	228720000	A.2.2.2.2.2.2.2	0.496589358799454	.	228440001	228720000	#FFDADA	1	0.625
chr2	228720001	229240000	B.2.1.2.1.1.2.1.2	0.192360163710778	.	228720001	229240000	#4848FF	1	0.25
chr2	229240001	229560000	B.2.1.2.1.2.2.1	0.181446111869031	.	229240001	229560000	#4848FF	1	0.25
chr2	229560001	229920000	B.2.2.1.2.1.2.1.2.1	0.0859481582537517	.	229560001	229920000	#0000FF	1	0.125
chr2	229920001	230200000	B.2.2.1.1.2.1.1.1.2.1	0.106412005457026	.	229920001	230200000	#0000FF	1	0.125
chr2	230200001	230640000	B.2.1.1.2.2.1.1.2.1	0.208731241473397	.	230200001	230640000	#4848FF	1	0.25
chr2	230640001	230840000	A.2.1.2.2.2.2.1.2.2	0.589358799454297	.	230640001	230840000	#FF9191	1	0.75
chr2	230840001	231080000	B.1.1.2.2.1.2.1.2.1	0.401091405184175	.	230840001	231080000	#DADAFF	1	0.5
chr2	231080001	231160000	B.1.2.1.2.1.2.1.2.1	0.342428376534789	.	231080001	231160000	#9191FF	1	0.375
chr2	231160001	231680000	B.1.1.2.2.2.2.2	0.386084583901774	.	231160001	231680000	#DADAFF	1	0.5
chr2	231680001	231920000	A.1.2.1.1.2.2.2.2.1.1.1	0.815825375170532	.	231680001	231920000	#FF4848	1	0.875
chr2	231920001	232320000	A.1.1.1.2.1.1.1.2.1	0.972714870395634	.	231920001	232320000	#FF0000	1	1
chr2	232320001	232680000	A.1.1.1.1.1.1.2.2.2	0.994542974079127	.	232320001	232680000	#FF0000	1	1
chr2	232680001	233400000	A.1.1.2.2.2.1.1.1.2	0.900409276944065	.	232680001	233400000	#FF0000	1	1
chr2	233400001	233640000	A.1.1.2.2.2.1.1.1.1	0.901773533424284	.	233400001	233640000	#FF0000	1	1
chr2	233640001	234000000	A.1.1.2.1.1.1.2.1.1.2	0.946793997271487	.	233640001	234000000	#FF0000	1	1
chr2	234040001	234200000	A.1.1.2.1.1.1.2.1.1.2	0.946793997271487	.	234040001	234200000	#FF0000	1	1
chr2	234200001	234440000	A.1.2.1.2.1.1.2.1.2.2.2	0.796725784447476	.	234200001	234440000	#FF4848	1	0.875
chr2	234440001	234800000	A.1.2.1.1.1.1.2.2.2	0.854024556616644	.	234440001	234800000	#FF4848	1	0.875
chr2	234800001	235440000	A.1.2.2.1.2.1.1.1	0.753069577080491	.	234800001	235440000	#FF4848	1	0.875
chr2	235440001	235840000	A.2.1.1.1.2.2.2.2.1.1	0.669849931787176	.	235440001	235840000	#FF9191	1	0.75
chr2	235840001	236040000	A.2.1.2.1.2.2.2.1	0.612551159618008	.	235840001	236040000	#FF9191	1	0.75
chr2	236040001	236680000	A.2.1.2.1.2.2.1.2	0.613915416098226	.	236040001	236680000	#FF9191	1	0.75
chr2	236680001	237160000	A.2.2.2.1.1.2.1.1	0.536152796725784	.	236680001	237160000	#FFDADA	1	0.625
chr2	237160001	237440000	B.1.1.2.1.2.1.2.2.2	0.417462482946794	.	237160001	237440000	#DADAFF	1	0.5
chr2	237440001	238000000	B.1.1.2.1.2.1.2.2.1	0.418826739427012	.	237440001	238000000	#DADAFF	1	0.5
chr2	238000001	238360000	B.1.2.1.2.2.1.1.1	0.334242837653479	.	238000001	238360000	#9191FF	1	0.375
chr2	238360001	238560000	A.2.2.2.1.1.2.1.2.2.2	0.53206002728513	.	238360001	238560000	#FFDADA	1	0.625
chr2	238560001	238760000	A.2.1.1.1.2.1.1.2	0.680763983628922	.	238560001	238760000	#FF9191	1	0.75
chr2	238760001	239040000	A.1.2.1.2.1.1.2.1.2.2.1	0.798090040927694	.	238760001	239040000	#FF4848	1	0.875
chr2	239040001	239200000	A.1.2.2.2.2.2.1.1.2	0.705320600272851	.	239040001	239200000	#FF4848	1	0.875
chr2	239200001	239400000	A.2.1.1.1.2.2.1.2	0.673942701227831	.	239200001	239400000	#FF9191	1	0.75
chr2	239400001	239720000	B.1.1.2.1.2.1.2.1	0.420190995907231	.	239400001	239720000	#DADAFF	1	0.5
chr2	239720001	239800000	B.1.1.1.2.2.1.2	0.448840381991814	.	239720001	239800000	#DADAFF	1	0.5
chr2	239840001	239920000	B.1.1.1.2.2.1.2	0.448840381991814	.	239840001	239920000	#DADAFF	1	0.5
chr2	239920001	240320000	A.2.1.2.1.2.1.2.2	0.618008185538881	.	239920001	240320000	#FF9191	1	0.75
chr2	240320001	240920000	A.2.2.2.1.1.2.2.1.1	0.530695770804911	.	240320001	240920000	#FFDADA	1	0.625
chr2	240920001	241120000	A.2.1.2.2.1.1.1	0.609822646657572	.	240920001	241120000	#FF9191	1	0.75
chr2	241120001	241400000	A.2.1.2.2.1.1.2	0.608458390177353	.	241120001	241400000	#FF9191	1	0.75
chr2	241400001	241640000	A.2.1.1.1.1.1.1.1.2	0.695770804911323	.	241400001	241640000	#FF9191	1	0.75
chr2	241640001	242000000	A.1.2.2.2.2.2.2.1.1	0.702592087312415	.	241640001	242000000	#FF4848	1	0.875
chr2	242000001	242200000	A.1.2.2.1.2.1.2.2	0.747612551159618	.	242000001	242200000	#FF4848	1	0.875
chr2	242200001	242680000	A.1.1.2.1.1.1.2.2.2	0.941336971350614	.	242200001	242680000	#FF0000	1	1
chr2	242680001	242840000	A.1.2.2.2.2.2.1.1.1.2	0.70668485675307	.	242680001	242840000	#FF4848	1	0.875
chr2	242840001	243080000	A.1.2.2.1.2.2.1.1.1	0.7462482946794	.	242840001	243080000	#FF4848	1	0.875
chr3	40001	400000	A.1.2.2.2.2.2.1.2.2	0.690671031096563	.	40001	400000	#FF4848	1	0.875
chr3	400001	600000	B.1.1.1.1.2.1.1.2	0.389525368248772	.	400001	600000	#DADAFF	1	0.5
chr3	600001	920000	B.2.2.1.1.2.1.1.2.2.2	0.0801963993453355	.	600001	920000	#0000FF	1	0.125
chr3	920001	1080000	B.2.1.2.1.1.2.1.2	0.168576104746318	.	920001	1080000	#4848FF	1	0.25
chr3	1080001	1320000	B.2.1.1.2.2.1.1	0.181669394435352	.	1080001	1320000	#4848FF	1	0.25
chr3	1320001	1640000	B.1.1.1.2.2.2.2	0.350245499181669	.	1320001	1640000	#DADAFF	1	0.5
chr3	1640001	1840000	B.2.1.1.1.1.2.2.1.1	0.240589198036007	.	1640001	1840000	#4848FF	1	0.25
chr3	1840001	2240000	B.2.2.1.1.2.1.1.2.2.1	0.0818330605564648	.	1840001	2240000	#0000FF	1	0.125
chr3	2240001	2280000	B.2.2.2.2.1.2.1.1	0.0130932896890344	.	2240001	2280000	#0000FF	1	0.125
chr3	2320001	2800000	B.2.2.2.2.1.2.1.1	0.0130932896890344	.	2320001	2800000	#0000FF	1	0.125
chr3	2800001	3200000	B.2.1.2.2.1.2.2.1.2	0.129296235679214	.	2800001	3200000	#4848FF	1	0.25
chr3	3200001	3480000	B.2.2.1.1.1.2.2.2.2.1	0.088379705400982	.	3200001	3480000	#0000FF	1	0.125
chr3	3480001	3800000	B.2.2.2.2.1.2.1.2	0.0114566284779051	.	3480001	3800000	#0000FF	1	0.125
chr3	3800001	3920000	B.2.1.1.1.2.1.2.1.2.1	0.227495908346972	.	3800001	3920000	#4848FF	1	0.25
chr3	3920001	4080000	B.2.1.2.1.1.2.1.1	0.170212765957447	.	3920001	4080000	#4848FF	1	0.25
chr3	4080001	4360000	B.2.1.2.1.1.2.2	0.166939443535188	.	4080001	4360000	#4848FF	1	0.25
chr3	4360001	4680000	A.2.2.1.1.2.1.2.1.2.2	0.502454991816694	.	4360001	4680000	#FFDADA	1	0.625
chr3	4680001	5280000	A.1.2.2.2.2.2.1.2.1.2	0.692307692307692	.	4680001	5280000	#FF4848	1	0.875
chr3	5280001	5560000	B.2.1.2.2.1.2.1.2.2	0.132569558101473	.	5280001	5560000	#4848FF	1	0.25
chr3	5600001	5720000	B.2.1.2.2.1.2.1.2.2	0.132569558101473	.	5600001	5720000	#4848FF	1	0.25
chr3	5760001	5960000	B.2.2.2.2.1.1.2.1.1	0.0180032733224223	.	5760001	5960000	#0000FF	1	0.125
chr3	6000001	6120000	B.2.2.2.2.1.1.2.1.1	0.0180032733224223	.	6000001	6120000	#0000FF	1	0.125
chr3	6200001	6240000	B.2.2.1.1.2.1.1.2.1	0.0834697217675941	.	6200001	6240000	#0000FF	1	0.125
chr3	6320001	6360000	B.2.2.1.1.2.1.1.2.1	0.0834697217675941	.	6320001	6360000	#0000FF	1	0.125
chr3	6400001	6520000	B.2.2.1.1.2.1.1.2.1	0.0834697217675941	.	6400001	6520000	#0000FF	1	0.125
chr3	6560001	6640000	B.2.2.1.1.2.1.1.2.1	0.0834697217675941	.	6560001	6640000	#0000FF	1	0.125
chr3	6680001	6880000	B.2.2.1.1.2.1.1.2.1	0.0834697217675941	.	6680001	6880000	#0000FF	1	0.125
chr3	6880001	7240000	B.2.1.2.2.1.2.1.1	0.135842880523732	.	6880001	7240000	#4848FF	1	0.25
chr3	7240001	7320000	B.2.2.1.1.2.2.2.1.1	0.072013093289689	.	7240001	7320000	#0000FF	1	0.125
chr3	7360001	7520000	B.2.2.1.1.2.2.2.1.1	0.072013093289689	.	7360001	7520000	#0000FF	1	0.125
chr3	7560001	8280000	B.2.2.2.2.2.2.1	0.00327332242225859	.	7560001	8280000	#0000FF	1	0.125
chr3	8280001	8480000	B.2.1.1.1.2.1.2.2.2.1.1	0.222585924713584	.	8280001	8480000	#4848FF	1	0.25
chr3	8480001	8720000	B.1.1.1.1.2.1.1.1.2	0.391162029459902	.	8480001	8720000	#DADAFF	1	0.5
chr3	8720001	8920000	A.2.2.1.2.1.1.1.2	0.48772504091653	.	8720001	8920000	#FFDADA	1	0.625
chr3	8920001	9400000	A.1.2.1.2.1.1.1.1.1	0.818330605564648	.	8920001	9400000	#FF4848	1	0.875
chr3	9400001	9760000	A.1.1.1.2.2.1.2.1	0.947626841243863	.	9400001	9760000	#FF0000	1	1
chr3	9760001	10200000	A.1.1.1.1.2.1.1.1	0.988543371522095	.	9760001	10200000	#FF0000	1	1
chr3	10200001	10360000	A.1.1.2.2.1.1.1.2.1	0.891980360065466	.	10200001	10360000	#FF0000	1	1
chr3	10360001	10800000	A.2.1.1.2.1.1.2.1.1	0.636661211129296	.	10360001	10800000	#FF9191	1	0.75
chr3	10800001	11120000	A.2.2.1.2.2.1.2.1	0.469721767594108	.	10800001	11120000	#FFDADA	1	0.625
chr3	11120001	11400000	A.2.1.1.2.1.1.2.2.2.2	0.62684124386252	.	11120001	11400000	#FF9191	1	0.75
chr3	11400001	11680000	A.1.2.2.1.2.1.1	0.739770867430442	.	11400001	11680000	#FF4848	1	0.875
chr3	11680001	11880000	A.1.2.1.1.2.1.1.2.1	0.829787234042553	.	11680001	11880000	#FF4848	1	0.875
chr3	11880001	12240000	A.1.2.1.1.2.1.1.1	0.831423895253682	.	11880001	12240000	#FF4848	1	0.875
chr3	12240001	12600000	A.1.1.2.2.1.2.1.1.1	0.880523731587561	.	12240001	12600000	#FF0000	1	1
chr3	12600001	12880000	A.1.1.1.2.2.1.2.2	0.945990180032733	.	12600001	12880000	#FF0000	1	1
chr3	12880001	13040000	A.1.2.2.1.1.2.2.1	0.746317512274959	.	12880001	13040000	#FF4848	1	0.875
chr3	13040001	13520000	A.1.1.2.2.2.1.1.2.2	0.865793780687398	.	13040001	13520000	#FF0000	1	1
chr3	13520001	13720000	A.1.2.2.1.2.2.2	0.733224222585925	.	13520001	13720000	#FF4848	1	0.875
chr3	13720001	13960000	A.2.1.2.2.1.1.1.1.2	0.556464811783961	.	13720001	13960000	#FF9191	1	0.75
chr3	13960001	14200000	A.2.1.2.2.1.1.1.1.1	0.55810147299509	.	13960001	14200000	#FF9191	1	0.75
chr3	14200001	14680000	A.1.1.2.2.2.1.1.2.1	0.867430441898527	.	14200001	14680000	#FF0000	1	1
chr3	14680001	15120000	A.1.1.2.2.2.2.1.2	0.852700490998363	.	14680001	15120000	#FF0000	1	1
chr3	15120001	15640000	A.1.1.1.1.2.1.2	0.983633387888707	.	15120001	15640000	#FF0000	1	1
chr3	15640001	15880000	A.1.2.1.2.1.1.1.1.2.2	0.81505728314239	.	15640001	15880000	#FF4848	1	0.875
chr3	15880001	16280000	A.2.1.2.2.2.2.1.1	0.540098199672668	.	15880001	16280000	#FF9191	1	0.75
chr3	16280001	16600000	A.2.1.1.1.2.1.1.2	0.662847790507365	.	16280001	16600000	#FF9191	1	0.75
chr3	16600001	17080000	A.1.1.1.2.1.1.2.2	0.960720130932897	.	16600001	17080000	#FF0000	1	1
chr3	17080001	17280000	A.2.1.1.1.2.2.2.1.1	0.649754500818331	.	17080001	17280000	#FF9191	1	0.75
chr3	17280001	17480000	A.2.1.2.2.2.2.2.2	0.531914893617021	.	17280001	17480000	#FF9191	1	0.75
chr3	17480001	17880000	A.2.1.1.1.2.2.2.2.1.1	0.646481178396072	.	17480001	17880000	#FF9191	1	0.75
chr3	17880001	18320000	A.2.1.1.1.2.2.2.2.2	0.643207855973813	.	17880001	18320000	#FF9191	1	0.75
chr3	18320001	18480000	A.2.2.2.2.2.1.2.2.1	0.415711947626841	.	18320001	18480000	#FFDADA	1	0.625
chr3	18480001	18880000	B.2.1.2.2.1.2.2.2	0.127659574468085	.	18480001	18880000	#4848FF	1	0.25
chr3	18880001	19080000	B.2.1.1.1.2.2.2.1	0.214402618657938	.	18880001	19080000	#4848FF	1	0.25
chr3	19080001	19360000	B.2.1.1.1.2.2.1.1	0.217675941080196	.	19080001	19360000	#4848FF	1	0.25
chr3	19360001	19560000	B.2.2.1.1.1.2.2.2.1.2	0.0900163666121113	.	19360001	19560000	#0000FF	1	0.125
chr3	19560001	19960000	B.2.2.1.1.1.2.2.2.1.1	0.0916530278232406	.	19560001	19960000	#0000FF	1	0.125
chr3	19960001	20240000	A.2.2.2.2.1.1.2.1	0.44189852700491	.	19960001	20240000	#FFDADA	1	0.625
chr3	20240001	20440000	B.2.1.1.1.2.1.2.1.2.2	0.225859247135843	.	20240001	20440000	#4848FF	1	0.25
chr3	20440001	20640000	B.2.2.1.1.2.1.2.2	0.0769230769230769	.	20440001	20640000	#0000FF	1	0.125
chr3	20640001	20960000	B.2.2.1.1.1.2.2.1.2	0.0932896890343699	.	20640001	20960000	#0000FF	1	0.125
chr3	20960001	21360000	B.2.2.1.1.1.2.1	0.0981996726677578	.	20960001	21360000	#0000FF	1	0.125
chr3	21360001	21600000	B.2.1.1.1.2.1.2.2.2.2	0.219312602291326	.	21360001	21600000	#4848FF	1	0.25
chr3	21600001	22000000	B.1.2.2.1.2.1	0.276595744680851	.	21600001	22000000	#9191FF	1	0.375
chr3	22000001	22200000	B.2.2.1.1.1.2.2.1.1.1	0.0965630114566285	.	22000001	22200000	#0000FF	1	0.125
chr3	22200001	22520000	B.2.2.2.2.1.2.2.1	0.00981996726677578	.	22200001	22520000	#0000FF	1	0.125
chr3	22520001	22920000	B.2.2.2.2.2.2.2	0.0016366612111293	.	22520001	22920000	#0000FF	1	0.125
chr3	22920001	23040000	B.2.1.1.1.2.1.2.1.1	0.229132569558101	.	22920001	23040000	#4848FF	1	0.25
chr3	23040001	23200000	B.2.1.1.1.2.1.1.2	0.230769230769231	.	23040001	23200000	#4848FF	1	0.25
chr3	23200001	23520000	B.1.1.1.1.2.1.1.1.1	0.392798690671031	.	23200001	23520000	#DADAFF	1	0.5
chr3	23520001	24000000	A.1.2.2.2.2.2.1.2.1.1	0.693944353518822	.	23520001	24000000	#FF4848	1	0.875
chr3	24000001	24320000	A.2.1.2.1.1.2.1.1	0.585924713584288	.	24000001	24320000	#FF9191	1	0.75
chr3	24320001	24720000	A.1.2.1.2.1.2.1.2	0.803600654664484	.	24320001	24720000	#FF4848	1	0.875
chr3	24720001	25000000	B.1.2.1.1.1.2.1	0.310965630114566	.	24720001	25000000	#9191FF	1	0.375
chr3	25000001	25280000	B.1.2.2.1.1.2.1.1	0.284779050736498	.	25000001	25280000	#9191FF	1	0.375
chr3	25280001	25640000	B.1.1.2.2.2.1.1	0.333878887070376	.	25280001	25640000	#DADAFF	1	0.5
chr3	25640001	25920000	A.2.2.2.2.2.1.2.2.2	0.414075286415712	.	25640001	25920000	#FFDADA	1	0.625
chr3	25920001	26400000	B.2.2.2.2.1.1.2.2	0.0147299509001637	.	25920001	26400000	#0000FF	1	0.125
chr3	26440001	26680000	B.2.2.1.1.1.2.2.1.1.2	0.0949263502454992	.	26440001	26680000	#0000FF	1	0.125
chr3	26680001	26840000	B.2.2.1.1.1.1.2.1	0.103109656301146	.	26680001	26840000	#0000FF	1	0.125
chr3	26840001	27000000	B.2.2.1.1.1.1.2.2.1	0.101472995090016	.	26840001	27000000	#0000FF	1	0.125
chr3	27000001	27160000	B.1.2.2.1.1.2.1.2	0.283142389525368	.	27000001	27160000	#9191FF	1	0.375
chr3	27160001	27360000	B.2.1.1.1.2.2.2.2	0.212765957446809	.	27160001	27360000	#4848FF	1	0.25
chr3	27360001	27720000	A.2.2.2.2.1.2.2.1	0.428805237315876	.	27360001	27720000	#FFDADA	1	0.625
chr3	27720001	28000000	B.2.2.1.1.1.2.2.2.2.2	0.0867430441898527	.	27720001	28000000	#0000FF	1	0.125
chr3	28000001	28400000	B.2.2.1.1.2.2.2.1.2	0.0703764320785597	.	28000001	28400000	#0000FF	1	0.125
chr3	28400001	28840000	B.2.2.1.1.2.1.2.1	0.0785597381342062	.	28400001	28840000	#0000FF	1	0.125
chr3	28840001	29080000	B.2.1.2.2.1.1.1.1	0.144026186579378	.	28840001	29080000	#4848FF	1	0.25
chr3	29080001	29280000	B.2.1.1.1.1.1.1	0.247135842880524	.	29080001	29280000	#4848FF	1	0.25
chr3	29280001	29680000	B.1.1.1.2.1.2.2.1	0.364975450081833	.	29280001	29680000	#DADAFF	1	0.5
chr3	29680001	30040000	A.2.2.2.2.2.2.1.2	0.409165302782324	.	29680001	30040000	#FFDADA	1	0.625
chr3	30040001	30320000	A.2.1.1.1.2.2.1.2	0.65139116202946	.	30040001	30320000	#FF9191	1	0.75
chr3	30320001	30560000	A.2.1.1.1.2.2.2.2.1.2	0.644844517184943	.	30320001	30560000	#FF9191	1	0.75
chr3	30560001	30800000	A.1.2.2.2.2.2.1.1	0.695581014729951	.	30560001	30800000	#FF4848	1	0.875
chr3	30800001	31280000	A.1.2.1.2.1.2.2.2.2	0.79050736497545	.	30800001	31280000	#FF4848	1	0.875
chr3	31280001	31600000	A.1.2.2.2.1.1.2.1.1	0.728314238952537	.	31280001	31600000	#FF4848	1	0.875
chr3	31600001	31880000	A.1.2.1.2.1.2.2.1.2.1.2	0.797054009819967	.	31600001	31880000	#FF4848	1	0.875
chr3	31880001	32200000	A.1.1.1.2.1.1.1.2.1	0.965630114566285	.	31880001	32200000	#FF0000	1	1
chr3	32200001	32520000	A.1.1.1.2.1.1.1.1.2.2	0.967266775777414	.	32200001	32520000	#FF0000	1	1
chr3	32520001	32760000	A.1.1.1.2.1.1.1.1.1.2	0.970540098199673	.	32520001	32760000	#FF0000	1	1
chr3	32760001	32960000	A.1.1.1.2.1.1.1.1.1.1	0.972176759410802	.	32760001	32960000	#FF0000	1	1
chr3	32960001	33160000	A.1.1.2.1.2.2.1.2.2	0.900163666121113	.	32960001	33160000	#FF0000	1	1
chr3	33160001	33480000	A.1.1.2.1.1.1.2.2	0.926350245499182	.	33160001	33480000	#FF0000	1	1
chr3	33480001	33880000	A.1.2.1.2.1.2.1.1.1	0.806873977086743	.	33480001	33880000	#FF4848	1	0.875
chr3	33880001	34080000	B.1.2.2.2.1.2.2	0.253682487725041	.	33880001	34080000	#9191FF	1	0.375
chr3	34080001	34160000	B.2.1.1.1.2.1.2.2.2.1.2	0.220949263502455	.	34080001	34160000	#4848FF	1	0.25
chr3	34160001	34360000	B.2.1.2.2.1.2.2.1.1	0.130932896890344	.	34160001	34360000	#4848FF	1	0.25
chr3	34360001	34760000	B.2.2.2.2.1.2.2.2	0.00818330605564648	.	34360001	34760000	#0000FF	1	0.125
chr3	34760001	35240000	B.2.2.2.2.1.1.1	0.0196399345335516	.	34760001	35240000	#0000FF	1	0.125
chr3	35240001	35520000	B.2.2.1.1.2.2.1.1	0.0752864157119476	.	35240001	35520000	#0000FF	1	0.125
chr3	35520001	36000000	B.2.1.1.1.2.2.1.2	0.216039279869067	.	35520001	36000000	#4848FF	1	0.25
chr3	36000001	36400000	B.2.2.2.2.1.1.2.1.2	0.016366612111293	.	36000001	36400000	#0000FF	1	0.125
chr3	36400001	36760000	B.2.1.2.2.1.2.1.2.1	0.134206219312602	.	36400001	36760000	#4848FF	1	0.25
chr3	36760001	37000000	B.1.2.1.1.1.2.2	0.309328968903437	.	36760001	37000000	#9191FF	1	0.375
chr3	37000001	37320000	A.1.2.1.2.1.2.1.1.2	0.805237315875614	.	37000001	37320000	#FF4848	1	0.875
chr3	37320001	37880000	A.1.2.1.2.1.1.2.2	0.808510638297872	.	37320001	37880000	#FF4848	1	0.875
chr3	37880001	38040000	A.1.2.1.2.1.2.2.1.2.1.1	0.798690671031097	.	37880001	38040000	#FF4848	1	0.875
chr3	38040001	38320000	A.1.1.2.2.2.1.1.1.2	0.869067103109656	.	38040001	38320000	#FF0000	1	1
chr3	38320001	38560000	A.1.2.2.2.2.1.1.1.1	0.707037643207856	.	38320001	38560000	#FF4848	1	0.875
chr3	38560001	38760000	A.2.2.2.1.2.1.2	0.453355155482815	.	38560001	38760000	#FFDADA	1	0.625
chr3	38760001	39120000	B.1.1.2.1.2	0.343698854337152	.	38760001	39120000	#DADAFF	1	0.5
chr3	39120001	39440000	A.1.2.2.2.2.1.1.1.2	0.705400981996727	.	39120001	39440000	#FF4848	1	0.875
chr3	39440001	39840000	A.2.2.1.2.1.1.1.1	0.48936170212766	.	39440001	39840000	#FFDADA	1	0.625
chr3	39840001	40200000	B.1.1.1.1.1.2.2.2.1.1	0.397708674304419	.	39840001	40200000	#DADAFF	1	0.5
chr3	40200001	40360000	A.2.2.2.2.1.2.2.2	0.427168576104746	.	40200001	40360000	#FFDADA	1	0.625
chr3	40360001	40560000	A.2.2.1.2.2.2.2	0.463175122749591	.	40360001	40560000	#FFDADA	1	0.625
chr3	40560001	41000000	B.1.2.2.2.1.1.1.1	0.261865793780687	.	40560001	41000000	#9191FF	1	0.375
chr3	41000001	41360000	B.1.2.2.2.1.2.1.1	0.2569558101473	.	41000001	41360000	#9191FF	1	0.375
chr3	41360001	41960000	B.2.1.1.1.2.1.1.1	0.23240589198036	.	41360001	41960000	#4848FF	1	0.25
chr3	41960001	42240000	A.1.2.2.2.2.1.1.2	0.703764320785597	.	41960001	42240000	#FF4848	1	0.875
chr3	42240001	42600000	A.2.2.1.2.2.2.1.2	0.46481178396072	.	42240001	42600000	#FFDADA	1	0.625
chr3	42600001	42960000	A.1.1.2.2.2.2.1.1	0.854337152209493	.	42600001	42960000	#FF0000	1	1
chr3	42960001	43160000	A.2.2.1.2.2.2.1.1	0.466448445171849	.	42960001	43160000	#FFDADA	1	0.625
chr3	43160001	43560000	A.2.1.2.2.1.1.2	0.553191489361702	.	43160001	43560000	#FF9191	1	0.75
chr3	43560001	43760000	A.2.1.1.1.2.1.2.1.2.1	0.659574468085106	.	43560001	43760000	#FF9191	1	0.75
chr3	43760001	44000000	A.2.2.2.1.2.1.1.2	0.454991816693944	.	43760001	44000000	#FFDADA	1	0.625
chr3	44000001	44320000	A.2.2.1.2.2.1.2.2	0.468085106382979	.	44000001	44320000	#FFDADA	1	0.625
chr3	44320001	44520000	A.2.1.1.2.1.1.2.1.2.2	0.633387888707038	.	44320001	44520000	#FF9191	1	0.75
chr3	44520001	44800000	A.2.1.2.2.1.2.2.2	0.545008183306056	.	44520001	44800000	#FF9191	1	0.75
chr3	44800001	45040000	A.1.2.1.1.2.1.1.2.2.2	0.826513911620295	.	44800001	45040000	#FF4848	1	0.875
chr3	45040001	45480000	A.1.2.1.1.2.2.2.2	0.819967266775777	.	45040001	45480000	#FF4848	1	0.875
chr3	45480001	45760000	A.1.2.1.1.1.1.2.2	0.83633387888707	.	45480001	45760000	#FF4848	1	0.875
chr3	45760001	45960000	A.2.1.1.2.1.2.2.1.1.2.2	0.620294599018003	.	45760001	45960000	#FF9191	1	0.75
chr3	45960001	46240000	A.2.2.2.1.2.1.1.1	0.456628477905074	.	45960001	46240000	#FFDADA	1	0.625
chr3	46240001	46520000	A.2.2.2.1.1.1.2	0.459901800327332	.	46240001	46520000	#FFDADA	1	0.625
chr3	46520001	46680000	A.1.2.2.1.2.2.1	0.734860883797054	.	46520001	46680000	#FF4848	1	0.875
chr3	46680001	46960000	A.2.1.1.2.1.2.2.1.1.1	0.623567921440262	.	46680001	46960000	#FF9191	1	0.75
chr3	46960001	47440000	A.1.1.1.2.2.1.1	0.949263502454992	.	46960001	47440000	#FF0000	1	1
chr3	47440001	47880000	A.1.1.2.2.2.1.2.1.1	0.864157119476268	.	47440001	47880000	#FF0000	1	1
chr3	47880001	48240000	A.1.2.1.1.1.1.2.1.1.2	0.839607201309329	.	47880001	48240000	#FF4848	1	0.875
chr3	48240001	48640000	A.1.2.2.1.1.1.2.1.2	0.751227495908347	.	48240001	48640000	#FF4848	1	0.875
chr3	48640001	48760000	A.2.1.1.2.2.2.2.1.2	0.608837970540098	.	48640001	48760000	#FF9191	1	0.75
chr3	48760001	49000000	A.1.2.2.1.1.1.1.1	0.756137479541735	.	48760001	49000000	#FF4848	1	0.875
chr3	49000001	49360000	A.1.2.1.1.1.2.2	0.833060556464812	.	49000001	49360000	#FF4848	1	0.875
chr3	49360001	49520000	A.1.2.2.1.1.2.2.2.2.1	0.7430441898527	.	49360001	49520000	#FF4848	1	0.875
chr3	49520001	49760000	A.2.1.1.2.2.2.2.2	0.607201309328969	.	49520001	49760000	#FF9191	1	0.75
chr3	49760001	49920000	A.1.2.2.1.1.2.2.2.2.2	0.741407528641571	.	49760001	49920000	#FF4848	1	0.875
chr3	49920001	50160000	A.1.2.2.1.1.1.1.2	0.754500818330606	.	49920001	50160000	#FF4848	1	0.875
chr3	50160001	50360000	A.2.1.1.2.2.2.1	0.612111292962357	.	50160001	50360000	#FF9191	1	0.75
chr3	50360001	50640000	A.1.2.2.1.1.2.2.2.1	0.74468085106383	.	50360001	50640000	#FF4848	1	0.875
chr3	50640001	51000000	A.2.1.1.2.2.1	0.613747954173486	.	50640001	51000000	#FF9191	1	0.75
chr3	51000001	51440000	A.2.2.1.2.2.1.1.1	0.472995090016367	.	51000001	51440000	#FFDADA	1	0.625
chr3	51440001	51760000	A.1.2.1.1.1.2.1	0.834697217675941	.	51440001	51760000	#FF4848	1	0.875
chr3	51760001	51960000	A.2.2.1.2.2.1.1.2	0.471358428805237	.	51760001	51960000	#FFDADA	1	0.625
chr3	51960001	52240000	A.2.1.1.2.2.2.2.1.1	0.610474631751228	.	51960001	52240000	#FF9191	1	0.75
chr3	52240001	52560000	A.1.2.2.1.1.1.2.1.1	0.752864157119476	.	52240001	52560000	#FF4848	1	0.875
chr3	52560001	52800000	A.1.2.2.1.1.1.2.2	0.749590834697218	.	52560001	52800000	#FF4848	1	0.875
chr3	52800001	53120000	A.1.2.1.1.1.1.2.1.1.1	0.841243862520458	.	52800001	53120000	#FF4848	1	0.875
chr3	53120001	53320000	A.1.2.1.1.1.1.2.1.2	0.8379705400982	.	53120001	53320000	#FF4848	1	0.875
chr3	53320001	53720000	A.1.2.2.1.2.1.2.2	0.736497545008183	.	53320001	53720000	#FF4848	1	0.875
chr3	53720001	53920000	A.2.1.2.2.1.1.1.2	0.554828150572831	.	53720001	53920000	#FF9191	1	0.75
chr3	53920001	54160000	A.2.1.1.2.1.1.2.1.2.1	0.635024549918167	.	53920001	54160000	#FF9191	1	0.75
chr3	54160001	54440000	A.2.2.2.1.1.1.1	0.461538461538462	.	54160001	54440000	#FFDADA	1	0.625
chr3	54440001	54840000	A.2.1.1.2.1.1.2.2.1.2	0.630114566284779	.	54440001	54840000	#FF9191	1	0.75
chr3	54840001	55520000	A.2.1.1.2.1.1.2.2.1.1	0.631751227495908	.	54840001	55520000	#FF9191	1	0.75
chr3	55520001	55800000	A.2.1.1.2.1.1.1.1.1	0.641571194762684	.	55520001	55800000	#FF9191	1	0.75
chr3	55800001	56120000	A.1.1.2.2.1.2.2	0.872340425531915	.	55800001	56120000	#FF0000	1	1
chr3	56120001	56360000	A.2.1.1.2.1.1.1.2	0.638297872340426	.	56120001	56360000	#FF9191	1	0.75
chr3	56360001	56640000	A.1.2.1.1.2.2.1	0.823240589198036	.	56360001	56640000	#FF4848	1	0.875
chr3	56640001	57080000	A.1.1.2.2.1.2.1.1.2.1	0.878887070376432	.	56640001	57080000	#FF0000	1	1
chr3	57080001	57320000	A.1.1.2.2.1.2.1.1.2.2	0.877250409165303	.	57080001	57320000	#FF0000	1	1
chr3	57320001	57520000	A.2.1.1.2.1.1.1.1.2	0.639934533551555	.	57320001	57520000	#FF9191	1	0.75
chr3	57520001	57960000	A.1.1.1.1.2.1.1.2.1	0.986906710310966	.	57520001	57960000	#FF0000	1	1
chr3	57960001	58160000	A.1.2.1.1.2.1.1.2.2.1	0.828150572831424	.	57960001	58160000	#FF4848	1	0.875
chr3	58160001	58520000	A.1.1.1.1.2.1.1.2.2	0.985270049099836	.	58160001	58520000	#FF0000	1	1
chr3	58520001	58760000	A.2.1.2.2.2.2.1.2.2	0.536824877250409	.	58520001	58760000	#FF9191	1	0.75
chr3	58760001	58960000	A.2.2.2.1.2.2.2.2	0.448445171849427	.	58760001	58960000	#FFDADA	1	0.625
chr3	58960001	59160000	A.2.1.2.2.2.2.1.2.1	0.538461538461538	.	58960001	59160000	#FF9191	1	0.75
chr3	59160001	59320000	A.2.2.2.1.1.2	0.458265139116203	.	59160001	59320000	#FFDADA	1	0.625
chr3	59320001	59520000	A.2.2.2.1.2.2.2.1	0.450081833060556	.	59320001	59520000	#FFDADA	1	0.625
chr3	59520001	59640000	A.2.2.1.2.1.1.2.2.1.1	0.484451718494272	.	59520001	59640000	#FFDADA	1	0.625
chr3	59640001	59840000	A.2.1.1.2.1.1.2.2.2.1	0.62847790507365	.	59640001	59840000	#FF9191	1	0.75
chr3	59840001	60160000	A.1.1.2.1.2.2.1.1.2.2	0.905073649754501	.	59840001	60160000	#FF0000	1	1
chr3	60160001	60480000	A.1.2.1.2.1.1.1.1.2.1	0.816693944353519	.	60160001	60480000	#FF4848	1	0.875
chr3	60480001	60800000	A.1.2.2.2.2.1.2.1.2.1	0.700490998363339	.	60480001	60800000	#FF4848	1	0.875
chr3	60800001	61000000	A.2.1.2.2.2.2.2.1.1	0.53518821603928	.	60800001	61000000	#FF9191	1	0.75
chr3	61000001	61400000	A.2.1.1.1.2.1.1.1.2	0.664484451718494	.	61000001	61400000	#FF9191	1	0.75
chr3	61400001	61560000	A.2.1.1.1.2.1.1.1.1	0.666121112929624	.	61400001	61560000	#FF9191	1	0.75
chr3	61560001	61880000	A.1.1.2.1.2.2.1.1.2.1	0.90671031096563	.	61560001	61880000	#FF0000	1	1
chr3	61880001	62200000	A.1.2.2.2.2.1.2.1.1	0.702127659574468	.	61880001	62200000	#FF4848	1	0.875
chr3	62200001	62600000	A.2.1.2.2.2.1.2	0.541734860883797	.	62200001	62600000	#FF9191	1	0.75
chr3	62600001	62840000	B.1.2.1.1.2.2.2	0.30278232405892	.	62600001	62840000	#9191FF	1	0.375
chr3	62840001	63000000	A.2.2.1.2.1.1.2.1	0.486088379705401	.	62840001	63000000	#FFDADA	1	0.625
chr3	63000001	63280000	B.1.2.1.1.2.2.1	0.304418985270049	.	63000001	63280000	#9191FF	1	0.375
chr3	63280001	63560000	B.1.2.2.2.1.2.1.2	0.25531914893617	.	63280001	63560000	#9191FF	1	0.375
chr3	63560001	63840000	B.1.2.2.2.1.1.1.2	0.260229132569558	.	63560001	63840000	#9191FF	1	0.375
chr3	63840001	63960000	A.2.1.1.1.2.1.2.1.2.2	0.657937806873977	.	63840001	63960000	#FF9191	1	0.75
chr3	63960001	64480000	A.1.2.1.2.1.2.2.1.2.2	0.795417348608838	.	63960001	64480000	#FF4848	1	0.875
chr3	64480001	64960000	A.1.2.1.2.1.1.1.2.1	0.81342062193126	.	64480001	64960000	#FF4848	1	0.875
chr3	64960001	65440000	A.2.1.2.2.2.1.1	0.543371522094926	.	64960001	65440000	#FF9191	1	0.75
chr3	65440001	65760000	A.1.2.2.2.1.1.2.1.2	0.726677577741408	.	65440001	65760000	#FF4848	1	0.875
chr3	65760001	66160000	A.1.2.2.2.2.1.2.2	0.69721767594108	.	65760001	66160000	#FF4848	1	0.875
chr3	66280001	66920000	A.2.1.2.1.1.2.2.2.1	0.579378068739771	.	66280001	66920000	#FF9191	1	0.75
chr3	66920001	67160000	B.1.1.1.1.2.1.2.2.2	0.384615384615385	.	66920001	67160000	#DADAFF	1	0.5
chr3	67160001	67480000	B.2.2.1.1.1.1.1	0.104746317512275	.	67160001	67480000	#0000FF	1	0.125
chr3	67480001	67760000	B.1.2.1.1.1.1.2.1.1	0.315875613747954	.	67480001	67760000	#9191FF	1	0.375
chr3	67760001	68440000	B.2.2.1.1.2.2.2.2	0.0687397708674304	.	67760001	68440000	#0000FF	1	0.125
chr3	68440001	68760000	B.2.2.1.1.2.2.1.2	0.0736497545008183	.	68440001	68760000	#0000FF	1	0.125
chr3	68760001	69080000	B.1.1.1.1.2.1.2.1	0.387888707037643	.	68760001	69080000	#DADAFF	1	0.5
chr3	69080001	69560000	A.1.1.1.2.1.1.1.2.2	0.963993453355156	.	69080001	69560000	#FF0000	1	1
chr3	69560001	69720000	A.2.1.1.1.2.1.2.2	0.656301145662848	.	69560001	69720000	#FF9191	1	0.75
chr3	69720001	70040000	A.1.1.2.1.2.1.1	0.911620294599018	.	69720001	70040000	#FF0000	1	1
chr3	70040001	70320000	A.1.2.1.2.1.1.1.2.2	0.811783960720131	.	70040001	70320000	#FF4848	1	0.875
chr3	70320001	70520000	A.1.2.2.2.2.1.2.1.2.2	0.698854337152209	.	70320001	70520000	#FF4848	1	0.875
chr3	70520001	71160000	A.1.1.1.2.1.1.2.1	0.962356792144026	.	70520001	71160000	#FF0000	1	1
chr3	71160001	71400000	A.1.1.2.1.2.2.1.2.1.2	0.901800327332242	.	71160001	71400000	#FF0000	1	1
chr3	71400001	71720000	A.1.1.2.1.1.1.2.1	0.927986906710311	.	71400001	71720000	#FF0000	1	1
chr3	71720001	71920000	A.1.1.2.1.2.2.1.2.1.1	0.903436988543372	.	71720001	71920000	#FF0000	1	1
chr3	71920001	72360000	A.1.1.2.1.2.2.1.1.1	0.908346972176759	.	71920001	72360000	#FF0000	1	1
chr3	72360001	72640000	A.1.1.2.2.1.2.1.2.1	0.875613747954173	.	72360001	72640000	#FF0000	1	1
chr3	72640001	72920000	A.1.1.2.2.1.2.1.2.2	0.873977086743044	.	72640001	72920000	#FF0000	1	1
chr3	72920001	73160000	A.1.1.1.2.1.1.1.1.2.1	0.968903436988543	.	72920001	73160000	#FF0000	1	1
chr3	73160001	73480000	A.2.1.1.1.2.1.2.1.1	0.661211129296236	.	73160001	73480000	#FF9191	1	0.75
chr3	73480001	73560000	A.2.2.1.2.1.1.2.2.1.2	0.482815057283142	.	73480001	73560000	#FFDADA	1	0.625
chr3	73560001	73880000	A.1.2.1.2.1.2.2.1.1.2	0.800327332242226	.	73560001	73880000	#FF4848	1	0.875
chr3	73880001	74120000	A.1.2.1.2.1.2.2.1.1.1	0.801963993453355	.	73880001	74120000	#FF4848	1	0.875
chr3	74120001	74280000	A.2.1.1.1.2.2.2.1.2	0.648117839607201	.	74120001	74280000	#FF9191	1	0.75
chr3	74280001	74640000	A.2.1.2.1.1.2.2.1.2	0.5810147299509	.	74280001	74640000	#FF9191	1	0.75
chr3	74640001	75280000	A.2.1.2.2.2.2.2.1.2	0.533551554828151	.	74640001	75280000	#FF9191	1	0.75
chr3	75280001	75480000	B.1.1.1.1.1.2.2.2.1.2	0.39607201309329	.	75280001	75480000	#DADAFF	1	0.5
chr3	75480001	75720000	B.1.1.1.1.1.2.2.2.2	0.39443535188216	.	75480001	75720000	#DADAFF	1	0.5
chr3	75720001	76040000	B.1.2.1.1.2.1.2	0.306055646481178	.	75720001	76040000	#9191FF	1	0.375
chr3	76040001	76200000	B.1.1.2.2.1.2.1	0.340425531914894	.	76040001	76200000	#DADAFF	1	0.5
chr3	76200001	76320000	B.1.2.1.1.2.1.1	0.307692307692308	.	76200001	76320000	#9191FF	1	0.375
chr3	76320001	76680000	B.1.1.1.2.2.1.2.1.2.2	0.355155482815057	.	76320001	76680000	#DADAFF	1	0.5
chr3	76680001	77040000	A.2.1.2.1.2.1.2.1	0.574468085106383	.	76680001	77040000	#FF9191	1	0.75
chr3	77040001	77360000	A.2.1.1.1.2.2.1.1.2	0.653027823240589	.	77040001	77360000	#FF9191	1	0.75
chr3	77360001	77880000	A.2.1.2.1.1.2.2.1.1	0.582651391162029	.	77360001	77880000	#FF9191	1	0.75
chr3	77880001	78120000	A.2.2.2.1.2.2.1	0.451718494271686	.	77880001	78120000	#FFDADA	1	0.625
chr3	78120001	78200000	A.2.2.2.2.2.2.1.1.1	0.412438625204583	.	78120001	78200000	#FFDADA	1	0.625
chr3	78200001	78280000	A.2.2.2.2.2.2.1.1.2	0.410801963993453	.	78200001	78280000	#FFDADA	1	0.625
chr3	78280001	78480000	A.2.1.2.1.2.1.2.2	0.572831423895254	.	78280001	78480000	#FF9191	1	0.75
chr3	78480001	78720000	A.2.2.1.2.1.1.2.2.2	0.481178396072013	.	78480001	78720000	#FFDADA	1	0.625
chr3	78720001	79120000	A.1.1.2.1.2.1.2	0.909983633387889	.	78720001	79120000	#FF0000	1	1
chr3	79120001	79560000	A.2.1.1.1.2.2.1.1.1	0.654664484451719	.	79120001	79560000	#FF9191	1	0.75
chr3	79560001	80160000	A.2.2.1.1.2.1.1.1	0.51063829787234	.	79560001	80160000	#FFDADA	1	0.625
chr3	80160001	80320000	B.1.1.1.2.2.1.2.1.2.1	0.356792144026187	.	80160001	80320000	#DADAFF	1	0.5
chr3	80320001	80600000	B.1.1.1.2.2.1.2.1.1	0.358428805237316	.	80320001	80600000	#DADAFF	1	0.5
chr3	80600001	80800000	B.1.1.2.2.1.2.2.1.1	0.338788870703764	.	80600001	80800000	#DADAFF	1	0.5
chr3	80800001	81080000	B.2.1.2.2.1.1.1.2	0.142389525368249	.	80800001	81080000	#4848FF	1	0.25
chr3	81120001	81240000	B.2.1.2.2.1.1.1.2	0.142389525368249	.	81120001	81240000	#4848FF	1	0.25
chr3	81240001	81360000	B.1.1.2.2.1.1	0.342062193126023	.	81240001	81360000	#DADAFF	1	0.5
chr3	81360001	81520000	B.1.1.2.2.1.2.2.2	0.335515548281506	.	81360001	81520000	#DADAFF	1	0.5
chr3	81520001	81720000	B.1.2.1.1.1.1.2.2	0.312602291325696	.	81520001	81720000	#9191FF	1	0.375
chr3	81720001	81880000	B.1.1.1.2.2.1.2.2	0.353518821603928	.	81720001	81880000	#DADAFF	1	0.5
chr3	81880001	82240000	B.1.1.1.2.2.2.1	0.351882160392799	.	81880001	82240000	#DADAFF	1	0.5
chr3	82240001	82640000	B.2.1.2.1.1.1.1.2	0.173486088379705	.	82240001	82640000	#4848FF	1	0.25
chr3	82680001	82760000	B.2.2.1.1.1.1.2.2.2	0.0998363338788871	.	82680001	82760000	#0000FF	1	0.125
chr3	82800001	82920000	B.2.2.1.1.1.1.2.2.2	0.0998363338788871	.	82800001	82920000	#0000FF	1	0.125
chr3	83000001	83040000	B.2.2.1.1.1.1.2.2.2	0.0998363338788871	.	83000001	83040000	#0000FF	1	0.125
chr3	83040001	83200000	B.2.1.2.1.1.1.1.1	0.175122749590835	.	83040001	83200000	#4848FF	1	0.25
chr3	83240001	83440000	B.2.2.2.1.1.1	0.0392798690671031	.	83240001	83440000	#0000FF	1	0.125
chr3	83480001	83520000	B.2.2.2.1.1.1	0.0392798690671031	.	83480001	83520000	#0000FF	1	0.125
chr3	83600001	83640000	B.2.2.1.1.2.1.1.1	0.0851063829787234	.	83600001	83640000	#0000FF	1	0.125
chr3	83680001	83760000	B.2.2.1.1.2.1.1.1	0.0851063829787234	.	83680001	83760000	#0000FF	1	0.125
chr3	83840001	83880000	B.2.2.1.1.2.1.1.1	0.0851063829787234	.	83840001	83880000	#0000FF	1	0.125
chr3	83920001	84160000	B.2.2.1.1.2.1.1.1	0.0851063829787234	.	83920001	84160000	#0000FF	1	0.125
chr3	84200001	84520000	B.2.1.2.1.1.1.2	0.171849427168576	.	84200001	84520000	#4848FF	1	0.25
chr3	84520001	84560000	B.2.1.1.1.2.1.2.2.1	0.224222585924714	.	84520001	84560000	#4848FF	1	0.25
chr3	84600001	85000000	B.2.1.1.1.2.1.2.2.1	0.224222585924714	.	84600001	85000000	#4848FF	1	0.25
chr3	85000001	85320000	A.2.2.2.2.2.1.2.1.2	0.417348608837971	.	85000001	85320000	#FFDADA	1	0.625
chr3	85320001	85440000	B.1.1.1.2.1.1	0.369885433715221	.	85320001	85440000	#DADAFF	1	0.5
chr3	85440001	85680000	A.2.2.2.2.2.1.2.1.1	0.4189852700491	.	85440001	85680000	#FFDADA	1	0.625
chr3	85680001	85880000	B.1.1.1.2.2.1.1.1	0.361702127659574	.	85680001	85880000	#DADAFF	1	0.5
chr3	85880001	86360000	B.1.1.1.2.2.1.1.2	0.360065466448445	.	85880001	86360000	#DADAFF	1	0.5
chr3	86360001	86720000	B.1.2.1.1.1.1.1	0.317512274959083	.	86360001	86720000	#9191FF	1	0.375
chr3	86720001	87000000	B.1.1.1.2.1.2.1.2	0.366612111292962	.	86720001	87000000	#DADAFF	1	0.5
chr3	87000001	87280000	B.1.1.1.2.1.2.1.1	0.368248772504092	.	87000001	87280000	#DADAFF	1	0.5
chr3	87280001	87640000	B.2.1.2.2.1.1.2.2	0.137479541734861	.	87280001	87640000	#4848FF	1	0.25
chr3	87640001	87800000	B.2.1.2.2.1.1.2.1.2	0.13911620294599	.	87640001	87800000	#4848FF	1	0.25
chr3	87800001	88200000	B.2.1.2.2.1.1.2.1.1	0.140752864157119	.	87800001	88200000	#4848FF	1	0.25
chr3	88200001	88480000	B.1.2.1.1.1.1.2.1.2	0.314238952536825	.	88200001	88480000	#9191FF	1	0.375
chr3	88480001	88680000	B.1.1.2.2.1.2.2.1.2	0.337152209492635	.	88480001	88680000	#DADAFF	1	0.5
chr3	88680001	88840000	B.1.2.2.2.1.1.2	0.258592471358429	.	88680001	88840000	#9191FF	1	0.375
chr3	88840001	89120000	B.1.1.1.2.1.2.2.2	0.363338788870704	.	88840001	89120000	#DADAFF	1	0.5
chr3	89120001	89320000	A.2.1.2.1.1.2.1.2	0.584288052373159	.	89120001	89320000	#FF9191	1	0.75
chr3	89320001	89600000	A.2.1.2.1.1.2.2.2.2	0.577741407528642	.	89320001	89600000	#FF9191	1	0.75
chr3	89600001	89960000	A.2.2.1.1.1.1.2.2.1.1	0.523731587561375	.	89600001	89960000	#FFDADA	1	0.625
chr3	89960001	90320000	B.1.1.1.1.2.1.2.2.1	0.386252045826514	.	89960001	90320000	#DADAFF	1	0.5
chr3	93520001	93800000	B.1.2.2.1.1.1.2.1	0.288052373158756	.	93520001	93800000	#9191FF	1	0.375
chr3	93800001	94120000	B.1.1.1.1.2.2.2.1.2.1.1	0.376432078559738	.	93800001	94120000	#DADAFF	1	0.5
chr3	94120001	94520000	B.2.2.1.2.2.1.2.2.2	0.0507364975450082	.	94120001	94520000	#0000FF	1	0.125
chr3	94520001	94960000	B.1.2.2.1.2.2.2.2.2.2	0.263502454991817	.	94520001	94960000	#9191FF	1	0.375
chr3	94960001	95560000	B.1.2.2.1.2.2.2.2.2.1	0.265139116202946	.	94960001	95560000	#9191FF	1	0.375
chr3	95560001	96080000	B.2.1.1.2.1.1.2.1.1	0.201309328968903	.	95560001	96080000	#4848FF	1	0.25
chr3	96160001	96560000	B.2.1.2.2.2.1.2.1.1.2	0.121112929623568	.	96160001	96560000	#4848FF	1	0.25
chr3	96560001	97080000	B.1.2.1.2.1.1.1	0.30114566284779	.	96560001	97080000	#9191FF	1	0.375
chr3	97080001	97480000	A.2.2.1.1.2.1.1.2	0.509001636661211	.	97080001	97480000	#FFDADA	1	0.625
chr3	97480001	97760000	A.2.1.2.1.1.1.2.1.1.2.2	0.592471358428805	.	97480001	97760000	#FF9191	1	0.75
chr3	97760001	98120000	B.2.1.2.1.2.2.2.2	0.145662847790507	.	97760001	98120000	#4848FF	1	0.25
chr3	98120001	98240000	B.2.1.2.1.2.2.2.1	0.147299509001637	.	98120001	98240000	#4848FF	1	0.25
chr3	98240001	98520000	B.1.2.2.1.1.1.2.2	0.286415711947627	.	98240001	98520000	#9191FF	1	0.375
chr3	98520001	98720000	B.2.1.1.1.1.1.2.1	0.245499181669394	.	98520001	98720000	#4848FF	1	0.25
chr3	98720001	98920000	B.2.1.2.2.2.1.2.1.2.1	0.119476268412439	.	98720001	98920000	#4848FF	1	0.25
chr3	98920001	99200000	B.2.2.2.1.2.2.2.1.1	0.0261865793780687	.	98920001	99200000	#0000FF	1	0.125
chr3	99200001	99520000	B.2.1.2.2.2.1.2.2.1	0.11620294599018	.	99200001	99520000	#4848FF	1	0.25
chr3	99520001	99760000	A.2.1.2.1.1.1.2.1.2	0.590834697217676	.	99520001	99760000	#FF9191	1	0.75
chr3	99760001	100000000	A.2.1.1.1.1.2.2.2	0.667757774140753	.	99760001	100000000	#FF9191	1	0.75
chr3	100000001	100520000	A.2.1.2.1.2.2.1.1.2	0.567921440261866	.	100000001	100520000	#FF9191	1	0.75
chr3	100520001	100760000	B.2.1.1.2.1.2.1.1.2	0.193126022913257	.	100520001	100760000	#4848FF	1	0.25
chr3	100760001	100920000	B.2.1.2.1.2.2.1.1.1	0.152209492635025	.	100760001	100920000	#4848FF	1	0.25
chr3	100920001	101440000	A.2.2.1.1.2.1.2.2	0.500818330605565	.	100920001	101440000	#FFDADA	1	0.625
chr3	101440001	101920000	B.2.1.1.2.1.2.1.2.1.1	0.191489361702128	.	101440001	101920000	#4848FF	1	0.25
chr3	101920001	102320000	B.2.2.1.2.2.2.1.2.2	0.0458265139116203	.	101920001	102320000	#0000FF	1	0.125
chr3	102320001	102480000	B.2.1.1.2.1.2.1.1.1	0.194762684124386	.	102320001	102480000	#4848FF	1	0.25
chr3	102480001	102960000	B.2.2.2.1.2.2.2.2	0.0212765957446809	.	102480001	102960000	#0000FF	1	0.125
chr3	102960001	103240000	B.2.2.2.1.2.2.1.1	0.0294599018003273	.	102960001	103240000	#0000FF	1	0.125
chr3	103240001	103400000	B.2.1.2.2.2.1.2.1.2.2	0.117839607201309	.	103240001	103400000	#4848FF	1	0.25
chr3	103400001	103680000	B.2.2.2.1.2.2.1.2	0.027823240589198	.	103400001	103680000	#0000FF	1	0.125
chr3	103680001	103920000	B.2.2.1.2.2.2.2.1.1	0.044189852700491	.	103680001	103920000	#0000FF	1	0.125
chr3	103920001	104240000	B.2.2.2.1.2.2.2.1.2.2	0.0229132569558101	.	103920001	104240000	#0000FF	1	0.125
chr3	104240001	104440000	B.2.2.1.2.1.2.2	0.0589198036006547	.	104240001	104440000	#0000FF	1	0.125
chr3	104440001	104680000	B.2.2.1.2.1.2.1	0.060556464811784	.	104440001	104680000	#0000FF	1	0.125
chr3	104680001	105080000	B.2.2.1.2.2.2.1.1	0.0490998363338789	.	104680001	105080000	#0000FF	1	0.125
chr3	105080001	105400000	B.2.1.1.2.1.2.1.2.2	0.188216039279869	.	105080001	105400000	#4848FF	1	0.25
chr3	105400001	105600000	B.1.1.1.1.2.2.2.1.2.1.2	0.374795417348609	.	105400001	105600000	#DADAFF	1	0.5
chr3	105600001	106040000	B.2.1.2.2.2.1.2.1.1.1	0.122749590834697	.	105600001	106040000	#4848FF	1	0.25
chr3	106040001	106400000	B.2.2.2.1.2.2.2.1.2.1	0.0245499181669394	.	106040001	106400000	#0000FF	1	0.125
chr3	106400001	106880000	B.2.2.1.2.2.1.2.2.1	0.0523731587561375	.	106400001	106880000	#0000FF	1	0.125
chr3	106880001	107160000	A.2.2.2.2.1.1.2.2.1	0.440261865793781	.	106880001	107160000	#FFDADA	1	0.625
chr3	107160001	107280000	A.2.1.2.1.1.1.2.1.1.2.1	0.594108019639935	.	107160001	107280000	#FF9191	1	0.75
chr3	107280001	107560000	A.2.1.1.1.1.2.2.1.1	0.671031096563011	.	107280001	107560000	#FF9191	1	0.75
chr3	107560001	108200000	A.1.2.2.2.1.1.2.2.2.2.2	0.716857610474632	.	107560001	108200000	#FF4848	1	0.875
chr3	108200001	108640000	A.1.1.2.1.1.2.1.1.2.1.1	0.923076923076923	.	108200001	108640000	#FF0000	1	1
chr3	108640001	108920000	A.2.1.1.1.1.1.2.1	0.679214402618658	.	108640001	108920000	#FF9191	1	0.75
chr3	108920001	109200000	A.1.2.2.2.1.2.1.2	0.713584288052373	.	108920001	109200000	#FF4848	1	0.875
chr3	109200001	109400000	A.2.2.1.1.2.2.1.1.1	0.499181669394435	.	109200001	109400000	#FFDADA	1	0.625
chr3	109400001	109800000	A.2.2.1.1.1.1.2.1	0.525368248772504	.	109400001	109800000	#FFDADA	1	0.625
chr3	109800001	110000000	A.2.2.2.2.2.1.1.2.1	0.422258592471358	.	109800001	110000000	#FFDADA	1	0.625
chr3	110000001	110400000	A.2.2.1.1.2.2.1.2.1	0.495908346972177	.	110000001	110400000	#FFDADA	1	0.625
chr3	110400001	110840000	A.2.1.2.1.1.1.1.2.2.2	0.600654664484452	.	110400001	110840000	#FF9191	1	0.75
chr3	110840001	111080000	A.2.2.1.1.2.2.1.1.2	0.497545008183306	.	110840001	111080000	#FFDADA	1	0.625
chr3	111080001	111360000	B.1.1.1.1.1.2.1	0.400981996726678	.	111080001	111360000	#DADAFF	1	0.5
chr3	111360001	111800000	A.1.2.2.2.1.2.2.1	0.711947626841244	.	111360001	111800000	#FF4848	1	0.875
chr3	111800001	112000000	A.2.1.2.1.1.1.1.2.1	0.60392798690671	.	111800001	112000000	#FF9191	1	0.75
chr3	112000001	112280000	A.1.2.1.2.2.2.1.1.2.1	0.775777414075286	.	112000001	112280000	#FF4848	1	0.875
chr3	112280001	112720000	A.2.1.1.1.1.1.2.2	0.677577741407529	.	112280001	112720000	#FF9191	1	0.75
chr3	112720001	113040000	A.1.1.2.1.1.2.2.1.2	0.914893617021277	.	112720001	113040000	#FF0000	1	1
chr3	113040001	113200000	A.1.2.2.2.1.2.2.2.2	0.708674304418985	.	113040001	113200000	#FF4848	1	0.875
chr3	113200001	113440000	A.1.1.2.1.1.2.2.1.1	0.916530278232406	.	113200001	113440000	#FF0000	1	1
chr3	113440001	113840000	A.1.1.1.1.1.1.2.1	0.998363338788871	.	113440001	113840000	#FF0000	1	1
chr3	113840001	114040000	A.1.2.1.2.2.2.2.1.2.1	0.762684124386252	.	113840001	114040000	#FF4848	1	0.875
chr3	114040001	114480000	A.1.1.1.1.1.2.1	0.991816693944354	.	114040001	114480000	#FF0000	1	1
chr3	114480001	114760000	A.1.2.1.2.2.2.1.2.2	0.769230769230769	.	114480001	114760000	#FF4848	1	0.875
chr3	114760001	114960000	A.2.1.2.1.1.1.1.2.2.1	0.602291325695581	.	114760001	114960000	#FF9191	1	0.75
chr3	114960001	115160000	A.2.2.1.1.2.2.2.2	0.490998363338789	.	114960001	115160000	#FFDADA	1	0.625
chr3	115160001	115560000	A.2.2.1.1.1.1.1.1	0.530278232405892	.	115160001	115560000	#FFDADA	1	0.625
chr3	115560001	116160000	B.2.2.1.2.2.1.1.1	0.0572831423895254	.	115560001	116160000	#0000FF	1	0.125
chr3	116160001	116480000	B.2.2.1.2.2.1.2.1	0.0540098199672668	.	116160001	116480000	#0000FF	1	0.125
chr3	116480001	116760000	A.2.2.2.2.2.1.1.2.2	0.420621931260229	.	116480001	116760000	#FFDADA	1	0.625
chr3	116760001	117200000	A.2.1.2.1.1.1.2.1.1.1.2.2	0.595744680851064	.	116760001	117200000	#FF9191	1	0.75
chr3	117200001	117720000	B.1.2.2.1.1.1.1.1	0.291325695581015	.	117200001	117720000	#9191FF	1	0.375
chr3	117720001	118160000	B.2.1.1.1.1.1.2.2	0.243862520458265	.	117720001	118160000	#4848FF	1	0.25
chr3	118160001	118280000	B.1.1.1.1.2.2.2.2	0.37152209492635	.	118160001	118280000	#DADAFF	1	0.5
chr3	118280001	118600000	B.1.1.2.2.2.2.2.1	0.320785597381342	.	118280001	118600000	#DADAFF	1	0.5
chr3	118600001	118880000	B.1.1.1.1.1.1.1.1	0.405891980360065	.	118600001	118880000	#DADAFF	1	0.5
chr3	118880001	119160000	A.1.2.1.2.2.2.1.1.2.2.2	0.772504091653028	.	118880001	119160000	#FF4848	1	0.875
chr3	119160001	119520000	A.1.2.1.2.2.2.1.1.1.1	0.779050736497545	.	119160001	119520000	#FF4848	1	0.875
chr3	119520001	119920000	A.1.2.2.2.2.2.2.2	0.685761047463175	.	119520001	119920000	#FF4848	1	0.875
chr3	119920001	120320000	A.2.2.1.1.1.1.2.2.2.1	0.518821603927987	.	119920001	120320000	#FFDADA	1	0.625
chr3	120320001	120560000	B.1.1.1.1.1.1.1.2	0.404255319148936	.	120320001	120560000	#DADAFF	1	0.5
chr3	120560001	121240000	B.2.2.1.2.2.1.1.2	0.0556464811783961	.	120560001	121240000	#0000FF	1	0.125
chr3	121240001	121560000	A.2.2.1.1.1.2.1	0.515548281505728	.	121240001	121560000	#FFDADA	1	0.625
chr3	121560001	121720000	B.1.2.2.2.2.1	0.252045826513912	.	121560001	121720000	#9191FF	1	0.375
chr3	121720001	122080000	B.2.1.1.2.1.1.1.2.2.2.2	0.202945990180033	.	121720001	122080000	#4848FF	1	0.25
chr3	122080001	122480000	A.1.1.2.1.1.1.1.1.2.1	0.934533551554828	.	122080001	122480000	#FF0000	1	1
chr3	122480001	122760000	A.1.2.1.2.2.2.2.1.1.1	0.76759410801964	.	122480001	122760000	#FF4848	1	0.875
chr3	122760001	123000000	A.1.2.1.2.2.1.2.1	0.782324058919804	.	122760001	123000000	#FF4848	1	0.875
chr3	123000001	123320000	A.1.1.2.2.1.1.2.2.2.1	0.88379705400982	.	123000001	123320000	#FF0000	1	1
chr3	123320001	123680000	A.1.1.2.2.2.2.2.2	0.844517184942717	.	123320001	123680000	#FF0000	1	1
chr3	123680001	123840000	A.2.1.1.2.1.2.2.2.2	0.615384615384615	.	123680001	123840000	#FF9191	1	0.75
chr3	123840001	124280000	A.2.1.2.2.1.2.1	0.551554828150573	.	123840001	124280000	#FF9191	1	0.75
chr3	124280001	124440000	A.2.1.2.2.1.2.2.1.2	0.546644844517185	.	124280001	124440000	#FF9191	1	0.75
chr3	124440001	124640000	A.1.1.2.2.2.2.2.1.1	0.851063829787234	.	124440001	124640000	#FF0000	1	1
chr3	124640001	125000000	A.1.1.2.2.1.1.1.1.2.2	0.893617021276596	.	124640001	125000000	#FF0000	1	1
chr3	125000001	125320000	A.1.1.1.2.2.2.1.2	0.942716857610475	.	125000001	125320000	#FF0000	1	1
chr3	125320001	125640000	A.2.1.1.2.1.2.2.2.1	0.617021276595745	.	125320001	125640000	#FF9191	1	0.75
chr3	125640001	125800000	A.2.1.2.2.1.2.2.1.1.1	0.549918166939444	.	125640001	125800000	#FF9191	1	0.75
chr3	125800001	126200000	A.1.2.1.1.2.2.2.1	0.821603927986907	.	125800001	126200000	#FF4848	1	0.875
chr3	126200001	126360000	A.2.1.2.2.1.2.2.1.1.2	0.548281505728314	.	126200001	126360000	#FF9191	1	0.75
chr3	126360001	126680000	A.2.1.1.2.1.2.2.1.2	0.618657937806874	.	126360001	126680000	#FF9191	1	0.75
chr3	126680001	127280000	A.2.1.1.2.1.2.2.1.1.2.1	0.621931260229133	.	126680001	127280000	#FF9191	1	0.75
chr3	127280001	127760000	A.1.1.2.2.2.1.2.2.1.1	0.85924713584288	.	127280001	127760000	#FF0000	1	1
chr3	127760001	128080000	A.1.1.2.2.2.1.2.2.1.2	0.857610474631751	.	127760001	128080000	#FF0000	1	1
chr3	128080001	128360000	A.1.1.2.2.2.1.2.2.2	0.855973813420622	.	128080001	128360000	#FF0000	1	1
chr3	128360001	128600000	A.1.1.1.1.2.2.1.2	0.978723404255319	.	128360001	128600000	#FF0000	1	1
chr3	128600001	129040000	A.1.1.1.1.2.2.1.1.1	0.981996726677578	.	128600001	129040000	#FF0000	1	1
chr3	129040001	129360000	A.1.1.1.2.2.2.1.1	0.944353518821604	.	129040001	129360000	#FF0000	1	1
chr3	129360001	129760000	A.1.1.1.2.1.2.2.2	0.950900163666121	.	129360001	129760000	#FF0000	1	1
chr3	129800001	129840000	A.1.1.1.2.1.2.2.2	0.950900163666121	.	129800001	129840000	#FF0000	1	1
chr3	129840001	130280000	B.2.1.1.2.1.1.1.1	0.211129296235679	.	129840001	130280000	#4848FF	1	0.25
chr3	130280001	130360000	B.2.1.1.2.1.1.1.2.1	0.20949263502455	.	130280001	130360000	#4848FF	1	0.25
chr3	130360001	130720000	A.2.2.2.2.1.2.1.1	0.433715220949264	.	130360001	130720000	#FFDADA	1	0.625
chr3	130720001	131240000	B.2.1.1.2.1.2.2.1.1	0.18657937806874	.	130720001	131240000	#4848FF	1	0.25
chr3	131240001	131520000	B.2.1.1.2.1.1.1.2.2.1.1	0.207855973813421	.	131240001	131520000	#4848FF	1	0.25
chr3	131520001	131760000	B.2.1.1.2.1.1.1.2.2.1.2	0.206219312602291	.	131520001	131760000	#4848FF	1	0.25
chr3	131760001	131960000	B.2.1.2.1.2.2.1.1.2	0.150572831423895	.	131760001	131960000	#4848FF	1	0.25
chr3	131960001	132160000	B.1.1.2.2.2.1.2.2	0.328968903436989	.	131960001	132160000	#DADAFF	1	0.5
chr3	132160001	132400000	A.2.2.1.1.1.2.2.1	0.513911620294599	.	132160001	132400000	#FFDADA	1	0.625
chr3	132400001	132680000	B.2.1.1.2.1.2.1.2.1.2	0.189852700490998	.	132400001	132680000	#4848FF	1	0.25
chr3	132680001	133160000	B.2.1.1.2.1.1.1.2.2.2.1	0.204582651391162	.	132680001	133160000	#4848FF	1	0.25
chr3	133160001	133400000	A.2.2.1.1.1.2.2.2	0.51227495908347	.	133160001	133400000	#FFDADA	1	0.625
chr3	133400001	133640000	A.2.2.2.2.1.2.1.2.1	0.432078559738134	.	133400001	133640000	#FFDADA	1	0.625
chr3	133640001	133960000	A.2.2.2.2.1.2.1.2.2	0.430441898527005	.	133640001	133960000	#FFDADA	1	0.625
chr3	133960001	134240000	A.1.2.2.2.2.2.2.1.1	0.689034369885434	.	133960001	134240000	#FF4848	1	0.875
chr3	134240001	134480000	B.1.1.2.1.1.2.2	0.345335515548282	.	134240001	134480000	#DADAFF	1	0.5
chr3	134480001	134920000	B.2.1.2.2.2.1.1.2	0.124386252045827	.	134480001	134920000	#4848FF	1	0.25
chr3	134920001	135320000	B.2.1.2.2.2.1.1.1	0.126022913256956	.	134920001	135320000	#4848FF	1	0.25
chr3	135320001	135760000	B.2.1.1.2.1.2.2.1.2	0.18494271685761	.	135320001	135760000	#4848FF	1	0.25
chr3	135760001	136000000	A.2.1.1.1.1.2.2.1.2	0.669394435351882	.	135760001	136000000	#FF9191	1	0.75
chr3	136000001	136120000	A.2.2.1.2.1.2.2.1	0.476268412438625	.	136000001	136120000	#FFDADA	1	0.625
chr3	136120001	136440000	A.1.2.2.2.1.1.1.1	0.731587561374795	.	136120001	136440000	#FF4848	1	0.875
chr3	136440001	136760000	A.1.2.2.2.2.2.2.1.2	0.687397708674304	.	136440001	136760000	#FF4848	1	0.875
chr3	136760001	137200000	B.2.1.2.1.2.2.1.2	0.148936170212766	.	136760001	137200000	#4848FF	1	0.25
chr3	137200001	137480000	B.2.1.1.2.1.2.2.2	0.183306055646481	.	137200001	137480000	#4848FF	1	0.25
chr3	137480001	137760000	B.1.2.2.2.2.2.2	0.248772504091653	.	137480001	137760000	#9191FF	1	0.375
chr3	137760001	138080000	A.1.2.1.2.2.2.1.1.1.2	0.777414075286416	.	137760001	138080000	#FF4848	1	0.875
chr3	138080001	138400000	A.2.1.1.1.1.1.1.2	0.680851063829787	.	138080001	138400000	#FF9191	1	0.75
chr3	138400001	138640000	A.1.2.2.2.1.1.1.2	0.729950900163666	.	138400001	138640000	#FF4848	1	0.875
chr3	138640001	139080000	B.1.1.2.1.1.1	0.34860883797054	.	138640001	139080000	#DADAFF	1	0.5
chr3	139080001	139440000	A.2.2.1.2.1.2.1.2	0.477905073649754	.	139080001	139440000	#FFDADA	1	0.625
chr3	139440001	139640000	B.1.2.1.2.2	0.292962356792144	.	139440001	139640000	#9191FF	1	0.375
chr3	139640001	139840000	B.1.1.2.1.1.2.1	0.346972176759411	.	139640001	139840000	#DADAFF	1	0.5
chr3	139840001	140320000	A.2.2.1.2.1.2.1.1	0.479541734860884	.	139840001	140320000	#FFDADA	1	0.625
chr3	140320001	140640000	B.1.1.1.1.1.2.2.1	0.399345335515548	.	140320001	140640000	#DADAFF	1	0.5
chr3	140640001	140960000	A.1.2.1.2.2.2.2.1.1.2.1	0.765957446808511	.	140640001	140960000	#FF4848	1	0.875
chr3	140960001	141440000	A.1.1.1.1.1.1.2.2.1	0.996726677577741	.	140960001	141440000	#FF0000	1	1
chr3	141440001	141680000	A.1.1.2.2.1.1.1.1.1	0.896890343698854	.	141440001	141680000	#FF0000	1	1
chr3	141680001	142080000	A.1.1.1.1.1.1.1	1	.	141680001	142080000	#FF0000	1	1
chr3	142080001	142280000	A.1.1.1.2.1.2.1.2.2	0.955810147299509	.	142080001	142280000	#FF0000	1	1
chr3	142280001	142480000	A.1.1.1.2.1.2.2.1.1	0.95417348608838	.	142280001	142480000	#FF0000	1	1
chr3	142480001	142760000	A.1.1.1.2.1.2.2.1.2	0.95253682487725	.	142480001	142760000	#FF0000	1	1
chr3	142760001	143120000	A.1.2.2.2.1.2.2.2.1	0.710310965630115	.	142760001	143120000	#FF4848	1	0.875
chr3	143120001	143480000	A.2.1.2.1.1.1.1.1	0.60556464811784	.	143120001	143480000	#FF9191	1	0.75
chr3	143480001	144440000	A.1.2.1.2.2.2.1.2.1	0.770867430441899	.	143480001	144440000	#FF4848	1	0.875
chr3	144440001	144720000	A.2.2.1.1.2.2.1.2.2	0.494271685761047	.	144440001	144720000	#FFDADA	1	0.625
chr3	144720001	145080000	A.2.2.2.2.2.1.1.1.1	0.425531914893617	.	144720001	145080000	#FFDADA	1	0.625
chr3	145080001	145240000	A.2.2.2.2.2.2.2	0.407528641571195	.	145080001	145240000	#FFDADA	1	0.625
chr3	145240001	145320000	B.1.1.1.1.2.2.1.2	0.381342062193126	.	145240001	145320000	#DADAFF	1	0.5
chr3	145320001	145560000	A.2.2.1.1.1.1.2.2.1.2.2	0.520458265139116	.	145320001	145560000	#FFDADA	1	0.625
chr3	145560001	145920000	A.2.1.2.1.2.2.1.1.1.2	0.569558101472995	.	145560001	145920000	#FF9191	1	0.75
chr3	145920001	146080000	B.1.1.1.1.2.2.2.1.1.2	0.378068739770867	.	145920001	146080000	#DADAFF	1	0.5
chr3	146080001	146360000	B.1.1.1.1.1.1.2	0.402618657937807	.	146080001	146360000	#DADAFF	1	0.5
chr3	146360001	146880000	B.2.2.2.1.2.1.1	0.0343698854337152	.	146360001	146880000	#0000FF	1	0.125
chr3	146880001	147160000	B.2.1.2.1.2.1.1.2	0.16366612111293	.	146880001	147160000	#4848FF	1	0.25
chr3	147160001	147840000	B.2.2.2.2.2.1.2	0.00490998363338789	.	147160001	147840000	#0000FF	1	0.125
chr3	147840001	148240000	B.2.2.2.1.2.1.2.2	0.0310965630114566	.	147840001	148240000	#0000FF	1	0.125
chr3	148240001	148400000	B.2.2.1.2.2.2.2.2	0.0409165302782324	.	148240001	148400000	#0000FF	1	0.125
chr3	148400001	148680000	B.1.2.2.1.2.2.2.2.1.2	0.266775777414075	.	148400001	148680000	#9191FF	1	0.375
chr3	148680001	149040000	A.2.1.2.1.1.1.2.1.1.1.2.1	0.597381342062193	.	148680001	149040000	#FF9191	1	0.75
chr3	149040001	149200000	A.2.1.2.1.1.1.2.1.1.1.1	0.599018003273322	.	149040001	149200000	#FF9191	1	0.75
chr3	149200001	149440000	A.1.1.2.1.1.2.1.1.2.2	0.919803600654664	.	149200001	149440000	#FF0000	1	1
chr3	149440001	149640000	A.1.1.2.1.1.2.2.2	0.913256955810147	.	149440001	149640000	#FF0000	1	1
chr3	149640001	149960000	A.1.1.2.1.1.2.1.1.1	0.924713584288052	.	149640001	149960000	#FF0000	1	1
chr3	149960001	150280000	A.1.1.1.2.1.2.1.1	0.959083469721768	.	149960001	150280000	#FF0000	1	1
chr3	150280001	150600000	A.1.1.2.1.1.2.1.1.2.1.2	0.921440261865794	.	150280001	150600000	#FF0000	1	1
chr3	150600001	150880000	A.2.2.1.1.1.1.1.2.1	0.528641571194763	.	150600001	150880000	#FFDADA	1	0.625
chr3	150880001	151120000	A.2.2.2.2.1.1.2.2.2.2.1	0.436988543371522	.	150880001	151120000	#FFDADA	1	0.625
chr3	151120001	151640000	B.1.2.2.1.1.1.1.2	0.289689034369885	.	151120001	151640000	#9191FF	1	0.375
chr3	151640001	151960000	B.1.2.2.1.2.2.2.1.2	0.270049099836334	.	151640001	151960000	#9191FF	1	0.375
chr3	151960001	152160000	A.2.2.1.1.1.1.2.2.2.2	0.517184942716858	.	151960001	152160000	#FFDADA	1	0.625
chr3	152160001	152720000	B.2.1.1.2.1.1.2.1.2	0.199672667757774	.	152160001	152720000	#4848FF	1	0.25
chr3	152720001	152920000	B.1.1.1.1.2.2.2.1.1.1	0.379705400981997	.	152720001	152920000	#DADAFF	1	0.5
chr3	152920001	153160000	B.2.1.1.2.1.1.2.2.1	0.198036006546645	.	152920001	153160000	#4848FF	1	0.25
chr3	153160001	153320000	B.2.1.1.2.1.1.2.2.2	0.196399345335516	.	153160001	153320000	#4848FF	1	0.25
chr3	153320001	153760000	B.1.2.2.1.2.2.2.1.1	0.271685761047463	.	153320001	153760000	#9191FF	1	0.375
chr3	153760001	154000000	A.2.2.1.1.1.1.2.2.1.2.1	0.522094926350245	.	153760001	154000000	#FFDADA	1	0.625
chr3	154000001	154200000	A.2.2.2.2.2.1.1.1.2	0.423895253682488	.	154000001	154200000	#FFDADA	1	0.625
chr3	154200001	154440000	A.2.2.1.1.2.2.2.1	0.492635024549918	.	154200001	154440000	#FFDADA	1	0.625
chr3	154440001	155080000	A.1.2.2.2.1.1.2.2.2.1	0.72176759410802	.	154440001	155080000	#FF4848	1	0.875
chr3	155080001	155440000	A.1.2.1.2.1.1.2.1	0.810147299509002	.	155080001	155440000	#FF4848	1	0.875
chr3	155440001	155640000	A.1.1.2.1.1.1.1.1.2.2	0.932896890343699	.	155440001	155640000	#FF0000	1	1
chr3	155640001	155920000	A.1.2.1.2.2.2.2.1.1.2.2	0.764320785597381	.	155640001	155920000	#FF4848	1	0.875
chr3	155920001	156160000	A.2.1.2.1.2.1.1	0.576104746317512	.	155920001	156160000	#FF9191	1	0.75
chr3	156160001	156280000	A.2.1.1.1.1.1.1.1.2	0.682487725040916	.	156160001	156280000	#FF9191	1	0.75
chr3	156280001	156880000	A.1.1.1.1.1.2.2	0.990180032733224	.	156280001	156880000	#FF0000	1	1
chr3	156880001	157240000	A.2.1.2.1.2.2.1.2.1	0.566284779050736	.	156880001	157240000	#FF9191	1	0.75
chr3	157240001	157800000	B.2.1.2.2.2.1.2.2.2	0.114566284779051	.	157240001	157800000	#4848FF	1	0.25
chr3	157800001	158360000	B.1.1.1.1.2.2.2.1.2.2	0.37315875613748	.	157800001	158360000	#DADAFF	1	0.5
chr3	158360001	158520000	A.2.1.2.1.2.2.2.1.2	0.561374795417349	.	158360001	158520000	#FF9191	1	0.75
chr3	158520001	158960000	B.1.1.2.2.2.2.1.1.1	0.327332242225859	.	158520001	158960000	#DADAFF	1	0.5
chr3	158960001	159560000	B.1.2.1.2.1.1.2	0.299509001636661	.	158960001	159560000	#9191FF	1	0.375
chr3	159560001	159760000	A.2.2.2.2.1.1.1.1	0.446808510638298	.	159560001	159760000	#FFDADA	1	0.625
chr3	159760001	160240000	A.2.1.1.1.1.2.1.1	0.675941080196399	.	159760001	160240000	#FF9191	1	0.75
chr3	160240001	160680000	A.2.2.2.2.1.1.2.2.2.2.2	0.435351882160393	.	160240001	160680000	#FFDADA	1	0.625
chr3	160680001	161000000	B.1.2.1.2.1.2.2	0.294599018003273	.	160680001	161000000	#9191FF	1	0.375
chr3	161000001	161160000	B.1.2.1.2.1.2.1.2	0.296235679214403	.	161000001	161160000	#9191FF	1	0.375
chr3	161160001	161520000	B.1.1.2.2.2.1.2.1.1	0.332242225859247	.	161160001	161520000	#DADAFF	1	0.5
chr3	161520001	161720000	B.2.1.2.1.2.1.2.2.2.2	0.153846153846154	.	161520001	161720000	#4848FF	1	0.25
chr3	161720001	161920000	B.2.1.1.2.2.2.1	0.178396072013093	.	161720001	161920000	#4848FF	1	0.25
chr3	161920001	162160000	B.2.1.2.1.2.1.2.2.2.1.2	0.155482815057283	.	161920001	162160000	#4848FF	1	0.25
[truncated: 6,695 more rows]
