# Supplementary material for: Systematic inference and comparison of multi-scale chromatin sub-compartments connects spatial organization to cell phenotypes
Source: Nat Commun. 2021 May 10;12:2439. doi: 10.1038/s41467-021-22666-3 (PMC8110550; doi:10.1038/s41467-021-22666-3)
Supplement: Supplementary file 5 — Supplementary Dataset 2 [file 41467_2021_22666_MOESM5_ESM.zip › Supplementary_Data_1_domain_hierarchies_127HiCmaps/NHEK_epidermal_keratinocytes_binsize=40kb.bed]

#fields: chr, pos_start, pos_end, the full compartment label describing the position in the hierachy, normalized compartment domain rank, ., pos_start, pos_end, color based on eight compartment model (A.1.1 - B.2.2), 1, eight compartment score (A.1.1 to B.2.2: 8 to 1 devided by 8)
chr1	520001	640000	B.1.1.1.1.2.2.1	0.340909090909091	.	520001	640000	#DADAFF	1	0.5
chr1	640001	1280000	A.1.2.1.2.1.1.1.1.1.1.2	0.785511363636364	.	640001	1280000	#FF4848	1	0.875
chr1	1280001	1520000	A.1.2.1.2.2.2.1.2.1.2.1	0.721590909090909	.	1280001	1520000	#FF4848	1	0.875
chr1	1520001	1680000	A.1.2.2.1.2.1.1.1.1.2	0.686079545454545	.	1520001	1680000	#FF4848	1	0.875
chr1	1680001	1840000	A.1.1.2.2.2.2.1.2.2.2	0.84375	.	1680001	1840000	#FF0000	1	1
chr1	1840001	2080000	A.1.2.1.1.1.1.2.1.2	0.826704545454545	.	1840001	2080000	#FF4848	1	0.875
chr1	2080001	2320000	A.1.2.2.2.2.2.2.2.1.2	0.602272727272727	.	2080001	2320000	#FF4848	1	0.875
chr1	2320001	2520000	A.2.1.2.1.1.2.1	0.497159090909091	.	2320001	2520000	#FF9191	1	0.75
chr1	2520001	2640000	B.2.1.2.1.1.1.2	0.134943181818182	.	2520001	2640000	#4848FF	1	0.25
chr1	2680001	3360000	B.2.1.2.1.1.1.2	0.134943181818182	.	2680001	3360000	#4848FF	1	0.25
chr1	3360001	3800000	A.2.1.1.1.2.2.1.2.1	0.553977272727273	.	3360001	3800000	#FF9191	1	0.75
chr1	3800001	3880000	B.2.2.2.1.1.2.2	0.0142045454545455	.	3800001	3880000	#0000FF	1	0.125
chr1	3960001	4680000	B.2.2.2.1.1.2.2	0.0142045454545455	.	3960001	4680000	#0000FF	1	0.125
chr1	4680001	4880000	B.1.2.1.1.1.1.2	0.278409090909091	.	4680001	4880000	#9191FF	1	0.375
chr1	4880001	5680000	B.2.2.2.2.2.2.1	0.00284090909090909	.	4880001	5680000	#0000FF	1	0.125
chr1	5680001	6080000	B.1.1.1.2.1.1.1	0.338068181818182	.	5680001	6080000	#DADAFF	1	0.5
chr1	6080001	6240000	A.1.2.2.2.2.2.2.2.1.1.2	0.603693181818182	.	6080001	6240000	#FF4848	1	0.875
chr1	6240001	6520000	A.1.1.2.2.1.2.1.1.2.1	0.876420454545455	.	6240001	6520000	#FF0000	1	1
chr1	6520001	6720000	A.1.1.2.1.1.1.2.2.1	0.914772727272727	.	6520001	6720000	#FF0000	1	1
chr1	6720001	7000000	A.1.2.1.2.2.1.1.1.1.1.1	0.754261363636364	.	6720001	7000000	#FF4848	1	0.875
chr1	7000001	7320000	A.2.1.2.2.2.1.2.1	0.46875	.	7000001	7320000	#FF9191	1	0.75
chr1	7320001	7720000	A.1.2.2.1.1.2.1	0.697443181818182	.	7320001	7720000	#FF4848	1	0.875
chr1	7720001	8040000	A.1.2.1.2.2.1.1.1.1.1.2	0.752840909090909	.	7720001	8040000	#FF4848	1	0.875
chr1	8040001	8440000	A.1.1.1.2.2.1.2.1	0.950284090909091	.	8040001	8440000	#FF0000	1	1
chr1	8440001	8920000	A.1.1.2.1.1.1.2.1.1.2.1	0.923295454545455	.	8440001	8920000	#FF0000	1	1
chr1	8920001	9160000	A.1.2.1.2.2.2.1.2.2.1.2	0.717329545454545	.	8920001	9160000	#FF4848	1	0.875
chr1	9160001	9320000	A.1.2.2.1.2.1.1.1.1.1.1	0.688920454545455	.	9160001	9320000	#FF4848	1	0.875
chr1	9320001	9640000	A.1.2.1.2.1.1.1.2.2.2.1	0.775568181818182	.	9320001	9640000	#FF4848	1	0.875
chr1	9640001	9800000	A.1.2.2.1.2.1.2.1.1.2.2.2	0.676136363636364	.	9640001	9800000	#FF4848	1	0.875
chr1	9800001	9960000	A.1.2.2.1.2.1.2.1.1.2.2.1	0.677556818181818	.	9800001	9960000	#FF4848	1	0.875
chr1	9960001	10280000	A.1.2.1.2.2.2.1.2.1.1.2	0.723011363636364	.	9960001	10280000	#FF4848	1	0.875
chr1	10280001	10520000	A.1.2.1.2.2.2.1.2.1.1.1	0.724431818181818	.	10280001	10520000	#FF4848	1	0.875
chr1	10520001	11080000	A.1.1.2.1.1.1.1.2.2.1	0.930397727272727	.	10520001	11080000	#FF0000	1	1
chr1	11080001	11240000	A.1.2.2.1.2.1.2.1.2	0.674715909090909	.	11080001	11240000	#FF4848	1	0.875
chr1	11240001	11720000	A.1.2.2.1.1.1.1.2	0.707386363636364	.	11240001	11720000	#FF4848	1	0.875
chr1	11720001	12080000	A.1.1.2.1.1.1.1.1.2	0.933238636363636	.	11720001	12080000	#FF0000	1	1
chr1	12080001	12320000	A.1.2.2.2.1.1.1.2.2	0.646306818181818	.	12080001	12320000	#FF4848	1	0.875
chr1	12320001	12720000	A.2.2.1.1.1.1.2.2	0.455965909090909	.	12320001	12720000	#FFDADA	1	0.625
chr1	12720001	13000000	B.2.2.1.2.1.1.1	0.0582386363636364	.	12720001	13000000	#0000FF	1	0.125
chr1	13000001	13080000	B.1.2.2.2.2.2.2	0.191761363636364	.	13000001	13080000	#9191FF	1	0.375
chr1	13120001	13240000	B.1.2.2.2.2.2.2	0.191761363636364	.	13120001	13240000	#9191FF	1	0.375
chr1	13360001	13400000	B.1.2.2.2.2.2.2	0.191761363636364	.	13360001	13400000	#9191FF	1	0.375
chr1	13760001	14160000	B.1.1.2.2.1.2	0.286931818181818	.	13760001	14160000	#DADAFF	1	0.5
chr1	14160001	14280000	B.1.2.2.2.2.2.1	0.193181818181818	.	14160001	14280000	#9191FF	1	0.375
chr1	14280001	14960000	A.2.2.2.2.1.2.2	0.366477272727273	.	14280001	14960000	#FFDADA	1	0.625
chr1	14960001	15080000	A.2.2.2.2.1.1.2.1	0.373579545454545	.	14960001	15080000	#FFDADA	1	0.625
chr1	15080001	15200000	A.2.2.1.2.2.1.1.2.2	0.423295454545455	.	15080001	15200000	#FFDADA	1	0.625
chr1	15200001	15440000	A.2.1.2.1.1.2.2.1.1	0.495738636363636	.	15200001	15440000	#FF9191	1	0.75
chr1	15440001	15680000	A.1.2.2.2.1.1.1.2.1	0.647727272727273	.	15440001	15680000	#FF4848	1	0.875
chr1	15680001	15840000	A.1.2.2.2.1.1.1.1	0.649147727272727	.	15680001	15840000	#FF4848	1	0.875
chr1	15840001	16080000	A.1.1.2.1.2.1.1.1.2.2	0.901988636363636	.	15840001	16080000	#FF0000	1	1
chr1	16080001	16400000	A.1.1.2.1.1.1.2.1.1.1.2	0.924715909090909	.	16080001	16400000	#FF0000	1	1
chr1	16400001	16840000	A.1.1.2.1.1.1.2.1.1.1.1	0.926136363636364	.	16400001	16840000	#FF0000	1	1
chr1	16840001	17240000	A.1.2.1.2.1.2.2.1.1.1	0.759943181818182	.	16840001	17240000	#FF4848	1	0.875
chr1	17240001	17760000	A.1.1.2.1.2.1.1.1.1	0.904829545454545	.	17240001	17760000	#FF0000	1	1
chr1	17760001	17960000	A.2.1.1.1.2.2.1.1	0.555397727272727	.	17760001	17960000	#FF9191	1	0.75
chr1	17960001	18240000	B.1.1.2.2.1.1.2.2	0.288352272727273	.	17960001	18240000	#DADAFF	1	0.5
chr1	18240001	18600000	B.2.1.1.2.1.1.1.1	0.166193181818182	.	18240001	18600000	#4848FF	1	0.25
chr1	18600001	18920000	B.2.1.1.2.1.1.1.2	0.164772727272727	.	18600001	18920000	#4848FF	1	0.25
chr1	18920001	19200000	B.1.1.2.2.1.1.1	0.291193181818182	.	18920001	19200000	#DADAFF	1	0.5
chr1	19200001	19560000	A.1.2.1.1.1.1.1.1.2	0.839488636363636	.	19200001	19560000	#FF4848	1	0.875
chr1	19560001	20000000	A.1.2.2.1.2.1.1.2	0.683238636363636	.	19560001	20000000	#FF4848	1	0.875
chr1	20000001	20200000	A.2.1.1.2.2.2.2.1	0.511363636363636	.	20000001	20200000	#FF9191	1	0.75
chr1	20200001	20480000	A.2.1.1.2.1.2.1.2	0.525568181818182	.	20200001	20480000	#FF9191	1	0.75
chr1	20480001	20840000	A.2.1.1.2.1.1.2.2.1.2.2	0.534090909090909	.	20480001	20840000	#FF9191	1	0.75
chr1	20840001	21000000	A.2.1.1.2.1.2.1.1.1.2	0.528409090909091	.	20840001	21000000	#FF9191	1	0.75
chr1	21000001	21200000	A.1.2.2.1.2.2.2.2.2.2	0.650568181818182	.	21000001	21200000	#FF4848	1	0.875
chr1	21200001	21520000	A.1.2.2.1.2.1.1.1.1.1.2	0.6875	.	21200001	21520000	#FF4848	1	0.875
chr1	21520001	21720000	A.1.2.2.1.2.2.2.2.1.2	0.653409090909091	.	21520001	21720000	#FF4848	1	0.875
chr1	21720001	22000000	A.2.1.1.2.1.2.1.1.1.1	0.529829545454545	.	21720001	22000000	#FF9191	1	0.75
chr1	22000001	22400000	A.1.2.1.2.2.2.1.1.1.1.1.2	0.732954545454545	.	22000001	22400000	#FF4848	1	0.875
chr1	22400001	22760000	A.2.1.1.2.1.2.1.1.2	0.526988636363636	.	22400001	22760000	#FF9191	1	0.75
chr1	22760001	23000000	A.2.1.1.2.2.2.2.2.1.2.1	0.508522727272727	.	22760001	23000000	#FF9191	1	0.75
chr1	23000001	23280000	A.2.1.1.2.2.2.2.2.2	0.505681818181818	.	23000001	23280000	#FF9191	1	0.75
chr1	23280001	23640000	A.1.2.2.1.2.1.2.1.1.2.1	0.678977272727273	.	23280001	23640000	#FF4848	1	0.875
chr1	23640001	23880000	A.1.2.2.1.2.1.2.1.1.1.2	0.680397727272727	.	23640001	23880000	#FF4848	1	0.875
chr1	23880001	24080000	A.1.2.2.1.2.2.2.2.2.1	0.651988636363636	.	23880001	24080000	#FF4848	1	0.875
chr1	24080001	24280000	A.2.1.1.2.1.2.2.1	0.524147727272727	.	24080001	24280000	#FF9191	1	0.75
chr1	24360001	24760000	A.1.2.1.2.1.1.1.1.1.2.2	0.782670454545455	.	24360001	24760000	#FF4848	1	0.875
chr1	24760001	25000000	A.1.2.2.1.2.2.2.2.1.1	0.654829545454545	.	24760001	25000000	#FF4848	1	0.875
chr1	25000001	25160000	A.2.1.1.2.1.2.2.2	0.522727272727273	.	25000001	25160000	#FF9191	1	0.75
chr1	25160001	25560000	A.1.2.2.1.2.2.1.1.2.2.2.2	0.663352272727273	.	25160001	25560000	#FF4848	1	0.875
chr1	25560001	25880000	A.1.2.2.1.2.1.2.2.1.1	0.673295454545455	.	25560001	25880000	#FF4848	1	0.875
chr1	25880001	26160000	A.1.2.2.1.2.1.2.2.2	0.670454545454545	.	25880001	26160000	#FF4848	1	0.875
chr1	26160001	26360000	A.1.2.2.1.2.2.1.2.2.2	0.659090909090909	.	26160001	26360000	#FF4848	1	0.875
chr1	26360001	26800000	A.1.2.1.2.1.1.1.1.2	0.78125	.	26360001	26800000	#FF4848	1	0.875
chr1	26800001	27280000	A.1.1.2.1.2.1.2.2.1	0.896306818181818	.	26800001	27280000	#FF0000	1	1
chr1	27280001	27720000	A.1.2.1.2.1.1.1.1.1.1.1	0.786931818181818	.	27280001	27720000	#FF4848	1	0.875
chr1	27720001	28000000	A.1.2.1.2.2.2.1.2.2.1.1	0.71875	.	27720001	28000000	#FF4848	1	0.875
chr1	28000001	28080000	A.2.1.2.2.1.2.1	0.474431818181818	.	28000001	28080000	#FF9191	1	0.75
chr1	28080001	28360000	A.1.2.1.2.1.1.1.2.1.2	0.778409090909091	.	28080001	28360000	#FF4848	1	0.875
chr1	28360001	28560000	A.1.2.1.2.2.2.1.2.2.2	0.715909090909091	.	28360001	28560000	#FF4848	1	0.875
chr1	28560001	29080000	A.1.1.1.2.2.2.1.2.2	0.941761363636364	.	28560001	29080000	#FF0000	1	1
chr1	29080001	29560000	A.1.2.1.2.2.2.1.1.1.2.2	0.728693181818182	.	29080001	29560000	#FF4848	1	0.875
chr1	29560001	29880000	A.2.2.1.2.1.1.2.1	0.430397727272727	.	29560001	29880000	#FFDADA	1	0.625
chr1	30000001	30120000	A.2.2.2.1.1.1.1.2.2	0.404829545454545	.	30000001	30120000	#FFDADA	1	0.625
chr1	30120001	30400000	A.2.2.2.2.2.1.2	0.363636363636364	.	30120001	30400000	#FFDADA	1	0.625
chr1	30400001	30520000	A.2.2.2.2.2.1.1	0.365056818181818	.	30400001	30520000	#FFDADA	1	0.625
chr1	30520001	30880000	B.1.1.1.1.2.2.2	0.339488636363636	.	30520001	30880000	#DADAFF	1	0.5
chr1	30880001	31200000	A.2.1.2.2.2.2.1	0.464488636363636	.	30880001	31200000	#FF9191	1	0.75
chr1	31200001	31440000	A.1.2.1.2.2.2.1.1.2.1	0.727272727272727	.	31200001	31440000	#FF4848	1	0.875
chr1	31440001	31600000	A.1.2.2.1.2.1.2.1.1.1.1	0.681818181818182	.	31440001	31600000	#FF4848	1	0.875
chr1	31600001	31840000	A.1.2.1.2.2.2.1.1.1.2.1	0.730113636363636	.	31600001	31840000	#FF4848	1	0.875
chr1	31840001	32080000	A.1.1.2.1.2.1.2.2.2.2	0.893465909090909	.	31840001	32080000	#FF0000	1	1
chr1	32080001	32280000	A.1.2.1.2.2.2.1.2.1.2.2	0.720170454545455	.	32080001	32280000	#FF4848	1	0.875
chr1	32280001	32640000	A.1.1.1.2.2.2.1.1	0.946022727272727	.	32280001	32640000	#FF0000	1	1
chr1	32640001	32840000	A.1.1.2.1.2.1.1.1.2.1	0.903409090909091	.	32640001	32840000	#FF0000	1	1
chr1	32840001	33280000	A.1.1.1.1.2.1.2.2.1.1	0.988636363636364	.	32840001	33280000	#FF0000	1	1
chr1	33280001	33560000	A.1.1.1.2.1.1.2	0.967329545454545	.	33280001	33560000	#FF0000	1	1
chr1	33560001	33960000	A.1.2.2.2.2.2.2.2.2.1	0.600852272727273	.	33560001	33960000	#FF4848	1	0.875
chr1	33960001	34120000	B.2.1.1.2.1.1.2	0.163352272727273	.	33960001	34120000	#4848FF	1	0.25
chr1	34120001	35200000	B.2.2.2.2.2.2.2	0.00142045454545455	.	34120001	35200000	#0000FF	1	0.125
chr1	35200001	35440000	A.2.2.2.1.2.1.1.2.2	0.393465909090909	.	35200001	35440000	#FFDADA	1	0.625
chr1	35440001	35640000	A.1.2.2.2.2.2.2.2.2.2	0.599431818181818	.	35440001	35640000	#FF4848	1	0.875
chr1	35640001	35880000	A.1.1.2.2.1.2.1.1.1.2	0.877840909090909	.	35640001	35880000	#FF0000	1	1
chr1	35880001	36280000	A.1.1.2.2.1.1.1.2.2	0.882102272727273	.	35880001	36280000	#FF0000	1	1
chr1	36280001	36520000	A.1.1.2.2.1.2.2.2	0.867897727272727	.	36280001	36520000	#FF0000	1	1
chr1	36520001	36960000	A.1.1.1.1.2.1.2.2.1.2	0.987215909090909	.	36520001	36960000	#FF0000	1	1
chr1	36960001	37560000	B.2.1.1.1.1.1.1.1	0.190340909090909	.	36960001	37560000	#4848FF	1	0.25
chr1	37560001	37920000	B.2.1.1.1.1.1.1.2	0.188920454545455	.	37560001	37920000	#4848FF	1	0.25
chr1	37920001	38320000	A.1.2.1.1.1.1.2.1.1	0.828125	.	37920001	38320000	#FF4848	1	0.875
chr1	38320001	38480000	A.1.2.1.2.2.2.2	0.714488636363636	.	38320001	38480000	#FF4848	1	0.875
chr1	38480001	39120000	A.2.2.1.2.1.1.2.2	0.428977272727273	.	38480001	39120000	#FFDADA	1	0.625
chr1	39120001	39320000	A.2.2.1.2.1.2	0.427556818181818	.	39120001	39320000	#FFDADA	1	0.625
chr1	39320001	39560000	A.1.2.1.2.1.2.2.1.1.2	0.758522727272727	.	39320001	39560000	#FF4848	1	0.875
chr1	39560001	39920000	A.1.1.2.1.2.1.2.2.2.1	0.894886363636364	.	39560001	39920000	#FF0000	1	1
chr1	39920001	40240000	A.1.2.1.2.2.2.1.1.2.2	0.725852272727273	.	39920001	40240000	#FF4848	1	0.875
chr1	40240001	40520000	A.1.1.2.1.2.1.2.1.2	0.897727272727273	.	40240001	40520000	#FF0000	1	1
chr1	40520001	40920000	A.1.1.2.1.2.1.2.1.1	0.899147727272727	.	40520001	40920000	#FF0000	1	1
chr1	40920001	41240000	A.1.2.1.2.1.1.1.2.2.1	0.776988636363636	.	40920001	41240000	#FF4848	1	0.875
chr1	41240001	41480000	A.1.2.1.2.1.1.1.1.1.2.1	0.784090909090909	.	41240001	41480000	#FF4848	1	0.875
chr1	41480001	41680000	A.1.2.2.1.2.2.1.1.2.1	0.667613636363636	.	41480001	41680000	#FF4848	1	0.875
chr1	41680001	41960000	A.1.2.1.2.1.2.2.1.2	0.757102272727273	.	41680001	41960000	#FF4848	1	0.875
chr1	41960001	42240000	A.2.1.1.2.2.2.2.2.1.1	0.509943181818182	.	41960001	42240000	#FF9191	1	0.75
chr1	42240001	42640000	A.2.2.1.2.1.1.1.1	0.433238636363636	.	42240001	42640000	#FFDADA	1	0.625
chr1	42640001	42800000	A.2.1.2.2.1.1.2	0.475852272727273	.	42640001	42800000	#FF9191	1	0.75
chr1	42800001	42960000	A.2.1.2.2.1.2.2.1	0.473011363636364	.	42800001	42960000	#FF9191	1	0.75
chr1	42960001	43240000	A.1.2.2.1.2.2.1.1.2.2.1	0.666193181818182	.	42960001	43240000	#FF4848	1	0.875
chr1	43240001	43360000	A.2.1.1.2.2.2.2.2.1.2.2	0.507102272727273	.	43240001	43360000	#FF9191	1	0.75
chr1	43360001	43640000	A.1.2.1.2.2.2.1.1.1.1.2	0.731534090909091	.	43360001	43640000	#FF4848	1	0.875
chr1	43640001	43920000	A.1.2.1.2.2.2.1.1.1.1.1.1	0.734375	.	43640001	43920000	#FF4848	1	0.875
chr1	43920001	44120000	A.1.2.2.1.2.1.2.2.1.2	0.671875	.	43920001	44120000	#FF4848	1	0.875
chr1	44120001	44520000	A.1.2.1.2.1.1.1.2.1.1	0.779829545454545	.	44120001	44520000	#FF4848	1	0.875
chr1	44520001	45200000	A.1.1.2.1.2.2.1.2	0.889204545454545	.	44520001	45200000	#FF0000	1	1
chr1	45200001	45480000	A.1.1.2.1.1.1.2.1.1.2.2.1	0.921875	.	45200001	45480000	#FF0000	1	1
chr1	45480001	45800000	A.2.1.2.2.1.2.2.2	0.471590909090909	.	45480001	45800000	#FF9191	1	0.75
chr1	45800001	46080000	A.1.2.1.2.1.1.1.2.2.2.2	0.774147727272727	.	45800001	46080000	#FF4848	1	0.875
chr1	46080001	46480000	A.1.1.1.2.2.1.2.2.1	0.948863636363636	.	46080001	46480000	#FF0000	1	1
chr1	46480001	46840000	A.1.1.1.1.2.1.2.1.2.1.1	0.992897727272727	.	46480001	46840000	#FF0000	1	1
chr1	46840001	47200000	A.1.1.1.2.1.1.1.1.1.2	0.973011363636364	.	46840001	47200000	#FF0000	1	1
chr1	47200001	47640000	A.2.1.2.1.1.1.2	0.498579545454545	.	47200001	47640000	#FF9191	1	0.75
chr1	47640001	47840000	A.1.2.1.1.1.1.1.2.1.2.1	0.836647727272727	.	47640001	47840000	#FF4848	1	0.875
chr1	47840001	48200000	A.1.2.2.2.2.2.2.1.2.1	0.607954545454545	.	47840001	48200000	#FF4848	1	0.875
chr1	48200001	48520000	A.2.1.1.1.2.2.2.1.2.2	0.548295454545455	.	48200001	48520000	#FF9191	1	0.75
chr1	48520001	48720000	A.2.2.2.2.1.1.2.2	0.372159090909091	.	48520001	48720000	#FFDADA	1	0.625
chr1	48720001	49000000	B.1.2.2.2.1.2.1.2.1	0.213068181818182	.	48720001	49000000	#9191FF	1	0.375
chr1	49000001	49360000	B.1.2.1.1.1.2.1.2.2	0.271306818181818	.	49000001	49360000	#9191FF	1	0.375
chr1	49360001	49840000	B.2.2.2.1.1.2.1	0.015625	.	49360001	49840000	#0000FF	1	0.125
chr1	49840001	50560000	B.2.2.2.2.2.1	0.00426136363636364	.	49840001	50560000	#0000FF	1	0.125
chr1	50560001	50840000	B.2.2.1.1.1.1.2.2	0.0866477272727273	.	50560001	50840000	#0000FF	1	0.125
chr1	50840001	51080000	B.1.2.1.1.1.2.1.2.1	0.272727272727273	.	50840001	51080000	#9191FF	1	0.375
chr1	51080001	51680000	A.2.1.1.1.2.2.2.1.1	0.551136363636364	.	51080001	51680000	#FF9191	1	0.75
chr1	51680001	51840000	A.1.2.1.1.1.2.1.2.2.1	0.816761363636364	.	51680001	51840000	#FF4848	1	0.875
chr1	51840001	52280000	A.1.1.1.1.1.2	0.998579545454545	.	51840001	52280000	#FF0000	1	1
chr1	52280001	52520000	A.1.1.1.2.1.1.1.2.1	0.970170454545455	.	52280001	52520000	#FF0000	1	1
chr1	52520001	52840000	A.1.1.1.1.2.1.2.1.2.1.2	0.991477272727273	.	52520001	52840000	#FF0000	1	1
chr1	52840001	53160000	A.1.1.1.1.2.1.2.1.1	0.994318181818182	.	52840001	53160000	#FF0000	1	1
chr1	53160001	53680000	A.1.1.1.1.2.1.2.1.2.2	0.990056818181818	.	53160001	53680000	#FF0000	1	1
chr1	53680001	53880000	A.1.2.2.1.1.1.1.1.1	0.713068181818182	.	53680001	53880000	#FF4848	1	0.875
chr1	53880001	54280000	A.1.2.2.1.1.2.2.2.1.1	0.693181818181818	.	53880001	54280000	#FF4848	1	0.875
chr1	54280001	54520000	A.1.1.1.2.1.1.1.1.2	0.971590909090909	.	54280001	54520000	#FF0000	1	1
chr1	54520001	55000000	A.1.1.2.1.1.1.1.2.1	0.931818181818182	.	54520001	55000000	#FF0000	1	1
chr1	55000001	55320000	A.1.1.2.1.1.1.1.2.2.2.2	0.927556818181818	.	55000001	55320000	#FF0000	1	1
chr1	55320001	55520000	A.1.1.2.1.1.1.1.1.1	0.934659090909091	.	55320001	55520000	#FF0000	1	1
chr1	55520001	55720000	A.1.2.1.1.1.1.1.1.1	0.840909090909091	.	55520001	55720000	#FF4848	1	0.875
chr1	55720001	56200000	A.2.2.2.1.2.2.1.1	0.390625	.	55720001	56200000	#FFDADA	1	0.625
chr1	56200001	56360000	B.1.2.1.1.1.1.1.1	0.28125	.	56200001	56360000	#9191FF	1	0.375
chr1	56360001	56640000	B.1.1.1.2.1.2.2.2	0.322443181818182	.	56360001	56640000	#DADAFF	1	0.5
chr1	56640001	56880000	B.1.2.1.2.1.1.2.2	0.25	.	56640001	56880000	#9191FF	1	0.375
chr1	56880001	57080000	A.2.2.2.1.1.1.1.2.1	0.40625	.	56880001	57080000	#FFDADA	1	0.625
chr1	57080001	57280000	B.1.1.1.1.1.2.2	0.349431818181818	.	57080001	57280000	#DADAFF	1	0.5
chr1	57280001	57800000	B.1.2.1.2.1.1.2.1	0.251420454545455	.	57280001	57800000	#9191FF	1	0.375
chr1	57800001	58240000	B.2.1.1.1.1.1.2.1	0.1875	.	57800001	58240000	#4848FF	1	0.25
chr1	58240001	58400000	B.1.1.2.2.1.1.2.1	0.289772727272727	.	58240001	58400000	#DADAFF	1	0.5
chr1	58400001	58680000	B.2.1.1.1.1.1.2.2	0.186079545454545	.	58400001	58680000	#4848FF	1	0.25
chr1	58680001	58960000	B.2.1.1.2.2.2.1.2.2	0.143465909090909	.	58680001	58960000	#4848FF	1	0.25
chr1	58960001	59160000	A.2.1.1.1.2.2.1.2.2	0.552556818181818	.	58960001	59160000	#FF9191	1	0.75
chr1	59160001	59800000	A.1.1.2.2.1.2.1.1.1.1	0.879261363636364	.	59160001	59800000	#FF0000	1	1
chr1	59800001	60280000	A.1.2.2.2.1.1.2.1.1.1	0.644886363636364	.	59800001	60280000	#FF4848	1	0.875
chr1	60280001	60600000	B.1.2.2.2.1.2.1.2.2	0.211647727272727	.	60280001	60600000	#9191FF	1	0.375
chr1	60600001	60960000	B.2.2.1.1.1.1.2.1	0.0880681818181818	.	60600001	60960000	#0000FF	1	0.125
chr1	60960001	61280000	B.2.1.2.2.2.1.2.2	0.102272727272727	.	60960001	61280000	#4848FF	1	0.25
chr1	61280001	61520000	B.1.1.2.1.2.2.1.1	0.298295454545455	.	61280001	61520000	#DADAFF	1	0.5
chr1	61520001	61800000	A.2.1.1.1.2.2.2.2.1.2.2.2	0.542613636363636	.	61520001	61800000	#FF9191	1	0.75
chr1	61800001	62360000	A.1.2.1.1.1.2.1.2.2.2	0.815340909090909	.	61800001	62360000	#FF4848	1	0.875
chr1	62360001	62600000	A.1.2.2.2.2.1.1.2.1.2	0.622159090909091	.	62360001	62600000	#FF4848	1	0.875
chr1	62600001	62920000	A.1.2.1.1.1.2.2.2	0.811079545454545	.	62600001	62920000	#FF4848	1	0.875
chr1	62920001	63280000	A.1.2.2.2.1.1.2.2	0.640625	.	62920001	63280000	#FF4848	1	0.875
chr1	63280001	64000000	B.2.1.1.2.2.2.1.2.1	0.144886363636364	.	63280001	64000000	#4848FF	1	0.25
chr1	64000001	64400000	A.1.2.2.2.2.1.1.2.1.1	0.623579545454545	.	64000001	64400000	#FF4848	1	0.875
chr1	64400001	64720000	A.1.2.2.2.2.1.1.2.2	0.620738636363636	.	64400001	64720000	#FF4848	1	0.875
chr1	64720001	65160000	A.2.1.1.1.2.2.2.1.2.1	0.549715909090909	.	64720001	65160000	#FF9191	1	0.75
chr1	65160001	65320000	A.2.2.1.1.1.2.2.2	0.448863636363636	.	65160001	65320000	#FFDADA	1	0.625
chr1	65320001	65480000	A.2.1.1.1.2.2.2.2.1.2.2.1	0.544034090909091	.	65320001	65480000	#FF9191	1	0.75
chr1	65480001	65680000	A.2.2.2.1.2.2.1.2.1.1	0.389204545454545	.	65480001	65680000	#FFDADA	1	0.625
chr1	65680001	65920000	B.1.1.2.1.2.2.1.2.1	0.296875	.	65680001	65920000	#DADAFF	1	0.5
chr1	65920001	66200000	B.2.1.1.2.2.2.2.2.1	0.139204545454545	.	65920001	66200000	#4848FF	1	0.25
chr1	66200001	66400000	B.2.2.1.2.1.1.2.1.1	0.0568181818181818	.	66200001	66400000	#0000FF	1	0.125
chr1	66400001	66720000	B.2.2.1.2.1.1.2.2	0.0539772727272727	.	66400001	66720000	#0000FF	1	0.125
chr1	66720001	67000000	A.2.2.2.2.1.1.1.2.1	0.377840909090909	.	66720001	67000000	#FFDADA	1	0.625
chr1	67000001	67200000	A.2.2.1.1.1.1.2.1.2	0.457386363636364	.	67000001	67200000	#FFDADA	1	0.625
chr1	67200001	67400000	A.2.2.2.1.2.2.1.2.2	0.386363636363636	.	67200001	67400000	#FFDADA	1	0.625
chr1	67400001	67680000	A.1.2.2.2.1.1.2.1.1.2	0.643465909090909	.	67400001	67680000	#FF4848	1	0.875
chr1	67680001	68000000	A.1.1.2.2.1.2.1.1.2.2.2	0.873579545454545	.	67680001	68000000	#FF0000	1	1
chr1	68000001	68240000	A.1.1.2.2.1.2.1.1.2.2.1	0.875	.	68000001	68240000	#FF0000	1	1
chr1	68240001	68560000	A.1.2.2.2.2.2.2.1.1.1	0.610795454545455	.	68240001	68560000	#FF4848	1	0.875
chr1	68560001	68880000	A.1.2.2.2.1.1.2.1.2	0.642045454545455	.	68560001	68880000	#FF4848	1	0.875
chr1	68880001	69200000	B.1.1.2.1.2.2.1.2.2	0.295454545454545	.	68880001	69200000	#DADAFF	1	0.5
chr1	69200001	69480000	B.2.1.1.2.2.1.2.1.2	0.151988636363636	.	69200001	69480000	#4848FF	1	0.25
chr1	69480001	69880000	B.1.2.2.2.1.2.1.1	0.214488636363636	.	69480001	69880000	#9191FF	1	0.375
chr1	69880001	70240000	B.1.1.1.1.1.1.1.2.1	0.355113636363636	.	69880001	70240000	#DADAFF	1	0.5
chr1	70240001	70480000	B.2.1.1.2.2.2.1.1	0.146306818181818	.	70240001	70480000	#4848FF	1	0.25
chr1	70480001	70680000	B.1.1.1.2.1.1.2.1.1.1	0.336647727272727	.	70480001	70680000	#DADAFF	1	0.5
chr1	70680001	71000000	A.2.1.2.1.1.1.1.2.2	0.5	.	70680001	71000000	#FF9191	1	0.75
chr1	71000001	71560000	B.2.2.1.2.1.2.1.2	0.046875	.	71000001	71560000	#0000FF	1	0.125
chr1	71560001	72000000	B.2.2.1.1.1.1.1.2.2.2	0.0894886363636364	.	71560001	72000000	#0000FF	1	0.125
chr1	72000001	72280000	B.2.1.1.2.2.1.1.1	0.15625	.	72000001	72280000	#4848FF	1	0.25
chr1	72280001	72560000	B.1.2.2.2.2.1.1.2.1.1	0.204545454545455	.	72280001	72560000	#9191FF	1	0.375
chr1	72560001	72720000	B.1.2.1.1.1.2.1.1.2.2	0.274147727272727	.	72560001	72720000	#9191FF	1	0.375
chr1	72720001	73080000	B.1.2.1.1.1.2.1.1.1	0.276988636363636	.	72720001	73080000	#9191FF	1	0.375
chr1	73080001	73320000	B.2.2.1.1.1.1.1.1.2.2	0.09375	.	73080001	73320000	#0000FF	1	0.125
chr1	73320001	73600000	B.2.1.2.2.2.2.1.1	0.100852272727273	.	73320001	73600000	#4848FF	1	0.25
chr1	73600001	73760000	B.2.2.1.1.1.2.1.1.1	0.0852272727272727	.	73600001	73760000	#0000FF	1	0.125
chr1	73760001	73960000	B.2.2.1.1.1.1.1.2.1	0.0923295454545455	.	73760001	73960000	#0000FF	1	0.125
chr1	73960001	74200000	B.2.1.2.2.2.2.1.2	0.0994318181818182	.	73960001	74200000	#4848FF	1	0.25
chr1	74200001	74520000	B.2.2.1.1.1.1.1.1.1	0.0965909090909091	.	74200001	74520000	#0000FF	1	0.125
chr1	74520001	74680000	B.2.2.1.1.1.1.1.1.2.1	0.0951704545454545	.	74520001	74680000	#0000FF	1	0.125
chr1	74680001	75000000	B.2.2.2.1.1.1.1.1	0.0213068181818182	.	74680001	75000000	#0000FF	1	0.125
chr1	75000001	75200000	B.2.2.1.1.1.2.2.2	0.078125	.	75000001	75200000	#0000FF	1	0.125
chr1	75200001	75680000	B.2.2.2.1.1.1.2.1	0.0184659090909091	.	75200001	75680000	#0000FF	1	0.125
chr1	75680001	75880000	B.2.1.2.2.1.2.1	0.107954545454545	.	75680001	75880000	#4848FF	1	0.25
chr1	75880001	76280000	B.2.1.2.2.1.2.2	0.106534090909091	.	75880001	76280000	#4848FF	1	0.25
chr1	76280001	76600000	B.1.2.2.2.2.1.1.2.1.2	0.203125	.	76280001	76600000	#9191FF	1	0.375
chr1	76600001	76840000	B.2.2.1.1.1.2.2.1	0.0795454545454545	.	76600001	76840000	#0000FF	1	0.125
chr1	76840001	77360000	B.2.2.2.1.1.1.2.2	0.0170454545454545	.	76840001	77360000	#0000FF	1	0.125
chr1	77360001	77640000	B.1.1.2.1.2.1.1.1	0.305397727272727	.	77360001	77640000	#DADAFF	1	0.5
chr1	77640001	78040000	A.2.2.1.1.1.2.1.2	0.453125	.	77640001	78040000	#FFDADA	1	0.625
chr1	78040001	78400000	A.1.1.2.2.1.2.1.2.1	0.872159090909091	.	78040001	78400000	#FF0000	1	1
chr1	78400001	78600000	A.1.2.1.1.1.2.2.1.2	0.8125	.	78400001	78600000	#FF4848	1	0.875
chr1	78600001	78840000	A.2.2.1.1.1.2.1.1	0.454545454545455	.	78600001	78840000	#FFDADA	1	0.625
chr1	78840001	79120000	A.2.2.2.2.1.1.1.1.2	0.379261363636364	.	78840001	79120000	#FFDADA	1	0.625
chr1	79120001	79680000	A.2.2.2.2.1.1.1.1.1	0.380681818181818	.	79120001	79680000	#FFDADA	1	0.625
chr1	79680001	79880000	B.1.2.1.1.1.2.2.1.2	0.268465909090909	.	79680001	79880000	#9191FF	1	0.375
chr1	79880001	80320000	B.2.1.1.1.1.2.2.2.2	0.176136363636364	.	79880001	80320000	#4848FF	1	0.25
chr1	80320001	80640000	B.2.1.1.1.1.2.2.2.1	0.177556818181818	.	80320001	80640000	#4848FF	1	0.25
chr1	80640001	80960000	B.1.2.1.1.1.2.2.2	0.267045454545455	.	80640001	80960000	#9191FF	1	0.375
chr1	80960001	81040000	B.1.2.1.2.1.2.1.2	0.247159090909091	.	80960001	81040000	#9191FF	1	0.375
chr1	81040001	81440000	B.2.1.2.2.1.1.2	0.109375	.	81040001	81440000	#4848FF	1	0.25
chr1	81440001	81720000	B.1.1.2.1.2.2.2.2	0.292613636363636	.	81440001	81720000	#DADAFF	1	0.5
chr1	81720001	81920000	B.1.2.2.2.2.1.2.1.1.1	0.200284090909091	.	81720001	81920000	#9191FF	1	0.375
chr1	81920001	82240000	B.1.2.1.2.1.2.1.1	0.248579545454545	.	81920001	82240000	#9191FF	1	0.375
chr1	82240001	82480000	B.1.2.2.2.2.1.2.2.1	0.196022727272727	.	82240001	82480000	#9191FF	1	0.375
chr1	82480001	83240000	B.2.1.1.1.1.2.2.1	0.178977272727273	.	82480001	83240000	#4848FF	1	0.25
chr1	83240001	83480000	B.2.1.2.2.1.1.1	0.110795454545455	.	83240001	83480000	#4848FF	1	0.25
chr1	83480001	83640000	B.1.2.1.1.1.2.1.1.2.1	0.275568181818182	.	83480001	83640000	#9191FF	1	0.375
chr1	83640001	84080000	B.2.2.1.2.1.2.1.1.2	0.0482954545454545	.	83640001	84080000	#0000FF	1	0.125
chr1	84080001	84360000	B.2.1.2.2.2.2.2	0.0980113636363636	.	84080001	84360000	#4848FF	1	0.25
chr1	84360001	84600000	A.2.1.2.1.1.1.1.1.2	0.502840909090909	.	84360001	84600000	#FF9191	1	0.75
chr1	84600001	84880000	A.2.1.1.1.2.1.1.1.2	0.561079545454545	.	84600001	84880000	#FF9191	1	0.75
chr1	84880001	85400000	A.1.2.1.1.1.2.1.1	0.821022727272727	.	84880001	85400000	#FF4848	1	0.875
chr1	85400001	85760000	A.1.2.1.1.1.2.2.1.1	0.813920454545455	.	85400001	85760000	#FF4848	1	0.875
chr1	85760001	85960000	A.2.1.1.1.2.1.1.1.1	0.5625	.	85760001	85960000	#FF9191	1	0.75
chr1	85960001	86080000	A.1.2.2.2.2.2.2.2.1.1.1	0.605113636363636	.	85960001	86080000	#FF4848	1	0.875
chr1	86080001	86160000	A.2.1.2.1.1.2.2.1.2	0.494318181818182	.	86080001	86160000	#FF9191	1	0.75
chr1	86160001	86320000	B.1.1.2.1.1.2	0.306818181818182	.	86160001	86320000	#DADAFF	1	0.5
chr1	86320001	86840000	B.1.2.2.2.1.1	0.215909090909091	.	86320001	86840000	#9191FF	1	0.375
chr1	86840001	87200000	A.2.1.1.1.2.1.1.2.2	0.558238636363636	.	86840001	87200000	#FF9191	1	0.75
chr1	87200001	87560000	A.1.2.2.2.2.2.2.1.1.2	0.609375	.	87200001	87560000	#FF4848	1	0.875
chr1	87560001	87720000	A.2.2.1.1.1.2.2.1.1	0.451704545454545	.	87560001	87720000	#FFDADA	1	0.625
chr1	87720001	87960000	B.1.1.1.1.1.1.1.1.2.1	0.357954545454545	.	87720001	87960000	#DADAFF	1	0.5
chr1	87960001	88280000	B.1.2.2.2.2.1.2.1.2	0.197443181818182	.	87960001	88280000	#9191FF	1	0.375
chr1	88280001	88560000	B.1.1.1.2.1.1.2.2	0.332386363636364	.	88280001	88560000	#DADAFF	1	0.5
chr1	88560001	88800000	B.2.1.1.2.2.2.2.2.2	0.137784090909091	.	88560001	88800000	#4848FF	1	0.25
chr1	88800001	89120000	B.2.1.1.2.2.2.2.1.1	0.142045454545455	.	88800001	89120000	#4848FF	1	0.25
chr1	89120001	89400000	A.2.1.1.1.2.1.2	0.556818181818182	.	89120001	89400000	#FF9191	1	0.75
chr1	89400001	89920000	B.1.1.1.1.1.1.1.2.2	0.353693181818182	.	89400001	89920000	#DADAFF	1	0.5
chr1	89920001	90240000	A.2.1.1.1.2.2.2.2.1.2.1	0.545454545454545	.	89920001	90240000	#FF9191	1	0.75
chr1	90240001	90480000	A.1.2.2.2.2.1.1.1.2.1	0.626420454545455	.	90240001	90480000	#FF4848	1	0.875
chr1	90480001	90920000	B.1.2.2.2.2.1.1.1.1	0.208806818181818	.	90480001	90920000	#9191FF	1	0.375
chr1	90920001	91360000	B.2.1.2.2.2.1.2.1	0.103693181818182	.	90920001	91360000	#4848FF	1	0.25
chr1	91360001	91720000	B.1.2.1.1.1.1.1.2	0.279829545454545	.	91360001	91720000	#9191FF	1	0.375
chr1	91720001	91960000	B.1.2.2.2.2.1.1.1.2.1	0.207386363636364	.	91720001	91960000	#9191FF	1	0.375
chr1	91960001	92200000	A.2.1.1.1.2.1.1.2.1	0.559659090909091	.	91960001	92200000	#FF9191	1	0.75
chr1	92200001	92440000	A.1.2.2.2.2.2.2.1.2.2	0.606534090909091	.	92200001	92440000	#FF4848	1	0.875
chr1	92440001	92760000	A.2.2.1.2.2.2.1.2.2	0.413352272727273	.	92440001	92760000	#FFDADA	1	0.625
chr1	92760001	93160000	A.1.2.1.1.1.1.1.2.2.1	0.832386363636364	.	92760001	93160000	#FF4848	1	0.875
chr1	93160001	93560000	A.1.1.1.2.1.1.1.2.2	0.96875	.	93160001	93560000	#FF0000	1	1
chr1	93560001	93720000	A.1.2.1.1.1.1.2.2.1.1	0.825284090909091	.	93560001	93720000	#FF4848	1	0.875
chr1	93720001	94120000	A.1.2.2.2.2.1.2.2	0.617897727272727	.	93720001	94120000	#FF4848	1	0.875
chr1	94120001	94360000	A.1.2.1.1.1.1.2.2.1.2	0.823863636363636	.	94120001	94360000	#FF4848	1	0.875
chr1	94360001	94960000	A.1.1.1.1.2.1.2.2.2	0.985795454545455	.	94360001	94960000	#FF0000	1	1
chr1	94960001	95280000	A.1.1.2.2.1.1.1.1	0.884943181818182	.	94960001	95280000	#FF0000	1	1
chr1	95280001	95520000	A.1.2.2.2.2.1.1.1.1	0.627840909090909	.	95280001	95520000	#FF4848	1	0.875
chr1	95520001	95720000	A.2.2.2.2.1.1.1.2.2.2	0.375	.	95520001	95720000	#FFDADA	1	0.625
chr1	95720001	96000000	B.2.1.1.1.1.2.1.1.2	0.183238636363636	.	95720001	96000000	#4848FF	1	0.25
chr1	96000001	96360000	B.2.1.1.1.1.2.1.1.1	0.184659090909091	.	96000001	96360000	#4848FF	1	0.25
chr1	96360001	96720000	B.1.2.2.2.2.1.1.1.2.2	0.205965909090909	.	96360001	96720000	#9191FF	1	0.375
chr1	96720001	97040000	A.2.2.2.1.2.1.1.2.1	0.394886363636364	.	96720001	97040000	#FFDADA	1	0.625
chr1	97040001	97320000	B.1.1.1.1.1.1.1.1.2.2	0.356534090909091	.	97040001	97320000	#DADAFF	1	0.5
chr1	97320001	98040000	B.1.1.2.1.2.2.2.1	0.294034090909091	.	97320001	98040000	#DADAFF	1	0.5
chr1	98040001	98320000	B.1.1.1.2.1.2.2.1.1.1.2	0.328125	.	98040001	98320000	#DADAFF	1	0.5
chr1	98320001	98560000	A.2.2.2.1.2.2.1.2.1.2	0.387784090909091	.	98320001	98560000	#FFDADA	1	0.625
chr1	98560001	99000000	A.2.2.1.1.1.1.2.1.1	0.458806818181818	.	98560001	99000000	#FFDADA	1	0.625
chr1	99000001	99200000	B.1.2.1.1.1.2.2.1.1	0.269886363636364	.	99000001	99200000	#9191FF	1	0.375
chr1	99200001	99680000	B.2.1.1.2.2.1.2.2.1.2	0.149147727272727	.	99200001	99680000	#4848FF	1	0.25
chr1	99680001	99960000	B.2.1.1.2.2.1.2.2.2	0.147727272727273	.	99680001	99960000	#4848FF	1	0.25
chr1	99960001	100240000	A.2.1.2.1.1.2.2.2.1	0.492897727272727	.	99960001	100240000	#FF9191	1	0.75
chr1	100240001	100560000	A.1.2.1.1.1.2.1.2.1.2	0.818181818181818	.	100240001	100560000	#FF4848	1	0.875
chr1	100560001	100920000	A.2.1.1.1.2.2.2.2.1.1	0.546875	.	100560001	100920000	#FF9191	1	0.75
chr1	100920001	101360000	B.1.2.2.2.2.1.1.2.2	0.201704545454545	.	100920001	101360000	#9191FF	1	0.375
chr1	101360001	101760000	A.2.1.2.1.1.1.1.2.1	0.501420454545455	.	101360001	101760000	#FF9191	1	0.75
chr1	101760001	101920000	B.1.2.2.2.2.1.2.1.1.2	0.198863636363636	.	101760001	101920000	#9191FF	1	0.375
chr1	101920001	102280000	B.2.2.1.1.1.1.1.2.2.1	0.0909090909090909	.	101920001	102280000	#0000FF	1	0.125
chr1	102280001	102640000	B.2.2.1.2.1.2.1.1.1.2.2	0.0497159090909091	.	102280001	102640000	#0000FF	1	0.125
chr1	102640001	103000000	B.2.2.1.2.1.2.1.1.1.1	0.0525568181818182	.	102640001	103000000	#0000FF	1	0.125
chr1	103000001	103440000	B.2.1.1.1.1.2.1.2.1	0.181818181818182	.	103000001	103440000	#4848FF	1	0.25
chr1	103440001	103800000	B.2.2.1.1.1.2.1.2.1	0.0823863636363636	.	103440001	103800000	#0000FF	1	0.125
chr1	103880001	103960000	B.1.2.2.2.2.1.2.2.2	0.194602272727273	.	103880001	103960000	#9191FF	1	0.375
chr1	104000001	104080000	B.1.2.2.2.2.1.2.2.2	0.194602272727273	.	104000001	104080000	#9191FF	1	0.375
chr1	104080001	104280000	B.2.1.1.1.1.2.1.2.2	0.180397727272727	.	104080001	104280000	#4848FF	1	0.25
chr1	104280001	104840000	B.2.2.2.1.1.1.1.2	0.0198863636363636	.	104280001	104840000	#0000FF	1	0.125
chr1	104840001	105160000	B.2.2.1.2.1.2.2.2	0.0440340909090909	.	104840001	105160000	#0000FF	1	0.125
chr1	105160001	105680000	B.2.2.1.2.1.2.1.1.1.2.1	0.0511363636363636	.	105160001	105680000	#0000FF	1	0.125
chr1	105680001	106000000	B.2.2.1.2.1.1.2.1.2	0.0553977272727273	.	105680001	106000000	#0000FF	1	0.125
chr1	106000001	106120000	B.2.1.1.2.2.1.2.2.1.1	0.150568181818182	.	106000001	106120000	#4848FF	1	0.25
chr1	106120001	106360000	B.2.2.1.1.1.2.1.1.2	0.0838068181818182	.	106120001	106360000	#0000FF	1	0.125
chr1	106360001	106520000	B.2.2.1.1.1.2.1.2.2	0.0809659090909091	.	106360001	106520000	#0000FF	1	0.125
chr1	106520001	106720000	B.2.1.2.2.2.1.1	0.105113636363636	.	106520001	106720000	#4848FF	1	0.25
chr1	106720001	106960000	B.2.1.1.2.2.1.1.2	0.154829545454545	.	106720001	106960000	#4848FF	1	0.25
chr1	106960001	107720000	B.1.2.1.2.2.1.1	0.244318181818182	.	106960001	107720000	#9191FF	1	0.375
chr1	107720001	108080000	B.1.2.2.2.1.2.2	0.210227272727273	.	107720001	108080000	#9191FF	1	0.375
chr1	108080001	108320000	A.2.2.1.1.1.2.2.1.2	0.450284090909091	.	108080001	108320000	#FFDADA	1	0.625
chr1	108320001	108480000	B.1.1.1.1.1.1.1.1.1	0.359375	.	108320001	108480000	#DADAFF	1	0.5
chr1	108480001	108760000	A.2.1.2.1.1.2.2.2.2	0.491477272727273	.	108480001	108760000	#FF9191	1	0.75
chr1	108760001	108920000	B.1.2.1.2.1.2.2	0.245738636363636	.	108760001	108920000	#9191FF	1	0.375
chr1	109000001	109040000	B.1.2.1.2.1.2.2	0.245738636363636	.	109000001	109040000	#9191FF	1	0.375
chr1	109040001	109240000	B.1.1.1.2.1.1.2.1.2	0.333806818181818	.	109040001	109240000	#DADAFF	1	0.5
chr1	109240001	109480000	A.1.2.1.1.1.1.1.2.2.2.2	0.829545454545455	.	109240001	109480000	#FF4848	1	0.875
chr1	109480001	109720000	A.1.1.2.2.1.1.1.2.1	0.883522727272727	.	109480001	109720000	#FF0000	1	1
chr1	109720001	110120000	A.1.1.1.2.1.1.1.1.1.1.2	0.974431818181818	.	109720001	110120000	#FF0000	1	1
chr1	110120001	110320000	A.1.2.1.2.1.2.2.2	0.755681818181818	.	110120001	110320000	#FF4848	1	0.875
chr1	110320001	110560000	A.1.1.2.2.1.2.2.1	0.869318181818182	.	110320001	110560000	#FF0000	1	1
chr1	110560001	111040000	A.1.1.2.2.1.1.2	0.880681818181818	.	110560001	111040000	#FF0000	1	1
chr1	111040001	111400000	B.1.1.1.1.2.1.1	0.348011363636364	.	111040001	111400000	#DADAFF	1	0.5
chr1	111400001	111640000	A.2.2.1.2.2.2.1.1	0.416193181818182	.	111400001	111640000	#FFDADA	1	0.625
chr1	111640001	111960000	A.1.2.2.1.1.1.1.1.2.2.2	0.708806818181818	.	111640001	111960000	#FF4848	1	0.875
chr1	111960001	112280000	A.1.2.1.1.1.1.2.2.2	0.822443181818182	.	111960001	112280000	#FF4848	1	0.875
chr1	112280001	112560000	A.2.1.2.2.1.1.1	0.477272727272727	.	112280001	112560000	#FF9191	1	0.75
chr1	112560001	112920000	A.2.1.2.2.2.2.2	0.463068181818182	.	112560001	112920000	#FF9191	1	0.75
chr1	112920001	113240000	A.1.1.1.2.2.1.2.2.2	0.947443181818182	.	112920001	113240000	#FF0000	1	1
chr1	113240001	113640000	A.1.1.2.1.1.1.2.1.1.2.2.2	0.920454545454545	.	113240001	113640000	#FF0000	1	1
chr1	113640001	113960000	A.1.2.2.1.1.1.1.1.2.2.1	0.710227272727273	.	113640001	113960000	#FF4848	1	0.875
chr1	113960001	114040000	A.2.2.1.2.2.2.1.2.1	0.414772727272727	.	113960001	114040000	#FFDADA	1	0.625
chr1	114040001	114280000	A.2.1.1.2.1.1.1	0.539772727272727	.	114040001	114280000	#FF9191	1	0.75
chr1	114280001	114480000	A.1.2.2.1.1.1.1.1.2.1	0.711647727272727	.	114280001	114480000	#FF4848	1	0.875
chr1	114480001	114880000	A.2.1.1.2.2.1.1	0.521306818181818	.	114480001	114880000	#FF9191	1	0.75
chr1	114880001	115240000	A.1.1.2.1.1.1.1.2.2.2.1	0.928977272727273	.	114880001	115240000	#FF0000	1	1
chr1	115240001	115640000	A.1.1.2.1.2.1.1.2	0.900568181818182	.	115240001	115640000	#FF0000	1	1
chr1	115640001	116160000	A.1.1.1.2.1.1.1.1.1.1.1	0.975852272727273	.	115640001	116160000	#FF0000	1	1
chr1	116160001	116320000	A.1.2.1.1.1.1.1.2.1.1	0.838068181818182	.	116160001	116320000	#FF4848	1	0.875
chr1	116320001	116600000	A.1.2.1.1.1.1.1.2.1.2.2.2	0.833806818181818	.	116320001	116600000	#FF4848	1	0.875
chr1	116600001	117120000	A.1.2.1.1.1.1.1.2.1.2.2.1	0.835227272727273	.	116600001	117120000	#FF4848	1	0.875
chr1	117120001	117520000	A.1.1.2.2.1.2.1.2.2	0.870738636363636	.	117120001	117520000	#FF0000	1	1
chr1	117520001	118040000	A.2.1.1.1.2.2.2.2.2	0.541193181818182	.	117520001	118040000	#FF9191	1	0.75
chr1	118040001	118480000	A.2.1.2.1.1.1.1.1.1	0.504261363636364	.	118040001	118480000	#FF9191	1	0.75
chr1	118480001	118760000	B.1.1.1.2.1.1.2.1.1.2	0.335227272727273	.	118480001	118760000	#DADAFF	1	0.5
chr1	118760001	119560000	B.2.2.1.2.1.2.2.1	0.0454545454545455	.	118760001	119560000	#0000FF	1	0.125
chr1	119560001	119800000	A.2.2.2.2.1.1.1.2.2.1	0.376420454545455	.	119560001	119800000	#FFDADA	1	0.625
chr1	119800001	120000000	A.2.2.1.1.1.1.1.2	0.460227272727273	.	119800001	120000000	#FFDADA	1	0.625
chr1	120000001	120280000	A.1.2.2.2.2.1.1.1.2.2	0.625	.	120000001	120280000	#FF4848	1	0.875
chr1	120280001	120520000	A.1.2.1.1.1.2.1.2.1.1	0.819602272727273	.	120280001	120520000	#FF4848	1	0.875
chr1	120520001	120720000	A.1.2.1.1.1.1.1.2.2.2.1	0.830965909090909	.	120520001	120720000	#FF4848	1	0.875
chr1	120720001	120960000	A.2.2.2.1.1.1.2.2.2	0.400568181818182	.	120720001	120960000	#FFDADA	1	0.625
chr1	121080001	121160000	A.2.2.2.1.1.1.2.2.2	0.400568181818182	.	121080001	121160000	#FFDADA	1	0.625
chr1	121160001	121400000	B.2.1.1.2.2.1.2.1.1	0.153409090909091	.	121160001	121400000	#4848FF	1	0.25
chr1	121440001	121520000	B.2.1.1.2.2.1.2.1.1	0.153409090909091	.	121440001	121520000	#4848FF	1	0.25
chr1	142520001	142720000	B.1.1.2.2.2.1.1	0.285511363636364	.	142520001	142720000	#DADAFF	1	0.5
chr1	142760001	142920000	B.1.1.2.1.1.1.2	0.308238636363636	.	142760001	142920000	#DADAFF	1	0.5
chr1	143120001	143320000	B.2.1.1.2.2.2.2.1.2	0.140625	.	143120001	143320000	#4848FF	1	0.25
chr1	143400001	143560000	B.1.1.2.1.1.1.1	0.309659090909091	.	143400001	143560000	#DADAFF	1	0.5
chr1	143720001	143800000	A.2.1.1.1.1.2.2.1.2.1	0.575284090909091	.	143720001	143800000	#FF9191	1	0.75
chr1	143880001	144120000	A.2.1.1.1.1.2.2.1.2.1	0.575284090909091	.	143880001	144120000	#FF9191	1	0.75
chr1	144320001	144360000	A.2.2.1.1.1.1.1.1	0.461647727272727	.	144320001	144360000	#FFDADA	1	0.625
chr1	144440001	144720000	A.2.2.1.1.1.1.1.1	0.461647727272727	.	144440001	144720000	#FFDADA	1	0.625
chr1	144800001	145120000	A.1.1.1.1.1.1	1	.	144800001	145120000	#FF0000	1	1
chr1	145120001	145400000	A.1.1.2.1.1.1.2.2.2	0.913352272727273	.	145120001	145400000	#FF0000	1	1
chr1	145400001	145840000	A.1.1.1.1.2.2.2.2	0.977272727272727	.	145400001	145840000	#FF0000	1	1
chr1	146000001	146040000	A.1.1.1.1.2.2.2.2	0.977272727272727	.	146000001	146040000	#FF0000	1	1
chr1	146320001	146400000	A.2.2.2.1.1.1.1.1.2.2	0.407670454545455	.	146320001	146400000	#FFDADA	1	0.625
chr1	146440001	146720000	A.2.2.2.1.1.1.1.1.2.2	0.407670454545455	.	146440001	146720000	#FFDADA	1	0.625
chr1	146720001	146960000	B.1.1.2.2.2.2	0.282670454545455	.	146720001	146960000	#DADAFF	1	0.5
chr1	146960001	147160000	A.2.2.2.1.1.1.1.1.2.1	0.409090909090909	.	146960001	147160000	#FFDADA	1	0.625
chr1	147160001	147440000	A.2.1.1.2.2.2.1.1.2	0.514204545454545	.	147160001	147440000	#FF9191	1	0.75
chr1	147680001	147880000	A.2.1.1.2.2.2.1.1.2	0.514204545454545	.	147680001	147880000	#FF9191	1	0.75
chr1	147920001	148040000	A.2.2.2.1.1.1.2.1	0.403409090909091	.	147920001	148040000	#FFDADA	1	0.625
chr1	148160001	148280000	A.2.2.1.2.2.1.1.2.1	0.424715909090909	.	148160001	148280000	#FFDADA	1	0.625
chr1	148320001	148360000	A.2.2.1.2.2.1.1.2.1	0.424715909090909	.	148320001	148360000	#FFDADA	1	0.625
chr1	148480001	148680000	B.1.1.2.1.2.1.1.2	0.303977272727273	.	148480001	148680000	#DADAFF	1	0.5
chr1	148800001	148960000	B.1.1.2.1.2.1.1.2	0.303977272727273	.	148800001	148960000	#DADAFF	1	0.5
chr1	149000001	149200000	B.2.2.1.2.2.1.1.1.1	0.0426136363636364	.	149000001	149200000	#0000FF	1	0.125
chr1	149200001	149440000	B.1.2.1.2.2.2.2.1	0.237215909090909	.	149200001	149440000	#9191FF	1	0.375
chr1	149560001	149760000	A.2.2.2.1.1.1.2.2.1	0.401988636363636	.	149560001	149760000	#FFDADA	1	0.625
chr1	149760001	150200000	A.1.1.2.1.1.1.2.1.2.2	0.916193181818182	.	149760001	150200000	#FF0000	1	1
chr1	150200001	150520000	A.1.1.2.1.1.1.2.1.2.1.1	0.919034090909091	.	150200001	150520000	#FF0000	1	1
chr1	150520001	151000000	A.1.1.1.2.2.2.1.2.1.2	0.943181818181818	.	150520001	151000000	#FF0000	1	1
chr1	151000001	151200000	A.1.2.1.2.1.1.2.2.1.1	0.768465909090909	.	151000001	151200000	#FF4848	1	0.875
chr1	151200001	151840000	A.1.1.1.1.2.1.1.2	0.995738636363636	.	151200001	151840000	#FF0000	1	1
chr1	151840001	152000000	A.1.2.2.1.2.1.1.1.2	0.684659090909091	.	151840001	152000000	#FF4848	1	0.875
chr1	152000001	152160000	A.2.1.1.2.1.1.2.2.1.1	0.536931818181818	.	152000001	152160000	#FF9191	1	0.75
chr1	152160001	152480000	A.2.1.1.2.1.1.2.2.1.2.1	0.535511363636364	.	152160001	152480000	#FF9191	1	0.75
chr1	152480001	152840000	A.1.2.2.1.2.2.1.1.2.2.2.1	0.664772727272727	.	152480001	152840000	#FF4848	1	0.875
chr1	152840001	153280000	A.1.2.1.2.1.1.2.1.2.1	0.771306818181818	.	152840001	153280000	#FF4848	1	0.875
chr1	153280001	153480000	A.1.2.2.1.2.2.1.1.1	0.669034090909091	.	153280001	153480000	#FF4848	1	0.875
chr1	153480001	153960000	A.1.1.1.2.2.2.1.2.1.1	0.944602272727273	.	153480001	153960000	#FF0000	1	1
chr1	153960001	154160000	A.1.2.2.1.2.2.1.2.2.1	0.660511363636364	.	153960001	154160000	#FF4848	1	0.875
chr1	154160001	154440000	A.1.2.1.2.1.1.2.2.2.1	0.765625	.	154160001	154440000	#FF4848	1	0.875
chr1	154440001	155160000	A.1.1.1.2.2.1.1.2	0.951704545454545	.	154440001	155160000	#FF0000	1	1
chr1	155160001	155720000	A.1.1.1.2.2.1.1.1	0.953125	.	155160001	155720000	#FF0000	1	1
chr1	155720001	155880000	A.1.1.2.1.1.1.2.1.2.1.2	0.917613636363636	.	155720001	155880000	#FF0000	1	1
chr1	155880001	156040000	A.1.2.1.2.1.1.2.2.1.2	0.767045454545455	.	155880001	156040000	#FF4848	1	0.875
chr1	156040001	156320000	A.1.1.1.1.2.1.1.1	0.997159090909091	.	156040001	156320000	#FF0000	1	1
chr1	156320001	156600000	A.1.1.1.1.2.2.2.1.1	0.980113636363636	.	156320001	156600000	#FF0000	1	1
chr1	156600001	156920000	A.1.1.1.1.2.2.1.2	0.981534090909091	.	156600001	156920000	#FF0000	1	1
chr1	156920001	157120000	A.2.1.1.1.1.1.2.1.2	0.592329545454545	.	156920001	157120000	#FF9191	1	0.75
chr1	157120001	157480000	B.1.2.1.1.2.2.1.1.2	0.261363636363636	.	157120001	157480000	#9191FF	1	0.375
chr1	157480001	157960000	B.2.2.1.1.2.2.2.1	0.0610795454545455	.	157480001	157960000	#0000FF	1	0.125
chr1	157960001	158120000	A.2.2.2.1.2.1.2	0.392045454545455	.	157960001	158120000	#FFDADA	1	0.625
chr1	158120001	158520000	B.2.2.1.2.2.2.1.2.2	0.0241477272727273	.	158120001	158520000	#0000FF	1	0.125
chr1	158520001	159080000	B.2.2.1.1.2.2.2.2	0.0596590909090909	.	158520001	159080000	#0000FF	1	0.125
chr1	159080001	159400000	B.2.1.1.1.2.2.2	0.167613636363636	.	159080001	159400000	#4848FF	1	0.25
chr1	159400001	159760000	B.2.1.2.1.2.2.2.2	0.112215909090909	.	159400001	159760000	#4848FF	1	0.25
chr1	159760001	160040000	A.2.1.1.1.1.1.2.2.1.1	0.590909090909091	.	159760001	160040000	#FF9191	1	0.75
chr1	160040001	160360000	A.1.1.1.2.1.2.2.1.2	0.957386363636364	.	160040001	160360000	#FF0000	1	1
chr1	160360001	160640000	A.2.1.1.1.1.2.1.2.1.2	0.580965909090909	.	160360001	160640000	#FF9191	1	0.75
chr1	160640001	160960000	A.1.2.1.1.2.1.1.2.1.1	0.806818181818182	.	160640001	160960000	#FF4848	1	0.875
chr1	160960001	161120000	A.1.1.2.2.2.1.2.1.2	0.863636363636364	.	160960001	161120000	#FF0000	1	1
chr1	161120001	161440000	A.1.1.1.2.1.2.1.2.2	0.960227272727273	.	161120001	161440000	#FF0000	1	1
chr1	161440001	161720000	A.1.2.1.1.2.2.1.1.1.1	0.796875	.	161440001	161720000	#FF4848	1	0.875
chr1	161720001	162000000	A.1.2.1.1.2.1.2.1.1	0.801136363636364	.	161720001	162000000	#FF4848	1	0.875
chr1	162000001	162280000	A.2.1.1.1.1.2.1.1.2	0.583806818181818	.	162000001	162280000	#FF9191	1	0.75
chr1	162280001	162560000	A.1.2.1.1.2.1.2.1.2	0.799715909090909	.	162280001	162560000	#FF4848	1	0.875
chr1	162560001	162800000	A.1.2.2.2.2.2.1.1.1	0.616477272727273	.	162560001	162800000	#FF4848	1	0.875
chr1	162800001	163040000	A.2.1.2.1.2.1.1.2.2	0.487215909090909	.	162800001	163040000	#FF9191	1	0.75
chr1	163040001	163320000	B.1.1.1.2.2.2.1.1	0.316761363636364	.	163040001	163320000	#DADAFF	1	0.5
chr1	163320001	163600000	B.2.2.1.2.2.1.1.2	0.0383522727272727	.	163320001	163600000	#0000FF	1	0.125
chr1	163600001	163800000	B.2.1.2.1.1.2.1.2	0.126420454545455	.	163600001	163800000	#4848FF	1	0.25
chr1	163800001	164080000	B.2.2.1.2.2.1.2.1.2.2	0.0340909090909091	.	163800001	164080000	#0000FF	1	0.125
chr1	164080001	164560000	B.2.2.1.2.2.2.1.2.1	0.0255681818181818	.	164080001	164560000	#0000FF	1	0.125
chr1	164560001	164760000	B.1.1.1.1.1.1.2	0.352272727272727	.	164560001	164760000	#DADAFF	1	0.5
chr1	164760001	165080000	B.2.1.2.1.1.2.1.1.2.2.1	0.129261363636364	.	164760001	165080000	#4848FF	1	0.25
chr1	165080001	165360000	B.1.2.1.2.2.2.2.2.1	0.235795454545455	.	165080001	165360000	#9191FF	1	0.375
chr1	165360001	165600000	B.1.2.1.2.2.2.1.1.2	0.240056818181818	.	165360001	165600000	#9191FF	1	0.375
chr1	165600001	165880000	A.2.2.2.2.1.2.1.2	0.367897727272727	.	165600001	165880000	#FFDADA	1	0.625
chr1	165880001	166160000	B.2.2.1.2.2.2.1.1.1	0.0284090909090909	.	165880001	166160000	#0000FF	1	0.125
chr1	166160001	166480000	B.2.2.1.2.2.2.1.1.2	0.0269886363636364	.	166160001	166480000	#0000FF	1	0.125
chr1	166480001	166800000	B.2.2.2.1.2.1	0.0127840909090909	.	166480001	166800000	#0000FF	1	0.125
chr1	166800001	167040000	B.1.2.1.1.2.2.1.2.1	0.259943181818182	.	166800001	167040000	#9191FF	1	0.375
chr1	167040001	167200000	A.2.2.1.1.2.1.2.1.1.1	0.446022727272727	.	167040001	167200000	#FFDADA	1	0.625
chr1	167200001	167520000	A.2.1.1.1.1.1.2.2.1.2	0.589488636363636	.	167200001	167520000	#FF9191	1	0.75
chr1	167520001	167680000	A.1.2.2.2.1.2.1.1.2.2.2	0.634943181818182	.	167520001	167680000	#FF4848	1	0.875
chr1	167680001	168040000	A.1.1.1.2.1.2.2.1.1	0.958806818181818	.	167680001	168040000	#FF0000	1	1
chr1	168040001	168280000	A.1.1.2.2.2.2.1.1.1.1	0.855113636363636	.	168040001	168280000	#FF0000	1	1
chr1	168280001	168560000	A.1.2.2.2.1.2.1.1.2.2.1	0.636363636363636	.	168280001	168560000	#FF4848	1	0.875
chr1	168560001	169120000	A.1.2.2.2.1.2.2.1	0.630681818181818	.	168560001	169120000	#FF4848	1	0.875
chr1	169120001	169360000	A.2.1.1.1.1.1.2.1.1.2	0.59375	.	169120001	169360000	#FF9191	1	0.75
chr1	169360001	169520000	A.2.2.1.1.2.2.1.2.2	0.4375	.	169360001	169520000	#FFDADA	1	0.625
chr1	169520001	169840000	B.1.1.1.1.2.1.2.2.1	0.34375	.	169520001	169840000	#DADAFF	1	0.5
chr1	169840001	170040000	B.1.1.1.2.1.2.1	0.330965909090909	.	169840001	170040000	#DADAFF	1	0.5
chr1	170040001	170480000	B.1.2.2.1.1.1.2.2	0.228693181818182	.	170040001	170480000	#9191FF	1	0.375
chr1	170480001	170640000	B.1.1.1.2.1.2.2.1.1.1.1	0.329545454545455	.	170480001	170640000	#DADAFF	1	0.5
chr1	170640001	170920000	B.1.2.2.1.1.1.2.1	0.230113636363636	.	170640001	170920000	#9191FF	1	0.375
chr1	170920001	171480000	A.2.1.2.1.2.1.2.1	0.485795454545455	.	170920001	171480000	#FF9191	1	0.75
chr1	171480001	171720000	A.1.2.1.1.2.1.1.1.1	0.809659090909091	.	171480001	171720000	#FF4848	1	0.875
chr1	171720001	171960000	A.1.1.2.2.2.2.1.2.2.1.2	0.845170454545455	.	171720001	171960000	#FF0000	1	1
chr1	171960001	172400000	A.1.1.1.2.1.2.1.2.1.2	0.961647727272727	.	171960001	172400000	#FF0000	1	1
chr1	172400001	172680000	A.1.1.2.1.1.2.1.1	0.911931818181818	.	172400001	172680000	#FF0000	1	1
chr1	172680001	173160000	A.1.1.1.2.1.2.1.2.1.1	0.963068181818182	.	172680001	173160000	#FF0000	1	1
chr1	173160001	173400000	A.1.2.2.1.1.1.2.1.1.1	0.705965909090909	.	173160001	173400000	#FF4848	1	0.875
chr1	173400001	173840000	A.1.1.2.2.2.1.2.2.2.2.2	0.856534090909091	.	173400001	173840000	#FF0000	1	1
chr1	173840001	174200000	A.1.1.2.2.2.1.2.2.2.2.1	0.857954545454545	.	173840001	174200000	#FF0000	1	1
chr1	174200001	174720000	A.2.1.1.1.1.2.1.2.2	0.579545454545455	.	174200001	174720000	#FF9191	1	0.75
chr1	174720001	175000000	A.1.2.2.2.1.2.2.2	0.629261363636364	.	174720001	175000000	#FF4848	1	0.875
chr1	175000001	175280000	A.2.1.1.1.1.2.2.1.2.2.1	0.573863636363636	.	175000001	175280000	#FF9191	1	0.75
chr1	175280001	175600000	A.2.2.2.2.2.2.1	0.362215909090909	.	175280001	175600000	#FFDADA	1	0.625
chr1	175600001	175880000	B.1.1.1.2.1.2.2.1.2	0.323863636363636	.	175600001	175880000	#DADAFF	1	0.5
chr1	175880001	176080000	A.2.2.2.1.1.1.1.1.1	0.410511363636364	.	175880001	176080000	#FFDADA	1	0.625
chr1	176080001	176240000	B.1.1.1.2.1.2.2.1.1.2.1	0.326704545454545	.	176080001	176240000	#DADAFF	1	0.5
chr1	176240001	176840000	B.2.1.1.1.2.1.2	0.173295454545455	.	176240001	176840000	#4848FF	1	0.25
chr1	176840001	177160000	B.1.1.1.1.2.1.2.1.1	0.346590909090909	.	176840001	177160000	#DADAFF	1	0.5
chr1	177160001	177360000	A.2.2.2.1.2.2.2.1.1	0.384943181818182	.	177160001	177360000	#FFDADA	1	0.625
chr1	177360001	177920000	A.2.2.1.2.2.1.2.2.2	0.417613636363636	.	177360001	177920000	#FFDADA	1	0.625
chr1	177920001	178280000	A.1.2.1.1.2.2.1.1.1.2	0.795454545454545	.	177920001	178280000	#FF4848	1	0.875
chr1	178280001	178480000	A.2.1.1.1.1.2.1.1.1.1	0.586647727272727	.	178280001	178480000	#FF9191	1	0.75
chr1	178480001	178720000	A.2.1.1.1.1.2.1.1.1.2	0.585227272727273	.	178480001	178720000	#FF9191	1	0.75
chr1	178720001	179040000	A.2.1.1.1.1.2.2.1.2.2.2.1	0.572443181818182	.	178720001	179040000	#FF9191	1	0.75
chr1	179040001	179360000	A.1.2.1.1.2.2.1.1.2	0.794034090909091	.	179040001	179360000	#FF4848	1	0.875
chr1	179360001	179600000	B.1.2.1.2.1.1.1	0.252840909090909	.	179360001	179600000	#9191FF	1	0.375
chr1	179600001	179840000	B.1.1.1.1.2.1.2.2.2	0.342329545454545	.	179600001	179840000	#DADAFF	1	0.5
chr1	179840001	180160000	A.1.2.1.1.2.1.1.1.2	0.808238636363636	.	179840001	180160000	#FF4848	1	0.875
chr1	180160001	180480000	A.1.2.2.2.2.1.2.1	0.619318181818182	.	180160001	180480000	#FF4848	1	0.875
chr1	180480001	180840000	A.1.1.2.2.2.2.1.1.1.2.2	0.852272727272727	.	180480001	180840000	#FF0000	1	1
chr1	180840001	181120000	A.1.1.2.2.2.2.1.2.2.1.1.1	0.848011363636364	.	180840001	181120000	#FF0000	1	1
chr1	181120001	181400000	A.2.2.1.2.2.1.2.2.1	0.419034090909091	.	181120001	181400000	#FFDADA	1	0.625
chr1	181400001	181720000	B.1.1.1.1.2.1.2.1.2	0.345170454545455	.	181400001	181720000	#DADAFF	1	0.5
chr1	181720001	182040000	B.1.1.2.2.2.1.2	0.284090909090909	.	181720001	182040000	#DADAFF	1	0.5
chr1	182040001	182360000	A.1.2.2.1.1.1.2.2.1.1	0.701704545454545	.	182040001	182360000	#FF4848	1	0.875
chr1	182360001	182800000	A.2.1.2.2.2.1.1	0.470170454545455	.	182360001	182800000	#FF9191	1	0.75
chr1	182800001	183200000	A.1.1.1.2.1.2.1.1.1	0.965909090909091	.	182800001	183200000	#FF0000	1	1
chr1	183200001	183600000	A.1.1.2.1.1.2.2.2	0.90625	.	183200001	183600000	#FF0000	1	1
chr1	183600001	183920000	A.1.2.2.1.1.1.2.1.1.2	0.704545454545455	.	183600001	183920000	#FF4848	1	0.875
chr1	183920001	184200000	A.1.2.2.1.1.2.2.2.1.2	0.691761363636364	.	183920001	184200000	#FF4848	1	0.875
chr1	184200001	184680000	A.1.1.2.2.2.2.1.1.2	0.850852272727273	.	184200001	184680000	#FF0000	1	1
chr1	184680001	184920000	A.1.2.1.1.2.1.1.2.1.2.1	0.805397727272727	.	184680001	184920000	#FF4848	1	0.875
chr1	184920001	185240000	A.1.1.2.2.2.1.2.2.1.1	0.862215909090909	.	184920001	185240000	#FF0000	1	1
chr1	185240001	185680000	A.1.1.1.1.2.2.1.1.1	0.984375	.	185240001	185680000	#FF0000	1	1
chr1	185680001	186320000	A.1.1.1.2.1.2.2.2.1	0.955965909090909	.	185680001	186320000	#FF0000	1	1
chr1	186320001	186960000	A.1.1.2.2.2.2.2	0.842329545454545	.	186320001	186960000	#FF0000	1	1
chr1	186960001	187240000	B.1.2.2.1.2.1.1.2	0.221590909090909	.	186960001	187240000	#9191FF	1	0.375
chr1	187240001	187440000	B.2.1.2.1.1.2.1.1.1.2	0.132102272727273	.	187240001	187440000	#4848FF	1	0.25
chr1	187440001	187720000	B.1.2.1.1.2.2.1.2.2	0.258522727272727	.	187440001	187720000	#9191FF	1	0.375
chr1	187720001	188120000	B.1.2.2.1.2.1.2	0.220170454545455	.	187720001	188120000	#9191FF	1	0.375
chr1	188120001	188720000	B.2.1.2.1.2.2.2.1.2	0.113636363636364	.	188120001	188720000	#4848FF	1	0.25
chr1	188720001	188920000	B.2.1.2.1.2.2.2.1.1	0.115056818181818	.	188720001	188920000	#4848FF	1	0.25
chr1	188920001	189160000	B.2.2.1.2.2.1.1.1.2.1	0.0411931818181818	.	188920001	189160000	#0000FF	1	0.125
chr1	189160001	189360000	B.2.2.1.1.2.1.2.2.2.2	0.0667613636363636	.	189160001	189360000	#0000FF	1	0.125
chr1	189360001	189640000	B.2.1.1.1.2.2.1.1.2	0.170454545454545	.	189360001	189640000	#4848FF	1	0.25
chr1	189640001	190080000	B.2.2.1.1.2.2.1.1.1	0.0653409090909091	.	189640001	190080000	#0000FF	1	0.125
chr1	190080001	190440000	B.2.2.1.1.2.2.1.1.2	0.0639204545454545	.	190080001	190440000	#0000FF	1	0.125
chr1	190440001	191120000	B.2.2.2.1.2.2.2.1	0.00994318181818182	.	190440001	191120000	#0000FF	1	0.125
chr1	191120001	191480000	B.2.2.1.2.2.1.2.1.2.1	0.0355113636363636	.	191120001	191480000	#0000FF	1	0.125
chr1	191480001	192000000	B.2.1.2.1.2.2.1.1	0.117897727272727	.	191480001	192000000	#4848FF	1	0.25
chr1	192000001	192240000	B.1.1.2.1.2.1.2.1	0.302556818181818	.	192000001	192240000	#DADAFF	1	0.5
chr1	192240001	192440000	B.1.2.1.2.2.2.2.2.2.2	0.232954545454545	.	192240001	192440000	#9191FF	1	0.375
chr1	192440001	192680000	A.2.2.1.1.2.2.2.2	0.434659090909091	.	192440001	192680000	#FFDADA	1	0.625
chr1	192680001	192760000	A.2.2.1.1.2.1.2.1.2	0.443181818181818	.	192680001	192760000	#FFDADA	1	0.625
chr1	192760001	193080000	A.2.1.1.1.1.1.1.1	0.598011363636364	.	192760001	193080000	#FF9191	1	0.75
chr1	193080001	193320000	A.2.1.2.1.2.1.1.2.1	0.488636363636364	.	193080001	193320000	#FF9191	1	0.75
chr1	193320001	193720000	B.1.1.1.2.2.1.2.2	0.318181818181818	.	193320001	193720000	#DADAFF	1	0.5
chr1	193720001	194080000	B.1.1.1.2.2.2.2.1	0.313920454545455	.	193720001	194080000	#DADAFF	1	0.5
chr1	194080001	194280000	B.1.2.1.2.2.2.2.2.2.1	0.234375	.	194080001	194280000	#9191FF	1	0.375
chr1	194280001	194720000	B.2.1.2.1.1.2.1.1.2.1	0.130681818181818	.	194280001	194720000	#4848FF	1	0.25
chr1	194720001	195120000	B.2.2.1.1.2.1.1.2	0.0738636363636364	.	194720001	195120000	#0000FF	1	0.125
chr1	195120001	195440000	B.2.2.1.1.2.1.1.1.2	0.0752840909090909	.	195120001	195440000	#0000FF	1	0.125
chr1	195440001	195840000	B.1.2.2.1.2.1.1.1	0.223011363636364	.	195440001	195840000	#9191FF	1	0.375
chr1	195840001	196320000	B.1.1.1.2.2.2.1.2	0.315340909090909	.	195840001	196320000	#DADAFF	1	0.5
chr1	196320001	196680000	B.2.1.1.1.2.2.1.1.1	0.171875	.	196320001	196680000	#4848FF	1	0.25
chr1	196680001	197120000	B.2.1.2.1.2.2.1.2	0.116477272727273	.	196680001	197120000	#4848FF	1	0.25
chr1	197120001	197480000	B.1.2.2.1.1.1.1	0.231534090909091	.	197120001	197480000	#9191FF	1	0.375
chr1	197480001	197840000	A.2.1.1.1.1.2.2.2.2.2	0.563920454545455	.	197480001	197840000	#FF9191	1	0.75
chr1	197840001	198480000	A.1.2.1.1.2.2.2.2	0.788352272727273	.	197840001	198480000	#FF4848	1	0.875
chr1	198480001	198680000	A.2.1.1.1.1.2.2.2.1.2.1	0.568181818181818	.	198480001	198680000	#FF9191	1	0.75
chr1	198680001	199480000	A.1.2.1.1.2.1.2.2	0.798295454545455	.	198680001	199480000	#FF4848	1	0.875
chr1	199480001	199600000	A.2.2.1.2.2.1.2.1.1	0.421875	.	199480001	199600000	#FFDADA	1	0.625
chr1	199600001	200080000	A.1.2.1.1.2.2.1.2.2	0.791193181818182	.	199600001	200080000	#FF4848	1	0.875
chr1	200080001	200280000	A.1.2.1.1.2.1.1.2.1.2.2	0.803977272727273	.	200080001	200280000	#FF4848	1	0.875
chr1	200280001	200520000	A.1.1.2.2.2.1.2.2.1.2	0.860795454545455	.	200280001	200520000	#FF0000	1	1
chr1	200520001	200840000	A.1.1.1.1.2.2.2.1.2	0.978693181818182	.	200520001	200840000	#FF0000	1	1
chr1	200840001	201120000	A.1.2.1.2.1.2.1.2	0.761363636363636	.	200840001	201120000	#FF4848	1	0.875
chr1	201120001	201360000	A.1.2.1.2.2.1.1.1.1.2.1	0.751420454545455	.	201120001	201360000	#FF4848	1	0.875
chr1	201360001	201800000	A.1.1.2.1.1.2.2.1.1	0.909090909090909	.	201360001	201800000	#FF0000	1	1
chr1	201800001	202120000	A.1.1.1.2.2.2.2.1.2.2	0.9375	.	201800001	202120000	#FF0000	1	1
chr1	202120001	202320000	A.1.2.1.2.1.1.2.1.1	0.772727272727273	.	202120001	202320000	#FF4848	1	0.875
chr1	202320001	202720000	A.1.1.2.1.2.2.1.1.1	0.892045454545455	.	202320001	202720000	#FF0000	1	1
chr1	202720001	203000000	A.1.2.1.2.1.1.2.2.2.2	0.764204545454545	.	202720001	203000000	#FF4848	1	0.875
chr1	203000001	203240000	A.1.2.1.2.2.1.2.1.1.1.2	0.742897727272727	.	203000001	203240000	#FF4848	1	0.875
chr1	203240001	203480000	A.1.2.1.2.2.1.2.1.1.1.1	0.744318181818182	.	203240001	203480000	#FF4848	1	0.875
chr1	203480001	203800000	A.1.1.2.1.2.2.2.2	0.886363636363636	.	203480001	203800000	#FF0000	1	1
chr1	203800001	204120000	A.1.2.1.2.1.1.2.1.2.2	0.769886363636364	.	203800001	204120000	#FF4848	1	0.875
chr1	204120001	204520000	A.1.1.1.2.2.2.2.1.1	0.940340909090909	.	204120001	204520000	#FF0000	1	1
chr1	204520001	204800000	A.1.2.2.1.1.2.2.1.1	0.696022727272727	.	204520001	204800000	#FF4848	1	0.875
chr1	204800001	204920000	A.2.2.1.2.2.2.2	0.411931818181818	.	204800001	204920000	#FFDADA	1	0.625
chr1	204920001	205280000	A.1.2.1.2.2.1.2.1.1.2	0.741477272727273	.	204920001	205280000	#FF4848	1	0.875
chr1	205280001	205520000	A.1.2.2.1.2.2.1.2.1	0.661931818181818	.	205280001	205520000	#FF4848	1	0.875
chr1	205520001	205720000	A.1.2.1.2.2.1.2.2.2.2	0.735795454545455	.	205520001	205720000	#FF4848	1	0.875
chr1	205720001	205960000	A.1.2.2.1.2.2.2.1.1	0.657670454545455	.	205720001	205960000	#FF4848	1	0.875
chr1	206080001	206160000	A.2.2.1.2.2.1.1.1	0.426136363636364	.	206080001	206160000	#FFDADA	1	0.625
chr1	206160001	206360000	A.2.1.1.2.1.1.2.2.2.2	0.53125	.	206160001	206360000	#FF9191	1	0.75
chr1	206480001	206600000	A.2.1.1.2.2.2.1.2	0.512784090909091	.	206480001	206600000	#FF9191	1	0.75
chr1	206600001	206840000	A.1.2.1.2.2.1.2.2.1	0.738636363636364	.	206600001	206840000	#FF4848	1	0.875
chr1	206840001	207240000	A.1.1.1.2.2.2.2.1.2.1	0.938920454545455	.	206840001	207240000	#FF0000	1	1
chr1	207240001	207760000	A.1.2.1.2.2.1.2.2.2.1	0.737215909090909	.	207240001	207760000	#FF4848	1	0.875
chr1	207760001	207960000	A.2.1.1.2.1.1.2.2.2.1	0.532670454545455	.	207760001	207960000	#FF9191	1	0.75
chr1	207960001	208160000	A.1.2.2.1.2.2.2.1.2	0.65625	.	207960001	208160000	#FF4848	1	0.875
chr1	208160001	208400000	A.2.1.2.2.2.1.2.2.2	0.465909090909091	.	208160001	208400000	#FF9191	1	0.75
chr1	208400001	208800000	A.2.1.1.2.2.1.2.1	0.519886363636364	.	208400001	208800000	#FF9191	1	0.75
chr1	208800001	209160000	A.2.1.2.2.2.1.2.2.1	0.467329545454545	.	208800001	209160000	#FF9191	1	0.75
chr1	209160001	209480000	A.1.2.2.1.1.2.2.1.2	0.694602272727273	.	209160001	209480000	#FF4848	1	0.875
chr1	209480001	209760000	A.1.1.2.1.2.2.2.1	0.887784090909091	.	209480001	209760000	#FF0000	1	1
chr1	209760001	209960000	A.1.2.1.2.1.2.1.1	0.762784090909091	.	209760001	209960000	#FF4848	1	0.875
chr1	209960001	210200000	A.1.2.1.2.2.1.1.2.2	0.745738636363636	.	209960001	210200000	#FF4848	1	0.875
chr1	210200001	210560000	A.2.1.2.1.2.1.2.2	0.484375	.	210200001	210560000	#FF9191	1	0.75
chr1	210560001	210800000	B.1.2.2.1.1.2.1.1	0.227272727272727	.	210560001	210800000	#9191FF	1	0.375
chr1	210800001	211440000	B.2.1.2.1.2.1.2	0.119318181818182	.	210800001	211440000	#4848FF	1	0.25
chr1	211440001	211840000	A.1.2.2.2.1.2.1.2.1	0.633522727272727	.	211440001	211840000	#FF4848	1	0.875
chr1	211840001	212160000	A.1.1.2.2.2.2.1.1.1.2.1	0.853693181818182	.	211840001	212160000	#FF0000	1	1
chr1	212160001	212640000	A.1.1.1.2.1.2.2.2.2	0.954545454545455	.	212160001	212640000	#FF0000	1	1
chr1	212640001	212800000	A.1.2.2.2.1.2.1.1.1	0.639204545454545	.	212640001	212800000	#FF4848	1	0.875
chr1	212800001	213000000	A.1.2.2.2.2.2.1.2.1	0.613636363636364	.	212800001	213000000	#FF4848	1	0.875
chr1	213000001	213240000	A.2.1.1.1.1.2.2.1.1.1	0.578125	.	213000001	213240000	#FF9191	1	0.75
chr1	213240001	213720000	B.1.2.2.1.1.2.1.2	0.225852272727273	.	213240001	213720000	#9191FF	1	0.375
chr1	213720001	214360000	B.2.1.1.2.1.2.2	0.157670454545455	.	213720001	214360000	#4848FF	1	0.25
chr1	214360001	214520000	A.2.2.1.1.2.1.2.2	0.441761363636364	.	214360001	214520000	#FFDADA	1	0.625
chr1	214520001	214800000	A.1.2.2.2.1.2.1.2.2	0.632102272727273	.	214520001	214800000	#FF4848	1	0.875
chr1	214800001	215000000	B.1.2.1.1.2.1.2	0.264204545454545	.	214800001	215000000	#9191FF	1	0.375
chr1	215000001	215240000	A.2.2.2.1.2.2.2.2	0.382102272727273	.	215000001	215240000	#FFDADA	1	0.625
chr1	215240001	215360000	B.1.1.1.2.1.2.2.1.1.2.2	0.325284090909091	.	215240001	215360000	#DADAFF	1	0.5
chr1	215360001	215800000	B.1.1.1.2.2.2.2.2.1	0.3125	.	215360001	215800000	#DADAFF	1	0.5
chr1	215800001	216120000	B.2.1.1.1.2.2.1.2	0.169034090909091	.	215800001	216120000	#4848FF	1	0.25
chr1	216120001	216440000	B.2.1.2.1.1.2.1.1.1.1	0.133522727272727	.	216120001	216440000	#4848FF	1	0.25
chr1	216440001	216720000	B.2.1.2.1.2.1.1.2	0.120738636363636	.	216440001	216720000	#4848FF	1	0.25
chr1	216720001	216920000	B.2.1.1.2.1.2.1.2.1	0.160511363636364	.	216720001	216920000	#4848FF	1	0.25
chr1	216920001	217320000	B.1.1.1.2.2.2.2.2.2	0.311079545454545	.	216920001	217320000	#DADAFF	1	0.5
chr1	217320001	217600000	B.1.2.1.1.2.2.2.2.1	0.255681818181818	.	217320001	217600000	#9191FF	1	0.375
chr1	217600001	217800000	A.2.2.2.2.1.2.1.1.2	0.369318181818182	.	217600001	217800000	#FFDADA	1	0.625
chr1	217800001	218120000	B.2.1.2.1.1.2.1.1.2.2.2	0.127840909090909	.	217800001	218120000	#4848FF	1	0.25
chr1	218120001	218440000	B.2.2.1.1.2.1.2.2.1	0.0696022727272727	.	218120001	218440000	#0000FF	1	0.125
chr1	218440001	218680000	A.2.2.1.1.2.1.2.1.1.2	0.444602272727273	.	218440001	218680000	#FFDADA	1	0.625
chr1	218680001	219200000	A.2.1.1.1.1.1.2.2.2	0.588068181818182	.	218680001	219200000	#FF9191	1	0.75
chr1	219200001	219320000	B.1.1.1.1.1.2.1	0.350852272727273	.	219200001	219320000	#DADAFF	1	0.5
chr1	219320001	219600000	B.1.2.1.1.2.2.2.2.2	0.254261363636364	.	219320001	219600000	#9191FF	1	0.375
chr1	219600001	219840000	B.2.1.2.1.2.1.1.1	0.122159090909091	.	219600001	219840000	#4848FF	1	0.25
chr1	219840001	220000000	B.2.1.1.2.1.2.1.2.2	0.159090909090909	.	219840001	220000000	#4848FF	1	0.25
chr1	220000001	220280000	B.1.1.1.2.2.1.2.1	0.319602272727273	.	220000001	220280000	#DADAFF	1	0.5
chr1	220280001	220960000	A.1.2.2.2.2.2.1.2.2	0.612215909090909	.	220280001	220960000	#FF4848	1	0.875
chr1	220960001	221400000	B.1.2.2.1.1.2.2	0.224431818181818	.	220960001	221400000	#9191FF	1	0.375
chr1	221400001	221600000	B.1.2.1.2.2.2.1.1.1	0.241477272727273	.	221400001	221600000	#9191FF	1	0.375
chr1	221600001	221880000	A.2.2.1.1.2.2.1.2.1	0.438920454545455	.	221600001	221880000	#FFDADA	1	0.625
chr1	221880001	222240000	A.2.1.1.1.1.1.2.1.1.1	0.595170454545455	.	221880001	222240000	#FF9191	1	0.75
chr1	222240001	222360000	A.2.2.2.1.2.2.2.1.2	0.383522727272727	.	222240001	222360000	#FFDADA	1	0.625
chr1	222360001	222640000	A.2.2.2.1.1.2.2	0.397727272727273	.	222360001	222640000	#FFDADA	1	0.625
chr1	222640001	222880000	A.2.1.1.1.1.2.2.1.1.2	0.576704545454545	.	222640001	222880000	#FF9191	1	0.75
chr1	222880001	223280000	A.1.2.1.1.2.2.1.2.1	0.792613636363636	.	222880001	223280000	#FF4848	1	0.875
chr1	223280001	223680000	A.1.2.1.1.2.1.1.2.2	0.802556818181818	.	223280001	223680000	#FF4848	1	0.875
chr1	223680001	223880000	A.2.1.1.1.1.2.2.1.2.2.2.2	0.571022727272727	.	223680001	223880000	#FF9191	1	0.75
chr1	223880001	224240000	A.1.2.1.2.2.1.1.2.1	0.747159090909091	.	223880001	224240000	#FF4848	1	0.875
chr1	224240001	224600000	A.1.1.1.2.1.2.1.1.2	0.964488636363636	.	224240001	224600000	#FF0000	1	1
chr1	224600001	225160000	A.2.2.1.1.2.2.1.1	0.440340909090909	.	224600001	225160000	#FFDADA	1	0.625
chr1	225160001	225640000	B.1.2.1.1.2.1.1	0.265625	.	225160001	225640000	#9191FF	1	0.375
chr1	225640001	225960000	A.1.1.2.1.1.2.1.2	0.910511363636364	.	225640001	225960000	#FF0000	1	1
chr1	225960001	226200000	A.1.1.2.2.2.2.1.2.1	0.849431818181818	.	225960001	226200000	#FF0000	1	1
chr1	226200001	226600000	A.1.1.2.1.1.2.2.1.2	0.907670454545455	.	226200001	226600000	#FF0000	1	1
chr1	226600001	227040000	A.1.1.1.2.2.2.2.2	0.936079545454545	.	226600001	227040000	#FF0000	1	1
chr1	227040001	227640000	A.1.1.2.1.2.2.1.1.2	0.890625	.	227040001	227640000	#FF0000	1	1
chr1	227640001	227880000	A.2.2.2.2.2.2.2	0.360795454545455	.	227640001	227880000	#FFDADA	1	0.625
chr1	227880001	228160000	A.2.1.1.2.2.2.1.1.1	0.515625	.	227880001	228160000	#FF9191	1	0.75
chr1	228160001	228800000	A.1.2.1.2.2.1.1.1.1.2.2	0.75	.	228160001	228800000	#FF4848	1	0.875
chr1	228800001	229400000	A.1.2.2.1.1.1.2.1.2	0.703125	.	228800001	229400000	#FF4848	1	0.875
chr1	229400001	229680000	A.1.2.1.2.2.1.2.1.2	0.740056818181818	.	229400001	229680000	#FF4848	1	0.875
chr1	229680001	230480000	A.1.2.1.2.2.1.1.1.2	0.748579545454545	.	229680001	230480000	#FF4848	1	0.875
chr1	230480001	230760000	A.2.1.1.2.1.1.2.1	0.538352272727273	.	230480001	230760000	#FF9191	1	0.75
chr1	230760001	230960000	A.2.2.1.2.1.1.1.2	0.431818181818182	.	230760001	230960000	#FFDADA	1	0.625
chr1	230960001	231400000	A.1.2.2.1.1.2.2.2.2	0.690340909090909	.	230960001	231400000	#FF4848	1	0.875
chr1	231400001	231760000	A.1.2.2.1.1.1.2.2.1.2	0.700284090909091	.	231400001	231760000	#FF4848	1	0.875
chr1	231760001	231960000	A.2.2.2.1.1.2.1	0.399147727272727	.	231760001	231960000	#FFDADA	1	0.625
chr1	231960001	232760000	A.1.2.2.1.1.1.2.2.2	0.698863636363636	.	231960001	232760000	#FF4848	1	0.875
chr1	232760001	233200000	A.2.1.1.2.2.1.2.2.1	0.518465909090909	.	232760001	233200000	#FF9191	1	0.75
chr1	233200001	233400000	A.2.1.1.2.2.1.2.2.2	0.517045454545455	.	233200001	233400000	#FF9191	1	0.75
chr1	233400001	233880000	A.2.1.1.1.1.2.1.2.1.1	0.582386363636364	.	233400001	233880000	#FF9191	1	0.75
chr1	233880001	234240000	A.2.2.1.2.2.1.2.1.2	0.420454545454545	.	233880001	234240000	#FFDADA	1	0.625
chr1	234240001	234600000	A.1.2.2.2.1.2.1.1.2.1	0.637784090909091	.	234240001	234600000	#FF4848	1	0.875
chr1	234600001	234840000	A.1.1.2.2.2.1.2.1.1	0.865056818181818	.	234600001	234840000	#FF0000	1	1
chr1	234840001	235000000	A.1.1.2.2.2.2.1.2.2.1.1.2	0.846590909090909	.	234840001	235000000	#FF0000	1	1
chr1	235000001	235200000	A.1.1.2.2.2.1.2.2.2.1	0.859375	.	235000001	235200000	#FF0000	1	1
chr1	235240001	235280000	A.1.1.2.2.2.1.2.2.2.1	0.859375	.	235240001	235280000	#FF0000	1	1
chr1	235280001	235640000	A.1.1.1.1.2.2.1.1.2	0.982954545454545	.	235280001	235640000	#FF0000	1	1
chr1	235640001	236000000	A.1.1.2.2.2.1.1	0.866477272727273	.	235640001	236000000	#FF0000	1	1
chr1	236000001	236240000	A.1.2.1.1.2.2.2.1	0.789772727272727	.	236000001	236240000	#FF4848	1	0.875
chr1	236240001	236560000	A.2.2.1.1.2.2.2.1	0.436079545454545	.	236240001	236560000	#FFDADA	1	0.625
chr1	236560001	236760000	A.2.1.2.1.2.1.1.1	0.490056818181818	.	236560001	236760000	#FF9191	1	0.75
chr1	236760001	236920000	B.2.2.1.1.2.1.1.1.1	0.0767045454545455	.	236760001	236920000	#0000FF	1	0.125
chr1	236920001	237080000	B.1.2.2.1.2.2.1	0.21875	.	236920001	237080000	#9191FF	1	0.375
chr1	237080001	237280000	B.2.2.1.2.2.1.2.2.2.2	0.0298295454545455	.	237080001	237280000	#0000FF	1	0.125
chr1	237280001	237760000	B.2.2.2.1.2.2.1	0.0113636363636364	.	237280001	237760000	#0000FF	1	0.125
chr1	237760001	238000000	B.2.1.2.1.1.2.2.2	0.123579545454545	.	237760001	238000000	#4848FF	1	0.25
chr1	238000001	238360000	B.1.2.1.2.2.1.2	0.242897727272727	.	238000001	238360000	#9191FF	1	0.375
chr1	238360001	238680000	B.2.1.1.2.1.2.1.1	0.161931818181818	.	238360001	238680000	#4848FF	1	0.25
chr1	238680001	238880000	B.1.2.1.1.2.2.2.1	0.257102272727273	.	238680001	238880000	#9191FF	1	0.375
chr1	238880001	239120000	B.1.2.2.1.2.2.2	0.217329545454545	.	238880001	239120000	#9191FF	1	0.375
chr1	239120001	239440000	B.2.2.1.1.2.1.2.1.2	0.0710227272727273	.	239120001	239440000	#0000FF	1	0.125
chr1	239440001	239600000	B.2.2.1.1.2.1.2.1.1	0.0724431818181818	.	239440001	239600000	#0000FF	1	0.125
chr1	239600001	239760000	B.2.2.1.1.2.1.2.2.2.1	0.0681818181818182	.	239600001	239760000	#0000FF	1	0.125
chr1	239760001	240160000	B.2.2.1.2.2.1.2.2.2.1	0.03125	.	239760001	240160000	#0000FF	1	0.125
chr1	240160001	240360000	B.2.2.1.2.2.1.1.1.2.2	0.0397727272727273	.	240160001	240360000	#0000FF	1	0.125
chr1	240360001	240520000	B.2.2.1.2.2.1.2.1.1	0.0369318181818182	.	240360001	240520000	#0000FF	1	0.125
chr1	240520001	240840000	B.2.2.1.2.2.2.2	0.0227272727272727	.	240520001	240840000	#0000FF	1	0.125
chr1	240840001	241040000	B.2.2.1.2.2.1.2.2.1	0.0326704545454545	.	240840001	241040000	#0000FF	1	0.125
chr1	241040001	241680000	B.2.2.2.2.1.2	0.00568181818181818	.	241040001	241680000	#0000FF	1	0.125
chr1	241680001	242000000	B.1.1.1.2.2.1.1	0.321022727272727	.	241680001	242000000	#DADAFF	1	0.5
chr1	242000001	242240000	B.1.1.2.1.2.1.2.2.2	0.299715909090909	.	242000001	242240000	#DADAFF	1	0.5
chr1	242240001	242600000	B.1.2.1.2.2.2.1.2	0.238636363636364	.	242240001	242600000	#9191FF	1	0.375
chr1	242600001	242800000	B.1.1.2.1.2.1.2.2.1	0.301136363636364	.	242600001	242800000	#DADAFF	1	0.5
chr1	242800001	243200000	B.2.1.1.1.2.1.1	0.174715909090909	.	242800001	243200000	#4848FF	1	0.25
chr1	243200001	243480000	A.2.1.2.1.2.2.1.1	0.482954545454545	.	243200001	243480000	#FF9191	1	0.75
chr1	243480001	243840000	A.1.2.2.2.2.2.1.1.2	0.615056818181818	.	243480001	243840000	#FF4848	1	0.875
chr1	243840001	244240000	A.2.1.1.1.1.2.2.2.2.1	0.565340909090909	.	243840001	244240000	#FF9191	1	0.75
chr1	244240001	244480000	A.2.1.2.1.2.2.2.2	0.478693181818182	.	244240001	244480000	#FF9191	1	0.75
chr1	244480001	244640000	A.2.1.1.1.1.2.2.2.1.2.2	0.566761363636364	.	244480001	244640000	#FF9191	1	0.75
chr1	244640001	245000000	A.2.1.2.1.2.2.2.1	0.480113636363636	.	244640001	245000000	#FF9191	1	0.75
chr1	245000001	245200000	A.2.1.1.1.1.2.2.2.1.1	0.569602272727273	.	245000001	245200000	#FF9191	1	0.75
chr1	245200001	245880000	A.2.2.1.1.2.1.1	0.447443181818182	.	245200001	245880000	#FFDADA	1	0.625
chr1	245880001	246200000	A.2.2.2.1.2.1.1.1	0.396306818181818	.	245880001	246200000	#FFDADA	1	0.625
chr1	246200001	246680000	A.2.1.2.1.2.2.1.2	0.481534090909091	.	246200001	246680000	#FF9191	1	0.75
chr1	246680001	247080000	A.2.1.1.1.1.1.1.2	0.596590909090909	.	246680001	247080000	#FF9191	1	0.75
chr1	247080001	247320000	B.1.2.1.1.2.2.1.1.1	0.262784090909091	.	247080001	247320000	#9191FF	1	0.375
chr1	247320001	247760000	B.2.1.2.1.1.2.2.1	0.125	.	247320001	247760000	#4848FF	1	0.25
chr1	247760001	248160000	B.2.2.2.2.1.1	0.00710227272727273	.	247760001	248160000	#0000FF	1	0.125
chr1	248160001	248640000	B.2.2.2.1.2.2.2.2	0.00852272727272727	.	248160001	248640000	#0000FF	1	0.125
chr1	248640001	248760000	B.2.1.2.1.1.1.1	0.136363636363636	.	248640001	248760000	#4848FF	1	0.25
chr1	248760001	248920000	B.2.2.1.1.2.2.1.2	0.0625	.	248760001	248920000	#0000FF	1	0.125
chr1	249040001	249120000	B.2.2.1.1.2.2.1.2	0.0625	.	249040001	249120000	#0000FF	1	0.125
chr1	249120001	249240000	A.2.2.2.2.1.2.1.1.1	0.370738636363636	.	249120001	249240000	#FFDADA	1	0.625
chr2	1	240000	A.2.1.1.1.2.2.1	0.58041958041958	.	1	240000	#FF9191	1	0.75
chr2	240001	480000	B.1.2.1.2.1.1.1	0.304895104895105	.	240001	480000	#9191FF	1	0.375
chr2	480001	680000	B.2.1.1.1.2.2.2.1	0.216783216783217	.	480001	680000	#4848FF	1	0.25
chr2	680001	960000	B.2.1.2.2.1.2.1.1.2	0.121678321678322	.	680001	960000	#4848FF	1	0.25
chr2	960001	1320000	B.2.2.1.2.1.1.2.2.2	0.0531468531468531	.	960001	1320000	#0000FF	1	0.125
chr2	1320001	1600000	B.2.1.1.2.2.2.1.1.2.2	0.186013986013986	.	1320001	1600000	#4848FF	1	0.25
chr2	1600001	1800000	A.2.2.1.1.2.1.1.1.1	0.47972027972028	.	1600001	1800000	#FFDADA	1	0.625
chr2	1800001	2080000	B.2.1.2.2.1.1.2.2.1.2	0.127272727272727	.	1800001	2080000	#4848FF	1	0.25
chr2	2080001	2640000	B.2.2.1.2.1.2.2.1.2	0.048951048951049	.	2080001	2640000	#0000FF	1	0.125
chr2	2640001	2840000	B.2.1.1.1.2.2.2.2.1.2	0.213986013986014	.	2640001	2840000	#4848FF	1	0.25
chr2	2840001	3160000	B.2.1.2.2.1.1.2.1.1.2	0.135664335664336	.	2840001	3160000	#4848FF	1	0.25
chr2	3160001	3400000	B.1.1.1.2.1.2.2.1.2.1	0.359440559440559	.	3160001	3400000	#DADAFF	1	0.5
chr2	3400001	3520000	A.2.1.2.1.1.1.1.2.1	0.542657342657343	.	3400001	3520000	#FF9191	1	0.75
chr2	3560001	3720000	A.2.1.2.1.1.1.1.2.1	0.542657342657343	.	3560001	3720000	#FF9191	1	0.75
chr2	3720001	3920000	B.1.2.1.1.1.2.2.1	0.313286713286713	.	3720001	3920000	#9191FF	1	0.375
chr2	3920001	4400000	B.2.2.1.2.1.2.2.1.1	0.0503496503496504	.	3920001	4400000	#0000FF	1	0.125
chr2	4400001	4840000	B.2.2.1.2.1.1.1.2.2	0.0601398601398601	.	4400001	4840000	#0000FF	1	0.125
chr2	4840001	5040000	B.1.2.1.1.1.2.2.2	0.311888111888112	.	4840001	5040000	#9191FF	1	0.375
chr2	5120001	5400000	B.2.1.1.2.2.2.1.2.2.2	0.179020979020979	.	5120001	5400000	#4848FF	1	0.25
chr2	5400001	5560000	B.2.1.2.2.1.1.1.2.1	0.141258741258741	.	5400001	5560000	#4848FF	1	0.25
chr2	5560001	5880000	B.2.1.2.2.1.1.2.2.2	0.125874125874126	.	5560001	5880000	#4848FF	1	0.25
chr2	5880001	6120000	B.2.1.2.2.1.2.1.1.1.1	0.124475524475524	.	5880001	6120000	#4848FF	1	0.25
chr2	6120001	6240000	B.2.1.2.2.1.1.1.2.2	0.13986013986014	.	6120001	6240000	#4848FF	1	0.25
chr2	6240001	7000000	B.2.2.1.1.1.2.2	0.0825174825174825	.	6240001	7000000	#0000FF	1	0.125
chr2	7000001	7240000	B.1.2.1.2.1.1.2	0.303496503496503	.	7000001	7240000	#9191FF	1	0.375
chr2	7240001	7520000	B.2.1.2.1.1.1.2.2.2	0.170629370629371	.	7240001	7520000	#4848FF	1	0.25
chr2	7520001	7800000	B.2.1.2.1.1.1.2.2.1	0.172027972027972	.	7520001	7800000	#4848FF	1	0.25
chr2	7800001	8000000	A.2.2.2.2.2.1.1.2.2	0.405594405594406	.	7800001	8000000	#FFDADA	1	0.625
chr2	8000001	8320000	B.1.2.2.1.1.1.1.2.2	0.281118881118881	.	8000001	8320000	#9191FF	1	0.375
chr2	8320001	8920000	B.2.1.2.1.1.1.2.1	0.173426573426573	.	8320001	8920000	#4848FF	1	0.25
chr2	8920001	9280000	A.1.2.2.2.1.2.2.2.2.1	0.636363636363636	.	8920001	9280000	#FF4848	1	0.875
chr2	9280001	9560000	A.1.1.2.2.1.1.2.2.2.1.2	0.832167832167832	.	9280001	9560000	#FF0000	1	1
chr2	9560001	9920000	A.1.1.1.1.2.1.1.2.1.1	0.988811188811189	.	9560001	9920000	#FF0000	1	1
chr2	9920001	10280000	A.1.1.1.1.2.1.1.1.1.2.1	0.993006993006993	.	9920001	10280000	#FF0000	1	1
chr2	10280001	10600000	A.1.1.1.2.1.2.1.2.1.1.1	0.948251748251748	.	10280001	10600000	#FF0000	1	1
chr2	10600001	10840000	A.1.1.1.2.1.2.1.1.1.1	0.953846153846154	.	10600001	10840000	#FF0000	1	1
chr2	10840001	11280000	A.1.1.1.2.1.2.1.2.1.1.2.1	0.946853146853147	.	10840001	11280000	#FF0000	1	1
chr2	11280001	11600000	A.1.1.1.2.1.2.1.2.1.2.2	0.942657342657343	.	11280001	11600000	#FF0000	1	1
chr2	11600001	11920000	A.1.1.2.2.2.1.1.1.2	0.815384615384615	.	11600001	11920000	#FF0000	1	1
chr2	11920001	12320000	A.1.2.1.1.1.2.1.2.1	0.772027972027972	.	11920001	12320000	#FF4848	1	0.875
chr2	12320001	12640000	A.1.2.1.1.1.2.1.2.2	0.770629370629371	.	12320001	12640000	#FF4848	1	0.875
chr2	12640001	12880000	A.1.2.1.2.1.1.1.2.1	0.728671328671329	.	12640001	12880000	#FF4848	1	0.875
chr2	12880001	13160000	A.1.2.2.2.2.1.1.1.1.1	0.633566433566434	.	12880001	13160000	#FF4848	1	0.875
chr2	13160001	13520000	B.1.1.2.2.1	0.328671328671329	.	13160001	13520000	#DADAFF	1	0.5
chr2	13520001	13840000	B.1.1.1.2.2.1	0.355244755244755	.	13520001	13840000	#DADAFF	1	0.5
chr2	13840001	14400000	A.2.2.2.2.2.1.1.1.2	0.408391608391608	.	13840001	14400000	#FFDADA	1	0.625
chr2	14400001	14640000	A.2.1.2.2.2.2.2	0.495104895104895	.	14400001	14640000	#FF9191	1	0.75
chr2	14640001	14760000	A.2.2.1.1.1.1.1.2	0.492307692307692	.	14640001	14760000	#FFDADA	1	0.625
chr2	14760001	15120000	A.2.2.2.2.2.1.1.1.1	0.40979020979021	.	14760001	15120000	#FFDADA	1	0.625
chr2	15120001	15360000	B.1.1.1.1.2.2.2.1	0.370629370629371	.	15120001	15360000	#DADAFF	1	0.5
chr2	15360001	15760000	A.2.1.1.1.2.2.2.1.1	0.579020979020979	.	15360001	15760000	#FF9191	1	0.75
chr2	15760001	16280000	B.2.1.1.2.2.1.2.1	0.191608391608392	.	15760001	16280000	#4848FF	1	0.25
chr2	16320001	16400000	B.2.1.1.2.2.1.2.1	0.191608391608392	.	16320001	16400000	#4848FF	1	0.25
chr2	16400001	16720000	B.2.1.2.1.1.2.1.1	0.169230769230769	.	16400001	16720000	#4848FF	1	0.25
chr2	16720001	16920000	B.1.1.2.1.2.1.2	0.338461538461538	.	16720001	16920000	#DADAFF	1	0.5
chr2	16920001	17360000	B.1.2.2.2.1.2.2.1	0.251748251748252	.	16920001	17360000	#9191FF	1	0.375
chr2	17360001	17560000	B.1.1.1.1.2.2.2.2	0.369230769230769	.	17360001	17560000	#DADAFF	1	0.5
chr2	17560001	17920000	A.1.2.2.2.1.2.2.2.2.2	0.634965034965035	.	17560001	17920000	#FF4848	1	0.875
chr2	17920001	18320000	A.2.1.1.1.1.1.1.1.2	0.605594405594406	.	17920001	18320000	#FF9191	1	0.75
chr2	18320001	18560000	A.1.2.2.2.2.1.2.1.1.2	0.620979020979021	.	18320001	18560000	#FF4848	1	0.875
chr2	18560001	18880000	A.1.2.2.2.2.1.2.1.1.1	0.622377622377622	.	18560001	18880000	#FF4848	1	0.875
chr2	18880001	19160000	A.2.1.1.2.2.1.1.2	0.559440559440559	.	18880001	19160000	#FF9191	1	0.75
chr2	19160001	19600000	A.1.2.2.2.2.1.1.1.1.2	0.632167832167832	.	19160001	19600000	#FF4848	1	0.875
chr2	19600001	19840000	A.1.2.2.2.1.1.2.1	0.651748251748252	.	19600001	19840000	#FF4848	1	0.875
chr2	19840001	20120000	A.1.2.1.1.1.2.1.1.2.2	0.773426573426573	.	19840001	20120000	#FF4848	1	0.875
chr2	20120001	20560000	A.1.1.1.2.2.2.1.1.1.1	0.921678321678322	.	20120001	20560000	#FF0000	1	1
chr2	20560001	20840000	A.1.2.1.2.1.1.2.1.1	0.723076923076923	.	20560001	20840000	#FF4848	1	0.875
chr2	20840001	21200000	B.1.1.2.1.2.2.1.1.1	0.337062937062937	.	20840001	21200000	#DADAFF	1	0.5
chr2	21200001	21400000	B.1.2.2.1.1.1.1.2.1	0.282517482517483	.	21200001	21400000	#9191FF	1	0.375
chr2	21400001	21600000	B.2.1.1.1.2.2.1.1.2	0.21958041958042	.	21400001	21600000	#4848FF	1	0.25
chr2	21600001	22080000	B.2.2.2.2.1.1.2.2.1	0.0153846153846154	.	21600001	22080000	#0000FF	1	0.125
chr2	22080001	22520000	B.2.2.2.2.1.1.1.1	0.0195804195804196	.	22080001	22520000	#0000FF	1	0.125
chr2	22520001	23080000	B.2.2.2.2.1.1.1.2	0.0181818181818182	.	22520001	23080000	#0000FF	1	0.125
chr2	23080001	23400000	B.2.2.2.1.1.1.2	0.0335664335664336	.	23080001	23400000	#0000FF	1	0.125
chr2	23400001	23600000	B.2.1.1.1.2.1.1	0.225174825174825	.	23400001	23600000	#4848FF	1	0.25
chr2	23600001	24000000	A.2.2.1.1.2.1.1.2.1	0.476923076923077	.	23600001	24000000	#FFDADA	1	0.625
chr2	24000001	24440000	A.1.1.2.2.1.1.1.2	0.844755244755245	.	24000001	24440000	#FF0000	1	1
chr2	24440001	24600000	A.1.2.1.2.1.1.1.2.2.2.2	0.724475524475524	.	24440001	24600000	#FF4848	1	0.875
chr2	24600001	25120000	A.1.1.2.2.1.1.2.1.2.1.2	0.839160839160839	.	24600001	25120000	#FF0000	1	1
chr2	25120001	25440000	A.1.2.1.1.1.2.1.1.1.1	0.777622377622378	.	25120001	25440000	#FF4848	1	0.875
chr2	25440001	25800000	A.1.1.1.2.1.2.1.2.1.1.2.2	0.945454545454545	.	25440001	25800000	#FF0000	1	1
chr2	25800001	26000000	A.1.1.2.2.2.1.1.2.1	0.813986013986014	.	25800001	26000000	#FF0000	1	1
chr2	26000001	26400000	A.1.1.1.1.2.2.1.1.1	0.979020979020979	.	26000001	26400000	#FF0000	1	1
chr2	26400001	26800000	A.1.1.1.2.1.2.2.1.1.1.2.2	0.935664335664336	.	26400001	26800000	#FF0000	1	1
chr2	26800001	27000000	A.1.2.2.1.1.2.1.1.2	0.67972027972028	.	26800001	27000000	#FF4848	1	0.875
chr2	27000001	27280000	A.1.2.1.1.2.2.1.1.1	0.746853146853147	.	27000001	27280000	#FF4848	1	0.875
chr2	27280001	27560000	A.1.1.2.2.2.1.2.1.1	0.80979020979021	.	27280001	27560000	#FF0000	1	1
chr2	27560001	27880000	A.1.1.2.1.2.2.1.1.2	0.86993006993007	.	27560001	27880000	#FF0000	1	1
chr2	27880001	28680000	A.1.1.1.1.2.2.1.1.2	0.977622377622378	.	27880001	28680000	#FF0000	1	1
chr2	28680001	29160000	A.1.1.1.2.1.2.2.1.1.1.1	0.938461538461538	.	28680001	29160000	#FF0000	1	1
chr2	29160001	29440000	A.1.1.2.2.2.1.2.2.1.1	0.804195804195804	.	29160001	29440000	#FF0000	1	1
chr2	29440001	30160000	A.1.2.1.1.2.1.2.2	0.748251748251748	.	29440001	30160000	#FF4848	1	0.875
chr2	30160001	30360000	A.1.2.2.1.2.1.1.1.2.2	0.66993006993007	.	30160001	30360000	#FF4848	1	0.875
chr2	30360001	30920000	A.1.1.2.2.2.1.2.1.2.2	0.805594405594406	.	30360001	30920000	#FF0000	1	1
chr2	30920001	31400000	A.1.2.2.1.2.1.1.1.2.1	0.671328671328671	.	30920001	31400000	#FF4848	1	0.875
chr2	31400001	31640000	A.1.2.1.2.2.2.2.1.2.1	0.693706293706294	.	31400001	31640000	#FF4848	1	0.875
chr2	31640001	31760000	A.2.2.1.2.1.1.1.1	0.467132867132867	.	31640001	31760000	#FFDADA	1	0.625
chr2	31760001	32080000	A.2.1.2.2.2.1.2.2	0.500699300699301	.	31760001	32080000	#FF9191	1	0.75
chr2	32080001	32720000	A.1.1.1.1.2.1.1.1.1.1	0.994405594405594	.	32080001	32720000	#FF0000	1	1
chr2	32720001	32960000	A.1.1.2.2.1.1.1.1.2	0.846153846153846	.	32720001	32960000	#FF0000	1	1
chr2	32960001	33280000	A.1.2.1.2.1.1.2.2	0.72027972027972	.	32960001	33280000	#FF4848	1	0.875
chr2	33280001	33680000	A.1.2.2.2.1.2.2.1.2	0.640559440559441	.	33280001	33680000	#FF4848	1	0.875
chr2	33680001	33840000	A.2.2.2.2.1.1.2.1	0.423776223776224	.	33680001	33840000	#FFDADA	1	0.625
chr2	33840001	34200000	B.2.2.1.2.1.1.2.2.1	0.0545454545454545	.	33840001	34200000	#0000FF	1	0.125
chr2	34200001	34360000	B.2.1.1.2.2.2.1.1.1	0.188811188811189	.	34200001	34360000	#4848FF	1	0.25
chr2	34360001	34800000	B.2.1.2.2.1.2.1.2	0.12027972027972	.	34360001	34800000	#4848FF	1	0.25
chr2	34800001	34960000	B.2.1.1.2.2.2.1.1.2.1	0.187412587412587	.	34800001	34960000	#4848FF	1	0.25
chr2	34960001	35120000	B.2.1.1.1.2.2.1.1.1	0.220979020979021	.	34960001	35120000	#4848FF	1	0.25
chr2	35120001	35400000	B.2.1.2.2.1.1.2.1.2.2.2	0.13006993006993	.	35120001	35400000	#4848FF	1	0.25
chr2	35400001	35680000	B.2.1.2.2.1.1.2.1.1.1.1	0.138461538461538	.	35400001	35680000	#4848FF	1	0.25
chr2	35680001	36240000	B.2.2.1.2.1.2.2.2	0.0475524475524476	.	35680001	36240000	#0000FF	1	0.125
chr2	36240001	36560000	B.2.1.2.2.1.1.2.1.2.1.1	0.134265734265734	.	36240001	36560000	#4848FF	1	0.25
chr2	36560001	36760000	A.2.2.2.2.1.1.2.2	0.422377622377622	.	36560001	36760000	#FFDADA	1	0.625
chr2	36760001	37040000	A.2.1.1.1.2.2.2.1.2	0.577622377622378	.	36760001	37040000	#FF9191	1	0.75
chr2	37040001	37320000	A.1.1.2.2.1.1.1.1.1.2.2	0.847552447552448	.	37040001	37320000	#FF0000	1	1
chr2	37320001	37560000	A.1.1.1.2.2.2.1.2.2	0.913286713286713	.	37320001	37560000	#FF0000	1	1
chr2	37560001	38120000	A.1.1.1.1.2.1.1.2.2.1	0.986013986013986	.	37560001	38120000	#FF0000	1	1
chr2	38120001	38520000	A.1.1.1.2.1.2.1.1.2.2	0.94965034965035	.	38120001	38520000	#FF0000	1	1
chr2	38520001	38800000	A.1.1.1.2.1.2.1.2.2.1	0.941258741258741	.	38520001	38800000	#FF0000	1	1
chr2	38800001	39040000	A.1.1.1.2.1.2.1.2.2.2	0.93986013986014	.	38800001	39040000	#FF0000	1	1
chr2	39040001	39240000	A.1.1.2.2.1.1.2.1.1.2	0.841958041958042	.	39040001	39240000	#FF0000	1	1
chr2	39240001	39520000	A.1.1.2.1.1.1.2.2	0.899300699300699	.	39240001	39520000	#FF0000	1	1
chr2	39520001	40000000	A.1.1.1.2.2.2.1.1.2.2	0.917482517482518	.	39520001	40000000	#FF0000	1	1
chr2	40000001	40520000	A.2.2.1.1.2.1.1.2.2	0.475524475524476	.	40000001	40520000	#FFDADA	1	0.625
chr2	40520001	40680000	A.2.2.1.1.2.1.1.1.2	0.478321678321678	.	40520001	40680000	#FFDADA	1	0.625
chr2	40680001	41040000	B.1.1.2.1.2.2.2.2	0.33006993006993	.	40680001	41040000	#DADAFF	1	0.5
chr2	41040001	41600000	B.2.2.2.1.1.2.2	0.0307692307692308	.	41040001	41600000	#0000FF	1	0.125
chr2	41600001	41680000	B.2.1.1.2.2.1.1.2.1.1	0.195804195804196	.	41600001	41680000	#4848FF	1	0.25
chr2	41680001	41920000	B.2.1.2.2.1.2.1.1.1.2	0.123076923076923	.	41680001	41920000	#4848FF	1	0.25
chr2	41920001	42080000	B.1.2.2.1.1.1.2.1	0.27972027972028	.	41920001	42080000	#9191FF	1	0.375
chr2	42080001	42320000	B.1.1.1.1.2.2.1.1	0.373426573426573	.	42080001	42320000	#DADAFF	1	0.5
chr2	42320001	42560000	A.1.2.2.2.2.1.2.1.2	0.61958041958042	.	42320001	42560000	#FF4848	1	0.875
chr2	42560001	43040000	A.1.1.2.2.1.1.1.1.1.1	0.85034965034965	.	42560001	43040000	#FF0000	1	1
chr2	43040001	43480000	A.1.1.1.1.2.1.1.1.2	0.99020979020979	.	43040001	43480000	#FF0000	1	1
chr2	43480001	43800000	A.1.1.2.1.2.2.2.1.1.1.1	0.862937062937063	.	43480001	43800000	#FF0000	1	1
chr2	43800001	44200000	A.1.1.2.1.2.2.1.2.1.1.1	0.868531468531469	.	43800001	44200000	#FF0000	1	1
chr2	44200001	44480000	A.1.1.2.2.2.1.1.2.2.1	0.812587412587413	.	44200001	44480000	#FF0000	1	1
chr2	44480001	44600000	A.1.2.2.1.1.2.1.2.1	0.678321678321678	.	44480001	44600000	#FF4848	1	0.875
chr2	44600001	44920000	A.1.2.1.1.2.2.2.1	0.73986013986014	.	44600001	44920000	#FF4848	1	0.875
chr2	44920001	45200000	A.2.1.1.2.2.2.1.2	0.54965034965035	.	44920001	45200000	#FF9191	1	0.75
chr2	45200001	45800000	A.1.1.2.1.2.2.1.2.2	0.864335664335664	.	45200001	45800000	#FF0000	1	1
chr2	45800001	46200000	A.1.1.2.2.2.1.1.1.1.2	0.816783216783217	.	45800001	46200000	#FF0000	1	1
chr2	46200001	46600000	A.1.1.1.2.1.2.1.1.2.1	0.951048951048951	.	46200001	46600000	#FF0000	1	1
chr2	46600001	46680000	A.1.2.2.1.2.1.1.2.1	0.668531468531468	.	46600001	46680000	#FF4848	1	0.875
chr2	46680001	46840000	A.1.2.1.1.1.2.2.1.2.1	0.766433566433566	.	46680001	46840000	#FF4848	1	0.875
chr2	46840001	47160000	A.1.1.1.2.1.2.1.1.1.2	0.952447552447552	.	46840001	47160000	#FF0000	1	1
chr2	47160001	47640000	A.1.1.1.1.2.1.1.2.2.2	0.984615384615385	.	47160001	47640000	#FF0000	1	1
chr2	47640001	48040000	A.1.2.1.1.1.2.1.1.2.1	0.774825174825175	.	47640001	48040000	#FF4848	1	0.875
chr2	48040001	48320000	A.2.1.1.1.1.1.1.2	0.604195804195804	.	48040001	48320000	#FF9191	1	0.75
chr2	48320001	48760000	A.1.2.1.2.1.1.2.1.2	0.721678321678322	.	48320001	48760000	#FF4848	1	0.875
chr2	48760001	49120000	B.1.2.1.1.1.2.1.2	0.314685314685315	.	48760001	49120000	#9191FF	1	0.375
chr2	49120001	49800000	B.2.2.2.1.1.2.1	0.0321678321678322	.	49120001	49800000	#0000FF	1	0.125
chr2	49800001	50040000	B.2.1.2.2.1.1.1.1	0.142657342657343	.	49800001	50040000	#4848FF	1	0.25
chr2	50040001	50280000	B.2.2.1.1.1.2.1.2.1.2	0.0853146853146853	.	50040001	50280000	#0000FF	1	0.125
chr2	50280001	50720000	B.2.1.2.2.1.1.2.1.2.2.1	0.131468531468531	.	50280001	50720000	#4848FF	1	0.25
chr2	50720001	50920000	B.1.1.1.2.1.2.2.1.1	0.360839160839161	.	50720001	50920000	#DADAFF	1	0.5
chr2	50920001	51080000	B.1.1.2.1.2.1.1	0.33986013986014	.	50920001	51080000	#DADAFF	1	0.5
chr2	51080001	51240000	B.1.1.2.1.2.2.2.1.1	0.332867132867133	.	51080001	51240000	#DADAFF	1	0.5
chr2	51240001	51560000	B.2.1.1.2.2.2.1.2.2.1	0.18041958041958	.	51240001	51560000	#4848FF	1	0.25
chr2	51560001	52080000	B.2.2.1.1.1.2.1.2.1.1.2	0.0867132867132867	.	51560001	52080000	#0000FF	1	0.125
chr2	52080001	52160000	B.2.1.1.1.2.1.2.2	0.222377622377622	.	52080001	52160000	#4848FF	1	0.25
chr2	52160001	52320000	B.2.1.1.2.2.1.1.2.2	0.193006993006993	.	52160001	52320000	#4848FF	1	0.25
chr2	52320001	52640000	B.2.1.2.1.1.2.1.2	0.167832167832168	.	52320001	52640000	#4848FF	1	0.25
chr2	52640001	53040000	B.2.2.1.2.1.1.1.1	0.0643356643356643	.	52640001	53040000	#0000FF	1	0.125
chr2	53040001	53240000	B.2.1.1.2.2.1.1.1	0.197202797202797	.	53040001	53240000	#4848FF	1	0.25
chr2	53240001	53520000	B.1.2.1.1.1.2.1.1	0.316083916083916	.	53240001	53520000	#9191FF	1	0.375
chr2	53520001	53720000	A.2.2.1.1.2.1.2.2	0.472727272727273	.	53520001	53720000	#FFDADA	1	0.625
chr2	53720001	54040000	A.2.2.1.1.2.1.2.1	0.474125874125874	.	53720001	54040000	#FFDADA	1	0.625
chr2	54040001	54320000	A.1.1.2.2.1.1.2.2.1.2	0.834965034965035	.	54040001	54320000	#FF0000	1	1
chr2	54320001	54720000	A.1.1.2.2.1.1.2.2.2.2	0.830769230769231	.	54320001	54720000	#FF0000	1	1
chr2	54720001	54960000	A.1.1.2.2.1.1.2.2.2.1.1	0.833566433566434	.	54720001	54960000	#FF0000	1	1
chr2	54960001	55120000	A.1.2.1.2.1.1.1.2.2.2.1	0.725874125874126	.	54960001	55120000	#FF4848	1	0.875
chr2	55120001	55480000	A.1.1.1.2.2.2.1.1.1.2	0.92027972027972	.	55120001	55480000	#FF0000	1	1
chr2	55480001	55880000	A.1.1.2.2.1.1.2.2.1.1	0.836363636363636	.	55480001	55880000	#FF0000	1	1
chr2	55880001	56240000	A.2.1.2.1.2.1.1.2	0.532867132867133	.	55880001	56240000	#FF9191	1	0.75
chr2	56240001	56720000	B.2.1.1.1.2.2.1.2	0.218181818181818	.	56240001	56720000	#4848FF	1	0.25
chr2	56720001	56880000	B.2.1.1.2.2.1.1.2.1.2	0.194405594405594	.	56720001	56880000	#4848FF	1	0.25
chr2	56880001	57040000	B.1.2.2.1.1.1.1.1	0.283916083916084	.	56880001	57040000	#9191FF	1	0.375
chr2	57040001	57280000	B.2.1.1.2.2.2.1.2.1.1.2	0.183216783216783	.	57040001	57280000	#4848FF	1	0.25
chr2	57280001	57440000	B.1.2.2.2.1.2.1	0.253146853146853	.	57280001	57440000	#9191FF	1	0.375
chr2	57440001	57800000	B.2.1.1.1.2.2.2.2.1.1	0.215384615384615	.	57440001	57800000	#4848FF	1	0.25
chr2	57800001	58240000	B.2.1.2.1.1.2.2.2	0.165034965034965	.	57800001	58240000	#4848FF	1	0.25
chr2	58240001	58440000	A.2.2.2.2.2.1.1.2.1	0.406993006993007	.	58240001	58440000	#FFDADA	1	0.625
chr2	58440001	58760000	B.1.2.2.2.1.1.1.1	0.257342657342657	.	58440001	58760000	#9191FF	1	0.375
chr2	58760001	58960000	B.1.1.2.1.2.2.1.2	0.334265734265734	.	58760001	58960000	#DADAFF	1	0.5
chr2	58960001	59200000	B.2.1.1.1.2.2.2.2.2	0.212587412587413	.	58960001	59200000	#4848FF	1	0.25
chr2	59200001	59480000	B.2.1.1.2.2.1.2.2	0.19020979020979	.	59200001	59480000	#4848FF	1	0.25
chr2	59480001	59680000	B.1.2.2.2.1.1.2	0.254545454545455	.	59480001	59680000	#9191FF	1	0.375
chr2	59680001	59880000	B.2.1.2.1.1.1.1.2	0.174825174825175	.	59680001	59880000	#4848FF	1	0.25
chr2	59880001	60080000	B.1.2.2.2.1.1.1.2	0.255944055944056	.	59880001	60080000	#9191FF	1	0.375
chr2	60080001	60400000	B.1.2.2.1.1.1.2.2	0.278321678321678	.	60080001	60400000	#9191FF	1	0.375
chr2	60400001	60920000	A.2.1.2.1.2.1.1.1	0.534265734265734	.	60400001	60920000	#FF9191	1	0.75
chr2	60920001	61280000	A.1.1.2.2.1.1.1.1.1.2.1	0.848951048951049	.	60920001	61280000	#FF0000	1	1
chr2	61280001	61720000	A.1.1.1.1.2.1.1.2.1.2	0.987412587412587	.	61280001	61720000	#FF0000	1	1
chr2	61720001	62120000	A.1.1.2.1.2.2.2.1.1.2	0.858741258741259	.	61720001	62120000	#FF0000	1	1
chr2	62120001	62400000	A.1.2.1.1.1.2.2.1.1.1	0.769230769230769	.	62120001	62400000	#FF4848	1	0.875
chr2	62400001	62680000	A.1.2.1.1.1.2.2.2.1.2	0.762237762237762	.	62400001	62680000	#FF4848	1	0.875
chr2	62680001	63040000	A.1.2.1.1.1.2.2.1.1.2	0.767832167832168	.	62680001	63040000	#FF4848	1	0.875
chr2	63040001	63280000	A.2.2.1.2.1.2.1.1	0.458741258741259	.	63040001	63280000	#FFDADA	1	0.625
chr2	63280001	63800000	B.1.1.1.1.1.1.1.1	0.395804195804196	.	63280001	63800000	#DADAFF	1	0.5
chr2	63800001	64200000	A.1.1.2.2.1.1.2.1.2.2	0.837762237762238	.	63800001	64200000	#FF0000	1	1
chr2	64200001	64520000	A.1.1.2.1.2.2.1.2.1.1.2	0.867132867132867	.	64200001	64520000	#FF0000	1	1
chr2	64520001	64840000	A.1.1.2.1.2.2.2.2.1.2	0.854545454545454	.	64520001	64840000	#FF0000	1	1
chr2	64840001	65120000	A.1.1.2.1.2.2.2.2.1.1	0.855944055944056	.	64840001	65120000	#FF0000	1	1
chr2	65120001	65280000	A.1.1.2.2.2.1.1.2.2.2	0.811188811188811	.	65120001	65280000	#FF0000	1	1
chr2	65280001	65480000	A.1.1.2.2.2.1.2.2.2.1	0.801398601398601	.	65280001	65480000	#FF0000	1	1
chr2	65480001	65840000	A.1.1.2.2.2.1.1.1.1.1	0.818181818181818	.	65480001	65840000	#FF0000	1	1
chr2	65840001	66080000	A.2.1.2.2.2.1.2.1	0.502097902097902	.	65840001	66080000	#FF9191	1	0.75
chr2	66080001	66600000	A.2.2.2.1.2.1.1	0.432167832167832	.	66080001	66600000	#FFDADA	1	0.625
chr2	66600001	66800000	A.2.1.2.2.2.1.1.1.2	0.504895104895105	.	66600001	66800000	#FF9191	1	0.75
chr2	66800001	67200000	A.2.1.1.2.2.2.1.1.2.2	0.551048951048951	.	66800001	67200000	#FF9191	1	0.75
chr2	67200001	67480000	A.2.2.1.2.1.1.1.2.1	0.465734265734266	.	67200001	67480000	#FFDADA	1	0.625
chr2	67480001	67920000	A.1.2.2.1.1.2.1.1.1.2.2	0.681118881118881	.	67480001	67920000	#FF4848	1	0.875
chr2	67920001	68080000	A.2.2.1.2.2.2.1.1.1.2	0.446153846153846	.	67920001	68080000	#FFDADA	1	0.625
chr2	68080001	68320000	A.1.2.2.1.2.1.1.1.1	0.672727272727273	.	68080001	68320000	#FF4848	1	0.875
chr2	68320001	68680000	A.1.2.1.1.2.1.2.1.2	0.74965034965035	.	68320001	68680000	#FF4848	1	0.875
chr2	68680001	68920000	A.1.2.2.1.2.1.1.2.2	0.667132867132867	.	68680001	68920000	#FF4848	1	0.875
chr2	68920001	69160000	A.1.1.2.2.2.1.2.2.1.2	0.802797202797203	.	68920001	69160000	#FF0000	1	1
chr2	69160001	69560000	A.1.2.1.1.2.1.2.1.1	0.751048951048951	.	69160001	69560000	#FF4848	1	0.875
chr2	69560001	70120000	A.1.1.1.2.1.1.2.1.1.1	0.966433566433566	.	69560001	70120000	#FF0000	1	1
chr2	70120001	70480000	A.1.1.1.2.1.2.2.1.1.1.2.1	0.937062937062937	.	70120001	70480000	#FF0000	1	1
chr2	70480001	70880000	A.1.1.2.1.2.2.1.1.1.2.2	0.871328671328671	.	70480001	70880000	#FF0000	1	1
chr2	70880001	71240000	A.1.2.1.2.2.2.2.2	0.690909090909091	.	70880001	71240000	#FF4848	1	0.875
chr2	71240001	71400000	A.1.2.1.1.1.2.2.1.2.2	0.765034965034965	.	71240001	71400000	#FF4848	1	0.875
chr2	71400001	71720000	A.1.1.2.1.2.2.2.2.2.2	0.851748251748252	.	71400001	71720000	#FF0000	1	1
chr2	71720001	72000000	A.2.1.1.2.1.2.1.2	0.566433566433566	.	71720001	72000000	#FF9191	1	0.75
chr2	72000001	72400000	A.2.1.1.2.1.2.1.1	0.567832167832168	.	72000001	72400000	#FF9191	1	0.75
chr2	72400001	72720000	A.2.2.1.2.1.2.1.2	0.457342657342657	.	72400001	72720000	#FFDADA	1	0.625
chr2	72720001	73000000	A.1.2.1.1.1.2.2.2.1.1	0.763636363636364	.	72720001	73000000	#FF4848	1	0.875
chr2	73000001	73120000	A.1.2.2.1.1.2.1.2.2	0.676923076923077	.	73000001	73120000	#FF4848	1	0.875
chr2	73120001	73480000	A.1.1.1.2.1.2.2.1.2	0.932867132867133	.	73120001	73480000	#FF0000	1	1
chr2	73480001	74000000	A.1.1.2.2.2.1.2.2.2.2	0.8	.	73480001	74000000	#FF0000	1	1
chr2	74000001	74440000	A.1.1.1.1.2.2.1.2	0.976223776223776	.	74000001	74440000	#FF0000	1	1
chr2	74440001	74680000	A.1.1.2.1.2.2.2.1.1.1.2.1	0.861538461538462	.	74440001	74680000	#FF0000	1	1
chr2	74680001	74880000	A.1.1.2.1.2.2.2.1.2	0.857342657342657	.	74680001	74880000	#FF0000	1	1
chr2	74880001	75160000	A.1.2.1.1.1.2.1.1.1.2	0.776223776223776	.	74880001	75160000	#FF4848	1	0.875
chr2	75160001	75480000	A.2.1.1.1.1.1.1.1.1	0.606993006993007	.	75160001	75480000	#FF9191	1	0.75
chr2	75480001	75880000	A.1.2.2.2.1.2.2.1.1	0.641958041958042	.	75480001	75880000	#FF4848	1	0.875
chr2	75880001	76880000	B.2.2.1.2.1.1.2.1.1.2	0.0573426573426573	.	75880001	76880000	#0000FF	1	0.125
chr2	76880001	77120000	B.2.1.2.2.1.1.2.2.1.1	0.128671328671329	.	76880001	77120000	#4848FF	1	0.25
chr2	77120001	77640000	B.2.2.1.2.1.1.1.2.1.2	0.0615384615384615	.	77120001	77640000	#0000FF	1	0.125
chr2	77640001	77880000	B.2.2.1.1.1.2.1.1	0.0895104895104895	.	77640001	77880000	#0000FF	1	0.125
chr2	77880001	78240000	B.2.2.1.2.1.1.2.1.2	0.0559440559440559	.	77880001	78240000	#0000FF	1	0.125
chr2	78240001	78560000	B.2.2.1.1.1.2.1.2.1.1.1	0.0881118881118881	.	78240001	78560000	#0000FF	1	0.125
chr2	78560001	79240000	B.2.2.2.2.1.1.2.1	0.0167832167832168	.	78560001	79240000	#0000FF	1	0.125
chr2	79240001	79480000	B.2.1.2.2.1.2.2.2	0.117482517482517	.	79240001	79480000	#4848FF	1	0.25
chr2	79480001	80160000	B.2.2.2.2.1.1.2.2.2	0.013986013986014	.	79480001	80160000	#0000FF	1	0.125
chr2	80160001	80480000	B.2.2.1.2.1.2.1	0.0517482517482517	.	80160001	80480000	#0000FF	1	0.125
chr2	80480001	80720000	B.2.1.2.2.1.1.2.1.1.1.2	0.137062937062937	.	80480001	80720000	#4848FF	1	0.25
chr2	80720001	81120000	B.2.2.1.2.1.1.1.2.1.1	0.0629370629370629	.	80720001	81120000	#0000FF	1	0.125
chr2	81120001	81480000	B.2.2.1.1.1.2.1.2.2	0.0839160839160839	.	81120001	81480000	#0000FF	1	0.125
chr2	81480001	82040000	B.2.2.2.1.1.1.1	0.034965034965035	.	81480001	82040000	#0000FF	1	0.125
chr2	82040001	82520000	B.2.2.1.2.1.1.2.1.1.1	0.0587412587412587	.	82040001	82520000	#0000FF	1	0.125
chr2	82520001	82840000	B.2.1.1.2.2.2.1.2.1.1.1	0.184615384615385	.	82520001	82840000	#4848FF	1	0.25
chr2	82840001	83200000	B.1.1.1.1.2.2.1.2	0.372027972027972	.	82840001	83200000	#DADAFF	1	0.5
chr2	83200001	83400000	A.2.2.2.2.1.2.2.2	0.411188811188811	.	83200001	83400000	#FFDADA	1	0.625
chr2	83400001	83720000	B.2.1.1.2.2.2.1.2.1.2	0.181818181818182	.	83400001	83720000	#4848FF	1	0.25
chr2	83720001	84040000	B.2.1.2.2.1.1.2.1.2.1.2	0.132867132867133	.	83720001	84040000	#4848FF	1	0.25
chr2	84040001	84640000	B.1.1.2.1.2.2.2.1.2	0.331468531468531	.	84040001	84640000	#DADAFF	1	0.5
chr2	84640001	85120000	B.1.1.1.2.1.2.2.1.2.2	0.358041958041958	.	84640001	85120000	#DADAFF	1	0.5
chr2	85120001	85560000	A.1.1.1.2.2.2.1.1.2.1	0.918881118881119	.	85120001	85560000	#FF0000	1	1
chr2	85560001	85840000	A.1.1.2.1.1.1.2.1	0.900699300699301	.	85560001	85840000	#FF0000	1	1
chr2	85840001	86040000	A.1.1.2.1.2.2.2.1.1.1.2.2	0.86013986013986	.	85840001	86040000	#FF0000	1	1
chr2	86040001	86400000	A.1.1.1.1.2.1.1.1.1.2.2	0.991608391608392	.	86040001	86400000	#FF0000	1	1
chr2	86400001	86720000	A.1.1.1.2.1.2.1.2.1.2.1	0.944055944055944	.	86400001	86720000	#FF0000	1	1
chr2	86720001	87040000	A.1.1.2.2.1.1.2.1.1.1	0.843356643356643	.	86720001	87040000	#FF0000	1	1
chr2	87040001	87160000	A.2.1.2.2.1.1.1.1.1	0.52027972027972	.	87040001	87160000	#FF9191	1	0.75
chr2	87280001	87400000	A.2.1.2.2.1.1.1.1.1	0.52027972027972	.	87280001	87400000	#FF9191	1	0.75
chr2	87400001	87600000	A.2.1.2.2.1.1.1.1.2	0.518881118881119	.	87400001	87600000	#FF9191	1	0.75
chr2	87760001	88000000	A.2.1.1.2.2.2.2.1	0.548251748251748	.	87760001	88000000	#FF9191	1	0.75
chr2	88160001	88240000	A.2.1.1.1.2.2.2.2	0.576223776223776	.	88160001	88240000	#FF9191	1	0.75
chr2	88280001	88480000	A.2.1.1.1.2.2.2.2	0.576223776223776	.	88280001	88480000	#FF9191	1	0.75
chr2	88480001	89000000	A.2.1.1.1.1.1.2	0.602797202797203	.	88480001	89000000	#FF9191	1	0.75
chr2	89000001	89560000	B.1.1.2.1.2.2.1.1.2	0.335664335664336	.	89000001	89560000	#DADAFF	1	0.5
chr2	89800001	89920000	B.2.1.2.2.1.2.2.1	0.118881118881119	.	89800001	89920000	#4848FF	1	0.25
chr2	89960001	90280000	B.2.1.2.2.1.2.2.1	0.118881118881119	.	89960001	90280000	#4848FF	1	0.25
chr2	90360001	90440000	B.2.1.2.1.1.1.1.1	0.176223776223776	.	90360001	90440000	#4848FF	1	0.25
chr2	90440001	90480000	B.2.1.1.1.2.1.2.1	0.223776223776224	.	90440001	90480000	#4848FF	1	0.25
chr2	91640001	91720000	B.2.1.1.1.2.1.2.1	0.223776223776224	.	91640001	91720000	#4848FF	1	0.25
chr2	91720001	91920000	B.1.2.2.2.1.2.2.2	0.25034965034965	.	91720001	91920000	#9191FF	1	0.375
chr2	91920001	92200000	B.2.1.2.1.1.2.2.1	0.166433566433566	.	91920001	92200000	#4848FF	1	0.25
chr2	92240001	92360000	B.2.1.2.1.1.2.2.1	0.166433566433566	.	92240001	92360000	#4848FF	1	0.25
chr2	95320001	95520000	B.2.1.2.2.2.1.1.2.2	0.109090909090909	.	95320001	95520000	#4848FF	1	0.25
chr2	95520001	95680000	B.1.1.1.2.1.2.2.2	0.356643356643357	.	95520001	95680000	#DADAFF	1	0.5
chr2	95680001	96080000	A.1.1.1.2.2.2.1.2.1.2	0.914685314685315	.	95680001	96080000	#FF0000	1	1
chr2	96160001	96280000	A.1.2.1.1.1.2.2.2.2	0.760839160839161	.	96160001	96280000	#FF4848	1	0.875
chr2	96320001	96440000	A.1.2.1.1.1.2.2.2.2	0.760839160839161	.	96320001	96440000	#FF4848	1	0.875
chr2	96440001	96680000	A.1.1.1.2.1.2.2.1.1.2	0.934265734265734	.	96440001	96680000	#FF0000	1	1
chr2	96720001	96960000	A.1.1.1.2.1.2.2.1.1.2	0.934265734265734	.	96720001	96960000	#FF0000	1	1
chr2	96960001	97240000	A.1.1.2.1.2.2.1.1.1.1	0.874125874125874	.	96960001	97240000	#FF0000	1	1
chr2	97240001	97480000	A.1.1.2.1.2.2.1.1.1.2.1	0.872727272727273	.	97240001	97480000	#FF0000	1	1
chr2	97480001	97880000	A.1.1.2.2.2.1.2.1.2.1.1	0.808391608391608	.	97480001	97880000	#FF0000	1	1
chr2	98000001	98040000	A.1.1.2.1.2.2.2.2.2.1	0.853146853146853	.	98000001	98040000	#FF0000	1	1
chr2	98120001	98600000	A.1.1.2.1.2.2.2.2.2.1	0.853146853146853	.	98120001	98600000	#FF0000	1	1
chr2	98600001	98840000	A.1.1.2.2.2.1.2.1.2.1.2	0.806993006993007	.	98600001	98840000	#FF0000	1	1
chr2	98840001	99040000	A.1.2.1.2.2.2.2.1.2.2	0.692307692307692	.	98840001	99040000	#FF4848	1	0.875
chr2	99040001	99240000	A.1.2.1.1.1.1.2.1.1.1	0.788811188811189	.	99040001	99240000	#FF4848	1	0.875
chr2	99240001	99560000	A.1.2.1.1.1.1.2.2.1.2.2	0.78041958041958	.	99240001	99560000	#FF4848	1	0.875
chr2	99560001	99760000	A.2.1.1.2.2.2.2.2	0.546853146853147	.	99560001	99760000	#FF9191	1	0.75
chr2	99760001	100120000	A.1.2.1.2.1.1.1.1.2	0.73006993006993	.	99760001	100120000	#FF4848	1	0.875
chr2	100120001	100480000	B.2.1.2.1.2.1.2.2.1	0.158041958041958	.	100120001	100480000	#4848FF	1	0.25
chr2	100480001	100640000	B.2.1.1.2.1.1.2.1	0.204195804195804	.	100480001	100640000	#4848FF	1	0.25
chr2	100640001	100880000	B.2.1.1.2.2.2.2	0.177622377622378	.	100640001	100880000	#4848FF	1	0.25
chr2	100880001	101160000	B.2.1.1.1.1.1.2	0.236363636363636	.	100880001	101160000	#4848FF	1	0.25
chr2	101160001	101320000	A.2.2.2.2.2.2.2.1	0.398601398601399	.	101160001	101320000	#FFDADA	1	0.625
chr2	101320001	101600000	A.2.1.1.1.1.2.1.1.2	0.598601398601399	.	101320001	101600000	#FF9191	1	0.75
chr2	101600001	101880000	A.1.2.1.2.1.1.1.1.1.1	0.732867132867133	.	101600001	101880000	#FF4848	1	0.875
chr2	101880001	102120000	A.1.1.2.2.1.1.2.1.2.1.1	0.840559440559441	.	101880001	102120000	#FF0000	1	1
chr2	102120001	102480000	A.1.1.2.1.1.1.1.2.2.2	0.902097902097902	.	102120001	102480000	#FF0000	1	1
chr2	102480001	102880000	A.1.1.1.2.2.2.2.2	0.909090909090909	.	102480001	102880000	#FF0000	1	1
chr2	102880001	103080000	A.1.2.2.2.2.1.2.2	0.618181818181818	.	102880001	103080000	#FF4848	1	0.875
chr2	103080001	103360000	A.2.1.2.1.2.2.1.1	0.525874125874126	.	103080001	103360000	#FF9191	1	0.75
chr2	103360001	103640000	B.2.1.1.1.1.2.1.1.1	0.234965034965035	.	103360001	103640000	#4848FF	1	0.25
chr2	103640001	104160000	B.2.2.2.1.2.2.2.1	0.0223776223776224	.	103640001	104160000	#0000FF	1	0.125
chr2	104160001	104560000	B.2.2.2.1.2.2.1	0.0237762237762238	.	104160001	104560000	#0000FF	1	0.125
chr2	104560001	105200000	B.2.2.2.2.1.2.1.2.1	0.0111888111888112	.	104560001	105200000	#0000FF	1	0.125
chr2	105200001	105400000	B.2.1.1.2.1.1.1.1	0.211188811188811	.	105200001	105400000	#4848FF	1	0.25
chr2	105400001	105640000	B.2.2.1.1.1.1.1	0.0951048951048951	.	105400001	105640000	#0000FF	1	0.125
chr2	105640001	105880000	B.1.2.2.1.1.2.2	0.274125874125874	.	105640001	105880000	#9191FF	1	0.375
chr2	105880001	106160000	A.2.1.1.1.1.2.1.1.1.1	0.601398601398601	.	105880001	106160000	#FF9191	1	0.75
chr2	106160001	106360000	A.2.2.1.1.1.2.1.1	0.486713286713287	.	106160001	106360000	#FFDADA	1	0.625
chr2	106360001	106480000	A.2.1.2.1.1.1.1.2.2	0.541258741258741	.	106360001	106480000	#FF9191	1	0.75
chr2	106480001	106840000	A.2.2.2.2.2.2.1	0.4	.	106480001	106840000	#FFDADA	1	0.625
chr2	106840001	107040000	B.1.2.2.1.1.2.1.2	0.275524475524476	.	106840001	107040000	#9191FF	1	0.375
chr2	107080001	107200000	B.1.2.2.1.1.2.1.2	0.275524475524476	.	107080001	107200000	#9191FF	1	0.375
chr2	107200001	107440000	B.2.2.1.1.1.1.2.2.1	0.0923076923076923	.	107200001	107440000	#0000FF	1	0.125
chr2	107440001	107920000	B.2.2.2.2.1.2.1.2.2	0.00979020979020979	.	107440001	107920000	#0000FF	1	0.125
chr2	107920001	108160000	B.2.2.1.1.1.1.2.2.2	0.0909090909090909	.	107920001	108160000	#0000FF	1	0.125
chr2	108160001	108440000	B.1.2.2.1.1.2.1.1	0.276923076923077	.	108160001	108440000	#9191FF	1	0.375
chr2	108520001	108560000	B.1.2.2.1.1.2.1.1	0.276923076923077	.	108520001	108560000	#9191FF	1	0.375
chr2	108560001	108800000	B.2.1.2.2.2.1.1.2.1	0.11048951048951	.	108560001	108800000	#4848FF	1	0.25
chr2	108800001	109360000	A.1.2.2.2.1.2.2.2.1.1	0.639160839160839	.	108800001	109360000	#FF4848	1	0.875
chr2	109360001	109680000	A.1.1.1.2.2.2.1.2.1.1	0.916083916083916	.	109360001	109680000	#FF0000	1	1
chr2	109680001	110120000	A.1.1.2.1.1.2.1	0.897902097902098	.	109680001	110120000	#FF0000	1	1
chr2	110240001	110280000	A.1.1.2.1.1.2.1	0.897902097902098	.	110240001	110280000	#FF0000	1	1
chr2	110280001	110520000	A.1.1.2.1.2.2.1.2.1.2	0.865734265734266	.	110280001	110520000	#FF0000	1	1
chr2	110840001	111000000	A.1.2.1.1.2.2.2.2.1.2	0.737062937062937	.	110840001	111000000	#FF4848	1	0.875
chr2	111360001	112040000	A.1.2.2.1.1.1.2	0.685314685314685	.	111360001	112040000	#FF4848	1	0.875
chr2	112040001	112200000	A.2.1.2.2.1.1.1.2	0.517482517482518	.	112040001	112200000	#FF9191	1	0.75
chr2	112200001	112520000	A.1.2.1.2.2.2.2.1.1	0.695104895104895	.	112200001	112520000	#FF4848	1	0.875
chr2	112520001	112800000	A.1.1.2.2.2.2.1.2.2	0.793006993006993	.	112520001	112800000	#FF0000	1	1
chr2	112800001	113120000	A.1.1.1.2.1.1.2.1.1.2	0.965034965034965	.	112800001	113120000	#FF0000	1	1
chr2	113160001	113280000	A.1.1.1.2.1.1.2.1.1.2	0.965034965034965	.	113160001	113280000	#FF0000	1	1
chr2	113280001	113520000	A.1.1.1.2.1.2.2.2.1.1	0.931468531468531	.	113280001	113520000	#FF0000	1	1
chr2	113520001	113760000	A.1.1.1.2.1.1.2.1.2.2	0.959440559440559	.	113520001	113760000	#FF0000	1	1
chr2	113760001	114200000	A.1.1.1.1.2.1.2.1	0.983216783216783	.	113760001	114200000	#FF0000	1	1
chr2	114200001	114720000	A.1.2.2.2.2.2.2.2.1	0.60979020979021	.	114200001	114720000	#FF4848	1	0.875
chr2	114720001	115080000	B.2.1.2.1.2.1.2.1	0.159440559440559	.	114720001	115080000	#4848FF	1	0.25
chr2	115080001	115360000	B.2.2.1.2.2.2.1.2	0.041958041958042	.	115080001	115360000	#0000FF	1	0.125
chr2	115360001	115680000	B.2.2.1.1.2.2.1.1.1.2.1	0.0741258741258741	.	115360001	115680000	#0000FF	1	0.125
chr2	115680001	115880000	B.2.2.1.1.2.2.1.1.2.1	0.0713286713286713	.	115680001	115880000	#0000FF	1	0.125
chr2	115880001	116600000	B.2.2.2.2.2.2.2	0.0013986013986014	.	115880001	116600000	#0000FF	1	0.125
chr2	116600001	116880000	B.2.2.1.2.2.2.2.1.2	0.0377622377622378	.	116600001	116880000	#0000FF	1	0.125
chr2	116880001	117240000	B.2.2.2.1.2.1.2.2	0.0251748251748252	.	116880001	117240000	#0000FF	1	0.125
chr2	117240001	117480000	B.2.2.1.1.2.2.1.1.2.2	0.0699300699300699	.	117240001	117480000	#0000FF	1	0.125
chr2	117480001	117720000	B.2.2.1.2.2.2.1.1	0.0433566433566434	.	117480001	117720000	#0000FF	1	0.125
chr2	117720001	118000000	B.2.2.1.2.2.1.1	0.0461538461538462	.	117720001	118000000	#0000FF	1	0.125
chr2	118000001	118160000	B.2.1.2.1.2.1.2.2.2	0.156643356643357	.	118000001	118160000	#4848FF	1	0.25
chr2	118160001	118560000	B.2.2.2.1.2.1.2.1.1	0.027972027972028	.	118160001	118560000	#0000FF	1	0.125
chr2	118560001	118760000	B.1.1.1.1.2.1.1.1	0.387412587412587	.	118560001	118760000	#DADAFF	1	0.5
chr2	118760001	119400000	A.1.2.1.2.1.2.2.1.2	0.707692307692308	.	118760001	119400000	#FF4848	1	0.875
chr2	119400001	119640000	A.2.1.1.1.2.1.1.1.1	0.59020979020979	.	119400001	119640000	#FF9191	1	0.75
chr2	119640001	119960000	A.1.2.2.2.1.1.1.1.1	0.655944055944056	.	119640001	119960000	#FF4848	1	0.875
chr2	119960001	120120000	A.1.2.2.2.2.1.1.1.2.2.1	0.629370629370629	.	119960001	120120000	#FF4848	1	0.875
chr2	120120001	120440000	A.1.1.2.2.1.2.1.1.2.2	0.826573426573427	.	120120001	120440000	#FF0000	1	1
chr2	120440001	121000000	A.1.1.1.2.2.1.2.1	0.924475524475525	.	120440001	121000000	#FF0000	1	1
chr2	121000001	121440000	A.1.1.1.2.2.1.2.2	0.923076923076923	.	121000001	121440000	#FF0000	1	1
chr2	121440001	121840000	A.1.1.2.1.1.1.1.2.2.1	0.903496503496503	.	121440001	121840000	#FF0000	1	1
chr2	121840001	122200000	A.1.1.2.2.1.2.1.1.2.1	0.827972027972028	.	121840001	122200000	#FF0000	1	1
chr2	122200001	122520000	A.1.2.1.1.1.1.1	0.79020979020979	.	122200001	122520000	#FF4848	1	0.875
chr2	122520001	122720000	B.1.1.1.2.1.2.1.2.2	0.362237762237762	.	122520001	122720000	#DADAFF	1	0.5
chr2	122720001	123160000	B.2.2.1.1.2.2.1.1.1.2.2	0.0727272727272727	.	122720001	123160000	#0000FF	1	0.125
chr2	123160001	123480000	B.2.1.2.2.2.1.2.2.2.1	0.104895104895105	.	123160001	123480000	#4848FF	1	0.25
chr2	123480001	123640000	B.2.1.2.2.2.1.1.1.2.2.1	0.113286713286713	.	123480001	123640000	#4848FF	1	0.25
chr2	123640001	124200000	B.2.2.2.1.2.2.2.2	0.020979020979021	.	123640001	124200000	#0000FF	1	0.125
chr2	124200001	124320000	B.2.1.2.1.2.1.1.1	0.163636363636364	.	124200001	124320000	#4848FF	1	0.25
chr2	124320001	124480000	B.2.1.2.2.2.1.1.1.1	0.116083916083916	.	124320001	124480000	#4848FF	1	0.25
chr2	124480001	124760000	B.2.1.2.2.2.1.2.2.2.2	0.103496503496503	.	124480001	124760000	#4848FF	1	0.25
chr2	124760001	125080000	B.2.2.1.1.2.2.1.2.1	0.0685314685314685	.	124760001	125080000	#0000FF	1	0.125
chr2	125080001	125560000	B.2.2.2.1.2.1.2.1.2	0.0265734265734266	.	125080001	125560000	#0000FF	1	0.125
chr2	125560001	125760000	B.2.1.2.2.2.1.2.1	0.107692307692308	.	125560001	125760000	#4848FF	1	0.25
chr2	125760001	126240000	B.2.2.1.2.2.1.2	0.0447552447552448	.	125760001	126240000	#0000FF	1	0.125
chr2	126240001	127040000	B.2.2.2.2.2.2.1	0.0027972027972028	.	126240001	127040000	#0000FF	1	0.125
chr2	127040001	127840000	B.2.2.1.2.2.2.2.1.1.1	0.0405594405594406	.	127040001	127840000	#0000FF	1	0.125
chr2	127840001	128040000	A.1.2.2.2.2.2.2.2.2	0.608391608391608	.	127840001	128040000	#FF4848	1	0.875
chr2	128040001	128280000	A.1.1.2.2.1.2.1.2	0.825174825174825	.	128040001	128280000	#FF0000	1	1
chr2	128280001	128560000	A.1.1.1.2.2.2.2.1.2	0.91048951048951	.	128280001	128560000	#FF0000	1	1
chr2	128560001	128760000	A.1.1.2.1.1.2.2.2.1	0.892307692307692	.	128560001	128760000	#FF0000	1	1
chr2	128760001	128920000	A.1.2.1.2.1.1.1.2.2.1	0.727272727272727	.	128760001	128920000	#FF4848	1	0.875
chr2	128920001	129560000	A.1.2.1.1.1.1.2.1.1.2	0.787412587412587	.	128920001	129560000	#FF4848	1	0.875
chr2	129560001	130040000	A.1.2.2.1.1.1.1.1.2	0.688111888111888	.	129560001	130040000	#FF4848	1	0.875
chr2	130040001	130200000	A.2.2.2.1.2.2.1	0.427972027972028	.	130040001	130200000	#FFDADA	1	0.625
chr2	130200001	130440000	B.1.2.1.2.2.1	0.290909090909091	.	130200001	130440000	#9191FF	1	0.375
chr2	130440001	130720000	A.2.2.2.1.1.2.2	0.433566433566434	.	130440001	130720000	#FFDADA	1	0.625
chr2	130720001	130840000	A.2.1.2.2.2.2.1.2	0.496503496503497	.	130720001	130840000	#FF9191	1	0.75
chr2	130880001	131200000	A.2.1.2.2.2.2.1.2	0.496503496503497	.	130880001	131200000	#FF9191	1	0.75
chr2	131360001	131520000	B.1.1.1.1.1.2.2.2	0.388811188811189	.	131360001	131520000	#DADAFF	1	0.5
chr2	131520001	131880000	A.1.2.1.2.1.1.1.1.1.2	0.731468531468531	.	131520001	131880000	#FF4848	1	0.875
chr2	131880001	132000000	B.1.2.1.1.2.2.2	0.306293706293706	.	131880001	132000000	#9191FF	1	0.375
chr2	132040001	132120000	B.1.2.1.1.2.2.2	0.306293706293706	.	132040001	132120000	#9191FF	1	0.375
chr2	132120001	132560000	B.1.1.2.2.2.1.2	0.325874125874126	.	132120001	132560000	#DADAFF	1	0.5
chr2	132560001	132960000	B.2.1.2.1.2.2.2	0.144055944055944	.	132560001	132960000	#4848FF	1	0.25
chr2	132960001	133280000	B.1.1.1.1.1.2.1	0.391608391608392	.	132960001	133280000	#DADAFF	1	0.5
chr2	133280001	133960000	B.1.1.1.2.1.1	0.367832167832168	.	133280001	133960000	#DADAFF	1	0.5
chr2	133960001	134240000	A.2.2.2.2.1.1.1	0.425174825174825	.	133960001	134240000	#FFDADA	1	0.625
chr2	134240001	134640000	A.2.1.2.1.1.2.2	0.535664335664336	.	134240001	134640000	#FF9191	1	0.75
chr2	134640001	134840000	B.1.1.1.1.1.2.2.1	0.39020979020979	.	134640001	134840000	#DADAFF	1	0.5
chr2	134840001	135200000	A.2.1.1.1.1.2.1.2	0.597202797202797	.	134840001	135200000	#FF9191	1	0.75
chr2	135200001	135480000	A.2.2.1.2.2.1.2.2.2	0.448951048951049	.	135200001	135480000	#FFDADA	1	0.625
chr2	135480001	135680000	A.2.1.2.1.1.2.1	0.537062937062937	.	135480001	135680000	#FF9191	1	0.75
chr2	135680001	135960000	A.1.2.2.2.2.2.2.1.2	0.611188811188811	.	135680001	135960000	#FF4848	1	0.875
chr2	135960001	136280000	A.2.2.2.2.2.2.2.2	0.397202797202797	.	135960001	136280000	#FFDADA	1	0.625
chr2	136280001	136560000	A.2.1.1.1.1.2.2.1.2	0.594405594405594	.	136280001	136560000	#FF9191	1	0.75
chr2	136560001	136760000	B.1.1.1.2.1.2.1.2.1	0.363636363636364	.	136560001	136760000	#DADAFF	1	0.5
chr2	136760001	137160000	B.2.2.1.1.2.2.1.2.2	0.0671328671328671	.	136760001	137160000	#0000FF	1	0.125
chr2	137160001	137680000	B.2.2.2.2.1.2.1.1	0.0125874125874126	.	137160001	137680000	#0000FF	1	0.125
chr2	137680001	137880000	B.2.1.1.1.1.2.1.2	0.232167832167832	.	137680001	137880000	#4848FF	1	0.25
chr2	137880001	138200000	B.1.2.1.1.1.1.1.2	0.318881118881119	.	137880001	138200000	#9191FF	1	0.375
chr2	138200001	138440000	B.2.1.2.2.2.1.2.2.1	0.106293706293706	.	138200001	138440000	#4848FF	1	0.25
chr2	138440001	138640000	B.2.1.2.1.2.1.1.2.1	0.162237762237762	.	138440001	138640000	#4848FF	1	0.25
chr2	138640001	138880000	A.2.2.2.2.1.2.2.1.1	0.413986013986014	.	138640001	138880000	#FFDADA	1	0.625
chr2	138880001	139160000	A.2.2.1.1.2.2.2.2	0.468531468531469	.	138880001	139160000	#FFDADA	1	0.625
chr2	139160001	139600000	A.2.1.1.1.2.1.1.2.1	0.584615384615385	.	139160001	139600000	#FF9191	1	0.75
chr2	139600001	140000000	B.2.1.2.1.2.1.1.2.2	0.160839160839161	.	139600001	140000000	#4848FF	1	0.25
chr2	140000001	140240000	B.2.2.1.1.1.1.2.1	0.0937062937062937	.	140000001	140240000	#0000FF	1	0.125
chr2	140240001	140480000	B.2.2.1.1.2.2.1.1.1.1	0.0755244755244755	.	140240001	140480000	#0000FF	1	0.125
chr2	140480001	140800000	B.2.1.2.2.2.1.1.1.2.1	0.114685314685315	.	140480001	140800000	#4848FF	1	0.25
chr2	140800001	141000000	B.2.1.2.2.2.1.1.1.2.2.2	0.111888111888112	.	140800001	141000000	#4848FF	1	0.25
chr2	141000001	141120000	B.1.2.2.2.2.2.2.1	0.241958041958042	.	141000001	141120000	#9191FF	1	0.375
chr2	141120001	141640000	B.2.1.2.2.2.2.2.2	0.0965034965034965	.	141120001	141640000	#4848FF	1	0.25
chr2	141640001	141840000	B.1.2.2.1.2.2.1	0.261538461538462	.	141640001	141840000	#9191FF	1	0.375
chr2	141840001	142400000	B.2.1.2.2.2.2.2.1.1	0.0993006993006993	.	141840001	142400000	#4848FF	1	0.25
chr2	142400001	142680000	B.2.1.2.2.2.2.2.1.2	0.0979020979020979	.	142400001	142680000	#4848FF	1	0.25
chr2	142680001	142920000	B.1.1.2.1.1.2.2.2	0.341258741258741	.	142680001	142920000	#DADAFF	1	0.5
chr2	142920001	143440000	B.1.2.1.1.1.1.1.1.1	0.321678321678322	.	142920001	143440000	#9191FF	1	0.375
chr2	143440001	143800000	A.2.1.1.1.1.2.2.2.2	0.591608391608392	.	143440001	143800000	#FF9191	1	0.75
chr2	143800001	144040000	A.2.1.2.1.2.2.1.2	0.524475524475524	.	143800001	144040000	#FF9191	1	0.75
chr2	144040001	144200000	A.2.2.1.2.2.1.2.2.1.2	0.45034965034965	.	144040001	144200000	#FFDADA	1	0.625
chr2	144200001	144400000	A.2.2.1.2.1.2.2	0.455944055944056	.	144200001	144400000	#FFDADA	1	0.625
chr2	144400001	144840000	A.1.2.2.2.2.1.1.1.2.2.2	0.627972027972028	.	144400001	144840000	#FF4848	1	0.875
chr2	144840001	145280000	A.1.2.2.2.2.1.1.1.2.1	0.630769230769231	.	144840001	145280000	#FF4848	1	0.875
chr2	145280001	145720000	A.1.2.2.2.1.1.2.2	0.65034965034965	.	145280001	145720000	#FF4848	1	0.875
chr2	145720001	146320000	A.2.1.1.2.2.1.2.1.1	0.558041958041958	.	145720001	146320000	#FF9191	1	0.75
chr2	146320001	146560000	A.2.1.1.2.2.1.2.2	0.555244755244755	.	146320001	146560000	#FF9191	1	0.75
chr2	146560001	147120000	A.2.2.2.1.1.1.2	0.437762237762238	.	146560001	147120000	#FFDADA	1	0.625
chr2	147120001	147480000	A.2.2.2.1.2.2.2	0.426573426573427	.	147120001	147480000	#FFDADA	1	0.625
chr2	147480001	147760000	A.1.2.2.1.2.2.2.1	0.658741258741259	.	147480001	147760000	#FF4848	1	0.875
chr2	147760001	148040000	A.2.1.1.2.2.1.2.1.2	0.556643356643357	.	147760001	148040000	#FF9191	1	0.75
chr2	148040001	148680000	A.1.2.2.1.2.2.1	0.66013986013986	.	148040001	148680000	#FF4848	1	0.875
chr2	148680001	149040000	A.1.2.2.2.2.1.1.2.1	0.626573426573427	.	148680001	149040000	#FF4848	1	0.875
chr2	149040001	149280000	A.2.2.1.2.2.1.2.2.1.1	0.451748251748252	.	149040001	149280000	#FFDADA	1	0.625
chr2	149280001	149680000	A.1.2.1.2.2.2.1	0.696503496503497	.	149280001	149680000	#FF4848	1	0.875
chr2	149800001	149880000	A.1.2.1.2.2.2.1	0.696503496503497	.	149800001	149880000	#FF4848	1	0.875
chr2	149880001	150160000	A.1.2.1.1.1.1.2.2.2	0.779020979020979	.	149880001	150160000	#FF4848	1	0.875
chr2	150160001	150440000	A.1.2.2.1.1.1.1.1.1	0.68951048951049	.	150160001	150440000	#FF4848	1	0.875
chr2	150440001	150600000	A.1.2.1.1.1.1.2.2.1.1.1	0.784615384615385	.	150440001	150600000	#FF4848	1	0.875
chr2	150600001	150960000	A.1.1.1.2.1.2.2.2.2	0.928671328671329	.	150600001	150960000	#FF0000	1	1
chr2	150960001	151360000	A.1.1.1.2.1.1.1.2.1	0.970629370629371	.	150960001	151360000	#FF0000	1	1
chr2	151360001	152120000	A.1.1.1.2.1.1.1.2.2.1	0.969230769230769	.	151360001	152120000	#FF0000	1	1
chr2	152120001	152320000	A.1.2.1.1.1.1.2.2.1.1.2	0.783216783216783	.	152120001	152320000	#FF4848	1	0.875
chr2	152320001	152680000	A.1.2.2.2.2.1.1.2.2.1	0.625174825174825	.	152320001	152680000	#FF4848	1	0.875
chr2	152680001	152880000	A.1.2.2.2.1.1.1.2	0.653146853146853	.	152680001	152880000	#FF4848	1	0.875
chr2	152880001	153560000	A.1.1.2.2.1.2.1.1.1	0.829370629370629	.	152880001	153560000	#FF0000	1	1
chr2	153560001	153960000	B.1.2.2.2.2.2.1.1.2	0.244755244755245	.	153560001	153960000	#9191FF	1	0.375
chr2	153960001	154400000	B.2.2.1.2.2.2.2.1.1.2	0.0391608391608392	.	153960001	154400000	#0000FF	1	0.125
chr2	154400001	154920000	B.2.2.2.2.1.2.2.2.1	0.00699300699300699	.	154400001	154920000	#0000FF	1	0.125
chr2	154920001	155240000	B.2.1.1.1.1.2.1.1.2	0.233566433566434	.	154920001	155240000	#4848FF	1	0.25
chr2	155240001	155560000	B.2.2.1.2.2.2.2.2	0.0363636363636364	.	155240001	155560000	#0000FF	1	0.125
chr2	155560001	156200000	B.2.2.2.2.2.1	0.0041958041958042	.	155560001	156200000	#0000FF	1	0.125
chr2	156200001	156680000	B.2.2.2.1.2.1.1	0.0293706293706294	.	156200001	156680000	#0000FF	1	0.125
chr2	156680001	156840000	B.1.2.1.2.1.2.2.1.2.2	0.297902097902098	.	156680001	156840000	#9191FF	1	0.375
chr2	156840001	157200000	B.1.1.1.1.2.1.1.2.2	0.384615384615385	.	156840001	157200000	#DADAFF	1	0.5
chr2	157200001	157400000	A.2.1.2.1.2.2.2.1	0.523076923076923	.	157200001	157400000	#FF9191	1	0.75
chr2	157400001	157760000	A.2.2.2.2.1.2.2.1.2	0.412587412587413	.	157400001	157760000	#FFDADA	1	0.625
chr2	157760001	158080000	B.1.1.1.1.2.1.1.2.1	0.386013986013986	.	157760001	158080000	#DADAFF	1	0.5
chr2	158080001	158320000	A.2.2.1.1.2.2.2.1	0.46993006993007	.	158080001	158320000	#FFDADA	1	0.625
chr2	158320001	158600000	A.2.2.1.1.1.2.2.2	0.481118881118881	.	158320001	158600000	#FFDADA	1	0.625
chr2	158600001	158880000	A.2.1.1.1.1.2.1.1.1.2	0.6	.	158600001	158880000	#FF9191	1	0.75
chr2	158880001	159320000	A.2.1.1.1.2.1.2	0.581818181818182	.	158880001	159320000	#FF9191	1	0.75
chr2	159320001	159680000	A.1.2.1.2.1.2.2.2	0.706293706293706	.	159320001	159680000	#FF4848	1	0.875
chr2	159680001	160080000	A.1.1.1.2.2.2.2.1.1	0.911888111888112	.	159680001	160080000	#FF0000	1	1
chr2	160080001	160640000	A.1.1.1.1.1.2.1.2	0.997202797202797	.	160080001	160640000	#FF0000	1	1
chr2	160640001	160880000	A.1.1.2.2.1.2.2.2	0.81958041958042	.	160640001	160880000	#FF0000	1	1
chr2	160880001	161120000	A.1.1.2.2.1.2.2.1.1	0.823776223776224	.	160880001	161120000	#FF0000	1	1
chr2	161120001	162040000	A.1.1.1.2.2.1.1.1	0.927272727272727	.	161120001	162040000	#FF0000	1	1
chr2	162040001	162240000	A.2.1.1.1.2.1.1.1.2.2.2	0.586013986013986	.	162040001	162240000	#FF9191	1	0.75
chr2	162240001	162800000	B.2.1.1.2.1.1.1.2.1	0.20979020979021	.	162240001	162800000	#4848FF	1	0.25
chr2	162800001	163040000	A.2.2.1.1.1.2.1.2.2	0.483916083916084	.	162800001	163040000	#FFDADA	1	0.625
chr2	163040001	163160000	A.2.1.2.1.1.1.1.1.2	0.544055944055944	.	163040001	163160000	#FF9191	1	0.75
chr2	163160001	163360000	B.1.2.2.1.2.1.1.2.2.1.1	0.268531468531469	.	163160001	163360000	#9191FF	1	0.375
chr2	163360001	163720000	B.2.1.2.2.2.2.1.1	0.102097902097902	.	163360001	163720000	#4848FF	1	0.25
chr2	163720001	164000000	B.2.1.2.1.2.2.1.2.2.1	0.146853146853147	.	163720001	164000000	#4848FF	1	0.25
chr2	164000001	164200000	B.1.1.2.1.1.2.2.1	0.342657342657343	.	164000001	164200000	#DADAFF	1	0.5
chr2	164200001	164440000	B.1.2.1.1.1.1.2	0.317482517482517	.	164200001	164440000	#9191FF	1	0.375
chr2	164440001	164720000	A.2.1.2.1.2.2.2.2	0.521678321678322	.	164440001	164720000	#FF9191	1	0.75
chr2	164720001	164960000	B.1.1.2.1.1.1	0.345454545454545	.	164720001	164960000	#DADAFF	1	0.5
chr2	164960001	165520000	B.2.1.1.1.1.2.2.2.1	0.227972027972028	.	164960001	165520000	#4848FF	1	0.25
chr2	165520001	165840000	A.2.1.1.1.2.1.1.2.2	0.583216783216783	.	165520001	165840000	#FF9191	1	0.75
chr2	165840001	166200000	B.1.2.1.2.1.2.2.2.1.2	0.293706293706294	.	165840001	166200000	#9191FF	1	0.375
chr2	166200001	166600000	B.1.2.1.2.1.2.2.1.2.1	0.299300699300699	.	166200001	166600000	#9191FF	1	0.375
chr2	166600001	166760000	A.2.2.2.2.1.2.1.1.1.1.2	0.41958041958042	.	166600001	166760000	#FFDADA	1	0.625
chr2	166760001	167040000	B.1.2.2.1.2.1.1.2.2.1.2	0.267132867132867	.	166760001	167040000	#9191FF	1	0.375
chr2	167040001	167320000	B.1.1.2.1.1.2.1	0.344055944055944	.	167040001	167320000	#DADAFF	1	0.5
chr2	167320001	167920000	B.2.2.2.2.1.2.2.1	0.00839160839160839	.	167320001	167920000	#0000FF	1	0.125
chr2	167920001	168040000	B.1.2.2.1.2.1.2.1	0.264335664335664	.	167920001	168040000	#9191FF	1	0.375
chr2	168040001	168520000	B.2.2.2.2.1.2.2.2.2	0.00559440559440559	.	168040001	168520000	#0000FF	1	0.125
chr2	168520001	168800000	B.2.2.1.1.2.2.2	0.0657342657342657	.	168520001	168800000	#0000FF	1	0.125
chr2	168800001	169000000	B.1.2.1.2.1.2.2.2.1.1.2	0.295104895104895	.	168800001	169000000	#9191FF	1	0.375
chr2	169000001	169200000	A.2.1.2.1.2.1.2.2.1	0.53006993006993	.	169000001	169200000	#FF9191	1	0.75
chr2	169200001	169600000	A.1.2.2.2.1.2.2.2.1.2	0.637762237762238	.	169200001	169600000	#FF4848	1	0.875
chr2	169600001	169800000	A.2.1.1.1.1.2.2.2.1	0.593006993006993	.	169600001	169800000	#FF9191	1	0.75
chr2	169800001	169960000	A.1.2.2.2.1.2.1.1.2.2	0.646153846153846	.	169800001	169960000	#FF4848	1	0.875
chr2	169960001	170280000	A.2.1.2.2.1.1.2.2	0.514685314685315	.	169960001	170280000	#FF9191	1	0.75
chr2	170280001	170760000	A.1.1.1.1.2.1.2.2.2	0.98041958041958	.	170280001	170760000	#FF0000	1	1
chr2	170760001	171240000	A.1.1.1.1.2.1.2.2.1	0.981818181818182	.	170760001	171240000	#FF0000	1	1
chr2	171240001	171760000	A.1.1.1.2.1.1.1.2.2.2	0.967832167832168	.	171240001	171760000	#FF0000	1	1
chr2	171760001	172360000	A.1.1.1.1.1.1	1	.	171760001	172360000	#FF0000	1	1
chr2	172360001	172600000	A.1.1.1.2.1.2.2.2.1.2	0.93006993006993	.	172360001	172600000	#FF0000	1	1
chr2	172600001	173000000	A.1.1.1.1.2.2.2.1	0.974825174825175	.	172600001	173000000	#FF0000	1	1
chr2	173000001	173360000	A.1.1.1.1.2.2.2.2	0.973426573426573	.	173000001	173360000	#FF0000	1	1
chr2	173360001	173600000	A.1.2.1.1.2.1.1.1.2	0.758041958041958	.	173360001	173600000	#FF4848	1	0.875
chr2	173600001	173840000	A.1.1.2.1.2.1.1.1.2.1.2	0.885314685314685	.	173600001	173840000	#FF0000	1	1
chr2	173840001	174080000	A.1.1.1.2.1.1.2.2.1	0.958041958041958	.	173840001	174080000	#FF0000	1	1
chr2	174080001	174240000	A.1.2.2.1.1.2.1.1.1.1	0.683916083916084	.	174080001	174240000	#FF4848	1	0.875
chr2	174240001	174560000	A.1.1.2.2.2.2.1.1.1	0.798601398601399	.	174240001	174560000	#FF0000	1	1
chr2	174560001	174960000	A.1.1.2.1.2.1.1.1.2.1.1.2	0.886713286713287	.	174560001	174960000	#FF0000	1	1
chr2	174960001	175280000	A.1.1.2.1.2.1.1.1.2.1.1.1	0.888111888111888	.	174960001	175280000	#FF0000	1	1
chr2	175280001	175480000	A.1.2.1.1.1.1.2.2.1.2.1	0.781818181818182	.	175280001	175480000	#FF4848	1	0.875
chr2	175480001	175840000	A.1.2.2.1.2.2.2.2	0.657342657342657	.	175480001	175840000	#FF4848	1	0.875
chr2	175840001	176040000	A.2.1.1.2.2.1.1.1.1.2	0.562237762237762	.	175840001	176040000	#FF9191	1	0.75
chr2	176040001	176600000	B.2.1.1.1.1.1.1.2	0.237762237762238	.	176040001	176600000	#4848FF	1	0.25
chr2	176600001	176960000	B.1.1.1.2.2.2.1	0.353846153846154	.	176600001	176960000	#DADAFF	1	0.5
chr2	176960001	177320000	B.1.1.1.2.1.2.1.1.2	0.365034965034965	.	176960001	177320000	#DADAFF	1	0.5
chr2	177320001	177480000	A.2.2.1.1.1.1.1.1	0.493706293706294	.	177320001	177480000	#FFDADA	1	0.625
chr2	177480001	177760000	B.2.1.1.2.1.1.2.2	0.202797202797203	.	177480001	177760000	#4848FF	1	0.25
chr2	177760001	178040000	B.1.2.2.2.2.1.2	0.247552447552448	.	177760001	178040000	#9191FF	1	0.375
chr2	178040001	178280000	A.1.2.2.2.2.2.1.1.2	0.615384615384615	.	178040001	178280000	#FF4848	1	0.875
chr2	178280001	178640000	A.2.1.1.1.2.1.1.1.2.2.1	0.587412587412587	.	178280001	178640000	#FF9191	1	0.75
chr2	178640001	178960000	B.1.1.2.2.2.1.1	0.327272727272727	.	178640001	178960000	#DADAFF	1	0.5
chr2	178960001	179320000	A.1.2.2.2.2.2.1.1.1	0.616783216783217	.	178960001	179320000	#FF4848	1	0.875
chr2	179320001	179520000	B.1.1.1.2.2.2.2.1.1	0.352447552447552	.	179320001	179520000	#DADAFF	1	0.5
chr2	179520001	179760000	B.1.2.1.2.2.2.2	0.285314685314685	.	179520001	179760000	#9191FF	1	0.375
chr2	179760001	180000000	B.1.2.1.2.2.2.1.2.2	0.286713286713287	.	179760001	180000000	#9191FF	1	0.375
chr2	180000001	180320000	A.2.2.1.1.1.1.2.2.2	0.488111888111888	.	180000001	180320000	#FFDADA	1	0.625
chr2	180320001	180680000	A.2.2.1.1.1.1.2.2.1	0.48951048951049	.	180320001	180680000	#FFDADA	1	0.625
chr2	180680001	180840000	A.2.2.1.2.2.1.1	0.454545454545455	.	180680001	180840000	#FFDADA	1	0.625
chr2	180840001	180960000	A.2.1.2.2.2.1.1.1.1	0.506293706293706	.	180840001	180960000	#FF9191	1	0.75
chr2	180960001	181480000	A.1.2.1.2.1.2.1.1	0.718881118881119	.	180960001	181480000	#FF4848	1	0.875
chr2	181480001	181920000	A.1.1.2.2.2.2.2	0.791608391608392	.	181480001	181920000	#FF0000	1	1
chr2	181920001	182360000	A.1.2.2.2.1.1.1.1.2	0.654545454545455	.	181920001	182360000	#FF4848	1	0.875
chr2	182360001	182600000	A.2.1.1.2.2.1.1.1.1.1	0.563636363636364	.	182360001	182600000	#FF9191	1	0.75
chr2	182600001	183040000	A.1.1.2.1.1.2.2.2.2	0.890909090909091	.	182600001	183040000	#FF0000	1	1
chr2	183040001	183600000	A.2.1.2.2.1.1.2.1	0.516083916083916	.	183040001	183600000	#FF9191	1	0.75
chr2	183600001	183880000	A.1.2.1.2.1.2.1.2.2.2.1.1	0.713286713286713	.	183600001	183880000	#FF4848	1	0.875
chr2	183880001	184560000	B.1.1.1.2.1.2.1.1.1	0.366433566433566	.	183880001	184560000	#DADAFF	1	0.5
chr2	184560001	184680000	B.1.2.2.2.2.1.1	0.248951048951049	.	184560001	184680000	#9191FF	1	0.375
chr2	184680001	184880000	B.1.2.1.2.1.2.2.2.2	0.292307692307692	.	184680001	184880000	#9191FF	1	0.375
chr2	184880001	185480000	B.2.1.1.2.1.2.1	0.201398601398601	.	184880001	185480000	#4848FF	1	0.25
chr2	185480001	186040000	B.2.1.2.1.2.2.1.1.1	0.155244755244755	.	185480001	186040000	#4848FF	1	0.25
chr2	186040001	186160000	B.1.2.1.2.1.2.1	0.302097902097902	.	186040001	186160000	#9191FF	1	0.375
chr2	186160001	186440000	B.1.2.1.1.1.1.1.1.2	0.32027972027972	.	186160001	186440000	#9191FF	1	0.375
chr2	186440001	186640000	B.1.2.1.2.1.2.2.1.1	0.300699300699301	.	186440001	186640000	#9191FF	1	0.375
chr2	186640001	186800000	B.1.2.2.2.2.2.1.2	0.243356643356643	.	186640001	186800000	#9191FF	1	0.375
chr2	186800001	187160000	B.1.2.2.1.2.2.2.2	0.258741258741259	.	186800001	187160000	#9191FF	1	0.375
chr2	187160001	187360000	A.2.2.2.2.1.2.1.1.1.2	0.418181818181818	.	187160001	187360000	#FFDADA	1	0.625
chr2	187360001	187520000	A.1.2.2.2.1.2.1.2.1	0.644755244755245	.	187360001	187520000	#FF4848	1	0.875
chr2	187520001	187680000	A.2.1.2.1.1.1.2.1	0.53986013986014	.	187520001	187680000	#FF9191	1	0.75
chr2	187680001	188320000	A.2.1.2.1.1.1.2.2	0.538461538461538	.	187680001	188320000	#FF9191	1	0.75
chr2	188320001	188680000	A.2.2.2.1.1.1.1.1	0.440559440559441	.	188320001	188680000	#FFDADA	1	0.625
chr2	188680001	189120000	B.1.1.1.1.2.1.2.2.1	0.379020979020979	.	188680001	189120000	#DADAFF	1	0.5
chr2	189120001	189400000	B.1.1.1.2.2.2.2.1.2.1.1	0.351048951048951	.	189120001	189400000	#DADAFF	1	0.5
chr2	189400001	189920000	A.2.2.2.1.1.1.1.2	0.439160839160839	.	189400001	189920000	#FFDADA	1	0.625
chr2	189920001	190000000	A.2.1.2.2.2.2.1.1.2	0.497902097902098	.	189920001	190000000	#FF9191	1	0.75
chr2	190000001	190320000	A.1.2.1.2.1.2.1.2.2.2.2	0.71048951048951	.	190000001	190320000	#FF4848	1	0.875
chr2	190320001	190520000	A.1.2.1.2.1.2.1.2.2.1.1	0.716083916083916	.	190320001	190520000	#FF4848	1	0.875
chr2	190520001	190880000	A.1.2.2.2.2.1.1.2.2.2	0.623776223776224	.	190520001	190880000	#FF4848	1	0.875
chr2	190880001	191160000	A.2.1.1.2.1.1.1	0.574825174825175	.	190880001	191160000	#FF9191	1	0.75
chr2	191160001	191880000	A.1.1.1.1.1.2.2	0.995804195804196	.	191160001	191880000	#FF0000	1	1
chr2	191880001	192120000	A.1.1.2.2.1.2.2.1.2.2	0.820979020979021	.	191880001	192120000	#FF0000	1	1
chr2	192120001	192360000	A.1.2.1.2.1.2.1.2.1	0.717482517482517	.	192120001	192360000	#FF4848	1	0.875
chr2	192360001	192560000	A.1.2.2.2.2.2.2.1.1	0.612587412587413	.	192360001	192560000	#FF4848	1	0.875
chr2	192560001	192760000	A.2.1.2.1.2.1.2.2.2.2	0.527272727272727	.	192560001	192760000	#FF9191	1	0.75
chr2	192760001	193040000	A.2.2.2.2.1.2.1.1.1.1.1	0.420979020979021	.	192760001	193040000	#FFDADA	1	0.625
chr2	193040001	193600000	B.2.1.1.2.1.2.2.2	0.198601398601399	.	193040001	193600000	#4848FF	1	0.25
chr2	193600001	194160000	B.2.1.2.1.2.2.1.2.2.2	0.145454545454545	.	193600001	194160000	#4848FF	1	0.25
chr2	194160001	194480000	B.2.1.1.2.1.2.2.1	0.2	.	194160001	194480000	#4848FF	1	0.25
chr2	194480001	194840000	B.2.1.1.1.1.2.2.2.2	0.226573426573427	.	194480001	194840000	#4848FF	1	0.25
chr2	194840001	195320000	B.2.1.2.1.2.2.1.1.2.1	0.153846153846154	.	194840001	195320000	#4848FF	1	0.25
chr2	195320001	195640000	B.2.1.1.2.1.1.1.2.2.2.1	0.206993006993007	.	195320001	195640000	#4848FF	1	0.25
chr2	195640001	195800000	B.2.1.1.2.1.1.1.2.2.1	0.208391608391608	.	195640001	195800000	#4848FF	1	0.25
chr2	195800001	196200000	B.2.1.2.1.2.2.1.2.1.1	0.151048951048951	.	195800001	196200000	#4848FF	1	0.25
chr2	196200001	196360000	A.2.2.2.2.2.1.2.2.1	0.402797202797203	.	196200001	196360000	#FFDADA	1	0.625
chr2	196360001	196520000	A.2.2.1.1.1.2.1.2.1	0.485314685314685	.	196360001	196520000	#FFDADA	1	0.625
chr2	196520001	196960000	B.1.2.1.2.1.2.2.2.1.1.1	0.296503496503496	.	196520001	196960000	#9191FF	1	0.375
chr2	196960001	197160000	A.2.1.1.1.2.1.1.1.2.1	0.588811188811189	.	196960001	197160000	#FF9191	1	0.75
chr2	197160001	197400000	B.1.1.1.1.2.1.2.1.1.1	0.383216783216783	.	197160001	197400000	#DADAFF	1	0.5
chr2	197400001	197680000	A.2.2.1.1.1.2.2.1	0.482517482517482	.	197400001	197680000	#FFDADA	1	0.625
chr2	197680001	197880000	A.2.1.2.1.1.1.1.1.1	0.545454545454545	.	197680001	197880000	#FF9191	1	0.75
chr2	197880001	198280000	B.1.1.1.1.2.1.2.2.2.1.2	0.376223776223776	.	197880001	198280000	#DADAFF	1	0.5
chr2	198280001	198640000	A.2.2.2.2.1.2.1.1.2	0.416783216783217	.	198280001	198640000	#FFDADA	1	0.625
chr2	198640001	198840000	B.1.2.2.2.2.2.1.1.1	0.246153846153846	.	198640001	198840000	#9191FF	1	0.375
chr2	198840001	199160000	B.2.2.1.1.2.1.1.2	0.0797202797202797	.	198840001	199160000	#0000FF	1	0.125
chr2	199160001	199520000	B.1.2.2.1.2.1.1.2.2.2	0.265734265734266	.	199160001	199520000	#9191FF	1	0.375
chr2	199520001	199840000	B.2.1.1.1.1.2.2.1.2	0.229370629370629	.	199520001	199840000	#4848FF	1	0.25
chr2	199840001	200480000	B.2.2.1.1.2.1.1.1	0.0811188811188811	.	199840001	200480000	#0000FF	1	0.125
chr2	200480001	200800000	B.2.1.2.1.2.2.1.1.2.2	0.152447552447552	.	200480001	200800000	#4848FF	1	0.25
chr2	200800001	201360000	A.1.2.1.2.1.2.2.1.1	0.709090909090909	.	200800001	201360000	#FF4848	1	0.875
chr2	201360001	201720000	A.1.1.2.1.1.1.1.2.1	0.904895104895105	.	201360001	201720000	#FF0000	1	1
chr2	201720001	202080000	A.1.1.1.1.1.2.1.1	0.998601398601399	.	201720001	202080000	#FF0000	1	1
chr2	202080001	202320000	A.1.1.2.1.2.1.2.1.1.2	0.878321678321678	.	202080001	202320000	#FF0000	1	1
chr2	202320001	202640000	A.1.1.2.1.2.1.1.1.2.2	0.883916083916084	.	202320001	202640000	#FF0000	1	1
chr2	202640001	203120000	A.1.1.1.2.1.1.1.1	0.972027972027972	.	202640001	203120000	#FF0000	1	1
chr2	203120001	203400000	A.1.1.1.2.1.1.2.2.2.2	0.955244755244755	.	203120001	203400000	#FF0000	1	1
chr2	203400001	203680000	A.1.1.2.1.2.1.2.1.2	0.876923076923077	.	203400001	203680000	#FF0000	1	1
chr2	203680001	204040000	A.1.1.1.2.1.1.2.1.2.1.1.2	0.962237762237762	.	203680001	204040000	#FF0000	1	1
chr2	204040001	204320000	A.1.1.2.2.2.2.1.1.2	0.797202797202797	.	204040001	204320000	#FF0000	1	1
chr2	204320001	204800000	A.1.1.2.1.1.1.1.1.1	0.907692307692308	.	204320001	204800000	#FF0000	1	1
chr2	204800001	205120000	A.2.2.2.1.2.1.2.2	0.429370629370629	.	204800001	205120000	#FFDADA	1	0.625
chr2	205120001	205240000	B.1.1.1.2.2.2.2.1.2.1.2	0.34965034965035	.	205120001	205240000	#DADAFF	1	0.5
chr2	205240001	205560000	B.1.1.1.1.1.1.2	0.393006993006993	.	205240001	205560000	#DADAFF	1	0.5
chr2	205560001	205720000	B.1.1.2.2.2.2.2	0.323076923076923	.	205560001	205720000	#DADAFF	1	0.5
chr2	205720001	206200000	B.1.2.1.2.2.2.1.1	0.28951048951049	.	205720001	206200000	#9191FF	1	0.375
chr2	206200001	206560000	A.2.2.2.1.2.1.2.1	0.430769230769231	.	206200001	206560000	#FFDADA	1	0.625
chr2	206560001	206840000	A.2.1.1.2.2.1.1.1.2	0.560839160839161	.	206560001	206840000	#FF9191	1	0.75
chr2	206840001	207200000	A.1.1.2.1.1.1.1.1.2	0.906293706293706	.	206840001	207200000	#FF0000	1	1
chr2	207200001	207520000	A.1.2.1.1.2.2.2.2.2.1	0.735664335664336	.	207200001	207520000	#FF4848	1	0.875
chr2	207520001	208000000	A.1.2.2.1.1.1.1.2	0.686713286713287	.	207520001	208000000	#FF4848	1	0.875
chr2	208000001	208360000	A.1.1.2.2.1.2.2.1.2.1	0.822377622377622	.	208000001	208360000	#FF0000	1	1
chr2	208360001	208640000	A.1.1.2.1.1.2.2.1.2.1	0.895104895104895	.	208360001	208640000	#FF0000	1	1
chr2	208640001	208960000	A.1.1.2.1.1.2.2.1.1	0.896503496503496	.	208640001	208960000	#FF0000	1	1
chr2	208960001	209240000	A.1.2.2.2.1.2.1.1.2.1	0.647552447552448	.	208960001	209240000	#FF4848	1	0.875
chr2	209240001	209640000	B.2.1.2.1.2.2.1.2.1.2.1	0.14965034965035	.	209240001	209640000	#4848FF	1	0.25
chr2	209640001	210040000	B.1.2.2.1.2.1.2.2	0.262937062937063	.	209640001	210040000	#9191FF	1	0.375
chr2	210040001	210200000	B.1.2.2.1.2.1.1.2.1	0.26993006993007	.	210040001	210200000	#9191FF	1	0.375
chr2	210200001	210440000	A.2.2.1.1.2.2.1	0.471328671328671	.	210200001	210440000	#FFDADA	1	0.625
chr2	210440001	210840000	B.1.1.1.1.2.1.2.1.2	0.38041958041958	.	210440001	210840000	#DADAFF	1	0.5
chr2	210840001	211080000	A.2.2.2.2.2.1.2.2.2	0.401398601398601	.	210840001	211080000	#FFDADA	1	0.625
chr2	211080001	211360000	B.2.1.1.1.1.2.2.1.1	0.230769230769231	.	211080001	211360000	#4848FF	1	0.25
chr2	211360001	211920000	B.2.2.1.1.2.1.2.2	0.0769230769230769	.	211360001	211920000	#0000FF	1	0.125
chr2	211920001	212120000	B.2.1.1.2.1.1.1.2.2.2.2	0.205594405594406	.	211920001	212120000	#4848FF	1	0.25
chr2	212120001	212320000	B.1.2.2.1.2.1.1.1.2	0.271328671328671	.	212120001	212320000	#9191FF	1	0.375
chr2	212320001	212600000	B.2.1.2.1.2.2.1.2.1.2.2	0.148251748251748	.	212320001	212600000	#4848FF	1	0.25
chr2	212600001	212840000	B.1.2.2.2.2.2.2.2	0.240559440559441	.	212600001	212840000	#9191FF	1	0.375
chr2	212840001	213440000	B.1.2.2.1.2.1.1.1.1	0.272727272727273	.	212840001	213440000	#9191FF	1	0.375
chr2	213440001	214080000	A.1.2.2.2.2.2.1.2	0.613986013986014	.	213440001	214080000	#FF4848	1	0.875
chr2	214080001	214360000	B.1.1.1.2.2.2.2.2	0.346853146853147	.	214080001	214360000	#DADAFF	1	0.5
chr2	214360001	214600000	B.2.1.1.1.1.1.1.1	0.239160839160839	.	214360001	214600000	#4848FF	1	0.25
chr2	214600001	214840000	B.1.2.1.1.2.2.1	0.307692307692308	.	214600001	214840000	#9191FF	1	0.375
chr2	214840001	215120000	B.1.1.1.1.2.1.2.1.1.2	0.381818181818182	.	214840001	215120000	#DADAFF	1	0.5
chr2	215120001	215320000	B.1.1.1.1.2.1.2.2.2.1.1	0.377622377622378	.	215120001	215320000	#DADAFF	1	0.5
chr2	215320001	215600000	B.1.1.1.1.2.1.2.2.2.2	0.374825174825175	.	215320001	215600000	#DADAFF	1	0.5
chr2	215600001	215840000	A.2.2.2.2.1.2.1.2	0.415384615384615	.	215600001	215840000	#FFDADA	1	0.625
chr2	215840001	216240000	A.1.2.2.2.1.2.1.1.1	0.648951048951049	.	215840001	216240000	#FF4848	1	0.875
chr2	216240001	216880000	A.1.1.1.2.2.1.1.2	0.925874125874126	.	216240001	216880000	#FF0000	1	1
chr2	216880001	217000000	A.1.2.1.2.2.1.1.1.1	0.704895104895105	.	216880001	217000000	#FF4848	1	0.875
chr2	217000001	217360000	A.1.1.1.2.1.1.2.1.2.1.1.1	0.963636363636364	.	217000001	217360000	#FF0000	1	1
chr2	217360001	217520000	A.1.2.1.1.2.2.2.2.2.2	0.734265734265734	.	217360001	217520000	#FF4848	1	0.875
chr2	217520001	218080000	A.1.2.1.1.2.1.1.1.1	0.759440559440559	.	217520001	218080000	#FF4848	1	0.875
chr2	218080001	218400000	A.1.2.1.1.2.2.2.2.1.1	0.738461538461539	.	218080001	218400000	#FF4848	1	0.875
chr2	218400001	218640000	A.1.2.2.1.2.1.2.2.2	0.661538461538462	.	218400001	218640000	#FF4848	1	0.875
chr2	218640001	219040000	A.1.1.2.1.2.1.1.2.2	0.881118881118881	.	218640001	219040000	#FF0000	1	1
chr2	219040001	219120000	A.1.2.2.1.1.2.2.2	0.674125874125874	.	219040001	219120000	#FF4848	1	0.875
chr2	219120001	219520000	A.1.1.2.1.2.1.2.2	0.875524475524476	.	219120001	219520000	#FF0000	1	1
chr2	219520001	219760000	A.1.2.1.1.2.1.1.2.2.1	0.753846153846154	.	219520001	219760000	#FF4848	1	0.875
chr2	219760001	220240000	A.1.1.2.1.2.1.1.2.1	0.882517482517483	.	219760001	220240000	#FF0000	1	1
chr2	220240001	220400000	A.1.2.1.2.2.1.1.1.2.2	0.702097902097902	.	220240001	220400000	#FF4848	1	0.875
chr2	220400001	220560000	A.1.2.1.2.2.1.1.1.2.1	0.703496503496504	.	220400001	220560000	#FF4848	1	0.875
chr2	220560001	220920000	A.2.1.1.2.2.2.1.1.1	0.553846153846154	.	220560001	220920000	#FF9191	1	0.75
chr2	220920001	221040000	A.2.2.1.2.1.1.1.2.2	0.464335664335664	.	220920001	221040000	#FFDADA	1	0.625
chr2	221040001	221520000	A.1.2.2.1.2.1.2.2.1	0.662937062937063	.	221040001	221520000	#FF4848	1	0.875
chr2	221520001	221760000	A.2.1.2.2.1.2.2.2.1	0.509090909090909	.	221520001	221760000	#FF9191	1	0.75
chr2	221760001	222000000	A.2.2.1.2.2.2.1.1.2	0.444755244755245	.	221760001	222000000	#FFDADA	1	0.625
chr2	222000001	222280000	B.1.1.1.1.1.1.1.2	0.394405594405594	.	222000001	222280000	#DADAFF	1	0.5
chr2	222280001	222480000	A.2.2.1.2.2.2.1.2	0.443356643356643	.	222280001	222480000	#FFDADA	1	0.625
chr2	222480001	222880000	B.1.2.1.1.2.1.2	0.309090909090909	.	222480001	222880000	#9191FF	1	0.375
chr2	222880001	223160000	B.1.1.2.2.2.2.1	0.324475524475524	.	222880001	223160000	#DADAFF	1	0.5
chr2	223160001	223520000	A.2.2.2.1.1.2.1.2	0.434965034965035	.	223160001	223520000	#FFDADA	1	0.625
chr2	223520001	223800000	A.1.1.2.1.2.1.2.1.1.1	0.87972027972028	.	223520001	223800000	#FF0000	1	1
chr2	223800001	224080000	A.1.2.2.1.1.2.2.1	0.675524475524475	.	223800001	224080000	#FF4848	1	0.875
chr2	224080001	224280000	A.1.2.1.2.2.1.1.2	0.700699300699301	.	224080001	224280000	#FF4848	1	0.875
chr2	224280001	224800000	A.1.1.1.2.1.1.2.2.2.1	0.956643356643357	.	224280001	224800000	#FF0000	1	1
chr2	224800001	225160000	A.1.2.1.1.1.1.2.1.2	0.786013986013986	.	224800001	225160000	#FF4848	1	0.875
chr2	225160001	225480000	A.1.2.1.2.1.2.1.2.2.1.2	0.714685314685315	.	225160001	225480000	#FF4848	1	0.875
chr2	225480001	225680000	A.2.1.2.2.2.2.1.1.1	0.499300699300699	.	225480001	225680000	#FF9191	1	0.75
chr2	225680001	225920000	A.2.1.2.2.1.2.2.2.2	0.507692307692308	.	225680001	225920000	#FF9191	1	0.75
chr2	225920001	226160000	B.1.1.1.2.2.2.2.1.2.2	0.348251748251748	.	225920001	226160000	#DADAFF	1	0.5
chr2	226160001	226520000	B.1.2.1.2.2.2.1.2.1	0.288111888111888	.	226160001	226520000	#9191FF	1	0.375
chr2	226520001	226920000	A.2.2.1.1.1.1.2.1	0.490909090909091	.	226520001	226920000	#FFDADA	1	0.625
chr2	226920001	227280000	A.1.2.2.2.1.2.1.2.2	0.643356643356643	.	226920001	227280000	#FF4848	1	0.875
chr2	227280001	227680000	A.1.2.1.2.1.2.1.2.2.2.1.2	0.711888111888112	.	227280001	227680000	#FF4848	1	0.875
chr2	227680001	228000000	A.2.2.1.2.2.1.2.1	0.453146853146853	.	227680001	228000000	#FFDADA	1	0.625
chr2	228000001	228200000	A.2.2.2.2.2.1.2.1	0.404195804195804	.	228000001	228200000	#FFDADA	1	0.625
chr2	228200001	228440000	A.2.1.1.1.1.2.2.1.1	0.595804195804196	.	228200001	228440000	#FF9191	1	0.75
chr2	228440001	228760000	A.2.1.2.1.2.1.2.1	0.531468531468531	.	228440001	228760000	#FF9191	1	0.75
chr2	228760001	229520000	B.2.2.1.1.2.1.2.1	0.0783216783216783	.	228760001	229520000	#0000FF	1	0.125
chr2	229520001	229920000	B.2.1.2.2.2.2.1.2	0.100699300699301	.	229520001	229920000	#4848FF	1	0.25
chr2	229920001	230160000	B.1.2.2.1.2.2.2.1	0.26013986013986	.	229920001	230160000	#9191FF	1	0.375
chr2	230160001	230640000	A.2.1.2.1.2.1.2.2.2.1	0.528671328671329	.	230160001	230640000	#FF9191	1	0.75
chr2	230640001	231080000	A.1.1.2.1.1.2.2.1.2.2	0.893706293706294	.	230640001	231080000	#FF0000	1	1
chr2	231080001	231680000	A.1.1.1.2.1.1.2.1.2.1.2	0.960839160839161	.	231080001	231680000	#FF0000	1	1
chr2	231680001	231920000	A.2.1.1.2.1.2.2	0.565034965034965	.	231680001	231920000	#FF9191	1	0.75
chr2	231920001	232360000	A.1.1.2.1.2.1.1.1.1	0.889510489510489	.	231920001	232360000	#FF0000	1	1
chr2	232360001	232680000	A.1.2.1.1.2.1.1.2.1.1	0.756643356643357	.	232360001	232680000	#FF4848	1	0.875
chr2	232680001	233400000	A.1.2.1.1.2.2.1.1.2.2	0.744055944055944	.	232680001	233400000	#FF4848	1	0.875
chr2	233400001	233640000	A.1.2.1.2.2.1.2.2	0.697902097902098	.	233400001	233640000	#FF4848	1	0.875
chr2	233640001	234000000	A.1.1.2.2.2.2.1.2.1.2	0.794405594405594	.	233640001	234000000	#FF0000	1	1
chr2	234040001	234200000	A.1.1.2.2.2.2.1.2.1.2	0.794405594405594	.	234040001	234200000	#FF0000	1	1
chr2	234200001	234800000	A.1.2.1.1.2.1.1.2.2.2	0.752447552447552	.	234200001	234800000	#FF4848	1	0.875
chr2	234800001	235040000	A.2.1.1.2.1.1.2.2	0.569230769230769	.	234800001	235040000	#FF9191	1	0.75
chr2	235040001	235440000	A.1.2.1.1.2.2.1.2.2	0.741258741258741	.	235040001	235440000	#FF4848	1	0.875
chr2	235440001	236040000	A.1.2.1.1.2.2.1.1.2.1	0.745454545454545	.	235440001	236040000	#FF4848	1	0.875
chr2	236040001	236240000	A.2.2.1.2.2.2.1.1.1.1	0.447552447552448	.	236040001	236240000	#FFDADA	1	0.625
chr2	236240001	236680000	A.2.1.2.2.1.2.1.2	0.511888111888112	.	236240001	236680000	#FF9191	1	0.75
chr2	236680001	237200000	A.2.2.1.2.1.1.2.1	0.462937062937063	.	236680001	237200000	#FFDADA	1	0.625
chr2	237200001	237400000	A.2.2.2.1.1.2.1.1	0.436363636363636	.	237200001	237400000	#FFDADA	1	0.625
chr2	237400001	238000000	A.1.2.2.1.1.2.1.1.1.2.1	0.682517482517483	.	237400001	238000000	#FF4848	1	0.875
chr2	238000001	238520000	A.1.2.1.2.2.1.2.1	0.699300699300699	.	238000001	238520000	#FF4848	1	0.875
chr2	238520001	238720000	A.1.2.2.1.2.1.2.1.1	0.665734265734266	.	238520001	238720000	#FF4848	1	0.875
chr2	238720001	239200000	A.1.1.2.2.2.2.1.2.1.1	0.795804195804196	.	238720001	239200000	#FF0000	1	1
chr2	239200001	239640000	A.1.2.1.1.2.2.1.2.1	0.742657342657343	.	239200001	239640000	#FF4848	1	0.875
chr2	239640001	239800000	A.2.1.1.2.2.2.1.1.2.1	0.552447552447552	.	239640001	239800000	#FF9191	1	0.75
chr2	239840001	239920000	A.2.1.1.2.2.2.1.1.2.1	0.552447552447552	.	239840001	239920000	#FF9191	1	0.75
chr2	239920001	240040000	A.2.1.2.2.1.2.2.1	0.510489510489511	.	239920001	240040000	#FF9191	1	0.75
chr2	240040001	240320000	A.2.2.1.2.1.1.2.2.1	0.461538461538462	.	240040001	240320000	#FFDADA	1	0.625
chr2	240320001	240880000	B.1.2.1.1.2.1.1	0.310489510489511	.	240320001	240880000	#9191FF	1	0.375
chr2	240880001	240960000	A.2.2.1.2.2.2.2	0.441958041958042	.	240880001	240960000	#FFDADA	1	0.625
chr2	240960001	241120000	A.2.2.1.2.1.1.2.2.2	0.46013986013986	.	240960001	241120000	#FFDADA	1	0.625
chr2	241120001	241400000	A.1.2.2.1.2.1.2.1.2	0.664335664335664	.	241120001	241400000	#FF4848	1	0.875
chr2	241400001	241600000	A.2.1.1.2.1.1.2.1.1.1	0.573426573426573	.	241400001	241600000	#FF9191	1	0.75
chr2	241640001	241760000	A.2.1.1.2.1.1.2.1.1.1	0.573426573426573	.	241640001	241760000	#FF9191	1	0.75
chr2	241760001	242000000	A.2.1.2.2.2.1.1.2	0.503496503496504	.	241760001	242000000	#FF9191	1	0.75
chr2	242000001	242200000	A.2.1.1.2.1.1.2.1.1.2	0.572027972027972	.	242000001	242200000	#FF9191	1	0.75
chr2	242200001	242640000	A.1.2.1.1.2.1.1.2.1.2	0.755244755244755	.	242200001	242640000	#FF4848	1	0.875
chr2	242640001	242840000	A.2.1.1.2.1.1.2.1.2	0.570629370629371	.	242640001	242840000	#FF9191	1	0.75
chr2	242840001	243080000	A.2.1.2.2.1.2.1.1	0.513286713286713	.	242840001	243080000	#FF9191	1	0.75
chr3	40001	240000	B.1.2.2.2.2.2.1.1.2	0.279661016949153	.	40001	240000	#9191FF	1	0.375
chr3	240001	400000	B.1.1.1.2.1.1.1.2.2	0.396610169491525	.	240001	400000	#DADAFF	1	0.5
chr3	400001	600000	B.2.1.2.1.2.2.2.1.1.1.1	0.191525423728814	.	400001	600000	#4848FF	1	0.25
chr3	600001	880000	B.2.2.1.1.1.1.1	0.149152542372881	.	600001	880000	#0000FF	1	0.125
chr3	880001	1080000	B.2.1.1.1.1.1.2.1.1	0.271186440677966	.	880001	1080000	#4848FF	1	0.25
chr3	1080001	1280000	B.2.1.1.2.2.1.1.1	0.240677966101695	.	1080001	1280000	#4848FF	1	0.25
chr3	1280001	1720000	B.2.2.1.2.1.2.1.2.2.1.1	0.0864406779661017	.	1280001	1720000	#0000FF	1	0.125
chr3	1720001	2000000	B.1.1.2.2.2.1.1	0.345762711864407	.	1720001	2000000	#DADAFF	1	0.5
chr3	2000001	2200000	B.2.1.1.2.2.1.1.2	0.238983050847458	.	2000001	2200000	#4848FF	1	0.25
chr3	2200001	2760000	B.2.2.2.2.2.1.1	0.00508474576271186	.	2200001	2760000	#0000FF	1	0.125
chr3	2760001	3200000	B.2.2.1.2.1.2.1.1.2	0.0915254237288136	.	2760001	3200000	#0000FF	1	0.125
chr3	3200001	3640000	B.2.2.2.1.2.2.2.2.1.1	0.0152542372881356	.	3200001	3640000	#0000FF	1	0.125
chr3	3640001	3800000	B.1.2.1.2.1.2.1.2.1	0.316949152542373	.	3640001	3800000	#9191FF	1	0.375
chr3	3800001	4080000	B.2.2.1.2.1.1.1.2.1.1	0.108474576271186	.	3800001	4080000	#0000FF	1	0.125
chr3	4080001	4360000	B.2.2.1.1.1.2.2.1	0.144067796610169	.	4080001	4360000	#0000FF	1	0.125
chr3	4360001	4720000	A.2.2.1.1.1.1.1.1.1	0.491525423728814	.	4360001	4720000	#FFDADA	1	0.625
chr3	4720001	5240000	A.1.1.2.2.2.2.1.1.1.2	0.803389830508475	.	4720001	5240000	#FF0000	1	1
chr3	5240001	5800000	B.1.2.2.2.2.2.1.2	0.277966101694915	.	5240001	5800000	#9191FF	1	0.375
chr3	5800001	6240000	B.2.2.2.1.1.1.1.1.2	0.0457627118644068	.	5800001	6240000	#0000FF	1	0.125
chr3	6240001	6560000	B.2.2.1.2.1.1.1.2.1.2	0.106779661016949	.	6240001	6560000	#0000FF	1	0.125
chr3	6560001	6840000	B.2.2.1.2.1.2.1.1.1.2.1	0.0949152542372881	.	6560001	6840000	#0000FF	1	0.125
chr3	6840001	7200000	B.2.2.1.2.1.2.1.1.1.1.2	0.0966101694915254	.	6840001	7200000	#0000FF	1	0.125
chr3	7200001	7480000	B.2.1.2.1.2.1.1.2.2	0.2	.	7200001	7480000	#4848FF	1	0.25
chr3	7480001	7640000	B.1.2.2.1.1.1.1	0.308474576271186	.	7480001	7640000	#9191FF	1	0.375
chr3	7640001	8200000	B.2.1.2.1.2.2.2.2	0.184745762711864	.	7640001	8200000	#4848FF	1	0.25
chr3	8200001	8480000	B.2.1.1.1.1.1.2.1.2	0.269491525423729	.	8200001	8480000	#4848FF	1	0.25
chr3	8480001	8680000	A.2.2.1.1.1.1.1.1.2	0.489830508474576	.	8480001	8680000	#FFDADA	1	0.625
chr3	8680001	8960000	A.1.1.2.2.2.2.1.1.1.1	0.805084745762712	.	8680001	8960000	#FF0000	1	1
chr3	8960001	9400000	A.1.1.1.1.2.2.1.2	0.972881355932203	.	8960001	9400000	#FF0000	1	1
chr3	9400001	9720000	A.1.1.1.2.2.2.1.2.1.1	0.920338983050847	.	9400001	9720000	#FF0000	1	1
chr3	9720001	10360000	A.1.1.1.1.1.1.2.2	0.994915254237288	.	9720001	10360000	#FF0000	1	1
chr3	10360001	10800000	A.1.1.2.1.2.2.2.1.2.1.1	0.845762711864407	.	10360001	10800000	#FF0000	1	1
chr3	10800001	11120000	A.1.1.2.1.1.1.2.2.2	0.894915254237288	.	10800001	11120000	#FF0000	1	1
chr3	11120001	11400000	A.1.1.2.1.1.1.1.1.1	0.906779661016949	.	11120001	11400000	#FF0000	1	1
chr3	11400001	11600000	A.1.2.2.2.1.1.2.1.1	0.606779661016949	.	11400001	11600000	#FF4848	1	0.875
chr3	11600001	11880000	A.1.1.2.1.2.2.2.1.1.2.1	0.849152542372881	.	11600001	11880000	#FF0000	1	1
chr3	11880001	12160000	A.2.2.2.2.1	0.428813559322034	.	11880001	12160000	#FFDADA	1	0.625
chr3	12160001	12560000	A.1.2.1.1.1.1.1.2.1.2	0.772881355932203	.	12160001	12560000	#FF4848	1	0.875
chr3	12560001	12760000	A.1.1.2.1.1.2.2.2.1	0.877966101694915	.	12560001	12760000	#FF0000	1	1
chr3	12760001	13080000	A.1.1.1.2.1.2.2.2	0.935593220338983	.	12760001	13080000	#FF0000	1	1
chr3	13080001	13520000	A.1.1.2.1.2.2.2.1.2.1.2	0.84406779661017	.	13080001	13520000	#FF0000	1	1
chr3	13520001	13680000	A.1.2.1.1.1.2.1.2.2	0.750847457627119	.	13520001	13680000	#FF4848	1	0.875
chr3	13680001	13920000	A.1.2.2.2.1.2.2.1	0.594915254237288	.	13680001	13920000	#FF4848	1	0.875
chr3	13920001	14200000	A.1.2.1.1.2.2.1.1.1.1	0.730508474576271	.	13920001	14200000	#FF4848	1	0.875
chr3	14200001	14680000	A.1.1.1.2.1.1.1.2.1	0.96271186440678	.	14200001	14680000	#FF0000	1	1
chr3	14680001	14960000	A.1.2.1.1.1.1.1.2.1.1	0.774576271186441	.	14680001	14960000	#FF4848	1	0.875
chr3	14960001	15120000	A.1.2.1.1.1.2.2.2.2.1	0.740677966101695	.	14960001	15120000	#FF4848	1	0.875
chr3	15120001	15480000	A.1.1.1.2.1.1.2.2.1	0.949152542372881	.	15120001	15480000	#FF0000	1	1
chr3	15480001	15640000	A.1.2.1.1.1.1.1.2.2.1	0.771186440677966	.	15480001	15640000	#FF4848	1	0.875
chr3	15640001	15840000	A.1.1.2.1.1.1.1.1.2.2	0.903389830508475	.	15640001	15840000	#FF0000	1	1
chr3	15840001	16080000	A.1.1.2.2.2.1.1.1.2	0.820338983050847	.	15840001	16080000	#FF0000	1	1
chr3	16080001	16320000	A.1.1.2.2.2.1.1.1.1.1	0.823728813559322	.	16080001	16320000	#FF0000	1	1
chr3	16320001	16600000	A.1.2.1.2.2.2.1.2.1.1.1	0.679661016949153	.	16320001	16600000	#FF4848	1	0.875
chr3	16600001	17280000	B.1.1.2.2.1.1.2.1	0.357627118644068	.	16600001	17280000	#DADAFF	1	0.5
chr3	17280001	17480000	A.2.2.1.1.1.1.1.2	0.488135593220339	.	17280001	17480000	#FFDADA	1	0.625
chr3	17480001	17880000	A.1.2.2.1.1.1.2.1.1	0.657627118644068	.	17480001	17880000	#FF4848	1	0.875
chr3	17880001	18080000	A.2.2.1.1.1.1.2.2.2	0.483050847457627	.	17880001	18080000	#FFDADA	1	0.625
chr3	18080001	18480000	A.2.1.2.1.2.2.1.1	0.511864406779661	.	18080001	18480000	#FF9191	1	0.75
chr3	18480001	18880000	B.2.1.1.2.2.2.2.1.1.1	0.228813559322034	.	18480001	18880000	#4848FF	1	0.25
chr3	18880001	19080000	B.2.1.2.2.1.1.1.2.2	0.179661016949153	.	18880001	19080000	#4848FF	1	0.25
chr3	19080001	19280000	B.2.2.1.1.1.2.2.2	0.142372881355932	.	19080001	19280000	#0000FF	1	0.125
chr3	19280001	19600000	B.2.2.2.1.1.1.1.2	0.0440677966101695	.	19280001	19600000	#0000FF	1	0.125
chr3	19600001	19920000	B.2.2.2.1.1.1.1.1.1	0.0474576271186441	.	19600001	19920000	#0000FF	1	0.125
chr3	19920001	20240000	A.2.2.2.1.1.2.2.1.1	0.440677966101695	.	19920001	20240000	#FFDADA	1	0.625
chr3	20240001	20520000	B.2.1.2.1.2.2.2.1.1.1.2	0.189830508474576	.	20240001	20520000	#4848FF	1	0.25
chr3	20520001	20960000	B.2.2.1.2.1.2.2.1	0.0779661016949153	.	20520001	20960000	#0000FF	1	0.125
chr3	20960001	21320000	B.2.1.2.1.2.1.1.2.1	0.201694915254237	.	20960001	21320000	#4848FF	1	0.25
chr3	21320001	21640000	B.2.2.1.1.1.1.2	0.147457627118644	.	21320001	21640000	#0000FF	1	0.125
chr3	21640001	21800000	B.1.2.1.2.1.2.1.2.2	0.315254237288136	.	21640001	21800000	#9191FF	1	0.375
chr3	21800001	22000000	B.2.1.2.2.1.1.1.2.1	0.18135593220339	.	21800001	22000000	#4848FF	1	0.25
chr3	22000001	22200000	B.2.1.2.2.1.1.1.1	0.183050847457627	.	22000001	22200000	#4848FF	1	0.25
chr3	22200001	22560000	B.2.2.1.2.1.2.1.1.1.2.2	0.0932203389830508	.	22200001	22560000	#0000FF	1	0.125
chr3	22560001	22760000	B.1.2.2.2.2.2.1.1.1	0.28135593220339	.	22560001	22760000	#9191FF	1	0.375
chr3	22760001	23040000	B.1.1.2.2.1.1.2.2.1.1	0.355932203389831	.	22760001	23040000	#DADAFF	1	0.5
chr3	23040001	23520000	A.1.2.2.1.1.1.2.2	0.654237288135593	.	23040001	23520000	#FF4848	1	0.875
chr3	23520001	23960000	A.1.1.2.2.2.2.2.2.2	0.779661016949153	.	23520001	23960000	#FF0000	1	1
chr3	23960001	24280000	A.1.2.1.2.2.2.1.2.1.2.1	0.674576271186441	.	23960001	24280000	#FF4848	1	0.875
chr3	24280001	24760000	A.1.2.2.1.1.1.2.1.2	0.65593220338983	.	24280001	24760000	#FF4848	1	0.875
chr3	24760001	25120000	B.2.1.1.2.2.1.2.2	0.233898305084746	.	24760001	25120000	#4848FF	1	0.25
chr3	25120001	25440000	B.2.1.2.1.2.2.2.1.1.2	0.188135593220339	.	25120001	25440000	#4848FF	1	0.25
chr3	25440001	25680000	B.1.1.2.2.1.1.1.2	0.359322033898305	.	25440001	25680000	#DADAFF	1	0.5
chr3	25680001	25880000	B.1.1.1.2.1.1.2	0.394915254237288	.	25680001	25880000	#DADAFF	1	0.5
chr3	25880001	26320000	B.2.2.1.2.1.1.1.2.2.2	0.103389830508475	.	25880001	26320000	#0000FF	1	0.125
chr3	26320001	26520000	B.2.1.1.2.2.2.1.2	0.230508474576271	.	26320001	26520000	#4848FF	1	0.25
chr3	26520001	26800000	B.2.2.1.2.1.1.1.1.1.2	0.111864406779661	.	26520001	26800000	#0000FF	1	0.125
chr3	26800001	27120000	B.2.2.2.1.2.2.1.2.2.1	0.0203389830508475	.	26800001	27120000	#0000FF	1	0.125
chr3	27120001	27360000	B.1.2.2.1.1.2.2.1	0.301694915254237	.	27120001	27360000	#9191FF	1	0.375
chr3	27360001	27720000	A.1.2.2.1.1.1.1.1.2.2	0.661016949152542	.	27360001	27720000	#FF4848	1	0.875
chr3	27720001	28000000	A.2.2.2.2.2.1.2.2	0.41864406779661	.	27720001	28000000	#FFDADA	1	0.625
chr3	28000001	28120000	A.2.2.2.2.2.1.2.1	0.420338983050847	.	28000001	28120000	#FFDADA	1	0.625
chr3	28120001	28400000	B.1.1.2.1.2.1.2.1	0.367796610169492	.	28120001	28400000	#DADAFF	1	0.5
chr3	28400001	28680000	B.2.2.1.1.1.2.1	0.145762711864407	.	28400001	28680000	#0000FF	1	0.125
chr3	28680001	28840000	B.2.1.1.1.1.2.2.2	0.261016949152542	.	28680001	28840000	#4848FF	1	0.25
chr3	28840001	29160000	B.1.1.1.1.1.1	0.413559322033898	.	28840001	29160000	#DADAFF	1	0.5
chr3	29160001	30040000	A.2.1.2.1.2.2.1.2.2	0.508474576271186	.	29160001	30040000	#FF9191	1	0.75
chr3	30040001	30320000	A.1.2.2.1.1.2.1.2.2.2	0.645762711864407	.	30040001	30320000	#FF4848	1	0.875
chr3	30320001	30800000	A.1.1.2.2.1.1.1.1	0.838983050847458	.	30320001	30800000	#FF0000	1	1
chr3	30800001	31000000	A.1.2.2.1.1.2.1.2.2.1	0.647457627118644	.	30800001	31000000	#FF4848	1	0.875
chr3	31000001	31200000	A.1.1.2.2.2.1.1.1.1.2	0.822033898305085	.	31000001	31200000	#FF0000	1	1
chr3	31200001	31600000	A.1.1.1.2.2.2.1.2.2	0.916949152542373	.	31200001	31600000	#FF0000	1	1
chr3	31600001	32200000	A.1.1.1.1.1.1.2.1	0.996610169491525	.	31600001	32200000	#FF0000	1	1
chr3	32200001	32520000	A.1.1.1.2.1.1.1.2.2.2.2.2	0.955932203389831	.	32200001	32520000	#FF0000	1	1
chr3	32520001	32760000	A.1.1.1.2.1.1.2.2.2	0.947457627118644	.	32520001	32760000	#FF0000	1	1
chr3	32760001	32960000	A.1.1.2.1.2.2.1.1.1.2	0.859322033898305	.	32760001	32960000	#FF0000	1	1
chr3	32960001	33160000	A.1.1.1.2.1.1.1.2.2.1	0.961016949152542	.	32960001	33160000	#FF0000	1	1
chr3	33160001	33440000	A.1.1.1.2.2.2.1.2.1.2	0.91864406779661	.	33160001	33440000	#FF0000	1	1
chr3	33440001	33880000	A.1.1.1.1.2.2.1.1.1	0.976271186440678	.	33440001	33880000	#FF0000	1	1
chr3	33880001	34760000	B.2.2.1.2.1.2.2.2	0.076271186440678	.	33880001	34760000	#0000FF	1	0.125
chr3	34760001	34960000	B.2.2.1.2.1.2.1.1.1.1.1	0.0983050847457627	.	34760001	34960000	#0000FF	1	0.125
chr3	34960001	35360000	B.2.2.2.1.2.2.2.1	0.0169491525423729	.	34960001	35360000	#0000FF	1	0.125
chr3	35360001	36000000	B.2.2.2.1.2.2.2.2.2.1	0.011864406779661	.	35360001	36000000	#0000FF	1	0.125
chr3	36000001	36160000	B.2.1.2.1.2.1.1.1.1	0.205084745762712	.	36000001	36160000	#4848FF	1	0.25
chr3	36160001	36400000	B.1.2.1.2.1.1	0.320338983050847	.	36160001	36400000	#9191FF	1	0.375
chr3	36400001	36760000	A.2.2.2.1.1.1.1.2	0.445762711864407	.	36400001	36760000	#FFDADA	1	0.625
chr3	36760001	37040000	A.1.2.2.1.2.1.2.1	0.635593220338983	.	36760001	37040000	#FF4848	1	0.875
chr3	37040001	37400000	A.1.1.1.1.2.2.1.1.2	0.974576271186441	.	37040001	37400000	#FF0000	1	1
chr3	37400001	37880000	A.1.2.2.2.1.1.2.1.2	0.605084745762712	.	37400001	37880000	#FF4848	1	0.875
chr3	37880001	38040000	A.1.2.1.1.1.1.1.2.2.2	0.769491525423729	.	37880001	38040000	#FF4848	1	0.875
chr3	38040001	38280000	A.1.1.1.2.1.1.2.1.1.1	0.954237288135593	.	38040001	38280000	#FF0000	1	1
chr3	38280001	38520000	A.1.1.2.1.2.2.2.1.1.2.2	0.847457627118644	.	38280001	38520000	#FF0000	1	1
chr3	38520001	38760000	A.1.2.2.2.2.1.2.1	0.572881355932203	.	38520001	38760000	#FF4848	1	0.875
chr3	38760001	39120000	A.1.2.2.2.2.2.2.2.2.1	0.557627118644068	.	38760001	39120000	#FF4848	1	0.875
chr3	39120001	39440000	A.1.1.2.1.2.2.2.1.1.1.1	0.852542372881356	.	39120001	39440000	#FF0000	1	1
chr3	39440001	40080000	A.2.1.1.2.1.1	0.53728813559322	.	39440001	40080000	#FF9191	1	0.75
chr3	40080001	40240000	A.1.2.2.2.2.2.2.1.1	0.56271186440678	.	40080001	40240000	#FF4848	1	0.875
chr3	40240001	40360000	A.2.1.1.2.2.2.1.2	0.527118644067797	.	40240001	40360000	#FF9191	1	0.75
chr3	40360001	40560000	A.1.2.1.1.2.2.2.1.2	0.716949152542373	.	40360001	40560000	#FF4848	1	0.875
chr3	40560001	40760000	A.1.2.2.2.2.2.2.1.2	0.561016949152542	.	40560001	40760000	#FF4848	1	0.875
chr3	40760001	41280000	A.1.1.2.1.2.2.2.1.1.1.2	0.850847457627119	.	40760001	41280000	#FF0000	1	1
chr3	41280001	41720000	A.1.2.2.2.1.1.1.2.1.2	0.611864406779661	.	41280001	41720000	#FF4848	1	0.875
chr3	41720001	41960000	A.1.2.2.2.2.2.2.2.2.2	0.555932203389831	.	41720001	41960000	#FF4848	1	0.875
chr3	41960001	42240000	A.1.1.2.1.1.2.2.1.2	0.879661016949153	.	41960001	42240000	#FF0000	1	1
chr3	42240001	42600000	A.1.2.1.1.2.2.1.1.1.2	0.728813559322034	.	42240001	42600000	#FF4848	1	0.875
chr3	42600001	42960000	A.1.1.2.1.1.2.2.1.1	0.88135593220339	.	42600001	42960000	#FF0000	1	1
chr3	42960001	43200000	A.1.2.2.2.1.2.2.2.2.1.2	0.586440677966102	.	42960001	43200000	#FF4848	1	0.875
chr3	43200001	43560000	A.1.1.2.1.2.2.2.1.2.2	0.842372881355932	.	43200001	43560000	#FF0000	1	1
chr3	43560001	43720000	A.1.2.2.2.1.2.2.2.1.1.1	0.593220338983051	.	43560001	43720000	#FF4848	1	0.875
chr3	43720001	44080000	A.1.2.1.1.2.2.1.2.1	0.722033898305085	.	43720001	44080000	#FF4848	1	0.875
chr3	44080001	44320000	A.2.1.1.2.2.2.1.1	0.528813559322034	.	44080001	44320000	#FF9191	1	0.75
chr3	44320001	44520000	A.1.2.2.2.2.2.2.2.1	0.559322033898305	.	44320001	44520000	#FF4848	1	0.875
chr3	44520001	45040000	A.1.2.1.1.1.2.1.1.1.1.1	0.761016949152542	.	44520001	45040000	#FF4848	1	0.875
chr3	45040001	45240000	A.1.2.1.1.1.2.1.1.1.1.2	0.759322033898305	.	45040001	45240000	#FF4848	1	0.875
chr3	45240001	45520000	A.1.2.2.2.1.2.2.2.2.1.1	0.588135593220339	.	45240001	45520000	#FF4848	1	0.875
chr3	45520001	45720000	A.1.2.1.1.1.2.1.2.1	0.752542372881356	.	45520001	45720000	#FF4848	1	0.875
chr3	45720001	45960000	A.1.2.1.1.2.2.2.1.1	0.71864406779661	.	45720001	45960000	#FF4848	1	0.875
chr3	45960001	46120000	A.1.2.2.2.2.2.1.2	0.564406779661017	.	45960001	46120000	#FF4848	1	0.875
chr3	46120001	46520000	A.1.2.1.1.1.2.1.1.1.2.2	0.75593220338983	.	46120001	46520000	#FF4848	1	0.875
chr3	46560001	46720000	A.1.2.2.2.2.2.1.1.1.2	0.567796610169492	.	46560001	46720000	#FF4848	1	0.875
chr3	46760001	46800000	A.2.1.1.2.2.2.2	0.525423728813559	.	46760001	46800000	#FF9191	1	0.75
chr3	46840001	46880000	A.2.1.1.2.2.2.2	0.525423728813559	.	46840001	46880000	#FF9191	1	0.75
chr3	46920001	46960000	A.2.1.1.2.2.2.2	0.525423728813559	.	46920001	46960000	#FF9191	1	0.75
chr3	46960001	47440000	A.1.1.2.1.2.1.1.2.1	0.871186440677966	.	46960001	47440000	#FF0000	1	1
chr3	47480001	47520000	A.1.2.1.1.1.2.2.2.1	0.742372881355932	.	47480001	47520000	#FF4848	1	0.875
chr3	47560001	47880000	A.1.2.1.1.1.2.2.2.1	0.742372881355932	.	47560001	47880000	#FF4848	1	0.875
chr3	47880001	48080000	A.1.2.2.2.2.2.1.1.1.1	0.569491525423729	.	47880001	48080000	#FF4848	1	0.875
chr3	48120001	48160000	A.1.2.2.2.2.2.1.1.1.1	0.569491525423729	.	48120001	48160000	#FF4848	1	0.875
chr3	48760001	48920000	A.1.2.2.2.1.2.1.2	0.596610169491525	.	48760001	48920000	#FF4848	1	0.875
chr3	48960001	49000000	A.1.2.2.2.1.2.1.2	0.596610169491525	.	48960001	49000000	#FF4848	1	0.875
chr3	49040001	49080000	A.1.2.1.1.2.1.1.1	0.73728813559322	.	49040001	49080000	#FF4848	1	0.875
chr3	49200001	49480000	A.1.2.1.1.2.1.1.1	0.73728813559322	.	49200001	49480000	#FF4848	1	0.875
chr3	49520001	49560000	A.1.2.1.1.2.1.1.1	0.73728813559322	.	49520001	49560000	#FF4848	1	0.875
chr3	49600001	49680000	A.1.1.2.1.2.1.2.2	0.86271186440678	.	49600001	49680000	#FF0000	1	1
chr3	49720001	50160000	A.1.1.2.1.2.1.2.2	0.86271186440678	.	49720001	50160000	#FF0000	1	1
chr3	50160001	50360000	A.1.2.1.1.2.1.2.1	0.733898305084746	.	50160001	50360000	#FF4848	1	0.875
chr3	50360001	50680000	A.1.1.2.1.2.2.2.2	0.840677966101695	.	50360001	50680000	#FF0000	1	1
chr3	50680001	50920000	B.1.1.2.2.1.2	0.347457627118644	.	50680001	50920000	#DADAFF	1	0.5
chr3	50920001	51440000	B.1.2.1.2.2.2	0.310169491525424	.	50920001	51440000	#9191FF	1	0.375
chr3	51440001	51720000	A.1.1.2.1.2.2.1.1.2	0.857627118644068	.	51440001	51720000	#FF0000	1	1
chr3	51720001	51960000	A.1.2.2.2.1.1.1.2.1.1	0.613559322033898	.	51720001	51960000	#FF4848	1	0.875
chr3	51960001	52240000	A.1.1.2.1.1.2.2.2.2	0.876271186440678	.	51960001	52240000	#FF0000	1	1
chr3	52240001	52440000	A.1.2.1.1.1.2.2.2.2.2	0.738983050847458	.	52240001	52440000	#FF4848	1	0.875
chr3	52440001	52760000	A.1.1.1.2.1.1.2.1.2	0.950847457627119	.	52440001	52760000	#FF0000	1	1
chr3	52760001	53120000	A.1.1.1.2.1.1.1.2.2.2.2.1	0.957627118644068	.	52760001	53120000	#FF0000	1	1
chr3	53120001	53360000	A.1.1.2.1.1.1.1.1.2.1	0.905084745762712	.	53120001	53360000	#FF0000	1	1
chr3	53360001	53960000	A.2.2.1.2.1.1.1.2	0.46271186440678	.	53360001	53960000	#FFDADA	1	0.625
chr3	53960001	54200000	B.1.1.2.2.1.1.2.2.2.2	0.349152542372881	.	53960001	54200000	#DADAFF	1	0.5
chr3	54200001	54440000	B.2.1.2.2.1.1.2	0.177966101694915	.	54200001	54440000	#4848FF	1	0.25
chr3	54440001	54840000	B.2.2.1.2.1.1.2.1	0.101694915254237	.	54440001	54840000	#0000FF	1	0.125
chr3	54840001	55040000	B.1.1.2.2.1.1.1.1	0.361016949152542	.	54840001	55040000	#DADAFF	1	0.5
chr3	55040001	55520000	B.2.1.1.1.1.2.2.1.2	0.26271186440678	.	55040001	55520000	#4848FF	1	0.25
chr3	55520001	55720000	A.2.1.1.1.1.1.1.1	0.554237288135593	.	55520001	55720000	#FF9191	1	0.75
chr3	55720001	55960000	A.2.2.2.1.1.2.2.2	0.43728813559322	.	55720001	55960000	#FFDADA	1	0.625
chr3	55960001	56360000	B.2.1.1.1.1.2.2.1.1	0.264406779661017	.	55960001	56360000	#4848FF	1	0.25
chr3	56360001	56640000	B.1.1.2.2.1.1.2.2.2.1.1	0.352542372881356	.	56360001	56640000	#DADAFF	1	0.5
chr3	56640001	57040000	A.1.1.2.2.1.1.1.2	0.83728813559322	.	56640001	57040000	#FF0000	1	1
chr3	57040001	57560000	A.1.1.2.1.1.1.1.2	0.901694915254237	.	57040001	57560000	#FF0000	1	1
chr3	57560001	57920000	A.1.1.1.1.2.1.2	0.977966101694915	.	57560001	57920000	#FF0000	1	1
chr3	57920001	58160000	A.1.1.1.2.1.1.2.1.1.2	0.952542372881356	.	57920001	58160000	#FF0000	1	1
chr3	58160001	58520000	A.1.1.1.2.1.1.1.2.2.2.1	0.959322033898305	.	58160001	58520000	#FF0000	1	1
chr3	58520001	58960000	A.1.2.2.1.2.1.1.2	0.63728813559322	.	58520001	58960000	#FF4848	1	0.875
chr3	58960001	59120000	A.2.1.1.1.1.1.1.2	0.552542372881356	.	58960001	59120000	#FF9191	1	0.75
chr3	59120001	59560000	A.1.2.1.2.2.2.1.2.1.2.2	0.672881355932203	.	59120001	59560000	#FF4848	1	0.875
chr3	59560001	59880000	A.2.2.1.2.1.1.1.1.1	0.466101694915254	.	59560001	59880000	#FFDADA	1	0.625
chr3	59880001	60120000	B.2.1.1.1.1.2.1	0.266101694915254	.	59880001	60120000	#4848FF	1	0.25
chr3	60120001	60760000	B.2.1.2.2.1.2.1	0.176271186440678	.	60120001	60760000	#4848FF	1	0.25
chr3	60760001	61000000	B.1.1.2.2.1.1.2.2.2.1.2	0.350847457627119	.	60760001	61000000	#DADAFF	1	0.5
chr3	61000001	61400000	B.1.1.2.1.2.1.2.2	0.366101694915254	.	61000001	61400000	#DADAFF	1	0.5
chr3	61400001	61560000	A.2.2.1.2.1.1.2.1	0.461016949152542	.	61400001	61560000	#FFDADA	1	0.625
chr3	61560001	62200000	A.1.2.2.1.2.1.1.1	0.638983050847458	.	61560001	62200000	#FF4848	1	0.875
chr3	62200001	62600000	A.2.2.1.2.1.1.1.1.2	0.464406779661017	.	62200001	62600000	#FFDADA	1	0.625
chr3	62600001	63280000	B.1.2.2.2.2.2.2	0.276271186440678	.	62600001	63280000	#9191FF	1	0.375
chr3	63280001	63600000	B.1.1.1.2.2.1	0.383050847457627	.	63280001	63600000	#DADAFF	1	0.5
chr3	63600001	63840000	A.2.1.2.1.2.1	0.513559322033898	.	63600001	63840000	#FF9191	1	0.75
chr3	63840001	64480000	A.1.1.1.2.2.1.1	0.933898305084746	.	63840001	64480000	#FF0000	1	1
chr3	64480001	64880000	A.2.2.1.2.1.1.2.2	0.459322033898305	.	64480001	64880000	#FFDADA	1	0.625
chr3	64880001	65280000	A.1.2.2.2.2.1.2.2	0.571186440677966	.	64880001	65280000	#FF4848	1	0.875
chr3	65280001	65760000	A.2.1.1.1.1.1.2	0.550847457627119	.	65280001	65760000	#FF9191	1	0.75
chr3	65760001	66160000	A.1.1.2.2.2.2.1.1.2.2	0.8	.	65760001	66160000	#FF0000	1	1
chr3	66280001	66440000	A.2.1.2.2.2.1.2.2	0.498305084745763	.	66280001	66440000	#FF9191	1	0.75
chr3	66440001	66920000	A.1.2.2.1.2.1.2.2	0.633898305084746	.	66440001	66920000	#FF4848	1	0.875
chr3	66920001	67160000	B.1.2.2.1.1.2.2.2	0.3	.	66920001	67160000	#9191FF	1	0.375
chr3	67160001	67440000	B.2.2.1.2.1.2.1.2.2.1.2.2.2	0.0813559322033898	.	67160001	67440000	#0000FF	1	0.125
chr3	67440001	67720000	B.1.1.2.2.1.1.2.2.1.2	0.354237288135593	.	67440001	67720000	#DADAFF	1	0.5
chr3	67720001	67960000	B.2.2.1.2.1.1.1.1.2	0.110169491525424	.	67720001	67960000	#0000FF	1	0.125
chr3	67960001	68520000	B.2.2.2.2.2.2	0.00169491525423729	.	67960001	68520000	#0000FF	1	0.125
chr3	68520001	68680000	B.2.2.1.2.1.2.1.2.2.2	0.0796610169491525	.	68520001	68680000	#0000FF	1	0.125
chr3	68680001	69040000	B.2.2.1.2.1.1.1.1.1.1	0.113559322033898	.	68680001	69040000	#0000FF	1	0.125
chr3	69040001	69360000	A.1.2.1.2.2.2.1.2.2	0.671186440677966	.	69040001	69360000	#FF4848	1	0.875
chr3	69360001	69520000	A.2.2.1.1.1.1.2.2.1	0.484745762711864	.	69360001	69520000	#FFDADA	1	0.625
chr3	69520001	69720000	A.2.2.2.2.2.2.2	0.415254237288136	.	69520001	69720000	#FFDADA	1	0.625
chr3	69720001	70040000	A.2.2.2.1.1.2.1	0.442372881355932	.	69720001	70040000	#FFDADA	1	0.625
chr3	70040001	70560000	B.2.2.2.1.2.2.1.2.1	0.0220338983050847	.	70040001	70560000	#0000FF	1	0.125
chr3	70560001	70760000	B.2.1.2.1.2.1.2	0.198305084745763	.	70560001	70760000	#4848FF	1	0.25
chr3	70760001	71040000	B.1.1.1.2.1.1.1.2.1	0.398305084745763	.	70760001	71040000	#DADAFF	1	0.5
chr3	71040001	71720000	A.1.2.1.2.1.2.2.1	0.693220338983051	.	71040001	71720000	#FF4848	1	0.875
chr3	71720001	71920000	A.2.1.2.2.2.1.2.1	0.5	.	71720001	71920000	#FF9191	1	0.75
chr3	71920001	72360000	A.1.1.2.2.2.2.1.1.2.1	0.801694915254237	.	71920001	72360000	#FF0000	1	1
chr3	72360001	72520000	A.1.2.1.2.2.2.1.1	0.68135593220339	.	72360001	72520000	#FF4848	1	0.875
chr3	72520001	72880000	A.1.2.1.2.1.1.1.1.1	0.710169491525424	.	72520001	72880000	#FF4848	1	0.875
chr3	72880001	73160000	A.1.2.1.2.2.2.1.2.1.1.2.1	0.677966101694915	.	72880001	73160000	#FF4848	1	0.875
chr3	73160001	73480000	B.1.2.2.1.1.1.2	0.306779661016949	.	73160001	73480000	#9191FF	1	0.375
chr3	73480001	73880000	A.2.2.2.1.1.2.2.1.2	0.438983050847458	.	73480001	73880000	#FFDADA	1	0.625
chr3	73880001	74320000	B.2.2.2.1.2.2.1.2.2.2	0.0186440677966102	.	73880001	74320000	#0000FF	1	0.125
chr3	74320001	74800000	B.2.2.2.1.1.1.2.1	0.0423728813559322	.	74320001	74800000	#0000FF	1	0.125
chr3	74800001	74920000	B.2.1.1.2.2.2.1.1	0.232203389830508	.	74800001	74920000	#4848FF	1	0.25
chr3	74920001	75280000	B.2.2.1.2.1.1.1.2.2.1	0.105084745762712	.	74920001	75280000	#0000FF	1	0.125
chr3	75280001	75560000	B.2.1.2.2.1.2.2.1	0.174576271186441	.	75280001	75560000	#4848FF	1	0.25
chr3	75800001	76040000	B.2.2.1.2.1.2.1.2.2.1.2.1	0.0847457627118644	.	75800001	76040000	#0000FF	1	0.125
chr3	76040001	76200000	B.1.2.2.2.2.1.2	0.283050847457627	.	76040001	76200000	#9191FF	1	0.375
chr3	76200001	76440000	B.2.2.1.2.1.2.1.2.2.1.2.2.1	0.0830508474576271	.	76200001	76440000	#0000FF	1	0.125
chr3	76440001	76640000	B.2.1.1.1.1.1.2.2	0.267796610169492	.	76440001	76640000	#4848FF	1	0.25
chr3	76640001	77040000	B.2.2.2.1.2.2.2.2.1.2	0.0135593220338983	.	76640001	77040000	#0000FF	1	0.125
chr3	77040001	77360000	B.2.1.1.1.1.1.1.2	0.272881355932203	.	77040001	77360000	#4848FF	1	0.25
chr3	77360001	77840000	B.1.1.2.1.2.1.1.1	0.372881355932203	.	77360001	77840000	#DADAFF	1	0.5
chr3	77840001	78280000	A.2.2.1.1.1.2.2	0.479661016949153	.	77840001	78280000	#FFDADA	1	0.625
chr3	78280001	78720000	A.2.2.1.1.1.2.1	0.48135593220339	.	78280001	78720000	#FFDADA	1	0.625
chr3	78720001	79120000	A.1.2.1.2.2.2.1.2.1.1.2.2	0.676271186440678	.	78720001	79120000	#FF4848	1	0.875
chr3	79120001	79560000	A.2.1.2.1.2.2.2	0.506779661016949	.	79120001	79560000	#FF9191	1	0.75
chr3	79560001	79920000	B.2.1.2.1.2.2.1.1	0.196610169491525	.	79560001	79920000	#4848FF	1	0.25
chr3	79920001	80440000	B.2.1.1.1.2.1	0.259322033898305	.	79920001	80440000	#4848FF	1	0.25
chr3	80440001	80800000	B.2.1.2.1.2.2.1.2.1	0.194915254237288	.	80440001	80800000	#4848FF	1	0.25
chr3	80800001	81320000	B.2.2.2.1.2.2.1.1.1	0.0254237288135593	.	80800001	81320000	#0000FF	1	0.125
chr3	81320001	81680000	B.1.1.2.2.2.1.2.2.1	0.342372881355932	.	81320001	81680000	#DADAFF	1	0.5
chr3	81680001	81880000	A.2.2.1.1.2.2	0.467796610169492	.	81680001	81880000	#FFDADA	1	0.625
chr3	81880001	82040000	B.1.1.2.2.2.1.2.1	0.34406779661017	.	81880001	82040000	#DADAFF	1	0.5
chr3	82040001	82200000	A.2.2.2.1.1.1.1.1	0.447457627118644	.	82040001	82200000	#FFDADA	1	0.625
chr3	82200001	82480000	B.2.1.1.2.2.1.2.1.1	0.23728813559322	.	82200001	82480000	#4848FF	1	0.25
chr3	82480001	82920000	B.1.2.2.2.2.1.1	0.284745762711864	.	82480001	82920000	#9191FF	1	0.375
chr3	82920001	83600000	B.2.1.1.2.2.2.2.1.1.2.1	0.227118644067797	.	82920001	83600000	#4848FF	1	0.25
chr3	83600001	84040000	B.1.2.1.1.1.2	0.325423728813559	.	83600001	84040000	#9191FF	1	0.375
chr3	84040001	84360000	B.1.1.2.2.2.1.2.2.2	0.340677966101695	.	84040001	84360000	#DADAFF	1	0.5
chr3	84360001	84560000	B.2.1.2.1.2.2.1.2.2	0.193220338983051	.	84360001	84560000	#4848FF	1	0.25
chr3	84560001	84880000	B.2.2.1.2.1.2.1.2.1.2	0.088135593220339	.	84560001	84880000	#0000FF	1	0.125
chr3	84880001	85120000	B.2.2.1.2.1.2.1.2.1.1	0.0898305084745763	.	84880001	85120000	#0000FF	1	0.125
chr3	85120001	85280000	B.1.2.2.1.1.2.1.2	0.303389830508475	.	85120001	85280000	#9191FF	1	0.375
chr3	85280001	85440000	B.2.1.2.1.2.1.1.1.2	0.203389830508475	.	85280001	85440000	#4848FF	1	0.25
chr3	85440001	85680000	B.2.1.1.2.2.2.2.1.2	0.223728813559322	.	85440001	85680000	#4848FF	1	0.25
chr3	85680001	85880000	B.2.1.2.2.1.2.2.2	0.172881355932203	.	85680001	85880000	#4848FF	1	0.25
chr3	85880001	86160000	B.2.2.2.1.2.2.1.1.2	0.023728813559322	.	85880001	86160000	#0000FF	1	0.125
chr3	86160001	86720000	B.2.2.2.1.2.2.2.2.2.2	0.0101694915254237	.	86160001	86720000	#0000FF	1	0.125
chr3	86720001	87080000	A.2.2.2.1.1.1.2	0.444067796610169	.	86720001	87080000	#FFDADA	1	0.625
chr3	87080001	87280000	A.2.2.2.2.2.1.1.2	0.422033898305085	.	87080001	87280000	#FFDADA	1	0.625
chr3	87280001	87560000	B.1.1.1.2.1.1.1.1	0.4	.	87280001	87560000	#DADAFF	1	0.5
chr3	87560001	87840000	B.2.1.1.1.1.1.1.1	0.274576271186441	.	87560001	87840000	#4848FF	1	0.25
chr3	87840001	88200000	B.1.2.2.1.1.2.1.1	0.305084745762712	.	87840001	88200000	#9191FF	1	0.375
chr3	88200001	88640000	B.2.1.1.2.2.1.2.1.2	0.235593220338983	.	88200001	88640000	#4848FF	1	0.25
chr3	88640001	89160000	A.2.1.2.1.2.2.1.2.1	0.510169491525424	.	88640001	89160000	#FF9191	1	0.75
chr3	89160001	89480000	B.2.1.1.2.2.2.2.1.1.2.2	0.225423728813559	.	89160001	89480000	#4848FF	1	0.25
chr3	89480001	89960000	B.2.2.2.1.1.1.2.2	0.0406779661016949	.	89480001	89960000	#0000FF	1	0.125
chr3	89960001	90240000	B.2.1.2.1.2.2.2.1.2	0.186440677966102	.	89960001	90240000	#4848FF	1	0.25
chr3	90240001	90520000	B.2.2.1.2.1.1.2.2	0.1	.	90240001	90520000	#0000FF	1	0.125
chr3	93520001	93800000	B.1.1.1.2.1.2.1.2	0.389830508474576	.	93520001	93800000	#DADAFF	1	0.5
chr3	93800001	93960000	A.2.2.1.1.2.1.2.2	0.469491525423729	.	93800001	93960000	#FFDADA	1	0.625
chr3	93960001	94480000	B.1.2.2.2.1.1	0.289830508474576	.	93960001	94480000	#9191FF	1	0.375
chr3	94480001	94720000	B.2.1.2.2.2.1.1.2	0.169491525423729	.	94480001	94720000	#4848FF	1	0.25
chr3	94720001	94920000	B.2.2.1.1.2.2.2.1.1.2	0.120338983050847	.	94720001	94920000	#0000FF	1	0.125
chr3	94920001	95560000	B.2.2.2.1.2.1.1.2	0.0305084745762712	.	94920001	95560000	#0000FF	1	0.125
chr3	95560001	96040000	B.2.2.1.1.2.1.1.1.2	0.138983050847458	.	95560001	96040000	#0000FF	1	0.125
chr3	96040001	96240000	B.2.1.1.2.2.2.2.2	0.222033898305085	.	96040001	96240000	#4848FF	1	0.25
chr3	96240001	96560000	B.2.1.2.2.2.2.1.2.2.2	0.155932203389831	.	96240001	96560000	#4848FF	1	0.25
chr3	96560001	96760000	B.1.1.2.1.1.1.1	0.379661016949153	.	96560001	96760000	#DADAFF	1	0.5
chr3	96760001	97080000	B.2.1.2.2.2.2.1.2.1.2	0.159322033898305	.	96760001	97080000	#4848FF	1	0.25
chr3	97080001	97480000	B.2.2.1.2.2.1.2.1.2	0.0610169491525424	.	97080001	97480000	#0000FF	1	0.125
chr3	97480001	97760000	A.2.2.1.1.2.1.2.1.1.1	0.474576271186441	.	97480001	97760000	#FFDADA	1	0.625
chr3	97760001	98080000	B.2.1.2.2.2.1.2.2.2	0.164406779661017	.	97760001	98080000	#4848FF	1	0.25
chr3	98080001	98320000	A.2.1.2.1.1.2.2.1	0.516949152542373	.	98080001	98320000	#FF9191	1	0.75
chr3	98320001	98560000	A.1.2.2.1.1.1.1.1.1.2	0.664406779661017	.	98320001	98560000	#FF4848	1	0.875
chr3	98560001	98720000	A.1.1.2.2.2.2.2.1.1	0.786440677966102	.	98560001	98720000	#FF0000	1	1
chr3	98720001	99240000	A.1.2.1.2.1.1.1.2	0.706779661016949	.	98720001	99240000	#FF4848	1	0.875
chr3	99240001	99520000	A.1.2.1.2.1.1.1.1.2	0.708474576271186	.	99240001	99520000	#FF4848	1	0.875
chr3	99520001	99800000	A.1.1.1.2.2.1.2.1.2	0.930508474576271	.	99520001	99800000	#FF0000	1	1
chr3	99800001	100000000	A.1.1.2.2.2.1.2.1.2	0.811864406779661	.	99800001	100000000	#FF0000	1	1
chr3	100000001	100440000	A.1.1.1.1.1.2.1.1	0.993220338983051	.	100000001	100440000	#FF0000	1	1
chr3	100440001	100960000	A.1.1.1.1.2.1.1.1.2	0.984745762711864	.	100440001	100960000	#FF0000	1	1
chr3	100960001	101200000	A.1.1.2.2.2.1.1.2.2	0.816949152542373	.	100960001	101200000	#FF0000	1	1
chr3	101200001	101440000	A.1.1.1.2.2.1.2.2.1	0.928813559322034	.	101200001	101440000	#FF0000	1	1
chr3	101440001	101920000	A.1.1.2.2.1.1.2.1	0.835593220338983	.	101440001	101920000	#FF0000	1	1
chr3	101920001	102280000	A.2.1.2.2.2.2.1.1	0.496610169491525	.	101920001	102280000	#FF9191	1	0.75
chr3	102280001	102480000	B.2.1.2.1.1.1.2	0.216949152542373	.	102280001	102480000	#4848FF	1	0.25
chr3	102480001	102960000	B.2.2.1.2.2.1.1.2.1.2	0.0661016949152542	.	102480001	102960000	#0000FF	1	0.125
chr3	102960001	103360000	B.2.2.2.1.2.1.2.2	0.0271186440677966	.	102960001	103360000	#0000FF	1	0.125
chr3	103360001	103680000	B.2.2.1.1.2.1.2.2	0.128813559322034	.	103360001	103680000	#0000FF	1	0.125
chr3	103680001	103960000	B.2.1.2.2.2.1.1.1	0.171186440677966	.	103680001	103960000	#4848FF	1	0.25
chr3	103960001	104280000	B.1.2.2.1.2.1.1.2	0.296610169491525	.	103960001	104280000	#9191FF	1	0.375
chr3	104280001	104520000	B.1.1.2.1.2.1.1.2.2	0.369491525423729	.	104280001	104520000	#DADAFF	1	0.5
chr3	104520001	104840000	A.2.2.2.2.2.1.1.1.1.1	0.427118644067797	.	104520001	104840000	#FFDADA	1	0.625
chr3	104840001	105080000	A.2.2.1.2.1.2.2.1	0.454237288135593	.	104840001	105080000	#FFDADA	1	0.625
chr3	105080001	105360000	A.2.1.2.1.1.2.2.2	0.515254237288136	.	105080001	105360000	#FF9191	1	0.75
chr3	105360001	105880000	A.1.1.2.2.2.2.1.2.1.1.1.1	0.798305084745763	.	105360001	105880000	#FF0000	1	1
chr3	105880001	106360000	A.1.2.2.1.2.2.1.1.1	0.632203389830508	.	105880001	106360000	#FF4848	1	0.875
chr3	106360001	106600000	A.2.1.1.1.2.2.2	0.538983050847458	.	106360001	106600000	#FF9191	1	0.75
chr3	106600001	106880000	B.1.1.1.1.1.2.2	0.408474576271186	.	106600001	106880000	#DADAFF	1	0.5
chr3	106880001	107280000	A.1.2.1.2.2.2.2.1	0.669491525423729	.	106880001	107280000	#FF4848	1	0.875
chr3	107280001	107520000	A.1.2.2.1.1.1.1.2	0.659322033898305	.	107280001	107520000	#FF4848	1	0.875
chr3	107520001	107920000	A.1.1.2.2.2.2.2.2.1	0.78135593220339	.	107520001	107920000	#FF0000	1	1
chr3	107920001	108200000	A.2.1.1.1.1.2.2.2	0.544067796610169	.	107920001	108200000	#FF9191	1	0.75
chr3	108200001	108320000	A.2.2.2.2.2.2.1	0.416949152542373	.	108200001	108320000	#FFDADA	1	0.625
chr3	108320001	108880000	B.2.2.2.1.1.2.2.1	0.0355932203389831	.	108320001	108880000	#0000FF	1	0.125
chr3	108880001	109200000	B.2.2.2.2.1.1	0.00847457627118644	.	108880001	109200000	#0000FF	1	0.125
chr3	109200001	109560000	B.2.2.1.2.2.1.1.2.2	0.0644067796610169	.	109200001	109560000	#0000FF	1	0.125
chr3	109560001	109680000	B.1.2.1.1.2.2	0.322033898305085	.	109560001	109680000	#9191FF	1	0.375
chr3	109680001	110080000	B.2.1.2.1.1.2.2.1	0.211864406779661	.	109680001	110080000	#4848FF	1	0.25
chr3	110080001	110360000	B.1.1.1.2.1.2.2.2.2	0.384745762711864	.	110080001	110360000	#DADAFF	1	0.5
chr3	110360001	110560000	B.1.2.1.1.2.1	0.323728813559322	.	110360001	110560000	#9191FF	1	0.375
chr3	110560001	110840000	B.1.2.1.2.1.2.2	0.313559322033898	.	110560001	110840000	#9191FF	1	0.375
chr3	110840001	111280000	B.1.2.2.2.1.2.2	0.286440677966102	.	110840001	111280000	#9191FF	1	0.375
chr3	111280001	111440000	A.2.1.1.1.1.2.1.2	0.547457627118644	.	111280001	111440000	#FF9191	1	0.75
chr3	111440001	111800000	A.1.1.2.2.2.2.1.2.2.1	0.789830508474576	.	111440001	111800000	#FF0000	1	1
chr3	111800001	112000000	A.1.2.2.1.2.2.1.2	0.628813559322034	.	111800001	112000000	#FF4848	1	0.875
chr3	112000001	112280000	A.1.2.1.2.2.1.2.1	0.686440677966102	.	112000001	112280000	#FF4848	1	0.875
chr3	112280001	112720000	A.1.1.1.1.2.2.2.2.2	0.966101694915254	.	112280001	112720000	#FF0000	1	1
chr3	112720001	113040000	A.1.1.1.2.2.1.2.2.2	0.927118644067797	.	112720001	113040000	#FF0000	1	1
chr3	113040001	113440000	A.1.1.1.2.2.2.2.2.2	0.908474576271186	.	113040001	113440000	#FF0000	1	1
chr3	113440001	113840000	A.1.2.1.2.1.2.2.2.2	0.689830508474576	.	113440001	113840000	#FF4848	1	0.875
chr3	113840001	114040000	B.1.1.2.2.2.2.1.2.2	0.332203389830508	.	113840001	114040000	#DADAFF	1	0.5
chr3	114040001	114520000	A.2.2.2.1.2.1.1.2	0.433898305084746	.	114040001	114520000	#FFDADA	1	0.625
chr3	114520001	114760000	B.1.1.2.1.1.1.2	0.377966101694915	.	114520001	114760000	#DADAFF	1	0.5
chr3	114760001	114960000	A.2.2.2.1.2.1.1.1	0.435593220338983	.	114760001	114960000	#FFDADA	1	0.625
chr3	114960001	115200000	B.1.1.2.2.2.2.1.1.1.2	0.33728813559322	.	114960001	115200000	#DADAFF	1	0.5
chr3	115200001	115560000	B.1.1.1.1.1.2.1.2	0.410169491525424	.	115200001	115560000	#DADAFF	1	0.5
chr3	115560001	115840000	B.1.1.1.2.1.2.1.1.2	0.391525423728814	.	115560001	115840000	#DADAFF	1	0.5
chr3	115840001	116280000	B.2.2.2.1.1.2.2.2	0.0338983050847458	.	115840001	116280000	#0000FF	1	0.125
chr3	116280001	116480000	B.2.1.2.2.2.2.2.2.2	0.150847457627119	.	116280001	116480000	#4848FF	1	0.25
chr3	116480001	116720000	B.2.2.1.1.2.2.2.1.2.2	0.116949152542373	.	116480001	116720000	#0000FF	1	0.125
chr3	116720001	116840000	B.2.1.2.2.2.2.2.2.1	0.152542372881356	.	116720001	116840000	#4848FF	1	0.25
chr3	116840001	117040000	B.2.2.1.2.2.2.1.2.1	0.0542372881355932	.	116840001	117040000	#0000FF	1	0.125
chr3	117040001	117280000	B.2.2.1.1.2.1.2.1	0.130508474576271	.	117040001	117280000	#0000FF	1	0.125
chr3	117280001	117800000	B.2.2.1.2.2.1.2.1.1	0.0627118644067797	.	117280001	117800000	#0000FF	1	0.125
chr3	117800001	118160000	B.1.1.1.2.1.2.2.2.1	0.386440677966102	.	117800001	118160000	#DADAFF	1	0.5
chr3	118160001	118320000	A.2.2.2.2.2.1.1.1.1.2	0.425423728813559	.	118160001	118320000	#FFDADA	1	0.625
chr3	118320001	118560000	B.2.1.2.2.2.2.1.2.1.1	0.161016949152542	.	118320001	118560000	#4848FF	1	0.25
chr3	118560001	118840000	B.2.2.1.1.2.1.1.1.1	0.140677966101695	.	118560001	118840000	#0000FF	1	0.125
chr3	118840001	119160000	A.2.1.2.1.1.1.2	0.520338983050847	.	118840001	119160000	#FF9191	1	0.75
chr3	119160001	119600000	A.1.2.2.1.1.1.1.1.1.1	0.666101694915254	.	119160001	119600000	#FF4848	1	0.875
chr3	119600001	119920000	A.1.1.1.2.2.2.2.1.2	0.913559322033898	.	119600001	119920000	#FF0000	1	1
chr3	119920001	120280000	A.2.1.2.1.1.1.1.2	0.522033898305085	.	119920001	120280000	#FF9191	1	0.75
chr3	120280001	120520000	B.1.1.1.1.2.2	0.401694915254237	.	120280001	120520000	#DADAFF	1	0.5
chr3	120520001	120960000	B.2.2.1.2.2.2.1.1.2	0.0559322033898305	.	120520001	120960000	#0000FF	1	0.125
chr3	120960001	121240000	B.2.1.2.1.1.2.1.1	0.215254237288136	.	120960001	121240000	#4848FF	1	0.25
chr3	121240001	121760000	A.1.1.2.2.2.2.1.2.1.2.1	0.793220338983051	.	121240001	121760000	#FF0000	1	1
chr3	121760001	122120000	A.1.1.2.2.1.2.1.2	0.828813559322034	.	121760001	122120000	#FF0000	1	1
chr3	122120001	122440000	A.1.1.1.1.1.2.2	0.989830508474576	.	122120001	122440000	#FF0000	1	1
chr3	122440001	123000000	A.1.1.1.1.1.1.1.1	1	.	122440001	123000000	#FF0000	1	1
chr3	123000001	123320000	A.1.1.2.1.1.1.2.1.1	0.9	.	123000001	123320000	#FF0000	1	1
chr3	123320001	123680000	A.1.1.1.2.1.2.1.2	0.940677966101695	.	123320001	123680000	#FF0000	1	1
chr3	123680001	124040000	A.2.1.1.2.1.2.2	0.533898305084746	.	123680001	124040000	#FF9191	1	0.75
chr3	124040001	124280000	A.1.2.2.2.1.1.1.1.2.2	0.615254237288136	.	124040001	124280000	#FF4848	1	0.875
chr3	124280001	124440000	A.1.2.2.2.1.2.2.2.1.2	0.589830508474576	.	124280001	124440000	#FF4848	1	0.875
chr3	124440001	124640000	A.1.1.2.1.2.1.1.1.1	0.874576271186441	.	124440001	124640000	#FF0000	1	1
chr3	124640001	124960000	A.1.1.2.1.1.2.1.2.1.1	0.889830508474576	.	124640001	124960000	#FF0000	1	1
chr3	124960001	125320000	A.1.1.1.2.1.2.1.1.2.1	0.944067796610169	.	124960001	125320000	#FF0000	1	1
chr3	125320001	125640000	A.1.2.2.2.1.1.1.2.2.1	0.610169491525424	.	125320001	125640000	#FF4848	1	0.875
chr3	125640001	125800000	A.1.2.2.2.1.2.2.2.2.2	0.584745762711864	.	125640001	125800000	#FF4848	1	0.875
chr3	125800001	126200000	A.1.2.1.1.2.2.1.1.2.1	0.727118644067797	.	125800001	126200000	#FF4848	1	0.875
chr3	126200001	126360000	A.1.2.2.2.2.2.1.1.2	0.566101694915254	.	126200001	126360000	#FF4848	1	0.875
chr3	126360001	126680000	A.1.2.1.1.2.2.2.2.1.1	0.715254237288136	.	126360001	126680000	#FF4848	1	0.875
chr3	126680001	127280000	A.1.1.2.1.2.1.1.1.2	0.872881355932203	.	126680001	127280000	#FF0000	1	1
chr3	127280001	127760000	A.1.1.2.1.1.2.1.2.2.1	0.886440677966102	.	127280001	127760000	#FF0000	1	1
chr3	127760001	128080000	A.1.2.1.1.1.2.1.1.2	0.754237288135593	.	127760001	128080000	#FF4848	1	0.875
chr3	128080001	128360000	A.1.2.1.1.2.2.1.1.2.2.2	0.723728813559322	.	128080001	128360000	#FF4848	1	0.875
chr3	128360001	128640000	A.1.1.2.1.1.2.1.2.2.2.1	0.884745762711864	.	128360001	128640000	#FF0000	1	1
chr3	128640001	129000000	A.1.1.1.2.1.2.2.1.2	0.93728813559322	.	128640001	129000000	#FF0000	1	1
chr3	129000001	129360000	A.1.1.1.2.1.1.1.1	0.964406779661017	.	129000001	129360000	#FF0000	1	1
chr3	129360001	129640000	A.1.1.1.1.2.1.1.2.2	0.979661016949153	.	129360001	129640000	#FF0000	1	1
chr3	129640001	129840000	A.1.2.2.2.1.1.2.2.2	0.601694915254237	.	129640001	129840000	#FF4848	1	0.875
chr3	129840001	130400000	B.1.1.2.2.2.2.2	0.330508474576271	.	129840001	130400000	#DADAFF	1	0.5
chr3	130400001	130720000	A.1.1.2.2.2.2.1.2.1.2.2	0.791525423728814	.	130400001	130720000	#FF0000	1	1
chr3	130720001	131240000	A.2.2.1.2.1.2.1.2	0.45593220338983	.	130720001	131240000	#FFDADA	1	0.625
chr3	131240001	131560000	B.2.1.1.2.1.1.2.1.2	0.249152542372881	.	131240001	131560000	#4848FF	1	0.25
chr3	131560001	131760000	B.2.1.1.2.1.1.2.1.1	0.250847457627119	.	131560001	131760000	#4848FF	1	0.25
chr3	131760001	131960000	A.2.2.1.2.1.2.2.2	0.452542372881356	.	131760001	131960000	#FFDADA	1	0.625
chr3	131960001	132160000	A.1.2.2.1.2.2.2.1.1	0.627118644067797	.	131960001	132160000	#FF4848	1	0.875
chr3	132160001	132440000	A.1.1.2.2.2.2.2.1.2.2	0.783050847457627	.	132160001	132440000	#FF0000	1	1
chr3	132440001	132720000	B.2.1.2.2.2.1.2.2.1	0.166101694915254	.	132440001	132720000	#4848FF	1	0.25
chr3	132720001	133160000	B.2.2.1.1.2.2.1.2	0.123728813559322	.	132720001	133160000	#0000FF	1	0.125
chr3	133160001	133360000	A.2.1.2.1.1.1.1.1	0.523728813559322	.	133160001	133360000	#FF9191	1	0.75
chr3	133360001	133640000	A.2.2.1.1.2.1.1.2	0.476271186440678	.	133360001	133640000	#FFDADA	1	0.625
chr3	133640001	133920000	A.1.2.2.1.1.2.2.2.2	0.640677966101695	.	133640001	133920000	#FF4848	1	0.875
chr3	133920001	134240000	A.1.1.2.2.2.2.2.1.2.1	0.784745762711864	.	133920001	134240000	#FF0000	1	1
chr3	134240001	134480000	B.1.1.2.1.1.2.2	0.374576271186441	.	134240001	134480000	#DADAFF	1	0.5
chr3	134480001	135280000	B.2.2.2.2.2.1.2	0.00338983050847458	.	134480001	135280000	#0000FF	1	0.125
chr3	135280001	135600000	B.2.2.1.2.2.2.2.1	0.0508474576271186	.	135280001	135600000	#0000FF	1	0.125
chr3	135600001	135800000	A.2.2.1.1.2.1.1.1	0.477966101694915	.	135600001	135800000	#FFDADA	1	0.625
chr3	135800001	136080000	A.1.2.2.1.2.2.2.1.2	0.625423728813559	.	135800001	136080000	#FF4848	1	0.875
chr3	136080001	136280000	A.1.2.2.1.2.2.2.2	0.623728813559322	.	136080001	136280000	#FF4848	1	0.875
chr3	136280001	136440000	A.1.2.2.1.1.2.2.2.1	0.642372881355932	.	136280001	136440000	#FF4848	1	0.875
chr3	136440001	136760000	A.1.2.2.1.1.1.1.1.2.1	0.66271186440678	.	136440001	136760000	#FF4848	1	0.875
chr3	136760001	137360000	B.2.2.2.1.2.1.1.1	0.0322033898305085	.	136760001	137360000	#0000FF	1	0.125
chr3	137360001	137760000	B.2.2.1.2.2.2.1.2.2	0.0525423728813559	.	137360001	137760000	#0000FF	1	0.125
chr3	137760001	138360000	A.1.1.2.2.1.1.2.2	0.833898305084746	.	137760001	138360000	#FF0000	1	1
chr3	138360001	138680000	A.1.1.1.2.2.1.2.1.1	0.932203389830508	.	138360001	138680000	#FF0000	1	1
chr3	138680001	139080000	A.1.2.2.1.1.2.1.2.1	0.649152542372881	.	138680001	139080000	#FF4848	1	0.875
chr3	139080001	139280000	A.1.1.2.2.2.1.2.2.2.2	0.806779661016949	.	139080001	139280000	#FF0000	1	1
chr3	139280001	139440000	A.1.2.2.2.1.1.2.2.1	0.603389830508475	.	139280001	139440000	#FF4848	1	0.875
chr3	139440001	139640000	A.2.1.2.2.1.1	0.505084745762712	.	139440001	139640000	#FF9191	1	0.75
chr3	139640001	140200000	A.1.2.2.2.1.1.1.1.2.1	0.616949152542373	.	139640001	140200000	#FF4848	1	0.875
chr3	140200001	140640000	A.1.2.2.2.2.1.1.2.2	0.574576271186441	.	140200001	140640000	#FF4848	1	0.875
chr3	140640001	140960000	A.1.2.1.1.1.1.2.1	0.767796610169492	.	140640001	140960000	#FF4848	1	0.875
chr3	140960001	141200000	A.1.1.2.1.1.2.1.1.2	0.891525423728814	.	140960001	141200000	#FF0000	1	1
chr3	141200001	141720000	A.1.1.1.1.1.1.1.2	0.998305084745763	.	141200001	141720000	#FF0000	1	1
chr3	141720001	142240000	A.1.1.1.1.2.1.1.1.1.1	0.988135593220339	.	141720001	142240000	#FF0000	1	1
chr3	142240001	142480000	A.1.1.1.2.2.2.2.2.1.1	0.911864406779661	.	142240001	142480000	#FF0000	1	1
chr3	142480001	142760000	A.1.1.1.1.2.2.2.2.1	0.967796610169491	.	142480001	142760000	#FF0000	1	1
chr3	142760001	143040000	A.1.2.1.2.1.2.2.2.1	0.691525423728814	.	142760001	143040000	#FF4848	1	0.875
chr3	143040001	143480000	A.1.2.2.1.1.2.2.1	0.644067796610169	.	143040001	143480000	#FF4848	1	0.875
chr3	143480001	143880000	A.2.2.1.1.2.1.2.1.1.2	0.472881355932203	.	143480001	143880000	#FFDADA	1	0.625
chr3	143880001	144200000	B.1.2.1.1.1.1.2	0.327118644067797	.	143880001	144200000	#9191FF	1	0.375
chr3	144200001	144360000	B.2.1.1.2.1.2.2	0.242372881355932	.	144200001	144360000	#4848FF	1	0.25
chr3	144360001	144960000	B.2.2.1.1.2.1.1.2.1.1	0.13728813559322	.	144360001	144960000	#0000FF	1	0.125
chr3	144960001	145520000	B.2.2.1.2.2.1.1.1.1.1	0.0745762711864407	.	144960001	145520000	#0000FF	1	0.125
chr3	145520001	145760000	B.2.1.1.2.1.1.1.1	0.254237288135593	.	145520001	145760000	#4848FF	1	0.25
chr3	145760001	145920000	A.2.2.1.1.1.1.2.1	0.486440677966102	.	145760001	145920000	#FFDADA	1	0.625
chr3	145920001	146120000	A.2.2.2.2.2.1.1.1.2	0.423728813559322	.	145920001	146120000	#FFDADA	1	0.625
chr3	146120001	146320000	A.2.1.2.2.2.2.2	0.493220338983051	.	146120001	146320000	#FF9191	1	0.75
chr3	146320001	147000000	B.2.2.1.1.2.1.1.2.1.2	0.135593220338983	.	146320001	147000000	#0000FF	1	0.125
chr3	147000001	147360000	B.2.2.1.2.2.1.1.1.1.2	0.0728813559322034	.	147000001	147360000	#0000FF	1	0.125
chr3	147360001	147560000	B.2.2.1.1.2.2.2.1.1.1	0.122033898305085	.	147360001	147560000	#0000FF	1	0.125
chr3	147560001	147840000	B.2.1.2.2.2.2.1.1	0.16271186440678	.	147560001	147840000	#4848FF	1	0.25
chr3	147840001	148040000	B.2.1.1.2.1.1.1.2	0.252542372881356	.	147840001	148040000	#4848FF	1	0.25
chr3	148040001	148200000	B.2.1.2.1.1.2.2.2.2.1	0.208474576271186	.	148040001	148200000	#4848FF	1	0.25
chr3	148200001	148360000	B.2.2.1.1.2.2.2.1.2.1	0.11864406779661	.	148200001	148360000	#0000FF	1	0.125
chr3	148360001	148680000	B.2.1.1.2.1.2.1.2	0.24406779661017	.	148360001	148680000	#4848FF	1	0.25
chr3	148680001	149080000	A.1.2.1.2.2.2.2.2	0.667796610169492	.	148680001	149080000	#FF4848	1	0.875
chr3	149080001	149200000	A.1.2.1.2.1.2.1.1.1	0.7	.	149080001	149200000	#FF4848	1	0.875
chr3	149200001	149600000	A.1.1.1.1.2.2.2.1.1	0.971186440677966	.	149200001	149600000	#FF0000	1	1
chr3	149600001	149960000	A.1.1.1.1.2.2.2.1.2	0.969491525423729	.	149600001	149960000	#FF0000	1	1
chr3	149960001	150280000	A.1.1.1.1.2.1.1.1.1.2	0.986440677966102	.	149960001	150280000	#FF0000	1	1
chr3	150280001	150600000	A.1.1.1.2.2.2.1.1.1	0.925423728813559	.	150280001	150600000	#FF0000	1	1
chr3	150600001	150880000	A.1.2.2.2.1.1.1.1.1.2	0.61864406779661	.	150600001	150880000	#FF4848	1	0.875
chr3	150880001	151080000	A.1.2.1.1.1.1.2.2.2	0.76271186440678	.	150880001	151080000	#FF4848	1	0.875
chr3	151080001	151640000	A.1.1.2.2.2.1.2.2.1	0.810169491525424	.	151080001	151640000	#FF0000	1	1
chr3	151640001	152160000	A.1.1.1.1.2.1.1.2.1.2	0.98135593220339	.	151640001	152160000	#FF0000	1	1
chr3	152160001	152320000	A.2.1.1.2.2.1.1	0.532203389830509	.	152160001	152320000	#FF9191	1	0.75
chr3	152320001	152720000	A.1.1.2.1.2.2.1.2.2	0.854237288135593	.	152320001	152720000	#FF0000	1	1
chr3	152720001	153520000	A.1.1.1.2.2.2.1.1.2.2	0.922033898305085	.	152720001	153520000	#FF0000	1	1
chr3	153520001	153720000	A.1.2.2.2.2.1.1.2.1.2	0.576271186440678	.	153520001	153720000	#FF4848	1	0.875
chr3	153720001	154000000	A.1.2.2.2.1.1.1.1.1.1.1	0.622033898305085	.	153720001	154000000	#FF4848	1	0.875
chr3	154000001	154480000	A.2.2.1.2.2.2	0.449152542372881	.	154000001	154480000	#FFDADA	1	0.625
chr3	154480001	154680000	A.2.1.1.2.1.2.1	0.535593220338983	.	154480001	154680000	#FF9191	1	0.75
chr3	154680001	154840000	A.1.2.2.2.1.1.1.2.2.2	0.608474576271186	.	154680001	154840000	#FF4848	1	0.875
chr3	154840001	155080000	A.1.2.2.2.2.1.1.2.1.1.2	0.577966101694915	.	154840001	155080000	#FF4848	1	0.875
chr3	155080001	155440000	A.1.2.2.2.2.1.1.2.1.1.1	0.579661016949153	.	155080001	155440000	#FF4848	1	0.875
chr3	155440001	155680000	A.1.1.2.1.2.2.1.2.1	0.855932203389831	.	155440001	155680000	#FF0000	1	1
chr3	155680001	155880000	A.1.2.2.2.1.1.1.1.1.1.2	0.620338983050847	.	155680001	155880000	#FF4848	1	0.875
chr3	155880001	156280000	A.1.1.1.2.2.2.1.1.2.1	0.923728813559322	.	155880001	156280000	#FF0000	1	1
chr3	156280001	156440000	A.1.1.2.1.2.2.1.1.1.1	0.861016949152542	.	156280001	156440000	#FF0000	1	1
chr3	156440001	156880000	A.1.1.1.1.2.1.1.2.1.1	0.983050847457627	.	156440001	156880000	#FF0000	1	1
chr3	156880001	157240000	A.1.1.2.1.1.1.2.1.2	0.898305084745763	.	156880001	157240000	#FF0000	1	1
chr3	157240001	157560000	A.2.2.1.2.2.1	0.450847457627119	.	157240001	157560000	#FFDADA	1	0.625
chr3	157560001	157800000	B.1.1.1.2.2.2	0.38135593220339	.	157560001	157800000	#DADAFF	1	0.5
chr3	157800001	158360000	A.1.2.1.2.2.1.1	0.688135593220339	.	157800001	158360000	#FF4848	1	0.875
chr3	158360001	158520000	A.1.2.1.2.2.1.2.2.2	0.683050847457627	.	158360001	158520000	#FF4848	1	0.875
chr3	158520001	158960000	A.1.1.2.2.2.1.2.2.2.1	0.808474576271186	.	158520001	158960000	#FF0000	1	1
chr3	158960001	159360000	A.1.2.1.2.2.1.2.2.1	0.684745762711864	.	158960001	159360000	#FF4848	1	0.875
chr3	159360001	159560000	A.1.1.2.2.2.1.1.2.1	0.81864406779661	.	159360001	159560000	#FF0000	1	1
chr3	159560001	159760000	A.1.1.2.2.2.1.2.1.1.2	0.813559322033898	.	159560001	159760000	#FF0000	1	1
chr3	159760001	160240000	A.1.1.2.2.2.2.1.2.1.1.2	0.794915254237288	.	159760001	160240000	#FF0000	1	1
chr3	160240001	160400000	A.2.1.1.1.1.2.1.1	0.549152542372881	.	160240001	160400000	#FF9191	1	0.75
chr3	160400001	160640000	B.1.2.2.1.2.1.2	0.294915254237288	.	160400001	160640000	#9191FF	1	0.375
chr3	160640001	161160000	B.1.1.1.1.2.1.1.1	0.406779661016949	.	160640001	161160000	#DADAFF	1	0.5
chr3	161160001	161520000	B.2.2.1.1.2.2.1.1.1	0.127118644067797	.	161160001	161520000	#0000FF	1	0.125
chr3	161520001	161760000	B.2.1.2.2.2.1.2.1	0.167796610169492	.	161520001	161760000	#4848FF	1	0.25
chr3	161760001	162000000	B.2.1.1.1.2.2.2	0.255932203389831	.	161760001	162000000	#4848FF	1	0.25
chr3	162000001	162200000	B.1.1.2.2.2.2.1.1.1.1	0.338983050847458	.	162000001	162200000	#DADAFF	1	0.5
chr3	162200001	162520000	B.2.1.2.2.2.2.1.2.2.1	0.157627118644068	.	162200001	162520000	#4848FF	1	0.25
chr3	162600001	162760000	B.2.1.2.1.1.1.1.1	0.220338983050847	.	162600001	162760000	#4848FF	1	0.25
chr3	162760001	163240000	B.2.2.1.2.2.2.2.2	0.0491525423728814	.	162760001	163240000	#0000FF	1	0.125
chr3	163240001	163480000	B.2.2.1.2.2.1.1.1.2.1	0.0711864406779661	.	163240001	163480000	#0000FF	1	0.125
chr3	163480001	163680000	B.2.2.1.1.2.2.2.2	0.115254237288136	.	163480001	163680000	#0000FF	1	0.125
chr3	163680001	164000000	B.2.2.1.2.2.2.1.1.1	0.0576271186440678	.	163680001	164000000	#0000FF	1	0.125
chr3	164000001	164600000	B.2.2.2.2.1.2	0.00677966101694915	.	164000001	164600000	#0000FF	1	0.125
chr3	164600001	164960000	B.2.2.1.1.2.2.1.1.2	0.125423728813559	.	164600001	164960000	#0000FF	1	0.125
chr3	164960001	165240000	B.1.1.1.1.2.1.1.2	0.405084745762712	.	164960001	165240000	#DADAFF	1	0.5
chr3	165240001	165560000	B.1.1.1.1.2.1.2	0.403389830508475	.	165240001	165560000	#DADAFF	1	0.5
chr3	165560001	165760000	B.1.1.2.2.2.2.1.1.2	0.335593220338983	.	165560001	165760000	#DADAFF	1	0.5
chr3	165760001	165960000	A.2.2.1.1.2.1.2.1.2	0.471186440677966	.	165760001	165960000	#FFDADA	1	0.625
chr3	165960001	166360000	A.2.2.2.1.2.1.2	0.432203389830508	.	165960001	166360000	#FFDADA	1	0.625
chr3	166360001	166800000	B.2.1.1.2.1.2.1.1	0.245762711864407	.	166360001	166800000	#4848FF	1	0.25
chr3	166800001	167120000	B.2.2.1.2.2.1.2.2	0.0593220338983051	.	166800001	167120000	#0000FF	1	0.125
chr3	167120001	167400000	B.2.2.2.1.1.2.1.2	0.0372881355932203	.	167120001	167400000	#0000FF	1	0.125
chr3	167400001	167760000	B.2.1.1.1.2.2.1	0.257627118644068	.	167400001	167760000	#4848FF	1	0.25
chr3	167760001	167880000	B.1.1.1.2.1.2.1.1.1	0.393220338983051	.	167760001	167880000	#DADAFF	1	0.5
chr3	167880001	168160000	B.2.2.1.1.2.1.1.2.2.2	0.132203389830508	.	167880001	168160000	#0000FF	1	0.125
chr3	168160001	168560000	B.2.2.1.2.2.1.1.1.2.2	0.0694915254237288	.	168160001	168560000	#0000FF	1	0.125
chr3	168560001	169120000	A.2.1.1.1.1.2.2.1	0.545762711864407	.	168560001	169120000	#FF9191	1	0.75
chr3	169120001	169480000	A.2.1.2.1.1.2.1	0.51864406779661	.	169120001	169480000	#FF9191	1	0.75
chr3	169480001	169840000	A.1.1.2.2.1.2.2.2	0.825423728813559	.	169480001	169840000	#FF0000	1	1
chr3	169840001	170600000	A.1.1.1.1.1.2.1.2	0.991525423728814	.	169840001	170600000	#FF0000	1	1
chr3	170600001	170920000	A.1.1.2.2.1.2.1.1.1	0.832203389830508	.	170600001	170920000	#FF0000	1	1
chr3	170920001	171320000	A.1.1.1.2.2.2.2.2.1.2	0.910169491525424	.	170920001	171320000	#FF0000	1	1
chr3	171320001	171600000	A.1.1.2.2.1.2.1.1.2	0.830508474576271	.	171320001	171600000	#FF0000	1	1
chr3	171600001	171800000	A.1.1.2.2.2.1.2.1.1.1	0.815254237288136	.	171600001	171800000	#FF0000	1	1
chr3	171800001	172040000	A.1.1.2.2.1.2.2.1	0.827118644067797	.	171800001	172040000	#FF0000	1	1
chr3	172040001	172480000	A.1.2.1.2.1.2.1.2.1	0.696610169491525	.	172040001	172480000	#FF4848	1	0.875
chr3	172480001	172880000	B.2.2.1.1.2.1.1.2.2.1	0.133898305084746	.	172480001	172880000	#0000FF	1	0.125
chr3	172880001	173080000	B.2.2.2.1.2.1.2.1	0.0288135593220339	.	172880001	173080000	#0000FF	1	0.125
chr3	173080001	173440000	B.2.2.1.2.2.1.1.2.1.1	0.0677966101694915	.	173080001	173440000	#0000FF	1	0.125
chr3	173440001	173720000	B.1.2.2.1.2.1.1.1	0.298305084745763	.	173440001	173720000	#9191FF	1	0.375
chr3	173720001	174080000	B.2.1.2.2.2.2.2.1	0.154237288135593	.	173720001	174080000	#4848FF	1	0.25
chr3	174080001	174320000	B.1.2.2.2.1.2.1	0.288135593220339	.	174080001	174320000	#9191FF	1	0.375
chr3	174320001	174600000	B.2.1.2.1.1.2.2.2.1	0.210169491525424	.	174320001	174600000	#4848FF	1	0.25
chr3	174600001	174760000	B.1.1.1.2.1.2.2.1	0.388135593220339	.	174600001	174760000	#DADAFF	1	0.5
chr3	174760001	175280000	B.1.2.1.1.1.1.1	0.328813559322034	.	174760001	175280000	#9191FF	1	0.375
chr3	175280001	175480000	B.1.2.1.2.1.2.1.1	0.31864406779661	.	175280001	175480000	#9191FF	1	0.375
chr3	175480001	175720000	B.2.1.2.1.1.1.1.2	0.21864406779661	.	175480001	175720000	#4848FF	1	0.25
chr3	175720001	176200000	B.2.2.2.1.1.2.1.1	0.0389830508474576	.	175720001	176200000	#0000FF	1	0.125
chr3	176200001	176480000	B.2.1.2.1.1.2.2.2.2.2	0.206779661016949	.	176200001	176480000	#4848FF	1	0.25
chr3	176480001	176720000	B.1.1.2.1.1.2.1	0.376271186440678	.	176480001	176720000	#DADAFF	1	0.5
chr3	176720001	177080000	A.1.1.2.2.2.2.1.2.2.2	0.788135593220339	.	176720001	177080000	#FF0000	1	1
chr3	177080001	177560000	A.1.1.2.2.2.2.1.2.1.1.1.2	0.796610169491525	.	177080001	177560000	#FF0000	1	1
chr3	177560001	178120000	A.1.2.1.2.1.2.1.2.2	0.694915254237288	.	177560001	178120000	#FF4848	1	0.875
chr3	178120001	178520000	B.1.1.2.1.2.2.2	0.36271186440678	.	178120001	178520000	#DADAFF	1	0.5
chr3	178520001	178720000	B.1.1.2.2.2.2.1.2.1	0.333898305084746	.	178520001	178720000	#DADAFF	1	0.5
[truncated: 6,507 more rows]
