# Supplementary material for: Systematic inference and comparison of multi-scale chromatin sub-compartments connects spatial organization to cell phenotypes
Source: Nat Commun. 2021 May 10;12:2439. doi: 10.1038/s41467-021-22666-3 (PMC8110550; doi:10.1038/s41467-021-22666-3)
Supplement: Supplementary file 5 — Supplementary Dataset 2 [file 41467_2021_22666_MOESM5_ESM.zip › Supplementary_Data_1_domain_hierarchies_127HiCmaps/H9_cardiac_mesoderm_binsize=40kb.bed]

#fields: chr, pos_start, pos_end, the full compartment label describing the position in the hierachy, normalized compartment domain rank, ., pos_start, pos_end, color based on eight compartment model (A.1.1 - B.2.2), 1, eight compartment score (A.1.1 to B.2.2: 8 to 1 devided by 8)
chr1	680001	1560000	A.1.1.2.1.2.1.2.1.1	0.924297924297924	.	680001	1560000	#FF0000	1	1
chr1	1560001	1680000	A.2.1.1.2.2.2.1.1.1.2	0.548229548229548	.	1560001	1680000	#FF9191	1	0.75
chr1	1680001	1840000	A.1.2.2.1.2.1.1.1.2.2.2	0.704517704517705	.	1680001	1840000	#FF4848	1	0.875
chr1	1840001	2320000	A.1.1.2.2.1.1.2.1.1	0.896214896214896	.	1840001	2320000	#FF0000	1	1
chr1	2320001	2600000	A.2.1.1.2.2.1.1.1.2	0.555555555555556	.	2320001	2600000	#FF9191	1	0.75
chr1	2600001	2640000	B.1.2.1.2.1.1	0.240537240537241	.	2600001	2640000	#9191FF	1	0.375
chr1	2680001	2960000	B.1.2.1.2.1.1	0.240537240537241	.	2680001	2960000	#9191FF	1	0.375
chr1	2960001	3400000	A.1.2.2.2.2.2.2.1.2	0.616605616605617	.	2960001	3400000	#FF4848	1	0.875
chr1	3400001	3600000	A.1.2.2.2.2.2.2.1.1	0.617826617826618	.	3400001	3600000	#FF4848	1	0.875
chr1	3600001	3800000	A.2.1.1.2.2.1.1.1.1	0.556776556776557	.	3600001	3800000	#FF9191	1	0.75
chr1	3800001	3880000	A.2.2.2.1.1.2.2	0.415140415140415	.	3800001	3880000	#FFDADA	1	0.625
chr1	3960001	4000000	A.2.2.2.1.1.2.2	0.415140415140415	.	3960001	4000000	#FFDADA	1	0.625
chr1	4000001	4160000	B.1.1.1.2.2.2.2.2.1	0.317460317460317	.	4000001	4160000	#DADAFF	1	0.5
chr1	4160001	4360000	B.1.1.2.2.1.2	0.288156288156288	.	4160001	4360000	#DADAFF	1	0.5
chr1	4360001	4680000	B.1.2.1.2.1.2.2.1.1.1	0.238095238095238	.	4360001	4680000	#9191FF	1	0.375
chr1	4680001	4880000	B.1.1.1.2.2.2.2.1	0.318681318681319	.	4680001	4880000	#DADAFF	1	0.5
chr1	4880001	4960000	B.1.2.1.2.1.2.2.2.1	0.234432234432234	.	4880001	4960000	#9191FF	1	0.375
chr1	4960001	5040000	B.1.2.1.2.2.2.1.2.1	0.228327228327228	.	4960001	5040000	#9191FF	1	0.375
chr1	5040001	5160000	B.1.2.1.2.2.2.1.2.2	0.227106227106227	.	5040001	5160000	#9191FF	1	0.375
chr1	5160001	5600000	B.1.2.1.2.1.2.2.1.1.2	0.236874236874237	.	5160001	5600000	#9191FF	1	0.375
chr1	5600001	5760000	B.1.1.1.2.2.2.2.2.2	0.316239316239316	.	5600001	5760000	#DADAFF	1	0.5
chr1	5760001	6000000	A.2.2.2.1.2.2.1	0.407814407814408	.	5760001	6000000	#FFDADA	1	0.625
chr1	6000001	6240000	A.2.1.2.2.2.2.1.1.2	0.494505494505495	.	6000001	6240000	#FF9191	1	0.75
chr1	6240001	6520000	A.1.2.1.2.2.2.2.2.2	0.747252747252747	.	6240001	6520000	#FF4848	1	0.875
chr1	6520001	6720000	A.1.2.1.2.1.2.2.1.1.2.1	0.771672771672772	.	6520001	6720000	#FF4848	1	0.875
chr1	6720001	7040000	A.1.2.2.1.2.2.2.2.2	0.683760683760684	.	6720001	7040000	#FF4848	1	0.875
chr1	7040001	7360000	A.2.2.2.1.1.1.2.1	0.418803418803419	.	7040001	7360000	#FFDADA	1	0.625
chr1	7360001	7720000	A.2.1.1.2.2.1.2.2.2	0.550671550671551	.	7360001	7720000	#FF9191	1	0.75
chr1	7720001	8080000	A.1.2.2.1.2.2.1.1.1	0.692307692307692	.	7720001	8080000	#FF4848	1	0.875
chr1	8080001	8280000	A.1.2.1.2.1.1.1.2.1	0.785103785103785	.	8080001	8280000	#FF4848	1	0.875
chr1	8280001	8480000	A.1.2.2.2.2.1.1.1.2	0.634920634920635	.	8280001	8480000	#FF4848	1	0.875
chr1	8480001	8760000	A.1.2.1.2.1.2.2.1.2	0.768009768009768	.	8480001	8760000	#FF4848	1	0.875
chr1	8760001	9000000	A.1.2.1.2.2.1.2.2.1	0.758241758241758	.	8760001	9000000	#FF4848	1	0.875
chr1	9000001	9080000	A.2.1.1.2.1.1.1.2.2	0.568986568986569	.	9000001	9080000	#FF9191	1	0.75
chr1	9080001	9520000	A.1.1.2.2.1.1.1.2.1.1	0.903540903540904	.	9080001	9520000	#FF0000	1	1
chr1	9520001	9640000	A.1.2.2.2.2.1.1.1.1	0.636141636141636	.	9520001	9640000	#FF4848	1	0.875
chr1	9640001	10000000	A.1.1.2.2.1.2.1.2.2.1	0.88034188034188	.	9640001	10000000	#FF0000	1	1
chr1	10000001	10240000	A.1.2.1.2.1.2.2.1.1.1.1.1	0.775335775335775	.	10000001	10240000	#FF4848	1	0.875
chr1	10240001	10400000	A.1.2.2.1.2.1.1.2.2.2.1	0.700854700854701	.	10240001	10400000	#FF4848	1	0.875
chr1	10400001	10680000	A.1.2.1.2.1.2.2.1.1.1.1.2	0.774114774114774	.	10400001	10680000	#FF4848	1	0.875
chr1	10680001	10880000	A.1.1.2.2.1.1.2.2.1	0.893772893772894	.	10680001	10880000	#FF0000	1	1
chr1	10880001	11080000	A.1.2.1.2.1.1.1.1.1.2.2	0.787545787545788	.	10880001	11080000	#FF4848	1	0.875
chr1	11080001	11240000	A.1.2.1.2.1.2.2.2.2.2.1	0.764346764346764	.	11080001	11240000	#FF4848	1	0.875
chr1	11240001	11720000	A.1.1.2.1.2.1.2.2	0.921855921855922	.	11240001	11720000	#FF0000	1	1
chr1	11720001	12080000	A.1.1.1.2.2.1.2.2.2.1	0.964590964590965	.	11720001	12080000	#FF0000	1	1
chr1	12080001	12320000	A.1.2.2.1.2.2.2.1.1	0.687423687423687	.	12080001	12320000	#FF4848	1	0.875
chr1	12320001	12480000	A.2.2.1.1.1.2.2.2	0.474969474969475	.	12320001	12480000	#FFDADA	1	0.625
chr1	12480001	12760000	A.2.1.1.2.2.1.1.2	0.554334554334554	.	12480001	12760000	#FF9191	1	0.75
chr1	12760001	12880000	B.1.2.2.2.2.1.2	0.191697191697192	.	12760001	12880000	#9191FF	1	0.375
chr1	12880001	12960000	B.1.2.2.1.1.1.1.1	0.223443223443223	.	12880001	12960000	#9191FF	1	0.375
chr1	13120001	13200000	B.1.2.2.1.1.1.1.1	0.223443223443223	.	13120001	13200000	#9191FF	1	0.375
chr1	13760001	13960000	B.1.2.2.1.1.1.1.2	0.222222222222222	.	13760001	13960000	#9191FF	1	0.375
chr1	13960001	14400000	B.1.2.1.2.2.2.2.1	0.225885225885226	.	13960001	14400000	#9191FF	1	0.375
chr1	14400001	14600000	B.1.2.1.2.2.2.1.1.2	0.22954822954823	.	14400001	14600000	#9191FF	1	0.375
chr1	14600001	14880000	B.1.2.1.2.2.2.1.1.1	0.230769230769231	.	14600001	14880000	#9191FF	1	0.375
chr1	14880001	15080000	A.2.1.2.2.2.2.2	0.492063492063492	.	14880001	15080000	#FF9191	1	0.75
chr1	15080001	15280000	A.2.2.1.1.2.2.2.1.2	0.457875457875458	.	15080001	15280000	#FFDADA	1	0.625
chr1	15280001	15440000	A.2.2.2.1.1.1.1	0.42002442002442	.	15280001	15440000	#FFDADA	1	0.625
chr1	15440001	15680000	A.1.2.2.1.2.2.2.2.1	0.684981684981685	.	15440001	15680000	#FF4848	1	0.875
chr1	15680001	15840000	A.1.2.2.2.2.2.1.2.1.1	0.625152625152625	.	15680001	15840000	#FF4848	1	0.875
chr1	15840001	16080000	A.1.1.2.2.1.2.1.1.1.2.1.2	0.887667887667888	.	15840001	16080000	#FF0000	1	1
chr1	16080001	16360000	A.1.1.2.1.2.2.2.1.1.2	0.915750915750916	.	16080001	16360000	#FF0000	1	1
chr1	16360001	16600000	A.1.1.2.2.1.2.1.2.1	0.881562881562882	.	16360001	16600000	#FF0000	1	1
chr1	16600001	16800000	A.1.1.2.2.1.2.1.2.2.2	0.879120879120879	.	16600001	16800000	#FF0000	1	1
chr1	16800001	17080000	A.1.2.1.2.1.2.2.1.1.2.2.2	0.769230769230769	.	16800001	17080000	#FF4848	1	0.875
chr1	17080001	17120000	A.2.1.1.2.2.2.1.1.2.2	0.545787545787546	.	17080001	17120000	#FF9191	1	0.75
chr1	17160001	17240000	A.2.1.1.2.2.2.1.1.2.2	0.545787545787546	.	17160001	17240000	#FF9191	1	0.75
chr1	17240001	17400000	A.1.2.1.2.2.1.1.1	0.761904761904762	.	17240001	17400000	#FF4848	1	0.875
chr1	17400001	17960000	A.1.2.1.2.1.1.2.1.1	0.781440781440781	.	17400001	17960000	#FF4848	1	0.875
chr1	17960001	18280000	A.2.1.2.2.2.2.1.1.1	0.495726495726496	.	17960001	18280000	#FF9191	1	0.75
chr1	18280001	18560000	A.2.2.2.1.2.1.1.1	0.413919413919414	.	18280001	18560000	#FFDADA	1	0.625
chr1	18560001	18960000	A.2.2.1.1.2.2.2.2.1	0.456654456654457	.	18560001	18960000	#FFDADA	1	0.625
chr1	18960001	19240000	A.1.2.1.2.2.2.2.2.1	0.748473748473748	.	18960001	19240000	#FF4848	1	0.875
chr1	19240001	19400000	A.1.2.2.1.2.1.1.1.1.2.1.2	0.710622710622711	.	19240001	19400000	#FF4848	1	0.875
chr1	19400001	19640000	A.1.2.2.1.2.1.1.1.2.1	0.706959706959707	.	19400001	19640000	#FF4848	1	0.875
chr1	19640001	19920000	A.2.1.1.2.2.1.2.2.1	0.551892551892552	.	19640001	19920000	#FF9191	1	0.75
chr1	19920001	20280000	A.2.2.1.1.2.2.2.1.1.1	0.46031746031746	.	19920001	20280000	#FFDADA	1	0.625
chr1	20280001	20520000	B.1.1.1.2.1.1.1	0.330891330891331	.	20280001	20520000	#DADAFF	1	0.5
chr1	20520001	20800000	A.2.2.1.1.2.2.2.1.1.2	0.459096459096459	.	20520001	20800000	#FFDADA	1	0.625
chr1	20800001	21040000	A.1.2.2.2.2.1.1.2	0.633699633699634	.	20800001	21040000	#FF4848	1	0.875
chr1	21040001	21120000	A.1.2.2.2.2.1.2.2.1.2	0.63003663003663	.	21040001	21120000	#FF4848	1	0.875
chr1	21120001	21200000	A.2.1.1.2.2.2.1.1.1.1	0.549450549450549	.	21120001	21200000	#FF9191	1	0.75
chr1	21200001	21560000	A.1.2.2.2.2.1.2.1	0.632478632478632	.	21200001	21560000	#FF4848	1	0.875
chr1	21560001	21720000	A.1.2.1.2.2.1.2.2.2	0.757020757020757	.	21560001	21720000	#FF4848	1	0.875
chr1	21720001	21840000	A.2.1.2.2.2.1.1.2.2	0.499389499389499	.	21720001	21840000	#FF9191	1	0.75
chr1	21840001	22400000	A.1.1.2.1.2.2.1.1.1	0.920634920634921	.	21840001	22400000	#FF0000	1	1
chr1	22400001	23040000	A.1.2.2.1.2.2.1.1.2	0.691086691086691	.	22400001	23040000	#FF4848	1	0.875
chr1	23040001	23280000	A.2.1.1.2.1.1.1.1	0.572649572649573	.	23040001	23280000	#FF9191	1	0.75
chr1	23280001	23640000	A.1.2.1.2.1.1.1.1.1.2.1	0.788766788766789	.	23280001	23640000	#FF4848	1	0.875
chr1	23640001	23840000	A.1.2.1.2.1.1.1.1.1.1.1	0.791208791208791	.	23640001	23840000	#FF4848	1	0.875
chr1	23840001	24000000	A.1.2.1.2.1.2.2.2.2.1	0.765567765567766	.	23840001	24000000	#FF4848	1	0.875
chr1	24000001	24240000	A.1.2.1.2.1.2.2.1.1.1.2	0.772893772893773	.	24000001	24240000	#FF4848	1	0.875
chr1	24240001	24520000	A.1.1.2.2.1.1.1.2.1.2	0.902319902319902	.	24240001	24520000	#FF0000	1	1
chr1	24520001	24760000	A.1.2.2.1.2.1.1.1.1.2.2.1	0.709401709401709	.	24520001	24760000	#FF4848	1	0.875
chr1	24760001	24960000	A.1.2.2.1.2.1.1.2.2.2.2	0.6996336996337	.	24760001	24960000	#FF4848	1	0.875
chr1	24960001	25120000	A.1.2.1.2.2.1.1.2	0.760683760683761	.	24960001	25120000	#FF4848	1	0.875
chr1	25120001	25600000	A.1.1.2.2.1.1.1.2.2.1.2	0.8998778998779	.	25120001	25600000	#FF0000	1	1
chr1	25600001	25720000	A.2.1.2.2.2.1.1.2.1	0.500610500610501	.	25600001	25720000	#FF9191	1	0.75
chr1	25720001	25920000	A.1.2.2.1.2.1.1.1.1.2.1.1	0.711843711843712	.	25720001	25920000	#FF4848	1	0.875
chr1	25920001	26320000	A.1.1.2.1.2.2.1.1.2	0.919413919413919	.	25920001	26320000	#FF0000	1	1
chr1	26320001	26840000	A.1.1.1.2.2.1.2.2.2.2	0.963369963369963	.	26320001	26840000	#FF0000	1	1
chr1	26840001	27000000	A.1.2.1.2.2.1.2.1	0.759462759462759	.	26840001	27000000	#FF4848	1	0.875
chr1	27000001	27520000	A.1.1.2.1.2.2.2.1.1.1	0.916971916971917	.	27000001	27520000	#FF0000	1	1
chr1	27520001	27600000	A.2.1.1.2.1.1.2.1	0.567765567765568	.	27520001	27600000	#FF9191	1	0.75
chr1	27600001	28000000	A.1.1.1.2.2.2.2.1	0.957264957264957	.	27600001	28000000	#FF0000	1	1
chr1	28000001	28160000	A.1.2.2.1.2.1.1.1.1.2.2.2	0.708180708180708	.	28000001	28160000	#FF4848	1	0.875
chr1	28160001	28560000	A.1.2.1.2.1.2.2.2.2.2.2	0.763125763125763	.	28160001	28560000	#FF4848	1	0.875
chr1	28560001	29000000	A.1.1.2.1.2.1.2.1.2	0.923076923076923	.	28560001	29000000	#FF0000	1	1
chr1	29000001	29080000	A.1.2.2.2.2.1.2.2.1.1	0.631257631257631	.	29000001	29080000	#FF4848	1	0.875
chr1	29080001	29520000	A.1.2.1.2.1.1.1.1.1.1.2	0.78998778998779	.	29080001	29520000	#FF4848	1	0.875
chr1	29520001	29640000	A.2.1.1.2.2.2.1.2.1.2	0.543345543345543	.	29520001	29640000	#FF9191	1	0.75
chr1	29640001	29840000	A.2.2.2.1.2.1.2.1	0.41025641025641	.	29640001	29840000	#FFDADA	1	0.625
chr1	29840001	29880000	B.1.1.1.2.2.2.1.2	0.31990231990232	.	29840001	29880000	#DADAFF	1	0.5
chr1	30000001	30120000	B.1.1.1.2.2.2.1.2	0.31990231990232	.	30000001	30120000	#DADAFF	1	0.5
chr1	30120001	30280000	B.1.1.1.2.2.2.1.1	0.321123321123321	.	30120001	30280000	#DADAFF	1	0.5
chr1	30280001	30520000	B.1.1.1.2.1.2.1	0.328449328449328	.	30280001	30520000	#DADAFF	1	0.5
chr1	30520001	30600000	B.1.1.1.2.1.2.2	0.327228327228327	.	30520001	30600000	#DADAFF	1	0.5
chr1	30600001	30800000	A.2.2.2.1.2.1.2.2	0.409035409035409	.	30600001	30800000	#FFDADA	1	0.625
chr1	30800001	30960000	A.2.2.2.1.1.1.2.2	0.417582417582418	.	30800001	30960000	#FFDADA	1	0.625
chr1	30960001	31160000	A.2.2.2.1.2.2.2	0.406593406593407	.	30960001	31160000	#FFDADA	1	0.625
chr1	31160001	31400000	A.1.2.1.2.1.1.1.1.2	0.786324786324786	.	31160001	31400000	#FF4848	1	0.875
chr1	31400001	32040000	A.1.1.2.1.2.2.2.2.2.1	0.907203907203907	.	31400001	32040000	#FF0000	1	1
chr1	32040001	32480000	A.1.1.1.2.2.1.2.2.1	0.965811965811966	.	32040001	32480000	#FF0000	1	1
chr1	32480001	32560000	A.1.2.2.2.2.1.2.2.2	0.628815628815629	.	32480001	32560000	#FF4848	1	0.875
chr1	32560001	32880000	A.1.1.2.1.2.2.2.1.2.2	0.913308913308913	.	32560001	32880000	#FF0000	1	1
chr1	32880001	33040000	A.1.2.2.1.2.1.1.1.2.2.1	0.705738705738706	.	32880001	33040000	#FF4848	1	0.875
chr1	33040001	33280000	A.1.1.2.2.1.1.1.2.2.2.2	0.897435897435897	.	33040001	33280000	#FF0000	1	1
chr1	33280001	33520000	A.1.2.1.2.1.2.2.1.1.2.2.1	0.77045177045177	.	33280001	33520000	#FF4848	1	0.875
chr1	33520001	33920000	A.1.2.2.1.2.1.2.2	0.693528693528694	.	33520001	33920000	#FF4848	1	0.875
chr1	33920001	34320000	B.1.1.1.2.2.1.2	0.322344322344322	.	33920001	34320000	#DADAFF	1	0.5
chr1	34320001	34720000	B.1.1.1.2.2.1.1.1.2	0.324786324786325	.	34320001	34720000	#DADAFF	1	0.5
chr1	34720001	34960000	B.1.2.1.2.1.2.2.1.2	0.235653235653236	.	34720001	34960000	#9191FF	1	0.375
chr1	34960001	35040000	B.1.2.1.2.1.2.2.2.2	0.233211233211233	.	34960001	35040000	#9191FF	1	0.375
chr1	35040001	35240000	B.1.2.1.2.1.2.1	0.239316239316239	.	35040001	35240000	#9191FF	1	0.375
chr1	35240001	35440000	A.2.2.2.1.1.2.1	0.416361416361416	.	35240001	35440000	#FFDADA	1	0.625
chr1	35440001	35640000	A.2.1.1.2.2.2.1.2.2	0.542124542124542	.	35440001	35640000	#FF9191	1	0.75
chr1	35640001	35920000	A.1.2.2.1.2.1.2.1.2.2	0.694749694749695	.	35640001	35920000	#FF4848	1	0.875
chr1	35920001	36040000	A.2.1.2.2.2.1.1.1	0.501831501831502	.	35920001	36040000	#FF9191	1	0.75
chr1	36040001	36200000	A.2.1.1.2.2.2.1.2.1.1	0.544566544566545	.	36040001	36200000	#FF9191	1	0.75
chr1	36200001	36600000	A.1.2.1.2.1.2.1	0.776556776556777	.	36200001	36600000	#FF4848	1	0.875
chr1	36600001	36800000	A.1.1.2.1.2.2.2.1.2.1	0.914529914529915	.	36600001	36800000	#FF0000	1	1
chr1	36800001	36960000	A.1.2.2.1.2.1.1.1.1.1	0.713064713064713	.	36800001	36960000	#FF4848	1	0.875
chr1	36960001	37360000	A.2.2.2.1.2.1.1.2.1	0.412698412698413	.	36960001	37360000	#FFDADA	1	0.625
chr1	37360001	37600000	B.1.1.1.2.2.1.1.2	0.323565323565324	.	37360001	37600000	#DADAFF	1	0.5
chr1	37600001	37920000	B.1.1.2.2.1.1.1	0.290598290598291	.	37600001	37920000	#DADAFF	1	0.5
chr1	37920001	38280000	A.2.1.1.2.2.1.2.1	0.553113553113553	.	37920001	38280000	#FF9191	1	0.75
chr1	38280001	38520000	A.2.1.1.2.1.1.2.2.1	0.566544566544567	.	38280001	38520000	#FF9191	1	0.75
chr1	38520001	38880000	A.2.2.2.1.2.1.1.2.2	0.411477411477411	.	38520001	38880000	#FFDADA	1	0.625
chr1	38880001	39320000	A.2.2.1.1.2.2.2.2.2	0.455433455433455	.	38880001	39320000	#FFDADA	1	0.625
chr1	39320001	39720000	A.1.1.2.2.1.2.1.1.1.2.1.1	0.888888888888889	.	39320001	39720000	#FF0000	1	1
chr1	39720001	40000000	A.1.1.2.2.1.2.1.1.1.2.2.2	0.885225885225885	.	39720001	40000000	#FF0000	1	1
chr1	40000001	40280000	A.1.2.1.2.1.1.1.2.2.2	0.782661782661783	.	40000001	40280000	#FF4848	1	0.875
chr1	40280001	40520000	A.1.1.2.2.1.1.1.2.2.1.1	0.901098901098901	.	40280001	40520000	#FF0000	1	1
chr1	40520001	40680000	A.1.2.2.1.2.1.2.1.1.1	0.698412698412698	.	40520001	40680000	#FF4848	1	0.875
chr1	40680001	40920000	A.1.2.2.1.2.1.2.1.2.1	0.695970695970696	.	40680001	40920000	#FF4848	1	0.875
chr1	40920001	41120000	A.2.1.1.2.1.1.2.2.2	0.565323565323565	.	40920001	41120000	#FF9191	1	0.75
chr1	41120001	41480000	A.1.1.2.1.2.2.2.2.2.2	0.905982905982906	.	41120001	41480000	#FF0000	1	1
chr1	41480001	41720000	A.1.2.2.1.2.1.1.2.2.1	0.702075702075702	.	41480001	41720000	#FF4848	1	0.875
chr1	41720001	41960000	A.1.2.1.2.1.1.2.1.2	0.78021978021978	.	41720001	41960000	#FF4848	1	0.875
chr1	41960001	42240000	A.2.1.2.2.2.2.1.2	0.493284493284493	.	41960001	42240000	#FF9191	1	0.75
chr1	42240001	42480000	B.1.1.1.2.2.1.1.1.1	0.326007326007326	.	42240001	42480000	#DADAFF	1	0.5
chr1	42480001	42600000	B.1.1.1.2.1.1.2	0.32967032967033	.	42480001	42600000	#DADAFF	1	0.5
chr1	42600001	43120000	A.2.1.2.2.1.1.1.2.1	0.516483516483517	.	42600001	43120000	#FF9191	1	0.75
chr1	43120001	43680000	A.1.1.2.1.2.1.1.1	0.926739926739927	.	43120001	43680000	#FF0000	1	1
chr1	43680001	43880000	A.1.1.2.2.1.2.1.1.2.1	0.884004884004884	.	43680001	43880000	#FF0000	1	1
chr1	43880001	44200000	A.1.1.2.2.1.1.1.2.2.2.1	0.898656898656899	.	43880001	44200000	#FF0000	1	1
chr1	44200001	44520000	A.1.1.2.2.1.2.1.1.2.2	0.882783882783883	.	44200001	44520000	#FF0000	1	1
chr1	44520001	45120000	A.1.1.1.2.2.1.1	0.970695970695971	.	44520001	45120000	#FF0000	1	1
chr1	45120001	45320000	A.1.1.2.1.2.2.2.2.1.2.1.1	0.910866910866911	.	45120001	45320000	#FF0000	1	1
chr1	45320001	45480000	A.1.2.1.2.2.2.1.2.2	0.752136752136752	.	45320001	45480000	#FF4848	1	0.875
chr1	45480001	45680000	A.2.2.1.1.2.1.1.1.1	0.473748473748474	.	45480001	45680000	#FFDADA	1	0.625
chr1	45680001	45960000	A.1.2.2.1.2.1.2.1.1.2	0.697191697191697	.	45680001	45960000	#FF4848	1	0.875
chr1	45960001	46120000	A.1.1.2.1.2.2.2.2.1.2.1.2	0.90964590964591	.	45960001	46120000	#FF0000	1	1
chr1	46120001	46440000	A.1.1.2.1.2.1.1.2	0.925518925518926	.	46120001	46440000	#FF0000	1	1
chr1	46440001	46840000	A.1.1.1.1.2.2.2.2.2	0.981684981684982	.	46440001	46840000	#FF0000	1	1
chr1	46840001	47200000	A.1.1.2.2.2.2.1.1.2	0.854700854700855	.	46840001	47200000	#FF0000	1	1
chr1	47200001	47640000	B.1.1.2.2.1.1.2	0.289377289377289	.	47200001	47640000	#DADAFF	1	0.5
chr1	47640001	47840000	A.1.2.2.1.1.2.2.2.2.1	0.715506715506716	.	47640001	47840000	#FF4848	1	0.875
chr1	47840001	48200000	A.1.2.2.2.1.1.2.1.1.1	0.665445665445665	.	47840001	48200000	#FF4848	1	0.875
chr1	48200001	48560000	A.2.1.2.1.1.2	0.534798534798535	.	48200001	48560000	#FF9191	1	0.75
chr1	48560001	48760000	B.1.2.1.2.2.2.2.2	0.224664224664225	.	48560001	48760000	#9191FF	1	0.375
chr1	48760001	48960000	B.2.1.1.1.1.1.2.2.2	0.178266178266178	.	48760001	48960000	#4848FF	1	0.25
chr1	48960001	49360000	B.2.1.2.1.2.2.1.1	0.10989010989011	.	48960001	49360000	#4848FF	1	0.25
chr1	49360001	49600000	B.2.2.2.2.2.1.1	0.00366300366300366	.	49360001	49600000	#0000FF	1	0.125
chr1	49600001	49680000	B.2.2.1.1.2.2.1.2	0.0561660561660562	.	49600001	49680000	#0000FF	1	0.125
chr1	49680001	50080000	B.2.2.2.2.2.2	0.00122100122100122	.	49680001	50080000	#0000FF	1	0.125
chr1	50080001	50320000	B.2.2.2.1.1.2.1.2	0.0207570207570208	.	50080001	50320000	#0000FF	1	0.125
chr1	50320001	50800000	B.2.2.2.2.2.1.2	0.00244200244200244	.	50320001	50800000	#0000FF	1	0.125
chr1	50800001	51080000	B.2.1.2.2.2.2.1	0.0769230769230769	.	50800001	51080000	#4848FF	1	0.25
chr1	51080001	51360000	B.2.1.1.1.1.1.2.2.1	0.179487179487179	.	51080001	51360000	#4848FF	1	0.25
chr1	51360001	51480000	B.1.2.1.1.1.2.1.1	0.275946275946276	.	51360001	51480000	#9191FF	1	0.375
chr1	51480001	51680000	B.2.1.1.1.1.1.2.1	0.180708180708181	.	51480001	51680000	#4848FF	1	0.25
chr1	51680001	51960000	A.2.1.1.1.1.2.1.1.1	0.599511599511599	.	51680001	51960000	#FF9191	1	0.75
chr1	51960001	52280000	A.1.2.1.1.1.2.1.2.1.1	0.82051282051282	.	51960001	52280000	#FF4848	1	0.875
chr1	52280001	52480000	A.1.1.2.2.2.2.1.2.1.2	0.852258852258852	.	52280001	52480000	#FF0000	1	1
chr1	52480001	52800000	A.1.1.2.1.1.1.2.1.1.1	0.94993894993895	.	52480001	52800000	#FF0000	1	1
chr1	52800001	53240000	A.1.1.1.1.2.2.1	0.986568986568987	.	52800001	53240000	#FF0000	1	1
chr1	53240001	53480000	A.1.2.1.1.1.1.1.1.1.2	0.843711843711844	.	53240001	53480000	#FF4848	1	0.875
chr1	53480001	53720000	A.1.1.2.1.1.1.2.2.1.1	0.946275946275946	.	53480001	53720000	#FF0000	1	1
chr1	53720001	53880000	A.1.1.2.2.2.1.1.1.2.2	0.870573870573871	.	53720001	53880000	#FF0000	1	1
chr1	53880001	54200000	A.1.1.2.2.2.1.1.1.2.1.1	0.873015873015873	.	53880001	54200000	#FF0000	1	1
chr1	54200001	54480000	A.1.1.2.2.1.1.1.1	0.904761904761905	.	54200001	54480000	#FF0000	1	1
chr1	54480001	54640000	A.1.2.1.2.2.2.2.1.1	0.750915750915751	.	54480001	54640000	#FF4848	1	0.875
chr1	54640001	54800000	A.1.2.2.2.2.2.1.2.2.2	0.619047619047619	.	54640001	54800000	#FF4848	1	0.875
chr1	54800001	55320000	A.1.1.2.1.1.1.1.1.1	0.954822954822955	.	54800001	55320000	#FF0000	1	1
chr1	55320001	55560000	A.1.2.1.1.1.1.1.1.1.1.2	0.844932844932845	.	55320001	55560000	#FF4848	1	0.875
chr1	55560001	55680000	A.1.2.1.2.2.2.1.1.2	0.754578754578755	.	55560001	55680000	#FF4848	1	0.875
chr1	55680001	55960000	A.1.2.1.1.1.1.1.1.2.1	0.842490842490842	.	55680001	55960000	#FF4848	1	0.875
chr1	55960001	56280000	A.1.1.2.2.2.1.1.1.1.1	0.875457875457875	.	55960001	56280000	#FF0000	1	1
chr1	56280001	56600000	A.1.2.1.1.2.2.2.1.1.1.2	0.797313797313797	.	56280001	56600000	#FF4848	1	0.875
chr1	56600001	56760000	A.2.1.1.2.1.1.1.2.1.1	0.571428571428571	.	56600001	56760000	#FF9191	1	0.75
chr1	56760001	57000000	A.1.2.1.1.2.2.2.1.1.1.1	0.798534798534799	.	56760001	57000000	#FF4848	1	0.875
chr1	57000001	57280000	A.1.2.1.1.1.1.1.1.2.2	0.841269841269841	.	57000001	57280000	#FF4848	1	0.875
chr1	57280001	57560000	A.1.2.2.2.1.1.2.2.1.1.1	0.661782661782662	.	57280001	57560000	#FF4848	1	0.875
chr1	57560001	57720000	A.2.1.2.2.1.1.1.1	0.517704517704518	.	57560001	57720000	#FF9191	1	0.75
chr1	57720001	58000000	A.2.1.2.2.1.2.1.1	0.509157509157509	.	57720001	58000000	#FF9191	1	0.75
chr1	58000001	58080000	A.2.1.2.2.1.2.1.2.2	0.506715506715507	.	58000001	58080000	#FF9191	1	0.75
chr1	58080001	58760000	A.2.2.1.1.2.2.1.2	0.461538461538462	.	58080001	58760000	#FFDADA	1	0.625
chr1	58760001	58960000	A.2.2.2.2.1.2.1.2.1	0.390720390720391	.	58760001	58960000	#FFDADA	1	0.625
chr1	58960001	59240000	A.1.2.2.1.1.2.2.1.1.1	0.724053724053724	.	58960001	59240000	#FF4848	1	0.875
chr1	59240001	59480000	A.1.1.2.2.2.1.1.1.1.2	0.874236874236874	.	59240001	59480000	#FF0000	1	1
chr1	59480001	59800000	A.1.2.1.1.1.1.1.2.2.2	0.833943833943834	.	59480001	59800000	#FF4848	1	0.875
chr1	59800001	60000000	A.1.2.2.2.1.1.1.1.1.2	0.677655677655678	.	59800001	60000000	#FF4848	1	0.875
chr1	60000001	60280000	A.1.2.2.1.1.2.2.1.2	0.72039072039072	.	60000001	60280000	#FF4848	1	0.875
chr1	60280001	60400000	A.2.2.1.1.2.1.2.1	0.468864468864469	.	60280001	60400000	#FFDADA	1	0.625
chr1	60400001	60760000	B.1.2.2.1.1.2	0.21978021978022	.	60400001	60760000	#9191FF	1	0.375
chr1	60760001	61280000	B.2.1.2.1.2.2.2.2	0.106227106227106	.	60760001	61280000	#4848FF	1	0.25
chr1	61280001	61720000	A.2.1.1.1.2.2.2.1.2.2	0.575091575091575	.	61280001	61720000	#FF9191	1	0.75
chr1	61720001	61880000	A.2.1.1.1.2.2.2.1.2.1	0.576312576312576	.	61720001	61880000	#FF9191	1	0.75
chr1	61880001	62160000	A.2.2.1.1.2.1.2.2	0.467643467643468	.	61880001	62160000	#FFDADA	1	0.625
chr1	62160001	62400000	A.2.1.2.1.2.1.2.1.2.2	0.527472527472527	.	62160001	62400000	#FF9191	1	0.75
chr1	62400001	62640000	A.2.1.1.1.2.2.2.1.1.2	0.577533577533577	.	62400001	62640000	#FF9191	1	0.75
chr1	62640001	62960000	A.1.1.2.2.2.2.1.2.2	0.851037851037851	.	62640001	62960000	#FF0000	1	1
chr1	62960001	63240000	A.1.2.2.1.1.2.2.2.1.1.1	0.719169719169719	.	62960001	63240000	#FF4848	1	0.875
chr1	63240001	64000000	A.2.1.1.1.2.2.2.2	0.573870573870574	.	63240001	64000000	#FF9191	1	0.75
chr1	64000001	64240000	A.1.2.2.1.1.2.2.1.1.2.2	0.721611721611722	.	64000001	64240000	#FF4848	1	0.875
chr1	64240001	64400000	A.1.2.1.1.2.2.2.1.1.2	0.796092796092796	.	64240001	64400000	#FF4848	1	0.875
chr1	64400001	64640000	A.2.1.1.1.1.1.2.1.1.1.2.1	0.606837606837607	.	64400001	64640000	#FF9191	1	0.75
chr1	64640001	64840000	A.2.1.1.1.1.1.2.1.1.1.2.2	0.605616605616606	.	64640001	64840000	#FF9191	1	0.75
chr1	64840001	64920000	A.2.1.2.2.1.2.2.1.1	0.505494505494505	.	64840001	64920000	#FF9191	1	0.75
chr1	64920001	65160000	A.1.2.1.1.1.1.1.2.2.1	0.835164835164835	.	64920001	65160000	#FF4848	1	0.875
chr1	65160001	65760000	A.1.2.1.1.2.2.1.1	0.803418803418803	.	65160001	65760000	#FF4848	1	0.875
chr1	65760001	65960000	A.2.1.1.1.1.2.2.2.1	0.592185592185592	.	65760001	65960000	#FF9191	1	0.75
chr1	65960001	66200000	A.2.1.1.1.1.2.2.2.2	0.590964590964591	.	65960001	66200000	#FF9191	1	0.75
chr1	66200001	66640000	B.1.2.1.1.1.2.2.1	0.272283272283272	.	66200001	66640000	#9191FF	1	0.375
chr1	66640001	67000000	A.2.2.2.2.2.1.2.2	0.373626373626374	.	66640001	67000000	#FFDADA	1	0.625
chr1	67000001	67240000	A.2.2.1.1.1.2.1.2.2	0.47985347985348	.	67000001	67240000	#FFDADA	1	0.625
chr1	67240001	67400000	A.1.2.2.2.1.2.2.2.2.2.2	0.637362637362637	.	67240001	67400000	#FF4848	1	0.875
chr1	67400001	67800000	A.1.2.1.1.1.2.1.2.1.2	0.819291819291819	.	67400001	67800000	#FF4848	1	0.875
chr1	67800001	67960000	A.1.2.1.1.2.2.1.2.1.2	0.800976800976801	.	67800001	67960000	#FF4848	1	0.875
chr1	67960001	68240000	A.1.2.1.1.2.2.1.2.1.1	0.802197802197802	.	67960001	68240000	#FF4848	1	0.875
chr1	68240001	68480000	A.2.1.2.1.2.1.2.1.1.1	0.531135531135531	.	68240001	68480000	#FF9191	1	0.75
chr1	68480001	68600000	B.1.1.1.1.1.2.2.2	0.349206349206349	.	68480001	68600000	#DADAFF	1	0.5
chr1	68600001	68800000	A.2.1.1.1.1.2.2.1.1	0.595848595848596	.	68600001	68800000	#FF9191	1	0.75
chr1	68800001	68960000	B.1.1.1.1.2.1.2.1.2	0.344322344322344	.	68800001	68960000	#DADAFF	1	0.5
chr1	68960001	69320000	B.2.1.2.1.2.1.2.1.2.2	0.115995115995116	.	68960001	69320000	#4848FF	1	0.25
chr1	69320001	69480000	B.1.2.2.2.1.1.2.1.1	0.201465201465201	.	69320001	69480000	#9191FF	1	0.375
chr1	69480001	69880000	B.2.1.1.1.2.1.1.1	0.172161172161172	.	69480001	69880000	#4848FF	1	0.25
chr1	69880001	70040000	B.1.2.2.1.2.1.1.2.2	0.214896214896215	.	69880001	70040000	#9191FF	1	0.375
chr1	70040001	70240000	B.2.1.1.2.2.1.2	0.147741147741148	.	70040001	70240000	#4848FF	1	0.25
chr1	70240001	70640000	B.2.2.1.1.2.1.2.2.1	0.0598290598290598	.	70240001	70640000	#0000FF	1	0.125
chr1	70640001	70920000	A.2.2.1.2.1.2.2.2	0.435897435897436	.	70640001	70920000	#FFDADA	1	0.625
chr1	70920001	71400000	B.2.1.2.2.2.1.1.2.2.1	0.0818070818070818	.	70920001	71400000	#4848FF	1	0.25
chr1	71400001	71560000	B.2.1.1.1.2.2.2	0.164835164835165	.	71400001	71560000	#4848FF	1	0.25
chr1	71560001	71960000	B.2.2.2.1.1.1.1.2	0.0268620268620269	.	71560001	71960000	#0000FF	1	0.125
chr1	71960001	72160000	B.2.2.1.1.2.2.2.2.1.2	0.0525030525030525	.	71960001	72160000	#0000FF	1	0.125
chr1	72160001	72520000	B.2.2.1.2.2.1.1.1	0.032967032967033	.	72160001	72520000	#0000FF	1	0.125
chr1	72520001	72840000	B.2.2.2.1.1.1.1.1	0.0280830280830281	.	72520001	72840000	#0000FF	1	0.125
chr1	72840001	73080000	B.2.2.2.1.1.2.2	0.0195360195360195	.	72840001	73080000	#0000FF	1	0.125
chr1	73080001	73280000	B.2.2.1.2.2.2	0.0293040293040293	.	73080001	73280000	#0000FF	1	0.125
chr1	73280001	73400000	B.2.1.1.2.2.2	0.146520146520147	.	73280001	73400000	#4848FF	1	0.25
chr1	73400001	73720000	B.2.2.1.2.2.1.1.2	0.0317460317460317	.	73400001	73720000	#0000FF	1	0.125
chr1	73720001	73880000	B.2.1.2.1.2.1.2.2.2.2	0.111111111111111	.	73720001	73880000	#4848FF	1	0.25
chr1	73880001	74640000	B.2.2.2.2.1.1.2	0.00854700854700855	.	73880001	74640000	#0000FF	1	0.125
chr1	74640001	74800000	B.2.1.2.2.2.1.1.1.1	0.0854700854700855	.	74640001	74800000	#4848FF	1	0.25
chr1	74800001	74920000	B.1.2.2.1.2.1.1.2.1	0.216117216117216	.	74800001	74920000	#9191FF	1	0.375
chr1	74920001	75160000	B.2.1.2.2.2.1.1.2.2.2	0.0805860805860806	.	74920001	75160000	#4848FF	1	0.25
chr1	75160001	75520000	B.2.2.1.1.2.1.2.1	0.061050061050061	.	75160001	75520000	#0000FF	1	0.125
chr1	75520001	75680000	B.2.1.1.2.2.1.1.1	0.151404151404151	.	75520001	75680000	#4848FF	1	0.25
chr1	75680001	76080000	B.2.1.2.1.2.1.2.2.1.1	0.114774114774115	.	75680001	76080000	#4848FF	1	0.25
chr1	76080001	76280000	B.1.1.2.1.1.1.1.2.1	0.312576312576313	.	76080001	76280000	#DADAFF	1	0.5
chr1	76280001	76440000	B.2.1.1.1.2.2.1.2	0.166056166056166	.	76280001	76440000	#4848FF	1	0.25
chr1	76440001	76600000	B.1.1.2.1.2.1.1.1	0.301587301587302	.	76440001	76600000	#DADAFF	1	0.5
chr1	76600001	76800000	B.1.2.1.1.2.2.1.2.1	0.249084249084249	.	76600001	76800000	#9191FF	1	0.375
chr1	76800001	77240000	B.2.2.1.1.2.1.1.2	0.0622710622710623	.	76800001	77240000	#0000FF	1	0.125
chr1	77240001	77320000	B.1.2.2.2.1.1.2.1.2.2	0.199023199023199	.	77240001	77320000	#9191FF	1	0.375
chr1	77320001	77680000	B.2.1.1.1.2.1.2.2	0.168498168498169	.	77320001	77680000	#4848FF	1	0.25
chr1	77680001	78000000	B.1.2.1.1.2.2.1.1.2.2	0.25030525030525	.	77680001	78000000	#9191FF	1	0.375
chr1	78000001	78480000	A.1.2.2.1.1.2.1.2.1.2.2	0.726495726495726	.	78000001	78480000	#FF4848	1	0.875
chr1	78480001	79040000	B.2.2.1.1.2.1.2.2.2	0.0586080586080586	.	78480001	79040000	#0000FF	1	0.125
chr1	79040001	79240000	B.2.2.1.1.2.2.2.2.1.1	0.0537240537240537	.	79040001	79240000	#0000FF	1	0.125
chr1	79240001	79400000	B.2.1.2.1.2.1.1.1.1	0.124542124542125	.	79240001	79400000	#4848FF	1	0.25
chr1	79400001	79640000	B.2.1.2.2.2.1.1.2.1	0.083028083028083	.	79400001	79640000	#4848FF	1	0.25
chr1	79640001	80000000	B.2.1.2.1.2.1.1.2.2	0.120879120879121	.	79640001	80000000	#4848FF	1	0.25
chr1	80000001	80360000	B.1.1.2.1.1.2.1.1	0.306471306471306	.	80000001	80360000	#DADAFF	1	0.5
chr1	80360001	80600000	B.1.2.2.2.1.1.1.1	0.203907203907204	.	80360001	80600000	#9191FF	1	0.375
chr1	80600001	80760000	B.1.2.2.2.1.1.1.2	0.202686202686203	.	80600001	80760000	#9191FF	1	0.375
chr1	80760001	80960000	B.2.1.2.1.2.1.1.1.2	0.123321123321123	.	80760001	80960000	#4848FF	1	0.25
chr1	80960001	81160000	B.2.1.1.2.2.1.1.2.2	0.148962148962149	.	80960001	81160000	#4848FF	1	0.25
chr1	81160001	81280000	B.2.1.1.1.2.2.1.1	0.167277167277167	.	81160001	81280000	#4848FF	1	0.25
chr1	81280001	81480000	B.2.1.2.1.2.1.1.2.1	0.122100122100122	.	81280001	81480000	#4848FF	1	0.25
chr1	81480001	81720000	B.1.2.2.2.1.1.2.1.2.1	0.2002442002442	.	81480001	81720000	#9191FF	1	0.375
chr1	81720001	82200000	A.2.2.1.2.1.2.1.1.1.1	0.444444444444444	.	81720001	82200000	#FFDADA	1	0.625
chr1	82200001	82640000	A.2.2.1.2.1.2.1.1.1.2	0.443223443223443	.	82200001	82640000	#FFDADA	1	0.625
chr1	82640001	82720000	A.2.2.2.2.2.2.2.2.1.1	0.367521367521368	.	82640001	82720000	#FFDADA	1	0.625
chr1	82720001	82960000	A.2.2.2.2.2.2.2.2.1.2.1	0.366300366300366	.	82720001	82960000	#FFDADA	1	0.625
chr1	82960001	83280000	B.1.1.2.1.2.1.2	0.299145299145299	.	82960001	83280000	#DADAFF	1	0.5
chr1	83280001	83600000	B.1.1.2.1.1.2.1.2	0.305250305250305	.	83280001	83600000	#DADAFF	1	0.5
chr1	83600001	83960000	B.1.1.1.1.2.2.1.1.2.2	0.336996336996337	.	83600001	83960000	#DADAFF	1	0.5
chr1	83960001	84400000	A.2.2.1.2.1.2.1.1.2	0.442002442002442	.	83960001	84400000	#FFDADA	1	0.625
chr1	84400001	84560000	A.2.1.2.1.2.1.2.2.2.2	0.523809523809524	.	84400001	84560000	#FF9191	1	0.75
chr1	84560001	84960000	A.2.2.2.2.2.1.2.1.1	0.376068376068376	.	84560001	84960000	#FFDADA	1	0.625
chr1	84960001	85200000	A.1.2.2.2.1.2.2.2.2.2.1	0.638583638583639	.	84960001	85200000	#FF4848	1	0.875
chr1	85200001	85480000	A.2.1.2.1.2.1.2.2.1	0.526251526251526	.	85200001	85480000	#FF9191	1	0.75
chr1	85480001	85760000	A.2.1.1.1.1.2.2.1.2.2	0.593406593406593	.	85480001	85760000	#FF9191	1	0.75
chr1	85760001	85960000	B.1.1.2.1.2.1.1.2	0.3003663003663	.	85760001	85960000	#DADAFF	1	0.5
chr1	85960001	86080000	A.2.2.1.1.1.2.2.1.2.2	0.476190476190476	.	85960001	86080000	#FFDADA	1	0.625
chr1	86080001	86480000	B.1.2.2.2.1.1.2.2.2	0.196581196581197	.	86080001	86480000	#9191FF	1	0.375
chr1	86480001	86840000	B.1.2.2.1.2.1.1.1.1	0.218559218559219	.	86480001	86840000	#9191FF	1	0.375
chr1	86840001	87160000	A.2.2.1.2.1.2.1.2.2.1	0.43956043956044	.	86840001	87160000	#FFDADA	1	0.625
chr1	87160001	87480000	A.1.2.1.1.1.2.1.1.2.1	0.822954822954823	.	87160001	87480000	#FF4848	1	0.875
chr1	87480001	87760000	A.2.1.2.1.1.1.2.1	0.537240537240537	.	87480001	87760000	#FF9191	1	0.75
chr1	87760001	88000000	A.2.1.1.1.2.2.1.1.2	0.581196581196581	.	87760001	88000000	#FF9191	1	0.75
chr1	88000001	88360000	A.2.1.2.1.2.1.2.1.1.2	0.52991452991453	.	88000001	88360000	#FF9191	1	0.75
chr1	88360001	88640000	B.1.1.1.1.1.2.2.1	0.35042735042735	.	88360001	88640000	#DADAFF	1	0.5
chr1	88640001	88880000	B.1.2.1.1.1.2.1.2.1	0.274725274725275	.	88640001	88880000	#9191FF	1	0.375
chr1	88880001	89080000	A.2.2.2.2.2.2.2.2.2	0.363858363858364	.	88880001	89080000	#FFDADA	1	0.625
chr1	89080001	89560000	A.2.1.1.1.1.2.1.1.2	0.598290598290598	.	89080001	89560000	#FF9191	1	0.75
chr1	89560001	89880000	A.2.2.1.2.2.1.1.2.1	0.432234432234432	.	89560001	89880000	#FFDADA	1	0.625
chr1	89880001	90240000	A.2.1.2.1.2.1.2.1.2.1	0.528693528693529	.	89880001	90240000	#FF9191	1	0.75
chr1	90240001	90520000	A.2.1.1.1.2.2.1.1.1	0.582417582417582	.	90240001	90520000	#FF9191	1	0.75
chr1	90520001	90800000	B.1.2.1.1.1.2.1.2.2	0.273504273504274	.	90520001	90800000	#9191FF	1	0.375
chr1	90800001	91160000	B.2.1.1.1.2.1.2.1	0.16971916971917	.	90800001	91160000	#4848FF	1	0.25
chr1	91160001	91600000	A.2.2.1.2.2.1.1.1.2	0.433455433455433	.	91160001	91600000	#FFDADA	1	0.625
chr1	91600001	91840000	B.1.1.1.1.2.1.2.2.2	0.340659340659341	.	91600001	91840000	#DADAFF	1	0.5
chr1	91840001	92000000	B.1.1.1.1.2.1.2.2.1.2	0.341880341880342	.	91840001	92000000	#DADAFF	1	0.5
chr1	92000001	92160000	A.2.2.1.1.1.2.1.2.1	0.481074481074481	.	92000001	92160000	#FFDADA	1	0.625
chr1	92160001	92360000	A.2.2.1.2.2.1.1.2.2	0.431013431013431	.	92160001	92360000	#FFDADA	1	0.625
chr1	92360001	92720000	B.1.1.1.1.2.1.2.2.1.1	0.343101343101343	.	92360001	92720000	#DADAFF	1	0.5
chr1	92720001	92960000	A.2.2.1.2.2.1.1.1.1	0.434676434676435	.	92720001	92960000	#FFDADA	1	0.625
chr1	92960001	93240000	A.2.2.2.2.1.2.1.1.2	0.391941391941392	.	92960001	93240000	#FFDADA	1	0.625
chr1	93240001	93560000	A.1.2.2.1.1.2.2.2.1.1.2	0.717948717948718	.	93240001	93560000	#FF4848	1	0.875
chr1	93560001	93680000	A.1.2.2.2.1.2.2.1.2.2	0.64957264957265	.	93560001	93680000	#FF4848	1	0.875
chr1	93680001	94080000	A.1.2.2.1.1.2.2.2.1.2	0.716727716727717	.	93680001	94080000	#FF4848	1	0.875
chr1	94080001	94320000	A.1.2.2.1.1.2.2.1.1.2.1	0.722832722832723	.	94080001	94320000	#FF4848	1	0.875
chr1	94320001	94480000	A.2.1.1.1.2.2.2.1.1.1	0.578754578754579	.	94320001	94480000	#FF9191	1	0.75
chr1	94480001	94880000	A.1.2.1.1.1.1.1.2.1.1	0.84004884004884	.	94480001	94880000	#FF4848	1	0.875
chr1	94880001	95040000	A.1.2.2.2.1.2.2.2.1.1.2	0.645909645909646	.	94880001	95040000	#FF4848	1	0.875
chr1	95040001	95320000	A.1.2.1.1.2.2.1.2.2	0.7997557997558	.	95040001	95320000	#FF4848	1	0.875
chr1	95320001	95440000	A.1.2.1.1.1.2.1.1.2.2	0.821733821733822	.	95320001	95440000	#FF4848	1	0.875
chr1	95440001	95720000	A.1.2.2.1.1.2.1.1.2.1.1	0.733821733821734	.	95440001	95720000	#FF4848	1	0.875
chr1	95720001	96480000	B.1.1.1.1.1.2.1.2	0.351648351648352	.	95720001	96480000	#DADAFF	1	0.5
chr1	96480001	96680000	A.2.2.2.2.2.2.2.2.1.2.2	0.365079365079365	.	96480001	96680000	#FFDADA	1	0.625
chr1	96680001	97200000	A.2.2.2.2.2.1.1.1	0.378510378510378	.	96680001	97200000	#FFDADA	1	0.625
chr1	97200001	97320000	A.2.2.1.2.1.2.1.2.2.2	0.438339438339438	.	97200001	97320000	#FFDADA	1	0.625
chr1	97320001	97560000	A.2.2.2.2.2.2.2.1	0.368742368742369	.	97320001	97560000	#FFDADA	1	0.625
chr1	97560001	97960000	B.2.1.2.1.2.1.2.2.2.1	0.112332112332112	.	97560001	97960000	#4848FF	1	0.25
chr1	97960001	98200000	B.1.2.1.1.2.2.1.1.1	0.252747252747253	.	97960001	98200000	#9191FF	1	0.375
chr1	98200001	98560000	B.2.1.2.1.2.1.2.1.1.1	0.11965811965812	.	98200001	98560000	#4848FF	1	0.25
chr1	98560001	98880000	B.2.2.1.1.2.2.2.1	0.0549450549450549	.	98560001	98880000	#0000FF	1	0.125
chr1	98880001	99000000	B.2.1.1.2.2.1.1.2.1	0.15018315018315	.	98880001	99000000	#4848FF	1	0.25
chr1	99000001	99280000	B.2.1.2.1.2.1.2.1.1.2	0.118437118437118	.	99000001	99280000	#4848FF	1	0.25
chr1	99280001	99440000	B.1.2.2.1.2.1.2.1	0.213675213675214	.	99280001	99440000	#9191FF	1	0.375
chr1	99440001	99640000	B.1.2.2.1.2.1.1.1.2	0.217338217338217	.	99440001	99640000	#9191FF	1	0.375
chr1	99640001	99920000	A.2.2.2.2.2.1.1.2	0.377289377289377	.	99640001	99920000	#FFDADA	1	0.625
chr1	99920001	100240000	B.1.1.1.1.2.1.2.1.1	0.345543345543346	.	99920001	100240000	#DADAFF	1	0.5
chr1	100240001	100720000	A.1.2.2.1.1.2.1.2.1.2.1	0.727716727716728	.	100240001	100720000	#FF4848	1	0.875
chr1	100720001	100880000	A.2.1.1.1.1.2.2.1.2.1	0.594627594627595	.	100720001	100880000	#FF9191	1	0.75
chr1	100880001	101040000	A.2.2.1.2.1.2.2.1	0.437118437118437	.	100880001	101040000	#FFDADA	1	0.625
chr1	101040001	101360000	A.2.2.1.1.1.2.2.1.2.1	0.477411477411477	.	101040001	101360000	#FFDADA	1	0.625
chr1	101360001	101600000	A.2.1.2.1.2.1.2.2.2.1	0.525030525030525	.	101360001	101600000	#FF9191	1	0.75
chr1	101600001	101960000	A.2.1.1.1.2.2.1.2	0.57997557997558	.	101600001	101960000	#FF9191	1	0.75
chr1	101960001	102240000	B.2.1.1.1.2.1.1.2	0.170940170940171	.	101960001	102240000	#4848FF	1	0.25
chr1	102240001	102680000	B.2.2.1.2.2.1.2	0.0305250305250305	.	102240001	102680000	#0000FF	1	0.125
chr1	102680001	102880000	B.2.2.1.1.2.2.2.2.2	0.0512820512820513	.	102680001	102880000	#0000FF	1	0.125
chr1	102880001	103320000	B.2.2.2.1.1.1.2.1	0.0256410256410256	.	102880001	103320000	#0000FF	1	0.125
chr1	103320001	103560000	B.2.1.2.2.2.1.1.1.2	0.0842490842490843	.	103320001	103560000	#4848FF	1	0.25
chr1	103560001	103800000	B.2.1.2.1.2.1.2.2.1.2	0.113553113553114	.	103560001	103800000	#4848FF	1	0.25
chr1	103880001	103960000	B.1.2.2.1.2.1.2.2	0.212454212454212	.	103880001	103960000	#9191FF	1	0.375
chr1	104000001	104080000	B.1.2.2.1.2.1.2.2	0.212454212454212	.	104000001	104080000	#9191FF	1	0.375
chr1	104080001	104160000	B.2.2.2.1.1.1.2.2	0.0244200244200244	.	104080001	104160000	#0000FF	1	0.125
chr1	104280001	104680000	B.2.2.2.1.1.1.2.2	0.0244200244200244	.	104280001	104680000	#0000FF	1	0.125
chr1	104680001	104840000	B.2.1.2.2.2.1.2.2	0.0781440781440781	.	104680001	104840000	#4848FF	1	0.25
chr1	104840001	105120000	B.2.2.2.1.1.2.1.1.2	0.021978021978022	.	104840001	105120000	#0000FF	1	0.125
chr1	105120001	105200000	B.2.1.2.2.2.1.2.1	0.0793650793650794	.	105120001	105200000	#4848FF	1	0.25
chr1	105200001	105400000	B.2.2.1.1.2.2.1.1	0.0573870573870574	.	105200001	105400000	#0000FF	1	0.125
chr1	105400001	105800000	B.2.2.2.2.1.2.2.1	0.00610500610500611	.	105400001	105800000	#0000FF	1	0.125
chr1	105800001	106000000	B.2.2.2.1.1.2.1.1.1	0.0231990231990232	.	105800001	106000000	#0000FF	1	0.125
chr1	106000001	106720000	B.2.2.2.2.1.2.2.2	0.00488400488400488	.	106000001	106720000	#0000FF	1	0.125
chr1	106720001	106880000	B.2.2.1.1.2.1.1.1	0.0634920634920635	.	106720001	106880000	#0000FF	1	0.125
chr1	106880001	107440000	B.2.2.2.2.1.1.1	0.00976800976800977	.	106880001	107440000	#0000FF	1	0.125
chr1	107440001	107600000	B.1.2.2.2.1.1.2.2.1	0.197802197802198	.	107440001	107600000	#9191FF	1	0.375
chr1	107600001	108000000	B.2.1.2.2.2.2.2	0.0757020757020757	.	107600001	108000000	#4848FF	1	0.25
chr1	108000001	108320000	B.2.1.2.1.2.1.2.1.2.1	0.117216117216117	.	108000001	108320000	#4848FF	1	0.25
chr1	108320001	108480000	B.1.2.1.1.2.2.1.2.2	0.247863247863248	.	108320001	108480000	#9191FF	1	0.375
chr1	108480001	108680000	B.1.1.1.1.1.2.1.1	0.352869352869353	.	108480001	108680000	#DADAFF	1	0.5
chr1	108680001	108800000	B.1.2.1.1.2.2.1.1.2.1	0.251526251526252	.	108680001	108800000	#9191FF	1	0.375
chr1	108840001	108920000	B.1.2.1.1.2.2.1.1.2.1	0.251526251526252	.	108840001	108920000	#9191FF	1	0.375
chr1	109000001	109240000	A.2.2.2.2.2.1.2.1.2	0.374847374847375	.	109000001	109240000	#FFDADA	1	0.625
chr1	109240001	109640000	A.1.2.1.1.1.2.1.2.2	0.818070818070818	.	109240001	109640000	#FF4848	1	0.875
chr1	109640001	109720000	A.1.2.2.1.1.2.1.1.2.1.2.2	0.731379731379731	.	109640001	109720000	#FF4848	1	0.875
chr1	109720001	110000000	A.1.1.1.2.1.2.2.2.1	0.973137973137973	.	109720001	110000000	#FF0000	1	1
chr1	110000001	110160000	A.1.1.2.1.1.2.1.1.1	0.941391941391941	.	110000001	110160000	#FF0000	1	1
chr1	110160001	110320000	A.1.1.2.2.2.2.1.1.1	0.855921855921856	.	110160001	110320000	#FF0000	1	1
chr1	110320001	110680000	A.1.1.1.2.1.2.2.1	0.974358974358974	.	110320001	110680000	#FF0000	1	1
chr1	110680001	111040000	A.1.2.2.1.1.2.1.1.1	0.735042735042735	.	110680001	111040000	#FF4848	1	0.875
chr1	111040001	111320000	B.1.2.1.1.1.1.1.2	0.280830280830281	.	111040001	111320000	#9191FF	1	0.375
chr1	111320001	111680000	B.2.1.2.1.2.2.2.1	0.107448107448107	.	111320001	111680000	#4848FF	1	0.25
chr1	111680001	111960000	A.1.2.2.1.1.2.1.1.2.2	0.73015873015873	.	111680001	111960000	#FF4848	1	0.875
chr1	111960001	112280000	A.1.2.2.1.1.2.1.1.2.1.2.1	0.732600732600733	.	111960001	112280000	#FF4848	1	0.875
chr1	112280001	112760000	A.2.1.2.2.1.1.2.2	0.51037851037851	.	112280001	112760000	#FF9191	1	0.75
chr1	112760001	113200000	A.1.1.2.1.1.1.2.1.1.2	0.948717948717949	.	112760001	113200000	#FF0000	1	1
chr1	113200001	113640000	A.1.1.1.1.1.2.1.1	0.997557997557998	.	113200001	113640000	#FF0000	1	1
chr1	113640001	113960000	A.1.1.2.1.1.1.2.2.1.2	0.945054945054945	.	113640001	113960000	#FF0000	1	1
chr1	113960001	114240000	A.1.2.2.2.1.1.1.2.2.2.2	0.666666666666667	.	113960001	114240000	#FF4848	1	0.875
chr1	114240001	114480000	A.1.1.2.2.2.2.1.2.1.1	0.853479853479853	.	114240001	114480000	#FF0000	1	1
chr1	114480001	114880000	A.1.1.2.2.2.1.1.1.2.1.2	0.871794871794872	.	114480001	114880000	#FF0000	1	1
chr1	114880001	115080000	A.1.2.1.2.1.1.1.2.2.1	0.783882783882784	.	114880001	115080000	#FF4848	1	0.875
chr1	115080001	115320000	A.1.2.1.1.1.2.2.1.2.1	0.814407814407814	.	115080001	115320000	#FF4848	1	0.875
chr1	115320001	115480000	A.2.1.2.2.1.2.2.2	0.503052503052503	.	115320001	115480000	#FF9191	1	0.75
chr1	115480001	115720000	A.1.2.1.1.2.2.2.2.1	0.793650793650794	.	115480001	115720000	#FF4848	1	0.875
chr1	115720001	116000000	A.1.2.2.2.1.1.2.2.1.1.2.2	0.659340659340659	.	115720001	116000000	#FF4848	1	0.875
chr1	116000001	116240000	A.1.2.2.2.1.1.2.2.1.1.2.1	0.660561660561661	.	116000001	116240000	#FF4848	1	0.875
chr1	116240001	116680000	A.1.2.2.2.1.1.2.2.2	0.656898656898657	.	116240001	116680000	#FF4848	1	0.875
chr1	116680001	116840000	A.2.1.1.1.1.1.2.1.1.1.1	0.608058608058608	.	116680001	116840000	#FF9191	1	0.75
chr1	116840001	117040000	A.1.2.1.1.1.1.1.2.1.2.1.2	0.837606837606838	.	116840001	117040000	#FF4848	1	0.875
chr1	117040001	117240000	A.1.2.1.1.2.2.2.2.2	0.792429792429792	.	117040001	117240000	#FF4848	1	0.875
chr1	117240001	117600000	A.1.2.1.1.1.1.1.2.1.2.1.1	0.838827838827839	.	117240001	117600000	#FF4848	1	0.875
chr1	117600001	117920000	A.1.2.1.1.1.1.1.2.1.2.2	0.836385836385836	.	117600001	117920000	#FF4848	1	0.875
chr1	117920001	118080000	A.2.1.2.1.1.1.2.2	0.536019536019536	.	117920001	118080000	#FF9191	1	0.75
chr1	118080001	118360000	A.1.2.2.2.1.2.2.2.1.1.1.1	0.648351648351648	.	118080001	118360000	#FF4848	1	0.875
chr1	118360001	118520000	A.2.2.1.2.1.2.1.2.1	0.440781440781441	.	118360001	118520000	#FFDADA	1	0.625
chr1	118520001	118880000	B.1.1.2.2.2.1.1	0.286935286935287	.	118520001	118880000	#DADAFF	1	0.5
chr1	118880001	119160000	B.1.2.1.1.1.2.2.2	0.271062271062271	.	118880001	119160000	#9191FF	1	0.375
chr1	119160001	119320000	B.1.2.2.2.1.2.1	0.195360195360195	.	119160001	119320000	#9191FF	1	0.375
chr1	119320001	119480000	B.1.2.2.2.1.2.2	0.194139194139194	.	119320001	119480000	#9191FF	1	0.375
chr1	119480001	119800000	B.1.1.2.2.2.1.2	0.285714285714286	.	119480001	119800000	#DADAFF	1	0.5
chr1	119800001	120040000	A.2.2.1.1.1.2.1.1	0.482295482295482	.	119800001	120040000	#FFDADA	1	0.625
chr1	120040001	120720000	A.1.2.2.2.1.2.2.2.1.1.1.2	0.647130647130647	.	120040001	120720000	#FF4848	1	0.875
chr1	120800001	120840000	A.1.2.2.2.1.2.2.2.1.1.1.2	0.647130647130647	.	120800001	120840000	#FF4848	1	0.875
chr1	121080001	121120000	A.1.2.2.2.1.2.2.2.1.1.1.2	0.647130647130647	.	121080001	121120000	#FF4848	1	0.875
chr1	121120001	121360000	B.2.1.1.1.1.1.1	0.181929181929182	.	121120001	121360000	#4848FF	1	0.25
chr1	121480001	121520000	B.2.1.1.1.1.1.1	0.181929181929182	.	121480001	121520000	#4848FF	1	0.25
chr1	142520001	142560000	B.1.2.2.1.1.1.2	0.221001221001221	.	142520001	142560000	#9191FF	1	0.375
chr1	142600001	142640000	B.1.2.2.1.1.1.2	0.221001221001221	.	142600001	142640000	#9191FF	1	0.375
chr1	143120001	143200000	B.1.2.2.1.1.1.2	0.221001221001221	.	143120001	143200000	#9191FF	1	0.375
chr1	143240001	143280000	B.1.2.2.1.1.1.2	0.221001221001221	.	143240001	143280000	#9191FF	1	0.375
chr1	143520001	143560000	B.1.2.2.1.1.1.2	0.221001221001221	.	143520001	143560000	#9191FF	1	0.375
chr1	143960001	144080000	A.2.2.1.2.2.2.2	0.421245421245421	.	143960001	144080000	#FFDADA	1	0.625
chr1	144520001	144560000	A.2.2.1.2.2.2.2	0.421245421245421	.	144520001	144560000	#FFDADA	1	0.625
chr1	144560001	144720000	A.2.2.1.1.2.1.1.2.2	0.47008547008547	.	144560001	144720000	#FFDADA	1	0.625
chr1	144800001	145120000	A.1.2.2.1.1.2.2.2.2.2	0.714285714285714	.	144800001	145120000	#FF4848	1	0.875
chr1	145120001	145320000	A.2.1.1.2.2.2.1.1.2.1	0.547008547008547	.	145120001	145320000	#FF9191	1	0.75
chr1	145360001	145560000	A.1.1.2.1.2.2.2.2.1.2.2	0.908424908424908	.	145360001	145560000	#FF0000	1	1
chr1	145560001	145840000	A.1.2.2.2.2.2.2.2	0.615384615384615	.	145560001	145840000	#FF4848	1	0.875
chr1	146320001	146400000	A.2.2.1.1.2.1.1.1.2	0.472527472527473	.	146320001	146400000	#FFDADA	1	0.625
chr1	146440001	146800000	A.2.2.1.1.2.1.1.1.2	0.472527472527473	.	146440001	146800000	#FFDADA	1	0.625
chr1	146800001	146960000	A.2.2.1.2.2.2.1.1.1.2	0.424908424908425	.	146800001	146960000	#FFDADA	1	0.625
chr1	146960001	147200000	A.1.2.1.1.1.1.1.1.1.1.1	0.846153846153846	.	146960001	147200000	#FF4848	1	0.875
chr1	147200001	147360000	A.2.1.1.2.1.1.1.2.1.2	0.57020757020757	.	147200001	147360000	#FF9191	1	0.75
chr1	147360001	147440000	A.1.2.2.2.2.2.1.2.1.2.1.2	0.622710622710623	.	147360001	147440000	#FF4848	1	0.875
chr1	147680001	147840000	A.1.2.2.2.2.2.1.2.1.2.1.2	0.622710622710623	.	147680001	147840000	#FF4848	1	0.875
chr1	148000001	148040000	A.2.2.2.2.1.1.2.2.2.2	0.395604395604396	.	148000001	148040000	#FFDADA	1	0.625
chr1	148160001	148200000	A.2.2.2.2.1.1.2.2.2.2	0.395604395604396	.	148160001	148200000	#FFDADA	1	0.625
chr1	148240001	148280000	A.2.2.2.2.1.1.2.2.2.2	0.395604395604396	.	148240001	148280000	#FFDADA	1	0.625
chr1	148520001	148560000	B.1.2.1.2.2.1	0.231990231990232	.	148520001	148560000	#9191FF	1	0.375
chr1	148840001	148960000	B.1.2.1.2.2.1	0.231990231990232	.	148840001	148960000	#9191FF	1	0.375
chr1	149000001	149200000	B.1.2.1.2.2.1	0.231990231990232	.	149000001	149200000	#9191FF	1	0.375
chr1	149200001	149400000	B.1.1.1.1.2.2.1.2	0.335775335775336	.	149200001	149400000	#DADAFF	1	0.5
chr1	149640001	149720000	A.2.2.2.2.1.1.2.2.1.2.1	0.399267399267399	.	149640001	149720000	#FFDADA	1	0.625
chr1	149720001	150120000	A.1.2.1.2.1.2.2.2.1	0.766788766788767	.	149720001	150120000	#FF4848	1	0.875
chr1	150120001	150320000	A.1.1.1.2.2.2.2.2	0.956043956043956	.	150120001	150320000	#FF0000	1	1
chr1	150320001	150600000	A.1.1.1.2.2.1.2.1.1	0.969474969474969	.	150320001	150600000	#FF0000	1	1
chr1	150600001	151200000	A.1.1.1.1.1.2.2.1	0.995115995115995	.	150600001	151200000	#FF0000	1	1
chr1	151200001	151360000	A.1.1.1.2.1.2.1.1	0.976800976800977	.	151200001	151360000	#FF0000	1	1
chr1	151360001	151600000	A.1.1.2.1.1.2.1.1.2.1	0.94017094017094	.	151360001	151600000	#FF0000	1	1
chr1	151600001	151840000	A.1.1.2.2.2.2.2.1.2	0.848595848595849	.	151600001	151840000	#FF0000	1	1
chr1	151840001	152000000	A.2.2.1.2.1.1.1.1.2.2	0.450549450549451	.	151840001	152000000	#FFDADA	1	0.625
chr1	152000001	152280000	B.2.1.2.2.1.2.2.1.2	0.0891330891330891	.	152000001	152280000	#4848FF	1	0.25
chr1	152280001	152400000	B.2.1.2.2.1.2.2.2.2	0.0866910866910867	.	152280001	152400000	#4848FF	1	0.25
chr1	152400001	152640000	B.2.1.2.2.1.2.1	0.0915750915750916	.	152400001	152640000	#4848FF	1	0.25
chr1	152640001	153000000	B.2.2.1.2.1.2.2.2	0.0341880341880342	.	152640001	153000000	#0000FF	1	0.125
chr1	153000001	153240000	B.2.1.2.2.1.2.2.1.1	0.0903540903540904	.	153000001	153240000	#4848FF	1	0.25
chr1	153240001	153480000	B.1.2.2.2.2.1.1	0.192918192918193	.	153240001	153480000	#9191FF	1	0.375
chr1	153480001	153840000	A.1.1.2.1.1.2.1.2	0.937728937728938	.	153480001	153840000	#FF0000	1	1
chr1	153840001	153960000	A.1.1.2.2.2.2.2.1.1	0.84981684981685	.	153840001	153960000	#FF0000	1	1
chr1	153960001	154160000	A.1.2.2.2.1.2.2.1.1	0.652014652014652	.	153960001	154160000	#FF4848	1	0.875
chr1	154160001	154320000	A.1.1.2.1.1.2.2.2.1.2	0.929181929181929	.	154160001	154320000	#FF0000	1	1
chr1	154320001	154520000	A.1.1.2.2.1.1.2.2.2	0.892551892551893	.	154320001	154520000	#FF0000	1	1
chr1	154520001	154920000	A.1.1.1.1.2.1.2.2	0.987789987789988	.	154520001	154920000	#FF0000	1	1
chr1	154920001	155160000	A.1.1.1.1.2.2.2.1.2	0.984126984126984	.	154920001	155160000	#FF0000	1	1
chr1	155160001	155280000	A.1.1.2.2.1.2.1.1.1.1.1	0.891330891330891	.	155160001	155280000	#FF0000	1	1
chr1	155280001	155480000	A.1.1.2.2.1.2.1.1.1.2.2.1	0.886446886446886	.	155280001	155480000	#FF0000	1	1
chr1	155480001	155720000	A.1.1.2.1.2.2.2.2.1.1	0.912087912087912	.	155480001	155720000	#FF0000	1	1
chr1	155720001	156080000	A.1.1.1.1.2.2.2.1.1	0.985347985347985	.	155720001	156080000	#FF0000	1	1
chr1	156080001	156280000	A.1.1.1.2.2.1.2.1.2.2	0.967032967032967	.	156080001	156280000	#FF0000	1	1
chr1	156280001	156600000	A.1.1.1.1.1.1.2	0.998778998778999	.	156280001	156600000	#FF0000	1	1
chr1	156600001	156920000	A.1.1.1.1.1.2.1.2	0.996336996336996	.	156600001	156920000	#FF0000	1	1
chr1	156920001	157160000	A.1.2.1.1.1.2.1.1.1	0.824175824175824	.	156920001	157160000	#FF4848	1	0.875
chr1	157160001	157480000	A.2.1.2.1.2.2.1.2	0.52014652014652	.	157160001	157480000	#FF9191	1	0.75
chr1	157480001	157920000	B.2.1.2.1.2.2.1.2	0.108669108669109	.	157480001	157920000	#4848FF	1	0.25
chr1	157920001	158160000	A.2.2.1.2.1.1.2.1.1	0.448107448107448	.	157920001	158160000	#FFDADA	1	0.625
chr1	158160001	158440000	B.2.2.1.2.1.2.2.1.1	0.0366300366300366	.	158160001	158440000	#0000FF	1	0.125
chr1	158440001	158920000	B.2.2.2.1.2.2.2	0.010989010989011	.	158440001	158920000	#0000FF	1	0.125
chr1	158920001	159200000	B.2.1.1.1.1.2.2.2	0.173382173382173	.	158920001	159200000	#4848FF	1	0.25
chr1	159200001	159520000	B.2.2.2.1.2.2.1.1	0.0134310134310134	.	159200001	159520000	#0000FF	1	0.125
chr1	159520001	159760000	B.2.2.1.2.1.2.2.1.2	0.0354090354090354	.	159520001	159760000	#0000FF	1	0.125
chr1	159760001	160040000	A.2.2.1.2.1.1.2.1.2	0.446886446886447	.	159760001	160040000	#FFDADA	1	0.625
chr1	160040001	160400000	A.1.1.1.2.1.2.1.2	0.975579975579976	.	160040001	160400000	#FF0000	1	1
chr1	160400001	160600000	A.1.2.2.2.1.2.2.2.1.2.2	0.642246642246642	.	160400001	160600000	#FF4848	1	0.875
chr1	160600001	160960000	A.1.1.2.1.1.2.2.1.1.2	0.935286935286935	.	160600001	160960000	#FF0000	1	1
chr1	160960001	161200000	A.1.1.1.1.2.2.2.2.1	0.982905982905983	.	160960001	161200000	#FF0000	1	1
chr1	161200001	161520000	A.1.1.2.1.1.2.2.2.2	0.927960927960928	.	161200001	161520000	#FF0000	1	1
chr1	161520001	161640000	A.2.2.1.1.2.1.1.2.1	0.471306471306471	.	161520001	161640000	#FFDADA	1	0.625
chr1	161640001	161800000	A.1.2.1.1.2.1.1.1.2	0.80952380952381	.	161640001	161800000	#FF4848	1	0.875
chr1	161800001	162760000	A.1.1.2.1.1.1.2.1.2	0.947496947496947	.	161800001	162760000	#FF0000	1	1
chr1	162760001	162840000	A.2.1.2.2.2.1.2.2	0.496947496947497	.	162760001	162840000	#FF9191	1	0.75
chr1	162840001	163280000	A.1.2.1.1.1.1.2.2.2.1.2	0.826617826617827	.	162840001	163280000	#FF4848	1	0.875
chr1	163280001	163720000	A.2.1.1.1.2.1.1.1.2.1	0.588522588522589	.	163280001	163720000	#FF9191	1	0.75
chr1	163720001	164120000	A.2.2.2.2.1.2.1.1.1.2	0.393162393162393	.	163720001	164120000	#FFDADA	1	0.625
chr1	164120001	164480000	A.2.2.1.1.1.1.2.1.1.2	0.485958485958486	.	164120001	164480000	#FFDADA	1	0.625
chr1	164480001	164640000	A.1.2.2.2.1.1.1.1.2.2.1	0.673992673992674	.	164480001	164640000	#FF4848	1	0.875
chr1	164640001	164800000	A.2.1.1.1.1.1.2.2.2	0.600732600732601	.	164640001	164800000	#FF9191	1	0.75
chr1	164800001	165040000	A.1.2.1.1.2.2.2.1.2	0.794871794871795	.	164800001	165040000	#FF4848	1	0.875
chr1	165040001	165360000	A.2.2.2.2.1.2.2.2.1.2	0.380952380952381	.	165040001	165360000	#FFDADA	1	0.625
chr1	165360001	165560000	A.2.2.1.1.2.2.1.1.1.2	0.465201465201465	.	165360001	165560000	#FFDADA	1	0.625
chr1	165560001	165880000	A.1.2.2.2.1.1.2.1.1.2	0.664224664224664	.	165560001	165880000	#FF4848	1	0.875
chr1	165880001	166240000	B.1.2.1.1.1.1.1.1	0.282051282051282	.	165880001	166240000	#9191FF	1	0.375
chr1	166240001	166320000	B.1.1.1.1.2.2.1.1.1	0.339438339438339	.	166240001	166320000	#DADAFF	1	0.5
chr1	166320001	166480000	B.1.2.1.1.1.1.2.2.2	0.277167277167277	.	166320001	166480000	#9191FF	1	0.375
chr1	166480001	166800000	B.1.2.1.1.1.1.2.2.1	0.278388278388278	.	166480001	166800000	#9191FF	1	0.375
chr1	166800001	167040000	A.2.1.1.1.1.1.1.1.1.1	0.614163614163614	.	166800001	167040000	#FF9191	1	0.75
chr1	167040001	167240000	A.1.2.1.1.2.1.1.1.1	0.810744810744811	.	167040001	167240000	#FF4848	1	0.875
chr1	167240001	167360000	A.2.1.1.1.1.1.2.1.1.2	0.604395604395604	.	167240001	167360000	#FF9191	1	0.75
chr1	167360001	167680000	A.1.1.1.2.1.2.2.2.2	0.971916971916972	.	167360001	167680000	#FF0000	1	1
chr1	167680001	167920000	A.1.1.2.1.1.2.2.1.2.2.2	0.931623931623932	.	167680001	167920000	#FF0000	1	1
chr1	167920001	168200000	A.1.2.1.1.1.2.2.1.1.1	0.816849816849817	.	167920001	168200000	#FF4848	1	0.875
chr1	168200001	168560000	A.1.2.2.2.1.2.2.2.2.1.1	0.641025641025641	.	168200001	168560000	#FF4848	1	0.875
chr1	168560001	169080000	A.2.1.2.1.2.2.1.1.1	0.522588522588523	.	168560001	169080000	#FF9191	1	0.75
chr1	169080001	169280000	B.1.1.1.1.2.2.1.1.2.1	0.338217338217338	.	169080001	169280000	#DADAFF	1	0.5
chr1	169280001	169480000	A.2.2.2.2.1.2.2.1.2.2	0.383394383394383	.	169280001	169480000	#FFDADA	1	0.625
chr1	169480001	169920000	B.1.1.2.1.1.1.2.2	0.307692307692308	.	169480001	169920000	#DADAFF	1	0.5
chr1	169920001	170120000	B.1.1.2.1.2.2.2.2.1	0.293040293040293	.	169920001	170120000	#DADAFF	1	0.5
chr1	170120001	170200000	B.1.2.1.1.2.1.1.1.2	0.268620268620269	.	170120001	170200000	#9191FF	1	0.375
chr1	170200001	170280000	B.1.2.1.1.2.1.1.1.1	0.26984126984127	.	170200001	170280000	#9191FF	1	0.375
chr1	170280001	170400000	B.1.2.2.2.2.2.2.1.1	0.188034188034188	.	170280001	170400000	#9191FF	1	0.375
chr1	170400001	170640000	B.2.1.1.1.1.2.1.1	0.177045177045177	.	170400001	170640000	#4848FF	1	0.25
chr1	170640001	170760000	B.1.1.2.1.1.1.2.1.1	0.31013431013431	.	170640001	170760000	#DADAFF	1	0.5
chr1	170760001	170960000	B.2.1.2.1.1.1.2.1.2.2	0.139194139194139	.	170760001	170960000	#4848FF	1	0.25
chr1	170960001	171120000	B.2.1.1.2.1.2.1.1.1	0.157509157509158	.	170960001	171120000	#4848FF	1	0.25
chr1	171120001	171280000	B.1.1.2.1.2.2.2.2.2	0.291819291819292	.	171120001	171280000	#DADAFF	1	0.5
chr1	171280001	171440000	A.2.2.2.2.1.1.2.1.2	0.401709401709402	.	171280001	171440000	#FFDADA	1	0.625
chr1	171440001	171600000	A.2.1.1.1.1.2.1.2	0.597069597069597	.	171440001	171600000	#FF9191	1	0.75
chr1	171600001	171760000	A.2.2.1.2.1.1.2.2	0.445665445665446	.	171600001	171760000	#FFDADA	1	0.625
chr1	171760001	171960000	B.1.2.2.2.2.2.2.1.2	0.186813186813187	.	171760001	171960000	#9191FF	1	0.375
chr1	171960001	172120000	B.2.1.1.1.1.2.2.1	0.174603174603175	.	171960001	172120000	#4848FF	1	0.25
chr1	172120001	172400000	B.2.1.2.1.1.2.1.2.2.1	0.128205128205128	.	172120001	172400000	#4848FF	1	0.25
chr1	172400001	172680000	B.1.1.2.1.1.1.2.1.2	0.308913308913309	.	172400001	172680000	#DADAFF	1	0.5
chr1	172680001	172920000	B.2.1.1.2.1.2.1.1.2	0.156288156288156	.	172680001	172920000	#4848FF	1	0.25
chr1	172920001	173360000	B.2.1.2.1.1.2.1.1.2.1	0.133089133089133	.	172920001	173360000	#4848FF	1	0.25
chr1	173360001	173600000	A.2.2.1.2.1.1.1.1.1.1	0.454212454212454	.	173360001	173600000	#FFDADA	1	0.625
chr1	173600001	173800000	A.2.2.1.1.1.2.2.1.1	0.478632478632479	.	173600001	173800000	#FFDADA	1	0.625
chr1	173800001	174000000	A.2.1.1.1.2.1.2	0.583638583638584	.	173800001	174000000	#FF9191	1	0.75
chr1	174000001	174200000	A.2.2.1.2.1.1.1.1.1.2	0.452991452991453	.	174000001	174200000	#FFDADA	1	0.625
chr1	174200001	174520000	B.2.1.2.1.1.2.2	0.125763125763126	.	174200001	174520000	#4848FF	1	0.25
chr1	174520001	174680000	B.2.1.1.2.1.1.2.1.1	0.162393162393162	.	174520001	174680000	#4848FF	1	0.25
chr1	174680001	174960000	B.1.2.2.1.2.2.1.1	0.211233211233211	.	174680001	174960000	#9191FF	1	0.375
chr1	174960001	175320000	A.2.2.1.2.2.1.2.2	0.428571428571429	.	174960001	175320000	#FFDADA	1	0.625
chr1	175320001	175880000	A.2.1.1.1.1.1.2.1.2	0.603174603174603	.	175320001	175880000	#FF9191	1	0.75
chr1	175880001	176040000	A.2.2.1.1.1.1.1.2	0.488400488400488	.	175880001	176040000	#FFDADA	1	0.625
chr1	176040001	176120000	A.2.2.2.2.1.1.2.2.2.1	0.396825396825397	.	176040001	176120000	#FFDADA	1	0.625
chr1	176120001	176560000	A.2.2.2.2.1.2.2.1.1	0.385836385836386	.	176120001	176560000	#FFDADA	1	0.625
chr1	176560001	176800000	A.2.2.1.2.2.1.2.1	0.42979242979243	.	176560001	176800000	#FFDADA	1	0.625
chr1	176800001	176920000	A.2.2.2.2.1.1.2.1.1	0.402930402930403	.	176800001	176920000	#FFDADA	1	0.625
chr1	176920001	177080000	A.2.1.1.1.2.1.1.2.2	0.584859584859585	.	176920001	177080000	#FF9191	1	0.75
chr1	177080001	177280000	A.2.1.2.1.2.1.1.2	0.532356532356532	.	177080001	177280000	#FF9191	1	0.75
chr1	177280001	177520000	A.2.2.2.2.1.2.2.2.1.1	0.382173382173382	.	177280001	177520000	#FFDADA	1	0.625
chr1	177520001	177720000	B.1.1.2.2.2.2.1	0.284493284493284	.	177520001	177720000	#DADAFF	1	0.5
chr1	177720001	178000000	B.1.1.1.1.2.1.1.1	0.347985347985348	.	177720001	178000000	#DADAFF	1	0.5
chr1	178000001	178480000	A.2.2.2.2.1.2.2.1.2.1	0.384615384615385	.	178000001	178480000	#FFDADA	1	0.625
chr1	178480001	178760000	A.2.2.1.1.1.1.2.1.2	0.484737484737485	.	178480001	178760000	#FFDADA	1	0.625
chr1	178760001	178920000	A.2.2.1.2.2.2.1.1.2	0.423687423687424	.	178760001	178920000	#FFDADA	1	0.625
chr1	178920001	179080000	A.2.2.1.1.1.1.1.1.2	0.48962148962149	.	178920001	179080000	#FFDADA	1	0.625
chr1	179080001	179360000	A.2.2.1.1.1.1.1.1.1	0.490842490842491	.	179080001	179360000	#FFDADA	1	0.625
chr1	179360001	179680000	B.2.1.1.1.1.2.1.2	0.175824175824176	.	179360001	179680000	#4848FF	1	0.25
chr1	179680001	179840000	B.1.1.1.1.1.1.2.1.2	0.36019536019536	.	179680001	179840000	#DADAFF	1	0.5
chr1	179840001	180240000	A.1.2.2.1.1.2.1.2.2	0.725274725274725	.	179840001	180240000	#FF4848	1	0.875
chr1	180240001	180440000	B.1.1.1.1.1.1.2.1.1	0.361416361416361	.	180240001	180440000	#DADAFF	1	0.5
chr1	180440001	180600000	A.2.1.2.1.1.1.1.2	0.538461538461538	.	180440001	180600000	#FF9191	1	0.75
chr1	180600001	180840000	A.2.2.1.2.2.2.1.2	0.422466422466422	.	180600001	180840000	#FFDADA	1	0.625
chr1	180840001	181160000	A.1.2.1.1.1.2.2.1.1.2	0.815628815628816	.	180840001	181160000	#FF4848	1	0.875
chr1	181160001	181480000	A.2.2.2.2.1.2.2.2.2	0.37973137973138	.	181160001	181480000	#FFDADA	1	0.625
chr1	181480001	181720000	B.1.1.2.2.2.2.2	0.283272283272283	.	181480001	181720000	#DADAFF	1	0.5
chr1	181720001	181960000	B.1.2.1.1.1.1.2.1	0.27960927960928	.	181720001	181960000	#9191FF	1	0.375
chr1	181960001	182400000	A.1.2.1.1.1.1.2.2.1	0.829059829059829	.	181960001	182400000	#FF4848	1	0.875
chr1	182400001	182560000	A.2.2.1.1.1.1.2.1.1.1	0.487179487179487	.	182400001	182560000	#FFDADA	1	0.625
chr1	182560001	182800000	A.1.2.1.1.1.1.2.2.2.2	0.825396825396825	.	182560001	182800000	#FF4848	1	0.875
chr1	182800001	182920000	A.1.2.1.1.1.2.2.1.2.2	0.813186813186813	.	182800001	182920000	#FF4848	1	0.875
chr1	182920001	183120000	A.1.1.2.2.2.1.2.1.2.1.2	0.864468864468865	.	182920001	183120000	#FF0000	1	1
chr1	183120001	183600000	A.1.1.1.2.1.1.1.1	0.98046398046398	.	183120001	183600000	#FF0000	1	1
chr1	183600001	183760000	A.1.1.2.2.2.1.2.2.2.1	0.85958485958486	.	183600001	183760000	#FF0000	1	1
chr1	183760001	184000000	A.1.1.2.1.1.2.2.1.1.1	0.936507936507937	.	183760001	184000000	#FF0000	1	1
chr1	184000001	184120000	A.1.2.2.2.1.1.1.1.1.1.2.2	0.678876678876679	.	184000001	184120000	#FF4848	1	0.875
chr1	184120001	184440000	A.1.2.1.1.1.1.2.1.2.2	0.83028083028083	.	184120001	184440000	#FF4848	1	0.875
chr1	184440001	184720000	A.1.2.2.2.1.2.2.2.1.2.1.2	0.643467643467644	.	184440001	184720000	#FF4848	1	0.875
chr1	184720001	184960000	A.2.1.2.1.1.1.1.1	0.53968253968254	.	184720001	184960000	#FF9191	1	0.75
chr1	184960001	185320000	A.1.2.2.2.1.2.2.1.2.1	0.650793650793651	.	184960001	185320000	#FF4848	1	0.875
chr1	185320001	185680000	A.1.2.2.1.1.2.1.2.1.1	0.728937728937729	.	185320001	185680000	#FF4848	1	0.875
chr1	185680001	186400000	A.2.2.1.2.1.1.1.2	0.449328449328449	.	185680001	186400000	#FFDADA	1	0.625
chr1	186400001	186640000	B.2.1.1.2.1.2.1.2	0.155067155067155	.	186400001	186640000	#4848FF	1	0.25
chr1	186640001	186720000	B.2.1.2.1.1.2.1.2.1.1	0.130647130647131	.	186640001	186720000	#4848FF	1	0.25
chr1	186720001	186960000	B.2.2.1.1.1.1.1.2	0.0732600732600733	.	186720001	186960000	#0000FF	1	0.125
chr1	186960001	187200000	B.2.1.2.2.1.1.2.1	0.0976800976800977	.	186960001	187200000	#4848FF	1	0.25
chr1	187200001	187360000	B.1.2.2.1.2.2.2.2.1	0.206349206349206	.	187200001	187360000	#9191FF	1	0.375
chr1	187360001	187720000	B.2.1.1.2.1.1.1	0.163614163614164	.	187360001	187720000	#4848FF	1	0.25
chr1	187720001	187880000	B.1.2.2.2.2.2.2.2.2.1	0.184371184371184	.	187720001	187880000	#9191FF	1	0.375
chr1	187880001	188040000	B.2.1.2.1.1.1.2.1.2.1.1	0.141636141636142	.	187880001	188040000	#4848FF	1	0.25
chr1	188040001	188440000	B.2.2.1.2.1.1.1.1.1.2	0.0488400488400488	.	188040001	188440000	#0000FF	1	0.125
chr1	188440001	188640000	B.2.2.1.1.1.2.2.2.1	0.0659340659340659	.	188440001	188640000	#0000FF	1	0.125
chr1	188640001	188800000	B.2.1.2.1.1.1.2.2.1	0.137973137973138	.	188640001	188800000	#4848FF	1	0.25
chr1	188800001	189000000	B.2.2.1.2.1.1.1.2.2.2.2	0.0415140415140415	.	188800001	189000000	#0000FF	1	0.125
chr1	189000001	189320000	B.2.2.2.1.2.1.1.1	0.0183150183150183	.	189000001	189320000	#0000FF	1	0.125
chr1	189320001	189440000	B.2.1.2.1.1.1.2.2.2.2	0.135531135531136	.	189320001	189440000	#4848FF	1	0.25
chr1	189440001	189960000	B.2.2.2.1.2.1.2.1	0.0158730158730159	.	189440001	189960000	#0000FF	1	0.125
chr1	189960001	190040000	B.2.1.2.1.1.1.2.1.1.1	0.144078144078144	.	189960001	190040000	#4848FF	1	0.25
chr1	190040001	190240000	B.2.2.1.2.1.1.1.1.1.1	0.0500610500610501	.	190040001	190240000	#0000FF	1	0.125
chr1	190240001	190880000	B.2.2.2.1.2.1.2.2	0.0146520146520147	.	190240001	190880000	#0000FF	1	0.125
chr1	190880001	191080000	B.2.2.1.2.1.1.1.2.1.2	0.0451770451770452	.	190880001	191080000	#0000FF	1	0.125
chr1	191080001	191280000	B.2.2.1.1.1.2.2.2.2	0.0647130647130647	.	191080001	191280000	#0000FF	1	0.125
chr1	191280001	191360000	B.2.1.2.2.1.1.1.1	0.105006105006105	.	191280001	191360000	#4848FF	1	0.25
chr1	191360001	191520000	B.2.2.1.2.1.1.1.2.2.2.1	0.0427350427350427	.	191360001	191520000	#0000FF	1	0.125
chr1	191520001	191920000	B.2.2.1.2.1.1.2.1	0.0402930402930403	.	191520001	191920000	#0000FF	1	0.125
chr1	191920001	192040000	B.2.1.2.1.1.1.2.1.2.1.2	0.14041514041514	.	191920001	192040000	#4848FF	1	0.25
chr1	192040001	192160000	B.2.1.2.1.1.1.2.1.1.2	0.142857142857143	.	192040001	192160000	#4848FF	1	0.25
chr1	192160001	192440000	B.2.2.1.1.1.2.2.1	0.0671550671550672	.	192160001	192440000	#0000FF	1	0.125
chr1	192440001	192840000	A.2.2.2.2.2.2.1.2.1	0.371184371184371	.	192440001	192840000	#FFDADA	1	0.625
chr1	192840001	193120000	B.1.1.1.1.2.2.2.1.1	0.334554334554335	.	192840001	193120000	#DADAFF	1	0.5
chr1	193120001	193440000	B.1.2.1.1.2.1.1.2.2.1	0.263736263736264	.	193120001	193440000	#9191FF	1	0.375
chr1	193440001	193600000	B.1.1.2.1.1.2.2.1	0.304029304029304	.	193440001	193600000	#DADAFF	1	0.5
chr1	193600001	193920000	B.2.1.1.2.1.2.2.1	0.153846153846154	.	193600001	193920000	#4848FF	1	0.25
chr1	193920001	194080000	B.1.2.2.1.2.2.2.1.1	0.208791208791209	.	193920001	194080000	#9191FF	1	0.375
chr1	194080001	194320000	B.2.1.2.2.1.1.1.2.2.2.2	0.0989010989010989	.	194080001	194320000	#4848FF	1	0.25
chr1	194320001	194520000	B.2.2.1.2.1.1.1.2.2.1	0.043956043956044	.	194320001	194520000	#0000FF	1	0.125
chr1	194520001	194680000	B.2.2.1.2.1.1.1.2.1.1	0.0463980463980464	.	194520001	194680000	#0000FF	1	0.125
chr1	194680001	195040000	B.2.2.1.2.1.1.2.2	0.0390720390720391	.	194680001	195040000	#0000FF	1	0.125
chr1	195040001	195160000	B.2.1.2.2.1.1.1.2.2.2.1.1	0.101343101343101	.	195040001	195160000	#4848FF	1	0.25
chr1	195160001	195720000	B.2.2.2.1.2.1.1.2	0.0170940170940171	.	195160001	195720000	#0000FF	1	0.125
chr1	195720001	195920000	B.2.1.2.2.1.1.1.2.2.2.1.2	0.1001221001221	.	195720001	195920000	#4848FF	1	0.25
chr1	195920001	196120000	B.2.1.2.2.1.1.1.2.2.1	0.102564102564103	.	195920001	196120000	#4848FF	1	0.25
chr1	196120001	196280000	B.2.1.2.2.1.1.2.2.1.2	0.0952380952380952	.	196120001	196280000	#4848FF	1	0.25
chr1	196280001	196840000	B.2.2.1.1.1.2.1.1.2	0.0695970695970696	.	196280001	196840000	#0000FF	1	0.125
chr1	196840001	197080000	B.2.1.2.1.1.1.2.2.2.1	0.136752136752137	.	196840001	197080000	#4848FF	1	0.25
chr1	197080001	197200000	B.1.2.1.1.2.1.2.2.1.2	0.258852258852259	.	197080001	197200000	#9191FF	1	0.375
chr1	197200001	197360000	B.1.2.2.2.2.2.2.2.1	0.185592185592186	.	197200001	197360000	#9191FF	1	0.375
chr1	197360001	197480000	B.1.1.1.1.2.2.2.1.2	0.333333333333333	.	197360001	197480000	#DADAFF	1	0.5
chr1	197480001	197640000	B.1.2.1.1.2.2.2.2.1	0.242979242979243	.	197480001	197640000	#9191FF	1	0.375
chr1	197640001	197840000	B.1.1.2.1.1.2.2.2	0.302808302808303	.	197640001	197840000	#DADAFF	1	0.5
chr1	197840001	198240000	B.1.2.1.1.2.2.2.2.2	0.241758241758242	.	197840001	198240000	#9191FF	1	0.375
chr1	198240001	198320000	B.1.2.1.1.2.1.2.2.1.1	0.26007326007326	.	198240001	198320000	#9191FF	1	0.375
chr1	198320001	198800000	B.2.2.1.2.1.1.1.1.2	0.0476190476190476	.	198320001	198800000	#0000FF	1	0.125
chr1	198800001	198880000	B.2.1.1.2.1.1.2.1.2.1	0.161172161172161	.	198800001	198880000	#4848FF	1	0.25
chr1	198880001	199200000	B.2.2.1.1.1.2.1.1.1	0.0708180708180708	.	198880001	199200000	#0000FF	1	0.125
chr1	199200001	199600000	B.2.2.1.1.1.2.1.2	0.0683760683760684	.	199200001	199600000	#0000FF	1	0.125
chr1	199600001	199920000	B.2.1.1.2.1.1.2.2	0.158730158730159	.	199600001	199920000	#4848FF	1	0.25
chr1	199920001	200240000	A.2.2.2.2.2.2.1.1	0.372405372405372	.	199920001	200240000	#FFDADA	1	0.625
chr1	200240001	200520000	A.2.1.2.1.2.2.1.1.2	0.521367521367521	.	200240001	200520000	#FF9191	1	0.75
chr1	200520001	200840000	A.1.1.2.1.1.2.1.1.2.2	0.938949938949939	.	200520001	200840000	#FF0000	1	1
chr1	200840001	201200000	A.1.1.1.2.1.1.1.2	0.979242979242979	.	200840001	201200000	#FF0000	1	1
chr1	201200001	201520000	A.1.1.1.1.2.1.1	0.992673992673993	.	201200001	201520000	#FF0000	1	1
chr1	201520001	201760000	A.1.1.1.2.1.1.2	0.978021978021978	.	201520001	201760000	#FF0000	1	1
chr1	201760001	202160000	A.1.1.1.1.1.2.2.2	0.993894993894994	.	201760001	202160000	#FF0000	1	1
chr1	202160001	202520000	A.1.1.2.1.1.1.1.1.2	0.953601953601954	.	202160001	202520000	#FF0000	1	1
chr1	202520001	202600000	A.1.2.2.2.2.2.1.2.1.2.2	0.621489621489622	.	202520001	202600000	#FF4848	1	0.875
chr1	202600001	203000000	A.1.1.1.1.2.1.2.1.2.2	0.989010989010989	.	202600001	203000000	#FF0000	1	1
chr1	203000001	203240000	A.1.1.2.1.1.1.2.2.2.2	0.942612942612943	.	203000001	203240000	#FF0000	1	1
chr1	203240001	203840000	A.1.1.1.1.1.1.1	1	.	203240001	203840000	#FF0000	1	1
chr1	203840001	204200000	A.1.1.1.2.2.2.1.2.1	0.960927960927961	.	203840001	204200000	#FF0000	1	1
chr1	204200001	204520000	A.1.1.1.1.2.1.2.1.2.1	0.99023199023199	.	204200001	204520000	#FF0000	1	1
chr1	204520001	204840000	A.1.2.2.1.2.2.1.2.2	0.688644688644689	.	204520001	204840000	#FF4848	1	0.875
chr1	204840001	205160000	A.1.2.1.2.2.2.2.1.2	0.74969474969475	.	204840001	205160000	#FF4848	1	0.875
chr1	205160001	205320000	A.1.1.2.1.2.2.1.2	0.918192918192918	.	205160001	205320000	#FF0000	1	1
chr1	205320001	205720000	A.1.1.1.1.2.1.2.1.1	0.991452991452991	.	205320001	205720000	#FF0000	1	1
chr1	205720001	205920000	A.1.1.2.2.2.1.1.2.1	0.869352869352869	.	205720001	205920000	#FF0000	1	1
chr1	205920001	205960000	A.2.2.2.2.1.1.2.2.1.2.2	0.398046398046398	.	205920001	205960000	#FFDADA	1	0.625
chr1	206080001	206120000	A.2.2.2.2.1.1.2.2.1.2.2	0.398046398046398	.	206080001	206120000	#FFDADA	1	0.625
chr1	206160001	206200000	A.2.2.2.2.1.1.2.2.1.2.2	0.398046398046398	.	206160001	206200000	#FFDADA	1	0.625
chr1	206200001	206320000	A.1.2.1.2.2.2.1.1.1	0.755799755799756	.	206200001	206320000	#FF4848	1	0.875
chr1	206320001	206360000	A.2.1.2.2.1.2.2.1.2	0.504273504273504	.	206320001	206360000	#FF9191	1	0.75
chr1	206480001	206600000	A.2.1.2.2.1.2.2.1.2	0.504273504273504	.	206480001	206600000	#FF9191	1	0.75
chr1	206600001	206880000	A.1.1.2.1.1.1.1.2.2	0.951159951159951	.	206600001	206880000	#FF0000	1	1
chr1	206880001	207240000	A.1.2.1.1.1.1.2.1.2.1	0.831501831501832	.	206880001	207240000	#FF4848	1	0.875
chr1	207240001	207480000	B.1.1.1.1.2.1.1.2	0.346764346764347	.	207240001	207480000	#DADAFF	1	0.5
chr1	207480001	207680000	A.2.2.2.2.1.2.1.2.2.1.1	0.38949938949939	.	207480001	207680000	#FFDADA	1	0.625
chr1	207680001	208120000	A.2.1.1.1.1.1.1.1.2	0.611721611721612	.	207680001	208120000	#FF9191	1	0.75
chr1	208120001	208480000	A.1.2.1.1.2.1.1.2.2	0.807081807081807	.	208120001	208480000	#FF4848	1	0.875
chr1	208480001	208840000	A.1.2.2.2.1.1.2.2.1.2	0.658119658119658	.	208480001	208840000	#FF4848	1	0.875
chr1	208840001	209360000	A.2.1.2.2.1.1.2.1.2.1	0.512820512820513	.	208840001	209360000	#FF9191	1	0.75
chr1	209360001	210000000	A.1.2.2.1.1.1.2.2.1.2	0.738705738705739	.	209360001	210000000	#FF4848	1	0.875
chr1	210000001	210320000	A.2.2.2.2.1.2.1.2.2.1.2	0.388278388278388	.	210000001	210320000	#FFDADA	1	0.625
chr1	210320001	210520000	A.2.1.1.1.2.1.1.1.1	0.58974358974359	.	210320001	210520000	#FF9191	1	0.75
chr1	210520001	210680000	A.2.1.2.2.1.1.2.1.2.2	0.511599511599512	.	210520001	210680000	#FF9191	1	0.75
chr1	210680001	210880000	A.1.2.2.2.1.1.1.1.2.2.2	0.672771672771673	.	210680001	210880000	#FF4848	1	0.875
chr1	210880001	211120000	A.2.2.1.1.2.2.1.1.2.2	0.462759462759463	.	210880001	211120000	#FFDADA	1	0.625
chr1	211120001	211400000	A.2.2.1.1.2.2.1.1.2.1	0.463980463980464	.	211120001	211400000	#FFDADA	1	0.625
chr1	211400001	211680000	A.1.1.2.2.2.1.2.2.2.2.2	0.857142857142857	.	211400001	211680000	#FF0000	1	1
chr1	211680001	211880000	A.1.1.2.2.2.1.2.1.2.1.1	0.865689865689866	.	211680001	211880000	#FF0000	1	1
chr1	211880001	212280000	A.1.1.2.1.1.2.2.1.2.2.1	0.932844932844933	.	211880001	212280000	#FF0000	1	1
chr1	212280001	212480000	A.1.2.2.1.1.1.2.2.2.2	0.736263736263736	.	212280001	212480000	#FF4848	1	0.875
chr1	212480001	212680000	A.1.2.1.1.2.1.2.1	0.805860805860806	.	212480001	212680000	#FF4848	1	0.875
chr1	212680001	212840000	A.1.2.1.1.1.1.2.1.1	0.832722832722833	.	212680001	212840000	#FF4848	1	0.875
chr1	212840001	213200000	A.1.1.2.1.1.2.2.1.2.1	0.934065934065934	.	212840001	213200000	#FF0000	1	1
chr1	213200001	213520000	A.2.1.1.1.1.1.1.2.2	0.609279609279609	.	213200001	213520000	#FF9191	1	0.75
chr1	213520001	213920000	A.1.2.2.1.1.1.2.2.2.1	0.737484737484738	.	213520001	213920000	#FF4848	1	0.875
chr1	213920001	214320000	A.1.2.2.2.1.1.1.2.1	0.671550671550671	.	213920001	214320000	#FF4848	1	0.875
chr1	214320001	214520000	A.2.1.1.1.1.1.1.1.1.2	0.612942612942613	.	214320001	214520000	#FF9191	1	0.75
chr1	214520001	214800000	A.1.2.2.2.1.2.2.2.2.1.2	0.63980463980464	.	214520001	214800000	#FF4848	1	0.875
chr1	214800001	215040000	B.1.2.1.1.2.2.2.1.1	0.246642246642247	.	214800001	215040000	#9191FF	1	0.375
chr1	215040001	215280000	B.1.2.1.1.2.1.1.2.1.2	0.264957264957265	.	215040001	215280000	#9191FF	1	0.375
chr1	215280001	215680000	B.2.2.1.1.1.1.1.1	0.0744810744810745	.	215280001	215680000	#0000FF	1	0.125
chr1	215680001	215840000	B.1.1.2.1.2.2.1.1.2	0.296703296703297	.	215680001	215840000	#DADAFF	1	0.5
chr1	215840001	216120000	B.2.1.2.2.1.1.1.2.1	0.103785103785104	.	215840001	216120000	#4848FF	1	0.25
chr1	216120001	216320000	B.2.1.1.2.1.1.2.1.2.2	0.15995115995116	.	216120001	216320000	#4848FF	1	0.25
chr1	216320001	216440000	B.1.2.1.1.2.1.2.2.2.2	0.253968253968254	.	216320001	216440000	#9191FF	1	0.375
chr1	216440001	216560000	B.1.2.2.1.2.2.2.1.2	0.207570207570208	.	216440001	216560000	#9191FF	1	0.375
chr1	216560001	216840000	B.1.1.2.1.2.2.1.1.1	0.297924297924298	.	216560001	216840000	#DADAFF	1	0.5
chr1	216840001	217320000	A.2.2.2.2.2.2.1.2.2	0.36996336996337	.	216840001	217320000	#FFDADA	1	0.625
chr1	217320001	217680000	B.1.2.1.1.2.1.1.2.1.1.2	0.266178266178266	.	217320001	217680000	#9191FF	1	0.375
chr1	217680001	218000000	B.1.2.1.1.2.2.2.1.2.1	0.245421245421245	.	217680001	218000000	#9191FF	1	0.375
chr1	218000001	218440000	B.1.2.1.1.2.2.2.1.2.2	0.244200244200244	.	218000001	218440000	#9191FF	1	0.375
chr1	218440001	218840000	A.1.2.1.1.1.2.2.2	0.811965811965812	.	218440001	218840000	#FF4848	1	0.875
chr1	218840001	219000000	A.1.2.2.1.1.1.1.2	0.744810744810745	.	218840001	219000000	#FF4848	1	0.875
chr1	219000001	219200000	A.1.2.2.2.1.2.1.2.1	0.654456654456654	.	219000001	219200000	#FF4848	1	0.875
chr1	219200001	219440000	A.1.2.2.2.1.2.1.1	0.655677655677656	.	219200001	219440000	#FF4848	1	0.875
chr1	219440001	219560000	A.2.1.2.1.2.1.1.1	0.533577533577534	.	219440001	219560000	#FF9191	1	0.75
chr1	219560001	219680000	A.1.2.2.2.1.2.1.2.2	0.653235653235653	.	219560001	219680000	#FF4848	1	0.875
chr1	219680001	220040000	A.1.2.2.1.1.1.1.1	0.746031746031746	.	219680001	220040000	#FF4848	1	0.875
chr1	220040001	220400000	A.1.2.1.1.2.1.2.2	0.804639804639805	.	220040001	220400000	#FF4848	1	0.875
chr1	220400001	220680000	A.1.1.2.2.2.1.2.2.1.2	0.860805860805861	.	220400001	220680000	#FF0000	1	1
chr1	220680001	220960000	A.1.2.2.2.1.1.1.1.1.1.2.1	0.68009768009768	.	220680001	220960000	#FF4848	1	0.875
chr1	220960001	221360000	A.1.1.2.2.2.1.2.2.1.1	0.862026862026862	.	220960001	221360000	#FF0000	1	1
chr1	221360001	221560000	A.2.1.1.1.1.1.1.2.1	0.610500610500611	.	221360001	221560000	#FF9191	1	0.75
chr1	221560001	221880000	A.1.2.1.1.2.1.1.2.1	0.808302808302808	.	221560001	221880000	#FF4848	1	0.875
chr1	221880001	222120000	A.1.2.2.2.1.1.1.1.1.1.1.2	0.681318681318681	.	221880001	222120000	#FF4848	1	0.875
chr1	222120001	222240000	A.2.1.1.2.2.2.2	0.540903540903541	.	222120001	222240000	#FF9191	1	0.75
chr1	222240001	222720000	A.1.2.2.2.1.1.1.1.1.1.1.1	0.682539682539683	.	222240001	222720000	#FF4848	1	0.875
chr1	222720001	222880000	A.1.2.1.2.2.2.1.2.1	0.753357753357753	.	222720001	222880000	#FF4848	1	0.875
chr1	222880001	223280000	A.1.1.2.2.2.1.2.1.2.2	0.863247863247863	.	222880001	223280000	#FF0000	1	1
chr1	223280001	223560000	A.1.2.2.1.1.1.2.2.1.1	0.73992673992674	.	223280001	223560000	#FF4848	1	0.875
chr1	223560001	223680000	A.2.1.1.2.1.2.1.1.2	0.561660561660562	.	223560001	223680000	#FF9191	1	0.75
chr1	223680001	223840000	A.2.1.2.2.2.1.2.1	0.498168498168498	.	223680001	223840000	#FF9191	1	0.75
chr1	223840001	224080000	A.1.1.2.2.2.1.2.1.1	0.866910866910867	.	223840001	224080000	#FF0000	1	1
chr1	224080001	224200000	A.2.2.2.2.1.1.2.2.1.1	0.400488400488401	.	224080001	224200000	#FFDADA	1	0.625
chr1	224200001	224640000	A.1.1.2.1.1.2.2.2.1.1	0.93040293040293	.	224200001	224640000	#FF0000	1	1
chr1	224640001	225120000	A.1.2.2.2.1.1.1.2.2.1.1	0.67032967032967	.	224640001	225120000	#FF4848	1	0.875
chr1	225120001	225600000	A.2.2.2.2.1.2.1.2.2.2	0.387057387057387	.	225120001	225600000	#FFDADA	1	0.625
chr1	225600001	225960000	A.1.1.1.2.2.2.1.2.2.1	0.95970695970696	.	225600001	225960000	#FF0000	1	1
chr1	225960001	226240000	A.1.1.1.2.2.2.1.2.2.2	0.958485958485959	.	225960001	226240000	#FF0000	1	1
chr1	226240001	226560000	A.1.1.1.2.2.1.2.1.2.1	0.968253968253968	.	226240001	226560000	#FF0000	1	1
chr1	226560001	226960000	A.1.1.2.1.1.1.2.2.2.1	0.943833943833944	.	226560001	226960000	#FF0000	1	1
chr1	226960001	227200000	A.1.2.2.2.2.2.1.2.1.2.1.1	0.623931623931624	.	226960001	227200000	#FF4848	1	0.875
chr1	227200001	227480000	A.2.2.1.2.2.2.1.1.1.1.1	0.427350427350427	.	227200001	227480000	#FFDADA	1	0.625
chr1	227480001	227760000	A.2.2.1.2.2.2.1.1.1.1.2	0.426129426129426	.	227480001	227760000	#FFDADA	1	0.625
chr1	227760001	227920000	B.1.1.1.1.1.1.1	0.362637362637363	.	227760001	227920000	#DADAFF	1	0.5
chr1	227920001	228240000	A.1.2.2.1.2.2.2.1.2	0.686202686202686	.	227920001	228240000	#FF4848	1	0.875
chr1	228240001	228440000	A.1.1.2.2.1.1.2.1.2	0.894993894993895	.	228240001	228440000	#FF0000	1	1
chr1	228440001	228720000	A.1.1.2.2.1.2.1.1.1.1.2	0.89010989010989	.	228440001	228720000	#FF0000	1	1
chr1	228720001	229160000	A.1.1.2.2.1.2.2.1	0.877899877899878	.	228720001	229160000	#FF0000	1	1
chr1	229160001	229480000	A.1.1.2.2.1.2.2.2	0.876678876678877	.	229160001	229480000	#FF0000	1	1
chr1	229480001	229800000	A.1.2.1.2.1.1.2.2.1	0.778998778998779	.	229480001	229800000	#FF4848	1	0.875
chr1	229800001	230480000	A.1.2.2.2.2.2.1.2.2.1	0.62026862026862	.	229800001	230480000	#FF4848	1	0.875
chr1	230480001	230760000	A.2.2.1.1.2.2.1.1.1.1	0.466422466422466	.	230480001	230760000	#FFDADA	1	0.625
chr1	230760001	231000000	A.2.1.1.2.1.2.1.2	0.56043956043956	.	230760001	231000000	#FF9191	1	0.75
chr1	231000001	231160000	A.2.1.1.2.1.2.1.1.1.2	0.562881562881563	.	231000001	231160000	#FF9191	1	0.75
chr1	231160001	231400000	A.2.1.1.2.1.2.1.1.1.1	0.564102564102564	.	231160001	231400000	#FF9191	1	0.75
chr1	231400001	231760000	A.1.2.1.2.1.1.2.2.2	0.777777777777778	.	231400001	231760000	#FF4848	1	0.875
chr1	231760001	231960000	A.2.1.1.2.1.2.2.1	0.559218559218559	.	231760001	231960000	#FF9191	1	0.75
chr1	231960001	232360000	A.1.1.2.2.2.1.1.2.2	0.868131868131868	.	231960001	232360000	#FF0000	1	1
chr1	232360001	232560000	A.1.2.2.1.2.2.1.2.1	0.68986568986569	.	232360001	232560000	#FF4848	1	0.875
chr1	232560001	232840000	A.1.2.2.2.1.1.1.1.2.1.2	0.675213675213675	.	232560001	232840000	#FF4848	1	0.875
chr1	232840001	233040000	A.1.2.2.2.2.2.1.1.1	0.627594627594628	.	232840001	233040000	#FF4848	1	0.875
chr1	233040001	233200000	A.1.2.2.2.1.1.1.1.2.1.1	0.676434676434676	.	233040001	233200000	#FF4848	1	0.875
chr1	233200001	233440000	A.1.2.2.2.2.2.1.1.2	0.626373626373626	.	233200001	233440000	#FF4848	1	0.875
chr1	233440001	233680000	A.2.1.2.2.1.2.1.2.1	0.507936507936508	.	233440001	233680000	#FF9191	1	0.75
chr1	233680001	233920000	A.2.1.1.2.1.2.2.2	0.557997557997558	.	233680001	233920000	#FF9191	1	0.75
chr1	233920001	234240000	A.2.2.2.2.1.2.1.1.1.1	0.394383394383394	.	233920001	234240000	#FFDADA	1	0.625
chr1	234240001	234600000	A.1.2.2.2.1.1.1.2.2.1.2	0.669108669108669	.	234240001	234600000	#FF4848	1	0.875
chr1	234600001	234840000	A.1.1.2.1.1.1.1.2.1	0.952380952380952	.	234600001	234840000	#FF0000	1	1
chr1	234840001	234960000	A.1.2.2.1.2.1.1.2.1	0.703296703296703	.	234840001	234960000	#FF4848	1	0.875
chr1	234960001	235200000	A.1.1.1.2.2.2.1.1	0.962148962148962	.	234960001	235200000	#FF0000	1	1
chr1	235240001	235320000	A.1.1.1.2.2.2.1.1	0.962148962148962	.	235240001	235320000	#FF0000	1	1
chr1	235320001	235600000	A.1.1.2.2.2.1.2.2.2.2.1	0.858363858363858	.	235320001	235600000	#FF0000	1	1
chr1	235600001	235880000	A.1.2.2.1.1.1.2.1.1.1	0.743589743589744	.	235600001	235880000	#FF4848	1	0.875
chr1	235880001	236000000	A.2.1.2.2.1.1.1.2.2	0.515262515262515	.	235880001	236000000	#FF9191	1	0.75
chr1	236000001	236280000	A.1.2.2.1.1.1.2.1.1.2	0.742368742368742	.	236000001	236280000	#FF4848	1	0.875
chr1	236280001	236760000	A.1.2.2.1.1.1.2.1.2	0.741147741147741	.	236280001	236760000	#FF4848	1	0.875
chr1	236760001	237240000	A.1.1.2.2.2.2.2.2	0.847374847374847	.	236760001	237240000	#FF0000	1	1
chr1	237240001	237480000	A.2.2.2.2.1.1.1.1	0.405372405372405	.	237240001	237480000	#FFDADA	1	0.625
chr1	237480001	237800000	A.2.2.2.2.1.1.1.2	0.404151404151404	.	237480001	237800000	#FFDADA	1	0.625
chr1	237800001	237960000	B.1.1.1.1.1.1.2.2.1.2.1	0.357753357753358	.	237800001	237960000	#DADAFF	1	0.5
chr1	237960001	238160000	B.1.2.1.1.2.1.2.2.2.1.2	0.255189255189255	.	237960001	238160000	#9191FF	1	0.375
chr1	238160001	238400000	B.2.1.2.1.1.2.1.2.1.2	0.129426129426129	.	238160001	238400000	#4848FF	1	0.25
chr1	238400001	238760000	B.2.1.2.2.1.1.2.2.1.1	0.0964590964590965	.	238400001	238760000	#4848FF	1	0.25
chr1	238760001	238880000	B.1.1.2.1.2.2.1.2	0.295482295482295	.	238760001	238880000	#DADAFF	1	0.5
chr1	238880001	239160000	B.1.2.2.1.2.2.2.2.2	0.205128205128205	.	238880001	239160000	#9191FF	1	0.375
chr1	239160001	239360000	B.1.1.2.1.2.2.2.1	0.294261294261294	.	239160001	239360000	#DADAFF	1	0.5
chr1	239360001	239480000	B.1.2.2.2.2.2.2.2.2.2	0.183150183150183	.	239360001	239480000	#9191FF	1	0.375
chr1	239480001	239640000	B.2.1.1.2.1.2.2.2	0.152625152625153	.	239480001	239640000	#4848FF	1	0.25
chr1	239640001	240040000	B.2.1.2.1.1.2.1.2.2.2	0.126984126984127	.	239640001	240040000	#4848FF	1	0.25
chr1	240040001	240200000	B.1.2.1.1.2.1.2.2.2.1.1.2	0.256410256410256	.	240040001	240200000	#9191FF	1	0.375
chr1	240200001	240360000	B.1.1.1.1.1.1.2.2.1.2.2	0.356532356532357	.	240200001	240360000	#DADAFF	1	0.5
chr1	240360001	240600000	B.1.2.1.1.2.1.2.2.2.1.1.1	0.257631257631258	.	240360001	240600000	#9191FF	1	0.375
chr1	240600001	240920000	B.1.2.2.2.2.2.1.2	0.189255189255189	.	240600001	240920000	#9191FF	1	0.375
chr1	240920001	241160000	B.2.1.2.2.1.1.2.2.2.2	0.0927960927960928	.	240920001	241160000	#4848FF	1	0.25
chr1	241160001	241320000	B.2.1.2.1.1.2.1.1.2.2	0.131868131868132	.	241160001	241320000	#4848FF	1	0.25
chr1	241320001	241520000	B.2.1.2.2.1.1.2.2.2.1	0.094017094017094	.	241320001	241520000	#4848FF	1	0.25
chr1	241520001	241760000	B.1.2.2.2.2.2.1.1	0.19047619047619	.	241520001	241760000	#9191FF	1	0.375
chr1	241760001	242000000	B.1.2.1.1.2.1.1.2.1.1.1	0.267399267399267	.	241760001	242000000	#9191FF	1	0.375
chr1	242000001	242240000	B.1.1.2.1.1.1.1.1.1	0.315018315018315	.	242000001	242240000	#DADAFF	1	0.5
chr1	242240001	242400000	B.1.2.1.1.2.1.1.2.2.2	0.262515262515263	.	242240001	242400000	#9191FF	1	0.375
chr1	242400001	243120000	B.2.1.2.1.1.2.1.1.1	0.134310134310134	.	242400001	243120000	#4848FF	1	0.25
chr1	243120001	243280000	B.1.2.1.1.2.1.2.1	0.261294261294261	.	243120001	243280000	#9191FF	1	0.375
chr1	243280001	243480000	B.1.1.1.1.1.1.2.2.1.1	0.358974358974359	.	243280001	243480000	#DADAFF	1	0.5
chr1	243480001	243600000	B.1.1.2.1.1.1.1.1.2	0.313797313797314	.	243480001	243600000	#DADAFF	1	0.5
chr1	243600001	243920000	B.1.1.2.1.1.1.1.2.2	0.311355311355311	.	243600001	243920000	#DADAFF	1	0.5
chr1	243920001	244000000	B.1.1.1.1.1.1.2.2.2.2	0.354090354090354	.	243920001	244000000	#DADAFF	1	0.5
chr1	244000001	244080000	B.1.1.1.1.1.1.2.2.2.1	0.355311355311355	.	244000001	244080000	#DADAFF	1	0.5
chr1	244080001	244480000	A.2.2.1.1.1.1.2.2	0.483516483516484	.	244080001	244480000	#FFDADA	1	0.625
chr1	244480001	244800000	A.2.1.1.1.2.1.1.1.2.2	0.587301587301587	.	244480001	244800000	#FF9191	1	0.75
chr1	244800001	244960000	A.1.2.2.2.1.1.1.2.2.2.1	0.667887667887668	.	244800001	244960000	#FF4848	1	0.875
chr1	244960001	245320000	A.1.2.1.1.1.1.2.2.2.1.1	0.827838827838828	.	244960001	245320000	#FF4848	1	0.875
chr1	245320001	245680000	A.2.1.1.1.1.1.2.2.1	0.601953601953602	.	245320001	245680000	#FF9191	1	0.75
chr1	245680001	246120000	A.1.2.2.2.1.1.2.1.2	0.663003663003663	.	245680001	246120000	#FF4848	1	0.875
chr1	246120001	246360000	A.2.1.2.2.1.1.2.1.1	0.514041514041514	.	246120001	246360000	#FF9191	1	0.75
chr1	246360001	246720000	A.2.1.1.1.2.1.1.2.1	0.586080586080586	.	246360001	246720000	#FF9191	1	0.75
chr1	246720001	246960000	A.1.2.2.2.1.2.2.2.1.2.1.1	0.644688644688645	.	246720001	246960000	#FF4848	1	0.875
chr1	246960001	247360000	A.2.1.2.1.2.2.2	0.518925518925519	.	246960001	247360000	#FF9191	1	0.75
chr1	247360001	247560000	B.1.1.1.1.2.2.2.2	0.332112332112332	.	247360001	247560000	#DADAFF	1	0.5
chr1	247560001	247640000	B.1.2.2.1.2.2.1.2	0.21001221001221	.	247560001	247640000	#9191FF	1	0.375
chr1	247640001	247840000	B.2.2.1.1.1.1.2	0.072039072039072	.	247640001	247840000	#0000FF	1	0.125
chr1	247840001	248040000	B.2.2.2.1.2.2.1.2	0.0122100122100122	.	247840001	248040000	#0000FF	1	0.125
chr1	248040001	248440000	B.2.2.2.2.1.2.1	0.00732600732600733	.	248040001	248440000	#0000FF	1	0.125
chr1	248440001	248600000	B.2.2.1.2.1.2.1	0.0378510378510378	.	248440001	248600000	#0000FF	1	0.125
chr1	248600001	248760000	B.2.1.2.1.1.1.1	0.145299145299145	.	248600001	248760000	#4848FF	1	0.25
chr1	248760001	248920000	B.2.1.2.2.1.2.2.2.1	0.0879120879120879	.	248760001	248920000	#4848FF	1	0.25
chr1	249040001	249120000	B.2.1.2.2.1.2.2.2.1	0.0879120879120879	.	249040001	249120000	#4848FF	1	0.25
chr1	249120001	249200000	A.2.2.1.2.1.1.1.1.2.1	0.451770451770452	.	249120001	249200000	#FFDADA	1	0.625
chr2	1	280000	A.2.1.2.2.2.2.1.1.2.2	0.495934959349593	.	1	280000	#FF9191	1	0.75
chr2	280001	480000	A.2.2.2.1.2.2.1.1	0.415795586527294	.	280001	480000	#FFDADA	1	0.625
chr2	480001	640000	A.2.2.2.1.1.2.1.2.2.2	0.427409988385598	.	480001	640000	#FFDADA	1	0.625
chr2	640001	920000	A.2.1.1.1.1.1.1.2	0.624854819976771	.	640001	920000	#FF9191	1	0.75
chr2	920001	1280000	A.2.2.1.1.2.2.2.2.1	0.471544715447154	.	920001	1280000	#FFDADA	1	0.625
chr2	1280001	1600000	A.2.2.1.1.2.2.1	0.473867595818815	.	1280001	1600000	#FFDADA	1	0.625
chr2	1600001	1800000	A.1.2.2.1.1.2.2.2.2.1.2.1	0.691056910569106	.	1600001	1800000	#FF4848	1	0.875
chr2	1800001	2200000	A.2.1.2.2.2.1.1.1.2	0.507549361207898	.	1800001	2200000	#FF9191	1	0.75
chr2	2200001	2560000	B.1.1.1.2.1.2.2.2	0.361207897793264	.	2200001	2560000	#DADAFF	1	0.5
chr2	2560001	2640000	A.2.2.2.1.1.1.1	0.435540069686411	.	2560001	2640000	#FFDADA	1	0.625
chr2	2640001	3200000	A.2.1.2.2.2.1.1.1.1	0.508710801393728	.	2640001	3200000	#FF9191	1	0.75
chr2	3200001	3320000	A.2.1.2.2.2.2.1.1.2.1.2	0.497096399535424	.	3200001	3320000	#FF9191	1	0.75
chr2	3320001	3520000	A.2.1.1.2.1.1.1.1	0.586527293844367	.	3320001	3520000	#FF9191	1	0.75
chr2	3520001	3720000	A.1.2.2.2.2.2.2.1.1	0.634146341463415	.	3520001	3720000	#FF4848	1	0.875
chr2	3720001	3960000	B.1.1.1.2.1.2.1.1	0.364692218350755	.	3720001	3960000	#DADAFF	1	0.5
chr2	3960001	4080000	B.1.2.1.1.2.2.2.2.1.2	0.29732868757259	.	3960001	4080000	#9191FF	1	0.375
chr2	4080001	4320000	B.2.1.1.2.1.2.1.1	0.212543554006969	.	4080001	4320000	#4848FF	1	0.25
chr2	4320001	4760000	B.2.1.1.2.1.2.1.2	0.211382113821138	.	4320001	4760000	#4848FF	1	0.25
chr2	4760001	5000000	B.1.2.1.1.2.2.2.2.1.1	0.29849012775842	.	4760001	5000000	#9191FF	1	0.375
chr2	5000001	5040000	B.1.1.1.2.1.1.1	0.367015098722416	.	5000001	5040000	#DADAFF	1	0.5
chr2	5120001	5160000	B.1.1.1.2.1.1.1	0.367015098722416	.	5120001	5160000	#DADAFF	1	0.5
chr2	5160001	5320000	A.2.2.1.2.1.2.2.2	0.45876887340302	.	5160001	5320000	#FFDADA	1	0.625
chr2	5320001	5560000	A.2.2.2.1.1.2.1.2.1	0.429732868757259	.	5320001	5560000	#FFDADA	1	0.625
chr2	5560001	5720000	A.2.2.1.1.1.2.2.2.1	0.480836236933798	.	5560001	5720000	#FFDADA	1	0.625
chr2	5720001	6240000	A.2.2.1.2.2.1.1.1.2	0.456445993031359	.	5720001	6240000	#FFDADA	1	0.625
chr2	6240001	6320000	B.1.1.1.2.1.1.2	0.365853658536585	.	6240001	6320000	#DADAFF	1	0.5
chr2	6320001	6600000	B.1.1.1.2.1.2.2.1	0.362369337979094	.	6320001	6600000	#DADAFF	1	0.5
chr2	6600001	7000000	B.1.1.2.1.1.1.1.1	0.353077816492451	.	6600001	7000000	#DADAFF	1	0.5
chr2	7000001	7200000	A.2.1.2.2.2.1.1.2.2	0.502903600464576	.	7000001	7200000	#FF9191	1	0.75
chr2	7200001	7360000	A.2.1.2.2.2.1.1.2.1.2.2	0.504065040650406	.	7200001	7360000	#FF9191	1	0.75
chr2	7360001	7520000	A.2.1.2.2.2.1.1.2.1.2.1	0.505226480836237	.	7360001	7520000	#FF9191	1	0.75
chr2	7520001	7920000	A.2.1.2.1.1.1.1.2	0.544715447154472	.	7520001	7920000	#FF9191	1	0.75
chr2	7920001	8320000	A.1.2.2.2.2.2.2.2.2.2	0.627177700348432	.	7920001	8320000	#FF4848	1	0.875
chr2	8320001	8520000	A.1.2.2.2.2.2.2.2.1.1.1	0.631823461091754	.	8320001	8520000	#FF4848	1	0.875
chr2	8520001	8800000	A.1.1.2.2.1.2.1.1.1.2.1	0.879210220673635	.	8520001	8800000	#FF0000	1	1
chr2	8800001	9120000	A.1.2.1.1.2.1.1.1.1.1.1	0.800232288037166	.	8800001	9120000	#FF4848	1	0.875
chr2	9120001	9240000	A.1.2.2.1.1.2.2.2.2.1.1	0.692218350754936	.	9120001	9240000	#FF4848	1	0.875
chr2	9240001	9560000	A.1.1.2.1.1.1.1.1.1.1	0.939605110336818	.	9240001	9560000	#FF0000	1	1
chr2	9560001	9960000	A.1.1.1.1.2.2.1.1.1.1	0.982578397212544	.	9560001	9960000	#FF0000	1	1
chr2	9960001	10280000	A.1.1.2.1.1.1.1.1.1.2	0.938443670150987	.	9960001	10280000	#FF0000	1	1
chr2	10280001	10440000	A.1.1.2.2.2.2.2.1.2.1.1.2	0.826945412311266	.	10280001	10440000	#FF0000	1	1
chr2	10440001	10600000	A.1.1.2.2.2.2.2.1.2.1.2.1	0.825783972125436	.	10440001	10600000	#FF0000	1	1
chr2	10600001	10680000	A.1.2.2.1.1.2.1.2	0.698025551684088	.	10600001	10680000	#FF4848	1	0.875
chr2	10680001	10960000	A.1.1.2.1.1.2.2.2.1.1	0.902439024390244	.	10680001	10960000	#FF0000	1	1
chr2	10960001	11320000	A.1.1.2.1.1.1.1.2.2	0.934959349593496	.	10960001	11320000	#FF0000	1	1
chr2	11320001	11600000	A.1.1.2.1.1.2.1.1.2.1	0.922183507549361	.	11320001	11600000	#FF0000	1	1
chr2	11600001	11920000	A.1.1.1.2.1.1.2.1	0.965156794425087	.	11600001	11920000	#FF0000	1	1
chr2	11920001	12360000	A.1.2.1.2.1.2.2.2.2	0.744483159117305	.	11920001	12360000	#FF4848	1	0.875
chr2	12360001	12600000	A.2.1.1.2.2.2.1.1.2	0.554006968641115	.	12360001	12600000	#FF9191	1	0.75
chr2	12600001	12920000	A.1.2.2.2.1.2.2.1	0.667828106852497	.	12600001	12920000	#FF4848	1	0.875
chr2	12920001	13160000	A.2.2.1.2.2.1.1.1.1	0.457607433217189	.	12920001	13160000	#FFDADA	1	0.625
chr2	13160001	13680000	B.2.2.1.2.2.2.1	0.0534262485481998	.	13160001	13680000	#0000FF	1	0.125
chr2	13680001	13880000	B.2.2.1.2.2.1.1	0.0592334494773519	.	13680001	13880000	#0000FF	1	0.125
chr2	13880001	14200000	B.2.2.2.1.2.2.2	0.0255516840882695	.	13880001	14200000	#0000FF	1	0.125
chr2	14200001	14360000	B.2.2.1.1.1.1.1.2	0.116144018583043	.	14200001	14360000	#0000FF	1	0.125
chr2	14360001	14520000	B.2.2.1.1.2.1.1.2	0.0963995354239257	.	14360001	14520000	#0000FF	1	0.125
chr2	14520001	14680000	B.2.1.2.2.2.2.2	0.118466898954704	.	14520001	14680000	#4848FF	1	0.25
chr2	14680001	15040000	B.2.1.2.2.2.1.2.2	0.121951219512195	.	14680001	15040000	#4848FF	1	0.25
chr2	15040001	15200000	B.1.2.1.2.2.1.2	0.286875725900116	.	15040001	15200000	#9191FF	1	0.375
chr2	15200001	15360000	B.1.1.2.2.2.2.2.2	0.311265969802555	.	15200001	15360000	#DADAFF	1	0.5
chr2	15360001	15760000	B.1.1.2.2.1.1.2	0.329849012775842	.	15360001	15760000	#DADAFF	1	0.5
chr2	15760001	16000000	A.1.1.2.2.1.1.2	0.881533101045296	.	15760001	16000000	#FF0000	1	1
chr2	16000001	16280000	A.1.2.1.1.1.2.2.1	0.803716608594657	.	16000001	16280000	#FF4848	1	0.875
chr2	16320001	16360000	A.1.2.1.1.1.2.2.1	0.803716608594657	.	16320001	16360000	#FF4848	1	0.875
chr2	16360001	16480000	A.2.1.1.2.1.1.1.2.2	0.584204413472706	.	16360001	16480000	#FF9191	1	0.75
chr2	16480001	16640000	A.1.2.1.2.1.2.2.2.1	0.745644599303136	.	16480001	16640000	#FF4848	1	0.875
chr2	16640001	16920000	A.2.1.1.2.1.1.1.2.1	0.585365853658537	.	16640001	16920000	#FF9191	1	0.75
chr2	16920001	17160000	A.2.2.2.1.2.1.2.1	0.419279907084785	.	16920001	17160000	#FFDADA	1	0.625
chr2	17160001	17680000	A.2.2.2.1.2.1.2.2.2	0.416957026713124	.	17160001	17680000	#FFDADA	1	0.625
chr2	17680001	17920000	A.2.1.2.1.2.1.2.2.1	0.530778164924506	.	17680001	17920000	#FF9191	1	0.75
chr2	17920001	18280000	A.2.2.1.1.1.2.2.1	0.481997677119628	.	17920001	18280000	#FFDADA	1	0.625
chr2	18280001	18520000	A.2.2.2.1.1.2.1.2.2.1	0.428571428571429	.	18280001	18520000	#FFDADA	1	0.625
chr2	18520001	18680000	A.2.2.1.2.2.1.2.2.2	0.451800232288037	.	18520001	18680000	#FFDADA	1	0.625
chr2	18680001	18960000	A.2.1.2.2.2.1.2.2	0.500580720092915	.	18680001	18960000	#FF9191	1	0.75
chr2	18960001	19120000	A.2.1.1.1.2.1.2.1.2.1	0.59581881533101	.	18960001	19120000	#FF9191	1	0.75
chr2	19120001	19600000	A.1.2.2.2.2.2.2.2.1.1.2	0.630662020905923	.	19120001	19600000	#FF4848	1	0.875
chr2	19600001	19840000	A.2.2.2.1.2.1.2.2.1	0.418118466898955	.	19600001	19840000	#FFDADA	1	0.625
chr2	19840001	20120000	A.2.1.2.2.2.1.1.2.1.1	0.506387921022067	.	19840001	20120000	#FF9191	1	0.75
chr2	20120001	20520000	A.1.1.1.2.1.1.2.2	0.963995354239257	.	20120001	20520000	#FF0000	1	1
chr2	20520001	20840000	A.1.1.1.2.2.2.2.1.2	0.944250871080139	.	20520001	20840000	#FF0000	1	1
chr2	20840001	21120000	A.2.2.2.1.2.1.1.2	0.420441347270616	.	20840001	21120000	#FFDADA	1	0.625
chr2	21120001	21400000	A.2.2.2.1.2.2.2	0.413472706155633	.	21120001	21400000	#FFDADA	1	0.625
chr2	21400001	21560000	A.2.2.1.1.1.2.1.1.2	0.48548199767712	.	21400001	21560000	#FFDADA	1	0.625
chr2	21560001	22360000	B.2.1.1.1.2.2	0.222996515679443	.	21560001	22360000	#4848FF	1	0.25
chr2	22360001	22560000	B.1.2.1.1.2.2.2.2.2	0.29616724738676	.	22360001	22560000	#9191FF	1	0.375
chr2	22560001	22880000	A.2.2.2.1.2.1.1.1	0.421602787456446	.	22560001	22880000	#FFDADA	1	0.625
chr2	22880001	23160000	A.2.2.1.1.1.2.2.2.2	0.479674796747967	.	22880001	23160000	#FFDADA	1	0.625
chr2	23160001	23680000	A.1.2.2.2.2.2.2.2.1.2	0.629500580720093	.	23160001	23680000	#FF4848	1	0.875
chr2	23680001	24040000	A.1.2.1.1.2.2.1.1	0.781649245063879	.	23680001	24040000	#FF4848	1	0.875
chr2	24040001	24200000	A.1.2.2.1.1.2.1.1.2.1	0.700348432055749	.	24040001	24200000	#FF4848	1	0.875
chr2	24200001	24400000	A.1.1.2.2.2.1.2.2.2.2	0.849012775842044	.	24200001	24400000	#FF0000	1	1
chr2	24400001	24640000	A.1.2.1.2.2.2.1.2.1	0.734030197444832	.	24400001	24640000	#FF4848	1	0.875
chr2	24640001	25000000	A.1.1.2.2.2.1.2.2.1.1	0.852497096399535	.	24640001	25000000	#FF0000	1	1
chr2	25000001	25440000	A.1.1.1.2.2.2.1.1.1.1	0.951219512195122	.	25000001	25440000	#FF0000	1	1
chr2	25440001	25640000	A.1.1.2.2.2.1.2.2.2.1	0.850174216027875	.	25440001	25640000	#FF0000	1	1
chr2	25640001	25880000	A.1.2.2.1.1.2.2.1.2	0.694541231126597	.	25640001	25880000	#FF4848	1	0.875
chr2	25880001	26080000	A.1.2.1.1.2.2.1.2.2.1	0.778164924506388	.	25880001	26080000	#FF4848	1	0.875
chr2	26080001	26400000	A.1.1.2.1.1.2.2.2.2.2	0.897793263646922	.	26080001	26400000	#FF0000	1	1
chr2	26400001	26800000	A.1.1.2.2.2.1.2.2.1.2	0.851335656213705	.	26400001	26800000	#FF0000	1	1
chr2	26800001	27000000	A.1.1.2.2.2.1.2.1.1	0.854819976771196	.	26800001	27000000	#FF0000	1	1
chr2	27000001	27240000	A.1.1.2.2.2.1.2.1.2	0.853658536585366	.	27000001	27240000	#FF0000	1	1
chr2	27240001	27680000	A.1.1.1.1.2.2.1.2.2.2	0.976771196283391	.	27240001	27680000	#FF0000	1	1
chr2	27680001	27960000	A.1.2.1.1.2.1.1.2	0.793263646922184	.	27680001	27960000	#FF4848	1	0.875
chr2	27960001	28400000	A.1.2.2.2.2.2.1.2.2	0.635307781649245	.	27960001	28400000	#FF4848	1	0.875
chr2	28400001	29040000	A.1.1.1.1.2.2.1.1.1.2	0.981416957026713	.	28400001	29040000	#FF0000	1	1
chr2	29040001	29400000	A.1.1.1.2.2.2.1.1.1.2	0.950058072009291	.	29040001	29400000	#FF0000	1	1
chr2	29400001	29600000	A.2.1.1.1.2.1.2.2.1.2	0.592334494773519	.	29400001	29600000	#FF9191	1	0.75
chr2	29600001	30000000	A.1.2.2.2.2.1.1.1.1.1.2	0.662020905923345	.	29600001	30000000	#FF4848	1	0.875
chr2	30000001	30400000	A.1.2.2.1.1.1.1.1.2.2	0.717770034843206	.	30000001	30400000	#FF4848	1	0.875
chr2	30400001	30680000	A.1.1.1.2.2.2.2.1.1	0.94541231126597	.	30400001	30680000	#FF0000	1	1
chr2	30680001	30920000	A.1.2.1.1.2.1.1.1.2.2	0.794425087108014	.	30680001	30920000	#FF4848	1	0.875
chr2	30920001	31240000	A.1.2.2.1.1.1.1.1.2.1.1.2	0.720092915214866	.	30920001	31240000	#FF4848	1	0.875
chr2	31240001	31600000	A.1.2.2.2.2.1.1.1.1.1.1.1	0.664343786295006	.	31240001	31600000	#FF4848	1	0.875
chr2	31600001	31800000	A.2.2.2.1.2.2.1.2	0.414634146341463	.	31600001	31800000	#FFDADA	1	0.625
chr2	31800001	32040000	B.1.1.2.1.1.2.1.2	0.346109175377468	.	31800001	32040000	#DADAFF	1	0.5
chr2	32040001	32800000	A.1.1.2.2.1.2.2.1.2	0.866434378629501	.	32040001	32800000	#FF0000	1	1
chr2	32800001	33080000	A.2.1.1.2.1.1.2.1	0.583042973286876	.	32800001	33080000	#FF9191	1	0.75
chr2	33080001	33200000	A.2.1.2.1.2.1.2.2.2	0.529616724738676	.	33080001	33200000	#FF9191	1	0.75
chr2	33200001	33560000	A.2.2.1.1.1.2.1.1.1	0.48664343786295	.	33200001	33560000	#FFDADA	1	0.625
chr2	33560001	33880000	A.2.1.2.1.2.1.2.1	0.531939605110337	.	33560001	33880000	#FF9191	1	0.75
chr2	33880001	34240000	B.2.1.2.2.2.1.1.1.2.1	0.127758420441347	.	33880001	34240000	#4848FF	1	0.25
chr2	34240001	34360000	B.2.1.2.1.1.1.2	0.18815331010453	.	34240001	34360000	#4848FF	1	0.25
chr2	34360001	34680000	B.2.1.2.1.1.2.1.1	0.186991869918699	.	34360001	34680000	#4848FF	1	0.25
chr2	34680001	34800000	B.2.1.1.1.1.2.1.1	0.236933797909408	.	34680001	34800000	#4848FF	1	0.25
chr2	34800001	35040000	B.2.1.1.2.1.2.2.1.2	0.209059233449477	.	34800001	35040000	#4848FF	1	0.25
chr2	35040001	35520000	B.2.2.1.2.2.1.2.1.1	0.0580720092915215	.	35040001	35520000	#0000FF	1	0.125
chr2	35520001	36000000	B.2.2.1.2.2.1.2.1.2	0.0569105691056911	.	35520001	36000000	#0000FF	1	0.125
chr2	36000001	36560000	B.2.1.2.1.1.2.2.1	0.184668989547038	.	36000001	36560000	#4848FF	1	0.25
chr2	36560001	36760000	A.2.2.2.2.2.1.1.2	0.399535423925668	.	36560001	36760000	#FFDADA	1	0.625
chr2	36760001	37080000	A.2.1.2.2.1.1.1.1	0.519163763066202	.	36760001	37080000	#FF9191	1	0.75
chr2	37080001	37360000	A.1.2.1.1.1.2.1.2.2.2	0.804878048780488	.	37080001	37360000	#FF4848	1	0.875
chr2	37360001	37720000	A.1.1.2.1.2.2.1.1.1.1	0.89198606271777	.	37360001	37720000	#FF0000	1	1
chr2	37720001	38120000	A.1.1.2.1.2.2.1.1.2	0.889663182346109	.	37720001	38120000	#FF0000	1	1
chr2	38120001	38240000	A.2.1.1.1.2.1.2.1.1	0.596980255516841	.	38120001	38240000	#FF9191	1	0.75
chr2	38240001	38520000	A.1.1.2.2.2.2.1.1.2.2.1	0.83739837398374	.	38240001	38520000	#FF0000	1	1
chr2	38520001	38720000	A.1.1.2.2.1.2.1.2.2.2	0.868757259001161	.	38520001	38720000	#FF0000	1	1
chr2	38720001	39040000	A.1.1.1.1.2.1.2.1.2.1	0.987224157955865	.	38720001	39040000	#FF0000	1	1
chr2	39040001	39440000	A.1.2.1.1.1.2.1.1.1	0.81184668989547	.	39040001	39440000	#FF4848	1	0.875
chr2	39440001	39680000	A.2.1.1.2.2.1.2.2.1.2	0.557491289198606	.	39440001	39680000	#FF9191	1	0.75
chr2	39680001	40040000	A.2.2.2.1.1.2.1.1.1	0.43205574912892	.	39680001	40040000	#FFDADA	1	0.625
chr2	40040001	40280000	B.2.1.1.1.2.1.1.1.1	0.227642276422764	.	40040001	40280000	#4848FF	1	0.25
chr2	40280001	40560000	B.2.1.1.1.2.1.1.2	0.225319396051103	.	40280001	40560000	#4848FF	1	0.25
chr2	40560001	40640000	B.1.2.1.1.2.2.1	0.300813008130081	.	40560001	40640000	#9191FF	1	0.375
chr2	40640001	40840000	B.1.1.2.2.2.2.2.1	0.312427409988386	.	40640001	40840000	#DADAFF	1	0.5
chr2	40840001	41000000	B.1.2.2.2.1.2.1.2	0.259001161440186	.	40840001	41000000	#9191FF	1	0.375
chr2	41000001	41520000	B.2.1.2.2.2.1.1.2	0.125435540069686	.	41000001	41520000	#4848FF	1	0.25
chr2	41520001	41680000	B.1.2.2.2.1.2.1.1	0.260162601626016	.	41520001	41680000	#9191FF	1	0.375
chr2	41680001	42080000	B.2.1.1.1.2.1.1.1.2	0.226480836236934	.	41680001	42080000	#4848FF	1	0.25
chr2	42080001	42280000	A.1.1.2.2.1.2.1.1.1.1	0.880371660859466	.	42080001	42280000	#FF0000	1	1
chr2	42280001	42520000	A.1.1.2.2.1.2.2.2.2	0.862950058072009	.	42280001	42520000	#FF0000	1	1
chr2	42520001	42720000	A.1.2.2.1.1.2.2.2.1	0.693379790940767	.	42520001	42720000	#FF4848	1	0.875
chr2	42720001	43040000	A.1.1.2.2.1.2.2.2.1.1	0.86527293844367	.	42720001	43040000	#FF0000	1	1
chr2	43040001	43240000	A.1.1.2.1.1.1.1.1.2	0.937282229965157	.	43040001	43240000	#FF0000	1	1
chr2	43240001	43480000	A.1.1.1.2.2.2.2.2.2.1	0.941927990708479	.	43240001	43480000	#FF0000	1	1
chr2	43480001	43640000	A.1.2.2.1.1.2.2.1.1.2	0.695702671312427	.	43480001	43640000	#FF4848	1	0.875
chr2	43640001	43840000	A.1.2.1.1.2.2.1.2.1.2	0.779326364692218	.	43640001	43840000	#FF4848	1	0.875
chr2	43840001	44120000	A.1.2.2.1.1.1.1.1.1.1	0.723577235772358	.	43840001	44120000	#FF4848	1	0.875
chr2	44120001	44240000	A.1.2.2.2.2.2.1.2.1.2.2	0.636469221835075	.	44120001	44240000	#FF4848	1	0.875
chr2	44240001	44520000	A.1.2.2.2.2.1.1.2.1	0.656213704994193	.	44240001	44520000	#FF4848	1	0.875
chr2	44520001	44600000	A.2.2.1.1.2.1.1.2	0.477351916376307	.	44520001	44600000	#FFDADA	1	0.625
chr2	44600001	45000000	A.2.2.1.1.2.2.2.2.2	0.470383275261324	.	44600001	45000000	#FFDADA	1	0.625
chr2	45000001	45200000	A.2.2.1.1.2.1.1.1	0.478513356562137	.	45000001	45200000	#FFDADA	1	0.625
chr2	45200001	45400000	A.1.2.2.2.2.1.1.1.1.2.2.1	0.659698025551684	.	45200001	45400000	#FF4848	1	0.875
chr2	45400001	45600000	A.2.1.1.1.1.1.1.1	0.626016260162602	.	45400001	45600000	#FF9191	1	0.75
chr2	45600001	45800000	A.2.1.1.1.2.1.2.2.1.1	0.59349593495935	.	45600001	45800000	#FF9191	1	0.75
chr2	45800001	46160000	A.1.1.2.2.2.2.2.1.2.2	0.823461091753775	.	45800001	46160000	#FF0000	1	1
chr2	46160001	46280000	A.1.2.2.2.2.2.2.2.2.1	0.628339140534262	.	46160001	46280000	#FF4848	1	0.875
chr2	46280001	46560000	A.1.2.1.1.2.1.1.1.1.2	0.797909407665505	.	46280001	46560000	#FF4848	1	0.875
chr2	46560001	46720000	A.1.2.2.1.1.1.1.1.2.1.1.1	0.721254355400697	.	46560001	46720000	#FF4848	1	0.875
chr2	46720001	46880000	A.1.2.1.1.2.1.1.1.2.1.1	0.796747967479675	.	46720001	46880000	#FF4848	1	0.875
chr2	46880001	47200000	A.1.1.2.1.1.2.1.1.2.2	0.921022067363531	.	46880001	47200000	#FF0000	1	1
chr2	47200001	47560000	A.1.1.1.1.2.2.1.1.2	0.980255516840883	.	47200001	47560000	#FF0000	1	1
chr2	47560001	48080000	A.1.1.1.1.1.2.2.2.2	0.991869918699187	.	47560001	48080000	#FF0000	1	1
chr2	48080001	48360000	A.1.2.1.1.1.2.1.2.1	0.807200929152149	.	48080001	48360000	#FF4848	1	0.875
chr2	48360001	48600000	A.1.2.2.2.2.2.2.1.2	0.632984901277584	.	48360001	48600000	#FF4848	1	0.875
chr2	48600001	48800000	A.1.2.2.1.2.1.1.1.1.2	0.686411149825784	.	48600001	48800000	#FF4848	1	0.875
chr2	48800001	49160000	A.2.1.2.2.1.1.1.2	0.518002322880372	.	48800001	49160000	#FF9191	1	0.75
chr2	49160001	49320000	B.1.1.1.2.2.2.1.2.1	0.356562137049942	.	49160001	49320000	#DADAFF	1	0.5
chr2	49320001	49680000	A.2.2.2.2.2.1.1.1.1.2	0.401858304297329	.	49320001	49680000	#FFDADA	1	0.625
chr2	49680001	49840000	B.1.1.2.1.2.2.2.1	0.333333333333333	.	49680001	49840000	#DADAFF	1	0.5
chr2	49840001	50000000	A.2.2.1.2.2.1.2.1	0.454123112659698	.	49840001	50000000	#FFDADA	1	0.625
chr2	50000001	50160000	A.2.1.1.2.2.2.1.2.2.2	0.550522648083624	.	50000001	50160000	#FF9191	1	0.75
chr2	50160001	50400000	A.2.1.1.2.2.2.1.2.2.1	0.551684088269454	.	50160001	50400000	#FF9191	1	0.75
chr2	50400001	50720000	B.1.1.1.2.2.2.1.1.2	0.357723577235772	.	50400001	50720000	#DADAFF	1	0.5
chr2	50720001	51080000	B.2.1.2.2.2.1.2.1.1	0.124274099883856	.	50720001	51080000	#4848FF	1	0.25
chr2	51080001	51360000	B.2.2.1.2.2.2.2.1.2	0.0511033681765389	.	51080001	51360000	#0000FF	1	0.125
chr2	51360001	51640000	B.2.2.2.2.1.2.1.2	0.0209059233449477	.	51360001	51640000	#0000FF	1	0.125
chr2	51640001	52200000	B.2.2.2.2.2.2.2.1	0.00348432055749129	.	51640001	52200000	#0000FF	1	0.125
chr2	52200001	52680000	B.2.2.2.2.1.2.2.1	0.0197444831591173	.	52200001	52680000	#0000FF	1	0.125
chr2	52680001	53200000	B.2.2.2.1.2.2.1	0.0267131242740999	.	52680001	53200000	#0000FF	1	0.125
chr2	53200001	53520000	B.1.1.2.2.1.2.2	0.326364692218351	.	53200001	53520000	#DADAFF	1	0.5
chr2	53520001	54000000	B.1.1.1.1.1.2.1.2	0.37746806039489	.	53520001	54000000	#DADAFF	1	0.5
chr2	54000001	54520000	A.1.2.1.2.1.2.1.1.2.1	0.754936120789779	.	54000001	54520000	#FF4848	1	0.875
chr2	54520001	54720000	A.1.2.1.1.1.2.2.2.2	0.801393728222996	.	54520001	54720000	#FF4848	1	0.875
chr2	54720001	55000000	A.1.2.1.2.1.2.1.1.2.2	0.753774680603949	.	54720001	55000000	#FF4848	1	0.875
chr2	55000001	55240000	A.2.1.1.2.2.1.2.1.1.1.1	0.563298490127758	.	55000001	55240000	#FF9191	1	0.75
chr2	55240001	55520000	A.1.1.2.1.2.2.1.1.1.2	0.89082462253194	.	55240001	55520000	#FF0000	1	1
chr2	55520001	55880000	A.2.1.1.2.2.1.2.1.1.1.2	0.562137049941928	.	55520001	55880000	#FF9191	1	0.75
chr2	55880001	56200000	B.2.1.1.2.1.2.2.2.2.2	0.205574912891986	.	55880001	56200000	#4848FF	1	0.25
chr2	56200001	56480000	B.2.2.1.2.2.1.2.2.1	0.0557491289198606	.	56200001	56480000	#0000FF	1	0.125
chr2	56480001	56960000	B.2.2.2.2.2.2.2.2.1	0.00232288037166086	.	56480001	56960000	#0000FF	1	0.125
chr2	56960001	57040000	B.2.1.2.2.2.2.1.1	0.120789779326365	.	56960001	57040000	#4848FF	1	0.25
chr2	57040001	57240000	B.2.2.2.1.2.1	0.0278745644599303	.	57040001	57240000	#0000FF	1	0.125
chr2	57240001	57600000	B.2.2.2.2.1.2.1.1	0.0220673635307782	.	57240001	57600000	#0000FF	1	0.125
chr2	57600001	57920000	B.2.2.1.1.2.1.2	0.0952380952380952	.	57600001	57920000	#0000FF	1	0.125
chr2	57920001	58120000	B.2.1.2.2.2.1.1.1.1.2	0.128919860627178	.	57920001	58120000	#4848FF	1	0.25
chr2	58120001	58400000	B.2.1.1.2.1.2.2.1.1	0.210220673635308	.	58120001	58400000	#4848FF	1	0.25
chr2	58400001	58680000	B.1.1.2.2.1.2.1.2	0.327526132404181	.	58400001	58680000	#DADAFF	1	0.5
chr2	58680001	59080000	B.2.1.2.2.2.1.1.1.1.1.2	0.130081300813008	.	58680001	59080000	#4848FF	1	0.25
chr2	59080001	59440000	B.2.2.1.1.1.1.2	0.114982578397213	.	59080001	59440000	#0000FF	1	0.125
chr2	59440001	59840000	B.2.1.1.2.1.2.2.2.2.1	0.206736353077816	.	59440001	59840000	#4848FF	1	0.25
chr2	59840001	60120000	B.1.1.1.2.2.2.1.2.2	0.355400696864112	.	59840001	60120000	#DADAFF	1	0.5
chr2	60120001	60280000	B.1.1.1.1.1.2.1.1.2	0.37862950058072	.	60120001	60280000	#DADAFF	1	0.5
chr2	60280001	60560000	A.2.2.2.2.2.1.1.1.1.1	0.403019744483159	.	60280001	60560000	#FFDADA	1	0.625
chr2	60560001	60720000	A.2.1.1.2.2.2.1.1.1	0.555168408826945	.	60560001	60720000	#FF9191	1	0.75
chr2	60720001	60920000	A.2.2.1.2.1.2.1.1.2	0.463414634146341	.	60720001	60920000	#FFDADA	1	0.625
chr2	60920001	61280000	A.1.2.1.1.1.2.1.2.2.1	0.806039488966318	.	60920001	61280000	#FF4848	1	0.875
chr2	61280001	61360000	A.1.2.2.1.1.2.2.2.2.2	0.688734030197445	.	61280001	61360000	#FF4848	1	0.875
chr2	61360001	61640000	A.1.1.2.1.2.2.1.2	0.888501742160279	.	61360001	61640000	#FF0000	1	1
chr2	61640001	61800000	A.1.1.2.2.1.2.1.2.2.1	0.869918699186992	.	61640001	61800000	#FF0000	1	1
chr2	61800001	62000000	A.1.2.1.1.1.2.1.1.2.1	0.81068524970964	.	61800001	62000000	#FF4848	1	0.875
chr2	62000001	62120000	A.1.2.1.1.1.2.1.1.2.2.1	0.80952380952381	.	62000001	62120000	#FF4848	1	0.875
chr2	62120001	62360000	A.1.2.1.1.1.2.1.1.2.2.2	0.808362369337979	.	62120001	62360000	#FF4848	1	0.875
chr2	62360001	62440000	A.2.1.1.2.1.1.2.2	0.581881533101045	.	62360001	62440000	#FF9191	1	0.75
chr2	62440001	62640000	A.1.2.1.1.1.2.2.2.1	0.802555168408827	.	62440001	62640000	#FF4848	1	0.875
chr2	62640001	63040000	A.1.2.2.1.2.1.1.1.2	0.685249709639954	.	62640001	63040000	#FF4848	1	0.875
chr2	63040001	63320000	B.1.1.1.2.2.1	0.360046457607433	.	63040001	63320000	#DADAFF	1	0.5
chr2	63320001	63800000	B.1.2.2.2.1.2.2	0.257839721254355	.	63320001	63800000	#9191FF	1	0.375
chr2	63800001	64240000	A.2.1.1.2.2.1.2.1.1.2	0.560975609756098	.	63800001	64240000	#FF9191	1	0.75
chr2	64240001	64800000	A.1.1.1.2.1.1.1.1.1	0.969802555168409	.	64240001	64800000	#FF0000	1	1
chr2	64800001	65080000	A.1.1.1.2.2.2.2.2.2.2	0.940766550522648	.	64800001	65080000	#FF0000	1	1
chr2	65080001	65480000	A.1.1.1.2.2.2.2.2.1	0.943089430894309	.	65080001	65480000	#FF0000	1	1
chr2	65480001	65800000	A.1.1.2.1.1.2.2.1.2.2	0.903600464576074	.	65480001	65800000	#FF0000	1	1
chr2	65800001	66040000	A.1.2.1.2.2.2.1.2.2.2	0.73054587688734	.	65800001	66040000	#FF4848	1	0.875
chr2	66040001	66360000	A.1.1.2.2.2.2.2.2.1	0.822299651567944	.	66040001	66360000	#FF0000	1	1
chr2	66360001	66720000	A.1.1.2.2.1.2.1.1.1.2.2	0.878048780487805	.	66360001	66720000	#FF0000	1	1
chr2	66720001	67240000	A.1.2.2.1.1.1.1.1.2.1.2	0.718931475029036	.	66720001	67240000	#FF4848	1	0.875
chr2	67240001	67400000	A.2.2.1.1.1.1.2.1	0.488966318234611	.	67240001	67400000	#FFDADA	1	0.625
chr2	67400001	67520000	A.2.2.1.1.1.1.2.2	0.48780487804878	.	67400001	67520000	#FFDADA	1	0.625
chr2	67520001	67680000	A.2.1.1.1.2.1.1.2.1.2	0.602787456445993	.	67520001	67680000	#FF9191	1	0.75
chr2	67680001	67840000	A.2.1.2.2.2.1.2.1	0.501742160278746	.	67680001	67840000	#FF9191	1	0.75
chr2	67840001	68120000	A.2.1.1.1.2.1.2.2.2	0.591173054587689	.	67840001	68120000	#FF9191	1	0.75
chr2	68120001	68320000	A.1.2.2.1.1.1.2.2.2	0.70267131242741	.	68120001	68320000	#FF4848	1	0.875
chr2	68320001	68520000	A.1.2.1.1.2.2.1.2.1.1	0.780487804878049	.	68320001	68520000	#FF4848	1	0.875
chr2	68520001	68720000	A.1.1.2.2.2.2.2.2.2	0.821138211382114	.	68520001	68720000	#FF0000	1	1
chr2	68720001	68960000	A.1.2.2.2.2.1.1.1.1.2.1	0.660859465737515	.	68720001	68960000	#FF4848	1	0.875
chr2	68960001	69120000	A.1.2.1.1.2.1.1.1.2.1.2	0.795586527293844	.	68960001	69120000	#FF4848	1	0.875
chr2	69120001	69520000	A.1.2.2.2.2.1.1.1.1.1.1.2	0.663182346109175	.	69120001	69520000	#FF4848	1	0.875
chr2	69520001	69840000	A.1.1.2.2.2.2.1.1.2.1.1	0.839721254355401	.	69520001	69840000	#FF0000	1	1
chr2	69840001	70160000	A.1.1.2.1.1.2.1.1.1	0.923344947735192	.	69840001	70160000	#FF0000	1	1
chr2	70160001	70560000	A.1.1.1.1.2.2.1.2.2.1	0.977932636469222	.	70160001	70560000	#FF0000	1	1
chr2	70560001	70760000	A.1.2.2.2.2.1.1.1.1.2.2.2	0.658536585365854	.	70560001	70760000	#FF4848	1	0.875
chr2	70760001	70960000	A.1.2.1.1.2.2.1.2.2.2	0.777003484320557	.	70760001	70960000	#FF4848	1	0.875
chr2	70960001	71360000	A.1.1.2.1.1.1.1.2.1	0.936120789779326	.	70960001	71360000	#FF0000	1	1
chr2	71360001	71720000	A.1.1.1.2.2.2.1.1.2.2	0.947735191637631	.	71360001	71720000	#FF0000	1	1
chr2	71720001	72200000	A.1.2.1.1.2.1.2.1.2	0.789779326364692	.	71720001	72200000	#FF4848	1	0.875
chr2	72200001	72400000	A.2.1.2.1.1.2.1.1	0.538908246225319	.	72200001	72400000	#FF9191	1	0.75
chr2	72400001	72840000	A.2.2.1.1.2.2.2.1	0.472706155632985	.	72400001	72840000	#FFDADA	1	0.625
chr2	72840001	73120000	A.1.2.1.2.2.2.1.1.2.2	0.735191637630662	.	72840001	73120000	#FF4848	1	0.875
chr2	73120001	73280000	A.1.1.2.2.2.2.2.1.2.1.2.2	0.824622531939605	.	73120001	73280000	#FF0000	1	1
chr2	73280001	73520000	A.1.1.2.2.2.2.2.1.2.1.1.1	0.828106852497096	.	73280001	73520000	#FF0000	1	1
chr2	73520001	73680000	A.1.2.2.2.2.1.1.2.2	0.655052264808362	.	73520001	73680000	#FF4848	1	0.875
chr2	73680001	73920000	A.1.2.2.2.2.2.1.2.1.2.1	0.637630662020906	.	73680001	73920000	#FF4848	1	0.875
chr2	73920001	74040000	A.1.2.2.1.1.2.2.2.2.1.2.2	0.689895470383275	.	73920001	74040000	#FF4848	1	0.875
chr2	74040001	74360000	A.1.1.1.1.2.2.2.2.1.2.1	0.9732868757259	.	74040001	74360000	#FF0000	1	1
chr2	74360001	74480000	A.1.1.2.2.2.2.1.1.1.2.2	0.840882694541231	.	74360001	74480000	#FF0000	1	1
chr2	74480001	74840000	A.1.1.1.1.1.2.2.2.1.2	0.993031358885017	.	74480001	74840000	#FF0000	1	1
chr2	74840001	75160000	A.1.1.2.2.1.2.2.2.1.2	0.86411149825784	.	74840001	75160000	#FF0000	1	1
chr2	75160001	75520000	A.2.1.2.2.1.1.2.1	0.516840882694541	.	75160001	75520000	#FF9191	1	0.75
chr2	75520001	75920000	A.2.1.2.2.1.1.2.2.2	0.51451800232288	.	75520001	75920000	#FF9191	1	0.75
chr2	75920001	76400000	B.2.1.2.1.1.2.1.2	0.185830429732869	.	75920001	76400000	#4848FF	1	0.25
chr2	76400001	76800000	B.1.2.2.2.2.1.2.1	0.255516840882695	.	76400001	76800000	#9191FF	1	0.375
chr2	76800001	77040000	B.1.1.2.1.2.2.2.2	0.332171893147503	.	76800001	77040000	#DADAFF	1	0.5
chr2	77040001	77280000	B.1.2.2.2.2.1.2.2	0.254355400696864	.	77040001	77280000	#9191FF	1	0.375
chr2	77280001	77640000	B.2.1.1.1.1.2.1.2	0.235772357723577	.	77280001	77640000	#4848FF	1	0.25
chr2	77640001	77880000	B.1.2.1.2.2.2.2.1	0.282229965156794	.	77640001	77880000	#9191FF	1	0.375
chr2	77880001	78160000	B.2.1.1.2.1.1.2.1.2	0.218350754936121	.	77880001	78160000	#4848FF	1	0.25
chr2	78160001	78720000	B.2.2.1.2.2.2.2.2	0.0499419279907085	.	78160001	78720000	#0000FF	1	0.125
chr2	78720001	78840000	B.1.2.2.1.1.2.1.1	0.275261324041812	.	78720001	78840000	#9191FF	1	0.375
chr2	78840001	79240000	B.2.1.2.2.2.1.1.1.1.1.1	0.131242740998839	.	78840001	79240000	#4848FF	1	0.25
chr2	79240001	79440000	B.1.1.2.2.1.2.1.1	0.328687572590012	.	79240001	79440000	#DADAFF	1	0.5
chr2	79440001	79680000	B.2.1.2.1.1.1.1.1.1	0.191637630662021	.	79440001	79680000	#4848FF	1	0.25
chr2	79680001	79800000	B.2.1.1.2.1.2.2.2.1	0.207897793263647	.	79680001	79800000	#4848FF	1	0.25
chr2	79800001	80160000	B.2.1.2.1.1.1.1.2	0.18931475029036	.	79800001	80160000	#4848FF	1	0.25
chr2	80160001	80320000	B.1.1.1.1.1.2.1.1.1.1	0.380952380952381	.	80160001	80320000	#DADAFF	1	0.5
chr2	80320001	80560000	A.2.1.2.2.1.2.2	0.509872241579559	.	80320001	80560000	#FF9191	1	0.75
chr2	80560001	80720000	A.2.1.1.2.2.2.1.2.1	0.552845528455285	.	80560001	80720000	#FF9191	1	0.75
chr2	80720001	80880000	A.2.2.2.1.1.2.1.1.2	0.430894308943089	.	80720001	80880000	#FFDADA	1	0.625
chr2	80880001	81200000	A.2.2.2.2.2.1.1.1.2	0.400696864111498	.	80880001	81200000	#FFDADA	1	0.625
chr2	81200001	81600000	B.1.2.2.1.1.2.1.2	0.274099883855981	.	81200001	81600000	#9191FF	1	0.375
chr2	81600001	81760000	B.1.1.2.2.2.2.1.2.1	0.314750290360046	.	81600001	81760000	#DADAFF	1	0.5
chr2	81760001	82080000	B.1.1.1.2.2.2.1.1.1	0.358885017421603	.	81760001	82080000	#DADAFF	1	0.5
chr2	82080001	82280000	B.1.1.2.1.2.2.1	0.334494773519164	.	82080001	82280000	#DADAFF	1	0.5
chr2	82280001	82560000	B.2.1.2.2.2.1.1.1.2.2	0.126596980255517	.	82280001	82560000	#4848FF	1	0.25
chr2	82560001	82800000	B.2.2.1.2.2.1.2.2.2	0.0545876887340302	.	82560001	82800000	#0000FF	1	0.125
chr2	82800001	83040000	B.2.2.1.2.2.2.2.1.1	0.0522648083623693	.	82800001	83040000	#0000FF	1	0.125
chr2	83040001	83520000	B.2.2.2.2.1.2.2.2.2	0.0174216027874564	.	83040001	83520000	#0000FF	1	0.125
chr2	83520001	83960000	B.2.2.2.2.1.2.2.2.1	0.0185830429732869	.	83520001	83960000	#0000FF	1	0.125
chr2	83960001	84160000	B.2.1.2.1.1.2.2.2	0.183507549361208	.	83960001	84160000	#4848FF	1	0.25
chr2	84160001	84560000	B.2.1.2.2.2.1.2.1.2	0.123112659698026	.	84160001	84560000	#4848FF	1	0.25
chr2	84560001	84760000	B.1.1.1.1.1.2.1.1.1.2	0.379790940766551	.	84560001	84760000	#DADAFF	1	0.5
chr2	84760001	85120000	B.1.2.2.1.1.2.2.2	0.27061556329849	.	84760001	85120000	#9191FF	1	0.375
chr2	85120001	85560000	A.1.1.1.2.1.2.2.1	0.957026713124274	.	85120001	85560000	#FF0000	1	1
chr2	85560001	85800000	A.1.1.1.1.1.2.2.2.1.1	0.994192799070848	.	85560001	85800000	#FF0000	1	1
chr2	85800001	86280000	A.1.1.1.1.1.1.1	1	.	85800001	86280000	#FF0000	1	1
chr2	86280001	86440000	A.1.1.2.2.1.2.2.1.1	0.867595818815331	.	86280001	86440000	#FF0000	1	1
chr2	86440001	86880000	A.1.1.1.2.1.2.1.2.2.1	0.959349593495935	.	86440001	86880000	#FF0000	1	1
chr2	86880001	87160000	A.2.1.2.2.2.2.1.1.1	0.499419279907085	.	86880001	87160000	#FF9191	1	0.75
chr2	87360001	87400000	A.2.1.2.2.2.2.1.1.1	0.499419279907085	.	87360001	87400000	#FF9191	1	0.75
chr2	87440001	87480000	A.2.1.2.2.2.2.1.1.1	0.499419279907085	.	87440001	87480000	#FF9191	1	0.75
chr2	87480001	87560000	A.2.1.1.2.2.1.2.2.1.1	0.558652729384437	.	87480001	87560000	#FF9191	1	0.75
chr2	87600001	87640000	A.2.1.1.2.2.1.2.2.1.1	0.558652729384437	.	87600001	87640000	#FF9191	1	0.75
chr2	87760001	87800000	A.2.1.1.2.2.1.2.2.1.1	0.558652729384437	.	87760001	87800000	#FF9191	1	0.75
chr2	88280001	88440000	A.2.1.1.2.2.1.2.2.1.1	0.558652729384437	.	88280001	88440000	#FF9191	1	0.75
chr2	88440001	89000000	A.1.2.2.1.2.1.1.2	0.684088269454123	.	88440001	89000000	#FF4848	1	0.875
chr2	89000001	89320000	B.2.2.1.1.1.1.1.1	0.117305458768873	.	89000001	89320000	#0000FF	1	0.125
chr2	89320001	89520000	B.1.2.2.2.1.1.1.1	0.264808362369338	.	89320001	89520000	#9191FF	1	0.375
chr2	89800001	89880000	B.1.2.2.2.1.1.1.1	0.264808362369338	.	89800001	89880000	#9191FF	1	0.375
chr2	89880001	89920000	B.2.1.1.2.1.1.1.1	0.221835075493612	.	89880001	89920000	#4848FF	1	0.25
chr2	90000001	90160000	B.2.1.1.2.1.1.1.1	0.221835075493612	.	90000001	90160000	#4848FF	1	0.25
chr2	90200001	90280000	B.2.1.1.2.1.1.1.1	0.221835075493612	.	90200001	90280000	#4848FF	1	0.25
chr2	90440001	90480000	B.1.1.2.2.2.2.1.1.2	0.315911730545877	.	90440001	90480000	#DADAFF	1	0.5
chr2	91680001	91720000	B.1.1.2.2.2.2.1.1.2	0.315911730545877	.	91680001	91720000	#DADAFF	1	0.5
chr2	91760001	92000000	B.1.2.2.2.1.1.1.2	0.263646922183508	.	91760001	92000000	#9191FF	1	0.375
chr2	92000001	92200000	B.2.1.1.2.1.1.1.2	0.220673635307782	.	92000001	92200000	#4848FF	1	0.25
chr2	92240001	92320000	B.2.1.1.2.1.1.1.2	0.220673635307782	.	92240001	92320000	#4848FF	1	0.25
chr2	95320001	95640000	B.2.1.2.2.2.2.1.2	0.119628339140534	.	95320001	95640000	#4848FF	1	0.25
chr2	95640001	95800000	A.2.2.1.2.1.2.1.1.1	0.464576074332172	.	95640001	95800000	#FFDADA	1	0.625
chr2	95800001	96160000	A.2.1.1.2.2.1.1.2.2	0.564459930313589	.	95800001	96160000	#FF9191	1	0.75
chr2	96160001	96280000	B.1.1.1.2.1.2.1.2	0.363530778164925	.	96160001	96280000	#DADAFF	1	0.5
chr2	96320001	96360000	B.1.1.1.2.1.2.1.2	0.363530778164925	.	96320001	96360000	#DADAFF	1	0.5
chr2	96360001	96440000	A.2.2.1.2.2.1.2.2.1	0.452961672473868	.	96360001	96440000	#FFDADA	1	0.625
chr2	96440001	96640000	A.2.2.1.1.2.1.2.1	0.476190476190476	.	96440001	96640000	#FFDADA	1	0.625
chr2	96640001	96920000	A.1.1.2.2.2.2.1.1.1.2.1	0.842044134727062	.	96640001	96920000	#FF0000	1	1
chr2	96920001	97040000	A.1.1.1.2.2.2.1.1.2.1	0.948896631823461	.	96920001	97040000	#FF0000	1	1
chr2	97040001	97240000	A.1.1.2.1.1.2.1.2.2.2.1	0.912891986062718	.	97040001	97240000	#FF0000	1	1
chr2	97240001	97680000	A.1.1.1.1.1.1.2	0.99883855981417	.	97240001	97680000	#FF0000	1	1
chr2	97680001	97880000	A.2.1.1.1.1.2.1.1.2	0.620209059233449	.	97680001	97880000	#FF9191	1	0.75
chr2	98000001	98040000	A.2.1.1.1.1.2.1.1.2	0.620209059233449	.	98000001	98040000	#FF9191	1	0.75
chr2	98120001	98240000	A.2.1.2.1.1.2.1.2	0.537746806039489	.	98120001	98240000	#FF9191	1	0.75
chr2	98240001	98320000	A.1.2.2.1.1.2.2.1.1.1	0.696864111498258	.	98240001	98320000	#FF4848	1	0.875
chr2	98320001	98560000	A.1.2.1.1.2.1.1.1.1.1.2	0.799070847851336	.	98320001	98560000	#FF4848	1	0.875
chr2	98560001	98840000	A.1.1.2.1.1.2.2.1.2.1.2	0.904761904761905	.	98560001	98840000	#FF0000	1	1
chr2	98840001	99040000	A.1.2.2.1.1.1.1.2.2.1.1.2	0.714285714285714	.	98840001	99040000	#FF4848	1	0.875
chr2	99040001	99240000	A.1.2.1.1.2.1.2.2.1.2.1	0.787456445993031	.	99040001	99240000	#FF4848	1	0.875
chr2	99240001	99560000	A.1.2.2.1.1.1.1.1.1.2	0.722415795586527	.	99240001	99560000	#FF4848	1	0.875
chr2	99560001	99680000	A.2.2.1.1.2.1.2.2	0.475029036004646	.	99560001	99680000	#FFDADA	1	0.625
chr2	99680001	99920000	A.1.2.2.1.1.2.1.1.2.2	0.699186991869919	.	99680001	99920000	#FF4848	1	0.875
chr2	99920001	100120000	A.1.1.2.2.2.2.1.1.2.1.2	0.83855981416957	.	99920001	100120000	#FF0000	1	1
chr2	100120001	100440000	A.1.2.2.2.2.2.1.1.2	0.639953542392567	.	100120001	100440000	#FF4848	1	0.875
chr2	100440001	100680000	A.1.2.2.1.1.1.1.2.2.1.2	0.713124274099884	.	100440001	100680000	#FF4848	1	0.875
chr2	100680001	100800000	A.2.1.2.1.1.2.2.1.2	0.535423925667828	.	100680001	100800000	#FF9191	1	0.75
chr2	100800001	101040000	A.2.1.1.1.2.2.1.1	0.590011614401858	.	100800001	101040000	#FF9191	1	0.75
chr2	101040001	101320000	A.2.1.1.1.1.1.2.1	0.623693379790941	.	101040001	101320000	#FF9191	1	0.75
chr2	101320001	101680000	A.1.2.1.2.2.1.2.2.1	0.739837398373984	.	101320001	101680000	#FF4848	1	0.875
chr2	101680001	101920000	A.1.2.1.2.1.1.2.1.1	0.765389082462253	.	101680001	101920000	#FF4848	1	0.875
chr2	101920001	102280000	A.1.2.1.2.1.1.2.2.2.1.2	0.759581881533101	.	101920001	102280000	#FF4848	1	0.875
chr2	102280001	102520000	A.1.2.1.2.1.1.2.2.1	0.761904761904762	.	102280001	102520000	#FF4848	1	0.875
chr2	102520001	102800000	A.2.1.1.2.2.1.1.1.1	0.569105691056911	.	102520001	102800000	#FF9191	1	0.75
chr2	102800001	102880000	A.2.2.2.1.1.1.2.2	0.43321718931475	.	102800001	102880000	#FFDADA	1	0.625
chr2	102880001	103040000	A.2.2.2.2.2.2.2.2.1.1	0.389082462253194	.	102880001	103040000	#FFDADA	1	0.625
chr2	103040001	103400000	B.1.1.2.1.1.1.2.1.1	0.35075493612079	.	103040001	103400000	#DADAFF	1	0.5
chr2	103400001	103720000	B.2.1.1.1.2.1.2	0.224157955865273	.	103400001	103720000	#4848FF	1	0.25
chr2	103720001	103920000	B.1.2.2.1.1.1.2.1	0.277584204413473	.	103720001	103920000	#9191FF	1	0.375
chr2	103920001	104080000	B.2.1.1.2.2.2.2.2.2.2	0.192799070847851	.	103920001	104080000	#4848FF	1	0.25
chr2	104080001	104560000	B.2.2.2.2.2.2.2.2.2	0.00116144018583043	.	104080001	104560000	#0000FF	1	0.125
chr2	104560001	104680000	B.2.1.2.1.1.1.1.1.2	0.19047619047619	.	104560001	104680000	#4848FF	1	0.25
chr2	104680001	104920000	B.2.2.1.1.2.1.1.1	0.0975609756097561	.	104680001	104920000	#0000FF	1	0.125
chr2	104920001	105240000	B.1.2.2.1.1.2.2.1.2	0.271777003484321	.	104920001	105240000	#9191FF	1	0.375
chr2	105240001	105680000	B.1.1.2.2.1.1.1	0.331010452961672	.	105240001	105680000	#DADAFF	1	0.5
chr2	105680001	105920000	A.2.1.2.2.1.1.2.2.1	0.515679442508711	.	105680001	105920000	#FF9191	1	0.75
chr2	105920001	106160000	A.1.2.1.2.1.1.2.2.2.2	0.758420441347271	.	105920001	106160000	#FF4848	1	0.875
chr2	106160001	106440000	A.1.2.2.2.1.2.1.1	0.670150987224158	.	106160001	106440000	#FF4848	1	0.875
chr2	106440001	106840000	A.1.2.1.2.1.1.1.2	0.766550522648084	.	106440001	106840000	#FF4848	1	0.875
chr2	106840001	106960000	A.2.2.1.1.1.2.1.2.2	0.483159117305459	.	106840001	106960000	#FFDADA	1	0.625
chr2	106960001	107040000	A.2.2.2.2.2.2.1.1.2.2	0.392566782810685	.	106960001	107040000	#FFDADA	1	0.625
chr2	107080001	107160000	A.2.2.2.2.2.2.1.1.2.2	0.392566782810685	.	107080001	107160000	#FFDADA	1	0.625
chr2	107160001	107600000	A.2.2.2.2.2.2.2.1	0.390243902439024	.	107160001	107600000	#FFDADA	1	0.625
chr2	107600001	107880000	B.1.2.1.1.2.1.2	0.301974448315912	.	107600001	107880000	#9191FF	1	0.375
chr2	107880001	108120000	B.1.2.1.2.2.1.1	0.288037166085947	.	107880001	108120000	#9191FF	1	0.375
chr2	108120001	108440000	B.1.2.1.1.2.1.1	0.303135888501742	.	108120001	108440000	#9191FF	1	0.375
chr2	108440001	108480000	B.1.1.2.1.1.2.1.1	0.347270615563298	.	108440001	108480000	#DADAFF	1	0.5
chr2	108520001	108600000	B.1.1.2.1.1.2.1.1	0.347270615563298	.	108520001	108600000	#DADAFF	1	0.5
chr2	108600001	108880000	B.1.1.2.1.1.1.2.1.2	0.349593495934959	.	108600001	108880000	#DADAFF	1	0.5
chr2	108880001	109320000	A.1.2.1.1.1.1.2.1.2.2	0.815331010452962	.	108880001	109320000	#FF4848	1	0.875
chr2	109320001	109720000	A.1.1.2.1.1.2.1.2.2.2.2	0.911730545876887	.	109320001	109720000	#FF0000	1	1
chr2	109720001	110040000	A.1.2.1.2.2.1.2.2.2	0.738675958188153	.	109720001	110040000	#FF4848	1	0.875
chr2	110040001	110120000	A.1.2.2.1.1.1.1.2.2.1.1.1	0.715447154471545	.	110040001	110120000	#FF4848	1	0.875
chr2	110240001	110320000	A.1.2.2.1.1.1.1.2.2.1.1.1	0.715447154471545	.	110240001	110320000	#FF4848	1	0.875
chr2	110320001	110520000	A.1.1.2.1.1.1.2.1.1.1.2.2	0.931475029036005	.	110320001	110520000	#FF0000	1	1
chr2	110840001	111000000	A.1.1.2.1.1.1.2.1.1.1.2.2	0.931475029036005	.	110840001	111000000	#FF0000	1	1
chr2	111360001	111560000	A.1.2.1.1.2.2.2.2.1.1	0.771196283391405	.	111360001	111560000	#FF4848	1	0.875
chr2	111560001	112000000	A.1.1.1.2.2.1.2	0.952380952380952	.	111560001	112000000	#FF0000	1	1
chr2	112000001	112040000	A.2.2.2.1.1.1.2.1	0.434378629500581	.	112000001	112040000	#FFDADA	1	0.625
chr2	112200001	112280000	A.2.2.2.1.1.1.2.1	0.434378629500581	.	112200001	112280000	#FFDADA	1	0.625
chr2	112280001	112320000	A.2.1.1.1.2.1.2.1.2.2	0.59465737514518	.	112280001	112320000	#FF9191	1	0.75
chr2	112360001	112520000	A.2.1.1.1.2.1.2.1.2.2	0.59465737514518	.	112360001	112520000	#FF9191	1	0.75
chr2	112560001	112640000	A.2.1.1.1.2.1.2.1.2.2	0.59465737514518	.	112560001	112640000	#FF9191	1	0.75
chr2	112640001	112880000	A.1.1.2.1.1.2.1.2.1.2.1	0.91869918699187	.	112640001	112880000	#FF0000	1	1
chr2	112880001	113080000	A.1.1.2.1.1.1.2.1.2.2	0.927990708478513	.	112880001	113080000	#FF0000	1	1
chr2	113080001	113120000	A.1.1.1.2.1.2.1.2.2.2	0.958188153310105	.	113080001	113120000	#FF0000	1	1
chr2	113160001	113520000	A.1.1.1.2.1.2.1.2.2.2	0.958188153310105	.	113160001	113520000	#FF0000	1	1
chr2	113520001	113720000	A.1.2.2.1.1.1.1.2.2.2	0.711962833914053	.	113520001	113720000	#FF4848	1	0.875
chr2	113720001	113840000	A.2.1.1.1.2.2.1.2	0.588850174216028	.	113720001	113840000	#FF9191	1	0.75
chr2	113840001	114200000	A.1.2.1.1.1.1.2.1.2.1	0.816492450638792	.	113840001	114200000	#FF4848	1	0.875
chr2	114200001	114400000	A.2.2.1.2.1.2.2.1	0.45993031358885	.	114200001	114400000	#FFDADA	1	0.625
chr2	114400001	114720000	A.2.1.1.2.1.2.1.2.2	0.572590011614402	.	114400001	114720000	#FF9191	1	0.75
chr2	114720001	114920000	B.1.2.2.2.1.1.2.1	0.262485481997677	.	114720001	114920000	#9191FF	1	0.375
chr2	114920001	115240000	B.2.2.1.2.1.1.1.1	0.0824622531939605	.	114920001	115240000	#0000FF	1	0.125
chr2	115240001	115360000	B.2.1.1.1.1.2.2.2.1	0.229965156794425	.	115240001	115360000	#4848FF	1	0.25
chr2	115360001	115600000	B.2.1.1.1.1.2.2.2.2	0.228803716608595	.	115360001	115600000	#4848FF	1	0.25
chr2	115600001	115760000	B.2.1.2.2.1.2.1.1.2.2	0.141695702671312	.	115600001	115760000	#4848FF	1	0.25
chr2	115760001	115960000	B.2.1.2.2.1.2.2.1.2.1	0.13588850174216	.	115760001	115960000	#4848FF	1	0.25
chr2	115960001	116200000	B.2.2.1.2.1.2.2.1.2.1	0.0662020905923345	.	115960001	116200000	#0000FF	1	0.125
chr2	116200001	116640000	B.2.2.2.2.1.1.1	0.024390243902439	.	116200001	116640000	#0000FF	1	0.125
chr2	116640001	116800000	B.2.1.1.2.1.1.2.1.1	0.219512195121951	.	116640001	116800000	#4848FF	1	0.25
chr2	116800001	116960000	B.2.1.1.2.1.1.2.2.1.1	0.21718931475029	.	116800001	116960000	#4848FF	1	0.25
chr2	116960001	117520000	B.2.2.2.2.2.2.1.1	0.00929152148664344	.	116960001	117520000	#0000FF	1	0.125
chr2	117520001	117760000	B.2.2.1.2.1.1.1.2	0.0813008130081301	.	117520001	117760000	#0000FF	1	0.125
chr2	117760001	118200000	B.2.2.1.2.1.2.2.1.1.1	0.0685249709639954	.	117760001	118200000	#0000FF	1	0.125
chr2	118200001	118280000	B.1.2.2.2.1.1.2.2	0.261324041811847	.	118200001	118280000	#9191FF	1	0.375
chr2	118280001	118560000	B.2.1.1.2.1.1.2.2.2.2	0.213704994192799	.	118280001	118560000	#4848FF	1	0.25
chr2	118560001	118800000	A.2.2.2.2.1.2.2	0.40418118466899	.	118560001	118800000	#FFDADA	1	0.625
chr2	118800001	119240000	A.1.2.1.2.1.1.1.1	0.767711962833914	.	118800001	119240000	#FF4848	1	0.875
chr2	119240001	119720000	A.1.2.2.1.2.2.1	0.680603948896632	.	119240001	119720000	#FF4848	1	0.875
chr2	119720001	119880000	A.2.1.2.1.1.2.2.1.1	0.536585365853659	.	119720001	119880000	#FF9191	1	0.75
chr2	119880001	120160000	A.1.2.1.2.1.1.2.2.2.1.1	0.760743321718931	.	119880001	120160000	#FF4848	1	0.875
chr2	120160001	120280000	A.1.2.1.2.1.1.2.1.2.2	0.763066202090592	.	120160001	120280000	#FF4848	1	0.875
chr2	120280001	120520000	A.1.1.2.2.2.2.1.2.2	0.831591173054588	.	120280001	120520000	#FF0000	1	1
chr2	120520001	120760000	A.1.2.2.1.2.2.2.2.1	0.678281068524971	.	120520001	120760000	#FF4848	1	0.875
chr2	120760001	120960000	A.1.2.1.2.2.2.2.2.2	0.724738675958188	.	120760001	120960000	#FF4848	1	0.875
chr2	120960001	121120000	A.1.2.1.2.2.1.2.1	0.740998838559814	.	120960001	121120000	#FF4848	1	0.875
chr2	121120001	121280000	A.1.2.1.2.2.2.2.2.1	0.725900116144019	.	121120001	121280000	#FF4848	1	0.875
chr2	121280001	121480000	A.1.1.2.2.2.2.1.2.1	0.832752613240418	.	121280001	121480000	#FF0000	1	1
chr2	121480001	121640000	A.1.1.2.2.1.2.1.1.2.2	0.875725900116144	.	121480001	121640000	#FF0000	1	1
chr2	121640001	121840000	A.1.1.2.2.1.2.1.1.2.1	0.876887340301974	.	121640001	121840000	#FF0000	1	1
chr2	121840001	122160000	A.1.2.1.2.1.1.2.1.2.1	0.764227642276423	.	121840001	122160000	#FF4848	1	0.875
chr2	122160001	122520000	A.1.1.2.1.2.1.2.1.2	0.894308943089431	.	122160001	122520000	#FF0000	1	1
chr2	122520001	123000000	A.2.2.1.2.1.2.1.2.1	0.462253193960511	.	122520001	123000000	#FFDADA	1	0.625
chr2	123000001	123280000	B.1.2.2.1.1.2.2.1.1	0.272938443670151	.	123000001	123280000	#9191FF	1	0.375
chr2	123280001	123480000	B.2.1.2.1.2.2.1.1.1	0.170731707317073	.	123280001	123480000	#4848FF	1	0.25
chr2	123480001	123600000	B.2.1.1.2.1.1.2.2.2.1	0.21486643437863	.	123480001	123600000	#4848FF	1	0.25
chr2	123600001	123920000	B.2.2.1.1.1.2.2.1.1.1	0.105691056910569	.	123600001	123920000	#0000FF	1	0.125
chr2	123920001	124200000	B.2.2.2.1.1.1.2.1.1	0.0394889663182346	.	123920001	124200000	#0000FF	1	0.125
chr2	124200001	124360000	B.2.2.1.1.1.2.2.2.1.1.1	0.102206736353078	.	124200001	124360000	#0000FF	1	0.125
chr2	124360001	124560000	B.2.1.2.1.2.1.1.1	0.182346109175377	.	124360001	124560000	#4848FF	1	0.25
chr2	124560001	124760000	B.2.2.1.1.1.2.2.2.1.1.2	0.101045296167247	.	124560001	124760000	#0000FF	1	0.125
chr2	124760001	125000000	B.2.1.2.1.2.2.1.2	0.168408826945412	.	124760001	125000000	#4848FF	1	0.25
chr2	125000001	125800000	B.2.2.1.2.1.2.2.1.1.2	0.0673635307781649	.	125000001	125800000	#0000FF	1	0.125
chr2	125800001	126000000	B.2.2.1.2.1.2.1.1.2.1	0.0720092915214866	.	125800001	126000000	#0000FF	1	0.125
chr2	126000001	126160000	B.2.2.1.1.1.2.2.2.1.2	0.099883855981417	.	126000001	126160000	#0000FF	1	0.125
chr2	126160001	126400000	B.2.1.2.2.1.2.2.2.1	0.133565621370499	.	126160001	126400000	#4848FF	1	0.25
chr2	126400001	126560000	B.1.2.2.2.2.2.2.1.2.2	0.248548199767712	.	126400001	126560000	#9191FF	1	0.375
chr2	126560001	126920000	B.2.1.1.2.1.1.2.2.1.2	0.21602787456446	.	126560001	126920000	#4848FF	1	0.25
chr2	126920001	127200000	B.1.2.2.2.2.2.2.1.2.1	0.249709639953542	.	126920001	127200000	#9191FF	1	0.375
chr2	127200001	127280000	B.1.1.2.2.2.2.1.1.1	0.317073170731707	.	127200001	127280000	#DADAFF	1	0.5
chr2	127280001	127360000	B.1.1.2.1.2.1.2.1.2.1	0.340301974448316	.	127280001	127360000	#DADAFF	1	0.5
chr2	127360001	127600000	A.2.2.1.2.1.2.1.2.2	0.461091753774681	.	127360001	127600000	#FFDADA	1	0.625
chr2	127600001	127800000	A.2.1.1.2.1.2.1.2.1	0.573751451800232	.	127600001	127800000	#FF9191	1	0.75
chr2	127800001	128040000	A.1.1.2.1.2.1.2.1.1	0.895470383275261	.	127800001	128040000	#FF0000	1	1
chr2	128040001	128320000	A.1.1.1.1.2.1.2.1.1	0.988385598141696	.	128040001	128320000	#FF0000	1	1
chr2	128320001	128560000	A.1.1.1.1.2.1.2.1.2.2	0.986062717770035	.	128320001	128560000	#FF0000	1	1
chr2	128560001	128760000	A.1.1.1.2.1.2.1.2.1	0.960511033681765	.	128560001	128760000	#FF0000	1	1
chr2	128760001	129040000	A.1.1.2.1.1.2.1.2.2.1	0.914053426248548	.	128760001	129040000	#FF0000	1	1
chr2	129040001	129240000	A.1.1.2.2.2.1.1.1.1.1.2	0.860627177700348	.	129040001	129240000	#FF0000	1	1
chr2	129240001	129440000	A.1.2.1.1.2.1.2.1.1.1	0.792102206736353	.	129240001	129440000	#FF4848	1	0.875
chr2	129440001	129600000	A.1.2.2.2.2.2.1.1.1.1.2.2	0.642276422764228	.	129440001	129600000	#FF4848	1	0.875
chr2	129600001	129960000	A.2.1.2.1.1.2.2.2	0.534262485481998	.	129600001	129960000	#FF9191	1	0.75
chr2	129960001	130080000	A.2.1.2.2.2.2.1.1.2.1.1	0.498257839721254	.	129960001	130080000	#FF9191	1	0.75
chr2	130080001	130520000	A.1.2.2.2.2.1.1.1.2	0.657375145180023	.	130080001	130520000	#FF4848	1	0.875
chr2	130520001	130800000	A.2.1.1.1.1.1.2.2	0.62253193960511	.	130520001	130800000	#FF9191	1	0.75
chr2	130880001	131120000	A.1.1.2.2.2.2.1.1.1.1.1.1.2	0.846689895470383	.	130880001	131120000	#FF0000	1	1
chr2	131120001	131160000	A.1.2.1.2.2.2.1.2.2.1.1	0.732868757259001	.	131120001	131160000	#FF4848	1	0.875
chr2	131440001	131520000	A.1.2.1.2.2.2.1.2.2.1.1	0.732868757259001	.	131440001	131520000	#FF4848	1	0.875
chr2	131520001	131880000	A.1.1.1.1.2.2.2.2.2	0.970963995354239	.	131520001	131880000	#FF0000	1	1
chr2	131880001	132000000	A.2.1.2.2.2.2.2	0.493612078977933	.	131880001	132000000	#FF9191	1	0.75
chr2	132040001	132080000	A.2.1.2.2.2.2.2	0.493612078977933	.	132040001	132080000	#FF9191	1	0.75
chr2	132080001	132320000	A.2.1.1.1.2.1.1.1.2.2	0.606271777003484	.	132080001	132320000	#FF9191	1	0.75
chr2	132320001	132640000	B.1.1.1.1.1.2.2.1	0.376306620209059	.	132320001	132640000	#DADAFF	1	0.5
chr2	132640001	132800000	B.1.2.1.1.2.2.2.1	0.299651567944251	.	132640001	132800000	#9191FF	1	0.375
chr2	132800001	133040000	B.1.1.2.1.1.2.2	0.344947735191638	.	132800001	133040000	#DADAFF	1	0.5
chr2	133040001	133200000	A.2.1.1.2.1.2.2.2	0.570267131242741	.	133040001	133200000	#FF9191	1	0.75
chr2	133200001	133440000	A.2.1.1.2.2.1.1.1.2	0.56794425087108	.	133200001	133440000	#FF9191	1	0.75
chr2	133440001	133640000	B.1.1.2.1.1.1.2.2	0.348432055749129	.	133440001	133640000	#DADAFF	1	0.5
chr2	133640001	134000000	B.1.2.2.1.1.1.2.2	0.276422764227642	.	133640001	134000000	#9191FF	1	0.375
chr2	134000001	134200000	A.2.2.2.2.2.2.1.1.1	0.394889663182346	.	134000001	134200000	#FFDADA	1	0.625
chr2	134200001	134400000	A.2.2.2.2.1.2.1	0.40534262485482	.	134200001	134400000	#FFDADA	1	0.625
chr2	134400001	134520000	A.2.2.2.2.2.2.1.1.2.1	0.393728222996516	.	134400001	134520000	#FFDADA	1	0.625
chr2	134520001	134640000	A.2.2.2.2.2.2.1.2	0.391405342624855	.	134520001	134640000	#FFDADA	1	0.625
chr2	134640001	134840000	A.2.1.2.2.1.2.1.2	0.511033681765389	.	134640001	134840000	#FF9191	1	0.75
chr2	134840001	135000000	A.2.1.1.2.1.2.1.1.1.1.2	0.579558652729384	.	134840001	135000000	#FF9191	1	0.75
chr2	135000001	135400000	A.2.1.1.2.1.2.1.1.1.2	0.578397212543554	.	135000001	135400000	#FF9191	1	0.75
chr2	135400001	135760000	A.1.2.2.2.1.2.1.2	0.668989547038328	.	135400001	135760000	#FF4848	1	0.875
chr2	135760001	135960000	A.2.1.2.1.2.2.2.1.1	0.524970963995354	.	135760001	135960000	#FF9191	1	0.75
chr2	135960001	136280000	B.1.1.1.1.1.2.2.2	0.375145180023229	.	135960001	136280000	#DADAFF	1	0.5
chr2	136280001	136480000	A.2.1.1.2.2.1.1.2.1.1	0.56678281068525	.	136280001	136480000	#FF9191	1	0.75
chr2	136480001	136600000	A.1.2.1.2.1.2.2.1.1.2.1	0.749128919860627	.	136480001	136600000	#FF4848	1	0.875
chr2	136600001	137160000	A.1.2.1.2.1.2.1.1.1.1	0.75725900116144	.	136600001	137160000	#FF4848	1	0.875
chr2	137160001	137520000	B.2.1.2.1.2.1.2.1	0.174216027874564	.	137160001	137520000	#4848FF	1	0.25
chr2	137520001	137800000	B.2.1.2.2.1.2.1.1.2.1	0.142857142857143	.	137520001	137800000	#4848FF	1	0.25
chr2	137800001	138040000	B.2.1.2.2.1.2.2.1.2.2	0.13472706155633	.	137800001	138040000	#4848FF	1	0.25
chr2	138040001	138400000	B.2.2.2.1.1.2.2.2.1	0.0301974448315912	.	138040001	138400000	#0000FF	1	0.125
chr2	138400001	138640000	B.2.1.2.1.2.2.1.1.2	0.169570267131243	.	138400001	138640000	#4848FF	1	0.25
chr2	138640001	139080000	A.1.2.2.1.2.1.2.1	0.682926829268293	.	138640001	139080000	#FF4848	1	0.875
chr2	139080001	139360000	A.2.1.1.2.2.2.2.2	0.548199767711963	.	139080001	139360000	#FF9191	1	0.75
chr2	139360001	139600000	A.2.2.2.2.2.2.2.2.2.1	0.386759581881533	.	139360001	139600000	#FFDADA	1	0.625
chr2	139600001	139960000	B.2.2.2.1.1.1.2.1.2	0.0383275261324042	.	139600001	139960000	#0000FF	1	0.125
chr2	139960001	140160000	B.2.2.1.2.1.2.1.1.2.2	0.0708478513356562	.	139960001	140160000	#0000FF	1	0.125
chr2	140160001	140520000	B.2.2.2.2.2.1.1.2.2	0.0127758420441347	.	140160001	140520000	#0000FF	1	0.125
chr2	140520001	140800000	B.2.2.1.1.2.2.1.2.2.2	0.0882694541231127	.	140520001	140800000	#0000FF	1	0.125
chr2	140800001	140920000	B.2.1.2.2.1.2.1.2.1	0.140534262485482	.	140800001	140920000	#4848FF	1	0.25
chr2	140920001	141120000	B.2.1.2.2.1.2.1.2.2	0.139372822299652	.	140920001	141120000	#4848FF	1	0.25
chr2	141120001	141280000	B.1.2.1.2.2.2.2.2	0.281068524970964	.	141120001	141280000	#9191FF	1	0.375
chr2	141280001	141600000	B.2.2.1.1.1.2.2.1.2	0.103368176538908	.	141280001	141600000	#0000FF	1	0.125
chr2	141600001	141760000	B.1.2.1.2.1.1.1.2	0.293844367015099	.	141600001	141760000	#9191FF	1	0.375
chr2	141760001	141960000	B.2.1.2.1.2.1.1.2.1.2	0.180023228803717	.	141760001	141960000	#4848FF	1	0.25
chr2	141960001	142200000	B.2.2.1.1.2.2.1.2.2.1	0.0894308943089431	.	141960001	142200000	#0000FF	1	0.125
chr2	142200001	142360000	B.2.1.2.1.2.1.1.2.1.1	0.181184668989547	.	142200001	142360000	#4848FF	1	0.25
chr2	142360001	142720000	B.2.2.2.1.1.2.1.2	0.032520325203252	.	142360001	142720000	#0000FF	1	0.125
chr2	142720001	142960000	B.2.1.2.1.2.2.2.1.2.1.1	0.166085946573751	.	142720001	142960000	#4848FF	1	0.25
chr2	142960001	143320000	B.2.2.2.1.1.2.2.2.2	0.0290360046457607	.	142960001	143320000	#0000FF	1	0.125
chr2	143320001	143800000	B.2.2.1.2.1.2.2.1.2.2	0.0650406504065041	.	143320001	143800000	#0000FF	1	0.125
chr2	143800001	144080000	B.2.1.2.2.1.2.1.1.1	0.144018583042973	.	143800001	144080000	#4848FF	1	0.25
chr2	144080001	144360000	B.2.1.2.2.1.2.2.1.1.1	0.138211382113821	.	144080001	144360000	#4848FF	1	0.25
chr2	144360001	144720000	B.1.2.1.2.1.2.2.2	0.289198606271777	.	144360001	144720000	#9191FF	1	0.375
chr2	144720001	145040000	B.2.1.1.1.1.2.2.1.2.2.1	0.232288037166086	.	144720001	145040000	#4848FF	1	0.25
chr2	145040001	145400000	A.2.2.2.2.1.1.2.2.2.2	0.40650406504065	.	145040001	145400000	#FFDADA	1	0.625
chr2	145400001	145680000	B.1.2.2.1.1.1.1.1	0.279907084785134	.	145400001	145680000	#9191FF	1	0.375
chr2	145680001	145880000	B.2.1.1.2.2.2.2.2.1.1	0.196283391405343	.	145680001	145880000	#4848FF	1	0.25
chr2	145880001	146000000	B.2.1.1.2.2.2.2.2.2.1	0.193960511033682	.	145880001	146000000	#4848FF	1	0.25
chr2	146000001	146160000	B.2.1.2.1.2.2.2.1.2.1.2.1	0.164924506387921	.	146000001	146160000	#4848FF	1	0.25
chr2	146160001	146760000	B.2.2.2.2.2.1.2.1	0.0116144018583043	.	146160001	146760000	#0000FF	1	0.125
chr2	146760001	146960000	B.2.2.1.2.1.2.1.1.1	0.0731707317073171	.	146760001	146960000	#0000FF	1	0.125
chr2	146960001	147480000	B.2.2.2.2.2.2.1.2.2.1	0.00696864111498258	.	146960001	147480000	#0000FF	1	0.125
chr2	147480001	147640000	B.2.1.2.1.2.1.1.2.2.1.1	0.178861788617886	.	147480001	147640000	#4848FF	1	0.25
chr2	147640001	148160000	B.2.1.1.2.2.1.2	0.203252032520325	.	147640001	148160000	#4848FF	1	0.25
chr2	148160001	148440000	A.2.2.2.2.1.1.2.2.2.1	0.407665505226481	.	148160001	148440000	#FFDADA	1	0.625
chr2	148440001	148600000	A.2.2.1.2.2.2.1.1.2.2	0.447154471544715	.	148440001	148600000	#FFDADA	1	0.625
chr2	148600001	148760000	A.2.2.2.2.1.1.2.2.1	0.408826945412311	.	148600001	148760000	#FFDADA	1	0.625
chr2	148760001	149280000	B.1.2.1.2.1.2.2.1	0.290360046457607	.	148760001	149280000	#9191FF	1	0.375
chr2	149280001	149640000	A.2.1.1.2.1.2.1.1.2.1.2	0.576074332171893	.	149280001	149640000	#FF9191	1	0.75
chr2	149640001	149720000	A.2.2.1.1.1.2.1.2.1	0.484320557491289	.	149640001	149720000	#FFDADA	1	0.625
chr2	149760001	149840000	A.2.2.1.1.1.2.1.2.1	0.484320557491289	.	149760001	149840000	#FFDADA	1	0.625
chr2	149840001	150200000	A.1.1.2.2.1.1.1.1	0.886178861788618	.	149840001	150200000	#FF0000	1	1
chr2	150200001	150440000	A.2.1.1.2.1.2.1.1.1.1.1	0.580720092915215	.	150200001	150440000	#FF9191	1	0.75
chr2	150440001	150720000	B.1.1.2.1.2.1.1.1	0.343786295005807	.	150440001	150720000	#DADAFF	1	0.5
chr2	150720001	150920000	B.1.2.2.1.1.1.1.2	0.278745644599303	.	150720001	150920000	#9191FF	1	0.375
chr2	150920001	151120000	B.1.1.2.1.2.1.1.2	0.342624854819977	.	150920001	151120000	#DADAFF	1	0.5
chr2	151120001	151400000	B.1.1.1.1.1.1.1.2	0.383275261324042	.	151120001	151400000	#DADAFF	1	0.5
chr2	151400001	151560000	B.1.2.1.2.1.2.1	0.291521486643438	.	151400001	151560000	#9191FF	1	0.375
chr2	151560001	151720000	B.2.1.1.1.1.2.2.1.2.2.2	0.231126596980256	.	151560001	151720000	#4848FF	1	0.25
chr2	151720001	152120000	B.1.2.2.2.2.2.2.2	0.247386759581882	.	151720001	152120000	#9191FF	1	0.375
chr2	152120001	152200000	B.1.1.1.1.1.1.2	0.382113821138211	.	152120001	152200000	#DADAFF	1	0.5
chr2	152200001	152360000	A.2.2.1.2.1.1.2.1.1	0.468060394889663	.	152200001	152360000	#FFDADA	1	0.625
chr2	152360001	152560000	B.1.1.2.2.2.1.1.2	0.321718931475029	.	152360001	152560000	#DADAFF	1	0.5
chr2	152560001	152760000	A.2.2.2.2.2.2.2.2.2.2	0.385598141695703	.	152560001	152760000	#FFDADA	1	0.625
chr2	152760001	152920000	A.2.2.2.2.1.1.2.1.2	0.409988385598142	.	152760001	152920000	#FFDADA	1	0.625
chr2	152920001	153320000	A.2.2.2.2.1.1.2.1.1	0.411149825783972	.	152920001	153320000	#FFDADA	1	0.625
chr2	153320001	153600000	A.2.2.1.2.1.1.2.2	0.465737514518002	.	153320001	153600000	#FFDADA	1	0.625
chr2	153600001	153880000	B.2.2.1.1.1.2.2.1.1.2	0.104529616724739	.	153600001	153880000	#0000FF	1	0.125
chr2	153880001	154160000	B.2.2.1.1.2.2.1.2.1.2	0.0905923344947735	.	153880001	154160000	#0000FF	1	0.125
chr2	154160001	154480000	B.2.2.1.2.1.2.2.2.2.2	0.0603948896631823	.	154160001	154480000	#0000FF	1	0.125
chr2	154480001	154640000	B.2.2.2.1.1.1.2.2.1.1	0.0371660859465738	.	154480001	154640000	#0000FF	1	0.125
chr2	154640001	155040000	B.2.2.2.2.2.2.1.2.2.2.1	0.00580720092915215	.	154640001	155040000	#0000FF	1	0.125
chr2	155040001	155160000	B.2.2.1.1.2.2.1.1.1	0.0940766550522648	.	155040001	155160000	#0000FF	1	0.125
chr2	155160001	155320000	B.2.1.2.2.1.2.2.2.2	0.132404181184669	.	155160001	155320000	#4848FF	1	0.25
chr2	155320001	155440000	B.2.1.2.1.2.2.2.1.2.1.2.2	0.163763066202091	.	155320001	155440000	#4848FF	1	0.25
chr2	155440001	155640000	B.1.2.2.2.2.2.2.1.1	0.250871080139373	.	155440001	155640000	#9191FF	1	0.375
chr2	155640001	155880000	B.2.1.2.2.1.2.2.1.1.2	0.137049941927991	.	155640001	155880000	#4848FF	1	0.25
chr2	155880001	156280000	B.2.2.1.2.1.2.2.2.2.1	0.0615563298490128	.	155880001	156280000	#0000FF	1	0.125
chr2	156280001	156600000	B.2.2.2.2.2.1.1.2.1	0.0139372822299652	.	156280001	156600000	#0000FF	1	0.125
chr2	156600001	156840000	B.2.2.1.2.1.2.2.2.1.1	0.0638792102206736	.	156600001	156840000	#0000FF	1	0.125
chr2	156840001	157200000	B.2.1.2.1.2.2.2.1.2.2.1	0.16260162601626	.	156840001	157200000	#4848FF	1	0.25
chr2	157200001	157400000	A.2.2.1.2.2.2.1.2.1	0.445993031358885	.	157200001	157400000	#FFDADA	1	0.625
chr2	157400001	157680000	B.2.2.1.1.1.2.1.2.1.2	0.110336817653891	.	157400001	157680000	#0000FF	1	0.125
chr2	157680001	158040000	B.2.2.2.1.1.1.2.2.1.2	0.0360046457607433	.	157680001	158040000	#0000FF	1	0.125
chr2	158040001	158360000	B.2.1.2.2.1.1.1.1.1	0.157955865272938	.	158040001	158360000	#4848FF	1	0.25
chr2	158360001	158640000	B.2.1.1.1.1.2.2.1.2.1	0.233449477351916	.	158360001	158640000	#4848FF	1	0.25
chr2	158640001	158880000	A.2.1.2.1.2.2.1.2.1	0.527293844367015	.	158640001	158880000	#FF9191	1	0.75
chr2	158880001	159280000	B.2.1.1.2.2.1.1	0.204413472706156	.	158880001	159280000	#4848FF	1	0.25
chr2	159280001	159720000	B.1.1.1.1.2.1.1	0.373983739837398	.	159280001	159720000	#DADAFF	1	0.5
chr2	159720001	160080000	A.1.1.2.1.2.1.2.2	0.8931475029036	.	159720001	160080000	#FF0000	1	1
chr2	160080001	160200000	A.1.2.2.1.2.1.1.1.1.1	0.687572590011614	.	160080001	160200000	#FF4848	1	0.875
chr2	160200001	160400000	A.1.2.2.1.2.2.2.1	0.679442508710801	.	160200001	160400000	#FF4848	1	0.875
chr2	160400001	160640000	A.1.2.1.2.1.2.1.1.1.2	0.75609756097561	.	160400001	160640000	#FF4848	1	0.875
chr2	160640001	161000000	A.2.1.1.2.1.2.1.1.2.2	0.574912891986063	.	160640001	161000000	#FF9191	1	0.75
chr2	161000001	161160000	A.1.2.2.2.1.2.2.2.1	0.666666666666667	.	161000001	161160000	#FF4848	1	0.875
chr2	161160001	161400000	A.2.1.1.2.1.2.1.1.2.1.1	0.577235772357724	.	161160001	161400000	#FF9191	1	0.75
chr2	161400001	161600000	A.2.1.2.2.1.2.1.1.1	0.51335656213705	.	161400001	161600000	#FF9191	1	0.75
chr2	161600001	161720000	A.2.2.2.2.2.2.2.2.1.2	0.387921022067364	.	161600001	161720000	#FFDADA	1	0.625
chr2	161720001	161920000	A.2.2.1.2.2.2.2.2.1.1	0.440185830429733	.	161720001	161920000	#FFDADA	1	0.625
chr2	161920001	162280000	A.2.2.1.2.2.2.2.2.2.1	0.437862950058072	.	161920001	162280000	#FFDADA	1	0.625
chr2	162280001	162480000	B.2.2.1.1.1.2.2.2.2	0.0987224157955865	.	162280001	162480000	#0000FF	1	0.125
chr2	162480001	162800000	B.2.2.2.2.2.2.1.2.1	0.00813008130081301	.	162480001	162800000	#0000FF	1	0.125
chr2	162800001	162960000	B.2.2.1.1.1.2.1.1.2	0.112659698025552	.	162800001	162960000	#0000FF	1	0.125
chr2	162960001	163760000	B.2.2.2.2.2.1.2.2	0.0104529616724739	.	162960001	163760000	#0000FF	1	0.125
chr2	163760001	163960000	B.1.1.1.1.1.1.1.1	0.384436701509872	.	163760001	163960000	#DADAFF	1	0.5
chr2	163960001	164160000	B.1.1.2.2.2.1.2.2.2	0.318234610917538	.	163960001	164160000	#DADAFF	1	0.5
chr2	164160001	164480000	B.1.1.2.2.2.1.2.2.1	0.319396051103368	.	164160001	164480000	#DADAFF	1	0.5
chr2	164480001	164640000	A.2.2.1.2.2.2.2.2.1.2	0.439024390243902	.	164480001	164640000	#FFDADA	1	0.625
chr2	164640001	164960000	B.2.1.2.1.2.2.2.1.2.2.2.1	0.16144018583043	.	164640001	164960000	#4848FF	1	0.25
chr2	164960001	165280000	B.2.2.2.1.1.1.1.1.2.2.1	0.0441347270615563	.	164960001	165280000	#0000FF	1	0.125
chr2	165280001	165440000	B.2.1.1.1.1.2.2.1.1	0.234610917537747	.	165280001	165440000	#4848FF	1	0.25
chr2	165440001	165600000	B.1.2.1.1.1.1.1.2	0.308943089430894	.	165440001	165600000	#9191FF	1	0.375
chr2	165600001	165800000	A.2.2.1.2.2.2.1.1.1.2	0.449477351916376	.	165600001	165800000	#FFDADA	1	0.625
chr2	165800001	166040000	B.2.1.1.1.1.1.1.1	0.246225319396051	.	165800001	166040000	#4848FF	1	0.25
chr2	166040001	166240000	B.2.2.1.1.1.2.1.1.1	0.113821138211382	.	166040001	166240000	#0000FF	1	0.125
chr2	166240001	166680000	B.2.2.1.1.2.2.1.2.1.1	0.0917537746806039	.	166240001	166680000	#0000FF	1	0.125
chr2	166680001	166840000	B.2.1.2.1.2.1.1.2.2.2.1	0.176538908246225	.	166680001	166840000	#4848FF	1	0.25
chr2	166840001	167040000	B.2.2.1.1.2.2.1.1.2	0.0929152148664344	.	166840001	167040000	#0000FF	1	0.125
chr2	167040001	167360000	B.2.2.2.1.1.1.1.1.2.2.2	0.0429732868757259	.	167040001	167360000	#0000FF	1	0.125
chr2	167360001	167480000	B.2.1.1.2.2.2.2.1	0.197444831591173	.	167360001	167480000	#4848FF	1	0.25
chr2	167480001	168120000	B.2.2.2.1.1.2.1.1	0.0336817653890825	.	167480001	168120000	#0000FF	1	0.125
chr2	168120001	168400000	A.2.1.2.1.2.2.1.2.2	0.526132404181185	.	168120001	168400000	#FF9191	1	0.75
chr2	168400001	168600000	A.2.2.1.2.2.2.1.2.2.2	0.443670150987224	.	168400001	168600000	#FFDADA	1	0.625
chr2	168600001	168800000	A.2.2.1.2.2.2.1.1.2.1	0.448315911730546	.	168600001	168800000	#FFDADA	1	0.625
chr2	168800001	169040000	A.2.2.1.2.2.2.1.1.1.1	0.450638792102207	.	168800001	169040000	#FFDADA	1	0.625
chr2	169040001	169160000	A.2.1.2.1.2.1.1	0.533101045296167	.	169040001	169160000	#FF9191	1	0.75
chr2	169160001	169360000	A.1.2.1.2.1.2.2.1.1.1	0.750290360046458	.	169160001	169360000	#FF4848	1	0.875
chr2	169360001	169800000	A.1.2.1.1.1.1.2.1.1	0.817653890824623	.	169360001	169800000	#FF4848	1	0.875
chr2	169800001	170000000	A.1.1.1.2.1.1.1.1.2	0.968641114982578	.	169800001	170000000	#FF0000	1	1
chr2	170000001	170320000	A.1.1.1.2.1.2.2.2.2	0.954703832752613	.	170000001	170320000	#FF0000	1	1
chr2	170320001	170680000	A.1.1.1.1.1.2.2.1	0.995354239256678	.	170320001	170680000	#FF0000	1	1
chr2	170680001	170840000	A.1.1.2.1.1.2.1.2.1.2.2.2.1	0.916376306620209	.	170680001	170840000	#FF0000	1	1
chr2	170840001	171080000	A.1.1.2.1.1.1.2.1.1.1.1	0.933797909407665	.	170840001	171080000	#FF0000	1	1
chr2	171080001	171320000	A.1.1.2.1.1.2.2.1.1.1.1.1	0.910569105691057	.	171080001	171320000	#FF0000	1	1
chr2	171320001	171520000	A.1.1.2.2.2.1.1.1.1.1.1	0.861788617886179	.	171320001	171520000	#FF0000	1	1
chr2	171520001	171600000	A.1.2.1.2.2.2.1.1.1	0.737514518002323	.	171520001	171600000	#FF4848	1	0.875
chr2	171600001	171760000	A.1.1.2.2.2.2.1.1.1.1.1.1.1	0.847851335656214	.	171600001	171760000	#FF0000	1	1
chr2	171760001	172040000	A.1.1.1.2.1.2.1.1.2	0.961672473867596	.	171760001	172040000	#FF0000	1	1
chr2	172040001	172280000	A.1.2.1.1.2.1.2.2.2.2.2	0.78281068524971	.	172040001	172280000	#FF4848	1	0.875
chr2	172280001	172560000	A.1.1.2.1.1.2.2.1.1.1.2	0.908246225319396	.	172280001	172560000	#FF0000	1	1
chr2	172560001	172800000	A.1.1.2.1.1.2.2.2.1.2.2	0.900116144018583	.	172560001	172800000	#FF0000	1	1
chr2	172800001	172960000	A.1.1.2.2.2.1.1.2.2	0.855981416957027	.	172800001	172960000	#FF0000	1	1
chr2	172960001	173080000	A.1.2.2.1.1.1.2.1.2.2	0.706155632984901	.	172960001	173080000	#FF4848	1	0.875
chr2	173080001	173360000	A.1.1.2.1.1.1.2.2.2.2	0.924506387921022	.	173080001	173360000	#FF0000	1	1
chr2	173360001	173560000	A.1.1.2.1.1.2.2.1.1.1.1.2	0.909407665505226	.	173360001	173560000	#FF0000	1	1
chr2	173560001	173800000	A.1.2.1.1.2.1.2.2.2.2.1	0.78397212543554	.	173560001	173800000	#FF4848	1	0.875
chr2	173800001	174560000	A.1.1.1.1.2.2.2.1	0.975609756097561	.	173800001	174560000	#FF0000	1	1
chr2	174560001	174920000	A.1.1.1.2.1.1.1.2.1	0.967479674796748	.	174560001	174920000	#FF0000	1	1
chr2	174920001	175280000	A.1.1.2.1.1.1.2.2.2.1	0.925667828106852	.	174920001	175280000	#FF0000	1	1
chr2	175280001	175640000	A.1.1.2.2.2.1.1.2.1	0.857142857142857	.	175280001	175640000	#FF0000	1	1
chr2	175640001	175720000	A.1.2.2.2.2.1.2.1.1.1	0.653890824622532	.	175640001	175720000	#FF4848	1	0.875
chr2	175720001	175840000	A.1.2.1.2.2.2.1.2.2.1.2	0.731707317073171	.	175720001	175840000	#FF4848	1	0.875
chr2	175840001	176040000	A.1.1.2.2.2.2.1.1.1.1.2.2	0.843205574912892	.	175840001	176040000	#FF0000	1	1
chr2	176040001	176320000	A.1.2.2.2.2.1.2.1.2.1	0.650406504065041	.	176040001	176320000	#FF4848	1	0.875
chr2	176320001	176480000	A.1.2.2.2.2.2.1.1.1.1.2.1	0.643437862950058	.	176320001	176480000	#FF4848	1	0.875
chr2	176480001	176640000	A.2.1.1.1.2.1.1.2.1.1.1	0.605110336817654	.	176480001	176640000	#FF9191	1	0.75
chr2	176640001	177040000	A.1.1.2.2.2.2.1.1.2.2.2.1.2	0.835075493612079	.	176640001	177040000	#FF0000	1	1
chr2	177040001	177240000	A.2.1.1.1.2.1.1.1.2.1	0.607433217189315	.	177040001	177240000	#FF9191	1	0.75
chr2	177240001	177640000	A.1.2.2.2.2.1.2.2.1.1	0.64808362369338	.	177240001	177640000	#FF4848	1	0.875
chr2	177640001	178000000	A.2.2.1.1.1.1.1.1	0.492450638792102	.	177640001	178000000	#FFDADA	1	0.625
chr2	178000001	178200000	A.1.1.2.1.1.2.1.2.1.2.2.2.2	0.915214866434379	.	178000001	178200000	#FF0000	1	1
chr2	178200001	178400000	A.1.2.1.2.2.2.2.1.2.1	0.728222996515679	.	178200001	178400000	#FF4848	1	0.875
chr2	178400001	178640000	A.1.1.2.2.1.2.1.2.1.1.1.1	0.874564459930314	.	178400001	178640000	#FF0000	1	1
chr2	178640001	179040000	A.1.2.1.1.2.1.2.2.2.1	0.78513356562137	.	178640001	179040000	#FF4848	1	0.875
chr2	179040001	179440000	A.1.1.2.1.1.2.1.2.1.1	0.9198606271777	.	179040001	179440000	#FF0000	1	1
chr2	179440001	179560000	A.2.1.1.1.1.2.1.1.1	0.62137049941928	.	179440001	179560000	#FF9191	1	0.75
chr2	179560001	179720000	A.1.1.2.2.1.2.1.2.1.1.1.2	0.873403019744483	.	179560001	179720000	#FF0000	1	1
chr2	179720001	180000000	A.1.2.1.1.1.1.2.2.2	0.813008130081301	.	179720001	180000000	#FF4848	1	0.875
chr2	180000001	180160000	A.2.1.1.2.2.1.2.2.2	0.556329849012776	.	180000001	180160000	#FF9191	1	0.75
chr2	180160001	180520000	A.2.2.2.1.1.2.2.2	0.422764227642276	.	180160001	180520000	#FFDADA	1	0.625
chr2	180520001	180920000	B.1.1.1.1.2.1.2.2.2	0.370499419279907	.	180520001	180920000	#DADAFF	1	0.5
chr2	180920001	181120000	B.2.1.1.1.1.1.2.2	0.238095238095238	.	180920001	181120000	#4848FF	1	0.25
chr2	181120001	181640000	B.2.2.2.1.1.1.1.1.1.1	0.0487804878048781	.	181120001	181640000	#0000FF	1	0.125
chr2	181640001	181840000	B.2.1.2.1.2.1.1.2.2.2.2	0.175377468060395	.	181640001	181840000	#4848FF	1	0.25
chr2	181840001	181960000	B.1.1.2.2.2.2.1.2.2	0.313588850174216	.	181840001	181960000	#DADAFF	1	0.5
chr2	181960001	182200000	B.2.2.1.1.1.2.1.2.2.1.1	0.10917537746806	.	181960001	182200000	#0000FF	1	0.125
chr2	182200001	182520000	B.2.1.2.2.1.1.1.2.1.2.2	0.152148664343786	.	182200001	182520000	#4848FF	1	0.25
chr2	182520001	183160000	B.1.1.2.1.2.1.2.2.1.1	0.337979094076655	.	182520001	183160000	#DADAFF	1	0.5
chr2	183160001	183440000	B.1.1.2.2.2.1.1.1.2.1	0.32404181184669	.	183160001	183440000	#DADAFF	1	0.5
chr2	183440001	183600000	A.2.2.1.2.2.2.1.2.2.1	0.444831591173055	.	183440001	183600000	#FFDADA	1	0.625
chr2	183600001	184040000	A.1.2.2.2.1.1.2.2	0.671312427409988	.	183600001	184040000	#FF4848	1	0.875
chr2	184040001	184520000	B.2.2.1.2.1.1.2.1.1	0.0801393728222996	.	184040001	184520000	#0000FF	1	0.125
chr2	184520001	184840000	B.2.2.2.1.1.1.1.1.1.2	0.0476190476190476	.	184520001	184840000	#0000FF	1	0.125
chr2	184840001	185000000	B.2.1.2.2.1.1.2.1.2.2.1	0.147502903600465	.	184840001	185000000	#4848FF	1	0.25
chr2	185000001	185200000	B.2.2.1.2.1.1.2.1.2.1	0.0789779326364692	.	185000001	185200000	#0000FF	1	0.125
chr2	185200001	185280000	B.2.1.2.1.2.2.2.1.1	0.167247386759582	.	185200001	185280000	#4848FF	1	0.25
chr2	185280001	185680000	B.2.2.2.1.1.1.1.1.2.1.2	0.0452961672473868	.	185280001	185680000	#0000FF	1	0.125
chr2	185680001	185840000	B.2.1.2.1.2.1.1.2.2.1.2	0.177700348432056	.	185680001	185840000	#4848FF	1	0.25
chr2	185840001	186040000	B.2.2.1.1.1.2.1.2.2.2	0.1068524970964	.	185840001	186040000	#0000FF	1	0.125
chr2	186040001	186160000	B.2.1.2.2.1.1.2.1.2.2.2	0.146341463414634	.	186040001	186160000	#4848FF	1	0.25
chr2	186160001	186360000	B.2.1.2.2.1.1.2.1.1	0.149825783972125	.	186160001	186360000	#4848FF	1	0.25
chr2	186360001	186720000	B.2.2.2.1.1.2.2.1	0.0313588850174216	.	186360001	186720000	#0000FF	1	0.125
chr2	186720001	186920000	B.2.2.2.1.1.1.1.1.2.1.1	0.0464576074332172	.	186720001	186920000	#0000FF	1	0.125
chr2	186920001	187320000	B.2.2.2.2.1.1.2	0.0232288037166086	.	186920001	187320000	#0000FF	1	0.125
chr2	187320001	187520000	B.1.2.1.1.1.1.1.1	0.310104529616725	.	187320001	187520000	#9191FF	1	0.375
chr2	187520001	187840000	B.2.1.2.2.1.1.2.1.2.1	0.148664343786295	.	187520001	187840000	#4848FF	1	0.25
chr2	187840001	188320000	B.2.2.2.2.2.1.1.1.2	0.0150987224157956	.	187840001	188320000	#0000FF	1	0.125
chr2	188320001	188480000	B.1.1.2.2.2.1.2.1	0.320557491289199	.	188320001	188480000	#DADAFF	1	0.5
chr2	188480001	188760000	B.2.1.2.1.2.2.2.1.2.2.2.2	0.160278745644599	.	188480001	188760000	#4848FF	1	0.25
chr2	188760001	188920000	B.1.2.1.2.1.1.1.1	0.295005807200929	.	188760001	188920000	#9191FF	1	0.375
chr2	188920001	189320000	B.1.2.2.2.2.1.1	0.256678281068525	.	188920001	189320000	#9191FF	1	0.375
chr2	189320001	189440000	B.1.2.1.1.1.1.2.2	0.306620209059233	.	189320001	189440000	#9191FF	1	0.375
chr2	189440001	189760000	B.2.2.1.1.1.2.1.2.1.1	0.111498257839721	.	189440001	189760000	#0000FF	1	0.125
chr2	189760001	189960000	B.2.1.1.1.1.1.1.2.1.2	0.24390243902439	.	189760001	189960000	#4848FF	1	0.25
chr2	189960001	190320000	B.1.2.1.2.1.1.2	0.292682926829268	.	189960001	190320000	#9191FF	1	0.375
chr2	190320001	190520000	A.1.2.2.2.1.1.2.1	0.672473867595819	.	190320001	190520000	#FF4848	1	0.875
chr2	190520001	190720000	A.2.1.2.1.2.2.2.1.2.2	0.522648083623693	.	190520001	190720000	#FF9191	1	0.75
chr2	190720001	190920000	B.1.1.2.1.2.1.2.2.1.2	0.336817653890825	.	190720001	190920000	#DADAFF	1	0.5
chr2	190920001	191200000	A.2.1.1.2.2.1.2.1.2	0.559814169570267	.	190920001	191200000	#FF9191	1	0.75
chr2	191200001	191400000	A.1.2.2.2.1.2.2.2.2	0.665505226480836	.	191200001	191400000	#FF4848	1	0.875
chr2	191400001	191640000	A.1.1.2.2.1.1.1.2.2	0.882694541231127	.	191400001	191640000	#FF0000	1	1
chr2	191640001	191920000	A.1.1.2.2.1.1.1.2.1.2	0.883855981416957	.	191640001	191920000	#FF0000	1	1
chr2	191920001	192080000	A.2.1.1.2.2.2.2.1	0.549361207897793	.	191920001	192080000	#FF9191	1	0.75
chr2	192080001	192400000	A.1.2.1.2.1.2.2.1.2	0.746806039488966	.	192080001	192400000	#FF4848	1	0.875
chr2	192400001	192600000	A.2.2.1.2.2.2.2.2.2.2	0.436701509872242	.	192400001	192600000	#FFDADA	1	0.625
chr2	192600001	192800000	B.1.1.2.1.2.1.2.2.2	0.335656213704994	.	192600001	192800000	#DADAFF	1	0.5
chr2	192800001	193160000	B.2.1.2.1.2.2.2.2	0.159117305458769	.	192800001	193160000	#4848FF	1	0.25
chr2	193160001	193480000	B.2.2.2.1.1.1.2.2.2	0.0348432055749129	.	193160001	193480000	#0000FF	1	0.125
chr2	193480001	193600000	B.2.1.1.2.2.2.2.2.1.2	0.195121951219512	.	193480001	193600000	#4848FF	1	0.25
chr2	193600001	193720000	B.2.2.1.1.2.2.2.2.1.2	0.0847851335656214	.	193600001	193720000	#0000FF	1	0.125
chr2	193720001	194080000	B.2.2.2.2.2.1.1.1.1	0.016260162601626	.	193720001	194080000	#0000FF	1	0.125
chr2	194080001	194520000	B.2.2.2.2.2.2.1.2.2.2.2	0.00464576074332172	.	194080001	194520000	#0000FF	1	0.125
chr2	194520001	194680000	B.2.2.2.1.1.1.1.2.1	0.0418118466898955	.	194520001	194680000	#0000FF	1	0.125
chr2	194680001	194960000	B.2.2.2.1.1.1.1.2.2	0.040650406504065	.	194680001	194960000	#0000FF	1	0.125
chr2	194960001	195160000	B.2.2.1.1.1.2.1.2.2.1.2	0.10801393728223	.	194960001	195160000	#0000FF	1	0.125
chr2	195160001	195320000	B.2.2.1.2.1.2.1.2	0.0696864111498258	.	195160001	195320000	#0000FF	1	0.125
chr2	195320001	195440000	B.2.1.2.2.1.1.1.1.2.2	0.155632984901278	.	195320001	195440000	#4848FF	1	0.25
chr2	195440001	195720000	B.2.2.1.2.1.2.2.2.1.2	0.0627177700348432	.	195440001	195720000	#0000FF	1	0.125
chr2	195720001	195920000	B.2.2.1.2.1.1.2.1.2.2	0.0778164924506388	.	195720001	195920000	#0000FF	1	0.125
chr2	195920001	196280000	B.2.2.1.1.2.2.2.2.2	0.0836236933797909	.	195920001	196280000	#0000FF	1	0.125
chr2	196280001	196560000	A.2.2.2.2.2.1.2.2.1	0.397212543554007	.	196280001	196560000	#FFDADA	1	0.625
chr2	196560001	196920000	B.2.2.1.1.2.2.2.2.1.1	0.0859465737514518	.	196560001	196920000	#0000FF	1	0.125
chr2	196920001	197120000	B.1.2.1.1.1.2.1	0.305458768873403	.	196920001	197120000	#9191FF	1	0.375
chr2	197120001	197400000	B.1.2.1.2.2.2.1.2.1	0.284552845528455	.	197120001	197400000	#9191FF	1	0.375
chr2	197400001	197600000	A.2.2.2.2.1.1.1	0.412311265969803	.	197400001	197600000	#FFDADA	1	0.625
chr2	197600001	197840000	A.2.1.2.1.2.2.2.1.2.1	0.523809523809524	.	197600001	197840000	#FF9191	1	0.75
chr2	197840001	197960000	A.2.2.1.2.2.2.2.1.2	0.441347270615563	.	197840001	197960000	#FFDADA	1	0.625
chr2	197960001	198240000	A.2.1.1.2.2.1.1.2.1.2	0.565621370499419	.	197960001	198240000	#FF9191	1	0.75
chr2	198240001	198560000	A.1.2.1.1.1.1.2.2.1	0.814169570267131	.	198240001	198560000	#FF4848	1	0.875
chr2	198560001	198760000	A.2.2.1.2.2.2.2.1.1	0.442508710801394	.	198560001	198760000	#FFDADA	1	0.625
chr2	198760001	199200000	A.2.2.2.2.2.1.2.1	0.398373983739837	.	198760001	199200000	#FFDADA	1	0.625
chr2	199200001	199520000	B.2.2.1.1.2.2.2.1	0.0871080139372822	.	199200001	199520000	#0000FF	1	0.125
chr2	199520001	199800000	B.2.2.1.2.1.1.2.2.2.1	0.0754936120789779	.	199520001	199800000	#0000FF	1	0.125
chr2	199800001	199880000	B.2.1.2.1.2.1.2.2.1	0.173054587688734	.	199800001	199880000	#4848FF	1	0.25
chr2	199880001	200040000	B.2.1.2.2.1.1.1.2.1.2.1	0.153310104529617	.	199880001	200040000	#4848FF	1	0.25
chr2	200040001	200280000	B.2.1.1.2.2.2.1.2.2	0.198606271777003	.	200040001	200280000	#4848FF	1	0.25
chr2	200280001	200760000	B.1.1.1.1.2.1.2.1	0.372822299651568	.	200280001	200760000	#DADAFF	1	0.5
chr2	200760001	200880000	A.2.1.2.1.2.2.2.2.1	0.521486643437863	.	200760001	200880000	#FF9191	1	0.75
chr2	200880001	201120000	A.2.2.2.1.1.2.2.1.1	0.426248548199768	.	200880001	201120000	#FFDADA	1	0.625
chr2	201120001	201360000	A.2.1.2.2.1.2.1.1.2	0.51219512195122	.	201120001	201360000	#FF9191	1	0.75
chr2	201360001	201680000	A.1.2.1.2.1.2.1.2.1	0.752613240418119	.	201360001	201680000	#FF4848	1	0.875
chr2	201680001	202080000	A.1.1.1.1.2.1.2.2.2	0.983739837398374	.	201680001	202080000	#FF0000	1	1
chr2	202080001	202320000	A.1.2.1.1.1.1.1.1	0.819976771196283	.	202080001	202320000	#FF4848	1	0.875
chr2	202320001	202600000	A.1.2.1.1.1.1.1.2	0.818815331010453	.	202320001	202600000	#FF4848	1	0.875
chr2	202600001	203040000	A.1.1.1.1.1.2.1.1	0.997677119628339	.	202600001	203040000	#FF0000	1	1
chr2	203040001	203360000	A.1.1.1.1.2.2.2.2.1.2.2	0.97212543554007	.	203040001	203360000	#FF0000	1	1
chr2	203360001	203480000	A.1.2.1.2.2.2.2.1.2.2	0.727061556329849	.	203360001	203480000	#FF4848	1	0.875
chr2	203480001	204120000	A.1.1.1.2.1.2.1.1.1	0.962833914053426	.	203480001	204120000	#FF0000	1	1
chr2	204120001	204360000	A.1.1.2.2.1.2.1.2.1.1.2	0.872241579558653	.	204120001	204360000	#FF0000	1	1
chr2	204360001	204720000	A.1.1.2.1.1.2.1.2.1.2.2.1	0.91753774680604	.	204360001	204720000	#FF0000	1	1
chr2	204720001	205200000	A.1.2.2.1.1.1.1.2.1	0.716608594657375	.	204720001	205200000	#FF4848	1	0.875
chr2	205200001	205400000	A.2.1.1.1.2.1.1.1.1	0.608594657375145	.	205200001	205400000	#FF9191	1	0.75
chr2	205400001	205760000	A.2.1.1.1.1.2.1.2	0.619047619047619	.	205400001	205760000	#FF9191	1	0.75
chr2	205760001	205960000	A.1.1.2.1.1.2.2.1.1.2	0.907084785133566	.	205760001	205960000	#FF0000	1	1
chr2	205960001	206560000	A.1.1.1.1.2.1.1.2	0.989547038327526	.	205960001	206560000	#FF0000	1	1
chr2	206560001	206840000	A.1.1.2.2.2.2.1.1.2.2.2.2	0.833914053426249	.	206560001	206840000	#FF0000	1	1
chr2	206840001	207080000	A.1.1.2.2.2.2.1.1.2.2.2.1.1	0.836236933797909	.	206840001	207080000	#FF0000	1	1
chr2	207080001	207360000	A.1.2.1.2.2.1.1.2	0.742160278745645	.	207080001	207360000	#FF4848	1	0.875
chr2	207360001	207560000	A.2.1.2.2.2.2.1.2	0.494773519163763	.	207360001	207560000	#FF9191	1	0.75
chr2	207560001	207760000	A.1.2.2.2.2.2.1.1.1.1.1	0.644599303135889	.	207560001	207760000	#FF4848	1	0.875
chr2	207760001	208480000	A.1.1.1.2.1.2.2.2.1	0.955865272938444	.	207760001	208480000	#FF0000	1	1
chr2	208480001	208680000	A.1.2.1.2.1.2.1.2.2	0.751451800232288	.	208480001	208680000	#FF4848	1	0.875
chr2	208680001	208960000	A.1.2.1.2.1.2.2.1.1.2.2	0.747967479674797	.	208680001	208960000	#FF4848	1	0.875
chr2	208960001	209200000	A.1.2.2.2.1.1.1.1	0.67479674796748	.	208960001	209200000	#FF4848	1	0.875
chr2	209200001	209480000	B.1.2.1.1.1.2.2	0.304297328687573	.	209200001	209480000	#9191FF	1	0.375
chr2	209480001	209640000	B.2.1.1.1.1.1.1.2.1.1	0.245063879210221	.	209480001	209640000	#4848FF	1	0.25
chr2	209640001	209960000	B.1.2.2.2.2.2.1.1	0.253193960511034	.	209640001	209960000	#9191FF	1	0.375
chr2	209960001	210840000	B.2.1.2.2.1.1.1.2.2	0.150987224157956	.	209960001	210840000	#4848FF	1	0.25
chr2	210840001	211080000	B.1.1.2.1.2.1.2.1.1	0.341463414634146	.	210840001	211080000	#DADAFF	1	0.5
chr2	211080001	211280000	B.2.1.2.2.1.1.1.2.1.1	0.154471544715447	.	211080001	211280000	#4848FF	1	0.25
chr2	211280001	211520000	B.1.2.1.1.1.1.2.1	0.307781649245064	.	211280001	211520000	#9191FF	1	0.375
chr2	211520001	211880000	A.2.2.1.2.1.1.1	0.469221835075494	.	211520001	211880000	#FFDADA	1	0.625
chr2	211880001	212160000	B.1.1.1.1.2.2.2	0.368176538908246	.	211880001	212160000	#DADAFF	1	0.5
chr2	212160001	212360000	B.1.1.2.2.2.1.1.1.1	0.32520325203252	.	212160001	212360000	#DADAFF	1	0.5
chr2	212360001	212640000	A.2.2.2.2.2.1.2.2.2	0.396051103368177	.	212360001	212640000	#FFDADA	1	0.625
chr2	212640001	212880000	B.2.1.1.2.2.2.1.2.1.2	0.199767711962834	.	212640001	212880000	#4848FF	1	0.25
chr2	212880001	213120000	B.2.1.1.2.2.2.1.1	0.202090592334495	.	212880001	213120000	#4848FF	1	0.25
chr2	213120001	213400000	B.1.2.1.2.2.2.1.2.2	0.283391405342625	.	213120001	213400000	#9191FF	1	0.375
chr2	213400001	213760000	B.2.1.1.2.2.2.1.2.1.1	0.200929152148664	.	213400001	213760000	#4848FF	1	0.25
chr2	213760001	214000000	B.2.1.1.1.1.1.1.2.2	0.24274099883856	.	213760001	214000000	#4848FF	1	0.25
chr2	214000001	214200000	B.1.1.1.1.2.2.1	0.369337979094077	.	214000001	214200000	#DADAFF	1	0.5
chr2	214200001	214400000	B.1.1.1.2.2.2.2	0.354239256678281	.	214200001	214400000	#DADAFF	1	0.5
chr2	214400001	214680000	B.1.1.2.1.2.1.2.1.2.2	0.339140534262485	.	214400001	214680000	#DADAFF	1	0.5
chr2	214680001	215040000	B.1.2.2.1.2.1.2.2	0.267131242740999	.	214680001	215040000	#9191FF	1	0.375
chr2	215040001	215400000	B.2.1.2.2.1.1.1.1.2.1	0.156794425087108	.	215040001	215400000	#4848FF	1	0.25
chr2	215400001	215560000	B.1.2.1.2.2.2.1.1	0.285714285714286	.	215400001	215560000	#9191FF	1	0.375
chr2	215560001	215720000	B.1.1.2.2.2.1.1.1.2.2	0.322880371660859	.	215560001	215720000	#DADAFF	1	0.5
chr2	215720001	215920000	B.2.1.1.1.1.1.2.1.1	0.241579558652729	.	215720001	215920000	#4848FF	1	0.25
chr2	215920001	216160000	B.1.2.2.1.2.1.1	0.26945412311266	.	215920001	216160000	#9191FF	1	0.375
chr2	216160001	216440000	A.1.1.2.2.1.1.1.2.1.1	0.885017421602787	.	216160001	216440000	#FF0000	1	1
chr2	216440001	216680000	A.1.1.2.1.2.1.1	0.896631823461092	.	216440001	216680000	#FF0000	1	1
chr2	216680001	216920000	A.1.1.2.1.2.2.2	0.887340301974448	.	216680001	216920000	#FF0000	1	1
chr2	216920001	217360000	A.1.1.1.1.2.1.1.1	0.990708478513357	.	216920001	217360000	#FF0000	1	1
chr2	217360001	217560000	A.1.1.2.2.2.2.1.1.1.1.1.2	0.845528455284553	.	217360001	217560000	#FF0000	1	1
chr2	217560001	217920000	A.1.1.2.1.1.2.2.1.2.1.1	0.905923344947735	.	217560001	217920000	#FF0000	1	1
chr2	217920001	218360000	A.1.1.1.2.2.1.1	0.953542392566783	.	217920001	218360000	#FF0000	1	1
chr2	218360001	218640000	A.1.1.2.2.2.1.1.1.1.2	0.859465737514518	.	218360001	218640000	#FF0000	1	1
chr2	218640001	218920000	A.1.1.2.1.1.1.2.1.1.1.2.1	0.932636469221835	.	218640001	218920000	#FF0000	1	1
chr2	218920001	219120000	A.1.2.1.1.2.1.2.2.1.2.2	0.786295005807201	.	218920001	219120000	#FF4848	1	0.875
chr2	219120001	219280000	A.1.1.2.1.1.1.2.1.1.2	0.930313588850174	.	219120001	219280000	#FF0000	1	1
chr2	219280001	219720000	A.1.1.1.1.2.2.1.2.1	0.979094076655052	.	219280001	219720000	#FF0000	1	1
chr2	219720001	220000000	A.1.1.2.1.1.2.2.2.1.2.1	0.901277584204414	.	219720001	220000000	#FF0000	1	1
chr2	220000001	220160000	A.1.1.2.1.1.2.2.2.2.1	0.898954703832753	.	220000001	220160000	#FF0000	1	1
chr2	220160001	220520000	A.1.1.1.1.2.2.2.2.1.1	0.974448315911731	.	220160001	220520000	#FF0000	1	1
chr2	220520001	220800000	A.1.2.1.2.2.2.1.1.2.1	0.736353077816492	.	220520001	220800000	#FF4848	1	0.875
chr2	220800001	221000000	A.2.1.1.1.1.2.2.2.1	0.610917537746806	.	220800001	221000000	#FF9191	1	0.75
chr2	221000001	221080000	A.2.2.1.1.1.1.1.2.1	0.491289198606272	.	221000001	221080000	#FFDADA	1	0.625
chr2	221080001	221480000	A.2.1.2.1.1.1.1.1.2	0.545876887340302	.	221080001	221480000	#FF9191	1	0.75
chr2	221480001	221640000	A.2.2.1.1.1.1.1.2.2	0.490127758420441	.	221480001	221640000	#FFDADA	1	0.625
chr2	221640001	221840000	A.2.1.2.1.1.1.1.1.1	0.547038327526132	.	221640001	221840000	#FF9191	1	0.75
chr2	221840001	222040000	A.2.1.1.1.1.2.2.2.2	0.609756097560976	.	221840001	222040000	#FF9191	1	0.75
chr2	222040001	222280000	A.1.2.2.2.2.1.2.2.2	0.645760743321719	.	222040001	222280000	#FF4848	1	0.875
chr2	222280001	222440000	A.1.2.2.1.1.1.2.1.1	0.710801393728223	.	222280001	222440000	#FF4848	1	0.875
chr2	222440001	222920000	A.1.2.1.1.2.1.2.1.1.2	0.790940766550523	.	222440001	222920000	#FF4848	1	0.875
chr2	222920001	223200000	A.1.1.2.1.1.1.2.1.2.1	0.929152148664344	.	222920001	223200000	#FF0000	1	1
chr2	223200001	223360000	A.1.1.2.2.2.2.1.1.1.1.2.1	0.844367015098722	.	223200001	223360000	#FF0000	1	1
chr2	223360001	223560000	A.1.2.1.2.2.1.1.1	0.743321718931475	.	223360001	223560000	#FF4848	1	0.875
chr2	223560001	223800000	A.1.1.2.2.1.2.1.2.1.2	0.871080139372822	.	223560001	223800000	#FF0000	1	1
chr2	223800001	224120000	A.2.1.1.1.2.2.2	0.587688734030197	.	223800001	224120000	#FF9191	1	0.75
chr2	224120001	224600000	A.2.2.1.2.2.1.1.2	0.455284552845528	.	224120001	224600000	#FFDADA	1	0.625
chr2	224600001	224960000	A.1.2.2.1.2.2.2.2.2.1	0.677119628339141	.	224600001	224960000	#FF4848	1	0.875
chr2	224960001	225200000	A.2.1.1.2.1.2.2.1	0.571428571428571	.	224960001	225200000	#FF9191	1	0.75
chr2	225200001	225520000	A.2.1.2.1.2.2.2.2.2	0.520325203252033	.	225200001	225520000	#FF9191	1	0.75
chr2	225520001	225920000	B.2.1.1.1.1.1.2.1.2.1	0.240418118466899	.	225520001	225920000	#4848FF	1	0.25
chr2	225920001	226480000	B.2.2.1.2.1.1.2.2.1	0.0766550522648084	.	225920001	226480000	#0000FF	1	0.125
chr2	226480001	226880000	B.1.2.2.2.2.2.1.2	0.252032520325203	.	226480001	226880000	#9191FF	1	0.375
chr2	226880001	227360000	A.2.1.2.1.2.2.1.1	0.528455284552846	.	226880001	227360000	#FF9191	1	0.75
chr2	227360001	227640000	A.1.2.2.1.2.1.2.2	0.681765389082462	.	227360001	227640000	#FF4848	1	0.875
chr2	227640001	228200000	B.1.1.1.1.2.1.2.2.1	0.371660859465738	.	227640001	228200000	#DADAFF	1	0.5
chr2	228200001	228320000	A.2.2.2.1.1.2.2.1.2.2	0.423925667828107	.	228200001	228320000	#FFDADA	1	0.625
chr2	228320001	228720000	A.2.2.1.2.1.1.2.1.2	0.466898954703833	.	228320001	228720000	#FFDADA	1	0.625
chr2	228720001	228960000	B.1.2.2.1.2.1.2.1	0.268292682926829	.	228720001	228960000	#9191FF	1	0.375
chr2	228960001	229120000	B.2.1.1.1.1.1.2.1.2.2	0.239256678281069	.	228960001	229120000	#4848FF	1	0.25
chr2	229120001	229440000	B.2.1.2.2.1.1.2.2	0.145180023228804	.	229120001	229440000	#4848FF	1	0.25
chr2	229440001	229640000	B.2.1.2.1.2.1.2.2.2	0.171893147502904	.	229440001	229640000	#4848FF	1	0.25
chr2	229640001	230200000	B.2.2.1.2.1.1.2.2.2.2	0.0743321718931475	.	229640001	230200000	#0000FF	1	0.125
chr2	230200001	230600000	B.1.2.2.1.2.2	0.265969802555168	.	230200001	230600000	#9191FF	1	0.375
chr2	230600001	230880000	A.1.2.2.2.1.1.1.2	0.673635307781649	.	230600001	230880000	#FF4848	1	0.875
chr2	230880001	231040000	A.2.2.2.1.1.2.2.1.2.1	0.425087108013937	.	230880001	231040000	#FFDADA	1	0.625
chr2	231040001	231480000	B.1.1.2.1.1.1.1.2	0.35191637630662	.	231040001	231480000	#DADAFF	1	0.5
chr2	231480001	231680000	A.1.2.2.1.2.2.2.2.2.2	0.67595818815331	.	231480001	231680000	#FF4848	1	0.875
chr2	231680001	232040000	A.1.1.1.1.2.1.2.2.1	0.984901277584204	.	231680001	232040000	#FF0000	1	1
chr2	232040001	232320000	A.1.1.1.2.1.1.1.2.2	0.966318234610918	.	232040001	232320000	#FF0000	1	1
chr2	232320001	232680000	A.1.1.1.1.1.2.1.2	0.996515679442509	.	232320001	232680000	#FF0000	1	1
chr2	232680001	232800000	A.2.1.2.1.1.1.2.2	0.54006968641115	.	232680001	232800000	#FF9191	1	0.75
chr2	232800001	232960000	A.1.2.2.1.1.1.2.1.2.1.1	0.709639953542393	.	232800001	232960000	#FF4848	1	0.875
chr2	232960001	233280000	A.1.2.1.2.2.2.2.1.1	0.72938443670151	.	232960001	233280000	#FF4848	1	0.875
chr2	233280001	233360000	A.2.1.1.1.2.1.1.2.2.1.2	0.600464576074332	.	233280001	233360000	#FF9191	1	0.75
chr2	233360001	233680000	A.1.1.2.1.1.1.2.2.1	0.926829268292683	.	233360001	233680000	#FF0000	1	1
chr2	233680001	234000000	A.1.2.1.1.2.1.2.2.1.1	0.788617886178862	.	233680001	234000000	#FF4848	1	0.875
chr2	234000001	234560000	A.1.2.2.1.1.1.2.1.2.1.2.1	0.708478513356562	.	234000001	234560000	#FF4848	1	0.875
chr2	234560001	235040000	A.2.1.1.1.1.2.2.1.2.2	0.612078977932636	.	234560001	235040000	#FF9191	1	0.75
chr2	235040001	235200000	A.2.1.1.1.1.2.2.1.1.1	0.617886178861789	.	235040001	235200000	#FF9191	1	0.75
chr2	235200001	235400000	A.1.2.1.1.2.2.2.1.1	0.775842044134727	.	235200001	235400000	#FF4848	1	0.875
chr2	235400001	235600000	A.2.1.1.1.1.2.2.1.1.2.2.1	0.615563298490128	.	235400001	235600000	#FF9191	1	0.75
chr2	235600001	235960000	A.1.1.2.2.2.1.1.1.2	0.858304297328688	.	235600001	235960000	#FF0000	1	1
chr2	235960001	236440000	A.1.2.2.2.2.1.2.2.1.2	0.646922183507549	.	235960001	236440000	#FF4848	1	0.875
chr2	236440001	236560000	A.2.1.2.1.1.1.2.1.1	0.543554006968641	.	236440001	236560000	#FF9191	1	0.75
chr2	236560001	236720000	A.2.1.1.1.2.1.1.2.2.2.1	0.599303135888502	.	236560001	236720000	#FF9191	1	0.75
chr2	236720001	236920000	A.1.2.2.2.2.2.1.1.1.2	0.641114982578397	.	236720001	236920000	#FF4848	1	0.875
chr2	236920001	237120000	A.2.1.1.1.1.2.2.1.1.2.1	0.616724738675958	.	236920001	237120000	#FF9191	1	0.75
chr2	237120001	237320000	A.2.1.1.1.1.2.2.1.1.2.2.2	0.614401858304297	.	237120001	237320000	#FF9191	1	0.75
chr2	237320001	237560000	A.1.2.2.1.1.1.2.2.1.2	0.70383275261324	.	237320001	237560000	#FF4848	1	0.875
chr2	237560001	237680000	A.1.2.2.1.1.1.2.2.1.1	0.704994192799071	.	237560001	237680000	#FF4848	1	0.875
chr2	237680001	237920000	A.1.2.1.1.2.2.2.1.2.2.1	0.773519163763066	.	237680001	237920000	#FF4848	1	0.875
chr2	237920001	238080000	A.2.1.1.1.2.1.1.2.1.1.2	0.603948896631823	.	237920001	238080000	#FF9191	1	0.75
chr2	238080001	238280000	A.1.2.2.2.2.1.2.1.1.2.2	0.651567944250871	.	238080001	238280000	#FF4848	1	0.875
chr2	238280001	238480000	A.2.1.1.1.2.1.1.2.2.1.1	0.601626016260163	.	238280001	238480000	#FF9191	1	0.75
chr2	238480001	238640000	A.1.2.1.1.2.2.2.1.2.2.2	0.772357723577236	.	238480001	238640000	#FF4848	1	0.875
chr2	238640001	238880000	A.1.2.2.2.2.1.2.1.1.2.1	0.652729384436701	.	238640001	238880000	#FF4848	1	0.875
chr2	238880001	239000000	A.2.1.1.1.1.2.2.1.2.1	0.613240418118467	.	238880001	239000000	#FF9191	1	0.75
chr2	239000001	239360000	A.1.2.1.1.2.2.2.2.1.2	0.770034843205575	.	239000001	239360000	#FF4848	1	0.875
chr2	239360001	239720000	A.2.1.2.1.1.1.2.1.2.1	0.542392566782811	.	239360001	239720000	#FF9191	1	0.75
chr2	239720001	239920000	A.2.1.2.1.1.1.2.1.2.2	0.54123112659698	.	239720001	239920000	#FF9191	1	0.75
chr2	239920001	240120000	A.2.1.1.1.2.1.1.2.2.2.2	0.598141695702671	.	239920001	240120000	#FF9191	1	0.75
chr2	240120001	240760000	A.1.1.2.2.2.2.2.1.1.1	0.830429732868757	.	240120001	240760000	#FF0000	1	1
chr2	240760001	241160000	A.1.2.2.1.1.1.2.1.2.1.2.2	0.707317073170732	.	240760001	241160000	#FF4848	1	0.875
chr2	241160001	241520000	A.1.2.1.1.2.2.2.1.2.1	0.774680603948897	.	241160001	241520000	#FF4848	1	0.875
chr2	241520001	242000000	A.1.1.2.2.2.2.2.1.1.2	0.829268292682927	.	241520001	242000000	#FF0000	1	1
chr2	242000001	242160000	A.1.2.2.1.1.2.1.1.1	0.70150987224158	.	242000001	242160000	#FF4848	1	0.875
chr2	242160001	242320000	A.1.2.1.1.2.2.2.2.2	0.768873403019744	.	242160001	242320000	#FF4848	1	0.875
chr2	242320001	242440000	A.1.2.2.2.2.2.1.2.1.1	0.638792102206736	.	242320001	242440000	#FF4848	1	0.875
chr2	242440001	242840000	A.1.1.1.2.2.2.1.2	0.9465737514518	.	242440001	242840000	#FF0000	1	1
chr2	242840001	243080000	A.1.2.2.2.2.1.2.1.2.2	0.64924506387921	.	242840001	243080000	#FF4848	1	0.875
chr3	80001	200000	B.2.1.2.2.1.2.2.2	0.152354570637119	.	80001	200000	#4848FF	1	0.25
chr3	200001	440000	B.2.2.2.1.2.1.1.2.1	0.03601108033241	.	200001	440000	#0000FF	1	0.125
chr3	440001	600000	B.2.2.2.1.2.2.2.1	0.0221606648199446	.	440001	600000	#0000FF	1	0.125
chr3	680001	800000	B.2.2.2.1.2.2.2.1	0.0221606648199446	.	680001	800000	#0000FF	1	0.125
chr3	800001	840000	B.2.2.2.1.2.2.1.1	0.0277008310249307	.	800001	840000	#0000FF	1	0.125
chr3	880001	1200000	B.2.2.2.1.2.2.1.1	0.0277008310249307	.	880001	1200000	#0000FF	1	0.125
chr3	1200001	1280000	B.1.2.2.1.2.2.1.1.1	0.306094182825485	.	1200001	1280000	#9191FF	1	0.375
chr3	1280001	1480000	B.1.1.2.1.1.1.1.1.2	0.405817174515235	.	1280001	1480000	#DADAFF	1	0.5
chr3	1480001	1760000	B.2.1.2.1.1.1.1.2.2.2	0.193905817174515	.	1480001	1760000	#4848FF	1	0.25
chr3	1760001	1960000	B.2.2.1.1.1.1.1.1.1	0.134349030470914	.	1760001	1960000	#0000FF	1	0.125
chr3	1960001	2120000	B.2.2.1.1.1.2.1.1.2	0.127423822714681	.	1960001	2120000	#0000FF	1	0.125
chr3	2120001	2240000	B.2.1.1.1.2.2.2.1.1.1.1	0.256232686980609	.	2120001	2240000	#4848FF	1	0.25
chr3	2240001	2520000	B.2.2.1.2.2.2.2.1.2	0.0581717451523546	.	2240001	2520000	#0000FF	1	0.125
chr3	2520001	2760000	B.2.1.1.1.2.1.1.2	0.263157894736842	.	2520001	2760000	#4848FF	1	0.25
chr3	2760001	3080000	B.1.1.1.2.1.1.1.2	0.42797783933518	.	2760001	3080000	#DADAFF	1	0.5
chr3	3080001	3520000	A.2.2.2.1.1.1.1.1.1.2.1	0.486149584487535	.	3080001	3520000	#FFDADA	1	0.625
chr3	3520001	3680000	B.1.1.2.1.1.1.2.1.1.2	0.397506925207756	.	3520001	3680000	#DADAFF	1	0.5
chr3	3680001	3880000	A.2.2.2.2.2.2.1	0.450138504155125	.	3680001	3880000	#FFDADA	1	0.625
chr3	3880001	4360000	B.1.1.2.1.1.1.2.2.2	0.39196675900277	.	3880001	4360000	#DADAFF	1	0.5
chr3	4360001	4640000	A.1.2.2.1.1.1.2.1.1	0.743767313019391	.	4360001	4640000	#FF4848	1	0.875
chr3	4640001	4800000	A.2.1.2.2.1.2.1.1.1	0.558171745152355	.	4640001	4800000	#FF9191	1	0.75
chr3	4800001	5280000	A.1.2.2.1.1.1.2.2	0.740997229916898	.	4800001	5280000	#FF4848	1	0.875
chr3	5280001	5720000	B.2.1.2.1.1.1.1.2.2.1	0.195290858725762	.	5280001	5720000	#4848FF	1	0.25
chr3	5720001	5920000	B.2.1.1.2.2.2.2.1.1.2	0.203601108033241	.	5720001	5920000	#4848FF	1	0.25
chr3	5920001	6440000	B.2.2.1.2.2.1.1.1	0.074792243767313	.	5920001	6440000	#0000FF	1	0.125
chr3	6440001	6560000	B.1.2.1.2.2.1.1.2	0.32409972299169	.	6440001	6560000	#9191FF	1	0.375
chr3	6560001	6760000	B.2.1.1.2.2.2.2.2	0.200831024930748	.	6560001	6760000	#4848FF	1	0.25
chr3	6760001	7040000	B.2.1.1.1.2.2.2.2.2.1	0.249307479224377	.	6760001	7040000	#4848FF	1	0.25
chr3	7040001	7280000	B.2.1.1.2.2.2.1.2.2.2	0.206371191135734	.	7040001	7280000	#4848FF	1	0.25
chr3	7280001	7400000	B.2.1.1.1.2.2.2.2.2.2	0.24792243767313	.	7280001	7400000	#4848FF	1	0.25
chr3	7400001	8080000	B.2.1.2.2.1.2.2.1	0.153739612188366	.	7400001	8080000	#4848FF	1	0.25
chr3	8080001	8160000	B.1.1.2.1.1.1.1.1.1.2	0.407202216066482	.	8080001	8160000	#DADAFF	1	0.5
chr3	8160001	8480000	A.2.2.1.1.1.2.1.2	0.526315789473684	.	8160001	8480000	#FFDADA	1	0.625
chr3	8480001	8720000	A.1.2.2.1.1.1.2.1.2	0.742382271468144	.	8480001	8720000	#FF4848	1	0.875
chr3	8720001	8960000	A.1.2.1.2.2.1.2.2.2	0.760387811634349	.	8720001	8960000	#FF4848	1	0.875
chr3	8960001	9400000	A.1.1.1.2.1.1.2.2.1	0.973684210526316	.	8960001	9400000	#FF0000	1	1
chr3	9400001	9720000	A.1.1.2.2.2.1.1.1.1	0.875346260387812	.	9400001	9720000	#FF0000	1	1
chr3	9720001	10000000	A.1.1.1.1.2.1.2.1	0.986149584487535	.	9720001	10000000	#FF0000	1	1
chr3	10000001	10360000	A.1.1.1.1.2.1.2.2.2	0.983379501385042	.	10000001	10360000	#FF0000	1	1
chr3	10360001	10720000	A.1.1.2.2.2.1.2.1.2	0.862880886426593	.	10360001	10720000	#FF0000	1	1
chr3	10720001	11440000	A.1.2.1.1.2.2.1	0.796398891966759	.	10720001	11440000	#FF4848	1	0.875
chr3	11440001	11880000	A.1.1.2.2.2.1.2.1.1	0.864265927977839	.	11440001	11880000	#FF0000	1	1
chr3	11880001	12200000	A.1.2.2.2.2.1.2.2.2	0.657894736842105	.	11880001	12200000	#FF4848	1	0.875
chr3	12200001	12560000	A.1.2.1.1.2.2.2.1.2.2	0.792243767313019	.	12200001	12560000	#FF4848	1	0.875
chr3	12560001	12880000	A.1.1.1.1.2.1.2.2.1	0.984764542936288	.	12560001	12880000	#FF0000	1	1
chr3	12880001	12960000	A.1.2.2.2.1.2.1.1.1.1	0.693905817174515	.	12880001	12960000	#FF4848	1	0.875
chr3	12960001	13080000	A.1.2.1.1.2.1.1.2.2.1	0.801939058171745	.	12960001	13080000	#FF4848	1	0.875
chr3	13080001	13280000	A.1.2.1.1.2.1.1.1.1	0.808864265927978	.	13080001	13280000	#FF4848	1	0.875
chr3	13280001	13720000	A.1.1.1.2.1.1.2.1	0.975069252077562	.	13280001	13720000	#FF0000	1	1
chr3	13720001	13960000	A.1.2.2.2.2.1.2.1.1.2.2.1	0.664819944598338	.	13720001	13960000	#FF4848	1	0.875
chr3	13960001	14160000	A.2.1.2.1.1.2.2	0.581717451523546	.	13960001	14160000	#FF9191	1	0.75
chr3	14160001	15000000	A.1.1.1.1.1.1.1	1	.	14160001	15000000	#FF0000	1	1
chr3	15000001	15160000	A.1.1.2.2.2.1.2.2.1	0.861495844875346	.	15000001	15160000	#FF0000	1	1
chr3	15200001	15440000	A.1.1.1.2.2.2.2.2.2	0.945983379501385	.	15200001	15440000	#FF0000	1	1
chr3	15440001	15640000	A.1.2.1.1.1.1.2.1.2	0.836565096952909	.	15440001	15640000	#FF4848	1	0.875
chr3	15640001	16040000	A.1.1.2.2.1.1.2.1.2.1	0.894736842105263	.	15640001	16040000	#FF0000	1	1
chr3	16040001	16120000	A.2.1.1.1.1.1.1.1	0.642659279778393	.	16040001	16120000	#FF9191	1	0.75
chr3	16120001	16240000	A.1.2.1.1.1.1.2.2.2	0.832409972299169	.	16120001	16240000	#FF4848	1	0.875
chr3	16240001	16600000	A.1.1.1.2.1.2.2	0.96814404432133	.	16240001	16600000	#FF0000	1	1
chr3	16600001	17000000	A.1.2.1.2.2.1.2.2.1	0.761772853185596	.	16600001	17000000	#FF4848	1	0.875
chr3	17000001	17280000	A.2.1.1.2.2.2.2	0.590027700831025	.	17000001	17280000	#FF9191	1	0.75
chr3	17280001	17640000	A.2.2.2.1.1.1.1.1.1.2.2	0.484764542936288	.	17280001	17640000	#FFDADA	1	0.625
chr3	17640001	17880000	A.2.2.1.1.1.2.2.2.2	0.520775623268698	.	17640001	17880000	#FFDADA	1	0.625
chr3	17880001	18120000	A.2.2.2.1.1.2.1.2	0.476454293628809	.	17880001	18120000	#FFDADA	1	0.625
chr3	18120001	18320000	B.1.1.2.1.1.1.1.1.1.1	0.408587257617729	.	18120001	18320000	#DADAFF	1	0.5
chr3	18320001	18520000	B.1.1.2.1.1.1.2.1.2.2	0.394736842105263	.	18320001	18520000	#DADAFF	1	0.5
chr3	18520001	18720000	B.2.2.1.1.1.1.1.2	0.131578947368421	.	18520001	18720000	#0000FF	1	0.125
chr3	18720001	18840000	B.2.1.1.2.2.1.1.2.1	0.21606648199446	.	18720001	18840000	#4848FF	1	0.25
chr3	18840001	19040000	B.2.1.1.2.2.2.1.1	0.210526315789474	.	18840001	19040000	#4848FF	1	0.25
chr3	19040001	19240000	B.2.1.2.2.1.1.2.2.1	0.162049861495845	.	19040001	19240000	#4848FF	1	0.25
chr3	19240001	19360000	B.2.1.2.2.1.2.1.2.2.2	0.155124653739612	.	19240001	19360000	#4848FF	1	0.25
chr3	19360001	19920000	B.2.2.2.2.2.1.1	0.00692520775623269	.	19360001	19920000	#0000FF	1	0.125
chr3	19920001	20240000	B.1.2.1.1.1.2.1.1	0.349030470914127	.	19920001	20240000	#9191FF	1	0.375
chr3	20240001	20560000	B.2.2.1.1.1.2.1.2	0.126038781163435	.	20240001	20560000	#0000FF	1	0.125
chr3	20560001	20760000	B.2.1.1.2.2.1.1.1	0.217451523545706	.	20560001	20760000	#4848FF	1	0.25
chr3	20760001	20920000	B.2.1.1.2.2.2.2.1.1.1	0.204986149584488	.	20760001	20920000	#4848FF	1	0.25
chr3	20920001	21120000	B.2.1.1.2.2.1.2.2	0.21191135734072	.	20920001	21120000	#4848FF	1	0.25
chr3	21120001	21360000	B.2.1.1.2.2.2.2.1.2	0.202216066481994	.	21120001	21360000	#4848FF	1	0.25
chr3	21360001	21440000	B.2.1.1.1.2.2.2.2.1	0.250692520775623	.	21360001	21440000	#4848FF	1	0.25
chr3	21440001	21720000	B.2.1.2.2.1.1.2.2.2	0.160664819944598	.	21440001	21720000	#4848FF	1	0.25
chr3	21720001	21880000	B.2.1.1.1.2.1.1.1	0.264542936288089	.	21720001	21880000	#4848FF	1	0.25
chr3	21880001	22240000	B.2.2.1.2.2.2.2.1.1	0.0595567867036011	.	21880001	22240000	#0000FF	1	0.125
chr3	22240001	22600000	B.2.2.2.1.2.1.2.1.2	0.0304709141274238	.	22240001	22600000	#0000FF	1	0.125
chr3	22600001	22760000	B.2.1.1.1.2.2.2.1.1.2	0.253462603878116	.	22600001	22760000	#4848FF	1	0.25
chr3	22760001	22920000	B.1.1.1.1.2.2	0.430747922437673	.	22760001	22920000	#DADAFF	1	0.5
chr3	22920001	23080000	B.1.2.1.2.2.1.1.1	0.325484764542936	.	22920001	23080000	#9191FF	1	0.375
chr3	23080001	23320000	B.1.1.2.1.1.1.2.1.2.1	0.39612188365651	.	23080001	23320000	#DADAFF	1	0.5
chr3	23320001	23640000	B.1.1.2.2.2.1.1.2	0.358725761772853	.	23320001	23640000	#DADAFF	1	0.5
chr3	23640001	23720000	A.2.2.2.2.2.1.1.2	0.454293628808864	.	23640001	23720000	#FFDADA	1	0.625
chr3	23720001	24040000	A.2.1.1.2.2.2.1.1	0.592797783933518	.	23720001	24040000	#FF9191	1	0.75
chr3	24040001	24360000	B.1.1.2.2.2.1.1.1	0.3601108033241	.	24040001	24360000	#DADAFF	1	0.5
chr3	24360001	24480000	B.1.2.1.2.2.2	0.321329639889197	.	24360001	24480000	#9191FF	1	0.375
chr3	24480001	24760000	B.1.1.2.2.2.1.2	0.357340720221607	.	24480001	24760000	#DADAFF	1	0.5
chr3	24760001	25000000	A.2.2.1.1.1.2.2.2.1.1	0.523545706371191	.	24760001	25000000	#FFDADA	1	0.625
chr3	25000001	25680000	A.1.1.2.2.1.1.1	0.898891966759003	.	25000001	25680000	#FF0000	1	1
chr3	25680001	25920000	B.1.1.2.1.1.1.2.1.1.1	0.398891966759003	.	25680001	25920000	#DADAFF	1	0.5
chr3	25920001	26360000	B.2.1.2.2.1.1.2.1.1.1	0.166204986149584	.	25920001	26360000	#4848FF	1	0.25
chr3	26360001	26560000	B.2.1.2.2.1.1.2.1.2	0.163434903047091	.	26360001	26560000	#4848FF	1	0.25
chr3	26560001	26800000	B.2.1.1.2.2.1.1.2.2	0.214681440443213	.	26560001	26800000	#4848FF	1	0.25
chr3	26800001	27040000	B.2.2.1.2.2.1.1.2.2	0.07202216066482	.	26800001	27040000	#0000FF	1	0.125
chr3	27040001	27360000	B.2.2.1.1.1.1.2	0.130193905817175	.	27040001	27360000	#0000FF	1	0.125
chr3	27360001	27760000	B.1.2.1.1.1.2.1.2	0.347645429362881	.	27360001	27760000	#9191FF	1	0.375
chr3	27760001	27920000	B.1.1.2.1.1.1.1.2.1.1	0.404432132963989	.	27760001	27920000	#DADAFF	1	0.5
chr3	27920001	28400000	B.1.2.2.2.2.2	0.275623268698061	.	27920001	28400000	#9191FF	1	0.375
chr3	28400001	28600000	B.2.1.2.1.1.1.1.1.1	0.199445983379501	.	28400001	28600000	#4848FF	1	0.25
chr3	28600001	28800000	B.1.2.2.1.2.2.1.2	0.303324099722992	.	28600001	28800000	#9191FF	1	0.375
chr3	28800001	28960000	B.1.1.2.1.1.1.1.2.1.2.1	0.403047091412742	.	28800001	28960000	#DADAFF	1	0.5
chr3	28960001	29120000	B.1.2.2.1.2.1	0.307479224376731	.	28960001	29120000	#9191FF	1	0.375
chr3	29120001	29640000	B.1.1.1.1.2.1.1.2	0.433518005540166	.	29120001	29640000	#DADAFF	1	0.5
chr3	29640001	30040000	A.2.2.1.1.1.2.2.2.1.2	0.522160664819945	.	29640001	30040000	#FFDADA	1	0.625
chr3	30040001	30200000	A.2.2.2.1.1.1.1.1.1.1	0.487534626038781	.	30040001	30200000	#FFDADA	1	0.625
chr3	30200001	30360000	A.2.2.2.1.1.2.1.1	0.477839335180055	.	30200001	30360000	#FFDADA	1	0.625
chr3	30360001	30600000	A.2.2.2.2.2.1.2.2	0.451523545706371	.	30360001	30600000	#FFDADA	1	0.625
chr3	30600001	30800000	A.2.1.2.2.2.1.2.2	0.541551246537396	.	30600001	30800000	#FF9191	1	0.75
chr3	30800001	31160000	A.1.2.1.2.2.1.1.2.1	0.765927977839335	.	30800001	31160000	#FF4848	1	0.875
chr3	31160001	31640000	A.1.1.2.2.1.1.2.1.1.2	0.89612188365651	.	31160001	31640000	#FF0000	1	1
chr3	31640001	31920000	A.1.2.1.2.2.1.1.1.1	0.768698060941828	.	31640001	31920000	#FF4848	1	0.875
chr3	31920001	32080000	A.1.2.1.2.2.1.1.1.2	0.767313019390582	.	31920001	32080000	#FF4848	1	0.875
chr3	32080001	32240000	A.1.2.1.1.2.2.2.2	0.790858725761773	.	32080001	32240000	#FF4848	1	0.875
chr3	32240001	32440000	A.1.1.2.2.1.1.2.1.2.2.1	0.893351800554017	.	32240001	32440000	#FF0000	1	1
chr3	32440001	32800000	A.1.1.1.1.1.1.2.2	0.997229916897507	.	32440001	32800000	#FF0000	1	1
chr3	32800001	32960000	A.1.1.2.1.1.2.2.1	0.92797783933518	.	32800001	32960000	#FF0000	1	1
chr3	32960001	33200000	A.1.1.2.1.1.2.2.2.1	0.926592797783934	.	32960001	33200000	#FF0000	1	1
chr3	33200001	33520000	A.1.1.2.1.1.2.2.2.2.1	0.925207756232687	.	33200001	33520000	#FF0000	1	1
chr3	33520001	33880000	A.1.1.2.2.1.1.2.2	0.890581717451524	.	33520001	33880000	#FF0000	1	1
chr3	33880001	34240000	A.2.1.2.2.1.2.1.2	0.555401662049862	.	33880001	34240000	#FF9191	1	0.75
chr3	34240001	34440000	A.1.2.2.1.2.1.2.1	0.718836565096953	.	34240001	34440000	#FF4848	1	0.875
chr3	34440001	34720000	A.1.2.2.1.2.1.2.2	0.717451523545706	.	34440001	34720000	#FF4848	1	0.875
chr3	34720001	34960000	A.2.2.1.2.2.2.1	0.491689750692521	.	34720001	34960000	#FFDADA	1	0.625
chr3	34960001	35040000	B.1.1.2.1.2.2.2.2	0.372576177285319	.	34960001	35040000	#DADAFF	1	0.5
chr3	35040001	35120000	B.1.1.1.2.2.1.1.2	0.414127423822715	.	35040001	35120000	#DADAFF	1	0.5
chr3	35120001	35560000	B.1.2.1.2.2.1.2	0.322714681440443	.	35120001	35560000	#9191FF	1	0.375
chr3	35560001	36040000	A.2.2.2.2.2.1.1.1	0.455678670360111	.	35560001	36040000	#FFDADA	1	0.625
chr3	36040001	36160000	B.1.1.2.2.2.2.2	0.354570637119114	.	36040001	36160000	#DADAFF	1	0.5
chr3	36160001	36760000	A.2.1.2.2.2.1.2.1	0.542936288088643	.	36160001	36760000	#FF9191	1	0.75
chr3	36760001	36920000	A.1.2.2.2.2.2.1.1.1.2.1	0.655124653739612	.	36760001	36920000	#FF4848	1	0.875
chr3	36920001	37280000	A.1.1.2.1.1.2.2.2.2.2	0.92382271468144	.	36920001	37280000	#FF0000	1	1
chr3	37280001	37480000	A.1.2.1.1.2.2.2.1.2.1	0.793628808864266	.	37280001	37480000	#FF4848	1	0.875
chr3	37480001	37680000	A.1.2.1.1.2.2.2.1.1	0.795013850415512	.	37480001	37680000	#FF4848	1	0.875
chr3	37680001	38040000	A.1.1.1.2.1.1.2.2.2.2	0.970914127423823	.	37680001	38040000	#FF0000	1	1
chr3	38040001	38320000	A.1.1.2.1.1.1.2.1.1	0.939058171745152	.	38040001	38320000	#FF0000	1	1
chr3	38320001	38440000	A.1.2.2.2.2.1.2.1.1.1	0.667590027700831	.	38320001	38440000	#FF4848	1	0.875
chr3	38440001	38720000	A.1.1.2.1.1.1.2.1.2	0.937673130193906	.	38440001	38720000	#FF0000	1	1
chr3	38720001	39080000	A.2.1.2.1.1.2.1	0.583102493074792	.	38720001	39080000	#FF9191	1	0.75
chr3	39080001	39480000	A.1.1.1.2.1.1.2.2.2.1	0.972299168975069	.	39080001	39480000	#FF0000	1	1
chr3	39480001	39640000	A.2.2.1.2.1.1.2.2	0.50415512465374	.	39480001	39640000	#FFDADA	1	0.625
chr3	39640001	40000000	B.1.1.2.1.2.2.1.2	0.375346260387812	.	39640001	40000000	#DADAFF	1	0.5
chr3	40000001	40200000	B.1.1.2.1.2.2.1.1	0.376731301939058	.	40000001	40200000	#DADAFF	1	0.5
chr3	40200001	40520000	A.1.2.2.2.2.1.2.1.2.2	0.660664819944598	.	40200001	40520000	#FF4848	1	0.875
chr3	40520001	40720000	A.1.2.2.2.1.1.2.1.2.2.1	0.698060941828255	.	40520001	40720000	#FF4848	1	0.875
chr3	40720001	41240000	A.1.1.2.2.1.1.2.1.2.2.2	0.89196675900277	.	40720001	41240000	#FF0000	1	1
chr3	41240001	41360000	A.2.1.2.1.1.1.2.2.1	0.585872576177285	.	41240001	41360000	#FF9191	1	0.75
chr3	41360001	41520000	A.2.1.2.1.1.1.2.2.2	0.584487534626039	.	41360001	41520000	#FF9191	1	0.75
chr3	41520001	41840000	A.2.2.2.2.1.1.1.1	0.465373961218837	.	41520001	41840000	#FFDADA	1	0.625
chr3	41840001	41960000	A.2.2.1.2.1.2.2.2.1	0.498614958448753	.	41840001	41960000	#FFDADA	1	0.625
chr3	41960001	42320000	A.1.2.1.1.1.1.2.1.1	0.837950138504155	.	41960001	42320000	#FF4848	1	0.875
chr3	42320001	42600000	A.1.2.2.2.2.1.2.1.2.1	0.662049861495845	.	42320001	42600000	#FF4848	1	0.875
chr3	42600001	42960000	A.1.1.2.1.1.1.1.1.2.2	0.941828254847645	.	42600001	42960000	#FF0000	1	1
chr3	42960001	43360000	A.1.2.2.2.1.1.2.1.1.1.2	0.703601108033241	.	42960001	43360000	#FF4848	1	0.875
chr3	43360001	43640000	A.2.1.1.1.2.1.1.1.1	0.624653739612188	.	43360001	43640000	#FF9191	1	0.75
chr3	43640001	44080000	A.1.2.2.2.2.1.2.1.1.2.2.2	0.663434903047091	.	43640001	44080000	#FF4848	1	0.875
chr3	44080001	44360000	A.2.1.1.1.2.1.2.2.2.1	0.614958448753463	.	44080001	44360000	#FF9191	1	0.75
chr3	44360001	44520000	A.1.2.2.2.1.2.1.2.2.1	0.684210526315789	.	44360001	44520000	#FF4848	1	0.875
chr3	44520001	44640000	A.1.2.2.2.2.2.1.1.1.2.2	0.653739612188366	.	44520001	44640000	#FF4848	1	0.875
chr3	44640001	44800000	A.1.2.2.2.2.2.1.1.1.1	0.656509695290859	.	44640001	44800000	#FF4848	1	0.875
chr3	44800001	45040000	A.1.1.2.2.2.2.2.1.2.2	0.85180055401662	.	44800001	45040000	#FF0000	1	1
chr3	45040001	45160000	A.2.1.1.1.1.2.1.1	0.631578947368421	.	45040001	45160000	#FF9191	1	0.75
chr3	45160001	45320000	A.1.2.2.2.2.2.1.1.2.2	0.649584487534626	.	45160001	45320000	#FF4848	1	0.875
chr3	45320001	45520000	A.1.2.2.2.1.1.2.1.1.2	0.702216066481994	.	45320001	45520000	#FF4848	1	0.875
chr3	45520001	45680000	A.1.2.2.2.1.2.1.2.1.2	0.685595567867036	.	45520001	45680000	#FF4848	1	0.875
chr3	45680001	46280000	A.1.1.2.1.1.1.1.1.2.1	0.943213296398892	.	45680001	46280000	#FF0000	1	1
chr3	46280001	46400000	A.2.1.2.1.1.1.1	0.588642659279778	.	46280001	46400000	#FF9191	1	0.75
chr3	46400001	46480000	A.2.1.2.1.1.1.2.1	0.587257617728532	.	46400001	46480000	#FF9191	1	0.75
chr3	46480001	46560000	A.2.1.1.1.1.2.1.2.1	0.630193905817174	.	46480001	46560000	#FF9191	1	0.75
chr3	46560001	46640000	A.1.2.2.2.1.2.1.2.2.2	0.682825484764543	.	46560001	46640000	#FF4848	1	0.875
chr3	46640001	46800000	A.1.2.1.1.1.2.1.2.1	0.825484764542936	.	46640001	46800000	#FF4848	1	0.875
chr3	46840001	46920000	A.1.2.1.1.1.2.1.2.1	0.825484764542936	.	46840001	46920000	#FF4848	1	0.875
chr3	46920001	47240000	A.1.2.1.1.1.2.1.1.1.2	0.829639889196676	.	46920001	47240000	#FF4848	1	0.875
chr3	47240001	47440000	A.1.2.2.2.1.2.1.1.1.2	0.692520775623269	.	47240001	47440000	#FF4848	1	0.875
chr3	47440001	47640000	A.1.1.2.2.2.2.2.2.1.1	0.850415512465374	.	47440001	47640000	#FF0000	1	1
chr3	47720001	47880000	A.1.1.2.2.2.2.2.2.1.1	0.850415512465374	.	47720001	47880000	#FF0000	1	1
chr3	47920001	48000000	A.1.2.2.2.1.2.1.1.2.1.1	0.691135734072022	.	47920001	48000000	#FF4848	1	0.875
chr3	48040001	48160000	A.1.2.2.2.1.2.1.1.2.1.1	0.691135734072022	.	48040001	48160000	#FF4848	1	0.875
chr3	48160001	48480000	A.1.2.1.1.1.2.2.2.2.2	0.810249307479224	.	48160001	48480000	#FF4848	1	0.875
chr3	48480001	48560000	A.1.2.2.2.1.2.1.1.2.1.2	0.689750692520776	.	48480001	48560000	#FF4848	1	0.875
chr3	48600001	48760000	A.1.2.2.2.1.2.1.1.2.1.2	0.689750692520776	.	48600001	48760000	#FF4848	1	0.875
chr3	48760001	48920000	A.2.1.1.1.1.1.1.2.2	0.638504155124654	.	48760001	48920000	#FF9191	1	0.75
chr3	48920001	49000000	A.2.1.1.1.1.2.1.2.2	0.628808864265928	.	48920001	49000000	#FF9191	1	0.75
chr3	49000001	49160000	A.1.2.2.2.1.2.1.1.2.2	0.688365650969529	.	49000001	49160000	#FF4848	1	0.875
chr3	49160001	49240000	A.1.2.2.2.2.2.1.2.2	0.646814404432133	.	49160001	49240000	#FF4848	1	0.875
chr3	49280001	49360000	A.1.2.2.2.2.2.1.2.2	0.646814404432133	.	49280001	49360000	#FF4848	1	0.875
chr3	49360001	49600000	A.1.2.1.1.1.2.2.2.2.1	0.811634349030471	.	49360001	49600000	#FF4848	1	0.875
chr3	49600001	49680000	A.1.2.2.2.2.2.1.2.1	0.64819944598338	.	49600001	49680000	#FF4848	1	0.875
chr3	49760001	49840000	A.1.2.2.2.2.2.1.2.1	0.64819944598338	.	49760001	49840000	#FF4848	1	0.875
chr3	49840001	50160000	A.1.1.2.2.2.2.2.2.1.2	0.849030470914127	.	49840001	50160000	#FF0000	1	1
chr3	50160001	50400000	A.1.1.2.2.2.2.2.1.1	0.854570637119114	.	50160001	50400000	#FF0000	1	1
chr3	50400001	50720000	A.1.2.1.1.1.2.1.1.1.1	0.831024930747922	.	50400001	50720000	#FF4848	1	0.875
chr3	50720001	50920000	A.2.2.2.2.1.2.2.1	0.458448753462604	.	50720001	50920000	#FFDADA	1	0.625
chr3	50920001	51040000	A.2.2.2.2.1.2.2.2	0.457063711911357	.	50920001	51040000	#FFDADA	1	0.625
chr3	51040001	51400000	A.2.2.1.2.1.2.2.2.2	0.497229916897507	.	51040001	51400000	#FFDADA	1	0.625
chr3	51400001	51720000	A.1.2.2.2.1.2.1.2.1.1	0.686980609418283	.	51400001	51720000	#FF4848	1	0.875
chr3	51720001	52000000	A.1.1.2.2.2.2.2.1.2.1	0.853185595567867	.	51720001	52000000	#FF0000	1	1
chr3	52000001	52800000	A.1.1.1.1.1.2.1.2	0.994459833795014	.	52000001	52800000	#FF0000	1	1
chr3	52800001	53080000	A.1.2.1.1.2.1.1.2.1.2.2	0.803324099722992	.	52800001	53080000	#FF4848	1	0.875
chr3	53080001	53240000	A.1.2.1.1.2.1.1.2.1.2.1	0.804709141274238	.	53080001	53240000	#FF4848	1	0.875
chr3	53240001	53440000	A.1.2.1.1.1.2.1.2.2.2	0.822714681440443	.	53240001	53440000	#FF4848	1	0.875
chr3	53440001	53920000	A.1.1.2.1.1.1.2.2	0.936288088642659	.	53440001	53920000	#FF0000	1	1
chr3	53920001	54240000	A.1.2.2.2.2.1.2.1.1.2.1	0.666204986149584	.	53920001	54240000	#FF4848	1	0.875
chr3	54240001	54400000	A.2.1.1.1.2.1.1.2.2	0.619113573407202	.	54240001	54400000	#FF9191	1	0.75
chr3	54400001	54560000	A.2.1.2.1.2.2.2.1	0.570637119113573	.	54400001	54560000	#FF9191	1	0.75
chr3	54560001	54840000	A.2.1.1.1.2.1.1.2.1.2	0.620498614958449	.	54560001	54840000	#FF9191	1	0.75
chr3	54840001	55280000	A.1.1.2.2.2.1.2.2.2	0.8601108033241	.	54840001	55280000	#FF0000	1	1
chr3	55280001	55520000	A.1.2.2.2.1.1.2.2	0.695290858725762	.	55280001	55520000	#FF4848	1	0.875
chr3	55520001	55680000	A.1.2.1.1.1.2.1.2.2.1	0.82409972299169	.	55520001	55680000	#FF4848	1	0.875
chr3	55680001	55920000	A.1.2.1.1.2.1.1.2.2.2	0.800554016620499	.	55680001	55920000	#FF4848	1	0.875
chr3	55920001	56240000	A.2.1.1.1.2.1.1.2.1.1	0.621883656509695	.	55920001	56240000	#FF9191	1	0.75
chr3	56240001	56320000	A.2.2.1.2.1.1.1.1.1	0.509695290858726	.	56240001	56320000	#FFDADA	1	0.625
chr3	56320001	56600000	A.1.2.2.2.1.1.2.1.1.1.1	0.704986149584488	.	56320001	56600000	#FF4848	1	0.875
chr3	56600001	56760000	A.1.2.1.1.2.1.1.2.1.1	0.806094182825485	.	56600001	56760000	#FF4848	1	0.875
chr3	56760001	56960000	A.1.2.2.2.1.1.1.1.2	0.709141274238227	.	56760001	56960000	#FF4848	1	0.875
chr3	56960001	57080000	A.1.2.2.2.2.2.1.1.2.1.2	0.650969529085873	.	56960001	57080000	#FF4848	1	0.875
chr3	57080001	57360000	A.1.1.2.1.1.1.1.2	0.940443213296399	.	57080001	57360000	#FF0000	1	1
chr3	57360001	57480000	A.2.1.1.1.1.1.1.2.1.1	0.641274238227147	.	57360001	57480000	#FF9191	1	0.75
chr3	57480001	57680000	A.1.2.1.1.1.2.1.1.2.1	0.828254847645429	.	57480001	57680000	#FF4848	1	0.875
chr3	57680001	57880000	A.1.2.1.1.1.2.1.1.2.2	0.826869806094183	.	57680001	57880000	#FF4848	1	0.875
chr3	57880001	58160000	A.1.1.2.1.1.1.1.1.1	0.944598337950138	.	57880001	58160000	#FF0000	1	1
chr3	58160001	58640000	A.1.1.1.1.1.1.2.1	0.998614958448753	.	58160001	58640000	#FF0000	1	1
chr3	58640001	58920000	A.2.1.2.1.2.2.2.2.1	0.569252077562327	.	58640001	58920000	#FF9191	1	0.75
chr3	58920001	59120000	A.2.1.2.1.2.2.2.2.2	0.56786703601108	.	58920001	59120000	#FF9191	1	0.75
chr3	59120001	59400000	A.2.2.1.2.1.1.2.1	0.505540166204986	.	59120001	59400000	#FFDADA	1	0.625
chr3	59400001	59600000	A.2.1.1.1.2.2.2.2.2	0.605263157894737	.	59400001	59600000	#FF9191	1	0.75
chr3	59600001	59760000	A.2.1.1.1.2.2.1.2	0.610803324099723	.	59600001	59760000	#FF9191	1	0.75
chr3	59760001	60160000	A.2.1.1.1.2.2.2.1.2	0.60803324099723	.	59760001	60160000	#FF9191	1	0.75
chr3	60160001	60400000	A.2.2.2.2.1.1.1.2	0.46398891966759	.	60160001	60400000	#FFDADA	1	0.625
chr3	60400001	60800000	A.2.2.1.2.1.2.1.2	0.501385041551247	.	60400001	60800000	#FFDADA	1	0.625
chr3	60800001	61000000	A.2.2.2.2.1.2.1	0.45983379501385	.	60800001	61000000	#FFDADA	1	0.625
chr3	61000001	61160000	A.2.2.1.2.1.2.1.1	0.502770083102493	.	61000001	61160000	#FFDADA	1	0.625
chr3	61160001	61400000	A.2.1.2.1.2.1.2.2	0.574792243767313	.	61160001	61400000	#FF9191	1	0.75
chr3	61400001	61560000	A.2.1.1.1.2.2.1.1	0.61218836565097	.	61400001	61560000	#FF9191	1	0.75
chr3	61560001	61880000	A.1.2.1.1.1.1.2.2.1.2	0.833795013850416	.	61560001	61880000	#FF4848	1	0.875
chr3	61880001	62080000	A.1.2.2.2.2.1.1.1.2.1.2	0.674515235457064	.	61880001	62080000	#FF4848	1	0.875
chr3	62080001	62640000	A.2.1.2.1.2.1.1.2.1	0.578947368421053	.	62080001	62640000	#FF9191	1	0.75
chr3	62640001	62840000	A.2.1.2.1.2.2.1.1	0.573407202216066	.	62640001	62840000	#FF9191	1	0.75
chr3	62840001	63200000	A.1.2.2.2.2.1.1.2.2	0.668975069252078	.	62840001	63200000	#FF4848	1	0.875
chr3	63200001	63840000	A.2.1.2.1.2.1.1.2.2	0.577562326869806	.	63200001	63840000	#FF9191	1	0.75
chr3	63840001	64000000	A.1.2.2.2.1.1.1.1.1	0.710526315789474	.	63840001	64000000	#FF4848	1	0.875
chr3	64000001	64520000	A.1.1.2.1.1.2.1.1.1	0.934903047091413	.	64000001	64520000	#FF0000	1	1
chr3	64520001	64680000	A.1.2.2.2.2.1.1.1.2.2	0.673130193905817	.	64520001	64680000	#FF4848	1	0.875
chr3	64680001	64920000	A.1.1.2.1.1.2.1.1.2.1	0.933518005540166	.	64680001	64920000	#FF0000	1	1
chr3	64920001	65200000	A.1.1.2.1.1.2.1.2.1	0.930747922437673	.	64920001	65200000	#FF0000	1	1
chr3	65200001	65360000	A.2.1.1.1.2.2.2.2.1	0.606648199445983	.	65200001	65360000	#FF9191	1	0.75
chr3	65360001	65800000	A.1.2.2.2.2.1.1.2.1.2	0.670360110803324	.	65360001	65800000	#FF4848	1	0.875
chr3	65800001	65920000	A.2.1.2.1.2.1.1.1	0.580332409972299	.	65800001	65920000	#FF9191	1	0.75
chr3	65920001	66160000	A.1.2.2.2.2.1.1.2.1.1	0.671745152354571	.	65920001	66160000	#FF4848	1	0.875
chr3	66280001	66440000	A.2.1.2.1.2.2.1.2	0.57202216066482	.	66280001	66440000	#FF9191	1	0.75
chr3	66440001	66640000	A.1.2.2.1.1.1.1.2.1	0.746537396121884	.	66440001	66640000	#FF4848	1	0.875
chr3	66640001	66920000	A.2.1.1.1.2.2.2.1.1	0.609418282548476	.	66640001	66920000	#FF9191	1	0.75
chr3	66920001	67160000	A.2.2.1.1.1.2.2.1	0.524930747922438	.	66920001	67160000	#FFDADA	1	0.625
chr3	67160001	67400000	B.1.1.2.1.2.1.2	0.378116343490305	.	67160001	67400000	#DADAFF	1	0.5
chr3	67400001	67600000	B.1.1.2.1.1.1.2.2.1	0.393351800554017	.	67400001	67600000	#DADAFF	1	0.5
chr3	67600001	67760000	B.1.1.1.1.2.1.1.1	0.434903047091413	.	67600001	67760000	#DADAFF	1	0.5
chr3	67760001	68080000	B.1.1.2.2.2.2.1	0.35595567867036	.	67760001	68080000	#DADAFF	1	0.5
chr3	68080001	68440000	B.2.1.1.1.2.2.1	0.257617728531856	.	68080001	68440000	#4848FF	1	0.25
chr3	68440001	68640000	B.1.1.2.1.2.1.1	0.379501385041551	.	68440001	68640000	#DADAFF	1	0.5
chr3	68640001	68920000	B.1.1.1.2.2.1.2.2	0.411357340720222	.	68640001	68920000	#DADAFF	1	0.5
chr3	68920001	69040000	A.2.1.2.2.1.2.2.1.2	0.552631578947368	.	68920001	69040000	#FF9191	1	0.75
chr3	69040001	69360000	A.1.1.2.1.1.2.1.1.2.2	0.93213296398892	.	69040001	69360000	#FF0000	1	1
[truncated: 8,256 more rows]
