# Supplementary material for: Systematic inference and comparison of multi-scale chromatin sub-compartments connects spatial organization to cell phenotypes
Source: Nat Commun. 2021 May 10;12:2439. doi: 10.1038/s41467-021-22666-3 (PMC8110550; doi:10.1038/s41467-021-22666-3)
Supplement: Supplementary file 5 — Supplementary Dataset 2 [file 41467_2021_22666_MOESM5_ESM.zip › Supplementary_Data_1_domain_hierarchies_127HiCmaps/786_O_renal_cancer_binsize=40kb.bed]

#fields: chr, pos_start, pos_end, the full compartment label describing the position in the hierachy, normalized compartment domain rank, ., pos_start, pos_end, color based on eight compartment model (A.1.1 - B.2.2), 1, eight compartment score (A.1.1 to B.2.2: 8 to 1 devided by 8)
chr1	640001	840000	A.2.1.1.1.1.1.1.2.2.1.1	0.726635514018692	.	640001	840000	#FF9191	1	0.75
chr1	840001	880000	A.2.1.1.1.1.2.2.2	0.714953271028037	.	840001	880000	#FF9191	1	0.75
chr1	920001	1040000	A.2.1.1.1.1.2.2.2	0.714953271028037	.	920001	1040000	#FF9191	1	0.75
chr1	1040001	1160000	A.1.2.2.1.1.2.2.2.1	0.801401869158878	.	1040001	1160000	#FF4848	1	0.875
chr1	1200001	1240000	A.1.2.2.1.1.2.2.2.1	0.801401869158878	.	1200001	1240000	#FF4848	1	0.875
chr1	1280001	1360000	A.1.2.2.1.1.2.2.2.1	0.801401869158878	.	1280001	1360000	#FF4848	1	0.875
chr1	1360001	1520000	A.2.1.1.1.1.1.1.2.2.1.2	0.725467289719626	.	1360001	1520000	#FF9191	1	0.75
chr1	1520001	1680000	A.1.2.2.1.2.2.1.2.1	0.789719626168224	.	1520001	1680000	#FF4848	1	0.875
chr1	1680001	1840000	A.1.2.2.1.2.2.1.2.2	0.788551401869159	.	1680001	1840000	#FF4848	1	0.875
chr1	1840001	2080000	B.1.1.2.1.1.1.1.2	0.411214953271028	.	1840001	2080000	#DADAFF	1	0.5
chr1	2080001	2360000	A.2.2.1.1.1.1.2.1.2	0.561915887850467	.	2080001	2360000	#FFDADA	1	0.625
chr1	2400001	2600000	A.2.2.1.1.1.1.2.1.2	0.561915887850467	.	2400001	2600000	#FFDADA	1	0.625
chr1	2680001	3160000	B.1.2.1.2.1.1.2.1	0.317757009345794	.	2680001	3160000	#9191FF	1	0.375
chr1	3160001	3360000	B.1.1.1.2.1.1.1	0.44392523364486	.	3160001	3360000	#DADAFF	1	0.5
chr1	3360001	3520000	A.2.2.1.1.2.1.1.1	0.551401869158878	.	3360001	3520000	#FFDADA	1	0.625
chr1	3520001	3840000	A.2.1.2.2.2.1.1.2.1.1	0.579439252336449	.	3520001	3840000	#FF9191	1	0.75
chr1	3960001	4360000	B.2.1.1.1.2.2.1.1.2	0.223130841121495	.	3960001	4360000	#4848FF	1	0.25
chr1	4360001	4840000	B.2.1.1.1.2.2.1.2.1	0.22196261682243	.	4360001	4840000	#4848FF	1	0.25
chr1	4840001	5400000	B.2.2.1.1.2.1.2	0.107476635514019	.	4840001	5400000	#0000FF	1	0.125
chr1	5400001	5720000	B.2.1.1.1.2.2.1.2.2	0.220794392523364	.	5400001	5720000	#4848FF	1	0.25
chr1	5720001	5960000	B.1.2.1.2.2.2.2.2	0.30607476635514	.	5720001	5960000	#9191FF	1	0.375
chr1	5960001	6240000	A.2.2.2.1.1.1	0.51285046728972	.	5960001	6240000	#FFDADA	1	0.625
chr1	6240001	6560000	A.2.1.1.1.1.1.2.2.2	0.720794392523365	.	6240001	6560000	#FF9191	1	0.75
chr1	6560001	6960000	A.1.2.2.1.1.1.2.1.1	0.809579439252336	.	6560001	6960000	#FF4848	1	0.875
chr1	6960001	7080000	A.2.2.2.1.2.2.2	0.504672897196262	.	6960001	7080000	#FFDADA	1	0.625
chr1	7080001	7320000	A.2.2.2.1.1.2.2.1.1	0.510514018691589	.	7080001	7320000	#FFDADA	1	0.625
chr1	7320001	7680000	A.2.1.2.2.2.1.2.1	0.575934579439252	.	7320001	7680000	#FF9191	1	0.75
chr1	7680001	7760000	A.2.2.1.1.2.1.1.2	0.550233644859813	.	7680001	7760000	#FFDADA	1	0.625
chr1	7760001	8000000	A.1.2.2.1.2.1.2.2	0.792056074766355	.	7760001	8000000	#FF4848	1	0.875
chr1	8000001	8280000	A.1.1.2.2.1.1.1.1.1.2	0.932242990654206	.	8000001	8280000	#FF0000	1	1
chr1	8280001	8440000	A.2.1.1.1.1.1.1.1.1.1	0.731308411214953	.	8280001	8440000	#FF9191	1	0.75
chr1	8440001	9000000	A.1.1.1.2.2.1.2.1.2	0.966121495327103	.	8440001	9000000	#FF0000	1	1
chr1	9000001	9280000	A.2.1.1.1.1.1.1.1.1.2	0.730140186915888	.	9000001	9280000	#FF9191	1	0.75
chr1	9280001	9480000	A.1.2.2.1.2.2.2.1.1	0.787383177570093	.	9280001	9480000	#FF4848	1	0.875
chr1	9480001	9560000	A.2.1.1.1.1.2.2.1	0.716121495327103	.	9480001	9560000	#FF9191	1	0.75
chr1	9560001	9720000	A.2.1.2.2.2.2.2.1.1	0.571261682242991	.	9560001	9720000	#FF9191	1	0.75
chr1	9720001	10040000	A.1.2.1.2.2.1.2.1	0.841121495327103	.	9720001	10040000	#FF4848	1	0.875
chr1	10040001	10560000	A.1.1.2.2.1.2.1.1.2.2.2	0.918224299065421	.	10040001	10560000	#FF0000	1	1
chr1	10560001	10760000	A.1.2.2.1.2.2.2.1.2	0.786214953271028	.	10560001	10760000	#FF4848	1	0.875
chr1	10760001	10840000	A.2.2.2.1.2.1	0.507009345794392	.	10760001	10840000	#FFDADA	1	0.625
chr1	10840001	11040000	A.2.2.1.1.2.1.2	0.549065420560748	.	10840001	11040000	#FFDADA	1	0.625
chr1	11040001	11160000	A.2.1.2.2.1.2.2	0.585280373831776	.	11040001	11160000	#FF9191	1	0.75
chr1	11160001	11360000	A.2.1.2.2.2.1.1.1.1.1.1	0.58411214953271	.	11160001	11360000	#FF9191	1	0.75
chr1	11360001	11680000	B.1.1.2.1.1.2.1	0.405373831775701	.	11360001	11680000	#DADAFF	1	0.5
chr1	11680001	11960000	A.2.1.2.2.2.2.2.1.2	0.570093457943925	.	11680001	11960000	#FF9191	1	0.75
chr1	11960001	12120000	A.1.2.2.1.2.2.2.2	0.785046728971963	.	11960001	12120000	#FF4848	1	0.875
chr1	12120001	12720000	A.1.2.2.2.2.1.2.2.2	0.745327102803738	.	12120001	12720000	#FF4848	1	0.875
chr1	12720001	12960000	B.1.2.2.1.2.2.1	0.285046728971963	.	12720001	12960000	#9191FF	1	0.375
chr1	12960001	13040000	B.1.2.1.2.2.1.2	0.311915887850467	.	12960001	13040000	#9191FF	1	0.375
chr1	13120001	13200000	B.1.2.1.2.2.1.2	0.311915887850467	.	13120001	13200000	#9191FF	1	0.375
chr1	13200001	13240000	B.1.1.2.1.1.1.1.1	0.412383177570093	.	13200001	13240000	#DADAFF	1	0.5
chr1	13480001	13520000	B.1.1.2.1.1.1.1.1	0.412383177570093	.	13480001	13520000	#DADAFF	1	0.5
chr1	13720001	13760000	B.1.1.2.1.1.1.1.1	0.412383177570093	.	13720001	13760000	#DADAFF	1	0.5
chr1	13760001	14040000	B.2.1.1.1.2.1.1.1.1.2	0.230140186915888	.	13760001	14040000	#4848FF	1	0.25
chr1	14040001	14160000	B.1.2.1.2.1.1.1.2	0.31892523364486	.	14040001	14160000	#9191FF	1	0.375
chr1	14160001	14400000	B.2.1.1.1.2.1.1.2.2	0.226635514018692	.	14160001	14400000	#4848FF	1	0.25
chr1	14400001	14760000	B.1.1.2.1.1.1.2.2.1	0.408878504672897	.	14400001	14760000	#DADAFF	1	0.5
chr1	14760001	15080000	A.2.2.1.1.1.1.1.2.1	0.565420560747664	.	14760001	15080000	#FFDADA	1	0.625
chr1	15080001	15240000	A.2.2.2.1.1.2.2.1.2	0.509345794392523	.	15080001	15240000	#FFDADA	1	0.625
chr1	15240001	15440000	A.2.1.1.1.2.2.1.1.1.2	0.695093457943925	.	15240001	15440000	#FF9191	1	0.75
chr1	15440001	15640000	A.2.1.1.1.1.1.2.1	0.723130841121495	.	15440001	15640000	#FF9191	1	0.75
chr1	15640001	15840000	A.1.2.2.1.1.2.1.2	0.803738317757009	.	15640001	15840000	#FF4848	1	0.875
chr1	15840001	16120000	A.1.2.2.1.1.1.1.2.1.1	0.817757009345794	.	15840001	16120000	#FF4848	1	0.875
chr1	16120001	16400000	A.1.2.1.1.1.2.2.1	0.89018691588785	.	16120001	16400000	#FF4848	1	0.875
chr1	16400001	16520000	A.1.2.2.1.1.2.2.2.2	0.800233644859813	.	16400001	16520000	#FF4848	1	0.875
chr1	16520001	16840000	A.1.2.1.2.2.1.1.1	0.843457943925234	.	16520001	16840000	#FF4848	1	0.875
chr1	16840001	17080000	A.2.1.2.2.1.1.1	0.588785046728972	.	16840001	17080000	#FF9191	1	0.75
chr1	17080001	17200000	A.2.1.2.2.1.2.1	0.586448598130841	.	17080001	17200000	#FF9191	1	0.75
chr1	17200001	17600000	A.2.1.1.1.2.1.1.1.2.1	0.712616822429907	.	17200001	17600000	#FF9191	1	0.75
chr1	17600001	17760000	A.2.2.1.1.2.2	0.547897196261682	.	17600001	17760000	#FFDADA	1	0.625
chr1	17760001	17920000	A.2.1.2.2.1.1.2	0.587616822429907	.	17760001	17920000	#FF9191	1	0.75
chr1	17920001	18280000	B.1.1.1.1.2.2.1	0.446261682242991	.	17920001	18280000	#DADAFF	1	0.5
chr1	18280001	18440000	B.1.2.1.2.2.1.1	0.313084112149533	.	18280001	18440000	#9191FF	1	0.375
chr1	18440001	18720000	B.1.2.1.2.1.1.2.2	0.316588785046729	.	18440001	18720000	#9191FF	1	0.375
chr1	18720001	19200000	B.1.2.1.2.2.2.1.2	0.309579439252336	.	18720001	19200000	#9191FF	1	0.375
chr1	19200001	19520000	A.1.2.2.1.1.2.1.1.2	0.804906542056075	.	19200001	19520000	#FF4848	1	0.875
chr1	19520001	19600000	A.2.1.1.1.1.2.1.2.2	0.717289719626168	.	19520001	19600000	#FF9191	1	0.75
chr1	19600001	19840000	A.1.2.2.1.1.1.1.2.2.1.2.2	0.813084112149533	.	19600001	19840000	#FF4848	1	0.875
chr1	19840001	20200000	A.2.1.1.1.2.2.1.1.1.1.1	0.697429906542056	.	19840001	20200000	#FF9191	1	0.75
chr1	20200001	20480000	B.1.1.2.1.1.2.2	0.404205607476636	.	20200001	20480000	#DADAFF	1	0.5
chr1	20480001	20800000	B.1.1.1.2.1.1.2	0.442757009345794	.	20480001	20800000	#DADAFF	1	0.5
chr1	20800001	21000000	A.2.1.2.2.2.2.1.2	0.572429906542056	.	20800001	21000000	#FF9191	1	0.75
chr1	21000001	21360000	A.1.2.2.1.2.1.1.1	0.799065420560748	.	21000001	21360000	#FF4848	1	0.875
chr1	21360001	21520000	A.2.1.1.1.1.1.2.2.1	0.72196261682243	.	21360001	21520000	#FF9191	1	0.75
chr1	21520001	21640000	A.2.1.1.1.1.2.1.2.1	0.718457943925234	.	21520001	21640000	#FF9191	1	0.75
chr1	21640001	22000000	A.2.1.2.2.2.2.2.2	0.56892523364486	.	21640001	22000000	#FF9191	1	0.75
chr1	22000001	22440000	A.1.2.2.1.1.1.2.2	0.807242990654206	.	22000001	22440000	#FF4848	1	0.875
chr1	22440001	22720000	B.1.1.1.2.1.2.2.2	0.439252336448598	.	22440001	22720000	#DADAFF	1	0.5
chr1	22720001	22800000	A.2.2.2.1.2.2.1	0.505841121495327	.	22720001	22800000	#FFDADA	1	0.625
chr1	22800001	23000000	B.1.1.1.2.1.2.2.1	0.440420560747664	.	22800001	23000000	#DADAFF	1	0.5
chr1	23000001	23320000	A.2.1.2.2.2.1.1.1.1.2	0.581775700934579	.	23000001	23320000	#FF9191	1	0.75
chr1	23320001	23760000	A.1.2.1.1.1.1.2.1	0.893691588785047	.	23320001	23760000	#FF4848	1	0.875
chr1	23760001	24040000	A.1.2.2.1.2.1.2.1.2	0.793224299065421	.	23760001	24040000	#FF4848	1	0.875
chr1	24040001	24280000	A.1.2.2.1.2.2.1.1	0.79088785046729	.	24040001	24280000	#FF4848	1	0.875
chr1	24360001	25000000	A.1.2.1.2.2.2.2.1.1.2	0.829439252336449	.	24360001	25000000	#FF4848	1	0.875
chr1	25000001	25200000	A.1.2.2.1.1.2.2.1	0.802570093457944	.	25000001	25200000	#FF4848	1	0.875
chr1	25200001	25560000	A.2.2.2.1.1.2.1	0.511682242990654	.	25200001	25560000	#FFDADA	1	0.625
chr1	25560001	25960000	A.2.1.2.2.2.1.1.1.1.1.2	0.582943925233645	.	25560001	25960000	#FF9191	1	0.75
chr1	25960001	26120000	B.1.1.1.2.1.2.1	0.441588785046729	.	25960001	26120000	#DADAFF	1	0.5
chr1	26120001	26400000	A.2.1.1.1.2.2.1.2.1	0.692757009345794	.	26120001	26400000	#FF9191	1	0.75
chr1	26400001	26560000	A.1.2.2.1.2.1.1.2.1	0.797897196261682	.	26400001	26560000	#FF4848	1	0.875
chr1	26560001	26840000	A.1.2.2.1.1.1.1.2.2.2.2	0.810747663551402	.	26560001	26840000	#FF4848	1	0.875
chr1	26840001	27160000	A.1.2.2.1.1.1.1.2.2.2.1	0.811915887850467	.	26840001	27160000	#FF4848	1	0.875
chr1	27160001	27240000	A.2.1.1.1.1.1.1.2.2.2	0.724299065420561	.	27160001	27240000	#FF9191	1	0.75
chr1	27240001	27600000	A.2.1.1.1.2.1.2.2.2.2	0.698598130841122	.	27240001	27600000	#FF9191	1	0.75
chr1	27600001	27760000	A.2.1.1.1.1.2.1.1	0.719626168224299	.	27600001	27760000	#FF9191	1	0.75
chr1	27760001	27920000	A.1.2.1.1.1.2.2.2.1	0.889018691588785	.	27760001	27920000	#FF4848	1	0.875
chr1	27920001	28360000	A.1.2.2.1.1.1.1.2.2.1.1	0.815420560747664	.	27920001	28360000	#FF4848	1	0.875
chr1	28360001	28560000	A.1.2.1.1.1.2.1	0.891355140186916	.	28360001	28560000	#FF4848	1	0.875
chr1	28560001	28960000	A.1.1.2.1.2.1.2.2	0.941588785046729	.	28560001	28960000	#FF0000	1	1
chr1	28960001	29240000	A.1.2.2.1.1.2.1.1.1	0.80607476635514	.	28960001	29240000	#FF4848	1	0.875
chr1	29240001	29560000	A.1.2.1.1.1.1.1.2.1	0.896028037383178	.	29240001	29560000	#FF4848	1	0.875
chr1	29560001	29600000	B.1.2.1.2.2.2.2.1.2	0.307242990654206	.	29560001	29600000	#9191FF	1	0.375
chr1	29640001	29880000	B.1.2.1.2.2.2.2.1.2	0.307242990654206	.	29640001	29880000	#9191FF	1	0.375
chr1	30000001	30480000	B.1.2.1.2.1.2.2	0.314252336448598	.	30000001	30480000	#9191FF	1	0.375
chr1	30480001	30800000	B.2.1.1.1.2.1.1.1.2	0.228971962616822	.	30480001	30800000	#4848FF	1	0.25
chr1	30800001	31160000	B.1.2.1.2.2.2.1.1	0.310747663551402	.	30800001	31160000	#9191FF	1	0.375
chr1	31160001	31400000	A.2.1.1.1.2.2.1.1.1.1.2	0.696261682242991	.	31160001	31400000	#FF9191	1	0.75
chr1	31400001	31560000	A.1.2.1.2.2.1.2.2	0.839953271028037	.	31400001	31560000	#FF4848	1	0.875
chr1	31560001	31840000	A.1.2.2.1.1.1.2.1.2	0.808411214953271	.	31560001	31840000	#FF4848	1	0.875
chr1	31840001	32120000	A.1.2.2.1.1.1.1.2.2.1.2.1	0.814252336448598	.	31840001	32120000	#FF4848	1	0.875
chr1	32120001	32240000	A.2.1.1.1.1.1.1.2.1	0.727803738317757	.	32120001	32240000	#FF9191	1	0.75
chr1	32240001	32320000	A.2.1.2.2.2.2.1.1	0.573598130841122	.	32240001	32320000	#FF9191	1	0.75
chr1	32320001	32640000	A.1.1.2.2.1.1.1.1.1.1	0.933411214953271	.	32320001	32640000	#FF0000	1	1
chr1	32640001	32840000	A.1.2.2.1.1.1.1.2.1.2	0.816588785046729	.	32640001	32840000	#FF4848	1	0.875
chr1	32840001	33120000	A.2.1.1.1.2.1.2.2.2.1.1	0.700934579439252	.	32840001	33120000	#FF9191	1	0.75
chr1	33120001	33280000	A.1.2.1.1.1.2.2.2.2	0.88785046728972	.	33120001	33280000	#FF4848	1	0.875
chr1	33280001	33600000	A.1.2.1.1.1.1.2.2	0.892523364485981	.	33280001	33600000	#FF4848	1	0.875
chr1	33600001	33920000	A.2.2.1.1.1.1.2.1.1	0.563084112149533	.	33600001	33920000	#FFDADA	1	0.625
chr1	33920001	34160000	B.1.2.2.1.2.1.1.1	0.288551401869159	.	33920001	34160000	#9191FF	1	0.375
chr1	34160001	34440000	B.2.1.2.2.2.1.1.2.2	0.13785046728972	.	34160001	34440000	#4848FF	1	0.25
chr1	34440001	34600000	B.2.1.1.1.2.2.2	0.219626168224299	.	34440001	34600000	#4848FF	1	0.25
chr1	34600001	34720000	B.2.1.2.2.2.1.1.2.1	0.139018691588785	.	34600001	34720000	#4848FF	1	0.25
chr1	34720001	35000000	B.2.2.1.1.2.1.1.1	0.10981308411215	.	34720001	35000000	#0000FF	1	0.125
chr1	35000001	35200000	B.2.1.1.1.2.2.1.1.1	0.224299065420561	.	35000001	35200000	#4848FF	1	0.25
chr1	35200001	35440000	B.1.1.2.1.1.1.2.2.2.2	0.406542056074766	.	35200001	35440000	#DADAFF	1	0.5
chr1	35440001	35600000	A.2.1.2.2.2.1.1.2.1.2	0.578271028037383	.	35440001	35600000	#FF9191	1	0.75
chr1	35600001	35760000	A.2.1.1.1.2.2.1.1.2	0.69392523364486	.	35600001	35760000	#FF9191	1	0.75
chr1	35760001	36160000	A.1.2.2.2.2.1.2.2.1	0.746495327102804	.	35760001	36160000	#FF4848	1	0.875
chr1	36160001	36240000	A.2.1.2.2.2.1.1.1.2	0.580607476635514	.	36160001	36240000	#FF9191	1	0.75
chr1	36240001	36760000	A.1.1.2.1.2.1.1.1.2.2	0.945093457943925	.	36240001	36760000	#FF0000	1	1
chr1	36760001	36920000	A.1.2.2.1.1.1.1.1.2	0.81892523364486	.	36760001	36920000	#FF4848	1	0.875
chr1	36920001	37200000	B.1.2.2.1.2.1.1.2	0.287383177570093	.	36920001	37200000	#9191FF	1	0.375
chr1	37200001	37360000	B.2.1.1.1.2.1.1.2.1	0.227803738317757	.	37200001	37360000	#4848FF	1	0.25
chr1	37360001	37560000	B.2.1.1.1.2.1.1.1.1.1	0.231308411214953	.	37360001	37560000	#4848FF	1	0.25
chr1	37560001	37920000	B.2.1.1.1.2.1.2	0.225467289719626	.	37560001	37920000	#4848FF	1	0.25
chr1	37920001	38040000	A.1.2.2.1.2.1.1.2.2.1	0.796728971962617	.	37920001	38040000	#FF4848	1	0.875
chr1	38040001	38240000	A.2.2.1.1.1.1.2.2	0.560747663551402	.	38040001	38240000	#FFDADA	1	0.625
chr1	38240001	38520000	A.1.2.2.2.1.1.1.2.2.1	0.779205607476635	.	38240001	38520000	#FF4848	1	0.875
chr1	38520001	38800000	B.1.2.1.2.1.1.1.1	0.320093457943925	.	38520001	38800000	#9191FF	1	0.375
chr1	38800001	38960000	B.1.2.2.1.2.2.2	0.283878504672897	.	38800001	38960000	#9191FF	1	0.375
chr1	38960001	39320000	B.1.2.1.2.2.2.2.1.1	0.308411214953271	.	38960001	39320000	#9191FF	1	0.375
chr1	39320001	39520000	A.2.1.1.1.2.1.1.2.1	0.710280373831776	.	39320001	39520000	#FF9191	1	0.75
chr1	39520001	39720000	A.1.1.2.1.2.1.2.1	0.942757009345794	.	39520001	39720000	#FF0000	1	1
chr1	39720001	40040000	A.1.1.2.2.1.2.1.1.2.1	0.920560747663551	.	39720001	40040000	#FF0000	1	1
chr1	40040001	40240000	A.2.1.2.2.2.1.1.2.2	0.577102803738318	.	40040001	40240000	#FF9191	1	0.75
chr1	40240001	40520000	A.1.1.2.2.1.2.1.1.1.2	0.921728971962617	.	40240001	40520000	#FF0000	1	1
chr1	40520001	40840000	A.1.2.1.2.2.2.2.1.1.1	0.830607476635514	.	40520001	40840000	#FF4848	1	0.875
chr1	40840001	41120000	A.2.2.2.1.1.2.2.2	0.508177570093458	.	40840001	41120000	#FFDADA	1	0.625
chr1	41120001	41440000	A.2.1.2.1.1.2.2.2.2.2	0.613317757009346	.	41120001	41440000	#FF9191	1	0.75
chr1	41440001	41720000	A.1.2.2.2.1.1.1.2.2.2	0.77803738317757	.	41440001	41720000	#FF4848	1	0.875
chr1	41720001	42000000	A.2.1.2.2.2.1.2.2	0.574766355140187	.	41720001	42000000	#FF9191	1	0.75
chr1	42000001	42440000	A.2.2.1.1.1.1.1.2.2	0.564252336448598	.	42000001	42440000	#FFDADA	1	0.625
chr1	42440001	42640000	B.1.2.1.2.1.2.1	0.315420560747664	.	42440001	42640000	#9191FF	1	0.375
chr1	42640001	42800000	A.2.1.1.1.2.1.1.2.2.1.2	0.707943925233645	.	42640001	42800000	#FF9191	1	0.75
chr1	42800001	43120000	B.1.1.1.1.2.2.2	0.445093457943925	.	42800001	43120000	#DADAFF	1	0.5
chr1	43120001	43400000	A.2.1.1.1.2.1.1.1.2.2	0.711448598130841	.	43120001	43400000	#FF9191	1	0.75
chr1	43400001	43520000	A.1.2.2.1.2.1.1.2.2.2	0.795560747663551	.	43400001	43520000	#FF4848	1	0.875
chr1	43520001	43880000	A.2.1.1.1.2.1.2.2.2.1.2	0.699766355140187	.	43520001	43880000	#FF9191	1	0.75
chr1	43880001	44080000	A.1.2.2.1.2.1.2.1.1	0.794392523364486	.	43880001	44080000	#FF4848	1	0.875
chr1	44080001	44240000	A.2.1.1.1.1.1.1.1.2	0.728971962616822	.	44080001	44240000	#FF9191	1	0.75
chr1	44240001	44360000	A.1.2.1.2.2.1.1.2	0.842289719626168	.	44240001	44360000	#FF4848	1	0.875
chr1	44360001	44520000	A.1.2.2.1.1.1.1.1.1	0.820093457943925	.	44360001	44520000	#FF4848	1	0.875
chr1	44520001	45000000	A.1.2.1.1.1.1.1.2.2	0.894859813084112	.	44520001	45000000	#FF4848	1	0.875
chr1	45000001	45320000	A.1.2.1.1.1.1.1.1.2	0.897196261682243	.	45000001	45320000	#FF4848	1	0.875
chr1	45320001	45520000	A.2.2.1.1.1.1.1.1.1	0.567757009345794	.	45320001	45520000	#FFDADA	1	0.625
chr1	45520001	45760000	B.1.2.2.1.2.1.2	0.286214953271028	.	45520001	45760000	#9191FF	1	0.375
chr1	45760001	45960000	A.2.2.1.1.1.1.1.1.2	0.566588785046729	.	45760001	45960000	#FFDADA	1	0.625
chr1	45960001	46120000	A.1.1.2.2.1.2.1.1.1.1	0.922897196261682	.	45960001	46120000	#FF0000	1	1
chr1	46120001	46440000	A.1.1.2.2.1.2.1.1.2.2.1	0.919392523364486	.	46120001	46440000	#FF0000	1	1
chr1	46440001	46800000	A.1.1.2.1.2.1.1.1.1	0.947429906542056	.	46440001	46800000	#FF0000	1	1
chr1	46800001	47200000	A.1.1.2.2.1.2.1.2.2	0.91588785046729	.	46800001	47200000	#FF0000	1	1
chr1	47200001	47640000	B.2.2.1.1.2.1.1.2	0.108644859813084	.	47200001	47640000	#0000FF	1	0.125
chr1	47640001	47880000	A.1.2.2.2.1.2.2.1.1.1	0.769859813084112	.	47640001	47880000	#FF4848	1	0.875
chr1	47880001	48320000	A.2.2.2.2.1.1.2.2	0.495327102803738	.	47880001	48320000	#FFDADA	1	0.625
chr1	48320001	48560000	A.1.2.1.1.2.1.2.2.2	0.877336448598131	.	48320001	48560000	#FF4848	1	0.875
chr1	48560001	48720000	B.1.2.1.1.1.1.1.1.2.1	0.363317757009346	.	48560001	48720000	#9191FF	1	0.375
chr1	48720001	48960000	B.2.1.1.1.1.2.1.1.2	0.239485981308411	.	48720001	48960000	#4848FF	1	0.25
chr1	48960001	49160000	B.2.1.2.2.2.1.1.1	0.14018691588785	.	48960001	49160000	#4848FF	1	0.25
chr1	49160001	49440000	B.1.2.1.1.1.2.2.1.2.2	0.345794392523364	.	49160001	49440000	#9191FF	1	0.375
chr1	49440001	49680000	B.2.2.1.1.2.2.2.2.1.2.1	0.0864485981308411	.	49440001	49680000	#0000FF	1	0.125
chr1	49680001	49920000	B.2.2.1.2.2.1.1	0.0560747663551402	.	49680001	49920000	#0000FF	1	0.125
chr1	49920001	50240000	B.2.2.2.1.2.2.1.2.1.2	0.0257009345794393	.	49920001	50240000	#0000FF	1	0.125
chr1	50240001	50440000	B.2.2.2.1.2.1.1.1.2	0.0373831775700935	.	50240001	50440000	#0000FF	1	0.125
chr1	50440001	50800000	B.2.2.2.1.2.1.1.1.1	0.0385514018691589	.	50440001	50800000	#0000FF	1	0.125
chr1	50800001	51240000	A.2.2.1.2.1.2.1.1.1.2	0.54088785046729	.	50800001	51240000	#FFDADA	1	0.625
chr1	51240001	51320000	A.2.1.1.1.2.1.2.1.2	0.704439252336449	.	51240001	51320000	#FF9191	1	0.75
chr1	51320001	51480000	A.1.2.2.2.1.2.2.1.1.2.2	0.767523364485981	.	51320001	51480000	#FF4848	1	0.875
chr1	51480001	51680000	A.2.2.2.2.1.1.1.2	0.5	.	51480001	51680000	#FFDADA	1	0.625
chr1	51680001	51960000	A.1.1.2.1.2.2.1.1.2	0.939252336448598	.	51680001	51960000	#FF0000	1	1
chr1	51960001	52560000	A.1.1.1.1.1.1	1	.	51960001	52560000	#FF0000	1	1
chr1	52560001	52800000	A.2.1.1.1.2.1.1.2.2.1.1	0.70911214953271	.	52560001	52800000	#FF9191	1	0.75
chr1	52800001	53000000	A.1.1.2.2.1.1.1.1.2	0.93107476635514	.	52800001	53000000	#FF0000	1	1
chr1	53000001	53800000	A.1.1.2.1.2.1.1.1.2.1	0.946261682242991	.	53000001	53800000	#FF0000	1	1
chr1	53800001	54080000	A.2.1.1.1.2.2.1.2.2	0.691588785046729	.	53800001	54080000	#FF9191	1	0.75
chr1	54080001	54640000	A.1.1.2.1.2.2.1.2	0.938084112149533	.	54080001	54640000	#FF0000	1	1
chr1	54640001	54800000	A.1.2.1.1.1.1.1.1.1	0.898364485981308	.	54640001	54800000	#FF4848	1	0.875
chr1	54800001	55360000	A.1.2.2.2.1.1.1.2.1	0.780373831775701	.	54800001	55360000	#FF4848	1	0.875
chr1	55360001	55720000	A.1.2.1.1.2.1.2.2.1	0.878504672897196	.	55360001	55720000	#FF4848	1	0.875
chr1	55720001	55880000	A.2.2.1.2.1.2.1.2.2	0.537383177570093	.	55720001	55880000	#FFDADA	1	0.625
chr1	55880001	56160000	A.2.1.2.1.2.2.2.1.2	0.594626168224299	.	55880001	56160000	#FF9191	1	0.75
chr1	56160001	56360000	A.2.2.1.2.1.2.1.1.1.1.1	0.543224299065421	.	56160001	56360000	#FFDADA	1	0.625
chr1	56360001	56760000	B.2.1.2.2.2.1.2.1.2	0.135514018691589	.	56360001	56760000	#4848FF	1	0.25
chr1	56760001	57080000	B.1.2.1.1.1.1.1.1.1.2	0.364485981308411	.	56760001	57080000	#9191FF	1	0.375
chr1	57080001	57240000	B.1.2.1.1.1.2.2.1.1.1	0.349299065420561	.	57080001	57240000	#9191FF	1	0.375
chr1	57240001	57760000	B.2.2.2.1.2.2.1.2.1.1	0.0268691588785047	.	57240001	57760000	#0000FF	1	0.125
chr1	57760001	57840000	B.2.1.2.2.2.1.2.2.1	0.134345794392523	.	57760001	57840000	#4848FF	1	0.25
chr1	57840001	58000000	B.2.1.2.2.2.1.2.2.2.1	0.133177570093458	.	57840001	58000000	#4848FF	1	0.25
chr1	58000001	58640000	B.2.2.2.2.2.1.2	0.00350467289719626	.	58000001	58640000	#0000FF	1	0.125
chr1	58640001	58960000	B.2.1.2.2.2.1.2.2.2.2	0.132009345794393	.	58640001	58960000	#4848FF	1	0.25
chr1	58960001	59200000	A.1.2.1.2.1.1.2.2.1	0.856308411214953	.	58960001	59200000	#FF4848	1	0.875
chr1	59200001	59440000	A.1.1.1.2.2.1.1.1.1.2	0.973130841121495	.	59200001	59440000	#FF0000	1	1
chr1	59440001	59720000	A.1.1.1.2.2.1.1.1.1.1.1.2	0.975467289719626	.	59440001	59720000	#FF0000	1	1
chr1	59720001	60000000	A.1.1.2.1.2.2.2.1.2	0.935747663551402	.	59720001	60000000	#FF0000	1	1
chr1	60000001	60240000	A.1.2.2.2.1.2.2.1.1.2.1	0.768691588785047	.	60000001	60240000	#FF4848	1	0.875
chr1	60240001	60440000	B.1.1.1.2.2.2.1.2.1.2	0.418224299065421	.	60240001	60440000	#DADAFF	1	0.5
chr1	60440001	60600000	B.2.2.1.1.2.2.2.2.1.2.2	0.0852803738317757	.	60440001	60600000	#0000FF	1	0.125
chr1	60600001	61000000	B.2.2.2.1.2.2.1.2.2	0.0245327102803738	.	60600001	61000000	#0000FF	1	0.125
chr1	61000001	61320000	B.2.2.2.1.2.2.1.1	0.0280373831775701	.	61000001	61320000	#0000FF	1	0.125
chr1	61320001	61520000	B.2.1.1.1.1.1.2.2.2.1.2	0.242990654205607	.	61320001	61520000	#4848FF	1	0.25
chr1	61520001	61720000	A.2.1.2.1.2.2.2.1.1	0.595794392523365	.	61520001	61720000	#FF9191	1	0.75
chr1	61720001	61920000	B.1.1.1.2.2.2.1.2.1.1	0.419392523364486	.	61720001	61920000	#DADAFF	1	0.5
chr1	61920001	62160000	B.2.1.1.1.1.1.2.2.2.2	0.241822429906542	.	61920001	62160000	#4848FF	1	0.25
chr1	62160001	62280000	A.2.1.1.2.2.2.2.1.2.2	0.639018691588785	.	62160001	62280000	#FF9191	1	0.75
chr1	62280001	62640000	A.2.2.1.2.1.2.1.2.1	0.538551401869159	.	62280001	62640000	#FFDADA	1	0.625
chr1	62640001	62880000	B.2.1.1.1.1.1.2.2.1	0.245327102803738	.	62640001	62880000	#4848FF	1	0.25
chr1	62880001	63240000	A.2.1.1.2.2.2.1.1.1.1	0.646028037383178	.	62880001	63240000	#FF9191	1	0.75
chr1	63240001	63520000	B.2.1.2.2.1.1.2.1.2.1	0.15303738317757	.	63240001	63520000	#4848FF	1	0.25
chr1	63520001	63800000	B.2.1.2.2.2.1.2.1.1	0.136682242990654	.	63520001	63800000	#4848FF	1	0.25
chr1	63800001	64040000	A.2.2.2.2.1.1.2.1.1.2	0.497663551401869	.	63800001	64040000	#FFDADA	1	0.625
chr1	64040001	64360000	A.1.1.1.1.2.2.2.2.2	0.989485981308411	.	64040001	64360000	#FF0000	1	1
chr1	64360001	64720000	A.1.1.1.2.2.1.1.1.1.1.1.1	0.976635514018692	.	64360001	64720000	#FF0000	1	1
chr1	64720001	64920000	B.1.1.2.1.1.1.2.1	0.410046728971963	.	64720001	64920000	#DADAFF	1	0.5
chr1	64920001	65080000	A.1.2.2.2.2.2.2.1.2	0.73481308411215	.	64920001	65080000	#FF4848	1	0.875
chr1	65080001	65320000	A.2.2.1.2.1.2.1.1.2	0.539719626168224	.	65080001	65320000	#FFDADA	1	0.625
chr1	65320001	65440000	A.1.1.1.2.2.1.1.2.2	0.968457943925234	.	65320001	65440000	#FF0000	1	1
chr1	65440001	65720000	A.2.1.1.2.2.2.1.1.1.2	0.644859813084112	.	65440001	65720000	#FF9191	1	0.75
chr1	65720001	65960000	A.2.2.2.2.1.1.2.1.1.1	0.498831775700935	.	65720001	65960000	#FFDADA	1	0.625
chr1	65960001	66200000	B.2.1.1.1.1.1.2.1	0.246495327102804	.	65960001	66200000	#4848FF	1	0.25
chr1	66200001	66400000	B.2.1.1.1.1.1.2.2.2.1.1	0.244158878504673	.	66200001	66400000	#4848FF	1	0.25
chr1	66400001	66680000	B.2.2.1.1.2.2.1.1.2.1	0.105140186915888	.	66400001	66680000	#0000FF	1	0.125
chr1	66680001	66840000	B.1.2.1.1.1.1.1.1.1.1	0.365654205607477	.	66680001	66840000	#9191FF	1	0.375
chr1	66840001	66960000	B.1.2.1.1.1.1.1.1.2.2	0.36214953271028	.	66840001	66960000	#9191FF	1	0.375
chr1	66960001	67360000	B.1.1.2.2.2.2.1.2.2.1	0.369158878504673	.	66960001	67360000	#DADAFF	1	0.5
chr1	67360001	67520000	A.2.1.1.2.1.1.1.1.2.1.1	0.686915887850467	.	67360001	67520000	#FF9191	1	0.75
chr1	67520001	67800000	B.1.1.2.2.2.2.1.2.2.2	0.367990654205608	.	67520001	67800000	#DADAFF	1	0.5
chr1	67800001	68160000	A.2.1.1.2.1.1.1.1.2.1.2	0.685747663551402	.	67800001	68160000	#FF9191	1	0.75
chr1	68160001	68320000	A.1.1.2.1.2.2.2.2	0.934579439252336	.	68160001	68320000	#FF0000	1	1
chr1	68320001	68480000	A.2.2.1.2.1.2.1.1.1.1.2	0.542056074766355	.	68320001	68480000	#FFDADA	1	0.625
chr1	68480001	68960000	B.1.1.2.2.2.2.1.1	0.371495327102804	.	68480001	68960000	#DADAFF	1	0.5
chr1	68960001	69320000	B.2.1.2.2.1.1.2.1.2.2.1	0.151869158878505	.	68960001	69320000	#4848FF	1	0.25
chr1	69320001	69480000	B.1.1.1.1.2.1.2.1.2.2	0.448598130841121	.	69320001	69480000	#DADAFF	1	0.5
chr1	69480001	69600000	B.1.2.2.1.1.2.2.2.1.1	0.292056074766355	.	69480001	69600000	#9191FF	1	0.375
chr1	69600001	69800000	B.1.1.2.2.2.2.1.2.1	0.370327102803738	.	69600001	69800000	#DADAFF	1	0.5
chr1	69800001	69920000	B.1.2.2.1.1.1.2.1.2.1	0.301401869158879	.	69800001	69920000	#9191FF	1	0.375
chr1	69920001	70240000	B.1.2.1.1.1.2.2.1.2.1	0.34696261682243	.	69920001	70240000	#9191FF	1	0.375
chr1	70240001	70640000	B.2.1.2.2.1.1.2.1.2.2.2	0.150700934579439	.	70240001	70640000	#4848FF	1	0.25
chr1	70640001	71000000	A.1.2.1.2.1.1.2.1.1	0.858644859813084	.	70640001	71000000	#FF4848	1	0.875
chr1	71000001	71280000	B.2.2.1.1.2.2.2.2.2.1	0.0841121495327103	.	71000001	71280000	#0000FF	1	0.125
chr1	71280001	71560000	B.2.2.1.1.2.2.2.2.1.1	0.0876168224299065	.	71280001	71560000	#0000FF	1	0.125
chr1	71560001	71960000	B.2.2.2.2.2.1.1.1	0.0058411214953271	.	71560001	71960000	#0000FF	1	0.125
chr1	71960001	72080000	B.2.1.2.2.1.2.1.2.1.2	0.144859813084112	.	71960001	72080000	#4848FF	1	0.25
chr1	72080001	72280000	B.2.2.1.1.2.2.1.1.1	0.106308411214953	.	72080001	72280000	#0000FF	1	0.125
chr1	72280001	72840000	B.2.2.1.1.2.2.1.1.2.2	0.103971962616822	.	72280001	72840000	#0000FF	1	0.125
chr1	72840001	73000000	B.2.1.2.2.2.2.1.1.2	0.129672897196262	.	72840001	73000000	#4848FF	1	0.25
chr1	73000001	73520000	B.2.2.2.2.2.2.2	0.00116822429906542	.	73000001	73520000	#0000FF	1	0.125
chr1	73520001	73960000	B.2.2.2.2.2.2.1	0.00233644859813084	.	73520001	73960000	#0000FF	1	0.125
chr1	73960001	74320000	B.2.2.1.1.2.2.2.2.2.2	0.0829439252336449	.	73960001	74320000	#0000FF	1	0.125
chr1	74320001	74480000	A.2.2.1.2.2.2.1.1.2.1	0.517523364485981	.	74320001	74480000	#FFDADA	1	0.625
chr1	74480001	74720000	B.2.1.2.2.2.2.1.2.2.1	0.127336448598131	.	74480001	74720000	#4848FF	1	0.25
chr1	74720001	75120000	B.2.2.2.1.2.2.2.1.1.2.1	0.022196261682243	.	74720001	75120000	#0000FF	1	0.125
chr1	75120001	75240000	B.1.1.1.2.2.2.1.2.2	0.417056074766355	.	75120001	75240000	#DADAFF	1	0.5
chr1	75240001	75480000	B.2.2.2.1.2.2.2.1.2	0.0198598130841121	.	75240001	75480000	#0000FF	1	0.125
chr1	75480001	75640000	B.2.1.2.2.2.2.1.1.1	0.130841121495327	.	75480001	75640000	#4848FF	1	0.25
chr1	75640001	75960000	B.2.2.2.1.2.2.2.2.2	0.0175233644859813	.	75640001	75960000	#0000FF	1	0.125
chr1	75960001	76160000	B.2.1.2.2.2.2.1.2.2.2	0.126168224299065	.	75960001	76160000	#4848FF	1	0.25
chr1	76160001	76280000	A.2.2.2.2.1.1.1.1.2.2	0.501168224299065	.	76160001	76280000	#FFDADA	1	0.625
chr1	76280001	76560000	B.1.2.1.1.1.1.2.2.1	0.356308411214953	.	76280001	76560000	#9191FF	1	0.375
chr1	76560001	76840000	B.2.1.1.1.1.2.1.1.1	0.240654205607477	.	76560001	76840000	#4848FF	1	0.25
chr1	76840001	77120000	B.2.2.1.2.2.2.2.2	0.0514018691588785	.	76840001	77120000	#0000FF	1	0.125
chr1	77120001	77320000	B.2.1.2.2.1.2.1.2.2	0.143691588785047	.	77120001	77320000	#4848FF	1	0.25
chr1	77320001	77520000	A.2.2.2.2.1.1.1.1.2.1	0.502336448598131	.	77320001	77520000	#FFDADA	1	0.625
chr1	77520001	77640000	B.1.1.2.2.2.1.2.1.1.2	0.377336448598131	.	77520001	77640000	#DADAFF	1	0.5
chr1	77640001	78000000	A.1.2.2.2.1.2.2.2.1	0.76518691588785	.	77640001	78000000	#FF4848	1	0.875
chr1	78000001	78480000	A.1.1.1.1.2.2.1	0.994158878504673	.	78000001	78480000	#FF0000	1	1
chr1	78480001	78920000	A.2.1.1.2.2.2.1.2	0.642523364485981	.	78480001	78920000	#FF9191	1	0.75
chr1	78920001	79160000	B.1.1.1.1.2.1.2.1.1.2	0.450934579439252	.	78920001	79160000	#DADAFF	1	0.5
chr1	79160001	79360000	B.1.2.1.1.1.1.2.1.2	0.357476635514019	.	79160001	79360000	#9191FF	1	0.375
chr1	79360001	79640000	B.2.1.2.2.1.1.1.1	0.157710280373832	.	79360001	79640000	#4848FF	1	0.25
chr1	79640001	79880000	B.2.1.1.1.1.2.1.2.2.2	0.23481308411215	.	79640001	79880000	#4848FF	1	0.25
chr1	79880001	80080000	B.2.1.2.2.1.2.1.2.1.1	0.146028037383178	.	79880001	80080000	#4848FF	1	0.25
chr1	80080001	80240000	B.1.2.1.1.1.1.2.1.1.1	0.35981308411215	.	80080001	80240000	#9191FF	1	0.375
chr1	80240001	80640000	B.2.2.1.1.2.2.2.1.1.2.1	0.0969626168224299	.	80240001	80640000	#0000FF	1	0.125
chr1	80640001	80760000	B.1.2.2.1.1.1.2.1.1.2	0.302570093457944	.	80640001	80760000	#9191FF	1	0.375
chr1	80760001	80920000	B.1.2.2.1.1.1.2.1.1.1	0.303738317757009	.	80760001	80920000	#9191FF	1	0.375
chr1	80920001	81080000	A.2.2.2.2.1.2.1.1.2	0.492990654205608	.	80920001	81080000	#FFDADA	1	0.625
chr1	81080001	81320000	B.1.2.2.1.1.1.2.1.2.2	0.300233644859813	.	81080001	81320000	#9191FF	1	0.375
chr1	81320001	81480000	A.2.2.2.2.1.2.2.1.2	0.488317757009346	.	81320001	81480000	#FFDADA	1	0.625
chr1	81480001	81800000	B.1.1.2.2.2.1.2.1.1.1	0.378504672897196	.	81480001	81800000	#DADAFF	1	0.5
chr1	81800001	82280000	B.1.2.1.1.1.2.2.1.1.2	0.348130841121495	.	81800001	82280000	#9191FF	1	0.375
chr1	82280001	82440000	A.1.2.2.2.1.2.1.1.2.1.2	0.773364485981308	.	82280001	82440000	#FF4848	1	0.875
chr1	82440001	82560000	A.2.2.2.2.1.2.2.1.1.1	0.490654205607477	.	82440001	82560000	#FFDADA	1	0.625
chr1	82560001	82960000	B.2.1.2.2.1.1.2.1.1	0.154205607476636	.	82560001	82960000	#4848FF	1	0.25
chr1	82960001	83120000	B.2.1.1.1.1.2.1.2.2.1	0.235981308411215	.	82960001	83120000	#4848FF	1	0.25
chr1	83120001	83440000	B.2.2.1.1.2.2.2.1.1.2.2.1.2	0.0946261682242991	.	83120001	83440000	#0000FF	1	0.125
chr1	83440001	83560000	B.2.1.1.1.1.2.1.2.1.1	0.238317757009346	.	83440001	83560000	#4848FF	1	0.25
chr1	83560001	83640000	B.1.2.2.1.1.2.2.2.2	0.289719626168224	.	83560001	83640000	#9191FF	1	0.375
chr1	83640001	84320000	B.2.2.2.1.2.2.2.1.1.2.2	0.0210280373831776	.	83640001	84320000	#0000FF	1	0.125
chr1	84320001	84520000	A.2.2.2.2.1.2.1.2	0.491822429906542	.	84320001	84520000	#FFDADA	1	0.625
chr1	84520001	84880000	A.2.1.1.2.2.2.1.1.2	0.643691588785047	.	84520001	84880000	#FF9191	1	0.75
chr1	84880001	85000000	A.2.1.1.2.1.1.2.2.1	0.678738317757009	.	84880001	85000000	#FF9191	1	0.75
chr1	85000001	85160000	A.2.1.1.2.1.1.1.1.1.1	0.689252336448598	.	85000001	85160000	#FF9191	1	0.75
chr1	85160001	85440000	A.1.2.2.2.2.2.2.1.1.2	0.735981308411215	.	85160001	85440000	#FF4848	1	0.875
chr1	85440001	85720000	A.2.1.1.2.2.2.2.2.2.1	0.636682242990654	.	85440001	85720000	#FF9191	1	0.75
chr1	85720001	85960000	A.1.1.2.1.2.2.2.1.1	0.936915887850467	.	85720001	85960000	#FF0000	1	1
chr1	85960001	86080000	A.1.2.1.1.2.1.1.2.1.2.1	0.884345794392523	.	85960001	86080000	#FF4848	1	0.875
chr1	86080001	86160000	A.1.2.2.2.1.2.1.1.1	0.775700934579439	.	86080001	86160000	#FF4848	1	0.875
chr1	86160001	86360000	A.2.2.1.2.2.2.1.1.2.2	0.516355140186916	.	86160001	86360000	#FFDADA	1	0.625
chr1	86360001	86560000	B.2.1.1.1.1.1.1.1.2	0.25	.	86360001	86560000	#4848FF	1	0.25
chr1	86560001	86800000	B.2.2.1.1.2.2.2.1.1.2.2.1.1	0.0957943925233645	.	86560001	86800000	#0000FF	1	0.125
chr1	86800001	86960000	B.1.2.1.1.1.2.1.2.2	0.350467289719626	.	86800001	86960000	#9191FF	1	0.375
chr1	86960001	87160000	B.2.2.1.1.2.2.2.1.2.2.1.2	0.0899532710280374	.	86960001	87160000	#0000FF	1	0.125
chr1	87160001	87440000	A.1.2.2.2.1.2.2.2.2	0.764018691588785	.	87160001	87440000	#FF4848	1	0.875
chr1	87440001	87840000	B.1.1.1.1.2.1.2.1.2.1	0.449766355140187	.	87440001	87840000	#DADAFF	1	0.5
chr1	87840001	88080000	B.1.2.2.1.1.2.1.2	0.294392523364486	.	87840001	88080000	#9191FF	1	0.375
chr1	88080001	88440000	A.2.1.2.1.2.2.2.2.1.1	0.593457943925234	.	88080001	88440000	#FF9191	1	0.75
chr1	88440001	89120000	B.2.2.2.1.2.1.2.2.1.2.2	0.0315420560747664	.	88440001	89120000	#0000FF	1	0.125
chr1	89120001	89320000	A.1.2.2.2.2.2.2.1.1.1.1	0.738317757009346	.	89120001	89320000	#FF4848	1	0.875
chr1	89320001	89560000	A.2.2.1.2.1.2.2.1.1	0.536214953271028	.	89320001	89560000	#FFDADA	1	0.625
chr1	89560001	89960000	B.2.2.1.1.2.2.2.1.1.2.2.2	0.0934579439252336	.	89560001	89960000	#0000FF	1	0.125
chr1	89960001	90280000	B.1.1.2.2.2.1.2.2.2.1	0.373831775700935	.	89960001	90280000	#DADAFF	1	0.5
chr1	90280001	90480000	A.1.2.1.1.2.1.2.1	0.879672897196262	.	90280001	90480000	#FF4848	1	0.875
chr1	90480001	90880000	B.2.2.2.1.2.1.2.2.1.2.1	0.0327102803738318	.	90480001	90880000	#0000FF	1	0.125
chr1	90880001	90960000	B.2.2.1.1.2.2.1.2.2	0.0992990654205607	.	90880001	90960000	#0000FF	1	0.125
chr1	90960001	91280000	B.2.2.1.2.2.2.2.1	0.0525700934579439	.	90960001	91280000	#0000FF	1	0.125
chr1	91280001	91360000	B.1.2.1.1.1.2.1.1.2	0.352803738317757	.	91280001	91360000	#9191FF	1	0.375
chr1	91360001	91520000	A.2.1.2.1.2.2.2.2.1.2	0.592289719626168	.	91360001	91520000	#FF9191	1	0.75
chr1	91520001	91960000	B.2.2.1.1.2.2.1.2.1.2	0.100467289719626	.	91520001	91960000	#0000FF	1	0.125
chr1	91960001	92320000	B.1.2.1.1.1.1.2.2.2	0.355140186915888	.	91960001	92320000	#9191FF	1	0.375
chr1	92320001	92440000	B.1.2.2.1.1.1.2.2.2	0.297897196261682	.	92320001	92440000	#9191FF	1	0.375
chr1	92440001	92720000	B.2.1.2.2.1.1.1.2.2	0.155373831775701	.	92440001	92720000	#4848FF	1	0.25
chr1	92720001	93000000	B.1.1.2.2.2.1.2.2.2.2	0.372663551401869	.	92720001	93000000	#DADAFF	1	0.5
chr1	93000001	93200000	A.2.2.2.2.1.2.1.1.1	0.494158878504673	.	93000001	93200000	#FFDADA	1	0.625
chr1	93200001	93560000	A.2.1.1.2.1.1.2.1.2	0.679906542056075	.	93200001	93560000	#FF9191	1	0.75
chr1	93560001	93760000	A.1.1.2.1.2.2.1.1.1	0.940420560747664	.	93560001	93760000	#FF0000	1	1
chr1	93760001	93840000	A.1.2.2.2.1.2.1.2	0.771028037383178	.	93760001	93840000	#FF4848	1	0.875
chr1	93840001	94080000	A.1.2.1.2.1.1.1	0.85981308411215	.	93840001	94080000	#FF4848	1	0.875
chr1	94080001	94360000	A.1.1.1.2.2.1.1.1.2.1	0.97196261682243	.	94080001	94360000	#FF0000	1	1
chr1	94360001	94520000	A.2.1.1.1.2.1.1.2.2.2	0.706775700934579	.	94360001	94520000	#FF9191	1	0.75
chr1	94520001	94800000	A.1.1.1.1.2.2.2.1	0.992990654205608	.	94520001	94800000	#FF0000	1	1
chr1	94800001	95000000	A.1.1.2.2.1.2.1.2.1	0.917056074766355	.	94800001	95000000	#FF0000	1	1
chr1	95000001	95280000	A.1.1.1.2.2.1.1.1.2.2	0.970794392523365	.	95000001	95280000	#FF0000	1	1
chr1	95280001	95520000	A.1.1.1.1.2.2.2.2.1.1	0.991822429906542	.	95280001	95520000	#FF0000	1	1
chr1	95520001	95720000	A.2.1.1.2.1.1.1.1.1.2	0.688084112149533	.	95520001	95720000	#FF9191	1	0.75
chr1	95720001	96360000	B.2.2.2.1.2.2.2.1.1.1	0.0233644859813084	.	95720001	96360000	#0000FF	1	0.125
chr1	96360001	96680000	B.2.2.1.1.2.2.1.2.1.1.1	0.102803738317757	.	96360001	96680000	#0000FF	1	0.125
chr1	96680001	97040000	A.2.2.1.2.1.2.2.2.2	0.531542056074766	.	96680001	97040000	#FFDADA	1	0.625
chr1	97040001	97200000	B.1.1.1.2.2.2.1.1.1.2.1	0.422897196261682	.	97040001	97200000	#DADAFF	1	0.5
chr1	97200001	97320000	A.2.1.1.2.2.2.2.1.1	0.641355140186916	.	97200001	97320000	#FF9191	1	0.75
chr1	97320001	97600000	B.1.1.2.2.2.1.2.2.1	0.375	.	97320001	97600000	#DADAFF	1	0.5
chr1	97600001	97760000	A.2.1.2.1.2.2.2.2.2.1	0.591121495327103	.	97600001	97760000	#FF9191	1	0.75
chr1	97760001	97880000	A.1.2.2.2.2.2.2.1.1.1.2	0.73714953271028	.	97760001	97880000	#FF4848	1	0.875
chr1	97880001	98280000	A.2.2.1.2.1.2.2.2.1	0.532710280373832	.	97880001	98280000	#FFDADA	1	0.625
chr1	98280001	98480000	A.1.2.2.2.1.2.1.1.2.2	0.772196261682243	.	98280001	98480000	#FF4848	1	0.875
chr1	98480001	98680000	A.2.1.2.1.2.2.2.2.2.2	0.589953271028037	.	98480001	98680000	#FF9191	1	0.75
chr1	98680001	98960000	A.2.1.1.2.1.1.1.1.2.2	0.684579439252336	.	98680001	98960000	#FF9191	1	0.75
chr1	98960001	99120000	B.2.1.1.1.1.1.1.1.1	0.251168224299065	.	98960001	99120000	#4848FF	1	0.25
chr1	99120001	99240000	A.2.2.2.2.1.2.2.2	0.48714953271028	.	99120001	99240000	#FFDADA	1	0.625
chr1	99240001	99480000	B.2.1.2.2.2.2.1.2.1	0.128504672897196	.	99240001	99480000	#4848FF	1	0.25
chr1	99480001	99560000	B.2.1.2.2.1.2.1.1.2	0.147196261682243	.	99480001	99560000	#4848FF	1	0.25
chr1	99560001	99720000	B.2.1.2.2.1.2.1.1.1	0.148364485981308	.	99560001	99720000	#4848FF	1	0.25
chr1	99720001	99920000	B.2.2.1.1.2.2.2.1.2.2.1.1	0.0911214953271028	.	99720001	99920000	#0000FF	1	0.125
chr1	99920001	100240000	A.2.2.1.2.1.2.2.1.2.1	0.535046728971963	.	99920001	100240000	#FFDADA	1	0.625
chr1	100240001	100480000	A.2.1.2.1.1.1.2.1.1.2	0.628504672897196	.	100240001	100480000	#FF9191	1	0.75
chr1	100480001	100840000	A.1.2.1.1.2.1.1.2.1.1	0.885514018691589	.	100480001	100840000	#FF4848	1	0.875
chr1	100840001	101080000	A.2.2.1.2.2.2.1.1.1	0.518691588785047	.	100840001	101080000	#FFDADA	1	0.625
chr1	101080001	101200000	A.1.2.1.2.1.1.2.1.2	0.857476635514019	.	101080001	101200000	#FF4848	1	0.875
chr1	101200001	101360000	A.2.1.1.2.2.2.2.1.2.1	0.64018691588785	.	101200001	101360000	#FF9191	1	0.75
chr1	101360001	101800000	A.1.1.1.2.2.1.1.2.1	0.969626168224299	.	101360001	101800000	#FF0000	1	1
chr1	101800001	102000000	B.2.1.2.2.1.2.2.2	0.141355140186916	.	101800001	102000000	#4848FF	1	0.25
chr1	102000001	102440000	B.2.2.2.1.2.2.2.2.1	0.0186915887850467	.	102000001	102440000	#0000FF	1	0.125
chr1	102440001	102640000	B.2.2.2.1.2.1.2.2.2.1	0.0303738317757009	.	102440001	102640000	#0000FF	1	0.125
chr1	102640001	102960000	B.2.2.2.1.2.1.2.2.1.1	0.0338785046728972	.	102640001	102960000	#0000FF	1	0.125
chr1	102960001	103160000	B.2.1.2.2.1.1.1.2.1	0.156542056074766	.	102960001	103160000	#4848FF	1	0.25
chr1	103160001	103520000	B.2.2.1.1.2.2.2.1.1.1	0.0981308411214953	.	103160001	103520000	#0000FF	1	0.125
chr1	103520001	103760000	B.1.2.2.1.1.1.2.2.1	0.299065420560748	.	103520001	103760000	#9191FF	1	0.375
chr1	103760001	103800000	B.2.1.1.1.1.2.1.2.1.2	0.23714953271028	.	103760001	103800000	#4848FF	1	0.25
chr1	103880001	103960000	B.2.1.1.1.1.2.1.2.1.2	0.23714953271028	.	103880001	103960000	#4848FF	1	0.25
chr1	104000001	104160000	B.2.1.1.1.1.2.1.2.1.2	0.23714953271028	.	104000001	104160000	#4848FF	1	0.25
chr1	104160001	104200000	B.1.1.2.2.2.1.1	0.379672897196262	.	104160001	104200000	#DADAFF	1	0.5
chr1	104240001	104280000	B.1.1.2.2.2.1.1	0.379672897196262	.	104240001	104280000	#DADAFF	1	0.5
chr1	104280001	104760000	B.2.2.2.2.2.1.1.2	0.00467289719626168	.	104280001	104760000	#0000FF	1	0.125
chr1	104760001	105120000	B.2.2.2.1.2.1.2.2.2.2	0.0292056074766355	.	104760001	105120000	#0000FF	1	0.125
chr1	105120001	105560000	B.2.2.1.2.2.2.1	0.0537383177570093	.	105120001	105560000	#0000FF	1	0.125
chr1	105560001	105720000	B.2.2.1.1.2.2.2.1.2.2.2	0.088785046728972	.	105560001	105720000	#0000FF	1	0.125
chr1	105720001	106120000	B.2.2.1.1.2.2.2.1.2.1	0.0922897196261682	.	105720001	106120000	#0000FF	1	0.125
chr1	106120001	106280000	B.1.2.2.1.1.2.1.1.2	0.295560747663551	.	106120001	106280000	#9191FF	1	0.375
chr1	106280001	106400000	B.2.1.1.1.1.1.1.2.1	0.248831775700935	.	106280001	106400000	#4848FF	1	0.25
chr1	106400001	106880000	B.2.2.2.1.2.1.2.1	0.0350467289719626	.	106400001	106880000	#0000FF	1	0.125
chr1	106880001	107000000	B.1.2.2.1.1.2.2.2.1.2	0.29088785046729	.	106880001	107000000	#9191FF	1	0.375
chr1	107000001	107080000	B.2.1.1.1.1.1.1.2.2	0.247663551401869	.	107000001	107080000	#4848FF	1	0.25
chr1	107080001	107360000	B.1.2.2.1.1.2.1.1.1	0.296728971962617	.	107080001	107360000	#9191FF	1	0.375
chr1	107360001	107520000	B.1.1.2.2.1.1.1.2	0.391355140186916	.	107360001	107520000	#DADAFF	1	0.5
chr1	107520001	107600000	B.1.1.2.2.1.1.1.1	0.392523364485981	.	107520001	107600000	#DADAFF	1	0.5
chr1	107600001	107800000	A.2.2.2.2.1.2.2.1.1.2	0.489485981308411	.	107600001	107800000	#FFDADA	1	0.625
chr1	107800001	108120000	B.1.1.1.1.2.1.2.1.1.1	0.452102803738318	.	107800001	108120000	#DADAFF	1	0.5
chr1	108120001	108280000	A.1.2.2.2.1.2.1.1.2.1.1	0.774532710280374	.	108120001	108280000	#FF4848	1	0.875
chr1	108280001	108800000	A.2.2.1.2.1.2.2.1.2.2	0.533878504672897	.	108280001	108800000	#FFDADA	1	0.625
chr1	108840001	108920000	B.1.1.1.2.2.2.1.1.1.1	0.424065420560748	.	108840001	108920000	#DADAFF	1	0.5
chr1	108960001	109240000	B.1.1.1.2.2.2.1.1.1.1	0.424065420560748	.	108960001	109240000	#DADAFF	1	0.5
chr1	109240001	109840000	A.1.1.1.1.1.2	0.998831775700935	.	109240001	109840000	#FF0000	1	1
chr1	109840001	110200000	A.1.1.2.2.1.1.2.2	0.924065420560748	.	109840001	110200000	#FF0000	1	1
chr1	110200001	110320000	A.2.1.1.1.2.2.2	0.690420560747664	.	110200001	110320000	#FF9191	1	0.75
chr1	110320001	110600000	A.1.1.1.2.2.1.1.1.1.1.2	0.974299065420561	.	110320001	110600000	#FF0000	1	1
chr1	110600001	110840000	B.1.1.2.1.1.1.2.2.2.1	0.407710280373832	.	110600001	110840000	#DADAFF	1	0.5
chr1	110840001	111000000	A.1.2.1.2.1.1.2.2.2	0.855140186915888	.	110840001	111000000	#FF4848	1	0.875
chr1	111000001	111640000	B.2.2.1.2.2.1.2	0.0549065420560748	.	111000001	111640000	#0000FF	1	0.125
chr1	111640001	111800000	B.1.1.1.2.2.2.1.1.1.2.2	0.421728971962617	.	111640001	111800000	#DADAFF	1	0.5
chr1	111800001	111920000	B.2.1.1.1.1.2.2.1	0.233644859813084	.	111800001	111920000	#4848FF	1	0.25
chr1	111920001	112080000	A.2.2.1.2.2.2.1.2	0.51518691588785	.	111920001	112080000	#FFDADA	1	0.625
chr1	112080001	112320000	A.2.1.1.2.1.1.1.2.1	0.683411214953271	.	112080001	112320000	#FF9191	1	0.75
chr1	112320001	112880000	B.2.2.2.1.2.1.1.2	0.036214953271028	.	112320001	112880000	#0000FF	1	0.125
chr1	112880001	113080000	A.2.1.1.2.1.1.2.2.2.2	0.676401869158878	.	112880001	113080000	#FF9191	1	0.75
chr1	113080001	113240000	A.1.1.2.2.1.1.2.1.2	0.925233644859813	.	113080001	113240000	#FF0000	1	1
chr1	113240001	113400000	A.2.1.2.1.2.2.1.1	0.598130841121495	.	113240001	113400000	#FF9191	1	0.75
chr1	113400001	113680000	A.1.2.1.1.2.1.1.2.2.1	0.882009345794392	.	113400001	113680000	#FF4848	1	0.875
chr1	113680001	113880000	B.1.2.1.1.1.2.2.2	0.344626168224299	.	113680001	113880000	#9191FF	1	0.375
chr1	113880001	114160000	A.2.1.2.1.2.2.1.2	0.59696261682243	.	113880001	114160000	#FF9191	1	0.75
chr1	114160001	114520000	A.1.1.2.2.1.1.2.1.1	0.926401869158878	.	114160001	114520000	#FF0000	1	1
chr1	114520001	114880000	B.1.2.1.1.1.1.1.2	0.360981308411215	.	114520001	114880000	#9191FF	1	0.375
chr1	114880001	115080000	A.2.1.1.2.2.2.2.2.1	0.63785046728972	.	114880001	115080000	#FF9191	1	0.75
chr1	115080001	115360000	A.2.1.1.2.1.1.2.1.1	0.68107476635514	.	115080001	115360000	#FF9191	1	0.75
chr1	115360001	115560000	B.1.1.1.2.2.2.1.1.2	0.420560747663551	.	115360001	115560000	#DADAFF	1	0.5
chr1	115560001	116080000	A.1.1.1.1.2.2.2.2.1.2	0.990654205607477	.	115560001	116080000	#FF0000	1	1
chr1	116080001	116320000	A.2.1.1.1.2.1.2.1.1	0.705607476635514	.	116080001	116320000	#FF9191	1	0.75
chr1	116320001	116560000	A.2.2.1.2.2.2.2	0.514018691588785	.	116320001	116560000	#FFDADA	1	0.625
chr1	116560001	116720000	A.2.1.1.2.1.1.2.2.2.1	0.677570093457944	.	116560001	116720000	#FF9191	1	0.75
chr1	116720001	117160000	A.2.1.1.2.2.2.2.2.2.2	0.635514018691589	.	116720001	117160000	#FF9191	1	0.75
chr1	117160001	117680000	A.1.1.2.2.2.2.1.2	0.904205607476635	.	117160001	117680000	#FF0000	1	1
chr1	117680001	117880000	B.1.2.1.1.1.2.1.1.1	0.353971962616822	.	117680001	117880000	#9191FF	1	0.375
chr1	117880001	118000000	B.1.1.1.1.2.1.2.2	0.447429906542056	.	117880001	118000000	#DADAFF	1	0.5
chr1	118000001	118520000	B.1.2.1.1.1.2.1.2.1	0.351635514018692	.	118000001	118520000	#9191FF	1	0.375
chr1	118520001	118840000	B.2.1.2.2.1.2.2.1	0.142523364485981	.	118520001	118840000	#4848FF	1	0.25
chr1	118840001	118920000	B.1.2.1.1.1.1.2.1.1.2	0.358644859813084	.	118840001	118920000	#9191FF	1	0.375
chr1	118920001	119320000	B.2.1.2.2.2.2.2	0.125	.	118920001	119320000	#4848FF	1	0.25
chr1	119320001	119400000	B.1.1.1.1.2.1.1.1.2	0.454439252336449	.	119320001	119400000	#DADAFF	1	0.5
chr1	119400001	119680000	A.2.1.1.2.1.1.1.2.2	0.682242990654206	.	119400001	119680000	#FF9191	1	0.75
chr1	119680001	119920000	B.1.1.2.2.2.1.2.1.2	0.376168224299065	.	119680001	119920000	#DADAFF	1	0.5
chr1	119920001	120120000	B.2.2.1.1.2.2.1.2.1.1.2	0.101635514018692	.	119920001	120120000	#0000FF	1	0.125
chr1	120120001	120520000	A.2.2.2.2.1.1.2.1.2	0.496495327102804	.	120120001	120520000	#FFDADA	1	0.625
chr1	120520001	120720000	A.1.2.1.1.2.1.1.2.1.2.2	0.883177570093458	.	120520001	120720000	#FF4848	1	0.875
chr1	120760001	120800000	A.1.2.1.1.2.1.1.2.1.2.2	0.883177570093458	.	120760001	120800000	#FF4848	1	0.875
chr1	120800001	120960000	A.2.2.1.2.2.1.2.2.1	0.521028037383178	.	120800001	120960000	#FFDADA	1	0.625
chr1	121080001	121160000	A.2.2.1.2.2.1.2.2.1	0.521028037383178	.	121080001	121160000	#FFDADA	1	0.625
chr1	121160001	121520000	B.2.1.2.2.1.1.2.2	0.149532710280374	.	121160001	121520000	#4848FF	1	0.25
chr1	142560001	142680000	B.1.2.2.1.1.2.2.1	0.293224299065421	.	142560001	142680000	#9191FF	1	0.375
chr1	142800001	142840000	B.1.2.2.1.1.2.2.1	0.293224299065421	.	142800001	142840000	#9191FF	1	0.375
chr1	142880001	142920000	B.1.2.2.1.1.2.2.1	0.293224299065421	.	142880001	142920000	#9191FF	1	0.375
chr1	143120001	143320000	B.2.2.1.2.1.1.2.2	0.0735981308411215	.	143120001	143320000	#0000FF	1	0.125
chr1	143720001	143800000	A.2.2.1.2.1.1.1.2	0.545560747663551	.	143720001	143800000	#FFDADA	1	0.625
chr1	143920001	144000000	A.2.1.1.2.2.1.1.2.2.1	0.658878504672897	.	143920001	144000000	#FF9191	1	0.75
chr1	144000001	144080000	A.2.1.2.1.1.1.2.2.2	0.622663551401869	.	144000001	144080000	#FF9191	1	0.75
chr1	144440001	144720000	A.2.1.2.1.1.1.2.2.2	0.622663551401869	.	144440001	144720000	#FF9191	1	0.75
chr1	144800001	145120000	A.1.2.1.1.2.1.1.2.2.2	0.880841121495327	.	144800001	145120000	#FF4848	1	0.875
chr1	145120001	145320000	A.1.1.1.2.1.2.1.1.2	0.980140186915888	.	145120001	145320000	#FF0000	1	1
chr1	145360001	145840000	A.1.1.1.2.1.1.2.1.2	0.98481308411215	.	145360001	145840000	#FF0000	1	1
chr1	145960001	146000000	B.1.1.2.1.2.2.1.2	0.396028037383178	.	145960001	146000000	#DADAFF	1	0.5
chr1	146360001	146400000	B.1.1.2.1.2.2.1.2	0.396028037383178	.	146360001	146400000	#DADAFF	1	0.5
chr1	146440001	146760000	B.1.1.2.1.2.2.1.2	0.396028037383178	.	146440001	146760000	#DADAFF	1	0.5
chr1	146760001	146960000	B.2.2.1.1.1.1.2.2	0.116822429906542	.	146760001	146960000	#0000FF	1	0.125
chr1	146960001	147160000	A.2.1.1.2.2.1.1.1	0.663551401869159	.	146960001	147160000	#FF9191	1	0.75
chr1	147160001	147360000	B.2.1.1.1.1.2.2.2	0.232476635514019	.	147160001	147360000	#4848FF	1	0.25
chr1	147360001	147440000	B.1.1.1.1.2.1.1.2	0.453271028037383	.	147360001	147440000	#DADAFF	1	0.5
chr1	147680001	147920000	B.1.1.1.1.2.1.1.2	0.453271028037383	.	147680001	147920000	#DADAFF	1	0.5
chr1	147920001	148040000	A.2.2.1.2.2.1.2.2.2	0.519859813084112	.	147920001	148040000	#FFDADA	1	0.625
chr1	148160001	148280000	A.2.2.1.2.1.1.2	0.544392523364486	.	148160001	148280000	#FFDADA	1	0.625
chr1	148320001	148360000	A.2.2.1.2.1.1.2	0.544392523364486	.	148320001	148360000	#FFDADA	1	0.625
chr1	148520001	148560000	A.2.2.1.2.1.1.2	0.544392523364486	.	148520001	148560000	#FFDADA	1	0.625
chr1	148560001	148680000	B.2.1.1.2.2.2.2.2.2	0.188084112149533	.	148560001	148680000	#4848FF	1	0.25
chr1	148800001	148960000	B.2.1.1.2.2.2.2.2.2	0.188084112149533	.	148800001	148960000	#4848FF	1	0.25
chr1	149000001	149200000	B.2.1.1.2.2.2.2.2.2	0.188084112149533	.	149000001	149200000	#4848FF	1	0.25
chr1	149200001	149440000	B.1.2.2.1.1.1.1	0.304906542056075	.	149200001	149440000	#9191FF	1	0.375
chr1	149560001	149760000	B.1.1.1.1.2.1.1.1.1	0.455607476635514	.	149560001	149760000	#DADAFF	1	0.5
chr1	149760001	150200000	A.1.1.1.2.1.2.1.1.1	0.981308411214953	.	149760001	150200000	#FF0000	1	1
chr1	150200001	150480000	A.1.1.2.2.1.1.1.2.2	0.927570093457944	.	150200001	150480000	#FF0000	1	1
chr1	150480001	150600000	A.1.2.1.2.2.2.1.2.2	0.831775700934579	.	150480001	150600000	#FF4848	1	0.875
chr1	150600001	150760000	A.1.2.2.2.1.1.1.1.2	0.781542056074766	.	150600001	150760000	#FF4848	1	0.875
chr1	150760001	151280000	A.1.1.1.2.2.1.2.1.1	0.967289719626168	.	150760001	151280000	#FF0000	1	1
chr1	151280001	151600000	A.1.1.1.2.2.1.2.2.1	0.964953271028037	.	151280001	151600000	#FF0000	1	1
chr1	151600001	151760000	A.1.2.1.2.2.2.2.1.2.2.2	0.824766355140187	.	151600001	151760000	#FF4848	1	0.875
chr1	151760001	151840000	A.2.1.2.1.1.2.2.1.2.2	0.616822429906542	.	151760001	151840000	#FF9191	1	0.75
chr1	151840001	152040000	A.1.2.1.1.2.1.1.1	0.886682242990654	.	151840001	152040000	#FF4848	1	0.875
chr1	152040001	152520000	B.1.2.2.2.1.2.2.1	0.268691588785047	.	152040001	152520000	#9191FF	1	0.375
chr1	152520001	153480000	B.2.2.2.2.1.2.1	0.00934579439252336	.	152520001	153480000	#0000FF	1	0.125
chr1	153480001	153960000	A.1.1.1.2.1.2.1.2	0.978971962616822	.	153480001	153960000	#FF0000	1	1
chr1	153960001	154120000	A.2.2.1.1.1.2.2.2.2.2	0.552570093457944	.	153960001	154120000	#FFDADA	1	0.625
chr1	154120001	154280000	A.1.2.1.2.2.2.2.1.2.2.1	0.825934579439252	.	154120001	154280000	#FF4848	1	0.875
chr1	154280001	154440000	A.2.1.1.1.2.1.2.2.1.1	0.703271028037383	.	154280001	154440000	#FF9191	1	0.75
chr1	154440001	154600000	A.2.1.2.1.1.2.2.1.2.1	0.617990654205608	.	154440001	154600000	#FF9191	1	0.75
chr1	154600001	154920000	A.2.2.1.1.1.2.2.1	0.55607476635514	.	154600001	154920000	#FFDADA	1	0.625
chr1	154920001	155120000	A.1.1.2.2.1.1.1.2.1.2	0.928738317757009	.	154920001	155120000	#FF0000	1	1
chr1	155120001	155480000	A.1.1.1.2.2.1.2.2.2	0.963785046728972	.	155120001	155480000	#FF0000	1	1
chr1	155480001	155840000	A.1.1.2.2.1.2.2.1	0.914719626168224	.	155480001	155840000	#FF0000	1	1
chr1	155840001	156080000	A.1.1.2.2.1.1.1.2.1.1	0.929906542056075	.	155840001	156080000	#FF0000	1	1
chr1	156080001	156320000	A.1.1.2.1.2.1.1.2	0.94392523364486	.	156080001	156320000	#FF0000	1	1
chr1	156320001	156600000	A.1.2.1.2.2.2.1.1.1.1	0.838785046728972	.	156320001	156600000	#FF4848	1	0.875
chr1	156600001	156680000	A.2.1.1.1.2.1.2.2.1.2	0.702102803738318	.	156600001	156680000	#FF9191	1	0.75
chr1	156680001	156920000	A.1.1.2.2.2.1.1.1	0.912383177570093	.	156680001	156920000	#FF0000	1	1
chr1	156920001	157160000	A.2.1.1.2.1.2.2.2.1	0.66588785046729	.	156920001	157160000	#FF9191	1	0.75
chr1	157160001	157520000	B.2.2.1.1.1.2.2.2	0.110981308411215	.	157160001	157520000	#0000FF	1	0.125
chr1	157520001	157920000	B.2.2.1.2.1.2.1.2.1.1.1	0.0689252336448598	.	157520001	157920000	#0000FF	1	0.125
chr1	157920001	158080000	A.1.2.2.2.2.2.1.1.1.1	0.744158878504673	.	157920001	158080000	#FF4848	1	0.875
chr1	158080001	158520000	B.2.2.1.2.1.2.1.2.2.2	0.0630841121495327	.	158080001	158520000	#0000FF	1	0.125
chr1	158520001	158920000	B.2.2.2.2.1.1.2.1.2	0.0128504672897196	.	158520001	158920000	#0000FF	1	0.125
chr1	158920001	159280000	B.1.2.2.2.1.1.1.2.2.2	0.27803738317757	.	158920001	159280000	#9191FF	1	0.375
chr1	159280001	159360000	B.1.2.2.2.1.1.1.2.1	0.280373831775701	.	159280001	159360000	#9191FF	1	0.375
chr1	159360001	159800000	B.1.2.1.1.2.2.1.1.2	0.332943925233645	.	159360001	159800000	#9191FF	1	0.375
chr1	159800001	159920000	A.2.1.1.2.2.1.1.2.2.2	0.657710280373832	.	159800001	159920000	#FF9191	1	0.75
chr1	159920001	160040000	B.1.1.1.2.2.2.2.1.2	0.414719626168224	.	159920001	160040000	#DADAFF	1	0.5
chr1	160040001	160160000	A.2.1.2.1.1.1.2.2.1	0.623831775700935	.	160040001	160160000	#FF9191	1	0.75
chr1	160160001	160360000	A.1.2.1.2.1.2.1.2	0.852803738317757	.	160160001	160360000	#FF4848	1	0.875
chr1	160360001	160560000	B.2.1.2.1.1.2.2.1.2.2	0.171728971962617	.	160360001	160560000	#4848FF	1	0.25
chr1	160560001	160680000	B.2.1.2.1.1.2.2.1.2.1.1	0.174065420560748	.	160560001	160680000	#4848FF	1	0.25
chr1	160680001	160960000	B.2.1.1.2.2.2.2.2.1	0.189252336448598	.	160680001	160960000	#4848FF	1	0.25
chr1	160960001	161200000	A.1.2.1.2.1.2.1.1	0.853971962616822	.	160960001	161200000	#FF4848	1	0.875
chr1	161200001	161440000	A.2.1.1.2.1.2.2.2.2	0.664719626168224	.	161200001	161440000	#FF9191	1	0.75
chr1	161440001	161640000	A.2.2.2.2.2.1.2.1.1	0.483644859813084	.	161440001	161640000	#FFDADA	1	0.625
chr1	161640001	162040000	A.1.2.2.2.2.1.1.1.2.1	0.761682242990654	.	161640001	162040000	#FF4848	1	0.875
chr1	162040001	162480000	B.1.2.1.1.2.2.1.2	0.331775700934579	.	162040001	162480000	#9191FF	1	0.375
chr1	162480001	162600000	A.1.2.2.2.2.2.1.2.2	0.739485981308411	.	162480001	162600000	#FF4848	1	0.875
chr1	162600001	162880000	A.2.2.2.2.2.2.2.2.1	0.466121495327103	.	162600001	162880000	#FFDADA	1	0.625
chr1	162880001	163040000	B.1.1.1.1.1.1.2.2	0.460280373831776	.	162880001	163040000	#DADAFF	1	0.5
chr1	163040001	163320000	A.2.2.2.2.2.1.2.2.2.1	0.478971962616822	.	163040001	163320000	#FFDADA	1	0.625
chr1	163320001	163800000	B.2.2.2.2.1.1.2.1.1	0.014018691588785	.	163320001	163800000	#0000FF	1	0.125
chr1	163800001	163960000	B.2.2.2.1.1.1.2.1.2.2	0.0455607476635514	.	163800001	163960000	#0000FF	1	0.125
chr1	163960001	164520000	B.2.2.2.2.1.2.2.1	0.00817757009345794	.	163960001	164520000	#0000FF	1	0.125
chr1	164520001	164680000	B.2.1.1.2.1.2.1.2.1	0.210280373831776	.	164520001	164680000	#4848FF	1	0.25
chr1	164680001	164760000	A.2.2.2.2.2.1.2.1.2.1	0.482476635514019	.	164680001	164760000	#FFDADA	1	0.625
chr1	164760001	165080000	B.2.2.2.1.1.2.1.2	0.0408878504672897	.	164760001	165080000	#0000FF	1	0.125
chr1	165080001	165320000	B.2.2.1.2.1.2.1.2.2.1	0.0642523364485981	.	165080001	165320000	#0000FF	1	0.125
chr1	165320001	165560000	B.2.2.1.1.1.1.1.2.2	0.119158878504673	.	165320001	165560000	#0000FF	1	0.125
chr1	165560001	165880000	A.1.2.2.2.2.2.1.2.1	0.740654205607477	.	165560001	165880000	#FF4848	1	0.875
chr1	165880001	166080000	B.2.2.1.1.1.1.1.2.1.1	0.121495327102804	.	165880001	166080000	#0000FF	1	0.125
chr1	166080001	166200000	B.1.2.2.2.1.1.1.2.2.1	0.279205607476636	.	166080001	166200000	#9191FF	1	0.375
chr1	166200001	166480000	B.2.2.1.2.1.2.1.2.1.1.2.1	0.0677570093457944	.	166200001	166480000	#0000FF	1	0.125
chr1	166480001	166800000	B.2.2.2.1.1.1.2.2.2	0.0432242990654206	.	166480001	166800000	#0000FF	1	0.125
chr1	166800001	167000000	A.1.2.2.2.2.2.1.1.1.2	0.742990654205608	.	166800001	167000000	#FF4848	1	0.875
chr1	167000001	167160000	A.2.2.2.2.2.2.2.2.2	0.464953271028037	.	167000001	167160000	#FFDADA	1	0.625
chr1	167160001	167400000	A.2.1.1.2.2.1.2.2.2	0.647196261682243	.	167160001	167400000	#FF9191	1	0.75
chr1	167400001	167680000	A.2.2.1.2.2.1.1.1.1	0.530373831775701	.	167400001	167680000	#FFDADA	1	0.625
chr1	167680001	167880000	A.1.1.2.2.2.2.1.1.1	0.906542056074766	.	167680001	167880000	#FF0000	1	1
chr1	167880001	168240000	A.1.1.1.2.1.1.1.2	0.98714953271028	.	167880001	168240000	#FF0000	1	1
chr1	168240001	168560000	A.1.2.2.2.2.2.2.2.1	0.733644859813084	.	168240001	168560000	#FF4848	1	0.875
chr1	168560001	168760000	A.1.1.1.2.2.2.2.1	0.957943925233645	.	168560001	168760000	#FF0000	1	1
chr1	168760001	168960000	A.1.1.2.1.1.2.2	0.948598130841122	.	168760001	168960000	#FF0000	1	1
chr1	168960001	169120000	A.1.2.1.1.2.2.1.2.2	0.871495327102804	.	168960001	169120000	#FF4848	1	0.875
chr1	169120001	169360000	A.1.1.2.2.2.2.2.1.2	0.901869158878505	.	169120001	169360000	#FF0000	1	1
chr1	169360001	169520000	A.2.1.2.1.1.1.2.1.2.2.1	0.626168224299065	.	169360001	169520000	#FF9191	1	0.75
chr1	169520001	169760000	B.2.1.1.2.2.2.2.1	0.190420560747664	.	169520001	169760000	#4848FF	1	0.25
chr1	169760001	169880000	A.2.2.1.2.2.1.1.2.2	0.526869158878505	.	169760001	169880000	#FFDADA	1	0.625
chr1	169880001	170080000	B.1.2.1.1.2.2.1.1.1.2	0.33411214953271	.	169880001	170080000	#9191FF	1	0.375
chr1	170080001	170480000	B.2.2.2.1.1.1.2.2.1	0.044392523364486	.	170080001	170480000	#0000FF	1	0.125
chr1	170480001	170560000	B.1.1.1.2.2.2.2.1.1	0.41588785046729	.	170480001	170560000	#DADAFF	1	0.5
chr1	170560001	170720000	B.2.1.2.1.1.2.2.1.1	0.175233644859813	.	170560001	170720000	#4848FF	1	0.25
chr1	170720001	170960000	B.2.2.1.2.1.1.2.1.2.1	0.0759345794392523	.	170720001	170960000	#0000FF	1	0.125
chr1	170960001	171200000	B.2.2.1.2.1.1.2.1.2.2	0.0747663551401869	.	170960001	171200000	#0000FF	1	0.125
chr1	171200001	171400000	B.1.2.1.1.2.2.1.1.1.1	0.335280373831776	.	171200001	171400000	#9191FF	1	0.375
chr1	171400001	171560000	A.1.1.2.2.2.2.1.1.2	0.905373831775701	.	171400001	171560000	#FF0000	1	1
chr1	171560001	171800000	A.2.2.1.2.1.1.1.1	0.546728971962617	.	171560001	171800000	#FFDADA	1	0.625
chr1	171800001	172000000	B.1.1.2.2.1.1.2.2	0.389018691588785	.	171800001	172000000	#DADAFF	1	0.5
chr1	172000001	172240000	A.2.2.1.2.2.1.2.1.2	0.522196261682243	.	172000001	172240000	#FFDADA	1	0.625
chr1	172240001	172440000	A.1.2.1.2.1.2.2.1.1.1.1	0.851635514018692	.	172240001	172440000	#FF4848	1	0.875
chr1	172440001	172680000	A.1.1.2.2.2.2.2.1.1	0.90303738317757	.	172440001	172680000	#FF0000	1	1
chr1	172680001	172800000	A.2.2.1.2.2.1.2.1.1.2.2	0.523364485981308	.	172680001	172800000	#FFDADA	1	0.625
chr1	172800001	172960000	A.1.2.1.1.2.2.2.2.2.1	0.86214953271028	.	172800001	172960000	#FF4848	1	0.875
chr1	172960001	173120000	A.2.1.2.1.1.1.2.1.2.1	0.627336448598131	.	172960001	173120000	#FF9191	1	0.75
chr1	173120001	173480000	A.2.2.2.2.2.1.1.1	0.485981308411215	.	173120001	173480000	#FFDADA	1	0.625
chr1	173480001	173720000	B.1.2.2.2.1.1.1.1.2	0.281542056074766	.	173480001	173720000	#9191FF	1	0.375
chr1	173720001	174000000	A.1.2.1.2.1.2.2.1.1.2	0.849299065420561	.	173720001	174000000	#FF4848	1	0.875
chr1	174000001	174240000	A.2.2.2.2.2.1.2.2.1	0.480140186915888	.	174000001	174240000	#FFDADA	1	0.625
chr1	174240001	174680000	B.2.2.1.1.1.1.2.1	0.117990654205607	.	174240001	174680000	#0000FF	1	0.125
chr1	174680001	175000000	A.2.2.2.2.2.1.2.2.2.2.1	0.477803738317757	.	174680001	175000000	#FFDADA	1	0.625
chr1	175000001	175160000	B.2.1.1.2.2.2.1.1	0.192757009345794	.	175000001	175160000	#4848FF	1	0.25
chr1	175160001	175400000	B.2.2.1.2.1.2.1.2.1.2	0.0654205607476635	.	175160001	175400000	#0000FF	1	0.125
chr1	175400001	175480000	B.2.1.1.2.2.2.1.2	0.191588785046729	.	175400001	175480000	#4848FF	1	0.25
chr1	175480001	175880000	B.2.2.1.2.1.2.1.1.2.2	0.0700934579439252	.	175480001	175880000	#0000FF	1	0.125
chr1	175880001	176200000	A.2.2.2.2.2.1.2.2.2.2.2	0.476635514018692	.	175880001	176200000	#FFDADA	1	0.625
chr1	176200001	176560000	B.2.2.1.2.1.2.1.2.1.1.2.2	0.066588785046729	.	176200001	176560000	#0000FF	1	0.125
chr1	176560001	176840000	B.2.2.2.1.1.1.2.1.1	0.0478971962616822	.	176560001	176840000	#0000FF	1	0.125
chr1	176840001	177280000	B.2.2.2.2.1.1.1.1	0.0163551401869159	.	176840001	177280000	#0000FF	1	0.125
chr1	177280001	177400000	B.2.2.1.1.1.1.1.2.1.2	0.120327102803738	.	177280001	177400000	#0000FF	1	0.125
chr1	177400001	177560000	B.2.2.2.1.1.1.2.1.2.1	0.0467289719626168	.	177400001	177560000	#0000FF	1	0.125
chr1	177560001	178000000	B.2.2.1.2.1.2.1.1.1	0.0724299065420561	.	177560001	178000000	#0000FF	1	0.125
chr1	178000001	178240000	A.1.1.1.2.1.2.2	0.977803738317757	.	178000001	178240000	#FF0000	1	1
chr1	178240001	178440000	A.2.1.1.2.2.1.1.2.1.2.2	0.660046728971963	.	178240001	178440000	#FF9191	1	0.75
chr1	178440001	178560000	A.2.2.2.2.2.2.1.1	0.475467289719626	.	178440001	178560000	#FFDADA	1	0.625
chr1	178560001	178760000	A.2.1.2.1.2.1.1.2.1.1	0.608644859813084	.	178560001	178760000	#FF9191	1	0.75
chr1	178760001	179040000	A.2.2.1.2.2.1.1.1.2	0.529205607476635	.	178760001	179040000	#FFDADA	1	0.625
chr1	179040001	179360000	A.1.2.1.1.2.2.1.2.1.2	0.872663551401869	.	179040001	179360000	#FF4848	1	0.875
chr1	179360001	179800000	B.2.2.1.1.1.2.2.1	0.11214953271028	.	179360001	179800000	#0000FF	1	0.125
chr1	179800001	180120000	A.1.2.2.2.1.2.2.1.2	0.766355140186916	.	179800001	180120000	#FF4848	1	0.875
chr1	180120001	180240000	A.2.2.1.2.2.1.1.2.1	0.52803738317757	.	180120001	180240000	#FFDADA	1	0.625
chr1	180240001	180440000	A.2.1.2.1.2.1.1.2.1.2	0.607476635514019	.	180240001	180440000	#FF9191	1	0.75
chr1	180440001	180640000	A.2.1.1.2.2.1.2.2.1.2	0.648364485981308	.	180440001	180640000	#FF9191	1	0.75
chr1	180640001	180800000	B.1.1.1.2.2.2.2.2	0.413551401869159	.	180640001	180800000	#DADAFF	1	0.5
chr1	180800001	180960000	A.2.2.2.2.2.1.2.1.2.2	0.481308411214953	.	180800001	180960000	#FFDADA	1	0.625
chr1	180960001	181160000	A.2.1.1.2.1.2.2.1.2	0.667056074766355	.	180960001	181160000	#FF9191	1	0.75
chr1	181160001	181320000	B.2.1.2.1.1.2.2.2.2	0.169392523364486	.	181160001	181320000	#4848FF	1	0.25
chr1	181320001	181480000	B.2.1.2.1.1.2.2.2.1	0.170560747663551	.	181320001	181480000	#4848FF	1	0.25
chr1	181480001	181800000	B.2.2.1.2.1.2.1.1.2.1	0.0712616822429906	.	181480001	181800000	#0000FF	1	0.125
chr1	181800001	181960000	B.2.2.1.2.1.1.2.1.1	0.0771028037383178	.	181800001	181960000	#0000FF	1	0.125
chr1	181960001	182520000	B.2.2.2.2.1.1.2.2.1	0.0116822429906542	.	181960001	182520000	#0000FF	1	0.125
chr1	182520001	182760000	B.2.1.2.1.1.2.2.1.2.1.2	0.172897196261682	.	182520001	182760000	#4848FF	1	0.25
chr1	182760001	182960000	A.2.1.1.2.1.2.2.1.1	0.668224299065421	.	182760001	182960000	#FF9191	1	0.75
chr1	182960001	183200000	A.1.1.1.2.1.1.1.1	0.988317757009346	.	182960001	183200000	#FF0000	1	1
chr1	183200001	183440000	B.1.1.1.2.2.1.1.2.2	0.434579439252336	.	183200001	183440000	#DADAFF	1	0.5
chr1	183440001	183640000	A.1.2.2.2.2.1.1.1.2.2.1	0.760514018691589	.	183440001	183640000	#FF4848	1	0.875
chr1	183640001	183840000	B.1.1.1.1.1.1.2.1.2	0.461448598130841	.	183640001	183840000	#DADAFF	1	0.5
chr1	183840001	184040000	A.2.1.1.2.1.2.1.1.1.1	0.675233644859813	.	183840001	184040000	#FF9191	1	0.75
chr1	184040001	184200000	B.1.1.1.1.1.1.2.1.1	0.462616822429907	.	184040001	184200000	#DADAFF	1	0.5
chr1	184200001	184360000	B.2.1.1.2.1.1.1.1	0.218457943925234	.	184200001	184360000	#4848FF	1	0.25
chr1	184360001	184680000	B.1.1.2.2.2.2.2	0.366822429906542	.	184360001	184680000	#DADAFF	1	0.5
chr1	184680001	184920000	A.1.2.1.1.2.2.1.2.1.1	0.873831775700935	.	184680001	184920000	#FF4848	1	0.875
chr1	184920001	185120000	A.1.1.2.2.2.2.2.2.2	0.899532710280374	.	184920001	185120000	#FF0000	1	1
chr1	185120001	185280000	A.2.1.2.1.2.1.1.1.2.1	0.610981308411215	.	185120001	185280000	#FF9191	1	0.75
chr1	185280001	185560000	A.2.1.1.2.2.1.2.1.1.1.2.1	0.655373831775701	.	185280001	185560000	#FF9191	1	0.75
chr1	185560001	185800000	A.2.2.2.2.2.1.1.2	0.48481308411215	.	185560001	185800000	#FFDADA	1	0.625
chr1	185800001	186400000	A.1.2.1.2.1.2.2.1.1.1.2	0.850467289719626	.	185800001	186400000	#FF4848	1	0.875
chr1	186400001	186640000	B.1.2.1.1.2.2.2.1.2.2.1.2	0.327102803738318	.	186400001	186640000	#9191FF	1	0.375
chr1	186640001	186960000	B.2.1.1.2.1.2.1.2.2.1	0.20911214953271	.	186640001	186960000	#4848FF	1	0.25
chr1	186960001	187280000	B.2.1.1.2.2.1.2.2.1	0.196261682242991	.	186960001	187280000	#4848FF	1	0.25
chr1	187280001	187440000	B.2.1.1.2.2.1.2.2.2.2	0.19392523364486	.	187280001	187440000	#4848FF	1	0.25
chr1	187440001	187680000	B.1.2.2.2.2.2.2.1.1	0.255841121495327	.	187440001	187680000	#9191FF	1	0.375
chr1	187680001	187840000	B.2.1.2.1.1.1.2.1.1	0.18107476635514	.	187680001	187840000	#4848FF	1	0.25
chr1	187840001	188080000	B.2.1.2.1.1.1.1.1.2	0.185747663551402	.	187840001	188080000	#4848FF	1	0.25
chr1	188080001	188200000	B.2.1.1.2.1.2.2.2.2.2	0.200934579439252	.	188080001	188200000	#4848FF	1	0.25
chr1	188200001	188560000	B.2.1.2.1.1.1.2.1.2	0.179906542056075	.	188200001	188560000	#4848FF	1	0.25
chr1	188560001	188680000	B.2.1.1.2.1.2.1.1.1	0.213785046728972	.	188560001	188680000	#4848FF	1	0.25
chr1	188680001	189040000	B.2.1.2.1.1.1.1.2.2.1	0.183411214953271	.	188680001	189040000	#4848FF	1	0.25
chr1	189040001	189320000	B.2.1.1.2.1.2.1.1.2.1	0.212616822429907	.	189040001	189320000	#4848FF	1	0.25
chr1	189320001	189520000	B.2.1.1.2.2.1.2.2.2.1	0.195093457943925	.	189320001	189520000	#4848FF	1	0.25
chr1	189520001	190200000	B.1.2.2.2.2.1.1	0.26518691588785	.	189520001	190200000	#9191FF	1	0.375
chr1	190200001	190520000	B.1.2.2.2.2.2.1.1.1.1	0.260514018691589	.	190200001	190520000	#9191FF	1	0.375
chr1	190520001	190880000	B.2.1.1.2.1.2.1.1.2.2	0.211448598130841	.	190520001	190880000	#4848FF	1	0.25
chr1	190880001	190960000	B.1.2.1.1.2.2.2.1.2.1	0.329439252336449	.	190880001	190960000	#9191FF	1	0.375
chr1	190960001	191160000	B.1.2.1.1.2.2.2.1.2.2.2	0.325934579439252	.	190960001	191160000	#9191FF	1	0.375
chr1	191160001	191320000	B.1.1.2.2.1.2.2.1.1	0.385514018691589	.	191160001	191320000	#DADAFF	1	0.5
chr1	191320001	191560000	B.1.2.1.1.2.2.2.1.1	0.330607476635514	.	191320001	191560000	#9191FF	1	0.375
chr1	191560001	191720000	B.1.2.2.2.2.1.2.2	0.261682242990654	.	191560001	191720000	#9191FF	1	0.375
chr1	191720001	191840000	B.1.2.2.2.2.2.2.1.2	0.254672897196262	.	191720001	191840000	#9191FF	1	0.375
chr1	191840001	192200000	B.1.2.2.2.2.2.1.1.1.2	0.259345794392523	.	191840001	192200000	#9191FF	1	0.375
chr1	192200001	192440000	B.1.2.2.2.2.2.1.1.2	0.258177570093458	.	192200001	192440000	#9191FF	1	0.375
chr1	192440001	192680000	A.1.2.1.2.1.2.2.1.2	0.848130841121495	.	192440001	192680000	#FF4848	1	0.875
chr1	192680001	192800000	A.2.1.2.1.2.1.1.2.2	0.606308411214953	.	192680001	192800000	#FF9191	1	0.75
chr1	192800001	193080000	A.1.2.1.1.2.2.2.2.1	0.863317757009346	.	192800001	193080000	#FF4848	1	0.875
chr1	193080001	193320000	A.2.1.1.2.2.1.1.2.1.1	0.662383177570093	.	193080001	193320000	#FF9191	1	0.75
chr1	193320001	193760000	B.1.1.2.2.1.2.2.1.2	0.384345794392523	.	193320001	193760000	#DADAFF	1	0.5
chr1	193760001	193960000	B.2.1.2.1.1.1.1.1.1	0.186915887850467	.	193760001	193960000	#4848FF	1	0.25
chr1	193960001	194360000	B.1.2.1.1.2.2.2.1.2.2.1.1	0.328271028037383	.	193960001	194360000	#9191FF	1	0.375
chr1	194360001	194720000	B.2.1.1.2.2.1.2.1.2	0.197429906542056	.	194360001	194720000	#4848FF	1	0.25
chr1	194720001	195120000	B.2.1.2.1.1.1.2.2	0.178738317757009	.	194720001	195120000	#4848FF	1	0.25
chr1	195120001	195480000	B.2.1.2.1.1.1.1.2.2.2	0.182242990654206	.	195120001	195480000	#4848FF	1	0.25
chr1	195480001	195680000	B.1.1.2.2.1.2.2.2.2.1	0.382009345794392	.	195480001	195680000	#DADAFF	1	0.5
chr1	195680001	195840000	B.2.1.1.2.1.2.2.1.1	0.206775700934579	.	195680001	195840000	#4848FF	1	0.25
chr1	195840001	196040000	B.2.1.2.1.2.1.2.2	0.163551401869159	.	195840001	196040000	#4848FF	1	0.25
chr1	196040001	196320000	B.2.1.1.2.2.1.2.1.1	0.198598130841121	.	196040001	196320000	#4848FF	1	0.25
chr1	196320001	196480000	A.2.2.2.2.2.2.2.1.2.2	0.467289719626168	.	196320001	196480000	#FFDADA	1	0.625
chr1	196480001	196760000	B.2.1.1.2.1.2.1.2.2.2	0.207943925233645	.	196480001	196760000	#4848FF	1	0.25
chr1	196760001	196840000	B.2.1.2.1.2.1.2.1	0.164719626168224	.	196760001	196840000	#4848FF	1	0.25
chr1	196840001	197040000	B.2.2.1.2.1.1.1.1	0.0817757009345794	.	196840001	197040000	#0000FF	1	0.125
chr1	197040001	197200000	A.2.1.2.1.2.1.1.1.1	0.61214953271028	.	197040001	197200000	#FF9191	1	0.75
chr1	197200001	197360000	B.1.1.2.2.1.2.2.2.2.2	0.380841121495327	.	197200001	197360000	#DADAFF	1	0.5
chr1	197360001	197800000	B.1.2.2.2.2.2.1.2	0.257009345794392	.	197360001	197800000	#9191FF	1	0.375
chr1	197800001	198080000	B.1.2.2.2.2.1.2.1.1	0.264018691588785	.	197800001	198080000	#9191FF	1	0.375
chr1	198080001	198240000	A.2.1.2.1.1.1.1.1.1.2	0.633177570093458	.	198080001	198240000	#FF9191	1	0.75
chr1	198240001	198480000	B.1.2.1.1.2.2.2.2.2.2	0.321261682242991	.	198240001	198480000	#9191FF	1	0.375
chr1	198480001	198640000	B.1.1.2.2.1.2.2.2.1	0.383177570093458	.	198480001	198640000	#DADAFF	1	0.5
chr1	198640001	198800000	B.1.1.2.2.1.1.2.1	0.39018691588785	.	198640001	198800000	#DADAFF	1	0.5
chr1	198800001	198920000	A.2.1.1.2.2.1.2.2.1.1	0.649532710280374	.	198800001	198920000	#FF9191	1	0.75
chr1	198920001	199280000	B.1.1.1.2.2.1.2.1.2	0.43107476635514	.	198920001	199280000	#DADAFF	1	0.5
chr1	199280001	199640000	B.2.1.1.2.1.1.2	0.214953271028037	.	199280001	199640000	#4848FF	1	0.25
chr1	199640001	199760000	A.2.2.2.2.2.2.2.1.2.1.2	0.468457943925234	.	199640001	199760000	#FFDADA	1	0.625
chr1	199760001	200080000	B.1.2.1.1.2.2.2.2.1.1	0.324766355140187	.	199760001	200080000	#9191FF	1	0.375
chr1	200080001	200280000	A.2.1.1.2.1.2.1.1.1.2	0.674065420560748	.	200080001	200280000	#FF9191	1	0.75
chr1	200280001	200520000	A.1.1.1.2.2.2.1.2.1.2	0.960280373831776	.	200280001	200520000	#FF0000	1	1
chr1	200520001	200840000	A.1.1.1.2.2.2.2.2	0.956775700934579	.	200520001	200840000	#FF0000	1	1
chr1	200840001	201080000	A.1.2.2.2.2.1.2.1.1.1.2	0.754672897196262	.	200840001	201080000	#FF4848	1	0.875
chr1	201080001	201400000	A.1.1.2.1.1.1.1	0.955607476635514	.	201080001	201400000	#FF0000	1	1
chr1	201400001	201760000	A.1.1.1.1.2.1.1	0.997663551401869	.	201400001	201760000	#FF0000	1	1
chr1	201760001	201840000	A.1.2.1.2.2.2.1.2.1.1	0.83411214953271	.	201760001	201840000	#FF4848	1	0.875
chr1	201840001	202120000	A.1.1.2.2.1.2.2.2	0.913551401869159	.	201840001	202120000	#FF0000	1	1
chr1	202120001	202400000	A.2.1.2.1.1.2.2.1.1	0.619158878504673	.	202120001	202400000	#FF9191	1	0.75
chr1	202400001	202680000	A.2.1.1.1.2.1.1.1.1	0.713785046728972	.	202400001	202680000	#FF9191	1	0.75
chr1	202680001	202960000	A.1.2.1.2.2.2.1.1.1.2	0.837616822429907	.	202680001	202960000	#FF4848	1	0.875
chr1	202960001	203200000	A.1.2.2.2.2.1.2.1.1.1.1	0.755841121495327	.	202960001	203200000	#FF4848	1	0.875
chr1	203200001	203440000	A.2.2.1.1.1.2.2.2.2.1	0.553738317757009	.	203200001	203440000	#FFDADA	1	0.625
chr1	203440001	203680000	A.1.1.2.2.2.1.2.2.2	0.907710280373832	.	203440001	203680000	#FF0000	1	1
chr1	203680001	203840000	A.1.2.1.2.2.2.2.1.2.1.2	0.827102803738318	.	203680001	203840000	#FF4848	1	0.875
chr1	203840001	204040000	B.1.1.2.1.2.2.1.1	0.397196261682243	.	203840001	204040000	#DADAFF	1	0.5
chr1	204040001	204560000	A.1.1.2.2.2.1.2.2.1	0.908878504672897	.	204040001	204560000	#FF0000	1	1
chr1	204560001	204920000	B.1.2.2.2.1.2.2.2.2	0.266355140186916	.	204560001	204920000	#9191FF	1	0.375
chr1	204920001	205040000	B.1.1.2.1.2.1.1.1.1.2	0.401869158878505	.	204920001	205040000	#DADAFF	1	0.5
chr1	205040001	205320000	A.1.2.1.2.2.2.1.1.2.1	0.836448598130841	.	205040001	205320000	#FF4848	1	0.875
chr1	205320001	205720000	A.1.2.1.2.2.2.2.1.2.1.1	0.828271028037383	.	205320001	205720000	#FF4848	1	0.875
chr1	205720001	205920000	A.1.2.1.2.2.2.1.1.2.2	0.835280373831776	.	205720001	205920000	#FF4848	1	0.875
chr1	205920001	205960000	A.1.2.1.2.2.2.2.2.1.2	0.822429906542056	.	205920001	205960000	#FF4848	1	0.875
chr1	206040001	206360000	A.1.2.1.2.2.2.2.2.1.2	0.822429906542056	.	206040001	206360000	#FF4848	1	0.875
chr1	206480001	206600000	A.1.2.2.2.1.1.2	0.776869158878505	.	206480001	206600000	#FF4848	1	0.875
chr1	206600001	206760000	A.1.2.1.1.2.2.1.1.2	0.875	.	206600001	206760000	#FF4848	1	0.875
chr1	206760001	206920000	A.1.1.2.1.1.1.2.2.2	0.950934579439252	.	206760001	206920000	#FF0000	1	1
chr1	206920001	207080000	A.2.2.1.1.1.2.2.2.1	0.554906542056075	.	206920001	207080000	#FFDADA	1	0.625
chr1	207080001	207240000	A.1.1.2.2.2.2.2.2.1	0.900700934579439	.	207080001	207240000	#FF0000	1	1
chr1	207240001	207600000	A.2.2.2.2.2.2.1.2.1.1	0.474299065420561	.	207240001	207600000	#FFDADA	1	0.625
chr1	207600001	207800000	B.1.2.1.1.2.1.2.2.1	0.337616822429907	.	207600001	207800000	#9191FF	1	0.375
chr1	207800001	208040000	A.2.1.1.2.1.2.1.2.1.2	0.670560747663551	.	207800001	208040000	#FF9191	1	0.75
chr1	208040001	208200000	B.1.1.1.2.2.1.1.2.1	0.435747663551402	.	208040001	208200000	#DADAFF	1	0.5
chr1	208200001	208440000	B.1.1.2.1.2.1.1.2	0.399532710280374	.	208200001	208440000	#DADAFF	1	0.5
chr1	208440001	208760000	B.2.2.2.2.1.1.1.2	0.0151869158878505	.	208440001	208760000	#0000FF	1	0.125
chr1	208760001	209160000	B.2.2.2.1.1.1.1.2	0.0490654205607477	.	208760001	209160000	#0000FF	1	0.125
chr1	209160001	209520000	B.1.2.2.2.1.1.2.1	0.276869158878505	.	209160001	209520000	#9191FF	1	0.375
chr1	209520001	209720000	A.2.1.1.2.2.1.2.1.2.2	0.650700934579439	.	209520001	209720000	#FF9191	1	0.75
chr1	209720001	210080000	A.1.2.1.1.2.2.2.2.2.2	0.860981308411215	.	209720001	210080000	#FF4848	1	0.875
chr1	210080001	210320000	B.1.2.2.2.1.1.1.1.1	0.282710280373832	.	210080001	210320000	#9191FF	1	0.375
chr1	210320001	210560000	A.2.1.2.1.1.1.2.1.2.2.2	0.625	.	210320001	210560000	#FF9191	1	0.75
chr1	210560001	210640000	A.2.1.1.2.2.1.2.1.1.1.1	0.656542056074766	.	210560001	210640000	#FF9191	1	0.75
chr1	210640001	210840000	B.1.1.2.1.2.1.2	0.398364485981308	.	210640001	210840000	#DADAFF	1	0.5
chr1	210840001	211000000	B.1.2.1.1.2.1.2.2.2	0.336448598130841	.	210840001	211000000	#9191FF	1	0.375
chr1	211000001	211240000	A.2.2.2.2.2.2.1.2.1.2	0.473130841121495	.	211000001	211240000	#FFDADA	1	0.625
chr1	211240001	211400000	B.1.2.1.1.2.1.2.1	0.338785046728972	.	211240001	211400000	#9191FF	1	0.375
chr1	211400001	211720000	A.1.2.2.2.2.1.1.1.2.2.2	0.759345794392523	.	211400001	211720000	#FF4848	1	0.875
chr1	211720001	211880000	A.1.2.1.2.2.2.2.2.1.1	0.823598130841122	.	211720001	211880000	#FF4848	1	0.875
chr1	211880001	212120000	A.1.2.2.2.1.1.1.1.1.2	0.782710280373832	.	211880001	212120000	#FF4848	1	0.875
chr1	212120001	212280000	A.1.2.1.1.2.2.2.1.2	0.864485981308411	.	212120001	212280000	#FF4848	1	0.875
chr1	212280001	212640000	A.1.1.2.2.2.1.1.2	0.911214953271028	.	212280001	212640000	#FF0000	1	1
chr1	212640001	212800000	A.1.1.1.2.2.2.1.1	0.962616822429907	.	212640001	212800000	#FF0000	1	1
chr1	212800001	213000000	A.1.2.1.1.2.2.2.1.1.2.1	0.866822429906542	.	212800001	213000000	#FF4848	1	0.875
chr1	213000001	213280000	A.2.1.1.2.1.2.1.1.2	0.672897196261682	.	213000001	213280000	#FF9191	1	0.75
chr1	213280001	213480000	B.1.1.1.2.2.1.2.1.1.2	0.432242990654206	.	213280001	213480000	#DADAFF	1	0.5
chr1	213480001	213600000	B.2.1.1.2.1.2.2.1.2.2	0.204439252336449	.	213480001	213600000	#4848FF	1	0.25
chr1	213600001	213800000	B.2.2.1.1.1.1.1.1.1	0.123831775700935	.	213600001	213800000	#0000FF	1	0.125
chr1	213800001	214160000	B.2.2.2.2.1.1.2.2.2	0.0105140186915888	.	213800001	214160000	#0000FF	1	0.125
chr1	214160001	214520000	B.2.1.2.1.1.2.1.1	0.177570093457944	.	214160001	214520000	#4848FF	1	0.25
chr1	214520001	214800000	A.1.1.1.2.2.2.1.2.1.1	0.961448598130841	.	214520001	214800000	#FF0000	1	1
chr1	214800001	215000000	B.1.2.2.2.2.2.2.2.2	0.252336448598131	.	214800001	215000000	#9191FF	1	0.375
chr1	215000001	215320000	B.1.1.1.1.1.1.1	0.463785046728972	.	215000001	215320000	#DADAFF	1	0.5
chr1	215320001	215680000	B.2.1.2.1.1.1.1.2.1	0.184579439252336	.	215320001	215680000	#4848FF	1	0.25
chr1	215680001	215840000	A.2.1.2.1.1.1.1.1.2	0.632009345794392	.	215680001	215840000	#FF9191	1	0.75
chr1	215840001	216160000	B.2.2.1.1.1.1.1.1.2	0.122663551401869	.	215840001	216160000	#0000FF	1	0.125
chr1	216160001	216280000	A.2.2.2.2.2.2.2.1.2.1.1	0.469626168224299	.	216160001	216280000	#FFDADA	1	0.625
chr1	216280001	216520000	B.2.1.2.1.2.2.1.2	0.161214953271028	.	216280001	216520000	#4848FF	1	0.25
chr1	216520001	216720000	B.2.1.2.1.2.2.1.1	0.162383177570093	.	216520001	216720000	#4848FF	1	0.25
chr1	216720001	217200000	B.2.2.2.1.1.1.1.1	0.0502336448598131	.	216720001	217200000	#0000FF	1	0.125
chr1	217200001	217320000	B.2.1.1.2.1.2.2.1.2.1	0.205607476635514	.	217200001	217320000	#4848FF	1	0.25
chr1	217320001	217640000	B.2.2.1.2.1.1.1.2.1.2	0.0794392523364486	.	217320001	217640000	#0000FF	1	0.125
chr1	217640001	217840000	B.1.1.1.2.2.1.2.1.1.1	0.433411214953271	.	217640001	217840000	#DADAFF	1	0.5
chr1	217840001	218480000	B.2.2.1.2.1.2.2.2.1.2	0.058411214953271	.	217840001	218480000	#0000FF	1	0.125
chr1	218480001	218720000	A.1.1.1.2.2.2.1.2.2	0.95911214953271	.	218480001	218720000	#FF0000	1	1
chr1	218720001	219080000	A.1.1.2.1.1.2.1	0.949766355140187	.	218720001	219080000	#FF0000	1	1
chr1	219080001	219160000	A.2.1.2.1.1.1.1.1.1.1	0.634345794392523	.	219080001	219160000	#FF9191	1	0.75
chr1	219160001	219600000	A.2.1.1.2.1.2.1.2.2	0.669392523364486	.	219160001	219600000	#FF9191	1	0.75
chr1	219600001	220120000	B.1.1.1.2.2.1.2.2.2.1.1	0.427570093457944	.	219600001	220120000	#DADAFF	1	0.5
chr1	220120001	220400000	A.1.2.2.2.2.1.1.2.2	0.757009345794392	.	220120001	220400000	#FF4848	1	0.875
chr1	220400001	220480000	B.1.1.1.2.2.1.2.2.1.2	0.428738317757009	.	220400001	220480000	#DADAFF	1	0.5
chr1	220480001	220960000	B.2.2.1.1.1.2.1.1	0.115654205607477	.	220480001	220960000	#0000FF	1	0.125
chr1	220960001	221360000	A.1.2.1.2.1.2.2.2.1	0.84696261682243	.	220960001	221360000	#FF4848	1	0.875
chr1	221360001	221600000	A.2.2.1.2.2.1.2.1.1.1	0.525700934579439	.	221360001	221600000	#FFDADA	1	0.625
chr1	221600001	221880000	A.2.1.1.2.2.1.2.1.1.1.2.2	0.654205607476635	.	221600001	221880000	#FF9191	1	0.75
chr1	221880001	222280000	A.1.1.2.1.1.1.2.1.2	0.953271028037383	.	221880001	222280000	#FF0000	1	1
chr1	222280001	222680000	A.2.2.2.2.2.2.1.2.2	0.47196261682243	.	222280001	222680000	#FFDADA	1	0.625
chr1	222680001	222880000	A.1.2.1.1.2.2.2.1.1.1.2	0.867990654205608	.	222680001	222880000	#FF4848	1	0.875
chr1	222880001	223240000	A.1.2.2.2.1.1.1.1.1.1	0.783878504672897	.	222880001	223240000	#FF4848	1	0.875
chr1	223240001	223560000	A.2.1.2.1.1.2.2.2.2.1	0.614485981308411	.	223240001	223560000	#FF9191	1	0.75
chr1	223560001	223680000	A.1.2.2.2.2.1.2.1.1.2.2.1	0.752336448598131	.	223560001	223680000	#FF4848	1	0.875
chr1	223680001	223840000	A.2.1.2.1.2.1.2.2.2	0.599299065420561	.	223680001	223840000	#FF9191	1	0.75
chr1	223840001	224080000	A.1.1.2.1.1.1.2.2.1	0.952102803738318	.	223840001	224080000	#FF0000	1	1
chr1	224080001	224240000	A.1.2.2.2.2.1.2.1.2.2	0.747663551401869	.	224080001	224240000	#FF4848	1	0.875
chr1	224240001	224600000	A.1.1.2.1.1.1.2.1.1	0.954439252336449	.	224240001	224600000	#FF0000	1	1
chr1	224600001	224840000	A.1.2.1.1.2.2.2.1.1.2.2	0.865654205607477	.	224600001	224840000	#FF4848	1	0.875
chr1	224840001	225160000	B.1.2.1.1.2.2.2.2.1.2	0.323598130841121	.	224840001	225160000	#9191FF	1	0.375
chr1	225160001	225600000	B.2.1.2.1.1.2.1.2	0.176401869158879	.	225160001	225600000	#4848FF	1	0.25
chr1	225600001	225920000	A.1.1.1.1.2.1.2.2	0.995327102803738	.	225600001	225920000	#FF0000	1	1
chr1	225920001	226400000	A.1.1.1.2.1.1.2.2.2	0.982476635514019	.	225920001	226400000	#FF0000	1	1
chr1	226400001	226600000	A.1.2.2.2.2.1.2.1.1.2.2.2	0.751168224299065	.	226400001	226600000	#FF4848	1	0.875
chr1	226600001	226760000	B.1.2.2.2.1.2.1.1.1	0.273364485981308	.	226600001	226760000	#9191FF	1	0.375
chr1	226760001	227040000	A.2.2.1.1.1.2.1.2	0.557242990654206	.	226760001	227040000	#FFDADA	1	0.625
chr1	227040001	227560000	A.2.1.2.1.2.1.2.1.1.1	0.605140186915888	.	227040001	227560000	#FF9191	1	0.75
chr1	227560001	227720000	B.1.2.2.2.1.2.1.2.1	0.271028037383178	.	227560001	227720000	#9191FF	1	0.375
chr1	227720001	227920000	B.2.1.1.2.1.1.1.2.2	0.216121495327103	.	227720001	227920000	#4848FF	1	0.25
chr1	227920001	228240000	B.2.1.1.2.1.1.1.2.1	0.217289719626168	.	227920001	228240000	#4848FF	1	0.25
chr1	228240001	228400000	A.2.1.2.1.2.1.2.1.1.2	0.603971962616822	.	228240001	228400000	#FF9191	1	0.75
chr1	228400001	228720000	B.1.1.2.1.2.1.1.1.2	0.400700934579439	.	228400001	228720000	#DADAFF	1	0.5
chr1	228720001	229080000	A.2.2.1.1.1.2.1.1.1	0.559579439252336	.	228720001	229080000	#FFDADA	1	0.625
chr1	229080001	229320000	B.1.1.2.1.2.2.2.1	0.394859813084112	.	229080001	229320000	#DADAFF	1	0.5
chr1	229320001	229600000	A.2.1.2.1.1.2.1.2	0.620327102803738	.	229320001	229600000	#FF9191	1	0.75
chr1	229600001	229800000	A.1.2.2.2.2.1.2.1.1.2.1	0.753504672897196	.	229600001	229800000	#FF4848	1	0.875
chr1	229800001	230160000	B.1.2.2.2.1.2.1.1.2	0.272196261682243	.	229800001	230160000	#9191FF	1	0.375
chr1	230160001	230320000	A.1.2.2.2.2.1.2.1.2.1.2	0.748831775700935	.	230160001	230320000	#FF4848	1	0.875
chr1	230320001	230400000	A.2.1.2.1.2.1.2.1.2	0.602803738317757	.	230320001	230400000	#FF9191	1	0.75
chr1	230400001	230520000	A.2.2.1.1.1.2.1.1.2	0.558411214953271	.	230400001	230520000	#FFDADA	1	0.625
chr1	230520001	230840000	A.1.2.2.2.2.1.1.2.1	0.758177570093458	.	230520001	230840000	#FF4848	1	0.875
chr1	230840001	231560000	A.2.1.2.1.1.2.1.1	0.621495327102804	.	230840001	231560000	#FF9191	1	0.75
chr1	231560001	231720000	A.2.1.2.1.2.1.2.2.1.1	0.601635514018692	.	231560001	231720000	#FF9191	1	0.75
chr1	231720001	231880000	B.1.1.2.1.2.2.2.2	0.393691588785047	.	231720001	231880000	#DADAFF	1	0.5
chr1	231880001	232080000	B.1.1.1.2.2.1.1.1.1	0.438084112149533	.	231880001	232080000	#DADAFF	1	0.5
chr1	232080001	232240000	B.1.2.2.2.1.2.2.2.1	0.267523364485981	.	232080001	232240000	#9191FF	1	0.375
chr1	232240001	232560000	B.1.1.2.1.2.1.1.1.1.1	0.40303738317757	.	232240001	232560000	#DADAFF	1	0.5
chr1	232560001	232800000	A.1.2.1.1.2.2.2.1.1.1.1.1	0.870327102803738	.	232560001	232800000	#FF4848	1	0.875
chr1	232800001	233520000	A.1.1.1.1.2.1.2.1	0.996495327102804	.	232800001	233520000	#FF0000	1	1
chr1	233520001	233880000	B.1.2.1.1.2.1.1.1.1.1	0.343457943925234	.	233520001	233880000	#9191FF	1	0.375
chr1	233880001	234000000	B.1.2.1.1.2.1.1.1.2	0.341121495327103	.	233880001	234000000	#9191FF	1	0.375
chr1	234000001	234320000	B.1.1.1.2.2.1.1.1.2	0.436915887850467	.	234000001	234320000	#DADAFF	1	0.5
chr1	234320001	234480000	B.1.2.1.1.2.1.1.1.1.2	0.342289719626168	.	234320001	234480000	#9191FF	1	0.375
chr1	234480001	234600000	A.2.1.1.2.2.1.2.1.1.2	0.65303738317757	.	234480001	234600000	#FF9191	1	0.75
chr1	234600001	234880000	A.1.1.1.2.1.1.2.1.1	0.985981308411215	.	234600001	234880000	#FF0000	1	1
chr1	234880001	235000000	A.1.2.1.2.2.2.1.2.1.2	0.832943925233645	.	234880001	235000000	#FF4848	1	0.875
chr1	235000001	235160000	A.1.1.2.2.2.1.2.1	0.910046728971963	.	235000001	235160000	#FF0000	1	1
chr1	235160001	235200000	A.1.2.1.2.2.2.2.2.2	0.821261682242991	.	235160001	235200000	#FF4848	1	0.875
chr1	235240001	235280000	A.1.2.1.2.2.2.2.2.2	0.821261682242991	.	235240001	235280000	#FF4848	1	0.875
chr1	235280001	235680000	A.1.1.1.2.1.1.2.2.1	0.983644859813084	.	235280001	235680000	#FF0000	1	1
chr1	235680001	236160000	A.1.2.1.1.2.2.2.1.1.1.1.2	0.869158878504673	.	235680001	236160000	#FF4848	1	0.875
chr1	236160001	236440000	B.1.1.1.2.2.1.2.2.2.1.2	0.426401869158879	.	236160001	236440000	#DADAFF	1	0.5
chr1	236440001	236640000	B.1.2.2.2.1.2.1.2.2	0.269859813084112	.	236440001	236640000	#9191FF	1	0.375
chr1	236640001	236760000	A.2.1.2.1.2.1.1.1.2.2	0.60981308411215	.	236640001	236760000	#FF9191	1	0.75
chr1	236760001	236920000	B.1.2.2.2.1.1.2.2.1	0.275700934579439	.	236760001	236920000	#9191FF	1	0.375
chr1	236920001	237080000	A.2.2.2.2.1.1.1.1.1	0.503504672897196	.	236920001	237080000	#FFDADA	1	0.625
chr1	237080001	237240000	B.2.1.2.1.2.1.1.2.1	0.167056074766355	.	237080001	237240000	#4848FF	1	0.25
chr1	237240001	237800000	B.2.2.2.1.1.2.2	0.0397196261682243	.	237240001	237800000	#0000FF	1	0.125
chr1	237800001	237960000	B.1.2.1.1.2.2.2.2.2.1	0.322429906542056	.	237800001	237960000	#9191FF	1	0.375
chr1	237960001	238080000	B.1.1.2.2.1.2.1.2	0.386682242990654	.	237960001	238080000	#DADAFF	1	0.5
chr1	238080001	238320000	B.1.2.1.1.2.1.1.2	0.339953271028037	.	238080001	238320000	#9191FF	1	0.375
chr1	238320001	238480000	B.1.1.2.2.1.2.1.1	0.38785046728972	.	238320001	238480000	#DADAFF	1	0.5
chr1	238480001	238680000	A.2.1.2.1.1.1.1.2	0.630841121495327	.	238480001	238680000	#FF9191	1	0.75
chr1	238680001	238880000	B.1.1.1.1.1.2.2.2	0.456775700934579	.	238680001	238880000	#DADAFF	1	0.5
chr1	238880001	239200000	B.1.2.2.2.2.1.2.1.2	0.26285046728972	.	238880001	239200000	#9191FF	1	0.375
chr1	239200001	239560000	B.2.2.1.1.1.2.1.2.2	0.113317757009346	.	239200001	239560000	#0000FF	1	0.125
chr1	239560001	239960000	B.2.2.1.2.1.2.2.2.1.1	0.0595794392523364	.	239560001	239960000	#0000FF	1	0.125
chr1	239960001	240160000	B.2.1.2.1.2.1.1.2.2	0.16588785046729	.	239960001	240160000	#4848FF	1	0.25
chr1	240160001	240360000	B.1.2.2.2.2.2.2.2.1	0.253504672897196	.	240160001	240360000	#9191FF	1	0.375
chr1	240360001	240560000	B.2.2.1.2.1.2.2.1.1	0.0619158878504673	.	240360001	240560000	#0000FF	1	0.125
chr1	240560001	240680000	B.1.2.2.2.1.1.2.2.2	0.274532710280374	.	240560001	240680000	#9191FF	1	0.375
chr1	240680001	240760000	B.2.1.2.1.2.1.1.1	0.168224299065421	.	240680001	240760000	#4848FF	1	0.25
chr1	240760001	240840000	B.2.1.2.1.2.2.2.1	0.160046728971963	.	240760001	240840000	#4848FF	1	0.25
chr1	240840001	241200000	B.2.2.1.2.1.2.2.2.2	0.0572429906542056	.	240840001	241200000	#0000FF	1	0.125
chr1	241200001	241280000	B.2.1.2.1.2.2.2.2	0.158878504672897	.	241200001	241280000	#4848FF	1	0.25
chr1	241280001	241680000	B.2.2.1.2.1.1.1.2.2	0.0782710280373832	.	241280001	241680000	#0000FF	1	0.125
chr1	241680001	241800000	A.1.2.2.2.2.2.1.1.2	0.741822429906542	.	241680001	241800000	#FF4848	1	0.875
chr1	241800001	242000000	B.2.1.1.2.1.2.2.2.2.1	0.202102803738318	.	241800001	242000000	#4848FF	1	0.25
chr1	242000001	242200000	B.1.1.1.1.1.2.1	0.45911214953271	.	242000001	242200000	#DADAFF	1	0.5
chr1	242200001	242560000	B.2.2.1.2.1.2.2.1.2	0.0607476635514019	.	242200001	242560000	#0000FF	1	0.125
chr1	242560001	242840000	B.2.2.1.1.1.2.1.2.1	0.114485981308411	.	242560001	242840000	#0000FF	1	0.125
chr1	242840001	243280000	B.2.2.1.2.1.1.1.2.1.1	0.080607476635514	.	242840001	243280000	#0000FF	1	0.125
chr1	243280001	243440000	A.2.1.1.2.2.1.2.1.2.1	0.651869158878505	.	243280001	243440000	#FF9191	1	0.75
chr1	243440001	243560000	B.1.1.1.1.1.2.2.1	0.457943925233645	.	243440001	243560000	#DADAFF	1	0.5
chr1	243560001	244200000	A.1.2.1.2.1.2.2.2.2.2	0.844626168224299	.	243560001	244200000	#FF4848	1	0.875
chr1	244200001	244360000	A.1.2.2.2.2.1.1.1.1	0.76285046728972	.	244200001	244360000	#FF4848	1	0.875
chr1	244360001	244640000	A.1.2.2.2.2.2.2.2.2	0.732476635514019	.	244360001	244640000	#FF4848	1	0.875
chr1	244640001	244880000	B.1.1.1.2.2.1.2.2.2.2	0.425233644859813	.	244640001	244880000	#DADAFF	1	0.5
chr1	244880001	245200000	A.2.1.2.1.1.1.2.1.1.1	0.629672897196262	.	244880001	245200000	#FF9191	1	0.75
chr1	245200001	245560000	A.2.1.1.2.1.2.1.2.1.1	0.671728971962617	.	245200001	245560000	#FF9191	1	0.75
chr1	245560001	245760000	A.2.1.2.1.2.1.2.2.1.2	0.600467289719626	.	245560001	245760000	#FF9191	1	0.75
chr1	245760001	246120000	A.2.1.2.1.1.2.2.2.1	0.615654205607477	.	245760001	246120000	#FF9191	1	0.75
chr1	246120001	246240000	A.2.2.1.2.2.1.2.1.1.2.1	0.524532710280374	.	246120001	246240000	#FFDADA	1	0.625
chr1	246240001	246560000	A.1.2.1.1.2.2.1.1.1	0.876168224299065	.	246240001	246560000	#FF4848	1	0.875
chr1	246560001	246680000	A.1.2.2.2.2.1.2.1.2.1.1	0.75	.	246560001	246680000	#FF4848	1	0.875
chr1	246680001	247120000	A.1.2.1.2.1.2.2.2.2.1	0.845794392523365	.	246680001	247120000	#FF4848	1	0.875
chr1	247120001	247360000	A.2.2.2.2.2.2.2.1.1	0.470794392523364	.	247120001	247360000	#FFDADA	1	0.625
chr1	247360001	247560000	B.1.1.1.2.2.1.2.2.1.1	0.429906542056075	.	247360001	247560000	#DADAFF	1	0.5
chr1	247560001	248120000	B.2.2.2.1.1.2.1.1	0.0420560747663551	.	247560001	248120000	#0000FF	1	0.125
chr1	248120001	248680000	B.2.2.2.2.1.2.2.2	0.00700934579439252	.	248120001	248680000	#0000FF	1	0.125
chr1	248680001	248800000	B.2.1.1.2.1.2.2.2.1	0.203271028037383	.	248680001	248800000	#4848FF	1	0.25
chr1	248800001	248920000	B.2.1.1.2.2.1.1	0.199766355140187	.	248800001	248920000	#4848FF	1	0.25
chr1	249040001	249080000	B.2.1.1.2.2.1.1	0.199766355140187	.	249040001	249080000	#4848FF	1	0.25
chr1	249080001	249240000	A.2.1.1.2.2.1.1.2.1.2.1	0.661214953271028	.	249080001	249240000	#FF9191	1	0.75
chr2	1	200000	B.1.2.2.2.2.1.2.2.1	0.271578947368421	.	1	200000	#9191FF	1	0.375
chr2	200001	320000	B.1.1.1.1.1.2.1.2.2	0.475789473684211	.	200001	320000	#DADAFF	1	0.5
chr2	320001	600000	B.2.1.2.1.1.1.2.2.1.1.1	0.176842105263158	.	320001	600000	#4848FF	1	0.25
chr2	600001	720000	B.1.2.2.2.2.2.1.1.2.1	0.263157894736842	.	600001	720000	#9191FF	1	0.375
chr2	760001	1200000	B.1.2.2.2.2.2.1.1.2.1	0.263157894736842	.	760001	1200000	#9191FF	1	0.375
chr2	1200001	1520000	B.2.1.2.1.1.1.2.2.2.1.1	0.173684210526316	.	1200001	1520000	#4848FF	1	0.25
chr2	1520001	1760000	A.1.2.2.2.1.2.1.2	0.762105263157895	.	1520001	1760000	#FF4848	1	0.875
chr2	1760001	2640000	B.2.2.1.2.1.2.2.1	0.0505263157894737	.	1760001	2640000	#0000FF	1	0.125
chr2	2640001	2720000	B.1.1.1.2.1.2.1.2	0.448421052631579	.	2640001	2720000	#DADAFF	1	0.5
chr2	2720001	3160000	B.2.1.2.1.1.1.2.2.1.1.2	0.175789473684211	.	2720001	3160000	#4848FF	1	0.25
chr2	3160001	3360000	B.1.1.1.2.1.2.1.1	0.449473684210526	.	3160001	3360000	#DADAFF	1	0.5
chr2	3360001	3520000	A.1.2.1.2.1.1.1.1.2.1	0.838947368421053	.	3360001	3520000	#FF4848	1	0.875
chr2	3560001	3640000	A.1.2.1.2.1.1.1.1.2.1	0.838947368421053	.	3560001	3640000	#FF4848	1	0.875
chr2	3640001	3960000	B.2.1.1.2.1.1.2.2.2	0.212631578947368	.	3640001	3960000	#4848FF	1	0.25
chr2	3960001	4120000	B.2.1.1.2.1.1.2.1	0.214736842105263	.	3960001	4120000	#4848FF	1	0.25
chr2	4120001	4680000	B.2.2.2.2.1.1.1	0.0115789473684211	.	4120001	4680000	#0000FF	1	0.125
chr2	4680001	4920000	B.2.2.1.1.1.2.1.1.1	0.101052631578947	.	4680001	4920000	#0000FF	1	0.125
chr2	4920001	5040000	B.2.1.1.2.1.2.1.2.1.1	0.206315789473684	.	4920001	5040000	#4848FF	1	0.25
chr2	5120001	5200000	B.2.1.2.1.1.1.2.1.1	0.18	.	5120001	5200000	#4848FF	1	0.25
chr2	5200001	5440000	B.2.2.1.1.1.2.1.2.1	0.0989473684210526	.	5200001	5440000	#0000FF	1	0.125
chr2	5440001	5600000	B.2.1.2.1.1.1.2.2.1.2	0.174736842105263	.	5440001	5600000	#4848FF	1	0.25
chr2	5600001	5880000	B.2.1.2.1.1.2.1.2.2	0.167368421052632	.	5600001	5880000	#4848FF	1	0.25
chr2	5880001	5960000	B.1.2.1.2.1.1.2.1	0.350526315789474	.	5880001	5960000	#9191FF	1	0.375
chr2	5960001	6040000	B.1.2.2.2.2.1.2.2.2	0.270526315789474	.	5960001	6040000	#9191FF	1	0.375
chr2	6040001	6240000	B.2.1.2.1.1.1.2.2.2.2	0.171578947368421	.	6040001	6240000	#4848FF	1	0.25
chr2	6240001	6480000	B.2.1.2.1.1.1.2.1.2.1	0.178947368421053	.	6240001	6480000	#4848FF	1	0.25
chr2	6480001	6600000	B.1.2.2.2.2.1.2.1.2	0.272631578947368	.	6480001	6600000	#9191FF	1	0.375
chr2	6600001	7000000	B.2.2.1.1.1.1.1.1.2	0.114736842105263	.	6600001	7000000	#0000FF	1	0.125
chr2	7000001	7160000	B.1.1.2.2.1.1.1.2	0.407368421052632	.	7000001	7160000	#DADAFF	1	0.5
chr2	7160001	7520000	B.2.1.2.1.1.1.2.2.2.1.2	0.172631578947368	.	7160001	7520000	#4848FF	1	0.25
chr2	7520001	7800000	B.2.1.1.2.1.2.1.2.2.1	0.204210526315789	.	7520001	7800000	#4848FF	1	0.25
chr2	7800001	8200000	B.1.1.1.2.1.1.1.1.2.2	0.454736842105263	.	7800001	8200000	#DADAFF	1	0.5
chr2	8200001	8360000	A.2.1.1.1.2.1.2.1.1.1	0.715789473684211	.	8200001	8360000	#FF9191	1	0.75
chr2	8360001	8680000	A.2.1.2.1.1.2.2.2.2.1.1	0.652631578947368	.	8360001	8680000	#FF9191	1	0.75
chr2	8680001	8840000	A.1.2.2.1.1.2.1.1.2.1	0.796842105263158	.	8680001	8840000	#FF4848	1	0.875
chr2	8840001	9320000	A.1.1.2.2.1.2.1.1.2	0.898947368421053	.	8840001	9320000	#FF0000	1	1
chr2	9320001	9600000	A.1.1.1.2.2.2.2.1.2	0.947368421052632	.	9320001	9600000	#FF0000	1	1
chr2	9600001	9840000	A.1.1.1.2.1.2.2.1	0.969473684210526	.	9600001	9840000	#FF0000	1	1
chr2	9840001	10120000	A.1.1.1.2.2.2.2.1.1.1	0.950526315789474	.	9840001	10120000	#FF0000	1	1
chr2	10160001	10280000	A.1.1.1.2.2.2.2.1.1.1	0.950526315789474	.	10160001	10280000	#FF0000	1	1
chr2	10280001	10320000	A.2.1.1.1.1.2.1.1	0.732631578947368	.	10280001	10320000	#FF9191	1	0.75
chr2	10360001	10440000	A.2.1.1.1.1.2.1.1	0.732631578947368	.	10360001	10440000	#FF9191	1	0.75
chr2	10440001	10840000	A.1.1.1.2.1.2.2.2.2.2	0.966315789473684	.	10440001	10840000	#FF0000	1	1
chr2	10840001	11240000	A.2.2.2.2.1.1.2.1.1.1	0.516842105263158	.	10840001	11240000	#FFDADA	1	0.625
chr2	11240001	11600000	A.1.1.2.2.1.2.2.2.2	0.891578947368421	.	11240001	11600000	#FF0000	1	1
chr2	11600001	11800000	A.2.2.2.2.1.1.2.1.2	0.514736842105263	.	11600001	11800000	#FFDADA	1	0.625
chr2	11800001	11960000	A.2.1.2.1.1.2.2.2.1	0.653684210526316	.	11800001	11960000	#FF9191	1	0.75
chr2	11960001	12120000	B.1.1.1.1.1.2.1.2.1	0.476842105263158	.	11960001	12120000	#DADAFF	1	0.5
chr2	12120001	12280000	A.2.1.1.1.2.1.2.1.1.2	0.714736842105263	.	12120001	12280000	#FF9191	1	0.75
chr2	12280001	12520000	A.2.1.2.1.1.2.2.2.2.1.2	0.651578947368421	.	12280001	12520000	#FF9191	1	0.75
chr2	12520001	12800000	A.2.2.1.1.2.1.1.1	0.598947368421053	.	12520001	12800000	#FFDADA	1	0.625
chr2	12800001	13160000	B.1.1.2.2.1.1.2.1.2.1.1	0.405263157894737	.	12800001	13160000	#DADAFF	1	0.5
chr2	13160001	13600000	B.2.2.1.2.1.1.1.2.1	0.0621052631578947	.	13160001	13600000	#0000FF	1	0.125
chr2	13600001	13760000	B.1.2.1.1.1.2.1.2.1	0.372631578947368	.	13600001	13760000	#9191FF	1	0.375
chr2	13760001	13960000	B.1.2.2.2.2.2.1.1.1.1.2.2	0.266315789473684	.	13760001	13960000	#9191FF	1	0.375
chr2	13960001	14360000	B.2.2.1.1.1.1.1.1.1.1	0.116842105263158	.	13960001	14360000	#0000FF	1	0.125
chr2	14360001	14440000	B.1.2.2.2.2.1.2.1.1.1	0.274736842105263	.	14360001	14440000	#9191FF	1	0.375
chr2	14440001	14800000	B.2.2.1.2.1.1.1.2.2.2	0.06	.	14440001	14800000	#0000FF	1	0.125
chr2	14800001	14960000	B.2.1.1.2.1.2.1.2.2.2	0.203157894736842	.	14800001	14960000	#4848FF	1	0.25
chr2	14960001	15280000	B.2.1.2.1.1.1.2.1.2.2	0.177894736842105	.	14960001	15280000	#4848FF	1	0.25
chr2	15280001	15720000	A.2.1.2.2.2.1.2.1.1	0.617894736842105	.	15280001	15720000	#FF9191	1	0.75
chr2	15720001	15920000	A.2.2.1.1.2.1.2	0.596842105263158	.	15720001	15920000	#FFDADA	1	0.625
chr2	15920001	16240000	B.2.1.1.2.1.2.1.1.2.1	0.208421052631579	.	15920001	16240000	#4848FF	1	0.25
chr2	16240001	16280000	B.2.1.2.1.1.2.1.2.1	0.168421052631579	.	16240001	16280000	#4848FF	1	0.25
chr2	16320001	16760000	B.2.1.2.1.1.2.1.2.1	0.168421052631579	.	16320001	16760000	#4848FF	1	0.25
chr2	16760001	16920000	A.2.1.2.2.2.1.2.1.2	0.616842105263158	.	16760001	16920000	#FF9191	1	0.75
chr2	16920001	17480000	B.2.2.1.2.1.2.2.2.1	0.0494736842105263	.	16920001	17480000	#0000FF	1	0.125
chr2	17480001	17600000	B.1.1.1.2.1.1.1.1.2.1	0.455789473684211	.	17480001	17600000	#DADAFF	1	0.5
chr2	17600001	17840000	B.1.2.2.2.2.2.1.1.1.1.2.1	0.267368421052632	.	17600001	17840000	#9191FF	1	0.375
chr2	17840001	18160000	A.2.1.2.1.1.2.2.1.2	0.654736842105263	.	17840001	18160000	#FF9191	1	0.75
chr2	18160001	18440000	B.1.1.2.2.1.1.2.2.1.1	0.402105263157895	.	18160001	18440000	#DADAFF	1	0.5
chr2	18440001	18560000	A.2.2.2.1.1.2.1.2	0.548421052631579	.	18440001	18560000	#FFDADA	1	0.625
chr2	18560001	18720000	B.1.1.2.2.1.1.2.2.1.2	0.401052631578947	.	18560001	18720000	#DADAFF	1	0.5
chr2	18720001	18920000	B.1.2.2.2.2.1.2.1.1.2	0.273684210526316	.	18720001	18920000	#9191FF	1	0.375
chr2	18920001	19040000	B.1.1.2.1.1.1.1	0.431578947368421	.	18920001	19040000	#DADAFF	1	0.5
chr2	19040001	19280000	B.1.2.2.2.2.2.1.1.1.2.1	0.265263157894737	.	19040001	19280000	#9191FF	1	0.375
chr2	19280001	19480000	B.2.1.2.1.1.2.1.1.2	0.169473684210526	.	19280001	19480000	#4848FF	1	0.25
chr2	19480001	19680000	B.1.1.2.2.1.1.1.1.1	0.409473684210526	.	19480001	19680000	#DADAFF	1	0.5
chr2	19680001	19840000	A.2.1.1.2.1.1.1.1.1	0.701052631578947	.	19680001	19840000	#FF9191	1	0.75
chr2	19840001	20080000	A.2.2.1.1.2.1.1.2	0.597894736842105	.	19840001	20080000	#FFDADA	1	0.625
chr2	20080001	20320000	A.1.1.2.2.1.2.2.2.1	0.892631578947368	.	20080001	20320000	#FF0000	1	1
chr2	20320001	20520000	A.1.1.1.2.2.2.1.2.1	0.952631578947368	.	20320001	20520000	#FF0000	1	1
chr2	20520001	20680000	A.1.2.1.1.2.1.1.1.1.1	0.86	.	20520001	20680000	#FF4848	1	0.875
chr2	20680001	20840000	A.1.1.2.1.2.1.1.1	0.925263157894737	.	20680001	20840000	#FF0000	1	1
chr2	20840001	21040000	A.2.2.2.1.1.2.2	0.547368421052632	.	20840001	21040000	#FFDADA	1	0.625
chr2	21040001	21240000	B.1.2.1.2.1.1.2.2	0.349473684210526	.	21040001	21240000	#9191FF	1	0.375
chr2	21240001	21600000	B.2.2.1.1.1.2.1.2.2	0.0978947368421053	.	21240001	21600000	#0000FF	1	0.125
chr2	21600001	21720000	B.1.2.1.2.1.1.1.1.2	0.352631578947368	.	21600001	21720000	#9191FF	1	0.375
chr2	21720001	21880000	B.2.1.1.2.1.2.1.2.1.2	0.205263157894737	.	21720001	21880000	#4848FF	1	0.25
chr2	21880001	22480000	B.2.2.2.1.2.1.2.2	0.0157894736842105	.	21880001	22480000	#0000FF	1	0.125
chr2	22480001	23280000	B.2.2.2.2.1.1.2	0.0105263157894737	.	22480001	23280000	#0000FF	1	0.125
chr2	23280001	23560000	B.1.2.2.2.2.2.1.1.2.2.2.2	0.26	.	23280001	23560000	#9191FF	1	0.375
chr2	23560001	23720000	A.2.2.1.2.2.1.1.1.2	0.568421052631579	.	23560001	23720000	#FFDADA	1	0.625
chr2	23720001	24040000	A.2.2.2.1.1.1.2.2	0.551578947368421	.	23720001	24040000	#FFDADA	1	0.625
chr2	24040001	24320000	A.1.2.1.1.2.1.1.1.2	0.857894736842105	.	24040001	24320000	#FF4848	1	0.875
chr2	24320001	24600000	A.1.2.2.1.1.2.1.2.2	0.793684210526316	.	24320001	24600000	#FF4848	1	0.875
chr2	24600001	24720000	A.2.2.1.2.2.2.1.2.1	0.56	.	24600001	24720000	#FFDADA	1	0.625
chr2	24720001	24960000	A.2.2.1.2.2.2.1.1	0.561052631578947	.	24720001	24960000	#FFDADA	1	0.625
chr2	24960001	25160000	A.2.1.1.2.1.1.1.2.1.1	0.696842105263158	.	24960001	25160000	#FF9191	1	0.75
chr2	25160001	25480000	A.2.2.2.2.1.2.2.1.2	0.508421052631579	.	25160001	25480000	#FFDADA	1	0.625
chr2	25480001	25640000	A.2.2.2.2.1.1.1.1.2.1	0.522105263157895	.	25480001	25640000	#FFDADA	1	0.625
chr2	25640001	25800000	A.2.2.2.2.1.1.1.1.2.2	0.521052631578947	.	25640001	25800000	#FFDADA	1	0.625
chr2	25800001	26040000	A.1.2.2.1.1.2.2.1	0.792631578947368	.	25800001	26040000	#FF4848	1	0.875
chr2	26040001	26200000	A.1.2.1.1.2.2.2.2.1.2	0.842105263157895	.	26040001	26200000	#FF4848	1	0.875
chr2	26200001	26640000	A.1.1.1.2.2.2.2.2	0.946315789473684	.	26200001	26640000	#FF0000	1	1
chr2	26640001	26920000	A.2.1.2.1.2.2.1.2.1	0.641052631578947	.	26640001	26920000	#FF9191	1	0.75
chr2	26960001	27040000	A.1.2.2.2.2.2.2.1.1	0.74	.	26960001	27040000	#FF4848	1	0.875
chr2	27040001	27160000	A.2.2.2.2.1.1.1.1.1	0.523157894736842	.	27040001	27160000	#FFDADA	1	0.625
chr2	27160001	27320000	A.1.2.1.2.2.1.2.2.2	0.807368421052632	.	27160001	27320000	#FF4848	1	0.875
chr2	27320001	27520000	A.2.1.1.2.2.1	0.678947368421053	.	27320001	27520000	#FF9191	1	0.75
chr2	27560001	27720000	A.1.2.1.1.2.2.1.2	0.846315789473684	.	27560001	27720000	#FF4848	1	0.875
chr2	27720001	27880000	A.1.2.2.2.2.2.2.1.2	0.738947368421053	.	27720001	27880000	#FF4848	1	0.875
chr2	27880001	28200000	A.1.1.1.2.1.2.2.2.2.1	0.967368421052632	.	27880001	28200000	#FF0000	1	1
chr2	28200001	28680000	A.1.1.1.1.2.1.1.2.1	0.993684210526316	.	28200001	28680000	#FF0000	1	1
chr2	28680001	28840000	A.1.2.1.2.2.1.2.2.1	0.808421052631579	.	28680001	28840000	#FF4848	1	0.875
chr2	28840001	29040000	A.1.1.2.1.2.2.1.2.1	0.912631578947368	.	28840001	29040000	#FF0000	1	1
chr2	29040001	29160000	A.1.2.1.1.2.2.2.2.1.1	0.843157894736842	.	29040001	29160000	#FF4848	1	0.875
chr2	29160001	29440000	A.1.2.2.2.2.1.1.1.1	0.748421052631579	.	29160001	29440000	#FF4848	1	0.875
chr2	29440001	29880000	B.1.2.2.2.2.1.1.2.2	0.275789473684211	.	29440001	29880000	#9191FF	1	0.375
chr2	29880001	30000000	B.1.1.1.1.2.1.1.1	0.470526315789474	.	29880001	30000000	#DADAFF	1	0.5
chr2	30000001	30280000	B.1.2.2.2.2.1.1.1.2	0.277894736842105	.	30000001	30280000	#9191FF	1	0.375
chr2	30280001	30640000	A.2.1.2.2.2.1.2.2.2	0.614736842105263	.	30280001	30640000	#FF9191	1	0.75
chr2	30640001	30960000	A.2.1.2.1.1.2.1.2.1.1	0.658947368421053	.	30640001	30960000	#FF9191	1	0.75
chr2	30960001	31120000	B.1.2.2.2.2.1.1.2.1	0.276842105263158	.	30960001	31120000	#9191FF	1	0.375
chr2	31120001	31360000	A.2.1.2.2.2.1.2.2.1	0.615789473684211	.	31120001	31360000	#FF9191	1	0.75
chr2	31360001	31640000	B.1.1.2.2.1.1.1.1.2	0.408421052631579	.	31360001	31640000	#DADAFF	1	0.5
chr2	31640001	32080000	B.1.2.2.2.2.2.1.1.2.2.2.1	0.261052631578947	.	31640001	32080000	#9191FF	1	0.375
chr2	32080001	32280000	A.2.1.1.1.2.1.1.1	0.717894736842105	.	32080001	32280000	#FF9191	1	0.75
chr2	32280001	32560000	A.1.2.2.1.1.2.1.1.2.2	0.79578947368421	.	32280001	32560000	#FF4848	1	0.875
chr2	32560001	32720000	A.1.2.1.1.2.2.2.2.2	0.841052631578947	.	32560001	32720000	#FF4848	1	0.875
chr2	32720001	32920000	A.1.2.2.1.1.2.1.1.1	0.797894736842105	.	32720001	32920000	#FF4848	1	0.875
chr2	32920001	33080000	A.2.2.1.1.1.1.1.2.2	0.608421052631579	.	32920001	33080000	#FFDADA	1	0.625
chr2	33080001	33200000	B.1.1.1.1.2.1.1.2	0.469473684210526	.	33080001	33200000	#DADAFF	1	0.5
chr2	33200001	33520000	A.2.1.2.1.1.2.2.2.2.2	0.650526315789474	.	33200001	33520000	#FF9191	1	0.75
chr2	33520001	33680000	A.2.2.2.2.1.1.1.2.2	0.517894736842105	.	33520001	33680000	#FFDADA	1	0.625
chr2	33680001	33880000	A.2.2.2.2.2.2.1.2	0.494736842105263	.	33680001	33880000	#FFDADA	1	0.625
chr2	33880001	34200000	B.1.2.1.2.1.1.1.2	0.351578947368421	.	33880001	34200000	#9191FF	1	0.375
chr2	34200001	34840000	A.2.1.2.2.2.1.1.2.2	0.618947368421053	.	34200001	34840000	#FF9191	1	0.75
chr2	34840001	35000000	A.1.2.1.2.1.1.1.2	0.836842105263158	.	34840001	35000000	#FF4848	1	0.875
chr2	35000001	35440000	B.1.1.1.2.1.1.1.2.2	0.452631578947368	.	35000001	35440000	#DADAFF	1	0.5
chr2	35440001	35720000	B.1.1.1.2.1.1.1.2.1	0.453684210526316	.	35440001	35720000	#DADAFF	1	0.5
chr2	35720001	36080000	B.1.2.1.1.1.2.2.2	0.369473684210526	.	35720001	36080000	#9191FF	1	0.375
chr2	36080001	36280000	B.1.1.2.2.1.1.2.1.2.1.2	0.404210526315789	.	36080001	36280000	#DADAFF	1	0.5
chr2	36280001	36560000	B.1.1.2.2.1.1.2.1.2.2	0.403157894736842	.	36280001	36560000	#DADAFF	1	0.5
chr2	36560001	36840000	A.1.1.1.2.2.2.1.2.2	0.951578947368421	.	36560001	36840000	#FF0000	1	1
chr2	36840001	37080000	A.2.2.1.2.2.1.1.1.1.1	0.570526315789474	.	36840001	37080000	#FFDADA	1	0.625
chr2	37080001	37360000	A.1.1.2.1.2.2.1.1.2.2	0.913684210526316	.	37080001	37360000	#FF0000	1	1
chr2	37360001	37880000	A.1.1.1.1.2.1.1.2.2	0.992631578947368	.	37360001	37880000	#FF0000	1	1
chr2	37880001	38040000	A.1.1.2.1.2.1.1.2	0.924210526315789	.	37880001	38040000	#FF0000	1	1
chr2	38040001	38480000	A.1.1.1.2.1.2.1.2.1	0.971578947368421	.	38040001	38480000	#FF0000	1	1
chr2	38480001	38560000	A.1.2.2.2.2.2.1.1.1	0.743157894736842	.	38480001	38560000	#FF4848	1	0.875
chr2	38560001	38840000	A.1.2.1.1.2.2.1.1	0.847368421052632	.	38560001	38840000	#FF4848	1	0.875
chr2	38840001	39080000	A.2.1.2.1.2.2.1.1.2	0.642105263157895	.	38840001	39080000	#FF9191	1	0.75
chr2	39080001	39360000	A.2.1.1.2.1.1.1.2.1.2	0.695789473684211	.	39080001	39360000	#FF9191	1	0.75
chr2	39360001	39480000	A.2.2.2.2.2.2.2.2	0.492631578947368	.	39360001	39480000	#FFDADA	1	0.625
chr2	39480001	39760000	A.1.1.2.2.1.2.1.2.2.2	0.895789473684211	.	39480001	39760000	#FF0000	1	1
chr2	39760001	40040000	B.1.1.1.1.1.2.1.1.1	0.478947368421053	.	39760001	40040000	#DADAFF	1	0.5
chr2	40040001	40400000	B.1.2.2.2.2.2.1.1.1.1.1.1	0.269473684210526	.	40040001	40400000	#9191FF	1	0.375
chr2	40400001	40560000	A.2.2.2.1.1.2.1.1.1	0.550526315789474	.	40400001	40560000	#FFDADA	1	0.625
chr2	40560001	40680000	A.1.2.1.2.1.1.1.1.1	0.84	.	40560001	40680000	#FF4848	1	0.875
chr2	40680001	41040000	B.1.1.2.2.1.1.2.2.2	0.4	.	40680001	41040000	#DADAFF	1	0.5
chr2	41040001	41240000	B.2.1.1.2.1.1.2.2.1	0.213684210526316	.	41040001	41240000	#4848FF	1	0.25
chr2	41240001	41440000	B.1.2.2.2.2.2.1.1.1.1.1.2	0.268421052631579	.	41240001	41440000	#9191FF	1	0.375
chr2	41440001	41520000	B.1.2.2.2.2.2.1.1.1.2.2	0.264210526315789	.	41440001	41520000	#9191FF	1	0.375
chr2	41520001	41640000	B.2.1.1.2.1.2.1.1.1.1.2	0.210526315789474	.	41520001	41640000	#4848FF	1	0.25
chr2	41640001	41920000	B.2.2.1.2.1.1.1.2.2.1	0.0610526315789474	.	41640001	41920000	#0000FF	1	0.125
chr2	41920001	42040000	B.1.1.1.2.1.1.1.1.1	0.456842105263158	.	41920001	42040000	#DADAFF	1	0.5
chr2	42040001	42320000	A.1.2.2.2.1.2.1.1.1	0.764210526315789	.	42040001	42320000	#FF4848	1	0.875
chr2	42320001	42600000	A.1.1.2.1.2.1.2.2.2	0.92	.	42320001	42600000	#FF0000	1	1
chr2	42600001	42760000	A.2.2.1.2.2.2.1.2.2	0.558947368421053	.	42600001	42760000	#FFDADA	1	0.625
chr2	42760001	43040000	A.2.1.2.2.1.1.2.1.1	0.629473684210526	.	42760001	43040000	#FF9191	1	0.75
chr2	43040001	43200000	A.1.2.2.1.1.2.2.2.2	0.790526315789474	.	43040001	43200000	#FF4848	1	0.875
chr2	43200001	43480000	A.1.1.2.1.2.2.1.1.1.1.2	0.917894736842105	.	43200001	43480000	#FF0000	1	1
chr2	43480001	43840000	A.1.1.2.1.2.2.1.1.1.1.1	0.918947368421053	.	43480001	43840000	#FF0000	1	1
chr2	43840001	44040000	A.1.2.2.1.1.2.2.2.1	0.791578947368421	.	43840001	44040000	#FF4848	1	0.875
chr2	44040001	44240000	A.1.2.2.1.1.2.1.2.1	0.794736842105263	.	44040001	44240000	#FF4848	1	0.875
chr2	44240001	44360000	A.2.2.1.1.1.1.1.1	0.610526315789474	.	44240001	44360000	#FFDADA	1	0.625
chr2	44360001	44600000	A.1.1.2.2.1.2.1.2.1	0.897894736842105	.	44360001	44600000	#FF0000	1	1
chr2	44600001	44840000	B.1.1.1.2.1.2.2.1	0.447368421052632	.	44600001	44840000	#DADAFF	1	0.5
chr2	44840001	45160000	B.1.2.2.2.2.2.1.1.2.2.1	0.262105263157895	.	44840001	45160000	#9191FF	1	0.375
chr2	45160001	45280000	A.2.2.2.1.1.1.2.1	0.552631578947368	.	45160001	45280000	#FFDADA	1	0.625
chr2	45280001	45800000	A.2.1.2.2.2.1.1.2.1	0.62	.	45280001	45800000	#FF9191	1	0.75
chr2	45800001	45920000	A.1.2.2.2.2.2.1.2	0.741052631578947	.	45800001	45920000	#FF4848	1	0.875
chr2	45920001	46160000	A.2.1.1.2.1.1.1.2.2	0.694736842105263	.	45920001	46160000	#FF9191	1	0.75
chr2	46160001	46560000	A.1.1.1.1.2.1.2.1.1.2	0.990526315789474	.	46160001	46560000	#FF0000	1	1
chr2	46560001	46720000	A.1.2.2.2.2.2.1.1.2	0.742105263157895	.	46560001	46720000	#FF4848	1	0.875
chr2	46720001	47040000	A.1.1.1.2.1.2.2.2.1	0.968421052631579	.	46720001	47040000	#FF0000	1	1
chr2	47040001	47240000	A.1.1.2.1.2.2.1.2.2	0.911578947368421	.	47040001	47240000	#FF0000	1	1
chr2	47240001	47640000	A.1.1.1.2.1.2.1.1.1.2	0.973684210526316	.	47240001	47640000	#FF0000	1	1
chr2	47640001	47960000	A.2.1.2.1.1.2.1.2.2	0.656842105263158	.	47640001	47960000	#FF9191	1	0.75
chr2	47960001	48160000	A.1.2.1.1.2.1.1.1.1.2	0.858947368421053	.	47960001	48160000	#FF4848	1	0.875
chr2	48160001	48520000	B.1.2.2.2.2.1.1.1.1	0.278947368421053	.	48160001	48520000	#9191FF	1	0.375
chr2	48520001	48760000	A.2.1.1.1.2.1.2.1.2	0.713684210526316	.	48520001	48760000	#FF9191	1	0.75
chr2	48760001	49000000	B.2.1.2.1.1.1.1.1.2	0.183157894736842	.	48760001	49000000	#4848FF	1	0.25
chr2	49000001	49360000	B.2.2.1.1.1.1.1.1.1.2	0.115789473684211	.	49000001	49360000	#0000FF	1	0.125
chr2	49360001	49520000	B.1.2.1.2.1.1.1.1.1	0.353684210526316	.	49360001	49520000	#9191FF	1	0.375
chr2	49520001	49680000	B.2.1.2.1.1.2.2.1.1	0.166315789473684	.	49520001	49680000	#4848FF	1	0.25
chr2	49680001	49880000	B.2.1.2.1.1.2.2.2	0.163157894736842	.	49680001	49880000	#4848FF	1	0.25
chr2	49880001	50080000	B.2.2.1.1.1.1.1.2.2.1	0.111578947368421	.	49880001	50080000	#0000FF	1	0.125
chr2	50080001	50240000	B.2.1.2.1.1.1.1.2.2	0.181052631578947	.	50080001	50240000	#4848FF	1	0.25
chr2	50240001	50400000	B.2.2.1.1.1.1.1.2.1.1	0.113684210526316	.	50240001	50400000	#0000FF	1	0.125
chr2	50400001	50760000	B.2.2.1.2.1.1.1.1.2.1	0.0652631578947368	.	50400001	50760000	#0000FF	1	0.125
chr2	50760001	51000000	B.2.2.1.1.1.2.1.1.2	0.1	.	50760001	51000000	#0000FF	1	0.125
chr2	51000001	51320000	B.2.2.1.2.1.2.2.2.2	0.0484210526315789	.	51000001	51320000	#0000FF	1	0.125
chr2	51320001	51560000	B.2.2.1.2.1.1.2.1.1.2	0.0578947368421053	.	51320001	51560000	#0000FF	1	0.125
chr2	51560001	51680000	B.2.1.2.1.1.2.1.1.1	0.170526315789474	.	51560001	51680000	#4848FF	1	0.25
chr2	51680001	51880000	B.2.1.1.2.1.2.2.2.2.2.2	0.196842105263158	.	51680001	51880000	#4848FF	1	0.25
chr2	51880001	52280000	B.2.2.1.2.1.1.2.1.2.1	0.0568421052631579	.	51880001	52280000	#0000FF	1	0.125
chr2	52280001	52480000	B.2.2.1.2.1.1.2.1.2.2	0.0557894736842105	.	52280001	52480000	#0000FF	1	0.125
chr2	52480001	52560000	B.2.1.1.2.1.1.1.2.1.2	0.216842105263158	.	52480001	52560000	#4848FF	1	0.25
chr2	52560001	52760000	B.2.2.1.1.1.1.1.2.2.2	0.110526315789474	.	52560001	52760000	#0000FF	1	0.125
chr2	52760001	53000000	B.2.2.1.2.1.1.1.1.2.2.1	0.0642105263157895	.	52760001	53000000	#0000FF	1	0.125
chr2	53000001	53280000	B.1.2.1.1.1.2.1.2.2	0.371578947368421	.	53000001	53280000	#9191FF	1	0.375
chr2	53280001	53400000	A.2.1.2.1.1.2.2.1.1	0.65578947368421	.	53280001	53400000	#FF9191	1	0.75
chr2	53400001	53640000	A.2.2.2.2.2.2.1.1	0.495789473684211	.	53400001	53640000	#FFDADA	1	0.625
chr2	53640001	53960000	B.1.1.1.1.1.2.1.1.2	0.477894736842105	.	53640001	53960000	#DADAFF	1	0.5
chr2	53960001	54200000	A.1.1.2.2.1.2.1.1.1	0.9	.	53960001	54200000	#FF0000	1	1
chr2	54200001	54440000	A.2.1.2.1.1.2.1.1.2.1	0.661052631578947	.	54200001	54440000	#FF9191	1	0.75
chr2	54440001	54680000	A.2.1.1.1.2.1.1.2	0.716842105263158	.	54440001	54680000	#FF9191	1	0.75
chr2	54680001	54880000	A.1.1.1.1.2.1.2.1.1.1	0.991578947368421	.	54680001	54880000	#FF0000	1	1
chr2	54880001	55200000	A.1.1.2.2.1.2.1.2.2.1	0.896842105263158	.	54880001	55200000	#FF0000	1	1
chr2	55200001	55360000	A.1.1.2.2.1.2.2.1.1	0.894736842105263	.	55200001	55360000	#FF0000	1	1
chr2	55360001	55520000	A.1.1.2.2.1.2.2.1.2	0.893684210526316	.	55360001	55520000	#FF0000	1	1
chr2	55520001	55880000	A.1.1.1.2.1.2.1.1.2	0.972631578947368	.	55520001	55880000	#FF0000	1	1
chr2	55880001	56040000	A.2.2.1.2.2.1.1.2.2	0.566315789473684	.	55880001	56040000	#FFDADA	1	0.625
chr2	56040001	56240000	A.2.1.1.2.1.2.2.1	0.682105263157895	.	56040001	56240000	#FF9191	1	0.75
chr2	56240001	56440000	B.2.1.1.2.1.2.1.1.1.1.1	0.211578947368421	.	56240001	56440000	#4848FF	1	0.25
chr2	56440001	56600000	B.2.1.1.2.1.2.2.2.2.1	0.198947368421053	.	56440001	56600000	#4848FF	1	0.25
chr2	56600001	56760000	B.1.2.1.1.1.2.1.1	0.373684210526316	.	56600001	56760000	#9191FF	1	0.375
chr2	56760001	57000000	B.1.2.2.2.2.2.2.2.2	0.252631578947368	.	56760001	57000000	#9191FF	1	0.375
chr2	57000001	57280000	B.2.2.1.1.1.1.1.2.1.2	0.112631578947368	.	57000001	57280000	#0000FF	1	0.125
chr2	57280001	57560000	B.2.2.1.2.1.1.2.1.1.1	0.0589473684210526	.	57280001	57560000	#0000FF	1	0.125
chr2	57560001	58000000	B.2.1.1.2.1.2.2.2.2.2.1	0.197894736842105	.	57560001	58000000	#4848FF	1	0.25
chr2	58000001	58120000	A.2.2.1.2.2.1.1.2.1	0.567368421052632	.	58000001	58120000	#FFDADA	1	0.625
chr2	58120001	58280000	B.1.1.2.2.1.1.2.1.1	0.406315789473684	.	58120001	58280000	#DADAFF	1	0.5
chr2	58280001	58480000	A.2.1.2.2.2.1.1.1.1	0.622105263157895	.	58280001	58480000	#FF9191	1	0.75
chr2	58480001	58800000	B.2.2.1.1.1.1.2.1.1	0.109473684210526	.	58480001	58800000	#0000FF	1	0.125
chr2	58800001	59160000	B.2.2.2.1.2.1.2.1.1.1	0.0189473684210526	.	58800001	59160000	#0000FF	1	0.125
chr2	59160001	59440000	B.2.2.1.2.1.1.1.1.2.2.2	0.0631578947368421	.	59160001	59440000	#0000FF	1	0.125
chr2	59440001	59520000	B.2.1.1.2.1.2.2.2.1	0.2	.	59440001	59520000	#4848FF	1	0.25
chr2	59520001	59840000	B.2.2.1.2.1.2.1.2.1	0.0526315789473684	.	59520001	59840000	#0000FF	1	0.125
chr2	59840001	60320000	B.2.2.2.1.2.2.2	0.0126315789473684	.	59840001	60320000	#0000FF	1	0.125
chr2	60320001	60480000	B.2.2.1.1.1.1.2.1.2.1.1	0.108421052631579	.	60320001	60480000	#0000FF	1	0.125
chr2	60480001	60920000	B.2.1.2.1.1.2.2.1.2.1	0.165263157894737	.	60480001	60920000	#4848FF	1	0.25
chr2	60920001	61360000	A.2.1.1.2.1.1.1.1.2.2.1	0.698947368421053	.	60920001	61360000	#FF9191	1	0.75
chr2	61360001	61760000	A.1.1.1.2.1.2.1.2.2	0.970526315789474	.	61360001	61760000	#FF0000	1	1
chr2	61760001	62080000	A.2.1.2.2.1.1.2.2.2	0.626315789473684	.	61760001	62080000	#FF9191	1	0.75
chr2	62080001	62200000	A.2.1.1.2.1.1.2.1.2.2	0.691578947368421	.	62080001	62200000	#FF9191	1	0.75
chr2	62200001	62400000	A.2.2.2.2.1.2.2.2.1.1.1	0.507368421052632	.	62200001	62400000	#FFDADA	1	0.625
chr2	62400001	62560000	A.2.1.1.2.1.1.1.1.2.1	0.7	.	62400001	62560000	#FF9191	1	0.75
chr2	62560001	62720000	A.2.1.2.1.1.2.1.1.2.2	0.66	.	62560001	62720000	#FF9191	1	0.75
chr2	62720001	63040000	A.1.1.2.1.2.1.2.1.2	0.922105263157895	.	62720001	63040000	#FF0000	1	1
chr2	63040001	63320000	A.2.2.1.1.1.1.1.2.1	0.609473684210526	.	63040001	63320000	#FFDADA	1	0.625
chr2	63320001	63600000	B.1.2.2.2.2.2.2.2.1.2	0.253684210526316	.	63320001	63600000	#9191FF	1	0.375
chr2	63600001	64000000	B.1.1.1.2.1.1.2.1	0.451578947368421	.	63600001	64000000	#DADAFF	1	0.5
chr2	64000001	64240000	A.2.1.2.1.1.2.1.2.1.2	0.657894736842105	.	64000001	64240000	#FF9191	1	0.75
chr2	64240001	64400000	A.1.1.2.1.2.2.1.1.2.1.2	0.914736842105263	.	64240001	64400000	#FF0000	1	1
chr2	64400001	64760000	A.1.2.2.2.2.1.1.1.2	0.747368421052632	.	64400001	64760000	#FF4848	1	0.875
chr2	64760001	65080000	A.1.1.1.1.1.2	0.995789473684211	.	64760001	65080000	#FF0000	1	1
chr2	65080001	65400000	A.1.1.2.1.2.2.1.1.2.1.1	0.91578947368421	.	65080001	65400000	#FF0000	1	1
chr2	65400001	65680000	A.1.1.2.1.2.1.2.2.1	0.921052631578947	.	65400001	65680000	#FF0000	1	1
chr2	65680001	65840000	A.2.2.1.2.2.1.1.1.1.2	0.569473684210526	.	65680001	65840000	#FFDADA	1	0.625
chr2	65840001	66080000	B.2.1.1.2.1.2.1.1.2.2	0.207368421052632	.	65840001	66080000	#4848FF	1	0.25
chr2	66080001	66480000	B.2.2.1.2.1.2.1.2.2	0.0515789473684211	.	66080001	66480000	#0000FF	1	0.125
chr2	66480001	66640000	B.2.2.1.1.1.1.2.1.2.1.2	0.107368421052632	.	66480001	66640000	#0000FF	1	0.125
chr2	66640001	66800000	A.2.2.2.1.1.1.1	0.553684210526316	.	66640001	66800000	#FFDADA	1	0.625
chr2	66800001	67440000	B.2.2.1.2.1.2.1.1	0.0536842105263158	.	66800001	67440000	#0000FF	1	0.125
chr2	67440001	67600000	B.1.1.1.1.1.2.2.1.2.1	0.473684210526316	.	67440001	67600000	#DADAFF	1	0.5
chr2	67600001	67880000	B.1.1.2.2.1.2.1.2.1	0.395789473684211	.	67600001	67880000	#DADAFF	1	0.5
chr2	67880001	68040000	B.2.1.1.2.1.2.1.1.1.2	0.209473684210526	.	67880001	68040000	#4848FF	1	0.25
chr2	68040001	68360000	B.1.1.1.1.1.2.2.1.1	0.474736842105263	.	68040001	68360000	#DADAFF	1	0.5
chr2	68360001	68480000	A.1.2.1.1.2.1.1.2.2	0.855789473684211	.	68360001	68480000	#FF4848	1	0.875
chr2	68480001	68800000	A.2.2.2.2.1.2.2.2.2	0.504210526315789	.	68480001	68800000	#FFDADA	1	0.625
chr2	68800001	68960000	B.1.2.2.2.2.2.2.2.1.1.1	0.256842105263158	.	68800001	68960000	#9191FF	1	0.375
chr2	68960001	69160000	B.1.1.2.2.1.2.1.2.2	0.394736842105263	.	68960001	69160000	#DADAFF	1	0.5
chr2	69160001	69520000	A.1.2.1.1.2.1.1.2.1	0.856842105263158	.	69160001	69520000	#FF4848	1	0.875
chr2	69520001	69800000	A.1.1.1.2.2.2.2.1.1.2.2	0.948421052631579	.	69520001	69800000	#FF0000	1	1
chr2	69800001	70160000	A.1.1.1.1.2.1.1.1	0.994736842105263	.	69800001	70160000	#FF0000	1	1
chr2	70160001	70280000	A.1.2.2.2.2.2.2.2	0.737894736842105	.	70160001	70280000	#FF4848	1	0.875
chr2	70280001	70520000	A.1.1.1.2.2.2.2.1.1.2.1	0.949473684210526	.	70280001	70520000	#FF0000	1	1
chr2	70520001	70720000	A.2.1.2.1.1.2.1.1.1	0.662105263157895	.	70520001	70720000	#FF9191	1	0.75
chr2	70720001	70880000	A.1.2.1.1.2.2.2.1.1	0.845263157894737	.	70720001	70880000	#FF4848	1	0.875
chr2	70880001	71120000	B.1.2.1.1.2.1.2.1	0.367368421052632	.	70880001	71120000	#9191FF	1	0.375
chr2	71120001	71400000	A.2.1.2.2.1.1.2.1.2	0.628421052631579	.	71120001	71400000	#FF9191	1	0.75
chr2	71400001	71560000	B.1.1.2.1.1.2.1.2.1.1	0.424210526315789	.	71400001	71560000	#DADAFF	1	0.5
chr2	71560001	71760000	A.1.2.1.2.2.1.2.1.1.1	0.812631578947368	.	71560001	71760000	#FF4848	1	0.875
chr2	71760001	72200000	A.2.1.2.1.2.2.1.1.1.2.1	0.644210526315789	.	71760001	72200000	#FF9191	1	0.75
chr2	72200001	72360000	B.1.1.1.2.1.2.2.2	0.446315789473684	.	72200001	72360000	#DADAFF	1	0.5
chr2	72360001	72520000	A.2.1.1.2.1.1.2.1.1	0.693684210526316	.	72360001	72520000	#FF9191	1	0.75
chr2	72520001	72760000	A.2.2.2.2.1.2.2.2.1.1.2	0.506315789473684	.	72520001	72760000	#FFDADA	1	0.625
chr2	72760001	73240000	A.2.1.2.1.2.2.1.2.2	0.64	.	72760001	73240000	#FF9191	1	0.75
chr2	73240001	73520000	A.1.2.1.2.2.1.2.1.2.1	0.810526315789474	.	73240001	73520000	#FF4848	1	0.875
chr2	73520001	73680000	B.1.1.1.1.2.1.2.1.2	0.467368421052632	.	73520001	73680000	#DADAFF	1	0.5
chr2	73680001	73960000	A.2.2.2.2.1.2.2.2.1.2	0.505263157894737	.	73680001	73960000	#FFDADA	1	0.625
chr2	73960001	74240000	A.1.2.1.2.2.1.2.1.1.2	0.811578947368421	.	73960001	74240000	#FF4848	1	0.875
chr2	74240001	74480000	A.1.2.1.2.2.1.2.1.2.2	0.809473684210526	.	74240001	74480000	#FF4848	1	0.875
chr2	74480001	74600000	A.2.1.2.2.1.1.2.2.1	0.627368421052632	.	74480001	74600000	#FF9191	1	0.75
chr2	74600001	74760000	A.1.2.1.1.2.2.2.1.2	0.84421052631579	.	74600001	74760000	#FF4848	1	0.875
chr2	74760001	75160000	A.1.1.2.2.1.1.2.2.1	0.903157894736842	.	74760001	75160000	#FF0000	1	1
chr2	75160001	75320000	B.1.1.2.2.1.2.1.1.2.1	0.397894736842105	.	75160001	75320000	#DADAFF	1	0.5
chr2	75320001	75720000	B.1.2.2.2.2.2.2.2.1.1.2.1	0.255789473684211	.	75320001	75720000	#9191FF	1	0.375
chr2	75720001	75920000	A.1.2.1.2.1.1.1.1.2.2	0.837894736842105	.	75720001	75920000	#FF4848	1	0.875
chr2	75920001	76560000	B.2.2.2.1.2.1.2.1.1.2	0.0178947368421053	.	75920001	76560000	#0000FF	1	0.125
chr2	76560001	76680000	B.2.2.1.1.1.1.2.2.1.2	0.103157894736842	.	76560001	76680000	#0000FF	1	0.125
chr2	76680001	76840000	B.2.2.1.1.1.1.2.2.2	0.102105263157895	.	76680001	76840000	#0000FF	1	0.125
chr2	76840001	77120000	B.2.2.1.1.1.2.2.2.1	0.0957894736842105	.	76840001	77120000	#0000FF	1	0.125
chr2	77120001	77480000	B.2.1.1.2.1.2.2.1.1	0.202105263157895	.	77120001	77480000	#4848FF	1	0.25
chr2	77480001	77720000	B.2.1.1.2.1.1.1.2.1.1	0.217894736842105	.	77480001	77720000	#4848FF	1	0.25
chr2	77720001	77880000	B.1.1.1.2.1.1.2.2	0.450526315789474	.	77720001	77880000	#DADAFF	1	0.5
chr2	77880001	78000000	B.1.2.1.2.1.2.2.2	0.34	.	77880001	78000000	#9191FF	1	0.375
chr2	78000001	78280000	B.1.2.1.1.1.1.1.2.1.1	0.378947368421053	.	78000001	78280000	#9191FF	1	0.375
chr2	78280001	78880000	B.2.2.1.2.1.1.1.1.1	0.0663157894736842	.	78280001	78880000	#0000FF	1	0.125
chr2	78880001	79240000	B.2.2.2.1.2.1.2.1.2	0.0168421052631579	.	78880001	79240000	#0000FF	1	0.125
chr2	79240001	79400000	B.2.2.1.1.1.2.2.1	0.0968421052631579	.	79240001	79400000	#0000FF	1	0.125
chr2	79400001	79760000	B.2.2.1.1.1.2.2.2.2.2	0.0936842105263158	.	79400001	79760000	#0000FF	1	0.125
chr2	79760001	80040000	A.2.2.2.1.1.2.1.1.2	0.549473684210526	.	79760001	80040000	#FFDADA	1	0.625
chr2	80040001	80200000	B.2.1.1.2.1.1.1.1.1	0.22	.	80040001	80200000	#4848FF	1	0.25
chr2	80200001	80480000	B.2.2.1.1.1.2.2.2.2.1	0.0947368421052632	.	80200001	80480000	#0000FF	1	0.125
chr2	80480001	80760000	B.2.1.2.1.1.2.2.1.2.2	0.164210526315789	.	80480001	80760000	#4848FF	1	0.25
chr2	80760001	81080000	B.2.2.1.2.1.1.2.2	0.0547368421052632	.	80760001	81080000	#0000FF	1	0.125
chr2	81080001	81240000	B.2.1.1.2.1.2.2.1.2	0.201052631578947	.	81080001	81240000	#4848FF	1	0.25
chr2	81240001	81400000	B.2.2.1.1.1.1.2.1.2.2.2	0.105263157894737	.	81240001	81400000	#0000FF	1	0.125
chr2	81400001	81800000	B.2.1.2.1.1.1.1.1.1	0.184210526315789	.	81400001	81800000	#4848FF	1	0.25
chr2	81800001	82000000	B.1.2.2.2.1.1.1.2	0.289473684210526	.	81800001	82000000	#9191FF	1	0.375
chr2	82000001	82160000	B.1.2.2.2.2.2.2.1	0.257894736842105	.	82000001	82160000	#9191FF	1	0.375
chr2	82160001	82360000	B.2.1.2.1.1.1.1.2.1	0.182105263157895	.	82160001	82360000	#4848FF	1	0.25
chr2	82360001	82960000	B.2.2.2.1.2.1.1	0.02	.	82360001	82960000	#0000FF	1	0.125
chr2	82960001	83120000	B.1.1.1.1.1.2.2.1.2.2	0.472631578947368	.	82960001	83120000	#DADAFF	1	0.5
chr2	83120001	83400000	B.1.1.2.2.1.2.1.1.1	0.398947368421053	.	83120001	83400000	#DADAFF	1	0.5
chr2	83400001	84480000	B.2.2.2.2.2.1.2	0.00210526315789474	.	83400001	84480000	#0000FF	1	0.125
chr2	84480001	84640000	B.1.2.2.2.2.2.2.2.1.1.2.2	0.254736842105263	.	84480001	84640000	#9191FF	1	0.375
chr2	84640001	84760000	A.2.2.1.2.2.1.2.2.1	0.563157894736842	.	84640001	84760000	#FFDADA	1	0.625
chr2	84760001	85120000	B.1.2.1.1.1.1.1.2.1.2	0.377894736842105	.	84760001	85120000	#9191FF	1	0.375
chr2	85120001	85280000	A.1.1.2.1.2.2.2.1.2.1	0.909473684210526	.	85120001	85280000	#FF0000	1	1
chr2	85280001	85520000	B.1.1.1.1.2.1.2.2.2	0.464210526315789	.	85280001	85520000	#DADAFF	1	0.5
chr2	85520001	85600000	A.1.1.1.1.2.1.2.1.2	0.989473684210526	.	85520001	85600000	#FF0000	1	1
chr2	85640001	85760000	A.1.1.1.1.2.1.2.1.2	0.989473684210526	.	85640001	85760000	#FF0000	1	1
chr2	85760001	86080000	A.1.1.1.1.2.1.2.2	0.988421052631579	.	85760001	86080000	#FF0000	1	1
chr2	86080001	86440000	A.1.1.1.2.1.2.1.1.1.1	0.974736842105263	.	86080001	86440000	#FF0000	1	1
chr2	86440001	86600000	B.1.1.1.1.2.1.2.1.1	0.468421052631579	.	86440001	86600000	#DADAFF	1	0.5
chr2	86600001	86880000	A.2.1.1.1.2.1.2.2	0.712631578947368	.	86600001	86880000	#FF9191	1	0.75
chr2	86880001	87040000	A.2.2.2.2.1.1.1.2.1.2	0.518947368421053	.	86880001	87040000	#FFDADA	1	0.625
chr2	87040001	87160000	B.1.1.2.2.1.2.2.2.2	0.390526315789474	.	87040001	87160000	#DADAFF	1	0.5
chr2	87280001	87440000	B.1.1.2.2.1.2.2.2.1.2	0.391578947368421	.	87280001	87440000	#DADAFF	1	0.5
chr2	87440001	87600000	B.1.1.2.2.1.2.2.1	0.393684210526316	.	87440001	87600000	#DADAFF	1	0.5
chr2	87760001	88000000	A.2.1.1.2.1.1.2.1.2.1	0.692631578947368	.	87760001	88000000	#FF9191	1	0.75
chr2	88160001	88280000	B.1.1.2.2.1.2.2.2.1.1	0.392631578947368	.	88160001	88280000	#DADAFF	1	0.5
chr2	88280001	88560000	A.1.2.2.2.1.2.1.1.2	0.763157894736842	.	88280001	88560000	#FF4848	1	0.875
chr2	88560001	88840000	B.2.1.1.2.1.1.1.1.2	0.218947368421053	.	88560001	88840000	#4848FF	1	0.25
chr2	88840001	89000000	A.2.1.1.2.1.1.1.1.2.2.2	0.697894736842105	.	88840001	89000000	#FF9191	1	0.75
chr2	89000001	89280000	B.1.2.2.2.1.1.1.1	0.290526315789474	.	89000001	89280000	#9191FF	1	0.375
chr2	89280001	89640000	B.2.2.1.1.1.1.2.1.2.2.1	0.106315789473684	.	89280001	89640000	#0000FF	1	0.125
chr2	89880001	90120000	B.2.2.1.1.1.1.2.2.1.1	0.104210526315789	.	89880001	90120000	#0000FF	1	0.125
chr2	90120001	90280000	B.2.1.2.1.2.2.2.2.2	0.149473684210526	.	90120001	90280000	#4848FF	1	0.25
chr2	90400001	90480000	B.2.1.2.1.2.2.2.2.2	0.149473684210526	.	90400001	90480000	#4848FF	1	0.25
chr2	91640001	91760000	B.2.1.2.1.2.2.2.2.2	0.149473684210526	.	91640001	91760000	#4848FF	1	0.25
chr2	91760001	91920000	B.2.1.1.2.1.1.1.2.2	0.215789473684211	.	91760001	91920000	#4848FF	1	0.25
chr2	91920001	92000000	A.2.2.1.2.2.1.2.2.2	0.562105263157895	.	91920001	92000000	#FFDADA	1	0.625
chr2	92040001	92200000	B.2.1.2.1.2.2.2.1	0.151578947368421	.	92040001	92200000	#4848FF	1	0.25
chr2	92240001	92280000	B.2.1.2.1.2.2.2.1	0.151578947368421	.	92240001	92280000	#4848FF	1	0.25
chr2	92280001	92360000	B.1.2.1.1.1.1.1.2.2	0.376842105263158	.	92280001	92360000	#9191FF	1	0.375
chr2	95320001	95640000	B.2.2.1.2.2.1.1.1.1	0.0473684210526316	.	95320001	95640000	#0000FF	1	0.125
chr2	95640001	95880000	A.2.1.2.2.2.1.1.1.2	0.621052631578947	.	95640001	95880000	#FF9191	1	0.75
chr2	95880001	95960000	B.1.1.1.2.2.1.2	0.438947368421053	.	95880001	95960000	#DADAFF	1	0.5
chr2	95960001	96080000	A.2.2.1.2.2.2.2.2.2	0.554736842105263	.	95960001	96080000	#FFDADA	1	0.625
chr2	96120001	96280000	A.2.2.1.2.2.2.2.2.2	0.554736842105263	.	96120001	96280000	#FFDADA	1	0.625
chr2	96320001	96360000	A.2.2.1.2.2.2.2.2.2	0.554736842105263	.	96320001	96360000	#FFDADA	1	0.625
chr2	96360001	96520000	B.1.1.2.1.1.2.1.2.1.2	0.423157894736842	.	96360001	96520000	#DADAFF	1	0.5
chr2	96520001	96680000	A.2.1.2.1.2.2.1.1.1.2.2	0.643157894736842	.	96520001	96680000	#FF9191	1	0.75
chr2	96720001	96880000	A.2.1.2.1.2.2.1.1.1.2.2	0.643157894736842	.	96720001	96880000	#FF9191	1	0.75
chr2	96880001	97200000	A.1.1.2.1.2.2.1.1.1.2	0.916842105263158	.	96880001	97200000	#FF0000	1	1
chr2	97200001	97320000	A.1.2.1.1.2.1.2.1.1.1	0.854736842105263	.	97200001	97320000	#FF4848	1	0.875
chr2	97320001	97520000	A.1.2.2.1.1.1.2.1	0.8	.	97320001	97520000	#FF4848	1	0.875
chr2	97560001	97600000	A.2.2.1.1.1.1.2.1	0.607368421052632	.	97560001	97600000	#FFDADA	1	0.625
chr2	97640001	97880000	A.2.2.1.1.1.1.2.1	0.607368421052632	.	97640001	97880000	#FFDADA	1	0.625
chr2	97880001	97960000	B.1.1.1.1.2.1.2.2.1.1	0.466315789473684	.	97880001	97960000	#DADAFF	1	0.5
chr2	98000001	98040000	B.1.1.1.1.2.1.2.2.1.1	0.466315789473684	.	98000001	98040000	#DADAFF	1	0.5
chr2	98160001	98200000	B.1.1.1.1.2.1.2.2.1.1	0.466315789473684	.	98160001	98200000	#DADAFF	1	0.5
chr2	98200001	98320000	A.2.2.2.1.2.1.2.2.1	0.536842105263158	.	98200001	98320000	#FFDADA	1	0.625
chr2	98320001	98640000	A.2.2.1.2.2.2.2.2.1	0.55578947368421	.	98320001	98640000	#FFDADA	1	0.625
chr2	98640001	98840000	B.2.1.1.2.2.1.2	0.193684210526316	.	98640001	98840000	#4848FF	1	0.25
chr2	98840001	99040000	B.1.2.2.2.1.1.2.1	0.288421052631579	.	98840001	99040000	#9191FF	1	0.375
chr2	99040001	99280000	A.2.2.1.1.1.1.2.2.1.2	0.605263157894737	.	99040001	99280000	#FFDADA	1	0.625
chr2	99280001	99400000	B.1.1.1.1.1.1.2.2.1.2	0.484210526315789	.	99280001	99400000	#DADAFF	1	0.5
chr2	99400001	99480000	B.1.1.2.1.1.2.1.2.2	0.422105263157895	.	99400001	99480000	#DADAFF	1	0.5
chr2	99480001	99720000	B.1.2.1.1.1.2.2.1	0.370526315789474	.	99480001	99720000	#9191FF	1	0.375
chr2	99720001	99920000	A.2.2.1.1.1.1.2.2.2	0.604210526315789	.	99720001	99920000	#FFDADA	1	0.625
chr2	99920001	100120000	A.1.2.1.1.2.1.2.2.2.1.1	0.850526315789474	.	99920001	100120000	#FF4848	1	0.875
chr2	100160001	100400000	A.2.2.1.2.2.2.2.1.2	0.556842105263158	.	100160001	100400000	#FFDADA	1	0.625
chr2	100400001	100760000	A.1.1.1.2.2.2.1.1.2	0.953684210526316	.	100400001	100760000	#FF0000	1	1
chr2	100760001	100960000	A.2.1.2.1.2.2.2.2.2	0.632631578947368	.	100760001	100960000	#FF9191	1	0.75
chr2	100960001	101040000	A.2.2.2.2.1.1.1.2.1.1	0.52	.	100960001	101040000	#FFDADA	1	0.625
chr2	101040001	101160000	B.1.2.1.2.1.2.1.1.1.2	0.347368421052632	.	101040001	101160000	#9191FF	1	0.375
chr2	101160001	101360000	B.1.1.1.1.2.1.2.2.1.2	0.465263157894737	.	101160001	101360000	#DADAFF	1	0.5
chr2	101360001	101600000	A.2.1.2.1.2.2.2.2.1.1	0.634736842105263	.	101360001	101600000	#FF9191	1	0.75
chr2	101600001	101760000	A.1.1.2.1.2.2.2.2	0.906315789473684	.	101600001	101760000	#FF0000	1	1
chr2	101760001	101880000	A.1.1.2.2.1.1.2.1	0.904210526315789	.	101760001	101880000	#FF0000	1	1
chr2	101880001	102000000	A.1.1.2.1.2.2.2.1.1	0.910526315789474	.	101880001	102000000	#FF0000	1	1
chr2	102000001	102080000	A.2.1.2.2.1.1.1.1	0.631578947368421	.	102000001	102080000	#FF9191	1	0.75
chr2	102080001	102160000	A.2.1.1.2.1.1.2.2.2.1	0.689473684210526	.	102080001	102160000	#FF9191	1	0.75
chr2	102160001	102320000	A.2.1.1.2.1.1.2.2.1	0.690526315789474	.	102160001	102320000	#FF9191	1	0.75
chr2	102320001	102480000	A.1.1.1.2.2.2.1.1.1	0.954736842105263	.	102320001	102480000	#FF0000	1	1
chr2	102480001	102640000	A.2.1.2.2.1.1.1.2	0.630526315789474	.	102480001	102640000	#FF9191	1	0.75
chr2	102640001	102880000	A.1.1.1.2.1.1.1.2.2.1	0.978947368421053	.	102640001	102880000	#FF0000	1	1
chr2	102880001	103120000	A.2.2.2.1.2.1.1.1.1.1	0.546315789473684	.	102880001	103120000	#FFDADA	1	0.625
chr2	103120001	103400000	B.1.1.2.2.1.2.1.1.2.2	0.396842105263158	.	103120001	103400000	#DADAFF	1	0.5
chr2	103400001	103640000	B.1.2.2.2.1.1.2.2	0.287368421052632	.	103400001	103640000	#9191FF	1	0.375
chr2	103640001	103800000	B.1.2.2.2.1.2.2.1.2	0.283157894736842	.	103640001	103800000	#9191FF	1	0.375
chr2	103800001	104080000	B.2.2.1.1.2.2.1.2.1.1	0.0789473684210526	.	103800001	104080000	#0000FF	1	0.125
chr2	104080001	104280000	B.2.2.1.1.2.2.1.1.2.2	0.08	.	104080001	104280000	#0000FF	1	0.125
chr2	104280001	104480000	B.1.2.1.1.1.1.2.2	0.374736842105263	.	104280001	104480000	#9191FF	1	0.375
chr2	104480001	104800000	B.2.2.1.1.2.2.1.1.2.1.2	0.0810526315789474	.	104480001	104800000	#0000FF	1	0.125
chr2	104800001	105120000	B.2.2.2.1.1.1.1.1.2.1	0.0347368421052632	.	104800001	105120000	#0000FF	1	0.125
chr2	105120001	105200000	B.2.1.2.1.2.2.1.2.1	0.153684210526316	.	105120001	105200000	#4848FF	1	0.25
chr2	105200001	105360000	B.2.1.2.1.2.2.1.1.2	0.154736842105263	.	105200001	105360000	#4848FF	1	0.25
chr2	105360001	105640000	B.2.2.1.1.2.2.1.1.2.1.1.2	0.0821052631578947	.	105360001	105640000	#0000FF	1	0.125
chr2	105640001	105840000	B.1.2.1.1.1.1.1.1	0.38	.	105640001	105840000	#9191FF	1	0.375
chr2	105840001	106160000	A.1.1.2.1.2.2.2.1.2.2.1	0.908421052631579	.	105840001	106160000	#FF0000	1	1
chr2	106160001	106360000	B.1.2.2.2.1.2.2.2.2	0.28	.	106160001	106360000	#9191FF	1	0.375
chr2	106360001	106520000	B.1.1.1.1.1.2.2.2	0.471578947368421	.	106360001	106520000	#DADAFF	1	0.5
chr2	106520001	106720000	B.2.1.1.2.2.2.2.2.2.1	0.186315789473684	.	106520001	106720000	#4848FF	1	0.25
chr2	106720001	106840000	A.2.2.1.1.2.2.2.1.2	0.586315789473684	.	106720001	106840000	#FFDADA	1	0.625
chr2	106840001	107000000	B.2.1.1.2.2.2.1.1	0.192631578947368	.	106840001	107000000	#4848FF	1	0.25
chr2	107000001	107120000	B.1.2.1.2.1.2.1.2	0.344210526315789	.	107000001	107120000	#9191FF	1	0.375
chr2	107120001	107880000	B.2.2.2.2.1.2.1.1	0.00947368421052632	.	107120001	107880000	#0000FF	1	0.125
chr2	107880001	108040000	B.1.2.2.2.1.2.2.1.1	0.284210526315789	.	107880001	108040000	#9191FF	1	0.375
chr2	108040001	108480000	B.2.2.2.1.1.1.2.2.2	0.0294736842105263	.	108040001	108480000	#0000FF	1	0.125
chr2	108480001	108560000	B.1.2.2.2.1.2.1.2	0.285263157894737	.	108480001	108560000	#9191FF	1	0.375
chr2	108560001	108800000	B.2.2.1.1.2.2.1.2.1.2.1	0.0778947368421053	.	108560001	108800000	#0000FF	1	0.125
chr2	108800001	108920000	A.2.2.2.1.2.1.1.2.2	0.54	.	108800001	108920000	#FFDADA	1	0.625
chr2	108920001	109200000	A.1.1.2.1.2.1.2.1.1	0.923157894736842	.	108920001	109200000	#FF0000	1	1
chr2	109200001	109440000	A.1.1.2.1.2.2.2.1.2.2.2	0.907368421052632	.	109200001	109440000	#FF0000	1	1
chr2	109440001	110120000	B.2.1.1.2.2.1.1.2	0.194736842105263	.	109440001	110120000	#4848FF	1	0.25
chr2	110240001	110280000	B.2.1.1.2.2.1.1.2	0.194736842105263	.	110240001	110280000	#4848FF	1	0.25
chr2	110280001	110560000	A.1.2.2.1.1.1.1	0.801052631578947	.	110280001	110560000	#FF4848	1	0.875
chr2	110880001	111000000	A.1.2.2.1.1.1.1	0.801052631578947	.	110880001	111000000	#FF4848	1	0.875
chr2	111360001	111440000	A.2.1.1.1.1.1.1	0.736842105263158	.	111360001	111440000	#FF9191	1	0.75
chr2	111440001	111760000	A.2.2.2.1.2.1.2.1.2	0.537894736842105	.	111440001	111760000	#FFDADA	1	0.625
chr2	111760001	112040000	A.1.1.2.2.1.1.2.2.2.1	0.902105263157895	.	111760001	112040000	#FF0000	1	1
chr2	112040001	112200000	A.1.2.1.2.2.1.1.1	0.814736842105263	.	112040001	112200000	#FF4848	1	0.875
chr2	112240001	112280000	A.1.2.1.2.2.1.1.1	0.814736842105263	.	112240001	112280000	#FF4848	1	0.875
chr2	112280001	112560000	A.1.2.2.1.1.1.2.2	0.798947368421053	.	112280001	112560000	#FF4848	1	0.875
chr2	112600001	112880000	A.1.1.2.1.1.2.2.2	0.926315789473684	.	112600001	112880000	#FF0000	1	1
chr2	112880001	113120000	A.1.2.2.2.2.1.1.2	0.746315789473684	.	112880001	113120000	#FF4848	1	0.875
chr2	113160001	113520000	A.1.1.1.1.2.2.2.2	0.984210526315789	.	113160001	113520000	#FF0000	1	1
chr2	113520001	113720000	A.1.2.1.1.2.1.2.1.1.2	0.853684210526316	.	113520001	113720000	#FF4848	1	0.875
chr2	113720001	113960000	A.2.2.2.2.1.2.2.1.1	0.509473684210526	.	113720001	113960000	#FFDADA	1	0.625
chr2	113960001	114200000	A.1.2.1.1.2.1.2.2.2.1.2	0.849473684210526	.	113960001	114200000	#FF4848	1	0.875
chr2	114200001	114480000	A.2.2.1.2.2.1.2.1.1	0.565263157894737	.	114200001	114480000	#FFDADA	1	0.625
chr2	114480001	114720000	A.1.1.1.1.2.2.2.1	0.985263157894737	.	114480001	114720000	#FF0000	1	1
chr2	114720001	115040000	B.2.1.2.1.2.1.1.1	0.162105263157895	.	114720001	115040000	#4848FF	1	0.25
chr2	115040001	115200000	B.2.2.1.1.2.2.1.1.2.1.1.1	0.0831578947368421	.	115040001	115200000	#0000FF	1	0.125
chr2	115200001	115360000	B.2.1.2.1.2.1.2.2	0.156842105263158	.	115200001	115360000	#4848FF	1	0.25
chr2	115360001	115560000	B.2.2.1.1.2.2.1.2.1.2.2	0.0768421052631579	.	115360001	115560000	#0000FF	1	0.125
chr2	115560001	115760000	B.2.2.1.2.2.1.1.1.2	0.0463157894736842	.	115560001	115760000	#0000FF	1	0.125
chr2	115760001	116280000	B.2.2.2.2.1.2.2.2.1	0.00631578947368421	.	115760001	116280000	#0000FF	1	0.125
chr2	116280001	116440000	B.2.1.2.1.2.1.1.2.2	0.16	.	116280001	116440000	#4848FF	1	0.25
chr2	116440001	116640000	B.2.2.1.2.2.1.2.1.1	0.0442105263157895	.	116440001	116640000	#0000FF	1	0.125
chr2	116640001	116720000	B.2.1.2.1.2.2.1.2.2	0.152631578947368	.	116640001	116720000	#4848FF	1	0.25
chr2	116720001	117200000	B.2.2.2.1.2.2.1.2	0.0136842105263158	.	116720001	117200000	#0000FF	1	0.125
chr2	117200001	117320000	B.2.1.1.2.2.2.2.2.1	0.187368421052632	.	117200001	117320000	#4848FF	1	0.25
chr2	117320001	117560000	B.2.2.1.2.2.1.2.1.2.1	0.0431578947368421	.	117320001	117560000	#0000FF	1	0.125
chr2	117560001	117920000	B.2.2.2.1.1.1.2.2.1	0.0305263157894737	.	117560001	117920000	#0000FF	1	0.125
chr2	117920001	118240000	B.2.2.2.1.1.1.2.1	0.0315789473684211	.	117920001	118240000	#0000FF	1	0.125
chr2	118240001	118560000	B.2.2.1.2.2.1.2.1.2.2	0.0421052631578947	.	118240001	118560000	#0000FF	1	0.125
chr2	118560001	118960000	A.2.1.1.2.1.2.2.2.1	0.681052631578947	.	118560001	118960000	#FF9191	1	0.75
chr2	118960001	119200000	B.2.1.2.1.2.1.1.2.1	0.161052631578947	.	118960001	119200000	#4848FF	1	0.25
chr2	119200001	119400000	B.2.1.2.1.2.2.2.2.1	0.150526315789474	.	119200001	119400000	#4848FF	1	0.25
chr2	119400001	119600000	B.2.1.1.2.2.2.2.2.2.2	0.185263157894737	.	119400001	119600000	#4848FF	1	0.25
chr2	119600001	119920000	B.2.1.1.2.2.1.1.1	0.195789473684211	.	119600001	119920000	#4848FF	1	0.25
chr2	119920001	120160000	A.1.2.1.2.1.1.2.2.2.2	0.829473684210526	.	119920001	120160000	#FF4848	1	0.875
chr2	120160001	120440000	A.1.2.2.2.1.2.2.2.2.1.2	0.752631578947368	.	120160001	120440000	#FF4848	1	0.875
chr2	120440001	120960000	A.1.2.1.1.2.1.2.2.1	0.851578947368421	.	120440001	120960000	#FF4848	1	0.875
chr2	120960001	121200000	A.1.1.2.2.1.1.2.2.2.2	0.901052631578947	.	120960001	121200000	#FF0000	1	1
chr2	121200001	121320000	A.1.2.1.2.2.1.1.2	0.813684210526316	.	121200001	121320000	#FF4848	1	0.875
chr2	121320001	121520000	A.2.1.1.2.1.1.2.2.2.2	0.688421052631579	.	121320001	121520000	#FF9191	1	0.75
chr2	121520001	121600000	A.2.2.2.1.2.1.2.2.2.2	0.534736842105263	.	121520001	121600000	#FFDADA	1	0.625
chr2	121600001	121880000	A.2.1.2.2.1.2.1.2	0.624210526315789	.	121600001	121880000	#FF9191	1	0.75
chr2	121880001	122120000	A.2.2.1.2.2.2.2.1.1	0.557894736842105	.	121880001	122120000	#FFDADA	1	0.625
chr2	122120001	122520000	A.1.1.1.2.1.1.1.2.1	0.98	.	122120001	122520000	#FF0000	1	1
chr2	122520001	122920000	B.1.2.1.2.1.2.2.1.2	0.341052631578947	.	122520001	122920000	#9191FF	1	0.375
chr2	122920001	123200000	A.2.2.1.2.2.1.2.1.2	0.564210526315789	.	122920001	123200000	#FFDADA	1	0.625
chr2	123200001	123520000	A.1.2.1.1.2.1.2.1.2	0.852631578947368	.	123200001	123520000	#FF4848	1	0.875
chr2	123520001	123840000	B.1.2.1.2.2.2.1.1.2	0.332631578947368	.	123520001	123840000	#9191FF	1	0.375
chr2	123840001	124040000	B.2.1.1.1.1.2.1.2.1.1	0.242105263157895	.	123840001	124040000	#4848FF	1	0.25
chr2	124040001	124320000	B.2.1.1.2.2.2.2.1.2	0.188421052631579	.	124040001	124320000	#4848FF	1	0.25
chr2	124320001	124800000	B.2.2.2.1.1.1.1.1.2.2	0.0336842105263158	.	124320001	124800000	#0000FF	1	0.125
chr2	124800001	125080000	B.2.2.1.1.2.2.1.2.2	0.0757894736842105	.	124800001	125080000	#0000FF	1	0.125
chr2	125080001	125640000	B.2.2.2.1.2.2.1.1	0.0147368421052632	.	125080001	125640000	#0000FF	1	0.125
chr2	125640001	125800000	B.1.2.1.1.1.1.2.1	0.375789473684211	.	125640001	125800000	#9191FF	1	0.375
chr2	125800001	126240000	B.2.2.2.1.1.2.2.1.1.2	0.0242105263157895	.	125800001	126240000	#0000FF	1	0.125
chr2	126240001	126960000	B.2.2.2.2.2.1.1.2	0.00315789473684211	.	126240001	126960000	#0000FF	1	0.125
chr2	126960001	127360000	B.2.2.2.1.1.1.1.1.1	0.0357894736842105	.	126960001	127360000	#0000FF	1	0.125
chr2	127360001	127480000	B.1.1.2.2.2.1.1.1	0.389473684210526	.	127360001	127480000	#DADAFF	1	0.5
chr2	127480001	127800000	B.1.2.1.2.1.2.1.1.2.2	0.345263157894737	.	127480001	127800000	#9191FF	1	0.375
chr2	127800001	128040000	A.1.2.1.1.2.1.2.2.2.2	0.848421052631579	.	127800001	128040000	#FF4848	1	0.875
chr2	128040001	128280000	A.1.1.2.1.1.1.2.1	0.943157894736842	.	128040001	128280000	#FF0000	1	1
chr2	128280001	128440000	A.2.1.2.1.2.2.2.2.1.2	0.633684210526316	.	128280001	128440000	#FF9191	1	0.75
chr2	128440001	128600000	A.1.1.1.2.1.1.1.2.2.2	0.977894736842105	.	128440001	128600000	#FF0000	1	1
chr2	128600001	128960000	A.1.2.1.2.1.1.2.1.2.1	0.834736842105263	.	128600001	128960000	#FF4848	1	0.875
chr2	128960001	129120000	A.2.2.2.1.2.1.2.2.2.1	0.53578947368421	.	128960001	129120000	#FFDADA	1	0.625
chr2	129120001	129320000	B.1.2.2.2.1.2.2.2.1.1	0.282105263157895	.	129120001	129320000	#9191FF	1	0.375
chr2	129320001	129560000	B.2.1.2.1.2.1.2.1.1	0.158947368421053	.	129320001	129560000	#4848FF	1	0.25
chr2	129560001	129880000	B.2.2.2.1.1.2.2.1.2	0.0231578947368421	.	129560001	129880000	#0000FF	1	0.125
chr2	129880001	130520000	B.2.2.2.2.1.2.1.2	0.00842105263157895	.	129880001	130520000	#0000FF	1	0.125
chr2	130520001	130720000	B.1.2.2.2.1.2.2.2.1.2	0.281052631578947	.	130520001	130720000	#9191FF	1	0.375
chr2	130720001	130880000	B.1.2.2.2.1.2.1.1	0.286315789473684	.	130720001	130880000	#9191FF	1	0.375
chr2	130880001	131200000	A.2.2.2.1.2.1.1.2.1.2	0.541052631578947	.	130880001	131200000	#FFDADA	1	0.625
chr2	131200001	131240000	B.2.1.1.2.2.2.1.2.1	0.191578947368421	.	131200001	131240000	#4848FF	1	0.25
chr2	131320001	131520000	B.2.1.1.2.2.2.1.2.1	0.191578947368421	.	131320001	131520000	#4848FF	1	0.25
chr2	131520001	131640000	B.1.1.2.1.1.2.2.1	0.421052631578947	.	131520001	131640000	#DADAFF	1	0.5
chr2	131640001	131800000	B.2.1.1.2.2.2.1.2.2	0.190526315789474	.	131640001	131800000	#4848FF	1	0.25
chr2	131800001	131920000	A.1.2.2.2.1.2.2.2.2.2.2.2	0.749473684210526	.	131800001	131920000	#FF4848	1	0.875
chr2	131920001	132160000	B.2.1.2.1.2.2.1.1.1	0.155789473684211	.	131920001	132160000	#4848FF	1	0.25
chr2	132160001	132320000	A.2.2.2.2.1.1.2.2	0.513684210526316	.	132160001	132320000	#FFDADA	1	0.625
chr2	132320001	132400000	B.1.1.2.2.2.1.1.2	0.388421052631579	.	132320001	132400000	#DADAFF	1	0.5
chr2	132400001	132560000	A.2.2.2.1.2.1.1.2.1.1	0.542105263157895	.	132400001	132560000	#FFDADA	1	0.625
chr2	132560001	132760000	B.2.1.2.2.2.1.2.1.1	0.130526315789474	.	132560001	132760000	#4848FF	1	0.25
chr2	132800001	132920000	B.2.1.2.2.2.1.2.1.1	0.130526315789474	.	132800001	132920000	#4848FF	1	0.25
chr2	132920001	133080000	B.2.1.1.1.1.2.1.2.2.2	0.238947368421053	.	132920001	133080000	#4848FF	1	0.25
chr2	133080001	133280000	B.1.1.1.1.1.1.2.2.2.2	0.48	.	133080001	133280000	#DADAFF	1	0.5
chr2	133280001	133480000	B.1.1.1.1.1.1.2.2.2.1.1.1	0.483157894736842	.	133280001	133480000	#DADAFF	1	0.5
chr2	133480001	133920000	B.1.2.1.2.1.2.2.1.1.1	0.343157894736842	.	133480001	133920000	#9191FF	1	0.375
chr2	133920001	134160000	A.2.1.2.1.1.1.2.1.2.2	0.666315789473684	.	133920001	134160000	#FF9191	1	0.75
chr2	134160001	134400000	A.1.2.1.2.1.1.2.2.1	0.831578947368421	.	134160001	134400000	#FF4848	1	0.875
chr2	134400001	134640000	A.1.2.2.1.2.2.1.2	0.78	.	134400001	134640000	#FF4848	1	0.875
chr2	134640001	134880000	B.2.1.1.1.1.2.1.1	0.243157894736842	.	134640001	134880000	#4848FF	1	0.25
chr2	134880001	135040000	A.1.2.2.1.2.2.1.1	0.781052631578947	.	134880001	135040000	#FF4848	1	0.875
chr2	135040001	135240000	A.2.2.1.1.1.1.2.2.1.1	0.606315789473684	.	135040001	135240000	#FFDADA	1	0.625
chr2	135240001	135400000	B.1.2.1.2.1.2.1.1.2.1	0.346315789473684	.	135240001	135400000	#9191FF	1	0.375
chr2	135400001	135720000	A.1.2.1.2.1.1.2.2.2.1	0.830526315789474	.	135400001	135720000	#FF4848	1	0.875
chr2	135720001	135960000	A.1.2.2.2.1.2.2.2.2.2.2.1	0.750526315789474	.	135720001	135960000	#FF4848	1	0.875
chr2	135960001	136240000	B.1.1.1.2.2.1.1.2.2	0.44	.	135960001	136240000	#DADAFF	1	0.5
chr2	136240001	136560000	A.1.2.1.2.1.1.2.1.2.2.1	0.833684210526316	.	136240001	136560000	#FF4848	1	0.875
chr2	136560001	136760000	A.1.2.2.2.1.2.2.2.2.1.1	0.753684210526316	.	136560001	136760000	#FF4848	1	0.875
chr2	136760001	136920000	B.1.2.1.2.1.2.1.1.1.1	0.348421052631579	.	136760001	136920000	#9191FF	1	0.375
chr2	136920001	137200000	B.1.2.1.2.1.2.2.1.1.2	0.342105263157895	.	136920001	137200000	#9191FF	1	0.375
chr2	137200001	137360000	B.2.2.1.1.2.2.2.2.1.1	0.0694736842105263	.	137200001	137360000	#0000FF	1	0.125
chr2	137360001	137600000	B.2.2.1.1.2.2.2.2.1.2	0.068421052631579	.	137360001	137600000	#0000FF	1	0.125
chr2	137600001	137880000	B.2.1.1.2.2.2.2.1.1	0.189473684210526	.	137600001	137880000	#4848FF	1	0.25
chr2	137880001	138040000	A.2.1.2.2.2.2.2	0.611578947368421	.	137880001	138040000	#FF9191	1	0.75
chr2	138040001	138240000	B.2.1.2.2.2.1.1.2.2	0.131578947368421	.	138040001	138240000	#4848FF	1	0.25
chr2	138240001	138680000	B.2.2.1.2.2.1.1.2	0.0452631578947368	.	138240001	138680000	#0000FF	1	0.125
chr2	138680001	139000000	B.1.1.1.1.1.1.2.2.2.1.1.2	0.482105263157895	.	138680001	139000000	#DADAFF	1	0.5
chr2	139000001	139240000	A.2.2.1.1.2.2.2.2.1	0.585263157894737	.	139000001	139240000	#FFDADA	1	0.625
chr2	139240001	139480000	A.2.1.1.2.1.2.2.2.2	0.68	.	139240001	139480000	#FF9191	1	0.75
chr2	139480001	139680000	B.2.1.1.1.1.2.1.2.2.1	0.24	.	139480001	139680000	#4848FF	1	0.25
chr2	139680001	139840000	B.1.1.1.2.2.1.1.1.2	0.44421052631579	.	139680001	139840000	#DADAFF	1	0.5
chr2	139840001	140000000	B.2.1.1.1.1.2.1.2.1.2	0.241052631578947	.	139840001	140000000	#4848FF	1	0.25
chr2	140000001	140560000	B.2.2.2.2.1.2.2.2.2	0.00526315789473684	.	140000001	140560000	#0000FF	1	0.125
chr2	140560001	140640000	B.2.1.2.1.2.1.2.1.2	0.157894736842105	.	140560001	140640000	#4848FF	1	0.25
chr2	140640001	141000000	B.2.2.2.1.1.2.2.2.1	0.0221052631578947	.	140640001	141000000	#0000FF	1	0.125
chr2	141000001	141200000	B.2.2.1.1.2.2.1.1.1	0.0842105263157895	.	141000001	141200000	#0000FF	1	0.125
chr2	141200001	141440000	B.1.1.1.2.2.1.1.1.1	0.445263157894737	.	141200001	141440000	#DADAFF	1	0.5
chr2	141440001	141720000	B.2.2.1.1.2.2.2.1.1.2	0.0736842105263158	.	141440001	141720000	#0000FF	1	0.125
chr2	141720001	141800000	B.2.1.2.2.2.1.1.2.1	0.132631578947368	.	141720001	141800000	#4848FF	1	0.25
chr2	141800001	142000000	B.2.2.1.2.2.1.2.2.2	0.04	.	141800001	142000000	#0000FF	1	0.125
chr2	142000001	142280000	B.2.2.2.1.1.2.2.1.1.1	0.0252631578947368	.	142000001	142280000	#0000FF	1	0.125
chr2	142280001	142360000	B.2.1.2.2.2.1.2.1.2	0.129473684210526	.	142280001	142360000	#4848FF	1	0.25
chr2	142360001	142640000	B.2.2.2.1.1.2.2.2.2	0.0210526315789474	.	142360001	142640000	#0000FF	1	0.125
chr2	142640001	142920000	B.2.2.2.1.1.2.1.2.2	0.0263157894736842	.	142640001	142920000	#0000FF	1	0.125
chr2	142920001	143200000	B.2.2.2.1.1.2.1.2.1	0.0273684210526316	.	142920001	143200000	#0000FF	1	0.125
chr2	143200001	143400000	B.2.2.2.1.1.1.1.2	0.0326315789473684	.	143200001	143400000	#0000FF	1	0.125
chr2	143400001	143480000	B.1.2.2.1.1.1.2.2.2	0.318947368421053	.	143400001	143480000	#9191FF	1	0.375
chr2	143480001	143800000	B.1.2.2.1.1.1.2.1.2	0.321052631578947	.	143480001	143800000	#9191FF	1	0.375
chr2	143800001	143960000	B.1.2.2.1.1.1.2.2.1	0.32	.	143800001	143960000	#9191FF	1	0.375
chr2	143960001	144160000	B.2.1.1.1.2.1.2.1.2.1	0.229473684210526	.	143960001	144160000	#4848FF	1	0.25
chr2	144160001	144680000	A.2.2.2.1.2.1.1.1.2.2	0.543157894736842	.	144160001	144680000	#FFDADA	1	0.625
chr2	144680001	144840000	A.2.2.1.2.1.2.2.2.2	0.571578947368421	.	144680001	144840000	#FFDADA	1	0.625
chr2	144840001	145080000	A.1.2.1.1.1.1.2.1.1.2	0.868421052631579	.	144840001	145080000	#FF4848	1	0.875
chr2	145080001	145280000	A.1.1.1.2.1.1.1.1.2	0.981052631578947	.	145080001	145280000	#FF0000	1	1
chr2	145280001	145480000	A.1.2.1.2.1.1.2.1.1	0.835789473684211	.	145280001	145480000	#FF4848	1	0.875
chr2	145480001	145760000	A.2.1.2.1.1.1.2.1.2.1	0.667368421052632	.	145480001	145760000	#FF9191	1	0.75
chr2	145760001	145880000	A.1.2.2.1.2.2.2.1.1.1	0.778947368421053	.	145760001	145880000	#FF4848	1	0.875
chr2	145880001	146040000	A.2.2.1.1.2.2.1.1.1.1.1	0.595789473684211	.	145880001	146040000	#FFDADA	1	0.625
chr2	146040001	146360000	A.2.2.1.1.2.2.1.2.1	0.589473684210526	.	146040001	146360000	#FFDADA	1	0.625
chr2	146360001	146560000	A.1.2.2.2.1.2.2.2.1.2.2	0.754736842105263	.	146360001	146560000	#FF4848	1	0.875
chr2	146560001	146800000	B.1.1.1.2.2.1.1.2.1.2	0.441052631578947	.	146560001	146800000	#DADAFF	1	0.5
chr2	146800001	146960000	B.1.2.1.2.2.2.1.2	0.331578947368421	.	146800001	146960000	#9191FF	1	0.375
chr2	146960001	147080000	B.1.1.1.2.2.1.1.2.1.1.1	0.443157894736842	.	146960001	147080000	#DADAFF	1	0.5
chr2	147080001	147280000	B.1.1.2.2.2.2.2.2.1	0.382105263157895	.	147080001	147280000	#DADAFF	1	0.5
chr2	147280001	147440000	A.2.2.1.1.2.2.2.2.2.2	0.582105263157895	.	147280001	147440000	#FFDADA	1	0.625
chr2	147440001	147840000	B.2.2.1.1.2.2.2.1.2.1.2	0.071578947368421	.	147440001	147840000	#0000FF	1	0.125
chr2	147840001	148000000	B.1.2.2.1.2.1.1.1	0.304210526315789	.	147840001	148000000	#9191FF	1	0.375
chr2	148000001	148200000	B.2.1.2.2.2.1.1.1.1.1	0.135789473684211	.	148000001	148200000	#4848FF	1	0.25
chr2	148200001	148760000	B.2.1.1.1.1.2.2.2.1.1	0.235789473684211	.	148200001	148760000	#4848FF	1	0.25
chr2	148760001	149080000	A.1.2.1.1.1.1.2.1.1.1	0.869473684210526	.	148760001	149080000	#FF4848	1	0.875
chr2	149080001	149400000	B.1.1.1.1.1.1.2.2.2.1.2	0.481052631578947	.	149080001	149400000	#DADAFF	1	0.5
chr2	149400001	149600000	A.2.1.2.1.1.1.2.1.1.1	0.669473684210526	.	149400001	149600000	#FF9191	1	0.75
chr2	149600001	149720000	B.2.1.1.1.1.1.2.2.2	0.244210526315789	.	149600001	149720000	#4848FF	1	0.25
chr2	149760001	149880000	B.2.1.1.1.1.1.2.2.2	0.244210526315789	.	149760001	149880000	#4848FF	1	0.25
chr2	149880001	150160000	B.2.2.1.2.2.1.2.2.1	0.0410526315789474	.	149880001	150160000	#0000FF	1	0.125
chr2	150160001	150400000	B.2.1.2.2.2.1.1.1.2	0.133684210526316	.	150160001	150400000	#4848FF	1	0.25
chr2	150400001	150720000	A.2.2.1.2.1.2.2.2.1	0.572631578947368	.	150400001	150720000	#FFDADA	1	0.625
chr2	150720001	150920000	A.2.2.2.1.2.1.1.1.1.2	0.545263157894737	.	150720001	150920000	#FFDADA	1	0.625
chr2	150920001	151080000	A.1.2.1.1.1.1.2.1.2	0.867368421052632	.	150920001	151080000	#FF4848	1	0.875
chr2	151080001	151240000	A.1.2.2.1.2.2.2.1.1.2	0.777894736842105	.	151080001	151240000	#FF4848	1	0.875
chr2	151240001	151440000	A.1.1.2.2.1.1.1	0.905263157894737	.	151240001	151440000	#FF0000	1	1
chr2	151440001	151760000	B.1.2.1.2.2.2.1.1.1	0.333684210526316	.	151440001	151760000	#9191FF	1	0.375
chr2	151760001	152120000	B.2.1.1.1.2.2.2.1	0.222105263157895	.	151760001	152120000	#4848FF	1	0.25
chr2	152120001	152360000	A.1.2.1.2.1.1.2.1.2.2.2	0.832631578947368	.	152120001	152360000	#FF4848	1	0.875
chr2	152360001	152600000	B.1.2.2.1.2.1.1.2	0.303157894736842	.	152360001	152600000	#9191FF	1	0.375
chr2	152600001	152720000	B.1.1.1.1.1.1.2.2.1.1	0.485263157894737	.	152600001	152720000	#DADAFF	1	0.5
chr2	152720001	152960000	B.1.2.1.2.2.2.2.1	0.330526315789474	.	152720001	152960000	#9191FF	1	0.375
chr2	152960001	153200000	A.2.1.2.1.1.1.2.2.2.1	0.664210526315789	.	152960001	153200000	#FF9191	1	0.75
chr2	153200001	153440000	A.1.1.1.1.1.1.1.1	1	.	153200001	153440000	#FF0000	1	1
chr2	153440001	153600000	A.1.1.2.1.1.2.2.1.2	0.927368421052632	.	153440001	153600000	#FF0000	1	1
chr2	153600001	154000000	B.2.2.1.1.2.2.2.1.2.2	0.0705263157894737	.	153600001	154000000	#0000FF	1	0.125
chr2	154000001	154200000	B.2.2.1.1.2.2.2.2.2	0.0673684210526316	.	154000001	154200000	#0000FF	1	0.125
chr2	154200001	154360000	B.2.1.1.1.1.2.2.2.2	0.233684210526316	.	154200001	154360000	#4848FF	1	0.25
chr2	154360001	154800000	B.2.2.2.2.2.1.1.1	0.00421052631578947	.	154360001	154800000	#0000FF	1	0.125
chr2	154800001	154960000	B.2.2.1.1.2.2.2.1.1.1	0.0747368421052632	.	154800001	154960000	#0000FF	1	0.125
chr2	154960001	156000000	B.2.2.2.2.2.2	0.00105263157894737	.	154960001	156000000	#0000FF	1	0.125
chr2	156000001	156200000	B.2.2.1.1.2.2.2.1.2.1.1	0.0726315789473684	.	156000001	156200000	#0000FF	1	0.125
chr2	156200001	156320000	B.2.1.2.2.2.1.2.2	0.128421052631579	.	156200001	156320000	#4848FF	1	0.25
chr2	156320001	157000000	B.2.2.2.2.1.2.2.1	0.00736842105263158	.	156320001	157000000	#0000FF	1	0.125
chr2	157000001	157200000	B.2.1.1.1.2.1.2.1.2.2	0.228421052631579	.	157000001	157200000	#4848FF	1	0.25
chr2	157200001	157440000	A.2.1.1.1.2.2.2.2.2	0.702105263157895	.	157200001	157440000	#FF9191	1	0.75
chr2	157440001	157720000	B.2.1.2.2.2.1.1.1.1.2	0.134736842105263	.	157440001	157720000	#4848FF	1	0.25
chr2	157720001	158000000	B.1.2.1.2.2.2.2.2.1.2.2	0.327368421052632	.	157720001	158000000	#9191FF	1	0.375
chr2	158000001	158120000	A.2.2.1.1.2.2.2.2.2.1.1	0.58421052631579	.	158000001	158120000	#FFDADA	1	0.625
chr2	158120001	158600000	B.2.1.2.2.1.1.1.1	0.148421052631579	.	158120001	158600000	#4848FF	1	0.25
chr2	158600001	158760000	A.1.2.2.2.1.2.2.2.1.1	0.756842105263158	.	158600001	158760000	#FF4848	1	0.875
chr2	158760001	158880000	B.1.2.2.1.2.1.2.1.2.1	0.301052631578947	.	158760001	158880000	#9191FF	1	0.375
chr2	158880001	159040000	A.2.2.2.2.2.2.2.1	0.493684210526316	.	158880001	159040000	#FFDADA	1	0.625
chr2	159040001	159280000	B.1.2.2.1.2.1.2.2.1	0.298947368421053	.	159040001	159280000	#9191FF	1	0.375
chr2	159280001	159520000	A.1.2.1.2.1.2.1.2.2.2	0.82421052631579	.	159280001	159520000	#FF4848	1	0.875
chr2	159520001	159720000	B.1.1.1.1.1.1.1.1.2	0.489473684210526	.	159520001	159720000	#DADAFF	1	0.5
chr2	159720001	160040000	A.1.1.1.2.2.1.2.1.2	0.958947368421053	.	159720001	160040000	#FF0000	1	1
chr2	160040001	160160000	A.1.2.1.1.1.1.1.1.2	0.872631578947368	.	160040001	160160000	#FF4848	1	0.875
chr2	160160001	160480000	A.1.1.2.1.1.2.2.1.1.1	0.930526315789474	.	160160001	160480000	#FF0000	1	1
chr2	160480001	160680000	A.1.2.1.1.1.2.2.1	0.862105263157895	.	160480001	160680000	#FF4848	1	0.875
chr2	160680001	161000000	A.2.1.2.1.2.2.2.1.2.1.2	0.636842105263158	.	160680001	161000000	#FF9191	1	0.75
chr2	161000001	161200000	A.1.1.1.2.1.1.1.1.1.1	0.983157894736842	.	161000001	161200000	#FF0000	1	1
chr2	161200001	161360000	A.1.1.2.1.1.1.2.2.2	0.941052631578947	.	161200001	161360000	#FF0000	1	1
chr2	161360001	161760000	A.2.1.1.2.1.2.1.1.1	0.687368421052632	.	161360001	161760000	#FF9191	1	0.75
chr2	161760001	161920000	A.2.1.2.1.2.2.2.1.1	0.638947368421053	.	161760001	161920000	#FF9191	1	0.75
chr2	161920001	162040000	A.1.2.1.1.1.1.2.2	0.866315789473684	.	161920001	162040000	#FF4848	1	0.875
chr2	162040001	162280000	A.1.2.1.2.1.2.1.2.2.1	0.825263157894737	.	162040001	162280000	#FF4848	1	0.875
chr2	162280001	162480000	B.2.1.1.1.1.2.2.1.1	0.237894736842105	.	162280001	162480000	#4848FF	1	0.25
chr2	162480001	162840000	B.1.2.1.2.2.2.2.2.1.2.1	0.328421052631579	.	162480001	162840000	#9191FF	1	0.375
chr2	162840001	163000000	A.1.1.2.2.2.2.1.1.2.2	0.882105263157895	.	162840001	163000000	#FF0000	1	1
chr2	163000001	163240000	A.2.2.1.1.2.2.2.2.2.1.2	0.583157894736842	.	163000001	163240000	#FFDADA	1	0.625
chr2	163240001	163480000	B.2.2.1.2.2.2.2.2	0.0368421052631579	.	163240001	163480000	#0000FF	1	0.125
chr2	163480001	163720000	B.2.2.1.2.2.2.2.1	0.0378947368421053	.	163480001	163720000	#0000FF	1	0.125
chr2	163720001	164000000	B.1.2.2.1.1.1.2.1.1	0.322105263157895	.	163720001	164000000	#9191FF	1	0.375
chr2	164000001	164200000	A.2.2.1.1.2.2.1.1.1.1.2	0.594736842105263	.	164000001	164200000	#FFDADA	1	0.625
chr2	164200001	164480000	A.1.2.2.2.1.2.2.2.1.2.1	0.755789473684211	.	164200001	164480000	#FF4848	1	0.875
chr2	164480001	164640000	A.1.1.1.2.2.1.2.2.2.1	0.956842105263158	.	164480001	164640000	#FF0000	1	1
chr2	164640001	164960000	A.1.2.1.2.1.2.1.1	0.828421052631579	.	164640001	164960000	#FF4848	1	0.875
chr2	164960001	165360000	A.2.2.2.1.2.2.2.2.2	0.524210526315789	.	164960001	165360000	#FFDADA	1	0.625
chr2	165360001	165880000	A.1.1.1.1.2.2.1.1	0.987368421052632	.	165360001	165880000	#FF0000	1	1
chr2	165880001	166080000	B.1.1.2.1.1.1.2.2.1	0.427368421052632	.	165880001	166080000	#DADAFF	1	0.5
chr2	166080001	166280000	B.2.1.1.1.1.1.2.2.1.1.2	0.246315789473684	.	166080001	166280000	#4848FF	1	0.25
chr2	166280001	166680000	B.1.2.2.1.2.1.2.1.2.2	0.3	.	166280001	166680000	#9191FF	1	0.375
chr2	166680001	166840000	A.2.2.2.1.2.1.1.1.2.1	0.544210526315789	.	166680001	166840000	#FFDADA	1	0.625
chr2	166840001	167040000	B.2.1.1.1.1.1.2.2.1.1.1	0.247368421052632	.	166840001	167040000	#4848FF	1	0.25
chr2	167040001	167320000	B.1.2.2.1.1.1.1.1.2	0.324210526315789	.	167040001	167320000	#9191FF	1	0.375
chr2	167320001	167520000	B.2.1.1.1.1.1.2.2.1.2	0.245263157894737	.	167320001	167520000	#4848FF	1	0.25
chr2	167520001	167800000	B.2.1.2.2.2.2.1.2.2	0.122105263157895	.	167520001	167800000	#4848FF	1	0.25
chr2	167800001	167960000	B.2.1.1.1.1.2.2.1.2	0.236842105263158	.	167800001	167960000	#4848FF	1	0.25
chr2	167960001	168200000	B.1.1.1.1.1.1.1.1.1.1	0.491578947368421	.	167960001	168200000	#DADAFF	1	0.5
chr2	168200001	168600000	B.1.1.2.1.1.1.2.2.2	0.426315789473684	.	168200001	168600000	#DADAFF	1	0.5
chr2	168600001	168720000	A.2.1.2.1.1.1.2.1.1.2	0.668421052631579	.	168600001	168720000	#FF9191	1	0.75
chr2	168720001	169000000	A.2.1.2.1.1.1.2.2.1	0.665263157894737	.	168720001	169000000	#FF9191	1	0.75
chr2	169000001	169120000	A.1.2.1.2.1.2.1.2.1.2	0.826315789473684	.	169000001	169120000	#FF4848	1	0.875
chr2	169120001	169320000	B.1.2.2.1.2.1.2.2.2	0.297894736842105	.	169120001	169320000	#9191FF	1	0.375
chr2	169320001	169720000	B.2.1.1.1.1.1.2.1.2	0.248421052631579	.	169320001	169720000	#4848FF	1	0.25
chr2	169720001	169840000	B.1.1.1.1.1.1.1.2	0.488421052631579	.	169720001	169840000	#DADAFF	1	0.5
chr2	169840001	170000000	A.2.1.1.1.2.2.2.1.1.1	0.708421052631579	.	169840001	170000000	#FF9191	1	0.75
chr2	170000001	170360000	B.2.2.1.1.2.1.2.2.1	0.0863157894736842	.	170000001	170360000	#0000FF	1	0.125
chr2	170360001	170600000	A.1.2.1.2.1.2.1.2.1.1	0.827368421052632	.	170360001	170600000	#FF4848	1	0.875
chr2	170600001	170720000	A.2.1.1.1.1.1.2.1	0.735789473684211	.	170600001	170720000	#FF9191	1	0.75
chr2	170720001	171040000	A.2.2.1.2.1.2.1.2.1	0.575789473684211	.	170720001	171040000	#FFDADA	1	0.625
chr2	171040001	171280000	B.2.1.1.1.1.2.2.2.1.2	0.234736842105263	.	171040001	171280000	#4848FF	1	0.25
chr2	171280001	171560000	B.1.2.1.1.2.1.1	0.368421052631579	.	171280001	171560000	#9191FF	1	0.375
chr2	171560001	171760000	A.2.2.1.1.2.2.2.1.1	0.587368421052632	.	171560001	171760000	#FFDADA	1	0.625
chr2	171760001	172040000	A.1.1.2.1.1.2.2.1.1.2.2	0.928421052631579	.	171760001	172040000	#FF0000	1	1
chr2	172040001	172320000	A.2.1.1.1.1.2.2.2.2	0.718947368421053	.	172040001	172320000	#FF9191	1	0.75
chr2	172320001	172520000	B.1.1.2.1.1.2.1.1	0.425263157894737	.	172320001	172520000	#DADAFF	1	0.5
chr2	172520001	172800000	A.1.1.2.2.2.2.1.1.1	0.884210526315789	.	172520001	172800000	#FF0000	1	1
chr2	172800001	172960000	A.1.2.1.2.2.2.1.1.1	0.806315789473684	.	172800001	172960000	#FF4848	1	0.875
chr2	172960001	173160000	A.2.1.2.1.2.2.2.1.2.1.1	0.637894736842105	.	172960001	173160000	#FF9191	1	0.75
chr2	173160001	173640000	A.2.2.1.2.1.2.1.1.1	0.577894736842105	.	173160001	173640000	#FFDADA	1	0.625
chr2	173640001	173880000	B.1.1.1.1.2.2.2.1.2	0.46	.	173640001	173880000	#DADAFF	1	0.5
chr2	173880001	174080000	A.1.1.1.2.2.1.2.1.1	0.96	.	173880001	174080000	#FF0000	1	1
chr2	174080001	174240000	A.2.2.1.2.1.2.1.1.2	0.576842105263158	.	174080001	174240000	#FFDADA	1	0.625
chr2	174240001	174560000	A.1.2.2.2.1.2.2.1.2.1.2	0.758947368421053	.	174240001	174560000	#FF4848	1	0.875
chr2	174560001	174720000	A.2.2.2.2.1.2.1.1	0.512631578947368	.	174560001	174720000	#FFDADA	1	0.625
chr2	174720001	174920000	A.1.1.2.1.1.2.1.1.1.2	0.937894736842105	.	174720001	174920000	#FF0000	1	1
chr2	174920001	175160000	A.1.1.2.1.1.1.1.1	0.945263157894737	.	174920001	175160000	#FF0000	1	1
chr2	175160001	175320000	A.1.2.2.2.1.2.2.1.2.2	0.757894736842105	.	175160001	175320000	#FF4848	1	0.875
chr2	175320001	175520000	A.1.2.2.2.1.2.2.1.1	0.761052631578947	.	175320001	175520000	#FF4848	1	0.875
chr2	175520001	175640000	A.1.2.2.2.1.2.2.1.2.1.1	0.76	.	175520001	175640000	#FF4848	1	0.875
chr2	175640001	175840000	A.1.1.2.1.1.2.2.1.1.2.1	0.929473684210526	.	175640001	175840000	#FF0000	1	1
chr2	175840001	176080000	A.1.1.1.2.2.1.2.2.2.2	0.955789473684211	.	175840001	176080000	#FF0000	1	1
chr2	176080001	176280000	B.1.1.2.1.1.2.2.2	0.42	.	176080001	176280000	#DADAFF	1	0.5
chr2	176280001	176520000	B.2.2.1.1.2.1.2.1.1	0.0884210526315789	.	176280001	176520000	#0000FF	1	0.125
chr2	176520001	176920000	B.2.1.1.1.1.1.2.1.1	0.249473684210526	.	176520001	176920000	#4848FF	1	0.25
chr2	176920001	177240000	A.1.2.2.2.1.2.2.2.2.2.1	0.751578947368421	.	176920001	177240000	#FF4848	1	0.875
chr2	177240001	177520000	A.1.2.2.1.2.2.2.2	0.77578947368421	.	177240001	177520000	#FF4848	1	0.875
chr2	177520001	177840000	B.2.1.2.2.2.2.2.2.1	0.118947368421053	.	177520001	177840000	#4848FF	1	0.25
chr2	177840001	178040000	B.1.2.2.1.2.1.2.1.1	0.302105263157895	.	177840001	178040000	#9191FF	1	0.375
chr2	178040001	178200000	A.1.1.2.1.1.1.2.2.1	0.942105263157895	.	178040001	178200000	#FF0000	1	1
chr2	178200001	178440000	A.1.1.1.2.2.1.2.2.1	0.957894736842105	.	178200001	178440000	#FF0000	1	1
chr2	178440001	178680000	A.2.1.2.1.1.1.2.2.2.2	0.663157894736842	.	178440001	178680000	#FF9191	1	0.75
chr2	178680001	178840000	B.2.1.1.1.2.1.2.1.1	0.230526315789474	.	178680001	178840000	#4848FF	1	0.25
chr2	178840001	179040000	A.2.2.1.2.1.2.1.2.2	0.574736842105263	.	178840001	179040000	#FFDADA	1	0.625
chr2	179040001	179160000	A.2.1.2.1.1.1.1.1	0.672631578947368	.	179040001	179160000	#FF9191	1	0.75
chr2	179160001	179400000	A.2.1.1.1.2.2.2.1.2.1	0.706315789473684	.	179160001	179400000	#FF9191	1	0.75
chr2	179400001	179960000	B.2.2.1.1.2.1.2.1.2	0.0873684210526316	.	179400001	179960000	#0000FF	1	0.125
chr2	179960001	180160000	A.2.2.1.1.2.2.1.1.2.1.1	0.592631578947368	.	179960001	180160000	#FFDADA	1	0.625
chr2	180160001	180280000	B.1.2.1.2.2.2.2.2.2	0.326315789473684	.	180160001	180280000	#9191FF	1	0.375
chr2	180280001	180600000	A.2.1.1.1.2.2.2.2.1	0.703157894736842	.	180280001	180600000	#FF9191	1	0.75
chr2	180600001	180920000	B.1.2.1.2.2.2.2.2.1.1	0.329473684210526	.	180600001	180920000	#9191FF	1	0.375
chr2	180920001	181040000	B.1.2.1.2.2.1.1.2.1	0.337894736842105	.	180920001	181040000	#9191FF	1	0.375
chr2	181040001	181280000	B.1.2.2.1.1.2.2.1.1	0.308421052631579	.	181040001	181280000	#9191FF	1	0.375
chr2	181280001	181480000	B.1.1.1.2.2.1.1.2.1.1.2	0.442105263157895	.	181280001	181480000	#DADAFF	1	0.5
chr2	181480001	181640000	A.2.1.2.2.2.2.1.2	0.612631578947368	.	181480001	181640000	#FF9191	1	0.75
chr2	181640001	181840000	B.1.1.2.2.2.2.2.2.2	0.381052631578947	.	181640001	181840000	#DADAFF	1	0.5
chr2	181840001	181960000	A.2.1.1.1.2.2.2.1.1.2	0.707368421052632	.	181840001	181960000	#FF9191	1	0.75
chr2	181960001	182440000	B.2.1.1.1.2.2.2.2	0.221052631578947	.	181960001	182440000	#4848FF	1	0.25
chr2	182440001	182600000	B.1.2.2.1.1.1.1.1.1	0.325263157894737	.	182440001	182600000	#9191FF	1	0.375
chr2	182600001	182840000	A.2.2.1.1.2.2.1.1.2.2	0.590526315789474	.	182600001	182840000	#FFDADA	1	0.625
chr2	182840001	183120000	B.1.2.2.1.1.1.1.2	0.323157894736842	.	182840001	183120000	#9191FF	1	0.375
chr2	183120001	183280000	A.2.2.1.1.2.2.1.1.2.1.2	0.591578947368421	.	183120001	183280000	#FFDADA	1	0.625
chr2	183280001	183480000	B.1.1.1.1.1.1.1.1.1.2	0.490526315789474	.	183280001	183480000	#DADAFF	1	0.5
chr2	183480001	183600000	A.2.2.2.1.2.2.1.1	0.533684210526316	.	183480001	183600000	#FFDADA	1	0.625
chr2	183600001	183760000	A.2.2.2.1.2.2.1.2	0.532631578947368	.	183600001	183760000	#FFDADA	1	0.625
chr2	183760001	183920000	A.1.1.2.2.2.2.1.1.2.1	0.883157894736842	.	183760001	183920000	#FF0000	1	1
chr2	183920001	184080000	A.2.1.1.1.2.2.2.1.2.2.2	0.70421052631579	.	183920001	184080000	#FF9191	1	0.75
chr2	184080001	184360000	B.2.1.2.2.1.1.1.2.1	0.147368421052632	.	184080001	184360000	#4848FF	1	0.25
chr2	184360001	184800000	B.2.2.2.1.1.2.1.1	0.0284210526315789	.	184360001	184800000	#0000FF	1	0.125
chr2	184800001	185080000	B.2.1.2.2.2.2.1.2.1.2	0.123157894736842	.	184800001	185080000	#4848FF	1	0.25
chr2	185080001	185480000	B.2.1.2.2.1.1.2	0.145263157894737	.	185080001	185480000	#4848FF	1	0.25
chr2	185480001	185800000	B.2.1.2.2.2.2.1.2.1.1	0.124210526315789	.	185480001	185800000	#4848FF	1	0.25
chr2	185800001	186040000	B.2.1.2.2.1.1.1.2.2	0.146315789473684	.	185800001	186040000	#4848FF	1	0.25
chr2	186040001	186280000	B.1.1.2.1.2.2.1.1	0.414736842105263	.	186040001	186280000	#DADAFF	1	0.5
chr2	186280001	186400000	B.1.2.2.1.2.2.1.2.1	0.295789473684211	.	186280001	186400000	#9191FF	1	0.375
chr2	186400001	187040000	B.2.1.2.2.2.2.2.1.2	0.12	.	186400001	187040000	#4848FF	1	0.25
chr2	187040001	187360000	B.1.2.2.1.2.2.2.1	0.293684210526316	.	187040001	187360000	#9191FF	1	0.375
chr2	187360001	187520000	A.1.1.2.1.1.2.1.1.2.1	0.936842105263158	.	187360001	187520000	#FF0000	1	1
chr2	187520001	187840000	B.1.1.2.2.2.2.2.1	0.383157894736842	.	187520001	187840000	#DADAFF	1	0.5
chr2	187840001	188000000	B.1.2.2.1.1.2.2.1.2	0.307368421052632	.	187840001	188000000	#9191FF	1	0.375
chr2	188000001	188160000	B.1.2.1.1.2.2.2.1.1.2	0.362105263157895	.	188000001	188160000	#9191FF	1	0.375
chr2	188160001	188320000	A.2.2.1.1.2.2.1.2.2	0.588421052631579	.	188160001	188320000	#FFDADA	1	0.625
chr2	188320001	188480000	A.2.1.1.2.1.2.1.2.2	0.683157894736842	.	188320001	188480000	#FF9191	1	0.75
chr2	188480001	188680000	B.1.2.2.1.1.2.1.1.2.1.2	0.314736842105263	.	188480001	188680000	#9191FF	1	0.375
chr2	188680001	188840000	A.2.2.2.1.2.2.2.2.1.1	0.526315789473684	.	188680001	188840000	#FFDADA	1	0.625
chr2	188840001	189000000	A.1.2.2.2.1.1.2.1	0.770526315789474	.	188840001	189000000	#FF4848	1	0.875
chr2	189000001	189160000	A.2.1.1.1.1.1.2.2.1	0.734736842105263	.	189000001	189160000	#FF9191	1	0.75
chr2	189160001	189360000	A.1.1.1.2.2.1.1.2.2	0.961052631578947	.	189160001	189360000	#FF0000	1	1
chr2	189360001	189680000	A.2.2.2.2.2.1.2.2.1	0.497894736842105	.	189360001	189680000	#FFDADA	1	0.625
chr2	189680001	189960000	B.1.1.2.1.2.2.2.2	0.410526315789474	.	189680001	189960000	#DADAFF	1	0.5
chr2	189960001	190200000	A.2.1.1.1.2.2.1.1.1	0.711578947368421	.	189960001	190200000	#FF9191	1	0.75
chr2	190200001	190320000	A.1.2.2.1.2.1.2.1.1.2	0.786315789473684	.	190200001	190320000	#FF4848	1	0.875
chr2	190320001	190520000	A.2.2.2.1.2.2.2.2.1.2	0.525263157894737	.	190320001	190520000	#FFDADA	1	0.625
chr2	190520001	190720000	A.2.1.1.1.2.2.2.1.2.2.1	0.705263157894737	.	190520001	190720000	#FF9191	1	0.75
chr2	190720001	191160000	B.1.1.2.1.1.1.2.1.1.1	0.430526315789474	.	190720001	191160000	#DADAFF	1	0.5
chr2	191160001	191280000	A.2.1.1.1.1.1.2.2.2	0.733684210526316	.	191160001	191280000	#FF9191	1	0.75
chr2	191280001	191480000	A.1.2.2.2.1.1.2.2.2.1	0.767368421052632	.	191280001	191480000	#FF4848	1	0.875
chr2	191480001	191680000	A.1.1.2.1.1.2.1.1.1.1.1	0.94	.	191480001	191680000	#FF0000	1	1
chr2	191680001	191880000	A.1.1.1.1.1.1.2.2	0.996842105263158	.	191680001	191880000	#FF0000	1	1
chr2	191880001	192040000	A.2.1.1.1.1.2.2.1.1.1.2	0.726315789473684	.	191880001	192040000	#FF9191	1	0.75
chr2	192040001	192320000	A.1.1.1.2.1.1.1.1.1.2	0.982105263157895	.	192040001	192320000	#FF0000	1	1
chr2	192320001	192440000	A.1.2.2.2.1.1.1.1.2	0.773684210526316	.	192320001	192440000	#FF4848	1	0.875
chr2	192440001	192560000	A.1.1.1.2.2.1.1.1.1.2	0.96421052631579	.	192440001	192560000	#FF0000	1	1
chr2	192560001	192760000	A.2.1.1.1.2.2.1.1.2	0.710526315789474	.	192560001	192760000	#FF9191	1	0.75
chr2	192760001	193040000	A.1.2.2.2.1.1.2.2.2.2.2	0.765263157894737	.	192760001	193040000	#FF4848	1	0.875
chr2	193040001	193520000	B.2.1.1.1.2.1.2.2	0.227368421052632	.	193040001	193520000	#4848FF	1	0.25
chr2	193520001	193920000	B.2.1.2.2.1.2.2.1.1.2	0.142105263157895	.	193520001	193920000	#4848FF	1	0.25
chr2	193920001	194200000	B.2.1.1.1.2.2.1.1	0.226315789473684	.	193920001	194200000	#4848FF	1	0.25
chr2	194200001	194440000	B.1.2.2.1.1.2.2.2.2	0.305263157894737	.	194200001	194440000	#9191FF	1	0.375
chr2	194440001	194640000	B.2.1.1.1.2.1.1.1	0.232631578947368	.	194440001	194640000	#4848FF	1	0.25
chr2	194640001	194920000	B.2.1.1.1.2.1.1.2	0.231578947368421	.	194640001	194920000	#4848FF	1	0.25
chr2	194920001	195040000	B.1.2.2.1.2.2.1.2.2	0.294736842105263	.	194920001	195040000	#9191FF	1	0.375
chr2	195040001	195440000	B.2.1.2.2.1.2.2.1.1.1	0.143157894736842	.	195040001	195440000	#4848FF	1	0.25
chr2	195440001	195680000	B.2.1.2.2.1.2.2.1.2.2	0.14	.	195440001	195680000	#4848FF	1	0.25
chr2	195680001	195800000	B.1.2.2.1.1.2.1.1.1.2	0.316842105263158	.	195680001	195800000	#9191FF	1	0.375
chr2	195800001	196160000	B.2.1.2.2.1.2.2.1.2.1	0.141052631578947	.	195800001	196160000	#4848FF	1	0.25
chr2	196160001	196400000	B.1.1.1.1.1.1.2.1.1	0.487368421052632	.	196160001	196400000	#DADAFF	1	0.5
chr2	196400001	196600000	A.1.2.1.2.1.2.2.2.2.1	0.816842105263158	.	196400001	196600000	#FF4848	1	0.875
chr2	196600001	196760000	B.1.1.2.2.2.2.1.2.1	0.385263157894737	.	196600001	196760000	#DADAFF	1	0.5
chr2	196760001	196920000	B.1.2.2.1.1.2.1.1.1.1	0.317894736842105	.	196760001	196920000	#9191FF	1	0.375
chr2	196920001	197120000	A.1.2.1.1.1.1.1.2.1	0.871578947368421	.	196920001	197120000	#FF4848	1	0.875
chr2	197120001	197200000	A.1.2.2.2.1.1.2.2.2.2.1	0.766315789473684	.	197120001	197200000	#FF4848	1	0.875
chr2	197200001	197440000	A.2.1.2.2.2.2.1.1	0.613684210526316	.	197200001	197440000	#FF9191	1	0.75
chr2	197440001	197680000	A.1.2.1.2.1.2.2.2.2.2	0.815789473684211	.	197440001	197680000	#FF4848	1	0.875
chr2	197680001	197960000	A.2.1.2.2.1.2.1.1	0.625263157894737	.	197680001	197960000	#FF9191	1	0.75
chr2	197960001	198280000	A.2.1.1.2.1.2.1.2.1.1	0.685263157894737	.	197960001	198280000	#FF9191	1	0.75
chr2	198280001	198440000	A.1.2.1.1.1.1.1.1.1.2	0.873684210526316	.	198280001	198440000	#FF4848	1	0.875
chr2	198440001	198680000	B.1.2.1.1.2.2.2.1.1.1	0.363157894736842	.	198440001	198680000	#9191FF	1	0.375
chr2	198680001	198960000	B.2.2.1.1.2.1.2.2.2	0.0852631578947368	.	198680001	198960000	#0000FF	1	0.125
chr2	198960001	199080000	B.2.1.2.2.1.2.2.2.2.2	0.136842105263158	.	198960001	199080000	#4848FF	1	0.25
chr2	199080001	199280000	B.2.1.2.2.1.2.2.2.1	0.138947368421053	.	199080001	199280000	#4848FF	1	0.25
chr2	199280001	199560000	B.2.2.1.1.2.1.1.1	0.0926315789473684	.	199280001	199560000	#0000FF	1	0.125
chr2	199560001	199920000	B.2.2.1.1.2.1.1.2.1.2	0.0905263157894737	.	199560001	199920000	#0000FF	1	0.125
chr2	199920001	200200000	B.1.2.1.1.2.2.2.2.1.2	0.357894736842105	.	199920001	200200000	#9191FF	1	0.375
chr2	200200001	200360000	A.2.1.2.1.1.1.1.2.2	0.670526315789474	.	200200001	200360000	#FF9191	1	0.75
chr2	200360001	200760000	B.2.1.2.2.2.2.2.2.2	0.117894736842105	.	200360001	200760000	#4848FF	1	0.25
chr2	200760001	201160000	A.2.1.1.1.2.2.1.2	0.709473684210526	.	200760001	201160000	#FF9191	1	0.75
chr2	201160001	201520000	A.1.1.1.1.1.1.1.2	0.998947368421053	.	201160001	201520000	#FF0000	1	1
chr2	201520001	201600000	A.2.1.1.1.1.2.2.1.1.1.1	0.727368421052632	.	201520001	201600000	#FF9191	1	0.75
chr2	201600001	202120000	A.1.1.1.1.1.1.2.1	0.997894736842105	.	201600001	202120000	#FF0000	1	1
chr2	202120001	202360000	A.1.1.2.2.2.2.2.2.2	0.875789473684211	.	202120001	202360000	#FF0000	1	1
chr2	202360001	202520000	A.2.1.2.1.2.2.1.1.1.1.2	0.645263157894737	.	202360001	202520000	#FF9191	1	0.75
chr2	202520001	202760000	A.1.1.2.2.2.1.2.1.2	0.886315789473684	.	202520001	202760000	#FF0000	1	1
chr2	202760001	203040000	A.2.1.1.1.1.2.1.2.2.2	0.728421052631579	.	202760001	203040000	#FF9191	1	0.75
chr2	203040001	203280000	A.1.1.2.2.2.1.2.1.1	0.887368421052632	.	203040001	203280000	#FF0000	1	1
chr2	203280001	203520000	A.1.2.1.2.1.2.2.1.2	0.822105263157895	.	203280001	203520000	#FF4848	1	0.875
chr2	203520001	203720000	A.1.2.2.1.2.1.2.2.1	0.784210526315789	.	203520001	203720000	#FF4848	1	0.875
chr2	203720001	203920000	A.1.2.1.1.1.1.1.1.1.1	0.874736842105263	.	203720001	203920000	#FF4848	1	0.875
chr2	203920001	204200000	A.1.2.1.2.1.2.2.1.1	0.823157894736842	.	203920001	204200000	#FF4848	1	0.875
chr2	204200001	204400000	A.1.1.2.1.1.2.1.1.2.2.1	0.935789473684211	.	204200001	204400000	#FF0000	1	1
chr2	204400001	204720000	A.2.1.1.2.1.2.1.1.2	0.686315789473684	.	204400001	204720000	#FF9191	1	0.75
chr2	204720001	205120000	B.2.1.2.2.1.2.1	0.144210526315789	.	204720001	205120000	#4848FF	1	0.25
chr2	205120001	205280000	B.1.1.2.1.2.2.1.2.1	0.413684210526316	.	205120001	205280000	#DADAFF	1	0.5
chr2	205280001	205480000	A.2.2.2.1.2.2.2.1.1.2.1	0.530526315789474	.	205280001	205480000	#FFDADA	1	0.625
chr2	205480001	205800000	A.2.2.2.2.2.1.2.1	0.498947368421053	.	205480001	205800000	#FFDADA	1	0.625
chr2	205800001	205960000	A.2.2.2.2.2.1.2.2.2	0.496842105263158	.	205800001	205960000	#FFDADA	1	0.625
chr2	205960001	206240000	B.1.2.1.2.2.1.2.1	0.335789473684211	.	205960001	206240000	#9191FF	1	0.375
chr2	206240001	206520000	B.1.2.2.1.1.2.1.1.2.2	0.313684210526316	.	206240001	206520000	#9191FF	1	0.375
chr2	206520001	206680000	A.1.2.1.2.1.2.2.2.1.2.1	0.818947368421053	.	206520001	206680000	#FF4848	1	0.875
chr2	206680001	206840000	A.2.2.1.2.1.1.2	0.578947368421053	.	206680001	206840000	#FFDADA	1	0.625
chr2	206840001	207040000	A.1.2.2.1.2.1.2.1.2	0.785263157894737	.	206840001	207040000	#FF4848	1	0.875
chr2	207040001	207360000	B.1.2.1.2.2.1.1.2.2	0.336842105263158	.	207040001	207360000	#9191FF	1	0.375
chr2	207360001	207560000	B.2.1.2.2.2.2.1.1.1	0.127368421052632	.	207360001	207560000	#4848FF	1	0.25
chr2	207560001	207920000	B.1.2.1.1.2.2.2.2.1.1	0.358947368421053	.	207560001	207920000	#9191FF	1	0.375
chr2	207920001	208360000	A.1.1.1.2.2.1.1.2.1	0.962105263157895	.	207920001	208360000	#FF0000	1	1
chr2	208360001	208640000	A.1.1.1.1.2.2.1.2	0.986315789473684	.	208360001	208640000	#FF0000	1	1
chr2	208640001	208760000	A.1.1.2.2.2.1.1.1	0.890526315789474	.	208640001	208760000	#FF0000	1	1
chr2	208760001	208920000	A.1.2.1.1.1.1.1.2.2	0.870526315789474	.	208760001	208920000	#FF4848	1	0.875
chr2	208920001	209080000	A.2.2.2.2.2.1.1.1.2	0.502105263157895	.	208920001	209080000	#FFDADA	1	0.625
chr2	209080001	209240000	A.1.2.2.1.2.1.2.2.2.2	0.782105263157895	.	209080001	209240000	#FF4848	1	0.875
chr2	209240001	209520000	B.1.2.2.1.2.2.2.2.2	0.291578947368421	.	209240001	209520000	#9191FF	1	0.375
chr2	209520001	209600000	B.1.2.2.1.1.2.1.2.1.2	0.311578947368421	.	209520001	209600000	#9191FF	1	0.375
chr2	209600001	209720000	B.1.2.2.1.1.2.1.2.1.1	0.312631578947368	.	209600001	209720000	#9191FF	1	0.375
chr2	209720001	210040000	B.1.2.2.1.1.2.2.2.1	0.306315789473684	.	209720001	210040000	#9191FF	1	0.375
chr2	210040001	210200000	B.1.2.2.1.2.2.1.1	0.296842105263158	.	210040001	210200000	#9191FF	1	0.375
chr2	210200001	210440000	A.1.2.2.2.1.1.2.2.1.2	0.768421052631579	.	210200001	210440000	#FF4848	1	0.875
chr2	210440001	210840000	B.2.1.2.2.2.2.1.1.2.1	0.126315789473684	.	210440001	210840000	#4848FF	1	0.25
chr2	210840001	211080000	A.1.2.2.2.1.1.2.2.1.1	0.769473684210526	.	210840001	211080000	#FF4848	1	0.875
chr2	211080001	211280000	B.2.1.1.1.2.2.1.2.1.2	0.224210526315789	.	211080001	211280000	#4848FF	1	0.25
chr2	211280001	211520000	B.1.1.1.2.2.2.1.2.2	0.435789473684211	.	211280001	211520000	#DADAFF	1	0.5
chr2	211520001	211760000	B.2.1.2.2.2.2.1.1.2.2	0.125263157894737	.	211520001	211760000	#4848FF	1	0.25
chr2	211760001	212080000	B.2.1.2.2.2.2.2.1.1	0.121052631578947	.	211760001	212080000	#4848FF	1	0.25
chr2	212080001	212280000	B.2.1.2.2.1.2.2.2.2.1	0.137894736842105	.	212080001	212280000	#4848FF	1	0.25
chr2	212280001	212520000	B.2.2.1.2.2.2.1	0.0389473684210526	.	212280001	212520000	#0000FF	1	0.125
chr2	212520001	212840000	B.2.2.1.1.2.1.1.2.2	0.0894736842105263	.	212520001	212840000	#0000FF	1	0.125
chr2	212840001	213080000	B.2.1.1.1.1.1.1.2	0.250526315789474	.	212840001	213080000	#4848FF	1	0.25
chr2	213080001	213160000	B.1.1.2.2.2.2.1.2.2	0.384210526315789	.	213080001	213160000	#DADAFF	1	0.5
chr2	213160001	213360000	A.2.2.2.1.2.2.2.1.1.1	0.531578947368421	.	213160001	213360000	#FFDADA	1	0.625
chr2	213360001	213760000	B.1.2.2.1.1.2.1.1.2.1.1	0.315789473684211	.	213360001	213760000	#9191FF	1	0.375
chr2	213760001	214040000	B.1.2.1.1.2.2.2.2.2.1.2	0.355789473684211	.	213760001	214040000	#9191FF	1	0.375
chr2	214040001	214200000	A.2.2.2.1.2.2.2.1.1.2.2	0.529473684210526	.	214040001	214200000	#FFDADA	1	0.625
chr2	214200001	214640000	B.1.2.2.1.2.2.2.2.1	0.292631578947368	.	214200001	214640000	#9191FF	1	0.375
chr2	214640001	214840000	B.1.1.2.1.2.1.1.2.1	0.417894736842105	.	214640001	214840000	#DADAFF	1	0.5
chr2	214840001	215000000	A.2.2.1.1.2.2.1.1.1.2	0.593684210526316	.	214840001	215000000	#FFDADA	1	0.625
chr2	215000001	215200000	B.1.1.2.1.2.2.1.2.2	0.412631578947368	.	215000001	215200000	#DADAFF	1	0.5
chr2	215200001	215360000	B.1.2.1.2.2.1.2.2	0.334736842105263	.	215200001	215360000	#9191FF	1	0.375
chr2	215360001	215600000	B.1.1.2.1.2.1.1.2.2	0.416842105263158	.	215360001	215600000	#DADAFF	1	0.5
chr2	215600001	215720000	A.2.1.1.2.1.2.1.2.1.2	0.684210526315789	.	215600001	215720000	#FF9191	1	0.75
chr2	215720001	215920000	B.1.1.2.1.1.1.2.1.2	0.428421052631579	.	215720001	215920000	#DADAFF	1	0.5
chr2	215920001	216160000	B.1.1.1.2.2.2.1.2.1	0.436842105263158	.	215920001	216160000	#DADAFF	1	0.5
chr2	216160001	216480000	A.1.1.2.2.2.1.1.2.2	0.888421052631579	.	216160001	216480000	#FF0000	1	1
chr2	216480001	216680000	A.1.1.1.2.2.1.1.1.1.1	0.965263157894737	.	216480001	216680000	#FF0000	1	1
chr2	216680001	216880000	A.1.2.2.2.1.1.1.2.1	0.772631578947368	.	216680001	216880000	#FF4848	1	0.875
chr2	216880001	217080000	A.1.1.2.1.1.2.1.1.1.1.2	0.938947368421053	.	216880001	217080000	#FF0000	1	1
chr2	217080001	217280000	A.2.1.1.1.1.2.2.1.2.1.1.1	0.72421052631579	.	217080001	217280000	#FF9191	1	0.75
chr2	217280001	217440000	A.2.1.1.1.1.2.2.1.2.2	0.721052631578947	.	217280001	217440000	#FF9191	1	0.75
chr2	217440001	217600000	A.2.2.2.2.1.1.2.1.1.2	0.515789473684211	.	217440001	217600000	#FFDADA	1	0.625
chr2	217600001	217800000	B.1.1.1.2.2.2.1.1	0.437894736842105	.	217600001	217800000	#DADAFF	1	0.5
chr2	217800001	218320000	A.2.1.2.2.1.2.2	0.623157894736842	.	217800001	218320000	#FF9191	1	0.75
chr2	218320001	218640000	B.1.1.2.1.1.1.2.1.1.2	0.429473684210526	.	218320001	218640000	#DADAFF	1	0.5
chr2	218640001	218880000	A.2.1.1.1.1.2.2.2.1	0.72	.	218640001	218880000	#FF9191	1	0.75
chr2	218880001	219080000	B.1.1.1.1.2.2.2.2.2	0.457894736842105	.	218880001	219080000	#DADAFF	1	0.5
chr2	219080001	219320000	A.1.1.2.2.2.2.2.2.1	0.876842105263158	.	219080001	219320000	#FF0000	1	1
chr2	219320001	219600000	A.1.1.2.1.1.2.1.2.1	0.933684210526316	.	219320001	219600000	#FF0000	1	1
chr2	219600001	219800000	A.2.1.1.1.1.2.1.2.1.1	0.731578947368421	.	219600001	219800000	#FF9191	1	0.75
chr2	219800001	219960000	A.2.2.1.1.1.2.2.1	0.602105263157895	.	219800001	219960000	#FFDADA	1	0.625
chr2	219960001	220040000	A.2.1.2.1.2.1.1.1	0.649473684210526	.	219960001	220040000	#FF9191	1	0.75
chr2	220040001	220200000	A.1.2.1.2.2.2.1.1.2	0.805263157894737	.	220040001	220200000	#FF4848	1	0.875
chr2	220200001	220320000	A.2.1.1.1.1.2.1.2.1.2	0.730526315789474	.	220200001	220320000	#FF9191	1	0.75
chr2	220320001	220480000	A.2.1.2.1.2.1.2	0.647368421052632	.	220320001	220480000	#FF9191	1	0.75
chr2	220480001	220880000	B.1.2.1.1.2.2.2.1.2.1	0.361052631578947	.	220480001	220880000	#9191FF	1	0.375
chr2	220880001	221040000	A.2.2.2.1.2.2.2.1.2.1	0.528421052631579	.	220880001	221040000	#FFDADA	1	0.625
chr2	221040001	221240000	A.1.2.2.1.2.1.2.1.1.1	0.787368421052632	.	221040001	221240000	#FF4848	1	0.875
chr2	221240001	221360000	B.1.1.1.2.2.2.2.1.2	0.433684210526316	.	221240001	221360000	#DADAFF	1	0.5
chr2	221360001	221480000	A.2.2.2.2.2.1.1.2.2	0.5	.	221360001	221480000	#FFDADA	1	0.625
chr2	221480001	221680000	B.1.1.2.1.2.2.2.1	0.411578947368421	.	221480001	221680000	#DADAFF	1	0.5
chr2	221680001	222040000	B.1.1.2.1.2.1.1.1	0.418947368421053	.	221680001	222040000	#DADAFF	1	0.5
chr2	222040001	222360000	B.1.2.1.1.2.2.2.1.2.2	0.36	.	222040001	222360000	#9191FF	1	0.375
chr2	222360001	222520000	A.2.1.2.1.1.1.1.2.1	0.671578947368421	.	222360001	222520000	#FF9191	1	0.75
chr2	222520001	222920000	B.1.1.1.2.2.2.2.1.1	0.434736842105263	.	222520001	222920000	#DADAFF	1	0.5
chr2	222920001	223240000	B.2.2.1.1.2.1.1.2.1.1	0.0915789473684211	.	222920001	223240000	#0000FF	1	0.125
chr2	223240001	223480000	B.1.2.1.1.2.2.2.2.2.2	0.354736842105263	.	223240001	223480000	#9191FF	1	0.375
chr2	223480001	223720000	A.1.2.2.1.2.1.2.2.2.1	0.783157894736842	.	223480001	223720000	#FF4848	1	0.875
chr2	223720001	223960000	A.1.1.2.2.2.2.1.2.2.2	0.878947368421053	.	223720001	223960000	#FF0000	1	1
chr2	223960001	224280000	B.1.1.1.1.2.2.1.1	0.463157894736842	.	223960001	224280000	#DADAFF	1	0.5
chr2	224280001	224600000	A.1.2.2.2.1.1.1.1.1	0.774736842105263	.	224280001	224600000	#FF4848	1	0.875
chr2	224600001	224840000	A.1.1.1.2.2.1.1.1.2	0.963157894736842	.	224600001	224840000	#FF0000	1	1
chr2	224840001	225160000	A.2.1.1.1.1.2.2.1.1.2	0.725263157894737	.	224840001	225160000	#FF9191	1	0.75
chr2	225160001	225320000	B.1.1.1.1.2.2.1.2	0.462105263157895	.	225160001	225320000	#DADAFF	1	0.5
chr2	225320001	225480000	A.1.1.2.2.2.1.1.2.1	0.889473684210526	.	225320001	225480000	#FF0000	1	1
chr2	225480001	225680000	A.2.2.2.2.2.1.1.1.1	0.503157894736842	.	225480001	225680000	#FFDADA	1	0.625
chr2	225680001	225960000	A.1.2.1.2.1.2.2.2.1.1.2	0.82	.	225680001	225960000	#FF4848	1	0.875
chr2	225960001	226120000	B.1.1.2.2.2.2.1.1	0.386315789473684	.	225960001	226120000	#DADAFF	1	0.5
chr2	226120001	226240000	B.1.1.2.1.2.1.2	0.415789473684211	.	226120001	226240000	#DADAFF	1	0.5
chr2	226240001	226480000	B.1.2.1.1.2.2.2.2.2.1.1	0.356842105263158	.	226240001	226480000	#9191FF	1	0.375
chr2	226480001	226720000	B.1.2.1.1.2.2.1.2	0.364210526315789	.	226480001	226720000	#9191FF	1	0.375
chr2	226720001	226840000	A.2.2.2.2.2.1.1.2.1	0.501052631578947	.	226720001	226840000	#FFDADA	1	0.625
chr2	226840001	227280000	A.1.2.2.1.2.2.2.1.2	0.776842105263158	.	226840001	227280000	#FF4848	1	0.875
chr2	227280001	227440000	A.1.2.1.2.1.2.2.2.1.1.1	0.821052631578947	.	227280001	227440000	#FF4848	1	0.875
chr2	227440001	227680000	A.1.1.2.2.2.2.1.2.1	0.881052631578947	.	227440001	227680000	#FF0000	1	1
chr2	227680001	227840000	A.2.2.1.2.1.2.2.1	0.573684210526316	.	227680001	227840000	#FFDADA	1	0.625
chr2	227840001	228160000	B.1.2.1.2.2.1.1.1	0.338947368421053	.	227840001	228160000	#9191FF	1	0.375
chr2	228160001	228440000	A.1.2.1.2.1.2.2.2.1.2.2	0.817894736842105	.	228160001	228440000	#FF4848	1	0.875
chr2	228440001	228600000	B.1.1.1.1.1.1.2.1.2	0.486315789473684	.	228440001	228600000	#DADAFF	1	0.5
chr2	228600001	228760000	A.1.2.2.2.1.1.1.2.2	0.771578947368421	.	228600001	228760000	#FF4848	1	0.875
chr2	228760001	229000000	B.1.2.2.1.1.2.1.2.2.1	0.310526315789474	.	228760001	229000000	#9191FF	1	0.375
chr2	229000001	229240000	B.2.1.1.1.2.2.1.2.2	0.223157894736842	.	229000001	229240000	#4848FF	1	0.25
chr2	229240001	229440000	B.1.1.1.2.2.2.2.2	0.432631578947368	.	229240001	229440000	#DADAFF	1	0.5
chr2	229440001	229800000	B.2.1.1.1.1.1.1.1	0.251578947368421	.	229440001	229800000	#4848FF	1	0.25
chr2	229800001	229960000	B.2.1.1.1.2.2.1.2.1.1	0.225263157894737	.	229800001	229960000	#4848FF	1	0.25
chr2	229960001	230240000	B.1.2.2.1.1.2.1.2.2.2	0.309473684210526	.	229960001	230240000	#9191FF	1	0.375
chr2	230240001	230440000	A.2.2.2.1.2.2.2.1.2.2	0.527368421052632	.	230240001	230440000	#FFDADA	1	0.625
chr2	230440001	230640000	B.1.2.1.1.2.2.1.1	0.365263157894737	.	230440001	230640000	#9191FF	1	0.375
chr2	230640001	230800000	A.1.1.2.2.2.2.1.2.2.1	0.88	.	230640001	230800000	#FF0000	1	1
chr2	230800001	231240000	A.2.2.2.2.1.2.1.2.2	0.510526315789474	.	230800001	231240000	#FFDADA	1	0.625
chr2	231240001	231520000	A.2.1.1.1.1.2.2.1.2.1.2	0.722105263157895	.	231240001	231520000	#FF9191	1	0.75
chr2	231520001	231680000	A.1.1.2.1.1.2.1.1.2.2.2	0.934736842105263	.	231520001	231680000	#FF0000	1	1
chr2	231680001	231920000	A.2.1.1.1.1.2.2.1.2.1.1.2	0.723157894736842	.	231680001	231920000	#FF9191	1	0.75
chr2	231920001	232320000	A.1.1.1.2.1.1.2.2	0.975789473684211	.	231920001	232320000	#FF0000	1	1
chr2	232320001	232680000	A.1.2.1.2.2.2.2.1	0.803157894736842	.	232320001	232680000	#FF4848	1	0.875
chr2	232720001	232840000	A.2.2.1.2.1.1.1.2	0.58	.	232720001	232840000	#FFDADA	1	0.625
chr2	232840001	233120000	A.2.1.1.2.2.2.1	0.677894736842105	.	232840001	233120000	#FF9191	1	0.75
chr2	233120001	233360000	A.2.2.2.2.1.2.1.2.1	0.511578947368421	.	233120001	233360000	#FFDADA	1	0.625
chr2	233400001	233560000	A.1.2.2.2.2.1.2.1	0.745263157894737	.	233400001	233560000	#FF4848	1	0.875
chr2	233560001	233880000	A.1.2.1.1.1.2.1.1.1	0.865263157894737	.	233560001	233880000	#FF4848	1	0.875
chr2	233880001	234000000	A.2.2.1.2.1.1.1.1	0.581052631578947	.	233880001	234000000	#FFDADA	1	0.625
chr2	234080001	234240000	A.2.1.1.2.2.2.2.1.2	0.67578947368421	.	234080001	234240000	#FF9191	1	0.75
chr2	234240001	234520000	A.1.1.2.2.2.1.2.2	0.885263157894737	.	234240001	234520000	#FF0000	1	1
chr2	234520001	234680000	A.1.2.1.1.1.2.1.2	0.863157894736842	.	234520001	234680000	#FF4848	1	0.875
chr2	234680001	234880000	A.2.1.1.2.2.2.2.2.1	0.674736842105263	.	234680001	234880000	#FF9191	1	0.75
chr2	234880001	235000000	A.1.2.1.2.2.2.1.2	0.804210526315789	.	234880001	235000000	#FF4848	1	0.875
chr2	235000001	235400000	A.1.1.1.2.1.1.2.1	0.976842105263158	.	235000001	235400000	#FF0000	1	1
chr2	235400001	235520000	A.2.1.2.1.2.1.1.2	0.648421052631579	.	235400001	235520000	#FF9191	1	0.75
chr2	235520001	235800000	A.1.2.2.1.2.1.1.2	0.788421052631579	.	235520001	235800000	#FF4848	1	0.875
chr2	235800001	236040000	A.1.2.1.1.1.2.2.2	0.861052631578947	.	235800001	236040000	#FF4848	1	0.875
chr2	236040001	236480000	A.1.1.2.1.1.1.1.2	0.94421052631579	.	236040001	236480000	#FF0000	1	1
chr2	236520001	236680000	A.1.2.2.2.2.1.2.2	0.744210526315789	.	236520001	236680000	#FF4848	1	0.875
chr2	236680001	236760000	A.2.1.2.1.2.2.2.1.2.2	0.635789473684211	.	236680001	236760000	#FF9191	1	0.75
chr2	236800001	237000000	A.2.1.2.1.2.2.2.1.2.2	0.635789473684211	.	236800001	237000000	#FF9191	1	0.75
chr2	237000001	237160000	A.2.2.1.1.1.2.2.2.1	0.601052631578947	.	237000001	237160000	#FFDADA	1	0.625
chr2	237160001	237560000	A.2.2.1.1.1.2.2.2.2	0.6	.	237160001	237560000	#FFDADA	1	0.625
chr2	237560001	238040000	A.1.1.2.1.1.2.1.2.2.1	0.932631578947368	.	237560001	238040000	#FF0000	1	1
chr2	238040001	238240000	A.1.1.2.1.1.2.1.2.2.2	0.931578947368421	.	238040001	238240000	#FF0000	1	1
chr2	238240001	238440000	A.1.2.2.1.2.1.1.1	0.789473684210526	.	238240001	238440000	#FF4848	1	0.875
chr2	238440001	238680000	A.1.2.1.2.2.2.2.2	0.802105263157895	.	238440001	238680000	#FF4848	1	0.875
chr2	238680001	238960000	A.2.1.2.1.2.2.1.1.1.1.1	0.646315789473684	.	238680001	238960000	#FF9191	1	0.75
chr2	238960001	239160000	A.1.2.1.1.1.2.1.1.2	0.864210526315789	.	238960001	239160000	#FF4848	1	0.875
chr2	239160001	239400000	A.2.1.1.1.1.2.1.2.2.1	0.729473684210526	.	239160001	239400000	#FF9191	1	0.75
chr2	239400001	239640000	B.1.2.1.1.2.1.2.2	0.366315789473684	.	239400001	239640000	#9191FF	1	0.375
chr2	239640001	239800000	B.1.1.2.2.2.1.2	0.387368421052632	.	239640001	239800000	#DADAFF	1	0.5
chr2	239840001	239920000	B.1.1.2.2.2.1.2	0.387368421052632	.	239840001	239920000	#DADAFF	1	0.5
chr2	239920001	240080000	B.1.1.1.1.2.2.2.1.1	0.461052631578947	.	239920001	240080000	#DADAFF	1	0.5
chr2	240080001	240400000	A.2.2.1.1.1.2.1	0.603157894736842	.	240080001	240400000	#FFDADA	1	0.625
chr2	240440001	240800000	B.1.2.2.2.2.2.1.2	0.258947368421053	.	240440001	240800000	#9191FF	1	0.375
chr2	240840001	241320000	A.2.2.2.1.2.1.2.1.1	0.538947368421053	.	240840001	241320000	#FFDADA	1	0.625
chr2	241320001	241560000	A.2.1.1.2.2.2.2.1.1	0.676842105263158	.	241320001	241560000	#FF9191	1	0.75
chr2	241560001	241680000	B.1.1.1.1.2.2.2.2.1	0.458947368421053	.	241560001	241680000	#DADAFF	1	0.5
chr2	241720001	242040000	B.1.1.1.1.2.2.2.2.1	0.458947368421053	.	241720001	242040000	#DADAFF	1	0.5
chr2	242040001	242120000	A.1.1.2.2.2.2.2.1	0.877894736842105	.	242040001	242120000	#FF0000	1	1
chr2	242200001	242640000	A.1.1.2.2.2.2.2.1	0.877894736842105	.	242200001	242640000	#FF0000	1	1
chr2	242720001	242800000	A.1.1.2.2.2.2.2.1	0.877894736842105	.	242720001	242800000	#FF0000	1	1
chr2	242840001	242880000	A.1.1.2.2.2.2.2.1	0.877894736842105	.	242840001	242880000	#FF0000	1	1
chr2	242880001	243080000	A.2.1.1.2.2.2.2.2.2	0.673684210526316	.	242880001	243080000	#FF9191	1	0.75
chr3	40001	320000	B.2.1.2.2.1.2.2.2.1.2	0.161333333333333	.	40001	320000	#4848FF	1	0.25
chr3	320001	560000	B.2.2.1.2.1.2.2.1.1.2	0.0786666666666667	.	320001	560000	#0000FF	1	0.125
chr3	560001	840000	B.2.2.1.2.2.2.2.2.2	0.0546666666666667	.	560001	840000	#0000FF	1	0.125
chr3	840001	1120000	B.2.2.1.2.1.1.2.2.2	0.092	.	840001	1120000	#0000FF	1	0.125
chr3	1120001	1320000	A.2.1.1.2.2.2.1.1.2	0.66	.	1120001	1320000	#FF9191	1	0.75
chr3	1320001	1760000	B.2.2.1.2.1.1.2.2.1	0.0933333333333333	.	1320001	1760000	#0000FF	1	0.125
chr3	1760001	2240000	B.2.2.2.1.1.1.1.1.2	0.052	.	1760001	2240000	#0000FF	1	0.125
chr3	2240001	2680000	B.2.2.2.1.1.1.1.1.1	0.0533333333333333	.	2240001	2680000	#0000FF	1	0.125
chr3	2680001	3120000	B.2.2.2.1.1.1.1.2	0.0506666666666667	.	2680001	3120000	#0000FF	1	0.125
chr3	3120001	3240000	A.2.2.1.1.1.2.2.2.2	0.570666666666667	.	3120001	3240000	#FFDADA	1	0.625
chr3	3240001	3640000	B.2.2.1.2.1.2.2.1.1.1.2	0.08	.	3240001	3640000	#0000FF	1	0.125
chr3	3640001	3760000	B.1.2.1.2.1.1.2.1.2.2	0.349333333333333	.	3640001	3760000	#9191FF	1	0.375
chr3	3760001	4000000	B.2.1.2.2.1.2.2.1	0.164	.	3760001	4000000	#4848FF	1	0.25
chr3	4000001	4360000	B.2.1.1.1.2.2.2.2.2	0.249333333333333	.	4000001	4360000	#4848FF	1	0.25
chr3	4360001	4560000	A.1.1.2.2.1.1.1.1	0.941333333333333	.	4360001	4560000	#FF0000	1	1
chr3	4560001	4760000	A.1.2.2.1.1.2.1.1.1.2	0.788	.	4560001	4760000	#FF4848	1	0.875
chr3	4760001	5080000	A.1.1.1.2.2.2.1.2	0.965333333333333	.	4760001	5080000	#FF0000	1	1
chr3	5080001	5280000	A.1.2.2.1.1.2.2.1.1.1	0.78	.	5080001	5280000	#FF4848	1	0.875
chr3	5280001	6040000	B.2.2.2.2.1.1.1.1	0.028	.	5280001	6040000	#0000FF	1	0.125
chr3	6040001	6520000	B.2.2.2.1.1.2.2	0.04	.	6040001	6520000	#0000FF	1	0.125
chr3	6520001	6760000	B.2.2.1.2.1.2.2.1.2.2	0.076	.	6520001	6760000	#0000FF	1	0.125
chr3	6760001	7200000	B.2.2.1.2.2.2.1.1.1	0.0653333333333333	.	6760001	7200000	#0000FF	1	0.125
chr3	7200001	7280000	B.1.1.2.2.1.2.2	0.398666666666667	.	7200001	7280000	#DADAFF	1	0.5
chr3	7280001	7480000	B.2.1.1.1.2.2.1.1.2	0.257333333333333	.	7280001	7480000	#4848FF	1	0.25
chr3	7480001	7760000	B.2.1.2.2.1.2.2.2.1.1	0.162666666666667	.	7480001	7760000	#4848FF	1	0.25
chr3	7760001	7880000	B.2.1.1.1.1.2.2.1	0.274666666666667	.	7760001	7880000	#4848FF	1	0.25
chr3	7880001	8160000	B.2.2.1.2.1.2.2.1.2.1	0.0773333333333333	.	7880001	8160000	#0000FF	1	0.125
chr3	8160001	8480000	B.2.1.1.1.2.1.2.2.1	0.262666666666667	.	8160001	8480000	#4848FF	1	0.25
chr3	8480001	9040000	A.1.2.1.1.1.1.1.1	0.906666666666667	.	8480001	9040000	#FF4848	1	0.875
chr3	9040001	9400000	B.1.2.1.2.2.1.2.1.1.2	0.337333333333333	.	9040001	9400000	#9191FF	1	0.375
chr3	9400001	9560000	A.1.2.1.2.1.2.2.2.2.1	0.822666666666667	.	9400001	9560000	#FF4848	1	0.875
chr3	9560001	9720000	A.2.2.2.1.1.2.2.2	0.517333333333333	.	9560001	9720000	#FFDADA	1	0.625
chr3	9720001	9800000	A.1.1.2.2.1.2.2.2	0.932	.	9720001	9800000	#FF0000	1	1
chr3	9840001	9960000	A.1.1.2.2.1.2.2.2	0.932	.	9840001	9960000	#FF0000	1	1
chr3	10000001	10080000	A.1.1.2.2.1.2.2.2	0.932	.	10000001	10080000	#FF0000	1	1
chr3	10080001	10160000	A.1.2.1.1.1.1.2.2.1	0.902666666666667	.	10080001	10160000	#FF4848	1	0.875
chr3	10200001	10360000	A.1.2.1.1.1.1.2.2.1	0.902666666666667	.	10200001	10360000	#FF4848	1	0.875
chr3	10360001	10600000	B.1.1.1.1.1.1.2.1.1	0.473333333333333	.	10360001	10600000	#DADAFF	1	0.5
chr3	10600001	10840000	B.1.2.1.2.1.2.2	0.345333333333333	.	10600001	10840000	#9191FF	1	0.375
chr3	10840001	11120000	B.1.2.2.1.1.1.1	0.326666666666667	.	10840001	11120000	#9191FF	1	0.375
chr3	11120001	11600000	A.1.1.2.1.2.1.2.2	0.945333333333333	.	11120001	11600000	#FF0000	1	1
chr3	11600001	11720000	A.1.2.1.2.1.2.2.2.2.2	0.821333333333333	.	11600001	11720000	#FF4848	1	0.875
chr3	11720001	11880000	A.2.1.1.1.2.2.2.2.1.2	0.685333333333333	.	11720001	11880000	#FF9191	1	0.75
chr3	11880001	12160000	B.1.2.1.2.2.1.2.1.2	0.336	.	11880001	12160000	#9191FF	1	0.375
chr3	12160001	12440000	A.1.1.2.2.1.2.1.1	0.936	.	12160001	12440000	#FF0000	1	1
chr3	12440001	12600000	A.1.2.2.1.1.2.1.2.2.1	0.782666666666667	.	12440001	12600000	#FF4848	1	0.875
chr3	12600001	12800000	A.1.2.1.2.1.1.1.1.2.2	0.842666666666667	.	12600001	12800000	#FF4848	1	0.875
chr3	12800001	13120000	A.2.1.2.1.1.1.1.2.2.1	0.653333333333333	.	12800001	13120000	#FF9191	1	0.75
chr3	13120001	13480000	B.1.2.1.2.1.2.1	0.346666666666667	.	13120001	13480000	#9191FF	1	0.375
chr3	13480001	13720000	A.2.2.1.1.1.2.2.2.1	0.572	.	13480001	13720000	#FFDADA	1	0.625
chr3	13720001	13960000	B.2.1.1.1.1.2.2.2.2	0.270666666666667	.	13720001	13960000	#4848FF	1	0.25
chr3	13960001	14160000	B.2.1.1.1.1.2.2.2.1.2	0.272	.	13960001	14160000	#4848FF	1	0.25
chr3	14160001	14400000	A.2.1.1.2.2.2.1.2	0.658666666666667	.	14160001	14400000	#FF9191	1	0.75
chr3	14400001	14560000	A.1.2.2.1.1.2.2.1.1.2.1	0.778666666666667	.	14400001	14560000	#FF4848	1	0.875
chr3	14560001	14720000	A.2.2.2.2.1.1.2.1.1	0.497333333333333	.	14560001	14720000	#FFDADA	1	0.625
chr3	14720001	14960000	B.1.2.1.2.2.1.2.1.1.1	0.338666666666667	.	14720001	14960000	#9191FF	1	0.375
chr3	14960001	15160000	A.1.2.2.2.2.2.2.2.2.1.1	0.72	.	14960001	15160000	#FF4848	1	0.875
chr3	15160001	15240000	B.1.1.1.1.2.2.2.2	0.452	.	15160001	15240000	#DADAFF	1	0.5
chr3	15240001	15400000	A.1.2.1.2.1.1.1.2.2.2	0.838666666666667	.	15240001	15400000	#FF4848	1	0.875
chr3	15440001	15480000	A.1.2.1.2.1.1.1.2.2.2	0.838666666666667	.	15440001	15480000	#FF4848	1	0.875
chr3	15480001	15600000	B.1.1.2.1.2.1.1.1	0.421333333333333	.	15480001	15600000	#DADAFF	1	0.5
chr3	15600001	15880000	A.1.1.2.1.2.1.2.1	0.946666666666667	.	15600001	15880000	#FF0000	1	1
chr3	15880001	16360000	A.2.1.2.2.1.2.1.2.1	0.605333333333333	.	15880001	16360000	#FF9191	1	0.75
chr3	16360001	16440000	A.2.1.1.1.2.1.2.2	0.697333333333333	.	16360001	16440000	#FF9191	1	0.75
chr3	16480001	16600000	A.2.1.1.1.2.1.2.2	0.697333333333333	.	16480001	16600000	#FF9191	1	0.75
chr3	16600001	16920000	B.1.2.1.2.1.1.2.1.2.1	0.350666666666667	.	16600001	16920000	#9191FF	1	0.375
chr3	16920001	17200000	B.2.1.1.1.1.2.1.2	0.276	.	16920001	17200000	#4848FF	1	0.25
chr3	17200001	17560000	B.1.1.1.1.2.1.2.2	0.458666666666667	.	17200001	17560000	#DADAFF	1	0.5
chr3	17560001	17800000	A.2.1.2.2.1.2.2.2.2	0.597333333333333	.	17560001	17800000	#FF9191	1	0.75
chr3	17800001	18080000	B.1.2.2.2.1.1.2.2	0.301333333333333	.	17800001	18080000	#9191FF	1	0.375
chr3	18080001	18240000	B.1.1.2.1.2.1.1.2	0.42	.	18080001	18240000	#DADAFF	1	0.5
chr3	18240001	18600000	B.2.1.2.2.2.2.1.2	0.150666666666667	.	18240001	18600000	#4848FF	1	0.25
chr3	18600001	18880000	B.2.2.1.2.2.2.2.2.1.2	0.056	.	18600001	18880000	#0000FF	1	0.125
chr3	18880001	18960000	B.2.1.2.2.1.2.1.2	0.165333333333333	.	18880001	18960000	#4848FF	1	0.25
chr3	18960001	19080000	B.2.1.2.2.1.2.1.1	0.166666666666667	.	18960001	19080000	#4848FF	1	0.25
chr3	19080001	19240000	B.2.1.2.2.1.2.2.2.2	0.16	.	19080001	19240000	#4848FF	1	0.25
chr3	19240001	19920000	B.2.2.2.2.2.1.1.2.1	0.00933333333333333	.	19240001	19920000	#0000FF	1	0.125
chr3	19920001	20080000	A.1.2.2.2.2.2.2.2.1.2	0.721333333333333	.	19920001	20080000	#FF4848	1	0.875
chr3	20080001	20240000	A.2.1.2.1.2.2.1.2	0.629333333333333	.	20080001	20240000	#FF9191	1	0.75
chr3	20240001	20600000	B.2.2.1.2.1.2.1.1.1.1.2	0.0893333333333333	.	20240001	20600000	#0000FF	1	0.125
chr3	20600001	21040000	B.2.2.1.2.2.2.1.1.2	0.064	.	20600001	21040000	#0000FF	1	0.125
chr3	21040001	21360000	B.2.2.1.2.1.1.2.1	0.0946666666666667	.	21040001	21360000	#0000FF	1	0.125
chr3	21360001	21480000	B.1.2.1.2.2.2.2.2	0.328	.	21360001	21480000	#9191FF	1	0.375
chr3	21480001	21640000	B.2.1.1.1.2.2.1.1.1	0.258666666666667	.	21480001	21640000	#4848FF	1	0.25
chr3	21640001	21800000	A.2.2.1.2.2.1.1.2.2	0.544	.	21640001	21800000	#FFDADA	1	0.625
chr3	21800001	22240000	B.2.1.2.2.1.1.2.1.2	0.172	.	21800001	22240000	#4848FF	1	0.25
chr3	22240001	22480000	B.1.1.2.1.1.2.1.1.1	0.432	.	22240001	22480000	#DADAFF	1	0.5
chr3	22480001	22800000	B.1.2.1.2.2.2.2.1.2	0.329333333333333	.	22480001	22800000	#9191FF	1	0.375
chr3	22800001	23000000	B.1.2.1.2.1.1.2.2	0.348	.	22800001	23000000	#9191FF	1	0.375
chr3	23000001	23160000	A.1.2.2.2.2.2.2.2.1.1	0.722666666666667	.	23000001	23160000	#FF4848	1	0.875
chr3	23160001	23320000	A.1.2.1.1.1.2.2.2	0.892	.	23160001	23320000	#FF4848	1	0.875
chr3	23320001	23400000	A.2.1.1.1.2.2.2.1.1.2.1	0.692	.	23320001	23400000	#FF9191	1	0.75
chr3	23400001	23600000	A.1.2.2.1.1.2.2.2.2.2	0.772	.	23400001	23600000	#FF4848	1	0.875
chr3	23600001	23760000	A.1.2.1.2.1.1.1.2.2.1	0.84	.	23600001	23760000	#FF4848	1	0.875
chr3	23760001	24040000	A.1.2.1.1.1.1.2.1	0.904	.	23760001	24040000	#FF4848	1	0.875
chr3	24040001	24240000	A.2.1.1.1.2.2.2.1.2.2	0.688	.	24040001	24240000	#FF9191	1	0.75
chr3	24240001	24560000	A.1.1.2.2.1.1.1.2	0.94	.	24240001	24560000	#FF0000	1	1
chr3	24560001	24760000	A.2.1.1.2.2.2.1.1.1	0.661333333333333	.	24560001	24760000	#FF9191	1	0.75
chr3	24760001	25160000	B.2.2.1.2.2.2.1.2	0.0626666666666667	.	24760001	25160000	#0000FF	1	0.125
chr3	25160001	25560000	B.2.2.1.2.2.2.2.1.1.2	0.06	.	25160001	25560000	#0000FF	1	0.125
chr3	25560001	25920000	A.2.1.2.2.2.2.1.1	0.592	.	25560001	25920000	#FF9191	1	0.75
chr3	25920001	26440000	B.2.2.2.2.1.1.2.1.2	0.0173333333333333	.	25920001	26440000	#0000FF	1	0.125
chr3	26440001	26920000	B.2.2.1.2.2.2.2.2.1.1	0.0573333333333333	.	26440001	26920000	#0000FF	1	0.125
chr3	26920001	27120000	B.2.2.1.2.2.1.1.2.1	0.0693333333333333	.	26920001	27120000	#0000FF	1	0.125
chr3	27120001	27400000	B.2.1.1.1.2.2.2.2.1.1	0.252	.	27120001	27400000	#4848FF	1	0.25
chr3	27400001	27760000	A.1.2.2.1.1.2.2.1.2	0.776	.	27400001	27760000	#FF4848	1	0.875
chr3	27760001	28280000	B.2.2.1.2.2.2.2.1.2	0.0586666666666667	.	27760001	28280000	#0000FF	1	0.125
chr3	28280001	28400000	A.2.2.1.1.2.1.1.2.1	0.568	.	28280001	28400000	#FFDADA	1	0.625
chr3	28400001	28680000	B.2.1.2.2.1.1.2.2.1	0.170666666666667	.	28400001	28680000	#4848FF	1	0.25
chr3	28680001	28880000	B.1.2.1.2.2.2.2.1.1	0.330666666666667	.	28680001	28880000	#9191FF	1	0.375
chr3	28880001	29080000	A.2.1.2.2.1.2.2.1.1.2	0.601333333333333	.	28880001	29080000	#FF9191	1	0.75
chr3	29080001	29320000	A.2.1.1.1.2.1.1.2	0.702666666666667	.	29080001	29320000	#FF9191	1	0.75
chr3	29320001	29440000	A.1.1.2.2.1.2.1.2	0.934666666666667	.	29320001	29440000	#FF0000	1	1
chr3	29440001	29800000	A.1.1.1.2.2.2.2	0.964	.	29440001	29800000	#FF0000	1	1
chr3	29800001	30040000	A.2.2.1.1.2.1.1.2.2	0.566666666666667	.	29800001	30040000	#FFDADA	1	0.625
chr3	30040001	30240000	A.2.2.1.2.2.2.1.1.2.2	0.537333333333333	.	30040001	30240000	#FFDADA	1	0.625
chr3	30240001	30320000	A.2.1.1.1.2.2.2.1.1.1	0.693333333333333	.	30240001	30320000	#FF9191	1	0.75
chr3	30320001	30440000	A.1.2.2.2.2.1.1.1.1.1	0.738666666666667	.	30320001	30440000	#FF4848	1	0.875
chr3	30440001	30600000	A.1.2.2.2.2.2.2.2.2.2.2	0.716	.	30440001	30600000	#FF4848	1	0.875
chr3	30600001	30840000	A.1.2.1.2.1.1.1.1.1	0.845333333333333	.	30600001	30840000	#FF4848	1	0.875
chr3	30840001	31040000	B.1.1.1.1.2.1.2.1	0.46	.	30840001	31040000	#DADAFF	1	0.5
chr3	31040001	31200000	A.2.1.1.1.2.2.2.1.1.2.2	0.690666666666667	.	31040001	31200000	#FF9191	1	0.75
chr3	31200001	31560000	A.2.2.2.2.1.2.2	0.486666666666667	.	31200001	31560000	#FFDADA	1	0.625
chr3	31560001	31800000	A.1.2.2.2.2.2.2.1.1.2.1	0.726666666666667	.	31560001	31800000	#FF4848	1	0.875
chr3	31800001	32040000	A.1.2.2.1.1.2.2.2.2.1	0.773333333333333	.	31800001	32040000	#FF4848	1	0.875
chr3	32040001	32200000	A.2.2.1.2.2.2.1.1.1.1	0.541333333333333	.	32040001	32200000	#FFDADA	1	0.625
chr3	32200001	32440000	A.2.2.1.1.1.1.2.1.2	0.578666666666667	.	32200001	32440000	#FFDADA	1	0.625
chr3	32440001	32560000	A.1.2.1.2.1.2.2.2.1.1	0.825333333333333	.	32440001	32560000	#FF4848	1	0.875
chr3	32560001	32880000	A.2.1.2.2.1.2.1.1.1	0.608	.	32560001	32880000	#FF9191	1	0.75
chr3	32880001	33040000	B.1.1.1.1.1.1.1.1.1	0.477333333333333	.	32880001	33040000	#DADAFF	1	0.5
chr3	33040001	33200000	A.1.2.2.2.2.2.2.2.2.1.2	0.718666666666667	.	33040001	33200000	#FF4848	1	0.875
chr3	33200001	33360000	A.2.2.1.2.2.2.1.1.1.2	0.54	.	33200001	33360000	#FFDADA	1	0.625
chr3	33360001	33520000	A.2.1.1.1.2.1.2.1.2.2	0.698666666666667	.	33360001	33520000	#FF9191	1	0.75
chr3	33520001	33920000	A.2.1.1.1.2.2.2.1.2.1	0.689333333333333	.	33520001	33920000	#FF9191	1	0.75
chr3	33920001	34680000	B.2.2.1.2.2.1.2	0.0666666666666667	.	33920001	34680000	#0000FF	1	0.125
chr3	34680001	34800000	B.1.2.1.2.1.1.1	0.353333333333333	.	34680001	34800000	#9191FF	1	0.375
chr3	34800001	35080000	A.2.2.2.2.1.2.1.2.2	0.488	.	34800001	35080000	#FFDADA	1	0.625
chr3	35080001	35200000	B.1.2.1.2.2.2.1	0.332	.	35080001	35200000	#9191FF	1	0.375
chr3	35200001	35520000	B.1.2.2.2.1.1.2.1	0.302666666666667	.	35200001	35520000	#9191FF	1	0.375
[truncated: 8,691 more rows]
