# Supplementary material for: Systematic inference and comparison of multi-scale chromatin sub-compartments connects spatial organization to cell phenotypes
Source: Nat Commun. 2021 May 10;12:2439. doi: 10.1038/s41467-021-22666-3 (PMC8110550; doi:10.1038/s41467-021-22666-3)
Supplement: Supplementary file 5 — Supplementary Dataset 2 [file 41467_2021_22666_MOESM5_ESM.zip › Supplementary_Data_1_domain_hierarchies_127HiCmaps/RPE1_pigment_epithelium_binsize=40kb.bed]

#fields: chr, pos_start, pos_end, the full compartment label describing the position in the hierachy, normalized compartment domain rank, ., pos_start, pos_end, color based on eight compartment model (A.1.1 - B.2.2), 1, eight compartment score (A.1.1 to B.2.2: 8 to 1 devided by 8)
chr1	560001	600000	A.2.2.1.1.1.2	0.49800796812749	.	560001	600000	#FFDADA	1	0.625
chr1	680001	760000	A.2.2.1.1.1.2	0.49800796812749	.	680001	760000	#FFDADA	1	0.625
chr1	760001	1280000	A.1.1.1.2.1.2.1.2.1.1.1	0.937583001328021	.	760001	1280000	#FF0000	1	1
chr1	1280001	1680000	A.1.1.2.1.2.1.1.1.2.1	0.871181938911023	.	1280001	1680000	#FF0000	1	1
chr1	1680001	1840000	A.1.1.2.1.2.1.2.2.1	0.856573705179283	.	1680001	1840000	#FF0000	1	1
chr1	1840001	2120000	A.1.2.2.1.2.2.2.2.1	0.644090305444887	.	1840001	2120000	#FF4848	1	0.875
chr1	2120001	2320000	A.1.2.1.2.1.2.2.2.1.1	0.710491367861886	.	2120001	2320000	#FF4848	1	0.875
chr1	2320001	2520000	A.1.2.2.2.1.2.2.2.2	0.621513944223108	.	2320001	2520000	#FF4848	1	0.875
chr1	2520001	2640000	B.1.2.1.2.2.1.2.2	0.294820717131474	.	2520001	2640000	#9191FF	1	0.375
chr1	2680001	2920000	B.1.2.1.2.2.1.2.2	0.294820717131474	.	2680001	2920000	#9191FF	1	0.375
chr1	2920001	3360000	A.2.2.1.2.1.1	0.47941567065073	.	2920001	3360000	#FFDADA	1	0.625
chr1	3360001	3560000	A.1.2.1.2.2.2.2.2.1.1	0.674634794156706	.	3360001	3560000	#FF4848	1	0.875
chr1	3560001	3800000	A.2.1.1.2.1.2.2.1.2.1.1.1	0.553784860557769	.	3560001	3800000	#FF9191	1	0.75
chr1	3800001	3880000	B.2.1.2.2.2.2.1.2.2.2	0.104913678618858	.	3800001	3880000	#4848FF	1	0.25
chr1	3960001	4840000	B.2.1.2.2.2.2.1.2.2.2	0.104913678618858	.	3960001	4840000	#4848FF	1	0.25
chr1	4840001	5080000	B.2.2.1.1.1.2.1.1.1	0.0863213811420983	.	4840001	5080000	#0000FF	1	0.125
chr1	5080001	5480000	B.2.2.1.2.1.1.2.1.2	0.0544488711819389	.	5080001	5480000	#0000FF	1	0.125
chr1	5480001	5800000	B.2.1.2.2.2.2.1.2.2.1	0.106241699867198	.	5480001	5800000	#4848FF	1	0.25
chr1	5800001	6040000	B.1.2.2.2.1.1.2.2.2	0.243027888446215	.	5800001	6040000	#9191FF	1	0.375
chr1	6040001	6240000	A.2.2.2.2.1.1.2.2	0.452855245683931	.	6040001	6240000	#FFDADA	1	0.625
chr1	6240001	6520000	A.1.2.1.2.2.2.2.2.2.1.2.1	0.670650730411687	.	6240001	6520000	#FF4848	1	0.875
chr1	6520001	6720000	A.1.2.1.2.1.1.2.1.2.1	0.730411686586985	.	6520001	6720000	#FF4848	1	0.875
chr1	6720001	6960000	A.2.1.2.2.1.1.2	0.52058432934927	.	6720001	6960000	#FF9191	1	0.75
chr1	6960001	7280000	B.1.2.1.2.2.1.2.1.1.2	0.297476759628154	.	6960001	7280000	#9191FF	1	0.375
chr1	7280001	7800000	A.2.2.2.1.2.2.2	0.459495351925631	.	7280001	7800000	#FFDADA	1	0.625
chr1	7800001	8000000	A.1.2.1.2.2.2.2.2.2.1.1	0.671978751660027	.	7800001	8000000	#FF4848	1	0.875
chr1	8000001	8440000	A.1.1.1.1.2.1.2.2.1	0.974767596281541	.	8000001	8440000	#FF0000	1	1
chr1	8440001	8920000	A.1.1.1.1.1.1.2.2.1	0.99070385126162	.	8440001	8920000	#FF0000	1	1
chr1	8920001	9240000	A.1.1.1.2.1.1.1.1.2	0.957503320053121	.	8920001	9240000	#FF0000	1	1
chr1	9240001	9360000	A.1.1.2.2.2.2.1.1.2.1.1	0.782204515272244	.	9240001	9360000	#FF0000	1	1
chr1	9360001	9520000	A.1.1.2.1.2.1.2.1.2.1.2	0.859229747675963	.	9360001	9520000	#FF0000	1	1
chr1	9520001	9640000	A.1.2.1.1.1.1.1.1.1	0.772908366533865	.	9520001	9640000	#FF4848	1	0.875
chr1	9640001	10000000	A.1.1.1.2.1.2.1.2.1.1.2	0.936254980079681	.	9640001	10000000	#FF0000	1	1
chr1	10000001	10240000	A.1.1.2.1.2.1.1.1.2.2	0.869853917662683	.	10000001	10240000	#FF0000	1	1
chr1	10240001	10520000	A.1.1.1.2.1.2.1.2.2	0.932270916334661	.	10240001	10520000	#FF0000	1	1
chr1	10520001	11040000	A.1.1.2.1.2.1.2.1.1.1	0.865869853917663	.	10520001	11040000	#FF0000	1	1
chr1	11040001	11360000	A.1.1.2.2.1.1.1.2.2.1	0.824701195219124	.	11040001	11360000	#FF0000	1	1
chr1	11360001	11720000	A.2.2.1.2.1.2	0.47808764940239	.	11360001	11720000	#FFDADA	1	0.625
chr1	11720001	12080000	A.1.1.2.1.1.1.1.1.2.2	0.899070385126162	.	11720001	12080000	#FF0000	1	1
chr1	12080001	12280000	A.1.2.1.2.1.1.2.1.2.2.1	0.729083665338645	.	12080001	12280000	#FF4848	1	0.875
chr1	12280001	12480000	A.2.1.1.1.2.1.2.2.2	0.581673306772908	.	12280001	12480000	#FF9191	1	0.75
chr1	12480001	12720000	A.1.2.2.2.1.2.2.2.1.1	0.624169986719788	.	12480001	12720000	#FF4848	1	0.875
chr1	12720001	13000000	B.2.1.1.1.1.2.2.2	0.211155378486056	.	12720001	13000000	#4848FF	1	0.25
chr1	13040001	13080000	B.2.1.1.2.1.1.1	0.201859229747676	.	13040001	13080000	#4848FF	1	0.25
chr1	13120001	13240000	B.2.1.1.2.1.1.1	0.201859229747676	.	13120001	13240000	#4848FF	1	0.25
chr1	13360001	13400000	B.1.2.1.2.2.1.1.2.2	0.300132802124834	.	13360001	13400000	#9191FF	1	0.375
chr1	13480001	13520000	B.1.2.1.2.2.1.1.2.2	0.300132802124834	.	13480001	13520000	#9191FF	1	0.375
chr1	13760001	14000000	B.2.2.1.1.1.2.1.1.2	0.0849933598937583	.	13760001	14000000	#0000FF	1	0.125
chr1	14000001	14160000	B.2.1.1.1.1.2.2.1	0.212483399734396	.	14000001	14160000	#4848FF	1	0.25
chr1	14160001	14600000	B.2.1.2.2.2.2.1.2.1	0.107569721115538	.	14160001	14600000	#4848FF	1	0.25
chr1	14600001	14880000	A.2.2.2.2.1.1.1.1.2	0.456839309428951	.	14600001	14880000	#FFDADA	1	0.625
chr1	14880001	15240000	B.1.2.1.2.2.1.2.1.2	0.296148738379814	.	14880001	15240000	#9191FF	1	0.375
chr1	15240001	15440000	A.2.2.2.2.1.1.1.2	0.455511288180611	.	15240001	15440000	#FFDADA	1	0.625
chr1	15440001	15640000	A.1.2.2.2.2.2.2.1	0.600265604249668	.	15440001	15640000	#FF4848	1	0.875
chr1	15640001	15840000	A.1.2.1.2.1.1.2.1.2.2.2	0.727755644090305	.	15640001	15840000	#FF4848	1	0.875
chr1	15840001	16080000	A.1.1.2.1.1.1.1.1.2.1	0.900398406374502	.	15840001	16080000	#FF0000	1	1
chr1	16080001	16320000	A.1.1.1.2.2.1.1	0.920318725099602	.	16080001	16320000	#FF0000	1	1
chr1	16320001	16400000	A.1.2.1.1.1.1.2.2.1	0.764940239043825	.	16320001	16400000	#FF4848	1	0.875
chr1	16400001	16840000	A.1.1.1.1.1.1.1.2.1.2.2	0.99468791500664	.	16400001	16840000	#FF0000	1	1
chr1	16840001	17240000	A.1.1.2.1.2.2.1.2.1.2	0.844621513944223	.	16840001	17240000	#FF0000	1	1
chr1	17240001	17600000	A.1.1.1.1.2.1.2.2.2	0.973439575033201	.	17240001	17600000	#FF0000	1	1
chr1	17600001	17760000	A.1.2.1.2.1.2.2.2.1.2	0.709163346613546	.	17600001	17760000	#FF4848	1	0.875
chr1	17760001	17960000	A.1.2.1.2.2.2.2.2.2.1.2.2	0.669322709163347	.	17760001	17960000	#FF4848	1	0.875
chr1	17960001	18240000	B.1.1.2.1.1.1	0.391766268260292	.	17960001	18240000	#DADAFF	1	0.5
chr1	18240001	18640000	B.2.1.1.2.1.1.2.2.1.1	0.199203187250996	.	18240001	18640000	#4848FF	1	0.25
chr1	18640001	18880000	B.2.1.1.2.1.1.2.2.2	0.196547144754316	.	18640001	18880000	#4848FF	1	0.25
chr1	18880001	19200000	B.1.2.1.2.2.1.2.1.1.1	0.298804780876494	.	18880001	19200000	#9191FF	1	0.375
chr1	19200001	19400000	A.1.2.1.2.2.2.2.2.1.2	0.673306772908366	.	19200001	19400000	#FF4848	1	0.875
chr1	19400001	19600000	A.1.1.2.2.1.1.1.2.1.2	0.826029216467464	.	19400001	19600000	#FF0000	1	1
chr1	19600001	20040000	A.1.1.2.2.1.1.1.2.1.1	0.827357237715803	.	19600001	20040000	#FF0000	1	1
chr1	20040001	20240000	A.2.1.1.1.1.1	0.597609561752988	.	20040001	20240000	#FF9191	1	0.75
chr1	20240001	20440000	B.1.1.1.2.1.2.2	0.401062416998672	.	20240001	20440000	#DADAFF	1	0.5
chr1	20440001	20840000	A.2.1.2.2.1.1.1	0.52191235059761	.	20440001	20840000	#FF9191	1	0.75
chr1	20840001	21000000	A.1.2.1.1.1.2.2.1.1	0.758300132802125	.	20840001	21000000	#FF4848	1	0.875
chr1	21000001	21520000	A.1.1.1.1.1.1.2.1	0.99203187250996	.	21000001	21520000	#FF0000	1	1
chr1	21520001	21680000	A.1.1.2.1.2.2.2.1.2.2	0.837981407702523	.	21520001	21680000	#FF0000	1	1
chr1	21680001	22000000	A.1.1.2.2.2.1.1.2	0.787516600265604	.	21680001	22000000	#FF0000	1	1
chr1	22000001	22440000	A.1.1.1.2.1.1.1.2.2.2.2.2	0.950863213811421	.	22000001	22440000	#FF0000	1	1
chr1	22440001	22720000	A.2.1.1.2.2.1.1	0.547144754316069	.	22440001	22720000	#FF9191	1	0.75
chr1	22720001	23000000	A.1.2.2.1.2.2.1.2	0.648074369189907	.	22720001	23000000	#FF4848	1	0.875
chr1	23000001	23320000	A.1.1.2.1.2.2.2.2.2.2.2	0.832669322709163	.	23000001	23320000	#FF0000	1	1
chr1	23320001	23600000	A.1.1.1.2.1.2.1.2.1.2.1	0.934926958831341	.	23320001	23600000	#FF0000	1	1
chr1	23600001	24080000	A.1.1.1.2.1.1.1.2.2.2.2.1	0.952191235059761	.	23600001	24080000	#FF0000	1	1
chr1	24080001	24280000	A.1.2.1.1.1.1.2.2.2.1	0.763612217795485	.	24080001	24280000	#FF4848	1	0.875
chr1	24360001	24760000	A.1.1.2.1.2.2.2.1.1.1	0.841965471447543	.	24360001	24760000	#FF0000	1	1
chr1	24760001	25000000	A.1.1.2.2.2.2.1.1.1.2	0.783532536520584	.	24760001	25000000	#FF0000	1	1
chr1	25000001	25160000	A.1.1.2.2.2.2.1.1.2.1.2	0.780876494023904	.	25000001	25160000	#FF0000	1	1
chr1	25160001	25560000	A.1.2.1.1.1.1.2.1.1.2	0.767596281540505	.	25160001	25560000	#FF4848	1	0.875
chr1	25560001	25600000	A.1.2.1.1.2.1.2	0.747675962815405	.	25560001	25600000	#FF4848	1	0.875
chr1	25640001	25880000	A.1.2.1.1.2.1.2	0.747675962815405	.	25640001	25880000	#FF4848	1	0.875
chr1	25880001	26160000	A.1.2.2.1.2.2.1.1	0.649402390438247	.	25880001	26160000	#FF4848	1	0.875
chr1	26160001	26400000	A.1.1.2.2.2.2.1.1.1.1	0.784860557768924	.	26160001	26400000	#FF0000	1	1
chr1	26400001	26560000	A.1.2.1.1.2.2.1.1	0.746347941567065	.	26400001	26560000	#FF4848	1	0.875
chr1	26560001	26800000	A.1.1.2.1.2.2.2.1.1.2	0.840637450199203	.	26560001	26800000	#FF0000	1	1
chr1	26800001	27000000	A.1.1.2.2.2.2.1.1.2.2	0.779548472775564	.	26800001	27000000	#FF0000	1	1
chr1	27000001	27240000	A.1.1.1.2.1.2.1.2.1.2.2	0.933598937583001	.	27000001	27240000	#FF0000	1	1
chr1	27240001	27720000	A.1.1.1.2.1.2.1.1.1.2	0.940239043824701	.	27240001	27720000	#FF0000	1	1
chr1	27720001	28040000	A.1.1.1.2.1.1.1.2.2.1	0.954847277556441	.	27720001	28040000	#FF0000	1	1
chr1	28040001	28360000	A.1.1.1.2.1.1.1.1.1	0.958831341301461	.	28040001	28360000	#FF0000	1	1
chr1	28360001	28560000	A.1.1.1.2.1.1.2.1.1.2	0.946879150066401	.	28360001	28560000	#FF0000	1	1
chr1	28560001	29000000	A.1.1.1.1.1.1.1.1.1	1	.	28560001	29000000	#FF0000	1	1
chr1	29000001	29080000	A.1.2.1.2.2.2.2.1	0.675962815405046	.	29000001	29080000	#FF4848	1	0.875
chr1	29080001	29560000	A.1.1.2.2.1.2.1.1.2	0.804780876494024	.	29080001	29560000	#FF0000	1	1
chr1	29560001	29880000	B.1.1.2.2.2.2.1	0.351925630810093	.	29560001	29880000	#DADAFF	1	0.5
chr1	30000001	30040000	B.1.1.2.2.2.2.1	0.351925630810093	.	30000001	30040000	#DADAFF	1	0.5
chr1	30040001	30200000	B.1.1.1.1.2.1.1.1	0.422310756972112	.	30040001	30200000	#DADAFF	1	0.5
chr1	30200001	30400000	B.2.1.1.1.1.2.1.2.2	0.213811420982736	.	30200001	30400000	#4848FF	1	0.25
chr1	30400001	30680000	B.2.1.2.1.1.2.1.1.2.1	0.160690571049137	.	30400001	30680000	#4848FF	1	0.25
chr1	30680001	30920000	B.2.1.2.1.1.2.1.1.1.2	0.162018592297477	.	30680001	30920000	#4848FF	1	0.25
chr1	30920001	31200000	B.2.1.1.1.1.2.1.2.1	0.215139442231076	.	30920001	31200000	#4848FF	1	0.25
chr1	31200001	31400000	A.1.2.1.2.1.2.2.2.2.2	0.706507304116866	.	31200001	31400000	#FF4848	1	0.875
chr1	31400001	32080000	A.1.1.1.1.1.2.2.1	0.98406374501992	.	31400001	32080000	#FF0000	1	1
chr1	32080001	32480000	A.1.1.1.1.1.1.2.2.2	0.98937583001328	.	32080001	32480000	#FF0000	1	1
chr1	32480001	32840000	A.1.1.1.1.1.1.1.2.1.2.1	0.99601593625498	.	32480001	32840000	#FF0000	1	1
chr1	32840001	33320000	A.1.1.1.1.1.1.1.1.2	0.99867197875166	.	32840001	33320000	#FF0000	1	1
chr1	33320001	33560000	A.1.1.1.2.2.1.2.2.1.2.2	0.913678618857902	.	33320001	33560000	#FF0000	1	1
chr1	33560001	33960000	A.1.2.1.2.1.1.2.2.1.2	0.725099601593626	.	33560001	33960000	#FF4848	1	0.875
chr1	33960001	34120000	B.2.1.1.2.1.1.2.2.1.2	0.197875166002656	.	33960001	34120000	#4848FF	1	0.25
chr1	34120001	34480000	B.2.2.2.1.2.2.2.1	0.0146082337317397	.	34120001	34480000	#0000FF	1	0.125
chr1	34480001	35240000	B.2.2.2.2.1.2.1.1	0.00929614873837981	.	34480001	35240000	#0000FF	1	0.125
chr1	35240001	35440000	B.1.1.2.2.2.2.2	0.350597609561753	.	35240001	35440000	#DADAFF	1	0.5
chr1	35440001	35640000	A.2.1.1.2.1.2.2.1.1.1	0.556440903054449	.	35440001	35640000	#FF9191	1	0.75
chr1	35640001	35720000	A.2.1.2.1.1.2.1	0.537848605577689	.	35640001	35720000	#FF9191	1	0.75
chr1	35720001	35800000	A.2.1.1.2.1.2.2.1.2.1.2	0.551128818061089	.	35720001	35800000	#FF9191	1	0.75
chr1	35800001	36000000	A.1.2.1.2.2.2.2.2.2.2	0.667994687915007	.	35800001	36000000	#FF4848	1	0.875
chr1	36000001	36240000	A.1.2.1.2.1.1.2.1.1	0.731739707835325	.	36000001	36240000	#FF4848	1	0.875
chr1	36240001	36560000	A.1.1.2.2.1.2.2.2.1.2.1	0.792828685258964	.	36240001	36560000	#FF0000	1	1
chr1	36560001	36920000	A.1.1.2.1.1.1.1.2.2.1	0.896414342629482	.	36560001	36920000	#FF0000	1	1
chr1	36920001	37400000	B.1.2.2.2.2.2.2.2	0.224435590969456	.	36920001	37400000	#9191FF	1	0.375
chr1	37400001	37600000	B.2.1.2.1.1.2.1.1.1.1	0.163346613545817	.	37400001	37600000	#4848FF	1	0.25
chr1	37600001	37920000	B.2.1.2.1.1.2.1.1.2.2	0.159362549800797	.	37600001	37920000	#4848FF	1	0.25
chr1	37920001	38080000	A.2.1.1.1.2.1.2.2.1	0.583001328021248	.	37920001	38080000	#FF9191	1	0.75
chr1	38080001	38240000	A.2.2.2.2.1.1.2.1	0.454183266932271	.	38080001	38240000	#FFDADA	1	0.625
chr1	38240001	38520000	A.1.2.2.2.1.2.2.2.1.2	0.622841965471448	.	38240001	38520000	#FF4848	1	0.875
chr1	38520001	39320000	B.2.1.2.1.1.2.1.2.2	0.156706507304117	.	38520001	39320000	#4848FF	1	0.25
chr1	39320001	39560000	A.1.1.2.2.1.2.2.2.1.2.2	0.791500664010624	.	39320001	39560000	#FF0000	1	1
chr1	39560001	39720000	A.1.1.1.2.2.1.2.2.1.2.1	0.915006640106242	.	39560001	39720000	#FF0000	1	1
chr1	39720001	40040000	A.1.1.1.2.2.1.2.2.1.1	0.916334661354582	.	39720001	40040000	#FF0000	1	1
chr1	40040001	40240000	A.1.1.2.2.1.1.1.2.2.2	0.823373173970784	.	40040001	40240000	#FF0000	1	1
chr1	40240001	40520000	A.1.1.2.1.2.1.2.1.1.2.1	0.864541832669323	.	40240001	40520000	#FF0000	1	1
chr1	40520001	40920000	A.1.1.1.2.1.1.2.1.1.1.1	0.949535192563081	.	40520001	40920000	#FF0000	1	1
chr1	40920001	41120000	A.1.2.2.1.1.1.2.2.2	0.661354581673307	.	40920001	41120000	#FF4848	1	0.875
chr1	41120001	41480000	A.1.1.1.1.2.2.1.2.1.1	0.970783532536521	.	41120001	41480000	#FF0000	1	1
chr1	41480001	41680000	A.1.1.2.2.2.1.1.1	0.788844621513944	.	41480001	41680000	#FF0000	1	1
chr1	41680001	41960000	A.1.1.2.1.2.2.1.1.1.2	0.851261620185923	.	41680001	41960000	#FF0000	1	1
chr1	41960001	42240000	A.1.1.2.2.2.2.1.2	0.778220451527224	.	41960001	42240000	#FF0000	1	1
chr1	42240001	42440000	A.1.2.2.1.1.1.2.2.1	0.662682602921647	.	42240001	42440000	#FF4848	1	0.875
chr1	42440001	42640000	A.2.2.2.1.1.2.1.1	0.468791500664011	.	42440001	42640000	#FFDADA	1	0.625
chr1	42640001	42800000	A.2.1.1.1.1.2.1.2.2	0.593625498007968	.	42640001	42800000	#FF9191	1	0.75
chr1	42800001	43120000	A.2.2.2.1.1.2.1.2	0.467463479415671	.	42800001	43120000	#FFDADA	1	0.625
chr1	43120001	43200000	A.2.1.1.1.1.2.1.2.1	0.594953519256308	.	43120001	43200000	#FF9191	1	0.75
chr1	43200001	43640000	A.1.1.2.1.2.2.1.1.1.1	0.852589641434263	.	43200001	43640000	#FF0000	1	1
chr1	43640001	43920000	A.1.1.2.1.2.2.2.1.2.1	0.839309428950863	.	43640001	43920000	#FF0000	1	1
chr1	43920001	44240000	A.1.1.2.1.2.1.1.1.1.1.2.2	0.873837981407703	.	43920001	44240000	#FF0000	1	1
chr1	44240001	44440000	A.1.1.2.1.2.1.1.1.1.1.2.1	0.875166002656042	.	44240001	44440000	#FF0000	1	1
chr1	44440001	44520000	A.1.2.1.1.1.1.1.1.2	0.771580345285525	.	44440001	44520000	#FF4848	1	0.875
chr1	44520001	45160000	A.1.1.1.1.2.2.1.2.2	0.965471447543161	.	44520001	45160000	#FF0000	1	1
chr1	45160001	45480000	A.1.1.1.2.1.1.2.1.1.1.2	0.948207171314741	.	45160001	45480000	#FF0000	1	1
chr1	45480001	45760000	A.2.1.1.2.2.1.2	0.545816733067729	.	45480001	45760000	#FF9191	1	0.75
chr1	45760001	45960000	A.1.2.1.1.2.2.2	0.742363877822045	.	45760001	45960000	#FF4848	1	0.875
chr1	45960001	46480000	A.1.1.1.1.1.1.1.2.1.1	0.99734395750332	.	45960001	46480000	#FF0000	1	1
chr1	46480001	46800000	A.1.1.1.1.1.1.1.2.2	0.9933598937583	.	46480001	46800000	#FF0000	1	1
chr1	46800001	47200000	A.1.2.1.2.1.1.2.2.1.1	0.726427622841965	.	46800001	47200000	#FF4848	1	0.875
chr1	47200001	47680000	B.2.1.2.2.2.1.1.2.1	0.126162018592297	.	47200001	47680000	#4848FF	1	0.25
chr1	47680001	47840000	A.2.2.2.2.1.1.1.1.1	0.458167330677291	.	47680001	47840000	#FFDADA	1	0.625
chr1	47840001	48200000	B.2.1.2.1.1.2.1.2.1	0.158034528552457	.	47840001	48200000	#4848FF	1	0.25
chr1	48200001	48480000	B.2.2.2.1.2.2.1.1	0.0172642762284197	.	48200001	48480000	#0000FF	1	0.125
chr1	48480001	48760000	B.2.2.2.1.2.2.1.2	0.0159362549800797	.	48480001	48760000	#0000FF	1	0.125
chr1	48760001	48960000	B.2.1.2.2.1.2.2.1	0.134130146082337	.	48760001	48960000	#4848FF	1	0.25
chr1	48960001	49240000	B.2.2.1.2.2.2.1.1	0.0371845949535193	.	48960001	49240000	#0000FF	1	0.125
chr1	49240001	49680000	B.2.2.2.1.2.2.2.2	0.0132802124833997	.	49240001	49680000	#0000FF	1	0.125
chr1	49680001	50080000	B.2.2.2.1.2.1.1.1	0.0239043824701195	.	49680001	50080000	#0000FF	1	0.125
chr1	50080001	50840000	B.2.2.2.2.1.2.2.2	0.00265604249667995	.	50080001	50840000	#0000FF	1	0.125
chr1	50840001	51200000	A.2.2.2.2.2.1.2.2.1.2	0.434262948207171	.	50840001	51200000	#FFDADA	1	0.625
chr1	51200001	51360000	A.2.1.1.1.2.2.1.2.1.1	0.577689243027888	.	51200001	51360000	#FF9191	1	0.75
chr1	51360001	51680000	A.1.2.1.2.1.1.2.2.2.2	0.722443559096946	.	51360001	51680000	#FF4848	1	0.875
chr1	51680001	52000000	A.1.1.2.1.1.1.1.2.1	0.897742363877822	.	51680001	52000000	#FF0000	1	1
chr1	52000001	52240000	A.1.1.1.1.2.2.2.2.1	0.961487383798141	.	52000001	52240000	#FF0000	1	1
chr1	52240001	52520000	A.1.1.1.1.2.2.2.2.2	0.960159362549801	.	52240001	52520000	#FF0000	1	1
chr1	52520001	52840000	A.1.1.1.2.1.2.2.2.2.2.1	0.922974767596281	.	52520001	52840000	#FF0000	1	1
chr1	52840001	53160000	A.1.1.2.1.2.1.2.1.2.1.1.1	0.861885790172643	.	52840001	53160000	#FF0000	1	1
chr1	53160001	53480000	A.1.1.1.2.1.2.2.2.2.2.2	0.921646746347942	.	53160001	53480000	#FF0000	1	1
chr1	53480001	53680000	A.1.1.2.1.2.1.2.1.2.1.1.2	0.860557768924303	.	53480001	53680000	#FF0000	1	1
chr1	53680001	53920000	A.1.1.2.1.2.2.1.1.2.1	0.849933598937583	.	53680001	53920000	#FF0000	1	1
chr1	53920001	54280000	A.1.1.1.2.1.1.2.2.1	0.944223107569721	.	53920001	54280000	#FF0000	1	1
chr1	54280001	54520000	A.1.1.2.1.2.1.2.1.1.2.2	0.863213811420983	.	54280001	54520000	#FF0000	1	1
chr1	54520001	54800000	A.1.1.2.1.2.1.2.1.2.2	0.857901726427623	.	54520001	54800000	#FF0000	1	1
chr1	54800001	55040000	A.1.2.1.1.1.1.2.1.2	0.766268260292165	.	54800001	55040000	#FF4848	1	0.875
chr1	55040001	55320000	A.1.1.2.2.1.1.1.1.1	0.831341301460823	.	55040001	55320000	#FF0000	1	1
chr1	55320001	55520000	A.1.1.1.2.2.1.2.2.2	0.912350597609562	.	55320001	55520000	#FF0000	1	1
chr1	55520001	55720000	A.1.1.2.1.1.1.1.2.2.2	0.895086321381142	.	55520001	55720000	#FF0000	1	1
chr1	55720001	56000000	A.1.2.1.2.1.1.2.2.2.1	0.723771580345286	.	55720001	56000000	#FF4848	1	0.875
chr1	56000001	56280000	A.1.2.1.2.1.2.2.2.2.1	0.707835325365206	.	56000001	56280000	#FF4848	1	0.875
chr1	56280001	56440000	A.2.1.1.2.1.2.2.1.1.2	0.555112881806109	.	56280001	56440000	#FF9191	1	0.75
chr1	56440001	56760000	A.2.2.1.1.2.1.2.2.1	0.49269588313413	.	56440001	56760000	#FFDADA	1	0.625
chr1	56760001	57320000	A.2.1.1.1.2.1.2.1	0.584329349269588	.	56760001	57320000	#FF9191	1	0.75
chr1	57320001	57840000	B.2.2.1.1.2.2.1.2.1	0.0690571049136786	.	57320001	57840000	#0000FF	1	0.125
chr1	57840001	58000000	B.1.2.1.2.2.2.1.2	0.292164674634794	.	57840001	58000000	#9191FF	1	0.375
chr1	58000001	58240000	B.2.1.2.2.2.1.1.2.2	0.124833997343958	.	58000001	58240000	#4848FF	1	0.25
chr1	58240001	58400000	B.1.2.2.1.2.2.1.2.2.2	0.264276228419655	.	58240001	58400000	#9191FF	1	0.375
chr1	58400001	58640000	B.2.2.1.1.2.2.1.2.2	0.0677290836653386	.	58400001	58640000	#0000FF	1	0.125
chr1	58640001	58840000	B.2.2.1.2.1.1.1.1	0.0597609561752988	.	58640001	58840000	#0000FF	1	0.125
chr1	58840001	59000000	B.1.2.2.1.2.2.1.2.1	0.266932270916335	.	58840001	59000000	#9191FF	1	0.375
chr1	59000001	59200000	A.2.1.2.2.2.2.2.2	0.50066401062417	.	59000001	59200000	#FF9191	1	0.75
chr1	59200001	59400000	A.1.2.1.2.2.1.2.2.1	0.690571049136786	.	59200001	59400000	#FF4848	1	0.875
chr1	59400001	59640000	A.1.2.1.2.2.1.2.2.2.1	0.689243027888446	.	59400001	59640000	#FF4848	1	0.875
chr1	59640001	59920000	A.2.1.1.2.1.2.2.1.2.2	0.549800796812749	.	59640001	59920000	#FF9191	1	0.75
chr1	59920001	60240000	A.2.2.2.2.2.1.2.1	0.436918990703851	.	59920001	60240000	#FFDADA	1	0.625
chr1	60240001	60440000	B.2.1.2.2.2.1.1.1.1.2	0.128818061088977	.	60240001	60440000	#4848FF	1	0.25
chr1	60440001	61280000	B.2.2.2.2.2	0.00132802124833997	.	60440001	61280000	#0000FF	1	0.125
chr1	61280001	61520000	B.1.1.1.1.2.1.1.2.1.1	0.420982735723772	.	61280001	61520000	#DADAFF	1	0.5
chr1	61520001	61920000	A.2.1.2.2.2.1.1.1	0.51660026560425	.	61520001	61920000	#FF9191	1	0.75
chr1	61920001	62120000	B.1.2.1.2.2.2.1.1	0.293492695883134	.	61920001	62120000	#9191FF	1	0.375
chr1	62120001	62360000	B.1.1.1.1.2.1.1.2.1.2	0.419654714475432	.	62120001	62360000	#DADAFF	1	0.5
chr1	62360001	62560000	B.1.2.2.2.2.2.2.1.1	0.227091633466135	.	62360001	62560000	#9191FF	1	0.375
chr1	62560001	62880000	A.2.2.2.2.2.1.2.2.1.1	0.435590969455511	.	62560001	62880000	#FFDADA	1	0.625
chr1	62880001	63240000	A.1.2.2.2.1.2.1.2	0.629482071713147	.	62880001	63240000	#FF4848	1	0.875
chr1	63240001	63640000	B.2.1.2.1.1.1.1.1	0.169986719787517	.	63240001	63640000	#4848FF	1	0.25
chr1	63640001	64040000	B.1.2.2.1.2.2.1.2.2.1	0.265604249667995	.	63640001	64040000	#9191FF	1	0.375
chr1	64040001	64400000	A.1.1.2.2.1.2.1.1.1.2	0.806108897742364	.	64040001	64400000	#FF0000	1	1
chr1	64400001	64720000	A.1.1.2.2.1.2.2.2.1.1	0.794156706507304	.	64400001	64720000	#FF0000	1	1
chr1	64720001	64920000	B.1.1.1.1.2.1.2	0.416998671978752	.	64720001	64920000	#DADAFF	1	0.5
chr1	64920001	65320000	A.2.2.1.1.2.1.2.2.2	0.49136786188579	.	64920001	65320000	#FFDADA	1	0.625
chr1	65320001	65480000	A.1.2.2.2.2.2.2.2	0.598937583001328	.	65320001	65480000	#FF4848	1	0.875
chr1	65480001	65640000	A.2.2.2.1.2.1.2.1	0.463479415670651	.	65480001	65640000	#FFDADA	1	0.625
chr1	65640001	66000000	A.2.1.2.2.2.2.2.1	0.50199203187251	.	65640001	66000000	#FF9191	1	0.75
chr1	66000001	66080000	B.1.1.2.1.1.2.2.1	0.383798140770252	.	66000001	66080000	#DADAFF	1	0.5
chr1	66080001	66200000	B.1.1.2.2.1.1.2	0.366533864541833	.	66080001	66200000	#DADAFF	1	0.5
chr1	66200001	66440000	A.2.2.2.2.2.1.2.2.2	0.432934926958831	.	66200001	66440000	#FFDADA	1	0.625
chr1	66440001	66680000	B.2.1.1.2.1.1.2.1	0.200531208499336	.	66440001	66680000	#4848FF	1	0.25
chr1	66680001	66920000	A.2.2.1.1.2.1.2.1	0.49402390438247	.	66680001	66920000	#FFDADA	1	0.625
chr1	66920001	67240000	A.1.2.1.2.2.1.2.2.2.2	0.687915006640106	.	66920001	67240000	#FF4848	1	0.875
chr1	67240001	67360000	A.2.2.2.1.2.1.2.2	0.462151394422311	.	67240001	67360000	#FFDADA	1	0.625
chr1	67360001	67520000	A.1.2.1.2.2.1.1.1.1.2.2	0.699867197875166	.	67360001	67520000	#FF4848	1	0.875
chr1	67520001	67800000	A.1.2.2.2.2.1.2.2	0.609561752988048	.	67520001	67800000	#FF4848	1	0.875
chr1	67800001	68000000	A.1.2.1.2.1.2.1.1	0.721115537848606	.	67800001	68000000	#FF4848	1	0.875
chr1	68000001	68320000	A.1.1.2.2.1.2.1.1.1.1	0.807436918990704	.	68000001	68320000	#FF0000	1	1
chr1	68320001	68600000	A.2.1.1.1.2.2.1.2.1.2	0.576361221779549	.	68320001	68600000	#FF9191	1	0.75
chr1	68600001	68880000	A.1.2.2.2.1.2.1.1.1.2	0.632138114209827	.	68600001	68880000	#FF4848	1	0.875
chr1	68880001	68960000	B.1.1.1.1.2.1.1.2.2	0.418326693227092	.	68880001	68960000	#DADAFF	1	0.5
chr1	68960001	69400000	B.2.2.2.1.1.2.1	0.0265604249667995	.	68960001	69400000	#0000FF	1	0.125
chr1	69400001	70280000	B.2.2.2.2.1.2.2.1.2	0.00398406374501992	.	69400001	70280000	#0000FF	1	0.125
chr1	70280001	70440000	B.2.1.2.2.1.2.2.2.1	0.132802124833997	.	70280001	70440000	#4848FF	1	0.25
chr1	70440001	70640000	B.1.2.1.1.1.1.1.2	0.345285524568393	.	70440001	70640000	#9191FF	1	0.375
chr1	70640001	71000000	A.2.2.1.2.2.1	0.47675962815405	.	70640001	71000000	#FFDADA	1	0.625
chr1	71000001	71560000	B.2.2.2.2.1.1.2	0.0106241699867198	.	71000001	71560000	#0000FF	1	0.125
chr1	71560001	71720000	B.2.1.1.2.2.2.1.1.2.2	0.180610889774236	.	71560001	71720000	#4848FF	1	0.25
chr1	71720001	72000000	B.2.1.2.1.1.1.1.2	0.168658698539177	.	71720001	72000000	#4848FF	1	0.25
chr1	72000001	72400000	B.1.2.2.2.2.2.2.1.2	0.225763612217795	.	72000001	72400000	#9191FF	1	0.375
chr1	72400001	72720000	B.1.2.1.1.2.2.1.1.1	0.332005312084993	.	72400001	72720000	#9191FF	1	0.375
chr1	72720001	72880000	A.2.2.2.2.2.1.1.1.1.2	0.442231075697211	.	72720001	72880000	#FFDADA	1	0.625
chr1	72880001	73120000	B.1.2.2.1.2.2.1.1.1	0.269588313413015	.	72880001	73120000	#9191FF	1	0.375
chr1	73120001	74080000	B.2.2.2.1.2.1.1.2	0.0225763612217795	.	73120001	74080000	#0000FF	1	0.125
chr1	74080001	74600000	B.2.2.1.2.2.1.1.2.1	0.0411686586985392	.	74080001	74600000	#0000FF	1	0.125
chr1	74600001	74760000	B.2.1.1.2.2.1.1.2	0.187250996015936	.	74600001	74760000	#4848FF	1	0.25
chr1	74760001	75240000	B.2.1.2.2.1.2.2.2.2	0.131474103585657	.	74760001	75240000	#4848FF	1	0.25
chr1	75240001	75720000	B.2.2.2.1.2.1.2.2.1	0.0199203187250996	.	75240001	75720000	#0000FF	1	0.125
chr1	75720001	76160000	B.2.2.1.2.2.2.1.2.2	0.0345285524568393	.	75720001	76160000	#0000FF	1	0.125
chr1	76160001	76280000	B.1.1.2.1.2.1.1.1	0.381142098273572	.	76160001	76280000	#DADAFF	1	0.5
chr1	76280001	76640000	B.2.1.2.2.2.1.2.2.1.2.1	0.118193891102258	.	76280001	76640000	#4848FF	1	0.25
chr1	76640001	76800000	B.2.2.1.2.2.1.1.2.2	0.0398406374501992	.	76640001	76800000	#0000FF	1	0.125
chr1	76800001	77280000	B.2.2.2.2.1.2.2.1.1	0.00531208499335989	.	76800001	77280000	#0000FF	1	0.125
chr1	77280001	77600000	B.2.1.2.2.2.1.1.1.1.1	0.130146082337317	.	77280001	77600000	#4848FF	1	0.25
chr1	77600001	78000000	A.1.2.1.2.2.1.2.1.1	0.693227091633466	.	77600001	78000000	#FF4848	1	0.875
chr1	78000001	78200000	A.1.2.1.2.1.1.1.2.1	0.735723771580345	.	78000001	78200000	#FF4848	1	0.875
chr1	78200001	78400000	A.1.1.2.2.1.2.2.1.2.1	0.796812749003984	.	78200001	78400000	#FF0000	1	1
chr1	78400001	78600000	A.1.1.2.2.1.2.2.1.2.2	0.795484727755644	.	78400001	78600000	#FF0000	1	1
chr1	78600001	78840000	A.1.2.1.2.2.1.1.1.1.2.1	0.701195219123506	.	78600001	78840000	#FF4848	1	0.875
chr1	78840001	79160000	A.1.2.2.2.1.2.1.1.1.1	0.633466135458167	.	78840001	79160000	#FF4848	1	0.875
chr1	79160001	79400000	A.2.1.2.1.1.2.2.1.1	0.536520584329349	.	79160001	79400000	#FF9191	1	0.75
chr1	79400001	79680000	A.2.1.2.1.1.2.2.1.2	0.535192563081009	.	79400001	79680000	#FF9191	1	0.75
chr1	79680001	79880000	B.1.1.2.1.2.1.1.2.1	0.379814077025232	.	79680001	79880000	#DADAFF	1	0.5
chr1	79880001	80080000	B.1.2.2.2.2.1.1.1	0.235059760956175	.	79880001	80080000	#9191FF	1	0.375
chr1	80080001	80400000	B.1.2.2.1.2.2.1.1.2	0.268260292164675	.	80080001	80400000	#9191FF	1	0.375
chr1	80400001	80560000	B.2.1.1.1.2.2.1.1	0.208499335989376	.	80400001	80560000	#4848FF	1	0.25
chr1	80560001	80960000	B.2.2.1.1.1.1.1.1	0.0929614873837981	.	80560001	80960000	#0000FF	1	0.125
chr1	80960001	81520000	B.2.2.1.2.2.2.1.2.1	0.0358565737051793	.	80960001	81520000	#0000FF	1	0.125
chr1	81520001	81680000	B.1.2.2.1.2.2.2.2.1	0.261620185922975	.	81520001	81680000	#9191FF	1	0.375
chr1	81680001	82080000	B.2.1.2.2.1.1.2.2	0.140770252324037	.	81680001	82080000	#4848FF	1	0.25
chr1	82080001	82240000	B.1.1.2.1.2.1.1.2.2	0.378486055776892	.	82080001	82240000	#DADAFF	1	0.5
chr1	82240001	82480000	B.1.2.2.2.2.1.1.2	0.233731739707835	.	82240001	82480000	#9191FF	1	0.375
chr1	82480001	83280000	B.2.2.2.1.2.1.2.1	0.0212483399734396	.	82480001	83280000	#0000FF	1	0.125
chr1	83280001	83440000	B.2.1.2.2.1.2.1.2.1	0.138114209827357	.	83280001	83440000	#4848FF	1	0.25
chr1	83440001	83720000	B.2.2.1.1.1.1.2.2.1	0.0889774236387782	.	83440001	83720000	#0000FF	1	0.125
chr1	83720001	84320000	B.2.2.2.1.2.1.2.2.2	0.0185922974767596	.	83720001	84320000	#0000FF	1	0.125
chr1	84320001	84560000	A.2.2.2.2.2.1.1.1.1.1	0.443559096945551	.	84320001	84560000	#FFDADA	1	0.625
chr1	84560001	84880000	A.1.2.2.2.2.1.2.1.2	0.610889774236388	.	84560001	84880000	#FF4848	1	0.875
chr1	84880001	85200000	A.1.2.1.2.1.2.1.2.2.1	0.718459495351926	.	84880001	85200000	#FF4848	1	0.875
chr1	85200001	85440000	A.1.2.2.2.2.1.2.1.1.1.2.2	0.613545816733068	.	85200001	85440000	#FF4848	1	0.875
chr1	85440001	85720000	A.1.2.2.2.2.1.2.1.1.1.2.1	0.614873837981408	.	85440001	85720000	#FF4848	1	0.875
chr1	85720001	85960000	A.1.1.2.2.1.2.2.1.1.2	0.798140770252324	.	85720001	85960000	#FF0000	1	1
chr1	85960001	86080000	A.1.2.1.2.1.1.1.2.2.2	0.733067729083665	.	85960001	86080000	#FF4848	1	0.875
chr1	86080001	86160000	A.1.2.2.2.2.1.2.1.1.1.1	0.616201859229748	.	86080001	86160000	#FF4848	1	0.875
chr1	86160001	86400000	B.1.1.1.1.2.2.2.1	0.411686586985392	.	86160001	86400000	#DADAFF	1	0.5
chr1	86400001	86520000	B.1.2.2.1.2.2.2.1	0.262948207171315	.	86400001	86520000	#9191FF	1	0.375
chr1	86520001	86800000	B.2.1.1.2.2.2.1.1.2.1.2	0.181938911022576	.	86520001	86800000	#4848FF	1	0.25
chr1	86800001	86960000	B.1.2.1.1.2.2.1.1.2	0.330677290836653	.	86800001	86960000	#9191FF	1	0.375
chr1	86960001	87160000	B.2.1.1.1.2.2.2.2.1	0.204515272244356	.	86960001	87160000	#4848FF	1	0.25
chr1	87160001	87560000	A.2.1.2.2.2.1.1.2.2	0.51394422310757	.	87160001	87560000	#FF9191	1	0.75
chr1	87560001	87880000	B.1.1.2.2.2.1.1.2.1	0.355909694555113	.	87560001	87880000	#DADAFF	1	0.5
chr1	87880001	88200000	B.2.2.1.1.2.1.2.1	0.0743691899070385	.	87880001	88200000	#0000FF	1	0.125
chr1	88200001	88360000	B.2.1.1.2.2.2.1.1.1	0.184594953519256	.	88200001	88360000	#4848FF	1	0.25
chr1	88360001	88520000	B.1.1.2.2.2.1.1.2.2	0.354581673306773	.	88360001	88520000	#DADAFF	1	0.5
chr1	88520001	88800000	B.2.2.1.1.2.1.2.2	0.0730411686586985	.	88520001	88800000	#0000FF	1	0.125
chr1	88800001	89120000	B.2.2.1.2.2.1.2	0.0385126162018592	.	88800001	89120000	#0000FF	1	0.125
chr1	89120001	89360000	A.2.1.2.2.2.1.1.2.1	0.51527224435591	.	89120001	89360000	#FF9191	1	0.75
chr1	89360001	89560000	B.1.1.1.1.2.2.1.1.2	0.414342629482072	.	89360001	89560000	#DADAFF	1	0.5
chr1	89560001	89920000	B.2.1.1.2.2.2.1.2.2	0.176626826029216	.	89560001	89920000	#4848FF	1	0.25
chr1	89920001	90080000	B.1.2.2.1.2.2.2.2.2	0.260292164674635	.	89920001	90080000	#9191FF	1	0.375
chr1	90080001	90280000	B.1.1.1.1.2.2.1.1.1	0.415670650730412	.	90080001	90280000	#DADAFF	1	0.5
chr1	90280001	90480000	A.1.2.2.2.1.2.1.1.2	0.630810092961487	.	90280001	90480000	#FF4848	1	0.875
chr1	90480001	90800000	B.2.1.2.2.2.1.2.2.1.2.2	0.116865869853918	.	90480001	90800000	#4848FF	1	0.25
chr1	90800001	90960000	B.2.1.2.1.1.1.2.2.1	0.166002656042497	.	90800001	90960000	#4848FF	1	0.25
chr1	90960001	91080000	B.2.1.2.2.2.1.2.2.1.1.1	0.122177954847278	.	90960001	91080000	#4848FF	1	0.25
chr1	91080001	91360000	B.2.2.1.1.2.1.1	0.0756972111553785	.	91080001	91360000	#0000FF	1	0.125
chr1	91360001	91560000	B.1.1.1.1.2.2.1.2	0.413014608233732	.	91360001	91560000	#DADAFF	1	0.5
chr1	91560001	91960000	B.2.1.2.1.1.1.2.2.2	0.164674634794157	.	91560001	91960000	#4848FF	1	0.25
chr1	91960001	92440000	A.1.2.1.2.2.1.2.1.2	0.691899070385126	.	91960001	92440000	#FF4848	1	0.875
chr1	92440001	92760000	A.2.1.1.1.2.2.1.2.2.2	0.573705179282869	.	92440001	92760000	#FF9191	1	0.75
chr1	92760001	92920000	A.1.2.2.2.2.1.1.1.2	0.618857901726428	.	92760001	92920000	#FF4848	1	0.875
chr1	92920001	93200000	A.1.2.1.1.1.2.1.1	0.760956175298805	.	92920001	93200000	#FF4848	1	0.875
chr1	93200001	93520000	A.1.1.1.1.2.2.2.1.2	0.962815405046481	.	93200001	93520000	#FF0000	1	1
chr1	93520001	94080000	A.1.1.1.2.1.1.2.2.2	0.942895086321381	.	93520001	94080000	#FF0000	1	1
chr1	94080001	94360000	A.1.1.1.1.2.2.1.2.1.2.2.1	0.968127490039841	.	94080001	94360000	#FF0000	1	1
chr1	94360001	94800000	A.1.1.1.1.2.2.1.2.1.2.2.2	0.966799468791501	.	94360001	94800000	#FF0000	1	1
chr1	94800001	95280000	A.1.1.1.1.2.2.2.1.1	0.964143426294821	.	94800001	95280000	#FF0000	1	1
chr1	95280001	95560000	A.1.1.2.1.1.2.2.1.1	0.880478087649402	.	95280001	95560000	#FF0000	1	1
chr1	95560001	95720000	A.2.2.1.1.2.2.2.1.2	0.48472775564409	.	95560001	95720000	#FFDADA	1	0.625
chr1	95720001	96000000	B.2.1.2.2.2.1.2.2.2	0.115537848605578	.	95720001	96000000	#4848FF	1	0.25
chr1	96000001	96360000	B.2.2.2.1.1.2.2	0.0252324037184595	.	96000001	96360000	#0000FF	1	0.125
chr1	96360001	96680000	B.2.1.2.2.2.1.2.2.1.1.2.2	0.119521912350598	.	96360001	96680000	#4848FF	1	0.25
chr1	96680001	97040000	A.2.2.1.1.2.2.2.1.1.2	0.48605577689243	.	96680001	97040000	#FFDADA	1	0.625
chr1	97040001	97160000	B.1.1.2.1.2.1.2	0.377158034528552	.	97040001	97160000	#DADAFF	1	0.5
chr1	97160001	97400000	A.2.1.1.2.1.2.1.2	0.557768924302789	.	97160001	97400000	#FF9191	1	0.75
chr1	97400001	97560000	A.2.1.1.2.1.2.1.1	0.559096945551129	.	97400001	97560000	#FF9191	1	0.75
chr1	97560001	97800000	A.1.2.2.2.2.1.2.1.1.2	0.612217795484728	.	97560001	97800000	#FF4848	1	0.875
chr1	97800001	98080000	A.1.2.2.2.2.1.1.1.1	0.620185922974768	.	97800001	98080000	#FF4848	1	0.875
chr1	98080001	98560000	A.1.1.2.2.1.2.2.1.1.1	0.799468791500664	.	98080001	98560000	#FF0000	1	1
chr1	98560001	98960000	A.1.2.1.2.2.1.1.1.1.1.2.2	0.702523240371846	.	98560001	98960000	#FF4848	1	0.875
chr1	98960001	99240000	B.1.2.1.1.2.2.1.2.1	0.329349269588313	.	98960001	99240000	#9191FF	1	0.375
chr1	99240001	99480000	B.2.1.2.1.1.1.2.1	0.167330677290837	.	99240001	99480000	#4848FF	1	0.25
chr1	99480001	99600000	B.2.1.2.2.1.1.2.1.1	0.143426294820717	.	99480001	99600000	#4848FF	1	0.25
chr1	99600001	100000000	B.2.1.2.2.2.1.2.2.1.1.2.1	0.120849933598938	.	99600001	100000000	#4848FF	1	0.25
chr1	100000001	100240000	B.1.1.1.1.1.1.1.2	0.427622841965471	.	100000001	100240000	#DADAFF	1	0.5
chr1	100240001	100480000	A.2.2.2.2.2.1.1.1.2	0.440903054448871	.	100240001	100480000	#FFDADA	1	0.625
chr1	100480001	100600000	A.2.1.2.1.1.1.1.1	0.543160690571049	.	100480001	100600000	#FF9191	1	0.75
chr1	100600001	100840000	A.2.1.2.2.2.1.2.1.1	0.51261620185923	.	100600001	100840000	#FF9191	1	0.75
chr1	100840001	101000000	A.2.2.1.1.2.2.2.2.1.2	0.48207171314741	.	100840001	101000000	#FFDADA	1	0.625
chr1	101000001	101120000	A.2.1.2.2.2.1.2.2.1	0.50996015936255	.	101000001	101120000	#FF9191	1	0.75
chr1	101120001	101360000	A.2.2.1.1.2.2.2.1.1.1	0.48738379814077	.	101120001	101360000	#FFDADA	1	0.625
chr1	101360001	101760000	A.2.1.2.2.2.1.2.2.2	0.50863213811421	.	101360001	101760000	#FF9191	1	0.75
chr1	101760001	102280000	B.2.2.1.2.2.1.1.1.2	0.0424966799468791	.	101760001	102280000	#0000FF	1	0.125
chr1	102280001	102600000	B.2.1.2.2.1.2.1.2.2.2	0.135458167330677	.	102280001	102600000	#4848FF	1	0.25
chr1	102600001	103160000	B.2.2.1.1.1.1.2.2.2	0.0876494023904383	.	102600001	103160000	#0000FF	1	0.125
chr1	103160001	103280000	B.1.2.2.2.2.1.2.2	0.231075697211155	.	103160001	103280000	#9191FF	1	0.375
chr1	103280001	103440000	B.1.2.1.1.2.2.1.2.2.2	0.326693227091633	.	103280001	103440000	#9191FF	1	0.375
chr1	103440001	103560000	B.1.2.2.2.2.1.2.1	0.232403718459495	.	103440001	103560000	#9191FF	1	0.375
chr1	103560001	103760000	B.1.2.1.2.2.2.2.1.2	0.289508632138114	.	103560001	103760000	#9191FF	1	0.375
chr1	103760001	103800000	B.1.2.1.2.2.2.2.1.1	0.290836653386454	.	103760001	103800000	#9191FF	1	0.375
chr1	103880001	103960000	B.1.2.1.2.2.2.2.1.1	0.290836653386454	.	103880001	103960000	#9191FF	1	0.375
chr1	104000001	104120000	B.1.2.1.2.2.2.2.1.1	0.290836653386454	.	104000001	104120000	#9191FF	1	0.375
chr1	104120001	104200000	B.2.1.2.1.2.2	0.148738379814077	.	104120001	104200000	#4848FF	1	0.25
chr1	104280001	104480000	B.2.1.2.1.2.2	0.148738379814077	.	104280001	104480000	#4848FF	1	0.25
chr1	104480001	105000000	B.2.1.2.2.1.1.1.2	0.144754316069057	.	104480001	105000000	#4848FF	1	0.25
chr1	105000001	105280000	B.2.1.2.2.1.1.1.1.1	0.147410358565737	.	105000001	105280000	#4848FF	1	0.25
chr1	105280001	105960000	B.2.1.2.2.1.1.1.1.2	0.146082337317397	.	105280001	105960000	#4848FF	1	0.25
chr1	105960001	106280000	B.2.1.2.1.2.1	0.150066401062417	.	105960001	106280000	#4848FF	1	0.25
chr1	106280001	106920000	B.2.1.2.2.1.2.1.2.2.1	0.136786188579017	.	106280001	106920000	#4848FF	1	0.25
chr1	106920001	107240000	B.2.1.1.2.2.1.2	0.185922974767596	.	106920001	107240000	#4848FF	1	0.25
chr1	107240001	107560000	B.2.1.1.1.2.2.1.2	0.207171314741036	.	107240001	107560000	#4848FF	1	0.25
chr1	107560001	107760000	B.1.2.2.1.2.1.1.2	0.274900398406374	.	107560001	107760000	#9191FF	1	0.375
chr1	107760001	108000000	B.2.1.1.2.2.1.1.1	0.188579017264276	.	107760001	108000000	#4848FF	1	0.25
chr1	108000001	108320000	B.2.2.1.2.2.1.1.1.1	0.0438247011952191	.	108000001	108320000	#0000FF	1	0.125
chr1	108320001	108480000	B.2.1.2.2.1.2.1.1	0.139442231075697	.	108320001	108480000	#4848FF	1	0.25
chr1	108480001	108680000	B.2.2.1.1.1.1.1.2	0.0916334661354582	.	108480001	108680000	#0000FF	1	0.125
chr1	108680001	108920000	B.1.2.2.1.2.1.1.1	0.276228419654714	.	108680001	108920000	#9191FF	1	0.375
chr1	109000001	109040000	B.1.2.2.1.2.1.1.1	0.276228419654714	.	109000001	109040000	#9191FF	1	0.375
chr1	109040001	109240000	A.2.2.2.2.1.2.1.1	0.451527224435591	.	109040001	109240000	#FFDADA	1	0.625
chr1	109240001	109480000	A.1.2.1.2.1.2.1.2.2.2	0.717131474103586	.	109240001	109480000	#FF4848	1	0.875
chr1	109480001	109720000	A.1.1.2.2.1.1.1.1.2.2	0.828685258964143	.	109480001	109720000	#FF0000	1	1
chr1	109720001	110040000	A.1.1.1.2.1.2.2.1.2.1	0.928286852589641	.	109720001	110040000	#FF0000	1	1
chr1	110040001	110320000	A.1.1.2.1.2.2.1.2.2	0.843293492695883	.	110040001	110320000	#FF0000	1	1
chr1	110320001	110600000	A.1.1.1.2.2.2.1.2	0.908366533864542	.	110320001	110600000	#FF0000	1	1
chr1	110600001	111040000	A.1.2.1.2.2.1.1.1.2	0.698539176626826	.	110600001	111040000	#FF4848	1	0.875
chr1	111040001	111640000	B.2.2.1.1.2.2.2.2.1	0.0624169986719788	.	111040001	111640000	#0000FF	1	0.125
chr1	111640001	111960000	B.1.2.1.2.2.2.2.2	0.288180610889774	.	111640001	111960000	#9191FF	1	0.375
chr1	111960001	112320000	A.2.1.2.2.2.1.2.1.2	0.51128818061089	.	111960001	112320000	#FF9191	1	0.75
chr1	112320001	112600000	B.2.1.1.2.2.2.1.2.1.2	0.177954847277556	.	112320001	112600000	#4848FF	1	0.25
chr1	112600001	112920000	B.2.1.1.2.2.2.1.2.1.1	0.179282868525896	.	112600001	112920000	#4848FF	1	0.25
chr1	112920001	113240000	A.1.2.1.2.1.1.1.2.2.1	0.734395750332005	.	112920001	113240000	#FF4848	1	0.875
chr1	113240001	113400000	A.1.2.2.1.1.2.1.2	0.658698539176627	.	113240001	113400000	#FF4848	1	0.875
chr1	113400001	113680000	A.1.2.1.2.1.2.1.2.1	0.719787516600266	.	113400001	113680000	#FF4848	1	0.875
chr1	113680001	113920000	B.1.1.1.1.1.2.2	0.423638778220452	.	113680001	113920000	#DADAFF	1	0.5
chr1	113920001	114280000	A.2.1.1.1.2.2.1.2.2.1	0.575033200531209	.	113920001	114280000	#FF9191	1	0.75
chr1	114280001	114520000	A.1.2.2.2.2.1.1.2	0.617529880478088	.	114280001	114520000	#FF4848	1	0.875
chr1	114520001	114920000	B.1.2.2.2.2.2.1.2	0.228419654714475	.	114520001	114920000	#9191FF	1	0.375
chr1	114920001	115080000	A.2.2.2.2.1.2.1.2.2	0.448871181938911	.	114920001	115080000	#FFDADA	1	0.625
chr1	115080001	115320000	B.1.1.1.1.1.2.1	0.424966799468792	.	115080001	115320000	#DADAFF	1	0.5
chr1	115320001	115680000	B.1.1.2.2.2.1.1.1	0.357237715803453	.	115320001	115680000	#DADAFF	1	0.5
chr1	115680001	116080000	A.1.2.1.2.2.1.1.1.1.1.2.1	0.703851261620186	.	115680001	116080000	#FF4848	1	0.875
chr1	116080001	116320000	B.1.1.2.1.2.2.1.2.2	0.373173970783533	.	116080001	116320000	#DADAFF	1	0.5
chr1	116320001	116640000	B.2.1.2.2.2.1.2.1	0.123505976095618	.	116320001	116640000	#4848FF	1	0.25
chr1	116640001	116880000	B.2.1.1.1.2.2.2.1	0.205843293492696	.	116640001	116880000	#4848FF	1	0.25
chr1	116880001	117120000	B.1.1.1.1.1.1.1.1	0.428950863213811	.	116880001	117120000	#DADAFF	1	0.5
chr1	117120001	117720000	A.2.2.1.1.2.2.2.2.1.1	0.48339973439575	.	117120001	117720000	#FFDADA	1	0.625
chr1	117720001	117880000	B.1.2.1.1.2.2.2.1	0.325365205843293	.	117720001	117880000	#9191FF	1	0.375
chr1	117880001	118040000	B.1.1.1.1.2.2.2.2	0.410358565737052	.	117880001	118040000	#DADAFF	1	0.5
chr1	118040001	118480000	A.2.2.2.2.1.2.1.2.1	0.450199203187251	.	118040001	118480000	#FFDADA	1	0.625
chr1	118480001	118720000	B.2.1.1.2.2.2.1.1.2.1.1	0.183266932270916	.	118480001	118720000	#4848FF	1	0.25
chr1	118720001	119360000	B.2.2.1.2.2.2.2.1	0.0332005312084993	.	118720001	119360000	#0000FF	1	0.125
chr1	119360001	119560000	B.2.1.2.2.1.1.2.1.2	0.142098273572377	.	119360001	119560000	#4848FF	1	0.25
chr1	119560001	119720000	B.1.2.1.1.2.2.1.2.2.1	0.328021248339973	.	119560001	119720000	#9191FF	1	0.375
chr1	119720001	120120000	B.2.1.1.1.2.2.2.2.2	0.203187250996016	.	119720001	120120000	#4848FF	1	0.25
chr1	120120001	120400000	A.2.1.2.1.1.1.1.2	0.541832669322709	.	120120001	120400000	#FF9191	1	0.75
chr1	120400001	120520000	A.1.2.2.1.2.1.1.2	0.652058432934927	.	120400001	120520000	#FF4848	1	0.875
chr1	120520001	120720000	A.1.2.1.1.1.2.1.2	0.759628154050465	.	120520001	120720000	#FF4848	1	0.875
chr1	120720001	120960000	A.2.1.2.1.1.1.2.1	0.540504648074369	.	120720001	120960000	#FF9191	1	0.75
chr1	121080001	121160000	A.2.1.2.1.1.1.2.1	0.540504648074369	.	121080001	121160000	#FF9191	1	0.75
chr1	121160001	121360000	B.1.1.2.1.2.2.1.2.1	0.374501992031873	.	121160001	121360000	#DADAFF	1	0.5
chr1	121480001	121520000	B.1.1.2.1.2.2.1.2.1	0.374501992031873	.	121480001	121520000	#DADAFF	1	0.5
chr1	142520001	142560000	B.1.2.1.1.2.1	0.333333333333333	.	142520001	142560000	#9191FF	1	0.375
chr1	142600001	142640000	B.1.2.1.1.2.1	0.333333333333333	.	142600001	142640000	#9191FF	1	0.375
chr1	143120001	143280000	B.2.1.1.1.2.1	0.209827357237716	.	143120001	143280000	#4848FF	1	0.25
chr1	143640001	143680000	B.1.1.1.2.1.2.1	0.402390438247012	.	143640001	143680000	#DADAFF	1	0.5
chr1	143720001	143800000	B.1.1.1.2.1.2.1	0.402390438247012	.	143720001	143800000	#DADAFF	1	0.5
chr1	143880001	144120000	A.1.2.2.1.2.1.1.1	0.653386454183267	.	143880001	144120000	#FF4848	1	0.875
chr1	144440001	144720000	A.2.1.2.1.1.1.2.2	0.539176626826029	.	144440001	144720000	#FF9191	1	0.75
chr1	144800001	145120000	A.1.1.1.2.2.2.1.1.1	0.911022576361222	.	144800001	145120000	#FF0000	1	1
chr1	145120001	145360000	A.1.1.2.2.1.1.1.1.2.1	0.830013280212483	.	145120001	145360000	#FF0000	1	1
chr1	145360001	145840000	A.1.1.1.2.1.2.2.1.2.2	0.926958831341301	.	145360001	145840000	#FF0000	1	1
chr1	146000001	146040000	B.1.2.1.1.2.2.2.2	0.324037184594954	.	146000001	146040000	#9191FF	1	0.375
chr1	146360001	146400000	B.1.2.1.1.2.2.2.2	0.324037184594954	.	146360001	146400000	#9191FF	1	0.375
chr1	146440001	146800000	B.1.2.1.1.2.2.2.2	0.324037184594954	.	146440001	146800000	#9191FF	1	0.375
chr1	146800001	146960000	B.2.1.1.2.2.2.2.2.2.2	0.171314741035857	.	146800001	146960000	#4848FF	1	0.25
chr1	146960001	147160000	B.1.2.1.1.1.1.1.1.2.1	0.347941567065073	.	146960001	147160000	#9191FF	1	0.375
chr1	147160001	147440000	B.1.2.2.1.2.1.2.1	0.273572377158035	.	147160001	147440000	#9191FF	1	0.375
chr1	147680001	147840000	B.1.2.2.1.2.1.2.1	0.273572377158035	.	147680001	147840000	#9191FF	1	0.375
chr1	147920001	148040000	A.2.2.2.1.1.1	0.470119521912351	.	147920001	148040000	#FFDADA	1	0.625
chr1	148160001	148280000	A.2.2.1.1.1.1	0.49933598937583	.	148160001	148280000	#FFDADA	1	0.625
chr1	148320001	148360000	A.2.2.1.1.1.1	0.49933598937583	.	148320001	148360000	#FFDADA	1	0.625
chr1	148520001	148600000	A.2.2.1.1.1.1	0.49933598937583	.	148520001	148600000	#FFDADA	1	0.625
chr1	148600001	148680000	B.1.2.1.2.2.1.1.2.1	0.301460823373174	.	148600001	148680000	#9191FF	1	0.375
chr1	148840001	148960000	B.1.2.1.2.2.1.1.2.1	0.301460823373174	.	148840001	148960000	#9191FF	1	0.375
chr1	149000001	149200000	B.2.2.1.1.1.1.2.1	0.0903054448871182	.	149000001	149200000	#0000FF	1	0.125
chr1	149200001	149440000	B.1.2.2.1.2.1.2.2.2	0.270916334661355	.	149200001	149440000	#9191FF	1	0.375
chr1	149640001	149760000	B.1.2.2.1.2.1.2.2.2	0.270916334661355	.	149640001	149760000	#9191FF	1	0.375
chr1	149760001	150200000	A.1.1.2.1.1.1.2.1.1.2	0.892430278884462	.	149760001	150200000	#FF0000	1	1
chr1	150200001	150600000	A.1.1.1.1.2.2.1.2.1.2.1	0.969455511288181	.	150200001	150600000	#FF0000	1	1
chr1	150600001	151000000	A.1.1.1.2.1.2.2.1.1.1	0.930942895086321	.	150600001	151000000	#FF0000	1	1
chr1	151000001	151280000	A.1.1.1.2.1.2.2.1.1.2	0.929614873837981	.	151000001	151280000	#FF0000	1	1
chr1	151280001	151840000	A.1.1.1.1.1.2.1.2.1	0.9867197875166	.	151280001	151840000	#FF0000	1	1
chr1	151840001	152000000	A.1.2.1.2.2.1.1.1.1.1.1	0.705179282868526	.	151840001	152000000	#FF4848	1	0.875
chr1	152000001	152160000	B.1.2.1.1.1.1.1.1.2.2	0.346613545816733	.	152000001	152160000	#9191FF	1	0.375
chr1	152160001	152480000	B.2.2.1.2.1.2.2.2.2	0.0451527224435591	.	152160001	152480000	#0000FF	1	0.125
chr1	152480001	153280000	B.2.2.2.2.1.2.1.2.2	0.00664010624169987	.	152480001	153280000	#0000FF	1	0.125
chr1	153280001	153480000	B.1.1.2.1.2.2.2.2	0.370517928286853	.	153280001	153480000	#DADAFF	1	0.5
chr1	153480001	153720000	A.1.1.2.2.1.2.1.2.2	0.800796812749004	.	153480001	153720000	#FF0000	1	1
chr1	153720001	153960000	A.1.1.2.1.1.2.2.1.2	0.879150066401062	.	153720001	153960000	#FF0000	1	1
chr1	153960001	154120000	A.2.1.1.1.1.2.1.1	0.596281540504648	.	153960001	154120000	#FF9191	1	0.75
chr1	154120001	154440000	A.1.1.2.1.2.2.1.1.2.2.1	0.848605577689243	.	154120001	154440000	#FF0000	1	1
chr1	154440001	154920000	A.1.2.1.1.1.1.2.1.1.1	0.768924302788845	.	154440001	154920000	#FF4848	1	0.875
chr1	154920001	155160000	A.1.1.2.1.2.2.1.1.2.2.2	0.847277556440903	.	154920001	155160000	#FF0000	1	1
chr1	155160001	155640000	A.1.1.2.1.2.1.1.1.1.1.1	0.876494023904382	.	155160001	155640000	#FF0000	1	1
chr1	155640001	156040000	A.1.1.1.2.1.1.1.2.1	0.956175298804781	.	155640001	156040000	#FF0000	1	1
chr1	156040001	156320000	A.1.1.1.2.1.2.2.2.2.1	0.924302788844621	.	156040001	156320000	#FF0000	1	1
chr1	156320001	156560000	A.1.1.2.1.2.1.1.1.1.2	0.872509960159363	.	156320001	156560000	#FF0000	1	1
chr1	156560001	156920000	A.1.1.1.1.1.2.1.2.2	0.98539176626826	.	156560001	156920000	#FF0000	1	1
chr1	156920001	157160000	A.1.2.2.2.1.1.1.2	0.637450199203187	.	156920001	157160000	#FF4848	1	0.875
chr1	157160001	157480000	B.2.1.2.2.2.1.1.1.2	0.127490039840637	.	157160001	157480000	#4848FF	1	0.25
chr1	157480001	157920000	B.2.2.1.1.2.2.2.2.2	0.0610889774236388	.	157480001	157920000	#0000FF	1	0.125
chr1	157920001	158080000	A.2.1.2.1.1.2.2.2	0.533864541832669	.	157920001	158080000	#FF9191	1	0.75
chr1	158080001	158560000	B.2.2.2.1.1.1.2	0.0278884462151394	.	158080001	158560000	#0000FF	1	0.125
chr1	158560001	158960000	B.2.2.2.1.1.1.1.1	0.0305444887118194	.	158560001	158960000	#0000FF	1	0.125
chr1	158960001	159080000	B.1.1.2.1.2.2.1.1	0.375830013280212	.	158960001	159080000	#DADAFF	1	0.5
chr1	159080001	159200000	B.2.1.1.2.2.2.2.2.2.1	0.172642762284197	.	159080001	159200000	#4848FF	1	0.25
chr1	159200001	159760000	B.2.2.1.2.1.2.1.1	0.050464807436919	.	159200001	159760000	#0000FF	1	0.125
chr1	159760001	160160000	A.2.2.1.1.2.2.1.2	0.48871181938911	.	159760001	160160000	#FFDADA	1	0.625
chr1	160160001	160320000	A.2.1.1.1.2.1.1.2.1.2	0.588313413014608	.	160160001	160320000	#FF9191	1	0.75
chr1	160320001	160640000	B.2.1.1.2.2.2.2.1	0.175298804780877	.	160320001	160640000	#4848FF	1	0.25
chr1	160640001	160960000	B.1.2.2.2.2.2.1.1	0.229747675962815	.	160640001	160960000	#9191FF	1	0.375
chr1	160960001	161400000	A.1.1.2.1.1.1.2.2.1	0.888446215139442	.	160960001	161400000	#FF0000	1	1
chr1	161400001	161720000	A.1.2.1.1.1.2.2.2.1	0.751660026560425	.	161400001	161720000	#FF4848	1	0.875
chr1	161720001	162040000	A.1.1.1.2.2.2.2.2.2	0.903054448871182	.	161720001	162040000	#FF0000	1	1
chr1	162040001	162560000	A.1.1.1.2.2.2.1.1.2	0.909694555112882	.	162040001	162560000	#FF0000	1	1
chr1	162560001	162760000	A.1.1.2.1.1.1.2.1.1.1	0.893758300132802	.	162560001	162760000	#FF0000	1	1
chr1	162760001	163080000	A.1.1.2.1.1.1.2.2.2	0.887118193891102	.	162760001	163080000	#FF0000	1	1
chr1	163080001	163320000	A.1.2.1.2.2.1.1.2.1.2	0.695883134130146	.	163080001	163320000	#FF4848	1	0.875
chr1	163320001	163800000	B.2.1.2.2.2.2.2.2.1.1.1.2	0.099601593625498	.	163320001	163800000	#4848FF	1	0.25
chr1	163800001	163920000	B.1.2.2.1.2.1.2.2.1	0.272244355909695	.	163800001	163920000	#9191FF	1	0.375
chr1	163920001	164520000	B.2.2.1.2.1.2.1.2	0.049136786188579	.	163920001	164520000	#0000FF	1	0.125
chr1	164520001	164760000	B.1.1.1.1.1.1.2	0.426294820717131	.	164520001	164760000	#DADAFF	1	0.5
chr1	164760001	165080000	B.2.2.1.1.2.2.2.1.1.2	0.0650730411686587	.	164760001	165080000	#0000FF	1	0.125
chr1	165080001	165280000	B.2.1.2.2.2.2.2.2.1.1.2	0.098273572377158	.	165080001	165280000	#4848FF	1	0.25
chr1	165280001	165560000	B.2.1.2.2.2.2.2.2.2.2	0.0942895086321381	.	165280001	165560000	#4848FF	1	0.25
chr1	165560001	165880000	A.2.2.1.1.2.2.1.1	0.49003984063745	.	165560001	165880000	#FFDADA	1	0.625
chr1	165880001	166160000	B.2.2.1.1.2.2.2.1.1.1	0.0664010624169987	.	165880001	166160000	#0000FF	1	0.125
chr1	166160001	166480000	B.2.2.1.2.2.2.2.2	0.0318725099601594	.	166160001	166480000	#0000FF	1	0.125
chr1	166480001	166800000	B.2.2.2.1.1.1.1.2	0.0292164674634794	.	166480001	166800000	#0000FF	1	0.125
chr1	166800001	167080000	B.1.2.2.2.1.1.2.1	0.245683930942895	.	166800001	167080000	#9191FF	1	0.375
chr1	167080001	167240000	B.1.1.1.2.2.2.1	0.395750332005312	.	167080001	167240000	#DADAFF	1	0.5
chr1	167240001	167680000	B.1.2.1.1.1.1.2.2	0.341301460823373	.	167240001	167680000	#9191FF	1	0.375
chr1	167680001	167880000	A.1.2.2.2.2.2.1.1.1.2	0.606905710491368	.	167680001	167880000	#FF4848	1	0.875
chr1	167880001	168120000	A.1.2.1.2.2.1.1.2.2	0.694555112881806	.	167880001	168120000	#FF4848	1	0.875
chr1	168120001	168320000	A.2.1.1.1.2.1.1.2.2.2	0.585657370517928	.	168120001	168320000	#FF9191	1	0.75
chr1	168320001	168560000	B.1.1.2.1.2.2.2.1	0.371845949535193	.	168320001	168560000	#DADAFF	1	0.5
chr1	168560001	169040000	B.2.2.1.1.2.2.1.1.2	0.0703851261620186	.	168560001	169040000	#0000FF	1	0.125
chr1	169040001	169360000	A.2.2.2.2.2.1.1.2.1	0.439575033200531	.	169040001	169360000	#FFDADA	1	0.625
chr1	169360001	169520000	B.1.2.1.1.1.1.1.1.1	0.349269588313413	.	169360001	169520000	#9191FF	1	0.375
chr1	169520001	169800000	B.2.1.1.2.1.2.1.2	0.193891102257636	.	169520001	169800000	#4848FF	1	0.25
chr1	169800001	170480000	B.1.2.1.1.1.1.2.1.2	0.342629482071713	.	169800001	170480000	#9191FF	1	0.375
chr1	170480001	170720000	A.2.1.2.2.2.2.1.2.2	0.50332005312085	.	170480001	170720000	#FF9191	1	0.75
chr1	170720001	170960000	B.1.2.1.1.1.1.2.1.1	0.343957503320053	.	170720001	170960000	#9191FF	1	0.375
chr1	170960001	171400000	B.1.2.2.1.1.2.1.1	0.284196547144754	.	170960001	171400000	#9191FF	1	0.375
chr1	171400001	171720000	A.1.2.1.2.2.1.1.2.1.1	0.697211155378486	.	171400001	171720000	#FF4848	1	0.875
chr1	171720001	171960000	A.2.1.1.1.2.2.1.1.2	0.579017264276228	.	171720001	171960000	#FF9191	1	0.75
chr1	171960001	172360000	A.1.1.2.1.1.1.2.1.2.1	0.891102257636122	.	171960001	172360000	#FF0000	1	1
chr1	172360001	172440000	A.1.2.2.1.2.1.2	0.650730411686587	.	172360001	172440000	#FF4848	1	0.875
chr1	172440001	172680000	A.1.1.2.1.1.2.2.2	0.877822045152722	.	172440001	172680000	#FF0000	1	1
chr1	172680001	172840000	A.1.2.1.2.2.2.1.2.2.1	0.678618857901726	.	172680001	172840000	#FF4848	1	0.875
chr1	172840001	173160000	A.1.1.2.1.1.1.2.1.2.2	0.889774236387782	.	172840001	173160000	#FF0000	1	1
chr1	173160001	173440000	A.1.2.2.1.1.2.1.1	0.660026560424967	.	173160001	173440000	#FF4848	1	0.875
chr1	173440001	173760000	A.2.1.1.2.1.1.1.1	0.568393094289509	.	173440001	173760000	#FF9191	1	0.75
chr1	173760001	173880000	A.1.2.1.2.2.2.1.2.2.2	0.677290836653386	.	173760001	173880000	#FF4848	1	0.875
chr1	173880001	174040000	A.1.2.2.2.2.2.1.1.2	0.605577689243028	.	173880001	174040000	#FF4848	1	0.875
chr1	174040001	174200000	A.2.2.1.1.2.2.2.2.2	0.48074369189907	.	174040001	174200000	#FFDADA	1	0.625
chr1	174200001	174720000	B.2.1.1.1.1.1.2.2	0.217795484727756	.	174200001	174720000	#4848FF	1	0.25
chr1	174720001	175000000	A.2.2.2.2.1.2.2.1.1	0.447543160690571	.	174720001	175000000	#FFDADA	1	0.625
chr1	175000001	175880000	B.2.2.2.2.1.1.1	0.0119521912350598	.	175000001	175880000	#0000FF	1	0.125
chr1	175880001	176200000	B.1.1.2.2.2.1.2	0.353253652058433	.	175880001	176200000	#DADAFF	1	0.5
chr1	176200001	176480000	B.2.1.2.2.2.2.2.2.1.2	0.0969455511288181	.	176200001	176480000	#4848FF	1	0.25
chr1	176480001	176840000	B.2.2.1.1.1.2.2.2.2	0.0770252324037185	.	176480001	176840000	#0000FF	1	0.125
chr1	176840001	177120000	B.2.2.1.1.1.2.2.2.1	0.0783532536520584	.	176840001	177120000	#0000FF	1	0.125
chr1	177120001	177240000	B.2.1.1.2.2.2.2.2.1	0.173970783532537	.	177120001	177240000	#4848FF	1	0.25
chr1	177240001	177520000	B.2.2.1.2.1.2.2.2.1	0.0464807436918991	.	177240001	177520000	#0000FF	1	0.125
chr1	177520001	177920000	B.2.1.2.2.2.2.2.2.1.1.1.1	0.100929614873838	.	177520001	177920000	#4848FF	1	0.25
chr1	177920001	178240000	A.1.2.1.2.1.1.1.1.2.1	0.739707835325365	.	177920001	178240000	#FF4848	1	0.875
chr1	178240001	178480000	A.1.2.2.2.1.1.1.1.1	0.640106241699867	.	178240001	178480000	#FF4848	1	0.875
chr1	178480001	178720000	A.1.2.2.2.1.1.1.1.2	0.638778220451527	.	178480001	178720000	#FF4848	1	0.875
chr1	178720001	179000000	A.2.1.1.1.2.2.1.1.1	0.580345285524568	.	178720001	179000000	#FF9191	1	0.75
chr1	179000001	179200000	A.1.2.1.2.1.1.1.1.2.2.1	0.738379814077025	.	179000001	179200000	#FF4848	1	0.875
chr1	179200001	179360000	A.2.1.1.2.1.1.1.2	0.567065073041169	.	179200001	179360000	#FF9191	1	0.75
chr1	179360001	179800000	B.2.1.2.2.2.2.2.1.1	0.103585657370518	.	179360001	179800000	#4848FF	1	0.25
chr1	179800001	180160000	A.1.2.1.2.1.1.1.1.2.2.2	0.737051792828685	.	179800001	180160000	#FF4848	1	0.875
chr1	180160001	180480000	A.1.2.2.2.2.2.1.1.1.1	0.608233731739708	.	180160001	180480000	#FF4848	1	0.875
chr1	180480001	180840000	A.2.1.1.2.1.2.2.2	0.548472775564409	.	180480001	180840000	#FF9191	1	0.75
chr1	180840001	181120000	A.2.1.1.1.2.1.1.2.1.1	0.589641434262948	.	180840001	181120000	#FF9191	1	0.75
chr1	181120001	181440000	B.2.1.2.2.2.2.2.1.2	0.102257636122178	.	181120001	181440000	#4848FF	1	0.25
chr1	181440001	182040000	B.2.2.2.2.1.2.1.2.1	0.00796812749003984	.	181440001	182040000	#0000FF	1	0.125
chr1	182040001	182520000	B.2.1.2.2.2.2.2.2.2.1	0.0956175298804781	.	182040001	182520000	#4848FF	1	0.25
chr1	182520001	182800000	B.2.1.1.1.1.1.2.1	0.219123505976096	.	182520001	182800000	#4848FF	1	0.25
chr1	182800001	183240000	A.1.1.1.1.1.2.2.2	0.98273572377158	.	182800001	183240000	#FF0000	1	1
chr1	183240001	183600000	A.1.1.1.1.2.1.1.1.1	0.98140770252324	.	183240001	183600000	#FF0000	1	1
chr1	183600001	183880000	A.1.1.1.2.1.1.2.1.2	0.945551128818061	.	183600001	183880000	#FF0000	1	1
chr1	183880001	184040000	A.1.1.2.1.2.1.2.2.2.1	0.855245683930943	.	183880001	184040000	#FF0000	1	1
chr1	184040001	184720000	A.1.1.1.1.2.2.1.1	0.972111553784861	.	184040001	184720000	#FF0000	1	1
chr1	184720001	185160000	A.1.1.1.2.2.2.2.2.1.1	0.905710491367862	.	184720001	185160000	#FF0000	1	1
chr1	185160001	185680000	A.1.1.1.1.2.1.1.2	0.97742363877822	.	185160001	185680000	#FF0000	1	1
chr1	185680001	186360000	A.1.1.1.1.2.1.2.1	0.97609561752988	.	185680001	186360000	#FF0000	1	1
chr1	186360001	186680000	A.2.1.2.1.2.1.1.2	0.529880478087649	.	186360001	186680000	#FF9191	1	0.75
chr1	186680001	187000000	A.2.1.2.2.2.2.1.2.1	0.50464807436919	.	186680001	187000000	#FF9191	1	0.75
chr1	187000001	187200000	B.1.2.2.2.1.2.1.1.2	0.240371845949535	.	187000001	187200000	#9191FF	1	0.375
chr1	187200001	187560000	B.2.1.1.1.1.1.1.1.2	0.221779548472776	.	187200001	187560000	#4848FF	1	0.25
chr1	187560001	187720000	B.1.2.1.1.1.2.2.1	0.335989375830013	.	187560001	187720000	#9191FF	1	0.375
chr1	187720001	187960000	B.1.2.2.2.1.2.1.1.1	0.241699867197875	.	187720001	187960000	#9191FF	1	0.375
chr1	187960001	188080000	B.1.1.1.2.2.1.1.1	0.399734395750332	.	187960001	188080000	#DADAFF	1	0.5
chr1	188080001	188280000	B.1.2.1.2.1.2.1.1	0.312084993359894	.	188080001	188280000	#9191FF	1	0.375
chr1	188280001	188600000	B.1.2.1.1.1.2.2.2	0.334661354581673	.	188280001	188600000	#9191FF	1	0.375
chr1	188600001	188720000	B.1.1.1.2.2.1.2	0.397078353253652	.	188600001	188720000	#DADAFF	1	0.5
chr1	188720001	189000000	B.1.2.1.2.1.2.1.2.1	0.310756972111554	.	188720001	189000000	#9191FF	1	0.375
chr1	189000001	189520000	B.1.2.1.2.1.2.2.1.2	0.305444887118194	.	189000001	189520000	#9191FF	1	0.375
chr1	189520001	189920000	B.1.1.1.2.2.2.2.2	0.393094289508632	.	189520001	189920000	#DADAFF	1	0.5
chr1	189920001	190240000	A.2.2.2.2.2.1.1.2.2	0.438247011952191	.	189920001	190240000	#FFDADA	1	0.625
chr1	190240001	190440000	B.1.1.2.1.1.2.1.2.2	0.385126162018592	.	190240001	190440000	#DADAFF	1	0.5
chr1	190440001	191080000	B.1.2.1.2.1.2.2.2	0.304116865869854	.	190440001	191080000	#9191FF	1	0.375
chr1	191080001	191240000	B.1.2.1.2.1.2.1.2.2.1	0.309428950863214	.	191080001	191240000	#9191FF	1	0.375
chr1	191240001	191720000	B.1.2.2.1.1.2.1.2.2	0.280212483399734	.	191240001	191720000	#9191FF	1	0.375
chr1	191720001	192040000	B.1.2.1.2.1.2.2.1.1	0.306772908366534	.	191720001	192040000	#9191FF	1	0.375
chr1	192040001	192240000	B.1.1.1.2.2.2.2.1	0.394422310756972	.	192040001	192240000	#DADAFF	1	0.5
chr1	192240001	192440000	B.1.1.1.2.2.1.1.2	0.398406374501992	.	192240001	192440000	#DADAFF	1	0.5
chr1	192440001	192560000	A.2.1.1.1.2.1.1.1	0.590969455511288	.	192440001	192560000	#FF9191	1	0.75
chr1	192560001	193040000	A.2.2.2.2.1.2.2.1.2	0.446215139442231	.	192560001	193040000	#FFDADA	1	0.625
chr1	193040001	193320000	A.1.2.2.2.1.2.2.1.2	0.625498007968127	.	193040001	193320000	#FF4848	1	0.875
chr1	193320001	193720000	B.1.1.2.1.1.2.1.2.1	0.386454183266932	.	193320001	193720000	#DADAFF	1	0.5
chr1	193720001	193920000	B.1.2.1.2.1.2.1.2.2.2	0.308100929614874	.	193720001	193920000	#9191FF	1	0.375
chr1	193920001	194040000	B.1.1.2.1.1.2.2.2	0.382470119521912	.	193920001	194040000	#DADAFF	1	0.5
chr1	194040001	194320000	B.1.2.2.1.1.2.1.2.1.2	0.281540504648074	.	194040001	194320000	#9191FF	1	0.375
chr1	194320001	194640000	B.1.2.2.2.1.2.1.2.1	0.239043824701195	.	194320001	194640000	#9191FF	1	0.375
chr1	194640001	195160000	B.2.1.1.1.1.1.1.1.1	0.223107569721116	.	194640001	195160000	#4848FF	1	0.25
chr1	195160001	195480000	B.1.2.2.2.1.2.1.2.2	0.237715803452855	.	195160001	195480000	#9191FF	1	0.375
chr1	195480001	195640000	B.1.1.2.2.1.2.1.2.2	0.362549800796813	.	195480001	195640000	#DADAFF	1	0.5
chr1	195640001	195840000	B.1.2.2.1.1.2.1.2.1.1	0.282868525896414	.	195640001	195840000	#9191FF	1	0.375
chr1	195840001	196080000	B.1.2.2.2.1.1.1.1.1.2	0.257636122177955	.	195840001	196080000	#9191FF	1	0.375
chr1	196080001	196320000	B.1.1.2.2.1.2.1.2.1	0.363877822045153	.	196080001	196320000	#DADAFF	1	0.5
chr1	196320001	196680000	A.2.2.1.2.2.2.1.1	0.475431606905711	.	196320001	196680000	#FFDADA	1	0.625
chr1	196680001	197040000	B.1.2.2.2.1.1.1.1.1.1	0.258964143426295	.	196680001	197040000	#9191FF	1	0.375
chr1	197040001	197480000	A.2.1.2.1.2.1.1.1.1	0.532536520584329	.	197040001	197480000	#FF9191	1	0.75
chr1	197480001	197840000	A.1.2.1.2.2.2.1.2.1	0.679946879150066	.	197480001	197840000	#FF4848	1	0.875
chr1	197840001	198040000	A.1.2.2.1.1.2.2.2.2	0.654714475431607	.	197840001	198040000	#FF4848	1	0.875
chr1	198040001	198280000	A.1.1.2.1.1.2.1.1.1	0.885790172642762	.	198040001	198280000	#FF0000	1	1
chr1	198280001	198480000	A.1.2.1.1.1.2.2.1.2.2.2	0.752988047808765	.	198280001	198480000	#FF4848	1	0.875
chr1	198480001	198680000	A.1.1.2.2.1.1.2.2.2.1	0.810092961487384	.	198480001	198680000	#FF0000	1	1
chr1	198680001	198920000	A.1.2.1.1.1.2.2.1.2.2.1.2	0.754316069057105	.	198680001	198920000	#FF4848	1	0.875
chr1	198920001	199360000	A.1.2.1.1.1.2.2.1.2.1	0.756972111553785	.	198920001	199360000	#FF4848	1	0.875
chr1	199360001	199600000	A.1.2.2.1.2.2.2.1.2	0.645418326693227	.	199360001	199600000	#FF4848	1	0.875
chr1	199600001	199840000	A.1.2.2.1.2.2.2.1.1	0.646746347941567	.	199600001	199840000	#FF4848	1	0.875
chr1	199840001	200080000	A.2.1.2.1.2.2.2	0.52324037184595	.	199840001	200080000	#FF9191	1	0.75
chr1	200080001	200280000	A.1.2.2.1.1.1.1.2	0.665338645418327	.	200080001	200280000	#FF4848	1	0.875
chr1	200280001	200520000	A.1.1.2.1.2.1.2.2.2.2	0.853917662682603	.	200280001	200520000	#FF0000	1	1
chr1	200520001	200840000	A.1.1.1.2.1.2.2.2.1	0.925630810092961	.	200520001	200840000	#FF0000	1	1
chr1	200840001	201120000	A.1.2.1.1.2.2.1.2.1	0.745019920318725	.	200840001	201120000	#FF4848	1	0.875
chr1	201120001	201400000	A.1.1.2.2.2.2.2.1	0.776892430278884	.	201120001	201400000	#FF0000	1	1
chr1	201400001	201800000	A.1.1.1.2.1.2.1.1.2	0.938911022576361	.	201400001	201800000	#FF0000	1	1
chr1	201800001	202120000	A.1.1.1.2.1.2.1.1.1.1	0.941567065073041	.	201800001	202120000	#FF0000	1	1
chr1	202120001	202320000	A.1.1.2.2.2.2.2.2.1	0.775564409030544	.	202120001	202320000	#FF0000	1	1
chr1	202320001	202600000	A.1.1.2.2.2.1.2	0.786188579017264	.	202320001	202600000	#FF0000	1	1
chr1	202600001	202720000	A.1.2.2.1.1.1.2.1	0.664010624169987	.	202600001	202720000	#FF4848	1	0.875
chr1	202720001	203000000	A.1.2.1.1.1.1.1.2	0.770252324037185	.	202720001	203000000	#FF4848	1	0.875
chr1	203000001	203240000	A.1.2.1.1.2.2.1.2.2	0.743691899070385	.	203000001	203240000	#FF4848	1	0.875
chr1	203240001	203480000	A.1.2.1.1.2.1.1	0.749003984063745	.	203240001	203480000	#FF4848	1	0.875
chr1	203480001	203840000	A.1.1.1.2.1.1.1.2.2.2.1	0.953519256308101	.	203480001	203840000	#FF0000	1	1
chr1	203840001	204120000	A.1.1.2.2.2.2.2.2.2	0.774236387782204	.	203840001	204120000	#FF0000	1	1
chr1	204120001	204520000	A.1.1.2.1.2.1.1.2.2	0.867197875166003	.	204120001	204520000	#FF0000	1	1
chr1	204520001	205080000	A.2.1.1.1.1.2.2	0.592297476759628	.	204520001	205080000	#FF9191	1	0.75
chr1	205080001	205240000	A.1.1.2.1.2.2.2.2.2.2.1	0.833997343957503	.	205080001	205240000	#FF0000	1	1
chr1	205240001	205520000	A.1.1.2.1.2.2.2.2.1	0.836653386454183	.	205240001	205520000	#FF0000	1	1
chr1	205520001	205720000	A.1.1.2.1.2.1.1.2.1	0.868525896414343	.	205520001	205720000	#FF0000	1	1
chr1	205720001	205960000	A.1.1.2.1.2.2.2.2.2.1	0.835325365205843	.	205720001	205960000	#FF0000	1	1
chr1	206040001	206360000	A.1.2.1.1.1.1.2.2.2.2	0.762284196547145	.	206040001	206360000	#FF4848	1	0.875
chr1	206480001	206600000	A.1.2.2.1.1.1.1.1	0.666666666666667	.	206480001	206600000	#FF4848	1	0.875
chr1	206600001	206880000	A.1.1.1.1.2.1.1.1.2.1	0.9800796812749	.	206600001	206880000	#FF0000	1	1
chr1	206880001	207240000	A.1.1.1.2.2.2.2.1	0.907038512616202	.	206880001	207240000	#FF0000	1	1
chr1	207240001	207600000	A.1.1.2.2.1.1.2.1.2.2.2	0.814077025232404	.	207240001	207600000	#FF0000	1	1
chr1	207600001	207760000	A.2.2.2.1.1.2.2	0.466135458167331	.	207600001	207760000	#FFDADA	1	0.625
chr1	207760001	208040000	A.1.2.2.2.2.2.1.2.1.1	0.604249667994688	.	207760001	208040000	#FF4848	1	0.875
chr1	208040001	208280000	A.2.1.2.2.2.2.1.1.1	0.50730411686587	.	208040001	208280000	#FF9191	1	0.75
chr1	208280001	208440000	A.2.1.1.1.2.1.1.2.2.1	0.586985391766268	.	208280001	208440000	#FF9191	1	0.75
chr1	208440001	208800000	B.2.2.1.2.1.1.1.2	0.0584329349269588	.	208440001	208800000	#0000FF	1	0.125
chr1	208800001	209120000	B.2.2.1.2.1.2.2.1	0.047808764940239	.	208800001	209120000	#0000FF	1	0.125
chr1	209120001	209280000	B.2.1.1.2.1.2.1.1	0.195219123505976	.	209120001	209280000	#4848FF	1	0.25
chr1	209280001	209480000	B.2.1.2.1.1.2.2.1.1	0.155378486055777	.	209280001	209480000	#4848FF	1	0.25
chr1	209480001	209720000	B.1.1.2.2.1.2.1.1	0.365205843293493	.	209480001	209720000	#DADAFF	1	0.5
chr1	209720001	209960000	A.1.2.2.2.1.1.2.2	0.634794156706507	.	209720001	209960000	#FF4848	1	0.875
chr1	209960001	210280000	A.1.1.2.2.1.2.1.2.1.1	0.803452855245684	.	209960001	210280000	#FF0000	1	1
chr1	210280001	210560000	A.1.1.2.2.1.1.2.2.2.2	0.808764940239044	.	210280001	210560000	#FF0000	1	1
chr1	210560001	210800000	A.2.1.1.2.1.1.2.1.1.2	0.564409030544489	.	210560001	210800000	#FF9191	1	0.75
chr1	210800001	211440000	A.2.1.2.1.2.2.1	0.524568393094289	.	210800001	211440000	#FF9191	1	0.75
chr1	211440001	211680000	A.1.1.2.2.1.1.2.1.2.2.1.2	0.815405046480744	.	211440001	211680000	#FF0000	1	1
chr1	211680001	211840000	A.1.1.2.1.1.2.1.1.2.1	0.884462151394422	.	211680001	211840000	#FF0000	1	1
chr1	211840001	212240000	A.1.1.1.2.2.2.2.2.1.2	0.904382470119522	.	211840001	212240000	#FF0000	1	1
chr1	212240001	212440000	A.1.2.1.1.1.2.2.1.2.2.1.1	0.755644090305445	.	212240001	212440000	#FF4848	1	0.875
chr1	212440001	212640000	A.1.1.2.2.1.1.2.1.2.2.1.1	0.816733067729084	.	212440001	212640000	#FF0000	1	1
chr1	212640001	212960000	A.1.1.1.2.2.1.2.1.2	0.917662682602922	.	212640001	212960000	#FF0000	1	1
chr1	212960001	213240000	A.1.2.2.2.2.2.1.2.1.2	0.602921646746348	.	212960001	213240000	#FF4848	1	0.875
chr1	213240001	213480000	B.1.1.2.1.1.2.1.1.2.2	0.387782204515272	.	213240001	213480000	#DADAFF	1	0.5
chr1	213480001	213720000	B.2.1.2.2.2.2.1.1.2.2	0.108897742363878	.	213480001	213720000	#4848FF	1	0.25
chr1	213720001	214120000	B.2.2.1.1.2.2.2.1.2	0.0637450199203187	.	213720001	214120000	#0000FF	1	0.125
chr1	214120001	214520000	B.1.2.2.1.1.2.2.1	0.278884462151394	.	214120001	214520000	#9191FF	1	0.375
chr1	214520001	214800000	A.1.1.2.2.1.2.1.2.1.2	0.802124833997344	.	214520001	214800000	#FF0000	1	1
chr1	214800001	215000000	A.2.1.2.2.2.2.1.1.2	0.50597609561753	.	214800001	215000000	#FF9191	1	0.75
chr1	215000001	215360000	A.1.2.2.2.1.1.2.1	0.636122177954847	.	215000001	215360000	#FF4848	1	0.875
chr1	215360001	215800000	A.2.2.1.2.2.2.1.2	0.474103585657371	.	215360001	215800000	#FFDADA	1	0.625
chr1	215800001	216120000	B.1.2.1.2.1.1.1.1.1	0.322709163346614	.	215800001	216120000	#9191FF	1	0.375
chr1	216120001	216520000	B.1.2.1.2.1.1.2.2	0.313413014608234	.	216120001	216520000	#9191FF	1	0.375
chr1	216520001	216720000	B.1.2.2.2.1.1.1.2.2.1.2	0.249667994687915	.	216520001	216720000	#9191FF	1	0.375
chr1	216720001	216880000	B.1.2.1.2.1.1.2.1.2	0.314741035856574	.	216720001	216880000	#9191FF	1	0.375
chr1	216880001	217400000	B.2.1.2.2.2.2.1.1.1.2.1	0.112881806108898	.	216880001	217400000	#4848FF	1	0.25
chr1	217400001	217640000	B.2.1.1.1.1.1.1.2	0.220451527224436	.	217400001	217640000	#4848FF	1	0.25
chr1	217640001	217840000	B.1.1.1.2.1.1.2.2	0.403718459495352	.	217640001	217840000	#DADAFF	1	0.5
chr1	217840001	218000000	B.1.2.2.2.1.1.1.2.2.1.1	0.250996015936255	.	217840001	218000000	#9191FF	1	0.375
chr1	218000001	218480000	B.1.2.1.2.1.1.1.2.2	0.317397078353254	.	218000001	218480000	#9191FF	1	0.375
chr1	218480001	218680000	A.1.1.2.2.1.2.2.2.2	0.790172642762284	.	218480001	218680000	#FF0000	1	1
chr1	218680001	218920000	A.1.1.2.2.1.1.2.1.1.2.1	0.820717131474104	.	218680001	218920000	#FF0000	1	1
chr1	218920001	219120000	A.1.2.1.2.1.2.2.1.1.2	0.714475431606906	.	218920001	219120000	#FF4848	1	0.875
chr1	219120001	219400000	A.1.2.1.2.2.2.1.1.1.2.1	0.685258964143426	.	219120001	219400000	#FF4848	1	0.875
chr1	219400001	219560000	A.1.2.1.2.2.2.1.1.1.2.2	0.683930942895086	.	219400001	219560000	#FF4848	1	0.875
chr1	219560001	219840000	A.2.1.1.1.2.2.2.1	0.572377158034529	.	219560001	219840000	#FF9191	1	0.75
chr1	219840001	220040000	A.2.1.1.2.1.1.2.1.1.1	0.565737051792829	.	219840001	220040000	#FF9191	1	0.75
chr1	220040001	220360000	A.2.1.2.1.2.1.2.2.1	0.527224435590969	.	220040001	220360000	#FF9191	1	0.75
chr1	220360001	220960000	B.1.2.2.2.1.1.1.1.2	0.256308100929615	.	220360001	220960000	#9191FF	1	0.375
chr1	220960001	221360000	B.1.1.2.1.1.2.1.1.2.1	0.389110225763612	.	220960001	221360000	#DADAFF	1	0.5
chr1	221360001	221600000	B.1.1.1.2.1.1.1.1	0.409030544488712	.	221360001	221600000	#DADAFF	1	0.5
chr1	221600001	221880000	A.2.1.1.2.1.1.2.2.2	0.560424966799469	.	221600001	221880000	#FF9191	1	0.75
chr1	221880001	222080000	A.1.2.1.2.2.2.1.1.2.2	0.681274900398406	.	221880001	222080000	#FF4848	1	0.875
chr1	222080001	222240000	A.2.1.1.1.2.2.2.2.2	0.569721115537849	.	222080001	222240000	#FF9191	1	0.75
chr1	222240001	222440000	A.2.1.2.2.1.2.2	0.51792828685259	.	222240001	222440000	#FF9191	1	0.75
chr1	222440001	222640000	A.2.1.1.2.1.1.2.2.1	0.561752988047809	.	222440001	222640000	#FF9191	1	0.75
chr1	222640001	222880000	A.1.2.1.2.1.2.2.1.1.1	0.715803452855246	.	222640001	222880000	#FF4848	1	0.875
chr1	222880001	223240000	A.1.1.2.1.1.2.1.1.2.2	0.883134130146082	.	222880001	223240000	#FF0000	1	1
chr1	223240001	223760000	A.1.2.1.1.1.2.2.2.2	0.750332005312085	.	223240001	223760000	#FF4848	1	0.875
chr1	223800001	223880000	A.1.2.1.1.1.2.2.2.2	0.750332005312085	.	223800001	223880000	#FF4848	1	0.875
chr1	223880001	224080000	A.1.1.2.1.2.2.1.2.1.1	0.845949535192563	.	223880001	224080000	#FF0000	1	1
chr1	224080001	224240000	A.1.2.2.1.2.2.2.2.2.1	0.642762284196547	.	224080001	224240000	#FF4848	1	0.875
chr1	224240001	224640000	A.1.1.1.1.2.1.1.1.2.2	0.97875166002656	.	224240001	224640000	#FF0000	1	1
chr1	224640001	224920000	A.1.1.2.1.1.2.1.2	0.881806108897742	.	224640001	224920000	#FF0000	1	1
chr1	224920001	225120000	A.2.1.1.2.2.2	0.544488711819389	.	224920001	225120000	#FF9191	1	0.75
chr1	225120001	225640000	A.2.2.2.1.2.1.1	0.464807436918991	.	225120001	225640000	#FFDADA	1	0.625
chr1	225640001	226200000	A.1.1.1.1.1.2.1.1	0.98804780876494	.	225640001	226200000	#FF0000	1	1
chr1	226200001	226600000	A.1.1.2.2.1.1.2.1.2.1	0.818061088977424	.	226200001	226600000	#FF0000	1	1
chr1	226600001	226840000	A.2.1.2.2.1.2.1	0.51925630810093	.	226600001	226840000	#FF9191	1	0.75
chr1	226840001	227000000	A.1.2.1.2.2.2.1.1.2.1	0.682602921646746	.	226840001	227000000	#FF4848	1	0.875
chr1	227000001	227200000	A.1.2.2.1.2.2.2.2.2.2	0.641434262948207	.	227000001	227200000	#FF4848	1	0.875
chr1	227200001	227640000	A.1.2.2.1.1.2.2.2.1	0.656042496679947	.	227200001	227640000	#FF4848	1	0.875
chr1	227640001	227920000	B.1.2.1.2.2.1.1.1	0.302788844621514	.	227640001	227920000	#9191FF	1	0.375
chr1	227920001	228240000	A.2.2.2.1.2.2.1	0.460823373173971	.	227920001	228240000	#FFDADA	1	0.625
chr1	228240001	228400000	A.2.1.1.1.2.2.2.2.1	0.571049136786189	.	228240001	228400000	#FF9191	1	0.75
chr1	228400001	228760000	A.2.1.2.1.2.1.2.1	0.528552456839309	.	228400001	228760000	#FF9191	1	0.75
chr1	228760001	229400000	B.2.1.2.1.1.2.2.2	0.151394422310757	.	228760001	229400000	#4848FF	1	0.25
chr1	229400001	229760000	B.1.1.1.2.1.1.2.1.2	0.405046480743692	.	229400001	229760000	#DADAFF	1	0.5
chr1	229760001	230200000	B.2.1.1.2.1.2.2.2.2	0.189907038512616	.	229760001	230200000	#4848FF	1	0.25
chr1	230200001	230400000	A.2.1.2.1.2.1.2.2.2	0.525896414342629	.	230200001	230400000	#FF9191	1	0.75
chr1	230400001	230760000	B.2.1.2.1.1.2.2.1.2.1	0.154050464807437	.	230400001	230760000	#4848FF	1	0.25
chr1	230760001	230920000	B.1.2.2.2.1.1.2.2.1	0.244355909694555	.	230760001	230920000	#9191FF	1	0.375
chr1	230920001	231440000	A.2.2.2.2.1.2.2.2	0.444887118193891	.	230920001	231440000	#FFDADA	1	0.625
chr1	231440001	231760000	A.2.2.1.2.2.2.2.1	0.472775564409031	.	231440001	231760000	#FFDADA	1	0.625
chr1	231760001	232040000	B.1.1.1.2.1.1.2.1.1	0.406374501992032	.	231760001	232040000	#DADAFF	1	0.5
chr1	232040001	232360000	B.1.2.2.2.1.1.1.2.1.1	0.254980079681275	.	232040001	232360000	#9191FF	1	0.375
chr1	232360001	232800000	B.2.1.2.2.2.2.1.1.2.1	0.110225763612218	.	232360001	232800000	#4848FF	1	0.25
chr1	232800001	233000000	B.2.1.2.1.1.2.2.1.2.2	0.152722443559097	.	232800001	233000000	#4848FF	1	0.25
chr1	233000001	233440000	B.1.2.1.2.1.1.1.2.1	0.318725099601594	.	233000001	233440000	#9191FF	1	0.375
chr1	233440001	234000000	B.2.2.1.1.2.2.1.1.1	0.0717131474103586	.	233440001	234000000	#0000FF	1	0.125
chr1	234000001	234240000	B.1.2.1.1.1.2.1.2.2	0.337317397078353	.	234000001	234240000	#9191FF	1	0.375
chr1	234240001	234600000	A.2.2.1.2.2.2.2.2	0.471447543160691	.	234240001	234600000	#FFDADA	1	0.625
chr1	234600001	234840000	A.1.1.2.2.1.1.2.1.1.1	0.822045152722444	.	234600001	234840000	#FF0000	1	1
chr1	234840001	234960000	A.1.1.2.2.1.1.2.2.1.2	0.811420982735724	.	234840001	234960000	#FF0000	1	1
chr1	234960001	235200000	A.1.1.2.1.1.1.1.1.1	0.901726427622842	.	234960001	235200000	#FF0000	1	1
chr1	235240001	235680000	A.1.1.1.2.2.1.2.1.1	0.918990703851262	.	235240001	235680000	#FF0000	1	1
chr1	235680001	235840000	A.2.1.1.2.1.1.2.1.2	0.563081009296149	.	235680001	235840000	#FF9191	1	0.75
chr1	235840001	236000000	A.1.2.2.2.2.2.1.2.2	0.601593625498008	.	235840001	236000000	#FF4848	1	0.875
chr1	236000001	236240000	A.1.2.1.2.1.2.2.1.2.2	0.711819389110226	.	236000001	236240000	#FF4848	1	0.875
chr1	236240001	236760000	B.1.2.2.1.1.2.2.2	0.277556440903054	.	236240001	236760000	#9191FF	1	0.375
chr1	236760001	236920000	B.2.1.1.2.1.2.2.2.1	0.191235059760956	.	236760001	236920000	#4848FF	1	0.25
chr1	236920001	237080000	B.1.2.2.2.1.1.1.2.2.2.2	0.247011952191235	.	236920001	237080000	#9191FF	1	0.375
chr1	237080001	237280000	B.2.1.2.2.2.2.1.1.1.2.2	0.111553784860558	.	237080001	237280000	#4848FF	1	0.25
chr1	237280001	237960000	B.2.2.1.2.1.1.2.2.1	0.0531208499335989	.	237280001	237960000	#0000FF	1	0.125
chr1	237960001	238120000	B.1.2.2.2.1.1.1.2.1.2.1	0.253652058432935	.	237960001	238120000	#9191FF	1	0.375
chr1	238120001	238360000	B.1.2.2.2.1.1.1.2.2.2.1	0.248339973439575	.	238120001	238360000	#9191FF	1	0.375
chr1	238360001	238480000	B.1.2.2.1.1.1.1	0.286852589641434	.	238360001	238480000	#9191FF	1	0.375
chr1	238480001	238720000	B.1.2.1.2.1.1.1.1.2.1	0.321381142098274	.	238480001	238720000	#9191FF	1	0.375
chr1	238720001	238880000	B.1.1.2.1.1.2.1.1.1	0.390438247011952	.	238720001	238880000	#DADAFF	1	0.5
chr1	238880001	239040000	B.1.2.2.2.1.1.1.2.1.2.2	0.252324037184595	.	238880001	239040000	#9191FF	1	0.375
chr1	239040001	239320000	B.1.2.2.2.1.2.2	0.236387782204515	.	239040001	239320000	#9191FF	1	0.375
chr1	239320001	239600000	B.1.2.1.2.1.1.2.1.1	0.316069057104914	.	239320001	239600000	#9191FF	1	0.375
chr1	239600001	239720000	B.1.1.2.2.1.2.2.1	0.361221779548473	.	239600001	239720000	#DADAFF	1	0.5
chr1	239720001	240160000	B.1.2.1.2.1.1.1.1.2.2	0.320053120849934	.	239720001	240160000	#9191FF	1	0.375
chr1	240160001	240400000	A.1.2.2.2.1.2.2.1.1.1	0.628154050464807	.	240160001	240400000	#FF4848	1	0.875
chr1	240400001	240600000	A.1.2.1.2.1.2.2.1.2.1	0.713147410358566	.	240400001	240600000	#FF4848	1	0.875
chr1	240600001	240880000	A.2.1.2.1.2.1.1.1.2	0.531208499335989	.	240600001	240880000	#FF9191	1	0.75
chr1	240880001	241040000	B.1.1.1.2.1.1.1.2	0.407702523240372	.	240880001	241040000	#DADAFF	1	0.5
chr1	241040001	241160000	B.1.2.1.1.1.2.1.1	0.339973439575033	.	241040001	241160000	#9191FF	1	0.375
chr1	241160001	241680000	B.1.1.2.2.1.2.2.2.2	0.358565737051793	.	241160001	241680000	#DADAFF	1	0.5
chr1	241680001	242040000	A.2.2.1.1.2.1.1.1	0.49667994687915	.	241680001	242040000	#FFDADA	1	0.625
chr1	242040001	242200000	B.1.1.2.2.1.2.2.2.1	0.359893758300133	.	242040001	242200000	#DADAFF	1	0.5
chr1	242200001	242400000	B.2.2.1.1.1.2.1.2.2.2	0.0810092961487384	.	242200001	242400000	#0000FF	1	0.125
chr1	242400001	242680000	B.2.2.1.2.1.1.2.2.2	0.051792828685259	.	242400001	242680000	#0000FF	1	0.125
chr1	242680001	243280000	B.2.2.1.1.1.2.2.1	0.0796812749003984	.	242680001	243280000	#0000FF	1	0.125
chr1	243280001	243480000	A.1.2.1.2.2.2.1.1.1.1	0.686586985391766	.	243280001	243480000	#FF4848	1	0.875
chr1	243480001	243840000	A.1.1.2.2.1.1.2.1.1.2.2	0.819389110225764	.	243480001	243840000	#FF0000	1	1
chr1	243840001	244120000	A.1.1.2.2.1.1.2.2.1.1	0.812749003984064	.	243840001	244120000	#FF0000	1	1
chr1	244120001	244240000	A.1.2.2.1.1.2.2.1	0.657370517928287	.	244120001	244240000	#FF4848	1	0.875
chr1	244240001	244600000	A.1.2.1.2.1.1.1.1.1	0.741035856573705	.	244240001	244600000	#FF4848	1	0.875
chr1	244600001	245000000	A.2.2.1.1.2.1.1.2	0.49535192563081	.	244600001	245000000	#FFDADA	1	0.625
chr1	245000001	245200000	A.2.1.1.2.1.2.2.1.2.1.1.2	0.552456839309429	.	245000001	245200000	#FF9191	1	0.75
chr1	245200001	245880000	B.2.1.1.1.1.2.1.1	0.216467463479416	.	245200001	245880000	#4848FF	1	0.25
chr1	245880001	246040000	B.1.1.2.2.1.1.1.1	0.369189907038513	.	245880001	246040000	#DADAFF	1	0.5
chr1	246040001	246240000	B.1.2.1.1.1.2.1.2.1	0.338645418326693	.	246040001	246240000	#9191FF	1	0.375
chr1	246240001	246680000	A.2.2.2.2.2.2.2	0.430278884462151	.	246240001	246680000	#FFDADA	1	0.625
chr1	246680001	247120000	A.1.2.2.2.1.2.2.1.1.2	0.626826029216467	.	246680001	247120000	#FF4848	1	0.875
chr1	247120001	247360000	B.1.1.2.2.1.1.1.2	0.367861885790173	.	247120001	247360000	#DADAFF	1	0.5
chr1	247360001	247600000	B.1.2.2.1.1.1.2	0.285524568393094	.	247360001	247600000	#9191FF	1	0.375
chr1	247600001	248000000	B.2.2.1.2.1.1.2.1.1.2	0.0557768924302789	.	247600001	248000000	#0000FF	1	0.125
chr1	248000001	248120000	B.2.1.1.2.1.2.2.1	0.192563081009296	.	248000001	248120000	#4848FF	1	0.25
chr1	248120001	248440000	B.2.2.1.2.1.1.2.1.1.1	0.0571049136786189	.	248120001	248440000	#0000FF	1	0.125
chr1	248440001	248600000	B.2.2.1.1.1.2.1.2.1	0.0836653386454183	.	248440001	248600000	#0000FF	1	0.125
chr1	248600001	248760000	B.2.1.2.2.2.2.1.1.1.1	0.114209827357238	.	248600001	248760000	#4848FF	1	0.25
chr1	248760001	248920000	B.2.2.1.1.1.2.1.2.2.1	0.0823373173970783	.	248760001	248920000	#0000FF	1	0.125
chr1	249040001	249080000	B.2.2.1.1.1.2.1.2.2.1	0.0823373173970783	.	249040001	249080000	#0000FF	1	0.125
chr1	249080001	249240000	A.2.2.2.2.2.2.1	0.431606905710491	.	249080001	249240000	#FFDADA	1	0.625
chr2	1	200000	B.2.2.1.1.2.2.2.1.2.2	0.0860495436766623	.	1	200000	#0000FF	1	0.125
chr2	200001	320000	B.2.1.1.1.1.1.1.2	0.202086049543677	.	200001	320000	#4848FF	1	0.25
chr2	320001	560000	B.2.2.1.1.2.2.2.1.1	0.0886571056062582	.	320001	560000	#0000FF	1	0.125
chr2	560001	760000	B.1.2.2.1.2.1.1.2	0.245110821382008	.	560001	760000	#9191FF	1	0.375
chr2	760001	960000	B.2.1.2.2.2.1.2.1.2	0.126466753585398	.	760001	960000	#4848FF	1	0.25
chr2	960001	1160000	B.2.1.1.1.2.2.2.1	0.186440677966102	.	960001	1160000	#4848FF	1	0.25
chr2	1160001	1560000	B.2.1.2.2.2.1.1.2	0.129074315514993	.	1160001	1560000	#4848FF	1	0.25
chr2	1560001	1760000	A.2.1.1.1.1.2.2.1	0.647979139504563	.	1560001	1760000	#FF9191	1	0.75
chr2	1760001	2320000	B.2.1.2.2.2.1.2.2	0.1251629726206	.	1760001	2320000	#4848FF	1	0.25
chr2	2320001	2520000	B.2.2.1.1.1.1.2.2.2	0.109517601043025	.	2320001	2520000	#0000FF	1	0.125
chr2	2520001	3120000	B.2.2.1.1.2.2.2.1.2.1	0.0873533246414602	.	2520001	3120000	#0000FF	1	0.125
chr2	3120001	3360000	B.1.2.2.1.1.2.2.1	0.254237288135593	.	3120001	3360000	#9191FF	1	0.375
chr2	3360001	3440000	B.1.1.1.1.2.1.2.1	0.428943937418514	.	3360001	3440000	#DADAFF	1	0.5
chr2	3440001	3640000	A.2.2.1.1.1.1.1.2.1	0.538461538461538	.	3440001	3640000	#FFDADA	1	0.625
chr2	3640001	4200000	B.2.2.1.1.1.1.1.1	0.117340286831812	.	3640001	4200000	#0000FF	1	0.125
chr2	4200001	4640000	B.2.2.2.1.2.1.1.1.1.2	0.0338983050847458	.	4200001	4640000	#0000FF	1	0.125
chr2	4640001	5000000	B.2.2.1.1.1.1.2.2.1.2	0.110821382007823	.	4640001	5000000	#0000FF	1	0.125
chr2	5120001	5440000	B.2.1.2.1.1.2.1.2.2	0.151238591916558	.	5120001	5440000	#4848FF	1	0.25
chr2	5440001	5760000	B.2.2.1.1.1.1.1.2.2	0.114732724902216	.	5440001	5760000	#0000FF	1	0.125
chr2	5760001	5920000	B.2.1.1.2.2.2.1	0.162972620599739	.	5760001	5920000	#4848FF	1	0.25
chr2	5920001	6280000	B.2.1.2.1.1.2.1.2.1	0.152542372881356	.	5920001	6280000	#4848FF	1	0.25
chr2	6280001	7160000	B.2.2.1.2.2.2.2	0.0534550195567145	.	6280001	7160000	#0000FF	1	0.125
chr2	7160001	7520000	B.2.2.1.1.1.1.1.2.1	0.116036505867014	.	7160001	7520000	#0000FF	1	0.125
chr2	7520001	8040000	B.2.2.1.1.2.2.2.2.1	0.0847457627118644	.	7520001	8040000	#0000FF	1	0.125
chr2	8040001	8560000	B.2.2.2.1.2.1.2.1.2	0.0273794002607562	.	8040001	8560000	#0000FF	1	0.125
chr2	8560001	8920000	B.1.2.1.1.2.2.1.2	0.29986962190352	.	8560001	8920000	#9191FF	1	0.375
chr2	8920001	9280000	A.1.2.1.2.1.1.2.2.1.2.1	0.761408083441982	.	8920001	9280000	#FF4848	1	0.875
chr2	9280001	9560000	A.1.1.1.2.2.1.1.1	0.942633637548892	.	9280001	9560000	#FF0000	1	1
chr2	9560001	9880000	A.1.1.1.1.2.2.1.2.1	0.981747066492829	.	9560001	9880000	#FF0000	1	1
chr2	9880001	10200000	A.1.1.1.2.1.1.1.1.2.2	0.971316818774446	.	9880001	10200000	#FF0000	1	1
chr2	10200001	10600000	A.1.1.1.1.2.2.1.2.2.2	0.976531942633638	.	10200001	10600000	#FF0000	1	1
chr2	10600001	10840000	A.1.1.1.2.1.1.1.1.2.1	0.972620599739244	.	10600001	10840000	#FF0000	1	1
chr2	10840001	11280000	A.1.1.2.1.1.2.2.2.1.1	0.899608865710561	.	10840001	11280000	#FF0000	1	1
chr2	11280001	11600000	A.1.1.2.1.1.1.1.2.1	0.919165580182529	.	11280001	11600000	#FF0000	1	1
chr2	11600001	11960000	A.1.1.2.1.2.1.2.2.2	0.883963494132986	.	11600001	11960000	#FF0000	1	1
chr2	11960001	12120000	A.2.1.2.1.2.1.1.1.1.1.1	0.590612777053455	.	11960001	12120000	#FF9191	1	0.75
chr2	12120001	12280000	A.2.1.1.1.1.2.2.2	0.646675358539765	.	12120001	12280000	#FF9191	1	0.75
chr2	12280001	12720000	A.1.2.2.2.2.1.1.1.1	0.671447196870926	.	12280001	12720000	#FF4848	1	0.875
chr2	12720001	12920000	A.2.1.2.1.2.1.2.1	0.577574967405476	.	12720001	12920000	#FF9191	1	0.75
chr2	12920001	13160000	A.2.1.2.1.2.1.1.1.1.2.1	0.586701434159061	.	12920001	13160000	#FF9191	1	0.75
chr2	13160001	13640000	B.2.2.1.2.2.1	0.0573663624511082	.	13160001	13640000	#0000FF	1	0.125
chr2	13640001	13840000	B.1.2.2.1.1.2.2.2.2.2	0.250325945241199	.	13640001	13840000	#9191FF	1	0.375
chr2	13840001	14040000	B.2.1.2.1.1.1.1.1	0.159061277705346	.	13840001	14040000	#4848FF	1	0.25
chr2	14040001	14440000	B.2.2.1.1.2.2.2.2.2.1	0.0834419817470665	.	14040001	14440000	#0000FF	1	0.125
chr2	14440001	14760000	B.2.2.1.1.1.1.2.2.1.1	0.112125162972621	.	14440001	14760000	#0000FF	1	0.125
chr2	14760001	15280000	B.2.2.1.1.2.2.2.2.2.2	0.0821382007822686	.	14760001	15280000	#0000FF	1	0.125
chr2	15280001	15760000	B.1.1.1.2.2.2.1.2	0.395045632333768	.	15280001	15760000	#DADAFF	1	0.5
chr2	15760001	15960000	B.2.1.1.1.1.1.1.1	0.203389830508475	.	15760001	15960000	#4848FF	1	0.25
chr2	15960001	16120000	B.2.1.2.1.1.2.1.1	0.153846153846154	.	15960001	16120000	#4848FF	1	0.25
chr2	16120001	16280000	B.2.2.2.1.2.1.1.1.1.1	0.0352020860495437	.	16120001	16280000	#0000FF	1	0.125
chr2	16320001	16720000	B.2.2.2.1.2.1.1.1.1.1	0.0352020860495437	.	16320001	16720000	#0000FF	1	0.125
chr2	16720001	16920000	B.1.1.2.2.1.1.2.2.1	0.358539765319426	.	16720001	16920000	#DADAFF	1	0.5
chr2	16920001	17280000	B.2.1.1.1.1.1.2.2	0.199478487614081	.	16920001	17280000	#4848FF	1	0.25
chr2	17280001	17560000	B.1.2.2.1.1.2.2.2.2.1	0.251629726205997	.	17280001	17560000	#9191FF	1	0.375
chr2	17560001	17880000	A.2.2.1.2.1.2.2.1.1	0.503259452411995	.	17560001	17880000	#FFDADA	1	0.625
chr2	17880001	18280000	A.1.2.1.2.1.1.2.2.1.2.2	0.760104302477184	.	17880001	18280000	#FF4848	1	0.875
chr2	18280001	18560000	A.1.2.2.2.1.1.2.2.1.2	0.680573663624511	.	18280001	18560000	#FF4848	1	0.875
chr2	18560001	18720000	A.1.2.2.2.2.2.1.2.1	0.658409387222947	.	18560001	18720000	#FF4848	1	0.875
chr2	18720001	18880000	A.1.2.2.2.1.1.2.2.1.1	0.681877444589309	.	18720001	18880000	#FF4848	1	0.875
chr2	18880001	19160000	A.1.2.1.2.1.1.2.2.2	0.758800521512386	.	18880001	19160000	#FF4848	1	0.875
chr2	19160001	19240000	A.2.1.1.2.2.2.2	0.59973924380704	.	19160001	19240000	#FF9191	1	0.75
chr2	19240001	19520000	A.1.2.1.1.1.1.1.1.2.1	0.805736636245111	.	19240001	19520000	#FF4848	1	0.875
chr2	19520001	19640000	A.2.1.2.1.1.2.1	0.597131681877445	.	19520001	19640000	#FF9191	1	0.75
chr2	19640001	19840000	A.1.2.1.2.2.2.1.2	0.732724902216428	.	19640001	19840000	#FF4848	1	0.875
chr2	19840001	20120000	A.1.1.2.2.2.2.2.2.1	0.809647979139505	.	19840001	20120000	#FF0000	1	1
chr2	20120001	20560000	A.1.1.1.1.2.2.2	0.97522816166884	.	20120001	20560000	#FF0000	1	1
chr2	20560001	20840000	A.1.1.2.2.2.2.2.1.2.1	0.8122555410691	.	20560001	20840000	#FF0000	1	1
chr2	20840001	21240000	B.1.1.2.2.1.1.2.2.2	0.357235984354628	.	20840001	21240000	#DADAFF	1	0.5
chr2	21240001	21760000	B.2.2.2.1.2.1.2.1.1.1	0.029986962190352	.	21240001	21760000	#0000FF	1	0.125
chr2	21760001	21960000	B.2.2.1.2.2.2.1.1	0.0560625814863103	.	21760001	21960000	#0000FF	1	0.125
chr2	21960001	22240000	B.2.2.1.2.2.2.1.2	0.0547588005215124	.	21960001	22240000	#0000FF	1	0.125
chr2	22240001	22640000	B.2.2.2.1.2.1.2.2.1	0.0260756192959583	.	22240001	22640000	#0000FF	1	0.125
chr2	22640001	22920000	B.2.2.2.1.1.1	0.0521512385919166	.	22640001	22920000	#0000FF	1	0.125
chr2	22920001	23400000	B.2.2.2.1.2.1.2.2.2	0.0247718383311604	.	22920001	23400000	#0000FF	1	0.125
chr2	23400001	23560000	B.2.1.2.2.2.1.2.1.1	0.127770534550196	.	23400001	23560000	#4848FF	1	0.25
chr2	23560001	24000000	B.1.1.1.2.2.2.1.1	0.396349413298566	.	23560001	24000000	#DADAFF	1	0.5
chr2	24000001	24440000	A.1.2.1.2.2.1.1.1.2.1	0.749674054758801	.	24000001	24440000	#FF4848	1	0.875
chr2	24440001	24600000	A.2.1.1.2.2.2.1.1	0.603650586701434	.	24440001	24600000	#FF9191	1	0.75
chr2	24600001	25000000	A.1.2.2.2.1.1.2.2.2	0.679269882659713	.	24600001	25000000	#FF4848	1	0.875
chr2	25000001	25440000	A.1.2.1.1.1.1.1.1.1	0.807040417209909	.	25000001	25440000	#FF4848	1	0.875
chr2	25440001	25800000	A.1.2.1.1.1.2.2	0.786179921773142	.	25440001	25800000	#FF4848	1	0.875
chr2	25800001	26080000	A.1.1.2.2.1.1.1.2.1.2	0.867014341590613	.	25800001	26080000	#FF0000	1	1
chr2	26080001	26360000	A.1.1.1.2.1.2.2.2.2	0.94393741851369	.	26080001	26360000	#FF0000	1	1
chr2	26360001	26640000	A.1.1.2.2.1.1.2.1.1.1	0.864406779661017	.	26360001	26640000	#FF0000	1	1
chr2	26640001	26840000	A.1.2.2.1.1.1.1.2.2	0.722294654498044	.	26640001	26840000	#FF4848	1	0.875
chr2	26840001	27040000	A.1.1.2.2.1.1.2.1.2	0.859191655801825	.	26840001	27040000	#FF0000	1	1
chr2	27040001	27240000	A.1.2.1.1.2.1.2.2	0.78096479791395	.	27040001	27240000	#FF4848	1	0.875
chr2	27240001	27560000	A.1.1.2.1.1.2.1.2.2.2	0.903520208604954	.	27240001	27560000	#FF0000	1	1
chr2	27560001	27880000	A.1.1.1.2.1.2.1.1.1.2	0.959582790091265	.	27560001	27880000	#FF0000	1	1
chr2	27880001	28720000	A.1.1.1.1.1.1	1	.	27880001	28720000	#FF0000	1	1
chr2	28720001	29160000	A.1.1.1.1.2.1.2.2.1	0.988265971316819	.	28720001	29160000	#FF0000	1	1
chr2	29160001	29440000	A.1.2.1.2.1.1.2.2.1.1.1	0.764015645371578	.	29160001	29440000	#FF4848	1	0.875
chr2	29440001	30080000	B.1.2.2.1.1.2.2.2.1	0.252933507170795	.	29440001	30080000	#9191FF	1	0.375
chr2	30080001	30360000	B.2.1.1.1.1.1.2.1	0.200782268578879	.	30080001	30360000	#4848FF	1	0.25
chr2	30360001	30600000	A.2.1.2.1.2.1.1.1.1.1.2.1	0.589308996088657	.	30360001	30600000	#FF9191	1	0.75
chr2	30600001	30920000	A.2.2.1.2.1.2.1.1	0.505867014341591	.	30600001	30920000	#FFDADA	1	0.625
chr2	30920001	31440000	B.2.1.2.2.2.1.1.1	0.130378096479791	.	30920001	31440000	#4848FF	1	0.25
chr2	31440001	31760000	A.2.2.2.2.2.2.2	0.447196870925684	.	31440001	31760000	#FFDADA	1	0.625
chr2	31760001	32080000	B.2.1.1.1.2.2.2.2	0.185136897001304	.	31760001	32080000	#4848FF	1	0.25
chr2	32080001	32560000	A.1.2.2.2.2.1.1.1.2	0.670143415906128	.	32080001	32560000	#FF4848	1	0.875
chr2	32560001	32920000	A.1.1.2.1.2.1.1.2.2.2	0.887874837027379	.	32560001	32920000	#FF0000	1	1
chr2	32920001	33240000	A.1.2.2.2.2.2.1.1.2	0.659713168187745	.	32920001	33240000	#FF4848	1	0.875
chr2	33240001	33840000	A.1.2.1.2.2.1.1.1.1	0.750977835723598	.	33240001	33840000	#FF4848	1	0.875
chr2	33840001	34080000	B.1.1.1.1.2.1.2.2.2	0.426336375488918	.	33840001	34080000	#DADAFF	1	0.5
chr2	34080001	34360000	B.1.2.2.1.2.1.1.1.2.2	0.246414602346806	.	34080001	34360000	#9191FF	1	0.375
chr2	34360001	34720000	B.2.2.1.1.2.2.1.1	0.0938722294654498	.	34360001	34720000	#0000FF	1	0.125
chr2	34720001	34960000	B.2.2.1.1.2.2.1.2.2.1	0.091264667535854	.	34720001	34960000	#0000FF	1	0.125
chr2	34960001	35320000	B.2.1.2.1.1.1.2.1	0.15645371577575	.	34960001	35320000	#4848FF	1	0.25
chr2	35320001	35640000	B.2.1.2.1.1.1.1.2	0.157757496740548	.	35320001	35640000	#4848FF	1	0.25
chr2	35640001	36120000	B.2.1.1.1.1.2	0.198174706649283	.	35640001	36120000	#4848FF	1	0.25
chr2	36120001	36240000	B.1.2.2.1.2.1.1.1.2.1	0.247718383311604	.	36120001	36240000	#9191FF	1	0.375
chr2	36240001	36560000	B.1.2.2.1.1.2.1.1	0.259452411994785	.	36240001	36560000	#9191FF	1	0.375
chr2	36560001	36800000	A.1.2.1.2.1.1.2.2.1.1.2	0.76271186440678	.	36560001	36800000	#FF4848	1	0.875
chr2	36800001	37080000	A.1.2.1.2.1.1.2.1.2	0.765319426336376	.	36800001	37080000	#FF4848	1	0.875
chr2	37080001	37320000	A.1.1.1.2.2.2.2.1.2.2.2	0.925684485006519	.	37080001	37320000	#FF0000	1	1
chr2	37320001	37560000	A.1.1.1.2.2.2.1.2.1	0.932203389830508	.	37320001	37560000	#FF0000	1	1
chr2	37560001	38040000	A.1.1.1.1.2.1.1.2	0.99348109517601	.	37560001	38040000	#FF0000	1	1
chr2	38040001	38120000	A.1.2.1.1.2.1.2.1	0.782268578878748	.	38040001	38120000	#FF4848	1	0.875
chr2	38120001	38480000	A.1.1.2.1.1.2.1.1.1.2.2	0.908735332464146	.	38120001	38480000	#FF0000	1	1
chr2	38480001	38560000	A.1.2.2.1.2.2.1.2.1	0.698826597131682	.	38480001	38560000	#FF4848	1	0.875
chr2	38560001	38800000	A.1.1.2.2.1.1.1.1.1	0.872229465449804	.	38560001	38800000	#FF0000	1	1
chr2	38800001	39040000	A.1.1.2.1.1.2.1.1.2	0.907431551499348	.	38800001	39040000	#FF0000	1	1
chr2	39040001	39520000	A.1.1.2.1.2.1.1.1.1.1	0.894393741851369	.	39040001	39520000	#FF0000	1	1
chr2	39520001	39760000	A.1.1.2.1.2.1.1.2.1	0.890482398956975	.	39520001	39760000	#FF0000	1	1
chr2	39760001	40000000	A.1.2.1.2.2.1.1.2.1.2.2	0.743155149934811	.	39760001	40000000	#FF4848	1	0.875
chr2	40000001	40520000	A.2.2.1.2.1.2.2.1.2.2	0.500651890482399	.	40000001	40520000	#FFDADA	1	0.625
chr2	40520001	40680000	A.2.1.2.1.2.1.1.1.1.2.2	0.585397653194263	.	40520001	40680000	#FF9191	1	0.75
chr2	40680001	41080000	B.1.2.1.2.2.2.1.1	0.272490221642764	.	40680001	41080000	#9191FF	1	0.375
chr2	41080001	41440000	B.2.2.1.1.2.2.1.2.2.2	0.0899608865710561	.	41080001	41440000	#0000FF	1	0.125
chr2	41440001	41760000	B.2.2.2.1.2.1.2.1.1.2	0.0286831812255541	.	41440001	41760000	#0000FF	1	0.125
chr2	41760001	42080000	B.1.2.2.1.2.1.2.1.2	0.242503259452412	.	41760001	42080000	#9191FF	1	0.375
chr2	42080001	42320000	A.2.1.2.1.2.1.1.1.1.1.2.2	0.588005215123859	.	42080001	42320000	#FF9191	1	0.75
chr2	42320001	42560000	A.1.2.1.2.2.1.1.1.2.2	0.748370273794003	.	42320001	42560000	#FF4848	1	0.875
chr2	42560001	42640000	A.2.1.1.1.1.2.1	0.649282920469361	.	42560001	42640000	#FF9191	1	0.75
chr2	42640001	43040000	A.1.1.2.1.2.1.1.1.1.2	0.893089960886571	.	42640001	43040000	#FF0000	1	1
chr2	43040001	43440000	A.1.1.1.1.2.2.1.2.2.1.2.2	0.977835723598436	.	43040001	43440000	#FF0000	1	1
chr2	43440001	43800000	A.1.1.1.2.1.2.1.2.1.2.1	0.955671447196871	.	43440001	43800000	#FF0000	1	1
chr2	43800001	44200000	A.1.1.2.1.1.2.2.2.1.2	0.898305084745763	.	43800001	44200000	#FF0000	1	1
chr2	44200001	44600000	A.1.1.1.2.1.2.1.2.2	0.951760104302477	.	44200001	44600000	#FF0000	1	1
chr2	44600001	45200000	A.1.1.2.2.1.2.2.1.1	0.842242503259452	.	44600001	45200000	#FF0000	1	1
chr2	45200001	45400000	A.1.2.1.1.1.2.1.2.2.2	0.78748370273794	.	45200001	45400000	#FF4848	1	0.875
chr2	45400001	45800000	A.1.1.1.2.1.1.1.2.1	0.970013037809648	.	45400001	45800000	#FF0000	1	1
chr2	45800001	46200000	A.1.1.2.1.1.2.2.2.2.2	0.895697522816167	.	45800001	46200000	#FF0000	1	1
chr2	46200001	46720000	A.1.1.1.2.1.2.1.1.1.1	0.960886571056063	.	46200001	46720000	#FF0000	1	1
chr2	46720001	46880000	A.1.1.2.2.1.2.1.1.2.1	0.847457627118644	.	46720001	46880000	#FF0000	1	1
chr2	46880001	47160000	A.1.1.1.1.2.2.1.2.2.1.1	0.980443285528031	.	46880001	47160000	#FF0000	1	1
chr2	47160001	47640000	A.1.1.1.1.2.1.2.1.2.1	0.990873533246415	.	47160001	47640000	#FF0000	1	1
chr2	47640001	48120000	A.1.1.2.2.2.2.2.1.1	0.813559322033898	.	47640001	48120000	#FF0000	1	1
chr2	48120001	48520000	B.1.1.1.1.2.1.2.2.1	0.427640156453716	.	48120001	48520000	#DADAFF	1	0.5
chr2	48520001	48760000	A.2.1.2.1.2.1.2.2.1.2	0.57496740547588	.	48520001	48760000	#FF9191	1	0.75
chr2	48760001	49000000	B.1.2.1.1.2.1.2.1.1	0.305084745762712	.	48760001	49000000	#9191FF	1	0.375
chr2	49000001	49160000	B.2.1.2.1.1.2.2	0.14993481095176	.	49000001	49160000	#4848FF	1	0.25
chr2	49160001	49520000	B.2.2.2.2.1.1.1.2	0.0104302477183833	.	49160001	49520000	#0000FF	1	0.125
chr2	49520001	50240000	B.2.2.2.2.2.2	0.00130378096479791	.	49520001	50240000	#0000FF	1	0.125
chr2	50240001	50480000	B.2.2.2.1.2.2.2.2.1	0.0169491525423729	.	50240001	50480000	#0000FF	1	0.125
chr2	50480001	50720000	B.2.2.2.1.2.2.2.1	0.0182529335071708	.	50480001	50720000	#0000FF	1	0.125
chr2	50720001	50960000	B.2.2.2.1.2.2.2.2.2.2	0.0143415906127771	.	50720001	50960000	#0000FF	1	0.125
chr2	50960001	51080000	B.2.2.1.1.2.2.1.2.1	0.0925684485006519	.	50960001	51080000	#0000FF	1	0.125
chr2	51080001	51480000	B.2.2.2.1.2.1.1.1.2	0.0325945241199478	.	51080001	51480000	#0000FF	1	0.125
chr2	51480001	51720000	B.2.1.2.1.1.1.2.2	0.155149934810952	.	51480001	51720000	#4848FF	1	0.25
chr2	51720001	51920000	B.2.1.1.2.1.1.2.2	0.17470664928292	.	51720001	51920000	#4848FF	1	0.25
chr2	51920001	52240000	B.1.2.1.2.2.2.1.2	0.271186440677966	.	51920001	52240000	#9191FF	1	0.375
chr2	52240001	52600000	B.1.2.2.1.2.1.2.2.2	0.239895697522816	.	52240001	52600000	#9191FF	1	0.375
chr2	52600001	52680000	B.1.2.2.1.2.1.1.1.1	0.249022164276402	.	52600001	52680000	#9191FF	1	0.375
chr2	52680001	52800000	B.2.1.1.2.1.1.2.1.1	0.177314211212516	.	52680001	52800000	#4848FF	1	0.25
chr2	52800001	53040000	B.2.1.1.2.1.1.2.1.2	0.176010430247718	.	52800001	53040000	#4848FF	1	0.25
chr2	53040001	53240000	B.1.2.1.1.2.1.2.1.2	0.303780964797914	.	53040001	53240000	#9191FF	1	0.375
chr2	53240001	53520000	B.1.1.2.1.1.2.2	0.383311603650587	.	53240001	53520000	#DADAFF	1	0.5
chr2	53520001	54000000	A.2.2.2.1.2.1.1.2	0.486310299869622	.	53520001	54000000	#FFDADA	1	0.625
chr2	54000001	54320000	A.1.1.1.2.2.2.2.1.2.1	0.928292046936115	.	54000001	54320000	#FF0000	1	1
chr2	54320001	54440000	A.1.2.1.1.1.1.1.1.2.2	0.804432855280313	.	54320001	54440000	#FF4848	1	0.875
chr2	54440001	54680000	A.1.1.2.1.2.2.2.2.2.2	0.873533246414602	.	54440001	54680000	#FF0000	1	1
chr2	54680001	54880000	A.1.1.1.2.2.2.2.1.1	0.929595827900913	.	54680001	54880000	#FF0000	1	1
chr2	54880001	55160000	A.1.1.2.1.2.2.2.1	0.877444589308996	.	54880001	55160000	#FF0000	1	1
chr2	55160001	55480000	A.1.1.1.1.2.1.2.1.2.2	0.989569752281617	.	55160001	55480000	#FF0000	1	1
chr2	55480001	55880000	A.1.1.1.2.2.1.2.2	0.938722294654498	.	55480001	55880000	#FF0000	1	1
chr2	55880001	56240000	A.1.1.2.2.2.2.2.1.2.2	0.810951760104302	.	55880001	56240000	#FF0000	1	1
chr2	56240001	57000000	A.2.2.1.2.1.2.2.1.2.1	0.501955671447197	.	56240001	57000000	#FFDADA	1	0.625
chr2	57000001	57440000	B.1.2.2.1.2.1.2.2.1	0.241199478487614	.	57000001	57440000	#9191FF	1	0.375
chr2	57440001	57800000	B.1.2.2.1.1.2.1.2.1.2	0.256844850065189	.	57440001	57800000	#9191FF	1	0.375
chr2	57800001	58240000	B.1.2.2.1.1.2.1.2.1.1	0.258148631029987	.	57800001	58240000	#9191FF	1	0.375
chr2	58240001	58480000	A.2.2.1.2.1.2.1.2	0.504563233376793	.	58240001	58480000	#FFDADA	1	0.625
chr2	58480001	58960000	B.1.1.2.2.1.1.2.1	0.359843546284224	.	58480001	58960000	#DADAFF	1	0.5
chr2	58960001	59200000	B.2.2.1.1.2.1.1.2	0.100391134289439	.	58960001	59200000	#0000FF	1	0.125
chr2	59200001	59480000	B.2.2.2.1.2.2.2.2.2.1	0.015645371577575	.	59200001	59480000	#0000FF	1	0.125
chr2	59480001	59960000	B.2.2.2.2.1.1.1.1.2	0.0117340286831812	.	59480001	59960000	#0000FF	1	0.125
chr2	59960001	60040000	B.2.2.1.1.1.1.2.1	0.113428943937419	.	59960001	60040000	#0000FF	1	0.125
chr2	60040001	60520000	B.2.2.2.2.1.1.1.1.1	0.0130378096479791	.	60040001	60520000	#0000FF	1	0.125
chr2	60520001	60920000	B.1.2.2.1.2.2.2.2.2	0.234680573663625	.	60520001	60920000	#9191FF	1	0.375
chr2	60920001	61240000	A.2.1.2.1.2.1.1.1.2.1.2	0.582790091264668	.	60920001	61240000	#FF9191	1	0.75
chr2	61240001	61760000	A.1.1.1.2.2.1.2.1	0.940026075619296	.	61240001	61760000	#FF0000	1	1
chr2	61760001	62120000	A.1.1.2.1.2.1.1.2.2.1	0.889178617992177	.	61760001	62120000	#FF0000	1	1
chr2	62120001	62640000	A.2.1.2.2.2.1.1.2	0.55019556714472	.	62120001	62640000	#FF9191	1	0.75
chr2	62640001	63040000	A.2.1.2.1.2.1.1.1.2.1.1	0.584093872229465	.	62640001	63040000	#FF9191	1	0.75
chr2	63040001	63280000	A.2.2.1.2.1.2.2.2	0.499348109517601	.	63040001	63280000	#FFDADA	1	0.625
chr2	63280001	63800000	B.1.2.1.2.2.2.2	0.269882659713168	.	63280001	63800000	#9191FF	1	0.375
chr2	63800001	64240000	A.1.2.2.2.2.2.1.1.1	0.661016949152542	.	63800001	64240000	#FF4848	1	0.875
chr2	64240001	64520000	A.1.2.1.2.1.2.2.1	0.753585397653194	.	64240001	64520000	#FF4848	1	0.875
chr2	64520001	64880000	A.1.2.1.2.1.1.2.1.1	0.766623207301173	.	64520001	64880000	#FF4848	1	0.875
chr2	64880001	65080000	A.1.1.2.2.2.2.1.1.1	0.820078226857888	.	64880001	65080000	#FF0000	1	1
chr2	65080001	65440000	A.1.1.2.2.2.2.1.1.2	0.81877444589309	.	65080001	65440000	#FF0000	1	1
chr2	65440001	65680000	A.1.2.1.2.2.1.1.2.1.2.1.1	0.745762711864407	.	65440001	65680000	#FF4848	1	0.875
chr2	65680001	65840000	A.2.1.2.1.2.1.2.2.1.1	0.576271186440678	.	65680001	65840000	#FF9191	1	0.75
chr2	65840001	66320000	B.2.1.2.2.2.2.2.1.2	0.119947848761408	.	65840001	66320000	#4848FF	1	0.25
chr2	66320001	66640000	B.2.1.2.2.2.2.2.1.1	0.121251629726206	.	66320001	66640000	#4848FF	1	0.25
chr2	66640001	66800000	B.1.1.1.1.2.1.1.1.2	0.431551499348109	.	66640001	66800000	#DADAFF	1	0.5
chr2	66800001	67000000	B.1.2.2.1.1.2.1.2.2	0.255541069100391	.	66800001	67000000	#9191FF	1	0.375
chr2	67000001	67160000	B.1.1.2.2.1.1.1.1.2.1	0.367666232073012	.	67000001	67160000	#DADAFF	1	0.5
chr2	67160001	67440000	B.1.2.2.1.2.1.2.1.1	0.24380704041721	.	67160001	67440000	#9191FF	1	0.375
chr2	67440001	67720000	B.1.1.1.1.2.1.1.1.1	0.432855280312907	.	67440001	67720000	#DADAFF	1	0.5
chr2	67720001	68080000	B.1.1.1.2.2.2.2.1	0.39374185136897	.	67720001	68080000	#DADAFF	1	0.5
chr2	68080001	68360000	A.2.1.2.1.2.1.2.2.2	0.573663624511082	.	68080001	68360000	#FF9191	1	0.75
chr2	68360001	68680000	A.1.2.1.2.2.1.1.2.1.2.1.2	0.744458930899609	.	68360001	68680000	#FF4848	1	0.875
chr2	68680001	68920000	A.2.2.2.1.2.2.1.2	0.478487614080834	.	68680001	68920000	#FFDADA	1	0.625
chr2	68920001	69160000	A.1.2.2.2.2.2.1.2.2.1	0.657105606258149	.	68920001	69160000	#FF4848	1	0.875
chr2	69160001	69560000	A.1.1.1.2.2.2.2.1.2.2.1	0.926988265971317	.	69160001	69560000	#FF0000	1	1
chr2	69560001	70120000	A.1.1.1.1.2.1.2.1.1	0.992177314211212	.	69560001	70120000	#FF0000	1	1
chr2	70120001	70520000	A.1.1.1.1.2.2.1.2.2.1.2.1	0.979139504563233	.	70120001	70520000	#FF0000	1	1
chr2	70520001	70880000	A.2.1.2.2.1.2.2.1	0.554106910039113	.	70520001	70880000	#FF9191	1	0.75
chr2	70880001	71120000	A.2.2.1.1.2.1.1	0.51890482398957	.	70880001	71120000	#FFDADA	1	0.625
chr2	71120001	71320000	A.1.2.2.1.1.1.1.1	0.72490221642764	.	71120001	71320000	#FF4848	1	0.875
chr2	71320001	71520000	A.1.2.2.1.1.1.2.2.2.2.1.1	0.715775749674055	.	71320001	71520000	#FF4848	1	0.875
chr2	71520001	71760000	A.1.1.2.1.1.2.2.2.2.1	0.897001303780965	.	71520001	71760000	#FF0000	1	1
chr2	71760001	72000000	A.1.1.2.2.1.2.1.1.2.2.2	0.844850065189048	.	71760001	72000000	#FF0000	1	1
chr2	72000001	72440000	A.1.2.1.1.1.2.1.2.2.1	0.788787483702738	.	72000001	72440000	#FF4848	1	0.875
chr2	72440001	72760000	A.1.2.2.1.2.2.2.2.1.2.1	0.691003911342894	.	72440001	72760000	#FF4848	1	0.875
chr2	72760001	73000000	A.1.2.2.1.1.1.1.2.1	0.723598435462842	.	72760001	73000000	#FF4848	1	0.875
chr2	73000001	73120000	A.1.2.2.1.1.1.2.1.1	0.720990873533246	.	73000001	73120000	#FF4848	1	0.875
chr2	73120001	73480000	A.1.1.2.1.1.2.1.1.1.2.1	0.910039113428944	.	73120001	73480000	#FF0000	1	1
chr2	73480001	73960000	A.1.2.2.1.1.1.2.2.2.2.2	0.713168187744459	.	73480001	73960000	#FF4848	1	0.875
chr2	73960001	74440000	A.1.1.1.2.1.2.1.2.1.1	0.956975228161669	.	73960001	74440000	#FF0000	1	1
chr2	74440001	74680000	A.1.2.1.1.1.2.1.1.1	0.792698826597132	.	74440001	74680000	#FF4848	1	0.875
chr2	74680001	74840000	A.1.1.2.1.2.2.2.2.1	0.876140808344198	.	74680001	74840000	#FF0000	1	1
chr2	74840001	75280000	A.1.1.2.1.2.2.1.2.2.2	0.878748370273794	.	74840001	75280000	#FF0000	1	1
chr2	75280001	75560000	A.2.1.2.2.2.1.1.1	0.551499348109518	.	75280001	75560000	#FF9191	1	0.75
chr2	75560001	75720000	A.2.1.2.2.2.1.2	0.548891786179922	.	75560001	75720000	#FF9191	1	0.75
chr2	75720001	75920000	A.1.2.2.2.1.2.1.1.2	0.675358539765319	.	75720001	75920000	#FF4848	1	0.875
chr2	75920001	76320000	B.2.2.1.2.1.1.1.1	0.0808344198174707	.	75920001	76320000	#0000FF	1	0.125
chr2	76320001	76920000	B.2.2.2.1.2.2.1.2.1.2	0.0208604954367666	.	76320001	76920000	#0000FF	1	0.125
chr2	76920001	77440000	B.2.2.2.1.1.2.1.1.2	0.0495436766623207	.	76920001	77440000	#0000FF	1	0.125
chr2	77440001	77800000	B.2.2.1.2.1.1.2.1.2	0.0743155149934811	.	77440001	77800000	#0000FF	1	0.125
chr2	77800001	78480000	B.2.2.2.1.1.2.1.1.1	0.0508474576271186	.	77800001	78480000	#0000FF	1	0.125
chr2	78480001	79240000	B.2.2.1.2.1.1.2.2	0.0730117340286832	.	78480001	79240000	#0000FF	1	0.125
chr2	79240001	79880000	B.2.2.1.2.1.1.2.1.1	0.075619295958279	.	79240001	79880000	#0000FF	1	0.125
chr2	79880001	80040000	B.1.2.2.1.2.2.1	0.238591916558018	.	79880001	80040000	#9191FF	1	0.375
chr2	80040001	80640000	B.2.2.2.1.1.2.2.2.1.2	0.0378096479791395	.	80040001	80640000	#0000FF	1	0.125
chr2	80640001	80760000	B.2.1.2.1.2.2.2.2	0.139504563233377	.	80640001	80760000	#4848FF	1	0.25
chr2	80760001	81120000	B.2.2.1.1.1.2.2.1.2.2	0.104302477183833	.	80760001	81120000	#0000FF	1	0.125
chr2	81120001	81520000	B.2.2.1.2.1.2.1.2.1	0.0704041720990874	.	81120001	81520000	#0000FF	1	0.125
chr2	81520001	81800000	B.2.2.1.1.1.2.2.1.1	0.106910039113429	.	81520001	81800000	#0000FF	1	0.125
chr2	81800001	82840000	B.2.2.2.1.2.2.1.2.1.1	0.0221642764015645	.	81800001	82840000	#0000FF	1	0.125
chr2	82840001	83080000	B.1.2.1.1.2.1.1.1.2	0.307692307692308	.	82840001	83080000	#9191FF	1	0.375
chr2	83080001	83240000	B.1.2.1.1.2.1.2.2	0.302477183833116	.	83080001	83240000	#9191FF	1	0.375
chr2	83240001	83400000	B.1.1.2.1.1.2.1.1	0.385919165580183	.	83240001	83400000	#DADAFF	1	0.5
chr2	83400001	84120000	B.2.2.2.1.1.2.2.2.1.1	0.0391134289439374	.	83400001	84120000	#0000FF	1	0.125
chr2	84120001	84640000	B.2.2.2.1.1.2.2.1.1	0.0417209908735332	.	84120001	84640000	#0000FF	1	0.125
chr2	84640001	85120000	B.1.2.1.1.2.1.1.1.1	0.308996088657106	.	84640001	85120000	#9191FF	1	0.375
chr2	85120001	85520000	A.1.2.2.2.1.2.1.1.1.1	0.677966101694915	.	85120001	85520000	#FF4848	1	0.875
chr2	85520001	85840000	A.1.1.2.1.2.2.1.1	0.882659713168188	.	85520001	85840000	#FF0000	1	1
chr2	85840001	86080000	A.1.1.2.1.2.2.2.2.2.1	0.8748370273794	.	85840001	86080000	#FF0000	1	1
chr2	86080001	86440000	A.1.1.2.2.2.2.1.2.2.2	0.814863102998696	.	86080001	86440000	#FF0000	1	1
chr2	86440001	86640000	A.2.2.2.1.2.2.1.1.1	0.48109517601043	.	86440001	86640000	#FFDADA	1	0.625
chr2	86640001	86800000	A.2.1.2.1.1.1	0.598435462842242	.	86640001	86800000	#FF9191	1	0.75
chr2	86800001	87040000	A.2.2.2.1.2.2.1.1.2	0.479791395045632	.	86800001	87040000	#FFDADA	1	0.625
chr2	87040001	87160000	B.1.2.1.1.2.1.1.2	0.30638852672751	.	87040001	87160000	#9191FF	1	0.375
chr2	87280001	87440000	B.1.2.1.1.2.1.1.2	0.30638852672751	.	87280001	87440000	#9191FF	1	0.375
chr2	87440001	87520000	A.2.2.2.2.2.1.1.2	0.455019556714472	.	87440001	87520000	#FFDADA	1	0.625
chr2	87520001	87560000	A.2.1.2.1.2.1.1.2.1	0.580182529335072	.	87520001	87560000	#FF9191	1	0.75
chr2	87720001	88000000	A.2.1.2.1.2.1.1.2.1	0.580182529335072	.	87720001	88000000	#FF9191	1	0.75
chr2	88160001	88240000	B.1.1.2.2.1.1.1.1.2.2.1.1	0.366362451108214	.	88160001	88240000	#DADAFF	1	0.5
chr2	88280001	88400000	B.1.1.2.2.1.1.1.1.2.2.1.1	0.366362451108214	.	88280001	88400000	#DADAFF	1	0.5
chr2	88400001	88840000	B.2.2.1.1.2.1.1.1	0.101694915254237	.	88400001	88840000	#0000FF	1	0.125
chr2	88840001	89000000	B.1.1.1.2.2.2.2.2	0.392438070404172	.	88840001	89000000	#DADAFF	1	0.5
chr2	89000001	89200000	B.2.1.1.2.1.1.1.2	0.178617992177314	.	89000001	89200000	#4848FF	1	0.25
chr2	89200001	89560000	B.2.2.1.2.1.1.1.2.2.1	0.0782268578878748	.	89200001	89560000	#0000FF	1	0.125
chr2	89840001	89920000	B.2.2.1.1.1.2.2.1.2.1	0.105606258148631	.	89840001	89920000	#0000FF	1	0.125
chr2	89960001	90280000	B.2.2.1.1.1.2.2.1.2.1	0.105606258148631	.	89960001	90280000	#0000FF	1	0.125
chr2	90400001	90480000	B.2.1.1.2.2.1.2	0.164276401564537	.	90400001	90480000	#4848FF	1	0.25
chr2	91640001	91760000	B.2.1.1.2.2.1.2	0.164276401564537	.	91640001	91760000	#4848FF	1	0.25
chr2	91760001	91920000	B.2.1.2.1.2.1.1.2	0.147327249022164	.	91760001	91920000	#4848FF	1	0.25
chr2	91920001	92040000	B.1.2.1.2.2.1.2.1	0.27509778357236	.	91920001	92040000	#9191FF	1	0.375
chr2	92040001	92200000	B.2.1.1.2.2.1.1	0.165580182529335	.	92040001	92200000	#4848FF	1	0.25
chr2	92240001	92360000	B.2.1.1.2.2.1.1	0.165580182529335	.	92240001	92360000	#4848FF	1	0.25
chr2	95320001	95640000	B.2.1.1.2.1.2.2.1.1	0.172099087353325	.	95320001	95640000	#4848FF	1	0.25
chr2	95640001	96080000	A.1.1.2.1.2.2.1.2.2.1	0.880052151238592	.	95640001	96080000	#FF0000	1	1
chr2	96160001	96280000	A.1.1.2.1.2.2.1.2.2.1	0.880052151238592	.	96160001	96280000	#FF0000	1	1
chr2	96320001	96640000	A.1.1.2.1.2.2.1.2.2.1	0.880052151238592	.	96320001	96640000	#FF0000	1	1
chr2	96640001	96680000	A.1.2.2.1.2.1.2.2	0.701434159061278	.	96640001	96680000	#FF4848	1	0.875
chr2	96720001	96840000	A.1.2.2.1.2.1.2.2	0.701434159061278	.	96720001	96840000	#FF4848	1	0.875
chr2	96840001	97040000	A.1.1.2.2.1.2.1.1.1.1.2.1.1	0.853976531942634	.	96840001	97040000	#FF0000	1	1
chr2	97040001	97200000	A.1.2.2.1.2.2.2.2.1.2.2	0.689700130378097	.	97040001	97200000	#FF4848	1	0.875
chr2	97200001	97560000	A.1.1.2.2.1.2.1.1.1.1.2.2	0.851368970013038	.	97200001	97560000	#FF0000	1	1
chr2	97560001	97920000	A.1.2.2.1.1.1.2.2.2.2.1.2	0.714471968709257	.	97560001	97920000	#FF4848	1	0.875
chr2	98000001	98040000	A.1.2.2.1.1.1.2.2.1	0.718383311603651	.	98000001	98040000	#FF4848	1	0.875
chr2	98160001	98640000	A.1.2.2.1.1.1.2.2.1	0.718383311603651	.	98160001	98640000	#FF4848	1	0.875
chr2	98640001	99040000	A.2.2.2.2.2.1.2	0.453715775749674	.	98640001	99040000	#FFDADA	1	0.625
chr2	99040001	99240000	A.2.1.1.2.1.2.1.2	0.621903520208605	.	99040001	99240000	#FF9191	1	0.75
chr2	99240001	99560000	A.2.1.2.1.1.2.2.1.1	0.595827900912647	.	99240001	99560000	#FF9191	1	0.75
chr2	99560001	99720000	A.2.2.2.1.1.2	0.488917861799218	.	99560001	99720000	#FFDADA	1	0.625
chr2	99720001	99960000	A.1.2.2.1.2.2.2.2.1.1	0.692307692307692	.	99720001	99960000	#FF4848	1	0.875
chr2	99960001	100120000	A.1.2.1.1.1.2.1.1.2	0.791395045632334	.	99960001	100120000	#FF4848	1	0.875
chr2	100120001	100400000	A.1.2.1.1.2.1.1.2	0.783572359843546	.	100120001	100400000	#FF4848	1	0.875
chr2	100400001	100880000	A.1.1.2.2.1.2.1.1.1.1.1	0.855280312907432	.	100400001	100880000	#FF0000	1	1
chr2	100880001	101040000	A.2.1.2.1.1.2.2.1.2.2	0.593220338983051	.	100880001	101040000	#FF9191	1	0.75
chr2	101040001	101160000	A.2.2.1.1.2.1.2.2.2	0.514993481095176	.	101040001	101160000	#FFDADA	1	0.625
chr2	101160001	101320000	A.2.1.2.1.1.2.2.1.2.1	0.594524119947849	.	101160001	101320000	#FF9191	1	0.75
chr2	101320001	101640000	A.1.1.2.2.1.2.1.1.1.2.1	0.85006518904824	.	101320001	101640000	#FF0000	1	1
chr2	101640001	101920000	A.1.1.2.2.1.2.1.2	0.84354628422425	.	101640001	101920000	#FF0000	1	1
chr2	101920001	102120000	A.1.2.2.2.2.2.1.2.2.2	0.655801825293351	.	101920001	102120000	#FF4848	1	0.875
chr2	102120001	102320000	A.2.1.1.2.2.2.1.2.2	0.601043024771838	.	102120001	102320000	#FF9191	1	0.75
chr2	102320001	102480000	A.1.2.1.2.2.1.2.1.1	0.740547588005215	.	102320001	102480000	#FF4848	1	0.875
chr2	102480001	102640000	A.2.2.2.2.2.1.1.1	0.45632333767927	.	102480001	102640000	#FFDADA	1	0.625
chr2	102640001	102880000	A.2.2.1.1.1.1.2.2	0.534550195567145	.	102640001	102880000	#FFDADA	1	0.625
chr2	102880001	103080000	B.2.1.1.2.1.1.1.1.1.1.2	0.182529335071708	.	102880001	103080000	#4848FF	1	0.25
chr2	103080001	103440000	B.2.1.1.2.1.2.2.2.2	0.166883963494133	.	103080001	103440000	#4848FF	1	0.25
chr2	103440001	103840000	B.2.2.1.2.1.2.2.2.1.2	0.059973924380704	.	103440001	103840000	#0000FF	1	0.125
chr2	103840001	104120000	B.2.2.1.2.1.2.2.1.2.2.1.1	0.0651890482398957	.	103840001	104120000	#0000FF	1	0.125
chr2	104120001	105000000	B.2.2.2.2.1.1.2	0.0091264667535854	.	104120001	105000000	#0000FF	1	0.125
chr2	105000001	105080000	B.2.1.1.2.2.2.2.2	0.160365058670143	.	105000001	105080000	#4848FF	1	0.25
chr2	105080001	105640000	B.2.2.2.1.1.2.2.1.2	0.0404172099087353	.	105080001	105640000	#0000FF	1	0.125
chr2	105640001	105920000	B.1.2.1.1.2.2.2.1.1.2	0.297262059973924	.	105640001	105920000	#9191FF	1	0.375
chr2	105920001	106160000	A.2.1.1.1.2.1.1.2	0.644067796610169	.	105920001	106160000	#FF9191	1	0.75
chr2	106160001	106320000	B.1.2.1.1.2.2.2.1.2	0.295958279009126	.	106160001	106320000	#9191FF	1	0.375
chr2	106320001	106520000	B.1.1.2.2.1.1.1.1.2.2.2	0.363754889178618	.	106320001	106520000	#DADAFF	1	0.5
chr2	106520001	106680000	B.1.2.2.1.2.2.2.1	0.23728813559322	.	106520001	106680000	#9191FF	1	0.375
chr2	106680001	106840000	B.1.2.1.1.2.2.2.1.1.1	0.298565840938722	.	106680001	106840000	#9191FF	1	0.375
chr2	106840001	107040000	B.2.1.2.2.1.2.2.2	0.131681877444589	.	106840001	107040000	#4848FF	1	0.25
chr2	107080001	107200000	B.2.1.2.2.1.2.2.2	0.131681877444589	.	107080001	107200000	#4848FF	1	0.25
chr2	107200001	107480000	B.2.1.1.2.1.2.2.2.1.1	0.169491525423729	.	107200001	107480000	#4848FF	1	0.25
chr2	107480001	107640000	B.1.1.1.1.2.1.1.2	0.430247718383312	.	107480001	107640000	#DADAFF	1	0.5
chr2	107640001	107880000	B.1.2.2.1.2.2.2.2.1	0.235984354628422	.	107640001	107880000	#9191FF	1	0.375
chr2	107880001	108160000	B.2.1.1.2.1.1.1.1.2	0.179921773142112	.	107880001	108160000	#4848FF	1	0.25
chr2	108160001	108440000	B.1.1.2.2.1.1.1.1.2.2.1.2	0.365058670143416	.	108160001	108440000	#DADAFF	1	0.5
chr2	108480001	108920000	B.2.1.2.2.1.2.1	0.135593220338983	.	108480001	108920000	#4848FF	1	0.25
chr2	108920001	109200000	A.2.1.1.1.2.1.1.1	0.645371577574967	.	108920001	109200000	#FF9191	1	0.75
chr2	109200001	109440000	A.1.2.1.2.1.2.2.2	0.752281616688396	.	109200001	109440000	#FF4848	1	0.875
chr2	109440001	109720000	A.2.1.1.2.1.2.1.1	0.623207301173403	.	109440001	109720000	#FF9191	1	0.75
chr2	109720001	110120000	A.1.1.2.2.1.2.1.1.1.2.2	0.848761408083442	.	109720001	110120000	#FF0000	1	1
chr2	110240001	110320000	A.1.1.2.2.1.2.1.1.1.2.2	0.848761408083442	.	110240001	110320000	#FF0000	1	1
chr2	110320001	110520000	A.1.2.2.1.2.1.2.1	0.702737940026076	.	110320001	110520000	#FF4848	1	0.875
chr2	110840001	111000000	A.1.2.2.1.1.1.2.1.2	0.719687092568449	.	110840001	111000000	#FF4848	1	0.875
chr2	111360001	111400000	A.1.2.2.1.1.1.2.1.2	0.719687092568449	.	111360001	111400000	#FF4848	1	0.875
chr2	111400001	111840000	A.2.1.2.2.1.2.2.2	0.552803129074316	.	111400001	111840000	#FF9191	1	0.75
chr2	111840001	112040000	A.1.2.2.1.1.1.2.2.2.1	0.717079530638853	.	111840001	112040000	#FF4848	1	0.875
chr2	112040001	112200000	A.2.1.1.2.1.2.2.2	0.617992177314211	.	112040001	112200000	#FF9191	1	0.75
chr2	112200001	112400000	A.1.2.2.1.2.1.1.1	0.705345501955671	.	112200001	112400000	#FF4848	1	0.875
chr2	112400001	112560000	A.1.2.2.1.2.1.1.2	0.704041720990874	.	112400001	112560000	#FF4848	1	0.875
chr2	112560001	112800000	A.1.1.2.2.1.2.1.1.1.1.2.1.2	0.852672750977836	.	112560001	112800000	#FF0000	1	1
chr2	112800001	113040000	A.1.1.2.2.1.2.1.1.2.2.1	0.846153846153846	.	112800001	113040000	#FF0000	1	1
chr2	113040001	113120000	A.1.2.1.1.2.1.1.1	0.784876140808344	.	113040001	113120000	#FF4848	1	0.875
chr2	113160001	113280000	A.1.2.1.1.2.1.1.1	0.784876140808344	.	113160001	113280000	#FF4848	1	0.875
chr2	113280001	113520000	A.1.1.1.2.1.2.1.2.1.2.2.2	0.953063885267275	.	113280001	113520000	#FF0000	1	1
chr2	113520001	113760000	A.1.1.2.1.1.2.1.1.1.1	0.911342894393742	.	113520001	113760000	#FF0000	1	1
chr2	113760001	114200000	A.1.1.1.2.1.2.1.2.1.2.2.1	0.954367666232073	.	113760001	114200000	#FF0000	1	1
chr2	114200001	114720000	A.1.2.1.2.1.2.1.1.2	0.75619295958279	.	114200001	114720000	#FF4848	1	0.875
chr2	114720001	115000000	B.1.2.2.1.1.1.2.1.2	0.262059973924381	.	114720001	115000000	#9191FF	1	0.375
chr2	115000001	115400000	B.2.2.2.1.1.2.1.2.1	0.0482398956975228	.	115000001	115400000	#0000FF	1	0.125
chr2	115400001	115600000	B.2.2.1.2.1.2.1.1	0.0717079530638853	.	115400001	115600000	#0000FF	1	0.125
chr2	115600001	116000000	B.2.2.1.2.1.2.1.2.2	0.0691003911342894	.	115600001	116000000	#0000FF	1	0.125
chr2	116000001	117160000	B.2.2.2.1.2.2.1.2.2	0.0195567144719687	.	116000001	117160000	#0000FF	1	0.125
chr2	117160001	117600000	B.2.2.1.2.1.2.2.1.2.2.1.2	0.0638852672750978	.	117160001	117600000	#0000FF	1	0.125
chr2	117600001	118160000	B.2.2.2.1.1.2.2.2.2	0.0365058670143416	.	117600001	118160000	#0000FF	1	0.125
chr2	118160001	118560000	B.2.2.1.2.1.2.2.2.1.1	0.061277705345502	.	118160001	118560000	#0000FF	1	0.125
chr2	118560001	118680000	B.1.1.2.2.1.1.1.1.1.1.2	0.370273794002608	.	118560001	118680000	#DADAFF	1	0.5
chr2	118680001	118960000	A.2.2.2.1.2.1.2.1.1	0.485006518904824	.	118680001	118960000	#FFDADA	1	0.625
chr2	118960001	119040000	B.1.1.2.2.1.1.1.2.2	0.361147327249022	.	118960001	119040000	#DADAFF	1	0.5
chr2	119040001	119200000	B.2.1.1.2.1.1.1.1.1.2	0.18122555410691	.	119040001	119200000	#4848FF	1	0.25
chr2	119200001	119400000	B.2.1.2.2.1.2.2.1.2	0.132985658409387	.	119200001	119400000	#4848FF	1	0.25
chr2	119400001	119720000	B.2.1.1.2.1.2.2.2.1.2	0.168187744458931	.	119400001	119720000	#4848FF	1	0.25
chr2	119720001	119920000	B.2.1.1.2.1.1.1.1.1.1.1	0.183833116036506	.	119720001	119920000	#4848FF	1	0.25
chr2	119920001	120040000	A.2.2.1.1.1.1.2.1	0.535853976531943	.	119920001	120040000	#FFDADA	1	0.625
chr2	120040001	120400000	B.1.1.2.1.1.1.2.2	0.38722294654498	.	120040001	120400000	#DADAFF	1	0.5
chr2	120400001	120960000	A.1.2.2.2.1.2.1.1.1.2	0.676662320730117	.	120400001	120960000	#FF4848	1	0.875
chr2	120960001	121480000	A.1.1.2.1.2.2.1.2.1	0.88135593220339	.	120960001	121480000	#FF0000	1	1
chr2	121480001	121840000	A.1.1.2.2.2.2.1.2.2.1	0.816166883963494	.	121480001	121840000	#FF0000	1	1
chr2	121840001	122080000	A.2.2.1.1.2.1.2.1	0.517601043024772	.	121840001	122080000	#FFDADA	1	0.625
chr2	122080001	122280000	A.1.2.2.2.1.2.1.2	0.674054758800521	.	122080001	122280000	#FF4848	1	0.875
chr2	122280001	122520000	A.1.2.1.2.2.1.2.2	0.737940026075619	.	122280001	122520000	#FF4848	1	0.875
chr2	122520001	122680000	B.1.1.2.2.1.1.1.2.1	0.36245110821382	.	122520001	122680000	#DADAFF	1	0.5
chr2	122680001	123000000	B.2.1.2.1.2.2.1.1.2	0.143415906127771	.	122680001	123000000	#4848FF	1	0.25
chr2	123000001	123280000	B.2.2.1.2.1.1.1.2.2.2	0.0769230769230769	.	123000001	123280000	#0000FF	1	0.125
chr2	123280001	123520000	B.2.2.1.2.1.1.1.2.1	0.0795306388526728	.	123280001	123520000	#0000FF	1	0.125
chr2	123520001	123800000	B.2.2.1.2.1.2.2.1.2.2.2	0.0625814863102999	.	123520001	123800000	#0000FF	1	0.125
chr2	123800001	124360000	B.2.2.2.1.1.2.1.2.2.1.2.1	0.045632333767927	.	123800001	124360000	#0000FF	1	0.125
chr2	124360001	124680000	B.2.2.1.1.1.2.2.2	0.102998696219035	.	124360001	124680000	#0000FF	1	0.125
chr2	124680001	125080000	B.2.2.2.1.1.2.1.2.2.2	0.0430247718383312	.	124680001	125080000	#0000FF	1	0.125
chr2	125080001	125240000	B.2.1.2.1.2.2.2.1	0.140808344198175	.	125080001	125240000	#4848FF	1	0.25
chr2	125240001	125760000	B.2.2.1.2.1.2.2.1.1	0.0677966101694915	.	125240001	125760000	#0000FF	1	0.125
chr2	125760001	126120000	B.2.2.1.2.1.2.2.1.2.1	0.0664928292046936	.	125760001	126120000	#0000FF	1	0.125
chr2	126120001	126560000	B.2.2.2.1.1.2.1.2.2.1.1	0.0469361147327249	.	126120001	126560000	#0000FF	1	0.125
chr2	126560001	127120000	B.2.2.2.1.1.2.1.2.2.1.2.2	0.0443285528031291	.	126560001	127120000	#0000FF	1	0.125
chr2	127120001	127400000	B.2.2.1.2.1.2.2.2.2	0.0586701434159061	.	127120001	127400000	#0000FF	1	0.125
chr2	127400001	127520000	B.2.1.2.1.2.2.1.1.1	0.144719687092568	.	127400001	127520000	#4848FF	1	0.25
chr2	127520001	127800000	B.1.2.1.1.2.2.2.2.2	0.293350717079531	.	127520001	127800000	#9191FF	1	0.375
chr2	127800001	128040000	A.1.2.1.2.1.2.1.2	0.754889178617992	.	127800001	128040000	#FF4848	1	0.875
chr2	128040001	128440000	A.1.1.2.2.2.2.1.2.1	0.817470664928292	.	128040001	128440000	#FF0000	1	1
chr2	128440001	128560000	A.1.2.1.2.2.1.2.1.2	0.739243807040417	.	128440001	128560000	#FF4848	1	0.875
chr2	128560001	128800000	A.1.2.1.2.1.2.1.1.1	0.757496740547588	.	128560001	128800000	#FF4848	1	0.875
chr2	128800001	128960000	A.2.1.2.1.2.1.1.2.2	0.578878748370274	.	128800001	128960000	#FF9191	1	0.75
chr2	128960001	129440000	B.1.2.2.1.1.1.2.1.1	0.263363754889179	.	128960001	129440000	#9191FF	1	0.375
chr2	129440001	129760000	B.2.2.2.1.2.2.1.1	0.0234680573663625	.	129440001	129760000	#0000FF	1	0.125
chr2	129760001	130800000	B.2.2.2.2.1.2.2	0.00651890482398957	.	129760001	130800000	#0000FF	1	0.125
chr2	130880001	131200000	B.1.2.1.2.2.1.2.2	0.273794002607562	.	130880001	131200000	#9191FF	1	0.375
chr2	131440001	131800000	B.2.1.1.2.1.2.2.1.2	0.170795306388527	.	131440001	131800000	#4848FF	1	0.25
chr2	131800001	131920000	A.2.2.2.2.2.2.1.1.2.2	0.44980443285528	.	131800001	131920000	#FFDADA	1	0.625
chr2	131920001	132000000	B.2.1.2.2.1.2.2.1.1	0.134289439374185	.	131920001	132000000	#4848FF	1	0.25
chr2	132040001	132160000	B.2.1.2.2.1.2.2.1.1	0.134289439374185	.	132040001	132160000	#4848FF	1	0.25
chr2	132160001	132320000	B.1.2.1.1.2.2.1.1	0.301173402868318	.	132160001	132320000	#9191FF	1	0.375
chr2	132320001	132560000	B.1.2.2.1.1.1.2.2	0.260756192959583	.	132320001	132560000	#9191FF	1	0.375
chr2	132560001	132960000	B.2.2.1.1.2.1.2.2.1.2	0.0964797913950456	.	132560001	132960000	#0000FF	1	0.125
chr2	132960001	133320000	B.1.1.1.1.2.2.2.2	0.419817470664928	.	132960001	133320000	#DADAFF	1	0.5
chr2	133320001	133480000	A.2.2.2.1.2.1.2.2	0.482398956975228	.	133320001	133480000	#FFDADA	1	0.625
chr2	133480001	133960000	B.1.1.2.2.1.1.1.1.1.2	0.36897001303781	.	133480001	133960000	#DADAFF	1	0.5
chr2	133960001	134360000	A.2.1.1.1.2.1.2.2.2	0.638852672750978	.	133960001	134360000	#FF9191	1	0.75
chr2	134360001	134640000	A.1.2.2.2.1.2.2	0.672750977835724	.	134360001	134640000	#FF4848	1	0.875
chr2	134640001	134880000	B.1.2.1.1.2.2.2.2.1	0.294654498044329	.	134640001	134880000	#9191FF	1	0.375
chr2	134880001	135040000	A.2.2.1.2.1.1.2	0.507170795306389	.	134880001	135040000	#FFDADA	1	0.625
chr2	135040001	135200000	A.2.2.2.2.2.2.1.1.1	0.452411994784876	.	135040001	135200000	#FFDADA	1	0.625
chr2	135200001	135400000	B.1.1.2.1.1.1.2.1	0.388526727509778	.	135200001	135400000	#DADAFF	1	0.5
chr2	135400001	135720000	A.2.1.1.1.2.1.2.2.1.1	0.641460234680574	.	135400001	135720000	#FF9191	1	0.75
chr2	135720001	136000000	A.2.1.1.1.2.1.2.2.1.2	0.640156453715776	.	135720001	136000000	#FF9191	1	0.75
chr2	136000001	136240000	A.2.2.2.1.2.2.2	0.477183833116037	.	136000001	136240000	#FFDADA	1	0.625
chr2	136240001	136600000	A.1.2.1.2.2.1.1.2.2	0.741851368970013	.	136240001	136600000	#FF4848	1	0.875
chr2	136600001	136760000	A.2.2.2.1.2.1.2.1.2	0.483702737940026	.	136600001	136760000	#FFDADA	1	0.625
chr2	136760001	137200000	B.2.2.1.1.2.1.2.1	0.0990873533246415	.	136760001	137200000	#0000FF	1	0.125
chr2	137200001	137640000	B.2.2.2.2.1.2.1	0.00782268578878748	.	137200001	137640000	#0000FF	1	0.125
chr2	137640001	137840000	B.2.1.2.1.2.1.1.1	0.148631029986962	.	137640001	137840000	#4848FF	1	0.25
chr2	137840001	138040000	B.1.1.2.2.1.1.1.1.1.1.1	0.371577574967405	.	137840001	138040000	#DADAFF	1	0.5
chr2	138040001	138640000	B.2.1.2.2.2.2.2.2	0.11864406779661	.	138040001	138640000	#4848FF	1	0.25
chr2	138640001	138880000	A.2.2.2.2.2.2.1.1.2.1	0.451108213820078	.	138640001	138880000	#FFDADA	1	0.625
chr2	138880001	139040000	B.1.1.2.2.1.2.2.1.2.1	0.350717079530639	.	138880001	139040000	#DADAFF	1	0.5
chr2	139040001	139240000	B.1.1.1.2.2.1.2.1.2	0.40026075619296	.	139040001	139240000	#DADAFF	1	0.5
chr2	139240001	139600000	B.1.1.1.1.2.2.1.1	0.42503259452412	.	139240001	139600000	#DADAFF	1	0.5
chr2	139600001	140000000	B.2.1.1.2.2.2.2.1	0.161668839634941	.	139600001	140000000	#4848FF	1	0.25
chr2	140000001	140200000	B.2.1.2.1.2.1.2	0.146023468057366	.	140000001	140200000	#4848FF	1	0.25
chr2	140200001	140520000	B.2.2.1.1.1.2.1	0.108213820078227	.	140200001	140520000	#0000FF	1	0.125
chr2	140520001	140800000	B.2.1.2.1.2.2.1.2	0.142112125162973	.	140520001	140800000	#4848FF	1	0.25
chr2	140800001	141200000	B.1.2.2.1.1.1.1.1.1.2	0.267275097783572	.	140800001	141200000	#9191FF	1	0.375
chr2	141200001	141720000	B.1.2.1.1.1.1.1.1.1	0.33116036505867	.	141200001	141720000	#9191FF	1	0.375
chr2	141720001	141840000	A.2.2.2.2.2.2.1.2	0.448500651890482	.	141720001	141840000	#FFDADA	1	0.625
chr2	141840001	142080000	B.1.2.1.2.2.1.1	0.276401564537158	.	141840001	142080000	#9191FF	1	0.375
chr2	142080001	142360000	B.1.1.2.1.1.2.1.2	0.384615384615385	.	142080001	142360000	#DADAFF	1	0.5
chr2	142360001	142720000	B.1.2.2.1.1.1.1.1.1.1	0.26857887874837	.	142360001	142720000	#9191FF	1	0.375
chr2	142720001	142920000	B.1.1.1.1.2.2.2.1.1	0.422425032594524	.	142720001	142920000	#DADAFF	1	0.5
chr2	142920001	143440000	B.1.1.2.2.1.2.2.1.2.2	0.349413298565841	.	142920001	143440000	#DADAFF	1	0.5
chr2	143440001	143800000	B.1.1.2.2.1.2.1.1.2	0.354628422425033	.	143440001	143800000	#DADAFF	1	0.5
chr2	143800001	144040000	B.1.1.2.2.1.2.2.1.1	0.352020860495437	.	143800001	144040000	#DADAFF	1	0.5
chr2	144040001	144240000	B.1.1.1.2.2.1.2.2.2	0.397653194263364	.	144040001	144240000	#DADAFF	1	0.5
chr2	144240001	144400000	B.1.1.2.1.1.1.1.2	0.389830508474576	.	144240001	144400000	#DADAFF	1	0.5
chr2	144400001	144640000	B.1.1.1.2.2.1.2.2.1	0.398956975228162	.	144400001	144640000	#DADAFF	1	0.5
chr2	144640001	144840000	A.2.1.2.2.2.2.1.1.2	0.546284224250326	.	144640001	144840000	#FF9191	1	0.75
chr2	144840001	145080000	A.2.1.1.1.2.2.1.1	0.63754889178618	.	144840001	145080000	#FF9191	1	0.75
chr2	145080001	145280000	A.1.2.1.2.2.1.1.2.1.1	0.747066492829205	.	145080001	145280000	#FF4848	1	0.875
chr2	145280001	145440000	A.2.1.1.1.2.2.2.1.1	0.633637548891786	.	145280001	145440000	#FF9191	1	0.75
chr2	145440001	145680000	A.2.1.2.1.2.1.1.1.2.2	0.58148631029987	.	145440001	145680000	#FF9191	1	0.75
chr2	145680001	145960000	A.1.2.2.2.2.1.1.2.2.2	0.666232073011734	.	145680001	145960000	#FF4848	1	0.875
chr2	145960001	146200000	A.2.2.1.2.1.1.1.2.1	0.511082138200782	.	145960001	146200000	#FFDADA	1	0.625
chr2	146200001	146320000	A.2.2.2.2.1.1.1.2.2	0.468057366362451	.	146200001	146320000	#FFDADA	1	0.625
chr2	146320001	146560000	A.2.1.2.2.2.2.1.1.1	0.547588005215124	.	146320001	146560000	#FF9191	1	0.75
chr2	146560001	146760000	B.1.2.1.1.1.1.2.1	0.323337679269883	.	146560001	146760000	#9191FF	1	0.375
chr2	146760001	147120000	B.1.2.2.1.1.1.1.2	0.264667535853977	.	146760001	147120000	#9191FF	1	0.375
chr2	147120001	147480000	B.1.1.2.2.1.2.1.1.1	0.355932203389831	.	147120001	147480000	#DADAFF	1	0.5
chr2	147480001	147640000	A.2.2.2.1.2.1.1.1	0.48761408083442	.	147480001	147640000	#FFDADA	1	0.625
chr2	147640001	147800000	A.2.2.1.1.1.1.1.2.2	0.537157757496741	.	147640001	147800000	#FFDADA	1	0.625
chr2	147800001	148200000	B.1.1.1.2.2.1.2.1.1	0.401564537157757	.	147800001	148200000	#DADAFF	1	0.5
chr2	148200001	148680000	A.2.2.1.2.1.1.1.2.2.1	0.509778357235984	.	148200001	148680000	#FFDADA	1	0.625
chr2	148680001	149240000	B.1.1.1.1.2.2.2.1.2	0.421121251629726	.	148680001	149240000	#DADAFF	1	0.5
chr2	149240001	149360000	B.1.1.2.2.1.2.1.2	0.353324641460235	.	149240001	149360000	#DADAFF	1	0.5
chr2	149360001	149640000	B.1.1.1.1.2.2.1.2	0.423728813559322	.	149360001	149640000	#DADAFF	1	0.5
chr2	149640001	149720000	B.1.2.2.2.2.1.1	0.217731421121252	.	149640001	149720000	#9191FF	1	0.375
chr2	149760001	149840000	B.1.2.2.2.2.1.1	0.217731421121252	.	149760001	149840000	#9191FF	1	0.375
chr2	149840001	150160000	B.2.2.1.1.2.1.2.2.1.1	0.0977835723598435	.	149840001	150160000	#0000FF	1	0.125
chr2	150160001	150440000	B.2.1.2.2.1.1.2	0.136897001303781	.	150160001	150440000	#4848FF	1	0.25
chr2	150440001	150920000	A.2.1.1.1.2.1.2.1	0.642764015645372	.	150440001	150920000	#FF9191	1	0.75
chr2	150920001	151160000	A.1.2.2.2.2.1.1.2.2.1	0.667535853976532	.	150920001	151160000	#FF4848	1	0.875
chr2	151160001	151320000	A.2.1.2.2.2.2.1.2.1	0.544980443285528	.	151160001	151320000	#FF9191	1	0.75
chr2	151320001	151560000	A.1.2.1.2.1.1.1.2.1.1	0.770534550195567	.	151320001	151560000	#FF4848	1	0.875
chr2	151560001	152120000	A.2.1.2.2.2.2.1.2.2	0.54367666232073	.	151560001	152120000	#FF9191	1	0.75
chr2	152120001	152360000	A.1.1.2.2.2.2.2.2.2	0.808344198174707	.	152120001	152360000	#FF0000	1	1
chr2	152360001	152600000	A.2.1.1.2.2.2.1.2.1	0.602346805736636	.	152360001	152600000	#FF9191	1	0.75
chr2	152600001	152880000	A.1.2.2.2.1.1.1.2	0.685788787483703	.	152600001	152880000	#FF4848	1	0.875
chr2	152880001	153200000	A.1.1.2.1.2.1.1.1.2	0.891786179921773	.	152880001	153200000	#FF0000	1	1
chr2	153200001	153560000	A.1.1.1.2.2.1.1.2	0.941329856584094	.	153200001	153560000	#FF0000	1	1
chr2	153560001	153880000	B.1.2.2.1.1.1.1.1.2	0.265971316818774	.	153560001	153880000	#9191FF	1	0.375
chr2	153880001	154000000	B.2.1.1.2.1.2.1	0.173402868318123	.	153880001	154000000	#4848FF	1	0.25
chr2	154000001	154400000	B.2.2.2.1.2.1.1.2	0.0312907431551499	.	154000001	154400000	#0000FF	1	0.125
chr2	154400001	154640000	B.2.2.1.1.2.1.2.2.2	0.0951760104302477	.	154400001	154640000	#0000FF	1	0.125
chr2	154640001	155360000	B.2.1.1.1.2.1.2.1.1	0.191655801825293	.	154640001	155360000	#4848FF	1	0.25
chr2	155360001	155760000	B.2.2.2.2.2.1.2.1	0.00391134289439374	.	155360001	155760000	#0000FF	1	0.125
chr2	155760001	156200000	B.2.2.2.2.2.1.2.2	0.00260756192959583	.	155760001	156200000	#0000FF	1	0.125
chr2	156200001	156680000	B.2.1.1.1.2.1.2.1.2	0.190352020860495	.	156200001	156680000	#4848FF	1	0.25
chr2	156680001	157200000	B.1.2.1.1.1.1.1.1.2	0.329856584093872	.	156680001	157200000	#9191FF	1	0.375
chr2	157200001	157400000	A.2.1.2.1.2.2.2.1	0.569752281616688	.	157200001	157400000	#FF9191	1	0.75
chr2	157400001	157720000	B.1.1.2.2.1.2.2.2	0.348109517601043	.	157400001	157720000	#DADAFF	1	0.5
chr2	157720001	158080000	A.2.2.1.2.1.1.1.2.2.2	0.508474576271186	.	157720001	158080000	#FFDADA	1	0.625
chr2	158080001	158280000	A.2.1.1.1.2.2.2.1.2	0.632333767926988	.	158080001	158280000	#FF9191	1	0.75
chr2	158280001	158600000	A.1.2.2.2.2.2.2	0.654498044328553	.	158280001	158600000	#FF4848	1	0.875
chr2	158600001	158880000	A.1.2.1.2.1.1.1.1.1	0.773142112125163	.	158600001	158880000	#FF4848	1	0.875
chr2	158880001	159280000	A.1.2.2.2.1.1.1.1	0.687092568448501	.	158880001	159280000	#FF4848	1	0.875
chr2	159280001	159680000	A.1.1.1.2.2.2.2.2	0.924380704041721	.	159280001	159680000	#FF0000	1	1
chr2	159680001	160000000	A.1.1.1.1.2.2.1.1.1.2	0.984354628422425	.	159680001	160000000	#FF0000	1	1
chr2	160000001	160280000	A.1.1.1.2.1.2.1.1.2	0.958279009126467	.	160000001	160280000	#FF0000	1	1
chr2	160280001	160640000	A.1.1.1.1.2.2.1.1.1.1	0.985658409387223	.	160280001	160640000	#FF0000	1	1
chr2	160640001	160880000	A.1.1.2.1.1.2.2.1.1	0.902216427640156	.	160640001	160880000	#FF0000	1	1
chr2	160880001	161160000	A.1.1.1.1.2.1.1.1.1.1	0.997392438070404	.	160880001	161160000	#FF0000	1	1
chr2	161160001	161920000	A.1.1.1.1.1.2	0.998696219035202	.	161160001	161920000	#FF0000	1	1
chr2	161920001	162240000	A.1.1.2.1.1.1.1.1.2	0.920469361147327	.	161920001	162240000	#FF0000	1	1
chr2	162240001	162840000	A.2.2.1.2.1.1.1.1	0.51238591916558	.	162240001	162840000	#FFDADA	1	0.625
chr2	162840001	163160000	A.1.1.2.2.2.1.1.1.1	0.838331160365059	.	162840001	163160000	#FF0000	1	1
chr2	163160001	163440000	A.2.2.2.2.1.1.1.2.1.1.2.2	0.470664928292047	.	163160001	163440000	#FFDADA	1	0.625
chr2	163440001	163680000	B.1.2.1.1.1.1.2.2.1	0.322033898305085	.	163440001	163680000	#9191FF	1	0.375
chr2	163680001	163960000	B.1.2.1.2.1.2.2	0.277705345501956	.	163680001	163960000	#9191FF	1	0.375
chr2	163960001	164440000	B.1.1.2.2.2.2.2.2.1	0.333767926988266	.	163960001	164440000	#DADAFF	1	0.5
chr2	164440001	164720000	A.2.1.2.1.2.2.2.2.1.1.2	0.567144719687093	.	164440001	164720000	#FF9191	1	0.75
chr2	164720001	165000000	B.1.2.1.1.1.1.2.2.2.1	0.320730117340287	.	164720001	165000000	#9191FF	1	0.375
chr2	165000001	165240000	B.1.2.1.1.1.1.2.2.2.2	0.319426336375489	.	165000001	165240000	#9191FF	1	0.375
chr2	165240001	165400000	B.1.1.1.2.2.1.1.1.1	0.405475880052151	.	165240001	165400000	#DADAFF	1	0.5
chr2	165400001	165600000	A.2.1.2.1.2.2.2.2.1.2.1	0.565840938722295	.	165400001	165600000	#FF9191	1	0.75
chr2	165600001	165840000	A.1.2.2.2.2.1.1.2.1	0.66883963494133	.	165600001	165840000	#FF4848	1	0.875
chr2	165840001	166080000	A.2.1.2.1.2.2.2.2.1.2.2	0.564537157757497	.	165840001	166080000	#FF9191	1	0.75
chr2	166080001	166240000	B.1.1.1.1.1.2.1.1	0.444589308996089	.	166080001	166240000	#DADAFF	1	0.5
chr2	166240001	166800000	A.2.2.2.2.1.1.1.2.1.1.1	0.473272490221643	.	166240001	166800000	#FFDADA	1	0.625
chr2	166800001	167080000	A.2.2.2.2.1.1.2.2.2	0.464146023468057	.	166800001	167080000	#FFDADA	1	0.625
chr2	167080001	167320000	A.2.2.1.1.1.1.1.1.2	0.539765319426336	.	167080001	167320000	#FFDADA	1	0.625
chr2	167320001	167720000	B.1.2.2.2.2.1.2.1.1	0.216427640156454	.	167320001	167720000	#9191FF	1	0.375
chr2	167720001	167960000	B.1.2.2.2.2.2.1.2	0.207301173402868	.	167720001	167960000	#9191FF	1	0.375
chr2	167960001	168480000	B.1.2.1.1.1.1.1.2.2.1	0.325945241199478	.	167960001	168480000	#9191FF	1	0.375
chr2	168480001	168800000	B.2.1.1.1.2.1.1.2.2	0.192959582790091	.	168480001	168800000	#4848FF	1	0.25
chr2	168800001	169000000	A.2.2.2.2.1.1.1.1.1	0.475880052151239	.	168800001	169000000	#FFDADA	1	0.625
chr2	169000001	169120000	A.1.2.2.2.2.1.2.2.1	0.663624511082138	.	169000001	169120000	#FF4848	1	0.875
chr2	169120001	169280000	A.2.2.1.1.1.2.1.2.1.2.2	0.526727509778357	.	169120001	169280000	#FFDADA	1	0.625
chr2	169280001	169480000	A.2.1.1.1.2.2.1.2.2	0.634941329856584	.	169280001	169480000	#FF9191	1	0.75
chr2	169480001	169840000	A.2.1.2.1.2.2.2.2.2	0.563233376792699	.	169480001	169840000	#FF9191	1	0.75
chr2	169840001	169960000	A.2.1.1.1.2.2.2.2	0.63102998696219	.	169840001	169960000	#FF9191	1	0.75
chr2	169960001	170320000	B.1.2.1.2.1.2.1.2	0.279009126466754	.	169960001	170320000	#9191FF	1	0.375
chr2	170320001	170760000	A.1.2.1.2.1.1.1.1.2	0.771838331160365	.	170320001	170760000	#FF4848	1	0.875
chr2	170760001	171040000	A.2.2.2.2.1.1.1.2.1.2	0.469361147327249	.	170760001	171040000	#FFDADA	1	0.625
chr2	171040001	171280000	B.1.2.2.2.2.1.2.2	0.213820078226858	.	171040001	171280000	#9191FF	1	0.375
chr2	171280001	171800000	B.1.1.2.2.2.2.2.1	0.335071707953064	.	171280001	171800000	#DADAFF	1	0.5
chr2	171800001	172040000	A.1.1.1.2.2.2.1.1.1.2	0.934810951760104	.	171800001	172040000	#FF0000	1	1
chr2	172040001	172400000	A.1.1.1.2.1.1.2.1.2.2.1	0.964797913950456	.	172040001	172400000	#FF0000	1	1
chr2	172400001	172560000	A.1.1.2.2.1.1.1.2.2	0.865710560625815	.	172400001	172560000	#FF0000	1	1
chr2	172560001	173040000	A.1.1.1.1.2.1.1.1.2	0.994784876140808	.	172560001	173040000	#FF0000	1	1
chr2	173040001	173400000	A.1.1.1.2.1.1.1.2.2	0.96870925684485	.	173040001	173400000	#FF0000	1	1
chr2	173400001	173600000	A.1.1.2.1.1.2.2.1.2	0.900912646675359	.	173400001	173600000	#FF0000	1	1
chr2	173600001	173920000	A.1.1.2.2.1.1.1.2.1.1.2	0.868318122555411	.	173600001	173920000	#FF0000	1	1
chr2	173920001	174080000	A.1.1.2.1.1.1.1.1.1.2	0.921773142112125	.	173920001	174080000	#FF0000	1	1
chr2	174080001	174240000	A.2.1.2.1.1.2.2.2	0.591916558018253	.	174080001	174240000	#FF9191	1	0.75
chr2	174240001	174440000	A.2.2.2.1.1.1	0.490221642764016	.	174240001	174440000	#FFDADA	1	0.625
chr2	174440001	174560000	A.2.1.2.2.1.2.1.2	0.555410691003911	.	174440001	174560000	#FF9191	1	0.75
chr2	174560001	174760000	A.2.2.1.1.2.1.2.2.1	0.516297262059974	.	174560001	174760000	#FFDADA	1	0.625
chr2	174760001	174960000	A.1.1.2.2.1.2.2.2	0.839634941329857	.	174760001	174960000	#FF0000	1	1
chr2	174960001	175280000	A.1.1.2.2.1.1.1.2.1.1.1	0.869621903520209	.	174960001	175280000	#FF0000	1	1
chr2	175280001	175560000	A.1.2.1.2.1.1.1.2.2	0.767926988265971	.	175280001	175560000	#FF4848	1	0.875
chr2	175560001	175840000	A.1.1.2.2.2.1.2.1.1	0.830508474576271	.	175560001	175840000	#FF0000	1	1
chr2	175840001	176040000	A.1.2.1.2.2.2.2.1.1	0.73142112125163	.	175840001	176040000	#FF4848	1	0.875
chr2	176040001	176600000	B.2.1.1.1.2.1.2.2	0.189048239895698	.	176040001	176600000	#4848FF	1	0.25
chr2	176600001	176920000	B.1.2.1.1.1.1.1.2.2.2	0.324641460234681	.	176600001	176920000	#9191FF	1	0.375
chr2	176920001	177040000	B.1.1.2.2.2.2.1.2	0.336375488917862	.	176920001	177040000	#DADAFF	1	0.5
chr2	177040001	177240000	B.1.1.2.1.1.1.1.1	0.391134289439374	.	177040001	177240000	#DADAFF	1	0.5
chr2	177240001	177520000	A.2.2.2.2.1.1.1.1.2	0.474576271186441	.	177240001	177520000	#FFDADA	1	0.625
chr2	177520001	177720000	B.2.1.2.2.2.2.1.1	0.123859191655802	.	177520001	177720000	#4848FF	1	0.25
chr2	177720001	178040000	B.2.1.2.2.1.1.1	0.138200782268579	.	177720001	178040000	#4848FF	1	0.25
chr2	178040001	178520000	A.1.2.1.2.1.1.1.2.1.2	0.769230769230769	.	178040001	178520000	#FF4848	1	0.875
chr2	178520001	178640000	B.1.1.1.2.2.1.1.1.2	0.404172099087353	.	178520001	178640000	#DADAFF	1	0.5
chr2	178640001	179000000	B.1.2.1.2.1.2.1.1	0.280312907431552	.	178640001	179000000	#9191FF	1	0.375
chr2	179000001	179160000	A.2.1.2.2.2.2.2	0.542372881355932	.	179000001	179160000	#FF9191	1	0.75
chr2	179160001	179400000	A.2.2.1.1.1.1.1.1.1	0.541069100391134	.	179160001	179400000	#FFDADA	1	0.625
chr2	179400001	179600000	B.1.2.2.2.2.1.2.1.2	0.215123859191656	.	179400001	179600000	#9191FF	1	0.375
chr2	179600001	179800000	B.1.1.1.2.2.1.1.2	0.402868318122555	.	179600001	179800000	#DADAFF	1	0.5
chr2	179800001	179960000	B.1.2.2.2.1.2.2.1.1	0.221642764015645	.	179800001	179960000	#9191FF	1	0.375
chr2	179960001	180200000	B.1.1.1.1.1.2.1.2	0.443285528031291	.	179960001	180200000	#DADAFF	1	0.5
chr2	180200001	180640000	B.1.1.2.2.2.2.2.2.2	0.332464146023468	.	180200001	180640000	#DADAFF	1	0.5
chr2	180640001	180960000	A.2.2.1.1.1.2.1.2.2.1.1	0.525423728813559	.	180640001	180960000	#FFDADA	1	0.625
chr2	180960001	181360000	A.2.2.1.1.1.2.1.2.1.1.2	0.529335071707953	.	180960001	181360000	#FFDADA	1	0.625
chr2	181360001	181640000	A.2.1.1.1.2.2.1.2.1	0.636245110821382	.	181360001	181640000	#FF9191	1	0.75
chr2	181640001	181920000	A.2.1.1.2.2.1.2.1.2.2	0.607561929595828	.	181640001	181920000	#FF9191	1	0.75
chr2	181920001	182000000	A.2.2.1.1.1.2.1.2.1.2.1	0.528031290743155	.	181920001	182000000	#FFDADA	1	0.625
chr2	182000001	182280000	A.2.2.2.2.1.1.1.2.1.1.2.1	0.471968709256845	.	182000001	182280000	#FFDADA	1	0.625
chr2	182280001	182360000	A.2.2.2.2.1.1.2.1	0.466753585397653	.	182280001	182360000	#FFDADA	1	0.625
chr2	182360001	182600000	A.2.2.1.1.1.2.1.2.1.1.1	0.530638852672751	.	182360001	182600000	#FFDADA	1	0.625
chr2	182600001	183040000	A.1.1.2.2.2.1.2.2.2	0.821382007822686	.	182600001	183040000	#FF0000	1	1
chr2	183040001	183600000	A.2.1.1.1.1.1.1	0.653194263363755	.	183040001	183600000	#FF9191	1	0.75
chr2	183600001	184040000	A.1.1.2.1.2.1.2.1	0.886571056062581	.	183600001	184040000	#FF0000	1	1
chr2	184040001	184240000	B.1.1.1.1.1.2.2.2.2	0.434159061277705	.	184040001	184240000	#DADAFF	1	0.5
chr2	184240001	184440000	B.1.2.2.2.2.2.1.1.1.2	0.211212516297262	.	184240001	184440000	#9191FF	1	0.375
chr2	184440001	184720000	B.2.1.1.1.2.1.1.1	0.196870925684485	.	184440001	184720000	#4848FF	1	0.25
chr2	184720001	184920000	B.1.2.2.2.1.1.1.1	0.233376792698827	.	184720001	184920000	#9191FF	1	0.375
chr2	184920001	185440000	B.1.2.2.2.1.2.2.2	0.21903520208605	.	184920001	185440000	#9191FF	1	0.375
chr2	185440001	185800000	B.1.2.1.1.1.1.1.2.1.2	0.327249022164276	.	185440001	185800000	#9191FF	1	0.375
chr2	185800001	186040000	B.2.1.1.1.2.1.1.2.1.1	0.195567144719687	.	185800001	186040000	#4848FF	1	0.25
chr2	186040001	186200000	B.1.2.1.2.1.1.2.1.1	0.286831812255541	.	186040001	186200000	#9191FF	1	0.375
chr2	186200001	186480000	B.1.2.1.1.1.1.1.2.1.1	0.328552803129074	.	186200001	186480000	#9191FF	1	0.375
chr2	186480001	186880000	B.1.2.2.2.2.2.1.1.2.1	0.209908735332464	.	186480001	186880000	#9191FF	1	0.375
chr2	186880001	187160000	B.1.2.2.2.1.2.1.1.2.1	0.226857887874837	.	186880001	187160000	#9191FF	1	0.375
chr2	187160001	187360000	B.1.1.2.2.2.2.1.1	0.33767926988266	.	187160001	187360000	#DADAFF	1	0.5
chr2	187360001	187520000	A.1.2.2.2.1.1.2.1.2	0.683181225554107	.	187360001	187520000	#FF4848	1	0.875
chr2	187520001	187680000	A.2.2.1.2.2.2.1	0.494132985658409	.	187520001	187680000	#FFDADA	1	0.625
chr2	187680001	188360000	B.1.1.2.1.2.2.1	0.374185136897001	.	187680001	188360000	#DADAFF	1	0.5
chr2	188360001	188680000	A.2.1.2.1.2.2.2.2.1.1.1	0.56844850065189	.	188360001	188680000	#FF9191	1	0.75
chr2	188680001	188800000	B.1.1.1.1.1.2.2.2.1.2	0.435462842242503	.	188680001	188800000	#DADAFF	1	0.5
chr2	188800001	189160000	A.2.1.1.2.2.1.2.1.2.1	0.608865710560626	.	188800001	189160000	#FF9191	1	0.75
chr2	189160001	189360000	A.1.2.1.2.2.2.2.1.2.1	0.730117340286832	.	189160001	189360000	#FF4848	1	0.875
chr2	189360001	189960000	A.1.1.2.2.2.1.1.1.2.2	0.835723598435463	.	189360001	189960000	#FF0000	1	1
chr2	189960001	190160000	A.1.1.2.1.2.1.2.2.1	0.885267275097784	.	189960001	190160000	#FF0000	1	1
chr2	190160001	190320000	A.1.1.2.2.2.1.1.2.2.2	0.831812255541069	.	190160001	190320000	#FF0000	1	1
chr2	190320001	190520000	A.1.2.1.1.1.1.1.2.2.1	0.801825293350717	.	190320001	190520000	#FF4848	1	0.875
chr2	190520001	190920000	A.1.1.2.2.2.1.2.1.2	0.829204693611473	.	190520001	190920000	#FF0000	1	1
chr2	190920001	191160000	A.1.2.2.1.1.2.2.1	0.709256844850065	.	190920001	191160000	#FF4848	1	0.875
chr2	191160001	191680000	A.1.1.1.2.1.1.2.1.1	0.967405475880052	.	191160001	191680000	#FF0000	1	1
chr2	191680001	191880000	A.1.1.2.1.1.1.1.1.1.1	0.923076923076923	.	191680001	191880000	#FF0000	1	1
chr2	191880001	192040000	A.1.2.1.1.1.1.1.2.2.2	0.800521512385919	.	191880001	192040000	#FF4848	1	0.875
chr2	192040001	192360000	A.1.1.1.2.2.2.1.1.2	0.933507170795306	.	192040001	192360000	#FF0000	1	1
chr2	192360001	192560000	A.1.1.2.2.2.1.2.2.1.1.1.1	0.827900912646675	.	192360001	192560000	#FF0000	1	1
chr2	192560001	192720000	A.1.2.2.2.2.1.2.2.2	0.66232073011734	.	192560001	192720000	#FF4848	1	0.875
chr2	192720001	193160000	A.1.2.1.2.2.2.2.1.2.2	0.728813559322034	.	192720001	193160000	#FF4848	1	0.875
chr2	193160001	193560000	B.1.2.1.2.1.1.2.2.2.1	0.282920469361147	.	193160001	193560000	#9191FF	1	0.375
chr2	193560001	194080000	B.1.2.2.2.1.2.1.1.2.2	0.225554106910039	.	193560001	194080000	#9191FF	1	0.375
chr2	194080001	194440000	B.1.2.1.2.1.1.2.2.2.2	0.281616688396349	.	194080001	194440000	#9191FF	1	0.375
chr2	194440001	194600000	B.1.2.1.2.1.1.2.1.2	0.285528031290743	.	194440001	194600000	#9191FF	1	0.375
chr2	194600001	194760000	B.1.1.1.1.1.2.2.2.1.1	0.436766623207301	.	194600001	194760000	#DADAFF	1	0.5
chr2	194760001	195320000	B.1.2.2.2.1.1.1.2	0.232073011734029	.	194760001	195320000	#9191FF	1	0.375
chr2	195320001	195480000	B.1.2.2.2.1.1.2.1	0.230769230769231	.	195320001	195480000	#9191FF	1	0.375
chr2	195480001	195800000	B.1.2.2.2.2.2.1.1.2.2	0.208604954367666	.	195480001	195800000	#9191FF	1	0.375
chr2	195800001	196240000	B.1.2.2.2.1.2.1.1.1	0.228161668839635	.	195800001	196240000	#9191FF	1	0.375
chr2	196240001	196520000	A.2.1.2.1.2.2.1.2	0.571056062581486	.	196240001	196520000	#FF9191	1	0.75
chr2	196520001	196920000	A.2.2.2.2.1.1.2.2.1	0.465449804432855	.	196520001	196920000	#FFDADA	1	0.625
chr2	196920001	197200000	A.1.1.2.2.2.1.2.2.1.2	0.822685788787484	.	196920001	197200000	#FF0000	1	1
chr2	197200001	197400000	A.1.2.2.2.1.1.2.1.1	0.684485006518905	.	197200001	197400000	#FF4848	1	0.875
chr2	197400001	197680000	A.1.2.1.2.2.2.1.1.1.1	0.736636245110821	.	197400001	197680000	#FF4848	1	0.875
chr2	197680001	198000000	A.1.1.2.2.2.1.2.2.1.1.1.2.2	0.82529335071708	.	197680001	198000000	#FF0000	1	1
chr2	198000001	198400000	A.1.1.2.2.2.1.2.2.1.1.2	0.823989569752282	.	198000001	198400000	#FF0000	1	1
chr2	198400001	198680000	B.1.2.1.2.1.1.2.2.1	0.284224250325945	.	198400001	198680000	#9191FF	1	0.375
chr2	198680001	199120000	B.2.1.2.2.2.2.1.2	0.122555410691004	.	198680001	199120000	#4848FF	1	0.25
chr2	199120001	199440000	B.1.2.2.2.1.2.2.1.2	0.220338983050847	.	199120001	199440000	#9191FF	1	0.375
chr2	199440001	199640000	B.2.1.1.1.2.1.1.2.1.2	0.194263363754889	.	199440001	199640000	#4848FF	1	0.25
chr2	199640001	199760000	B.1.2.2.2.1.1.2.2	0.229465449804433	.	199640001	199760000	#9191FF	1	0.375
chr2	199760001	199920000	B.1.2.2.2.2.2.1.1.1.1	0.21251629726206	.	199760001	199920000	#9191FF	1	0.375
chr2	199920001	200080000	B.1.1.2.1.2.2.2	0.372881355932203	.	199920001	200080000	#DADAFF	1	0.5
chr2	200080001	200320000	A.2.2.1.1.1.2.1.2.2.1.2	0.524119947848761	.	200080001	200320000	#FFDADA	1	0.625
chr2	200320001	200800000	B.1.2.1.1.1.2.2.1.1	0.315514993481095	.	200320001	200800000	#9191FF	1	0.375
chr2	200800001	201160000	A.1.2.1.2.2.2.2.2.1	0.727509778357236	.	200800001	201160000	#FF4848	1	0.875
chr2	201160001	201400000	A.1.1.2.2.2.1.1.1.2.1	0.837027379400261	.	201160001	201400000	#FF0000	1	1
chr2	201400001	201720000	A.1.1.1.2.1.1.2.1.2.1	0.966101694915254	.	201400001	201720000	#FF0000	1	1
chr2	201720001	202040000	A.1.1.1.1.2.2.1.1.2	0.983050847457627	.	201720001	202040000	#FF0000	1	1
chr2	202040001	202320000	A.1.1.2.1.1.1.2.1	0.915254237288136	.	202040001	202320000	#FF0000	1	1
chr2	202320001	202600000	A.1.1.1.2.1.2.2.1.2.2	0.947848761408083	.	202320001	202600000	#FF0000	1	1
chr2	202600001	203120000	A.1.1.1.1.2.1.1.1.1.2	0.996088657105606	.	202600001	203120000	#FF0000	1	1
chr2	203120001	203400000	A.1.1.1.2.1.2.2.1.2.1	0.949152542372881	.	203120001	203400000	#FF0000	1	1
chr2	203400001	203680000	A.1.2.1.1.1.1.1.2.1	0.803129074315515	.	203400001	203680000	#FF4848	1	0.875
chr2	203680001	204160000	A.1.1.1.2.1.1.2.1.2.2.2	0.963494132985658	.	203680001	204160000	#FF0000	1	1
chr2	204160001	204360000	A.1.1.2.2.2.1.1.2.1	0.834419817470665	.	204160001	204360000	#FF0000	1	1
chr2	204360001	204800000	A.1.1.1.2.2.2.1.1.1.1.1	0.9374185136897	.	204360001	204800000	#FF0000	1	1
chr2	204800001	205080000	B.1.2.1.1.1.2.2.1.2	0.314211212516297	.	204800001	205080000	#9191FF	1	0.375
chr2	205080001	205240000	B.1.1.2.1.2.1.2.2.2	0.375488917861799	.	205080001	205240000	#DADAFF	1	0.5
chr2	205240001	205560000	A.2.2.1.1.1.2.1.2.2.2	0.522816166883963	.	205240001	205560000	#FFDADA	1	0.625
chr2	205560001	205960000	B.1.1.1.1.1.2.2.1.1.2	0.439374185136897	.	205560001	205960000	#DADAFF	1	0.5
chr2	205960001	206240000	B.1.2.1.2.1.1.1.2.1	0.289439374185137	.	205960001	206240000	#9191FF	1	0.375
chr2	206240001	206560000	B.1.1.1.2.1.2.2	0.406779661016949	.	206240001	206560000	#DADAFF	1	0.5
chr2	206560001	206840000	A.2.1.1.2.2.1.1.1.2.2	0.614080834419817	.	206560001	206840000	#FF9191	1	0.75
chr2	206840001	207040000	A.1.2.1.2.2.2.1.1.1.2	0.735332464146023	.	206840001	207040000	#FF4848	1	0.875
chr2	207040001	207600000	A.2.2.1.1.1.2.1.1.2	0.531942633637549	.	207040001	207600000	#FFDADA	1	0.625
chr2	207600001	207920000	A.2.1.1.2.2.1.2.1.1	0.610169491525424	.	207600001	207920000	#FF9191	1	0.75
chr2	207920001	208360000	A.1.1.1.2.2.2.1.1.1.1.2	0.936114732724902	.	207920001	208360000	#FF0000	1	1
chr2	208360001	208640000	A.1.1.2.2.2.1.2.2.1.1.1.2.1	0.826597131681877	.	208360001	208640000	#FF0000	1	1
chr2	208640001	208960000	A.1.2.1.2.2.2.2.2.2	0.726205997392438	.	208640001	208960000	#FF4848	1	0.875
chr2	208960001	209240000	A.2.2.1.1.1.2.1.1.1	0.533246414602347	.	208960001	209240000	#FFDADA	1	0.625
chr2	209240001	210200000	B.2.2.2.2.2.1.1	0.00521512385919166	.	209240001	210200000	#0000FF	1	0.125
chr2	210200001	210440000	A.2.2.1.2.2.2.2.2	0.491525423728814	.	210200001	210440000	#FFDADA	1	0.625
chr2	210440001	210840000	B.1.2.2.2.1.2.1.2.1	0.224250325945241	.	210440001	210840000	#9191FF	1	0.375
chr2	210840001	211040000	A.2.2.2.2.1.2.2.2	0.457627118644068	.	210840001	211040000	#FFDADA	1	0.625
chr2	211040001	211360000	B.1.2.1.1.1.2.2.2.2	0.310299869621904	.	211040001	211360000	#9191FF	1	0.375
chr2	211360001	211880000	B.1.2.1.2.1.1.1.2.2	0.288135593220339	.	211360001	211880000	#9191FF	1	0.375
chr2	211880001	212040000	B.1.1.1.1.1.2.2.1.2	0.438070404172099	.	211880001	212040000	#DADAFF	1	0.5
chr2	212040001	212320000	B.1.2.1.1.1.2.2.2.1.2	0.311603650586701	.	212040001	212320000	#9191FF	1	0.375
chr2	212320001	212560000	B.1.2.2.2.2.2.2.2	0.204693611473273	.	212320001	212560000	#9191FF	1	0.375
chr2	212560001	212840000	B.1.2.2.2.1.2.1.2.2	0.222946544980443	.	212560001	212840000	#9191FF	1	0.375
chr2	212840001	213000000	B.1.1.2.2.2.1.1.2.2	0.342894393741851	.	212840001	213000000	#DADAFF	1	0.5
chr2	213000001	213480000	B.1.2.1.2.1.1.1.1.2	0.290743155149935	.	213000001	213480000	#9191FF	1	0.375
chr2	213480001	214080000	A.2.2.1.2.2.2.2.1	0.492829204693611	.	213480001	214080000	#FFDADA	1	0.625
chr2	214080001	214600000	B.1.2.1.1.1.2.2.2.1.1	0.312907431551499	.	214080001	214600000	#9191FF	1	0.375
chr2	214600001	214840000	B.1.2.1.2.1.1.1.1.1	0.292046936114733	.	214600001	214840000	#9191FF	1	0.375
chr2	214840001	214960000	B.1.1.1.2.1.2.1.1	0.413298565840939	.	214840001	214960000	#DADAFF	1	0.5
chr2	214960001	215200000	B.1.1.2.2.2.1.1.2.1.2	0.344198174706649	.	214960001	215200000	#DADAFF	1	0.5
chr2	215200001	215360000	B.1.2.1.1.1.2.1.1	0.318122555410691	.	215200001	215360000	#9191FF	1	0.375
chr2	215360001	215560000	B.1.1.2.2.2.1.1.2.1.1	0.345501955671447	.	215360001	215560000	#DADAFF	1	0.5
chr2	215560001	215720000	A.2.2.1.2.2.1.2.1	0.496740547588005	.	215560001	215720000	#FFDADA	1	0.625
chr2	215720001	215880000	B.1.1.2.2.2.1.1.1	0.346805736636245	.	215720001	215880000	#DADAFF	1	0.5
chr2	215880001	216200000	A.2.2.1.2.2.1.2.2	0.495436766623207	.	215880001	216200000	#FFDADA	1	0.625
chr2	216200001	216960000	A.1.1.1.1.2.1.2.2.2	0.986962190352021	.	216200001	216960000	#FF0000	1	1
chr2	216960001	217360000	A.1.1.1.2.1.2.2.1.1	0.950456323337679	.	216960001	217360000	#FF0000	1	1
chr2	217360001	217520000	A.1.2.1.1.2.2.2.1	0.775749674054759	.	217360001	217520000	#FF4848	1	0.875
chr2	217520001	218080000	A.2.1.1.2.1.2.2.1.1	0.620599739243807	.	217520001	218080000	#FF9191	1	0.75
chr2	218080001	218320000	A.1.2.2.1.1.2.2.2.1	0.707953063885267	.	218080001	218320000	#FF4848	1	0.875
chr2	218320001	218640000	A.2.1.1.2.1.2.2.1.2	0.619295958279009	.	218320001	218640000	#FF9191	1	0.75
chr2	218640001	218880000	A.1.1.2.2.1.1.1.1.2	0.870925684485007	.	218640001	218880000	#FF0000	1	1
chr2	218880001	219080000	A.2.1.1.2.1.1.1.1	0.629726205997392	.	218880001	219080000	#FF9191	1	0.75
chr2	219080001	219280000	A.1.1.2.2.1.1.2.1.1.2.2.1	0.861799217731421	.	219080001	219280000	#FF0000	1	1
chr2	219280001	219800000	A.1.1.1.2.1.1.1.1.1	0.973924380704042	.	219280001	219800000	#FF0000	1	1
chr2	219800001	220240000	A.1.1.1.2.1.2.2.2.1.1	0.946544980443285	.	219800001	220240000	#FF0000	1	1
chr2	220240001	220560000	A.1.1.2.1.1.1.2.2.2	0.91264667535854	.	220240001	220560000	#FF0000	1	1
chr2	220560001	221160000	A.2.1.1.1.1.1.2.2	0.650586701434159	.	220560001	221160000	#FF9191	1	0.75
chr2	221160001	221480000	A.2.2.1.2.2.1.1	0.498044328552803	.	221160001	221480000	#FFDADA	1	0.625
chr2	221480001	221600000	B.1.1.1.2.1.2.1.2.2.1	0.409387222946545	.	221480001	221600000	#DADAFF	1	0.5
chr2	221600001	221760000	B.1.1.1.2.1.2.1.2.1.1	0.411994784876141	.	221600001	221760000	#DADAFF	1	0.5
chr2	221760001	222000000	B.1.1.1.1.1.2.2.1.1.1.1	0.441981747066493	.	221760001	222000000	#DADAFF	1	0.5
chr2	222000001	222280000	B.1.1.2.2.2.1.2.1.1	0.341590612777053	.	222000001	222280000	#DADAFF	1	0.5
chr2	222280001	222480000	A.2.2.2.2.1.2.2.1	0.458930899608866	.	222280001	222480000	#FFDADA	1	0.625
chr2	222480001	222880000	B.1.1.2.1.2.1.2.2.1	0.376792698826597	.	222480001	222880000	#DADAFF	1	0.5
chr2	222880001	223160000	B.1.2.2.2.2.2.2.1	0.20599739243807	.	222880001	223160000	#9191FF	1	0.375
chr2	223160001	223480000	B.1.1.2.2.2.1.2.2	0.338983050847458	.	223160001	223480000	#DADAFF	1	0.5
chr2	223480001	223800000	A.2.1.1.2.2.1.1.1.2.1	0.615384615384615	.	223480001	223800000	#FF9191	1	0.75
chr2	223800001	224080000	A.2.1.1.2.2.1.1.1.1	0.616688396349413	.	223800001	224080000	#FF9191	1	0.75
chr2	224080001	224320000	A.2.1.2.2.1.1.2.1.2	0.559322033898305	.	224080001	224320000	#FF9191	1	0.75
chr2	224320001	224800000	A.1.1.2.1.1.1.1.2.2.1	0.917861799217731	.	224320001	224800000	#FF0000	1	1
chr2	224800001	225160000	A.1.1.2.2.2.1.1.2.2.1	0.833116036505867	.	224800001	225160000	#FF0000	1	1
chr2	225160001	225320000	A.2.1.1.2.1.1.2.2.1	0.625814863102999	.	225160001	225320000	#FF9191	1	0.75
chr2	225320001	225480000	A.1.2.2.1.2.2.1.1	0.70013037809648	.	225320001	225480000	#FF4848	1	0.875
chr2	225480001	225680000	A.2.1.1.2.2.1.2.2.2	0.604954367666232	.	225480001	225680000	#FF9191	1	0.75
chr2	225680001	225960000	A.1.2.1.2.2.2.1.1.2	0.734028683181226	.	225680001	225960000	#FF4848	1	0.875
chr2	225960001	226240000	B.1.1.1.2.1.2.1.2.1.2	0.410691003911343	.	225960001	226240000	#DADAFF	1	0.5
chr2	226240001	226480000	B.1.1.2.2.2.1.2.1.2	0.340286831812256	.	226240001	226480000	#DADAFF	1	0.5
chr2	226480001	226840000	B.1.1.2.1.2.1.2.1	0.378096479791395	.	226480001	226840000	#DADAFF	1	0.5
chr2	226840001	227240000	A.2.1.2.1.2.2.1.1	0.572359843546284	.	226840001	227240000	#FF9191	1	0.75
chr2	227240001	227440000	A.2.1.1.2.2.1.1.2.2	0.611473272490222	.	227240001	227440000	#FF9191	1	0.75
chr2	227440001	227640000	A.1.2.2.2.2.1.2.1	0.664928292046936	.	227440001	227640000	#FF4848	1	0.875
chr2	227640001	228000000	A.2.2.2.2.1.2.1.2.2	0.460234680573664	.	227640001	228000000	#FFDADA	1	0.625
chr2	228000001	228200000	B.1.1.1.1.1.2.2.1.1.1.2	0.440677966101695	.	228000001	228200000	#DADAFF	1	0.5
chr2	228200001	228440000	A.2.1.1.2.2.1.1.2.1	0.61277705345502	.	228200001	228440000	#FF9191	1	0.75
chr2	228440001	228760000	A.2.2.1.1.1.2.2.2	0.520208604954368	.	228440001	228760000	#FFDADA	1	0.625
chr2	228760001	228960000	B.1.1.2.1.2.1.1.1.2	0.380704041720991	.	228760001	228960000	#DADAFF	1	0.5
chr2	228960001	229120000	B.1.1.1.2.1.2.1.2.2.2	0.408083441981747	.	228960001	229120000	#DADAFF	1	0.5
chr2	229120001	229520000	B.1.1.2.1.2.1.1.1.1	0.382007822685789	.	229120001	229520000	#DADAFF	1	0.5
chr2	229520001	229960000	A.2.2.2.2.1.2.1.2.1	0.461538461538462	.	229520001	229960000	#FFDADA	1	0.625
chr2	229960001	230200000	A.2.1.1.2.2.1.2.2.1	0.60625814863103	.	229960001	230200000	#FF9191	1	0.75
chr2	230200001	230600000	A.1.1.2.1.1.1.1.2.2.2	0.916558018252933	.	230200001	230600000	#FF0000	1	1
chr2	230600001	230800000	A.1.1.2.2.1.1.2.2.1	0.857887874837027	.	230600001	230800000	#FF0000	1	1
chr2	230800001	231040000	A.1.1.2.2.1.1.2.1.1.2.2.2	0.860495436766623	.	230800001	231040000	#FF0000	1	1
chr2	231040001	231520000	A.1.1.1.2.1.2.2.2.1.2	0.945241199478488	.	231040001	231520000	#FF0000	1	1
chr2	231520001	231680000	A.1.1.2.2.1.1.2.2.2	0.856584093872229	.	231520001	231680000	#FF0000	1	1
chr2	231680001	231920000	A.1.2.1.1.1.2.1.2.1	0.790091264667536	.	231680001	231920000	#FF4848	1	0.875
chr2	231920001	232080000	A.1.1.2.2.1.1.2.1.1.2.1	0.863102998696219	.	231920001	232080000	#FF0000	1	1
chr2	232080001	232320000	A.1.1.2.1.1.2.1.2.2.1	0.904823989569752	.	232080001	232320000	#FF0000	1	1
chr2	232320001	232680000	A.1.1.2.1.1.2.1.2.1	0.90612777053455	.	232320001	232680000	#FF0000	1	1
chr2	232680001	232800000	A.2.1.2.2.1.2.1.1	0.556714471968709	.	232680001	232800000	#FF9191	1	0.75
chr2	232800001	232960000	A.1.2.2.1.2.2.2.1.2.1	0.694915254237288	.	232800001	232960000	#FF4848	1	0.875
chr2	232960001	233200000	A.2.1.1.2.1.1.1.2	0.628422425032594	.	232960001	233200000	#FF9191	1	0.75
chr2	233200001	233400000	A.1.2.2.1.2.2.2.1.2.2	0.69361147327249	.	233200001	233400000	#FF4848	1	0.875
chr2	233400001	233680000	A.1.1.2.2.1.2.2.1.2	0.840938722294654	.	233400001	233680000	#FF0000	1	1
chr2	233680001	233920000	A.1.2.1.1.2.2.1.2	0.777053455019557	.	233680001	233920000	#FF4848	1	0.875
chr2	233920001	234000000	A.1.2.2.1.2.2.2.1.1	0.696219035202086	.	233920001	234000000	#FF4848	1	0.875
chr2	234040001	234200000	A.1.2.2.1.2.2.2.1.1	0.696219035202086	.	234040001	234200000	#FF4848	1	0.875
chr2	234200001	234400000	A.1.2.1.1.2.2.1.1.2	0.778357235984355	.	234200001	234400000	#FF4848	1	0.875
chr2	234400001	234800000	A.1.2.2.1.2.2.2.2.2	0.688396349413299	.	234400001	234800000	#FF4848	1	0.875
chr2	234800001	235080000	A.1.2.1.1.2.2.1.1.1	0.779661016949153	.	234800001	235080000	#FF4848	1	0.875
chr2	235080001	235240000	A.1.2.1.1.1.1.2.1.2.2	0.795306388526728	.	235080001	235240000	#FF4848	1	0.875
chr2	235240001	235400000	A.1.2.1.1.2.2.2.2	0.774445893089961	.	235240001	235400000	#FF4848	1	0.875
chr2	235400001	235840000	A.1.2.1.1.1.1.2.2	0.79400260756193	.	235400001	235840000	#FF4848	1	0.875
chr2	235840001	236040000	A.1.2.1.1.1.1.2.1.2.1.2	0.796610169491525	.	235840001	236040000	#FF4848	1	0.875
chr2	236040001	236680000	A.2.1.2.2.1.1.2.2	0.558018252933507	.	236040001	236680000	#FF9191	1	0.75
chr2	236680001	237040000	B.1.1.2.1.2.1.1.2	0.379400260756193	.	236680001	237040000	#DADAFF	1	0.5
chr2	237040001	237200000	A.2.2.2.2.1.2.1.1	0.462842242503259	.	237040001	237200000	#FFDADA	1	0.625
chr2	237200001	237560000	A.2.2.1.1.2.2	0.513689700130378	.	237200001	237560000	#FFDADA	1	0.625
chr2	237560001	237680000	A.2.1.1.2.1.1.2.2.2	0.624511082138201	.	237560001	237680000	#FF9191	1	0.75
chr2	237680001	238000000	A.2.1.2.2.1.1.2.1.1	0.560625814863103	.	237680001	238000000	#FF9191	1	0.75
chr2	238000001	238520000	A.1.1.1.2.1.1.2.2	0.96219035202086	.	238000001	238520000	#FF0000	1	1
chr2	238520001	238680000	A.1.2.1.1.1.1.2.1.2.1.1	0.797913950456323	.	238520001	238680000	#FF4848	1	0.875
chr2	238680001	239200000	A.1.1.1.2.2.2.1.2.2	0.930899608865711	.	238680001	239200000	#FF0000	1	1
chr2	239200001	239400000	A.2.1.1.1.1.1.2.1	0.651890482398957	.	239200001	239400000	#FF9191	1	0.75
chr2	239400001	239600000	B.1.1.1.2.1.1.1.1	0.41851368970013	.	239400001	239600000	#DADAFF	1	0.5
chr2	239600001	239760000	B.1.1.1.2.1.1.2.2	0.414602346805737	.	239600001	239760000	#DADAFF	1	0.5
chr2	239760001	239800000	A.2.2.1.1.1.2.2.1	0.521512385919166	.	239760001	239800000	#FFDADA	1	0.625
chr2	239840001	239920000	A.2.2.1.1.1.2.2.1	0.521512385919166	.	239840001	239920000	#FFDADA	1	0.625
chr2	239920001	240080000	B.1.1.1.2.1.1.2.1	0.415906127770535	.	239920001	240080000	#DADAFF	1	0.5
chr2	240080001	240360000	B.1.2.1.1.1.2.1.2	0.316818774445893	.	240080001	240360000	#9191FF	1	0.375
chr2	240360001	240880000	B.2.1.1.1.2.2.1	0.1877444589309	.	240360001	240880000	#4848FF	1	0.25
chr2	240880001	241120000	B.1.1.1.2.1.1.1.2	0.417209908735332	.	240880001	241120000	#DADAFF	1	0.5
chr2	241120001	241440000	A.2.1.1.2.1.1.2.1	0.627118644067797	.	241120001	241440000	#FF9191	1	0.75
chr2	241440001	241760000	A.1.2.2.1.1.2.2.2.2	0.706649282920469	.	241440001	241760000	#FF4848	1	0.875
chr2	241760001	242000000	A.1.2.2.1.1.2.1.2	0.710560625814863	.	241760001	242000000	#FF4848	1	0.875
chr2	242000001	242080000	A.1.2.2.1.2.2.1.2.2	0.697522816166884	.	242000001	242080000	#FF4848	1	0.875
chr2	242080001	242200000	A.1.2.2.1.1.2.1.1	0.711864406779661	.	242080001	242200000	#FF4848	1	0.875
chr2	242200001	242320000	A.1.2.1.1.1.1.2.1.1	0.799217731421121	.	242200001	242320000	#FF4848	1	0.875
chr2	242320001	242680000	A.1.1.2.1.1.1.2.2.1	0.913950456323338	.	242320001	242680000	#FF0000	1	1
chr2	242680001	242880000	A.2.1.2.2.1.1.1	0.561929595827901	.	242680001	242880000	#FF9191	1	0.75
chr2	242880001	243080000	B.1.1.1.1.1.1	0.445893089960887	.	242880001	243080000	#DADAFF	1	0.5
chr3	40001	400000	B.2.2.2.1.2.1.1.2.1	0.0324074074074074	.	40001	400000	#0000FF	1	0.125
chr3	400001	600000	B.2.2.1.1.2.2.1.1	0.0864197530864197	.	400001	600000	#0000FF	1	0.125
chr3	600001	840000	B.2.2.1.2.2.2.1.2	0.0540123456790123	.	600001	840000	#0000FF	1	0.125
chr3	840001	1200000	B.2.2.1.2.2.2.2.1.2.1	0.0509259259259259	.	840001	1200000	#0000FF	1	0.125
chr3	1200001	1840000	B.2.2.1.2.2.2.2.1.2.2	0.0493827160493827	.	1200001	1840000	#0000FF	1	0.125
chr3	1840001	3120000	B.2.2.2.2.1.2.2.1.1	0.00925925925925926	.	1840001	3120000	#0000FF	1	0.125
chr3	3120001	3480000	B.2.1.2.2.1.1.2.1	0.152777777777778	.	3120001	3480000	#4848FF	1	0.25
chr3	3480001	3960000	B.2.1.2.2.1.1.2.2.1.2	0.149691358024691	.	3480001	3960000	#4848FF	1	0.25
chr3	4000001	4040000	B.2.1.2.2.1.1.2.2.1.2	0.149691358024691	.	4000001	4040000	#4848FF	1	0.25
chr3	4040001	4200000	B.2.1.1.2.1.2.1.1	0.197530864197531	.	4040001	4200000	#4848FF	1	0.25
chr3	4280001	4360000	B.2.1.1.2.1.2.1.1	0.197530864197531	.	4280001	4360000	#4848FF	1	0.25
chr3	4360001	4560000	A.2.1.1.2.1.1.1.1	0.625	.	4360001	4560000	#FF9191	1	0.75
chr3	4560001	4760000	A.2.2.1.2.2.2.1.1.2.1	0.5	.	4560001	4760000	#FFDADA	1	0.625
chr3	4760001	5000000	A.2.1.1.2.1.1.1.2	0.623456790123457	.	4760001	5000000	#FF9191	1	0.75
chr3	5000001	5080000	A.1.2.2.1.2.1.1.2.2.2	0.688271604938272	.	5000001	5080000	#FF4848	1	0.875
chr3	5080001	5280000	A.2.1.2.2.2.1.1.2	0.547839506172839	.	5080001	5280000	#FF9191	1	0.75
chr3	5280001	6280000	B.2.2.2.1.2.1.1.2.2.1	0.0308641975308642	.	5280001	6280000	#0000FF	1	0.125
chr3	6280001	6520000	B.2.2.1.1.2.2.1.2	0.0848765432098765	.	6280001	6520000	#0000FF	1	0.125
chr3	6560001	7200000	B.2.2.2.1.1.1.1.1	0.0447530864197531	.	6560001	7200000	#0000FF	1	0.125
chr3	7200001	7480000	B.2.1.2.1.2.2.1	0.162037037037037	.	7200001	7480000	#4848FF	1	0.25
chr3	7480001	7680000	B.2.1.2.1.2.2.2	0.160493827160494	.	7480001	7680000	#4848FF	1	0.25
chr3	7680001	8200000	B.2.2.2.1.1.1.1.2	0.0432098765432099	.	7680001	8200000	#0000FF	1	0.125
chr3	8200001	8280000	B.2.1.2.2.2.2.1.2	0.111111111111111	.	8200001	8280000	#4848FF	1	0.25
chr3	8280001	8480000	B.2.1.1.1.2.1.2.2	0.212962962962963	.	8280001	8480000	#4848FF	1	0.25
chr3	8480001	8760000	A.1.2.2.1.1.2.1.2.1	0.703703703703704	.	8480001	8760000	#FF4848	1	0.875
chr3	8760001	9000000	A.1.1.2.2.2.1.2.2.2	0.824074074074074	.	8760001	9000000	#FF0000	1	1
chr3	9000001	9400000	A.2.2.2.1.2.1.2.1.2	0.476851851851852	.	9000001	9400000	#FFDADA	1	0.625
chr3	9400001	9560000	A.1.1.2.2.2.1.2.1.2	0.828703703703704	.	9400001	9560000	#FF0000	1	1
chr3	9560001	9720000	A.2.1.2.1.2.1	0.584876543209877	.	9560001	9720000	#FF9191	1	0.75
chr3	9720001	10000000	A.1.1.1.2.2.2.1.2.2	0.921296296296296	.	9720001	10000000	#FF0000	1	1
chr3	10000001	10360000	A.1.1.1.2.2.1.1.2.2.2	0.936728395061728	.	10000001	10360000	#FF0000	1	1
chr3	10360001	10640000	A.1.2.1.2.2.1.2.1.1.1.2	0.728395061728395	.	10360001	10640000	#FF4848	1	0.875
chr3	10640001	10800000	A.2.2.1.2.1.1.1.2.1	0.516975308641975	.	10640001	10800000	#FFDADA	1	0.625
chr3	10800001	11120000	A.2.2.1.2.1.1.1.2.2	0.515432098765432	.	10800001	11120000	#FFDADA	1	0.625
chr3	11120001	11360000	A.1.1.2.1.1.2.2.2.1	0.891975308641975	.	11120001	11360000	#FF0000	1	1
chr3	11360001	11440000	A.1.2.2.2.1.2.1.1	0.66358024691358	.	11360001	11440000	#FF4848	1	0.875
chr3	11440001	11720000	A.1.1.2.2.1.1.2.2.2	0.850308641975309	.	11440001	11720000	#FF0000	1	1
chr3	11720001	11880000	A.1.2.2.1.2.1.2.1.2	0.685185185185185	.	11720001	11880000	#FF4848	1	0.875
chr3	11880001	12160000	B.1.2.1.2.1.2	0.304012345679012	.	11880001	12160000	#9191FF	1	0.375
chr3	12160001	12600000	A.1.1.2.1.1.1.2.2.1	0.905864197530864	.	12160001	12600000	#FF0000	1	1
chr3	12600001	12880000	A.1.1.1.2.2.2.1.1.2.2	0.924382716049383	.	12600001	12880000	#FF0000	1	1
chr3	12880001	13080000	A.1.2.1.1.1.2.1.2.1	0.802469135802469	.	12880001	13080000	#FF4848	1	0.875
chr3	13080001	13720000	A.2.1.1.2.2.2.1.1.1	0.606481481481482	.	13080001	13720000	#FF9191	1	0.75
chr3	13720001	13960000	B.2.1.1.1.2.1.2.1	0.214506172839506	.	13720001	13960000	#4848FF	1	0.25
chr3	13960001	14160000	B.2.1.2.2.1.1.2.2.2	0.148148148148148	.	13960001	14160000	#4848FF	1	0.25
chr3	14160001	14400000	A.2.1.2.2.2.1.1.1	0.549382716049383	.	14160001	14400000	#FF9191	1	0.75
chr3	14400001	14520000	A.1.2.2.2.1.2.2.1	0.660493827160494	.	14400001	14520000	#FF4848	1	0.875
chr3	14520001	14680000	A.2.2.2.1.2.1.2.1.1	0.478395061728395	.	14520001	14680000	#FFDADA	1	0.625
chr3	14680001	14960000	B.1.2.2.1.1.1.1.2	0.28858024691358	.	14680001	14960000	#9191FF	1	0.375
chr3	14960001	15240000	A.1.2.2.1.2.1.1.2.1	0.692901234567901	.	14960001	15240000	#FF4848	1	0.875
chr3	15240001	15480000	A.1.1.1.2.2.2.1.2.1	0.922839506172839	.	15240001	15480000	#FF0000	1	1
chr3	15480001	15640000	A.1.2.2.1.2.1.1.1.1	0.695987654320988	.	15480001	15640000	#FF4848	1	0.875
chr3	15640001	15840000	A.1.1.1.2.1.1.2.2.1	0.959876543209877	.	15640001	15840000	#FF0000	1	1
chr3	15840001	16040000	A.1.1.2.1.1.2.2.2.2	0.890432098765432	.	15840001	16040000	#FF0000	1	1
chr3	16040001	16320000	A.1.1.1.2.1.1.2.2.2	0.958333333333333	.	16040001	16320000	#FF0000	1	1
chr3	16320001	16600000	A.1.1.2.1.2.2.1.2.2.1	0.875	.	16320001	16600000	#FF0000	1	1
chr3	16600001	16840000	A.2.2.2.2.1.1.2.2	0.467592592592593	.	16600001	16840000	#FFDADA	1	0.625
chr3	16840001	17000000	A.2.2.1.2.2.2.1.1.1	0.501543209876543	.	16840001	17000000	#FFDADA	1	0.625
chr3	17000001	17280000	A.2.2.1.2.2.2.1.2.2	0.492283950617284	.	17000001	17280000	#FFDADA	1	0.625
chr3	17280001	17480000	A.2.2.2.2.2.1.2.2.1	0.45679012345679	.	17280001	17480000	#FFDADA	1	0.625
chr3	17480001	17880000	A.2.1.1.2.1.1.2.1	0.621913580246914	.	17480001	17880000	#FF9191	1	0.75
chr3	17880001	18080000	B.1.1.2.2.1.2.1.2	0.362654320987654	.	17880001	18080000	#DADAFF	1	0.5
chr3	18080001	18200000	A.2.2.1.2.2.2.1.2.1.1.2	0.49537037037037	.	18080001	18200000	#FFDADA	1	0.625
chr3	18200001	18520000	B.1.2.1.1.1.1.2.2	0.334876543209877	.	18200001	18520000	#9191FF	1	0.375
chr3	18520001	18640000	B.2.1.2.2.1.1.2.2.1.1	0.151234567901235	.	18520001	18640000	#4848FF	1	0.25
chr3	18640001	18840000	B.2.2.1.2.2.2.1.1	0.0555555555555556	.	18640001	18840000	#0000FF	1	0.125
chr3	18840001	19080000	B.2.2.2.1.1.1.2	0.0416666666666667	.	18840001	19080000	#0000FF	1	0.125
chr3	19080001	19920000	B.2.2.2.2.2.1.1	0.00462962962962963	.	19080001	19920000	#0000FF	1	0.125
chr3	19920001	20240000	A.2.2.1.2.2.2.1.2.1.2	0.493827160493827	.	19920001	20240000	#FFDADA	1	0.625
chr3	20240001	20520000	B.1.2.2.1.1.2.1	0.285493827160494	.	20240001	20520000	#9191FF	1	0.375
chr3	20520001	20720000	B.1.1.2.2.1.2.1.1	0.364197530864198	.	20520001	20720000	#DADAFF	1	0.5
chr3	20720001	20960000	B.1.2.1.2.1.1.1.1	0.314814814814815	.	20720001	20960000	#9191FF	1	0.375
chr3	20960001	21280000	B.1.1.2.1.1.2.2.2	0.37962962962963	.	20960001	21280000	#DADAFF	1	0.5
chr3	21280001	21480000	A.2.2.2.2.2.1.2.2.2	0.455246913580247	.	21280001	21480000	#FFDADA	1	0.625
chr3	21480001	21640000	B.1.1.1.2.2.1.2.1.1	0.41358024691358	.	21480001	21640000	#DADAFF	1	0.5
chr3	21640001	21800000	A.2.1.2.2.1.1.2.2.1.2	0.569444444444444	.	21640001	21800000	#FF9191	1	0.75
chr3	21800001	22000000	B.1.1.1.2.2.1.2.2.1	0.408950617283951	.	21800001	22000000	#DADAFF	1	0.5
chr3	22000001	22200000	B.1.2.1.1.1.1.1.1.1	0.342592592592593	.	22000001	22200000	#9191FF	1	0.375
chr3	22200001	22560000	B.1.1.1.2.2.1.2.1.2.2	0.410493827160494	.	22200001	22560000	#DADAFF	1	0.5
chr3	22560001	22760000	B.1.2.1.1.1.1.1.2	0.339506172839506	.	22560001	22760000	#9191FF	1	0.375
chr3	22760001	23000000	B.1.2.1.2.1.1.1.2.1.2	0.311728395061728	.	22760001	23000000	#9191FF	1	0.375
chr3	23000001	23240000	A.2.1.1.1.1.1.2.2	0.643518518518518	.	23000001	23240000	#FF9191	1	0.75
chr3	23240001	23360000	A.2.1.1.1.1.1.2.1	0.645061728395062	.	23240001	23360000	#FF9191	1	0.75
chr3	23360001	23600000	A.2.1.1.1.1.1.1	0.646604938271605	.	23360001	23600000	#FF9191	1	0.75
chr3	23600001	24000000	A.1.1.2.1.2.2.1.2.1	0.876543209876543	.	23600001	24000000	#FF0000	1	1
chr3	24000001	24360000	A.1.2.2.1.1.2.1.2.2	0.702160493827161	.	24000001	24360000	#FF4848	1	0.875
chr3	24360001	24760000	A.2.1.1.2.1.1.2.2.1	0.62037037037037	.	24360001	24760000	#FF9191	1	0.75
chr3	24760001	24960000	B.1.1.1.2.2.1.2.2.2	0.407407407407407	.	24760001	24960000	#DADAFF	1	0.5
chr3	24960001	25480000	B.1.1.1.1.1.1.1.2.1	0.444444444444444	.	24960001	25480000	#DADAFF	1	0.5
chr3	25480001	25640000	A.1.2.1.2.1.1.1.2.2.1	0.762345679012346	.	25480001	25640000	#FF4848	1	0.875
chr3	25640001	25960000	B.1.1.1.1.1.1.1.1	0.445987654320988	.	25640001	25960000	#DADAFF	1	0.5
chr3	25960001	26200000	B.2.2.1.2.2.2.2.2.1	0.0478395061728395	.	25960001	26200000	#0000FF	1	0.125
chr3	26200001	26400000	B.2.2.2.1.2.1.1.2.2.2	0.029320987654321	.	26200001	26400000	#0000FF	1	0.125
chr3	26400001	26560000	B.2.2.1.1.1.2.2	0.100308641975309	.	26400001	26560000	#0000FF	1	0.125
chr3	26560001	27000000	B.2.2.2.2.1.2.2.1.2	0.00771604938271605	.	26560001	27000000	#0000FF	1	0.125
chr3	27000001	27160000	B.2.1.2.2.2.2.1.1.2.2.1	0.114197530864198	.	27000001	27160000	#4848FF	1	0.25
chr3	27160001	27360000	A.2.2.1.2.2.2.1.2.1.1.1	0.496913580246914	.	27160001	27360000	#FFDADA	1	0.625
chr3	27360001	27720000	A.1.1.2.1.2.1.2.1.2	0.882716049382716	.	27360001	27720000	#FF0000	1	1
chr3	27720001	28400000	B.1.1.1.1.1.1.1.2.2	0.442901234567901	.	27720001	28400000	#DADAFF	1	0.5
chr3	28400001	28600000	B.1.2.2.2.2.2.2.2.2	0.228395061728395	.	28400001	28600000	#9191FF	1	0.375
chr3	28600001	28880000	B.1.2.2.1.1.2.2.2	0.282407407407407	.	28600001	28880000	#9191FF	1	0.375
chr3	28880001	29200000	A.2.1.1.2.2.2.1.2.2	0.601851851851852	.	28880001	29200000	#FF9191	1	0.75
chr3	29200001	29400000	A.1.1.2.2.2.1.2.2.1.1	0.827160493827161	.	29200001	29400000	#FF0000	1	1
chr3	29400001	29800000	A.1.1.2.2.2.1.2.2.1.2	0.825617283950617	.	29400001	29800000	#FF0000	1	1
chr3	29800001	30040000	A.2.1.1.2.2.2.1.2.1	0.603395061728395	.	29800001	30040000	#FF9191	1	0.75
chr3	30040001	30240000	A.1.2.2.1.2.2.1.2.1	0.677469135802469	.	30040001	30240000	#FF4848	1	0.875
chr3	30240001	30560000	A.1.1.1.2.2.2.2.1.2	0.91820987654321	.	30240001	30560000	#FF0000	1	1
chr3	30560001	30720000	A.1.1.2.2.1.1.2.1.2.1	0.856481481481482	.	30560001	30720000	#FF0000	1	1
chr3	30720001	30800000	A.1.2.2.2.1.2.1.2	0.662037037037037	.	30720001	30800000	#FF4848	1	0.875
chr3	30800001	31160000	A.1.2.1.1.1.2.1.1.2	0.804012345679012	.	30800001	31160000	#FF4848	1	0.875
chr3	31160001	31600000	A.1.1.2.2.1.2.2.1.1.2	0.841049382716049	.	31160001	31600000	#FF0000	1	1
chr3	31600001	31880000	A.1.1.2.2.1.2.2.1.1.1	0.842592592592593	.	31600001	31880000	#FF0000	1	1
chr3	31880001	32240000	A.1.1.1.2.2.1.1.2.2.1.2	0.938271604938272	.	31880001	32240000	#FF0000	1	1
chr3	32240001	32440000	A.1.1.2.1.1.2.1.2.2	0.896604938271605	.	32240001	32440000	#FF0000	1	1
chr3	32440001	32760000	A.1.1.1.2.2.1.1.2.2.1.1	0.939814814814815	.	32440001	32760000	#FF0000	1	1
chr3	32760001	33120000	A.1.2.1.2.2.1.1.2.2	0.731481481481482	.	32760001	33120000	#FF4848	1	0.875
chr3	33120001	33480000	A.1.1.1.1.2.1.1.2.2.1	0.987654320987654	.	33120001	33480000	#FF0000	1	1
chr3	33480001	33640000	A.1.2.1.1.1.2.1.1.1	0.805555555555556	.	33480001	33640000	#FF4848	1	0.875
chr3	33640001	33880000	A.1.1.2.1.2.2.1.2.2.2	0.873456790123457	.	33640001	33880000	#FF0000	1	1
chr3	33880001	34280000	B.1.2.1.2.1.1.2.2.1	0.307098765432099	.	33880001	34280000	#9191FF	1	0.375
chr3	34280001	34640000	B.2.1.2.2.2.2.1.1.2.2.2	0.112654320987654	.	34280001	34640000	#4848FF	1	0.25
chr3	34640001	34880000	B.1.2.2.2.2.2.2.2.1	0.229938271604938	.	34640001	34880000	#9191FF	1	0.375
chr3	34880001	35160000	B.1.2.1.2.1.1.2.2.2	0.305555555555556	.	34880001	35160000	#9191FF	1	0.375
chr3	35160001	35480000	B.1.1.1.1.1.1.2	0.441358024691358	.	35160001	35480000	#DADAFF	1	0.5
chr3	35480001	35640000	B.1.2.1.2.1.1.1.2.1.1	0.313271604938272	.	35480001	35640000	#9191FF	1	0.375
chr3	35640001	35800000	B.1.1.1.2.2.1.2.1.2.1	0.412037037037037	.	35640001	35800000	#DADAFF	1	0.5
chr3	35800001	36000000	B.1.1.2.2.1.1.2.2	0.365740740740741	.	35800001	36000000	#DADAFF	1	0.5
chr3	36000001	36160000	B.1.2.1.1.1.1.1.1.2	0.341049382716049	.	36000001	36160000	#9191FF	1	0.375
chr3	36160001	36400000	A.2.2.1.1.1.1.1	0.54320987654321	.	36160001	36400000	#FFDADA	1	0.625
chr3	36400001	36520000	A.2.1.2.2.1.1.2.2.1.1	0.570987654320988	.	36400001	36520000	#FF9191	1	0.75
chr3	36520001	36760000	A.2.1.1.2.1.1.2.2.2	0.618827160493827	.	36520001	36760000	#FF9191	1	0.75
chr3	36760001	37040000	A.2.2.1.1.2.1.2	0.523148148148148	.	36760001	37040000	#FFDADA	1	0.625
chr3	37040001	37440000	A.1.1.1.2.1.2.2.1.1	0.947530864197531	.	37040001	37440000	#FF0000	1	1
chr3	37440001	37880000	B.1.2.2.1.1.1.1.1	0.290123456790123	.	37440001	37880000	#9191FF	1	0.375
chr3	37880001	38040000	A.1.2.2.2.2.1.2.2	0.652777777777778	.	37880001	38040000	#FF4848	1	0.875
chr3	38040001	38160000	A.2.1.2.2.1.1.2.2.2.1.2.1	0.566358024691358	.	38040001	38160000	#FF9191	1	0.75
chr3	38160001	38320000	A.1.2.1.1.1.2.2.1	0.799382716049383	.	38160001	38320000	#FF4848	1	0.875
chr3	38320001	38720000	A.2.1.2.2.2.1.2	0.546296296296296	.	38320001	38720000	#FF9191	1	0.75
chr3	38720001	39120000	B.2.1.1.2.1.2.1.2.2	0.194444444444444	.	38720001	39120000	#4848FF	1	0.25
chr3	39120001	39240000	A.2.1.2.2.1.1.2.2.2.2	0.563271604938272	.	39120001	39240000	#FF9191	1	0.75
chr3	39240001	39480000	B.1.2.1.2.1.1.2.1	0.308641975308642	.	39240001	39480000	#9191FF	1	0.375
chr3	39480001	40080000	B.2.1.2.2.2.2.1.1.2.1	0.115740740740741	.	39480001	40080000	#4848FF	1	0.25
chr3	40080001	40200000	B.1.2.1.1.1.1.2.1.2	0.33641975308642	.	40080001	40200000	#9191FF	1	0.375
chr3	40200001	40560000	B.1.2.2.1.1.2.2.1	0.283950617283951	.	40200001	40560000	#9191FF	1	0.375
chr3	40560001	40800000	B.1.1.2.2.1.2.2.2	0.359567901234568	.	40560001	40800000	#DADAFF	1	0.5
chr3	40800001	41040000	A.2.2.1.2.2.2.1.1.2.2	0.498456790123457	.	40800001	41040000	#FFDADA	1	0.625
chr3	41040001	41200000	B.1.1.2.2.1.2.2.1	0.361111111111111	.	41040001	41200000	#DADAFF	1	0.5
chr3	41200001	41320000	A.2.2.2.2.1.1.2.1	0.469135802469136	.	41200001	41320000	#FFDADA	1	0.625
chr3	41320001	41680000	B.2.1.1.1.2.1.1.1	0.217592592592593	.	41320001	41680000	#4848FF	1	0.25
chr3	41680001	41960000	B.1.1.2.2.1.1.2.1	0.367283950617284	.	41680001	41960000	#DADAFF	1	0.5
chr3	41960001	42160000	A.1.2.1.2.1.1.1.2.2.2	0.760802469135803	.	41960001	42160000	#FF4848	1	0.875
chr3	42160001	42280000	A.2.1.2.2.1.1.2.2.2.1.2.2	0.564814814814815	.	42160001	42280000	#FF9191	1	0.75
chr3	42280001	42600000	B.1.2.2.1.1.1.2	0.287037037037037	.	42280001	42600000	#9191FF	1	0.375
chr3	42600001	42960000	A.2.1.1.1.1.2.1.2	0.640432098765432	.	42600001	42960000	#FF9191	1	0.75
chr3	42960001	43160000	B.1.2.2.2.2.2.2.1.1	0.233024691358025	.	42960001	43160000	#9191FF	1	0.375
chr3	43160001	43560000	A.2.1.1.2.2.2.1.1.2	0.604938271604938	.	43160001	43560000	#FF9191	1	0.75
chr3	43560001	43800000	A.1.1.2.2.2.1.2.1.1	0.830246913580247	.	43560001	43800000	#FF0000	1	1
chr3	43800001	44160000	A.1.2.1.2.1.2.2.2.2	0.736111111111111	.	43800001	44160000	#FF4848	1	0.875
chr3	44160001	44360000	A.2.2.2.1.2.1.2.2	0.475308641975309	.	44160001	44360000	#FFDADA	1	0.625
chr3	44360001	44520000	A.2.1.2.1.1.1.2.2.1	0.594135802469136	.	44360001	44520000	#FF9191	1	0.75
chr3	44520001	44840000	A.2.1.1.2.2.2.2.1	0.600308641975309	.	44520001	44840000	#FF9191	1	0.75
chr3	44840001	45040000	A.1.1.2.2.1.1.2.1.2.2.1	0.854938271604938	.	44840001	45040000	#FF0000	1	1
chr3	45040001	45240000	A.1.1.1.2.2.2.1.1.2.1	0.925925925925926	.	45040001	45240000	#FF0000	1	1
chr3	45240001	45560000	A.1.1.2.2.1.1.1.2.1	0.862654320987654	.	45240001	45560000	#FF0000	1	1
chr3	45560001	45760000	A.1.1.1.2.2.1.2.1.1	0.935185185185185	.	45560001	45760000	#FF0000	1	1
chr3	45760001	45960000	A.1.2.1.2.2.1.2.1.1.2	0.726851851851852	.	45760001	45960000	#FF4848	1	0.875
chr3	45960001	46440000	A.1.1.2.2.1.2.2.2.1	0.837962962962963	.	45960001	46440000	#FF0000	1	1
chr3	46440001	46720000	A.1.1.2.2.1.1.1.2.2	0.861111111111111	.	46440001	46720000	#FF0000	1	1
chr3	46720001	46960000	A.2.1.1.1.2.1	0.635802469135803	.	46720001	46960000	#FF9191	1	0.75
chr3	46960001	47440000	A.1.1.1.2.2.1.2.2.2.1	0.930555555555556	.	46960001	47440000	#FF0000	1	1
chr3	47440001	47840000	A.1.1.1.2.2.1.2.2.2.2	0.929012345679012	.	47440001	47840000	#FF0000	1	1
chr3	47840001	48240000	A.1.1.2.1.1.1.1.1.1.2	0.91358024691358	.	47840001	48240000	#FF0000	1	1
chr3	48240001	48480000	A.1.2.1.2.2.2.1	0.722222222222222	.	48240001	48480000	#FF4848	1	0.875
chr3	48480001	48720000	A.1.1.2.2.1.2.1.2.1	0.845679012345679	.	48480001	48720000	#FF0000	1	1
chr3	48720001	49040000	A.1.1.2.2.1.2.1.1.1	0.848765432098765	.	48720001	49040000	#FF0000	1	1
chr3	49040001	49560000	A.1.1.1.2.1.1.1.1.1	0.976851851851852	.	49040001	49560000	#FF0000	1	1
chr3	49560001	49760000	A.1.2.1.1.2.2.1.2	0.780864197530864	.	49560001	49760000	#FF4848	1	0.875
chr3	49760001	50160000	A.1.1.1.1.2.2.2	0.978395061728395	.	49760001	50160000	#FF0000	1	1
chr3	50160001	50360000	A.1.1.1.2.1.1.1.2.1.2.2	0.970679012345679	.	50160001	50360000	#FF0000	1	1
chr3	50360001	50680000	A.1.1.2.1.2.1.2.1.1.1	0.885802469135803	.	50360001	50680000	#FF0000	1	1
chr3	50680001	51080000	B.2.2.1.1.1.1.1.2	0.104938271604938	.	50680001	51080000	#0000FF	1	0.125
chr3	51080001	51400000	B.2.1.2.2.2.2.2.1	0.109567901234568	.	51080001	51400000	#4848FF	1	0.25
chr3	51400001	51760000	A.1.2.1.2.1.2.2.1	0.740740740740741	.	51400001	51760000	#FF4848	1	0.875
chr3	51760001	51960000	B.1.1.1.2.1.1.2	0.421296296296296	.	51760001	51960000	#DADAFF	1	0.5
chr3	51960001	52200000	A.1.1.1.2.1.2.2.2	0.944444444444444	.	51960001	52200000	#FF0000	1	1
chr3	52200001	52520000	A.1.1.1.1.2.1.1.2.1.1	0.990740740740741	.	52200001	52520000	#FF0000	1	1
chr3	52520001	52760000	A.1.1.1.2.1.1.1.2.1.2.1	0.972222222222222	.	52520001	52760000	#FF0000	1	1
chr3	52760001	52960000	A.1.1.2.2.1.1.2.1.2.2.2	0.853395061728395	.	52760001	52960000	#FF0000	1	1
chr3	52960001	53120000	A.1.2.1.1.1.2.1.2.2	0.800925925925926	.	52960001	53120000	#FF4848	1	0.875
chr3	53120001	53320000	A.1.1.2.1.2.1.2.1.1.2	0.884259259259259	.	53120001	53320000	#FF0000	1	1
chr3	53320001	53720000	B.1.2.2.2.2.1.2.1	0.239197530864198	.	53320001	53720000	#9191FF	1	0.375
chr3	53720001	53960000	B.1.1.2.1.2.1.1.2	0.376543209876543	.	53720001	53960000	#DADAFF	1	0.5
chr3	53960001	54400000	B.2.2.2.1.2.1.2.2	0.0262345679012346	.	53960001	54400000	#0000FF	1	0.125
chr3	54400001	54520000	B.2.1.2.1.2.1	0.16358024691358	.	54400001	54520000	#4848FF	1	0.25
chr3	54520001	54880000	B.2.2.1.2.2.2.2.2.2	0.0462962962962963	.	54520001	54880000	#0000FF	1	0.125
chr3	54880001	55160000	A.2.1.2.2.1.1.2.1.1.1	0.577160493827161	.	54880001	55160000	#FF9191	1	0.75
chr3	55160001	55320000	A.2.1.2.2.1.1.2.2.2.1.1	0.567901234567901	.	55160001	55320000	#FF9191	1	0.75
chr3	55320001	55560000	A.1.2.2.2.2.2.2	0.648148148148148	.	55320001	55560000	#FF4848	1	0.875
chr3	55560001	55800000	B.1.2.1.1.1.1.2.1.1	0.337962962962963	.	55560001	55800000	#9191FF	1	0.375
chr3	55800001	56080000	B.2.1.2.2.2.2.2.2	0.108024691358025	.	55800001	56080000	#4848FF	1	0.25
chr3	56080001	56360000	B.2.1.1.1.2.1.1.2	0.216049382716049	.	56080001	56360000	#4848FF	1	0.25
chr3	56360001	56600000	B.1.2.2.2.2.2.2.1.2	0.231481481481481	.	56360001	56600000	#9191FF	1	0.375
chr3	56600001	57040000	A.1.1.1.2.1.2.2.1.2	0.945987654320988	.	56600001	57040000	#FF0000	1	1
chr3	57040001	57520000	A.1.1.1.1.2.1.1.2.2.2	0.986111111111111	.	57040001	57520000	#FF0000	1	1
chr3	57520001	57920000	A.1.1.1.1.1.1.1.2	0.998456790123457	.	57520001	57920000	#FF0000	1	1
chr3	57920001	58160000	A.1.1.1.1.2.1.1.2.1.2	0.989197530864197	.	57920001	58160000	#FF0000	1	1
chr3	58160001	58520000	A.1.1.1.1.2.1.1.1	0.992283950617284	.	58160001	58520000	#FF0000	1	1
chr3	58520001	58640000	A.1.2.2.1.1.2.1.1.2.2	0.705246913580247	.	58520001	58640000	#FF4848	1	0.875
chr3	58640001	58800000	B.1.2.1.1.2.2.1	0.317901234567901	.	58640001	58800000	#9191FF	1	0.375
chr3	58800001	59120000	A.2.2.1.2.2.1.1.2.1	0.506172839506173	.	58800001	59120000	#FFDADA	1	0.625
chr3	59120001	59320000	B.1.1.1.1.1.2.2.1	0.438271604938272	.	59120001	59320000	#DADAFF	1	0.5
chr3	59320001	59560000	A.2.2.1.1.2.1.1.2.1.2	0.529320987654321	.	59320001	59560000	#FFDADA	1	0.625
chr3	59560001	59720000	B.2.1.1.1.2.2.1.2.1	0.209876543209877	.	59560001	59720000	#4848FF	1	0.25
chr3	59720001	59880000	B.1.1.1.2.2.2.1.2.1.2	0.401234567901235	.	59720001	59880000	#DADAFF	1	0.5
chr3	59880001	60360000	B.2.2.2.1.2.1.1.1	0.0339506172839506	.	59880001	60360000	#0000FF	1	0.125
chr3	60360001	60560000	B.2.2.1.2.2.2.2.1.1	0.0524691358024691	.	60360001	60560000	#0000FF	1	0.125
chr3	60560001	60840000	B.2.2.2.1.1.2.2.1	0.037037037037037	.	60560001	60840000	#0000FF	1	0.125
chr3	60840001	61200000	B.2.2.2.1.2.2.2	0.0216049382716049	.	60840001	61200000	#0000FF	1	0.125
chr3	61200001	61520000	B.2.2.2.1.1.2.1.1	0.0401234567901235	.	61200001	61520000	#0000FF	1	0.125
chr3	61520001	61680000	B.1.2.1.2.2.1.1	0.302469135802469	.	61520001	61680000	#9191FF	1	0.375
chr3	61680001	62320000	B.2.2.1.1.2.2.2.1	0.0833333333333333	.	61680001	62320000	#0000FF	1	0.125
chr3	62320001	62520000	B.2.1.2.2.1.1.1.1.1.2	0.157407407407407	.	62320001	62520000	#4848FF	1	0.25
chr3	62520001	62640000	B.1.1.1.2.2.2.1.2.1.1	0.402777777777778	.	62520001	62640000	#DADAFF	1	0.5
chr3	62640001	62840000	B.2.2.1.1.1.1.1.1	0.106481481481481	.	62640001	62840000	#0000FF	1	0.125
chr3	62840001	63280000	B.2.2.2.1.2.1.2.1	0.0277777777777778	.	62840001	63280000	#0000FF	1	0.125
chr3	63280001	63560000	B.2.1.1.2.1.2.1.2.1	0.195987654320988	.	63280001	63560000	#4848FF	1	0.25
chr3	63560001	63840000	B.1.1.2.2.1.1.1	0.368827160493827	.	63560001	63840000	#DADAFF	1	0.5
chr3	63840001	64000000	A.1.2.2.1.1.2.1.1.2.1	0.70679012345679	.	63840001	64000000	#FF4848	1	0.875
chr3	64000001	64480000	A.1.1.2.1.2.2.2.2.2	0.867283950617284	.	64000001	64480000	#FF0000	1	1
chr3	64480001	64760000	B.2.1.2.2.2.2.1.1.1	0.117283950617284	.	64480001	64760000	#4848FF	1	0.25
chr3	64760001	65320000	B.2.2.2.2.1.2.2.2	0.00617283950617284	.	64760001	65320000	#0000FF	1	0.125
chr3	65320001	65760000	B.1.1.2.1.2.1.1.1	0.378086419753086	.	65320001	65760000	#DADAFF	1	0.5
chr3	65760001	65920000	A.2.1.1.1.1.2.1.1	0.641975308641975	.	65760001	65920000	#FF9191	1	0.75
chr3	65920001	66160000	A.1.2.2.1.1.2.1.1.1	0.708333333333333	.	65920001	66160000	#FF4848	1	0.875
chr3	66280001	66400000	A.2.2.1.2.2.1.1.2.2	0.50462962962963	.	66280001	66400000	#FFDADA	1	0.625
chr3	66400001	66560000	A.2.1.1.2.1.2.1	0.617283950617284	.	66400001	66560000	#FF9191	1	0.75
chr3	66560001	66920000	B.1.2.1.1.2.2.2	0.316358024691358	.	66560001	66920000	#9191FF	1	0.375
chr3	66920001	67160000	B.2.1.1.2.1.2.2.1	0.192901234567901	.	66920001	67160000	#4848FF	1	0.25
chr3	67160001	67440000	B.2.2.1.1.1.2.1	0.101851851851852	.	67160001	67440000	#0000FF	1	0.125
chr3	67440001	67720000	B.1.1.1.2.2.2.1.2.2.2	0.398148148148148	.	67440001	67720000	#DADAFF	1	0.5
chr3	67720001	67920000	B.2.1.2.2.1.1.1.2	0.154320987654321	.	67720001	67920000	#4848FF	1	0.25
chr3	67920001	68520000	B.2.2.2.2.1.1.1.2.2	0.0169753086419753	.	67920001	68520000	#0000FF	1	0.125
chr3	68520001	69040000	B.2.2.2.2.1.1.1.2.1	0.0185185185185185	.	68520001	69040000	#0000FF	1	0.125
chr3	69040001	69360000	A.2.1.1.2.1.2.2	0.615740740740741	.	69040001	69360000	#FF9191	1	0.75
chr3	69360001	69520000	B.1.2.2.2.2.1.1.1.1	0.243827160493827	.	69360001	69520000	#9191FF	1	0.375
chr3	69520001	69720000	B.2.1.2.2.1.1.1.1.2	0.155864197530864	.	69520001	69720000	#4848FF	1	0.25
chr3	69720001	70000000	A.2.1.2.2.2.2	0.544753086419753	.	69720001	70000000	#FF9191	1	0.75
chr3	70000001	70560000	B.2.2.1.2.1.1.1	0.0802469135802469	.	70000001	70560000	#0000FF	1	0.125
chr3	70560001	70760000	B.1.2.2.2.2.1.1.1.2	0.242283950617284	.	70560001	70760000	#9191FF	1	0.375
chr3	70760001	71040000	A.2.2.1.1.2.1.1.2.1.1	0.530864197530864	.	70760001	71040000	#FFDADA	1	0.625
chr3	71040001	71480000	A.1.1.2.1.2.2.2.2.1	0.868827160493827	.	71040001	71480000	#FF0000	1	1
chr3	71480001	71640000	A.1.2.1.1.1.2.2.2	0.797839506172839	.	71480001	71640000	#FF4848	1	0.875
chr3	71640001	71920000	A.2.2.2.1.1.1	0.487654320987654	.	71640001	71920000	#FFDADA	1	0.625
chr3	71920001	72320000	A.1.2.1.2.1.2.2.2.1.2	0.737654320987654	.	71920001	72320000	#FF4848	1	0.875
chr3	72320001	72600000	A.1.1.2.2.2.2.1.2.1	0.820987654320988	.	72320001	72600000	#FF0000	1	1
chr3	72600001	72920000	A.1.2.1.2.1.2.2.2.1.1	0.739197530864197	.	72600001	72920000	#FF4848	1	0.875
chr3	72920001	73160000	A.1.2.2.2.2.1.2.1	0.654320987654321	.	72920001	73160000	#FF4848	1	0.875
chr3	73160001	73520000	B.2.1.2.2.1.1.1.1.1.1	0.158950617283951	.	73160001	73520000	#4848FF	1	0.25
chr3	73520001	73680000	A.2.2.2.2.2.1.1.2	0.459876543209877	.	73520001	73680000	#FFDADA	1	0.625
chr3	73680001	73920000	B.1.1.1.2.2.2.1.2.2.1	0.399691358024691	.	73680001	73920000	#DADAFF	1	0.5
chr3	73920001	74680000	B.2.2.2.2.1.1.1.1	0.0200617283950617	.	73920001	74680000	#0000FF	1	0.125
chr3	74680001	75240000	B.2.2.2.1.1.2.1.2	0.0385802469135802	.	74680001	75240000	#0000FF	1	0.125
chr3	75240001	75560000	B.1.2.1.2.2.1.2.1	0.300925925925926	.	75240001	75560000	#9191FF	1	0.375
chr3	75800001	76280000	B.2.2.1.1.2.2.2.2	0.0817901234567901	.	75800001	76280000	#0000FF	1	0.125
chr3	76280001	76680000	B.2.2.1.1.2.1.2.1.1	0.0910493827160494	.	76280001	76680000	#0000FF	1	0.125
chr3	76720001	77040000	B.2.1.2.1.1.2.2	0.165123456790123	.	76720001	77040000	#4848FF	1	0.25
chr3	77040001	77360000	B.2.2.1.1.2.1.1.1.1.2	0.095679012345679	.	77040001	77360000	#0000FF	1	0.125
chr3	77360001	77520000	B.2.2.1.1.2.1.1.2	0.0925925925925926	.	77360001	77520000	#0000FF	1	0.125
chr3	77640001	77680000	B.2.2.1.1.2.1.1.2	0.0925925925925926	.	77640001	77680000	#0000FF	1	0.125
chr3	77680001	77920000	B.2.2.1.1.2.1.2.1.2	0.0895061728395062	.	77680001	77920000	#0000FF	1	0.125
chr3	77920001	78680000	B.2.2.2.1.2.2.1.1	0.0246913580246914	.	77920001	78680000	#0000FF	1	0.125
chr3	78680001	79120000	A.2.2.1.1.2.1.1.2.2.2.1	0.526234567901235	.	78680001	79120000	#FFDADA	1	0.625
chr3	79120001	79560000	B.1.1.1.2.2.2.2.2.2	0.393518518518519	.	79120001	79560000	#DADAFF	1	0.5
chr3	79560001	79840000	A.2.2.2.2.1.2.1.1	0.466049382716049	.	79560001	79840000	#FFDADA	1	0.625
chr3	79840001	80080000	A.2.1.2.2.1.1.2.1.2.1	0.574074074074074	.	79840001	80080000	#FF9191	1	0.75
chr3	80080001	80360000	A.2.2.1.1.2.1.1.2.2.2.2	0.524691358024691	.	80080001	80360000	#FFDADA	1	0.625
chr3	80360001	80800000	B.1.2.1.1.2.1.2.1.2	0.320987654320988	.	80360001	80800000	#9191FF	1	0.375
chr3	80800001	81080000	B.2.1.1.1.2.2.1.2.2	0.208333333333333	.	80800001	81080000	#4848FF	1	0.25
chr3	81080001	81360000	B.1.1.2.1.2.2.2.2	0.37037037037037	.	81080001	81360000	#DADAFF	1	0.5
chr3	81360001	81520000	B.1.1.2.1.2.2.1	0.373456790123457	.	81360001	81520000	#DADAFF	1	0.5
chr3	81520001	81840000	A.2.1.2.2.1.2.1.2.1	0.558641975308642	.	81520001	81840000	#FF9191	1	0.75
chr3	81840001	82240000	B.2.1.1.1.2.2.2.2	0.205246913580247	.	81840001	82240000	#4848FF	1	0.25
chr3	82240001	82360000	B.2.2.1.2.2.1.1.2.2	0.0601851851851852	.	82240001	82360000	#0000FF	1	0.125
chr3	82400001	82640000	B.2.2.1.2.2.1.1.2.2	0.0601851851851852	.	82400001	82640000	#0000FF	1	0.125
chr3	82680001	82840000	B.2.2.1.2.2.1.1.2.2	0.0601851851851852	.	82680001	82840000	#0000FF	1	0.125
chr3	82880001	83040000	B.2.1.2.1.1.1.2.1	0.169753086419753	.	82880001	83040000	#4848FF	1	0.25
chr3	83040001	83440000	B.2.1.2.1.1.2.1	0.166666666666667	.	83040001	83440000	#4848FF	1	0.25
chr3	83440001	83600000	B.2.1.1.1.2.2.2.1	0.20679012345679	.	83440001	83600000	#4848FF	1	0.25
chr3	83600001	83880000	B.2.1.2.1.1.1.1.2	0.171296296296296	.	83600001	83880000	#4848FF	1	0.25
chr3	83880001	84240000	B.1.2.1.2.2.1.2.2	0.299382716049383	.	83880001	84240000	#9191FF	1	0.375
chr3	84240001	84440000	B.2.2.1.1.2.1.2.2	0.087962962962963	.	84240001	84440000	#0000FF	1	0.125
chr3	84480001	84560000	B.2.2.1.1.2.1.2.2	0.087962962962963	.	84480001	84560000	#0000FF	1	0.125
chr3	84600001	84800000	B.2.2.1.1.2.1.2.2	0.087962962962963	.	84600001	84800000	#0000FF	1	0.125
chr3	84800001	84840000	B.2.2.1.1.2.1.1.1.1.1.2	0.0972222222222222	.	84800001	84840000	#0000FF	1	0.125
chr3	84880001	85120000	B.2.2.1.1.2.1.1.1.1.1.2	0.0972222222222222	.	84880001	85120000	#0000FF	1	0.125
chr3	85160001	85200000	B.2.2.1.1.2.1.1.1.1.1.1	0.0987654320987654	.	85160001	85200000	#0000FF	1	0.125
chr3	85240001	85280000	B.2.2.1.1.2.1.1.1.1.1.1	0.0987654320987654	.	85240001	85280000	#0000FF	1	0.125
chr3	85400001	85600000	B.2.2.1.1.2.1.1.1.1.1.1	0.0987654320987654	.	85400001	85600000	#0000FF	1	0.125
chr3	85600001	85840000	B.2.1.2.1.1.1.1.1.2.1	0.174382716049383	.	85600001	85840000	#4848FF	1	0.25
chr3	85840001	86000000	B.2.1.2.1.1.1.1.1.2.2	0.172839506172839	.	85840001	86000000	#4848FF	1	0.25
chr3	86080001	86120000	B.2.2.2.1.1.2.2.2	0.0354938271604938	.	86080001	86120000	#0000FF	1	0.125
chr3	86200001	86280000	B.2.2.2.1.1.2.2.2	0.0354938271604938	.	86200001	86280000	#0000FF	1	0.125
chr3	86360001	86800000	B.2.2.2.1.1.2.2.2	0.0354938271604938	.	86360001	86800000	#0000FF	1	0.125
chr3	86800001	87080000	A.2.2.2.2.1.2.2	0.462962962962963	.	86800001	87080000	#FFDADA	1	0.625
chr3	87080001	87240000	B.1.2.1.1.2.1.2.1.1.1	0.324074074074074	.	87080001	87240000	#9191FF	1	0.375
chr3	87240001	87560000	B.1.1.2.1.2.2.2.1	0.371913580246914	.	87240001	87560000	#DADAFF	1	0.5
chr3	87560001	88040000	B.2.2.1.2.2.1.2.2	0.0570987654320988	.	87560001	88040000	#0000FF	1	0.125
chr3	88040001	88240000	A.2.2.1.2.2.1.2	0.503086419753086	.	88040001	88240000	#FFDADA	1	0.625
chr3	88240001	88840000	B.2.2.1.2.2.1.1.1.2	0.0648148148148148	.	88240001	88840000	#0000FF	1	0.125
chr3	88840001	89160000	B.1.2.1.1.2.1.2.1.1.2	0.322530864197531	.	88840001	89160000	#9191FF	1	0.375
chr3	89160001	89480000	B.2.1.2.1.1.1.1.1.1	0.175925925925926	.	89160001	89480000	#4848FF	1	0.25
chr3	89520001	89840000	B.2.2.1.1.2.1.1.1.2	0.0941358024691358	.	89520001	89840000	#0000FF	1	0.125
chr3	89880001	89920000	B.2.2.1.1.2.1.1.1.2	0.0941358024691358	.	89880001	89920000	#0000FF	1	0.125
chr3	90000001	90040000	B.2.2.1.1.2.1.1.1.2	0.0941358024691358	.	90000001	90040000	#0000FF	1	0.125
chr3	90080001	90120000	B.2.2.1.1.2.1.1.1.2	0.0941358024691358	.	90080001	90120000	#0000FF	1	0.125
chr3	90240001	90320000	B.2.2.1.1.2.1.1.1.2	0.0941358024691358	.	90240001	90320000	#0000FF	1	0.125
chr3	93520001	93800000	A.2.2.1.1.2.1.1.1	0.532407407407407	.	93520001	93800000	#FFDADA	1	0.625
chr3	93800001	93960000	A.2.2.1.2.2.1.1.1	0.507716049382716	.	93800001	93960000	#FFDADA	1	0.625
chr3	93960001	94240000	B.1.2.1.1.2.1.2.2	0.319444444444444	.	93960001	94240000	#9191FF	1	0.375
chr3	94240001	94920000	B.2.2.1.2.2.1.1.1.1	0.066358024691358	.	94240001	94920000	#0000FF	1	0.125
chr3	94920001	95080000	B.1.2.2.1.2.1.1	0.280864197530864	.	94920001	95080000	#9191FF	1	0.375
chr3	95080001	95560000	B.2.2.1.2.2.1.1.2.1.2	0.0617283950617284	.	95080001	95560000	#0000FF	1	0.125
chr3	95560001	96040000	B.2.2.1.2.2.1.1.2.1.1	0.0632716049382716	.	95560001	96040000	#0000FF	1	0.125
chr3	96040001	96240000	B.2.1.1.2.2.2	0.177469135802469	.	96040001	96240000	#4848FF	1	0.25
chr3	96240001	96640000	B.2.1.2.1.1.1.2.2	0.16820987654321	.	96240001	96640000	#4848FF	1	0.25
chr3	96640001	97480000	B.2.2.2.1.2.2.1.2	0.0231481481481481	.	96640001	97480000	#0000FF	1	0.125
chr3	97480001	97680000	A.2.2.2.2.2.1.1.1	0.46141975308642	.	97480001	97680000	#FFDADA	1	0.625
chr3	97680001	98040000	B.2.1.2.2.2.1.1.1.2	0.128086419753086	.	97680001	98040000	#4848FF	1	0.25
chr3	98040001	98240000	B.1.2.2.2.2.2.1	0.234567901234568	.	98040001	98240000	#9191FF	1	0.375
chr3	98240001	98520000	A.1.2.1.2.1.2.1.1.1	0.75462962962963	.	98240001	98520000	#FF4848	1	0.875
chr3	98520001	98720000	A.1.1.2.1.2.1.1.2	0.887345679012346	.	98520001	98720000	#FF0000	1	1
chr3	98720001	99200000	A.1.2.1.1.2.1.2.2.2.1	0.787037037037037	.	98720001	99200000	#FF4848	1	0.875
chr3	99200001	99280000	A.1.2.2.1.2.2.1.2.2	0.675925925925926	.	99200001	99280000	#FF4848	1	0.875
chr3	99280001	99520000	A.1.1.2.2.1.1.2.1.1.2	0.858024691358025	.	99280001	99520000	#FF0000	1	1
chr3	99520001	99840000	A.1.1.1.2.1.1.1.2.2.1.1	0.969135802469136	.	99520001	99840000	#FF0000	1	1
chr3	99840001	100080000	A.1.1.2.1.1.2.1.2.1	0.898148148148148	.	99840001	100080000	#FF0000	1	1
chr3	100080001	100440000	A.1.2.1.1.2.1.2.1.1	0.791666666666667	.	100080001	100440000	#FF4848	1	0.875
chr3	100440001	100840000	A.1.2.1.1.2.1.2.2.2.2	0.785493827160494	.	100440001	100840000	#FF4848	1	0.875
chr3	100840001	100960000	A.2.1.2.1.1.2.1.1	0.591049382716049	.	100840001	100960000	#FF9191	1	0.75
chr3	100960001	101200000	A.2.1.2.1.1.1.2.1	0.595679012345679	.	100960001	101200000	#FF9191	1	0.75
chr3	101200001	101440000	A.1.2.1.1.2.1.2.2.1	0.78858024691358	.	101200001	101440000	#FF4848	1	0.875
chr3	101440001	101680000	A.1.1.2.1.1.2.2.1.1	0.895061728395062	.	101440001	101680000	#FF0000	1	1
chr3	101680001	101920000	A.1.1.2.2.2.2.1.1	0.822530864197531	.	101680001	101920000	#FF0000	1	1
chr3	101920001	102280000	A.2.1.1.1.2.2.2.2	0.626543209876543	.	101920001	102280000	#FF9191	1	0.75
chr3	102280001	102480000	B.1.1.2.1.1.2.1.1	0.385802469135802	.	102280001	102480000	#DADAFF	1	0.5
chr3	102480001	103040000	B.1.1.2.2.2.1.2.2	0.353395061728395	.	102480001	103040000	#DADAFF	1	0.5
chr3	103040001	103400000	B.1.1.2.2.2.1.2.1	0.354938271604938	.	103040001	103400000	#DADAFF	1	0.5
chr3	103400001	103680000	B.1.2.2.1.2.1.2.1	0.279320987654321	.	103400001	103680000	#9191FF	1	0.375
chr3	103680001	103960000	B.1.1.2.1.1.2.2.1	0.381172839506173	.	103680001	103960000	#DADAFF	1	0.5
chr3	103960001	104280000	A.2.2.2.2.2.1.2.1	0.458333333333333	.	103960001	104280000	#FFDADA	1	0.625
chr3	104280001	104520000	A.2.2.1.2.1.2.2	0.509259259259259	.	104280001	104520000	#FFDADA	1	0.625
chr3	104520001	104680000	A.2.1.2.1.1.2.2.1	0.587962962962963	.	104520001	104680000	#FF9191	1	0.75
chr3	104680001	105080000	A.2.1.2.1.1.2.2.2	0.58641975308642	.	104680001	105080000	#FF9191	1	0.75
chr3	105080001	105320000	A.1.2.1.2.1.2.1.1.2.1	0.753086419753086	.	105080001	105320000	#FF4848	1	0.875
chr3	105320001	105760000	A.1.1.2.2.1.1.2.1.1.1	0.859567901234568	.	105320001	105760000	#FF0000	1	1
chr3	105760001	106040000	A.1.2.2.1.2.2.1.1.1	0.680555555555556	.	105760001	106040000	#FF4848	1	0.875
chr3	106040001	106400000	A.1.1.2.2.2.2.1.2.2.1	0.819444444444444	.	106040001	106400000	#FF0000	1	1
chr3	106400001	106600000	A.1.2.1.1.2.1.2.1.2	0.790123456790123	.	106400001	106600000	#FF4848	1	0.875
chr3	106600001	106880000	A.2.1.1.1.2.2.2.1.1.1	0.632716049382716	.	106600001	106880000	#FF9191	1	0.75
chr3	106880001	107280000	A.1.2.1.2.1.2.1.2.2.2	0.742283950617284	.	106880001	107280000	#FF4848	1	0.875
chr3	107280001	107520000	A.1.2.2.1.2.2.1.1.2	0.679012345679012	.	107280001	107520000	#FF4848	1	0.875
chr3	107520001	107960000	A.1.2.1.2.1.2.1.1.2.2.1	0.751543209876543	.	107520001	107960000	#FF4848	1	0.875
chr3	107960001	108320000	A.2.1.2.2.1.2.1.2.2	0.557098765432099	.	107960001	108320000	#FF9191	1	0.75
chr3	108320001	108680000	B.2.1.1.2.1.1.2.2	0.199074074074074	.	108320001	108680000	#4848FF	1	0.25
chr3	108680001	108960000	B.2.1.1.2.1.2.2.2	0.191358024691358	.	108680001	108960000	#4848FF	1	0.25
chr3	108960001	109200000	B.2.1.1.1.2.2.1.1	0.21141975308642	.	108960001	109200000	#4848FF	1	0.25
chr3	109200001	109400000	B.1.2.1.2.2.2.1.2.2	0.294753086419753	.	109200001	109400000	#9191FF	1	0.375
chr3	109400001	109560000	B.1.2.1.1.2.1.1	0.325617283950617	.	109400001	109560000	#9191FF	1	0.375
chr3	109560001	109720000	B.1.1.1.1.1.2.2.2.1	0.436728395061728	.	109560001	109720000	#DADAFF	1	0.5
chr3	109720001	110040000	B.1.1.1.2.2.2.2.2.1	0.395061728395062	.	109720001	110040000	#DADAFF	1	0.5
chr3	110040001	110360000	A.2.1.2.2.1.1.2.1.2.2	0.572530864197531	.	110040001	110360000	#FF9191	1	0.75
chr3	110360001	110840000	A.2.2.1.1.2.1.1.2.2.1	0.527777777777778	.	110360001	110840000	#FFDADA	1	0.625
chr3	110840001	111280000	A.2.2.2.2.1.2.1.2	0.464506172839506	.	110840001	111280000	#FFDADA	1	0.625
chr3	111280001	111440000	A.1.2.2.1.1.1.1.1.1	0.717592592592593	.	111280001	111440000	#FF4848	1	0.875
chr3	111440001	111840000	A.1.1.1.2.1.2.1.1.1.1	0.95679012345679	.	111440001	111840000	#FF0000	1	1
chr3	111840001	112000000	A.2.2.2.1.1.2.1.2	0.483024691358025	.	111840001	112000000	#FFDADA	1	0.625
chr3	112000001	112280000	A.1.2.1.2.2.1.2.2	0.723765432098765	.	112000001	112280000	#FF4848	1	0.875
chr3	112280001	112560000	A.1.1.2.1.1.1.2.2.2.1	0.904320987654321	.	112280001	112560000	#FF0000	1	1
chr3	112560001	112720000	A.2.1.2.1.1.2.1.2	0.589506172839506	.	112560001	112720000	#FF9191	1	0.75
chr3	112720001	113040000	A.1.2.1.2.1.2.1.2.1.1	0.748456790123457	.	112720001	113040000	#FF4848	1	0.875
chr3	113040001	113400000	A.2.1.1.1.2.2.2.1.1.2	0.631172839506173	.	113040001	113400000	#FF9191	1	0.75
chr3	113400001	113560000	A.1.1.2.2.2.2.1.2.2.2	0.817901234567901	.	113400001	113560000	#FF0000	1	1
chr3	113560001	113840000	A.1.2.2.1.2.2.2.2	0.672839506172839	.	113560001	113840000	#FF4848	1	0.875
chr3	113840001	114040000	A.1.2.2.2.1.1.2	0.665123456790123	.	113840001	114040000	#FF4848	1	0.875
chr3	114040001	114440000	A.1.1.2.1.2.2.2.1.2	0.87037037037037	.	114040001	114440000	#FF0000	1	1
chr3	114440001	114920000	A.1.2.1.2.1.2.1.1.2.2.2	0.75	.	114440001	114920000	#FF4848	1	0.875
chr3	114920001	115160000	A.1.2.2.1.1.2.2.1	0.700617283950617	.	114920001	115160000	#FF4848	1	0.875
chr3	115160001	115560000	A.2.1.1.1.1.2.2.2	0.637345679012346	.	115160001	115560000	#FF9191	1	0.75
chr3	115560001	115880000	B.1.2.1.2.2.2.1.2.1	0.296296296296296	.	115560001	115880000	#9191FF	1	0.375
chr3	115880001	116440000	B.2.2.2.2.2.1.2	0.00308641975308642	.	115880001	116440000	#0000FF	1	0.125
chr3	116440001	117320000	B.2.2.2.2.1.2.1.2	0.0108024691358025	.	116440001	117320000	#0000FF	1	0.125
chr3	117320001	117480000	B.1.2.2.2.2.1.1.2	0.240740740740741	.	117320001	117480000	#9191FF	1	0.375
chr3	117480001	118200000	B.2.2.2.2.1.1.2	0.0154320987654321	.	117480001	118200000	#0000FF	1	0.125
chr3	118200001	118560000	B.2.2.1.2.2.1.2.1	0.058641975308642	.	118200001	118560000	#0000FF	1	0.125
chr3	118560001	118880000	B.2.1.2.2.2.1.1.1.1	0.12962962962963	.	118560001	118880000	#4848FF	1	0.25
chr3	118880001	119160000	A.2.2.1.1.2.2.1	0.521604938271605	.	118880001	119160000	#FFDADA	1	0.625
chr3	119160001	119560000	A.1.2.2.1.1.2.2.2.1	0.699074074074074	.	119160001	119560000	#FF4848	1	0.875
chr3	119560001	119920000	A.1.1.2.1.2.2.2.1.1	0.871913580246914	.	119560001	119920000	#FF0000	1	1
chr3	119920001	120280000	A.1.2.2.2.2.1.1.1	0.657407407407407	.	119920001	120280000	#FF4848	1	0.875
chr3	120280001	120520000	B.1.1.1.2.2.2.1.1.1	0.405864197530864	.	120280001	120520000	#DADAFF	1	0.5
chr3	120520001	121160000	B.2.2.1.2.1.2.2.1	0.0709876543209877	.	120520001	121160000	#0000FF	1	0.125
chr3	121160001	121360000	B.1.1.2.1.2.1.2	0.375	.	121160001	121360000	#DADAFF	1	0.5
chr3	121360001	121560000	B.1.1.1.1.1.2.2.2.2	0.435185185185185	.	121360001	121560000	#DADAFF	1	0.5
chr3	121560001	122120000	B.2.1.2.2.1.2.2.2.2	0.131172839506173	.	121560001	122120000	#4848FF	1	0.25
chr3	122120001	122440000	A.1.1.2.1.2.1.1.1	0.888888888888889	.	122120001	122440000	#FF0000	1	1
chr3	122440001	122640000	A.1.2.1.2.1.2.1.2.2.1.2	0.743827160493827	.	122440001	122640000	#FF4848	1	0.875
chr3	122640001	122760000	A.2.1.1.1.2.2.2.1.2.1	0.62962962962963	.	122640001	122760000	#FF9191	1	0.75
chr3	122760001	123000000	A.1.2.1.2.1.2.1.2.1.2	0.746913580246914	.	122760001	123000000	#FF4848	1	0.875
chr3	123000001	123280000	A.1.2.1.2.2.1.1.2.1	0.733024691358025	.	123000001	123280000	#FF4848	1	0.875
chr3	123280001	123640000	A.1.1.1.1.2.2.1	0.979938271604938	.	123280001	123640000	#FF0000	1	1
chr3	123640001	124000000	A.1.1.2.2.1.1.1.1.1	0.865740740740741	.	123640001	124000000	#FF0000	1	1
chr3	124000001	124280000	A.1.1.2.2.1.2.2.2.2	0.83641975308642	.	124000001	124280000	#FF0000	1	1
chr3	124280001	124480000	A.1.2.1.1.2.1.1.1.1	0.796296296296296	.	124280001	124480000	#FF4848	1	0.875
chr3	124480001	124640000	A.1.1.2.1.1.1.1.1.2	0.912037037037037	.	124480001	124640000	#FF0000	1	1
chr3	124640001	125320000	A.1.1.1.1.1.1.1.1	1	.	124640001	125320000	#FF0000	1	1
chr3	125320001	125640000	A.2.1.2.1.2.2	0.583333333333333	.	125320001	125640000	#FF9191	1	0.75
chr3	125640001	125800000	A.2.2.1.2.1.1.2.2	0.512345679012346	.	125640001	125800000	#FFDADA	1	0.625
chr3	125800001	126160000	B.1.1.1.1.1.2.1	0.439814814814815	.	125800001	126160000	#DADAFF	1	0.5
chr3	126160001	126360000	A.2.1.1.2.2.2.2.2	0.598765432098765	.	126160001	126360000	#FF9191	1	0.75
chr3	126360001	126760000	A.1.2.2.1.2.2.2.1	0.674382716049383	.	126360001	126760000	#FF4848	1	0.875
chr3	126760001	127280000	B.1.1.2.2.2.1.1.2	0.356481481481481	.	126760001	127280000	#DADAFF	1	0.5
chr3	127280001	127560000	A.1.1.1.2.2.2.1.1.1	0.927469135802469	.	127280001	127560000	#FF0000	1	1
chr3	127560001	127760000	A.1.2.1.1.2.1.1.1.2	0.794753086419753	.	127560001	127760000	#FF4848	1	0.875
chr3	127760001	128360000	A.1.1.1.2.2.1.1.1	0.942901234567901	.	127760001	128360000	#FF0000	1	1
chr3	128360001	128640000	A.1.1.1.2.2.1.2.2.1	0.932098765432099	.	128360001	128640000	#FF0000	1	1
chr3	128640001	128880000	A.1.1.2.2.1.2.1.1.2	0.847222222222222	.	128640001	128880000	#FF0000	1	1
chr3	128880001	129040000	A.1.1.1.2.1.1.1.2.1.1	0.973765432098765	.	128880001	129040000	#FF0000	1	1
chr3	129040001	129360000	A.1.1.1.2.1.1.1.2.2.1.2	0.967592592592593	.	129040001	129360000	#FF0000	1	1
chr3	129360001	129640000	A.1.1.1.2.1.2.1.1.2.2.1	0.952160493827161	.	129360001	129640000	#FF0000	1	1
chr3	129640001	129840000	A.1.2.2.1.1.2.2.2.2	0.697530864197531	.	129640001	129840000	#FF4848	1	0.875
chr3	129840001	130400000	B.2.2.1.2.1.1.2.1	0.0787037037037037	.	129840001	130400000	#0000FF	1	0.125
chr3	130400001	130600000	B.1.2.2.1.2.1.2.2	0.277777777777778	.	130400001	130600000	#9191FF	1	0.375
chr3	130600001	130760000	A.2.1.2.2.1.1.2.1.1.2	0.575617283950617	.	130600001	130760000	#FF9191	1	0.75
chr3	130760001	131240000	B.1.2.2.2.2.1.2.2.2	0.236111111111111	.	130760001	131240000	#9191FF	1	0.375
chr3	131240001	131560000	B.2.2.1.2.1.1.2.2	0.0771604938271605	.	131240001	131560000	#0000FF	1	0.125
chr3	131560001	131760000	B.2.1.2.2.2.1.1.2.1	0.126543209876543	.	131560001	131760000	#4848FF	1	0.25
[truncated: 7,123 more rows]
