# Supplementary material for: Systematic inference and comparison of multi-scale chromatin sub-compartments connects spatial organization to cell phenotypes
Source: Nat Commun. 2021 May 10;12:2439. doi: 10.1038/s41467-021-22666-3 (PMC8110550; doi:10.1038/s41467-021-22666-3)
Supplement: Supplementary file 5 — Supplementary Dataset 2 [file 41467_2021_22666_MOESM5_ESM.zip › Supplementary_Data_1_domain_hierarchies_127HiCmaps/WSU_DMSO_binsize=40kb.bed]

#fields: chr, pos_start, pos_end, the full compartment label describing the position in the hierachy, normalized compartment domain rank, ., pos_start, pos_end, color based on eight compartment model (A.1.1 - B.2.2), 1, eight compartment score (A.1.1 to B.2.2: 8 to 1 devided by 8)
chr1	560001	600000	A.1.2.2.2.2.1.2.2.2	0.740648379052369	.	560001	600000	#FF4848	1	0.875
chr1	720001	800000	A.1.2.2.2.2.1.2.2.2	0.740648379052369	.	720001	800000	#FF4848	1	0.875
chr1	840001	880000	A.1.2.2.2.2.1.2.2.2	0.740648379052369	.	840001	880000	#FF4848	1	0.875
chr1	920001	960000	A.1.2.2.2.2.1.2.2.2	0.740648379052369	.	920001	960000	#FF4848	1	0.875
chr1	1120001	1160000	A.1.2.2.2.2.1.2.2.2	0.740648379052369	.	1120001	1160000	#FF4848	1	0.875
chr1	1320001	1480000	A.1.2.2.2.2.1.2.2.2	0.740648379052369	.	1320001	1480000	#FF4848	1	0.875
chr1	1480001	1680000	A.1.2.2.2.2.1.2.2.1.1	0.743142144638404	.	1480001	1680000	#FF4848	1	0.875
chr1	1680001	1840000	A.1.2.1.2.1.2.1.1.1.1	0.836658354114713	.	1680001	1840000	#FF4848	1	0.875
chr1	1840001	2040000	A.2.2.1.1.1.1.2.1.1	0.607231920199501	.	1840001	2040000	#FFDADA	1	0.625
chr1	2040001	2560000	A.2.1.2.1.2.1.1.2	0.645885286783042	.	2040001	2560000	#FF9191	1	0.75
chr1	2560001	2640000	B.1.1.2.1.1.1.1.1.2	0.43640897755611	.	2560001	2640000	#DADAFF	1	0.5
chr1	2680001	2720000	B.1.1.2.1.1.1.1.1.2	0.43640897755611	.	2680001	2720000	#DADAFF	1	0.5
chr1	2720001	3080000	B.1.1.2.2.1.2.1.2.1	0.41645885286783	.	2720001	3080000	#DADAFF	1	0.5
chr1	3080001	3240000	B.1.1.2.1.1.2.2.1	0.42643391521197	.	3080001	3240000	#DADAFF	1	0.5
chr1	3240001	3520000	A.2.2.1.2.2.1.2.2.2.2	0.58354114713217	.	3240001	3520000	#FFDADA	1	0.625
chr1	3520001	3680000	A.2.1.1.1.1.1.1.1.2	0.72568578553616	.	3520001	3680000	#FF9191	1	0.75
chr1	3680001	3840000	A.1.2.2.2.2.1.1.1.2	0.751870324189526	.	3680001	3840000	#FF4848	1	0.875
chr1	4000001	4160000	A.1.2.2.2.2.1.1.1.2	0.751870324189526	.	4000001	4160000	#FF4848	1	0.875
chr1	4160001	4920000	B.1.2.2.1.1.1.2.1.2	0.34788029925187	.	4160001	4920000	#9191FF	1	0.375
chr1	4920001	5120000	B.1.2.2.1.1.2.2.1.2	0.336658354114713	.	4920001	5120000	#9191FF	1	0.375
chr1	5120001	5280000	B.1.2.2.1.2.2.1.2.1	0.327930174563591	.	5120001	5280000	#9191FF	1	0.375
chr1	5280001	5480000	B.1.2.2.1.1.2.1.2.1.2	0.340399002493766	.	5280001	5480000	#9191FF	1	0.375
chr1	5480001	5680000	B.1.2.2.1.1.2.1.2.1.1.2	0.341645885286783	.	5480001	5680000	#9191FF	1	0.375
chr1	5680001	6000000	B.1.2.2.1.1.2.1.1	0.344139650872818	.	5680001	6000000	#9191FF	1	0.375
chr1	6000001	6240000	A.2.2.1.1.1.1.1.2	0.608478802992519	.	6000001	6240000	#FFDADA	1	0.625
chr1	6240001	6600000	A.2.1.1.1.1.1.1.1.1.2.1	0.728179551122195	.	6240001	6600000	#FF9191	1	0.75
chr1	6600001	6720000	A.1.2.1.2.2.1.2.2.1.1	0.819201995012469	.	6600001	6720000	#FF4848	1	0.875
chr1	6720001	6960000	A.2.1.2.1.2.1.1.1	0.64713216957606	.	6720001	6960000	#FF9191	1	0.75
chr1	6960001	7320000	B.1.1.2.2.1.2.1.2.2	0.415211970074813	.	6960001	7320000	#DADAFF	1	0.5
chr1	7320001	7760000	B.1.2.2.1.1.2.1.2.1.1.1	0.342892768079801	.	7320001	7760000	#9191FF	1	0.375
chr1	7760001	8000000	A.2.2.1.2.2.1.2.2.2.1	0.584788029925187	.	7760001	8000000	#FFDADA	1	0.625
chr1	8000001	8120000	A.2.2.1.1.1.1.2.2	0.604738154613466	.	8000001	8120000	#FFDADA	1	0.625
chr1	8120001	8400000	B.1.1.2.1.1.2.1.2.1	0.428927680798005	.	8120001	8400000	#DADAFF	1	0.5
chr1	8400001	8600000	A.1.2.1.2.2.1.2.2.1.2	0.817955112219451	.	8400001	8600000	#FF4848	1	0.875
chr1	8600001	8920000	A.2.1.1.1.1.1.1.2.1.2	0.723192019950125	.	8600001	8920000	#FF9191	1	0.75
chr1	8920001	9080000	A.2.1.1.1.1.1.1.2.1.1	0.724438902743142	.	8920001	9080000	#FF9191	1	0.75
chr1	9080001	9320000	A.1.2.2.2.2.1.1.1.1.1	0.754364089775561	.	9080001	9320000	#FF4848	1	0.875
chr1	9320001	9640000	A.1.2.1.2.2.1.1.1.2	0.822942643391521	.	9320001	9640000	#FF4848	1	0.875
chr1	9640001	9960000	A.1.2.1.2.1.2.1.2.1	0.832917705735661	.	9640001	9960000	#FF4848	1	0.875
chr1	9960001	10280000	A.1.2.2.2.2.1.2.1.2.2	0.744389027431421	.	9960001	10280000	#FF4848	1	0.875
chr1	10280001	10400000	A.2.2.1.1.1.1.1.1.2	0.609725685785536	.	10280001	10400000	#FFDADA	1	0.625
chr1	10400001	10560000	A.1.2.2.2.2.1.1.1.1.2	0.753117206982544	.	10400001	10560000	#FF4848	1	0.875
chr1	10560001	11080000	A.2.2.1.1.1.2.1	0.603491271820449	.	10560001	11080000	#FFDADA	1	0.625
chr1	11080001	11400000	A.1.2.2.2.2.1.2.1.2.1	0.745635910224439	.	11080001	11400000	#FF4848	1	0.875
chr1	11400001	11680000	A.2.2.1.2.2.1.1	0.588528678304239	.	11400001	11680000	#FFDADA	1	0.625
chr1	11680001	12080000	A.1.2.1.2.1.2.1.2.2.2	0.830423940149626	.	11680001	12080000	#FF4848	1	0.875
chr1	12080001	12320000	A.1.2.2.2.2.2.1.2.2	0.735660847880299	.	12080001	12320000	#FF4848	1	0.875
chr1	12320001	12520000	A.2.1.2.1.2.1.2.2	0.643391521197007	.	12320001	12520000	#FF9191	1	0.75
chr1	12520001	12760000	B.1.1.2.1.1.2.1.1.2	0.430174563591022	.	12520001	12760000	#DADAFF	1	0.5
chr1	12760001	12920000	B.1.2.2.1.1.2.2.2.1	0.335411471321696	.	12760001	12920000	#9191FF	1	0.375
chr1	12920001	13040000	B.1.1.2.2.2.1.2.2.1	0.410224438902743	.	12920001	13040000	#DADAFF	1	0.5
chr1	13120001	13240000	B.1.1.2.2.2.1.2.2.1	0.410224438902743	.	13120001	13240000	#DADAFF	1	0.5
chr1	13320001	13440000	B.1.1.2.2.2.1.2.2.1	0.410224438902743	.	13320001	13440000	#DADAFF	1	0.5
chr1	13440001	13520000	B.1.1.2.1.1.2.2.2	0.425187032418953	.	13440001	13520000	#DADAFF	1	0.5
chr1	13600001	13720000	B.1.1.2.1.1.2.2.2	0.425187032418953	.	13600001	13720000	#DADAFF	1	0.5
chr1	13760001	14000000	B.1.1.2.1.1.1.1.2	0.435162094763092	.	13760001	14000000	#DADAFF	1	0.5
chr1	14000001	14120000	A.1.2.1.2.2.1.2.2.2	0.816708229426434	.	14000001	14120000	#FF4848	1	0.875
chr1	14120001	14320000	B.1.1.2.2.2.1.2.2.2	0.408977556109726	.	14120001	14320000	#DADAFF	1	0.5
chr1	14320001	14480000	B.1.2.2.1.1.2.2.2.2	0.334164588528678	.	14320001	14480000	#9191FF	1	0.375
chr1	14480001	14640000	B.1.2.2.1.1.2.2.1.1	0.337905236907731	.	14480001	14640000	#9191FF	1	0.375
chr1	14640001	15120000	B.1.2.2.1.2.2.1.2.2	0.326683291770574	.	14640001	15120000	#9191FF	1	0.375
chr1	15120001	15400000	B.1.1.2.1.1.2.1.2.2	0.427680798004988	.	15120001	15400000	#DADAFF	1	0.5
chr1	15400001	15640000	B.1.1.2.2.2.2.1.1	0.407730673316708	.	15400001	15640000	#DADAFF	1	0.5
chr1	15640001	15840000	A.2.1.2.1.2.2.1.2.1.1	0.640897755610973	.	15640001	15840000	#FF9191	1	0.75
chr1	15840001	16120000	A.1.2.1.2.1.2.2.1.1	0.829177057356609	.	15840001	16120000	#FF4848	1	0.875
chr1	16120001	16320000	A.1.2.1.2.1.2.2.1.2.1	0.827930174563591	.	16120001	16320000	#FF4848	1	0.875
chr1	16320001	16560000	A.1.2.2.2.2.2.1.1.2	0.738154613466334	.	16320001	16560000	#FF4848	1	0.875
chr1	16560001	16840000	A.1.2.1.2.1.2.2.2	0.825436408977556	.	16560001	16840000	#FF4848	1	0.875
chr1	16840001	17240000	A.1.2.1.1.1.2.1.2.2	0.86783042394015	.	16840001	17240000	#FF4848	1	0.875
chr1	17240001	17400000	A.1.2.2.2.2.2.1.1.1	0.739401496259352	.	17240001	17400000	#FF4848	1	0.875
chr1	17400001	17720000	B.1.1.2.1.1.1.2.2	0.432668329177057	.	17400001	17720000	#DADAFF	1	0.5
chr1	17720001	17840000	A.2.1.2.1.2.2.1.1	0.64214463840399	.	17720001	17840000	#FF9191	1	0.75
chr1	17840001	18480000	B.1.1.2.2.2.2.1.2	0.406483790523691	.	17840001	18480000	#DADAFF	1	0.5
chr1	18480001	18560000	B.1.1.2.2.2.1.1	0.412718204488778	.	18480001	18560000	#DADAFF	1	0.5
chr1	18560001	18880000	B.1.2.2.1.1.2.1.2.2	0.339152119700748	.	18560001	18880000	#9191FF	1	0.375
chr1	18880001	19200000	B.1.1.2.2.2.1.2.1	0.411471321695761	.	18880001	19200000	#DADAFF	1	0.5
chr1	19200001	19440000	A.2.2.1.1.1.2.2	0.602244389027431	.	19200001	19440000	#FFDADA	1	0.625
chr1	19440001	19720000	A.2.1.1.1.1.1.1.1.1.1	0.729426433915212	.	19440001	19720000	#FF9191	1	0.75
chr1	19720001	20000000	A.2.1.1.1.1.1.1.2.2	0.721945137157107	.	19720001	20000000	#FF9191	1	0.75
chr1	20000001	20240000	B.1.1.2.1.1.1.1.1.1.2	0.437655860349127	.	20000001	20240000	#DADAFF	1	0.5
chr1	20240001	20440000	B.1.1.2.2.1.2.1.1	0.417705735660848	.	20240001	20440000	#DADAFF	1	0.5
chr1	20440001	20560000	A.2.1.2.1.2.1.2.1	0.644638403990025	.	20440001	20560000	#FF9191	1	0.75
chr1	20560001	20800000	B.1.1.2.1.1.1.1.1.1.1	0.438902743142145	.	20560001	20800000	#DADAFF	1	0.5
chr1	20800001	20960000	A.2.2.1.1.1.1.2.1.2	0.605985037406484	.	20800001	20960000	#FFDADA	1	0.625
chr1	20960001	21280000	A.2.1.1.1.1.1.1.1.1.2.2	0.726932668329177	.	20960001	21280000	#FF9191	1	0.75
chr1	21280001	21480000	A.1.2.1.2.2.1.2.1	0.820448877805486	.	21280001	21480000	#FF4848	1	0.875
chr1	21480001	21720000	A.1.2.2.2.2.1.2.1.1	0.746882793017456	.	21480001	21720000	#FF4848	1	0.875
chr1	21720001	22000000	A.2.1.2.1.2.2.1.2.1.2	0.639650872817955	.	21720001	22000000	#FF9191	1	0.75
chr1	22000001	22120000	A.1.2.2.2.2.2.2.2.1.2	0.731920199501247	.	22000001	22120000	#FF4848	1	0.875
chr1	22120001	22320000	A.2.2.1.2.2.1.2.2.1	0.586034912718205	.	22120001	22320000	#FFDADA	1	0.625
chr1	22320001	22440000	A.1.2.2.2.2.2.2.2.1.1	0.733167082294264	.	22320001	22440000	#FF4848	1	0.875
chr1	22440001	22720000	B.1.1.2.1.1.2.1.1.1	0.43142144638404	.	22440001	22720000	#DADAFF	1	0.5
chr1	22720001	22880000	A.2.2.1.1.1.1.1.1.1	0.610972568578554	.	22720001	22880000	#FFDADA	1	0.625
chr1	22880001	23000000	A.2.2.1.2.2.1.2.1	0.587281795511222	.	22880001	23000000	#FFDADA	1	0.625
chr1	23000001	23280000	B.1.1.2.1.1.1.2.1	0.433915211970075	.	23000001	23280000	#DADAFF	1	0.5
chr1	23280001	23600000	A.2.1.2.1.2.2.1.2.2	0.638403990024938	.	23280001	23600000	#FF9191	1	0.75
chr1	23600001	23800000	A.1.2.2.2.2.2.2.2.2	0.730673316708229	.	23600001	23800000	#FF4848	1	0.875
chr1	23800001	24080000	A.1.2.1.2.1.2.1.1.1.2	0.835411471321696	.	23800001	24080000	#FF4848	1	0.875
chr1	24080001	24320000	A.1.2.1.2.1.2.2.1.2.2	0.826683291770574	.	24080001	24320000	#FF4848	1	0.875
chr1	24320001	24720000	A.1.2.2.2.2.1.2.2.1.2	0.741895261845387	.	24320001	24720000	#FF4848	1	0.875
chr1	24720001	24960000	A.1.2.1.2.2.2.2.1	0.812967581047382	.	24720001	24960000	#FF4848	1	0.875
chr1	24960001	25160000	A.1.1.2.2.1.2.1.1.2	0.915211970074813	.	24960001	25160000	#FF0000	1	1
chr1	25160001	25400000	A.1.2.1.2.1.1.2.1.2	0.841645885286783	.	25160001	25400000	#FF4848	1	0.875
chr1	25400001	25560000	A.1.2.2.2.2.1.1.2.2	0.748129675810474	.	25400001	25560000	#FF4848	1	0.875
chr1	25560001	25920000	A.1.1.2.2.2.2.1.1.2.2	0.900249376558603	.	25560001	25920000	#FF0000	1	1
chr1	25920001	26120000	A.2.1.2.1.1.2.2.2	0.648379052369077	.	25920001	26120000	#FF9191	1	0.75
chr1	26120001	26360000	A.1.2.1.2.1.1.2.2.2.2	0.837905236907731	.	26120001	26360000	#FF4848	1	0.875
chr1	26360001	26520000	A.2.1.1.1.1.1.2.1.2.1.1	0.719451371571072	.	26360001	26520000	#FF9191	1	0.75
chr1	26520001	26800000	A.1.2.1.2.1.2.1.2.2.1	0.831670822942643	.	26520001	26800000	#FF4848	1	0.875
chr1	26800001	27280000	A.1.1.2.2.1.1.1.2	0.9214463840399	.	26800001	27280000	#FF0000	1	1
chr1	27280001	27720000	A.1.1.2.2.2.2.1.1.2.1	0.901496259351621	.	27280001	27720000	#FF0000	1	1
chr1	27720001	28080000	A.1.1.2.2.1.2.2.1	0.912718204488778	.	27720001	28080000	#FF0000	1	1
chr1	28080001	28280000	A.1.2.1.2.1.1.2.1.1	0.842892768079801	.	28080001	28280000	#FF4848	1	0.875
chr1	28280001	28360000	A.1.2.1.2.2.1.1.2	0.821695760598504	.	28280001	28360000	#FF4848	1	0.875
chr1	28360001	28560000	A.1.1.1.2.2.1.2	0.970074812967581	.	28360001	28560000	#FF0000	1	1
chr1	28560001	28720000	A.1.2.1.2.1.2.1.1.2	0.834164588528678	.	28560001	28720000	#FF4848	1	0.875
chr1	28720001	29040000	A.1.1.2.2.2.2.1.1.1.2	0.902743142144638	.	28720001	29040000	#FF0000	1	1
chr1	29040001	29360000	A.1.2.1.2.1.1.2.2.1	0.840399002493766	.	29040001	29360000	#FF4848	1	0.875
chr1	29360001	29560000	A.1.2.2.2.2.2.1.2.1	0.736907730673317	.	29360001	29560000	#FF4848	1	0.875
chr1	29560001	29800000	B.1.1.2.2.1.2.2	0.413965087281795	.	29560001	29800000	#DADAFF	1	0.5
chr1	29800001	29880000	B.1.2.2.1.2.2.1.1.1	0.330423940149626	.	29800001	29880000	#9191FF	1	0.375
chr1	30000001	30080000	B.1.2.2.1.2.2.1.1.1	0.330423940149626	.	30000001	30080000	#9191FF	1	0.375
chr1	30080001	30400000	B.1.2.2.1.1.1.2.2.2	0.345386533665835	.	30080001	30400000	#9191FF	1	0.375
chr1	30400001	30560000	B.1.2.2.1.2.2.1.1.2	0.329177057356608	.	30400001	30560000	#9191FF	1	0.375
chr1	30560001	30800000	B.1.2.2.1.2.1.1	0.332917705735661	.	30560001	30800000	#9191FF	1	0.375
chr1	30800001	31160000	B.1.2.2.1.2.2.2.1	0.325436408977556	.	30800001	31160000	#9191FF	1	0.375
chr1	31160001	31400000	A.2.1.1.1.1.1.2.1.2.2	0.716957605985037	.	31160001	31400000	#FF9191	1	0.75
chr1	31400001	31560000	A.1.2.1.2.2.1.1.1.1	0.824189526184539	.	31400001	31560000	#FF4848	1	0.875
chr1	31560001	31720000	A.2.1.2.1.1.2.2.1.1	0.65211970074813	.	31560001	31720000	#FF9191	1	0.75
chr1	31720001	31880000	A.2.1.1.1.1.1.2.1.2.1.2	0.718204488778055	.	31720001	31880000	#FF9191	1	0.75
chr1	31880001	32040000	A.2.2.1.2.2.2.1.2	0.581047381546135	.	31880001	32040000	#FFDADA	1	0.625
chr1	32040001	32280000	A.1.2.2.2.2.1.1.2.1.1	0.750623441396509	.	32040001	32280000	#FF4848	1	0.875
chr1	32280001	32480000	A.1.1.2.2.1.1.1.1	0.922693266832918	.	32280001	32480000	#FF0000	1	1
chr1	32480001	32640000	A.1.1.2.2.1.2.1.2	0.913965087281795	.	32480001	32640000	#FF0000	1	1
chr1	32640001	32880000	A.1.1.1.2.2.1.1.1	0.972568578553616	.	32640001	32880000	#FF0000	1	1
chr1	32880001	33040000	A.1.2.2.2.2.2.2.1	0.734413965087282	.	32880001	33040000	#FF4848	1	0.875
chr1	33040001	33400000	A.1.1.2.2.1.2.1.1.1.1	0.917705735660848	.	33040001	33400000	#FF0000	1	1
chr1	33400001	33560000	A.1.2.1.2.1.1.2.2.2.1	0.839152119700748	.	33400001	33560000	#FF4848	1	0.875
chr1	33560001	33960000	A.2.1.2.1.1.2.2.1.2.2	0.649625935162095	.	33560001	33960000	#FF9191	1	0.75
chr1	33960001	34120000	B.1.2.2.1.1.1.2.2.1	0.346633416458853	.	33960001	34120000	#9191FF	1	0.375
chr1	34120001	34400000	B.2.2.1.1.1.1.2	0.13216957605985	.	34120001	34400000	#0000FF	1	0.125
chr1	34400001	34760000	B.2.2.1.2.2.1.1.1.1	0.0723192019950125	.	34400001	34760000	#0000FF	1	0.125
chr1	34760001	34920000	B.2.1.1.1.1.2.1.1	0.254364089775561	.	34760001	34920000	#4848FF	1	0.25
chr1	34920001	35240000	B.2.1.1.1.1.2.1.2	0.253117206982544	.	34920001	35240000	#4848FF	1	0.25
chr1	35240001	35440000	A.2.2.1.2.2.2.2.1	0.579800498753117	.	35240001	35440000	#FFDADA	1	0.625
chr1	35440001	35720000	A.2.1.1.1.1.1.2.2.1.1	0.71571072319202	.	35440001	35720000	#FF9191	1	0.75
chr1	35720001	35800000	A.1.2.1.2.2.2.2.2	0.811720698254364	.	35720001	35800000	#FF4848	1	0.875
chr1	35800001	36040000	A.1.1.2.2.2.2.1.2.1.2	0.897755610972569	.	35800001	36040000	#FF0000	1	1
chr1	36040001	36320000	A.1.1.2.2.2.2.1.2.1.1	0.899002493765586	.	36040001	36320000	#FF0000	1	1
chr1	36320001	36520000	A.1.1.2.2.2.2.1.2.2	0.896508728179551	.	36320001	36520000	#FF0000	1	1
chr1	36520001	36960000	A.1.1.1.1.1.2.2.2.1	0.99501246882793	.	36520001	36960000	#FF0000	1	1
chr1	36960001	37320000	B.1.1.2.2.2.2.2	0.405236907730673	.	36960001	37320000	#DADAFF	1	0.5
chr1	37320001	37520000	B.1.1.2.1.2.2.2	0.420199501246883	.	37320001	37520000	#DADAFF	1	0.5
chr1	37520001	37920000	B.1.2.2.1.2.2.2.2	0.324189526184539	.	37520001	37920000	#9191FF	1	0.375
chr1	37920001	38280000	A.1.2.2.2.1.2.2.2.2	0.755610972568579	.	37920001	38280000	#FF4848	1	0.875
chr1	38280001	38480000	A.1.1.2.2.1.1.2.2	0.918952618453865	.	38280001	38480000	#FF0000	1	1
chr1	38480001	38680000	A.2.1.1.1.1.1.2.1.1	0.72069825436409	.	38480001	38680000	#FF9191	1	0.75
chr1	38680001	38920000	B.1.1.2.1.2.1.1	0.423940149625935	.	38680001	38920000	#DADAFF	1	0.5
chr1	38920001	39080000	A.2.2.1.1.2.2.2	0.598503740648379	.	38920001	39080000	#FFDADA	1	0.625
chr1	39080001	39280000	B.1.2.2.1.2.1.2	0.331670822942643	.	39080001	39280000	#9191FF	1	0.375
chr1	39280001	39560000	A.2.1.2.1.1.2.1.2	0.653366583541147	.	39280001	39560000	#FF9191	1	0.75
chr1	39560001	39640000	A.2.2.1.1.2.2.1	0.599750623441397	.	39560001	39640000	#FFDADA	1	0.625
chr1	39640001	40040000	A.1.1.2.2.1.2.1.1.1.2	0.91645885286783	.	39640001	40040000	#FF0000	1	1
chr1	40040001	40280000	A.1.2.2.2.2.1.1.2.1.2	0.749376558603491	.	40040001	40280000	#FF4848	1	0.875
chr1	40280001	40520000	A.1.1.1.2.2.1.1.2	0.971321695760598	.	40280001	40520000	#FF0000	1	1
chr1	40520001	40960000	A.1.1.1.1.1.2.2.2.2	0.993765586034913	.	40520001	40960000	#FF0000	1	1
chr1	40960001	41280000	A.1.1.2.2.2.1.1.1.1	0.910224438902743	.	40960001	41280000	#FF0000	1	1
chr1	41280001	41520000	A.1.2.2.2.1.2.1.1.1	0.763092269326683	.	41280001	41520000	#FF4848	1	0.875
chr1	41520001	41720000	A.1.2.2.2.1.2.2.2.1.1	0.758104738154613	.	41520001	41720000	#FF4848	1	0.875
chr1	41720001	41920000	A.2.2.1.2.1.1.1.2	0.596009975062344	.	41720001	41920000	#FFDADA	1	0.625
chr1	41920001	42280000	A.1.2.1.1.2.2.2	0.845386533665835	.	41920001	42280000	#FF4848	1	0.875
chr1	42280001	42640000	B.1.2.2.1.1.1.2.1.1	0.349127182044888	.	42280001	42640000	#9191FF	1	0.375
chr1	42640001	42800000	A.2.1.1.1.1.1.2.2.2	0.711970074812968	.	42640001	42800000	#FF9191	1	0.75
chr1	42800001	43120000	B.1.1.2.1.2.1.2	0.422693266832918	.	42800001	43120000	#DADAFF	1	0.5
chr1	43120001	43240000	A.1.2.2.2.1.2.1.1.2	0.761845386533666	.	43120001	43240000	#FF4848	1	0.875
chr1	43240001	43520000	A.1.2.2.2.1.2.1.2	0.760598503740648	.	43240001	43520000	#FF4848	1	0.875
chr1	43520001	43640000	A.2.2.1.2.2.2.1.1	0.582294264339152	.	43520001	43640000	#FFDADA	1	0.625
chr1	43640001	43920000	A.2.1.2.1.1.1.1.2	0.659600997506234	.	43640001	43920000	#FF9191	1	0.75
chr1	43920001	44120000	A.2.1.2.1.1.2.2.1.2.1	0.650872817955112	.	43920001	44120000	#FF9191	1	0.75
chr1	44120001	44520000	A.1.1.2.2.2.2.1.1.1.1	0.903990024937656	.	44120001	44520000	#FF0000	1	1
chr1	44520001	44680000	A.2.2.1.2.1.1.2.2	0.593516209476309	.	44520001	44680000	#FFDADA	1	0.625
chr1	44680001	44840000	A.2.1.1.1.1.1.2.2.1.2.1	0.714463840399002	.	44680001	44840000	#FF9191	1	0.75
chr1	44840001	45160000	A.2.2.1.2.1.1.2.1	0.594763092269327	.	44840001	45160000	#FFDADA	1	0.625
chr1	45160001	45520000	A.1.1.1.2.1.1.2	0.980049875311721	.	45160001	45520000	#FF0000	1	1
chr1	45520001	45760000	B.1.1.2.1.2.2.1	0.4214463840399	.	45520001	45760000	#DADAFF	1	0.5
chr1	45760001	45960000	A.1.1.2.2.1.1.2.1	0.920199501246883	.	45760001	45960000	#FF0000	1	1
chr1	45960001	46480000	A.1.1.1.1.1.1.2	0.998753117206983	.	45960001	46480000	#FF0000	1	1
chr1	46480001	46840000	A.1.1.1.2.1.1.1.1	0.982543640897756	.	46480001	46840000	#FF0000	1	1
chr1	46840001	47040000	A.2.1.2.1.1.2.1.1	0.654613466334165	.	46840001	47040000	#FF9191	1	0.75
chr1	47040001	47200000	A.1.2.1.2.2.2.1.2	0.814214463840399	.	47040001	47200000	#FF4848	1	0.875
chr1	47200001	47720000	B.2.1.1.1.1.2.2	0.251870324189526	.	47200001	47720000	#4848FF	1	0.25
chr1	47720001	47880000	A.1.2.1.2.1.1.1	0.844139650872818	.	47720001	47880000	#FF4848	1	0.875
chr1	47880001	48240000	B.1.2.2.1.1.1.1	0.350374064837905	.	47880001	48240000	#9191FF	1	0.375
chr1	48240001	48720000	B.2.2.1.2.2.1.1.1.2	0.071072319201995	.	48240001	48720000	#0000FF	1	0.125
chr1	48720001	48920000	B.2.2.1.2.2.1.2.1.1.1	0.0685785536159601	.	48720001	48920000	#0000FF	1	0.125
chr1	48920001	49160000	B.2.2.1.1.1.1.1.2	0.133416458852868	.	48920001	49160000	#0000FF	1	0.125
chr1	49160001	49320000	B.1.1.2.2.1.1	0.418952618453865	.	49160001	49320000	#DADAFF	1	0.5
chr1	49320001	49840000	B.2.2.1.2.2.2.1.1.1	0.0623441396508728	.	49320001	49840000	#0000FF	1	0.125
chr1	49840001	50120000	B.2.2.1.2.2.1.2.1.1.2	0.0673316708229426	.	49840001	50120000	#0000FF	1	0.125
chr1	50120001	50360000	B.2.2.1.2.2.1.2.1.2	0.0660847880299252	.	50120001	50360000	#0000FF	1	0.125
chr1	50360001	50840000	B.2.2.1.1.1.2.2.2.1.2	0.127182044887781	.	50360001	50840000	#0000FF	1	0.125
chr1	50840001	51120000	A.2.1.1.1.2.2.1.2.1	0.695760598503741	.	50840001	51120000	#FF9191	1	0.75
chr1	51120001	51480000	A.1.1.2.1.1.2.1.1	0.947630922693267	.	51120001	51480000	#FF0000	1	1
chr1	51480001	51680000	B.1.1.1.1.2.2.2.2.1	0.466334164588529	.	51480001	51680000	#DADAFF	1	0.5
chr1	51680001	51760000	A.2.2.1.1.2.1	0.600997506234414	.	51680001	51760000	#FFDADA	1	0.625
chr1	51760001	52040000	A.1.1.2.2.2.1.1.1.2	0.908977556109726	.	51760001	52040000	#FF0000	1	1
chr1	52040001	52360000	A.1.2.1.1.2.2.1.1.2	0.84788029925187	.	52040001	52360000	#FF4848	1	0.875
chr1	52360001	52560000	A.1.2.2.2.1.2.2.2.1.2	0.756857855361596	.	52360001	52560000	#FF4848	1	0.875
chr1	52560001	52800000	A.2.2.1.2.1.1.1.1	0.597256857855362	.	52560001	52800000	#FFDADA	1	0.625
chr1	52800001	53160000	A.1.1.1.1.1.2.2.1	0.996259351620948	.	52800001	53160000	#FF0000	1	1
chr1	53160001	53320000	A.1.2.2.2.1.2.2.1	0.759351620947631	.	53160001	53320000	#FF4848	1	0.875
chr1	53320001	53640000	A.2.2.1.2.1.2.2.2	0.589775561097257	.	53320001	53640000	#FFDADA	1	0.625
chr1	53640001	53880000	A.1.2.1.2.2.2.1.1	0.815461346633416	.	53640001	53880000	#FF4848	1	0.875
chr1	53880001	54200000	A.2.2.1.2.2.2.2.2	0.5785536159601	.	53880001	54200000	#FFDADA	1	0.625
chr1	54200001	54480000	A.1.1.1.2.1.1.1.2	0.981296758104738	.	54200001	54480000	#FF0000	1	1
chr1	54480001	55000000	A.1.1.2.2.2.1.1.2	0.907730673316708	.	54480001	55000000	#FF0000	1	1
chr1	55000001	55160000	A.2.2.1.2.1.2.2.1	0.591022443890274	.	55000001	55160000	#FFDADA	1	0.625
chr1	55160001	55360000	A.2.1.1.1.1.1.2.2.1.2.2	0.713216957605985	.	55160001	55360000	#FF9191	1	0.75
chr1	55360001	55560000	A.2.2.1.2.1.2.1	0.592269326683292	.	55360001	55560000	#FFDADA	1	0.625
chr1	55560001	55760000	A.1.2.1.1.2.2.1.2	0.846633416458853	.	55560001	55760000	#FF4848	1	0.875
chr1	55760001	56160000	B.2.2.1.1.1.1.1.1	0.134663341645885	.	55760001	56160000	#0000FF	1	0.125
chr1	56160001	56480000	B.2.2.1.1.1.2.2.2.2.2	0.124688279301746	.	56160001	56480000	#0000FF	1	0.125
chr1	56480001	56920000	B.2.1.1.2.2.2.1.2	0.21072319201995	.	56480001	56920000	#4848FF	1	0.25
chr1	56920001	57080000	A.2.2.2.1.1.1.2.2	0.567331670822943	.	56920001	57080000	#FFDADA	1	0.625
chr1	57080001	57280000	B.2.1.1.2.2.2.2	0.209476309226933	.	57080001	57280000	#4848FF	1	0.25
chr1	57280001	57720000	B.2.2.1.2.2.1.2.2.1	0.0648379052369077	.	57280001	57720000	#0000FF	1	0.125
chr1	57720001	58160000	B.2.2.1.2.2.2.1.1.2	0.0610972568578554	.	57720001	58160000	#0000FF	1	0.125
chr1	58160001	58440000	B.2.2.1.1.1.2.2.2.2.1	0.125935162094763	.	58160001	58440000	#0000FF	1	0.125
chr1	58440001	58760000	B.2.1.1.1.1.1.1.1.2.1.2	0.27431421446384	.	58440001	58760000	#4848FF	1	0.25
chr1	58760001	59160000	A.2.2.2.1.2.1.1.2.1	0.55860349127182	.	58760001	59160000	#FFDADA	1	0.625
chr1	59160001	59360000	B.1.1.1.1.2.2.2.2.2	0.465087281795511	.	59160001	59360000	#DADAFF	1	0.5
chr1	59360001	59760000	B.2.2.1.1.1.2.2.2.1.1	0.128428927680798	.	59360001	59760000	#0000FF	1	0.125
chr1	59760001	60320000	B.2.2.1.2.2.1.2.2.2	0.0635910224438903	.	59760001	60320000	#0000FF	1	0.125
chr1	60320001	60640000	B.2.2.1.1.2.2.1.1.2.2	0.0985037406483791	.	60320001	60640000	#0000FF	1	0.125
chr1	60640001	61000000	B.2.2.1.2.2.2.2	0.0586034912718204	.	60640001	61000000	#0000FF	1	0.125
chr1	61000001	61280000	B.2.2.1.2.1.1.1	0.084788029925187	.	61000001	61280000	#0000FF	1	0.125
chr1	61280001	61520000	B.2.1.1.1.1.1.1.2.1.1	0.270573566084788	.	61280001	61520000	#4848FF	1	0.25
chr1	61520001	61920000	A.1.2.2.1.2.1.1.1	0.78428927680798	.	61520001	61920000	#FF4848	1	0.875
chr1	61920001	62120000	B.1.2.2.2.2.1.1.2.1.1.1	0.305486284289277	.	61920001	62120000	#9191FF	1	0.375
chr1	62120001	62280000	A.2.2.2.1.2.1.1.2.2.2	0.556109725685786	.	62120001	62280000	#FFDADA	1	0.625
chr1	62280001	62560000	B.2.1.1.2.2.2.1.1	0.211970074812968	.	62280001	62560000	#4848FF	1	0.25
chr1	62560001	62880000	B.2.1.1.1.1.1.1.1.2.1.1	0.275561097256858	.	62560001	62880000	#4848FF	1	0.25
chr1	62880001	63200000	B.1.2.2.2.1.2.1.1	0.319201995012469	.	62880001	63200000	#9191FF	1	0.375
chr1	63200001	63360000	A.2.2.2.1.2.1.1.1.1.1	0.562344139650873	.	63200001	63360000	#FFDADA	1	0.625
chr1	63360001	63800000	B.2.1.1.1.1.1.1.1.2.2.1	0.273067331670823	.	63360001	63800000	#4848FF	1	0.25
chr1	63800001	64080000	A.1.1.2.1.1.2.2.1	0.945137157107232	.	63800001	64080000	#FF0000	1	1
chr1	64080001	64760000	B.2.1.1.1.1.1.1.2.1.2	0.269326683291771	.	64080001	64760000	#4848FF	1	0.25
chr1	64760001	65280000	B.2.2.1.1.1.2.1	0.130922693266833	.	64760001	65280000	#0000FF	1	0.125
chr1	65280001	65440000	A.2.1.2.2.2.1.2.2.2	0.615960099750623	.	65280001	65440000	#FF9191	1	0.75
chr1	65440001	65680000	B.1.2.2.2.2.1.1.2.1.1.2	0.304239401496259	.	65440001	65680000	#9191FF	1	0.375
chr1	65680001	65960000	B.1.2.2.2.2.1.1.2.1.2	0.302992518703242	.	65680001	65960000	#9191FF	1	0.375
chr1	65960001	66400000	B.2.2.1.1.2.2.1.1.2.1.1	0.100997506234414	.	65960001	66400000	#0000FF	1	0.125
chr1	66400001	66720000	B.2.2.1.1.2.1.1.1	0.123441396508728	.	66400001	66720000	#0000FF	1	0.125
chr1	66720001	66920000	A.2.1.1.1.2.1.1.2.2	0.70074812967581	.	66720001	66920000	#FF9191	1	0.75
chr1	66920001	67160000	B.2.1.1.1.1.1.1.2.2.1	0.268079800498753	.	66920001	67160000	#4848FF	1	0.25
chr1	67160001	67400000	B.1.2.2.2.1.1.1	0.322942643391521	.	67160001	67400000	#9191FF	1	0.375
chr1	67400001	67600000	A.1.2.2.1.2.1.2.1.1	0.781795511221945	.	67400001	67600000	#FF4848	1	0.875
chr1	67600001	67800000	B.1.1.1.1.2.2.1.2.2.1	0.476309226932668	.	67600001	67800000	#DADAFF	1	0.5
chr1	67800001	67960000	A.2.1.2.2.2.1.2.1	0.619700748129676	.	67800001	67960000	#FF9191	1	0.75
chr1	67960001	68240000	B.1.1.1.1.2.2.1.2.2.2.2	0.473815461346633	.	67960001	68240000	#DADAFF	1	0.5
chr1	68240001	68520000	B.2.2.1.1.2.2.1.1.2.1.2	0.0997506234413965	.	68240001	68520000	#0000FF	1	0.125
chr1	68520001	69040000	B.2.1.1.2.1.1.2.1	0.229426433915212	.	68520001	69040000	#4848FF	1	0.25
chr1	69040001	69280000	B.2.2.1.1.2.1.2.1.2.2.1.2	0.112219451371571	.	69040001	69280000	#0000FF	1	0.125
chr1	69280001	69480000	B.2.1.1.2.1.2.2.2.2	0.21571072319202	.	69280001	69480000	#4848FF	1	0.25
chr1	69480001	70040000	B.2.2.1.1.2.2.1.1.1.2.2	0.102244389027431	.	69480001	70040000	#0000FF	1	0.125
chr1	70040001	70320000	B.2.2.1.1.2.1.2.1.2.1.1.2	0.115960099750623	.	70040001	70320000	#0000FF	1	0.125
chr1	70320001	70600000	B.2.1.1.2.1.1.2.2.1.1	0.228179551122195	.	70320001	70600000	#4848FF	1	0.25
chr1	70600001	70920000	A.1.1.2.1.2.2.1	0.933915211970075	.	70600001	70920000	#FF0000	1	1
chr1	70920001	71320000	B.2.1.1.2.1.1.2.2.2	0.22568578553616	.	70920001	71320000	#4848FF	1	0.25
chr1	71320001	71600000	B.2.1.1.2.1.1.1.1.2.2	0.236907730673317	.	71320001	71600000	#4848FF	1	0.25
chr1	71600001	71880000	B.2.2.1.1.2.1.2.1.2.2.1.1	0.113466334164589	.	71600001	71880000	#0000FF	1	0.125
chr1	71880001	72280000	B.2.2.1.1.2.1.2.1.2.1.1.1	0.117206982543641	.	71880001	72280000	#0000FF	1	0.125
chr1	72280001	72720000	B.2.2.1.1.2.2.1.1.1.2.1	0.103491271820449	.	72280001	72720000	#0000FF	1	0.125
chr1	72720001	72760000	B.2.2.1.1.2.2.2.1.2.1.1	0.0910224438902743	.	72720001	72760000	#0000FF	1	0.125
chr1	72800001	72920000	B.2.2.1.1.2.2.2.1.2.1.1	0.0910224438902743	.	72800001	72920000	#0000FF	1	0.125
chr1	72920001	73440000	B.2.2.1.2.1.2.1.2.2	0.0773067331670823	.	72920001	73440000	#0000FF	1	0.125
chr1	73440001	73760000	B.2.2.1.1.2.1.2.1.2.2.2	0.110972568578554	.	73440001	73760000	#0000FF	1	0.125
chr1	73800001	74640000	B.2.2.1.2.1.2.1.1.1	0.0822942643391521	.	73800001	74640000	#0000FF	1	0.125
chr1	74640001	74960000	B.2.2.1.1.2.2.2.1.2.1.2	0.0897755610972569	.	74640001	74960000	#0000FF	1	0.125
chr1	74960001	75200000	B.1.2.2.2.2.1.2.2.2.1.2	0.288029925187032	.	74960001	75200000	#9191FF	1	0.375
chr1	75200001	75520000	A.2.1.2.2.2.2.2	0.612219451371571	.	75200001	75520000	#FF9191	1	0.75
chr1	75520001	75680000	B.1.2.2.2.1.1.2.2	0.320448877805486	.	75520001	75680000	#9191FF	1	0.375
chr1	75680001	75960000	B.2.1.1.1.1.1.2.2.2	0.255610972568579	.	75680001	75960000	#4848FF	1	0.25
chr1	75960001	76160000	B.2.1.1.2.1.1.1.1.1.2	0.240648379052369	.	75960001	76160000	#4848FF	1	0.25
chr1	76160001	76320000	A.2.1.2.2.2.1.2.2.1.2	0.617206982543641	.	76160001	76320000	#FF9191	1	0.75
chr1	76320001	76840000	B.2.1.1.2.1.1.2.2.1.2	0.226932668329177	.	76320001	76840000	#4848FF	1	0.25
chr1	76840001	77280000	B.2.2.1.2.1.2.2.1	0.0760598503740648	.	76840001	77280000	#0000FF	1	0.125
chr1	77280001	77360000	B.2.2.1.1.2.1.2.1.1	0.118453865336658	.	77280001	77360000	#0000FF	1	0.125
chr1	77360001	77600000	B.2.1.1.2.1.1.1.1.1.1	0.241895261845387	.	77360001	77600000	#4848FF	1	0.25
chr1	77600001	77800000	A.2.2.2.1.2.1.1.1.1.2	0.561097256857855	.	77600001	77800000	#FFDADA	1	0.625
chr1	77800001	78000000	B.1.1.1.2.2.1	0.450124688279302	.	77800001	78000000	#DADAFF	1	0.5
chr1	78000001	78240000	A.1.1.1.2.1.2.1.2	0.977556109725686	.	78000001	78240000	#FF0000	1	1
chr1	78240001	78440000	A.1.1.1.2.1.2.1.1	0.978802992518703	.	78240001	78440000	#FF0000	1	1
chr1	78440001	78600000	A.2.1.2.2.2.2.1.2	0.613466334164589	.	78440001	78600000	#FF9191	1	0.75
chr1	78600001	78880000	B.2.2.1.1.2.1.1.2.2.2	0.119700748129676	.	78600001	78880000	#0000FF	1	0.125
chr1	78880001	79160000	B.2.1.1.2.1.2.2.2.1	0.216957605985037	.	78880001	79160000	#4848FF	1	0.25
chr1	79160001	79560000	B.2.2.1.1.2.2.2.1.2.2	0.0885286783042394	.	79160001	79560000	#0000FF	1	0.125
chr1	79560001	79880000	B.2.2.1.2.1.2.2.2.1	0.0748129675810474	.	79560001	79880000	#0000FF	1	0.125
chr1	79880001	80080000	B.2.1.1.1.1.1.2.1.1.2	0.263092269326683	.	79880001	80080000	#4848FF	1	0.25
chr1	80080001	80320000	A.2.2.2.1.2.1.2.2.2.1	0.551122194513716	.	80080001	80320000	#FFDADA	1	0.625
chr1	80320001	80520000	B.1.2.2.2.2.1.2.2.2.1.1	0.28927680798005	.	80320001	80520000	#9191FF	1	0.375
chr1	80520001	80840000	B.2.2.1.1.2.1.2.2.1.1.2	0.108478802992519	.	80520001	80840000	#0000FF	1	0.125
chr1	80880001	80920000	B.2.2.1.1.2.1.2.2.1.1.2	0.108478802992519	.	80880001	80920000	#0000FF	1	0.125
chr1	80920001	81240000	B.2.1.1.2.1.2.2.1.2.2	0.218204488778055	.	80920001	81240000	#4848FF	1	0.25
chr1	81240001	81400000	B.2.2.1.2.1.2.1.2.1	0.0785536159600998	.	81240001	81400000	#0000FF	1	0.125
chr1	81440001	81640000	B.2.2.1.2.1.2.1.2.1	0.0785536159600998	.	81440001	81640000	#0000FF	1	0.125
chr1	81640001	82200000	B.2.1.1.2.1.2.2.1.2.1	0.219451371571072	.	81640001	82200000	#4848FF	1	0.25
chr1	82200001	82720000	B.1.2.2.2.2.1.1.1.1	0.312967581047382	.	82200001	82720000	#9191FF	1	0.375
chr1	82720001	83280000	A.2.2.2.1.2.1.2.1	0.554862842892768	.	82720001	83280000	#FFDADA	1	0.625
chr1	83280001	83600000	B.2.1.1.2.1.2.1.1	0.224438902743142	.	83280001	83600000	#4848FF	1	0.25
chr1	83920001	84360000	B.2.2.1.2.1.2.1.1.2.2	0.0798004987531172	.	83920001	84360000	#0000FF	1	0.125
chr1	84360001	84600000	B.1.2.2.2.2.1.1.1.2.2.1	0.309226932668329	.	84360001	84600000	#9191FF	1	0.375
chr1	84600001	84760000	A.2.1.1.1.2.1.1.1.1.2.2	0.70573566084788	.	84600001	84760000	#FF9191	1	0.75
chr1	84760001	85240000	A.2.1.1.1.2.2.1.2.2.1	0.694513715710723	.	84760001	85240000	#FF9191	1	0.75
chr1	85240001	85360000	B.1.2.2.2.2.1.2.2.1.1.1	0.29426433915212	.	85240001	85360000	#9191FF	1	0.375
chr1	85360001	85520000	A.2.1.2.2.2.1.2.2.1.1	0.618453865336658	.	85360001	85520000	#FF9191	1	0.75
chr1	85520001	85760000	A.2.2.2.1.2.1.1.2.2.1	0.557356608478803	.	85520001	85760000	#FFDADA	1	0.625
chr1	85760001	85960000	B.2.1.1.2.1.1.1.2.2.1.2.1	0.233167082294264	.	85760001	85960000	#4848FF	1	0.25
chr1	85960001	86040000	B.1.2.2.2.2.1.2.1.2.1	0.298004987531172	.	85960001	86040000	#9191FF	1	0.375
chr1	86040001	86200000	B.1.1.1.1.2.2.1.2.1.1	0.478802992518703	.	86040001	86200000	#DADAFF	1	0.5
chr1	86200001	86320000	B.2.1.1.2.1.1.1.2.2.1.2.2	0.231920199501247	.	86200001	86320000	#4848FF	1	0.25
chr1	86320001	86520000	B.1.2.2.2.2.1.1.1.2.2.2.2	0.306733167082294	.	86320001	86520000	#9191FF	1	0.375
chr1	86520001	86800000	B.2.2.1.1.2.1.2.1.2.1.2	0.114713216957606	.	86520001	86800000	#0000FF	1	0.125
chr1	86800001	87160000	B.1.2.2.2.2.1.1.1.2.1.1	0.311720698254364	.	86800001	87160000	#9191FF	1	0.375
chr1	87160001	87560000	A.1.1.2.1.1.2.2.2	0.943890274314214	.	87160001	87560000	#FF0000	1	1
chr1	87560001	87760000	B.1.1.1.1.2.2.1.2.2.2.1	0.475062344139651	.	87560001	87760000	#DADAFF	1	0.5
chr1	87760001	87920000	A.2.1.1.1.2.1.1.1.1.2.1	0.706982543640898	.	87760001	87920000	#FF9191	1	0.75
chr1	87920001	88160000	A.2.1.1.1.2.1.1.2.1.1	0.703241895261845	.	87920001	88160000	#FF9191	1	0.75
chr1	88160001	88440000	A.1.1.2.2.2.1.2.2	0.905236907730673	.	88160001	88440000	#FF0000	1	1
chr1	88440001	88720000	B.1.2.2.2.2.1.1.1.2.2.2.1	0.307980049875312	.	88440001	88720000	#9191FF	1	0.375
chr1	88720001	89120000	B.2.1.1.2.1.1.1.2.2.2	0.230673316708229	.	88720001	89120000	#4848FF	1	0.25
chr1	89120001	89400000	A.1.2.1.1.2.1.1.1.2.1	0.859102244389027	.	89120001	89400000	#FF4848	1	0.875
chr1	89400001	89520000	A.2.2.2.2.2.1.1.2	0.518703241895262	.	89400001	89520000	#FFDADA	1	0.625
chr1	89520001	89920000	B.2.2.1.1.2.1.1.2.2.1	0.120947630922693	.	89520001	89920000	#0000FF	1	0.125
chr1	89920001	90280000	A.2.1.1.1.2.2.2.2	0.690773067331671	.	89920001	90280000	#FF9191	1	0.75
chr1	90280001	90480000	A.1.2.1.1.2.1.2.2.1.1	0.854114713216958	.	90280001	90480000	#FF4848	1	0.875
chr1	90480001	91000000	B.2.2.1.1.2.1.1.2.1	0.122194513715711	.	90480001	91000000	#0000FF	1	0.125
chr1	91000001	91320000	B.2.1.1.1.1.1.2.1.1.1.2	0.264339152119701	.	91000001	91320000	#4848FF	1	0.25
chr1	91320001	91520000	A.2.1.1.1.2.2.2.1	0.692019950124688	.	91320001	91520000	#FF9191	1	0.75
chr1	91520001	91840000	B.2.1.1.1.1.1.1.1.1	0.276807980049875	.	91520001	91840000	#4848FF	1	0.25
chr1	91840001	92360000	B.1.2.2.2.2.1.2.2.1.2.2	0.290523690773067	.	91840001	92360000	#9191FF	1	0.375
chr1	92360001	92520000	B.1.2.2.2.2.1.1.2.2	0.301745635910224	.	92360001	92520000	#9191FF	1	0.375
chr1	92520001	92720000	B.1.2.2.2.2.1.1.1.2.1.2	0.310473815461347	.	92520001	92720000	#9191FF	1	0.375
chr1	92720001	93120000	A.2.1.1.1.2.1.1.1.1.1	0.708229426433915	.	92720001	93120000	#FF9191	1	0.75
chr1	93120001	93280000	A.1.2.1.1.2.1.2.2.2.1	0.851620947630923	.	93120001	93280000	#FF4848	1	0.875
chr1	93280001	93560000	A.1.1.2.1.1.2.1.2	0.946384039900249	.	93280001	93560000	#FF0000	1	1
chr1	93560001	93680000	A.1.2.2.2.1.1.1.1	0.770573566084788	.	93560001	93680000	#FF4848	1	0.875
chr1	93720001	93760000	A.1.2.2.2.1.1.1.1	0.770573566084788	.	93720001	93760000	#FF4848	1	0.875
chr1	93760001	94080000	A.2.1.1.1.2.1.1.2.1.2	0.701995012468828	.	93760001	94080000	#FF9191	1	0.75
chr1	94080001	94360000	A.1.1.2.2.2.1.2.1	0.906483790523691	.	94080001	94360000	#FF0000	1	1
chr1	94360001	94840000	B.2.1.1.1.1.1.1.1.2.2.2	0.271820448877805	.	94360001	94840000	#4848FF	1	0.25
chr1	94840001	95000000	A.2.2.2.1.2.1.2.2.2.2	0.549875311720698	.	94840001	95000000	#FFDADA	1	0.625
chr1	95000001	95320000	B.1.2.2.2.2.1.2.2.1.2.1	0.291770573566085	.	95000001	95320000	#9191FF	1	0.375
chr1	95320001	95560000	A.2.1.1.1.2.2.1.2.2.2	0.693266832917706	.	95320001	95560000	#FF9191	1	0.75
chr1	95560001	95760000	B.1.2.2.2.2.1.2.2.1.1.2	0.293017456359102	.	95560001	95760000	#9191FF	1	0.375
chr1	95760001	95920000	B.2.1.1.2.1.2.1.2	0.223192019950125	.	95760001	95920000	#4848FF	1	0.25
chr1	95920001	96360000	B.2.2.1.2.1.2.2.2.2	0.0735660847880299	.	95920001	96360000	#0000FF	1	0.125
chr1	96360001	97160000	B.2.2.1.2.1.1.2	0.0835411471321696	.	96360001	97160000	#0000FF	1	0.125
chr1	97160001	97320000	A.2.2.2.1.2.1.1.1.2	0.559850374064838	.	97160001	97320000	#FFDADA	1	0.625
chr1	97320001	97680000	B.2.1.1.2.1.2.2.1.1.2	0.22069825436409	.	97320001	97680000	#4848FF	1	0.25
chr1	97680001	97880000	B.2.2.1.1.2.1.2.2.1.1.1	0.109725685785536	.	97680001	97880000	#0000FF	1	0.125
chr1	97880001	98280000	B.2.1.1.2.1.1.1.1.2.1.2	0.238154613466334	.	97880001	98280000	#4848FF	1	0.25
chr1	98280001	98440000	A.2.2.2.1.2.1.2.2.1.2	0.552369077306733	.	98280001	98440000	#FFDADA	1	0.625
chr1	98440001	98640000	B.1.2.2.2.2.1.2.1.2.2.2	0.295511221945137	.	98440001	98640000	#9191FF	1	0.375
chr1	98640001	99120000	B.2.2.1.1.2.2.2.2.1	0.0872817955112219	.	98640001	99120000	#0000FF	1	0.125
chr1	99120001	99400000	B.2.1.1.2.1.2.2.1.1.1	0.221945137157107	.	99120001	99400000	#4848FF	1	0.25
chr1	99400001	99600000	B.2.2.1.1.2.2.2.1.1.1.1	0.0947630922693267	.	99400001	99600000	#0000FF	1	0.125
chr1	99600001	99880000	B.2.1.1.2.1.1.1.2.2.1.1	0.234413965087282	.	99600001	99880000	#4848FF	1	0.25
chr1	99880001	100200000	B.2.1.1.2.1.1.1.1.2.1.1	0.239401496259352	.	99880001	100200000	#4848FF	1	0.25
chr1	100200001	100480000	A.1.2.1.1.2.1.1.1.2.2	0.85785536159601	.	100200001	100480000	#FF4848	1	0.875
chr1	100480001	100840000	A.1.2.1.1.2.1.1.1.1.2.1	0.861596009975062	.	100480001	100840000	#FF4848	1	0.875
chr1	100840001	100960000	B.1.1.1.1.2.2.2.1.2.2	0.467581047381546	.	100840001	100960000	#DADAFF	1	0.5
chr1	100960001	101360000	B.2.1.1.1.1.1.2.1.1.1.1	0.265586034912718	.	100960001	101360000	#4848FF	1	0.25
chr1	101360001	101560000	A.2.1.1.1.2.1.1.1.2	0.704488778054863	.	101360001	101560000	#FF9191	1	0.75
chr1	101560001	101800000	B.1.1.1.1.2.2.2.1.2.1	0.468827930174564	.	101560001	101800000	#DADAFF	1	0.5
chr1	101800001	101920000	B.1.2.2.2.2.1.2.1.2.2.1	0.296758104738155	.	101800001	101920000	#9191FF	1	0.375
chr1	101920001	102600000	B.2.2.1.2.1.2.1.1.2.1	0.0810473815461347	.	101920001	102600000	#0000FF	1	0.125
chr1	102600001	103040000	B.2.2.1.1.2.1.2.2.1.2	0.107231920199501	.	102600001	103040000	#0000FF	1	0.125
chr1	103040001	103360000	B.2.2.1.1.2.2.2.2.2	0.0860349127182045	.	103040001	103360000	#0000FF	1	0.125
chr1	103400001	103440000	B.2.2.1.1.2.2.2.2.2	0.0860349127182045	.	103400001	103440000	#0000FF	1	0.125
chr1	103440001	103560000	B.1.2.2.2.2.1.2.1.1.1	0.300498753117207	.	103440001	103560000	#9191FF	1	0.375
chr1	103560001	103760000	B.2.1.1.1.1.1.2.2.1.1	0.258104738154613	.	103560001	103760000	#4848FF	1	0.25
chr1	104000001	104160000	B.2.1.1.1.1.1.2.2.1.1	0.258104738154613	.	104000001	104160000	#4848FF	1	0.25
chr1	104360001	104400000	B.2.2.1.1.2.2.2.1.1.1.2	0.0935162094763092	.	104360001	104400000	#0000FF	1	0.125
chr1	104440001	104920000	B.2.2.1.1.2.2.2.1.1.1.2	0.0935162094763092	.	104440001	104920000	#0000FF	1	0.125
chr1	104920001	104960000	B.2.2.1.1.2.1.2.2.2	0.105985037406484	.	104920001	104960000	#0000FF	1	0.125
chr1	105000001	105120000	B.2.2.1.1.2.1.2.2.2	0.105985037406484	.	105000001	105120000	#0000FF	1	0.125
chr1	105120001	105360000	B.1.2.2.2.2.1.2.2.2.2.1	0.286783042394015	.	105120001	105360000	#9191FF	1	0.375
chr1	105360001	105560000	B.1.1.1.2.1.2.1	0.456359102244389	.	105360001	105560000	#DADAFF	1	0.5
chr1	105560001	105960000	B.1.2.2.2.2.1.2.2.2.2.2	0.285536159600997	.	105560001	105960000	#9191FF	1	0.375
chr1	105960001	106240000	B.2.1.1.1.1.1.2.2.1.2	0.256857855361596	.	105960001	106240000	#4848FF	1	0.25
chr1	106280001	106360000	B.2.1.1.1.1.1.2.2.1.2	0.256857855361596	.	106280001	106360000	#4848FF	1	0.25
chr1	106360001	106640000	B.1.2.2.2.2.1.2.1.1.2	0.29925187032419	.	106360001	106640000	#9191FF	1	0.375
chr1	106640001	107160000	B.2.2.1.1.2.2.1.1.1.1	0.104738154613466	.	106640001	107160000	#0000FF	1	0.125
chr1	107160001	107360000	B.2.2.1.1.2.2.2.1.1.2	0.0922693266832918	.	107160001	107360000	#0000FF	1	0.125
chr1	107360001	107800000	B.2.1.1.1.1.1.2.1.2.1	0.261845386533666	.	107360001	107800000	#4848FF	1	0.25
chr1	107800001	108000000	A.1.2.2.1.2.1.2.2	0.77930174563591	.	107800001	108000000	#FF4848	1	0.875
chr1	108000001	108320000	B.1.2.2.2.1.2.1.2	0.317955112219451	.	108000001	108320000	#9191FF	1	0.375
chr1	108320001	108520000	A.1.2.1.1.2.1.2.2.2.2	0.850374064837905	.	108320001	108520000	#FF4848	1	0.875
chr1	108520001	108760000	B.1.1.1.1.2.2.1.2.1.2	0.477556109725686	.	108520001	108760000	#DADAFF	1	0.5
chr1	108760001	108800000	B.1.2.2.2.1.1.2.1	0.321695760598504	.	108760001	108800000	#9191FF	1	0.375
chr1	108840001	108920000	B.1.2.2.2.1.1.2.1	0.321695760598504	.	108840001	108920000	#9191FF	1	0.375
chr1	109000001	109200000	A.2.2.2.1.2.1.2.2.1.1	0.553615960099751	.	109000001	109200000	#FFDADA	1	0.625
chr1	109200001	109480000	A.1.2.1.1.2.1.1.1.1.2.2	0.860349127182045	.	109200001	109480000	#FF4848	1	0.875
chr1	109480001	109720000	A.1.1.1.2.1.2.2.1	0.976309226932668	.	109480001	109720000	#FF0000	1	1
chr1	109720001	110160000	A.1.1.1.2.1.2.2.2.2	0.973815461346633	.	109720001	110160000	#FF0000	1	1
chr1	110160001	110600000	A.2.1.2.1.1.1.1.1	0.660847880299252	.	110160001	110600000	#FF9191	1	0.75
chr1	110600001	110800000	A.2.1.1.1.2.2.1.1.2	0.697007481296758	.	110600001	110800000	#FF9191	1	0.75
chr1	110800001	111000000	A.1.2.1.1.2.2.1.1.1	0.849127182044888	.	110800001	111000000	#FF4848	1	0.875
chr1	111000001	111320000	B.1.1.1.1.2.2.1.1.2.2	0.480049875311721	.	111000001	111320000	#DADAFF	1	0.5
chr1	111320001	111520000	A.1.2.2.2.1.1.1.2.2	0.766832917705736	.	111320001	111520000	#FF4848	1	0.875
chr1	111520001	111640000	B.1.1.1.1.2.2.1.1.1	0.482543640897756	.	111520001	111640000	#DADAFF	1	0.5
chr1	111640001	111800000	A.1.2.1.1.2.1.2.1	0.855361596009975	.	111640001	111800000	#FF4848	1	0.875
chr1	111800001	112000000	B.1.1.1.1.2.2.1.1.2.1	0.481296758104738	.	111800001	112000000	#DADAFF	1	0.5
chr1	112000001	112320000	A.1.1.1.2.1.2.2.2.1	0.975062344139651	.	112000001	112320000	#FF0000	1	1
chr1	112320001	112880000	B.2.2.1.2.2.1.1.2	0.0698254364089776	.	112320001	112880000	#0000FF	1	0.125
chr1	112880001	113120000	B.1.1.1.1.2.2.2.1.1.1.1	0.472568578553616	.	112880001	113120000	#DADAFF	1	0.5
chr1	113120001	113280000	A.1.2.2.2.1.1.1.2.1.1	0.769326683291771	.	113120001	113280000	#FF4848	1	0.875
chr1	113280001	113400000	B.1.1.1.1.2.2.2.1.1.1.2	0.471321695760599	.	113280001	113400000	#DADAFF	1	0.5
chr1	113400001	113600000	A.1.2.2.2.1.1.1.2.1.2	0.768079800498753	.	113400001	113600000	#FF4848	1	0.875
chr1	113600001	114000000	B.1.2.2.2.1.2.2.1.2	0.315461346633416	.	113600001	114000000	#9191FF	1	0.375
chr1	114000001	114240000	B.2.1.1.1.1.1.2.1.2.2.1	0.260598503740648	.	114000001	114240000	#4848FF	1	0.25
chr1	114240001	114520000	A.1.2.1.1.2.1.1.1.1.1	0.86284289276808	.	114240001	114520000	#FF4848	1	0.875
chr1	114520001	114920000	B.1.2.2.2.2.2.1.1	0.28428927680798	.	114520001	114920000	#9191FF	1	0.375
chr1	114920001	115080000	A.1.2.1.1.2.1.2.2.1.2	0.85286783042394	.	114920001	115080000	#FF4848	1	0.875
chr1	115080001	115360000	A.2.1.2.2.2.1.1	0.620947630922693	.	115080001	115360000	#FF9191	1	0.75
chr1	115360001	115680000	B.2.1.1.2.1.1.1.2.1	0.235660847880299	.	115360001	115680000	#4848FF	1	0.25
chr1	115680001	116320000	B.2.2.1.1.1.2.2.1	0.129675810473815	.	115680001	116320000	#0000FF	1	0.125
chr1	116320001	116600000	B.2.2.1.1.2.2.1.2.1	0.0972568578553616	.	116320001	116600000	#0000FF	1	0.125
chr1	116600001	116880000	B.2.1.1.1.1.1.2.1.2.2.2	0.259351620947631	.	116600001	116880000	#4848FF	1	0.25
chr1	116880001	117120000	A.2.1.2.2.2.2.1.1	0.614713216957606	.	116880001	117120000	#FF9191	1	0.75
chr1	117120001	117320000	B.1.2.2.2.2.2.1.2	0.283042394014963	.	117120001	117320000	#9191FF	1	0.375
chr1	117320001	117600000	B.2.1.1.1.1.1.1.2.2.2	0.266832917705736	.	117320001	117600000	#4848FF	1	0.25
chr1	117600001	117880000	B.1.2.2.2.1.2.2.1.1	0.316708229426434	.	117600001	117880000	#9191FF	1	0.375
chr1	117880001	118040000	A.2.1.1.1.2.2.1.1.1	0.698254364089776	.	117880001	118040000	#FF9191	1	0.75
chr1	118040001	118240000	A.2.2.2.1.2.2.2.2	0.541147132169576	.	118040001	118240000	#FFDADA	1	0.625
chr1	118240001	118520000	B.1.1.1.1.2.2.2.1.1.2	0.470074812967581	.	118240001	118520000	#DADAFF	1	0.5
chr1	118520001	119160000	B.2.2.1.2.2.2.1.2	0.0598503740648379	.	118520001	119160000	#0000FF	1	0.125
chr1	119160001	119600000	B.2.2.1.1.2.2.1.2.2	0.0960099750623441	.	119160001	119600000	#0000FF	1	0.125
chr1	119600001	120320000	B.1.2.2.2.2.2.2.2.1	0.27930174563591	.	119600001	120320000	#9191FF	1	0.375
chr1	120320001	120520000	B.1.2.2.2.1.2.2.2	0.314214463840399	.	120320001	120520000	#9191FF	1	0.375
chr1	120520001	120720000	A.2.2.2.1.2.2.2.1	0.542394014962594	.	120520001	120720000	#FFDADA	1	0.625
chr1	120720001	120920000	A.1.2.2.1.2.1.1.2	0.783042394014963	.	120720001	120920000	#FF4848	1	0.875
chr1	121080001	121160000	A.1.2.2.1.2.1.1.2	0.783042394014963	.	121080001	121160000	#FF4848	1	0.875
chr1	121160001	121360000	A.2.2.2.2.2.1.1.1	0.519950124688279	.	121160001	121360000	#FFDADA	1	0.625
chr1	121480001	121520000	A.2.2.2.2.2.1.1.1	0.519950124688279	.	121480001	121520000	#FFDADA	1	0.625
chr1	143120001	143160000	A.1.2.1.1.1.2.1.1.1.2.1	0.872817955112219	.	143120001	143160000	#FF4848	1	0.875
chr1	143720001	143760000	A.1.2.1.1.1.2.1.1.1.2.1	0.872817955112219	.	143720001	143760000	#FF4848	1	0.875
chr1	143880001	144120000	A.1.2.1.1.1.2.1.1.1.2.1	0.872817955112219	.	143880001	144120000	#FF4848	1	0.875
chr1	144160001	144240000	A.1.2.2.2.1.1.2.2	0.764339152119701	.	144160001	144240000	#FF4848	1	0.875
chr1	144320001	144360000	A.1.2.2.2.1.1.2.2	0.764339152119701	.	144320001	144360000	#FF4848	1	0.875
chr1	144480001	144600000	A.1.2.2.2.1.1.2.2	0.764339152119701	.	144480001	144600000	#FF4848	1	0.875
chr1	144600001	144640000	A.2.2.2.1.2.2.1.1.2.2	0.546134663341646	.	144600001	144640000	#FFDADA	1	0.625
chr1	144680001	144720000	A.2.2.2.1.2.2.1.1.2.2	0.546134663341646	.	144680001	144720000	#FFDADA	1	0.625
chr1	144800001	144840000	A.2.2.2.1.2.2.1.1.2.2	0.546134663341646	.	144800001	144840000	#FFDADA	1	0.625
chr1	144840001	145120000	B.1.1.1.1.2.1.2.2.2.1	0.485037406483791	.	144840001	145120000	#DADAFF	1	0.5
chr1	145120001	145280000	A.2.2.2.1.2.2.1.2.2	0.543640897755611	.	145120001	145280000	#FFDADA	1	0.625
chr1	145280001	145400000	A.2.1.1.1.1.2.2	0.709476309226933	.	145280001	145400000	#FF9191	1	0.75
chr1	145400001	145600000	A.1.1.1.1.2.1.2.1	0.988778054862843	.	145400001	145600000	#FF0000	1	1
chr1	145600001	145840000	A.1.2.1.1.2.1.1.2	0.856608478802993	.	145600001	145840000	#FF4848	1	0.875
chr1	145960001	146000000	A.1.2.1.1.2.1.1.2	0.856608478802993	.	145960001	146000000	#FF4848	1	0.875
chr1	146000001	146080000	A.2.2.2.1.2.2.1.1.2.1	0.547381546134663	.	146000001	146080000	#FFDADA	1	0.625
chr1	146120001	146160000	B.1.1.1.1.2.1.1.2.1	0.49002493765586	.	146120001	146160000	#DADAFF	1	0.5
chr1	146200001	146240000	B.1.1.1.1.2.1.1.2.1	0.49002493765586	.	146200001	146240000	#DADAFF	1	0.5
chr1	146320001	146360000	B.1.1.1.1.2.1.1.2.1	0.49002493765586	.	146320001	146360000	#DADAFF	1	0.5
chr1	146360001	146480000	A.2.1.2.1.2.2.2	0.63715710723192	.	146360001	146480000	#FF9191	1	0.75
chr1	146480001	146760000	B.1.1.1.1.2.1.1.1.1	0.492518703241895	.	146480001	146760000	#DADAFF	1	0.5
chr1	146760001	146960000	B.2.1.1.1.2.2.1	0.245635910224439	.	146760001	146960000	#4848FF	1	0.25
chr1	146960001	147160000	B.1.1.1.1.2.1.2.2.2.2	0.483790523690773	.	146960001	147160000	#DADAFF	1	0.5
chr1	147160001	147400000	B.1.2.2.2.2.2.2.1.1	0.281795511221945	.	147160001	147400000	#9191FF	1	0.375
chr1	147400001	147600000	A.2.2.2.1.1.1.2.1.1	0.571072319201995	.	147400001	147600000	#FFDADA	1	0.625
chr1	147680001	147840000	B.1.1.1.1.2.1.1.2.2	0.488778054862843	.	147680001	147840000	#DADAFF	1	0.5
chr1	147840001	147920000	A.2.1.2.1.1.1.2.1.1	0.658354114713217	.	147840001	147920000	#FF9191	1	0.75
chr1	147960001	148040000	A.2.1.2.1.1.1.2.1.1	0.658354114713217	.	147960001	148040000	#FF9191	1	0.75
chr1	148160001	148280000	A.2.1.2.1.1.1.2.1.1	0.658354114713217	.	148160001	148280000	#FF9191	1	0.75
chr1	148280001	148360000	A.2.1.2.1.1.1.2.1.2	0.657107231920199	.	148280001	148360000	#FF9191	1	0.75
chr1	148520001	148600000	A.2.1.2.1.1.1.2.1.2	0.657107231920199	.	148520001	148600000	#FF9191	1	0.75
chr1	148600001	148680000	B.1.1.1.1.2.1.2.1	0.487531172069825	.	148600001	148680000	#DADAFF	1	0.5
chr1	148720001	148800000	B.1.1.1.1.2.1.2.1	0.487531172069825	.	148720001	148800000	#DADAFF	1	0.5
chr1	148840001	148880000	B.1.1.1.1.2.1.2.1	0.487531172069825	.	148840001	148880000	#DADAFF	1	0.5
chr1	148880001	148960000	B.1.2.2.2.2.2.2.2.2	0.278054862842893	.	148880001	148960000	#9191FF	1	0.375
chr1	149000001	149040000	B.1.2.2.2.2.2.2.2.2	0.278054862842893	.	149000001	149040000	#9191FF	1	0.375
chr1	149200001	149440000	B.1.1.1.1.2.1.2.2.1	0.486284289276808	.	149200001	149440000	#DADAFF	1	0.5
chr1	149560001	149800000	A.2.2.2.1.2.2.1.1.1	0.548628428927681	.	149560001	149800000	#FFDADA	1	0.625
chr1	149800001	150200000	A.1.1.2.1.1.1.2.2.1	0.951371571072319	.	149800001	150200000	#FF0000	1	1
chr1	150200001	150400000	A.1.1.2.1.1.1.1.1.2.2	0.958852867830424	.	150200001	150400000	#FF0000	1	1
chr1	150400001	151000000	A.1.1.1.1.1.1.1	1	.	150400001	151000000	#FF0000	1	1
chr1	151000001	151200000	A.1.1.2.1.1.1.1.1.1.2	0.961346633416459	.	151000001	151200000	#FF0000	1	1
chr1	151200001	151440000	A.1.1.1.2.2.2.1.2.1	0.967581047381546	.	151200001	151440000	#FF0000	1	1
chr1	151440001	151840000	A.1.1.2.1.1.1.2.2.2.1	0.950124688279302	.	151440001	151840000	#FF0000	1	1
chr1	151840001	152000000	A.1.2.1.1.1.2.2.2.1	0.865336658354115	.	151840001	152000000	#FF4848	1	0.875
chr1	152000001	152480000	B.2.1.1.2.2.1.1	0.214463840399002	.	152000001	152480000	#4848FF	1	0.25
chr1	152480001	152680000	B.2.1.1.2.2.1.2	0.213216957605985	.	152480001	152680000	#4848FF	1	0.25
chr1	152680001	153000000	B.2.2.2.1.1.1.2.1.2.2	0.0473815461346633	.	152680001	153000000	#0000FF	1	0.125
chr1	153000001	153280000	B.2.2.2.2.1.1.1	0.0162094763092269	.	153000001	153280000	#0000FF	1	0.125
chr1	153280001	153480000	B.1.2.2.2.2.2.2.1.2	0.280548628428928	.	153280001	153480000	#9191FF	1	0.375
chr1	153480001	153760000	A.1.1.2.1.2.2.2.1.2	0.928927680798005	.	153480001	153760000	#FF0000	1	1
chr1	153760001	153960000	A.1.1.2.1.1.1.1.1.2.1	0.960099750623441	.	153760001	153960000	#FF0000	1	1
chr1	153960001	154120000	A.2.2.2.1.1.1.2.1.2.1	0.569825436408978	.	153960001	154120000	#FFDADA	1	0.625
chr1	154120001	154440000	A.1.2.2.2.1.1.2.1	0.765586034912718	.	154120001	154440000	#FF4848	1	0.875
chr1	154440001	154520000	A.2.1.2.1.1.1.2.2	0.655860349127182	.	154440001	154520000	#FF9191	1	0.75
chr1	154520001	154720000	A.1.2.1.1.1.2.2.2.2	0.864089775561097	.	154520001	154720000	#FF4848	1	0.875
chr1	154720001	154920000	A.1.2.1.1.1.2.1.2.1	0.869077306733167	.	154720001	154920000	#FF4848	1	0.875
chr1	154920001	155160000	A.1.1.1.1.2.1.2.2	0.987531172069825	.	154920001	155160000	#FF0000	1	1
chr1	155160001	155320000	A.1.1.2.2.2.2.2	0.895261845386534	.	155160001	155320000	#FF0000	1	1
chr1	155320001	155560000	A.1.1.2.1.1.1.1.2.2	0.955112219451372	.	155320001	155560000	#FF0000	1	1
chr1	155560001	155840000	A.1.1.2.1.1.1.1.2.1.1	0.957605985037406	.	155560001	155840000	#FF0000	1	1
chr1	155840001	156080000	A.1.1.2.2.1.2.2.2	0.911471321695761	.	155840001	156080000	#FF0000	1	1
chr1	156080001	156320000	A.1.1.2.1.1.1.1.2.1.2	0.956359102244389	.	156080001	156320000	#FF0000	1	1
chr1	156320001	156600000	A.1.1.1.2.2.2.1.2.2	0.966334164588529	.	156320001	156600000	#FF0000	1	1
chr1	156600001	156840000	A.1.1.2.1.1.1.1.1.1.1	0.962593516209476	.	156600001	156840000	#FF0000	1	1
chr1	156840001	157160000	B.1.1.1.1.2.1.1.1.2	0.491271820448878	.	156840001	157160000	#DADAFF	1	0.5
chr1	157160001	157480000	B.1.1.1.2.2.2.2.1.2	0.44139650872818	.	157160001	157480000	#DADAFF	1	0.5
chr1	157480001	157840000	A.1.1.1.1.2.1.1.1.1	0.992518703241895	.	157480001	157840000	#FF0000	1	1
chr1	157840001	158160000	A.2.2.2.2.2.1.2.1	0.517456359102244	.	157840001	158160000	#FFDADA	1	0.625
chr1	158160001	158360000	A.2.1.2.2.1.2.2.2	0.622194513715711	.	158160001	158360000	#FF9191	1	0.75
chr1	158360001	158480000	B.1.1.1.1.1.2.1.1	0.50498753117207	.	158360001	158480000	#DADAFF	1	0.5
chr1	158480001	158960000	B.2.1.2.2.2.2.2.2.1	0.13715710723192	.	158480001	158960000	#4848FF	1	0.25
chr1	158960001	159080000	A.1.2.2.1.2.2.2.2	0.771820448877805	.	158960001	159080000	#FF4848	1	0.875
chr1	159080001	159480000	B.2.2.2.2.1.1.2.2	0.0112219451371571	.	159080001	159480000	#0000FF	1	0.125
chr1	159480001	159720000	B.2.2.2.1.1.1.1.2.2.2	0.0511221945137157	.	159480001	159720000	#0000FF	1	0.125
chr1	159720001	159800000	B.1.2.1.1.2.2.2	0.382793017456359	.	159720001	159800000	#9191FF	1	0.375
chr1	159800001	160040000	A.2.2.2.1.2.2.1.2.1	0.544887780548628	.	159800001	160040000	#FFDADA	1	0.625
chr1	160040001	160160000	A.1.2.2.1.2.2.1.2	0.776807980049875	.	160040001	160160000	#FF4848	1	0.875
chr1	160160001	160360000	A.1.1.2.1.1.1.2.2.2.2	0.948877805486284	.	160160001	160360000	#FF0000	1	1
chr1	160360001	160640000	A.1.1.1.1.2.1.1.2	0.99002493765586	.	160360001	160640000	#FF0000	1	1
chr1	160640001	160800000	A.1.2.1.1.1.2.1.1.1.1	0.874064837905237	.	160640001	160800000	#FF4848	1	0.875
chr1	160800001	160960000	A.2.1.1.1.1.2.1	0.71072319201995	.	160800001	160960000	#FF9191	1	0.75
chr1	160960001	161160000	A.1.1.1.1.2.1.1.1.2	0.991271820448878	.	160960001	161160000	#FF0000	1	1
chr1	161160001	161400000	A.1.1.1.2.2.2.1.1	0.968827930174564	.	161160001	161400000	#FF0000	1	1
chr1	161400001	161720000	A.1.2.1.1.1.2.1.1.1.2.2	0.871571072319202	.	161400001	161720000	#FF4848	1	0.875
chr1	161720001	161920000	A.2.1.1.1.2.1.2	0.699501246882793	.	161720001	161920000	#FF9191	1	0.75
chr1	161920001	162040000	B.1.1.1.2.2.2.2.1.1	0.442643391521197	.	161920001	162040000	#DADAFF	1	0.5
chr1	162040001	162440000	B.2.1.2.2.2.2.2.1.1.1	0.140897755610973	.	162040001	162440000	#4848FF	1	0.25
chr1	162440001	162600000	A.2.1.2.2.1.2.2.1	0.623441396508728	.	162440001	162600000	#FF9191	1	0.75
chr1	162600001	162840000	B.1.2.1.1.2.1.1.1.2	0.390274314214464	.	162600001	162840000	#9191FF	1	0.375
chr1	162840001	163320000	B.2.1.1.1.2.2.2.2	0.243142144638404	.	162840001	163320000	#4848FF	1	0.25
chr1	163320001	163520000	B.2.1.1.1.2.1.2	0.246882793017456	.	163320001	163520000	#4848FF	1	0.25
chr1	163520001	163680000	A.2.2.2.1.1.1.1.1.2.1	0.576059850374065	.	163520001	163680000	#FFDADA	1	0.625
chr1	163680001	164320000	B.2.2.2.2.2.1.1.1	0.00623441396508728	.	163680001	164320000	#0000FF	1	0.125
chr1	164320001	164840000	B.2.2.2.2.1.1.2.1.2	0.0124688279301746	.	164320001	164840000	#0000FF	1	0.125
chr1	164840001	165080000	B.2.2.2.2.1.1.2.1.1.1	0.0149625935162095	.	164840001	165080000	#0000FF	1	0.125
chr1	165080001	165280000	B.2.2.2.1.1.2.2.1.2	0.0386533665835411	.	165080001	165280000	#0000FF	1	0.125
chr1	165280001	165560000	B.2.1.2.2.2.2.2.2.2	0.135910224438903	.	165280001	165560000	#4848FF	1	0.25
chr1	165560001	165720000	A.2.1.1.2.2.1.1.2.2	0.673316708229426	.	165560001	165720000	#FF9191	1	0.75
chr1	165720001	165880000	A.1.2.1.1.1.2.1.1.2	0.870324189526185	.	165720001	165880000	#FF4848	1	0.875
chr1	165880001	166120000	B.2.2.2.1.1.1.1.2.2.1	0.0523690773067332	.	165880001	166120000	#0000FF	1	0.125
chr1	166120001	166480000	B.2.2.2.2.1.1.2.1.1.2	0.013715710723192	.	166120001	166480000	#0000FF	1	0.125
chr1	166480001	166800000	B.2.2.2.1.1.2.2.2.2	0.0361596009975062	.	166480001	166800000	#0000FF	1	0.125
chr1	166800001	167200000	A.2.2.2.2.1.2.1.2.1	0.526184538653367	.	166800001	167200000	#FFDADA	1	0.625
chr1	167200001	167520000	A.1.1.2.1.1.1.2.1.2	0.952618453865337	.	167200001	167520000	#FF0000	1	1
chr1	167520001	167720000	A.1.2.1.1.1.2.2.1	0.866583541147132	.	167520001	167720000	#FF4848	1	0.875
chr1	167720001	167880000	A.2.1.1.2.2.1.1.2.1	0.674563591022444	.	167720001	167880000	#FF9191	1	0.75
chr1	167880001	168040000	A.1.1.2.1.2.2.2.1.1.1.1	0.932668329177057	.	167880001	168040000	#FF0000	1	1
chr1	168040001	168240000	A.2.1.1.2.2.1.1.1	0.675810473815461	.	168040001	168240000	#FF9191	1	0.75
chr1	168240001	168680000	B.2.1.2.2.2.2.1.1	0.143391521197007	.	168240001	168680000	#4848FF	1	0.25
chr1	168680001	169040000	B.2.2.2.1.1.1.1.2.1.1	0.0561097256857855	.	168680001	169040000	#0000FF	1	0.125
chr1	169040001	169360000	A.1.2.2.1.2.2.2.1.2	0.773067331670823	.	169040001	169360000	#FF4848	1	0.875
chr1	169360001	169560000	B.1.1.1.2.2.2.2.2	0.440149625935162	.	169360001	169560000	#DADAFF	1	0.5
chr1	169560001	169880000	A.2.2.2.1.1.1.1.1.2.2	0.574812967581047	.	169560001	169880000	#FFDADA	1	0.625
chr1	169880001	170080000	B.1.2.1.1.2.2.1	0.384039900249377	.	169880001	170080000	#9191FF	1	0.375
chr1	170080001	170400000	B.2.2.2.1.1.2.2.2.1	0.0374064837905237	.	170080001	170400000	#0000FF	1	0.125
chr1	170400001	170720000	B.2.1.2.2.2.2.1.2	0.14214463840399	.	170400001	170720000	#4848FF	1	0.25
chr1	170720001	170960000	B.2.2.2.1.1.2.1.2.2	0.0411471321695761	.	170720001	170960000	#0000FF	1	0.125
chr1	170960001	171040000	B.2.2.2.1.1.1.1.1	0.057356608478803	.	170960001	171040000	#0000FF	1	0.125
chr1	171040001	171440000	B.2.1.1.1.2.2.2.1	0.244389027431421	.	171040001	171440000	#4848FF	1	0.25
chr1	171440001	171560000	A.2.1.1.2.1.2.2	0.677057356608479	.	171440001	171560000	#FF9191	1	0.75
chr1	171560001	171800000	B.1.1.1.1.1.2.1.2.1.1	0.503740648379052	.	171560001	171800000	#DADAFF	1	0.5
chr1	171800001	171960000	B.2.2.2.1.1.2.2.1.1	0.0399002493765586	.	171800001	171960000	#0000FF	1	0.125
chr1	171960001	172320000	B.2.2.2.1.1.1.1.2.1.2.1	0.0548628428927681	.	171960001	172320000	#0000FF	1	0.125
chr1	172320001	172440000	B.1.1.1.2.1.2.2.1.1	0.455112219451372	.	172320001	172440000	#DADAFF	1	0.5
chr1	172440001	172680000	B.1.1.1.1.1.2.1.2.2	0.501246882793017	.	172440001	172680000	#DADAFF	1	0.5
chr1	172680001	172840000	B.1.1.1.2.1.2.2.2.2	0.451371571072319	.	172680001	172840000	#DADAFF	1	0.5
chr1	172840001	173080000	B.2.2.2.1.1.2.1.2.1	0.0423940149625935	.	172840001	173080000	#0000FF	1	0.125
chr1	173080001	173360000	B.1.2.1.2.2.1.1.2.1	0.364089775561097	.	173080001	173360000	#9191FF	1	0.375
chr1	173360001	173480000	A.2.1.1.2.2.1.2.1	0.672069825436409	.	173360001	173480000	#FF9191	1	0.75
chr1	173480001	173640000	B.1.2.1.2.2.1.1.1	0.365336658354115	.	173480001	173640000	#9191FF	1	0.375
chr1	173640001	174200000	A.1.1.1.2.2.2.2.2	0.963840399002494	.	173640001	174200000	#FF0000	1	1
chr1	174200001	174520000	A.1.1.2.1.2.2.2.1.1.2	0.930174563591022	.	174200001	174520000	#FF0000	1	1
chr1	174520001	174720000	A.1.2.2.1.2.2.2.1.1.1	0.775561097256858	.	174520001	174720000	#FF4848	1	0.875
chr1	174720001	175000000	A.1.1.2.1.2.2.2.1.1.1.2	0.93142144638404	.	174720001	175000000	#FF0000	1	1
chr1	175000001	175280000	B.1.1.1.1.1.2.1.2.1.2	0.502493765586035	.	175000001	175280000	#DADAFF	1	0.5
chr1	175280001	175640000	B.2.1.2.2.2.2.2.1.1.2	0.139650872817955	.	175280001	175640000	#4848FF	1	0.25
chr1	175640001	175880000	B.2.1.2.2.2.2.2.1.2	0.138403990024938	.	175640001	175880000	#4848FF	1	0.25
chr1	175880001	176040000	A.2.2.2.1.1.1.1.2.1	0.57356608478803	.	175880001	176040000	#FFDADA	1	0.625
chr1	176040001	176200000	A.1.2.2.1.1.1.1.2.2	0.805486284289277	.	176040001	176200000	#FF4848	1	0.875
chr1	176200001	176840000	B.2.2.2.2.2.1.1.2	0.00498753117206983	.	176200001	176840000	#0000FF	1	0.125
chr1	176840001	177480000	B.2.2.2.2.2.1.2.1	0.00374064837905237	.	176840001	177480000	#0000FF	1	0.125
chr1	177480001	178000000	B.2.2.2.2.2.2	0.00124688279301746	.	177480001	178000000	#0000FF	1	0.125
chr1	178000001	178160000	A.2.1.1.2.2.1.2.2	0.670822942643391	.	178000001	178160000	#FF9191	1	0.75
chr1	178160001	178480000	B.2.1.1.1.2.1.1.1	0.250623441396509	.	178160001	178480000	#4848FF	1	0.25
chr1	178480001	178840000	A.1.1.1.1.2.2.1.1	0.986284289276808	.	178480001	178840000	#FF0000	1	1
chr1	178840001	179000000	A.2.1.1.2.1.1.2.1.2	0.684538653366584	.	178840001	179000000	#FF9191	1	0.75
chr1	179000001	179120000	A.1.1.2.1.2.2.2.2.1.1	0.927680798004987	.	179000001	179120000	#FF0000	1	1
chr1	179120001	179360000	A.1.1.2.1.2.2.2.2.1.2	0.92643391521197	.	179120001	179360000	#FF0000	1	1
chr1	179360001	179640000	B.2.1.1.1.2.1.1.2.2	0.248129675810474	.	179360001	179640000	#4848FF	1	0.25
chr1	179640001	179800000	B.1.2.1.1.2.1.1.2.2	0.387780548628429	.	179640001	179800000	#9191FF	1	0.375
chr1	179800001	180040000	A.1.1.2.1.1.1.2.1.1	0.953865336658354	.	179800001	180040000	#FF0000	1	1
chr1	180040001	180280000	A.1.2.1.1.1.1.2.1.1.2.1	0.882793017456359	.	180040001	180280000	#FF4848	1	0.875
chr1	180280001	180480000	A.1.2.2.1.1.1.1.2.1.1	0.807980049875312	.	180280001	180480000	#FF4848	1	0.875
chr1	180480001	180760000	A.2.2.2.1.1.1.1.1.1	0.577306733167082	.	180480001	180760000	#FFDADA	1	0.625
chr1	180760001	180920000	A.2.2.2.1.1.1.1.2.2	0.572319201995013	.	180760001	180920000	#FFDADA	1	0.625
chr1	180920001	181160000	A.1.2.1.1.1.1.2.1.1.2.2	0.881546134663342	.	180920001	181160000	#FF4848	1	0.875
chr1	181160001	181520000	B.2.2.2.1.1.1.2.1.1	0.0498753117206983	.	181160001	181520000	#0000FF	1	0.125
chr1	181520001	182000000	B.2.2.2.2.2.1.2.2	0.00249376558603491	.	181520001	182000000	#0000FF	1	0.125
chr1	182000001	182360000	B.2.2.2.1.1.1.2.1.2.1	0.0486284289276808	.	182000001	182360000	#0000FF	1	0.125
chr1	182360001	182560000	B.1.2.1.1.2.1.1.1.1	0.391521197007481	.	182360001	182560000	#9191FF	1	0.375
chr1	182560001	182720000	A.1.2.1.1.1.1.1.1.2	0.891521197007481	.	182560001	182720000	#FF4848	1	0.875
chr1	182720001	183120000	A.1.2.2.1.1.1.2.2.1	0.801745635910224	.	182720001	183120000	#FF4848	1	0.875
chr1	183120001	183440000	B.1.2.1.1.2.1.1.2.1	0.389027431421446	.	183120001	183440000	#9191FF	1	0.375
chr1	183440001	183640000	A.1.2.2.1.1.1.1.2.1.2	0.806733167082294	.	183440001	183640000	#FF4848	1	0.875
chr1	183640001	184040000	B.1.2.1.2.2.1.1.2.2	0.36284289276808	.	183640001	184040000	#9191FF	1	0.375
chr1	184040001	184280000	B.2.2.2.1.1.1.1.2.1.2.2	0.0536159600997506	.	184040001	184280000	#0000FF	1	0.125
chr1	184280001	184640000	B.2.1.1.1.2.1.1.2.1	0.249376558603491	.	184280001	184640000	#4848FF	1	0.25
chr1	184640001	185120000	A.1.2.2.1.2.1.2.1.2	0.780548628428928	.	184640001	185120000	#FF4848	1	0.875
chr1	185120001	185360000	B.1.1.1.2.1.2.2.1.2	0.453865336658354	.	185120001	185360000	#DADAFF	1	0.5
chr1	185360001	186000000	B.2.2.2.1.1.2.1.1	0.043640897755611	.	185360001	186000000	#0000FF	1	0.125
chr1	186000001	186360000	B.1.1.1.2.1.2.2.2.1	0.452618453865337	.	186000001	186360000	#DADAFF	1	0.5
chr1	186360001	186720000	B.1.2.1.1.1.2.2.2	0.392768079800499	.	186360001	186720000	#9191FF	1	0.375
chr1	186720001	187000000	B.2.1.2.2.1.1.2.2.1.1	0.173316708229426	.	186720001	187000000	#4848FF	1	0.25
chr1	187000001	187280000	B.2.2.2.1.2.1.2.1	0.0311720698254364	.	187000001	187280000	#0000FF	1	0.125
chr1	187280001	187680000	B.2.2.2.1.2.1.2.2.1.2	0.0286783042394015	.	187280001	187680000	#0000FF	1	0.125
chr1	187720001	187800000	B.1.2.1.2.1.2.2.2	0.366583541147132	.	187720001	187800000	#9191FF	1	0.375
chr1	187800001	188120000	B.2.1.2.2.1.2.2.1.2	0.1571072319202	.	187800001	188120000	#4848FF	1	0.25
chr1	188120001	188200000	B.2.1.2.2.1.2.2.1.1	0.158354114713217	.	188120001	188200000	#4848FF	1	0.25
chr1	188240001	188600000	B.2.1.2.2.1.2.2.1.1	0.158354114713217	.	188240001	188600000	#4848FF	1	0.25
chr1	188600001	189200000	B.1.2.1.2.2.1.2.2	0.360349127182045	.	188600001	189200000	#9191FF	1	0.375
chr1	189200001	189320000	B.1.2.1.2.1.2.1.2	0.369077306733167	.	189200001	189320000	#9191FF	1	0.375
chr1	189320001	189400000	B.1.2.1.2.1.2.1.1.2	0.370324189526185	.	189320001	189400000	#9191FF	1	0.375
chr1	189400001	189680000	A.2.2.2.2.2.2.2	0.513715710723192	.	189400001	189680000	#FFDADA	1	0.625
chr1	189680001	190120000	A.2.2.2.1.1.2.2	0.56359102244389	.	189680001	190120000	#FFDADA	1	0.625
chr1	190120001	190440000	B.1.1.1.2.1.1.1	0.463840399002494	.	190120001	190440000	#DADAFF	1	0.5
chr1	190440001	191240000	B.2.1.2.2.1.1.2.2.2	0.169576059850374	.	190440001	191240000	#4848FF	1	0.25
chr1	191240001	191320000	B.1.2.1.2.1.2.1.1.1	0.371571072319202	.	191240001	191320000	#9191FF	1	0.375
chr1	191360001	191720000	B.2.2.2.1.2.1.1.2.1	0.0336658354114713	.	191360001	191720000	#0000FF	1	0.125
chr1	191720001	192040000	B.2.1.2.2.1.1.2.1.2.1	0.177057356608479	.	191720001	192040000	#4848FF	1	0.25
chr1	192040001	192440000	B.1.2.1.2.2.1.2.1	0.361596009975062	.	192040001	192440000	#9191FF	1	0.375
chr1	192440001	192720000	A.2.1.1.2.1.2.1.2.2.2	0.678304239401496	.	192440001	192720000	#FF9191	1	0.75
chr1	192720001	192960000	B.1.1.1.1.1.1.2.2.2	0.506234413965087	.	192720001	192960000	#DADAFF	1	0.5
chr1	192960001	193080000	A.1.2.2.1.1.2.2.2	0.785536159600998	.	192960001	193080000	#FF4848	1	0.875
chr1	193080001	193240000	A.2.1.1.2.1.2.1.2.2.1	0.679551122194514	.	193080001	193240000	#FF9191	1	0.75
chr1	193240001	193800000	B.1.2.1.1.1.2.1.1	0.397755610972569	.	193240001	193800000	#9191FF	1	0.375
chr1	193800001	194120000	B.1.1.1.1.1.1.2.1	0.508728179551122	.	193800001	194120000	#DADAFF	1	0.5
chr1	194120001	194280000	A.2.1.1.2.1.2.1.1	0.682044887780549	.	194120001	194280000	#FF9191	1	0.75
chr1	194280001	194560000	B.1.2.1.2.1.2.2.1	0.36783042394015	.	194280001	194560000	#9191FF	1	0.375
chr1	194560001	194920000	B.1.2.1.1.1.1.2.2	0.399002493765586	.	194560001	194920000	#9191FF	1	0.375
chr1	194920001	195160000	B.2.1.2.2.1.1.2.1.2.2.1	0.175810473815461	.	194920001	195160000	#4848FF	1	0.25
chr1	195160001	195240000	B.2.1.2.2.1.1.2.2.1.2.2	0.170822942643392	.	195160001	195240000	#4848FF	1	0.25
chr1	195280001	195400000	B.2.1.2.2.1.1.2.2.1.2.2	0.170822942643392	.	195280001	195400000	#4848FF	1	0.25
chr1	195400001	196080000	B.2.2.2.1.2.1.2.2.1.1	0.029925187032419	.	195400001	196080000	#0000FF	1	0.125
chr1	196080001	196360000	B.2.2.2.1.2.1.1.2.2	0.0324189526184539	.	196080001	196360000	#0000FF	1	0.125
chr1	196360001	196720000	B.2.2.2.1.2.1.2.2.2	0.027431421446384	.	196360001	196720000	#0000FF	1	0.125
chr1	196720001	197040000	B.2.1.2.2.1.1.2.1.2.2.2	0.174563591022444	.	196720001	197040000	#4848FF	1	0.25
chr1	197040001	197200000	A.2.2.2.1.1.2.1.1	0.566084788029925	.	197040001	197200000	#FFDADA	1	0.625
chr1	197200001	197480000	B.1.2.1.1.1.2.2.1	0.394014962593516	.	197200001	197480000	#9191FF	1	0.375
chr1	197480001	197800000	A.1.2.1.1.1.1.1.1.1.2	0.892768079800499	.	197480001	197800000	#FF4848	1	0.875
chr1	197800001	198080000	B.1.2.1.1.1.2.1.2.1	0.396508728179551	.	197800001	198080000	#9191FF	1	0.375
chr1	198080001	198240000	B.1.1.1.1.1.1.2.2.1	0.507481296758105	.	198080001	198240000	#DADAFF	1	0.5
chr1	198240001	198480000	B.1.2.1.1.1.2.1.2.2	0.395261845386534	.	198240001	198480000	#9191FF	1	0.375
chr1	198480001	198680000	A.1.2.1.1.1.1.1.1.1.1	0.894014962593516	.	198480001	198680000	#FF4848	1	0.875
chr1	198680001	198840000	A.2.1.2.2.1.2.1.1.2	0.627182044887781	.	198680001	198840000	#FF9191	1	0.75
chr1	198840001	199040000	A.1.2.2.1.1.1.1.1.1	0.810473815461347	.	198840001	199040000	#FF4848	1	0.875
chr1	199040001	199240000	A.2.1.2.2.1.2.1.1.1	0.628428927680798	.	199040001	199240000	#FF9191	1	0.75
chr1	199240001	199600000	B.2.1.2.2.1.1.2.1.1	0.178304239401496	.	199240001	199600000	#4848FF	1	0.25
chr1	199600001	200000000	B.2.1.2.2.2.1.2	0.144638403990025	.	199600001	200000000	#4848FF	1	0.25
chr1	200000001	200240000	B.1.2.1.2.2.2.1.1.2	0.35785536159601	.	200000001	200240000	#9191FF	1	0.375
chr1	200240001	200520000	A.1.2.2.1.1.2.2.1.1.2.2	0.78927680798005	.	200240001	200520000	#FF4848	1	0.875
chr1	200520001	200880000	A.2.1.1.2.1.1.1.2.1	0.688279301745636	.	200520001	200880000	#FF9191	1	0.75
chr1	200880001	201160000	A.1.1.2.1.2.2.2.2.2.2	0.923940149625935	.	200880001	201160000	#FF0000	1	1
chr1	201160001	201400000	B.1.1.1.1.1.2.2.1.2	0.497506234413965	.	201160001	201400000	#DADAFF	1	0.5
chr1	201400001	201520000	A.1.2.2.1.1.2.1.1.1.2	0.798004987531172	.	201400001	201520000	#FF4848	1	0.875
chr1	201520001	201760000	B.1.1.1.2.2.2.1.1.1	0.448877805486284	.	201520001	201760000	#DADAFF	1	0.5
chr1	201760001	201960000	A.1.2.2.1.1.1.2.1.1	0.804239401496259	.	201760001	201960000	#FF4848	1	0.875
chr1	201960001	202120000	A.2.1.2.2.1.1.2.1.2	0.63216957605985	.	201960001	202120000	#FF9191	1	0.75
chr1	202120001	202320000	A.1.2.2.1.1.1.2.1.2	0.802992518703242	.	202120001	202320000	#FF4848	1	0.875
chr1	202320001	202600000	A.2.1.1.2.2.2.1.1.2.2	0.667082294264339	.	202320001	202600000	#FF9191	1	0.75
chr1	202600001	202840000	B.1.1.1.1.1.2.2.2.1.2	0.49501246882793	.	202600001	202840000	#DADAFF	1	0.5
chr1	202840001	203000000	A.1.2.1.1.1.1.2.1.1.1.1.2	0.886533665835411	.	202840001	203000000	#FF4848	1	0.875
chr1	203000001	203200000	B.1.1.1.1.1.2.2.2.1.1	0.496259351620948	.	203000001	203200000	#DADAFF	1	0.5
chr1	203200001	203320000	A.1.2.1.1.1.1.2.1.2.2.2	0.877805486284289	.	203200001	203320000	#FF4848	1	0.875
chr1	203320001	203480000	A.2.2.2.2.1.2.1.1.2	0.527431421446384	.	203320001	203480000	#FFDADA	1	0.625
chr1	203480001	203840000	A.2.1.1.2.2.2.1.1.2.1	0.668329177057357	.	203480001	203840000	#FF9191	1	0.75
chr1	203840001	204040000	B.1.2.1.1.2.1.2.2	0.385286783042394	.	203840001	204040000	#9191FF	1	0.375
chr1	204040001	204360000	B.1.1.1.2.2.2.1.1.2	0.447630922693267	.	204040001	204360000	#DADAFF	1	0.5
chr1	204360001	204520000	A.1.1.1.2.2.2.2.1	0.965087281795511	.	204360001	204520000	#FF0000	1	1
chr1	204520001	204800000	A.2.2.2.1.1.1.2.1.2.2	0.56857855361596	.	204520001	204800000	#FFDADA	1	0.625
chr1	204800001	205080000	A.2.2.2.2.1.2.1.1.1	0.528678304239402	.	204800001	205080000	#FFDADA	1	0.625
chr1	205080001	205200000	A.1.2.1.1.1.1.2.1.2.2.1	0.879052369077307	.	205080001	205200000	#FF4848	1	0.875
chr1	205200001	205640000	A.1.2.1.1.1.1.2.1.1.1.1.1	0.887780548628429	.	205200001	205640000	#FF4848	1	0.875
chr1	205640001	205920000	A.1.1.2.1.2.2.2.2.2.1	0.925187032418953	.	205640001	205920000	#FF0000	1	1
chr1	206080001	206200000	A.1.2.2.1.2.2.1.1	0.778054862842893	.	206080001	206200000	#FF4848	1	0.875
chr1	206200001	206360000	A.2.1.2.2.1.1.2.2.2	0.629675810473815	.	206200001	206360000	#FF9191	1	0.75
chr1	206480001	206600000	A.1.2.2.1.2.2.2.1.1.2	0.77431421446384	.	206480001	206600000	#FF4848	1	0.875
chr1	206600001	206840000	A.1.1.1.1.2.2.2	0.983790523690773	.	206600001	206840000	#FF0000	1	1
chr1	206840001	207240000	A.1.2.2.1.1.1.2.2.2	0.800498753117207	.	206840001	207240000	#FF4848	1	0.875
chr1	207240001	207440000	B.1.1.1.2.2.2.1.2.2.2	0.443890274314214	.	207240001	207440000	#DADAFF	1	0.5
chr1	207440001	207600000	A.2.2.2.2.1.2.2.2	0.521197007481297	.	207440001	207600000	#FFDADA	1	0.625
chr1	207600001	207920000	B.1.2.1.1.2.1.2.1	0.386533665835411	.	207600001	207920000	#9191FF	1	0.375
chr1	207920001	208080000	A.1.2.1.1.1.1.1.2.1	0.890274314214464	.	207920001	208080000	#FF4848	1	0.875
chr1	208080001	208440000	B.1.2.1.2.2.2.1.2.1	0.356608478802993	.	208080001	208440000	#9191FF	1	0.375
chr1	208440001	208840000	B.2.2.2.2.1.2.2.2	0.00748129675810474	.	208440001	208840000	#0000FF	1	0.125
chr1	208840001	209360000	B.2.2.2.2.1.2.2.1	0.00872817955112219	.	208840001	209360000	#0000FF	1	0.125
chr1	209360001	209920000	B.2.2.2.1.1.1.2.2.1	0.0461346633416459	.	209360001	209920000	#0000FF	1	0.125
chr1	209920001	210040000	A.2.2.2.2.1.1.1.2	0.537406483790524	.	209920001	210040000	#FFDADA	1	0.625
chr1	210040001	210320000	B.2.1.2.2.1.2.1.2.2.2	0.159600997506234	.	210040001	210320000	#4848FF	1	0.25
chr1	210320001	210520000	B.2.1.2.1.1.1.1	0.208229426433915	.	210320001	210520000	#4848FF	1	0.25
chr1	210520001	211440000	B.2.2.2.1.1.1.2.2.2	0.0448877805486284	.	210520001	211440000	#0000FF	1	0.125
chr1	211440001	211600000	A.1.2.2.1.1.2.2.1.1.1	0.791770573566085	.	211440001	211600000	#FF4848	1	0.875
chr1	211600001	211880000	A.2.2.2.2.1.2.2.1.2	0.522443890274314	.	211600001	211880000	#FFDADA	1	0.625
chr1	211880001	212120000	B.1.1.1.2.2.2.1.2.1	0.446384039900249	.	211880001	212120000	#DADAFF	1	0.5
chr1	212120001	212320000	A.1.2.2.1.1.2.1.1.1.1	0.79925187032419	.	212120001	212320000	#FF4848	1	0.875
chr1	212320001	212440000	A.2.2.2.2.1.2.2.1.1	0.523690773067332	.	212320001	212440000	#FFDADA	1	0.625
chr1	212440001	212640000	A.1.2.1.1.1.1.2.1.1.1.2.2	0.884039900249377	.	212440001	212640000	#FF4848	1	0.875
chr1	212640001	212840000	A.2.1.1.2.2.2.1.2	0.665835411471322	.	212640001	212840000	#FF9191	1	0.75
chr1	212840001	212920000	A.2.1.1.2.2.2.2.1.2	0.663341645885287	.	212840001	212920000	#FF9191	1	0.75
chr1	212920001	213040000	A.1.2.2.1.1.1.1.1.2	0.809226932668329	.	212920001	213040000	#FF4848	1	0.875
chr1	213040001	213280000	A.1.2.2.1.1.2.2.1.1.2.1	0.790523690773067	.	213040001	213280000	#FF4848	1	0.875
chr1	213280001	213520000	B.1.2.1.1.1.1.1.1	0.403990024937656	.	213280001	213520000	#9191FF	1	0.375
chr1	213520001	213680000	B.2.1.2.2.1.1.1.1.1	0.185785536159601	.	213520001	213680000	#4848FF	1	0.25
chr1	213680001	214360000	B.2.2.2.2.1.2.1	0.00997506234413965	.	213680001	214360000	#0000FF	1	0.125
chr1	214360001	214560000	B.1.1.1.2.1.1.2.1.1	0.462593516209476	.	214360001	214560000	#DADAFF	1	0.5
chr1	214560001	214760000	B.1.2.1.2.1.1.2.1.1.2	0.377805486284289	.	214560001	214760000	#9191FF	1	0.375
chr1	214760001	214960000	A.2.2.2.2.2.2.1	0.514962593516209	.	214760001	214960000	#FFDADA	1	0.625
chr1	214960001	215320000	B.2.1.2.2.1.1.2.2.1.2.1	0.172069825436409	.	214960001	215320000	#4848FF	1	0.25
chr1	215320001	215400000	B.2.1.2.1.2.1.1.1.2.2	0.195760598503741	.	215320001	215400000	#4848FF	1	0.25
chr1	215400001	215800000	B.2.1.2.1.2.1.1.2.2	0.193266832917706	.	215400001	215800000	#4848FF	1	0.25
chr1	215800001	216120000	B.2.1.2.2.1.2.2.2.2.1.1	0.149625935162095	.	215800001	216120000	#4848FF	1	0.25
chr1	216120001	216560000	B.2.2.2.1.2.2.1.2.2	0.0224438902743142	.	216120001	216560000	#0000FF	1	0.125
chr1	216560001	216720000	B.2.1.2.2.1.2.2.2.1.1.2	0.154613466334165	.	216560001	216720000	#4848FF	1	0.25
chr1	216720001	217000000	B.2.1.2.2.1.2.2.2.1.1.1	0.155860349127182	.	216720001	217000000	#4848FF	1	0.25
chr1	217000001	217360000	B.2.1.2.2.1.2.2.2.2.1.2	0.148379052369077	.	217000001	217360000	#4848FF	1	0.25
chr1	217360001	217600000	B.2.1.2.2.1.2.2.2.2.2	0.14713216957606	.	217360001	217600000	#4848FF	1	0.25
chr1	217600001	217840000	B.1.1.1.1.1.1.1.1.2	0.511221945137157	.	217600001	217840000	#DADAFF	1	0.5
chr1	217840001	218400000	B.2.2.2.1.2.2.2.1.1.1	0.0211970074812968	.	217840001	218400000	#0000FF	1	0.125
chr1	218400001	218720000	B.1.1.1.2.1.1.2.1.2.1.1	0.461346633416459	.	218400001	218720000	#DADAFF	1	0.5
chr1	218720001	219040000	B.2.2.2.1.2.1.1.1	0.0349127182044888	.	218720001	219040000	#0000FF	1	0.125
chr1	219040001	219240000	B.2.1.2.1.2.1.2	0.192019950124688	.	219040001	219240000	#4848FF	1	0.25
chr1	219240001	219440000	B.1.1.1.1.1.1.1.1.1	0.512468827930175	.	219240001	219440000	#DADAFF	1	0.5
chr1	219440001	219600000	B.2.1.2.2.1.1.1.1.2.1	0.184538653366584	.	219440001	219600000	#4848FF	1	0.25
chr1	219600001	220120000	B.2.2.2.1.2.2.1.2.1.1	0.0249376558603491	.	219600001	220120000	#0000FF	1	0.125
chr1	220120001	220480000	A.1.1.2.1.2.1.1.2.2	0.938902743142145	.	220120001	220480000	#FF0000	1	1
chr1	220480001	220960000	B.2.1.2.1.1.1.2.2.1	0.204488778054863	.	220480001	220960000	#4848FF	1	0.25
chr1	220960001	221240000	B.1.2.1.2.2.2.2.1.2	0.35286783042394	.	220960001	221240000	#9191FF	1	0.375
chr1	221240001	221400000	A.2.2.2.1.1.2.1.2	0.564837905236908	.	221240001	221400000	#FFDADA	1	0.625
chr1	221400001	221600000	B.2.1.2.1.2.1.1.2.1	0.194513715710723	.	221400001	221600000	#4848FF	1	0.25
chr1	221600001	221880000	B.1.1.1.2.1.1.2.1.2.1.2	0.460099750623441	.	221600001	221880000	#DADAFF	1	0.5
chr1	221880001	222040000	A.1.2.2.1.1.2.2.1.2.1	0.788029925187032	.	221880001	222040000	#FF4848	1	0.875
chr1	222040001	222400000	B.1.2.1.2.2.2.2.1.1	0.354114713216958	.	222040001	222400000	#9191FF	1	0.375
chr1	222400001	222640000	B.2.1.2.2.1.1.1.1.2.2	0.183291770573566	.	222400001	222640000	#4848FF	1	0.25
chr1	222640001	222960000	A.2.1.1.2.2.2.2.1.1	0.664588528678304	.	222640001	222960000	#FF9191	1	0.75
chr1	222960001	223280000	B.2.1.2.1.1.1.2.2.2	0.203241895261845	.	222960001	223280000	#4848FF	1	0.25
chr1	223280001	223680000	B.2.1.2.2.1.2.1.2.2.1	0.160847880299252	.	223280001	223680000	#4848FF	1	0.25
chr1	223680001	223760000	B.1.2.1.2.1.1.1.2	0.380299251870324	.	223680001	223760000	#9191FF	1	0.375
chr1	223800001	223880000	B.1.2.1.2.1.1.1.2	0.380299251870324	.	223800001	223880000	#9191FF	1	0.375
chr1	223880001	224080000	A.2.2.2.2.1.1.2.2.2	0.529925187032419	.	223880001	224080000	#FFDADA	1	0.625
chr1	224080001	224200000	A.2.2.2.2.1.1.2.2.1.1	0.532418952618454	.	224080001	224200000	#FFDADA	1	0.625
chr1	224200001	224680000	A.1.1.2.1.2.1.1.2.1	0.940149625935162	.	224200001	224680000	#FF0000	1	1
chr1	224680001	225240000	B.2.1.2.2.1.2.1.2.1.2.1	0.163341645885287	.	224680001	225240000	#4848FF	1	0.25
chr1	225240001	225560000	B.2.1.2.2.1.1.1.2.2.1	0.180798004987531	.	225240001	225560000	#4848FF	1	0.25
chr1	225560001	226240000	A.1.2.1.1.1.1.2.2.2	0.875311720698254	.	225560001	226240000	#FF4848	1	0.875
chr1	226240001	226600000	A.1.1.1.1.1.2.1	0.997506234413965	.	226240001	226600000	#FF0000	1	1
chr1	226600001	226800000	A.2.1.1.2.2.2.1.1.1	0.669576059850374	.	226600001	226800000	#FF9191	1	0.75
chr1	226800001	227000000	A.1.1.2.1.2.1.2.1.1	0.937655860349127	.	226800001	227000000	#FF0000	1	1
chr1	227000001	227160000	A.2.2.2.2.1.1.2.2.1.2	0.531172069825436	.	227000001	227160000	#FFDADA	1	0.625
chr1	227160001	227600000	B.2.1.2.2.2.1.1	0.145885286783042	.	227160001	227600000	#4848FF	1	0.25
chr1	227600001	227880000	B.1.2.1.2.2.2.1.1.1	0.359102244389027	.	227600001	227880000	#9191FF	1	0.375
chr1	227880001	228240000	B.1.1.1.1.1.2.2.1.1.2	0.498753117206983	.	227880001	228240000	#DADAFF	1	0.5
chr1	228240001	228360000	A.1.2.2.1.1.2.1.2.1	0.79426433915212	.	228240001	228360000	#FF4848	1	0.875
chr1	228360001	228560000	A.2.2.2.2.2.1.2.2	0.516209476309227	.	228360001	228560000	#FFDADA	1	0.625
chr1	228560001	228760000	A.2.1.1.2.1.1.2.1.1	0.685785536159601	.	228560001	228760000	#FF9191	1	0.75
chr1	228760001	229080000	A.2.2.2.2.1.2.1.2.2	0.524937655860349	.	228760001	229080000	#FFDADA	1	0.625
chr1	229080001	229360000	A.2.1.2.2.1.1.2.1.1	0.633416458852868	.	229080001	229360000	#FF9191	1	0.75
chr1	229360001	229840000	A.1.1.2.1.2.1.2.2	0.935162094763092	.	229360001	229840000	#FF0000	1	1
chr1	229840001	230200000	B.1.1.1.1.1.2.2.1.1.1	0.5	.	229840001	230200000	#DADAFF	1	0.5
chr1	230200001	230480000	A.1.2.1.1.1.1.2.1.1.1.2.1	0.885286783042394	.	230200001	230480000	#FF4848	1	0.875
chr1	230480001	230720000	B.2.1.2.1.1.2.2	0.199501246882793	.	230480001	230720000	#4848FF	1	0.25
chr1	230720001	231040000	B.1.1.1.2.2.2.1.2.2.1	0.445137157107232	.	230720001	231040000	#DADAFF	1	0.5
chr1	231040001	231200000	A.1.2.2.1.1.2.1.2.2	0.793017456359102	.	231040001	231200000	#FF4848	1	0.875
chr1	231200001	231360000	B.1.1.1.1.1.2.2.2.2	0.493765586034913	.	231200001	231360000	#DADAFF	1	0.5
chr1	231360001	231760000	A.2.1.1.2.1.1.1.1	0.689526184538653	.	231360001	231760000	#FF9191	1	0.75
chr1	231760001	232000000	B.2.1.2.1.1.2.1.1	0.201995012468828	.	231760001	232000000	#4848FF	1	0.25
chr1	232000001	232160000	B.2.1.2.2.1.2.1.1.1	0.168329177057357	.	232000001	232160000	#4848FF	1	0.25
chr1	232160001	232560000	B.2.2.2.1.2.2.2.2	0.0174563591022444	.	232160001	232560000	#0000FF	1	0.125
chr1	232560001	233040000	B.2.1.2.1.2.2.1	0.190773067331671	.	232560001	233040000	#4848FF	1	0.25
chr1	233040001	233200000	B.1.2.1.1.1.1.1.2	0.402743142144638	.	233040001	233200000	#9191FF	1	0.375
chr1	233200001	233400000	B.1.1.1.2.1.1.2.1.2.2	0.458852867830424	.	233200001	233400000	#DADAFF	1	0.5
chr1	233400001	234000000	B.2.1.2.2.1.2.1.2.1.2.2	0.162094763092269	.	233400001	234000000	#4848FF	1	0.25
chr1	234000001	234200000	B.2.1.2.2.1.1.1.2.2.2	0.179551122194514	.	234000001	234200000	#4848FF	1	0.25
chr1	234200001	234440000	B.2.1.2.1.1.2.1.2	0.20074812967581	.	234200001	234440000	#4848FF	1	0.25
chr1	234440001	234840000	A.1.1.2.1.2.1.1.1.2	0.94139650872818	.	234440001	234840000	#FF0000	1	1
chr1	234840001	234960000	A.1.2.1.1.1.1.2.1.2.1	0.880299251870324	.	234840001	234960000	#FF4848	1	0.875
chr1	234960001	235200000	A.1.1.2.1.2.1.1.1.1	0.942643391521197	.	234960001	235200000	#FF0000	1	1
chr1	235240001	235680000	A.1.1.1.1.2.2.1.2	0.985037406483791	.	235240001	235680000	#FF0000	1	1
chr1	235680001	235880000	A.2.1.2.2.1.1.2.2.1	0.630922693266833	.	235680001	235880000	#FF9191	1	0.75
chr1	235880001	236160000	A.1.2.2.1.1.2.1.1.2.2	0.795511221945137	.	235880001	236160000	#FF4848	1	0.875
chr1	236160001	236440000	A.2.1.1.2.1.1.1.2.2	0.687032418952618	.	236160001	236440000	#FF9191	1	0.75
chr1	236440001	236800000	A.2.2.2.2.1.1.2.1.1	0.536159600997506	.	236440001	236800000	#FFDADA	1	0.625
chr1	236800001	236920000	B.1.2.1.2.1.1.2.1.1.1	0.379052369077307	.	236800001	236920000	#9191FF	1	0.375
chr1	236920001	237080000	A.2.2.2.2.1.1.2.1.2.1	0.534912718204489	.	236920001	237080000	#FFDADA	1	0.625
chr1	237080001	237320000	B.1.2.1.2.2.2.2.2	0.351620947630923	.	237080001	237320000	#9191FF	1	0.375
chr1	237320001	237560000	B.2.1.2.2.1.2.1.1.2	0.167082294264339	.	237320001	237560000	#4848FF	1	0.25
chr1	237560001	237960000	B.2.1.2.2.1.1.1.2.1	0.182044887780549	.	237560001	237960000	#4848FF	1	0.25
chr1	237960001	238320000	B.1.2.1.2.1.1.2.2.2.2	0.372817955112219	.	237960001	238320000	#9191FF	1	0.375
chr1	238320001	238440000	B.1.2.1.1.1.1.2.1.1	0.401496259351621	.	238320001	238440000	#9191FF	1	0.375
chr1	238440001	238600000	A.2.2.2.2.1.1.1.1.1	0.539900249376559	.	238440001	238600000	#FFDADA	1	0.625
chr1	238600001	239160000	B.2.2.2.1.2.2.1.1	0.0261845386533666	.	238600001	239160000	#0000FF	1	0.125
chr1	239160001	239440000	B.2.1.2.2.1.2.2.2.1.2.1	0.153366583541147	.	239160001	239440000	#4848FF	1	0.25
chr1	239440001	239720000	B.2.1.2.2.1.2.2.2.1.2.2.1	0.15211970074813	.	239440001	239720000	#4848FF	1	0.25
chr1	239720001	240200000	B.2.2.2.1.2.2.1.2.1.2	0.0236907730673317	.	239720001	240200000	#0000FF	1	0.125
chr1	240200001	240400000	B.2.1.2.1.2.2.2.1.1	0.189526184538653	.	240200001	240400000	#4848FF	1	0.25
chr1	240400001	240600000	B.2.1.2.2.1.2.2.2.1.2.2.2	0.150872817955112	.	240400001	240600000	#4848FF	1	0.25
chr1	240600001	240840000	B.2.1.2.1.2.2.2.2	0.187032418952618	.	240600001	240840000	#4848FF	1	0.25
chr1	240840001	241000000	B.2.1.2.1.2.1.1.1.2.1	0.197007481296758	.	240840001	241000000	#4848FF	1	0.25
chr1	241000001	241680000	B.2.1.2.2.1.2.1.2.1.1.2	0.164588528678304	.	241000001	241680000	#4848FF	1	0.25
chr1	241680001	241800000	A.2.1.1.2.1.2.1.2.1	0.680798004987531	.	241680001	241800000	#FF9191	1	0.75
chr1	241800001	242000000	B.1.2.1.2.1.1.2.1.2	0.376558603491272	.	241800001	242000000	#9191FF	1	0.375
chr1	242000001	242160000	A.2.1.2.2.1.2.1.2.1	0.625935162094763	.	242000001	242160000	#FF9191	1	0.75
chr1	242160001	242360000	B.1.1.1.2.1.1.2.2	0.457605985037406	.	242160001	242360000	#DADAFF	1	0.5
chr1	242360001	242520000	B.2.1.2.1.1.1.2.1.2	0.20573566084788	.	242360001	242520000	#4848FF	1	0.25
chr1	242520001	243200000	B.2.1.2.2.1.2.1.2.1.1.1	0.165835411471322	.	242520001	243200000	#4848FF	1	0.25
chr1	243200001	243480000	A.1.2.1.1.1.1.1.2.2	0.889027431421446	.	243200001	243480000	#FF4848	1	0.875
chr1	243480001	243680000	B.1.1.1.1.1.1.1.2	0.50997506234414	.	243480001	243680000	#DADAFF	1	0.5
chr1	243680001	243920000	B.2.1.2.1.1.1.2.1.1	0.206982543640898	.	243680001	243920000	#4848FF	1	0.25
chr1	243920001	244120000	B.1.2.1.2.1.1.2.2.2.1	0.374064837905237	.	243920001	244120000	#9191FF	1	0.375
chr1	244120001	244520000	B.1.2.1.2.1.1.2.2.1	0.375311720698254	.	244120001	244520000	#9191FF	1	0.375
chr1	244520001	244760000	A.2.2.2.2.1.1.2.1.2.2	0.533665835411471	.	244520001	244760000	#FFDADA	1	0.625
chr1	244760001	245000000	A.2.1.1.2.1.1.2.2	0.683291770573566	.	244760001	245000000	#FF9191	1	0.75
chr1	245000001	245240000	A.2.1.1.2.2.2.2.2	0.662094763092269	.	245000001	245240000	#FF9191	1	0.75
chr1	245240001	245760000	B.1.2.1.2.2.2.1.2.2	0.355361596009975	.	245240001	245760000	#9191FF	1	0.375
chr1	245760001	245960000	B.1.2.1.2.1.1.1.1	0.381546134663342	.	245760001	245960000	#9191FF	1	0.375
chr1	245960001	246240000	A.2.1.2.2.1.2.1.2.2	0.624688279301746	.	245960001	246240000	#FF9191	1	0.75
chr1	246240001	246440000	A.2.1.2.2.1.1.1.1	0.635910224438903	.	246240001	246440000	#FF9191	1	0.75
chr1	246440001	246720000	A.1.2.2.1.1.2.1.1.2.1	0.796758104738155	.	246440001	246720000	#FF4848	1	0.875
chr1	246720001	246880000	A.1.1.2.1.2.1.2.1.2	0.93640897755611	.	246720001	246880000	#FF0000	1	1
chr1	246880001	246960000	A.2.1.2.2.1.1.1.2	0.634663341645885	.	246880001	246960000	#FF9191	1	0.75
chr1	246960001	247360000	A.1.2.1.1.1.1.2.2.1	0.876558603491272	.	246960001	247360000	#FF4848	1	0.875
chr1	247360001	247680000	A.2.2.2.2.1.1.1.1.2	0.538653366583541	.	247360001	247680000	#FFDADA	1	0.625
chr1	247680001	248160000	B.2.2.2.1.2.2.2.1.2	0.0187032418952618	.	247680001	248160000	#0000FF	1	0.125
chr1	248200001	248320000	B.2.2.2.1.2.2.2.1.1.2	0.0199501246882793	.	248200001	248320000	#0000FF	1	0.125
chr1	248360001	248400000	B.2.2.2.1.2.2.2.1.1.2	0.0199501246882793	.	248360001	248400000	#0000FF	1	0.125
chr1	248400001	248520000	B.2.1.2.1.2.1.1.1.1	0.198254364089776	.	248400001	248520000	#4848FF	1	0.25
chr1	248520001	248640000	B.2.1.2.1.2.2.2.1.2	0.188279301745636	.	248520001	248640000	#4848FF	1	0.25
chr1	248840001	248920000	B.1.2.1.1.1.1.2.1.2	0.400249376558603	.	248840001	248920000	#9191FF	1	0.375
chr1	249040001	249120000	B.1.2.1.1.1.1.2.1.2	0.400249376558603	.	249040001	249120000	#9191FF	1	0.375
chr1	249120001	249240000	A.1.2.2.1.1.2.2.1.2.2	0.786783042394015	.	249120001	249240000	#FF4848	1	0.875
chr2	1	200000	B.1.1.2.2.2.2.1.1.2	0.45995145631068	.	1	200000	#DADAFF	1	0.5
chr2	200001	480000	A.1.2.2.1.2.1.2.2.2.2	0.793689320388349	.	200001	480000	#FF4848	1	0.875
chr2	480001	720000	A.2.2.1.1.2.2.2.1	0.651699029126214	.	480001	720000	#FFDADA	1	0.625
chr2	720001	960000	B.1.1.2.2.2.2.1.1.1.2	0.461165048543689	.	720001	960000	#DADAFF	1	0.5
chr2	960001	1280000	B.2.1.2.2.1.2.2.2.2	0.194174757281553	.	960001	1280000	#4848FF	1	0.25
chr2	1280001	1600000	B.2.1.2.2.1.2.1.1	0.201456310679612	.	1280001	1600000	#4848FF	1	0.25
chr2	1600001	1840000	B.1.2.1.1.1.2.2.2.2	0.432038834951456	.	1600001	1840000	#9191FF	1	0.375
chr2	1840001	2000000	B.2.1.2.1.1.2.2.1	0.235436893203884	.	1840001	2000000	#4848FF	1	0.25
chr2	2000001	2320000	B.2.1.2.2.1.2.2.2.1.1	0.196601941747573	.	2000001	2320000	#4848FF	1	0.25
chr2	2320001	2480000	B.2.1.2.2.1.2.2.2.1.2	0.195388349514563	.	2320001	2480000	#4848FF	1	0.25
chr2	2480001	3120000	B.1.2.1.1.1.2.2.1.2.2	0.435679611650485	.	2480001	3120000	#9191FF	1	0.375
chr2	3120001	3520000	A.1.1.2.2.2.2.2	0.901699029126214	.	3120001	3520000	#FF0000	1	1
chr2	3520001	3640000	A.1.2.2.1.2.1.1.2	0.798543689320388	.	3520001	3640000	#FF4848	1	0.875
chr2	3640001	3720000	A.2.1.2.1.1.1.2.2	0.711165048543689	.	3640001	3720000	#FF9191	1	0.75
chr2	3720001	3920000	B.1.2.1.1.1.2.2.2.1.2	0.433252427184466	.	3720001	3920000	#9191FF	1	0.375
chr2	3920001	4200000	B.2.2.1.2.2.1.2.2	0.0752427184466019	.	3920001	4200000	#0000FF	1	0.125
chr2	4200001	4680000	B.2.2.2.1.1.2.2.2	0.0497572815533981	.	4200001	4680000	#0000FF	1	0.125
chr2	4680001	5040000	B.2.2.2.1.1.2.2.1	0.0509708737864078	.	4680001	5040000	#0000FF	1	0.125
chr2	5120001	5480000	B.2.2.1.2.2.1.1.1	0.0825242718446602	.	5120001	5480000	#0000FF	1	0.125
chr2	5480001	5680000	B.2.1.2.1.1.2.2.2	0.234223300970874	.	5480001	5680000	#4848FF	1	0.25
chr2	5680001	5800000	B.2.1.2.1.1.1.2.2.1	0.240291262135922	.	5680001	5800000	#4848FF	1	0.25
chr2	5800001	6320000	B.1.2.1.1.1.2.1.2.1	0.440533980582524	.	5800001	6320000	#9191FF	1	0.375
chr2	6320001	6520000	A.2.1.2.1.1.1.1	0.713592233009709	.	6320001	6520000	#FF9191	1	0.75
chr2	6520001	6680000	B.1.2.1.1.1.2.1.1.1	0.442961165048544	.	6520001	6680000	#9191FF	1	0.375
chr2	6680001	6840000	B.2.1.2.1.1.1.1	0.245145631067961	.	6680001	6840000	#4848FF	1	0.25
chr2	6840001	7000000	A.2.1.1.2.2.1.1.2	0.733009708737864	.	6840001	7000000	#FF9191	1	0.75
chr2	7000001	7240000	A.1.2.2.1.2.2.2	0.79126213592233	.	7000001	7240000	#FF4848	1	0.875
chr2	7240001	7520000	B.2.1.2.1.1.1.2.1.2.2	0.241504854368932	.	7240001	7520000	#4848FF	1	0.25
chr2	7520001	7640000	B.1.2.1.2.2.1.1.1.1	0.400485436893204	.	7520001	7640000	#9191FF	1	0.375
chr2	7640001	7800000	B.2.1.2.1.1.1.2.1.2.1	0.242718446601942	.	7640001	7800000	#4848FF	1	0.25
chr2	7800001	8080000	B.1.1.1.2.1.1.2.1.2	0.547330097087379	.	7800001	8080000	#DADAFF	1	0.5
chr2	8080001	8360000	B.1.2.1.1.1.2.1.2.2	0.439320388349515	.	8080001	8360000	#9191FF	1	0.375
chr2	8360001	8600000	A.2.2.1.1.2.1.1.2.2	0.656553398058252	.	8360001	8600000	#FFDADA	1	0.625
chr2	8600001	8920000	A.1.2.1.2.2.1.2.2.2	0.841019417475728	.	8600001	8920000	#FF4848	1	0.875
chr2	8920001	9240000	B.1.1.2.2.2.2.1.1.1.1	0.462378640776699	.	8920001	9240000	#DADAFF	1	0.5
chr2	9240001	9560000	B.1.1.2.2.2.1.2.1.1	0.467233009708738	.	9240001	9560000	#DADAFF	1	0.5
chr2	9560001	9760000	A.1.1.1.1.2.1.2.1	0.986650485436893	.	9560001	9760000	#FF0000	1	1
chr2	9760001	9960000	A.1.2.2.1.2.1.2.2.2.1	0.794902912621359	.	9760001	9960000	#FF4848	1	0.875
chr2	9960001	10280000	A.1.1.2.1.1.2.1.1.2	0.947815533980582	.	9960001	10280000	#FF0000	1	1
chr2	10280001	10640000	A.1.2.2.1.2.1.2.1	0.797330097087379	.	10280001	10640000	#FF4848	1	0.875
chr2	10640001	10960000	A.1.2.1.2.2.1.2.1.2.1.1.2	0.847087378640777	.	10640001	10960000	#FF4848	1	0.875
chr2	10960001	11280000	A.2.2.2.1.2.1.2.2.2	0.600728155339806	.	10960001	11280000	#FFDADA	1	0.625
chr2	11280001	11600000	A.1.1.1.1.2.1.1.2.1	0.991504854368932	.	11280001	11600000	#FF0000	1	1
chr2	11600001	11800000	A.2.1.2.1.1.1.2.1	0.712378640776699	.	11600001	11800000	#FF9191	1	0.75
chr2	11800001	11960000	A.1.2.1.2.2.1.2.2.1	0.842233009708738	.	11800001	11960000	#FF4848	1	0.875
chr2	11960001	12320000	A.1.1.1.2.2.1.1	0.969660194174757	.	11960001	12320000	#FF0000	1	1
chr2	12320001	12480000	A.2.1.1.2.2.1.2.1.1.2.2	0.729368932038835	.	12320001	12480000	#FF9191	1	0.75
chr2	12480001	12680000	A.2.2.1.1.2.1.1.1.1	0.663834951456311	.	12480001	12680000	#FFDADA	1	0.625
chr2	12680001	12880000	A.2.1.1.1.1.1.2	0.764563106796116	.	12680001	12880000	#FF9191	1	0.75
chr2	12880001	13160000	B.1.2.1.1.1.2.1.1.2	0.441747572815534	.	12880001	13160000	#9191FF	1	0.375
chr2	13160001	13320000	B.1.2.1.2.2.1.1.2	0.398058252427184	.	13160001	13320000	#9191FF	1	0.375
chr2	13320001	13600000	B.1.1.2.1.1.2.2.1	0.513349514563107	.	13320001	13600000	#DADAFF	1	0.5
chr2	13600001	13840000	B.2.1.2.2.1.1.2.1.2	0.203883495145631	.	13600001	13840000	#4848FF	1	0.25
chr2	13840001	14000000	B.2.1.2.1.1.1.2.2.2	0.239077669902913	.	13840001	14000000	#4848FF	1	0.25
chr2	14000001	14040000	B.2.1.2.2.1.1.2.1.1	0.205097087378641	.	14000001	14040000	#4848FF	1	0.25
chr2	14080001	14240000	B.2.1.2.2.1.1.2.1.1	0.205097087378641	.	14080001	14240000	#4848FF	1	0.25
chr2	14240001	14560000	B.2.2.1.2.2.2.1.2.1	0.0728155339805825	.	14240001	14560000	#0000FF	1	0.125
chr2	14560001	15040000	B.2.2.2.1.1.2.1.1.2	0.0546116504854369	.	14560001	15040000	#0000FF	1	0.125
chr2	15040001	15280000	B.1.1.2.2.2.2.1.2	0.45873786407767	.	15040001	15280000	#DADAFF	1	0.5
chr2	15280001	15760000	A.1.2.1.1.1.1.1.2	0.898058252427185	.	15280001	15760000	#FF4848	1	0.875
chr2	15760001	15960000	B.1.2.1.1.1.2.2.1.2.1	0.436893203883495	.	15760001	15960000	#9191FF	1	0.375
chr2	15960001	16280000	B.2.2.1.2.2.1.2.1.1.2	0.0788834951456311	.	15960001	16280000	#0000FF	1	0.125
chr2	16320001	16480000	B.2.2.1.2.2.1.2.1.1.2	0.0788834951456311	.	16320001	16480000	#0000FF	1	0.125
chr2	16480001	16760000	B.2.1.2.2.1.1.1.1.1.1	0.213592233009709	.	16480001	16760000	#4848FF	1	0.25
chr2	16760001	16920000	A.1.2.2.1.2.2.1	0.79247572815534	.	16760001	16920000	#FF4848	1	0.875
chr2	16920001	17120000	B.1.2.1.2.2.1.1.1.2	0.399271844660194	.	16920001	17120000	#9191FF	1	0.375
chr2	17120001	17360000	B.2.1.2.2.1.1.2.2	0.202669902912621	.	17120001	17360000	#4848FF	1	0.25
chr2	17360001	17600000	B.2.1.2.2.1.1.1.1.2.2	0.20995145631068	.	17360001	17600000	#4848FF	1	0.25
chr2	17600001	17880000	B.1.2.1.1.1.2.2.1.1	0.438106796116505	.	17600001	17880000	#9191FF	1	0.375
chr2	17880001	18040000	A.1.2.2.1.2.1.1.1	0.799757281553398	.	17880001	18040000	#FF4848	1	0.875
chr2	18040001	18440000	B.2.2.1.2.2.1.2.1.2.1	0.0776699029126214	.	18040001	18440000	#0000FF	1	0.125
chr2	18440001	18600000	B.2.1.2.2.1.1.1.1.2.1	0.211165048543689	.	18440001	18600000	#4848FF	1	0.25
chr2	18600001	18760000	B.1.2.1.1.1.2.2.2.1.1	0.434466019417476	.	18600001	18760000	#9191FF	1	0.375
chr2	18760001	19320000	B.2.2.2.1.1.2.1.2.1	0.0533980582524272	.	18760001	19320000	#0000FF	1	0.125
chr2	19320001	19480000	B.2.1.2.2.1.1.1.2.2	0.20631067961165	.	19320001	19480000	#4848FF	1	0.25
chr2	19480001	20080000	B.2.2.1.2.2.1.2.1.1.1	0.0800970873786408	.	19480001	20080000	#0000FF	1	0.125
chr2	20080001	20440000	A.2.1.1.2.2.1.2.2.2	0.724514563106796	.	20080001	20440000	#FF9191	1	0.75
chr2	20440001	20560000	A.1.1.2.1.2.2.2.2.2	0.928398058252427	.	20440001	20560000	#FF0000	1	1
chr2	20560001	20840000	A.2.1.1.2.2.1.2.1.2	0.728155339805825	.	20560001	20840000	#FF9191	1	0.75
chr2	20840001	21000000	A.2.1.1.2.2.1.1.1	0.734223300970874	.	20840001	21000000	#FF9191	1	0.75
chr2	21000001	21240000	B.1.1.2.2.2.1.1	0.468446601941748	.	21000001	21240000	#DADAFF	1	0.5
chr2	21240001	21360000	B.2.1.2.1.1.1.2.1.1	0.243932038834951	.	21240001	21360000	#4848FF	1	0.25
chr2	21360001	21640000	B.2.1.2.2.1.1.1.1.1.2	0.212378640776699	.	21360001	21640000	#4848FF	1	0.25
chr2	21640001	22240000	B.2.2.2.1.2.2	0.0473300970873786	.	21640001	22240000	#0000FF	1	0.125
chr2	22240001	23120000	B.2.2.2.1.2.1	0.0485436893203883	.	22240001	23120000	#0000FF	1	0.125
chr2	23120001	23560000	B.2.2.1.2.2.1.2.1.2.2	0.0764563106796116	.	23120001	23560000	#0000FF	1	0.125
chr2	23560001	24000000	A.2.2.2.1.2.1.2.1	0.603155339805825	.	23560001	24000000	#FFDADA	1	0.625
chr2	24000001	24440000	A.1.1.1.2.2.1.2.1	0.968446601941748	.	24000001	24440000	#FF0000	1	1
chr2	24440001	24600000	A.1.1.2.1.1.2.2.1.1.1	0.945388349514563	.	24440001	24600000	#FF0000	1	1
chr2	24600001	24800000	A.2.2.1.1.2.1.1.2.1.2.2.1	0.658980582524272	.	24600001	24800000	#FFDADA	1	0.625
chr2	24800001	25000000	A.2.2.1.1.2.1.1.2.1.2.2.2	0.657766990291262	.	24800001	25000000	#FFDADA	1	0.625
chr2	25000001	25200000	A.1.2.1.2.2.1.2.1.2.1.1.1.2	0.848300970873786	.	25000001	25200000	#FF4848	1	0.875
chr2	25200001	25440000	A.2.2.1.1.2.1.1.2.1.2.1	0.660194174757282	.	25200001	25440000	#FFDADA	1	0.625
chr2	25440001	25800000	A.1.2.1.2.2.1.2.1.2.2.1	0.844660194174757	.	25440001	25800000	#FF4848	1	0.875
chr2	25800001	25960000	A.2.1.2.2.2.1.2.1	0.679611650485437	.	25800001	25960000	#FF9191	1	0.75
chr2	25960001	26400000	A.1.1.2.1.1.2.1.1.1	0.949029126213592	.	25960001	26400000	#FF0000	1	1
chr2	26400001	26640000	A.1.1.2.1.2.2.1.2	0.933252427184466	.	26400001	26640000	#FF0000	1	1
chr2	26640001	26800000	A.2.2.1.1.2.1.2.2	0.654126213592233	.	26640001	26800000	#FFDADA	1	0.625
chr2	26800001	26960000	A.2.2.2.1.2.1.2.2.1	0.601941747572815	.	26800001	26960000	#FFDADA	1	0.625
chr2	26960001	27280000	A.2.1.1.2.1.1.2.1.1	0.742718446601942	.	26960001	27280000	#FF9191	1	0.75
chr2	27280001	27680000	A.1.1.1.1.2.1.2.2.2	0.984223300970874	.	27280001	27680000	#FF0000	1	1
chr2	27680001	27920000	A.1.2.1.2.2.1.2.1.2.1.1.1.1	0.849514563106796	.	27680001	27920000	#FF4848	1	0.875
chr2	27920001	28720000	A.2.1.2.2.2.1.1.1	0.682038834951456	.	27920001	28720000	#FF9191	1	0.75
chr2	28720001	29000000	A.2.1.1.2.1.1.2.1.2	0.741504854368932	.	28720001	29000000	#FF9191	1	0.75
chr2	29000001	29160000	A.1.2.2.1.2.1.2.2.1	0.796116504854369	.	29000001	29160000	#FF4848	1	0.875
chr2	29160001	29600000	B.1.1.2.2.2.1.2.1.2	0.466019417475728	.	29160001	29600000	#DADAFF	1	0.5
chr2	29600001	29960000	B.2.1.2.2.1.2.1.2	0.200242718446602	.	29600001	29960000	#4848FF	1	0.25
chr2	29960001	30080000	B.1.2.1.2.2.1.2.2.1.1	0.393203883495146	.	29960001	30080000	#9191FF	1	0.375
chr2	30080001	30360000	B.1.2.1.2.2.1.2.2.1.2.1	0.391990291262136	.	30080001	30360000	#9191FF	1	0.375
chr2	30360001	30680000	A.2.2.2.1.2.2.1.2.2	0.595873786407767	.	30360001	30680000	#FFDADA	1	0.625
chr2	30680001	30920000	A.2.1.2.2.2.1.2.2.2.2	0.675970873786408	.	30680001	30920000	#FF9191	1	0.75
chr2	30920001	31120000	B.1.2.1.1.1.1.1.1.1.2	0.451456310679612	.	30920001	31120000	#9191FF	1	0.375
chr2	31120001	31360000	A.2.1.1.2.2.1.2.1.1.1	0.731796116504854	.	31120001	31360000	#FF9191	1	0.75
chr2	31360001	31600000	A.2.2.1.1.2.1.1.2.1.1	0.661407766990291	.	31360001	31600000	#FFDADA	1	0.625
chr2	31600001	31840000	B.1.2.1.2.2.1.2.2.1.2.2	0.390776699029126	.	31600001	31840000	#9191FF	1	0.375
chr2	31840001	32080000	B.1.1.2.2.2.1.2.2.1	0.464805825242718	.	31840001	32080000	#DADAFF	1	0.5
chr2	32080001	32240000	A.1.1.2.1.1.2.2.2	0.941747572815534	.	32080001	32240000	#FF0000	1	1
chr2	32240001	32720000	A.1.1.1.1.2.1.2.2.1	0.985436893203884	.	32240001	32720000	#FF0000	1	1
chr2	32720001	33000000	A.1.1.2.1.1.2.2.1.1.2	0.944174757281553	.	32720001	33000000	#FF0000	1	1
chr2	33000001	33360000	A.2.1.1.1.1.1.1	0.765776699029126	.	33000001	33360000	#FF9191	1	0.75
chr2	33360001	33680000	A.2.1.2.2.2.1.2.2.2.1	0.677184466019418	.	33360001	33680000	#FF9191	1	0.75
chr2	33680001	33840000	A.1.2.1.2.2.1.1.2	0.855582524271845	.	33680001	33840000	#FF4848	1	0.875
chr2	33840001	34240000	B.2.1.2.2.1.2.2.1.1	0.199029126213592	.	33840001	34240000	#4848FF	1	0.25
chr2	34240001	34560000	B.2.2.1.2.2.2.1.2.2.2.1	0.0691747572815534	.	34240001	34560000	#0000FF	1	0.125
chr2	34560001	34640000	B.2.1.2.1.1.2.1.2	0.236650485436893	.	34560001	34640000	#4848FF	1	0.25
chr2	34640001	35040000	B.2.2.2.1.1.2.1.1.1	0.0558252427184466	.	34640001	35040000	#0000FF	1	0.125
chr2	35080001	35440000	B.2.2.1.2.2.2.1.2.2.1.2	0.0703883495145631	.	35080001	35440000	#0000FF	1	0.125
chr2	35440001	35600000	B.2.1.2.2.1.1.1.2.1.1	0.20873786407767	.	35440001	35600000	#4848FF	1	0.25
chr2	35600001	35760000	B.1.1.2.2.2.2.2.1.2	0.455097087378641	.	35600001	35760000	#DADAFF	1	0.5
chr2	35760001	35960000	B.2.1.2.2.1.1.1.2.1.2	0.20752427184466	.	35760001	35960000	#4848FF	1	0.25
chr2	36000001	36560000	B.2.2.1.2.2.2.2.2	0.0655339805825243	.	36000001	36560000	#0000FF	1	0.125
chr2	36560001	36760000	B.1.2.1.1.1.1.1.1.1.1	0.452669902912621	.	36560001	36760000	#9191FF	1	0.375
chr2	36760001	36840000	A.2.2.1.1.2.2.2.2	0.650485436893204	.	36760001	36840000	#FFDADA	1	0.625
chr2	36840001	37000000	B.1.2.1.1.1.1.1.2.1	0.449029126213592	.	36840001	37000000	#9191FF	1	0.375
chr2	37000001	37320000	A.1.2.1.2.2.1.2.1.1.2.1	0.851941747572815	.	37000001	37320000	#FF4848	1	0.875
chr2	37320001	37640000	A.1.1.1.1.2.1.1.2.2.1.1	0.990291262135922	.	37320001	37640000	#FF0000	1	1
chr2	37640001	37800000	B.1.1.1.2.1.1.2.1.1.1	0.549757281553398	.	37640001	37800000	#DADAFF	1	0.5
chr2	37800001	37960000	A.2.1.1.2.2.1.2.2.1.2	0.725728155339806	.	37800001	37960000	#FF9191	1	0.75
chr2	37960001	38120000	B.1.1.1.2.1.2.1.2.1.2	0.54126213592233	.	37960001	38120000	#DADAFF	1	0.5
chr2	38120001	38520000	B.1.1.1.2.1.2.1.1.1	0.544902912621359	.	38120001	38520000	#DADAFF	1	0.5
chr2	38520001	38760000	A.1.1.2.1.1.2.2.1.2	0.942961165048544	.	38520001	38760000	#FF0000	1	1
chr2	38760001	39120000	A.1.1.1.2.2.1.2.2	0.967233009708738	.	38760001	39120000	#FF0000	1	1
chr2	39120001	39520000	A.1.1.2.1.2.2.2.2.1	0.929611650485437	.	39120001	39520000	#FF0000	1	1
chr2	39520001	39760000	A.2.1.1.2.2.1.2.1.1.2.1	0.730582524271845	.	39520001	39760000	#FF9191	1	0.75
chr2	39760001	40040000	B.1.1.1.2.1.1.2.1.1.2	0.548543689320388	.	39760001	40040000	#DADAFF	1	0.5
chr2	40040001	40480000	B.2.1.2.2.1.2.2.1.2	0.197815533980583	.	40040001	40480000	#4848FF	1	0.25
chr2	40480001	40680000	A.2.1.1.2.2.1.2.2.1.1	0.726941747572815	.	40480001	40680000	#FF9191	1	0.75
chr2	40680001	41280000	B.2.2.1.2.2.1.1.2	0.0813106796116505	.	40680001	41280000	#0000FF	1	0.125
chr2	41280001	41600000	B.2.2.2.1.1.2.1.2.2	0.0521844660194175	.	41280001	41600000	#0000FF	1	0.125
chr2	41600001	42040000	B.2.2.1.2.2.2.1.2.2.2.2	0.0679611650485437	.	41600001	42040000	#0000FF	1	0.125
chr2	42040001	42320000	B.1.2.1.2.2.1.2.1.2.1	0.395631067961165	.	42040001	42320000	#9191FF	1	0.375
chr2	42320001	42560000	A.1.2.1.2.2.1.2.1.1.2.2	0.850728155339806	.	42320001	42560000	#FF4848	1	0.875
chr2	42560001	42720000	A.2.1.2.2.2.1.2.2.1	0.678398058252427	.	42560001	42720000	#FF9191	1	0.75
chr2	42720001	43040000	A.1.1.1.1.2.1.1.2.2.2	0.987864077669903	.	42720001	43040000	#FF0000	1	1
chr2	43040001	43360000	A.1.2.1.2.2.1.2.1.2.2.2	0.843446601941748	.	43040001	43360000	#FF4848	1	0.875
chr2	43360001	43520000	A.1.1.2.1.2.2.1.1.2	0.934466019417476	.	43360001	43520000	#FF0000	1	1
chr2	43520001	43800000	A.1.2.1.2.2.1.1.1.2	0.856796116504854	.	43520001	43800000	#FF4848	1	0.875
chr2	43800001	44040000	A.2.1.1.2.1.1.2.2.2	0.739077669902913	.	43800001	44040000	#FF9191	1	0.75
chr2	44040001	44200000	A.2.1.1.2.1.1.1.2.1	0.745145631067961	.	44040001	44200000	#FF9191	1	0.75
chr2	44200001	44520000	A.1.2.1.2.2.1.2.1.1.1.1	0.854368932038835	.	44200001	44520000	#FF4848	1	0.875
chr2	44520001	44640000	A.1.2.1.2.2.2.1.1.2.1	0.838592233009709	.	44520001	44640000	#FF4848	1	0.875
chr2	44640001	45000000	A.1.2.1.2.2.1.2.1.1.1.2	0.853155339805825	.	44640001	45000000	#FF4848	1	0.875
chr2	45000001	45240000	B.1.1.1.2.1.2.1.2.2.2	0.538834951456311	.	45000001	45240000	#DADAFF	1	0.5
chr2	45240001	45800000	B.1.2.1.2.2.1.2.1.2.2	0.394417475728155	.	45240001	45800000	#9191FF	1	0.375
chr2	45800001	46200000	A.1.2.2.2.2.2.2.1.1	0.771844660194175	.	45800001	46200000	#FF4848	1	0.875
chr2	46200001	46680000	B.1.1.1.2.1.2.1.1.2	0.543689320388349	.	46200001	46680000	#DADAFF	1	0.5
chr2	46680001	46880000	A.1.2.1.2.2.1.2.1.2.1.2	0.845873786407767	.	46680001	46880000	#FF4848	1	0.875
chr2	46880001	47120000	A.2.2.1.1.2.1.2.1	0.655339805825243	.	46880001	47120000	#FFDADA	1	0.625
chr2	47120001	47640000	A.1.1.2.1.1.2.1.2	0.946601941747573	.	47120001	47640000	#FF0000	1	1
chr2	47640001	48160000	A.1.1.1.1.2.1.1.2.2.1.2	0.989077669902913	.	47640001	48160000	#FF0000	1	1
chr2	48160001	48360000	B.1.1.1.2.1.2.2	0.537621359223301	.	48160001	48360000	#DADAFF	1	0.5
chr2	48360001	48520000	B.1.1.1.2.1.2.1.2.1.1	0.54247572815534	.	48360001	48520000	#DADAFF	1	0.5
chr2	48520001	48800000	A.1.2.2.2.2.2.1.1	0.774271844660194	.	48520001	48800000	#FF4848	1	0.875
chr2	48800001	49040000	B.2.1.2.1.2.2.2.1.1.2	0.218446601941748	.	48800001	49040000	#4848FF	1	0.25
chr2	49040001	49480000	B.2.2.2.1.1.1.1.2.2	0.0618932038834951	.	49040001	49480000	#0000FF	1	0.125
chr2	49480001	49560000	B.2.1.2.2.2.1.2.1.1	0.186893203883495	.	49480001	49560000	#4848FF	1	0.25
chr2	49560001	50200000	B.2.2.2.1.1.1.2.1.2	0.0594660194174757	.	49560001	50200000	#0000FF	1	0.125
chr2	50200001	50480000	B.2.1.2.2.2.2.1.1.1	0.179611650485437	.	50200001	50480000	#4848FF	1	0.25
chr2	50480001	50720000	B.2.1.2.2.2.2.1.1.2.2.2	0.175970873786408	.	50480001	50720000	#4848FF	1	0.25
chr2	50720001	50920000	B.2.1.2.1.2.1.1.2.1	0.230582524271845	.	50720001	50920000	#4848FF	1	0.25
chr2	50920001	51000000	B.2.1.2.1.1.2.1.1	0.237864077669903	.	50920001	51000000	#4848FF	1	0.25
chr2	51000001	51280000	B.2.2.1.2.1.2.1.2.2	0.0910194174757282	.	51000001	51280000	#0000FF	1	0.125
chr2	51280001	51680000	B.2.2.1.2.2.2.1.2.2.1.1	0.0716019417475728	.	51280001	51680000	#0000FF	1	0.125
chr2	51680001	52080000	B.2.1.2.1.2.1.1.1.1	0.233009708737864	.	51680001	52080000	#4848FF	1	0.25
chr2	52080001	52240000	B.1.2.1.2.1.1.2.2	0.410194174757282	.	52080001	52240000	#9191FF	1	0.375
chr2	52240001	52400000	A.2.2.1.1.2.2.1	0.652912621359223	.	52240001	52400000	#FFDADA	1	0.625
chr2	52400001	52640000	B.1.2.1.2.1.1.2.1	0.411407766990291	.	52400001	52640000	#9191FF	1	0.375
chr2	52640001	53200000	B.2.2.2.1.1.1.2.2.2	0.0570388349514563	.	52640001	53200000	#0000FF	1	0.125
chr2	53200001	53360000	B.2.2.1.2.2.2.1.1	0.0740291262135922	.	53200001	53360000	#0000FF	1	0.125
chr2	53360001	53600000	B.2.1.2.2.2.2.1.2.1	0.174757281553398	.	53360001	53600000	#4848FF	1	0.25
chr2	53600001	53920000	B.2.1.2.1.2.1.1.1.2	0.231796116504854	.	53600001	53920000	#4848FF	1	0.25
chr2	53920001	54080000	A.2.1.1.2.2.2.2.2.2	0.714805825242718	.	53920001	54080000	#FF9191	1	0.75
chr2	54080001	54400000	A.1.2.1.2.2.2.2.2.1	0.828883495145631	.	54080001	54400000	#FF4848	1	0.875
chr2	54400001	54720000	B.1.1.2.2.2.2.2.1.1.2	0.456310679611651	.	54400001	54720000	#DADAFF	1	0.5
chr2	54720001	54920000	A.2.2.1.1.2.1.1.1.2	0.662621359223301	.	54720001	54920000	#FFDADA	1	0.625
chr2	54920001	55120000	A.1.1.2.1.2.2.1.1.1	0.935679611650485	.	54920001	55120000	#FF0000	1	1
chr2	55120001	55240000	A.1.2.1.2.2.2.2.2.2	0.827669902912621	.	55120001	55240000	#FF4848	1	0.875
chr2	55240001	55480000	A.1.1.2.1.1.1.1.1.2.1.2	0.95752427184466	.	55240001	55480000	#FF0000	1	1
chr2	55480001	55680000	A.1.1.2.1.1.1.1.2.1.2	0.953883495145631	.	55480001	55680000	#FF0000	1	1
chr2	55680001	55920000	A.1.1.2.1.2.2.2.1.2	0.930825242718447	.	55680001	55920000	#FF0000	1	1
chr2	55920001	56320000	B.2.1.2.2.2.2.1.1.2.1	0.178398058252427	.	55920001	56320000	#4848FF	1	0.25
chr2	56320001	56480000	B.1.2.1.2.1.2.1.2.1	0.407766990291262	.	56320001	56480000	#9191FF	1	0.375
chr2	56480001	56640000	B.1.1.1.2.1.1.2.2	0.546116504854369	.	56480001	56640000	#DADAFF	1	0.5
chr2	56640001	56920000	B.1.2.1.1.1.1.2.1	0.446601941747573	.	56640001	56920000	#9191FF	1	0.375
chr2	56920001	57480000	B.2.2.1.2.2.2.2.1	0.066747572815534	.	56920001	57480000	#0000FF	1	0.125
chr2	57480001	57920000	B.2.2.2.1.1.1.1.2.1	0.0631067961165049	.	57480001	57920000	#0000FF	1	0.125
chr2	57920001	58240000	B.2.1.2.1.2.2.2.2.1	0.216019417475728	.	57920001	58240000	#4848FF	1	0.25
chr2	58240001	58480000	A.2.1.1.2.2.2.2.1	0.719660194174757	.	58240001	58480000	#FF9191	1	0.75
chr2	58480001	58880000	B.2.2.1.2.1.2.1.1.2.1	0.0946601941747573	.	58480001	58880000	#0000FF	1	0.125
chr2	58880001	59200000	B.2.2.1.2.1.2.1.2.1	0.0922330097087379	.	58880001	59200000	#0000FF	1	0.125
chr2	59200001	59440000	B.2.1.2.2.2.2.1.2.2	0.173543689320388	.	59200001	59440000	#4848FF	1	0.25
chr2	59440001	59720000	B.2.1.2.2.2.2.1.1.2.2.1	0.177184466019417	.	59440001	59720000	#4848FF	1	0.25
chr2	59720001	59840000	B.2.1.2.1.2.1.1.2.2	0.229368932038835	.	59720001	59840000	#4848FF	1	0.25
chr2	59840001	59960000	B.1.2.1.2.1.2.1.1	0.408980582524272	.	59840001	59960000	#9191FF	1	0.375
chr2	59960001	60520000	B.2.1.2.1.2.2.2.1.2	0.217233009708738	.	59960001	60520000	#4848FF	1	0.25
chr2	60520001	60760000	A.1.2.1.2.2.2.1.1.1	0.839805825242718	.	60520001	60760000	#FF4848	1	0.875
chr2	60760001	60920000	A.2.1.1.2.2.2.1.1.1	0.723300970873786	.	60760001	60920000	#FF9191	1	0.75
chr2	60920001	61240000	A.1.1.2.1.1.1.1.1.2.1.1	0.95873786407767	.	60920001	61240000	#FF0000	1	1
chr2	61240001	61440000	A.1.1.2.1.2.2.2.1.1	0.932038834951456	.	61240001	61440000	#FF0000	1	1
chr2	61440001	61760000	A.1.1.2.1.1.1.1.2.2	0.952669902912621	.	61440001	61760000	#FF0000	1	1
chr2	61760001	61920000	A.2.1.1.2.1.1.2.2.1	0.740291262135922	.	61760001	61920000	#FF9191	1	0.75
chr2	61920001	62120000	A.2.1.1.2.1.1.1.2.2	0.743932038834951	.	61920001	62120000	#FF9191	1	0.75
chr2	62120001	62320000	A.2.2.2.1.2.2.1.1.1	0.599514563106796	.	62120001	62320000	#FFDADA	1	0.625
chr2	62320001	62680000	B.1.1.1.2.1.1.1.2.2	0.550970873786408	.	62320001	62680000	#DADAFF	1	0.5
chr2	62680001	62880000	B.1.2.1.1.1.1.2.2.2	0.444174757281553	.	62680001	62880000	#9191FF	1	0.375
chr2	62880001	63360000	A.2.1.1.2.1.1.1.1.2	0.746359223300971	.	62880001	63360000	#FF9191	1	0.75
chr2	63360001	63640000	B.1.1.2.2.2.2.2.1.1.1	0.45752427184466	.	63360001	63640000	#DADAFF	1	0.5
chr2	63640001	63800000	B.1.1.1.2.1.1.1.1	0.553398058252427	.	63640001	63800000	#DADAFF	1	0.5
chr2	63800001	64000000	B.1.1.1.2.1.1.1.2.1	0.552184466019418	.	63800001	64000000	#DADAFF	1	0.5
chr2	64000001	64240000	A.2.1.1.2.2.2.2.2.1.1	0.718446601941748	.	64000001	64240000	#FF9191	1	0.75
chr2	64240001	64400000	A.1.2.1.2.2.1.1.1.1.2	0.858009708737864	.	64240001	64400000	#FF4848	1	0.875
chr2	64400001	64720000	A.1.2.2.2.2.2.2.2.1.2	0.768203883495146	.	64400001	64720000	#FF4848	1	0.875
chr2	64720001	65120000	A.1.1.1.1.2.2.2	0.981796116504854	.	64720001	65120000	#FF0000	1	1
chr2	65120001	65280000	A.1.2.1.2.2.1.1.1.1.1	0.859223300970874	.	65120001	65280000	#FF4848	1	0.875
chr2	65280001	65480000	A.1.1.2.1.1.1.1.1.1.1	0.961165048543689	.	65280001	65480000	#FF0000	1	1
chr2	65480001	65680000	A.1.1.2.1.1.1.1.2.1.1	0.955097087378641	.	65480001	65680000	#FF0000	1	1
chr2	65680001	65840000	A.2.1.1.2.2.2.2.2.1.2.2	0.716019417475728	.	65680001	65840000	#FF9191	1	0.75
chr2	65840001	66480000	B.2.1.2.2.2.1.1.2	0.188106796116505	.	65840001	66480000	#4848FF	1	0.25
chr2	66480001	66640000	B.2.1.2.2.2.1.2.1.2.1	0.185679611650485	.	66480001	66640000	#4848FF	1	0.25
chr2	66640001	66960000	B.2.1.2.2.2.1.1.1.2.2.1	0.190533980582524	.	66640001	66960000	#4848FF	1	0.25
chr2	66960001	67160000	B.2.1.2.2.2.1.2.1.2.2	0.184466019417476	.	66960001	67160000	#4848FF	1	0.25
chr2	67160001	67520000	B.2.2.1.2.1.2.2.2.1.2.1	0.0861650485436893	.	67160001	67520000	#0000FF	1	0.125
chr2	67520001	67680000	B.1.2.1.2.1.2.1.2.2.1	0.406553398058252	.	67520001	67680000	#9191FF	1	0.375
chr2	67680001	67880000	B.2.1.2.1.2.2.2.2.2	0.214805825242718	.	67680001	67880000	#4848FF	1	0.25
chr2	67880001	68280000	B.2.1.2.1.2.2.2.1.1.1	0.219660194174757	.	67880001	68280000	#4848FF	1	0.25
chr2	68280001	68720000	A.1.1.2.1.1.1.1.1.2.2	0.956310679611651	.	68280001	68720000	#FF0000	1	1
chr2	68720001	68920000	A.2.2.2.1.2.2.2.2	0.593446601941748	.	68720001	68920000	#FFDADA	1	0.625
chr2	68920001	69160000	A.1.2.1.2.2.2.1.1.2.2.2.2	0.83495145631068	.	68920001	69160000	#FF4848	1	0.875
chr2	69160001	69560000	B.1.2.1.2.2.1.2.1.1	0.396844660194175	.	69160001	69560000	#9191FF	1	0.375
chr2	69560001	69680000	A.1.2.2.2.2.2.2.2.2	0.766990291262136	.	69560001	69680000	#FF4848	1	0.875
chr2	69680001	69920000	A.2.2.2.1.2.2.1.1.2	0.598300970873786	.	69680001	69920000	#FFDADA	1	0.625
chr2	69920001	70120000	A.1.2.1.2.2.2.1.1.2.2.1	0.837378640776699	.	69920001	70120000	#FF4848	1	0.875
chr2	70120001	70280000	A.1.2.2.2.2.2.2.2.1.1	0.769417475728155	.	70120001	70280000	#FF4848	1	0.875
chr2	70280001	70520000	A.1.1.1.1.2.2.1	0.983009708737864	.	70280001	70520000	#FF0000	1	1
chr2	70520001	70960000	B.1.1.2.2.2.1.2.2.2	0.463592233009709	.	70520001	70960000	#DADAFF	1	0.5
chr2	70960001	71200000	B.1.1.1.2.1.2.1.2.2.1	0.54004854368932	.	70960001	71200000	#DADAFF	1	0.5
chr2	71200001	71360000	A.1.2.1.2.2.2.2.1.2	0.830097087378641	.	71200001	71360000	#FF4848	1	0.875
chr2	71360001	71520000	A.2.2.2.1.1.1.1.2	0.616504854368932	.	71360001	71520000	#FFDADA	1	0.625
chr2	71520001	71720000	A.2.1.1.2.2.2.2.2.1.2.1	0.717233009708738	.	71520001	71720000	#FF9191	1	0.75
chr2	71720001	72080000	B.1.2.1.2.2.1.2.2.2	0.389563106796116	.	71720001	72080000	#9191FF	1	0.375
chr2	72080001	72440000	B.2.1.2.2.2.1.1.1.2.2.2	0.189320388349515	.	72080001	72440000	#4848FF	1	0.25
chr2	72440001	72720000	B.2.2.1.2.1.2.2.2.1.1	0.087378640776699	.	72440001	72720000	#0000FF	1	0.125
chr2	72720001	73000000	B.2.2.1.2.1.2.2.2.1.2.2	0.0849514563106796	.	72720001	73000000	#0000FF	1	0.125
chr2	73000001	73120000	B.1.2.1.2.1.2.1.2.2.2	0.405339805825243	.	73000001	73120000	#9191FF	1	0.375
chr2	73120001	73440000	A.2.2.2.1.2.2.2.1	0.594660194174757	.	73120001	73440000	#FFDADA	1	0.625
chr2	73440001	73840000	A.1.2.1.2.2.2.1.1.2.2.2.1	0.836165048543689	.	73440001	73840000	#FF4848	1	0.875
chr2	73840001	73960000	A.2.1.2.2.2.2.2.1.1	0.671116504854369	.	73840001	73960000	#FF9191	1	0.75
chr2	73960001	74440000	A.1.1.1.1.2.1.1.1	0.992718446601942	.	73960001	74440000	#FF0000	1	1
chr2	74440001	74840000	A.1.1.2.1.1.1.1.1.1.2	0.95995145631068	.	74440001	74840000	#FF0000	1	1
chr2	74840001	75280000	A.2.1.2.2.2.1.1.2	0.680825242718447	.	74840001	75280000	#FF9191	1	0.75
chr2	75280001	75720000	B.1.2.1.1.1.1.1.1.2	0.450242718446602	.	75280001	75720000	#9191FF	1	0.375
chr2	75720001	75960000	B.1.1.1.2.2.2.1.2.1	0.532766990291262	.	75720001	75960000	#DADAFF	1	0.5
chr2	75960001	76440000	B.2.2.1.2.1.2.1.1.2.2	0.0934466019417476	.	75960001	76440000	#0000FF	1	0.125
chr2	76440001	76640000	A.2.1.2.2.2.2.2.2	0.668689320388349	.	76440001	76640000	#FF9191	1	0.75
chr2	76640001	77200000	B.1.2.1.1.1.1.1.2.2	0.447815533980583	.	76640001	77200000	#9191FF	1	0.375
chr2	77200001	77320000	A.1.2.1.2.2.2.2.1.1	0.831310679611651	.	77200001	77320000	#FF4848	1	0.875
chr2	77320001	77560000	A.2.1.1.2.2.2.1.1.2	0.722087378640777	.	77320001	77560000	#FF9191	1	0.75
chr2	77560001	77880000	B.1.2.1.2.1.1.1	0.412621359223301	.	77560001	77880000	#9191FF	1	0.375
chr2	77920001	78440000	B.2.2.1.2.1.2.2.1.2	0.0885922330097087	.	77920001	78440000	#0000FF	1	0.125
chr2	78440001	78720000	B.2.1.2.2.2.1.2.2.1.1	0.183252427184466	.	78440001	78720000	#4848FF	1	0.25
chr2	78720001	79240000	B.2.1.2.2.2.2.2.1	0.172330097087379	.	78720001	79240000	#4848FF	1	0.25
chr2	79240001	79640000	B.2.2.1.2.1.2.2.2.2	0.0837378640776699	.	79240001	79640000	#0000FF	1	0.125
chr2	79640001	80200000	B.2.2.2.1.1.1.2.2.1	0.058252427184466	.	79640001	80200000	#0000FF	1	0.125
chr2	80200001	80520000	B.2.2.1.2.1.2.1.1.1.2.1.1	0.0983009708737864	.	80200001	80520000	#0000FF	1	0.125
chr2	80520001	80800000	B.2.2.1.2.1.2.1.1.1.2.1.2	0.0970873786407767	.	80520001	80800000	#0000FF	1	0.125
chr2	80800001	81120000	B.2.2.1.2.1.2.1.1.1.1.2	0.0995145631067961	.	80800001	81120000	#0000FF	1	0.125
chr2	81120001	81200000	B.2.1.2.1.2.1.2.2	0.223300970873786	.	81120001	81200000	#4848FF	1	0.25
chr2	81240001	81760000	B.2.2.2.1.1.1.2.1.1	0.0606796116504854	.	81240001	81760000	#0000FF	1	0.125
chr2	81800001	81840000	B.2.2.2.1.1.1.2.1.1	0.0606796116504854	.	81800001	81840000	#0000FF	1	0.125
chr2	81840001	82000000	B.2.2.1.2.1.2.1.1.1.1.1	0.100728155339806	.	81840001	82000000	#0000FF	1	0.125
chr2	82000001	82240000	B.2.2.1.2.1.2.2.1.1	0.0898058252427184	.	82000001	82240000	#0000FF	1	0.125
chr2	82240001	82440000	B.2.1.2.2.2.2.2.2	0.171116504854369	.	82240001	82440000	#4848FF	1	0.25
chr2	82440001	82520000	B.1.2.1.2.1.2.2.1.2	0.402912621359223	.	82440001	82520000	#9191FF	1	0.375
chr2	82560001	82880000	B.2.1.2.2.2.1.2.2.2	0.180825242718447	.	82560001	82880000	#4848FF	1	0.25
chr2	82880001	83160000	B.2.1.2.2.2.1.2.2.1.2	0.182038834951456	.	82880001	83160000	#4848FF	1	0.25
chr2	83200001	83280000	B.2.1.2.1.2.1.2.1.1.1	0.228155339805825	.	83200001	83280000	#4848FF	1	0.25
chr2	83280001	83360000	B.1.2.1.2.1.2.2.1.1	0.404126213592233	.	83280001	83360000	#9191FF	1	0.375
chr2	83360001	83480000	B.2.1.2.1.2.1.2.1.2.2	0.224514563106796	.	83360001	83480000	#4848FF	1	0.25
chr2	83480001	83600000	B.2.1.2.1.2.1.2.1.1.2	0.226941747572816	.	83480001	83600000	#4848FF	1	0.25
chr2	83600001	83680000	B.2.1.2.1.2.1.2.1.2.1	0.225728155339806	.	83600001	83680000	#4848FF	1	0.25
chr2	83680001	83960000	B.2.2.2.1.1.1.1.1	0.0643203883495146	.	83680001	83960000	#0000FF	1	0.125
chr2	83960001	84200000	B.2.2.1.2.1.2.1.1.1.2.2	0.095873786407767	.	83960001	84200000	#0000FF	1	0.125
chr2	84200001	84640000	B.2.1.2.2.2.1.1.1.2.1	0.191747572815534	.	84200001	84640000	#4848FF	1	0.25
chr2	84640001	85120000	B.1.2.1.1.1.1.2.2.1	0.445388349514563	.	84640001	85120000	#9191FF	1	0.375
chr2	85120001	85280000	A.1.1.2.1.2.1.2.2	0.936893203883495	.	85120001	85280000	#FF0000	1	1
chr2	85280001	85560000	A.2.2.2.1.2.2.1.2.1	0.597087378640777	.	85280001	85560000	#FFDADA	1	0.625
chr2	85560001	85840000	A.1.1.2.1.2.1.1.2	0.939320388349515	.	85560001	85840000	#FF0000	1	1
chr2	85840001	86040000	A.1.2.2.2.2.2.2.1.2	0.770631067961165	.	85840001	86040000	#FF4848	1	0.875
chr2	86040001	86400000	A.1.2.1.2.1.1.1.2.1	0.870145631067961	.	86040001	86400000	#FF4848	1	0.875
chr2	86400001	86640000	A.2.1.1.2.1.1.1.1.1	0.747572815533981	.	86400001	86640000	#FF9191	1	0.75
chr2	86640001	87120000	A.1.2.2.2.2.2.1.2	0.773058252427185	.	86640001	87120000	#FF4848	1	0.875
chr2	87120001	87240000	B.1.1.1.2.2.1.2	0.535194174757282	.	87120001	87240000	#DADAFF	1	0.5
chr2	87240001	87400000	A.2.2.2.1.1.1.2.1.2	0.614077669902913	.	87240001	87400000	#FFDADA	1	0.625
chr2	87400001	87560000	A.2.2.2.1.1.1.2.1.1	0.615291262135922	.	87400001	87560000	#FFDADA	1	0.625
chr2	87560001	87640000	A.2.2.2.1.1.1.1.1.2	0.617718446601942	.	87560001	87640000	#FFDADA	1	0.625
chr2	87720001	87760000	A.2.2.2.1.1.1.1.1.2	0.617718446601942	.	87720001	87760000	#FFDADA	1	0.625
chr2	87760001	88000000	A.1.1.2.1.2.1.1.1	0.940533980582524	.	87760001	88000000	#FF0000	1	1
chr2	88000001	88120000	A.2.2.2.1.1.1.2.2	0.612864077669903	.	88000001	88120000	#FFDADA	1	0.625
chr2	88240001	88280000	A.2.2.2.1.1.1.2.2	0.612864077669903	.	88240001	88280000	#FFDADA	1	0.625
chr2	88280001	88520000	B.1.1.1.2.2.1.1	0.536407766990291	.	88280001	88520000	#DADAFF	1	0.5
chr2	88520001	88840000	B.1.1.2.2.2.2.2.2	0.453883495145631	.	88520001	88840000	#DADAFF	1	0.5
chr2	88840001	89040000	A.1.2.1.2.2.2.1.2.1	0.83373786407767	.	88840001	89040000	#FF4848	1	0.875
chr2	89040001	89160000	A.1.2.1.2.2.2.1.2.2	0.83252427184466	.	89040001	89160000	#FF4848	1	0.875
chr2	89440001	89480000	A.2.1.2.2.2.2.2.1.2	0.669902912621359	.	89440001	89480000	#FF9191	1	0.75
chr2	89520001	89560000	A.2.1.2.2.2.2.2.1.2	0.669902912621359	.	89520001	89560000	#FF9191	1	0.75
chr2	89560001	89640000	B.1.1.1.2.2.2.1.2.2	0.531553398058252	.	89560001	89640000	#DADAFF	1	0.5
chr2	89840001	89920000	B.1.1.1.2.2.2.1.2.2	0.531553398058252	.	89840001	89920000	#DADAFF	1	0.5
chr2	89920001	90080000	A.2.1.1.2.2.2.1.2	0.720873786407767	.	89920001	90080000	#FF9191	1	0.75
chr2	90080001	90280000	A.2.2.2.1.1.1.1.1.1	0.618932038834951	.	90080001	90280000	#FFDADA	1	0.625
chr2	90280001	90320000	B.1.2.1.2.1.2.2.2	0.401699029126214	.	90280001	90320000	#9191FF	1	0.375
chr2	90360001	90520000	B.1.2.1.2.1.2.2.2	0.401699029126214	.	90360001	90520000	#9191FF	1	0.375
chr2	91600001	91680000	B.1.2.1.2.1.2.2.2	0.401699029126214	.	91600001	91680000	#9191FF	1	0.375
chr2	91680001	91960000	B.2.1.2.2.2.1.1.1.1	0.192961165048544	.	91680001	91960000	#4848FF	1	0.25
chr2	92000001	92120000	B.2.1.2.2.2.1.1.1.1	0.192961165048544	.	92000001	92120000	#4848FF	1	0.25
chr2	92240001	92360000	B.2.1.2.2.2.1.1.1.1	0.192961165048544	.	92240001	92360000	#4848FF	1	0.25
chr2	95400001	95880000	B.1.1.2.2.1.2.1.1.1.2	0.485436893203884	.	95400001	95880000	#DADAFF	1	0.5
chr2	95880001	96040000	B.1.1.2.2.1.2.2.2.2.2	0.469660194174757	.	95880001	96040000	#DADAFF	1	0.5
chr2	96040001	96440000	B.1.2.1.1.2.2.2.1.2.1.1	0.418689320388349	.	96040001	96440000	#9191FF	1	0.375
chr2	96440001	96760000	A.1.2.2.2.2.1.2	0.775485436893204	.	96440001	96760000	#FF4848	1	0.875
chr2	96760001	97040000	A.1.1.2.1.1.1.2.1	0.951456310679612	.	96760001	97040000	#FF0000	1	1
chr2	97040001	97200000	A.2.2.2.1.1.2.1.2	0.610436893203884	.	97040001	97200000	#FFDADA	1	0.625
chr2	97200001	97480000	A.1.1.2.2.2.1.2	0.910194174757282	.	97200001	97480000	#FF0000	1	1
chr2	97480001	97800000	A.1.2.1.2.1.1.1.2.2	0.868932038834951	.	97480001	97800000	#FF4848	1	0.875
chr2	97800001	97960000	A.1.2.2.2.2.1.1.1	0.777912621359223	.	97800001	97960000	#FF4848	1	0.875
chr2	98000001	98040000	A.1.2.2.2.2.1.1.1	0.777912621359223	.	98000001	98040000	#FF4848	1	0.875
chr2	98080001	98120000	A.1.2.2.2.2.1.1.1	0.777912621359223	.	98080001	98120000	#FF4848	1	0.875
chr2	98160001	98240000	A.1.2.2.2.2.1.1.1	0.777912621359223	.	98160001	98240000	#FF4848	1	0.875
chr2	98240001	98640000	A.1.1.2.1.1.1.2.2	0.950242718446602	.	98240001	98640000	#FF0000	1	1
chr2	98640001	98880000	A.2.1.2.2.2.2.1.2.1	0.673543689320388	.	98640001	98880000	#FF9191	1	0.75
chr2	98880001	99000000	B.1.1.1.2.2.2.2.1	0.530339805825243	.	98880001	99000000	#DADAFF	1	0.5
chr2	99000001	99240000	A.2.1.1.2.1.2.2	0.735436893203884	.	99000001	99240000	#FF9191	1	0.75
chr2	99240001	99520000	A.2.2.2.1.1.2.1.1	0.611650485436893	.	99240001	99520000	#FFDADA	1	0.625
chr2	99520001	99680000	B.1.1.2.2.1.2.2.2.1.2	0.473300970873786	.	99520001	99680000	#DADAFF	1	0.5
chr2	99680001	99800000	A.1.2.2.2.2.1.1.2	0.776699029126214	.	99680001	99800000	#FF4848	1	0.875
chr2	99800001	99960000	A.2.1.2.2.2.2.1.2.2	0.672330097087379	.	99800001	99960000	#FF9191	1	0.75
chr2	99960001	100120000	A.1.2.1.2.1.2.2.2.1	0.861650485436893	.	99960001	100120000	#FF4848	1	0.875
chr2	100120001	100520000	B.1.2.1.1.2.2.2.1.2.1.2	0.41747572815534	.	100120001	100520000	#9191FF	1	0.375
chr2	100520001	100680000	B.1.2.1.1.2.1.1.1.1	0.430825242718447	.	100520001	100680000	#9191FF	1	0.375
chr2	100680001	101040000	B.1.1.1.2.2.2.2.2	0.529126213592233	.	100680001	101040000	#DADAFF	1	0.5
chr2	101040001	101280000	B.1.1.2.2.1.2.2.2.1.1	0.474514563106796	.	101040001	101280000	#DADAFF	1	0.5
chr2	101280001	101600000	B.1.2.1.1.2.2.2.1.1	0.419902912621359	.	101280001	101600000	#9191FF	1	0.375
chr2	101600001	101800000	B.1.1.2.2.1.2.1.1.2.2	0.483009708737864	.	101600001	101800000	#DADAFF	1	0.5
chr2	101800001	101920000	A.2.1.2.2.1.2.1.2	0.686893203883495	.	101800001	101920000	#FF9191	1	0.75
chr2	101920001	102280000	A.2.2.2.1.1.2.2.1.1.2	0.608009708737864	.	101920001	102280000	#FFDADA	1	0.625
chr2	102280001	102480000	A.1.1.2.1.2.1.2.1	0.938106796116505	.	102280001	102480000	#FF0000	1	1
chr2	102480001	102920000	B.2.1.2.1.2.2.1.1	0.222087378640777	.	102480001	102920000	#4848FF	1	0.25
chr2	102920001	103080000	B.2.1.1.1.1.2.2.2.1.1	0.314320388349515	.	102920001	103080000	#4848FF	1	0.25
chr2	103080001	103440000	B.1.2.1.1.2.2.1.1.2	0.422330097087379	.	103080001	103440000	#9191FF	1	0.375
chr2	103440001	103600000	B.2.1.2.1.2.2.1.2	0.220873786407767	.	103440001	103600000	#4848FF	1	0.25
chr2	103600001	104080000	B.2.2.1.2.1.1.1.1	0.106796116504854	.	103600001	104080000	#0000FF	1	0.125
chr2	104080001	104640000	B.2.2.2.2.1.2.1.2.2.2	0.0303398058252427	.	104080001	104640000	#0000FF	1	0.125
chr2	104640001	104800000	B.1.1.1.2.2.2.1.1	0.533980582524272	.	104640001	104800000	#DADAFF	1	0.5
chr2	104800001	105120000	B.2.1.1.1.1.2.2.2.1.2	0.313106796116505	.	104800001	105120000	#4848FF	1	0.25
chr2	105120001	105640000	B.2.2.1.2.1.1.2.1	0.103155339805825	.	105120001	105640000	#0000FF	1	0.125
chr2	105640001	105880000	A.2.2.2.1.1.2.2.2	0.605582524271845	.	105640001	105880000	#FFDADA	1	0.625
chr2	105880001	105960000	A.2.1.1.2.1.2.1.1	0.737864077669903	.	105880001	105960000	#FF9191	1	0.75
chr2	105960001	106240000	B.1.1.2.2.1.2.1.1.2.1	0.484223300970874	.	105960001	106240000	#DADAFF	1	0.5
chr2	106240001	106520000	B.1.1.2.2.1.2.2.1.2.1.2	0.476941747572816	.	106240001	106520000	#DADAFF	1	0.5
chr2	106520001	106720000	B.2.1.1.1.1.2.1.2.1	0.320388349514563	.	106520001	106720000	#4848FF	1	0.25
chr2	106720001	107000000	B.1.2.1.1.2.2.1.1.1	0.423543689320388	.	106720001	107000000	#9191FF	1	0.375
chr2	107000001	107120000	B.1.2.1.1.2.2.2.2.1	0.41504854368932	.	107000001	107120000	#9191FF	1	0.375
chr2	107120001	107640000	B.2.2.1.2.1.1.2.2	0.101941747572816	.	107120001	107640000	#0000FF	1	0.125
chr2	107640001	108200000	B.2.2.2.2.1.2.2.2.1	0.0266990291262136	.	107640001	108200000	#0000FF	1	0.125
chr2	108200001	108280000	B.2.1.1.1.1.2.1.2.2	0.319174757281553	.	108200001	108280000	#4848FF	1	0.25
chr2	108280001	108440000	B.2.2.2.2.1.1.1.1	0.0461165048543689	.	108280001	108440000	#0000FF	1	0.125
chr2	108440001	108560000	B.2.1.1.1.1.2.1.1	0.321601941747573	.	108440001	108560000	#4848FF	1	0.25
chr2	108560001	109000000	B.2.2.1.2.1.1.1.2.2	0.104368932038835	.	108560001	109000000	#0000FF	1	0.125
chr2	109000001	109200000	A.1.2.1.2.1.1.1.1.1.1	0.87378640776699	.	109000001	109200000	#FF4848	1	0.875
chr2	109200001	109320000	A.1.2.2.2.1.1.1.1	0.79004854368932	.	109200001	109320000	#FF4848	1	0.875
chr2	109320001	109440000	A.1.2.1.2.1.2.2.1	0.862864077669903	.	109320001	109440000	#FF4848	1	0.875
chr2	109440001	109720000	A.2.2.2.1.1.2.2.1.1.1	0.609223300970874	.	109440001	109720000	#FFDADA	1	0.625
chr2	109720001	109960000	A.2.2.1.1.1.2.2	0.66504854368932	.	109720001	109960000	#FFDADA	1	0.625
chr2	109960001	110120000	B.1.1.1.1.2.1.1	0.561893203883495	.	109960001	110120000	#DADAFF	1	0.5
chr2	110240001	110320000	B.1.1.1.1.2.1.1	0.561893203883495	.	110240001	110320000	#DADAFF	1	0.5
chr2	110320001	110520000	B.1.2.1.1.2.2.2.1.2.2	0.41626213592233	.	110320001	110520000	#9191FF	1	0.375
chr2	110520001	110680000	B.1.2.1.1.2.1.1.2.2	0.425970873786408	.	110520001	110680000	#9191FF	1	0.375
chr2	110720001	110840000	B.1.2.1.1.2.2.2.2.2	0.413834951456311	.	110720001	110840000	#9191FF	1	0.375
chr2	110840001	111000000	B.1.2.1.1.2.1.1.2.1	0.427184466019417	.	110840001	111000000	#9191FF	1	0.375
chr2	111040001	111160000	B.1.1.2.2.1.2.2.2.2.1.2	0.470873786407767	.	111040001	111160000	#DADAFF	1	0.5
chr2	111200001	111240000	B.1.1.2.2.1.2.2.2.2.1.2	0.470873786407767	.	111200001	111240000	#DADAFF	1	0.5
chr2	111240001	111360000	B.1.1.2.2.1.2.2.2.2.1.1	0.472087378640777	.	111240001	111360000	#DADAFF	1	0.5
chr2	111360001	111800000	A.2.1.2.2.1.2.2.2	0.683252427184466	.	111360001	111800000	#FF9191	1	0.75
chr2	111800001	112000000	A.1.2.1.2.1.1.1.1.1.2	0.872572815533981	.	111800001	112000000	#FF4848	1	0.875
chr2	112000001	112240000	A.1.2.1.2.1.1.1.1.2	0.871359223300971	.	112000001	112240000	#FF4848	1	0.875
chr2	112240001	112480000	A.2.1.1.2.1.2.1.2	0.736650485436893	.	112240001	112480000	#FF9191	1	0.75
chr2	112480001	112600000	A.2.1.2.2.2.2.1.1	0.674757281553398	.	112480001	112600000	#FF9191	1	0.75
chr2	112600001	112800000	A.2.2.1.1.1.1	0.66747572815534	.	112600001	112800000	#FFDADA	1	0.625
chr2	112800001	113080000	A.1.2.1.2.1.2.1	0.864077669902913	.	112800001	113080000	#FF4848	1	0.875
chr2	113080001	113200000	A.2.2.2.1.1.2.2.1.2	0.606796116504854	.	113080001	113200000	#FFDADA	1	0.625
chr2	113200001	113360000	A.1.2.1.2.1.2.2.2.2	0.860436893203884	.	113200001	113360000	#FF4848	1	0.875
chr2	113360001	113520000	A.1.2.2.2.1.2.2	0.779126213592233	.	113360001	113520000	#FF4848	1	0.875
chr2	113520001	113840000	B.1.1.2.2.1.2.2.1.2.1.1	0.478155339805825	.	113520001	113840000	#DADAFF	1	0.5
chr2	113840001	114200000	A.2.1.2.2.1.2.1.1.1	0.689320388349515	.	113840001	114200000	#FF9191	1	0.75
chr2	114240001	114360000	A.1.1.2.2.2.1.1.2.2	0.911407766990291	.	114240001	114360000	#FF0000	1	1
chr2	114400001	114720000	A.1.1.2.2.2.1.1.2.2	0.911407766990291	.	114400001	114720000	#FF0000	1	1
chr2	114720001	114960000	B.1.2.1.2.2.2.2	0.387135922330097	.	114720001	114960000	#9191FF	1	0.375
chr2	114960001	115280000	B.2.2.1.2.1.1.1.2.1	0.105582524271845	.	114960001	115280000	#0000FF	1	0.125
chr2	115280001	115520000	B.1.1.2.2.1.1.1.1.2.2	0.493932038834951	.	115280001	115520000	#DADAFF	1	0.5
chr2	115520001	115720000	B.2.1.1.1.2.2.2.1.1	0.29247572815534	.	115520001	115720000	#4848FF	1	0.25
chr2	115720001	116040000	B.2.2.2.2.1.1.1.2.1.2.2	0.0424757281553398	.	115720001	116040000	#0000FF	1	0.125
chr2	116040001	116240000	B.2.2.2.2.1.1.1.2.1.2.1	0.0436893203883495	.	116040001	116240000	#0000FF	1	0.125
chr2	116240001	116520000	B.2.2.1.1.2.1.2.1.2	0.12378640776699	.	116240001	116520000	#0000FF	1	0.125
chr2	116520001	116800000	B.2.1.1.1.2.2.1.1.2	0.297330097087379	.	116520001	116800000	#4848FF	1	0.25
chr2	116800001	117080000	B.2.2.2.2.1.1.1.2.2	0.0412621359223301	.	116800001	117080000	#0000FF	1	0.125
chr2	117120001	117200000	B.2.2.2.2.1.1.1.2.2	0.0412621359223301	.	117120001	117200000	#0000FF	1	0.125
chr2	117200001	117400000	B.2.1.1.1.2.2.2.1.2	0.29126213592233	.	117200001	117400000	#4848FF	1	0.25
chr2	117400001	117720000	B.2.2.1.1.2.1.1.2	0.127427184466019	.	117400001	117720000	#0000FF	1	0.125
chr2	117720001	118040000	B.2.2.2.2.1.2.1.2.2.1	0.0315533980582524	.	117720001	118040000	#0000FF	1	0.125
chr2	118040001	118560000	B.2.2.2.2.1.1.2.2.1	0.037621359223301	.	118040001	118560000	#0000FF	1	0.125
chr2	118560001	118760000	A.2.2.1.1.1.2.1	0.66626213592233	.	118560001	118760000	#FFDADA	1	0.625
chr2	118760001	118960000	A.2.1.2.2.1.2.2.1.1	0.685679611650485	.	118760001	118960000	#FF9191	1	0.75
chr2	118960001	119200000	B.2.1.1.1.1.2.2.1.2.2	0.315533980582524	.	118960001	119200000	#4848FF	1	0.25
chr2	119200001	119600000	B.2.1.1.1.2.2.2.2	0.29004854368932	.	119200001	119600000	#4848FF	1	0.25
chr2	119600001	120040000	B.1.2.1.2.2.2.1	0.388349514563107	.	119600001	120040000	#9191FF	1	0.375
chr2	120040001	120200000	A.1.2.2.2.1.1.1.2	0.788834951456311	.	120040001	120200000	#FF4848	1	0.875
chr2	120200001	120440000	B.1.1.2.2.1.2.1.1.1.1	0.486650485436893	.	120200001	120440000	#DADAFF	1	0.5
chr2	120440001	120720000	A.2.1.1.1.2.1.1	0.75121359223301	.	120440001	120720000	#FF9191	1	0.75
chr2	120720001	120920000	A.2.2.2.2.2.1.2.2	0.575242718446602	.	120720001	120920000	#FFDADA	1	0.625
chr2	120920001	121080000	A.2.1.2.2.1.2.1.1.2	0.688106796116505	.	120920001	121080000	#FF9191	1	0.75
chr2	121080001	121440000	B.1.2.1.1.2.1.1.1.2.2	0.428398058252427	.	121080001	121440000	#9191FF	1	0.375
chr2	121440001	121800000	B.1.2.1.1.2.1.1.1.2.1	0.429611650485437	.	121440001	121800000	#9191FF	1	0.375
chr2	121800001	122120000	B.1.1.1.1.2.1.2.2	0.558252427184466	.	121800001	122120000	#DADAFF	1	0.5
chr2	122120001	122280000	A.1.2.2.2.1.1.2.2.1	0.786407766990291	.	122120001	122280000	#FF4848	1	0.875
chr2	122280001	122520000	A.1.1.1.2.1.2.2.1	0.972087378640777	.	122280001	122520000	#FF0000	1	1
chr2	122520001	122760000	A.1.2.2.2.1.1.2.2.2	0.785194174757282	.	122520001	122760000	#FF4848	1	0.875
chr2	122760001	122920000	A.2.1.2.2.1.2.2.1.2	0.684466019417476	.	122760001	122920000	#FF9191	1	0.75
chr2	122920001	123280000	B.1.1.2.2.1.1.1.1.2.1	0.495145631067961	.	122920001	123280000	#DADAFF	1	0.5
chr2	123280001	123440000	B.2.1.1.1.2.2.1.2.1	0.296116504854369	.	123280001	123440000	#4848FF	1	0.25
chr2	123440001	124040000	B.2.2.2.2.1.2.1.2.1	0.0327669902912621	.	123440001	124040000	#0000FF	1	0.125
chr2	124080001	124120000	B.2.2.2.2.1.2.1.2.1	0.0327669902912621	.	124080001	124120000	#0000FF	1	0.125
chr2	124120001	124720000	B.2.2.2.2.1.2.2.2.2	0.0254854368932039	.	124120001	124720000	#0000FF	1	0.125
chr2	124720001	125000000	B.2.2.1.1.2.1.1.1.1	0.129854368932039	.	124720001	125000000	#0000FF	1	0.125
chr2	125000001	125200000	B.2.2.1.1.2.1.2.1.1.2	0.125	.	125000001	125200000	#0000FF	1	0.125
chr2	125200001	125600000	B.2.2.2.2.1.1.1.2.1.1	0.0449029126213592	.	125200001	125600000	#0000FF	1	0.125
chr2	125600001	125920000	B.2.2.1.1.2.1.2.1.1.1	0.12621359223301	.	125600001	125920000	#0000FF	1	0.125
chr2	125920001	126480000	B.2.2.2.2.1.1.2.2.2	0.0364077669902913	.	125920001	126480000	#0000FF	1	0.125
chr2	126480001	126760000	B.2.1.1.1.2.2.1.1.1	0.298543689320388	.	126480001	126760000	#4848FF	1	0.25
chr2	126760001	126960000	A.2.2.2.2.1.1.2.1	0.589805825242718	.	126760001	126960000	#FFDADA	1	0.625
chr2	126960001	127360000	B.2.1.1.1.1.2.2.2.2.1	0.311893203883495	.	126960001	127360000	#4848FF	1	0.25
chr2	127360001	127600000	B.1.1.2.2.1.2.2.1.1	0.479368932038835	.	127360001	127600000	#DADAFF	1	0.5
chr2	127600001	127800000	B.2.1.1.1.1.2.2.1.2.1	0.316747572815534	.	127600001	127800000	#4848FF	1	0.25
chr2	127800001	127920000	B.1.1.2.2.1.2.1.2.2	0.480582524271845	.	127800001	127920000	#DADAFF	1	0.5
chr2	127920001	128240000	A.1.2.1.2.1.1.2.2.1	0.866504854368932	.	127920001	128240000	#FF4848	1	0.875
chr2	128240001	128480000	A.1.1.2.2.2.1.1.1.1.1	0.91747572815534	.	128240001	128480000	#FF0000	1	1
chr2	128480001	128600000	A.1.1.2.2.2.1.1.1.1.2	0.91626213592233	.	128480001	128600000	#FF0000	1	1
chr2	128600001	128840000	A.1.2.1.2.1.1.2.2.2	0.865291262135922	.	128600001	128840000	#FF4848	1	0.875
chr2	128840001	129080000	A.1.1.2.2.2.1.1.1.2.1	0.91504854368932	.	128840001	129080000	#FF0000	1	1
chr2	129080001	129600000	B.1.2.1.1.2.2.1.2	0.421116504854369	.	129080001	129600000	#9191FF	1	0.375
chr2	129600001	130280000	B.2.2.2.2.1.2.1.1.2	0.0339805825242718	.	129600001	130280000	#0000FF	1	0.125
chr2	130280001	130400000	B.2.1.1.1.2.2.1.2.2.1	0.294902912621359	.	130280001	130400000	#4848FF	1	0.25
chr2	130400001	130760000	B.2.1.1.1.1.2.2.2.2.2	0.310679611650485	.	130400001	130760000	#4848FF	1	0.25
chr2	130760001	131080000	B.1.1.1.1.2.1.2.1.1	0.560679611650485	.	130760001	131080000	#DADAFF	1	0.5
chr2	131080001	131160000	A.1.2.1.2.1.1.2.1	0.867718446601942	.	131080001	131160000	#FF4848	1	0.875
chr2	131160001	131480000	B.1.1.2.2.1.2.1.2.1	0.481796116504854	.	131160001	131480000	#DADAFF	1	0.5
chr2	131480001	131800000	B.1.1.2.2.1.2.2.1.2.2	0.475728155339806	.	131480001	131800000	#DADAFF	1	0.5
chr2	131800001	131960000	A.1.2.2.2.1.2.1.2.1	0.781553398058252	.	131800001	131960000	#FF4848	1	0.875
chr2	131960001	132080000	B.1.2.1.1.2.1.2	0.424757281553398	.	131960001	132080000	#9191FF	1	0.375
chr2	132080001	132400000	B.1.1.1.1.2.1.2.1.2	0.559466019417476	.	132080001	132400000	#DADAFF	1	0.5
chr2	132400001	132640000	B.1.1.2.2.1.1.1.1.1.1	0.497572815533981	.	132400001	132640000	#DADAFF	1	0.5
chr2	132640001	132720000	B.1.2.2.1.2.1.1.1	0.370145631067961	.	132640001	132720000	#9191FF	1	0.375
chr2	132760001	132800000	B.1.2.2.1.2.1.1.1	0.370145631067961	.	132760001	132800000	#9191FF	1	0.375
chr2	132880001	132920000	B.1.2.2.1.2.1.1.1	0.370145631067961	.	132880001	132920000	#9191FF	1	0.375
chr2	132920001	133080000	A.2.2.2.2.1.1.1.1	0.592233009708738	.	132920001	133080000	#FFDADA	1	0.625
chr2	133080001	133520000	B.2.1.1.1.1.2.2.1.1	0.317961165048544	.	133080001	133520000	#4848FF	1	0.25
chr2	133520001	133720000	B.2.1.1.1.2.2.1.2.2.2	0.293689320388349	.	133520001	133720000	#4848FF	1	0.25
chr2	133720001	134040000	B.2.2.1.1.2.1.2.2.2	0.121359223300971	.	133720001	134040000	#0000FF	1	0.125
chr2	134040001	134600000	B.2.2.2.2.1.2.1.1.1	0.0351941747572816	.	134040001	134600000	#0000FF	1	0.125
chr2	134600001	134840000	B.1.2.2.2.1.2.2	0.350728155339806	.	134600001	134840000	#9191FF	1	0.375
chr2	134840001	135200000	A.1.1.2.2.2.1.1.2.1	0.912621359223301	.	134840001	135200000	#FF0000	1	1
chr2	135200001	135400000	A.2.2.2.2.2.1.2.1	0.576456310679612	.	135200001	135400000	#FFDADA	1	0.625
chr2	135400001	135680000	A.2.1.1.1.2.1.2	0.75	.	135400001	135680000	#FF9191	1	0.75
chr2	135680001	135960000	A.1.1.2.2.2.1.1.1.2.2	0.913834951456311	.	135680001	135960000	#FF0000	1	1
chr2	135960001	136240000	A.1.2.2.2.1.1.2.1	0.787621359223301	.	135960001	136240000	#FF4848	1	0.875
chr2	136240001	136640000	A.1.1.1.1.1.2.2	0.993932038834951	.	136240001	136640000	#FF0000	1	1
chr2	136640001	136880000	A.1.1.1.1.1.2.1.1	0.996359223300971	.	136640001	136880000	#FF0000	1	1
chr2	136880001	137160000	A.1.1.1.1.1.2.1.2	0.995145631067961	.	136880001	137160000	#FF0000	1	1
chr2	137160001	137600000	B.1.2.2.2.1.2.1	0.351941747572816	.	137160001	137600000	#9191FF	1	0.375
chr2	137600001	138120000	B.2.2.1.1.2.1.1.1.2	0.128640776699029	.	137600001	138120000	#0000FF	1	0.125
chr2	138120001	138600000	B.2.2.2.2.1.2.2.1.2	0.0279126213592233	.	138120001	138600000	#0000FF	1	0.125
chr2	138600001	138960000	B.2.2.1.1.2.1.2.2.1	0.122572815533981	.	138600001	138960000	#0000FF	1	0.125
chr2	138960001	139240000	B.2.1.1.1.2.1.2.1.2	0.303398058252427	.	138960001	139240000	#4848FF	1	0.25
chr2	139240001	139360000	A.2.1.1.1.2.2	0.74878640776699	.	139240001	139360000	#FF9191	1	0.75
chr2	139360001	139600000	B.2.1.1.1.1.1.2.2.1	0.324029126213592	.	139360001	139600000	#4848FF	1	0.25
chr2	139600001	139840000	B.2.2.1.1.2.2.2.1.2.2	0.110436893203884	.	139600001	139840000	#0000FF	1	0.125
chr2	139840001	139920000	B.2.1.1.1.2.1.2.2.2	0.299757281553398	.	139840001	139920000	#4848FF	1	0.25
chr2	139920001	140160000	B.2.2.1.1.2.2.1.1.1	0.120145631067961	.	139920001	140160000	#0000FF	1	0.125
chr2	140160001	140440000	B.2.2.1.1.2.2.2.1.1	0.112864077669903	.	140160001	140440000	#0000FF	1	0.125
chr2	140440001	140800000	B.2.2.2.2.1.1.2.1.2	0.0388349514563107	.	140440001	140800000	#0000FF	1	0.125
chr2	140840001	141040000	B.2.2.2.2.1.1.2.1.2	0.0388349514563107	.	140840001	141040000	#0000FF	1	0.125
chr2	141080001	141360000	B.2.1.1.1.2.1.2.1.1.2.1	0.305825242718447	.	141080001	141360000	#4848FF	1	0.25
chr2	141360001	141400000	B.2.2.1.1.2.2.2.2.1	0.109223300970874	.	141360001	141400000	#0000FF	1	0.125
chr2	141440001	141960000	B.2.2.1.1.2.2.2.2.1	0.109223300970874	.	141440001	141960000	#0000FF	1	0.125
chr2	141960001	142680000	B.2.2.2.2.1.1.2.1.1	0.0400485436893204	.	141960001	142680000	#0000FF	1	0.125
chr2	142680001	142920000	B.2.1.1.1.2.1.2.1.1.2.2	0.304611650485437	.	142680001	142920000	#4848FF	1	0.25
chr2	142920001	143200000	B.2.1.1.1.2.1.2.1.1.1	0.307038834951456	.	142920001	143200000	#4848FF	1	0.25
chr2	143200001	143400000	B.2.1.1.1.1.1.2.2.2	0.322815533980583	.	143200001	143400000	#4848FF	1	0.25
chr2	143400001	143480000	B.1.2.2.1.2.1.1.2	0.368932038834951	.	143400001	143480000	#9191FF	1	0.375
chr2	143480001	143560000	B.1.1.2.2.1.1.2.1.2	0.489077669902913	.	143480001	143560000	#DADAFF	1	0.5
chr2	143560001	143800000	A.2.1.2.2.1.1.1.1	0.694174757281553	.	143560001	143800000	#FF9191	1	0.75
chr2	143800001	144080000	A.1.2.2.2.1.2.1.1.1	0.783980582524272	.	143800001	144080000	#FF4848	1	0.875
chr2	144080001	144200000	B.1.1.2.2.1.1.2.1.1	0.490291262135922	.	144080001	144200000	#DADAFF	1	0.5
chr2	144200001	144400000	B.1.1.1.1.1.1.1	0.569174757281553	.	144200001	144400000	#DADAFF	1	0.5
chr2	144400001	144680000	B.1.1.2.2.1.1.2.2	0.487864077669903	.	144400001	144680000	#DADAFF	1	0.5
chr2	144680001	144880000	A.2.1.2.2.1.1.1.2.1	0.692961165048544	.	144680001	144880000	#FF9191	1	0.75
chr2	144880001	145080000	A.1.1.2.2.2.2.1.1.2.1.2	0.906553398058252	.	144880001	145080000	#FF0000	1	1
chr2	145080001	145600000	A.1.1.1.2.1.2.2.2	0.970873786407767	.	145080001	145600000	#FF0000	1	1
chr2	145600001	146280000	A.1.1.2.2.2.2.1.1.2.1.1	0.907766990291262	.	145600001	146280000	#FF0000	1	1
chr2	146280001	146520000	A.1.2.2.2.1.2.1.2.2	0.780339805825243	.	146280001	146520000	#FF4848	1	0.875
chr2	146520001	146760000	B.1.1.1.1.1.1.2	0.567961165048544	.	146520001	146760000	#DADAFF	1	0.5
chr2	146760001	146960000	A.2.2.2.2.1.1.1.2	0.591019417475728	.	146760001	146960000	#FFDADA	1	0.625
chr2	146960001	147120000	A.2.2.2.2.2.1.1.1	0.578883495145631	.	146960001	147120000	#FFDADA	1	0.625
chr2	147120001	147440000	B.2.1.1.1.2.1.2.2.1.2	0.300970873786408	.	147120001	147440000	#4848FF	1	0.25
chr2	147440001	148080000	B.2.2.1.1.2.2.1.1.2	0.118932038834951	.	147440001	148080000	#0000FF	1	0.125
chr2	148080001	148680000	B.2.2.1.1.2.2.2.2.2	0.108009708737864	.	148080001	148680000	#0000FF	1	0.125
chr2	148680001	148880000	A.2.1.2.2.1.1.1.2.2	0.691747572815534	.	148680001	148880000	#FF9191	1	0.75
chr2	148880001	149120000	A.2.2.2.2.1.1.2.2.2.2	0.586165048543689	.	148880001	149120000	#FFDADA	1	0.625
chr2	149120001	149360000	B.1.1.2.2.1.1.1.1.1.2	0.496359223300971	.	149120001	149360000	#DADAFF	1	0.5
chr2	149360001	149520000	A.1.2.2.2.1.2.1.1.2	0.782766990291262	.	149360001	149520000	#FF4848	1	0.875
chr2	149520001	149680000	A.2.2.2.2.1.1.2.2.1	0.588592233009709	.	149520001	149680000	#FFDADA	1	0.625
chr2	149760001	149880000	A.2.2.2.2.1.1.2.2.1	0.588592233009709	.	149760001	149880000	#FFDADA	1	0.625
chr2	149880001	150120000	A.2.1.2.2.1.1.2	0.690533980582524	.	149880001	150120000	#FF9191	1	0.75
chr2	150120001	150440000	B.1.2.2.1.2.1.2.1.1	0.367718446601942	.	150120001	150440000	#9191FF	1	0.375
chr2	150440001	150880000	B.2.2.2.2.2.1.1.2.1	0.0194174757281553	.	150440001	150880000	#0000FF	1	0.125
chr2	150880001	151040000	B.2.2.1.1.2.2.1.2.2.2.2	0.114077669902913	.	150880001	151040000	#0000FF	1	0.125
chr2	151040001	151200000	B.2.2.1.1.2.2.1.2.2.2.1	0.115291262135922	.	151040001	151200000	#0000FF	1	0.125
chr2	151200001	151280000	B.2.1.1.1.2.1.2.2.1.1	0.302184466019417	.	151200001	151280000	#4848FF	1	0.25
chr2	151280001	151680000	B.2.2.2.2.2.1.1.1.1	0.0242718446601942	.	151280001	151680000	#0000FF	1	0.125
chr2	151680001	152080000	B.2.2.2.2.1.2.2.1.1	0.029126213592233	.	151680001	152080000	#0000FF	1	0.125
chr2	152080001	152280000	B.1.1.2.2.1.1.1.2.2	0.491504854368932	.	152080001	152280000	#DADAFF	1	0.5
chr2	152280001	152600000	A.2.2.2.2.2.1.1.2	0.577669902912621	.	152280001	152600000	#FFDADA	1	0.625
chr2	152600001	152880000	A.2.2.1.2.2.1.1.2	0.634708737864078	.	152600001	152880000	#FFDADA	1	0.625
chr2	152880001	153040000	A.1.1.1.2.1.2.1.1	0.974514563106796	.	152880001	153040000	#FF0000	1	1
chr2	153040001	153600000	A.2.2.1.2.2.1.1.1	0.635922330097087	.	153040001	153600000	#FFDADA	1	0.625
chr2	153600001	153840000	B.2.1.1.1.2.1.1.2	0.308252427184466	.	153600001	153840000	#4848FF	1	0.25
chr2	153880001	154000000	B.2.1.1.1.2.1.1.2	0.308252427184466	.	153880001	154000000	#4848FF	1	0.25
chr2	154000001	154440000	B.2.2.2.2.2.1.1.2.2	0.0182038834951456	.	154000001	154440000	#0000FF	1	0.125
chr2	154440001	154960000	B.2.2.2.2.2.2.2.1.2.2	0.00364077669902913	.	154440001	154960000	#0000FF	1	0.125
chr2	154960001	155240000	B.2.2.1.1.2.2.2.1.2.1	0.111650485436893	.	154960001	155240000	#0000FF	1	0.125
chr2	155240001	155760000	B.2.1.1.1.1.1.1.1.1	0.330097087378641	.	155240001	155760000	#4848FF	1	0.25
chr2	155760001	156200000	A.1.2.2.1.1.1.1.1.2	0.825242718446602	.	155760001	156200000	#FF4848	1	0.875
chr2	156200001	156680000	A.1.2.1.1.1.1.1.1.2	0.899271844660194	.	156200001	156680000	#FF4848	1	0.875
chr2	156680001	157160000	B.2.1.1.1.1.1.1.1.2	0.328883495145631	.	156680001	157160000	#4848FF	1	0.25
chr2	157160001	157440000	A.2.2.1.2.1.2.1.2	0.638349514563107	.	157160001	157440000	#FFDADA	1	0.625
chr2	157440001	157760000	B.2.2.1.1.1.2.1.1.1	0.146844660194175	.	157440001	157760000	#0000FF	1	0.125
chr2	157760001	158120000	B.2.2.2.2.2.1.1.1.2.2	0.020631067961165	.	157760001	158120000	#0000FF	1	0.125
chr2	158120001	158360000	A.2.2.2.2.1.1.2.2.2.1	0.587378640776699	.	158120001	158360000	#FFDADA	1	0.625
chr2	158360001	158600000	B.2.1.1.2.2.1.2.2.2.2	0.263349514563107	.	158360001	158600000	#4848FF	1	0.25
chr2	158600001	158920000	B.2.1.1.1.2.1.1.1	0.309466019417476	.	158600001	158920000	#4848FF	1	0.25
chr2	158920001	159280000	B.2.2.1.1.2.2.1.2.2.1	0.116504854368932	.	158920001	159280000	#0000FF	1	0.125
chr2	159280001	159520000	A.1.2.2.1.1.1.1.1.1	0.826456310679612	.	159280001	159520000	#FF4848	1	0.875
chr2	159520001	159680000	B.1.1.2.2.1.1.1.2.1	0.492718446601942	.	159520001	159680000	#DADAFF	1	0.5
chr2	159680001	159960000	B.1.2.2.1.2.1.2.1.2	0.366504854368932	.	159680001	159960000	#9191FF	1	0.375
chr2	159960001	160400000	A.1.2.2.1.1.1.1.2.1	0.824029126213592	.	159960001	160400000	#FF4848	1	0.875
chr2	160400001	160560000	A.2.2.2.2.1.2.1.2	0.58252427184466	.	160400001	160560000	#FFDADA	1	0.625
chr2	160560001	160840000	A.1.2.1.1.1.1.1.1.1	0.900485436893204	.	160560001	160840000	#FF4848	1	0.875
chr2	160840001	161320000	B.2.1.1.1.1.1.2.1.1	0.326456310679612	.	160840001	161320000	#4848FF	1	0.25
chr2	161320001	161760000	B.2.2.2.2.2.2.2.1.1	0.00728155339805825	.	161320001	161760000	#0000FF	1	0.125
chr2	161760001	161920000	B.1.2.2.2.1.1.2.1.1.1	0.358009708737864	.	161760001	161920000	#9191FF	1	0.375
chr2	161920001	162080000	A.1.1.2.2.2.2.1.1.2.2.1	0.905339805825243	.	161920001	162080000	#FF0000	1	1
chr2	162080001	162280000	A.1.2.1.1.1.2.2	0.883495145631068	.	162080001	162280000	#FF4848	1	0.875
chr2	162280001	162440000	B.1.2.2.2.1.1.2.2.1	0.354368932038835	.	162280001	162440000	#9191FF	1	0.375
chr2	162440001	162760000	B.2.2.2.2.2.1.1.1.2.1.1	0.0230582524271845	.	162440001	162760000	#0000FF	1	0.125
chr2	162760001	163040000	B.2.2.1.1.1.2.1.1.2.2	0.144417475728155	.	162760001	163040000	#0000FF	1	0.125
chr2	163040001	163240000	B.2.1.1.1.1.1.1.2	0.327669902912621	.	163040001	163240000	#4848FF	1	0.25
chr2	163240001	163680000	B.2.2.2.2.2.2.2.1.2.1.2	0.00485436893203883	.	163240001	163680000	#0000FF	1	0.125
chr2	163680001	164040000	B.2.2.1.1.2.2.1.2.1	0.117718446601942	.	163680001	164040000	#0000FF	1	0.125
chr2	164040001	164560000	B.2.2.2.2.2.2.2.2.2	0.00121359223300971	.	164040001	164560000	#0000FF	1	0.125
chr2	164600001	164680000	B.2.2.2.2.2.2.2.2.2	0.00121359223300971	.	164600001	164680000	#0000FF	1	0.125
chr2	164680001	164960000	B.2.2.2.2.2.2.1.2	0.00849514563106796	.	164680001	164960000	#0000FF	1	0.125
chr2	165000001	165040000	B.2.2.2.2.2.2.1.2	0.00849514563106796	.	165000001	165040000	#0000FF	1	0.125
chr2	165040001	165560000	B.2.2.2.2.2.2.2.1.2.1.1	0.00606796116504854	.	165040001	165560000	#0000FF	1	0.125
chr2	165560001	165800000	B.2.2.1.1.1.2.1.1.2.1	0.145631067961165	.	165560001	165800000	#0000FF	1	0.125
chr2	165800001	166040000	B.2.1.1.2.2.1.2.2.2.1	0.264563106796116	.	165800001	166040000	#4848FF	1	0.25
chr2	166040001	166240000	B.1.2.2.2.1.1.2.2.2	0.353155339805825	.	166040001	166240000	#9191FF	1	0.375
chr2	166240001	166400000	A.2.2.1.2.2.2.1.1.2	0.627427184466019	.	166240001	166400000	#FFDADA	1	0.625
chr2	166400001	166560000	A.1.1.1.2.1.2.1.2	0.973300970873786	.	166400001	166560000	#FF0000	1	1
chr2	166560001	166800000	A.2.1.2.1.2.1	0.705097087378641	.	166560001	166800000	#FF9191	1	0.75
chr2	166800001	167040000	B.1.2.2.1.2.2.2	0.361650485436893	.	166800001	167040000	#9191FF	1	0.375
chr2	167040001	167360000	B.2.2.1.1.1.2.2.2.2.1.2	0.132281553398058	.	167040001	167360000	#0000FF	1	0.125
chr2	167360001	167640000	B.2.2.1.1.1.2.2.2.2.2	0.131067961165049	.	167360001	167640000	#0000FF	1	0.125
chr2	167640001	167920000	B.2.2.2.2.2.1.1.1.2.1.2	0.0218446601941748	.	167640001	167920000	#0000FF	1	0.125
chr2	167920001	168120000	B.2.2.1.1.1.2.2.2.1.1.2	0.135922330097087	.	167920001	168120000	#0000FF	1	0.125
chr2	168120001	168760000	B.2.2.2.2.2.2.2.2.1	0.00242718446601942	.	168120001	168760000	#0000FF	1	0.125
chr2	168760001	169000000	B.1.1.2.1.1.1.2.2	0.521844660194175	.	168760001	169000000	#DADAFF	1	0.5
chr2	169000001	169160000	B.1.1.1.1.1.2.1.2	0.565533980582524	.	169000001	169160000	#DADAFF	1	0.5
chr2	169160001	169320000	B.2.1.1.2.2.1.2.2.1	0.265776699029126	.	169160001	169320000	#4848FF	1	0.25
chr2	169320001	169640000	B.2.2.1.1.1.2.1.2.2.1	0.141990291262136	.	169320001	169640000	#0000FF	1	0.125
chr2	169640001	169840000	B.1.1.2.1.1.1.1.2.1	0.525485436893204	.	169640001	169840000	#DADAFF	1	0.5
chr2	169840001	170280000	B.2.1.1.1.1.1.2.1.2	0.325242718446602	.	169840001	170280000	#4848FF	1	0.25
chr2	170280001	170680000	A.1.1.2.2.2.2.1.1.1	0.908980582524272	.	170280001	170680000	#FF0000	1	1
chr2	170680001	171080000	A.1.1.1.2.1.1.1	0.980582524271845	.	170680001	171080000	#FF0000	1	1
chr2	171080001	171360000	A.1.2.2.1.1.2.2.1	0.805825242718447	.	171080001	171360000	#FF4848	1	0.875
chr2	171360001	171760000	A.2.2.2.2.1.2.1.1.1	0.58495145631068	.	171360001	171760000	#FFDADA	1	0.625
chr2	171760001	172040000	A.1.1.1.2.1.1.2.2.2	0.975728155339806	.	171760001	172040000	#FF0000	1	1
chr2	172040001	172160000	A.1.1.2.2.2.2.1.2	0.902912621359223	.	172040001	172160000	#FF0000	1	1
chr2	172160001	172320000	A.1.1.1.2.1.1.2.2.1	0.976941747572815	.	172160001	172320000	#FF0000	1	1
chr2	172320001	173000000	A.1.1.1.2.1.1.2.1.1	0.979368932038835	.	172320001	173000000	#FF0000	1	1
chr2	173000001	173440000	A.2.1.1.1.1.2.2.2.2	0.752427184466019	.	173000001	173440000	#FF9191	1	0.75
chr2	173440001	173600000	A.2.2.2.2.2.2.1.1	0.574029126213592	.	173440001	173600000	#FFDADA	1	0.625
chr2	173600001	173800000	B.1.2.2.2.1.1.1.2	0.359223300970874	.	173600001	173800000	#9191FF	1	0.375
chr2	173800001	174120000	B.1.2.2.1.2.1.2.2	0.365291262135922	.	173800001	174120000	#9191FF	1	0.375
chr2	174120001	174720000	B.1.1.1.1.2.2.2.2	0.554611650485437	.	174120001	174720000	#DADAFF	1	0.5
chr2	174720001	174840000	A.1.2.1.1.1.2.1.1.1.1	0.890776699029126	.	174720001	174840000	#FF4848	1	0.875
chr2	174840001	175000000	A.1.2.1.1.1.2.1.1.1.2	0.889563106796116	.	174840001	175000000	#FF4848	1	0.875
chr2	175000001	175280000	A.1.1.1.2.1.1.2.1.2	0.978155339805825	.	175000001	175280000	#FF0000	1	1
chr2	175280001	175560000	A.1.2.1.1.1.2.1.1.2	0.888349514563107	.	175280001	175560000	#FF4848	1	0.875
chr2	175560001	175880000	B.1.1.2.1.1.1.2.1	0.523058252427185	.	175560001	175880000	#DADAFF	1	0.5
chr2	175880001	176040000	A.1.1.2.2.2.2.1.1.2.2.2	0.904126213592233	.	175880001	176040000	#FF0000	1	1
chr2	176040001	176520000	B.1.2.2.1.1.1.1.1.2	0.384708737864078	.	176040001	176520000	#9191FF	1	0.375
chr2	176520001	176720000	B.2.1.1.2.2.1.1.2.1.1	0.273058252427184	.	176520001	176720000	#4848FF	1	0.25
chr2	176720001	176960000	A.2.2.1.2.1.2.1.1	0.639563106796116	.	176720001	176960000	#FFDADA	1	0.625
chr2	176960001	177240000	A.2.2.2.2.2.2.2.2	0.570388349514563	.	176960001	177240000	#FFDADA	1	0.625
chr2	177240001	177520000	B.2.1.1.2.1.2.1.2	0.282766990291262	.	177240001	177520000	#4848FF	1	0.25
chr2	177520001	177760000	B.2.2.1.1.1.2.1.2.2.2	0.140776699029126	.	177520001	177760000	#0000FF	1	0.125
chr2	177760001	178040000	B.2.2.1.1.1.2.1.2.1	0.143203883495146	.	177760001	178040000	#0000FF	1	0.125
chr2	178040001	178160000	A.1.2.1.1.1.1.2.1.1.2.1	0.895631067961165	.	178040001	178160000	#FF4848	1	0.875
chr2	178160001	178480000	A.2.2.2.2.1.2.1.1.2	0.58373786407767	.	178160001	178480000	#FFDADA	1	0.625
chr2	178480001	178680000	B.1.2.2.2.1.1.2.1.1.2	0.356796116504854	.	178480001	178680000	#9191FF	1	0.375
chr2	178680001	178920000	B.2.1.1.2.2.1.1.2.1.2	0.271844660194175	.	178680001	178920000	#4848FF	1	0.25
chr2	178920001	179280000	B.1.1.2.1.2.2.2	0.49878640776699	.	178920001	179280000	#DADAFF	1	0.5
chr2	179280001	179480000	A.1.2.2.1.1.1.1.2.2	0.822815533980582	.	179280001	179480000	#FF4848	1	0.875
chr2	179480001	180040000	B.1.2.2.2.1.1.1.1	0.360436893203884	.	179480001	180040000	#9191FF	1	0.375
chr2	180040001	180320000	A.2.2.2.2.2.2.2.1	0.571601941747573	.	180040001	180320000	#FFDADA	1	0.625
chr2	180320001	180640000	B.2.1.1.2.2.1.1.2.2.2	0.269417475728155	.	180320001	180640000	#4848FF	1	0.25
chr2	180640001	180960000	A.2.2.1.2.2.2.1.1.1.1	0.629854368932039	.	180640001	180960000	#FFDADA	1	0.625
chr2	180960001	181600000	B.2.2.2.2.2.2.1.1.1	0.0109223300970874	.	180960001	181600000	#0000FF	1	0.125
chr2	181600001	181840000	B.2.1.1.2.2.1.1.1.1	0.275485436893204	.	181600001	181840000	#4848FF	1	0.25
chr2	181840001	182160000	B.1.1.1.1.1.2.2.2	0.563106796116505	.	181840001	182160000	#DADAFF	1	0.5
chr2	182160001	182400000	A.1.2.1.1.1.1.2.1.1.1	0.896844660194175	.	182160001	182400000	#FF4848	1	0.875
chr2	182400001	182600000	B.1.1.2.1.1.2.2.2.1	0.512135922330097	.	182400001	182600000	#DADAFF	1	0.5
chr2	182600001	182760000	B.1.2.2.1.1.1.2.1.2	0.379854368932039	.	182600001	182760000	#9191FF	1	0.375
chr2	182760001	182960000	A.2.1.1.1.1.2.1.2.2	0.757281553398058	.	182760001	182960000	#FF9191	1	0.75
chr2	182960001	183520000	B.2.1.1.2.2.1.1.2.2.1	0.270631067961165	.	182960001	183520000	#4848FF	1	0.25
chr2	183520001	183640000	A.1.2.1.1.1.2.1.2.2.2	0.884708737864078	.	183520001	183640000	#FF4848	1	0.875
chr2	183640001	183920000	A.2.2.1.2.1.2.2	0.637135922330097	.	183640001	183920000	#FFDADA	1	0.625
chr2	183920001	184080000	A.2.1.2.1.2.2.2.1	0.700242718446602	.	183920001	184080000	#FF9191	1	0.75
chr2	184080001	184400000	B.1.2.2.1.2.2.1.1	0.364077669902913	.	184080001	184400000	#9191FF	1	0.375
chr2	184400001	184600000	B.1.2.2.2.2.2.1.1.2	0.341019417475728	.	184400001	184600000	#9191FF	1	0.375
chr2	184600001	184920000	B.1.2.2.2.2.2.1.1.1	0.342233009708738	.	184600001	184920000	#9191FF	1	0.375
chr2	184920001	185200000	A.2.2.1.2.2.2.2.1	0.622572815533981	.	184920001	185200000	#FFDADA	1	0.625
chr2	185200001	185440000	A.1.2.2.1.1.1.2.2.1.2	0.817961165048544	.	185200001	185440000	#FF4848	1	0.875
chr2	185440001	185800000	A.1.2.2.1.1.1.2.2.2.2	0.815533980582524	.	185440001	185800000	#FF4848	1	0.875
chr2	185800001	186120000	B.1.2.2.1.2.2.1.2	0.362864077669903	.	185800001	186120000	#9191FF	1	0.375
chr2	186120001	186400000	B.1.1.2.1.1.2.2.2.2	0.510922330097087	.	186120001	186400000	#DADAFF	1	0.5
chr2	186440001	186840000	B.2.2.1.1.1.1.1.1.1	0.169902912621359	.	186440001	186840000	#0000FF	1	0.125
chr2	186840001	187360000	B.1.2.2.1.1.1.2.2.1	0.378640776699029	.	186840001	187360000	#9191FF	1	0.375
chr2	187360001	187560000	A.2.2.2.2.1.2.2.1	0.581310679611651	.	187360001	187560000	#FFDADA	1	0.625
chr2	187560001	187720000	B.2.1.1.2.2.1.1.1.2	0.274271844660194	.	187560001	187720000	#4848FF	1	0.25
chr2	187720001	188040000	B.2.2.1.1.1.2.2.2.1.1.1	0.137135922330097	.	187720001	188040000	#0000FF	1	0.125
chr2	188040001	188360000	B.2.1.1.2.2.1.2.1.2	0.266990291262136	.	188040001	188360000	#4848FF	1	0.25
chr2	188360001	188760000	B.2.2.1.1.1.1.1.2.1.1.1	0.163834951456311	.	188360001	188760000	#0000FF	1	0.125
chr2	188760001	188920000	B.2.2.1.1.1.1.1.1.2.1	0.16868932038835	.	188760001	188920000	#0000FF	1	0.125
chr2	188920001	189320000	B.2.2.1.1.1.2.2.2.1.2	0.134708737864078	.	188920001	189320000	#0000FF	1	0.125
chr2	189320001	189520000	B.2.2.1.1.1.1.1.2.1.1.2	0.162621359223301	.	189320001	189520000	#0000FF	1	0.125
chr2	189560001	189640000	B.2.2.1.1.1.1.1.2.1.1.2	0.162621359223301	.	189560001	189640000	#0000FF	1	0.125
chr2	189680001	190280000	B.2.2.2.2.2.1.2.1.2.1	0.0157766990291262	.	189680001	190280000	#0000FF	1	0.125
chr2	190280001	190520000	B.1.1.2.1.1.1.1.1.2	0.526699029126214	.	190280001	190520000	#DADAFF	1	0.5
chr2	190520001	190760000	A.1.2.1.1.1.1.2.1.1.2.2	0.894417475728155	.	190520001	190760000	#FF4848	1	0.875
chr2	190760001	191000000	A.2.2.1.2.2.2.1.1.1.2	0.628640776699029	.	190760001	191000000	#FFDADA	1	0.625
chr2	191000001	191160000	A.1.2.1.1.1.1.2.1.2	0.893203883495146	.	191000001	191160000	#FF4848	1	0.875
chr2	191160001	191400000	A.1.1.2.2.1.1.2.2	0.923543689320388	.	191160001	191400000	#FF0000	1	1
chr2	191400001	191720000	A.2.1.2.1.2.2.2.2.1.2	0.697815533980582	.	191400001	191720000	#FF9191	1	0.75
chr2	191720001	191880000	A.1.2.1.1.1.2.1.2.2.1	0.885922330097087	.	191720001	191880000	#FF4848	1	0.875
chr2	191880001	192400000	B.1.2.2.2.1.1.2.1.2	0.355582524271845	.	191880001	192400000	#9191FF	1	0.375
chr2	192400001	192600000	A.2.2.1.2.1.1.1.2.2	0.644417475728155	.	192400001	192600000	#FFDADA	1	0.625
chr2	192600001	193120000	B.2.2.1.1.1.1.2.1.2	0.151699029126214	.	192600001	193120000	#0000FF	1	0.125
chr2	193200001	193520000	B.2.2.2.2.2.2.1.1.2	0.00970873786407767	.	193200001	193520000	#0000FF	1	0.125
chr2	193560001	193640000	B.2.2.2.2.2.2.1.1.2	0.00970873786407767	.	193560001	193640000	#0000FF	1	0.125
chr2	193680001	193800000	B.2.2.2.2.2.2.1.1.2	0.00970873786407767	.	193680001	193800000	#0000FF	1	0.125
chr2	193840001	193880000	B.2.2.2.2.2.2.1.1.2	0.00970873786407767	.	193840001	193880000	#0000FF	1	0.125
chr2	193920001	193960000	B.2.1.1.2.2.2.1.2	0.25	.	193920001	193960000	#4848FF	1	0.25
chr2	194000001	194080000	B.2.1.1.2.2.2.1.2	0.25	.	194000001	194080000	#4848FF	1	0.25
chr2	194120001	194160000	B.2.1.1.2.2.2.1.2	0.25	.	194120001	194160000	#4848FF	1	0.25
chr2	194200001	194240000	B.2.1.1.2.2.2.1.2	0.25	.	194200001	194240000	#4848FF	1	0.25
chr2	194280001	194480000	B.2.2.1.1.1.2.2.2.2.1.1	0.133495145631068	.	194280001	194480000	#0000FF	1	0.125
chr2	194600001	194640000	B.2.2.1.1.1.2.2.2.2.1.1	0.133495145631068	.	194600001	194640000	#0000FF	1	0.125
chr2	194680001	194880000	B.2.2.1.1.1.2.2.2.2.1.1	0.133495145631068	.	194680001	194880000	#0000FF	1	0.125
chr2	194920001	195080000	B.2.2.1.1.1.2.2.2.2.1.1	0.133495145631068	.	194920001	195080000	#0000FF	1	0.125
chr2	195120001	195240000	B.2.2.1.1.1.2.2.2.2.1.1	0.133495145631068	.	195120001	195240000	#0000FF	1	0.125
chr2	195360001	195400000	B.2.2.1.1.1.2.2.2.2.1.1	0.133495145631068	.	195360001	195400000	#0000FF	1	0.125
chr2	195400001	195520000	B.2.2.1.1.1.1.1.2.1.2.1	0.161407766990291	.	195400001	195520000	#0000FF	1	0.125
chr2	195560001	195600000	B.2.2.1.1.1.1.1.2.1.2.1	0.161407766990291	.	195560001	195600000	#0000FF	1	0.125
chr2	195640001	195840000	B.2.2.1.1.1.1.1.2.1.2.1	0.161407766990291	.	195640001	195840000	#0000FF	1	0.125
chr2	195840001	196160000	B.2.2.1.1.1.1.1.2.1.2.2	0.160194174757282	.	195840001	196160000	#0000FF	1	0.125
chr2	196160001	196400000	B.1.2.2.2.2.2.2.2.2.1	0.33252427184466	.	196160001	196400000	#9191FF	1	0.375
chr2	196400001	196600000	A.2.2.2.2.1.2.2.2	0.580097087378641	.	196400001	196600000	#FFDADA	1	0.625
chr2	196600001	196960000	B.1.2.2.2.2.2.2.2.1.2	0.33373786407767	.	196600001	196960000	#9191FF	1	0.375
chr2	196960001	197160000	A.1.1.2.2.1.1.1.1	0.927184466019418	.	196960001	197160000	#FF0000	1	1
chr2	197160001	197480000	B.1.2.2.1.1.1.1.1.1	0.385922330097087	.	197160001	197480000	#9191FF	1	0.375
chr2	197480001	197680000	A.2.1.1.1.1.2.1.1.2.2.2	0.759708737864078	.	197480001	197680000	#FF9191	1	0.75
chr2	197680001	197920000	A.1.2.2.1.1.1.2.1.2	0.820388349514563	.	197680001	197920000	#FF4848	1	0.875
chr2	197920001	198200000	A.1.1.1.1.1.1.2.2	0.997572815533981	.	197920001	198200000	#FF0000	1	1
chr2	198200001	198440000	A.1.1.2.2.1.1.2.1	0.924757281553398	.	198200001	198440000	#FF0000	1	1
chr2	198440001	198680000	B.1.1.1.1.1.2.1.1	0.566747572815534	.	198440001	198680000	#DADAFF	1	0.5
chr2	198680001	199160000	B.2.1.1.2.2.1.2.1.1	0.268203883495146	.	198680001	199160000	#4848FF	1	0.25
chr2	199160001	199600000	B.2.1.1.2.1.2.1.1.2	0.283980582524272	.	199160001	199600000	#4848FF	1	0.25
chr2	199600001	200000000	B.2.2.2.2.2.1.2.1.1	0.0169902912621359	.	199600001	200000000	#0000FF	1	0.125
chr2	200000001	200520000	B.2.2.1.1.1.2.2.1.1	0.139563106796116	.	200000001	200520000	#0000FF	1	0.125
chr2	200520001	200760000	B.1.2.2.1.1.1.2.1.1	0.381067961165049	.	200520001	200760000	#9191FF	1	0.375
chr2	200760001	200880000	A.2.2.1.2.1.1.2.1	0.643203883495146	.	200760001	200880000	#FFDADA	1	0.625
chr2	200880001	201080000	B.2.1.1.2.1.2.2.2.1.2	0.277912621359223	.	200880001	201080000	#4848FF	1	0.25
chr2	201080001	201320000	B.2.1.1.2.1.2.2.2.1.1	0.279126213592233	.	201080001	201320000	#4848FF	1	0.25
chr2	201320001	201680000	A.2.1.2.1.2.2.2.2.2.2	0.695388349514563	.	201320001	201680000	#FF9191	1	0.75
chr2	201680001	202080000	A.1.1.1.1.1.1.2.1	0.99878640776699	.	201680001	202080000	#FF0000	1	1
chr2	202080001	202360000	A.1.2.2.1.1.1.2.2.1.1	0.819174757281553	.	202080001	202360000	#FF4848	1	0.875
chr2	202360001	202480000	B.1.1.2.1.1.2.1.1.1	0.520631067961165	.	202360001	202480000	#DADAFF	1	0.5
chr2	202480001	202680000	A.2.1.2.1.2.2.2.2.2.1	0.696601941747573	.	202480001	202680000	#FF9191	1	0.75
chr2	202680001	203080000	B.1.1.2.1.1.1.1.2.2	0.524271844660194	.	202680001	203080000	#DADAFF	1	0.5
chr2	203080001	203240000	A.1.2.1.1.2.2.2.1	0.87621359223301	.	203080001	203240000	#FF4848	1	0.875
chr2	203240001	203400000	A.2.1.2.1.2.2.1.1.1	0.703883495145631	.	203240001	203400000	#FF9191	1	0.75
chr2	203400001	203720000	A.2.2.1.2.2.1.2.2	0.631067961165049	.	203400001	203720000	#FFDADA	1	0.625
chr2	203720001	203880000	A.2.1.1.1.1.2.1.1.2.2.1	0.760922330097087	.	203720001	203880000	#FF9191	1	0.75
chr2	203880001	204080000	A.2.2.1.2.1.1.2.2.1	0.641990291262136	.	203880001	204080000	#FFDADA	1	0.625
chr2	204080001	204360000	A.1.2.2.1.1.2.2.2.2.1.1	0.803398058252427	.	204080001	204360000	#FF4848	1	0.875
chr2	204360001	204560000	A.2.1.2.1.2.2.1.2	0.701456310679612	.	204360001	204560000	#FF9191	1	0.75
chr2	204560001	204760000	B.1.1.2.1.1.1.1.1.1	0.527912621359223	.	204560001	204760000	#DADAFF	1	0.5
chr2	204760001	205200000	B.1.2.2.1.1.2.2	0.371359223300971	.	204760001	205200000	#9191FF	1	0.375
chr2	205200001	205680000	B.2.2.2.2.2.1.2.1.2.2	0.0145631067961165	.	205200001	205680000	#0000FF	1	0.125
chr2	205680001	205880000	B.2.1.1.2.2.2.1.1.1.2	0.259708737864078	.	205680001	205880000	#4848FF	1	0.25
chr2	205880001	206560000	B.2.2.1.1.1.2.2.1.2	0.138349514563107	.	205880001	206560000	#0000FF	1	0.125
chr2	206560001	206840000	B.1.1.2.1.2.2.1.1.1	0.504854368932039	.	206560001	206840000	#DADAFF	1	0.5
chr2	206840001	207200000	A.1.2.1.1.1.2.1.2.1	0.887135922330097	.	206840001	207200000	#FF4848	1	0.875
chr2	207200001	207480000	A.2.2.1.2.2.2.1.2.1.1	0.62621359223301	.	207200001	207480000	#FFDADA	1	0.625
chr2	207480001	207680000	B.1.1.2.1.1.2.1.1.2.2	0.518203883495146	.	207480001	207680000	#DADAFF	1	0.5
chr2	207680001	207880000	B.1.2.2.2.2.1.1.1	0.349514563106796	.	207680001	207880000	#9191FF	1	0.375
chr2	207880001	208360000	B.2.1.1.2.1.2.2.2.2	0.276699029126214	.	207880001	208360000	#4848FF	1	0.25
chr2	208360001	208640000	A.1.1.2.2.1.1.1.2	0.925970873786408	.	208360001	208640000	#FF0000	1	1
chr2	208640001	208960000	A.2.2.1.2.2.2.1.2.2	0.62378640776699	.	208640001	208960000	#FFDADA	1	0.625
chr2	208960001	209240000	A.2.1.2.1.2.2.2.2.1.1	0.699029126213592	.	208960001	209240000	#FF9191	1	0.75
chr2	209240001	209680000	B.2.1.1.2.2.2.1.1.2.2.2	0.25121359223301	.	209240001	209680000	#4848FF	1	0.25
chr2	209680001	209960000	B.2.2.1.1.1.1.1.2.2.1.1	0.158980582524272	.	209680001	209960000	#0000FF	1	0.125
chr2	209960001	210280000	B.2.2.1.1.1.1.1.2.2.1.2	0.157766990291262	.	209960001	210280000	#0000FF	1	0.125
chr2	210280001	210440000	B.1.1.2.1.1.2.1.2.1.2	0.515776699029126	.	210280001	210440000	#DADAFF	1	0.5
chr2	210440001	210800000	B.2.2.1.1.1.1.2.2.1.1	0.150485436893204	.	210440001	210800000	#0000FF	1	0.125
chr2	210800001	211080000	A.2.2.1.2.2.2.2.2.1	0.621359223300971	.	210800001	211080000	#FFDADA	1	0.625
chr2	211080001	211240000	B.1.2.2.2.2.2.2.1.1.2	0.337378640776699	.	211080001	211240000	#9191FF	1	0.375
chr2	211240001	211400000	B.1.1.1.1.1.2.2.1	0.564320388349515	.	211240001	211400000	#DADAFF	1	0.5
chr2	211400001	211960000	B.2.2.1.1.1.1.2.2.1.2	0.149271844660194	.	211400001	211960000	#0000FF	1	0.125
chr2	211960001	212120000	B.1.2.2.2.2.2.2.1.1.1	0.338592233009709	.	211960001	212120000	#9191FF	1	0.375
chr2	212120001	212320000	A.2.2.1.2.1.1.1.2.1.2.2	0.645631067961165	.	212120001	212320000	#FFDADA	1	0.625
chr2	212320001	212760000	B.2.2.1.1.1.1.1.2.2.2	0.156553398058252	.	212320001	212760000	#0000FF	1	0.125
chr2	212800001	212840000	B.2.2.1.1.1.1.1.2.2.2	0.156553398058252	.	212800001	212840000	#0000FF	1	0.125
chr2	212880001	213320000	B.2.2.1.1.1.1.1.1.2.2.1	0.16747572815534	.	212880001	213320000	#0000FF	1	0.125
chr2	213360001	213480000	B.2.2.1.1.1.1.1.1.2.2.1	0.16747572815534	.	213360001	213480000	#0000FF	1	0.125
chr2	213480001	213800000	B.1.2.2.1.1.1.2.2.2	0.377427184466019	.	213480001	213800000	#9191FF	1	0.375
chr2	213800001	214120000	A.1.2.2.1.1.1.2.1.1	0.821601941747573	.	213800001	214120000	#FF4848	1	0.875
chr2	214120001	214360000	B.1.1.2.1.1.2.1.2.2	0.514563106796116	.	214120001	214360000	#DADAFF	1	0.5
chr2	214360001	214680000	A.2.2.1.2.1.1.1.2.1.2.1	0.646844660194175	.	214360001	214680000	#FFDADA	1	0.625
chr2	214680001	214880000	B.1.2.2.2.2.2.1.2	0.339805825242718	.	214680001	214880000	#9191FF	1	0.375
chr2	214880001	215120000	B.2.2.1.1.1.1.1.1.2.2.2.2	0.16504854368932	.	214880001	215120000	#0000FF	1	0.125
chr2	215120001	215520000	B.2.2.1.1.1.1.1.1.2.2.2.1	0.16626213592233	.	215120001	215520000	#0000FF	1	0.125
chr2	215520001	215680000	A.2.2.1.2.1.1.1.2.1.1	0.648058252427185	.	215520001	215680000	#FFDADA	1	0.625
chr2	215680001	215800000	B.1.1.2.1.1.2.1.1.2.1	0.519417475728155	.	215680001	215800000	#DADAFF	1	0.5
chr2	215800001	215920000	A.2.2.1.2.1.1.1.1	0.649271844660194	.	215800001	215920000	#FFDADA	1	0.625
chr2	215920001	216200000	A.2.2.1.2.2.2.2.2.2	0.620145631067961	.	215920001	216200000	#FFDADA	1	0.625
chr2	216200001	216440000	B.1.2.2.1.1.1.1.2.2	0.382281553398058	.	216200001	216440000	#9191FF	1	0.375
chr2	216440001	216920000	B.2.1.1.2.1.2.1.1.1	0.285194174757282	.	216440001	216920000	#4848FF	1	0.25
chr2	216920001	217080000	A.1.2.2.1.1.2.2.2.2.1.2	0.802184466019418	.	216920001	217080000	#FF4848	1	0.875
chr2	217080001	217280000	A.2.2.2.2.2.2.1.2	0.572815533980582	.	217080001	217280000	#FFDADA	1	0.625
chr2	217280001	217400000	A.2.1.1.1.1.2.1.1.1	0.763349514563107	.	217280001	217400000	#FF9191	1	0.75
chr2	217400001	217560000	B.1.1.2.1.2.1.2.1.2	0.507281553398058	.	217400001	217560000	#DADAFF	1	0.5
chr2	217560001	217720000	B.1.2.2.2.2.1.1.2	0.348300970873786	.	217560001	217720000	#9191FF	1	0.375
chr2	217720001	218080000	B.2.1.1.2.2.2.2.1.2	0.247572815533981	.	217720001	218080000	#4848FF	1	0.25
chr2	218080001	218400000	B.2.1.1.2.2.2.2.2	0.246359223300971	.	218080001	218400000	#4848FF	1	0.25
chr2	218400001	218640000	B.2.1.1.2.1.1.2.2	0.286407766990291	.	218400001	218640000	#4848FF	1	0.25
chr2	218640001	219040000	B.1.1.1.1.2.2.2.1	0.555825242718447	.	218640001	219040000	#DADAFF	1	0.5
chr2	219040001	219480000	A.1.1.1.1.1.1.1	1	.	219040001	219480000	#FF0000	1	1
chr2	219480001	219800000	A.1.1.2.2.1.2.1.1.1	0.922330097087379	.	219480001	219800000	#FF0000	1	1
chr2	219800001	220040000	A.2.1.2.1.1.2.1	0.70995145631068	.	219800001	220040000	#FF9191	1	0.75
chr2	220040001	220240000	A.1.2.1.1.2.1.2.2	0.879854368932039	.	220040001	220240000	#FF4848	1	0.875
chr2	220240001	220560000	A.1.2.1.1.2.2.2.2	0.875	.	220240001	220560000	#FF4848	1	0.875
chr2	220560001	220840000	A.1.2.1.1.1.1.2.2	0.891990291262136	.	220560001	220840000	#FF4848	1	0.875
chr2	220840001	221160000	A.1.2.2.1.1.2.2.2.2.2	0.800970873786408	.	220840001	221160000	#FF4848	1	0.875
chr2	221160001	221560000	B.1.1.2.1.2.2.1.2.1	0.502427184466019	.	221160001	221560000	#DADAFF	1	0.5
chr2	221560001	221760000	B.2.1.1.2.1.2.2.1.2	0.280339805825243	.	221560001	221760000	#4848FF	1	0.25
chr2	221760001	222160000	B.2.2.1.1.1.1.2.1.1.2	0.152912621359223	.	221760001	222160000	#0000FF	1	0.125
chr2	222160001	222400000	B.2.1.1.2.2.2.1.1.2.2.1.2	0.252427184466019	.	222160001	222400000	#4848FF	1	0.25
chr2	222400001	222560000	B.1.2.2.1.1.1.1.2.1	0.383495145631068	.	222400001	222560000	#9191FF	1	0.375
chr2	222560001	222880000	B.2.2.1.1.1.1.2.1.1.1.2	0.154126213592233	.	222560001	222880000	#0000FF	1	0.125
chr2	222880001	223120000	B.2.2.1.1.1.1.2.1.1.1.1	0.155339805825243	.	222880001	223120000	#0000FF	1	0.125
chr2	223120001	223440000	B.1.1.2.1.2.2.1.1.2	0.503640776699029	.	223120001	223440000	#DADAFF	1	0.5
chr2	223440001	223800000	A.2.1.1.1.1.2.1.1.2.1	0.762135922330097	.	223440001	223800000	#FF9191	1	0.75
chr2	223800001	224320000	B.2.2.2.2.2.1.2.2.1	0.0133495145631068	.	223800001	224320000	#0000FF	1	0.125
chr2	224320001	224560000	B.2.1.1.2.2.2.1.1.2.1.1	0.258495145631068	.	224320001	224560000	#4848FF	1	0.25
chr2	224560001	224840000	A.2.2.1.2.2.2.1.2.1.2	0.625	.	224560001	224840000	#FFDADA	1	0.625
chr2	224840001	225200000	B.1.2.2.2.2.2.2.2.2.2	0.331310679611651	.	224840001	225200000	#9191FF	1	0.375
chr2	225200001	225320000	B.1.1.2.1.2.1.2.1.1	0.508495145631068	.	225200001	225320000	#DADAFF	1	0.5
chr2	225320001	225480000	A.1.2.1.1.2.2.1.1	0.878640776699029	.	225320001	225480000	#FF4848	1	0.875
chr2	225480001	225920000	B.1.2.2.2.2.1.2.2.1	0.345873786407767	.	225480001	225920000	#9191FF	1	0.375
chr2	225920001	226160000	B.2.1.1.2.2.2.1.1.2.2.1.1.1.1	0.256067961165049	.	225920001	226160000	#4848FF	1	0.25
chr2	226160001	226240000	B.1.2.2.2.2.2.2.1.2	0.336165048543689	.	226160001	226240000	#9191FF	1	0.375
chr2	226240001	226480000	B.2.1.1.2.2.2.1.1.2.2.1.1.2	0.253640776699029	.	226240001	226480000	#4848FF	1	0.25
chr2	226480001	226720000	B.2.1.1.2.2.2.1.1.1.1.2	0.260922330097087	.	226480001	226720000	#4848FF	1	0.25
chr2	226720001	226920000	B.2.1.1.2.2.2.1.1.1.1.1	0.262135922330097	.	226720001	226920000	#4848FF	1	0.25
chr2	226920001	227520000	B.1.2.2.2.2.2.2.2.1.1	0.33495145631068	.	226920001	227520000	#9191FF	1	0.375
chr2	227520001	227960000	A.1.2.2.1.1.1.2.2.2.1	0.816747572815534	.	227520001	227960000	#FF4848	1	0.875
chr2	227960001	228320000	A.2.1.1.1.1.2.1.2.1	0.758495145631068	.	227960001	228320000	#FF9191	1	0.75
chr2	228320001	228440000	A.1.2.2.1.1.2.1.2.1	0.808252427184466	.	228320001	228440000	#FF4848	1	0.875
chr2	228440001	228720000	B.1.2.2.1.1.2.1.1.1	0.37621359223301	.	228440001	228720000	#9191FF	1	0.375
chr2	228720001	228960000	B.2.1.1.2.2.2.1.1.2.1.2	0.257281553398058	.	228720001	228960000	#4848FF	1	0.25
chr2	228960001	229360000	B.2.2.2.2.2.1.2.2.2	0.0121359223300971	.	228960001	229360000	#0000FF	1	0.125
chr2	229360001	229520000	B.2.2.1.1.1.1.2.2.2	0.148058252427184	.	229360001	229520000	#0000FF	1	0.125
chr2	229520001	229840000	B.2.1.1.2.2.2.1.1.2.2.1.1.1.2	0.254854368932039	.	229520001	229840000	#4848FF	1	0.25
chr2	229840001	230240000	B.2.1.1.2.1.2.2.1.1	0.281553398058252	.	229840001	230240000	#4848FF	1	0.25
chr2	230240001	230440000	A.2.1.2.1.2.2.1.1.2	0.702669902912621	.	230240001	230440000	#FF9191	1	0.75
chr2	230440001	230600000	B.1.1.2.1.1.2.1.2.1.1	0.516990291262136	.	230440001	230600000	#DADAFF	1	0.5
chr2	230600001	230800000	A.1.2.1.1.2.2.1.2	0.877427184466019	.	230600001	230800000	#FF4848	1	0.875
chr2	230800001	231040000	A.2.2.1.2.1.1.2.2.2	0.640776699029126	.	230800001	231040000	#FFDADA	1	0.625
chr2	231040001	231320000	A.1.2.1.1.2.1.1	0.882281553398058	.	231040001	231320000	#FF4848	1	0.875
chr2	231320001	231480000	A.1.2.2.1.1.2.1.2.2	0.807038834951456	.	231320001	231480000	#FF4848	1	0.875
chr2	231480001	231720000	A.1.1.1.2.2.2.1.2	0.964805825242718	.	231480001	231720000	#FF0000	1	1
chr2	231720001	231920000	A.1.2.2.1.1.2.1.1.1.2.2	0.811893203883495	.	231720001	231920000	#FF4848	1	0.875
chr2	231920001	232120000	A.1.1.1.2.2.2.2.2	0.962378640776699	.	231920001	232120000	#FF0000	1	1
chr2	232120001	232360000	A.1.1.2.2.1.2.1.1.2	0.921116504854369	.	232120001	232360000	#FF0000	1	1
chr2	232360001	232680000	A.1.1.1.2.2.2.1.1	0.966019417475728	.	232360001	232680000	#FF0000	1	1
chr2	232680001	233240000	A.1.2.2.1.1.2.1.1.1.1	0.814320388349515	.	232680001	233240000	#FF4848	1	0.875
chr2	233240001	233400000	A.2.1.2.1.1.2.2.2.2	0.706310679611651	.	233240001	233400000	#FF9191	1	0.75
chr2	233400001	233600000	A.1.2.2.1.1.2.1.1.1.2.1	0.813106796116505	.	233400001	233600000	#FF4848	1	0.875
chr2	233600001	233920000	A.1.2.2.1.1.2.1.1.2.1	0.810679611650485	.	233600001	233920000	#FF4848	1	0.875
chr2	233920001	234000000	A.1.1.1.2.2.2.2.1	0.963592233009709	.	233920001	234000000	#FF0000	1	1
chr2	234040001	234160000	A.1.1.1.2.2.2.2.1	0.963592233009709	.	234040001	234160000	#FF0000	1	1
chr2	234160001	234400000	A.1.1.2.2.1.2.2	0.918689320388349	.	234160001	234400000	#FF0000	1	1
chr2	234400001	234800000	A.2.1.1.1.1.2.2.2.1.1	0.754854368932039	.	234400001	234800000	#FF9191	1	0.75
chr2	234800001	235200000	B.1.1.2.1.2.2.1.2.2.1	0.50121359223301	.	234800001	235200000	#DADAFF	1	0.5
chr2	235200001	235520000	A.2.1.1.1.1.2.2.1	0.756067961165049	.	235200001	235520000	#FF9191	1	0.75
chr2	235520001	235720000	B.1.2.2.1.1.2.1.2.2	0.372572815533981	.	235520001	235720000	#9191FF	1	0.375
chr2	235720001	236080000	B.1.2.2.2.2.1.2.2.2.1	0.344660194174757	.	235720001	236080000	#9191FF	1	0.375
chr2	236080001	236320000	B.2.1.1.2.2.2.2.1.1	0.24878640776699	.	236080001	236320000	#4848FF	1	0.25
chr2	236320001	236680000	B.1.2.2.2.2.1.2.1	0.347087378640777	.	236320001	236680000	#9191FF	1	0.375
chr2	236680001	236960000	B.2.1.1.2.1.1.1	0.288834951456311	.	236680001	236960000	#4848FF	1	0.25
chr2	236960001	237200000	B.1.2.2.2.2.1.2.2.2.2	0.343446601941748	.	236960001	237200000	#9191FF	1	0.375
chr2	237200001	237400000	B.1.2.2.1.1.2.1.1.2	0.375	.	237200001	237400000	#9191FF	1	0.375
chr2	237400001	238000000	B.2.1.1.2.1.1.2.1	0.287621359223301	.	237400001	238000000	#4848FF	1	0.25
chr2	238000001	238400000	B.1.2.2.1.1.2.1.2.1	0.37378640776699	.	238000001	238400000	#9191FF	1	0.375
chr2	238400001	238520000	A.2.2.1.2.2.1.2.1.1	0.633495145631068	.	238400001	238520000	#FFDADA	1	0.625
chr2	238520001	238680000	A.1.2.1.1.2.1.2.1	0.881067961165049	.	238520001	238680000	#FF4848	1	0.875
chr2	238680001	238880000	A.2.1.2.1.1.2.2.2.1	0.70752427184466	.	238680001	238880000	#FF9191	1	0.75
chr2	238880001	239200000	A.1.1.2.2.1.2.1.2	0.919902912621359	.	238880001	239200000	#FF0000	1	1
chr2	239200001	239400000	A.1.2.2.1.1.2.2.2.1	0.804611650485437	.	239200001	239400000	#FF4848	1	0.875
chr2	239400001	239760000	B.1.1.2.1.2.2.1.2.2.2	0.5	.	239400001	239760000	#DADAFF	1	0.5
chr2	239760001	239800000	B.1.1.2.1.2.1.1	0.509708737864078	.	239760001	239800000	#DADAFF	1	0.5
chr2	239840001	240240000	B.1.1.2.1.2.1.1	0.509708737864078	.	239840001	240240000	#DADAFF	1	0.5
chr2	240280001	240360000	B.1.1.2.1.2.1.1	0.509708737864078	.	240280001	240360000	#DADAFF	1	0.5
chr2	240360001	240640000	B.1.1.2.1.2.1.2.2	0.506067961165049	.	240360001	240640000	#DADAFF	1	0.5
chr2	240680001	240880000	B.1.1.1.1.2.2.1	0.557038834951456	.	240680001	240880000	#DADAFF	1	0.5
chr2	240880001	241120000	A.2.1.2.1.1.2.2.1	0.70873786407767	.	240880001	241120000	#FF9191	1	0.75
chr2	241120001	241440000	A.2.2.2.1.2.1.1	0.604368932038835	.	241120001	241440000	#FFDADA	1	0.625
chr2	241440001	241560000	A.2.1.1.1.1.2.2.2.1.2	0.753640776699029	.	241440001	241560000	#FF9191	1	0.75
chr2	241640001	241840000	A.2.2.1.2.2.1.2.1.2	0.632281553398058	.	241640001	241840000	#FFDADA	1	0.625
chr2	241880001	241920000	A.2.2.1.2.2.1.2.1.2	0.632281553398058	.	241880001	241920000	#FFDADA	1	0.625
chr2	241960001	242000000	A.1.2.2.1.1.2.1.1.2.2	0.809466019417476	.	241960001	242000000	#FF4848	1	0.875
chr2	242040001	242120000	A.1.2.2.1.1.2.1.1.2.2	0.809466019417476	.	242040001	242120000	#FF4848	1	0.875
chr2	242280001	242320000	A.1.2.2.1.1.2.1.1.2.2	0.809466019417476	.	242280001	242320000	#FF4848	1	0.875
chr2	242360001	242480000	A.1.2.2.1.1.2.1.1.2.2	0.809466019417476	.	242360001	242480000	#FF4848	1	0.875
chr2	242600001	242640000	A.1.2.2.1.1.2.1.1.2.2	0.809466019417476	.	242600001	242640000	#FF4848	1	0.875
chr3	40001	240000	A.2.2.1.2.2.1.2.1	0.645015105740181	.	40001	240000	#FFDADA	1	0.625
chr3	240001	400000	A.1.2.1.2.1.2.2.1.2	0.833836858006042	.	240001	400000	#FF4848	1	0.875
chr3	400001	600000	B.2.1.1.1.2.1.1	0.358006042296073	.	400001	600000	#4848FF	1	0.25
chr3	600001	760000	B.1.2.2.2.1.1.2.2.2	0.413897280966767	.	600001	760000	#9191FF	1	0.375
chr3	760001	880000	B.2.1.1.2.2.2.1.1.1	0.309667673716012	.	760001	880000	#4848FF	1	0.25
chr3	880001	1040000	B.2.1.1.2.2.2.1.2.2	0.302114803625378	.	880001	1040000	#4848FF	1	0.25
chr3	1040001	1320000	B.2.2.2.1.2.1.1.2.1.1	0.0619335347432024	.	1040001	1320000	#0000FF	1	0.125
chr3	1320001	1600000	B.2.2.2.1.2.1.2.2.1.1.1	0.0513595166163142	.	1320001	1600000	#0000FF	1	0.125
chr3	1600001	1960000	B.2.2.2.1.2.1.1.2.2	0.0589123867069486	.	1600001	1960000	#0000FF	1	0.125
chr3	1960001	2480000	B.2.2.2.1.2.2.2.1.2	0.0317220543806647	.	1960001	2480000	#0000FF	1	0.125
chr3	2480001	3080000	B.2.1.1.2.2.2.2.2.2	0.29607250755287	.	2480001	3080000	#4848FF	1	0.25
chr3	3080001	3280000	A.2.2.1.2.2.1.2.2	0.643504531722054	.	3080001	3280000	#FFDADA	1	0.625
chr3	3280001	3680000	B.2.2.2.1.2.2.1.1.2	0.0392749244712991	.	3280001	3680000	#0000FF	1	0.125
chr3	3680001	3840000	B.2.1.1.2.2.2.1.1.2.1.1	0.308157099697885	.	3680001	3840000	#4848FF	1	0.25
chr3	3840001	4040000	B.2.2.2.1.2.1.1.1.1.2	0.0649546827794562	.	3840001	4040000	#0000FF	1	0.125
chr3	4040001	4360000	B.1.2.2.2.1.2.2.2	0.406344410876133	.	4040001	4360000	#9191FF	1	0.375
chr3	4360001	4640000	A.1.2.1.2.1.2.2.1.1.2	0.835347432024169	.	4360001	4640000	#FF4848	1	0.875
chr3	4640001	4920000	A.1.2.2.2.1.1.1.1	0.788519637462236	.	4640001	4920000	#FF4848	1	0.875
chr3	4920001	5160000	A.2.1.2.2.2.1.2.2.1.1	0.6797583081571	.	4920001	5160000	#FF9191	1	0.75
chr3	5160001	5280000	A.1.2.1.2.1.2.1.2.2	0.838368580060423	.	5160001	5280000	#FF4848	1	0.875
chr3	5280001	5600000	B.1.2.2.2.1.1.2.1.1	0.418429003021148	.	5280001	5600000	#9191FF	1	0.375
chr3	5600001	5920000	B.2.2.2.1.2.2.2.2.1	0.0302114803625378	.	5600001	5920000	#0000FF	1	0.125
chr3	5920001	6240000	B.2.2.2.1.2.1.1.1.2	0.0634441087613293	.	5920001	6240000	#0000FF	1	0.125
chr3	6240001	6520000	B.1.2.2.2.1.1.2.2.1	0.415407854984894	.	6240001	6520000	#9191FF	1	0.375
chr3	6520001	6800000	A.2.2.1.1.1.2.2.2	0.666163141993958	.	6520001	6800000	#FFDADA	1	0.625
chr3	6800001	7320000	B.2.2.2.2.2.1.2.2	0.00755287009063444	.	6800001	7320000	#0000FF	1	0.125
chr3	7320001	7400000	B.2.1.1.2.2.2.1.1.2.2	0.305135951661631	.	7320001	7400000	#4848FF	1	0.25
chr3	7400001	7840000	B.2.2.2.2.2.1.2.1	0.00906344410876133	.	7400001	7840000	#0000FF	1	0.125
chr3	7840001	8000000	B.2.2.2.1.2.1.2.2.2.2	0.0453172205438066	.	7840001	8000000	#0000FF	1	0.125
chr3	8000001	8200000	B.2.2.2.1.2.2.1.2.1.2	0.0362537764350453	.	8000001	8200000	#0000FF	1	0.125
chr3	8200001	8480000	B.2.1.1.2.2.2.2.2.1	0.297583081570997	.	8200001	8480000	#4848FF	1	0.25
chr3	8480001	8680000	B.1.1.2.1.2.2.2.2.2	0.513595166163142	.	8480001	8680000	#DADAFF	1	0.5
chr3	8680001	8880000	A.2.2.1.1.1.1	0.672205438066465	.	8680001	8880000	#FFDADA	1	0.625
chr3	8880001	9040000	A.2.1.1.1.1.2.2.1.2	0.758308157099698	.	8880001	9040000	#FF9191	1	0.75
chr3	9040001	9360000	B.1.1.2.1.2.2.2.1	0.516616314199396	.	9040001	9360000	#DADAFF	1	0.5
chr3	9360001	9520000	A.1.2.1.2.2.2.1.1.1.2	0.824773413897281	.	9360001	9520000	#FF4848	1	0.875
chr3	9520001	9720000	A.2.1.2.2.1.1.2.1.2	0.696374622356495	.	9520001	9720000	#FF9191	1	0.75
chr3	9720001	10160000	A.1.1.1.2.1.2.1.1	0.98036253776435	.	9720001	10160000	#FF0000	1	1
chr3	10160001	10360000	A.1.1.2.1.2.1.1.1	0.941087613293051	.	10160001	10360000	#FF0000	1	1
chr3	10360001	10840000	B.1.1.2.2.2.1.1	0.495468277945619	.	10360001	10840000	#DADAFF	1	0.5
chr3	10840001	11280000	B.1.2.2.2.1.2.1	0.41238670694864	.	10840001	11280000	#9191FF	1	0.375
chr3	11280001	11680000	A.1.1.1.2.2.2.1.1	0.966767371601209	.	11280001	11680000	#FF0000	1	1
chr3	11680001	11880000	A.1.1.2.1.2.2.2.2.2	0.924471299093656	.	11680001	11880000	#FF0000	1	1
chr3	11880001	12120000	B.1.2.2.1.2.2.1.2	0.422960725075529	.	11880001	12120000	#9191FF	1	0.375
chr3	12120001	12280000	B.1.1.2.2.2.2.1	0.492447129909366	.	12120001	12280000	#DADAFF	1	0.5
chr3	12280001	12520000	B.1.2.2.1.2.1.2	0.425981873111782	.	12280001	12520000	#9191FF	1	0.375
chr3	12520001	12880000	A.1.1.1.2.1.2.2	0.97583081570997	.	12520001	12880000	#FF0000	1	1
chr3	12880001	13120000	A.1.2.1.2.2.2.1.1.2	0.823262839879154	.	12880001	13120000	#FF4848	1	0.875
chr3	13120001	13360000	A.2.1.2.2.1.2.2.1.1	0.691842900302115	.	13120001	13360000	#FF9191	1	0.75
chr3	13360001	13520000	A.1.2.1.2.2.2.1.2	0.821752265861027	.	13360001	13520000	#FF4848	1	0.875
chr3	13520001	13760000	B.1.1.2.2.2.2.2	0.490936555891239	.	13520001	13760000	#DADAFF	1	0.5
chr3	13760001	14000000	B.1.2.2.1.2.2.1.1	0.424471299093656	.	13760001	14000000	#9191FF	1	0.375
chr3	14000001	14160000	B.1.2.2.1.2.2.2	0.421450151057402	.	14000001	14160000	#9191FF	1	0.375
chr3	14160001	14400000	A.2.1.1.1.1.2.1	0.761329305135952	.	14160001	14400000	#FF9191	1	0.75
chr3	14400001	14520000	A.1.2.1.2.1.2.1.2.1.1	0.841389728096677	.	14400001	14520000	#FF4848	1	0.875
chr3	14520001	14680000	A.2.1.2.2.1.2.2.2.2	0.687311178247734	.	14520001	14680000	#FF9191	1	0.75
chr3	14680001	14840000	A.1.2.1.2.2.2.1.1.1.1	0.826283987915408	.	14680001	14840000	#FF4848	1	0.875
chr3	14840001	14960000	A.2.2.1.2.1.1	0.657099697885196	.	14840001	14960000	#FFDADA	1	0.625
chr3	14960001	15160000	A.1.1.2.1.2.2.2.2.1	0.925981873111782	.	14960001	15160000	#FF0000	1	1
chr3	15160001	15240000	A.2.2.1.1.2.2	0.658610271903323	.	15160001	15240000	#FFDADA	1	0.625
chr3	15240001	15480000	A.1.1.2.1.2.2.2.1	0.927492447129909	.	15240001	15480000	#FF0000	1	1
chr3	15480001	15640000	A.2.1.2.2.1.2.2.2.1	0.688821752265861	.	15480001	15640000	#FF9191	1	0.75
chr3	15640001	15920000	A.1.1.2.1.1.1.2.2.1.1	0.95166163141994	.	15640001	15920000	#FF0000	1	1
chr3	15920001	16280000	B.1.1.2.2.2.1.2	0.493957703927492	.	15920001	16280000	#DADAFF	1	0.5
chr3	16280001	16600000	A.1.1.1.2.2.2.1.2	0.965256797583082	.	16280001	16600000	#FF0000	1	1
chr3	16600001	16840000	B.1.2.2.2.1.2.2.1.1	0.410876132930514	.	16600001	16840000	#9191FF	1	0.375
chr3	16840001	17000000	B.1.1.2.1.2.1.1.2	0.525679758308157	.	16840001	17000000	#DADAFF	1	0.5
chr3	17000001	17200000	B.1.2.2.1.1.2.2.2	0.429003021148036	.	17000001	17200000	#9191FF	1	0.375
chr3	17200001	17560000	A.2.1.1.1.1.2.2.2	0.756797583081571	.	17200001	17560000	#FF9191	1	0.75
chr3	17560001	17840000	A.1.2.1.2.1.2.2.2.1	0.832326283987915	.	17560001	17840000	#FF4848	1	0.875
chr3	17840001	18160000	B.1.2.2.2.1.2.2.1.2.1	0.409365558912387	.	17840001	18160000	#9191FF	1	0.375
chr3	18160001	18440000	B.1.2.2.1.1.2.1.2	0.43202416918429	.	18160001	18440000	#9191FF	1	0.375
chr3	18440001	18600000	A.2.2.1.2.2.1.1	0.646525679758308	.	18440001	18600000	#FFDADA	1	0.625
chr3	18600001	18880000	B.2.1.1.1.2.1.2.2	0.354984894259819	.	18600001	18880000	#4848FF	1	0.25
chr3	18880001	19040000	A.2.1.2.2.2.1.2.2.2	0.676737160120846	.	18880001	19040000	#FF9191	1	0.75
chr3	19040001	19240000	B.1.2.2.1.1.2.2.1	0.430513595166163	.	19040001	19240000	#9191FF	1	0.375
chr3	19240001	19400000	A.2.1.1.1.2.2.2.1.1	0.749244712990937	.	19240001	19400000	#FF9191	1	0.75
chr3	19400001	19600000	A.2.2.1.1.1.2.2.1	0.667673716012085	.	19400001	19600000	#FFDADA	1	0.625
chr3	19600001	20000000	B.1.2.2.2.1.1.2.1.2	0.416918429003021	.	19600001	20000000	#9191FF	1	0.375
chr3	20000001	20240000	A.1.1.2.1.2.2.1	0.929003021148036	.	20000001	20240000	#FF0000	1	1
chr3	20240001	20400000	B.1.1.2.2.1.1.1	0.512084592145015	.	20240001	20400000	#DADAFF	1	0.5
chr3	20400001	20800000	B.2.2.2.1.2.2.2.2.2	0.0287009063444109	.	20400001	20800000	#0000FF	1	0.125
chr3	20800001	21200000	B.2.2.2.1.2.2.2.1.1	0.0332326283987915	.	20800001	21200000	#0000FF	1	0.125
chr3	21200001	21600000	B.2.2.2.1.2.1.1.2.1.2	0.0604229607250755	.	21200001	21600000	#0000FF	1	0.125
chr3	21600001	22080000	B.2.2.2.1.2.2.1.1.1.2	0.040785498489426	.	21600001	22080000	#0000FF	1	0.125
chr3	22080001	22400000	B.2.1.1.2.2.2.1.2.1	0.303625377643505	.	22080001	22400000	#4848FF	1	0.25
chr3	22400001	22520000	B.2.1.1.2.2.2.1.1.2.1.2	0.306646525679758	.	22400001	22520000	#4848FF	1	0.25
chr3	22520001	22840000	B.2.2.2.1.2.1.2.2.1.1.2	0.0498489425981873	.	22520001	22840000	#0000FF	1	0.125
chr3	22840001	22920000	B.2.1.1.1.2.2.1.1.1	0.353474320241692	.	22840001	22920000	#4848FF	1	0.25
chr3	22920001	23200000	B.2.1.1.1.2.2.1.2	0.350453172205438	.	22920001	23200000	#4848FF	1	0.25
chr3	23200001	23480000	A.2.1.2.2.2.1.2.1.2	0.681268882175227	.	23200001	23480000	#FF9191	1	0.75
chr3	23480001	23680000	B.1.1.2.1.1.2.1.2.2	0.530211480362538	.	23480001	23680000	#DADAFF	1	0.5
chr3	23680001	23840000	A.2.1.2.2.2.1.2.2.1.2	0.678247734138973	.	23680001	23840000	#FF9191	1	0.75
chr3	23840001	24000000	A.1.2.1.2.1.2.2.2.2	0.830815709969788	.	23840001	24000000	#FF4848	1	0.875
chr3	24000001	24320000	B.1.2.2.2.1.2.2.1.2.2	0.40785498489426	.	24000001	24320000	#9191FF	1	0.375
chr3	24320001	24600000	B.2.2.2.1.2.1.2.1.2.2	0.0528700906344411	.	24320001	24600000	#0000FF	1	0.125
chr3	24600001	25120000	B.2.2.2.2.2.1.1.1	0.0120845921450151	.	24600001	25120000	#0000FF	1	0.125
chr3	25120001	25200000	B.2.1.1.1.2.2.2.2.1	0.347432024169184	.	25120001	25200000	#4848FF	1	0.25
chr3	25200001	25680000	B.2.2.2.1.2.1.1.1.1.1	0.0664652567975831	.	25200001	25680000	#0000FF	1	0.125
chr3	25680001	25880000	A.1.2.1.2.1.2.2.1.1.1	0.836858006042296	.	25680001	25880000	#FF4848	1	0.875
chr3	25880001	26240000	B.2.1.1.2.2.2.2.1.1	0.300604229607251	.	25880001	26240000	#4848FF	1	0.25
chr3	26240001	26520000	B.2.2.2.1.2.1.2.2.2.1	0.0468277945619335	.	26240001	26520000	#0000FF	1	0.125
chr3	26520001	26920000	B.2.2.2.2.2.2.1.2.2	0.00302114803625378	.	26520001	26920000	#0000FF	1	0.125
chr3	26920001	27360000	B.2.2.2.1.2.1.2.1.2.1	0.054380664652568	.	26920001	27360000	#0000FF	1	0.125
chr3	27360001	27560000	A.1.2.2.2.1.1.1.2	0.787009063444109	.	27360001	27560000	#FF4848	1	0.875
chr3	27560001	27800000	B.1.2.2.1.1.2.1.1	0.433534743202417	.	27560001	27800000	#9191FF	1	0.375
chr3	27800001	28240000	B.2.2.2.1.2.2.1.2.1.1	0.0377643504531722	.	27800001	28240000	#0000FF	1	0.125
chr3	28240001	28400000	A.2.2.1.1.1.2.1.1	0.670694864048338	.	28240001	28400000	#FFDADA	1	0.625
chr3	28400001	28640000	B.2.1.1.1.2.2.2.1	0.348942598187311	.	28400001	28640000	#4848FF	1	0.25
chr3	28640001	29160000	B.2.2.2.1.2.2.1.1.1.1.1	0.0438066465256798	.	28640001	29160000	#0000FF	1	0.125
chr3	29160001	29240000	B.1.2.2.2.1.1.1	0.419939577039275	.	29160001	29240000	#9191FF	1	0.375
chr3	29240001	29320000	B.1.1.2.2.1.1.2	0.510574018126888	.	29240001	29320000	#DADAFF	1	0.5
chr3	29320001	29520000	A.2.2.1.1.1.2.1.2	0.669184290030212	.	29320001	29520000	#FFDADA	1	0.625
chr3	29520001	29720000	B.2.1.1.1.2.2.1.1.2	0.351963746223565	.	29520001	29720000	#4848FF	1	0.25
chr3	29720001	30000000	B.2.2.2.1.2.1.2.2.1.2	0.0483383685800604	.	29720001	30000000	#0000FF	1	0.125
chr3	30000001	30440000	B.2.1.1.2.2.2.2.1.2	0.299093655589124	.	30000001	30440000	#4848FF	1	0.25
chr3	30440001	30600000	B.2.1.1.1.2.1.2.1	0.356495468277946	.	30440001	30600000	#4848FF	1	0.25
chr3	30600001	30760000	A.2.1.2.2.2.1.2.1.1	0.682779456193353	.	30600001	30760000	#FF9191	1	0.75
chr3	30760001	31160000	B.2.2.2.1.2.1.2.1.1.2	0.0558912386706949	.	30760001	31160000	#0000FF	1	0.125
chr3	31160001	31560000	B.2.1.1.2.2.1.1.1	0.324773413897281	.	31160001	31560000	#4848FF	1	0.25
chr3	31560001	31880000	A.1.1.2.1.1.1.1.2.1	0.957703927492447	.	31560001	31880000	#FF0000	1	1
chr3	31880001	32040000	A.1.1.1.2.1.1.2.2.1	0.983383685800604	.	31880001	32040000	#FF0000	1	1
chr3	32040001	32200000	A.1.1.2.1.1.1.2.2.2	0.948640483383686	.	32040001	32200000	#FF0000	1	1
chr3	32200001	32480000	A.1.2.2.2.1.1.2.2	0.779456193353474	.	32200001	32480000	#FF4848	1	0.875
chr3	32480001	32600000	A.1.2.1.2.1.1.2.1.1	0.853474320241692	.	32480001	32600000	#FF4848	1	0.875
chr3	32600001	32840000	A.1.2.1.2.1.2.1.2.1.2	0.83987915407855	.	32600001	32840000	#FF4848	1	0.875
chr3	32840001	32960000	B.1.1.2.1.2.1.2.2.1	0.522658610271903	.	32840001	32960000	#DADAFF	1	0.5
chr3	32960001	33200000	A.1.2.1.2.1.2.1.1.1	0.844410876132931	.	32960001	33200000	#FF4848	1	0.875
chr3	33200001	33400000	B.1.1.2.1.2.2.2.2.1	0.515105740181269	.	33200001	33400000	#DADAFF	1	0.5
chr3	33400001	33600000	A.1.2.1.2.1.2.1.1.2	0.842900302114804	.	33400001	33600000	#FF4848	1	0.875
chr3	33600001	33880000	A.1.1.2.1.1.1.2.2.1.2	0.950151057401813	.	33600001	33880000	#FF0000	1	1
chr3	33880001	34440000	B.1.1.2.1.1.1.2.2.2	0.537764350453172	.	33880001	34440000	#DADAFF	1	0.5
chr3	34440001	34960000	B.2.2.2.2.2.1.1.2	0.0105740181268882	.	34440001	34960000	#0000FF	1	0.125
chr3	34960001	35440000	B.2.2.2.1.2.2.1.1.1.1.2	0.0422960725075529	.	34960001	35440000	#0000FF	1	0.125
chr3	35440001	35600000	B.2.1.1.1.2.2.2.2.2	0.345921450151057	.	35440001	35600000	#4848FF	1	0.25
chr3	35600001	35800000	B.1.1.2.1.1.2.1.1.1	0.536253776435045	.	35600001	35800000	#DADAFF	1	0.5
chr3	35800001	36040000	B.1.2.2.2.2.2.2.2.2	0.380664652567976	.	35800001	36040000	#9191FF	1	0.375
chr3	36040001	36320000	B.2.2.2.2.1.1.2.1	0.0181268882175227	.	36040001	36320000	#0000FF	1	0.125
chr3	36320001	36520000	B.2.2.2.1.2.2.1.2.2	0.0347432024169184	.	36320001	36520000	#0000FF	1	0.125
chr3	36520001	36760000	B.2.2.2.1.2.1.2.1.1.1	0.0574018126888218	.	36520001	36760000	#0000FF	1	0.125
chr3	36760001	36920000	B.1.1.2.1.1.2.1.2.1	0.531722054380665	.	36760001	36920000	#DADAFF	1	0.5
chr3	36920001	37440000	A.1.1.1.2.1.1.2.2.2	0.981873111782477	.	36920001	37440000	#FF0000	1	1
chr3	37440001	37840000	B.2.1.1.1.1.1.1.2	0.377643504531722	.	37440001	37840000	#4848FF	1	0.25
chr3	37840001	38000000	B.2.1.1.1.1.1.1.1	0.379154078549849	.	37840001	38000000	#4848FF	1	0.25
chr3	38000001	38160000	A.2.1.2.2.1.1.2.1.1	0.697885196374622	.	38000001	38160000	#FF9191	1	0.75
chr3	38160001	38320000	A.1.1.1.2.2.2.2.1.1	0.963746223564955	.	38160001	38320000	#FF0000	1	1
chr3	38320001	38600000	A.2.2.1.2.1.2.1.2	0.654078549848943	.	38320001	38600000	#FFDADA	1	0.625
chr3	38600001	38760000	B.1.2.2.1.2.1.1	0.427492447129909	.	38600001	38760000	#9191FF	1	0.375
chr3	38760001	39080000	B.2.1.1.2.2.1.1.2.2.2.2	0.317220543806647	.	38760001	39080000	#4848FF	1	0.25
chr3	39080001	39320000	A.1.1.2.1.1.1.1.2.2	0.95619335347432	.	39080001	39320000	#FF0000	1	1
chr3	39320001	39520000	A.2.2.1.1.2.1.1	0.664652567975831	.	39320001	39520000	#FFDADA	1	0.625
chr3	39520001	40200000	B.2.2.2.2.2.2.1.2.1	0.00453172205438067	.	39520001	40200000	#0000FF	1	0.125
chr3	40200001	40280000	B.1.2.2.2.2.2.2.1.1	0.386706948640483	.	40200001	40280000	#9191FF	1	0.375
chr3	40280001	40480000	B.1.2.2.1.1.1.2.2.2	0.435045317220544	.	40280001	40480000	#9191FF	1	0.375
chr3	40480001	40600000	A.2.1.1.1.1.2.2.1.1	0.759818731117825	.	40480001	40600000	#FF9191	1	0.75
chr3	40600001	40960000	B.2.1.1.2.2.1.2.2.2	0.311178247734139	.	40600001	40960000	#4848FF	1	0.25
chr3	40960001	41160000	B.2.1.1.2.2.1.1.2.1.2	0.321752265861027	.	40960001	41160000	#4848FF	1	0.25
chr3	41160001	41320000	B.1.1.2.1.1.2.1.1.2.1	0.534743202416918	.	41160001	41320000	#DADAFF	1	0.5
chr3	41320001	41720000	B.2.1.1.2.2.1.2.2.1	0.312688821752266	.	41320001	41720000	#4848FF	1	0.25
chr3	41720001	41960000	B.1.1.2.1.1.2.1.1.2.2	0.533232628398791	.	41720001	41960000	#DADAFF	1	0.5
chr3	41960001	42280000	A.1.1.1.2.1.1.2.1	0.984894259818731	.	41960001	42280000	#FF0000	1	1
chr3	42280001	42600000	B.1.2.2.2.2.2.2.1.2.1	0.385196374622357	.	42280001	42600000	#9191FF	1	0.375
chr3	42600001	42920000	A.1.2.1.2.2.2.2.1	0.8202416918429	.	42600001	42920000	#FF4848	1	0.875
chr3	42920001	43280000	B.2.1.1.2.2.1.1.2.2.2.1	0.318731117824773	.	42920001	43280000	#4848FF	1	0.25
chr3	43280001	43440000	A.2.2.1.2.1.2.2.2.1	0.649546827794562	.	43280001	43440000	#FFDADA	1	0.625
chr3	43440001	43640000	B.1.2.2.2.2.2.2.1.2.2	0.38368580060423	.	43440001	43640000	#9191FF	1	0.375
chr3	43640001	43920000	B.1.1.2.1.2.2.1.1	0.51963746223565	.	43640001	43920000	#DADAFF	1	0.5
chr3	43920001	44160000	A.1.1.1.2.2.2.2.1.2	0.962235649546828	.	43920001	44160000	#FF0000	1	1
chr3	44160001	44360000	B.1.2.2.1.1.1.1.1	0.441087613293051	.	44160001	44360000	#9191FF	1	0.375
chr3	44360001	44560000	A.1.2.2.2.1.1.2.1.1.1.2	0.783987915407855	.	44360001	44560000	#FF4848	1	0.875
chr3	44560001	44800000	A.2.2.1.1.2.1.2.2	0.66012084592145	.	44560001	44800000	#FFDADA	1	0.625
chr3	44800001	45040000	A.1.2.1.2.2.2.2.2	0.818731117824773	.	44800001	45040000	#FF4848	1	0.875
chr3	45040001	45440000	B.1.1.2.1.2.2.1.2	0.518126888217523	.	45040001	45440000	#DADAFF	1	0.5
chr3	45440001	45800000	A.1.2.1.2.1.1.2.1.2	0.851963746223565	.	45440001	45800000	#FF4848	1	0.875
chr3	45800001	45920000	B.1.1.2.1.2.1.1.1	0.527190332326284	.	45800001	45920000	#DADAFF	1	0.5
chr3	45920001	46080000	A.2.1.2.2.1.1.2.2	0.694864048338369	.	45920001	46080000	#FF9191	1	0.75
chr3	46080001	46160000	B.1.1.2.1.2.1.2.1	0.52416918429003	.	46080001	46160000	#DADAFF	1	0.5
chr3	46160001	46480000	B.2.1.1.2.2.1.2.1.1	0.31570996978852	.	46160001	46480000	#4848FF	1	0.25
chr3	46480001	46720000	A.2.2.1.2.1.2.2.2.2	0.648036253776435	.	46480001	46720000	#FFDADA	1	0.625
chr3	46720001	46920000	A.2.2.1.2.1.2.2.1.1	0.652567975830816	.	46720001	46920000	#FFDADA	1	0.625
chr3	46920001	47440000	A.1.1.1.2.1.2.1.2.1	0.978851963746224	.	46920001	47440000	#FF0000	1	1
chr3	47440001	47880000	A.1.1.2.1.2.1.1.2.2.2	0.936555891238671	.	47440001	47880000	#FF0000	1	1
chr3	47880001	48240000	A.1.1.2.1.2.1.2.2	0.930513595166163	.	47880001	48240000	#FF0000	1	1
chr3	48240001	48480000	A.1.2.1.2.1.1.1.1	0.856495468277946	.	48240001	48480000	#FF4848	1	0.875
chr3	48480001	48680000	A.1.2.1.2.1.1.1.2	0.854984894259819	.	48480001	48680000	#FF4848	1	0.875
chr3	48680001	49160000	A.1.1.2.1.2.1.1.2.2.1	0.938066465256798	.	48680001	49160000	#FF0000	1	1
chr3	49160001	49360000	A.2.1.2.2.1.1.1	0.699395770392749	.	49160001	49360000	#FF9191	1	0.75
chr3	49360001	49560000	A.1.1.2.1.2.1.2.1.1	0.935045317220544	.	49360001	49560000	#FF0000	1	1
chr3	49560001	49720000	A.2.1.2.2.1.2.1	0.693353474320242	.	49560001	49720000	#FF9191	1	0.75
chr3	49720001	49960000	A.1.1.2.1.2.1.1.2.1	0.939577039274924	.	49720001	49960000	#FF0000	1	1
chr3	49960001	50400000	A.1.1.1.2.1.2.1.2.2	0.977341389728097	.	49960001	50400000	#FF0000	1	1
chr3	50400001	50720000	A.2.1.2.2.1.2.2.1.2	0.690332326283988	.	50400001	50720000	#FF9191	1	0.75
chr3	50720001	50960000	B.2.1.1.2.2.1.2.1.2	0.314199395770393	.	50720001	50960000	#4848FF	1	0.25
chr3	50960001	51400000	B.2.2.2.1.1.2.2.2.2.2.1	0.0694864048338369	.	50960001	51400000	#0000FF	1	0.125
chr3	51400001	51720000	A.1.1.2.1.1.1.2.1.1	0.954682779456193	.	51400001	51720000	#FF0000	1	1
chr3	51720001	51960000	B.1.1.2.1.2.1.2.2.2	0.521148036253776	.	51720001	51960000	#DADAFF	1	0.5
chr3	51960001	52200000	A.1.1.2.1.2.1.2.1.2.1	0.933534743202417	.	51960001	52200000	#FF0000	1	1
chr3	52200001	52560000	A.1.1.1.2.2.1.2.1	0.969788519637462	.	52200001	52560000	#FF0000	1	1
chr3	52560001	52840000	A.1.1.1.2.2.1.2.2	0.968277945619335	.	52560001	52840000	#FF0000	1	1
chr3	52840001	52920000	A.2.1.1.1.2.2.2.1.2	0.74773413897281	.	52840001	52920000	#FF9191	1	0.75
chr3	52920001	53120000	A.1.1.2.1.2.1.2.1.2.2	0.93202416918429	.	52920001	53120000	#FF0000	1	1
chr3	53120001	53400000	A.1.1.1.2.1.1.1.2	0.986404833836858	.	53120001	53400000	#FF0000	1	1
chr3	53400001	53640000	B.1.2.2.2.2.2.1.1.2.1	0.392749244712991	.	53400001	53640000	#9191FF	1	0.375
chr3	53640001	53960000	B.1.1.2.1.1.1.1	0.54380664652568	.	53640001	53960000	#DADAFF	1	0.5
chr3	53960001	54240000	B.2.1.1.2.2.1.1.2.2.1	0.3202416918429	.	53960001	54240000	#4848FF	1	0.25
chr3	54240001	54400000	B.2.2.2.1.1.2.2.2.1	0.0725075528700906	.	54240001	54400000	#0000FF	1	0.125
chr3	54400001	54800000	B.2.2.2.2.1.1.1.1.1	0.027190332326284	.	54400001	54800000	#0000FF	1	0.125
chr3	54800001	55160000	B.2.2.2.2.1.1.1.1.2	0.0256797583081571	.	54800001	55160000	#0000FF	1	0.125
chr3	55160001	55480000	B.2.2.2.1.1.2.2.2.2.2.2	0.06797583081571	.	55160001	55480000	#0000FF	1	0.125
chr3	55480001	55640000	A.2.2.1.2.1.2.1.1	0.655589123867069	.	55480001	55640000	#FFDADA	1	0.625
chr3	55640001	55800000	A.1.2.2.2.1.2.2.2.2	0.773413897280967	.	55640001	55800000	#FF4848	1	0.875
chr3	55800001	56280000	B.2.1.1.2.2.1.1.2.1.1	0.323262839879154	.	55800001	56280000	#4848FF	1	0.25
chr3	56280001	56600000	A.2.1.2.2.2.1.1.2	0.68429003021148	.	56280001	56600000	#FF9191	1	0.75
chr3	56600001	57000000	A.1.1.2.1.1.1.2.1.2	0.953172205438066	.	56600001	57000000	#FF0000	1	1
chr3	57000001	57360000	A.1.2.1.2.2.1.2	0.827794561933535	.	57000001	57360000	#FF4848	1	0.875
chr3	57360001	57520000	A.2.2.1.2.1.2.2.1.2	0.651057401812689	.	57360001	57520000	#FFDADA	1	0.625
chr3	57520001	57880000	A.1.1.1.2.1.1.1.1	0.987915407854985	.	57520001	57880000	#FF0000	1	1
chr3	57880001	58160000	A.1.2.1.2.2.1.1	0.829305135951662	.	57880001	58160000	#FF4848	1	0.875
chr3	58160001	58560000	A.1.1.1.2.2.1.1.1.1	0.974320241691843	.	58160001	58560000	#FF0000	1	1
chr3	58560001	58760000	A.2.2.1.1.2.1.2.1.2	0.661631419939577	.	58560001	58760000	#FFDADA	1	0.625
chr3	58760001	59200000	A.2.1.1.1.1.1.1	0.765861027190332	.	58760001	59200000	#FF9191	1	0.75
chr3	59200001	59360000	A.1.1.2.1.1.2.2.2	0.942598187311178	.	59200001	59360000	#FF0000	1	1
chr3	59360001	59520000	A.1.2.2.2.1.1.2.1.1.2	0.782477341389728	.	59360001	59520000	#FF4848	1	0.875
chr3	59520001	59720000	A.2.2.1.1.2.1.2.1.1	0.663141993957704	.	59520001	59720000	#FFDADA	1	0.625
chr3	59720001	59880000	A.2.1.1.1.1.1.2.1	0.764350453172205	.	59720001	59880000	#FF9191	1	0.75
chr3	59880001	60240000	A.1.2.2.2.1.1.2.1.1.1.1	0.785498489425982	.	59880001	60240000	#FF4848	1	0.875
chr3	60240001	60720000	A.1.2.2.2.1.1.2.1.2	0.780966767371601	.	60240001	60720000	#FF4848	1	0.875
chr3	60720001	61000000	B.1.1.2.2.1.2.2.1	0.503021148036254	.	60720001	61000000	#DADAFF	1	0.5
chr3	61000001	61400000	B.1.2.2.2.2.2.1.2	0.38821752265861	.	61000001	61400000	#9191FF	1	0.375
chr3	61400001	61840000	B.2.2.2.2.1.1.2.2	0.0166163141993958	.	61400001	61840000	#0000FF	1	0.125
chr3	61840001	62200000	B.2.2.2.1.1.2.1.1.2	0.0785498489425982	.	61840001	62200000	#0000FF	1	0.125
chr3	62200001	62640000	B.1.1.2.1.1.1.2.2.1	0.539274924471299	.	62200001	62640000	#DADAFF	1	0.5
chr3	62640001	62840000	A.1.2.1.2.1.1.2.2.1.2	0.848942598187311	.	62640001	62840000	#FF4848	1	0.875
chr3	62840001	63240000	B.1.2.2.2.2.2.1.1.1	0.394259818731118	.	62840001	63240000	#9191FF	1	0.375
chr3	63240001	63400000	B.1.2.2.2.2.2.1.1.2.2.1	0.391238670694864	.	63240001	63400000	#9191FF	1	0.375
chr3	63400001	63800000	B.2.2.2.1.1.2.2.2.2.1	0.0709969788519638	.	63400001	63800000	#0000FF	1	0.125
chr3	63800001	64000000	A.1.1.2.1.1.1.1.1	0.959214501510574	.	63800001	64000000	#FF0000	1	1
chr3	64000001	64320000	B.2.1.1.1.1.1.2.2.1	0.373111782477341	.	64000001	64320000	#4848FF	1	0.25
chr3	64320001	64520000	B.2.1.1.1.1.1.2.2.2	0.371601208459215	.	64320001	64520000	#4848FF	1	0.25
chr3	64520001	64760000	B.2.2.2.1.1.1.1.2.1	0.0906344410876133	.	64520001	64760000	#0000FF	1	0.125
chr3	64760001	64880000	B.1.2.2.2.2.1.1.2.1	0.400302114803625	.	64760001	64880000	#9191FF	1	0.375
chr3	64880001	65720000	B.2.2.2.2.2.2.2	0.00151057401812689	.	64880001	65720000	#0000FF	1	0.125
chr3	65720001	65920000	B.2.2.2.1.1.2.1.2	0.0770392749244713	.	65720001	65920000	#0000FF	1	0.125
chr3	65920001	66200000	B.2.1.1.1.1.1.2.1.2	0.374622356495468	.	65920001	66200000	#4848FF	1	0.25
chr3	66240001	66480000	A.1.2.2.2.1.2.2.2.1	0.774924471299094	.	66240001	66480000	#FF4848	1	0.875
chr3	66480001	66600000	A.1.2.1.2.1.1.2.2.1.1	0.850453172205438	.	66480001	66600000	#FF4848	1	0.875
chr3	66600001	67000000	B.1.1.2.1.1.1.2.1.2	0.540785498489426	.	66600001	67000000	#DADAFF	1	0.5
chr3	67000001	67160000	A.1.2.1.2.1.1.2.2.2.2	0.845921450151057	.	67000001	67160000	#FF4848	1	0.875
chr3	67160001	67440000	B.1.2.2.2.2.2.1.1.2.2.2	0.389728096676737	.	67160001	67440000	#9191FF	1	0.375
chr3	67440001	67760000	A.1.1.2.1.1.2.2.1.1	0.945619335347432	.	67440001	67760000	#FF0000	1	1
chr3	67760001	68120000	B.1.2.2.1.1.1.1.2	0.439577039274924	.	67760001	68120000	#9191FF	1	0.375
chr3	68120001	68520000	B.2.2.2.2.1.1.1.2.1.2	0.0226586102719033	.	68120001	68520000	#0000FF	1	0.125
chr3	68520001	69040000	B.2.2.2.2.1.1.1.2.2.2	0.0196374622356495	.	68520001	69040000	#0000FF	1	0.125
chr3	69040001	69160000	A.1.1.2.1.1.2.2.1.2	0.944108761329305	.	69040001	69160000	#FF0000	1	1
chr3	69160001	69480000	B.2.1.1.1.1.1.2.1.1	0.376132930513595	.	69160001	69480000	#4848FF	1	0.25
chr3	69480001	69600000	B.2.1.1.1.1.2.2.2	0.359516616314199	.	69480001	69600000	#4848FF	1	0.25
chr3	69600001	69960000	B.2.2.2.1.1.2.1.1.1	0.0800604229607251	.	69600001	69960000	#0000FF	1	0.125
chr3	69960001	70040000	B.2.1.1.2.1.2.1.1.2	0.335347432024169	.	69960001	70040000	#4848FF	1	0.25
chr3	70040001	70520000	B.2.2.2.2.1.1.1.2.2.1	0.0211480362537764	.	70040001	70520000	#0000FF	1	0.125
chr3	70520001	71000000	B.2.2.2.1.1.2.2.1.1	0.0755287009063444	.	70520001	71000000	#0000FF	1	0.125
chr3	71000001	71360000	A.2.1.2.2.2.1.1.1	0.685800604229607	.	71000001	71360000	#FF9191	1	0.75
chr3	71360001	71560000	A.1.1.1.2.2.2.2.2	0.960725075528701	.	71360001	71560000	#FF0000	1	1
chr3	71560001	71920000	B.1.1.2.1.1.1.2.1.1	0.542296072507553	.	71560001	71920000	#DADAFF	1	0.5
chr3	71920001	72440000	A.1.1.1.2.2.1.1.1.2	0.972809667673716	.	71920001	72440000	#FF0000	1	1
chr3	72440001	72920000	A.1.2.2.2.1.2.2.1	0.776435045317221	.	72440001	72920000	#FF4848	1	0.875
chr3	72920001	73160000	A.1.2.1.2.1.1.2.2.2.1	0.847432024169184	.	72920001	73160000	#FF4848	1	0.875
chr3	73160001	73400000	B.1.2.2.1.1.1.2.2.1	0.436555891238671	.	73160001	73400000	#9191FF	1	0.375
chr3	73400001	73560000	A.2.1.1.1.1.1.2.2	0.762839879154079	.	73400001	73560000	#FF9191	1	0.75
chr3	73560001	74000000	B.2.2.2.1.1.2.2.1.2	0.0740181268882175	.	73560001	74000000	#0000FF	1	0.125
chr3	74000001	74200000	B.2.2.2.2.1.1.1.2.1.1	0.0241691842900302	.	74000001	74200000	#0000FF	1	0.125
chr3	74200001	74640000	B.2.2.2.2.2.2.1.1	0.00604229607250755	.	74200001	74640000	#0000FF	1	0.125
chr3	74640001	75040000	B.2.2.2.1.1.1.2.2.1	0.0830815709969789	.	74640001	75040000	#0000FF	1	0.125
chr3	75040001	75240000	B.2.2.2.1.1.1.1.1.2	0.0921450151057402	.	75040001	75240000	#0000FF	1	0.125
chr3	75240001	75320000	B.1.2.2.2.2.2.2.2.1	0.382175226586103	.	75240001	75320000	#9191FF	1	0.375
chr3	75320001	75760000	B.1.2.2.1.1.1.2.1	0.438066465256798	.	75320001	75760000	#9191FF	1	0.375
chr3	75760001	76040000	B.1.1.2.2.1.2.2.2.2.1.2	0.498489425981873	.	75760001	76040000	#DADAFF	1	0.5
chr3	76040001	76320000	B.2.2.2.1.1.1.2.1.1.1	0.0876132930513595	.	76040001	76320000	#0000FF	1	0.125
chr3	76320001	76440000	B.2.1.1.2.1.2.1.2.1.2	0.332326283987915	.	76320001	76440000	#4848FF	1	0.25
chr3	76440001	76760000	B.2.1.1.2.1.2.2.2.1	0.327794561933535	.	76440001	76760000	#4848FF	1	0.25
[truncated: 7,837 more rows]
