# Supplementary material for: Systematic inference and comparison of multi-scale chromatin sub-compartments connects spatial organization to cell phenotypes
Source: Nat Commun. 2021 May 10;12:2439. doi: 10.1038/s41467-021-22666-3 (PMC8110550; doi:10.1038/s41467-021-22666-3)
Supplement: Supplementary file 5 — Supplementary Dataset 2 [file 41467_2021_22666_MOESM5_ESM.zip › Supplementary_Data_1_domain_hierarchies_127HiCmaps/T_cell_binsize=40kb.bed]

#fields: chr, pos_start, pos_end, the full compartment label describing the position in the hierachy, normalized compartment domain rank, ., pos_start, pos_end, color based on eight compartment model (A.1.1 - B.2.2), 1, eight compartment score (A.1.1 to B.2.2: 8 to 1 devided by 8)
chr1	520001	600000	A.1.2.2.1.2.1.1.1.1.1.2	0.717142857142857	.	520001	600000	#FF4848	1	0.875
chr1	640001	1320000	A.1.2.2.1.2.1.1.1.1.1.2	0.717142857142857	.	640001	1320000	#FF4848	1	0.875
chr1	1320001	1560000	A.1.2.1.1.2.2.1.2.1.1.1	0.805714285714286	.	1320001	1560000	#FF4848	1	0.875
chr1	1560001	1680000	A.2.1.1.1.2.1.2	0.641428571428571	.	1560001	1680000	#FF9191	1	0.75
chr1	1680001	1840000	A.1.2.2.1.2.1.2.2.2.1.2	0.705714285714286	.	1680001	1840000	#FF4848	1	0.875
chr1	1840001	2040000	A.2.1.1.2.2.2.1.1	0.584285714285714	.	1840001	2040000	#FF9191	1	0.75
chr1	2040001	2280000	A.1.2.1.1.2.2.1.1.2.2.1	0.808571428571429	.	2040001	2280000	#FF4848	1	0.875
chr1	2280001	2560000	A.1.2.2.1.1.1.2.2.2.2	0.735714285714286	.	2280001	2560000	#FF4848	1	0.875
chr1	2560001	2640000	A.2.2.2.1.2.1.2.2	0.441428571428571	.	2560001	2640000	#FFDADA	1	0.625
chr1	2680001	2800000	A.2.2.2.1.2.1.2.2	0.441428571428571	.	2680001	2800000	#FFDADA	1	0.625
chr1	2800001	3040000	B.1.1.1.1.2.1.2.2	0.388571428571429	.	2800001	3040000	#DADAFF	1	0.5
chr1	3040001	3360000	B.1.1.2.2.1.2.1	0.328571428571429	.	3040001	3360000	#DADAFF	1	0.5
chr1	3360001	3840000	A.2.1.1.1.2.2.2.1.2.1.1	0.63	.	3360001	3840000	#FF9191	1	0.75
chr1	3840001	3880000	B.2.1.2.2.1.2.2.2.1.2	0.138571428571429	.	3840001	3880000	#4848FF	1	0.25
chr1	3960001	4600000	B.2.1.2.2.1.2.2.2.1.2	0.138571428571429	.	3960001	4600000	#4848FF	1	0.25
chr1	4600001	4920000	B.2.1.2.2.2.2.2.1.1	0.118571428571429	.	4600001	4920000	#4848FF	1	0.25
chr1	4920001	5440000	B.2.2.1.2.1.2.1.2.1	0.0685714285714286	.	4920001	5440000	#0000FF	1	0.125
chr1	5440001	6000000	B.2.1.1.2.2.1.1	0.191428571428571	.	5440001	6000000	#4848FF	1	0.25
chr1	6000001	6240000	A.2.1.2.2.1.2.2	0.538571428571429	.	6000001	6240000	#FF9191	1	0.75
chr1	6240001	6440000	A.2.1.1.1.2.2.2.1.2.1.2.2.2	0.625714285714286	.	6240001	6440000	#FF9191	1	0.75
chr1	6440001	6720000	A.1.1.2.2.1.1.2.2	0.892857142857143	.	6440001	6720000	#FF0000	1	1
chr1	6720001	6880000	A.2.1.1.1.2.2.2.1.2.2	0.624285714285714	.	6720001	6880000	#FF9191	1	0.75
chr1	6880001	7120000	A.2.2.2.2.2.1.1.1	0.418571428571429	.	6880001	7120000	#FFDADA	1	0.625
chr1	7120001	7320000	B.2.1.1.2.1.1.1.1	0.208571428571429	.	7120001	7320000	#4848FF	1	0.25
chr1	7320001	7720000	B.2.1.1.2.2.1.2.2	0.188571428571429	.	7320001	7720000	#4848FF	1	0.25
chr1	7720001	8000000	A.2.2.1.2.1.1.1.1.2	0.481428571428571	.	7720001	8000000	#FFDADA	1	0.625
chr1	8000001	8440000	A.2.1.1.1.2.2.1.1.2	0.637142857142857	.	8000001	8440000	#FF9191	1	0.75
chr1	8440001	8880000	A.1.1.2.1.2.2.2.1.2	0.904285714285714	.	8440001	8880000	#FF0000	1	1
chr1	8880001	9080000	A.1.2.1.1.2.2.1.1.1	0.811428571428571	.	8880001	9080000	#FF4848	1	0.875
chr1	9080001	9640000	A.1.1.2.1.2.2.1.1.1.2	0.911428571428571	.	9080001	9640000	#FF0000	1	1
chr1	9640001	9800000	A.1.2.1.1.2.2.1.1.2.2.2	0.807142857142857	.	9640001	9800000	#FF4848	1	0.875
chr1	9800001	10000000	A.1.2.1.1.2.2.1.2.1.1.2	0.804285714285714	.	9800001	10000000	#FF4848	1	0.875
chr1	10000001	10120000	A.2.1.1.1.2.1.1.1	0.644285714285714	.	10000001	10120000	#FF9191	1	0.75
chr1	10120001	10440000	A.2.1.1.1.2.2.2.2.2	0.62	.	10120001	10440000	#FF9191	1	0.75
chr1	10440001	10600000	A.1.2.2.1.2.1.1.1.1.2	0.715714285714286	.	10440001	10600000	#FF4848	1	0.875
chr1	10600001	10760000	A.2.1.2.2.1.1.1.2	0.545714285714286	.	10600001	10760000	#FF9191	1	0.75
chr1	10760001	11040000	A.2.1.2.1.1.2.2	0.57	.	10760001	11040000	#FF9191	1	0.75
chr1	11040001	11360000	A.1.2.1.1.2.1.1.2.1.1	0.82	.	11040001	11360000	#FF4848	1	0.875
chr1	11360001	11680000	A.2.2.2.1.2.1.1.1.1	0.448571428571429	.	11360001	11680000	#FFDADA	1	0.625
chr1	11680001	12080000	A.1.2.1.1.2.1.1.2.2.2	0.815714285714286	.	11680001	12080000	#FF4848	1	0.875
chr1	12080001	12320000	A.1.2.1.1.2.1.1.2.2.1	0.817142857142857	.	12080001	12320000	#FF4848	1	0.875
chr1	12320001	12760000	A.1.2.1.1.2.1.1.1.1.2.1.2	0.825714285714286	.	12320001	12760000	#FF4848	1	0.875
chr1	12760001	13000000	B.2.1.1.2.1.1.1.2.2	0.205714285714286	.	12760001	13000000	#4848FF	1	0.25
chr1	13000001	13080000	B.1.2.2.2.1.2.2.2	0.245714285714286	.	13000001	13080000	#9191FF	1	0.375
chr1	13120001	13240000	B.1.2.2.2.1.2.2.2	0.245714285714286	.	13120001	13240000	#9191FF	1	0.375
chr1	13320001	13400000	B.1.2.2.2.1.2.2.2	0.245714285714286	.	13320001	13400000	#9191FF	1	0.375
chr1	13480001	13520000	B.1.2.1.2.1.2.2.2	0.304285714285714	.	13480001	13520000	#9191FF	1	0.375
chr1	13680001	13760000	B.1.2.1.2.1.2.2.2	0.304285714285714	.	13680001	13760000	#9191FF	1	0.375
chr1	13760001	13960000	B.2.1.1.2.1.1.1.2.1	0.207142857142857	.	13760001	13960000	#4848FF	1	0.25
chr1	13960001	14160000	A.2.1.1.1.2.2.2.2.1.2	0.621428571428571	.	13960001	14160000	#FF9191	1	0.75
chr1	14160001	14760000	B.2.1.2.2.2.2.2.1.2	0.117142857142857	.	14160001	14760000	#4848FF	1	0.25
chr1	14760001	15200000	B.2.1.2.2.1.2.1	0.142857142857143	.	14760001	15200000	#4848FF	1	0.25
chr1	15200001	15480000	B.1.2.1.1.1.1	0.321428571428571	.	15200001	15480000	#9191FF	1	0.375
chr1	15480001	15640000	B.1.2.1.1.1.2.2	0.318571428571429	.	15480001	15640000	#9191FF	1	0.375
chr1	15640001	15840000	A.2.2.1.2.1.1.2.2	0.475714285714286	.	15640001	15840000	#FFDADA	1	0.625
chr1	15840001	16120000	A.1.2.1.1.2.1.1.1.1.2.2	0.824285714285714	.	15840001	16120000	#FF4848	1	0.875
chr1	16120001	16280000	A.1.2.2.1.2.1.1.1.1.1.1	0.718571428571429	.	16120001	16280000	#FF4848	1	0.875
chr1	16280001	16840000	A.1.1.2.1.2.2.1.2	0.907142857142857	.	16280001	16840000	#FF0000	1	1
chr1	16840001	17120000	A.2.1.1.1.2.2.2.1.2.1.2.2.1	0.627142857142857	.	16840001	17120000	#FF9191	1	0.75
chr1	17120001	17240000	A.2.1.1.2.2.2.1.2	0.582857142857143	.	17120001	17240000	#FF9191	1	0.75
chr1	17240001	17400000	A.2.1.1.2.2.1.2.1.2	0.588571428571429	.	17240001	17400000	#FF9191	1	0.75
chr1	17400001	17840000	A.2.2.2.1.2.2.2.1.1	0.437142857142857	.	17400001	17840000	#FFDADA	1	0.625
chr1	17840001	18880000	B.2.1.2.2.2.2.2.2	0.115714285714286	.	17840001	18880000	#4848FF	1	0.25
chr1	18880001	19200000	B.1.1.1.1.2.1.2.1	0.39	.	18880001	19200000	#DADAFF	1	0.5
chr1	19200001	19440000	A.1.2.2.1.2.2.1.2.2	0.7	.	19200001	19440000	#FF4848	1	0.875
chr1	19440001	19600000	A.1.2.1.1.2.1.1.1.1.1	0.828571428571429	.	19440001	19600000	#FF4848	1	0.875
chr1	19600001	20040000	A.1.2.1.1.2.1.1.1.1.2.1.1	0.827142857142857	.	19600001	20040000	#FF4848	1	0.875
chr1	20040001	20240000	A.2.2.2.2.2.1.1.2	0.417142857142857	.	20040001	20240000	#FFDADA	1	0.625
chr1	20240001	20440000	B.1.2.2.2.1.2.2.1	0.247142857142857	.	20240001	20440000	#9191FF	1	0.375
chr1	20440001	20800000	B.1.2.2.1.2.1.1	0.264285714285714	.	20440001	20800000	#9191FF	1	0.375
chr1	20800001	20960000	A.2.2.2.1.2.1.1.1.2	0.447142857142857	.	20800001	20960000	#FFDADA	1	0.625
chr1	20960001	21160000	A.1.2.2.1.2.2.2.1.2	0.697142857142857	.	20960001	21160000	#FF4848	1	0.875
chr1	21160001	21480000	A.2.2.1.2.2.2.2	0.464285714285714	.	21160001	21480000	#FFDADA	1	0.625
chr1	21480001	21720000	A.1.2.2.1.2.2.2.1.1	0.698571428571429	.	21480001	21720000	#FF4848	1	0.875
chr1	21720001	21960000	B.1.1.1.1.2.1.1.1.1	0.397142857142857	.	21720001	21960000	#DADAFF	1	0.5
chr1	21960001	22120000	A.2.1.1.2.2.1.2.2.2	0.585714285714286	.	21960001	22120000	#FF9191	1	0.75
chr1	22120001	22280000	A.2.2.1.2.1.1.1.2.1	0.48	.	22120001	22280000	#FFDADA	1	0.625
chr1	22280001	22480000	A.1.2.2.1.2.2.1.1	0.702857142857143	.	22280001	22480000	#FF4848	1	0.875
chr1	22480001	22720000	B.1.1.2.2.1.2.2	0.327142857142857	.	22480001	22720000	#DADAFF	1	0.5
chr1	22720001	22840000	A.2.2.2.1.2.2.2.2	0.434285714285714	.	22720001	22840000	#FFDADA	1	0.625
chr1	22840001	23040000	B.1.2.1.1.2.1	0.317142857142857	.	22840001	23040000	#9191FF	1	0.375
chr1	23040001	23320000	B.1.2.2.1.2.1.2	0.262857142857143	.	23040001	23320000	#9191FF	1	0.375
chr1	23320001	23640000	A.2.1.1.1.2.2.1.1.1.1	0.64	.	23320001	23640000	#FF9191	1	0.75
chr1	23640001	23800000	A.1.2.2.1.2.1.1.1.2.1	0.714285714285714	.	23640001	23800000	#FF4848	1	0.875
chr1	23800001	24080000	A.1.1.2.2.1.2.1.2	0.89	.	23800001	24080000	#FF0000	1	1
chr1	24080001	24320000	A.1.2.2.1.1.1.2.1.1	0.744285714285714	.	24080001	24320000	#FF4848	1	0.875
chr1	24360001	24720000	A.2.1.2.2.1.1.1.1	0.547142857142857	.	24360001	24720000	#FF9191	1	0.75
chr1	24720001	24960000	A.1.1.2.2.1.2.2.1.2	0.887142857142857	.	24720001	24960000	#FF0000	1	1
chr1	24960001	25200000	A.1.2.1.1.2.2.1.2.1.2	0.802857142857143	.	24960001	25200000	#FF4848	1	0.875
chr1	25200001	25560000	A.1.1.2.2.1.2.2.1.1	0.888571428571429	.	25200001	25560000	#FF0000	1	1
chr1	25560001	25720000	A.1.2.2.1.2.1.2.2.2.1.1	0.707142857142857	.	25560001	25720000	#FF4848	1	0.875
chr1	25720001	26200000	A.1.1.2.1.2.1.1.1	0.921428571428571	.	25720001	26200000	#FF0000	1	1
chr1	26200001	26360000	A.1.2.1.1.2.2.1.2.2	0.801428571428571	.	26200001	26360000	#FF4848	1	0.875
chr1	26360001	26840000	A.1.1.1.2.2.2.1.1.2	0.958571428571429	.	26360001	26840000	#FF0000	1	1
chr1	26840001	27280000	A.1.1.2.1.2.1.2.2.1.1	0.917142857142857	.	26840001	27280000	#FF0000	1	1
chr1	27280001	27600000	A.1.1.2.2.1.2.2.2	0.885714285714286	.	27280001	27600000	#FF0000	1	1
chr1	27600001	28080000	A.1.1.1.2.1.1.2.1	0.981428571428571	.	27600001	28080000	#FF0000	1	1
chr1	28080001	28360000	A.1.1.2.1.2.1.2.2.2	0.914285714285714	.	28080001	28360000	#FF0000	1	1
chr1	28360001	28560000	A.1.2.2.1.1.1.2.1.2	0.742857142857143	.	28360001	28560000	#FF4848	1	0.875
chr1	28560001	28920000	A.1.1.2.2.1.1.1.2.2	0.897142857142857	.	28560001	28920000	#FF0000	1	1
chr1	28920001	29080000	A.1.2.1.1.2.2.1.1.2.1	0.81	.	28920001	29080000	#FF4848	1	0.875
chr1	29080001	29200000	A.2.1.1.1.2.1.1.2	0.642857142857143	.	29080001	29200000	#FF9191	1	0.75
chr1	29200001	29560000	A.1.1.2.2.1.1.1.2.1	0.898571428571429	.	29200001	29560000	#FF0000	1	1
chr1	29560001	29800000	B.1.2.1.1.2.2	0.315714285714286	.	29560001	29800000	#9191FF	1	0.375
chr1	29800001	29880000	B.2.1.2.2.1.2.2.2.2.2	0.135714285714286	.	29800001	29880000	#4848FF	1	0.25
chr1	30000001	31160000	B.2.1.2.2.1.2.2.2.2.2	0.135714285714286	.	30000001	31160000	#4848FF	1	0.25
chr1	31160001	31400000	A.2.1.1.1.2.2.2.1.2.1.2.1	0.628571428571429	.	31160001	31400000	#FF9191	1	0.75
chr1	31400001	31560000	A.1.2.1.2.1.2.1.1.2	0.788571428571429	.	31400001	31560000	#FF4848	1	0.875
chr1	31560001	31720000	A.2.2.1.2.1.1.1.2.2	0.478571428571429	.	31560001	31720000	#FFDADA	1	0.625
chr1	31720001	32040000	A.2.1.2.2.1.1.2.1	0.544285714285714	.	31720001	32040000	#FF9191	1	0.75
chr1	32040001	32280000	A.1.2.2.1.1.1.2.2.2.1	0.737142857142857	.	32040001	32280000	#FF4848	1	0.875
chr1	32280001	32560000	A.1.1.2.2.1.2.1.1	0.891428571428571	.	32280001	32560000	#FF0000	1	1
chr1	32560001	32880000	A.1.1.2.1.2.1.1.2	0.92	.	32560001	32880000	#FF0000	1	1
chr1	32880001	33080000	A.2.1.2.2.1.1.2.2.2	0.541428571428571	.	32880001	33080000	#FF9191	1	0.75
chr1	33080001	33320000	A.1.2.1.1.2.1.1.2.1.2	0.818571428571429	.	33080001	33320000	#FF4848	1	0.875
chr1	33320001	33600000	A.1.2.2.1.1.2.2.2.1.1	0.722857142857143	.	33320001	33600000	#FF4848	1	0.875
chr1	33600001	33960000	A.2.1.1.1.2.2.1.1.1.2	0.638571428571429	.	33600001	33960000	#FF9191	1	0.75
chr1	33960001	34920000	B.2.2.2.1.1.1.1	0.0514285714285714	.	33960001	34920000	#0000FF	1	0.125
chr1	34920001	35240000	B.2.1.2.2.1.2.2.2.1.1	0.14	.	34920001	35240000	#4848FF	1	0.25
chr1	35240001	35440000	A.2.2.2.1.2.2.1.2	0.438571428571429	.	35240001	35440000	#FFDADA	1	0.625
chr1	35440001	35600000	A.2.1.1.1.2.2.1.2.2	0.634285714285714	.	35440001	35600000	#FF9191	1	0.75
chr1	35600001	35920000	A.1.2.1.1.2.1.1.1.2.1	0.822857142857143	.	35600001	35920000	#FF4848	1	0.875
chr1	35920001	36080000	A.1.2.1.2.1.2.1.1.1	0.79	.	35920001	36080000	#FF4848	1	0.875
chr1	36080001	36280000	A.1.2.2.1.1.2.1.1.1.2	0.731428571428571	.	36080001	36280000	#FF4848	1	0.875
chr1	36280001	36560000	A.1.2.1.1.2.1.1.1.2.2	0.821428571428571	.	36280001	36560000	#FF4848	1	0.875
chr1	36560001	36960000	A.1.1.1.2.1.2.2.1.1	0.968571428571429	.	36560001	36960000	#FF0000	1	1
chr1	36960001	37880000	B.2.1.2.2.1.2.2.2.2.1	0.137142857142857	.	36960001	37880000	#4848FF	1	0.25
chr1	37880001	38080000	A.1.2.2.1.1.2.1.1.1.1.1	0.734285714285714	.	37880001	38080000	#FF4848	1	0.875
chr1	38080001	38240000	A.2.2.1.2.1.1.2.1	0.477142857142857	.	38080001	38240000	#FFDADA	1	0.625
chr1	38240001	38520000	A.1.2.2.1.1.2.1.1.1.1.2	0.732857142857143	.	38240001	38520000	#FF4848	1	0.875
chr1	38520001	38920000	B.2.1.1.2.1.1.2	0.204285714285714	.	38520001	38920000	#4848FF	1	0.25
chr1	38920001	39080000	B.1.1.1.1.2.1.1.1.2	0.395714285714286	.	38920001	39080000	#DADAFF	1	0.5
chr1	39080001	39280000	B.1.2.1.1.1.2.1	0.32	.	39080001	39280000	#9191FF	1	0.375
chr1	39280001	39960000	A.1.1.1.2.1.2.2.1.2	0.967142857142857	.	39280001	39960000	#FF0000	1	1
chr1	39960001	40280000	A.1.2.2.1.2.2.1.2.1	0.701428571428571	.	39960001	40280000	#FF4848	1	0.875
chr1	40280001	40480000	A.1.2.1.2.1.2.2.2	0.781428571428571	.	40280001	40480000	#FF4848	1	0.875
chr1	40480001	40760000	A.1.1.2.1.2.2.2.1.1	0.905714285714286	.	40480001	40760000	#FF0000	1	1
chr1	40760001	41000000	A.1.1.2.1.2.2.2.2.1	0.902857142857143	.	40760001	41000000	#FF0000	1	1
chr1	41000001	41360000	A.1.1.2.2.1.1.2.1.2	0.894285714285714	.	41000001	41360000	#FF0000	1	1
chr1	41360001	41480000	A.2.1.1.1.2.2.2.1.1.1	0.632857142857143	.	41360001	41480000	#FF9191	1	0.75
chr1	41480001	42000000	A.2.2.2.2.2.1.2	0.415714285714286	.	41480001	42000000	#FFDADA	1	0.625
chr1	42000001	42640000	A.2.1.2.1.1.2.1.2	0.571428571428571	.	42000001	42640000	#FF9191	1	0.75
chr1	42640001	43080000	A.1.2.2.1.2.2.2.2	0.695714285714286	.	42640001	43080000	#FF4848	1	0.875
chr1	43080001	43240000	A.1.2.2.1.2.1.2.2.1	0.708571428571429	.	43080001	43240000	#FF4848	1	0.875
chr1	43240001	43640000	A.1.2.2.1.1.2.2.2.1.2	0.721428571428571	.	43240001	43640000	#FF4848	1	0.875
chr1	43640001	43920000	A.2.1.1.2.2.1.2.2.1	0.587142857142857	.	43640001	43920000	#FF9191	1	0.75
chr1	43920001	44080000	A.2.2.2.1.2.1.2.1	0.442857142857143	.	43920001	44080000	#FFDADA	1	0.625
chr1	44080001	44200000	A.2.1.1.2.2.1.2.1.1	0.59	.	44080001	44200000	#FF9191	1	0.75
chr1	44200001	44400000	A.2.1.2.2.1.1.2.2.1	0.542857142857143	.	44200001	44400000	#FF9191	1	0.75
chr1	44400001	44520000	A.1.2.2.1.1.1.2.2.1.2	0.738571428571429	.	44400001	44520000	#FF4848	1	0.875
chr1	44520001	44880000	A.2.2.1.2.1.1.1.1.1	0.482857142857143	.	44520001	44880000	#FFDADA	1	0.625
chr1	44880001	45080000	A.2.2.2.1.2.2.2.1.2	0.435714285714286	.	44880001	45080000	#FFDADA	1	0.625
chr1	45080001	45320000	A.1.1.2.1.2.2.1.1.2.2	0.908571428571429	.	45080001	45320000	#FF0000	1	1
chr1	45320001	45520000	A.1.2.2.1.2.1.1.1.2.2	0.712857142857143	.	45320001	45520000	#FF4848	1	0.875
chr1	45520001	45720000	A.2.2.2.1.2.2.1.1	0.44	.	45520001	45720000	#FFDADA	1	0.625
chr1	45720001	45960000	A.1.2.2.1.1.1.2.2.1.1.2	0.74	.	45720001	45960000	#FF4848	1	0.875
chr1	45960001	46280000	A.1.1.2.1.1.1.1.1	0.951428571428571	.	45960001	46280000	#FF0000	1	1
chr1	46280001	46840000	A.2.1.1.1.2.2.1.2.1	0.635714285714286	.	46280001	46840000	#FF9191	1	0.75
chr1	46840001	47040000	B.1.1.1.1.2.1.1.2.1.1	0.394285714285714	.	46840001	47040000	#DADAFF	1	0.5
chr1	47040001	47240000	A.2.1.2.1.1.1.2.2.1	0.575714285714286	.	47040001	47240000	#FF9191	1	0.75
chr1	47240001	47720000	B.2.1.2.2.1.2.2.1	0.141428571428571	.	47240001	47720000	#4848FF	1	0.25
chr1	47720001	47920000	A.2.1.2.1.1.1.2.2.2	0.574285714285714	.	47720001	47920000	#FF9191	1	0.75
chr1	47920001	48320000	B.2.1.2.2.1.1.1.2	0.145714285714286	.	47920001	48320000	#4848FF	1	0.25
chr1	48320001	48480000	B.2.2.1.1.1.2.1.1.2	0.105714285714286	.	48320001	48480000	#0000FF	1	0.125
chr1	48480001	48760000	B.2.2.1.1.1.2.1.2	0.104285714285714	.	48480001	48760000	#0000FF	1	0.125
chr1	48760001	48840000	B.2.1.2.1.1.1.2.1	0.182857142857143	.	48760001	48840000	#4848FF	1	0.25
chr1	48840001	49000000	B.1.2.2.2.1.1.1.1	0.252857142857143	.	48840001	49000000	#9191FF	1	0.375
chr1	49000001	49160000	B.2.2.1.1.1.2.1.1.1	0.107142857142857	.	49000001	49160000	#0000FF	1	0.125
chr1	49160001	49320000	B.1.2.2.2.1.1.1.2	0.251428571428571	.	49160001	49320000	#9191FF	1	0.375
chr1	49320001	50520000	B.2.2.2.2.2.2	0.00142857142857143	.	49320001	50520000	#0000FF	1	0.125
chr1	50520001	50960000	B.2.2.1.2.1.2.2.2	0.0642857142857143	.	50520001	50960000	#0000FF	1	0.125
chr1	50960001	51360000	B.1.2.1.2.2.1.1.2.1.2	0.298571428571429	.	50960001	51360000	#9191FF	1	0.375
chr1	51360001	51480000	A.2.1.1.1.1.2.2.2	0.645714285714286	.	51360001	51480000	#FF9191	1	0.75
chr1	51480001	51680000	B.1.1.1.1.2.2.1	0.387142857142857	.	51480001	51680000	#DADAFF	1	0.5
chr1	51680001	51840000	A.2.1.2.1.1.1.1.1	0.58	.	51680001	51840000	#FF9191	1	0.75
chr1	51840001	52480000	A.1.2.1.2.1.1.2.2	0.791428571428571	.	51840001	52480000	#FF4848	1	0.875
chr1	52480001	52600000	A.1.2.2.1.1.2.1.2	0.728571428571429	.	52480001	52600000	#FF4848	1	0.875
chr1	52600001	52800000	A.2.2.2.2.2.2.1	0.414285714285714	.	52600001	52800000	#FFDADA	1	0.625
chr1	52800001	53240000	A.1.1.1.1.1.2.1	0.997142857142857	.	52800001	53240000	#FF0000	1	1
chr1	53240001	53520000	A.2.1.2.1.1.1.1.2	0.578571428571429	.	53240001	53520000	#FF9191	1	0.75
chr1	53520001	53640000	B.1.1.1.1.2.1.1.2.2	0.391428571428571	.	53520001	53640000	#DADAFF	1	0.5
chr1	53640001	53880000	A.1.2.2.1.1.2.1.1.2	0.73	.	53640001	53880000	#FF4848	1	0.875
chr1	53880001	54240000	B.1.1.1.1.2.1.1.2.1.2	0.392857142857143	.	53880001	54240000	#DADAFF	1	0.5
chr1	54240001	54520000	A.1.2.1.2.1.1.2.1	0.792857142857143	.	54240001	54520000	#FF4848	1	0.875
chr1	54520001	55000000	A.1.1.2.1.1.1.2	0.947142857142857	.	54520001	55000000	#FF0000	1	1
chr1	55000001	55320000	A.2.2.1.2.1.2	0.474285714285714	.	55000001	55320000	#FFDADA	1	0.625
chr1	55320001	55520000	B.1.2.1.2.2.2.2.2	0.275714285714286	.	55320001	55520000	#9191FF	1	0.375
chr1	55520001	55760000	A.1.2.1.2.2.2.1.1.2	0.761428571428571	.	55520001	55760000	#FF4848	1	0.875
chr1	55760001	56520000	B.2.2.2.1.2.1.2.1.2	0.0185714285714286	.	55760001	56520000	#0000FF	1	0.125
chr1	56520001	57240000	B.2.2.2.1.2.1.2.1.1	0.02	.	56520001	57240000	#0000FF	1	0.125
chr1	57240001	58080000	B.2.2.2.2.2.1.2	0.00285714285714286	.	57240001	58080000	#0000FF	1	0.125
chr1	58080001	58440000	B.2.2.2.1.2.1.1.1.2	0.0257142857142857	.	58080001	58440000	#0000FF	1	0.125
chr1	58440001	58760000	B.2.1.2.2.2.1.1.2.2.2	0.128571428571429	.	58440001	58760000	#4848FF	1	0.25
chr1	58760001	58920000	B.1.2.2.1.2.2.1.2	0.26	.	58760001	58920000	#9191FF	1	0.375
chr1	58920001	59160000	A.2.1.2.2.2.2.2.1	0.522857142857143	.	58920001	59160000	#FF9191	1	0.75
chr1	59160001	59600000	A.1.1.2.2.2.1.1.1.1	0.884285714285714	.	59160001	59600000	#FF0000	1	1
chr1	59600001	59800000	A.2.2.1.1.2.2.1.1	0.49	.	59600001	59800000	#FFDADA	1	0.625
chr1	59800001	60320000	A.2.2.2.2.1.2.2.2	0.42	.	59800001	60320000	#FFDADA	1	0.625
chr1	60320001	60720000	B.2.1.2.2.1.1.2	0.144285714285714	.	60320001	60720000	#4848FF	1	0.25
chr1	60720001	61280000	B.2.2.2.2.1.1.1	0.0114285714285714	.	60720001	61280000	#0000FF	1	0.125
chr1	61280001	61480000	B.2.1.1.2.1.2.1.1.2	0.201428571428571	.	61280001	61480000	#4848FF	1	0.25
chr1	61480001	61640000	A.2.1.2.1.2.2.1.2	0.554285714285714	.	61480001	61640000	#FF9191	1	0.75
chr1	61640001	61840000	B.1.2.2.1.2.2.2.2	0.254285714285714	.	61640001	61840000	#9191FF	1	0.375
chr1	61840001	62120000	B.1.2.2.2.2.2.1	0.242857142857143	.	61840001	62120000	#9191FF	1	0.375
chr1	62120001	62280000	A.2.1.1.2.1.2.2.2.1	0.595714285714286	.	62120001	62280000	#FF9191	1	0.75
chr1	62280001	62560000	B.2.1.1.2.1.2.1.1.1	0.202857142857143	.	62280001	62560000	#4848FF	1	0.25
chr1	62560001	62880000	B.1.1.2.1.2.2.2	0.332857142857143	.	62560001	62880000	#DADAFF	1	0.5
chr1	62880001	63320000	A.2.1.2.2.2.2.2.2.1	0.521428571428571	.	62880001	63320000	#FF9191	1	0.75
chr1	63320001	63760000	B.2.2.1.2.1.1.1.2	0.0742857142857143	.	63320001	63760000	#0000FF	1	0.125
chr1	63760001	63960000	A.2.2.2.2.1.2.1.1.1	0.427142857142857	.	63760001	63960000	#FFDADA	1	0.625
chr1	63960001	64720000	B.1.1.1.1.1.1.1.1	0.411428571428571	.	63960001	64720000	#DADAFF	1	0.5
chr1	64720001	64920000	A.2.2.2.1.1.2.2.1.1.2	0.458571428571429	.	64720001	64920000	#FFDADA	1	0.625
chr1	64920001	65080000	A.1.2.1.2.2.1.2.1.2.1.1	0.771428571428571	.	64920001	65080000	#FF4848	1	0.875
chr1	65080001	65320000	A.1.2.2.2.1.2.2.1.2	0.68	.	65080001	65320000	#FF4848	1	0.875
chr1	65320001	65560000	A.1.1.1.2.1.2.1.1.2	0.977142857142857	.	65320001	65560000	#FF0000	1	1
chr1	65560001	65960000	A.2.2.2.2.1.2.1.2.2	0.422857142857143	.	65560001	65960000	#FFDADA	1	0.625
chr1	65960001	66360000	B.2.1.2.1.1.1.2.2	0.181428571428571	.	65960001	66360000	#4848FF	1	0.25
chr1	66360001	66640000	A.2.2.1.1.2.2.1.2	0.488571428571429	.	66360001	66640000	#FFDADA	1	0.625
chr1	66640001	66960000	A.1.2.1.1.1.2.1.2.1.2	0.837142857142857	.	66640001	66960000	#FF4848	1	0.875
chr1	66960001	67160000	A.2.2.2.2.1.2.2.1	0.421428571428571	.	66960001	67160000	#FFDADA	1	0.625
chr1	67160001	67360000	A.2.1.1.2.1.1.2.1.1.2.2	0.608571428571429	.	67160001	67360000	#FF9191	1	0.75
chr1	67360001	67680000	A.1.1.2.2.2.1.2.1.1.2	0.878571428571429	.	67360001	67680000	#FF0000	1	1
chr1	67680001	67960000	A.1.2.1.1.1.2.1.2.2	0.835714285714286	.	67680001	67960000	#FF4848	1	0.875
chr1	67960001	68240000	A.2.1.1.2.1.2.2.2.2.1	0.594285714285714	.	67960001	68240000	#FF9191	1	0.75
chr1	68240001	69040000	B.2.2.2.1.1.1.2.2.1.2	0.0457142857142857	.	68240001	69040000	#0000FF	1	0.125
chr1	69040001	69480000	B.2.2.2.1.1.2.2.1	0.0328571428571429	.	69040001	69480000	#0000FF	1	0.125
chr1	69480001	70000000	B.2.2.2.1.1.2.1.1.2.2	0.0371428571428571	.	69480001	70000000	#0000FF	1	0.125
chr1	70000001	70280000	B.2.1.2.1.2.2.1.2.1	0.152857142857143	.	70000001	70280000	#4848FF	1	0.25
chr1	70280001	70600000	B.2.1.2.1.2.1.2.1.1	0.162857142857143	.	70280001	70600000	#4848FF	1	0.25
chr1	70600001	70920000	A.1.1.2.2.2.2.1.1.2	0.868571428571429	.	70600001	70920000	#FF0000	1	1
chr1	70920001	71320000	B.2.1.1.1.1.2.1.2	0.227142857142857	.	70920001	71320000	#4848FF	1	0.25
chr1	71320001	71600000	A.2.2.2.1.1.2.2.2.2.2	0.45	.	71320001	71600000	#FFDADA	1	0.625
chr1	71600001	71920000	B.2.2.1.1.1.1.2.1.2	0.11	.	71600001	71920000	#0000FF	1	0.125
chr1	71920001	72680000	B.2.2.1.1.1.1.2.1.1	0.111428571428571	.	71920001	72680000	#0000FF	1	0.125
chr1	72680001	72840000	B.1.2.1.2.1.1.2.1	0.312857142857143	.	72680001	72840000	#9191FF	1	0.375
chr1	72840001	73040000	B.2.1.1.1.2.2.2.1.1	0.212857142857143	.	72840001	73040000	#4848FF	1	0.25
chr1	73040001	73200000	B.2.1.1.1.2.2.2.2	0.21	.	73040001	73200000	#4848FF	1	0.25
chr1	73200001	73480000	B.2.2.1.1.2.1.2	0.0928571428571429	.	73200001	73480000	#0000FF	1	0.125
chr1	73480001	73680000	B.2.1.2.1.2.2.1.2.2	0.151428571428571	.	73480001	73680000	#4848FF	1	0.25
chr1	73680001	73960000	B.2.2.1.1.1.1.1.1	0.114285714285714	.	73680001	73960000	#0000FF	1	0.125
chr1	73960001	74600000	B.2.2.2.1.1.2.1.1.2.1	0.0385714285714286	.	73960001	74600000	#0000FF	1	0.125
chr1	74600001	74720000	B.1.1.1.2.2.2.1.1	0.371428571428571	.	74600001	74720000	#DADAFF	1	0.5
chr1	74720001	75000000	B.2.1.2.1.1.2.2.1.1	0.177142857142857	.	74720001	75000000	#4848FF	1	0.25
chr1	75000001	75120000	B.2.1.1.1.2.1.2.2	0.215714285714286	.	75000001	75120000	#4848FF	1	0.25
chr1	75120001	75280000	B.1.2.2.1.1.1.2.2.1.2	0.268571428571429	.	75120001	75280000	#9191FF	1	0.375
chr1	75280001	75600000	B.2.2.1.1.2.2.2.2.1	0.08	.	75280001	75600000	#0000FF	1	0.125
chr1	75600001	76160000	B.2.2.1.1.2.2.1.1	0.0914285714285714	.	75600001	76160000	#0000FF	1	0.125
chr1	76160001	76280000	A.2.1.1.1.1.1.1.2.1	0.661428571428571	.	76160001	76280000	#FF9191	1	0.75
chr1	76280001	76440000	B.1.1.2.1.2.1.1.1.2	0.351428571428571	.	76280001	76440000	#DADAFF	1	0.5
chr1	76440001	76840000	A.2.1.1.1.1.1.1.1.1	0.664285714285714	.	76440001	76840000	#FF9191	1	0.75
chr1	76840001	77120000	B.1.1.1.2.1.1.1	0.384285714285714	.	76840001	77120000	#DADAFF	1	0.5
chr1	77120001	77560000	B.1.2.1.2.1.2.1.2.1	0.308571428571429	.	77120001	77560000	#9191FF	1	0.375
chr1	77560001	78040000	A.1.2.2.2.1.1.1.1.2	0.692857142857143	.	77560001	78040000	#FF4848	1	0.875
chr1	78040001	78120000	A.1.2.2.2.1.2.2.2	0.678571428571429	.	78040001	78120000	#FF4848	1	0.875
chr1	78120001	78280000	A.1.1.2.1.1.2.1.1.2.1	0.941428571428571	.	78120001	78280000	#FF0000	1	1
chr1	78280001	78520000	A.1.1.2.2.2.1.2.1.2	0.877142857142857	.	78280001	78520000	#FF0000	1	1
chr1	78520001	79040000	B.2.1.1.1.2.2.2.1.2	0.211428571428571	.	78520001	79040000	#4848FF	1	0.25
chr1	79040001	79200000	A.2.2.2.2.1.1.1.2	0.431428571428571	.	79040001	79200000	#FFDADA	1	0.625
chr1	79200001	79520000	B.2.1.2.1.1.2.2.2.2	0.17	.	79200001	79520000	#4848FF	1	0.25
chr1	79520001	79880000	B.2.2.1.1.1.1.1.2	0.112857142857143	.	79520001	79880000	#0000FF	1	0.125
chr1	79880001	80080000	B.2.1.1.1.2.1.1.1	0.22	.	79880001	80080000	#4848FF	1	0.25
chr1	80080001	80600000	B.2.2.1.1.2.2.2.1.1.2	0.0828571428571429	.	80080001	80600000	#0000FF	1	0.125
chr1	80600001	81320000	B.2.2.1.2.2.1.2	0.0571428571428571	.	80600001	81320000	#0000FF	1	0.125
chr1	81320001	81640000	B.2.1.2.1.2.2.1.1.2.1	0.155714285714286	.	81320001	81640000	#4848FF	1	0.25
chr1	81640001	81880000	B.2.1.2.1.1.2.2.1.2	0.175714285714286	.	81640001	81880000	#4848FF	1	0.25
chr1	81880001	82200000	B.2.1.2.1.1.2.2.2.1.1	0.174285714285714	.	81880001	82200000	#4848FF	1	0.25
chr1	82200001	82560000	B.2.1.1.1.1.1.1.2.1	0.237142857142857	.	82200001	82560000	#4848FF	1	0.25
chr1	82560001	82720000	B.1.2.1.2.1.2.1.2.2	0.307142857142857	.	82560001	82720000	#9191FF	1	0.375
chr1	82720001	83240000	B.2.1.1.1.1.1.1.2.2	0.235714285714286	.	82720001	83240000	#4848FF	1	0.25
chr1	83240001	83880000	B.1.1.2.1.2.1.2.2.1	0.344285714285714	.	83240001	83880000	#DADAFF	1	0.5
chr1	83880001	84360000	A.2.2.1.1.2.1.2.2.1.1	0.495714285714286	.	83880001	84360000	#FFDADA	1	0.625
chr1	84360001	84560000	A.2.2.1.1.2.1.1.1	0.5	.	84360001	84560000	#FFDADA	1	0.625
chr1	84560001	84720000	A.1.2.2.2.1.2.1.2.2	0.682857142857143	.	84560001	84720000	#FF4848	1	0.875
chr1	84720001	84880000	A.2.1.1.2.1.1.2.1.1.1.1	0.612857142857143	.	84720001	84880000	#FF9191	1	0.75
chr1	84880001	85240000	A.1.1.2.1.1.2.1.2.2.2.1.1	0.935714285714286	.	84880001	85240000	#FF0000	1	1
chr1	85240001	85440000	A.1.2.1.2.2.1.2.2.1.1	0.767142857142857	.	85240001	85440000	#FF4848	1	0.875
chr1	85440001	85800000	A.1.2.1.1.1.2.1.1.2.2.2	0.84	.	85440001	85800000	#FF4848	1	0.875
chr1	85800001	86080000	B.1.2.2.2.2.2.2	0.241428571428571	.	85800001	86080000	#9191FF	1	0.375
chr1	86080001	86240000	A.2.2.2.1.1.2.2.2.1.2	0.452857142857143	.	86080001	86240000	#FFDADA	1	0.625
chr1	86240001	86800000	B.2.1.2.1.2.1.2.2.2	0.158571428571429	.	86240001	86800000	#4848FF	1	0.25
chr1	86800001	87000000	A.1.2.2.2.2.2.2	0.665714285714286	.	86800001	87000000	#FF4848	1	0.875
chr1	87000001	87120000	B.1.1.2.1.2.1.1.2.1	0.35	.	87000001	87120000	#DADAFF	1	0.5
chr1	87120001	87280000	A.2.1.1.2.1.1.2.1.1.2.1	0.61	.	87120001	87280000	#FF9191	1	0.75
chr1	87280001	87600000	A.1.2.1.2.2.1.1.2.1.2	0.777142857142857	.	87280001	87600000	#FF4848	1	0.875
chr1	87600001	87760000	B.1.2.1.2.2.1.2.1.2.1.2	0.291428571428571	.	87600001	87760000	#9191FF	1	0.375
chr1	87760001	87880000	A.2.1.2.1.2.1.1.2.2.2	0.561428571428571	.	87760001	87880000	#FF9191	1	0.75
chr1	87880001	88480000	B.1.2.2.1.1.1.2.1	0.271428571428571	.	87880001	88480000	#9191FF	1	0.375
chr1	88480001	89080000	B.2.2.1.1.1.2.2.1.2	0.101428571428571	.	88480001	89080000	#0000FF	1	0.125
chr1	89080001	89360000	A.1.2.1.1.1.2.1.1.1.1	0.845714285714286	.	89080001	89360000	#FF4848	1	0.875
chr1	89360001	89560000	A.1.2.1.1.1.2.1.1.2.2.1	0.841428571428571	.	89360001	89560000	#FF4848	1	0.875
chr1	89560001	89920000	A.1.2.2.2.1.2.2.1.1	0.681428571428571	.	89560001	89920000	#FF4848	1	0.875
chr1	89920001	90240000	A.1.1.2.1.1.2.2.2.2	0.922857142857143	.	89920001	90240000	#FF0000	1	1
chr1	90240001	90520000	A.1.1.2.1.1.2.1.2.2.1	0.937142857142857	.	90240001	90520000	#FF0000	1	1
chr1	90520001	91080000	B.2.2.1.1.1.2.2.1.1	0.102857142857143	.	90520001	91080000	#0000FF	1	0.125
chr1	91080001	91320000	B.1.2.1.2.2.1.2.1.2.1.1	0.292857142857143	.	91080001	91320000	#9191FF	1	0.375
chr1	91320001	91520000	A.1.2.1.2.2.1.1.2.1.1	0.778571428571429	.	91320001	91520000	#FF4848	1	0.875
chr1	91520001	91920000	B.1.2.1.2.2.1.2.1.2.2	0.29	.	91520001	91920000	#9191FF	1	0.375
chr1	91920001	92440000	A.1.2.1.2.2.1.2.1.2.2	0.768571428571429	.	91920001	92440000	#FF4848	1	0.875
chr1	92440001	92720000	A.2.1.2.1.2.1.1.1.2.2	0.565714285714286	.	92440001	92720000	#FF9191	1	0.75
chr1	92720001	93120000	A.1.1.2.2.2.1.2.2	0.875714285714286	.	92720001	93120000	#FF0000	1	1
chr1	93120001	93240000	A.2.2.1.1.2.1.2.2.2.1	0.492857142857143	.	93120001	93240000	#FFDADA	1	0.625
chr1	93240001	93480000	A.1.1.2.1.1.2.1.2.2.2.1.2	0.934285714285714	.	93240001	93480000	#FF0000	1	1
chr1	93480001	93680000	A.1.1.2.1.1.2.2.2.1	0.924285714285714	.	93480001	93680000	#FF0000	1	1
chr1	93680001	93920000	A.1.2.2.2.1.1.1.1.1	0.694285714285714	.	93680001	93920000	#FF4848	1	0.875
chr1	93920001	94080000	A.2.2.2.1.1.1	0.462857142857143	.	93920001	94080000	#FFDADA	1	0.625
chr1	94080001	94400000	A.2.1.2.1.2.1.1.1.2.1	0.567142857142857	.	94080001	94400000	#FF9191	1	0.75
chr1	94400001	94840000	B.1.1.1.2.2.2.2	0.368571428571429	.	94400001	94840000	#DADAFF	1	0.5
chr1	94840001	95000000	A.2.1.1.2.1.2.2.2.2.2	0.592857142857143	.	94840001	95000000	#FF9191	1	0.75
chr1	95000001	95240000	B.2.1.1.1.1.2.1.1	0.228571428571429	.	95000001	95240000	#4848FF	1	0.25
chr1	95240001	95560000	A.2.1.2.2.2.2.2.2.2	0.52	.	95240001	95560000	#FF9191	1	0.75
chr1	95560001	95760000	B.1.1.1.2.1.2	0.381428571428571	.	95560001	95760000	#DADAFF	1	0.5
chr1	95760001	96360000	B.2.2.2.1.1.2.1.1.1.1	0.0414285714285714	.	95760001	96360000	#0000FF	1	0.125
chr1	96360001	97120000	B.2.2.1.1.2.2.2.2.2	0.0785714285714286	.	96360001	97120000	#0000FF	1	0.125
chr1	97120001	97320000	A.1.2.2.2.1.2.1.2.1.2	0.684285714285714	.	97120001	97320000	#FF4848	1	0.875
chr1	97320001	97480000	B.1.2.2.1.1.1.2.2.1.1	0.27	.	97320001	97480000	#9191FF	1	0.375
chr1	97480001	98280000	B.1.1.1.2.1.1.2	0.382857142857143	.	97480001	98280000	#DADAFF	1	0.5
chr1	98280001	98520000	A.2.1.1.1.1.1.1.2.2	0.66	.	98280001	98520000	#FF9191	1	0.75
chr1	98520001	98960000	B.2.1.2.1.2.1.2.2.1	0.16	.	98520001	98960000	#4848FF	1	0.25
chr1	98960001	99160000	B.2.1.1.1.1.1.2.1.1	0.234285714285714	.	98960001	99160000	#4848FF	1	0.25
chr1	99160001	99440000	A.2.2.1.1.2.2.2.2	0.484285714285714	.	99160001	99440000	#FFDADA	1	0.625
chr1	99440001	99680000	B.1.1.2.1.2.1.2.2.2	0.342857142857143	.	99440001	99680000	#DADAFF	1	0.5
chr1	99680001	100200000	B.2.1.2.1.1.2.2.2.1.2.1	0.172857142857143	.	99680001	100200000	#4848FF	1	0.25
chr1	100200001	100480000	A.1.2.1.2.2.1.2.2.1.2	0.765714285714286	.	100200001	100480000	#FF4848	1	0.875
chr1	100480001	100720000	A.1.1.2.1.1.2.1.2.2.2.2	0.932857142857143	.	100480001	100720000	#FF0000	1	1
chr1	100720001	100800000	A.1.2.1.1.2.2.2	0.8	.	100720001	100800000	#FF4848	1	0.875
chr1	100800001	101000000	A.1.1.2.1.1.2.1.1.1.1.1	0.945714285714286	.	100800001	101000000	#FF0000	1	1
chr1	101000001	101320000	A.2.2.1.1.2.1.2.2.2.2	0.491428571428571	.	101000001	101320000	#FFDADA	1	0.625
chr1	101320001	101840000	A.1.1.1.2.1.2.1.1.1	0.978571428571429	.	101320001	101840000	#FF0000	1	1
chr1	101840001	102040000	A.2.2.1.1.2.1.2.2.1.2	0.494285714285714	.	101840001	102040000	#FFDADA	1	0.625
chr1	102040001	102360000	B.1.2.2.1.1.1.2.2.2	0.267142857142857	.	102040001	102360000	#9191FF	1	0.375
chr1	102360001	102720000	B.2.1.2.1.1.2.2.2.1.2.2	0.171428571428571	.	102360001	102720000	#4848FF	1	0.25
chr1	102720001	102960000	B.2.1.1.1.2.1.1.2	0.218571428571429	.	102720001	102960000	#4848FF	1	0.25
chr1	102960001	103480000	B.2.1.2.1.2.2.1.1.2.2	0.154285714285714	.	102960001	103480000	#4848FF	1	0.25
chr1	103480001	103800000	B.2.1.2.1.2.1.2.1.2	0.161428571428571	.	103480001	103800000	#4848FF	1	0.25
chr1	103880001	103960000	B.2.1.2.1.2.1.2.1.2	0.161428571428571	.	103880001	103960000	#4848FF	1	0.25
chr1	104000001	104160000	A.2.2.1.1.2.1.2.1	0.497142857142857	.	104000001	104160000	#FFDADA	1	0.625
chr1	104280001	105320000	B.2.2.2.1.1.2.1.2.1	0.0357142857142857	.	104280001	105320000	#0000FF	1	0.125
chr1	105320001	105760000	B.2.2.1.1.2.2.2.1.1.1.2	0.0842857142857143	.	105320001	105760000	#0000FF	1	0.125
chr1	105760001	106200000	B.2.2.1.1.2.2.2.1.1.1.1	0.0857142857142857	.	105760001	106200000	#0000FF	1	0.125
chr1	106200001	106760000	B.2.2.2.1.1.2.1.1.1.2	0.04	.	106200001	106760000	#0000FF	1	0.125
chr1	106760001	106920000	B.2.1.2.1.2.2.1.1.1	0.157142857142857	.	106760001	106920000	#4848FF	1	0.25
chr1	106920001	107520000	B.2.2.2.1.2.2.2.2	0.0128571428571429	.	106920001	107520000	#0000FF	1	0.125
chr1	107520001	108240000	B.2.2.1.2.1.1.1.1.2	0.0757142857142857	.	107520001	108240000	#0000FF	1	0.125
chr1	108240001	108760000	A.1.2.2.2.2.1.2.2.2	0.67	.	108240001	108760000	#FF4848	1	0.875
chr1	108760001	108920000	B.1.1.2.1.2.1.2.1.2	0.345714285714286	.	108760001	108920000	#DADAFF	1	0.5
chr1	108960001	109200000	A.2.1.1.2.1.1.1.1.1	0.618571428571429	.	108960001	109200000	#FF9191	1	0.75
chr1	109200001	109560000	A.1.1.2.1.1.2.2.1.1.2.1	0.928571428571429	.	109200001	109560000	#FF0000	1	1
chr1	109560001	109720000	A.1.2.1.1.1.1.1.2.1	0.851428571428571	.	109560001	109720000	#FF4848	1	0.875
chr1	109720001	109960000	A.1.2.1.1.1.1.1.2.2	0.85	.	109720001	109960000	#FF4848	1	0.875
chr1	109960001	110320000	A.1.1.1.2.2.1.1	0.962857142857143	.	109960001	110320000	#FF0000	1	1
chr1	110320001	110600000	A.1.2.1.2.1.2.2.1.1	0.784285714285714	.	110320001	110600000	#FF4848	1	0.875
chr1	110600001	111120000	A.1.2.2.1.1.2.2.1.2	0.724285714285714	.	110600001	111120000	#FF4848	1	0.875
chr1	111120001	111360000	A.1.2.1.1.2.1.2.2	0.812857142857143	.	111120001	111360000	#FF4848	1	0.875
chr1	111360001	111640000	A.1.2.2.1.1.1.1.1.2	0.747142857142857	.	111360001	111640000	#FF4848	1	0.875
chr1	111640001	111960000	A.1.1.2.1.1.2.1.1.1.2	0.942857142857143	.	111640001	111960000	#FF0000	1	1
chr1	111960001	112360000	A.1.1.1.2.1.2.1.2.1.1.1	0.975714285714286	.	111960001	112360000	#FF0000	1	1
chr1	112360001	112600000	B.2.1.1.2.1.2.2.1	0.197142857142857	.	112360001	112600000	#4848FF	1	0.25
chr1	112600001	112840000	B.2.1.2.2.1.1.1.1	0.147142857142857	.	112600001	112840000	#4848FF	1	0.25
chr1	112840001	113120000	A.2.2.1.2.2.2.1.2	0.465714285714286	.	112840001	113120000	#FFDADA	1	0.625
chr1	113120001	113280000	A.1.1.2.2.2.2.1.2.1.2.1	0.865714285714286	.	113120001	113280000	#FF0000	1	1
chr1	113280001	113440000	A.2.2.2.2.2.2.2	0.412857142857143	.	113280001	113440000	#FFDADA	1	0.625
chr1	113440001	113680000	A.1.2.2.2.2.1.1.1	0.677142857142857	.	113440001	113680000	#FF4848	1	0.875
chr1	113680001	113880000	B.1.1.1.1.1.2.1.1.2	0.404285714285714	.	113680001	113880000	#DADAFF	1	0.5
chr1	113880001	114000000	A.2.1.1.2.1.1.2.2.2	0.602857142857143	.	113880001	114000000	#FF9191	1	0.75
chr1	114000001	114280000	B.1.1.1.1.1.1.1.2	0.41	.	114000001	114280000	#DADAFF	1	0.5
chr1	114280001	114520000	A.1.1.2.1.1.2.1.1.2.2	0.94	.	114280001	114520000	#FF0000	1	1
chr1	114520001	114840000	B.1.1.1.1.1.2.1.2.2	0.4	.	114520001	114840000	#DADAFF	1	0.5
chr1	114840001	115360000	A.1.1.2.1.1.2.2.1.1.1.2	0.93	.	114840001	115360000	#FF0000	1	1
chr1	115360001	115520000	B.1.1.2.2.2.2.1	0.324285714285714	.	115360001	115520000	#DADAFF	1	0.5
chr1	115520001	115720000	A.2.1.1.2.1.2.2.1	0.597142857142857	.	115520001	115720000	#FF9191	1	0.75
chr1	115720001	116120000	B.2.1.2.2.2.1.1.1.1	0.134285714285714	.	115720001	116120000	#4848FF	1	0.25
chr1	116120001	116280000	B.1.1.2.2.2.2.2	0.322857142857143	.	116120001	116280000	#DADAFF	1	0.5
chr1	116280001	116640000	B.1.2.2.1.2.2.2.1.2	0.255714285714286	.	116280001	116640000	#9191FF	1	0.375
chr1	116640001	116880000	A.1.2.2.2.2.1.2.2.1	0.671428571428571	.	116640001	116880000	#FF4848	1	0.875
chr1	116880001	117080000	A.1.2.1.1.1.2.1.2.1.1	0.838571428571429	.	116880001	117080000	#FF4848	1	0.875
chr1	117080001	117240000	A.2.1.1.2.1.2.1.2	0.598571428571429	.	117080001	117240000	#FF9191	1	0.75
chr1	117240001	117400000	A.1.1.2.2.2.2.2.1.2.1	0.857142857142857	.	117240001	117400000	#FF0000	1	1
chr1	117400001	117680000	A.1.1.2.2.2.1.1.1.2	0.882857142857143	.	117400001	117680000	#FF0000	1	1
chr1	117680001	117880000	B.1.2.1.2.2.1.1.2.2.1	0.297142857142857	.	117680001	117880000	#9191FF	1	0.375
chr1	117880001	118080000	A.2.2.1.1.1.1.1.2	0.512857142857143	.	117880001	118080000	#FFDADA	1	0.625
chr1	118080001	118280000	A.1.2.2.2.2.2.1.2	0.667142857142857	.	118080001	118280000	#FF4848	1	0.875
chr1	118280001	118560000	A.2.2.2.2.1.2.1.2.1	0.424285714285714	.	118280001	118560000	#FFDADA	1	0.625
chr1	118560001	119600000	B.2.2.2.2.2.1.1.2	0.00428571428571429	.	118560001	119600000	#0000FF	1	0.125
chr1	119600001	119760000	A.2.2.2.1.1.2.2.2.1.1	0.454285714285714	.	119600001	119760000	#FFDADA	1	0.625
chr1	119760001	120240000	B.2.2.1.2.1.1.1.1.1	0.0771428571428571	.	119760001	120240000	#0000FF	1	0.125
chr1	120240001	120520000	A.2.2.2.2.1.2.1.1.2	0.425714285714286	.	120240001	120520000	#FFDADA	1	0.625
chr1	120520001	120720000	A.1.2.2.2.1.1.1.2.1	0.691428571428571	.	120520001	120720000	#FF4848	1	0.875
chr1	120720001	120960000	A.2.2.1.1.1.1.2.2	0.51	.	120720001	120960000	#FFDADA	1	0.625
chr1	121080001	121400000	A.2.2.1.1.2.2.2.1.1	0.487142857142857	.	121080001	121400000	#FFDADA	1	0.625
chr1	121480001	121520000	A.2.2.1.1.2.2.2.1.1	0.487142857142857	.	121480001	121520000	#FFDADA	1	0.625
chr1	142520001	142680000	B.1.2.1.2.1.2.2.1	0.305714285714286	.	142520001	142680000	#9191FF	1	0.375
chr1	142680001	142720000	B.1.2.1.2.1.1.2.2	0.311428571428571	.	142680001	142720000	#9191FF	1	0.375
chr1	142760001	142920000	B.1.2.1.2.1.1.2.2	0.311428571428571	.	142760001	142920000	#9191FF	1	0.375
chr1	143120001	143320000	B.2.1.1.1.1.1.2.2.2	0.23	.	143120001	143320000	#4848FF	1	0.25
chr1	143400001	143560000	B.1.1.2.2.2.1	0.325714285714286	.	143400001	143560000	#DADAFF	1	0.5
chr1	143640001	143680000	A.2.2.1.1.1.1.1.1.2.1	0.515714285714286	.	143640001	143680000	#FFDADA	1	0.625
chr1	143720001	143800000	A.2.2.1.1.1.1.1.1.2.1	0.515714285714286	.	143720001	143800000	#FFDADA	1	0.625
chr1	143840001	144120000	A.2.2.1.1.1.1.1.1.2.1	0.515714285714286	.	143840001	144120000	#FFDADA	1	0.625
chr1	144440001	144720000	A.2.1.1.1.1.1.1.1.2	0.662857142857143	.	144440001	144720000	#FF9191	1	0.75
chr1	144800001	145120000	A.1.2.1.2.1.1.1.1.1	0.798571428571429	.	144800001	145120000	#FF4848	1	0.875
chr1	145120001	145360000	A.1.2.2.1.1.1.1.1.1	0.748571428571429	.	145120001	145360000	#FF4848	1	0.875
chr1	145360001	145680000	A.1.1.1.1.2.1.2.1	0.991428571428571	.	145360001	145680000	#FF0000	1	1
chr1	145680001	145840000	A.2.1.2.2.2.2.1.2.2.2	0.524285714285714	.	145680001	145840000	#FF9191	1	0.75
chr1	145960001	146040000	A.2.1.2.2.2.2.1.2.2.2	0.524285714285714	.	145960001	146040000	#FF9191	1	0.75
chr1	146200001	146280000	A.2.2.1.2.2.2.1.1	0.467142857142857	.	146200001	146280000	#FFDADA	1	0.625
chr1	146360001	146400000	A.2.2.1.2.2.2.1.1	0.467142857142857	.	146360001	146400000	#FFDADA	1	0.625
chr1	146440001	146760000	A.2.2.1.2.2.2.1.1	0.467142857142857	.	146440001	146760000	#FFDADA	1	0.625
chr1	146760001	146960000	B.1.2.2.2.1.2.1	0.248571428571429	.	146760001	146960000	#9191FF	1	0.375
chr1	146960001	147160000	A.1.2.1.2.1.2.2.1.2	0.782857142857143	.	146960001	147160000	#FF4848	1	0.875
chr1	147160001	147440000	A.2.2.1.2.2.1.2.1	0.471428571428571	.	147160001	147440000	#FFDADA	1	0.625
chr1	147520001	147560000	A.2.2.1.2.2.1.2.1	0.471428571428571	.	147520001	147560000	#FFDADA	1	0.625
chr1	147680001	147840000	A.2.2.1.2.2.1.2.1	0.471428571428571	.	147680001	147840000	#FFDADA	1	0.625
chr1	147920001	148040000	A.2.1.1.2.2.2.2	0.581428571428571	.	147920001	148040000	#FF9191	1	0.75
chr1	148160001	148280000	A.2.1.1.2.1.1.2.2.1	0.604285714285714	.	148160001	148280000	#FF9191	1	0.75
chr1	148320001	148360000	A.2.1.1.2.1.1.2.2.1	0.604285714285714	.	148320001	148360000	#FF9191	1	0.75
chr1	148480001	148680000	B.1.2.2.1.1.1.1.2	0.272857142857143	.	148480001	148680000	#9191FF	1	0.375
chr1	148800001	148840000	B.1.2.2.1.1.1.1.2	0.272857142857143	.	148800001	148840000	#9191FF	1	0.375
chr1	148840001	148960000	B.2.2.1.2.2.2.2.2	0.0528571428571429	.	148840001	148960000	#0000FF	1	0.125
chr1	149000001	149200000	B.2.2.1.2.2.2.2.2	0.0528571428571429	.	149000001	149200000	#0000FF	1	0.125
chr1	149200001	149480000	B.1.2.1.2.2.1.2.1.1	0.294285714285714	.	149200001	149480000	#9191FF	1	0.375
chr1	149560001	149760000	A.2.1.1.2.1.1.2.1.1.1.2	0.611428571428571	.	149560001	149760000	#FF9191	1	0.75
chr1	149760001	150200000	A.1.1.1.2.1.1.2.2	0.98	.	149760001	150200000	#FF0000	1	1
chr1	150200001	150680000	A.1.1.1.1.1.1.1	1	.	150200001	150680000	#FF0000	1	1
chr1	150680001	150960000	A.1.1.2.1.2.2.2.2.2	0.901428571428571	.	150680001	150960000	#FF0000	1	1
chr1	150960001	151240000	A.1.1.1.2.1.1.1.1	0.985714285714286	.	150960001	151240000	#FF0000	1	1
chr1	151240001	151400000	A.1.1.2.1.2.1.2.1	0.918571428571429	.	151240001	151400000	#FF0000	1	1
chr1	151400001	151840000	A.1.1.1.2.2.1.2	0.961428571428571	.	151400001	151840000	#FF0000	1	1
chr1	151840001	152040000	A.1.2.1.1.2.1.2.1	0.814285714285714	.	151840001	152040000	#FF4848	1	0.875
chr1	152040001	152480000	B.2.1.1.2.1.2.2.2.1.2	0.194285714285714	.	152040001	152480000	#4848FF	1	0.25
chr1	152480001	152680000	B.2.1.2.2.2.2.1.2	0.12	.	152480001	152680000	#4848FF	1	0.25
chr1	152680001	153240000	B.2.2.1.2.1.2.1.1	0.07	.	152680001	153240000	#0000FF	1	0.125
chr1	153240001	153480000	A.2.2.2.1.2.1.1.2.2	0.444285714285714	.	153240001	153480000	#FFDADA	1	0.625
chr1	153480001	153600000	A.1.2.2.1.1.1.2.2.1.1.1	0.741428571428571	.	153480001	153600000	#FF4848	1	0.875
chr1	153600001	154000000	A.1.1.1.1.2.1.1	0.992857142857143	.	153600001	154000000	#FF0000	1	1
chr1	154000001	154120000	A.1.2.2.1.2.1.2.2.2.2	0.704285714285714	.	154000001	154120000	#FF4848	1	0.875
chr1	154120001	154320000	A.1.1.2.1.2.1.2.2.1.2	0.915714285714286	.	154120001	154320000	#FF0000	1	1
chr1	154320001	154880000	A.1.1.1.2.2.2.1.2.1	0.957142857142857	.	154320001	154880000	#FF0000	1	1
chr1	154880001	155160000	A.1.1.1.2.2.2.1.1.1	0.96	.	154880001	155160000	#FF0000	1	1
chr1	155160001	155640000	A.1.1.1.2.1.1.1.2.2	0.982857142857143	.	155160001	155640000	#FF0000	1	1
chr1	155640001	156040000	A.1.1.1.2.1.1.1.2.1	0.984285714285714	.	155640001	156040000	#FF0000	1	1
chr1	156040001	156320000	A.1.1.1.2.2.2.1.2.2	0.955714285714286	.	156040001	156320000	#FF0000	1	1
chr1	156320001	156920000	A.1.1.1.1.2.2.1	0.988571428571429	.	156320001	156920000	#FF0000	1	1
chr1	156920001	157160000	A.2.1.2.2.1.2.1	0.54	.	156920001	157160000	#FF9191	1	0.75
chr1	157160001	157480000	B.2.1.1.2.2.1.2.1	0.19	.	157160001	157480000	#4848FF	1	0.25
chr1	157480001	157880000	B.2.1.2.2.2.2.1.1	0.121428571428571	.	157480001	157880000	#4848FF	1	0.25
chr1	157880001	158120000	B.1.1.2.1.1.2.1.2.1	0.36	.	157880001	158120000	#DADAFF	1	0.5
chr1	158120001	158680000	B.1.2.1.2.2.1.1.2.1.1.2	0.3	.	158120001	158680000	#9191FF	1	0.375
chr1	158680001	158920000	B.1.2.1.2.2.1.1.2.1.1.1	0.301428571428571	.	158680001	158920000	#9191FF	1	0.375
chr1	158920001	159080000	A.2.1.2.1.2.2.1.1.2	0.555714285714286	.	158920001	159080000	#FF9191	1	0.75
chr1	159080001	159200000	B.1.2.2.1.2.2.1.1	0.261428571428571	.	159080001	159200000	#9191FF	1	0.375
chr1	159200001	159680000	B.2.2.1.2.1.2.1.2.2	0.0671428571428571	.	159200001	159680000	#0000FF	1	0.125
chr1	159680001	160040000	A.1.2.1.2.1.1.1.2.2	0.794285714285714	.	159680001	160040000	#FF4848	1	0.875
chr1	160040001	160560000	A.1.1.1.1.1.2.2.2	0.994285714285714	.	160040001	160560000	#FF0000	1	1
chr1	160560001	160960000	A.1.1.1.2.1.2.1.2.1.1.2	0.974285714285714	.	160560001	160960000	#FF0000	1	1
chr1	160960001	161160000	A.1.1.1.1.2.1.2.2	0.99	.	160960001	161160000	#FF0000	1	1
chr1	161160001	161400000	A.1.1.1.2.1.2.2.2.1	0.965714285714286	.	161160001	161400000	#FF0000	1	1
chr1	161400001	161720000	A.2.1.2.2.2.2.1.2.1	0.527142857142857	.	161400001	161720000	#FF9191	1	0.75
chr1	161720001	162080000	A.2.1.2.1.1.1.2.1	0.577142857142857	.	161720001	162080000	#FF9191	1	0.75
chr1	162080001	162440000	B.2.1.2.2.2.1.1.2.1	0.131428571428571	.	162080001	162440000	#4848FF	1	0.25
chr1	162440001	162600000	A.2.1.2.1.2.2.2.2.2	0.548571428571429	.	162440001	162600000	#FF9191	1	0.75
chr1	162600001	162840000	B.1.2.1.2.2.2.2.1	0.277142857142857	.	162600001	162840000	#9191FF	1	0.375
chr1	162840001	163240000	B.2.2.2.1.1.1.2.2.1.1.1	0.0485714285714286	.	162840001	163240000	#0000FF	1	0.125
chr1	163240001	163360000	B.1.1.2.1.2.2.1.2.1.1	0.338571428571429	.	163240001	163360000	#DADAFF	1	0.5
chr1	163360001	164080000	B.2.2.2.2.1.2.2	0.00714285714285714	.	163360001	164080000	#0000FF	1	0.125
chr1	164080001	164440000	B.2.2.2.1.2.2.1	0.0157142857142857	.	164080001	164440000	#0000FF	1	0.125
chr1	164440001	165000000	B.2.2.2.1.2.1.1.2.2.2	0.0214285714285714	.	164440001	165000000	#0000FF	1	0.125
chr1	165000001	165280000	B.2.2.2.1.1.1.2.2.1.1.2	0.0471428571428571	.	165000001	165280000	#0000FF	1	0.125
chr1	165280001	165560000	B.2.1.1.2.1.2.1.2.1	0.2	.	165280001	165560000	#4848FF	1	0.25
chr1	165560001	165760000	A.1.2.2.2.2.1.1.2.1	0.675714285714286	.	165560001	165760000	#FF4848	1	0.875
chr1	165760001	165920000	A.2.2.2.1.1.2.2.2.2.1	0.451428571428571	.	165760001	165920000	#FFDADA	1	0.625
chr1	165920001	166400000	B.2.2.2.1.2.1.1.1.1.2	0.0271428571428571	.	165920001	166400000	#0000FF	1	0.125
chr1	166400001	166760000	B.2.1.2.2.2.1.2.2.1	0.124285714285714	.	166400001	166760000	#4848FF	1	0.25
chr1	166760001	167200000	A.1.1.2.2.2.2.2.1.1.2	0.858571428571429	.	166760001	167200000	#FF0000	1	1
chr1	167200001	167400000	A.1.2.1.1.1.2.2.2.2.2	0.83	.	167200001	167400000	#FF4848	1	0.875
chr1	167400001	167520000	A.1.1.1.2.2.2.2.1	0.954285714285714	.	167400001	167520000	#FF0000	1	1
chr1	167520001	167720000	A.1.1.2.1.1.2.1.1.1.1.2	0.944285714285714	.	167520001	167720000	#FF0000	1	1
chr1	167720001	168000000	A.1.2.1.2.2.2.2.1.1	0.755714285714286	.	167720001	168000000	#FF4848	1	0.875
chr1	168000001	168200000	A.2.1.1.1.1.2.1.2.2	0.648571428571429	.	168000001	168200000	#FF9191	1	0.75
chr1	168200001	168600000	A.2.1.1.1.1.1.2.2.1.2	0.655714285714286	.	168200001	168600000	#FF9191	1	0.75
chr1	168600001	168960000	B.1.2.1.2.2.1.2.2.2.2.1.2	0.282857142857143	.	168600001	168960000	#9191FF	1	0.375
chr1	168960001	169160000	A.2.1.2.1.2.1.1.2.2.1	0.562857142857143	.	168960001	169160000	#FF9191	1	0.75
chr1	169160001	169280000	B.1.1.1.2.2.1.2.2.1	0.374285714285714	.	169160001	169280000	#DADAFF	1	0.5
chr1	169280001	169480000	A.2.1.1.1.1.1.2.2.2	0.654285714285714	.	169280001	169480000	#FF9191	1	0.75
chr1	169480001	169560000	A.2.1.2.1.2.1.1.2.1	0.564285714285714	.	169480001	169560000	#FF9191	1	0.75
chr1	169560001	169880000	A.1.1.2.2.2.2.1.1.1.1	0.874285714285714	.	169560001	169880000	#FF0000	1	1
chr1	169880001	170080000	A.2.2.1.1.1.1.1.1.2.2	0.514285714285714	.	169880001	170080000	#FFDADA	1	0.625
chr1	170080001	170440000	B.2.1.2.1.1.1.1.2	0.184285714285714	.	170080001	170440000	#4848FF	1	0.25
chr1	170440001	170560000	B.1.1.1.2.2.1.2.2.2	0.372857142857143	.	170440001	170560000	#DADAFF	1	0.5
chr1	170560001	171200000	B.2.2.1.2.2.2.1	0.0557142857142857	.	170560001	171200000	#0000FF	1	0.125
chr1	171200001	171440000	B.1.1.2.1.2.2.1.2.2.2	0.334285714285714	.	171200001	171440000	#DADAFF	1	0.5
chr1	171440001	171560000	A.1.1.2.2.2.2.1.2.1.1	0.867142857142857	.	171440001	171560000	#FF0000	1	1
chr1	171560001	171800000	A.1.2.1.2.2.2.1.2.1.1	0.76	.	171560001	171800000	#FF4848	1	0.875
chr1	171800001	171960000	A.2.2.1.1.1.2.1.1.2.2	0.505714285714286	.	171800001	171960000	#FFDADA	1	0.625
chr1	171960001	172320000	A.2.1.2.2.2.1.2.1.1.1	0.535714285714286	.	171960001	172320000	#FF9191	1	0.75
chr1	172320001	172480000	A.1.2.2.2.1.2.1.1	0.687142857142857	.	172320001	172480000	#FF4848	1	0.875
chr1	172480001	172720000	A.1.1.2.2.2.1.2.1.1.1	0.88	.	172480001	172720000	#FF0000	1	1
chr1	172720001	172920000	A.2.1.2.2.2.1.2.1.1.2	0.534285714285714	.	172720001	172920000	#FF9191	1	0.75
chr1	172920001	173160000	B.1.2.1.2.2.1.2.2.2.2.1.1	0.284285714285714	.	172920001	173160000	#9191FF	1	0.375
chr1	173160001	173360000	B.1.1.2.1.2.1.1.2.2	0.348571428571429	.	173160001	173360000	#DADAFF	1	0.5
chr1	173360001	173520000	A.2.1.1.2.1.1.1.1.2.1	0.617142857142857	.	173360001	173520000	#FF9191	1	0.75
chr1	173520001	173680000	A.2.2.2.1.1.2.2.1.1.1	0.46	.	173520001	173680000	#FFDADA	1	0.625
chr1	173680001	174000000	A.1.1.2.1.1.2.2.1.1.1.1	0.931428571428571	.	173680001	174000000	#FF0000	1	1
chr1	174000001	174240000	A.2.1.1.1.1.2.1.2.1	0.65	.	174000001	174240000	#FF9191	1	0.75
chr1	174240001	174680000	B.2.1.1.1.1.2.2.1	0.225714285714286	.	174240001	174680000	#4848FF	1	0.25
chr1	174680001	175040000	A.1.1.2.2.2.2.1.1.1.2.2.2	0.87	.	174680001	175040000	#FF0000	1	1
chr1	175040001	175320000	A.2.1.1.2.1.2.1.1.2	0.6	.	175040001	175320000	#FF9191	1	0.75
chr1	175320001	175920000	B.2.2.1.2.1.1.2.2	0.0714285714285714	.	175320001	175920000	#0000FF	1	0.125
chr1	175920001	176240000	A.2.1.1.2.1.1.1.2	0.614285714285714	.	175920001	176240000	#FF9191	1	0.75
chr1	176240001	176800000	B.2.2.2.1.2.1.1.2.2.1	0.0228571428571429	.	176240001	176800000	#0000FF	1	0.125
chr1	176800001	177160000	B.2.2.2.1.2.1.1.2.1	0.0242857142857143	.	176800001	177160000	#0000FF	1	0.125
chr1	177160001	178240000	B.2.2.2.2.2.1.1.1	0.00571428571428571	.	177160001	178240000	#0000FF	1	0.125
chr1	178240001	178440000	B.2.1.2.1.2.1.1.1	0.168571428571429	.	178240001	178440000	#4848FF	1	0.25
chr1	178440001	178640000	B.1.2.2.1.1.1.1.1	0.274285714285714	.	178440001	178640000	#9191FF	1	0.375
chr1	178640001	178800000	A.2.2.1.1.1.1.1.1.1.2	0.517142857142857	.	178640001	178800000	#FFDADA	1	0.625
chr1	178800001	178960000	B.1.1.1.2.2.1.1.1	0.38	.	178800001	178960000	#DADAFF	1	0.5
chr1	178960001	179360000	A.1.1.2.2.2.2.1.1.1.2.1	0.872857142857143	.	178960001	179360000	#FF0000	1	1
chr1	179360001	179640000	B.2.1.1.1.1.2.2.2.1	0.224285714285714	.	179360001	179640000	#4848FF	1	0.25
chr1	179640001	179800000	A.2.2.1.1.1.2.1.1.1	0.508571428571429	.	179640001	179800000	#FFDADA	1	0.625
chr1	179800001	180160000	A.1.1.2.1.1.2.2.1.2	0.925714285714286	.	179800001	180160000	#FF0000	1	1
chr1	180160001	180440000	B.1.1.2.1.2.2.1.2.2.1	0.335714285714286	.	180160001	180440000	#DADAFF	1	0.5
chr1	180440001	180640000	A.2.1.2.1.2.2.1.1.1.2	0.557142857142857	.	180440001	180640000	#FF9191	1	0.75
chr1	180640001	180840000	A.2.2.2.1.1.2.2.1.2.1	0.457142857142857	.	180640001	180840000	#FFDADA	1	0.625
chr1	180840001	181160000	A.1.1.2.2.2.2.1.1.1.2.2.1	0.871428571428571	.	180840001	181160000	#FF0000	1	1
chr1	181160001	181440000	A.2.2.2.2.1.1.1.1	0.432857142857143	.	181160001	181440000	#FFDADA	1	0.625
chr1	181440001	181920000	B.2.2.1.1.1.2.2.2.2	0.0985714285714286	.	181440001	181920000	#0000FF	1	0.125
chr1	181920001	182520000	B.1.1.2.1.1.1.1	0.367142857142857	.	181920001	182520000	#DADAFF	1	0.5
chr1	182520001	182760000	A.1.2.2.2.2.2.1.1	0.668571428571429	.	182520001	182760000	#FF4848	1	0.875
chr1	182760001	182880000	A.1.2.1.1.1.2.2.2.2.1	0.831428571428571	.	182760001	182880000	#FF4848	1	0.875
chr1	182880001	183240000	A.2.2.2.1.1.2.1	0.461428571428571	.	182880001	183240000	#FFDADA	1	0.625
chr1	183240001	183400000	B.1.1.2.1.1.1.2.2	0.364285714285714	.	183240001	183400000	#DADAFF	1	0.5
chr1	183400001	183640000	A.1.2.1.2.2.1.1.2.2.1	0.775714285714286	.	183400001	183640000	#FF4848	1	0.875
chr1	183640001	183800000	B.1.1.1.2.2.1.2.1.1	0.377142857142857	.	183640001	183800000	#DADAFF	1	0.5
chr1	183800001	184080000	A.2.2.1.1.1.1.1.1.1.1	0.518571428571429	.	183800001	184080000	#FFDADA	1	0.625
chr1	184080001	184280000	B.2.1.1.1.1.2.2.2.2.2	0.221428571428571	.	184080001	184280000	#4848FF	1	0.25
chr1	184280001	184640000	B.2.1.1.1.1.2.2.2.2.1	0.222857142857143	.	184280001	184640000	#4848FF	1	0.25
chr1	184640001	184760000	A.1.2.2.2.1.2.1.2.1.1	0.685714285714286	.	184640001	184760000	#FF4848	1	0.875
chr1	184760001	185000000	A.2.2.1.1.1.2.1.1.2.1	0.507142857142857	.	184760001	185000000	#FFDADA	1	0.625
chr1	185000001	185160000	A.1.2.2.2.1.1.1.2.2	0.69	.	185000001	185160000	#FF4848	1	0.875
chr1	185160001	185320000	A.1.2.1.2.2.1.2.2.2	0.764285714285714	.	185160001	185320000	#FF4848	1	0.875
chr1	185320001	185720000	A.1.2.2.2.2.1.2.1	0.672857142857143	.	185320001	185720000	#FF4848	1	0.875
chr1	185720001	186240000	B.1.2.2.2.2.1	0.244285714285714	.	185720001	186240000	#9191FF	1	0.375
chr1	186240001	186400000	A.1.2.1.2.2.1.1.2.2.2	0.774285714285714	.	186240001	186400000	#FF4848	1	0.875
chr1	186400001	187000000	B.1.2.2.1.1.2	0.265714285714286	.	186400001	187000000	#9191FF	1	0.375
chr1	187000001	187160000	B.2.1.1.1.1.1.1.1.2	0.238571428571429	.	187000001	187160000	#4848FF	1	0.25
chr1	187160001	189480000	B.2.2.2.1.1.2.2.2.2	0.03	.	187160001	189480000	#0000FF	1	0.125
chr1	189480001	189560000	B.2.1.1.1.1.1.2.2.1	0.231428571428571	.	189480001	189560000	#4848FF	1	0.25
chr1	189560001	190040000	B.2.2.1.1.2.1.1.2.1	0.0957142857142857	.	189560001	190040000	#0000FF	1	0.125
chr1	190040001	190800000	B.2.2.1.1.2.2.2.1.2	0.0814285714285714	.	190040001	190800000	#0000FF	1	0.125
chr1	190800001	191360000	B.2.2.1.1.2.1.1.1	0.0971428571428571	.	190800001	191360000	#0000FF	1	0.125
chr1	191360001	191880000	B.2.2.1.1.2.1.1.2.2	0.0942857142857143	.	191360001	191880000	#0000FF	1	0.125
chr1	191880001	192400000	B.2.1.1.1.1.1.2.1.2	0.232857142857143	.	191880001	192400000	#4848FF	1	0.25
chr1	192400001	192600000	A.1.2.1.1.1.2.1.1.2.1	0.842857142857143	.	192400001	192600000	#FF4848	1	0.875
chr1	192600001	193000000	A.2.1.1.2.1.1.2.1.2.1	0.607142857142857	.	192600001	193000000	#FF9191	1	0.75
chr1	193000001	193120000	A.1.2.1.1.1.2.1.1.1.2	0.844285714285714	.	193000001	193120000	#FF4848	1	0.875
chr1	193120001	193360000	A.2.1.1.2.1.1.2.1.2.2	0.605714285714286	.	193120001	193360000	#FF9191	1	0.75
chr1	193360001	193920000	A.2.2.1.1.2.1.1.2	0.498571428571429	.	193360001	193920000	#FFDADA	1	0.625
chr1	193920001	194080000	A.2.1.2.2.2.1.1	0.537142857142857	.	193920001	194080000	#FF9191	1	0.75
chr1	194080001	194320000	A.2.2.1.1.1.1.2.1	0.511428571428571	.	194080001	194320000	#FFDADA	1	0.625
chr1	194320001	194560000	B.1.2.1.2.1.2.1.1	0.31	.	194320001	194560000	#9191FF	1	0.375
chr1	194560001	194880000	B.2.1.1.1.1.1.1.1.1	0.24	.	194560001	194880000	#4848FF	1	0.25
chr1	194880001	195640000	B.2.1.2.1.2.2.2.1	0.15	.	194880001	195640000	#4848FF	1	0.25
chr1	195640001	196000000	B.2.1.2.1.2.2.2.2	0.148571428571429	.	195640001	196000000	#4848FF	1	0.25
chr1	196000001	196280000	B.2.1.2.1.2.1.1.2.2.2	0.164285714285714	.	196000001	196280000	#4848FF	1	0.25
chr1	196280001	196720000	B.2.1.2.1.2.1.1.2.2.1	0.165714285714286	.	196280001	196720000	#4848FF	1	0.25
chr1	196720001	197040000	B.2.1.1.1.2.1.2.1	0.217142857142857	.	196720001	197040000	#4848FF	1	0.25
chr1	197040001	198040000	A.1.2.1.2.2.1.2.1.1	0.772857142857143	.	197040001	198040000	#FF4848	1	0.875
chr1	198040001	198240000	A.1.2.1.1.1.2.2.2.1	0.832857142857143	.	198040001	198240000	#FF4848	1	0.875
chr1	198240001	198440000	A.2.1.2.1.2.1.1.1.1	0.568571428571429	.	198240001	198440000	#FF9191	1	0.75
chr1	198440001	198720000	A.1.1.1.2.2.2.2.2	0.952857142857143	.	198440001	198720000	#FF0000	1	1
chr1	198720001	199280000	A.1.1.2.1.1.2.1.2.1	0.938571428571429	.	198720001	199280000	#FF0000	1	1
chr1	199280001	199600000	B.1.2.1.2.1.1.1	0.314285714285714	.	199280001	199600000	#9191FF	1	0.375
chr1	199600001	200040000	B.1.2.1.2.2.1.2.2.2.2.2	0.281428571428571	.	199600001	200040000	#9191FF	1	0.375
chr1	200040001	200280000	A.2.1.2.2.2.1.2.2	0.531428571428571	.	200040001	200280000	#FF9191	1	0.75
chr1	200280001	200520000	A.2.1.1.1.1.1.2.1	0.658571428571429	.	200280001	200520000	#FF9191	1	0.75
chr1	200520001	200840000	A.1.2.1.2.2.1.1.1	0.78	.	200520001	200840000	#FF4848	1	0.875
chr1	200840001	201160000	A.1.2.1.2.1.1.1.1.2	0.797142857142857	.	200840001	201160000	#FF4848	1	0.875
chr1	201160001	201400000	B.1.2.2.2.1.1.2	0.25	.	201160001	201400000	#9191FF	1	0.375
chr1	201400001	201520000	B.1.1.1.1.1.2.2	0.398571428571429	.	201400001	201520000	#DADAFF	1	0.5
chr1	201520001	201760000	B.2.1.1.2.1.2.2.2.1.1	0.195714285714286	.	201520001	201760000	#4848FF	1	0.25
chr1	201760001	202080000	A.2.1.1.1.2.2.2.2.1.1	0.622857142857143	.	201760001	202080000	#FF9191	1	0.75
chr1	202080001	202400000	A.1.2.1.2.1.1.1.2.1	0.795714285714286	.	202080001	202400000	#FF4848	1	0.875
chr1	202400001	202720000	A.2.2.1.2.2.1.2.2.2	0.468571428571429	.	202400001	202720000	#FFDADA	1	0.625
chr1	202720001	203000000	A.1.1.2.1.1.1.1.2.2	0.948571428571429	.	202720001	203000000	#FF0000	1	1
chr1	203000001	203200000	A.2.2.2.1.2.1.1.2.1	0.445714285714286	.	203000001	203200000	#FFDADA	1	0.625
chr1	203200001	203320000	A.1.1.2.2.1.1.1.1	0.9	.	203200001	203320000	#FF0000	1	1
chr1	203320001	203880000	A.1.1.2.1.1.1.1.2.1	0.95	.	203320001	203880000	#FF0000	1	1
chr1	203880001	204080000	B.1.1.2.1.1.2.2.1.1	0.357142857142857	.	203880001	204080000	#DADAFF	1	0.5
chr1	204080001	204360000	A.1.2.2.1.1.2.2.2.2	0.72	.	204080001	204360000	#FF4848	1	0.875
chr1	204360001	204560000	A.1.1.1.2.1.2.1.2.1.2.1	0.972857142857143	.	204360001	204560000	#FF0000	1	1
chr1	204560001	204840000	A.2.2.1.2.2.1.1	0.472857142857143	.	204560001	204840000	#FFDADA	1	0.625
chr1	204840001	205320000	A.1.2.2.1.1.2.2.1.1.1	0.727142857142857	.	204840001	205320000	#FF4848	1	0.875
chr1	205320001	205520000	A.2.1.1.1.2.2.2.1.1.2	0.631428571428571	.	205320001	205520000	#FF9191	1	0.75
chr1	205520001	205960000	A.1.1.2.2.1.1.2.1.1	0.895714285714286	.	205520001	205960000	#FF0000	1	1
chr1	206040001	206360000	A.2.1.2.1.2.1.2	0.56	.	206040001	206360000	#FF9191	1	0.75
chr1	206480001	206840000	A.1.1.2.1.2.2.1.1.1.1	0.912857142857143	.	206480001	206840000	#FF0000	1	1
chr1	206840001	207240000	A.1.1.1.1.2.2.2	0.987142857142857	.	206840001	207240000	#FF0000	1	1
chr1	207240001	207440000	A.1.2.2.1.2.1.2.1	0.71	.	207240001	207440000	#FF4848	1	0.875
chr1	207440001	207760000	A.1.2.1.2.1.2.1.2.2	0.785714285714286	.	207440001	207760000	#FF4848	1	0.875
chr1	207760001	208160000	A.1.1.2.2.2.2.2.2	0.854285714285714	.	207760001	208160000	#FF0000	1	1
chr1	208160001	208480000	B.1.1.2.2.1.1.2	0.33	.	208160001	208480000	#DADAFF	1	0.5
chr1	208480001	209120000	B.2.2.2.2.1.1.2	0.01	.	208480001	209120000	#0000FF	1	0.125
chr1	209120001	209720000	B.2.2.2.1.2.1.1.1.1.1	0.0285714285714286	.	209120001	209720000	#0000FF	1	0.125
chr1	209720001	209880000	B.1.1.1.2.2.1.2.1.2	0.375714285714286	.	209720001	209880000	#DADAFF	1	0.5
chr1	209880001	210040000	A.1.2.1.2.2.2.1.1.1	0.762857142857143	.	209880001	210040000	#FF4848	1	0.875
chr1	210040001	210400000	B.2.1.2.2.2.1.1.1.2	0.132857142857143	.	210040001	210400000	#4848FF	1	0.25
chr1	210400001	210640000	B.1.2.1.2.2.1.2.2.2.1.1	0.287142857142857	.	210400001	210640000	#9191FF	1	0.375
chr1	210640001	211400000	B.2.1.2.2.2.1.1.2.2.1	0.13	.	210640001	211400000	#4848FF	1	0.25
chr1	211400001	211680000	A.1.2.1.2.2.2.2.1.2.2	0.752857142857143	.	211400001	211680000	#FF4848	1	0.875
chr1	211680001	211880000	A.1.2.1.2.2.2.2.1.2.1	0.754285714285714	.	211680001	211880000	#FF4848	1	0.875
chr1	211880001	212160000	A.2.1.2.2.2.2.1.2.2.1	0.525714285714286	.	211880001	212160000	#FF9191	1	0.75
chr1	212160001	212640000	A.1.1.2.1.1.2.2.1.1.2.2	0.927142857142857	.	212160001	212640000	#FF0000	1	1
chr1	212640001	213000000	A.1.2.1.1.1.2.2.1	0.834285714285714	.	212640001	213000000	#FF4848	1	0.875
chr1	213000001	213280000	A.2.1.2.1.2.2.2.2.1.1	0.551428571428571	.	213000001	213280000	#FF9191	1	0.75
chr1	213280001	213800000	B.2.1.2.2.2.1.2.1.1	0.127142857142857	.	213280001	213800000	#4848FF	1	0.25
chr1	213800001	214360000	B.1.2.1.2.2.1.2.2.1	0.288571428571429	.	213800001	214360000	#9191FF	1	0.375
chr1	214360001	214560000	A.2.2.1.1.2.2.2.1.2	0.485714285714286	.	214360001	214560000	#FFDADA	1	0.625
chr1	214560001	214840000	A.2.1.2.2.2.2.1.1.1	0.53	.	214560001	214840000	#FF9191	1	0.75
chr1	214840001	215520000	B.2.2.1.1.2.2.1.2.1.1	0.09	.	214840001	215520000	#0000FF	1	0.125
chr1	215520001	215680000	B.2.1.2.1.2.1.1.2.1	0.167142857142857	.	215520001	215680000	#4848FF	1	0.25
chr1	215680001	215840000	B.2.1.1.1.2.2.1	0.214285714285714	.	215680001	215840000	#4848FF	1	0.25
chr1	215840001	216120000	B.2.2.1.1.2.2.1.2.2	0.0871428571428571	.	215840001	216120000	#0000FF	1	0.125
chr1	216120001	217720000	B.2.2.2.2.1.2.1	0.00857142857142857	.	216120001	217720000	#0000FF	1	0.125
chr1	217720001	217880000	B.1.1.2.1.2.1.1.1.1	0.352857142857143	.	217720001	217880000	#DADAFF	1	0.5
chr1	217880001	218400000	B.2.2.1.2.2.1.1.2.1	0.0614285714285714	.	217880001	218400000	#0000FF	1	0.125
chr1	218400001	218560000	B.1.1.2.1.2.2.1.1.1	0.341428571428571	.	218400001	218560000	#DADAFF	1	0.5
chr1	218560001	218720000	B.2.1.2.1.1.2.1.2	0.178571428571429	.	218560001	218720000	#4848FF	1	0.25
chr1	218720001	219280000	B.2.2.2.1.1.1.2.1	0.05	.	218720001	219280000	#0000FF	1	0.125
chr1	219280001	219440000	B.1.1.2.1.2.2.1.1.2	0.34	.	219280001	219440000	#DADAFF	1	0.5
chr1	219440001	220120000	B.2.2.2.1.1.1.2.2.2.1	0.0442857142857143	.	219440001	220120000	#0000FF	1	0.125
chr1	220120001	220320000	A.1.2.1.2.2.2.1.2.2	0.757142857142857	.	220120001	220320000	#FF4848	1	0.875
chr1	220320001	220480000	A.2.1.2.1.2.2.1.1.1.1	0.558571428571429	.	220320001	220480000	#FF9191	1	0.75
chr1	220480001	220800000	B.2.2.1.1.1.2.2.2.1	0.1	.	220480001	220800000	#0000FF	1	0.125
chr1	220800001	221240000	B.2.2.1.2.1.2.2.1	0.0657142857142857	.	220800001	221240000	#0000FF	1	0.125
chr1	221240001	221320000	B.2.1.2.1.1.1.1.1	0.185714285714286	.	221240001	221320000	#4848FF	1	0.25
chr1	221320001	221560000	B.2.1.2.2.2.1.2.1.2	0.125714285714286	.	221320001	221560000	#4848FF	1	0.25
chr1	221560001	221800000	B.1.1.1.1.1.2.1.1.1	0.405714285714286	.	221560001	221800000	#DADAFF	1	0.5
chr1	221800001	222000000	A.1.2.1.2.2.1.2.1.2.1.2	0.77	.	221800001	222000000	#FF4848	1	0.875
chr1	222000001	222280000	B.1.1.1.1.1.1.2.1	0.408571428571429	.	222000001	222280000	#DADAFF	1	0.5
chr1	222280001	222720000	B.1.1.2.1.1.2.1.1.2	0.361428571428571	.	222280001	222720000	#DADAFF	1	0.5
chr1	222720001	222920000	A.1.1.2.2.2.2.1.2.1.2.2.2	0.862857142857143	.	222720001	222920000	#FF0000	1	1
chr1	222920001	223240000	A.2.2.2.1.1.2.2.1.2.2	0.455714285714286	.	222920001	223240000	#FFDADA	1	0.625
chr1	223240001	223560000	A.2.1.1.2.1.2.1.1.1	0.601428571428571	.	223240001	223560000	#FF9191	1	0.75
chr1	223560001	223720000	B.1.1.1.1.1.1.2.2	0.407142857142857	.	223560001	223720000	#DADAFF	1	0.5
chr1	223720001	223840000	A.2.2.2.2.1.1.2.1	0.43	.	223720001	223840000	#FFDADA	1	0.625
chr1	223840001	224200000	A.1.2.1.1.1.1.1.1	0.852857142857143	.	223840001	224200000	#FF4848	1	0.875
chr1	224200001	224680000	A.1.1.1.2.1.2.2.2.2	0.964285714285714	.	224200001	224680000	#FF0000	1	1
chr1	224680001	224880000	B.1.1.2.1.1.2.2.1.2	0.355714285714286	.	224680001	224880000	#DADAFF	1	0.5
chr1	224880001	225520000	B.2.1.1.2.2.2	0.187142857142857	.	224880001	225520000	#4848FF	1	0.25
chr1	225520001	225920000	A.1.2.1.2.1.2.1.2.1	0.787142857142857	.	225520001	225920000	#FF4848	1	0.875
chr1	225920001	226400000	A.1.1.1.1.1.2.2.1	0.995714285714286	.	225920001	226400000	#FF0000	1	1
chr1	226400001	226800000	A.1.2.1.1.1.1.2.2	0.847142857142857	.	226400001	226800000	#FF4848	1	0.875
chr1	226800001	227200000	A.1.1.1.2.1.2.1.2.1.2.2	0.971428571428571	.	226800001	227200000	#FF0000	1	1
chr1	227200001	227400000	B.1.1.1.1.2.2.2	0.385714285714286	.	227200001	227400000	#DADAFF	1	0.5
chr1	227400001	227640000	B.1.2.1.2.2.2.1.2	0.278571428571429	.	227400001	227640000	#9191FF	1	0.375
chr1	227640001	227880000	B.1.1.2.1.1.2.2.2	0.354285714285714	.	227640001	227880000	#DADAFF	1	0.5
chr1	227880001	228240000	A.2.1.2.1.1.2.1.1	0.572857142857143	.	227880001	228240000	#FF9191	1	0.75
chr1	228240001	228400000	A.1.1.2.1.2.2.1.1.2.1	0.91	.	228240001	228400000	#FF0000	1	1
chr1	228400001	228760000	A.1.2.2.1.1.2.2.1.1.2	0.725714285714286	.	228400001	228760000	#FF4848	1	0.875
chr1	228760001	229040000	A.2.1.1.2.2.1.1	0.591428571428571	.	228760001	229040000	#FF9191	1	0.75
chr1	229040001	229400000	A.1.2.2.1.1.1.1.2	0.745714285714286	.	229040001	229400000	#FF4848	1	0.875
chr1	229400001	229800000	A.1.2.1.1.1.1.2.1	0.848571428571429	.	229400001	229800000	#FF4848	1	0.875
chr1	229800001	230120000	B.1.1.2.2.1.1.1	0.331428571428571	.	229800001	230120000	#DADAFF	1	0.5
chr1	230120001	230520000	A.2.2.1.2.2.1.2.2.1	0.47	.	230120001	230520000	#FFDADA	1	0.625
chr1	230520001	230720000	B.2.1.1.2.1.2.2.2.2	0.192857142857143	.	230520001	230720000	#4848FF	1	0.25
chr1	230720001	231000000	B.1.1.2.1.1.2.1.2.2	0.358571428571429	.	230720001	231000000	#DADAFF	1	0.5
chr1	231000001	231200000	A.2.1.1.1.1.2.1.1.2	0.651428571428571	.	231000001	231200000	#FF9191	1	0.75
chr1	231200001	231360000	B.1.1.1.1.1.2.1.2.1.1	0.402857142857143	.	231200001	231360000	#DADAFF	1	0.5
chr1	231360001	231800000	A.1.1.2.2.2.2.1.2.1.2.2.1	0.864285714285714	.	231360001	231800000	#FF0000	1	1
chr1	231800001	232160000	B.1.1.2.1.1.2.1.1.1	0.362857142857143	.	231800001	232160000	#DADAFF	1	0.5
chr1	232160001	232360000	B.1.2.2.1.2.2.2.1.1.1	0.258571428571429	.	232160001	232360000	#9191FF	1	0.375
chr1	232360001	232640000	B.1.2.1.2.2.2.1.1	0.28	.	232360001	232640000	#9191FF	1	0.375
chr1	232640001	233160000	A.2.2.1.1.1.2.2	0.501428571428571	.	232640001	233160000	#FFDADA	1	0.625
chr1	233160001	233520000	B.1.2.1.2.2.1.1.2.2.2	0.295714285714286	.	233160001	233520000	#9191FF	1	0.375
chr1	233520001	234200000	B.2.2.2.1.2.1.2.2	0.0171428571428571	.	233520001	234200000	#0000FF	1	0.125
chr1	234200001	234440000	B.1.2.2.1.2.2.2.1.1.2	0.257142857142857	.	234200001	234440000	#9191FF	1	0.375
chr1	234440001	234880000	A.1.1.1.2.1.2.1.2.2	0.97	.	234440001	234880000	#FF0000	1	1
chr1	234880001	234960000	A.1.2.2.1.2.1.1.2	0.711428571428571	.	234880001	234960000	#FF4848	1	0.875
chr1	234960001	235200000	A.1.1.2.2.2.1.1.2	0.881428571428571	.	234960001	235200000	#FF0000	1	1
chr1	235240001	235280000	A.1.1.2.2.2.1.1.2	0.881428571428571	.	235240001	235280000	#FF0000	1	1
chr1	235280001	235680000	A.1.1.1.1.1.1.2	0.998571428571429	.	235280001	235680000	#FF0000	1	1
chr1	235680001	236200000	A.1.2.1.2.2.2.2.2.1	0.751428571428571	.	235680001	236200000	#FF4848	1	0.875
chr1	236200001	236480000	A.2.1.2.1.2.2.2.1	0.552857142857143	.	236200001	236480000	#FF9191	1	0.75
chr1	236480001	236640000	B.1.1.1.1.1.2.1.2.1.2	0.401428571428571	.	236480001	236640000	#DADAFF	1	0.5
chr1	236640001	236800000	A.2.1.1.1.1.2.1.1.1	0.652857142857143	.	236640001	236800000	#FF9191	1	0.75
chr1	236800001	236920000	B.1.1.2.1.2.2.1.2.1.2	0.337142857142857	.	236800001	236920000	#DADAFF	1	0.5
chr1	236920001	237080000	A.2.1.1.1.1.2.2.1	0.647142857142857	.	236920001	237080000	#FF9191	1	0.75
chr1	237080001	237400000	B.2.2.1.2.1.1.2.1	0.0728571428571429	.	237080001	237400000	#0000FF	1	0.125
chr1	237400001	237840000	B.2.2.2.1.1.1.2.2.2.2	0.0428571428571429	.	237400001	237840000	#0000FF	1	0.125
chr1	237840001	238080000	B.2.2.1.2.2.1.1.2.2.1	0.06	.	237840001	238080000	#0000FF	1	0.125
chr1	238080001	238800000	B.2.2.2.1.1.2.2.2.1	0.0314285714285714	.	238080001	238800000	#0000FF	1	0.125
chr1	238800001	239520000	B.2.2.2.1.1.2.1.2.2	0.0342857142857143	.	238800001	239520000	#0000FF	1	0.125
chr1	239520001	240000000	B.1.1.1.2.2.1.1.2	0.378571428571429	.	239520001	240000000	#DADAFF	1	0.5
chr1	240000001	240400000	B.2.2.1.1.1.1.2.2	0.108571428571429	.	240000001	240400000	#0000FF	1	0.125
chr1	240400001	241160000	B.2.2.2.1.2.2.2.1	0.0142857142857143	.	240400001	241160000	#0000FF	1	0.125
chr1	241160001	241240000	B.2.1.2.1.1.2.1.1	0.18	.	241160001	241240000	#4848FF	1	0.25
chr1	241240001	241640000	B.2.2.1.2.2.1.1.2.2.2	0.0585714285714286	.	241240001	241640000	#0000FF	1	0.125
chr1	241640001	241880000	A.2.1.1.1.1.1.2.2.1.1	0.657142857142857	.	241640001	241880000	#FF9191	1	0.75
chr1	241880001	242080000	A.2.1.2.2.2.2.1.1.2	0.528571428571429	.	241880001	242080000	#FF9191	1	0.75
chr1	242080001	242200000	B.1.2.1.2.2.1.2.2.2.1.2	0.285714285714286	.	242080001	242200000	#9191FF	1	0.375
chr1	242200001	242520000	B.2.2.1.1.2.2.1.2.1.2	0.0885714285714286	.	242200001	242520000	#0000FF	1	0.125
chr1	242520001	243200000	B.2.2.1.2.2.1.1.1	0.0628571428571429	.	242520001	243200000	#0000FF	1	0.125
chr1	243200001	243480000	A.1.2.2.2.2.1.1.2.2	0.674285714285714	.	243200001	243480000	#FF4848	1	0.875
chr1	243480001	243880000	A.2.2.1.1.1.2.1.2.1	0.504285714285714	.	243480001	243880000	#FFDADA	1	0.625
chr1	243880001	244280000	A.1.1.2.2.2.2.2.1.1.1	0.86	.	243880001	244280000	#FF0000	1	1
chr1	244280001	244560000	A.2.2.1.1.1.2.1.2.2	0.502857142857143	.	244280001	244560000	#FFDADA	1	0.625
chr1	244560001	244640000	A.2.1.1.2.1.1.1.1.2.2	0.615714285714286	.	244560001	244640000	#FF9191	1	0.75
chr1	244640001	244960000	A.2.1.2.1.2.2.2.2.1.2	0.55	.	244640001	244960000	#FF9191	1	0.75
chr1	244960001	245240000	A.1.1.2.2.2.2.1.2.2	0.861428571428571	.	244960001	245240000	#FF0000	1	1
chr1	245240001	245600000	B.1.1.2.1.1.1.2.1	0.365714285714286	.	245240001	245600000	#DADAFF	1	0.5
chr1	245600001	246080000	B.2.1.1.2.1.2.1.2.2	0.198571428571429	.	245600001	246080000	#4848FF	1	0.25
chr1	246080001	246240000	A.2.2.2.2.1.1.2.2	0.428571428571429	.	246080001	246240000	#FFDADA	1	0.625
chr1	246240001	246640000	B.1.2.1.2.2.1.1.1	0.302857142857143	.	246240001	246640000	#9191FF	1	0.375
chr1	246640001	247000000	A.1.2.1.2.2.2.2.2.2	0.75	.	246640001	247000000	#FF4848	1	0.875
chr1	247000001	247120000	A.1.2.1.2.2.2.1.2.1.2	0.758571428571429	.	247000001	247120000	#FF4848	1	0.875
chr1	247120001	247240000	A.2.1.2.2.2.1.2.1.2	0.532857142857143	.	247120001	247240000	#FF9191	1	0.75
chr1	247240001	247720000	A.1.2.2.2.1.1.2	0.688571428571429	.	247240001	247720000	#FF4848	1	0.875
chr1	247720001	248120000	B.2.1.2.2.2.1.2.2.2	0.122857142857143	.	247720001	248120000	#4848FF	1	0.25
chr1	248120001	248560000	B.2.2.1.2.2.2.2.1	0.0542857142857143	.	248120001	248560000	#0000FF	1	0.125
chr1	248560001	248760000	B.1.1.1.2.2.2.1.2	0.37	.	248560001	248760000	#DADAFF	1	0.5
chr1	248760001	248920000	B.1.1.2.1.2.1.2.1.1	0.347142857142857	.	248760001	248920000	#DADAFF	1	0.5
chr1	249040001	249080000	B.1.1.2.1.2.1.2.1.1	0.347142857142857	.	249040001	249080000	#DADAFF	1	0.5
chr1	249080001	249240000	A.1.1.2.2.2.2.2.1.2.2	0.855714285714286	.	249080001	249240000	#FF0000	1	1
chr2	1	200000	A.2.2.1.2.1.2.1.2.2	0.473972602739726	.	1	200000	#FFDADA	1	0.625
chr2	200001	760000	A.1.2.2.1.1.1.2.1	0.698630136986301	.	200001	760000	#FF4848	1	0.875
chr2	760001	920000	B.1.1.1.1.1.1.2.1	0.415068493150685	.	760001	920000	#DADAFF	1	0.5
chr2	920001	1240000	B.1.1.1.1.2.2.2.1.1	0.397260273972603	.	920001	1240000	#DADAFF	1	0.5
chr2	1240001	1480000	B.1.1.2.1.1.2.2.2	0.364383561643836	.	1240001	1480000	#DADAFF	1	0.5
chr2	1480001	1600000	A.2.2.2.1.1.2.2.2.1	0.445205479452055	.	1480001	1600000	#FFDADA	1	0.625
chr2	1600001	1840000	B.1.2.1.2.2.1.2.1.1.1	0.30958904109589	.	1600001	1840000	#9191FF	1	0.375
chr2	1840001	2040000	B.1.2.2.2.1.2.1.1.2.1	0.267123287671233	.	1840001	2040000	#9191FF	1	0.375
chr2	2040001	2560000	B.1.2.2.2.1.1	0.26986301369863	.	2040001	2560000	#9191FF	1	0.375
chr2	2560001	2720000	A.1.2.2.2.2.1.1.1.2.1	0.652054794520548	.	2560001	2720000	#FF4848	1	0.875
chr2	2720001	3200000	B.1.1.2.2.2.2	0.352054794520548	.	2720001	3200000	#DADAFF	1	0.5
chr2	3200001	3360000	A.2.1.1.2.2.2.2.2.1	0.561643835616438	.	3200001	3360000	#FF9191	1	0.75
chr2	3360001	3520000	A.1.2.1.1.2.1.2.2.2.2	0.76986301369863	.	3360001	3520000	#FF4848	1	0.875
chr2	3560001	3720000	A.1.2.1.1.2.1.2.2.2.2	0.76986301369863	.	3560001	3720000	#FF4848	1	0.875
chr2	3720001	4160000	B.2.1.2.1.2.2.1.1	0.171232876712329	.	3720001	4160000	#4848FF	1	0.25
chr2	4160001	4680000	B.2.2.2.1.2.1.1.2.1	0.036986301369863	.	4160001	4680000	#0000FF	1	0.125
chr2	4680001	5040000	B.2.2.1.2.2.1.2.1.2.2	0.0726027397260274	.	4680001	5040000	#0000FF	1	0.125
chr2	5120001	5200000	B.2.2.1.2.2.1.2.1.2.2	0.0726027397260274	.	5120001	5200000	#0000FF	1	0.125
chr2	5200001	5400000	B.2.1.2.2.1.2.1.2.2.1	0.152054794520548	.	5200001	5400000	#4848FF	1	0.25
chr2	5400001	6320000	B.2.2.2.1.1.1.1.1.2	0.0547945205479452	.	5400001	6320000	#0000FF	1	0.125
chr2	6320001	6400000	B.1.2.2.2.2.1.2	0.252054794520548	.	6320001	6400000	#9191FF	1	0.375
chr2	6400001	6960000	B.2.1.2.1.2.2.2.1.2.1	0.167123287671233	.	6400001	6960000	#4848FF	1	0.25
chr2	6960001	7200000	A.1.1.2.2.2.1.1.1.1.2	0.841095890410959	.	6960001	7200000	#FF0000	1	1
chr2	7200001	7520000	A.2.1.2.2.2.1.2.2	0.512328767123288	.	7200001	7520000	#FF9191	1	0.75
chr2	7520001	7840000	A.1.2.1.2.1.2.2.1	0.73972602739726	.	7520001	7840000	#FF4848	1	0.875
chr2	7840001	7960000	A.2.2.1.1.1.1.1	0.506849315068493	.	7840001	7960000	#FFDADA	1	0.625
chr2	7960001	8360000	A.2.2.1.1.1.1.2.1.1	0.505479452054794	.	7960001	8360000	#FFDADA	1	0.625
chr2	8360001	8600000	A.2.1.1.1.2.1.1.1.2	0.616438356164384	.	8360001	8600000	#FF9191	1	0.75
chr2	8600001	8880000	A.1.1.2.1.2.1.2.1.2	0.864383561643836	.	8600001	8880000	#FF0000	1	1
chr2	8880001	9200000	A.1.2.2.2.2.1.1.1.1.2	0.653424657534247	.	8880001	9200000	#FF4848	1	0.875
chr2	9200001	9520000	A.2.2.1.2.1.2.2.1.2.2	0.46986301369863	.	9200001	9520000	#FFDADA	1	0.625
chr2	9520001	9800000	A.1.1.1.2.2.1.1.2.1.1	0.926027397260274	.	9520001	9800000	#FF0000	1	1
chr2	9800001	10120000	A.1.1.2.2.2.2.1.1	0.821917808219178	.	9800001	10120000	#FF0000	1	1
chr2	10120001	10280000	A.1.1.2.2.2.2.1.2.1.2	0.815068493150685	.	10120001	10280000	#FF0000	1	1
chr2	10280001	10640000	A.1.1.1.2.2.2.1.2.1	0.901369863013699	.	10280001	10640000	#FF0000	1	1
chr2	10640001	10880000	A.1.2.2.1.1.1.1.1.1.1.1	0.70958904109589	.	10640001	10880000	#FF4848	1	0.875
chr2	10880001	11040000	A.2.1.1.1.1.2.2.1	0.623287671232877	.	10880001	11040000	#FF9191	1	0.75
chr2	11040001	11240000	A.2.2.2.1.1.2.2.2.2.1	0.443835616438356	.	11040001	11240000	#FFDADA	1	0.625
chr2	11240001	11360000	A.1.2.2.1.1.1.1.1.2.1.2	0.704109589041096	.	11240001	11360000	#FF4848	1	0.875
chr2	11360001	11800000	A.2.1.2.1.1.2.1.1.1	0.553424657534247	.	11360001	11800000	#FF9191	1	0.75
chr2	11800001	11960000	A.1.2.1.1.2.2.2.2.2	0.757534246575343	.	11800001	11960000	#FF4848	1	0.875
chr2	11960001	12560000	A.1.1.2.2.1.2.1.2	0.846575342465753	.	11960001	12560000	#FF0000	1	1
chr2	12560001	12680000	A.1.2.2.2.1.1.1.1.2	0.678082191780822	.	12560001	12680000	#FF4848	1	0.875
chr2	12680001	12880000	A.1.2.1.2.1.2.2.2	0.738356164383562	.	12680001	12880000	#FF4848	1	0.875
chr2	12880001	13200000	A.1.2.2.2.1.1.2.1.1	0.675342465753425	.	12880001	13200000	#FF4848	1	0.875
chr2	13200001	13760000	B.2.2.1.2.1.2.1.2.2.2	0.0904109589041096	.	13200001	13760000	#0000FF	1	0.125
chr2	13760001	14040000	B.2.2.1.2.1.1.2.1.2.1.2	0.1	.	13760001	14040000	#0000FF	1	0.125
chr2	14040001	14680000	B.2.2.2.1.1.2.1.1.2.1	0.0493150684931507	.	14040001	14680000	#0000FF	1	0.125
chr2	14680001	15040000	B.2.2.1.2.1.2.1.1.2	0.0945205479452055	.	14680001	15040000	#0000FF	1	0.125
chr2	15040001	15200000	B.1.2.2.1.1.1.1.1.1	0.3	.	15040001	15200000	#9191FF	1	0.375
chr2	15200001	15640000	A.2.2.1.1.2.2.2.2	0.482191780821918	.	15200001	15640000	#FFDADA	1	0.625
chr2	15640001	15800000	A.1.2.2.2.2.2.1.1.1	0.638356164383562	.	15640001	15800000	#FF4848	1	0.875
chr2	15800001	16040000	B.1.2.1.2.2.1.2.1.1.2	0.308219178082192	.	15800001	16040000	#9191FF	1	0.375
chr2	16040001	16280000	A.2.2.2.1.1.1.2	0.458904109589041	.	16040001	16280000	#FFDADA	1	0.625
chr2	16320001	16440000	A.2.2.2.1.1.1.2	0.458904109589041	.	16320001	16440000	#FFDADA	1	0.625
chr2	16440001	16720000	B.1.2.1.2.2.2.2	0.301369863013699	.	16440001	16720000	#9191FF	1	0.375
chr2	16720001	16960000	A.2.2.1.1.2.2.1.1.1	0.487671232876712	.	16720001	16960000	#FFDADA	1	0.625
chr2	16960001	17840000	B.2.2.1.2.2.2.2.1.1.1	0.0616438356164384	.	16960001	17840000	#0000FF	1	0.125
chr2	17840001	18000000	A.2.1.1.2.2.1.2.2.2	0.571232876712329	.	17840001	18000000	#FF9191	1	0.75
chr2	18000001	18640000	B.2.1.2.1.2.1.1.1.2.1	0.178082191780822	.	18000001	18640000	#4848FF	1	0.25
chr2	18640001	18840000	A.2.2.2.2.1.1.2	0.432876712328767	.	18640001	18840000	#FFDADA	1	0.625
chr2	18840001	19120000	B.2.1.1.2.2.1.1.2.1	0.204109589041096	.	18840001	19120000	#4848FF	1	0.25
chr2	19120001	19280000	B.2.1.1.1.1.1.2.1	0.245205479452055	.	19120001	19280000	#4848FF	1	0.25
chr2	19280001	19480000	B.2.1.1.2.1.1.1.2	0.215068493150685	.	19280001	19480000	#4848FF	1	0.25
chr2	19480001	19640000	A.2.2.2.1.2.2.2.2.2	0.435616438356164	.	19480001	19640000	#FFDADA	1	0.625
chr2	19640001	20040000	B.1.2.2.2.1.2.2.1.1	0.263013698630137	.	19640001	20040000	#9191FF	1	0.375
chr2	20040001	20280000	A.1.2.1.2.2.1.1.1.2.2	0.734246575342466	.	20040001	20280000	#FF4848	1	0.875
chr2	20280001	20440000	A.2.1.2.2.2.2.2.1	0.50958904109589	.	20280001	20440000	#FF9191	1	0.75
chr2	20440001	20600000	A.1.1.2.2.2.1.2.2.1.2	0.826027397260274	.	20440001	20600000	#FF0000	1	1
chr2	20600001	20920000	A.2.2.1.2.1.2.1.1	0.476712328767123	.	20600001	20920000	#FFDADA	1	0.625
chr2	20920001	21280000	B.1.2.1.2.2.2.1.1	0.304109589041096	.	20920001	21280000	#9191FF	1	0.375
chr2	21280001	21680000	B.2.2.1.1.1.2.1.2.2	0.132876712328767	.	21280001	21680000	#0000FF	1	0.125
chr2	21680001	22080000	B.2.2.1.2.1.1.2.2	0.0972602739726027	.	21680001	22080000	#0000FF	1	0.125
chr2	22080001	22480000	B.2.2.1.2.2.1.2.1.1	0.0753424657534247	.	22080001	22480000	#0000FF	1	0.125
chr2	22480001	23080000	B.2.2.2.1.2.1.1.1.1.2	0.0397260273972603	.	22480001	23080000	#0000FF	1	0.125
chr2	23080001	23520000	B.2.1.2.1.2.2.2.1.2.2	0.165753424657534	.	23080001	23520000	#4848FF	1	0.25
chr2	23520001	23960000	A.2.2.1.2.1.2.2.1.1	0.472602739726027	.	23520001	23960000	#FFDADA	1	0.625
chr2	23960001	24360000	A.1.1.1.2.2.1.2.1.1.2	0.917808219178082	.	23960001	24360000	#FF0000	1	1
chr2	24360001	24600000	A.1.2.1.2.2.1.1.2.2.1	0.731506849315068	.	24360001	24600000	#FF4848	1	0.875
chr2	24600001	25120000	A.1.2.1.1.2.2.1.1.1.2	0.767123287671233	.	24600001	25120000	#FF4848	1	0.875
chr2	25120001	25400000	A.1.1.2.2.2.2.2.2.2.1	0.804109589041096	.	25120001	25400000	#FF0000	1	1
chr2	25400001	25600000	A.1.1.1.2.2.2.1.1.2.1	0.904109589041096	.	25400001	25600000	#FF0000	1	1
chr2	25600001	25800000	A.1.2.2.2.2.1.2.1.1	0.647945205479452	.	25600001	25800000	#FF4848	1	0.875
chr2	25800001	25960000	A.2.1.1.1.1.2.1	0.624657534246575	.	25800001	25960000	#FF9191	1	0.75
chr2	25960001	26040000	A.1.2.2.2.2.1.2.2.2.1	0.642465753424658	.	25960001	26040000	#FF4848	1	0.875
chr2	26040001	26400000	A.1.1.2.1.1.1.1.1.1	0.89041095890411	.	26040001	26400000	#FF0000	1	1
chr2	26400001	26640000	A.1.1.2.2.2.2.2.2.2.2	0.802739726027397	.	26400001	26640000	#FF0000	1	1
chr2	26640001	27200000	A.1.2.1.2.2.2.1.2.1	0.721917808219178	.	26640001	27200000	#FF4848	1	0.875
chr2	27200001	27560000	A.1.1.1.2.2.2.1.1.1.2.2	0.905479452054795	.	27200001	27560000	#FF0000	1	1
chr2	27560001	27920000	A.1.1.1.2.2.2.1.1.1.2.1	0.906849315068493	.	27560001	27920000	#FF0000	1	1
chr2	27920001	28240000	A.1.2.1.1.2.1.1.2.1	0.776712328767123	.	27920001	28240000	#FF4848	1	0.875
chr2	28240001	28520000	A.2.1.1.2.2.2.1.1.2	0.568493150684932	.	28240001	28520000	#FF9191	1	0.75
chr2	28520001	28760000	A.1.1.2.2.2.2.2.1.2.2.1	0.808219178082192	.	28520001	28760000	#FF0000	1	1
chr2	28760001	29160000	A.1.1.1.1.2.2.2.2	0.967123287671233	.	28760001	29160000	#FF0000	1	1
chr2	29160001	29480000	A.1.2.1.1.2.2.1.1.1.1	0.768493150684932	.	29160001	29480000	#FF4848	1	0.875
chr2	29480001	29560000	A.2.2.2.2.2.2.1.1	0.423287671232877	.	29480001	29560000	#FFDADA	1	0.625
chr2	29560001	29800000	B.1.2.2.1.1.2.1.2	0.29041095890411	.	29560001	29800000	#9191FF	1	0.375
chr2	29800001	30280000	B.1.2.2.2.1.2.1.2	0.264383561643836	.	29800001	30280000	#9191FF	1	0.375
chr2	30280001	30760000	A.1.1.1.2.1.1.2.1.1	0.958904109589041	.	30280001	30760000	#FF0000	1	1
chr2	30760001	30960000	A.2.1.1.1.1.1.1.1	0.63013698630137	.	30760001	30960000	#FF9191	1	0.75
chr2	30960001	31360000	B.1.1.2.1.1.2.2.1.2.2	0.365753424657534	.	30960001	31360000	#DADAFF	1	0.5
chr2	31360001	31600000	A.2.2.2.1.1.2.2.2.2.2	0.442465753424658	.	31360001	31600000	#FFDADA	1	0.625
chr2	31600001	31800000	B.1.2.1.2.2.1.2.1.2	0.306849315068493	.	31600001	31800000	#9191FF	1	0.375
chr2	31800001	32040000	B.1.2.2.1.1.2.2	0.289041095890411	.	31800001	32040000	#9191FF	1	0.375
chr2	32040001	32360000	A.1.1.2.2.2.1.2.1.2.1.1.2	0.831506849315068	.	32040001	32360000	#FF0000	1	1
chr2	32360001	32520000	A.1.2.1.2.2.2.2.2.2	0.710958904109589	.	32360001	32520000	#FF4848	1	0.875
chr2	32520001	32960000	A.1.1.2.1.1.1.2.1.1.2	0.884931506849315	.	32520001	32960000	#FF0000	1	1
chr2	32960001	33200000	B.1.1.2.2.1.1.1	0.361643835616438	.	32960001	33200000	#DADAFF	1	0.5
chr2	33200001	33600000	B.1.2.1.2.2.2.1.2	0.302739726027397	.	33200001	33600000	#9191FF	1	0.375
chr2	33600001	33880000	A.2.2.1.1.2.1.2.1	0.49041095890411	.	33600001	33880000	#FFDADA	1	0.625
chr2	33880001	34400000	B.2.2.1.2.2.2.2.1.2	0.0589041095890411	.	33880001	34400000	#0000FF	1	0.125
chr2	34400001	34800000	B.2.2.1.2.1.1.2.1.2.2	0.0986301369863014	.	34400001	34800000	#0000FF	1	0.125
chr2	34800001	35160000	B.2.2.1.2.2.1.2.2.2.2	0.0671232876712329	.	34800001	35160000	#0000FF	1	0.125
chr2	35160001	35280000	B.2.1.1.2.2.2.1	0.195890410958904	.	35160001	35280000	#4848FF	1	0.25
chr2	35280001	35560000	B.2.2.1.1.2.1.2.2	0.116438356164384	.	35280001	35560000	#0000FF	1	0.125
chr2	35560001	36080000	B.2.2.1.2.1.1.2.1.1	0.102739726027397	.	35560001	36080000	#0000FF	1	0.125
chr2	36080001	36400000	B.1.1.2.2.1.2.2.2	0.356164383561644	.	36080001	36400000	#DADAFF	1	0.5
chr2	36400001	36520000	A.2.1.2.2.1.1.2.2	0.524657534246575	.	36400001	36520000	#FF9191	1	0.75
chr2	36520001	36880000	A.2.1.2.2.2.2.2.2	0.508219178082192	.	36520001	36880000	#FF9191	1	0.75
chr2	36880001	37080000	B.1.1.1.1.2.1.2.2	0.401369863013699	.	36880001	37080000	#DADAFF	1	0.5
chr2	37080001	37360000	A.1.1.2.1.1.1.2.2.2.2	0.878082191780822	.	37080001	37360000	#FF0000	1	1
chr2	37360001	37640000	A.1.1.1.2.2.1.2.2.1.1	0.915068493150685	.	37360001	37640000	#FF0000	1	1
chr2	37640001	37800000	A.2.1.1.1.2.1.1.1.1.1	0.619178082191781	.	37640001	37800000	#FF9191	1	0.75
chr2	37800001	37920000	A.1.2.1.1.1.2.2.2.1	0.780821917808219	.	37800001	37920000	#FF4848	1	0.875
chr2	37920001	38160000	A.2.1.1.1.2.2.1.2	0.6	.	37920001	38160000	#FF9191	1	0.75
chr2	38160001	38480000	B.1.1.1.1.1.1.1.2.2	0.416438356164384	.	38160001	38480000	#DADAFF	1	0.5
chr2	38480001	38760000	A.1.2.1.1.2.2.2.1.1	0.761643835616438	.	38480001	38760000	#FF4848	1	0.875
chr2	38760001	39080000	A.1.1.1.2.1.1.2.2.1.2.2	0.952054794520548	.	38760001	39080000	#FF0000	1	1
chr2	39080001	39240000	A.2.1.1.2.2.1.1.2.1	0.576712328767123	.	39080001	39240000	#FF9191	1	0.75
chr2	39240001	39520000	A.1.2.1.2.2.1.1.2.1	0.732876712328767	.	39240001	39520000	#FF4848	1	0.875
chr2	39520001	39720000	A.2.1.2.2.2.2.1	0.510958904109589	.	39520001	39720000	#FF9191	1	0.75
chr2	39720001	40080000	B.1.2.1.1.2.1.2.2	0.338356164383562	.	39720001	40080000	#9191FF	1	0.375
chr2	40080001	40840000	B.2.1.2.1.2.2.1.2	0.16986301369863	.	40080001	40840000	#4848FF	1	0.25
chr2	40840001	41160000	B.2.1.1.2.2.1.1.2.2	0.202739726027397	.	40840001	41160000	#4848FF	1	0.25
chr2	41160001	42000000	B.2.2.1.2.1.2.2.2.2	0.0849315068493151	.	41160001	42000000	#0000FF	1	0.125
chr2	42000001	42280000	A.2.2.1.2.1.2.2.1.2.1	0.471232876712329	.	42000001	42280000	#FFDADA	1	0.625
chr2	42280001	42600000	A.1.1.1.1.2.1.1.1.2	0.986301369863014	.	42280001	42600000	#FF0000	1	1
chr2	42600001	43040000	A.1.1.1.2.2.1.2.2.2.1.1	0.912328767123288	.	42600001	43040000	#FF0000	1	1
chr2	43040001	43320000	A.1.1.2.2.2.2.2.1.2.2.2	0.806849315068493	.	43040001	43320000	#FF0000	1	1
chr2	43320001	43480000	A.1.1.1.2.1.2.2.2.2.2	0.93013698630137	.	43320001	43480000	#FF0000	1	1
chr2	43480001	43880000	A.1.2.1.2.2.2.2.2.1.2.2	0.712328767123288	.	43480001	43880000	#FF4848	1	0.875
chr2	43880001	44120000	A.2.2.2.1.1.2.2.1.2.2	0.446575342465753	.	43880001	44120000	#FFDADA	1	0.625
chr2	44120001	44640000	A.1.1.1.2.2.1.2.2.2.2	0.90958904109589	.	44120001	44640000	#FF0000	1	1
chr2	44640001	44880000	A.2.2.2.1.1.1.1.2	0.46027397260274	.	44640001	44880000	#FFDADA	1	0.625
chr2	44880001	45160000	B.1.2.1.1.2.2.2.1	0.331506849315069	.	44880001	45160000	#9191FF	1	0.375
chr2	45160001	45280000	B.1.1.2.1.1.2.2.1.2.1	0.367123287671233	.	45160001	45280000	#DADAFF	1	0.5
chr2	45280001	45760000	B.1.2.2.1.1.2.1.1.2	0.291780821917808	.	45280001	45760000	#9191FF	1	0.375
chr2	45760001	46200000	A.1.2.2.2.2.2.1.2.2	0.634246575342466	.	45760001	46200000	#FF4848	1	0.875
chr2	46200001	46400000	A.2.1.2.1.1.2.2.2	0.543835616438356	.	46200001	46400000	#FF9191	1	0.75
chr2	46400001	46720000	A.1.2.1.2.2.1.2.2	0.727397260273973	.	46400001	46720000	#FF4848	1	0.875
chr2	46720001	46960000	A.1.1.2.1.2.2.2	0.86027397260274	.	46720001	46960000	#FF0000	1	1
chr2	46960001	47120000	A.2.1.2.1.1.2.1.2.1.2	0.549315068493151	.	46960001	47120000	#FF9191	1	0.75
chr2	47120001	47480000	A.1.1.2.1.1.1.2.1.2.1	0.883561643835616	.	47120001	47480000	#FF0000	1	1
chr2	47480001	47720000	A.1.2.2.1.1.1.1.1.1.1.2	0.708219178082192	.	47480001	47720000	#FF4848	1	0.875
chr2	47720001	47960000	B.1.1.1.1.1.1.1.2.1	0.417808219178082	.	47720001	47960000	#DADAFF	1	0.5
chr2	47960001	48160000	A.1.1.2.1.1.1.2.2.2.1	0.879452054794521	.	47960001	48160000	#FF0000	1	1
chr2	48160001	48520000	A.1.2.2.2.2.2.2.1	0.632876712328767	.	48160001	48520000	#FF4848	1	0.875
chr2	48520001	48760000	A.1.1.2.2.2.1.1.1.1.1	0.842465753424658	.	48520001	48760000	#FF0000	1	1
chr2	48760001	49240000	B.2.1.2.1.2.1.1.1.2.2	0.176712328767123	.	48760001	49240000	#4848FF	1	0.25
chr2	49240001	49680000	B.2.2.2.1.1.2.1.1.1	0.0506849315068493	.	49240001	49680000	#0000FF	1	0.125
chr2	49680001	49800000	B.2.1.2.1.1.2.1.2.2	0.183561643835616	.	49680001	49800000	#4848FF	1	0.25
chr2	49800001	50160000	B.2.2.1.2.2.1.2.1.2.1	0.073972602739726	.	49800001	50160000	#0000FF	1	0.125
chr2	50160001	50800000	B.2.2.2.1.2.1.1.2.2.2	0.0342465753424658	.	50160001	50800000	#0000FF	1	0.125
chr2	50800001	52080000	B.2.2.2.2.2.1.2.2.1.2	0.00547945205479452	.	50800001	52080000	#0000FF	1	0.125
chr2	52080001	52840000	B.2.2.2.1.2.2.2.1.2.2	0.0232876712328767	.	52080001	52840000	#0000FF	1	0.125
chr2	52840001	53120000	B.2.2.1.1.2.2.1.1.2.1	0.113698630136986	.	52840001	53120000	#0000FF	1	0.125
chr2	53120001	53400000	B.2.2.1.1.2.1.2.1.2	0.117808219178082	.	53120001	53400000	#0000FF	1	0.125
chr2	53400001	53640000	B.2.1.2.2.1.2.1.1.1	0.156164383561644	.	53400001	53640000	#4848FF	1	0.25
chr2	53640001	53880000	B.1.2.2.2.1.2.2.2.2	0.258904109589041	.	53640001	53880000	#9191FF	1	0.375
chr2	53880001	54400000	A.1.1.1.2.1.1.2.2.1.1.2	0.954794520547945	.	53880001	54400000	#FF0000	1	1
chr2	54400001	54720000	A.2.1.2.1.1.2.1.2.2	0.547945205479452	.	54400001	54720000	#FF9191	1	0.75
chr2	54720001	54960000	A.1.1.1.2.1.1.2.2.1.2.1	0.953424657534247	.	54720001	54960000	#FF0000	1	1
chr2	54960001	55160000	A.2.1.1.1.1.2.2.2.2	0.620547945205479	.	54960001	55160000	#FF9191	1	0.75
chr2	55160001	55520000	A.1.1.1.2.2.1.1.2.2.1	0.921917808219178	.	55160001	55520000	#FF0000	1	1
chr2	55520001	55720000	A.1.2.2.2.2.2.2.2	0.631506849315069	.	55520001	55720000	#FF4848	1	0.875
chr2	55720001	55960000	A.1.1.2.2.2.1.2.1.2.1.1.1	0.832876712328767	.	55720001	55960000	#FF0000	1	1
chr2	55960001	56440000	B.2.1.2.1.2.2.2.2	0.164383561643836	.	55960001	56440000	#4848FF	1	0.25
chr2	56440001	57680000	B.2.2.2.2.2.1.2.2.1.1	0.00684931506849315	.	56440001	57680000	#0000FF	1	0.125
chr2	57680001	57880000	B.1.2.2.2.2.1.1.2.1	0.256164383561644	.	57680001	57880000	#9191FF	1	0.375
chr2	57880001	58200000	B.1.2.1.1.2.2.1.2.2	0.332876712328767	.	57880001	58200000	#9191FF	1	0.375
chr2	58200001	58520000	A.2.2.2.2.1.1.1	0.434246575342466	.	58200001	58520000	#FFDADA	1	0.625
chr2	58520001	58720000	B.1.2.2.1.1.1.1.1.2	0.298630136986301	.	58520001	58720000	#9191FF	1	0.375
chr2	58720001	58920000	B.1.2.1.1.2.2.1.2.1	0.334246575342466	.	58720001	58920000	#9191FF	1	0.375
chr2	58920001	59200000	B.1.2.1.2.1.1.2.2.2	0.323287671232877	.	58920001	59200000	#9191FF	1	0.375
chr2	59200001	59440000	B.1.1.1.2.1.2.1.2.2	0.386301369863014	.	59200001	59440000	#DADAFF	1	0.5
chr2	59440001	60040000	A.2.1.2.2.1.2.2	0.520547945205479	.	59440001	60040000	#FF9191	1	0.75
chr2	60040001	60200000	A.1.2.2.1.2.2.1	0.682191780821918	.	60040001	60200000	#FF4848	1	0.875
chr2	60200001	60400000	A.2.1.1.2.1.2.2.2.1.1	0.582191780821918	.	60200001	60400000	#FF9191	1	0.75
chr2	60400001	60680000	A.2.1.1.1.2.1.1.1.1.2	0.617808219178082	.	60400001	60680000	#FF9191	1	0.75
chr2	60680001	60920000	A.1.2.1.2.1.1.1.1.1	0.756164383561644	.	60680001	60920000	#FF4848	1	0.875
chr2	60920001	61400000	A.1.1.1.2.1.1.1.2	0.96027397260274	.	60920001	61400000	#FF0000	1	1
chr2	61400001	61800000	A.1.1.1.1.2.1.1.2.2	0.982191780821918	.	61400001	61800000	#FF0000	1	1
chr2	61800001	62160000	A.1.1.2.2.2.1.2.1.2.1.2	0.83013698630137	.	61800001	62160000	#FF0000	1	1
chr2	62160001	62360000	A.2.2.1.1.2.1.1.2	0.491780821917808	.	62160001	62360000	#FFDADA	1	0.625
chr2	62360001	62520000	A.1.2.2.1.1.1.1.1.2.2	0.702739726027397	.	62360001	62520000	#FF4848	1	0.875
chr2	62520001	62680000	A.2.2.1.1.2.1.1.1	0.493150684931507	.	62520001	62680000	#FFDADA	1	0.625
chr2	62680001	62880000	B.1.1.2.2.1.1.2	0.36027397260274	.	62680001	62880000	#DADAFF	1	0.5
chr2	62880001	63040000	A.2.2.1.1.2.1.2.2	0.489041095890411	.	62880001	63040000	#FFDADA	1	0.625
chr2	63040001	63320000	B.1.2.1.1.2.2.1.1.1	0.336986301369863	.	63040001	63320000	#9191FF	1	0.375
chr2	63320001	63760000	B.1.2.2.2.1.2.2.1.2	0.261643835616438	.	63320001	63760000	#9191FF	1	0.375
chr2	63760001	64040000	A.2.1.1.1.1.2.2.2.1	0.621917808219178	.	63760001	64040000	#FF9191	1	0.75
chr2	64040001	64200000	A.1.2.2.1.2.1.2.2.1	0.684931506849315	.	64040001	64200000	#FF4848	1	0.875
chr2	64200001	64560000	A.1.1.1.2.1.2.2.2.1.1.2.2	0.935616438356164	.	64200001	64560000	#FF0000	1	1
chr2	64560001	64720000	A.1.2.2.2.1.1.2.1.2	0.673972602739726	.	64560001	64720000	#FF4848	1	0.875
chr2	64720001	65120000	A.1.1.1.2.1.1.1.1.1	0.965753424657534	.	64720001	65120000	#FF0000	1	1
chr2	65120001	65480000	A.1.1.1.2.1.1.2.2.1.1.1	0.956164383561644	.	65120001	65480000	#FF0000	1	1
chr2	65480001	65880000	A.1.2.1.2.2.2.2.2.1.1	0.715068493150685	.	65480001	65880000	#FF4848	1	0.875
chr2	65880001	66320000	B.2.1.2.2.2.2.2	0.141095890410959	.	65880001	66320000	#4848FF	1	0.25
chr2	66320001	66840000	B.2.2.1.2.2.2.2.1.1.2	0.0602739726027397	.	66320001	66840000	#0000FF	1	0.125
chr2	66840001	67560000	B.2.2.2.1.1.1.2	0.0520547945205479	.	66840001	67560000	#0000FF	1	0.125
chr2	67560001	67680000	B.1.1.1.1.2.1.1	0.404109589041096	.	67560001	67680000	#DADAFF	1	0.5
chr2	67680001	68240000	B.2.1.2.2.2.2.1	0.142465753424658	.	67680001	68240000	#4848FF	1	0.25
chr2	68240001	68520000	A.1.1.2.2.2.1.1.1.2	0.83972602739726	.	68240001	68520000	#FF0000	1	1
chr2	68520001	68640000	A.2.1.2.1.1.2.1.2.1.1	0.550684931506849	.	68520001	68640000	#FF9191	1	0.75
chr2	68640001	68760000	A.1.2.2.1.1.1.1.1.2.1.1	0.705479452054795	.	68640001	68760000	#FF4848	1	0.875
chr2	68760001	68920000	A.2.1.2.1.1.2.2.1.2	0.545205479452055	.	68760001	68920000	#FF9191	1	0.75
chr2	68920001	69200000	A.1.1.2.2.2.1.2.2.2.1	0.824657534246575	.	68920001	69200000	#FF0000	1	1
chr2	69200001	69520000	B.1.1.1.2.2.2.2	0.373972602739726	.	69200001	69520000	#DADAFF	1	0.5
chr2	69520001	70080000	A.1.1.1.1.1.1.2.1	0.997260273972603	.	69520001	70080000	#FF0000	1	1
chr2	70080001	70280000	A.1.1.1.2.2.2.1.1.2.2	0.902739726027397	.	70080001	70280000	#FF0000	1	1
chr2	70280001	70520000	A.1.1.1.1.1.1.2.2.1	0.995890410958904	.	70280001	70520000	#FF0000	1	1
chr2	70520001	70920000	A.1.1.2.1.2.1.2.2	0.863013698630137	.	70520001	70920000	#FF0000	1	1
chr2	70920001	71240000	A.1.2.1.1.2.1.2.1	0.773972602739726	.	70920001	71240000	#FF4848	1	0.875
chr2	71240001	71760000	A.1.1.2.2.2.1.2.2.1.1	0.827397260273973	.	71240001	71760000	#FF0000	1	1
chr2	71760001	72480000	B.2.1.2.1.2.1.1.2	0.175342465753425	.	71760001	72480000	#4848FF	1	0.25
chr2	72480001	72720000	B.2.1.2.2.2.1	0.143835616438356	.	72480001	72720000	#4848FF	1	0.25
chr2	72720001	72960000	B.2.1.1.1.1.2.1.1	0.242465753424658	.	72720001	72960000	#4848FF	1	0.25
chr2	72960001	73200000	A.2.2.2.1.1.1.1.1	0.461643835616438	.	72960001	73200000	#FFDADA	1	0.625
chr2	73200001	73440000	A.1.2.2.2.2.2.1.2.1	0.635616438356164	.	73200001	73440000	#FF4848	1	0.875
chr2	73440001	73640000	A.1.2.1.1.2.2.2.1.2	0.76027397260274	.	73440001	73640000	#FF4848	1	0.875
chr2	73640001	73920000	B.1.1.1.1.2.2.2.2	0.394520547945205	.	73640001	73920000	#DADAFF	1	0.5
chr2	73920001	74440000	A.1.1.1.1.2.1.1.1.1	0.987671232876712	.	73920001	74440000	#FF0000	1	1
chr2	74440001	74600000	A.1.2.2.1.1.1.1.1.1.2	0.706849315068493	.	74440001	74600000	#FF4848	1	0.875
chr2	74600001	74800000	A.1.1.1.2.1.1.1.1.2.1.2	0.963013698630137	.	74600001	74800000	#FF0000	1	1
chr2	74800001	75240000	A.1.2.1.2.2.1.1.1.1	0.736986301369863	.	74800001	75240000	#FF4848	1	0.875
chr2	75240001	75600000	B.1.2.1.1.2.2.1.1.2	0.335616438356164	.	75240001	75600000	#9191FF	1	0.375
chr2	75600001	75960000	A.2.1.1.2.2.1.1.2.2	0.575342465753425	.	75600001	75960000	#FF9191	1	0.75
chr2	75960001	76920000	B.2.2.2.1.2.1.1.1.2	0.0383561643835616	.	75960001	76920000	#0000FF	1	0.125
chr2	76920001	77080000	B.2.1.2.2.1.2.1.2.2.2	0.150684931506849	.	76920001	77080000	#4848FF	1	0.25
chr2	77080001	77400000	B.2.2.1.2.1.1.2.1.2.1.1	0.101369863013699	.	77080001	77400000	#0000FF	1	0.125
chr2	77400001	77560000	B.2.1.2.1.1.2.1.2.1	0.184931506849315	.	77400001	77560000	#4848FF	1	0.25
chr2	77560001	77920000	B.2.2.1.2.2.1.1.1.1.2	0.0821917808219178	.	77560001	77920000	#0000FF	1	0.125
chr2	77920001	78440000	B.2.2.2.1.2.2.2.1.2.1.2	0.0246575342465753	.	77920001	78440000	#0000FF	1	0.125
chr2	78440001	78760000	B.2.2.1.2.2.1.1.1.1.1	0.0835616438356164	.	78440001	78760000	#0000FF	1	0.125
chr2	78760001	80000000	B.2.2.2.2.2.2.1	0.00273972602739726	.	78760001	80000000	#0000FF	1	0.125
chr2	80000001	80080000	B.2.1.2.1.1.2.1.1	0.186301369863014	.	80000001	80080000	#4848FF	1	0.25
chr2	80080001	80600000	B.2.2.2.1.2.1.1.1.1.1	0.0410958904109589	.	80080001	80600000	#0000FF	1	0.125
chr2	80600001	80760000	B.2.2.1.1.1.2.1.1	0.136986301369863	.	80600001	80760000	#0000FF	1	0.125
chr2	80760001	81320000	B.2.2.2.1.1.2.1.1.2.2	0.0479452054794521	.	80760001	81320000	#0000FF	1	0.125
chr2	81320001	81440000	B.2.1.1.2.2.2.2	0.194520547945205	.	81320001	81440000	#4848FF	1	0.25
chr2	81440001	81640000	B.2.2.1.1.2.1.2.1.1	0.119178082191781	.	81440001	81640000	#0000FF	1	0.125
chr2	81640001	82320000	B.2.2.2.1.2.2.2.1.2.1.1	0.026027397260274	.	81640001	82320000	#0000FF	1	0.125
chr2	82320001	82640000	B.2.2.1.1.2.2.1.1.2.2	0.112328767123288	.	82320001	82640000	#0000FF	1	0.125
chr2	82640001	82800000	B.2.1.2.2.1.1.1	0.163013698630137	.	82640001	82800000	#4848FF	1	0.25
chr2	82800001	83320000	B.2.2.2.1.2.2.2.1.1	0.0273972602739726	.	82800001	83320000	#0000FF	1	0.125
chr2	83320001	83480000	B.2.1.2.2.1.2.1.2.1	0.153424657534247	.	83320001	83480000	#4848FF	1	0.25
chr2	83480001	83640000	B.2.1.1.1.2.1.2.1	0.23013698630137	.	83480001	83640000	#4848FF	1	0.25
chr2	83640001	84160000	B.2.2.2.1.1.2.2.2	0.0424657534246575	.	83640001	84160000	#0000FF	1	0.125
chr2	84160001	84640000	B.2.1.1.2.1.1.1.1.1	0.217808219178082	.	84160001	84640000	#4848FF	1	0.25
chr2	84640001	85280000	A.1.1.1.1.1.2.1.1	0.993150684931507	.	84640001	85280000	#FF0000	1	1
chr2	85280001	85520000	A.2.1.1.2.2.2.2.2.2	0.56027397260274	.	85280001	85520000	#FF9191	1	0.75
chr2	85520001	85880000	A.1.1.1.1.1.2.1.2.2	0.99041095890411	.	85520001	85880000	#FF0000	1	1
chr2	85880001	86440000	A.1.1.1.1.1.2.1.2.1	0.991780821917808	.	85880001	86440000	#FF0000	1	1
chr2	86440001	86640000	A.1.1.2.2.2.2.2.1.1.1	0.812328767123288	.	86440001	86640000	#FF0000	1	1
chr2	86640001	87040000	A.1.1.1.1.2.2.2.1.1	0.96986301369863	.	86640001	87040000	#FF0000	1	1
chr2	87040001	87160000	A.2.1.1.2.2.2.1.1.1	0.56986301369863	.	87040001	87160000	#FF9191	1	0.75
chr2	87280001	87640000	A.2.1.1.2.2.2.1.1.1	0.56986301369863	.	87280001	87640000	#FF9191	1	0.75
chr2	87760001	88000000	A.1.2.2.2.1.1.2.2.2	0.671232876712329	.	87760001	88000000	#FF4848	1	0.875
chr2	88280001	88520000	A.2.1.1.1.2.2.1.1.2	0.601369863013699	.	88280001	88520000	#FF9191	1	0.75
chr2	88520001	88840000	B.1.2.2.1.1.2.1.1.1	0.293150684931507	.	88520001	88840000	#9191FF	1	0.375
chr2	88840001	89080000	A.1.1.2.2.2.1.2.2.2.2	0.823287671232877	.	88840001	89080000	#FF0000	1	1
chr2	89080001	89600000	B.1.1.1.2.2.2.1.2	0.375342465753425	.	89080001	89600000	#DADAFF	1	0.5
chr2	89840001	90280000	B.2.1.2.1.2.1.2.1	0.173972602739726	.	89840001	90280000	#4848FF	1	0.25
chr2	90400001	90480000	B.1.2.2.1.1.1.2	0.294520547945205	.	90400001	90480000	#9191FF	1	0.375
chr2	91640001	91720000	B.1.2.2.1.1.1.2	0.294520547945205	.	91640001	91720000	#9191FF	1	0.375
chr2	91720001	91960000	B.2.1.1.2.1.2.1	0.210958904109589	.	91720001	91960000	#4848FF	1	0.25
chr2	91960001	92040000	B.1.2.1.2.1.1.1	0.327397260273973	.	91960001	92040000	#9191FF	1	0.375
chr2	92040001	92200000	B.2.1.2.2.1.2.1.1.2	0.154794520547945	.	92040001	92200000	#4848FF	1	0.25
chr2	92240001	92360000	B.2.1.2.2.1.2.1.1.2	0.154794520547945	.	92240001	92360000	#4848FF	1	0.25
chr2	95320001	95640000	B.1.2.2.2.1.2.1.1.2.2	0.265753424657534	.	95320001	95640000	#9191FF	1	0.375
chr2	95640001	95880000	A.1.2.1.1.2.1.2.2.2.1	0.771232876712329	.	95640001	95880000	#FF4848	1	0.875
chr2	95880001	96040000	B.1.1.1.1.1.1.2.2.2	0.412328767123288	.	95880001	96040000	#DADAFF	1	0.5
chr2	96040001	96120000	A.2.2.1.2.1.2.1.2.1	0.475342465753425	.	96040001	96120000	#FFDADA	1	0.625
chr2	96160001	96280000	B.1.1.1.1.2.2.2.1.2	0.395890410958904	.	96160001	96280000	#DADAFF	1	0.5
chr2	96320001	96480000	B.1.1.1.1.2.2.2.1.2	0.395890410958904	.	96320001	96480000	#DADAFF	1	0.5
chr2	96480001	96960000	A.1.1.1.2.1.1.2.2.2	0.950684931506849	.	96480001	96960000	#FF0000	1	1
chr2	96960001	97240000	A.1.1.1.2.1.2.2.2.2.1	0.931506849315068	.	96960001	97240000	#FF0000	1	1
chr2	97240001	97440000	A.1.1.2.2.2.2.1.2.1.1.1.2	0.819178082191781	.	97240001	97440000	#FF0000	1	1
chr2	97440001	97840000	A.1.1.1.2.2.2.1.1.1.1	0.908219178082192	.	97440001	97840000	#FF0000	1	1
chr2	97840001	97920000	A.1.1.2.2.2.2.1.2.2	0.813698630136986	.	97840001	97920000	#FF0000	1	1
chr2	98000001	98040000	A.1.1.2.2.2.2.1.2.2	0.813698630136986	.	98000001	98040000	#FF0000	1	1
chr2	98160001	98400000	A.1.1.2.2.2.2.1.2.2	0.813698630136986	.	98160001	98400000	#FF0000	1	1
chr2	98400001	98720000	A.1.2.2.2.2.1.2.1.2.2	0.645205479452055	.	98400001	98720000	#FF4848	1	0.875
chr2	98720001	99000000	A.2.2.2.1.1.2.2.1.2.1	0.447945205479452	.	98720001	99000000	#FFDADA	1	0.625
chr2	99000001	99200000	A.1.1.2.1.1.1.1.1.2	0.889041095890411	.	99000001	99200000	#FF0000	1	1
chr2	99200001	99480000	A.1.1.1.1.2.2.2.1.2	0.968493150684931	.	99200001	99480000	#FF0000	1	1
chr2	99480001	99680000	A.2.1.2.1.1.1.1.1.2	0.557534246575342	.	99480001	99680000	#FF9191	1	0.75
chr2	99680001	99840000	A.1.2.1.1.2.2.1.2.2	0.763013698630137	.	99680001	99840000	#FF4848	1	0.875
chr2	99840001	100160000	A.1.2.1.1.2.1.1.1	0.778082191780822	.	99840001	100160000	#FF4848	1	0.875
chr2	100160001	100640000	B.1.1.1.1.1.1.1.1	0.419178082191781	.	100160001	100640000	#DADAFF	1	0.5
chr2	100640001	101160000	A.2.1.2.2.2.1.2.1	0.513698630136986	.	100640001	101160000	#FF9191	1	0.75
chr2	101160001	101640000	A.1.1.2.1.2.1.2.1.1	0.865753424657534	.	101160001	101640000	#FF0000	1	1
chr2	101640001	101840000	A.1.2.2.2.2.1.1.1.1.1	0.654794520547945	.	101640001	101840000	#FF4848	1	0.875
chr2	101840001	102240000	A.1.1.1.2.1.2.1.2.2	0.945205479452055	.	101840001	102240000	#FF0000	1	1
chr2	102240001	102520000	A.1.1.1.1.2.2.1.1	0.976712328767123	.	102240001	102520000	#FF0000	1	1
chr2	102520001	102840000	A.2.1.1.1.2.1.1.2.1	0.615068493150685	.	102520001	102840000	#FF9191	1	0.75
chr2	102840001	103120000	A.2.1.1.1.2.2.1.1.1	0.602739726027397	.	102840001	103120000	#FF9191	1	0.75
chr2	103120001	103440000	A.2.2.2.2.2.2.1.2	0.421917808219178	.	103120001	103440000	#FFDADA	1	0.625
chr2	103440001	103800000	B.2.2.1.1.1.1.1	0.13972602739726	.	103440001	103800000	#0000FF	1	0.125
chr2	103800001	104080000	B.2.2.1.2.1.2.1.2.2.1	0.0917808219178082	.	103800001	104080000	#0000FF	1	0.125
chr2	104080001	104680000	B.2.2.2.2.1.2.2	0.010958904109589	.	104080001	104680000	#0000FF	1	0.125
chr2	104680001	104920000	B.2.2.1.1.1.2.1.2.1.2	0.134246575342466	.	104680001	104920000	#0000FF	1	0.125
chr2	104920001	105240000	B.2.1.2.1.2.1.1.1.1	0.179452054794521	.	104920001	105240000	#4848FF	1	0.25
chr2	105240001	105400000	B.1.2.2.2.1.2.1.1.1	0.268493150684932	.	105240001	105400000	#9191FF	1	0.375
chr2	105400001	105600000	B.1.1.2.2.2.1.1	0.354794520547945	.	105400001	105600000	#DADAFF	1	0.5
chr2	105600001	105880000	A.2.2.1.2.1.2.2.2	0.468493150684932	.	105600001	105880000	#FFDADA	1	0.625
chr2	105880001	106160000	A.1.1.2.2.2.1.1.2.2.1	0.836986301369863	.	105880001	106160000	#FF0000	1	1
chr2	106160001	106320000	A.1.2.2.2.1.1.1.1.1	0.679452054794521	.	106160001	106320000	#FF4848	1	0.875
chr2	106320001	106520000	A.1.1.1.2.1.2.1.2.1.2	0.946575342465753	.	106320001	106520000	#FF0000	1	1
chr2	106520001	106840000	A.1.1.1.2.1.2.1.2.1.1	0.947945205479452	.	106520001	106840000	#FF0000	1	1
chr2	106840001	107040000	A.2.1.1.2.2.2.2.1.1	0.564383561643836	.	106840001	107040000	#FF9191	1	0.75
chr2	107080001	107240000	A.2.1.1.2.2.2.2.1.1	0.564383561643836	.	107080001	107240000	#FF9191	1	0.75
chr2	107240001	107840000	B.2.2.1.2.1.2.2.2.1	0.0863013698630137	.	107240001	107840000	#0000FF	1	0.125
chr2	107840001	108120000	B.2.2.1.2.2.2.2.2	0.0575342465753425	.	107840001	108120000	#0000FF	1	0.125
chr2	108120001	108440000	B.2.2.1.2.2.2.1.2	0.063013698630137	.	108120001	108440000	#0000FF	1	0.125
chr2	108480001	109000000	B.2.1.2.1.2.2.2.1.1	0.168493150684932	.	108480001	109000000	#4848FF	1	0.25
chr2	109000001	109440000	A.1.1.1.2.2.1.1.1.2	0.927397260273973	.	109000001	109440000	#FF0000	1	1
chr2	109440001	109800000	A.1.1.2.1.1.1.2.2.1	0.880821917808219	.	109440001	109800000	#FF0000	1	1
chr2	109800001	110120000	A.2.1.2.1.1.2.1.1.2	0.552054794520548	.	109800001	110120000	#FF9191	1	0.75
chr2	110240001	110520000	A.2.1.2.1.1.2.1.1.2	0.552054794520548	.	110240001	110520000	#FF9191	1	0.75
chr2	110840001	111000000	B.1.1.1.1.1.2.2.1.1	0.40958904109589	.	110840001	111000000	#DADAFF	1	0.5
chr2	111360001	111800000	A.1.2.1.2.2.1.2.1	0.728767123287671	.	111360001	111800000	#FF4848	1	0.875
chr2	111800001	112080000	A.1.2.2.1.1.2.1	0.695890410958904	.	111800001	112080000	#FF4848	1	0.875
chr2	112080001	112240000	A.1.2.2.1.2.2.2	0.680821917808219	.	112080001	112240000	#FF4848	1	0.875
chr2	112240001	112560000	A.2.1.1.2.2.2.1.2.1	0.567123287671233	.	112240001	112560000	#FF9191	1	0.75
chr2	112560001	112800000	A.1.2.1.2.2.2.2.2.1.2.1	0.713698630136986	.	112560001	112800000	#FF4848	1	0.875
chr2	112800001	113120000	A.1.1.1.1.2.1.1.2.1.2	0.983561643835616	.	112800001	113120000	#FF0000	1	1
chr2	113160001	113240000	A.1.1.1.1.2.1.1.2.1.2	0.983561643835616	.	113160001	113240000	#FF0000	1	1
chr2	113240001	113560000	A.1.1.1.1.2.1.2.2.2	0.978082191780822	.	113240001	113560000	#FF0000	1	1
chr2	113560001	113680000	A.2.1.2.1.1.2.2.1.1	0.546575342465753	.	113560001	113680000	#FF9191	1	0.75
chr2	113680001	113880000	A.1.2.1.1.2.2.2.2.1	0.758904109589041	.	113680001	113880000	#FF4848	1	0.875
chr2	113880001	114200000	A.1.1.1.2.2.2.1.2.2	0.9	.	113880001	114200000	#FF0000	1	1
chr2	114200001	114440000	A.1.2.1.2.2.1.1.2.2.2	0.73013698630137	.	114200001	114440000	#FF4848	1	0.875
chr2	114440001	114760000	A.1.1.1.2.2.1.2.1.1.1	0.919178082191781	.	114440001	114760000	#FF0000	1	1
chr2	114760001	115320000	B.2.1.1.2.1.2.2.2.2	0.206849315068493	.	114760001	115320000	#4848FF	1	0.25
chr2	115320001	115520000	B.1.2.1.1.2.1.2.1	0.33972602739726	.	115320001	115520000	#9191FF	1	0.375
chr2	115520001	116000000	B.2.2.1.2.1.2.1.2.1	0.0931506849315069	.	115520001	116000000	#0000FF	1	0.125
chr2	116000001	116600000	B.2.2.2.1.2.2.2.2.2.2.1.2	0.0164383561643836	.	116000001	116600000	#0000FF	1	0.125
chr2	116600001	117080000	B.2.2.2.1.2.2.1.2	0.0287671232876712	.	116600001	117080000	#0000FF	1	0.125
chr2	117080001	117800000	B.2.2.2.1.2.2.2.2.2.2.2	0.0150684931506849	.	117080001	117800000	#0000FF	1	0.125
chr2	117800001	118160000	B.2.2.2.1.1.2.2.1.2	0.0438356164383562	.	117800001	118160000	#0000FF	1	0.125
chr2	118160001	118520000	B.2.2.1.2.1.2.1.1.1	0.0958904109589041	.	118160001	118520000	#0000FF	1	0.125
chr2	118520001	118680000	A.2.1.1.2.2.1.2.2.1	0.572602739726027	.	118520001	118680000	#FF9191	1	0.75
chr2	118680001	119080000	A.2.1.1.1.1.1.2.2	0.626027397260274	.	118680001	119080000	#FF9191	1	0.75
chr2	119080001	119560000	B.2.1.1.2.1.2.2.2.1	0.208219178082192	.	119080001	119560000	#4848FF	1	0.25
chr2	119560001	119680000	B.1.2.1.1.2.2.2.2.1	0.33013698630137	.	119560001	119680000	#9191FF	1	0.375
chr2	119680001	120040000	B.2.1.1.2.1.2.2.1	0.20958904109589	.	119680001	120040000	#4848FF	1	0.25
chr2	120040001	120200000	A.2.2.1.1.2.2.1.1.2	0.486301369863014	.	120040001	120200000	#FFDADA	1	0.625
chr2	120200001	120400000	B.1.1.1.2.2.2.1.1	0.376712328767123	.	120200001	120400000	#DADAFF	1	0.5
chr2	120400001	120800000	A.1.1.2.1.1.1.2.1.2.2	0.882191780821918	.	120400001	120800000	#FF0000	1	1
chr2	120800001	120920000	A.2.1.1.2.2.1.2.1	0.573972602739726	.	120800001	120920000	#FF9191	1	0.75
chr2	120920001	121080000	A.1.1.2.2.2.1.1.2.2.2	0.835616438356164	.	120920001	121080000	#FF0000	1	1
chr2	121080001	121520000	B.1.2.1.1.2.1.1.1.2	0.342465753424658	.	121080001	121520000	#9191FF	1	0.375
chr2	121520001	122080000	B.2.1.1.2.1.1.2.1	0.213698630136986	.	121520001	122080000	#4848FF	1	0.25
chr2	122080001	122560000	A.1.1.2.1.1.1.2.1.1.1	0.886301369863014	.	122080001	122560000	#FF0000	1	1
chr2	122560001	123000000	B.1.2.2.2.1.2.2.2.1	0.26027397260274	.	122560001	123000000	#9191FF	1	0.375
chr2	123000001	123320000	B.2.2.1.1.1.2.1.2.1.1	0.135616438356164	.	123000001	123320000	#0000FF	1	0.125
chr2	123320001	123720000	B.2.2.2.1.2.1.1.2.2.1	0.0356164383561644	.	123320001	123720000	#0000FF	1	0.125
chr2	123720001	124080000	B.2.2.1.2.2.1.2.2.2.1	0.0684931506849315	.	123720001	124080000	#0000FF	1	0.125
chr2	124080001	125240000	B.2.2.2.2.2.2.2	0.00136986301369863	.	124080001	125240000	#0000FF	1	0.125
chr2	125240001	125840000	B.2.2.2.2.2.1.1	0.00958904109589041	.	125240001	125840000	#0000FF	1	0.125
chr2	125840001	126960000	B.2.2.2.2.2.1.2.2.2	0.00410958904109589	.	125840001	126960000	#0000FF	1	0.125
chr2	126960001	127280000	B.2.1.1.2.1.1.1.1.2	0.216438356164384	.	126960001	127280000	#4848FF	1	0.25
chr2	127280001	127560000	A.2.1.1.1.1.1.1.2	0.628767123287671	.	127280001	127560000	#FF9191	1	0.75
chr2	127560001	127760000	B.1.2.1.1.2.1.1.2	0.341095890410959	.	127560001	127760000	#9191FF	1	0.375
chr2	127760001	128000000	A.1.2.2.2.2.1.1.1.2.2	0.650684931506849	.	127760001	128000000	#FF4848	1	0.875
chr2	128000001	128240000	A.1.1.1.2.1.1.1.1.2.1.1	0.964383561643836	.	128000001	128240000	#FF0000	1	1
chr2	128240001	128480000	A.1.1.1.2.1.1.1.1.2.2	0.961643835616438	.	128240001	128480000	#FF0000	1	1
chr2	128480001	128640000	A.1.1.1.2.2.1.2.2.2.1.2	0.910958904109589	.	128480001	128640000	#FF0000	1	1
chr2	128640001	128960000	A.1.1.1.2.2.1.2.1.2	0.916438356164384	.	128640001	128960000	#FF0000	1	1
chr2	128960001	129120000	A.2.1.1.2.2.1.1.1	0.578082191780822	.	128960001	129120000	#FF9191	1	0.75
chr2	129120001	129560000	B.1.1.2.1.1.1.2	0.371232876712329	.	129120001	129560000	#DADAFF	1	0.5
chr2	129560001	130400000	B.2.2.1.1.1.1.2	0.138356164383562	.	129560001	130400000	#0000FF	1	0.125
chr2	130400001	130560000	B.1.2.1.1.2.2.2.2.2	0.328767123287671	.	130400001	130560000	#9191FF	1	0.375
chr2	130560001	130720000	B.1.1.1.1.1.1.2.2.1	0.413698630136986	.	130560001	130720000	#DADAFF	1	0.5
chr2	130720001	130840000	B.1.2.1.2.2.1.1.2	0.310958904109589	.	130720001	130840000	#9191FF	1	0.375
chr2	130840001	131200000	A.2.1.1.1.1.1.2.1	0.627397260273973	.	130840001	131200000	#FF9191	1	0.75
chr2	131360001	131400000	B.1.2.1.1.2.1.1.1.1	0.343835616438356	.	131360001	131400000	#9191FF	1	0.375
chr2	131440001	131760000	B.1.2.1.1.2.1.1.1.1	0.343835616438356	.	131440001	131760000	#9191FF	1	0.375
chr2	131760001	131920000	A.1.2.1.1.2.1.2.2.1	0.772602739726027	.	131760001	131920000	#FF4848	1	0.875
chr2	131920001	132000000	B.1.1.2.1.1.2.2.1.1	0.368493150684931	.	131920001	132000000	#DADAFF	1	0.5
chr2	132040001	132160000	B.1.1.2.1.1.2.2.1.1	0.368493150684931	.	132040001	132160000	#DADAFF	1	0.5
chr2	132160001	132320000	A.1.2.2.2.2.2.1.1.2	0.636986301369863	.	132160001	132320000	#FF4848	1	0.875
chr2	132320001	132600000	B.1.1.1.1.2.2.1.2	0.398630136986301	.	132320001	132600000	#DADAFF	1	0.5
chr2	132600001	132920000	B.2.1.2.1.1.2.2.1	0.182191780821918	.	132600001	132920000	#4848FF	1	0.25
chr2	132920001	133080000	B.1.1.2.2.1.2.2.1	0.357534246575342	.	132920001	133080000	#DADAFF	1	0.5
chr2	133080001	133440000	B.2.1.2.1.2.1.2.2	0.172602739726027	.	133080001	133440000	#4848FF	1	0.25
chr2	133440001	133960000	B.2.2.1.2.1.2.2.1.1	0.089041095890411	.	133440001	133960000	#0000FF	1	0.125
chr2	133960001	134600000	B.2.2.2.1.1.1.1.1.1	0.0561643835616438	.	133960001	134600000	#0000FF	1	0.125
chr2	134600001	134840000	B.1.1.2.2.2.1.2	0.353424657534247	.	134600001	134840000	#DADAFF	1	0.5
chr2	134840001	135160000	A.1.1.1.2.1.1.2.1.2	0.957534246575342	.	134840001	135160000	#FF0000	1	1
chr2	135160001	135360000	A.2.1.1.2.2.2.2.1.2	0.563013698630137	.	135160001	135360000	#FF9191	1	0.75
chr2	135360001	135520000	A.1.2.2.1.1.1.2.2	0.697260273972603	.	135360001	135520000	#FF4848	1	0.875
chr2	135520001	135640000	A.2.2.1.1.2.2.1.2	0.484931506849315	.	135520001	135640000	#FFDADA	1	0.625
chr2	135640001	135960000	A.1.1.1.2.2.1.2.2.1.2	0.913698630136986	.	135640001	135960000	#FF0000	1	1
chr2	135960001	136240000	A.2.2.2.1.2.2.2.1	0.438356164383562	.	135960001	136240000	#FFDADA	1	0.625
chr2	136240001	136600000	A.1.1.1.2.2.1.1.1.1	0.928767123287671	.	136240001	136600000	#FF0000	1	1
chr2	136600001	137200000	A.1.1.1.1.1.1.1.2	0.998630136986301	.	136600001	137200000	#FF0000	1	1
chr2	137200001	137600000	B.1.2.2.1.1.1.1.2.2	0.295890410958904	.	137200001	137600000	#9191FF	1	0.375
chr2	137600001	137840000	B.2.1.1.2.2.1.1.1	0.205479452054795	.	137600001	137840000	#4848FF	1	0.25
chr2	137840001	138000000	B.2.1.2.1.1.2.2.2	0.180821917808219	.	137840001	138000000	#4848FF	1	0.25
chr2	138000001	138240000	B.2.2.1.1.1.2.2.2.1.1	0.13013698630137	.	138000001	138240000	#0000FF	1	0.125
chr2	138240001	138520000	B.2.2.1.2.2.1.1.1.2	0.0808219178082192	.	138240001	138520000	#0000FF	1	0.125
chr2	138520001	139200000	B.2.2.2.2.1.2.1	0.0123287671232877	.	138520001	139200000	#0000FF	1	0.125
chr2	139200001	139360000	B.1.2.1.2.1.2.2.1	0.315068493150685	.	139200001	139360000	#9191FF	1	0.375
chr2	139360001	139680000	B.2.2.1.2.2.2.1.1.1	0.0657534246575342	.	139360001	139680000	#0000FF	1	0.125
chr2	139680001	140080000	B.2.2.2.1.2.2.2.2.2.1	0.0191780821917808	.	139680001	140080000	#0000FF	1	0.125
chr2	140080001	141440000	B.2.2.2.2.2.1.2.1	0.00821917808219178	.	140080001	141440000	#0000FF	1	0.125
chr2	141440001	141680000	B.1.2.2.1.2.2.2	0.271232876712329	.	141440001	141680000	#9191FF	1	0.375
chr2	141680001	142160000	B.2.2.1.1.2.2.1.2	0.110958904109589	.	141680001	142160000	#0000FF	1	0.125
chr2	142160001	142640000	B.2.2.1.2.2.1.1.2.2.2	0.0767123287671233	.	142160001	142640000	#0000FF	1	0.125
chr2	142640001	142840000	B.2.2.1.1.2.1.1.2.1.2	0.121917808219178	.	142640001	142840000	#0000FF	1	0.125
chr2	142840001	143760000	B.2.2.2.2.1.1	0.0136986301369863	.	142840001	143760000	#0000FF	1	0.125
chr2	143760001	144040000	A.1.1.2.1.1.2.1.2	0.873972602739726	.	143760001	144040000	#FF0000	1	1
chr2	144040001	144520000	A.1.1.2.2.1.2.1.1	0.847945205479452	.	144040001	144520000	#FF0000	1	1
chr2	144520001	144880000	B.1.2.1.1.1.1.2	0.349315068493151	.	144520001	144880000	#9191FF	1	0.375
chr2	144880001	145160000	A.1.2.2.2.1.1.1.2	0.676712328767123	.	144880001	145160000	#FF4848	1	0.875
chr2	145160001	145360000	A.2.1.1.2.1.2.2.2.1.2	0.580821917808219	.	145160001	145360000	#FF9191	1	0.75
chr2	145360001	145680000	B.1.2.1.2.1.2.2.2	0.313698630136986	.	145360001	145680000	#9191FF	1	0.375
chr2	145680001	145960000	B.1.2.2.1.1.1.1.2.1	0.297260273972603	.	145680001	145960000	#9191FF	1	0.375
chr2	145960001	146240000	A.2.2.1.2.2.1.2	0.464383561643836	.	145960001	146240000	#FFDADA	1	0.625
chr2	146240001	146640000	B.2.1.1.2.2.1.2.2	0.197260273972603	.	146240001	146640000	#4848FF	1	0.25
chr2	146640001	147080000	B.2.2.1.2.2.1.2.2.1.2	0.0698630136986301	.	146640001	147080000	#0000FF	1	0.125
chr2	147080001	147760000	B.2.2.2.1.1.2.1.2	0.0465753424657534	.	147080001	147760000	#0000FF	1	0.125
chr2	147760001	148200000	B.2.1.1.1.2.1.2.2.2	0.227397260273973	.	147760001	148200000	#4848FF	1	0.25
chr2	148200001	148720000	A.2.2.1.1.1.2.1.2.2.2	0.497260273972603	.	148200001	148720000	#FFDADA	1	0.625
chr2	148720001	148880000	A.1.2.1.2.1.1.2.2.1.1	0.746575342465753	.	148720001	148880000	#FF4848	1	0.875
chr2	148880001	149240000	A.2.1.2.2.1.2.1.2	0.521917808219178	.	148880001	149240000	#FF9191	1	0.75
chr2	149240001	149560000	A.1.1.1.1.2.2.1.2.2.1	0.973972602739726	.	149240001	149560000	#FF0000	1	1
chr2	149560001	149680000	A.2.1.2.1.2.1.1.1	0.542465753424658	.	149560001	149680000	#FF9191	1	0.75
chr2	149800001	149880000	A.2.1.2.1.2.1.1.1	0.542465753424658	.	149800001	149880000	#FF9191	1	0.75
chr2	149880001	150120000	B.1.2.1.2.1.1.2.2.1	0.324657534246575	.	149880001	150120000	#9191FF	1	0.375
chr2	150120001	150360000	B.2.1.1.2.2.1.2.1.1.2	0.2	.	150120001	150360000	#4848FF	1	0.25
chr2	150360001	150520000	A.2.2.2.1.2.2.1	0.43972602739726	.	150360001	150520000	#FFDADA	1	0.625
chr2	150520001	150920000	B.2.2.1.1.2.2.1.1.1	0.115068493150685	.	150520001	150920000	#0000FF	1	0.125
chr2	150920001	151240000	B.2.2.1.2.1.1.1.2	0.104109589041096	.	150920001	151240000	#0000FF	1	0.125
chr2	151240001	151720000	B.2.2.1.2.2.2.1.1.2	0.0643835616438356	.	151240001	151720000	#0000FF	1	0.125
chr2	151720001	152040000	B.1.2.2.2.2.1.1.2.2.1	0.254794520547945	.	151720001	152040000	#9191FF	1	0.375
chr2	152040001	152360000	A.1.1.1.2.2.1.1.2.2.2	0.920547945205479	.	152040001	152360000	#FF0000	1	1
chr2	152360001	152640000	A.2.1.2.2.1.1.1.1.1	0.53013698630137	.	152360001	152640000	#FF9191	1	0.75
chr2	152640001	152760000	A.1.2.2.2.1.2.1.1.2.1	0.668493150684932	.	152640001	152760000	#FF4848	1	0.875
chr2	152760001	153080000	A.2.2.1.1.2.2.2.1	0.483561643835616	.	152760001	153080000	#FFDADA	1	0.625
chr2	153080001	153480000	B.1.1.1.2.2.1.2.2	0.378082191780822	.	153080001	153480000	#DADAFF	1	0.5
chr2	153480001	153640000	A.1.1.2.2.2.1.2.1.2.2	0.828767123287671	.	153480001	153640000	#FF0000	1	1
chr2	153640001	154440000	B.2.2.2.1.1.2.2.1.1	0.0452054794520548	.	153640001	154440000	#0000FF	1	0.125
chr2	154440001	155160000	B.2.2.2.1.2.2.2.2.1.2	0.0205479452054795	.	154440001	155160000	#0000FF	1	0.125
chr2	155160001	155360000	B.1.2.2.2.2.2.2	0.247945205479452	.	155160001	155360000	#9191FF	1	0.375
chr2	155360001	155880000	B.2.2.1.1.2.2.2.2	0.106849315068493	.	155360001	155880000	#0000FF	1	0.125
chr2	155880001	156040000	B.2.1.1.1.2.2.2.2.1	0.220547945205479	.	155880001	156040000	#4848FF	1	0.25
chr2	156040001	156480000	B.2.2.1.1.2.2.2.1.1	0.10958904109589	.	156040001	156480000	#0000FF	1	0.125
chr2	156480001	157120000	B.2.1.2.2.1.1.2.1	0.161643835616438	.	156480001	157120000	#4848FF	1	0.25
chr2	157120001	157360000	A.1.1.2.2.1.2.2.2	0.843835616438356	.	157120001	157360000	#FF0000	1	1
chr2	157360001	158120000	B.2.1.1.2.2.1.2.1.2	0.198630136986301	.	157360001	158120000	#4848FF	1	0.25
chr2	158120001	158360000	A.1.1.1.2.1.2.2.1.1.2.2	0.941095890410959	.	158120001	158360000	#FF0000	1	1
chr2	158360001	158640000	A.2.1.1.1.2.1.2.2.2	0.604109589041096	.	158360001	158640000	#FF9191	1	0.75
chr2	158640001	158880000	A.1.2.1.1.1.1.2.2.1.1	0.789041095890411	.	158640001	158880000	#FF4848	1	0.875
chr2	158880001	159080000	A.2.2.2.2.1.2.1.2	0.43013698630137	.	158880001	159080000	#FFDADA	1	0.625
chr2	159080001	159240000	B.1.1.2.1.2	0.363013698630137	.	159080001	159240000	#DADAFF	1	0.5
chr2	159240001	159400000	A.2.2.1.1.1.2.1.2.2.1	0.498630136986301	.	159240001	159400000	#FFDADA	1	0.625
chr2	159400001	159680000	B.1.1.1.1.1.2.2.1.2	0.408219178082192	.	159400001	159680000	#DADAFF	1	0.5
chr2	159680001	159960000	A.2.1.2.2.1.1.1.2	0.527397260273973	.	159680001	159960000	#FF9191	1	0.75
chr2	159960001	160160000	A.1.2.1.2.1.1.2.2.2	0.743835616438356	.	159960001	160160000	#FF4848	1	0.875
chr2	160160001	160520000	A.1.2.2.1.2.1.2.1.1.1	0.691780821917808	.	160160001	160520000	#FF4848	1	0.875
chr2	160520001	160800000	A.1.1.2.2.1.1.1.2.2.1	0.856164383561644	.	160520001	160800000	#FF0000	1	1
chr2	160800001	160920000	A.2.2.2.1.1.2.1.2	0.452054794520548	.	160800001	160920000	#FFDADA	1	0.625
chr2	160920001	161120000	A.2.1.1.2.1.2.2.2.2	0.579452054794521	.	160920001	161120000	#FF9191	1	0.75
chr2	161120001	161360000	A.1.1.1.2.1.2.2.1.1.2.1	0.942465753424658	.	161120001	161360000	#FF0000	1	1
chr2	161360001	161600000	A.1.2.1.1.1.2.2.1	0.782191780821918	.	161360001	161600000	#FF4848	1	0.875
chr2	161600001	161920000	A.1.2.2.2.1.1.2.2.1	0.672602739726027	.	161600001	161920000	#FF4848	1	0.875
chr2	161920001	162280000	A.1.1.2.1.1.2.1.1.2	0.875342465753425	.	161920001	162280000	#FF0000	1	1
chr2	162280001	162760000	B.1.1.1.2.1.2.2.2	0.382191780821918	.	162280001	162760000	#DADAFF	1	0.5
chr2	162760001	162960000	A.1.2.1.2.1.1.1.1.2.2	0.753424657534247	.	162760001	162960000	#FF4848	1	0.875
chr2	162960001	163240000	A.1.2.2.2.1.2.2.1.1.2	0.658904109589041	.	162960001	163240000	#FF4848	1	0.875
chr2	163240001	164280000	B.2.2.2.1.2.2.2.2.1.1	0.0219178082191781	.	163240001	164280000	#0000FF	1	0.125
chr2	164280001	164440000	B.2.2.1.1.2.1.1.2.2	0.120547945205479	.	164280001	164440000	#0000FF	1	0.125
chr2	164440001	164760000	B.2.2.1.2.2.1.1.2.2.1	0.0780821917808219	.	164440001	164760000	#0000FF	1	0.125
chr2	164760001	165240000	B.2.2.2.1.2.2.1.1.2	0.0301369863013699	.	164760001	165240000	#0000FF	1	0.125
chr2	165240001	165560000	B.2.1.2.2.1.1.2.2.1	0.16027397260274	.	165240001	165560000	#4848FF	1	0.25
chr2	165560001	165760000	B.1.2.1.1.1.2.1.2	0.346575342465753	.	165560001	165760000	#9191FF	1	0.375
chr2	165760001	166080000	B.1.1.1.1.1.2.2.2.1	0.406849315068493	.	165760001	166080000	#DADAFF	1	0.5
chr2	166080001	166400000	A.2.1.2.1.2.2.1.1	0.536986301369863	.	166080001	166400000	#FF9191	1	0.75
chr2	166400001	166720000	B.1.1.1.1.1.2.1	0.410958904109589	.	166400001	166720000	#DADAFF	1	0.5
chr2	166720001	166840000	A.1.2.2.1.2.1.2.1.1.2	0.69041095890411	.	166720001	166840000	#FF4848	1	0.875
chr2	166840001	167160000	B.1.2.1.2.1.2.1.1.1.2	0.320547945205479	.	166840001	167160000	#9191FF	1	0.375
chr2	167160001	167600000	B.1.2.2.1.2.1.1.2.2.1	0.282191780821918	.	167160001	167600000	#9191FF	1	0.375
chr2	167600001	167760000	B.1.1.1.2.1.2.1.1.2	0.389041095890411	.	167600001	167760000	#DADAFF	1	0.5
chr2	167760001	167920000	B.1.2.1.2.1.2.1.2	0.316438356164384	.	167760001	167920000	#9191FF	1	0.375
chr2	167920001	168200000	B.1.2.2.1.2.2.1.2	0.272602739726027	.	167920001	168200000	#9191FF	1	0.375
chr2	168200001	168760000	B.2.2.1.1.1.2.2.1	0.131506849315068	.	168200001	168760000	#0000FF	1	0.125
chr2	168760001	169000000	A.2.2.2.1.2.1	0.441095890410959	.	168760001	169000000	#FFDADA	1	0.625
chr2	169000001	169240000	A.1.2.1.2.1.1.1.2.1.1	0.752054794520548	.	169000001	169240000	#FF4848	1	0.875
chr2	169240001	169640000	A.1.1.2.1.1.2.1.1.1	0.876712328767123	.	169240001	169640000	#FF0000	1	1
chr2	169640001	169840000	A.1.2.2.2.1.2.2.1.1.1.2	0.66027397260274	.	169640001	169840000	#FF4848	1	0.875
chr2	169840001	170080000	A.2.2.2.1.2.2.2.2.1	0.436986301369863	.	169840001	170080000	#FFDADA	1	0.625
chr2	170080001	170280000	B.1.2.1.1.1.2.2	0.345205479452055	.	170080001	170280000	#9191FF	1	0.375
chr2	170280001	171080000	A.1.1.2.2.2.1.2.1.1	0.834246575342466	.	170280001	171080000	#FF0000	1	1
chr2	171080001	171480000	A.1.2.2.2.1.2.2.2	0.656164383561644	.	171080001	171480000	#FF4848	1	0.875
chr2	171480001	171760000	A.1.2.1.2.1.1.1.2.1.2	0.750684931506849	.	171480001	171760000	#FF4848	1	0.875
chr2	171760001	172040000	A.1.1.1.1.2.2.1.2.2.2.2	0.971232876712329	.	171760001	172040000	#FF0000	1	1
chr2	172040001	172360000	A.1.2.1.1.1.1.1.1.2.1	0.8	.	172040001	172360000	#FF4848	1	0.875
chr2	172360001	172720000	A.1.2.2.1.1.1.1.2.2	0.7	.	172360001	172720000	#FF4848	1	0.875
chr2	172720001	173000000	A.1.1.2.1.1.2.2.1	0.872602739726027	.	172720001	173000000	#FF0000	1	1
chr2	173000001	173280000	A.1.2.1.1.1.2.1	0.783561643835616	.	173000001	173280000	#FF4848	1	0.875
chr2	173280001	173600000	A.1.1.1.2.2.2.2.1.1.2	0.897260273972603	.	173280001	173600000	#FF0000	1	1
chr2	173600001	173840000	A.2.1.1.1.2.1.1.2.2.1.2.2	0.610958904109589	.	173600001	173840000	#FF9191	1	0.75
chr2	173840001	174160000	A.2.1.1.1.2.1.1.2.2.1.2.1	0.612328767123288	.	173840001	174160000	#FF9191	1	0.75
chr2	174160001	174320000	A.2.1.2.1.1.1.1.2	0.556164383561644	.	174160001	174320000	#FF9191	1	0.75
chr2	174320001	174720000	A.2.2.2.1.1.2.2.1.1.2	0.449315068493151	.	174320001	174720000	#FFDADA	1	0.625
chr2	174720001	174920000	A.1.1.2.1.1.2.2.2	0.871232876712329	.	174720001	174920000	#FF0000	1	1
chr2	174920001	175280000	A.1.1.2.2.2.1.1.2.1	0.838356164383562	.	174920001	175280000	#FF0000	1	1
chr2	175280001	175560000	A.1.1.1.1.2.2.1.2.2.2.1	0.972602739726027	.	175280001	175560000	#FF0000	1	1
chr2	175560001	176120000	A.1.1.1.2.2.1.1.2.1.2.2	0.923287671232877	.	175560001	176120000	#FF0000	1	1
chr2	176120001	176480000	B.2.1.1.1.1.2.2.1	0.23972602739726	.	176120001	176480000	#4848FF	1	0.25
chr2	176480001	176800000	B.2.1.1.1.1.2.2.2	0.238356164383562	.	176480001	176800000	#4848FF	1	0.25
chr2	176800001	177160000	A.2.1.2.2.2.1.1.2.1.1	0.517808219178082	.	176800001	177160000	#FF9191	1	0.75
chr2	177160001	177280000	B.1.1.1.2.1.1.2	0.391780821917808	.	177160001	177280000	#DADAFF	1	0.5
chr2	177280001	177800000	A.2.2.2.2.2.1.1.2	0.426027397260274	.	177280001	177800000	#FFDADA	1	0.625
chr2	177800001	178000000	A.2.2.2.2.2.1.1.1	0.427397260273973	.	177800001	178000000	#FFDADA	1	0.625
chr2	178000001	178200000	A.1.1.1.2.2.2.2.1.1.1	0.898630136986301	.	178000001	178200000	#FF0000	1	1
chr2	178200001	178360000	A.1.2.2.1.2.1.2.1.2.2.1	0.687671232876712	.	178200001	178360000	#FF4848	1	0.875
chr2	178360001	178680000	A.1.2.2.1.2.1.2.2.2	0.683561643835616	.	178360001	178680000	#FF4848	1	0.875
chr2	178680001	178920000	B.1.2.2.2.2.1.1.2.2.2	0.253424657534247	.	178680001	178920000	#9191FF	1	0.375
chr2	178920001	179240000	B.1.1.2.1.1.2.1	0.36986301369863	.	178920001	179240000	#DADAFF	1	0.5
chr2	179240001	179400000	A.1.1.2.2.1.1.1.2.1	0.857534246575342	.	179240001	179400000	#FF0000	1	1
chr2	179400001	179840000	A.2.1.1.2.1.2.1.1.2	0.589041095890411	.	179400001	179840000	#FF9191	1	0.75
chr2	179840001	180000000	A.2.1.1.2.1.2.1.1.1.2	0.59041095890411	.	179840001	180000000	#FF9191	1	0.75
chr2	180000001	180200000	A.2.1.2.1.2.2.1.2.1	0.535616438356164	.	180000001	180200000	#FF9191	1	0.75
chr2	180200001	180320000	B.1.1.1.2.1.2.2.1.2	0.383561643835616	.	180200001	180320000	#DADAFF	1	0.5
chr2	180320001	180760000	B.2.1.2.1.1.1.2.1.1	0.19041095890411	.	180320001	180760000	#4848FF	1	0.25
chr2	180760001	180920000	A.2.1.2.1.2.1.1.2	0.541095890410959	.	180760001	180920000	#FF9191	1	0.75
chr2	180920001	181440000	B.2.1.2.2.1.1.2.2.2.2	0.157534246575342	.	180920001	181440000	#4848FF	1	0.25
chr2	181440001	181800000	B.1.2.1.2.1.2.1.1.1.1	0.321917808219178	.	181440001	181800000	#9191FF	1	0.375
chr2	181800001	182200000	A.1.1.1.2.2.2.2.2.1.1	0.894520547945206	.	181800001	182200000	#FF0000	1	1
chr2	182200001	182400000	A.1.1.2.2.1.1.2.2	0.849315068493151	.	182200001	182400000	#FF0000	1	1
chr2	182400001	182640000	A.2.1.1.2.1.2.1.1.1.1	0.591780821917808	.	182400001	182640000	#FF9191	1	0.75
chr2	182640001	182840000	A.1.2.2.2.1.2.2.1.1.1.1.2	0.661643835616438	.	182640001	182840000	#FF4848	1	0.875
chr2	182840001	183000000	B.1.1.1.2.1.2.2.1.1	0.384931506849315	.	182840001	183000000	#DADAFF	1	0.5
chr2	183000001	183480000	B.2.1.1.2.2.1.2.1.1.1	0.201369863013699	.	183000001	183480000	#4848FF	1	0.25
chr2	183480001	183680000	A.2.1.1.2.1.2.1.2.1.2	0.586301369863014	.	183480001	183680000	#FF9191	1	0.75
chr2	183680001	183880000	B.1.1.1.1.2.1.2.1	0.402739726027397	.	183680001	183880000	#DADAFF	1	0.5
chr2	183880001	184080000	A.1.2.2.2.1.2.1.1.1	0.66986301369863	.	183880001	184080000	#FF4848	1	0.875
chr2	184080001	184480000	B.2.2.1.2.1.1.1.1	0.105479452054795	.	184080001	184480000	#0000FF	1	0.125
chr2	184480001	185000000	B.2.2.1.2.2.1.1.2.1	0.0794520547945206	.	184480001	185000000	#0000FF	1	0.125
chr2	185000001	185120000	B.2.1.2.1.1.1.1.2	0.191780821917808	.	185000001	185120000	#4848FF	1	0.25
chr2	185120001	185440000	B.2.1.2.2.1.2.2.1.2.2	0.146575342465753	.	185120001	185440000	#4848FF	1	0.25
chr2	185440001	186000000	B.2.2.1.1.2.2.2.1.2	0.108219178082192	.	185440001	186000000	#0000FF	1	0.125
chr2	186000001	186480000	B.2.1.2.2.1.2.2.1.2.1	0.147945205479452	.	186000001	186480000	#4848FF	1	0.25
chr2	186480001	186800000	B.2.1.2.1.1.1.2.2	0.187671232876712	.	186480001	186800000	#4848FF	1	0.25
chr2	186800001	187280000	B.2.1.1.1.2.1.1.2.1	0.234246575342466	.	186800001	187280000	#4848FF	1	0.25
chr2	187280001	187560000	A.1.2.2.2.1.2.1.2.2	0.664383561643836	.	187280001	187560000	#FF4848	1	0.875
chr2	187560001	187880000	B.1.2.2.1.2.1.1.2.1.2	0.283561643835616	.	187560001	187880000	#9191FF	1	0.375
chr2	187880001	188200000	B.2.1.1.1.2.2.2.1.2	0.221917808219178	.	187880001	188200000	#4848FF	1	0.25
chr2	188200001	188280000	B.1.1.1.2.1.1.1	0.393150684931507	.	188200001	188280000	#DADAFF	1	0.5
chr2	188280001	188480000	A.2.2.1.1.1.2.2.2	0.494520547945206	.	188280001	188480000	#FFDADA	1	0.625
chr2	188480001	188760000	B.1.2.2.1.2.1.1.1.2	0.286301369863014	.	188480001	188760000	#9191FF	1	0.375
chr2	188760001	188960000	B.1.2.1.1.1.2.1.1	0.347945205479452	.	188760001	188960000	#9191FF	1	0.375
chr2	188960001	189320000	B.2.1.1.1.2.1.1.2.2.2	0.231506849315068	.	188960001	189320000	#4848FF	1	0.25
chr2	189320001	189600000	B.1.2.2.1.2.1.2.2.2	0.275342465753425	.	189320001	189600000	#9191FF	1	0.375
chr2	189600001	189880000	B.1.2.2.2.2.2.1.1	0.250684931506849	.	189600001	189880000	#9191FF	1	0.375
chr2	189880001	190280000	A.2.1.1.2.1.2.2.1	0.583561643835616	.	189880001	190280000	#FF9191	1	0.75
chr2	190280001	190480000	A.1.2.1.2.1.1.2.2.1.2	0.745205479452055	.	190280001	190480000	#FF4848	1	0.875
chr2	190480001	190720000	A.1.1.2.2.1.1.1.2.2.2	0.854794520547945	.	190480001	190720000	#FF0000	1	1
chr2	190720001	190920000	A.2.2.2.2.1.2.2	0.428767123287671	.	190720001	190920000	#FFDADA	1	0.625
chr2	190920001	191160000	A.2.1.2.2.1.1.1.1.2	0.528767123287671	.	190920001	191160000	#FF9191	1	0.75
chr2	191160001	191360000	A.1.2.1.1.1.1.2.2.2.2	0.784931506849315	.	191160001	191360000	#FF4848	1	0.875
chr2	191360001	191560000	A.1.1.2.2.1.2.2.1	0.845205479452055	.	191360001	191560000	#FF0000	1	1
chr2	191560001	191720000	A.1.2.2.1.2.1.2.1.2.2.2	0.686301369863014	.	191560001	191720000	#FF4848	1	0.875
chr2	191720001	191880000	A.1.1.2.2.1.1.2.1.2	0.850684931506849	.	191720001	191880000	#FF0000	1	1
chr2	191880001	192080000	A.1.2.1.1.1.1.2.1.1.2.2	0.791780821917808	.	191880001	192080000	#FF4848	1	0.875
chr2	192080001	192400000	A.2.1.2.1.2.2.1.2.2	0.534246575342466	.	192080001	192400000	#FF9191	1	0.75
chr2	192400001	192600000	A.1.2.1.1.1.1.2.1.1.2.1	0.793150684931507	.	192400001	192600000	#FF4848	1	0.875
chr2	192600001	193120000	A.2.2.2.2.1.2.1.1	0.431506849315068	.	192600001	193120000	#FFDADA	1	0.625
chr2	193120001	193640000	B.2.1.1.1.2.1.1.1.1	0.236986301369863	.	193120001	193640000	#4848FF	1	0.25
chr2	193640001	194480000	B.2.1.1.1.2.1.1.2.2.1	0.232876712328767	.	193640001	194480000	#4848FF	1	0.25
chr2	194480001	194760000	B.1.2.2.1.2.1.2.2.1	0.276712328767123	.	194480001	194760000	#9191FF	1	0.375
chr2	194760001	195320000	B.2.1.1.1.2.2.2.2.2	0.219178082191781	.	194760001	195320000	#4848FF	1	0.25
chr2	195320001	195680000	B.1.2.2.1.2.1.1.1.1	0.287671232876712	.	195320001	195680000	#9191FF	1	0.375
chr2	195680001	196200000	B.1.1.1.2.1.2.1.1.1	0.39041095890411	.	195680001	196200000	#DADAFF	1	0.5
chr2	196200001	196320000	A.2.1.2.2.1.1.2.1	0.526027397260274	.	196200001	196320000	#FF9191	1	0.75
chr2	196320001	196600000	A.1.2.1.1.1.1.2.1.2	0.79041095890411	.	196320001	196600000	#FF4848	1	0.875
chr2	196600001	196920000	A.2.2.1.1.1.2.1.1	0.501369863013699	.	196600001	196920000	#FFDADA	1	0.625
chr2	196920001	197200000	A.1.1.1.2.1.2.2.1.2	0.93972602739726	.	196920001	197200000	#FF0000	1	1
chr2	197200001	197480000	A.2.1.2.1.2.2.2.2	0.531506849315069	.	197200001	197480000	#FF9191	1	0.75
chr2	197480001	197840000	A.1.2.1.2.1.1.2.1	0.747945205479452	.	197480001	197840000	#FF4848	1	0.875
chr2	197840001	198240000	A.1.1.1.1.2.2.1.2.1	0.975342465753425	.	197840001	198240000	#FF0000	1	1
chr2	198240001	198400000	A.1.1.1.2.2.2.2.2.2	0.891780821917808	.	198240001	198400000	#FF0000	1	1
chr2	198400001	198640000	A.1.2.1.2.1.2.1.2	0.741095890410959	.	198400001	198640000	#FF4848	1	0.875
chr2	198640001	199000000	A.1.1.2.2.1.1.2.1.1.1	0.853424657534247	.	198640001	199000000	#FF0000	1	1
chr2	199000001	199240000	A.2.1.2.2.1.2.1.1	0.523287671232877	.	199000001	199240000	#FF9191	1	0.75
chr2	199240001	199560000	B.2.1.1.1.1.1.1	0.246575342465753	.	199240001	199560000	#4848FF	1	0.25
chr2	199560001	199760000	B.2.1.1.1.2.2.1.1	0.226027397260274	.	199560001	199760000	#4848FF	1	0.25
chr2	199760001	200240000	B.2.1.2.2.1.2.2.2	0.145205479452055	.	199760001	200240000	#4848FF	1	0.25
chr2	200240001	200400000	B.1.1.2.2.1.2.1	0.358904109589041	.	200240001	200400000	#DADAFF	1	0.5
chr2	200400001	200720000	B.1.2.1.2.1.1.2.1	0.326027397260274	.	200400001	200720000	#9191FF	1	0.375
chr2	200720001	200880000	A.1.2.2.2.2.1.2.1.2.1	0.646575342465753	.	200720001	200880000	#FF4848	1	0.875
chr2	200880001	201120000	A.2.2.2.2.2.2.2	0.420547945205479	.	200880001	201120000	#FFDADA	1	0.625
chr2	201120001	201360000	A.1.2.2.2.1.2.1.1.2.2	0.667123287671233	.	201120001	201360000	#FF4848	1	0.875
chr2	201360001	201560000	A.1.2.1.2.2.2.2.1.1.2	0.717808219178082	.	201360001	201560000	#FF4848	1	0.875
chr2	201560001	201680000	A.1.2.1.2.1.1.1.1.2.1	0.754794520547945	.	201560001	201680000	#FF4848	1	0.875
chr2	201680001	202160000	A.1.1.1.1.1.1.2.2.2	0.994520547945206	.	201680001	202160000	#FF0000	1	1
chr2	202160001	202360000	A.1.1.2.2.2.2.2.2.1	0.805479452054795	.	202160001	202360000	#FF0000	1	1
chr2	202360001	202720000	A.1.2.1.2.2.2.1.1.1	0.726027397260274	.	202360001	202720000	#FF4848	1	0.875
chr2	202720001	203040000	A.2.1.2.2.2.1.1.2.2	0.515068493150685	.	202720001	203040000	#FF9191	1	0.75
chr2	203040001	203400000	A.1.1.2.1.1.1.1.2	0.887671232876712	.	203040001	203400000	#FF0000	1	1
chr2	203400001	203920000	A.1.1.1.1.2.1.1.2.1.1	0.984931506849315	.	203400001	203920000	#FF0000	1	1
chr2	203920001	204080000	A.1.2.2.2.1.2.2.1.2	0.657534246575342	.	203920001	204080000	#FF4848	1	0.875
chr2	204080001	204200000	A.1.2.1.1.1.1.2.2.2.1	0.786301369863014	.	204080001	204200000	#FF4848	1	0.875
chr2	204200001	204320000	A.1.2.2.2.1.2.1.2.1	0.665753424657534	.	204200001	204320000	#FF4848	1	0.875
chr2	204320001	204560000	A.1.2.1.1.1.1.1.1.1	0.801369863013699	.	204320001	204560000	#FF4848	1	0.875
chr2	204560001	204880000	A.1.1.1.2.1.2.2.1.1.1	0.943835616438356	.	204560001	204880000	#FF0000	1	1
chr2	204880001	205200000	A.2.1.1.1.2.1.1.2.2.2	0.60958904109589	.	204880001	205200000	#FF9191	1	0.75
chr2	205200001	205720000	B.1.1.1.2.1.2.1.2.1	0.387671232876712	.	205200001	205720000	#DADAFF	1	0.5
chr2	205720001	206000000	A.1.2.1.2.1.1.1.2.2	0.749315068493151	.	205720001	206000000	#FF4848	1	0.875
chr2	206000001	206400000	A.2.2.1.2.2.1.1.1	0.467123287671233	.	206000001	206400000	#FFDADA	1	0.625
chr2	206400001	206600000	A.2.2.1.1.1.1.2.2	0.502739726027397	.	206400001	206600000	#FFDADA	1	0.625
chr2	206600001	206840000	A.2.2.1.2.1.1.2	0.478082191780822	.	206600001	206840000	#FFDADA	1	0.625
chr2	206840001	207040000	A.1.1.2.2.1.1.1.1	0.858904109589041	.	206840001	207040000	#FF0000	1	1
chr2	207040001	207280000	A.2.1.2.1.2.1.2.2	0.538356164383562	.	207040001	207280000	#FF9191	1	0.75
chr2	207280001	207480000	A.2.1.1.2.1.1.1.1.2	0.595890410958904	.	207280001	207480000	#FF9191	1	0.75
chr2	207480001	207560000	A.2.2.1.2.2.2	0.463013698630137	.	207480001	207560000	#FFDADA	1	0.625
chr2	207560001	207920000	A.1.2.2.2.1.2.2.1.1.1.1.1	0.663013698630137	.	207560001	207920000	#FF4848	1	0.875
chr2	207920001	208120000	A.1.2.1.1.1.1.2.1.1.1	0.794520547945205	.	207920001	208120000	#FF4848	1	0.875
chr2	208120001	208360000	A.2.1.1.1.2.1.2.2.1	0.605479452054794	.	208120001	208360000	#FF9191	1	0.75
chr2	208360001	208640000	A.1.1.1.2.1.2.2.2.1.2.1	0.934246575342466	.	208360001	208640000	#FF0000	1	1
chr2	208640001	209080000	A.2.1.2.1.2.1.2.1	0.53972602739726	.	208640001	209080000	#FF9191	1	0.75
chr2	209080001	209240000	A.1.2.1.2.2.2.2.1.1.1	0.719178082191781	.	209080001	209240000	#FF4848	1	0.875
chr2	209240001	209520000	B.2.1.2.1.1.1.2.1.2	0.189041095890411	.	209240001	209520000	#4848FF	1	0.25
chr2	209520001	210200000	B.2.2.2.1.2.2.1.1.1	0.0315068493150685	.	209520001	210200000	#0000FF	1	0.125
chr2	210200001	210800000	B.2.1.2.2.1.1.2.2.2.1	0.158904109589041	.	210200001	210800000	#4848FF	1	0.25
chr2	210800001	211080000	A.1.2.1.1.1.1.1.2	0.795890410958904	.	210800001	211080000	#FF4848	1	0.875
chr2	211080001	211280000	B.1.2.2.1.2.1.2.1.2	0.278082191780822	.	211080001	211280000	#9191FF	1	0.375
chr2	211280001	211400000	B.1.1.1.1.2.2.1.1	0.4	.	211280001	211400000	#DADAFF	1	0.5
chr2	211400001	211760000	B.2.2.1.1.2.1.1.2.1.1.2	0.123287671232877	.	211400001	211760000	#0000FF	1	0.125
chr2	211760001	211880000	B.2.1.1.1.2.1.1.1.2	0.235616438356164	.	211760001	211880000	#4848FF	1	0.25
chr2	211880001	212120000	B.2.2.1.1.2.1.1.1	0.126027397260274	.	211880001	212120000	#0000FF	1	0.125
chr2	212120001	212200000	B.2.1.1.1.2.2.1.2	0.224657534246575	.	212120001	212200000	#4848FF	1	0.25
chr2	212200001	212520000	B.2.2.1.1.2.1.1.2.1.1.1	0.124657534246575	.	212200001	212520000	#0000FF	1	0.125
chr2	212520001	212880000	B.2.1.2.1.1.1.1.1	0.193150684931507	.	212520001	212880000	#4848FF	1	0.25
chr2	212880001	213520000	B.2.1.2.2.1.2.2.1.1	0.149315068493151	.	212880001	213520000	#4848FF	1	0.25
chr2	213520001	213840000	A.2.1.1.1.2.1.2.1.1	0.608219178082192	.	213520001	213840000	#FF9191	1	0.75
chr2	213840001	214040000	A.1.1.2.2.1.1.2.1.1.2	0.852054794520548	.	213840001	214040000	#FF0000	1	1
chr2	214040001	214200000	A.1.2.2.1.2.1.2.1.2.1	0.689041095890411	.	214040001	214200000	#FF4848	1	0.875
chr2	214200001	214520000	B.1.2.1.2.1.2.1.1.2.2	0.317808219178082	.	214200001	214520000	#9191FF	1	0.375
chr2	214520001	214840000	B.1.2.1.2.1.2.1.1.2.1	0.319178082191781	.	214520001	214840000	#9191FF	1	0.375
chr2	214840001	215040000	B.1.2.2.1.2.1.2.1.1	0.279452054794521	.	214840001	215040000	#9191FF	1	0.375
chr2	215040001	215520000	B.2.1.1.1.2.2.2.1.1	0.223287671232877	.	215040001	215520000	#4848FF	1	0.25
chr2	215520001	215720000	A.2.1.1.1.2.1.2.1.2	0.606849315068493	.	215520001	215720000	#FF9191	1	0.75
chr2	215720001	216120000	B.1.2.2.1.2.1.1.2.1.1	0.284931506849315	.	215720001	216120000	#9191FF	1	0.375
chr2	216120001	216520000	A.2.2.1.1.1.2.1.2.1	0.5	.	216120001	216520000	#FFDADA	1	0.625
chr2	216520001	216840000	A.2.1.2.1.2.2.2.1	0.532876712328767	.	216520001	216840000	#FF9191	1	0.75
chr2	216840001	217080000	A.1.1.1.2.1.2.2.2.1.2.2	0.932876712328767	.	216840001	217080000	#FF0000	1	1
chr2	217080001	217320000	A.1.2.1.1.1.1.1.1.2.2.2	0.797260273972603	.	217080001	217320000	#FF4848	1	0.875
chr2	217320001	217560000	A.1.2.1.1.1.1.1.1.2.2.1	0.798630136986301	.	217320001	217560000	#FF4848	1	0.875
chr2	217560001	217760000	A.2.2.1.1.1.1.2.1.2	0.504109589041096	.	217560001	217760000	#FFDADA	1	0.625
chr2	217760001	218200000	B.1.1.1.1.1.2.2.2.2	0.405479452054795	.	217760001	218200000	#DADAFF	1	0.5
chr2	218200001	218680000	A.2.2.1.2.1.1.1.1	0.480821917808219	.	218200001	218680000	#FFDADA	1	0.625
chr2	218680001	219000000	A.2.2.2.1.1.2.1.1.2.1.2	0.454794520547945	.	218680001	219000000	#FFDADA	1	0.625
chr2	219000001	219600000	A.1.1.1.1.1.1.1.1	1	.	219000001	219600000	#FF0000	1	1
chr2	219600001	219680000	A.2.1.2.2.2.1.1.2.1.2	0.516438356164384	.	219600001	219680000	#FF9191	1	0.75
chr2	219680001	220040000	A.1.1.2.2.2.2.2.1.2.1	0.80958904109589	.	219680001	220040000	#FF0000	1	1
chr2	220040001	220200000	A.1.1.1.2.1.2.2.2.1.1.1	0.938356164383562	.	220040001	220200000	#FF0000	1	1
chr2	220200001	220560000	A.1.1.2.1.2.2.1	0.861643835616438	.	220200001	220560000	#FF0000	1	1
chr2	220560001	221320000	B.2.2.2.1.1.1.1.2	0.0534246575342466	.	220560001	221320000	#0000FF	1	0.125
chr2	221320001	221480000	B.2.1.1.1.2.1.2.2.1	0.228767123287671	.	221320001	221480000	#4848FF	1	0.25
chr2	221480001	221800000	B.1.2.2.1.2.1.1.2.2.2	0.280821917808219	.	221480001	221800000	#9191FF	1	0.375
chr2	221800001	222280000	A.2.2.2.2.2.1.2	0.424657534246575	.	221800001	222280000	#FFDADA	1	0.625
chr2	222280001	222480000	A.1.2.1.2.1.2.1.1	0.742465753424657	.	222280001	222480000	#FF4848	1	0.875
chr2	222480001	223000000	B.2.2.1.1.1.2.2.2.1.2	0.128767123287671	.	222480001	223000000	#0000FF	1	0.125
chr2	223000001	223440000	B.2.2.1.1.1.2.2.2.2	0.127397260273973	.	223000001	223440000	#0000FF	1	0.125
chr2	223440001	223840000	A.1.2.1.2.2.1.1.1.2.1	0.735616438356164	.	223440001	223840000	#FF4848	1	0.875
chr2	223840001	224400000	B.2.2.1.2.1.2.2.1.2	0.0876712328767123	.	223840001	224400000	#0000FF	1	0.125
chr2	224400001	224640000	B.2.1.1.1.1.1.2.2	0.243835616438356	.	224400001	224640000	#4848FF	1	0.25
chr2	224640001	224920000	A.1.2.2.1.1.1.1.2.1	0.701369863013699	.	224640001	224920000	#FF4848	1	0.875
chr2	224920001	225200000	B.1.1.1.2.2.1.2.1	0.379452054794521	.	224920001	225200000	#DADAFF	1	0.5
chr2	225200001	225320000	A.2.1.1.2.1.2.1.2.1.1	0.587671232876712	.	225200001	225320000	#FF9191	1	0.75
chr2	225320001	225480000	A.1.1.1.2.2.2.2.2.1.2	0.893150684931507	.	225320001	225480000	#FF0000	1	1
chr2	225480001	225640000	A.2.1.1.2.1.2.1.2.2	0.584931506849315	.	225480001	225640000	#FF9191	1	0.75
chr2	225640001	225960000	A.1.1.1.1.1.2.2	0.989041095890411	.	225640001	225960000	#FF0000	1	1
chr2	225960001	226120000	A.2.2.1.1.1.2.2.1	0.495890410958904	.	225960001	226120000	#FFDADA	1	0.625
chr2	226120001	226600000	B.1.2.2.2.2.1.1.1	0.257534246575342	.	226120001	226600000	#9191FF	1	0.375
chr2	226600001	226760000	B.1.2.2.2.2.2.1.2	0.249315068493151	.	226600001	226760000	#9191FF	1	0.375
chr2	226760001	227040000	B.1.2.2.1.2.2.1.1	0.273972602739726	.	226760001	227040000	#9191FF	1	0.375
chr2	227040001	227600000	B.1.1.1.2.2.1.1	0.380821917808219	.	227040001	227600000	#DADAFF	1	0.5
chr2	227600001	227760000	A.1.2.1.1.1.1.2.2.1.2	0.787671232876712	.	227600001	227760000	#FF4848	1	0.875
chr2	227760001	227880000	A.2.2.1.2.2.1.1.2	0.465753424657534	.	227760001	227880000	#FFDADA	1	0.625
chr2	227880001	228120000	B.1.2.1.1.1.1.1	0.350684931506849	.	227880001	228120000	#9191FF	1	0.375
chr2	228120001	228440000	A.1.2.1.2.2.2.2.1.2	0.716438356164384	.	228120001	228440000	#FF4848	1	0.875
chr2	228440001	228840000	B.1.2.1.2.2.1.1.1	0.312328767123288	.	228440001	228840000	#9191FF	1	0.375
chr2	228840001	229200000	B.2.2.1.2.2.1.2.2.1.1	0.0712328767123288	.	228840001	229200000	#0000FF	1	0.125
chr2	229200001	229720000	B.2.2.2.1.2.2.2.2.2.2.1.1	0.0178082191780822	.	229200001	229720000	#0000FF	1	0.125
chr2	229720001	230600000	B.2.2.2.1.2.1.2	0.0328767123287671	.	229720001	230600000	#0000FF	1	0.125
chr2	230600001	230840000	A.1.1.1.2.2.1.1.2.1.2.1	0.924657534246575	.	230600001	230840000	#FF0000	1	1
chr2	230840001	231040000	A.2.1.1.1.2.1.1.2.2.1.1	0.613698630136986	.	230840001	231040000	#FF9191	1	0.75
chr2	231040001	231320000	A.1.1.1.2.1.2.2.2.1.1.2.1	0.936986301369863	.	231040001	231320000	#FF0000	1	1
chr2	231320001	231480000	A.1.2.1.1.1.2.2.2.2	0.779452054794521	.	231320001	231480000	#FF4848	1	0.875
chr2	231480001	231680000	A.1.1.1.2.2.2.2.1.2	0.895890410958904	.	231480001	231680000	#FF0000	1	1
chr2	231680001	231920000	A.1.1.2.1.2.1.1.1.1	0.86986301369863	.	231680001	231920000	#FF0000	1	1
chr2	231920001	232280000	A.1.2.1.1.2.2.1.1.2	0.765753424657534	.	231920001	232280000	#FF4848	1	0.875
chr2	232280001	232680000	A.1.1.1.1.2.1.2.2.1	0.979452054794521	.	232280001	232680000	#FF0000	1	1
chr2	232680001	233000000	A.1.2.2.2.2.1.2.2.2.2.1	0.641095890410959	.	232680001	233000000	#FF4848	1	0.875
chr2	233000001	233400000	A.1.2.2.2.2.1.2.2.2.2.2	0.63972602739726	.	233000001	233400000	#FF4848	1	0.875
chr2	233400001	233560000	A.1.2.1.2.2.2.1.1.2.2	0.723287671232877	.	233400001	233560000	#FF4848	1	0.875
chr2	233560001	233720000	A.1.2.1.1.2.1.1.2.2	0.775342465753425	.	233560001	233720000	#FF4848	1	0.875
chr2	233720001	233880000	A.2.1.1.2.1.1.2	0.593150684931507	.	233720001	233880000	#FF9191	1	0.75
chr2	233880001	234000000	A.1.1.1.1.2.1.2.1	0.980821917808219	.	233880001	234000000	#FF0000	1	1
chr2	234040001	234480000	A.1.1.1.1.2.1.2.1	0.980821917808219	.	234040001	234480000	#FF0000	1	1
chr2	234480001	234720000	A.2.2.2.1.1.2.2.1.1.1	0.450684931506849	.	234480001	234720000	#FFDADA	1	0.625
chr2	234720001	235040000	A.1.2.2.2.2.1.1.2	0.649315068493151	.	234720001	235040000	#FF4848	1	0.875
chr2	235040001	235440000	A.1.1.1.2.1.2.1.1	0.949315068493151	.	235040001	235440000	#FF0000	1	1
chr2	235440001	236120000	B.1.2.1.2.2.1.2.2	0.305479452054795	.	235440001	236120000	#9191FF	1	0.375
chr2	236120001	236440000	B.2.1.1.2.1.1.2.2	0.212328767123288	.	236120001	236440000	#4848FF	1	0.25
chr2	236440001	237200000	B.2.1.1.1.1.2.1.2	0.241095890410959	.	236440001	237200000	#4848FF	1	0.25
chr2	237200001	237400000	A.2.2.2.1.1.2.1.1.2.2	0.453424657534247	.	237200001	237400000	#FFDADA	1	0.625
chr2	237400001	237520000	A.1.2.2.2.2.1.2.2.1	0.643835616438356	.	237400001	237520000	#FF4848	1	0.875
chr2	237520001	237800000	A.2.2.2.1.1.2.1.1.2.1.1	0.456164383561644	.	237520001	237800000	#FFDADA	1	0.625
chr2	237800001	238000000	A.2.1.1.2.2.2.1.2.2	0.565753424657534	.	237800001	238000000	#FF9191	1	0.75
chr2	238000001	238280000	A.2.2.1.2.1.1.1.2	0.479452054794521	.	238000001	238280000	#FFDADA	1	0.625
chr2	238280001	238520000	A.1.2.1.2.2.2.1.2.2	0.720547945205479	.	238280001	238520000	#FF4848	1	0.875
chr2	238520001	238680000	A.1.1.2.1.2.1.1.2	0.867123287671233	.	238520001	238680000	#FF0000	1	1
chr2	238680001	238800000	A.2.1.1.2.1.1.1.1.1	0.597260273972603	.	238680001	238800000	#FF9191	1	0.75
chr2	238800001	239000000	A.1.1.2.2.2.2.1.2.1.1.1.1	0.820547945205479	.	238800001	239000000	#FF0000	1	1
chr2	239000001	239240000	A.1.1.2.2.2.2.2.1.1.2	0.810958904109589	.	239000001	239240000	#FF0000	1	1
chr2	239240001	239440000	A.2.1.1.1.2.2.2	0.598630136986301	.	239240001	239440000	#FF9191	1	0.75
chr2	239440001	239800000	B.1.1.2.1.1.1.1	0.372602739726027	.	239440001	239800000	#DADAFF	1	0.5
chr2	239840001	239880000	B.1.1.2.1.1.1.1	0.372602739726027	.	239840001	239880000	#DADAFF	1	0.5
chr2	239880001	240360000	A.1.1.2.1.2.1.1.1.2	0.868493150684931	.	239880001	240360000	#FF0000	1	1
chr2	240360001	240960000	A.1.2.2.1.1.2.2	0.694520547945205	.	240360001	240960000	#FF4848	1	0.875
chr2	240960001	241160000	A.2.1.2.1.1.1.1.1.1	0.558904109589041	.	240960001	241160000	#FF9191	1	0.75
chr2	241160001	241400000	A.2.2.2.1.1.2.1.1.1	0.457534246575342	.	241160001	241400000	#FFDADA	1	0.625
chr2	241400001	241600000	A.1.2.1.2.2.2.1.1.2.1	0.724657534246575	.	241400001	241600000	#FF4848	1	0.875
chr2	241600001	241760000	A.2.1.2.2.2.1.1.1	0.519178082191781	.	241600001	241760000	#FF9191	1	0.75
chr2	241760001	241920000	A.2.1.2.1.1.1.2	0.554794520547945	.	241760001	241920000	#FF9191	1	0.75
chr2	241920001	242200000	A.1.1.2.2.2.2.1.2.1.1.2.2	0.816438356164384	.	241920001	242200000	#FF0000	1	1
chr2	242200001	242320000	A.1.2.2.1.2.1.1	0.693150684931507	.	242200001	242320000	#FF4848	1	0.875
chr2	242320001	242560000	A.1.2.1.1.2.2.1.2.1	0.764383561643836	.	242320001	242560000	#FF4848	1	0.875
chr2	242560001	242880000	A.1.1.2.2.2.2.1.2.1.1.2.1	0.817808219178082	.	242560001	242880000	#FF0000	1	1
chr2	242880001	243040000	A.2.1.1.2.1.1.1.2	0.594520547945205	.	242880001	243040000	#FF9191	1	0.75
chr3	80001	720000	B.2.2.2.1.1.1.1.1.2.2	0.0613598673300166	.	80001	720000	#0000FF	1	0.125
chr3	720001	1480000	B.2.2.2.2.1.2.1.1	0.0116086235489221	.	720001	1480000	#0000FF	1	0.125
chr3	1480001	2040000	B.2.2.2.1.2.1.1.2	0.033167495854063	.	1480001	2040000	#0000FF	1	0.125
chr3	2040001	2680000	B.2.2.1.2.2.2.1.2	0.0679933665008292	.	2040001	2680000	#0000FF	1	0.125
chr3	2680001	3120000	B.1.2.2.1.1.1.2.2	0.33167495854063	.	2680001	3120000	#9191FF	1	0.375
chr3	3120001	3280000	A.1.1.2.2.1.1.2.2.1.1.2	0.81592039800995	.	3120001	3280000	#FF0000	1	1
chr3	3280001	3760000	B.1.2.1.2.2.1.1.2.2	0.348258706467662	.	3280001	3760000	#9191FF	1	0.375
chr3	3760001	3920000	B.1.1.1.2.2.2.1.1	0.4212271973466	.	3760001	3920000	#DADAFF	1	0.5
chr3	3920001	4040000	B.1.1.2.2.2.1.2	0.38971807628524	.	3920001	4040000	#DADAFF	1	0.5
chr3	4040001	4280000	B.1.2.1.1.2.1.2.1	0.373134328358209	.	4040001	4280000	#9191FF	1	0.375
chr3	4280001	4480000	A.1.2.2.1.1.2.2.1	0.673300165837479	.	4280001	4480000	#FF4848	1	0.875
chr3	4480001	4760000	A.1.1.2.2.1.2.2.2	0.802653399668325	.	4480001	4760000	#FF0000	1	1
chr3	4760001	5280000	A.1.1.1.1.2.1.1.2.2.2	0.97346600331675	.	4760001	5280000	#FF0000	1	1
chr3	5280001	5520000	B.1.1.2.2.1.1.1	0.399668325041459	.	5280001	5520000	#DADAFF	1	0.5
chr3	5520001	5880000	B.2.1.2.1.2.2.1.1.2	0.212271973466003	.	5520001	5880000	#4848FF	1	0.25
chr3	5880001	6200000	B.2.2.1.1.1.2.1.2.2.2	0.14759535655058	.	5880001	6200000	#0000FF	1	0.125
chr3	6200001	6560000	B.2.1.2.2.1.2.2.2.2	0.192371475953566	.	6200001	6560000	#4848FF	1	0.25
chr3	6560001	6880000	B.2.1.2.2.1.2.1.1.2	0.199004975124378	.	6560001	6880000	#4848FF	1	0.25
chr3	6880001	7160000	B.2.2.1.1.2.2.1.2.1	0.119402985074627	.	6880001	7160000	#0000FF	1	0.125
chr3	7160001	7560000	B.2.2.1.1.2.2.1.2.2	0.117744610281924	.	7160001	7560000	#0000FF	1	0.125
chr3	7560001	7840000	B.2.1.2.1.2.2.1.1.1	0.213930348258706	.	7560001	7840000	#4848FF	1	0.25
chr3	7840001	8000000	B.1.2.1.1.2.1.2.2	0.371475953565506	.	7840001	8000000	#9191FF	1	0.375
chr3	8000001	8320000	B.2.1.1.2.2.2.1	0.245439469320066	.	8000001	8320000	#4848FF	1	0.25
chr3	8320001	8920000	B.1.2.1.1.2.2.2	0.368159203980099	.	8320001	8920000	#9191FF	1	0.375
chr3	8920001	9360000	A.2.1.1.2.2.2.1.2.2.1	0.557213930348259	.	8920001	9360000	#FF9191	1	0.75
chr3	9360001	9520000	A.1.1.2.2.1.1.1.2.2	0.822553897180763	.	9360001	9520000	#FF0000	1	1
chr3	9520001	9680000	A.2.1.1.2.2.2.1.2.2.2	0.555555555555556	.	9520001	9680000	#FF9191	1	0.75
chr3	9680001	10080000	A.1.1.1.1.2.2.1.1	0.965174129353234	.	9680001	10080000	#FF0000	1	1
chr3	10080001	10360000	A.1.1.1.1.2.2.2.2.2.1	0.956882255389718	.	10080001	10360000	#FF0000	1	1
chr3	10360001	10600000	A.1.2.2.2.2.1.2.2	0.616915422885572	.	10360001	10600000	#FF4848	1	0.875
chr3	10600001	10840000	B.1.1.1.2.2.1	0.422885572139304	.	10600001	10840000	#DADAFF	1	0.5
chr3	10840001	11240000	B.1.2.2.1.1.1.1.2.2	0.334991708126036	.	10840001	11240000	#9191FF	1	0.375
chr3	11240001	11400000	A.1.2.2.1.2.2.1.1.2	0.648424543946932	.	11240001	11400000	#FF4848	1	0.875
chr3	11400001	11600000	A.2.1.1.1.2.2.1.1.1	0.592039800995025	.	11400001	11600000	#FF9191	1	0.75
chr3	11600001	11920000	A.1.2.1.1.2.2.2	0.733001658374793	.	11600001	11920000	#FF4848	1	0.875
chr3	11920001	12120000	B.1.2.1.1.2.2.1	0.369817578772803	.	11920001	12120000	#9191FF	1	0.375
chr3	12120001	12520000	A.2.2.2.1.1.1.2.2.1	0.466003316749585	.	12120001	12520000	#FFDADA	1	0.625
chr3	12520001	12800000	A.1.1.2.2.1.1.1.2.1.1	0.825870646766169	.	12520001	12800000	#FF0000	1	1
chr3	12800001	13080000	A.1.1.2.1.1.2.1.2.1.2	0.877280265339967	.	12800001	13080000	#FF0000	1	1
chr3	13080001	13360000	A.1.2.1.2.1.2.2.1.2.2.2	0.708126036484245	.	13080001	13360000	#FF4848	1	0.875
chr3	13360001	13520000	A.1.1.2.1.1.2.1.2.2.2	0.873963515754561	.	13360001	13520000	#FF0000	1	1
chr3	13520001	13720000	A.1.2.1.2.1.2.2.1.2.2.1	0.709784411276949	.	13520001	13720000	#FF4848	1	0.875
chr3	13720001	13960000	A.2.1.1.1.2.2.1.2	0.588723051409619	.	13720001	13960000	#FF9191	1	0.75
chr3	13960001	14120000	A.2.2.1.2.2.2.1.2	0.48922056384743	.	13960001	14120000	#FFDADA	1	0.625
chr3	14120001	14280000	A.1.2.1.1.1.2.1.1.2	0.759535655058043	.	14120001	14280000	#FF4848	1	0.875
chr3	14280001	14640000	A.1.2.2.2.2.1.2.1	0.618573797678275	.	14280001	14640000	#FF4848	1	0.875
chr3	14640001	15160000	A.1.1.2.1.2.2.1.2.1.2	0.844112769485904	.	14640001	15160000	#FF0000	1	1
chr3	15160001	15480000	A.1.1.1.2.1.1.2.1	0.948590381426202	.	15160001	15480000	#FF0000	1	1
chr3	15480001	15640000	A.1.2.1.2.1.2.2.2.1	0.706467661691542	.	15480001	15640000	#FF4848	1	0.875
chr3	15640001	15960000	A.1.2.1.1.2.1.1.2.1	0.742951907131012	.	15640001	15960000	#FF4848	1	0.875
chr3	15960001	16280000	A.2.2.2.1.1.1.2.1.1.2	0.469320066334992	.	15960001	16280000	#FFDADA	1	0.625
chr3	16280001	16600000	A.1.1.1.1.1.2.2.1.1	0.991708126036484	.	16280001	16600000	#FF0000	1	1
chr3	16600001	16840000	A.2.1.1.2.1.1.1.1.1.2.2	0.582089552238806	.	16600001	16840000	#FF9191	1	0.75
chr3	16840001	17040000	A.1.1.2.1.2.1.2.2.1.1	0.855721393034826	.	16840001	17040000	#FF0000	1	1
chr3	17040001	17320000	A.1.2.2.1.2.1.2.2.2	0.651741293532338	.	17040001	17320000	#FF4848	1	0.875
chr3	17320001	17480000	A.2.2.1.2.2.2.1.1	0.490878938640133	.	17320001	17480000	#FFDADA	1	0.625
chr3	17480001	17720000	A.2.2.2.1.1.1.2.1.2	0.467661691542289	.	17480001	17720000	#FFDADA	1	0.625
chr3	17720001	17920000	A.2.1.1.2.1.1.1.1.1.1	0.585406301824212	.	17720001	17920000	#FF9191	1	0.75
chr3	17920001	18360000	A.2.1.1.2.1.1.1.1.2.2	0.5787728026534	.	17920001	18360000	#FF9191	1	0.75
chr3	18360001	18560000	A.1.1.1.2.2.1.1.2	0.922056384742952	.	18360001	18560000	#FF0000	1	1
chr3	18560001	18880000	A.1.1.1.2.2.1.2.1.1.2.2	0.917081260364842	.	18560001	18880000	#FF0000	1	1
chr3	18880001	19080000	A.1.2.2.2.1.1.2	0.635157545605307	.	18880001	19080000	#FF4848	1	0.875
chr3	19080001	19280000	A.2.2.2.1.1.1.2.1.1.1.1	0.472636815920398	.	19080001	19280000	#FFDADA	1	0.625
chr3	19280001	19640000	B.1.2.2.2.1.1.2.1.2	0.306799336650083	.	19280001	19640000	#9191FF	1	0.375
chr3	19640001	19920000	B.2.1.1.1.1.2.2.2	0.276948590381426	.	19640001	19920000	#4848FF	1	0.25
chr3	19920001	20280000	A.1.1.2.2.1.1.1.1.1.1	0.830845771144279	.	19920001	20280000	#FF0000	1	1
chr3	20280001	20800000	B.2.2.1.1.2.2.1.1.1.1	0.124378109452736	.	20280001	20800000	#0000FF	1	0.125
chr3	20800001	21120000	B.2.2.2.1.1.1.1.1.1	0.0646766169154229	.	20800001	21120000	#0000FF	1	0.125
chr3	21120001	22120000	B.2.2.2.2.2.2	0.00165837479270315	.	21120001	22120000	#0000FF	1	0.125
chr3	22120001	22400000	B.2.2.1.1.1.2.1.2.1.2	0.15257048092869	.	22120001	22400000	#0000FF	1	0.125
chr3	22400001	22920000	B.2.2.1.1.2.1.1.1	0.137645107794362	.	22400001	22920000	#0000FF	1	0.125
chr3	22920001	23160000	B.1.1.1.1.1.2	0.436152570480929	.	22920001	23160000	#DADAFF	1	0.5
chr3	23160001	23560000	A.2.1.1.1.1.2.1.2	0.601990049751244	.	23160001	23560000	#FF9191	1	0.75
chr3	23560001	23840000	A.2.2.1.1.1.1.2.1	0.522388059701492	.	23560001	23840000	#FFDADA	1	0.625
chr3	23840001	24040000	A.1.1.2.1.1.1.2.1.2.2	0.887230514096186	.	23840001	24040000	#FF0000	1	1
chr3	24040001	24320000	B.1.1.2.2.1.1.2	0.398009950248756	.	24040001	24320000	#DADAFF	1	0.5
chr3	24320001	25080000	B.2.2.2.1.2.2.1.2	0.0248756218905473	.	24320001	25080000	#0000FF	1	0.125
chr3	25080001	25200000	B.2.1.2.2.1.2.1.2	0.197346600331675	.	25080001	25200000	#4848FF	1	0.25
chr3	25200001	25600000	B.2.2.1.1.2.2.1.1.2	0.12106135986733	.	25200001	25600000	#0000FF	1	0.125
chr3	25600001	25960000	A.1.1.2.2.1.1.1.1.1.2	0.829187396351575	.	25600001	25960000	#FF0000	1	1
chr3	25960001	26440000	B.2.2.1.1.2.2.1.1.1.2	0.122719734660033	.	25960001	26440000	#0000FF	1	0.125
chr3	26440001	27080000	B.2.2.2.2.1.2.2.2	0.0066334991708126	.	26440001	27080000	#0000FF	1	0.125
chr3	27080001	27320000	B.1.2.2.2.1.2.2	0.298507462686567	.	27080001	27320000	#9191FF	1	0.375
chr3	27320001	27560000	A.1.1.2.2.1.1.2.2.2	0.812603648424544	.	27320001	27560000	#FF0000	1	1
chr3	27560001	27720000	A.1.2.2.1.2.1.2.1.2.2	0.656716417910448	.	27560001	27720000	#FF4848	1	0.875
chr3	27720001	28000000	A.1.2.2.1.2.1.2.1.2.1	0.658374792703151	.	27720001	28000000	#FF4848	1	0.875
chr3	28000001	28200000	A.2.2.1.2.2.1.1	0.495854063018242	.	28000001	28200000	#FFDADA	1	0.625
chr3	28200001	28440000	A.1.2.1.2.1.1.2.1.2	0.721393034825871	.	28200001	28440000	#FF4848	1	0.875
chr3	28440001	28680000	B.1.2.2.2.1.1.2.1.1	0.308457711442786	.	28440001	28680000	#9191FF	1	0.375
chr3	28680001	28920000	B.2.1.1.1.1.2.2.1.1	0.281923714759536	.	28680001	28920000	#4848FF	1	0.25
chr3	28920001	29120000	B.1.2.1.1.2.1.1.2.1	0.376451077943615	.	28920001	29120000	#9191FF	1	0.375
chr3	29120001	29360000	A.2.2.1.2.2.1.2.2	0.492537313432836	.	29120001	29360000	#FFDADA	1	0.625
chr3	29360001	29680000	B.1.1.2.2.1.2.2.1	0.39469320066335	.	29360001	29680000	#DADAFF	1	0.5
chr3	29680001	30040000	B.1.1.2.2.1.2.2.2	0.393034825870647	.	29680001	30040000	#DADAFF	1	0.5
chr3	30040001	30280000	A.2.1.2.2.1.1	0.54228855721393	.	30040001	30280000	#FF9191	1	0.75
chr3	30280001	30640000	A.1.1.2.2.2.1.1.2.1	0.796019900497512	.	30280001	30640000	#FF0000	1	1
chr3	30640001	30800000	A.1.1.1.2.2.1.1.1	0.923714759535655	.	30640001	30800000	#FF0000	1	1
chr3	30800001	31200000	A.2.2.1.2.2.1.2.1	0.494195688225539	.	30800001	31200000	#FFDADA	1	0.625
chr3	31200001	31480000	A.1.2.2.2.1.1.1.2	0.63681592039801	.	31200001	31480000	#FF4848	1	0.875
chr3	31480001	31680000	A.1.1.2.1.1.1.1.2	0.892205638474295	.	31480001	31680000	#FF0000	1	1
chr3	31680001	32040000	A.2.1.1.2.1.1.1.1.1.2.1	0.583747927031509	.	31680001	32040000	#FF9191	1	0.75
chr3	32040001	32120000	A.2.1.1.2.1.1.1.2	0.577114427860697	.	32040001	32120000	#FF9191	1	0.75
chr3	32120001	32200000	A.1.2.2.2.1.1.1.1	0.638474295190713	.	32120001	32200000	#FF4848	1	0.875
chr3	32200001	32320000	A.1.2.1.1.1.2.2.1.1	0.752902155887231	.	32200001	32320000	#FF4848	1	0.875
chr3	32320001	32560000	A.1.1.1.1.2.2.2.1.2	0.960199004975124	.	32320001	32560000	#FF0000	1	1
chr3	32560001	32800000	A.1.1.2.1.2.1.1.1.2.1	0.864013266998342	.	32560001	32800000	#FF0000	1	1
chr3	32800001	32960000	A.2.1.1.1.2.2.2	0.587064676616915	.	32800001	32960000	#FF9191	1	0.75
chr3	32960001	33200000	A.1.1.2.1.2.1.1.2	0.860696517412935	.	32960001	33200000	#FF0000	1	1
chr3	33200001	33400000	A.2.2.2.1.1.1.1.2.1.2.2	0.475953565505804	.	33200001	33400000	#FFDADA	1	0.625
chr3	33400001	33520000	A.1.2.1.2.1.1.2.1.1	0.723051409618574	.	33400001	33520000	#FF4848	1	0.875
chr3	33520001	33920000	A.1.1.2.2.1.2.2.1	0.804311774461028	.	33520001	33920000	#FF0000	1	1
chr3	33920001	34120000	B.1.1.1.2.2.2.2.1.1	0.417910447761194	.	33920001	34120000	#DADAFF	1	0.5
chr3	34120001	34920000	B.2.1.1.2.2.2.2	0.243781094527363	.	34120001	34920000	#4848FF	1	0.25
chr3	34920001	35240000	B.1.2.2.1.1.1.2.1	0.333333333333333	.	34920001	35240000	#9191FF	1	0.375
chr3	35240001	35440000	B.1.1.1.2.2.2.1.2	0.419568822553897	.	35240001	35440000	#DADAFF	1	0.5
chr3	35440001	35600000	B.1.2.1.1.2.1.1.2.2	0.374792703150912	.	35440001	35600000	#9191FF	1	0.375
chr3	35600001	35760000	A.2.2.2.2.2.2.1.2	0.444444444444444	.	35600001	35760000	#FFDADA	1	0.625
chr3	35760001	36040000	B.1.2.2.2.1.2.1.1	0.301824212271973	.	35760001	36040000	#9191FF	1	0.375
chr3	36040001	36400000	B.2.2.1.1.2.1.1.2.1	0.135986733001658	.	36040001	36400000	#0000FF	1	0.125
chr3	36400001	36840000	B.1.2.2.2.1.1.2.2.2	0.303482587064677	.	36400001	36840000	#9191FF	1	0.375
chr3	36840001	37080000	A.1.1.1.2.1.2.2.2.1.2	0.927031509121061	.	36840001	37080000	#FF0000	1	1
chr3	37080001	37240000	A.1.2.1.2.1.1.2.2	0.719734660033168	.	37080001	37240000	#FF4848	1	0.875
chr3	37240001	37480000	A.1.1.2.2.1.1.1.1.2	0.827529021558872	.	37240001	37480000	#FF0000	1	1
chr3	37480001	37800000	B.1.1.1.2.2.2.2.1.2	0.416252072968491	.	37480001	37800000	#DADAFF	1	0.5
chr3	37800001	38000000	A.1.2.2.1.1.1.2.1	0.683250414593698	.	37800001	38000000	#FF4848	1	0.875
chr3	38000001	38280000	A.1.1.1.2.1.2.2.2.1.1	0.928689883913765	.	38000001	38280000	#FF0000	1	1
chr3	38280001	38560000	A.1.2.2.1.2.2.1.1.1	0.650082918739635	.	38280001	38560000	#FF4848	1	0.875
chr3	38560001	38760000	A.2.2.1.2.2.2.2.2	0.482587064676617	.	38560001	38760000	#FFDADA	1	0.625
chr3	38760001	39040000	B.1.2.1.2.2.2.2	0.341625207296849	.	38760001	39040000	#9191FF	1	0.375
chr3	39040001	39520000	A.1.1.1.2.1.2.2.1	0.930348258706468	.	39040001	39520000	#FF0000	1	1
chr3	39520001	40160000	B.2.1.2.1.2.1.1.1.2	0.227197346600332	.	39520001	40160000	#4848FF	1	0.25
chr3	40160001	40400000	A.2.2.1.1.2.2.1	0.509121061359867	.	40160001	40400000	#FFDADA	1	0.625
chr3	40400001	40600000	A.1.2.2.2.2.1.1.2	0.620232172470978	.	40400001	40600000	#FF4848	1	0.875
chr3	40600001	41120000	B.1.2.2.1.1.1.1.2.1	0.33665008291874	.	40600001	41120000	#9191FF	1	0.375
chr3	41120001	41320000	A.1.2.2.2.2.1.1.1	0.621890547263682	.	41120001	41320000	#FF4848	1	0.875
chr3	41320001	41600000	B.1.2.2.1.1.1.1.1.1	0.339966832504146	.	41320001	41600000	#9191FF	1	0.375
chr3	41600001	41920000	B.1.2.2.1.1.1.1.1.2	0.338308457711443	.	41600001	41920000	#9191FF	1	0.375
chr3	41920001	42240000	A.1.2.2.1.1.1.2.2	0.681592039800995	.	41920001	42240000	#FF4848	1	0.875
chr3	42240001	42520000	A.2.1.1.2.2.2.1.2.1	0.558872305140962	.	42240001	42520000	#FF9191	1	0.75
chr3	42520001	42720000	A.1.1.2.1.1.1.2.1.1	0.890547263681592	.	42520001	42720000	#FF0000	1	1
chr3	42720001	42960000	A.1.2.1.1.1.2.1.1.1	0.761194029850746	.	42720001	42960000	#FF4848	1	0.875
chr3	42960001	43160000	A.1.2.1.2.1.2.2.1.2.1	0.711442786069652	.	42960001	43160000	#FF4848	1	0.875
chr3	43160001	43440000	A.1.1.1.1.2.2.2.1.1	0.961857379767827	.	43160001	43440000	#FF0000	1	1
chr3	43440001	43560000	A.1.2.2.1.2.1.2.2.1.1	0.655058043117745	.	43440001	43560000	#FF4848	1	0.875
chr3	43560001	43840000	A.1.2.1.2.1.2.1.2.2	0.714759535655058	.	43560001	43840000	#FF4848	1	0.875
chr3	43840001	44320000	A.2.2.2.1.1.1.2.1.1.1.2	0.470978441127695	.	43840001	44320000	#FFDADA	1	0.625
chr3	44320001	45040000	A.1.1.2.1.2.2.1.2.1.1	0.845771144278607	.	44320001	45040000	#FF0000	1	1
chr3	45040001	45280000	A.1.1.2.2.2.2.2.1.2	0.774461028192372	.	45040001	45280000	#FF0000	1	1
chr3	45280001	45400000	A.2.1.1.2.2.1.1	0.563847429519071	.	45280001	45400000	#FF9191	1	0.75
chr3	45400001	45760000	A.1.1.1.2.2.2.1.2.1	0.907131011608624	.	45400001	45760000	#FF0000	1	1
chr3	45760001	45960000	A.1.1.2.2.2.2.1.1.1	0.782752902155887	.	45760001	45960000	#FF0000	1	1
chr3	45960001	46160000	A.1.1.1.2.2.2.2.1.1	0.903814262023217	.	45960001	46160000	#FF0000	1	1
chr3	46160001	46440000	A.1.2.1.2.2.2.2.2	0.688225538971808	.	46160001	46440000	#FF4848	1	0.875
chr3	46440001	46720000	A.1.1.2.2.2.2.1.1.2	0.781094527363184	.	46440001	46720000	#FF0000	1	1
chr3	46720001	46920000	A.1.2.2.1.2.1.1.1.1	0.66832504145937	.	46720001	46920000	#FF4848	1	0.875
chr3	46920001	47440000	A.1.1.1.1.2.2.2.2.2.2	0.955223880597015	.	46920001	47440000	#FF0000	1	1
chr3	47440001	47880000	A.1.1.2.1.1.2.2.1.1.2	0.870646766169154	.	47440001	47880000	#FF0000	1	1
chr3	47880001	48200000	A.1.2.1.1.1.2.1.2.2	0.754560530679934	.	47880001	48200000	#FF4848	1	0.875
chr3	48200001	48600000	A.1.1.1.2.2.2.1.2.2	0.90547263681592	.	48200001	48600000	#FF0000	1	1
chr3	48640001	48680000	A.1.1.1.2.2.2.1.2.2	0.90547263681592	.	48640001	48680000	#FF0000	1	1
chr3	48680001	49120000	A.1.1.2.1.1.2.2.2	0.867330016583748	.	48680001	49120000	#FF0000	1	1
chr3	49160001	49320000	A.1.2.2.2.1.2.2	0.623548922056385	.	49160001	49320000	#FF4848	1	0.875
chr3	49320001	49560000	A.1.1.2.2.2.2.1.2.2	0.777777777777778	.	49320001	49560000	#FF0000	1	1
chr3	49600001	49680000	A.1.1.2.2.2.2.1.2.1	0.779436152570481	.	49600001	49680000	#FF0000	1	1
chr3	49760001	50120000	A.1.1.2.2.2.2.1.2.1	0.779436152570481	.	49760001	50120000	#FF0000	1	1
chr3	50120001	50400000	A.1.1.2.1.1.2.1.1.1	0.882255389718076	.	50120001	50400000	#FF0000	1	1
chr3	50440001	50720000	A.1.2.1.1.1.2.1.2.1.1	0.75787728026534	.	50440001	50720000	#FF4848	1	0.875
chr3	50720001	50960000	A.2.2.2.2.2.1	0.447761194029851	.	50720001	50960000	#FFDADA	1	0.625
chr3	50960001	51400000	A.2.1.2.2.2.1.2.1	0.530679933665008	.	50960001	51400000	#FF9191	1	0.75
chr3	51400001	51960000	A.1.1.2.2.1.2.1.1.1.1	0.810945273631841	.	51400001	51960000	#FF0000	1	1
chr3	51960001	52240000	A.1.1.1.2.2.2.2.1.2	0.902155887230514	.	51960001	52240000	#FF0000	1	1
chr3	52240001	52560000	A.1.1.1.2.2.2.1.1.2	0.908789386401327	.	52240001	52560000	#FF0000	1	1
chr3	52560001	52760000	A.1.1.2.1.1.2.2.1.1.1	0.872305140961857	.	52560001	52760000	#FF0000	1	1
chr3	52760001	53400000	A.1.1.1.1.2.2.1.2	0.963515754560531	.	52760001	53400000	#FF0000	1	1
chr3	53400001	54000000	A.2.2.2.1.1.1.2.2.2	0.464344941956882	.	53400001	54000000	#FFDADA	1	0.625
chr3	54000001	54440000	B.2.1.2.1.2.2.2.1	0.208955223880597	.	54000001	54440000	#4848FF	1	0.25
chr3	54440001	54840000	B.2.2.1.1.2.2.2.2.1	0.114427860696517	.	54440001	54840000	#0000FF	1	0.125
chr3	54840001	55080000	B.2.1.2.1.2.2.1.2	0.2106135986733	.	54840001	55080000	#4848FF	1	0.25
chr3	55080001	55440000	B.2.2.1.1.2.1.1.2.2	0.134328358208955	.	55080001	55440000	#0000FF	1	0.125
chr3	55440001	55800000	B.1.1.1.1.2.2.1	0.432835820895522	.	55440001	55800000	#DADAFF	1	0.5
chr3	55800001	56160000	B.2.1.2.1.2.1.1.2.2	0.220563847429519	.	55800001	56160000	#4848FF	1	0.25
chr3	56160001	56520000	B.2.1.1.1.1.2.1.2	0.283582089552239	.	56160001	56520000	#4848FF	1	0.25
chr3	56520001	57040000	A.1.1.1.1.1.2.2.2.2	0.985074626865672	.	56520001	57040000	#FF0000	1	1
chr3	57040001	57520000	A.2.1.1.1.2.1.2.1	0.595356550580431	.	57040001	57520000	#FF9191	1	0.75
chr3	57520001	57920000	A.1.1.1.1.2.1.1.2.1.1	0.980099502487562	.	57520001	57920000	#FF0000	1	1
chr3	57920001	58280000	A.1.1.1.2.1.2.2.2.2	0.925373134328358	.	57920001	58280000	#FF0000	1	1
chr3	58280001	58560000	A.1.1.2.2.1.2.1.1.2	0.807628524046434	.	58280001	58560000	#FF0000	1	1
chr3	58560001	58920000	B.1.2.2.2.1.1.2.2.1	0.30514096185738	.	58560001	58920000	#9191FF	1	0.375
chr3	58920001	59160000	B.1.1.1.2.2.2.2.2	0.414593698175788	.	58920001	59160000	#DADAFF	1	0.5
chr3	59160001	59320000	A.2.2.1.1.1.2.1	0.519071310116086	.	59160001	59320000	#FFDADA	1	0.625
chr3	59320001	59520000	A.1.2.1.1.1.2.2.1.2	0.751243781094527	.	59320001	59520000	#FF4848	1	0.875
chr3	59520001	59880000	A.1.2.1.2.2.1.2	0.69983416252073	.	59520001	59880000	#FF4848	1	0.875
chr3	59880001	60080000	A.1.1.2.1.2.1.2.2.1.2	0.854063018242123	.	59880001	60080000	#FF0000	1	1
chr3	60080001	60440000	A.2.1.1.1.1.1.2.1	0.606965174129353	.	60080001	60440000	#FF9191	1	0.75
chr3	60440001	60680000	A.2.2.2.2.2.2.1.1	0.446102819237148	.	60440001	60680000	#FFDADA	1	0.625
chr3	60680001	60800000	B.1.1.2.1.1.2.1	0.411276948590381	.	60680001	60800000	#DADAFF	1	0.5
chr3	60800001	61160000	B.1.1.2.2.1.2.1	0.396351575456053	.	60800001	61160000	#DADAFF	1	0.5
chr3	61160001	61320000	A.2.1.1.1.1.2.2	0.600331674958541	.	61160001	61320000	#FF9191	1	0.75
chr3	61320001	61560000	B.1.2.1.2.2.1.1.2.1	0.349917081260365	.	61320001	61560000	#9191FF	1	0.375
chr3	61560001	61640000	B.1.2.1.2.2.1.2.1	0.346600331674959	.	61560001	61640000	#9191FF	1	0.375
chr3	61640001	61840000	B.2.1.2.1.2.1.1.2.1.1.2	0.223880597014925	.	61640001	61840000	#4848FF	1	0.25
chr3	61840001	62240000	B.2.1.2.1.2.2.2.2	0.207296849087894	.	61840001	62240000	#4848FF	1	0.25
chr3	62240001	62800000	B.2.2.1.2.2.1.2	0.0713101160862355	.	62240001	62800000	#0000FF	1	0.125
chr3	62800001	63240000	B.2.2.2.1.2.2.1.1	0.0265339966832504	.	62800001	63240000	#0000FF	1	0.125
chr3	63240001	63800000	B.2.2.1.1.2.2.2.2.2	0.112769485903814	.	63240001	63800000	#0000FF	1	0.125
chr3	63800001	64040000	A.1.1.2.1.1.1.2.1.2.1	0.888888888888889	.	63800001	64040000	#FF0000	1	1
chr3	64040001	64560000	B.2.1.2.1.2.1.1.1.1	0.228855721393035	.	64040001	64560000	#4848FF	1	0.25
chr3	64560001	65160000	B.2.2.2.2.1.2.2.1	0.00829187396351575	.	64560001	65160000	#0000FF	1	0.125
chr3	65160001	65320000	B.2.2.1.1.1.2.1.2.1.1	0.154228855721393	.	65160001	65320000	#0000FF	1	0.125
chr3	65320001	65640000	B.2.2.1.2.2.2.2	0.066334991708126	.	65320001	65640000	#0000FF	1	0.125
chr3	65640001	66160000	B.2.2.1.1.2.2.2.1	0.116086235489221	.	65640001	66160000	#0000FF	1	0.125
chr3	66280001	66480000	A.1.2.2.1.2.2.1.2	0.646766169154229	.	66280001	66480000	#FF4848	1	0.875
chr3	66480001	66640000	A.1.2.2.1.2.1.2.2.1.2	0.653399668325041	.	66480001	66640000	#FF4848	1	0.875
chr3	66640001	66960000	A.2.2.2.1.1.1.1.2.1.2.1	0.477611940298507	.	66640001	66960000	#FFDADA	1	0.625
chr3	66960001	67120000	A.2.1.1.2.2.2.2	0.553897180762852	.	66960001	67120000	#FF9191	1	0.75
chr3	67120001	67400000	B.1.2.1.2.2.1.2.2	0.344941956882255	.	67120001	67400000	#9191FF	1	0.375
chr3	67400001	67800000	A.1.2.2.1.2.1.2.1.1	0.660033167495854	.	67400001	67800000	#FF4848	1	0.875
chr3	67800001	68040000	A.2.2.2.1.1.1.1.2.2	0.474295190713101	.	67800001	68040000	#FFDADA	1	0.625
chr3	68040001	68200000	A.2.2.1.1.1.1.1	0.524046434494196	.	68040001	68200000	#FFDADA	1	0.625
chr3	68200001	68360000	B.1.2.1.2.2.1.1.1	0.351575456053068	.	68200001	68360000	#9191FF	1	0.375
chr3	68360001	69040000	B.2.1.2.1.2.1.1.2.1.2	0.222222222222222	.	68360001	69040000	#4848FF	1	0.25
chr3	69040001	69480000	A.1.1.2.1.2.2.2.2	0.832504145936982	.	69040001	69480000	#FF0000	1	1
chr3	69480001	70040000	B.2.1.1.1.1.2.2.1.2.1	0.280265339966833	.	69480001	70040000	#4848FF	1	0.25
chr3	70040001	70520000	B.2.1.2.1.2.1.1.2.1.1.1	0.225538971807629	.	70040001	70520000	#4848FF	1	0.25
chr3	70520001	70960000	A.2.2.1.1.1.2.2.2	0.51575456053068	.	70520001	70960000	#FFDADA	1	0.625
chr3	70960001	71200000	A.1.1.1.1.2.1.2.1.1	0.971807628524046	.	70960001	71200000	#FF0000	1	1
chr3	71200001	71680000	A.1.1.1.1.1.1.1	1	.	71200001	71680000	#FF0000	1	1
chr3	71680001	72080000	A.1.2.1.2.1.2.1.2.1	0.716417910447761	.	71680001	72080000	#FF4848	1	0.875
chr3	72080001	72360000	A.1.2.1.2.1.2.1.1	0.718076285240464	.	72080001	72360000	#FF4848	1	0.875
chr3	72360001	72560000	A.1.1.2.1.2.1.1.1.1	0.865671641791045	.	72360001	72560000	#FF0000	1	1
chr3	72560001	72680000	A.2.1.2.2.2.2.1	0.527363184079602	.	72560001	72680000	#FF9191	1	0.75
chr3	72680001	72920000	A.1.1.2.1.2.1.2.2.2	0.85240464344942	.	72680001	72920000	#FF0000	1	1
chr3	72920001	73160000	A.1.1.2.1.2.1.1.1.2.2	0.862354892205638	.	72920001	73160000	#FF0000	1	1
chr3	73160001	73600000	B.2.1.1.1.1.2.2.1.2.2	0.278606965174129	.	73160001	73600000	#4848FF	1	0.25
chr3	73600001	73920000	B.2.2.1.2.2.1.1.1.2	0.0762852404643449	.	73600001	73920000	#0000FF	1	0.125
chr3	73920001	74200000	B.2.2.2.1.1.1.1.1.2.1	0.0630182421227197	.	73920001	74200000	#0000FF	1	0.125
chr3	74200001	74720000	B.2.2.2.1.2.2.2.2.2	0.0199004975124378	.	74200001	74720000	#0000FF	1	0.125
chr3	74720001	75240000	B.2.2.2.1.2.2.2.2.1	0.021558872305141	.	74720001	75240000	#0000FF	1	0.125
chr3	75240001	75400000	B.2.1.1.1.1.2.1.1	0.285240464344942	.	75240001	75400000	#4848FF	1	0.25
chr3	75400001	75600000	A.2.2.2.2.1.1	0.45273631840796	.	75400001	75600000	#FFDADA	1	0.625
chr3	75800001	76360000	B.2.2.2.1.1.1.1.2.1	0.0597014925373134	.	75800001	76360000	#0000FF	1	0.125
chr3	76360001	76720000	B.2.2.2.1.1.1.1.2.2	0.0580431177446103	.	76360001	76720000	#0000FF	1	0.125
chr3	76720001	77440000	B.2.2.2.2.1.2.1.2	0.00995024875621891	.	76720001	77440000	#0000FF	1	0.125
chr3	77440001	78040000	B.2.2.2.2.1.1.1.2	0.0165837479270315	.	77440001	78040000	#0000FF	1	0.125
chr3	78040001	78640000	B.2.2.2.2.1.1.1.1	0.0182421227197347	.	78040001	78640000	#0000FF	1	0.125
chr3	78640001	79120000	B.1.2.2.1.2.2.2	0.311774461028192	.	78640001	79120000	#9191FF	1	0.375
chr3	79120001	79800000	B.2.2.2.1.2.2.2.1	0.0232172470978441	.	79120001	79800000	#0000FF	1	0.125
chr3	79800001	80360000	B.2.2.2.1.2.1.1.1.1.1	0.0381426202321725	.	79800001	80360000	#0000FF	1	0.125
chr3	80360001	80920000	B.2.2.2.1.1.2.2.2.1	0.0414593698175788	.	80360001	80920000	#0000FF	1	0.125
chr3	80920001	81080000	B.2.1.2.2.1.1.1.2	0.203980099502488	.	80920001	81080000	#4848FF	1	0.25
chr3	81120001	81520000	B.2.2.1.2.2.2.1.1	0.0696517412935323	.	81120001	81520000	#0000FF	1	0.125
chr3	81520001	81720000	B.1.2.1.1.2.1.1.1	0.378109452736318	.	81520001	81720000	#9191FF	1	0.375
chr3	81720001	81880000	A.2.1.1.1.1.2.1.1	0.603648424543947	.	81720001	81880000	#FF9191	1	0.75
chr3	81880001	82280000	B.1.2.2.2.1.2.1.2	0.30016583747927	.	81880001	82280000	#9191FF	1	0.375
chr3	82280001	82640000	B.2.2.1.1.1.2.1.2.2.1.2	0.149253731343284	.	82280001	82640000	#0000FF	1	0.125
chr3	82680001	82960000	B.2.2.1.2.1.1.1.2	0.106135986733002	.	82680001	82960000	#0000FF	1	0.125
chr3	83000001	83080000	B.2.2.1.2.1.1.1.2	0.106135986733002	.	83000001	83080000	#0000FF	1	0.125
chr3	83120001	83760000	B.2.2.2.1.2.1.1.1.1.2	0.0364842454394693	.	83120001	83760000	#0000FF	1	0.125
chr3	83800001	84160000	B.2.2.2.1.1.2.2.1	0.0431177446102819	.	83800001	84160000	#0000FF	1	0.125
chr3	84200001	84280000	B.2.2.2.1.1.2.2.1	0.0431177446102819	.	84200001	84280000	#0000FF	1	0.125
chr3	84320001	84440000	B.2.1.1.2.1.1.2.1	0.262023217247098	.	84320001	84440000	#4848FF	1	0.25
chr3	84480001	85040000	B.2.2.2.1.1.2.2.2.2	0.0398009950248756	.	84480001	85040000	#0000FF	1	0.125
chr3	85040001	85240000	B.2.1.2.2.1.2.1.1.1	0.200663349917081	.	85040001	85240000	#4848FF	1	0.25
chr3	85240001	86200000	B.2.2.2.2.2.1.1	0.00497512437810945	.	85240001	86200000	#0000FF	1	0.125
chr3	86200001	86440000	B.2.2.1.1.1.2.1.1.2.1	0.157545605306799	.	86200001	86440000	#0000FF	1	0.125
chr3	86440001	86560000	B.2.1.2.1.1.1.1	0.24212271973466	.	86440001	86560000	#4848FF	1	0.25
chr3	86560001	86760000	B.2.2.1.1.1.2.1.2.2.1.1	0.150912106135987	.	86560001	86760000	#0000FF	1	0.125
chr3	86760001	87200000	B.2.1.2.2.1.2.2.2.1	0.194029850746269	.	86760001	87200000	#4848FF	1	0.25
chr3	87200001	87800000	B.1.1.1.2.1.1.1	0.427860696517413	.	87200001	87800000	#DADAFF	1	0.5
chr3	87800001	88040000	A.2.2.2.1.1.1.1.2.1.1	0.479270315091211	.	87800001	88040000	#FFDADA	1	0.625
chr3	88040001	88240000	A.1.1.1.2.2.1.2.2	0.912106135986733	.	88040001	88240000	#FF0000	1	1
chr3	88240001	88560000	B.1.1.2.1.1.2.2	0.409618573797678	.	88240001	88560000	#DADAFF	1	0.5
chr3	88560001	89080000	B.2.2.1.1.1.2.1.1.1	0.159203980099502	.	88560001	89080000	#0000FF	1	0.125
chr3	89080001	89320000	B.2.1.1.2.1.1.2.2	0.260364842454395	.	89080001	89320000	#4848FF	1	0.25
chr3	89320001	89480000	B.2.1.2.2.1.2.2.1	0.195688225538972	.	89320001	89480000	#4848FF	1	0.25
chr3	89560001	89760000	B.2.1.2.2.1.1.1.1	0.205638474295191	.	89560001	89760000	#4848FF	1	0.25
chr3	89800001	90200000	B.2.2.2.1.2.1.1.1.2	0.0348258706467662	.	89800001	90200000	#0000FF	1	0.125
chr3	90240001	90320000	B.2.2.2.1.2.1.1.1.2	0.0348258706467662	.	90240001	90320000	#0000FF	1	0.125
chr3	93520001	93680000	B.1.2.2.2.2.2.1.1	0.293532338308458	.	93520001	93680000	#9191FF	1	0.375
chr3	93680001	93880000	A.1.2.1.2.2.2.1.2.2	0.69485903814262	.	93680001	93880000	#FF4848	1	0.875
chr3	93880001	94440000	B.2.2.2.1.1.2.1.1.2.1	0.0530679933665008	.	93880001	94440000	#0000FF	1	0.125
chr3	94440001	94680000	B.2.2.1.1.1.2.2.1.1	0.145936981757877	.	94440001	94680000	#0000FF	1	0.125
chr3	94680001	94880000	B.2.1.2.2.2.1.2.1.1.1.2	0.185737976782753	.	94680001	94880000	#4848FF	1	0.25
chr3	94920001	95240000	B.2.2.1.2.1.2.1.1	0.0928689883913764	.	94920001	95240000	#0000FF	1	0.125
chr3	95280001	95560000	B.2.1.2.2.2.1.2.1.2.1.1	0.182421227197347	.	95280001	95560000	#4848FF	1	0.25
chr3	95560001	95760000	B.2.1.2.2.1.1.2	0.202321724709784	.	95560001	95760000	#4848FF	1	0.25
chr3	95760001	96280000	B.2.2.2.1.1.2.1.2.2	0.0447761194029851	.	95760001	96280000	#0000FF	1	0.125
chr3	96280001	96560000	B.2.2.1.1.1.2.2.2.2.2	0.139303482587065	.	96280001	96560000	#0000FF	1	0.125
chr3	96560001	96640000	B.2.1.1.1.2.2.1.1	0.26865671641791	.	96560001	96640000	#4848FF	1	0.25
chr3	96640001	97080000	B.2.2.1.2.1.2.2.1.2.2	0.0845771144278607	.	96640001	97080000	#0000FF	1	0.125
chr3	97080001	97160000	B.1.2.2.2.2.1.1	0.296849087893864	.	97080001	97160000	#9191FF	1	0.375
chr3	97160001	97440000	B.2.1.1.1.2.1.2.1.2	0.271973466003317	.	97160001	97440000	#4848FF	1	0.25
chr3	97440001	97800000	A.1.2.2.1.1.2.1.1	0.679933665008292	.	97440001	97800000	#FF4848	1	0.875
chr3	97800001	98200000	B.1.2.1.2.1.1.2.2.2.1	0.359867330016584	.	97800001	98200000	#9191FF	1	0.375
chr3	98200001	98720000	A.1.2.1.2.2.2.1.2.1	0.696517412935323	.	98200001	98720000	#FF4848	1	0.875
chr3	98720001	98920000	B.1.2.2.2.2.2.2.1	0.290215588723051	.	98720001	98920000	#9191FF	1	0.375
chr3	98920001	99480000	B.2.2.1.1.1.1.2.2	0.160862354892206	.	98920001	99480000	#0000FF	1	0.125
chr3	99480001	99960000	A.1.2.1.2.2.2.1.1	0.698175787728027	.	99480001	99960000	#FF4848	1	0.875
chr3	99960001	100160000	A.1.1.1.2.1.2.1.2.1.1	0.938640132669983	.	99960001	100160000	#FF0000	1	1
chr3	100160001	100360000	A.2.1.1.2.1.2.1.1	0.57379767827529	.	100160001	100360000	#FF9191	1	0.75
chr3	100360001	100520000	A.1.2.2.1.1.2.2.2.1	0.671641791044776	.	100360001	100520000	#FF4848	1	0.875
chr3	100520001	101000000	B.1.1.2.1.2.2.2.2	0.401326699834163	.	100520001	101000000	#DADAFF	1	0.5
chr3	101000001	101400000	A.1.1.1.1.2.1.1.1.1	0.983416252072968	.	101000001	101400000	#FF0000	1	1
chr3	101400001	101680000	A.1.1.1.1.2.1.2.2	0.966832504145937	.	101400001	101680000	#FF0000	1	1
chr3	101680001	101960000	A.1.1.2.2.2.1.1.2.2.1	0.794361525704809	.	101680001	101960000	#FF0000	1	1
chr3	101960001	102320000	A.2.2.2.2.2.2.2.1	0.442786069651741	.	101960001	102320000	#FFDADA	1	0.625
chr3	102320001	102560000	B.1.2.2.1.2.2.1.1.1	0.318407960199005	.	102320001	102560000	#9191FF	1	0.375
chr3	102560001	102680000	B.2.1.1.1.2.2.2	0.265339966832504	.	102560001	102680000	#4848FF	1	0.25
chr3	102720001	102760000	B.2.1.1.1.2.2.2	0.265339966832504	.	102720001	102760000	#4848FF	1	0.25
chr3	102760001	102920000	B.1.2.2.2.2.2.1.2	0.291873963515755	.	102760001	102920000	#9191FF	1	0.375
chr3	102960001	103240000	B.2.1.2.2.2.1.2.1.1.1.1	0.187396351575456	.	102960001	103240000	#4848FF	1	0.25
chr3	103280001	103440000	B.2.1.1.2.1.2.1.2	0.257048092868988	.	103280001	103440000	#4848FF	1	0.25
chr3	103480001	103560000	B.1.2.2.1.2.2.1.2.1	0.315091210613599	.	103480001	103560000	#9191FF	1	0.375
chr3	103560001	103640000	B.1.2.2.1.2.2.1.2.2	0.313432835820896	.	103560001	103640000	#9191FF	1	0.375
chr3	103640001	103880000	B.2.2.1.2.1.2.2.1.2.1	0.0862354892205638	.	103640001	103880000	#0000FF	1	0.125
chr3	103920001	104560000	B.2.2.1.2.1.2.2.1.2.1	0.0862354892205638	.	103920001	104560000	#0000FF	1	0.125
chr3	104560001	105000000	B.2.1.1.2.1.2.1.1	0.258706467661692	.	104560001	105000000	#4848FF	1	0.25
chr3	105000001	105360000	A.2.2.2.1.2.2.2	0.454394693200663	.	105000001	105360000	#FFDADA	1	0.625
chr3	105360001	105640000	A.1.1.1.2.2.1.2.1.2.2	0.913764510779436	.	105360001	105640000	#FF0000	1	1
chr3	105640001	106160000	A.1.2.1.1.1.1.2.2	0.762852404643449	.	105640001	106160000	#FF4848	1	0.875
chr3	106160001	106360000	A.2.2.1.2.1.1.2.1.1	0.502487562189055	.	106160001	106360000	#FFDADA	1	0.625
chr3	106360001	106920000	B.1.2.1.2.1.1.1	0.366500829187396	.	106360001	106920000	#9191FF	1	0.375
chr3	106920001	107160000	A.2.1.2.2.1.2.2	0.533996683250415	.	106920001	107160000	#FF9191	1	0.75
chr3	107160001	107520000	A.1.1.2.1.2.1.2.1.2	0.857379767827529	.	107160001	107520000	#FF0000	1	1
chr3	107520001	107760000	A.1.2.1.2.2.2.2.1.1.1	0.693200663349917	.	107520001	107760000	#FF4848	1	0.875
chr3	107760001	108040000	A.1.1.1.2.2.1.2.1.2.1	0.915422885572139	.	107760001	108040000	#FF0000	1	1
chr3	108040001	108200000	A.2.1.1.2.1.2.2.1.1	0.570480928689884	.	108040001	108200000	#FF9191	1	0.75
chr3	108200001	108480000	A.1.2.1.1.1.1.1.2.2	0.766169154228856	.	108200001	108480000	#FF4848	1	0.875
chr3	108480001	108640000	A.1.1.2.2.2.1.1.1.2	0.797678275290216	.	108480001	108640000	#FF0000	1	1
chr3	108640001	108840000	A.2.2.2.1.2.1	0.45771144278607	.	108640001	108840000	#FFDADA	1	0.625
chr3	108840001	109120000	B.1.2.2.1.2.1.1	0.323383084577114	.	108840001	109120000	#9191FF	1	0.375
chr3	109120001	109280000	B.1.2.2.2.2.1.2	0.295190713101161	.	109120001	109280000	#9191FF	1	0.375
chr3	109280001	109640000	B.2.1.1.2.1.1.1	0.263681592039801	.	109280001	109640000	#4848FF	1	0.25
chr3	109640001	109920000	B.2.1.1.1.2.2.1.2	0.266998341625207	.	109640001	109920000	#4848FF	1	0.25
chr3	109920001	110240000	B.1.2.2.1.2.2.1.1.2	0.316749585406302	.	109920001	110240000	#9191FF	1	0.375
chr3	110240001	110720000	B.1.2.1.1.1.1.1	0.386401326699834	.	110240001	110720000	#9191FF	1	0.375
chr3	110720001	110920000	A.2.1.1.2.1.1.2	0.575456053067993	.	110720001	110920000	#FF9191	1	0.75
chr3	110920001	111240000	A.1.2.2.1.2.1.1.2.1	0.665008291873963	.	110920001	111240000	#FF4848	1	0.875
chr3	111240001	111440000	A.1.1.2.1.1.1.1.1	0.893864013266998	.	111240001	111440000	#FF0000	1	1
chr3	111440001	111760000	A.1.2.1.1.1.1.1.1.2	0.769485903814262	.	111440001	111760000	#FF4848	1	0.875
chr3	111760001	112000000	A.1.2.1.2.2.1.1.2	0.701492537313433	.	111760001	112000000	#FF4848	1	0.875
chr3	112000001	112280000	A.1.1.1.2.2.1.2.1.1.2.1	0.918739635157546	.	112000001	112280000	#FF0000	1	1
chr3	112280001	112480000	A.1.2.1.2.2.2.2.1.1.2	0.691542288557214	.	112280001	112480000	#FF4848	1	0.875
chr3	112480001	112680000	A.1.2.2.2.1.2.1.1.1.1	0.633499170812604	.	112480001	112680000	#FF4848	1	0.875
chr3	112680001	112800000	A.1.2.1.1.1.1.1.1.1	0.771144278606965	.	112680001	112800000	#FF4848	1	0.875
chr3	112800001	113160000	A.2.1.2.2.1.2.1.1	0.540630182421227	.	112800001	113160000	#FF9191	1	0.75
chr3	113160001	113360000	A.1.1.2.2.1.1.2.1.2	0.819237147595357	.	113160001	113360000	#FF0000	1	1
chr3	113360001	113520000	A.1.1.2.2.1.1.2.1.1	0.82089552238806	.	113360001	113520000	#FF0000	1	1
chr3	113520001	113800000	A.1.1.2.2.2.1.2.1.1	0.7893864013267	.	113520001	113800000	#FF0000	1	1
chr3	113800001	114200000	A.1.2.2.2.1.2.1.1.1.2.2.1	0.630182421227197	.	113800001	114200000	#FF4848	1	0.875
chr3	114200001	114760000	A.2.1.2.2.1.2.1.2.1	0.538971807628524	.	114200001	114760000	#FF9191	1	0.75
chr3	114760001	114960000	A.1.1.2.2.2.1.2.1.2	0.787728026533997	.	114760001	114960000	#FF0000	1	1
chr3	114960001	115360000	B.1.2.1.2.1.2.1.2	0.354892205638474	.	114960001	115360000	#9191FF	1	0.375
chr3	115360001	115600000	A.2.1.1.2.1.2.1.2	0.572139303482587	.	115360001	115600000	#FF9191	1	0.75
chr3	115600001	116040000	B.2.2.1.2.1.2.2.2.2.2	0.0796019900497512	.	115600001	116040000	#0000FF	1	0.125
chr3	116040001	116320000	B.2.2.2.1.1.2.1.1.2.2	0.0514096185737977	.	116040001	116320000	#0000FF	1	0.125
chr3	116320001	116920000	B.2.2.2.2.1.1.2.2	0.0132669983416252	.	116320001	116920000	#0000FF	1	0.125
chr3	116920001	117760000	B.2.2.2.2.2.1.2	0.0033167495854063	.	116920001	117760000	#0000FF	1	0.125
chr3	117760001	118160000	B.2.2.1.2.1.2.1.2.2	0.0895522388059701	.	117760001	118160000	#0000FF	1	0.125
chr3	118160001	118560000	B.2.2.1.2.1.1.2.1.2.2.1	0.101160862354892	.	118160001	118560000	#0000FF	1	0.125
chr3	118560001	118880000	A.2.2.1.1.2.1.2.2	0.51077943615257	.	118560001	118880000	#FFDADA	1	0.625
chr3	118880001	119240000	A.1.1.1.1.2.1.1.2.2.1.2	0.975124378109453	.	118880001	119240000	#FF0000	1	1
chr3	119240001	119560000	A.1.2.2.1.2.2.2.2.2	0.640132669983416	.	119240001	119560000	#FF4848	1	0.875
chr3	119560001	119880000	A.1.1.2.1.1.1.2.2.1	0.885572139303483	.	119560001	119880000	#FF0000	1	1
chr3	119880001	120160000	A.1.2.2.1.1.2.2.2.2	0.669983416252073	.	119880001	120160000	#FF4848	1	0.875
chr3	120160001	120280000	A.2.2.1.2.2.2.2.1.1.1	0.487562189054726	.	120160001	120280000	#FFDADA	1	0.625
chr3	120280001	120560000	A.1.2.2.1.1.2.1.2.1	0.678275290215589	.	120280001	120560000	#FF4848	1	0.875
chr3	120560001	121120000	B.2.2.1.2.1.1.2.2.2.2	0.0945273631840796	.	120560001	121120000	#0000FF	1	0.125
chr3	121120001	121360000	A.2.1.2.1.1.2.2.1	0.548922056384743	.	121120001	121360000	#FF9191	1	0.75
chr3	121360001	121600000	A.1.1.2.1.1.1.2.2.2	0.883913764510779	.	121360001	121600000	#FF0000	1	1
chr3	121600001	122040000	A.2.2.2.1.1.2.2.1	0.461028192371476	.	121600001	122040000	#FFDADA	1	0.625
chr3	122040001	122600000	A.1.1.1.1.2.1.1.2.1.2	0.978441127694859	.	122040001	122600000	#FF0000	1	1
chr3	122600001	123000000	A.2.1.1.1.2.1.1.2	0.597014925373134	.	122600001	123000000	#FF9191	1	0.75
chr3	123000001	123200000	B.1.1.1.1.2.2.2.1	0.431177446102819	.	123000001	123200000	#DADAFF	1	0.5
chr3	123200001	123360000	A.1.2.2.2.2.2.1.2	0.613598673300166	.	123200001	123360000	#FF4848	1	0.875
chr3	123360001	123600000	B.1.2.2.1.1.2.2.2.1	0.326699834162521	.	123360001	123600000	#9191FF	1	0.375
chr3	123600001	123760000	B.1.1.1.1.2.1	0.434494195688226	.	123600001	123760000	#DADAFF	1	0.5
chr3	123760001	124200000	B.2.2.1.1.2.1.2.1.2	0.131011608623549	.	123760001	124200000	#0000FF	1	0.125
chr3	124200001	124400000	B.1.2.2.2.1.1.1	0.310116086235489	.	124200001	124400000	#9191FF	1	0.375
chr3	124400001	124680000	A.2.1.2.1.1.2.1	0.550580431177446	.	124400001	124680000	#FF9191	1	0.75
chr3	124680001	124960000	A.1.1.2.2.1.1.1.2.1.2	0.824212271973466	.	124680001	124960000	#FF0000	1	1
chr3	124960001	125160000	A.1.1.2.1.2.2.2.1.2.1.1.1	0.839137645107794	.	124960001	125160000	#FF0000	1	1
chr3	125160001	125360000	A.1.2.1.1.2.1.1.1.1	0.746268656716418	.	125160001	125360000	#FF4848	1	0.875
chr3	125360001	125600000	B.1.1.2.2.2.2	0.388059701492537	.	125360001	125600000	#DADAFF	1	0.5
chr3	125600001	125880000	A.2.1.1.2.2.2.1.1	0.560530679933665	.	125600001	125880000	#FF9191	1	0.75
chr3	125880001	126080000	B.1.2.1.1.1.2	0.379767827529022	.	125880001	126080000	#9191FF	1	0.375
chr3	126080001	126240000	A.1.2.2.2.2.2.1.1	0.615257048092869	.	126080001	126240000	#FF4848	1	0.875
chr3	126240001	126480000	A.2.1.2.1.2.1	0.545605306799337	.	126240001	126480000	#FF9191	1	0.75
chr3	126480001	126640000	B.1.1.1.1.2.2.2.2	0.429519071310116	.	126480001	126640000	#DADAFF	1	0.5
chr3	126640001	126800000	A.2.1.2.1.1.1	0.552238805970149	.	126640001	126800000	#FF9191	1	0.75
chr3	126800001	127240000	B.1.2.2.1.1.2.1	0.330016583747927	.	126800001	127240000	#9191FF	1	0.375
chr3	127240001	127480000	A.1.1.2.2.1.2.1.2	0.805970149253731	.	127240001	127480000	#FF0000	1	1
chr3	127480001	127760000	A.2.1.2.1.2.2	0.543946932006633	.	127480001	127760000	#FF9191	1	0.75
chr3	127760001	128040000	A.1.1.2.1.1.2.1.2.1.1	0.87893864013267	.	127760001	128040000	#FF0000	1	1
chr3	128040001	128320000	A.1.1.2.2.1.2.1.1.1.2	0.809286898839138	.	128040001	128320000	#FF0000	1	1
chr3	128320001	128680000	A.1.1.1.1.1.2.1.2	0.993366500829187	.	128320001	128680000	#FF0000	1	1
chr3	128680001	129000000	A.1.1.1.1.1.2.1.1	0.995024875621891	.	128680001	129000000	#FF0000	1	1
chr3	129000001	129160000	A.1.1.2.1.1.2.2.1.2	0.868988391376451	.	129000001	129160000	#FF0000	1	1
chr3	129160001	129360000	A.1.1.2.2.2.2.2.1.1	0.776119402985075	.	129160001	129360000	#FF0000	1	1
chr3	129360001	129920000	A.1.2.1.1.2.1.2	0.737976782752902	.	129360001	129920000	#FF4848	1	0.875
chr3	129920001	130360000	B.2.1.1.1.1.1	0.286898839137645	.	129920001	130360000	#4848FF	1	0.25
chr3	130360001	130760000	A.1.2.1.2.1.1.1.2.2.1	0.72636815920398	.	130360001	130760000	#FF4848	1	0.875
chr3	130760001	131080000	B.1.1.2.1.2.1.2	0.406301824212272	.	130760001	131080000	#DADAFF	1	0.5
chr3	131080001	131280000	A.2.2.1.1.2.1.1	0.514096185737977	.	131080001	131280000	#FFDADA	1	0.625
chr3	131280001	131520000	B.2.1.1.2.2.1.1.1.1.1	0.253731343283582	.	131280001	131520000	#4848FF	1	0.25
chr3	131520001	132040000	B.2.1.2.2.2.2.2.2	0.170812603648425	.	131520001	132040000	#4848FF	1	0.25
chr3	132040001	132480000	A.1.2.1.1.2.1.1.1.2	0.744610281923715	.	132040001	132480000	#FF4848	1	0.875
chr3	132480001	133120000	B.2.1.2.1.2.1.2.2	0.21558872305141	.	132480001	133120000	#4848FF	1	0.25
chr3	133120001	133400000	A.1.1.2.1.2.2.2.1.1	0.840796019900497	.	133120001	133400000	#FF0000	1	1
chr3	133400001	133720000	A.2.1.2.1.1.2.2.2	0.54726368159204	.	133400001	133720000	#FF9191	1	0.75
chr3	133720001	133880000	B.1.1.2.1.2.1.1	0.407960199004975	.	133720001	133880000	#DADAFF	1	0.5
chr3	133880001	134040000	A.1.2.1.2.1.1.1.2.2.2	0.724709784411277	.	133880001	134040000	#FF4848	1	0.875
chr3	134040001	134320000	A.1.2.2.1.2.2.2.2.1.1	0.643449419568823	.	134040001	134320000	#FF4848	1	0.875
chr3	134320001	134720000	B.2.1.2.1.2.1.2.1.1	0.218905472636816	.	134320001	134720000	#4848FF	1	0.25
chr3	134720001	135000000	B.2.2.1.2.2.1.1.1.1	0.0779436152570481	.	134720001	135000000	#0000FF	1	0.125
chr3	135000001	135760000	B.2.2.2.1.1.1.2	0.0563847429519071	.	135000001	135760000	#0000FF	1	0.125
chr3	135760001	136000000	A.1.1.2.2.1.1.2.2.1.1.1	0.817578772802653	.	135760001	136000000	#FF0000	1	1
chr3	136000001	136280000	A.1.2.1.1.2.2.1.2	0.734660033167496	.	136000001	136280000	#FF4848	1	0.875
chr3	136280001	136760000	A.1.1.1.2.1.2.1.1.2.1	0.94195688225539	.	136280001	136760000	#FF0000	1	1
chr3	136760001	137200000	B.2.2.1.1.2.1.2.2.2.1	0.127694859038143	.	136760001	137200000	#0000FF	1	0.125
chr3	137200001	137440000	B.2.2.1.2.1.1.2.2.2.1	0.0961857379767828	.	137200001	137440000	#0000FF	1	0.125
chr3	137440001	137840000	B.2.1.2.2.2.2.2.1	0.172470978441128	.	137440001	137840000	#4848FF	1	0.25
chr3	137840001	138080000	A.1.2.1.1.2.2.1.1	0.736318407960199	.	137840001	138080000	#FF4848	1	0.875
chr3	138080001	138280000	A.2.2.2.2.1.2.1	0.451077943615257	.	138080001	138280000	#FFDADA	1	0.625
chr3	138280001	138440000	A.1.2.2.1.1.2.1.2.2.2	0.674958540630182	.	138280001	138440000	#FF4848	1	0.875
chr3	138440001	138680000	A.1.2.1.1.2.1.1.2.2.2	0.739635157545605	.	138440001	138680000	#FF4848	1	0.875
chr3	138680001	139000000	B.1.2.2.1.1.2.2.2.2	0.325041459369818	.	138680001	139000000	#9191FF	1	0.375
chr3	139000001	139160000	A.2.1.1.1.2.1.1.1	0.598673300165838	.	139000001	139160000	#FF9191	1	0.75
chr3	139160001	139480000	B.1.2.1.2.2.2.1	0.343283582089552	.	139160001	139480000	#9191FF	1	0.375
chr3	139480001	140400000	B.2.2.1.1.2.1.2.1.1	0.132669983416252	.	139480001	140400000	#0000FF	1	0.125
chr3	140400001	140600000	A.2.2.2.1.1.1.1.1	0.480928689883914	.	140400001	140600000	#FFDADA	1	0.625
chr3	140600001	140760000	A.1.2.1.2.1.1.1.1.1	0.73134328358209	.	140600001	140760000	#FF4848	1	0.875
chr3	140760001	140920000	A.2.1.1.1.2.2.1.1.2	0.590381426202322	.	140760001	140920000	#FF9191	1	0.75
chr3	140920001	141160000	A.1.1.1.2.1.2.1.2.2.2.1	0.933665008291874	.	140920001	141160000	#FF0000	1	1
chr3	141160001	141320000	A.1.1.1.2.1.1.1.1.2	0.951907131011609	.	141160001	141320000	#FF0000	1	1
chr3	141320001	141680000	A.1.1.1.2.1.2.1.2.2.2.2	0.932006633499171	.	141320001	141680000	#FF0000	1	1
chr3	141680001	142040000	A.1.1.2.2.2.1.2.2.1	0.786069651741294	.	141680001	142040000	#FF0000	1	1
chr3	142040001	142320000	A.1.1.1.2.1.2.1.2.2.1	0.935323383084577	.	142040001	142320000	#FF0000	1	1
chr3	142320001	142480000	A.1.2.2.2.2.2.2	0.611940298507463	.	142320001	142480000	#FF4848	1	0.875
chr3	142480001	142680000	A.2.2.1.1.1.1.2.2	0.520729684908789	.	142480001	142680000	#FFDADA	1	0.625
chr3	142680001	143280000	A.1.1.1.1.2.1.2.1.2.2	0.96849087893864	.	142680001	143280000	#FF0000	1	1
chr3	143280001	143520000	A.1.2.2.1.2.1.1.2.2.1	0.66334991708126	.	143280001	143520000	#FF4848	1	0.875
chr3	143520001	143760000	A.1.2.1.1.1.2.2.2.2	0.747927031509121	.	143520001	143760000	#FF4848	1	0.875
chr3	143760001	144320000	B.1.2.2.1.2.1.2.2	0.320066334991708	.	143760001	144320000	#9191FF	1	0.375
chr3	144320001	144600000	B.2.1.2.1.1.1.2.2	0.238805970149254	.	144320001	144600000	#4848FF	1	0.25
chr3	144600001	144960000	B.2.2.1.2.1.2.2.2.1	0.0829187396351575	.	144600001	144960000	#0000FF	1	0.125
chr3	144960001	145200000	B.2.2.1.1.1.2.1.1.2.2	0.155887230514096	.	144960001	145200000	#0000FF	1	0.125
chr3	145200001	145560000	B.2.2.1.2.1.1.1.1.2	0.107794361525705	.	145200001	145560000	#0000FF	1	0.125
chr3	145560001	145840000	B.2.2.1.1.1.2.2.1.2	0.144278606965174	.	145560001	145840000	#0000FF	1	0.125
chr3	145840001	146120000	B.2.1.1.1.2.1.2.2	0.270315091210614	.	145840001	146120000	#4848FF	1	0.25
chr3	146120001	146320000	A.2.2.1.2.2.2.2.1.2	0.48424543946932	.	146120001	146320000	#FFDADA	1	0.625
chr3	146320001	146600000	B.2.1.2.2.2.1.1.1	0.190713101160862	.	146320001	146600000	#4848FF	1	0.25
chr3	146600001	147240000	B.2.2.2.1.2.1.2.1.1	0.0315091210613599	.	146600001	147240000	#0000FF	1	0.125
chr3	147240001	147800000	B.2.2.2.2.1.1.2.1	0.0149253731343284	.	147240001	147800000	#0000FF	1	0.125
chr3	147800001	148160000	B.2.2.1.2.1.2.2.2.2.1	0.0812603648424544	.	147800001	148160000	#0000FF	1	0.125
chr3	148160001	148400000	B.2.1.2.2.2.1.2.1.2.1.2	0.180762852404643	.	148160001	148400000	#4848FF	1	0.25
chr3	148400001	148640000	B.2.1.2.1.1.2.1.1	0.237147595356551	.	148400001	148640000	#4848FF	1	0.25
chr3	148640001	149080000	A.1.2.2.1.2.2.2.2.1.2	0.641791044776119	.	148640001	149080000	#FF4848	1	0.875
chr3	149080001	149440000	B.1.2.2.1.1.2.2.1	0.328358208955224	.	149080001	149440000	#9191FF	1	0.375
chr3	149440001	149720000	A.1.2.2.1.1.2.1.2.2.1	0.676616915422886	.	149440001	149720000	#FF4848	1	0.875
chr3	149720001	150040000	B.1.1.1.1.1.1.2	0.437810945273632	.	149720001	150040000	#DADAFF	1	0.5
chr3	150040001	150240000	A.1.1.2.1.2.2.2.1.2.1.1.2	0.837479270315091	.	150040001	150240000	#FF0000	1	1
chr3	150240001	150600000	A.1.1.1.1.2.1.1.2.2.1.1	0.976782752902156	.	150240001	150600000	#FF0000	1	1
chr3	150600001	150800000	A.2.1.2.2.2.2.2	0.525704809286899	.	150600001	150800000	#FF9191	1	0.75
chr3	150800001	151080000	A.1.1.2.2.2.1.1.1.1.1	0.800995024875622	.	150800001	151080000	#FF0000	1	1
chr3	151080001	151520000	B.1.1.2.2.2.1.1	0.391376451077944	.	151080001	151520000	#DADAFF	1	0.5
chr3	151520001	151880000	A.2.1.1.1.1.1.2.2	0.60530679933665	.	151520001	151880000	#FF9191	1	0.75
chr3	151880001	152200000	A.1.1.1.1.1.1.2.2	0.996683250414594	.	151880001	152200000	#FF0000	1	1
chr3	152200001	152560000	A.2.1.2.2.1.2.1.2.2.1	0.537313432835821	.	152200001	152560000	#FF9191	1	0.75
chr3	152560001	152720000	B.1.1.1.2.1.2	0.424543946932007	.	152560001	152720000	#DADAFF	1	0.5
chr3	152720001	153040000	A.1.2.1.1.1.1.2.1	0.764510779436153	.	152720001	153040000	#FF4848	1	0.875
chr3	153040001	153520000	A.1.2.2.1.2.1.1.2.2.2	0.661691542288557	.	153040001	153520000	#FF4848	1	0.875
chr3	153520001	153760000	B.1.1.2.1.1.1	0.412935323383085	.	153520001	153760000	#DADAFF	1	0.5
chr3	153760001	154120000	A.1.2.2.2.1.2.1.1.1.2.2.2	0.628524046434494	.	153760001	154120000	#FF4848	1	0.875
chr3	154120001	154720000	B.2.1.2.2.2.2.1	0.174129353233831	.	154120001	154720000	#4848FF	1	0.25
chr3	154720001	155000000	B.1.2.2.1.2.1.2.1	0.321724709784411	.	154720001	155000000	#9191FF	1	0.375
chr3	155000001	155160000	A.2.2.2.2.2.2.2.2	0.441127694859038	.	155000001	155160000	#FFDADA	1	0.625
chr3	155160001	155480000	A.2.1.1.2.1.2.2.2.1	0.567164179104478	.	155160001	155480000	#FF9191	1	0.75
chr3	155480001	155680000	A.1.1.2.2.1.1.2.2.1.2	0.814262023217247	.	155480001	155680000	#FF0000	1	1
chr3	155680001	156160000	A.2.2.1.2.2.2.2.1.1.2	0.485903814262023	.	155680001	156160000	#FFDADA	1	0.625
chr3	156160001	156560000	A.1.1.1.2.1.2.1.1.2.2	0.940298507462687	.	156160001	156560000	#FF0000	1	1
chr3	156560001	156800000	A.1.2.2.2.1.2.1.1.1.2.1	0.631840796019901	.	156560001	156800000	#FF4848	1	0.875
chr3	156800001	157000000	A.1.1.2.1.2.2.2.1.2.1.2	0.835820895522388	.	156800001	157000000	#FF0000	1	1
chr3	157000001	157360000	B.2.1.1.2.2.1.1.1.1.2	0.252072968490879	.	157000001	157360000	#4848FF	1	0.25
chr3	157360001	157760000	B.2.2.1.1.1.1.2.1.1	0.164179104477612	.	157360001	157760000	#0000FF	1	0.125
chr3	157760001	157920000	A.2.2.1.1.2.1.2.1	0.512437810945274	.	157760001	157920000	#FFDADA	1	0.625
chr3	157920001	158320000	B.1.2.1.2.1.1.2.2.1	0.361525704809287	.	157920001	158320000	#9191FF	1	0.375
chr3	158320001	158600000	A.1.2.1.2.1.1.1.2.1	0.728026533996683	.	158320001	158600000	#FF4848	1	0.875
chr3	158600001	159080000	B.2.2.1.2.1.1.2.1.2.1	0.102819237147595	.	158600001	159080000	#0000FF	1	0.125
chr3	159080001	159480000	B.2.2.1.2.1.1.2.1.2.2.2	0.0995024875621891	.	159080001	159480000	#0000FF	1	0.125
chr3	159480001	159920000	B.1.1.1.1.1.1.1	0.439469320066335	.	159480001	159920000	#DADAFF	1	0.5
chr3	159920001	160040000	A.1.2.2.2.1.2.1.2	0.625207296849088	.	159920001	160040000	#FF4848	1	0.875
chr3	160040001	160320000	A.1.1.1.1.1.2.2.1.2.2	0.988391376451078	.	160040001	160320000	#FF0000	1	1
chr3	160320001	160560000	A.1.2.2.1.2.2.2.1	0.645107794361526	.	160320001	160560000	#FF4848	1	0.875
chr3	160560001	160920000	A.2.1.2.2.1.2.1.2.2.2	0.535655058043118	.	160560001	160920000	#FF9191	1	0.75
chr3	160920001	161160000	A.1.1.2.2.2.1.2.2.2	0.78441127694859	.	160920001	161160000	#FF0000	1	1
chr3	161160001	161400000	B.2.1.1.1.2.1.2.1.1	0.27363184079602	.	161160001	161400000	#4848FF	1	0.25
chr3	161400001	162000000	B.2.2.1.2.1.1.2.1.1	0.104477611940299	.	161400001	162000000	#0000FF	1	0.125
chr3	162000001	162520000	B.2.2.2.1.1.2.1.1.1	0.054726368159204	.	162000001	162520000	#0000FF	1	0.125
chr3	162640001	162680000	B.2.2.2.1.1.2.1.1.1	0.054726368159204	.	162640001	162680000	#0000FF	1	0.125
chr3	162680001	163120000	B.2.2.1.2.1.2.1.2.1	0.0912106135986733	.	162680001	163120000	#0000FF	1	0.125
chr3	163120001	163760000	B.2.2.2.1.2.1.2.1.2	0.0298507462686567	.	163120001	163760000	#0000FF	1	0.125
chr3	163760001	164160000	B.2.2.2.1.1.2.1.2.1.2.1	0.0480928689883914	.	163760001	164160000	#0000FF	1	0.125
chr3	164160001	164800000	B.2.2.2.1.1.2.1.2.1.2.2	0.0464344941956882	.	164160001	164800000	#0000FF	1	0.125
chr3	164800001	165000000	B.2.1.2.2.2.1.2.1.2.2	0.17910447761194	.	164800001	165000000	#4848FF	1	0.25
chr3	165000001	165280000	B.2.2.1.2.1.1.1.1.1.2	0.109452736318408	.	165000001	165280000	#0000FF	1	0.125
chr3	165320001	165560000	B.2.1.2.2.2.1.2.2.2	0.175787728026534	.	165320001	165560000	#4848FF	1	0.25
chr3	165560001	165920000	B.2.2.1.2.1.2.2.1.1	0.087893864013267	.	165560001	165920000	#0000FF	1	0.125
chr3	165920001	166240000	B.2.2.1.2.1.1.1.1.1.1	0.111111111111111	.	165920001	166240000	#0000FF	1	0.125
chr3	166240001	166440000	B.2.1.2.2.2.1.2.2.1	0.177446102819237	.	166240001	166440000	#4848FF	1	0.25
chr3	166440001	166720000	B.2.2.1.1.1.2.2.2.2.1	0.140961857379768	.	166440001	166720000	#0000FF	1	0.125
chr3	166720001	167000000	B.2.2.1.1.1.1.1.2.2	0.165837479270315	.	166720001	167000000	#0000FF	1	0.125
chr3	167000001	167360000	B.1.2.1.1.1.1.2.2.1	0.383084577114428	.	167000001	167360000	#9191FF	1	0.375
chr3	167360001	167520000	A.1.2.1.2.1.1.1.1.2	0.729684908789386	.	167360001	167520000	#FF4848	1	0.875
chr3	167520001	167920000	B.1.2.1.1.1.1.2.1	0.384742951907131	.	167520001	167920000	#9191FF	1	0.375
chr3	167920001	168200000	B.2.1.2.1.1.2.2.2.1	0.232172470978441	.	167920001	168200000	#4848FF	1	0.25
chr3	168200001	168520000	B.2.1.2.1.1.2.1.2	0.235489220563847	.	168200001	168520000	#4848FF	1	0.25
chr3	168520001	168800000	B.2.1.1.2.2.1.1.1.2	0.250414593698176	.	168520001	168800000	#4848FF	1	0.25
chr3	168800001	169440000	B.1.2.1.1.1.1.2.2.2	0.381426202321725	.	168800001	169440000	#9191FF	1	0.375
chr3	169440001	169920000	A.1.1.1.1.1.2.2.1.2.1	0.990049751243781	.	169440001	169920000	#FF0000	1	1
chr3	169920001	170160000	A.1.1.1.2.1.1.1.1.1	0.953565505804312	.	169920001	170160000	#FF0000	1	1
chr3	170160001	170520000	A.2.2.2.1.1.2.2.2	0.459369817578773	.	170160001	170520000	#FFDADA	1	0.625
chr3	170520001	171320000	A.1.1.1.2.1.2.1.1.1	0.943615257048093	.	170520001	171320000	#FF0000	1	1
chr3	171320001	171720000	A.2.2.2.1.2.2.1	0.456053067993366	.	171320001	171720000	#FFDADA	1	0.625
chr3	171720001	171880000	A.1.2.1.1.1.2.2.2.1	0.749585406301824	.	171720001	171880000	#FF4848	1	0.875
chr3	171880001	172200000	A.2.1.1.2.1.2.2.1.2	0.568822553897181	.	171880001	172200000	#FF9191	1	0.75
chr3	172200001	172560000	A.1.2.1.1.1.1.1.2.1	0.767827529021559	.	172200001	172560000	#FF4848	1	0.875
chr3	172560001	173000000	B.2.2.1.1.1.1.2.1.2	0.162520729684909	.	172560001	173000000	#0000FF	1	0.125
chr3	173000001	173400000	B.2.2.1.1.1.1.1.1	0.169154228855721	.	173000001	173400000	#0000FF	1	0.125
chr3	173400001	173760000	B.2.1.2.1.1.1.2.1	0.240464344941957	.	173400001	173760000	#4848FF	1	0.25
[truncated: 6,502 more rows]
