# Supplementary material for: Systematic inference and comparison of multi-scale chromatin sub-compartments connects spatial organization to cell phenotypes
Source: Nat Commun. 2021 May 10;12:2439. doi: 10.1038/s41467-021-22666-3 (PMC8110550; doi:10.1038/s41467-021-22666-3)
Supplement: Supplementary file 5 — Supplementary Dataset 2 [file 41467_2021_22666_MOESM5_ESM.zip › Supplementary_Data_1_domain_hierarchies_127HiCmaps/HG00512_B_lymphocyte_binsize=40kb.bed]

#fields: chr, pos_start, pos_end, the full compartment label describing the position in the hierachy, normalized compartment domain rank, ., pos_start, pos_end, color based on eight compartment model (A.1.1 - B.2.2), 1, eight compartment score (A.1.1 to B.2.2: 8 to 1 devided by 8)
chr1	560001	600000	B.1.1.2.2.1.1	0.374288964732651	.	560001	600000	#DADAFF	1	0.5
chr1	720001	880000	B.1.1.2.2.1.1	0.374288964732651	.	720001	880000	#DADAFF	1	0.5
chr1	920001	1000000	B.1.1.2.2.1.1	0.374288964732651	.	920001	1000000	#DADAFF	1	0.5
chr1	1040001	1160000	B.1.1.2.2.1.1	0.374288964732651	.	1040001	1160000	#DADAFF	1	0.5
chr1	1200001	1240000	B.1.1.2.2.1.1	0.374288964732651	.	1200001	1240000	#DADAFF	1	0.5
chr1	1280001	1360000	B.1.1.2.2.1.1	0.374288964732651	.	1280001	1360000	#DADAFF	1	0.5
chr1	1360001	1560000	A.1.2.2.2.2.2.1.1	0.74061433447099	.	1360001	1560000	#FF4848	1	0.875
chr1	1560001	1680000	A.2.1.2.1.2.1.2.2.1.2	0.629124004550626	.	1560001	1680000	#FF9191	1	0.75
chr1	1680001	1840000	A.1.2.2.2.2.2.2.2.1.1	0.737201365187713	.	1680001	1840000	#FF4848	1	0.875
chr1	1840001	2160000	A.2.1.2.2.1.1.2.1.2.1	0.612059158134243	.	1840001	2160000	#FF9191	1	0.75
chr1	2160001	2280000	A.2.2.1.1.1.1.2.1	0.556313993174061	.	2160001	2280000	#FFDADA	1	0.625
chr1	2280001	2360000	A.2.2.1.1.1.1.1.2.1	0.560864618885097	.	2280001	2360000	#FFDADA	1	0.625
chr1	2400001	2600000	A.2.2.1.1.1.2.2.1	0.551763367463026	.	2400001	2600000	#FFDADA	1	0.625
chr1	2680001	2760000	B.1.2.2.1.1.1.2.2	0.274175199089875	.	2680001	2760000	#9191FF	1	0.375
chr1	2800001	3160000	B.1.2.2.1.1.1.2.2	0.274175199089875	.	2800001	3160000	#9191FF	1	0.375
chr1	3160001	3320000	B.1.2.1.1.1.2.2.1	0.325369738339022	.	3160001	3320000	#9191FF	1	0.375
chr1	3320001	3520000	B.1.1.1.2.1.1.2	0.41296928327645	.	3320001	3520000	#DADAFF	1	0.5
chr1	3520001	3680000	A.2.1.2.1.1.1.1.2.2	0.64391353811149	.	3520001	3680000	#FF9191	1	0.75
chr1	3680001	3760000	A.2.2.1.1.1.1.2.2	0.555176336746303	.	3680001	3760000	#FFDADA	1	0.625
chr1	3760001	3840000	B.1.2.1.1.2.1.2.2	0.320819112627986	.	3760001	3840000	#9191FF	1	0.375
chr1	3960001	4360000	B.1.2.1.1.2.1.2.2	0.320819112627986	.	3960001	4360000	#9191FF	1	0.375
chr1	4360001	4400000	B.2.1.1.2.2.1.1.2	0.176336746302617	.	4360001	4400000	#4848FF	1	0.25
chr1	4440001	4840000	B.2.1.1.2.2.1.1.2	0.176336746302617	.	4440001	4840000	#4848FF	1	0.25
chr1	4840001	5320000	B.2.1.2.2.1.1.2.2	0.131968145620023	.	4840001	5320000	#4848FF	1	0.25
chr1	5320001	5680000	B.2.1.1.2.2.1.1.1	0.177474402730375	.	5320001	5680000	#4848FF	1	0.25
chr1	5680001	6000000	B.1.2.1.1.2.1.2.1	0.321956769055745	.	5680001	6000000	#9191FF	1	0.375
chr1	6000001	6200000	A.2.2.2.2.1.2.1.1	0.448236632536974	.	6000001	6200000	#FFDADA	1	0.625
chr1	6200001	6520000	A.2.1.1.1.2.2.2.1	0.70193401592719	.	6200001	6520000	#FF9191	1	0.75
chr1	6520001	6720000	A.1.2.2.2.1.1.2.2	0.756541524459613	.	6520001	6720000	#FF4848	1	0.875
chr1	6720001	6960000	A.2.1.1.1.2.1.1.1.2.1	0.723549488054608	.	6720001	6960000	#FF9191	1	0.75
chr1	6960001	7120000	A.2.2.2.2.1.1.2.2	0.449374288964733	.	6960001	7120000	#FFDADA	1	0.625
chr1	7120001	7400000	B.1.1.1.2.1.2.2.2	0.408418657565415	.	7120001	7400000	#DADAFF	1	0.5
chr1	7400001	7640000	B.1.1.2.1.2.2.2.2.1	0.376564277588168	.	7400001	7640000	#DADAFF	1	0.5
chr1	7680001	7720000	B.1.1.2.1.2.2.2.2.1	0.376564277588168	.	7680001	7720000	#DADAFF	1	0.5
chr1	7720001	8000000	A.2.2.1.1.2.1.1	0.549488054607508	.	7720001	8000000	#FFDADA	1	0.625
chr1	8000001	8200000	A.2.1.1.1.2.1.2.1.2.1	0.716723549488055	.	8000001	8200000	#FF9191	1	0.75
chr1	8200001	8320000	A.2.1.2.1.1.1.1.2.1	0.645051194539249	.	8200001	8320000	#FF9191	1	0.75
chr1	8320001	8440000	A.2.1.2.1.2.2.2.1	0.622298065984073	.	8320001	8440000	#FF9191	1	0.75
chr1	8440001	8640000	A.1.2.2.2.1.1.1.1.1.2	0.763367463026166	.	8440001	8640000	#FF4848	1	0.875
chr1	8640001	8760000	A.1.2.1.2.2.2.1.2.2.2	0.80773606370876	.	8640001	8760000	#FF4848	1	0.875
chr1	8760001	8920000	A.1.2.1.2.2.1.2.1.2.2	0.814562002275313	.	8760001	8920000	#FF4848	1	0.875
chr1	8920001	9080000	A.1.2.2.2.2.1.2.2	0.741751990898749	.	8920001	9080000	#FF4848	1	0.875
chr1	9080001	9160000	A.1.2.2.2.2.2.2.2.1.2	0.736063708759955	.	9080001	9160000	#FF4848	1	0.875
chr1	9160001	9280000	A.2.1.1.1.1.2.2.1	0.728100113765643	.	9160001	9280000	#FF9191	1	0.75
chr1	9280001	9560000	A.1.2.1.2.2.1.2.1.2.1	0.815699658703072	.	9280001	9560000	#FF4848	1	0.875
chr1	9560001	9720000	A.1.2.1.2.2.1.1.1.2.1	0.821387940841866	.	9560001	9720000	#FF4848	1	0.875
chr1	9720001	9840000	A.2.1.2.1.2.1.1.1.1	0.63481228668942	.	9720001	9840000	#FF9191	1	0.75
chr1	9840001	10000000	A.1.2.2.2.1.1.1.1.1.1	0.764505119453925	.	9840001	10000000	#FF4848	1	0.875
chr1	10000001	10320000	A.1.2.2.2.1.2.2.1.1.2.2	0.74971558589306	.	10000001	10320000	#FF4848	1	0.875
chr1	10320001	10520000	A.1.2.1.2.2.1.1.1.2.2	0.820250284414107	.	10320001	10520000	#FF4848	1	0.875
chr1	10520001	10760000	A.2.1.2.1.1.2.1.1.2.2	0.638225255972696	.	10520001	10760000	#FF9191	1	0.75
chr1	10760001	10840000	A.2.2.1.1.1.1.1.2.2.1.2	0.558589306029579	.	10760001	10840000	#FFDADA	1	0.625
chr1	10840001	11000000	A.2.1.2.1.1.2.1.2	0.637087599544937	.	10840001	11000000	#FF9191	1	0.75
chr1	11000001	11160000	A.2.1.1.1.1.1.2.1	0.731513083048919	.	11000001	11160000	#FF9191	1	0.75
chr1	11160001	11400000	A.2.1.2.1.1.1.2.2	0.641638225255973	.	11160001	11400000	#FF9191	1	0.75
chr1	11400001	11640000	A.2.2.2.2.1.1.1	0.452787258248009	.	11400001	11640000	#FFDADA	1	0.625
chr1	11640001	11800000	A.2.1.2.1.2.2.1.1.2	0.62457337883959	.	11640001	11800000	#FF9191	1	0.75
chr1	11800001	12000000	A.1.2.1.2.1.2.1.2.2.2	0.829351535836177	.	11800001	12000000	#FF4848	1	0.875
chr1	12040001	12160000	A.1.2.1.2.1.2.1.2.2.2	0.829351535836177	.	12040001	12160000	#FF4848	1	0.875
chr1	12160001	12320000	A.1.2.2.2.2.1.2.1	0.742889647326507	.	12160001	12320000	#FF4848	1	0.875
chr1	12320001	12720000	A.2.1.2.2.1.1.2.2.2.1	0.606370875995449	.	12320001	12720000	#FF9191	1	0.75
chr1	12720001	12960000	B.1.1.1.2.1.2.1.2	0.410693970420933	.	12720001	12960000	#DADAFF	1	0.5
chr1	13160001	13200000	B.1.1.1.2.1.2.2.1	0.409556313993174	.	13160001	13200000	#DADAFF	1	0.5
chr1	13760001	13960000	B.1.1.1.2.1.2.2.1	0.409556313993174	.	13760001	13960000	#DADAFF	1	0.5
chr1	13960001	14120000	A.2.1.2.2.1.1.2.1.1	0.613196814562002	.	13960001	14120000	#FF9191	1	0.75
chr1	14120001	14640000	B.1.2.2.1.1.2.2.2.1	0.270762229806598	.	14120001	14640000	#9191FF	1	0.375
chr1	14640001	14960000	B.1.2.2.1.1.2.2.1	0.271899886234357	.	14640001	14960000	#9191FF	1	0.375
chr1	14960001	15080000	B.1.2.1.1.1.2.1	0.32650739476678	.	14960001	15080000	#9191FF	1	0.375
chr1	15080001	15160000	B.1.2.1.1.1.1.2.2	0.327645051194539	.	15080001	15160000	#9191FF	1	0.375
chr1	15160001	15280000	B.1.2.1.1.2.1.1	0.323094425483504	.	15160001	15280000	#9191FF	1	0.375
chr1	15280001	15440000	B.1.2.1.1.1.1.1.2.1	0.331058020477816	.	15280001	15440000	#9191FF	1	0.375
chr1	15440001	15840000	A.2.2.1.1.2.2.1.2.2.2	0.541524459613197	.	15440001	15840000	#FFDADA	1	0.625
chr1	15840001	16120000	A.1.1.2.2.1.1.2.1.2.1	0.921501706484642	.	15840001	16120000	#FF0000	1	1
chr1	16120001	16320000	A.1.2.1.2.2.1.1.2.1	0.819112627986348	.	16120001	16320000	#FF4848	1	0.875
chr1	16320001	16400000	A.2.1.2.1.2.1.2.2.1.1	0.630261660978385	.	16320001	16400000	#FF9191	1	0.75
chr1	16400001	16880000	A.1.1.2.2.1.1.2.1.2.2	0.920364050056883	.	16400001	16880000	#FF0000	1	1
chr1	16880001	17080000	A.2.1.2.2.1.1.2.2.1.2	0.607508532423208	.	16880001	17080000	#FF9191	1	0.75
chr1	17080001	17240000	A.2.1.2.1.1.2.2	0.635949943117179	.	17080001	17240000	#FF9191	1	0.75
chr1	17240001	17720000	A.2.1.2.2.1.1.1.1.2.1	0.618885096700796	.	17240001	17720000	#FF9191	1	0.75
chr1	17720001	17880000	A.2.2.1.1.1.2.1.2	0.552901023890785	.	17720001	17880000	#FFDADA	1	0.625
chr1	17880001	18600000	B.1.1.2.1.2.1.2.1.2	0.381114903299204	.	17880001	18600000	#DADAFF	1	0.5
chr1	18600001	18760000	B.1.2.1.1.1.2.2.2	0.324232081911263	.	18600001	18760000	#9191FF	1	0.375
chr1	18760001	19200000	B.1.1.2.1.2.1.1	0.383390216154721	.	18760001	19200000	#DADAFF	1	0.5
chr1	19200001	19440000	A.2.2.1.1.2.2.1.2.1.2	0.543799772468714	.	19200001	19440000	#FFDADA	1	0.625
chr1	19440001	19560000	A.2.1.2.1.1.2.1.1.2.1	0.639362912400455	.	19440001	19560000	#FF9191	1	0.75
chr1	19560001	20000000	A.2.1.2.2.1.1.2.2.1.1	0.608646188850967	.	19560001	20000000	#FF9191	1	0.75
chr1	20000001	20160000	A.2.2.2.2.1.1.2.1.1	0.45164960182025	.	20000001	20160000	#FFDADA	1	0.625
chr1	20160001	20360000	A.2.2.2.2.1.2.1.2	0.447098976109215	.	20160001	20360000	#FFDADA	1	0.625
chr1	20360001	20440000	B.1.1.1.2.1.1.1.2	0.414106939704209	.	20360001	20440000	#DADAFF	1	0.5
chr1	20440001	20960000	A.2.2.2.2.2.2.1	0.44254835039818	.	20440001	20960000	#FFDADA	1	0.625
chr1	20960001	21120000	A.2.1.1.1.2.2.1.1.1	0.71103526734926	.	20960001	21120000	#FF9191	1	0.75
chr1	21120001	21320000	A.2.1.2.1.1.1.2.1	0.642775881683732	.	21120001	21320000	#FF9191	1	0.75
chr1	21320001	21440000	A.2.1.1.1.2.2.1.2.2.2	0.703071672354949	.	21320001	21440000	#FF9191	1	0.75
chr1	21440001	21840000	A.1.2.2.1.2.2.2.1.2.2.1	0.767918088737201	.	21440001	21840000	#FF4848	1	0.875
chr1	21840001	22000000	A.2.2.1.1.1.2.2.2	0.550625711035267	.	21840001	22000000	#FFDADA	1	0.625
chr1	22000001	22120000	A.2.1.1.1.2.1.1.2.2	0.718998862343572	.	22000001	22120000	#FF9191	1	0.75
chr1	22120001	22320000	A.2.2.1.1.1.1.1.2.2.1.1	0.559726962457338	.	22120001	22320000	#FFDADA	1	0.625
chr1	22320001	22400000	A.2.1.2.1.2.1.2.1	0.631399317406143	.	22320001	22400000	#FF9191	1	0.75
chr1	22400001	22760000	A.2.1.2.2.1.1.2.1.2.2.1	0.610921501706485	.	22400001	22760000	#FF9191	1	0.75
chr1	22760001	23000000	A.2.2.2.2.1.2.2.1	0.445961319681456	.	22760001	23000000	#FFDADA	1	0.625
chr1	23000001	23320000	A.2.1.2.2.1.1.1.1.2.2	0.617747440273038	.	23000001	23320000	#FF9191	1	0.75
chr1	23320001	23720000	A.1.2.2.1.2.2.2.1.2.2.2	0.766780432309443	.	23320001	23720000	#FF4848	1	0.875
chr1	23720001	23840000	A.2.1.2.1.2.1.2.2.2	0.627986348122867	.	23720001	23840000	#FF9191	1	0.75
chr1	23840001	24080000	A.1.2.1.2.1.2.2.2.2.1	0.825938566552901	.	23840001	24080000	#FF4848	1	0.875
chr1	24080001	24320000	A.1.2.1.2.1.1.2.2.2	0.833902161547213	.	24080001	24320000	#FF4848	1	0.875
chr1	24320001	24520000	A.2.1.2.1.1.1.1.1	0.646188850967008	.	24320001	24520000	#FF9191	1	0.75
chr1	24520001	25000000	A.1.2.2.1.2.1.2.2.2	0.773606370875995	.	24520001	25000000	#FF4848	1	0.875
chr1	25000001	25080000	A.2.1.1.1.1.2.2.2	0.726962457337884	.	25000001	25080000	#FF9191	1	0.75
chr1	25080001	25560000	A.1.2.1.2.1.2.1.2.2.1	0.830489192263936	.	25080001	25560000	#FF4848	1	0.875
chr1	25600001	25920000	A.1.2.2.2.1.2.2.2.2	0.745164960182025	.	25600001	25920000	#FF4848	1	0.875
chr1	25920001	26160000	A.2.1.1.1.2.1.1.2.1	0.720136518771331	.	25920001	26160000	#FF9191	1	0.75
chr1	26160001	26520000	A.1.2.1.2.1.1.1.1.2	0.839590443686007	.	26160001	26520000	#FF4848	1	0.875
chr1	26520001	26800000	A.1.2.1.2.1.2.2.2.1	0.82707622298066	.	26520001	26800000	#FF4848	1	0.875
chr1	26800001	27240000	A.1.1.1.2.2.2.1.2.1	0.965870307167236	.	26800001	27240000	#FF0000	1	1
chr1	27240001	27520000	A.1.2.2.2.1.2.2.2.1.2	0.746302616609784	.	27240001	27520000	#FF4848	1	0.875
chr1	27520001	27600000	A.2.1.2.1.2.1.1.1.2	0.633674630261661	.	27520001	27600000	#FF9191	1	0.75
chr1	27600001	27720000	A.1.2.2.2.2.2.2.1	0.738339021615472	.	27600001	27720000	#FF4848	1	0.875
chr1	27720001	27960000	A.1.1.2.2.1.1.2.2.2.2	0.915813424345848	.	27720001	27960000	#FF0000	1	1
chr1	27960001	28080000	A.2.1.1.1.1.1.1.1	0.733788395904437	.	27960001	28080000	#FF9191	1	0.75
chr1	28080001	28160000	A.2.1.2.1.2.2.1.2	0.623435722411832	.	28080001	28160000	#FF9191	1	0.75
chr1	28160001	28320000	A.2.1.1.1.1.1.1.2	0.732650739476678	.	28160001	28320000	#FF9191	1	0.75
chr1	28320001	28560000	A.1.2.1.2.1.1.2.1.2	0.83617747440273	.	28320001	28560000	#FF4848	1	0.875
chr1	28560001	28840000	A.1.1.2.1.1.1.2.1.1	0.955631399317406	.	28560001	28840000	#FF0000	1	1
chr1	28840001	29000000	A.1.2.2.2.2.2.1.2	0.739476678043231	.	28840001	29000000	#FF4848	1	0.875
chr1	29000001	29240000	A.2.1.1.1.2.2.1.2.2.1.1	0.705346985210466	.	29000001	29240000	#FF9191	1	0.75
chr1	29240001	29560000	A.2.1.2.2.1.1.2.1.2.2.2	0.609783845278726	.	29240001	29560000	#FF9191	1	0.75
chr1	29560001	29600000	B.1.1.2.1.2.1.2.1.1	0.382252559726962	.	29560001	29600000	#DADAFF	1	0.5
chr1	29640001	29880000	B.1.1.2.1.2.1.2.1.1	0.382252559726962	.	29640001	29880000	#DADAFF	1	0.5
chr1	30000001	30080000	B.1.1.2.1.2.1.2.1.1	0.382252559726962	.	30000001	30080000	#DADAFF	1	0.5
chr1	30080001	30200000	B.1.1.2.1.1.1.1	0.386803185437998	.	30080001	30200000	#DADAFF	1	0.5
chr1	30200001	30520000	B.1.2.2.1.1.1.2.1	0.275312855517634	.	30200001	30520000	#9191FF	1	0.375
chr1	30520001	30760000	B.1.2.1.1.1.1.1.1.2	0.332195676905574	.	30520001	30760000	#9191FF	1	0.375
chr1	30760001	30840000	B.1.1.2.1.1.1.2	0.385665529010239	.	30760001	30840000	#DADAFF	1	0.5
chr1	30840001	31160000	B.1.2.1.1.1.1.1.1.1	0.333333333333333	.	30840001	31160000	#9191FF	1	0.375
chr1	31160001	31440000	A.2.1.1.1.2.1.1.1.1.1	0.725824800910125	.	31160001	31440000	#FF9191	1	0.75
chr1	31440001	31560000	A.2.1.2.1.1.2.1.1.1	0.640500568828214	.	31440001	31560000	#FF9191	1	0.75
chr1	31560001	31840000	A.2.1.1.1.2.2.1.1.2.2	0.708759954493743	.	31560001	31840000	#FF9191	1	0.75
chr1	31840001	32280000	A.1.2.1.2.1.2.2.1	0.828213879408419	.	31840001	32280000	#FF4848	1	0.875
chr1	32280001	32840000	A.1.1.1.2.2.1.1.2.1	0.970420932878271	.	32280001	32840000	#FF0000	1	1
chr1	32840001	33000000	A.2.1.1.1.1.2.1	0.729237770193402	.	32840001	33000000	#FF9191	1	0.75
chr1	33000001	33200000	A.1.2.2.2.1.1.1.1.2.1	0.762229806598407	.	33000001	33200000	#FF4848	1	0.875
chr1	33200001	33400000	A.1.2.2.2.1.2.2.2.1.1	0.747440273037543	.	33200001	33400000	#FF4848	1	0.875
chr1	33400001	33600000	A.1.2.1.2.2.1.2.1.1	0.81683731513083	.	33400001	33600000	#FF4848	1	0.875
chr1	33600001	33920000	A.2.1.2.2.1.1.1.1.1	0.620022753128555	.	33600001	33920000	#FF9191	1	0.75
chr1	33920001	34040000	B.1.1.1.2.1.1.1.1	0.415244596131968	.	33920001	34040000	#DADAFF	1	0.5
chr1	34040001	34240000	B.1.2.1.1.1.1.1.2.2	0.329920364050057	.	34040001	34240000	#9191FF	1	0.375
chr1	34240001	34440000	B.1.1.2.1.2.2.2.2.2	0.37542662116041	.	34240001	34440000	#DADAFF	1	0.5
chr1	34440001	34680000	B.1.2.2.1.1.2.2.2.2	0.26962457337884	.	34440001	34680000	#9191FF	1	0.375
chr1	34680001	35000000	B.1.1.2.1.2.2.2.1	0.377701934015927	.	34680001	35000000	#DADAFF	1	0.5
chr1	35000001	35280000	B.1.1.2.1.2.1.2.2	0.379977246871445	.	35000001	35280000	#DADAFF	1	0.5
chr1	35280001	35400000	A.2.2.1.1.2.1.2.2	0.547212741751991	.	35280001	35400000	#FFDADA	1	0.625
chr1	35400001	35480000	A.2.2.1.1.1.1.1.1.1	0.563139931740614	.	35400001	35480000	#FFDADA	1	0.625
chr1	35480001	35600000	A.2.1.1.1.1.1.2.2	0.73037542662116	.	35480001	35600000	#FF9191	1	0.75
chr1	35600001	35680000	A.2.2.1.1.1.1.1.1.2	0.562002275312856	.	35600001	35680000	#FFDADA	1	0.625
chr1	35680001	36280000	A.1.1.1.2.1.2.1.1.2	0.978384527872582	.	35680001	36280000	#FF0000	1	1
chr1	36280001	36560000	A.1.2.1.2.1.2.2.2.2.2	0.824800910125142	.	36280001	36560000	#FF4848	1	0.875
chr1	36560001	36960000	A.1.1.1.2.2.1.2	0.968145620022753	.	36560001	36960000	#FF0000	1	1
chr1	36960001	37360000	B.1.1.1.2.1.2.1.1	0.411831626848692	.	36960001	37360000	#DADAFF	1	0.5
chr1	37360001	37480000	A.2.2.2.2.1.2.2.2	0.444823663253697	.	37360001	37480000	#FFDADA	1	0.625
chr1	37480001	37880000	A.2.2.2.2.2.2.2	0.441410693970421	.	37480001	37880000	#FFDADA	1	0.625
chr1	37880001	38280000	A.1.2.2.1.2.1.2.1	0.777019340159272	.	37880001	38280000	#FF4848	1	0.875
chr1	38280001	38440000	A.1.2.2.2.1.2.2.1.1.2.1	0.750853242320819	.	38280001	38440000	#FF4848	1	0.875
chr1	38440001	38760000	A.2.1.1.1.2.1.1.1.2.2.2	0.72127417519909	.	38440001	38760000	#FF9191	1	0.75
chr1	38760001	39000000	A.2.1.2.2.1.1.2.2.2.2	0.605233219567691	.	38760001	39000000	#FF9191	1	0.75
chr1	39000001	39080000	A.2.2.1.1.1.2.1.1	0.554038680318544	.	39000001	39080000	#FFDADA	1	0.625
chr1	39080001	39320000	A.2.2.1.1.2.2.1.2.2.1	0.542662116040956	.	39080001	39320000	#FFDADA	1	0.625
chr1	39320001	39520000	A.1.2.2.2.1.1.1.1.2.2.1	0.761092150170648	.	39320001	39520000	#FF4848	1	0.875
chr1	39520001	39920000	A.1.1.2.2.1.1.1	0.923777019340159	.	39520001	39920000	#FF0000	1	1
chr1	39920001	40040000	A.2.1.2.1.2.1.1.2	0.632536973833902	.	39920001	40040000	#FF9191	1	0.75
chr1	40040001	40280000	A.1.1.2.2.1.1.2.2.1.1	0.919226393629124	.	40040001	40280000	#FF0000	1	1
chr1	40280001	40520000	A.1.1.2.1.1.1.2.1.2	0.954493742889647	.	40280001	40520000	#FF0000	1	1
chr1	40520001	40680000	A.1.2.1.2.1.1.1.1.1	0.840728100113766	.	40520001	40680000	#FF4848	1	0.875
chr1	40680001	40880000	A.1.2.1.2.1.2.1.1	0.832764505119454	.	40680001	40880000	#FF4848	1	0.875
chr1	40880001	41000000	A.1.2.2.2.1.1.1.1.2.2.2	0.75995449374289	.	40880001	41000000	#FF4848	1	0.875
chr1	41000001	41120000	A.2.1.2.1.2.2.1.1.1.2	0.625711035267349	.	41000001	41120000	#FF9191	1	0.75
chr1	41120001	41520000	A.1.1.2.2.2.2.1.2.1	0.895335608646189	.	41120001	41520000	#FF0000	1	1
chr1	41520001	41720000	A.2.2.1.1.2.2.1.2.1.1	0.544937428896473	.	41520001	41720000	#FFDADA	1	0.625
chr1	41720001	41920000	A.2.2.1.1.2.2.2.1	0.540386803185438	.	41720001	41920000	#FFDADA	1	0.625
chr1	41920001	42080000	A.2.2.1.1.2.2.2.2.1	0.539249146757679	.	41920001	42080000	#FFDADA	1	0.625
chr1	42080001	42280000	A.1.2.2.1.2.1.1.2.1	0.780432309442548	.	42080001	42280000	#FF4848	1	0.875
chr1	42280001	42360000	A.2.1.2.2.1.1.1.2.2.1	0.61547212741752	.	42280001	42360000	#FF9191	1	0.75
chr1	42360001	42480000	A.2.2.1.1.2.1.2.1	0.54835039817975	.	42360001	42480000	#FFDADA	1	0.625
chr1	42480001	42560000	A.2.2.2.2.1.1.2.1.2	0.450511945392491	.	42480001	42560000	#FFDADA	1	0.625
chr1	42560001	43040000	A.1.2.2.1.2.1.2.2.1.2	0.774744027303754	.	42560001	43040000	#FF4848	1	0.875
chr1	43040001	43120000	A.2.2.1.1.1.1.1.2.2.2	0.55745164960182	.	43040001	43120000	#FFDADA	1	0.625
chr1	43120001	43400000	A.1.2.2.2.1.2.1.2	0.753128555176337	.	43120001	43400000	#FF4848	1	0.875
chr1	43400001	43640000	A.2.1.1.1.2.2.1.1.2.1	0.709897610921502	.	43400001	43640000	#FF9191	1	0.75
chr1	43640001	43920000	A.1.2.2.2.1.2.2.1.1.1	0.751990898748578	.	43640001	43920000	#FF4848	1	0.875
chr1	43920001	44080000	A.2.1.2.1.2.2.1.1.1.1	0.626848691695108	.	43920001	44080000	#FF9191	1	0.75
chr1	44080001	44200000	A.2.1.2.1.2.2.2.2	0.621160409556314	.	44080001	44200000	#FF9191	1	0.75
chr1	44200001	44360000	A.1.2.2.2.1.2.2.1.2	0.748577929465301	.	44200001	44360000	#FF4848	1	0.875
chr1	44360001	44560000	A.2.1.1.1.2.1.1.1.2.2.1	0.722411831626849	.	44360001	44560000	#FF9191	1	0.75
chr1	44560001	44880000	A.2.2.1.1.2.2.1.1	0.546075085324232	.	44560001	44880000	#FFDADA	1	0.625
chr1	44880001	45200000	A.1.2.1.2.2.2.2	0.806598407281001	.	44880001	45200000	#FF4848	1	0.875
chr1	45200001	45320000	A.1.2.1.2.2.1.1.2.2	0.817974971558589	.	45200001	45320000	#FF4848	1	0.875
chr1	45320001	45520000	A.1.2.2.2.1.1.1.2	0.758816837315131	.	45320001	45520000	#FF4848	1	0.875
chr1	45520001	45760000	A.2.1.1.1.2.1.1.1.1.2	0.724687144482366	.	45520001	45760000	#FF9191	1	0.75
chr1	45760001	46120000	A.1.1.1.2.2.1.1.2.2	0.969283276450512	.	45760001	46120000	#FF0000	1	1
chr1	46120001	46520000	A.1.1.2.1.1.1.1.1.2	0.9613196814562	.	46120001	46520000	#FF0000	1	1
chr1	46520001	46840000	A.1.1.1.1.2.1.2	0.997724687144482	.	46520001	46840000	#FF0000	1	1
chr1	46840001	47200000	A.1.2.1.1.2.2.2.2	0.841865756541525	.	46840001	47200000	#FF4848	1	0.875
chr1	47200001	47440000	B.1.1.2.1.2.2.1	0.378839590443686	.	47200001	47440000	#DADAFF	1	0.5
chr1	47440001	47680000	B.1.2.1.1.1.1.2.1	0.328782707622298	.	47440001	47680000	#9191FF	1	0.375
chr1	47680001	47840000	A.1.2.2.1.2.2.1.1	0.772468714448237	.	47680001	47840000	#FF4848	1	0.875
chr1	47840001	48240000	A.2.2.2.1.1.2.2.1.1.1	0.478953356086462	.	47840001	48240000	#FFDADA	1	0.625
chr1	48240001	48520000	B.1.2.1.1.2.2.2	0.318543799772469	.	48240001	48520000	#9191FF	1	0.375
chr1	48520001	48680000	B.1.2.2.1.2.2.2.1.1.2	0.258248009101251	.	48520001	48680000	#9191FF	1	0.375
chr1	48680001	48920000	B.2.2.1.1.2.1.2	0.0864618885096701	.	48680001	48920000	#0000FF	1	0.125
chr1	48920001	49360000	B.2.1.1.2.2.1.2.2.2	0.17292377701934	.	48920001	49360000	#4848FF	1	0.25
chr1	49360001	49520000	B.2.1.2.2.1.1.1.2.1	0.136518771331058	.	49360001	49520000	#4848FF	1	0.25
chr1	49520001	49960000	B.2.2.2.2.2.2.1	0.00568828213879408	.	49520001	49960000	#0000FF	1	0.125
chr1	49960001	50320000	B.2.2.2.2.2.2.2.1.2.2	0.00227531285551763	.	49960001	50320000	#0000FF	1	0.125
chr1	50320001	50480000	B.2.2.2.2.1.2.2	0.0113765642775882	.	50320001	50480000	#0000FF	1	0.125
chr1	50480001	50760000	B.2.1.2.2.1.2.1.2.2.2	0.124004550625711	.	50480001	50760000	#4848FF	1	0.25
chr1	50760001	51160000	B.1.1.1.2.2.1.2.1	0.402730375426621	.	50760001	51160000	#DADAFF	1	0.5
chr1	51160001	51680000	A.1.2.1.1.2.2.1.2.2.2	0.844141069397042	.	51160001	51680000	#FF4848	1	0.875
chr1	51680001	51880000	A.1.1.2.1.2.2.2.2.2	0.924914675767918	.	51680001	51880000	#FF0000	1	1
chr1	51880001	52280000	A.1.1.1.1.2.1.1	0.998862343572241	.	51880001	52280000	#FF0000	1	1
chr1	52280001	52400000	A.1.1.2.1.1.1.2.2.1	0.953356086461889	.	52280001	52400000	#FF0000	1	1
chr1	52400001	52520000	A.1.2.1.2.2.1.1.1.1.2	0.822525597269625	.	52400001	52520000	#FF4848	1	0.875
chr1	52520001	52920000	A.1.1.1.2.1.2.1.1.1	0.979522184300341	.	52520001	52920000	#FF0000	1	1
chr1	52920001	53000000	A.1.2.2.2.1.1.2.1	0.757679180887372	.	52920001	53000000	#FF4848	1	0.875
chr1	53000001	53120000	A.2.1.1.1.2.1.2.2.2.2	0.712172923777019	.	53000001	53120000	#FF9191	1	0.75
chr1	53120001	53280000	A.1.2.1.2.1.2.1.2.1	0.831626848691695	.	53120001	53280000	#FF4848	1	0.875
chr1	53280001	53440000	A.1.2.2.1.2.1.1.2.2.1	0.77929465301479	.	53280001	53440000	#FF4848	1	0.875
chr1	53440001	53680000	A.1.2.2.1.2.1.2.2.1.1	0.775881683731513	.	53440001	53680000	#FF4848	1	0.875
chr1	53680001	53920000	A.1.2.2.1.2.1.1.2.2.2	0.778156996587031	.	53680001	53920000	#FF4848	1	0.875
chr1	53920001	54200000	A.2.2.1.1.2.2.2.2.2	0.53811149032992	.	53920001	54200000	#FFDADA	1	0.625
chr1	54200001	54520000	A.1.1.2.2.2.2.2.2	0.886234357224118	.	54200001	54520000	#FF0000	1	1
chr1	54520001	55000000	A.1.1.2.1.2.2.1.2.1	0.931740614334471	.	54520001	55000000	#FF0000	1	1
chr1	55000001	55160000	A.2.1.2.2.1.2.2.1.2.2	0.591581342434585	.	55000001	55160000	#FF9191	1	0.75
chr1	55160001	55320000	A.2.1.1.1.2.2.1.2.1.2	0.706484641638225	.	55160001	55320000	#FF9191	1	0.75
chr1	55320001	55560000	A.2.1.1.2.2.2.1.1.2	0.65415244596132	.	55320001	55560000	#FF9191	1	0.75
chr1	55560001	55760000	A.1.2.2.1.1.2.2.1.1.1	0.792946530147895	.	55560001	55760000	#FF4848	1	0.875
chr1	55760001	56640000	B.2.1.2.2.1.1.2.1.2	0.133105802047782	.	55760001	56640000	#4848FF	1	0.25
chr1	56640001	56800000	B.1.2.2.1.2.1.2.2.2	0.263936291240046	.	56640001	56800000	#9191FF	1	0.375
chr1	56800001	56880000	B.1.2.1.2.2.2.2.1.1.2.1	0.285551763367463	.	56800001	56880000	#9191FF	1	0.375
chr1	56880001	57080000	B.1.1.2.2.1.2.2.1.2	0.364050056882821	.	56880001	57080000	#DADAFF	1	0.5
chr1	57080001	57640000	B.2.1.2.2.1.1.2.1.1	0.13424345847554	.	57080001	57640000	#4848FF	1	0.25
chr1	57640001	57720000	B.1.2.2.1.2.2.2.1.1.1	0.25938566552901	.	57640001	57720000	#9191FF	1	0.375
chr1	57720001	58160000	B.2.2.1.1.1.1	0.0989761092150171	.	57720001	58160000	#0000FF	1	0.125
chr1	58160001	58280000	B.2.1.1.2.2.2.1.2	0.170648464163823	.	58160001	58280000	#4848FF	1	0.25
chr1	58280001	58920000	B.1.2.2.1.1.2.1	0.273037542662116	.	58280001	58920000	#9191FF	1	0.375
chr1	58920001	59160000	A.2.1.2.2.1.2.2.1.1.1	0.597269624573379	.	58920001	59160000	#FF9191	1	0.75
chr1	59160001	59400000	A.1.1.2.2.2.2.2.1.2.1	0.888509670079636	.	59160001	59400000	#FF0000	1	1
chr1	59400001	59520000	A.1.2.1.1.1.1.1.2.1	0.880546075085324	.	59400001	59520000	#FF4848	1	0.875
chr1	59520001	59840000	A.1.2.1.1.2.1.2.2.2.1	0.850967007963595	.	59520001	59840000	#FF4848	1	0.875
chr1	59840001	59920000	A.2.1.2.2.1.2.2.1.2.1	0.592718998862344	.	59840001	59920000	#FF9191	1	0.75
chr1	59920001	60280000	A.2.1.1.2.2.1.2.2.1	0.658703071672355	.	59920001	60280000	#FF9191	1	0.75
chr1	60280001	60480000	B.1.1.1.1.1.1.2.2.1.1	0.428896473265074	.	60280001	60480000	#DADAFF	1	0.5
chr1	60480001	60640000	B.2.1.2.2.1.1.1.2.2	0.135381114903299	.	60480001	60640000	#4848FF	1	0.25
chr1	60640001	60800000	B.2.2.1.1.2.1.1.1	0.0887372013651877	.	60640001	60800000	#0000FF	1	0.125
chr1	60800001	61160000	B.2.2.2.2.2.2.2.1.2.1	0.00341296928327645	.	60800001	61160000	#0000FF	1	0.125
chr1	61160001	61360000	B.2.2.2.2.1.2.1.1	0.0159271899886234	.	61160001	61360000	#0000FF	1	0.125
chr1	61360001	61840000	B.2.1.1.2.2.1.2.2.1	0.174061433447099	.	61360001	61840000	#4848FF	1	0.25
chr1	61840001	62120000	B.1.2.1.2.2.2.2.1.1.1.2.1	0.287827076222981	.	61840001	62120000	#9191FF	1	0.375
chr1	62120001	62280000	A.2.2.1.2.2.1.2.2.2	0.502844141069397	.	62120001	62280000	#FFDADA	1	0.625
chr1	62280001	62600000	B.1.1.2.2.1.2.1.2.2.2.2	0.366325369738339	.	62280001	62600000	#DADAFF	1	0.5
chr1	62600001	62880000	A.2.2.2.1.1.1.2.2	0.484641638225256	.	62600001	62880000	#FFDADA	1	0.625
chr1	62880001	63160000	A.1.1.2.1.2.2.2.1.1	0.929465301478953	.	62880001	63160000	#FF0000	1	1
chr1	63160001	63320000	A.1.2.2.1.1.2.2.1.1.2	0.791808873720137	.	63160001	63320000	#FF4848	1	0.875
chr1	63320001	63600000	B.1.1.1.2.2.1.2.2.2.2	0.395904436860068	.	63320001	63600000	#DADAFF	1	0.5
chr1	63600001	63800000	B.1.1.2.2.1.2.2.2.2.1.2	0.35608646188851	.	63600001	63800000	#DADAFF	1	0.5
chr1	63800001	64080000	A.2.1.1.2.2.1.2.2.2	0.657565415244596	.	63800001	64080000	#FF9191	1	0.75
chr1	64080001	64320000	B.1.1.1.2.2.1.2.2.1.2.2.1	0.399317406143345	.	64080001	64320000	#DADAFF	1	0.5
chr1	64320001	64480000	B.1.1.2.2.2.2.1.1.2	0.33674630261661	.	64320001	64480000	#DADAFF	1	0.5
chr1	64480001	64640000	B.1.1.2.2.2.2.1.1.1	0.337883959044369	.	64480001	64640000	#DADAFF	1	0.5
chr1	64640001	64760000	B.1.2.1.2.2.2.2.1.1.2.2	0.284414106939704	.	64640001	64760000	#9191FF	1	0.375
chr1	64760001	65080000	B.2.1.1.2.2.1.2.1	0.175199089874858	.	64760001	65080000	#4848FF	1	0.25
chr1	65080001	65280000	B.1.2.1.2.2.2.1.1.1	0.294653014789534	.	65080001	65280000	#9191FF	1	0.375
chr1	65280001	65480000	A.2.2.1.2.2.1.1.1.1.1	0.517633674630262	.	65280001	65480000	#FFDADA	1	0.625
chr1	65480001	65720000	A.2.2.1.2.2.1.1.1.1.2	0.516496018202503	.	65480001	65720000	#FFDADA	1	0.625
chr1	65720001	65920000	B.1.1.1.1.1.1.2.2.1.2	0.427758816837315	.	65720001	65920000	#DADAFF	1	0.5
chr1	65920001	66080000	B.2.1.1.2.1.1.1.1.1.2	0.193401592718999	.	65920001	66080000	#4848FF	1	0.25
chr1	66080001	66200000	B.1.2.1.2.2.1.2.1.1	0.29806598407281	.	66080001	66200000	#9191FF	1	0.375
chr1	66200001	66360000	B.1.1.2.2.1.2.1.2.2.2.1	0.367463026166098	.	66200001	66360000	#DADAFF	1	0.5
chr1	66360001	66480000	B.1.2.1.2.2.1.1.2.1.1	0.301478953356086	.	66360001	66480000	#9191FF	1	0.375
chr1	66480001	66720000	B.1.2.1.2.2.2.1.2.2	0.290102389078498	.	66480001	66720000	#9191FF	1	0.375
chr1	66720001	66920000	A.1.1.2.1.2.2.2.2.1.2	0.926052332195677	.	66720001	66920000	#FF0000	1	1
chr1	66920001	67360000	B.1.1.1.2.2.1.2.2.2.1	0.397042093287827	.	66920001	67360000	#DADAFF	1	0.5
chr1	67360001	67640000	A.1.1.2.2.2.2.2.1.1.1.1	0.893060295790671	.	67360001	67640000	#FF0000	1	1
chr1	67640001	67960000	A.1.1.2.1.2.1.1.1	0.940841865756541	.	67640001	67960000	#FF0000	1	1
chr1	67960001	68280000	A.2.1.1.2.2.1.2.1	0.659840728100114	.	67960001	68280000	#FF9191	1	0.75
chr1	68280001	68480000	B.1.2.2.1.2.2.2.1.2.1.2	0.255972696245734	.	68280001	68480000	#9191FF	1	0.375
chr1	68480001	68600000	B.1.2.2.1.2.2.2.2.2.2	0.25028441410694	.	68480001	68600000	#9191FF	1	0.375
chr1	68600001	68760000	B.1.1.2.2.1.2.2.2.2.2.1	0.354948805460751	.	68600001	68760000	#DADAFF	1	0.5
chr1	68760001	69000000	B.2.1.1.2.2.2.1.1	0.171786120591581	.	68760001	69000000	#4848FF	1	0.25
chr1	69000001	69160000	B.2.1.2.2.2.2.2.2	0.100113765642776	.	69000001	69160000	#4848FF	1	0.25
chr1	69160001	69240000	B.2.1.2.2.2.2.1.2.1	0.103526734926052	.	69160001	69240000	#4848FF	1	0.25
chr1	69240001	69760000	B.2.2.2.2.2.2.2.2	0.00113765642775882	.	69240001	69760000	#0000FF	1	0.125
chr1	69760001	70320000	B.2.2.2.2.2.1.1.1	0.0102389078498294	.	69760001	70320000	#0000FF	1	0.125
chr1	70320001	70600000	B.2.2.1.1.1.2.2.2.1	0.0910125142207053	.	70320001	70600000	#0000FF	1	0.125
chr1	70600001	70960000	A.1.2.1.1.2.1.2.1	0.85551763367463	.	70600001	70960000	#FF4848	1	0.875
chr1	70960001	71560000	B.2.1.2.2.1.2.1.2.1.1.2	0.127417519908987	.	70960001	71560000	#4848FF	1	0.25
chr1	71560001	71880000	B.2.2.2.2.1.2.1.2.2.2	0.012514220705347	.	71560001	71880000	#0000FF	1	0.125
chr1	71880001	72120000	B.2.2.2.2.1.1.2.2.2	0.0170648464163823	.	71880001	72120000	#0000FF	1	0.125
chr1	72120001	72360000	B.2.2.1.1.2.2.1.2.2	0.080773606370876	.	72120001	72360000	#0000FF	1	0.125
chr1	72360001	72560000	B.2.2.1.1.2.2.1.1.2	0.0841865756541524	.	72360001	72560000	#0000FF	1	0.125
chr1	72560001	72760000	B.2.2.2.2.1.1.1.1	0.0216154721274175	.	72560001	72760000	#0000FF	1	0.125
chr1	72800001	72880000	B.2.2.2.2.1.1.1.1	0.0216154721274175	.	72800001	72880000	#0000FF	1	0.125
chr1	72880001	73360000	B.2.2.2.2.2.1.1.2.1	0.00910125142207053	.	72880001	73360000	#0000FF	1	0.125
chr1	73360001	73680000	B.2.2.2.2.1.2.1.2.2.1	0.0136518771331058	.	73360001	73680000	#0000FF	1	0.125
chr1	73680001	74240000	B.2.2.2.2.2.2.2.1.1	0.00455062571103527	.	73680001	74240000	#0000FF	1	0.125
chr1	74240001	74600000	B.2.2.1.1.1.2.2.1	0.0921501706484642	.	74240001	74600000	#0000FF	1	0.125
chr1	74600001	74920000	B.2.1.2.2.1.2.1.2.2.1	0.12514220705347	.	74600001	74920000	#4848FF	1	0.25
chr1	74920001	75240000	B.1.1.2.2.1.2.1.2.2.1.1	0.369738339021615	.	74920001	75240000	#DADAFF	1	0.5
chr1	75240001	75480000	B.2.1.1.2.1.1.1.2.2.2	0.188850967007964	.	75240001	75480000	#4848FF	1	0.25
chr1	75480001	75680000	B.2.1.2.2.2.1.1.1.1.2.1	0.120591581342435	.	75480001	75680000	#4848FF	1	0.25
chr1	75680001	76160000	B.2.1.1.2.2.2.2.2.2.2.1	0.164960182025028	.	75680001	76160000	#4848FF	1	0.25
chr1	76160001	76280000	A.2.1.2.2.1.2.2.2.2	0.589306029579067	.	76160001	76280000	#FF9191	1	0.75
chr1	76280001	76400000	B.1.2.1.2.2.1.1.1	0.302616609783845	.	76280001	76400000	#9191FF	1	0.375
chr1	76400001	76920000	B.2.1.1.2.2.2.2.2.2.2.2	0.16382252559727	.	76400001	76920000	#4848FF	1	0.25
chr1	76920001	77360000	B.2.1.2.2.1.2.1.2.1.2	0.126279863481229	.	76920001	77360000	#4848FF	1	0.25
chr1	77360001	77560000	B.1.2.2.1.2.2.2.1.2.2	0.254835039817975	.	77360001	77560000	#9191FF	1	0.375
chr1	77560001	78040000	A.2.2.1.2.2.1.1.1.2.2	0.514220705346985	.	77560001	78040000	#FFDADA	1	0.625
chr1	78040001	78280000	A.1.1.2.1.2.1.2.1.1.1	0.938566552901024	.	78040001	78280000	#FF0000	1	1
chr1	78280001	78600000	A.1.1.2.1.2.1.2.2	0.935153583617747	.	78280001	78600000	#FF0000	1	1
chr1	78600001	78880000	B.1.2.2.1.2.1.2.2.1	0.265073947667804	.	78600001	78880000	#9191FF	1	0.375
chr1	78880001	79040000	B.1.2.2.1.2.2.1.2.1	0.261660978384528	.	78880001	79040000	#9191FF	1	0.375
chr1	79040001	79160000	A.2.2.2.1.1.2.1.1.2	0.482366325369738	.	79040001	79160000	#FFDADA	1	0.625
chr1	79160001	79480000	B.2.1.1.2.1.1.2.2.1	0.184300341296928	.	79160001	79480000	#4848FF	1	0.25
chr1	79480001	79840000	B.2.1.1.2.2.2.2.2.1.2	0.167235494880546	.	79480001	79840000	#4848FF	1	0.25
chr1	79840001	80000000	B.1.2.1.2.2.1.1.2.1.2	0.300341296928328	.	79840001	80000000	#9191FF	1	0.375
chr1	80000001	80200000	B.1.2.2.1.2.2.1.1	0.262798634812287	.	80000001	80200000	#9191FF	1	0.375
chr1	80200001	80640000	B.2.2.1.1.1.2.1.1.2.1	0.0967007963594994	.	80200001	80640000	#0000FF	1	0.125
chr1	80640001	80920000	B.2.2.1.1.2.2.2.1.1	0.0796359499431172	.	80640001	80920000	#0000FF	1	0.125
chr1	80920001	81120000	B.2.2.1.1.2.2.1.1.1	0.0853242320819113	.	80920001	81120000	#0000FF	1	0.125
chr1	81120001	81400000	B.2.2.1.1.1.2.1.1.2.2	0.0955631399317406	.	81120001	81400000	#0000FF	1	0.125
chr1	81400001	81480000	B.2.1.1.2.1.2.2.2.1	0.179749715585893	.	81400001	81480000	#4848FF	1	0.25
chr1	81480001	81760000	B.2.2.2.2.1.2.1.2.1	0.0147895335608646	.	81480001	81760000	#0000FF	1	0.125
chr1	81760001	81920000	B.2.1.2.2.2.1.1.1.1.2.2	0.119453924914676	.	81760001	81920000	#4848FF	1	0.25
chr1	81920001	82440000	B.2.2.1.1.2.2.2.2	0.0773606370875995	.	81920001	82440000	#0000FF	1	0.125
chr1	82440001	82800000	B.2.2.1.1.1.2.1.2.1	0.0944254835039818	.	82440001	82800000	#0000FF	1	0.125
chr1	82800001	82920000	B.2.1.2.2.2.1.1.2	0.116040955631399	.	82800001	82920000	#4848FF	1	0.25
chr1	82920001	83240000	B.2.2.1.1.1.2.1.2.2	0.093287827076223	.	82920001	83240000	#0000FF	1	0.125
chr1	83240001	83320000	B.2.1.1.2.1.2.2.2.2	0.178612059158134	.	83240001	83320000	#4848FF	1	0.25
chr1	83320001	83840000	B.2.2.2.2.1.1.2.1	0.0193401592718999	.	83320001	83840000	#0000FF	1	0.125
chr1	83840001	84000000	B.1.1.2.2.1.2.2.1.1	0.36518771331058	.	83840001	84000000	#DADAFF	1	0.5
chr1	84000001	84360000	B.2.1.1.2.2.2.2.2.1.1	0.168373151308305	.	84000001	84360000	#4848FF	1	0.25
chr1	84360001	84600000	B.1.1.2.2.1.2.1.2.2.1.2	0.368600682593857	.	84360001	84600000	#DADAFF	1	0.5
chr1	84600001	84680000	B.1.1.1.1.2.1.2.1	0.420932878270762	.	84600001	84680000	#DADAFF	1	0.5
chr1	84680001	84920000	A.2.2.2.1.1.2.2.2.1.2	0.472127417519909	.	84680001	84920000	#FFDADA	1	0.625
chr1	84920001	85080000	A.1.2.1.1.2.1.2.2.1.2.1	0.853242320819113	.	84920001	85080000	#FF4848	1	0.875
chr1	85080001	85360000	A.2.1.1.2.2.2.2.1.1	0.651877133105802	.	85080001	85360000	#FF9191	1	0.75
chr1	85360001	85760000	A.1.1.2.1.2.2.2.1.2	0.928327645051195	.	85360001	85760000	#FF0000	1	1
chr1	85760001	85960000	B.1.1.1.2.2.1.2.2.1.1	0.401592718998862	.	85760001	85960000	#DADAFF	1	0.5
chr1	85960001	86040000	B.1.1.2.2.1.2.2.2.1.2.2	0.359499431171786	.	85960001	86040000	#DADAFF	1	0.5
chr1	86040001	86240000	B.1.1.1.2.2.1.2.2.1.2.1	0.400455062571104	.	86040001	86240000	#DADAFF	1	0.5
chr1	86240001	86320000	B.1.1.1.1.1.1.2.1.1	0.43230944254835	.	86240001	86320000	#DADAFF	1	0.5
chr1	86320001	86520000	A.2.1.2.2.2.2.1.1.2	0.573378839590444	.	86320001	86520000	#FF9191	1	0.75
chr1	86520001	86800000	B.1.2.2.1.2.2.2.1.2.1.1	0.257110352673493	.	86520001	86800000	#9191FF	1	0.375
chr1	86800001	87160000	B.1.1.2.2.1.2.2.2.2.1.1.2	0.357224118316268	.	86800001	87160000	#DADAFF	1	0.5
chr1	87160001	87320000	A.2.1.2.2.2.2.1.1.1	0.574516496018203	.	87160001	87320000	#FF9191	1	0.75
chr1	87320001	87560000	A.1.2.1.1.2.1.2.2.1.2.2	0.852104664391354	.	87320001	87560000	#FF4848	1	0.875
chr1	87560001	87920000	A.2.1.2.2.2.2.1.2	0.572241183162685	.	87560001	87920000	#FF9191	1	0.75
chr1	87920001	88520000	B.1.1.2.2.1.2.2.2.2.1.1.1	0.358361774744027	.	87920001	88520000	#DADAFF	1	0.5
chr1	88520001	88840000	B.2.1.2.2.1.2.1.1.1	0.130830489192264	.	88520001	88840000	#4848FF	1	0.25
chr1	88840001	89080000	B.1.2.2.1.2.1.1.2	0.267349260523322	.	88840001	89080000	#9191FF	1	0.375
chr1	89080001	89440000	A.1.2.1.1.2.2.1.2.2.1	0.845278725824801	.	89080001	89440000	#FF4848	1	0.875
chr1	89440001	89600000	A.1.1.2.2.2.2.1.2.2	0.89419795221843	.	89440001	89600000	#FF0000	1	1
chr1	89600001	89840000	A.1.1.2.2.2.2.1.1.2.2	0.896473265073948	.	89600001	89840000	#FF0000	1	1
chr1	89840001	90320000	A.1.1.1.2.1.2.2.1.1	0.976109215017065	.	89840001	90320000	#FF0000	1	1
chr1	90320001	90520000	A.1.2.1.1.2.2.1.1.2	0.847554038680319	.	90320001	90520000	#FF4848	1	0.875
chr1	90520001	90880000	B.2.1.1.2.2.2.2.1	0.169510807736064	.	90520001	90880000	#4848FF	1	0.25
chr1	90880001	91160000	B.2.1.2.2.1.1.1.1	0.137656427758817	.	90880001	91160000	#4848FF	1	0.25
chr1	91160001	91360000	B.1.1.2.2.2.2.1.2	0.335608646188851	.	91160001	91360000	#DADAFF	1	0.5
chr1	91360001	91560000	A.2.1.1.2.2.2.2.2.1	0.648464163822526	.	91360001	91560000	#FF9191	1	0.75
chr1	91560001	91680000	B.1.2.1.2.2.1.2.1.2	0.296928327645051	.	91560001	91680000	#9191FF	1	0.375
chr1	91680001	91920000	B.2.1.1.2.1.1.1.1.1.1	0.194539249146758	.	91680001	91920000	#4848FF	1	0.25
chr1	91920001	92120000	A.2.2.2.1.1.2.1.1.1	0.483503981797497	.	91920001	92120000	#FFDADA	1	0.625
chr1	92120001	92200000	A.2.2.1.2.2.1.2.1.1	0.507394766780432	.	92120001	92200000	#FFDADA	1	0.625
chr1	92200001	92320000	A.2.1.2.2.1.2.2.1.1.2.1.1	0.59613196814562	.	92200001	92320000	#FF9191	1	0.75
chr1	92320001	92680000	B.1.1.1.2.2.1.2.2.1.2.2.2	0.398179749715586	.	92320001	92680000	#DADAFF	1	0.5
chr1	92680001	92920000	A.2.1.1.2.2.2.1.1.1.1	0.656427758816837	.	92680001	92920000	#FF9191	1	0.75
chr1	92920001	93080000	A.1.1.2.1.2.1.2.1.2	0.936291240045506	.	92920001	93080000	#FF0000	1	1
chr1	93080001	93280000	A.2.1.2.2.1.2.2.1.1.2.2	0.593856655290102	.	93080001	93280000	#FF9191	1	0.75
chr1	93280001	93480000	A.1.1.2.1.2.1.2.1.1.2	0.937428896473265	.	93280001	93480000	#FF0000	1	1
chr1	93480001	93680000	A.1.1.1.2.1.2.2.1.2.2	0.973833902161547	.	93480001	93680000	#FF0000	1	1
chr1	93680001	93840000	A.1.2.1.1.2.1.2.2.2.2	0.849829351535836	.	93680001	93840000	#FF4848	1	0.875
chr1	93840001	94040000	A.2.1.2.2.1.2.1.2.1.1	0.601820250284414	.	93840001	94040000	#FF9191	1	0.75
chr1	94040001	94400000	A.1.2.1.1.2.2.1.1.1	0.848691695108077	.	94040001	94400000	#FF4848	1	0.875
chr1	94400001	94640000	A.2.2.2.1.1.2.2.1.2.1	0.476678043230944	.	94400001	94640000	#FFDADA	1	0.625
chr1	94640001	94800000	B.1.1.2.2.1.2.2.2.1.1.2	0.361774744027304	.	94640001	94800000	#DADAFF	1	0.5
chr1	94800001	94960000	A.2.2.1.2.2.1.2.1.2.2	0.505119453924915	.	94800001	94960000	#FFDADA	1	0.625
chr1	94960001	95120000	A.2.2.2.1.1.2.2.1.2.2	0.475540386803185	.	94960001	95120000	#FFDADA	1	0.625
chr1	95120001	95320000	B.1.1.1.1.1.1.1.2.1.1.2	0.435722411831627	.	95120001	95320000	#DADAFF	1	0.5
chr1	95320001	95560000	A.2.2.1.2.2.1.2.2.1	0.503981797497156	.	95320001	95560000	#FFDADA	1	0.625
chr1	95560001	95720000	B.1.1.2.2.1.2.2.2.2.2.2	0.353811149032992	.	95560001	95720000	#DADAFF	1	0.5
chr1	95720001	95880000	B.2.1.1.2.1.1.2.1.2	0.185437997724687	.	95720001	95880000	#4848FF	1	0.25
chr1	95880001	96280000	B.2.2.2.2.2.1.1.2.2	0.00796359499431172	.	95880001	96280000	#0000FF	1	0.125
chr1	96280001	96440000	B.2.2.1.1.2.2.1.2.1.2	0.0819112627986348	.	96280001	96440000	#0000FF	1	0.125
chr1	96440001	96680000	B.2.2.1.1.2.2.2.1.2	0.0784982935153584	.	96440001	96680000	#0000FF	1	0.125
chr1	96680001	96840000	B.2.1.1.2.1.1.2.2.2	0.18316268486917	.	96680001	96840000	#4848FF	1	0.25
chr1	96840001	97160000	B.2.1.2.2.2.1.2.1.1.2	0.113765642775882	.	96840001	97160000	#4848FF	1	0.25
chr1	97160001	97320000	B.1.1.1.1.1.1.1.2.1.1.1.1	0.437997724687144	.	97160001	97320000	#DADAFF	1	0.5
chr1	97320001	97600000	B.2.1.2.2.2.1.2.2.2.1.2	0.109215017064846	.	97320001	97600000	#4848FF	1	0.25
chr1	97600001	97880000	B.1.2.2.1.2.1.1.1	0.268486916951081	.	97600001	97880000	#9191FF	1	0.375
chr1	97880001	98280000	B.1.2.1.2.2.2.1.1.2	0.293515358361775	.	97880001	98280000	#9191FF	1	0.375
chr1	98280001	98440000	B.1.1.1.1.1.1.2.1.2.1	0.431171786120592	.	98280001	98440000	#DADAFF	1	0.5
chr1	98440001	98600000	B.2.1.1.2.1.1.1.2.1	0.191126279863481	.	98440001	98600000	#4848FF	1	0.25
chr1	98600001	98800000	B.2.1.2.2.2.2.2.1	0.101251422070535	.	98600001	98800000	#4848FF	1	0.25
chr1	98800001	99080000	B.2.2.1.1.1.2.1.1.1	0.0978384527872583	.	98800001	99080000	#0000FF	1	0.125
chr1	99080001	99320000	B.2.2.1.1.1.2.2.2.2	0.0898748577929465	.	99080001	99320000	#0000FF	1	0.125
chr1	99320001	99720000	B.2.1.2.2.1.2.1.2.1.1.1	0.128555176336746	.	99320001	99720000	#4848FF	1	0.25
chr1	99720001	99880000	B.2.1.1.2.1.1.2.1.1.1	0.187713310580205	.	99720001	99880000	#4848FF	1	0.25
chr1	99880001	100200000	B.1.2.1.2.2.2.2.2.2	0.279863481228669	.	99880001	100200000	#9191FF	1	0.375
chr1	100200001	100440000	A.1.2.1.1.2.2.1.2.1	0.84641638225256	.	100200001	100440000	#FF4848	1	0.875
chr1	100440001	100640000	A.1.1.2.1.2.2.2.2.1.1	0.927189988623436	.	100440001	100640000	#FF0000	1	1
chr1	100640001	100920000	A.1.2.1.1.2.1.2.2.1.1	0.854379977246871	.	100640001	100920000	#FF4848	1	0.875
chr1	100920001	101320000	A.2.2.2.1.1.2.1.2.2	0.480091012514221	.	100920001	101320000	#FFDADA	1	0.625
chr1	101320001	101720000	A.1.1.2.1.2.1.1.2	0.939704209328783	.	101320001	101720000	#FF0000	1	1
chr1	101720001	101920000	A.1.1.2.2.2.2.2.1.2.2	0.887372013651877	.	101720001	101920000	#FF0000	1	1
chr1	101920001	102520000	B.2.1.1.2.2.2.2.2.2.1	0.166097838452787	.	101920001	102520000	#4848FF	1	0.25
chr1	102520001	102760000	B.2.1.2.2.2.1.1.1.2.1	0.118316268486917	.	102520001	102760000	#4848FF	1	0.25
chr1	102760001	102920000	B.2.1.2.2.2.1.1.1.2.2	0.117178612059158	.	102760001	102920000	#4848FF	1	0.25
chr1	102920001	103600000	B.2.2.2.2.1.1.1.2	0.0204778156996587	.	102920001	103600000	#0000FF	1	0.125
chr1	103600001	103720000	B.2.1.2.2.2.1.2.2.1	0.111490329920364	.	103600001	103720000	#4848FF	1	0.25
chr1	103720001	103800000	B.1.2.2.1.2.2.2.2.2.1.1	0.252559726962457	.	103720001	103800000	#9191FF	1	0.375
chr1	103880001	103920000	B.1.2.2.1.2.2.2.2.2.1.1	0.252559726962457	.	103880001	103920000	#9191FF	1	0.375
chr1	104000001	104160000	B.1.2.2.1.2.2.2.2.2.1.1	0.252559726962457	.	104000001	104160000	#9191FF	1	0.375
chr1	104160001	104200000	B.2.1.2.2.2.2.1.1.1.1	0.106939704209329	.	104160001	104200000	#4848FF	1	0.25
chr1	104280001	104600000	B.2.1.2.2.2.2.1.1.1.1	0.106939704209329	.	104280001	104600000	#4848FF	1	0.25
chr1	104600001	104840000	B.2.1.2.2.2.1.2.1.2	0.112627986348123	.	104600001	104840000	#4848FF	1	0.25
chr1	104840001	105040000	B.2.1.1.2.1.2.2.1	0.180887372013652	.	104840001	105040000	#4848FF	1	0.25
chr1	105040001	105400000	B.2.1.2.2.2.1.2.2.2.2	0.108077360637088	.	105040001	105400000	#4848FF	1	0.25
chr1	105400001	105480000	B.2.1.1.2.1.2.1	0.182025028441411	.	105400001	105480000	#4848FF	1	0.25
chr1	105480001	106040000	B.2.2.2.2.1.1.2.2.1	0.0182025028441411	.	105480001	106040000	#0000FF	1	0.125
chr1	106040001	106320000	B.2.1.2.2.2.2.1.1.1.2	0.10580204778157	.	106040001	106320000	#4848FF	1	0.25
chr1	106320001	106640000	B.2.2.1.1.2.2.1.2.1.1	0.0830489192263936	.	106320001	106640000	#0000FF	1	0.125
chr1	106640001	106800000	B.2.1.2.2.2.2.1.2.2	0.102389078498294	.	106640001	106800000	#4848FF	1	0.25
chr1	106800001	106920000	B.2.1.2.2.2.1.1.1.1.1	0.121729237770193	.	106800001	106920000	#4848FF	1	0.25
chr1	106920001	107200000	B.2.1.2.2.2.2.1.1.2	0.104664391353811	.	106920001	107200000	#4848FF	1	0.25
chr1	107200001	107360000	B.2.2.1.1.2.1.1.2	0.0875995449374289	.	107200001	107360000	#0000FF	1	0.125
chr1	107360001	107560000	B.2.1.2.2.2.1.2.1.1.1	0.11490329920364	.	107360001	107560000	#4848FF	1	0.25
chr1	107560001	107760000	B.1.2.1.2.2.2.2.2.1.1	0.282138794084187	.	107560001	107760000	#9191FF	1	0.375
chr1	107760001	107920000	B.1.2.1.2.2.1.1.2.2	0.299203640500569	.	107760001	107920000	#9191FF	1	0.375
chr1	107920001	108080000	B.1.1.1.1.1.1.1.2.1.1.1.2	0.436860068259386	.	107920001	108080000	#DADAFF	1	0.5
chr1	108080001	108280000	B.1.2.2.1.2.2.2.2.2.1.2	0.251422070534699	.	108080001	108280000	#9191FF	1	0.375
chr1	108280001	108520000	B.1.1.1.1.1.1.2.2.2	0.426621160409556	.	108280001	108520000	#DADAFF	1	0.5
chr1	108520001	108760000	B.1.2.1.2.2.2.1.2.1.2	0.291240045506257	.	108520001	108760000	#9191FF	1	0.375
chr1	108840001	108920000	B.1.2.1.2.2.2.1.2.1.2	0.291240045506257	.	108840001	108920000	#9191FF	1	0.375
chr1	109000001	109200000	A.2.1.1.2.2.2.2.2.2	0.647326507394767	.	109000001	109200000	#FF9191	1	0.75
chr1	109200001	109440000	A.1.1.2.2.2.2.2.1.1.2.1	0.890784982935154	.	109200001	109440000	#FF0000	1	1
chr1	109440001	109520000	A.2.1.1.1.2.1.2.2.2.1	0.713310580204778	.	109440001	109520000	#FF9191	1	0.75
chr1	109520001	109720000	A.1.1.2.2.2.2.2.1.1.1.2	0.891922639362912	.	109520001	109720000	#FF0000	1	1
chr1	109720001	109840000	A.1.2.2.2.1.2.1.1.2	0.754266211604096	.	109720001	109840000	#FF4848	1	0.875
chr1	109840001	110000000	A.1.1.2.2.2.2.2.1.1.2.2	0.889647326507395	.	109840001	110000000	#FF0000	1	1
chr1	110000001	110240000	A.1.1.2.1.2.2.1.1.2	0.93287827076223	.	110000001	110240000	#FF0000	1	1
chr1	110240001	110320000	A.2.1.1.1.2.1.2.2.1	0.714448236632537	.	110240001	110320000	#FF9191	1	0.75
chr1	110320001	110560000	A.1.1.2.2.1.2	0.914675767918089	.	110320001	110560000	#FF0000	1	1
chr1	110560001	110800000	A.1.2.1.1.2.2.2.1	0.843003412969283	.	110560001	110800000	#FF4848	1	0.875
chr1	110800001	111000000	A.1.2.1.1.2.1.1.2.2	0.856655290102389	.	110800001	111000000	#FF4848	1	0.875
chr1	111000001	111120000	A.2.1.2.2.1.2.1.2.1.2	0.600682593856655	.	111000001	111120000	#FF9191	1	0.75
chr1	111120001	111440000	A.1.1.1.2.1.2.2.1.2.1	0.974971558589306	.	111120001	111440000	#FF0000	1	1
chr1	111440001	111520000	A.2.1.1.1.2.2.1.2.1.1	0.707622298065984	.	111440001	111520000	#FF9191	1	0.75
chr1	111520001	111800000	A.1.1.2.1.2.2.1.1.1	0.934015927189989	.	111520001	111800000	#FF0000	1	1
chr1	111800001	111960000	A.1.2.2.2.1.2.1.1.1	0.755403868031854	.	111800001	111960000	#FF4848	1	0.875
chr1	111960001	112280000	A.1.1.2.1.2.2.1.2.2	0.930602957906712	.	111960001	112280000	#FF0000	1	1
chr1	112280001	112400000	A.2.1.2.2.1.2.2.1.1.2.1.2	0.594994311717861	.	112280001	112400000	#FF9191	1	0.75
chr1	112400001	112880000	A.2.2.2.2.2.1	0.443686006825939	.	112400001	112880000	#FFDADA	1	0.625
chr1	112880001	113280000	A.1.2.1.1.2.1.1.1	0.858930602957907	.	112880001	113280000	#FF4848	1	0.875
chr1	113280001	113400000	A.2.1.2.2.1.2.1.2.2.1	0.599544937428896	.	113280001	113400000	#FF9191	1	0.75
chr1	113400001	113600000	A.1.2.1.1.2.1.1.2.1	0.857792946530148	.	113400001	113600000	#FF4848	1	0.875
chr1	113600001	113960000	A.2.2.2.1.1.2.2.2.1.1.2	0.473265073947668	.	113600001	113960000	#FFDADA	1	0.625
chr1	113960001	114120000	B.1.1.2.2.1.2.2.2.1.2.1	0.360637087599545	.	113960001	114120000	#DADAFF	1	0.5
chr1	114120001	114240000	A.2.2.2.1.1.2.1.2.1	0.48122866894198	.	114120001	114240000	#FFDADA	1	0.625
chr1	114240001	114520000	A.1.1.2.2.2.2.1.1.2.1	0.897610921501707	.	114240001	114520000	#FF0000	1	1
chr1	114520001	114760000	A.2.2.1.2.2.2.2.1.1	0.499431171786121	.	114520001	114760000	#FFDADA	1	0.625
chr1	114760001	114880000	B.1.1.1.1.1.2.1.1	0.425483503981798	.	114760001	114880000	#DADAFF	1	0.5
chr1	114880001	115080000	A.2.1.1.2.2.2.1.2	0.653014789533561	.	114880001	115080000	#FF9191	1	0.75
chr1	115080001	115360000	A.2.1.2.2.1.2.2.2.1	0.590443686006826	.	115080001	115360000	#FF9191	1	0.75
chr1	115360001	115680000	B.1.2.1.2.2.2.2.1.1.1.2.2	0.286689419795222	.	115360001	115680000	#9191FF	1	0.375
chr1	115680001	115920000	B.1.2.1.2.2.2.1.2.1.1	0.292377701934016	.	115680001	115920000	#9191FF	1	0.375
chr1	115920001	116000000	B.1.2.2.1.2.2.2.2.1	0.253697383390216	.	115920001	116000000	#9191FF	1	0.375
chr1	116000001	116320000	B.1.1.2.2.1.2.2.2.1.1.1	0.362912400455063	.	116000001	116320000	#DADAFF	1	0.5
chr1	116320001	116600000	B.1.2.1.2.2.2.2.1.1.1.1	0.288964732650739	.	116320001	116600000	#9191FF	1	0.375
chr1	116600001	116800000	A.2.2.1.2.2.2.2.1.2	0.498293515358362	.	116600001	116800000	#FFDADA	1	0.625
chr1	116800001	117080000	A.2.1.1.2.2.2.2.1.2.2	0.649601820250284	.	116800001	117080000	#FF9191	1	0.75
chr1	117080001	117200000	A.2.1.1.2.2.1.1	0.660978384527873	.	117080001	117200000	#FF9191	1	0.75
chr1	117200001	117520000	A.2.1.1.2.2.2.1.1.1.2	0.655290102389078	.	117200001	117520000	#FF9191	1	0.75
chr1	117520001	117600000	A.2.1.2.2.1.2.1.2.2.2	0.598407281001138	.	117520001	117600000	#FF9191	1	0.75
chr1	117600001	117880000	A.2.2.2.1.1.1.2.1	0.485779294653015	.	117600001	117880000	#FFDADA	1	0.625
chr1	117880001	118280000	A.2.1.1.2.2.2.2.1.2.1	0.650739476678043	.	117880001	118280000	#FF9191	1	0.75
chr1	118280001	118520000	A.2.2.2.1.1.2.2.1.1.2	0.477815699658703	.	118280001	118520000	#FFDADA	1	0.625
chr1	118520001	118720000	B.1.2.1.2.2.2.2.2.1.2	0.281001137656428	.	118520001	118720000	#9191FF	1	0.375
chr1	118720001	118840000	B.2.1.1.2.1.1.2.1.1.2	0.186575654152446	.	118720001	118840000	#4848FF	1	0.25
chr1	118840001	119040000	B.2.1.2.2.1.2.1.1.2	0.129692832764505	.	118840001	119040000	#4848FF	1	0.25
chr1	119040001	119240000	B.2.1.2.2.2.1.2.2.2.1.1	0.110352673492605	.	119040001	119240000	#4848FF	1	0.25
chr1	119240001	119320000	B.1.2.2.1.2.2.1.2.2	0.260523321956769	.	119240001	119320000	#9191FF	1	0.375
chr1	119320001	119640000	B.1.2.2.1.2.1.2.1	0.266211604095563	.	119320001	119640000	#9191FF	1	0.375
chr1	119640001	119960000	A.2.2.2.1.1.2.2.2.1.1.1	0.474402730375427	.	119640001	119960000	#FFDADA	1	0.625
chr1	119960001	120120000	B.1.1.2.2.2.2.2	0.334470989761092	.	119960001	120120000	#DADAFF	1	0.5
chr1	120120001	120240000	A.2.2.1.2.2.1.2.1.2.1	0.506257110352674	.	120120001	120240000	#FFDADA	1	0.625
chr1	120240001	120720000	A.2.2.1.2.2.1.1.1.2.1	0.515358361774744	.	120240001	120720000	#FFDADA	1	0.625
chr1	120760001	120800000	A.2.2.1.2.2.1.1.1.2.1	0.515358361774744	.	120760001	120800000	#FFDADA	1	0.625
chr1	120880001	120920000	B.2.1.1.2.1.1.1.2.2.1	0.189988623435722	.	120880001	120920000	#4848FF	1	0.25
chr1	121080001	121360000	B.2.1.1.2.1.1.1.2.2.1	0.189988623435722	.	121080001	121360000	#4848FF	1	0.25
chr1	142800001	142840000	B.1.2.1.2.2.2.2.1.2	0.283276450511945	.	142800001	142840000	#9191FF	1	0.375
chr1	142880001	142920000	B.1.2.1.2.2.2.2.1.2	0.283276450511945	.	142880001	142920000	#9191FF	1	0.375
chr1	143120001	143240000	B.1.2.1.2.2.2.2.1.2	0.283276450511945	.	143120001	143240000	#9191FF	1	0.375
chr1	143400001	143480000	B.1.2.1.2.2.2.2.1.2	0.283276450511945	.	143400001	143480000	#9191FF	1	0.375
chr1	143960001	144080000	A.1.2.2.1.2.1.1.1	0.781569965870307	.	143960001	144080000	#FF4848	1	0.875
chr1	144520001	144600000	A.1.2.2.1.2.1.1.1	0.781569965870307	.	144520001	144600000	#FF4848	1	0.875
chr1	144640001	144720000	A.1.2.2.1.2.1.1.1	0.781569965870307	.	144640001	144720000	#FF4848	1	0.875
chr1	144800001	145120000	A.1.2.2.1.2.1.1.1	0.781569965870307	.	144800001	145120000	#FF4848	1	0.875
chr1	145120001	145320000	A.1.2.2.1.2.2.2.1.1	0.770193401592719	.	145120001	145320000	#FF4848	1	0.875
chr1	145360001	145840000	A.1.1.1.2.1.1.1.1	0.992036405005688	.	145360001	145840000	#FF0000	1	1
chr1	146320001	146400000	A.2.2.1.2.2.2.2.2	0.497155858930603	.	146320001	146400000	#FFDADA	1	0.625
chr1	146440001	146760000	A.2.2.1.2.2.2.2.2	0.497155858930603	.	146440001	146760000	#FFDADA	1	0.625
chr1	146760001	146960000	B.1.1.2.2.2.1.1.1.2	0.350398179749716	.	146760001	146960000	#DADAFF	1	0.5
chr1	146960001	147440000	A.2.1.2.2.2.1.2.2.1.2	0.57679180887372	.	146960001	147440000	#FF9191	1	0.75
chr1	147680001	147840000	A.2.1.2.2.2.1.2.2.1.2	0.57679180887372	.	147680001	147840000	#FF9191	1	0.75
chr1	148520001	148560000	A.2.1.2.2.2.1.2.2.1.2	0.57679180887372	.	148520001	148560000	#FF9191	1	0.75
chr1	148840001	148960000	B.2.1.1.2.1.1.1.1.2	0.19226393629124	.	148840001	148960000	#4848FF	1	0.25
chr1	149000001	149200000	B.2.1.1.2.1.1.1.1.2	0.19226393629124	.	149000001	149200000	#4848FF	1	0.25
chr1	149200001	149320000	B.1.1.1.2.2.1.1.1.2	0.406143344709898	.	149200001	149320000	#DADAFF	1	0.5
chr1	149320001	149440000	B.1.1.1.1.1.1.1.2.1.2	0.434584755403868	.	149320001	149440000	#DADAFF	1	0.5
chr1	149640001	149720000	B.1.1.1.1.1.1.1.2.1.2	0.434584755403868	.	149640001	149720000	#DADAFF	1	0.5
chr1	149720001	150040000	A.1.1.2.1.1.1.2.2.2.2	0.951080773606371	.	149720001	150040000	#FF0000	1	1
chr1	150040001	150200000	A.1.1.2.2.1.1.2.2.1.2	0.918088737201365	.	150040001	150200000	#FF0000	1	1
chr1	150200001	150600000	A.1.1.2.1.1.1.1.1.1	0.962457337883959	.	150200001	150600000	#FF0000	1	1
chr1	150600001	151040000	A.1.1.1.2.2.1.1.1	0.97155858930603	.	150600001	151040000	#FF0000	1	1
chr1	151040001	151280000	A.1.1.2.1.1.1.1.2.2.1	0.959044368600683	.	151040001	151280000	#FF0000	1	1
chr1	151280001	151600000	A.1.1.2.1.1.1.1.2.2.2.2	0.956769055745165	.	151280001	151600000	#FF0000	1	1
chr1	151600001	151840000	A.1.2.2.1.2.2.2.1.2.1	0.76905574516496	.	151600001	151840000	#FF4848	1	0.875
chr1	151840001	152080000	A.2.1.2.2.1.2.1.1.2	0.602957906712173	.	151840001	152080000	#FF9191	1	0.75
chr1	152080001	152480000	B.1.2.2.1.1.1.1.2	0.276450511945392	.	152080001	152480000	#9191FF	1	0.375
chr1	152480001	152680000	B.1.2.2.1.1.1.1.1.1	0.27872582480091	.	152480001	152680000	#9191FF	1	0.375
chr1	152680001	152880000	B.1.2.2.1.1.1.1.1.2	0.277588168373151	.	152680001	152880000	#9191FF	1	0.375
chr1	152880001	153040000	B.1.2.1.1.2.2.1	0.319681456200228	.	152880001	153040000	#9191FF	1	0.375
chr1	153040001	153160000	B.1.1.2.1.1.2	0.38452787258248	.	153040001	153160000	#DADAFF	1	0.5
chr1	153160001	153480000	A.2.2.2.1.1.1.1.1.2.1.1	0.494880546075085	.	153160001	153480000	#FFDADA	1	0.625
chr1	153520001	153560000	A.2.2.2.1.1.1.1.1.2.1.1	0.494880546075085	.	153520001	153560000	#FFDADA	1	0.625
chr1	153560001	153760000	A.1.2.1.2.2.1.1.1.1.1	0.823663253697383	.	153560001	153760000	#FF4848	1	0.875
chr1	153760001	153960000	A.1.1.1.2.2.2.1.2.2	0.964732650739477	.	153760001	153960000	#FF0000	1	1
chr1	153960001	154120000	A.2.1.1.1.2.1.2.1.1	0.717861205915813	.	153960001	154120000	#FF9191	1	0.75
chr1	154120001	154280000	A.1.2.1.2.2.2.1.2.1	0.810011376564278	.	154120001	154280000	#FF4848	1	0.875
chr1	154280001	154400000	A.2.1.1.1.2.1.2.1.2.2	0.715585893060296	.	154280001	154400000	#FF9191	1	0.75
chr1	154400001	154600000	A.1.2.1.2.2.2.1.2.2.1	0.808873720136519	.	154400001	154600000	#FF4848	1	0.875
chr1	154600001	154760000	A.2.1.2.2.1.1.1.2.1	0.616609783845279	.	154600001	154760000	#FF9191	1	0.75
chr1	154760001	155160000	A.1.1.1.2.2.2.2	0.963594994311718	.	154760001	155160000	#FF0000	1	1
chr1	155160001	155280000	A.1.2.1.2.2.1.2.2	0.813424345847554	.	155160001	155280000	#FF4848	1	0.875
chr1	155280001	155480000	A.1.2.1.2.1.1.1.2	0.838452787258248	.	155280001	155480000	#FF4848	1	0.875
chr1	155480001	155760000	A.1.1.2.2.1.1.2.2.2.1	0.916951080773606	.	155480001	155760000	#FF0000	1	1
chr1	155760001	155960000	A.1.2.1.2.1.1.2.2.1	0.835039817974972	.	155760001	155960000	#FF4848	1	0.875
chr1	155960001	156040000	A.1.2.2.2.2.2.2.2.2	0.734926052332196	.	155960001	156040000	#FF4848	1	0.875
chr1	156040001	156320000	A.1.1.1.2.2.2.1.1	0.967007963594994	.	156040001	156320000	#FF0000	1	1
chr1	156320001	156560000	A.1.2.1.2.1.1.2.1.1	0.837315130830489	.	156320001	156560000	#FF4848	1	0.875
chr1	156560001	156680000	A.2.1.1.1.2.2.1.2.2.1.2	0.704209328782708	.	156560001	156680000	#FF9191	1	0.75
chr1	156680001	157120000	A.1.1.2.2.2.1.1.2.2.1	0.908987485779295	.	156680001	157120000	#FF0000	1	1
chr1	157120001	157560000	A.2.1.1.2.1.1.1.1.2.2	0.695108077360637	.	157120001	157560000	#FF9191	1	0.75
chr1	157560001	157840000	A.2.1.2.2.1.2.1.1.1	0.604095563139932	.	157560001	157840000	#FF9191	1	0.75
chr1	157840001	158160000	A.2.2.2.1.1.1.1.1.2.1.2	0.493742889647326	.	157840001	158160000	#FFDADA	1	0.625
chr1	158160001	158360000	B.1.1.1.1.1.1.1.2.2	0.433447098976109	.	158160001	158360000	#DADAFF	1	0.5
chr1	158360001	158480000	B.1.2.1.2.2.1.2.2	0.295790671217292	.	158360001	158480000	#9191FF	1	0.375
chr1	158480001	158760000	B.1.1.2.2.2.1.2.2.2.1.1	0.341296928327645	.	158480001	158760000	#DADAFF	1	0.5
chr1	158760001	158960000	B.1.1.1.2.2.2.1.2.1	0.393629124004551	.	158760001	158960000	#DADAFF	1	0.5
chr1	158960001	159080000	A.2.1.1.2.1.1.1.1.1.2.2	0.697383390216155	.	158960001	159080000	#FF9191	1	0.75
chr1	159080001	159440000	B.1.2.1.2.1.2.2	0.303754266211604	.	159080001	159440000	#9191FF	1	0.375
chr1	159440001	159720000	B.1.2.2.2.1.2.2.2.2	0.237770193401593	.	159440001	159720000	#9191FF	1	0.375
chr1	159720001	159880000	A.2.2.1.2.2.1.1.2.2.1.2	0.50967007963595	.	159720001	159880000	#FFDADA	1	0.625
chr1	159880001	160040000	A.1.2.2.1.2.2.1.2	0.771331058020478	.	159880001	160040000	#FF4848	1	0.875
chr1	160040001	160400000	A.1.1.1.2.1.2.1.2	0.977246871444824	.	160040001	160400000	#FF0000	1	1
chr1	160400001	161040000	A.1.1.1.1.1	1	.	160400001	161040000	#FF0000	1	1
chr1	161040001	161200000	A.1.1.2.2.1.1.2.1.1	0.9226393629124	.	161040001	161200000	#FF0000	1	1
chr1	161200001	161520000	A.1.1.1.2.1.1.2.1.1	0.986348122866894	.	161200001	161520000	#FF0000	1	1
chr1	161520001	161720000	A.1.1.2.1.1.1.2.2.2.1	0.95221843003413	.	161520001	161720000	#FF0000	1	1
chr1	161720001	162040000	A.1.2.1.1.1.2.1.2.1.1.2.2	0.866894197952218	.	161720001	162040000	#FF4848	1	0.875
chr1	162040001	162240000	A.2.2.2.1.1.1.1.1.2.2	0.492605233219568	.	162040001	162240000	#FFDADA	1	0.625
chr1	162240001	162440000	A.2.2.2.1.1.1.1.2.2.1	0.488054607508532	.	162240001	162440000	#FFDADA	1	0.625
chr1	162440001	162800000	A.1.2.2.1.1.2.2.1.2.1	0.790671217292378	.	162440001	162800000	#FF4848	1	0.875
chr1	162800001	163040000	B.1.1.2.2.2.1.2.2.2.2	0.339021615472127	.	162800001	163040000	#DADAFF	1	0.5
chr1	163040001	163320000	B.1.1.2.2.2.1.2.2.1.1.2	0.343572241183163	.	163040001	163320000	#DADAFF	1	0.5
chr1	163320001	163800000	B.2.2.2.1.1.2.1.2	0.0364050056882821	.	163320001	163800000	#0000FF	1	0.125
chr1	163800001	163960000	B.2.2.1.2.1.1.2.2.2	0.0648464163822526	.	163800001	163960000	#0000FF	1	0.125
chr1	163960001	164080000	B.2.2.1.2.2.2.2.1	0.0500568828213879	.	163960001	164080000	#0000FF	1	0.125
chr1	164080001	164240000	B.2.2.1.2.1.1.1.1.2.1.2	0.0739476678043231	.	164080001	164240000	#0000FF	1	0.125
chr1	164240001	164520000	B.2.2.2.2.2.1.2	0.0068259385665529	.	164240001	164520000	#0000FF	1	0.125
chr1	164520001	164680000	B.2.1.2.1.1.2.1.1	0.158134243458476	.	164520001	164680000	#4848FF	1	0.25
chr1	164680001	164760000	B.2.1.2.1.2.1.2.1.2.2.1	0.150170648464164	.	164680001	164760000	#4848FF	1	0.25
chr1	164760001	165000000	B.2.2.2.1.1.2.1.1	0.037542662116041	.	164760001	165000000	#0000FF	1	0.125
chr1	165000001	165160000	B.2.1.1.1.1.2.1.1.1	0.213879408418658	.	165000001	165160000	#4848FF	1	0.25
chr1	165160001	165320000	B.1.2.2.2.1.1.1.2.1	0.248009101251422	.	165160001	165320000	#9191FF	1	0.375
chr1	165320001	165560000	B.1.1.2.2.2.1.2.2.1.1.1	0.344709897610922	.	165320001	165560000	#DADAFF	1	0.5
chr1	165560001	165880000	A.1.2.1.1.1.1.2.2	0.871444823663254	.	165560001	165880000	#FF4848	1	0.875
chr1	165880001	166160000	B.1.1.1.1.1.1.2.1.2.2	0.430034129692833	.	165880001	166160000	#DADAFF	1	0.5
chr1	166160001	166800000	B.2.1.1.1.2.1.1.1.2.1	0.208191126279863	.	166160001	166800000	#4848FF	1	0.25
chr1	166800001	167200000	A.2.1.1.2.1.1.2.1.2.2	0.687144482366325	.	166800001	167200000	#FF9191	1	0.75
chr1	167200001	167400000	A.1.1.2.1.1.2.2.2	0.9419795221843	.	167200001	167400000	#FF0000	1	1
chr1	167400001	167560000	A.1.2.1.1.1.2.2.2.1	0.861205915813424	.	167400001	167560000	#FF4848	1	0.875
chr1	167560001	167760000	A.1.1.1.2.1.1.2.2.2.2	0.9806598407281	.	167560001	167760000	#FF0000	1	1
chr1	167760001	167880000	A.2.1.1.2.1.2.2.1.2.1.2	0.667804323094426	.	167760001	167880000	#FF9191	1	0.75
chr1	167880001	168120000	A.1.1.2.2.2.1.1.1.1.1	0.91353811149033	.	167880001	168120000	#FF0000	1	1
chr1	168120001	168240000	A.1.2.1.1.1.2.2.2.2	0.860068259385666	.	168120001	168240000	#FF4848	1	0.875
chr1	168240001	168560000	A.2.1.1.2.1.1.2.1.1.1	0.690557451649602	.	168240001	168560000	#FF9191	1	0.75
chr1	168560001	168920000	A.2.2.1.2.1.1.1.1.2.2.1	0.532423208191126	.	168560001	168920000	#FFDADA	1	0.625
chr1	168920001	169120000	A.1.1.2.2.2.2.1.1.1	0.898748577929465	.	168920001	169120000	#FF0000	1	1
chr1	169120001	169240000	A.2.2.1.2.2.1.1.2.2.2	0.508532423208191	.	169120001	169240000	#FFDADA	1	0.625
chr1	169240001	169360000	A.2.1.2.2.2.2.2.2.2.2	0.564277588168373	.	169240001	169360000	#FF9191	1	0.75
chr1	169360001	169560000	A.2.2.1.2.2.1.1.2.1.2	0.511945392491468	.	169360001	169560000	#FFDADA	1	0.625
chr1	169560001	169880000	A.1.2.2.1.1.2.2.2.1.2	0.786120591581342	.	169560001	169880000	#FF4848	1	0.875
chr1	169880001	170080000	A.2.2.1.2.2.1.1.2.1.1	0.513083048919226	.	169880001	170080000	#FFDADA	1	0.625
chr1	170080001	170520000	B.1.2.2.2.1.2.2.2.1	0.238907849829352	.	170080001	170520000	#9191FF	1	0.375
chr1	170520001	170960000	B.2.1.1.1.2.2.2.1	0.199089874857793	.	170520001	170960000	#4848FF	1	0.25
chr1	170960001	171120000	B.2.1.1.1.1.2.1.1.2	0.212741751990899	.	170960001	171120000	#4848FF	1	0.25
chr1	171120001	171440000	B.1.1.1.2.2.2.1.2.2.1	0.392491467576792	.	171120001	171440000	#DADAFF	1	0.5
chr1	171440001	171840000	A.1.2.1.1.1.2.1.2.1.2	0.86575654152446	.	171440001	171840000	#FF4848	1	0.875
chr1	171840001	171920000	B.1.1.1.1.1.2.2	0.42320819112628	.	171840001	171920000	#DADAFF	1	0.5
chr1	171920001	172000000	B.1.1.2.2.1.2.1.1.2	0.372013651877133	.	171920001	172000000	#DADAFF	1	0.5
chr1	172000001	172080000	B.1.1.1.1.1.2.1.2	0.424345847554039	.	172000001	172080000	#DADAFF	1	0.5
chr1	172080001	172240000	A.2.2.2.1.2.2.1.2.1.1	0.46188850967008	.	172080001	172240000	#FFDADA	1	0.625
chr1	172240001	172600000	A.2.1.1.2.1.1.2.1.2.1	0.688282138794084	.	172240001	172600000	#FF9191	1	0.75
chr1	172600001	172680000	A.2.2.2.1.2.2.1.2.2	0.459613196814562	.	172600001	172680000	#FFDADA	1	0.625
chr1	172680001	172880000	A.2.2.1.2.2.1.1.2.2.1.1	0.510807736063709	.	172680001	172880000	#FFDADA	1	0.625
chr1	172880001	172960000	A.2.2.2.1.1.2.2.2.2	0.47098976109215	.	172880001	172960000	#FFDADA	1	0.625
chr1	172960001	173280000	A.2.1.2.2.2.1.2.1	0.579067121729238	.	172960001	173280000	#FF9191	1	0.75
chr1	173280001	173760000	A.1.2.2.1.1.2.2.2.1.1.1	0.78839590443686	.	173280001	173760000	#FF4848	1	0.875
chr1	173760001	173920000	A.1.2.1.1.1.1.1.1.2.2	0.881683731513083	.	173760001	173920000	#FF4848	1	0.875
chr1	173920001	174240000	A.1.1.2.1.1.2.1.1.1.2	0.948805460750853	.	173920001	174240000	#FF0000	1	1
chr1	174240001	174560000	A.1.2.2.1.1.2.2.2.1.1.2	0.787258248009101	.	174240001	174560000	#FF4848	1	0.875
chr1	174560001	174680000	A.2.2.2.1.2.2.1.2.1.2	0.460750853242321	.	174560001	174680000	#FFDADA	1	0.625
chr1	174680001	174800000	A.2.1.1.2.1.2.1.2.1	0.675767918088737	.	174680001	174800000	#FF9191	1	0.75
chr1	174800001	175000000	A.1.2.1.1.1.2.1.2.1.1.2.1	0.868031854379977	.	174800001	175000000	#FF4848	1	0.875
chr1	175000001	175320000	A.1.2.2.1.1.2.1.1	0.796359499431172	.	175000001	175320000	#FF4848	1	0.875
chr1	175320001	175480000	A.2.2.2.1.1.1.1.2.1.2	0.489192263936291	.	175320001	175480000	#FFDADA	1	0.625
chr1	175480001	175640000	B.1.1.1.2.2.2.2.1.1	0.390216154721274	.	175480001	175640000	#DADAFF	1	0.5
chr1	175640001	175920000	B.1.1.1.2.2.2.1.2.2.2	0.391353811149033	.	175640001	175920000	#DADAFF	1	0.5
chr1	175920001	176200000	A.2.1.2.2.2.1.1.1.1	0.588168373151308	.	175920001	176200000	#FF9191	1	0.75
chr1	176200001	176640000	B.2.1.1.1.2.2.2.2.1.2	0.196814562002275	.	176200001	176640000	#4848FF	1	0.25
chr1	176640001	176760000	B.2.1.1.1.1.2.2	0.210466439135381	.	176640001	176760000	#4848FF	1	0.25
chr1	176760001	176880000	B.2.1.1.1.2.2.1	0.200227531285552	.	176760001	176880000	#4848FF	1	0.25
chr1	176880001	177080000	B.2.2.1.2.1.1.1.1.1	0.0762229806598407	.	176880001	177080000	#0000FF	1	0.125
chr1	177080001	177400000	B.2.1.2.2.1.2.2	0.122866894197952	.	177080001	177400000	#4848FF	1	0.25
chr1	177400001	177600000	B.2.2.1.2.1.1.1.2	0.0705346985210466	.	177400001	177600000	#0000FF	1	0.125
chr1	177600001	177960000	B.2.2.1.2.1.2.2	0.0625711035267349	.	177600001	177960000	#0000FF	1	0.125
chr1	177960001	178280000	B.1.2.2.2.1.1.1.2.2	0.246871444823663	.	177960001	178280000	#9191FF	1	0.375
chr1	178280001	178520000	B.1.1.2.2.2.1.2.2.1.2	0.342434584755404	.	178280001	178520000	#DADAFF	1	0.5
chr1	178520001	178720000	A.1.2.1.1.1.1.2.1.1.1	0.878270762229807	.	178520001	178720000	#FF4848	1	0.875
chr1	178720001	178800000	A.2.2.1.2.1.1.1.1.2.1.2	0.533560864618885	.	178720001	178800000	#FFDADA	1	0.625
chr1	178800001	179000000	A.2.2.1.2.1.1.1.1.2.2.2	0.531285551763367	.	178800001	179000000	#FFDADA	1	0.625
chr1	179000001	179360000	A.1.2.1.1.1.2.1.2.2.1	0.864618885096701	.	179000001	179360000	#FF4848	1	0.875
chr1	179360001	179640000	B.1.2.2.2.1.2.1	0.242320819112628	.	179360001	179640000	#9191FF	1	0.375
chr1	179640001	179840000	A.2.2.2.1.1.1.1.2.1.1.1	0.491467576791809	.	179640001	179840000	#FFDADA	1	0.625
chr1	179840001	180120000	A.1.1.1.2.1.2.2.2	0.972696245733788	.	179840001	180120000	#FF0000	1	1
chr1	180120001	180240000	A.2.2.1.2.1.2.1.1.2.1.1	0.523321956769056	.	180120001	180240000	#FFDADA	1	0.625
chr1	180240001	180440000	A.2.1.1.2.1.1.1.1.1.2.1	0.698521046643914	.	180240001	180440000	#FF9191	1	0.75
chr1	180440001	180640000	A.2.1.1.2.1.1.2.2.1.2.1	0.684869169510808	.	180440001	180640000	#FF9191	1	0.75
chr1	180640001	181000000	A.1.2.1.1.1.1.1.1.1.1	0.885096700796359	.	180640001	181000000	#FF4848	1	0.875
chr1	181000001	181160000	A.1.1.2.2.2.1.1.1.1.2	0.912400455062571	.	181000001	181160000	#FF0000	1	1
chr1	181160001	181320000	A.2.2.2.1.1.1.1.2.1.1.2	0.49032992036405	.	181160001	181320000	#FFDADA	1	0.625
chr1	181320001	181520000	A.2.1.2.2.2.1.1.1.2.1.2	0.585893060295791	.	181320001	181520000	#FF9191	1	0.75
chr1	181520001	181760000	A.2.2.2.1.2.2.1.1.1	0.464163822525597	.	181520001	181760000	#FFDADA	1	0.625
chr1	181760001	181880000	B.1.1.2.2.1.2.1.1.1	0.373151308304892	.	181760001	181880000	#DADAFF	1	0.5
chr1	181880001	182280000	A.2.1.2.2.2.1.2.2.1.1	0.577929465301479	.	181880001	182280000	#FF9191	1	0.75
chr1	182280001	182560000	A.2.1.1.2.1.1.2.1.1.2	0.689419795221843	.	182280001	182560000	#FF9191	1	0.75
chr1	182560001	182840000	A.1.1.2.1.1.2.1.2.1.1	0.946530147895336	.	182560001	182840000	#FF0000	1	1
chr1	182840001	183200000	A.1.1.2.2.2.1.1.2.2.2	0.907849829351536	.	182840001	183200000	#FF0000	1	1
chr1	183200001	183440000	A.1.2.2.1.1.2.1.2.1	0.795221843003413	.	183200001	183440000	#FF4848	1	0.875
chr1	183440001	183600000	A.1.1.2.1.1.1.1.2.1	0.960182025028441	.	183440001	183600000	#FF0000	1	1
chr1	183600001	183880000	A.1.1.1.2.1.1.2.2.1	0.982935153583618	.	183600001	183880000	#FF0000	1	1
chr1	183880001	184200000	A.1.2.2.1.1.2.2.2.2.2	0.782707622298066	.	183880001	184200000	#FF4848	1	0.875
chr1	184200001	184680000	A.2.2.1.2.2.2.1.1	0.501706484641638	.	184200001	184680000	#FFDADA	1	0.625
chr1	184680001	184920000	A.1.2.1.1.1.1.2.1.1.2.2	0.875995449374289	.	184680001	184920000	#FF4848	1	0.875
chr1	184920001	185160000	A.1.2.2.1.1.1.1.2.2	0.800910125142207	.	184920001	185160000	#FF4848	1	0.875
chr1	185160001	185520000	A.2.1.1.2.1.2.2.1.1.2.2	0.670079635949943	.	185160001	185520000	#FF9191	1	0.75
chr1	185520001	185680000	B.1.1.1.1.1.1.1.1.1	0.440273037542662	.	185520001	185680000	#DADAFF	1	0.5
chr1	185680001	186120000	B.2.1.1.1.2.1.1.2.1	0.205915813424346	.	185680001	186120000	#4848FF	1	0.25
chr1	186120001	186280000	B.1.1.1.1.2.1.2.2	0.419795221843003	.	186120001	186280000	#DADAFF	1	0.5
chr1	186280001	186440000	A.2.1.2.2.2.2.2.1.1	0.571103526734926	.	186280001	186440000	#FF9191	1	0.75
chr1	186440001	186720000	A.2.2.2.1.2.2.2.1.1.1	0.458475540386803	.	186440001	186720000	#FFDADA	1	0.625
chr1	186720001	186920000	A.2.1.1.2.1.2.1.2.2.2	0.67349260523322	.	186720001	186920000	#FF9191	1	0.75
chr1	186920001	187240000	B.2.1.1.1.2.1.2.2.1	0.202502844141069	.	186920001	187240000	#4848FF	1	0.25
chr1	187240001	187520000	B.2.2.2.1.2.1.2.1.1	0.0284414106939704	.	187240001	187520000	#0000FF	1	0.125
chr1	187520001	187920000	B.2.2.2.1.1.1.2.2	0.0386803185437998	.	187520001	187920000	#0000FF	1	0.125
chr1	187920001	188040000	B.2.1.1.1.1.1.1.2	0.225255972696246	.	187920001	188040000	#4848FF	1	0.25
chr1	188040001	188200000	B.2.2.1.2.1.1.1.1.2.1.1	0.0750853242320819	.	188040001	188200000	#0000FF	1	0.125
chr1	188200001	188560000	B.2.2.2.1.1.1.2.1.2.2	0.0398179749715586	.	188200001	188560000	#0000FF	1	0.125
chr1	188560001	189080000	B.2.2.2.1.2.2.2	0.0227531285551763	.	188560001	189080000	#0000FF	1	0.125
chr1	189080001	189200000	B.2.1.2.1.2.1.2.1.1	0.152445961319681	.	189080001	189200000	#4848FF	1	0.25
chr1	189200001	189400000	B.2.2.1.2.1.1.1.1.2.2.1	0.0728100113765643	.	189200001	189400000	#0000FF	1	0.125
chr1	189400001	189560000	B.2.1.2.1.2.1.2.2	0.147895335608646	.	189400001	189560000	#4848FF	1	0.25
chr1	189560001	189800000	B.2.2.1.2.2.2.1.1.1	0.0534698521046644	.	189560001	189800000	#0000FF	1	0.125
chr1	189800001	190000000	B.2.1.2.1.1.2.1.2.2	0.155858930602958	.	189800001	190000000	#4848FF	1	0.25
chr1	190000001	190160000	B.2.2.1.2.2.2.2.2.2	0.0477815699658703	.	190000001	190160000	#0000FF	1	0.125
chr1	190160001	190440000	B.2.2.1.2.1.1.1.1.2.2.2	0.0716723549488055	.	190160001	190440000	#0000FF	1	0.125
chr1	190440001	191080000	B.2.2.2.1.1.1.1.2.1.1	0.0455062571103527	.	190440001	191080000	#0000FF	1	0.125
chr1	191080001	191200000	B.2.1.1.1.1.1.2.2.1.2.2	0.216154721274175	.	191080001	191200000	#4848FF	1	0.25
chr1	191200001	191360000	B.2.1.2.1.2.2.1.2.2.1	0.143344709897611	.	191200001	191360000	#4848FF	1	0.25
chr1	191360001	191720000	B.2.2.2.1.1.2.2.2.1	0.0341296928327645	.	191360001	191720000	#0000FF	1	0.125
chr1	191720001	191880000	B.2.1.2.1.2.2.1.2.1	0.14448236632537	.	191720001	191880000	#4848FF	1	0.25
chr1	191880001	192200000	B.2.2.1.2.1.1.2.1.1	0.0693970420932878	.	191880001	192200000	#0000FF	1	0.125
chr1	192200001	192440000	B.2.1.1.1.1.1.2.2.1.1.2.2	0.218430034129693	.	192200001	192440000	#4848FF	1	0.25
chr1	192440001	192600000	A.1.2.1.1.1.2.1.2.2.2	0.863481228668942	.	192440001	192600000	#FF4848	1	0.875
chr1	192600001	193000000	A.2.2.1.2.1.1.1.2.2	0.527872582480091	.	192600001	193000000	#FFDADA	1	0.625
chr1	193000001	193120000	A.1.2.2.1.1.1.2.2.1	0.798634812286689	.	193000001	193120000	#FF4848	1	0.875
chr1	193120001	193280000	A.2.2.1.2.1.1.1.2.1.2	0.52901023890785	.	193120001	193280000	#FFDADA	1	0.625
chr1	193280001	193600000	B.1.2.1.2.1.1.2.1.1.1.1	0.313993174061433	.	193280001	193600000	#9191FF	1	0.375
chr1	193600001	193760000	B.2.1.1.1.1.1.2.2.1.1.1	0.22070534698521	.	193600001	193760000	#4848FF	1	0.25
chr1	193760001	194040000	B.2.2.1.2.1.1.2.1.2	0.068259385665529	.	193760001	194040000	#0000FF	1	0.125
chr1	194040001	194280000	B.2.1.1.1.1.1.2.2.1.2.1	0.217292377701934	.	194040001	194280000	#4848FF	1	0.25
chr1	194280001	194720000	B.2.2.1.2.1.1.2.2.1.2	0.0659840728100114	.	194280001	194720000	#0000FF	1	0.125
chr1	194720001	194920000	B.1.2.2.2.2.2.2.2	0.227531285551763	.	194720001	194920000	#9191FF	1	0.375
chr1	194920001	195120000	B.2.1.2.1.2.1.1	0.15358361774744	.	194920001	195120000	#4848FF	1	0.25
chr1	195120001	195200000	B.1.2.2.2.2.2.1.1	0.23094425483504	.	195120001	195200000	#9191FF	1	0.375
chr1	195200001	195360000	B.2.1.2.1.2.2.1.1.1	0.146757679180887	.	195200001	195360000	#4848FF	1	0.25
chr1	195360001	195520000	B.2.1.2.1.2.2.2.2.1	0.139931740614334	.	195360001	195520000	#4848FF	1	0.25
chr1	195520001	195720000	B.2.2.2.1.1.1.1.1	0.0466439135381115	.	195520001	195720000	#0000FF	1	0.125
chr1	195720001	196080000	B.2.2.2.1.2.1.1.1.2	0.0307167235494881	.	195720001	196080000	#0000FF	1	0.125
chr1	196080001	196440000	B.2.2.2.1.1.1.2.1.2.1	0.0409556313993174	.	196080001	196440000	#0000FF	1	0.125
chr1	196440001	196720000	B.2.2.2.1.1.2.2.1	0.0352673492605233	.	196440001	196720000	#0000FF	1	0.125
chr1	196720001	197000000	B.2.1.1.1.1.1.2.2.2	0.215017064846416	.	196720001	197000000	#4848FF	1	0.25
chr1	197000001	197200000	A.2.2.2.1.2.2.2.1.2	0.456200227531286	.	197000001	197200000	#FFDADA	1	0.625
chr1	197200001	197440000	B.2.1.1.1.1.1.2.2.1.1.2.1	0.219567690557452	.	197200001	197440000	#4848FF	1	0.25
chr1	197440001	197640000	B.2.1.1.1.1.2.1.2	0.21160409556314	.	197440001	197640000	#4848FF	1	0.25
chr1	197640001	197720000	B.1.2.2.2.2.2.1.2	0.229806598407281	.	197640001	197720000	#9191FF	1	0.375
chr1	197720001	198120000	B.1.2.1.2.1.1.2.1.1.1.2	0.312855517633675	.	197720001	198120000	#9191FF	1	0.375
chr1	198120001	198240000	A.1.2.2.1.1.1.2.2.2	0.797497155858931	.	198120001	198240000	#FF4848	1	0.875
chr1	198240001	198480000	A.2.2.2.1.2.1.2.1	0.466439135381115	.	198240001	198480000	#FFDADA	1	0.625
chr1	198480001	198680000	A.1.2.2.1.1.1.1.2.1.1	0.803185437997725	.	198480001	198680000	#FF4848	1	0.875
chr1	198680001	198960000	A.2.1.2.2.2.2.2.1.2	0.569965870307167	.	198680001	198960000	#FF9191	1	0.75
chr1	198960001	199200000	A.2.1.1.2.1.2.1.1.2.2	0.676905574516496	.	198960001	199200000	#FF9191	1	0.75
chr1	199200001	199600000	B.2.1.1.1.2.1.1.2.2	0.204778156996587	.	199200001	199600000	#4848FF	1	0.25
chr1	199600001	199880000	B.2.1.1.1.1.1.2.1.1.2	0.222980659840728	.	199600001	199880000	#4848FF	1	0.25
chr1	199880001	200040000	B.1.1.2.2.2.1.1.1.1.2	0.351535836177474	.	199880001	200040000	#DADAFF	1	0.5
chr1	200040001	200280000	A.2.2.1.2.1.1.1.1.2.1.1	0.534698521046644	.	200040001	200280000	#FFDADA	1	0.625
chr1	200280001	200560000	A.1.1.2.2.2.1.2.1.1.1	0.906712172923777	.	200280001	200560000	#FF0000	1	1
chr1	200560001	200720000	A.1.1.2.2.2.1.2.1.1.2	0.905574516496018	.	200560001	200720000	#FF0000	1	1
chr1	200720001	201120000	A.1.1.1.2.1.1.1.2.1.1	0.990898748577929	.	200720001	201120000	#FF0000	1	1
chr1	201120001	201200000	A.2.1.2.2.2.1.1.2.1	0.583617747440273	.	201120001	201200000	#FF9191	1	0.75
chr1	201200001	201440000	A.2.1.1.2.1.1.2.2.2	0.68259385665529	.	201200001	201440000	#FF9191	1	0.75
chr1	201440001	201840000	A.1.2.1.1.1.2.2.1	0.862343572241183	.	201440001	201840000	#FF4848	1	0.875
chr1	201840001	202120000	A.1.2.1.1.1.1.1.1.1.2	0.883959044368601	.	201840001	202120000	#FF4848	1	0.875
chr1	202120001	202400000	A.1.2.2.1.2.2.2.2	0.765642775881684	.	202120001	202400000	#FF4848	1	0.875
chr1	202400001	202480000	A.2.1.1.2.1.1.1.2.1.1	0.693970420932878	.	202400001	202480000	#FF9191	1	0.75
chr1	202480001	202960000	A.1.1.2.1.1.2.1.2.1.2	0.945392491467577	.	202480001	202960000	#FF0000	1	1
chr1	202960001	203200000	A.2.1.1.1.2.2.2.2	0.700796359499431	.	202960001	203200000	#FF9191	1	0.75
chr1	203200001	203320000	A.1.2.1.2.2.2.1.1.2	0.811149032992036	.	203200001	203320000	#FF4848	1	0.875
chr1	203320001	203480000	A.2.1.2.2.1.1.1.2.2.2	0.614334470989761	.	203320001	203480000	#FF9191	1	0.75
chr1	203480001	203880000	A.2.1.1.2.1.1.1.1.1.1	0.699658703071672	.	203480001	203880000	#FF9191	1	0.75
chr1	203880001	204400000	A.2.1.1.2.1.1.2.2.1.1	0.686006825938567	.	203880001	204400000	#FF9191	1	0.75
chr1	204400001	204520000	A.1.1.2.1.1.1.1.2.2.2.1	0.957906712172924	.	204400001	204520000	#FF0000	1	1
chr1	204520001	204880000	A.1.2.2.1.1.2.2.2.2.1.1	0.784982935153584	.	204520001	204880000	#FF4848	1	0.875
chr1	204880001	205120000	A.2.1.1.2.1.1.2.2.1.2.2	0.683731513083049	.	204880001	205120000	#FF9191	1	0.75
chr1	205120001	205520000	A.1.2.2.1.1.2.1.2.2	0.794084186575654	.	205120001	205520000	#FF4848	1	0.875
chr1	205520001	205760000	A.1.1.2.2.2.1.1.2.1	0.910125142207053	.	205520001	205760000	#FF0000	1	1
chr1	205760001	205920000	A.2.1.1.2.1.1.1.1.2.1	0.696245733788396	.	205760001	205920000	#FF9191	1	0.75
chr1	205920001	205960000	A.2.2.1.2.1.2.1.2	0.519908987485779	.	205920001	205960000	#FFDADA	1	0.625
chr1	206080001	206160000	A.2.2.1.2.1.2.1.2	0.519908987485779	.	206080001	206160000	#FFDADA	1	0.625
chr1	206160001	206360000	A.2.1.1.2.1.1.1.2.1.2	0.692832764505119	.	206160001	206360000	#FF9191	1	0.75
chr1	206480001	206560000	A.2.2.1.2.1.2.2	0.51877133105802	.	206480001	206560000	#FFDADA	1	0.625
chr1	206560001	206920000	A.1.1.1.2.1.1.1.2.2.1	0.988623435722412	.	206560001	206920000	#FF0000	1	1
chr1	206920001	207200000	A.1.1.1.1.2.2.1	0.996587030716723	.	206920001	207200000	#FF0000	1	1
chr1	207200001	207480000	A.1.2.2.1.1.2.2.1.2.2	0.789533560864619	.	207200001	207480000	#FF4848	1	0.875
chr1	207480001	207760000	A.1.1.2.1.1.2.1.2.2	0.944254835039818	.	207480001	207760000	#FF0000	1	1
chr1	207760001	208000000	A.1.2.2.1.1.2.2.2.2.1.2	0.783845278725825	.	207760001	208000000	#FF4848	1	0.875
chr1	208000001	208520000	A.2.1.2.2.2.1.2.2.2	0.575654152445961	.	208000001	208520000	#FF9191	1	0.75
chr1	208520001	208800000	B.1.2.2.2.1.2.2.1.1	0.241183162684869	.	208520001	208800000	#9191FF	1	0.375
chr1	208800001	209200000	B.1.2.2.2.1.2.2.1.2	0.24004550625711	.	208800001	209200000	#9191FF	1	0.375
chr1	209200001	209760000	B.1.2.1.2.1.2.1.2	0.304891922639363	.	209200001	209760000	#9191FF	1	0.375
chr1	209760001	210040000	A.2.1.1.2.1.2.1.1.1.1	0.681456200227531	.	209760001	210040000	#FF9191	1	0.75
chr1	210040001	210440000	B.2.1.1.1.2.2.2.2.1.1	0.197952218430034	.	210040001	210440000	#4848FF	1	0.25
chr1	210440001	210960000	B.1.2.1.2.1.2.1.1.1	0.308304891922639	.	210440001	210960000	#9191FF	1	0.375
chr1	210960001	211280000	B.2.1.1.1.2.1.1.1.1	0.209328782707622	.	210960001	211280000	#4848FF	1	0.25
chr1	211280001	211400000	B.1.1.2.2.2.1.1.2.1.1	0.349260523321957	.	211280001	211400000	#DADAFF	1	0.5
chr1	211400001	211680000	A.1.2.2.1.1.1.1.2.1.2	0.802047781569966	.	211400001	211680000	#FF4848	1	0.875
chr1	211680001	211880000	A.1.2.1.1.1.1.1.1.2.1	0.882821387940842	.	211680001	211880000	#FF4848	1	0.875
chr1	211880001	212040000	A.1.1.2.2.2.1.1.1.2	0.911262798634812	.	211880001	212040000	#FF0000	1	1
chr1	212040001	212320000	A.1.1.1.2.1.1.1.2.1.2	0.989761092150171	.	212040001	212320000	#FF0000	1	1
chr1	212320001	212520000	A.1.1.2.2.2.1.2.1.2.1	0.904436860068259	.	212320001	212520000	#FF0000	1	1
chr1	212520001	212600000	A.1.2.2.2.2.1.1	0.744027303754266	.	212520001	212600000	#FF4848	1	0.875
chr1	212600001	212720000	A.1.2.1.1.1.1.2.1.2.2	0.872582480091012	.	212600001	212720000	#FF4848	1	0.875
chr1	212720001	213000000	A.1.1.1.1.2.2.2.1.1	0.995449374288965	.	212720001	213000000	#FF0000	1	1
chr1	213000001	213280000	A.1.1.1.2.1.1.2.2.2.1	0.981797497155859	.	213000001	213280000	#FF0000	1	1
chr1	213280001	213800000	B.1.1.1.2.2.2.1.1	0.394766780432309	.	213280001	213800000	#DADAFF	1	0.5
chr1	213800001	214040000	B.1.2.2.2.1.1.2.2.2	0.243458475540387	.	213800001	214040000	#9191FF	1	0.375
chr1	214040001	214200000	B.1.2.2.2.2.1.2.2	0.232081911262799	.	214040001	214200000	#9191FF	1	0.375
chr1	214200001	214400000	B.1.2.1.2.1.2.1.1.2.1	0.307167235494881	.	214200001	214400000	#9191FF	1	0.375
chr1	214400001	214840000	A.2.2.2.1.2.2.2.2.1	0.455062571103527	.	214400001	214840000	#FFDADA	1	0.625
chr1	214840001	215080000	B.2.1.2.1.2.2.2.2.2	0.138794084186576	.	214840001	215080000	#4848FF	1	0.25
chr1	215080001	215320000	B.2.1.2.1.1.1.1.2	0.161547212741752	.	215080001	215320000	#4848FF	1	0.25
chr1	215320001	215680000	B.2.2.2.1.1.2.2.2.2	0.0329920364050057	.	215320001	215680000	#0000FF	1	0.125
chr1	215680001	215840000	B.1.1.2.2.2.1.1.2.1.2	0.348122866894198	.	215680001	215840000	#DADAFF	1	0.5
chr1	215840001	216160000	B.2.2.2.1.2.1.1.1.1	0.0318543799772469	.	215840001	216160000	#0000FF	1	0.125
chr1	216160001	216240000	B.2.1.1.1.1.1.1.1	0.226393629124005	.	216160001	216240000	#4848FF	1	0.25
chr1	216240001	216360000	B.2.1.2.1.2.1.2.1.2.1	0.151308304891923	.	216240001	216360000	#4848FF	1	0.25
chr1	216360001	216720000	B.2.2.2.1.2.2.1	0.0238907849829352	.	216360001	216720000	#0000FF	1	0.125
chr1	216720001	216960000	B.2.1.2.1.1.2.2	0.154721274175199	.	216720001	216960000	#4848FF	1	0.25
chr1	216960001	217080000	B.2.1.2.1.2.1.2.1.2.2.2	0.149032992036405	.	216960001	217080000	#4848FF	1	0.25
chr1	217080001	217600000	B.2.2.1.2.1.2.1	0.0637087599544937	.	217080001	217600000	#0000FF	1	0.125
chr1	217600001	217840000	B.1.1.2.2.1.2.1.2.1	0.370875995449374	.	217600001	217840000	#DADAFF	1	0.5
chr1	217840001	218040000	B.2.2.1.2.2.1.2.2.1	0.055745164960182	.	217840001	218040000	#0000FF	1	0.125
chr1	218040001	218400000	B.2.2.2.1.1.1.1.2.1.2	0.0443686006825939	.	218040001	218400000	#0000FF	1	0.125
chr1	218400001	218720000	B.1.2.2.2.2.1.2.1.2.2	0.233219567690557	.	218400001	218720000	#9191FF	1	0.375
chr1	218720001	219240000	B.2.1.2.1.1.1.2.1	0.160409556313993	.	218720001	219240000	#4848FF	1	0.25
chr1	219240001	219400000	A.2.2.2.1.2.2.2.2.2	0.453924914675768	.	219240001	219400000	#FFDADA	1	0.625
chr1	219400001	219560000	B.1.2.2.2.2.1.2.1.1	0.235494880546075	.	219400001	219560000	#9191FF	1	0.375
chr1	219560001	219720000	B.1.2.1.2.1.1.1.1.2	0.316268486916951	.	219560001	219720000	#9191FF	1	0.375
chr1	219720001	220120000	B.1.2.2.2.1.1.2.1	0.245733788395904	.	219720001	220120000	#9191FF	1	0.375
chr1	220120001	220320000	A.2.1.1.2.1.2.1.1.2.1	0.678043230944255	.	220120001	220320000	#FF9191	1	0.75
chr1	220320001	220560000	A.2.1.2.2.2.2.2.2.1.1.2	0.56769055745165	.	220320001	220560000	#FF9191	1	0.75
chr1	220560001	220720000	B.1.2.1.2.1.1.1.1.1	0.31740614334471	.	220560001	220720000	#9191FF	1	0.375
chr1	220720001	220880000	B.1.2.2.2.2.1.2.1.2.1	0.234357224118316	.	220720001	220880000	#9191FF	1	0.375
chr1	220880001	221000000	B.1.2.2.2.2.2.2.1	0.228668941979522	.	220880001	221000000	#9191FF	1	0.375
chr1	221000001	221160000	B.2.1.1.1.1.1.2.1.1.1	0.224118316268487	.	221000001	221160000	#4848FF	1	0.25
chr1	221160001	221360000	B.1.2.1.2.1.1.2.1.1.2	0.311717861205916	.	221160001	221360000	#9191FF	1	0.375
chr1	221360001	221680000	B.1.2.2.2.1.1.2.2.1	0.244596131968146	.	221360001	221680000	#9191FF	1	0.375
chr1	221680001	221880000	A.2.1.1.2.1.2.2.2.2.1	0.664391353811149	.	221680001	221880000	#FF9191	1	0.75
chr1	221880001	222240000	A.1.1.2.2.2.1.2.1.2.2.2	0.901023890784983	.	221880001	222240000	#FF0000	1	1
chr1	222240001	222680000	B.1.2.1.2.1.2.1.1.2.2	0.306029579067122	.	222240001	222680000	#9191FF	1	0.375
chr1	222680001	222960000	A.2.1.1.2.1.2.1.1.1.2.2	0.679180887372014	.	222680001	222960000	#FF9191	1	0.75
chr1	222960001	223200000	B.1.2.1.2.1.1.2.1.2	0.310580204778157	.	222960001	223200000	#9191FF	1	0.375
chr1	223200001	223400000	B.1.1.2.2.2.1.1.2.2	0.346985210466439	.	223200001	223400000	#DADAFF	1	0.5
chr1	223400001	223680000	B.1.2.2.2.1.1.1.1	0.249146757679181	.	223400001	223680000	#9191FF	1	0.375
chr1	223680001	223840000	B.1.1.1.1.2.2.1.2	0.417519908987486	.	223680001	223840000	#DADAFF	1	0.5
chr1	223840001	224080000	A.2.2.1.2.1.1.1.1.1.1	0.536973833902162	.	223840001	224080000	#FFDADA	1	0.625
chr1	224080001	224120000	A.2.2.1.2.1.2.1.1.2.1.2	0.522184300341297	.	224080001	224120000	#FFDADA	1	0.625
chr1	224160001	224240000	A.2.2.1.2.1.2.1.1.2.1.2	0.522184300341297	.	224160001	224240000	#FFDADA	1	0.625
chr1	224240001	224680000	A.1.1.2.1.1.2.1.1.2	0.947667804323094	.	224240001	224680000	#FF0000	1	1
chr1	224680001	224880000	B.1.1.1.1.1.1.1.1.2	0.439135381114903	.	224680001	224880000	#DADAFF	1	0.5
chr1	224880001	225080000	A.2.2.2.1.2.1.1.1	0.469852104664391	.	224880001	225080000	#FFDADA	1	0.625
chr1	225080001	225600000	B.2.1.1.1.2.1.2.2.2	0.201365187713311	.	225080001	225600000	#4848FF	1	0.25
chr1	225600001	225760000	A.2.1.1.2.1.2.2.2.1	0.665529010238908	.	225600001	225760000	#FF9191	1	0.75
chr1	225760001	225920000	A.2.2.1.2.1.2.1.1.2.2	0.521046643913538	.	225760001	225920000	#FFDADA	1	0.625
chr1	225920001	226200000	A.1.1.2.2.2.1.2.1.2.2.1.2	0.902161547212742	.	225920001	226200000	#FF0000	1	1
chr1	226200001	226600000	A.1.1.1.1.2.2.2.1.2	0.994311717861206	.	226200001	226600000	#FF0000	1	1
chr1	226600001	226840000	A.2.1.1.2.1.2.1.2.2.1	0.674630261660978	.	226600001	226840000	#FF9191	1	0.75
chr1	226840001	227200000	A.1.1.2.2.2.1.2.1.2.2.1.1	0.903299203640501	.	226840001	227200000	#FF0000	1	1
chr1	227200001	227920000	B.1.1.2.2.2.1.2.1	0.34584755403868	.	227200001	227920000	#DADAFF	1	0.5
chr1	227920001	228120000	B.1.1.1.2.2.1.1.2.2	0.40386803185438	.	227920001	228120000	#DADAFF	1	0.5
chr1	228120001	228440000	A.2.1.1.2.1.2.2.1.2.1.1	0.668941979522184	.	228120001	228440000	#FF9191	1	0.75
chr1	228440001	228720000	A.2.1.2.2.2.2.2.2.2.1	0.565415244596132	.	228440001	228720000	#FF9191	1	0.75
chr1	228720001	229040000	A.2.1.2.2.2.1.1.2.2.1	0.582480091012514	.	228720001	229040000	#FF9191	1	0.75
chr1	229040001	229120000	A.2.2.2.1.1.1.1.2.2.2	0.486916951080774	.	229040001	229120000	#FFDADA	1	0.625
chr1	229120001	229360000	A.2.1.2.2.2.1.1.1.2.2	0.584755403868032	.	229120001	229360000	#FF9191	1	0.75
chr1	229360001	229800000	A.1.1.2.1.1.2.1.1.1.1	0.949943117178612	.	229360001	229800000	#FF0000	1	1
chr1	229800001	230160000	A.2.1.1.2.1.1.1.2.2	0.691695108077361	.	229800001	230160000	#FF9191	1	0.75
chr1	230160001	230480000	A.1.1.2.2.2.1.2.2	0.899886234357224	.	230160001	230480000	#FF0000	1	1
chr1	230480001	230680000	B.1.1.1.2.2.1.1.2.1	0.405005688282139	.	230480001	230680000	#DADAFF	1	0.5
chr1	230680001	231000000	A.2.2.2.1.1.1.1.1.1	0.496018202502844	.	230680001	231000000	#FFDADA	1	0.625
chr1	231000001	231200000	A.2.1.2.2.2.1.1.2.2.2.2	0.580204778156997	.	231000001	231200000	#FF9191	1	0.75
chr1	231200001	231360000	A.2.2.2.1.2.1.1.2.2	0.467576791808874	.	231200001	231360000	#FFDADA	1	0.625
chr1	231360001	231520000	A.2.1.1.2.1.2.2.1.1.2.1	0.671217292377702	.	231360001	231520000	#FF9191	1	0.75
chr1	231520001	231800000	A.2.1.1.2.1.2.2.1.1.1	0.672354948805461	.	231520001	231800000	#FF9191	1	0.75
chr1	231800001	232400000	B.2.1.1.1.2.2.2.2.2	0.195676905574517	.	231800001	232400000	#4848FF	1	0.25
chr1	232400001	232680000	B.2.1.1.1.2.1.1.1.2.2	0.207053469852105	.	232400001	232680000	#4848FF	1	0.25
chr1	232680001	232760000	B.1.1.2.2.2.1.1.1.1.1	0.352673492605233	.	232680001	232760000	#DADAFF	1	0.5
chr1	232760001	232880000	B.1.2.1.2.1.1.1.2	0.315130830489192	.	232760001	232880000	#9191FF	1	0.375
chr1	232880001	233440000	A.2.2.2.1.2.2.1.1.2	0.463026166097838	.	232880001	233440000	#FFDADA	1	0.625
chr1	233440001	233680000	A.2.2.2.1.2.1.1.2.1	0.468714448236633	.	233440001	233680000	#FFDADA	1	0.625
chr1	233680001	233880000	A.2.1.2.2.2.1.1.2.2.2.1	0.581342434584755	.	233680001	233880000	#FF9191	1	0.75
chr1	233880001	234240000	B.1.1.2.2.2.1.2.2.2.1.2	0.340159271899886	.	233880001	234240000	#DADAFF	1	0.5
chr1	234240001	234520000	A.1.2.1.1.1.2.1.2.1.1.1	0.869169510807736	.	234240001	234520000	#FF4848	1	0.875
chr1	234520001	234600000	A.1.2.1.1.1.1.1.2.2	0.879408418657565	.	234520001	234600000	#FF4848	1	0.875
chr1	234600001	234880000	A.1.1.1.2.1.1.2.1.2.1	0.985210466439135	.	234600001	234880000	#FF0000	1	1
chr1	234880001	235000000	A.1.2.1.2.2.2.1.1.1	0.812286689419795	.	234880001	235000000	#FF4848	1	0.875
chr1	235000001	235200000	A.1.1.1.1.2.2.2.2	0.993174061433447	.	235000001	235200000	#FF0000	1	1
chr1	235240001	235320000	A.1.1.1.1.2.2.2.2	0.993174061433447	.	235240001	235320000	#FF0000	1	1
chr1	235320001	235680000	A.1.1.1.2.1.1.1.2.2.2	0.987485779294653	.	235320001	235680000	#FF0000	1	1
chr1	235680001	235880000	A.1.2.2.1.1.1.2.1	0.799772468714448	.	235680001	235880000	#FF4848	1	0.875
chr1	235880001	236160000	A.1.1.1.2.1.1.2.1.2.2	0.984072810011377	.	235880001	236160000	#FF0000	1	1
chr1	236160001	236440000	A.1.2.1.1.1.1.2.1.2.1.1	0.87485779294653	.	236160001	236440000	#FF4848	1	0.875
chr1	236440001	236800000	A.1.2.2.1.1.1.1.1.2	0.804323094425484	.	236440001	236800000	#FF4848	1	0.875
chr1	236800001	237080000	A.2.2.1.2.2.2.1.2	0.500568828213879	.	236800001	237080000	#FFDADA	1	0.625
chr1	237080001	237560000	B.2.1.1.1.2.1.2.1	0.203640500568828	.	237080001	237560000	#4848FF	1	0.25
chr1	237560001	237760000	B.2.1.2.1.1.2.1.2.1	0.156996587030717	.	237560001	237760000	#4848FF	1	0.25
chr1	237760001	237920000	B.2.2.1.2.2.1.2.2.2	0.0546075085324232	.	237760001	237920000	#0000FF	1	0.125
chr1	237920001	238120000	B.2.1.2.1.2.2.2.1	0.141069397042093	.	237920001	238120000	#4848FF	1	0.25
chr1	238120001	238480000	B.2.2.2.1.1.1.2.1.1	0.0420932878270762	.	238120001	238480000	#0000FF	1	0.125
chr1	238480001	238640000	B.2.2.1.2.2.1.1.2.1.1	0.0602957906712173	.	238480001	238640000	#0000FF	1	0.125
chr1	238640001	238800000	B.2.2.1.2.2.2.2.2.1	0.0489192263936291	.	238640001	238800000	#0000FF	1	0.125
chr1	238800001	238960000	B.2.2.2.1.2.1.2.2.1	0.0261660978384528	.	238800001	238960000	#0000FF	1	0.125
chr1	238960001	239400000	B.2.2.2.1.2.1.1.2	0.0295790671217292	.	238960001	239400000	#0000FF	1	0.125
chr1	239400001	239560000	B.2.2.2.1.2.1.2.1.2	0.0273037542662116	.	239400001	239560000	#0000FF	1	0.125
chr1	239560001	239680000	B.2.1.2.1.2.2.1.1.2	0.145620022753129	.	239560001	239680000	#4848FF	1	0.25
chr1	239680001	239960000	B.2.2.2.1.2.1.2.2.2	0.025028441410694	.	239680001	239960000	#0000FF	1	0.125
chr1	239960001	240120000	B.2.2.1.2.2.2.1.1.2	0.0523321956769056	.	239960001	240120000	#0000FF	1	0.125
chr1	240120001	240360000	B.2.2.1.2.2.1.2.1	0.0568828213879408	.	240120001	240360000	#0000FF	1	0.125
chr1	240360001	240760000	B.2.2.2.1.1.1.1.2.2	0.043230944254835	.	240360001	240760000	#0000FF	1	0.125
chr1	240760001	240960000	B.2.2.1.2.2.1.1.2.2	0.0580204778156997	.	240760001	240960000	#0000FF	1	0.125
chr1	240960001	241120000	B.2.2.1.2.2.1.1.1	0.0614334470989761	.	240960001	241120000	#0000FF	1	0.125
chr1	241120001	241240000	B.2.1.2.1.2.2.1.2.2.2	0.142207053469852	.	241120001	241240000	#4848FF	1	0.25
chr1	241240001	241680000	B.2.1.2.1.1.1.2.2	0.159271899886234	.	241240001	241680000	#4848FF	1	0.25
chr1	241680001	241840000	A.2.1.2.2.2.2.2.2.1.2	0.566552901023891	.	241680001	241840000	#FF9191	1	0.75
chr1	241840001	242000000	B.1.1.1.2.2.2.2.2	0.387940841865757	.	241840001	242000000	#DADAFF	1	0.5
chr1	242000001	242080000	B.1.1.1.1.2.1.1	0.422070534698521	.	242000001	242080000	#DADAFF	1	0.5
chr1	242080001	242400000	B.1.2.1.2.1.1.2.2	0.309442548350398	.	242080001	242400000	#9191FF	1	0.375
chr1	242400001	242560000	B.2.1.1.1.1.1.2.1.2	0.221843003412969	.	242400001	242560000	#4848FF	1	0.25
chr1	242560001	242920000	B.2.1.2.1.1.1.1.1	0.162684869169511	.	242560001	242920000	#4848FF	1	0.25
chr1	242920001	243200000	B.1.2.2.2.2.1.1	0.236632536973834	.	242920001	243200000	#9191FF	1	0.375
chr1	243240001	243720000	A.1.2.2.1.1.1.1.1.1	0.805460750853242	.	243240001	243720000	#FF4848	1	0.875
chr1	243720001	243920000	A.1.2.1.1.1.1.2.1.1.2.1	0.877133105802048	.	243720001	243920000	#FF4848	1	0.875
chr1	243920001	244040000	A.2.1.2.2.2.2.2.2.1.1.1	0.568828213879408	.	243920001	244040000	#FF9191	1	0.75
chr1	244040001	244240000	A.2.2.1.2.1.1.1.1.1.2	0.535836177474403	.	244040001	244240000	#FFDADA	1	0.625
chr1	244240001	244440000	A.2.1.2.2.2.1.1.1.2.1.1	0.587030716723549	.	244240001	244440000	#FF9191	1	0.75
chr1	244440001	244640000	A.1.2.1.1.1.1.2.1.2.1.2	0.873720136518771	.	244440001	244640000	#FF4848	1	0.875
chr1	244640001	245000000	A.2.1.1.2.1.2.1.1.1.2.1	0.680318543799773	.	244640001	245000000	#FF9191	1	0.75
chr1	245000001	245200000	A.1.1.2.1.1.2.2.1	0.943117178612059	.	245000001	245200000	#FF0000	1	1
chr1	245200001	245560000	B.1.1.1.2.2.1.1.1.1	0.407281001137656	.	245200001	245560000	#DADAFF	1	0.5
chr1	245560001	245840000	B.1.1.1.2.2.2.2.1.2	0.389078498293515	.	245560001	245840000	#DADAFF	1	0.5
chr1	245840001	246080000	A.2.2.1.2.1.1.2.2	0.525597269624573	.	245840001	246080000	#FFDADA	1	0.625
chr1	246080001	246280000	A.2.2.1.2.1.1.2.1	0.526734926052332	.	246080001	246280000	#FFDADA	1	0.625
chr1	246280001	246440000	A.2.2.2.1.2.1.2.2	0.465301478953356	.	246280001	246440000	#FFDADA	1	0.625
chr1	246440001	246600000	A.2.1.1.2.1.2.2.1.2.2	0.666666666666667	.	246440001	246600000	#FF9191	1	0.75
chr1	246600001	246720000	A.2.2.1.2.1.2.1.1.1	0.524459613196815	.	246600001	246720000	#FFDADA	1	0.625
chr1	246720001	246920000	A.1.2.1.1.1.2.1.1	0.870307167235495	.	246720001	246920000	#FF4848	1	0.875
chr1	246920001	247120000	A.2.1.1.2.1.2.2.2.2.2.1	0.66325369738339	.	246920001	247120000	#FF9191	1	0.75
chr1	247120001	247360000	A.2.2.2.1.2.2.2.1.1.2	0.457337883959044	.	247120001	247360000	#FFDADA	1	0.625
chr1	247360001	247520000	B.1.1.1.1.2.2.2	0.416382252559727	.	247360001	247520000	#DADAFF	1	0.5
chr1	247520001	247680000	B.1.1.1.1.2.2.1.1	0.418657565415245	.	247520001	247680000	#DADAFF	1	0.5
chr1	247680001	247960000	B.2.2.1.2.1.1.2.2.1.1	0.0671217292377702	.	247680001	247960000	#0000FF	1	0.125
chr1	247960001	248160000	B.2.2.1.2.2.1.1.2.1.2	0.0591581342434585	.	247960001	248160000	#0000FF	1	0.125
chr1	248160001	248560000	B.2.2.1.2.2.2.1.2	0.0511945392491468	.	248160001	248560000	#0000FF	1	0.125
chr1	248560001	248640000	A.2.2.1.2.1.1.1.2.1.1	0.530147895335609	.	248560001	248640000	#FFDADA	1	0.625
chr1	248720001	248920000	A.2.2.1.2.1.1.1.2.1.1	0.530147895335609	.	248720001	248920000	#FFDADA	1	0.625
chr1	249040001	249120000	A.2.2.1.2.1.1.1.2.1.1	0.530147895335609	.	249040001	249120000	#FFDADA	1	0.625
chr1	249120001	249240000	A.2.1.1.2.1.2.2.2.2.2.2	0.662116040955631	.	249120001	249240000	#FF9191	1	0.75
chr2	1	200000	B.1.2.1.2.2.1.2.2.2	0.343921139101862	.	1	200000	#9191FF	1	0.375
chr2	200001	320000	B.1.1.1.1.2.1.2.2	0.455640744797371	.	200001	320000	#DADAFF	1	0.5
chr2	320001	440000	B.1.1.2.2.2.2.2.2.2.2	0.373493975903614	.	320001	440000	#DADAFF	1	0.5
chr2	440001	600000	B.1.1.1.2.1.2.2.1.2	0.43921139101862	.	440001	600000	#DADAFF	1	0.5
chr2	600001	720000	A.2.2.1.2.1.1.1.2.1.2	0.544359255202629	.	600001	720000	#FFDADA	1	0.625
chr2	760001	1040000	B.1.1.2.2.2.2.1.2.1.1	0.382256297918948	.	760001	1040000	#DADAFF	1	0.5
chr2	1040001	1480000	B.2.1.2.2.2.1.1.2	0.125958378970427	.	1040001	1480000	#4848FF	1	0.25
chr2	1480001	1600000	B.1.2.1.2.2.2.2	0.341730558598028	.	1480001	1600000	#9191FF	1	0.375
chr2	1600001	1760000	B.1.2.2.2.2.1.1.2.1	0.300109529025192	.	1600001	1760000	#9191FF	1	0.375
chr2	1760001	2520000	B.2.2.1.2.2.1.1.2	0.0449069003285871	.	1760001	2520000	#0000FF	1	0.125
chr2	2520001	2720000	B.1.1.2.2.2.2.1.2.2	0.380065717415115	.	2520001	2720000	#DADAFF	1	0.5
chr2	2760001	3160000	A.2.2.2.2.1.2.1.1.1.2.2	0.495071193866375	.	2760001	3160000	#FFDADA	1	0.625
chr2	3160001	3360000	A.2.1.1.2.2.1.1.2.2	0.656078860898138	.	3160001	3360000	#FF9191	1	0.75
chr2	3360001	3440000	A.2.1.1.2.2.2.1	0.648411829134721	.	3360001	3440000	#FF9191	1	0.75
chr2	3440001	3520000	A.2.1.2.1.1.2.2.2	0.637458926615553	.	3440001	3520000	#FF9191	1	0.75
chr2	3520001	3680000	A.1.2.2.1.1.1.1.2	0.775465498357065	.	3520001	3680000	#FF4848	1	0.875
chr2	3680001	3960000	B.1.2.1.2.1.1.2.1	0.355969331872946	.	3680001	3960000	#9191FF	1	0.375
chr2	3960001	4120000	B.2.1.1.2.2.1.1.2	0.210295728368018	.	3960001	4120000	#4848FF	1	0.25
chr2	4120001	4680000	B.2.2.2.2.2.2	0.00109529025191676	.	4120001	4680000	#0000FF	1	0.125
chr2	4680001	4920000	B.2.2.2.1.1.2.1.2.1	0.0273822562979189	.	4680001	4920000	#0000FF	1	0.125
chr2	4920001	5040000	B.2.1.2.2.1.1.2.1.1.2	0.146768893756846	.	4920001	5040000	#4848FF	1	0.25
chr2	5120001	5440000	B.2.2.2.1.1.2.1.1.2	0.0284775465498357	.	5120001	5440000	#0000FF	1	0.125
chr2	5440001	5760000	B.2.2.1.1.2.2.2.2.2	0.0777656078860898	.	5440001	5760000	#0000FF	1	0.125
chr2	5760001	6080000	B.2.1.2.2.2.1.2.2.2.2	0.117196056955093	.	5760001	6080000	#4848FF	1	0.25
chr2	6080001	6360000	B.2.1.1.2.2.1.2.2.1	0.208105147864184	.	6080001	6360000	#4848FF	1	0.25
chr2	6360001	6520000	B.1.1.2.2.2.2.2.1.1	0.378970427163198	.	6360001	6520000	#DADAFF	1	0.5
chr2	6520001	7000000	B.1.2.2.2.2.1.2.1	0.295728368017525	.	6520001	7000000	#9191FF	1	0.375
chr2	7000001	7240000	A.2.2.1.2.2.1.1.1.2	0.530120481927711	.	7000001	7240000	#FFDADA	1	0.625
chr2	7240001	7320000	B.1.1.2.1.1.1.1.1	0.424972617743702	.	7240001	7320000	#DADAFF	1	0.5
chr2	7320001	7520000	B.1.1.1.1.2.2.1.2	0.453450164293538	.	7320001	7520000	#DADAFF	1	0.5
chr2	7520001	7760000	A.2.2.2.2.2.2.2.1.2	0.472070098576123	.	7520001	7760000	#FFDADA	1	0.625
chr2	7760001	7840000	A.2.2.2.2.2.2.2.1.1	0.473165388828039	.	7760001	7840000	#FFDADA	1	0.625
chr2	7840001	7920000	B.1.1.1.1.2.1.2.1	0.456736035049288	.	7840001	7920000	#DADAFF	1	0.5
chr2	7920001	8360000	A.1.2.2.2.2.1.1.2.1	0.715224534501643	.	7920001	8360000	#FF4848	1	0.875
chr2	8360001	8520000	A.1.2.2.1.1.1.1.1.1	0.777656078860898	.	8360001	8520000	#FF4848	1	0.875
chr2	8520001	8760000	A.1.1.2.1.2.1.2.1.1.1.2	0.91894852135816	.	8520001	8760000	#FF0000	1	1
chr2	8760001	8920000	A.1.2.2.2.1.2.2.1.1.1	0.721796276013143	.	8760001	8920000	#FF4848	1	0.875
chr2	8920001	9240000	A.1.2.2.2.2.1.2	0.713033953997809	.	8920001	9240000	#FF4848	1	0.875
chr2	9240001	9600000	A.1.2.1.2.1.1.2.1.2.2	0.8039430449069	.	9240001	9600000	#FF4848	1	0.875
chr2	9600001	9800000	A.1.1.2.1.2.1.2.1.1.1.1	0.920043811610077	.	9600001	9800000	#FF0000	1	1
chr2	9800001	9920000	A.1.2.1.2.1.1.1.1.2.2	0.809419496166484	.	9800001	9920000	#FF4848	1	0.875
chr2	9920001	10120000	A.1.2.1.2.2.2.2.1	0.779846659364732	.	9920001	10120000	#FF4848	1	0.875
chr2	10120001	10240000	A.2.1.1.1.2.1.1.1	0.690032858707557	.	10120001	10240000	#FF9191	1	0.75
chr2	10240001	10320000	A.2.1.1.1.2.1.2.1.2	0.686746987951807	.	10240001	10320000	#FF9191	1	0.75
chr2	10320001	10640000	A.1.1.2.1.2.1.2.1.1.2	0.917853231106243	.	10320001	10640000	#FF0000	1	1
chr2	10640001	10960000	A.1.1.2.1.2.1.2.2.2.1	0.910186199342826	.	10640001	10960000	#FF0000	1	1
chr2	10960001	11280000	A.1.2.2.1.1.1.2.1.1	0.774370208105148	.	10960001	11280000	#FF4848	1	0.875
chr2	11280001	11640000	A.1.1.2.1.2.2.2.1.2	0.901423877327492	.	11280001	11640000	#FF0000	1	1
chr2	11640001	11960000	A.2.1.1.1.1.1.1.2.2	0.700985761226725	.	11640001	11960000	#FF9191	1	0.75
chr2	11960001	12080000	A.2.1.2.1.1.2.1	0.640744797371303	.	11960001	12080000	#FF9191	1	0.75
chr2	12080001	12240000	A.1.2.2.2.2.1.1.1	0.71631982475356	.	12080001	12240000	#FF4848	1	0.875
chr2	12240001	12720000	A.2.1.1.2.2.1.1.1.1.2	0.659364731653888	.	12240001	12720000	#FF9191	1	0.75
chr2	12720001	12920000	B.1.1.1.2.1.2.1.2.1	0.444687842278204	.	12720001	12920000	#DADAFF	1	0.5
chr2	12920001	13160000	B.1.2.1.2.1.2.2	0.352683461117196	.	12920001	13160000	#9191FF	1	0.375
chr2	13160001	13560000	B.2.1.2.2.2.1.2.2.1	0.119386637458927	.	13160001	13560000	#4848FF	1	0.25
chr2	13560001	13760000	B.1.1.2.2.2.2.1.1.1	0.384446878422782	.	13560001	13760000	#DADAFF	1	0.5
chr2	13760001	14160000	B.2.2.1.1.2.2.1.1.2	0.0854326396495071	.	13760001	14160000	#0000FF	1	0.125
chr2	14160001	14360000	B.2.1.1.2.2.1.2.2.2	0.207009857612267	.	14160001	14360000	#4848FF	1	0.25
chr2	14360001	14520000	B.1.2.2.2.2.1.1.2.2.1.1	0.299014238773275	.	14360001	14520000	#9191FF	1	0.375
chr2	14520001	14760000	B.2.1.1.1.2.1.1.1.1	0.269441401971522	.	14520001	14760000	#4848FF	1	0.25
chr2	14760001	15080000	B.2.1.2.2.2.1.1.1.1.1	0.130339539978094	.	14760001	15080000	#4848FF	1	0.25
chr2	15080001	15440000	A.2.2.2.2.1.2.1.1.1.2.1.1	0.497261774370208	.	15080001	15440000	#FFDADA	1	0.625
chr2	15440001	15760000	A.1.2.2.1.2.1.1.1.2	0.759036144578313	.	15440001	15760000	#FF4848	1	0.875
chr2	15760001	15960000	A.2.2.2.1.1.2.2.2	0.510405257393209	.	15760001	15960000	#FFDADA	1	0.625
chr2	15960001	16240000	B.1.1.2.2.2.1.2.1.2	0.386637458926616	.	15960001	16240000	#DADAFF	1	0.5
chr2	16240001	16280000	B.1.2.1.2.1.1.2.2	0.35487404162103	.	16240001	16280000	#9191FF	1	0.375
chr2	16320001	16960000	B.1.2.1.2.1.1.2.2	0.35487404162103	.	16320001	16960000	#9191FF	1	0.375
chr2	16960001	17160000	B.2.1.1.1.2.1.2.1.1	0.262869660460022	.	16960001	17160000	#4848FF	1	0.25
chr2	17160001	17280000	B.2.1.1.2.2.1.1.1	0.211391018619934	.	17160001	17280000	#4848FF	1	0.25
chr2	17280001	17640000	B.2.1.1.1.2.1.2.1.2	0.261774370208105	.	17280001	17640000	#4848FF	1	0.25
chr2	17640001	17880000	B.1.1.1.2.1.1.1	0.449069003285871	.	17640001	17880000	#DADAFF	1	0.5
chr2	17880001	18040000	A.2.1.1.2.2.1.1.1.1.1.1	0.661555312157722	.	17880001	18040000	#FF9191	1	0.75
chr2	18040001	18560000	B.1.2.2.2.2.2.1	0.292442497261774	.	18040001	18560000	#9191FF	1	0.375
chr2	18560001	18760000	B.1.1.2.2.2.2.2.1.2	0.377875136911281	.	18560001	18760000	#DADAFF	1	0.5
chr2	18760001	19000000	B.2.1.1.1.2.1.1.2.1.1	0.266155531215772	.	18760001	19000000	#4848FF	1	0.25
chr2	19000001	19160000	B.1.2.2.2.1.1.1.2.2	0.319824753559693	.	19000001	19160000	#9191FF	1	0.375
chr2	19160001	19280000	B.1.1.2.1.2.2.1.1.1.2	0.409638554216867	.	19160001	19280000	#DADAFF	1	0.5
chr2	19280001	19480000	B.1.2.2.2.2.1.1.2.2.1.2	0.297918948521358	.	19280001	19480000	#9191FF	1	0.375
chr2	19480001	19680000	B.1.1.2.2.2.1.2.1.1	0.387732749178532	.	19480001	19680000	#DADAFF	1	0.5
chr2	19680001	20080000	B.1.1.1.2.1.1.2.2	0.446878422782037	.	19680001	20080000	#DADAFF	1	0.5
chr2	20080001	20360000	A.1.2.1.2.1.2.1.2.1	0.80065717415115	.	20080001	20360000	#FF4848	1	0.875
chr2	20360001	20520000	A.1.2.1.2.1.1.1.1.1	0.812705366922234	.	20360001	20520000	#FF4848	1	0.875
chr2	20520001	20840000	A.1.1.1.2.2.2.2.2	0.955093099671413	.	20520001	20840000	#FF0000	1	1
chr2	20840001	21040000	A.2.1.1.2.2.1.1.1.1.1.2	0.660460021905805	.	20840001	21040000	#FF9191	1	0.75
chr2	21040001	21200000	A.2.2.2.2.1.2.1.1.2	0.493975903614458	.	21040001	21200000	#FFDADA	1	0.625
chr2	21200001	21600000	B.1.2.2.2.2.1.2.2.1	0.294633077765608	.	21200001	21600000	#9191FF	1	0.375
chr2	21600001	21880000	B.2.2.1.2.2.1.2.2	0.0416210295728368	.	21600001	21880000	#0000FF	1	0.125
chr2	21880001	22120000	B.2.2.2.1.1.2.1.2.2	0.0262869660460022	.	21880001	22120000	#0000FF	1	0.125
chr2	22120001	22240000	B.2.1.2.2.2.2.2.2.2.1	0.108433734939759	.	22120001	22240000	#4848FF	1	0.25
chr2	22240001	22400000	B.2.2.1.1.2.2.1.2.2	0.0832420591456736	.	22240001	22400000	#0000FF	1	0.125
chr2	22400001	22720000	B.2.2.2.1.1.2.1.1.1.1	0.0306681270536692	.	22400001	22720000	#0000FF	1	0.125
chr2	22720001	23040000	B.2.2.1.2.2.1.1.1	0.0460021905805038	.	22720001	23040000	#0000FF	1	0.125
chr2	23040001	23240000	B.2.1.1.1.2.1.2.2.1.1.1	0.260679079956188	.	23040001	23240000	#4848FF	1	0.25
chr2	23240001	23320000	B.1.1.2.2.2.1.2.2	0.385542168674699	.	23240001	23320000	#DADAFF	1	0.5
chr2	23320001	23520000	B.1.1.1.1.2.2.1.1	0.454545454545455	.	23320001	23520000	#DADAFF	1	0.5
chr2	23520001	23920000	A.1.2.2.2.2.1.1.2.2	0.714129244249726	.	23520001	23920000	#FF4848	1	0.875
chr2	23920001	24000000	A.2.1.1.1.2.1.2.1.1	0.687842278203724	.	23920001	24000000	#FF9191	1	0.75
chr2	24000001	24360000	A.1.1.1.1.1.2.2.2.2	0.994523548740416	.	24000001	24360000	#FF0000	1	1
chr2	24360001	24560000	A.1.1.2.1.2.1.2.2.2.2.2	0.906900328587076	.	24360001	24560000	#FF0000	1	1
chr2	24560001	24840000	A.1.1.1.2.1.1.1.1.2.1	0.986856516976999	.	24560001	24840000	#FF0000	1	1
chr2	24840001	24960000	A.1.2.2.2.1.1.1.2.1.1.1	0.736035049288061	.	24840001	24960000	#FF4848	1	0.875
chr2	24960001	25320000	A.1.1.1.2.1.1.1.1.1	0.987951807228916	.	24960001	25320000	#FF0000	1	1
chr2	25320001	25640000	A.1.1.1.2.1.2.1.1	0.972617743702081	.	25320001	25640000	#FF0000	1	1
chr2	25640001	25760000	A.1.2.1.2.1.1.1.1.2.1.1	0.811610076670318	.	25640001	25760000	#FF4848	1	0.875
chr2	25760001	26000000	A.1.1.2.2.1.1.2.1.2.1.2	0.88499452354874	.	25760001	26000000	#FF0000	1	1
chr2	26000001	26600000	A.1.1.1.1.1.2.2.2.1	0.995618838992333	.	26000001	26600000	#FF0000	1	1
chr2	26600001	27040000	A.1.2.1.2.1.1.2.2	0.802847754654984	.	26600001	27040000	#FF4848	1	0.875
chr2	27040001	27240000	A.1.2.2.2.1.2.2.2.1	0.718510405257393	.	27040001	27240000	#FF4848	1	0.875
chr2	27240001	27600000	A.1.1.1.2.1.2.1.2	0.971522453450164	.	27240001	27600000	#FF0000	1	1
chr2	27600001	27840000	A.1.2.1.2.2.2.1	0.780941949616648	.	27600001	27840000	#FF4848	1	0.875
chr2	27840001	27920000	A.2.1.1.1.2.1.1.2	0.688937568455641	.	27840001	27920000	#FF9191	1	0.75
chr2	27920001	28080000	A.1.2.2.2.1.2.2.1.1.2	0.720700985761227	.	27920001	28080000	#FF4848	1	0.875
chr2	28080001	28360000	A.2.1.1.1.2.2.2.1.2	0.680175246440307	.	28080001	28360000	#FF9191	1	0.75
chr2	28360001	28440000	A.2.2.1.2.1.1.2.1.2	0.541073384446878	.	28360001	28440000	#FFDADA	1	0.625
chr2	28440001	28720000	A.1.2.2.1.1.2.1.1.2.2	0.767798466593647	.	28440001	28720000	#FF4848	1	0.875
chr2	28720001	28840000	A.2.1.1.1.2.2.2.2.1	0.67907995618839	.	28720001	28840000	#FF9191	1	0.75
chr2	28840001	29000000	A.1.2.1.2.2.2.2.2	0.778751369112815	.	28840001	29000000	#FF4848	1	0.875
chr2	29000001	29240000	A.1.1.2.2.1.1.2.1.2.1.1.2	0.886089813800657	.	29000001	29240000	#FF0000	1	1
chr2	29240001	29440000	A.1.1.2.2.1.1.2.1.2.2.1	0.883899233296824	.	29240001	29440000	#FF0000	1	1
chr2	29440001	29840000	A.2.1.1.1.1.1.1.1.2	0.703176341730559	.	29440001	29840000	#FF9191	1	0.75
chr2	29840001	30040000	A.2.1.2.2.2.2.1.1.2	0.576122672508215	.	29840001	30040000	#FF9191	1	0.75
chr2	30040001	30360000	A.2.1.2.2.2.1.1.1.1	0.589266155531216	.	30040001	30360000	#FF9191	1	0.75
chr2	30360001	30720000	A.1.1.2.2.1.1.2.1.1.1.2.1	0.891566265060241	.	30360001	30720000	#FF0000	1	1
chr2	30720001	30880000	A.1.2.2.2.1.2.2.2.2	0.717415115005477	.	30720001	30880000	#FF4848	1	0.875
chr2	30880001	30960000	A.2.2.1.2.1.1.1.2.1.1	0.545454545454545	.	30880001	30960000	#FFDADA	1	0.625
chr2	30960001	31160000	A.2.2.2.2.2.2.1.1.2	0.477546549835706	.	30960001	31160000	#FFDADA	1	0.625
chr2	31160001	31400000	A.2.2.2.1.1.2.2.1	0.511500547645126	.	31160001	31400000	#FFDADA	1	0.625
chr2	31400001	31560000	A.2.2.2.1.2.2.1	0.504928806133625	.	31400001	31560000	#FFDADA	1	0.625
chr2	31560001	32080000	A.2.1.2.2.2.1.1.2.2.1	0.584884994523549	.	31560001	32080000	#FF9191	1	0.75
chr2	32080001	32240000	A.1.1.2.2.1.2.2.1	0.874041621029573	.	32080001	32240000	#FF0000	1	1
chr2	32240001	32560000	A.1.1.1.2.1.2.2.2.2	0.964950711938664	.	32240001	32560000	#FF0000	1	1
chr2	32560001	32720000	A.1.1.2.2.1.2.2.2.2	0.871851040525739	.	32560001	32720000	#FF0000	1	1
chr2	32720001	32920000	A.1.1.2.2.1.2.2.2.1	0.872946330777656	.	32720001	32920000	#FF0000	1	1
chr2	32920001	33000000	A.2.1.1.1.2.1.2.2	0.68565169769989	.	32920001	33000000	#FF9191	1	0.75
chr2	33000001	33120000	A.2.1.1.2.2.1.1.2.1	0.657174151150055	.	33000001	33120000	#FF9191	1	0.75
chr2	33120001	33200000	A.2.1.2.2.2.2.1.1.1	0.577217962760131	.	33120001	33200000	#FF9191	1	0.75
chr2	33200001	33480000	A.2.1.2.2.2.2.1.2.1	0.575027382256298	.	33200001	33480000	#FF9191	1	0.75
chr2	33480001	33680000	A.2.1.2.2.1.1.2.2.2.1	0.607886089813801	.	33480001	33680000	#FF9191	1	0.75
chr2	33680001	33840000	A.1.2.2.1.1.1.2.2	0.771084337349398	.	33680001	33840000	#FF4848	1	0.875
chr2	33840001	34040000	B.1.1.2.2.2.2.1.2.1.2	0.381161007667032	.	33840001	34040000	#DADAFF	1	0.5
chr2	34040001	34240000	B.1.2.2.2.2.1.1.2.2.2	0.296823658269441	.	34040001	34240000	#9191FF	1	0.375
chr2	34240001	34840000	B.2.2.2.1.1.2.1.1.1.2	0.0295728368017525	.	34240001	34840000	#0000FF	1	0.125
chr2	34840001	35040000	B.2.1.2.2.2.2.2.2.2.2	0.107338444687842	.	34840001	35040000	#4848FF	1	0.25
chr2	35040001	35400000	B.2.2.2.2.1.1.1.1	0.00876232201533406	.	35040001	35400000	#0000FF	1	0.125
chr2	35400001	35560000	B.2.1.2.2.2.2.2.2.1.2	0.109529025191676	.	35400001	35560000	#4848FF	1	0.25
chr2	35560001	35760000	B.2.1.2.2.2.1.1.1.2.2	0.127053669222344	.	35560001	35760000	#4848FF	1	0.25
chr2	35760001	36080000	B.2.2.1.1.2.2.1.1.1	0.0865279299014239	.	35760001	36080000	#0000FF	1	0.125
chr2	36080001	36440000	B.2.1.1.1.2.1.1.1.2.1	0.268346111719606	.	36080001	36440000	#4848FF	1	0.25
chr2	36440001	36600000	B.1.1.2.2.2.2.1.1.2	0.383351588170865	.	36440001	36600000	#DADAFF	1	0.5
chr2	36600001	37000000	A.2.2.1.2.2.1.2.1	0.526834611171961	.	36600001	37000000	#FFDADA	1	0.625
chr2	37000001	37320000	A.1.1.2.1.2.2.1.1	0.905805038335159	.	37000001	37320000	#FF0000	1	1
chr2	37320001	37600000	A.1.1.2.1.2.1.2.1.2.1	0.916757940854326	.	37320001	37600000	#FF0000	1	1
chr2	37600001	37760000	A.1.2.2.1.1.1.1.1.2	0.776560788608981	.	37600001	37760000	#FF4848	1	0.875
chr2	37760001	37920000	A.1.1.2.2.1.1.2.1.1.2.1	0.889375684556407	.	37760001	37920000	#FF0000	1	1
chr2	37920001	38360000	A.1.1.2.2.1.2.1.1.2.1	0.879518072289157	.	37920001	38360000	#FF0000	1	1
chr2	38360001	38560000	A.1.2.1.2.2.1.2.2.1	0.783132530120482	.	38360001	38560000	#FF4848	1	0.875
chr2	38560001	38680000	A.1.1.2.1.2.1.2.2.1.2.2	0.911281489594743	.	38560001	38680000	#FF0000	1	1
chr2	38680001	38800000	A.1.2.2.1.1.2.1.2.1	0.766703176341731	.	38680001	38800000	#FF4848	1	0.875
chr2	38800001	38960000	A.1.1.2.1.2.1.2.2.1.1	0.913472070098576	.	38800001	38960000	#FF0000	1	1
chr2	38960001	39080000	A.1.2.1.2.2.1.1.2.2.2	0.786418400876232	.	38960001	39080000	#FF4848	1	0.875
chr2	39080001	39320000	A.1.1.2.2.1.2.1.1.2.2	0.87842278203724	.	39080001	39320000	#FF0000	1	1
chr2	39320001	39440000	A.2.1.1.1.1.1.1.2.1	0.702081051478642	.	39320001	39440000	#FF9191	1	0.75
chr2	39440001	39760000	A.1.1.2.2.1.2.1.1.1	0.880613362541073	.	39440001	39760000	#FF0000	1	1
chr2	39760001	40040000	A.2.1.2.2.1.1.2.2.1.1	0.610076670317634	.	39760001	40040000	#FF9191	1	0.75
chr2	40040001	40840000	B.2.1.2.2.2.1.2.2.2.1	0.11829134720701	.	40040001	40840000	#4848FF	1	0.25
chr2	40840001	41240000	B.2.1.2.2.2.2.1.1.2	0.11500547645126	.	40840001	41240000	#4848FF	1	0.25
chr2	41240001	41360000	B.2.1.1.1.2.1.2.2.2.2	0.256297918948521	.	41240001	41360000	#4848FF	1	0.25
chr2	41360001	41880000	B.2.2.1.1.2.2.2.1.1	0.0821467688937568	.	41360001	41880000	#0000FF	1	0.125
chr2	41880001	42040000	B.1.1.1.2.1.2.2.2	0.438116100766703	.	41880001	42040000	#DADAFF	1	0.5
chr2	42040001	42320000	A.2.1.2.2.1.1.2.2.2.2	0.606790799561884	.	42040001	42320000	#FF9191	1	0.75
chr2	42320001	42720000	A.1.1.2.1.2.2.1.2.2	0.903614457831325	.	42320001	42720000	#FF0000	1	1
chr2	42720001	43000000	A.1.1.2.1.2.1.2.2.2.2.1.2	0.907995618838992	.	42720001	43000000	#FF0000	1	1
chr2	43000001	43320000	A.1.1.2.2.1.1.2.1.1.1.2.2	0.890470974808324	.	43000001	43320000	#FF0000	1	1
chr2	43320001	43840000	A.1.1.1.1.1.2.1	0.997809419496167	.	43320001	43840000	#FF0000	1	1
chr2	43840001	44200000	A.1.1.2.2.1.1.2.1.2.2.2	0.882803943044907	.	43840001	44200000	#FF0000	1	1
chr2	44200001	44520000	A.1.1.2.2.1.1.2.1.1.2.2	0.888280394304491	.	44200001	44520000	#FF0000	1	1
chr2	44520001	44680000	A.1.2.2.1.1.2.1.1.2.1	0.768893756845564	.	44520001	44680000	#FF4848	1	0.875
chr2	44680001	45200000	A.1.1.2.1.2.2.2.2	0.900328587075575	.	44680001	45200000	#FF0000	1	1
chr2	45200001	45400000	A.2.1.2.1.2.1.1.2.2	0.629791894852136	.	45200001	45400000	#FF9191	1	0.75
chr2	45400001	45600000	A.2.2.1.1.1.2.2	0.561883899233297	.	45400001	45600000	#FFDADA	1	0.625
chr2	45600001	45800000	A.2.1.1.1.1.1.1.1.1	0.704271631982475	.	45600001	45800000	#FF9191	1	0.75
chr2	45800001	45960000	A.1.2.1.2.2.1.1.2.2.1	0.787513691128149	.	45800001	45960000	#FF4848	1	0.875
chr2	45960001	46200000	A.1.1.2.2.1.1.2.1.2.1.1.1	0.887185104052574	.	45960001	46200000	#FF0000	1	1
chr2	46200001	46400000	A.1.2.2.2.1.2.2.1.2	0.71960569550931	.	46200001	46400000	#FF4848	1	0.875
chr2	46400001	46720000	A.1.2.1.2.1.1.2.1.2.1.2	0.805038335158817	.	46400001	46720000	#FF4848	1	0.875
chr2	46720001	47160000	A.1.1.1.2.1.1.1.2.2.2.1	0.981380065717415	.	46720001	47160000	#FF0000	1	1
chr2	47160001	47560000	A.1.1.1.2.1.2.2.2.1	0.96604600219058	.	47160001	47560000	#FF0000	1	1
chr2	47560001	47640000	A.2.1.2.1.1.2.2.1.2	0.63855421686747	.	47560001	47640000	#FF9191	1	0.75
chr2	47640001	47880000	A.1.2.1.2.1.1.2.1.2.1.1	0.806133625410734	.	47640001	47880000	#FF4848	1	0.875
chr2	47880001	48040000	A.1.1.2.1.2.1.2.1.2.2.2	0.914567360350493	.	47880001	48040000	#FF0000	1	1
chr2	48040001	48480000	A.1.1.2.1.2.2.1.2.1	0.904709748083242	.	48040001	48480000	#FF0000	1	1
chr2	48480001	48720000	A.1.1.1.2.2.2.1	0.957283680175246	.	48480001	48720000	#FF0000	1	1
chr2	48720001	49200000	B.1.1.1.2.1.1.2.1	0.447973713033954	.	48720001	49200000	#DADAFF	1	0.5
chr2	49200001	49320000	A.2.2.1.2.2.1.2.2	0.525739320920044	.	49200001	49320000	#FFDADA	1	0.625
chr2	49320001	49600000	B.1.2.2.2.2.1.2.2.2	0.293537787513691	.	49320001	49600000	#9191FF	1	0.375
chr2	49600001	50040000	B.2.1.2.2.2.1.2.1.2.1	0.12157721796276	.	49600001	50040000	#4848FF	1	0.25
chr2	50040001	50280000	B.2.1.2.2.2.1.1.1.2.1	0.128148959474261	.	50040001	50280000	#4848FF	1	0.25
chr2	50280001	50720000	B.2.1.2.2.2.1.2.1.1.1	0.12486308871851	.	50280001	50720000	#4848FF	1	0.25
chr2	50720001	51160000	B.2.1.2.2.2.1.2.1.2.2	0.120481927710843	.	50720001	51160000	#4848FF	1	0.25
chr2	51160001	51480000	B.2.2.1.2.2.1.2.1.2	0.0427163198247536	.	51160001	51480000	#0000FF	1	0.125
chr2	51480001	51640000	B.2.1.2.2.1.1.1.2.1.2	0.150054764512596	.	51480001	51640000	#4848FF	1	0.25
chr2	51640001	51880000	B.2.2.1.2.2.1.2.1.1	0.0438116100766703	.	51640001	51880000	#0000FF	1	0.125
chr2	51880001	52280000	B.2.2.2.2.1.1.1.2	0.00766703176341731	.	51880001	52280000	#0000FF	1	0.125
chr2	52280001	52400000	B.2.1.2.2.1.1.1.2.1.1	0.151150054764513	.	52280001	52400000	#4848FF	1	0.25
chr2	52400001	52520000	B.2.1.2.2.2.2.2.2.1.1	0.110624315443593	.	52400001	52520000	#4848FF	1	0.25
chr2	52520001	52600000	B.2.1.1.2.2.2.1.1.1.1	0.20591456736035	.	52520001	52600000	#4848FF	1	0.25
chr2	52600001	52720000	B.2.1.2.2.1.1.1.1.1.1	0.154435925520263	.	52600001	52720000	#4848FF	1	0.25
chr2	52720001	52840000	B.2.1.2.2.2.2.2.1	0.111719605695509	.	52720001	52840000	#4848FF	1	0.25
chr2	52840001	53160000	B.2.2.1.1.2.2.1.2.1	0.0843373493975904	.	52840001	53160000	#0000FF	1	0.125
chr2	53160001	53640000	B.2.2.1.1.2.2.2.1.2.2	0.0799561883899233	.	53160001	53640000	#0000FF	1	0.125
chr2	53640001	53920000	B.1.1.2.2.2.1.1.1	0.389923329682366	.	53640001	53920000	#DADAFF	1	0.5
chr2	53920001	54280000	A.1.1.2.2.1.2.1.2.2	0.87513691128149	.	53920001	54280000	#FF0000	1	1
chr2	54280001	54360000	A.2.1.2.1.1.2.2.1.1	0.639649507119387	.	54280001	54360000	#FF9191	1	0.75
chr2	54360001	54720000	A.2.1.1.2.2.1.1.1.2	0.658269441401972	.	54360001	54720000	#FF9191	1	0.75
chr2	54720001	54920000	A.1.1.1.2.2.2.2.1	0.95618838992333	.	54720001	54920000	#FF0000	1	1
chr2	54920001	55200000	A.1.2.1.2.1.2.1.2.2.2.2	0.7973713033954	.	54920001	55200000	#FF4848	1	0.875
chr2	55200001	55440000	A.1.1.2.1.2.1.2.1.2.2.1	0.91566265060241	.	55200001	55440000	#FF0000	1	1
chr2	55440001	55680000	A.1.1.1.2.1.1.1.2.2.2.2	0.980284775465498	.	55440001	55680000	#FF0000	1	1
chr2	55680001	55920000	A.1.2.1.2.1.2.1.2.2.1	0.799561883899233	.	55680001	55920000	#FF4848	1	0.875
chr2	55920001	56320000	B.1.1.2.2.2.1.1.2	0.388828039430449	.	55920001	56320000	#DADAFF	1	0.5
chr2	56320001	56680000	B.1.2.2.2.2.2.2.2	0.290251916757941	.	56320001	56680000	#9191FF	1	0.375
chr2	56680001	57040000	B.2.1.2.2.2.1.2.1.1.2.1	0.123767798466594	.	56680001	57040000	#4848FF	1	0.25
chr2	57040001	57160000	B.2.1.2.2.2.1.1.1.1.2	0.129244249726177	.	57040001	57160000	#4848FF	1	0.25
chr2	57200001	57240000	B.2.1.2.2.2.1.1.1.1.2	0.129244249726177	.	57200001	57240000	#4848FF	1	0.25
chr2	57240001	57360000	B.2.1.2.2.1.1.1.1.2	0.152245345016429	.	57240001	57360000	#4848FF	1	0.25
chr2	57360001	57520000	B.2.1.2.2.2.2.1.2.1	0.113910186199343	.	57360001	57520000	#4848FF	1	0.25
chr2	57520001	57920000	B.2.2.1.1.2.2.2.2.1	0.0788608981380066	.	57520001	57920000	#0000FF	1	0.125
chr2	57920001	58160000	A.2.2.2.2.1.2.1.1.1.1	0.498357064622125	.	57920001	58160000	#FFDADA	1	0.625
chr2	58160001	58480000	A.1.2.2.1.2.1.1.1.1	0.76013143483023	.	58160001	58480000	#FF4848	1	0.875
chr2	58480001	59000000	B.1.2.1.2.1.1.1	0.357064622124863	.	58480001	59000000	#9191FF	1	0.375
chr2	59000001	59160000	B.1.2.1.2.1.2.1	0.353778751369113	.	59000001	59160000	#9191FF	1	0.375
chr2	59160001	59280000	B.1.2.2.2.1.1.1.2.1	0.32092004381161	.	59160001	59280000	#9191FF	1	0.375
chr2	59280001	59640000	B.2.1.1.1.2.1.1.2.1.2	0.265060240963855	.	59280001	59640000	#4848FF	1	0.25
chr2	59640001	59920000	B.2.1.1.1.2.1.1.1.2.2	0.267250821467689	.	59640001	59920000	#4848FF	1	0.25
chr2	59920001	60240000	B.1.1.2.2.2.2.2.2.1.2	0.375684556407448	.	59920001	60240000	#DADAFF	1	0.5
chr2	60240001	60520000	A.2.2.2.2.1.2.1.1.1.2.1.2	0.496166484118291	.	60240001	60520000	#FFDADA	1	0.625
chr2	60520001	60760000	A.1.2.1.2.1.2.1.2.2.2.1	0.798466593647317	.	60520001	60760000	#FF4848	1	0.875
chr2	60760001	60960000	A.2.1.2.2.1.1.2.2.1.2	0.608981380065717	.	60760001	60960000	#FF9191	1	0.75
chr2	60960001	61400000	A.1.1.1.2.1.1.1.2.1	0.984665936473165	.	60960001	61400000	#FF0000	1	1
chr2	61400001	61600000	A.1.2.1.2.2.1.2.1.1	0.785323110624315	.	61400001	61600000	#FF4848	1	0.875
chr2	61600001	61800000	A.1.1.2.1.2.1.2.2.1.2.1	0.912376779846659	.	61600001	61800000	#FF0000	1	1
chr2	61800001	62120000	A.1.1.1.2.1.1.1.1.2.2	0.985761226725082	.	61800001	62120000	#FF0000	1	1
chr2	62120001	62280000	A.1.1.2.2.1.1.1.2.2	0.893756845564075	.	62120001	62280000	#FF0000	1	1
chr2	62280001	62680000	A.1.1.1.2.1.1.1.2.2.1.1	0.983570646221249	.	62280001	62680000	#FF0000	1	1
chr2	62680001	62840000	A.2.1.2.2.2.1.1.1.2	0.588170865279299	.	62680001	62840000	#FF9191	1	0.75
chr2	62840001	63040000	A.2.1.2.2.1.1.2.1.2	0.611171960569551	.	62840001	63040000	#FF9191	1	0.75
chr2	63040001	63320000	A.2.2.1.2.2.1.1.1.1	0.531215772179628	.	63040001	63320000	#FFDADA	1	0.625
chr2	63320001	63600000	B.1.2.1.2.2.1.1.2.1	0.349397590361446	.	63320001	63600000	#9191FF	1	0.375
chr2	63600001	63720000	B.1.1.1.2.1.2.1.1	0.44578313253012	.	63600001	63720000	#DADAFF	1	0.5
chr2	63720001	64040000	A.2.1.2.2.2.2.1.2.2	0.573932092004381	.	63720001	64040000	#FF9191	1	0.75
chr2	64040001	64240000	A.1.2.2.2.1.1.1.2.2	0.732749178532311	.	64040001	64240000	#FF4848	1	0.875
chr2	64240001	64560000	A.1.1.2.1.2.1.1.2	0.921139101861993	.	64240001	64560000	#FF0000	1	1
chr2	64560001	64760000	A.1.2.2.1.1.2.2.1	0.764512595837897	.	64560001	64760000	#FF4848	1	0.875
chr2	64760001	64880000	A.1.2.1.2.2.1.2.1.2	0.784227820372399	.	64760001	64880000	#FF4848	1	0.875
chr2	64880001	65000000	A.1.1.2.1.2.1.2.2.2.2.1.1	0.909090909090909	.	64880001	65000000	#FF0000	1	1
chr2	65000001	65120000	A.1.2.2.1.1.2.1.1.1	0.769989047097481	.	65000001	65120000	#FF4848	1	0.875
chr2	65120001	65280000	A.1.2.1.2.2.1.1.1	0.789704271631982	.	65120001	65280000	#FF4848	1	0.875
chr2	65280001	65440000	A.1.2.1.2.2.1.1.2.1	0.788608981380066	.	65280001	65440000	#FF4848	1	0.875
chr2	65440001	65840000	A.1.1.2.1.2.2.2.1.1	0.902519167579409	.	65440001	65840000	#FF0000	1	1
chr2	65840001	66280000	B.1.1.1.2.1.2.2.1.1	0.440306681270537	.	65840001	66280000	#DADAFF	1	0.5
chr2	66280001	66560000	B.2.1.1.1.2.1.2.2.2.1	0.257393209200438	.	66280001	66560000	#4848FF	1	0.25
chr2	66560001	66840000	B.2.1.1.1.2.1.1.2.2	0.263964950711939	.	66560001	66840000	#4848FF	1	0.25
chr2	66840001	67040000	B.2.1.1.2.2.1.2.1	0.209200438116101	.	66840001	67040000	#4848FF	1	0.25
chr2	67040001	67400000	B.2.1.1.1.2.1.2.2.1.1.2	0.259583789704272	.	67040001	67400000	#4848FF	1	0.25
chr2	67400001	67560000	B.1.2.2.2.1.2.2.1.1	0.306681270536692	.	67400001	67560000	#9191FF	1	0.375
chr2	67560001	67680000	B.1.2.1.2.2.1.2.2.1	0.345016429353779	.	67560001	67680000	#9191FF	1	0.375
chr2	67680001	67840000	B.1.2.2.2.2.1.1.1.1	0.302300109529025	.	67680001	67840000	#9191FF	1	0.375
chr2	67840001	68000000	B.1.2.2.2.2.1.1.1.2	0.301204819277108	.	67840001	68000000	#9191FF	1	0.375
chr2	68000001	68280000	B.1.1.1.2.1.2.1.2.2.1.1	0.443592552026287	.	68000001	68280000	#DADAFF	1	0.5
chr2	68280001	68480000	A.1.2.1.2.1.2.2.2.2.1	0.792990142387733	.	68280001	68480000	#FF4848	1	0.875
chr2	68480001	68720000	A.1.1.2.2.1.2.1.2.1.2	0.876232201533406	.	68480001	68720000	#FF0000	1	1
chr2	68720001	68920000	A.2.1.2.2.1.1.2.1.1	0.612267250821468	.	68720001	68920000	#FF9191	1	0.75
chr2	68920001	69120000	A.1.2.1.2.1.2.2.2.2.2.1	0.791894852135816	.	68920001	69120000	#FF4848	1	0.875
chr2	69120001	69520000	A.2.1.2.2.2.1.1.2.1.1	0.587075575027382	.	69120001	69520000	#FF9191	1	0.75
chr2	69520001	69760000	A.1.2.1.2.1.2.2.1.1	0.796276013143483	.	69520001	69760000	#FF4848	1	0.875
chr2	69760001	69920000	A.1.2.1.2.1.1.1.1.2.1.2	0.810514786418401	.	69760001	69920000	#FF4848	1	0.875
chr2	69920001	70080000	A.1.2.1.2.1.1.1.2	0.808324205914567	.	69920001	70080000	#FF4848	1	0.875
chr2	70080001	70280000	A.1.1.2.1.2.1.1.1.2.1	0.923329682365827	.	70080001	70280000	#FF0000	1	1
chr2	70280001	70520000	A.1.1.2.1.2.1.1.1.1.2	0.924424972617744	.	70280001	70520000	#FF0000	1	1
chr2	70520001	70760000	A.2.1.2.2.2.1.2.1.1.2	0.581599123767798	.	70520001	70760000	#FF9191	1	0.75
chr2	70760001	70880000	A.2.2.1.1.1.1.2.2.2	0.566265060240964	.	70760001	70880000	#FFDADA	1	0.625
chr2	70880001	71200000	A.2.1.2.2.2.1.2.1.1.1	0.582694414019715	.	70880001	71200000	#FF9191	1	0.75
chr2	71200001	71400000	A.1.2.1.2.2.1.2.2.2	0.782037239868565	.	71200001	71400000	#FF4848	1	0.875
chr2	71400001	71680000	A.1.2.2.1.1.1.2.1.2.1	0.773274917853231	.	71400001	71680000	#FF4848	1	0.875
chr2	71680001	72040000	B.1.1.1.2.1.2.1.2.2.1.2	0.44249726177437	.	71680001	72040000	#DADAFF	1	0.5
chr2	72040001	72120000	B.1.2.1.2.2.1.1.1.2	0.350492880613363	.	72040001	72120000	#9191FF	1	0.375
chr2	72120001	72560000	B.1.2.2.2.2.2.2.1	0.291347207009858	.	72120001	72560000	#9191FF	1	0.375
chr2	72560001	72720000	B.2.1.1.1.2.2.1.1.1	0.255202628696605	.	72560001	72720000	#4848FF	1	0.25
chr2	72720001	72960000	B.1.2.2.2.1.1.1.1.1	0.323110624315444	.	72720001	72960000	#9191FF	1	0.375
chr2	72960001	73400000	A.2.1.1.2.2.1.2.2.2.2	0.649507119386637	.	72960001	73400000	#FF9191	1	0.75
chr2	73400001	73600000	A.1.2.1.2.1.2.2.2.2.2.2	0.790799561883899	.	73400001	73600000	#FF4848	1	0.875
chr2	73600001	74000000	A.1.2.1.2.1.2.2.2.1	0.794085432639649	.	73600001	74000000	#FF4848	1	0.875
chr2	74000001	74240000	A.1.1.2.2.1.1.2.1.1.1.1	0.892661555312158	.	74000001	74240000	#FF0000	1	1
chr2	74240001	74320000	A.1.2.2.1.1.2.1.2.2	0.765607886089814	.	74240001	74320000	#FF4848	1	0.875
chr2	74320001	74640000	A.1.1.1.2.1.1.1.2.2.1.2	0.982475355969332	.	74320001	74640000	#FF0000	1	1
chr2	74640001	74880000	A.1.1.1.1.1.2.2.1	0.99671412924425	.	74640001	74880000	#FF0000	1	1
chr2	74880001	75120000	A.1.2.2.1.1.1.2.1.2.2	0.772179627601314	.	74880001	75120000	#FF4848	1	0.875
chr2	75120001	75280000	A.2.1.1.1.1.2.2.2	0.691128148959474	.	75120001	75280000	#FF9191	1	0.75
chr2	75280001	75560000	A.2.2.1.2.2.1.1.2.2	0.527929901423877	.	75280001	75560000	#FFDADA	1	0.625
chr2	75560001	75720000	A.2.1.2.2.1.1.1.1.2	0.614457831325301	.	75560001	75720000	#FF9191	1	0.75
chr2	75720001	75960000	A.2.2.2.1.1.2.1.2	0.512595837897043	.	75720001	75960000	#FFDADA	1	0.625
chr2	75960001	76160000	B.1.1.2.2.2.2.2.2.1.1	0.376779846659365	.	75960001	76160000	#DADAFF	1	0.5
chr2	76160001	76520000	B.2.1.2.2.2.1.2.1.1.2.2	0.122672508214677	.	76160001	76520000	#4848FF	1	0.25
chr2	76520001	76680000	B.2.1.1.2.2.2.1.1.2	0.203723986856517	.	76520001	76680000	#4848FF	1	0.25
chr2	76680001	76880000	B.2.1.2.2.2.2.1.1.1	0.116100766703176	.	76680001	76880000	#4848FF	1	0.25
chr2	76880001	77040000	B.2.1.2.2.1.1.1.1.1.2	0.153340635268346	.	76880001	77040000	#4848FF	1	0.25
chr2	77040001	77240000	B.2.1.2.2.2.2.1.2.2	0.112814895947426	.	77040001	77240000	#4848FF	1	0.25
chr2	77240001	77600000	B.2.2.2.1.1.2.2	0.0251916757940854	.	77240001	77600000	#0000FF	1	0.125
chr2	77600001	77800000	B.2.2.1.1.2.1.2.2.1.2	0.0887185104052574	.	77600001	77800000	#0000FF	1	0.125
chr2	77800001	77880000	B.2.1.2.2.1.1.2.1.2	0.145673603504929	.	77800001	77880000	#4848FF	1	0.25
chr2	77880001	77960000	B.2.1.1.2.2.2.1.1.1.2	0.204819277108434	.	77880001	77960000	#4848FF	1	0.25
chr2	77960001	78080000	B.2.1.1.2.2.2.2.1.1.2	0.19934282584885	.	77960001	78080000	#4848FF	1	0.25
chr2	78080001	78160000	B.2.1.1.2.2.2.2.1.1.1.1	0.201533406352683	.	78080001	78160000	#4848FF	1	0.25
chr2	78160001	78320000	B.2.1.1.2.2.2.2.1.2	0.198247535596933	.	78160001	78320000	#4848FF	1	0.25
chr2	78320001	78400000	B.2.1.1.1.2.2.1.2.2	0.251916757940854	.	78320001	78400000	#4848FF	1	0.25
chr2	78400001	78480000	B.2.1.1.2.2.2.2.1.1.1.2	0.200438116100767	.	78400001	78480000	#4848FF	1	0.25
chr2	78480001	78600000	B.2.1.1.2.2.2.2.2	0.197152245345016	.	78480001	78600000	#4848FF	1	0.25
chr2	78600001	78880000	B.2.2.1.1.2.1.2.1.1	0.0920043811610077	.	78600001	78880000	#0000FF	1	0.125
chr2	78880001	79280000	B.2.2.1.1.2.2.2.1.2.1	0.0810514786418401	.	78880001	79280000	#0000FF	1	0.125
chr2	79280001	79520000	B.2.2.1.1.2.1.2.1.2	0.0909090909090909	.	79280001	79520000	#0000FF	1	0.125
chr2	79520001	79920000	B.2.2.1.2.2.2.2	0.0394304490690033	.	79520001	79920000	#0000FF	1	0.125
chr2	79920001	80080000	B.2.1.1.2.2.2.1.2	0.2026286966046	.	79920001	80080000	#4848FF	1	0.25
chr2	80080001	80280000	B.2.1.2.2.1.1.1.2.2	0.148959474260679	.	80080001	80280000	#4848FF	1	0.25
chr2	80280001	80480000	B.2.1.1.1.2.2.1.1.2	0.254107338444688	.	80280001	80480000	#4848FF	1	0.25
chr2	80480001	80640000	B.2.1.1.1.2.2.2.1.2	0.249726177437021	.	80480001	80640000	#4848FF	1	0.25
chr2	80640001	80960000	B.2.2.2.1.1.1.1.1	0.0383351588170865	.	80640001	80960000	#0000FF	1	0.125
chr2	80960001	81400000	B.2.2.2.1.1.1.1.2.1	0.0372398685651698	.	80960001	81400000	#0000FF	1	0.125
chr2	81400001	81840000	B.2.2.2.1.1.1.1.2.2	0.036144578313253	.	81400001	81840000	#0000FF	1	0.125
chr2	81840001	82040000	B.2.2.1.1.2.1.2.2.1.1	0.0898138006571741	.	81840001	82040000	#0000FF	1	0.125
chr2	82040001	82160000	B.2.1.2.2.1.2.2.2.1.2	0.132530120481928	.	82040001	82160000	#4848FF	1	0.25
chr2	82160001	82240000	B.2.1.2.2.1.1.2.1.1.1	0.147864184008762	.	82160001	82240000	#4848FF	1	0.25
chr2	82240001	82560000	B.2.2.1.1.2.1.2.2.2	0.0876232201533406	.	82240001	82560000	#0000FF	1	0.125
chr2	82560001	83320000	B.2.2.2.2.1.1.2	0.00657174151150055	.	82560001	83320000	#0000FF	1	0.125
chr2	83320001	83480000	B.2.1.2.2.1.1.2.2	0.144578313253012	.	83320001	83480000	#4848FF	1	0.25
chr2	83480001	83720000	B.2.2.2.1.1.1.2.2.2	0.031763417305586	.	83480001	83720000	#0000FF	1	0.125
chr2	83720001	84080000	B.2.2.1.2.2.2.1	0.04052573932092	.	83720001	84080000	#0000FF	1	0.125
chr2	84080001	84160000	B.2.1.1.1.2.2.1.2.1	0.253012048192771	.	84080001	84160000	#4848FF	1	0.25
chr2	84160001	84640000	B.2.1.1.1.2.1.2.2.1.2	0.258488499452355	.	84160001	84640000	#4848FF	1	0.25
chr2	84640001	85120000	A.2.1.2.2.2.1.1.2.1.2	0.585980284775465	.	84640001	85120000	#FF9191	1	0.75
chr2	85120001	85280000	A.1.1.2.2.1.2.1.2.1.1	0.877327491785323	.	85120001	85280000	#FF0000	1	1
chr2	85280001	85520000	A.2.1.2.2.1.1.1.1.1	0.615553121577218	.	85280001	85520000	#FF9191	1	0.75
chr2	85520001	85680000	A.1.2.1.2.1.2.1.1	0.801752464403067	.	85520001	85680000	#FF4848	1	0.875
chr2	85680001	85840000	A.1.1.1.2.1.2.2.1.2.2	0.967141292442497	.	85680001	85840000	#FF0000	1	1
chr2	85840001	86240000	A.1.1.1.2.1.2.2.1.2.1	0.968236582694414	.	85840001	86240000	#FF0000	1	1
chr2	86240001	86440000	A.1.1.2.2.1.1.1.2.1.2	0.894852135815991	.	86240001	86440000	#FF0000	1	1
chr2	86440001	86520000	A.2.1.2.1.1.1	0.64184008762322	.	86440001	86520000	#FF9191	1	0.75
chr2	86520001	86720000	A.1.2.1.2.1.2.2.1.2	0.795180722891566	.	86520001	86720000	#FF4848	1	0.875
chr2	86720001	86880000	A.1.2.2.2.1.1.1.2.1.2	0.733844468784228	.	86720001	86880000	#FF4848	1	0.875
chr2	86880001	87040000	A.1.2.2.2.1.1.1.2.1.1.2	0.734939759036145	.	86880001	87040000	#FF4848	1	0.875
chr2	87040001	87160000	A.2.1.2.2.2.1.2.1.2	0.580503833515882	.	87040001	87160000	#FF9191	1	0.75
chr2	87280001	87360000	A.2.1.2.2.2.1.2.1.2	0.580503833515882	.	87280001	87360000	#FF9191	1	0.75
chr2	87440001	87520000	A.2.1.2.2.2.1.2.1.2	0.580503833515882	.	87440001	87520000	#FF9191	1	0.75
chr2	87560001	87600000	A.2.2.1.2.1.1.2.2.1	0.539978094194962	.	87560001	87600000	#FFDADA	1	0.625
chr2	87760001	87880000	A.2.2.1.2.1.1.2.2.1	0.539978094194962	.	87760001	87880000	#FFDADA	1	0.625
chr2	87920001	87960000	A.2.2.1.2.1.1.2.2.1	0.539978094194962	.	87920001	87960000	#FFDADA	1	0.625
chr2	87960001	88000000	A.2.2.1.1.2.2.1.1.2.2	0.552026286966046	.	87960001	88000000	#FFDADA	1	0.625
chr2	88160001	88600000	A.2.2.1.1.2.2.1.1.2.2	0.552026286966046	.	88160001	88600000	#FFDADA	1	0.625
chr2	88600001	88840000	A.2.2.1.1.2.2.1.1.2.1	0.553121577217963	.	88600001	88840000	#FFDADA	1	0.625
chr2	88840001	89360000	A.1.1.2.2.2.2.1.2	0.857612267250822	.	88840001	89360000	#FF0000	1	1
chr2	89400001	89560000	A.1.1.2.2.2.2.1.2	0.857612267250822	.	89400001	89560000	#FF0000	1	1
chr2	89880001	89960000	A.1.1.2.2.2.2.1.2	0.857612267250822	.	89880001	89960000	#FF0000	1	1
chr2	90000001	90080000	B.1.1.2.1.2.1.1	0.416210295728368	.	90000001	90080000	#DADAFF	1	0.5
chr2	90080001	90120000	B.1.2.2.2.1.2.2.1.2.2	0.304490690032859	.	90080001	90120000	#9191FF	1	0.375
chr2	90400001	90480000	B.1.2.2.2.1.2.2.1.2.2	0.304490690032859	.	90400001	90480000	#9191FF	1	0.375
chr2	91640001	91720000	B.1.2.2.2.1.2.2.1.2.2	0.304490690032859	.	91640001	91720000	#9191FF	1	0.375
chr2	91760001	92000000	B.2.1.1.1.2.2.2.1.1	0.250821467688938	.	91760001	92000000	#4848FF	1	0.25
chr2	92040001	92200000	B.1.2.2.2.1.2.2.1.2.1	0.305585980284775	.	92040001	92200000	#9191FF	1	0.375
chr2	92280001	92320000	B.1.2.2.2.1.2.2.1.2.1	0.305585980284775	.	92280001	92320000	#9191FF	1	0.375
chr2	95360001	95600000	B.1.2.2.2.1.1.1.1.2	0.322015334063527	.	95360001	95600000	#9191FF	1	0.375
chr2	95600001	95960000	A.2.1.2.2.1.1.1.2	0.613362541073384	.	95600001	95960000	#FF9191	1	0.75
chr2	96000001	96040000	A.2.1.2.2.1.1.1.2	0.613362541073384	.	96000001	96040000	#FF9191	1	0.75
chr2	96040001	96080000	A.2.1.1.1.1.2.2.1.2	0.692223439211391	.	96040001	96080000	#FF9191	1	0.75
chr2	96120001	96280000	A.2.1.1.1.1.2.2.1.2	0.692223439211391	.	96120001	96280000	#FF9191	1	0.75
chr2	96320001	96480000	A.2.1.1.1.1.2.2.1.2	0.692223439211391	.	96320001	96480000	#FF9191	1	0.75
chr2	96480001	96680000	A.1.1.2.1.2.1.1.1.1.1	0.92552026286966	.	96480001	96680000	#FF0000	1	1
chr2	96720001	97000000	A.1.1.2.1.2.1.1.1.1.1	0.92552026286966	.	96720001	97000000	#FF0000	1	1
chr2	97000001	97240000	A.1.1.2.2.1.1.1.2.1.1	0.895947426067908	.	97000001	97240000	#FF0000	1	1
chr2	97240001	97520000	A.1.1.2.1.2.1.1.1.2.2	0.92223439211391	.	97240001	97520000	#FF0000	1	1
chr2	97560001	97720000	A.2.1.1.2.2.2.2.2.2	0.642935377875137	.	97560001	97720000	#FF9191	1	0.75
chr2	97720001	97880000	A.2.1.1.1.2.2.1.1.1	0.684556407447974	.	97720001	97880000	#FF9191	1	0.75
chr2	98000001	98040000	A.1.1.2.2.1.1.1.1.2	0.897042716319825	.	98000001	98040000	#FF0000	1	1
chr2	98120001	98200000	A.1.1.2.2.1.1.1.1.2	0.897042716319825	.	98120001	98200000	#FF0000	1	1
chr2	98240001	98520000	A.1.1.2.2.1.1.1.1.2	0.897042716319825	.	98240001	98520000	#FF0000	1	1
chr2	98520001	98720000	A.1.1.2.2.1.1.1.1.1.2	0.898138006571741	.	98520001	98720000	#FF0000	1	1
chr2	98720001	99000000	A.2.1.1.1.1.2.2.1.1	0.693318729463308	.	98720001	99000000	#FF9191	1	0.75
chr2	99000001	99200000	A.1.1.2.2.1.1.1.1.1.1	0.899233296823658	.	99000001	99200000	#FF0000	1	1
chr2	99200001	99480000	A.1.2.2.2.1.1.1.1.1.1	0.740416210295728	.	99200001	99480000	#FF4848	1	0.875
chr2	99480001	99720000	A.2.1.2.2.2.1.2.2.1	0.579408543263965	.	99480001	99720000	#FF9191	1	0.75
chr2	99720001	99920000	A.1.2.2.1.1.2.2.2.2.2	0.761226725082147	.	99720001	99920000	#FF4848	1	0.875
chr2	99920001	100120000	A.1.2.2.1.1.2.2.2.2.1	0.762322015334064	.	99920001	100120000	#FF4848	1	0.875
chr2	100160001	100680000	A.2.2.2.2.2.2.1.1.1	0.478641840087623	.	100160001	100680000	#FFDADA	1	0.625
chr2	100680001	100840000	A.2.2.2.2.2.1.1.1.1.2.2	0.485213581599124	.	100680001	100840000	#FFDADA	1	0.625
chr2	100840001	101040000	A.2.2.1.2.1.1.2.2.2	0.538882803943045	.	100840001	101040000	#FFDADA	1	0.625
chr2	101040001	101240000	A.2.2.1.1.1.1.2.1.2	0.568455640744797	.	101040001	101240000	#FFDADA	1	0.625
chr2	101240001	101520000	A.2.2.2.2.2.1.1.2.1	0.48302300109529	.	101240001	101520000	#FFDADA	1	0.625
chr2	101520001	101600000	A.2.2.2.2.2.1.1.2.2	0.481927710843373	.	101520001	101600000	#FFDADA	1	0.625
chr2	101600001	101720000	A.2.1.1.1.2.2.1.1.2	0.683461117196057	.	101600001	101720000	#FF9191	1	0.75
chr2	101720001	101960000	A.1.2.2.2.1.1.1.1.1.2	0.739320920043812	.	101720001	101960000	#FF4848	1	0.875
chr2	101960001	102160000	A.2.2.1.1.2.2.1.1.1.1	0.555312157721796	.	101960001	102160000	#FFDADA	1	0.625
chr2	102160001	102240000	A.2.2.1.1.1.1.2.2.1	0.567360350492881	.	102160001	102240000	#FFDADA	1	0.625
chr2	102240001	102480000	A.2.1.1.2.2.1.2.1.2.2	0.652792990142388	.	102240001	102480000	#FF9191	1	0.75
chr2	102480001	102680000	A.2.2.2.2.2.1.1.1.1.1	0.487404162102957	.	102480001	102680000	#FFDADA	1	0.625
chr2	102680001	103080000	A.2.1.2.2.1.2.1.2.2.2.1	0.596933187294633	.	102680001	103080000	#FF9191	1	0.75
chr2	103080001	103440000	A.2.2.2.2.1.2.1.2	0.492880613362541	.	103080001	103440000	#FFDADA	1	0.625
chr2	103440001	103640000	B.1.2.2.2.1.2.2.2	0.303395399780942	.	103440001	103640000	#9191FF	1	0.375
chr2	103640001	103880000	B.2.1.2.2.1.2.1.2.1.2.1	0.141292442497262	.	103640001	103880000	#4848FF	1	0.25
chr2	103880001	104080000	B.2.2.1.1.2.1.1.1.2	0.0941949616648412	.	103880001	104080000	#0000FF	1	0.125
chr2	104080001	104400000	B.2.2.2.1.1.1.2.2.1	0.0328587075575027	.	104080001	104400000	#0000FF	1	0.125
chr2	104400001	104920000	B.2.2.2.1.2.2.1.2.2	0.0131434830230011	.	104400001	104920000	#0000FF	1	0.125
chr2	104920001	105240000	B.2.1.2.2.1.2.1.2.1.2.2	0.140197152245345	.	104920001	105240000	#4848FF	1	0.25
chr2	105240001	105600000	B.1.2.1.2.2.1.1.2.2	0.348302300109529	.	105240001	105600000	#9191FF	1	0.375
chr2	105600001	105840000	A.2.2.1.2.2.1.1.2.1	0.529025191675794	.	105600001	105840000	#FFDADA	1	0.625
chr2	105840001	106040000	A.2.1.1.1.1.2.1.2	0.694414019715225	.	105840001	106040000	#FF9191	1	0.75
chr2	106040001	106320000	A.2.2.1.2.1.2.1.1	0.537787513691128	.	106040001	106320000	#FFDADA	1	0.625
chr2	106320001	106520000	A.1.2.1.1.1.2.2.2.1.2.1	0.83461117196057	.	106320001	106520000	#FF4848	1	0.875
chr2	106520001	106880000	A.2.1.1.2.2.1.2.1.1	0.654983570646221	.	106520001	106880000	#FF9191	1	0.75
chr2	106880001	107000000	B.1.1.1.1.2.1.1.2.2	0.457831325301205	.	106880001	107000000	#DADAFF	1	0.5
chr2	107080001	107200000	B.1.1.1.1.2.1.1.2.2	0.457831325301205	.	107080001	107200000	#DADAFF	1	0.5
chr2	107200001	107600000	B.2.1.2.2.1.2.1.2.1.1	0.142387732749179	.	107200001	107600000	#4848FF	1	0.25
chr2	107600001	107880000	B.2.2.1.1.2.1.1.1.1	0.0952902519167579	.	107600001	107880000	#0000FF	1	0.125
chr2	107880001	108440000	B.2.2.2.2.1.2.1.1	0.00547645125958379	.	107880001	108440000	#0000FF	1	0.125
chr2	108520001	108960000	B.1.2.2.2.1.1.2.2.2.2	0.312157721796276	.	108520001	108960000	#9191FF	1	0.375
chr2	108960001	109040000	A.2.2.1.2.1.1.1.1	0.546549835706462	.	108960001	109040000	#FFDADA	1	0.625
chr2	109040001	109280000	A.1.2.1.1.1.2.2.2.1.2.2	0.833515881708653	.	109040001	109280000	#FF4848	1	0.875
chr2	109280001	109480000	A.1.2.2.2.1.1.1.1.2.1	0.738225629791895	.	109280001	109480000	#FF4848	1	0.875
chr2	109480001	109800000	A.2.1.2.2.1.2.1.2.2.1	0.59802847754655	.	109480001	109800000	#FF9191	1	0.75
chr2	109800001	110120000	A.2.2.1.2.1.2.1.2.1	0.536692223439211	.	109800001	110120000	#FFDADA	1	0.625
chr2	110240001	110320000	A.2.2.1.2.1.2.1.2.1	0.536692223439211	.	110240001	110320000	#FFDADA	1	0.625
chr2	110320001	110520000	A.2.2.1.1.1.1.2.1.1	0.569550930996714	.	110320001	110520000	#FFDADA	1	0.625
chr2	110840001	111000000	A.2.2.1.2.1.2.2.2.2	0.532311062431544	.	110840001	111000000	#FFDADA	1	0.625
chr2	111360001	111560000	A.1.2.1.1.1.2.2.2.1.1	0.835706462212486	.	111360001	111560000	#FF4848	1	0.875
chr2	111560001	111760000	A.1.2.2.2.1.1.2.1.2	0.730558598028478	.	111560001	111760000	#FF4848	1	0.875
chr2	111760001	112040000	A.1.2.1.1.1.2.1.1	0.84446878422782	.	111760001	112040000	#FF4848	1	0.875
chr2	112080001	112200000	A.1.2.1.1.1.2.1.1	0.84446878422782	.	112080001	112200000	#FF4848	1	0.875
chr2	112200001	112240000	A.1.2.2.2.1.1.2.1.1	0.731653888280394	.	112200001	112240000	#FF4848	1	0.875
chr2	112320001	112480000	A.1.2.2.2.1.1.2.1.1	0.731653888280394	.	112320001	112480000	#FF4848	1	0.875
chr2	112480001	112560000	A.1.1.1.2.1.1.2.1.1.2	0.976998904709748	.	112480001	112560000	#FF0000	1	1
chr2	112600001	113120000	A.1.1.1.2.1.1.2.1.1.2	0.976998904709748	.	112600001	113120000	#FF0000	1	1
chr2	113160001	113200000	A.1.1.1.2.1.1.2.1.1.2	0.976998904709748	.	113160001	113200000	#FF0000	1	1
chr2	113200001	113480000	A.1.1.1.2.1.1.2.1.1.1.1	0.979189485213582	.	113200001	113480000	#FF0000	1	1
chr2	113480001	113720000	A.1.1.1.2.1.2.2.1.1.1	0.970427163198248	.	113480001	113720000	#FF0000	1	1
chr2	113720001	113840000	A.1.2.2.2.1.1.2.2	0.729463307776561	.	113720001	113840000	#FF4848	1	0.875
chr2	113840001	114240000	A.1.1.2.1.1.1.1.2.1.1.1	0.949616648411829	.	113840001	114240000	#FF0000	1	1
chr2	114280001	114320000	A.1.1.2.1.1.1.2.1.1	0.945235487404162	.	114280001	114320000	#FF0000	1	1
chr2	114360001	114720000	A.1.1.2.1.1.1.2.1.1	0.945235487404162	.	114360001	114720000	#FF0000	1	1
chr2	114720001	115000000	B.1.1.1.1.1.1	0.468784227820372	.	114720001	115000000	#DADAFF	1	0.5
chr2	115000001	115200000	B.1.2.1.2.2.1.2.1.2	0.346111719605696	.	115000001	115200000	#9191FF	1	0.375
chr2	115200001	115400000	B.1.2.2.2.1.1.2.2.2.1	0.313253012048193	.	115200001	115400000	#9191FF	1	0.375
chr2	115400001	115560000	B.1.2.2.2.1.2.1.2.1	0.308871851040526	.	115400001	115560000	#9191FF	1	0.375
chr2	115560001	116000000	B.2.2.1.2.1.2.1.1.1.2.1	0.063526834611172	.	115560001	116000000	#0000FF	1	0.125
chr2	116000001	116320000	B.2.2.2.1.2.2.1.2.1.1	0.0153340635268346	.	116000001	116320000	#0000FF	1	0.125
chr2	116320001	116480000	B.2.2.1.2.1.2.1.2.1	0.0547645125958379	.	116320001	116480000	#0000FF	1	0.125
chr2	116480001	116600000	B.2.1.2.2.1.2.2.2.2	0.131434830230011	.	116480001	116600000	#4848FF	1	0.25
chr2	116600001	116720000	B.2.1.2.2.1.2.2.2.1.1.1	0.134720700985761	.	116600001	116720000	#4848FF	1	0.25
chr2	116720001	116880000	B.2.1.2.2.1.2.2.2.1.1.2	0.133625410733844	.	116720001	116880000	#4848FF	1	0.25
chr2	116880001	117040000	B.2.2.1.2.1.2.1.2.2	0.0536692223439211	.	116880001	117040000	#0000FF	1	0.125
chr2	117040001	117680000	B.2.2.2.2.2.1	0.00219058050383352	.	117040001	117680000	#0000FF	1	0.125
chr2	117680001	117960000	B.2.2.1.2.1.2.2.2.1	0.0492880613362541	.	117680001	117960000	#0000FF	1	0.125
chr2	117960001	118360000	B.2.2.2.1.1.1.2.1.2	0.0339539978094195	.	117960001	118360000	#0000FF	1	0.125
chr2	118360001	118560000	B.2.1.1.1.1.2.1.1.1.1	0.278203723986856	.	118360001	118560000	#4848FF	1	0.25
chr2	118560001	118760000	A.2.2.2.2.1.1.1.2	0.500547645125958	.	118560001	118760000	#FFDADA	1	0.625
chr2	118760001	118960000	A.1.2.1.1.2.2.2	0.813800657174151	.	118760001	118960000	#FF4848	1	0.875
chr2	118960001	119080000	A.2.2.2.2.2.1.2.2	0.47973713033954	.	118960001	119080000	#FFDADA	1	0.625
chr2	119080001	119600000	B.1.1.2.2.1.2.1.2	0.393209200438116	.	119080001	119600000	#DADAFF	1	0.5
chr2	119600001	120040000	A.2.1.2.2.2.1.1.2.2.2	0.583789704271632	.	119600001	120040000	#FF9191	1	0.75
chr2	120040001	120160000	A.1.2.2.1.1.2.2.2.1	0.76341730558598	.	120040001	120160000	#FF4848	1	0.875
chr2	120160001	120400000	A.1.2.2.2.1.1.1.1.2.2	0.737130339539978	.	120160001	120400000	#FF4848	1	0.875
chr2	120400001	120720000	A.1.1.2.2.2.2.1.1.1.2.1	0.860898138006572	.	120400001	120720000	#FF0000	1	1
chr2	120720001	121080000	A.1.1.2.1.1.1.2.1.2	0.944140197152245	.	120720001	121080000	#FF0000	1	1
chr2	121080001	121520000	A.2.1.2.2.2.1.2.2.2	0.578313253012048	.	121080001	121520000	#FF9191	1	0.75
chr2	121520001	121600000	A.2.2.2.2.2.1.1.1.1.2.1	0.486308871851041	.	121520001	121600000	#FFDADA	1	0.625
chr2	121600001	121800000	A.2.2.1.2.1.2.1.2.2	0.535596933187295	.	121600001	121800000	#FFDADA	1	0.625
chr2	121800001	121880000	A.2.2.1.2.1.2.2.2.1	0.533406352683461	.	121800001	121880000	#FFDADA	1	0.625
chr2	121880001	122280000	A.1.2.2.2.2.2.1.1	0.711938663745893	.	121880001	122280000	#FF4848	1	0.875
chr2	122280001	122520000	A.1.1.2.2.2.2.1.1.1.1	0.861993428258488	.	122280001	122520000	#FF0000	1	1
chr2	122520001	123080000	B.1.1.2.2.1.2.1.1.2.2	0.394304490690033	.	122520001	123080000	#DADAFF	1	0.5
chr2	123080001	123280000	B.2.1.1.1.1.2.1.2	0.274917853231106	.	123080001	123280000	#4848FF	1	0.25
chr2	123280001	123400000	B.1.2.2.2.1.2.1.1.1	0.311062431544359	.	123280001	123400000	#9191FF	1	0.375
chr2	123400001	123600000	B.2.1.1.2.1.2.1.1.1.1	0.230010952902519	.	123400001	123600000	#4848FF	1	0.25
chr2	123600001	124240000	B.2.2.2.1.2.2.1.2.1.2	0.0142387732749179	.	123600001	124240000	#0000FF	1	0.125
chr2	124240001	124680000	B.2.2.2.1.2.2.1.1.1	0.0197152245345016	.	124240001	124680000	#0000FF	1	0.125
chr2	124680001	124840000	B.2.1.2.2.1.2.2.1.2.2	0.135815991237678	.	124680001	124840000	#4848FF	1	0.25
chr2	124840001	125160000	B.2.2.2.1.1.1.2.1.1	0.0350492880613363	.	124840001	125160000	#0000FF	1	0.125
chr2	125160001	125320000	B.2.1.1.2.1.2.2.1.2.2.1	0.216867469879518	.	125160001	125320000	#4848FF	1	0.25
chr2	125320001	125760000	B.2.2.1.1.2.1.1.2	0.0930996714129244	.	125320001	125760000	#0000FF	1	0.125
chr2	125760001	126000000	B.2.1.2.2.1.2.1.2.2	0.139101861993428	.	125760001	126000000	#4848FF	1	0.25
chr2	126000001	126200000	B.1.1.2.2.2.2.2.2.2.1	0.374589266155531	.	126000001	126200000	#DADAFF	1	0.5
chr2	126200001	126480000	B.2.1.1.2.1.2.2.2.1.2	0.213581599123768	.	126200001	126480000	#4848FF	1	0.25
chr2	126480001	126560000	B.2.2.1.1.1.2.1	0.101861993428258	.	126480001	126560000	#0000FF	1	0.125
chr2	126560001	126960000	B.2.2.2.1.2.2.1.1.2.1	0.0186199342825849	.	126560001	126960000	#0000FF	1	0.125
chr2	126960001	127320000	B.2.1.1.1.2.2.2.2	0.248630887185104	.	126960001	127320000	#4848FF	1	0.25
chr2	127320001	127800000	A.2.2.2.2.1.1.1.1.1	0.502738225629792	.	127320001	127800000	#FFDADA	1	0.625
chr2	127800001	128000000	A.1.2.2.1.2.2.1.2.2.2	0.746987951807229	.	127800001	128000000	#FF4848	1	0.875
chr2	128000001	128440000	A.1.1.1.1.2.2.1	0.990142387732749	.	128000001	128440000	#FF0000	1	1
chr2	128440001	128640000	A.1.1.1.2.1.2.2.1.1.2	0.969331872946331	.	128440001	128640000	#FF0000	1	1
chr2	128640001	129040000	A.1.1.1.2.1.1.2.1.1.1.2	0.978094194961665	.	128640001	129040000	#FF0000	1	1
chr2	129040001	129440000	A.2.1.1.2.2.1.2.1.2.1	0.653888280394304	.	129040001	129440000	#FF9191	1	0.75
chr2	129440001	129880000	B.1.1.2.2.1.2.1.1.1	0.397590361445783	.	129440001	129880000	#DADAFF	1	0.5
chr2	129880001	130240000	B.1.1.2.1.2.1.2.2	0.411829134720701	.	129880001	130240000	#DADAFF	1	0.5
chr2	130240001	130320000	B.1.2.1.2.2.2.1	0.342825848849945	.	130240001	130320000	#9191FF	1	0.375
chr2	130320001	130520000	B.1.1.2.1.2.1.2.1.1.2	0.414019715224535	.	130320001	130520000	#DADAFF	1	0.5
chr2	130520001	130800000	A.2.2.2.2.2.1.1.1.2	0.484118291347207	.	130520001	130800000	#FFDADA	1	0.625
chr2	130880001	131160000	A.1.2.1.1.1.2.1.2.2.2	0.838992332968237	.	130880001	131160000	#FF4848	1	0.875
chr2	131440001	131640000	A.2.2.1.1.2.2.1.2.2.1	0.549835706462212	.	131440001	131640000	#FFDADA	1	0.625
chr2	131640001	131920000	A.1.2.2.2.2.2.1.2	0.710843373493976	.	131640001	131920000	#FF4848	1	0.875
chr2	131920001	132000000	B.1.1.1.2.1.2.1.2.2.2	0.441401971522453	.	131920001	132000000	#DADAFF	1	0.5
chr2	132040001	132200000	B.1.1.1.2.1.2.1.2.2.2	0.441401971522453	.	132040001	132200000	#DADAFF	1	0.5
chr2	132200001	132320000	A.2.2.1.2.1.1.1.2.2	0.543263964950712	.	132200001	132320000	#FFDADA	1	0.625
chr2	132320001	132600000	A.2.2.2.2.1.1.1.1.2	0.501642935377875	.	132320001	132600000	#FFDADA	1	0.625
chr2	132600001	132760000	B.2.1.2.2.1.2.2.1.1	0.138006571741512	.	132600001	132760000	#4848FF	1	0.25
chr2	132800001	132920000	B.2.1.2.2.1.2.2.1.1	0.138006571741512	.	132800001	132920000	#4848FF	1	0.25
chr2	132920001	133280000	B.2.2.2.1.2.2.1.1.2.2.2	0.0164293537787514	.	132920001	133280000	#0000FF	1	0.125
chr2	133280001	133480000	B.2.1.1.1.1.2.1.1.1.2	0.27710843373494	.	133280001	133480000	#4848FF	1	0.25
chr2	133480001	133640000	B.1.2.2.2.1.1.2.1.1	0.318729463307777	.	133480001	133640000	#9191FF	1	0.375
chr2	133640001	133760000	B.1.2.1.2.2.1.2.1.1	0.347207009857612	.	133640001	133760000	#9191FF	1	0.375
chr2	133760001	134080000	B.2.1.1.1.1.2.2.1.2	0.272727272727273	.	133760001	134080000	#4848FF	1	0.25
chr2	134080001	134160000	B.1.2.1.2.2.1.1.1.1	0.351588170865279	.	134080001	134160000	#9191FF	1	0.375
chr2	134160001	134600000	B.1.1.2.2.1.2.1.1.2.1.1	0.396495071193866	.	134160001	134600000	#DADAFF	1	0.5
chr2	134600001	134840000	A.2.2.1.1.2.2.1.1.1.2	0.55421686746988	.	134600001	134840000	#FFDADA	1	0.625
chr2	134840001	135040000	A.1.1.2.2.2.2.1.1.1.2.2	0.859802847754655	.	134840001	135040000	#FF0000	1	1
chr2	135040001	135200000	A.1.2.1.1.2.2.1.1.1	0.817086527929901	.	135040001	135200000	#FF4848	1	0.875
chr2	135200001	135400000	A.1.2.1.1.1.2.2.2.2	0.832420591456736	.	135200001	135400000	#FF4848	1	0.875
chr2	135440001	135720000	A.1.2.1.1.1.2.2.2.2	0.832420591456736	.	135440001	135720000	#FF4848	1	0.875
chr2	135720001	136040000	A.1.1.2.2.2.2.1.1.2	0.858707557502738	.	135720001	136040000	#FF0000	1	1
chr2	136040001	136200000	A.2.1.1.2.1.2.1.1	0.671412924424973	.	136040001	136200000	#FF9191	1	0.75
chr2	136200001	136560000	A.1.1.2.1.1.1.1.2.1.2	0.947426067907996	.	136200001	136560000	#FF0000	1	1
chr2	136560001	136680000	A.1.2.1.1.2.2.1.1.2	0.815991237677985	.	136560001	136680000	#FF4848	1	0.875
chr2	136680001	136840000	A.1.1.2.1.1.1.1.2.2	0.946330777656079	.	136680001	136840000	#FF0000	1	1
chr2	136840001	137160000	A.1.1.2.1.1.1.1.2.1.1.2	0.948521358159912	.	136840001	137160000	#FF0000	1	1
chr2	137160001	137600000	B.1.1.2.2.1.2.2.2	0.391018619934283	.	137160001	137600000	#DADAFF	1	0.5
chr2	137600001	137880000	B.2.2.1.2.1.2.1.1.2.2.1	0.0569550930996714	.	137600001	137880000	#0000FF	1	0.125
chr2	137880001	138040000	B.2.1.1.2.1.2.2.1.2.1	0.217962760131435	.	137880001	138040000	#4848FF	1	0.25
chr2	138040001	138160000	B.2.1.2.2.1.2.1.1	0.143483023001095	.	138040001	138160000	#4848FF	1	0.25
chr2	138160001	138560000	B.2.2.2.1.2.1.1.2	0.0230010952902519	.	138160001	138560000	#0000FF	1	0.125
chr2	138560001	139000000	B.1.2.2.2.1.2.1.2.2	0.307776560788609	.	138560001	139000000	#9191FF	1	0.375
chr2	139000001	139200000	B.1.1.2.2.1.1.1.1.2	0.400876232201533	.	139000001	139200000	#DADAFF	1	0.5
chr2	139200001	139400000	A.2.1.2.2.1.2.1.2.1.1	0.600219058050383	.	139200001	139400000	#FF9191	1	0.75
chr2	139400001	139560000	B.1.1.2.2.1.1.1.1.1	0.40197152245345	.	139400001	139560000	#DADAFF	1	0.5
chr2	139560001	140280000	B.2.2.2.2.1.2.2	0.00328587075575027	.	139560001	140280000	#0000FF	1	0.125
chr2	140280001	140360000	B.2.1.1.2.1.2.2.1.2.2.2	0.215772179627601	.	140280001	140360000	#4848FF	1	0.25
chr2	140360001	140440000	B.2.1.2.2.1.2.2.1.2.1	0.136911281489595	.	140360001	140440000	#4848FF	1	0.25
chr2	140440001	140760000	B.2.2.2.1.2.2.1.1.2.2.1	0.0175246440306681	.	140440001	140760000	#0000FF	1	0.125
chr2	140760001	140960000	B.2.2.1.2.1.2.2.1.1	0.0525739320920044	.	140760001	140960000	#0000FF	1	0.125
chr2	140960001	141240000	B.2.1.2.1.2.2.2.2.2.1	0.156626506024096	.	140960001	141240000	#4848FF	1	0.25
chr2	141240001	141320000	B.2.1.1.1.1.1.1.2.1	0.286966046002191	.	141240001	141320000	#4848FF	1	0.25
chr2	141320001	141800000	B.2.2.1.2.1.2.1.1.2.1.1	0.0591456736035049	.	141320001	141800000	#0000FF	1	0.125
chr2	141800001	142160000	B.2.2.1.2.1.2.1.1.2.1.2	0.0580503833515882	.	141800001	142160000	#0000FF	1	0.125
chr2	142160001	142480000	B.2.1.2.1.2.2.2.2.2.2	0.15553121577218	.	142160001	142480000	#4848FF	1	0.25
chr2	142480001	142640000	B.2.1.1.2.1.2.1.1.2.2	0.226725082146769	.	142480001	142640000	#4848FF	1	0.25
chr2	142640001	142960000	B.2.2.1.2.1.2.2.2.2.1	0.0481927710843374	.	142640001	142960000	#0000FF	1	0.125
chr2	142960001	143240000	B.2.1.2.1.2.2.1.2	0.159912376779847	.	142960001	143240000	#4848FF	1	0.25
chr2	143240001	143600000	B.1.2.2.2.1.1.2.2.1.2.2	0.31434830230011	.	143240001	143600000	#9191FF	1	0.375
chr2	143600001	143840000	A.2.1.2.2.1.2.1.2.1.2	0.599123767798467	.	143600001	143840000	#FF9191	1	0.75
chr2	143840001	144000000	A.2.1.1.2.2.1.2.2.1	0.651697699890471	.	143840001	144000000	#FF9191	1	0.75
chr2	144000001	144160000	A.2.2.2.1.1.2.1.1	0.513691128148959	.	144000001	144160000	#FFDADA	1	0.625
chr2	144160001	144680000	A.2.2.1.1.2.2.2	0.547645125958379	.	144160001	144680000	#FFDADA	1	0.625
chr2	144680001	144960000	A.2.1.1.2.1.1.2	0.672508214676889	.	144680001	144960000	#FF9191	1	0.75
chr2	144960001	145120000	A.1.2.1.1.1.2.2.1.1	0.83789704271632	.	144960001	145120000	#FF4848	1	0.875
chr2	145120001	145360000	A.2.1.1.1.1.2.1.1	0.695509309967141	.	145120001	145360000	#FF9191	1	0.75
chr2	145360001	145720000	B.1.2.2.2.1.1.2.2.1.2.1	0.315443592552026	.	145360001	145720000	#9191FF	1	0.375
chr2	145720001	145960000	B.2.1.1.2.1.2.2.2.2	0.212486308871851	.	145720001	145960000	#4848FF	1	0.25
chr2	145960001	146080000	B.2.1.1.2.1.2.2.1.1.1	0.221248630887185	.	145960001	146080000	#4848FF	1	0.25
chr2	146080001	146360000	B.2.1.1.2.1.2.1.2.2.1.1	0.224534501642935	.	146080001	146360000	#4848FF	1	0.25
chr2	146360001	146600000	B.1.2.2.2.1.1.2.1.2	0.31763417305586	.	146360001	146600000	#9191FF	1	0.375
chr2	146600001	146800000	B.2.1.2.1.1.1.1.2.1.1.1	0.194961664841183	.	146600001	146800000	#4848FF	1	0.25
chr2	146800001	147120000	B.2.2.1.2.1.2.1.1.1.2.2.2.2	0.0602409638554217	.	146800001	147120000	#0000FF	1	0.125
chr2	147120001	147440000	B.2.2.1.2.1.2.2.2.2.2	0.0470974808324206	.	147120001	147440000	#0000FF	1	0.125
chr2	147440001	147640000	B.2.1.2.1.2.2.2.2.1	0.157721796276013	.	147440001	147640000	#4848FF	1	0.25
chr2	147640001	147840000	B.2.1.1.1.1.2.2.1.1	0.273822562979189	.	147640001	147840000	#4848FF	1	0.25
chr2	147840001	148040000	A.2.2.1.1.2.2.1.2.2.2	0.548740416210296	.	147840001	148040000	#FFDADA	1	0.625
chr2	148040001	148320000	A.2.2.2.2.1.2.2.2.2	0.488499452354874	.	148040001	148320000	#FFDADA	1	0.625
chr2	148320001	148480000	A.2.2.1.1.2.2.1.2.1	0.550930996714129	.	148320001	148480000	#FFDADA	1	0.625
chr2	148480001	148680000	B.1.1.2.1.1.1.2.1.1	0.422782037239869	.	148480001	148680000	#DADAFF	1	0.5
chr2	148680001	148880000	A.1.2.2.1.2.2.1.2.2.1.2	0.748083242059146	.	148680001	148880000	#FF4848	1	0.875
chr2	148880001	149040000	A.2.1.2.2.1.2.2.1.1.2	0.592552026286966	.	148880001	149040000	#FF9191	1	0.75
chr2	149040001	149280000	A.2.1.2.2.1.2.2.1.1.1.2	0.593647316538883	.	149040001	149280000	#FF9191	1	0.75
chr2	149280001	149520000	A.1.2.1.1.2.2.1.2	0.814895947426068	.	149280001	149520000	#FF4848	1	0.875
chr2	149520001	149640000	A.2.1.2.2.1.2.2.1.1.1.1	0.5947426067908	.	149520001	149640000	#FF9191	1	0.75
chr2	149640001	149720000	A.2.1.2.2.1.2.1.2.2.2.2	0.595837897042716	.	149640001	149720000	#FF9191	1	0.75
chr2	149760001	150160000	A.2.1.2.2.1.2.1.2.2.2.2	0.595837897042716	.	149760001	150160000	#FF9191	1	0.75
chr2	150160001	150480000	B.1.1.2.2.1.1.1.2	0.399780941949617	.	150160001	150480000	#DADAFF	1	0.5
chr2	150480001	150680000	B.2.1.1.2.1.2.1.1.2.1	0.227820372398686	.	150480001	150680000	#4848FF	1	0.25
chr2	150680001	150920000	B.2.2.1.2.1.2.1.1.2.2.2	0.0558598028477547	.	150680001	150920000	#0000FF	1	0.125
chr2	150920001	151240000	B.2.2.1.2.1.2.2.1.2.2	0.0503833515881709	.	150920001	151240000	#0000FF	1	0.125
chr2	151240001	151640000	B.2.1.1.2.1.2.1.2.2.1.2	0.223439211391019	.	151240001	151640000	#4848FF	1	0.25
chr2	151640001	151800000	B.1.2.2.2.1.2.1.1.2	0.309967141292443	.	151640001	151800000	#9191FF	1	0.375
chr2	151800001	152120000	B.1.1.2.2.1.2.1.1.2.1.2	0.39539978094195	.	151800001	152120000	#DADAFF	1	0.5
chr2	152120001	152400000	A.1.2.1.1.1.2.1.2.1.1.2	0.842278203723987	.	152120001	152400000	#FF4848	1	0.875
chr2	152400001	152560000	A.2.1.1.2.2.2.2.1.1.1	0.647316538882804	.	152400001	152560000	#FF9191	1	0.75
chr2	152560001	152800000	A.1.1.2.2.2.2.2.2.2	0.854326396495071	.	152560001	152800000	#FF0000	1	1
chr2	152800001	153040000	A.1.1.2.1.1.1.2.2.2.2.2	0.938663745892662	.	152800001	153040000	#FF0000	1	1
chr2	153040001	153600000	A.1.2.2.1.2.1.2	0.75684556407448	.	153040001	153600000	#FF4848	1	0.875
chr2	153600001	153960000	B.2.1.1.2.1.2.2.1.1.2.1	0.220153340635268	.	153600001	153960000	#4848FF	1	0.25
chr2	153960001	154240000	B.2.2.1.2.1.2.1.1.1.2.2.2.1	0.0613362541073384	.	153960001	154240000	#0000FF	1	0.125
chr2	154240001	154400000	B.2.1.1.2.1.2.1.1.1.2	0.228915662650602	.	154240001	154400000	#4848FF	1	0.25
chr2	154400001	154640000	B.2.2.2.1.2.2.2.2.1	0.0109529025191676	.	154400001	154640000	#0000FF	1	0.125
chr2	154640001	154960000	B.2.2.2.2.1.2.1.2	0.00438116100766703	.	154640001	154960000	#0000FF	1	0.125
chr2	154960001	155040000	B.2.1.1.2.1.2.2.2.1.1	0.214676889375685	.	154960001	155040000	#4848FF	1	0.25
chr2	155040001	155240000	B.2.2.1.1.1.2.2.1.2	0.099671412924425	.	155040001	155240000	#0000FF	1	0.125
chr2	155240001	155440000	B.2.1.2.1.1.1.1.2.1.1.2	0.193866374589266	.	155240001	155440000	#4848FF	1	0.25
chr2	155440001	155880000	B.2.2.1.2.1.2.1.1.1.2.2.1	0.0624315443592552	.	155440001	155880000	#0000FF	1	0.125
chr2	155880001	156080000	B.1.2.1.1.1.1.1	0.372398685651698	.	155880001	156080000	#9191FF	1	0.375
chr2	156080001	156200000	B.2.1.1.1.1.1.1.1.2	0.288061336254107	.	156080001	156200000	#4848FF	1	0.25
chr2	156200001	156400000	B.2.1.2.1.1.1.1.2.1.2	0.192771084337349	.	156200001	156400000	#4848FF	1	0.25
chr2	156400001	156760000	B.2.2.1.2.1.1.2.1.1	0.0690032858707558	.	156400001	156760000	#0000FF	1	0.125
chr2	156760001	156880000	B.2.1.1.1.1.1.1.1.1	0.289156626506024	.	156760001	156880000	#4848FF	1	0.25
chr2	156880001	156960000	B.1.2.2.1.2.2.2.1	0.328587075575027	.	156880001	156960000	#9191FF	1	0.375
chr2	156960001	157200000	B.1.1.2.1.1.1.2.1.2	0.421686746987952	.	156960001	157200000	#DADAFF	1	0.5
chr2	157200001	157440000	A.1.1.2.2.2.2.2.2.1	0.855421686746988	.	157200001	157440000	#FF0000	1	1
chr2	157440001	157720000	B.1.2.2.2.1.1.2.2.1.1	0.316538882803943	.	157440001	157720000	#9191FF	1	0.375
chr2	157720001	157960000	B.1.2.1.1.2.2.1.2.1	0.360350492880613	.	157720001	157960000	#9191FF	1	0.375
chr2	157960001	158160000	B.1.1.1.2.2.2.2.1.1	0.429353778751369	.	157960001	158160000	#DADAFF	1	0.5
chr2	158160001	158360000	A.1.2.1.1.1.2.2.1.2	0.836801752464403	.	158160001	158360000	#FF4848	1	0.875
chr2	158360001	158640000	A.2.2.2.2.1.2.2.2.1	0.489594742606791	.	158360001	158640000	#FFDADA	1	0.625
chr2	158640001	158840000	B.1.1.1.2.2.2.1.2.2.2	0.430449069003286	.	158640001	158840000	#DADAFF	1	0.5
chr2	158840001	159040000	B.1.1.2.1.2.1.2.1.1.1	0.415115005476451	.	158840001	159040000	#DADAFF	1	0.5
chr2	159040001	159280000	B.1.2.1.1.2.2.1.2.2	0.359255202628697	.	159040001	159280000	#9191FF	1	0.375
chr2	159280001	159440000	A.2.2.2.2.2.1.2.1	0.480832420591457	.	159280001	159440000	#FFDADA	1	0.625
chr2	159440001	159680000	B.1.1.1.1.2.1.1.1.1	0.461117196056955	.	159440001	159680000	#DADAFF	1	0.5
chr2	159680001	160040000	A.2.1.1.2.2.1.2.2.2.1	0.650602409638554	.	159680001	160040000	#FF9191	1	0.75
chr2	160040001	160440000	A.1.1.2.1.1.1.2.2.1	0.943044906900329	.	160040001	160440000	#FF0000	1	1
chr2	160440001	160600000	A.1.2.1.1.1.2.1.2.1.1.1	0.843373493975904	.	160440001	160600000	#FF4848	1	0.875
chr2	160600001	160840000	A.1.1.1.2.2.1.1.2.1	0.96276013143483	.	160600001	160840000	#FF0000	1	1
chr2	160840001	161080000	A.2.2.1.1.2.1.2	0.556407447973713	.	160840001	161080000	#FFDADA	1	0.625
chr2	161080001	161240000	A.2.2.2.2.1.1.2	0.499452354874042	.	161080001	161240000	#FFDADA	1	0.625
chr2	161240001	161400000	B.1.1.1.2.2.2.1.2.2.1	0.431544359255203	.	161240001	161400000	#DADAFF	1	0.5
chr2	161400001	161920000	B.1.1.2.2.1.2.2.1	0.392113910186199	.	161400001	161920000	#DADAFF	1	0.5
chr2	161920001	162080000	A.1.1.2.1.1.1.2.2.2.2.1	0.939759036144578	.	161920001	162080000	#FF0000	1	1
chr2	162080001	162280000	A.1.2.2.1.2.2.1.2.2.1.1	0.749178532311062	.	162080001	162280000	#FF4848	1	0.875
chr2	162280001	162800000	B.2.1.2.1.2.2.1.1	0.161007667031763	.	162280001	162800000	#4848FF	1	0.25
chr2	162800001	163240000	A.2.2.1.2.2.2.2.2	0.519167579408543	.	162800001	163240000	#FFDADA	1	0.625
chr2	163240001	163400000	B.2.1.1.2.1.1.1.2.1.1	0.242059145673604	.	163240001	163400000	#4848FF	1	0.25
chr2	163400001	163520000	B.2.1.1.1.1.1.1.2.2	0.285870755750274	.	163400001	163520000	#4848FF	1	0.25
chr2	163520001	163680000	B.2.1.2.1.1.1.2	0.190580503833516	.	163520001	163680000	#4848FF	1	0.25
chr2	163680001	163960000	B.2.2.1.1.1.2.2.1.1	0.100766703176342	.	163680001	163960000	#0000FF	1	0.125
chr2	163960001	164480000	B.2.2.1.2.1.1.2.1.2	0.067907995618839	.	163960001	164480000	#0000FF	1	0.125
chr2	164480001	164640000	B.2.1.1.2.1.1.1.1.2.1.1	0.245345016429354	.	164480001	164640000	#4848FF	1	0.25
chr2	164640001	165240000	B.2.2.1.2.1.1.1.2.2	0.0700985761226725	.	164640001	165240000	#0000FF	1	0.125
chr2	165240001	165520000	B.2.1.1.2.1.2.1.2.2.2	0.222343921139102	.	165240001	165520000	#4848FF	1	0.25
chr2	165520001	165760000	B.2.1.1.1.1.2.1.1.2	0.276013143483023	.	165520001	165760000	#4848FF	1	0.25
chr2	165760001	166240000	B.2.1.1.1.1.2.2.2.2	0.270536692223439	.	165760001	166240000	#4848FF	1	0.25
chr2	166240001	166480000	B.2.1.1.1.1.2.2.2.1	0.271631982475356	.	166240001	166480000	#4848FF	1	0.25
chr2	166480001	166680000	B.1.2.1.1.2.2.1.1.1	0.362541073384447	.	166480001	166680000	#9191FF	1	0.375
chr2	166680001	166840000	A.2.2.2.2.1.2.2.1.1	0.491785323110624	.	166680001	166840000	#FFDADA	1	0.625
chr2	166840001	167000000	B.2.1.1.2.1.2.2.1.1.2.2	0.219058050383352	.	166840001	167000000	#4848FF	1	0.25
chr2	167000001	167360000	B.2.2.2.1.2.1.1.1	0.0240963855421687	.	167000001	167360000	#0000FF	1	0.125
chr2	167360001	167480000	B.2.1.2.1.1.1.1.2.2	0.191675794085433	.	167360001	167480000	#4848FF	1	0.25
chr2	167480001	167800000	B.2.2.2.1.2.2.2.2.2	0.00985761226725082	.	167480001	167800000	#0000FF	1	0.125
chr2	167800001	167960000	B.2.1.2.1.2.2.2.1	0.15881708652793	.	167800001	167960000	#4848FF	1	0.25
chr2	167960001	168120000	B.2.2.1.2.1.2.1.1.1.1	0.0646221248630887	.	167960001	168120000	#0000FF	1	0.125
chr2	168120001	168320000	B.2.2.1.2.1.2.2.1.2.1	0.0514786418400876	.	168120001	168320000	#0000FF	1	0.125
chr2	168320001	168640000	B.2.2.2.1.2.2.2.1	0.0120481927710843	.	168320001	168640000	#0000FF	1	0.125
chr2	168640001	169240000	B.1.2.1.1.2.1	0.363636363636364	.	168640001	169240000	#9191FF	1	0.375
chr2	169240001	169520000	A.1.1.2.2.2.2.2.1	0.856516976998905	.	169240001	169520000	#FF0000	1	1
chr2	169520001	169880000	A.2.1.2.2.1.2.1.1.1.1	0.605695509309967	.	169520001	169880000	#FF9191	1	0.75
chr2	169880001	170320000	A.2.2.1.1.2.1.1.1.1.1	0.56078860898138	.	169880001	170320000	#FFDADA	1	0.625
chr2	170320001	170520000	A.1.1.2.1.1.1.1.1.1.1.1	0.953997809419496	.	170320001	170520000	#FF0000	1	1
chr2	170520001	170600000	A.1.2.1.1.1.2.1.2.1.2	0.84118291347207	.	170520001	170600000	#FF4848	1	0.875
chr2	170600001	170680000	A.1.2.1.1.2.1.1.1.2	0.829134720700986	.	170600001	170680000	#FF4848	1	0.875
chr2	170680001	171560000	A.1.1.1.1.1.1.2	0.998904709748083	.	170680001	171560000	#FF0000	1	1
chr2	171560001	171760000	A.1.2.2.1.2.2.1.1.2.1	0.754654983570646	.	171560001	171760000	#FF4848	1	0.875
chr2	171760001	172040000	A.1.1.1.1.2.2.2	0.989047097480832	.	171760001	172040000	#FF0000	1	1
chr2	172040001	172400000	A.1.1.1.1.1.1.1	1	.	172040001	172400000	#FF0000	1	1
chr2	172400001	172520000	A.2.1.1.1.2.2.1.2	0.68236582694414	.	172400001	172520000	#FF9191	1	0.75
chr2	172520001	172920000	A.1.1.1.2.1.1.2.1.2	0.975903614457831	.	172520001	172920000	#FF0000	1	1
chr2	172920001	173080000	A.2.1.1.1.1.1.2.2.1	0.697699890470975	.	172920001	173080000	#FF9191	1	0.75
chr2	173080001	173360000	A.2.1.1.1.1.1.2.2.2	0.696604600219058	.	173080001	173360000	#FF9191	1	0.75
chr2	173360001	173480000	A.1.2.2.2.1.2.1.1.1.2	0.727272727272727	.	173360001	173480000	#FF4848	1	0.875
chr2	173480001	173560000	A.2.1.2.1.2.2.2.2.1.1	0.619934282584885	.	173480001	173560000	#FF9191	1	0.75
chr2	173560001	173880000	A.2.1.2.1.2.1.1.2.1.2.1	0.631982475355969	.	173560001	173880000	#FF9191	1	0.75
chr2	173880001	174280000	A.1.1.2.1.1.1.1.1.2	0.950711938663746	.	173880001	174280000	#FF0000	1	1
chr2	174280001	174480000	A.2.1.2.1.2.2.2.1.1	0.622124863088719	.	174280001	174480000	#FF9191	1	0.75
chr2	174480001	174760000	A.2.1.1.2.2.2.2.2.1	0.644030668127054	.	174480001	174760000	#FF9191	1	0.75
chr2	174760001	174920000	A.1.1.2.1.1.2.2.1.2.2	0.928806133625411	.	174760001	174920000	#FF0000	1	1
chr2	174920001	175280000	A.1.1.2.1.1.2.2.1.2.1	0.929901423877327	.	174920001	175280000	#FF0000	1	1
chr2	175280001	175560000	A.1.1.2.1.1.1.1.1.1.1.2	0.952902519167579	.	175280001	175560000	#FF0000	1	1
chr2	175560001	175920000	A.2.1.2.1.2.1.1.2.1.1	0.633077765607886	.	175560001	175920000	#FF9191	1	0.75
chr2	175920001	176120000	A.1.2.2.1.2.2.1.1.2.2	0.75355969331873	.	175920001	176120000	#FF4848	1	0.875
chr2	176120001	176320000	B.1.1.1.1.1.2.2.1	0.464403066812705	.	176120001	176320000	#DADAFF	1	0.5
chr2	176320001	176480000	B.1.1.2.1.1.2.2.2	0.417305585980285	.	176320001	176480000	#DADAFF	1	0.5
chr2	176480001	176760000	B.1.1.2.1.1.1.2.2	0.420591456736035	.	176480001	176760000	#DADAFF	1	0.5
chr2	176760001	177120000	A.2.1.2.2.1.2.1.1.2.1	0.602409638554217	.	176760001	177120000	#FF9191	1	0.75
chr2	177120001	177240000	A.2.1.1.2.1.2.1.2	0.670317634173056	.	177120001	177240000	#FF9191	1	0.75
chr2	177240001	177680000	A.2.1.2.2.1.2.1.1.2.2	0.6013143483023	.	177240001	177680000	#FF9191	1	0.75
chr2	177680001	177880000	A.1.2.2.1.2.2.1.1.1	0.755750273822563	.	177680001	177880000	#FF4848	1	0.875
chr2	177880001	178040000	A.1.2.2.2.1.2.1.1.2.2.1	0.725082146768894	.	177880001	178040000	#FF4848	1	0.875
chr2	178040001	178280000	A.1.1.1.2.2.1.1.2.2	0.961664841182914	.	178040001	178280000	#FF0000	1	1
chr2	178280001	178720000	A.1.2.1.1.1.2.1.2.2.1	0.840087623220153	.	178280001	178720000	#FF4848	1	0.875
chr2	178720001	179000000	B.1.1.1.1.1.2.1.1	0.467688937568456	.	178720001	179000000	#DADAFF	1	0.5
chr2	179000001	179200000	A.2.1.2.2.1.2.2.1.2	0.591456736035049	.	179000001	179200000	#FF9191	1	0.75
chr2	179200001	179280000	A.2.1.1.2.2.2.2.1.2	0.64512595837897	.	179200001	179280000	#FF9191	1	0.75
chr2	179280001	179440000	A.1.1.2.1.1.1.2.2.2.1.2	0.940854326396495	.	179280001	179440000	#FF0000	1	1
chr2	179440001	179840000	A.1.2.2.2.2.2.2.1.1	0.709748083242059	.	179440001	179840000	#FF4848	1	0.875
chr2	179840001	180000000	A.1.2.2.1.2.2.1.2.1.2	0.750273822562979	.	179840001	180000000	#FF4848	1	0.875
chr2	180000001	180200000	A.2.2.1.2.2.2.1.1.2	0.52354874041621	.	180000001	180200000	#FFDADA	1	0.625
chr2	180200001	180320000	B.1.1.2.1.2.2.1.1.2	0.408543263964951	.	180200001	180320000	#DADAFF	1	0.5
chr2	180320001	180640000	B.2.1.1.1.1.1.2.2.2.2	0.279299014238773	.	180320001	180640000	#4848FF	1	0.25
chr2	180640001	180920000	B.1.1.2.2.1.1.2	0.3986856516977	.	180640001	180920000	#DADAFF	1	0.5
chr2	180920001	181400000	B.2.2.1.2.1.1.1.2.1.1.2	0.0733844468784228	.	180920001	181400000	#0000FF	1	0.125
chr2	181400001	181800000	B.2.1.1.2.1.1.1.1.2.1.2	0.244249726177437	.	181400001	181800000	#4848FF	1	0.25
chr2	181800001	181960000	A.2.2.1.2.2.2.1.1.1	0.524644030668127	.	181800001	181960000	#FFDADA	1	0.625
chr2	181960001	182160000	A.1.1.2.1.1.1.2.2.2.1.1	0.941949616648412	.	181960001	182160000	#FF0000	1	1
chr2	182160001	182320000	A.1.2.1.1.1.1.1.2.1	0.849945235487404	.	182160001	182320000	#FF4848	1	0.875
chr2	182320001	182600000	A.1.2.2.2.2.2.2.1.2.1	0.708652792990142	.	182320001	182600000	#FF4848	1	0.875
chr2	182600001	182680000	A.2.2.2.1.2.1.2.1	0.507119386637459	.	182600001	182680000	#FFDADA	1	0.625
chr2	182680001	182960000	A.2.2.1.1.2.1.1.2	0.55750273822563	.	182680001	182960000	#FFDADA	1	0.625
chr2	182960001	183040000	B.1.2.1.1.1.2.1	0.368017524644031	.	182960001	183040000	#9191FF	1	0.375
chr2	183040001	183320000	B.1.2.2.1.1.2.2.2	0.336254107338445	.	183040001	183320000	#9191FF	1	0.375
chr2	183320001	183560000	B.1.1.1.2.2.2.2.1.2.2	0.427163198247536	.	183320001	183560000	#DADAFF	1	0.5
chr2	183560001	183920000	A.2.1.1.2.1.2.2.2.2	0.662650602409639	.	183560001	183920000	#FF9191	1	0.75
chr2	183920001	184080000	A.2.1.1.2.1.2.2.1.2.2	0.665936473165389	.	183920001	184080000	#FF9191	1	0.75
chr2	184080001	184440000	B.2.1.2.1.1.2.1.2.2.1.1	0.185104052573932	.	184080001	184440000	#4848FF	1	0.25
chr2	184440001	184760000	B.2.2.1.1.1.1.1.1.1	0.106243154435926	.	184440001	184760000	#0000FF	1	0.125
chr2	184760001	184920000	B.1.1.1.1.2.1.1.1.2	0.460021905805038	.	184760001	184920000	#DADAFF	1	0.5
chr2	184920001	185240000	B.2.1.1.2.1.2.1.2.1	0.225629791894852	.	184920001	185240000	#4848FF	1	0.25
chr2	185240001	185480000	B.1.2.2.1.2.2.2.2.2.2	0.32420591456736	.	185240001	185480000	#9191FF	1	0.375
chr2	185480001	185720000	A.2.2.2.2.1.2.2.1.2	0.490690032858708	.	185480001	185720000	#FFDADA	1	0.625
chr2	185720001	186200000	B.2.2.1.2.1.1.1.2.1.2.2	0.0711938663745893	.	185720001	186200000	#0000FF	1	0.125
chr2	186200001	186640000	B.2.2.2.1.2.1.2.1	0.0219058050383352	.	186200001	186640000	#0000FF	1	0.125
chr2	186640001	187040000	B.2.2.1.2.1.1.1.2.1.1.1	0.0744797371303395	.	186640001	187040000	#0000FF	1	0.125
chr2	187040001	187360000	B.1.1.1.2.2.2.1.1.1	0.434830230010953	.	187040001	187360000	#DADAFF	1	0.5
chr2	187360001	187560000	A.2.1.1.2.1.2.2.2.1.2	0.663745892661555	.	187360001	187560000	#FF9191	1	0.75
chr2	187560001	187880000	B.2.2.1.1.1.1.1.1.2	0.105147864184009	.	187560001	187880000	#0000FF	1	0.125
chr2	187880001	188000000	B.2.1.1.2.1.1.2.1.1.2	0.237677984665936	.	187880001	188000000	#4848FF	1	0.25
chr2	188000001	188120000	B.1.2.2.1.2.1.2	0.334063526834611	.	188000001	188120000	#9191FF	1	0.375
chr2	188120001	188520000	B.2.1.2.1.2.1.2.1.2	0.163198247535597	.	188120001	188520000	#4848FF	1	0.25
chr2	188520001	188680000	B.2.1.2.1.1.1.1.1	0.1960569550931	.	188520001	188680000	#4848FF	1	0.25
chr2	188680001	188880000	B.2.2.1.1.1.2.2.2.1.1	0.0985761226725082	.	188680001	188880000	#0000FF	1	0.125
chr2	188880001	189040000	B.2.2.1.1.1.2.2.2.1.2	0.0974808324205915	.	188880001	189040000	#0000FF	1	0.125
chr2	189040001	189560000	B.2.2.2.1.2.1.2.2	0.0208105147864184	.	189040001	189560000	#0000FF	1	0.125
chr2	189560001	189720000	B.2.1.2.1.2.1.2.1.1.2.2	0.164293537787514	.	189560001	189720000	#4848FF	1	0.25
chr2	189720001	189880000	B.2.1.1.2.1.1.1.1.1.2	0.246440306681271	.	189720001	189880000	#4848FF	1	0.25
chr2	189880001	190280000	B.2.1.1.2.1.1.1.2.2	0.23986856516977	.	189880001	190280000	#4848FF	1	0.25
chr2	190280001	190520000	A.2.2.1.1.2.1.1.1.2	0.558598028477547	.	190280001	190520000	#FFDADA	1	0.625
chr2	190520001	190920000	A.1.1.2.2.2.1.2.1.2	0.865279299014239	.	190520001	190920000	#FF0000	1	1
chr2	190920001	191200000	A.1.2.1.1.2.1.1.1.1.2	0.830230010952902	.	190920001	191200000	#FF4848	1	0.875
chr2	191200001	191600000	A.1.1.1.1.2.1.2.1	0.992332968236583	.	191200001	191600000	#FF0000	1	1
chr2	191600001	191880000	A.1.1.1.1.2.1.2.2	0.991237677984666	.	191600001	191880000	#FF0000	1	1
chr2	191880001	192080000	A.2.1.1.2.1.1.1.1.2	0.674698795180723	.	191880001	192080000	#FF9191	1	0.75
chr2	192080001	192440000	A.2.1.2.2.2.2.2.1	0.572836801752464	.	192080001	192440000	#FF9191	1	0.75
chr2	192440001	192600000	A.1.2.2.2.2.2.2.2.2	0.705366922234392	.	192440001	192600000	#FF4848	1	0.875
chr2	192600001	192800000	B.1.1.1.1.2.2.2.1	0.452354874041621	.	192600001	192800000	#DADAFF	1	0.5
chr2	192800001	193080000	B.1.1.1.2.2.2.1.1.2	0.433734939759036	.	192800001	193080000	#DADAFF	1	0.5
chr2	193080001	193240000	B.2.1.1.2.1.1.2.2.1.1.1	0.235487404162103	.	193080001	193240000	#4848FF	1	0.25
chr2	193240001	193440000	B.2.1.2.1.1.2.2.2.1	0.178532311062432	.	193240001	193440000	#4848FF	1	0.25
chr2	193440001	193640000	B.2.2.1.1.1.1.2	0.102957283680175	.	193440001	193640000	#0000FF	1	0.125
chr2	193640001	193840000	B.2.2.1.1.1.2.2.2.2	0.0963855421686747	.	193640001	193840000	#0000FF	1	0.125
chr2	193840001	194320000	B.2.2.1.2.1.1.1.2.1.2.1	0.072289156626506	.	193840001	194320000	#0000FF	1	0.125
chr2	194320001	194520000	B.2.1.1.2.1.1.1.1.1.1	0.247535596933187	.	194320001	194520000	#4848FF	1	0.25
chr2	194520001	194920000	B.2.2.1.2.1.1.2.2.1	0.0668127053669222	.	194520001	194920000	#0000FF	1	0.125
chr2	194920001	195040000	B.1.2.2.1.2.1.1	0.335158817086528	.	194920001	195040000	#9191FF	1	0.375
chr2	195040001	195240000	B.2.1.2.1.2.1.2.1.1.1	0.166484118291347	.	195040001	195240000	#4848FF	1	0.25
chr2	195240001	195840000	B.2.2.1.2.1.1.2.2.2	0.0657174151150055	.	195240001	195840000	#0000FF	1	0.125
chr2	195840001	196200000	B.2.1.2.1.1.2.1.2.1.1.1	0.188389923329682	.	195840001	196200000	#4848FF	1	0.25
chr2	196200001	196560000	A.2.1.1.2.1.1.1.2	0.673603504928806	.	196200001	196560000	#FF9191	1	0.75
chr2	196560001	196920000	B.1.2.1.1.1.1.2.2	0.369112814895947	.	196560001	196920000	#9191FF	1	0.375
chr2	196920001	197120000	A.1.2.1.1.2.1.1.1.1.1	0.831325301204819	.	196920001	197120000	#FF4848	1	0.875
chr2	197120001	197360000	A.1.2.2.1.2.2.1.2.1.1.1	0.752464403066813	.	197120001	197360000	#FF4848	1	0.875
chr2	197360001	197440000	A.2.2.2.1.2.1.2.2	0.506024096385542	.	197360001	197440000	#FFDADA	1	0.625
chr2	197440001	197640000	A.2.1.1.2.1.2.2.2.1.1	0.664841182913472	.	197440001	197640000	#FF9191	1	0.75
chr2	197640001	197800000	A.1.2.2.1.2.2.1.2.1.1.2	0.751369112814896	.	197640001	197800000	#FF4848	1	0.875
chr2	197800001	198000000	A.1.2.1.1.2.1.2.1.1.1.1	0.823658269441402	.	197800001	198000000	#FF4848	1	0.875
chr2	198000001	198160000	A.1.1.2.2.2.1.2.1.1.2	0.866374589266156	.	198000001	198160000	#FF0000	1	1
chr2	198160001	198280000	A.1.2.2.1.2.2.2.1.1	0.745892661555312	.	198160001	198280000	#FF4848	1	0.875
chr2	198280001	198560000	A.1.1.1.2.2.1.2.1.2	0.95947426067908	.	198280001	198560000	#FF0000	1	1
chr2	198560001	198960000	A.1.2.2.2.2.2.2.1.2.2	0.707557502738226	.	198560001	198960000	#FF4848	1	0.875
chr2	198960001	199360000	B.1.2.1.1.1.1.2.1.2	0.370208105147864	.	198960001	199360000	#9191FF	1	0.375
chr2	199360001	199720000	B.2.1.1.2.1.1.1.2.1.2	0.240963855421687	.	199360001	199720000	#4848FF	1	0.25
chr2	199720001	200160000	B.2.1.2.1.2.1.2.2	0.16210295728368	.	199720001	200160000	#4848FF	1	0.25
chr2	200160001	200400000	B.1.2.2.1.1.2.1.1	0.339539978094195	.	200160001	200400000	#9191FF	1	0.375
chr2	200400001	200720000	B.1.1.1.2.2.2.2.2	0.426067907995619	.	200400001	200720000	#DADAFF	1	0.5
chr2	200720001	200880000	A.2.1.2.1.2.1.2.2	0.626506024096386	.	200720001	200880000	#FF9191	1	0.75
chr2	200880001	201160000	A.2.2.2.1.1.1.2	0.514786418400876	.	200880001	201160000	#FFDADA	1	0.625
chr2	201160001	201440000	A.1.2.1.1.1.1.1.1.2	0.851040525739321	.	201160001	201440000	#FF4848	1	0.875
chr2	201440001	201680000	A.1.2.1.1.2.1.2.1.1.2	0.821467688937568	.	201440001	201680000	#FF4848	1	0.875
chr2	201680001	201880000	A.1.1.2.1.1.2.1.2.2.2	0.932092004381161	.	201680001	201880000	#FF0000	1	1
chr2	201880001	202000000	A.1.1.2.1.1.2.1.2.1.1.2	0.935377875136911	.	201880001	202000000	#FF0000	1	1
chr2	202000001	202360000	A.1.1.2.1.1.1.1.1.1.2	0.951807228915663	.	202000001	202360000	#FF0000	1	1
chr2	202360001	202800000	A.1.2.1.1.1.1.1.1.1.1	0.853231106243154	.	202360001	202800000	#FF4848	1	0.875
chr2	202800001	203120000	A.1.1.2.1.1.2.2.1.1	0.930996714129244	.	202800001	203120000	#FF0000	1	1
chr2	203120001	203320000	A.1.1.2.1.1.2.1.2.2.1	0.933187294633078	.	203120001	203320000	#FF0000	1	1
chr2	203320001	203720000	A.1.1.1.2.2.1.1.1	0.963855421686747	.	203320001	203720000	#FF0000	1	1
chr2	203720001	203840000	A.1.2.2.1.2.2.2.1.2.2	0.743702081051479	.	203720001	203840000	#FF4848	1	0.875
chr2	203840001	204080000	A.1.1.2.1.1.2.1.2.1.1.1	0.936473165388828	.	203840001	204080000	#FF0000	1	1
chr2	204080001	204320000	A.1.1.2.2.2.1.1.2.1	0.869660460021906	.	204080001	204320000	#FF0000	1	1
chr2	204320001	204520000	A.1.2.2.2.2.2.2.2.1	0.706462212486309	.	204320001	204520000	#FF4848	1	0.875
chr2	204520001	204720000	A.1.2.1.1.1.1.1.1.1.2	0.852135815991238	.	204520001	204720000	#FF4848	1	0.875
chr2	204720001	205200000	A.2.1.2.2.1.2.1.1.1.2.1	0.60460021905805	.	204720001	205200000	#FF9191	1	0.75
chr2	205200001	205480000	B.2.1.1.1.1.1.2.2.2.1	0.28039430449069	.	205200001	205480000	#4848FF	1	0.25
chr2	205480001	205920000	B.2.1.2.1.2.1.1.1.2.1	0.174151150054765	.	205480001	205920000	#4848FF	1	0.25
chr2	205920001	206080000	B.2.1.1.1.1.1.2.2.1.1	0.282584884994524	.	205920001	206080000	#4848FF	1	0.25
chr2	206080001	206160000	B.1.2.1.1.1.2.2.2.1	0.365826944140197	.	206080001	206160000	#9191FF	1	0.375
chr2	206160001	206360000	B.1.1.2.1.2.2.1.2.2.1	0.406352683461117	.	206160001	206360000	#DADAFF	1	0.5
chr2	206360001	206520000	B.1.1.1.2.2.2.1.2.1	0.432639649507119	.	206360001	206520000	#DADAFF	1	0.5
chr2	206520001	206840000	A.2.1.2.2.1.2.1.1.1.2.2	0.603504928806134	.	206520001	206840000	#FF9191	1	0.75
chr2	206840001	207080000	A.1.1.2.2.2.1.2.2.1	0.864184008762322	.	206840001	207080000	#FF0000	1	1
chr2	207080001	207200000	A.2.1.2.2.2.2.2.2	0.571741511500548	.	207080001	207200000	#FF9191	1	0.75
chr2	207200001	207560000	A.2.2.1.1.2.1.1.1.1.2	0.559693318729463	.	207200001	207560000	#FFDADA	1	0.625
chr2	207560001	207680000	A.2.2.1.1.1.1.1	0.570646221248631	.	207560001	207680000	#FFDADA	1	0.625
chr2	207680001	207920000	B.1.1.1.1.2.1.1.2.1	0.458926615553122	.	207680001	207920000	#DADAFF	1	0.5
chr2	207920001	208360000	A.1.2.1.1.2.1.2.1.2.1	0.820372398685652	.	207920001	208360000	#FF4848	1	0.875
chr2	208360001	208680000	A.1.1.2.2.2.1.2.1.1.1	0.867469879518072	.	208360001	208680000	#FF0000	1	1
chr2	208680001	208960000	A.1.2.1.1.2.1.2.1.1.1.2	0.822562979189485	.	208680001	208960000	#FF4848	1	0.875
chr2	208960001	209080000	A.2.2.2.1.2.1.1.1	0.509309967141292	.	208960001	209080000	#FFDADA	1	0.625
chr2	209080001	209240000	A.2.1.1.2.1.1.1.1.1.1	0.676889375684556	.	209080001	209240000	#FF9191	1	0.75
chr2	209240001	209520000	B.1.2.2.1.2.2.1.2.1	0.330777656078861	.	209240001	209520000	#9191FF	1	0.375
chr2	209520001	209720000	B.2.1.2.1.2.1.1.2.1.2.2	0.168674698795181	.	209520001	209720000	#4848FF	1	0.25
chr2	209720001	209920000	B.2.2.1.2.1.1.1.1.2	0.0755750273822563	.	209720001	209920000	#0000FF	1	0.125
chr2	209920001	210400000	B.2.1.2.1.2.1.1.1.1.2	0.175246440306681	.	209920001	210400000	#4848FF	1	0.25
chr2	210400001	210560000	B.1.2.2.1.2.2.1.1.1	0.332968236582694	.	210400001	210560000	#9191FF	1	0.375
chr2	210560001	210840000	B.1.2.2.1.1.2.1.2	0.338444687842278	.	210560001	210840000	#9191FF	1	0.375
chr2	210840001	211080000	A.2.2.2.1.2.1.1.2	0.508214676889376	.	210840001	211080000	#FFDADA	1	0.625
chr2	211080001	211240000	B.1.2.2.1.2.2.2.2.1.2	0.326396495071194	.	211080001	211240000	#9191FF	1	0.375
chr2	211240001	211440000	B.1.1.2.1.2.2.1.2.1	0.407447973713034	.	211240001	211440000	#DADAFF	1	0.5
chr2	211440001	211680000	B.2.1.2.1.1.2.1.2.2.1.2.2	0.182913472070099	.	211440001	211680000	#4848FF	1	0.25
chr2	211680001	212120000	B.2.1.2.1.2.1.1.1.2.2	0.173055859802848	.	211680001	212120000	#4848FF	1	0.25
chr2	212120001	212240000	B.2.1.2.1.1.2.1.2.1.2	0.186199342825849	.	212120001	212240000	#4848FF	1	0.25
chr2	212240001	212560000	B.2.1.2.1.2.1.1.2.1.1.1	0.171960569550931	.	212240001	212560000	#4848FF	1	0.25
chr2	212560001	212960000	B.2.1.2.1.1.2.1.2.2.2	0.181818181818182	.	212560001	212960000	#4848FF	1	0.25
chr2	212960001	213080000	B.2.1.1.2.1.1.2.1.1.1	0.238773274917853	.	212960001	213080000	#4848FF	1	0.25
chr2	213080001	213240000	B.2.1.1.2.1.1.2.2.2.1	0.232201533406353	.	213080001	213240000	#4848FF	1	0.25
chr2	213240001	213520000	B.2.1.1.2.1.1.1.1.2.2	0.24315443592552	.	213240001	213520000	#4848FF	1	0.25
chr2	213520001	214120000	A.1.2.1.1.2.1.2.2	0.818181818181818	.	213520001	214120000	#FF4848	1	0.875
chr2	214120001	214400000	B.1.2.2.1.2.2.2.2.2.1	0.325301204819277	.	214120001	214400000	#9191FF	1	0.375
chr2	214400001	214560000	B.1.2.2.1.2.2.2.2.1.1	0.327491785323111	.	214400001	214560000	#9191FF	1	0.375
chr2	214560001	214680000	B.1.1.2.1.2.2.1.2.2.2	0.4052573932092	.	214560001	214680000	#DADAFF	1	0.5
chr2	214680001	215080000	B.2.1.2.1.1.2.1.2.1.1.2	0.187294633077766	.	214680001	215080000	#4848FF	1	0.25
chr2	215080001	215520000	B.2.1.2.1.2.1.1.1.1.1	0.176341730558598	.	215080001	215520000	#4848FF	1	0.25
chr2	215520001	215720000	A.2.1.2.2.1.2.2.2	0.590361445783133	.	215520001	215720000	#FF9191	1	0.75
chr2	215720001	215960000	B.1.1.2.1.2.2.1.1.1.1	0.410733844468784	.	215720001	215960000	#DADAFF	1	0.5
chr2	215960001	216160000	B.1.1.1.2.2.2.2.1.2.1	0.428258488499452	.	215960001	216160000	#DADAFF	1	0.5
chr2	216160001	216480000	A.2.2.1.2.2.2.2.1	0.52026286966046	.	216160001	216480000	#FFDADA	1	0.625
chr2	216480001	216600000	B.1.1.1.2.2.1.1	0.437020810514786	.	216480001	216600000	#DADAFF	1	0.5
chr2	216600001	216880000	A.2.1.1.2.1.1.1.1.1.2	0.67579408543264	.	216600001	216880000	#FF9191	1	0.75
chr2	216880001	217240000	A.1.1.1.2.2.1.2.1.1	0.960569550930997	.	216880001	217240000	#FF0000	1	1
chr2	217240001	217600000	A.1.2.1.1.2.1.2.1.2.2	0.819277108433735	.	217240001	217600000	#FF4848	1	0.875
chr2	217600001	217800000	A.2.2.2.2.2.2.1.2.2.1	0.475355969331873	.	217600001	217800000	#FFDADA	1	0.625
chr2	217800001	217880000	A.2.2.2.2.2.2.1.2.1	0.47645125958379	.	217800001	217880000	#FFDADA	1	0.625
chr2	217880001	218080000	A.2.2.2.1.1.1.1.1.2	0.51697699890471	.	217880001	218080000	#FFDADA	1	0.625
chr2	218080001	218160000	A.2.2.2.1.2.2.2	0.503833515881709	.	218080001	218160000	#FFDADA	1	0.625
chr2	218160001	218280000	A.2.2.2.2.2.2.2.2.1	0.470974808324206	.	218160001	218280000	#FFDADA	1	0.625
chr2	218280001	218600000	A.2.2.1.2.1.2.2.1	0.534501642935378	.	218280001	218600000	#FFDADA	1	0.625
chr2	218600001	218800000	A.2.1.2.1.2.1.1.1.2.2	0.634173055859803	.	218600001	218800000	#FF9191	1	0.75
chr2	218800001	218880000	A.2.1.2.1.2.2.2.2.2	0.616648411829135	.	218800001	218880000	#FF9191	1	0.75
chr2	218880001	219120000	A.1.1.2.2.2.1.1.2.2	0.868565169769989	.	218880001	219120000	#FF0000	1	1
chr2	219120001	219600000	A.1.1.1.1.2.1.1	0.993428258488499	.	219120001	219600000	#FF0000	1	1
chr2	219600001	219680000	A.1.2.2.2.1.2.1.2	0.72289156626506	.	219600001	219680000	#FF4848	1	0.875
chr2	219680001	219800000	A.1.2.1.1.2.1.1.2.2.1.1	0.826944140197152	.	219680001	219800000	#FF4848	1	0.875
chr2	219800001	219960000	A.2.1.1.1.1.1.2.1.1	0.699890470974808	.	219800001	219960000	#FF9191	1	0.75
chr2	219960001	220240000	A.1.1.2.1.1.2.1.1	0.937568455640745	.	219960001	220240000	#FF0000	1	1
chr2	220240001	220560000	A.1.2.1.1.2.1.1.2.2.2	0.824753559693319	.	220240001	220560000	#FF4848	1	0.875
chr2	220560001	220800000	A.2.2.2.2.2.2.2.2.2	0.469879518072289	.	220560001	220800000	#FFDADA	1	0.625
chr2	220800001	221080000	B.1.2.2.1.2.2.1.2.2	0.329682365826944	.	220800001	221080000	#9191FF	1	0.375
chr2	221080001	221280000	B.2.1.2.1.2.1.1.2.1.2.1	0.169769989047097	.	221080001	221280000	#4848FF	1	0.25
chr2	221280001	221360000	B.2.1.1.1.1.1.2.2.1.2	0.281489594742607	.	221280001	221360000	#4848FF	1	0.25
chr2	221360001	221560000	B.2.1.2.1.1.2.1.2.2.1.2.1	0.184008762322015	.	221360001	221560000	#4848FF	1	0.25
chr2	221560001	221680000	B.2.1.2.1.1.2.2.1.2	0.179627601314348	.	221560001	221680000	#4848FF	1	0.25
chr2	221680001	221840000	B.2.1.2.1.2.1.1.2.1.1.2	0.170865279299014	.	221680001	221840000	#4848FF	1	0.25
chr2	221840001	222040000	B.2.1.1.1.1.1.2.1.2	0.28368017524644	.	221840001	222040000	#4848FF	1	0.25
chr2	222040001	222160000	B.2.1.1.2.1.1.2.2.2.2	0.231106243154436	.	222040001	222160000	#4848FF	1	0.25
chr2	222160001	222360000	B.2.1.1.2.1.1.2.2.1.1.2	0.234392113910186	.	222160001	222360000	#4848FF	1	0.25
chr2	222360001	222480000	B.1.2.1.1.1.2.2.1	0.366922234392114	.	222360001	222480000	#9191FF	1	0.375
chr2	222480001	222680000	B.2.1.2.1.2.1.1.2.2	0.167579408543264	.	222480001	222680000	#4848FF	1	0.25
chr2	222680001	222840000	B.2.1.2.1.1.2.1.1	0.189485213581599	.	222680001	222840000	#4848FF	1	0.25
chr2	222840001	223160000	B.1.2.1.1.1.1.2.1.1	0.371303395399781	.	222840001	223160000	#9191FF	1	0.375
chr2	223160001	223320000	A.2.1.1.2.1.2.2.1.1.1	0.669222343921139	.	223160001	223320000	#FF9191	1	0.75
chr2	223320001	223520000	A.2.1.2.1.2.1.2.1.2	0.627601314348302	.	223320001	223520000	#FF9191	1	0.75
chr2	223520001	223840000	A.1.1.2.2.2.1.2.2.2	0.863088718510405	.	223520001	223840000	#FF0000	1	1
chr2	223840001	224160000	B.1.1.1.1.2.2.2.2.2	0.450164293537788	.	223840001	224160000	#DADAFF	1	0.5
chr2	224160001	224320000	B.1.2.2.1.1.2.2.1	0.337349397590361	.	224160001	224320000	#9191FF	1	0.375
chr2	224320001	224640000	B.1.1.1.1.2.2.2.2.1	0.451259583789704	.	224320001	224640000	#DADAFF	1	0.5
chr2	224640001	224840000	A.1.2.1.1.2.1.1.2.1	0.828039430449069	.	224640001	224840000	#FF4848	1	0.875
chr2	224840001	225120000	A.2.2.1.2.2.2.1.2.1	0.522453450164294	.	224840001	225120000	#FFDADA	1	0.625
chr2	225120001	225320000	A.2.1.2.1.2.1.2.1.1	0.628696604600219	.	225120001	225320000	#FF9191	1	0.75
chr2	225320001	225520000	A.1.2.1.1.1.1.1.2.2	0.848849945235487	.	225320001	225520000	#FF4848	1	0.875
chr2	225520001	225920000	A.1.2.2.1.2.1.1.2	0.757940854326396	.	225520001	225920000	#FF4848	1	0.875
chr2	225920001	226120000	B.1.2.1.1.2.2.1.1.2	0.36144578313253	.	225920001	226120000	#9191FF	1	0.375
chr2	226120001	226240000	B.1.2.1.1.1.2.2.2.2	0.36473165388828	.	226120001	226240000	#9191FF	1	0.375
chr2	226240001	226520000	B.1.2.2.1.2.2.1.1.2	0.331872946330778	.	226240001	226520000	#9191FF	1	0.375
chr2	226520001	226720000	B.2.1.1.1.1.1.2.1.1	0.284775465498357	.	226520001	226720000	#4848FF	1	0.25
chr2	226720001	227000000	B.2.1.2.1.2.1.2.1.1.2.1	0.16538882803943	.	226720001	227000000	#4848FF	1	0.25
chr2	227000001	227680000	B.1.2.2.1.1.1	0.340635268346112	.	227000001	227680000	#9191FF	1	0.375
chr2	227680001	227840000	A.2.1.1.2.1.2.2.1.1.2	0.668127053669222	.	227680001	227840000	#FF9191	1	0.75
chr2	227840001	228320000	A.2.1.1.2.1.2.2.1.2.1	0.667031763417306	.	227840001	228320000	#FF9191	1	0.75
chr2	228320001	228480000	A.1.2.2.1.2.2.2.2.1	0.742606790799562	.	228320001	228480000	#FF4848	1	0.875
chr2	228480001	228760000	A.2.2.1.2.2.2.1.2.2	0.521358159912377	.	228480001	228760000	#FFDADA	1	0.625
chr2	228760001	228960000	B.2.1.1.2.1.1.2.1.2	0.23658269441402	.	228760001	228960000	#4848FF	1	0.25
chr2	228960001	229080000	B.2.1.1.2.1.1.2.2.1.2	0.233296823658269	.	228960001	229080000	#4848FF	1	0.25
chr2	229080001	229280000	B.2.1.2.1.1.2.2.2.2	0.177437020810515	.	229080001	229280000	#4848FF	1	0.25
chr2	229280001	229440000	B.2.1.2.1.1.2.2.1.1	0.180722891566265	.	229280001	229440000	#4848FF	1	0.25
chr2	229440001	229800000	B.2.2.1.2.1.1.1.1.1	0.076670317634173	.	229440001	229800000	#0000FF	1	0.125
chr2	229800001	230000000	B.2.2.1.1.1.1.1.2	0.104052573932092	.	229800001	230000000	#0000FF	1	0.125
chr2	230000001	230600000	B.1.2.1.1.2.2.2	0.35815991237678	.	230000001	230600000	#9191FF	1	0.375
chr2	230600001	230840000	A.1.1.2.1.1.2.2.2.2	0.926615553121577	.	230600001	230840000	#FF0000	1	1
chr2	230840001	231040000	A.1.2.2.1.2.2.2.2.2	0.741511500547645	.	230840001	231040000	#FF4848	1	0.875
chr2	231040001	231280000	A.1.1.1.2.2.1.2.2	0.958378970427163	.	231040001	231280000	#FF0000	1	1
chr2	231280001	231440000	A.1.2.1.1.1.1.2.2.1	0.846659364731654	.	231280001	231440000	#FF4848	1	0.875
chr2	231440001	231720000	A.1.1.2.1.1.2.1.2.1.2	0.934282584884994	.	231440001	231720000	#FF0000	1	1
chr2	231720001	231960000	A.1.1.1.2.1.1.2.2.1	0.974808324205915	.	231720001	231960000	#FF0000	1	1
chr2	231960001	232160000	A.1.1.2.2.1.1.2.2	0.88170865279299	.	231960001	232160000	#FF0000	1	1
chr2	232160001	232320000	A.1.2.1.1.2.1.1.2.2.1.2	0.825848849945235	.	232160001	232320000	#FF4848	1	0.875
chr2	232320001	232680000	A.1.1.1.2.1.1.2.2.2	0.973713033953998	.	232320001	232680000	#FF0000	1	1
chr2	232680001	233400000	A.1.1.2.2.2.1.1.1	0.870755750273823	.	232680001	233400000	#FF0000	1	1
chr2	233400001	233680000	A.1.2.1.2.1.1.2.1.1	0.807228915662651	.	233400001	233680000	#FF4848	1	0.875
chr2	233680001	233880000	A.1.2.2.2.1.2.1.1.2.2.2	0.723986856516977	.	233680001	233880000	#FF4848	1	0.875
chr2	233880001	234000000	A.1.1.2.1.1.2.2.2.1	0.927710843373494	.	233880001	234000000	#FF0000	1	1
chr2	234080001	234320000	A.1.1.2.1.1.2.2.2.1	0.927710843373494	.	234080001	234320000	#FF0000	1	1
chr2	234320001	234520000	A.1.2.1.1.1.1.2.1	0.847754654983571	.	234320001	234520000	#FF4848	1	0.875
chr2	234520001	234800000	A.2.1.2.1.2.1.1.1.2.1	0.63526834611172	.	234520001	234800000	#FF9191	1	0.75
chr2	234800001	234960000	A.2.2.2.2.2.2.1.2.2.2	0.474260679079956	.	234800001	234960000	#FFDADA	1	0.625
chr2	234960001	235200000	A.2.2.1.1.1.2.1.1	0.565169769989047	.	234960001	235200000	#FFDADA	1	0.625
chr2	235200001	235440000	A.2.1.1.1.1.1.2.1.2	0.698795180722892	.	235200001	235440000	#FF9191	1	0.75
chr2	235440001	235720000	B.1.1.1.1.1.2.2.2.2	0.462212486308872	.	235440001	235720000	#DADAFF	1	0.5
chr2	235720001	236240000	B.1.1.1.1.1.2.2.2.1	0.463307776560789	.	235720001	236240000	#DADAFF	1	0.5
chr2	236240001	236440000	B.1.1.2.1.2.2.2.1	0.404162102957284	.	236240001	236440000	#DADAFF	1	0.5
chr2	236440001	236480000	B.1.1.2.1.1.1.1.2	0.423877327491785	.	236440001	236480000	#DADAFF	1	0.5
chr2	236520001	236720000	B.1.1.2.1.1.1.1.2	0.423877327491785	.	236520001	236720000	#DADAFF	1	0.5
chr2	236720001	236880000	B.1.1.2.1.2.1.2.1.2	0.412924424972618	.	236720001	236880000	#DADAFF	1	0.5
chr2	236880001	236960000	B.1.1.2.1.2.2.2.2	0.403066812705367	.	236880001	236960000	#DADAFF	1	0.5
chr2	236960001	237040000	B.1.1.2.1.1.2.2.1	0.418400876232202	.	236960001	237040000	#DADAFF	1	0.5
chr2	237040001	237160000	B.1.1.2.1.1.2.1	0.419496166484118	.	237040001	237160000	#DADAFF	1	0.5
chr2	237160001	237360000	B.1.1.1.2.2.1.2	0.43592552026287	.	237160001	237360000	#DADAFF	1	0.5
chr2	237360001	237800000	A.2.2.1.1.1.2.1.2.2	0.562979189485214	.	237360001	237800000	#FFDADA	1	0.625
chr2	237800001	238000000	A.2.2.1.1.1.2.1.2.1	0.56407447973713	.	237800001	238000000	#FFDADA	1	0.625
chr2	238000001	238320000	B.1.1.1.1.1.2.1.2.2	0.465498357064622	.	238000001	238320000	#DADAFF	1	0.5
chr2	238320001	238560000	A.2.1.2.1.2.2.2.2.1.2.1	0.618838992332968	.	238320001	238560000	#FF9191	1	0.75
chr2	238560001	238800000	A.2.1.1.1.2.2.2.1.1	0.681270536692223	.	238560001	238800000	#FF9191	1	0.75
chr2	238800001	239040000	A.1.2.2.2.1.2.1.1.2.1	0.726177437020811	.	238800001	239040000	#FF4848	1	0.875
chr2	239040001	239200000	A.1.2.2.1.2.2.2.1.2.1	0.744797371303395	.	239040001	239200000	#FF4848	1	0.875
chr2	239200001	239400000	A.2.1.2.1.2.1.1.2.1.2.2	0.630887185104053	.	239200001	239400000	#FF9191	1	0.75
chr2	239400001	239800000	A.2.2.2.1.1.1.1.2	0.515881708652793	.	239400001	239800000	#FFDADA	1	0.625
chr2	239840001	239920000	A.2.2.2.1.1.1.1.2	0.515881708652793	.	239840001	239920000	#FFDADA	1	0.625
chr2	239920001	240160000	A.2.2.2.1.1.1.1.1.1	0.518072289156627	.	239920001	240160000	#FFDADA	1	0.625
chr2	240160001	240320000	A.2.1.1.2.2.2.2.1.1.2	0.646221248630887	.	240160001	240320000	#FF9191	1	0.75
chr2	240320001	240480000	A.2.2.1.2.1.1.2.1.1	0.542168674698795	.	240320001	240480000	#FFDADA	1	0.625
chr2	240480001	240760000	B.1.1.1.1.1.2.1.2.1	0.466593647316539	.	240480001	240760000	#DADAFF	1	0.5
chr2	240760001	241440000	A.2.1.2.1.2.2.2.1.2	0.621029572836802	.	240760001	241440000	#FF9191	1	0.75
chr2	241440001	241560000	A.2.1.2.1.2.1.1.1.1	0.636363636363636	.	241440001	241560000	#FF9191	1	0.75
chr2	241560001	241600000	A.2.1.2.1.2.2.1.1	0.625410733844469	.	241560001	241600000	#FF9191	1	0.75
chr2	241640001	241800000	A.2.1.2.1.2.2.1.1	0.625410733844469	.	241640001	241800000	#FF9191	1	0.75
chr2	241800001	242000000	A.2.1.2.1.2.2.1.2.1	0.624315443592552	.	241800001	242000000	#FF9191	1	0.75
chr2	242000001	242080000	A.2.1.1.1.2.2.2.2.2	0.677984665936473	.	242000001	242080000	#FF9191	1	0.75
chr2	242080001	242200000	A.2.1.2.1.2.2.1.2.2	0.623220153340635	.	242080001	242200000	#FF9191	1	0.75
chr2	242200001	242360000	A.1.2.2.2.1.2.1.1.1.1	0.728368017524644	.	242200001	242360000	#FF4848	1	0.875
chr2	242360001	242480000	A.1.2.1.1.1.1.2.2.2	0.845564074479737	.	242360001	242480000	#FF4848	1	0.875
chr2	242520001	242880000	A.1.2.1.1.1.1.2.2.2	0.845564074479737	.	242520001	242880000	#FF4848	1	0.875
chr2	242880001	243040000	A.2.1.2.1.2.2.2.2.1.2.2	0.617743702081051	.	242880001	243040000	#FF9191	1	0.75
chr3	40001	160000	B.1.1.1.2.2.1.1	0.468253968253968	.	40001	160000	#DADAFF	1	0.5
chr3	160001	640000	B.1.1.1.1.1.2.2.2.1	0.497354497354497	.	160001	640000	#DADAFF	1	0.5
chr3	640001	840000	B.2.1.2.2.2.2.2.1.2	0.121693121693122	.	640001	840000	#4848FF	1	0.25
chr3	840001	1120000	B.2.2.1.2.2.1.1	0.0568783068783069	.	840001	1120000	#0000FF	1	0.125
chr3	1120001	1440000	B.2.1.2.2.2.2.2.1.1	0.123015873015873	.	1120001	1440000	#4848FF	1	0.25
chr3	1440001	1640000	B.2.1.2.2.2.1.2.2.1	0.134920634920635	.	1440001	1640000	#4848FF	1	0.25
chr3	1640001	1760000	B.2.1.1.2.2.2.1	0.23015873015873	.	1640001	1760000	#4848FF	1	0.25
chr3	1760001	2120000	B.2.2.2.1.1.1.1.1.2	0.0396825396825397	.	1760001	2120000	#0000FF	1	0.125
chr3	2120001	2240000	B.2.1.1.2.1.1.2.2	0.255291005291005	.	2120001	2240000	#4848FF	1	0.25
chr3	2240001	2480000	B.2.1.2.2.2.1.2.2.2.1	0.133597883597884	.	2240001	2480000	#4848FF	1	0.25
chr3	2480001	2760000	B.1.2.2.2.2.1.1.2.2	0.304232804232804	.	2480001	2760000	#9191FF	1	0.375
chr3	2760001	3080000	B.1.1.1.1.1.2.2.2.2	0.496031746031746	.	2760001	3080000	#DADAFF	1	0.5
chr3	3080001	3240000	A.2.1.2.1.1.1.1.1	0.64021164021164	.	3080001	3240000	#FF9191	1	0.75
chr3	3240001	3480000	B.1.2.2.1.2.1.2.2	0.335978835978836	.	3240001	3480000	#9191FF	1	0.375
chr3	3480001	3600000	B.1.2.2.1.2.1.1.2.2	0.33994708994709	.	3480001	3600000	#9191FF	1	0.375
chr3	3600001	3880000	B.1.2.2.1.2.1.1.1.2	0.342592592592593	.	3600001	3880000	#9191FF	1	0.375
chr3	3880001	4040000	B.1.2.2.2.2.1.1.1.2	0.306878306878307	.	3880001	4040000	#9191FF	1	0.375
chr3	4040001	4360000	B.1.1.2.2.1.1.2.2	0.42989417989418	.	4040001	4360000	#DADAFF	1	0.5
chr3	4360001	4600000	A.1.1.2.2.1.2.2	0.880952380952381	.	4360001	4600000	#FF0000	1	1
chr3	4600001	4760000	A.2.1.1.1.2.1.2.1.2	0.69047619047619	.	4600001	4760000	#FF9191	1	0.75
chr3	4760001	5040000	A.1.1.1.2.1.1.1.2.2.2	0.977513227513228	.	4760001	5040000	#FF0000	1	1
chr3	5080001	5280000	A.1.2.1.2.2.1.1.2.2	0.788359788359788	.	5080001	5280000	#FF4848	1	0.875
chr3	5280001	5880000	B.1.2.1.2.2.1.1.1	0.37037037037037	.	5280001	5880000	#9191FF	1	0.375
chr3	5880001	6440000	B.2.2.1.2.2.2.2.2.1	0.0436507936507936	.	5880001	6440000	#0000FF	1	0.125
chr3	6440001	6560000	B.2.1.2.2.2.1.1.1.2	0.138888888888889	.	6440001	6560000	#4848FF	1	0.25
chr3	6560001	6640000	B.1.2.2.2.2.1.1.1.1	0.308201058201058	.	6560001	6640000	#9191FF	1	0.375
chr3	6640001	6880000	B.2.1.1.2.2.2.2.2	0.224867724867725	.	6640001	6880000	#4848FF	1	0.25
chr3	6880001	7120000	B.2.1.2.2.2.1.1.2	0.137566137566138	.	6880001	7120000	#4848FF	1	0.25
chr3	7120001	7400000	B.2.2.1.2.2.2.1.1.2	0.0502645502645503	.	7120001	7400000	#0000FF	1	0.125
chr3	7400001	7480000	B.2.1.2.2.1.1.1.2.1.2	0.16005291005291	.	7400001	7480000	#4848FF	1	0.25
chr3	7480001	7880000	B.2.2.2.1.1.2.1.2	0.0291005291005291	.	7480001	7880000	#0000FF	1	0.125
chr3	7880001	8160000	B.2.2.1.2.2.2.2.1.1	0.0462962962962963	.	7880001	8160000	#0000FF	1	0.125
chr3	8160001	8440000	B.1.2.2.2.2.2.1.1.2	0.296296296296296	.	8160001	8440000	#9191FF	1	0.375
chr3	8440001	8720000	A.2.2.2.2.2.1.1.2.2	0.514550264550265	.	8440001	8720000	#FFDADA	1	0.625
chr3	8720001	8920000	A.2.1.1.2.2.2.2.2	0.641534391534392	.	8720001	8920000	#FF9191	1	0.75
chr3	8920001	9200000	A.1.1.2.2.1.1.1.1.2.2	0.896825396825397	.	8920001	9200000	#FF0000	1	1
chr3	9200001	9400000	A.1.2.2.1.2.2.1.2.2	0.755291005291005	.	9200001	9400000	#FF4848	1	0.875
chr3	9400001	9560000	A.1.2.1.1.2.1.2.2.2	0.828042328042328	.	9400001	9560000	#FF4848	1	0.875
chr3	9560001	9760000	A.1.2.2.1.1.2.1.1.1	0.772486772486772	.	9560001	9760000	#FF4848	1	0.875
chr3	9760001	9960000	A.1.1.1.2.1.2.2.2.1	0.965608465608466	.	9760001	9960000	#FF0000	1	1
chr3	10000001	10080000	A.1.1.1.2.1.2.2.2.1	0.965608465608466	.	10000001	10080000	#FF0000	1	1
chr3	10080001	10160000	A.1.1.1.2.1.2.2.2.2	0.964285714285714	.	10080001	10160000	#FF0000	1	1
chr3	10200001	10360000	A.1.1.1.2.1.2.2.2.2	0.964285714285714	.	10200001	10360000	#FF0000	1	1
chr3	10360001	10560000	A.2.1.2.1.2.1.2.2	0.624338624338624	.	10360001	10560000	#FF9191	1	0.75
chr3	10560001	10760000	A.2.2.1.2.2.2.1.2.1	0.566137566137566	.	10560001	10760000	#FFDADA	1	0.625
chr3	10760001	10960000	A.2.2.1.2.2.2.2.2	0.562169312169312	.	10760001	10960000	#FFDADA	1	0.625
chr3	10960001	11240000	A.2.2.2.2.1.1.1.1.1.1	0.534391534391534	.	10960001	11240000	#FFDADA	1	0.625
chr3	11240001	11680000	A.1.2.1.1.2.1.1.1.2	0.835978835978836	.	11240001	11680000	#FF4848	1	0.875
chr3	11680001	11920000	A.2.1.1.2.2.1.1.1.2.1.1	0.665343915343915	.	11680001	11920000	#FF9191	1	0.75
chr3	11920001	12200000	A.2.2.2.2.1.1.1.1.1.2.1	0.533068783068783	.	11920001	12200000	#FFDADA	1	0.625
chr3	12200001	12600000	A.1.2.2.2.1.1.1.1	0.75	.	12200001	12600000	#FF4848	1	0.875
chr3	12600001	12760000	A.1.2.1.1.1.2.2.2.1	0.842592592592593	.	12600001	12760000	#FF4848	1	0.875
chr3	12760001	13000000	A.1.2.1.1.2.1.1.2.1	0.834656084656085	.	12760001	13000000	#FF4848	1	0.875
chr3	13000001	13160000	A.1.2.1.1.2.1.2.2.1	0.829365079365079	.	13000001	13160000	#FF4848	1	0.875
chr3	13160001	13360000	A.2.1.2.1.2.1.1.1	0.62962962962963	.	13160001	13360000	#FF9191	1	0.75
chr3	13360001	13520000	A.2.1.1.2.1.2.1.1	0.671957671957672	.	13360001	13520000	#FF9191	1	0.75
chr3	13520001	13760000	A.2.2.1.2.2.2.1.2.2	0.564814814814815	.	13520001	13760000	#FFDADA	1	0.625
chr3	13760001	14000000	A.2.2.2.2.1.1.1.1.2.1	0.53042328042328	.	13760001	14000000	#FFDADA	1	0.625
chr3	14000001	14160000	A.2.1.2.1.2.2.2	0.621693121693122	.	14000001	14160000	#FF9191	1	0.75
chr3	14160001	14400000	A.1.2.2.1.1.2.2	0.765873015873016	.	14160001	14400000	#FF4848	1	0.875
chr3	14400001	14680000	A.1.2.1.1.2.1.1.1.1	0.837301587301587	.	14400001	14680000	#FF4848	1	0.875
chr3	14680001	14960000	A.1.1.2.2.2.1.1.1.2.1	0.876984126984127	.	14680001	14960000	#FF0000	1	1
chr3	14960001	15120000	A.1.1.2.2.2.1.2.1.1	0.873015873015873	.	14960001	15120000	#FF0000	1	1
chr3	15120001	15240000	A.1.2.2.1.1.2.1.2	0.767195767195767	.	15120001	15240000	#FF4848	1	0.875
chr3	15240001	15400000	A.1.1.1.2.1.1.1.1.1.2	0.984126984126984	.	15240001	15400000	#FF0000	1	1
chr3	15440001	15680000	A.1.1.1.2.1.1.1.1.1.2	0.984126984126984	.	15440001	15680000	#FF0000	1	1
chr3	15680001	15920000	A.1.1.1.2.1.1.1.1.1.1	0.985449735449735	.	15680001	15920000	#FF0000	1	1
chr3	15920001	16320000	A.1.2.1.2.2.1.2.2	0.785714285714286	.	15920001	16320000	#FF4848	1	0.875
chr3	16320001	16600000	A.1.1.2.1.2.2.1.2	0.91005291005291	.	16320001	16600000	#FF0000	1	1
chr3	16600001	16840000	A.2.1.1.1.2.2.2.2	0.677248677248677	.	16600001	16840000	#FF9191	1	0.75
chr3	16840001	17080000	A.1.1.2.2.1.1.1.2.1	0.895502645502645	.	16840001	17080000	#FF0000	1	1
chr3	17080001	17280000	A.1.2.2.2.2.2.2.1.2.1	0.71957671957672	.	17080001	17280000	#FF4848	1	0.875
chr3	17280001	17480000	A.2.1.1.1.2.1.2.2.1	0.689153439153439	.	17280001	17480000	#FF9191	1	0.75
chr3	17480001	17600000	A.2.1.2.2.2.2.1.2.2	0.599206349206349	.	17480001	17600000	#FF9191	1	0.75
chr3	17600001	17880000	A.1.2.2.2.1.1.1.2.2	0.747354497354497	.	17600001	17880000	#FF4848	1	0.875
chr3	17880001	18360000	B.1.2.1.2.1.1.1.2	0.386243386243386	.	17880001	18360000	#9191FF	1	0.375
chr3	18360001	18520000	B.1.2.2.2.2.2.1.2	0.294973544973545	.	18360001	18520000	#9191FF	1	0.375
chr3	18520001	18840000	B.1.2.2.1.2.1.1.1.1	0.343915343915344	.	18520001	18840000	#9191FF	1	0.375
chr3	18840001	19040000	B.2.1.1.2.2.1.1.2.2.1	0.236772486772487	.	18840001	19040000	#4848FF	1	0.25
chr3	19040001	19560000	B.2.1.2.2.2.2.1.1.1.1	0.130952380952381	.	19040001	19560000	#4848FF	1	0.25
chr3	19560001	19960000	B.1.2.2.1.2.1.2.1.2	0.337301587301587	.	19560001	19960000	#9191FF	1	0.375
chr3	19960001	20240000	A.1.2.2.2.2.2.2.1.2.2	0.718253968253968	.	19960001	20240000	#FF4848	1	0.875
chr3	20240001	20400000	B.1.2.1.1.1.1.2.2.2	0.415343915343915	.	20240001	20400000	#9191FF	1	0.375
chr3	20400001	20800000	B.2.2.1.2.2.1.2.1.1	0.0555555555555556	.	20400001	20800000	#0000FF	1	0.125
chr3	20800001	21040000	B.2.2.1.2.2.2.1.1.1	0.0515873015873016	.	20800001	21040000	#0000FF	1	0.125
chr3	21040001	21280000	B.2.2.1.2.2.1.2.1.2	0.0542328042328042	.	21040001	21280000	#0000FF	1	0.125
chr3	21280001	21400000	B.2.1.1.2.2.2.2.1.2.1	0.227513227513228	.	21280001	21400000	#4848FF	1	0.25
chr3	21400001	21480000	B.2.1.1.2.2.2.2.1.2.2	0.226190476190476	.	21400001	21480000	#4848FF	1	0.25
chr3	21480001	21640000	B.2.1.2.2.1.1.2.1.2	0.153439153439153	.	21480001	21640000	#4848FF	1	0.25
chr3	21640001	22080000	B.2.2.1.2.2.2.2.1.2	0.044973544973545	.	21640001	22080000	#0000FF	1	0.125
chr3	22080001	22240000	B.2.1.1.2.1.1.1.2.1.2	0.261904761904762	.	22080001	22240000	#4848FF	1	0.25
chr3	22240001	22520000	B.2.1.2.2.2.1.2.1	0.136243386243386	.	22240001	22520000	#4848FF	1	0.25
chr3	22520001	22680000	B.2.1.1.2.1.1.1.2.2.1	0.260582010582011	.	22520001	22680000	#4848FF	1	0.25
chr3	22680001	22800000	B.2.1.1.2.1.1.1.1	0.264550264550265	.	22680001	22800000	#4848FF	1	0.25
chr3	22800001	22960000	B.1.2.2.1.2.1.2.1.1	0.338624338624339	.	22800001	22960000	#9191FF	1	0.375
chr3	22960001	23160000	A.2.2.1.1.1.2.2	0.584656084656085	.	22960001	23160000	#FFDADA	1	0.625
chr3	23160001	23400000	A.1.2.1.2.1.2.1.1.2.1	0.804232804232804	.	23160001	23400000	#FF4848	1	0.875
chr3	23400001	23480000	A.2.1.1.1.2.1.2.1.1	0.691798941798942	.	23400001	23480000	#FF9191	1	0.75
chr3	23480001	23600000	A.2.1.1.2.2.1.1.1.1	0.666666666666667	.	23480001	23600000	#FF9191	1	0.75
chr3	23600001	23760000	A.1.2.1.2.2.1.1.2.1	0.78968253968254	.	23600001	23760000	#FF4848	1	0.875
chr3	23760001	24000000	A.1.2.1.2.2.1.1.1.1.1.1	0.796296296296296	.	23760001	24000000	#FF4848	1	0.875
chr3	24000001	24320000	A.2.2.2.2.2.1.2	0.513227513227513	.	24000001	24320000	#FFDADA	1	0.625
chr3	24320001	24440000	B.1.2.2.1.2.1.1.2.1	0.341269841269841	.	24320001	24440000	#9191FF	1	0.375
chr3	24440001	24640000	B.2.1.1.2.1.1.1.2.1.1	0.263227513227513	.	24440001	24640000	#4848FF	1	0.25
chr3	24640001	24720000	B.1.2.2.2.2.1.2.2	0.30026455026455	.	24640001	24720000	#9191FF	1	0.375
chr3	24720001	24920000	B.2.1.1.2.2.1.2.1.2	0.232804232804233	.	24720001	24920000	#4848FF	1	0.25
chr3	24920001	25080000	B.2.1.2.2.2.1.1.1.1	0.14021164021164	.	24920001	25080000	#4848FF	1	0.25
chr3	25080001	25160000	B.2.1.1.2.2.2.2.1.1	0.228835978835979	.	25080001	25160000	#4848FF	1	0.25
chr3	25160001	25360000	B.2.1.2.2.2.1.2.2.2.2	0.132275132275132	.	25160001	25360000	#4848FF	1	0.25
chr3	25360001	25640000	B.1.2.1.1.1.1.2.2.1	0.416666666666667	.	25360001	25640000	#9191FF	1	0.375
chr3	25640001	25920000	A.1.2.2.2.2.2.1	0.723544973544973	.	25640001	25920000	#FF4848	1	0.875
chr3	25920001	26560000	B.2.2.1.2.2.1.2.2	0.0529100529100529	.	25920001	26560000	#0000FF	1	0.125
chr3	26560001	26960000	B.2.2.1.2.2.2.2.2.2	0.0423280423280423	.	26560001	26960000	#0000FF	1	0.125
chr3	26960001	27080000	B.2.1.2.2.1.1.2.2.1.1	0.152116402116402	.	26960001	27080000	#4848FF	1	0.25
chr3	27080001	27160000	B.1.2.2.2.2.1.2.1.1	0.302910052910053	.	27080001	27160000	#9191FF	1	0.375
chr3	27160001	27360000	B.1.2.2.2.2.1.1.2.1	0.305555555555556	.	27160001	27360000	#9191FF	1	0.375
chr3	27360001	27560000	A.2.1.1.1.2.1.2.2.2	0.687830687830688	.	27360001	27560000	#FF9191	1	0.75
chr3	27560001	27760000	B.1.1.1.1.1.2.2.1.1	0.5	.	27560001	27760000	#DADAFF	1	0.5
chr3	27760001	27960000	B.1.2.1.1.1.2.2.2	0.407407407407407	.	27760001	27960000	#9191FF	1	0.375
chr3	27960001	28400000	B.1.1.1.1.1.2.2.1.2	0.498677248677249	.	27960001	28400000	#DADAFF	1	0.5
chr3	28400001	28920000	B.2.2.1.2.2.2.1.2.1	0.0489417989417989	.	28400001	28920000	#0000FF	1	0.125
chr3	28920001	29080000	B.1.2.1.2.1.1.2.1.1	0.384920634920635	.	28920001	29080000	#9191FF	1	0.375
chr3	29080001	29240000	B.2.1.1.2.1.1.1.2.2.2.1	0.259259259259259	.	29080001	29240000	#4848FF	1	0.25
chr3	29240001	29400000	B.1.1.2.2.2.1.1	0.425925925925926	.	29240001	29400000	#DADAFF	1	0.5
chr3	29400001	29680000	B.2.1.1.2.2.1.2.1.1	0.234126984126984	.	29400001	29680000	#4848FF	1	0.25
chr3	29680001	29800000	B.1.2.1.1.1.1.2.1	0.417989417989418	.	29680001	29800000	#9191FF	1	0.375
chr3	29800001	30040000	B.2.1.2.2.2.2.1.2.2.1	0.125661375661376	.	29800001	30040000	#4848FF	1	0.25
chr3	30040001	30480000	B.2.1.2.2.2.2.1.1.1.2	0.12962962962963	.	30040001	30480000	#4848FF	1	0.25
chr3	30480001	30840000	B.1.1.2.2.2.1.2	0.424603174603175	.	30480001	30840000	#DADAFF	1	0.5
chr3	30840001	30960000	B.1.1.1.1.1.2.1.2	0.501322751322751	.	30840001	30960000	#DADAFF	1	0.5
chr3	30960001	31200000	A.2.2.2.2.2.1.1.1	0.517195767195767	.	30960001	31200000	#FFDADA	1	0.625
chr3	31200001	31560000	A.1.1.2.2.1.1.1.2.2	0.894179894179894	.	31200001	31560000	#FF0000	1	1
chr3	31560001	31680000	A.1.2.1.2.2.1.1.1.1.2	0.793650793650794	.	31560001	31680000	#FF4848	1	0.875
chr3	31680001	31960000	A.2.1.1.2.2.2.2.1	0.642857142857143	.	31680001	31960000	#FF9191	1	0.75
chr3	31960001	32360000	A.1.2.2.2.1.1.1.2.1	0.748677248677249	.	31960001	32360000	#FF4848	1	0.875
chr3	32360001	32560000	A.1.1.1.2.1.1.1.2.2.1	0.978835978835979	.	32360001	32560000	#FF0000	1	1
[truncated: 8,631 more rows]
