# Supplementary material for: Systematic inference and comparison of multi-scale chromatin sub-compartments connects spatial organization to cell phenotypes
Source: Nat Commun. 2021 May 10;12:2439. doi: 10.1038/s41467-021-22666-3 (PMC8110550; doi:10.1038/s41467-021-22666-3)
Supplement: Supplementary file 5 — Supplementary Dataset 2 [file 41467_2021_22666_MOESM5_ESM.zip › Supplementary_Data_1_domain_hierarchies_127HiCmaps/Monocyte_derived_macrophages_binsize=40kb.bed]

#fields: chr, pos_start, pos_end, the full compartment label describing the position in the hierachy, normalized compartment domain rank, ., pos_start, pos_end, color based on eight compartment model (A.1.1 - B.2.2), 1, eight compartment score (A.1.1 to B.2.2: 8 to 1 devided by 8)
chr1	720001	1280000	A.1.2.2.2.1.2.2.1.1	0.641643059490085	.	720001	1280000	#FF4848	1	0.875
chr1	1280001	1680000	A.1.2.1.2.2.1.1.2.2	0.720963172804533	.	1280001	1680000	#FF4848	1	0.875
chr1	1680001	1840000	A.1.2.1.2.2.1.1.1.2	0.723796033994334	.	1680001	1840000	#FF4848	1	0.875
chr1	1840001	2120000	A.2.1.2.2.2.1.1.1.1	0.488668555240793	.	1840001	2120000	#FF9191	1	0.75
chr1	2120001	2320000	A.2.1.1.1.1.1.1.1.2	0.620396600566572	.	2120001	2320000	#FF9191	1	0.75
chr1	2320001	2600000	A.2.1.2.2.2.1.2	0.484419263456091	.	2320001	2600000	#FF9191	1	0.75
chr1	2600001	2640000	B.1.1.1.1.2.1.1	0.390934844192635	.	2600001	2640000	#DADAFF	1	0.5
chr1	2680001	3360000	B.1.1.1.1.2.1.1	0.390934844192635	.	2680001	3360000	#DADAFF	1	0.5
chr1	3360001	3800000	A.2.1.1.1.2.1.2	0.604815864022663	.	3360001	3800000	#FF9191	1	0.75
chr1	3800001	3880000	B.2.1.2.2.2.2.1	0.147308781869688	.	3800001	3880000	#4848FF	1	0.25
chr1	3960001	4640000	B.2.1.2.2.2.2.1	0.147308781869688	.	3960001	4640000	#4848FF	1	0.25
chr1	4640001	4800000	B.1.2.2.1.1.2.2	0.259206798866856	.	4640001	4800000	#9191FF	1	0.375
chr1	4800001	5480000	B.2.2.1.2.1.2.1	0.0864022662889518	.	4800001	5480000	#0000FF	1	0.125
chr1	5480001	6040000	B.1.2.2.2.2.1.2.1.2	0.236543909348442	.	5480001	6040000	#9191FF	1	0.375
chr1	6040001	6240000	A.2.1.2.1.2.2	0.508498583569405	.	6040001	6240000	#FF9191	1	0.75
chr1	6240001	6520000	A.1.2.1.1.1.2.1.2.1.2	0.777620396600567	.	6240001	6520000	#FF4848	1	0.875
chr1	6520001	6720000	A.1.2.1.2.1.1.2.1.2	0.740793201133145	.	6520001	6720000	#FF4848	1	0.875
chr1	6720001	6960000	A.1.2.2.1.2.1.2.2	0.671388101983003	.	6720001	6960000	#FF4848	1	0.875
chr1	6960001	7320000	B.1.1.2.2.1.1.2.2.1	0.328611898016997	.	6960001	7320000	#DADAFF	1	0.5
chr1	7320001	7720000	B.1.1.2.2.1.1.1.2.2	0.3328611898017	.	7320001	7720000	#DADAFF	1	0.5
chr1	7720001	8000000	A.1.2.2.2.1.1.1.1.1	0.655807365439093	.	7720001	8000000	#FF4848	1	0.875
chr1	8000001	8440000	A.1.1.1.1.2.2.2.1.1	0.973087818696884	.	8000001	8440000	#FF0000	1	1
chr1	8440001	8920000	A.1.1.1.2.1.1.1.2.1.2	0.96600566572238	.	8440001	8920000	#FF0000	1	1
chr1	8920001	9320000	A.1.1.1.2.1.2.2.1.2.1.2	0.946175637393768	.	8920001	9320000	#FF0000	1	1
chr1	9320001	9640000	A.1.2.1.2.1.1.1.1.2.1	0.753541076487252	.	9320001	9640000	#FF4848	1	0.875
chr1	9640001	10000000	A.1.1.2.1.1.2.2.2.1.2	0.878186968838527	.	9640001	10000000	#FF0000	1	1
chr1	10000001	10560000	A.1.1.1.2.1.1.2.1.2.1.2	0.960339943342776	.	10000001	10560000	#FF0000	1	1
chr1	10560001	10720000	A.2.1.1.1.1.1.1.2	0.618980169971671	.	10560001	10720000	#FF9191	1	0.75
chr1	10720001	11040000	A.2.1.2.2.2.1.1.2	0.485835694050992	.	10720001	11040000	#FF9191	1	0.75
chr1	11040001	11360000	A.1.2.1.2.2.2.1.2.2	0.711048158640227	.	11040001	11360000	#FF4848	1	0.875
chr1	11360001	11720000	A.2.2.2.2.2.2.2	0.407932011331445	.	11360001	11720000	#FFDADA	1	0.625
chr1	11720001	12120000	A.1.1.2.1.1.2.2.1.2.1	0.88385269121813	.	11720001	12120000	#FF0000	1	1
chr1	12120001	12320000	A.1.1.2.1.2.1.2.2.1.1	0.869688385269122	.	12120001	12320000	#FF0000	1	1
chr1	12320001	12760000	A.1.2.2.1.1.1.1.2	0.705382436260623	.	12320001	12760000	#FF4848	1	0.875
chr1	12760001	12960000	B.1.2.2.1.1.2.1	0.260623229461756	.	12760001	12960000	#9191FF	1	0.375
chr1	13160001	13200000	B.1.2.2.1.1.2.1	0.260623229461756	.	13160001	13200000	#9191FF	1	0.375
chr1	13760001	14000000	B.1.2.1.1.2.1.2.2	0.297450424929178	.	13760001	14000000	#9191FF	1	0.375
chr1	14000001	14160000	A.2.2.1.2.2.1.2.1	0.446175637393768	.	14000001	14160000	#FFDADA	1	0.625
chr1	14160001	14320000	B.1.2.2.2.2.1.2.2.1	0.235127478753541	.	14160001	14320000	#9191FF	1	0.375
chr1	14320001	14840000	B.2.1.2.1.2.2.2	0.171388101983003	.	14320001	14840000	#4848FF	1	0.25
chr1	14840001	15080000	B.1.1.2.2.1.1.1.1	0.335694050991501	.	14840001	15080000	#DADAFF	1	0.5
chr1	15080001	15440000	A.2.1.2.1.1.1.1.2	0.539660056657224	.	15080001	15440000	#FF9191	1	0.75
chr1	15440001	15640000	A.1.2.1.1.1.2.1.2.1.1	0.779036827195467	.	15440001	15640000	#FF4848	1	0.875
chr1	15640001	15840000	A.1.1.2.1.2.1.2.1	0.871104815864023	.	15640001	15840000	#FF0000	1	1
chr1	15840001	16080000	A.1.1.2.1.1.2.1.1.1.1	0.902266288951841	.	15840001	16080000	#FF0000	1	1
chr1	16080001	16360000	A.1.1.2.1.2.2.1.1.1	0.865439093484419	.	16080001	16360000	#FF0000	1	1
chr1	16360001	16560000	A.1.2.2.2.1.2.2.1.2.2.1	0.638810198300283	.	16360001	16560000	#FF4848	1	0.875
chr1	16560001	16880000	A.1.2.1.2.2.1.1.1.1	0.725212464589235	.	16560001	16880000	#FF4848	1	0.875
chr1	16880001	17120000	A.1.2.2.2.2.1.2.1.2.2.1	0.630311614730878	.	16880001	17120000	#FF4848	1	0.875
chr1	17200001	17240000	A.1.2.2.2.2.1.2.1.2.2.1	0.630311614730878	.	17200001	17240000	#FF4848	1	0.875
chr1	17240001	17760000	A.1.2.1.2.1.1.2.1.1.2.1	0.745042492917847	.	17240001	17760000	#FF4848	1	0.875
chr1	17760001	18000000	A.2.1.1.1.2.1.1.1	0.607648725212465	.	17760001	18000000	#FF9191	1	0.75
chr1	18000001	18600000	B.1.1.2.2.2.1.2	0.321529745042493	.	18000001	18600000	#DADAFF	1	0.5
chr1	18600001	18880000	B.1.2.1.1.2.1.1.2.1	0.301699716713881	.	18600001	18880000	#9191FF	1	0.375
chr1	18880001	19200000	B.1.1.2.2.2.2.1	0.320113314447592	.	18880001	19200000	#DADAFF	1	0.5
chr1	19200001	19400000	A.2.1.2.2.1.1.1.1	0.507082152974504	.	19200001	19400000	#FF9191	1	0.75
chr1	19400001	19640000	A.2.1.1.1.1.1.1.1.1	0.621813031161473	.	19400001	19640000	#FF9191	1	0.75
chr1	19640001	20000000	A.1.2.2.2.2.1.2.2.2	0.626062322946176	.	19640001	20000000	#FF4848	1	0.875
chr1	20000001	20200000	A.2.2.2.1.2.1.2	0.432011331444759	.	20000001	20200000	#FFDADA	1	0.625
chr1	20200001	20560000	B.1.1.1.1.2.1.2.2.2	0.386685552407932	.	20200001	20560000	#DADAFF	1	0.5
chr1	20560001	20840000	B.1.1.2.2.2.2.2	0.318696883852691	.	20560001	20840000	#DADAFF	1	0.5
chr1	20840001	21000000	A.2.1.2.2.1.1.1.2.2.2	0.502832861189802	.	20840001	21000000	#FF9191	1	0.75
chr1	21000001	21240000	A.1.2.2.2.1.2.1.1.2.2	0.644475920679887	.	21000001	21240000	#FF4848	1	0.875
chr1	21240001	21520000	A.1.2.1.2.1.1.1.1.1	0.754957507082153	.	21240001	21520000	#FF4848	1	0.875
chr1	21520001	21720000	A.2.1.1.1.1.1.2.2.2	0.614730878186969	.	21520001	21720000	#FF9191	1	0.75
chr1	21720001	22000000	A.2.1.2.2.1.1.1.2.2.1	0.504249291784703	.	21720001	22000000	#FF9191	1	0.75
chr1	22000001	22440000	A.1.2.1.2.2.2.1.1.1.1	0.71671388101983	.	22000001	22440000	#FF4848	1	0.875
chr1	22440001	22720000	B.1.1.1.1.2.1.2.1	0.389518413597734	.	22440001	22720000	#DADAFF	1	0.5
chr1	22720001	23000000	A.2.1.2.2.1.1.1.2.1	0.505665722379603	.	22720001	23000000	#FF9191	1	0.75
chr1	23000001	23280000	A.2.1.2.2.2.1.1.1.2	0.487252124645892	.	23000001	23280000	#FF9191	1	0.75
chr1	23280001	23640000	A.1.2.2.2.1.2.1.1.2.1	0.645892351274788	.	23280001	23640000	#FF4848	1	0.875
chr1	23640001	23840000	A.1.2.2.2.1.2.2.2	0.635977337110482	.	23640001	23840000	#FF4848	1	0.875
chr1	23840001	24080000	A.1.2.1.2.2.1.2.1	0.719546742209632	.	23840001	24080000	#FF4848	1	0.875
chr1	24080001	24280000	A.1.2.1.2.2.1.2.2	0.718130311614731	.	24080001	24280000	#FF4848	1	0.875
chr1	24280001	24760000	A.1.2.2.2.1.2.1.2	0.643059490084986	.	24280001	24760000	#FF4848	1	0.875
chr1	24760001	24960000	A.2.1.1.1.2.2.1.1	0.603399433427762	.	24760001	24960000	#FF9191	1	0.75
chr1	24960001	25160000	A.1.2.1.2.1.2.1.2	0.732294617563739	.	24960001	25160000	#FF4848	1	0.875
chr1	25160001	25560000	A.1.2.1.2.2.2.1.1.2	0.713881019830028	.	25160001	25560000	#FF4848	1	0.875
chr1	25560001	25720000	A.1.2.2.2.2.2.2	0.623229461756374	.	25560001	25720000	#FF4848	1	0.875
chr1	25720001	25880000	A.2.1.1.1.1.1.2.1	0.617563739376771	.	25720001	25880000	#FF9191	1	0.75
chr1	25880001	26160000	A.2.1.1.1.1.1.2.2.1	0.61614730878187	.	25880001	26160000	#FF9191	1	0.75
chr1	26160001	26360000	A.1.2.2.2.1.2.2.1.2.2.2	0.637393767705382	.	26160001	26360000	#FF4848	1	0.875
chr1	26360001	26800000	A.1.2.1.2.1.2.2.2	0.726628895184136	.	26360001	26800000	#FF4848	1	0.875
chr1	26800001	27240000	A.1.1.2.1.2.2.1.1.2	0.864022662889518	.	26800001	27240000	#FF0000	1	1
chr1	27240001	27720000	A.1.1.2.1.2.2.1.2.1	0.862606232294618	.	27240001	27720000	#FF0000	1	1
chr1	27720001	28000000	A.1.2.1.2.1.2.1.1.1	0.735127478753541	.	27720001	28000000	#FF4848	1	0.875
chr1	28000001	28080000	A.1.2.2.2.2.2.1	0.624645892351275	.	28000001	28080000	#FF4848	1	0.875
chr1	28080001	28320000	A.1.2.1.2.1.2.1.1.2	0.73371104815864	.	28080001	28320000	#FF4848	1	0.875
chr1	28320001	28560000	A.1.1.2.1.2.2.1.2.2	0.861189801699717	.	28320001	28560000	#FF0000	1	1
chr1	28560001	29080000	A.1.1.2.1.1.2.1.1.2.1	0.89943342776204	.	28560001	29080000	#FF0000	1	1
chr1	29080001	29560000	A.1.2.2.2.1.1.1.1.2	0.654390934844193	.	29080001	29560000	#FF4848	1	0.875
chr1	29560001	29800000	B.1.1.2.2.2.1.1	0.322946175637394	.	29560001	29800000	#DADAFF	1	0.5
chr1	29800001	29880000	B.1.2.1.1.2.1.1.1.1	0.304532577903683	.	29800001	29880000	#9191FF	1	0.375
chr1	30000001	30120000	B.1.2.1.1.2.1.1.1.1	0.304532577903683	.	30000001	30120000	#9191FF	1	0.375
chr1	30120001	30360000	B.1.1.2.2.1.1.1.2.1	0.334277620396601	.	30120001	30360000	#DADAFF	1	0.5
chr1	30360001	30680000	A.2.2.1.1.2.1.1.2.1	0.470254957507082	.	30360001	30680000	#FFDADA	1	0.625
chr1	30680001	30880000	B.1.1.2.2.1.1.2.1.2	0.330028328611898	.	30680001	30880000	#DADAFF	1	0.5
chr1	30880001	31200000	B.1.1.2.2.1.1.2.1.1	0.331444759206799	.	30880001	31200000	#DADAFF	1	0.5
chr1	31200001	31440000	A.1.2.1.2.1.1.2.1.1.2.2.1	0.743626062322946	.	31200001	31440000	#FF4848	1	0.875
chr1	31440001	31640000	A.1.1.2.1.2.1.1.1.2	0.873937677053824	.	31440001	31640000	#FF0000	1	1
chr1	31640001	31840000	A.1.2.2.2.1.2.1.1.1	0.647308781869688	.	31640001	31840000	#FF4848	1	0.875
chr1	31840001	32120000	A.1.1.2.1.2.1.1.1.1	0.875354107648725	.	31840001	32120000	#FF0000	1	1
chr1	32120001	32480000	A.1.1.2.1.1.2.1.1.2.2	0.898016997167139	.	32120001	32480000	#FF0000	1	1
chr1	32480001	32880000	A.1.1.1.2.1.1.2.1.2.2	0.958923512747875	.	32480001	32880000	#FF0000	1	1
chr1	32880001	33280000	A.1.1.1.2.1.2.1.1.2.1	0.953257790368272	.	32880001	33280000	#FF0000	1	1
chr1	33280001	33560000	A.1.1.2.1.1.1.1.1.2.1	0.91643059490085	.	33280001	33560000	#FF0000	1	1
chr1	33560001	33960000	A.1.2.2.1.1.1.1.1	0.706798866855524	.	33560001	33960000	#FF4848	1	0.875
chr1	33960001	34120000	B.1.1.2.2.1.1.2.2.2	0.327195467422096	.	33960001	34120000	#DADAFF	1	0.5
chr1	34120001	34480000	B.2.1.2.1.2.1.1.1	0.178470254957507	.	34120001	34480000	#4848FF	1	0.25
chr1	34480001	35240000	B.2.2.1.1.2.2.1	0.10056657223796	.	34480001	35240000	#0000FF	1	0.125
chr1	35240001	35440000	A.2.2.1.2.2.1.2.2.1	0.444759206798867	.	35240001	35440000	#FFDADA	1	0.625
chr1	35440001	35640000	A.1.2.1.1.1.2.1.1	0.780453257790368	.	35440001	35640000	#FF4848	1	0.875
chr1	35640001	35800000	A.1.1.2.1.2.1.2.2.1.2	0.868271954674221	.	35640001	35800000	#FF0000	1	1
chr1	35800001	36040000	A.1.1.1.2.1.2.1.1.2.2	0.951841359773371	.	35800001	36040000	#FF0000	1	1
chr1	36040001	36280000	A.1.1.2.1.1.1.2.2.1.2	0.905099150141643	.	36040001	36280000	#FF0000	1	1
chr1	36280001	36560000	A.1.1.2.1.1.2.2.1.2.2	0.882436260623229	.	36280001	36560000	#FF0000	1	1
chr1	36560001	36960000	A.1.1.2.1.1.2.1.1.1.2	0.900849858356941	.	36560001	36960000	#FF0000	1	1
chr1	36960001	37920000	B.1.2.1.1.2.1.2.1	0.298866855524079	.	36960001	37920000	#9191FF	1	0.375
chr1	37920001	38240000	A.1.2.2.2.2.1.2.2.1	0.627478753541077	.	37920001	38240000	#FF4848	1	0.875
chr1	38240001	38480000	A.1.1.2.1.2.1.2.2.2	0.86685552407932	.	38240001	38480000	#FF0000	1	1
chr1	38480001	38760000	B.1.1.1.1.2.1.2.2.1	0.388101983002833	.	38480001	38760000	#DADAFF	1	0.5
chr1	38760001	39080000	B.1.2.1.1.2.1.1.1.2	0.303116147308782	.	38760001	39080000	#9191FF	1	0.375
chr1	39080001	39280000	B.1.2.1.1.2.1.1.2.2	0.30028328611898	.	39080001	39280000	#9191FF	1	0.375
chr1	39280001	39480000	A.2.1.1.1.2.1.1.2	0.606232294617564	.	39280001	39480000	#FF9191	1	0.75
chr1	39480001	40040000	A.1.1.1.2.1.2.1.1.1.1	0.956090651558074	.	39480001	40040000	#FF0000	1	1
chr1	40040001	40240000	A.1.2.2.2.2.1.2.1.1	0.63314447592068	.	40040001	40240000	#FF4848	1	0.875
chr1	40240001	40520000	A.1.1.2.1.1.2.2.1.1.1.1	0.890934844192635	.	40240001	40520000	#FF0000	1	1
chr1	40520001	41000000	A.1.1.1.2.1.1.2.1.2.1.1	0.961756373937677	.	40520001	41000000	#FF0000	1	1
chr1	41000001	41240000	A.1.1.2.1.2.1.1.2	0.872521246458923	.	41000001	41240000	#FF0000	1	1
chr1	41240001	41440000	A.1.2.1.2.2.2.2.1	0.709631728045326	.	41240001	41440000	#FF4848	1	0.875
chr1	41440001	41720000	A.2.2.1.1.2.1.1.1.2.2	0.471671388101983	.	41440001	41720000	#FFDADA	1	0.625
chr1	41720001	41960000	A.2.1.2.2.2.2	0.48300283286119	.	41720001	41960000	#FF9191	1	0.75
chr1	41960001	42280000	A.2.1.2.2.1.2.2.1	0.491501416430595	.	41960001	42280000	#FF9191	1	0.75
chr1	42280001	42640000	A.2.2.1.2.2.2.1	0.441926345609065	.	42280001	42640000	#FFDADA	1	0.625
chr1	42640001	42800000	A.2.1.2.2.1.1.2.2.2	0.497167138810198	.	42640001	42800000	#FF9191	1	0.75
chr1	42800001	42960000	A.2.1.2.2.1.1.2.2.1	0.498583569405099	.	42800001	42960000	#FF9191	1	0.75
chr1	42960001	43240000	A.1.2.2.2.2.1.2.1.2.1	0.631728045325779	.	42960001	43240000	#FF4848	1	0.875
chr1	43240001	43640000	A.2.1.1.1.1.2.2.2	0.609065155807365	.	43240001	43640000	#FF9191	1	0.75
chr1	43640001	43920000	A.1.2.1.2.1.1.2.1.1.2.2.2	0.742209631728045	.	43640001	43920000	#FF4848	1	0.875
chr1	43920001	44200000	A.1.2.2.2.2.1.2.1.2.2.2	0.628895184135977	.	43920001	44200000	#FF4848	1	0.875
chr1	44200001	44440000	A.1.2.1.2.2.2.1.2.1	0.712464589235127	.	44200001	44440000	#FF4848	1	0.875
chr1	44440001	44520000	A.2.1.1.1.2.2.1.2	0.601983002832861	.	44440001	44520000	#FF9191	1	0.75
chr1	44520001	44840000	A.2.1.2.2.1.1.2.1.2	0.5	.	44520001	44840000	#FF9191	1	0.75
chr1	44840001	45160000	A.1.2.1.2.2.2.2.2	0.708215297450425	.	44840001	45160000	#FF4848	1	0.875
chr1	45160001	45480000	A.1.1.2.1.1.2.2.1.1.1.2	0.889518413597734	.	45160001	45480000	#FF0000	1	1
chr1	45480001	45800000	A.2.1.1.1.1.2.2.1	0.610481586402266	.	45480001	45800000	#FF9191	1	0.75
chr1	45800001	46040000	A.1.1.1.2.1.2.2.1.1	0.949008498583569	.	45800001	46040000	#FF0000	1	1
chr1	46040001	46480000	A.1.1.1.2.1.1.2.1.1	0.963172804532578	.	46040001	46480000	#FF0000	1	1
chr1	46480001	46840000	A.1.1.1.1.1.1.2	0.995750708215297	.	46480001	46840000	#FF0000	1	1
chr1	46840001	47200000	A.1.1.1.2.2.2.2.2.1	0.922096317280453	.	46840001	47200000	#FF0000	1	1
chr1	47200001	47640000	B.1.2.2.2.2.1.1	0.239376770538244	.	47200001	47640000	#9191FF	1	0.375
chr1	47640001	47840000	A.2.1.1.2.1.2.2.1.1.1	0.584985835694051	.	47640001	47840000	#FF9191	1	0.75
chr1	47840001	48240000	B.1.1.1.1.1.2.1	0.395184135977337	.	47840001	48240000	#DADAFF	1	0.5
chr1	48240001	48520000	B.1.2.2.1.1.1.1.1	0.264872521246459	.	48240001	48520000	#9191FF	1	0.375
chr1	48520001	48720000	B.1.2.2.2.1.2.1	0.243626062322946	.	48520001	48720000	#9191FF	1	0.375
chr1	48720001	48960000	B.2.1.2.1.2.1.2	0.175637393767705	.	48720001	48960000	#4848FF	1	0.25
chr1	48960001	49360000	B.1.2.1.1.1.2.1.2	0.308781869688385	.	48960001	49360000	#9191FF	1	0.375
chr1	49360001	50520000	B.2.2.2.2.2	0.00141643059490085	.	49360001	50520000	#0000FF	1	0.125
chr1	50520001	50840000	B.2.1.1.1.1.1.2.1	0.222379603399433	.	50520001	50840000	#4848FF	1	0.25
chr1	50840001	51160000	B.1.1.1.2.2.2.2.2.1.2	0.361189801699717	.	50840001	51160000	#DADAFF	1	0.5
chr1	51160001	51760000	A.1.2.2.1.1.2.2.1.2.2	0.684135977337111	.	51160001	51760000	#FF4848	1	0.875
chr1	51760001	52040000	A.1.1.1.2.2.1.2.1	0.939093484419263	.	51760001	52040000	#FF0000	1	1
chr1	52040001	52280000	A.1.1.1.1.2.2.2.2	0.970254957507082	.	52040001	52280000	#FF0000	1	1
chr1	52280001	52520000	A.1.1.2.2.2.1.2.1.2.1	0.81728045325779	.	52280001	52520000	#FF0000	1	1
chr1	52520001	52840000	A.1.2.1.2.1.1.1.2.2	0.74929178470255	.	52520001	52840000	#FF4848	1	0.875
chr1	52840001	53160000	A.1.1.1.2.1.2.1.1.1.2	0.954674220963173	.	52840001	53160000	#FF0000	1	1
chr1	53160001	53320000	A.1.2.1.2.1.1.1.2.1	0.75070821529745	.	53160001	53320000	#FF4848	1	0.875
chr1	53320001	53680000	A.1.1.2.1.1.1.2.2.1.1	0.906515580736544	.	53320001	53680000	#FF0000	1	1
chr1	53680001	53920000	A.1.2.2.1.1.1.2.2	0.701133144475921	.	53680001	53920000	#FF4848	1	0.875
chr1	53920001	54280000	A.2.2.2.1.2.2.2	0.429178470254958	.	53920001	54280000	#FFDADA	1	0.625
chr1	54280001	54520000	A.1.1.1.2.1.2.1.2	0.95042492917847	.	54280001	54520000	#FF0000	1	1
chr1	54520001	54720000	A.1.1.2.1.1.1.1.1.2.2	0.915014164305949	.	54520001	54720000	#FF0000	1	1
chr1	54720001	54960000	A.1.2.1.1.1.1.1.1.2.2	0.794617563739377	.	54720001	54960000	#FF4848	1	0.875
chr1	54960001	55320000	A.1.1.2.1.1.1.2.2.2	0.903682719546742	.	54960001	55320000	#FF0000	1	1
chr1	55320001	55520000	A.1.2.1.1.1.2.1.2.2	0.776203966005666	.	55320001	55520000	#FF4848	1	0.875
chr1	55520001	55760000	A.1.1.2.2.2.1.1.2.2	0.821529745042493	.	55520001	55760000	#FF0000	1	1
chr1	55760001	55960000	A.2.1.1.2.2.2.2.2.1.2	0.546742209631728	.	55760001	55960000	#FF9191	1	0.75
chr1	55960001	56320000	B.1.2.1.1.2.2.1.2.1	0.293201133144476	.	55960001	56320000	#9191FF	1	0.375
chr1	56320001	56520000	B.1.1.1.2.2.1.1.2.2	0.368271954674221	.	56320001	56520000	#DADAFF	1	0.5
chr1	56520001	56640000	A.2.2.1.2.2.1.2.2.2	0.443342776203966	.	56520001	56640000	#FFDADA	1	0.625
chr1	56640001	56880000	A.2.1.1.2.2.2.1.1.1.1.1	0.560906515580737	.	56640001	56880000	#FF9191	1	0.75
chr1	56880001	57080000	A.1.2.2.1.1.2.2.2.2.2.1	0.678470254957507	.	56880001	57080000	#FF4848	1	0.875
chr1	57080001	57280000	B.1.2.2.1.1.1.1.2	0.263456090651558	.	57080001	57280000	#9191FF	1	0.375
chr1	57280001	57440000	B.1.2.1.2.2.1.2.2	0.276203966005666	.	57280001	57440000	#9191FF	1	0.375
chr1	57440001	57800000	B.2.2.1.2.1.2.2	0.084985835694051	.	57440001	57800000	#0000FF	1	0.125
chr1	57800001	58640000	B.2.2.2.2.1.2.2	0.0028328611898017	.	57800001	58640000	#0000FF	1	0.125
chr1	58640001	58960000	B.1.2.2.2.2.1.2.1.1	0.237960339943343	.	58640001	58960000	#9191FF	1	0.375
chr1	58960001	59160000	A.1.2.2.1.1.2.2.1.2.1.2	0.685552407932011	.	58960001	59160000	#FF4848	1	0.875
chr1	59160001	59480000	A.1.1.2.2.1.2.1.1.1	0.845609065155807	.	59160001	59480000	#FF0000	1	1
chr1	59480001	59760000	A.1.1.2.2.1.2.1.2.2	0.841359773371105	.	59480001	59760000	#FF0000	1	1
chr1	59760001	60240000	A.1.2.1.1.2.2.1.2.1	0.763456090651558	.	59760001	60240000	#FF4848	1	0.875
chr1	60240001	60440000	B.1.2.1.1.2.2.1.2.2	0.291784702549575	.	60240001	60440000	#9191FF	1	0.375
chr1	60440001	60640000	B.2.1.1.2.1.2.2	0.205382436260623	.	60440001	60640000	#4848FF	1	0.25
chr1	60640001	61000000	B.2.2.1.1.2.2.2.1	0.0991501416430595	.	60640001	61000000	#0000FF	1	0.125
chr1	61000001	61280000	B.2.1.1.2.1.2.1	0.206798866855524	.	61000001	61280000	#4848FF	1	0.25
chr1	61280001	61520000	A.2.2.1.2.1.1.2.1	0.458923512747875	.	61280001	61520000	#FFDADA	1	0.625
chr1	61520001	61920000	A.2.1.1.2.1.2.2.1.1.2	0.58356940509915	.	61520001	61920000	#FF9191	1	0.75
chr1	61920001	62360000	A.1.2.2.1.1.2.2.1.2.1.1	0.686968838526912	.	61920001	62360000	#FF4848	1	0.875
chr1	62360001	62600000	B.1.2.2.2.2.2.1.2.1	0.230878186968839	.	62360001	62600000	#9191FF	1	0.375
chr1	62600001	62920000	A.2.2.1.1.1.1.1	0.481586402266289	.	62600001	62920000	#FFDADA	1	0.625
chr1	62920001	63280000	A.1.1.2.2.1.2.1.2.1	0.842776203966006	.	62920001	63280000	#FF0000	1	1
chr1	63280001	63760000	B.2.1.1.1.2.2	0.211048158640227	.	63280001	63760000	#4848FF	1	0.25
chr1	63760001	64040000	A.2.2.2.2.1.2.1.1.2	0.417847025495751	.	63760001	64040000	#FFDADA	1	0.625
chr1	64040001	64400000	B.1.1.1.2.2.1.1.2.1	0.369688385269122	.	64040001	64400000	#DADAFF	1	0.5
chr1	64400001	64720000	B.1.2.1.1.2.2.2.1.2	0.288951841359773	.	64400001	64720000	#9191FF	1	0.375
chr1	64720001	64920000	B.1.1.2.1.1.1.2.1	0.356940509915014	.	64720001	64920000	#DADAFF	1	0.5
chr1	64920001	65320000	A.2.2.2.1.2.2.1	0.430594900849858	.	64920001	65320000	#FFDADA	1	0.625
chr1	65320001	65520000	A.1.1.2.2.2.1.1.2.1	0.822946175637394	.	65320001	65520000	#FF0000	1	1
chr1	65520001	65680000	A.1.1.2.2.1.2.2.2.2.2.2	0.827195467422096	.	65520001	65680000	#FF0000	1	1
chr1	65680001	65920000	A.2.1.1.2.2.2.2.2.1.1	0.548158640226629	.	65680001	65920000	#FF9191	1	0.75
chr1	65920001	66160000	B.1.1.2.2.1.2.2	0.324362606232295	.	65920001	66160000	#DADAFF	1	0.5
chr1	66160001	66440000	A.2.2.2.2.1.2.1.1.1	0.419263456090652	.	66160001	66440000	#FFDADA	1	0.625
chr1	66440001	66720000	B.1.2.2.2.2.2.1.2.2	0.229461756373938	.	66440001	66720000	#9191FF	1	0.375
chr1	66720001	66920000	A.1.1.2.2.2.2.1.2.1	0.808781869688385	.	66720001	66920000	#FF0000	1	1
chr1	66920001	67200000	A.2.2.2.2.1.2.2	0.413597733711048	.	66920001	67200000	#FFDADA	1	0.625
chr1	67200001	67480000	A.2.1.1.2.2.2.1.1.2.1.2	0.553824362606232	.	67200001	67480000	#FF9191	1	0.75
chr1	67480001	67680000	B.1.1.1.1.1.1.1.2.1	0.405099150141643	.	67480001	67680000	#DADAFF	1	0.5
chr1	67680001	68000000	A.2.1.1.2.2.2.2.2.2	0.545325779036827	.	67680001	68000000	#FF9191	1	0.75
chr1	68000001	68240000	A.2.1.1.2.2.2.1.1.2.2	0.552407932011331	.	68000001	68240000	#FF9191	1	0.75
chr1	68240001	68600000	B.1.2.2.1.2.1.2	0.252124645892351	.	68240001	68600000	#9191FF	1	0.375
chr1	68600001	68960000	A.2.2.1.2.1.1.2.2	0.457507082152975	.	68600001	68960000	#FFDADA	1	0.625
chr1	68960001	69520000	B.2.2.2.1.1.2.2.2	0.0439093484419263	.	68960001	69520000	#0000FF	1	0.125
chr1	69520001	69920000	B.2.2.2.2.1.1.1.1.1	0.0169971671388102	.	69520001	69920000	#0000FF	1	0.125
chr1	69920001	70240000	B.2.2.1.2.1.1.1.2.1.2	0.0934844192634561	.	69920001	70240000	#0000FF	1	0.125
chr1	70240001	70600000	B.2.1.2.1.1.2.2.1	0.181303116147309	.	70240001	70600000	#4848FF	1	0.25
chr1	70600001	71000000	A.2.1.1.2.1.2.1.2	0.586402266288952	.	70600001	71000000	#FF9191	1	0.75
chr1	71000001	71560000	B.1.2.2.2.1.2.2.1	0.242209631728045	.	71000001	71560000	#9191FF	1	0.375
chr1	71560001	71840000	B.2.2.1.1.2.1.2.1.1.1	0.110481586402266	.	71560001	71840000	#0000FF	1	0.125
chr1	71840001	72000000	B.2.1.1.1.1.1.1.2.2	0.223796033994334	.	71840001	72000000	#4848FF	1	0.25
chr1	72000001	72240000	B.2.1.1.2.2.2.2.2.2.1	0.194050991501416	.	72000001	72240000	#4848FF	1	0.25
chr1	72240001	72560000	B.1.2.1.1.1.2.1.1	0.310198300283286	.	72240001	72560000	#9191FF	1	0.375
chr1	72560001	72680000	B.1.2.1.2.2.2.2.2.1.1.1	0.270538243626062	.	72560001	72680000	#9191FF	1	0.375
chr1	72680001	72840000	B.1.1.2.1.2.1.2.1	0.342776203966006	.	72680001	72840000	#DADAFF	1	0.5
chr1	72840001	73120000	B.2.1.1.2.2.2.2.2.2.2	0.192634560906516	.	72840001	73120000	#4848FF	1	0.25
chr1	73120001	73360000	B.2.2.1.1.2.1.2.2.1	0.104815864022663	.	73120001	73360000	#0000FF	1	0.125
chr1	73360001	73960000	B.2.2.2.1.1.2.2.1.1.2.2	0.046742209631728	.	73360001	73960000	#0000FF	1	0.125
chr1	73960001	74160000	B.2.1.2.1.1.2.2.2	0.179886685552408	.	73960001	74160000	#4848FF	1	0.25
chr1	74160001	74560000	B.2.2.2.2.1.1.2.1.1	0.0113314447592068	.	74160001	74560000	#0000FF	1	0.125
chr1	74560001	75200000	B.2.2.2.1.1.1.1.2.2.2	0.056657223796034	.	74560001	75200000	#0000FF	1	0.125
chr1	75200001	75680000	B.2.2.2.1.1.1.1.2.2.1	0.0580736543909348	.	75200001	75680000	#0000FF	1	0.125
chr1	75680001	76160000	B.2.2.1.2.1.1.1.2.2	0.0920679886685552	.	75680001	76160000	#0000FF	1	0.125
chr1	76160001	76280000	A.2.2.2.2.1.1.1.1.1	0.427762039660057	.	76160001	76280000	#FFDADA	1	0.625
chr1	76280001	76440000	B.2.1.1.1.1.1.1.1	0.226628895184136	.	76280001	76440000	#4848FF	1	0.25
chr1	76440001	76800000	B.1.2.1.2.2.1.2.1.2	0.277620396600567	.	76440001	76800000	#9191FF	1	0.375
chr1	76800001	77280000	B.2.2.1.2.1.1.1.2.1.1	0.0949008498583569	.	76800001	77280000	#0000FF	1	0.125
chr1	77280001	77600000	B.2.1.2.2.2.1.1.1.1	0.155807365439093	.	77280001	77600000	#4848FF	1	0.25
chr1	77600001	78000000	A.2.1.2.1.1.2.1.1.1	0.528328611898017	.	77600001	78000000	#FF9191	1	0.75
chr1	78000001	78240000	A.1.1.2.2.1.2.2.2.2.1.1	0.8328611898017	.	78000001	78240000	#FF0000	1	1
chr1	78240001	78600000	A.1.2.2.1.1.2.2.2.2.1.2	0.679886685552408	.	78240001	78600000	#FF4848	1	0.875
chr1	78600001	79160000	B.2.2.1.1.2.1.2.2.2.2	0.101983002832861	.	78600001	79160000	#0000FF	1	0.125
chr1	79160001	79400000	B.2.2.1.1.2.1.2.1.2.1	0.107648725212465	.	79160001	79400000	#0000FF	1	0.125
chr1	79400001	79880000	B.2.2.2.1.1.2.2.1.2	0.0453257790368272	.	79400001	79880000	#0000FF	1	0.125
chr1	79880001	80600000	B.2.2.2.2.1.1.1.1.2	0.0155807365439093	.	79880001	80600000	#0000FF	1	0.125
chr1	80600001	81320000	B.2.2.2.1.1.2.2.1.1.1	0.0495750708215297	.	80600001	81320000	#0000FF	1	0.125
chr1	81320001	81440000	B.1.1.2.1.2.1.2.2.2	0.339943342776204	.	81320001	81440000	#DADAFF	1	0.5
chr1	81440001	81760000	B.2.1.1.2.2.2.1.1.1	0.201133144475921	.	81440001	81760000	#4848FF	1	0.25
chr1	81760001	82000000	B.2.1.1.2.2.2.1.1.2	0.19971671388102	.	81760001	82000000	#4848FF	1	0.25
chr1	82000001	82280000	B.2.2.1.2.1.1.2.1.1	0.0906515580736544	.	82000001	82280000	#0000FF	1	0.125
chr1	82280001	82600000	B.2.2.1.1.2.1.1.2.2	0.111898016997167	.	82280001	82600000	#0000FF	1	0.125
chr1	82600001	82720000	B.1.2.1.1.1.2.2.1	0.307365439093484	.	82600001	82720000	#9191FF	1	0.375
chr1	82720001	82920000	B.2.1.1.2.2.2.2.2.1	0.195467422096317	.	82720001	82920000	#4848FF	1	0.25
chr1	82920001	83120000	B.1.2.1.2.2.2.2.1.2	0.271954674220963	.	82920001	83120000	#9191FF	1	0.375
chr1	83120001	83320000	B.2.1.2.2.2.1.1.1.2.2	0.152974504249292	.	83120001	83320000	#4848FF	1	0.25
chr1	83320001	83720000	B.2.2.1.2.1.1.2.1.2	0.0892351274787535	.	83320001	83720000	#0000FF	1	0.125
chr1	83720001	84360000	B.2.2.1.1.2.1.1.1	0.114730878186969	.	83720001	84360000	#0000FF	1	0.125
chr1	84360001	84600000	B.1.1.1.1.1.1.1.2.2.2	0.402266288951841	.	84360001	84600000	#DADAFF	1	0.5
chr1	84600001	84880000	A.1.1.2.2.1.2.2.2.2.1.2.1	0.831444759206799	.	84600001	84880000	#FF0000	1	1
chr1	84880001	85400000	A.1.1.2.2.1.2.2.2.2.1.2.2	0.830028328611898	.	84880001	85400000	#FF0000	1	1
chr1	85400001	85560000	A.2.1.1.2.2.2.1.1.1.1.2	0.559490084985836	.	85400001	85560000	#FF9191	1	0.75
chr1	85560001	85760000	A.2.2.1.2.1.1.1.2	0.460339943342776	.	85560001	85760000	#FFDADA	1	0.625
chr1	85760001	86200000	B.1.2.2.2.1.2.2.2	0.240793201133144	.	85760001	86200000	#9191FF	1	0.375
chr1	86200001	86320000	B.2.1.1.2.2.2.1.2	0.198300283286119	.	86200001	86320000	#4848FF	1	0.25
chr1	86320001	86480000	B.1.2.1.2.2.2.2.2.1.1.2	0.269121813031161	.	86320001	86480000	#9191FF	1	0.375
chr1	86480001	86640000	A.2.2.2.2.1.1.1.1.2	0.426345609065156	.	86480001	86640000	#FFDADA	1	0.625
chr1	86640001	86840000	B.1.1.2.1.1.2.2.1.1	0.351274787535411	.	86640001	86840000	#DADAFF	1	0.5
chr1	86840001	87000000	A.2.2.2.2.1.1.1.2	0.424929178470255	.	86840001	87000000	#FFDADA	1	0.625
chr1	87000001	87160000	B.1.2.1.2.2.2.1	0.274787535410765	.	87000001	87160000	#9191FF	1	0.375
chr1	87160001	87560000	A.1.2.1.1.2.2.1.1.2	0.764872521246459	.	87160001	87560000	#FF4848	1	0.875
chr1	87560001	87720000	A.2.1.2.1.1.2.1.1.2	0.526912181303116	.	87560001	87720000	#FF9191	1	0.75
chr1	87720001	88440000	B.1.1.2.1.1.2.2.1.2	0.34985835694051	.	87720001	88440000	#DADAFF	1	0.5
chr1	88440001	89080000	B.2.2.2.1.1.1.1.2.1	0.0594900849858357	.	88440001	89080000	#0000FF	1	0.125
chr1	89080001	89400000	A.2.1.1.2.2.2.1.1.1.2.1	0.558073654390935	.	89080001	89400000	#FF9191	1	0.75
chr1	89400001	89600000	A.1.2.2.1.1.2.2.1.1	0.688385269121813	.	89400001	89600000	#FF4848	1	0.875
chr1	89600001	89920000	A.2.1.1.2.1.2.2.2.2	0.576487252124646	.	89600001	89920000	#FF9191	1	0.75
chr1	89920001	90240000	A.1.1.1.2.2.2.2.2.2.1	0.920679886685552	.	89920001	90240000	#FF0000	1	1
chr1	90240001	90520000	A.1.2.1.1.2.2.1.2.2.2.1	0.760623229461756	.	90240001	90520000	#FF4848	1	0.875
chr1	90520001	91160000	B.2.2.1.1.2.2.2.2	0.0977337110481586	.	90520001	91160000	#0000FF	1	0.125
chr1	91160001	91360000	B.2.1.1.1.1.1.2.2	0.220963172804533	.	91160001	91360000	#4848FF	1	0.25
chr1	91360001	91560000	A.2.2.1.2.1.1.1.1	0.461756373937677	.	91360001	91560000	#FFDADA	1	0.625
chr1	91560001	91920000	B.2.1.1.1.2.1.1.1	0.215297450424929	.	91560001	91920000	#4848FF	1	0.25
chr1	91920001	92440000	B.1.1.2.1.2.2.1	0.338526912181303	.	91920001	92440000	#DADAFF	1	0.5
chr1	92440001	92760000	A.2.2.1.1.1.2.2	0.475920679886686	.	92440001	92760000	#FFDADA	1	0.625
chr1	92760001	93120000	A.1.2.1.1.2.2.1.2.2.2.2	0.759206798866855	.	92760001	93120000	#FF4848	1	0.875
chr1	93120001	93320000	A.1.1.1.2.2.1.2.2.1.2	0.936260623229462	.	93120001	93320000	#FF0000	1	1
chr1	93320001	93480000	A.1.1.1.2.2.1.2.2.2	0.934844192634561	.	93320001	93480000	#FF0000	1	1
chr1	93480001	93720000	A.1.1.1.2.2.1.2.2.1.1	0.937677053824363	.	93480001	93720000	#FF0000	1	1
chr1	93720001	94080000	A.1.1.2.2.1.2.2.1.2	0.838526912181303	.	93720001	94080000	#FF0000	1	1
chr1	94080001	94360000	A.1.1.1.2.2.1.1.1	0.941926345609065	.	94080001	94360000	#FF0000	1	1
chr1	94360001	94760000	A.2.1.2.1.2.1.1.1	0.51699716713881	.	94360001	94760000	#FF9191	1	0.75
chr1	94760001	94960000	A.2.1.1.2.2.2.1.2	0.550991501416431	.	94760001	94960000	#FF9191	1	0.75
chr1	94960001	95280000	A.1.1.2.2.2.2.1.2.2	0.807365439093484	.	94960001	95280000	#FF0000	1	1
chr1	95280001	95560000	B.1.1.1.1.1.1.1.2.2.1	0.403682719546742	.	95280001	95560000	#DADAFF	1	0.5
chr1	95560001	95720000	B.1.2.1.2.2.2.2.1.1	0.273371104815864	.	95560001	95720000	#9191FF	1	0.375
chr1	95720001	96400000	B.2.2.2.1.1.2.2.1.1.2.1	0.0481586402266289	.	95720001	96400000	#0000FF	1	0.125
chr1	96400001	96680000	B.2.2.1.1.2.1.2.1.2.2	0.106232294617564	.	96400001	96680000	#0000FF	1	0.125
chr1	96680001	96840000	B.1.2.1.2.2.2.2.2.1.2	0.267705382436261	.	96680001	96840000	#9191FF	1	0.375
chr1	96840001	97160000	B.2.2.1.1.2.1.1.2.1	0.113314447592068	.	96840001	97160000	#0000FF	1	0.125
chr1	97160001	97320000	B.1.1.2.1.1.2.2.2	0.348441926345609	.	97160001	97320000	#DADAFF	1	0.5
chr1	97320001	97560000	B.2.1.2.2.2.1.1.1.2.1	0.154390934844193	.	97320001	97560000	#4848FF	1	0.25
chr1	97560001	98040000	B.1.1.1.2.2.2.1	0.365439093484419	.	97560001	98040000	#DADAFF	1	0.5
chr1	98040001	98520000	A.2.1.1.2.2.2.1.1.1.2.2	0.556657223796034	.	98040001	98520000	#FF9191	1	0.75
chr1	98520001	98720000	B.1.2.1.2.2.1.2.1.1	0.279036827195467	.	98520001	98720000	#9191FF	1	0.375
chr1	98720001	98960000	B.1.1.1.2.2.2.2.2.2	0.359773371104816	.	98720001	98960000	#DADAFF	1	0.5
chr1	98960001	99120000	B.2.1.2.2.2.1.2.1	0.15014164305949	.	98960001	99120000	#4848FF	1	0.25
chr1	99120001	99360000	B.2.1.2.1.1.2.1.1	0.18413597733711	.	99120001	99360000	#4848FF	1	0.25
chr1	99360001	99600000	B.2.2.1.1.2.1.2.1.1.2	0.109065155807365	.	99360001	99600000	#0000FF	1	0.125
chr1	99600001	100160000	B.2.1.2.2.2.1.1.2	0.151558073654391	.	99600001	100160000	#4848FF	1	0.25
chr1	100160001	100480000	A.1.2.2.1.1.2.2.2.2.2.2	0.677053824362606	.	100160001	100480000	#FF4848	1	0.875
chr1	100480001	100920000	A.1.1.2.2.1.2.2.2.2.2.1	0.828611898016997	.	100480001	100920000	#FF0000	1	1
chr1	100920001	101080000	A.2.1.1.2.1.2.2.2.1	0.577903682719547	.	100920001	101080000	#FF9191	1	0.75
chr1	101080001	101360000	A.1.2.2.1.1.2.2.2.2.1.1	0.681303116147309	.	101080001	101360000	#FF4848	1	0.875
chr1	101360001	101600000	A.2.1.1.2.2.2.2.1	0.54957507082153	.	101360001	101600000	#FF9191	1	0.75
chr1	101600001	101800000	A.2.1.1.2.2.2.1.1.2.1.1	0.555240793201133	.	101600001	101800000	#FF9191	1	0.75
chr1	101800001	102480000	B.2.2.2.1.1.1.1.1	0.0609065155807365	.	101800001	102480000	#0000FF	1	0.125
chr1	102480001	102920000	B.2.2.2.1.1.1.2.1	0.0552407932011331	.	102480001	102920000	#0000FF	1	0.125
chr1	102920001	103480000	B.2.2.2.1.1.1.2.2	0.0538243626062323	.	102920001	103480000	#0000FF	1	0.125
chr1	103480001	103800000	B.2.2.1.2.1.1.1.1	0.0963172804532578	.	103480001	103800000	#0000FF	1	0.125
chr1	103880001	103920000	B.2.2.1.2.1.1.1.1	0.0963172804532578	.	103880001	103920000	#0000FF	1	0.125
chr1	104000001	104040000	B.2.2.1.2.1.1.1.1	0.0963172804532578	.	104000001	104040000	#0000FF	1	0.125
chr1	104040001	104160000	B.1.1.2.1.2.1.2.2.1	0.341359773371105	.	104040001	104160000	#DADAFF	1	0.5
chr1	104280001	104480000	B.2.1.2.2.2.1.2.2	0.148725212464589	.	104280001	104480000	#4848FF	1	0.25
chr1	104480001	104880000	B.2.2.2.1.1.2.1.2	0.0509915014164306	.	104480001	104880000	#0000FF	1	0.125
chr1	104880001	105200000	B.2.2.2.1.1.2.1.1	0.0524079320113314	.	104880001	105200000	#0000FF	1	0.125
chr1	105200001	105720000	B.2.2.1.2.1.1.2.2	0.0878186968838527	.	105200001	105720000	#0000FF	1	0.125
chr1	105720001	106480000	B.2.2.2.2.1.1.1.2.1	0.0141643059490085	.	105720001	106480000	#0000FF	1	0.125
chr1	106480001	106960000	B.2.2.2.2.1.1.1.2.2	0.0127478753541076	.	106480001	106960000	#0000FF	1	0.125
chr1	106960001	107520000	B.2.2.2.2.1.1.2.2	0.0084985835694051	.	106960001	107520000	#0000FF	1	0.125
chr1	107520001	107920000	B.2.2.1.1.2.1.2.2.2.1	0.103399433427762	.	107520001	107920000	#0000FF	1	0.125
chr1	107920001	108320000	B.1.2.1.1.1.2.2.2	0.305949008498584	.	107920001	108320000	#9191FF	1	0.375
chr1	108320001	108760000	A.1.2.1.1.2.2.1.1.1	0.76628895184136	.	108320001	108760000	#FF4848	1	0.875
chr1	108760001	108800000	B.1.1.2.1.1.1.1	0.358356940509915	.	108760001	108800000	#DADAFF	1	0.5
chr1	108840001	108920000	B.1.1.2.1.1.1.1	0.358356940509915	.	108840001	108920000	#DADAFF	1	0.5
chr1	109000001	109240000	A.1.2.2.1.1.2.2.2.1	0.68271954674221	.	109000001	109240000	#FF4848	1	0.875
chr1	109240001	109520000	A.1.1.1.2.2.1.1.2	0.940509915014164	.	109240001	109520000	#FF0000	1	1
chr1	109520001	109720000	A.1.1.1.2.1.1.1.1	0.968838526912181	.	109520001	109720000	#FF0000	1	1
chr1	109720001	109960000	A.1.1.1.1.2.2.2.1.2	0.971671388101983	.	109720001	109960000	#FF0000	1	1
chr1	109960001	110040000	A.1.2.1.2.1.1.2.1.1.1.2	0.746458923512748	.	109960001	110040000	#FF4848	1	0.875
chr1	110040001	110320000	A.1.1.2.1.1.1.1.2.2.2	0.910764872521246	.	110040001	110320000	#FF0000	1	1
chr1	110320001	110640000	A.1.1.2.1.1.1.1.2.2.1	0.912181303116147	.	110320001	110640000	#FF0000	1	1
chr1	110640001	111080000	A.1.2.1.1.1.1.1.1.2.1	0.796033994334278	.	110640001	111080000	#FF4848	1	0.875
chr1	111080001	111320000	B.1.1.1.1.2.2.1	0.385269121813031	.	111080001	111320000	#DADAFF	1	0.5
chr1	111320001	111640000	A.2.2.1.1.2.1.1.2.2	0.468838526912181	.	111320001	111640000	#FFDADA	1	0.625
chr1	111640001	112000000	A.1.2.2.1.1.1.2.1.1	0.703966005665722	.	111640001	112000000	#FF4848	1	0.875
chr1	112000001	112320000	A.1.2.1.1.1.1.1.2.2.1	0.791784702549575	.	112000001	112320000	#FF4848	1	0.875
chr1	112320001	112600000	B.1.2.2.2.2.1.2.2.2	0.23371104815864	.	112320001	112600000	#9191FF	1	0.375
chr1	112600001	112880000	B.2.1.2.1.2.2.1.1	0.174220963172805	.	112600001	112880000	#4848FF	1	0.25
chr1	112880001	113240000	A.1.2.1.1.1.1.1.2.2.2	0.790368271954674	.	112880001	113240000	#FF4848	1	0.875
chr1	113240001	113680000	A.1.2.1.1.2.1.2	0.767705382436261	.	113240001	113680000	#FF4848	1	0.875
chr1	113680001	114000000	B.1.2.2.2.2.2.1.1	0.232294617563739	.	113680001	114000000	#9191FF	1	0.375
chr1	114000001	114200000	B.2.1.1.1.2.1.1.2	0.213881019830028	.	114000001	114200000	#4848FF	1	0.25
chr1	114200001	114520000	A.1.1.2.2.2.1.2.1.2.2	0.815864022662889	.	114200001	114520000	#FF0000	1	1
chr1	114520001	114880000	A.1.2.2.1.1.1.2.1.2	0.702549575070821	.	114520001	114880000	#FF4848	1	0.875
chr1	114880001	115120000	A.1.1.2.2.1.2.2.1.1	0.839943342776204	.	114880001	115120000	#FF0000	1	1
chr1	115120001	115320000	A.1.2.2.1.2.2.2.2.2.1	0.658640226628895	.	115120001	115320000	#FF4848	1	0.875
chr1	115320001	115680000	B.1.2.1.2.2.1.1	0.280453257790368	.	115320001	115680000	#9191FF	1	0.375
chr1	115680001	115840000	B.1.2.2.1.1.1.2	0.262039660056657	.	115680001	115840000	#9191FF	1	0.375
chr1	115840001	116160000	B.1.2.1.1.2.2.2.1.1	0.290368271954674	.	115840001	116160000	#9191FF	1	0.375
chr1	116160001	116320000	A.2.2.2.2.2.1.2	0.410764872521246	.	116160001	116320000	#FFDADA	1	0.625
chr1	116320001	116640000	A.2.1.2.1.2.1.1.2	0.515580736543909	.	116320001	116640000	#FF9191	1	0.75
chr1	116640001	116840000	A.2.2.1.1.1.2.1	0.477337110481586	.	116640001	116840000	#FFDADA	1	0.625
chr1	116840001	117080000	A.1.2.2.1.2.2.2.2.2.2	0.657223796033994	.	116840001	117080000	#FF4848	1	0.875
chr1	117080001	117600000	A.1.1.2.2.1.2.1.1.2	0.844192634560907	.	117080001	117600000	#FF0000	1	1
chr1	117600001	117920000	A.2.1.2.1.1.2.1.2	0.525495750708215	.	117600001	117920000	#FF9191	1	0.75
chr1	117920001	118520000	B.1.1.1.2.2.2.2.2.1.1	0.362606232294618	.	117920001	118520000	#DADAFF	1	0.5
chr1	118520001	118680000	B.2.1.1.1.1.1.1.2.1	0.225212464589235	.	118520001	118680000	#4848FF	1	0.25
chr1	118680001	119480000	B.2.2.2.2.1.1.2.1.2	0.00991501416430595	.	118680001	119480000	#0000FF	1	0.125
chr1	119480001	119640000	B.2.1.2.1.1.2.1.2	0.18271954674221	.	119480001	119640000	#4848FF	1	0.25
chr1	119640001	119800000	B.1.2.1.2.2.2.2.2.2	0.26628895184136	.	119640001	119800000	#9191FF	1	0.375
chr1	119800001	120080000	B.2.1.1.2.2.2.2.1	0.196883852691218	.	119800001	120080000	#4848FF	1	0.25
chr1	120080001	120280000	A.2.1.1.2.1.2.2.1.2.1	0.582152974504249	.	120080001	120280000	#FF9191	1	0.75
chr1	120280001	120720000	A.1.2.1.1.1.1.1.2.1	0.793201133144476	.	120280001	120720000	#FF4848	1	0.875
chr1	120800001	120840000	B.1.1.1.2.2.2.2.1	0.364022662889518	.	120800001	120840000	#DADAFF	1	0.5
chr1	121120001	121360000	B.1.1.1.2.2.2.2.1	0.364022662889518	.	121120001	121360000	#DADAFF	1	0.5
chr1	121480001	121520000	B.1.1.1.2.2.2.2.1	0.364022662889518	.	121480001	121520000	#DADAFF	1	0.5
chr1	143120001	143200000	B.1.1.1.2.2.2.2.1	0.364022662889518	.	143120001	143200000	#DADAFF	1	0.5
chr1	144000001	144080000	A.1.2.1.1.1.1.1.1.1	0.797450424929179	.	144000001	144080000	#FF4848	1	0.875
chr1	144520001	144600000	A.1.2.1.1.1.1.1.1.1	0.797450424929179	.	144520001	144600000	#FF4848	1	0.875
chr1	144640001	144720000	A.1.2.1.1.1.1.1.1.1	0.797450424929179	.	144640001	144720000	#FF4848	1	0.875
chr1	144800001	145160000	A.1.2.1.1.1.1.1.1.1	0.797450424929179	.	144800001	145160000	#FF4848	1	0.875
chr1	145160001	145320000	A.1.1.2.2.2.1.2.1.1.2	0.818696883852691	.	145160001	145320000	#FF0000	1	1
chr1	145360001	145840000	A.1.1.2.2.2.1.2.1.1.2	0.818696883852691	.	145360001	145840000	#FF0000	1	1
chr1	146320001	146360000	A.2.2.1.1.2.1.2.1	0.46742209631728	.	146320001	146360000	#FFDADA	1	0.625
chr1	146440001	146720000	A.2.2.1.1.2.1.2.1	0.46742209631728	.	146440001	146720000	#FFDADA	1	0.625
chr1	146720001	146920000	B.1.1.2.2.1.2.1	0.325779036827195	.	146720001	146920000	#DADAFF	1	0.5
chr1	146920001	147120000	A.2.2.2.2.2.1.1	0.412181303116147	.	146920001	147120000	#FFDADA	1	0.625
chr1	147120001	147440000	A.2.2.1.1.2.1.2.2	0.46600566572238	.	147120001	147440000	#FFDADA	1	0.625
chr1	147680001	147840000	A.2.1.1.1.1.2.1.1	0.613314447592068	.	147680001	147840000	#FF9191	1	0.75
chr1	148000001	148040000	A.2.1.1.1.1.2.1.1	0.613314447592068	.	148000001	148040000	#FF9191	1	0.75
chr1	148520001	148560000	A.2.1.1.1.1.2.1.1	0.613314447592068	.	148520001	148560000	#FF9191	1	0.75
chr1	148840001	148960000	B.1.1.1.1.1.1.1.1	0.406515580736544	.	148840001	148960000	#DADAFF	1	0.5
chr1	149000001	149360000	B.1.1.1.1.1.1.1.1	0.406515580736544	.	149000001	149360000	#DADAFF	1	0.5
chr1	149640001	149720000	B.1.1.1.1.1.1.1.1	0.406515580736544	.	149640001	149720000	#DADAFF	1	0.5
chr1	149720001	150200000	A.1.1.2.1.1.2.2.1.1.2.1	0.888101983002833	.	149720001	150200000	#FF0000	1	1
chr1	150200001	150560000	A.1.1.2.1.1.2.2.1.1.2.2.2	0.885269121813031	.	150200001	150560000	#FF0000	1	1
chr1	150560001	151000000	A.1.1.1.2.1.1.2.2	0.957507082152975	.	150560001	151000000	#FF0000	1	1
chr1	151000001	151240000	A.1.1.2.1.1.2.2.1.1.2.2.1	0.886685552407932	.	151000001	151240000	#FF0000	1	1
chr1	151240001	151840000	A.1.1.1.1.1.1.1.1.2	0.998583569405099	.	151240001	151840000	#FF0000	1	1
chr1	151840001	152000000	A.1.1.2.2.2.1.2.1.1.1	0.820113314447592	.	151840001	152000000	#FF0000	1	1
chr1	152000001	152160000	A.2.1.2.1.1.1.2.1.1.2	0.536827195467422	.	152000001	152160000	#FF9191	1	0.75
chr1	152160001	152520000	B.2.1.2.1.2.1.1.2	0.177053824362606	.	152160001	152520000	#4848FF	1	0.25
chr1	152520001	152800000	B.2.1.2.1.2.2.1.2	0.172804532577904	.	152520001	152800000	#4848FF	1	0.25
chr1	152800001	153280000	B.2.1.1.2.1.1.2	0.208215297450425	.	152800001	153280000	#4848FF	1	0.25
chr1	153280001	153480000	A.1.2.2.1.2.1.2.1	0.672804532577904	.	153280001	153480000	#FF4848	1	0.875
chr1	153480001	153760000	A.1.1.1.2.1.2.2.2	0.943342776203966	.	153480001	153760000	#FF0000	1	1
chr1	153760001	153960000	A.1.1.2.1.1.2.2.2.1.1.1	0.881019830028329	.	153760001	153960000	#FF0000	1	1
chr1	153960001	154160000	A.1.2.1.2.1.1.2.1.1.1.1	0.747875354107649	.	153960001	154160000	#FF4848	1	0.875
chr1	154160001	154440000	A.1.1.2.1.1.2.1.2.1	0.896600566572238	.	154160001	154440000	#FF0000	1	1
chr1	154440001	154920000	A.1.1.2.1.2.2.2.2.2	0.855524079320113	.	154440001	154920000	#FF0000	1	1
chr1	154920001	155160000	A.1.2.1.2.2.1.1.2.1	0.722379603399433	.	154920001	155160000	#FF4848	1	0.875
chr1	155160001	155600000	A.1.1.2.1.1.2.1.2.2.1.1	0.895184135977337	.	155160001	155600000	#FF0000	1	1
chr1	155600001	155880000	A.1.2.1.2.1.2.2.1.2.1	0.729461756373938	.	155600001	155880000	#FF4848	1	0.875
chr1	155880001	156040000	A.1.2.2.2.1.2.2.1.2.1	0.640226628895184	.	155880001	156040000	#FF4848	1	0.875
chr1	156040001	156320000	A.1.2.1.2.1.2.2.1.2.2	0.728045325779037	.	156040001	156320000	#FF4848	1	0.875
chr1	156320001	156600000	A.1.2.1.2.1.2.2.1.1	0.730878186968839	.	156320001	156600000	#FF4848	1	0.875
chr1	156600001	156920000	A.1.1.2.1.2.2.2.2.1.2	0.856940509915014	.	156600001	156920000	#FF0000	1	1
chr1	156920001	157120000	A.1.2.1.2.2.2.1.1.1.2	0.715297450424929	.	156920001	157120000	#FF4848	1	0.875
chr1	157120001	157480000	A.2.1.2.2.1.2.2.2	0.490084985835694	.	157120001	157480000	#FF9191	1	0.75
chr1	157480001	157760000	B.1.1.1.1.2.2.2.1	0.38385269121813	.	157480001	157760000	#DADAFF	1	0.5
chr1	157760001	158120000	A.2.2.1.2.2.2.2	0.440509915014164	.	157760001	158120000	#FFDADA	1	0.625
chr1	158120001	158480000	A.2.1.1.1.1.2.1.2	0.611898016997167	.	158120001	158480000	#FF9191	1	0.75
chr1	158480001	158720000	A.2.2.1.1.2.1.1.1.2.1	0.473087818696884	.	158480001	158720000	#FFDADA	1	0.625
chr1	158720001	159080000	A.1.2.2.1.2.1.1.1	0.675637393767705	.	158720001	159080000	#FF4848	1	0.875
chr1	159080001	159760000	A.2.2.1.1.2.1.1.1.1	0.474504249291785	.	159080001	159760000	#FFDADA	1	0.625
chr1	159760001	160040000	A.1.1.2.1.1.1.2.1.1	0.909348441926346	.	159760001	160040000	#FF0000	1	1
chr1	160040001	160360000	A.1.1.1.2.1.2.2.1.2.1.1	0.947592067988669	.	160040001	160360000	#FF0000	1	1
chr1	160360001	160640000	A.1.1.1.2.1.2.2.1.2.2	0.944759206798867	.	160360001	160640000	#FF0000	1	1
chr1	160640001	160960000	A.1.1.2.1.1.1.1.2.1	0.913597733711048	.	160640001	160960000	#FF0000	1	1
chr1	160960001	161120000	A.1.1.2.1.1.2.2.2.1.1.2	0.879603399433428	.	160960001	161120000	#FF0000	1	1
chr1	161120001	161440000	A.1.1.1.2.1.1.1.2.1.1	0.96742209631728	.	161120001	161440000	#FF0000	1	1
chr1	161440001	161720000	A.1.1.2.1.1.1.2.1.2	0.907932011331445	.	161440001	161720000	#FF0000	1	1
chr1	161720001	162040000	A.1.1.2.2.1.2.2.2.1.2	0.834277620396601	.	161720001	162040000	#FF0000	1	1
chr1	162040001	162600000	A.1.2.1.1.2.2.1.2.2.1	0.762039660056657	.	162040001	162600000	#FF4848	1	0.875
chr1	162600001	162800000	B.1.2.1.2.1.1.2.2	0.28328611898017	.	162600001	162800000	#9191FF	1	0.375
chr1	162800001	163320000	B.2.1.2.2.2.2.2.2.1	0.140226628895184	.	162800001	163320000	#4848FF	1	0.25
chr1	163320001	164040000	B.2.2.2.2.1.2.1.2	0.00424929178470255	.	163320001	164040000	#0000FF	1	0.125
chr1	164040001	164480000	B.2.2.2.1.2.2.1.2.2.1	0.0297450424929178	.	164040001	164480000	#0000FF	1	0.125
chr1	164480001	164600000	B.1.2.2.1.2.1.1.1	0.257790368271955	.	164480001	164600000	#9191FF	1	0.375
chr1	164600001	164760000	B.1.1.2.1.1.2.1.2	0.352691218130312	.	164600001	164760000	#DADAFF	1	0.5
chr1	164760001	165080000	B.2.2.1.2.2.1.1.1.2	0.0821529745042493	.	164760001	165080000	#0000FF	1	0.125
chr1	165080001	165320000	B.2.1.2.2.2.2.2.1.1.2	0.144475920679887	.	165080001	165320000	#4848FF	1	0.25
chr1	165320001	165560000	B.1.2.1.2.1.1.2.1	0.284702549575071	.	165320001	165560000	#9191FF	1	0.375
chr1	165560001	165880000	A.2.1.1.2.1.2.1.1.1.1.1	0.592067988668555	.	165560001	165880000	#FF9191	1	0.75
chr1	165880001	166160000	B.2.2.1.1.1.1.1.2.1.1	0.134560906515581	.	165880001	166160000	#0000FF	1	0.125
chr1	166160001	166400000	B.2.2.1.2.2.1.2.2.1	0.0736543909348442	.	166160001	166400000	#0000FF	1	0.125
chr1	166400001	166800000	B.2.2.1.1.1.1.1.2.1.2	0.13314447592068	.	166400001	166800000	#0000FF	1	0.125
chr1	166800001	167040000	A.2.2.1.2.1.2.2.2.1	0.453257790368272	.	166800001	167040000	#FFDADA	1	0.625
chr1	167040001	167200000	A.2.1.1.2.1.2.1.1.2	0.587818696883853	.	167040001	167200000	#FF9191	1	0.75
chr1	167200001	167520000	A.1.1.2.2.1.2.2.2.1.1.2	0.835694050991501	.	167200001	167520000	#FF0000	1	1
chr1	167520001	167680000	A.1.1.1.2.2.2.1.2.1.2	0.930594900849858	.	167520001	167680000	#FF0000	1	1
chr1	167680001	168040000	A.1.1.1.1.1.2.2	0.992917847025496	.	167680001	168040000	#FF0000	1	1
chr1	168040001	168280000	A.1.1.2.2.2.1.1.1.1	0.825779036827195	.	168040001	168280000	#FF0000	1	1
chr1	168280001	168560000	A.1.2.2.1.2.2.2.1.2.2	0.661473087818697	.	168280001	168560000	#FF4848	1	0.875
chr1	168560001	169080000	A.1.2.2.1.1.2.1.2.1	0.691218130311615	.	168560001	169080000	#FF4848	1	0.875
chr1	169080001	169360000	A.2.1.1.2.1.2.2.1.2.2.1	0.580736543909348	.	169080001	169360000	#FF9191	1	0.75
chr1	169360001	169520000	A.2.1.2.1.2.1.2.1.2.1	0.512747875354108	.	169360001	169520000	#FF9191	1	0.75
chr1	169520001	169880000	A.2.1.2.1.1.2.2.1.1	0.524079320113314	.	169520001	169880000	#FF9191	1	0.75
chr1	169880001	170040000	B.1.2.2.1.2.2.1	0.25070821529745	.	169880001	170040000	#9191FF	1	0.375
chr1	170040001	170440000	B.2.2.1.2.2.2.1.2	0.0694050991501416	.	170040001	170440000	#0000FF	1	0.125
chr1	170440001	170600000	B.1.1.1.2.1.1.1.2.1	0.379603399433428	.	170440001	170600000	#DADAFF	1	0.5
chr1	170600001	170920000	B.2.1.2.2.2.2.2.1.1.1	0.145892351274788	.	170600001	170920000	#4848FF	1	0.25
chr1	170920001	171200000	B.2.2.1.1.1.2.2.1.2	0.121813031161473	.	170920001	171200000	#0000FF	1	0.125
chr1	171200001	171440000	A.2.2.2.1.1.1.1	0.439093484419263	.	171200001	171440000	#FFDADA	1	0.625
chr1	171440001	171760000	A.1.2.2.1.1.2.1.1.1.1	0.69971671388102	.	171440001	171760000	#FF4848	1	0.875
chr1	171760001	171960000	A.2.1.1.2.2.1.1.2.1	0.569405099150142	.	171760001	171960000	#FF9191	1	0.75
chr1	171960001	172400000	A.2.1.2.1.1.1.2.1.2.1	0.535410764872521	.	171960001	172400000	#FF9191	1	0.75
chr1	172400001	172680000	A.1.1.2.2.2.2.2.1.2.2	0.801699716713881	.	172400001	172680000	#FF0000	1	1
chr1	172680001	173200000	A.1.1.1.2.2.2.2.2.2.2	0.919263456090652	.	172680001	173200000	#FF0000	1	1
chr1	173200001	173400000	A.2.1.1.2.1.1.1.1.2.2	0.596317280453258	.	173200001	173400000	#FF9191	1	0.75
chr1	173400001	173720000	A.2.1.2.1.1.1.2.1.2.2	0.53399433427762	.	173400001	173720000	#FF9191	1	0.75
chr1	173720001	173840000	A.1.2.2.1.2.2.2.2.1	0.660056657223796	.	173720001	173840000	#FF4848	1	0.875
chr1	173840001	174200000	A.1.1.2.2.1.2.2.2.1.1.1	0.837110481586402	.	173840001	174200000	#FF0000	1	1
chr1	174200001	174480000	B.1.1.1.1.1.1.2.2.2	0.396600566572238	.	174200001	174480000	#DADAFF	1	0.5
chr1	174480001	174680000	B.1.2.1.1.1.1.2.2	0.311614730878187	.	174480001	174680000	#9191FF	1	0.375
chr1	174680001	175000000	A.2.1.2.1.2.1.2.1.1	0.514164305949009	.	174680001	175000000	#FF9191	1	0.75
chr1	175000001	175320000	B.1.1.1.1.1.1.2.2.1	0.398016997167139	.	175000001	175320000	#DADAFF	1	0.5
chr1	175320001	175920000	B.1.2.2.2.1.1.1.2	0.246458923512748	.	175320001	175920000	#9191FF	1	0.375
chr1	175920001	176200000	A.2.1.2.1.1.2.2.2.2	0.518413597733711	.	175920001	176200000	#FF9191	1	0.75
chr1	176200001	176520000	B.2.1.2.2.2.2.2.1.2.1	0.143059490084986	.	176200001	176520000	#4848FF	1	0.25
chr1	176520001	176800000	B.2.2.1.2.2.1.2.2.2	0.0722379603399433	.	176520001	176800000	#0000FF	1	0.125
chr1	176800001	177120000	B.2.2.1.2.2.1.1.1.1	0.0835694050991501	.	176800001	177120000	#0000FF	1	0.125
chr1	177120001	177400000	B.2.2.1.1.1.1.1.2.2	0.131728045325779	.	177120001	177400000	#0000FF	1	0.125
chr1	177400001	177920000	B.2.2.1.2.2.2.1.1	0.0708215297450425	.	177400001	177920000	#0000FF	1	0.125
chr1	177920001	178280000	A.1.2.1.1.2.1.1.1	0.771954674220963	.	177920001	178280000	#FF4848	1	0.875
chr1	178280001	178480000	A.2.1.1.2.2.1.1.1.2.2.2	0.570821529745043	.	178280001	178480000	#FF9191	1	0.75
chr1	178480001	178720000	A.2.2.1.1.1.1.2.1	0.480169971671388	.	178480001	178720000	#FFDADA	1	0.625
chr1	178720001	179040000	A.2.1.1.2.2.1.1.2.2	0.567988668555241	.	178720001	179040000	#FF9191	1	0.75
chr1	179040001	179360000	A.1.1.1.2.2.2.2.1.2.2	0.923512747875354	.	179040001	179360000	#FF0000	1	1
chr1	179360001	179640000	B.2.1.1.1.2.1.2	0.212464589235127	.	179360001	179640000	#4848FF	1	0.25
chr1	179640001	179800000	B.1.1.2.1.2.1.1.1	0.347025495750708	.	179640001	179800000	#DADAFF	1	0.5
chr1	179800001	180160000	A.1.1.1.1.2.1.2.1.1	0.988668555240793	.	179800001	180160000	#FF0000	1	1
chr1	180160001	180480000	A.1.2.2.1.2.2.2.1.2.1	0.662889518413598	.	180160001	180480000	#FF4848	1	0.875
chr1	180480001	180840000	A.2.1.1.2.2.1.1.1.2.1	0.573654390934844	.	180480001	180840000	#FF9191	1	0.75
chr1	180840001	181160000	A.1.2.1.1.1.1.2.2.1.2	0.784702549575071	.	180840001	181160000	#FF4848	1	0.875
chr1	181160001	181440000	B.2.1.1.2.1.1.1	0.209631728045326	.	181160001	181440000	#4848FF	1	0.25
chr1	181440001	182040000	B.2.2.1.1.1.1.2	0.130311614730878	.	181440001	182040000	#0000FF	1	0.125
chr1	182040001	182360000	A.1.1.2.2.1.1.1.2.2	0.851274787535411	.	182040001	182360000	#FF0000	1	1
chr1	182360001	182600000	A.2.1.1.2.1.1.1.1.2.1	0.597733711048159	.	182360001	182600000	#FF9191	1	0.75
chr1	182600001	182800000	A.2.1.2.1.1.1.2.1.1.1	0.538243626062323	.	182600001	182800000	#FF9191	1	0.75
chr1	182800001	183200000	A.1.2.2.1.2.2.2.1.1.1.2	0.665722379603399	.	182800001	183200000	#FF4848	1	0.875
chr1	183200001	183600000	A.1.1.1.1.2.2.1.1.2.1	0.98300283286119	.	183200001	183600000	#FF0000	1	1
chr1	183600001	183960000	A.1.1.1.2.2.2.1.1	0.93342776203966	.	183600001	183960000	#FF0000	1	1
chr1	183960001	184200000	A.1.2.2.1.2.1.1.2	0.674220963172805	.	183960001	184200000	#FF4848	1	0.875
chr1	184200001	184680000	A.1.1.2.2.2.1.1.1.2	0.824362606232295	.	184200001	184680000	#FF0000	1	1
chr1	184680001	184960000	A.1.1.2.2.2.2.1.1.2	0.810198300283286	.	184680001	184960000	#FF0000	1	1
chr1	184960001	185160000	A.1.1.2.2.1.1.2.2	0.847025495750708	.	184960001	185160000	#FF0000	1	1
chr1	185160001	185680000	A.1.1.1.1.2.1.2.1.2	0.987252124645892	.	185160001	185680000	#FF0000	1	1
chr1	185680001	186040000	B.2.1.2.1.1.1.2.1	0.189801699716714	.	185680001	186040000	#4848FF	1	0.25
chr1	186040001	186280000	B.1.2.1.1.1.1.2.1	0.313031161473088	.	186040001	186280000	#9191FF	1	0.375
chr1	186280001	186400000	A.2.1.2.1.1.2.2.2.1	0.519830028328612	.	186280001	186400000	#FF9191	1	0.75
chr1	186400001	186560000	A.2.2.2.1.1.1.2	0.437677053824363	.	186400001	186560000	#FFDADA	1	0.625
chr1	186560001	186720000	A.2.1.2.1.1.2.2.1.2.1	0.522662889518414	.	186560001	186720000	#FF9191	1	0.75
chr1	186720001	187000000	A.2.1.1.2.1.2.1.1.1.1.2	0.590651558073654	.	186720001	187000000	#FF9191	1	0.75
chr1	187000001	187280000	B.2.1.2.2.2.2.2.1.2.2	0.141643059490085	.	187000001	187280000	#4848FF	1	0.25
chr1	187280001	187760000	B.2.2.2.1.2.1.2.2.1.1	0.0382436260623229	.	187280001	187760000	#0000FF	1	0.125
chr1	187760001	188480000	B.2.2.2.1.2.2.2.1.2.1	0.0226628895184136	.	187760001	188480000	#0000FF	1	0.125
chr1	188480001	188880000	B.2.2.1.2.2.2.2.2.1.1	0.0665722379603399	.	188480001	188880000	#0000FF	1	0.125
chr1	188880001	189360000	B.2.2.2.1.2.1.2.2.1.2	0.0368271954674221	.	188880001	189360000	#0000FF	1	0.125
chr1	189360001	189800000	B.2.2.2.1.2.1.2.1.1	0.0410764872521246	.	189360001	189800000	#0000FF	1	0.125
chr1	189800001	190440000	B.2.2.2.1.2.2.2.1.2.2	0.0212464589235127	.	189800001	190440000	#0000FF	1	0.125
chr1	190440001	190640000	B.2.2.1.1.1.2.1.2	0.126062322946176	.	190440001	190640000	#0000FF	1	0.125
chr1	190640001	190760000	B.2.1.2.2.1.2.2.1.1.1.1	0.162889518413598	.	190640001	190760000	#4848FF	1	0.25
chr1	190760001	191080000	B.2.2.1.2.2.2.2.2.2.2	0.0623229461756374	.	190760001	191080000	#0000FF	1	0.125
chr1	191080001	191240000	B.2.1.2.2.1.2.2.1.1.2	0.160056657223796	.	191080001	191240000	#4848FF	1	0.25
chr1	191240001	191480000	B.2.2.1.2.2.1.2.1.1	0.0779036827195467	.	191240001	191480000	#0000FF	1	0.125
chr1	191480001	191840000	B.2.2.1.1.1.2.1.1.2	0.127478753541076	.	191480001	191840000	#0000FF	1	0.125
chr1	191840001	191920000	B.1.2.1.2.1.2	0.281869688385269	.	191840001	191920000	#9191FF	1	0.375
chr1	191920001	192080000	B.1.1.2.1.2.1.1.2.1	0.345609065155807	.	191920001	192080000	#DADAFF	1	0.5
chr1	192080001	192240000	B.1.1.1.1.1.1.2.1.2	0.39943342776204	.	192080001	192240000	#DADAFF	1	0.5
chr1	192240001	192440000	B.2.1.1.1.1.2.1	0.219546742209632	.	192240001	192440000	#4848FF	1	0.25
chr1	192440001	192600000	A.2.1.1.2.2.1.2.1.1	0.56657223796034	.	192440001	192600000	#FF9191	1	0.75
chr1	192600001	192760000	B.1.2.1.1.1.1.1.1	0.31728045325779	.	192600001	192760000	#9191FF	1	0.375
chr1	192760001	193200000	A.1.2.2.1.1.2.1.1.1.2.1	0.698300283286119	.	192760001	193200000	#FF4848	1	0.875
chr1	193200001	193600000	B.1.2.1.2.1.1.1	0.286118980169972	.	193200001	193600000	#9191FF	1	0.375
chr1	193600001	194080000	B.2.2.2.1.2.1.2.1.2	0.0396600566572238	.	193600001	194080000	#0000FF	1	0.125
chr1	194080001	194320000	B.2.2.1.1.1.2.1.1.1	0.128895184135977	.	194080001	194320000	#0000FF	1	0.125
chr1	194320001	194800000	B.2.2.2.1.2.1.2.2.2	0.0354107648725212	.	194320001	194800000	#0000FF	1	0.125
chr1	194800001	195120000	B.2.2.2.1.2.2.2.1.1.2	0.0240793201133144	.	194800001	195120000	#0000FF	1	0.125
chr1	195120001	195640000	B.2.2.2.2.1.2.1.1.2	0.0056657223796034	.	195120001	195640000	#0000FF	1	0.125
chr1	195640001	196080000	B.2.2.1.2.2.2.2.1	0.0679886685552408	.	195640001	196080000	#0000FF	1	0.125
chr1	196080001	196280000	B.2.1.2.2.1.2.2.2	0.157223796033994	.	196080001	196280000	#4848FF	1	0.25
chr1	196280001	196720000	B.2.2.1.2.2.1.1.2.1	0.0807365439093484	.	196280001	196720000	#0000FF	1	0.125
chr1	196720001	197080000	B.2.2.1.2.2.1.2.1.2.1	0.0764872521246459	.	196720001	197080000	#0000FF	1	0.125
chr1	197080001	197200000	B.1.1.1.1.1.1.2.1.1	0.400849858356941	.	197080001	197200000	#DADAFF	1	0.5
chr1	197200001	197480000	B.1.2.2.1.2.1.1.2.1.2	0.254957507082153	.	197200001	197480000	#9191FF	1	0.375
chr1	197480001	197880000	A.1.1.2.2.2.2.2.2.2	0.798866855524079	.	197480001	197880000	#FF0000	1	1
chr1	197880001	198040000	A.2.2.1.2.1.2.1	0.456090651558074	.	197880001	198040000	#FFDADA	1	0.625
chr1	198040001	198240000	A.2.1.1.2.2.1.2.2	0.562322946175637	.	198040001	198240000	#FF9191	1	0.75
chr1	198240001	198440000	A.2.2.1.1.1.1.2.2	0.478753541076487	.	198240001	198440000	#FFDADA	1	0.625
chr1	198440001	198720000	A.1.1.2.2.2.2.2.2.1	0.80028328611898	.	198440001	198720000	#FF0000	1	1
chr1	198720001	199120000	A.2.1.1.2.1.2.2.1.2.2.2	0.579320113314448	.	198720001	199120000	#FF9191	1	0.75
chr1	199120001	199240000	B.1.1.1.2.1.2	0.372521246458924	.	199120001	199240000	#DADAFF	1	0.5
chr1	199240001	199600000	B.1.1.2.1.2.2.2	0.337110481586402	.	199240001	199600000	#DADAFF	1	0.5
chr1	199600001	200080000	A.1.2.2.1.2.2.2.1.1.1.1	0.6671388101983	.	199600001	200080000	#FF4848	1	0.875
chr1	200080001	200280000	A.1.2.2.1.2.2.2.1.1.2	0.664305949008499	.	200080001	200280000	#FF4848	1	0.875
chr1	200280001	200520000	A.1.1.2.2.1.1.2.1.2	0.848441926345609	.	200280001	200520000	#FF0000	1	1
chr1	200520001	200840000	A.1.1.1.1.2.2.1.1.2.2	0.981586402266289	.	200520001	200840000	#FF0000	1	1
chr1	200840001	201120000	A.1.2.1.1.1.2.2.2	0.773371104815864	.	200840001	201120000	#FF4848	1	0.875
chr1	201120001	201400000	A.2.1.2.2.1.2.1.1.1	0.495750708215297	.	201120001	201400000	#FF9191	1	0.75
chr1	201400001	201800000	A.1.1.1.2.1.1.1.2.2	0.964589235127479	.	201400001	201800000	#FF0000	1	1
chr1	201800001	202120000	A.1.2.1.2.1.1.2.2.1.2	0.737960339943343	.	201800001	202120000	#FF4848	1	0.875
chr1	202120001	202320000	A.2.1.2.2.1.1.2.1.1	0.501416430594901	.	202120001	202320000	#FF9191	1	0.75
chr1	202320001	202720000	A.1.2.2.2.1.1.2.2	0.648725212464589	.	202320001	202720000	#FF4848	1	0.875
chr1	202720001	203000000	A.1.1.2.1.1.2.1.2.2.2	0.892351274787535	.	202720001	203000000	#FF0000	1	1
chr1	203000001	203280000	A.1.1.2.1.1.2.1.2.2.1.2	0.893767705382436	.	203000001	203280000	#FF0000	1	1
chr1	203280001	203480000	A.1.1.2.1.2.2.2.2.1.1	0.858356940509915	.	203280001	203480000	#FF0000	1	1
chr1	203480001	203800000	A.1.1.2.1.2.2.2.1	0.859773371104816	.	203480001	203800000	#FF0000	1	1
chr1	203800001	204120000	A.2.1.2.2.1.2.1.1.2	0.494334277620397	.	203800001	204120000	#FF9191	1	0.75
chr1	204120001	204360000	A.2.1.1.1.2.2.2	0.60056657223796	.	204120001	204360000	#FF9191	1	0.75
chr1	204360001	204520000	A.1.2.1.2.1.1.2.2.1.1	0.739376770538244	.	204360001	204520000	#FF4848	1	0.875
chr1	204520001	204920000	A.2.2.2.2.2.2.1	0.409348441926346	.	204520001	204920000	#FFDADA	1	0.625
chr1	204920001	205240000	A.1.2.2.2.1.1.2.1.2	0.65014164305949	.	204920001	205240000	#FF4848	1	0.875
chr1	205240001	205480000	A.1.2.2.2.1.1.2.1.1	0.651558073654391	.	205240001	205480000	#FF4848	1	0.875
chr1	205480001	205720000	A.1.1.2.1.1.2.2.2.2	0.876770538243626	.	205480001	205720000	#FF0000	1	1
chr1	205720001	205920000	A.1.2.2.2.2.1.1	0.634560906515581	.	205720001	205920000	#FF4848	1	0.875
chr1	205920001	205960000	A.1.2.1.2.1.1.2.2.2	0.736543909348442	.	205920001	205960000	#FF4848	1	0.875
chr1	206160001	206360000	A.1.2.1.2.1.1.2.2.2	0.736543909348442	.	206160001	206360000	#FF4848	1	0.875
chr1	206480001	206760000	A.1.2.1.2.1.1.1.1.2.2	0.752124645892351	.	206480001	206760000	#FF4848	1	0.875
chr1	206760001	207200000	A.1.1.1.1.1.1.1.1.1	1	.	206760001	207200000	#FF0000	1	1
chr1	207200001	207720000	A.1.1.1.1.2.2.1.1.1	0.984419263456091	.	207200001	207720000	#FF0000	1	1
chr1	207720001	208000000	A.1.1.2.2.2.1.2.2.1	0.814447592067989	.	207720001	208000000	#FF0000	1	1
chr1	208000001	208160000	A.1.1.2.2.2.2.2.1.2.1.2	0.803116147308782	.	208000001	208160000	#FF0000	1	1
chr1	208160001	208440000	A.2.1.1.2.2.1.1.1.2.2.1	0.572237960339943	.	208160001	208440000	#FF9191	1	0.75
chr1	208440001	208760000	B.1.2.2.2.1.1.1.1	0.247875354107649	.	208440001	208760000	#9191FF	1	0.375
chr1	208760001	209000000	B.2.1.2.1.1.1.2.2.2.2	0.185552407932011	.	208760001	209000000	#4848FF	1	0.25
chr1	209000001	209160000	B.2.2.1.1.1.1.1.1.2	0.135977337110482	.	209000001	209160000	#0000FF	1	0.125
chr1	209160001	209520000	B.2.1.2.1.1.1.2.2.1	0.188385269121813	.	209160001	209520000	#4848FF	1	0.25
chr1	209520001	209760000	A.2.2.2.1.1.2.2	0.434844192634561	.	209520001	209760000	#FFDADA	1	0.625
chr1	209760001	210000000	A.1.2.1.1.2.2.2.2	0.756373937677054	.	209760001	210000000	#FF4848	1	0.875
chr1	210000001	210240000	B.2.1.1.1.1.2.2.2	0.21671388101983	.	210000001	210240000	#4848FF	1	0.25
chr1	210240001	210480000	B.2.2.1.1.1.1.1.1.1	0.137393767705382	.	210240001	210480000	#0000FF	1	0.125
chr1	210480001	210560000	A.2.2.2.2.1.1.2.1.1	0.423512747875354	.	210480001	210560000	#FFDADA	1	0.625
chr1	210560001	210920000	B.2.1.1.1.1.2.2.1	0.218130311614731	.	210560001	210920000	#4848FF	1	0.25
chr1	210920001	211440000	B.2.1.2.2.2.2.2.2.2	0.138810198300283	.	210920001	211440000	#4848FF	1	0.25
chr1	211440001	211680000	A.1.2.2.1.2.2.1.1	0.669971671388102	.	211440001	211680000	#FF4848	1	0.875
chr1	211680001	211840000	A.1.1.2.2.2.2.2.1.1	0.805949008498584	.	211680001	211840000	#FF0000	1	1
chr1	211840001	212200000	A.1.1.1.1.2.1.1.1	0.991501416430595	.	211840001	212200000	#FF0000	1	1
chr1	212200001	212480000	A.1.1.1.1.2.1.1.2	0.990084985835694	.	212200001	212480000	#FF0000	1	1
chr1	212480001	212640000	A.1.1.2.2.1.1.1.2.1	0.852691218130312	.	212480001	212640000	#FF0000	1	1
chr1	212640001	212800000	A.1.1.1.1.2.2.1.2.1.1	0.980169971671388	.	212640001	212800000	#FF0000	1	1
chr1	212800001	212960000	A.1.1.1.2.2.2.1.2.2.2	0.927762039660057	.	212800001	212960000	#FF0000	1	1
chr1	212960001	213240000	A.1.1.2.2.2.2.1.1.1	0.811614730878187	.	212960001	213240000	#FF0000	1	1
chr1	213240001	213560000	A.2.2.1.2.1.2.2.2.2	0.451841359773371	.	213240001	213560000	#FFDADA	1	0.625
chr1	213560001	214360000	B.2.2.2.1.2.2.1.2.2.2.2	0.0269121813031161	.	213560001	214360000	#0000FF	1	0.125
chr1	214360001	214520000	B.1.1.1.2.1.1.1.2.2.1	0.378186968838527	.	214360001	214520000	#DADAFF	1	0.5
chr1	214520001	214840000	B.1.2.2.2.1.1.2	0.245042492917847	.	214520001	214840000	#9191FF	1	0.375
chr1	214840001	215240000	B.2.2.2.1.2.2.2.1.1.1	0.0254957507082153	.	214840001	215240000	#0000FF	1	0.125
chr1	215240001	215800000	B.2.2.1.1.1.2.2.2.2.2	0.11614730878187	.	215240001	215800000	#0000FF	1	0.125
chr1	215800001	216440000	B.2.2.2.1.2.2.1.2.2.2.1	0.028328611898017	.	215800001	216440000	#0000FF	1	0.125
chr1	216440001	216720000	B.2.2.1.2.2.2.2.2.1.2	0.0651558073654391	.	216440001	216720000	#0000FF	1	0.125
chr1	216720001	216960000	B.2.2.1.1.1.2.2.2.2.1	0.117563739376771	.	216720001	216960000	#0000FF	1	0.125
chr1	216960001	217600000	B.2.2.2.1.2.2.2.2.1	0.0198300283286119	.	216960001	217600000	#0000FF	1	0.125
chr1	217600001	217840000	B.1.1.1.2.1.1.2.1	0.375354107648725	.	217600001	217840000	#DADAFF	1	0.5
chr1	217840001	218440000	B.2.2.2.1.2.2.1.2.1.1	0.0325779036827195	.	217840001	218440000	#0000FF	1	0.125
chr1	218440001	218720000	A.2.2.2.2.1.1.2.2	0.420679886685552	.	218440001	218720000	#FFDADA	1	0.625
chr1	218720001	219000000	B.2.1.2.2.1.2.2.1.2	0.158640226628895	.	218720001	219000000	#4848FF	1	0.25
chr1	219000001	219240000	B.2.1.1.2.2.1.1	0.203966005665722	.	219000001	219240000	#4848FF	1	0.25
chr1	219240001	219400000	A.2.2.1.2.1.2.2.1	0.454674220963173	.	219240001	219400000	#FFDADA	1	0.625
chr1	219400001	219600000	B.2.1.2.2.1.2.2.1.1.1.2	0.161473087818697	.	219400001	219600000	#4848FF	1	0.25
chr1	219600001	219840000	B.1.1.1.2.1.1.1.2.2.2	0.376770538243626	.	219600001	219840000	#DADAFF	1	0.5
chr1	219840001	220120000	B.2.1.1.2.2.1.2	0.202549575070822	.	219840001	220120000	#4848FF	1	0.25
chr1	220120001	220480000	A.2.1.2.1.1.2.2.1.2.2	0.521246458923513	.	220120001	220480000	#FF9191	1	0.75
chr1	220480001	220840000	B.2.1.2.2.1.2.1.1	0.168555240793201	.	220480001	220840000	#4848FF	1	0.25
chr1	220840001	221000000	A.2.2.2.1.1.2.1	0.436260623229462	.	220840001	221000000	#FFDADA	1	0.625
chr1	221000001	221400000	A.1.1.1.2.2.2.2.1.1	0.926345609065156	.	221000001	221400000	#FF0000	1	1
chr1	221400001	221640000	A.2.2.2.2.1.2.1.2.2	0.415014164305949	.	221400001	221640000	#FFDADA	1	0.625
chr1	221640001	221880000	A.2.1.2.1.1.1.1.1.2	0.541076487252125	.	221640001	221880000	#FF9191	1	0.75
chr1	221880001	222240000	A.1.2.1.1.2.1.1.2.1	0.770538243626062	.	221880001	222240000	#FF4848	1	0.875
chr1	222240001	222360000	B.1.1.2.1.1.1.2.2	0.355524079320113	.	222240001	222360000	#DADAFF	1	0.5
chr1	222360001	222640000	B.1.2.2.2.2.2.2	0.228045325779037	.	222360001	222640000	#9191FF	1	0.375
chr1	222640001	222880000	A.2.1.2.1.1.1.1.1.1.1	0.543909348441926	.	222640001	222880000	#FF9191	1	0.75
chr1	222880001	223280000	A.2.1.2.1.2.1.2.2	0.509915014164306	.	222880001	223280000	#FF9191	1	0.75
chr1	223280001	223440000	A.2.1.1.2.2.1.1.1.1	0.575070821529745	.	223280001	223440000	#FF9191	1	0.75
chr1	223440001	223680000	B.1.1.1.1.2.2.2.2	0.382436260623229	.	223440001	223680000	#DADAFF	1	0.5
chr1	223680001	223880000	A.2.1.2.1.1.1.2.2.1.1	0.53257790368272	.	223680001	223880000	#FF9191	1	0.75
chr1	223880001	224120000	A.1.2.1.1.1.1.2.1.1	0.788951841359773	.	223880001	224120000	#FF4848	1	0.875
chr1	224120001	224200000	A.2.2.2.1.2.1.1	0.43342776203966	.	224120001	224200000	#FFDADA	1	0.625
chr1	224200001	224640000	A.1.1.1.1.2.2.1.2.2.1	0.975920679886686	.	224200001	224640000	#FF0000	1	1
chr1	224640001	225120000	A.1.2.1.1.1.1.2.2.1.1	0.786118980169972	.	224640001	225120000	#FF4848	1	0.875
chr1	225120001	225600000	B.1.2.1.1.2.2.2.2	0.287535410764873	.	225120001	225600000	#9191FF	1	0.375
chr1	225600001	225960000	A.1.1.2.2.2.1.2.2.2	0.813031161473088	.	225600001	225960000	#FF0000	1	1
chr1	225960001	226200000	A.1.1.2.1.1.1.1.1.1	0.917847025495751	.	225960001	226200000	#FF0000	1	1
chr1	226200001	226600000	A.1.1.1.2.2.2.1.2.2.1	0.929178470254957	.	226200001	226600000	#FF0000	1	1
chr1	226600001	226800000	A.2.2.1.2.2.1.1.2.1	0.449008498583569	.	226600001	226800000	#FFDADA	1	0.625
chr1	226800001	227040000	A.1.2.1.1.1.1.2.2.2.2	0.781869688385269	.	226800001	227040000	#FF4848	1	0.875
chr1	227040001	227640000	B.1.1.1.1.1.2.2.2	0.392351274787535	.	227040001	227640000	#DADAFF	1	0.5
chr1	227640001	227920000	B.1.2.2.1.2.2.2	0.24929178470255	.	227640001	227920000	#9191FF	1	0.375
chr1	227920001	228160000	B.1.2.1.1.2.2.1.1.1	0.296033994334278	.	227920001	228160000	#9191FF	1	0.375
chr1	228160001	228400000	A.2.1.1.2.1.1.2	0.593484419263456	.	228160001	228400000	#FF9191	1	0.75
chr1	228400001	228560000	B.1.1.1.2.2.1.2	0.36685552407932	.	228400001	228560000	#DADAFF	1	0.5
chr1	228560001	228760000	A.2.1.2.1.1.1.2.2.1.2	0.531161473087819	.	228560001	228760000	#FF9191	1	0.75
chr1	228760001	229160000	A.1.1.1.1.2.2.1.2.2.2	0.974504249291785	.	228760001	229160000	#FF0000	1	1
chr1	229160001	229400000	A.1.1.1.1.2.2.1.2.1.2.2	0.977337110481586	.	229160001	229400000	#FF0000	1	1
chr1	229400001	229760000	A.1.1.1.2.2.2.1.2.1.1	0.932011331444759	.	229400001	229760000	#FF0000	1	1
chr1	229760001	230160000	A.2.2.1.1.2.2.1	0.464589235127479	.	229760001	230160000	#FFDADA	1	0.625
chr1	230160001	230480000	A.1.2.1.1.1.1.2.1.2	0.787535410764873	.	230160001	230480000	#FF4848	1	0.875
chr1	230480001	230760000	A.2.2.1.1.2.2.2	0.463172804532578	.	230480001	230760000	#FFDADA	1	0.625
chr1	230760001	231080000	A.2.1.2.2.1.2.1.2	0.492917847025496	.	230760001	231080000	#FF9191	1	0.75
chr1	231080001	231400000	A.2.1.1.2.1.1.1.1.1	0.599150141643059	.	231080001	231400000	#FF9191	1	0.75
chr1	231400001	231760000	A.1.1.2.2.1.1.1.1	0.854107648725212	.	231400001	231760000	#FF0000	1	1
chr1	231760001	231960000	A.1.2.1.1.1.2.2.1	0.774787535410765	.	231760001	231960000	#FF4848	1	0.875
chr1	231960001	232160000	A.2.1.2.1.1.1.2.2.2	0.529745042492918	.	231960001	232160000	#FF9191	1	0.75
chr1	232160001	232560000	B.1.1.1.2.2.1.1.1	0.371104815864023	.	232160001	232560000	#DADAFF	1	0.5
chr1	232560001	232760000	A.1.2.2.1.1.2.1.1.2.2.1	0.694050991501416	.	232560001	232760000	#FF4848	1	0.875
chr1	232760001	233120000	A.2.1.1.2.1.1.1.2	0.594900849858357	.	232760001	233120000	#FF9191	1	0.75
chr1	233120001	233440000	A.1.2.2.1.2.2.1.2	0.668555240793201	.	233120001	233440000	#FF4848	1	0.875
chr1	233440001	234200000	B.2.2.2.1.2.2.1.1	0.0339943342776204	.	233440001	234200000	#0000FF	1	0.125
chr1	234200001	234440000	A.2.2.1.2.2.1.1.2.2	0.447592067988669	.	234200001	234440000	#FFDADA	1	0.625
chr1	234440001	234600000	A.1.2.2.1.1.2.1.1.2.1	0.695467422096317	.	234440001	234600000	#FF4848	1	0.875
chr1	234600001	234840000	A.1.1.1.1.2.2.1.2.1.2.1	0.978753541076487	.	234600001	234840000	#FF0000	1	1
chr1	234840001	234960000	A.1.2.2.2.1.1.1.2	0.652974504249292	.	234840001	234960000	#FF4848	1	0.875
chr1	234960001	235200000	A.1.1.1.1.1.1.1.2	0.997167138810198	.	234960001	235200000	#FF0000	1	1
chr1	235240001	235280000	A.1.1.1.1.1.1.1.2	0.997167138810198	.	235240001	235280000	#FF0000	1	1
chr1	235280001	235640000	A.1.1.1.1.1.2.1	0.994334277620397	.	235280001	235640000	#FF0000	1	1
chr1	235640001	236000000	A.1.1.1.1.2.1.2.2	0.985835694050991	.	235640001	236000000	#FF0000	1	1
chr1	236000001	236240000	A.1.1.1.2.2.2.2.1.2.1	0.924929178470255	.	236000001	236240000	#FF0000	1	1
chr1	236240001	236440000	A.2.1.1.2.2.1.2.1.2.1	0.565155807365439	.	236240001	236440000	#FF9191	1	0.75
chr1	236440001	236760000	A.2.1.2.1.2.1.2.1.2.2	0.511331444759207	.	236440001	236760000	#FF9191	1	0.75
chr1	236760001	236920000	B.1.2.1.1.1.1.1.2.1	0.31586402266289	.	236760001	236920000	#9191FF	1	0.375
chr1	236920001	237080000	B.1.1.2.1.1.2.1.1	0.354107648725212	.	236920001	237080000	#DADAFF	1	0.5
chr1	237080001	237600000	B.2.2.2.2.1.2.1.1.1	0.00708215297450425	.	237080001	237600000	#0000FF	1	0.125
chr1	237600001	237920000	B.2.2.2.1.2.1.1	0.0424929178470255	.	237600001	237920000	#0000FF	1	0.125
chr1	237920001	238240000	B.2.1.2.2.1.2.1.2.2.1	0.165722379603399	.	237920001	238240000	#4848FF	1	0.25
chr1	238240001	238400000	B.2.1.2.1.1.1.1	0.191218130311615	.	238240001	238400000	#4848FF	1	0.25
chr1	238400001	238600000	B.1.2.2.1.2.1.1.2.2	0.253541076487252	.	238400001	238600000	#9191FF	1	0.375
chr1	238600001	238880000	B.2.2.1.1.1.2.2.1.1.1	0.124645892351275	.	238600001	238880000	#0000FF	1	0.125
chr1	238880001	239160000	B.2.2.1.2.2.1.2.1.2.2	0.075070821529745	.	238880001	239160000	#0000FF	1	0.125
chr1	239160001	239480000	B.2.1.2.2.1.2.1.2.2.2	0.164305949008499	.	239160001	239480000	#4848FF	1	0.25
chr1	239480001	239640000	B.1.2.1.1.1.1.1.2.2	0.314447592067989	.	239480001	239640000	#9191FF	1	0.375
chr1	239640001	239920000	B.1.2.2.1.2.1.1.2.1.1	0.256373937677054	.	239640001	239920000	#9191FF	1	0.375
chr1	239920001	240160000	B.1.1.1.2.1.1.1.1	0.381019830028329	.	239920001	240160000	#DADAFF	1	0.5
chr1	240160001	240360000	B.2.2.1.1.1.2.2.1.1.2	0.123229461756374	.	240160001	240360000	#0000FF	1	0.125
chr1	240360001	240840000	B.2.2.2.1.2.2.2.2.2	0.018413597733711	.	240360001	240840000	#0000FF	1	0.125
chr1	240840001	241200000	B.2.2.2.1.2.2.1.2.1.2	0.0311614730878187	.	240840001	241200000	#0000FF	1	0.125
chr1	241200001	241680000	B.2.2.1.2.2.1.1.2.2	0.0793201133144476	.	241200001	241680000	#0000FF	1	0.125
chr1	241680001	241800000	A.2.1.1.2.2.1.2.1.2.2	0.563739376770538	.	241680001	241800000	#FF9191	1	0.75
chr1	241800001	241960000	B.1.1.1.2.1.1.2.2	0.373937677053824	.	241800001	241960000	#DADAFF	1	0.5
chr1	241960001	242200000	A.2.2.2.2.1.1.2.1.2	0.422096317280453	.	241960001	242200000	#FFDADA	1	0.625
chr1	242200001	242400000	B.2.1.2.2.1.2.1.2.1	0.1671388101983	.	242200001	242400000	#4848FF	1	0.25
chr1	242400001	242560000	B.2.1.2.2.1.1	0.169971671388102	.	242400001	242560000	#4848FF	1	0.25
chr1	242560001	243240000	B.2.2.1.1.1.2.2.2.1.1	0.120396600566572	.	242560001	243240000	#0000FF	1	0.125
chr1	243240001	243480000	A.1.2.2.1.1.2.1.1.2.2.2	0.692634560906516	.	243240001	243480000	#FF4848	1	0.875
chr1	243480001	243920000	A.1.2.1.1.2.1.1.2.2	0.769121813031161	.	243480001	243920000	#FF4848	1	0.875
chr1	243920001	244480000	A.1.2.2.1.1.2.1.2.2	0.689801699716714	.	243920001	244480000	#FF4848	1	0.875
chr1	244480001	244640000	A.1.2.1.1.1.1.2.2.2.1	0.78328611898017	.	244480001	244640000	#FF4848	1	0.875
chr1	244640001	244960000	A.2.1.2.1.1.1.1.1.1.2	0.542492917847025	.	244640001	244960000	#FF9191	1	0.75
chr1	244960001	245240000	A.1.1.2.2.1.1.2.1.1	0.84985835694051	.	244960001	245240000	#FF0000	1	1
chr1	245240001	245680000	A.2.2.2.2.1.2.1.2.1	0.41643059490085	.	245240001	245680000	#FFDADA	1	0.625
chr1	245680001	246160000	B.1.2.1.1.2.2.1.1.2	0.294617563739377	.	245680001	246160000	#9191FF	1	0.375
chr1	246160001	246400000	A.2.2.1.2.2.1.1.1	0.45042492917847	.	246160001	246400000	#FFDADA	1	0.625
chr1	246400001	246640000	B.1.1.1.1.1.2.2.1	0.393767705382436	.	246400001	246640000	#DADAFF	1	0.5
chr1	246640001	247000000	A.1.1.2.2.2.2.2.1.2.1.1	0.804532577903683	.	246640001	247000000	#FF0000	1	1
chr1	247000001	247480000	A.1.2.1.1.2.2.2.1	0.757790368271955	.	247000001	247480000	#FF4848	1	0.875
chr1	247480001	247760000	A.1.2.2.1.1.2.1.1.1.2.2	0.696883852691218	.	247480001	247760000	#FF4848	1	0.875
chr1	247760001	248120000	B.2.1.2.1.1.1.2.2.2.1	0.186968838526912	.	247760001	248120000	#4848FF	1	0.25
chr1	248120001	248360000	B.2.2.1.2.2.2.2.2.2.1	0.0637393767705382	.	248120001	248360000	#0000FF	1	0.125
chr1	248360001	248640000	B.2.2.1.1.1.2.2.2.1.2	0.118980169971671	.	248360001	248640000	#0000FF	1	0.125
chr1	248640001	248840000	B.1.1.2.1.2.1.1.2.2	0.344192634560907	.	248640001	248840000	#DADAFF	1	0.5
chr1	248840001	248920000	A.2.1.1.2.1.2.1.1.1.2	0.589235127478754	.	248840001	248920000	#FF9191	1	0.75
chr1	249040001	249200000	A.2.1.1.2.1.2.1.1.1.2	0.589235127478754	.	249040001	249200000	#FF9191	1	0.75
chr2	1	200000	B.2.1.2.1.2.1.2.2.1	0.213422818791946	.	1	200000	#4848FF	1	0.25
chr2	200001	320000	B.1.1.2.1.1.2.2.2	0.387919463087248	.	200001	320000	#DADAFF	1	0.5
chr2	320001	640000	B.2.1.2.1.2.1.2.1.1	0.216107382550336	.	320001	640000	#4848FF	1	0.25
chr2	640001	960000	B.1.1.2.1.1.1.2	0.393288590604027	.	640001	960000	#DADAFF	1	0.5
chr2	960001	1240000	B.2.1.1.1.1.2.2.1.1	0.265771812080537	.	960001	1240000	#4848FF	1	0.25
chr2	1240001	1600000	B.2.1.1.1.1.2.2.2	0.263087248322148	.	1240001	1600000	#4848FF	1	0.25
chr2	1600001	1840000	B.1.2.1.1.1.1.1.1	0.361073825503356	.	1600001	1840000	#9191FF	1	0.375
chr2	1840001	2000000	B.1.1.2.2.1.1.1	0.379865771812081	.	1840001	2000000	#DADAFF	1	0.5
chr2	2000001	2320000	B.2.1.2.1.2.2.1.1.2	0.208053691275168	.	2000001	2320000	#4848FF	1	0.25
chr2	2320001	2600000	B.2.1.2.1.2.2.1.2.2.2.2	0.201342281879195	.	2320001	2600000	#4848FF	1	0.25
chr2	2600001	2800000	B.1.1.2.2.1.1.2	0.378523489932886	.	2600001	2800000	#DADAFF	1	0.5
chr2	2800001	3160000	B.1.2.2.2.1.2.1.1	0.296644295302013	.	2800001	3160000	#9191FF	1	0.375
chr2	3160001	3360000	A.2.1.2.1.2.2.1.2	0.539597315436242	.	3160001	3360000	#FF9191	1	0.75
chr2	3360001	3520000	A.1.2.2.2.2.2.1.1.2.2	0.63489932885906	.	3360001	3520000	#FF4848	1	0.875
chr2	3520001	3640000	A.1.2.2.2.2.2.1.1.2.1	0.636241610738255	.	3520001	3640000	#FF4848	1	0.875
chr2	3640001	3880000	B.1.1.2.1.1.2.2.1	0.389261744966443	.	3640001	3880000	#DADAFF	1	0.5
chr2	3880001	4200000	B.2.1.1.2.1.1.2.2.2	0.248322147651007	.	3880001	4200000	#4848FF	1	0.25
chr2	4200001	5040000	B.2.2.2.1.2.2.2.2.2	0.0281879194630872	.	4200001	5040000	#0000FF	1	0.125
chr2	5120001	5160000	B.2.2.2.1.2.2.2.2.2	0.0281879194630872	.	5120001	5160000	#0000FF	1	0.125
chr2	5160001	5400000	B.2.2.1.2.2.1.2.2.1.2	0.103355704697987	.	5160001	5400000	#0000FF	1	0.125
chr2	5400001	5800000	B.2.2.1.1.2.1.2.1.2.2	0.150335570469799	.	5400001	5800000	#0000FF	1	0.125
chr2	5800001	6160000	B.2.2.1.2.2.1.1.1.1.2	0.116778523489933	.	5800001	6160000	#0000FF	1	0.125
chr2	6160001	7000000	B.2.2.2.1.1.1.1.1	0.0791946308724832	.	6160001	7000000	#0000FF	1	0.125
chr2	7000001	7200000	A.1.2.1.1.2.2.2.1.2.2	0.742281879194631	.	7000001	7200000	#FF4848	1	0.875
chr2	7200001	7520000	A.1.2.1.1.1.2.2.2	0.767785234899329	.	7200001	7520000	#FF4848	1	0.875
chr2	7520001	7800000	A.1.2.2.1.1.1.1	0.702013422818792	.	7520001	7800000	#FF4848	1	0.875
chr2	7800001	8120000	A.1.1.2.1.2.1.1.2.2.1	0.867114093959731	.	7800001	8120000	#FF0000	1	1
chr2	8120001	8440000	A.1.1.1.2.1.2.1.2.2.2.2	0.935570469798658	.	8120001	8440000	#FF0000	1	1
chr2	8440001	8680000	A.1.1.1.2.1.2.1.2.2.2.1.1	0.938255033557047	.	8440001	8680000	#FF0000	1	1
chr2	8680001	8920000	A.1.1.2.1.1.1.2.1.1.2.1	0.893959731543624	.	8680001	8920000	#FF0000	1	1
chr2	8920001	9280000	A.1.1.2.1.2.1.1.2.1.2.1	0.869798657718121	.	8920001	9280000	#FF0000	1	1
chr2	9280001	9560000	A.1.1.2.1.1.1.1.1.2.1	0.903355704697987	.	9280001	9560000	#FF0000	1	1
chr2	9560001	9920000	A.1.1.1.2.1.2.2.1.1.2.1	0.932885906040268	.	9560001	9920000	#FF0000	1	1
chr2	9920001	10200000	A.1.1.2.1.1.2.1.2.2.2.2	0.876510067114094	.	9920001	10200000	#FF0000	1	1
chr2	10200001	10400000	A.1.2.1.2.2.1.2.2.1	0.708724832214765	.	10200001	10400000	#FF4848	1	0.875
chr2	10400001	10600000	A.1.2.1.2.1.1.1.2	0.738255033557047	.	10400001	10600000	#FF4848	1	0.875
chr2	10600001	10920000	A.1.2.1.2.1.2.2.1.2.1	0.722147651006711	.	10600001	10920000	#FF4848	1	0.875
chr2	10920001	11280000	A.1.1.2.1.2.1.1.2.2.2	0.865771812080537	.	10920001	11280000	#FF0000	1	1
chr2	11280001	11600000	A.1.1.1.2.1.1.1.2.1.2.2	0.954362416107383	.	11280001	11600000	#FF0000	1	1
chr2	11600001	11760000	A.1.2.1.2.1.2.2.2.1	0.719463087248322	.	11600001	11760000	#FF4848	1	0.875
chr2	11760001	11920000	A.1.1.2.1.1.1.2.1.2	0.891275167785235	.	11760001	11920000	#FF0000	1	1
chr2	11920001	12160000	A.1.1.2.2.2.1.2.1.2	0.795973154362416	.	11920001	12160000	#FF0000	1	1
chr2	12160001	12560000	A.1.2.1.1.2.2.2.1.1	0.74496644295302	.	12160001	12560000	#FF4848	1	0.875
chr2	12560001	12880000	A.1.1.2.2.2.1.2.1.1	0.797315436241611	.	12560001	12880000	#FF0000	1	1
chr2	12880001	13160000	A.1.2.2.2.2.2.1.2.2	0.632214765100671	.	12880001	13160000	#FF4848	1	0.875
chr2	13160001	14280000	B.2.2.2.2.2.1.1.1.2	0.0120805369127517	.	13160001	14280000	#0000FF	1	0.125
chr2	14280001	14680000	B.2.2.2.1.1.1.2.1.1.2	0.0724832214765101	.	14280001	14680000	#0000FF	1	0.125
chr2	14680001	15320000	B.2.2.1.2.2.1.2.2.2.2.2	0.0993288590604027	.	14680001	15320000	#0000FF	1	0.125
chr2	15320001	15760000	A.2.2.1.2.1.1.1.1.1	0.502013422818792	.	15320001	15760000	#FFDADA	1	0.625
chr2	15760001	16080000	B.1.1.1.1.2.1.1.2.2.2	0.422818791946309	.	15760001	16080000	#DADAFF	1	0.5
chr2	16080001	16200000	A.2.2.1.2.1.1.2.2.2	0.49261744966443	.	16080001	16200000	#FFDADA	1	0.625
chr2	16200001	16280000	B.1.1.2.1.2.1.2.1	0.383892617449664	.	16200001	16280000	#DADAFF	1	0.5
chr2	16320001	16480000	B.1.1.2.1.2.1.2.1	0.383892617449664	.	16320001	16480000	#DADAFF	1	0.5
chr2	16480001	16800000	B.1.1.2.1.1.1.1.2.2	0.394630872483221	.	16480001	16800000	#DADAFF	1	0.5
chr2	16800001	16920000	A.1.1.2.2.2.1.2.2.2	0.793288590604027	.	16800001	16920000	#FF0000	1	1
chr2	16920001	17120000	A.2.2.2.1.2.1.2.1.2	0.468456375838926	.	16920001	17120000	#FFDADA	1	0.625
chr2	17120001	17280000	B.1.2.2.2.1.2.2.1.1	0.293959731543624	.	17120001	17280000	#9191FF	1	0.375
chr2	17280001	17640000	B.1.2.2.2.1.2.2.2.2	0.28993288590604	.	17280001	17640000	#9191FF	1	0.375
chr2	17640001	17880000	A.2.2.1.2.1.1.1.1.2	0.500671140939597	.	17640001	17880000	#FFDADA	1	0.625
chr2	17880001	18040000	A.1.2.2.2.1.2.2.2.1	0.65503355704698	.	17880001	18040000	#FF4848	1	0.875
chr2	18040001	18400000	B.2.1.1.2.1.2.1	0.246979865771812	.	18040001	18400000	#4848FF	1	0.25
chr2	18400001	18600000	B.2.1.2.1.2.2.1.2.2.2.1	0.202684563758389	.	18400001	18600000	#4848FF	1	0.25
chr2	18600001	18760000	B.1.2.2.2.1.2.1.2	0.295302013422819	.	18600001	18760000	#9191FF	1	0.375
chr2	18760001	18960000	B.2.1.2.2.2.1.2.1	0.185234899328859	.	18760001	18960000	#4848FF	1	0.25
chr2	18960001	19240000	B.2.2.1.1.1.1.1.1	0.181208053691275	.	18960001	19240000	#0000FF	1	0.125
chr2	19240001	19320000	B.2.1.1.2.1.1.1	0.252348993288591	.	19240001	19320000	#4848FF	1	0.25
chr2	19320001	19480000	B.2.2.1.1.2.1.2.1.2.1	0.151677852348993	.	19320001	19480000	#0000FF	1	0.125
chr2	19480001	19600000	B.1.2.1.1.2.1.1.1.1	0.353020134228188	.	19480001	19600000	#9191FF	1	0.375
chr2	19600001	20080000	B.2.1.2.1.2.2.1.1.1.1	0.210738255033557	.	19600001	20080000	#4848FF	1	0.25
chr2	20080001	20320000	A.1.2.2.2.1.1.1.2.1.2.1	0.676510067114094	.	20080001	20320000	#FF4848	1	0.875
chr2	20320001	20560000	A.1.1.2.2.1.2.2.1.2	0.814765100671141	.	20320001	20560000	#FF0000	1	1
chr2	20560001	20840000	A.1.1.2.2.2.2.2.2	0.786577181208054	.	20560001	20840000	#FF0000	1	1
chr2	20840001	21040000	A.2.2.1.2.1.1.2.2.1.2	0.493959731543624	.	20840001	21040000	#FFDADA	1	0.625
chr2	21040001	21200000	B.1.2.1.1.2.1.1.1.2	0.351677852348993	.	21040001	21200000	#9191FF	1	0.375
chr2	21200001	21400000	B.1.2.1.2.1.2.1.1.2	0.339597315436242	.	21200001	21400000	#9191FF	1	0.375
chr2	21400001	21600000	A.2.2.1.2.1.1.1.2	0.499328859060403	.	21400001	21600000	#FFDADA	1	0.625
chr2	21600001	22080000	B.2.2.1.1.2.1.2.1.1.2	0.153020134228188	.	21600001	22080000	#0000FF	1	0.125
chr2	22080001	22640000	B.2.2.1.2.2.1.2.2.2.2.1	0.100671140939597	.	22080001	22640000	#0000FF	1	0.125
chr2	22640001	23080000	B.2.2.2.1.1.1.2.1.2	0.0711409395973154	.	22640001	23080000	#0000FF	1	0.125
chr2	23080001	23560000	B.2.1.2.1.2.2.1.1.1.2	0.209395973154362	.	23080001	23560000	#4848FF	1	0.25
chr2	23560001	24000000	A.2.1.1.1.1.2.1.1.1.1	0.609395973154362	.	23560001	24000000	#FF9191	1	0.75
chr2	24000001	24360000	A.1.1.1.1.1.1.2.2.1.2.1	0.994630872483221	.	24000001	24360000	#FF0000	1	1
chr2	24360001	24600000	A.1.1.2.1.2.1.2.2.1.1.2	0.853691275167785	.	24360001	24600000	#FF0000	1	1
chr2	24600001	25160000	A.1.1.1.2.1.1.2.1	0.951677852348993	.	24600001	25160000	#FF0000	1	1
chr2	25160001	25440000	A.1.1.2.1.2.2.1.2.1.1	0.842953020134228	.	25160001	25440000	#FF0000	1	1
chr2	25440001	25800000	A.1.1.2.1.1.1.1.1.1.1	0.906040268456376	.	25440001	25800000	#FF0000	1	1
chr2	25800001	25960000	A.1.2.2.1.1.2.2.1	0.69261744966443	.	25800001	25960000	#FF4848	1	0.875
chr2	25960001	26360000	A.1.1.2.1.1.2.1.1.1	0.884563758389262	.	25960001	26360000	#FF0000	1	1
chr2	26360001	26720000	A.1.2.1.2.2.1.1.2.1	0.714093959731544	.	26360001	26720000	#FF4848	1	0.875
chr2	26720001	27000000	A.2.1.1.2.1.1.1	0.577181208053691	.	26720001	27000000	#FF9191	1	0.75
chr2	27000001	27240000	A.1.2.1.2.2.1.2.2.2	0.707382550335571	.	27000001	27240000	#FF4848	1	0.875
chr2	27240001	27560000	A.1.2.1.2.2.1.1.2.2	0.712751677852349	.	27240001	27560000	#FF4848	1	0.875
chr2	27560001	27880000	A.1.2.1.2.2.1.2.1.2	0.71006711409396	.	27560001	27880000	#FF4848	1	0.875
chr2	27880001	28280000	A.1.1.2.1.1.2.1.2.2.2.1	0.877852348993289	.	27880001	28280000	#FF0000	1	1
chr2	28280001	28720000	A.1.1.1.2.1.2.2.2.2.1	0.92751677852349	.	28280001	28720000	#FF0000	1	1
chr2	28720001	29040000	A.1.1.2.1.1.2.1.1.2	0.883221476510067	.	28720001	29040000	#FF0000	1	1
chr2	29040001	29440000	A.1.1.1.1.1.2.2.2.1.1	0.978523489932886	.	29040001	29440000	#FF0000	1	1
chr2	29440001	29800000	A.2.1.1.1.1.1.2.1.2	0.612080536912752	.	29440001	29800000	#FF9191	1	0.75
chr2	29800001	30120000	B.1.1.1.2.1.2	0.404026845637584	.	29800001	30120000	#DADAFF	1	0.5
chr2	30120001	30360000	B.1.1.1.1.1.2	0.428187919463087	.	30120001	30360000	#DADAFF	1	0.5
chr2	30360001	30920000	A.1.2.2.2.2.1.1.2.2	0.645637583892617	.	30360001	30920000	#FF4848	1	0.875
chr2	30920001	31160000	A.2.2.1.2.2.2	0.477852348993289	.	30920001	31160000	#FFDADA	1	0.625
chr2	31160001	31400000	A.2.1.2.2.2.2.2.2	0.516778523489933	.	31160001	31400000	#FF9191	1	0.75
chr2	31400001	31600000	A.2.1.1.1.2.1.2.1	0.586577181208054	.	31400001	31600000	#FF9191	1	0.75
chr2	31600001	31840000	B.1.2.2.1.1.2.1	0.315436241610738	.	31600001	31840000	#9191FF	1	0.375
chr2	31840001	32080000	B.1.1.2.2.1.2.1	0.377181208053691	.	31840001	32080000	#DADAFF	1	0.5
chr2	32080001	32400000	A.1.1.1.2.2.2.2.1.2.2	0.908724832214765	.	32080001	32400000	#FF0000	1	1
chr2	32400001	32760000	A.1.1.1.1.2.1.2	0.971812080536913	.	32400001	32760000	#FF0000	1	1
chr2	32760001	33000000	A.1.2.1.1.1.2.1.2.1.1	0.775838926174497	.	32760001	33000000	#FF4848	1	0.875
chr2	33000001	33200000	A.2.2.2.1.2.1.2.1.1	0.469798657718121	.	33000001	33200000	#FFDADA	1	0.625
chr2	33200001	33480000	A.2.2.1.2.1.1.2.2.1.1	0.495302013422819	.	33200001	33480000	#FFDADA	1	0.625
chr2	33480001	33640000	A.2.1.2.1.1.2.2.1.1.2	0.548993288590604	.	33480001	33640000	#FF9191	1	0.75
chr2	33640001	33840000	A.1.2.2.2.1.1.1.2.1.2.2	0.675167785234899	.	33640001	33840000	#FF4848	1	0.875
chr2	33840001	34240000	B.2.1.1.2.1.1.2.2.1	0.249664429530201	.	33840001	34240000	#4848FF	1	0.25
chr2	34240001	34960000	B.2.2.2.1.2.2.2.1.1	0.0335570469798658	.	34240001	34960000	#0000FF	1	0.125
chr2	34960001	35120000	B.2.1.1.2.1.2.2.2	0.244295302013423	.	34960001	35120000	#4848FF	1	0.25
chr2	35120001	35600000	B.2.2.2.1.2.2.1.1.1	0.0375838926174497	.	35120001	35600000	#0000FF	1	0.125
chr2	35600001	35720000	B.1.2.2.2.1.2.2.1.2	0.29261744966443	.	35600001	35720000	#9191FF	1	0.375
chr2	35720001	36160000	B.2.2.1.2.2.1.2.2.1.1	0.104697986577181	.	35720001	36160000	#0000FF	1	0.125
chr2	36160001	36560000	B.2.1.2.1.2.1.2.1.2	0.214765100671141	.	36160001	36560000	#4848FF	1	0.25
chr2	36560001	37080000	A.1.2.2.2.2.1.2.1.1	0.644295302013423	.	36560001	37080000	#FF4848	1	0.875
chr2	37080001	37360000	A.1.1.1.2.2.1.1.1.2	0.923489932885906	.	37080001	37360000	#FF0000	1	1
chr2	37360001	37600000	A.1.1.1.2.1.2.2.1.2	0.930201342281879	.	37360001	37600000	#FF0000	1	1
chr2	37600001	37840000	A.1.1.2.1.1.2.1.2.1.1	0.881879194630872	.	37600001	37840000	#FF0000	1	1
chr2	37840001	38120000	A.1.1.2.1.1.2.1.2.1.2	0.880536912751678	.	37840001	38120000	#FF0000	1	1
chr2	38120001	38520000	A.1.1.1.1.1.2.2.2.1.2	0.977181208053691	.	38120001	38520000	#FF0000	1	1
chr2	38520001	38760000	A.1.2.1.2.2.1.1.1.2	0.715436241610738	.	38520001	38760000	#FF4848	1	0.875
chr2	38760001	39000000	A.1.1.2.1.2.1.2.1.1.2.1	0.863087248322148	.	38760001	39000000	#FF0000	1	1
chr2	39000001	39080000	A.1.2.1.2.2.1.2.1.1	0.711409395973154	.	39000001	39080000	#FF4848	1	0.875
chr2	39080001	39480000	A.1.1.1.2.1.2.2.1.1.1	0.934228187919463	.	39080001	39480000	#FF0000	1	1
chr2	39480001	39760000	A.1.1.1.2.1.2.1.2.2.2.1.2	0.936912751677852	.	39480001	39760000	#FF0000	1	1
chr2	39760001	40040000	A.1.2.1.1.1.2.1.2.2	0.773154362416107	.	39760001	40040000	#FF4848	1	0.875
chr2	40040001	40480000	A.2.1.2.2.2.1.2.1.2	0.52751677852349	.	40040001	40480000	#FF9191	1	0.75
chr2	40480001	40760000	A.1.2.1.1.2.2.2.1.2.1	0.743624161073825	.	40480001	40760000	#FF4848	1	0.875
chr2	40760001	41040000	A.2.1.2.1.1.2.2.1.2	0.547651006711409	.	40760001	41040000	#FF9191	1	0.75
chr2	41040001	41400000	B.2.1.2.1.2.1.1	0.21744966442953	.	41040001	41400000	#4848FF	1	0.25
chr2	41400001	41600000	B.2.1.2.1.2.2.1.2.1	0.206711409395973	.	41400001	41600000	#4848FF	1	0.25
chr2	41600001	42040000	B.1.2.1.2.1.2.2	0.335570469798658	.	41600001	42040000	#9191FF	1	0.375
chr2	42040001	42320000	A.2.1.1.1.1.1.2.1.1.2	0.613422818791946	.	42040001	42320000	#FF9191	1	0.75
chr2	42320001	42560000	A.1.1.1.2.1.1.1.2.1.2.1	0.955704697986577	.	42320001	42560000	#FF0000	1	1
chr2	42560001	43040000	A.1.1.2.1.2.1.1.2.1.2.2	0.868456375838926	.	42560001	43040000	#FF0000	1	1
chr2	43040001	43440000	A.1.1.2.1.1.1.1.1.1.2	0.904697986577181	.	43040001	43440000	#FF0000	1	1
chr2	43440001	43840000	A.1.1.2.1.1.1.1.1.2.2	0.902013422818792	.	43440001	43840000	#FF0000	1	1
chr2	43840001	44240000	A.1.2.2.1.1.2.1.2.2	0.693959731543624	.	43840001	44240000	#FF4848	1	0.875
chr2	44240001	44440000	A.1.2.1.2.1.2.2.1.2.2	0.720805369127517	.	44240001	44440000	#FF4848	1	0.875
chr2	44440001	44600000	A.2.1.1.2.1.2.1	0.571812080536913	.	44440001	44600000	#FF9191	1	0.75
chr2	44600001	44920000	A.2.1.1.2.1.2.2	0.570469798657718	.	44600001	44920000	#FF9191	1	0.75
chr2	44920001	45200000	A.2.2.1.2.2.1.2.1	0.480536912751678	.	44920001	45200000	#FFDADA	1	0.625
chr2	45200001	45800000	A.2.1.2.1.1.1.1	0.558389261744966	.	45200001	45800000	#FF9191	1	0.75
chr2	45800001	46200000	A.1.1.1.2.1.2.2.2.2.2	0.926174496644295	.	45800001	46200000	#FF0000	1	1
chr2	46200001	46680000	A.1.1.1.2.1.2.1.2.2.1	0.939597315436242	.	46200001	46680000	#FF0000	1	1
chr2	46680001	46840000	A.1.1.2.1.2.1.2.1.2.2.2	0.857718120805369	.	46680001	46840000	#FF0000	1	1
chr2	46840001	47160000	A.1.1.2.1.2.1.2.1.2.2.1	0.859060402684564	.	46840001	47160000	#FF0000	1	1
chr2	47160001	47640000	A.1.1.1.2.1.1.1.2.1.1	0.957046979865772	.	47160001	47640000	#FF0000	1	1
chr2	47640001	48000000	A.2.1.1.1.1.1.2.1.1.1	0.614765100671141	.	47640001	48000000	#FF9191	1	0.75
chr2	48000001	48160000	A.1.2.1.1.2.1.1.1.2.1	0.76510067114094	.	48000001	48160000	#FF4848	1	0.875
chr2	48160001	48320000	A.2.1.1.1.2.1.2.2	0.585234899328859	.	48160001	48320000	#FF9191	1	0.75
chr2	48320001	48800000	A.1.1.1.1.2.2.2.1	0.96510067114094	.	48320001	48800000	#FF0000	1	1
chr2	48800001	49000000	B.1.1.1.2.1.1.2.2.1	0.406711409395973	.	48800001	49000000	#DADAFF	1	0.5
chr2	49000001	49280000	B.2.1.1.2.1.1.2.1	0.251006711409396	.	49000001	49280000	#4848FF	1	0.25
chr2	49280001	49800000	B.2.2.2.1.2.2.2.1.2.1	0.0322147651006711	.	49280001	49800000	#0000FF	1	0.125
chr2	49800001	50440000	B.2.2.2.1.1.1.1.2.2.2	0.0751677852348993	.	49800001	50440000	#0000FF	1	0.125
chr2	50440001	50720000	B.2.2.1.1.1.1.1.2.2	0.178523489932886	.	50440001	50720000	#0000FF	1	0.125
chr2	50720001	51160000	B.2.2.1.2.2.1.1.1.1.1	0.118120805369128	.	50720001	51160000	#0000FF	1	0.125
chr2	51160001	51320000	B.1.2.2.1.2.1.1	0.312751677852349	.	51160001	51320000	#9191FF	1	0.375
chr2	51320001	52040000	B.2.2.2.1.1.1.2.2	0.0697986577181208	.	51320001	52040000	#0000FF	1	0.125
chr2	52040001	52440000	B.2.2.2.1.2.2.1.1.2	0.036241610738255	.	52040001	52440000	#0000FF	1	0.125
chr2	52440001	52680000	B.2.2.1.1.2.1.2.2.2.1	0.146308724832215	.	52440001	52680000	#0000FF	1	0.125
chr2	52680001	52840000	B.2.1.2.1.2.1.2.2.2	0.212080536912752	.	52680001	52840000	#4848FF	1	0.25
chr2	52840001	53400000	B.2.2.2.1.1.1.2.1.1.1	0.0738255033557047	.	52840001	53400000	#0000FF	1	0.125
chr2	53400001	53960000	B.2.2.1.1.1.1.2	0.177181208053691	.	53400001	53960000	#0000FF	1	0.125
chr2	53960001	54080000	A.2.1.2.1.2.2.1.1	0.540939597315436	.	53960001	54080000	#FF9191	1	0.75
chr2	54080001	54240000	A.2.1.1.1.1.1.1.1.2	0.618791946308725	.	54080001	54240000	#FF9191	1	0.75
chr2	54240001	54720000	A.2.2.2.2.1.1.1.1	0.451006711409396	.	54240001	54720000	#FFDADA	1	0.625
chr2	54720001	54960000	A.1.2.1.1.1.2.1.2.1.2	0.774496644295302	.	54720001	54960000	#FF4848	1	0.875
chr2	54960001	55120000	A.2.1.1.1.1.1.1.1.1	0.620134228187919	.	54960001	55120000	#FF9191	1	0.75
chr2	55120001	55240000	A.1.2.1.1.2.1.1.2.1.1	0.76241610738255	.	55120001	55240000	#FF4848	1	0.875
chr2	55240001	55480000	A.1.1.1.2.2.1.1.1.1	0.924832214765101	.	55240001	55480000	#FF0000	1	1
chr2	55480001	55920000	A.1.1.1.1.1.1.2.2.1.2.2.1	0.993288590604027	.	55480001	55920000	#FF0000	1	1
chr2	55920001	56200000	B.1.1.2.1.2.2	0.381208053691275	.	55920001	56200000	#DADAFF	1	0.5
chr2	56200001	56440000	B.2.1.1.1.1.2.2.1.2	0.264429530201342	.	56200001	56440000	#4848FF	1	0.25
chr2	56440001	56920000	B.2.2.1.2.2.1.2.1.1	0.10738255033557	.	56440001	56920000	#0000FF	1	0.125
chr2	56920001	57600000	B.2.2.1.2.2.1.2.2.2.1	0.102013422818792	.	56920001	57600000	#0000FF	1	0.125
chr2	57600001	57720000	A.2.1.1.1.1.2.1.1.1.2	0.608053691275168	.	57600001	57720000	#FF9191	1	0.75
chr2	57720001	57920000	B.1.2.1.1.2.1.2.2.1	0.347651006711409	.	57720001	57920000	#9191FF	1	0.375
chr2	57920001	58240000	B.1.2.1.2.1.2.1.1.1	0.340939597315436	.	57920001	58240000	#9191FF	1	0.375
chr2	58240001	58480000	A.2.1.2.1.1.2.2.1.1.1	0.550335570469799	.	58240001	58480000	#FF9191	1	0.75
chr2	58480001	58760000	B.1.2.2.1.2.1.2	0.311409395973154	.	58480001	58760000	#9191FF	1	0.375
chr2	58760001	59000000	A.2.2.2.1.2.2.1.1.2	0.464429530201342	.	58760001	59000000	#FFDADA	1	0.625
chr2	59000001	59240000	B.1.2.1.1.2.1.2.2.2	0.346308724832215	.	59000001	59240000	#9191FF	1	0.375
chr2	59240001	59480000	B.1.2.1.2.1.2.1.2.2	0.336912751677852	.	59240001	59480000	#9191FF	1	0.375
chr2	59480001	59880000	B.1.2.1.1.2.1.1.2	0.350335570469799	.	59480001	59880000	#9191FF	1	0.375
chr2	59880001	60040000	A.2.1.2.2.2.1.2.1.1	0.528859060402685	.	59880001	60040000	#FF9191	1	0.75
chr2	60040001	60440000	A.2.2.1.2.1.1.2.1.2	0.496644295302013	.	60040001	60440000	#FFDADA	1	0.625
chr2	60440001	60920000	A.1.1.2.2.2.1.2.2.1	0.794630872483222	.	60440001	60920000	#FF0000	1	1
chr2	60920001	61280000	A.1.1.1.1.1.1.2.2.1.1	0.995973154362416	.	60920001	61280000	#FF0000	1	1
chr2	61280001	61760000	A.1.1.1.2.1.1.1.1	0.958389261744966	.	61280001	61760000	#FF0000	1	1
chr2	61760001	62120000	A.1.1.2.1.1.1.2.1.1.2.2	0.89261744966443	.	61760001	62120000	#FF0000	1	1
chr2	62120001	62480000	A.1.1.2.2.1.1.2	0.825503355704698	.	62120001	62480000	#FF0000	1	1
chr2	62480001	62680000	A.1.1.2.2.2.2.1	0.791946308724832	.	62480001	62680000	#FF0000	1	1
chr2	62680001	63040000	B.1.1.1.1.2.1.1.1	0.426845637583893	.	62680001	63040000	#DADAFF	1	0.5
chr2	63040001	63320000	B.1.1.1.2.1.1.1	0.409395973154362	.	63040001	63320000	#DADAFF	1	0.5
chr2	63320001	63800000	B.1.2.1.1.2.1.2.1	0.348993288590604	.	63320001	63800000	#9191FF	1	0.375
chr2	63800001	64240000	A.1.2.1.1.2.1.1.1.2.2	0.763758389261745	.	63800001	64240000	#FF4848	1	0.875
chr2	64240001	64560000	A.1.1.1.2.1.1.1.2.2	0.953020134228188	.	64240001	64560000	#FF0000	1	1
chr2	64560001	64800000	A.1.1.2.1.1.1.2.1.1.1.2	0.895302013422819	.	64560001	64800000	#FF0000	1	1
chr2	64800001	65120000	A.1.1.1.2.2.1.1.2.1	0.922147651006711	.	64800001	65120000	#FF0000	1	1
chr2	65120001	65280000	A.1.2.1.1.1.2.1.1.2	0.777181208053691	.	65120001	65280000	#FF4848	1	0.875
chr2	65280001	65480000	A.1.1.2.1.2.1.2.2.1.2.2	0.851006711409396	.	65280001	65480000	#FF0000	1	1
chr2	65480001	65840000	A.1.1.2.2.1.2.2.1.1	0.816107382550336	.	65480001	65840000	#FF0000	1	1
chr2	65840001	66240000	B.1.1.2.1.1.1.1.2.1	0.395973154362416	.	65840001	66240000	#DADAFF	1	0.5
chr2	66240001	66640000	B.2.1.2.2.2.1.1	0.186577181208054	.	66240001	66640000	#4848FF	1	0.25
chr2	66640001	66840000	B.1.1.1.2.1.1.2.2.2	0.405369127516779	.	66640001	66840000	#DADAFF	1	0.5
chr2	66840001	67400000	B.2.2.2.1.1.1.1.2.2.1	0.076510067114094	.	66840001	67400000	#0000FF	1	0.125
chr2	67400001	67560000	B.2.1.2.1.2.2.1.2.2.1.1	0.205369127516779	.	67400001	67560000	#4848FF	1	0.25
chr2	67560001	67880000	B.2.1.1.2.1.2.2.1	0.245637583892617	.	67560001	67880000	#4848FF	1	0.25
chr2	67880001	68280000	B.1.2.2.2.1.2.2.2.1	0.291275167785235	.	67880001	68280000	#9191FF	1	0.375
chr2	68280001	68680000	A.1.1.1.2.2.2.2.2	0.90738255033557	.	68280001	68680000	#FF0000	1	1
chr2	68680001	68920000	A.1.2.1.1.1.2.1.1.1	0.778523489932886	.	68680001	68920000	#FF4848	1	0.875
chr2	68920001	69160000	A.1.1.1.2.2.1.1.2.2	0.920805369127517	.	68920001	69160000	#FF0000	1	1
chr2	69160001	69560000	A.1.1.2.1.1.1.2.1.1.1.1	0.896644295302013	.	69160001	69560000	#FF0000	1	1
chr2	69560001	69720000	A.1.2.1.2.2.1.1.1.1	0.716778523489933	.	69560001	69720000	#FF4848	1	0.875
chr2	69720001	70120000	A.1.1.1.2.1.2.2.2.1	0.928859060402685	.	69720001	70120000	#FF0000	1	1
chr2	70120001	70520000	A.1.1.2.1.1.2.1.2.2.1	0.879194630872483	.	70120001	70520000	#FF0000	1	1
chr2	70520001	70880000	A.1.2.1.2.1.2.1.2.2	0.726174496644295	.	70520001	70880000	#FF4848	1	0.875
chr2	70880001	71240000	A.1.1.2.1.2.1.1.2.1.1	0.871140939597315	.	70880001	71240000	#FF0000	1	1
chr2	71240001	71720000	A.1.1.1.2.2.2.2.1.2.1	0.91006711409396	.	71240001	71720000	#FF0000	1	1
chr2	71720001	72200000	A.2.2.2.2.1.1.2.2	0.446979865771812	.	71720001	72200000	#FFDADA	1	0.625
chr2	72200001	72480000	B.1.2.1.2.1.2.1.2.1	0.338255033557047	.	72200001	72480000	#9191FF	1	0.375
chr2	72480001	72760000	B.2.1.2.2.2.1.2.2	0.183892617449664	.	72480001	72760000	#4848FF	1	0.25
chr2	72760001	72960000	B.1.2.1.1.1.1.1.2.2	0.358389261744966	.	72760001	72960000	#9191FF	1	0.375
chr2	72960001	73120000	A.2.2.1.2.1.1.2.1.1	0.497986577181208	.	72960001	73120000	#FFDADA	1	0.625
chr2	73120001	73520000	A.1.2.2.2.1.1.1.2.1.1	0.677852348993289	.	73120001	73520000	#FF4848	1	0.875
chr2	73520001	73880000	A.2.2.2.2.1.1.1.2	0.449664429530201	.	73520001	73880000	#FFDADA	1	0.625
chr2	73880001	74440000	A.1.1.1.1.1.1.2.2.1.2.2.2	0.991946308724832	.	73880001	74440000	#FF0000	1	1
chr2	74440001	74680000	A.1.1.2.1.2.1.2.2.1.1.1.1	0.856375838926175	.	74440001	74680000	#FF0000	1	1
chr2	74680001	74840000	A.1.1.2.1.2.1.2.2.1.2.1	0.852348993288591	.	74680001	74840000	#FF0000	1	1
chr2	74840001	75120000	A.1.1.1.2.2.2.2.1.1.2	0.911409395973154	.	74840001	75120000	#FF0000	1	1
chr2	75120001	75280000	A.1.2.2.2.2.2.1.1.1	0.63758389261745	.	75120001	75280000	#FF4848	1	0.875
chr2	75280001	75720000	B.1.1.1.1.2.1.1.2.2.1	0.424161073825503	.	75280001	75720000	#DADAFF	1	0.5
chr2	75720001	75960000	B.1.1.1.2.1.1.2.1	0.408053691275168	.	75720001	75960000	#DADAFF	1	0.5
chr2	75960001	76360000	B.2.2.1.1.2.1.2.2.1.2	0.147651006711409	.	75960001	76360000	#0000FF	1	0.125
chr2	76360001	76880000	B.2.2.2.1.2.2.1.2	0.0348993288590604	.	76360001	76880000	#0000FF	1	0.125
chr2	76880001	77920000	B.2.2.2.2.2.1.1.1.1	0.0134228187919463	.	76880001	77920000	#0000FF	1	0.125
chr2	77920001	78480000	B.2.2.2.1.2.2.2.1.2.2	0.0308724832214765	.	77920001	78480000	#0000FF	1	0.125
chr2	78480001	78840000	B.2.2.1.2.2.1.1.1.2.2.2	0.112751677852349	.	78480001	78840000	#0000FF	1	0.125
chr2	78840001	79280000	B.2.1.2.1.2.2.1.2.2.1.2	0.204026845637584	.	78840001	79280000	#4848FF	1	0.25
chr2	79280001	79480000	B.2.2.1.1.1.1.1.2.1	0.179865771812081	.	79280001	79480000	#0000FF	1	0.125
chr2	79480001	79800000	B.2.2.1.1.2.1.2.2.2.2	0.14496644295302	.	79480001	79800000	#0000FF	1	0.125
chr2	79800001	80200000	B.2.2.1.2.2.1.1.1.2.1	0.115436241610738	.	79800001	80200000	#0000FF	1	0.125
chr2	80200001	80840000	B.2.2.2.1.1.1.1.2.1	0.0778523489932886	.	80200001	80840000	#0000FF	1	0.125
chr2	80840001	81640000	B.2.2.2.2.1.1.2.2.2	0.0214765100671141	.	80840001	81640000	#0000FF	1	0.125
chr2	81640001	82120000	B.2.2.1.1.2.1.2.2.1.1	0.148993288590604	.	81640001	82120000	#0000FF	1	0.125
chr2	82120001	82560000	B.2.2.1.2.2.1.1.1.2.2.1	0.114093959731544	.	82120001	82560000	#0000FF	1	0.125
chr2	82560001	83480000	B.2.2.2.1.2.2.2.2.1	0.0295302013422819	.	82560001	83480000	#0000FF	1	0.125
chr2	83480001	84200000	B.2.2.2.2.1.1.1	0.0268456375838926	.	83480001	84200000	#0000FF	1	0.125
chr2	84200001	84640000	B.2.2.1.1.2.1.2.1.1.1	0.154362416107383	.	84200001	84640000	#0000FF	1	0.125
chr2	84640001	85120000	A.2.2.2.1.2.2.1.1.1	0.465771812080537	.	84640001	85120000	#FFDADA	1	0.625
chr2	85120001	85280000	A.1.1.2.2.1.1.1	0.826845637583893	.	85120001	85280000	#FF0000	1	1
chr2	85280001	85520000	A.1.2.1.1.2.1.1.2.1.2	0.761073825503356	.	85280001	85520000	#FF4848	1	0.875
chr2	85520001	85840000	A.1.1.1.2.1.1.2.2.1	0.950335570469799	.	85520001	85840000	#FF0000	1	1
chr2	85840001	86040000	A.1.2.1.2.1.1.2.1.2.2	0.732885906040268	.	85840001	86040000	#FF4848	1	0.875
chr2	86040001	86400000	A.1.1.1.2.1.1.2.2.2	0.948993288590604	.	86040001	86400000	#FF0000	1	1
chr2	86400001	86680000	A.1.2.1.2.1.1.2.2.2	0.730201342281879	.	86400001	86680000	#FF4848	1	0.875
chr2	86680001	87120000	A.1.2.1.1.2.1.1.2.2.1	0.759731543624161	.	86680001	87120000	#FF4848	1	0.875
chr2	88280001	88640000	A.2.1.1.1.2.1.1.2	0.587919463087248	.	88280001	88640000	#FF9191	1	0.75
chr2	88640001	88840000	B.1.1.2.1.1.1.1.1	0.397315436241611	.	88640001	88840000	#DADAFF	1	0.5
chr2	88840001	89000000	A.2.1.1.1.1.1.1.2.2	0.616107382550336	.	88840001	89000000	#FF9191	1	0.75
chr2	89000001	89320000	A.2.2.2.2.1.1.2.1	0.448322147651007	.	89000001	89320000	#FFDADA	1	0.625
chr2	89400001	89520000	A.2.2.2.2.1.1.2.1	0.448322147651007	.	89400001	89520000	#FFDADA	1	0.625
chr2	89800001	89920000	B.2.1.1.1.1.1.2.1.1.2	0.279194630872483	.	89800001	89920000	#4848FF	1	0.25
chr2	90000001	90160000	B.1.1.1.1.2.2.1.2.1	0.416107382550336	.	90000001	90160000	#DADAFF	1	0.5
chr2	90200001	90280000	B.1.1.1.1.2.2.1.2.1	0.416107382550336	.	90200001	90280000	#DADAFF	1	0.5
chr2	91760001	91880000	B.1.2.1.1.1.1.1.2.1	0.359731543624161	.	91760001	91880000	#9191FF	1	0.375
chr2	91920001	92000000	B.1.2.1.1.1.1.1.2.1	0.359731543624161	.	91920001	92000000	#9191FF	1	0.375
chr2	92000001	92200000	B.2.1.1.1.1.1.2.1.1.1	0.280536912751678	.	92000001	92200000	#4848FF	1	0.25
chr2	92240001	92320000	B.2.1.1.1.1.1.2.1.1.1	0.280536912751678	.	92240001	92320000	#4848FF	1	0.25
chr2	95320001	95680000	B.1.2.2.1.2.2.2.1.1	0.304697986577181	.	95320001	95680000	#9191FF	1	0.375
chr2	95680001	96080000	A.1.2.2.2.2.2.2.2.1.1.1	0.626845637583893	.	95680001	96080000	#FF4848	1	0.875
chr2	96160001	96280000	A.2.1.2.2.2.2.2.1.1.2	0.519463087248322	.	96160001	96280000	#FF9191	1	0.75
chr2	96320001	96560000	A.2.1.2.2.2.2.2.1.1.2	0.519463087248322	.	96320001	96560000	#FF9191	1	0.75
chr2	96560001	96680000	A.1.1.2.1.2.1.2.1.1.2.2	0.861744966442953	.	96560001	96680000	#FF0000	1	1
chr2	96720001	97000000	A.1.1.2.1.2.1.2.1.1.2.2	0.861744966442953	.	96720001	97000000	#FF0000	1	1
chr2	97000001	97200000	A.1.2.1.2.1.1.2.1.2.1	0.734228187919463	.	97000001	97200000	#FF4848	1	0.875
chr2	97200001	97480000	A.1.1.2.1.2.2.1.2.1.2.2	0.840268456375839	.	97200001	97480000	#FF0000	1	1
chr2	97480001	97880000	A.2.1.1.2.2.2.1	0.563758389261745	.	97480001	97880000	#FF9191	1	0.75
chr2	98000001	98040000	A.2.1.1.2.2.2.1	0.563758389261745	.	98000001	98040000	#FF9191	1	0.75
chr2	98160001	98200000	A.1.2.2.1.1.2.1.2.1.1	0.696644295302013	.	98160001	98200000	#FF4848	1	0.875
chr2	98240001	98600000	A.1.2.2.1.1.2.1.2.1.1	0.696644295302013	.	98240001	98600000	#FF4848	1	0.875
chr2	98600001	99000000	A.1.2.1.2.2.2.2.1	0.704697986577181	.	98600001	99000000	#FF4848	1	0.875
chr2	99000001	99200000	A.1.2.1.2.1.1.2.2.1	0.731543624161074	.	99000001	99200000	#FF4848	1	0.875
chr2	99200001	99480000	A.1.1.2.1.2.2.1.2.2	0.838926174496644	.	99200001	99480000	#FF0000	1	1
chr2	99480001	99680000	A.2.1.2.2.1.2.1	0.532885906040268	.	99480001	99680000	#FF9191	1	0.75
chr2	99680001	99960000	A.1.2.2.1.1.2.2.2.1	0.691275167785235	.	99680001	99960000	#FF4848	1	0.875
chr2	99960001	100120000	A.1.2.2.1.1.2.1.2.1.2	0.695302013422819	.	99960001	100120000	#FF4848	1	0.875
chr2	100120001	100480000	A.1.2.2.1.2.2.1	0.684563758389262	.	100120001	100480000	#FF4848	1	0.875
chr2	100480001	100880000	A.1.2.2.1.2.2.2.2	0.681879194630872	.	100480001	100880000	#FF4848	1	0.875
chr2	100880001	101040000	A.2.1.2.2.1.2.2	0.531543624161074	.	100880001	101040000	#FF9191	1	0.75
chr2	101040001	101120000	A.2.1.1.2.2.2.2.2	0.559731543624161	.	101040001	101120000	#FF9191	1	0.75
chr2	101120001	101640000	A.1.2.1.2.1.2.1.2.1	0.72751677852349	.	101120001	101640000	#FF4848	1	0.875
chr2	101640001	101880000	A.1.1.2.1.2.1.2.1.2.1	0.860402684563758	.	101640001	101880000	#FF0000	1	1
chr2	101880001	102480000	A.1.1.1.1.1.2.1.1	0.989261744966443	.	101880001	102480000	#FF0000	1	1
chr2	102480001	102880000	A.1.1.1.1.1.2.1.2.1.1	0.987919463087248	.	102480001	102880000	#FF0000	1	1
chr2	102880001	103080000	A.1.2.1.1.1.2.2.1.2.1	0.770469798657718	.	102880001	103080000	#FF4848	1	0.875
chr2	103080001	103360000	A.1.2.2.2.1.1.2.2	0.668456375838926	.	103080001	103360000	#FF4848	1	0.875
chr2	103360001	103600000	B.1.1.1.1.2.2.2.1.1	0.413422818791946	.	103360001	103600000	#DADAFF	1	0.5
chr2	103600001	103840000	B.2.2.1.1.1.2.2.1.1.1.2	0.170469798657718	.	103600001	103840000	#0000FF	1	0.125
chr2	103840001	104080000	B.2.2.1.1.2.1.1.2.2.2	0.155704697986577	.	103840001	104080000	#0000FF	1	0.125
chr2	104080001	104560000	B.2.2.2.2.1.1.2.2.1.2	0.0228187919463087	.	104080001	104560000	#0000FF	1	0.125
chr2	104560001	105000000	B.2.2.1.2.2.1.2.1.2	0.106040268456376	.	104560001	105000000	#0000FF	1	0.125
chr2	105000001	105320000	A.2.2.2.1.2.2.1.2.1.1	0.463087248322148	.	105000001	105320000	#FFDADA	1	0.625
chr2	105320001	105480000	A.2.1.2.1.2.2.2.1.2	0.536912751677852	.	105320001	105480000	#FF9191	1	0.75
chr2	105480001	105640000	B.1.2.1.2.1.1	0.342281879194631	.	105480001	105640000	#9191FF	1	0.375
chr2	105640001	105880000	A.2.2.2.1.2.2.1.2.2	0.460402684563758	.	105640001	105880000	#FFDADA	1	0.625
chr2	105880001	106160000	A.2.1.2.2.2.1.2.2.2	0.524832214765101	.	105880001	106160000	#FF9191	1	0.75
chr2	106160001	106320000	A.2.2.2.2.2.1.1.2	0.438926174496644	.	106160001	106320000	#FFDADA	1	0.625
chr2	106320001	106520000	A.2.1.1.1.1.1.1.2.1	0.61744966442953	.	106320001	106520000	#FF9191	1	0.75
chr2	106520001	106720000	A.2.2.2.1.2.2.1.2.1.2	0.461744966442953	.	106520001	106720000	#FFDADA	1	0.625
chr2	106720001	107000000	A.2.1.1.1.1.2.1.1.2.1.1	0.606711409395973	.	106720001	107000000	#FF9191	1	0.75
chr2	107080001	107240000	A.2.1.1.1.1.2.1.1.2.1.1	0.606711409395973	.	107080001	107240000	#FF9191	1	0.75
chr2	107240001	107520000	B.2.2.1.2.2.1.1.2.2.2	0.108724832214765	.	107240001	107520000	#0000FF	1	0.125
chr2	107520001	108160000	B.2.2.2.2.2.1.1.2.1.1	0.010738255033557	.	107520001	108160000	#0000FF	1	0.125
chr2	108160001	108480000	B.2.2.1.1.2.1.1.2.1.2	0.158389261744966	.	108160001	108480000	#0000FF	1	0.125
chr2	108520001	108800000	B.2.1.1.1.1.2.1.1.1	0.273825503355705	.	108520001	108800000	#4848FF	1	0.25
chr2	108800001	109400000	A.1.2.2.2.1.1.1.2.2.1	0.673825503355705	.	108800001	109400000	#FF4848	1	0.875
chr2	109400001	109680000	A.2.1.2.2.2.2.2.1.1.1.1	0.522147651006711	.	109400001	109680000	#FF9191	1	0.75
chr2	109680001	109960000	A.1.2.2.2.2.1.1.2.1.2	0.646979865771812	.	109680001	109960000	#FF4848	1	0.875
chr2	109960001	110120000	A.2.1.2.2.2.2.2.1.1.1.2	0.520805369127517	.	109960001	110120000	#FF9191	1	0.75
chr2	110240001	110280000	A.2.1.2.2.2.2.2.1.1.1.2	0.520805369127517	.	110240001	110280000	#FF9191	1	0.75
chr2	110280001	110520000	A.1.2.1.1.2.1.1.2.2.2	0.758389261744966	.	110280001	110520000	#FF4848	1	0.875
chr2	110840001	111000000	A.2.2.1.1.2.2	0.503355704697987	.	110840001	111000000	#FFDADA	1	0.625
chr2	111360001	111720000	A.1.2.1.2.2.2.2.2	0.703355704697987	.	111360001	111720000	#FF4848	1	0.875
chr2	111720001	112040000	A.1.2.2.1.1.2.1.1	0.697986577181208	.	111720001	112040000	#FF4848	1	0.875
chr2	112240001	112320000	A.1.2.2.1.1.2.2.2.2	0.68993288590604	.	112240001	112320000	#FF4848	1	0.875
chr2	112360001	112480000	A.1.2.2.1.1.2.2.2.2	0.68993288590604	.	112360001	112480000	#FF4848	1	0.875
chr2	112560001	112840000	A.1.2.1.2.1.1.2.1.1.2	0.735570469798658	.	112560001	112840000	#FF4848	1	0.875
chr2	112840001	113120000	A.1.2.1.2.1.1.2.1.1.1	0.736912751677852	.	112840001	113120000	#FF4848	1	0.875
chr2	113200001	113280000	A.1.2.1.2.1.1.2.1.1.1	0.736912751677852	.	113200001	113280000	#FF4848	1	0.875
chr2	113280001	113520000	A.1.1.2.1.2.2.1.2.1.2.1	0.841610738255034	.	113280001	113520000	#FF0000	1	1
chr2	113520001	113840000	A.1.1.2.1.2.1.2.1.1.1	0.864429530201342	.	113520001	113840000	#FF0000	1	1
chr2	113840001	114200000	A.1.1.1.2.1.2.1.2.1.1	0.942281879194631	.	113840001	114200000	#FF0000	1	1
chr2	114400001	114760000	A.1.1.1.2.2.2.2.1.1.1	0.912751677852349	.	114400001	114760000	#FF0000	1	1
chr2	114760001	115360000	B.2.1.1.1.1.2.1.1.2.1.2.1	0.271140939597315	.	114760001	115360000	#4848FF	1	0.25
chr2	115360001	116000000	B.2.2.2.2.1.1.2.2.1.1	0.0241610738255034	.	115360001	116000000	#0000FF	1	0.125
chr2	116000001	116680000	B.2.2.2.2.2.1.1.2.2.1	0.00805369127516779	.	116000001	116680000	#0000FF	1	0.125
chr2	116680001	117200000	B.2.2.2.1.2.1.1.2.1.2.1	0.0496644295302013	.	116680001	117200000	#0000FF	1	0.125
chr2	117200001	117800000	B.2.2.2.2.2.1.1.2.1.2	0.00939597315436242	.	117200001	117800000	#0000FF	1	0.125
chr2	117800001	118160000	B.2.2.1.2.2.2.1.2.2	0.0899328859060403	.	117800001	118160000	#0000FF	1	0.125
chr2	118160001	118560000	B.2.2.1.1.2.1.1.2.2.1	0.157046979865772	.	118160001	118560000	#0000FF	1	0.125
chr2	118560001	118720000	A.2.2.2.2.2.2.1.2	0.433557046979866	.	118560001	118720000	#FFDADA	1	0.625
chr2	118720001	118960000	A.1.2.1.1.2.2.1.2.2	0.746308724832215	.	118720001	118960000	#FF4848	1	0.875
chr2	118960001	119320000	B.1.1.2.1.2.1.1.2	0.385234899328859	.	118960001	119320000	#DADAFF	1	0.5
chr2	119320001	119600000	B.1.2.2.1.2.2.1.1	0.31006711409396	.	119320001	119600000	#9191FF	1	0.375
chr2	119600001	119760000	A.1.2.1.1.1.2.2.1.1	0.771812080536913	.	119600001	119760000	#FF4848	1	0.875
chr2	119760001	119960000	A.1.2.2.2.2.2.2.2.2.1	0.622818791946309	.	119760001	119960000	#FF4848	1	0.875
chr2	119960001	120240000	A.1.1.2.2.2.1.1.1.2	0.804026845637584	.	119960001	120240000	#FF0000	1	1
chr2	120240001	120440000	A.2.2.1.1.1.2.1.1	0.511409395973154	.	120240001	120440000	#FFDADA	1	0.625
chr2	120440001	120600000	A.2.1.1.1.2.1.1.1	0.589261744966443	.	120440001	120600000	#FF9191	1	0.75
chr2	120600001	120920000	A.2.2.1.2.2.1.1	0.481879194630872	.	120600001	120920000	#FFDADA	1	0.625
chr2	120920001	121080000	A.1.2.1.1.1.2.2.1.2.2	0.769127516778524	.	120920001	121080000	#FF4848	1	0.875
chr2	121080001	121480000	A.2.1.2.2.2.2.2.1.2	0.518120805369128	.	121080001	121480000	#FF9191	1	0.75
chr2	121480001	121840000	A.2.2.2.2.2.1.1.1	0.440268456375839	.	121480001	121840000	#FFDADA	1	0.625
chr2	121840001	122160000	A.1.2.2.2.2.1.1.1.1.1	0.652348993288591	.	121840001	122160000	#FF4848	1	0.875
chr2	122160001	122520000	A.1.1.2.2.1.2.2.2.2.1	0.809395973154362	.	122160001	122520000	#FF0000	1	1
chr2	122520001	123040000	B.1.1.2.1.2.1.2.2	0.38255033557047	.	122520001	123040000	#DADAFF	1	0.5
chr2	123040001	123240000	B.2.1.1.2.2.2.1.2	0.23758389261745	.	123040001	123240000	#4848FF	1	0.25
chr2	123240001	123600000	B.2.1.1.1.1.2.1.2	0.267114093959732	.	123240001	123600000	#4848FF	1	0.25
chr2	123600001	123920000	B.2.2.1.1.1.2.2.1.1.2	0.169127516778524	.	123600001	123920000	#0000FF	1	0.125
chr2	123920001	124120000	B.2.2.1.1.1.2.2.2.2	0.163758389261745	.	123920001	124120000	#0000FF	1	0.125
chr2	124120001	124400000	B.2.2.1.1.2.1.1.1.2	0.161073825503356	.	124120001	124400000	#0000FF	1	0.125
chr2	124400001	124560000	B.1.2.2.1.2.2.2.2	0.302013422818792	.	124400001	124560000	#9191FF	1	0.375
chr2	124560001	124760000	B.2.2.1.1.1.2.2.1.1.1.1	0.171812080536913	.	124560001	124760000	#0000FF	1	0.125
chr2	124760001	125560000	B.2.2.2.2.2.1.1.2.2.2	0.00671140939597315	.	124760001	125560000	#0000FF	1	0.125
chr2	125560001	126400000	B.2.2.2.2.2.2	0.00134228187919463	.	125560001	126400000	#0000FF	1	0.125
chr2	126400001	126960000	B.2.2.2.1.2.1.1.2.1.2.2	0.0483221476510067	.	126400001	126960000	#0000FF	1	0.125
chr2	126960001	127360000	B.1.2.2.2.1.1.2.2	0.297986577181208	.	126960001	127360000	#9191FF	1	0.375
chr2	127360001	127800000	A.2.1.2.1.2.2.2.1.1	0.538255033557047	.	127360001	127800000	#FF9191	1	0.75
chr2	127800001	128280000	A.1.1.1.1.1.1.2.2.2	0.990604026845638	.	127800001	128280000	#FF0000	1	1
chr2	128280001	128480000	A.1.1.2.1.2.1.2.2.1.1.1.2	0.85503355704698	.	128280001	128480000	#FF0000	1	1
chr2	128480001	128760000	A.1.1.1.2.1.2.1.2.1.2	0.940939597315436	.	128480001	128760000	#FF0000	1	1
chr2	128760001	128920000	A.1.1.2.1.2.1.2.2.2	0.849664429530201	.	128760001	128920000	#FF0000	1	1
chr2	128920001	129520000	A.1.1.2.2.1.2.2.2.1.1.2	0.812080536912752	.	128920001	129520000	#FF0000	1	1
chr2	129520001	129920000	B.2.1.1.1.1.1.1.2.2	0.281879194630872	.	129520001	129920000	#4848FF	1	0.25
chr2	129920001	130200000	B.1.2.2.2.1.1.1	0.300671140939597	.	129920001	130200000	#9191FF	1	0.375
chr2	130200001	130440000	B.2.1.1.1.1.1.1.2.1	0.283221476510067	.	130200001	130440000	#4848FF	1	0.25
chr2	130440001	130800000	B.1.1.1.1.2.2.2.2	0.410738255033557	.	130440001	130800000	#DADAFF	1	0.5
chr2	130880001	131160000	A.2.2.1.1.1.1.2.2	0.512751677852349	.	130880001	131160000	#FFDADA	1	0.625
chr2	131480001	131800000	B.1.1.2.1.2.1.1.1	0.386577181208054	.	131480001	131800000	#DADAFF	1	0.5
chr2	131800001	131920000	A.1.2.2.2.2.2.2.1.2.2	0.628187919463087	.	131800001	131920000	#FF4848	1	0.875
chr2	131920001	131960000	B.1.2.1.1.1.1.2	0.357046979865772	.	131920001	131960000	#9191FF	1	0.375
chr2	132040001	132200000	B.1.2.1.1.1.1.2	0.357046979865772	.	132040001	132200000	#9191FF	1	0.375
chr2	132200001	132440000	A.2.1.2.1.1.2.1.2.1	0.554362416107383	.	132200001	132440000	#FF9191	1	0.75
chr2	132440001	132600000	B.1.1.1.2.2.2.1	0.4	.	132440001	132600000	#DADAFF	1	0.5
chr2	132600001	132920000	B.2.1.1.1.1.1.2.1.2	0.277852348993289	.	132600001	132920000	#4848FF	1	0.25
chr2	132920001	133280000	B.1.2.2.1.2.2.2.1.2	0.303355704697987	.	132920001	133280000	#9191FF	1	0.375
chr2	133280001	133440000	B.1.1.1.1.2.2.1.2.2	0.414765100671141	.	133280001	133440000	#DADAFF	1	0.5
chr2	133440001	133640000	B.2.1.1.1.1.2.1.1.2.1.2.2	0.269798657718121	.	133440001	133640000	#4848FF	1	0.25
chr2	133640001	134000000	B.2.2.1.2.2.1.1.2.1	0.111409395973154	.	133640001	134000000	#0000FF	1	0.125
chr2	134000001	134240000	B.2.2.1.2.2.2.1.2.1.1	0.0926174496644295	.	134000001	134240000	#0000FF	1	0.125
chr2	134240001	134600000	B.2.2.1.1.2.1.1.2.1.1	0.159731543624161	.	134240001	134600000	#0000FF	1	0.125
chr2	134600001	134840000	B.1.1.1.1.2.2.2.1.2	0.412080536912752	.	134600001	134840000	#DADAFF	1	0.5
chr2	134840001	135200000	A.1.2.2.2.1.1.1.2.2.2	0.67248322147651	.	134840001	135200000	#FF4848	1	0.875
chr2	135200001	135400000	A.1.2.2.2.2.1.1.1.1.2	0.651006711409396	.	135200001	135400000	#FF4848	1	0.875
chr2	135400001	135720000	A.1.1.2.2.2.1.1.2.2.2	0.798657718120805	.	135400001	135720000	#FF0000	1	1
chr2	135720001	135960000	A.1.2.2.2.2.1.1.1.2	0.649664429530201	.	135720001	135960000	#FF4848	1	0.875
chr2	135960001	136200000	B.1.1.2.2.2.1.2	0.370469798657718	.	135960001	136200000	#DADAFF	1	0.5
chr2	136200001	136560000	A.1.2.2.2.2.2.2.1.1	0.630872483221476	.	136200001	136560000	#FF4848	1	0.875
chr2	136560001	136640000	A.1.2.2.2.2.2.2.2.2.2	0.621476510067114	.	136560001	136640000	#FF4848	1	0.875
chr2	136640001	137160000	A.1.1.1.1.1.1.1.1	1	.	136640001	137160000	#FF0000	1	1
chr2	137160001	137680000	B.2.2.1.2.2.1.1.2.2.1	0.11006711409396	.	137160001	137680000	#0000FF	1	0.125
chr2	137680001	137880000	B.2.2.1.1.1.2.2.1.2.1	0.167785234899329	.	137680001	137880000	#0000FF	1	0.125
chr2	137880001	138040000	B.1.2.2.1.2.2.1.2.1.2	0.30738255033557	.	137880001	138040000	#9191FF	1	0.375
chr2	138040001	138640000	B.2.2.2.1.2.1.1.2.1.1	0.051006711409396	.	138040001	138640000	#0000FF	1	0.125
chr2	138640001	138840000	A.1.2.2.2.2.2.2.1.2.1	0.629530201342282	.	138640001	138840000	#FF4848	1	0.875
chr2	138840001	139200000	B.2.1.1.1.1.2.1.1.2.2	0.268456375838926	.	138840001	139200000	#4848FF	1	0.25
chr2	139200001	139360000	A.2.2.1.1.1.1.2.1	0.514093959731544	.	139200001	139360000	#FFDADA	1	0.625
chr2	139360001	139600000	B.1.2.1.2.2.2.1.1	0.330201342281879	.	139360001	139600000	#9191FF	1	0.375
chr2	139600001	140480000	B.2.2.2.2.2.1.2.2.2	0.00268456375838926	.	139600001	140480000	#0000FF	1	0.125
chr2	140480001	141000000	B.2.2.2.2.1.1.2.1	0.025503355704698	.	140480001	141000000	#0000FF	1	0.125
chr2	141000001	141320000	B.2.2.2.1.2.1.1.1.1	0.0536912751677852	.	141000001	141320000	#0000FF	1	0.125
chr2	141320001	141640000	B.2.2.1.2.2.2.1.2.1.2	0.0912751677852349	.	141320001	141640000	#0000FF	1	0.125
chr2	141640001	141880000	B.2.1.2.2.1.2.1.2.2	0.191946308724832	.	141640001	141880000	#4848FF	1	0.25
chr2	141880001	142000000	B.2.1.1.1.1.1.1.1	0.284563758389262	.	141880001	142000000	#4848FF	1	0.25
chr2	142000001	142200000	B.2.1.2.2.1.2.1.2.1.2	0.193288590604027	.	142000001	142200000	#4848FF	1	0.25
chr2	142200001	142360000	B.1.2.1.2.2.2.1.2.1.2	0.32751677852349	.	142200001	142360000	#9191FF	1	0.375
chr2	142360001	142680000	B.2.2.2.1.2.1.1.2.2	0.0469798657718121	.	142360001	142680000	#0000FF	1	0.125
chr2	142680001	142880000	B.2.2.1.1.2.1.1.1.1	0.16241610738255	.	142680001	142880000	#0000FF	1	0.125
chr2	142880001	142960000	B.2.1.1.1.1.1.2.2.1	0.276510067114094	.	142880001	142960000	#4848FF	1	0.25
chr2	142960001	143400000	B.2.2.1.2.2.2.1.1.1.2	0.0953020134228188	.	142960001	143400000	#0000FF	1	0.125
chr2	143400001	143800000	A.2.1.1.1.2.2.2.2	0.578523489932886	.	143400001	143800000	#FF9191	1	0.75
chr2	143800001	144040000	A.1.2.2.2.2.1.2.1.2	0.642953020134228	.	143800001	144040000	#FF4848	1	0.875
chr2	144040001	144200000	A.2.2.1.1.1.2.2.2	0.506040268456376	.	144040001	144200000	#FFDADA	1	0.625
chr2	144200001	144400000	A.2.2.1.1.1.2.2.1	0.50738255033557	.	144200001	144400000	#FFDADA	1	0.625
chr2	144400001	144640000	A.2.1.2.2.2.1.2.2.1	0.526174496644295	.	144400001	144640000	#FF9191	1	0.75
chr2	144640001	144840000	A.2.1.2.1.1.2.1.2.2.1	0.553020134228188	.	144640001	144840000	#FF9191	1	0.75
chr2	144840001	145200000	A.1.2.2.2.1.1.2.1.2	0.669798657718121	.	144840001	145200000	#FF4848	1	0.875
chr2	145200001	145440000	A.1.1.2.2.2.1.1.2.2.1	0.8	.	145200001	145440000	#FF0000	1	1
chr2	145440001	145640000	A.1.2.1.1.2.1.1.1.1	0.766442953020134	.	145440001	145640000	#FF4848	1	0.875
chr2	145640001	146040000	A.1.2.2.2.1.1.2.1.1	0.671140939597315	.	145640001	146040000	#FF4848	1	0.875
chr2	146040001	146680000	A.2.1.1.1.1.2.2.2	0.590604026845638	.	146040001	146680000	#FF9191	1	0.75
chr2	146680001	147000000	B.2.2.1.2.1.1.1.2	0.128859060402685	.	146680001	147000000	#0000FF	1	0.125
chr2	147000001	147160000	B.2.1.1.1.1.1.2.2.2	0.275167785234899	.	147000001	147160000	#4848FF	1	0.25
chr2	147160001	147440000	B.2.2.1.1.1.2.2.1.2.2	0.166442953020134	.	147160001	147440000	#0000FF	1	0.125
chr2	147440001	147760000	B.2.2.2.1.1.2.1.2	0.0657718120805369	.	147440001	147760000	#0000FF	1	0.125
chr2	147760001	148040000	B.2.1.2.2.1.2.1.2.1.1	0.194630872483221	.	147760001	148040000	#4848FF	1	0.25
chr2	148040001	148440000	A.2.1.1.1.2.2.2.1	0.579865771812081	.	148040001	148440000	#FF9191	1	0.75
chr2	148440001	148680000	A.2.1.2.1.1.2.1.1	0.555704697986577	.	148440001	148680000	#FF9191	1	0.75
chr2	148680001	149080000	A.2.2.1.2.1.2.1.2.1	0.48993288590604	.	148680001	149080000	#FFDADA	1	0.625
chr2	149080001	149280000	B.1.1.1.1.2.1.2.2.1	0.420134228187919	.	149080001	149280000	#DADAFF	1	0.5
chr2	149280001	149520000	A.1.2.2.2.1.1.1.1.1	0.680536912751678	.	149280001	149520000	#FF4848	1	0.875
chr2	149520001	149720000	A.2.2.1.1.1.2.1.2.1	0.51006711409396	.	149520001	149720000	#FFDADA	1	0.625
chr2	149760001	149840000	A.2.2.1.1.1.2.1.2.1	0.51006711409396	.	149760001	149840000	#FFDADA	1	0.625
chr2	149840001	150040000	A.2.2.2.1.2.2.2.2.2.1	0.453691275167785	.	149840001	150040000	#FFDADA	1	0.625
chr2	150040001	150200000	B.1.2.1.2.2.2.1.2.1.1	0.328859060402685	.	150040001	150200000	#9191FF	1	0.375
chr2	150200001	150440000	B.2.1.1.2.2.2.1.1	0.238926174496644	.	150200001	150440000	#4848FF	1	0.25
chr2	150440001	150760000	B.2.2.1.1.1.2.2.2.1	0.16510067114094	.	150440001	150760000	#0000FF	1	0.125
chr2	150760001	151320000	B.2.2.2.1.2.1.1.1.2	0.0523489932885906	.	150760001	151320000	#0000FF	1	0.125
chr2	151320001	151560000	B.1.1.2.2.2.1.1	0.371812080536913	.	151320001	151560000	#DADAFF	1	0.5
chr2	151560001	151880000	B.1.2.2.2.1.1.2.1	0.299328859060403	.	151560001	151880000	#9191FF	1	0.375
chr2	151880001	152120000	B.1.1.1.1.2.2.1.1	0.41744966442953	.	151880001	152120000	#DADAFF	1	0.5
chr2	152120001	152360000	A.1.1.2.2.1.2.2.2.2.2	0.808053691275168	.	152120001	152360000	#FF0000	1	1
chr2	152360001	152640000	A.1.2.2.2.2.2.2.2.1.1.2	0.625503355704698	.	152360001	152640000	#FF4848	1	0.875
chr2	152640001	152880000	A.1.1.2.2.2.1.1.2.1.1	0.802684563758389	.	152640001	152880000	#FF0000	1	1
chr2	152880001	153040000	A.1.1.2.2.1.2.2.2.1.1.1	0.813422818791946	.	152880001	153040000	#FF0000	1	1
chr2	153040001	153600000	A.1.1.2.2.1.2.1.1	0.824161073825503	.	153040001	153600000	#FF0000	1	1
chr2	153600001	153960000	B.2.2.1.1.2.2.2.2.1	0.132885906040268	.	153600001	153960000	#0000FF	1	0.125
chr2	153960001	154400000	B.2.2.2.1.2.1.2.2.1.2	0.0402684563758389	.	153960001	154400000	#0000FF	1	0.125
chr2	154400001	154960000	B.2.2.2.2.2.1.2.2.1	0.00402684563758389	.	154400001	154960000	#0000FF	1	0.125
chr2	154960001	155240000	B.2.2.1.2.2.2.1.1.2	0.0939597315436242	.	154960001	155240000	#0000FF	1	0.125
chr2	155240001	155720000	B.2.2.2.1.1.2.1.1.1	0.0684563758389262	.	155240001	155720000	#0000FF	1	0.125
chr2	155720001	155880000	B.2.1.2.1.1.1.2	0.226845637583893	.	155720001	155880000	#4848FF	1	0.25
chr2	155880001	156200000	B.2.2.1.2.1.1.2.1	0.12751677852349	.	155880001	156200000	#0000FF	1	0.125
chr2	156200001	156480000	B.2.2.1.1.2.2.2.1.1	0.140939597315436	.	156200001	156480000	#0000FF	1	0.125
chr2	156480001	156600000	B.1.1.2.1.1.2.1.2	0.390604026845638	.	156480001	156600000	#DADAFF	1	0.5
chr2	156600001	156800000	B.2.1.2.2.1.2.1.1	0.195973154362416	.	156600001	156800000	#4848FF	1	0.25
chr2	156800001	157200000	B.2.1.1.1.1.2.1.1.2.1.1	0.27248322147651	.	156800001	157200000	#4848FF	1	0.25
chr2	157200001	157440000	A.1.2.1.1.2.2.1.2.1	0.747651006711409	.	157200001	157440000	#FF4848	1	0.875
chr2	157440001	157840000	B.2.2.1.1.1.2.1.2.1	0.174496644295302	.	157440001	157840000	#0000FF	1	0.125
chr2	157840001	158120000	B.2.1.2.1.1.1.1	0.228187919463087	.	157840001	158120000	#4848FF	1	0.25
chr2	158120001	158360000	A.1.2.2.2.1.2.2.1.2.2	0.656375838926174	.	158120001	158360000	#FF4848	1	0.875
chr2	158360001	158600000	A.2.2.2.2.2.2.1.1	0.43489932885906	.	158360001	158600000	#FFDADA	1	0.625
chr2	158600001	158880000	A.1.2.1.1.1.1.1.2	0.78255033557047	.	158600001	158880000	#FF4848	1	0.875
chr2	158880001	159080000	A.2.1.2.1.1.2.1.2.2.2	0.551677852348993	.	158880001	159080000	#FF9191	1	0.75
chr2	159080001	159320000	A.2.2.1.1.1.2.1.2.2	0.508724832214765	.	159080001	159320000	#FFDADA	1	0.625
chr2	159320001	159680000	A.2.1.1.1.1.2.2.1.1	0.593288590604027	.	159320001	159680000	#FF9191	1	0.75
chr2	159680001	160000000	A.1.2.1.1.2.1.2.1.2	0.755704697986577	.	159680001	160000000	#FF4848	1	0.875
chr2	160000001	160320000	A.1.1.1.1.1.2.1.2.1.2.1.1	0.986577181208054	.	160000001	160320000	#FF0000	1	1
chr2	160320001	160640000	A.1.1.1.1.1.2.1.2.2.2	0.981208053691275	.	160320001	160640000	#FF0000	1	1
chr2	160640001	160920000	A.1.1.1.1.2.1.1.2	0.973154362416107	.	160640001	160920000	#FF0000	1	1
chr2	160920001	161080000	A.1.2.1.1.2.1.2.1.1	0.757046979865772	.	160920001	161080000	#FF4848	1	0.875
chr2	161080001	161280000	A.1.1.1.2.2.1.2.2	0.918120805369128	.	161080001	161280000	#FF0000	1	1
chr2	161280001	161880000	A.1.1.1.1.1.1.1.2	0.998657718120805	.	161280001	161880000	#FF0000	1	1
chr2	161880001	162080000	A.1.1.2.2.1.2.1.2.1.2.2	0.820134228187919	.	161880001	162080000	#FF0000	1	1
chr2	162080001	162280000	A.1.2.2.2.2.1.2.2.2.1	0.640268456375839	.	162080001	162280000	#FF4848	1	0.875
chr2	162280001	162800000	B.2.2.1.2.2.2.1.1.1.1.1	0.0979865771812081	.	162280001	162800000	#0000FF	1	0.125
chr2	162800001	162960000	A.2.1.1.1.1.2.1.1.2.1.2	0.605369127516779	.	162800001	162960000	#FF9191	1	0.75
chr2	162960001	163240000	A.2.1.1.1.1.2.1.1.2.2.2	0.602684563758389	.	162960001	163240000	#FF9191	1	0.75
chr2	163240001	163680000	B.2.2.2.1.2.1.2.1.1.1	0.0456375838926174	.	163240001	163680000	#0000FF	1	0.125
chr2	163680001	164000000	B.2.2.2.1.2.1.2.2.1.1	0.0416107382550336	.	163680001	164000000	#0000FF	1	0.125
chr2	164000001	164200000	B.2.1.2.2.1.2.2.1.1	0.190604026845638	.	164000001	164200000	#4848FF	1	0.25
chr2	164200001	164320000	B.1.2.1.1.1.2.1	0.355704697986577	.	164200001	164320000	#9191FF	1	0.375
chr2	164320001	164480000	B.2.1.2.2.1.2.2.1.2	0.189261744966443	.	164320001	164480000	#4848FF	1	0.25
chr2	164480001	164640000	B.2.1.1.2.2.2.2.1.1.2	0.23489932885906	.	164480001	164640000	#4848FF	1	0.25
chr2	164640001	164960000	B.2.2.2.1.1.2.1.1.2	0.0671140939597315	.	164640001	164960000	#0000FF	1	0.125
chr2	164960001	165400000	B.2.2.2.2.2.1.2.1	0.00536912751677852	.	164960001	165400000	#0000FF	1	0.125
chr2	165400001	165600000	B.1.2.1.2.2.2.1.2.2	0.326174496644295	.	165400001	165600000	#9191FF	1	0.375
chr2	165600001	165840000	A.2.1.1.1.1.2.1.1.2.2.1	0.604026845637584	.	165600001	165840000	#FF9191	1	0.75
chr2	165840001	166200000	B.2.2.1.2.1.1.1.1	0.130201342281879	.	165840001	166200000	#0000FF	1	0.125
chr2	166200001	166640000	B.2.2.1.1.1.2.1.2.2	0.173154362416107	.	166200001	166640000	#0000FF	1	0.125
chr2	166640001	166800000	A.2.2.2.2.1.2.1	0.445637583892617	.	166640001	166800000	#FFDADA	1	0.625
chr2	166800001	167040000	B.1.2.1.1.1.2.2	0.354362416107383	.	166800001	167040000	#9191FF	1	0.375
chr2	167040001	167200000	B.2.1.1.2.2.1.2	0.240268456375839	.	167040001	167200000	#4848FF	1	0.25
chr2	167200001	167360000	A.2.2.1.2.1.2.2.2.1	0.485906040268456	.	167200001	167360000	#FFDADA	1	0.625
chr2	167360001	167760000	B.2.2.1.1.2.2.2.2.2	0.131543624161074	.	167360001	167760000	#0000FF	1	0.125
chr2	167760001	167960000	B.2.2.1.2.2.2.2.2.1.2	0.0832214765100671	.	167760001	167960000	#0000FF	1	0.125
chr2	167960001	168160000	B.1.2.2.1.2.2.1.2.1.1	0.308724832214765	.	167960001	168160000	#9191FF	1	0.375
chr2	168160001	168400000	B.2.2.2.1.1.2.2.2.2	0.0550335570469799	.	168160001	168400000	#0000FF	1	0.125
chr2	168400001	168800000	B.2.2.1.2.2.2.1.1.1.1.2	0.0966442953020134	.	168400001	168800000	#0000FF	1	0.125
chr2	168800001	169000000	A.2.2.2.1.2.2.2.2.1	0.45503355704698	.	168800001	169000000	#FFDADA	1	0.625
chr2	169000001	169200000	A.1.2.2.2.1.1.1.1.2	0.679194630872483	.	169000001	169200000	#FF4848	1	0.875
chr2	169200001	169600000	A.1.1.2.2.2.1.1.2.1.2	0.801342281879195	.	169200001	169600000	#FF0000	1	1
chr2	169600001	169800000	A.2.1.1.1.1.2.2.1.2	0.591946308724832	.	169600001	169800000	#FF9191	1	0.75
chr2	169800001	169960000	A.1.1.1.1.2.2.2.2.1.1.2	0.96241610738255	.	169800001	169960000	#FF0000	1	1
chr2	169960001	170280000	A.1.2.2.2.2.1.1.2.1.1	0.648322147651007	.	169960001	170280000	#FF4848	1	0.875
chr2	170280001	170960000	A.1.1.1.1.1.2.1.2.1.2.2	0.983892617449664	.	170280001	170960000	#FF0000	1	1
chr2	170960001	171240000	A.2.2.1.1.2.1	0.504697986577181	.	170960001	171240000	#FFDADA	1	0.625
chr2	171240001	171520000	B.1.1.1.1.1.1	0.429530201342282	.	171240001	171520000	#DADAFF	1	0.5
chr2	171520001	171760000	A.2.1.2.1.1.1.2	0.557046979865772	.	171520001	171760000	#FF9191	1	0.75
chr2	171760001	172040000	A.1.1.1.2.1.2.1.1.1.1.2	0.946308724832215	.	171760001	172040000	#FF0000	1	1
chr2	172040001	172400000	A.1.1.2.1.1.1.1.2.1.2	0.899328859060403	.	172040001	172400000	#FF0000	1	1
chr2	172400001	173000000	A.1.1.2.1.1.1.1.2.1.1	0.900671140939597	.	172400001	173000000	#FF0000	1	1
chr2	173000001	173360000	A.1.1.1.2.1.2.1.1.1.1.1	0.947651006711409	.	173000001	173360000	#FF0000	1	1
chr2	173360001	173640000	A.1.1.2.1.2.2.2.2.1	0.829530201342282	.	173360001	173640000	#FF0000	1	1
chr2	173640001	173840000	A.2.1.1.2.2.2.2.1.1	0.56241610738255	.	173640001	173840000	#FF9191	1	0.75
chr2	173840001	174160000	A.1.1.2.1.2.1.1.1	0.87248322147651	.	173840001	174160000	#FF0000	1	1
chr2	174160001	174480000	A.1.2.2.1.2.2.2.1	0.683221476510067	.	174160001	174480000	#FF4848	1	0.875
chr2	174480001	174760000	A.2.1.1.2.2.2.2.1.2	0.561073825503356	.	174480001	174760000	#FF9191	1	0.75
chr2	174760001	174960000	A.1.1.1.2.1.2.1.1.1.2	0.94496644295302	.	174760001	174960000	#FF0000	1	1
chr2	174960001	175240000	A.1.1.2.1.1.1.2.2.2	0.885906040268456	.	174960001	175240000	#FF0000	1	1
chr2	175240001	175560000	A.1.1.1.1.1.2.1.2.1.2.1.2	0.985234899328859	.	175240001	175560000	#FF0000	1	1
chr2	175560001	175880000	A.1.2.1.1.2.2.2.2	0.740939597315436	.	175560001	175880000	#FF4848	1	0.875
chr2	175880001	176080000	A.1.2.1.1.1.1.2.2	0.77986577181208	.	175880001	176080000	#FF4848	1	0.875
chr2	176080001	176520000	B.1.1.1.1.2.1.1.2.1	0.425503355704698	.	176080001	176520000	#DADAFF	1	0.5
chr2	176520001	176760000	B.2.1.2.1.1.2.1.1	0.225503355704698	.	176520001	176760000	#4848FF	1	0.25
chr2	176760001	176960000	A.2.2.2.1.2.2.2.1.2.2	0.456375838926175	.	176760001	176960000	#FFDADA	1	0.625
chr2	176960001	177240000	B.1.1.1.2.2.2.2	0.398657718120805	.	176960001	177240000	#DADAFF	1	0.5
chr2	177240001	177520000	B.1.2.1.2.2.1.1.2	0.332885906040268	.	177240001	177520000	#9191FF	1	0.375
chr2	177520001	177760000	B.1.2.1.2.2.1.1.1	0.334228187919463	.	177520001	177760000	#9191FF	1	0.375
chr2	177760001	178040000	A.2.2.2.1.2.2.2.1.2.1	0.457718120805369	.	177760001	178040000	#FFDADA	1	0.625
chr2	178040001	178200000	A.1.1.1.2.2.2.1.1	0.916778523489933	.	178040001	178200000	#FF0000	1	1
chr2	178200001	178440000	A.1.1.2.2.2.1.1.1.1.2	0.805369127516778	.	178200001	178440000	#FF0000	1	1
chr2	178440001	178640000	A.2.1.2.1.2.2.2.2	0.535570469798658	.	178440001	178640000	#FF9191	1	0.75
chr2	178640001	178920000	B.2.1.1.2.2.2.2.1.2	0.233557046979866	.	178640001	178920000	#4848FF	1	0.25
chr2	178920001	179280000	A.2.2.2.1.2.2.2.2.2.2	0.452348993288591	.	178920001	179280000	#FFDADA	1	0.625
chr2	179280001	179400000	A.2.1.1.1.1.2.1.2.1.2.1	0.6	.	179280001	179400000	#FF9191	1	0.75
chr2	179400001	179960000	B.2.1.2.2.2.2	0.18255033557047	.	179400001	179960000	#4848FF	1	0.25
chr2	179960001	180320000	A.2.1.2.1.2.1.2	0.542281879194631	.	179960001	180320000	#FF9191	1	0.75
chr2	180320001	180760000	B.2.2.2.1.1.2.2.1.2.1.1	0.0630872483221477	.	180320001	180760000	#0000FF	1	0.125
chr2	180760001	180920000	B.1.2.1.2.2.2.2.1	0.324832214765101	.	180760001	180920000	#9191FF	1	0.375
chr2	180920001	181320000	B.2.2.2.1.2.1.2.1.1.2	0.0442953020134228	.	180920001	181320000	#0000FF	1	0.125
chr2	181320001	181480000	B.1.2.1.1.2.2.1	0.34496644295302	.	181320001	181480000	#9191FF	1	0.375
chr2	181480001	181840000	B.2.2.1.1.2.2.2.1.2.2.1	0.135570469798658	.	181480001	181840000	#0000FF	1	0.125
chr2	181840001	181960000	A.2.2.1.2.1.2.2.2.2.2	0.483221476510067	.	181840001	181960000	#FFDADA	1	0.625
chr2	181960001	182160000	A.1.2.1.1.2.2.1.1.1	0.750335570469799	.	181960001	182160000	#FF4848	1	0.875
chr2	182160001	182360000	A.1.1.2.2.2.2.2.1.2	0.787919463087248	.	182160001	182360000	#FF0000	1	1
chr2	182360001	182600000	A.1.2.2.2.2.1.2.2.1	0.641610738255034	.	182360001	182600000	#FF4848	1	0.875
chr2	182600001	182800000	A.1.1.2.2.1.2.1.2.2.1	0.818791946308725	.	182600001	182800000	#FF0000	1	1
chr2	182800001	183000000	A.2.2.1.2.1.2.2.2.2.1	0.484563758389262	.	182800001	183000000	#FFDADA	1	0.625
chr2	183000001	183360000	B.2.2.1.2.1.1.2.2	0.126174496644295	.	183000001	183360000	#0000FF	1	0.125
chr2	183360001	183640000	B.1.1.1.2.2.1.2	0.401342281879195	.	183360001	183640000	#DADAFF	1	0.5
chr2	183640001	183880000	B.2.1.1.2.2.2.2.1.1.1	0.236241610738255	.	183640001	183880000	#4848FF	1	0.25
chr2	183880001	184080000	A.2.2.2.2.2.2.2.2	0.430872483221477	.	183880001	184080000	#FFDADA	1	0.625
chr2	184080001	184560000	B.2.2.2.2.1.2.2.2	0.0147651006711409	.	184080001	184560000	#0000FF	1	0.125
chr2	184560001	185400000	B.2.2.2.2.1.2.2.1.1	0.0174496644295302	.	184560001	185400000	#0000FF	1	0.125
chr2	185400001	185800000	A.2.2.2.2.1.2.2.1	0.444295302013423	.	185400001	185800000	#FFDADA	1	0.625
chr2	185800001	186160000	B.2.2.1.2.2.2.2.2.1.1	0.0845637583892618	.	185800001	186160000	#0000FF	1	0.125
chr2	186160001	186440000	B.2.2.2.1.1.2.2.1.1	0.0644295302013423	.	186160001	186440000	#0000FF	1	0.125
chr2	186440001	186640000	B.2.2.1.2.1.2.1.1.1	0.124832214765101	.	186440001	186640000	#0000FF	1	0.125
chr2	186640001	187360000	B.2.2.1.2.2.2.2.1.1	0.0885906040268456	.	186640001	187360000	#0000FF	1	0.125
chr2	187360001	187560000	A.1.2.2.2.1.2.2.1.2.1	0.657718120805369	.	187360001	187560000	#FF4848	1	0.875
chr2	187560001	187680000	B.1.2.2.1.1.1.2	0.316778523489933	.	187560001	187680000	#9191FF	1	0.375
chr2	187680001	187840000	B.1.1.2.2.2.2.2.2.1	0.363758389261745	.	187680001	187840000	#DADAFF	1	0.5
chr2	187840001	187960000	B.2.1.1.1.2.2.2	0.253691275167785	.	187840001	187960000	#4848FF	1	0.25
chr2	187960001	188160000	B.1.2.1.2.2.2.2.2	0.323489932885906	.	187960001	188160000	#9191FF	1	0.375
chr2	188160001	188440000	A.2.2.1.2.1.2.1.2.2	0.488590604026846	.	188160001	188440000	#FFDADA	1	0.625
chr2	188440001	188760000	B.2.2.1.1.2.2.2.1.2.2.2	0.134228187919463	.	188440001	188760000	#0000FF	1	0.125
chr2	188760001	188920000	B.1.1.2.2.2.2.2.1.2	0.36510067114094	.	188760001	188920000	#DADAFF	1	0.5
chr2	188920001	189360000	B.2.2.2.2.1.2.1.1	0.0201342281879195	.	188920001	189360000	#0000FF	1	0.125
chr2	189360001	189920000	B.2.2.2.1.2.1.2.2.2	0.0389261744966443	.	189360001	189920000	#0000FF	1	0.125
chr2	189920001	190320000	B.2.1.1.2.2.2.2.2.1.2	0.230872483221477	.	189920001	190320000	#4848FF	1	0.25
chr2	190320001	190520000	A.1.2.2.2.1.2.2.1.1.1	0.660402684563758	.	190320001	190520000	#FF4848	1	0.875
chr2	190520001	190760000	A.1.2.2.2.1.2.1.2.2.2.1	0.663087248322148	.	190520001	190760000	#FF4848	1	0.875
chr2	190760001	190920000	A.2.2.1.2.1.2.2.1	0.487248322147651	.	190760001	190920000	#FFDADA	1	0.625
chr2	190920001	191160000	A.2.1.1.1.2.2.1.1	0.583892617449664	.	190920001	191160000	#FF9191	1	0.75
chr2	191160001	191400000	A.1.1.2.2.1.2.2.2.1.2	0.810738255033557	.	191160001	191400000	#FF0000	1	1
chr2	191400001	191640000	A.1.1.2.2.1.2.1.2.1.2.1	0.821476510067114	.	191400001	191640000	#FF0000	1	1
chr2	191640001	191880000	A.1.1.1.2.2.1.2.1	0.919463087248322	.	191640001	191880000	#FF0000	1	1
chr2	191880001	192400000	A.1.1.1.1.2.2.1.2.2	0.966442953020134	.	191880001	192400000	#FF0000	1	1
chr2	192400001	192560000	A.1.1.1.2.2.2.1.2.1	0.915436241610738	.	192400001	192560000	#FF0000	1	1
chr2	192560001	192840000	A.1.2.2.2.1.2.1.2.2.2.2	0.661744966442953	.	192560001	192840000	#FF4848	1	0.875
chr2	192840001	193200000	A.2.2.2.1.2.2.2.1.1	0.459060402684564	.	192840001	193200000	#FFDADA	1	0.625
chr2	193200001	193480000	B.2.2.1.2.1.2.1.1.2	0.123489932885906	.	193200001	193480000	#0000FF	1	0.125
chr2	193480001	193760000	B.2.2.1.2.1.2.1.2	0.122147651006711	.	193480001	193760000	#0000FF	1	0.125
chr2	193760001	193920000	B.2.1.2.1.1.2.2.2.2	0.218791946308725	.	193760001	193920000	#4848FF	1	0.25
chr2	193920001	194120000	B.2.1.1.1.2.2.1	0.25503355704698	.	193920001	194120000	#4848FF	1	0.25
chr2	194120001	194240000	B.1.1.1.1.2.1.2.2.2	0.418791946308725	.	194120001	194240000	#DADAFF	1	0.5
chr2	194240001	194480000	B.2.1.1.2.2.2.2.2.2	0.229530201342282	.	194240001	194480000	#4848FF	1	0.25
chr2	194480001	194800000	B.2.2.1.1.2.2.2.1.2.1.2.1	0.138255033557047	.	194480001	194800000	#0000FF	1	0.125
chr2	194800001	194920000	B.2.1.2.2.1.2.2.2	0.187919463087248	.	194800001	194920000	#4848FF	1	0.25
chr2	194920001	195040000	B.2.1.1.2.2.1.1.2	0.241610738255034	.	194920001	195040000	#4848FF	1	0.25
chr2	195040001	195320000	B.2.2.1.2.2.2.2.2.2.2	0.0805369127516778	.	195040001	195320000	#0000FF	1	0.125
chr2	195320001	195840000	B.2.2.2.1.1.2.2.1.2.2	0.0604026845637584	.	195320001	195840000	#0000FF	1	0.125
chr2	195840001	196200000	B.2.2.1.1.1.2.1.1	0.175838926174497	.	195840001	196200000	#0000FF	1	0.125
chr2	196200001	196360000	A.2.2.1.1.1.1.1	0.515436241610738	.	196200001	196360000	#FFDADA	1	0.625
chr2	196360001	196520000	A.1.2.1.1.1.1.1.1.1	0.785234899328859	.	196360001	196520000	#FF4848	1	0.875
chr2	196520001	196960000	B.1.1.1.2.2.1.1	0.402684563758389	.	196520001	196960000	#DADAFF	1	0.5
chr2	196960001	197160000	A.1.2.1.1.1.1.1.1.2	0.783892617449664	.	196960001	197160000	#FF4848	1	0.875
chr2	197160001	197600000	B.1.1.1.1.2.1.2.1	0.421476510067114	.	197160001	197600000	#DADAFF	1	0.5
chr2	197600001	197920000	A.1.2.2.2.2.1.2.2.2.2	0.638926174496644	.	197600001	197920000	#FF4848	1	0.875
chr2	197920001	198400000	A.1.1.1.1.2.2.1.1.1	0.970469798657718	.	197920001	198400000	#FF0000	1	1
chr2	198400001	198680000	A.2.1.1.1.1.2.1.2.2.1.1	0.597315436241611	.	198400001	198680000	#FF9191	1	0.75
chr2	198680001	198840000	A.1.2.2.2.1.2.2.1.1.2	0.659060402684564	.	198680001	198840000	#FF4848	1	0.875
chr2	198840001	199000000	A.2.1.1.1.2.2.1.2.1	0.58255033557047	.	198840001	199000000	#FF9191	1	0.75
chr2	199000001	199200000	B.1.1.2.2.2.2.2.1.1	0.366442953020134	.	199000001	199200000	#DADAFF	1	0.5
chr2	199200001	200240000	B.2.2.2.2.1.2.2.1.2	0.0161073825503356	.	199200001	200240000	#0000FF	1	0.125
chr2	200240001	200520000	B.1.2.2.1.2.2.1.2.2	0.306040268456376	.	200240001	200520000	#9191FF	1	0.375
chr2	200520001	200800000	A.1.2.2.2.1.2.1.2.2.1	0.664429530201342	.	200520001	200800000	#FF4848	1	0.875
chr2	200800001	201160000	A.1.2.2.2.2.2.2.2.1.2	0.624161073825503	.	200800001	201160000	#FF4848	1	0.875
chr2	201160001	201400000	A.1.1.2.2.2.1.1.1.1.1	0.806711409395973	.	201160001	201400000	#FF0000	1	1
chr2	201400001	201720000	A.1.1.1.1.1.2.1.2.2.1	0.98255033557047	.	201400001	201720000	#FF0000	1	1
chr2	201720001	202080000	A.1.1.1.1.1.2.2.1	0.979865771812081	.	201720001	202080000	#FF0000	1	1
chr2	202080001	202320000	A.1.1.2.1.2.2.2.1.2.2	0.830872483221477	.	202080001	202320000	#FF0000	1	1
chr2	202320001	202640000	A.1.2.1.2.2.2.1	0.706040268456376	.	202320001	202640000	#FF4848	1	0.875
chr2	202640001	203120000	A.1.1.2.1.2.2.2.2.2	0.828187919463087	.	202640001	203120000	#FF0000	1	1
chr2	203120001	203400000	A.1.1.2.1.2.2.2.1.1.1	0.83758389261745	.	203120001	203400000	#FF0000	1	1
chr2	203400001	203680000	A.1.1.2.1.1.1.1.2.2	0.897986577181208	.	203400001	203680000	#FF0000	1	1
chr2	203680001	204080000	A.1.1.1.1.1.2.2.2.2	0.975838926174497	.	203680001	204080000	#FF0000	1	1
chr2	204080001	204320000	A.1.1.2.1.1.1.2.2.1.1	0.88993288590604	.	204080001	204320000	#FF0000	1	1
chr2	204320001	204520000	A.1.1.2.1.1.1.2.2.1.2.2	0.887248322147651	.	204320001	204520000	#FF0000	1	1
chr2	204520001	204800000	A.1.1.1.1.1.1.2.1	0.997315436241611	.	204520001	204800000	#FF0000	1	1
chr2	204800001	204880000	A.1.2.2.2.1.2.1.1	0.667114093959732	.	204800001	204880000	#FF4848	1	0.875
chr2	204880001	205200000	A.2.1.1.1.1.2.1.2.1.1	0.601342281879195	.	204880001	205200000	#FF9191	1	0.75
chr2	205200001	205680000	B.2.2.1.1.2.2.1.1	0.143624161073826	.	205200001	205680000	#0000FF	1	0.125
chr2	205680001	205760000	B.1.2.2.1.1.1.1.2.2	0.318120805369128	.	205680001	205760000	#9191FF	1	0.375
chr2	205760001	206080000	B.2.2.1.1.2.2.1.2	0.142281879194631	.	205760001	206080000	#0000FF	1	0.125
chr2	206080001	206360000	B.2.1.1.1.2.1.2.2.1	0.257718120805369	.	206080001	206360000	#4848FF	1	0.25
chr2	206360001	206560000	A.2.2.2.2.1.2.2.2.2	0.441610738255034	.	206360001	206560000	#FFDADA	1	0.625
chr2	206560001	206840000	A.2.1.1.1.1.2.1.2.2.2	0.594630872483221	.	206560001	206840000	#FF9191	1	0.75
chr2	206840001	207040000	A.1.1.2.2.2.2.2.1.1.1	0.790604026845638	.	206840001	207040000	#FF0000	1	1
chr2	207040001	207520000	B.1.1.2.2.1.2.2.2.1	0.374496644295302	.	207040001	207520000	#DADAFF	1	0.5
chr2	207520001	207840000	A.2.1.2.1.1.2.2.2.2	0.54496644295302	.	207520001	207840000	#FF9191	1	0.75
chr2	207840001	208360000	A.1.1.1.1.2.2.2.2.1.2	0.961073825503356	.	207840001	208360000	#FF0000	1	1
chr2	208360001	208600000	A.1.1.1.1.2.2.1.2.1	0.967785234899329	.	208360001	208600000	#FF0000	1	1
chr2	208600001	208960000	A.1.1.1.1.2.2.2.2.1.1.1	0.963758389261745	.	208600001	208960000	#FF0000	1	1
chr2	208960001	209240000	A.1.1.2.2.1.2.1.2.2.2	0.81744966442953	.	208960001	209240000	#FF0000	1	1
chr2	209240001	209600000	B.2.1.1.1.2.1.2.1.2	0.259060402684564	.	209240001	209600000	#4848FF	1	0.25
chr2	209600001	209960000	B.2.2.1.2.2.2.2.2.2.1	0.0818791946308725	.	209600001	209960000	#0000FF	1	0.125
chr2	209960001	210160000	B.2.1.1.2.2.1.1.1	0.242953020134228	.	209960001	210160000	#4848FF	1	0.25
chr2	210160001	210280000	B.1.2.2.1.1.1.1.2.1.1	0.320805369127517	.	210160001	210280000	#9191FF	1	0.375
chr2	210280001	210440000	A.2.2.2.1.2.1.1.2.1	0.47248322147651	.	210280001	210440000	#FFDADA	1	0.625
chr2	210440001	210840000	B.2.1.2.2.1.1.1	0.198657718120805	.	210440001	210840000	#4848FF	1	0.25
chr2	210840001	211080000	A.2.1.1.1.2.2.1.2.2	0.581208053691275	.	210840001	211080000	#FF9191	1	0.75
chr2	211080001	211360000	B.2.1.1.2.2.2.2.2.1.1	0.232214765100671	.	211080001	211360000	#4848FF	1	0.25
chr2	211360001	211920000	B.2.2.2.1.1.2.2.2.1.1.1	0.0590604026845638	.	211360001	211920000	#0000FF	1	0.125
chr2	211920001	212080000	B.2.1.2.1.1.2.2.2.1	0.220134228187919	.	211920001	212080000	#4848FF	1	0.25
chr2	212080001	212480000	B.2.2.2.1.1.2.2.1.2.1.2	0.061744966442953	.	212080001	212480000	#0000FF	1	0.125
chr2	212480001	212960000	B.2.2.1.2.2.2.2.1.2.1	0.087248322147651	.	212480001	212960000	#0000FF	1	0.125
chr2	212960001	213520000	B.2.2.1.2.2.2.2.1.2.2	0.0859060402684564	.	212960001	213520000	#0000FF	1	0.125
chr2	213520001	213720000	B.1.2.2.1.1.1.1.2.1.2	0.319463087248322	.	213520001	213720000	#9191FF	1	0.375
chr2	213720001	213880000	A.2.1.2.1.1.2.2.2.1	0.546308724832215	.	213720001	213880000	#FF9191	1	0.75
chr2	213880001	214040000	A.2.2.1.2.1.2.1.1	0.491275167785235	.	213880001	214040000	#FFDADA	1	0.625
chr2	214040001	214200000	B.1.1.2.2.2.2.2.2.2	0.36241610738255	.	214040001	214200000	#DADAFF	1	0.5
chr2	214200001	214600000	B.2.2.1.2.1.2.2.1	0.120805369127517	.	214200001	214600000	#0000FF	1	0.125
chr2	214600001	214840000	B.2.1.2.2.1.1.2	0.197315436241611	.	214600001	214840000	#4848FF	1	0.25
chr2	214840001	215160000	B.2.2.1.1.2.2.2.1.2.1.2.2	0.136912751677852	.	214840001	215160000	#0000FF	1	0.125
chr2	215160001	215560000	B.2.1.2.1.2.2.2	0.2	.	215160001	215560000	#4848FF	1	0.25
chr2	215560001	215720000	A.2.2.2.2.2.2.2.1	0.432214765100671	.	215560001	215720000	#FFDADA	1	0.625
chr2	215720001	216160000	B.2.1.1.1.2.1.2.2.2	0.256375838926174	.	215720001	216160000	#4848FF	1	0.25
chr2	216160001	216880000	A.1.1.1.1.2.2.1.1.2	0.969127516778523	.	216160001	216880000	#FF0000	1	1
chr2	216880001	217360000	A.1.1.1.1.2.1.1.1	0.974496644295302	.	216880001	217360000	#FF0000	1	1
chr2	217360001	217560000	A.1.2.1.2.1.2.2.2.2	0.718120805369127	.	217360001	217560000	#FF4848	1	0.875
chr2	217560001	218000000	A.2.1.2.2.2.2.1	0.523489932885906	.	217560001	218000000	#FF9191	1	0.75
chr2	218000001	218440000	A.1.2.2.1.2.1.1.1	0.688590604026846	.	218000001	218440000	#FF4848	1	0.875
chr2	218440001	218640000	A.2.1.1.2.2.1.1.1	0.569127516778523	.	218440001	218640000	#FF9191	1	0.75
chr2	218640001	218960000	A.1.1.2.1.1.2.2.1	0.875167785234899	.	218640001	218960000	#FF0000	1	1
chr2	218960001	219280000	A.1.1.2.1.2.2.1.1.2.2.1	0.845637583892617	.	218960001	219280000	#FF0000	1	1
chr2	219280001	219560000	A.1.2.1.2.1.1.1.1	0.739597315436242	.	219280001	219560000	#FF4848	1	0.875
chr2	219560001	219720000	A.1.1.2.1.2.2.1.1.2.2.2	0.844295302013423	.	219560001	219720000	#FF0000	1	1
chr2	219720001	219800000	A.2.1.1.2.1.1.2.1.1	0.575838926174497	.	219720001	219800000	#FF9191	1	0.75
chr2	219800001	220040000	A.1.2.1.2.1.2.2.1.1.1	0.724832214765101	.	219800001	220040000	#FF4848	1	0.875
chr2	220040001	220240000	A.1.1.2.1.1.2.2.2	0.873825503355705	.	220040001	220240000	#FF0000	1	1
chr2	220240001	220560000	A.1.1.2.2.1.2.1.2.1.1	0.822818791946309	.	220240001	220560000	#FF0000	1	1
chr2	220560001	220800000	B.1.2.2.2.2.2	0.285906040268456	.	220560001	220800000	#9191FF	1	0.375
chr2	220800001	221480000	B.2.2.2.2.1.2.1.2	0.0187919463087248	.	220800001	221480000	#0000FF	1	0.125
chr2	221480001	222120000	B.2.2.2.1.1.2.2.2.1.1.2	0.0577181208053691	.	221480001	222120000	#0000FF	1	0.125
chr2	222120001	222480000	B.2.1.1.1.2.1.2.1.1	0.260402684563758	.	222120001	222480000	#4848FF	1	0.25
chr2	222480001	222880000	B.2.2.2.1.2.1.2.1.2	0.0429530201342282	.	222480001	222880000	#0000FF	1	0.125
chr2	222880001	223160000	B.2.1.2.1.1.2.2.1	0.221476510067114	.	222880001	223160000	#4848FF	1	0.25
chr2	223160001	223480000	A.2.1.2.1.2.1.1	0.543624161073825	.	223160001	223480000	#FF9191	1	0.75
chr2	223480001	223800000	A.1.1.1.1.2.2.2.2.2	0.959731543624161	.	223480001	223800000	#FF0000	1	1
chr2	223800001	224000000	A.2.2.2.1.2.1.1.1	0.473825503355705	.	223800001	224000000	#FFDADA	1	0.625
chr2	224000001	224280000	B.2.1.2.1.1.2.1.2.2	0.222818791946309	.	224000001	224280000	#4848FF	1	0.25
chr2	224280001	224680000	A.2.2.2.2.1.2.2.2.1	0.442953020134228	.	224280001	224680000	#FFDADA	1	0.625
chr2	224680001	224840000	A.1.2.2.2.1.2.2.2.2	0.653691275167785	.	224680001	224840000	#FF4848	1	0.875
chr2	224840001	225160000	A.2.2.2.2.2.1.2.1	0.43758389261745	.	224840001	225160000	#FFDADA	1	0.625
chr2	225160001	225520000	A.1.2.2.2.1.2.1.2.1	0.665771812080537	.	225160001	225520000	#FF4848	1	0.875
chr2	225520001	225640000	A.2.1.2.2.2.1.1	0.530201342281879	.	225520001	225640000	#FF9191	1	0.75
chr2	225640001	226000000	A.1.2.1.1.2.2.1.1.2	0.748993288590604	.	225640001	226000000	#FF4848	1	0.875
chr2	226000001	226160000	B.2.1.1.1.2.1.1	0.261744966442953	.	226000001	226160000	#4848FF	1	0.25
chr2	226160001	226520000	B.2.2.1.1.2.2.2.1.2.1.1	0.139597315436242	.	226160001	226520000	#0000FF	1	0.125
chr2	226520001	226760000	B.2.1.2.1.1.2.1.2.1	0.224161073825503	.	226520001	226760000	#4848FF	1	0.25
chr2	226760001	227040000	A.2.1.1.1.1.2.1.2.2.1.2	0.595973154362416	.	226760001	227040000	#FF9191	1	0.75
chr2	227040001	227320000	A.2.2.2.1.2.1.1.2.2	0.471140939597315	.	227040001	227320000	#FFDADA	1	0.625
chr2	227320001	227680000	B.1.2.2.1.1.1.1.1	0.322147651006711	.	227320001	227680000	#9191FF	1	0.375
chr2	227680001	227960000	B.1.1.2.2.2.2.1.1	0.369127516778524	.	227680001	227960000	#DADAFF	1	0.5
chr2	227960001	228200000	B.1.2.1.1.2.2.2	0.343624161073825	.	227960001	228200000	#9191FF	1	0.375
chr2	228200001	228480000	A.1.1.2.2.2.2.2.1.1.2	0.789261744966443	.	228200001	228480000	#FF0000	1	1
chr2	228480001	228760000	A.1.2.2.2.2.2.1.2.1	0.633557046979866	.	228480001	228760000	#FF4848	1	0.875
chr2	228760001	229440000	B.2.2.2.1.1.2.2.2.1.2	0.0563758389261745	.	228760001	229440000	#0000FF	1	0.125
chr2	229440001	229960000	B.2.2.1.2.1.2.2.2	0.119463087248322	.	229440001	229960000	#0000FF	1	0.125
chr2	229960001	230120000	B.1.1.2.2.2.2.1.2	0.367785234899329	.	229960001	230120000	#DADAFF	1	0.5
chr2	230120001	230320000	A.2.1.1.1.1.2.1.2.1.2.2	0.598657718120805	.	230120001	230320000	#FF9191	1	0.75
chr2	230320001	230600000	B.1.1.2.1.1.2.1.1	0.391946308724832	.	230320001	230600000	#DADAFF	1	0.5
chr2	230600001	231040000	A.1.1.1.2.2.2.1.2.2	0.914093959731544	.	230600001	231040000	#FF0000	1	1
chr2	231040001	231240000	A.1.1.2.1.2.2.2.1.1.2.2.2	0.833557046979866	.	231040001	231240000	#FF0000	1	1
chr2	231240001	231520000	A.1.1.2.1.2.2.2.1.1.2.2.1	0.83489932885906	.	231240001	231520000	#FF0000	1	1
chr2	231520001	231720000	A.1.1.2.1.1.1.2.2.1.2.1	0.888590604026846	.	231520001	231720000	#FF0000	1	1
chr2	231720001	231920000	A.1.2.1.2.1.2.2.1.1.2	0.723489932885906	.	231720001	231920000	#FF4848	1	0.875
chr2	231920001	232360000	A.1.1.1.2.1.2.2.1.1.2.2	0.931543624161074	.	231920001	232360000	#FF0000	1	1
chr2	232360001	232680000	A.1.1.2.1.2.2.1.1.1	0.848322147651007	.	232360001	232680000	#FF0000	1	1
chr2	232680001	233400000	A.1.2.2.1.1.1.2.2	0.699328859060403	.	232680001	233400000	#FF4848	1	0.875
chr2	233400001	233720000	A.1.1.2.1.2.2.2.1.1.2.1	0.836241610738255	.	233400001	233720000	#FF0000	1	1
chr2	233720001	233920000	A.1.2.2.1.1.1.2.1	0.700671140939597	.	233720001	233920000	#FF4848	1	0.875
chr2	233920001	234000000	A.1.1.2.1.2.2.2.1.2.1	0.832214765100671	.	233920001	234000000	#FF0000	1	1
chr2	234040001	234200000	A.1.1.2.1.2.2.2.1.2.1	0.832214765100671	.	234040001	234200000	#FF0000	1	1
chr2	234200001	234480000	A.1.2.1.1.2.1.2.2.2	0.751677852348993	.	234200001	234480000	#FF4848	1	0.875
chr2	234480001	234800000	B.1.1.2.2.1.2.2.1	0.375838926174497	.	234480001	234800000	#DADAFF	1	0.5
chr2	234800001	235200000	B.1.2.1.2.2.1.2	0.331543624161074	.	234800001	235200000	#9191FF	1	0.375
chr2	235200001	235400000	A.2.1.1.1.1.1.2.2	0.610738255033557	.	235200001	235400000	#FF9191	1	0.75
chr2	235400001	235840000	B.1.2.2.1.1.2.2	0.314093959731544	.	235400001	235840000	#9191FF	1	0.375
chr2	235840001	236040000	A.2.2.2.1.2.1.2.2	0.467114093959732	.	235840001	236040000	#FFDADA	1	0.625
chr2	236040001	236480000	B.1.2.2.2.2.1.2	0.287248322147651	.	236040001	236480000	#9191FF	1	0.375
chr2	236480001	236680000	B.1.1.2.2.1.2.2.2.2	0.373154362416107	.	236480001	236680000	#DADAFF	1	0.5
chr2	236680001	237200000	B.1.2.2.2.2.1.1	0.288590604026846	.	236680001	237200000	#9191FF	1	0.375
chr2	237200001	237400000	A.2.2.2.2.2.1.2.2	0.436241610738255	.	237200001	237400000	#FFDADA	1	0.625
chr2	237400001	237600000	A.2.1.1.2.2.1.1.2	0.567785234899329	.	237400001	237600000	#FF9191	1	0.75
chr2	237600001	238000000	A.1.2.1.1.1.1.2.1	0.781208053691275	.	237600001	238000000	#FF4848	1	0.875
chr2	238000001	238320000	A.1.2.2.1.2.1.1.2	0.687248322147651	.	238000001	238320000	#FF4848	1	0.875
chr2	238320001	238520000	A.1.2.1.1.2.1.2.2.1.2	0.753020134228188	.	238320001	238520000	#FF4848	1	0.875
chr2	238520001	238720000	A.1.2.1.1.2.1.2.2.1.1	0.754362416107383	.	238520001	238720000	#FF4848	1	0.875
chr2	238720001	239200000	A.1.1.1.2.1.2.1.1.2	0.943624161073826	.	238720001	239200000	#FF0000	1	1
chr2	239200001	239400000	A.1.2.2.1.2.1.2	0.685906040268456	.	239200001	239400000	#FF4848	1	0.875
chr2	239400001	239800000	A.2.2.1.2.2.1.2.2	0.479194630872483	.	239400001	239800000	#FFDADA	1	0.625
chr2	239840001	239920000	A.2.2.1.2.2.1.2.2	0.479194630872483	.	239840001	239920000	#FFDADA	1	0.625
chr2	239920001	240960000	A.1.2.1.2.1.2.1.1	0.728859060402685	.	239920001	240960000	#FF4848	1	0.875
chr2	240960001	241120000	A.2.2.2.1.1.1	0.476510067114094	.	240960001	241120000	#FFDADA	1	0.625
chr2	241120001	241440000	A.2.2.2.1.1.2	0.475167785234899	.	241120001	241440000	#FFDADA	1	0.625
chr2	241440001	241760000	A.2.1.1.2.2.1.2.1	0.566442953020134	.	241440001	241760000	#FF9191	1	0.75
chr2	241760001	242000000	A.2.1.2.2.1.1	0.534228187919463	.	241760001	242000000	#FF9191	1	0.75
chr2	242000001	242160000	A.2.1.1.2.1.1.2.1.2	0.574496644295302	.	242000001	242160000	#FF9191	1	0.75
chr2	242160001	242640000	A.1.1.2.1.2.2.1.1.2.1	0.846979865771812	.	242160001	242640000	#FF0000	1	1
chr2	242640001	242880000	A.2.1.1.2.1.1.2.2	0.573154362416107	.	242640001	242880000	#FF9191	1	0.75
chr2	242880001	243040000	A.2.1.1.2.2.1.2.2	0.56510067114094	.	242880001	243040000	#FF9191	1	0.75
chr3	40001	440000	B.2.2.2.1.1.1.1.2.2.1.2	0.0657894736842105	.	40001	440000	#0000FF	1	0.125
chr3	440001	600000	B.2.2.1.1.2.1.1.1.1	0.141447368421053	.	440001	600000	#0000FF	1	0.125
chr3	600001	960000	B.2.2.1.2.1.2.2.2.1	0.108552631578947	.	600001	960000	#0000FF	1	0.125
chr3	960001	1280000	B.2.2.2.1.1.1.2.2.1	0.0575657894736842	.	960001	1280000	#0000FF	1	0.125
chr3	1280001	1960000	B.2.2.2.2.2.1.2.1.1	0.0115131578947368	.	1280001	1960000	#0000FF	1	0.125
chr3	1960001	2120000	B.2.2.1.1.2.1.1.2	0.138157894736842	.	1960001	2120000	#0000FF	1	0.125
chr3	2120001	2320000	B.2.2.1.1.2.1.1.1.2	0.139802631578947	.	2120001	2320000	#0000FF	1	0.125
chr3	2320001	2640000	B.2.2.2.1.1.1.1.2.2.1.1.2	0.0674342105263158	.	2320001	2640000	#0000FF	1	0.125
chr3	2640001	2720000	B.2.1.1.1.2.1.2.2.2	0.243421052631579	.	2640001	2720000	#4848FF	1	0.25
chr3	2720001	3160000	B.2.2.1.2.1.2.1.1.2.2.2	0.113486842105263	.	2720001	3160000	#0000FF	1	0.125
chr3	3160001	3600000	B.1.1.2.1.2.2.2	0.373355263157895	.	3160001	3600000	#DADAFF	1	0.5
chr3	3600001	3720000	A.2.2.2.2.1.2.1	0.427631578947368	.	3600001	3720000	#FFDADA	1	0.625
chr3	3720001	3880000	B.1.1.2.1.1.1	0.388157894736842	.	3720001	3880000	#DADAFF	1	0.5
chr3	3880001	4040000	B.1.2.1.2.2.2.2	0.315789473684211	.	3880001	4040000	#9191FF	1	0.375
chr3	4040001	4360000	A.2.2.1.2.1.1.1.1.2.1.2	0.470394736842105	.	4040001	4360000	#FFDADA	1	0.625
chr3	4360001	4720000	A.1.1.1.1.2.2.2.2	0.960526315789474	.	4360001	4720000	#FF0000	1	1
chr3	4720001	5280000	A.1.1.1.1.1.2.2.1	0.991776315789474	.	4720001	5280000	#FF0000	1	1
chr3	5280001	5480000	A.2.2.1.2.1.1.1.1.2.1.1	0.472039473684211	.	5280001	5480000	#FFDADA	1	0.625
chr3	5480001	5800000	A.2.1.1.2.1.1.1.1	0.575657894736842	.	5480001	5800000	#FF9191	1	0.75
chr3	5800001	6320000	B.2.1.2.1.1.1.2	0.208881578947368	.	5800001	6320000	#4848FF	1	0.25
chr3	6320001	6920000	B.2.2.2.1.1.1.1.2.2.1.1.1	0.0690789473684211	.	6320001	6920000	#0000FF	1	0.125
chr3	6920001	7280000	B.2.2.2.1.1.1.1.2.1.1	0.0723684210526316	.	6920001	7280000	#0000FF	1	0.125
chr3	7280001	7640000	B.1.2.2.1.1.2.1	0.309210526315789	.	7280001	7640000	#9191FF	1	0.375
chr3	7640001	7840000	A.2.1.2.1.2.2.1.2	0.519736842105263	.	7640001	7840000	#FF9191	1	0.75
chr3	7840001	8160000	B.2.1.1.1.2.1.2.1	0.246710526315789	.	7840001	8160000	#4848FF	1	0.25
chr3	8160001	8480000	B.1.2.2.1.1.1.1.2	0.3125	.	8160001	8480000	#9191FF	1	0.375
chr3	8480001	8680000	A.2.1.2.1.1.2.2.2.1.1	0.536184210526316	.	8480001	8680000	#FF9191	1	0.75
chr3	8680001	8960000	A.2.1.1.2.2.2.2.2.2	0.544407894736842	.	8680001	8960000	#FF9191	1	0.75
chr3	8960001	9400000	A.1.1.2.2.1.2.1.1	0.807565789473684	.	8960001	9400000	#FF0000	1	1
chr3	9400001	9720000	A.1.1.2.1.2.1.1.2.2.1	0.868421052631579	.	9400001	9720000	#FF0000	1	1
chr3	9720001	10000000	A.1.1.2.1.2.1.2.1.2.2	0.860197368421053	.	9720001	10000000	#FF0000	1	1
chr3	10000001	10360000	A.1.1.2.1.2.1.2.2.2	0.856907894736842	.	10000001	10360000	#FF0000	1	1
chr3	10360001	10800000	A.1.2.2.1.1.2.1.2	0.662828947368421	.	10360001	10800000	#FF4848	1	0.875
chr3	10800001	11120000	A.2.1.1.1.2.1.2.1	0.583881578947368	.	10800001	11120000	#FF9191	1	0.75
chr3	11120001	11400000	A.1.1.2.2.2.2.1.2.2	0.769736842105263	.	11120001	11400000	#FF0000	1	1
chr3	11400001	11760000	A.1.2.2.1.1.2.2.2	0.65625	.	11400001	11760000	#FF4848	1	0.875
chr3	11760001	11880000	A.2.1.2.2.1.1.2.1	0.513157894736842	.	11760001	11880000	#FF9191	1	0.75
chr3	11880001	12160000	A.2.2.1.1.2.2.2.1	0.476973684210526	.	11880001	12160000	#FFDADA	1	0.625
chr3	12160001	12600000	A.1.1.2.1.2.2.1.2.2.1	0.842105263157895	.	12160001	12600000	#FF0000	1	1
chr3	12600001	12960000	A.1.1.2.2.2.2.1.2.1	0.771381578947368	.	12600001	12960000	#FF0000	1	1
chr3	12960001	13120000	A.1.2.2.1.2.1.1.1.2.2	0.651315789473684	.	12960001	13120000	#FF4848	1	0.875
chr3	13120001	13360000	A.2.1.1.1.2.1.2.2	0.582236842105263	.	13120001	13360000	#FF9191	1	0.75
chr3	13360001	13520000	A.1.2.2.1.2.1.1.1.2.1	0.652960526315789	.	13360001	13520000	#FF4848	1	0.875
chr3	13520001	13720000	A.2.2.1.1.2.2.2.2	0.475328947368421	.	13520001	13720000	#FFDADA	1	0.625
chr3	13720001	13920000	B.1.1.1.2.1.1	0.398026315789474	.	13720001	13920000	#DADAFF	1	0.5
chr3	13920001	14160000	B.1.1.1.2.1.2	0.396381578947368	.	13920001	14160000	#DADAFF	1	0.5
chr3	14160001	14520000	A.1.1.2.2.2.2.1.1	0.773026315789474	.	14160001	14520000	#FF0000	1	1
chr3	14520001	14680000	A.2.1.2.2.1.1.2.2	0.511513157894737	.	14520001	14680000	#FF9191	1	0.75
chr3	14680001	15120000	A.1.1.2.1.2.2.1.2.2.2	0.840460526315789	.	14680001	15120000	#FF0000	1	1
chr3	15120001	15440000	A.1.1.1.2.2.1.1.1.1.1	0.924342105263158	.	15120001	15440000	#FF0000	1	1
chr3	15440001	15640000	A.1.1.2.1.2.2.2.1.1.2	0.837171052631579	.	15440001	15640000	#FF0000	1	1
chr3	15640001	15880000	A.1.1.2.1.2.1.1.2.2.2	0.866776315789474	.	15640001	15880000	#FF0000	1	1
chr3	15880001	16040000	A.1.2.2.1.2.2.1.2.2	0.634868421052632	.	15880001	16040000	#FF4848	1	0.875
chr3	16040001	16320000	A.1.2.1.2.1.2.2.1.2	0.697368421052632	.	16040001	16320000	#FF4848	1	0.875
chr3	16320001	16600000	A.1.1.1.2.2.2.2.1.2	0.904605263157895	.	16320001	16600000	#FF0000	1	1
chr3	16600001	16840000	A.1.2.2.2.1.2.2.1.1	0.618421052631579	.	16600001	16840000	#FF4848	1	0.875
chr3	16840001	17120000	A.1.1.2.1.1.1.2.1.2	0.893092105263158	.	16840001	17120000	#FF0000	1	1
chr3	17120001	17280000	A.1.2.2.2.1.2.2.1.2	0.616776315789474	.	17120001	17280000	#FF4848	1	0.875
chr3	17280001	17480000	A.1.2.2.2.2.2.1.2	0.598684210526316	.	17280001	17480000	#FF4848	1	0.875
chr3	17480001	17640000	A.2.1.1.2.1.1.2.2	0.569078947368421	.	17480001	17640000	#FF9191	1	0.75
chr3	17640001	17920000	A.1.1.2.2.1.2.2.1.2.1	0.796052631578947	.	17640001	17920000	#FF0000	1	1
chr3	17920001	18200000	A.2.1.1.2.2.2.1	0.549342105263158	.	17920001	18200000	#FF9191	1	0.75
chr3	18200001	18440000	A.2.2.1.1.1.1.1.1.2	0.495065789473684	.	18200001	18440000	#FFDADA	1	0.625
chr3	18440001	18840000	A.1.2.1.1.2.1.2.1.1	0.728618421052632	.	18440001	18840000	#FF4848	1	0.875
chr3	18840001	19080000	B.1.2.1.1.2.1	0.348684210526316	.	18840001	19080000	#9191FF	1	0.375
chr3	19080001	19320000	B.1.2.2.1.1.1.1.1	0.314144736842105	.	19080001	19320000	#9191FF	1	0.375
chr3	19320001	19640000	B.2.1.2.1.1.1.1	0.210526315789474	.	19320001	19640000	#4848FF	1	0.25
chr3	19640001	19920000	B.2.1.2.1.1.2.1.2	0.205592105263158	.	19640001	19920000	#4848FF	1	0.25
chr3	19920001	20240000	A.1.2.2.2.2.1.2.2.1	0.605263157894737	.	19920001	20240000	#FF4848	1	0.875
chr3	20240001	20400000	B.1.2.2.1.1.2.2.1	0.307565789473684	.	20240001	20400000	#9191FF	1	0.375
chr3	20400001	20600000	B.2.1.2.2.2.2.2	0.162828947368421	.	20400001	20600000	#4848FF	1	0.25
chr3	20600001	21000000	B.2.2.1.2.1.2.2.2.2.1.2	0.105263157894737	.	20600001	21000000	#0000FF	1	0.125
chr3	21000001	21480000	B.2.2.1.2.1.2.2.2.2.1.1	0.106907894736842	.	21000001	21480000	#0000FF	1	0.125
chr3	21480001	21640000	B.1.2.2.2.2.1.2.1	0.269736842105263	.	21480001	21640000	#9191FF	1	0.375
chr3	21640001	22120000	B.2.2.1.2.1.2.2.2.2.2	0.103618421052632	.	21640001	22120000	#0000FF	1	0.125
chr3	22120001	22400000	B.1.2.1.1.2.2.2.2.1	0.342105263157895	.	22120001	22400000	#9191FF	1	0.375
chr3	22400001	22640000	B.1.1.1.1.2.1	0.407894736842105	.	22400001	22640000	#DADAFF	1	0.5
chr3	22640001	22920000	B.1.1.2.1.2.1.2	0.376644736842105	.	22640001	22920000	#DADAFF	1	0.5
chr3	22920001	23360000	A.1.1.2.2.1.1.1.2.2	0.819078947368421	.	22920001	23360000	#FF0000	1	1
chr3	23360001	23680000	A.1.2.1.1.1.2.2.1.1	0.740131578947368	.	23360001	23680000	#FF4848	1	0.875
chr3	23680001	24040000	A.1.1.1.2.1.2.2.1.2	0.930921052631579	.	23680001	24040000	#FF0000	1	1
chr3	24040001	24320000	A.2.2.1.2.1.1.1.2.2.2	0.462171052631579	.	24040001	24320000	#FFDADA	1	0.625
chr3	24320001	24760000	A.2.2.1.2.1.1.1.2.1.1	0.467105263157895	.	24320001	24760000	#FFDADA	1	0.625
chr3	24760001	25160000	B.2.2.2.1.1.1.1.2.1.2	0.0707236842105263	.	24760001	25160000	#0000FF	1	0.125
chr3	25160001	25480000	B.2.2.1.2.1.2.1.1.1	0.118421052631579	.	25160001	25480000	#0000FF	1	0.125
chr3	25480001	25640000	B.1.1.2.1.1.2.2	0.384868421052632	.	25480001	25640000	#DADAFF	1	0.5
chr3	25640001	25880000	A.1.2.2.2.2.1.2.2.2	0.603618421052632	.	25640001	25880000	#FF4848	1	0.875
chr3	25880001	26840000	B.2.2.2.2.1.2.2.1	0.0180921052631579	.	25880001	26840000	#0000FF	1	0.125
chr3	26840001	27120000	B.2.2.2.1.1.1.1.1.1	0.0773026315789474	.	26840001	27120000	#0000FF	1	0.125
chr3	27120001	27360000	B.1.2.2.2.2.2.2	0.263157894736842	.	27120001	27360000	#9191FF	1	0.375
chr3	27360001	27520000	A.1.2.2.2.1.1.1.1.2	0.629934210526316	.	27360001	27520000	#FF4848	1	0.875
chr3	27520001	27720000	A.1.1.2.1.1.1.2.2.1.1.1.2	0.889802631578947	.	27520001	27720000	#FF0000	1	1
chr3	27720001	27920000	B.1.1.2.1.1.2.1	0.386513157894737	.	27720001	27920000	#DADAFF	1	0.5
chr3	27920001	28040000	B.1.1.2.1.2.2.1	0.375	.	27920001	28040000	#DADAFF	1	0.5
chr3	28040001	28240000	B.1.2.1.2.2.2.1.1.2	0.320723684210526	.	28040001	28240000	#9191FF	1	0.375
chr3	28240001	28400000	A.2.1.2.1.2.2.1.1	0.521381578947368	.	28240001	28400000	#FF9191	1	0.75
chr3	28400001	28600000	B.2.1.1.2.1.1	0.236842105263158	.	28400001	28600000	#4848FF	1	0.25
chr3	28600001	29040000	B.2.2.2.1.1.1.1.2.2.2	0.0641447368421053	.	28600001	29040000	#0000FF	1	0.125
chr3	29040001	29280000	B.2.2.1.2.1.1.1.1.2	0.131578947368421	.	29040001	29280000	#0000FF	1	0.125
chr3	29280001	29480000	B.1.2.2.2.2.1.2.2.1	0.268092105263158	.	29280001	29480000	#9191FF	1	0.375
chr3	29480001	30040000	B.2.2.2.1.1.2.1	0.0526315789473684	.	29480001	30040000	#0000FF	1	0.125
chr3	30040001	30240000	A.2.1.1.2.2.1.1.1.2	0.559210526315789	.	30040001	30240000	#FF9191	1	0.75
chr3	30240001	30440000	A.1.1.2.2.1.2.2.1.2.2	0.794407894736842	.	30240001	30440000	#FF0000	1	1
chr3	30440001	30800000	A.1.1.1.2.1.2.2.1.1	0.932565789473684	.	30440001	30800000	#FF0000	1	1
chr3	30800001	31200000	A.2.1.1.2.2.2.2.2.1	0.546052631578947	.	30800001	31200000	#FF9191	1	0.75
chr3	31200001	31560000	A.1.2.1.1.2.2.2.1	0.715460526315789	.	31200001	31560000	#FF4848	1	0.875
chr3	31560001	31840000	A.1.1.2.1.1.1.2.2.1.1.2	0.888157894736842	.	31560001	31840000	#FF0000	1	1
chr3	31840001	32040000	A.2.1.2.2.2.1.2.1	0.506578947368421	.	31840001	32040000	#FF9191	1	0.75
chr3	32040001	32200000	A.1.2.2.2.2.2.1.1.1	0.601973684210526	.	32040001	32200000	#FF4848	1	0.875
chr3	32200001	32520000	A.1.1.1.2.1.2.1.2.1.2.2	0.935855263157895	.	32200001	32520000	#FF0000	1	1
chr3	32520001	32720000	A.1.1.1.2.2.2.2.1.1	0.90625	.	32520001	32720000	#FF0000	1	1
chr3	32720001	32960000	A.1.1.2.1.2.2.1.2.1.2	0.84375	.	32720001	32960000	#FF0000	1	1
chr3	32960001	33160000	A.1.1.1.2.2.2.2.2.2.2	0.899671052631579	.	32960001	33160000	#FF0000	1	1
chr3	33160001	33400000	A.1.2.2.1.1.2.2.1.2.1	0.659539473684211	.	33160001	33400000	#FF4848	1	0.875
chr3	33400001	33880000	A.1.1.1.1.1.2.2.2	0.990131578947368	.	33400001	33880000	#FF0000	1	1
chr3	33880001	34480000	A.2.1.2.1.2.2.2.2	0.516447368421053	.	33880001	34480000	#FF9191	1	0.75
chr3	34480001	34840000	B.1.2.1.2.2.2.1.2.1	0.319078947368421	.	34480001	34840000	#9191FF	1	0.375
chr3	34840001	35360000	B.2.2.2.1.1.1.2.1.1.1	0.0625	.	34840001	35360000	#0000FF	1	0.125
chr3	35360001	35640000	B.2.2.1.2.1.2.2.1	0.110197368421053	.	35360001	35640000	#0000FF	1	0.125
chr3	35640001	35960000	B.2.1.2.2.2.1.1.1	0.169407894736842	.	35640001	35960000	#4848FF	1	0.25
chr3	35960001	36400000	B.1.1.2.1.2.1.1.1.2	0.381578947368421	.	35960001	36400000	#DADAFF	1	0.5
chr3	36400001	36600000	A.1.2.1.1.2.2.2.2.2	0.712171052631579	.	36400001	36600000	#FF4848	1	0.875
chr3	36600001	36760000	B.1.1.1.2.2.2.2.2	0.389802631578947	.	36600001	36760000	#DADAFF	1	0.5
chr3	36760001	37000000	A.1.1.2.1.1.1.2.2.1.1.1.1	0.891447368421053	.	36760001	37000000	#FF0000	1	1
chr3	37000001	37320000	A.1.1.1.1.2.1.1.1.2.1	0.983552631578947	.	37000001	37320000	#FF0000	1	1
chr3	37320001	37880000	A.1.1.2.1.1.2.1.2	0.881578947368421	.	37320001	37880000	#FF0000	1	1
chr3	37880001	38040000	A.1.1.2.1.2.1.1.2.1.1.1	0.873355263157895	.	37880001	38040000	#FF0000	1	1
chr3	38040001	38360000	A.1.1.2.1.2.1.1.2.1.1.2	0.871710526315789	.	38040001	38360000	#FF0000	1	1
chr3	38360001	38560000	A.1.2.1.2.1.2.2.2.1	0.695723684210526	.	38360001	38560000	#FF4848	1	0.875
chr3	38560001	38720000	A.2.2.1.1.2.1.1	0.481907894736842	.	38560001	38720000	#FFDADA	1	0.625
chr3	38720001	39120000	A.2.1.2.1.1.2.1.2	0.539473684210526	.	38720001	39120000	#FF9191	1	0.75
chr3	39120001	39440000	A.1.1.1.2.1.2.1.2.1.2.1	0.9375	.	39120001	39440000	#FF0000	1	1
chr3	39440001	39760000	A.2.2.2.2.1.1.2.2	0.429276315789474	.	39440001	39760000	#FFDADA	1	0.625
chr3	39760001	40200000	B.2.1.1.2.1.2.1.2.2	0.228618421052632	.	39760001	40200000	#4848FF	1	0.25
chr3	40200001	40360000	A.2.1.2.2.2.2.1.2.1	0.501644736842105	.	40200001	40360000	#FF9191	1	0.75
chr3	40360001	40600000	A.1.2.2.2.2.2.1.1.2	0.600328947368421	.	40360001	40600000	#FF4848	1	0.875
chr3	40600001	41000000	A.1.2.1.1.1.2.2.2.2	0.733552631578947	.	40600001	41000000	#FF4848	1	0.875
chr3	41000001	41280000	A.1.1.2.2.1.1.2.1.1	0.817434210526316	.	41000001	41280000	#FF0000	1	1
chr3	41280001	41720000	A.2.2.1.2.1.2.1	0.455592105263158	.	41280001	41720000	#FFDADA	1	0.625
chr3	41720001	41920000	A.2.2.1.2.1.2.2	0.453947368421053	.	41720001	41920000	#FFDADA	1	0.625
chr3	41920001	42280000	A.1.1.1.2.1.2.1.2.2	0.934210526315789	.	41920001	42280000	#FF0000	1	1
chr3	42280001	42520000	A.2.1.2.1.1.2.1.1	0.541118421052632	.	42280001	42520000	#FF9191	1	0.75
chr3	42520001	42600000	A.1.2.2.1.2.1.1.1.1	0.654605263157895	.	42520001	42600000	#FF4848	1	0.875
chr3	42600001	42880000	A.1.1.1.2.2.2.2.2.2.1	0.901315789473684	.	42600001	42880000	#FF0000	1	1
chr3	42880001	43200000	A.1.2.2.1.2.2.2	0.633223684210526	.	42880001	43200000	#FF4848	1	0.875
chr3	43200001	43560000	A.1.2.1.2.1.2.1.1	0.702302631578947	.	43200001	43560000	#FF4848	1	0.875
chr3	43560001	43800000	A.1.2.1.2.1.1.1	0.710526315789474	.	43560001	43800000	#FF4848	1	0.875
chr3	43800001	44320000	A.2.1.1.1.2.1.1.1	0.587171052631579	.	43800001	44320000	#FF9191	1	0.75
chr3	44320001	44560000	A.1.2.2.1.1.2.2.1.1	0.661184210526316	.	44320001	44560000	#FF4848	1	0.875
chr3	44560001	44800000	A.2.1.2.2.1.1.1	0.514802631578947	.	44560001	44800000	#FF9191	1	0.75
chr3	44800001	45000000	A.2.1.1.1.2.1.1.2	0.585526315789474	.	44800001	45000000	#FF9191	1	0.75
chr3	45000001	45240000	A.2.1.1.1.1.1.2	0.592105263157895	.	45000001	45240000	#FF9191	1	0.75
chr3	45240001	45560000	A.1.2.1.2.1.2.1.2	0.700657894736842	.	45240001	45560000	#FF4848	1	0.875
chr3	45560001	45760000	A.1.1.2.2.2.2.2.2	0.764802631578947	.	45560001	45760000	#FF0000	1	1
chr3	45760001	45960000	A.1.2.2.1.2.1.1.2.2	0.648026315789474	.	45760001	45960000	#FF4848	1	0.875
chr3	45960001	46120000	A.1.2.1.2.2.2.2.1	0.675986842105263	.	45960001	46120000	#FF4848	1	0.875
chr3	46120001	46480000	A.1.1.2.1.2.1.2.2.1	0.858552631578947	.	46120001	46480000	#FF0000	1	1
chr3	46480001	46680000	A.1.2.2.1.2.1.2.2.2	0.639802631578947	.	46480001	46680000	#FF4848	1	0.875
chr3	46680001	46920000	A.2.1.1.1.1.2.2	0.588815789473684	.	46680001	46920000	#FF9191	1	0.75
chr3	46920001	47440000	A.1.1.2.1.2.2.2.1.1.1	0.838815789473684	.	46920001	47440000	#FF0000	1	1
chr3	47480001	47840000	A.1.2.1.2.2.1.2.1.1	0.6875	.	47480001	47840000	#FF4848	1	0.875
chr3	47840001	48240000	A.1.2.1.2.2.1.2.1.2.1	0.685855263157895	.	47840001	48240000	#FF4848	1	0.875
chr3	48240001	48440000	A.1.2.2.1.1.1.2.1	0.667763157894737	.	48240001	48440000	#FF4848	1	0.875
chr3	48480001	48520000	A.1.2.1.2.2.1.2.1.2.2	0.684210526315789	.	48480001	48520000	#FF4848	1	0.875
chr3	48560001	48600000	A.1.2.1.2.2.1.2.1.2.2	0.684210526315789	.	48560001	48600000	#FF4848	1	0.875
chr3	48640001	49040000	A.1.2.1.2.2.1.2.1.2.2	0.684210526315789	.	48640001	49040000	#FF4848	1	0.875
chr3	49280001	49320000	A.1.2.2.1.2.1.2.1.2.1	0.644736842105263	.	49280001	49320000	#FF4848	1	0.875
chr3	49440001	49480000	A.1.2.2.1.2.1.2.1.2.1	0.644736842105263	.	49440001	49480000	#FF4848	1	0.875
chr3	49520001	49640000	A.1.2.2.1.2.1.2.1.2.1	0.644736842105263	.	49520001	49640000	#FF4848	1	0.875
chr3	49800001	49840000	A.1.2.1.2.2.2.2.2.2	0.672697368421053	.	49800001	49840000	#FF4848	1	0.875
chr3	49920001	50160000	A.1.2.1.2.2.2.2.2.2	0.672697368421053	.	49920001	50160000	#FF4848	1	0.875
chr3	50240001	50320000	A.1.2.1.2.2.2.2.2.2	0.672697368421053	.	50240001	50320000	#FF4848	1	0.875
chr3	50360001	50400000	A.1.2.2.1.1.1.2.2	0.666118421052632	.	50360001	50400000	#FF4848	1	0.875
chr3	50440001	50640000	A.1.2.2.1.1.1.2.2	0.666118421052632	.	50440001	50640000	#FF4848	1	0.875
chr3	50640001	51000000	A.1.2.2.1.2.1.1.2.1	0.649671052631579	.	50640001	51000000	#FF4848	1	0.875
chr3	51000001	51160000	A.2.2.1.1.2.2.1	0.478618421052632	.	51000001	51160000	#FFDADA	1	0.625
chr3	51160001	51440000	A.2.2.2.1.2.1	0.4375	.	51160001	51440000	#FFDADA	1	0.625
chr3	51440001	51760000	A.1.2.1.2.2.2.1.1	0.679276315789474	.	51440001	51760000	#FF4848	1	0.875
chr3	51760001	51960000	A.2.1.2.1.1.1	0.542763157894737	.	51760001	51960000	#FF9191	1	0.75
chr3	51960001	52240000	A.1.2.1.2.2.1.1.1	0.692434210526316	.	51960001	52240000	#FF4848	1	0.875
chr3	52240001	52440000	A.1.2.1.2.2.2.2.2.1	0.674342105263158	.	52240001	52440000	#FF4848	1	0.875
chr3	52440001	52760000	A.1.1.2.1.2.2.2.1.2	0.835526315789474	.	52440001	52760000	#FF0000	1	1
chr3	52760001	53120000	A.1.1.1.2.2.2.1.1	0.912828947368421	.	52760001	53120000	#FF0000	1	1
chr3	53120001	53400000	A.1.1.1.1.2.1.2.1.2	0.973684210526316	.	53120001	53400000	#FF0000	1	1
chr3	53400001	53760000	A.2.1.1.2.2.2.2.1	0.547697368421053	.	53400001	53760000	#FF9191	1	0.75
chr3	53760001	53960000	A.1.2.1.1.1.2.2.2.1.1	0.736842105263158	.	53760001	53960000	#FF4848	1	0.875
chr3	53960001	54480000	B.2.1.1.2.1.2.1.1.1	0.235197368421053	.	53960001	54480000	#4848FF	1	0.25
chr3	54480001	54840000	B.2.2.1.2.1.1.2.2.1	0.121710526315789	.	54480001	54840000	#0000FF	1	0.125
chr3	54840001	55120000	B.1.1.1.2.2.2.2.1	0.391447368421053	.	54840001	55120000	#DADAFF	1	0.5
chr3	55120001	55240000	B.1.2.1.1.2.2.2.1	0.34375	.	55120001	55240000	#9191FF	1	0.375
chr3	55240001	55520000	B.2.1.2.2.2.1.2	0.166118421052632	.	55240001	55520000	#4848FF	1	0.25
chr3	55520001	55760000	A.2.2.1.2.1.1.1.2.2.1	0.463815789473684	.	55520001	55760000	#FFDADA	1	0.625
chr3	55760001	56120000	B.2.1.1.2.1.2.1.2.1	0.230263157894737	.	55760001	56120000	#4848FF	1	0.25
chr3	56120001	56360000	B.1.1.2.1.2.1.1.1.1	0.383223684210526	.	56120001	56360000	#DADAFF	1	0.5
chr3	56360001	56600000	B.1.1.1.1.1.2.1	0.412828947368421	.	56360001	56600000	#DADAFF	1	0.5
chr3	56600001	57120000	A.1.1.1.1.1.1.2.1.2	0.996710526315789	.	56600001	57120000	#FF0000	1	1
chr3	57120001	57360000	A.1.1.2.1.2.1.1.2.1.2	0.870065789473684	.	57120001	57360000	#FF0000	1	1
chr3	57360001	57560000	A.1.2.2.1.1.2.2.1.2.2	0.657894736842105	.	57360001	57560000	#FF4848	1	0.875
chr3	57560001	57920000	A.1.1.1.1.2.1.2.1.1	0.975328947368421	.	57560001	57920000	#FF0000	1	1
chr3	57920001	58160000	A.1.1.1.2.2.1.1.1.1.2	0.922697368421053	.	57920001	58160000	#FF0000	1	1
chr3	58160001	58320000	A.1.1.1.2.2.2.2.2.1	0.902960526315789	.	58160001	58320000	#FF0000	1	1
chr3	58320001	58520000	A.1.1.1.1.2.1.2.2.2	0.96875	.	58320001	58520000	#FF0000	1	1
chr3	58520001	58960000	A.2.1.2.1.1.2.2.2.2	0.532894736842105	.	58520001	58960000	#FF9191	1	0.75
chr3	58960001	59160000	A.2.1.2.1.1.2.2.2.1.2	0.534539473684211	.	58960001	59160000	#FF9191	1	0.75
chr3	59160001	59520000	A.1.2.1.1.1.2.2.1.2	0.738486842105263	.	59160001	59520000	#FF4848	1	0.875
chr3	59520001	59880000	A.2.1.2.2.2.1.2.2	0.504934210526316	.	59520001	59880000	#FF9191	1	0.75
chr3	59880001	60160000	A.2.2.1.1.1.1.2.2	0.486842105263158	.	59880001	60160000	#FFDADA	1	0.625
chr3	60160001	60440000	B.1.2.1.1.2.2.1.1	0.347039473684211	.	60160001	60440000	#9191FF	1	0.375
chr3	60440001	60720000	B.1.2.1.1.2.2.2.2.2	0.340460526315789	.	60440001	60720000	#9191FF	1	0.375
chr3	60720001	61000000	A.2.2.1.2.1.1.1.1.2.2	0.46875	.	60720001	61000000	#FFDADA	1	0.625
chr3	61000001	61400000	B.1.1.1.2.2.1	0.394736842105263	.	61000001	61400000	#DADAFF	1	0.5
chr3	61400001	61560000	B.2.1.1.1.2.1.1	0.248355263157895	.	61400001	61560000	#4848FF	1	0.25
chr3	61560001	61800000	B.2.2.1.2.1.1.1.1.1	0.133223684210526	.	61560001	61800000	#0000FF	1	0.125
chr3	61800001	62120000	B.2.1.2.1.1.2.2	0.203947368421053	.	61800001	62120000	#4848FF	1	0.25
chr3	62120001	62360000	B.1.1.2.1.2.1.1.2.2	0.378289473684211	.	62120001	62360000	#DADAFF	1	0.5
chr3	62360001	62600000	B.2.1.2.1.1.2.1.1	0.207236842105263	.	62360001	62600000	#4848FF	1	0.25
chr3	62600001	63280000	B.2.2.2.2.1.2.1.1	0.0213815789473684	.	62600001	63280000	#0000FF	1	0.125
chr3	63280001	63600000	B.2.1.1.2.1.2.1.1.2.2	0.231907894736842	.	63280001	63600000	#4848FF	1	0.25
chr3	63600001	63840000	A.2.2.2.2.1.2.2	0.425986842105263	.	63600001	63840000	#FFDADA	1	0.625
chr3	63840001	64000000	A.1.1.2.2.1.2.2.1.1	0.797697368421053	.	63840001	64000000	#FF0000	1	1
chr3	64000001	64520000	B.1.2.1.1.2.2.1.2	0.345394736842105	.	64000001	64520000	#9191FF	1	0.375
chr3	64520001	64680000	B.2.1.1.2.1.2.1.1.2.1	0.233552631578947	.	64520001	64680000	#4848FF	1	0.25
chr3	64680001	65280000	B.2.2.2.2.1.2.1.2	0.0197368421052632	.	64680001	65280000	#0000FF	1	0.125
chr3	65280001	65720000	B.2.2.1.2.1.1.2.2.2	0.120065789473684	.	65280001	65720000	#0000FF	1	0.125
chr3	65720001	65920000	B.1.2.2.1.1.2.2.2.1	0.305921052631579	.	65720001	65920000	#9191FF	1	0.375
chr3	65920001	66200000	B.2.1.1.1.2.2.1.1	0.241776315789474	.	65920001	66200000	#4848FF	1	0.25
chr3	66240001	66440000	A.2.2.2.2.1.1.2.1	0.430921052631579	.	66240001	66440000	#FFDADA	1	0.625
chr3	66440001	66720000	A.2.2.1.1.1.1.2.1	0.488486842105263	.	66440001	66720000	#FFDADA	1	0.625
chr3	66720001	66960000	B.1.2.1.2.2.2.1.1.1	0.322368421052632	.	66720001	66960000	#9191FF	1	0.375
chr3	66960001	67120000	A.2.2.1.2.1.1.1.1.1	0.473684210526316	.	66960001	67120000	#FFDADA	1	0.625
chr3	67120001	67440000	B.1.2.2.1.1.2.2.2.2	0.304276315789474	.	67120001	67440000	#9191FF	1	0.375
chr3	67440001	67720000	A.2.1.2.2.2.2.1.2.2	0.5	.	67440001	67720000	#FF9191	1	0.75
chr3	67720001	68080000	B.2.1.1.1.2.1.2.2.1	0.245065789473684	.	67720001	68080000	#4848FF	1	0.25
chr3	68080001	69040000	B.2.2.1.2.1.2.1.1.2.2.1	0.115131578947368	.	68080001	69040000	#0000FF	1	0.125
chr3	69040001	69480000	A.1.1.1.2.1.2.1.2.1.1	0.939144736842105	.	69040001	69480000	#FF0000	1	1
chr3	69480001	69760000	A.1.2.1.1.1.1.1.1	0.763157894736842	.	69480001	69760000	#FF4848	1	0.875
chr3	69760001	70120000	A.1.1.2.2.1.1.1.1.2.1	0.827302631578947	.	69760001	70120000	#FF0000	1	1
chr3	70120001	70560000	B.1.2.2.2.2.1.1.2	0.271381578947368	.	70120001	70560000	#9191FF	1	0.375
chr3	70560001	70760000	B.1.1.2.1.2.1.1.2.1	0.379934210526316	.	70560001	70760000	#DADAFF	1	0.5
chr3	70760001	71000000	B.1.1.1.2.2.2.1	0.393092105263158	.	70760001	71000000	#DADAFF	1	0.5
chr3	71000001	71440000	A.1.2.1.1.1.1.1.2.1.2	0.759868421052632	.	71000001	71440000	#FF4848	1	0.875
chr3	71440001	71720000	A.1.1.2.2.1.2.1.2.1.2	0.802631578947368	.	71440001	71720000	#FF0000	1	1
chr3	71720001	71920000	A.1.1.2.1.2.2.1.2.1.1	0.845394736842105	.	71720001	71920000	#FF0000	1	1
chr3	71920001	72320000	A.1.1.1.1.1.1.2.2	0.995065789473684	.	71920001	72320000	#FF0000	1	1
chr3	72320001	72920000	A.1.1.1.1.1.1.2.1.1	0.998355263157895	.	72320001	72920000	#FF0000	1	1
chr3	72920001	73160000	A.1.1.2.2.1.1.1.1.2.2	0.825657894736842	.	72920001	73160000	#FF0000	1	1
chr3	73160001	73560000	B.1.2.1.2.2.2.1.2.2	0.317434210526316	.	73160001	73560000	#9191FF	1	0.375
chr3	73560001	73920000	B.1.2.2.2.2.1.2.2.2	0.266447368421053	.	73560001	73920000	#9191FF	1	0.375
chr3	73920001	74240000	B.2.2.1.2.1.1.1.2.2	0.128289473684211	.	73920001	74240000	#0000FF	1	0.125
chr3	74240001	75240000	B.2.2.2.2.2.1.2.2.1	0.00822368421052632	.	74240001	75240000	#0000FF	1	0.125
chr3	75240001	75520000	A.2.2.2.2.1.1.1	0.432565789473684	.	75240001	75520000	#FFDADA	1	0.625
chr3	75520001	75560000	B.1.2.1.1.1.1	0.358552631578947	.	75520001	75560000	#9191FF	1	0.375
chr3	75600001	75720000	B.1.2.1.1.1.1	0.358552631578947	.	75600001	75720000	#9191FF	1	0.375
chr3	75720001	75880000	B.1.2.2.1.1.1.2	0.310855263157895	.	75720001	75880000	#9191FF	1	0.375
chr3	75880001	76200000	B.2.2.1.2.1.1.1.2.1	0.129934210526316	.	75880001	76200000	#0000FF	1	0.125
chr3	76200001	76680000	B.2.2.2.1.1.2.2.1	0.0509868421052632	.	76200001	76680000	#0000FF	1	0.125
chr3	76680001	77000000	B.2.2.2.1.1.1.1.1.2.1	0.0756578947368421	.	76680001	77000000	#0000FF	1	0.125
chr3	77000001	77320000	B.2.1.1.2.1.2.2	0.226973684210526	.	77000001	77320000	#4848FF	1	0.25
chr3	77320001	77880000	B.2.2.2.1.1.2.2.2	0.0493421052631579	.	77320001	77880000	#0000FF	1	0.125
chr3	77880001	78720000	B.2.2.2.2.2.1.2.2.2	0.00657894736842105	.	77880001	78720000	#0000FF	1	0.125
chr3	78720001	79160000	B.2.2.2.1.1.1.2.1.2	0.0592105263157895	.	78720001	79160000	#0000FF	1	0.125
chr3	79160001	79520000	B.2.2.2.1.1.1.2.2.2.2	0.0542763157894737	.	79160001	79520000	#0000FF	1	0.125
chr3	79520001	79920000	B.2.2.1.2.1.2.1.2	0.111842105263158	.	79520001	79920000	#0000FF	1	0.125
chr3	79920001	80840000	B.2.2.2.2.2.2.1.2	0.00328947368421053	.	79920001	80840000	#0000FF	1	0.125
chr3	80840001	81320000	B.2.2.2.1.1.1.2.2.2.1	0.0559210526315789	.	80840001	81320000	#0000FF	1	0.125
chr3	81320001	81440000	B.1.2.2.2.2.1.1.1	0.273026315789474	.	81320001	81440000	#9191FF	1	0.375
chr3	81440001	81720000	A.2.2.2.1.1.1.2.1.1	0.445723684210526	.	81440001	81720000	#FFDADA	1	0.625
chr3	81720001	81920000	A.1.2.1.1.2.1.2.1.2	0.726973684210526	.	81720001	81920000	#FF4848	1	0.875
chr3	81920001	82200000	A.2.2.1.2.1.1.1.2.1.2	0.465460526315789	.	81920001	82200000	#FFDADA	1	0.625
chr3	82200001	82960000	B.2.2.2.1.1.1.2.1.1.2	0.0608552631578947	.	82200001	82960000	#0000FF	1	0.125
chr3	82960001	83200000	B.2.2.1.1.2.1.2	0.136513157894737	.	82960001	83200000	#0000FF	1	0.125
chr3	83200001	83600000	B.2.2.1.2.1.1.2.1.1.2	0.125	.	83200001	83600000	#0000FF	1	0.125
chr3	83600001	84560000	B.2.2.2.2.2.1.2.1.2	0.00986842105263158	.	83600001	84560000	#0000FF	1	0.125
chr3	84560001	84960000	B.2.2.1.2.1.1.2.1.1.1	0.126644736842105	.	84560001	84960000	#0000FF	1	0.125
chr3	84960001	85360000	B.2.2.1.2.1.2.1.1.2.1	0.116776315789474	.	84960001	85360000	#0000FF	1	0.125
chr3	85360001	85720000	B.2.2.1.1.2.2	0.134868421052632	.	85360001	85720000	#0000FF	1	0.125
chr3	85720001	86080000	B.2.2.2.1.1.1.1.1.2.2	0.0740131578947368	.	85720001	86080000	#0000FF	1	0.125
chr3	86080001	86720000	B.2.2.2.2.1.2.2.2.2	0.0148026315789474	.	86080001	86720000	#0000FF	1	0.125
chr3	86720001	86960000	B.2.1.2.2.2.1.1.2	0.167763157894737	.	86720001	86960000	#4848FF	1	0.25
chr3	86960001	87280000	B.2.1.1.1.2.2.1.2	0.240131578947368	.	86960001	87280000	#4848FF	1	0.25
chr3	87280001	87800000	B.1.2.2.2.2.2.1	0.264802631578947	.	87280001	87800000	#9191FF	1	0.375
chr3	87800001	87920000	A.2.1.1.2.2.1.1.1.1	0.560855263157895	.	87800001	87920000	#FF9191	1	0.75
chr3	87920001	88040000	A.2.2.2.1.1.2.2	0.439144736842105	.	87920001	88040000	#FFDADA	1	0.625
chr3	88040001	88240000	A.1.2.2.2.1.1.1.1.1	0.631578947368421	.	88040001	88240000	#FF4848	1	0.875
chr3	88240001	89120000	B.2.2.2.2.1.2.2.2.1	0.0164473684210526	.	88240001	89120000	#0000FF	1	0.125
chr3	89120001	89440000	B.2.1.2.2.2.2.1	0.164473684210526	.	89120001	89440000	#4848FF	1	0.25
chr3	89440001	90360000	B.2.2.1.2.1.1.2.1.2	0.123355263157895	.	89440001	90360000	#0000FF	1	0.125
chr3	90440001	90480000	B.2.2.1.2.1.1.2.1.2	0.123355263157895	.	90440001	90480000	#0000FF	1	0.125
chr3	93520001	93680000	B.1.2.2.1.2.2.1.2.1	0.294407894736842	.	93520001	93680000	#9191FF	1	0.375
chr3	93680001	93840000	A.2.1.1.2.2.1.2.2.2	0.550986842105263	.	93680001	93840000	#FF9191	1	0.75
chr3	93840001	95520000	B.2.2.2.2.2.2.2	0.00164473684210526	.	93840001	95520000	#0000FF	1	0.125
chr3	95520001	96640000	B.2.2.2.2.2.2.1.1	0.00493421052631579	.	95520001	96640000	#0000FF	1	0.125
chr3	96640001	96920000	B.2.2.1.2.2.2.1.2.2.2	0.0871710526315789	.	96640001	96920000	#0000FF	1	0.125
chr3	96920001	97480000	B.2.2.1.2.2.2.2.2.2	0.0789473684210526	.	96920001	97480000	#0000FF	1	0.125
chr3	97480001	97760000	A.2.1.1.2.1.2.2.1	0.565789473684211	.	97480001	97760000	#FF9191	1	0.75
chr3	97760001	98240000	B.1.2.2.1.2.2.2.2.1	0.289473684210526	.	97760001	98240000	#9191FF	1	0.375
chr3	98240001	98520000	A.1.1.2.2.1.1.1.1.1.1	0.830592105263158	.	98240001	98520000	#FF0000	1	1
chr3	98520001	98720000	B.1.2.1.1.1.2.2.2	0.350328947368421	.	98520001	98720000	#9191FF	1	0.375
chr3	98720001	98920000	B.2.1.1.2.2.1.2	0.220394736842105	.	98720001	98920000	#4848FF	1	0.25
chr3	98920001	99160000	B.2.2.1.1.1.2.2.1	0.144736842105263	.	98920001	99160000	#0000FF	1	0.125
chr3	99160001	99520000	B.1.2.2.2.1.1.1.2.2	0.279605263157895	.	99160001	99520000	#9191FF	1	0.375
chr3	99520001	99840000	A.1.2.1.1.1.1.1.2.1.1	0.761513157894737	.	99520001	99840000	#FF4848	1	0.875
chr3	99840001	100000000	A.2.1.1.2.2.1.2.2.1.2	0.552631578947368	.	99840001	100000000	#FF9191	1	0.75
chr3	100000001	100160000	A.1.2.1.1.1.2.1.2.2.1	0.743421052631579	.	100000001	100160000	#FF4848	1	0.875
chr3	100160001	100480000	A.1.2.1.1.2.2.1.1.2	0.720394736842105	.	100160001	100480000	#FF4848	1	0.875
chr3	100480001	100640000	A.2.2.2.1.1.1.2.2	0.442434210526316	.	100480001	100640000	#FFDADA	1	0.625
chr3	100640001	100840000	B.1.2.2.2.1.1.1.2.1.2	0.28125	.	100640001	100840000	#9191FF	1	0.375
chr3	100840001	101200000	B.1.1.1.1.2.2.1.2	0.401315789473684	.	100840001	101200000	#DADAFF	1	0.5
chr3	101200001	101440000	A.1.2.1.1.2.2.1.1.1	0.722039473684211	.	101200001	101440000	#FF4848	1	0.875
chr3	101440001	101760000	A.1.1.2.1.1.1.2.2.1.2	0.886513157894737	.	101440001	101760000	#FF0000	1	1
chr3	101760001	101960000	A.1.1.2.2.1.2.2.2.1.2.2	0.787828947368421	.	101760001	101960000	#FF0000	1	1
chr3	101960001	102360000	B.2.1.1.1.1.2.1.1.2	0.254934210526316	.	101960001	102360000	#4848FF	1	0.25
chr3	102360001	102680000	B.2.1.2.2.1.1.1.2.2	0.179276315789474	.	102360001	102680000	#4848FF	1	0.25
chr3	102680001	102840000	B.1.2.2.1.2.2.1.2.2	0.292763157894737	.	102680001	102840000	#9191FF	1	0.375
chr3	102840001	103760000	B.2.2.2.2.1.1.2	0.0230263157894737	.	102840001	103760000	#0000FF	1	0.125
chr3	103760001	104240000	B.2.2.1.2.2.2.1.2.2.1	0.0888157894736842	.	103760001	104240000	#0000FF	1	0.125
chr3	104240001	104600000	B.2.1.2.1.2.1.2.1.1	0.197368421052632	.	104240001	104600000	#4848FF	1	0.25
chr3	104600001	104800000	B.1.2.1.2.1.1.1.1	0.338815789473684	.	104600001	104800000	#9191FF	1	0.375
chr3	104800001	105120000	A.2.1.1.2.1.2.2.2.2	0.5625	.	104800001	105120000	#FF9191	1	0.75
chr3	105120001	105400000	A.2.2.1.1.1.1.1.2.1	0.493421052631579	.	105120001	105400000	#FFDADA	1	0.625
chr3	105400001	105760000	A.1.2.1.1.1.2.1.1.1.2	0.748355263157895	.	105400001	105760000	#FF4848	1	0.875
chr3	105760001	105960000	A.2.1.2.2.2.2.1.1	0.503289473684211	.	105760001	105960000	#FF9191	1	0.75
chr3	105960001	106360000	B.1.2.1.1.1.2.2.1	0.351973684210526	.	105960001	106360000	#9191FF	1	0.375
chr3	106360001	106920000	B.2.2.2.1.2.1.1.2.1	0.0427631578947368	.	106360001	106920000	#0000FF	1	0.125
chr3	106920001	107280000	B.1.1.1.1.1.2.2.2	0.409539473684211	.	106920001	107280000	#DADAFF	1	0.5
chr3	107280001	107600000	A.1.2.2.2.1.1.1.2	0.628289473684211	.	107280001	107600000	#FF4848	1	0.875
chr3	107600001	107880000	A.1.1.1.1.1.2.1	0.993421052631579	.	107600001	107880000	#FF0000	1	1
chr3	107880001	108200000	A.1.1.2.2.1.2.2.2.1.2.1	0.789473684210526	.	107880001	108200000	#FF0000	1	1
chr3	108200001	108360000	A.2.1.2.1.2.1.1.2.2.2	0.524671052631579	.	108200001	108360000	#FF9191	1	0.75
chr3	108360001	108680000	B.2.2.1.1.1.1.2.1.1.2	0.152960526315789	.	108360001	108680000	#0000FF	1	0.125
chr3	108680001	108840000	B.1.2.1.2.1.1.1.2	0.337171052631579	.	108680001	108840000	#9191FF	1	0.375
chr3	108840001	109120000	B.2.1.1.2.2.2.1.2	0.217105263157895	.	108840001	109120000	#4848FF	1	0.25
chr3	109120001	109440000	B.2.2.1.2.2.2.2.1.2	0.0822368421052632	.	109120001	109440000	#0000FF	1	0.125
chr3	109440001	110080000	B.2.2.2.1.2.1.1.2.2	0.0411184210526316	.	109440001	110080000	#0000FF	1	0.125
chr3	110080001	110920000	B.2.2.2.2.2.1.1	0.0131578947368421	.	110080001	110920000	#0000FF	1	0.125
chr3	110920001	111240000	B.2.2.1.2.2.2.1.1.2	0.0921052631578947	.	110920001	111240000	#0000FF	1	0.125
chr3	111240001	111360000	B.1.1.2.2.1.2.1.1.2.1	0.366776315789474	.	111240001	111360000	#DADAFF	1	0.5
chr3	111360001	111800000	A.1.2.2.2.2.1.1.2	0.608552631578947	.	111360001	111800000	#FF4848	1	0.875
chr3	111800001	112000000	A.2.1.1.2.1.1.2.1	0.570723684210526	.	111800001	112000000	#FF9191	1	0.75
chr3	112000001	112280000	A.1.1.2.1.1.1.2.2.2	0.884868421052632	.	112000001	112280000	#FF0000	1	1
chr3	112280001	112440000	A.1.1.2.2.2.1.2.1.2	0.776315789473684	.	112280001	112440000	#FF0000	1	1
chr3	112440001	112720000	A.1.1.1.1.2.2.1.1.1	0.967105263157895	.	112440001	112720000	#FF0000	1	1
chr3	112720001	113040000	A.1.2.1.1.1.1.1.2.2	0.758223684210526	.	112720001	113040000	#FF4848	1	0.875
chr3	113040001	113400000	A.1.2.2.2.1.2.2.2.2.1	0.613486842105263	.	113040001	113400000	#FF4848	1	0.875
chr3	113400001	113560000	A.1.1.2.2.1.2.2.2.1.1.2	0.791118421052632	.	113400001	113560000	#FF0000	1	1
chr3	113560001	113880000	A.2.1.2.1.2.1.1.2.1	0.527960526315789	.	113560001	113880000	#FF9191	1	0.75
chr3	113880001	114520000	A.2.2.2.1.1.1.2.1.2	0.444078947368421	.	113880001	114520000	#FFDADA	1	0.625
chr3	114520001	114920000	A.2.2.2.2.2.1.2	0.422697368421053	.	114520001	114920000	#FFDADA	1	0.625
chr3	114920001	115200000	B.2.2.1.1.1.1.2.1.1.1	0.154605263157895	.	114920001	115200000	#0000FF	1	0.125
chr3	115200001	115360000	B.2.1.2.1.2.1.2.1.2	0.195723684210526	.	115200001	115360000	#4848FF	1	0.25
chr3	115360001	115560000	B.1.2.1.2.1.2.2.2	0.327302631578947	.	115360001	115560000	#9191FF	1	0.375
chr3	115560001	115800000	B.2.2.1.1.1.1.2.2.2	0.148026315789474	.	115560001	115800000	#0000FF	1	0.125
chr3	115800001	116200000	B.2.2.2.1.2.2.1.1	0.0328947368421053	.	115800001	116200000	#0000FF	1	0.125
chr3	116200001	116480000	B.2.2.1.2.2.2.1.2.1	0.0904605263157895	.	116200001	116480000	#0000FF	1	0.125
chr3	116480001	116720000	B.1.2.2.2.1.1.1.1.2	0.284539473684211	.	116480001	116720000	#9191FF	1	0.375
chr3	116720001	117120000	A.2.2.1.2.1.1.2.1.2	0.458881578947368	.	116720001	117120000	#FFDADA	1	0.625
chr3	117120001	117280000	A.1.2.1.1.2.1.2.2.1	0.725328947368421	.	117120001	117280000	#FF4848	1	0.875
chr3	117280001	117480000	B.1.1.1.1.2.2.1.1.1.1	0.40625	.	117280001	117480000	#DADAFF	1	0.5
chr3	117480001	117760000	B.2.1.2.2.1.1.1.2.1	0.180921052631579	.	117480001	117760000	#4848FF	1	0.25
chr3	117760001	118280000	B.2.2.2.1.2.2.2.1	0.0296052631578947	.	117760001	118280000	#0000FF	1	0.125
chr3	118280001	118560000	B.2.2.1.2.2.2.1.1.1	0.09375	.	118280001	118560000	#0000FF	1	0.125
chr3	118560001	118920000	B.2.1.1.2.2.2.2.2.2	0.212171052631579	.	118560001	118920000	#4848FF	1	0.25
chr3	118920001	119160000	A.1.2.2.2.1.1.2.2.1	0.625	.	118920001	119160000	#FF4848	1	0.875
chr3	119160001	119400000	A.1.1.1.2.1.1.1.1.2.1	0.955592105263158	.	119160001	119400000	#FF0000	1	1
chr3	119400001	119920000	A.1.1.1.2.1.1.1.1.2.2	0.953947368421053	.	119400001	119920000	#FF0000	1	1
chr3	119920001	120280000	A.2.1.1.2.1.1.1.2.2	0.572368421052632	.	119920001	120280000	#FF9191	1	0.75
chr3	120280001	120520000	A.1.2.1.1.1.2.1.2.2.2	0.741776315789474	.	120280001	120520000	#FF4848	1	0.875
chr3	120520001	121160000	B.2.2.1.2.2.2.2.2.1	0.0805921052631579	.	120520001	121160000	#0000FF	1	0.125
chr3	121160001	121520000	A.1.2.1.1.1.2.2.2.1.2	0.735197368421053	.	121160001	121520000	#FF4848	1	0.875
chr3	121520001	121840000	A.1.1.1.2.1.1.2.1.2	0.947368421052632	.	121520001	121840000	#FF0000	1	1
chr3	121840001	122080000	A.1.1.1.2.1.2.1.1.1.1	0.944078947368421	.	121840001	122080000	#FF0000	1	1
chr3	122080001	122440000	A.1.1.1.1.2.1.1.1.1.2.1	0.986842105263158	.	122080001	122440000	#FF0000	1	1
chr3	122440001	122600000	A.1.1.2.1.2.2.1.1.1.1.1.2	0.853618421052632	.	122440001	122600000	#FF0000	1	1
chr3	122600001	122800000	A.1.1.2.2.2.1.2.1.1	0.777960526315789	.	122600001	122800000	#FF0000	1	1
chr3	122800001	123000000	A.1.2.1.2.1.2.2.2.2	0.694078947368421	.	122800001	123000000	#FF4848	1	0.875
chr3	123000001	123320000	A.2.1.1.1.1.1.1	0.59375	.	123000001	123320000	#FF9191	1	0.75
chr3	123320001	123720000	A.1.2.2.2.1.2.1.1	0.621710526315789	.	123320001	123720000	#FF4848	1	0.875
chr3	123720001	124040000	A.2.2.1.1.2.1.2	0.480263157894737	.	123720001	124040000	#FFDADA	1	0.625
chr3	124040001	124280000	A.2.2.2.1.2.2.2	0.434210526315789	.	124040001	124280000	#FFDADA	1	0.625
chr3	124280001	124440000	A.2.1.1.1.2.2.1	0.580592105263158	.	124280001	124440000	#FF9191	1	0.75
chr3	124440001	124640000	A.1.1.2.1.2.2.1.1.1.1.2	0.851973684210526	.	124440001	124640000	#FF0000	1	1
chr3	124640001	124960000	A.1.1.2.1.2.1.1.1.1	0.876644736842105	.	124640001	124960000	#FF0000	1	1
chr3	124960001	125400000	A.1.1.1.2.2.1.1.1.2	0.921052631578947	.	124960001	125400000	#FF0000	1	1
chr3	125560001	125640000	A.2.1.1.1.2.2.2.1	0.578947368421053	.	125560001	125640000	#FF9191	1	0.75
chr3	125680001	126200000	A.2.1.1.1.2.2.2.1	0.578947368421053	.	125680001	126200000	#FF9191	1	0.75
chr3	126200001	126400000	A.1.2.1.2.1.1.2.1	0.708881578947368	.	126200001	126400000	#FF4848	1	0.875
chr3	126400001	126760000	A.1.2.1.2.1.2.2.1.1	0.699013157894737	.	126400001	126760000	#FF4848	1	0.875
chr3	126760001	126920000	A.2.1.2.2.1.2	0.509868421052632	.	126760001	126920000	#FF9191	1	0.75
chr3	126920001	127280000	A.2.1.1.1.1.2.1	0.590460526315789	.	126920001	127280000	#FF9191	1	0.75
chr3	127280001	127760000	A.1.1.2.2.2.1.1.2.1.1	0.782894736842105	.	127280001	127760000	#FF0000	1	1
chr3	127760001	128120000	A.1.2.1.2.2.2.1.2	0.677631578947368	.	127760001	128120000	#FF4848	1	0.875
chr3	128120001	128320000	A.1.2.2.1.2.1.2.2.1	0.641447368421053	.	128120001	128320000	#FF4848	1	0.875
chr3	128320001	128640000	A.1.1.2.1.2.1.2.1.1	0.865131578947368	.	128320001	128640000	#FF0000	1	1
chr3	128640001	129040000	A.1.1.2.1.2.2.2.2.2	0.832236842105263	.	128640001	129040000	#FF0000	1	1
chr3	129040001	129360000	A.1.1.1.2.2.2.1.2.2.2	0.907894736842105	.	129040001	129360000	#FF0000	1	1
chr3	129360001	129720000	A.1.1.1.1.2.1.2.2.1.2	0.970394736842105	.	129360001	129720000	#FF0000	1	1
chr3	129760001	129840000	A.1.1.1.1.2.1.2.2.1.2	0.970394736842105	.	129760001	129840000	#FF0000	1	1
chr3	129920001	130400000	B.1.2.2.2.1.1.2	0.277960526315789	.	129920001	130400000	#9191FF	1	0.375
chr3	130400001	130720000	A.1.1.2.1.1.1.1.2	0.896381578947368	.	130400001	130720000	#FF0000	1	1
chr3	130720001	131040000	B.1.1.2.2.2	0.360197368421053	.	130720001	131040000	#DADAFF	1	0.5
chr3	131040001	131240000	A.2.2.1.1.1.2.1	0.485197368421053	.	131040001	131240000	#FFDADA	1	0.625
chr3	131240001	131480000	B.2.1.1.1.2.2.2	0.238486842105263	.	131240001	131480000	#4848FF	1	0.25
chr3	131480001	131760000	B.1.1.2.2.1.1.1	0.371710526315789	.	131480001	131760000	#DADAFF	1	0.5
chr3	131760001	131960000	B.1.2.1.2.2.1.2	0.324013157894737	.	131760001	131960000	#9191FF	1	0.375
chr3	131960001	132160000	A.1.1.2.2.1.2.1.2.1.1.2	0.804276315789474	.	131960001	132160000	#FF0000	1	1
chr3	132160001	132440000	A.1.1.2.1.1.1.1.1	0.898026315789474	.	132160001	132440000	#FF0000	1	1
chr3	132440001	132720000	B.2.1.2.1.2.1.2.2	0.194078947368421	.	132440001	132720000	#4848FF	1	0.25
chr3	132720001	133160000	B.1.2.2.1.2.2.2.1	0.291118421052632	.	132720001	133160000	#9191FF	1	0.375
chr3	133160001	133360000	A.1.1.2.2.1.1.1.2.1.2	0.820723684210526	.	133160001	133360000	#FF0000	1	1
chr3	133360001	133880000	A.2.2.2.2.2.1.1	0.424342105263158	.	133360001	133880000	#FFDADA	1	0.625
chr3	133880001	134040000	A.1.2.1.1.2.2.1.2.2	0.717105263157895	.	133880001	134040000	#FF4848	1	0.875
chr3	134040001	134280000	A.1.2.2.2.1.1.2.2.2	0.623355263157895	.	134040001	134280000	#FF4848	1	0.875
chr3	134280001	134480000	A.2.2.1.2.1.1.2.2	0.457236842105263	.	134280001	134480000	#FFDADA	1	0.625
chr3	134480001	134760000	B.1.2.1.1.1.2.1.1.1	0.356907894736842	.	134480001	134760000	#9191FF	1	0.375
chr3	134760001	135000000	B.1.2.2.2.1.1.1.2.1.1	0.282894736842105	.	134760001	135000000	#9191FF	1	0.375
chr3	135000001	135280000	B.2.2.1.1.1.1.2.2.1	0.149671052631579	.	135000001	135280000	#0000FF	1	0.125
chr3	135280001	135600000	B.2.2.1.1.1.1.1.1.2.2	0.157894736842105	.	135280001	135600000	#0000FF	1	0.125
chr3	135600001	135800000	A.2.1.2.1.2.1.2	0.523026315789474	.	135600001	135800000	#FF9191	1	0.75
chr3	135800001	136000000	A.1.2.1.1.2.2.1.2.1	0.71875	.	135800001	136000000	#FF4848	1	0.875
chr3	136000001	136240000	A.1.2.2.2.1.1.2.1	0.626644736842105	.	136000001	136240000	#FF4848	1	0.875
chr3	136240001	136480000	A.1.1.2.2.1.1.2.1.2.2	0.8125	.	136240001	136480000	#FF0000	1	1
chr3	136480001	136760000	A.1.1.2.2.1.1.1.1.1.2	0.828947368421053	.	136480001	136760000	#FF0000	1	1
chr3	136760001	137400000	B.2.2.2.1.2.1.2.1.2	0.0378289473684211	.	136760001	137400000	#0000FF	1	0.125
chr3	137400001	137720000	B.2.1.1.2.2.2.1.1	0.21875	.	137400001	137720000	#4848FF	1	0.25
chr3	137720001	138040000	A.1.1.1.2.1.2.2.2.1.2	0.927631578947368	.	137720001	138040000	#FF0000	1	1
chr3	138040001	138160000	A.1.1.2.2.1.1.2.1.2.1.2	0.814144736842105	.	138040001	138160000	#FF0000	1	1
chr3	138160001	138440000	A.1.1.1.2.1.2.1.1.2	0.940789473684211	.	138160001	138440000	#FF0000	1	1
chr3	138440001	138680000	A.1.1.1.1.2.1.2.2.1.1	0.972039473684211	.	138440001	138680000	#FF0000	1	1
chr3	138680001	139120000	A.2.2.2.1.1.2.1	0.440789473684211	.	138680001	139120000	#FFDADA	1	0.625
chr3	139120001	139440000	A.2.1.1.2.2.1.2.1	0.555921052631579	.	139120001	139440000	#FF9191	1	0.75
chr3	139440001	139640000	B.1.2.1.2.2.1.1	0.325657894736842	.	139440001	139640000	#9191FF	1	0.375
chr3	139640001	140400000	B.2.1.2.2.1.2	0.171052631578947	.	139640001	140400000	#4848FF	1	0.25
chr3	140400001	140640000	B.1.1.1.1.1.2.2.1	0.411184210526316	.	140400001	140640000	#DADAFF	1	0.5
chr3	140640001	140960000	A.1.2.2.2.2.2.2.1	0.597039473684211	.	140640001	140960000	#FF4848	1	0.875
chr3	140960001	141200000	A.1.1.1.2.2.1.2.1.2	0.916118421052632	.	140960001	141200000	#FF0000	1	1
chr3	141200001	141640000	A.1.1.1.1.1.1.1	1	.	141200001	141640000	#FF0000	1	1
chr3	141640001	142040000	A.1.1.1.2.2.1.2.2	0.914473684210526	.	141640001	142040000	#FF0000	1	1
chr3	142040001	142280000	A.1.1.2.1.2.2.1.1.1.2	0.850328947368421	.	142040001	142280000	#FF0000	1	1
chr3	142280001	142520000	A.1.2.1.1.1.1.2.2.1	0.753289473684211	.	142280001	142520000	#FF4848	1	0.875
chr3	142520001	142760000	A.1.1.1.2.1.1.2.1.1	0.949013157894737	.	142520001	142760000	#FF0000	1	1
chr3	142760001	143160000	A.1.1.1.1.2.2.1.1.2	0.965460526315789	.	142760001	143160000	#FF0000	1	1
chr3	143160001	143440000	A.1.1.1.2.1.1.1.2.1	0.952302631578947	.	143160001	143440000	#FF0000	1	1
chr3	143440001	143600000	A.1.2.1.1.2.1.2.2.2	0.723684210526316	.	143440001	143600000	#FF4848	1	0.875
chr3	143600001	143760000	A.2.1.1.2.2.1.2.2.1.1	0.554276315789474	.	143600001	143760000	#FF9191	1	0.75
chr3	143760001	144080000	B.1.2.2.1.2.2.2.2.2	0.287828947368421	.	143760001	144080000	#9191FF	1	0.375
chr3	144080001	144280000	B.2.1.1.1.1.1.2	0.258223684210526	.	144080001	144280000	#4848FF	1	0.25
chr3	144280001	144480000	B.1.2.1.2.1.1.2.2.1	0.333881578947368	.	144280001	144480000	#9191FF	1	0.375
chr3	144480001	144600000	A.2.2.2.1.1.1.1	0.447368421052632	.	144480001	144600000	#FFDADA	1	0.625
chr3	144600001	144840000	B.2.1.1.1.1.2.1.2	0.253289473684211	.	144600001	144840000	#4848FF	1	0.25
chr3	144840001	145040000	B.2.2.1.1.1.1.1.1.2.1	0.159539473684211	.	144840001	145040000	#0000FF	1	0.125
chr3	145040001	145520000	B.2.2.2.1.2.1.1.1.2.2	0.0444078947368421	.	145040001	145520000	#0000FF	1	0.125
chr3	145520001	145760000	B.2.2.2.1.2.1.1.1.2.1	0.0460526315789474	.	145520001	145760000	#0000FF	1	0.125
chr3	145760001	145920000	B.1.2.1.2.1.1.2.2.2	0.332236842105263	.	145760001	145920000	#9191FF	1	0.375
chr3	145920001	146160000	B.1.2.1.2.1.2.2.1	0.328947368421053	.	145920001	146160000	#9191FF	1	0.375
chr3	146160001	146320000	A.2.1.2.1.2.1.1.1.1	0.53125	.	146160001	146320000	#FF9191	1	0.75
chr3	146320001	147040000	B.2.2.2.1.2.2.1.2	0.03125	.	146320001	147040000	#0000FF	1	0.125
chr3	147040001	147160000	B.1.2.2.1.2.2.1.1.2	0.296052631578947	.	147040001	147160000	#9191FF	1	0.375
chr3	147160001	147320000	B.2.1.2.1.2.2.2.2.1	0.185855263157895	.	147160001	147320000	#4848FF	1	0.25
chr3	147320001	147480000	B.1.2.2.1.2.2.1.1.1	0.297697368421053	.	147320001	147480000	#9191FF	1	0.375
chr3	147480001	148000000	B.2.2.2.1.2.1.2.2.2	0.0345394736842105	.	147480001	148000000	#0000FF	1	0.125
chr3	148000001	148440000	B.2.1.2.1.2.2.1.1	0.192434210526316	.	148000001	148440000	#4848FF	1	0.25
chr3	148440001	148680000	A.2.1.2.1.2.1.1.2.2.1	0.526315789473684	.	148440001	148680000	#FF9191	1	0.75
chr3	148680001	149040000	A.1.1.1.1.2.2.2.1	0.962171052631579	.	148680001	149040000	#FF0000	1	1
chr3	149040001	149240000	A.1.1.1.1.2.1.1.1.1.1	0.988486842105263	.	149040001	149240000	#FF0000	1	1
chr3	149240001	149640000	A.1.1.1.1.2.1.1.1.2.2.2	0.980263157894737	.	149240001	149640000	#FF0000	1	1
chr3	149640001	149960000	A.1.2.2.1.2.2.1.2.1	0.636513157894737	.	149640001	149960000	#FF4848	1	0.875
chr3	149960001	150240000	A.1.1.1.2.2.1.2.1.1	0.917763157894737	.	149960001	150240000	#FF0000	1	1
chr3	150240001	150400000	A.1.1.2.1.2.2.1.1.1.1.1.1	0.855263157894737	.	150240001	150400000	#FF0000	1	1
chr3	150400001	150600000	A.1.2.2.1.1.2.1.1	0.664473684210526	.	150400001	150600000	#FF4848	1	0.875
chr3	150600001	150880000	A.2.1.1.1.2.2.2.2	0.577302631578947	.	150600001	150880000	#FF9191	1	0.75
chr3	150880001	151120000	A.1.1.2.1.2.1.1.1.2	0.875	.	150880001	151120000	#FF0000	1	1
chr3	151120001	151640000	A.1.2.1.1.1.1.2.1.2	0.754934210526316	.	151120001	151640000	#FF4848	1	0.875
chr3	151640001	152200000	A.1.1.2.1.1.2.1.1	0.883223684210526	.	151640001	152200000	#FF0000	1	1
chr3	152200001	152720000	A.1.2.1.1.1.1.2.1.1	0.756578947368421	.	152200001	152720000	#FF4848	1	0.875
chr3	152720001	152920000	A.1.1.2.2.2.1.1.1	0.784539473684211	.	152720001	152920000	#FF0000	1	1
chr3	152920001	153160000	A.1.1.2.1.1.2.2.1	0.879934210526316	.	152920001	153160000	#FF0000	1	1
chr3	153160001	153520000	A.1.2.2.2.1.2.1.2	0.620065789473684	.	153160001	153520000	#FF4848	1	0.875
chr3	153520001	153760000	B.1.1.1.1.1.1.2	0.414473684210526	.	153520001	153760000	#DADAFF	1	0.5
chr3	153760001	154040000	A.2.1.2.2.2.2.2	0.498355263157895	.	153760001	154040000	#FF9191	1	0.75
chr3	154040001	154240000	B.1.1.2.2.1.1.2	0.370065789473684	.	154040001	154240000	#DADAFF	1	0.5
chr3	154240001	154440000	A.2.2.1.1.1.1.1.2.2.1	0.491776315789474	.	154240001	154440000	#FFDADA	1	0.625
chr3	154440001	154680000	A.1.2.2.2.1.2.2.2.1	0.615131578947368	.	154440001	154680000	#FF4848	1	0.875
chr3	154680001	154840000	A.1.1.2.2.1.2.1.2.2.2	0.799342105263158	.	154680001	154840000	#FF0000	1	1
chr3	154840001	155080000	A.1.2.2.2.1.2.2.2.2.2	0.611842105263158	.	154840001	155080000	#FF4848	1	0.875
chr3	155080001	155440000	B.1.1.2.2.1.2.2	0.361842105263158	.	155080001	155440000	#DADAFF	1	0.5
chr3	155440001	155680000	A.1.2.1.1.1.1.2.2.2	0.751644736842105	.	155440001	155680000	#FF4848	1	0.875
chr3	155680001	156240000	A.2.1.2.1.1.2.2.1	0.537828947368421	.	155680001	156240000	#FF9191	1	0.75
chr3	156240001	156560000	A.1.1.1.1.2.2.1.2	0.963815789473684	.	156240001	156560000	#FF0000	1	1
chr3	156560001	156880000	A.1.1.2.2.1.2.1.2.1.1.1	0.805921052631579	.	156560001	156880000	#FF0000	1	1
chr3	156880001	157240000	A.1.1.2.2.1.1.1.2.1.1.2	0.822368421052632	.	156880001	157240000	#FF0000	1	1
chr3	157240001	157520000	B.2.1.1.1.1.2.1.1.1	0.256578947368421	.	157240001	157520000	#4848FF	1	0.25
chr3	157520001	157800000	B.2.1.1.2.2.2.2.2.1	0.213815789473684	.	157520001	157800000	#4848FF	1	0.25
chr3	157800001	158160000	A.1.2.2.2.2.1.2.1	0.606907894736842	.	157800001	158160000	#FF4848	1	0.875
chr3	158160001	158360000	B.1.1.1.1.1.1.1	0.416118421052632	.	158160001	158360000	#DADAFF	1	0.5
chr3	158360001	158560000	A.1.2.1.1.2.1.1.1	0.731907894736842	.	158360001	158560000	#FF4848	1	0.875
chr3	158560001	159040000	B.2.1.2.2.1.1.1.1	0.182565789473684	.	158560001	159040000	#4848FF	1	0.25
chr3	159040001	159560000	B.2.1.2.2.1.1.2.2	0.172697368421053	.	159040001	159560000	#4848FF	1	0.25
chr3	159560001	159760000	A.1.2.1.1.1.2.1.1.2	0.746710526315789	.	159560001	159760000	#FF4848	1	0.875
chr3	159760001	159920000	A.1.1.2.2.1.1.2.1.2.1.1	0.815789473684211	.	159760001	159920000	#FF0000	1	1
chr3	159920001	160280000	A.1.1.2.2.1.1.1.2.1.1.1	0.824013157894737	.	159920001	160280000	#FF0000	1	1
chr3	160280001	160640000	A.2.1.1.2.2.1.1.2	0.557565789473684	.	160280001	160640000	#FF9191	1	0.75
chr3	160640001	161160000	A.1.1.1.2.1.2.2.2.2	0.925986842105263	.	160640001	161160000	#FF0000	1	1
chr3	161160001	161560000	B.1.2.1.1.1.2.1.2	0.353618421052632	.	161160001	161560000	#9191FF	1	0.375
chr3	161560001	161960000	B.2.1.2.1.2.2.1.2	0.190789473684211	.	161560001	161960000	#4848FF	1	0.25
chr3	161960001	162120000	B.2.1.2.1.2.2.2.2.2	0.184210526315789	.	161960001	162120000	#4848FF	1	0.25
chr3	162120001	162640000	B.2.2.1.2.2.2.2.1.1.2	0.0838815789473684	.	162120001	162640000	#0000FF	1	0.125
chr3	162640001	163280000	B.2.2.2.1.2.1.1.1.1	0.0476973684210526	.	162640001	163280000	#0000FF	1	0.125
[truncated: 6,585 more rows]
