# Supplementary material for: Systematic inference and comparison of multi-scale chromatin sub-compartments connects spatial organization to cell phenotypes
Source: Nat Commun. 2021 May 10;12:2439. doi: 10.1038/s41467-021-22666-3 (PMC8110550; doi:10.1038/s41467-021-22666-3)
Supplement: Supplementary file 5 — Supplementary Dataset 2 [file 41467_2021_22666_MOESM5_ESM.zip › Supplementary_Data_1_domain_hierarchies_127HiCmaps/KARPAS_DMSO_binsize=40kb.bed]

#fields: chr, pos_start, pos_end, the full compartment label describing the position in the hierachy, normalized compartment domain rank, ., pos_start, pos_end, color based on eight compartment model (A.1.1 - B.2.2), 1, eight compartment score (A.1.1 to B.2.2: 8 to 1 devided by 8)
chr1	560001	600000	A.2.1.1.1.1.1.2	0.763819095477387	.	560001	600000	#FF9191	1	0.75
chr1	840001	960000	A.2.1.1.1.1.1.2	0.763819095477387	.	840001	960000	#FF9191	1	0.75
chr1	1160001	1200000	A.2.1.1.1.1.1.2	0.763819095477387	.	1160001	1200000	#FF9191	1	0.75
chr1	1320001	1400000	A.2.1.1.1.1.1.2	0.763819095477387	.	1320001	1400000	#FF9191	1	0.75
chr1	1480001	1600000	A.2.1.1.1.1.1.2	0.763819095477387	.	1480001	1600000	#FF9191	1	0.75
chr1	1640001	1680000	A.2.1.1.1.1.1.2	0.763819095477387	.	1640001	1680000	#FF9191	1	0.75
chr1	1680001	1880000	A.1.2.2.1.1.1.1	0.844221105527638	.	1680001	1880000	#FF4848	1	0.875
chr1	1880001	2120000	A.2.1.2.2.1.2.1.1.1.1	0.650753768844221	.	1880001	2120000	#FF9191	1	0.75
chr1	2120001	2240000	A.2.2.1.2.2.1.2.1	0.582914572864322	.	2120001	2240000	#FFDADA	1	0.625
chr1	2280001	2600000	A.2.2.1.2.2.1.2.1	0.582914572864322	.	2280001	2600000	#FFDADA	1	0.625
chr1	2680001	2720000	A.2.2.1.2.2.1.2.1	0.582914572864322	.	2680001	2720000	#FFDADA	1	0.625
chr1	2720001	3080000	A.2.2.2.1.2.2.1.1.1	0.560301507537688	.	2720001	3080000	#FFDADA	1	0.625
chr1	3080001	3360000	B.1.1.1.2.1.2.1.2.1.2	0.484924623115578	.	3080001	3360000	#DADAFF	1	0.5
chr1	3360001	3640000	A.2.1.2.2.1.2.1.1.2.1	0.648241206030151	.	3360001	3640000	#FF9191	1	0.75
chr1	3640001	3840000	A.1.2.2.2.2.2.1.1.2.1	0.773869346733668	.	3640001	3840000	#FF4848	1	0.875
chr1	4000001	4160000	A.1.2.2.2.2.2.1.1.2.1	0.773869346733668	.	4000001	4160000	#FF4848	1	0.875
chr1	4160001	4440000	B.1.1.1.2.2.2.1.1.1.1	0.474874371859296	.	4160001	4440000	#DADAFF	1	0.5
chr1	4440001	4880000	B.1.1.1.2.1.2.2.2.2	0.478643216080402	.	4440001	4880000	#DADAFF	1	0.5
chr1	4880001	5200000	B.1.1.1.2.1.2.2.2.1.2	0.479899497487437	.	4880001	5200000	#DADAFF	1	0.5
chr1	5200001	5360000	A.2.1.2.1.2.1.1.1.1	0.684673366834171	.	5200001	5360000	#FF9191	1	0.75
chr1	5360001	5680000	B.1.1.2.2.2.1.2.2.1.2	0.408291457286432	.	5360001	5680000	#DADAFF	1	0.5
chr1	5680001	6080000	B.1.1.1.2.2.2.1.1.2	0.472361809045226	.	5680001	6080000	#DADAFF	1	0.5
chr1	6080001	6240000	A.2.1.2.1.2.2.2.2.2.1.2	0.667085427135678	.	6080001	6240000	#FF9191	1	0.75
chr1	6240001	6480000	A.1.2.2.2.1.1.2.1.1.1.1	0.807788944723618	.	6240001	6480000	#FF4848	1	0.875
chr1	6480001	6720000	A.1.2.2.1.1.2.2.1.2.2	0.836683417085427	.	6480001	6720000	#FF4848	1	0.875
chr1	6720001	7120000	A.1.2.2.1.2.2.1.2.1	0.821608040201005	.	6720001	7120000	#FF4848	1	0.875
chr1	7120001	7320000	A.2.1.2.2.1.2.1.1.2.2	0.646984924623116	.	7120001	7320000	#FF9191	1	0.75
chr1	7320001	7800000	B.1.1.1.2.2.2.1.2.1	0.471105527638191	.	7320001	7800000	#DADAFF	1	0.5
chr1	7800001	8000000	A.2.2.1.2.2.1.1.1.2.1	0.589195979899497	.	7800001	8000000	#FFDADA	1	0.625
chr1	8000001	8400000	B.1.1.1.2.1.1.2	0.488693467336683	.	8000001	8400000	#DADAFF	1	0.5
chr1	8400001	8600000	A.1.2.2.2.2.1.2.2.1.1	0.781407035175879	.	8400001	8600000	#FF4848	1	0.875
chr1	8600001	8920000	A.2.1.2.2.1.1.2.2.2.2	0.652010050251256	.	8600001	8920000	#FF9191	1	0.75
chr1	8920001	9120000	A.2.2.1.2.2.1.1.2.2.1	0.585427135678392	.	8920001	9120000	#FFDADA	1	0.625
chr1	9120001	9320000	A.2.1.2.1.2.2.2.2.1	0.669597989949749	.	9120001	9320000	#FF9191	1	0.75
chr1	9320001	9640000	A.2.1.2.1.1.1.2.1	0.689698492462312	.	9320001	9640000	#FF9191	1	0.75
chr1	9640001	9960000	A.1.1.2.2.2.2.2.2.1.1	0.886934673366834	.	9640001	9960000	#FF0000	1	1
chr1	9960001	10280000	A.1.2.2.1.2.2.2.2.1	0.8178391959799	.	9960001	10280000	#FF4848	1	0.875
chr1	10280001	10560000	A.1.2.2.1.2.1.1.1.1.2	0.832914572864322	.	10280001	10560000	#FF4848	1	0.875
chr1	10560001	10760000	A.1.2.2.2.2.2.2.2.1	0.768844221105528	.	10560001	10760000	#FF4848	1	0.875
chr1	10760001	11040000	A.2.2.1.2.2.1.1.1.1.1	0.591708542713568	.	10760001	11040000	#FFDADA	1	0.625
chr1	11040001	11360000	A.1.1.2.2.2.2.2.2.1.2	0.885678391959799	.	11040001	11360000	#FF0000	1	1
chr1	11360001	11800000	A.2.1.2.1.1.1.1.1.2	0.692211055276382	.	11360001	11800000	#FF9191	1	0.75
chr1	11800001	11880000	A.1.1.2.2.1.1.2.2	0.914572864321608	.	11800001	11880000	#FF0000	1	1
chr1	11880001	12120000	A.1.2.2.1.2.2.2.2.2	0.816582914572864	.	11880001	12120000	#FF4848	1	0.875
chr1	12120001	12320000	A.2.1.2.2.1.1.1.1.2	0.663316582914573	.	12120001	12320000	#FF9191	1	0.75
chr1	12320001	12840000	A.2.2.1.2.2.1.2.2	0.581658291457286	.	12320001	12840000	#FFDADA	1	0.625
chr1	12840001	13040000	B.1.1.2.2.2.1.2.1.1	0.412060301507538	.	12840001	13040000	#DADAFF	1	0.5
chr1	13160001	13240000	B.1.1.2.2.2.1.2.1.1	0.412060301507538	.	13160001	13240000	#DADAFF	1	0.5
chr1	13360001	13480000	B.1.1.2.2.2.1.2.1.1	0.412060301507538	.	13360001	13480000	#DADAFF	1	0.5
chr1	13640001	13680000	B.1.1.2.2.2.1.2.1.1	0.412060301507538	.	13640001	13680000	#DADAFF	1	0.5
chr1	13760001	13960000	B.1.1.1.2.2.2.1.2.2	0.469849246231156	.	13760001	13960000	#DADAFF	1	0.5
chr1	13960001	14120000	A.1.2.2.2.2.2.1.1.2.2	0.772613065326633	.	13960001	14120000	#FF4848	1	0.875
chr1	14120001	14360000	B.1.1.1.2.1.2.2.2.1.1	0.481155778894472	.	14120001	14360000	#DADAFF	1	0.5
chr1	14360001	14680000	A.2.2.2.1.2.1.2.1.2	0.562814070351759	.	14360001	14680000	#FFDADA	1	0.625
chr1	14680001	14960000	B.1.1.1.2.2.2.2.2	0.46356783919598	.	14680001	14960000	#DADAFF	1	0.5
chr1	14960001	15160000	A.2.2.2.1.2.1.2.2	0.561557788944724	.	14960001	15160000	#FFDADA	1	0.625
chr1	15160001	15440000	A.2.2.2.1.2.2.2.2.2	0.552763819095477	.	15160001	15440000	#FFDADA	1	0.625
chr1	15440001	15640000	A.2.2.2.1.2.2.2.1	0.555276381909548	.	15440001	15640000	#FFDADA	1	0.625
chr1	15640001	15840000	A.2.1.2.1.1.1.2.2	0.688442211055276	.	15640001	15840000	#FF9191	1	0.75
chr1	15840001	16120000	A.1.1.2.2.1.1.2.1.1.2.2	0.917085427135678	.	15840001	16120000	#FF0000	1	1
chr1	16120001	16320000	A.1.1.1.2.1.1.1.2.1.2	0.979899497487437	.	16120001	16320000	#FF0000	1	1
chr1	16320001	16560000	A.1.2.2.2.2.1.1.2	0.790201005025126	.	16320001	16560000	#FF4848	1	0.875
chr1	16560001	16800000	A.1.1.2.2.1.1.2.1.1.1.2.2	0.919597989949749	.	16560001	16800000	#FF0000	1	1
chr1	16800001	17000000	A.1.1.2.2.1.1.2.1.2	0.915829145728643	.	16800001	17000000	#FF0000	1	1
chr1	17000001	17120000	A.1.2.2.1.2.2.2.1	0.819095477386935	.	17000001	17120000	#FF4848	1	0.875
chr1	17200001	17280000	A.1.2.2.1.2.2.2.1	0.819095477386935	.	17200001	17280000	#FF4848	1	0.875
chr1	17280001	17800000	A.2.1.2.2.1.2.2.1.1	0.644472361809045	.	17280001	17800000	#FF9191	1	0.75
chr1	17800001	17920000	A.2.2.2.1.2.1.1.1.1	0.5678391959799	.	17800001	17920000	#FFDADA	1	0.625
chr1	17920001	18160000	A.2.2.2.1.2.2.2.2.1	0.554020100502513	.	17920001	18160000	#FFDADA	1	0.625
chr1	18160001	18520000	A.2.2.2.1.2.1.2.1.1	0.564070351758794	.	18160001	18520000	#FFDADA	1	0.625
chr1	18520001	18720000	A.2.1.2.1.1.1.1.1.1.1	0.694723618090452	.	18520001	18720000	#FF9191	1	0.75
chr1	18720001	18920000	B.1.1.1.2.1.1.1.1.1	0.492462311557789	.	18720001	18920000	#DADAFF	1	0.5
chr1	18920001	19200000	B.1.1.1.2.1.1.1.1.2	0.491206030150754	.	18920001	19200000	#DADAFF	1	0.5
chr1	19200001	19400000	A.2.2.1.2.2.1.1.1.2.2	0.587939698492462	.	19200001	19400000	#FFDADA	1	0.625
chr1	19400001	19640000	A.1.2.2.1.1.2.2.1.2.1	0.837939698492462	.	19400001	19640000	#FF4848	1	0.875
chr1	19640001	20040000	A.1.2.2.2.1.1.1.1.2	0.811557788944724	.	19640001	20040000	#FF4848	1	0.875
chr1	20040001	20240000	A.2.1.2.2.1.1.2.1.2.2	0.655778894472362	.	20040001	20240000	#FF9191	1	0.75
chr1	20240001	20480000	A.2.2.2.1.2.1.1.1.2	0.566582914572864	.	20240001	20480000	#FFDADA	1	0.625
chr1	20480001	20680000	A.2.1.2.2.1.2.1.1.1.2	0.649497487437186	.	20480001	20680000	#FF9191	1	0.75
chr1	20680001	20840000	A.1.2.2.2.2.1.2.1.2.1.1.2	0.785175879396985	.	20680001	20840000	#FF4848	1	0.875
chr1	20840001	21000000	A.2.1.2.2.1.1.1.2.1	0.662060301507538	.	20840001	21000000	#FF9191	1	0.75
chr1	21000001	21240000	A.1.2.2.2.2.1.2.1.2.2	0.782663316582915	.	21000001	21240000	#FF4848	1	0.875
chr1	21240001	21520000	A.1.1.2.2.1.2.1.2.2	0.908291457286432	.	21240001	21520000	#FF0000	1	1
chr1	21520001	21720000	A.1.2.2.2.2.2.2.2.2.2	0.766331658291457	.	21520001	21720000	#FF4848	1	0.875
chr1	21720001	21840000	A.2.1.2.1.2.2.2.2.2.1.1	0.668341708542714	.	21720001	21840000	#FF9191	1	0.75
chr1	21840001	22000000	A.2.1.2.1.2.2.2.2.2.2	0.665829145728643	.	21840001	22000000	#FF9191	1	0.75
chr1	22000001	22160000	A.1.2.2.1.2.1.1.2.2.1	0.827889447236181	.	22000001	22160000	#FF4848	1	0.875
chr1	22160001	22400000	A.2.1.2.1.2.2.2.1.2	0.670854271356784	.	22160001	22400000	#FF9191	1	0.75
chr1	22400001	22760000	A.2.2.1.2.2.1.1.2.1	0.586683417085427	.	22400001	22760000	#FFDADA	1	0.625
chr1	22760001	22920000	A.1.2.2.2.2.1.2.2.2	0.778894472361809	.	22760001	22920000	#FF4848	1	0.875
chr1	22920001	23000000	A.2.1.2.2.1.2.1.2	0.64572864321608	.	22920001	23000000	#FF9191	1	0.75
chr1	23000001	23280000	A.2.1.2.1.2.1.2.2.1	0.678391959798995	.	23000001	23280000	#FF9191	1	0.75
chr1	23280001	23600000	A.1.2.2.2.2.1.1.1.2	0.791457286432161	.	23280001	23600000	#FF4848	1	0.875
chr1	23600001	23800000	A.1.2.2.1.2.2.1.2.2	0.82035175879397	.	23600001	23800000	#FF4848	1	0.875
chr1	23800001	24080000	A.1.1.2.2.1.1.1.1.1	0.928391959798995	.	23800001	24080000	#FF0000	1	1
chr1	24080001	24280000	A.1.1.1.2.1.1.1.1.1	0.983668341708543	.	24080001	24280000	#FF0000	1	1
chr1	24280001	24720000	A.2.1.2.2.1.2.2.1.2.2	0.641959798994975	.	24280001	24720000	#FF9191	1	0.75
chr1	24720001	24960000	A.1.2.2.2.2.1.2.2.1.2	0.780150753768844	.	24720001	24960000	#FF4848	1	0.875
chr1	24960001	25240000	A.1.2.2.2.1.1.1.2.1	0.810301507537688	.	24960001	25240000	#FF4848	1	0.875
chr1	25240001	25560000	A.2.1.2.1.2.2.1.1	0.675879396984925	.	25240001	25560000	#FF9191	1	0.75
chr1	25560001	25880000	A.1.1.2.2.2.2.2.1.1	0.89070351758794	.	25560001	25880000	#FF0000	1	1
chr1	25880001	26160000	A.2.1.2.1.1.1.1.2	0.690954773869347	.	25880001	26160000	#FF9191	1	0.75
chr1	26160001	26360000	A.1.2.2.2.2.1.1.1.1.2	0.792713567839196	.	26160001	26360000	#FF4848	1	0.875
chr1	26360001	26520000	A.1.2.2.2.2.1.1.1.1.1	0.793969849246231	.	26360001	26520000	#FF4848	1	0.875
chr1	26520001	26800000	A.1.2.2.1.1.2.2.2	0.835427135678392	.	26520001	26800000	#FF4848	1	0.875
chr1	26800001	27280000	A.1.1.2.2.2.1.1.1.2	0.902010050251256	.	26800001	27280000	#FF0000	1	1
chr1	27280001	27720000	A.1.1.2.2.2.2.2.1.2.2	0.888190954773869	.	27280001	27720000	#FF0000	1	1
chr1	27720001	28000000	A.1.2.2.1.1.1.2	0.842964824120603	.	27720001	28000000	#FF4848	1	0.875
chr1	28000001	28160000	A.1.1.2.2.1.1.2.1.1.1.2.1	0.920854271356784	.	28000001	28160000	#FF0000	1	1
chr1	28160001	28360000	A.1.1.2.2.2.2.2.1.2.1	0.889447236180904	.	28160001	28360000	#FF0000	1	1
chr1	28360001	28560000	A.1.1.1.2.1.1.1.1.2	0.982412060301508	.	28360001	28560000	#FF0000	1	1
chr1	28560001	28720000	A.1.2.2.1.1.2.1.2	0.840452261306533	.	28560001	28720000	#FF4848	1	0.875
chr1	28720001	29080000	A.1.1.1.2.1.2.2.2	0.967336683417085	.	28720001	29080000	#FF0000	1	1
chr1	29080001	29240000	A.2.1.2.1.2.2.2.1.1.2	0.672110552763819	.	29080001	29240000	#FF9191	1	0.75
chr1	29240001	29560000	A.2.1.2.1.2.1.1.2.1	0.6821608040201	.	29240001	29560000	#FF9191	1	0.75
chr1	29560001	29880000	B.1.1.1.2.2.2.2.1.2	0.464824120603015	.	29560001	29880000	#DADAFF	1	0.5
chr1	30040001	30160000	B.1.1.1.2.2.2.2.1.2	0.464824120603015	.	30040001	30160000	#DADAFF	1	0.5
chr1	30160001	30400000	B.1.1.1.2.1.2.2.1	0.482412060301508	.	30160001	30400000	#DADAFF	1	0.5
chr1	30400001	30600000	B.1.1.1.2.2.2.2.1.1.2	0.46608040201005	.	30400001	30600000	#DADAFF	1	0.5
chr1	30600001	30920000	B.1.1.2.2.2.1.2.2.2	0.407035175879397	.	30600001	30920000	#DADAFF	1	0.5
chr1	30920001	31200000	B.1.1.1.2.1.1.1.2	0.489949748743719	.	30920001	31200000	#DADAFF	1	0.5
chr1	31200001	31400000	A.1.2.2.2.2.2.1.1.1.2	0.775125628140704	.	31200001	31400000	#FF4848	1	0.875
chr1	31400001	31680000	A.1.2.2.2.2.2.1.1.1.1.1	0.777638190954774	.	31400001	31680000	#FF4848	1	0.875
chr1	31680001	31840000	A.1.2.2.2.2.1.2.1.2.1.1.1	0.78643216080402	.	31680001	31840000	#FF4848	1	0.875
chr1	31840001	32080000	A.2.1.2.2.1.1.1.2.2	0.660804020100503	.	31840001	32080000	#FF9191	1	0.75
chr1	32080001	32280000	A.1.2.2.2.2.2.1.1.1.1.2	0.776381909547739	.	32080001	32280000	#FF4848	1	0.875
chr1	32280001	32560000	A.1.1.2.2.1.2.2.2.1	0.905778894472362	.	32280001	32560000	#FF0000	1	1
chr1	32560001	32880000	A.1.1.1.2.1.1.1.2.1.1	0.981155778894472	.	32560001	32880000	#FF0000	1	1
chr1	32880001	33360000	A.1.1.2.2.2.2.1.2	0.891959798994975	.	32880001	33360000	#FF0000	1	1
chr1	33360001	33560000	A.1.1.2.2.1.2.2.1	0.907035175879397	.	33360001	33560000	#FF0000	1	1
chr1	33560001	34120000	A.1.2.2.2.1.1.2.1.1.2	0.805276381909548	.	33560001	34120000	#FF4848	1	0.875
chr1	34120001	34640000	B.1.1.2.2.2.1.2.1.2	0.410804020100502	.	34120001	34640000	#DADAFF	1	0.5
chr1	34640001	34920000	B.1.2.1.1.2.2.1.1	0.380653266331658	.	34640001	34920000	#9191FF	1	0.375
chr1	34920001	35240000	B.1.1.1.2.2.2.1.1.1.2	0.473618090452261	.	34920001	35240000	#DADAFF	1	0.5
chr1	35240001	35640000	A.1.2.2.2.1.1.1.2.2	0.809045226130653	.	35240001	35640000	#FF4848	1	0.875
chr1	35640001	35920000	A.1.1.2.2.1.1.1.2.2	0.923366834170854	.	35640001	35920000	#FF0000	1	1
chr1	35920001	36040000	A.1.1.2.2.1.1.1.1.2	0.92713567839196	.	35920001	36040000	#FF0000	1	1
chr1	36040001	36280000	A.1.1.2.2.1.2.2.2.2	0.904522613065327	.	36040001	36280000	#FF0000	1	1
chr1	36280001	36560000	A.1.1.2.2.1.1.1.2.1.1	0.925879396984925	.	36280001	36560000	#FF0000	1	1
chr1	36560001	36920000	A.1.1.2.2.2.2.1.1	0.89321608040201	.	36560001	36920000	#FF0000	1	1
chr1	36920001	37280000	A.2.1.2.2.1.1.1.1.1	0.664572864321608	.	36920001	37280000	#FF9191	1	0.75
chr1	37280001	37520000	B.1.1.1.2.1.2.1.2.1.1	0.486180904522613	.	37280001	37520000	#DADAFF	1	0.5
chr1	37520001	37920000	B.1.1.1.2.2.2.2.1.1.1.2	0.467336683417085	.	37520001	37920000	#DADAFF	1	0.5
chr1	37920001	38240000	A.1.2.2.2.2.1.2.1.1.2	0.787688442211055	.	37920001	38240000	#FF4848	1	0.875
chr1	38240001	38480000	A.1.1.1.2.1.1.2.1.2.1	0.976130653266332	.	38240001	38480000	#FF0000	1	1
chr1	38480001	39080000	A.2.2.1.2.2.1.1.1.1.2	0.590452261306533	.	38480001	39080000	#FFDADA	1	0.625
chr1	39080001	39320000	A.2.2.2.1.2.1.1.2	0.565326633165829	.	39080001	39320000	#FFDADA	1	0.625
chr1	39320001	39560000	A.2.1.2.1.2.1.1.1.2	0.683417085427136	.	39320001	39560000	#FF9191	1	0.75
chr1	39560001	39960000	A.2.2.2.1.2.2.1.2.2	0.556532663316583	.	39560001	39960000	#FFDADA	1	0.625
chr1	39960001	40280000	A.2.1.2.2.1.1.2.1.2.1.2	0.657035175879397	.	39960001	40280000	#FF9191	1	0.75
chr1	40280001	40520000	A.1.2.2.1.1.2.2.1.1	0.839195979899497	.	40280001	40520000	#FF4848	1	0.875
chr1	40520001	40760000	A.1.1.1.2.1.1.2.1.1	0.977386934673367	.	40520001	40760000	#FF0000	1	1
chr1	40760001	40920000	A.1.2.2.2.1.1.2.1.2	0.804020100502513	.	40760001	40920000	#FF4848	1	0.875
chr1	40920001	41040000	A.1.2.2.2.2.1.2.1.1.1	0.78894472361809	.	40920001	41040000	#FF4848	1	0.875
chr1	41040001	41320000	A.1.1.2.2.1.1.2.1.1.2.1	0.918341708542714	.	41040001	41320000	#FF0000	1	1
chr1	41320001	41480000	A.1.2.2.2.2.2.1.2	0.771356783919598	.	41320001	41480000	#FF4848	1	0.875
chr1	41480001	41720000	A.1.2.2.2.1.1.1.1.1.1.1	0.815326633165829	.	41480001	41720000	#FF4848	1	0.875
chr1	41720001	41920000	A.2.1.2.2.1.2.2.1.2.1	0.64321608040201	.	41720001	41920000	#FF9191	1	0.75
chr1	41920001	42240000	A.2.2.1.2.2.2.2.2	0.577889447236181	.	41920001	42240000	#FFDADA	1	0.625
chr1	42240001	42640000	A.2.2.2.1.2.2.1.1.2	0.559045226130653	.	42240001	42640000	#FFDADA	1	0.625
chr1	42640001	42800000	A.1.2.2.1.2.1.1.2.1.2	0.829145728643216	.	42640001	42800000	#FF4848	1	0.875
chr1	42800001	42960000	A.2.1.2.1.2.2.2.1.1.1	0.673366834170854	.	42800001	42960000	#FF9191	1	0.75
chr1	42960001	43240000	A.2.1.2.1.2.2.1.2	0.674623115577889	.	42960001	43240000	#FF9191	1	0.75
chr1	43240001	43640000	A.2.1.2.1.2.1.2.1	0.67964824120603	.	43240001	43640000	#FF9191	1	0.75
chr1	43640001	44160000	A.2.1.2.2.2.2.1	0.630653266331658	.	43640001	44160000	#FF9191	1	0.75
chr1	44160001	44520000	A.1.1.2.2.1.1.2.1.1.1.1	0.922110552763819	.	44160001	44520000	#FF0000	1	1
chr1	44520001	44680000	A.2.1.2.2.1.2.2.2	0.64070351758794	.	44520001	44680000	#FF9191	1	0.75
chr1	44680001	44880000	A.1.2.2.2.2.1.2.1.2.1.2	0.78391959798995	.	44680001	44880000	#FF4848	1	0.875
chr1	44880001	45160000	A.2.1.2.1.2.1.2.2.2	0.67713567839196	.	44880001	45160000	#FF9191	1	0.75
chr1	45160001	45520000	A.1.1.2.2.2.2.2.2.2	0.884422110552764	.	45160001	45520000	#FF0000	1	1
chr1	45520001	45760000	A.2.2.1.2.2.1.1.2.2.2	0.584170854271357	.	45520001	45760000	#FFDADA	1	0.625
chr1	45760001	45960000	A.1.2.2.2.1.1.2.1.1.1.2	0.806532663316583	.	45760001	45960000	#FF4848	1	0.875
chr1	45960001	46480000	A.1.1.1.2.1.1.1.2.2	0.978643216080402	.	45960001	46480000	#FF0000	1	1
chr1	46480001	46840000	A.1.1.1.1.1.2.2	0.993718592964824	.	46480001	46840000	#FF0000	1	1
chr1	46840001	47040000	A.2.1.2.1.1.1.1.1.1.2	0.693467336683417	.	46840001	47040000	#FF9191	1	0.75
chr1	47040001	47200000	A.1.2.2.1.2.1.1.1.2	0.831658291457286	.	47040001	47200000	#FF4848	1	0.875
chr1	47200001	47480000	B.1.1.1.2.2.2.2.1.1.1.1	0.468592964824121	.	47200001	47480000	#DADAFF	1	0.5
chr1	47480001	47640000	B.1.1.1.2.1.2.1.2.2	0.483668341708543	.	47480001	47640000	#DADAFF	1	0.5
chr1	47640001	47840000	A.1.1.2.2.1.2.1.1.2.1	0.912060301507538	.	47640001	47840000	#FF0000	1	1
chr1	47840001	48200000	A.2.1.2.1.1.2.2	0.685929648241206	.	47840001	48200000	#FF9191	1	0.75
chr1	48200001	48520000	B.1.1.2.2.2.1.2.2.1.1	0.409547738693467	.	48200001	48520000	#DADAFF	1	0.5
chr1	48520001	48720000	B.1.2.1.1.2.2.1.2.2	0.376884422110553	.	48520001	48720000	#9191FF	1	0.375
chr1	48720001	48960000	B.2.1.2.2.2.1.1.2.1	0.167085427135678	.	48720001	48960000	#4848FF	1	0.25
chr1	48960001	49320000	B.1.2.1.2.2.1.1.1	0.365577889447236	.	48960001	49320000	#9191FF	1	0.375
chr1	49320001	49640000	B.2.2.1.1.1.1.2.1	0.149497487437186	.	49320001	49640000	#0000FF	1	0.125
chr1	49640001	50080000	B.2.1.2.2.2.2.1.1	0.158291457286432	.	49640001	50080000	#4848FF	1	0.25
chr1	50080001	50600000	B.2.1.2.2.2.2.1.2	0.157035175879397	.	50080001	50600000	#4848FF	1	0.25
chr1	50600001	50840000	B.1.1.1.1.2.1.1.1.1.1	0.512562814070352	.	50600001	50840000	#DADAFF	1	0.5
chr1	50840001	51240000	A.1.2.1.2.2.2	0.845477386934673	.	50840001	51240000	#FF4848	1	0.875
chr1	51240001	51480000	A.1.1.2.1.2.1.2	0.933417085427136	.	51240001	51480000	#FF0000	1	1
chr1	51480001	51680000	A.2.1.1.1.2.1.2.2.1	0.751256281407035	.	51480001	51680000	#FF9191	1	0.75
chr1	51680001	51760000	A.1.2.2.2.1.1.2.2.1.1	0.802763819095477	.	51680001	51760000	#FF4848	1	0.875
chr1	51760001	52000000	A.1.1.1.2.2.1.1.2.1.2	0.96105527638191	.	51760001	52000000	#FF0000	1	1
chr1	52000001	52320000	A.1.1.2.2.1.2.1.2.1	0.909547738693467	.	52000001	52320000	#FF0000	1	1
chr1	52320001	52560000	A.1.2.2.1.2.2.1.1.1	0.824120603015075	.	52320001	52560000	#FF4848	1	0.875
chr1	52560001	52800000	A.2.1.2.2.1.1.2.2.2.1	0.653266331658292	.	52560001	52800000	#FF9191	1	0.75
chr1	52800001	53160000	A.1.1.1.2.1.1.2.1.2.2.1	0.974874371859296	.	52800001	53160000	#FF0000	1	1
chr1	53160001	53240000	A.1.1.1.2.1.1.2.2	0.972361809045226	.	53160001	53240000	#FF0000	1	1
chr1	53240001	53320000	A.1.2.2.2.1.1.2.2.1.2	0.801507537688442	.	53240001	53320000	#FF4848	1	0.875
chr1	53320001	53520000	A.2.1.2.2.1.1.2.2.1	0.654522613065327	.	53320001	53520000	#FF9191	1	0.75
chr1	53520001	53720000	A.1.2.2.2.1.1.2.2.2.2	0.798994974874372	.	53520001	53720000	#FF4848	1	0.875
chr1	53720001	53880000	A.1.2.2.1.2.1.1.2.1.1	0.830402010050251	.	53720001	53880000	#FF4848	1	0.875
chr1	53880001	54200000	B.1.1.1.2.1.2.1.1	0.487437185929648	.	53880001	54200000	#DADAFF	1	0.5
chr1	54200001	54440000	A.1.1.2.2.1.1.1.2.1.2	0.924623115577889	.	54200001	54440000	#FF0000	1	1
chr1	54440001	54520000	A.1.2.2.2.1.1.2.2.2.1	0.800251256281407	.	54440001	54520000	#FF4848	1	0.875
chr1	54520001	54600000	A.1.2.2.1.2.1.1.2.2.2	0.826633165829146	.	54520001	54600000	#FF4848	1	0.875
chr1	54600001	55000000	A.2.1.2.2.2.1.1.2	0.638190954773869	.	54600001	55000000	#FF9191	1	0.75
chr1	55000001	55120000	A.2.2.1.2.2.2.2.1	0.579145728643216	.	55000001	55120000	#FFDADA	1	0.625
chr1	55120001	55360000	A.2.1.2.2.1.1.2.1.2.1.1	0.658291457286432	.	55120001	55360000	#FF9191	1	0.75
chr1	55360001	55520000	A.2.1.2.2.1.1.2.1.1	0.659547738693467	.	55360001	55520000	#FF9191	1	0.75
chr1	55520001	55680000	A.1.1.2.2.1.2.1.1.2.2	0.910804020100503	.	55520001	55680000	#FF0000	1	1
chr1	55680001	56240000	B.1.2.1.2.2.1.1.2	0.364321608040201	.	55680001	56240000	#9191FF	1	0.375
chr1	56240001	56400000	B.1.2.1.1.2.2.1.2.1.1	0.379396984924623	.	56240001	56400000	#9191FF	1	0.375
chr1	56400001	56880000	B.2.1.2.1.1.2.1.1.1.2	0.224874371859296	.	56400001	56880000	#4848FF	1	0.25
chr1	56880001	57080000	A.2.1.2.2.2.1.2.2.1.1	0.634422110552764	.	56880001	57080000	#FF9191	1	0.75
chr1	57080001	57280000	B.1.1.2.2.2.2.1.2.1	0.404522613065327	.	57080001	57280000	#DADAFF	1	0.5
chr1	57280001	57800000	B.2.1.2.1.1.2.1.2	0.222361809045226	.	57280001	57800000	#4848FF	1	0.25
chr1	57800001	58280000	B.2.1.2.2.2.1.1.2.2	0.165829145728643	.	57800001	58280000	#4848FF	1	0.25
chr1	58280001	58520000	B.1.2.1.1.2.2.1.2.1.2	0.378140703517588	.	58280001	58520000	#9191FF	1	0.375
chr1	58520001	58680000	A.2.1.2.2.2.1.2.2.1.2	0.633165829145729	.	58520001	58680000	#FF9191	1	0.75
chr1	58680001	58880000	B.1.1.2.2.1.1.2.1.1	0.430904522613065	.	58680001	58880000	#DADAFF	1	0.5
chr1	58880001	59160000	A.1.2.2.2.1.2.1.2	0.796482412060301	.	58880001	59160000	#FF4848	1	0.875
chr1	59160001	59360000	A.2.2.2.1.1.1.1.2	0.575376884422111	.	59160001	59360000	#FFDADA	1	0.625
chr1	59360001	59640000	B.1.2.1.2.2.1.2.1.2.1	0.361809045226131	.	59360001	59640000	#9191FF	1	0.375
chr1	59640001	59800000	B.1.1.1.2.2.1.1	0.477386934673367	.	59640001	59800000	#DADAFF	1	0.5
chr1	59800001	60240000	B.2.1.2.1.1.1.2.1.1.1	0.234924623115578	.	59800001	60240000	#4848FF	1	0.25
chr1	60240001	60600000	B.2.1.2.1.1.2.1.1.2	0.223618090452261	.	60240001	60600000	#4848FF	1	0.25
chr1	60600001	61040000	B.2.2.1.1.1.1.2.2.1	0.148241206030151	.	60600001	61040000	#0000FF	1	0.125
chr1	61040001	61520000	B.2.1.2.1.1.2.1.1.1.1	0.226130653266332	.	61040001	61520000	#4848FF	1	0.25
chr1	61520001	61680000	A.1.1.2.1.2.2.2	0.92964824120603	.	61520001	61680000	#FF0000	1	1
chr1	61680001	61920000	A.2.1.1.1.2.1.2.2.2.2	0.748743718592965	.	61680001	61920000	#FF9191	1	0.75
chr1	61920001	62160000	B.1.1.1.1.2.1.1.2.2	0.506281407035176	.	61920001	62160000	#DADAFF	1	0.5
chr1	62160001	62400000	B.1.1.2.2.2.2.1.1	0.405778894472362	.	62160001	62400000	#DADAFF	1	0.5
chr1	62400001	62640000	B.1.2.1.1.1.2.1.1.2	0.39321608040201	.	62400001	62640000	#9191FF	1	0.375
chr1	62640001	62920000	B.1.1.1.1.2.1.1.2.1.1	0.508793969849246	.	62640001	62920000	#DADAFF	1	0.5
chr1	62920001	63200000	B.1.2.1.1.2.1.2.1.2	0.384422110552764	.	62920001	63200000	#9191FF	1	0.375
chr1	63200001	63320000	A.1.2.2.2.1.2.1.1	0.797738693467337	.	63200001	63320000	#FF4848	1	0.875
chr1	63320001	63840000	B.1.1.2.2.2.2.1.2.2	0.403266331658291	.	63320001	63840000	#DADAFF	1	0.5
chr1	63840001	64040000	A.1.1.1.2.2.1.2.2	0.953517587939699	.	63840001	64040000	#FF0000	1	1
chr1	64040001	64720000	B.1.2.1.2.2.1.2.1.2.2	0.360552763819095	.	64040001	64720000	#9191FF	1	0.375
chr1	64720001	64960000	B.2.1.2.1.1.1.2.1.1.2	0.233668341708543	.	64720001	64960000	#4848FF	1	0.25
chr1	64960001	65320000	B.2.1.2.1.1.1.2.1.2	0.232412060301508	.	64960001	65320000	#4848FF	1	0.25
chr1	65320001	65480000	A.2.2.2.1.1.2.2.2	0.569095477386935	.	65320001	65480000	#FFDADA	1	0.625
chr1	65480001	65680000	B.1.2.1.2.2.1.2.1.1	0.363065326633166	.	65480001	65680000	#9191FF	1	0.375
chr1	65680001	65920000	B.1.2.1.1.2.1.2.2.1	0.383165829145729	.	65680001	65920000	#9191FF	1	0.375
chr1	65920001	66200000	B.2.1.2.1.1.2.2.1.2.2	0.217336683417085	.	65920001	66200000	#4848FF	1	0.25
chr1	66200001	66360000	B.1.2.1.2.1.1.1.1.1	0.374371859296482	.	66200001	66360000	#9191FF	1	0.375
chr1	66360001	66720000	B.1.2.1.2.2.2.1.1.1	0.358040201005025	.	66360001	66720000	#9191FF	1	0.375
chr1	66720001	66920000	A.1.1.2.1.2.1.1	0.934673366834171	.	66720001	66920000	#FF0000	1	1
chr1	66920001	67200000	B.1.2.1.1.1.1.2	0.396984924623116	.	66920001	67200000	#9191FF	1	0.375
chr1	67200001	67400000	A.2.2.2.1.1.1.2.2	0.57286432160804	.	67200001	67400000	#FFDADA	1	0.625
chr1	67400001	67640000	A.1.2.1.1.2.1.1	0.868090452261307	.	67400001	67640000	#FF4848	1	0.875
chr1	67640001	67800000	A.2.2.2.1.1.2.2.1	0.57035175879397	.	67640001	67800000	#FFDADA	1	0.625
chr1	67800001	67960000	A.2.1.1.1.2.1.2.1	0.75251256281407	.	67800001	67960000	#FF9191	1	0.75
chr1	67960001	68280000	A.2.2.1.1.2.1.1.2.1	0.608040201005025	.	67960001	68280000	#FFDADA	1	0.625
chr1	68280001	68520000	B.1.2.1.2.2.2.1.2	0.355527638190955	.	68280001	68520000	#9191FF	1	0.375
chr1	68520001	69000000	B.2.1.2.1.1.1.2.2.1.1	0.231155778894472	.	68520001	69000000	#4848FF	1	0.25
chr1	69000001	69520000	B.2.1.2.2.2.2.2.2.2	0.152010050251256	.	69000001	69520000	#4848FF	1	0.25
chr1	69520001	69920000	B.2.2.1.1.1.1.1	0.150753768844221	.	69520001	69920000	#0000FF	1	0.125
chr1	69920001	70240000	B.2.1.2.2.1.1.1.2.1.1	0.192211055276382	.	69920001	70240000	#4848FF	1	0.25
chr1	70240001	70600000	B.1.2.1.2.1.1.1.1.2	0.373115577889447	.	70240001	70600000	#9191FF	1	0.375
chr1	70600001	70960000	A.1.1.1.2.2.1.2.1.1.2	0.956030150753769	.	70600001	70960000	#FF0000	1	1
chr1	70960001	71560000	B.2.1.2.1.1.1.2.2.1.2.2	0.228643216080402	.	70960001	71560000	#4848FF	1	0.25
chr1	71560001	71720000	B.1.2.1.2.1.2.2.1	0.368090452261307	.	71560001	71720000	#9191FF	1	0.375
chr1	71720001	72040000	B.2.1.2.2.1.1.2.1.1.2	0.187185929648241	.	71720001	72040000	#4848FF	1	0.25
chr1	72040001	72440000	B.2.1.2.2.1.1.2.2.1	0.183417085427136	.	72040001	72440000	#4848FF	1	0.25
chr1	72440001	72800000	B.2.1.2.2.1.1.1.2.1.2	0.190954773869347	.	72440001	72800000	#4848FF	1	0.25
chr1	72800001	73360000	B.2.1.2.2.1.1.2.1.1.1	0.188442211055276	.	72800001	73360000	#4848FF	1	0.25
chr1	73360001	73560000	B.2.1.2.1.2.2.1.2	0.201005025125628	.	73360001	73560000	#4848FF	1	0.25
chr1	73560001	73920000	B.2.1.2.1.2.1.2.1.2	0.206030150753769	.	73560001	73920000	#4848FF	1	0.25
chr1	73920001	74200000	B.2.1.2.1.2.1.2.2.2	0.203517587939698	.	73920001	74200000	#4848FF	1	0.25
chr1	74200001	74560000	B.2.1.2.1.2.2.2.2.1.1	0.198492462311558	.	74200001	74560000	#4848FF	1	0.25
chr1	74560001	74720000	B.1.1.2.2.1.2.2.1.1	0.417085427135678	.	74560001	74720000	#DADAFF	1	0.5
chr1	74720001	74920000	B.1.2.1.1.1.2.1.2.1	0.391959798994975	.	74720001	74920000	#9191FF	1	0.375
chr1	74920001	75240000	A.2.1.1.1.2.1.2.2.2.1	0.75	.	74920001	75240000	#FF9191	1	0.75
chr1	75240001	75400000	B.1.1.2.2.1.1.2.1.2.2	0.428391959798995	.	75240001	75400000	#DADAFF	1	0.5
chr1	75400001	75760000	B.2.1.2.1.1.2.2.1.1.1	0.221105527638191	.	75400001	75760000	#4848FF	1	0.25
chr1	75760001	75960000	B.2.1.2.1.2.1.1.1.1.1	0.214824120603015	.	75760001	75960000	#4848FF	1	0.25
chr1	75960001	76280000	B.1.1.2.2.1.2.1.2.1.1	0.420854271356784	.	75960001	76280000	#DADAFF	1	0.5
chr1	76280001	76600000	B.1.1.2.2.2.2.2	0.402010050251256	.	76280001	76600000	#DADAFF	1	0.5
chr1	76600001	76800000	B.1.1.1.2.2.1.2	0.476130653266332	.	76600001	76800000	#DADAFF	1	0.5
chr1	76800001	77360000	B.2.1.2.2.2.1.1.1.2	0.168341708542714	.	76800001	77360000	#4848FF	1	0.25
chr1	77360001	77560000	B.1.2.1.1.2.1.2.2.2	0.381909547738693	.	77360001	77560000	#9191FF	1	0.375
chr1	77560001	78000000	A.2.2.1.1.2.1.1.2.2	0.60678391959799	.	77560001	78000000	#FFDADA	1	0.625
chr1	78000001	78160000	A.1.1.1.2.2.1.1.2.2.2	0.958542713567839	.	78000001	78160000	#FF0000	1	1
chr1	78160001	78440000	A.1.1.1.2.2.1.2.1.2	0.954773869346734	.	78160001	78440000	#FF0000	1	1
chr1	78440001	78600000	A.2.1.1.1.2.2.1.1	0.74748743718593	.	78440001	78600000	#FF9191	1	0.75
chr1	78600001	78840000	B.1.2.1.2.1.1.1.2	0.371859296482412	.	78600001	78840000	#9191FF	1	0.375
chr1	78840001	79000000	B.2.1.2.1.2.2.2.2.2.1	0.195979899497487	.	78840001	79000000	#4848FF	1	0.25
chr1	79000001	79160000	B.1.1.2.2.1.1.2.1.2.1	0.42964824120603	.	79000001	79160000	#DADAFF	1	0.5
chr1	79160001	79560000	B.2.1.2.2.1.2.2.1	0.175879396984925	.	79160001	79560000	#4848FF	1	0.25
chr1	79560001	79880000	B.2.1.2.2.1.1.2.1.2.1	0.185929648241206	.	79560001	79880000	#4848FF	1	0.25
chr1	79880001	80400000	B.2.1.2.2.1.1.2.2.2	0.182160804020101	.	79880001	80400000	#4848FF	1	0.25
chr1	80400001	80840000	B.2.1.2.2.1.2.2.2.2	0.172110552763819	.	80400001	80840000	#4848FF	1	0.25
chr1	80840001	81160000	B.2.1.2.2.1.2.2.2.1.1	0.174623115577889	.	80840001	81160000	#4848FF	1	0.25
chr1	81160001	81480000	B.2.1.2.1.2.1.2.2.1	0.204773869346734	.	81160001	81480000	#4848FF	1	0.25
chr1	81480001	81680000	B.2.1.2.1.2.1.1.2.1.2	0.209798994974874	.	81480001	81680000	#4848FF	1	0.25
chr1	81680001	81960000	B.2.1.2.1.2.1.1.2.2	0.208542713567839	.	81680001	81960000	#4848FF	1	0.25
chr1	81960001	82480000	B.2.1.2.2.1.1.1.1	0.193467336683417	.	81960001	82480000	#4848FF	1	0.25
chr1	82480001	83000000	B.2.1.2.2.1.2.2.2.1.2	0.173366834170854	.	82480001	83000000	#4848FF	1	0.25
chr1	83000001	83200000	B.2.1.2.1.2.1.1.1.1.2	0.21356783919598	.	83000001	83200000	#4848FF	1	0.25
chr1	83200001	83400000	B.1.2.1.2.1.2.2.2	0.366834170854271	.	83200001	83400000	#9191FF	1	0.375
chr1	83400001	83600000	B.1.2.1.2.1.1.2	0.370603015075377	.	83400001	83600000	#9191FF	1	0.375
chr1	83640001	83680000	B.1.2.1.1.1.2.1.1.1.1	0.39572864321608	.	83640001	83680000	#9191FF	1	0.375
chr1	83920001	84360000	B.1.2.1.1.1.2.1.1.1.1	0.39572864321608	.	83920001	84360000	#9191FF	1	0.375
chr1	84360001	84560000	B.1.1.2.2.1.2.2.1.2	0.415829145728643	.	84360001	84560000	#DADAFF	1	0.5
chr1	84560001	84880000	A.2.2.1.1.2.1.2	0.605527638190955	.	84560001	84880000	#FFDADA	1	0.625
chr1	84880001	85240000	A.1.1.2.1.2.2.1.2	0.930904522613065	.	84880001	85240000	#FF0000	1	1
chr1	85240001	85560000	A.2.1.1.1.2.2.2.1.2	0.743718592964824	.	85240001	85560000	#FF9191	1	0.75
chr1	85560001	85760000	A.2.2.2.1.1.1.1.1	0.576633165829146	.	85560001	85760000	#FFDADA	1	0.625
chr1	85760001	85960000	B.1.2.1.2.2.2.2.1.2	0.353015075376884	.	85760001	85960000	#9191FF	1	0.375
chr1	85960001	86080000	B.1.1.2.2.1.2.1.1.2	0.422110552763819	.	85960001	86080000	#DADAFF	1	0.5
chr1	86080001	86200000	A.2.2.1.1.2.1.1.1	0.60929648241206	.	86080001	86200000	#FFDADA	1	0.625
chr1	86200001	86480000	B.2.1.2.1.2.2.2.1	0.199748743718593	.	86200001	86480000	#4848FF	1	0.25
chr1	86480001	86840000	B.2.1.2.1.1.2.2.1.1.2	0.219849246231156	.	86480001	86840000	#4848FF	1	0.25
chr1	86840001	87160000	B.1.2.1.1.1.1.1.1	0.400753768844221	.	86840001	87160000	#9191FF	1	0.375
chr1	87160001	87320000	A.1.2.2.2.1.2.2	0.795226130653266	.	87160001	87320000	#FF4848	1	0.875
chr1	87320001	87560000	A.1.2.1.1.2.1.2.2	0.865577889447236	.	87320001	87560000	#FF4848	1	0.875
chr1	87560001	87920000	B.1.1.2.2.1.2.1.2.1.2	0.419597989949749	.	87560001	87920000	#DADAFF	1	0.5
chr1	87920001	88000000	B.1.1.2.2.1.2.2.2	0.414572864321608	.	87920001	88000000	#DADAFF	1	0.5
chr1	88000001	88600000	B.2.1.2.2.2.2.2.1	0.155778894472362	.	88000001	88600000	#4848FF	1	0.25
chr1	88600001	88800000	B.2.1.2.2.2.1.1.1.1.1	0.170854271356784	.	88600001	88800000	#4848FF	1	0.25
chr1	88800001	89120000	B.1.2.1.2.2.2.2.2	0.351758793969849	.	88800001	89120000	#9191FF	1	0.375
chr1	89120001	89360000	A.1.1.1.2.2.1.1.1.2.2	0.96356783919598	.	89120001	89360000	#FF0000	1	1
chr1	89360001	89800000	B.1.1.2.2.1.2.1.2.2	0.418341708542714	.	89360001	89800000	#DADAFF	1	0.5
chr1	89800001	89960000	B.1.1.1.1.2.1.2.1.1.1	0.505025125628141	.	89800001	89960000	#DADAFF	1	0.5
chr1	89960001	90080000	A.2.1.1.1.2.2.1.2	0.746231155778894	.	89960001	90080000	#FF9191	1	0.75
chr1	90080001	90280000	A.2.2.2.1.1.1.2.1	0.574120603015075	.	90080001	90280000	#FFDADA	1	0.625
chr1	90280001	90480000	A.1.1.2.1.2.2.1.1	0.9321608040201	.	90280001	90480000	#FF0000	1	1
chr1	90480001	91040000	B.2.1.2.2.2.1.1.1.1.2	0.169597989949749	.	90480001	91040000	#4848FF	1	0.25
chr1	91040001	91360000	B.1.2.1.2.2.2.2.1.1	0.35427135678392	.	91040001	91360000	#9191FF	1	0.375
chr1	91360001	91520000	A.2.1.1.1.2.2.2.1.1	0.744974874371859	.	91360001	91520000	#FF9191	1	0.75
chr1	91520001	91880000	B.1.2.1.1.1.2.1.2.2	0.39070351758794	.	91520001	91880000	#9191FF	1	0.375
chr1	91880001	92040000	B.1.1.2.2.1.2.1.1.1	0.423366834170854	.	91880001	92040000	#DADAFF	1	0.5
chr1	92040001	92440000	B.2.1.2.1.1.1.1.1	0.237437185929648	.	92040001	92440000	#4848FF	1	0.25
chr1	92440001	92720000	B.1.1.2.2.1.1.2.2.1.2	0.425879396984925	.	92440001	92720000	#DADAFF	1	0.5
chr1	92720001	92960000	A.2.1.1.1.2.1.1.1.2	0.756281407035176	.	92720001	92960000	#FF9191	1	0.75
chr1	92960001	93120000	A.2.1.1.1.2.1.1.2.2	0.753768844221106	.	92960001	93120000	#FF9191	1	0.75
chr1	93120001	93320000	A.1.1.1.2.2.1.1.2.2.1	0.959798994974874	.	93120001	93320000	#FF0000	1	1
chr1	93320001	93480000	A.1.2.2.1.2.1.1.1.1.1	0.834170854271357	.	93320001	93480000	#FF4848	1	0.875
chr1	93480001	93840000	A.1.1.1.1.1.2.1.1.2.2	0.996231155778894	.	93480001	93840000	#FF0000	1	1
chr1	93840001	94080000	B.1.1.1.1.2.1.1.1.1.2	0.511306532663317	.	93840001	94080000	#DADAFF	1	0.5
chr1	94080001	94400000	A.2.1.2.2.2.1.2.1.2	0.635678391959799	.	94080001	94400000	#FF9191	1	0.75
chr1	94400001	94960000	B.1.2.1.1.2.1.1.1	0.388190954773869	.	94400001	94960000	#9191FF	1	0.375
chr1	94960001	95280000	B.1.2.1.1.1.2.1.1.1.2	0.394472361809045	.	94960001	95280000	#9191FF	1	0.375
chr1	95280001	95560000	B.1.2.1.1.2.1.1.2	0.386934673366834	.	95280001	95560000	#9191FF	1	0.375
chr1	95560001	95720000	B.1.2.1.1.1.1.1.2.1	0.399497487437186	.	95560001	95720000	#9191FF	1	0.375
chr1	95720001	96040000	B.2.1.2.2.2.2.2.2.1.2	0.153266331658291	.	95720001	96040000	#4848FF	1	0.25
chr1	96040001	96200000	B.2.2.1.1.1.2.1.2.1.1	0.144472361809045	.	96040001	96200000	#0000FF	1	0.125
chr1	96200001	96640000	B.2.2.1.1.1.2.2.2	0.139447236180905	.	96200001	96640000	#0000FF	1	0.125
chr1	96640001	96920000	B.2.2.1.1.1.2.1.2.2	0.141959798994975	.	96640001	96920000	#0000FF	1	0.125
chr1	96920001	97160000	B.2.1.2.1.1.1.2.2.2	0.227386934673367	.	96920001	97160000	#4848FF	1	0.25
chr1	97160001	97320000	A.2.1.1.1.2.2.2.2.1	0.742462311557789	.	97160001	97320000	#FF9191	1	0.75
chr1	97320001	97800000	B.1.2.1.1.1.1.1.2.2	0.398241206030151	.	97320001	97800000	#9191FF	1	0.375
chr1	97800001	98560000	A.2.1.1.2.2.1.2.1.2.1	0.708542713567839	.	97800001	98560000	#FF9191	1	0.75
chr1	98560001	99000000	B.2.2.1.1.1.1.2.2.2	0.146984924623116	.	98560001	99000000	#0000FF	1	0.125
chr1	99000001	99160000	B.2.1.2.2.1.1.1.2.2	0.189698492462312	.	99000001	99160000	#4848FF	1	0.25
chr1	99160001	99600000	B.2.1.2.2.2.2.2.2.1.1	0.154522613065327	.	99160001	99600000	#4848FF	1	0.25
chr1	99600001	99960000	B.2.1.2.2.2.1.2.2.2	0.159547738693467	.	99600001	99960000	#4848FF	1	0.25
chr1	99960001	100200000	B.1.1.1.1.2.1.1.2.1.2	0.507537688442211	.	99960001	100200000	#DADAFF	1	0.5
chr1	100200001	100520000	A.1.1.1.2.2.1.1.1.2.1	0.964824120603015	.	100200001	100520000	#FF0000	1	1
chr1	100520001	100960000	A.1.1.1.1.1.2.1.1.2.1	0.99748743718593	.	100520001	100960000	#FF0000	1	1
chr1	100960001	101360000	B.1.1.1.1.2.1.2.1.2	0.501256281407035	.	100960001	101360000	#DADAFF	1	0.5
chr1	101360001	101520000	A.1.2.1.1.2.2.2	0.863065326633166	.	101360001	101520000	#FF4848	1	0.875
chr1	101520001	101760000	A.2.1.2.2.2.1.2.2.2	0.631909547738693	.	101520001	101760000	#FF9191	1	0.75
chr1	101760001	101920000	A.1.2.1.1.2.2.1	0.864321608040201	.	101760001	101920000	#FF4848	1	0.875
chr1	101920001	102280000	B.2.1.2.1.1.2.2.2	0.21608040201005	.	101920001	102280000	#4848FF	1	0.25
chr1	102280001	102520000	B.2.1.2.1.2.2.2.2.2.2	0.194723618090452	.	102280001	102520000	#4848FF	1	0.25
chr1	102520001	102680000	B.2.1.2.1.2.2.2.2.1.2	0.197236180904523	.	102520001	102680000	#4848FF	1	0.25
chr1	102680001	102960000	B.2.2.1.1.1.2.1.2.1.2	0.14321608040201	.	102680001	102960000	#0000FF	1	0.125
chr1	102960001	103480000	B.2.2.2.2.1.1.2	0.0226130653266332	.	102960001	103480000	#0000FF	1	0.125
chr1	103480001	103800000	B.2.1.2.2.1.1.2.1.2.2	0.184673366834171	.	103480001	103800000	#4848FF	1	0.25
chr1	104000001	104160000	B.2.1.2.2.1.1.2.1.2.2	0.184673366834171	.	104000001	104160000	#4848FF	1	0.25
chr1	104280001	104520000	B.2.1.2.1.2.2.1.1	0.202261306532663	.	104280001	104520000	#4848FF	1	0.25
chr1	104520001	104640000	B.2.1.2.1.2.1.1.2.1.1	0.21105527638191	.	104520001	104640000	#4848FF	1	0.25
chr1	104640001	105120000	B.2.1.2.1.2.1.2.1.1	0.207286432160804	.	104640001	105120000	#4848FF	1	0.25
chr1	105120001	105680000	B.2.1.2.2.1.2.1.2.1	0.178391959798995	.	105120001	105680000	#4848FF	1	0.25
chr1	105680001	106360000	B.2.1.2.2.1.2.1.1.1	0.180904522613065	.	105680001	106360000	#4848FF	1	0.25
chr1	106360001	106480000	B.1.2.1.2.1.2.1	0.369346733668342	.	106360001	106480000	#9191FF	1	0.375
chr1	106480001	106840000	B.2.2.1.1.1.2.1.1	0.14572864321608	.	106480001	106840000	#0000FF	1	0.125
chr1	106840001	107200000	B.2.1.2.2.1.2.1.1.2	0.17964824120603	.	106840001	107200000	#4848FF	1	0.25
chr1	107200001	107520000	B.2.1.2.2.1.2.1.2.2	0.17713567839196	.	107200001	107520000	#4848FF	1	0.25
chr1	107520001	107800000	B.2.1.2.1.2.1.1.1.2	0.212311557788945	.	107520001	107800000	#4848FF	1	0.25
chr1	107800001	108320000	B.2.1.2.1.1.2.2.1.2.1	0.218592964824121	.	107800001	108320000	#4848FF	1	0.25
chr1	108320001	108760000	B.1.1.2.2.1.1.1.1	0.434673366834171	.	108320001	108760000	#DADAFF	1	0.5
chr1	108840001	108920000	B.1.1.1.1.2.1.2.2.1	0.5	.	108840001	108920000	#DADAFF	1	0.5
chr1	109000001	109200000	B.1.1.1.1.2.1.2.2.1	0.5	.	109000001	109200000	#DADAFF	1	0.5
chr1	109200001	109480000	A.1.1.1.2.2.1.2.1.1.1	0.957286432160804	.	109200001	109480000	#FF0000	1	1
chr1	109480001	109680000	A.1.1.1.1.1.2.1.1.1	0.998743718592965	.	109480001	109680000	#FF0000	1	1
chr1	109680001	109760000	A.1.2.2.1.2.1.2	0.825376884422111	.	109680001	109760000	#FF4848	1	0.875
chr1	109760001	110040000	A.1.1.2.2.1.2.1.1.1	0.913316582914573	.	109760001	110040000	#FF0000	1	1
chr1	110040001	110160000	A.1.1.1.2.1.1.2.1.2.2.2	0.973618090452261	.	110040001	110160000	#FF0000	1	1
chr1	110160001	110560000	A.2.1.2.1.2.1.1.2.2	0.680904522613065	.	110160001	110560000	#FF9191	1	0.75
chr1	110560001	111080000	A.2.1.1.1.2.1.1.2.1	0.755025125628141	.	110560001	111080000	#FF9191	1	0.75
chr1	111080001	111360000	A.2.2.2.1.2.2.1.2.1	0.557788944723618	.	111080001	111360000	#FFDADA	1	0.625
chr1	111360001	111560000	A.1.2.2.2.1.1.1.1.1.1.2	0.814070351758794	.	111360001	111560000	#FF4848	1	0.875
chr1	111560001	111760000	A.1.2.2.1.1.2.1.1	0.841708542713568	.	111560001	111760000	#FF4848	1	0.875
chr1	111760001	112000000	A.2.1.2.2.2.1.1.1	0.639447236180904	.	111760001	112000000	#FF9191	1	0.75
chr1	112000001	112320000	A.1.1.1.2.2.1.1.1.1	0.96608040201005	.	112000001	112320000	#FF0000	1	1
chr1	112320001	112600000	B.1.1.2.2.2.1.1	0.413316582914573	.	112320001	112600000	#DADAFF	1	0.5
chr1	112600001	112880000	B.1.2.1.2.2.1.2.2	0.35929648241206	.	112600001	112880000	#9191FF	1	0.375
chr1	112880001	113240000	A.2.1.2.2.2.1.2.1.1	0.636934673366834	.	112880001	113240000	#FF9191	1	0.75
chr1	113240001	113440000	A.2.2.1.2.2.2.1	0.580402010050251	.	113240001	113440000	#FFDADA	1	0.625
chr1	113440001	113600000	A.1.2.2.1.2.2.1.1.2	0.82286432160804	.	113440001	113600000	#FF4848	1	0.875
chr1	113600001	114000000	B.1.1.2.2.1.1.2.2.2	0.424623115577889	.	113600001	114000000	#DADAFF	1	0.5
chr1	114000001	114240000	B.1.1.2.2.1.1.2.2.1.1	0.42713567839196	.	114000001	114240000	#DADAFF	1	0.5
chr1	114240001	114520000	A.1.1.1.1.1.2.1.2	0.994974874371859	.	114240001	114520000	#FF0000	1	1
chr1	114520001	114880000	B.1.1.1.1.2.1.2.1.1.2.2	0.50251256281407	.	114520001	114880000	#DADAFF	1	0.5
chr1	114880001	115120000	A.1.2.2.2.1.1.1.1.1.2	0.812814070351759	.	114880001	115120000	#FF4848	1	0.875
chr1	115120001	115320000	A.2.1.2.1.1.2.1	0.687185929648241	.	115120001	115320000	#FF9191	1	0.75
chr1	115320001	115680000	B.1.2.1.1.2.1.2.1.1	0.385678391959799	.	115320001	115680000	#9191FF	1	0.375
chr1	115680001	116120000	B.2.1.2.2.2.1.2.2.1	0.160804020100503	.	115680001	116120000	#4848FF	1	0.25
chr1	116120001	116680000	B.2.1.2.1.1.1.1.2	0.236180904522613	.	116120001	116680000	#4848FF	1	0.25
chr1	116680001	116960000	A.1.1.1.2.2.1.1.2.1.1	0.962311557788945	.	116680001	116960000	#FF0000	1	1
chr1	116960001	117040000	A.2.1.1.1.2.1.1.1.1	0.757537688442211	.	116960001	117040000	#FF9191	1	0.75
chr1	117040001	117200000	A.2.2.2.1.1.2.1	0.571608040201005	.	117040001	117200000	#FFDADA	1	0.625
chr1	117200001	117400000	B.1.1.2.2.1.1.1.2.1	0.433417085427136	.	117200001	117400000	#DADAFF	1	0.5
chr1	117400001	117600000	B.1.2.1.2.2.2.1.1.2	0.35678391959799	.	117400001	117600000	#9191FF	1	0.375
chr1	117600001	117880000	B.1.1.1.1.2.1.1.1.2	0.510050251256281	.	117600001	117880000	#DADAFF	1	0.5
chr1	117880001	118040000	A.1.2.1.1.2.1.2.1	0.866834170854271	.	117880001	118040000	#FF4848	1	0.875
chr1	118040001	118280000	B.1.1.1.1.2.1.2.2.2	0.498743718592965	.	118040001	118280000	#DADAFF	1	0.5
chr1	118280001	118520000	B.1.1.1.1.2.1.2.1.1.2.1	0.503768844221106	.	118280001	118520000	#DADAFF	1	0.5
chr1	118520001	118880000	B.2.1.2.2.2.1.2.1.2	0.162060301507538	.	118520001	118880000	#4848FF	1	0.25
chr1	118880001	119160000	B.2.2.1.1.1.2.2.1	0.14070351758794	.	118880001	119160000	#0000FF	1	0.125
chr1	119160001	119600000	B.2.1.2.1.1.1.2.2.1.2.1	0.229899497487437	.	119160001	119600000	#4848FF	1	0.25
chr1	119600001	119760000	A.2.1.1.1.2.2.2.2.2	0.741206030150754	.	119600001	119760000	#FF9191	1	0.75
chr1	119760001	120080000	B.2.1.2.2.2.1.2.1.1.2	0.163316582914573	.	119760001	120080000	#4848FF	1	0.25
chr1	120080001	120360000	B.2.1.2.2.2.1.2.1.1.1	0.164572864321608	.	120080001	120360000	#4848FF	1	0.25
chr1	120360001	120520000	B.1.2.1.1.1.2.2	0.389447236180905	.	120360001	120520000	#9191FF	1	0.375
chr1	120520001	120680000	B.1.1.2.2.1.1.1.2.2	0.4321608040201	.	120520001	120680000	#DADAFF	1	0.5
chr1	120760001	120920000	A.2.2.1.1.1.1.1	0.626884422110553	.	120760001	120920000	#FFDADA	1	0.625
chr1	121080001	121160000	A.2.2.1.1.1.1.1	0.626884422110553	.	121080001	121160000	#FFDADA	1	0.625
chr1	121160001	121280000	A.2.1.1.2.2.2.1.2.1.1	0.699748743718593	.	121160001	121280000	#FF9191	1	0.75
chr1	121320001	121360000	A.2.1.1.2.2.2.1.2.1.1	0.699748743718593	.	121320001	121360000	#FF9191	1	0.75
chr1	121480001	121520000	A.2.1.1.2.2.2.1.2.1.1	0.699748743718593	.	121480001	121520000	#FF9191	1	0.75
chr1	143720001	143760000	A.2.1.1.1.1.2.2	0.758793969849246	.	143720001	143760000	#FF9191	1	0.75
chr1	143880001	144080000	A.2.1.1.1.1.2.2	0.758793969849246	.	143880001	144080000	#FF9191	1	0.75
chr1	144160001	144240000	A.2.2.1.2.1.1	0.594221105527638	.	144160001	144240000	#FFDADA	1	0.625
chr1	144520001	144640000	A.2.2.1.2.1.1	0.594221105527638	.	144520001	144640000	#FFDADA	1	0.625
chr1	144680001	144720000	A.2.2.1.2.1.1	0.594221105527638	.	144680001	144720000	#FFDADA	1	0.625
chr1	144800001	144840000	A.2.2.1.2.1.1	0.594221105527638	.	144800001	144840000	#FFDADA	1	0.625
chr1	144840001	144920000	B.1.1.1.1.2.2.1.1.1	0.49748743718593	.	144840001	144920000	#DADAFF	1	0.5
chr1	144920001	145120000	B.1.1.2.1.2.1.2.1.2	0.442211055276382	.	144920001	145120000	#DADAFF	1	0.5
chr1	145120001	145280000	B.1.1.1.1.2.2.1.1.2	0.496231155778894	.	145120001	145280000	#DADAFF	1	0.5
chr1	145280001	145400000	A.2.1.1.1.1.1.1	0.765075376884422	.	145280001	145400000	#FF9191	1	0.75
chr1	145400001	145600000	A.1.1.1.1.2.2.2.1	0.986180904522613	.	145400001	145600000	#FF0000	1	1
chr1	145600001	145840000	A.1.2.1.1.1.2.1	0.870603015075377	.	145600001	145840000	#FF4848	1	0.875
chr1	145960001	146000000	A.1.2.1.1.1.2.1	0.870603015075377	.	145960001	146000000	#FF4848	1	0.875
chr1	146000001	146040000	A.2.2.1.2.1.2	0.592964824120603	.	146000001	146040000	#FFDADA	1	0.625
chr1	146120001	146160000	A.2.2.1.2.1.2	0.592964824120603	.	146120001	146160000	#FFDADA	1	0.625
chr1	146200001	146240000	A.2.2.1.2.1.2	0.592964824120603	.	146200001	146240000	#FFDADA	1	0.625
chr1	146360001	146480000	A.2.2.1.2.1.2	0.592964824120603	.	146360001	146480000	#FFDADA	1	0.625
chr1	146480001	146720000	A.2.2.2.2.1.2.2.2.1	0.540201005025126	.	146480001	146720000	#FFDADA	1	0.625
chr1	146720001	147160000	B.1.1.2.1.2.1.2.1.1.1	0.444723618090452	.	146720001	147160000	#DADAFF	1	0.5
chr1	147160001	147400000	B.1.1.2.1.2.1.2.1.1.2	0.443467336683417	.	147160001	147400000	#DADAFF	1	0.5
chr1	147400001	147440000	A.2.2.1.1.1.1.2	0.625628140703518	.	147400001	147440000	#FFDADA	1	0.625
chr1	147560001	147600000	A.2.2.1.1.1.1.2	0.625628140703518	.	147560001	147600000	#FFDADA	1	0.625
chr1	147680001	147840000	A.2.2.1.1.1.1.2	0.625628140703518	.	147680001	147840000	#FFDADA	1	0.625
chr1	148000001	148040000	A.2.1.1.2.2.1.1.2	0.71356783919598	.	148000001	148040000	#FF9191	1	0.75
chr1	148200001	148360000	A.2.1.1.2.2.1.1.2	0.71356783919598	.	148200001	148360000	#FF9191	1	0.75
chr1	148520001	148600000	A.2.1.1.2.2.1.1.2	0.71356783919598	.	148520001	148600000	#FF9191	1	0.75
chr1	148600001	148680000	B.1.1.2.1.1.1.2	0.459798994974874	.	148600001	148680000	#DADAFF	1	0.5
chr1	148760001	148880000	B.1.1.2.1.1.1.2	0.459798994974874	.	148760001	148880000	#DADAFF	1	0.5
chr1	148880001	148960000	B.1.2.2.2.2.1.2.1	0.311557788944724	.	148880001	148960000	#9191FF	1	0.375
chr1	149000001	149120000	B.2.1.1.2.1.1.1	0.268844221105528	.	149000001	149120000	#4848FF	1	0.25
chr1	149120001	149320000	B.1.1.2.1.1.1.1.2	0.46105527638191	.	149120001	149320000	#DADAFF	1	0.5
chr1	149320001	149440000	B.1.1.2.1.1.1.1.1	0.462311557788945	.	149320001	149440000	#DADAFF	1	0.5
chr1	149640001	149800000	B.1.1.1.1.2.2.1.2	0.494974874371859	.	149640001	149800000	#DADAFF	1	0.5
chr1	149800001	150200000	A.1.1.1.2.1.2.2.1	0.968592964824121	.	149800001	150200000	#FF0000	1	1
chr1	150200001	150520000	A.1.1.1.1.1.1	1	.	150200001	150520000	#FF0000	1	1
chr1	150520001	151000000	A.1.1.1.1.2.2.2.2	0.984924623115578	.	150520001	151000000	#FF0000	1	1
chr1	151000001	151240000	A.1.1.2.2.2.1.1.1.1	0.903266331658292	.	151000001	151240000	#FF0000	1	1
chr1	151240001	151400000	A.1.2.1.1.1.2.2	0.869346733668342	.	151240001	151400000	#FF4848	1	0.875
chr1	151400001	151840000	A.1.2.1.1.1.1.1.2.1	0.880653266331658	.	151400001	151840000	#FF4848	1	0.875
chr1	151840001	152000000	A.1.1.2.1.1.2.2.2.2	0.935929648241206	.	151840001	152000000	#FF0000	1	1
chr1	152000001	152520000	B.1.2.2.2.1.2.1.2	0.3178391959799	.	152000001	152520000	#9191FF	1	0.375
chr1	152520001	152560000	B.2.2.1.1.2.1.2.1.2.1	0.125628140703518	.	152520001	152560000	#0000FF	1	0.125
chr1	152600001	152880000	B.2.2.1.1.2.1.2.1.2.1	0.125628140703518	.	152600001	152880000	#0000FF	1	0.125
chr1	152880001	153240000	B.2.1.1.2.2.1.2	0.243718592964824	.	152880001	153240000	#4848FF	1	0.25
chr1	153240001	153480000	B.1.2.1.1.2.2.2	0.375628140703518	.	153240001	153480000	#9191FF	1	0.375
chr1	153480001	153600000	A.2.2.1.1.1.2.2.1.1.2	0.616834170854271	.	153480001	153600000	#FFDADA	1	0.625
chr1	153600001	153960000	A.1.1.1.2.1.2.1.1	0.971105527638191	.	153600001	153960000	#FF0000	1	1
chr1	153960001	154120000	A.2.1.2.2.2.2.2.1	0.629396984924623	.	153960001	154120000	#FF9191	1	0.75
chr1	154120001	154320000	A.1.2.2.2.2.2.2.2.2.1	0.767587939698492	.	154120001	154320000	#FF4848	1	0.875
chr1	154320001	154480000	A.2.2.2.2.1.1.1.2.2	0.547738693467337	.	154320001	154480000	#FFDADA	1	0.625
chr1	154480001	154640000	A.1.2.2.2.2.2.2.1	0.770100502512563	.	154480001	154640000	#FF4848	1	0.875
chr1	154640001	154920000	A.2.1.1.2.2.1.1.1	0.714824120603015	.	154640001	154920000	#FF9191	1	0.75
chr1	154920001	155160000	A.1.1.2.2.2.1.2.2.2.2	0.894472361809045	.	154920001	155160000	#FF0000	1	1
chr1	155160001	155560000	A.1.1.1.2.1.2.1.2	0.969849246231156	.	155160001	155560000	#FF0000	1	1
chr1	155560001	155720000	A.1.1.2.2.2.1.2.2.1	0.896984924623116	.	155560001	155720000	#FF0000	1	1
chr1	155720001	156040000	A.1.1.2.2.2.1.1.2.2	0.899497487437186	.	155720001	156040000	#FF0000	1	1
chr1	156040001	156320000	A.1.1.2.2.2.1.2.2.2.1	0.89572864321608	.	156040001	156320000	#FF0000	1	1
chr1	156320001	156600000	A.1.1.2.2.2.1.1.2.1	0.900753768844221	.	156320001	156600000	#FF0000	1	1
chr1	156600001	156760000	A.1.1.2.2.2.1.2.1	0.898241206030151	.	156600001	156760000	#FF0000	1	1
chr1	156760001	156920000	A.2.2.2.2.1.1.1.2.1.1	0.550251256281407	.	156760001	156920000	#FFDADA	1	0.625
chr1	156920001	157160000	B.1.1.2.1.2.1.1.1.1	0.453517587939698	.	156920001	157160000	#DADAFF	1	0.5
chr1	157160001	157320000	B.1.1.2.1.2.1.2.2	0.440954773869347	.	157160001	157320000	#DADAFF	1	0.5
chr1	157320001	157480000	B.1.1.2.1.2.1.1.1.2.2.2	0.449748743718593	.	157320001	157480000	#DADAFF	1	0.5
chr1	157480001	157680000	A.2.1.2.2.2.2.2.2	0.628140703517588	.	157480001	157680000	#FF9191	1	0.75
chr1	157680001	157840000	A.1.1.2.1.1.2.2.1.1	0.940954773869347	.	157680001	157840000	#FF0000	1	1
chr1	157840001	158120000	A.2.2.2.2.1.2.2.2.2	0.53894472361809	.	157840001	158120000	#FFDADA	1	0.625
chr1	158120001	158320000	B.1.1.2.1.2.1.1.2.2	0.445979899497487	.	158120001	158320000	#DADAFF	1	0.5
chr1	158320001	158760000	B.2.2.1.1.2.1.2.1.2.2.1	0.124371859296482	.	158320001	158760000	#0000FF	1	0.125
chr1	158760001	158920000	B.2.1.1.1.2.2.2.2	0.270100502512563	.	158760001	158920000	#4848FF	1	0.25
chr1	158920001	159080000	B.1.2.2.1.1.2.1.2.1	0.345477386934673	.	158920001	159080000	#9191FF	1	0.375
chr1	159080001	159520000	B.2.2.2.2.1.1.1.1	0.0276381909547739	.	159080001	159520000	#0000FF	1	0.125
chr1	159520001	160000000	B.2.1.1.1.2.2.2.1.1.1	0.275125628140704	.	159520001	160000000	#4848FF	1	0.25
chr1	160000001	160400000	A.1.2.1.1.1.1.1.1.2	0.881909547738693	.	160000001	160400000	#FF4848	1	0.875
chr1	160400001	160680000	A.1.1.1.1.2.2.1.2	0.987437185929648	.	160400001	160680000	#FF0000	1	1
chr1	160680001	160960000	A.2.2.2.2.1.2.2.1.2	0.541457286432161	.	160680001	160960000	#FFDADA	1	0.625
chr1	160960001	161400000	A.1.1.1.1.2.2.1.1	0.988693467336683	.	160960001	161400000	#FF0000	1	1
chr1	161400001	161520000	A.1.1.2.1.1.2.1.2	0.942211055276382	.	161400001	161520000	#FF0000	1	1
chr1	161640001	161720000	A.1.1.2.1.1.2.1.2	0.942211055276382	.	161640001	161720000	#FF0000	1	1
chr1	161720001	162040000	A.1.1.2.1.1.2.2.2.1.1	0.938442211055276	.	161720001	162040000	#FF0000	1	1
chr1	162040001	162240000	B.2.1.1.1.2.1.1.2	0.287688442211055	.	162040001	162240000	#4848FF	1	0.25
chr1	162240001	162320000	B.1.2.2.1.2.2.2.1.2	0.329145728643216	.	162240001	162320000	#9191FF	1	0.375
chr1	162320001	162560000	A.2.2.2.2.1.1.1.2.1.2	0.548994974874372	.	162320001	162560000	#FFDADA	1	0.625
chr1	162560001	162800000	B.1.1.1.1.2.2.2	0.493718592964824	.	162560001	162800000	#DADAFF	1	0.5
chr1	162800001	163160000	B.1.2.2.1.1.2.1.2.2	0.344221105527638	.	162800001	163160000	#9191FF	1	0.375
chr1	163160001	163320000	A.2.1.1.2.1.1.2.1.2	0.733668341708543	.	163160001	163320000	#FF9191	1	0.75
chr1	163320001	163680000	B.2.2.2.2.1.2.1.2.1.1.1	0.0163316582914573	.	163320001	163680000	#0000FF	1	0.125
chr1	163680001	164160000	B.2.2.2.2.2.2.2	0.00125628140703518	.	163680001	164160000	#0000FF	1	0.125
chr1	164160001	164240000	B.2.2.1.2.2.1.1.2.2	0.0804020100502513	.	164160001	164240000	#0000FF	1	0.125
chr1	164240001	164440000	B.2.2.2.2.2.1.2.1	0.00628140703517588	.	164240001	164440000	#0000FF	1	0.125
chr1	164440001	164840000	B.2.2.2.2.1.2.1.2.2.2	0.0113065326633166	.	164440001	164840000	#0000FF	1	0.125
chr1	164840001	165120000	B.2.2.2.2.1.2.1.1.2.1	0.0188442211055276	.	164840001	165120000	#0000FF	1	0.125
chr1	165120001	165560000	B.2.2.1.1.2.1.2.1.2.2.2	0.123115577889447	.	165120001	165560000	#0000FF	1	0.125
chr1	165560001	165720000	A.2.1.1.2.2.1.2.1.1.2.2	0.709798994974874	.	165560001	165720000	#FF9191	1	0.75
chr1	165720001	165880000	A.2.1.1.2.1.2.2.2.2.1	0.718592964824121	.	165720001	165880000	#FF9191	1	0.75
chr1	165880001	166280000	B.2.2.2.2.1.2.1.2.1.2	0.0138190954773869	.	165880001	166280000	#0000FF	1	0.125
chr1	166280001	166480000	B.2.2.1.1.2.1.1.2.2.1.2.2	0.129396984924623	.	166280001	166480000	#0000FF	1	0.125
chr1	166480001	166800000	B.2.2.1.1.2.1.2.2.1.2.1.2	0.119346733668342	.	166480001	166800000	#0000FF	1	0.125
chr1	166800001	167000000	A.2.2.2.2.2.1.2.2.2	0.532663316582915	.	166800001	167000000	#FFDADA	1	0.625
chr1	167000001	167200000	A.2.2.1.1.1.2.2.1.2.2	0.613065326633166	.	167000001	167200000	#FFDADA	1	0.625
chr1	167200001	167520000	A.1.1.1.2.2.2	0.952261306532663	.	167200001	167520000	#FF0000	1	1
chr1	167520001	167880000	A.1.1.2.1.1.2.1.1	0.943467336683417	.	167520001	167880000	#FF0000	1	1
chr1	167880001	168040000	A.1.1.2.1.1.1.2.2.1	0.947236180904523	.	167880001	168040000	#FF0000	1	1
chr1	168040001	168320000	A.2.1.1.2.1.1.2.2.1	0.732412060301508	.	168040001	168320000	#FF9191	1	0.75
chr1	168320001	168560000	B.2.1.1.2.2.1.1.2.1.2	0.246231155778894	.	168320001	168560000	#4848FF	1	0.25
chr1	168560001	168880000	B.2.1.1.2.2.1.1.1.2.1.1	0.25251256281407	.	168560001	168880000	#4848FF	1	0.25
chr1	168880001	169080000	B.2.2.1.1.2.1.1.1.2.1	0.135678391959799	.	168880001	169080000	#0000FF	1	0.125
chr1	169080001	169360000	B.2.1.1.1.1.2.1.1	0.296482412060302	.	169080001	169360000	#4848FF	1	0.25
chr1	169360001	169880000	B.1.1.2.1.1.2.2.2	0.454773869346734	.	169360001	169880000	#DADAFF	1	0.5
chr1	169880001	170120000	B.1.2.2.2.2.1.1.2	0.312814070351759	.	169880001	170120000	#9191FF	1	0.375
chr1	170120001	170440000	B.2.2.1.1.2.1.1.2.2.1.1	0.131909547738693	.	170120001	170440000	#0000FF	1	0.125
chr1	170440001	170600000	B.2.1.1.2.1.1.2.2.1	0.265075376884422	.	170440001	170600000	#4848FF	1	0.25
chr1	170600001	170960000	B.2.2.1.1.2.2.1.1.2.1	0.114321608040201	.	170600001	170960000	#0000FF	1	0.125
chr1	170960001	171200000	B.2.2.1.1.2.1.1.2.2.2	0.128140703517588	.	170960001	171200000	#0000FF	1	0.125
chr1	171200001	171280000	B.2.1.1.2.1.1.2.2.2.2	0.262562814070352	.	171200001	171280000	#4848FF	1	0.25
chr1	171280001	171440000	B.2.1.1.1.1.2.1.2.1	0.295226130653266	.	171280001	171440000	#4848FF	1	0.25
chr1	171440001	171760000	A.2.1.1.2.1.1.2.2.2	0.731155778894472	.	171440001	171760000	#FF9191	1	0.75
chr1	171760001	172000000	B.2.1.1.1.1.2.2.2.2	0.290201005025126	.	171760001	172000000	#4848FF	1	0.25
chr1	172000001	172400000	B.2.2.2.2.1.1.1.2.2.2	0.0238693467336683	.	172000001	172400000	#0000FF	1	0.125
chr1	172400001	172680000	A.2.2.2.2.2.1.2.1	0.535175879396985	.	172400001	172680000	#FFDADA	1	0.625
chr1	172680001	172840000	A.2.2.1.1.2.2.1.2.1	0.603015075376884	.	172680001	172840000	#FFDADA	1	0.625
chr1	172840001	173160000	B.2.1.1.1.1.2.1.2.2	0.293969849246231	.	172840001	173160000	#4848FF	1	0.25
chr1	173160001	173360000	B.2.1.1.1.1.1.2.1	0.300251256281407	.	173160001	173360000	#4848FF	1	0.25
chr1	173360001	173480000	A.2.1.1.2.2.2.1.2.1.2	0.698492462311558	.	173360001	173480000	#FF9191	1	0.75
chr1	173480001	173640000	B.1.2.2.1.1.1.1	0.350502512562814	.	173480001	173640000	#9191FF	1	0.375
chr1	173640001	173840000	A.2.1.1.2.2.1.2.1.1.2.1	0.71105527638191	.	173640001	173840000	#FF9191	1	0.75
chr1	173840001	174000000	A.2.1.1.1.1.2.1.1.1	0.762562814070352	.	173840001	174000000	#FF9191	1	0.75
chr1	174000001	174200000	B.1.1.1.1.1.1.1.1	0.527638190954774	.	174000001	174200000	#DADAFF	1	0.5
chr1	174200001	174720000	B.2.1.1.2.2.1.1.1.1	0.253768844221106	.	174200001	174720000	#4848FF	1	0.25
chr1	174720001	175000000	A.2.1.1.2.2.1.2.1.2.2	0.707286432160804	.	174720001	175000000	#FF9191	1	0.75
chr1	175000001	175120000	B.1.1.2.1.2.2.2.1.1	0.438442211055276	.	175000001	175120000	#DADAFF	1	0.5
chr1	175120001	175280000	A.2.1.1.2.1.2.2.2.2.2.2	0.71608040201005	.	175120001	175280000	#FF9191	1	0.75
chr1	175280001	175640000	B.2.1.1.1.2.2.1.2.2.1	0.277638190954774	.	175280001	175640000	#4848FF	1	0.25
chr1	175640001	175880000	B.1.2.2.2.1.1.2.2.2	0.32035175879397	.	175640001	175880000	#9191FF	1	0.375
chr1	175880001	176200000	A.1.2.1.2.1.1.2	0.860552763819096	.	175880001	176200000	#FF4848	1	0.875
chr1	176200001	176520000	B.2.2.1.1.2.1.1.2.1	0.133165829145729	.	176200001	176520000	#0000FF	1	0.125
chr1	176520001	176880000	B.2.2.1.1.2.1.2.2.1.2.1.1	0.120603015075377	.	176520001	176880000	#0000FF	1	0.125
chr1	176880001	177160000	B.2.2.2.2.1.2.1.1.1.2	0.0201005025125628	.	176880001	177160000	#0000FF	1	0.125
chr1	177160001	177360000	B.2.2.2.2.1.2.1.1.1.1	0.021356783919598	.	177160001	177360000	#0000FF	1	0.125
chr1	177360001	177920000	B.2.2.2.2.2.2.1.2	0.00251256281407035	.	177360001	177920000	#0000FF	1	0.125
chr1	177920001	178240000	B.2.2.1.1.2.1.2.2.2	0.116834170854271	.	177920001	178240000	#0000FF	1	0.125
chr1	178240001	178480000	B.2.1.1.1.2.2.1.2.2.2	0.276381909547739	.	178240001	178480000	#4848FF	1	0.25
chr1	178480001	178720000	A.2.2.1.1.2.2.2.1.2	0.599246231155779	.	178480001	178720000	#FFDADA	1	0.625
chr1	178720001	179040000	A.2.1.1.2.2.1.2.2.2.2	0.702261306532663	.	178720001	179040000	#FF9191	1	0.75
chr1	179040001	179360000	A.1.2.1.1.1.1.1.1.1	0.883165829145729	.	179040001	179360000	#FF4848	1	0.875
chr1	179360001	179600000	B.2.1.1.1.2.2.2.1.1.2	0.273869346733668	.	179360001	179600000	#4848FF	1	0.25
chr1	179600001	179800000	B.1.2.2.1.2.2.2.1.1.1	0.331658291457286	.	179600001	179800000	#9191FF	1	0.375
chr1	179800001	180120000	A.1.1.2.1.1.1.2.2.2.1	0.945979899497487	.	179800001	180120000	#FF0000	1	1
chr1	180120001	180480000	A.1.2.1.2.1.2.2.2.2	0.851758793969849	.	180120001	180480000	#FF4848	1	0.875
chr1	180480001	180600000	A.2.2.1.1.1.2.2.2.1	0.611809045226131	.	180480001	180600000	#FFDADA	1	0.625
chr1	180600001	180840000	A.1.1.2.1.1.1.2.1.2	0.948492462311558	.	180600001	180840000	#FF0000	1	1
chr1	180840001	181160000	A.2.1.1.1.1.2.1.1.2	0.761306532663317	.	180840001	181160000	#FF9191	1	0.75
chr1	181160001	181440000	B.2.1.1.1.2.2.2.1.2.2	0.271356783919598	.	181160001	181440000	#4848FF	1	0.25
chr1	181440001	181680000	B.2.2.1.1.2.1.2.2.1.1	0.121859296482412	.	181440001	181680000	#0000FF	1	0.125
chr1	181680001	182000000	B.2.2.1.1.2.1.2.2.1.2.2	0.118090452261307	.	181680001	182000000	#0000FF	1	0.125
chr1	182000001	182400000	B.2.1.1.1.2.1.1.1	0.28894472361809	.	182000001	182400000	#4848FF	1	0.25
chr1	182400001	182840000	A.1.1.2.1.1.2.2.2.1.2	0.937185929648241	.	182400001	182840000	#FF0000	1	1
chr1	182840001	183200000	B.1.2.2.2.1.1.2.1	0.324120603015075	.	182840001	183200000	#9191FF	1	0.375
chr1	183200001	183400000	B.1.2.2.1.2.2.2.1.1.2	0.330402010050251	.	183200001	183400000	#9191FF	1	0.375
chr1	183400001	183600000	A.1.2.1.1.1.1.2.2.2	0.871859296482412	.	183400001	183600000	#FF4848	1	0.875
chr1	183600001	184000000	B.1.2.2.1.1.2.2	0.342964824120603	.	183600001	184000000	#9191FF	1	0.375
chr1	184000001	184240000	B.2.1.1.2.2.1.1.1.2.1.2.1	0.251256281407035	.	184000001	184240000	#4848FF	1	0.25
chr1	184240001	184680000	B.2.1.1.1.2.2.1.2.1	0.278894472361809	.	184240001	184680000	#4848FF	1	0.25
chr1	184680001	184920000	A.1.2.1.2.1.1.1	0.861809045226131	.	184680001	184920000	#FF4848	1	0.875
chr1	184920001	185160000	A.1.2.1.2.2.1.2.1	0.847989949748744	.	184920001	185160000	#FF4848	1	0.875
chr1	185160001	185520000	B.1.2.2.1.1.1.2.2	0.347989949748744	.	185160001	185520000	#9191FF	1	0.375
chr1	185520001	185680000	B.1.1.1.1.1.1.1.2.2	0.525125628140704	.	185520001	185680000	#DADAFF	1	0.5
chr1	185680001	186000000	B.2.2.1.1.2.2.1.2.1.2.1	0.110552763819095	.	185680001	186000000	#0000FF	1	0.125
chr1	186000001	186360000	B.1.2.2.1.2.1.2.2	0.336683417085427	.	186000001	186360000	#9191FF	1	0.375
chr1	186360001	186640000	B.1.2.2.2.2.1.2.2	0.310301507537688	.	186360001	186640000	#9191FF	1	0.375
chr1	186640001	186800000	B.2.2.1.2.1.2.2.2.2	0.0904522613065327	.	186640001	186800000	#0000FF	1	0.125
chr1	186800001	186960000	B.2.2.1.2.1.1.2.1	0.100502512562814	.	186800001	186960000	#0000FF	1	0.125
chr1	186960001	187400000	B.2.2.1.2.2.1.2.1.1.1	0.0791457286432161	.	186960001	187400000	#0000FF	1	0.125
chr1	187400001	187640000	B.2.2.1.2.2.1.1.1.2.1.1	0.085427135678392	.	187400001	187640000	#0000FF	1	0.125
chr1	187640001	187800000	B.2.1.1.2.1.2.1.1.2	0.260050251256281	.	187640001	187800000	#4848FF	1	0.25
chr1	187800001	188120000	B.2.2.1.2.2.1.1.1.1.1	0.0891959798994975	.	187800001	188120000	#0000FF	1	0.125
chr1	188120001	188400000	B.2.2.1.2.2.1.1.1.1.2.2	0.0866834170854271	.	188120001	188400000	#0000FF	1	0.125
chr1	188400001	188640000	B.2.2.1.2.2.1.1.1.2.1.2	0.0841708542713568	.	188400001	188640000	#0000FF	1	0.125
chr1	188640001	189040000	B.2.2.1.2.1.2.1.2.1	0.0967336683417085	.	188640001	189040000	#0000FF	1	0.125
chr1	189040001	189320000	B.2.2.2.1.1.2.1.1	0.0477386934673367	.	189040001	189320000	#0000FF	1	0.125
chr1	189320001	189400000	B.2.1.1.2.1.2.2.2.1	0.256281407035176	.	189320001	189400000	#4848FF	1	0.25
chr1	189400001	189560000	B.2.1.1.2.1.2.2.2.2	0.255025125628141	.	189400001	189560000	#4848FF	1	0.25
chr1	189560001	189760000	B.2.2.1.2.2.1.2.2.1	0.0728643216080402	.	189560001	189760000	#0000FF	1	0.125
chr1	189760001	190040000	B.2.2.1.2.2.1.2.1.1.2.2	0.0766331658291457	.	189760001	190040000	#0000FF	1	0.125
chr1	190040001	190280000	B.2.2.1.2.2.1.1.2.1	0.0816582914572864	.	190040001	190280000	#0000FF	1	0.125
chr1	190280001	190440000	B.2.1.1.2.1.2.1.1.1	0.261306532663317	.	190280001	190440000	#4848FF	1	0.25
chr1	190440001	190560000	B.2.2.1.2.2.1.2.2.2.2	0.0703517587939698	.	190440001	190560000	#0000FF	1	0.125
chr1	190560001	190840000	B.2.2.1.2.2.1.2.1.2.2	0.0741206030150754	.	190560001	190840000	#0000FF	1	0.125
chr1	190840001	191040000	B.2.2.2.1.1.2.2.1.2	0.042713567839196	.	190840001	191040000	#0000FF	1	0.125
chr1	191040001	191240000	B.2.2.1.2.1.2.2.2.1	0.0917085427135678	.	191040001	191240000	#0000FF	1	0.125
chr1	191240001	191360000	B.2.2.2.1.1.2.2.1.1	0.0439698492462312	.	191240001	191360000	#0000FF	1	0.125
chr1	191360001	191560000	B.2.2.2.1.2.2.1.2	0.0301507537688442	.	191360001	191560000	#0000FF	1	0.125
chr1	191560001	192080000	B.2.2.1.2.1.2.1.1	0.0979899497487437	.	191560001	192080000	#0000FF	1	0.125
chr1	192080001	192240000	A.2.2.2.2.2.2.1.1	0.531407035175879	.	192080001	192240000	#FFDADA	1	0.625
chr1	192240001	192440000	B.2.1.1.2.1.2.1.2	0.258793969849246	.	192240001	192440000	#4848FF	1	0.25
chr1	192440001	192680000	A.2.2.2.2.2.1.2.2.1	0.53391959798995	.	192440001	192680000	#FFDADA	1	0.625
chr1	192680001	192960000	B.1.1.2.1.1.2.1.2	0.457286432160804	.	192680001	192960000	#DADAFF	1	0.5
chr1	192960001	193080000	A.2.1.1.2.1.1.1.2	0.737437185929648	.	192960001	193080000	#FF9191	1	0.75
chr1	193080001	193280000	A.2.2.1.1.2.2.2.2.1	0.597989949748744	.	193080001	193280000	#FFDADA	1	0.625
chr1	193280001	193520000	B.2.1.1.2.2.2.2	0.238693467336683	.	193280001	193520000	#4848FF	1	0.25
chr1	193520001	193800000	B.2.2.1.2.2.2.2.1.2	0.0577889447236181	.	193520001	193800000	#0000FF	1	0.125
chr1	193800001	194080000	B.2.2.1.2.1.2.2.1.2	0.092964824120603	.	193800001	194080000	#0000FF	1	0.125
chr1	194080001	194320000	B.2.1.1.2.1.2.2.1	0.257537688442211	.	194080001	194320000	#4848FF	1	0.25
chr1	194320001	194520000	B.2.2.1.2.1.2.2.1.1	0.0942211055276382	.	194320001	194520000	#0000FF	1	0.125
chr1	194520001	194760000	B.2.2.1.2.2.1.1.1.1.2.1	0.0879396984924623	.	194520001	194760000	#0000FF	1	0.125
chr1	194760001	195120000	B.2.2.1.2.2.1.2.1.2.1	0.0753768844221105	.	194760001	195120000	#0000FF	1	0.125
chr1	195120001	195400000	B.2.2.1.2.2.1.2.1.1.2.1	0.0778894472361809	.	195120001	195400000	#0000FF	1	0.125
chr1	195400001	195520000	B.2.2.1.2.2.1.2.2.2.1	0.071608040201005	.	195400001	195520000	#0000FF	1	0.125
chr1	195520001	195880000	B.2.2.2.1.2.1.2.1	0.0339195979899497	.	195520001	195880000	#0000FF	1	0.125
chr1	195880001	196080000	B.2.2.2.1.1.2.2.2.1.2.2	0.0376884422110553	.	195880001	196080000	#0000FF	1	0.125
chr1	196080001	196320000	B.2.2.2.1.1.2.2.2.1.2.1.1	0.0402010050251256	.	196080001	196320000	#0000FF	1	0.125
chr1	196320001	196400000	B.2.2.2.1.1.2.2.2.1.2.1.2	0.0389447236180905	.	196320001	196400000	#0000FF	1	0.125
chr1	196400001	196720000	B.2.2.2.1.1.2.2.2.2	0.0364321608040201	.	196400001	196720000	#0000FF	1	0.125
chr1	196720001	197040000	B.2.2.1.2.2.2.1.1.2.2	0.064070351758794	.	196720001	197040000	#0000FF	1	0.125
chr1	197040001	197320000	B.1.1.1.1.1.1.1.2.1	0.526381909547739	.	197040001	197320000	#DADAFF	1	0.5
chr1	197320001	197480000	B.2.1.1.1.1.1.2.2.2	0.297738693467337	.	197320001	197480000	#4848FF	1	0.25
chr1	197480001	197760000	A.2.1.1.2.1.1.2.1.1.2	0.734924623115578	.	197480001	197760000	#FF9191	1	0.75
chr1	197760001	198040000	B.1.1.2.1.1.2.1.1	0.458542713567839	.	197760001	198040000	#DADAFF	1	0.5
chr1	198040001	198280000	A.2.1.1.2.2.2.1.2.2	0.697236180904523	.	198040001	198280000	#FF9191	1	0.75
chr1	198280001	198440000	B.1.1.1.1.1.1.2	0.523869346733668	.	198280001	198440000	#DADAFF	1	0.5
chr1	198440001	198720000	A.1.2.1.1.1.1.2.1.2.1	0.875628140703518	.	198440001	198720000	#FF4848	1	0.875
chr1	198720001	198920000	A.2.1.1.2.2.2.1.1	0.701005025125628	.	198720001	198920000	#FF9191	1	0.75
chr1	198920001	199240000	B.2.1.1.1.1.2.2.2.1	0.291457286432161	.	198920001	199240000	#4848FF	1	0.25
chr1	199240001	199560000	B.2.2.1.1.2.2.1.2.1.2.2	0.10929648241206	.	199240001	199560000	#0000FF	1	0.125
chr1	199560001	200040000	B.2.2.1.1.2.2.1.2.2.2	0.10678391959799	.	199560001	200040000	#0000FF	1	0.125
chr1	200040001	200240000	B.1.2.2.1.2.2.1.2.1	0.334170854271357	.	200040001	200240000	#9191FF	1	0.375
chr1	200240001	200520000	A.2.1.1.2.1.2.2.1.1.2.2	0.723618090452261	.	200240001	200520000	#FF9191	1	0.75
chr1	200520001	200840000	A.1.1.1.1.2.1.1.2	0.991206030150754	.	200520001	200840000	#FF0000	1	1
chr1	200840001	201120000	A.2.2.2.2.1.2.1.2	0.543969849246231	.	200840001	201120000	#FFDADA	1	0.625
chr1	201120001	201360000	B.1.1.1.1.1.2.2.1.1	0.517587939698492	.	201120001	201360000	#DADAFF	1	0.5
chr1	201360001	201800000	A.2.1.1.2.2.1.2.2.1.2	0.704773869346734	.	201360001	201800000	#FF9191	1	0.75
chr1	201800001	201960000	A.2.1.1.2.1.2.2.1.1.1.2	0.726130653266332	.	201800001	201960000	#FF9191	1	0.75
chr1	201960001	202120000	A.2.2.2.2.1.2.1.1	0.545226130653266	.	201960001	202120000	#FFDADA	1	0.625
chr1	202120001	202400000	A.2.2.1.1.1.2.1.2.1.2	0.620603015075377	.	202120001	202400000	#FFDADA	1	0.625
chr1	202400001	202840000	B.1.1.1.1.1.2.2.1.2	0.516331658291457	.	202400001	202840000	#DADAFF	1	0.5
chr1	202840001	203000000	A.2.1.1.2.1.2.1.1	0.729899497487437	.	202840001	203000000	#FF9191	1	0.75
chr1	203000001	203320000	A.1.2.1.2.1.2.1.1.1	0.85929648241206	.	203000001	203320000	#FF4848	1	0.875
chr1	203320001	203480000	A.2.2.1.1.1.2.1.1.1	0.624371859296482	.	203320001	203480000	#FFDADA	1	0.625
chr1	203480001	203840000	A.2.2.2.2.1.1.2	0.546482412060301	.	203480001	203840000	#FFDADA	1	0.625
chr1	203840001	204120000	B.1.2.2.2.1.1.1.1	0.326633165829146	.	203840001	204120000	#9191FF	1	0.375
chr1	204120001	204400000	B.1.1.2.1.2.1.1.1.2.1	0.452261306532663	.	204120001	204400000	#DADAFF	1	0.5
chr1	204400001	205000000	A.2.2.1.1.1.2.2.1.1.1	0.618090452261307	.	204400001	205000000	#FFDADA	1	0.625
chr1	205000001	205080000	B.1.1.1.1.1.2.1.1.2	0.521356783919598	.	205000001	205080000	#DADAFF	1	0.5
chr1	205080001	205320000	A.2.2.1.1.1.2.1.1.2	0.623115577889447	.	205080001	205320000	#FFDADA	1	0.625
chr1	205320001	205480000	B.1.1.1.1.1.2.1.1.1	0.522613065326633	.	205320001	205480000	#DADAFF	1	0.5
chr1	205480001	205720000	A.1.2.1.2.1.2.1.1.2	0.858040201005025	.	205480001	205720000	#FF4848	1	0.875
chr1	205720001	205920000	A.2.2.1.1.1.2.2.2.2	0.610552763819096	.	205720001	205920000	#FFDADA	1	0.625
chr1	206080001	206200000	A.2.1.1.2.1.2.2.2.1	0.719849246231156	.	206080001	206200000	#FF9191	1	0.75
chr1	206200001	206360000	B.1.1.2.1.2.1.1.1.2.2.1	0.451005025125628	.	206200001	206360000	#DADAFF	1	0.5
chr1	206480001	206600000	A.2.1.1.2.2.2.2	0.695979899497487	.	206480001	206600000	#FF9191	1	0.75
chr1	206600001	207200000	A.2.2.1.1.1.2.2.1.2.1.2	0.614321608040201	.	206600001	207200000	#FFDADA	1	0.625
chr1	207200001	207440000	B.2.1.1.1.2.2.1.1.1	0.281407035175879	.	207200001	207440000	#4848FF	1	0.25
chr1	207440001	207760000	B.1.2.2.1.1.2.1.1	0.346733668341709	.	207440001	207760000	#9191FF	1	0.375
chr1	207760001	207920000	B.1.2.2.1.2.2.1.2.2	0.332914572864322	.	207760001	207920000	#9191FF	1	0.375
chr1	207920001	208080000	A.1.2.1.2.1.2.2.1.2	0.85427135678392	.	207920001	208080000	#FF4848	1	0.875
chr1	208080001	208440000	B.2.1.1.1.2.1.2.1.1	0.28643216080402	.	208080001	208440000	#4848FF	1	0.25
chr1	208440001	208520000	B.2.2.1.2.2.2.1.2.2	0.0615577889447236	.	208440001	208520000	#0000FF	1	0.125
chr1	208520001	208800000	B.2.2.2.2.1.2.1.2.1.1.2	0.0150753768844221	.	208520001	208800000	#0000FF	1	0.125
chr1	208800001	209200000	B.2.2.2.2.2.2.1.1	0.00376884422110553	.	208800001	209200000	#0000FF	1	0.125
chr1	209200001	209720000	B.2.2.2.2.1.2.1.1.2.2	0.0175879396984925	.	209200001	209720000	#0000FF	1	0.125
chr1	209720001	210000000	B.2.1.1.1.1.1.1.2	0.301507537688442	.	209720001	210000000	#4848FF	1	0.25
chr1	210000001	210280000	B.2.1.1.2.2.1.1.2.1.1	0.24748743718593	.	210000001	210280000	#4848FF	1	0.25
chr1	210280001	210520000	B.2.1.1.2.2.1.1.2.2	0.244974874371859	.	210280001	210520000	#4848FF	1	0.25
chr1	210520001	211120000	B.2.2.1.1.2.2.1.1.2.2	0.113065326633166	.	210520001	211120000	#0000FF	1	0.125
chr1	211120001	211440000	B.2.1.1.1.2.1.2.2.1	0.28391959798995	.	211120001	211440000	#4848FF	1	0.25
chr1	211440001	211840000	A.2.1.1.2.2.1.2.2.1.1	0.706030150753769	.	211440001	211840000	#FF9191	1	0.75
chr1	211840001	212160000	A.2.1.1.2.1.2.2.1.1.1.1	0.727386934673367	.	211840001	212160000	#FF9191	1	0.75
chr1	212160001	212440000	A.1.2.1.2.1.2.2.2.1	0.853015075376884	.	212160001	212440000	#FF4848	1	0.875
chr1	212440001	212640000	A.1.2.1.1.1.1.2.1.2.2	0.874371859296482	.	212440001	212640000	#FF4848	1	0.875
chr1	212640001	213040000	A.1.2.1.1.1.1.1.2.2.1	0.879396984924623	.	212640001	213040000	#FF4848	1	0.875
chr1	213040001	213280000	A.1.1.2.1.1.2.2.1.2	0.939698492462312	.	213040001	213280000	#FF0000	1	1
chr1	213280001	213440000	A.2.1.1.2.1.1.1.1.1	0.739949748743719	.	213280001	213440000	#FF9191	1	0.75
chr1	213440001	213880000	B.2.1.1.1.2.1.2.2.2	0.282663316582915	.	213440001	213880000	#4848FF	1	0.25
chr1	213880001	214320000	B.2.1.1.2.2.1.1.1.2.1.2.2	0.25	.	213880001	214320000	#4848FF	1	0.25
chr1	214320001	214560000	B.1.2.2.1.2.1.1.1	0.341708542713568	.	214320001	214560000	#9191FF	1	0.375
chr1	214560001	214800000	A.2.2.1.1.2.2.2.2.2.1	0.596733668341708	.	214560001	214800000	#FFDADA	1	0.625
chr1	214800001	215000000	A.2.2.2.2.2.2.1.2	0.530150753768844	.	214800001	215000000	#FFDADA	1	0.625
chr1	215000001	215480000	B.2.2.1.1.2.2.1.2.2.1	0.108040201005025	.	215000001	215480000	#0000FF	1	0.125
chr1	215480001	215800000	B.2.2.2.2.2.1.1	0.00753768844221105	.	215480001	215800000	#0000FF	1	0.125
chr1	215800001	216200000	B.2.2.2.2.1.2.2.1	0.0100502512562814	.	215800001	216200000	#0000FF	1	0.125
chr1	216200001	216360000	B.2.2.2.1.2.1.1	0.0351758793969849	.	216200001	216360000	#0000FF	1	0.125
chr1	216360001	216680000	B.2.2.2.1.1.1.1.1	0.0515075376884422	.	216360001	216680000	#0000FF	1	0.125
chr1	216680001	217000000	B.2.2.1.2.2.2.1.1.1.1.1	0.0690954773869347	.	216680001	217000000	#0000FF	1	0.125
chr1	217000001	217600000	B.1.1.2.1.1.2.2.1	0.456030150753769	.	217000001	217600000	#DADAFF	1	0.5
chr1	217600001	217800000	A.1.2.1.1.1.1.2.1.1	0.876884422110553	.	217600001	217800000	#FF4848	1	0.875
chr1	217800001	218080000	B.1.2.2.1.2.1.1.2.2	0.339195979899498	.	217800001	218080000	#9191FF	1	0.375
chr1	218080001	218440000	B.2.2.1.1.2.1.1.1.1.2	0.136934673366834	.	218080001	218440000	#0000FF	1	0.125
chr1	218440001	218720000	B.1.2.2.2.2.2.1.2	0.305276381909548	.	218440001	218720000	#9191FF	1	0.375
chr1	218720001	219320000	B.2.2.1.1.2.2.1.2.1.1	0.111809045226131	.	218720001	219320000	#0000FF	1	0.125
chr1	219320001	219480000	A.2.2.1.1.2.2.1.2.2	0.601758793969849	.	219320001	219480000	#FFDADA	1	0.625
chr1	219480001	219600000	B.1.2.2.2.2.2.2	0.304020100502513	.	219480001	219600000	#9191FF	1	0.375
chr1	219600001	219680000	B.2.2.1.2.2.2.2.1.1.1	0.0603015075376884	.	219600001	219680000	#0000FF	1	0.125
chr1	219680001	219840000	B.2.2.1.2.1.1.2.2	0.0992462311557789	.	219680001	219840000	#0000FF	1	0.125
chr1	219840001	220000000	B.2.1.1.2.2.2.1.2.2	0.239949748743719	.	219840001	220000000	#4848FF	1	0.25
chr1	220000001	220160000	B.1.2.2.1.2.1.2.1	0.337939698492462	.	220000001	220160000	#9191FF	1	0.375
chr1	220160001	220480000	A.1.1.2.1.1.1.2.1.1	0.949748743718593	.	220160001	220480000	#FF0000	1	1
chr1	220480001	220680000	B.1.2.2.2.2.1.1.1.1	0.315326633165829	.	220480001	220680000	#9191FF	1	0.375
chr1	220680001	220800000	B.2.1.1.1.1.1.2.2.1	0.298994974874372	.	220680001	220800000	#4848FF	1	0.25
chr1	220800001	221000000	A.2.2.2.2.2.2.2	0.528894472361809	.	220800001	221000000	#FFDADA	1	0.625
chr1	221000001	221400000	B.2.2.2.2.1.1.1.2.1	0.0263819095477387	.	221000001	221400000	#0000FF	1	0.125
chr1	221400001	221600000	B.2.2.2.2.1.2.2.2	0.00879396984924623	.	221400001	221600000	#0000FF	1	0.125
chr1	221600001	221880000	B.2.2.1.2.2.2.1.1.2.1	0.0653266331658292	.	221600001	221880000	#0000FF	1	0.125
chr1	221880001	222040000	B.2.2.1.2.2.2.2.2.1.2	0.0552763819095477	.	221880001	222040000	#0000FF	1	0.125
chr1	222040001	222200000	B.2.2.2.1.2.2.1.1	0.0314070351758794	.	222040001	222200000	#0000FF	1	0.125
chr1	222200001	222400000	B.2.2.1.2.2.2.1.1.1.1.2	0.0678391959798995	.	222200001	222400000	#0000FF	1	0.125
chr1	222400001	222640000	B.2.2.1.2.1.1.1.2	0.101758793969849	.	222400001	222640000	#0000FF	1	0.125
chr1	222640001	222920000	A.2.1.1.2.1.2.2.1.2.1	0.722361809045226	.	222640001	222920000	#FF9191	1	0.75
chr1	222920001	223320000	B.1.2.2.2.1.1.2.2.1.1	0.32286432160804	.	222920001	223320000	#9191FF	1	0.375
chr1	223320001	223560000	B.1.2.2.2.2.2.1.1.2.2	0.306532663316583	.	223320001	223560000	#9191FF	1	0.375
chr1	223560001	223720000	B.2.1.1.1.1.2.2.1	0.292713567839196	.	223560001	223720000	#4848FF	1	0.25
chr1	223800001	223880000	B.2.1.1.1.1.2.2.1	0.292713567839196	.	223800001	223880000	#4848FF	1	0.25
chr1	223880001	224080000	B.1.2.2.1.2.2.1.1	0.335427135678392	.	223880001	224080000	#9191FF	1	0.375
chr1	224160001	224640000	A.1.1.2.1.1.1.2.2.2.2	0.944723618090452	.	224160001	224640000	#FF0000	1	1
chr1	224640001	225160000	B.2.2.1.1.2.1.2.1.1	0.126884422110553	.	224640001	225160000	#0000FF	1	0.125
chr1	225160001	225560000	B.2.2.1.1.2.2.1.1.1	0.115577889447236	.	225160001	225560000	#0000FF	1	0.125
chr1	225560001	225920000	B.1.1.2.1.2.1.1.2.1.1	0.448492462311558	.	225560001	225920000	#DADAFF	1	0.5
chr1	225920001	226240000	A.2.1.1.2.2.1.2.2.2.1	0.703517587939699	.	225920001	226240000	#FF9191	1	0.75
chr1	226240001	226600000	A.1.1.1.1.2.1.2	0.989949748743719	.	226240001	226600000	#FF0000	1	1
chr1	226600001	226840000	A.2.1.1.1.1.2.1.2	0.760050251256281	.	226600001	226840000	#FF9191	1	0.75
chr1	226840001	227000000	A.2.1.1.2.1.2.2.2.2.2.1	0.717336683417085	.	226840001	227000000	#FF9191	1	0.75
chr1	227000001	227120000	B.1.1.1.1.1.2.2.2.2	0.513819095477387	.	227000001	227120000	#DADAFF	1	0.5
chr1	227120001	227640000	B.2.1.1.1.2.2.2.1.2.1	0.272613065326633	.	227120001	227640000	#4848FF	1	0.25
chr1	227640001	227840000	B.1.1.1.1.1.2.1.2.1	0.520100502512563	.	227640001	227840000	#DADAFF	1	0.5
chr1	227840001	228240000	B.1.1.1.1.1.2.1.2.2	0.518844221105528	.	227840001	228240000	#DADAFF	1	0.5
chr1	228240001	228760000	A.1.2.1.2.1.2.1.2	0.85678391959799	.	228240001	228760000	#FF4848	1	0.875
chr1	228760001	229000000	B.1.2.2.2.1.1.1.2	0.325376884422111	.	228760001	229000000	#9191FF	1	0.375
chr1	229000001	229360000	B.2.1.1.1.2.2.1.1.2	0.280150753768844	.	229000001	229360000	#4848FF	1	0.25
chr1	229360001	229800000	A.2.1.1.2.1.2.2.1.1.2.1	0.724874371859296	.	229360001	229800000	#FF9191	1	0.75
chr1	229800001	230120000	B.1.2.2.2.1.2.1.1	0.319095477386935	.	229800001	230120000	#9191FF	1	0.375
chr1	230120001	230240000	B.1.1.2.1.2.2.2.1.2	0.437185929648241	.	230120001	230240000	#DADAFF	1	0.5
chr1	230240001	230480000	B.1.2.2.2.1.2.2	0.316582914572864	.	230240001	230480000	#9191FF	1	0.375
chr1	230480001	230720000	B.2.1.1.1.2.1.2.1.2	0.285175879396985	.	230480001	230720000	#4848FF	1	0.25
chr1	230720001	231040000	A.2.2.2.2.1.1.1.1	0.551507537688442	.	230720001	231040000	#FFDADA	1	0.625
chr1	231040001	231200000	A.2.1.1.2.1.2.1.2	0.728643216080402	.	231040001	231200000	#FF9191	1	0.75
chr1	231200001	231440000	A.2.2.1.1.1.2.2.1.2.1.1	0.615577889447236	.	231200001	231440000	#FFDADA	1	0.625
chr1	231440001	231800000	A.2.1.1.2.1.1.2.1.1.1	0.736180904522613	.	231440001	231800000	#FF9191	1	0.75
chr1	231800001	232000000	B.1.2.2.2.2.2.1.1.2.1	0.307788944723618	.	231800001	232000000	#9191FF	1	0.375
chr1	232000001	232160000	B.2.1.1.2.2.2.1.2.1	0.241206030150754	.	232000001	232160000	#4848FF	1	0.25
chr1	232160001	232720000	B.2.2.1.1.2.2.2.1	0.105527638190955	.	232160001	232720000	#0000FF	1	0.125
chr1	232720001	233080000	B.1.2.2.2.1.1.2.2.1.2	0.321608040201005	.	232720001	233080000	#9191FF	1	0.375
chr1	233080001	233440000	A.2.1.1.2.2.1.2.1.1.1	0.712311557788945	.	233080001	233440000	#FF9191	1	0.75
chr1	233440001	233600000	B.1.2.2.2.2.2.1.1.1	0.309045226130653	.	233440001	233600000	#9191FF	1	0.375
chr1	233600001	234240000	B.2.2.2.2.1.1.1.2.2.1	0.0251256281407035	.	233600001	234240000	#0000FF	1	0.125
chr1	234240001	234440000	B.1.2.2.2.2.1.1.1.2	0.314070351758794	.	234240001	234440000	#9191FF	1	0.375
chr1	234440001	234840000	A.1.2.1.2.2.1.2.2	0.846733668341708	.	234440001	234840000	#FF4848	1	0.875
chr1	234840001	234960000	A.2.2.2.2.1.2.2.1.1	0.542713567839196	.	234840001	234960000	#FFDADA	1	0.625
chr1	234960001	235200000	A.2.2.1.1.1.2.1.2.1.1	0.621859296482412	.	234960001	235200000	#FFDADA	1	0.625
chr1	235240001	235280000	A.2.2.1.1.1.2.1.2.1.1	0.621859296482412	.	235240001	235280000	#FFDADA	1	0.625
chr1	235280001	235680000	A.1.1.1.1.2.1.1.1	0.992462311557789	.	235280001	235680000	#FF0000	1	1
chr1	235680001	236200000	B.1.1.2.1.2.1.1.2.1.2	0.447236180904523	.	235680001	236200000	#DADAFF	1	0.5
chr1	236200001	236400000	B.1.1.2.1.2.2.2.2	0.435929648241206	.	236200001	236400000	#DADAFF	1	0.5
chr1	236400001	236760000	B.1.1.2.1.2.2.1	0.439698492462312	.	236400001	236760000	#DADAFF	1	0.5
chr1	236760001	237080000	A.2.2.2.2.2.1.1.2	0.53643216080402	.	236760001	237080000	#FFDADA	1	0.625
chr1	237080001	237280000	B.2.1.1.2.1.1.2.1.1	0.267587939698492	.	237080001	237280000	#4848FF	1	0.25
chr1	237280001	237760000	B.2.2.1.1.2.2.2.2	0.10427135678392	.	237280001	237760000	#0000FF	1	0.125
chr1	237760001	237960000	B.2.2.1.2.2.2.2.2.1.1	0.0565326633165829	.	237760001	237960000	#0000FF	1	0.125
chr1	237960001	238240000	B.2.2.2.1.1.1.1.2	0.050251256281407	.	237960001	238240000	#0000FF	1	0.125
chr1	238240001	238520000	B.2.2.1.2.2.2.2.2.2.2	0.0527638190954774	.	238240001	238520000	#0000FF	1	0.125
chr1	238520001	238720000	B.2.2.2.1.1.2.1.2.2	0.0452261306532663	.	238520001	238720000	#0000FF	1	0.125
chr1	238720001	238960000	B.2.2.2.1.2.1.2.2	0.0326633165829146	.	238720001	238960000	#0000FF	1	0.125
chr1	238960001	239480000	B.2.2.1.2.1.2.1.2.2	0.0954773869346734	.	238960001	239480000	#0000FF	1	0.125
chr1	239480001	239640000	B.2.2.1.2.2.1.1.1.2.2	0.0829145728643216	.	239480001	239640000	#0000FF	1	0.125
chr1	239640001	239760000	B.2.2.1.2.2.2.2.2.2.1	0.0540201005025126	.	239640001	239760000	#0000FF	1	0.125
chr1	239760001	239880000	B.2.2.2.1.2.2.2	0.028894472361809	.	239760001	239880000	#0000FF	1	0.125
chr1	239880001	240160000	B.2.2.2.1.1.2.2.2.1.1	0.0414572864321608	.	239880001	240160000	#0000FF	1	0.125
chr1	240160001	240400000	B.2.2.1.2.2.2.1.1.1.2	0.0665829145728643	.	240160001	240400000	#0000FF	1	0.125
chr1	240400001	240520000	B.2.2.2.1.1.2.1.2.1	0.0464824120603015	.	240400001	240520000	#0000FF	1	0.125
chr1	240520001	240840000	B.2.2.2.1.1.1.2	0.0489949748743719	.	240520001	240840000	#0000FF	1	0.125
chr1	240840001	241160000	B.2.1.1.2.1.1.2.1.2	0.266331658291457	.	240840001	241160000	#4848FF	1	0.25
chr1	241160001	241680000	B.2.2.1.1.2.1.1.1.1.1	0.138190954773869	.	241160001	241680000	#0000FF	1	0.125
chr1	241680001	242040000	A.2.2.1.1.2.2.1.1	0.60427135678392	.	241680001	242040000	#FFDADA	1	0.625
chr1	242040001	242400000	B.1.2.2.1.2.2.2.2	0.327889447236181	.	242040001	242400000	#9191FF	1	0.375
chr1	242400001	242560000	B.2.2.1.2.1.1.1.1	0.103015075376884	.	242400001	242560000	#0000FF	1	0.125
chr1	242560001	242840000	B.2.2.1.2.2.2.1.2.1	0.0628140703517588	.	242560001	242840000	#0000FF	1	0.125
chr1	242840001	243200000	B.2.2.1.1.2.1.1.1.2.2	0.134422110552764	.	242840001	243200000	#0000FF	1	0.125
chr1	243200001	243440000	A.2.1.1.2.1.2.2.1.2.2	0.721105527638191	.	243200001	243440000	#FF9191	1	0.75
chr1	243440001	243680000	A.2.2.1.1.2.2.2.2.2.2	0.595477386934673	.	243440001	243680000	#FFDADA	1	0.625
chr1	243680001	243960000	B.2.1.1.2.2.2.1.1	0.242462311557789	.	243680001	243960000	#4848FF	1	0.25
chr1	243960001	244160000	B.2.2.1.1.2.1.1.2.2.1.2.1	0.130653266331658	.	243960001	244160000	#0000FF	1	0.125
chr1	244160001	244520000	B.2.1.1.1.1.1.1.1	0.302763819095477	.	244160001	244520000	#4848FF	1	0.25
chr1	244520001	244760000	B.1.1.1.1.1.2.2.2.1	0.515075376884422	.	244520001	244760000	#DADAFF	1	0.5
chr1	244760001	244960000	A.2.2.2.2.2.1.1.1	0.537688442211055	.	244760001	244960000	#FFDADA	1	0.625
chr1	244960001	245240000	A.2.2.1.1.2.2.2.1.1	0.600502512562814	.	244960001	245240000	#FFDADA	1	0.625
chr1	245240001	245680000	B.1.2.2.1.1.1.2.1	0.349246231155779	.	245240001	245680000	#9191FF	1	0.375
chr1	245680001	245800000	A.2.2.1.1.1.2.1.2.2	0.619346733668342	.	245680001	245800000	#FFDADA	1	0.625
chr1	245800001	246200000	A.1.2.1.1.1.1.2.2.1	0.873115577889447	.	245800001	246200000	#FF4848	1	0.875
chr1	246200001	246480000	A.1.2.1.1.1.1.1.2.2.2	0.878140703517588	.	246200001	246480000	#FF4848	1	0.875
chr1	246480001	246680000	A.1.2.1.2.2.1.1.1	0.850502512562814	.	246480001	246680000	#FF4848	1	0.875
chr1	246680001	246960000	A.1.1.2.1.1.1.1	0.951005025125628	.	246680001	246960000	#FF0000	1	1
chr1	246960001	247160000	A.1.2.1.2.1.2.2.1.1	0.855527638190955	.	246960001	247160000	#FF4848	1	0.875
chr1	247160001	247520000	A.1.2.1.2.2.1.1.2	0.849246231155779	.	247160001	247520000	#FF4848	1	0.875
chr1	247520001	247760000	B.2.1.1.2.2.1.1.1.2.2	0.248743718592965	.	247520001	247760000	#4848FF	1	0.25
chr1	247760001	248160000	B.2.2.2.2.1.2.1.2.2.1	0.0125628140703518	.	247760001	248160000	#0000FF	1	0.125
chr1	248160001	248240000	B.2.2.1.2.2.2.2.1.1.2	0.0590452261306533	.	248160001	248240000	#0000FF	1	0.125
chr1	248240001	248560000	B.2.2.2.2.2.1.2.2	0.0050251256281407	.	248240001	248560000	#0000FF	1	0.125
chr1	248560001	248640000	B.2.1.1.2.1.1.2.2.2.1	0.263819095477387	.	248560001	248640000	#4848FF	1	0.25
chr1	248720001	248800000	B.2.1.1.2.1.1.2.2.2.1	0.263819095477387	.	248720001	248800000	#4848FF	1	0.25
chr1	248840001	248920000	B.1.2.2.1.2.1.1.2.1	0.340452261306533	.	248840001	248920000	#9191FF	1	0.375
chr1	249040001	249120000	B.1.2.2.1.2.1.1.2.1	0.340452261306533	.	249040001	249120000	#9191FF	1	0.375
chr1	249120001	249240000	A.2.1.1.2.1.1.1.1.2	0.738693467336683	.	249120001	249240000	#FF9191	1	0.75
chr2	1	440000	B.1.1.2.1.1.1.1.2.1	0.484924623115578	.	1	440000	#DADAFF	1	0.5
chr2	440001	680000	A.2.2.1.2.2.1.1.2.1.1	0.618090452261307	.	440001	680000	#FFDADA	1	0.625
chr2	680001	1280000	B.1.1.1.2.2.2.2.1	0.491206030150754	.	680001	1280000	#DADAFF	1	0.5
chr2	1280001	1480000	B.1.2.1.2.1.2.1.1.2	0.399497487437186	.	1280001	1480000	#9191FF	1	0.375
chr2	1480001	1600000	B.1.2.1.1.1.2.1.1.1	0.420854271356784	.	1480001	1600000	#9191FF	1	0.375
chr2	1600001	1840000	B.1.2.1.2.1.2.1.1.1	0.400753768844221	.	1600001	1840000	#9191FF	1	0.375
chr2	1840001	2080000	B.1.2.1.2.2.1.2.1	0.381909547738693	.	1840001	2080000	#9191FF	1	0.375
chr2	2080001	2280000	B.2.1.1.1.2.2.1.1.1	0.291457286432161	.	2080001	2280000	#4848FF	1	0.25
chr2	2280001	2520000	B.1.2.1.2.2.1.1.2.2.2	0.383165829145729	.	2280001	2520000	#9191FF	1	0.375
chr2	2520001	2880000	B.1.1.1.2.2.2.1.2	0.492462311557789	.	2520001	2880000	#DADAFF	1	0.5
chr2	2880001	3200000	A.2.1.2.1.1.2.2.1.2	0.687185929648241	.	2880001	3200000	#FF9191	1	0.75
chr2	3200001	3520000	A.1.2.1.2.2.2.2.2.1.1	0.831658291457286	.	3200001	3520000	#FF4848	1	0.875
chr2	3560001	3720000	A.1.2.1.2.2.2.2.2.1.1	0.831658291457286	.	3560001	3720000	#FF4848	1	0.875
chr2	3720001	3920000	B.1.1.2.1.2.2.2.1.1	0.467336683417085	.	3720001	3920000	#DADAFF	1	0.5
chr2	3920001	4120000	B.1.2.1.2.2.2.1	0.379396984924623	.	3920001	4120000	#9191FF	1	0.375
chr2	4120001	4960000	B.2.2.2.1.1.2.1	0.0577889447236181	.	4120001	4960000	#0000FF	1	0.125
chr2	4960001	5040000	B.2.2.1.1.1.1.1.2.1	0.146984924623116	.	4960001	5040000	#0000FF	1	0.125
chr2	5120001	5520000	B.2.2.1.1.1.1.1.2.1	0.146984924623116	.	5120001	5520000	#0000FF	1	0.125
chr2	5520001	5680000	B.1.2.1.1.1.2.2.2.2.2	0.410804020100502	.	5520001	5680000	#9191FF	1	0.375
chr2	5680001	5880000	B.1.2.1.2.1.2.2.2.1.1	0.39321608040201	.	5680001	5880000	#9191FF	1	0.375
chr2	5880001	6080000	B.1.1.1.2.2.2.2.2.2	0.488693467336683	.	5880001	6080000	#DADAFF	1	0.5
chr2	6080001	6320000	A.2.2.1.2.2.1.2.1	0.614321608040201	.	6080001	6320000	#FFDADA	1	0.625
chr2	6320001	6520000	A.1.2.1.2.2.2.2.2.2	0.829145728643216	.	6320001	6520000	#FF4848	1	0.875
chr2	6520001	6680000	A.2.2.1.2.2.1.2.2.2	0.611809045226131	.	6520001	6680000	#FFDADA	1	0.625
chr2	6680001	7000000	A.2.2.1.2.2.1.1.2.2	0.615577889447236	.	6680001	7000000	#FFDADA	1	0.625
chr2	7000001	7240000	B.1.1.1.2.2.1.2.1.1.2.1	0.501256281407035	.	7000001	7240000	#DADAFF	1	0.5
chr2	7240001	7520000	B.1.2.1.1.2.2.2.2	0.403266331658291	.	7240001	7520000	#9191FF	1	0.375
chr2	7520001	7800000	B.1.1.1.2.2.1.2.1.1.2.2	0.5	.	7520001	7800000	#DADAFF	1	0.5
chr2	7800001	8520000	A.2.1.2.1.1.1.1.1.1	0.706030150753769	.	7800001	8520000	#FF9191	1	0.75
chr2	8520001	8920000	A.2.1.2.1.1.1.1.2.2	0.702261306532663	.	8520001	8920000	#FF9191	1	0.75
chr2	8920001	9240000	B.1.1.1.2.2.1.2.2.1	0.49748743718593	.	8920001	9240000	#DADAFF	1	0.5
chr2	9240001	9560000	A.2.2.2.2.2.2.2.1.1	0.546482412060301	.	9240001	9560000	#FFDADA	1	0.625
chr2	9560001	9760000	A.1.1.2.2.1.1.1.1	0.933417085427136	.	9560001	9760000	#FF0000	1	1
chr2	9760001	9920000	A.2.1.1.1.1.2.1.1.1	0.75	.	9760001	9920000	#FF9191	1	0.75
chr2	9920001	10240000	A.1.2.1.2.2.2.2.1.1.1.2.2	0.835427135678392	.	9920001	10240000	#FF4848	1	0.875
chr2	10240001	10600000	A.2.1.1.1.1.2.1.2	0.74748743718593	.	10240001	10600000	#FF9191	1	0.75
chr2	10600001	10880000	A.1.2.1.2.2.2.2.1.1.1.2.1	0.836683417085427	.	10600001	10880000	#FF4848	1	0.875
chr2	10880001	11240000	A.2.2.1.2.1.1.1.1.1.1	0.633165829145729	.	10880001	11240000	#FFDADA	1	0.625
chr2	11240001	11560000	A.1.2.2.2.1.2.2.2	0.768844221105528	.	11240001	11560000	#FF4848	1	0.875
chr2	11560001	11760000	A.2.1.1.1.2.2.1.1	0.742462311557789	.	11560001	11760000	#FF9191	1	0.75
chr2	11760001	11920000	A.2.1.1.1.2.2.1.2	0.741206030150754	.	11760001	11920000	#FF9191	1	0.75
chr2	11920001	12320000	A.1.2.1.2.1.1.1.2	0.863065326633166	.	11920001	12320000	#FF4848	1	0.875
chr2	12320001	12680000	B.1.1.1.2.2.2.2.2.1	0.489949748743719	.	12320001	12680000	#DADAFF	1	0.5
chr2	12680001	12920000	B.1.1.1.2.2.1.1.1	0.505025125628141	.	12680001	12920000	#DADAFF	1	0.5
chr2	12920001	13160000	B.1.2.1.2.2.1.1.2.2.1.1	0.385678391959799	.	12920001	13160000	#9191FF	1	0.375
chr2	13160001	13520000	B.2.1.1.1.1.1.1.1.2	0.311557788944724	.	13160001	13520000	#4848FF	1	0.25
chr2	13520001	13840000	B.2.2.1.1.1.1.2.2.2	0.138190954773869	.	13520001	13840000	#0000FF	1	0.125
chr2	13840001	14160000	B.2.2.1.1.1.1.2.2.1	0.139447236180905	.	13840001	14160000	#0000FF	1	0.125
chr2	14160001	14400000	B.2.1.2.2.2.1.1.2.1	0.169597989949749	.	14160001	14400000	#4848FF	1	0.25
chr2	14400001	14680000	B.2.1.2.2.2.1.1.2.2	0.168341708542714	.	14400001	14680000	#4848FF	1	0.25
chr2	14680001	15040000	B.2.2.1.1.1.2.1.2	0.133165829145729	.	14680001	15040000	#0000FF	1	0.125
chr2	15040001	15240000	B.1.2.1.1.1.2.1.2.1	0.418341708542714	.	15040001	15240000	#9191FF	1	0.375
chr2	15240001	15720000	A.2.1.2.2.1.1	0.674623115577889	.	15240001	15720000	#FF9191	1	0.75
chr2	15720001	16000000	A.2.2.2.2.2.2.1.2.2.2	0.547738693467337	.	15720001	16000000	#FFDADA	1	0.625
chr2	16000001	16200000	B.1.1.2.1.2.2.2.1.2	0.46608040201005	.	16000001	16200000	#DADAFF	1	0.5
chr2	16200001	16280000	B.1.1.2.1.2.2.2.2	0.464824120603015	.	16200001	16280000	#DADAFF	1	0.5
chr2	16320001	16440000	B.1.1.2.1.2.2.2.2	0.464824120603015	.	16320001	16440000	#DADAFF	1	0.5
chr2	16440001	16680000	B.1.2.1.1.1.2.1.2.2	0.417085427135678	.	16440001	16680000	#9191FF	1	0.375
chr2	16680001	16960000	B.1.2.1.1.1.1.2.1.2	0.423366834170854	.	16680001	16960000	#9191FF	1	0.375
chr2	16960001	17280000	B.2.1.1.1.2.1.2.2.2.2	0.292713567839196	.	16960001	17280000	#4848FF	1	0.25
chr2	17280001	17600000	B.2.1.1.1.2.1.2.2.2.1	0.293969849246231	.	17280001	17600000	#4848FF	1	0.25
chr2	17600001	17880000	A.2.2.1.2.2.1.1.2.1.2	0.616834170854271	.	17600001	17880000	#FFDADA	1	0.625
chr2	17880001	18040000	A.1.1.2.2.1.1.2.2	0.928391959798995	.	17880001	18040000	#FF0000	1	1
chr2	18040001	18560000	B.1.2.1.1.2.2.1.2	0.405778894472362	.	18040001	18560000	#9191FF	1	0.375
chr2	18560001	18840000	B.1.2.1.1.1.1.2.1.1	0.424623115577889	.	18560001	18840000	#9191FF	1	0.375
chr2	18840001	19120000	B.1.2.1.2.2.1.1.2.2.1.2	0.384422110552764	.	18840001	19120000	#9191FF	1	0.375
chr2	19120001	19280000	B.1.2.1.2.1.2.1.2	0.398241206030151	.	19120001	19280000	#9191FF	1	0.375
chr2	19280001	19600000	B.1.2.1.2.1.2.2.1.2.1	0.39572864321608	.	19280001	19600000	#9191FF	1	0.375
chr2	19600001	20080000	B.1.2.1.2.1.2.2.1.1	0.396984924623116	.	19600001	20080000	#9191FF	1	0.375
chr2	20080001	20320000	A.1.2.1.2.1.2.1.2.2	0.85678391959799	.	20080001	20320000	#FF4848	1	0.875
chr2	20320001	20560000	A.1.1.2.2.1.2.2.1.1.1.1	0.923366834170854	.	20320001	20560000	#FF0000	1	1
chr2	20560001	20840000	A.1.2.1.2.2.2.2.1.1.1.1	0.837939698492462	.	20560001	20840000	#FF4848	1	0.875
chr2	20840001	21080000	A.2.1.1.1.1.1.1.1	0.756281407035176	.	20840001	21080000	#FF9191	1	0.75
chr2	21080001	21280000	B.1.1.1.2.2.1.2.2.2	0.496231155778894	.	21080001	21280000	#DADAFF	1	0.5
chr2	21280001	21600000	B.1.2.1.2.2.1.1.2.1	0.386934673366834	.	21280001	21600000	#9191FF	1	0.375
chr2	21600001	21800000	B.2.1.2.2.1.1.1.1.2	0.17964824120603	.	21600001	21800000	#4848FF	1	0.25
chr2	21800001	22320000	B.2.2.2.2.1.2.2.1	0.0150753768844221	.	21800001	22320000	#0000FF	1	0.125
chr2	22320001	22520000	B.2.2.1.1.1.1.1.1	0.148241206030151	.	22320001	22520000	#0000FF	1	0.125
chr2	22520001	22840000	B.2.1.1.1.2.1.2.1.2	0.296482412060302	.	22520001	22840000	#4848FF	1	0.25
chr2	22840001	23120000	B.1.1.2.1.2.1.1.1.1	0.477386934673367	.	22840001	23120000	#DADAFF	1	0.5
chr2	23120001	23560000	B.1.2.1.1.2.2.1.1	0.407035175879397	.	23120001	23560000	#9191FF	1	0.375
chr2	23560001	24000000	A.2.2.1.2.1.2.1.2.2	0.623115577889447	.	23560001	24000000	#FFDADA	1	0.625
chr2	24000001	24440000	A.1.1.1.2.1.1.2.2	0.979899497487437	.	24000001	24440000	#FF0000	1	1
chr2	24440001	24600000	A.1.1.2.2.1.2.2.1.2	0.919597989949749	.	24440001	24600000	#FF0000	1	1
chr2	24600001	25000000	A.1.2.2.2.1.2.1.2.2	0.772613065326633	.	24600001	25000000	#FF4848	1	0.875
chr2	25000001	25160000	A.1.2.2.2.1.1.1.2.2.2.1.2	0.782663316582915	.	25000001	25160000	#FF4848	1	0.875
chr2	25160001	25440000	A.1.2.2.2.1.1.1.2.2.1	0.785175879396985	.	25160001	25440000	#FF4848	1	0.875
chr2	25440001	25960000	A.1.2.1.2.2.2.1.1.1.2	0.844221105527638	.	25440001	25960000	#FF4848	1	0.875
chr2	25960001	26400000	A.1.1.2.2.1.2.2.2.1	0.918341708542714	.	25960001	26400000	#FF0000	1	1
chr2	26400001	26560000	A.1.2.1.2.2.1.1.2.2	0.851758793969849	.	26400001	26560000	#FF4848	1	0.875
chr2	26560001	26720000	A.2.1.1.1.1.2.1.1.2	0.748743718592965	.	26560001	26720000	#FF9191	1	0.75
chr2	26720001	27000000	A.2.1.2.1.1.1.2.2.1.1	0.699748743718593	.	26720001	27000000	#FF9191	1	0.75
chr2	27000001	27240000	A.1.2.2.2.1.1.1.2.2.2.2	0.781407035175879	.	27000001	27240000	#FF4848	1	0.875
chr2	27240001	27440000	A.1.2.1.2.2.1.1.2.1	0.853015075376884	.	27240001	27440000	#FF4848	1	0.875
chr2	27480001	27560000	A.1.2.1.2.2.1.1.2.1	0.853015075376884	.	27480001	27560000	#FF4848	1	0.875
chr2	27560001	27920000	A.1.2.1.2.1.2.2	0.855527638190955	.	27560001	27920000	#FF4848	1	0.875
chr2	27920001	28200000	A.2.1.2.1.1.1.2.2.1.2	0.698492462311558	.	27920001	28200000	#FF9191	1	0.75
chr2	28200001	28560000	A.2.2.2.2.1.1.2	0.560301507537688	.	28200001	28560000	#FFDADA	1	0.625
chr2	28560001	28720000	A.2.2.2.2.1.2.2	0.557788944723618	.	28560001	28720000	#FFDADA	1	0.625
chr2	28720001	29000000	A.2.1.2.1.1.2.1.2	0.689698492462312	.	28720001	29000000	#FF9191	1	0.75
chr2	29000001	29160000	A.1.2.1.2.2.1.2.2	0.849246231155779	.	29000001	29160000	#FF4848	1	0.875
chr2	29160001	29440000	A.2.2.2.2.2.2.1.2.2.1	0.548994974874372	.	29160001	29440000	#FFDADA	1	0.625
chr2	29440001	29920000	B.1.2.1.1.2.2.2.1	0.404522613065327	.	29440001	29920000	#9191FF	1	0.375
chr2	29920001	30120000	B.1.2.1.1.2.1.1	0.409547738693467	.	29920001	30120000	#9191FF	1	0.375
chr2	30120001	30360000	B.1.1.1.2.2.2.1.1.2	0.493718592964824	.	30120001	30360000	#DADAFF	1	0.5
chr2	30360001	30640000	A.2.1.2.1.1.2.1.1.2	0.690954773869347	.	30360001	30640000	#FF9191	1	0.75
chr2	30640001	30920000	A.1.2.1.2.1.2.1.2.1	0.858040201005025	.	30640001	30920000	#FF4848	1	0.875
chr2	30920001	31360000	B.1.1.2.1.2.2.1	0.468592964824121	.	30920001	31360000	#DADAFF	1	0.5
chr2	31360001	31560000	A.2.1.2.1.1.1.2.2.2.1.2.2	0.694723618090452	.	31360001	31560000	#FF9191	1	0.75
chr2	31560001	31880000	B.1.1.1.2.2.1.2.1.2	0.498743718592965	.	31560001	31880000	#DADAFF	1	0.5
chr2	31880001	32080000	A.2.2.1.2.1.2.1.2.1.2	0.624371859296482	.	31880001	32080000	#FFDADA	1	0.625
chr2	32080001	32400000	A.1.1.2.2.1.2.2.1.1.2	0.920854271356784	.	32080001	32400000	#FF0000	1	1
chr2	32400001	32560000	A.1.2.1.2.2.1.1.1	0.85427135678392	.	32400001	32560000	#FF4848	1	0.875
chr2	32560001	32760000	A.1.1.2.2.2.1.2.1	0.908291457286432	.	32560001	32760000	#FF0000	1	1
chr2	32760001	33040000	A.1.2.1.2.1.2.1.1.1	0.860552763819096	.	32760001	33040000	#FF4848	1	0.875
chr2	33040001	33200000	A.2.1.2.1.1.1.1.1.2	0.704773869346734	.	33040001	33200000	#FF9191	1	0.75
chr2	33200001	33480000	B.1.1.1.2.2.1.2.1.1.1	0.50251256281407	.	33200001	33480000	#DADAFF	1	0.5
chr2	33480001	33680000	B.1.1.1.2.2.2.1.1.1	0.494974874371859	.	33480001	33680000	#DADAFF	1	0.5
chr2	33680001	33840000	A.2.2.1.2.2.1.2.2.1	0.613065326633166	.	33680001	33840000	#FFDADA	1	0.625
chr2	33840001	34040000	B.1.2.1.1.1.2.2.1.1	0.415829145728643	.	33840001	34040000	#9191FF	1	0.375
chr2	34040001	34400000	B.2.1.2.2.2.2.2.2	0.149497487437186	.	34040001	34400000	#4848FF	1	0.25
chr2	34400001	34800000	B.2.2.2.2.1.1.1	0.0201005025125628	.	34400001	34800000	#0000FF	1	0.125
chr2	34800001	35280000	B.2.2.1.1.2.1.1.1.1	0.129396984924623	.	34800001	35280000	#0000FF	1	0.125
chr2	35280001	36040000	B.2.2.1.1.2.1.1.2.2	0.125628140703518	.	35280001	36040000	#0000FF	1	0.125
chr2	36040001	36240000	B.2.1.2.2.2.2.2.1.1	0.153266331658291	.	36040001	36240000	#4848FF	1	0.25
chr2	36240001	36560000	B.2.1.2.2.2.1.2.2	0.165829145728643	.	36240001	36560000	#4848FF	1	0.25
chr2	36560001	36760000	B.1.2.1.1.1.2.2.2.2.1	0.412060301507538	.	36560001	36760000	#9191FF	1	0.375
chr2	36760001	37000000	A.2.2.2.2.2.1.2.1	0.555276381909548	.	36760001	37000000	#FFDADA	1	0.625
chr2	37000001	37320000	A.1.1.2.2.1.2.1.1.2	0.925879396984925	.	37000001	37320000	#FF0000	1	1
chr2	37320001	37560000	A.1.2.1.2.1.1.1.1.2.1.2	0.865577889447236	.	37320001	37560000	#FF4848	1	0.875
chr2	37560001	38120000	A.2.2.2.2.2.1.2.2.1	0.554020100502513	.	37560001	38120000	#FFDADA	1	0.625
chr2	38120001	38520000	A.2.2.1.2.1.2.1.2.1.1	0.625628140703518	.	38120001	38520000	#FFDADA	1	0.625
chr2	38520001	38800000	A.1.1.2.2.2.1.2.2	0.907035175879397	.	38520001	38800000	#FF0000	1	1
chr2	38800001	39040000	A.1.1.2.2.1.2.2.2.2.1	0.917085427135678	.	38800001	39040000	#FF0000	1	1
chr2	39040001	39560000	A.1.1.2.2.1.2.1.2	0.924623115577889	.	39040001	39560000	#FF0000	1	1
chr2	39560001	39760000	A.2.1.2.1.1.1.2.2.2.1.1	0.697236180904523	.	39560001	39760000	#FF9191	1	0.75
chr2	39760001	40040000	A.2.2.2.2.2.1.2.2.2	0.552763819095477	.	39760001	40040000	#FFDADA	1	0.625
chr2	40040001	40600000	B.2.1.1.1.2.2.2.1.1	0.28643216080402	.	40040001	40600000	#4848FF	1	0.25
chr2	40600001	40840000	B.2.1.1.1.2.2.2.1.2	0.285175879396985	.	40600001	40840000	#4848FF	1	0.25
chr2	40840001	41160000	B.2.2.1.1.1.1.1.2.2	0.14572864321608	.	40840001	41160000	#0000FF	1	0.125
chr2	41160001	41240000	B.1.2.1.2.2.2.2	0.378140703517588	.	41160001	41240000	#9191FF	1	0.375
chr2	41240001	41560000	B.2.1.2.2.2.2.2.1.2.2	0.150753768844221	.	41240001	41560000	#4848FF	1	0.25
chr2	41560001	42040000	B.2.1.2.2.1.1.2.2.2	0.174623115577889	.	41560001	42040000	#4848FF	1	0.25
chr2	42040001	42320000	B.1.1.2.1.2.1.1.2.1.1	0.474874371859296	.	42040001	42320000	#DADAFF	1	0.5
chr2	42320001	42560000	A.1.2.1.2.1.1.2	0.861809045226131	.	42320001	42560000	#FF4848	1	0.875
chr2	42560001	42720000	A.2.1.1.1.1.1.2.2	0.751256281407035	.	42560001	42720000	#FF9191	1	0.75
chr2	42720001	43040000	A.1.1.1.2.1.2.1	0.978643216080402	.	42720001	43040000	#FF0000	1	1
chr2	43040001	43360000	A.2.2.2.2.1.2.1	0.559045226130653	.	43040001	43360000	#FFDADA	1	0.625
chr2	43360001	43520000	A.2.1.1.1.1.1.1.2.2	0.753768844221106	.	43360001	43520000	#FF9191	1	0.75
chr2	43520001	43800000	A.1.2.2.2.1.2.2.1.1	0.771356783919598	.	43520001	43800000	#FF4848	1	0.875
chr2	43800001	44080000	A.2.2.1.2.1.2.2	0.621859296482412	.	43800001	44080000	#FFDADA	1	0.625
chr2	44080001	44440000	A.1.2.2.2.1.1.1.1.2.1	0.790201005025126	.	44080001	44440000	#FF4848	1	0.875
chr2	44440001	44600000	A.1.2.2.2.1.1.1.2.2.2.1.1	0.78391959798995	.	44440001	44600000	#FF4848	1	0.875
chr2	44600001	45200000	A.2.1.2.1.1.1.1.2.1	0.703517587939699	.	44600001	45200000	#FF9191	1	0.75
chr2	45200001	45840000	A.2.1.1.2.2.2.1.1.1	0.71608040201005	.	45200001	45840000	#FF9191	1	0.75
chr2	45840001	46200000	A.1.2.2.2.1.1.2.1	0.780150753768844	.	45840001	46200000	#FF4848	1	0.875
chr2	46200001	46400000	A.2.1.2.1.1.2.1.1.1	0.692211055276382	.	46200001	46400000	#FF9191	1	0.75
chr2	46400001	46720000	A.2.2.2.2.2.2.2.2	0.543969849246231	.	46400001	46720000	#FFDADA	1	0.625
chr2	46720001	46880000	A.1.2.1.2.1.1.1.1.1	0.868090452261307	.	46720001	46880000	#FF4848	1	0.875
chr2	46880001	47160000	A.2.1.1.1.1.2.2	0.746231155778894	.	46880001	47160000	#FF9191	1	0.75
chr2	47160001	47600000	A.2.1.1.1.1.1.2.1	0.75251256281407	.	47160001	47600000	#FF9191	1	0.75
chr2	47600001	47800000	A.1.2.1.2.1.1.1.1.2.2	0.864321608040201	.	47600001	47800000	#FF4848	1	0.875
chr2	47800001	48120000	A.1.2.1.2.1.1.1.1.2.1.1	0.866834170854271	.	47800001	48120000	#FF4848	1	0.875
chr2	48120001	48360000	A.2.1.1.1.2.2.2.2.1.2	0.737437185929648	.	48120001	48360000	#FF9191	1	0.75
chr2	48360001	48520000	A.2.2.1.2.1.1.1.1.2	0.630653266331658	.	48360001	48520000	#FFDADA	1	0.625
chr2	48520001	48760000	A.1.1.2.2.2.1.1.1.1.2	0.913316582914573	.	48520001	48760000	#FF0000	1	1
chr2	48760001	49080000	B.1.2.1.2.1.2.2.2.2	0.39070351758794	.	48760001	49080000	#9191FF	1	0.375
chr2	49080001	49440000	B.2.1.2.2.1.1.2.1	0.17713567839196	.	49080001	49440000	#4848FF	1	0.25
chr2	49440001	49760000	B.2.1.2.2.2.1.2.1	0.167085427135678	.	49440001	49760000	#4848FF	1	0.25
chr2	49760001	50080000	B.2.2.1.1.1.2.1.1.2.2	0.134422110552764	.	49760001	50080000	#0000FF	1	0.125
chr2	50080001	50400000	B.2.2.1.1.2.1.1.2.1	0.126884422110553	.	50080001	50400000	#0000FF	1	0.125
chr2	50400001	50720000	B.2.1.2.2.2.2.2.1.2.1	0.152010050251256	.	50400001	50720000	#4848FF	1	0.25
chr2	50720001	50960000	B.2.1.1.1.1.1.2.2.2	0.304020100502513	.	50720001	50960000	#4848FF	1	0.25
chr2	50960001	51160000	B.2.1.2.2.2.2.1.2.2.1.2	0.155778894472362	.	50960001	51160000	#4848FF	1	0.25
chr2	51160001	51480000	B.2.2.1.1.2.2.1.2.1	0.121859296482412	.	51160001	51480000	#0000FF	1	0.125
chr2	51480001	52080000	B.2.2.1.1.2.2.1.1	0.123115577889447	.	51480001	52080000	#0000FF	1	0.125
chr2	52080001	52160000	B.1.2.1.2.1.1	0.402010050251256	.	52080001	52160000	#9191FF	1	0.375
chr2	52160001	52840000	B.2.2.1.1.2.2.2	0.119346733668342	.	52160001	52840000	#0000FF	1	0.125
chr2	52840001	53200000	B.2.1.2.2.2.2.1.1.2	0.163316582914573	.	52840001	53200000	#4848FF	1	0.25
chr2	53200001	53440000	B.2.1.1.1.1.1.1.2.1	0.310301507537688	.	53200001	53440000	#4848FF	1	0.25
chr2	53440001	53640000	B.2.1.1.1.1.1.1.2.2	0.309045226130653	.	53440001	53640000	#4848FF	1	0.25
chr2	53640001	53920000	B.1.1.2.1.2.1.2.1	0.471105527638191	.	53640001	53920000	#DADAFF	1	0.5
chr2	53920001	54360000	A.1.1.2.2.1.2.1.1.1	0.92713567839196	.	53920001	54360000	#FF0000	1	1
chr2	54360001	54720000	A.2.1.2.1.1.2.2.1.1	0.688442211055276	.	54360001	54720000	#FF9191	1	0.75
chr2	54720001	54880000	A.2.1.2.1.1.1.2.2.2.2	0.693467336683417	.	54720001	54880000	#FF9191	1	0.75
chr2	54880001	55200000	A.1.2.1.2.1.2.1.1.2	0.85929648241206	.	54880001	55200000	#FF4848	1	0.875
chr2	55200001	55480000	A.1.1.2.2.1.1.1.2.2	0.930904522613065	.	55200001	55480000	#FF0000	1	1
chr2	55480001	55680000	A.1.1.2.2.1.2.2.1.1.1.2	0.922110552763819	.	55480001	55680000	#FF0000	1	1
chr2	55680001	55920000	A.1.1.2.2.2.1.1.2.2	0.909547738693467	.	55680001	55920000	#FF0000	1	1
chr2	55920001	56360000	B.1.2.1.2.2.1.1.1.1	0.389447236180905	.	55920001	56360000	#9191FF	1	0.375
chr2	56360001	57000000	B.2.2.2.2.1.1.2.1	0.0188442211055276	.	56360001	57000000	#0000FF	1	0.125
chr2	57000001	57920000	B.2.2.2.2.1.2.2.2	0.0138190954773869	.	57000001	57920000	#0000FF	1	0.125
chr2	57920001	58240000	B.1.2.1.2.1.2.2.1.2.2	0.394472361809045	.	57920001	58240000	#9191FF	1	0.375
chr2	58240001	58480000	A.1.2.2.2.1.1.2.2.1	0.778894472361809	.	58240001	58480000	#FF4848	1	0.875
chr2	58480001	58800000	B.1.2.1.2.1.2.2.2.1.2	0.391959798994975	.	58480001	58800000	#9191FF	1	0.375
chr2	58800001	58960000	B.1.2.1.1.1.2.2.1.2	0.414572864321608	.	58800001	58960000	#9191FF	1	0.375
chr2	58960001	59200000	B.2.1.1.1.2.1.2.1.1	0.297738693467337	.	58960001	59200000	#4848FF	1	0.25
chr2	59200001	59520000	B.2.1.2.2.1.1.1.1.1	0.180904522613065	.	59200001	59520000	#4848FF	1	0.25
chr2	59520001	59840000	B.2.1.2.2.2.2.1.2.1	0.162060301507538	.	59520001	59840000	#4848FF	1	0.25
chr2	59840001	60520000	B.2.1.2.2.1.2.2	0.172110552763819	.	59840001	60520000	#4848FF	1	0.25
chr2	60520001	60920000	A.1.2.1.2.2.2.2.2.1.2	0.830402010050251	.	60520001	60920000	#FF4848	1	0.875
chr2	60920001	61320000	A.1.1.1.1.2.2.2	0.984924623115578	.	60920001	61320000	#FF0000	1	1
chr2	61320001	61760000	A.1.1.1.2.1.1.2.1	0.981155778894472	.	61320001	61760000	#FF0000	1	1
chr2	61760001	61920000	A.1.2.2.2.1.2.2.1.2	0.770100502512563	.	61760001	61920000	#FF4848	1	0.875
chr2	61920001	62160000	A.1.2.1.2.2.2.1.2.2.1	0.840452261306533	.	61920001	62160000	#FF4848	1	0.875
chr2	62160001	62640000	B.1.1.1.2.1.1	0.508793969849246	.	62160001	62640000	#DADAFF	1	0.5
chr2	62640001	62920000	B.1.1.2.1.2.1.2.2	0.469849246231156	.	62640001	62920000	#DADAFF	1	0.5
chr2	62920001	63280000	A.1.2.2.2.1.1.1.2.1.1	0.787688442211055	.	62920001	63280000	#FF4848	1	0.875
chr2	63280001	63800000	B.1.2.1.1.1.1.2.2	0.422110552763819	.	63280001	63800000	#9191FF	1	0.375
chr2	63800001	64040000	A.2.2.1.2.2.1.1.1.1	0.620603015075377	.	63800001	64040000	#FFDADA	1	0.625
chr2	64040001	64120000	A.2.1.1.1.1.1.1.2.1	0.755025125628141	.	64040001	64120000	#FF9191	1	0.75
chr2	64120001	64240000	A.1.2.2.2.1.1.1.2.1.2	0.78643216080402	.	64120001	64240000	#FF4848	1	0.875
chr2	64240001	64560000	A.1.1.2.2.1.1.1.2.1	0.9321608040201	.	64240001	64560000	#FF0000	1	1
chr2	64560001	64760000	A.1.2.2.2.1.2.1.1.2	0.775125628140704	.	64560001	64760000	#FF4848	1	0.875
chr2	64760001	65120000	A.1.1.1.1.2.1.2.1	0.988693467336683	.	64760001	65120000	#FF0000	1	1
chr2	65120001	65480000	A.1.1.1.2.1.1.1.1	0.983668341708543	.	65120001	65480000	#FF0000	1	1
chr2	65480001	65840000	A.1.2.1.2.2.2.2.1.1.2	0.834170854271357	.	65480001	65840000	#FF4848	1	0.875
chr2	65840001	66120000	B.1.2.1.1.2.1.2	0.408291457286432	.	65840001	66120000	#9191FF	1	0.375
chr2	66120001	66360000	B.2.1.1.1.2.2.1.1.2	0.290201005025126	.	66120001	66360000	#4848FF	1	0.25
chr2	66360001	66600000	B.2.1.1.1.2.2.1.2.1	0.28894472361809	.	66360001	66600000	#4848FF	1	0.25
chr2	66600001	66840000	B.1.1.2.1.2.1.1.1.2	0.476130653266332	.	66600001	66840000	#DADAFF	1	0.5
chr2	66840001	67240000	B.2.1.1.1.2.1.1.2	0.298994974874372	.	66840001	67240000	#4848FF	1	0.25
chr2	67240001	67440000	B.1.2.1.2.2.1.2.2	0.380653266331658	.	67240001	67440000	#9191FF	1	0.375
chr2	67440001	67520000	B.1.2.1.1.1.2.1.1.2	0.419597989949749	.	67440001	67520000	#9191FF	1	0.375
chr2	67520001	67960000	B.1.1.2.1.2.1.1.2.2	0.472361809045226	.	67520001	67960000	#DADAFF	1	0.5
chr2	67960001	68080000	A.1.2.2.2.1.1.2.2.2	0.777638190954774	.	67960001	68080000	#FF4848	1	0.875
chr2	68080001	68320000	A.2.2.2.2.2.2.1.2.1	0.550251256281407	.	68080001	68320000	#FFDADA	1	0.625
chr2	68320001	68600000	A.1.1.2.2.2.1.1.2.1	0.910804020100503	.	68320001	68600000	#FF0000	1	1
chr2	68600001	68680000	A.1.1.2.2.1.1.2.1	0.92964824120603	.	68600001	68680000	#FF0000	1	1
chr2	68680001	68880000	A.2.1.2.1.1.1.2.2.2.1.2.1	0.695979899497487	.	68680001	68880000	#FF9191	1	0.75
chr2	68880001	69160000	A.1.1.2.2.2.1.1.1.1.1	0.914572864321608	.	68880001	69160000	#FF0000	1	1
chr2	69160001	69520000	B.1.1.1.2.1.2.2	0.506281407035176	.	69160001	69520000	#DADAFF	1	0.5
chr2	69520001	69680000	A.1.2.2.2.1.2.1.1.1	0.776381909547739	.	69520001	69680000	#FF4848	1	0.875
chr2	69680001	70080000	A.1.2.2.2.1.2.1.2.1	0.773869346733668	.	69680001	70080000	#FF4848	1	0.875
chr2	70080001	70280000	A.1.1.2.2.1.2.2.2.2.2	0.915829145728643	.	70080001	70280000	#FF0000	1	1
chr2	70280001	70520000	A.1.1.1.1.2.2.1	0.986180904522613	.	70280001	70520000	#FF0000	1	1
chr2	70520001	70920000	A.2.2.2.2.1.1.1	0.561557788944724	.	70520001	70920000	#FFDADA	1	0.625
chr2	70920001	71200000	A.2.2.2.2.2.2.2.1.2	0.545226130653266	.	70920001	71200000	#FFDADA	1	0.625
chr2	71200001	71360000	A.1.2.1.2.2.1.2.1	0.850502512562814	.	71200001	71360000	#FF4848	1	0.875
chr2	71360001	71520000	A.2.1.1.1.2.2.2.2.1.1	0.738693467336683	.	71360001	71520000	#FF9191	1	0.75
chr2	71520001	71720000	A.1.2.2.2.1.1.1.1.1	0.791457286432161	.	71520001	71720000	#FF4848	1	0.875
chr2	71720001	72400000	B.2.1.1.1.2.1.1.1	0.300251256281407	.	71720001	72400000	#4848FF	1	0.25
chr2	72400001	72560000	B.2.1.2.2.1.1.2.2.1	0.175879396984925	.	72400001	72560000	#4848FF	1	0.25
chr2	72560001	72760000	B.2.1.2.2.1.1.1.2	0.178391959798995	.	72560001	72760000	#4848FF	1	0.25
chr2	72760001	73000000	B.2.1.1.1.2.2.1.2.2	0.287688442211055	.	72760001	73000000	#4848FF	1	0.25
chr2	73000001	73120000	B.1.1.2.1.2.1.1.2.1.2	0.473618090452261	.	73000001	73120000	#DADAFF	1	0.5
chr2	73120001	73200000	A.2.2.2.2.2.2.1.1	0.551507537688442	.	73120001	73200000	#FFDADA	1	0.625
chr2	73200001	73440000	A.2.1.1.1.2.2.2.2.2	0.736180904522613	.	73200001	73440000	#FF9191	1	0.75
chr2	73440001	73600000	A.1.2.1.2.2.2.1.1.2	0.842964824120603	.	73440001	73600000	#FF4848	1	0.875
chr2	73600001	73840000	A.1.1.1.2.1.2.2	0.977386934673367	.	73600001	73840000	#FF0000	1	1
chr2	73840001	74440000	A.1.1.1.1.2.1.2.2	0.987437185929648	.	73840001	74440000	#FF0000	1	1
chr2	74440001	74840000	A.1.1.1.1.2.1.1	0.989949748743719	.	74440001	74840000	#FF0000	1	1
chr2	74840001	75120000	A.1.2.2.2.1.1.1.1.2.2	0.78894472361809	.	74840001	75120000	#FF4848	1	0.875
chr2	75120001	75720000	A.2.2.2.2.2.1.1	0.556532663316583	.	75120001	75720000	#FFDADA	1	0.625
chr2	75720001	75960000	A.2.1.2.1.1.2.2.2	0.685929648241206	.	75720001	75960000	#FF9191	1	0.75
chr2	75960001	76480000	B.2.2.1.1.2.1.2	0.124371859296482	.	75960001	76480000	#0000FF	1	0.125
chr2	76480001	76640000	B.2.1.1.1.1.2.2	0.301507537688442	.	76480001	76640000	#4848FF	1	0.25
chr2	76640001	76840000	B.2.1.2.2.2.2.1.2.2.1.1.2.2	0.157035175879397	.	76640001	76840000	#4848FF	1	0.25
chr2	76840001	77120000	B.2.1.2.2.2.1.1.1	0.170854271356784	.	76840001	77120000	#4848FF	1	0.25
chr2	77120001	77920000	B.2.2.1.1.1.2.2.2	0.130653266331658	.	77120001	77920000	#0000FF	1	0.125
chr2	77920001	78000000	B.2.1.1.1.1.1.2.1.1	0.307788944723618	.	77920001	78000000	#4848FF	1	0.25
chr2	78000001	78080000	B.2.1.1.1.1.1.2.1.2	0.306532663316583	.	78000001	78080000	#4848FF	1	0.25
chr2	78080001	78280000	B.2.1.2.2.2.2.1.2.2.1.1.2.1	0.158291457286432	.	78080001	78280000	#4848FF	1	0.25
chr2	78280001	78480000	B.2.1.2.2.2.2.1.2.2.1.1.1.1	0.160804020100503	.	78280001	78480000	#4848FF	1	0.25
chr2	78480001	78880000	B.2.1.2.2.2.2.1.2.2.1.1.1.2	0.159547738693467	.	78480001	78880000	#4848FF	1	0.25
chr2	78880001	79040000	B.2.1.1.1.1.1.1.1.1	0.312814070351759	.	78880001	79040000	#4848FF	1	0.25
chr2	79040001	79240000	A.2.2.2.1.2.2.2.1	0.564070351758794	.	79040001	79240000	#FFDADA	1	0.625
chr2	79240001	79520000	B.1.2.1.2.2.1.1.1.2	0.388190954773869	.	79240001	79520000	#9191FF	1	0.375
chr2	79520001	79720000	B.2.1.2.2.2.2.1.2.2.2	0.154522613065327	.	79520001	79720000	#4848FF	1	0.25
chr2	79720001	80160000	B.2.2.1.1.1.2.2.1	0.131909547738693	.	79720001	80160000	#0000FF	1	0.125
chr2	80160001	80520000	B.2.1.1.1.2.1.2.2.1	0.295226130653266	.	80160001	80520000	#4848FF	1	0.25
chr2	80520001	80800000	B.2.1.1.1.2.2.2.2	0.28391959798995	.	80520001	80800000	#4848FF	1	0.25
chr2	80800001	81000000	B.2.2.1.1.1.2.1.1.2.1	0.135678391959799	.	80800001	81000000	#0000FF	1	0.125
chr2	81000001	81320000	B.2.2.1.1.2.2.1.2.2	0.120603015075377	.	81000001	81320000	#0000FF	1	0.125
chr2	81320001	81480000	B.2.1.1.1.1.1.2.2.1	0.305276381909548	.	81320001	81480000	#4848FF	1	0.25
chr2	81480001	82280000	B.2.2.2.2.1.1.2.2	0.0175879396984925	.	81480001	82280000	#0000FF	1	0.125
chr2	82280001	82520000	B.2.2.1.1.1.1.2.1.2.2	0.14070351758794	.	82280001	82520000	#0000FF	1	0.125
chr2	82520001	82640000	B.2.1.2.2.2.2.1.1.1	0.164572864321608	.	82520001	82640000	#4848FF	1	0.25
chr2	82640001	82840000	B.2.2.1.1.1.1.2.1.2.1	0.141959798994975	.	82640001	82840000	#0000FF	1	0.125
chr2	82840001	83280000	B.2.2.1.1.2.1.1.1.2	0.128140703517588	.	82840001	83280000	#0000FF	1	0.125
chr2	83280001	83680000	B.2.2.1.1.1.1.2.1.1.1	0.144472361809045	.	83280001	83680000	#0000FF	1	0.125
chr2	83680001	83800000	B.2.1.1.1.1.2.1	0.302763819095477	.	83680001	83800000	#4848FF	1	0.25
chr2	83800001	84120000	B.2.2.1.1.1.1.2.1.1.2	0.14321608040201	.	83800001	84120000	#0000FF	1	0.125
chr2	84120001	84400000	B.2.2.1.1.1.2.1.1.1	0.136934673366834	.	84120001	84400000	#0000FF	1	0.125
chr2	84400001	84640000	B.2.1.2.2.1.2.1	0.173366834170854	.	84400001	84640000	#4848FF	1	0.25
chr2	84640001	85120000	B.1.1.1.2.1.2.1	0.507537688442211	.	84640001	85120000	#DADAFF	1	0.5
chr2	85120001	85320000	A.1.1.2.2.2.1.1.1.2	0.912060301507538	.	85120001	85320000	#FF0000	1	1
chr2	85320001	85520000	A.2.2.1.2.1.1.1.1.1.2	0.631909547738693	.	85320001	85520000	#FFDADA	1	0.625
chr2	85520001	85880000	A.1.1.1.2.1.1.1.2	0.982412060301508	.	85520001	85880000	#FF0000	1	1
chr2	85880001	86080000	A.1.2.2.2.2.1.2.1.1	0.763819095477387	.	85880001	86080000	#FF4848	1	0.875
chr2	86080001	86440000	A.1.1.2.2.2.2.2	0.904522613065327	.	86080001	86440000	#FF0000	1	1
chr2	86440001	86640000	A.2.2.1.2.1.1.2	0.628140703517588	.	86440001	86640000	#FFDADA	1	0.625
chr2	86640001	87120000	A.1.2.1.2.2.2.1.2.1	0.841708542713568	.	86640001	87120000	#FF4848	1	0.875
chr2	87120001	87240000	A.2.2.1.2.2.2	0.610552763819096	.	87120001	87240000	#FFDADA	1	0.625
chr2	87240001	87480000	A.2.1.2.1.2.1.2.2	0.67964824120603	.	87240001	87480000	#FF9191	1	0.75
chr2	87480001	87560000	A.2.1.1.1.2.1.2	0.743718592964824	.	87480001	87560000	#FF9191	1	0.75
chr2	87600001	87640000	A.2.1.1.1.2.1.2	0.743718592964824	.	87600001	87640000	#FF9191	1	0.75
chr2	87720001	87760000	A.2.1.1.1.2.1.2	0.743718592964824	.	87720001	87760000	#FF9191	1	0.75
chr2	87760001	88000000	A.1.2.2.2.2.2.2.2	0.757537688442211	.	87760001	88000000	#FF4848	1	0.875
chr2	88000001	88120000	A.2.1.2.1.2.1.2.1	0.680904522613065	.	88000001	88120000	#FF9191	1	0.75
chr2	88280001	88320000	A.2.1.2.1.2.1.2.1	0.680904522613065	.	88280001	88320000	#FF9191	1	0.75
chr2	88320001	88480000	A.2.2.1.2.1.2.1.1	0.626884422110553	.	88320001	88480000	#FFDADA	1	0.625
chr2	88480001	88800000	B.1.1.2.1.1.1.1.2.2	0.483668341708543	.	88480001	88800000	#DADAFF	1	0.5
chr2	88800001	89160000	A.1.2.1.2.2.2.2.1.2	0.832914572864322	.	88800001	89160000	#FF4848	1	0.875
chr2	89800001	89920000	A.1.2.1.2.2.2.2.1.2	0.832914572864322	.	89800001	89920000	#FF4848	1	0.875
chr2	90000001	90040000	A.2.1.2.1.1.1.2.1	0.701005025125628	.	90000001	90040000	#FF9191	1	0.75
chr2	90080001	90120000	A.2.1.2.1.1.1.2.1	0.701005025125628	.	90080001	90120000	#FF9191	1	0.75
chr2	90200001	90240000	A.2.1.2.1.1.1.2.1	0.701005025125628	.	90200001	90240000	#FF9191	1	0.75
chr2	90400001	90480000	B.1.2.1.1.1.1.1.2	0.425879396984925	.	90400001	90480000	#9191FF	1	0.375
chr2	91600001	91720000	B.1.2.1.1.1.1.1.2	0.425879396984925	.	91600001	91720000	#9191FF	1	0.375
chr2	91760001	91840000	B.1.2.1.1.1.1.1.1	0.42713567839196	.	91760001	91840000	#9191FF	1	0.375
chr2	91840001	91960000	B.1.2.1.1.1.2.2.2.1	0.413316582914573	.	91840001	91960000	#9191FF	1	0.375
chr2	92040001	92120000	B.1.2.1.1.1.2.2.2.1	0.413316582914573	.	92040001	92120000	#9191FF	1	0.375
chr2	92240001	92280000	B.1.2.1.1.1.2.2.2.1	0.413316582914573	.	92240001	92280000	#9191FF	1	0.375
chr2	92280001	92360000	A.2.2.1.2.2.1.1.1.2	0.619346733668342	.	92280001	92360000	#FFDADA	1	0.625
chr2	95400001	95480000	B.1.1.1.2.2.1.1.2	0.503768844221106	.	95400001	95480000	#DADAFF	1	0.5
chr2	95520001	95840000	B.1.1.1.2.2.1.1.2	0.503768844221106	.	95520001	95840000	#DADAFF	1	0.5
chr2	95840001	96080000	A.2.2.1.2.1.1.1.2	0.629396984924623	.	95840001	96080000	#FFDADA	1	0.625
chr2	96160001	96240000	B.1.1.1.1.1.1.1.1.1.1	0.542713567839196	.	96160001	96240000	#DADAFF	1	0.5
chr2	96320001	96440000	B.1.1.1.1.1.1.1.1.1.1	0.542713567839196	.	96320001	96440000	#DADAFF	1	0.5
chr2	96480001	96560000	A.1.1.2.1.1.2.2.1	0.948492462311558	.	96480001	96560000	#FF0000	1	1
chr2	96600001	96680000	A.1.1.2.1.1.2.2.1	0.948492462311558	.	96600001	96680000	#FF0000	1	1
chr2	96720001	97040000	A.1.1.2.1.1.2.2.1	0.948492462311558	.	96720001	97040000	#FF0000	1	1
chr2	97040001	97200000	A.2.1.1.2.2.1.2.2	0.717336683417085	.	97040001	97200000	#FF9191	1	0.75
chr2	97200001	97480000	A.1.2.1.2.2.2.1.1.1.1.2.1	0.846733668341708	.	97200001	97480000	#FF4848	1	0.875
chr2	97480001	97720000	A.1.2.2.2.2.1.2.1.2	0.762562814070352	.	97480001	97720000	#FF4848	1	0.875
chr2	98240001	98560000	A.1.2.1.2.2.2.1.1.1.1.1	0.847989949748744	.	98240001	98560000	#FF4848	1	0.875
chr2	98560001	98840000	A.1.2.1.2.2.2.1.1.1.1.2.2	0.845477386934673	.	98560001	98840000	#FF4848	1	0.875
chr2	98840001	99000000	A.2.1.2.1.2.1.1.1.1	0.684673366834171	.	98840001	99000000	#FF9191	1	0.75
chr2	99000001	99200000	A.2.1.1.1.2.2.2.1	0.739949748743719	.	99000001	99200000	#FF9191	1	0.75
chr2	99200001	99440000	A.2.1.1.2.2.1.1.1	0.721105527638191	.	99200001	99440000	#FF9191	1	0.75
chr2	99440001	99720000	A.1.2.2.2.2.1.1.2.2	0.765075376884422	.	99440001	99720000	#FF4848	1	0.875
chr2	99720001	100120000	A.1.1.1.1.1.2.2.1.2	0.993718592964824	.	99720001	100120000	#FF0000	1	1
chr2	100120001	100680000	B.1.1.1.1.1.1.2.1	0.537688442211055	.	100120001	100680000	#DADAFF	1	0.5
chr2	100680001	100960000	A.2.1.1.2.2.2.1.1.2	0.714824120603015	.	100680001	100960000	#FF9191	1	0.75
chr2	100960001	101040000	A.2.2.1.1.2.1.2.2.1	0.641959798994975	.	100960001	101040000	#FFDADA	1	0.625
chr2	101040001	101200000	A.2.2.1.1.2.2.1	0.639447236180904	.	101040001	101200000	#FFDADA	1	0.625
chr2	101200001	101640000	A.2.2.2.1.2.2.1.2.2.2	0.565326633165829	.	101200001	101640000	#FFDADA	1	0.625
chr2	101640001	101920000	A.2.2.2.1.2.1.1.1.1	0.586683417085427	.	101640001	101920000	#FFDADA	1	0.625
chr2	101920001	102320000	B.1.1.2.1.1.1.2.2	0.479899497487437	.	101920001	102320000	#DADAFF	1	0.5
chr2	102320001	102640000	A.2.2.2.1.2.1.2.1.2	0.577889447236181	.	102320001	102640000	#FFDADA	1	0.625
chr2	102640001	102920000	B.2.1.1.2.2.2.1.1.1	0.257537688442211	.	102640001	102920000	#4848FF	1	0.25
chr2	102920001	103080000	B.1.2.2.2.2.1.1.2.2	0.324120603015075	.	102920001	103080000	#9191FF	1	0.375
chr2	103080001	103440000	A.2.2.2.1.2.1.2.1.1	0.579145728643216	.	103080001	103440000	#FFDADA	1	0.625
chr2	103440001	103760000	B.2.1.2.1.2.1.2.2.2	0.199748743718593	.	103440001	103760000	#4848FF	1	0.25
chr2	103760001	104200000	B.2.2.2.1.1.2.2.2.1.1.2	0.0527638190954774	.	103760001	104200000	#0000FF	1	0.125
chr2	104200001	104400000	B.2.2.2.1.1.2.2.2.2.2.1.1	0.0489949748743719	.	104200001	104400000	#0000FF	1	0.125
chr2	104400001	104800000	B.2.2.2.2.2.1.2.2	0.00376884422110553	.	104400001	104800000	#0000FF	1	0.125
chr2	104800001	105160000	B.2.2.2.2.1.2.1	0.0163316582914573	.	104800001	105160000	#0000FF	1	0.125
chr2	105160001	105640000	B.2.1.2.1.2.2.2.2.1	0.187185929648241	.	105160001	105640000	#4848FF	1	0.25
chr2	105640001	105960000	A.1.2.2.1.2.2.1.2.1	0.795226130653266	.	105640001	105960000	#FF4848	1	0.875
chr2	105960001	106200000	A.2.2.2.1.2.2.1.2.1.2	0.57035175879397	.	105960001	106200000	#FFDADA	1	0.625
chr2	106200001	106440000	B.2.1.1.2.2.2.1.2.2.2	0.25	.	106200001	106440000	#4848FF	1	0.25
chr2	106440001	106720000	B.2.1.1.2.2.2.1.2.1	0.25251256281407	.	106440001	106720000	#4848FF	1	0.25
chr2	106720001	106960000	A.2.2.2.1.2.2.1.2.1.1	0.571608040201005	.	106720001	106960000	#FFDADA	1	0.625
chr2	106960001	107000000	B.1.1.1.1.1.1.1.2	0.53894472361809	.	106960001	107000000	#DADAFF	1	0.5
chr2	107040001	107160000	B.1.1.1.1.1.1.1.2	0.53894472361809	.	107040001	107160000	#DADAFF	1	0.5
chr2	107160001	107480000	B.1.2.2.2.2.2.2.1.1	0.316582914572864	.	107160001	107480000	#9191FF	1	0.375
chr2	107480001	107800000	B.2.2.1.2.2.1.2.2.2.2.1	0.0791457286432161	.	107480001	107800000	#0000FF	1	0.125
chr2	107800001	108200000	B.2.2.1.2.2.1.2.2.2.2.2	0.0778894472361809	.	107800001	108200000	#0000FF	1	0.125
chr2	108200001	108440000	B.2.2.1.2.2.1.2.1	0.0829145728643216	.	108200001	108440000	#0000FF	1	0.125
chr2	108440001	108560000	B.1.1.2.1.1.2	0.478643216080402	.	108440001	108560000	#DADAFF	1	0.5
chr2	108560001	108920000	B.2.2.1.2.2.1.2.2.2.1	0.0804020100502513	.	108560001	108920000	#0000FF	1	0.125
chr2	108920001	109040000	B.1.1.1.1.1.2.2.1.2	0.530150753768844	.	108920001	109040000	#DADAFF	1	0.5
chr2	109040001	109280000	A.2.1.1.2.1.1.2.1	0.729899497487437	.	109040001	109280000	#FF9191	1	0.75
chr2	109280001	109440000	A.1.2.2.2.2.2.1	0.760050251256281	.	109280001	109440000	#FF4848	1	0.875
chr2	109440001	109920000	A.2.2.2.1.2.1.1.2.2.2	0.580402010050251	.	109440001	109920000	#FFDADA	1	0.625
chr2	109920001	110120000	B.1.1.2.1.1.1.1.1.2	0.486180904522613	.	109920001	110120000	#DADAFF	1	0.5
chr2	110240001	110320000	B.1.1.2.1.1.1.1.1.2	0.486180904522613	.	110240001	110320000	#DADAFF	1	0.5
chr2	110320001	110520000	B.1.1.1.1.1.1.2.2.2	0.535175879396985	.	110320001	110520000	#DADAFF	1	0.5
chr2	110840001	111000000	B.1.1.1.1.1.1.1.1.1.2	0.541457286432161	.	110840001	111000000	#DADAFF	1	0.5
chr2	111360001	111840000	A.2.2.1.1.2.1.2.2.2	0.64070351758794	.	111360001	111840000	#FFDADA	1	0.625
chr2	111840001	112000000	A.1.2.2.2.2.1.1.2.1	0.766331658291457	.	111840001	112000000	#FF4848	1	0.875
chr2	112000001	112040000	A.1.2.2.2.2.2.2.1	0.758793969849246	.	112000001	112040000	#FF4848	1	0.875
chr2	112120001	112280000	A.1.2.2.2.2.2.2.1	0.758793969849246	.	112120001	112280000	#FF4848	1	0.875
chr2	112280001	112320000	A.2.1.2.1.2.1.1.1.2	0.683417085427136	.	112280001	112320000	#FF9191	1	0.75
chr2	112360001	112480000	A.2.1.2.1.2.1.1.1.2	0.683417085427136	.	112360001	112480000	#FF9191	1	0.75
chr2	112520001	112640000	A.2.1.1.1.2.1.1	0.744974874371859	.	112520001	112640000	#FF9191	1	0.75
chr2	112640001	112800000	A.2.1.1.2.2.1.2.1	0.718592964824121	.	112640001	112800000	#FF9191	1	0.75
chr2	112800001	113040000	A.1.2.1.2.2.2.1.2.2.2	0.839195979899497	.	112800001	113040000	#FF4848	1	0.875
chr2	113040001	113120000	A.2.1.2.1.2.1.1.2	0.6821608040201	.	113040001	113120000	#FF9191	1	0.75
chr2	113160001	113200000	A.2.1.2.1.2.1.1.2	0.6821608040201	.	113160001	113200000	#FF9191	1	0.75
chr2	113200001	113520000	A.1.1.2.2.2.2.1	0.905778894472362	.	113200001	113520000	#FF0000	1	1
chr2	113520001	113760000	A.2.2.1.1.2.1.2.1.1	0.64572864321608	.	113520001	113760000	#FFDADA	1	0.625
chr2	113760001	114200000	A.2.1.1.2.2.2.1.2.1	0.71356783919598	.	113760001	114200000	#FF9191	1	0.75
chr2	114400001	114760000	A.1.2.1.1.1.2.1.1.2	0.891959798994975	.	114400001	114760000	#FF4848	1	0.875
chr2	114760001	115360000	B.2.2.1.2.2.1.1.1.1	0.0917085427135678	.	114760001	115360000	#0000FF	1	0.125
chr2	115360001	115920000	B.2.2.2.2.2.1.2.1.1	0.00628140703517588	.	115360001	115920000	#0000FF	1	0.125
chr2	115920001	116200000	B.2.2.1.2.2.2.2.2.2.1	0.0653266331658292	.	115920001	116200000	#0000FF	1	0.125
chr2	116200001	116760000	B.2.2.2.1.1.2.2.2.1.2	0.0515075376884422	.	116200001	116760000	#0000FF	1	0.125
chr2	116760001	117000000	B.2.2.2.1.1.2.2.1.1	0.0565326633165829	.	116760001	117000000	#0000FF	1	0.125
chr2	117000001	117160000	B.2.2.1.2.2.2.1.2	0.0741206030150754	.	117000001	117160000	#0000FF	1	0.125
chr2	117160001	117480000	B.2.2.2.1.1.2.2.2.1.1.1	0.0540201005025126	.	117160001	117480000	#0000FF	1	0.125
chr2	117480001	117760000	B.2.1.1.2.2.1.2.2.1	0.260050251256281	.	117480001	117760000	#4848FF	1	0.25
chr2	117760001	118240000	A.2.2.2.1.2.2.2.2	0.562814070351759	.	117760001	118240000	#FFDADA	1	0.625
chr2	118240001	118560000	B.1.2.2.2.2.1.1.2.1.2	0.325376884422111	.	118240001	118560000	#9191FF	1	0.375
chr2	118560001	118800000	A.1.2.2.1.2.2.1.2.2	0.793969849246231	.	118560001	118800000	#FF4848	1	0.875
chr2	118800001	119160000	A.2.2.2.1.2.1.1.2.1	0.582914572864322	.	118800001	119160000	#FFDADA	1	0.625
chr2	119160001	119640000	B.2.1.1.2.2.1.1.2	0.270100502512563	.	119160001	119640000	#4848FF	1	0.25
chr2	119640001	120120000	B.1.2.2.1.1.1.2.2	0.369346733668342	.	119640001	120120000	#9191FF	1	0.375
chr2	120120001	120400000	A.2.2.2.1.2.1.1.2.2.1	0.581658291457286	.	120120001	120400000	#FFDADA	1	0.625
chr2	120400001	120760000	A.1.2.1.1.1.1.1.1.1	0.903266331658292	.	120400001	120760000	#FF4848	1	0.875
chr2	120760001	121040000	A.2.1.2.2.2.2.2	0.663316582914573	.	120760001	121040000	#FF9191	1	0.75
chr2	121040001	121480000	B.1.1.1.1.1.1.2.2.1	0.53643216080402	.	121040001	121480000	#DADAFF	1	0.5
chr2	121480001	121640000	B.1.1.2.1.1.1.1.1.1	0.487437185929648	.	121480001	121640000	#DADAFF	1	0.5
chr2	121640001	121840000	B.1.1.2.1.1.1.2.1.2	0.481155778894472	.	121640001	121840000	#DADAFF	1	0.5
chr2	121840001	122120000	A.2.2.2.1.2.1.1.1.2.1	0.585427135678392	.	121840001	122120000	#FFDADA	1	0.625
chr2	122120001	122280000	A.1.2.1.1.1.1.1.1.2	0.902010050251256	.	122120001	122280000	#FF4848	1	0.875
chr2	122280001	122520000	A.1.1.1.1.1.1.1	1	.	122280001	122520000	#FF0000	1	1
chr2	122520001	122920000	B.1.1.2.1.1.1.2.1.1	0.482412060301508	.	122520001	122920000	#DADAFF	1	0.5
chr2	122920001	123280000	B.2.1.1.2.2.1.2.2.2	0.258793969849246	.	122920001	123280000	#4848FF	1	0.25
chr2	123280001	123480000	B.2.2.2.1.1.2.2.1.2	0.0552763819095477	.	123280001	123480000	#0000FF	1	0.125
chr2	123480001	123800000	B.2.2.2.2.2.1.1.2	0.00753768844221105	.	123480001	123800000	#0000FF	1	0.125
chr2	123800001	124360000	B.2.2.1.2.2.2.1.1.1	0.0766331658291457	.	123800001	124360000	#0000FF	1	0.125
chr2	124360001	124760000	B.2.2.2.1.2.2.2.1.1.1.2	0.0251256281407035	.	124360001	124760000	#0000FF	1	0.125
chr2	124760001	125320000	B.1.2.2.2.1.1.2	0.336683417085427	.	124760001	125320000	#9191FF	1	0.375
chr2	125320001	125400000	B.2.1.1.2.1.2.2	0.272613065326633	.	125320001	125400000	#4848FF	1	0.25
chr2	125400001	125920000	B.2.2.2.2.2.1.2.1.2	0.0050251256281407	.	125400001	125920000	#0000FF	1	0.125
chr2	125920001	126000000	B.2.1.2.1.1.1.1.2.2	0.236180904522613	.	125920001	126000000	#4848FF	1	0.25
chr2	126000001	126400000	B.2.2.2.1.1.2.2.2.2.1	0.050251256281407	.	126000001	126400000	#0000FF	1	0.125
chr2	126400001	126720000	B.2.1.1.2.2.1.2.1.1.2.1	0.267587939698492	.	126400001	126720000	#4848FF	1	0.25
chr2	126720001	127000000	B.1.2.2.1.1.1.1.1	0.376884422110553	.	126720001	127000000	#9191FF	1	0.375
chr2	127000001	127360000	B.2.2.1.2.2.1.1.1.2.1	0.0904522613065327	.	127000001	127360000	#0000FF	1	0.125
chr2	127360001	127560000	B.2.1.1.2.2.2.1.2.2.1	0.251256281407035	.	127360001	127560000	#4848FF	1	0.25
chr2	127560001	127800000	B.1.1.2.2.2.2.1.2.2	0.433417085427136	.	127560001	127800000	#DADAFF	1	0.5
chr2	127800001	128000000	A.2.1.2.1.2.2.2	0.675879396984925	.	127800001	128000000	#FF9191	1	0.75
chr2	128000001	128280000	A.1.1.1.2.2.2.1.1	0.971105527638191	.	128000001	128280000	#FF0000	1	1
chr2	128280001	128440000	A.1.2.2.1.1.2.1.2.1	0.815326633165829	.	128280001	128440000	#FF4848	1	0.875
chr2	128440001	128640000	A.1.1.2.1.1.2.1.1.1.1.1	0.957286432160804	.	128440001	128640000	#FF0000	1	1
chr2	128640001	128800000	A.1.2.2.1.1.1.2.2.1	0.82035175879397	.	128640001	128800000	#FF4848	1	0.875
chr2	128800001	128960000	A.1.1.2.1.1.2.2.2	0.947236180904523	.	128800001	128960000	#FF0000	1	1
chr2	128960001	129520000	A.2.1.1.2.2.2.1.2.2	0.712311557788945	.	128960001	129520000	#FF9191	1	0.75
chr2	129520001	129640000	A.2.1.1.2.2.2.2.1.2	0.709798994974874	.	129520001	129640000	#FF9191	1	0.75
chr2	129640001	130200000	B.1.1.1.1.1.2.2.2.1	0.528894472361809	.	129640001	130200000	#DADAFF	1	0.5
chr2	130200001	130480000	B.1.2.2.1.1.1.2.1	0.370603015075377	.	130200001	130480000	#9191FF	1	0.375
chr2	130480001	130800000	A.2.2.2.1.2.2.1.2.2.1.1.1	0.569095477386935	.	130480001	130800000	#FFDADA	1	0.625
chr2	130880001	131160000	A.1.2.2.2.2.1.2.2	0.761306532663317	.	130880001	131160000	#FF4848	1	0.875
chr2	131480001	131920000	A.2.2.1.1.2.1.2.1.2.1	0.644472361809045	.	131480001	131920000	#FFDADA	1	0.625
chr2	131920001	131960000	A.2.2.2.1.2.2.1.2.2.1.2	0.566582914572864	.	131920001	131960000	#FFDADA	1	0.625
chr2	132120001	132600000	A.2.2.2.1.2.2.1.2.2.1.2	0.566582914572864	.	132120001	132600000	#FFDADA	1	0.625
chr2	132600001	132640000	B.1.2.2.2.2.2.2.1.2	0.315326633165829	.	132600001	132640000	#9191FF	1	0.375
chr2	132920001	132960000	B.1.2.2.2.2.2.2.1.2	0.315326633165829	.	132920001	132960000	#9191FF	1	0.375
chr2	133000001	133640000	B.1.2.2.2.2.2.2.1.2	0.315326633165829	.	133000001	133640000	#9191FF	1	0.375
chr2	133640001	134000000	B.2.1.2.1.2.1.2.2.1	0.201005025125628	.	133640001	134000000	#4848FF	1	0.25
chr2	134000001	134120000	B.2.1.2.1.2.1.2.1.1.1	0.206030150753769	.	134000001	134120000	#4848FF	1	0.25
chr2	134120001	134240000	B.2.1.1.2.2.2.2.1.2	0.243718592964824	.	134120001	134240000	#4848FF	1	0.25
chr2	134240001	134600000	B.2.1.2.1.2.1.2.1.2.1	0.203517587939698	.	134240001	134600000	#4848FF	1	0.25
chr2	134600001	134840000	B.1.2.2.1.1.2.1	0.368090452261307	.	134600001	134840000	#9191FF	1	0.375
chr2	134840001	135000000	A.2.2.1.1.1.2.1.2.2	0.653266331658292	.	134840001	135000000	#FFDADA	1	0.625
chr2	135000001	135200000	A.1.2.1.1.1.2.2.2	0.884422110552764	.	135000001	135200000	#FF4848	1	0.875
chr2	135200001	135400000	A.2.2.2.1.2.2.1.2.2.1.1.2	0.5678391959799	.	135200001	135400000	#FFDADA	1	0.625
chr2	135400001	135680000	A.1.2.2.1.1.2.2.1.2	0.811557788944724	.	135400001	135680000	#FF4848	1	0.875
chr2	135680001	136080000	A.1.1.1.2.2.2.1.2.2	0.968592964824121	.	135680001	136080000	#FF0000	1	1
chr2	136080001	136200000	A.1.2.1.1.1.2.2.1	0.885678391959799	.	136080001	136200000	#FF4848	1	0.875
chr2	136200001	136640000	A.1.1.1.1.1.2.2.1.1.2	0.994974874371859	.	136200001	136640000	#FF0000	1	1
chr2	136640001	137200000	A.1.2.2.1.2.2.2	0.792713567839196	.	136640001	137200000	#FF4848	1	0.875
chr2	137200001	137360000	B.1.2.2.2.2.2.2.2	0.314070351758794	.	137200001	137360000	#9191FF	1	0.375
chr2	137360001	137600000	B.2.1.2.1.2.1.2.1.2.2	0.202261306532663	.	137360001	137600000	#4848FF	1	0.25
chr2	137600001	137800000	B.2.1.2.1.1.1.2.2.1	0.233668341708543	.	137600001	137800000	#4848FF	1	0.25
chr2	137800001	138040000	B.2.2.1.2.2.2.2.2.2.2	0.064070351758794	.	137800001	138040000	#0000FF	1	0.125
chr2	138040001	138600000	B.2.2.2.1.2.2.2.1.2	0.0226130653266332	.	138040001	138600000	#0000FF	1	0.125
chr2	138600001	139240000	B.2.1.2.1.2.1.2.1.1.2	0.204773869346734	.	138600001	139240000	#4848FF	1	0.25
chr2	139240001	139400000	A.2.1.1.2.1.1.1.2.2.1	0.732412060301508	.	139240001	139400000	#FF9191	1	0.75
chr2	139400001	139600000	B.1.2.2.1.2.2.1.2	0.346733668341709	.	139400001	139600000	#9191FF	1	0.375
chr2	139600001	140000000	B.2.2.2.1.1.2.2.2.2.2.2	0.0464824120603015	.	139600001	140000000	#0000FF	1	0.125
chr2	140000001	140480000	B.2.2.2.1.1.2.2.2.2.2.1.2	0.0477386934673367	.	140000001	140480000	#0000FF	1	0.125
chr2	140480001	140720000	B.2.2.1.2.2.2.2.2.1.1.1	0.0690954773869347	.	140480001	140720000	#0000FF	1	0.125
chr2	140720001	141240000	B.2.2.2.1.1.1.2.2.2	0.0590452261306533	.	140720001	141240000	#0000FF	1	0.125
chr2	141240001	141320000	B.2.1.2.1.1.1.1.1.1	0.241206030150754	.	141240001	141320000	#4848FF	1	0.25
chr2	141320001	141880000	B.2.2.1.2.2.2.2.2.1.1.2	0.0678391959798995	.	141320001	141880000	#0000FF	1	0.125
chr2	141880001	142520000	B.2.2.2.2.2.2.1	0.00251256281407035	.	141880001	142520000	#0000FF	1	0.125
chr2	142520001	142640000	B.2.2.1.2.1.1.1.2	0.116834170854271	.	142520001	142640000	#0000FF	1	0.125
chr2	142640001	142960000	B.2.2.1.2.2.2.2.2.1.2	0.0665829145728643	.	142640001	142960000	#0000FF	1	0.125
chr2	142960001	143200000	B.2.2.1.2.1.1.1.1	0.118090452261307	.	142960001	143200000	#0000FF	1	0.125
chr2	143200001	143400000	B.2.1.2.1.1.1.2.2.2.2	0.231155778894472	.	143200001	143400000	#4848FF	1	0.25
chr2	143400001	143760000	B.2.1.1.2.2.1.2.1.2.2.2.1	0.262562814070352	.	143400001	143760000	#4848FF	1	0.25
chr2	143760001	144240000	A.2.1.2.2.1.2.1	0.673366834170854	.	143760001	144240000	#FF9191	1	0.75
chr2	144240001	144520000	A.2.2.1.1.1.1.1.2.1	0.660804020100503	.	144240001	144520000	#FFDADA	1	0.625
chr2	144520001	144680000	A.2.2.2.1.2.2.1.1	0.57286432160804	.	144520001	144680000	#FFDADA	1	0.625
chr2	144680001	144880000	A.1.2.2.1.2.1.2.1	0.798994974874372	.	144680001	144880000	#FF4848	1	0.875
chr2	144880001	145080000	A.1.1.2.1.1.1.1.1	0.96608040201005	.	144880001	145080000	#FF0000	1	1
chr2	145080001	145280000	A.1.2.2.1.1.1.2.1.2	0.821608040201005	.	145080001	145280000	#FF4848	1	0.875
chr2	145280001	145520000	A.1.2.1.1.1.1.1.2	0.900753768844221	.	145280001	145520000	#FF4848	1	0.875
chr2	145520001	145680000	A.2.1.1.2.1.1.1.1	0.734924623115578	.	145520001	145680000	#FF9191	1	0.75
chr2	145680001	146400000	A.2.2.2.1.2.1.2.2.2	0.574120603015075	.	145680001	146400000	#FFDADA	1	0.625
chr2	146400001	146520000	A.1.2.2.1.2.1.2.2	0.797738693467337	.	146400001	146520000	#FF4848	1	0.875
chr2	146520001	146720000	B.1.2.2.1.2.2.1.1	0.347989949748744	.	146520001	146720000	#9191FF	1	0.375
chr2	146720001	146920000	B.1.2.2.2.2.2.1.2	0.3178391959799	.	146720001	146920000	#9191FF	1	0.375
chr2	146920001	147120000	B.2.1.2.1.1.1.1.1.2.2	0.238693467336683	.	146920001	147120000	#4848FF	1	0.25
chr2	147120001	147480000	B.2.1.2.1.2.2.1.2.1	0.194723618090452	.	147120001	147480000	#4848FF	1	0.25
chr2	147480001	147760000	B.2.2.1.2.2.2.1.1.2	0.0753768844221105	.	147480001	147760000	#0000FF	1	0.125
chr2	147760001	148040000	B.2.2.2.1.2.1.1.1.2	0.0439698492462312	.	147760001	148040000	#0000FF	1	0.125
chr2	148040001	148680000	B.2.1.2.1.2.2.2.2.2.2.1	0.184673366834171	.	148040001	148680000	#4848FF	1	0.25
chr2	148680001	149000000	A.1.1.2.1.2.1.1.1.2	0.944723618090452	.	148680001	149000000	#FF0000	1	1
chr2	149000001	149240000	A.2.1.2.2.2.2.1.1.1	0.667085427135678	.	149000001	149240000	#FF9191	1	0.75
chr2	149240001	149400000	A.2.1.2.2.1.2.2	0.672110552763819	.	149240001	149400000	#FF9191	1	0.75
chr2	149400001	149520000	A.1.2.2.1.1.1.1.2.1	0.826633165829146	.	149400001	149520000	#FF4848	1	0.875
chr2	149520001	149680000	A.1.2.2.1.1.1.1.1	0.827889447236181	.	149520001	149680000	#FF4848	1	0.875
chr2	149760001	149880000	A.1.2.2.1.1.1.1.1	0.827889447236181	.	149760001	149880000	#FF4848	1	0.875
chr2	149880001	150240000	B.1.2.2.1.2.2.2	0.345477386934673	.	149880001	150240000	#9191FF	1	0.375
chr2	150240001	150440000	B.1.2.2.1.2.1.2.2.1.1	0.351758793969849	.	150240001	150440000	#9191FF	1	0.375
chr2	150440001	150760000	B.2.1.2.1.2.2.1.1.2.1	0.197236180904523	.	150440001	150760000	#4848FF	1	0.25
chr2	150760001	151080000	B.2.2.2.1.2.2.1.1.1	0.0339195979899497	.	150760001	151080000	#0000FF	1	0.125
chr2	151080001	151680000	B.2.2.2.2.2.2.2	0.00125628140703518	.	151080001	151680000	#0000FF	1	0.125
chr2	151680001	152280000	B.1.2.2.2.2.1.1.2.1.1.2	0.326633165829146	.	151680001	152280000	#9191FF	1	0.375
chr2	152280001	152360000	A.1.2.2.1.1.1.1.2.2.2	0.824120603015075	.	152280001	152360000	#FF4848	1	0.875
chr2	152360001	152600000	B.1.1.2.2.2.1.1.1	0.449748743718593	.	152360001	152600000	#DADAFF	1	0.5
chr2	152600001	152680000	A.2.1.1.2.1.1.1.2.1	0.733668341708543	.	152600001	152680000	#FF9191	1	0.75
chr2	152680001	152880000	B.1.1.1.1.1.1.1.1.2	0.540201005025126	.	152680001	152880000	#DADAFF	1	0.5
chr2	152880001	153040000	A.2.1.2.2.2.2.1.1.2	0.665829145728643	.	152880001	153040000	#FF9191	1	0.75
chr2	153040001	153200000	B.1.1.1.1.2.2.1.2.2	0.512562814070352	.	153040001	153200000	#DADAFF	1	0.5
chr2	153200001	153600000	A.2.1.1.2.1.1.2.2	0.728643216080402	.	153200001	153600000	#FF9191	1	0.75
chr2	153600001	153960000	B.2.1.1.2.2.1.2.1.2.1	0.265075376884422	.	153600001	153960000	#4848FF	1	0.25
chr2	153960001	154320000	B.2.2.1.2.2.1.2.2.1	0.0816582914572864	.	153960001	154320000	#0000FF	1	0.125
chr2	154320001	154480000	B.1.1.1.1.2.2.1.1	0.516331658291457	.	154320001	154480000	#DADAFF	1	0.5
chr2	154480001	154680000	B.2.1.2.1.1.1.2.1	0.234924623115578	.	154480001	154680000	#4848FF	1	0.25
chr2	154680001	154960000	B.2.2.2.1.1.1.1	0.0628140703517588	.	154680001	154960000	#0000FF	1	0.125
chr2	154960001	155120000	B.2.2.1.2.1.2.1.1.1.2	0.103015075376884	.	154960001	155120000	#0000FF	1	0.125
chr2	155120001	155200000	B.2.1.2.1.1.1.1.1.2.1	0.239949748743719	.	155120001	155200000	#4848FF	1	0.25
chr2	155200001	155280000	B.2.1.2.1.1.1.1.2.1	0.237437185929648	.	155200001	155280000	#4848FF	1	0.25
chr2	155280001	155800000	B.2.2.2.1.2.2.2.2	0.021356783919598	.	155280001	155800000	#0000FF	1	0.125
chr2	155800001	156200000	B.2.2.2.2.2.1.1.1.2.1	0.0100502512562814	.	155800001	156200000	#0000FF	1	0.125
chr2	156200001	156440000	B.2.1.1.2.1.2.1.1	0.275125628140704	.	156200001	156440000	#4848FF	1	0.25
chr2	156440001	157160000	B.2.2.2.2.2.1.1.1.2.2	0.00879396984924623	.	156440001	157160000	#0000FF	1	0.125
chr2	157160001	157280000	B.1.2.2.2.1.2.2.1	0.332914572864322	.	157160001	157280000	#9191FF	1	0.375
chr2	157280001	157560000	B.2.2.1.2.1.1.2.2.2.1.2	0.10678391959799	.	157280001	157560000	#0000FF	1	0.125
chr2	157560001	158120000	B.2.2.2.1.2.1.2.2.2	0.0351758793969849	.	157560001	158120000	#0000FF	1	0.125
chr2	158120001	158320000	B.1.1.1.1.2.2.1.2.1.1	0.515075376884422	.	158120001	158320000	#DADAFF	1	0.5
chr2	158320001	158600000	B.2.1.1.2.2.1.2.1.1.1	0.268844221105528	.	158320001	158600000	#4848FF	1	0.25
chr2	158600001	158880000	B.2.1.1.2.2.2.2.1.1.2.2.1	0.246231155778894	.	158600001	158880000	#4848FF	1	0.25
chr2	158880001	159280000	B.2.2.2.2.2.1.1.1.1.2	0.0113065326633166	.	158880001	159280000	#0000FF	1	0.125
chr2	159280001	159680000	B.2.2.2.1.2.2.1.1.2.1	0.0326633165829146	.	159280001	159680000	#0000FF	1	0.125
chr2	159680001	159960000	B.1.2.2.2.2.1.2.2	0.32035175879397	.	159680001	159960000	#9191FF	1	0.375
chr2	159960001	160400000	B.2.1.2.1.2.1.1.2.2	0.207286432160804	.	159960001	160400000	#4848FF	1	0.25
chr2	160400001	160520000	B.1.2.2.2.2.1.2.1.1	0.32286432160804	.	160400001	160520000	#9191FF	1	0.375
chr2	160520001	160880000	B.1.2.2.1.1.1.1.2.1	0.375628140703518	.	160520001	160880000	#9191FF	1	0.375
chr2	160880001	161120000	B.1.2.2.2.2.1.2.1.2	0.321608040201005	.	160880001	161120000	#9191FF	1	0.375
chr2	161120001	161720000	B.1.2.2.1.1.1.1.2.2.2.1	0.373115577889447	.	161120001	161720000	#9191FF	1	0.375
chr2	161720001	161920000	A.2.2.1.1.1.1.1.2.2	0.659547738693467	.	161720001	161920000	#FFDADA	1	0.625
chr2	161920001	162080000	A.1.1.2.1.2.1.2	0.940954773869347	.	161920001	162080000	#FF0000	1	1
chr2	162080001	162280000	A.1.2.1.1.1.2.1.1.1	0.89321608040201	.	162080001	162280000	#FF4848	1	0.875
chr2	162280001	162480000	B.1.2.2.1.2.1.2.1.1	0.35427135678392	.	162280001	162480000	#9191FF	1	0.375
chr2	162480001	163000000	B.2.1.2.1.2.2.2.2.2.2.2.2	0.182160804020101	.	162480001	163000000	#4848FF	1	0.25
chr2	163000001	163200000	B.2.2.1.2.2.2.2.1.1	0.0728643216080402	.	163000001	163200000	#0000FF	1	0.125
chr2	163200001	163360000	B.2.2.2.1.1.1.2.1	0.0615577889447236	.	163200001	163360000	#0000FF	1	0.125
chr2	163360001	163640000	B.2.2.2.2.2.1.1.1.1.1	0.0125628140703518	.	163360001	163640000	#0000FF	1	0.125
chr2	163640001	163800000	B.2.2.2.1.2.1.2.1.1.2	0.0402010050251256	.	163640001	163800000	#0000FF	1	0.125
chr2	163800001	164000000	B.2.2.1.2.1.2.1.1.1.1	0.10427135678392	.	163800001	164000000	#0000FF	1	0.125
chr2	164000001	164440000	B.2.2.2.1.2.2.1.1.2.2.1	0.0314070351758794	.	164000001	164440000	#0000FF	1	0.125
chr2	164440001	164600000	B.2.1.1.2.1.2.1.2	0.273869346733668	.	164440001	164600000	#4848FF	1	0.25
chr2	164600001	165040000	B.2.2.2.1.1.1.2.2.1	0.0603015075376884	.	164600001	165040000	#0000FF	1	0.125
chr2	165040001	165560000	B.2.2.2.1.2.2.1.1.2.2.2	0.0301507537688442	.	165040001	165560000	#0000FF	1	0.125
chr2	165560001	165840000	B.2.1.2.1.2.2.1.2.2	0.193467336683417	.	165560001	165840000	#4848FF	1	0.25
chr2	165840001	166040000	B.2.2.1.2.1.1.2.2.2.2	0.105527638190955	.	165840001	166040000	#0000FF	1	0.125
chr2	166040001	166400000	B.2.1.1.2.2.1.2.1.2.2.1	0.263819095477387	.	166040001	166400000	#4848FF	1	0.25
chr2	166400001	166560000	A.2.1.1.2.1.1.1.2.2.2	0.731155778894472	.	166400001	166560000	#FF9191	1	0.75
chr2	166560001	166840000	A.2.1.2.2.2.2.1.2	0.664572864321608	.	166560001	166840000	#FF9191	1	0.75
chr2	166840001	167040000	B.1.2.2.2.1.1.1.2.1.2	0.340452261306533	.	166840001	167040000	#9191FF	1	0.375
chr2	167040001	167360000	B.2.1.2.1.2.2.2.2.2.1	0.185929648241206	.	167040001	167360000	#4848FF	1	0.25
chr2	167360001	167600000	B.2.2.2.1.2.2.1.2.2	0.0276381909547739	.	167360001	167600000	#0000FF	1	0.125
chr2	167600001	168040000	B.2.2.2.1.2.2.2.1.1.1.1	0.0263819095477387	.	167600001	168040000	#0000FF	1	0.125
chr2	168040001	168360000	B.2.2.1.2.2.2.2.1.2.1	0.071608040201005	.	168040001	168360000	#0000FF	1	0.125
chr2	168360001	168800000	B.2.1.2.1.2.2.2.2.2.2.2.1	0.183417085427136	.	168360001	168800000	#4848FF	1	0.25
chr2	168800001	169000000	A.1.2.2.1.2.1.1.1.2	0.804020100502513	.	168800001	169000000	#FF4848	1	0.875
chr2	169000001	169120000	A.1.2.1.1.1.1.2.2.1	0.89572864321608	.	169000001	169120000	#FF4848	1	0.875
chr2	169120001	169640000	B.1.2.2.1.1.1.1.2.2.2.2	0.371859296482412	.	169120001	169640000	#9191FF	1	0.375
chr2	169640001	169840000	A.2.2.2.1.2.1.1.1.2.2	0.584170854271357	.	169640001	169840000	#FFDADA	1	0.625
chr2	169840001	170280000	B.1.1.1.1.2.1.1.2	0.522613065326633	.	169840001	170280000	#DADAFF	1	0.5
chr2	170280001	170760000	A.1.1.1.1.1.2.2.1.1.1	0.996231155778894	.	170280001	170760000	#FF0000	1	1
chr2	170760001	171080000	A.1.1.1.2.2.1.2.1	0.973618090452261	.	170760001	171080000	#FF0000	1	1
chr2	171080001	171320000	A.2.2.1.1.2.1.1.2.2	0.646984924623116	.	171080001	171320000	#FFDADA	1	0.625
chr2	171320001	171760000	A.2.2.2.1.1.1.2.1.1.2	0.600502512562814	.	171320001	171760000	#FFDADA	1	0.625
chr2	171760001	172040000	A.1.1.2.1.1.2.1.1.2.1	0.953517587939699	.	171760001	172040000	#FF0000	1	1
chr2	172040001	172160000	A.1.2.2.1.1.1.2.2.2	0.819095477386935	.	172040001	172160000	#FF4848	1	0.875
chr2	172160001	172320000	A.1.1.2.1.1.2.1.1.1.2	0.954773869346734	.	172160001	172320000	#FF0000	1	1
chr2	172320001	172560000	A.2.1.1.2.2.2.2.1.1	0.71105527638191	.	172320001	172560000	#FF9191	1	0.75
chr2	172560001	173000000	A.1.1.1.1.1.2.2.2.1	0.992462311557789	.	172560001	173000000	#FF0000	1	1
chr2	173000001	173440000	A.2.2.2.1.1.1.2.1.1.1	0.601758793969849	.	173000001	173440000	#FFDADA	1	0.625
chr2	173440001	173600000	A.2.2.1.1.2.2.2.1.2	0.636934673366834	.	173440001	173600000	#FFDADA	1	0.625
chr2	173600001	173800000	B.1.1.1.1.1.2.2.2.2	0.527638190954774	.	173600001	173800000	#DADAFF	1	0.5
chr2	173800001	174160000	B.1.1.2.2.2.1.1.2.2	0.447236180904523	.	173800001	174160000	#DADAFF	1	0.5
chr2	174160001	174240000	A.2.2.1.1.1.2.1.1	0.655778894472362	.	174160001	174240000	#FFDADA	1	0.625
chr2	174240001	174520000	A.2.2.2.1.1.1.2.2.2	0.596733668341708	.	174240001	174520000	#FFDADA	1	0.625
chr2	174520001	174680000	A.2.2.2.1.1.1.2.2.1	0.597989949748744	.	174520001	174680000	#FFDADA	1	0.625
chr2	174680001	174960000	A.1.2.2.1.1.2.1.2.2	0.814070351758794	.	174680001	174960000	#FF4848	1	0.875
chr2	174960001	175280000	A.1.1.2.1.1.1.2.1.1	0.962311557788945	.	174960001	175280000	#FF0000	1	1
chr2	175280001	175560000	A.1.2.1.1.2.1.2.2.1	0.879396984924623	.	175280001	175560000	#FF4848	1	0.875
chr2	175560001	175920000	B.1.1.1.1.1.2.2.1.1	0.531407035175879	.	175560001	175920000	#DADAFF	1	0.5
chr2	175920001	176080000	A.1.2.1.1.2.2.2.1	0.870603015075377	.	175920001	176080000	#FF4848	1	0.875
chr2	176080001	176360000	B.1.1.2.2.2.1.2.1.1	0.445979899497487	.	176080001	176360000	#DADAFF	1	0.5
chr2	176360001	176480000	B.1.2.2.1.1.2.2.1.2.1	0.364321608040201	.	176360001	176480000	#9191FF	1	0.375
chr2	176480001	176760000	B.1.1.2.2.2.1.1.2.1	0.448492462311558	.	176480001	176760000	#DADAFF	1	0.5
chr2	176760001	176960000	A.2.1.1.2.1.2.1.2	0.726130653266332	.	176760001	176960000	#FF9191	1	0.75
chr2	176960001	177280000	A.1.2.1.1.2.2.2.2	0.869346733668342	.	176960001	177280000	#FF4848	1	0.875
chr2	177280001	177520000	A.1.2.2.1.1.1.2.1.1	0.82286432160804	.	177280001	177520000	#FF4848	1	0.875
chr2	177520001	177720000	A.1.2.1.1.2.1.2.2.2.2	0.875628140703518	.	177520001	177720000	#FF4848	1	0.875
chr2	177720001	178040000	A.2.2.1.1.2.1.2.1.2.2	0.64321608040201	.	177720001	178040000	#FFDADA	1	0.625
chr2	178040001	178400000	A.1.1.1.2.2.1.1.2	0.974874371859296	.	178040001	178400000	#FF0000	1	1
chr2	178400001	178640000	A.2.1.1.2.1.2.1.1	0.727386934673367	.	178400001	178640000	#FF9191	1	0.75
chr2	178640001	179280000	B.1.2.2.1.1.1.1.2.2.1	0.374371859296482	.	178640001	179280000	#9191FF	1	0.375
chr2	179280001	179440000	A.1.2.1.1.1.2.1.2.2	0.886934673366834	.	179280001	179440000	#FF4848	1	0.875
chr2	179440001	179840000	B.2.1.1.2.2.2.2.1.1.1	0.248743718592965	.	179440001	179840000	#4848FF	1	0.25
chr2	179840001	180040000	B.2.1.2.1.2.2.1.1.1	0.198492462311558	.	179840001	180040000	#4848FF	1	0.25
chr2	180040001	180320000	B.2.1.2.1.2.1.1.1	0.212311557788945	.	180040001	180320000	#4848FF	1	0.25
chr2	180320001	180760000	B.2.2.1.2.2.1.1.1.2.2	0.0891959798994975	.	180320001	180760000	#0000FF	1	0.125
chr2	180760001	180960000	B.1.1.1.1.2.2.1.2.1.2	0.513819095477387	.	180760001	180960000	#DADAFF	1	0.5
chr2	180960001	181440000	B.2.1.2.1.2.2.2.1.2.1.2	0.189698492462312	.	180960001	181440000	#4848FF	1	0.25
chr2	181440001	181640000	B.1.2.2.2.1.1.1.2.2.1	0.339195979899498	.	181440001	181640000	#9191FF	1	0.375
chr2	181640001	181840000	B.1.1.2.2.2.2.1.1.2	0.437185929648241	.	181640001	181840000	#DADAFF	1	0.5
chr2	181840001	182160000	A.1.2.2.1.2.2.1.1	0.796482412060301	.	181840001	182160000	#FF4848	1	0.875
chr2	182160001	182320000	A.1.1.1.2.2.1.1.1	0.976130653266332	.	182160001	182320000	#FF0000	1	1
chr2	182320001	182600000	A.1.1.2.1.2.2.2.1	0.935929648241206	.	182320001	182600000	#FF0000	1	1
chr2	182600001	182840000	A.2.2.2.1.2.1.2.2.1.2	0.575376884422111	.	182600001	182840000	#FFDADA	1	0.625
chr2	182840001	183000000	B.1.1.1.1.1.2.1.1	0.53391959798995	.	182840001	183000000	#DADAFF	1	0.5
chr2	183000001	183360000	B.2.1.1.2.2.1.2.1.2.2.2.2	0.261306532663317	.	183000001	183360000	#4848FF	1	0.25
chr2	183360001	183520000	B.1.2.2.2.1.1.1.2.2.2	0.337939698492462	.	183360001	183520000	#9191FF	1	0.375
chr2	183520001	183680000	A.2.1.2.2.2.1.2.1	0.669597989949749	.	183520001	183680000	#FF9191	1	0.75
chr2	183680001	184080000	A.2.2.2.1.2.1.2.2.1.1	0.576633165829146	.	183680001	184080000	#FFDADA	1	0.625
chr2	184080001	184520000	B.2.2.1.2.2.1.1.2.2.2.2	0.0841708542713568	.	184080001	184520000	#0000FF	1	0.125
chr2	184520001	184800000	B.2.2.1.2.1.2.1.2.1	0.100502512562814	.	184520001	184800000	#0000FF	1	0.125
chr2	184800001	185080000	B.2.2.1.2.1.2.2.1.2.2	0.0954773869346734	.	184800001	185080000	#0000FF	1	0.125
chr2	185080001	185480000	B.2.1.2.1.2.2.1.1.2.2	0.195979899497487	.	185080001	185480000	#4848FF	1	0.25
chr2	185480001	185800000	A.1.2.2.1.2.1.1.1.1.2	0.805276381909548	.	185480001	185800000	#FF4848	1	0.875
chr2	185800001	186160000	B.2.1.1.2.2.1.2.1.1.2.2	0.266331658291457	.	185800001	186160000	#4848FF	1	0.25
chr2	186160001	186360000	B.2.1.2.1.1.1.2.2.2.1	0.232412060301508	.	186160001	186360000	#4848FF	1	0.25
chr2	186360001	187000000	B.2.2.2.1.2.1.2.2.1	0.0364321608040201	.	186360001	187000000	#0000FF	1	0.125
chr2	187000001	187360000	B.2.1.2.1.1.2.2.2.2.2.1.1	0.217336683417085	.	187000001	187360000	#4848FF	1	0.25
chr2	187360001	187640000	B.1.1.2.2.2.2.1.2.1.1	0.435929648241206	.	187360001	187640000	#DADAFF	1	0.5
chr2	187640001	187720000	B.1.2.2.2.1.2.1.2	0.334170854271357	.	187640001	187720000	#9191FF	1	0.375
chr2	187720001	188040000	B.2.2.1.2.1.1.2.1.2.1	0.114321608040201	.	187720001	188040000	#0000FF	1	0.125
chr2	188040001	188360000	B.2.2.2.1.2.1.2.1.2.1	0.0389447236180905	.	188040001	188360000	#0000FF	1	0.125
chr2	188360001	188720000	B.2.2.2.1.2.1.1.1.1	0.0452261306532663	.	188360001	188720000	#0000FF	1	0.125
chr2	188720001	188960000	B.2.2.2.1.2.1.2.1.2.2	0.0376884422110553	.	188720001	188960000	#0000FF	1	0.125
chr2	188960001	189320000	B.2.2.2.1.2.1.2.1.1.1	0.0414572864321608	.	188960001	189320000	#0000FF	1	0.125
chr2	189320001	189640000	B.2.2.1.2.1.2.1.2.2	0.0992462311557789	.	189320001	189640000	#0000FF	1	0.125
chr2	189640001	189880000	B.2.2.1.2.1.2.2.1.2.1	0.0967336683417085	.	189640001	189880000	#0000FF	1	0.125
chr2	189880001	190280000	B.2.1.2.1.2.1.1.2.1.2.2	0.208542713567839	.	189880001	190280000	#4848FF	1	0.25
chr2	190280001	190520000	B.1.1.1.1.2.2.2.2	0.510050251256281	.	190280001	190520000	#DADAFF	1	0.5
chr2	190520001	190760000	A.1.1.2.1.2.1.1.1.1	0.945979899497487	.	190520001	190760000	#FF0000	1	1
chr2	190760001	190920000	A.2.1.2.2.2.1.1	0.670854271356784	.	190760001	190920000	#FF9191	1	0.75
chr2	190920001	191240000	A.1.2.1.1.1.2.1.2.1.1.2	0.889447236180904	.	190920001	191240000	#FF4848	1	0.875
chr2	191240001	191400000	A.1.2.1.1.1.1.2.1.2.2	0.896984924623116	.	191240001	191400000	#FF4848	1	0.875
chr2	191400001	191560000	A.2.1.1.2.1.2.2.2.1	0.723618090452261	.	191400001	191560000	#FF9191	1	0.75
chr2	191560001	191720000	A.2.2.2.1.1.2.1.1.2	0.594221105527638	.	191560001	191720000	#FFDADA	1	0.625
chr2	191720001	191880000	A.1.1.2.1.2.2.2.2	0.934673366834171	.	191720001	191880000	#FF0000	1	1
chr2	191880001	192360000	B.1.2.2.1.2.1.2.2.2	0.349246231155779	.	191880001	192360000	#9191FF	1	0.375
chr2	192360001	192600000	B.1.1.2.2.1.1.2.2.1	0.458542713567839	.	192360001	192600000	#DADAFF	1	0.5
chr2	192600001	192800000	B.1.1.2.2.1.1.2.1.1	0.46105527638191	.	192600001	192800000	#DADAFF	1	0.5
chr2	192800001	193040000	B.1.2.2.1.2.1.2.1.2	0.353015075376884	.	192800001	193040000	#9191FF	1	0.375
chr2	193040001	193320000	B.2.2.1.2.1.1.2.2.2.1.1	0.108040201005025	.	193040001	193320000	#0000FF	1	0.125
chr2	193320001	193800000	B.2.2.1.2.1.2.2.2.2	0.092964824120603	.	193320001	193800000	#0000FF	1	0.125
chr2	193800001	194120000	B.2.2.1.2.1.1.2.1.2.2	0.113065326633166	.	193800001	194120000	#0000FF	1	0.125
chr2	194120001	194520000	B.2.1.2.1.1.2.2.2.2.2.1.2	0.21608040201005	.	194120001	194520000	#4848FF	1	0.25
chr2	194520001	194800000	B.2.1.2.1.1.2.2.1.1	0.224874371859296	.	194520001	194800000	#4848FF	1	0.25
chr2	194800001	195040000	B.1.2.2.2.1.2.2.2.1	0.331658291457286	.	194800001	195040000	#9191FF	1	0.375
chr2	195040001	195240000	B.2.1.2.1.1.2.2.2.2.1.2	0.218592964824121	.	195040001	195240000	#4848FF	1	0.25
chr2	195240001	195360000	B.1.2.2.2.1.2.1.1	0.335427135678392	.	195240001	195360000	#9191FF	1	0.375
chr2	195360001	195720000	B.2.2.1.2.1.1.2.2.1.2	0.10929648241206	.	195360001	195720000	#0000FF	1	0.125
chr2	195720001	195920000	B.2.1.2.1.1.2.1.2.1	0.228643216080402	.	195720001	195920000	#4848FF	1	0.25
chr2	195920001	196200000	B.2.1.1.2.1.1.1.2.2	0.278894472361809	.	195920001	196200000	#4848FF	1	0.25
chr2	196200001	196400000	A.2.1.2.2.2.1.2.2	0.668341708542714	.	196200001	196400000	#FF9191	1	0.75
chr2	196400001	196600000	A.1.1.2.1.2.1.1.2.2	0.942211055276382	.	196400001	196600000	#FF0000	1	1
chr2	196600001	196960000	B.1.1.2.2.1.1.1.2	0.462311557788945	.	196600001	196960000	#DADAFF	1	0.5
chr2	196960001	197160000	A.1.1.2.1.2.1.1.2.1	0.943467336683417	.	196960001	197160000	#FF0000	1	1
chr2	197160001	197480000	A.2.2.2.1.1.2.1.2.2.1	0.591708542713568	.	197160001	197480000	#FFDADA	1	0.625
chr2	197480001	198000000	A.1.1.2.1.1.1.1.2.2	0.96356783919598	.	197480001	198000000	#FF0000	1	1
chr2	198000001	198200000	A.1.1.2.1.1.1.1.2.1	0.964824120603015	.	198000001	198200000	#FF0000	1	1
chr2	198200001	198440000	A.1.1.2.1.1.1.2.2.1	0.959798994974874	.	198200001	198440000	#FF0000	1	1
chr2	198440001	198680000	A.2.2.1.1.1.2.2.1	0.652010050251256	.	198440001	198680000	#FFDADA	1	0.625
chr2	198680001	199000000	B.2.1.1.2.2.1.1.1	0.271356783919598	.	198680001	199000000	#4848FF	1	0.25
chr2	199000001	199160000	B.1.2.2.1.2.1.1.2	0.355527638190955	.	199000001	199160000	#9191FF	1	0.375
chr2	199160001	199400000	B.2.1.2.1.1.2.1.2.2.1	0.227386934673367	.	199160001	199400000	#4848FF	1	0.25
chr2	199400001	199640000	B.2.2.1.2.1.1.2.2.1.1.1	0.111809045226131	.	199400001	199640000	#0000FF	1	0.125
chr2	199640001	199800000	B.2.2.1.2.1.2.1.1.2	0.101758793969849	.	199640001	199800000	#0000FF	1	0.125
chr2	199800001	200520000	B.2.2.1.2.2.1.1.2.2.2.1	0.085427135678392	.	199800001	200520000	#0000FF	1	0.125
chr2	200520001	200720000	B.1.1.2.2.2.2.1.2.1.2	0.434673366834171	.	200520001	200720000	#DADAFF	1	0.5
chr2	200720001	200840000	A.1.2.2.1.1.1.1.2.2.1	0.825376884422111	.	200720001	200840000	#FF4848	1	0.875
chr2	200840001	201040000	B.1.1.2.2.2.2.2.1.2	0.430904522613065	.	200840001	201040000	#DADAFF	1	0.5
chr2	201040001	201320000	B.1.2.2.1.1.2.2.1.1.2	0.365577889447236	.	201040001	201320000	#9191FF	1	0.375
chr2	201320001	201680000	A.1.2.2.1.1.2.1.1.1	0.8178391959799	.	201320001	201680000	#FF4848	1	0.875
chr2	201680001	202040000	A.1.1.1.1.1.2.2.2.2	0.991206030150754	.	201680001	202040000	#FF0000	1	1
chr2	202040001	202320000	A.1.2.1.1.2.1.2.2.2.1.1	0.878140703517588	.	202040001	202320000	#FF4848	1	0.875
chr2	202320001	202480000	A.2.2.1.1.2.2.2.2.1	0.635678391959799	.	202320001	202480000	#FFDADA	1	0.625
chr2	202480001	202640000	A.1.2.2.1.1.2.1.1.2	0.816582914572864	.	202480001	202640000	#FF4848	1	0.875
chr2	202640001	202880000	A.1.2.1.1.2.1.2.2.2.1.2	0.876884422110553	.	202640001	202880000	#FF4848	1	0.875
chr2	202880001	203080000	A.1.2.1.1.2.1.2.1	0.880653266331658	.	202880001	203080000	#FF4848	1	0.875
chr2	203080001	203440000	A.1.2.2.1.1.2.2.1.1	0.812814070351759	.	203080001	203440000	#FF4848	1	0.875
chr2	203440001	203680000	A.1.1.2.1.1.2.1.1.1.1.2	0.956030150753769	.	203440001	203680000	#FF0000	1	1
chr2	203680001	204080000	A.1.1.1.1.1.1.2	0.998743718592965	.	203680001	204080000	#FF0000	1	1
chr2	204080001	204320000	A.1.1.2.1.1.1.2.1.2	0.96105527638191	.	204080001	204320000	#FF0000	1	1
chr2	204320001	204800000	A.2.2.1.1.2.2.2.1.1	0.638190954773869	.	204320001	204800000	#FFDADA	1	0.625
chr2	204800001	205080000	B.1.1.2.2.2.1.2.2.2.2	0.439698492462312	.	204800001	205080000	#DADAFF	1	0.5
chr2	205080001	205520000	B.2.2.1.2.2.1.1.2.1	0.0879396984924623	.	205080001	205520000	#0000FF	1	0.125
chr2	205520001	206120000	B.2.1.2.1.2.2.2.1.2.2	0.188442211055276	.	205520001	206120000	#4848FF	1	0.25
chr2	206120001	206600000	B.1.1.1.1.2.1.1.1.1.2	0.525125628140704	.	206120001	206600000	#DADAFF	1	0.5
chr2	206600001	206840000	A.2.2.1.1.1.2.1.2.1	0.654522613065327	.	206600001	206840000	#FFDADA	1	0.625
chr2	206840001	207040000	A.1.2.1.1.1.2.1.2.1.2	0.888190954773869	.	206840001	207040000	#FF4848	1	0.875
chr2	207040001	207520000	B.1.1.1.1.2.2.2.1	0.511306532663317	.	207040001	207520000	#DADAFF	1	0.5
chr2	207520001	207680000	A.2.2.1.1.1.2.2.2	0.650753768844221	.	207520001	207680000	#FFDADA	1	0.625
chr2	207680001	207840000	B.1.1.1.1.2.1.1.1.2	0.523869346733668	.	207680001	207840000	#DADAFF	1	0.5
chr2	207840001	208000000	A.2.2.1.1.1.1.2.2	0.657035175879397	.	207840001	208000000	#FFDADA	1	0.625
chr2	208000001	208200000	A.1.2.1.1.1.1.2.1.2.1	0.898241206030151	.	208000001	208200000	#FF4848	1	0.875
chr2	208200001	208360000	A.2.1.1.2.1.2.2.2.2	0.722361809045226	.	208200001	208360000	#FF9191	1	0.75
chr2	208360001	208640000	A.1.1.2.1.2.2.1.1	0.939698492462312	.	208360001	208640000	#FF0000	1	1
chr2	208640001	208960000	A.1.1.2.1.2.2.1.2.2	0.937185929648241	.	208640001	208960000	#FF0000	1	1
chr2	208960001	209240000	A.1.2.2.1.2.1.1.2.1.1	0.802763819095477	.	208960001	209240000	#FF4848	1	0.875
chr2	209240001	209720000	B.2.1.2.1.2.2.2.1.2.1.1	0.190954773869347	.	209240001	209720000	#4848FF	1	0.25
chr2	209720001	210160000	B.2.1.2.1.2.1.1.2.1.1	0.21105527638191	.	209720001	210160000	#4848FF	1	0.25
chr2	210160001	210480000	B.1.2.2.2.1.1.1.2.1.1.1	0.342964824120603	.	210160001	210480000	#9191FF	1	0.375
chr2	210480001	210880000	B.1.2.2.2.1.1.1.1	0.344221105527638	.	210480001	210880000	#9191FF	1	0.375
chr2	210880001	211080000	A.1.2.1.1.1.1.2.1.1	0.899497487437186	.	210880001	211080000	#FF4848	1	0.875
chr2	211080001	211280000	B.1.1.2.2.2.2.1.1.1	0.438442211055276	.	211080001	211280000	#DADAFF	1	0.5
chr2	211280001	211440000	A.2.2.1.1.1.1.1.1	0.662060301507538	.	211280001	211440000	#FFDADA	1	0.625
chr2	211440001	211880000	B.2.1.1.2.2.2.2.1.1.2.2.2	0.244974874371859	.	211440001	211880000	#4848FF	1	0.25
chr2	211880001	212080000	B.2.1.1.2.1.1.1.2.1.2	0.280150753768844	.	211880001	212080000	#4848FF	1	0.25
chr2	212080001	212320000	B.2.1.2.1.1.2.1.2.2.2	0.226130653266332	.	212080001	212320000	#4848FF	1	0.25
chr2	212320001	212840000	B.2.2.1.2.1.2.2.2.1	0.0942211055276382	.	212320001	212840000	#0000FF	1	0.125
chr2	212840001	213480000	B.2.2.2.1.2.2.2.1.1.2	0.0238693467336683	.	212840001	213480000	#0000FF	1	0.125
chr2	213480001	213760000	B.2.1.2.1.1.2.2.2.2.2.2.1	0.214824120603015	.	213480001	213760000	#4848FF	1	0.25
chr2	213760001	214080000	B.2.2.1.2.2.2.2.1.2.2	0.0703517587939698	.	213760001	214080000	#0000FF	1	0.125
chr2	214080001	214280000	A.2.2.2.1.1.2.1.1.1	0.595477386934673	.	214080001	214280000	#FFDADA	1	0.625
chr2	214280001	214440000	B.2.1.1.2.1.1.2.2	0.276381909547739	.	214280001	214440000	#4848FF	1	0.25
chr2	214440001	214520000	B.2.1.1.2.1.1.1.1	0.282663316582915	.	214440001	214520000	#4848FF	1	0.25
chr2	214520001	214880000	B.2.1.2.1.1.2.2.2.1	0.221105527638191	.	214520001	214880000	#4848FF	1	0.25
chr2	214880001	215040000	B.2.1.2.1.1.2.2.2.2.1.1	0.219849246231156	.	214880001	215040000	#4848FF	1	0.25
chr2	215040001	215120000	B.2.1.1.2.1.1.2.1	0.277638190954774	.	215040001	215120000	#4848FF	1	0.25
chr2	215120001	215560000	B.2.2.1.2.1.1.2.2.1.1.2	0.110552763819095	.	215120001	215560000	#0000FF	1	0.125
chr2	215560001	215680000	A.2.1.1.2.1.2.2.1	0.724874371859296	.	215560001	215680000	#FF9191	1	0.75
chr2	215680001	216160000	B.2.1.1.2.1.1.1.2.1.1	0.281407035175879	.	215680001	216160000	#4848FF	1	0.25
chr2	216160001	216600000	B.1.2.2.1.2.1.1.1.1	0.358040201005025	.	216160001	216600000	#9191FF	1	0.375
chr2	216600001	216880000	B.1.2.2.1.1.2.2.1.2.2	0.363065326633166	.	216600001	216880000	#9191FF	1	0.375
chr2	216880001	216960000	A.2.2.2.1.1.2.2.2	0.587939698492462	.	216880001	216960000	#FFDADA	1	0.625
chr2	216960001	217400000	A.1.2.1.1.1.1.2.2.2	0.894472361809045	.	216960001	217400000	#FF4848	1	0.875
chr2	217400001	217560000	A.2.2.2.1.1.1.2.1.2	0.599246231155779	.	217400001	217560000	#FFDADA	1	0.625
chr2	217560001	217720000	B.1.1.1.1.1.2.1.2	0.532663316582915	.	217560001	217720000	#DADAFF	1	0.5
chr2	217720001	217920000	B.1.1.2.2.2.1.2.1.2.1	0.444723618090452	.	217720001	217920000	#DADAFF	1	0.5
chr2	217920001	218080000	B.1.1.2.2.1.2.1.1.2	0.454773869346734	.	217920001	218080000	#DADAFF	1	0.5
chr2	218080001	218280000	B.1.1.1.1.2.1.2.2.1.2	0.518844221105528	.	218080001	218280000	#DADAFF	1	0.5
chr2	218280001	218640000	B.1.1.2.2.2.1.2.2.1	0.442211055276382	.	218280001	218640000	#DADAFF	1	0.5
chr2	218640001	219040000	A.2.2.1.1.2.1.1.1	0.649497487437186	.	218640001	219040000	#FFDADA	1	0.625
chr2	219040001	219560000	A.1.1.1.1.1.2.1	0.99748743718593	.	219040001	219560000	#FF0000	1	1
chr2	219560001	219800000	A.1.2.1.1.2.2.1.2	0.871859296482412	.	219560001	219800000	#FF4848	1	0.875
chr2	219800001	220240000	A.1.1.2.1.1.2.1.1.2.2.1	0.952261306532663	.	219800001	220240000	#FF0000	1	1
chr2	220240001	220560000	A.1.2.1.1.2.2.1.1.2	0.873115577889447	.	220240001	220560000	#FF4848	1	0.875
chr2	220560001	220840000	A.2.2.2.1.1.2.1.2.1	0.592964824120603	.	220560001	220840000	#FFDADA	1	0.625
chr2	220840001	221200000	B.1.1.1.1.2.1.2.1	0.521356783919598	.	220840001	221200000	#DADAFF	1	0.5
chr2	221200001	221480000	B.1.2.2.2.2.2.1.1	0.319095477386935	.	221200001	221480000	#9191FF	1	0.375
chr2	221480001	221920000	B.2.1.2.1.2.2.2.1.1	0.192211055276382	.	221480001	221920000	#4848FF	1	0.25
chr2	221920001	222240000	B.1.2.2.2.2.1.1.2.1.1.1	0.327889447236181	.	221920001	222240000	#9191FF	1	0.375
chr2	222240001	222520000	B.1.2.2.1.2.1.2.2.1.2	0.350502512562814	.	222240001	222520000	#9191FF	1	0.375
chr2	222520001	222880000	B.2.2.2.1.2.1.1.2	0.042713567839196	.	222520001	222880000	#0000FF	1	0.125
chr2	222880001	223120000	B.2.1.1.2.2.2.1.1.2.2.2	0.253768844221106	.	222880001	223120000	#4848FF	1	0.25
chr2	223120001	223520000	B.1.1.1.1.2.1.1.1.1.1	0.526381909547739	.	223120001	223520000	#DADAFF	1	0.5
chr2	223520001	223800000	A.1.2.2.1.2.1.1.2.1.2	0.801507537688442	.	223520001	223800000	#FF4848	1	0.875
chr2	223800001	224280000	B.2.1.1.2.2.2.1.1.2.1	0.256281407035176	.	223800001	224280000	#4848FF	1	0.25
chr2	224280001	224600000	B.2.1.2.1.2.1.1.2.1.2.1	0.209798994974874	.	224280001	224600000	#4848FF	1	0.25
chr2	224600001	224840000	A.2.2.2.1.1.2.1.2.2.2	0.590452261306533	.	224600001	224840000	#FFDADA	1	0.625
chr2	224840001	225160000	B.1.2.2.1.1.2.2.2.2	0.35929648241206	.	224840001	225160000	#9191FF	1	0.375
chr2	225160001	225320000	B.1.1.2.2.1.1.2.1.2	0.459798994974874	.	225160001	225320000	#DADAFF	1	0.5
chr2	225320001	225480000	A.1.2.1.1.1.2.1.2.1.1.1	0.89070351758794	.	225320001	225480000	#FF4848	1	0.875
chr2	225480001	225680000	B.1.1.2.2.2.2.2.1.1	0.4321608040201	.	225480001	225680000	#DADAFF	1	0.5
chr2	225680001	225920000	B.2.1.1.2.2.2.2.1.1.2.1	0.24748743718593	.	225680001	225920000	#4848FF	1	0.25
chr2	225920001	226240000	B.1.2.2.2.1.1.1.2.1.1.2	0.341708542713568	.	225920001	226240000	#9191FF	1	0.375
chr2	226240001	226520000	B.2.2.2.1.2.2.1.2.1	0.028894472361809	.	226240001	226520000	#0000FF	1	0.125
chr2	226520001	226800000	B.2.2.1.2.1.1.2.1.1	0.115577889447236	.	226520001	226800000	#0000FF	1	0.125
chr2	226800001	227040000	B.2.1.2.1.1.2.2.2.2.2.2.2	0.21356783919598	.	226800001	227040000	#4848FF	1	0.25
chr2	227040001	227240000	B.1.2.2.2.1.2.2.2.2	0.330402010050251	.	227040001	227240000	#9191FF	1	0.375
chr2	227240001	227480000	B.2.1.2.1.1.2.1.1	0.229899497487437	.	227240001	227480000	#4848FF	1	0.25
chr2	227480001	227680000	B.1.2.2.1.2.1.1.1.2	0.35678391959799	.	227480001	227680000	#9191FF	1	0.375
chr2	227680001	227840000	A.1.2.2.1.2.1.1.1.1.1	0.806532663316583	.	227680001	227840000	#FF4848	1	0.875
chr2	227840001	227960000	B.1.1.2.2.1.2.2	0.451005025125628	.	227840001	227960000	#DADAFF	1	0.5
chr2	227960001	228160000	B.1.1.2.2.1.2.1.2.2	0.452261306532663	.	227960001	228160000	#DADAFF	1	0.5
chr2	228160001	228320000	A.2.2.2.1.1.2.2.1	0.589195979899497	.	228160001	228320000	#FFDADA	1	0.625
chr2	228320001	228480000	A.1.2.2.1.2.1.1.2.2	0.800251256281407	.	228320001	228480000	#FF4848	1	0.875
chr2	228480001	228720000	B.1.1.2.2.1.1.2.2.2	0.457286432160804	.	228480001	228720000	#DADAFF	1	0.5
chr2	228720001	229160000	B.2.2.1.2.2.1.1.2.2.1	0.0866834170854271	.	228720001	229160000	#0000FF	1	0.125
chr2	229160001	229520000	B.2.2.1.2.1.2.2.1.1	0.0979899497487437	.	229160001	229520000	#0000FF	1	0.125
chr2	229520001	229720000	B.2.1.2.1.1.2.2.1.2.1	0.223618090452261	.	229520001	229720000	#4848FF	1	0.25
chr2	229720001	229880000	B.2.1.2.1.1.2.2.1.2.2	0.222361809045226	.	229720001	229880000	#4848FF	1	0.25
chr2	229880001	230160000	B.2.1.1.2.2.2.2.2	0.242462311557789	.	229880001	230160000	#4848FF	1	0.25
chr2	230160001	230320000	B.1.1.2.2.1.2.1.2.1	0.453517587939698	.	230160001	230320000	#DADAFF	1	0.5
chr2	230320001	230600000	B.1.1.2.2.1.1.1.1	0.46356783919598	.	230320001	230600000	#DADAFF	1	0.5
chr2	230600001	230800000	A.1.1.2.1.1.1.2.2.2	0.958542713567839	.	230600001	230800000	#FF0000	1	1
chr2	230800001	231040000	A.2.2.1.1.1.1.2.1	0.658291457286432	.	230800001	231040000	#FFDADA	1	0.625
chr2	231040001	231520000	A.1.1.2.1.2.2.1.2.1	0.938442211055276	.	231040001	231520000	#FF0000	1	1
chr2	231520001	231680000	A.1.2.2.1.1.2.2.2.2	0.807788944723618	.	231520001	231680000	#FF4848	1	0.875
chr2	231680001	231920000	A.1.2.2.1.1.2.2.2.1.2	0.809045226130653	.	231680001	231920000	#FF4848	1	0.875
chr2	231920001	232360000	A.1.1.1.2.2.2.1.2.1	0.969849246231156	.	231920001	232360000	#FF0000	1	1
chr2	232360001	232680000	A.1.1.1.2.2.2.2	0.967336683417085	.	232360001	232680000	#FF0000	1	1
chr2	232720001	233200000	A.1.1.2.1.1.2.1.1.2.2.2	0.951005025125628	.	232720001	233200000	#FF0000	1	1
chr2	233200001	233400000	A.2.1.1.2.2.2.2.2.2	0.707286432160804	.	233200001	233400000	#FF9191	1	0.75
chr2	233400001	233720000	A.1.1.2.1.1.2.1.2	0.949748743718593	.	233400001	233720000	#FF0000	1	1
chr2	233720001	233920000	A.2.1.2.1.2.2.1.1	0.678391959798995	.	233720001	233920000	#FF9191	1	0.75
chr2	233920001	234000000	A.1.2.1.1.2.1.1.2	0.881909547738693	.	233920001	234000000	#FF4848	1	0.875
chr2	234040001	234160000	A.1.2.1.1.2.1.1.2	0.881909547738693	.	234040001	234160000	#FF4848	1	0.875
chr2	234160001	234400000	A.1.2.2.2.2.1.1.1	0.767587939698492	.	234160001	234400000	#FF4848	1	0.875
chr2	234400001	234800000	A.1.2.2.1.1.2.2.2.1.1	0.810301507537688	.	234400001	234800000	#FF4848	1	0.875
chr2	234800001	235240000	B.1.1.2.2.2.1.2.1.2.2	0.443467336683417	.	234800001	235240000	#DADAFF	1	0.5
chr2	235240001	235440000	B.1.1.2.2.1.2.1.1.1	0.456030150753769	.	235240001	235440000	#DADAFF	1	0.5
chr2	235440001	235800000	B.1.1.2.2.2.1.2.2.2.1	0.440954773869347	.	235440001	235800000	#DADAFF	1	0.5
chr2	235800001	236080000	B.1.2.2.1.1.2.2.2.1.2	0.360552763819095	.	235800001	236080000	#9191FF	1	0.375
chr2	236080001	236480000	B.2.1.1.2.2.2.1.1.2.2.1	0.255025125628141	.	236080001	236480000	#4848FF	1	0.25
chr2	236480001	236680000	B.1.1.2.2.2.2.2.2.2	0.428391959798995	.	236480001	236680000	#DADAFF	1	0.5
chr2	236680001	236880000	B.1.2.2.1.1.2.2.2.1.1	0.361809045226131	.	236680001	236880000	#9191FF	1	0.375
chr2	236880001	237200000	B.1.2.2.2.2.1.1.1	0.329145728643216	.	236880001	237200000	#9191FF	1	0.375
chr2	237200001	237400000	B.1.1.1.1.2.1.2.2.1.1	0.520100502512563	.	237200001	237400000	#DADAFF	1	0.5
chr2	237400001	237840000	B.1.2.2.1.1.2.2.1.1.1	0.366834170854271	.	237400001	237840000	#9191FF	1	0.375
chr2	237840001	238000000	A.2.2.2.1.1.1.1.1.2	0.60678391959799	.	237840001	238000000	#FFDADA	1	0.625
chr2	238000001	238400000	B.1.1.2.2.2.2.2.2.1	0.42964824120603	.	238000001	238400000	#DADAFF	1	0.5
chr2	238400001	238480000	A.2.2.2.1.1.1.1.1.1.1	0.60929648241206	.	238400001	238480000	#FFDADA	1	0.625
chr2	238480001	238800000	A.2.2.1.1.2.1.1.2.1	0.648241206030151	.	238480001	238800000	#FFDADA	1	0.625
chr2	238800001	239080000	A.1.2.1.1.2.2.1.1.1	0.874371859296482	.	238800001	239080000	#FF4848	1	0.875
chr2	239080001	239440000	A.1.2.1.1.2.1.1.1	0.883165829145729	.	239080001	239440000	#FF4848	1	0.875
chr2	239440001	239600000	A.2.1.2.1.2.2.1.2	0.67713567839196	.	239440001	239600000	#FF9191	1	0.75
chr2	239600001	239800000	A.2.2.2.1.1.1.1.2.2.1	0.60427135678392	.	239600001	239800000	#FFDADA	1	0.625
chr2	239840001	240120000	A.2.2.2.1.1.1.1.1.1.2	0.608040201005025	.	239840001	240120000	#FFDADA	1	0.625
chr2	240120001	240400000	A.2.2.1.1.2.2.2.2.2	0.634422110552764	.	240120001	240400000	#FFDADA	1	0.625
chr2	240400001	240480000	B.1.1.1.1.2.1.2.2.2	0.517587939698492	.	240400001	240480000	#DADAFF	1	0.5
chr2	240480001	240640000	A.2.2.2.1.1.1.1.2.2.2	0.603015075376884	.	240480001	240640000	#FFDADA	1	0.625
chr2	240680001	240960000	A.2.2.2.1.1.1.1.2.2.2	0.603015075376884	.	240680001	240960000	#FFDADA	1	0.625
chr2	240960001	241120000	A.2.1.1.2.2.2.2.2.1	0.708542713567839	.	240960001	241120000	#FF9191	1	0.75
chr2	241120001	241400000	A.2.2.2.1.1.1.1.2.1	0.605527638190955	.	241120001	241400000	#FFDADA	1	0.625
chr2	241400001	241560000	A.2.1.1.2.2.1.1.2	0.719849246231156	.	241400001	241560000	#FF9191	1	0.75
chr2	241600001	241840000	A.2.1.1.2.2.1.1.2	0.719849246231156	.	241600001	241840000	#FF9191	1	0.75
chr2	241960001	242120000	A.1.1.1.2.2.1.2.2	0.972361809045226	.	241960001	242120000	#FF0000	1	1
chr2	242200001	242480000	A.1.1.1.2.2.1.2.2	0.972361809045226	.	242200001	242480000	#FF0000	1	1
chr2	242520001	242560000	A.1.1.1.2.2.1.2.2	0.972361809045226	.	242520001	242560000	#FF0000	1	1
chr2	242600001	242680000	A.1.1.1.2.2.1.2.2	0.972361809045226	.	242600001	242680000	#FF0000	1	1
chr2	242760001	242920000	A.1.1.1.2.2.1.2.2	0.972361809045226	.	242760001	242920000	#FF0000	1	1
chr2	243000001	243040000	A.1.1.1.2.2.1.2.2	0.972361809045226	.	243000001	243040000	#FF0000	1	1
chr3	80001	200000	A.2.2.2.1.2.2.1.2	0.602167182662539	.	80001	200000	#FFDADA	1	0.625
chr3	200001	440000	A.1.2.1.1.2.2.2	0.839009287925697	.	200001	440000	#FF4848	1	0.875
chr3	440001	880000	B.2.1.2.1.2.1.1.1.2.2.1	0.229102167182663	.	440001	880000	#4848FF	1	0.25
chr3	880001	1520000	B.2.2.2.1.2.1.1.1	0.0309597523219814	.	880001	1520000	#0000FF	1	0.125
chr3	1520001	1600000	B.2.1.1.1.2.1.2.2	0.312693498452012	.	1520001	1600000	#4848FF	1	0.25
chr3	1600001	2000000	B.2.1.2.1.1.2.2.1.1	0.238390092879257	.	1600001	2000000	#4848FF	1	0.25
chr3	2000001	2320000	B.2.1.2.1.1.2.1.2	0.239938080495356	.	2000001	2320000	#4848FF	1	0.25
chr3	2320001	2400000	B.1.2.1.1.2.2	0.427244582043344	.	2320001	2400000	#9191FF	1	0.375
chr3	2400001	2680000	B.2.1.2.1.2.2.2.2.2	0.207430340557276	.	2400001	2680000	#4848FF	1	0.25
chr3	2680001	3200000	B.1.2.2.1.1.2.1	0.393188854489164	.	2680001	3200000	#9191FF	1	0.375
chr3	3200001	3600000	B.2.1.2.1.2.1.1.2.2.1	0.222910216718266	.	3200001	3600000	#4848FF	1	0.25
chr3	3600001	4000000	B.2.2.1.1.1.2.2.2.2.1	0.130030959752322	.	3600001	4000000	#0000FF	1	0.125
chr3	4000001	4360000	B.1.2.2.1.2.2.1.1.2	0.376160990712074	.	4000001	4360000	#9191FF	1	0.375
chr3	4360001	4680000	A.2.1.2.1.2.1.2.1	0.690402476780186	.	4360001	4680000	#FF9191	1	0.75
chr3	4680001	5280000	A.2.2.1.1.2.1.2.2	0.639318885448916	.	4680001	5280000	#FFDADA	1	0.625
chr3	5280001	5480000	B.1.1.2.1.2.2.2.2	0.487616099071207	.	5280001	5480000	#DADAFF	1	0.5
chr3	5480001	5640000	B.1.1.2.1.1.1.2.2	0.507739938080495	.	5480001	5640000	#DADAFF	1	0.5
chr3	5640001	6000000	B.2.2.1.1.1.1.2.2.1	0.143962848297214	.	5640001	6000000	#0000FF	1	0.125
chr3	6000001	6200000	B.2.1.2.1.1.1.1.1.2	0.253869969040248	.	6000001	6200000	#4848FF	1	0.25
chr3	6200001	6480000	B.2.1.2.1.1.1.1.2.2	0.24922600619195	.	6200001	6480000	#4848FF	1	0.25
chr3	6480001	6880000	B.2.1.2.1.1.2.1.1	0.241486068111455	.	6480001	6880000	#4848FF	1	0.25
chr3	6880001	7240000	B.2.2.1.1.1.1.1	0.147058823529412	.	6880001	7240000	#0000FF	1	0.125
chr3	7240001	7720000	B.2.2.2.1.2.1.2.1.2	0.0247678018575851	.	7240001	7720000	#0000FF	1	0.125
chr3	7720001	8200000	B.2.2.1.1.1.2.2.1.2	0.134674922600619	.	7720001	8200000	#0000FF	1	0.125
chr3	8200001	8480000	B.1.2.2.1.2.2.1.2	0.374613003095975	.	8200001	8480000	#9191FF	1	0.375
chr3	8480001	8680000	B.1.1.2.1.1.1.2.1	0.509287925696594	.	8480001	8680000	#DADAFF	1	0.5
chr3	8680001	8880000	A.2.1.1.2.2.2.1.2.1	0.702786377708978	.	8680001	8880000	#FF9191	1	0.75
chr3	8880001	9360000	A.2.1.1.2.2.2.1.2.2	0.701238390092879	.	8880001	9360000	#FF9191	1	0.75
chr3	9360001	9520000	A.1.1.2.2.2.2.2.1.2	0.869969040247678	.	9360001	9520000	#FF0000	1	1
chr3	9520001	9720000	A.2.1.1.2.1.2.1	0.712074303405573	.	9520001	9720000	#FF9191	1	0.75
chr3	9720001	9800000	A.1.2.1.2.2.2.2.1	0.815789473684211	.	9720001	9800000	#FF4848	1	0.875
chr3	9800001	10000000	A.1.2.1.2.1.2.2.1.1	0.831269349845201	.	9800001	10000000	#FF4848	1	0.875
chr3	10000001	10160000	A.1.2.1.2.1.2.1.2	0.8328173374613	.	10000001	10160000	#FF4848	1	0.875
chr3	10160001	10360000	A.1.1.2.2.2.1.2	0.877708978328173	.	10160001	10360000	#FF0000	1	1
chr3	10360001	10560000	A.2.1.1.2.1.1.1.1	0.719814241486068	.	10360001	10560000	#FF9191	1	0.75
chr3	10560001	10800000	A.2.1.1.2.1.1.1.2.2	0.71671826625387	.	10560001	10800000	#FF9191	1	0.75
chr3	10800001	11040000	B.1.1.1.1.2.1.2.2	0.547987616099071	.	10800001	11040000	#DADAFF	1	0.5
chr3	11040001	11200000	B.1.1.1.1.2.1.2.1	0.54953560371517	.	11040001	11200000	#DADAFF	1	0.5
chr3	11200001	11400000	A.1.2.2.2.2.1.2.2.1.1.1	0.756965944272446	.	11200001	11400000	#FF4848	1	0.875
chr3	11400001	11560000	A.1.2.2.2.2.1.2.2.1.1.2	0.755417956656347	.	11400001	11560000	#FF4848	1	0.875
chr3	11560001	11720000	A.1.2.1.1.2.1.1.2.2	0.851393188854489	.	11560001	11720000	#FF4848	1	0.875
chr3	11720001	11920000	A.1.2.1.1.2.1.1.2.1	0.852941176470588	.	11720001	11920000	#FF4848	1	0.875
chr3	11920001	12120000	B.1.1.2.1.1.2.1.2.2.1	0.5	.	11920001	12120000	#DADAFF	1	0.5
chr3	12120001	12520000	B.1.1.2.1.1.2.1.1.2.1	0.504643962848297	.	12120001	12520000	#DADAFF	1	0.5
chr3	12520001	12920000	A.1.1.1.2.2.2.1.1.1	0.953560371517028	.	12520001	12920000	#FF0000	1	1
chr3	12920001	13240000	A.2.1.1.2.2.2.2.1	0.69969040247678	.	12920001	13240000	#FF9191	1	0.75
chr3	13240001	13520000	A.1.2.1.2.2.2.2.2	0.814241486068111	.	13240001	13520000	#FF4848	1	0.875
chr3	13520001	13720000	A.2.2.2.1.2.1.2.1.1	0.608359133126935	.	13520001	13720000	#FFDADA	1	0.625
chr3	13720001	14120000	B.1.1.2.1.1.2.1.1.2.2	0.503095975232198	.	13720001	14120000	#DADAFF	1	0.5
chr3	14120001	14560000	A.1.2.2.2.2.1.2.2.2.2	0.75077399380805	.	14120001	14560000	#FF4848	1	0.875
chr3	14560001	14960000	A.2.1.2.1.2.2.2.1	0.684210526315789	.	14560001	14960000	#FF9191	1	0.75
chr3	14960001	15160000	A.1.1.1.2.2.2.1.2.1	0.95046439628483	.	14960001	15160000	#FF0000	1	1
chr3	15160001	15600000	A.1.2.2.2.2.1.1	0.760061919504644	.	15160001	15600000	#FF4848	1	0.875
chr3	15600001	15920000	A.1.1.2.2.1.1.2.1	0.886996904024768	.	15600001	15920000	#FF0000	1	1
chr3	15920001	16320000	A.2.1.2.1.2.1.1	0.691950464396285	.	15920001	16320000	#FF9191	1	0.75
chr3	16320001	16600000	A.1.1.2.2.2.2.2.2.2	0.86687306501548	.	16320001	16600000	#FF0000	1	1
chr3	16600001	16840000	B.1.1.1.1.2.2.2.2	0.541795665634675	.	16600001	16840000	#DADAFF	1	0.5
chr3	16840001	17240000	B.1.1.2.1.1.2.1.2.1	0.501547987616099	.	16840001	17240000	#DADAFF	1	0.5
chr3	17240001	17480000	A.1.2.1.1.2.1.2.1.1.2.2	0.845201238390093	.	17240001	17480000	#FF4848	1	0.875
chr3	17480001	17920000	A.1.1.1.2.2.1.2.2.2.1	0.956656346749226	.	17480001	17920000	#FF0000	1	1
chr3	17920001	18120000	B.1.2.2.1.1.2.2.2.1	0.388544891640867	.	17920001	18120000	#9191FF	1	0.375
chr3	18120001	18520000	B.1.2.2.1.2.2.2.2	0.371517027863777	.	18120001	18520000	#9191FF	1	0.375
chr3	18520001	18880000	B.2.2.1.1.1.1.2.2.2.2	0.140866873065015	.	18520001	18880000	#0000FF	1	0.125
chr3	18880001	19040000	B.1.2.2.1.1.2.2.2.2	0.386996904024768	.	18880001	19040000	#9191FF	1	0.375
chr3	19040001	19360000	B.2.1.1.1.2.2.1.2.2	0.304953560371517	.	19040001	19360000	#4848FF	1	0.25
chr3	19360001	19520000	B.2.1.1.1.2.1.1.2	0.315789473684211	.	19360001	19520000	#4848FF	1	0.25
chr3	19520001	19960000	B.2.1.1.1.2.2.1.2.1	0.306501547987616	.	19520001	19960000	#4848FF	1	0.25
chr3	19960001	20080000	A.2.1.1.2.2.1.2	0.705882352941177	.	19960001	20080000	#FF9191	1	0.75
chr3	20080001	20240000	A.1.1.1.2.2.2.2.1.2	0.944272445820433	.	20080001	20240000	#FF0000	1	1
chr3	20240001	20600000	B.2.1.1.1.1.1.1.2.2	0.328173374613003	.	20240001	20600000	#4848FF	1	0.25
chr3	20600001	20800000	B.2.1.1.1.2.2.1.1.1	0.311145510835913	.	20600001	20800000	#4848FF	1	0.25
chr3	20800001	21360000	B.2.2.2.1.2.2.2.1	0.0154798761609907	.	20800001	21360000	#0000FF	1	0.125
chr3	21360001	21560000	B.2.1.1.1.2.1.2.1	0.314241486068111	.	21360001	21560000	#4848FF	1	0.25
chr3	21560001	22000000	B.2.2.1.1.2.2.1.1.1.2	0.114551083591331	.	21560001	22000000	#0000FF	1	0.125
chr3	22000001	22240000	B.2.1.2.1.1.1.1.2.1.1	0.252321981424149	.	22000001	22240000	#4848FF	1	0.25
chr3	22240001	22520000	B.2.2.1.1.2.1.1.1.2	0.123839009287926	.	22240001	22520000	#0000FF	1	0.125
chr3	22520001	22920000	B.2.2.2.1.2.2.1.1	0.0201238390092879	.	22520001	22920000	#0000FF	1	0.125
chr3	22920001	23120000	B.2.1.1.1.2.2.2.1	0.303405572755418	.	22920001	23120000	#4848FF	1	0.25
chr3	23120001	23440000	B.1.1.2.1.2.2.1	0.490712074303406	.	23120001	23440000	#DADAFF	1	0.5
chr3	23440001	23640000	B.1.2.1.1.2.1.2.2	0.428792569659443	.	23440001	23640000	#9191FF	1	0.375
chr3	23640001	23840000	A.2.2.2.1.2.2.1.1	0.603715170278638	.	23640001	23840000	#FFDADA	1	0.625
chr3	23840001	24000000	A.1.1.2.2.1.2.2	0.882352941176471	.	23840001	24000000	#FF0000	1	1
chr3	24000001	24320000	B.1.2.1.1.1.1.2.1	0.45046439628483	.	24000001	24320000	#9191FF	1	0.375
chr3	24320001	24760000	B.2.2.1.1.1.1.2.1	0.145510835913313	.	24320001	24760000	#0000FF	1	0.125
chr3	24760001	24960000	B.2.1.1.1.2.2.1.1.2.1	0.309597523219814	.	24760001	24960000	#4848FF	1	0.25
chr3	24960001	25480000	B.2.1.2.1.2.1.2.1	0.218266253869969	.	24960001	25480000	#4848FF	1	0.25
chr3	25480001	25640000	B.1.1.1.2.1.2.2	0.527863777089783	.	25480001	25640000	#DADAFF	1	0.5
chr3	25640001	25880000	A.1.2.2.1.1.2	0.804953560371517	.	25640001	25880000	#FF4848	1	0.875
chr3	25880001	26240000	B.1.2.2.1.1.2.2.1.1	0.391640866873065	.	25880001	26240000	#9191FF	1	0.375
chr3	26240001	26400000	B.2.1.1.1.2.1.1.1	0.31733746130031	.	26240001	26400000	#4848FF	1	0.25
chr3	26400001	26840000	B.2.2.1.1.1.2.2.2.1.1	0.13312693498452	.	26400001	26840000	#0000FF	1	0.125
chr3	26840001	27360000	B.2.1.2.1.2.1.1.1.1	0.232198142414861	.	26840001	27360000	#4848FF	1	0.25
chr3	27360001	27520000	A.1.2.1.1.2.1.2.1.1.1.2	0.848297213622291	.	27360001	27520000	#FF4848	1	0.875
chr3	27520001	27720000	B.1.1.1.1.2.2.2.1.1	0.544891640866873	.	27520001	27720000	#DADAFF	1	0.5
chr3	27720001	28000000	B.1.2.2.1.1.2.2.1.2	0.390092879256966	.	27720001	28000000	#9191FF	1	0.375
chr3	28000001	28400000	B.1.1.1.2.1.2.1	0.529411764705882	.	28000001	28400000	#DADAFF	1	0.5
chr3	28400001	28880000	B.2.1.2.1.1.2.2.2.1	0.235294117647059	.	28400001	28880000	#4848FF	1	0.25
chr3	28880001	29040000	B.2.1.2.1.1.1.2.1.2	0.244582043343653	.	28880001	29040000	#4848FF	1	0.25
chr3	29040001	29760000	B.2.2.2.1.2.1.1.2.2	0.0278637770897833	.	29040001	29760000	#0000FF	1	0.125
chr3	29760001	30000000	B.2.1.2.1.1.2.2.1.2	0.236842105263158	.	29760001	30000000	#4848FF	1	0.25
chr3	30000001	30440000	B.2.1.2.1.1.1.1.1.1	0.255417956656347	.	30000001	30440000	#4848FF	1	0.25
chr3	30440001	30760000	B.2.2.1.1.2.2.1.2.2	0.108359133126935	.	30440001	30760000	#0000FF	1	0.125
chr3	30760001	31200000	B.2.1.2.1.2.1.2.2	0.21671826625387	.	30760001	31200000	#4848FF	1	0.25
chr3	31200001	31560000	B.1.2.1.1.1.2.1.1.1.2	0.444272445820433	.	31200001	31560000	#9191FF	1	0.375
chr3	31560001	31880000	A.1.1.2.1.1.1.2.2	0.924148606811146	.	31560001	31880000	#FF0000	1	1
chr3	31880001	32040000	A.1.1.1.2.2.2.1.1.2	0.952012383900929	.	31880001	32040000	#FF0000	1	1
chr3	32040001	32200000	A.1.2.1.1.2.1.2.1.1.1.1	0.84984520123839	.	32040001	32200000	#FF4848	1	0.875
chr3	32200001	32480000	A.2.1.2.1.2.2.2.2	0.68266253869969	.	32200001	32480000	#FF9191	1	0.75
chr3	32480001	32800000	A.1.1.1.2.2.2.2.2	0.942724458204334	.	32480001	32800000	#FF0000	1	1
chr3	32800001	32960000	A.2.2.1.2.1.1.1	0.634674922600619	.	32800001	32960000	#FFDADA	1	0.625
chr3	32960001	33160000	A.1.2.1.2.1.1.1	0.837461300309598	.	32960001	33160000	#FF4848	1	0.875
chr3	33160001	33400000	A.2.1.2.1.2.2.1.2	0.685758513931889	.	33160001	33400000	#FF9191	1	0.75
chr3	33400001	33680000	A.1.1.1.1.2.2.1.2	0.984520123839009	.	33400001	33680000	#FF0000	1	1
chr3	33680001	33880000	A.1.1.2.2.1.2.1	0.88390092879257	.	33680001	33880000	#FF0000	1	1
chr3	33880001	34120000	A.2.2.2.1.1.1.2	0.614551083591331	.	33880001	34120000	#FFDADA	1	0.625
chr3	34120001	34320000	B.1.2.1.1.1.1.2.2.1	0.448916408668731	.	34120001	34320000	#9191FF	1	0.375
chr3	34320001	34760000	B.2.2.1.1.1.2.2.2.2.2.1	0.128482972136223	.	34320001	34760000	#0000FF	1	0.125
chr3	34760001	35160000	B.2.2.1.1.1.2.2.2.1.2	0.131578947368421	.	34760001	35160000	#0000FF	1	0.125
chr3	35160001	35440000	B.2.2.1.1.2.2.1.2.1	0.109907120743034	.	35160001	35440000	#0000FF	1	0.125
chr3	35440001	35680000	B.2.2.1.1.2.2.1.1.1.1	0.11609907120743	.	35440001	35680000	#0000FF	1	0.125
chr3	35680001	36000000	B.2.1.2.1.2.2.1.1.1	0.215170278637771	.	35680001	36000000	#4848FF	1	0.25
chr3	36000001	36440000	B.2.1.2.1.2.2.1.1.2	0.213622291021672	.	36000001	36440000	#4848FF	1	0.25
chr3	36440001	36760000	B.1.2.1.1.1.2.2.2.2	0.43343653250774	.	36440001	36760000	#9191FF	1	0.375
chr3	36760001	37080000	A.1.1.1.1.2.2.2.2.2	0.979876160990712	.	36760001	37080000	#FF0000	1	1
chr3	37080001	37280000	A.1.1.1.1.2.2.1.1	0.986068111455108	.	37080001	37280000	#FF0000	1	1
chr3	37280001	37600000	A.1.2.1.1.2.1.2.1.2	0.843653250773994	.	37280001	37600000	#FF4848	1	0.875
chr3	37600001	37880000	A.2.2.2.1.2.2.2.2	0.595975232198142	.	37600001	37880000	#FFDADA	1	0.625
chr3	37880001	38160000	A.2.2.1.2.1.2.2.2	0.623839009287926	.	37880001	38160000	#FFDADA	1	0.625
chr3	38160001	38320000	A.1.1.2.2.1.1.1	0.888544891640867	.	38160001	38320000	#FF0000	1	1
chr3	38320001	38560000	A.2.2.1.2.2.2.2	0.617647058823529	.	38320001	38560000	#FFDADA	1	0.625
chr3	38560001	38760000	A.2.2.2.1.2.2.2.1.2	0.597523219814242	.	38560001	38760000	#FFDADA	1	0.625
chr3	38760001	39080000	B.1.1.2.1.1.2.2	0.496904024767802	.	38760001	39080000	#DADAFF	1	0.5
chr3	39080001	39440000	A.1.1.2.2.2.2.1.2	0.873065015479876	.	39080001	39440000	#FF0000	1	1
chr3	39440001	39760000	A.2.2.2.1.2.1.1.2	0.609907120743034	.	39440001	39760000	#FFDADA	1	0.625
chr3	39760001	39840000	A.2.1.2.1.1.2.1	0.695046439628483	.	39760001	39840000	#FF9191	1	0.75
chr3	39840001	40040000	A.1.2.1.1.2.1.2.1.1.2.1	0.846749226006192	.	39840001	40040000	#FF4848	1	0.875
chr3	40040001	40280000	A.2.1.1.2.2.2.1.1	0.704334365325077	.	40040001	40280000	#FF9191	1	0.75
chr3	40280001	40360000	A.2.1.2.1.1.1	0.696594427244582	.	40280001	40360000	#FF9191	1	0.75
chr3	40360001	40600000	A.2.1.2.1.1.2.2	0.693498452012384	.	40360001	40600000	#FF9191	1	0.75
chr3	40600001	40960000	B.1.2.1.1.1.2.1.1.2	0.442724458204334	.	40600001	40960000	#9191FF	1	0.375
chr3	40960001	41320000	B.1.1.2.1.1.2.1.2.2.2	0.498452012383901	.	40960001	41320000	#DADAFF	1	0.5
chr3	41320001	41680000	B.1.2.1.1.1.2.2.1	0.436532507739938	.	41320001	41680000	#9191FF	1	0.375
chr3	41680001	41960000	A.2.2.2.1.2.2.2.1.1.1	0.60061919504644	.	41680001	41960000	#FFDADA	1	0.625
chr3	41960001	42280000	A.1.1.1.2.2.2.2.1.1.2	0.945820433436533	.	41960001	42280000	#FF0000	1	1
chr3	42280001	42600000	A.2.2.1.2.1.2.2.1	0.625386996904025	.	42280001	42600000	#FFDADA	1	0.625
chr3	42600001	42960000	A.1.2.1.2.2.1.2.2	0.820433436532508	.	42600001	42960000	#FF4848	1	0.875
chr3	42960001	43160000	A.1.1.2.2.2.2.2.2.1	0.868421052631579	.	42960001	43160000	#FF0000	1	1
chr3	43160001	43440000	A.1.2.2.2.2.1.2.2.2.1	0.752321981424149	.	43160001	43440000	#FF4848	1	0.875
chr3	43440001	43760000	A.2.2.2.1.2.1.1.1	0.611455108359133	.	43440001	43760000	#FFDADA	1	0.625
chr3	43760001	43880000	A.2.2.2.1.2.1.2.1.2	0.606811145510836	.	43760001	43880000	#FFDADA	1	0.625
chr3	43880001	44320000	A.2.2.2.1.2.2.2.1.1.2	0.599071207430341	.	43880001	44320000	#FFDADA	1	0.625
chr3	44320001	44520000	A.2.1.1.2.1.1.1.2.1	0.718266253869969	.	44320001	44520000	#FF9191	1	0.75
chr3	44520001	45040000	A.1.2.1.2.2.1.1.2	0.823529411764706	.	44520001	45040000	#FF4848	1	0.875
chr3	45040001	45240000	A.2.2.2.1.1.2	0.613003095975232	.	45040001	45240000	#FFDADA	1	0.625
chr3	45240001	45400000	A.2.2.1.2.1.1.2.2.1	0.631578947368421	.	45240001	45400000	#FFDADA	1	0.625
chr3	45400001	45560000	A.1.2.2.2.2.1.2.1	0.758513931888545	.	45400001	45560000	#FF4848	1	0.875
chr3	45560001	45760000	A.2.1.1.2.2.1.1.2	0.707430340557275	.	45560001	45760000	#FF9191	1	0.75
chr3	45760001	45960000	A.2.2.1.2.1.1.2.1	0.63312693498452	.	45760001	45960000	#FFDADA	1	0.625
chr3	45960001	46520000	A.2.2.1.2.1.2.1.2	0.626934984520124	.	45960001	46520000	#FFDADA	1	0.625
chr3	46520001	46680000	A.2.2.1.2.2.1.2	0.620743034055728	.	46520001	46680000	#FFDADA	1	0.625
chr3	46680001	46880000	B.1.1.1.1.2.1.1	0.551083591331269	.	46680001	46880000	#DADAFF	1	0.5
chr3	46880001	47280000	A.1.2.1.1.2.1.1.1	0.854489164086687	.	46880001	47280000	#FF4848	1	0.875
chr3	47280001	47440000	A.2.1.1.2.2.1.1.1	0.708978328173375	.	47280001	47440000	#FF9191	1	0.75
chr3	47480001	47680000	A.1.2.1.2.2.2.1.2	0.81733746130031	.	47480001	47680000	#FF4848	1	0.875
chr3	47760001	47840000	A.1.2.1.2.2.2.1.2	0.81733746130031	.	47760001	47840000	#FF4848	1	0.875
chr3	47920001	48200000	A.1.2.2.2.1.2.1	0.769349845201238	.	47920001	48200000	#FF4848	1	0.875
chr3	48280001	48440000	A.1.2.1.2.2.1.1.1	0.825077399380805	.	48280001	48440000	#FF4848	1	0.875
chr3	48480001	48520000	A.1.2.1.2.2.1.1.1	0.825077399380805	.	48480001	48520000	#FF4848	1	0.875
chr3	48720001	48760000	A.1.2.1.2.1.2.2.2.1	0.828173374613003	.	48720001	48760000	#FF4848	1	0.875
chr3	48800001	48880000	A.1.2.1.2.1.2.2.2.1	0.828173374613003	.	48800001	48880000	#FF4848	1	0.875
chr3	48920001	49000000	A.1.2.1.2.1.2.2.2.1	0.828173374613003	.	48920001	49000000	#FF4848	1	0.875
chr3	49080001	49120000	A.1.2.1.2.1.2.2.1.2	0.829721362229102	.	49080001	49120000	#FF4848	1	0.875
chr3	49160001	49320000	A.1.2.1.2.1.2.2.1.2	0.829721362229102	.	49160001	49320000	#FF4848	1	0.875
chr3	49360001	49400000	A.1.2.1.2.1.2.2.1.2	0.829721362229102	.	49360001	49400000	#FF4848	1	0.875
chr3	49440001	49480000	A.1.2.1.2.1.2.2.1.2	0.829721362229102	.	49440001	49480000	#FF4848	1	0.875
chr3	49520001	49680000	A.1.2.1.2.1.2.2.1.2	0.829721362229102	.	49520001	49680000	#FF4848	1	0.875
chr3	49800001	49840000	A.1.2.1.2.2.2.1.1	0.818885448916409	.	49800001	49840000	#FF4848	1	0.875
chr3	49960001	50120000	A.1.2.1.2.2.2.1.1	0.818885448916409	.	49960001	50120000	#FF4848	1	0.875
chr3	50240001	50400000	A.1.2.1.2.1.2.2.2.2	0.826625386996904	.	50240001	50400000	#FF4848	1	0.875
chr3	50440001	50680000	A.2.1.2.1.2.2.1.1	0.687306501547988	.	50440001	50680000	#FF9191	1	0.75
chr3	50680001	50920000	B.1.2.1.1.1.2.1.2.2.2	0.438080495356037	.	50680001	50920000	#9191FF	1	0.375
chr3	50920001	51200000	B.1.2.1.1.1.2.1.2.1	0.441176470588235	.	50920001	51200000	#9191FF	1	0.375
chr3	51200001	51440000	A.2.2.2.1.2.1.2.2	0.605263157894737	.	51200001	51440000	#FFDADA	1	0.625
chr3	51440001	51720000	A.1.2.1.2.2.1.2.1	0.821981424148607	.	51440001	51720000	#FF4848	1	0.875
chr3	51720001	51960000	A.2.2.1.2.2.1.1	0.622291021671827	.	51720001	51960000	#FFDADA	1	0.625
chr3	51960001	52240000	A.1.1.2.2.2.1.1.1	0.880804953560371	.	51960001	52240000	#FF0000	1	1
chr3	52280001	52360000	A.1.1.2.2.2.1.1.1	0.880804953560371	.	52280001	52360000	#FF0000	1	1
chr3	52560001	52800000	A.1.2.1.2.1.2.1.1	0.834365325077399	.	52560001	52800000	#FF4848	1	0.875
chr3	52800001	53120000	A.1.2.2.2.2.1.2.2.1.2	0.753869969040248	.	52800001	53120000	#FF4848	1	0.875
chr3	53120001	53320000	A.1.1.2.2.2.1.1.2	0.879256965944272	.	53120001	53320000	#FF0000	1	1
chr3	53320001	53400000	A.1.2.1.2.1.1.2	0.835913312693498	.	53320001	53400000	#FF4848	1	0.875
chr3	53400001	53760000	B.1.1.1.1.1.1.1	0.56656346749226	.	53400001	53760000	#DADAFF	1	0.5
chr3	53760001	53960000	A.2.2.1.2.1.1.2.2.2	0.630030959752322	.	53760001	53960000	#FFDADA	1	0.625
chr3	53960001	54200000	B.1.1.2.1.1.1.1	0.510835913312694	.	53960001	54200000	#DADAFF	1	0.5
chr3	54200001	54440000	B.1.2.1.1.1.2.1.1.1.1	0.445820433436532	.	54200001	54440000	#9191FF	1	0.375
chr3	54440001	54800000	B.1.2.2.1.2.1.2.2	0.379256965944272	.	54440001	54800000	#9191FF	1	0.375
chr3	54800001	55240000	B.1.2.2.1.2.1.2.1	0.380804953560372	.	54800001	55240000	#9191FF	1	0.375
chr3	55240001	55480000	B.1.2.1.1.1.2.1.2.2.1	0.439628482972136	.	55240001	55480000	#9191FF	1	0.375
chr3	55480001	55840000	A.1.1.2.2.1.1.2.2	0.885448916408669	.	55480001	55840000	#FF0000	1	1
chr3	55840001	56320000	B.1.1.2.1.1.2.1.1.1	0.506191950464396	.	55840001	56320000	#DADAFF	1	0.5
chr3	56320001	56600000	A.2.2.1.2.1.2.1.1	0.628482972136223	.	56320001	56600000	#FFDADA	1	0.625
chr3	56600001	57000000	A.1.1.2.2.2.2.1.1.1	0.876160990712074	.	56600001	57000000	#FF0000	1	1
chr3	57000001	57280000	A.1.1.1.2.2.2.1.2.2	0.948916408668731	.	57000001	57280000	#FF0000	1	1
chr3	57280001	57560000	A.2.1.1.2.1.1.2.2	0.713622291021672	.	57280001	57560000	#FF9191	1	0.75
chr3	57560001	57920000	A.1.1.1.1.2.1.2	0.987616099071207	.	57560001	57920000	#FF0000	1	1
chr3	57920001	58280000	A.2.1.1.2.1.1.2.1	0.715170278637771	.	57920001	58280000	#FF9191	1	0.75
chr3	58280001	58520000	A.1.1.1.2.2.1.1.1.1	0.964396284829721	.	58280001	58520000	#FF0000	1	1
chr3	58520001	58720000	A.2.2.2.1.1.1.1	0.61609907120743	.	58520001	58720000	#FFDADA	1	0.625
chr3	58720001	59120000	B.2.1.2.1.2.1.1.2.2.2.2	0.219814241486068	.	58720001	59120000	#4848FF	1	0.25
chr3	59120001	59480000	B.2.2.1.1.1.2.2.1.1	0.136222910216718	.	59120001	59480000	#0000FF	1	0.125
chr3	59480001	59880000	B.2.2.1.1.1.1.2.2.2.1	0.142414860681115	.	59480001	59880000	#0000FF	1	0.125
chr3	59880001	60400000	B.2.2.2.1.2.2.2.2.2	0.0123839009287926	.	59880001	60400000	#0000FF	1	0.125
chr3	60400001	60600000	B.2.2.1.1.2.2.2.1	0.106811145510836	.	60400001	60600000	#0000FF	1	0.125
chr3	60600001	61120000	B.2.2.2.1.2.2.2.2.1	0.0139318885448916	.	60600001	61120000	#0000FF	1	0.125
chr3	61120001	61640000	B.2.2.1.1.2.2.2.2	0.105263157894737	.	61120001	61640000	#0000FF	1	0.125
chr3	61640001	61760000	B.1.2.1.1.2.1.2.1	0.430340557275542	.	61640001	61760000	#9191FF	1	0.375
chr3	61760001	62200000	B.2.1.1.1.1.1.1.2.1	0.329721362229102	.	61760001	62200000	#4848FF	1	0.25
chr3	62200001	62640000	B.1.2.2.1.2.1.1.2.2	0.382352941176471	.	62200001	62640000	#9191FF	1	0.375
chr3	62640001	62840000	A.1.2.2.1.1.1.2.2.1	0.808049535603715	.	62640001	62840000	#FF4848	1	0.875
chr3	62840001	63240000	B.2.1.1.1.1.2.1.1.2	0.321981424148607	.	62840001	63240000	#4848FF	1	0.25
chr3	63240001	63800000	B.1.2.2.1.2.2.2.1	0.373065015479876	.	63240001	63800000	#9191FF	1	0.375
chr3	63800001	64000000	A.1.1.1.2.2.1.2.1	0.959752321981424	.	63800001	64000000	#FF0000	1	1
chr3	64000001	64480000	B.1.2.1.1.1.1.2.2.2	0.447368421052632	.	64000001	64480000	#9191FF	1	0.375
chr3	64480001	64880000	B.2.1.2.1.2.2.1.2	0.212074303405573	.	64480001	64880000	#4848FF	1	0.25
chr3	64880001	65040000	B.2.1.2.1.1.2.2.2.2	0.23374613003096	.	64880001	65040000	#4848FF	1	0.25
chr3	65040001	65320000	B.2.1.2.1.1.1.1.2.1.2	0.25077399380805	.	65040001	65320000	#4848FF	1	0.25
chr3	65320001	65720000	B.2.1.2.1.2.1.1.1.2.1	0.230650154798762	.	65320001	65720000	#4848FF	1	0.25
chr3	65720001	65960000	B.1.2.2.1.2.1.1.2.1	0.38390092879257	.	65720001	65960000	#9191FF	1	0.375
chr3	65960001	66160000	B.1.2.1.1.1.2.2.2.1	0.434984520123839	.	65960001	66160000	#9191FF	1	0.375
chr3	66240001	66440000	A.1.1.2.2.2.2.2.1.1	0.871517027863777	.	66240001	66440000	#FF0000	1	1
chr3	66440001	66720000	A.1.1.1.1.2.2.2.2.1	0.981424148606811	.	66440001	66720000	#FF0000	1	1
chr3	66720001	66880000	A.1.2.2.1.1.1.2.2.2	0.806501547987616	.	66720001	66880000	#FF4848	1	0.875
chr3	66880001	67160000	A.1.1.1.2.2.2.2.1.1.1	0.947368421052632	.	66880001	67160000	#FF0000	1	1
chr3	67160001	67400000	B.1.1.2.1.2.1.2.1	0.493808049535604	.	67160001	67400000	#DADAFF	1	0.5
chr3	67400001	67760000	A.1.1.1.2.2.1.2.2.2.2	0.955108359133127	.	67400001	67760000	#FF0000	1	1
chr3	67760001	67920000	B.1.1.1.1.2.2.2.1.2	0.543343653250774	.	67760001	67920000	#DADAFF	1	0.5
chr3	67920001	68360000	B.2.1.1.1.1.2.1.1.1	0.323529411764706	.	67920001	68360000	#4848FF	1	0.25
chr3	68360001	68520000	B.1.2.2.1.2.2.1.1.1	0.377708978328173	.	68360001	68520000	#9191FF	1	0.375
chr3	68520001	69040000	B.2.1.1.1.1.2.1.2	0.320433436532508	.	68520001	69040000	#4848FF	1	0.25
chr3	69040001	69160000	A.1.1.1.2.2.1.1.2	0.961300309597523	.	69040001	69160000	#FF0000	1	1
chr3	69160001	69480000	B.1.1.2.1.2.1.2.2	0.492260061919505	.	69160001	69480000	#DADAFF	1	0.5
chr3	69480001	69800000	B.2.2.1.1.1.2.1.2	0.137770897832817	.	69480001	69800000	#0000FF	1	0.125
chr3	69800001	70040000	B.2.1.1.1.1.2.2	0.318885448916409	.	69800001	70040000	#4848FF	1	0.25
chr3	70040001	70520000	B.2.1.2.1.2.1.1.2.2.2.1	0.221362229102167	.	70040001	70520000	#4848FF	1	0.25
chr3	70520001	70800000	B.1.2.2.1.2.1.1.1	0.385448916408669	.	70520001	70800000	#9191FF	1	0.375
chr3	70800001	71040000	B.1.2.1.1.1.1.1.2	0.452012383900929	.	70800001	71040000	#9191FF	1	0.375
chr3	71040001	71280000	A.1.2.2.1.1.1.2.1.1	0.811145510835913	.	71040001	71280000	#FF4848	1	0.875
chr3	71280001	71720000	A.1.1.1.2.2.1.1.1.2	0.962848297213622	.	71280001	71720000	#FF0000	1	1
chr3	71720001	71920000	B.1.1.1.1.2.2.1	0.546439628482972	.	71720001	71920000	#DADAFF	1	0.5
chr3	71920001	72120000	A.2.1.1.2.2.2.2.2	0.698142414860681	.	71920001	72120000	#FF9191	1	0.75
chr3	72120001	72320000	A.1.1.2.2.2.2.1.1.2	0.874613003095975	.	72120001	72320000	#FF0000	1	1
chr3	72320001	72600000	A.2.1.2.1.2.1.2.2	0.688854489164087	.	72320001	72600000	#FF9191	1	0.75
chr3	72600001	72720000	A.2.2.1.2.2.2.1	0.619195046439629	.	72600001	72720000	#FFDADA	1	0.625
chr3	72720001	72960000	A.1.2.2.1.1.1.1	0.812693498452012	.	72720001	72960000	#FF4848	1	0.875
chr3	72960001	73160000	A.1.2.1.1.2.1.2.2	0.842105263157895	.	72960001	73160000	#FF4848	1	0.875
chr3	73160001	73560000	B.1.1.2.1.2.1.1	0.495356037151703	.	73160001	73560000	#DADAFF	1	0.5
chr3	73560001	73920000	B.2.1.2.1.2.1.1.2.1.1	0.226006191950464	.	73560001	73920000	#4848FF	1	0.25
chr3	73920001	74200000	B.2.2.1.1.1.2.1.1	0.139318885448916	.	73920001	74200000	#0000FF	1	0.125
chr3	74200001	74800000	B.2.2.2.2.1.2.1	0.00773993808049536	.	74200001	74800000	#0000FF	1	0.125
chr3	74800001	75320000	B.2.2.2.1.2.1.2.2.2	0.021671826625387	.	74800001	75320000	#0000FF	1	0.125
chr3	75320001	75400000	B.1.1.2.1.2.2.2.1	0.489164086687306	.	75320001	75400000	#DADAFF	1	0.5
chr3	75440001	75560000	B.1.1.2.1.2.2.2.1	0.489164086687306	.	75440001	75560000	#DADAFF	1	0.5
chr3	75680001	75720000	B.2.2.2.1.2.1.1.2.1	0.0294117647058824	.	75680001	75720000	#0000FF	1	0.125
chr3	75760001	75800000	B.2.2.2.1.2.1.1.2.1	0.0294117647058824	.	75760001	75800000	#0000FF	1	0.125
chr3	75960001	76440000	B.2.2.2.1.2.1.1.2.1	0.0294117647058824	.	75960001	76440000	#0000FF	1	0.125
chr3	76440001	76640000	B.2.1.1.1.2.2.2.2.2.2.1	0.298761609907121	.	76440001	76640000	#4848FF	1	0.25
chr3	76640001	77000000	B.2.1.2.1.2.1.1.2.1.2	0.224458204334365	.	76640001	77000000	#4848FF	1	0.25
chr3	77000001	77360000	B.1.1.2.2.2.1.2.2.2	0.458204334365325	.	77000001	77360000	#DADAFF	1	0.5
chr3	77360001	77640000	A.1.1.1.1.2.1.1	0.989164086687306	.	77360001	77640000	#FF0000	1	1
chr3	77640001	77880000	A.1.1.2.1.1.1.1.1.1	0.941176470588235	.	77640001	77880000	#FF0000	1	1
chr3	77880001	78240000	A.1.1.1.1.2.2.2.1	0.98297213622291	.	77880001	78240000	#FF0000	1	1
chr3	78240001	78720000	B.1.1.2.2.2.1.2.2.1	0.459752321981424	.	78240001	78720000	#DADAFF	1	0.5
chr3	78720001	79160000	B.2.1.2.1.2.1.1.1.2.2.2	0.227554179566563	.	78720001	79160000	#4848FF	1	0.25
chr3	79160001	79520000	B.2.2.1.1.2.2.1.1.2.1	0.113003095975232	.	79160001	79520000	#0000FF	1	0.125
chr3	79520001	79760000	B.2.2.1.1.2.1.1.1.1	0.125386996904025	.	79520001	79760000	#0000FF	1	0.125
chr3	79760001	80440000	B.2.2.1.1.1.2.2.2.2.2.2	0.126934984520124	.	79760001	80440000	#0000FF	1	0.125
chr3	80440001	80680000	B.1.2.2.1.1.1.1	0.396284829721362	.	80440001	80680000	#9191FF	1	0.375
chr3	80680001	80840000	A.1.2.1.1.2.2.1	0.840557275541796	.	80680001	80840000	#FF4848	1	0.875
chr3	80840001	81000000	B.1.2.1.1.2.1.1	0.431888544891641	.	80840001	81000000	#9191FF	1	0.375
chr3	81000001	81320000	B.2.1.1.1.1.1.2.1	0.326625386996904	.	81000001	81320000	#4848FF	1	0.25
chr3	81320001	81400000	B.1.2.2.1.1.1.2	0.394736842105263	.	81320001	81400000	#9191FF	1	0.375
chr3	81400001	81560000	B.1.2.1.1.1.1.1.1	0.453560371517028	.	81400001	81560000	#9191FF	1	0.375
chr3	81560001	81840000	A.1.1.1.2.2.1.2.2.1	0.958204334365325	.	81560001	81840000	#FF0000	1	1
chr3	81840001	82280000	B.2.1.1.1.1.1.2.2	0.325077399380805	.	81840001	82280000	#4848FF	1	0.25
chr3	82280001	82440000	B.2.1.1.1.2.2.2.2.1	0.301857585139319	.	82280001	82440000	#4848FF	1	0.25
chr3	82440001	83120000	B.2.2.1.1.2.1.2.2.1	0.119195046439628	.	82440001	83120000	#0000FF	1	0.125
chr3	83120001	83360000	B.2.2.1.1.2.2.1.1.2.2	0.111455108359133	.	83120001	83360000	#0000FF	1	0.125
chr3	83360001	83640000	B.2.1.2.1.1.1.2.1.1.2	0.246130030959752	.	83360001	83640000	#4848FF	1	0.25
chr3	83640001	84040000	B.2.2.1.1.2.1.2.2.2	0.117647058823529	.	83640001	84040000	#0000FF	1	0.125
chr3	84040001	84440000	B.2.2.1.1.2.1.2.1	0.120743034055728	.	84040001	84440000	#0000FF	1	0.125
chr3	84440001	84600000	B.2.1.1.1.2.2.2.2.2.2.2.2	0.295665634674923	.	84440001	84600000	#4848FF	1	0.25
chr3	84600001	84800000	B.2.1.1.1.2.2.2.2.2.1	0.30030959752322	.	84600001	84800000	#4848FF	1	0.25
chr3	84800001	84880000	B.2.1.2.1.1.1.2.1.1.1	0.247678018575851	.	84800001	84880000	#4848FF	1	0.25
chr3	84880001	85120000	B.2.2.2.1.2.1.2.2.1	0.0232198142414861	.	84880001	85120000	#0000FF	1	0.125
chr3	85520001	85680000	B.2.2.2.1.2.1.2.2.1	0.0232198142414861	.	85520001	85680000	#0000FF	1	0.125
chr3	85680001	85840000	B.2.1.2.1.1.1.2.2	0.243034055727554	.	85680001	85840000	#4848FF	1	0.25
chr3	85840001	86080000	B.2.2.1.1.2.1.1.2	0.122291021671827	.	85840001	86080000	#0000FF	1	0.125
chr3	86080001	86720000	B.2.2.2.2.1.1.1	0.0108359133126935	.	86080001	86720000	#0000FF	1	0.125
chr3	86720001	87000000	B.2.2.2.1.2.1.2.1.1	0.0263157894736842	.	86720001	87000000	#0000FF	1	0.125
chr3	87000001	87280000	B.2.1.1.1.2.2.1.1.2.2	0.308049535603715	.	87000001	87280000	#4848FF	1	0.25
chr3	87280001	87560000	B.2.1.1.1.1.1.1.1	0.331269349845201	.	87280001	87560000	#4848FF	1	0.25
chr3	87560001	88080000	B.2.1.2.1.2.2.2.2.1	0.208978328173375	.	87560001	88080000	#4848FF	1	0.25
chr3	88080001	88240000	A.1.2.2.1.1.1.2.1.2	0.809597523219814	.	88080001	88240000	#FF4848	1	0.875
chr3	88240001	88520000	B.2.1.2.1.2.2.2.1	0.210526315789474	.	88240001	88520000	#4848FF	1	0.25
chr3	88520001	88920000	B.2.2.2.1.2.2.1.2.1	0.0185758513931889	.	88520001	88920000	#0000FF	1	0.125
chr3	88920001	89520000	B.2.2.2.2.1.2.2	0.00619195046439629	.	88920001	89520000	#0000FF	1	0.125
chr3	89520001	90040000	B.2.2.2.1.2.2.1.2.2	0.0170278637770898	.	89520001	90040000	#0000FF	1	0.125
chr3	90040001	90200000	B.2.1.1.1.2.2.2.2.2.2.2.1	0.297213622291022	.	90040001	90200000	#4848FF	1	0.25
chr3	93600001	93840000	A.1.2.2.1.2.1.2.1.2.2.2	0.791021671826625	.	93600001	93840000	#FF4848	1	0.875
chr3	93840001	94360000	B.2.2.1.2.1.2.2.2	0.0928792569659443	.	93840001	94360000	#0000FF	1	0.125
chr3	94360001	94960000	B.2.2.2.1.1.1.2.1.2.1	0.0603715170278638	.	94360001	94960000	#0000FF	1	0.125
chr3	94960001	95080000	B.2.1.1.2.1.1.2	0.292569659442724	.	94960001	95080000	#4848FF	1	0.25
chr3	95080001	95840000	B.2.2.2.2.1.1.2	0.00928792569659443	.	95080001	95840000	#0000FF	1	0.125
chr3	95840001	96120000	B.2.2.2.1.1.1.1.1.1.1	0.0696594427244582	.	95840001	96120000	#0000FF	1	0.125
chr3	96120001	96560000	B.2.2.2.1.1.1.2.1.1	0.0619195046439628	.	96120001	96560000	#0000FF	1	0.125
chr3	96560001	96960000	B.2.2.2.1.1.2.2.1.1.1	0.0448916408668731	.	96560001	96960000	#0000FF	1	0.125
chr3	96960001	97480000	B.2.2.2.1.1.2.1.1.1	0.0541795665634675	.	96960001	97480000	#0000FF	1	0.125
chr3	97480001	97800000	A.2.2.1.1.2.1.1.2.1.1	0.647058823529412	.	97480001	97800000	#FFDADA	1	0.625
chr3	97800001	98240000	B.2.1.1.2.2.2.2.1.2	0.258513931888545	.	97800001	98240000	#4848FF	1	0.25
chr3	98240001	98520000	B.1.2.2.2.2.1.2	0.337461300309598	.	98240001	98520000	#9191FF	1	0.375
chr3	98520001	98920000	B.2.1.2.2.2.2.1.2.1.2	0.160990712074303	.	98520001	98920000	#4848FF	1	0.25
chr3	98920001	99200000	B.2.2.2.1.1.2.2.1.1.2.2.2	0.0402476780185759	.	98920001	99200000	#0000FF	1	0.125
chr3	99200001	99520000	B.2.1.1.2.2.1.2.2.1	0.273993808049536	.	99200001	99520000	#4848FF	1	0.25
chr3	99520001	99840000	A.1.1.1.1.1.2.1	0.992260061919505	.	99520001	99840000	#FF0000	1	1
chr3	99840001	100000000	A.1.2.2.1.2.1.2.1.2.2.1.2.2	0.792569659442725	.	99840001	100000000	#FF4848	1	0.875
chr3	100000001	100160000	A.1.1.2.1.1.1.1.1.2	0.939628482972136	.	100000001	100160000	#FF0000	1	1
chr3	100160001	100360000	A.2.2.1.1.2.1.1.2.1.2	0.645510835913313	.	100160001	100360000	#FFDADA	1	0.625
chr3	100360001	100520000	A.2.2.1.1.1.1.1	0.664086687306502	.	100360001	100520000	#FFDADA	1	0.625
chr3	100520001	100720000	B.1.2.1.2.2.2.1.1	0.405572755417957	.	100520001	100720000	#9191FF	1	0.375
chr3	100720001	100960000	B.1.1.2.2.2.1.2.1.1.1.2	0.46594427244582	.	100720001	100960000	#DADAFF	1	0.5
chr3	100960001	101080000	A.2.1.2.2.1.1.1.1	0.681114551083591	.	100960001	101080000	#FF9191	1	0.75
chr3	101080001	101520000	A.1.1.1.1.1.1.1.1	1	.	101080001	101520000	#FF0000	1	1
chr3	101520001	101960000	B.1.2.1.2.1.2.1.1.2.1	0.421052631578947	.	101520001	101960000	#9191FF	1	0.375
chr3	101960001	102280000	B.2.1.2.2.2.2.1.2.1.1.1	0.164086687306502	.	101960001	102280000	#4848FF	1	0.25
chr3	102280001	102600000	B.2.2.2.1.1.2.2.1.1.2.2.1	0.0417956656346749	.	102280001	102600000	#0000FF	1	0.125
[truncated: 7,508 more rows]
