# Supplementary material for: Systematic inference and comparison of multi-scale chromatin sub-compartments connects spatial organization to cell phenotypes
Source: Nat Commun. 2021 May 10;12:2439. doi: 10.1038/s41467-021-22666-3 (PMC8110550; doi:10.1038/s41467-021-22666-3)
Supplement: Supplementary file 5 — Supplementary Dataset 2 [file 41467_2021_22666_MOESM5_ESM.zip › Supplementary_Data_1_domain_hierarchies_127HiCmaps/H1_neural_precursor_binsize=40kb.bed]

#fields: chr, pos_start, pos_end, the full compartment label describing the position in the hierachy, normalized compartment domain rank, ., pos_start, pos_end, color based on eight compartment model (A.1.1 - B.2.2), 1, eight compartment score (A.1.1 to B.2.2: 8 to 1 devided by 8)
chr1	720001	1080000	A.1.2.1.2.1.1.2.2.2.1.2	0.781954887218045	.	720001	1080000	#FF4848	1	0.875
chr1	1080001	1240000	A.1.2.1.2.1.1.2.2.1.1	0.785714285714286	.	1080001	1240000	#FF4848	1	0.875
chr1	1240001	1560000	A.1.2.1.2.1.1.1.2.2.1.1	0.793233082706767	.	1240001	1560000	#FF4848	1	0.875
chr1	1560001	1680000	A.1.2.1.2.1.1.2.2.1.2	0.784461152882206	.	1560001	1680000	#FF4848	1	0.875
chr1	1680001	2080000	A.1.2.1.1.1.1.2.1.2.1.2	0.855889724310777	.	1680001	2080000	#FF4848	1	0.875
chr1	2080001	2480000	A.1.2.1.1.1.1.1.1.2.1	0.867167919799499	.	2080001	2480000	#FF4848	1	0.875
chr1	2480001	2600000	A.1.2.1.2.1.1.2.2.2.1.1	0.783208020050125	.	2480001	2600000	#FF4848	1	0.875
chr1	2680001	3040000	A.1.2.1.1.1.2.1.2.1.2	0.840852130325815	.	2680001	3040000	#FF4848	1	0.875
chr1	3040001	3160000	A.1.2.1.2.1.1.2.2.2.2	0.780701754385965	.	3040001	3160000	#FF4848	1	0.875
chr1	3160001	3360000	A.2.1.1.1.1.1.2.2.2.1.1.1	0.639097744360902	.	3160001	3360000	#FF9191	1	0.75
chr1	3360001	3680000	A.1.1.2.2.2.1.1.1.2.2.2	0.894736842105263	.	3360001	3680000	#FF0000	1	1
chr1	3680001	3840000	A.1.2.1.2.2.2.2.2.1.1	0.729323308270677	.	3680001	3840000	#FF4848	1	0.875
chr1	3960001	4200000	A.1.2.1.2.2.2.2.2.1.1	0.729323308270677	.	3960001	4200000	#FF4848	1	0.875
chr1	4200001	4320000	A.2.1.1.1.2.1.1.2.2	0.611528822055138	.	4200001	4320000	#FF9191	1	0.75
chr1	4320001	4720000	A.2.1.1.1.2.1.2.1.1.1.1	0.610275689223058	.	4320001	4720000	#FF9191	1	0.75
chr1	4720001	5000000	A.2.1.1.1.2.2.2.2.2.1	0.585213032581454	.	4720001	5000000	#FF9191	1	0.75
chr1	5000001	5200000	A.2.2.1.2.1.1.1.1	0.456140350877193	.	5000001	5200000	#FFDADA	1	0.625
chr1	5200001	5640000	A.2.2.1.2.1.1.1.2	0.454887218045113	.	5200001	5640000	#FFDADA	1	0.625
chr1	5640001	6080000	A.1.2.1.1.2.1.1.2.2	0.817042606516291	.	5640001	6080000	#FF4848	1	0.875
chr1	6080001	6280000	A.1.2.1.1.1.1.2.1.2.2.2.2	0.852130325814536	.	6080001	6280000	#FF4848	1	0.875
chr1	6280001	6520000	A.1.1.2.2.1.2.1.2.2.2	0.902255639097744	.	6280001	6520000	#FF0000	1	1
chr1	6520001	6720000	A.1.1.2.2.2.2.1.1.1.2	0.878446115288221	.	6520001	6720000	#FF0000	1	1
chr1	6720001	6920000	A.2.1.1.1.2.2.2.2.1.1	0.588972431077694	.	6720001	6920000	#FF9191	1	0.75
chr1	6920001	7480000	A.1.2.1.2.2.1.1.1.1.2.2	0.761904761904762	.	6920001	7480000	#FF4848	1	0.875
chr1	7480001	7680000	A.2.1.1.1.1.2.1.2.2.1	0.62781954887218	.	7480001	7680000	#FF9191	1	0.75
chr1	7680001	8000000	A.1.2.1.1.2.1.2.2	0.80952380952381	.	7680001	8000000	#FF4848	1	0.875
chr1	8000001	8200000	A.1.2.1.1.1.2.2.1.2.2.2	0.834586466165414	.	8000001	8200000	#FF4848	1	0.875
chr1	8200001	8440000	A.1.2.1.2.2.1.2.2	0.744360902255639	.	8200001	8440000	#FF4848	1	0.875
chr1	8440001	8760000	A.1.2.1.2.2.1.1.1.1.2.1	0.763157894736842	.	8440001	8760000	#FF4848	1	0.875
chr1	8760001	8920000	A.1.2.1.2.1.1.1.2.2.2	0.790726817042607	.	8760001	8920000	#FF4848	1	0.875
chr1	8920001	9080000	A.1.2.1.2.1.1.1.2.1.2	0.794486215538847	.	8920001	9080000	#FF4848	1	0.875
chr1	9080001	9680000	A.1.2.1.1.1.2.1.2.1.1	0.842105263157895	.	9080001	9680000	#FF4848	1	0.875
chr1	9680001	9840000	A.1.2.1.1.1.1.1.1.1.2.1	0.869674185463659	.	9680001	9840000	#FF4848	1	0.875
chr1	9840001	10120000	A.1.1.2.2.2.1.2.2.1.2.2	0.883458646616541	.	9840001	10120000	#FF0000	1	1
chr1	10120001	10240000	A.1.2.1.2.2.2.2.1.2.2	0.730576441102757	.	10120001	10240000	#FF4848	1	0.875
chr1	10240001	10520000	A.1.2.1.2.2.1.1.2.2.1.2	0.754385964912281	.	10240001	10520000	#FF4848	1	0.875
chr1	10520001	10840000	A.1.1.2.2.2.1.1.1.2.2.1	0.895989974937343	.	10520001	10840000	#FF0000	1	1
chr1	10840001	11040000	A.1.1.2.2.2.2.1.1.1.1.2	0.879699248120301	.	10840001	11040000	#FF0000	1	1
chr1	11040001	11280000	A.1.2.1.1.1.1.2.1.2.2.1	0.854636591478697	.	11040001	11280000	#FF4848	1	0.875
chr1	11280001	11760000	A.1.1.2.2.1.2.1.1.2.1.1.2	0.911027568922306	.	11280001	11760000	#FF0000	1	1
chr1	11760001	11960000	A.1.2.1.1.1.2.2.1.2.2.1	0.835839598997494	.	11760001	11960000	#FF4848	1	0.875
chr1	11960001	12320000	A.1.1.2.2.2.2.2.2	0.8734335839599	.	11960001	12320000	#FF0000	1	1
chr1	12320001	13040000	A.2.2.2.1.1.2.2	0.426065162907268	.	12320001	13040000	#FFDADA	1	0.625
chr1	13120001	13160000	A.2.2.2.1.1.2.2	0.426065162907268	.	13120001	13160000	#FFDADA	1	0.625
chr1	13160001	13240000	B.1.1.1.1.2.1.1.2.1	0.385964912280702	.	13160001	13240000	#DADAFF	1	0.5
chr1	13480001	13520000	B.1.1.1.1.2.1.1.2.1	0.385964912280702	.	13480001	13520000	#DADAFF	1	0.5
chr1	13760001	13960000	B.1.1.1.1.2.1.1.2.1	0.385964912280702	.	13760001	13960000	#DADAFF	1	0.5
chr1	13960001	14200000	A.2.2.2.2.2.2.1	0.402255639097744	.	13960001	14200000	#FFDADA	1	0.625
chr1	14200001	14520000	A.2.2.1.1.2.1.2.1	0.469924812030075	.	14200001	14520000	#FFDADA	1	0.625
chr1	14520001	14600000	A.2.1.1.2.1.2.1.2	0.576441102756892	.	14520001	14600000	#FF9191	1	0.75
chr1	14600001	14960000	A.2.1.2.2.1.1.2.2	0.522556390977444	.	14600001	14960000	#FF9191	1	0.75
chr1	14960001	15080000	A.1.1.2.2.2.1.2.1.2.2	0.887218045112782	.	14960001	15080000	#FF0000	1	1
chr1	15080001	15240000	A.2.2.1.1.2.1.2.2.1	0.468671679197995	.	15080001	15240000	#FFDADA	1	0.625
chr1	15240001	15440000	A.2.1.1.1.2.2.2.2.2.2	0.583959899749373	.	15240001	15440000	#FF9191	1	0.75
chr1	15440001	15640000	A.2.1.1.1.1.2.2.2.2.1	0.619047619047619	.	15440001	15640000	#FF9191	1	0.75
chr1	15640001	15840000	A.2.1.1.1.1.1.2.2.2.2	0.635338345864662	.	15640001	15840000	#FF9191	1	0.75
chr1	15840001	16080000	A.1.2.1.1.1.2.2.2.2.2.2.1	0.827067669172932	.	15840001	16080000	#FF4848	1	0.875
chr1	16080001	16320000	A.1.2.1.1.1.2.2.2.2.2.1	0.828320802005013	.	16080001	16320000	#FF4848	1	0.875
chr1	16320001	16840000	A.1.1.2.1.1.1.1.2	0.951127819548872	.	16320001	16840000	#FF0000	1	1
chr1	16840001	17080000	A.2.1.1.1.1.1.1.1	0.649122807017544	.	16840001	17080000	#FF9191	1	0.75
chr1	17080001	17200000	A.2.1.1.2.2.1.2	0.571428571428571	.	17080001	17200000	#FF9191	1	0.75
chr1	17200001	17360000	A.1.1.2.2.2.1.2.1.1.2	0.889724310776942	.	17200001	17360000	#FF0000	1	1
chr1	17360001	17720000	A.2.1.2.1.2.2.2.1.1	0.543859649122807	.	17360001	17720000	#FF9191	1	0.75
chr1	17720001	18240000	A.1.2.1.2.2.1.1.1.2.1	0.760651629072682	.	17720001	18240000	#FF4848	1	0.875
chr1	18240001	18720000	A.1.2.1.1.2.1.1.1.2.1	0.822055137844611	.	18240001	18720000	#FF4848	1	0.875
chr1	18720001	18920000	A.2.1.1.1.2.2.2.1.1.1.1	0.596491228070175	.	18720001	18920000	#FF9191	1	0.75
chr1	18920001	19200000	A.1.2.1.2.2.2.1.1.2.1.1	0.739348370927318	.	18920001	19200000	#FF4848	1	0.875
chr1	19200001	19520000	A.1.2.1.2.2.1.1.2.1.2	0.756892230576441	.	19200001	19520000	#FF4848	1	0.875
chr1	19520001	19840000	A.1.2.1.1.1.2.2.2.1.1.2	0.832080200501253	.	19520001	19840000	#FF4848	1	0.875
chr1	19840001	19960000	A.1.2.1.2.1.1.1.2.1.1.2	0.795739348370927	.	19840001	19960000	#FF4848	1	0.875
chr1	19960001	20160000	A.2.1.1.1.2.2.2.2.1.2.2	0.586466165413534	.	19960001	20160000	#FF9191	1	0.75
chr1	20160001	21000000	A.1.2.2.2.2.2.1.1.2.1	0.657894736842105	.	20160001	21000000	#FF4848	1	0.875
chr1	21000001	21320000	A.1.2.1.1.2.2.2.2.1.1	0.803258145363409	.	21000001	21320000	#FF4848	1	0.875
chr1	21320001	21520000	A.2.1.1.1.2.1.1.1	0.615288220551378	.	21320001	21520000	#FF9191	1	0.75
chr1	21520001	21720000	A.1.2.1.2.2.2.1.1.2.1.2	0.738095238095238	.	21520001	21720000	#FF4848	1	0.875
chr1	21720001	22360000	A.1.2.1.1.2.1.2.1.1.1	0.815789473684211	.	21720001	22360000	#FF4848	1	0.875
chr1	22360001	22640000	A.1.2.1.1.1.2.1.1.2	0.843358395989975	.	22360001	22640000	#FF4848	1	0.875
chr1	22640001	22800000	A.1.2.1.2.1.1.1.1.2	0.798245614035088	.	22640001	22800000	#FF4848	1	0.875
chr1	22800001	22960000	A.2.1.1.1.1.2.2.1.1.1	0.62531328320802	.	22800001	22960000	#FF9191	1	0.75
chr1	22960001	23280000	A.1.2.1.2.2.1.2.1.1.2.1	0.74937343358396	.	22960001	23280000	#FF4848	1	0.875
chr1	23280001	23680000	A.1.2.2.2.2.2.1.1.2.2	0.656641604010025	.	23280001	23680000	#FF4848	1	0.875
chr1	23680001	24080000	A.1.2.1.1.2.2.2.1.1	0.805764411027569	.	23680001	24080000	#FF4848	1	0.875
chr1	24080001	24360000	A.1.2.1.2.2.2.2.1.1.1	0.734335839598998	.	24080001	24360000	#FF4848	1	0.875
chr1	24360001	24800000	A.1.2.1.1.2.2.2.2.2	0.800751879699248	.	24360001	24800000	#FF4848	1	0.875
chr1	24800001	25000000	A.2.1.1.1.2.1.2.2	0.605263157894737	.	24800001	25000000	#FF9191	1	0.75
chr1	25000001	25400000	A.1.2.1.1.1.1.2.2.1.2	0.848370927318296	.	25000001	25400000	#FF4848	1	0.875
chr1	25400001	25600000	A.2.1.1.1.1.2.2.1.1.2.1	0.62406015037594	.	25400001	25600000	#FF9191	1	0.75
chr1	25600001	26160000	A.1.2.1.2.2.2.2.2.2	0.726817042606516	.	25600001	26160000	#FF4848	1	0.875
chr1	26160001	26400000	A.1.2.1.2.2.1.1.2.2.1.1	0.755639097744361	.	26160001	26400000	#FF4848	1	0.875
chr1	26400001	26560000	A.1.2.1.1.1.1.1.1.2.2.1	0.865914786967419	.	26400001	26560000	#FF4848	1	0.875
chr1	26560001	26800000	A.1.1.2.2.1.2.1.1.2.1.1.1	0.912280701754386	.	26560001	26800000	#FF0000	1	1
chr1	26800001	27240000	A.1.1.2.2.1.2.1.1.2.2.1.2	0.907268170426065	.	26800001	27240000	#FF0000	1	1
chr1	27240001	27600000	A.1.1.2.2.1.2.1.1.1.1.1	0.917293233082707	.	27240001	27600000	#FF0000	1	1
chr1	27600001	27720000	A.1.2.1.2.1.1.1.1.1	0.799498746867168	.	27600001	27720000	#FF4848	1	0.875
chr1	27720001	28080000	A.1.2.1.1.2.1.1.1.2.2.2	0.819548872180451	.	27720001	28080000	#FF4848	1	0.875
chr1	28080001	28360000	A.1.2.1.2.2.1.1.2.1.1	0.758145363408521	.	28080001	28360000	#FF4848	1	0.875
chr1	28360001	28560000	A.1.2.1.2.2.1.2.1.1.1.2	0.75062656641604	.	28360001	28560000	#FF4848	1	0.875
chr1	28560001	28760000	A.1.2.1.2.1.1.1.2.1.1.1	0.796992481203007	.	28560001	28760000	#FF4848	1	0.875
chr1	28760001	28960000	A.1.1.2.2.2.2.1.2	0.87593984962406	.	28760001	28960000	#FF0000	1	1
chr1	28960001	29520000	A.1.2.1.1.1.2.2.2.2.2.2.2	0.825814536340852	.	28960001	29520000	#FF4848	1	0.875
chr1	29520001	29600000	A.1.2.1.2.2.1.2.1.2.1	0.746867167919799	.	29520001	29600000	#FF4848	1	0.875
chr1	29640001	29840000	A.1.2.1.2.2.1.2.1.2.1	0.746867167919799	.	29640001	29840000	#FF4848	1	0.875
chr1	29840001	29880000	A.2.1.2.1.2.2.2.2.1	0.541353383458647	.	29840001	29880000	#FF9191	1	0.75
chr1	30000001	30600000	A.2.1.2.1.2.2.2.2.1	0.541353383458647	.	30000001	30600000	#FF9191	1	0.75
chr1	30600001	30960000	A.2.1.2.2.2.2.1.1.2	0.49749373433584	.	30600001	30960000	#FF9191	1	0.75
chr1	30960001	31200000	A.1.2.1.2.2.2.1.2	0.735588972431078	.	30960001	31200000	#FF4848	1	0.875
chr1	31200001	31560000	A.1.1.1.2.2.1.2.1.1.2	0.969924812030075	.	31200001	31560000	#FF0000	1	1
chr1	31560001	31840000	A.1.2.1.1.2.2.2.1.2	0.804511278195489	.	31560001	31840000	#FF4848	1	0.875
chr1	31840001	32040000	A.1.2.1.1.1.2.2.1.1	0.838345864661654	.	31840001	32040000	#FF4848	1	0.875
chr1	32040001	32240000	A.1.2.1.2.1.1.1.2.2.1.2	0.791979949874687	.	32040001	32240000	#FF4848	1	0.875
chr1	32240001	32440000	A.1.1.2.2.1.1.1.1.1	0.923558897243108	.	32240001	32440000	#FF0000	1	1
chr1	32440001	32640000	A.1.2.1.1.1.1.1.1.2.2.2	0.864661654135338	.	32440001	32640000	#FF4848	1	0.875
chr1	32640001	32840000	A.1.1.2.2.2.1.1.2.2	0.892230576441103	.	32640001	32840000	#FF0000	1	1
chr1	32840001	33000000	A.1.2.1.1.1.2.2.1.2.1	0.837092731829574	.	32840001	33000000	#FF4848	1	0.875
chr1	33000001	33360000	A.1.2.1.1.2.1.2.1.2.2.1	0.81203007518797	.	33000001	33360000	#FF4848	1	0.875
chr1	33360001	33600000	A.2.1.1.1.1.1.1.2.1.2	0.646616541353383	.	33360001	33600000	#FF9191	1	0.75
chr1	33600001	33920000	A.1.2.1.1.2.2.2.2.1.2	0.802005012531328	.	33600001	33920000	#FF4848	1	0.875
chr1	33920001	34080000	A.2.1.1.1.2.2.2.1.2.1	0.591478696741855	.	33920001	34080000	#FF9191	1	0.75
chr1	34080001	34280000	A.2.1.1.1.2.2.2.1.1.1.2	0.595238095238095	.	34080001	34280000	#FF9191	1	0.75
chr1	34280001	34680000	A.2.1.1.1.2.2.2.1.1.2.1	0.593984962406015	.	34280001	34680000	#FF9191	1	0.75
chr1	34680001	35000000	A.2.1.2.2.1.2.2.1.1	0.518796992481203	.	34680001	35000000	#FF9191	1	0.75
chr1	35000001	35240000	A.2.1.1.1.1.1.1.2.1.1	0.647869674185464	.	35000001	35240000	#FF9191	1	0.75
chr1	35240001	35400000	A.2.1.1.1.2.1.2.1.1.1.2	0.609022556390977	.	35240001	35400000	#FF9191	1	0.75
chr1	35400001	35520000	A.2.1.1.2.1.1.1.1	0.582706766917293	.	35400001	35520000	#FF9191	1	0.75
chr1	35520001	35600000	A.2.1.1.1.1.2.2.1.1.2.2	0.62280701754386	.	35520001	35600000	#FF9191	1	0.75
chr1	35600001	35800000	A.1.2.1.2.1.2.1.1.2.1	0.778195488721805	.	35600001	35800000	#FF4848	1	0.875
chr1	35800001	36040000	A.1.2.1.2.2.1.2.1.2.2	0.745614035087719	.	35800001	36040000	#FF4848	1	0.875
chr1	36040001	36280000	A.1.2.1.2.2.2.2.2.1.2	0.728070175438597	.	36040001	36280000	#FF4848	1	0.875
chr1	36280001	36520000	A.1.2.1.1.1.2.2.2.2.1	0.829573934837093	.	36280001	36520000	#FF4848	1	0.875
chr1	36520001	36760000	A.1.2.1.2.2.2.1.1.1.1.1	0.743107769423559	.	36520001	36760000	#FF4848	1	0.875
chr1	36760001	36920000	A.1.1.2.2.1.2.1.2.2.1	0.903508771929825	.	36760001	36920000	#FF0000	1	1
chr1	36920001	37200000	A.2.1.2.1.2.1.1.2.1	0.553884711779449	.	36920001	37200000	#FF9191	1	0.75
chr1	37200001	37360000	A.2.1.1.1.1.2.1.2.2.2	0.6265664160401	.	37200001	37360000	#FF9191	1	0.75
chr1	37360001	37480000	A.1.2.1.2.1.2.2.2	0.765664160401002	.	37360001	37480000	#FF4848	1	0.875
chr1	37480001	37560000	A.1.2.1.2.1.1.2.1.1.2	0.788220551378446	.	37480001	37560000	#FF4848	1	0.875
chr1	37560001	37720000	A.2.1.1.1.2.2.1.1.1.2	0.602756892230576	.	37560001	37720000	#FF9191	1	0.75
chr1	37720001	37960000	A.1.2.1.1.1.1.2.1.2.1.1	0.857142857142857	.	37720001	37960000	#FF4848	1	0.875
chr1	37960001	38280000	A.1.2.1.1.2.1.1.1.2.2.1	0.820802005012531	.	37960001	38280000	#FF4848	1	0.875
chr1	38280001	38440000	A.1.2.1.2.2.2.1.1.1.1.2	0.741854636591479	.	38280001	38440000	#FF4848	1	0.875
chr1	38440001	38680000	A.1.2.1.2.2.1.1.1.2.2	0.759398496240602	.	38440001	38680000	#FF4848	1	0.875
chr1	38680001	39320000	A.2.1.2.1.2.2.1.2.2	0.545112781954887	.	38680001	39320000	#FF9191	1	0.75
chr1	39320001	39480000	A.1.2.1.2.1.1.2.1.2	0.786967418546366	.	39320001	39480000	#FF4848	1	0.875
chr1	39480001	39760000	A.1.1.2.2.1.2.1.1.2.2.1.1	0.908521303258145	.	39480001	39760000	#FF0000	1	1
chr1	39760001	40040000	A.1.2.1.2.2.1.1.1.1.1	0.764411027568922	.	39760001	40040000	#FF4848	1	0.875
chr1	40040001	40280000	A.1.1.2.2.1.2.1.1.2.2.2	0.906015037593985	.	40040001	40280000	#FF0000	1	1
chr1	40280001	40520000	A.1.2.1.1.1.1.1.2.2	0.859649122807018	.	40280001	40520000	#FF4848	1	0.875
chr1	40520001	40680000	A.2.1.2.1.2.2.2.1.2	0.542606516290727	.	40520001	40680000	#FF9191	1	0.75
chr1	40680001	40880000	A.1.2.1.1.1.2.2.2.1.2	0.830827067669173	.	40680001	40880000	#FF4848	1	0.875
chr1	40880001	41000000	A.1.2.1.2.1.2.2.1	0.766917293233083	.	40880001	41000000	#FF4848	1	0.875
chr1	41000001	41480000	A.1.1.2.1.1.2.2.2.2	0.93984962406015	.	41000001	41480000	#FF0000	1	1
chr1	41480001	41640000	A.2.1.1.1.2.2.2.1.1.2.2	0.592731829573935	.	41480001	41640000	#FF9191	1	0.75
chr1	41640001	41960000	A.1.2.1.1.2.1.2.1.2.2.2	0.81077694235589	.	41640001	41960000	#FF4848	1	0.875
chr1	41960001	42640000	A.1.2.2.2.2.2.1.1.1	0.659147869674185	.	41960001	42640000	#FF4848	1	0.875
chr1	42640001	42800000	A.1.2.1.2.2.1.2.1.1.1.1	0.75187969924812	.	42640001	42800000	#FF4848	1	0.875
chr1	42800001	43240000	A.2.1.2.2.2.2.2.1.1	0.489974937343358	.	42800001	43240000	#FF9191	1	0.75
chr1	43240001	43640000	A.1.2.1.1.2.1.2.1.2.1	0.81328320802005	.	43240001	43640000	#FF4848	1	0.875
chr1	43640001	44000000	A.1.1.2.2.2.2.1.1.2	0.87719298245614	.	43640001	44000000	#FF0000	1	1
chr1	44000001	44240000	A.1.1.1.2.1.2.2.1.1.2	0.982456140350877	.	44000001	44240000	#FF0000	1	1
chr1	44240001	44360000	A.1.2.1.1.1.1.1.2.1.2.1	0.862155388471178	.	44240001	44360000	#FF4848	1	0.875
chr1	44360001	44520000	A.1.2.1.1.1.2.2.2.1.1.1	0.833333333333333	.	44360001	44520000	#FF4848	1	0.875
chr1	44520001	44880000	A.1.2.1.1.2.1.1.2.1	0.818295739348371	.	44520001	44880000	#FF4848	1	0.875
chr1	44880001	45200000	A.1.1.2.2.1.2.1.1.1.1.2.2	0.914786967418546	.	44880001	45200000	#FF0000	1	1
chr1	45200001	45480000	A.1.1.1.2.1.2.2.1.2	0.981203007518797	.	45200001	45480000	#FF0000	1	1
chr1	45480001	46120000	A.1.2.2.1.2.1.2.1.2	0.706766917293233	.	45480001	46120000	#FF4848	1	0.875
chr1	46120001	46320000	A.1.2.1.1.1.1.2.1.1	0.858395989974937	.	46120001	46320000	#FF4848	1	0.875
chr1	46320001	46400000	A.1.2.1.1.1.1.1.1.1.2.2	0.868421052631579	.	46320001	46400000	#FF4848	1	0.875
chr1	46400001	46800000	A.1.1.1.2.2.2.1.2.2	0.958646616541353	.	46400001	46800000	#FF0000	1	1
chr1	46800001	47200000	A.1.1.2.1.2.1.2.2	0.931077694235589	.	46800001	47200000	#FF0000	1	1
chr1	47200001	47640000	A.2.2.1.1.1.1.2.1.2	0.481203007518797	.	47200001	47640000	#FFDADA	1	0.625
chr1	47640001	47800000	A.1.2.1.1.1.1.2.2.2.1	0.847117794486215	.	47640001	47800000	#FF4848	1	0.875
chr1	47800001	48200000	A.1.2.2.2.2.1.1.2.1.2	0.672932330827068	.	47800001	48200000	#FF4848	1	0.875
chr1	48200001	48400000	A.2.1.2.2.1.1.2.1.2.2.2	0.523809523809524	.	48200001	48400000	#FF9191	1	0.75
chr1	48400001	48560000	A.2.1.2.2.1.2.1.2	0.520050125313283	.	48400001	48560000	#FF9191	1	0.75
chr1	48560001	48720000	B.1.1.1.1.2.1.2.1.1	0.383458646616541	.	48560001	48720000	#DADAFF	1	0.5
chr1	48720001	49320000	B.2.1.1.1.1.1.1	0.195488721804511	.	48720001	49320000	#4848FF	1	0.25
chr1	49320001	49560000	B.2.1.1.2.1.2.2.1.2	0.169172932330827	.	49320001	49560000	#4848FF	1	0.25
chr1	49560001	49800000	B.2.1.2.2.2.2.2.2	0.102756892230576	.	49560001	49800000	#4848FF	1	0.25
chr1	49800001	49920000	B.1.2.2.2.2.2.1	0.197994987468672	.	49800001	49920000	#9191FF	1	0.375
chr1	49920001	50120000	B.2.2.1.1.2.1.1.2.1.1	0.081453634085213	.	49920001	50120000	#0000FF	1	0.125
chr1	50120001	50480000	B.2.2.2.1.1.1.1.1.2	0.0401002506265664	.	50120001	50480000	#0000FF	1	0.125
chr1	50480001	50640000	B.2.1.1.2.2.1.2.2.2	0.157894736842105	.	50480001	50640000	#4848FF	1	0.25
chr1	50640001	50840000	B.1.1.2.2.1.1.2.1.2	0.325814536340852	.	50640001	50840000	#DADAFF	1	0.5
chr1	50840001	51040000	B.1.1.1.1.1.1.2.2.2	0.394736842105263	.	50840001	51040000	#DADAFF	1	0.5
chr1	51040001	51240000	A.2.2.2.1.2.2.1.1.1	0.422305764411028	.	51040001	51240000	#FFDADA	1	0.625
chr1	51240001	51400000	B.1.1.1.2.2.1.2	0.358395989974937	.	51240001	51400000	#DADAFF	1	0.5
chr1	51400001	51800000	B.1.1.2.1.1.1.1.1	0.354636591478697	.	51400001	51800000	#DADAFF	1	0.5
chr1	51800001	52040000	A.2.1.2.2.2.1.2.2.2	0.5	.	51800001	52040000	#FF9191	1	0.75
chr1	52040001	52280000	A.1.2.2.2.1.2.1.1.1.2.1	0.68922305764411	.	52040001	52280000	#FF4848	1	0.875
chr1	52280001	52520000	A.1.1.2.1.2.2.2.1.2	0.926065162907268	.	52280001	52520000	#FF0000	1	1
chr1	52520001	52800000	A.1.1.2.2.2.1.2.2.1.2.1	0.884711779448622	.	52520001	52800000	#FF0000	1	1
chr1	52800001	53120000	A.1.1.1.2.1.1.2.2.2.2	0.988721804511278	.	52800001	53120000	#FF0000	1	1
chr1	53120001	53440000	A.1.2.2.1.2.1.2.1.1.1	0.709273182957393	.	53120001	53440000	#FF4848	1	0.875
chr1	53440001	53520000	A.1.2.1.1.1.2.1.2.2	0.839598997493734	.	53440001	53520000	#FF4848	1	0.875
chr1	53520001	53680000	A.1.1.2.2.2.2.1.1.1.1.1	0.880952380952381	.	53520001	53680000	#FF0000	1	1
chr1	53680001	54200000	A.1.1.1.2.2.2.1.2.1	0.959899749373434	.	53680001	54200000	#FF0000	1	1
chr1	54200001	54480000	A.1.2.1.1.2.2.1.1	0.808270676691729	.	54200001	54480000	#FF4848	1	0.875
chr1	54480001	54840000	A.1.1.2.1.1.2.2.2.1	0.941102756892231	.	54480001	54840000	#FF0000	1	1
chr1	54840001	55120000	A.1.1.1.2.2.1.2.1.2	0.968671679197995	.	54840001	55120000	#FF0000	1	1
chr1	55120001	55360000	A.1.1.2.2.2.1.1.1.1.1	0.899749373433584	.	55120001	55360000	#FF0000	1	1
chr1	55360001	55520000	A.1.2.1.1.1.1.2.1.2.2.2.1	0.853383458646617	.	55360001	55520000	#FF4848	1	0.875
chr1	55520001	56160000	A.2.1.2.1.1.2.1.1.2.1	0.56140350877193	.	55520001	56160000	#FF9191	1	0.75
chr1	56160001	56720000	A.2.1.2.2.1.2.2.2	0.516290726817043	.	56160001	56720000	#FF9191	1	0.75
chr1	56720001	57080000	A.2.1.2.2.1.1.1.2.1.2.1	0.532581453634085	.	56720001	57080000	#FF9191	1	0.75
chr1	57080001	57280000	A.2.1.2.2.1.1.2.1.2.1	0.526315789473684	.	57080001	57280000	#FF9191	1	0.75
chr1	57280001	57520000	A.1.2.2.2.1.2.1.1.1.2.2	0.68796992481203	.	57280001	57520000	#FF4848	1	0.875
chr1	57520001	58160000	A.2.1.2.1.1.2.2.2	0.556390977443609	.	57520001	58160000	#FF9191	1	0.75
chr1	58160001	58600000	A.2.1.2.1.2.1.1.1	0.555137844611529	.	58160001	58600000	#FF9191	1	0.75
chr1	58600001	58680000	A.2.1.1.1.1.2.1.1.1.1.1	0.634085213032581	.	58600001	58680000	#FF9191	1	0.75
chr1	58680001	59160000	A.1.2.2.2.2.1.2.1.1.1.2	0.667919799498747	.	58680001	59160000	#FF4848	1	0.875
chr1	59160001	59360000	A.1.2.1.2.2.1.1.2.2.2	0.753132832080201	.	59160001	59360000	#FF4848	1	0.875
chr1	59360001	59920000	A.2.1.2.1.1.2.2.1	0.557644110275689	.	59360001	59920000	#FF9191	1	0.75
chr1	59920001	60000000	A.2.1.1.1.2.1.2.1.2	0.606516290726817	.	59920001	60000000	#FF9191	1	0.75
chr1	60000001	60280000	A.2.1.2.1.2.2.1.2.1	0.546365914786967	.	60000001	60280000	#FF9191	1	0.75
chr1	60280001	60680000	A.2.2.2.1.1.1.2.2.2.1	0.431077694235589	.	60280001	60680000	#FFDADA	1	0.625
chr1	60680001	61000000	B.1.1.2.2.1.1.2.2.1.1.1.2.1	0.323308270676692	.	60680001	61000000	#DADAFF	1	0.5
chr1	61000001	61240000	B.1.1.1.2.1.2.1	0.363408521303258	.	61000001	61240000	#DADAFF	1	0.5
chr1	61240001	61600000	A.2.1.2.1.2.1.2.1	0.551378446115288	.	61240001	61600000	#FF9191	1	0.75
chr1	61600001	61760000	A.2.1.1.1.2.2.1.1.2	0.601503759398496	.	61600001	61760000	#FF9191	1	0.75
chr1	61760001	62160000	A.2.2.1.1.1.1.2.2	0.479949874686717	.	61760001	62160000	#FFDADA	1	0.625
chr1	62160001	62280000	A.2.1.1.2.1.2.1.1	0.577694235588972	.	62160001	62280000	#FF9191	1	0.75
chr1	62280001	62360000	A.2.1.1.2.2.2.1	0.570175438596491	.	62280001	62360000	#FF9191	1	0.75
chr1	62360001	62600000	A.2.1.2.2.2.2.1.2.2	0.491228070175439	.	62360001	62600000	#FF9191	1	0.75
chr1	62600001	62920000	A.1.2.2.1.2.2.1	0.704260651629073	.	62600001	62920000	#FF4848	1	0.875
chr1	62920001	63280000	A.2.1.2.2.1.1.1.2.1.1	0.533834586466165	.	62920001	63280000	#FF9191	1	0.75
chr1	63280001	63680000	A.2.1.2.2.1.1.1.2.2	0.528822055137845	.	63280001	63680000	#FF9191	1	0.75
chr1	63680001	63960000	A.1.2.2.2.1.1.2.2.2.2	0.692982456140351	.	63680001	63960000	#FF4848	1	0.875
chr1	63960001	64240000	A.1.2.2.2.1.1.2.2.1.1	0.696741854636591	.	63960001	64240000	#FF4848	1	0.875
chr1	64240001	64400000	A.2.1.2.1.2.1.1.2.2	0.552631578947368	.	64240001	64400000	#FF9191	1	0.75
chr1	64400001	64720000	A.1.2.2.2.2.1.1.2.2.2	0.670426065162907	.	64400001	64720000	#FF4848	1	0.875
chr1	64720001	64920000	A.2.1.1.1.1.2.1.1.1.1.2	0.632832080200501	.	64720001	64920000	#FF9191	1	0.75
chr1	64920001	65320000	A.1.2.2.2.1.1.2.2.2.1	0.694235588972431	.	64920001	65320000	#FF4848	1	0.875
chr1	65320001	65480000	A.2.1.1.2.1.1.2.1	0.580200501253133	.	65320001	65480000	#FF9191	1	0.75
chr1	65480001	65680000	A.2.1.2.2.2.2.1.2.1.1.2	0.493734335839599	.	65480001	65680000	#FF9191	1	0.75
chr1	65680001	65960000	A.2.2.2.1.2.2.1.1.2	0.421052631578947	.	65680001	65960000	#FFDADA	1	0.625
chr1	65960001	66080000	A.2.2.2.2.1.1.1.1	0.417293233082707	.	65960001	66080000	#FFDADA	1	0.625
chr1	66080001	66200000	A.2.2.1.1.2.2.1.2	0.464912280701754	.	66080001	66200000	#FFDADA	1	0.625
chr1	66200001	66480000	B.1.2.1.1.1.1.1.1.1	0.302005012531328	.	66200001	66480000	#9191FF	1	0.375
chr1	66480001	66600000	B.1.1.1.1.2.1.2.2.2	0.378446115288221	.	66480001	66600000	#DADAFF	1	0.5
chr1	66600001	66840000	B.1.1.2.1.2.2.1.1.1	0.338345864661654	.	66600001	66840000	#DADAFF	1	0.5
chr1	66840001	66960000	B.1.1.1.2.1.1.2.1.2.1	0.367167919799499	.	66840001	66960000	#DADAFF	1	0.5
chr1	66960001	67200000	B.1.1.2.2.1.1.2.2.2.1	0.318295739348371	.	66960001	67200000	#DADAFF	1	0.5
chr1	67200001	67440000	B.1.2.1.1.1.2.2.1	0.289473684210526	.	67200001	67440000	#9191FF	1	0.375
chr1	67440001	67640000	B.1.1.1.1.2.2.1.1	0.37719298245614	.	67440001	67640000	#DADAFF	1	0.5
chr1	67640001	67800000	B.1.1.1.1.1.2.2.1.1	0.390977443609023	.	67640001	67800000	#DADAFF	1	0.5
chr1	67800001	67960000	A.2.2.1.2.2.1.1.2	0.443609022556391	.	67800001	67960000	#FFDADA	1	0.625
chr1	67960001	68280000	A.2.2.2.1.1.1.2.2.1	0.432330827067669	.	67960001	68280000	#FFDADA	1	0.625
chr1	68280001	68480000	B.1.1.2.2.1.1.2.2.2.2.2	0.315789473684211	.	68280001	68480000	#DADAFF	1	0.5
chr1	68480001	68880000	B.1.2.1.1.1.1.1.1.2	0.300751879699248	.	68480001	68880000	#9191FF	1	0.375
chr1	68880001	69320000	B.2.2.2.1.1.2.2.1.2	0.0325814536340852	.	68880001	69320000	#0000FF	1	0.125
chr1	69320001	69560000	B.2.1.2.2.2.2.1.1.1	0.111528822055138	.	69320001	69560000	#4848FF	1	0.25
chr1	69560001	69800000	B.2.1.2.2.2.2.2.1.2	0.104010025062657	.	69560001	69800000	#4848FF	1	0.25
chr1	69800001	69960000	B.1.2.2.1.2.2.1.2.1	0.220551378446115	.	69800001	69960000	#9191FF	1	0.375
chr1	69960001	70240000	B.2.2.2.1.1.2.1	0.0350877192982456	.	69960001	70240000	#0000FF	1	0.125
chr1	70240001	70440000	B.2.1.2.2.2.2.1.2.1.2	0.107769423558897	.	70240001	70440000	#4848FF	1	0.25
chr1	70440001	70680000	B.2.1.2.2.2.2.2.1.1	0.105263157894737	.	70440001	70680000	#4848FF	1	0.25
chr1	70680001	71000000	B.2.1.2.1.2.1.1.1.1	0.136591478696742	.	70680001	71000000	#4848FF	1	0.25
chr1	71000001	71560000	B.2.2.2.1.2.2.2	0.025062656641604	.	71000001	71560000	#0000FF	1	0.125
chr1	71560001	71960000	B.2.2.2.1.2.2.1	0.0263157894736842	.	71560001	71960000	#0000FF	1	0.125
chr1	71960001	72280000	B.2.2.1.1.2.1.1.2.2	0.0789473684210526	.	71960001	72280000	#0000FF	1	0.125
chr1	72280001	72560000	B.2.2.1.1.2.2.2.1	0.0726817042606516	.	72280001	72560000	#0000FF	1	0.125
chr1	72560001	72760000	B.2.1.2.2.2.2.1.1.2	0.110275689223058	.	72560001	72760000	#4848FF	1	0.25
chr1	72760001	72880000	B.1.1.1.2.1.1.2.1.2.2	0.365914786967419	.	72760001	72880000	#DADAFF	1	0.5
chr1	72880001	73080000	B.2.2.1.1.2.1.1.1.1.2	0.0852130325814536	.	72880001	73080000	#0000FF	1	0.125
chr1	73080001	73520000	B.2.2.2.1.2.1.1.2	0.0288220551378446	.	73080001	73520000	#0000FF	1	0.125
chr1	73520001	73600000	B.1.2.2.1.2.1.2.1	0.224310776942356	.	73520001	73600000	#9191FF	1	0.375
chr1	73600001	73880000	B.2.2.1.1.2.1.1.2.1.2	0.0802005012531328	.	73600001	73880000	#0000FF	1	0.125
chr1	73880001	74160000	B.2.2.2.1.1.1.2.1	0.037593984962406	.	73880001	74160000	#0000FF	1	0.125
chr1	74160001	74320000	B.1.2.2.2.1.1.1.1	0.213032581453634	.	74160001	74320000	#9191FF	1	0.375
chr1	74320001	74600000	B.2.2.1.1.2.1.1.1.1.1	0.0864661654135338	.	74320001	74600000	#0000FF	1	0.125
chr1	74600001	75200000	B.2.2.2.1.1.2.2.2	0.031328320802005	.	74600001	75200000	#0000FF	1	0.125
chr1	75200001	75400000	B.2.1.2.2.2.1.1.1	0.117794486215539	.	75200001	75400000	#4848FF	1	0.25
chr1	75400001	75480000	B.1.2.2.2.1.1.2	0.210526315789474	.	75400001	75480000	#9191FF	1	0.375
chr1	75480001	75720000	B.2.2.1.1.2.2.1.1.2	0.075187969924812	.	75480001	75720000	#0000FF	1	0.125
chr1	75720001	76040000	B.2.2.1.1.2.2.2.2	0.0714285714285714	.	75720001	76040000	#0000FF	1	0.125
chr1	76040001	76280000	B.2.1.1.2.1.1.1	0.181704260651629	.	76040001	76280000	#4848FF	1	0.25
chr1	76280001	76560000	B.1.2.1.2.1.1.2.2	0.273182957393484	.	76280001	76560000	#9191FF	1	0.375
chr1	76560001	76840000	B.1.1.2.1.2.2.1.1.2.1	0.337092731829574	.	76560001	76840000	#DADAFF	1	0.5
chr1	76840001	76960000	A.2.2.2.2.2.2.2	0.401002506265664	.	76840001	76960000	#FFDADA	1	0.625
chr1	76960001	77400000	B.1.2.1.2.1.2.2.2	0.268170426065163	.	76960001	77400000	#9191FF	1	0.375
chr1	77400001	77480000	B.1.1.1.2.1.1.1.1	0.370927318295739	.	77400001	77480000	#DADAFF	1	0.5
chr1	77480001	77640000	B.1.1.1.2.1.1.2.1.1	0.368421052631579	.	77480001	77640000	#DADAFF	1	0.5
chr1	77640001	78160000	B.1.1.2.1.2.2.1.2.2	0.333333333333333	.	77640001	78160000	#DADAFF	1	0.5
chr1	78160001	78400000	A.2.2.2.2.1.2.2.2	0.408521303258145	.	78160001	78400000	#FFDADA	1	0.625
chr1	78400001	78600000	B.1.1.1.1.1.1.2.1	0.397243107769424	.	78400001	78600000	#DADAFF	1	0.5
chr1	78600001	78800000	B.1.2.2.2.2.2.2	0.196741854636591	.	78600001	78800000	#9191FF	1	0.375
chr1	78800001	79240000	B.2.2.1.1.2.1.2	0.0776942355889724	.	78800001	79240000	#0000FF	1	0.125
chr1	79240001	79640000	B.2.2.2.1.1.1.2.2	0.0363408521303258	.	79240001	79640000	#0000FF	1	0.125
chr1	79640001	79880000	B.2.1.1.1.2.1.2.1	0.18922305764411	.	79640001	79880000	#4848FF	1	0.25
chr1	79880001	80120000	B.1.2.1.1.1.1.1.2.1	0.299498746867168	.	79880001	80120000	#9191FF	1	0.375
chr1	80120001	80600000	B.2.1.2.1.2.1.2	0.131578947368421	.	80120001	80600000	#4848FF	1	0.25
chr1	80600001	80920000	B.1.2.1.1.1.1.2.2	0.291979949874687	.	80600001	80920000	#9191FF	1	0.375
chr1	80920001	81200000	B.1.2.1.2.2.2.2.1.1.1	0.25062656641604	.	80920001	81200000	#9191FF	1	0.375
chr1	81200001	81320000	B.1.1.1.1.2.1.2.2.1	0.379699248120301	.	81200001	81320000	#DADAFF	1	0.5
chr1	81320001	81680000	B.1.2.1.2.2.2.2.1.1.2	0.24937343358396	.	81320001	81680000	#9191FF	1	0.375
chr1	81680001	82080000	B.1.1.2.1.1.2.1.1.1	0.349624060150376	.	81680001	82080000	#DADAFF	1	0.5
chr1	82080001	82320000	A.2.2.2.2.1.2.2.1	0.409774436090226	.	82080001	82320000	#FFDADA	1	0.625
chr1	82320001	82440000	A.2.2.1.1.1.2.1.1.1	0.478696741854637	.	82320001	82440000	#FFDADA	1	0.625
chr1	82440001	82640000	B.1.1.1.1.2.1.2.1.2.2	0.380952380952381	.	82440001	82640000	#DADAFF	1	0.5
chr1	82640001	82720000	B.1.1.1.1.1.2.2.1.2	0.389724310776942	.	82640001	82720000	#DADAFF	1	0.5
chr1	82720001	83120000	B.1.2.1.2.1.1.1.1	0.278195488721804	.	82720001	83120000	#9191FF	1	0.375
chr1	83120001	83720000	B.2.1.1.1.1.2.2	0.191729323308271	.	83120001	83720000	#4848FF	1	0.25
chr1	83720001	84360000	B.1.2.1.2.1.1.1.2.1	0.276942355889724	.	83720001	84360000	#9191FF	1	0.375
chr1	84360001	84600000	B.1.1.2.2.1.1.2.2.1.1.2	0.320802005012531	.	84360001	84600000	#DADAFF	1	0.5
chr1	84600001	84760000	B.1.1.2.2.1.2.2.1.1	0.31203007518797	.	84600001	84760000	#DADAFF	1	0.5
chr1	84760001	85120000	B.2.1.1.1.1.2.1	0.192982456140351	.	84760001	85120000	#4848FF	1	0.25
chr1	85120001	85440000	B.1.1.2.1.2.2.2.2	0.330827067669173	.	85120001	85440000	#DADAFF	1	0.5
chr1	85440001	85760000	B.1.1.2.2.1.2.1.2	0.31328320802005	.	85440001	85760000	#DADAFF	1	0.5
chr1	85760001	85960000	B.1.1.2.2.1.1.2.2.2.2.1	0.317042606516291	.	85760001	85960000	#DADAFF	1	0.5
chr1	85960001	86080000	A.2.2.2.2.1.2.1.1	0.412280701754386	.	85960001	86080000	#FFDADA	1	0.625
chr1	86080001	86200000	B.1.1.1.1.2.2.1.2.2	0.37468671679198	.	86080001	86200000	#DADAFF	1	0.5
chr1	86200001	86520000	B.2.2.1.1.2.1.1.1.2.2	0.0827067669172932	.	86200001	86520000	#0000FF	1	0.125
chr1	86520001	86760000	B.2.1.2.2.2.2.1.2.1.1	0.109022556390977	.	86520001	86760000	#4848FF	1	0.25
chr1	86760001	87040000	B.2.1.2.1.2.1.1.2.1	0.134085213032581	.	86760001	87040000	#4848FF	1	0.25
chr1	87040001	87240000	B.2.1.2.1.2.1.1.1.2	0.135338345864662	.	87040001	87240000	#4848FF	1	0.25
chr1	87240001	87560000	B.1.2.1.1.1.1.1.2.2.2.1	0.296992481203008	.	87240001	87560000	#9191FF	1	0.375
chr1	87560001	88040000	B.1.2.1.1.2.2.2.2.1	0.280701754385965	.	87560001	88040000	#9191FF	1	0.375
chr1	88040001	88200000	B.1.1.1.1.2.1.1.2.2	0.384711779448622	.	88040001	88200000	#DADAFF	1	0.5
chr1	88200001	88640000	B.2.1.1.1.1.1.2	0.194235588972431	.	88200001	88640000	#4848FF	1	0.25
chr1	88640001	88840000	B.1.2.1.2.2.2.2.2.1	0.246867167919799	.	88640001	88840000	#9191FF	1	0.375
chr1	88840001	89120000	B.1.2.1.1.2.2.2.2.2	0.279448621553885	.	88840001	89120000	#9191FF	1	0.375
chr1	89120001	89400000	B.1.1.1.1.1.2.1.1	0.393483709273183	.	89120001	89400000	#DADAFF	1	0.5
chr1	89400001	89800000	B.2.1.1.1.2.2.1.2.1	0.18546365914787	.	89400001	89800000	#4848FF	1	0.25
chr1	89800001	89880000	B.1.1.1.2.1.1.1.2	0.369674185463659	.	89800001	89880000	#DADAFF	1	0.5
chr1	89880001	90240000	B.1.1.2.1.1.2.2.1	0.343358395989975	.	89880001	90240000	#DADAFF	1	0.5
chr1	90240001	90480000	A.2.2.1.1.2.2.2.2.2	0.457393483709273	.	90240001	90480000	#FFDADA	1	0.625
chr1	90480001	90960000	A.2.2.2.1.1.1.2.1.2	0.433583959899749	.	90480001	90960000	#FFDADA	1	0.625
chr1	90960001	91120000	A.2.2.1.1.1.1.1.2.1	0.484962406015038	.	90960001	91120000	#FFDADA	1	0.625
chr1	91120001	91400000	A.2.1.2.1.2.1.2.2	0.550125313283208	.	91120001	91400000	#FF9191	1	0.75
chr1	91400001	91680000	A.2.1.2.2.1.1.2.1.1	0.527568922305764	.	91400001	91680000	#FF9191	1	0.75
chr1	91680001	91920000	A.2.1.2.2.1.1.2.1.2.2.1	0.525062656641604	.	91680001	91920000	#FF9191	1	0.75
chr1	91920001	92480000	A.1.2.2.2.2.2.2.1.2	0.651629072681704	.	91920001	92480000	#FF4848	1	0.875
chr1	92480001	92600000	A.2.1.1.1.1.1.2.1.1	0.644110275689223	.	92480001	92600000	#FF9191	1	0.75
chr1	92600001	92800000	A.1.2.1.2.2.2.2.1.1.2	0.733082706766917	.	92600001	92800000	#FF4848	1	0.875
chr1	92800001	93000000	A.2.1.1.1.2.2.1.2.1.1	0.600250626566416	.	92800001	93000000	#FF9191	1	0.75
chr1	93000001	93200000	A.2.2.1.2.2.2.1.1	0.441102756892231	.	93000001	93200000	#FFDADA	1	0.625
chr1	93200001	93280000	A.1.1.2.2.2.2.2.1	0.87468671679198	.	93200001	93280000	#FF0000	1	1
chr1	93280001	93680000	A.1.2.2.2.2.2.2.1.1	0.652882205513785	.	93280001	93680000	#FF4848	1	0.875
chr1	93680001	93760000	A.1.2.1.1.1.1.1.1.1.1.1	0.87218045112782	.	93680001	93760000	#FF4848	1	0.875
chr1	93760001	94400000	A.1.2.2.1.2.1.2.1.1.2	0.708020050125313	.	93760001	94400000	#FF4848	1	0.875
chr1	94400001	94880000	A.1.2.2.2.2.1.2.1.2	0.665413533834586	.	94400001	94880000	#FF4848	1	0.875
chr1	94880001	95080000	A.1.2.2.2.1.1.2.1	0.697994987468672	.	94880001	95080000	#FF4848	1	0.875
chr1	95080001	95240000	A.1.2.1.2.1.2.1.1.1	0.779448621553885	.	95080001	95240000	#FF4848	1	0.875
chr1	95240001	95320000	A.2.1.1.1.2.1.1.2.1.1	0.614035087719298	.	95240001	95320000	#FF9191	1	0.75
chr1	95320001	95560000	A.2.1.2.1.1.1.1	0.567669172932331	.	95320001	95560000	#FF9191	1	0.75
chr1	95560001	95720000	A.2.1.1.2.2.2.2	0.568922305764411	.	95560001	95720000	#FF9191	1	0.75
chr1	95720001	95920000	B.1.2.1.1.1.1.1.2.2.1	0.298245614035088	.	95720001	95920000	#9191FF	1	0.375
chr1	95920001	96240000	B.2.1.1.1.2.2.2	0.182957393483709	.	95920001	96240000	#4848FF	1	0.25
chr1	96240001	96680000	B.2.1.2.1.2.1.1.2.2	0.132832080200501	.	96240001	96680000	#4848FF	1	0.25
chr1	96680001	96840000	B.1.2.2.1.1.1.1.1.1	0.244360902255639	.	96680001	96840000	#9191FF	1	0.375
chr1	96840001	97120000	B.1.2.1.1.1.2.2.2	0.288220551378446	.	96840001	97120000	#9191FF	1	0.375
chr1	97120001	97280000	B.1.1.1.1.1.2.2.2	0.388471177944862	.	97120001	97280000	#DADAFF	1	0.5
chr1	97280001	97560000	B.1.2.1.1.2.2.2.1.2	0.281954887218045	.	97280001	97560000	#9191FF	1	0.375
chr1	97560001	97760000	B.1.2.2.1.1.2.1.2	0.233082706766917	.	97560001	97760000	#9191FF	1	0.375
chr1	97760001	98280000	B.2.1.2.1.2.2.2.2	0.12406015037594	.	97760001	98280000	#4848FF	1	0.25
chr1	98280001	98440000	B.1.2.1.1.1.1.1.2.2.2.2	0.295739348370927	.	98280001	98440000	#9191FF	1	0.375
chr1	98440001	98560000	B.1.1.2.2.1.1.2.1.1	0.327067669172932	.	98440001	98560000	#DADAFF	1	0.5
chr1	98560001	99240000	B.2.2.2.1.1.2.2.1.1	0.0338345864661654	.	98560001	99240000	#0000FF	1	0.125
chr1	99240001	99680000	B.2.2.1.1.2.2.1.2	0.0739348370927318	.	99240001	99680000	#0000FF	1	0.125
chr1	99680001	99920000	B.2.1.1.2.2.1.2.2.1	0.159147869674185	.	99680001	99920000	#4848FF	1	0.25
chr1	99920001	100240000	B.2.1.1.1.2.2.1.1	0.18671679197995	.	99920001	100240000	#4848FF	1	0.25
chr1	100240001	100640000	A.2.2.2.1.1.1.2.2.2.2	0.429824561403509	.	100240001	100640000	#FFDADA	1	0.625
chr1	100640001	100760000	A.2.2.1.1.1.2.1.1.2	0.477443609022556	.	100640001	100760000	#FFDADA	1	0.625
chr1	100760001	100920000	A.2.2.1.1.2.2.2.1.2.1	0.461152882205514	.	100760001	100920000	#FFDADA	1	0.625
chr1	100920001	101200000	B.1.1.1.1.1.2.1.2	0.392230576441103	.	100920001	101200000	#DADAFF	1	0.5
chr1	101200001	101360000	A.2.2.1.1.2.2.2.1.1.2	0.462406015037594	.	101200001	101360000	#FFDADA	1	0.625
chr1	101360001	101760000	B.1.1.2.1.1.2.1.2.1.1	0.347117794486216	.	101360001	101760000	#DADAFF	1	0.5
chr1	101760001	101920000	B.1.1.2.2.1.2.1.1	0.31453634085213	.	101760001	101920000	#DADAFF	1	0.5
chr1	101920001	102200000	B.2.2.1.1.2.2.1.1.1	0.0764411027568922	.	101920001	102200000	#0000FF	1	0.125
chr1	102200001	102520000	B.2.1.2.1.2.2.2.1.2	0.12531328320802	.	102200001	102520000	#4848FF	1	0.25
chr1	102520001	102640000	B.1.2.2.2.2.1.2.1	0.201754385964912	.	102520001	102640000	#9191FF	1	0.375
chr1	102640001	103040000	B.2.2.2.1.2.1.1.1	0.0300751879699248	.	102640001	103040000	#0000FF	1	0.125
chr1	103040001	103400000	B.2.1.2.1.2.2.1.1.2	0.129072681704261	.	103040001	103400000	#4848FF	1	0.25
chr1	103400001	103760000	B.2.1.2.1.2.2.1.2	0.12781954887218	.	103400001	103760000	#4848FF	1	0.25
chr1	103760001	103800000	B.1.2.2.1.1.1.1.1.2.1.1	0.243107769423559	.	103760001	103800000	#9191FF	1	0.375
chr1	103880001	103960000	B.1.2.2.1.1.1.1.1.2.1.1	0.243107769423559	.	103880001	103960000	#9191FF	1	0.375
chr1	104000001	104080000	B.1.2.2.1.1.1.1.1.2.1.1	0.243107769423559	.	104000001	104080000	#9191FF	1	0.375
chr1	104080001	104160000	B.1.2.2.1.1.1.1.2	0.239348370927318	.	104080001	104160000	#9191FF	1	0.375
chr1	104160001	104200000	B.2.1.1.2.1.1.2	0.180451127819549	.	104160001	104200000	#4848FF	1	0.25
chr1	104240001	104480000	B.2.1.1.2.1.1.2	0.180451127819549	.	104240001	104480000	#4848FF	1	0.25
chr1	104480001	104880000	B.2.2.2.1.1.1.1.1.1	0.0413533834586466	.	104480001	104880000	#0000FF	1	0.125
chr1	104880001	104960000	B.1.2.2.2.2.1.1.2	0.203007518796992	.	104880001	104960000	#9191FF	1	0.375
chr1	104960001	105200000	B.2.2.1.1.2.1.1.1.2.1	0.0839598997493734	.	104960001	105200000	#0000FF	1	0.125
chr1	105200001	105400000	B.2.1.2.2.2.2.1.2.2	0.106516290726817	.	105200001	105400000	#4848FF	1	0.25
chr1	105400001	106120000	B.2.2.2.1.2.1.2	0.0275689223057644	.	105400001	106120000	#0000FF	1	0.125
chr1	106120001	106320000	B.2.2.1.1.1.1.1.1.1	0.101503759398496	.	106120001	106320000	#0000FF	1	0.125
chr1	106320001	106400000	B.1.2.2.1.1.1.1.1.2.2	0.240601503759398	.	106320001	106400000	#9191FF	1	0.375
chr1	106400001	106520000	B.2.1.1.2.1.2.2.2	0.167919799498747	.	106400001	106520000	#4848FF	1	0.25
chr1	106520001	106600000	B.1.1.1.2.2.2.2	0.355889724310777	.	106520001	106600000	#DADAFF	1	0.5
chr1	106600001	107000000	B.2.2.2.1.1.1.1.2	0.0388471177944862	.	106600001	107000000	#0000FF	1	0.125
chr1	107000001	107080000	B.1.2.2.1.1.1.2.2	0.236842105263158	.	107000001	107080000	#9191FF	1	0.375
chr1	107080001	107320000	B.1.2.2.2.2.1.2.2.2	0.199248120300752	.	107080001	107320000	#9191FF	1	0.375
chr1	107320001	107440000	B.1.2.2.2.2.1.1.1	0.204260651629073	.	107320001	107440000	#9191FF	1	0.375
chr1	107440001	107800000	B.2.1.2.2.2.1.2.1.1	0.115288220551378	.	107440001	107800000	#4848FF	1	0.25
chr1	107800001	108120000	B.2.1.2.1.2.2.2.1.1	0.1265664160401	.	107800001	108120000	#4848FF	1	0.25
chr1	108120001	108320000	B.2.1.1.2.1.2.2.1.1.1	0.171679197994987	.	108120001	108320000	#4848FF	1	0.25
chr1	108320001	108800000	B.1.2.1.2.2.2.2.1.2	0.24812030075188	.	108320001	108800000	#9191FF	1	0.375
chr1	108840001	108920000	B.1.2.1.2.2.2.2.1.2	0.24812030075188	.	108840001	108920000	#9191FF	1	0.375
chr1	109000001	109240000	A.2.2.1.1.2.1.1.2	0.471177944862155	.	109000001	109240000	#FFDADA	1	0.625
chr1	109240001	109480000	A.2.1.2.2.2.2.1.2.1.2	0.492481203007519	.	109240001	109480000	#FF9191	1	0.75
chr1	109480001	109720000	A.1.2.2.1.2.1.1.2.2	0.710526315789474	.	109480001	109720000	#FF4848	1	0.875
chr1	109720001	110040000	A.1.1.2.1.2.1.1.2.2	0.93483709273183	.	109720001	110040000	#FF0000	1	1
chr1	110040001	110320000	A.1.1.2.1.2.1.2.1.1	0.933583959899749	.	110040001	110320000	#FF0000	1	1
chr1	110320001	110480000	A.1.1.2.2.1.2.1.2.1	0.904761904761905	.	110320001	110480000	#FF0000	1	1
chr1	110480001	110640000	A.1.2.1.1.1.1.2.2.1.1.1	0.850877192982456	.	110480001	110640000	#FF4848	1	0.875
chr1	110640001	111080000	A.1.2.2.1.2.2.2.2	0.701754385964912	.	110640001	111080000	#FF4848	1	0.875
chr1	111080001	111400000	A.2.2.2.2.1.2.1.2	0.411027568922306	.	111080001	111400000	#FFDADA	1	0.625
chr1	111400001	111640000	B.1.1.1.2.1.2.2.2	0.360902255639098	.	111400001	111640000	#DADAFF	1	0.5
chr1	111640001	111720000	A.2.2.1.1.2.2.1.1	0.466165413533835	.	111640001	111720000	#FFDADA	1	0.625
chr1	111720001	111960000	A.2.2.1.1.2.1.2.2.2	0.467418546365915	.	111720001	111960000	#FFDADA	1	0.625
chr1	111960001	112240000	A.2.1.2.2.2.2.1.2.1.1.1.2	0.494987468671679	.	111960001	112240000	#FF9191	1	0.75
chr1	112240001	112760000	A.2.1.2.1.1.2.1.1.1.1	0.56390977443609	.	112240001	112760000	#FF9191	1	0.75
chr1	112760001	112920000	A.2.1.1.1.1.1.2.2.2.1.2	0.636591478696742	.	112760001	112920000	#FF9191	1	0.75
chr1	112920001	113240000	A.1.1.2.1.2.1.2.1.2	0.932330827067669	.	112920001	113240000	#FF0000	1	1
chr1	113240001	113640000	A.1.1.1.2.2.1.1.2	0.972431077694236	.	113240001	113640000	#FF0000	1	1
chr1	113640001	113920000	A.2.1.2.2.2.2.1.1.1	0.49874686716792	.	113640001	113920000	#FF9191	1	0.75
chr1	113920001	114200000	A.2.1.2.2.1.1.1.2.1.2.2.1	0.531328320802005	.	113920001	114200000	#FF9191	1	0.75
chr1	114200001	114280000	A.1.2.1.2.1.2.1.2.1.2.2.1	0.770676691729323	.	114200001	114280000	#FF4848	1	0.875
chr1	114280001	114960000	A.1.2.2.2.2.1.2.1.1.2	0.666666666666667	.	114280001	114960000	#FF4848	1	0.875
chr1	114960001	115080000	A.1.2.1.2.1.2.1.1.2.2.1	0.776942355889724	.	114960001	115080000	#FF4848	1	0.875
chr1	115080001	115480000	A.2.2.1.1.1.1.2.1.1	0.482456140350877	.	115080001	115480000	#FFDADA	1	0.625
chr1	115480001	115680000	A.2.2.1.1.1.2.2.2	0.473684210526316	.	115480001	115680000	#FFDADA	1	0.625
chr1	115680001	115840000	A.2.1.1.1.2.2.2.1.2.2	0.590225563909774	.	115680001	115840000	#FF9191	1	0.75
chr1	115840001	116000000	A.2.1.1.1.2.1.1.2.1.2	0.612781954887218	.	115840001	116000000	#FF9191	1	0.75
chr1	116000001	116160000	A.1.2.1.2.1.2.1.1.2.2.2	0.775689223057644	.	116000001	116160000	#FF4848	1	0.875
chr1	116160001	116360000	A.2.1.1.1.2.2.1.1.1.1	0.604010025062657	.	116160001	116360000	#FF9191	1	0.75
chr1	116360001	116680000	A.2.1.2.2.2.1.1.1.1.1.2	0.513784461152882	.	116360001	116680000	#FF9191	1	0.75
chr1	116680001	117080000	A.2.1.2.1.2.2.1.1.1	0.548872180451128	.	116680001	117080000	#FF9191	1	0.75
chr1	117080001	117480000	A.2.1.2.2.2.1.1.1.1.1.1	0.515037593984962	.	117080001	117480000	#FF9191	1	0.75
chr1	117480001	117600000	A.2.1.1.2.1.2.2	0.575187969924812	.	117480001	117600000	#FF9191	1	0.75
chr1	117600001	117920000	A.2.1.2.2.2.1.1.1.1.2	0.512531328320802	.	117600001	117920000	#FF9191	1	0.75
chr1	117920001	118520000	B.1.2.1.2.1.1.1.2.2	0.275689223057644	.	117920001	118520000	#9191FF	1	0.375
chr1	118520001	119000000	B.2.1.1.1.2.2.1.2.2	0.184210526315789	.	118520001	119000000	#4848FF	1	0.25
chr1	119000001	119080000	B.1.1.2.2.2.2	0.303258145363409	.	119000001	119080000	#DADAFF	1	0.5
chr1	119080001	119200000	B.1.1.1.2.2.2.1	0.357142857142857	.	119080001	119200000	#DADAFF	1	0.5
chr1	119200001	119360000	B.1.2.1.2.2.2.1.2.2	0.25187969924812	.	119200001	119360000	#9191FF	1	0.375
chr1	119360001	119680000	B.1.2.2.2.2.1.2.2.1	0.200501253132832	.	119360001	119680000	#9191FF	1	0.375
chr1	119680001	120080000	B.1.2.1.1.2.2.1.1	0.285714285714286	.	119680001	120080000	#9191FF	1	0.375
chr1	120080001	120720000	A.2.1.2.2.2.1.1.2.2.2	0.505012531328321	.	120080001	120720000	#FF9191	1	0.75
chr1	120760001	120800000	A.2.1.2.2.2.1.1.2.2.2	0.505012531328321	.	120760001	120800000	#FF9191	1	0.75
chr1	120800001	120960000	B.1.2.1.2.2.2.1.2.1.2	0.2531328320802	.	120800001	120960000	#9191FF	1	0.375
chr1	121080001	121520000	B.1.2.1.2.2.2.1.2.1.2	0.2531328320802	.	121080001	121520000	#9191FF	1	0.375
chr1	142520001	142800000	B.1.1.1.1.2.1.1.1	0.387218045112782	.	142520001	142800000	#DADAFF	1	0.5
chr1	142800001	142960000	B.1.1.1.1.2.2.2.1	0.3734335839599	.	142800001	142960000	#DADAFF	1	0.5
chr1	143120001	143320000	B.1.1.1.2.2.1.1	0.359649122807018	.	143120001	143320000	#DADAFF	1	0.5
chr1	143360001	143560000	A.2.2.2.2.2.1.2.2.1	0.404761904761905	.	143360001	143560000	#FFDADA	1	0.625
chr1	143720001	143800000	A.2.1.1.1.1.1.2.1.2	0.642857142857143	.	143720001	143800000	#FF9191	1	0.75
chr1	143920001	144120000	A.2.1.1.1.1.1.2.1.2	0.642857142857143	.	143920001	144120000	#FF9191	1	0.75
chr1	144480001	144520000	A.2.1.1.1.1.1.2.1.2	0.642857142857143	.	144480001	144520000	#FF9191	1	0.75
chr1	144520001	144720000	A.1.2.2.2.2.2.2.2	0.650375939849624	.	144520001	144720000	#FF4848	1	0.875
chr1	144800001	145120000	A.1.2.2.2.2.2.2.2	0.650375939849624	.	144800001	145120000	#FF4848	1	0.875
chr1	145120001	145320000	A.1.2.1.1.1.1.1.2.1.1	0.863408521303258	.	145120001	145320000	#FF4848	1	0.875
chr1	145360001	145840000	A.1.1.1.2.2.1.2.2.2.2	0.964912280701754	.	145360001	145840000	#FF0000	1	1
chr1	145960001	146000000	A.2.1.2.1.1.2.1.2	0.558897243107769	.	145960001	146000000	#FF9191	1	0.75
chr1	146120001	146160000	A.2.1.2.1.1.2.1.2	0.558897243107769	.	146120001	146160000	#FF9191	1	0.75
chr1	146280001	146400000	A.2.1.2.1.1.2.1.2	0.558897243107769	.	146280001	146400000	#FF9191	1	0.75
chr1	146440001	147440000	A.2.1.2.1.1.2.1.2	0.558897243107769	.	146440001	147440000	#FF9191	1	0.75
chr1	147680001	147840000	A.2.1.2.1.1.2.1.2	0.558897243107769	.	147680001	147840000	#FF9191	1	0.75
chr1	147880001	148000000	A.2.1.2.1.1.2.1.2	0.558897243107769	.	147880001	148000000	#FF9191	1	0.75
chr1	148160001	148200000	A.2.1.2.1.1.2.1.2	0.558897243107769	.	148160001	148200000	#FF9191	1	0.75
chr1	148200001	148280000	A.2.1.1.1.1.1.2.2.2.1.1.2	0.637844611528822	.	148200001	148280000	#FF9191	1	0.75
chr1	148320001	148360000	A.2.1.1.1.1.1.2.2.2.1.1.2	0.637844611528822	.	148320001	148360000	#FF9191	1	0.75
chr1	148480001	148560000	A.2.1.1.1.1.1.2.2.2.1.1.2	0.637844611528822	.	148480001	148560000	#FF9191	1	0.75
chr1	148560001	148600000	A.2.1.1.1.1.1.2.2.1.2	0.640350877192982	.	148560001	148600000	#FF9191	1	0.75
chr1	148640001	148680000	A.2.1.1.1.1.1.2.2.1.2	0.640350877192982	.	148640001	148680000	#FF9191	1	0.75
chr1	148840001	148880000	A.2.1.1.1.1.1.2.2.1.2	0.640350877192982	.	148840001	148880000	#FF9191	1	0.75
chr1	148880001	148960000	A.2.2.2.2.2.1.2.2.2	0.403508771929825	.	148880001	148960000	#FFDADA	1	0.625
chr1	149000001	149200000	A.2.2.2.2.2.1.2.2.2	0.403508771929825	.	149000001	149200000	#FFDADA	1	0.625
chr1	149200001	149360000	A.2.1.1.1.1.1.2.2.1.1	0.641604010025063	.	149200001	149360000	#FF9191	1	0.75
chr1	149360001	149440000	A.2.1.1.2.1.1.1.2	0.581453634085213	.	149360001	149440000	#FF9191	1	0.75
chr1	149560001	149600000	A.2.1.1.2.1.1.1.2	0.581453634085213	.	149560001	149600000	#FF9191	1	0.75
chr1	149640001	149720000	A.2.1.1.2.1.1.1.2	0.581453634085213	.	149640001	149720000	#FF9191	1	0.75
chr1	149720001	150200000	A.1.1.2.1.1.2.2.1.2.1	0.943609022556391	.	149720001	150200000	#FF0000	1	1
chr1	150200001	150640000	A.1.1.2.1.1.1.1.1.2	0.952380952380952	.	150200001	150640000	#FF0000	1	1
chr1	150640001	150760000	A.1.2.1.2.2.1.2.1.1.2.2	0.74812030075188	.	150640001	150760000	#FF4848	1	0.875
chr1	150760001	151000000	A.1.1.1.2.2.1.2.2.1	0.967418546365915	.	150760001	151000000	#FF0000	1	1
chr1	151000001	151240000	A.1.1.1.2.1.2.2.2.1	0.979949874686717	.	151000001	151240000	#FF0000	1	1
chr1	151240001	151440000	A.1.2.1.1.1.2.1.1.1	0.844611528822055	.	151240001	151440000	#FF4848	1	0.875
chr1	151440001	151840000	A.1.1.2.1.2.2.1.1	0.929824561403509	.	151440001	151840000	#FF0000	1	1
chr1	151840001	152040000	A.2.2.2.2.1.1.1.2	0.416040100250627	.	151840001	152040000	#FFDADA	1	0.625
chr1	152040001	152280000	B.1.2.2.1.1.2.1.1.2	0.234335839598997	.	152040001	152280000	#9191FF	1	0.375
chr1	152280001	152480000	B.1.2.2.1.1.2.2.2.2	0.229323308270677	.	152280001	152480000	#9191FF	1	0.375
chr1	152480001	152680000	B.1.2.2.1.2.1.1.2	0.225563909774436	.	152480001	152680000	#9191FF	1	0.375
chr1	152680001	152840000	B.1.2.2.1.1.2.2.1	0.231829573934837	.	152680001	152840000	#9191FF	1	0.375
chr1	152840001	153000000	B.1.2.2.1.1.2.1.1.1	0.235588972431078	.	152840001	153000000	#9191FF	1	0.375
chr1	153000001	153280000	B.1.2.1.1.2.2.1.2	0.284461152882206	.	153000001	153280000	#9191FF	1	0.375
chr1	153280001	153400000	A.2.2.1.2.1.1.2	0.453634085213033	.	153280001	153400000	#FFDADA	1	0.625
chr1	153400001	153520000	A.2.1.1.2.2.1.1.1	0.573934837092732	.	153400001	153520000	#FF9191	1	0.75
chr1	153520001	153720000	A.1.1.2.1.2.2.2.2	0.924812030075188	.	153520001	153720000	#FF0000	1	1
chr1	153720001	153960000	A.1.1.1.2.2.1.1.1.1.2	0.976190476190476	.	153720001	153960000	#FF0000	1	1
chr1	153960001	154080000	A.1.2.1.1.1.1.1.2.1.2.2	0.860902255639098	.	153960001	154080000	#FF4848	1	0.875
chr1	154080001	154400000	A.1.1.2.1.1.1.2.1.2	0.948621553884712	.	154080001	154400000	#FF0000	1	1
chr1	154400001	154600000	A.1.1.1.2.2.2.1.1.2.1	0.962406015037594	.	154400001	154600000	#FF0000	1	1
chr1	154600001	154960000	A.1.1.2.2.1.2.1.1.1.2	0.913533834586466	.	154600001	154960000	#FF0000	1	1
chr1	154960001	155160000	A.1.1.1.2.1.2.2.1.1.1	0.983709273182957	.	154960001	155160000	#FF0000	1	1
chr1	155160001	155480000	A.1.1.2.1.1.1.2.2	0.947368421052632	.	155160001	155480000	#FF0000	1	1
chr1	155480001	155760000	A.1.1.2.1.1.1.1.1.1	0.953634085213033	.	155480001	155760000	#FF0000	1	1
chr1	155760001	156080000	A.1.1.1.2.1.1.1.2	0.994987468671679	.	155760001	156080000	#FF0000	1	1
chr1	156080001	156400000	A.1.1.1.1.2.2	0.99749373433584	.	156080001	156400000	#FF0000	1	1
chr1	156400001	156600000	A.1.1.1.1.2.1	0.99874686716792	.	156400001	156600000	#FF0000	1	1
chr1	156600001	156920000	A.1.1.1.2.2.1.1.1.1.1	0.977443609022556	.	156600001	156920000	#FF0000	1	1
chr1	156920001	157520000	A.2.2.1.1.2.2.2.2.1	0.458646616541353	.	156920001	157520000	#FFDADA	1	0.625
chr1	157520001	157760000	B.1.2.1.2.2.2.1.1.2	0.255639097744361	.	157520001	157760000	#9191FF	1	0.375
chr1	157760001	157920000	B.1.2.1.2.2.2.1.2.1.1	0.254385964912281	.	157760001	157920000	#9191FF	1	0.375
chr1	157920001	158120000	A.2.2.2.2.1.1.2.1	0.414786967418546	.	157920001	158120000	#FFDADA	1	0.625
chr1	158120001	158280000	B.1.2.2.1.1.2.2.2.1	0.230576441102757	.	158120001	158280000	#9191FF	1	0.375
chr1	158280001	158520000	B.2.1.2.2.2.1.2.1.2	0.114035087719298	.	158280001	158520000	#4848FF	1	0.25
chr1	158520001	158760000	B.2.1.2.2.2.1.2.2	0.112781954887218	.	158520001	158760000	#4848FF	1	0.25
chr1	158760001	159040000	B.2.1.2.2.2.1.1.2	0.116541353383459	.	158760001	159040000	#4848FF	1	0.25
chr1	159040001	159280000	B.2.1.1.1.2.1.2.2	0.18796992481203	.	159040001	159280000	#4848FF	1	0.25
chr1	159280001	159760000	B.2.2.1.2.2.2.1	0.0488721804511278	.	159280001	159760000	#0000FF	1	0.125
chr1	159760001	160040000	A.2.2.1.2.2.1.1.1	0.444862155388471	.	159760001	160040000	#FFDADA	1	0.625
chr1	160040001	160240000	A.1.1.2.1.2.2.1.2	0.928571428571429	.	160040001	160240000	#FF0000	1	1
chr1	160240001	160360000	A.1.2.2.2.1.2.1.1.2	0.68671679197995	.	160240001	160360000	#FF4848	1	0.875
chr1	160360001	160640000	A.2.1.2.1.1.1.2.2	0.56516290726817	.	160360001	160640000	#FF9191	1	0.75
chr1	160640001	160880000	A.1.2.2.2.1.2.1.2.1.2	0.684210526315789	.	160640001	160880000	#FF4848	1	0.875
chr1	160880001	161120000	A.1.1.2.2.1.1.2	0.918546365914787	.	160880001	161120000	#FF0000	1	1
chr1	161120001	161240000	A.1.1.2.2.2.1.2.2.2	0.882205513784461	.	161120001	161240000	#FF0000	1	1
chr1	161240001	161440000	A.1.1.2.1.2.2.2.1.1	0.927318295739348	.	161240001	161440000	#FF0000	1	1
chr1	161440001	161640000	A.1.2.1.1.1.1.2.2.2.2	0.845864661654135	.	161440001	161640000	#FF4848	1	0.875
chr1	161640001	161960000	A.2.1.2.2.1.1.1.1.1	0.538847117794486	.	161640001	161960000	#FF9191	1	0.75
chr1	161960001	162600000	A.2.1.2.2.2.1.1.2.2.1.1	0.507518796992481	.	161960001	162600000	#FF9191	1	0.75
chr1	162600001	162800000	A.2.1.1.1.2.2.1.2.1.2	0.598997493734336	.	162600001	162800000	#FF9191	1	0.75
chr1	162800001	163040000	B.1.1.2.2.1.1.2.2.1.2	0.319548872180451	.	162800001	163040000	#DADAFF	1	0.5
chr1	163040001	163320000	B.1.2.1.2.2.1.2.1.2	0.259398496240602	.	163040001	163320000	#9191FF	1	0.375
chr1	163320001	163680000	B.2.1.2.1.1.2.2.2.1	0.139097744360902	.	163320001	163680000	#4848FF	1	0.25
chr1	163680001	164040000	B.2.1.2.1.1.1.1.2	0.149122807017544	.	163680001	164040000	#4848FF	1	0.25
chr1	164040001	164360000	B.2.1.2.1.2.2.1.1.1	0.130325814536341	.	164040001	164360000	#4848FF	1	0.25
chr1	164360001	164600000	B.1.1.2.2.1.1.1.2	0.328320802005013	.	164360001	164600000	#DADAFF	1	0.5
chr1	164600001	165080000	B.1.2.1.2.1.2.2.1.1	0.270676691729323	.	164600001	165080000	#9191FF	1	0.375
chr1	165080001	165360000	B.1.1.1.1.1.1.1.2	0.398496240601504	.	165080001	165360000	#DADAFF	1	0.5
chr1	165360001	165640000	B.1.1.2.1.1.1.2.1	0.352130325814536	.	165360001	165640000	#DADAFF	1	0.5
chr1	165640001	165880000	B.1.1.2.1.2.2.1.1.2.2	0.335839598997494	.	165640001	165880000	#DADAFF	1	0.5
chr1	165880001	166160000	B.1.1.2.2.1.1.2.2.1.1.1.1	0.324561403508772	.	165880001	166160000	#DADAFF	1	0.5
chr1	166160001	166480000	B.1.2.1.2.2.1.2.1.1	0.260651629072682	.	166160001	166480000	#9191FF	1	0.375
chr1	166480001	166800000	B.2.1.2.1.1.1.2.1	0.147869674185464	.	166480001	166800000	#4848FF	1	0.25
chr1	166800001	167240000	A.2.2.1.1.1.1.1.1	0.486215538847118	.	166800001	167240000	#FFDADA	1	0.625
chr1	167240001	167360000	A.2.1.1.1.1.2.1.1.1.2	0.631578947368421	.	167240001	167360000	#FF9191	1	0.75
chr1	167360001	167720000	A.1.2.2.1.1.2.1.2.1.2	0.719298245614035	.	167360001	167720000	#FF4848	1	0.875
chr1	167720001	168080000	A.2.1.2.2.2.1.1.2.2.1.2	0.506265664160401	.	167720001	168080000	#FF9191	1	0.75
chr1	168080001	168440000	B.1.1.2.1.1.1.1.2	0.353383458646617	.	168080001	168440000	#DADAFF	1	0.5
chr1	168440001	168960000	B.2.1.1.2.2.2.1.2.2	0.154135338345865	.	168440001	168960000	#4848FF	1	0.25
chr1	168960001	169120000	B.1.2.1.1.1.1.2.1.2	0.293233082706767	.	168960001	169120000	#9191FF	1	0.375
chr1	169120001	169360000	B.1.2.1.1.1.1.2.1.1	0.294486215538847	.	169120001	169360000	#9191FF	1	0.375
chr1	169360001	169840000	B.2.2.1.2.1.1.2.1	0.068922305764411	.	169360001	169840000	#0000FF	1	0.125
chr1	169840001	170080000	B.2.1.1.2.2.1.1.2.2	0.161654135338346	.	169840001	170080000	#4848FF	1	0.25
chr1	170080001	170480000	B.2.2.1.1.1.1.2.2	0.093984962406015	.	170080001	170480000	#0000FF	1	0.125
chr1	170480001	170960000	B.2.2.1.2.2.2.2.2.1.2	0.0451127819548872	.	170480001	170960000	#0000FF	1	0.125
chr1	170960001	171400000	B.2.1.2.1.1.2.2.1.2	0.140350877192982	.	170960001	171400000	#4848FF	1	0.25
chr1	171400001	171800000	B.1.1.2.1.2.1.1	0.340852130325815	.	171400001	171800000	#DADAFF	1	0.5
chr1	171800001	171920000	B.1.1.1.1.2.1.2.1.2.1	0.382205513784461	.	171800001	171920000	#DADAFF	1	0.5
chr1	171920001	172400000	B.2.1.2.1.1.2.2.1.1.1	0.142857142857143	.	171920001	172400000	#4848FF	1	0.25
chr1	172400001	172800000	B.1.2.1.2.1.1.2.1	0.274436090225564	.	172400001	172800000	#9191FF	1	0.375
chr1	172800001	173120000	B.2.2.2.2.1.1.1.2.1	0.0213032581453634	.	172800001	173120000	#0000FF	1	0.125
chr1	173120001	173320000	B.1.2.1.2.2.2.2.2.2	0.245614035087719	.	173120001	173320000	#9191FF	1	0.375
chr1	173320001	173480000	B.1.1.2.2.1.2.2.1.2	0.31077694235589	.	173320001	173480000	#DADAFF	1	0.5
chr1	173480001	173640000	B.1.2.1.1.1.2.1	0.290726817042607	.	173480001	173640000	#9191FF	1	0.375
chr1	173640001	173800000	B.1.1.1.2.1.2.2.1	0.362155388471178	.	173640001	173800000	#DADAFF	1	0.5
chr1	173800001	174000000	A.2.2.2.2.1.1.2.2	0.413533834586466	.	173800001	174000000	#FFDADA	1	0.625
chr1	174000001	174240000	B.1.1.2.2.1.2.2.2.2.2	0.307017543859649	.	174000001	174240000	#DADAFF	1	0.5
chr1	174240001	174720000	B.2.2.2.2.1.1.2.2.1	0.0175438596491228	.	174240001	174720000	#0000FF	1	0.125
chr1	174720001	175000000	B.1.2.1.1.2.2.2.1.1	0.283208020050125	.	174720001	175000000	#9191FF	1	0.375
chr1	175000001	175360000	B.1.1.2.1.2.2.1.2.1	0.334586466165414	.	175000001	175360000	#DADAFF	1	0.5
chr1	175360001	175560000	A.2.2.1.1.2.2.2.1.2.2	0.459899749373434	.	175360001	175560000	#FFDADA	1	0.625
chr1	175560001	175920000	A.2.2.1.2.2.2.1.2.1	0.43984962406015	.	175560001	175920000	#FFDADA	1	0.625
chr1	175920001	176080000	A.2.2.2.1.2.2.2	0.418546365914787	.	175920001	176080000	#FFDADA	1	0.625
chr1	176080001	176560000	B.1.2.1.1.2.1	0.286967418546366	.	176080001	176560000	#9191FF	1	0.375
chr1	176560001	176840000	B.1.1.2.2.1.1.2.2.1.1.1.2.2	0.322055137844612	.	176560001	176840000	#DADAFF	1	0.5
chr1	176840001	177320000	B.1.1.2.1.1.2.1.1.2	0.348370927318296	.	176840001	177320000	#DADAFF	1	0.5
chr1	177320001	177440000	B.1.1.1.1.2.2.1.2.1	0.37593984962406	.	177320001	177440000	#DADAFF	1	0.5
chr1	177440001	177720000	B.1.2.1.2.2.2.1.1.1	0.256892230576441	.	177440001	177720000	#9191FF	1	0.375
chr1	177720001	178000000	B.1.1.2.1.1.2.1.2.2	0.344611528822055	.	177720001	178000000	#DADAFF	1	0.5
chr1	178000001	178280000	A.2.1.2.2.2.2.2.2	0.487468671679198	.	178000001	178280000	#FF9191	1	0.75
chr1	178280001	178480000	A.2.2.1.1.1.1.1.2.2	0.483709273182957	.	178280001	178480000	#FFDADA	1	0.625
chr1	178480001	178720000	A.2.1.2.2.2.1.1.1.2.2	0.510025062656642	.	178480001	178720000	#FF9191	1	0.75
chr1	178720001	178840000	A.2.1.1.1.2.2.1.2.2	0.597744360902256	.	178720001	178840000	#FF9191	1	0.75
chr1	178840001	179000000	A.1.2.2.2.1.2.2.2.1	0.679197994987469	.	178840001	179000000	#FF4848	1	0.875
chr1	179000001	179480000	A.2.1.2.2.2.2.1.2.1.1.1.1	0.496240601503759	.	179000001	179480000	#FF9191	1	0.75
chr1	179480001	179640000	A.2.2.1.2.1.2.2.2	0.446115288220551	.	179480001	179640000	#FFDADA	1	0.625
chr1	179640001	180080000	A.2.1.2.2.2.1.2.1	0.503759398496241	.	179640001	180080000	#FF9191	1	0.75
chr1	180080001	180440000	A.1.2.2.1.1.2.2.2	0.714285714285714	.	180080001	180440000	#FF4848	1	0.875
chr1	180440001	180600000	A.1.2.2.1.2.1.1.2.1	0.711779448621554	.	180440001	180600000	#FF4848	1	0.875
chr1	180600001	180800000	A.1.2.2.2.1.2.1.1.1.1.1	0.691729323308271	.	180600001	180800000	#FF4848	1	0.875
chr1	180800001	181160000	A.1.1.1.2.2.1.2.2.2.1	0.966165413533835	.	180800001	181160000	#FF0000	1	1
chr1	181160001	181320000	A.2.1.1.1.1.1.1.2.2	0.645363408521303	.	181160001	181320000	#FF9191	1	0.75
chr1	181320001	181760000	A.1.2.2.2.2.1.2.2.2.1	0.661654135338346	.	181320001	181760000	#FF4848	1	0.875
chr1	181760001	182000000	A.2.1.2.2.1.1.1.1.2.1	0.537593984962406	.	181760001	182000000	#FF9191	1	0.75
chr1	182000001	182280000	A.1.2.2.1.1.1.1	0.725563909774436	.	182000001	182280000	#FF4848	1	0.875
chr1	182280001	182400000	A.1.1.1.2.1.2.1.2.1	0.986215538847118	.	182280001	182400000	#FF0000	1	1
chr1	182400001	182560000	A.2.1.1.1.1.2.1.2.1	0.629072681704261	.	182400001	182560000	#FF9191	1	0.75
chr1	182560001	182840000	A.1.1.1.2.2.2.2.1.2	0.956140350877193	.	182560001	182840000	#FF0000	1	1
chr1	182840001	183240000	A.1.1.2.1.1.2.1	0.946115288220551	.	182840001	183240000	#FF0000	1	1
chr1	183240001	183600000	A.1.2.2.1.1.2.1.1	0.721804511278195	.	183240001	183600000	#FF4848	1	0.875
chr1	183600001	183880000	A.1.2.2.2.2.1.1.2.1.1	0.674185463659148	.	183600001	183880000	#FF4848	1	0.875
chr1	183880001	184040000	A.1.2.2.1.2.1.1.1	0.713032581453634	.	183880001	184040000	#FF4848	1	0.875
chr1	184040001	184200000	A.1.2.2.2.1.2.2.1.1	0.681704260651629	.	184040001	184200000	#FF4848	1	0.875
chr1	184200001	184400000	A.1.2.2.2.1.2.1.1.1.1.2	0.69047619047619	.	184200001	184400000	#FF4848	1	0.875
chr1	184400001	184480000	A.2.1.1.1.1.2.2.2.2.2.2	0.616541353383459	.	184400001	184480000	#FF9191	1	0.75
chr1	184480001	184720000	A.1.2.2.1.1.2.2.1.1	0.716791979949875	.	184480001	184720000	#FF4848	1	0.875
chr1	184720001	185000000	A.2.2.2.1.1.2.1.1	0.428571428571429	.	184720001	185000000	#FFDADA	1	0.625
chr1	185000001	185160000	A.2.2.1.2.1.2.1.1.2	0.451127819548872	.	185000001	185160000	#FFDADA	1	0.625
chr1	185160001	185720000	B.1.2.1.2.1.2.2.1.2	0.269423558897243	.	185160001	185720000	#9191FF	1	0.375
chr1	185720001	185880000	B.2.1.1.2.2.1.1.1.1.2	0.165413533834586	.	185720001	185880000	#4848FF	1	0.25
chr1	185880001	186320000	B.2.2.1.2.1.1.2.2	0.0676691729323308	.	185880001	186320000	#0000FF	1	0.125
chr1	186320001	186640000	B.2.2.1.2.2.2.2.2.1.1	0.0463659147869674	.	186320001	186640000	#0000FF	1	0.125
chr1	186640001	186960000	B.2.2.2.2.1.2.2.1	0.0100250626566416	.	186640001	186960000	#0000FF	1	0.125
chr1	186960001	187200000	B.2.2.1.1.1.2.2.1.2.2	0.0889724310776942	.	186960001	187200000	#0000FF	1	0.125
chr1	187200001	187560000	B.2.2.2.2.1.2.1.2.2.2	0.0112781954887218	.	187200001	187560000	#0000FF	1	0.125
chr1	187560001	187840000	B.2.2.2.2.1.1.1.1.1	0.0238095238095238	.	187560001	187840000	#0000FF	1	0.125
chr1	187840001	188080000	B.2.2.1.2.2.1.1.2	0.0538847117794486	.	187840001	188080000	#0000FF	1	0.125
chr1	188080001	188200000	B.2.1.1.2.1.2.1.1.2.2	0.175438596491228	.	188080001	188200000	#4848FF	1	0.25
chr1	188200001	188440000	B.2.2.2.2.1.2.1.2.1	0.0137844611528822	.	188200001	188440000	#0000FF	1	0.125
chr1	188440001	188520000	B.1.2.2.2.1.2.2.2.2	0.205513784461153	.	188440001	188520000	#9191FF	1	0.375
chr1	188520001	188800000	B.2.2.1.1.1.2.2.1.2.1	0.0902255639097744	.	188520001	188800000	#0000FF	1	0.125
chr1	188800001	189080000	B.2.2.1.2.2.1.2.1.2	0.0513784461152882	.	188800001	189080000	#0000FF	1	0.125
chr1	189080001	189160000	B.1.2.2.1.2.1.1.1.2	0.226817042606516	.	189080001	189160000	#9191FF	1	0.375
chr1	189160001	189400000	B.2.2.1.1.1.2.2.2	0.087719298245614	.	189160001	189400000	#0000FF	1	0.125
chr1	189400001	189720000	B.2.2.1.2.2.1.2.2	0.050125313283208	.	189400001	189720000	#0000FF	1	0.125
chr1	189720001	190000000	B.2.2.1.2.2.2.2.2.2.2	0.0426065162907268	.	189720001	190000000	#0000FF	1	0.125
chr1	190000001	190120000	B.1.2.2.2.1.2.2.2.1	0.206766917293233	.	190000001	190120000	#9191FF	1	0.375
chr1	190120001	190200000	B.1.2.2.1.2.2.2.2	0.214285714285714	.	190120001	190200000	#9191FF	1	0.375
chr1	190200001	190400000	B.2.2.1.2.2.1.1.1	0.0551378446115288	.	190200001	190400000	#0000FF	1	0.125
chr1	190400001	190480000	B.1.2.2.1.1.1.2.1	0.238095238095238	.	190400001	190480000	#9191FF	1	0.375
chr1	190480001	190560000	B.1.2.2.1.2.2.2.1.2	0.215538847117794	.	190480001	190560000	#9191FF	1	0.375
chr1	190560001	190720000	B.2.1.1.2.1.2.1.1.2.1	0.176691729323308	.	190560001	190720000	#4848FF	1	0.25
chr1	190720001	191160000	B.2.2.2.2.2.1.1.2	0.006265664160401	.	190720001	191160000	#0000FF	1	0.125
chr1	191160001	191320000	B.2.1.2.2.1.1.1	0.12280701754386	.	191160001	191320000	#4848FF	1	0.25
chr1	191320001	191520000	B.2.2.1.1.1.1.1.2.1.1	0.0989974937343358	.	191320001	191520000	#0000FF	1	0.125
chr1	191520001	191760000	B.2.2.2.2.1.2.1.1	0.0150375939849624	.	191520001	191760000	#0000FF	1	0.125
chr1	191760001	192000000	B.2.2.1.1.1.1.2.1	0.0952380952380952	.	191760001	192000000	#0000FF	1	0.125
chr1	192000001	192160000	B.2.1.2.2.1.1.2.2	0.120300751879699	.	192000001	192160000	#4848FF	1	0.25
chr1	192160001	192440000	B.2.2.1.2.2.1.2.1.1	0.0526315789473684	.	192160001	192440000	#0000FF	1	0.125
chr1	192440001	192760000	B.2.1.2.1.1.2.2.2.2	0.137844611528822	.	192440001	192760000	#4848FF	1	0.25
chr1	192760001	193080000	B.2.2.1.2.1.2.1.1.1	0.0664160401002506	.	192760001	193080000	#0000FF	1	0.125
chr1	193080001	193440000	B.2.2.1.2.1.2.2.2.1	0.0601503759398496	.	193080001	193440000	#0000FF	1	0.125
chr1	193440001	193640000	B.2.1.1.2.1.2.1.2.2	0.172932330827068	.	193440001	193640000	#4848FF	1	0.25
chr1	193640001	194000000	B.2.2.2.2.1.2.2.2	0.0087719298245614	.	193640001	194000000	#0000FF	1	0.125
chr1	194000001	194320000	B.2.2.2.2.1.1.1.1.2	0.0225563909774436	.	194000001	194320000	#0000FF	1	0.125
chr1	194320001	194520000	B.2.1.2.2.1.1.2.1	0.121553884711779	.	194320001	194520000	#4848FF	1	0.25
chr1	194520001	194720000	B.2.2.1.1.1.1.1.2.1.2	0.0977443609022556	.	194520001	194720000	#0000FF	1	0.125
chr1	194720001	194920000	B.2.2.1.1.1.2.2.1.1	0.0914786967418546	.	194720001	194920000	#0000FF	1	0.125
chr1	194920001	195000000	B.2.1.1.2.1.2.1.1.1.1	0.179197994987469	.	194920001	195000000	#4848FF	1	0.25
chr1	195000001	195400000	B.2.2.2.2.2.1.2.1.1	0.0050125313283208	.	195000001	195400000	#0000FF	1	0.125
chr1	195400001	195840000	B.2.2.2.2.1.2.1.2.2.1	0.012531328320802	.	195400001	195840000	#0000FF	1	0.125
chr1	195840001	196280000	B.2.2.2.2.1.1.1.2.2	0.0200501253132832	.	195840001	196280000	#0000FF	1	0.125
chr1	196280001	196400000	B.1.2.2.2.1.1.1.2	0.211779448621554	.	196280001	196400000	#9191FF	1	0.375
chr1	196400001	196720000	B.2.2.1.2.2.2.2.2.2.1	0.043859649122807	.	196400001	196720000	#0000FF	1	0.125
chr1	196720001	196840000	B.1.2.2.1.2.1.1.1.1	0.228070175438596	.	196720001	196840000	#9191FF	1	0.375
chr1	196840001	197080000	B.2.2.1.1.1.1.1.2.2	0.0964912280701754	.	196840001	197080000	#0000FF	1	0.125
chr1	197080001	197440000	B.2.2.1.2.1.2.2.1	0.0614035087719298	.	197080001	197440000	#0000FF	1	0.125
chr1	197440001	197800000	B.2.2.1.2.1.2.1.1.2	0.0651629072681704	.	197440001	197800000	#0000FF	1	0.125
chr1	197800001	197920000	B.1.1.2.2.2.1.2	0.304511278195489	.	197800001	197920000	#DADAFF	1	0.5
chr1	197920001	198000000	B.1.2.2.1.2.2.2.1.1	0.216791979949875	.	197920001	198000000	#9191FF	1	0.375
chr1	198000001	198720000	B.2.2.2.2.2.2	0.0012531328320802	.	198000001	198720000	#0000FF	1	0.125
chr1	198720001	199080000	B.2.2.2.2.1.1.2.2.2	0.0162907268170426	.	198720001	199080000	#0000FF	1	0.125
chr1	199080001	199160000	B.1.2.2.1.2.2.1.2.2.2	0.218045112781955	.	199080001	199160000	#9191FF	1	0.375
chr1	199160001	199560000	B.2.2.1.2.2.2.2.1	0.0476190476190476	.	199160001	199560000	#0000FF	1	0.125
chr1	199560001	200000000	B.1.2.1.2.1.2.1	0.271929824561404	.	199560001	200000000	#9191FF	1	0.375
chr1	200000001	200280000	B.1.1.1.1.1.1.1.1	0.399749373433584	.	200000001	200280000	#DADAFF	1	0.5
chr1	200280001	200560000	A.2.1.2.2.2.1.1.2.1	0.508771929824561	.	200280001	200560000	#FF9191	1	0.75
chr1	200560001	200880000	A.1.2.2.1.1.2.2.1.2	0.715538847117794	.	200560001	200880000	#FF4848	1	0.875
chr1	200880001	201160000	A.1.1.2.1.2.1.1.2.1.2	0.93609022556391	.	200880001	201160000	#FF0000	1	1
chr1	201160001	201440000	A.1.1.1.2.1.1.1.1	0.996240601503759	.	201160001	201440000	#FF0000	1	1
chr1	201440001	201640000	A.1.1.1.1.1	1	.	201440001	201640000	#FF0000	1	1
chr1	201640001	201760000	A.1.1.1.2.1.2.1.2.2	0.984962406015038	.	201640001	201760000	#FF0000	1	1
chr1	201760001	202120000	A.1.1.1.2.1.1.2.2.2.1.2	0.989974937343358	.	201760001	202120000	#FF0000	1	1
chr1	202120001	202280000	A.1.1.1.2.1.2.1.1	0.987468671679198	.	202120001	202280000	#FF0000	1	1
chr1	202280001	202400000	A.1.2.1.1.1.1.1.1.1.1.2	0.870927318295739	.	202280001	202400000	#FF4848	1	0.875
chr1	202400001	202680000	A.1.1.2.1.1.1.2.1.1	0.949874686716792	.	202400001	202680000	#FF0000	1	1
chr1	202680001	202960000	A.1.1.1.2.2.1.1.1.2.1	0.974937343358396	.	202680001	202960000	#FF0000	1	1
chr1	202960001	203280000	A.1.1.1.2.1.1.2.2.2.1.1	0.991228070175439	.	202960001	203280000	#FF0000	1	1
chr1	203280001	203760000	A.1.1.1.2.2.2.1.1.1	0.963659147869674	.	203280001	203760000	#FF0000	1	1
chr1	203760001	204000000	A.1.1.1.2.1.1.2.1	0.993734335839599	.	203760001	204000000	#FF0000	1	1
chr1	204000001	204080000	A.1.1.2.2.1.1.1.2.1	0.921052631578947	.	204000001	204080000	#FF0000	1	1
chr1	204080001	204400000	A.1.1.1.2.2.2.1.1.2.2	0.961152882205514	.	204080001	204400000	#FF0000	1	1
chr1	204400001	204480000	A.1.1.2.2.2.1.1.1.2.1	0.897243107769424	.	204400001	204480000	#FF0000	1	1
chr1	204480001	204920000	A.1.1.2.1.1.2.2.1.1	0.944862155388471	.	204480001	204920000	#FF0000	1	1
chr1	204920001	205320000	A.1.1.1.2.1.1.2.2.1	0.992481203007519	.	204920001	205320000	#FF0000	1	1
chr1	205320001	205760000	A.1.1.1.2.2.2.2.1.1	0.957393483709273	.	205320001	205760000	#FF0000	1	1
chr1	205760001	205960000	A.1.1.2.2.1.1.1.1.2	0.922305764411028	.	205760001	205960000	#FF0000	1	1
chr1	206080001	206160000	A.2.1.1.1.1.2.2.1.2	0.621553884711779	.	206080001	206160000	#FF9191	1	0.75
chr1	206160001	206360000	A.1.2.1.1.2.2.1.2	0.807017543859649	.	206160001	206360000	#FF4848	1	0.875
chr1	206480001	206560000	A.2.1.1.2.2.1.1.2	0.572681704260652	.	206480001	206560000	#FF9191	1	0.75
chr1	206560001	206960000	A.1.2.2.1.2.1.2.2	0.705513784461153	.	206560001	206960000	#FF4848	1	0.875
chr1	206960001	207240000	A.2.1.2.2.2.2.2.1.2	0.488721804511278	.	206960001	207240000	#FF9191	1	0.75
chr1	207240001	207640000	B.1.1.2.1.1.2.2.2	0.342105263157895	.	207240001	207640000	#DADAFF	1	0.5
chr1	207640001	207920000	A.2.2.1.1.1.2.2.1	0.474937343358396	.	207640001	207920000	#FFDADA	1	0.625
chr1	207920001	208520000	A.1.2.2.2.2.1.2.2.2.2	0.660401002506266	.	207920001	208520000	#FF4848	1	0.875
chr1	208520001	208640000	A.1.2.1.2.2.2.2.1.2.1	0.731829573934837	.	208520001	208640000	#FF4848	1	0.875
chr1	208640001	209000000	A.1.2.2.2.2.2.1.2.2	0.654135338345865	.	208640001	209000000	#FF4848	1	0.875
chr1	209000001	209400000	A.2.1.2.1.1.2.1.1.2.2	0.56015037593985	.	209000001	209400000	#FF9191	1	0.75
chr1	209400001	209960000	A.1.2.2.2.2.1.2.2.1.1	0.664160401002506	.	209400001	209960000	#FF4848	1	0.875
chr1	209960001	210200000	A.2.1.2.2.1.1.1.1.2.2.2	0.535087719298246	.	209960001	210200000	#FF9191	1	0.75
chr1	210200001	210560000	A.2.1.2.2.2.1.2.2.1.2	0.50125313283208	.	210200001	210560000	#FF9191	1	0.75
chr1	210560001	210880000	A.2.1.2.2.1.2.2.1.2	0.517543859649123	.	210560001	210880000	#FF9191	1	0.75
chr1	210880001	211080000	A.2.2.1.2.1.2.1.2	0.449874686716792	.	210880001	211080000	#FFDADA	1	0.625
chr1	211080001	211280000	A.2.2.2.2.2.1.1	0.407268170426065	.	211080001	211280000	#FFDADA	1	0.625
chr1	211280001	211440000	A.1.2.2.2.1.1.1.1	0.700501253132832	.	211280001	211440000	#FF4848	1	0.875
chr1	211440001	211680000	A.1.2.2.2.1.2.2.1.2	0.680451127819549	.	211440001	211680000	#FF4848	1	0.875
chr1	211680001	211800000	A.1.1.2.2.1.1.1.2.2	0.919799498746867	.	211680001	211800000	#FF0000	1	1
chr1	211800001	211880000	A.1.1.2.2.2.1.2.1.2.1	0.888471177944862	.	211800001	211880000	#FF0000	1	1
chr1	211880001	212280000	A.1.2.2.2.2.1.1.2.2.1	0.671679197994987	.	211880001	212280000	#FF4848	1	0.875
chr1	212280001	212640000	A.1.2.2.1.1.2.1.2.2	0.718045112781955	.	212280001	212640000	#FF4848	1	0.875
chr1	212640001	212800000	A.1.1.2.2.2.1.2.2.1.1	0.885964912280702	.	212640001	212800000	#FF0000	1	1
chr1	212800001	212920000	A.1.2.1.2.1.2.1.2.1.1.1	0.774436090225564	.	212800001	212920000	#FF4848	1	0.875
chr1	212920001	213200000	A.2.1.2.1.1.1.2.1	0.566416040100251	.	212920001	213200000	#FF9191	1	0.75
chr1	213200001	213600000	A.2.2.2.1.1.1.2.1.1	0.43483709273183	.	213200001	213600000	#FFDADA	1	0.625
chr1	213600001	213840000	A.2.2.2.1.2.2.1.2	0.419799498746867	.	213600001	213840000	#FFDADA	1	0.625
chr1	213840001	214360000	A.2.2.2.1.1.1.1	0.43609022556391	.	213840001	214360000	#FFDADA	1	0.625
chr1	214360001	214520000	A.2.1.2.2.2.1.1.1.2.1	0.511278195488722	.	214360001	214520000	#FF9191	1	0.75
chr1	214520001	214800000	A.2.2.1.2.2.2.2	0.43734335839599	.	214520001	214800000	#FFDADA	1	0.625
chr1	214800001	215360000	B.2.2.1.2.1.2.2.2.2.1.2	0.0576441102756892	.	214800001	215360000	#0000FF	1	0.125
chr1	215360001	215800000	B.2.2.1.2.1.2.2.2.2.2	0.056390977443609	.	215360001	215800000	#0000FF	1	0.125
chr1	215800001	216080000	B.2.1.2.1.1.1.2.2	0.146616541353383	.	215800001	216080000	#4848FF	1	0.25
chr1	216080001	216240000	B.1.2.1.2.2.1.1.2.1.2	0.263157894736842	.	216080001	216240000	#9191FF	1	0.375
chr1	216240001	216360000	B.1.1.2.2.1.1.1.1	0.329573934837093	.	216240001	216360000	#DADAFF	1	0.5
chr1	216360001	217080000	B.2.2.1.2.1.1.1	0.0701754385964912	.	216360001	217080000	#0000FF	1	0.125
chr1	217080001	217400000	B.2.1.1.2.2.2.2	0.152882205513784	.	217080001	217400000	#4848FF	1	0.25
chr1	217400001	217600000	B.1.2.2.1.2.2.1.2.2.1	0.219298245614035	.	217400001	217600000	#9191FF	1	0.375
chr1	217600001	217760000	B.1.2.2.1.2.2.1.1	0.221804511278195	.	217600001	217760000	#9191FF	1	0.375
chr1	217760001	217960000	B.2.1.1.2.1.2.1.1.1.2	0.177944862155388	.	217760001	217960000	#4848FF	1	0.25
chr1	217960001	218120000	B.2.1.1.2.2.1.2.1	0.160401002506266	.	217960001	218120000	#4848FF	1	0.25
chr1	218120001	218400000	B.2.1.1.2.1.2.1.2.1	0.174185463659148	.	218120001	218400000	#4848FF	1	0.25
chr1	218400001	218720000	B.1.2.1.2.2.1.2.2	0.258145363408521	.	218400001	218720000	#9191FF	1	0.375
chr1	218720001	218800000	A.2.2.2.2.2.1.2.1	0.406015037593985	.	218720001	218800000	#FFDADA	1	0.625
chr1	218800001	219360000	B.2.1.2.1.1.2.2.1.1.2	0.141604010025063	.	218800001	219360000	#4848FF	1	0.25
chr1	219360001	219480000	B.1.1.1.2.1.1.2.2	0.364661654135338	.	219360001	219480000	#DADAFF	1	0.5
chr1	219480001	219720000	B.1.2.1.2.2.1.1.2.1.1	0.264411027568922	.	219480001	219720000	#9191FF	1	0.375
chr1	219720001	220040000	B.1.1.2.2.1.2.2.2.1	0.30952380952381	.	219720001	220040000	#DADAFF	1	0.5
chr1	220040001	220360000	B.1.1.2.1.2.2.2.1	0.332080200501253	.	220040001	220360000	#DADAFF	1	0.5
chr1	220360001	220560000	B.1.1.2.2.1.2.2.2.2.1	0.308270676691729	.	220360001	220560000	#DADAFF	1	0.5
chr1	220560001	221000000	B.1.1.2.1.2.1.2	0.339598997493734	.	220560001	221000000	#DADAFF	1	0.5
chr1	221000001	221320000	B.1.2.1.2.2.1.1.2.2	0.261904761904762	.	221000001	221320000	#9191FF	1	0.375
chr1	221320001	221600000	B.2.1.1.2.2.2.1.2.1	0.155388471177945	.	221320001	221600000	#4848FF	1	0.25
chr1	221600001	222120000	B.2.2.1.2.1.2.1.2.2	0.06265664160401	.	221600001	222120000	#0000FF	1	0.125
chr1	222120001	222240000	B.1.2.2.1.1.1.1.1.2.1.2	0.241854636591479	.	222120001	222240000	#9191FF	1	0.375
chr1	222240001	222760000	B.2.2.1.2.1.2.1.2.1	0.0639097744360902	.	222240001	222760000	#0000FF	1	0.125
chr1	222760001	223120000	A.2.2.1.2.2.2.1.2.2	0.43859649122807	.	222760001	223120000	#FFDADA	1	0.625
chr1	223120001	223280000	A.2.2.1.1.2.1.1.1	0.472431077694236	.	223120001	223280000	#FFDADA	1	0.625
chr1	223280001	223520000	A.1.2.2.2.1.2.1.2.2	0.682957393483709	.	223280001	223520000	#FF4848	1	0.875
chr1	223520001	223680000	A.2.1.1.1.2.1.2.1.1.2	0.607769423558897	.	223520001	223680000	#FF9191	1	0.75
chr1	223680001	223840000	A.1.2.1.2.1.2.1.2.2	0.768170426065163	.	223680001	223840000	#FF4848	1	0.875
chr1	223840001	224080000	A.1.1.2.1.2.1.1.1	0.93859649122807	.	223840001	224080000	#FF0000	1	1
chr1	224080001	224200000	A.1.2.1.2.1.2.1.2.1.1.2	0.773182957393484	.	224080001	224200000	#FF4848	1	0.875
chr1	224200001	224400000	A.2.1.1.1.1.2.2.2.1	0.620300751879699	.	224200001	224400000	#FF9191	1	0.75
chr1	224400001	224600000	A.1.2.2.2.2.1.1.1	0.675438596491228	.	224400001	224600000	#FF4848	1	0.875
chr1	224600001	224840000	A.2.2.1.1.2.2.2.1.1.1	0.463659147869674	.	224600001	224840000	#FFDADA	1	0.625
chr1	224840001	225160000	A.2.2.1.2.1.2.2.1.1	0.448621553884712	.	224840001	225160000	#FFDADA	1	0.625
chr1	225160001	225560000	B.1.1.2.1.1.1.2.2	0.350877192982456	.	225160001	225560000	#DADAFF	1	0.5
chr1	225560001	226240000	A.1.1.1.2.2.2.2.2	0.954887218045113	.	225560001	226240000	#FF0000	1	1
chr1	226240001	226600000	A.1.1.1.2.2.1.1.1.2.2	0.973684210526316	.	226240001	226600000	#FF0000	1	1
chr1	226600001	227040000	A.1.1.2.1.1.2.2.1.2.2	0.942355889724311	.	226600001	227040000	#FF0000	1	1
chr1	227040001	227320000	A.1.2.1.2.2.2.1.1.2.2	0.736842105263158	.	227040001	227320000	#FF4848	1	0.875
chr1	227320001	227640000	A.2.1.2.1.2.2.2.2.2	0.540100250626566	.	227320001	227640000	#FF9191	1	0.75
chr1	227640001	227920000	A.2.1.1.1.2.2.2.2.1.2.1	0.587719298245614	.	227640001	227920000	#FF9191	1	0.75
chr1	227920001	228320000	A.1.2.1.1.2.1.2.1.1.2	0.81453634085213	.	227920001	228320000	#FF4848	1	0.875
chr1	228320001	228480000	A.1.1.2.2.2.1.2.1.1.1	0.890977443609023	.	228320001	228480000	#FF0000	1	1
chr1	228480001	228760000	A.1.1.2.2.1.2.2	0.901002506265664	.	228480001	228760000	#FF0000	1	1
chr1	228760001	228960000	A.1.1.1.2.1.2.2.2.2	0.978696741854637	.	228760001	228960000	#FF0000	1	1
chr1	228960001	229160000	A.1.1.1.2.2.1.2.1.1.1	0.971177944862155	.	228960001	229160000	#FF0000	1	1
chr1	229160001	229240000	A.1.2.1.2.1.1.2.1.1.1	0.789473684210526	.	229160001	229240000	#FF4848	1	0.875
chr1	229240001	229400000	A.1.1.2.2.2.1.1.2.1	0.893483709273183	.	229240001	229400000	#FF0000	1	1
chr1	229400001	229720000	A.1.2.1.1.2.1.1.1.1.2	0.823308270676692	.	229400001	229720000	#FF4848	1	0.875
chr1	229720001	230000000	A.1.2.1.1.2.1.1.1.1.1	0.824561403508772	.	229720001	230000000	#FF4848	1	0.875
chr1	230000001	230480000	A.1.2.2.1.1.1.2.1	0.724310776942356	.	230000001	230480000	#FF4848	1	0.875
chr1	230480001	230760000	A.1.1.2.2.1.2.1.1.1.1.2.1	0.916040100250627	.	230480001	230760000	#FF0000	1	1
chr1	230760001	231040000	A.1.1.2.2.1.2.1.1.2.1.2	0.909774436090226	.	230760001	231040000	#FF0000	1	1
chr1	231040001	231200000	A.1.2.1.2.2.2.1.1.1.2	0.740601503759398	.	231040001	231200000	#FF4848	1	0.875
chr1	231200001	231400000	A.1.1.2.2.2.1.1.1.1.2	0.898496240601504	.	231200001	231400000	#FF0000	1	1
chr1	231400001	231760000	A.2.1.2.1.2.2.1.1.2	0.547619047619048	.	231400001	231760000	#FF9191	1	0.75
chr1	231760001	232800000	A.1.2.2.1.1.1.2.2	0.723057644110276	.	231760001	232800000	#FF4848	1	0.875
chr1	232800001	233200000	A.1.2.2.2.2.2.1.2.1	0.655388471177945	.	232800001	233200000	#FF4848	1	0.875
chr1	233200001	233440000	A.1.2.2.2.1.2.2.2.2.2	0.676691729323308	.	233200001	233440000	#FF4848	1	0.875
chr1	233440001	233800000	A.2.2.2.1.2.1.2	0.423558897243108	.	233440001	233800000	#FFDADA	1	0.625
chr1	233800001	234200000	A.2.2.2.1.2.1.1	0.424812030075188	.	233800001	234200000	#FFDADA	1	0.625
chr1	234200001	234600000	A.2.1.2.2.2.1.2.2.1.1	0.50250626566416	.	234200001	234600000	#FF9191	1	0.75
chr1	234600001	234880000	A.1.1.2.1.2.1.1.2.1.1	0.93734335839599	.	234600001	234880000	#FF0000	1	1
chr1	234880001	234960000	A.1.2.1.2.1.2.1.2.1.2.2.2	0.769423558897243	.	234880001	234960000	#FF4848	1	0.875
chr1	234960001	235200000	A.1.2.1.1.1.1.2.2.1.1.2	0.849624060150376	.	234960001	235200000	#FF4848	1	0.875
chr1	235240001	235280000	A.1.2.1.1.1.1.2.2.1.1.2	0.849624060150376	.	235240001	235280000	#FF4848	1	0.875
chr1	235280001	235480000	A.1.2.2.2.1.2.2.2.2.1	0.677944862155389	.	235280001	235480000	#FF4848	1	0.875
chr1	235480001	235640000	A.1.2.2.2.1.1.1.2	0.699248120300752	.	235480001	235640000	#FF4848	1	0.875
chr1	235640001	235800000	A.1.2.1.2.1.2.1.2.1.2.1	0.771929824561403	.	235640001	235800000	#FF4848	1	0.875
chr1	235800001	236200000	A.1.2.2.1.1.2.1.2.1.1	0.720551378446115	.	235800001	236200000	#FF4848	1	0.875
chr1	236200001	236440000	A.2.2.1.2.2.1.2	0.442355889724311	.	236200001	236440000	#FFDADA	1	0.625
chr1	236440001	236720000	A.2.2.2.1.1.2.1.2	0.427318295739348	.	236440001	236720000	#FFDADA	1	0.625
chr1	236720001	237080000	B.1.2.1.2.2.1.1.1.2	0.265664160401002	.	236720001	237080000	#9191FF	1	0.375
chr1	237080001	237240000	B.1.1.2.2.2.1.1	0.305764411027569	.	237080001	237240000	#DADAFF	1	0.5
chr1	237240001	237560000	B.2.1.1.2.2.1.1.2.1	0.162907268170426	.	237240001	237560000	#4848FF	1	0.25
chr1	237560001	237760000	B.2.1.2.1.1.1.1.1.1	0.151629072681704	.	237560001	237760000	#4848FF	1	0.25
chr1	237760001	237960000	B.2.1.2.1.1.1.1.1.2	0.150375939849624	.	237760001	237960000	#4848FF	1	0.25
chr1	237960001	238640000	B.2.2.2.2.2.1.1.1	0.0075187969924812	.	237960001	238640000	#0000FF	1	0.125
chr1	238640001	238760000	B.1.2.2.2.1.2.1	0.209273182957393	.	238640001	238760000	#9191FF	1	0.375
chr1	238760001	239280000	B.2.2.2.2.1.1.2.1	0.018796992481203	.	238760001	239280000	#0000FF	1	0.125
chr1	239280001	239560000	B.2.1.2.1.1.2.1.1	0.145363408521303	.	239280001	239560000	#4848FF	1	0.25
chr1	239560001	239760000	B.2.1.1.2.2.1.1.1.2	0.164160401002506	.	239560001	239760000	#4848FF	1	0.25
chr1	239760001	240160000	B.2.2.1.2.1.2.2.2.2.1.1	0.0588972431077694	.	239760001	240160000	#0000FF	1	0.125
chr1	240160001	240440000	B.2.1.2.1.1.2.1.2	0.144110275689223	.	240160001	240440000	#4848FF	1	0.25
chr1	240440001	240640000	B.2.1.1.2.2.1.1.1.1.1	0.166666666666667	.	240440001	240640000	#4848FF	1	0.25
chr1	240640001	240920000	B.2.2.1.1.1.2.1	0.0927318295739348	.	240640001	240920000	#0000FF	1	0.125
chr1	240920001	241200000	B.2.1.2.2.1.2	0.119047619047619	.	240920001	241200000	#4848FF	1	0.25
chr1	241200001	241440000	B.2.1.1.2.1.2.2.1.1.2	0.170426065162907	.	241200001	241440000	#4848FF	1	0.25
chr1	241440001	241680000	B.2.1.1.1.2.1.1	0.19047619047619	.	241440001	241680000	#4848FF	1	0.25
chr1	241680001	242040000	B.2.1.1.2.2.2.1.1	0.156641604010025	.	241680001	242040000	#4848FF	1	0.25
chr1	242040001	242200000	A.2.2.1.2.1.2.1.1.1	0.452380952380952	.	242040001	242200000	#FFDADA	1	0.625
chr1	242200001	242520000	B.1.1.1.1.1.1.2.2.1	0.395989974937343	.	242200001	242520000	#DADAFF	1	0.5
chr1	242520001	243240000	B.1.1.2.1.1.2.1.2.1.2	0.345864661654135	.	242520001	243240000	#DADAFF	1	0.5
chr1	243240001	243440000	A.2.1.2.2.1.1.1.1.2.2.1	0.536340852130326	.	243240001	243440000	#FF9191	1	0.75
chr1	243440001	243640000	A.1.2.2.2.1.1.2.2.1.2	0.695488721804511	.	243440001	243640000	#FF4848	1	0.875
chr1	243640001	243880000	A.1.2.2.2.2.1.2.2.1.2	0.662907268170426	.	243640001	243880000	#FF4848	1	0.875
chr1	243880001	244640000	A.2.1.2.1.1.2.1.1.1.2	0.56265664160401	.	243880001	244640000	#FF9191	1	0.75
chr1	244640001	244760000	A.2.1.1.1.1.2.1.1.2	0.630325814536341	.	244640001	244760000	#FF9191	1	0.75
chr1	244760001	245000000	A.1.2.2.1.2.2.2.1	0.703007518796993	.	244760001	245000000	#FF4848	1	0.875
chr1	245000001	245240000	A.1.2.2.2.1.2.1.2.1.1	0.68546365914787	.	245000001	245240000	#FF4848	1	0.875
chr1	245240001	245760000	A.1.2.2.2.2.1.2.1.1.1.1	0.669172932330827	.	245240001	245760000	#FF4848	1	0.875
chr1	245760001	246080000	A.2.1.2.2.1.1.1.2.1.2.2.2	0.530075187969925	.	245760001	246080000	#FF9191	1	0.75
chr1	246080001	246240000	A.2.1.1.1.1.2.2.2.2.2.1	0.617794486215539	.	246080001	246240000	#FF9191	1	0.75
chr1	246240001	246440000	A.2.2.1.2.1.2.2.1.2	0.447368421052632	.	246240001	246440000	#FFDADA	1	0.625
chr1	246440001	246720000	A.2.1.2.2.1.2.1.1	0.521303258145363	.	246440001	246720000	#FF9191	1	0.75
chr1	246720001	247000000	A.2.2.1.1.1.2.1.2	0.476190476190476	.	246720001	247000000	#FFDADA	1	0.625
chr1	247000001	247080000	A.2.1.1.2.1.1.2.2	0.578947368421053	.	247000001	247080000	#FF9191	1	0.75
chr1	247080001	247280000	B.1.1.1.1.2.2.2.2	0.37218045112782	.	247080001	247280000	#DADAFF	1	0.5
chr1	247280001	247600000	B.1.2.1.2.2.1.1.1.1	0.266917293233083	.	247280001	247600000	#9191FF	1	0.375
chr1	247600001	248120000	B.2.2.2.2.2.1.2.2	0.0025062656641604	.	247600001	248120000	#0000FF	1	0.125
chr1	248120001	248640000	B.2.2.2.2.2.1.2.1.2	0.0037593984962406	.	248120001	248640000	#0000FF	1	0.125
chr1	248640001	248760000	B.1.2.2.1.2.1.2.2	0.223057644110276	.	248640001	248760000	#9191FF	1	0.375
chr1	248760001	248920000	B.2.2.1.1.1.1.1.1.2	0.100250626566416	.	248760001	248920000	#0000FF	1	0.125
chr1	249040001	249080000	B.2.2.1.1.1.1.1.1.2	0.100250626566416	.	249040001	249080000	#0000FF	1	0.125
chr1	249080001	249240000	B.1.2.2.2.1.2.2.1	0.208020050125313	.	249080001	249240000	#9191FF	1	0.375
chr2	1	320000	A.2.1.1.2.1.2.2.1.1.2	0.648364485981308	.	1	320000	#FF9191	1	0.75
chr2	320001	680000	A.2.1.1.1.2.2.2.2.2	0.667056074766355	.	320001	680000	#FF9191	1	0.75
chr2	680001	720000	A.2.1.1.2.1.2.2.1.2.1	0.647196261682243	.	680001	720000	#FF9191	1	0.75
chr2	760001	1160000	A.2.1.1.2.1.2.2.1.2.1	0.647196261682243	.	760001	1160000	#FF9191	1	0.75
chr2	1160001	1600000	A.2.1.2.2.2.2.1.1.1.1.2	0.570093457943925	.	1160001	1600000	#FF9191	1	0.75
chr2	1600001	1840000	A.1.2.1.2.2.1.1.2.1	0.801401869158878	.	1600001	1840000	#FF4848	1	0.875
chr2	1840001	2120000	A.2.1.2.2.2.2.1.2	0.566588785046729	.	1840001	2120000	#FF9191	1	0.75
chr2	2120001	2320000	A.2.1.2.2.1.2.1.2.1.1	0.592289719626168	.	2120001	2320000	#FF9191	1	0.75
chr2	2320001	2520000	A.2.1.2.2.1.2.1.2.1.2	0.591121495327103	.	2320001	2520000	#FF9191	1	0.75
chr2	2520001	2720000	A.2.1.2.2.2.2.1.1.2	0.567757009345794	.	2520001	2720000	#FF9191	1	0.75
chr2	2720001	2840000	A.2.1.2.2.1.2.1.1.1.1.1	0.598130841121495	.	2720001	2840000	#FF9191	1	0.75
chr2	2840001	3080000	A.2.1.2.2.1.2.1.2.2	0.589953271028037	.	2840001	3080000	#FF9191	1	0.75
chr2	3080001	3160000	A.2.1.2.2.1.1.2.2.1.2	0.600467289719626	.	3080001	3160000	#FF9191	1	0.75
chr2	3160001	3720000	A.1.2.2.2.2.2.2.1.1.2	0.702102803738318	.	3160001	3720000	#FF4848	1	0.875
chr2	3720001	4000000	A.2.2.1.2.1.1.1.2.1.1	0.530373831775701	.	3720001	4000000	#FFDADA	1	0.625
chr2	4000001	4160000	A.2.1.2.2.1.2.1.1.2	0.593457943925234	.	4000001	4160000	#FF9191	1	0.75
chr2	4160001	4560000	A.2.2.2.2.2.2.1.2.1	0.450934579439252	.	4160001	4560000	#FFDADA	1	0.625
chr2	4560001	4920000	A.2.2.2.1.2.1.2	0.473130841121495	.	4560001	4920000	#FFDADA	1	0.625
chr2	4920001	5040000	A.2.2.1.2.1.2.2.1.2.1	0.522196261682243	.	4920001	5040000	#FFDADA	1	0.625
chr2	5120001	5320000	A.2.2.2.1.2.1.1	0.474299065420561	.	5120001	5320000	#FFDADA	1	0.625
chr2	5320001	5560000	A.2.2.1.2.1.1.2.1	0.526869158878505	.	5320001	5560000	#FFDADA	1	0.625
chr2	5560001	5680000	A.2.2.1.2.1.2.1	0.524532710280374	.	5560001	5680000	#FFDADA	1	0.625
chr2	5680001	5880000	A.2.1.1.1.1.2.1.2.2	0.682242990654206	.	5680001	5880000	#FF9191	1	0.75
chr2	5880001	6080000	A.2.1.1.1.1.2.2	0.68107476635514	.	5880001	6080000	#FF9191	1	0.75
chr2	6080001	6360000	A.1.2.2.2.1.2.2.1.1.2	0.723130841121495	.	6080001	6360000	#FF4848	1	0.875
chr2	6360001	6520000	A.2.2.1.2.1.1.1.2.2	0.52803738317757	.	6360001	6520000	#FFDADA	1	0.625
chr2	6520001	6680000	A.2.1.2.2.2.1.1.2.1	0.575934579439252	.	6520001	6680000	#FF9191	1	0.75
chr2	6680001	7000000	A.2.1.1.2.1.1.2.1	0.657710280373832	.	6680001	7000000	#FF9191	1	0.75
chr2	7000001	7200000	A.2.1.1.1.1.2.1.1.1	0.686915887850467	.	7000001	7200000	#FF9191	1	0.75
chr2	7200001	7520000	A.1.2.1.2.1.2.1.1.2.2.2	0.815420560747664	.	7200001	7520000	#FF4848	1	0.875
chr2	7520001	8080000	A.1.2.2.2.2.2.2.2.2.2.2	0.692757009345794	.	7520001	8080000	#FF4848	1	0.875
chr2	8080001	8360000	A.1.2.2.2.2.2.2.2.2.2.1	0.69392523364486	.	8080001	8360000	#FF4848	1	0.875
chr2	8360001	8640000	A.1.2.1.1.2.2.1.1.2.2.2.1	0.839953271028037	.	8360001	8640000	#FF4848	1	0.875
chr2	8640001	8960000	A.1.2.1.2.1.2.1.1.1.2	0.820093457943925	.	8640001	8960000	#FF4848	1	0.875
chr2	8960001	9280000	A.1.2.2.2.2.2.2.1.2.1	0.700934579439252	.	8960001	9280000	#FF4848	1	0.875
chr2	9280001	9640000	A.1.1.1.2.1.2.2.2	0.963785046728972	.	9280001	9640000	#FF0000	1	1
chr2	9640001	9960000	A.1.1.2.1.2.2.1.1.1	0.928738317757009	.	9640001	9960000	#FF0000	1	1
chr2	9960001	10120000	A.1.2.2.2.2.2.2.2.1	0.696261682242991	.	9960001	10120000	#FF4848	1	0.875
chr2	10120001	10240000	A.1.2.1.2.2.2.2.1.1.1.2.1	0.782710280373832	.	10120001	10240000	#FF4848	1	0.875
chr2	10240001	10400000	A.1.1.2.1.2.1.2.2.2	0.929906542056075	.	10240001	10400000	#FF0000	1	1
chr2	10400001	10880000	A.1.1.1.1.2.1.1.2.2	0.991822429906542	.	10400001	10880000	#FF0000	1	1
chr2	10880001	11280000	A.1.1.1.1.1.2	0.998831775700935	.	10880001	11280000	#FF0000	1	1
chr2	11280001	11800000	A.1.1.1.1.2.2.2.1	0.978971962616822	.	11280001	11800000	#FF0000	1	1
chr2	11800001	12320000	A.1.2.2.1.2.2.2.2.1	0.744158878504673	.	11800001	12320000	#FF4848	1	0.875
chr2	12320001	12520000	A.2.2.1.1.1.1.2.2.1.2.1	0.551401869158878	.	12320001	12520000	#FFDADA	1	0.625
chr2	12520001	12680000	A.2.1.1.1.1.1.2.1	0.689252336448598	.	12520001	12680000	#FF9191	1	0.75
chr2	12680001	12920000	A.2.2.1.1.1.1.2.2.1.2.2	0.550233644859813	.	12680001	12920000	#FFDADA	1	0.625
chr2	12920001	13160000	A.2.2.2.1.1.1.1.1.1.1.1	0.501168224299065	.	12920001	13160000	#FFDADA	1	0.625
chr2	13160001	13400000	B.1.2.2.2.2.1.1.1	0.226635514018692	.	13160001	13400000	#9191FF	1	0.375
chr2	13400001	13680000	B.2.1.2.2.2.2.1.1.2	0.0712616822429906	.	13400001	13680000	#4848FF	1	0.25
chr2	13680001	13760000	B.1.1.2.1.2.2.2.1.1	0.364485981308411	.	13680001	13760000	#DADAFF	1	0.5
chr2	13760001	13960000	B.2.1.2.1.1.2.1.1.1	0.132009345794393	.	13760001	13960000	#4848FF	1	0.25
chr2	13960001	14160000	B.2.1.1.1.2.1.1.2.2	0.188084112149533	.	13960001	14160000	#4848FF	1	0.25
chr2	14160001	14240000	B.1.1.2.1.2.2.1.2	0.365654205607477	.	14160001	14240000	#DADAFF	1	0.5
chr2	14240001	14640000	B.2.1.2.2.1.2.1.1.1.2	0.088785046728972	.	14240001	14640000	#4848FF	1	0.25
chr2	14640001	14760000	B.1.1.2.1.2.2.2.2	0.36214953271028	.	14640001	14760000	#DADAFF	1	0.5
chr2	14760001	14840000	B.1.1.2.1.2.2.2.1.2	0.363317757009346	.	14760001	14840000	#DADAFF	1	0.5
chr2	14840001	15080000	B.1.2.2.1.2.1.2.1.1	0.258177570093458	.	14840001	15080000	#9191FF	1	0.375
chr2	15080001	15160000	B.1.1.2.1.2.1.2.2.2.1	0.370327102803738	.	15080001	15160000	#DADAFF	1	0.5
chr2	15160001	15560000	B.2.1.1.2.1.2.1.2.2.2.2	0.156542056074766	.	15160001	15560000	#4848FF	1	0.25
chr2	15560001	15760000	B.1.1.1.2.2.2.2.1	0.399532710280374	.	15560001	15760000	#DADAFF	1	0.5
chr2	15760001	16080000	A.2.1.1.2.2.2.1.1.1	0.636682242990654	.	15760001	16080000	#FF9191	1	0.75
chr2	16080001	16280000	A.1.2.2.1.2.2.2.1	0.745327102803738	.	16080001	16280000	#FF4848	1	0.875
chr2	16320001	16360000	A.1.2.2.1.2.2.2.1	0.745327102803738	.	16320001	16360000	#FF4848	1	0.875
chr2	16360001	16480000	A.1.2.2.2.1.2.2.1.2	0.72196261682243	.	16360001	16480000	#FF4848	1	0.875
chr2	16480001	16720000	A.2.1.1.2.2.2.1.1.2.2	0.634345794392523	.	16480001	16720000	#FF9191	1	0.75
chr2	16720001	16960000	A.2.2.2.1.1.1.1.1.1.2.2	0.495327102803738	.	16720001	16960000	#FFDADA	1	0.625
chr2	16960001	17280000	B.1.2.2.2.1.1.2	0.238317757009346	.	16960001	17280000	#9191FF	1	0.375
chr2	17280001	17880000	B.2.1.1.2.2.2.2.1	0.143691588785047	.	17280001	17880000	#4848FF	1	0.25
chr2	17880001	18120000	B.1.1.2.2.1.2.1	0.356308411214953	.	17880001	18120000	#DADAFF	1	0.5
chr2	18120001	18560000	B.2.1.1.2.2.2.1.1	0.147196261682243	.	18120001	18560000	#4848FF	1	0.25
chr2	18560001	19160000	B.2.1.1.2.2.2.1.2.2	0.144859813084112	.	18560001	19160000	#4848FF	1	0.25
chr2	19160001	19640000	B.2.1.1.2.1.2.1.2.1.1	0.161214953271028	.	19160001	19640000	#4848FF	1	0.25
chr2	19640001	19840000	B.1.1.2.2.1.2.2.2	0.353971962616822	.	19640001	19840000	#DADAFF	1	0.5
chr2	19840001	20120000	B.1.1.2.2.1.1.2.1	0.358644859813084	.	19840001	20120000	#DADAFF	1	0.5
chr2	20120001	20320000	A.2.1.2.2.2.1.2	0.572429906542056	.	20120001	20320000	#FF9191	1	0.75
chr2	20320001	20480000	A.1.2.1.1.1.2.2.2.1.1	0.863317757009346	.	20320001	20480000	#FF4848	1	0.875
chr2	20480001	20840000	A.1.2.1.1.1.1.2.1.2.1	0.879672897196262	.	20480001	20840000	#FF4848	1	0.875
chr2	20840001	21200000	B.1.1.1.1.1.2.2.1.1	0.432242990654206	.	20840001	21200000	#DADAFF	1	0.5
chr2	21200001	21600000	B.1.1.1.1.1.1.2.1.2	0.439252336448598	.	21200001	21600000	#DADAFF	1	0.5
chr2	21600001	21840000	B.1.1.1.1.1.2.2.2.2	0.428738317757009	.	21600001	21840000	#DADAFF	1	0.5
chr2	21840001	22120000	B.1.2.1.2.1.2.1.1.2	0.302570093457944	.	21840001	22120000	#9191FF	1	0.375
chr2	22120001	22320000	B.1.2.1.1.2.1.2.1.1	0.324766355140187	.	22120001	22320000	#9191FF	1	0.375
chr2	22320001	22560000	B.1.2.1.2.2.2.1.2.1	0.283878504672897	.	22320001	22560000	#9191FF	1	0.375
chr2	22560001	22760000	A.2.2.1.2.2.1.1.1.2	0.514018691588785	.	22560001	22760000	#FFDADA	1	0.625
chr2	22760001	23080000	B.1.1.1.1.1.1.1	0.442757009345794	.	22760001	23080000	#DADAFF	1	0.5
chr2	23080001	23320000	A.2.2.2.2.1.2.2.1	0.462616822429907	.	23080001	23320000	#FFDADA	1	0.625
chr2	23320001	23640000	A.2.1.1.1.1.1.1.1	0.691588785046729	.	23320001	23640000	#FF9191	1	0.75
chr2	23640001	24040000	A.1.2.1.1.2.2.1.1.1.1.2	0.845794392523365	.	23640001	24040000	#FF4848	1	0.875
chr2	24040001	24360000	A.1.2.1.1.2.2.1.1.2.2.1	0.841121495327103	.	24040001	24360000	#FF4848	1	0.875
chr2	24360001	24640000	A.1.2.1.1.2.1.1.1.1.1	0.85981308411215	.	24360001	24640000	#FF4848	1	0.875
chr2	24640001	24880000	A.1.2.1.2.2.1.1.2.2.2.1	0.797897196261682	.	24640001	24880000	#FF4848	1	0.875
chr2	24880001	25120000	A.1.1.2.2.2.2.2.2.2.2.2	0.884345794392523	.	24880001	25120000	#FF0000	1	1
chr2	25120001	25440000	A.1.1.1.2.1.1.1.2	0.974299065420561	.	25120001	25440000	#FF0000	1	1
chr2	25440001	25720000	A.1.1.2.1.1.2.1.2.1	0.939252336448598	.	25440001	25720000	#FF0000	1	1
chr2	25720001	26040000	A.1.1.2.2.2.2.2.1.1.2	0.893691588785047	.	25720001	26040000	#FF0000	1	1
chr2	26040001	26400000	A.1.1.2.1.1.2.1.1.2	0.940420560747664	.	26040001	26400000	#FF0000	1	1
chr2	26400001	26560000	A.1.1.2.1.2.2.2.2	0.917056074766355	.	26400001	26560000	#FF0000	1	1
chr2	26560001	26760000	A.1.1.1.2.1.2.1.1.1	0.968457943925234	.	26560001	26760000	#FF0000	1	1
chr2	26760001	27000000	A.1.1.2.1.2.2.1.1.2.2	0.926401869158878	.	26760001	27000000	#FF0000	1	1
chr2	27000001	27320000	A.1.1.1.2.1.1.1.1.1	0.976635514018692	.	27000001	27320000	#FF0000	1	1
chr2	27320001	27600000	A.1.1.1.2.1.2.1.1.2	0.967289719626168	.	27320001	27600000	#FF0000	1	1
chr2	27600001	27880000	A.1.1.2.1.2.2.2.1.1.1	0.921728971962617	.	27600001	27880000	#FF0000	1	1
chr2	27880001	28120000	A.1.1.2.1.2.2.2.1.1.2.2	0.919392523364486	.	27880001	28120000	#FF0000	1	1
chr2	28120001	28320000	A.1.2.1.1.2.2.1.2.2	0.835280373831776	.	28120001	28320000	#FF4848	1	0.875
chr2	28320001	28440000	A.1.2.1.2.2.2.2.1.1.2	0.780373831775701	.	28320001	28440000	#FF4848	1	0.875
chr2	28440001	28720000	A.1.2.1.1.1.2.1.1	0.873831775700935	.	28440001	28720000	#FF4848	1	0.875
chr2	28720001	29000000	A.1.1.1.2.1.1.2.1.2	0.970794392523365	.	28720001	29000000	#FF0000	1	1
chr2	29000001	29120000	A.1.2.1.2.2.1.1.2.2.1.2	0.799065420560748	.	29000001	29120000	#FF4848	1	0.875
chr2	29120001	29360000	A.1.1.2.1.2.2.2.1.1.2.1	0.920560747663551	.	29120001	29360000	#FF0000	1	1
chr2	29360001	29840000	A.1.2.1.1.2.2.2.2	0.831775700934579	.	29360001	29840000	#FF4848	1	0.875
chr2	29840001	29960000	A.1.2.1.2.2.2.2.1.2.2	0.776869158878505	.	29840001	29960000	#FF4848	1	0.875
chr2	29960001	30120000	A.1.2.2.2.2.1.1.2.1.1	0.717289719626168	.	29960001	30120000	#FF4848	1	0.875
chr2	30120001	30360000	A.1.2.1.2.2.1.1.2.2.1.1	0.800233644859813	.	30120001	30360000	#FF4848	1	0.875
chr2	30360001	30840000	A.1.2.2.1.2.2.1.1.1	0.748831775700935	.	30360001	30840000	#FF4848	1	0.875
chr2	30840001	30920000	A.2.1.2.1.1.2.2.1.2	0.619158878504673	.	30840001	30920000	#FF9191	1	0.75
chr2	30920001	31600000	A.2.1.1.2.1.1.1.2.1.2	0.661214953271028	.	30920001	31600000	#FF9191	1	0.75
chr2	31600001	31720000	A.2.2.1.2.1.2.2.2.2.1.2	0.517523364485981	.	31600001	31720000	#FFDADA	1	0.625
chr2	31720001	31800000	A.2.2.2.2.2.2.2.1.2	0.446261682242991	.	31720001	31800000	#FFDADA	1	0.625
chr2	31800001	32080000	B.1.1.1.2.1.2.1.1.1.1	0.410046728971963	.	31800001	32080000	#DADAFF	1	0.5
chr2	32080001	32200000	A.2.1.2.2.2.2.1.1.1.2	0.56892523364486	.	32080001	32200000	#FF9191	1	0.75
chr2	32200001	32560000	A.2.1.1.2.2.2.1.2.2.1	0.632009345794392	.	32200001	32560000	#FF9191	1	0.75
chr2	32560001	32720000	A.2.2.1.2.1.1.1.1.1	0.532710280373832	.	32560001	32720000	#FFDADA	1	0.625
chr2	32720001	33200000	A.2.1.1.2.2.2.1.2.1	0.633177570093458	.	32720001	33200000	#FF9191	1	0.75
chr2	33200001	33400000	A.2.2.1.2.2.1.2.1.2.1.1	0.509345794392523	.	33200001	33400000	#FFDADA	1	0.625
chr2	33400001	33840000	A.2.2.2.1.1.2.1.1.1	0.485981308411215	.	33400001	33840000	#FFDADA	1	0.625
chr2	33840001	34200000	B.2.1.1.2.1.2.1.2.1.2	0.160046728971963	.	33840001	34200000	#4848FF	1	0.25
chr2	34200001	34520000	B.2.1.2.2.2.2.2.2	0.066588785046729	.	34200001	34520000	#4848FF	1	0.25
chr2	34520001	34680000	B.2.1.2.2.1.2.1.2	0.0852803738317757	.	34520001	34680000	#4848FF	1	0.25
chr2	34680001	34800000	B.1.2.2.1.2.2.2.2.1	0.245327102803738	.	34680001	34800000	#9191FF	1	0.375
chr2	34800001	34880000	B.1.2.2.1.2.1.2.1.2	0.257009345794392	.	34800001	34880000	#9191FF	1	0.375
chr2	34880001	35120000	B.2.1.2.2.2.2.1.1.1	0.0724299065420561	.	34880001	35120000	#4848FF	1	0.25
chr2	35120001	35440000	B.2.2.1.2.2.2.2	0.0280373831775701	.	35120001	35440000	#0000FF	1	0.125
chr2	35440001	35960000	B.2.2.2.1.2.1.1	0.0186915887850467	.	35440001	35960000	#0000FF	1	0.125
chr2	35960001	36160000	B.2.1.1.2.1.2.2.1	0.155373831775701	.	35960001	36160000	#4848FF	1	0.25
chr2	36160001	36440000	B.2.1.1.2.1.2.2.2	0.154205607476636	.	36160001	36440000	#4848FF	1	0.25
chr2	36440001	36560000	B.1.2.2.1.2.1.1.1.1	0.261682242990654	.	36440001	36560000	#9191FF	1	0.375
chr2	36560001	36720000	B.1.1.1.2.1.2.2.2	0.404205607476636	.	36560001	36720000	#DADAFF	1	0.5
chr2	36720001	37000000	B.1.2.1.1.2.2.1	0.31892523364486	.	36720001	37000000	#9191FF	1	0.375
chr2	37000001	37360000	B.1.1.2.2.1.1.2.2	0.357476635514019	.	37000001	37360000	#DADAFF	1	0.5
chr2	37360001	37560000	A.2.1.1.2.2.2.1.2.2.2	0.630841121495327	.	37360001	37560000	#FF9191	1	0.75
chr2	37560001	37840000	A.2.2.2.1.1.1.1.2.2.1	0.489485981308411	.	37560001	37840000	#FFDADA	1	0.625
chr2	37840001	38160000	A.2.2.1.2.2.1.2.2.2	0.504672897196262	.	37840001	38160000	#FFDADA	1	0.625
chr2	38160001	38560000	A.2.1.1.2.2.2.1.1.2.1	0.635514018691589	.	38160001	38560000	#FF9191	1	0.75
chr2	38560001	38760000	A.1.2.1.1.1.2.2.2.1.2	0.86214953271028	.	38560001	38760000	#FF4848	1	0.875
chr2	38760001	39080000	A.1.1.2.2.2.2.1.2.1	0.899532710280374	.	38760001	39080000	#FF0000	1	1
chr2	39080001	39280000	A.2.1.1.2.1.2.1.1.1	0.65303738317757	.	39080001	39280000	#FF9191	1	0.75
chr2	39280001	39440000	A.2.1.2.2.2.1.1.1.2.2.2	0.577102803738318	.	39280001	39440000	#FF9191	1	0.75
chr2	39440001	40040000	B.1.1.1.1.1.1.2.1.1.1	0.441588785046729	.	39440001	40040000	#DADAFF	1	0.5
chr2	40040001	40120000	B.1.1.2.1.2.1.2.2.1	0.371495327102804	.	40040001	40120000	#DADAFF	1	0.5
chr2	40120001	40320000	B.1.2.1.2.1.2.1.2.1	0.301401869158879	.	40120001	40320000	#9191FF	1	0.375
chr2	40320001	40400000	B.1.1.2.1.2.2.1.1.2	0.366822429906542	.	40320001	40400000	#DADAFF	1	0.5
chr2	40400001	41240000	B.2.2.1.2.2.2.1.1	0.0303738317757009	.	40400001	41240000	#0000FF	1	0.125
chr2	41240001	41400000	B.2.1.2.2.2.1.1.1.1	0.0817757009345794	.	41240001	41400000	#4848FF	1	0.25
chr2	41400001	41720000	B.2.1.2.2.1.2.1.1.2.2	0.0864485981308411	.	41400001	41720000	#4848FF	1	0.25
chr2	41720001	42040000	B.2.1.2.2.1.2.1.1.2.1	0.0876168224299065	.	41720001	42040000	#4848FF	1	0.25
chr2	42040001	42360000	A.1.2.2.1.2.2.2.2.2.2	0.741822429906542	.	42040001	42360000	#FF4848	1	0.875
chr2	42360001	42600000	A.1.2.1.1.1.1.2.2.2	0.875	.	42360001	42600000	#FF4848	1	0.875
chr2	42600001	42720000	A.1.2.1.2.2.1.2.1.2	0.794392523364486	.	42600001	42720000	#FF4848	1	0.875
chr2	42720001	43040000	A.1.1.1.2.2.2.1.1	0.956775700934579	.	42720001	43040000	#FF0000	1	1
chr2	43040001	43280000	A.1.1.1.2.1.1.1.1.2	0.975467289719626	.	43040001	43280000	#FF0000	1	1
chr2	43280001	43480000	A.1.1.1.1.2.1.2.2.1.1.2	0.988317757009346	.	43280001	43480000	#FF0000	1	1
chr2	43480001	43840000	A.1.1.1.1.2.1.1.2.1.2	0.992990654205608	.	43480001	43840000	#FF0000	1	1
chr2	43840001	44200000	A.1.1.1.1.2.1.2.2.2.2	0.98481308411215	.	43840001	44200000	#FF0000	1	1
chr2	44200001	44400000	A.1.1.2.2.2.2.2.1.2.1.1	0.892523364485981	.	44200001	44400000	#FF0000	1	1
chr2	44400001	44600000	A.1.1.2.1.2.2.1.1.2.1	0.927570093457944	.	44400001	44600000	#FF0000	1	1
chr2	44600001	44840000	A.1.1.2.1.1.2.1.2.2	0.938084112149533	.	44600001	44840000	#FF0000	1	1
chr2	44840001	45200000	A.1.1.1.1.2.2.1.2.2	0.980140186915888	.	44840001	45200000	#FF0000	1	1
chr2	45200001	45840000	A.1.1.2.2.1.2.1	0.912383177570093	.	45200001	45840000	#FF0000	1	1
chr2	45840001	46200000	A.1.1.1.1.2.2.1.2.1	0.981308411214953	.	45840001	46200000	#FF0000	1	1
chr2	46200001	46480000	A.1.1.2.1.1.2.2.1.1	0.936915887850467	.	46200001	46480000	#FF0000	1	1
chr2	46480001	46720000	A.1.1.2.2.2.2.2.2.2.1	0.886682242990654	.	46480001	46720000	#FF0000	1	1
chr2	46720001	47160000	A.1.1.1.2.2.2.2.1.1.1	0.954439252336449	.	46720001	47160000	#FF0000	1	1
chr2	47160001	47400000	A.1.1.1.1.2.1.1.1.2.1	0.996495327102804	.	47160001	47400000	#FF0000	1	1
chr2	47400001	47600000	A.1.1.1.1.2.1.2.2.1.2	0.98714953271028	.	47400001	47600000	#FF0000	1	1
chr2	47600001	48040000	A.1.1.1.1.2.1.1.2.1.1	0.994158878504673	.	47600001	48040000	#FF0000	1	1
chr2	48040001	48400000	A.1.1.2.2.2.2.2.1.2.2	0.89018691588785	.	48040001	48400000	#FF0000	1	1
chr2	48400001	48480000	A.2.1.1.1.1.1.1.2	0.690420560747664	.	48400001	48480000	#FF9191	1	0.75
chr2	48480001	48800000	A.1.2.1.1.1.1.2.1.2.2.2	0.877336448598131	.	48480001	48800000	#FF4848	1	0.875
chr2	48800001	49000000	A.2.2.1.2.2.1.2.1.2.1.2	0.508177570093458	.	48800001	49000000	#FFDADA	1	0.625
chr2	49000001	49120000	B.1.1.1.2.2.1.2	0.401869158878505	.	49000001	49120000	#DADAFF	1	0.5
chr2	49120001	49520000	B.2.1.1.2.2.2.1.2.1	0.146028037383178	.	49120001	49520000	#4848FF	1	0.25
chr2	49520001	49760000	B.2.1.2.2.2.1.1.2.2	0.0771028037383178	.	49520001	49760000	#4848FF	1	0.25
chr2	49760001	50040000	B.2.1.2.2.1.1.1	0.0969626168224299	.	49760001	50040000	#4848FF	1	0.25
chr2	50040001	50320000	B.2.1.2.2.1.1.2.2.1	0.0922897196261682	.	50040001	50320000	#4848FF	1	0.25
chr2	50320001	50720000	B.2.2.1.2.1.1.2	0.0432242990654206	.	50320001	50720000	#0000FF	1	0.125
chr2	50720001	51560000	B.2.2.2.2.1.2.2	0.0058411214953271	.	50720001	51560000	#0000FF	1	0.125
chr2	51560001	52000000	B.2.2.2.2.1.1.1.2	0.0105140186915888	.	51560001	52000000	#0000FF	1	0.125
chr2	52000001	52520000	B.2.2.2.2.1.1.1.1	0.0116822429906542	.	52000001	52520000	#0000FF	1	0.125
chr2	52520001	52880000	B.2.2.1.2.1.2.2.2	0.0338785046728972	.	52520001	52880000	#0000FF	1	0.125
chr2	52880001	53040000	B.2.1.2.2.2.1.1.1.2.2	0.0794392523364486	.	52880001	53040000	#4848FF	1	0.25
chr2	53040001	53400000	B.2.2.1.2.1.2.2.1.2.2	0.0350467289719626	.	53040001	53400000	#0000FF	1	0.125
chr2	53400001	53680000	B.2.1.2.2.1.1.2.2.2	0.0911214953271028	.	53400001	53680000	#4848FF	1	0.25
chr2	53680001	54040000	B.2.1.1.2.1.2.1.2.2.2.1	0.157710280373832	.	53680001	54040000	#4848FF	1	0.25
chr2	54040001	54280000	B.1.1.1.1.1.1.2.2.1	0.438084112149533	.	54040001	54280000	#DADAFF	1	0.5
chr2	54280001	54640000	B.1.1.2.2.1.1.1.2	0.35981308411215	.	54280001	54640000	#DADAFF	1	0.5
chr2	54640001	55160000	A.2.2.2.1.1.2.2.2.1.2.1	0.477803738317757	.	54640001	55160000	#FFDADA	1	0.625
chr2	55160001	55520000	A.2.2.1.1.2.2.1.2.1	0.539719626168224	.	55160001	55520000	#FFDADA	1	0.625
chr2	55520001	55640000	A.2.2.1.2.2.1.2.1.1	0.510514018691589	.	55520001	55640000	#FFDADA	1	0.625
chr2	55640001	55800000	A.2.2.2.1.1.2.1.1.2	0.48481308411215	.	55640001	55800000	#FFDADA	1	0.625
chr2	55800001	55880000	A.2.2.1.2.2.1.2.1.2.2	0.507009345794392	.	55800001	55880000	#FFDADA	1	0.625
chr2	55880001	56360000	B.2.1.1.2.1.1.2.2.2.1	0.164719626168224	.	55880001	56360000	#4848FF	1	0.25
chr2	56360001	56720000	B.2.2.1.2.1.2.1.2.1	0.0397196261682243	.	56360001	56720000	#0000FF	1	0.125
chr2	56720001	57360000	B.2.2.2.2.2.2.2	0.00116822429906542	.	56720001	57360000	#0000FF	1	0.125
chr2	57360001	57560000	B.2.1.2.2.2.2.1.2.1	0.0700934579439252	.	57360001	57560000	#4848FF	1	0.25
chr2	57560001	57760000	B.2.1.2.2.1.1.2.1.2.2	0.0934579439252336	.	57560001	57760000	#4848FF	1	0.25
chr2	57760001	58360000	B.2.1.1.2.1.2.1.2.2.1	0.158878504672897	.	57760001	58360000	#4848FF	1	0.25
chr2	58360001	58640000	B.1.1.2.2.1.2.2.1	0.355140186915888	.	58360001	58640000	#DADAFF	1	0.5
chr2	58640001	58920000	B.1.1.1.2.1.2.1.2	0.406542056074766	.	58640001	58920000	#DADAFF	1	0.5
chr2	58920001	59000000	B.1.1.1.2.1.2.1.1.2	0.407710280373832	.	58920001	59000000	#DADAFF	1	0.5
chr2	59000001	59120000	B.1.1.2.1.2.1.1.2.1.2	0.375	.	59000001	59120000	#DADAFF	1	0.5
chr2	59120001	59200000	B.1.1.2.1.2.2.1.1.1	0.367990654205608	.	59120001	59200000	#DADAFF	1	0.5
chr2	59200001	59320000	B.1.1.2.1.2.1.2.2.2.2	0.369158878504673	.	59200001	59320000	#DADAFF	1	0.5
chr2	59320001	59600000	B.1.2.2.2.2.2.1.1.1.1	0.212616822429907	.	59320001	59600000	#9191FF	1	0.375
chr2	59600001	60480000	B.2.1.1.2.2.2.2.2	0.142523364485981	.	59600001	60480000	#4848FF	1	0.25
chr2	60480001	60920000	A.2.2.2.1.1.2.2.2.1.2.2	0.476635514018692	.	60480001	60920000	#FFDADA	1	0.625
chr2	60920001	61280000	A.1.2.2.1.2.1.1.2	0.753504672897196	.	60920001	61280000	#FF4848	1	0.875
chr2	61280001	61600000	A.1.1.2.2.2.2.1.2.2.1	0.898364485981308	.	61280001	61600000	#FF0000	1	1
chr2	61600001	61720000	A.1.2.1.2.2.1.1.1.2	0.802570093457944	.	61600001	61720000	#FF4848	1	0.875
chr2	61720001	62120000	A.1.1.1.2.2.2.2.2.1.2	0.948598130841122	.	61720001	62120000	#FF0000	1	1
chr2	62120001	62640000	A.1.2.1.1.2.1.2.2.1.2	0.849299065420561	.	62120001	62640000	#FF4848	1	0.875
chr2	62640001	62880000	A.2.1.1.2.1.1.2.2.2	0.654205607476635	.	62640001	62880000	#FF9191	1	0.75
chr2	62880001	63400000	A.2.2.2.1.1.2.2.1.2.2	0.480140186915888	.	62880001	63400000	#FFDADA	1	0.625
chr2	63400001	63600000	B.1.2.1.2.1.1.1.1.2	0.314252336448598	.	63400001	63600000	#9191FF	1	0.375
chr2	63600001	63800000	A.2.2.1.2.1.2.2.2.2.2	0.516355140186916	.	63600001	63800000	#FFDADA	1	0.625
chr2	63800001	64120000	A.2.1.1.2.1.2.1.1.2	0.651869158878505	.	63800001	64120000	#FF9191	1	0.75
chr2	64120001	64200000	A.2.2.1.2.2.1.2.2.1	0.505841121495327	.	64120001	64200000	#FFDADA	1	0.625
chr2	64200001	64400000	A.1.2.1.1.2.2.1.2.1.2	0.836448598130841	.	64200001	64400000	#FF4848	1	0.875
chr2	64400001	64520000	A.1.2.1.2.2.1.1.2.2.2.2	0.796728971962617	.	64400001	64520000	#FF4848	1	0.875
chr2	64520001	64880000	A.1.1.2.2.2.2.2.1.2.1.2	0.891355140186916	.	64520001	64880000	#FF0000	1	1
chr2	64880001	65040000	A.1.2.1.1.2.2.1.1.1.2.1	0.844626168224299	.	64880001	65040000	#FF4848	1	0.875
chr2	65040001	65120000	A.1.2.1.2.2.1.2.1.1	0.795560747663551	.	65040001	65120000	#FF4848	1	0.875
chr2	65120001	65400000	A.1.2.1.1.1.1.2.1.1	0.880841121495327	.	65120001	65400000	#FF4848	1	0.875
chr2	65400001	65840000	A.1.1.2.2.2.2.2.1.1.1	0.894859813084112	.	65400001	65840000	#FF0000	1	1
chr2	65840001	66120000	A.2.1.2.2.2.1.1.2.2.2	0.573598130841122	.	65840001	66120000	#FF9191	1	0.75
chr2	66120001	66400000	A.2.2.1.2.1.2.2.2.2.1.1	0.518691588785047	.	66120001	66400000	#FFDADA	1	0.625
chr2	66400001	66800000	A.2.2.1.1.1.1.2.2.1.1.2	0.552570093457944	.	66400001	66800000	#FFDADA	1	0.625
chr2	66800001	67040000	A.2.2.2.2.2.2.2.2.2	0.44392523364486	.	66800001	67040000	#FFDADA	1	0.625
chr2	67040001	67120000	A.2.2.2.2.2.2.1.2.2.1	0.449766355140187	.	67040001	67120000	#FFDADA	1	0.625
chr2	67120001	67400000	B.1.1.2.1.1.1.2.2.1	0.389018691588785	.	67120001	67400000	#DADAFF	1	0.5
chr2	67400001	67840000	B.1.1.1.1.2.2.1.2	0.420560747663551	.	67400001	67840000	#DADAFF	1	0.5
chr2	67840001	68040000	A.2.2.2.1.1.1.1.1.1.1.2.2	0.497663551401869	.	67840001	68040000	#FFDADA	1	0.625
chr2	68040001	68320000	A.2.2.1.2.1.2.2.1.2.2	0.521028037383178	.	68040001	68320000	#FFDADA	1	0.625
chr2	68320001	68680000	A.2.1.1.2.1.1.1.1.2.1	0.664719626168224	.	68320001	68680000	#FF9191	1	0.75
chr2	68680001	68840000	B.1.1.1.2.1.1.1.1.1	0.41588785046729	.	68680001	68840000	#DADAFF	1	0.5
chr2	68840001	69200000	A.2.2.2.1.1.2.2.1.1	0.482476635514019	.	68840001	69200000	#FFDADA	1	0.625
chr2	69200001	69600000	A.2.1.1.2.1.2.2.1.1.1	0.649532710280374	.	69200001	69600000	#FF9191	1	0.75
chr2	69600001	69760000	A.1.2.1.1.2.2.1.1.2.2.2.2	0.838785046728972	.	69600001	69760000	#FF4848	1	0.875
chr2	69760001	69840000	A.1.2.1.2.2.2.2.1.1.1.2.2	0.781542056074766	.	69760001	69840000	#FF4848	1	0.875
chr2	69840001	70080000	A.1.1.2.1.2.2.1.2.1	0.925233644859813	.	69840001	70080000	#FF0000	1	1
chr2	70080001	70360000	A.1.1.1.2.1.1.2.1.1.2	0.97196261682243	.	70080001	70360000	#FF0000	1	1
chr2	70360001	70520000	A.1.1.2.1.2.2.1.2.2.1	0.924065420560748	.	70360001	70520000	#FF0000	1	1
chr2	70520001	70960000	A.1.1.1.2.1.1.2.2	0.969626168224299	.	70520001	70960000	#FF0000	1	1
chr2	70960001	71320000	A.1.1.1.1.2.1.2.2.1.1.1	0.989485981308411	.	70960001	71320000	#FF0000	1	1
chr2	71320001	71720000	A.1.1.2.2.2.2.2.2.1.2	0.88785046728972	.	71320001	71720000	#FF0000	1	1
chr2	71720001	71880000	A.1.2.2.2.1.2.1.1.1	0.730140186915888	.	71720001	71880000	#FF4848	1	0.875
chr2	71880001	72400000	A.1.2.2.1.2.2.1.1.2	0.747663551401869	.	71880001	72400000	#FF4848	1	0.875
chr2	72400001	72600000	A.2.2.1.2.1.1.1.1.2	0.531542056074766	.	72400001	72600000	#FFDADA	1	0.625
chr2	72600001	72760000	A.2.2.1.2.2.2.1	0.503504672897196	.	72600001	72760000	#FFDADA	1	0.625
chr2	72760001	73160000	A.2.1.1.2.1.1.1.2.2.1	0.660046728971963	.	72760001	73160000	#FF9191	1	0.75
chr2	73160001	73440000	A.1.1.2.1.1.2.1.1.1	0.941588785046729	.	73160001	73440000	#FF0000	1	1
chr2	73440001	73840000	A.1.2.1.1.2.1.1.1.2.1	0.856308411214953	.	73440001	73840000	#FF4848	1	0.875
chr2	73840001	73920000	A.1.2.1.2.2.2.2.2.1.2	0.774532710280374	.	73840001	73920000	#FF4848	1	0.875
chr2	73920001	74200000	A.1.1.2.1.2.2.2.1.2	0.918224299065421	.	73920001	74200000	#FF0000	1	1
chr2	74200001	74640000	A.1.1.1.1.2.1.1.1.2.2	0.995327102803738	.	74200001	74640000	#FF0000	1	1
chr2	74640001	74880000	A.1.1.1.2.2.2.2.2.2	0.947429906542056	.	74640001	74880000	#FF0000	1	1
chr2	74880001	75120000	A.1.2.1.1.2.1.2.1	0.851635514018692	.	74880001	75120000	#FF4848	1	0.875
chr2	75120001	75440000	A.2.2.1.1.2.2.1.1.1.1	0.543224299065421	.	75120001	75440000	#FFDADA	1	0.625
chr2	75440001	75880000	A.2.2.2.1.1.2.2.1.2.1	0.481308411214953	.	75440001	75880000	#FFDADA	1	0.625
chr2	75880001	76160000	B.1.2.1.1.2.1.2.2.2.2	0.320093457943925	.	75880001	76160000	#9191FF	1	0.375
chr2	76160001	76560000	B.2.1.2.2.1.2.2.2	0.0829439252336449	.	76160001	76560000	#4848FF	1	0.25
chr2	76560001	76640000	B.1.2.1.2.1.1.1.2.1	0.313084112149533	.	76560001	76640000	#9191FF	1	0.375
chr2	76640001	76800000	B.1.2.2.1.2.1.2.2.1	0.255841121495327	.	76640001	76800000	#9191FF	1	0.375
chr2	76800001	77040000	B.2.1.1.1.2.1.1.2.1	0.189252336448598	.	76800001	77040000	#4848FF	1	0.25
chr2	77040001	77360000	B.2.1.2.2.1.1.2.1.1	0.0957943925233645	.	77040001	77360000	#4848FF	1	0.25
chr2	77360001	77480000	B.1.2.1.2.1.1.1.2.2	0.311915887850467	.	77360001	77480000	#9191FF	1	0.375
chr2	77480001	77680000	B.1.2.2.1.2.1.1.2	0.259345794392523	.	77480001	77680000	#9191FF	1	0.375
chr2	77680001	77960000	B.2.1.1.1.2.1.2.1.1	0.186915887850467	.	77680001	77960000	#4848FF	1	0.25
chr2	77960001	78240000	B.2.1.1.1.2.1.2.2	0.184579439252336	.	77960001	78240000	#4848FF	1	0.25
chr2	78240001	78440000	B.2.1.2.2.1.2.1.1.1.1	0.0899532710280374	.	78240001	78440000	#4848FF	1	0.25
chr2	78440001	78800000	B.2.1.2.2.1.1.2.1.2.1	0.0946261682242991	.	78440001	78800000	#4848FF	1	0.25
chr2	78800001	79240000	B.2.1.2.2.1.2.2.1	0.0841121495327103	.	78800001	79240000	#4848FF	1	0.25
chr2	79240001	79520000	B.1.2.2.2.2.1.2.2.1	0.219626168224299	.	79240001	79520000	#9191FF	1	0.375
chr2	79520001	79920000	B.2.1.1.2.1.1.2.2.2.2	0.163551401869159	.	79520001	79920000	#4848FF	1	0.25
chr2	79920001	80160000	B.1.2.1.1.2.1.2.2.2.1	0.321261682242991	.	79920001	80160000	#9191FF	1	0.375
chr2	80160001	80480000	B.1.2.2.2.2.2.1.1.2.2.1	0.20911214953271	.	80160001	80480000	#9191FF	1	0.375
chr2	80480001	80760000	B.1.2.2.1.2.1.2.2.2	0.254672897196262	.	80480001	80760000	#9191FF	1	0.375
chr2	80760001	81120000	B.2.2.1.2.1.2.1.1.2	0.0408878504672897	.	80760001	81120000	#0000FF	1	0.125
chr2	81120001	81400000	B.2.1.2.2.2.2.2.1	0.0677570093457944	.	81120001	81400000	#4848FF	1	0.25
chr2	81400001	81560000	B.1.2.2.1.2.2.2.1.1.2	0.247663551401869	.	81400001	81560000	#9191FF	1	0.375
chr2	81560001	82040000	B.2.2.1.2.1.2.2.1.2.1	0.036214953271028	.	81560001	82040000	#0000FF	1	0.125
chr2	82040001	82320000	B.2.1.1.1.2.1.2.1.2	0.185747663551402	.	82040001	82320000	#4848FF	1	0.25
chr2	82320001	82480000	B.1.2.2.1.2.2.2.2.2	0.244158878504673	.	82320001	82480000	#9191FF	1	0.375
chr2	82480001	82680000	B.2.1.1.1.1.2.1	0.196261682242991	.	82480001	82680000	#4848FF	1	0.25
chr2	82680001	82920000	B.2.1.2.2.2.2.1.2.2	0.0689252336448598	.	82680001	82920000	#4848FF	1	0.25
chr2	82920001	83040000	B.1.2.1.2.1.2.1.2.2.2	0.299065420560748	.	82920001	83040000	#9191FF	1	0.375
chr2	83040001	83320000	B.2.1.2.2.2.1.1.1.2.1	0.080607476635514	.	83040001	83320000	#4848FF	1	0.25
chr2	83320001	83440000	B.1.2.2.1.2.2.2.1.1.1.1	0.25	.	83320001	83440000	#9191FF	1	0.375
chr2	83440001	83760000	B.2.2.1.2.1.2.2.1.1	0.0373831775700935	.	83440001	83760000	#0000FF	1	0.125
chr2	83760001	83960000	B.2.1.2.2.2.1.2.2	0.0735981308411215	.	83760001	83960000	#4848FF	1	0.25
chr2	83960001	84080000	B.1.2.1.2.1.2.1.2.2.1	0.300233644859813	.	83960001	84080000	#9191FF	1	0.375
chr2	84080001	84680000	B.2.2.1.2.2.2.1.2	0.0292056074766355	.	84080001	84680000	#0000FF	1	0.125
chr2	84680001	85160000	B.1.2.1.1.2.1.1	0.325934579439252	.	84680001	85160000	#9191FF	1	0.375
chr2	85160001	85600000	A.1.1.2.2.2.2.1.1.1.1	0.90303738317757	.	85160001	85600000	#FF0000	1	1
chr2	85600001	85840000	A.1.1.1.2.1.1.2.1.1.1	0.973130841121495	.	85600001	85840000	#FF0000	1	1
chr2	85840001	86320000	A.1.1.1.1.1.1	1	.	85840001	86320000	#FF0000	1	1
chr2	86320001	86400000	A.1.2.2.2.1.2.1.1.2.1	0.728971962616822	.	86320001	86400000	#FF4848	1	0.875
chr2	86400001	86760000	A.1.1.2.2.2.2.1.1.1.2	0.901869158878505	.	86400001	86760000	#FF0000	1	1
chr2	86760001	86880000	A.2.1.2.1.1.2.1.2.1	0.622663551401869	.	86760001	86880000	#FF9191	1	0.75
chr2	86880001	87040000	A.1.2.1.2.2.2.1.2.2	0.785046728971963	.	86880001	87040000	#FF4848	1	0.875
chr2	87040001	87160000	A.2.1.2.1.1.2.1.1	0.623831775700935	.	87040001	87160000	#FF9191	1	0.75
chr2	87280001	87360000	A.2.1.2.1.1.2.1.1	0.623831775700935	.	87280001	87360000	#FF9191	1	0.75
chr2	87400001	87520000	A.2.1.2.1.1.2.1.1	0.623831775700935	.	87400001	87520000	#FF9191	1	0.75
chr2	87760001	87840000	A.2.1.2.1.1.2.1.1	0.623831775700935	.	87760001	87840000	#FF9191	1	0.75
chr2	87840001	88000000	A.2.1.2.2.1.2.2.1.1	0.588785046728972	.	87840001	88000000	#FF9191	1	0.75
chr2	88160001	89040000	A.1.2.1.1.1.1.2.1.2.2.1	0.878504672897196	.	88160001	89040000	#FF4848	1	0.875
chr2	89040001	89560000	B.1.1.2.2.2.1.2	0.349299065420561	.	89040001	89560000	#DADAFF	1	0.5
chr2	89880001	89920000	B.1.2.1.2.1.2.1.1.1	0.303738317757009	.	89880001	89920000	#9191FF	1	0.375
chr2	89960001	90240000	B.1.2.1.2.1.2.1.1.1	0.303738317757009	.	89960001	90240000	#9191FF	1	0.375
chr2	90240001	90280000	B.1.1.1.2.1.1.2.1	0.412383177570093	.	90240001	90280000	#DADAFF	1	0.5
chr2	90400001	90480000	B.1.1.1.2.1.1.2.1	0.412383177570093	.	90400001	90480000	#DADAFF	1	0.5
chr2	91680001	91720000	B.1.1.1.2.1.1.2.1	0.412383177570093	.	91680001	91720000	#DADAFF	1	0.5
chr2	91760001	92000000	B.1.2.2.1.2.2.1.1	0.253504672897196	.	91760001	92000000	#9191FF	1	0.375
chr2	92040001	92200000	B.1.2.1.2.1.1.2.2.1	0.30607476635514	.	92040001	92200000	#9191FF	1	0.375
chr2	92240001	92280000	B.1.2.1.2.1.1.2.2.1	0.30607476635514	.	92240001	92280000	#9191FF	1	0.375
chr2	92280001	92360000	B.1.2.1.1.2.1.2.1.2	0.323598130841121	.	92280001	92360000	#9191FF	1	0.375
chr2	95320001	95600000	B.1.2.2.1.2.2.2.1.1.1.2	0.248831775700935	.	95320001	95600000	#9191FF	1	0.375
chr2	95600001	95880000	A.2.2.2.1.1.1.1.1.1.2.1	0.496495327102804	.	95600001	95880000	#FFDADA	1	0.625
chr2	95880001	96000000	A.2.1.2.1.1.2.2.1.1	0.620327102803738	.	95880001	96000000	#FF9191	1	0.75
chr2	96000001	96080000	A.2.1.2.2.1.2.1.1.1.1.2	0.59696261682243	.	96000001	96080000	#FF9191	1	0.75
chr2	96120001	96160000	A.2.1.2.2.1.2.1.1.1.1.2	0.59696261682243	.	96120001	96160000	#FF9191	1	0.75
chr2	96160001	96280000	A.1.2.2.2.1.2.1.1.2.2	0.727803738317757	.	96160001	96280000	#FF4848	1	0.875
chr2	96320001	96400000	A.1.2.2.2.1.2.1.1.2.2	0.727803738317757	.	96320001	96400000	#FF4848	1	0.875
chr2	96400001	96560000	A.1.2.1.2.2.2.2.2.2	0.773364485981308	.	96400001	96560000	#FF4848	1	0.875
chr2	96560001	96680000	A.1.2.1.1.2.2.1.1.1.2.2	0.843457943925234	.	96560001	96680000	#FF4848	1	0.875
chr2	96720001	96960000	A.1.2.1.1.2.2.1.1.1.2.2	0.843457943925234	.	96720001	96960000	#FF4848	1	0.875
chr2	96960001	97240000	A.1.1.1.2.1.2.1.2	0.966121495327103	.	96960001	97240000	#FF0000	1	1
chr2	97240001	97520000	A.1.1.1.2.2.2.2.1.1.2	0.953271028037383	.	97240001	97520000	#FF0000	1	1
chr2	97560001	97840000	A.1.1.1.2.2.2.2.1.1.2	0.953271028037383	.	97560001	97840000	#FF0000	1	1
chr2	97840001	97920000	A.1.2.2.2.1.1.1.1.1.1	0.740654205607477	.	97840001	97920000	#FF4848	1	0.875
chr2	98000001	98040000	A.1.2.2.2.1.1.1.1.1.1	0.740654205607477	.	98000001	98040000	#FF4848	1	0.875
chr2	98160001	98200000	A.1.2.2.2.1.1.1.1.1.1	0.740654205607477	.	98160001	98200000	#FF4848	1	0.875
chr2	98240001	98560000	A.1.2.2.2.1.1.1.1.1.1	0.740654205607477	.	98240001	98560000	#FF4848	1	0.875
chr2	98560001	98800000	A.1.2.1.2.2.2.1.2.1.1	0.787383177570093	.	98560001	98800000	#FF4848	1	0.875
chr2	98800001	99000000	A.1.2.2.2.1.2.1.2.2	0.725467289719626	.	98800001	99000000	#FF4848	1	0.875
chr2	99000001	99200000	A.1.2.1.2.1.2.2.1	0.808411214953271	.	99000001	99200000	#FF4848	1	0.875
chr2	99200001	99480000	A.2.1.1.1.1.2.1.2.1.2	0.683411214953271	.	99200001	99480000	#FF9191	1	0.75
chr2	99480001	99920000	A.2.1.1.2.1.2.2.2	0.644859813084112	.	99480001	99920000	#FF9191	1	0.75
chr2	99920001	100120000	A.1.2.2.2.1.1.1.2.1	0.73714953271028	.	99920001	100120000	#FF4848	1	0.875
chr2	100120001	100600000	A.1.2.2.2.1.1.2.2	0.731308411214953	.	100120001	100600000	#FF4848	1	0.875
chr2	100600001	100960000	A.2.1.1.1.2.2.2.1.1	0.671728971962617	.	100600001	100960000	#FF9191	1	0.75
chr2	100960001	101040000	A.2.1.2.1.2.2.2.1.2	0.60981308411215	.	100960001	101040000	#FF9191	1	0.75
chr2	101040001	101200000	A.2.1.1.1.1.2.1.1.2	0.685747663551402	.	101040001	101200000	#FF9191	1	0.75
chr2	101200001	101400000	A.1.2.2.2.2.2.2.1.1.1.1	0.704439252336449	.	101200001	101400000	#FF4848	1	0.875
chr2	101400001	101640000	A.1.2.2.2.2.1.1.1.2	0.718457943925234	.	101400001	101640000	#FF4848	1	0.875
chr2	101640001	101880000	A.2.1.1.1.2.2.1.2.2.1	0.674065420560748	.	101640001	101880000	#FF9191	1	0.75
chr2	101880001	102200000	A.1.2.2.2.2.1.1.2.1.2.2	0.714953271028037	.	101880001	102200000	#FF4848	1	0.875
chr2	102200001	102520000	A.1.2.1.1.2.2.1.2.1.1	0.837616822429907	.	102200001	102520000	#FF4848	1	0.875
chr2	102520001	102640000	A.2.1.2.1.2.2.1.1	0.613317757009346	.	102520001	102640000	#FF9191	1	0.75
chr2	102640001	103080000	A.2.2.1.1.2.2.2.1.2	0.535046728971963	.	102640001	103080000	#FFDADA	1	0.625
chr2	103080001	103360000	A.2.2.2.2.1.2.1.1.1	0.467289719626168	.	103080001	103360000	#FFDADA	1	0.625
chr2	103360001	103600000	A.2.2.2.1.1.2.1.2	0.483644859813084	.	103360001	103600000	#FFDADA	1	0.625
chr2	103600001	103720000	A.2.2.2.2.1.1.1.1	0.470794392523364	.	103600001	103720000	#FFDADA	1	0.625
chr2	103720001	103920000	A.2.2.2.2.1.1.2	0.468457943925234	.	103720001	103920000	#FFDADA	1	0.625
chr2	103920001	104200000	A.2.2.1.2.1.1.2.2	0.525700934579439	.	103920001	104200000	#FFDADA	1	0.625
chr2	104200001	104320000	A.2.2.2.2.2.2.1.1.1	0.454439252336449	.	104200001	104320000	#FFDADA	1	0.625
chr2	104320001	104520000	A.2.2.2.2.1.2.1.1.2	0.466121495327103	.	104320001	104520000	#FFDADA	1	0.625
chr2	104520001	104680000	A.2.2.1.2.1.1.1.2.1.2	0.529205607476635	.	104520001	104680000	#FFDADA	1	0.625
chr2	104680001	104800000	A.2.2.2.2.2.2.2.1.1	0.447429906542056	.	104680001	104800000	#FFDADA	1	0.625
chr2	104800001	105240000	A.2.2.1.1.2.2.2.1.1.2	0.536214953271028	.	104800001	105240000	#FFDADA	1	0.625
chr2	105240001	105680000	A.2.1.1.2.1.1.2.2.1.2	0.655373831775701	.	105240001	105680000	#FF9191	1	0.75
chr2	105680001	105920000	A.2.1.1.2.2.1.2.1.1	0.64018691588785	.	105680001	105920000	#FF9191	1	0.75
chr2	105920001	106160000	A.1.2.2.1.2.1.2.1.1	0.752336448598131	.	105920001	106160000	#FF4848	1	0.875
chr2	106160001	106440000	A.2.1.1.2.1.1.1.1.1	0.66588785046729	.	106160001	106440000	#FF9191	1	0.75
chr2	106440001	106680000	A.2.1.2.2.2.2.2.1.1	0.565420560747664	.	106440001	106680000	#FF9191	1	0.75
chr2	106680001	106920000	A.2.1.2.2.1.2.2.2.2.1.1	0.585280373831776	.	106680001	106920000	#FF9191	1	0.75
chr2	106920001	107000000	A.2.1.2.2.1.2.2.2.2.1.2	0.58411214953271	.	106920001	107000000	#FF9191	1	0.75
chr2	107080001	107200000	A.2.1.2.2.1.2.2.2.2.1.2	0.58411214953271	.	107080001	107200000	#FF9191	1	0.75
chr2	107200001	107480000	B.1.1.2.1.1.2.1.1	0.386682242990654	.	107200001	107480000	#DADAFF	1	0.5
chr2	107480001	107840000	B.1.1.2.1.1.1.1.1.2	0.394859813084112	.	107480001	107840000	#DADAFF	1	0.5
chr2	107840001	108080000	B.1.1.2.1.1.1.2.2.2	0.38785046728972	.	107840001	108080000	#DADAFF	1	0.5
chr2	108080001	108200000	B.1.1.2.1.1.2.1.2.2	0.384345794392523	.	108080001	108200000	#DADAFF	1	0.5
chr2	108200001	108440000	B.1.2.1.1.2.1.2.2.1	0.322429906542056	.	108200001	108440000	#9191FF	1	0.375
chr2	108520001	108640000	B.1.1.1.2.1.1.2.2	0.411214953271028	.	108520001	108640000	#DADAFF	1	0.5
chr2	108640001	108920000	B.1.1.1.2.1.1.1.2	0.413551401869159	.	108640001	108920000	#DADAFF	1	0.5
chr2	108920001	109280000	A.2.1.1.2.1.1.1.1.2.2	0.663551401869159	.	108920001	109280000	#FF9191	1	0.75
chr2	109280001	109400000	A.2.1.2.1.1.1.2.1.2	0.626168224299065	.	109280001	109400000	#FF9191	1	0.75
chr2	109400001	109640000	A.1.2.1.1.1.2.1.2.2.1.2	0.867990654205608	.	109400001	109640000	#FF4848	1	0.875
chr2	109640001	109880000	A.1.2.1.1.2.2.1.1.1.1.1	0.84696261682243	.	109640001	109880000	#FF4848	1	0.875
chr2	109880001	110120000	A.1.2.1.1.1.2.1.2.1.2	0.870327102803738	.	109880001	110120000	#FF4848	1	0.875
chr2	110240001	110320000	A.1.2.1.1.1.2.1.2.1.2	0.870327102803738	.	110240001	110320000	#FF4848	1	0.875
chr2	110320001	110520000	A.1.2.1.2.2.1.1.1.1	0.803738317757009	.	110320001	110520000	#FF4848	1	0.875
chr2	110840001	111000000	A.1.2.1.1.2.1.1.1.2.2	0.855140186915888	.	110840001	111000000	#FF4848	1	0.875
chr2	111360001	111560000	A.1.1.2.1.2.2.1.2.2.2	0.922897196261682	.	111360001	111560000	#FF0000	1	1
chr2	111560001	112040000	A.1.1.1.2.2.1.1.1	0.962616822429907	.	111560001	112040000	#FF0000	1	1
chr2	112040001	112160000	A.2.1.2.1.1.1.2.1.1	0.627336448598131	.	112040001	112160000	#FF9191	1	0.75
chr2	112160001	112600000	A.1.2.1.2.1.1.2.2.1.1	0.827102803738318	.	112160001	112600000	#FF4848	1	0.875
chr2	112600001	112880000	A.1.1.2.2.2.2.2.2.1.1	0.889018691588785	.	112600001	112880000	#FF0000	1	1
chr2	112880001	113080000	A.1.2.1.2.1.2.1.1.1.1	0.821261682242991	.	112880001	113080000	#FF4848	1	0.875
chr2	113080001	113120000	A.2.1.2.1.2.1.1	0.616822429906542	.	113080001	113120000	#FF9191	1	0.75
chr2	113160001	113200000	A.2.1.2.1.2.1.1	0.616822429906542	.	113160001	113200000	#FF9191	1	0.75
chr2	113200001	113720000	A.1.1.1.2.2.2.2.1.2.1	0.952102803738318	.	113200001	113720000	#FF0000	1	1
chr2	113720001	113840000	A.1.2.1.2.2.1.2.2.2.2.1	0.79088785046729	.	113720001	113840000	#FF4848	1	0.875
chr2	113840001	114240000	A.1.2.1.1.1.1.2.2.1	0.876168224299065	.	113840001	114240000	#FF4848	1	0.875
chr2	114240001	114920000	B.1.1.1.1.1.1.2.1.1.2	0.440420560747664	.	114240001	114920000	#DADAFF	1	0.5
chr2	114920001	115000000	B.1.1.2.1.1.2.2.2.2.1	0.380841121495327	.	114920001	115000000	#DADAFF	1	0.5
chr2	115000001	115120000	B.1.2.1.2.1.1.2.1.1	0.310747663551402	.	115000001	115120000	#9191FF	1	0.375
chr2	115120001	115560000	B.2.1.1.2.1.1.2.1.2	0.167056074766355	.	115120001	115560000	#4848FF	1	0.25
chr2	115560001	115960000	B.2.1.2.2.2.1.2.1.2	0.0747663551401869	.	115560001	115960000	#4848FF	1	0.25
chr2	115960001	116040000	B.1.2.1.2.1.1.1.1.1	0.315420560747664	.	115960001	116040000	#9191FF	1	0.375
chr2	116040001	116120000	B.1.2.1.2.1.2.2.2.2	0.295560747663551	.	116040001	116120000	#9191FF	1	0.375
chr2	116120001	116480000	B.2.2.1.2.1.2.1.2.2	0.0385514018691589	.	116120001	116480000	#0000FF	1	0.125
chr2	116480001	116640000	B.2.1.1.1.2.2.1.2.2.2.1	0.177570093457944	.	116480001	116640000	#4848FF	1	0.25
chr2	116640001	116880000	B.2.1.2.1.2.2.1.2.1	0.105140186915888	.	116640001	116880000	#4848FF	1	0.25
chr2	116880001	117160000	B.2.1.2.1.2.2.1.2.2.1	0.103971962616822	.	116880001	117160000	#4848FF	1	0.25
chr2	117160001	117800000	B.2.2.2.2.1.2.1	0.00700934579439252	.	117160001	117800000	#0000FF	1	0.125
chr2	117800001	118360000	B.2.2.1.2.1.1.1	0.044392523364486	.	117800001	118360000	#0000FF	1	0.125
chr2	118360001	118560000	B.1.2.2.1.2.1.1.1.2	0.260514018691589	.	118360001	118560000	#9191FF	1	0.375
chr2	118560001	118800000	A.2.2.2.2.1.1.1.2	0.469626168224299	.	118560001	118800000	#FFDADA	1	0.625
chr2	118800001	119360000	A.1.2.2.1.1.1.1.2.2	0.768691588785047	.	118800001	119360000	#FF4848	1	0.875
chr2	119360001	119640000	A.1.2.1.1.1.2.2.1.2	0.864485981308411	.	119360001	119640000	#FF4848	1	0.875
chr2	119640001	120080000	A.1.2.2.1.2.2.1.2	0.746495327102804	.	119640001	120080000	#FF4848	1	0.875
chr2	120080001	120360000	A.1.2.1.1.1.2.1.2.1.1.1	0.872663551401869	.	120080001	120360000	#FF4848	1	0.875
chr2	120360001	120440000	A.1.2.1.2.2.1.2.2.2.1	0.792056074766355	.	120360001	120440000	#FF4848	1	0.875
chr2	120440001	120640000	A.1.2.1.1.1.2.1.2.1.1.2	0.871495327102804	.	120440001	120640000	#FF4848	1	0.875
chr2	120640001	120880000	A.1.2.2.2.2.1.1.1.1	0.719626168224299	.	120640001	120880000	#FF4848	1	0.875
chr2	120880001	121520000	A.1.1.1.1.2.1.1.1.1	0.997663551401869	.	120880001	121520000	#FF0000	1	1
chr2	121520001	121640000	A.1.2.1.2.1.1.2.2.1.2.2	0.824766355140187	.	121520001	121640000	#FF4848	1	0.875
chr2	121640001	121880000	A.1.1.1.1.2.1.2.2.2.1	0.985981308411215	.	121640001	121880000	#FF0000	1	1
chr2	121880001	122120000	A.1.1.2.2.2.2.1.2.2.2.1	0.897196261682243	.	121880001	122120000	#FF0000	1	1
chr2	122120001	122520000	A.1.2.2.1.2.2.2.2.2.1	0.742990654205608	.	122120001	122520000	#FF4848	1	0.875
chr2	122520001	123000000	B.1.1.1.1.1.1.2.2.2	0.436915887850467	.	122520001	123000000	#DADAFF	1	0.5
chr2	123000001	123320000	B.1.2.2.2.2.2.1.1.1.2	0.211448598130841	.	123000001	123320000	#9191FF	1	0.375
chr2	123320001	123480000	B.1.2.1.2.1.2.2.1	0.297897196261682	.	123320001	123480000	#9191FF	1	0.375
chr2	123480001	123600000	B.1.1.2.1.1.2.2.2.2.2	0.379672897196262	.	123480001	123600000	#DADAFF	1	0.5
chr2	123600001	123920000	B.2.1.1.1.2.2.2.1.2	0.174065420560748	.	123600001	123920000	#4848FF	1	0.25
chr2	123920001	124200000	B.2.1.2.2.2.1.2.1.1	0.0759345794392523	.	123920001	124200000	#4848FF	1	0.25
chr2	124200001	124400000	B.2.1.2.2.2.1.1.2.1	0.0782710280373832	.	124200001	124400000	#4848FF	1	0.25
chr2	124400001	124720000	B.2.2.1.2.1.2.1.1.1	0.0420560747663551	.	124400001	124720000	#0000FF	1	0.125
chr2	124720001	124960000	B.1.2.2.2.2.2.1.2.2	0.205607476635514	.	124720001	124960000	#9191FF	1	0.375
chr2	124960001	125160000	B.1.2.2.2.2.2.1.2.1	0.206775700934579	.	124960001	125160000	#9191FF	1	0.375
chr2	125160001	125680000	B.2.1.1.2.2.1.1.2.1	0.151869158878505	.	125160001	125680000	#4848FF	1	0.25
chr2	125680001	125800000	B.1.2.1.2.1.1.2.1.2.1.2	0.308411214953271	.	125680001	125800000	#9191FF	1	0.375
chr2	125800001	126160000	B.2.1.2.1.2.2.2.1.2.1	0.100467289719626	.	125800001	126160000	#4848FF	1	0.25
chr2	126160001	126640000	B.2.1.2.1.2.2.2.2	0.0981308411214953	.	126160001	126640000	#4848FF	1	0.25
chr2	126640001	127040000	B.2.1.2.1.2.2.2.1.1	0.101635514018692	.	126640001	127040000	#4848FF	1	0.25
chr2	127040001	127200000	B.1.2.1.2.1.1.2.2.2	0.304906542056075	.	127040001	127200000	#9191FF	1	0.375
chr2	127200001	127400000	B.1.2.1.1.1.2.1.2.1	0.331775700934579	.	127200001	127400000	#9191FF	1	0.375
chr2	127400001	127880000	B.1.1.2.2.1.1.1.1	0.360981308411215	.	127400001	127880000	#DADAFF	1	0.5
chr2	127880001	128040000	A.1.2.1.2.2.1.2.2.2.2.2	0.789719626168224	.	127880001	128040000	#FF4848	1	0.875
chr2	128040001	128320000	A.1.1.2.2.2.2.1.2.2.2.2	0.896028037383178	.	128040001	128320000	#FF0000	1	1
chr2	128320001	128520000	A.1.1.2.2.2.2.1.1.2	0.900700934579439	.	128320001	128520000	#FF0000	1	1
chr2	128520001	129080000	A.1.1.1.2.2.2.2.1.2.2	0.950934579439252	.	128520001	129080000	#FF0000	1	1
chr2	129080001	129320000	A.1.2.2.2.2.1.2.1.1.2	0.710280373831776	.	129080001	129320000	#FF4848	1	0.875
chr2	129320001	129560000	A.1.2.1.2.2.2.1.1	0.788551401869159	.	129320001	129560000	#FF4848	1	0.875
chr2	129560001	129720000	A.2.2.1.2.1.2.2.2.1	0.519859813084112	.	129560001	129720000	#FFDADA	1	0.625
chr2	129720001	130240000	A.2.1.1.2.1.1.1.2.2.2	0.658878504672897	.	129720001	130240000	#FF9191	1	0.75
chr2	130240001	130480000	A.2.1.2.1.2.2.2.2	0.608644859813084	.	130240001	130480000	#FF9191	1	0.75
chr2	130480001	130800000	A.1.2.1.1.2.1.1.2.2	0.852803738317757	.	130480001	130800000	#FF4848	1	0.875
chr2	130880001	131160000	A.1.2.1.2.1.1.2.2.1.2.1	0.825934579439252	.	130880001	131160000	#FF4848	1	0.875
chr2	131200001	131240000	A.2.1.2.2.1.2.2.2.2.2.2	0.581775700934579	.	131200001	131240000	#FF9191	1	0.75
chr2	131360001	131400000	A.2.1.2.2.1.2.2.2.2.2.2	0.581775700934579	.	131360001	131400000	#FF9191	1	0.75
chr2	131440001	131480000	A.2.1.2.2.1.2.2.2.2.2.2	0.581775700934579	.	131440001	131480000	#FF9191	1	0.75
chr2	131480001	131920000	A.1.1.1.2.2.2.2.2.1.1	0.949766355140187	.	131480001	131920000	#FF0000	1	1
chr2	131920001	132000000	A.2.2.1.2.1.2.2.1.1	0.523364485981308	.	131920001	132000000	#FFDADA	1	0.625
chr2	132040001	132120000	A.2.2.1.2.1.2.2.1.1	0.523364485981308	.	132040001	132120000	#FFDADA	1	0.625
chr2	132120001	132240000	A.2.1.2.2.1.2.1.1.1.2.2	0.594626168224299	.	132120001	132240000	#FF9191	1	0.75
chr2	132240001	132640000	A.2.2.2.2.2.2.1.1.2.2	0.452102803738318	.	132240001	132640000	#FFDADA	1	0.625
chr2	132640001	132760000	A.2.2.2.2.2.2.2.2.1	0.445093457943925	.	132640001	132760000	#FFDADA	1	0.625
chr2	132800001	132840000	A.2.2.2.2.2.2.2.2.1	0.445093457943925	.	132800001	132840000	#FFDADA	1	0.625
chr2	132840001	132920000	A.2.2.1.2.2.2.2	0.502336448598131	.	132840001	132920000	#FFDADA	1	0.625
chr2	132920001	133240000	B.1.1.1.1.1.2.1.1.2	0.434579439252336	.	132920001	133240000	#DADAFF	1	0.5
chr2	133240001	133400000	B.1.1.1.2.1.1.1.1.2	0.414719626168224	.	133240001	133400000	#DADAFF	1	0.5
chr2	133400001	133560000	A.2.2.2.2.2.2.1.1.2.1	0.453271028037383	.	133400001	133560000	#FFDADA	1	0.625
chr2	133560001	133960000	B.1.2.1.1.1.1.2	0.335280373831776	.	133560001	133960000	#9191FF	1	0.375
chr2	133960001	134320000	B.1.1.1.1.1.2.2.2.1	0.429906542056075	.	133960001	134320000	#DADAFF	1	0.5
chr2	134320001	134640000	A.2.2.2.1.1.2.2.2.1.1	0.478971962616822	.	134320001	134640000	#FFDADA	1	0.625
chr2	134640001	134840000	A.2.1.2.2.1.1.1.2	0.606308411214953	.	134640001	134840000	#FF9191	1	0.75
chr2	134840001	135240000	A.2.1.1.2.2.1.1.2.2	0.641355140186916	.	134840001	135240000	#FF9191	1	0.75
chr2	135240001	135400000	A.2.1.2.2.2.1.1.1.1	0.580607476635514	.	135240001	135400000	#FF9191	1	0.75
chr2	135400001	135520000	A.2.1.2.2.1.1.2.2.1.1	0.601635514018692	.	135400001	135520000	#FF9191	1	0.75
chr2	135520001	135680000	A.2.1.2.2.1.1.1.1	0.607476635514019	.	135520001	135680000	#FF9191	1	0.75
chr2	135680001	136000000	A.2.2.1.1.2.2.1.1.2	0.54088785046729	.	135680001	136000000	#FFDADA	1	0.625
chr2	136000001	136120000	A.2.2.2.2.2.1.1.1	0.460280373831776	.	136000001	136120000	#FFDADA	1	0.625
chr2	136120001	136280000	B.1.1.2.1.1.2.1.2.1	0.385514018691589	.	136120001	136280000	#DADAFF	1	0.5
chr2	136280001	136560000	A.2.2.1.1.1.1.2.2.1.1.1	0.553738317757009	.	136280001	136560000	#FFDADA	1	0.625
chr2	136560001	137160000	A.2.1.1.2.2.2.2	0.629672897196262	.	136560001	137160000	#FF9191	1	0.75
chr2	137160001	137480000	B.1.2.2.2.2.2.1.1.2.2.2	0.207943925233645	.	137160001	137480000	#9191FF	1	0.375
chr2	137480001	137680000	B.2.1.1.1.2.1.1.1	0.190420560747664	.	137480001	137680000	#4848FF	1	0.25
chr2	137680001	137840000	B.2.1.1.1.2.2.1.2.1.2	0.179906542056075	.	137680001	137840000	#4848FF	1	0.25
chr2	137840001	138120000	B.2.2.1.1.2.1.1.2	0.0490654205607477	.	137840001	138120000	#0000FF	1	0.125
chr2	138120001	138360000	B.2.1.2.1.2.2.1.1.2.1	0.108644859813084	.	138120001	138360000	#4848FF	1	0.25
chr2	138360001	138600000	B.2.1.1.1.2.2.2.2.1.2	0.171728971962617	.	138360001	138600000	#4848FF	1	0.25
chr2	138600001	138920000	B.2.1.1.2.1.1.2.2.1	0.16588785046729	.	138600001	138920000	#4848FF	1	0.25
chr2	138920001	139360000	B.2.1.1.2.2.1.2.1	0.149532710280374	.	138920001	139360000	#4848FF	1	0.25
chr2	139360001	139600000	B.1.2.2.2.2.1.2.2.2.1.1	0.218457943925234	.	139360001	139600000	#9191FF	1	0.375
chr2	139600001	139960000	B.2.2.2.1.1.1.1	0.0268691588785047	.	139600001	139960000	#0000FF	1	0.125
chr2	139960001	140080000	B.2.1.2.1.2.1.1.1	0.117990654205607	.	139960001	140080000	#4848FF	1	0.25
chr2	140080001	140200000	B.1.2.2.1.2.2.1.2.2	0.251168224299065	.	140080001	140200000	#9191FF	1	0.375
chr2	140200001	140560000	B.2.2.2.1.1.1.2.1	0.0257009345794393	.	140200001	140560000	#0000FF	1	0.125
chr2	140560001	141000000	B.2.2.2.1.1.2.2	0.0198598130841121	.	140560001	141000000	#0000FF	1	0.125
chr2	141000001	141240000	B.2.1.2.1.1.2.1.2.1	0.128504672897196	.	141000001	141240000	#4848FF	1	0.25
chr2	141240001	141320000	B.1.2.2.1.2.2.2.1.2	0.246495327102804	.	141240001	141320000	#9191FF	1	0.375
chr2	141320001	141800000	B.2.2.2.2.1.1.2.1	0.00934579439252336	.	141320001	141800000	#0000FF	1	0.125
chr2	141800001	142400000	B.2.2.2.2.1.1.2.2	0.00817757009345794	.	141800001	142400000	#0000FF	1	0.125
chr2	142400001	142480000	B.1.2.2.1.2.2.1.2.1	0.252336448598131	.	142400001	142480000	#9191FF	1	0.375
chr2	142480001	142760000	B.2.2.2.1.1.2.1	0.0210280373831776	.	142480001	142760000	#0000FF	1	0.125
chr2	142760001	142960000	B.2.1.2.1.2.1.1.2.2	0.115654205607477	.	142760001	142960000	#4848FF	1	0.25
chr2	142960001	143080000	B.2.1.1.1.2.2.2.2.1.1	0.172897196261682	.	142960001	143080000	#4848FF	1	0.25
chr2	143080001	143400000	B.2.2.1.1.1.1.1.1.1	0.0654205607476635	.	143080001	143400000	#0000FF	1	0.125
chr2	143400001	143600000	B.2.1.2.1.2.1.2.1	0.114485981308411	.	143400001	143600000	#4848FF	1	0.25
chr2	143600001	143800000	B.2.1.2.1.2.1.1.2.1	0.116822429906542	.	143600001	143800000	#4848FF	1	0.25
chr2	143800001	144160000	B.2.1.2.1.2.1.2.2.1.1	0.113317757009346	.	143800001	144160000	#4848FF	1	0.25
chr2	144160001	144520000	B.1.2.2.2.2.1.2.1.1	0.223130841121495	.	144160001	144520000	#9191FF	1	0.375
chr2	144520001	144680000	B.1.1.1.2.2.2.2.2.1	0.398364485981308	.	144520001	144680000	#DADAFF	1	0.5
chr2	144680001	144800000	B.1.1.1.2.2.2.2.2.2	0.397196261682243	.	144680001	144800000	#DADAFF	1	0.5
chr2	144800001	145080000	B.1.2.2.2.2.1.2.1.2.1	0.22196261682243	.	144800001	145080000	#9191FF	1	0.375
chr2	145080001	145480000	B.1.2.1.1.1.2.1.1.1	0.33411214953271	.	145080001	145480000	#9191FF	1	0.375
chr2	145480001	145560000	B.1.1.2.1.1.1.1.2.1	0.393691588785047	.	145480001	145560000	#DADAFF	1	0.5
chr2	145560001	146120000	B.2.1.1.2.1.1.1	0.169392523364486	.	145560001	146120000	#4848FF	1	0.25
chr2	146120001	146360000	B.1.2.2.2.2.1.1.2.2	0.224299065420561	.	146120001	146360000	#9191FF	1	0.375
chr2	146360001	146440000	B.1.1.2.1.1.2.2.2.1	0.382009345794392	.	146360001	146440000	#DADAFF	1	0.5
chr2	146440001	146560000	B.1.2.1.2.2.2.1.1	0.285046728971963	.	146440001	146560000	#9191FF	1	0.375
chr2	146560001	146760000	B.2.1.2.1.2.1.2.2.2	0.110981308411215	.	146560001	146760000	#4848FF	1	0.25
chr2	146760001	147160000	B.2.2.1.1.2.1.2	0.0478971962616822	.	146760001	147160000	#0000FF	1	0.125
chr2	147160001	147480000	B.2.1.2.1.2.1.2.2.1.2	0.11214953271028	.	147160001	147480000	#4848FF	1	0.25
chr2	147480001	147680000	B.1.2.2.2.2.1.2.2.2.2	0.213785046728972	.	147480001	147680000	#9191FF	1	0.375
chr2	147680001	148080000	B.2.1.1.1.2.2.1.2.2.1	0.178738317757009	.	147680001	148080000	#4848FF	1	0.25
chr2	148080001	148440000	B.1.2.1.1.1.2.1.2.2	0.330607476635514	.	148080001	148440000	#9191FF	1	0.375
chr2	148440001	148680000	B.1.1.2.2.2.2.2.2.1	0.339953271028037	.	148440001	148680000	#DADAFF	1	0.5
chr2	148680001	148880000	B.1.1.2.2.2.2.2.1.2.1.2	0.342289719626168	.	148680001	148880000	#DADAFF	1	0.5
chr2	148880001	149000000	B.1.1.2.1.1.1.1.2.2	0.392523364485981	.	148880001	149000000	#DADAFF	1	0.5
chr2	149000001	149280000	B.1.2.2.2.2.2.2	0.204439252336449	.	149000001	149280000	#9191FF	1	0.375
chr2	149280001	149440000	A.2.2.2.1.1.1.1.1.1.1.2.1.2	0.498831775700935	.	149280001	149440000	#FFDADA	1	0.625
chr2	149440001	149680000	A.2.2.1.1.2.2.1.1.1.2	0.542056074766355	.	149440001	149680000	#FFDADA	1	0.625
chr2	149680001	149720000	A.2.1.2.2.1.2.2.1.2	0.587616822429907	.	149680001	149720000	#FF9191	1	0.75
chr2	149760001	149800000	A.2.1.2.2.1.2.2.1.2	0.587616822429907	.	149760001	149800000	#FF9191	1	0.75
chr2	149800001	150440000	A.2.2.1.1.2.1.2	0.544392523364486	.	149800001	150440000	#FFDADA	1	0.625
chr2	150440001	150600000	A.2.2.2.2.2.2.1.2.2.2	0.448598130841121	.	150440001	150600000	#FFDADA	1	0.625
chr2	150600001	150720000	A.2.2.1.2.2.1.1.2.2	0.511682242990654	.	150600001	150720000	#FFDADA	1	0.625
chr2	150720001	150880000	A.2.1.2.2.2.2.2.2.1	0.563084112149533	.	150720001	150880000	#FF9191	1	0.75
chr2	150880001	151560000	A.2.2.2.1.1.1.1.2.1	0.490654205607477	.	150880001	151560000	#FFDADA	1	0.625
chr2	151560001	152280000	A.2.2.2.1.2.2	0.47196261682243	.	151560001	152280000	#FFDADA	1	0.625
chr2	152280001	152880000	A.2.2.1.1.2.1.1	0.545560747663551	.	152280001	152880000	#FFDADA	1	0.625
chr2	152880001	153160000	A.2.2.1.1.1.1.1.2	0.559579439252336	.	152880001	153160000	#FFDADA	1	0.625
chr2	153160001	153320000	A.2.1.1.2.2.1.2.1.2	0.639018691588785	.	153160001	153320000	#FF9191	1	0.75
chr2	153320001	153560000	A.2.2.1.1.1.1.1.1	0.560747663551402	.	153320001	153560000	#FFDADA	1	0.625
chr2	153560001	153760000	B.1.2.2.2.2.2.1.1.2.1	0.210280373831776	.	153560001	153760000	#9191FF	1	0.375
chr2	153760001	154040000	B.2.1.2.1.2.2.1.2.2.2	0.102803738317757	.	153760001	154040000	#4848FF	1	0.25
chr2	154040001	154280000	B.2.2.1.1.1.2.1.1	0.0537383177570093	.	154040001	154280000	#0000FF	1	0.125
chr2	154280001	154400000	B.1.2.2.1.1.1.2	0.273364485981308	.	154280001	154400000	#9191FF	1	0.375
chr2	154400001	154600000	B.2.2.1.1.1.1.2.2.2.1.1	0.0572429906542056	.	154400001	154600000	#0000FF	1	0.125
chr2	154600001	154800000	B.2.2.1.1.1.2.2	0.0514018691588785	.	154600001	154800000	#0000FF	1	0.125
chr2	154800001	155200000	B.2.2.2.2.2.2.1	0.00233644859813084	.	154800001	155200000	#0000FF	1	0.125
chr2	155200001	155560000	B.2.2.1.1.1.1.2.2.2.1.2	0.0560747663551402	.	155200001	155560000	#0000FF	1	0.125
chr2	155560001	155960000	B.2.2.2.2.2.1.1	0.00467289719626168	.	155560001	155960000	#0000FF	1	0.125
chr2	155960001	156200000	B.2.2.1.1.2.1.1.1	0.0502336448598131	.	155960001	156200000	#0000FF	1	0.125
chr2	156200001	156560000	B.2.2.1.1.1.2.1.2	0.0525700934579439	.	156200001	156560000	#0000FF	1	0.125
chr2	156560001	156800000	B.2.1.2.1.2.2.1.1.2.2.2	0.106308411214953	.	156560001	156800000	#4848FF	1	0.25
chr2	156800001	156880000	B.1.2.1.2.2.1.2.1	0.289719626168224	.	156800001	156880000	#9191FF	1	0.375
chr2	156880001	157160000	B.2.1.2.1.2.2.2.1.2.2	0.0992990654205607	.	156880001	157160000	#4848FF	1	0.25
chr2	157160001	157440000	B.1.2.2.2.1.2.1.2.1.2.2	0.233644859813084	.	157160001	157440000	#9191FF	1	0.375
chr2	157440001	157640000	B.2.1.1.1.2.2.1.2.1.1	0.18107476635514	.	157440001	157640000	#4848FF	1	0.25
chr2	157640001	158080000	B.2.1.2.1.2.2.1.1.1	0.10981308411215	.	157640001	158080000	#4848FF	1	0.25
chr2	158080001	158600000	B.2.1.1.2.1.1.2.1.1	0.168224299065421	.	158080001	158600000	#4848FF	1	0.25
chr2	158600001	159120000	B.1.1.2.2.2.2.1.2.2	0.345794392523364	.	158600001	159120000	#DADAFF	1	0.5
chr2	159120001	159280000	B.1.1.2.1.1.1.2.1.2	0.39018691588785	.	159120001	159280000	#DADAFF	1	0.5
chr2	159280001	159440000	A.2.2.2.2.2.1.2.1	0.457943925233645	.	159280001	159440000	#FFDADA	1	0.625
chr2	159440001	159680000	A.2.2.2.1.1.1.1.2.2.2	0.488317757009346	.	159440001	159680000	#FFDADA	1	0.625
chr2	159680001	160280000	A.1.2.1.1.1.1.1.1	0.883177570093458	.	159680001	160280000	#FF4848	1	0.875
chr2	160280001	160880000	A.1.2.2.1.1.1.1.1.2	0.771028037383178	.	160280001	160880000	#FF4848	1	0.875
chr2	160880001	161400000	A.1.2.2.1.1.1.1.1.1	0.772196261682243	.	160880001	161400000	#FF4848	1	0.875
chr2	161400001	161560000	A.2.1.1.2.1.2.1.2	0.650700934579439	.	161400001	161560000	#FF9191	1	0.75
chr2	161560001	161920000	A.2.1.1.2.2.1.1.2.1	0.642523364485981	.	161560001	161920000	#FF9191	1	0.75
chr2	161920001	162240000	A.2.2.2.1.1.1.1.1.2.1.2	0.492990654205608	.	161920001	162240000	#FFDADA	1	0.625
chr2	162240001	162760000	B.2.2.1.2.2.1.2	0.0315420560747664	.	162240001	162760000	#0000FF	1	0.125
chr2	162760001	163160000	B.2.1.1.1.2.2.2.2.2	0.170560747663551	.	162760001	163160000	#4848FF	1	0.25
chr2	163160001	163480000	B.1.2.2.2.2.1.2.2.2.1.2.1	0.217289719626168	.	163160001	163480000	#9191FF	1	0.375
chr2	163480001	163720000	B.1.2.2.2.1.2.1.2.2.1.1	0.232476635514019	.	163480001	163720000	#9191FF	1	0.375
chr2	163720001	164000000	B.1.1.2.2.2.2.2.1.2.1.1	0.343457943925234	.	163720001	164000000	#DADAFF	1	0.5
chr2	164000001	164240000	A.2.2.1.1.1.1.2.2.2	0.549065420560748	.	164000001	164240000	#FFDADA	1	0.625
chr2	164240001	164640000	A.2.2.1.1.1.1.2.1.2.2	0.554906542056075	.	164240001	164640000	#FFDADA	1	0.625
chr2	164640001	164720000	A.2.2.1.2.2.1.1.1.1	0.51518691588785	.	164640001	164720000	#FFDADA	1	0.625
chr2	164720001	165120000	A.2.2.1.1.1.2.1	0.547897196261682	.	164720001	165120000	#FFDADA	1	0.625
chr2	165120001	165400000	A.2.2.2.1.1.1.1.1.1.1.2.1.1	0.5	.	165120001	165400000	#FFDADA	1	0.625
chr2	165400001	165840000	B.1.2.2.2.1.2.1.1	0.23714953271028	.	165400001	165840000	#9191FF	1	0.375
chr2	165840001	166040000	B.1.2.1.2.2.1.1.1.2	0.292056074766355	.	165840001	166040000	#9191FF	1	0.375
chr2	166040001	166240000	B.1.2.2.1.1.1.1.1.2	0.275700934579439	.	166040001	166240000	#9191FF	1	0.375
chr2	166240001	166520000	B.1.2.2.2.2.1.2.2.2.1.2.2.2	0.214953271028037	.	166240001	166520000	#9191FF	1	0.375
chr2	166520001	166800000	B.1.2.2.2.1.1.1.2.2.2	0.239485981308411	.	166520001	166800000	#9191FF	1	0.375
chr2	166800001	167000000	B.1.2.2.1.1.2.1.1.2.1	0.269859813084112	.	166800001	167000000	#9191FF	1	0.375
chr2	167000001	167160000	B.2.1.1.1.2.2.2.1.1	0.175233644859813	.	167000001	167160000	#4848FF	1	0.25
chr2	167160001	167320000	B.1.2.1.2.2.1.1.1.1.2	0.293224299065421	.	167160001	167320000	#9191FF	1	0.375
chr2	167320001	167480000	B.1.1.2.2.2.2.1.1	0.348130841121495	.	167320001	167480000	#DADAFF	1	0.5
chr2	167480001	167920000	B.2.1.1.1.2.2.1.1.2	0.182242990654206	.	167480001	167920000	#4848FF	1	0.25
chr2	167920001	168320000	B.1.1.2.2.2.2.2.2.2.2	0.337616822429907	.	167920001	168320000	#DADAFF	1	0.5
chr2	168320001	168640000	B.1.1.1.1.1.2.1.2	0.433411214953271	.	168320001	168640000	#DADAFF	1	0.5
chr2	168640001	169000000	B.1.1.1.1.2.1.1.2	0.426401869158879	.	168640001	169000000	#DADAFF	1	0.5
chr2	169000001	169160000	A.2.1.1.1.1.1.2.2	0.688084112149533	.	169000001	169160000	#FF9191	1	0.75
chr2	169160001	169480000	A.1.2.2.1.2.1.2.2	0.75	.	169160001	169480000	#FF4848	1	0.875
chr2	169480001	169840000	A.1.2.2.1.1.2.1.2.1	0.764018691588785	.	169480001	169840000	#FF4848	1	0.875
chr2	169840001	170360000	A.1.1.1.1.2.2.1.1.1	0.983644859813084	.	169840001	170360000	#FF0000	1	1
chr2	170360001	170600000	A.1.1.1.2.2.1.1.2.1.2	0.960280373831776	.	170360001	170600000	#FF0000	1	1
chr2	170600001	170800000	A.1.1.2.2.2.1.2.1	0.906542056074766	.	170600001	170800000	#FF0000	1	1
chr2	170800001	171080000	A.1.2.2.2.1.1.2.1.2	0.732476635514019	.	170800001	171080000	#FF4848	1	0.875
chr2	171080001	171440000	A.1.1.2.2.2.2.2.2.2.2.1	0.885514018691589	.	171080001	171440000	#FF0000	1	1
chr2	171440001	171520000	A.1.2.2.2.1.2.2.2	0.720794392523365	.	171440001	171520000	#FF4848	1	0.875
chr2	171520001	171760000	A.1.1.2.1.1.1.1.1	0.946261682242991	.	171520001	171760000	#FF0000	1	1
chr2	171760001	172320000	A.1.1.2.2.1.2.2.2	0.910046728971963	.	171760001	172320000	#FF0000	1	1
chr2	172320001	172400000	A.1.2.2.2.1.2.1.2.1	0.726635514018692	.	172320001	172400000	#FF4848	1	0.875
chr2	172400001	172560000	A.1.1.2.1.1.2.2.1.2	0.935747663551402	.	172400001	172560000	#FF0000	1	1
chr2	172560001	172800000	A.1.2.1.1.2.2.2.1.1	0.83411214953271	.	172560001	172800000	#FF4848	1	0.875
chr2	172800001	173000000	A.1.1.2.1.2.1.1	0.933411214953271	.	172800001	173000000	#FF0000	1	1
chr2	173000001	173400000	A.1.1.1.2.2.1.1.2.2	0.95911214953271	.	173000001	173400000	#FF0000	1	1
chr2	173400001	173640000	A.1.2.1.2.1.2.1.2.1.1.1	0.814252336448598	.	173400001	173640000	#FF4848	1	0.875
chr2	173640001	174560000	A.1.1.2.2.1.2.2.1	0.911214953271028	.	173640001	174560000	#FF0000	1	1
chr2	174560001	174680000	A.1.2.1.2.2.2.2.1.2.1.1	0.779205607476635	.	174560001	174680000	#FF4848	1	0.875
chr2	174680001	174920000	A.1.2.1.1.2.1.1.1.1.2.1	0.858644859813084	.	174680001	174920000	#FF4848	1	0.875
chr2	174920001	175040000	A.1.2.1.2.1.2.1.2.1.2	0.811915887850467	.	174920001	175040000	#FF4848	1	0.875
chr2	175040001	175280000	A.1.2.2.2.1.1.1.1.1.2	0.739485981308411	.	175040001	175280000	#FF4848	1	0.875
chr2	175280001	175480000	A.1.2.1.1.2.1.2.2.2	0.848130841121495	.	175280001	175480000	#FF4848	1	0.875
chr2	175480001	175880000	A.1.1.1.2.2.1.2	0.957943925233645	.	175480001	175880000	#FF0000	1	1
chr2	175880001	176040000	A.1.2.2.2.2.1.1.2.2.1	0.713785046728972	.	175880001	176040000	#FF4848	1	0.875
chr2	176040001	176160000	A.2.1.2.2.2.2.2.2.2	0.561915887850467	.	176040001	176160000	#FF9191	1	0.75
chr2	176160001	176320000	A.2.1.2.2.2.1.1.2.2.1	0.574766355140187	.	176160001	176320000	#FF9191	1	0.75
chr2	176320001	176440000	A.2.1.2.2.1.2.2.2.2.2.1	0.582943925233645	.	176320001	176440000	#FF9191	1	0.75
chr2	176440001	176560000	A.2.1.2.2.1.2.2.2.1	0.586448598130841	.	176440001	176560000	#FF9191	1	0.75
chr2	176560001	176720000	A.2.1.2.2.1.1.2.2.2	0.599299065420561	.	176560001	176720000	#FF9191	1	0.75
chr2	176720001	176800000	A.2.1.2.1.1.1.2.2	0.625	.	176720001	176800000	#FF9191	1	0.75
chr2	176800001	177520000	A.2.1.1.2.1.1.1.2.1.1	0.662383177570093	.	176800001	177520000	#FF9191	1	0.75
chr2	177520001	177840000	A.2.2.1.1.2.2.2.1.1.1	0.537383177570093	.	177520001	177840000	#FFDADA	1	0.625
chr2	177840001	178040000	A.2.1.1.2.1.2.2.1.2.2	0.646028037383178	.	177840001	178040000	#FF9191	1	0.75
chr2	178040001	178400000	A.1.2.2.1.1.2.1.2.2	0.76285046728972	.	178040001	178400000	#FF4848	1	0.875
chr2	178400001	178680000	A.1.2.1.1.1.2.1.2.2.2	0.866822429906542	.	178400001	178680000	#FF4848	1	0.875
chr2	178680001	179000000	A.2.1.1.1.2.2.1.2.1.1	0.676401869158878	.	178680001	179000000	#FF9191	1	0.75
chr2	179000001	179160000	A.2.1.1.1.2.1.1	0.679906542056075	.	179000001	179160000	#FF9191	1	0.75
chr2	179160001	179360000	A.2.1.1.1.2.2.1.2.1.2	0.675233644859813	.	179160001	179360000	#FF9191	1	0.75
chr2	179360001	179920000	A.2.2.2.1.1.2.2.2.2	0.475467289719626	.	179360001	179920000	#FFDADA	1	0.625
chr2	179920001	180160000	A.2.1.1.2.1.1.2.2.1.1	0.656542056074766	.	179920001	180160000	#FF9191	1	0.75
chr2	180160001	180480000	A.2.2.2.2.1.2.2.2	0.461448598130841	.	180160001	180480000	#FFDADA	1	0.625
chr2	180480001	180680000	A.2.1.1.2.2.1.2.2	0.63785046728972	.	180480001	180680000	#FF9191	1	0.75
chr2	180680001	180960000	A.2.2.1.1.1.1.2.1.2.1	0.55607476635514	.	180680001	180960000	#FFDADA	1	0.625
chr2	180960001	181400000	B.2.1.1.2.2.1.1.2.2	0.150700934579439	.	180960001	181400000	#4848FF	1	0.25
chr2	181400001	181560000	B.1.2.1.2.1.2.2.2.1	0.296728971962617	.	181400001	181560000	#9191FF	1	0.375
chr2	181560001	181680000	B.1.2.2.1.1.1.1.2	0.274532710280374	.	181560001	181680000	#9191FF	1	0.375
chr2	181680001	182000000	B.2.1.1.1.2.2.1.2.2.2.2	0.176401869158879	.	181680001	182000000	#4848FF	1	0.25
chr2	182000001	182240000	B.1.2.2.2.2.1.2.2.2.1.2.2.1	0.216121495327103	.	182000001	182240000	#9191FF	1	0.375
chr2	182240001	182640000	B.1.2.2.2.2.1.2.1.2.2	0.220794392523364	.	182240001	182640000	#9191FF	1	0.375
chr2	182640001	183040000	B.1.2.1.1.1.1.1	0.336448598130841	.	182640001	183040000	#9191FF	1	0.375
chr2	183040001	183120000	B.1.1.2.1.1.1.2.1.1	0.391355140186916	.	183040001	183120000	#DADAFF	1	0.5
chr2	183120001	183320000	B.1.2.1.2.2.1.2.2.1	0.288551401869159	.	183120001	183320000	#9191FF	1	0.375
chr2	183320001	183600000	B.1.2.1.1.1.2.2.1.1	0.329439252336449	.	183320001	183600000	#9191FF	1	0.375
chr2	183600001	184000000	A.2.2.2.1.1.1.1.1.2.2	0.491822429906542	.	183600001	184000000	#FFDADA	1	0.625
chr2	184000001	184360000	B.2.2.1.1.2.2.1	0.0467289719626168	.	184000001	184360000	#0000FF	1	0.125
chr2	184360001	184440000	B.2.1.1.1.1.2.2.1.2	0.19392523364486	.	184360001	184440000	#4848FF	1	0.25
chr2	184440001	184640000	B.2.2.1.1.1.1.2.2.1.1	0.0607476635514019	.	184440001	184640000	#0000FF	1	0.125
chr2	184640001	184960000	B.2.2.2.1.1.1.2.2.1.1	0.0245327102803738	.	184640001	184960000	#0000FF	1	0.125
chr2	184960001	185320000	B.2.2.2.1.1.1.2.2.1.2	0.0233644859813084	.	184960001	185320000	#0000FF	1	0.125
chr2	185320001	185600000	B.2.2.2.1.1.1.2.2.2	0.022196261682243	.	185320001	185600000	#0000FF	1	0.125
chr2	185600001	185960000	B.2.2.2.1.2.2.1.2	0.014018691588785	.	185600001	185960000	#0000FF	1	0.125
chr2	185960001	186120000	B.2.1.2.1.1.1.1.1.2.1	0.14018691588785	.	185960001	186120000	#4848FF	1	0.25
chr2	186120001	186240000	B.1.2.2.1.1.2.1.1.2.2	0.268691588785047	.	186120001	186240000	#9191FF	1	0.375
chr2	186240001	186640000	B.2.2.2.1.2.2.1.1.2	0.0151869158878505	.	186240001	186640000	#0000FF	1	0.125
chr2	186640001	186880000	B.2.1.2.1.1.1.1.2	0.13785046728972	.	186640001	186880000	#4848FF	1	0.25
chr2	186880001	187360000	B.2.2.1.1.2.2.2	0.0455607476635514	.	186880001	187360000	#0000FF	1	0.125
chr2	187360001	187680000	B.1.2.2.2.1.2.1.2.1.1	0.235981308411215	.	187360001	187680000	#9191FF	1	0.375
chr2	187680001	187840000	B.1.2.2.1.1.2.2.2	0.26285046728972	.	187680001	187840000	#9191FF	1	0.375
chr2	187840001	188040000	B.2.1.2.1.2.2.1.1.2.2.1	0.107476635514019	.	187840001	188040000	#4848FF	1	0.25
chr2	188040001	188120000	B.1.1.2.1.2.1.1.1.1	0.378504672897196	.	188040001	188120000	#DADAFF	1	0.5
chr2	188120001	188320000	B.2.1.2.1.1.2.2.1.1.1	0.126168224299065	.	188120001	188320000	#4848FF	1	0.25
chr2	188320001	188880000	B.2.2.2.1.2.1.2	0.0175233644859813	.	188320001	188880000	#0000FF	1	0.125
chr2	188880001	188960000	B.1.2.1.2.1.1.2.1.2.2	0.307242990654206	.	188880001	188960000	#9191FF	1	0.375
chr2	188960001	189080000	B.1.2.2.1.1.2.1.1.1.1	0.272196261682243	.	188960001	189080000	#9191FF	1	0.375
chr2	189080001	189360000	B.2.1.1.2.1.2.1.1	0.162383177570093	.	189080001	189360000	#4848FF	1	0.25
chr2	189360001	189680000	B.2.1.2.1.1.2.2.1.1.2.2	0.123831775700935	.	189360001	189680000	#4848FF	1	0.25
chr2	189680001	190000000	B.2.2.1.1.1.1.1.1.2	0.0642523364485981	.	189680001	190000000	#0000FF	1	0.125
chr2	190000001	190160000	B.2.1.1.1.1.1.1.2.2	0.199766355140187	.	190000001	190160000	#4848FF	1	0.25
chr2	190160001	190320000	B.2.1.1.1.1.1.1.2.1	0.200934579439252	.	190160001	190320000	#4848FF	1	0.25
chr2	190320001	190520000	B.2.1.1.1.1.1.1.1.2	0.202102803738318	.	190320001	190520000	#4848FF	1	0.25
chr2	190520001	190680000	B.1.1.1.1.1.2.1.1.1	0.435747663551402	.	190520001	190680000	#DADAFF	1	0.5
chr2	190680001	190920000	B.1.2.2.2.1.1.1.2.1	0.241822429906542	.	190680001	190920000	#9191FF	1	0.375
chr2	190920001	191000000	B.1.1.2.1.2.1.1.2.1.1	0.376168224299065	.	190920001	191000000	#DADAFF	1	0.5
chr2	191000001	191080000	A.2.2.1.2.2.1.1.2.1	0.51285046728972	.	191000001	191080000	#FFDADA	1	0.625
chr2	191080001	191600000	B.1.1.1.1.2.1.1.1	0.427570093457944	.	191080001	191600000	#DADAFF	1	0.5
chr2	191600001	191880000	B.1.1.2.2.2.2.1.2.1	0.34696261682243	.	191600001	191880000	#DADAFF	1	0.5
chr2	191880001	192160000	B.1.1.1.1.2.2.1.1.1.2	0.422897196261682	.	191880001	192160000	#DADAFF	1	0.5
chr2	192160001	192400000	B.1.1.1.1.2.2.1.1.2	0.421728971962617	.	192160001	192400000	#DADAFF	1	0.5
chr2	192400001	192600000	B.1.1.2.2.2.1.1.2	0.350467289719626	.	192400001	192600000	#DADAFF	1	0.5
chr2	192600001	192800000	B.1.2.1.1.1.2.2.2	0.327102803738318	.	192600001	192800000	#9191FF	1	0.375
chr2	192800001	193040000	B.1.2.2.2.1.2.1.2.2.1.2.2	0.230140186915888	.	192800001	193040000	#9191FF	1	0.375
chr2	193040001	193240000	B.1.2.2.1.1.2.1.2.2.1	0.266355140186916	.	193040001	193240000	#9191FF	1	0.375
chr2	193240001	193880000	B.2.2.2.2.2.1.2	0.00350467289719626	.	193240001	193880000	#0000FF	1	0.125
chr2	193880001	194000000	B.2.1.1.1.1.2.2.1.1	0.195093457943925	.	193880001	194000000	#4848FF	1	0.25
chr2	194000001	194160000	B.2.1.2.1.1.2.1.2.2	0.127336448598131	.	194000001	194160000	#4848FF	1	0.25
chr2	194160001	194280000	B.1.2.2.1.1.2.1.1.1.2	0.271028037383178	.	194160001	194280000	#9191FF	1	0.375
chr2	194280001	194600000	B.2.2.2.1.2.2.1.1.1	0.0163551401869159	.	194280001	194600000	#0000FF	1	0.125
chr2	194600001	195040000	B.2.2.2.1.2.2.2	0.0128504672897196	.	194600001	195040000	#0000FF	1	0.125
chr2	195040001	195240000	B.2.2.1.1.1.1.1.2	0.0630841121495327	.	195040001	195240000	#0000FF	1	0.125
chr2	195240001	195400000	B.2.1.2.1.1.2.1.1.2.1	0.130841121495327	.	195240001	195400000	#4848FF	1	0.25
chr2	195400001	195600000	B.2.1.2.1.1.2.1.1.2.2	0.129672897196262	.	195400001	195600000	#4848FF	1	0.25
chr2	195600001	195840000	B.2.1.2.1.1.2.2.2.1	0.120327102803738	.	195600001	195840000	#4848FF	1	0.25
chr2	195840001	196080000	B.2.2.1.1.1.1.2.2.2.2	0.0549065420560748	.	195840001	196080000	#0000FF	1	0.125
chr2	196080001	196240000	B.2.1.1.1.1.2.2.2.1	0.192757009345794	.	196080001	196240000	#4848FF	1	0.25
chr2	196240001	196760000	B.2.1.1.2.2.1.2.2	0.148364485981308	.	196240001	196760000	#4848FF	1	0.25
chr2	196760001	196920000	B.1.2.1.2.2.1.2.2.2.1	0.287383177570093	.	196760001	196920000	#9191FF	1	0.375
chr2	196920001	197640000	B.1.2.2.2.1.2.2	0.227803738317757	.	196920001	197640000	#9191FF	1	0.375
chr2	197640001	197880000	A.2.2.1.1.1.1.2.1.1.2	0.557242990654206	.	197640001	197880000	#FFDADA	1	0.625
chr2	197880001	198440000	A.2.2.1.1.1.2.2	0.546728971962617	.	197880001	198440000	#FFDADA	1	0.625
chr2	198440001	198520000	A.2.2.2.2.2.1.1.2	0.45911214953271	.	198440001	198520000	#FFDADA	1	0.625
chr2	198520001	199240000	B.2.2.1.2.2.1.1	0.0327102803738318	.	198520001	199240000	#0000FF	1	0.125
chr2	199240001	199400000	B.2.1.2.1.1.2.2.2.2	0.119158878504673	.	199240001	199400000	#4848FF	1	0.25
chr2	199400001	199560000	B.2.1.2.1.1.1.1.1.2.2	0.139018691588785	.	199400001	199560000	#4848FF	1	0.25
chr2	199560001	199960000	B.2.2.1.1.1.1.2.2.1.2.2	0.058411214953271	.	199560001	199960000	#0000FF	1	0.125
chr2	199960001	200120000	B.2.1.1.1.1.1.2.2	0.197429906542056	.	199960001	200120000	#4848FF	1	0.25
chr2	200120001	200320000	B.2.1.2.1.1.1.1.1.1	0.141355140186916	.	200120001	200320000	#4848FF	1	0.25
chr2	200320001	200480000	B.1.2.1.2.2.1.1.1.1.1	0.294392523364486	.	200320001	200480000	#9191FF	1	0.375
chr2	200480001	200800000	B.1.2.1.1.1.2.2.1.2	0.328271028037383	.	200480001	200800000	#9191FF	1	0.375
chr2	200800001	201520000	A.2.1.1.2.2.1.1.1	0.643691588785047	.	200800001	201520000	#FF9191	1	0.75
chr2	201520001	201720000	A.1.2.1.1.1.2.2.2.2	0.860981308411215	.	201520001	201720000	#FF4848	1	0.875
chr2	201720001	201920000	A.2.1.2.2.2.2.2.1.2	0.564252336448598	.	201720001	201920000	#FF9191	1	0.75
chr2	201920001	202000000	A.2.1.1.1.2.2.1.2.2.2	0.672897196261682	.	201920001	202000000	#FF9191	1	0.75
chr2	202000001	202440000	A.1.2.2.1.2.1.2.1.2	0.751168224299065	.	202000001	202440000	#FF4848	1	0.875
chr2	202440001	202840000	A.1.1.2.2.1.1.1.1	0.91588785046729	.	202440001	202840000	#FF0000	1	1
chr2	202840001	203120000	A.1.1.1.1.2.2.1.1.2	0.982476635514019	.	202840001	203120000	#FF0000	1	1
chr2	203120001	203320000	A.1.1.2.1.1.2.2.2	0.934579439252336	.	203120001	203320000	#FF0000	1	1
chr2	203320001	203640000	A.1.2.1.1.2.1.2.2.1.1	0.850467289719626	.	203320001	203640000	#FF4848	1	0.875
chr2	203640001	203720000	A.1.2.1.2.2.2.2.1.2.1.2	0.77803738317757	.	203640001	203720000	#FF4848	1	0.875
chr2	203720001	203840000	A.1.2.1.2.2.1.2.2.1	0.793224299065421	.	203720001	203840000	#FF4848	1	0.875
chr2	203840001	204080000	A.1.2.1.2.1.2.1.2.2.1	0.810747663551402	.	203840001	204080000	#FF4848	1	0.875
chr2	204080001	204800000	A.1.1.2.2.1.1.1.2	0.914719626168224	.	204080001	204800000	#FF0000	1	1
chr2	204800001	205280000	A.1.2.2.1.1.2.2.2.2	0.755841121495327	.	204800001	205280000	#FF4848	1	0.875
chr2	205280001	205400000	A.2.1.1.1.1.2.1.2.1.1	0.684579439252336	.	205280001	205400000	#FF9191	1	0.75
chr2	205400001	205720000	A.2.1.1.1.2.2.2.2.1.1	0.669392523364486	.	205400001	205720000	#FF9191	1	0.75
chr2	205720001	206120000	A.2.1.1.1.2.1.2	0.678738317757009	.	205720001	206120000	#FF9191	1	0.75
chr2	206120001	206200000	A.2.1.2.1.2.1.2.1	0.615654205607477	.	206120001	206200000	#FF9191	1	0.75
chr2	206200001	206600000	A.1.2.2.1.1.2.2.1.1	0.761682242990654	.	206200001	206600000	#FF4848	1	0.875
chr2	206600001	206840000	A.1.1.2.2.1.1.2	0.913551401869159	.	206600001	206840000	#FF0000	1	1
chr2	206840001	207360000	A.1.2.1.1.1.1.1.2	0.882009345794392	.	206840001	207360000	#FF4848	1	0.875
chr2	207360001	207720000	A.1.2.2.1.1.2.2.1.2.2.1	0.759345794392523	.	207360001	207720000	#FF4848	1	0.875
chr2	207720001	207840000	A.2.1.2.1.2.2.1.2	0.61214953271028	.	207720001	207840000	#FF9191	1	0.75
chr2	207840001	208240000	A.1.2.2.1.1.1.1.2.1	0.769859813084112	.	207840001	208240000	#FF4848	1	0.875
chr2	208240001	208400000	A.1.2.1.1.1.2.1.2.2.1.1	0.869158878504673	.	208240001	208400000	#FF4848	1	0.875
chr2	208400001	208760000	A.1.1.1.2.2.2.1.2	0.955607476635514	.	208400001	208760000	#FF0000	1	1
chr2	208760001	208960000	A.1.2.1.1.1.2.2.1.1	0.865654205607477	.	208760001	208960000	#FF4848	1	0.875
chr2	208960001	209160000	A.1.2.2.1.1.1.2.2	0.766355140186916	.	208960001	209160000	#FF4848	1	0.875
chr2	209160001	209560000	B.2.1.1.1.2.2.1.1.1	0.183411214953271	.	209160001	209560000	#4848FF	1	0.25
chr2	209560001	209920000	B.2.2.1.1.1.1.2.2.1.2.1	0.0595794392523364	.	209560001	209920000	#0000FF	1	0.125
chr2	209920001	210000000	B.1.2.1.2.1.1.2.1.2.1.1	0.309579439252336	.	209920001	210000000	#9191FF	1	0.375
chr2	210000001	210200000	B.1.2.2.2.2.1.1.2.1	0.225467289719626	.	210000001	210200000	#9191FF	1	0.375
chr2	210200001	210320000	B.1.1.2.1.1.2.2.1	0.383177570093458	.	210200001	210320000	#DADAFF	1	0.5
chr2	210320001	210640000	B.1.1.1.1.2.1.2	0.425233644859813	.	210320001	210640000	#DADAFF	1	0.5
chr2	210640001	210840000	B.1.1.2.2.2.2.2.2.2.1	0.338785046728972	.	210640001	210840000	#DADAFF	1	0.5
chr2	210840001	211120000	B.1.2.1.1.1.2.1.1.2	0.332943925233645	.	210840001	211120000	#9191FF	1	0.375
chr2	211120001	211320000	B.1.2.2.1.1.2.1.2.1	0.267523364485981	.	211120001	211320000	#9191FF	1	0.375
chr2	211320001	211600000	B.2.1.2.1.1.2.2.1.2.1	0.122663551401869	.	211320001	211600000	#4848FF	1	0.25
chr2	211600001	211840000	B.2.1.2.1.1.2.2.1.1.2.1	0.125	.	211600001	211840000	#4848FF	1	0.25
chr2	211840001	211920000	B.1.2.1.2.2.2.2.2.2.2	0.27803738317757	.	211840001	211920000	#9191FF	1	0.375
chr2	211920001	212120000	B.1.2.2.1.1.2.1.2.2.2	0.26518691588785	.	211920001	212120000	#9191FF	1	0.375
chr2	212120001	212200000	B.1.1.2.2.2.2.2.1.2.2	0.341121495327103	.	212120001	212200000	#DADAFF	1	0.5
chr2	212200001	212320000	B.1.2.1.2.2.2.2.2.1	0.280373831775701	.	212200001	212320000	#9191FF	1	0.375
chr2	212320001	212440000	B.1.2.1.2.2.2.2.2.2.1	0.279205607476636	.	212320001	212440000	#9191FF	1	0.375
chr2	212440001	212760000	B.2.1.2.1.1.1.2.1.1	0.136682242990654	.	212440001	212760000	#4848FF	1	0.25
chr2	212760001	212840000	B.1.2.1.2.2.2.2.1	0.281542056074766	.	212760001	212840000	#9191FF	1	0.375
chr2	212840001	212960000	B.1.2.2.1.1.1.1.1.1	0.276869158878505	.	212840001	212960000	#9191FF	1	0.375
chr2	212960001	213200000	B.2.1.1.1.1.1.1.1.1	0.203271028037383	.	212960001	213200000	#4848FF	1	0.25
chr2	213200001	213440000	B.1.2.2.2.1.2.1.2.1.2.1	0.23481308411215	.	213200001	213440000	#9191FF	1	0.375
chr2	213440001	213760000	B.1.2.2.2.1.2.1.2.2.1.2.1	0.231308411214953	.	213440001	213760000	#9191FF	1	0.375
chr2	213760001	213880000	B.1.1.1.2.1.2.2.1	0.405373831775701	.	213760001	213880000	#DADAFF	1	0.5
chr2	213880001	214120000	B.1.1.2.2.2.2.2.1.1	0.344626168224299	.	213880001	214120000	#DADAFF	1	0.5
chr2	214120001	214560000	B.2.1.2.1.1.1.2.2.1	0.134345794392523	.	214120001	214560000	#4848FF	1	0.25
chr2	214560001	214720000	B.1.2.1.2.2.2.1.2.2	0.282710280373832	.	214560001	214720000	#9191FF	1	0.375
chr2	214720001	215000000	B.2.1.1.1.1.1.2.1	0.198598130841121	.	214720001	215000000	#4848FF	1	0.25
chr2	215000001	215360000	B.2.1.1.2.2.1.1.1	0.15303738317757	.	215000001	215360000	#4848FF	1	0.25
chr2	215360001	215480000	B.1.1.2.1.2.1.1.2.2	0.373831775700935	.	215360001	215480000	#DADAFF	1	0.5
chr2	215480001	215920000	B.1.2.2.2.1.2.1.2.2.2	0.228971962616822	.	215480001	215920000	#9191FF	1	0.375
chr2	215920001	216200000	B.1.2.2.2.1.1.1.1	0.242990654205607	.	215920001	216200000	#9191FF	1	0.375
chr2	216200001	216480000	B.1.1.1.1.2.2.1.1.1.1	0.424065420560748	.	216200001	216480000	#DADAFF	1	0.5
chr2	216480001	216600000	A.2.2.2.2.2.1.2.2.1	0.456775700934579	.	216480001	216600000	#FFDADA	1	0.625
chr2	216600001	216920000	A.2.2.2.2.1.2.1.2.2	0.463785046728972	.	216600001	216920000	#FFDADA	1	0.625
chr2	216920001	217360000	A.1.1.2.2.2.1.1.1	0.908878504672897	.	216920001	217360000	#FF0000	1	1
chr2	217360001	217520000	A.1.1.2.2.2.1.2.2.1	0.905373831775701	.	217360001	217520000	#FF0000	1	1
chr2	217520001	217600000	A.1.2.1.2.1.1.2.2.2.2	0.822429906542056	.	217520001	217600000	#FF4848	1	0.875
chr2	217600001	217800000	A.1.1.2.1.2.1.2.1	0.932242990654206	.	217600001	217800000	#FF0000	1	1
chr2	217800001	217920000	A.1.2.2.2.2.2.1	0.705607476635514	.	217800001	217920000	#FF4848	1	0.875
chr2	217920001	218080000	A.1.2.2.2.1.1.1.2.2.2	0.73481308411215	.	217920001	218080000	#FF4848	1	0.875
chr2	218080001	218240000	A.1.2.2.2.1.1.1.2.2.1	0.735981308411215	.	218080001	218240000	#FF4848	1	0.875
chr2	218240001	218320000	A.1.2.1.2.1.1.1.2	0.829439252336449	.	218240001	218320000	#FF4848	1	0.875
chr2	218320001	218440000	A.1.2.1.1.2.1.1.2.1	0.853971962616822	.	218320001	218440000	#FF4848	1	0.875
chr2	218440001	218640000	A.1.2.2.1.1.2.2.1.2.1	0.760514018691589	.	218440001	218640000	#FF4848	1	0.875
chr2	218640001	219040000	A.1.1.2.2.2.1.1.2	0.907710280373832	.	218640001	219040000	#FF0000	1	1
chr2	219040001	219240000	A.1.2.1.2.1.2.2.2.1.2	0.80607476635514	.	219040001	219240000	#FF4848	1	0.875
chr2	219240001	219480000	A.1.1.2.1.1.1.2.2	0.942757009345794	.	219240001	219480000	#FF0000	1	1
chr2	219480001	219560000	A.1.2.1.2.1.1.2.2.2.1	0.823598130841122	.	219480001	219560000	#FF4848	1	0.875
chr2	219560001	219800000	A.1.2.1.2.1.2.1.1.2.2.1	0.816588785046729	.	219560001	219800000	#FF4848	1	0.875
chr2	219800001	220040000	A.1.1.2.1.1.1.2.1	0.94392523364486	.	219800001	220040000	#FF0000	1	1
chr2	220040001	220240000	A.1.1.1.2.1.2.2.1	0.964953271028037	.	220040001	220240000	#FF0000	1	1
chr2	220240001	220480000	A.1.2.1.2.1.1.2.1	0.828271028037383	.	220240001	220480000	#FF4848	1	0.875
chr2	220480001	221080000	A.1.2.2.1.1.2.1.1	0.76518691588785	.	220480001	221080000	#FF4848	1	0.875
chr2	221080001	221240000	A.2.1.2.2.2.1.1.1.2.2.1	0.578271028037383	.	221080001	221240000	#FF9191	1	0.75
chr2	221240001	221360000	A.2.1.2.1.2.1.2.2	0.614485981308411	.	221240001	221360000	#FF9191	1	0.75
chr2	221360001	221560000	A.2.1.2.2.1.2.1.1.1.2.1	0.595794392523365	.	221360001	221560000	#FF9191	1	0.75
chr2	221560001	221720000	A.2.1.2.2.1.1.2.1.1.2	0.603971962616822	.	221560001	221720000	#FF9191	1	0.75
chr2	221720001	222120000	A.2.1.1.1.2.2.2.2.1.2	0.668224299065421	.	221720001	222120000	#FF9191	1	0.75
chr2	222120001	222240000	A.1.2.2.2.2.1.2.2.1	0.707943925233645	.	222120001	222240000	#FF4848	1	0.875
chr2	222240001	222520000	A.1.2.2.2.1.1.2.1.1	0.733644859813084	.	222240001	222520000	#FF4848	1	0.875
chr2	222520001	222880000	A.1.2.2.1.1.2.2.2.1	0.757009345794392	.	222520001	222880000	#FF4848	1	0.875
chr2	222880001	223200000	A.1.2.2.1.1.1.2.1	0.767523364485981	.	222880001	223200000	#FF4848	1	0.875
chr2	223200001	223520000	A.1.2.2.1.1.2.2.1.2.2.2	0.758177570093458	.	223200001	223520000	#FF4848	1	0.875
chr2	223520001	223800000	A.1.2.2.1.2.1.1.1	0.754672897196262	.	223520001	223800000	#FF4848	1	0.875
chr2	223800001	223960000	A.2.1.2.2.2.1.1.1.2.1	0.579439252336449	.	223800001	223960000	#FF9191	1	0.75
chr2	223960001	224200000	A.2.2.1.1.2.2.2.2	0.533878504672897	.	223960001	224200000	#FFDADA	1	0.625
chr2	224200001	224520000	B.1.1.1.1.1.2.2.1.2	0.43107476635514	.	224200001	224520000	#DADAFF	1	0.5
chr2	224520001	224800000	A.2.2.1.1.2.2.1.2.2	0.538551401869159	.	224520001	224800000	#FFDADA	1	0.625
chr2	224800001	225160000	A.2.2.2.2.1.2.1.2.1	0.464953271028037	.	224800001	225160000	#FFDADA	1	0.625
chr2	225160001	225520000	A.2.2.2.1.1.1.1.1.2.1.1	0.494158878504673	.	225160001	225520000	#FFDADA	1	0.625
chr2	225520001	225680000	A.2.2.2.2.2.1.2.2.2	0.455607476635514	.	225520001	225680000	#FFDADA	1	0.625
chr2	225680001	225920000	B.1.1.2.2.2.1.1.1.1	0.352803738317757	.	225680001	225920000	#DADAFF	1	0.5
chr2	225920001	226120000	B.1.2.1.2.2.1.1.2	0.29088785046729	.	225920001	226120000	#9191FF	1	0.375
chr2	226120001	226200000	B.1.1.2.1.2.1.1.1.2	0.377336448598131	.	226120001	226200000	#DADAFF	1	0.5
chr2	226200001	226520000	B.1.2.1.2.2.1.2.2.2.2	0.286214953271028	.	226200001	226520000	#9191FF	1	0.375
chr2	226520001	226800000	B.1.2.1.1.2.2.2.2	0.316588785046729	.	226520001	226800000	#9191FF	1	0.375
chr2	226800001	227120000	B.1.2.1.1.2.2.2.1	0.317757009345794	.	226800001	227120000	#9191FF	1	0.375
chr2	227120001	227440000	B.1.1.1.1.2.2.2.1	0.419392523364486	.	227120001	227440000	#DADAFF	1	0.5
chr2	227440001	227720000	B.1.1.1.1.2.2.2.2.1	0.418224299065421	.	227440001	227720000	#DADAFF	1	0.5
chr2	227720001	227960000	B.1.1.2.1.1.1.1.1.1	0.396028037383178	.	227720001	227960000	#DADAFF	1	0.5
chr2	227960001	228160000	B.1.1.1.2.2.1.1	0.40303738317757	.	227960001	228160000	#DADAFF	1	0.5
chr2	228160001	228440000	B.1.1.1.1.2.2.2.2.2	0.417056074766355	.	228160001	228440000	#DADAFF	1	0.5
chr2	228440001	228520000	A.2.2.2.1.1.1.2	0.48714953271028	.	228440001	228520000	#FFDADA	1	0.625
chr2	228520001	228720000	B.1.1.1.2.1.2.1.1.1.2	0.408878504672897	.	228520001	228720000	#DADAFF	1	0.5
chr2	228720001	229000000	B.2.1.2.1.1.1.2.2.2	0.133177570093458	.	228720001	229000000	#4848FF	1	0.25
chr2	229000001	229280000	B.2.1.2.1.1.1.2.1.2	0.135514018691589	.	229000001	229280000	#4848FF	1	0.25
chr2	229280001	229440000	B.2.1.1.1.1.2.2.2.2	0.191588785046729	.	229280001	229440000	#4848FF	1	0.25
chr2	229440001	229800000	B.2.1.2.1.1.2.2.1.2.2	0.121495327102804	.	229440001	229800000	#4848FF	1	0.25
chr2	229800001	229920000	B.1.2.2.1.1.2.2.1	0.264018691588785	.	229800001	229920000	#9191FF	1	0.375
chr2	229920001	230320000	B.2.2.1.1.1.1.2.1	0.0619158878504673	.	229920001	230320000	#0000FF	1	0.125
chr2	230320001	230640000	B.1.1.2.2.2.1.1.1.2	0.351635514018692	.	230320001	230640000	#DADAFF	1	0.5
chr2	230640001	230840000	B.1.1.1.2.2.2.1	0.400700934579439	.	230640001	230840000	#DADAFF	1	0.5
chr2	230840001	231080000	B.1.1.2.1.2.1.2.1	0.372663551401869	.	230840001	231080000	#DADAFF	1	0.5
chr2	231080001	231520000	B.1.2.2.2.1.1.1.2.2.1	0.240654205607477	.	231080001	231520000	#9191FF	1	0.375
chr2	231520001	231680000	A.2.2.1.1.1.1.2.1.1.1	0.558411214953271	.	231520001	231680000	#FFDADA	1	0.625
chr2	231680001	231960000	A.1.1.2.2.2.1.2.2.2	0.904205607476635	.	231680001	231960000	#FF0000	1	1
chr2	231960001	232400000	A.1.1.1.1.2.2.2.2	0.977803738317757	.	231960001	232400000	#FF0000	1	1
chr2	232400001	232640000	A.1.1.1.1.2.1.2.1	0.990654205607477	.	232400001	232640000	#FF0000	1	1
chr2	232640001	232920000	A.1.1.2.1.1.1.1.2	0.945093457943925	.	232640001	232920000	#FF0000	1	1
chr2	232920001	233400000	A.1.2.1.1.2.2.1.1.2.1	0.842289719626168	.	232920001	233400000	#FF4848	1	0.875
chr2	233400001	233800000	A.1.1.1.2.2.1.1.2.1.1	0.961448598130841	.	233400001	233800000	#FF0000	1	1
chr2	233800001	233880000	A.1.2.2.2.2.1.2.1.2	0.70911214953271	.	233800001	233880000	#FF4848	1	0.875
chr2	233880001	234000000	A.1.1.2.1.2.1.2.2.1	0.93107476635514	.	233880001	234000000	#FF0000	1	1
chr2	234080001	234160000	A.1.1.2.1.2.1.2.2.1	0.93107476635514	.	234080001	234160000	#FF0000	1	1
chr2	234160001	234520000	A.1.2.1.2.1.2.1.1.2.1.1	0.81892523364486	.	234160001	234520000	#FF4848	1	0.875
chr2	234520001	234840000	A.1.2.2.2.1.1.1.1.2	0.738317757009346	.	234520001	234840000	#FF4848	1	0.875
chr2	234840001	235440000	A.1.2.1.1.2.2.2.1.2	0.832943925233645	.	234840001	235440000	#FF4848	1	0.875
chr2	235440001	235760000	A.1.2.1.2.1.2.2.2.1.1	0.807242990654206	.	235440001	235760000	#FF4848	1	0.875
chr2	235760001	236120000	A.1.2.1.2.1.2.2.2.2	0.804906542056075	.	235760001	236120000	#FF4848	1	0.875
chr2	236120001	236240000	A.2.1.2.2.1.1.2.1.1.1	0.605140186915888	.	236120001	236240000	#FF9191	1	0.75
chr2	236240001	236440000	A.1.2.2.2.2.2.2.1.1.1.2	0.703271028037383	.	236240001	236440000	#FF4848	1	0.875
chr2	236440001	236480000	A.1.2.1.2.1.2.1.2.1.1.2	0.813084112149533	.	236440001	236480000	#FF4848	1	0.875
chr2	236520001	236680000	A.1.2.1.2.1.2.1.2.1.1.2	0.813084112149533	.	236520001	236680000	#FF4848	1	0.875
chr2	236680001	236840000	A.1.2.1.2.1.1.1.1	0.830607476635514	.	236680001	236840000	#FF4848	1	0.875
chr2	236840001	237200000	A.1.2.1.2.1.2.1.2.2.2	0.809579439252336	.	236840001	237200000	#FF4848	1	0.875
chr2	237200001	237440000	A.1.2.2.2.2.2.2.1.2.2.2.1	0.698598130841122	.	237200001	237440000	#FF4848	1	0.875
chr2	237440001	237680000	A.1.2.2.2.2.1.1.2.2.2	0.712616822429907	.	237440001	237680000	#FF4848	1	0.875
chr2	237680001	237800000	A.2.1.2.2.1.1.2.1.2	0.602803738317757	.	237680001	237800000	#FF9191	1	0.75
chr2	237800001	238000000	A.2.1.2.2.2.2.1.1.1.1.1	0.571261682242991	.	237800001	238000000	#FF9191	1	0.75
chr2	238000001	238200000	A.2.1.2.1.1.1.1	0.628504672897196	.	238000001	238200000	#FF9191	1	0.75
chr2	238200001	238680000	A.1.2.2.2.2.2.2.1.2.2.1	0.699766355140187	.	238200001	238680000	#FF4848	1	0.875
chr2	238680001	239000000	A.2.1.1.1.2.2.2.1.2	0.670560747663551	.	238680001	239000000	#FF9191	1	0.75
chr2	239000001	239200000	A.1.2.1.2.2.2.2.1.1.1.1	0.783878504672897	.	239000001	239200000	#FF4848	1	0.875
chr2	239200001	239400000	A.1.2.2.2.2.1.1.2.1.2.1	0.716121495327103	.	239200001	239400000	#FF4848	1	0.875
chr2	239400001	239560000	A.1.2.2.2.2.1.2.1.1.1	0.711448598130841	.	239400001	239560000	#FF4848	1	0.875
chr2	239560001	239800000	A.1.2.2.2.2.2.2.1.2.2.2.2	0.697429906542056	.	239560001	239800000	#FF4848	1	0.875
chr2	239840001	239960000	A.1.2.2.2.2.2.2.1.2.2.2.2	0.697429906542056	.	239840001	239960000	#FF4848	1	0.875
chr2	239960001	240160000	A.2.1.2.1.2.2.2.1.1	0.610981308411215	.	239960001	240160000	#FF9191	1	0.75
chr2	240160001	240320000	A.1.2.1.2.2.2.1.2.1.2	0.786214953271028	.	240160001	240320000	#FF4848	1	0.875
chr2	240320001	240520000	A.1.2.2.2.2.1.2.2.2	0.706775700934579	.	240320001	240520000	#FF4848	1	0.875
chr2	240520001	240920000	A.1.2.2.2.2.2.2.2.2.1	0.695093457943925	.	240520001	240920000	#FF4848	1	0.875
chr2	240920001	241440000	A.2.1.1.1.2.2.1.1	0.677570093457944	.	240920001	241440000	#FF9191	1	0.75
chr2	241440001	241520000	A.1.2.1.2.2.2.2.2.1.1	0.775700934579439	.	241440001	241520000	#FF4848	1	0.875
chr2	241520001	241640000	A.2.1.2.1.1.2.2.2	0.617990654205608	.	241520001	241640000	#FF9191	1	0.75
chr2	241640001	242200000	A.1.2.1.2.1.2.1.1.2.1.2	0.817757009345794	.	241640001	242200000	#FF4848	1	0.875
chr2	242200001	242600000	A.1.2.1.1.2.1.1.1.1.2.2	0.857476635514019	.	242200001	242600000	#FF4848	1	0.875
chr2	242600001	242680000	A.2.1.2.1.1.2.1.2.2	0.621495327102804	.	242600001	242680000	#FF9191	1	0.75
chr2	242680001	243080000	A.1.2.2.2.1.2.2.1.1.1	0.724299065420561	.	242680001	243080000	#FF4848	1	0.875
chr3	40001	240000	B.1.1.2.2.1.2.2	0.377564979480164	.	40001	240000	#DADAFF	1	0.5
chr3	240001	440000	B.1.2.2.2.1.2.1.1.1	0.240766073871409	.	240001	440000	#9191FF	1	0.375
chr3	440001	880000	B.2.2.1.2.2.2.1.2	0.0232558139534884	.	440001	880000	#0000FF	1	0.125
chr3	880001	1080000	B.2.2.1.2.1.2.1.1.2.1	0.0410396716826265	.	880001	1080000	#0000FF	1	0.125
chr3	1080001	1200000	B.1.2.2.1.2.1.1.2.2	0.264021887824897	.	1080001	1200000	#9191FF	1	0.375
chr3	1200001	1480000	B.2.1.2.2.2.1.1.1.2.1	0.0889192886456908	.	1200001	1480000	#4848FF	1	0.25
chr3	1480001	1680000	B.2.1.2.2.1.1.1.2	0.103967168262654	.	1480001	1680000	#4848FF	1	0.25
chr3	1680001	2240000	B.2.2.1.2.2.1.2.2	0.027359781121751	.	1680001	2240000	#0000FF	1	0.125
chr3	2240001	2440000	B.2.1.2.2.1.1.2.2.1.1	0.0998632010943912	.	2240001	2440000	#4848FF	1	0.25
chr3	2440001	2720000	B.2.1.1.2.1.2.2.1.1.2.2	0.168262653898769	.	2440001	2720000	#4848FF	1	0.25
chr3	2720001	3200000	B.2.1.2.2.2.2.2.1.1.1	0.079343365253078	.	2720001	3200000	#4848FF	1	0.25
chr3	3200001	3480000	A.2.2.2.2.2.2.1.1	0.482900136798906	.	3200001	3480000	#FFDADA	1	0.625
chr3	3480001	3920000	B.1.1.1.2.2.1.1.2.1	0.440492476060192	.	3480001	3920000	#DADAFF	1	0.5
chr3	3920001	4040000	A.2.1.2.2.2.1.1.1.1	0.584131326949384	.	3920001	4040000	#FF9191	1	0.75
chr3	4040001	4360000	A.2.2.2.2.2.2.2.1.1	0.480164158686731	.	4040001	4360000	#FFDADA	1	0.625
chr3	4360001	4680000	B.1.1.1.1.1.1.1.2.1	0.473324213406293	.	4360001	4680000	#DADAFF	1	0.5
chr3	4680001	4960000	A.2.2.1.1.1.2.1	0.560875512995896	.	4680001	4960000	#FFDADA	1	0.625
chr3	4960001	5160000	A.2.2.2.2.2.2.1.2	0.481532147742818	.	4960001	5160000	#FFDADA	1	0.625
chr3	5160001	5480000	B.1.2.1.1.2.2.1.2.1	0.331053351573187	.	5160001	5480000	#9191FF	1	0.375
chr3	5480001	5760000	B.2.1.1.2.1.2.2.1.1.1.2	0.170998632010944	.	5480001	5760000	#4848FF	1	0.25
chr3	5760001	5880000	B.1.2.2.1.2.2.2.1	0.250341997264022	.	5760001	5880000	#9191FF	1	0.375
chr3	5880001	6360000	B.2.1.2.2.2.2.2.1.1.2	0.0779753761969904	.	5880001	6360000	#4848FF	1	0.25
chr3	6360001	6760000	B.2.2.1.2.1.1.1	0.0451436388508892	.	6360001	6760000	#0000FF	1	0.125
chr3	6760001	7040000	B.2.1.1.2.1.1.2.1.2	0.187414500683995	.	6760001	7040000	#4848FF	1	0.25
chr3	7040001	7200000	B.1.2.2.1.1.2.1.1.1.2	0.274965800273598	.	7040001	7200000	#9191FF	1	0.375
chr3	7200001	7520000	B.1.2.2.1.2.1.2.1.1.1	0.26265389876881	.	7200001	7520000	#9191FF	1	0.375
chr3	7520001	7800000	B.2.1.1.2.2.1.2.2.2.2	0.151846785225718	.	7520001	7800000	#4848FF	1	0.25
chr3	7800001	7920000	B.1.2.1.2.1.2.1.2.2	0.309165526675787	.	7800001	7920000	#9191FF	1	0.375
chr3	7920001	8080000	B.1.2.1.2.1.2.1.1	0.311901504787962	.	7920001	8080000	#9191FF	1	0.375
chr3	8080001	8160000	B.1.1.2.1.2.2.1.1.1.1.1	0.403556771545828	.	8080001	8160000	#DADAFF	1	0.5
chr3	8160001	8480000	B.1.1.1.1.1.2.1.2.2	0.462380300957592	.	8160001	8480000	#DADAFF	1	0.5
chr3	8480001	8720000	A.1.2.2.2.1.2.2.2	0.72640218878249	.	8480001	8720000	#FF4848	1	0.875
chr3	8720001	8960000	A.1.2.2.1.2.1.1.1.1.2.1	0.778385772913817	.	8720001	8960000	#FF4848	1	0.875
chr3	8960001	9200000	A.1.1.1.2.1.2.2.1.2.2	0.965800273597811	.	8960001	9200000	#FF0000	1	1
chr3	9200001	9320000	A.1.1.2.1.1.1.2.2.1.2.2	0.939808481532148	.	9200001	9320000	#FF0000	1	1
chr3	9320001	9400000	A.1.1.2.1.1.1.1.2.2	0.946648426812586	.	9320001	9400000	#FF0000	1	1
chr3	9400001	9560000	A.1.1.1.1.1.1.2.2	0.997264021887825	.	9400001	9560000	#FF0000	1	1
chr3	9560001	9680000	A.1.2.1.2.2.2.1.1.2	0.808481532147743	.	9560001	9680000	#FF4848	1	0.875
chr3	9680001	9840000	A.1.1.2.1.1.1.1.2.1.2.1	0.949384404924761	.	9680001	9840000	#FF0000	1	1
chr3	9840001	10040000	A.1.1.1.1.1.1.1	1	.	9840001	10040000	#FF0000	1	1
chr3	10040001	10360000	A.1.1.1.2.2.1.2.2.2	0.958960328317373	.	10040001	10360000	#FF0000	1	1
chr3	10360001	10560000	A.1.1.1.2.2.1.2.1	0.961696306429549	.	10360001	10560000	#FF0000	1	1
chr3	10560001	10800000	A.1.1.2.2.2.2.2.2	0.880984952120383	.	10560001	10800000	#FF0000	1	1
chr3	10800001	10920000	A.1.2.1.2.2.2.1.2.2	0.803009575923393	.	10800001	10920000	#FF4848	1	0.875
chr3	10920001	11160000	A.1.1.2.2.2.1.2.1.2.1.2	0.890560875512996	.	10920001	11160000	#FF0000	1	1
chr3	11160001	11920000	A.1.1.1.2.1.2.2.2	0.964432284541724	.	11160001	11920000	#FF0000	1	1
chr3	11920001	12320000	A.1.2.1.2.1.2.2.2.1.1	0.827633378932969	.	11920001	12320000	#FF4848	1	0.875
chr3	12320001	12560000	A.1.1.1.1.2.2.1	0.984952120383037	.	12320001	12560000	#FF0000	1	1
chr3	12560001	12800000	A.1.1.2.2.2.2.2.1	0.882352941176471	.	12560001	12800000	#FF0000	1	1
chr3	12800001	12880000	A.1.1.2.1.2.1.1.2.1	0.926128590971272	.	12800001	12880000	#FF0000	1	1
chr3	12880001	13360000	A.1.1.1.2.1.1.1	0.980848153214774	.	12880001	13360000	#FF0000	1	1
chr3	13360001	13440000	A.1.1.2.1.1.2.1.1.1	0.934336525307798	.	13360001	13440000	#FF0000	1	1
chr3	13480001	13520000	A.1.1.2.1.1.2.1.1.1	0.934336525307798	.	13480001	13520000	#FF0000	1	1
chr3	13520001	13720000	A.1.1.1.1.2.1.1.1.2	0.9890560875513	.	13520001	13720000	#FF0000	1	1
chr3	13720001	14000000	A.1.1.2.2.2.1.1.1.2	0.900136798905609	.	13720001	14000000	#FF0000	1	1
chr3	14000001	14160000	A.1.2.2.1.1.1.2.2	0.792065663474692	.	14000001	14160000	#FF4848	1	0.875
chr3	14160001	14520000	A.1.1.1.2.1.1.2.1.2	0.978112175102599	.	14160001	14520000	#FF0000	1	1
chr3	14520001	14680000	A.1.1.1.1.2.2.2.1	0.983584131326949	.	14520001	14680000	#FF0000	1	1
chr3	14680001	15160000	A.1.1.2.2.1.1.1.2	0.909712722298222	.	14680001	15160000	#FF0000	1	1
chr3	15160001	15400000	A.1.1.2.2.1.1.1.1.1.1	0.913816689466484	.	15160001	15400000	#FF0000	1	1
chr3	15440001	15560000	A.1.1.2.2.1.1.1.1.1.1	0.913816689466484	.	15440001	15560000	#FF0000	1	1
chr3	15560001	15800000	A.1.2.2.2.1.1.2.1.1	0.744186046511628	.	15560001	15800000	#FF4848	1	0.875
chr3	15800001	16000000	A.2.1.2.1.2.2.1.1.1.1	0.604651162790698	.	15800001	16000000	#FF9191	1	0.75
chr3	16000001	16320000	A.1.2.2.2.1.2.2.1.2.1.2	0.729138166894665	.	16000001	16320000	#FF4848	1	0.875
chr3	16320001	16600000	A.1.2.2.2.2.1.2.2.2	0.715458276333789	.	16320001	16600000	#FF4848	1	0.875
chr3	16600001	16800000	A.2.2.2.1.1.1.2.1	0.526675786593707	.	16600001	16800000	#FFDADA	1	0.625
chr3	16800001	16920000	A.2.2.1.1.2.1.2	0.556771545827633	.	16800001	16920000	#FFDADA	1	0.625
chr3	16920001	17080000	A.2.2.2.2.2.2.2.1.2	0.478796169630643	.	16920001	17080000	#FFDADA	1	0.625
chr3	17080001	17240000	A.2.2.2.1.2.1.2	0.515731874145007	.	17080001	17240000	#FFDADA	1	0.625
chr3	17240001	17560000	B.1.2.1.1.1.2.1.2.1	0.351573187414501	.	17240001	17560000	#9191FF	1	0.375
chr3	17560001	17840000	B.1.1.2.2.2.2.1.1.2.2	0.362517099863201	.	17560001	17840000	#DADAFF	1	0.5
chr3	17840001	18480000	B.2.1.1.2.2.1.1.1.1	0.164158686730506	.	17840001	18480000	#4848FF	1	0.25
chr3	18480001	18880000	B.2.2.1.2.1.2.1.2.2	0.0355677154582763	.	18480001	18880000	#0000FF	1	0.125
chr3	18880001	19080000	B.2.1.1.2.1.1.2.2.2.2.1	0.183310533515732	.	18880001	19080000	#4848FF	1	0.25
chr3	19080001	19320000	B.2.1.1.2.1.2.2.1.1.2.1	0.169630642954856	.	19080001	19320000	#4848FF	1	0.25
chr3	19320001	19640000	B.2.1.2.2.2.1.1.1.2.2	0.0875512995896033	.	19320001	19640000	#4848FF	1	0.25
chr3	19640001	19960000	B.2.1.2.2.2.1.2	0.0848153214774282	.	19640001	19960000	#4848FF	1	0.25
chr3	19960001	20240000	B.1.2.1.1.1.2.1.1	0.352941176470588	.	19960001	20240000	#9191FF	1	0.375
chr3	20240001	20400000	B.1.2.2.1.1.2.1.2	0.272229822161423	.	20240001	20400000	#9191FF	1	0.375
chr3	20400001	20800000	B.2.2.1.2.2.2.2	0.0218878248974008	.	20400001	20800000	#0000FF	1	0.125
chr3	20800001	20880000	B.1.2.2.1.2.2.1.1.2	0.255813953488372	.	20800001	20880000	#9191FF	1	0.375
chr3	20880001	21160000	B.2.2.1.2.1.2.1.2.1.1	0.0383036935704514	.	20880001	21160000	#0000FF	1	0.125
chr3	21160001	21320000	B.2.1.2.1.2.2.1.2.1.2	0.113543091655267	.	21160001	21320000	#4848FF	1	0.25
chr3	21320001	21480000	B.2.1.2.2.1.2.1	0.0957592339261286	.	21320001	21480000	#4848FF	1	0.25
chr3	21480001	21800000	B.2.2.1.2.1.2.1.2.1.2	0.0369357045143639	.	21480001	21800000	#0000FF	1	0.125
chr3	21800001	21960000	B.2.1.1.2.1.2.1.1.2.1	0.177838577291382	.	21800001	21960000	#4848FF	1	0.25
chr3	21960001	22200000	B.2.1.1.2.1.2.2.1.2	0.166894664842681	.	21960001	22200000	#4848FF	1	0.25
chr3	22200001	22480000	B.2.1.2.2.1.1.2.1.1	0.102599179206566	.	22200001	22480000	#4848FF	1	0.25
chr3	22480001	22800000	B.2.2.1.2.1.1.2	0.0437756497948016	.	22480001	22800000	#0000FF	1	0.125
chr3	22800001	23040000	B.2.1.2.2.2.2.1.1	0.0834473324213406	.	22800001	23040000	#4848FF	1	0.25
chr3	23040001	23400000	B.1.1.1.1.1.2.2.2.1.2	0.456908344733242	.	23040001	23400000	#DADAFF	1	0.5
chr3	23400001	23520000	A.2.2.2.1.2.2.1.1.2	0.512995896032832	.	23400001	23520000	#FFDADA	1	0.625
chr3	23520001	23600000	A.2.2.1.1.1.2.2	0.559507523939809	.	23520001	23600000	#FFDADA	1	0.625
chr3	23600001	23960000	A.2.2.1.2.1.1.1.1	0.552667578659371	.	23600001	23960000	#FFDADA	1	0.625
chr3	23960001	24160000	B.1.1.1.1.1.2.2.2.1.1.1	0.459644322845417	.	23960001	24160000	#DADAFF	1	0.5
chr3	24160001	24280000	A.2.2.2.2.2.2.2.2	0.477428180574555	.	24160001	24280000	#FFDADA	1	0.625
chr3	24280001	24720000	B.1.2.1.1.2.1.2.1	0.337893296853625	.	24280001	24720000	#9191FF	1	0.375
chr3	24720001	24960000	B.1.1.1.2.2.2.2.1.1.1	0.429548563611491	.	24720001	24960000	#DADAFF	1	0.5
chr3	24960001	25160000	B.1.1.1.2.2.1.1.2.2.2	0.437756497948016	.	24960001	25160000	#DADAFF	1	0.5
chr3	25160001	25360000	A.2.2.1.2.2.1.2	0.540355677154583	.	25160001	25360000	#FFDADA	1	0.625
chr3	25360001	25640000	B.1.1.1.2.2.1.1.2.2.1	0.439124487004104	.	25360001	25640000	#DADAFF	1	0.5
chr3	25640001	25960000	B.2.1.1.2.2.1.1.2	0.161422708618331	.	25640001	25960000	#4848FF	1	0.25
chr3	25960001	26160000	B.2.1.1.2.1.1.1.2.2	0.191518467852257	.	25960001	26160000	#4848FF	1	0.25
chr3	26160001	26600000	B.2.1.2.2.2.2.1.2.2	0.0807113543091655	.	26160001	26600000	#4848FF	1	0.25
chr3	26600001	26840000	B.2.1.1.2.1.1.2.1.1.1	0.19015047879617	.	26600001	26840000	#4848FF	1	0.25
chr3	26840001	26920000	B.1.1.2.1.1.1.2.2	0.415868673050616	.	26840001	26920000	#DADAFF	1	0.5
chr3	26920001	27160000	B.2.1.1.2.1.1.2.2.2.1	0.184678522571819	.	26920001	27160000	#4848FF	1	0.25
chr3	27160001	27360000	B.1.2.2.1.2.1.2.1.2	0.259917920656635	.	27160001	27360000	#9191FF	1	0.375
chr3	27360001	27520000	B.1.1.1.1.2.1.2.2	0.448700410396717	.	27360001	27520000	#DADAFF	1	0.5
chr3	27520001	27720000	B.1.1.2.1.1.1.2.1	0.417236662106703	.	27520001	27720000	#DADAFF	1	0.5
chr3	27720001	28040000	B.2.1.1.2.1.1.2.1.1.2	0.188782489740082	.	27720001	28040000	#4848FF	1	0.25
chr3	28040001	28440000	B.2.2.2.1.2.1.1	0.00820793433652531	.	28040001	28440000	#0000FF	1	0.125
chr3	28440001	28760000	B.2.1.2.2.2.2.1.2.1	0.0820793433652531	.	28440001	28760000	#4848FF	1	0.25
chr3	28760001	28920000	B.1.1.2.1.2.2.1.2.2.1	0.39671682626539	.	28760001	28920000	#DADAFF	1	0.5
chr3	28920001	29640000	B.2.1.2.2.2.2.2.2	0.0752393980848153	.	28920001	29640000	#4848FF	1	0.25
chr3	29640001	30040000	B.1.2.2.2.1.2.2.1.1	0.235294117647059	.	29640001	30040000	#9191FF	1	0.375
chr3	30040001	30200000	A.2.2.2.2.2.1.1.1.1.1	0.493844049247606	.	30040001	30200000	#FFDADA	1	0.625
chr3	30200001	30440000	B.1.1.1.1.1.2.2.1	0.461012311901505	.	30200001	30440000	#DADAFF	1	0.5
chr3	30440001	30800000	B.1.1.1.2.2.1.2.2	0.435020519835841	.	30440001	30800000	#DADAFF	1	0.5
chr3	30800001	31280000	B.1.1.1.2.2.2.1.2.1	0.432284541723666	.	30800001	31280000	#DADAFF	1	0.5
chr3	31280001	31680000	A.2.1.2.1.1.2.1.1.2.2	0.623803009575923	.	31280001	31680000	#FF9191	1	0.75
chr3	31680001	31920000	A.1.2.2.2.2.1.2.2.1.2	0.716826265389877	.	31680001	31920000	#FF4848	1	0.875
chr3	31920001	32200000	A.1.2.1.1.2.1.2.1.2.2	0.849521203830369	.	31920001	32200000	#FF4848	1	0.875
chr3	32200001	32560000	A.1.1.1.2.1.2.1.1.2	0.974008207934337	.	32200001	32560000	#FF0000	1	1
chr3	32560001	32720000	A.1.1.2.1.1.1.2.2.2.1.2	0.937072503419973	.	32560001	32720000	#FF0000	1	1
chr3	32720001	32880000	A.1.1.2.1.1.1.2.1.2	0.94391244870041	.	32720001	32880000	#FF0000	1	1
chr3	32880001	33080000	A.1.1.2.2.2.1.2.1.2.1.1	0.891928864569083	.	32880001	33080000	#FF0000	1	1
chr3	33080001	33160000	A.2.1.1.2.2.2.2.1	0.642954856361149	.	33080001	33160000	#FF9191	1	0.75
chr3	33160001	33480000	A.1.2.1.1.2.1.2.1.1.1.1	0.85499316005472	.	33160001	33480000	#FF4848	1	0.875
chr3	33480001	33880000	A.2.1.2.1.1.1.2.1.1.1	0.634746922024624	.	33480001	33880000	#FF9191	1	0.75
chr3	33880001	34120000	B.1.1.1.1.2.1.2.1.2	0.450068399452804	.	33880001	34120000	#DADAFF	1	0.5
chr3	34120001	34480000	B.1.2.2.2.1.2.2.1.2	0.233926128590971	.	34120001	34480000	#9191FF	1	0.375
chr3	34480001	34680000	B.1.2.2.1.2.1.2.1.1.2	0.261285909712722	.	34480001	34680000	#9191FF	1	0.375
chr3	34680001	34800000	B.1.1.2.1.2.1.1.1	0.409028727770178	.	34680001	34800000	#DADAFF	1	0.5
chr3	34800001	35080000	B.1.2.2.2.1.2.2.2	0.232558139534884	.	34800001	35080000	#9191FF	1	0.375
chr3	35080001	35200000	B.1.2.1.2.1.2.1.2.1	0.310533515731874	.	35080001	35200000	#9191FF	1	0.375
chr3	35200001	35360000	B.1.2.2.1.2.1.1.1	0.266757865937073	.	35200001	35360000	#9191FF	1	0.375
chr3	35360001	35440000	B.1.1.2.1.1.2.2.2	0.410396716826265	.	35360001	35440000	#DADAFF	1	0.5
chr3	35440001	35640000	B.1.2.1.2.1.2.2.2.1	0.306429548563611	.	35440001	35640000	#9191FF	1	0.375
chr3	35640001	35840000	B.1.1.2.1.2.2.2.2.2.1.2	0.388508891928865	.	35640001	35840000	#DADAFF	1	0.5
chr3	35840001	36000000	B.1.1.2.1.2.2.2.2.2.1.1	0.389876880984952	.	35840001	36000000	#DADAFF	1	0.5
chr3	36000001	36200000	B.1.2.1.1.1.1.2.1	0.355677154582763	.	36000001	36200000	#9191FF	1	0.375
chr3	36200001	36560000	B.2.1.2.2.1.1.2.1.2	0.101231190150479	.	36200001	36560000	#4848FF	1	0.25
chr3	36560001	36760000	B.1.1.2.1.2.1.1.2	0.40766073871409	.	36560001	36760000	#DADAFF	1	0.5
chr3	36760001	37040000	A.1.2.2.2.2.2.2.2	0.708618331053352	.	36760001	37040000	#FF4848	1	0.875
chr3	37040001	37440000	A.2.1.2.1.1.1.2.1.1.2	0.633378932968536	.	37040001	37440000	#FF9191	1	0.75
chr3	37440001	37640000	A.1.2.1.2.1.1.1.2.1	0.839945280437757	.	37440001	37640000	#FF4848	1	0.875
chr3	37640001	37880000	A.1.2.1.1.1.2.2.1.2.2	0.863201094391245	.	37640001	37880000	#FF4848	1	0.875
chr3	37880001	38040000	A.1.2.2.2.2.1.2.2.1.1	0.718194254445964	.	37880001	38040000	#FF4848	1	0.875
chr3	38040001	38360000	A.1.1.2.2.2.1.2.2.1.1	0.887824897400821	.	38040001	38360000	#FF0000	1	1
chr3	38360001	38520000	A.1.1.2.1.1.1.2.2.2.2	0.935704514363885	.	38360001	38520000	#FF0000	1	1
chr3	38520001	38920000	A.1.2.1.2.1.2.2.2.2	0.824897400820793	.	38520001	38920000	#FF4848	1	0.875
chr3	38920001	39080000	A.2.1.1.1.2.1.1.1.1	0.690834473324213	.	38920001	39080000	#FF9191	1	0.75
chr3	39080001	39440000	A.1.2.1.1.2.1.1.2	0.856361149110807	.	39080001	39440000	#FF4848	1	0.875
chr3	39440001	39640000	A.2.1.2.2.1.1.2.2.1.2	0.588235294117647	.	39440001	39640000	#FF9191	1	0.75
chr3	39640001	39840000	B.1.1.1.1.1.1.1.2.2	0.471956224350205	.	39640001	39840000	#DADAFF	1	0.5
chr3	39840001	39960000	B.1.1.2.1.2.2.2.1.1	0.393980848153215	.	39840001	39960000	#DADAFF	1	0.5
chr3	39960001	40200000	B.1.2.1.2.1.2.2.1	0.307797537619699	.	39960001	40200000	#9191FF	1	0.375
chr3	40200001	40520000	A.2.2.1.2.2.1.1.1	0.544459644322845	.	40200001	40520000	#FFDADA	1	0.625
chr3	40520001	41040000	A.2.1.2.1.2.1.1.1.2.2	0.612859097127223	.	40520001	41040000	#FF9191	1	0.75
chr3	41040001	41400000	A.2.1.2.1.2.2.2.1	0.59781121751026	.	41040001	41400000	#FF9191	1	0.75
chr3	41400001	41560000	A.2.2.1.1.1.1.2.1	0.563611491108071	.	41400001	41560000	#FFDADA	1	0.625
chr3	41560001	41680000	A.2.2.2.2.1.2.2.1	0.496580027359781	.	41560001	41680000	#FFDADA	1	0.625
chr3	41680001	41960000	A.2.2.1.1.2.2.1	0.555403556771546	.	41680001	41960000	#FFDADA	1	0.625
chr3	41960001	42240000	A.1.2.2.2.1.2.1.2.1	0.734610123119015	.	41960001	42240000	#FF4848	1	0.875
chr3	42240001	42480000	A.1.2.2.2.1.1.2.2.1	0.738714090287278	.	42240001	42480000	#FF4848	1	0.875
chr3	42520001	42600000	A.1.2.2.2.1.1.2.2.1	0.738714090287278	.	42520001	42600000	#FF4848	1	0.875
chr3	42600001	42920000	A.1.1.1.2.1.2.2.1.2.1	0.967168262653899	.	42600001	42920000	#FF0000	1	1
chr3	42920001	43280000	A.1.2.2.1.2.1.1.1.1.1.2.2	0.779753761969904	.	42920001	43280000	#FF4848	1	0.875
chr3	43280001	43400000	A.1.2.1.2.2.2.1.2.1.1.1	0.807113543091655	.	43280001	43400000	#FF4848	1	0.875
chr3	43400001	43520000	A.2.1.1.2.1.2.1.1.2	0.663474692202462	.	43400001	43520000	#FF9191	1	0.75
chr3	43520001	43800000	A.1.2.2.1.2.1.1.1.1.2.2	0.777017783857729	.	43520001	43800000	#FF4848	1	0.875
chr3	43800001	44080000	A.1.2.1.2.1.1.1.2.2	0.838577291381669	.	43800001	44080000	#FF4848	1	0.875
chr3	44080001	44320000	A.1.2.1.2.1.1.1.1.1	0.844049247606019	.	44080001	44320000	#FF4848	1	0.875
chr3	44320001	44520000	A.2.1.1.2.1.1.2.1.2.1	0.671682626538988	.	44320001	44520000	#FF9191	1	0.75
chr3	44520001	45000000	A.1.2.2.1.2.1.2.2.1.1	0.761969904240766	.	44520001	45000000	#FF4848	1	0.875
chr3	45000001	45360000	A.1.2.1.2.1.2.2.1.2	0.829001367989056	.	45000001	45360000	#FF4848	1	0.875
chr3	45360001	45760000	A.1.2.1.1.1.1.1.1.2	0.878248974008208	.	45360001	45760000	#FF4848	1	0.875
chr3	45760001	46280000	A.2.1.1.2.2.1.2.1	0.65389876880985	.	45760001	46280000	#FF9191	1	0.75
chr3	46280001	46480000	A.1.2.2.1.2.1.2.2.2	0.759233926128591	.	46280001	46480000	#FF4848	1	0.875
chr3	46480001	46680000	A.2.1.1.2.2.1.1.1	0.656634746922025	.	46480001	46680000	#FF9191	1	0.75
chr3	46680001	46720000	A.1.2.1.2.2.1.2.1.1.2.1	0.819425444596443	.	46680001	46720000	#FF4848	1	0.875
chr3	46800001	46920000	A.1.2.1.2.2.1.2.1.1.2.1	0.819425444596443	.	46800001	46920000	#FF4848	1	0.875
chr3	46960001	47000000	A.1.1.2.1.2.2.1.2.2	0.916552667578659	.	46960001	47000000	#FF0000	1	1
chr3	47040001	47160000	A.1.1.2.1.2.2.1.2.2	0.916552667578659	.	47040001	47160000	#FF0000	1	1
chr3	47160001	47480000	A.1.1.2.1.1.2.1.2	0.931600547195622	.	47160001	47480000	#FF0000	1	1
chr3	47480001	47840000	A.1.1.2.1.1.1.2.2.1.1	0.942544459644323	.	47480001	47840000	#FF0000	1	1
chr3	47840001	47880000	A.1.2.1.2.2.2.1.1.1	0.80984952120383	.	47840001	47880000	#FF4848	1	0.875
chr3	47920001	48120000	A.1.2.1.2.2.2.1.1.1	0.80984952120383	.	47920001	48120000	#FF4848	1	0.875
chr3	48160001	48200000	A.1.2.1.2.2.2.1.1.1	0.80984952120383	.	48160001	48200000	#FF4848	1	0.875
chr3	48200001	48440000	A.1.2.2.1.1.2.1.1.2	0.789329685362517	.	48200001	48440000	#FF4848	1	0.875
chr3	48440001	48600000	A.1.2.2.1.1.2.1.2.1	0.78796169630643	.	48440001	48600000	#FF4848	1	0.875
chr3	48640001	48680000	A.1.2.2.1.1.2.1.2.1	0.78796169630643	.	48640001	48680000	#FF4848	1	0.875
chr3	48680001	48880000	A.2.1.1.2.2.2.1.1.2	0.648426812585499	.	48680001	48880000	#FF9191	1	0.75
chr3	48880001	49200000	A.1.2.2.1.1.1.1.2	0.794801641586867	.	48880001	49200000	#FF4848	1	0.875
chr3	49200001	49320000	A.1.2.2.1.1.1.1.1	0.796169630642955	.	49200001	49320000	#FF4848	1	0.875
chr3	49440001	49480000	A.1.2.1.2.1.2.1.1	0.835841313269494	.	49440001	49480000	#FF4848	1	0.875
chr3	49520001	49720000	A.1.2.1.2.1.2.1.1	0.835841313269494	.	49520001	49720000	#FF4848	1	0.875
chr3	49760001	49800000	A.1.2.1.2.1.2.1.1	0.835841313269494	.	49760001	49800000	#FF4848	1	0.875
chr3	49800001	49840000	A.2.1.1.2.2.2.1.2.1.2	0.645690834473324	.	49800001	49840000	#FF9191	1	0.75
chr3	49880001	49920000	A.2.1.1.2.2.2.1.2.1.2	0.645690834473324	.	49880001	49920000	#FF9191	1	0.75
chr3	50000001	50040000	A.2.1.1.2.2.2.1.2.1.2	0.645690834473324	.	50000001	50040000	#FF9191	1	0.75
chr3	50040001	50160000	A.1.2.1.2.2.1.2.2.2.2	0.811217510259918	.	50040001	50160000	#FF4848	1	0.875
chr3	50200001	50320000	A.1.2.1.2.2.1.2.2.2.2	0.811217510259918	.	50200001	50320000	#FF4848	1	0.875
chr3	50360001	50400000	A.1.1.2.1.2.1.1.2.2	0.924760601915185	.	50360001	50400000	#FF0000	1	1
chr3	50480001	50640000	A.1.1.2.1.2.1.1.2.2	0.924760601915185	.	50480001	50640000	#FF0000	1	1
chr3	50640001	51000000	A.2.1.1.2.1.2.2	0.658002735978112	.	50640001	51000000	#FF9191	1	0.75
chr3	51040001	51160000	A.2.1.1.2.2.2.2.2	0.641586867305062	.	51040001	51160000	#FF9191	1	0.75
chr3	51160001	51440000	A.2.1.1.2.2.2.1.2.1.1	0.647058823529412	.	51160001	51440000	#FF9191	1	0.75
chr3	51440001	51960000	A.1.2.2.1.2.1.1.1.1.1.2.1	0.781121751025992	.	51440001	51960000	#FF4848	1	0.875
chr3	52000001	52080000	A.1.1.2.1.2.2.1.1	0.919288645690834	.	52000001	52080000	#FF0000	1	1
chr3	52120001	52200000	A.1.1.2.1.2.2.1.1	0.919288645690834	.	52120001	52200000	#FF0000	1	1
chr3	52200001	52280000	A.1.2.2.1.2.2.2.2.2	0.746922024623803	.	52200001	52280000	#FF4848	1	0.875
chr3	52280001	52320000	A.1.1.2.1.2.1.1.1.1	0.928864569083447	.	52280001	52320000	#FF0000	1	1
chr3	52360001	52480000	A.1.1.2.1.2.1.1.1.1	0.928864569083447	.	52360001	52480000	#FF0000	1	1
chr3	52480001	52520000	A.1.2.1.2.1.2.1.2.1	0.834473324213406	.	52480001	52520000	#FF4848	1	0.875
chr3	52560001	52800000	A.1.2.1.2.1.2.1.2.1	0.834473324213406	.	52560001	52800000	#FF4848	1	0.875
chr3	52800001	53080000	A.1.2.1.2.1.2.1.2.2.2	0.831737346101231	.	52800001	53080000	#FF4848	1	0.875
chr3	53080001	53320000	A.1.2.1.2.2.1.2.2.2.1	0.812585499316005	.	53080001	53320000	#FF4848	1	0.875
chr3	53320001	53400000	A.1.2.2.1.2.1.1.2.2.2	0.768809849521204	.	53320001	53400000	#FF4848	1	0.875
chr3	53440001	53560000	A.1.2.2.1.2.1.1.2.2.2	0.768809849521204	.	53440001	53560000	#FF4848	1	0.875
chr3	53560001	53760000	A.1.2.1.2.2.2.2.1.2.2	0.79890560875513	.	53560001	53760000	#FF4848	1	0.875
chr3	53800001	53920000	A.1.2.1.2.2.2.2.1.2.2	0.79890560875513	.	53800001	53920000	#FF4848	1	0.875
chr3	53920001	54160000	A.2.1.1.2.2.2.1.2.2	0.644322845417237	.	53920001	54160000	#FF9191	1	0.75
chr3	54160001	54400000	A.1.2.2.1.2.1.2.2.1.2	0.760601915184679	.	54160001	54400000	#FF4848	1	0.875
chr3	54400001	54560000	A.1.2.2.1.2.1.2.1.1.1.2	0.766073871409029	.	54400001	54560000	#FF4848	1	0.875
chr3	54560001	54840000	A.1.2.2.1.2.1.1.2.2.1.2	0.770177838577291	.	54560001	54840000	#FF4848	1	0.875
chr3	54840001	55320000	A.2.1.1.2.1.2.1.2.2	0.6593707250342	.	54840001	55320000	#FF9191	1	0.75
chr3	55320001	55440000	A.2.1.1.1.2.2.1.1	0.682626538987688	.	55320001	55440000	#FF9191	1	0.75
chr3	55480001	55560000	A.2.1.1.2.2.2.1.1.1.1	0.651162790697674	.	55480001	55560000	#FF9191	1	0.75
chr3	55560001	55720000	A.2.1.1.2.2.2.1.1.1.2	0.649794801641587	.	55560001	55720000	#FF9191	1	0.75
chr3	55720001	55920000	A.2.1.1.2.1.2.1.1.1.1	0.667578659370725	.	55720001	55920000	#FF9191	1	0.75
chr3	55920001	56000000	A.2.1.1.1.2.1.2.1.2	0.685362517099863	.	55920001	56000000	#FF9191	1	0.75
chr3	56000001	56120000	A.1.2.2.1.1.2.1.2.2.2	0.785225718194254	.	56000001	56120000	#FF4848	1	0.875
chr3	56120001	56360000	A.1.2.2.1.2.1.2.1.1.1.1	0.767441860465116	.	56120001	56360000	#FF4848	1	0.875
chr3	56360001	56640000	A.2.1.1.1.1.2.1.2	0.696306429548564	.	56360001	56640000	#FF9191	1	0.75
chr3	56640001	57080000	A.2.1.1.2.1.2.1.2.1.2	0.660738714090287	.	56640001	57080000	#FF9191	1	0.75
chr3	57080001	57440000	A.1.2.1.2.2.2.2.1.2.1	0.800273597811218	.	57080001	57440000	#FF4848	1	0.875
chr3	57440001	57520000	A.2.1.1.1.2.1.2.1.1	0.686730506155951	.	57440001	57520000	#FF9191	1	0.75
chr3	57520001	57720000	A.1.2.1.2.2.1.2.2.1	0.813953488372093	.	57520001	57720000	#FF4848	1	0.875
chr3	57720001	57960000	A.1.2.2.1.1.2.1.1.1	0.790697674418605	.	57720001	57960000	#FF4848	1	0.875
chr3	58000001	58160000	A.1.1.2.1.1.1.1.2.1.1	0.950752393980848	.	58000001	58160000	#FF0000	1	1
chr3	58160001	58320000	A.1.1.2.1.1.1.2.1.1	0.945280437756498	.	58160001	58320000	#FF0000	1	1
chr3	58320001	58520000	A.1.1.2.2.2.1.1.2.1.2	0.897400820793434	.	58320001	58520000	#FF0000	1	1
chr3	58520001	58800000	A.1.2.1.2.2.1.2.1.1.2.2	0.818057455540356	.	58520001	58800000	#FF4848	1	0.875
chr3	58800001	59000000	A.2.1.1.2.1.2.1.2.1.1	0.662106703146375	.	58800001	59000000	#FF9191	1	0.75
chr3	59000001	59160000	A.2.1.1.1.2.2.1.2	0.681258549931601	.	59000001	59160000	#FF9191	1	0.75
chr3	59160001	59400000	A.1.2.2.1.2.2.1.2.1.1	0.756497948016416	.	59160001	59400000	#FF4848	1	0.875
chr3	59400001	59560000	A.2.1.1.2.1.2.1.1.1.2.2	0.66484268125855	.	59400001	59560000	#FF9191	1	0.75
chr3	59560001	59960000	A.1.2.1.2.1.1.2	0.837209302325581	.	59560001	59960000	#FF4848	1	0.875
chr3	59960001	60280000	A.2.1.1.2.1.2.1.1.1.2.1	0.666210670314637	.	59960001	60280000	#FF9191	1	0.75
chr3	60280001	60400000	A.2.1.1.1.2.2.2	0.679890560875513	.	60280001	60400000	#FF9191	1	0.75
chr3	60400001	60960000	A.2.1.1.2.1.1.1.2.1.1	0.677154582763338	.	60400001	60960000	#FF9191	1	0.75
chr3	60960001	61040000	A.2.1.1.1.1.2.2.1.2	0.693570451436389	.	60960001	61040000	#FF9191	1	0.75
chr3	61040001	61360000	A.2.1.1.2.1.1.2.1.2.2	0.6703146374829	.	61040001	61360000	#FF9191	1	0.75
chr3	61360001	61480000	A.1.2.2.1.2.1.2.1.1.2	0.764705882352941	.	61360001	61480000	#FF4848	1	0.875
chr3	61480001	61560000	A.1.1.2.1.2.1.2.1.2	0.92202462380301	.	61480001	61560000	#FF0000	1	1
chr3	61560001	61840000	A.1.2.1.2.1.1.1.1.2.1	0.842681258549932	.	61560001	61840000	#FF4848	1	0.875
chr3	61840001	62000000	A.1.2.2.1.2.1.2.1.2	0.763337893296854	.	61840001	62000000	#FF4848	1	0.875
chr3	62000001	62200000	A.1.2.2.1.2.1.1.1.1.1.1	0.782489740082079	.	62000001	62200000	#FF4848	1	0.875
chr3	62200001	62360000	A.2.1.1.2.2.1.1.2	0.655266757865937	.	62200001	62360000	#FF9191	1	0.75
chr3	62360001	62600000	A.1.1.1.1.2.2.2.2	0.982216142270862	.	62360001	62600000	#FF0000	1	1
chr3	62600001	62840000	A.2.1.1.2.1.1.2.2	0.668946648426813	.	62600001	62840000	#FF9191	1	0.75
chr3	62840001	63080000	A.2.1.1.2.2.1.2.2	0.652530779753762	.	62840001	63080000	#FF9191	1	0.75
chr3	63080001	63280000	A.2.1.1.2.1.1.2.1.1	0.673050615595075	.	63080001	63280000	#FF9191	1	0.75
chr3	63280001	63800000	A.1.2.1.2.1.2.2.2.1.2	0.826265389876881	.	63280001	63800000	#FF4848	1	0.875
chr3	63800001	63920000	A.1.2.2.1.2.2.2.1.1.2	0.751025991792066	.	63800001	63920000	#FF4848	1	0.875
chr3	63920001	64160000	A.1.2.1.1.1.2.2.1.1.1	0.868673050615595	.	63920001	64160000	#FF4848	1	0.875
chr3	64160001	64480000	A.1.2.1.1.1.1.1.1.1	0.879616963064295	.	64160001	64480000	#FF4848	1	0.875
chr3	64480001	65160000	A.1.2.1.1.1.2.2.2.2	0.86046511627907	.	64480001	65160000	#FF4848	1	0.875
chr3	65160001	65440000	A.1.2.2.1.2.1.1.1.2.1	0.775649794801642	.	65160001	65440000	#FF4848	1	0.875
chr3	65440001	65760000	A.1.2.1.1.1.1.2.2	0.874145006839945	.	65440001	65760000	#FF4848	1	0.875
chr3	65760001	66160000	A.1.1.2.2.1.2.2.2.1	0.904240766073871	.	65760001	66160000	#FF0000	1	1
chr3	66280001	66440000	A.2.1.1.1.1.1.1.1.1	0.707250341997264	.	66280001	66440000	#FF9191	1	0.75
chr3	66440001	66720000	A.1.1.2.2.1.2.1	0.906976744186046	.	66440001	66720000	#FF0000	1	1
chr3	66720001	66920000	A.2.1.1.1.1.1.2.2	0.700410396716826	.	66720001	66920000	#FF9191	1	0.75
chr3	66920001	67400000	B.1.1.1.2.2.1.1.1	0.441860465116279	.	66920001	67400000	#DADAFF	1	0.5
chr3	67400001	67520000	B.1.1.1.1.1.2.1.1.1	0.466484268125855	.	67400001	67520000	#DADAFF	1	0.5
chr3	67520001	67600000	B.1.1.1.1.1.1.2.1.1	0.470588235294118	.	67520001	67600000	#DADAFF	1	0.5
chr3	67600001	67800000	B.1.1.1.1.1.1.2.2	0.467852257181943	.	67600001	67800000	#DADAFF	1	0.5
chr3	67800001	67920000	A.2.2.2.2.2.1.2.1	0.487004103967168	.	67800001	67920000	#FFDADA	1	0.625
chr3	67920001	68080000	B.1.2.1.1.1.2.2.1	0.348837209302326	.	67920001	68080000	#9191FF	1	0.375
chr3	68080001	68200000	B.1.2.1.2.2.1.1.2	0.300957592339261	.	68080001	68200000	#9191FF	1	0.375
chr3	68200001	68360000	B.1.1.2.1.2.2.1.2.1	0.398084815321477	.	68200001	68360000	#DADAFF	1	0.5
chr3	68360001	68520000	B.1.1.2.2.2.1.2.2.2	0.366621067031464	.	68360001	68520000	#DADAFF	1	0.5
chr3	68520001	68760000	B.1.2.1.1.1.1.1.2	0.357045143638851	.	68520001	68760000	#9191FF	1	0.375
chr3	68760001	69080000	A.2.2.1.2.2.2.2.1.2.2.2	0.533515731874145	.	68760001	69080000	#FFDADA	1	0.625
chr3	69080001	69360000	A.1.2.1.1.2.1.2.1.1.2	0.852257181942544	.	69080001	69360000	#FF4848	1	0.875
[truncated: 7,847 more rows]
