# Supplementary material for: Systematic inference and comparison of multi-scale chromatin sub-compartments connects spatial organization to cell phenotypes
Source: Nat Commun. 2021 May 10;12:2439. doi: 10.1038/s41467-021-22666-3 (PMC8110550; doi:10.1038/s41467-021-22666-3)
Supplement: Supplementary file 5 — Supplementary Dataset 2 [file 41467_2021_22666_MOESM5_ESM.zip › Supplementary_Data_1_domain_hierarchies_127HiCmaps/GM19204_B_lymphocyte_binsize=40kb.bed]

#fields: chr, pos_start, pos_end, the full compartment label describing the position in the hierachy, normalized compartment domain rank, ., pos_start, pos_end, color based on eight compartment model (A.1.1 - B.2.2), 1, eight compartment score (A.1.1 to B.2.2: 8 to 1 devided by 8)
chr1	560001	600000	A.2.2.2.2.1.2	0.474537037037037	.	560001	600000	#FFDADA	1	0.625
chr1	720001	880000	A.2.2.2.2.1.2	0.474537037037037	.	720001	880000	#FFDADA	1	0.625
chr1	920001	1000000	A.2.2.2.2.1.2	0.474537037037037	.	920001	1000000	#FFDADA	1	0.625
chr1	1040001	1160000	A.2.2.2.2.1.2	0.474537037037037	.	1040001	1160000	#FFDADA	1	0.625
chr1	1200001	1240000	A.1.2.2.1.2.1.2.2	0.78125	.	1200001	1240000	#FF4848	1	0.875
chr1	1280001	1440000	A.1.2.2.1.2.1.2.2	0.78125	.	1280001	1440000	#FF4848	1	0.875
chr1	1480001	1560000	A.2.1.1.1.2.2.1.2.2.1	0.689814814814815	.	1480001	1560000	#FF9191	1	0.75
chr1	1560001	1680000	A.2.2.1.1.1.2.2.1	0.554398148148148	.	1560001	1680000	#FFDADA	1	0.625
chr1	1680001	1840000	A.1.2.2.1.2.1.1.2.1	0.784722222222222	.	1680001	1840000	#FF4848	1	0.875
chr1	1840001	2120000	A.2.2.2.2.2.1.2.1.1	0.469907407407407	.	1840001	2120000	#FFDADA	1	0.625
chr1	2120001	2360000	A.2.2.1.1.1.1.2.1.1.1	0.563657407407407	.	2120001	2360000	#FFDADA	1	0.625
chr1	2400001	2600000	A.2.2.1.1.1.1.2.1.1.1	0.563657407407407	.	2400001	2600000	#FFDADA	1	0.625
chr1	2680001	2760000	B.1.2.1.2.1.1.1.2	0.296296296296296	.	2680001	2760000	#9191FF	1	0.375
chr1	2800001	3160000	B.1.2.1.2.1.1.1.2	0.296296296296296	.	2800001	3160000	#9191FF	1	0.375
chr1	3160001	3320000	B.1.2.1.2.1.1.2.1.1	0.295138888888889	.	3160001	3320000	#9191FF	1	0.375
chr1	3320001	3520000	B.1.1.1.2.2.1.2.1	0.413194444444444	.	3320001	3520000	#DADAFF	1	0.5
chr1	3520001	3840000	A.2.1.2.2.1.1.1.2.1	0.600694444444444	.	3520001	3840000	#FF9191	1	0.75
chr1	3960001	4360000	B.1.2.1.2.1.1.1.1.2	0.297453703703704	.	3960001	4360000	#9191FF	1	0.375
chr1	4360001	4400000	B.1.2.2.1.2.1.2.1.1	0.275462962962963	.	4360001	4400000	#9191FF	1	0.375
chr1	4440001	4920000	B.1.2.2.1.2.1.2.1.1	0.275462962962963	.	4440001	4920000	#9191FF	1	0.375
chr1	4920001	5080000	B.1.2.2.1.2.1.1	0.27662037037037	.	4920001	5080000	#9191FF	1	0.375
chr1	5080001	5280000	B.1.2.2.1.2.1.2.2.2	0.271990740740741	.	5080001	5280000	#9191FF	1	0.375
chr1	5280001	5400000	B.2.1.1.1.1.1.1	0.236111111111111	.	5280001	5400000	#4848FF	1	0.25
chr1	5400001	6000000	B.1.2.1.2.1.2.2.2	0.288194444444444	.	5400001	6000000	#9191FF	1	0.375
chr1	6000001	6240000	A.2.2.1.1.2.1.2.2.1	0.548611111111111	.	6000001	6240000	#FFDADA	1	0.625
chr1	6240001	6560000	A.2.1.1.1.2.1.2.2.2.2	0.694444444444444	.	6240001	6560000	#FF9191	1	0.75
chr1	6560001	6960000	A.2.1.1.1.1.2.2.1.1	0.709490740740741	.	6560001	6960000	#FF9191	1	0.75
chr1	6960001	7120000	B.1.1.1.1.1.2.2.2	0.438657407407407	.	6960001	7120000	#DADAFF	1	0.5
chr1	7120001	7440000	B.1.1.2.2.2.2.1.1.1.1	0.353009259259259	.	7120001	7440000	#DADAFF	1	0.5
chr1	7440001	7640000	B.1.1.2.2.2.2.1.1.1.2.1	0.351851851851852	.	7440001	7640000	#DADAFF	1	0.5
chr1	7640001	8000000	A.2.2.1.1.1.1.2.1.1.2	0.5625	.	7640001	8000000	#FFDADA	1	0.625
chr1	8000001	8200000	A.2.1.2.2.1.1.1.2.2.2	0.59837962962963	.	8000001	8200000	#FF9191	1	0.75
chr1	8200001	8400000	A.2.1.1.1.2.1.1.2.2	0.700231481481482	.	8200001	8400000	#FF9191	1	0.75
chr1	8400001	8920000	A.1.1.1.2.2.2.1.1.2.1	0.966435185185185	.	8400001	8920000	#FF0000	1	1
chr1	8920001	9080000	A.2.1.1.1.1.1.1.2.1.1	0.730324074074074	.	8920001	9080000	#FF9191	1	0.75
chr1	9080001	9280000	A.1.2.2.1.2.1.1.1	0.78587962962963	.	9080001	9280000	#FF4848	1	0.875
chr1	9280001	9600000	A.1.2.2.1.1.2.1.2.1.2	0.792824074074074	.	9280001	9600000	#FF4848	1	0.875
chr1	9600001	9720000	A.2.1.1.1.1.1.1.2.2	0.725694444444444	.	9600001	9720000	#FF9191	1	0.75
chr1	9720001	10040000	A.1.2.1.2.1.2.1.1.2.2.2.2	0.840277777777778	.	9720001	10040000	#FF4848	1	0.875
chr1	10040001	10400000	A.1.2.2.1.1.2.2.2.1	0.789351851851852	.	10040001	10400000	#FF4848	1	0.875
chr1	10400001	10520000	A.2.1.1.1.2.2.1.2.1	0.690972222222222	.	10400001	10520000	#FF9191	1	0.75
chr1	10520001	10600000	A.2.1.2.2.2.1.2.2.2	0.576388888888889	.	10520001	10600000	#FF9191	1	0.75
chr1	10600001	10840000	A.2.1.2.2.1.1.2.1	0.597222222222222	.	10600001	10840000	#FF9191	1	0.75
chr1	10840001	11040000	A.2.2.1.1.1.2.1.2	0.555555555555556	.	10840001	11040000	#FFDADA	1	0.625
chr1	11040001	11160000	A.2.1.2.2.2.2.1.1	0.575231481481482	.	11040001	11160000	#FF9191	1	0.75
chr1	11160001	11400000	A.2.1.1.1.2.1.2.2.2.1	0.695601851851852	.	11160001	11400000	#FF9191	1	0.75
chr1	11400001	11680000	A.2.2.2.1.2.1.1	0.49537037037037	.	11400001	11680000	#FFDADA	1	0.625
chr1	11680001	11920000	A.2.1.1.1.2.2.2.2.2.2.1	0.68287037037037	.	11680001	11920000	#FF9191	1	0.75
chr1	11920001	12000000	A.1.1.2.2.2.2.1.1.1	0.902777777777778	.	11920001	12000000	#FF0000	1	1
chr1	12040001	12280000	A.1.1.2.2.2.2.1.1.1	0.902777777777778	.	12040001	12280000	#FF0000	1	1
chr1	12280001	12600000	A.2.1.1.1.2.1.2.1.2	0.697916666666667	.	12280001	12600000	#FF9191	1	0.75
chr1	12600001	12720000	B.1.1.1.1.2.1.1.2	0.436342592592593	.	12600001	12720000	#DADAFF	1	0.5
chr1	12720001	12960000	B.1.1.2.2.2.2.2.2	0.33912037037037	.	12720001	12960000	#DADAFF	1	0.5
chr1	13160001	13200000	B.1.2.1.2.1.1.2.2	0.292824074074074	.	13160001	13200000	#9191FF	1	0.375
chr1	13760001	14000000	B.1.2.1.2.1.1.2.2	0.292824074074074	.	13760001	14000000	#9191FF	1	0.375
chr1	14000001	14120000	A.2.1.2.2.1.2.1.1.1.1	0.594907407407407	.	14000001	14120000	#FF9191	1	0.75
chr1	14120001	14560000	B.1.2.1.2.1.2.2.1.2	0.289351851851852	.	14120001	14560000	#9191FF	1	0.375
chr1	14560001	14720000	B.1.2.2.1.2.1.2.2.1	0.273148148148148	.	14560001	14720000	#9191FF	1	0.375
chr1	14720001	14960000	B.1.2.1.2.1.2.2.1.1	0.290509259259259	.	14720001	14960000	#9191FF	1	0.375
chr1	14960001	15080000	B.1.1.2.2.2.2.2.1.1.1	0.342592592592593	.	14960001	15080000	#DADAFF	1	0.5
chr1	15080001	15440000	B.1.1.1.2.2.1.1	0.414351851851852	.	15080001	15440000	#DADAFF	1	0.5
chr1	15440001	15840000	A.2.1.1.1.1.2.2.1.2.2	0.707175925925926	.	15440001	15840000	#FF9191	1	0.75
chr1	15840001	16160000	A.1.1.2.2.2.2.2.1.1.1	0.896990740740741	.	15840001	16160000	#FF0000	1	1
chr1	16160001	16320000	A.1.2.2.1.1.1.1.1	0.800925925925926	.	16160001	16320000	#FF4848	1	0.875
chr1	16320001	16520000	A.2.1.1.1.2.2.2.1.1	0.6875	.	16320001	16520000	#FF9191	1	0.75
chr1	16520001	16880000	A.1.2.1.1.1.1.2.2.1	0.886574074074074	.	16520001	16880000	#FF4848	1	0.875
chr1	16880001	17040000	A.2.1.2.2.1.2.2.2.1	0.585648148148148	.	16880001	17040000	#FF9191	1	0.75
chr1	17040001	17120000	A.2.2.1.1.2.1.1.1	0.552083333333333	.	17040001	17120000	#FFDADA	1	0.625
chr1	17160001	17240000	A.2.2.1.1.2.1.1.1	0.552083333333333	.	17160001	17240000	#FFDADA	1	0.625
chr1	17240001	17600000	A.2.1.2.2.1.2.1.1.1.2.1.2	0.592592592592593	.	17240001	17600000	#FF9191	1	0.75
chr1	17600001	17720000	A.2.2.2.2.2.1.1.2.2	0.471064814814815	.	17600001	17720000	#FFDADA	1	0.625
chr1	17720001	17840000	A.2.2.2.2.2.1.1.2.1	0.472222222222222	.	17720001	17840000	#FFDADA	1	0.625
chr1	17840001	18240000	B.1.1.2.2.2.2.1.1.2.2.1.2	0.347222222222222	.	17840001	18240000	#DADAFF	1	0.5
chr1	18240001	18440000	B.1.2.1.2.1.1.1.1.1	0.298611111111111	.	18240001	18440000	#9191FF	1	0.375
chr1	18440001	18600000	B.1.1.2.2.1.1	0.361111111111111	.	18440001	18600000	#DADAFF	1	0.5
chr1	18600001	18760000	B.1.1.2.2.2.2.1.1.1.2.2	0.350694444444444	.	18600001	18760000	#DADAFF	1	0.5
chr1	18760001	19200000	B.1.1.2.2.2.2.1.1.2.1	0.349537037037037	.	18760001	19200000	#DADAFF	1	0.5
chr1	19200001	19440000	A.2.2.1.1.1.1.2.2.1	0.560185185185185	.	19200001	19440000	#FFDADA	1	0.625
chr1	19440001	19560000	A.2.1.1.1.2.2.2.2.1	0.685185185185185	.	19440001	19560000	#FF9191	1	0.75
chr1	19560001	19720000	A.2.2.1.1.2.2.1.1	0.546296296296296	.	19560001	19720000	#FFDADA	1	0.625
chr1	19720001	19880000	A.2.2.1.1.1.1.2.2.2.2	0.55787037037037	.	19720001	19880000	#FFDADA	1	0.625
chr1	19880001	20360000	A.2.2.1.1.2.1.2.1	0.549768518518518	.	19880001	20360000	#FFDADA	1	0.625
chr1	20360001	20840000	A.2.2.2.1.2.1.2.1	0.494212962962963	.	20360001	20840000	#FFDADA	1	0.625
chr1	20840001	21000000	A.2.2.1.1.2.2.1.2	0.545138888888889	.	20840001	21000000	#FFDADA	1	0.625
chr1	21000001	21080000	A.2.2.1.1.2.2.2	0.543981481481482	.	21000001	21080000	#FFDADA	1	0.625
chr1	21080001	21320000	A.1.2.2.1.2.2.2.1.2.2	0.773148148148148	.	21080001	21320000	#FF4848	1	0.875
chr1	21320001	21520000	A.2.1.1.1.1.1.2.2.2.2	0.715277777777778	.	21320001	21520000	#FF9191	1	0.75
chr1	21520001	21720000	A.2.1.2.2.2.1.2.2.1	0.577546296296296	.	21520001	21720000	#FF9191	1	0.75
chr1	21720001	22000000	A.2.2.1.1.1.1.2.2.2.1	0.559027777777778	.	21720001	22000000	#FFDADA	1	0.625
chr1	22000001	22120000	A.2.1.1.1.1.1.1.2.1.2.2.2	0.726851851851852	.	22000001	22120000	#FF9191	1	0.75
chr1	22120001	22200000	A.2.1.2.2.2.2.2.2	0.570601851851852	.	22120001	22200000	#FF9191	1	0.75
chr1	22200001	22320000	A.2.1.2.2.2.1.2.1	0.578703703703704	.	22200001	22320000	#FF9191	1	0.75
chr1	22320001	22840000	A.2.1.2.2.1.2.1.2	0.58912037037037	.	22320001	22840000	#FF9191	1	0.75
chr1	22840001	23000000	B.1.1.1.1.1.2.2.1	0.439814814814815	.	22840001	23000000	#DADAFF	1	0.5
chr1	23000001	23280000	A.2.2.2.2.2.1.2.2.1	0.467592592592593	.	23000001	23280000	#FFDADA	1	0.625
chr1	23280001	23680000	A.1.2.2.1.1.2.2.2.2.2	0.787037037037037	.	23280001	23680000	#FF4848	1	0.875
chr1	23680001	23800000	A.2.1.1.1.2.2.1.2.2.2	0.688657407407407	.	23680001	23800000	#FF9191	1	0.75
chr1	23800001	24040000	A.1.1.2.2.2.2.2.1.2	0.894675925925926	.	23800001	24040000	#FF0000	1	1
chr1	24040001	24360000	A.1.2.1.2.1.2.1.2.1.2.1	0.837962962962963	.	24040001	24360000	#FF4848	1	0.875
chr1	24360001	24560000	A.2.1.2.2.1.1.1.2.2.1	0.599537037037037	.	24360001	24560000	#FF9191	1	0.75
chr1	24560001	24840000	A.1.2.2.1.2.2.2.1.2.1	0.774305555555556	.	24560001	24840000	#FF4848	1	0.875
chr1	24840001	25000000	A.2.1.1.1.2.2.2.2.2.1	0.684027777777778	.	24840001	25000000	#FF9191	1	0.75
chr1	25000001	25160000	A.1.2.2.1.2.2.2.1.1.2.1	0.77662037037037	.	25000001	25160000	#FF4848	1	0.875
chr1	25160001	25400000	A.1.2.2.1.1.2.2.2.2.1	0.788194444444444	.	25160001	25400000	#FF4848	1	0.875
chr1	25400001	25560000	A.2.1.1.1.2.1.1.2.1.1	0.702546296296296	.	25400001	25560000	#FF9191	1	0.75
chr1	25560001	25960000	A.2.1.1.1.1.2.1.2	0.710648148148148	.	25560001	25960000	#FF9191	1	0.75
chr1	25960001	26160000	A.2.1.1.1.1.1.2.1.1.2.1	0.72337962962963	.	25960001	26160000	#FF9191	1	0.75
chr1	26160001	26360000	A.1.2.2.1.2.2.2.1.1.2.2	0.775462962962963	.	26160001	26360000	#FF4848	1	0.875
chr1	26360001	26520000	A.2.1.1.1.1.1.2.2.1.2	0.717592592592593	.	26360001	26520000	#FF9191	1	0.75
chr1	26520001	26600000	A.2.1.2.2.2.1.1.2.2	0.579861111111111	.	26520001	26600000	#FF9191	1	0.75
chr1	26600001	26800000	A.1.2.2.1.1.2.1.2.1.1	0.793981481481482	.	26600001	26800000	#FF4848	1	0.875
chr1	26800001	27080000	A.1.1.2.2.2.2.2.2	0.893518518518518	.	26800001	27080000	#FF0000	1	1
chr1	27080001	27280000	A.1.2.1.2.1.2.1.2.2	0.835648148148148	.	27080001	27280000	#FF4848	1	0.875
chr1	27280001	27440000	A.2.1.2.2.2.1.1.2.1	0.581018518518518	.	27280001	27440000	#FF9191	1	0.75
chr1	27440001	27600000	A.1.2.2.1.2.1.1.2.2	0.783564814814815	.	27440001	27600000	#FF4848	1	0.875
chr1	27600001	27960000	A.1.1.2.2.2.2.2.1.1.2	0.895833333333333	.	27600001	27960000	#FF0000	1	1
chr1	27960001	28040000	A.2.1.2.2.2.2.2.1.2	0.571759259259259	.	27960001	28040000	#FF9191	1	0.75
chr1	28040001	28280000	A.1.2.1.2.1.2.1.2.1.1	0.83912037037037	.	28040001	28280000	#FF4848	1	0.875
chr1	28280001	28440000	A.1.2.1.1.1.1.2.2.2.1	0.885416666666667	.	28280001	28440000	#FF4848	1	0.875
chr1	28440001	28560000	A.1.2.2.1.2.1.2.1	0.782407407407407	.	28440001	28560000	#FF4848	1	0.875
chr1	28560001	28840000	A.1.2.1.1.1.1.2.1.1.1	0.890046296296296	.	28560001	28840000	#FF4848	1	0.875
chr1	28840001	29040000	A.1.2.2.1.2.2.2.1.1.1.2	0.777777777777778	.	28840001	29040000	#FF4848	1	0.875
chr1	29040001	29240000	A.2.1.2.2.2.1.1.1.1	0.583333333333333	.	29040001	29240000	#FF9191	1	0.75
chr1	29240001	29560000	A.2.1.1.1.2.1.2.2.1	0.696759259259259	.	29240001	29560000	#FF9191	1	0.75
chr1	29560001	29600000	B.1.1.2.2.1.2.2	0.358796296296296	.	29560001	29600000	#DADAFF	1	0.5
chr1	29640001	29880000	B.1.1.2.2.1.2.2	0.358796296296296	.	29640001	29880000	#DADAFF	1	0.5
chr1	30000001	30080000	B.1.1.2.2.2.2.2.1.2	0.340277777777778	.	30000001	30080000	#DADAFF	1	0.5
chr1	30080001	30400000	B.1.1.2.2.2.2.1.2.1	0.344907407407407	.	30080001	30400000	#DADAFF	1	0.5
chr1	30400001	30840000	B.1.1.2.2.2.2.1.1.2.2.1.1	0.34837962962963	.	30400001	30840000	#DADAFF	1	0.5
chr1	30840001	31160000	B.1.1.2.2.2.2.1.2.2	0.34375	.	30840001	31160000	#DADAFF	1	0.5
chr1	31160001	31440000	A.2.1.1.1.1.2.1.1.1	0.71412037037037	.	31160001	31440000	#FF9191	1	0.75
chr1	31440001	31560000	A.2.1.1.1.2.2.1.1.2	0.69212962962963	.	31440001	31560000	#FF9191	1	0.75
chr1	31560001	31840000	A.2.1.2.2.1.1.2.2	0.596064814814815	.	31560001	31840000	#FF9191	1	0.75
chr1	31840001	31960000	A.2.2.1.1.1.1.1.1.1	0.569444444444444	.	31840001	31960000	#FFDADA	1	0.625
chr1	31960001	32120000	A.1.2.2.1.2.2.2.1.1.1.1	0.778935185185185	.	31960001	32120000	#FF4848	1	0.875
chr1	32120001	32280000	A.2.1.2.2.2.1.1.1.2	0.582175925925926	.	32120001	32280000	#FF9191	1	0.75
chr1	32280001	32840000	A.1.1.1.1.2.2.2.1	0.988425925925926	.	32280001	32840000	#FF0000	1	1
chr1	32840001	33000000	A.2.1.1.1.1.1.1.2.1.2.2.1	0.728009259259259	.	32840001	33000000	#FF9191	1	0.75
chr1	33000001	33240000	A.1.2.1.2.1.2.1.1.2.2.2.1	0.841435185185185	.	33000001	33240000	#FF4848	1	0.875
chr1	33240001	33320000	A.2.1.1.1.2.2.1.1.1	0.693287037037037	.	33240001	33320000	#FF9191	1	0.75
chr1	33320001	33520000	A.1.2.1.2.1.2.1.1.1	0.844907407407407	.	33320001	33520000	#FF4848	1	0.875
chr1	33520001	34000000	A.2.1.1.1.1.2.2.1.2.1	0.708333333333333	.	33520001	34000000	#FF9191	1	0.75
chr1	34000001	34480000	B.1.2.1.2.1.2.1	0.291666666666667	.	34000001	34480000	#9191FF	1	0.375
chr1	34480001	34840000	B.1.2.2.1.2.1.2.1.2	0.274305555555556	.	34480001	34840000	#9191FF	1	0.375
chr1	34840001	34920000	B.1.2.1.2.1.1.2.1.2	0.293981481481481	.	34840001	34920000	#9191FF	1	0.375
chr1	34920001	35240000	B.1.1.2.2.2.1.1.1.1	0.357638888888889	.	34920001	35240000	#DADAFF	1	0.5
chr1	35240001	35480000	A.2.1.2.2.1.2.1.1.1.2.2	0.591435185185185	.	35240001	35480000	#FF9191	1	0.75
chr1	35480001	36040000	A.1.1.2.1.1.1.1.2	0.959490740740741	.	35480001	36040000	#FF0000	1	1
chr1	36040001	36240000	A.1.2.1.2.1.2.1.1.2.2.1	0.842592592592593	.	36040001	36240000	#FF4848	1	0.875
chr1	36240001	36680000	A.1.1.2.1.1.2.1.2.1.1	0.952546296296296	.	36240001	36680000	#FF0000	1	1
chr1	36680001	36960000	A.1.1.2.2.2.1.1.1.2	0.912037037037037	.	36680001	36960000	#FF0000	1	1
chr1	36960001	37200000	B.1.1.1.1.1.2.1.2	0.440972222222222	.	36960001	37200000	#DADAFF	1	0.5
chr1	37200001	37360000	B.1.1.2.2.2.2.1.1.2.2.2	0.346064814814815	.	37200001	37360000	#DADAFF	1	0.5
chr1	37360001	37480000	B.1.1.2.2.2.2.2.1.1.2	0.341435185185185	.	37360001	37480000	#DADAFF	1	0.5
chr1	37480001	37680000	B.1.1.2.2.1.2.1	0.359953703703704	.	37480001	37680000	#DADAFF	1	0.5
chr1	37680001	37920000	A.2.2.2.2.2.1.2.1.2	0.46875	.	37680001	37920000	#FFDADA	1	0.625
chr1	37920001	38320000	A.1.2.1.1.1.2.1.1.2	0.881944444444444	.	37920001	38320000	#FF4848	1	0.875
chr1	38320001	38520000	A.1.2.1.2.1.2.1.2.1.2.2	0.836805555555556	.	38320001	38520000	#FF4848	1	0.875
chr1	38520001	38680000	A.2.2.1.1.1.1.1.2.2	0.564814814814815	.	38520001	38680000	#FFDADA	1	0.625
chr1	38680001	38880000	A.2.2.1.1.2.1.2.2.2	0.547453703703704	.	38680001	38880000	#FFDADA	1	0.625
chr1	38880001	39040000	A.2.1.1.1.2.1.1.1.2	0.703703703703704	.	38880001	39040000	#FF9191	1	0.75
chr1	39040001	39280000	A.2.2.2.1.2.1.2.2	0.493055555555556	.	39040001	39280000	#FFDADA	1	0.625
chr1	39280001	39440000	A.2.1.1.1.1.1.2.2.2.1	0.716435185185185	.	39280001	39440000	#FF9191	1	0.75
chr1	39440001	39560000	A.2.1.1.1.1.1.2.2.1.1	0.71875	.	39440001	39560000	#FF9191	1	0.75
chr1	39560001	39920000	A.1.1.2.1.1.2.1.2.1.2	0.951388888888889	.	39560001	39920000	#FF0000	1	1
chr1	39920001	40000000	A.2.1.2.2.2.2.1.2	0.574074074074074	.	39920001	40000000	#FF9191	1	0.75
chr1	40000001	40280000	A.1.2.1.1.1.1.2.2.2.2	0.884259259259259	.	40000001	40280000	#FF4848	1	0.875
chr1	40280001	40360000	A.2.1.1.1.2.2.2.2.2.2.2	0.681712962962963	.	40280001	40360000	#FF9191	1	0.75
chr1	40360001	40520000	A.1.2.1.1.1.1.2.1.2	0.887731481481482	.	40360001	40520000	#FF4848	1	0.875
chr1	40520001	40880000	A.1.1.1.2.2.1.2.1	0.969907407407407	.	40520001	40880000	#FF0000	1	1
chr1	40880001	40960000	A.2.1.2.2.2.2.2.1.1	0.572916666666667	.	40880001	40960000	#FF9191	1	0.75
chr1	40960001	41120000	A.2.1.1.1.1.1.1.2.1.2.1	0.729166666666667	.	40960001	41120000	#FF9191	1	0.75
chr1	41120001	41320000	A.1.2.1.1.1.2.2.1	0.878472222222222	.	41120001	41320000	#FF4848	1	0.875
chr1	41320001	41480000	A.2.1.2.2.1.1.1.1	0.601851851851852	.	41320001	41480000	#FF9191	1	0.75
chr1	41480001	41600000	A.2.2.1.1.1.1.1.2.1.2	0.565972222222222	.	41480001	41600000	#FFDADA	1	0.625
chr1	41600001	41760000	A.2.1.2.2.1.2.1.1.2	0.590277777777778	.	41600001	41760000	#FF9191	1	0.75
chr1	41760001	42080000	A.2.1.2.2.1.2.2.2.2	0.584490740740741	.	41760001	42080000	#FF9191	1	0.75
chr1	42080001	42360000	A.1.2.1.1.2.1.1.2.2	0.871527777777778	.	42080001	42360000	#FF4848	1	0.875
chr1	42360001	42480000	A.2.1.2.2.1.2.2.1.2	0.586805555555556	.	42360001	42480000	#FF9191	1	0.75
chr1	42480001	42960000	A.2.1.1.1.1.2.1.1.2.1	0.712962962962963	.	42480001	42960000	#FF9191	1	0.75
chr1	42960001	43120000	A.2.1.2.2.1.2.2.1.1	0.587962962962963	.	42960001	43120000	#FF9191	1	0.75
chr1	43120001	43400000	A.1.2.2.1.1.2.1.1	0.795138888888889	.	43120001	43400000	#FF4848	1	0.875
chr1	43400001	43600000	A.2.1.1.1.2.1.1.2.1.2	0.701388888888889	.	43400001	43600000	#FF9191	1	0.75
chr1	43600001	43920000	A.1.2.2.1.1.2.1.2.2	0.791666666666667	.	43600001	43920000	#FF4848	1	0.875
chr1	43920001	44040000	A.2.2.1.1.1.1.2.1.2	0.561342592592593	.	43920001	44040000	#FFDADA	1	0.625
chr1	44040001	44200000	A.2.1.1.1.1.1.2.1.2.1	0.721064814814815	.	44040001	44200000	#FF9191	1	0.75
chr1	44200001	44360000	A.2.1.1.1.2.2.2.1.2	0.686342592592593	.	44200001	44360000	#FF9191	1	0.75
chr1	44360001	44560000	A.2.1.1.1.2.1.1.1.1	0.704861111111111	.	44360001	44560000	#FF9191	1	0.75
chr1	44560001	44840000	A.2.1.2.2.1.2.1.1.1.2.1.1	0.59375	.	44560001	44840000	#FF9191	1	0.75
chr1	44840001	45160000	A.2.1.1.1.2.1.2.1.1	0.699074074074074	.	44840001	45160000	#FF9191	1	0.75
chr1	45160001	45520000	A.1.1.2.2.2.1.1.1.1	0.913194444444444	.	45160001	45520000	#FF0000	1	1
chr1	45520001	45760000	A.2.1.1.1.1.2.1.1.2.2	0.711805555555556	.	45520001	45760000	#FF9191	1	0.75
chr1	45760001	46160000	A.1.1.1.1.2.2.2.2.2	0.984953703703704	.	45760001	46160000	#FF0000	1	1
chr1	46160001	46320000	A.1.2.1.2.1.2.1.1.2.1	0.84375	.	46160001	46320000	#FF4848	1	0.875
chr1	46320001	46840000	A.1.1.1.1.1.1.1	1	.	46320001	46840000	#FF0000	1	1
chr1	46840001	47200000	A.1.2.2.2.1.2.1.2.1	0.753472222222222	.	46840001	47200000	#FF4848	1	0.875
chr1	47200001	47680000	B.1.1.2.2.2.1.1.2	0.355324074074074	.	47200001	47680000	#DADAFF	1	0.5
chr1	47680001	47840000	A.1.2.2.2.1.2.1.2.2	0.752314814814815	.	47680001	47840000	#FF4848	1	0.875
chr1	47840001	48280000	B.1.1.1.1.1.2.1.1	0.44212962962963	.	47840001	48280000	#DADAFF	1	0.5
chr1	48280001	48520000	B.1.1.2.2.2.1.1.1.2	0.356481481481481	.	48280001	48520000	#DADAFF	1	0.5
chr1	48520001	48720000	B.2.1.1.1.2.1.1.2.2.2	0.222222222222222	.	48520001	48720000	#4848FF	1	0.25
chr1	48720001	48960000	B.2.2.2.1.2.1.1	0.025462962962963	.	48720001	48960000	#0000FF	1	0.125
chr1	48960001	49160000	B.1.2.2.1.2.2	0.270833333333333	.	48960001	49160000	#9191FF	1	0.375
chr1	49160001	49280000	B.1.1.2.1.1.1.1.2.1	0.396990740740741	.	49160001	49280000	#DADAFF	1	0.5
chr1	49280001	49440000	B.2.1.1.1.2.1.2.2.1.1	0.219907407407407	.	49280001	49440000	#4848FF	1	0.25
chr1	49440001	49760000	B.2.2.2.2.2.1.1	0.00694444444444444	.	49440001	49760000	#0000FF	1	0.125
chr1	49760001	50120000	B.2.2.2.2.2.2.1.1	0.00347222222222222	.	49760001	50120000	#0000FF	1	0.125
chr1	50120001	50480000	B.2.2.2.2.2.2.2	0.00115740740740741	.	50120001	50480000	#0000FF	1	0.125
chr1	50480001	50840000	B.2.2.1.1.2.1.2.2	0.0844907407407407	.	50480001	50840000	#0000FF	1	0.125
chr1	50840001	51200000	A.2.2.2.1.1.2.2.1.1	0.498842592592593	.	50840001	51200000	#FFDADA	1	0.625
chr1	51200001	51720000	A.1.2.1.2.2.2.1.1.1	0.8125	.	51200001	51720000	#FF4848	1	0.875
chr1	51720001	51880000	A.1.2.1.2.2.2.1.2.2.2	0.80787037037037	.	51720001	51880000	#FF4848	1	0.875
chr1	51880001	52040000	A.1.1.2.1.1.2.1.2.2	0.950231481481482	.	51880001	52040000	#FF0000	1	1
chr1	52040001	52480000	A.1.1.1.1.2.2.1.2	0.989583333333333	.	52040001	52480000	#FF0000	1	1
chr1	52480001	52760000	A.1.1.2.2.1.1.2	0.920138888888889	.	52480001	52760000	#FF0000	1	1
chr1	52760001	53120000	A.1.1.1.2.2.1.1	0.971064814814815	.	52760001	53120000	#FF0000	1	1
chr1	53120001	53440000	A.1.1.1.2.2.2.1.1.2.2	0.965277777777778	.	53120001	53440000	#FF0000	1	1
chr1	53440001	53880000	A.1.1.2.2.1.2.1.1	0.918981481481482	.	53440001	53880000	#FF0000	1	1
chr1	53880001	54160000	A.2.1.2.1.2.2.1	0.607638888888889	.	53880001	54160000	#FF9191	1	0.75
chr1	54160001	54520000	A.1.1.2.2.1.2.1.2.2	0.916666666666667	.	54160001	54520000	#FF0000	1	1
chr1	54520001	55000000	A.1.1.2.2.1.2.1.2.1	0.917824074074074	.	54520001	55000000	#FF0000	1	1
chr1	55000001	55320000	A.1.2.1.2.2.2.1.1.2	0.811342592592593	.	55000001	55320000	#FF4848	1	0.875
chr1	55320001	55520000	A.2.1.1.2.1.2.2.2.2.1	0.659722222222222	.	55320001	55520000	#FF9191	1	0.75
chr1	55520001	55760000	A.1.2.1.2.2.2.2.1.2.2	0.803240740740741	.	55520001	55760000	#FF4848	1	0.875
chr1	55760001	56200000	B.2.1.1.1.2.1.1.2.1	0.225694444444444	.	55760001	56200000	#4848FF	1	0.25
chr1	56200001	56920000	B.2.2.2.1.2.1.2.1	0.0243055555555556	.	56200001	56920000	#0000FF	1	0.125
chr1	56920001	57040000	B.1.1.1.2.2.1.2.2	0.412037037037037	.	56920001	57040000	#DADAFF	1	0.5
chr1	57040001	57440000	B.2.1.2.1.2.2.2	0.148148148148148	.	57040001	57440000	#4848FF	1	0.25
chr1	57440001	57640000	B.2.1.1.1.2.1.2.2.1.2	0.21875	.	57440001	57640000	#4848FF	1	0.25
chr1	57640001	57720000	B.2.1.1.1.2.1.2.1	0.221064814814815	.	57640001	57720000	#4848FF	1	0.25
chr1	57720001	57960000	B.2.2.1.1.1.2.1	0.099537037037037	.	57720001	57960000	#0000FF	1	0.125
chr1	57960001	58320000	B.2.2.2.1.2.1.2.2	0.0231481481481481	.	57960001	58320000	#0000FF	1	0.125
chr1	58320001	58520000	B.2.1.1.1.2.1.2.2.2	0.217592592592593	.	58320001	58520000	#4848FF	1	0.25
chr1	58520001	58920000	B.2.1.1.1.2.1.1.2.2.1.2	0.22337962962963	.	58520001	58920000	#4848FF	1	0.25
chr1	58920001	59240000	A.2.1.1.2.1.2.2.2.1	0.66087962962963	.	58920001	59240000	#FF9191	1	0.75
chr1	59240001	59520000	A.1.1.2.1.2.1.2.2	0.940972222222222	.	59240001	59520000	#FF0000	1	1
chr1	59520001	59840000	A.1.1.2.2.1.2.2.2	0.914351851851852	.	59520001	59840000	#FF0000	1	1
chr1	59840001	59960000	A.2.1.2.1.2.1.1.2.1.1.1	0.62037037037037	.	59840001	59960000	#FF9191	1	0.75
chr1	59960001	60240000	A.2.1.1.2.1.2.2.2.2.2	0.658564814814815	.	59960001	60240000	#FF9191	1	0.75
chr1	60240001	60440000	B.1.1.2.1.1.2.2.2	0.381944444444444	.	60240001	60440000	#DADAFF	1	0.5
chr1	60440001	60680000	B.2.2.1.1.1.2.2.1.2	0.0949074074074074	.	60440001	60680000	#0000FF	1	0.125
chr1	60680001	60800000	B.2.1.2.1.1.1.2.1	0.174768518518519	.	60680001	60800000	#4848FF	1	0.25
chr1	60800001	60880000	B.2.2.1.1.1.1.1.1.1	0.113425925925926	.	60800001	60880000	#0000FF	1	0.125
chr1	60880001	61320000	B.2.2.2.2.2.2.1.2	0.00231481481481481	.	60880001	61320000	#0000FF	1	0.125
chr1	61320001	61720000	B.1.2.2.2.1.2.2.2	0.247685185185185	.	61320001	61720000	#9191FF	1	0.375
chr1	61720001	61800000	B.1.1.1.1.2.2.2.2	0.424768518518519	.	61720001	61800000	#DADAFF	1	0.5
chr1	61800001	62120000	B.1.2.1.2.2.1.2	0.28587962962963	.	61800001	62120000	#9191FF	1	0.375
chr1	62120001	62280000	A.2.2.2.1.1.2.1.2.2	0.5	.	62120001	62280000	#FFDADA	1	0.625
chr1	62280001	62600000	B.1.2.1.2.2.2	0.284722222222222	.	62280001	62600000	#9191FF	1	0.375
chr1	62600001	62880000	B.1.1.1.2.2.2.1.1.2	0.409722222222222	.	62600001	62880000	#DADAFF	1	0.5
chr1	62880001	63320000	A.1.2.1.1.2.2.1.1.1.2.2	0.863425925925926	.	62880001	63320000	#FF4848	1	0.875
chr1	63320001	63520000	B.1.1.1.1.2.2.2.1	0.425925925925926	.	63320001	63520000	#DADAFF	1	0.5
chr1	63520001	63800000	B.1.2.1.1.1.2.1.1.1	0.326388888888889	.	63520001	63800000	#9191FF	1	0.375
chr1	63800001	64080000	A.2.1.1.2.1.2.2.1.1	0.663194444444444	.	63800001	64080000	#FF9191	1	0.75
chr1	64080001	64440000	B.1.1.2.1.1.2.2.1	0.383101851851852	.	64080001	64440000	#DADAFF	1	0.5
chr1	64440001	64800000	B.1.2.1.2.2.1.1	0.287037037037037	.	64440001	64800000	#9191FF	1	0.375
chr1	64800001	65280000	B.2.1.1.1.2.1.1.2.2.1.1	0.224537037037037	.	64800001	65280000	#4848FF	1	0.25
chr1	65280001	65480000	A.2.1.2.1.2.1.1.2.1.1.2	0.619212962962963	.	65280001	65480000	#FF9191	1	0.75
chr1	65480001	65720000	A.2.1.2.1.2.1.2.2.1	0.611111111111111	.	65480001	65720000	#FF9191	1	0.75
chr1	65720001	65920000	A.2.2.1.2.2.2.2	0.512731481481482	.	65720001	65920000	#FFDADA	1	0.625
chr1	65920001	66120000	B.1.2.2.2.1.2.1.1.2.1	0.25462962962963	.	65920001	66120000	#9191FF	1	0.375
chr1	66120001	66360000	B.1.2.1.1.1.2.1.1.2.1	0.325231481481481	.	66120001	66360000	#9191FF	1	0.375
chr1	66360001	66440000	B.1.1.2.1.2.2.2.2	0.362268518518519	.	66360001	66440000	#DADAFF	1	0.5
chr1	66440001	66720000	B.1.2.2.2.1.2.1.2	0.251157407407407	.	66440001	66720000	#9191FF	1	0.375
chr1	66720001	66920000	A.1.1.2.1.2.2.1.1	0.939814814814815	.	66720001	66920000	#FF0000	1	1
chr1	66920001	67120000	B.1.1.1.1.2.2.1.1.1	0.429398148148148	.	66920001	67120000	#DADAFF	1	0.5
chr1	67120001	67360000	A.2.1.2.1.1.1.1.1	0.640046296296296	.	67120001	67360000	#FF9191	1	0.75
chr1	67360001	67640000	A.1.1.2.1.2.2.1.2.1	0.938657407407407	.	67360001	67640000	#FF0000	1	1
chr1	67640001	67960000	A.1.1.1.2.1.1.2	0.982638888888889	.	67640001	67960000	#FF0000	1	1
chr1	67960001	68280000	A.1.2.1.2.2.2.2.2	0.802083333333333	.	67960001	68280000	#FF4848	1	0.875
chr1	68280001	68600000	B.1.2.2.2.1.1.1.2.1	0.267361111111111	.	68280001	68600000	#9191FF	1	0.375
chr1	68600001	68800000	B.1.1.2.1.2.2.2.1.2	0.363425925925926	.	68600001	68800000	#DADAFF	1	0.5
chr1	68800001	69000000	B.1.2.2.2.1.1.1.1.1	0.269675925925926	.	68800001	69000000	#9191FF	1	0.375
chr1	69000001	69240000	B.2.2.1.1.1.2.2.2.2	0.0925925925925926	.	69000001	69240000	#0000FF	1	0.125
chr1	69240001	69400000	B.2.2.1.1.2.1.2.1.1.2	0.0868055555555556	.	69240001	69400000	#0000FF	1	0.125
chr1	69400001	69760000	B.2.2.2.1.2.2.2.2.1.2	0.0150462962962963	.	69400001	69760000	#0000FF	1	0.125
chr1	69760001	69880000	B.2.1.2.1.2.1.2.1.1	0.153935185185185	.	69760001	69880000	#4848FF	1	0.25
chr1	69880001	70280000	B.2.2.2.2.2.1.2.2	0.00462962962962963	.	69880001	70280000	#0000FF	1	0.125
chr1	70280001	70600000	B.2.2.1.1.1.2.2.1.1.1.2	0.0972222222222222	.	70280001	70600000	#0000FF	1	0.125
chr1	70600001	70920000	A.1.2.1.1.2.2.1.1.2	0.862268518518518	.	70600001	70920000	#FF4848	1	0.875
chr1	70920001	71560000	B.2.1.1.1.2.1.1.1	0.226851851851852	.	70920001	71560000	#4848FF	1	0.25
chr1	71560001	71880000	B.2.2.1.1.2.2.2.2.1.1	0.0752314814814815	.	71560001	71880000	#0000FF	1	0.125
chr1	71880001	72120000	B.2.2.1.1.2.1.2.1.1.1	0.087962962962963	.	71880001	72120000	#0000FF	1	0.125
chr1	72120001	72560000	B.2.2.2.1.2.2.2.2.2	0.0138888888888889	.	72120001	72560000	#0000FF	1	0.125
chr1	72560001	72680000	B.2.2.1.1.1.1.1.2.2.1	0.108796296296296	.	72560001	72680000	#0000FF	1	0.125
chr1	72680001	72800000	B.2.1.2.1.1.1.2.2.2.1	0.171296296296296	.	72680001	72800000	#4848FF	1	0.25
chr1	72800001	73000000	B.2.2.2.1.2.2.2.2.1.1.2	0.0162037037037037	.	72800001	73000000	#0000FF	1	0.125
chr1	73000001	73360000	B.2.2.2.2.2.1.2.1	0.00578703703703704	.	73000001	73360000	#0000FF	1	0.125
chr1	73360001	73640000	B.2.2.2.1.2.2.2.1.1.2	0.0196759259259259	.	73360001	73640000	#0000FF	1	0.125
chr1	73640001	73800000	B.2.2.1.1.2.2.2.2.2	0.0729166666666667	.	73640001	73800000	#0000FF	1	0.125
chr1	73800001	73880000	B.2.1.2.1.1.1.2.2.2.2	0.170138888888889	.	73800001	73880000	#4848FF	1	0.25
chr1	73880001	74120000	B.2.2.1.1.2.2.2.2.1.2	0.0740740740740741	.	73880001	74120000	#0000FF	1	0.125
chr1	74120001	74240000	B.2.1.1.1.1.2.2.1	0.230324074074074	.	74120001	74240000	#4848FF	1	0.25
chr1	74240001	74600000	B.2.1.2.1.1.2.1.2.2	0.163194444444444	.	74240001	74600000	#4848FF	1	0.25
chr1	74600001	74920000	B.2.1.2.1.2.2.1.1	0.150462962962963	.	74600001	74920000	#4848FF	1	0.25
chr1	74920001	75240000	B.1.1.1.2.1.2.1.2	0.416666666666667	.	74920001	75240000	#DADAFF	1	0.5
chr1	75240001	75720000	B.2.1.2.1.2.2.1.2	0.149305555555556	.	75240001	75720000	#4848FF	1	0.25
chr1	75720001	76160000	B.2.1.2.1.1.2.1.1.1.2.1	0.167824074074074	.	75720001	76160000	#4848FF	1	0.25
chr1	76160001	76280000	A.2.1.1.2.2.2.1.2	0.645833333333333	.	76160001	76280000	#FF9191	1	0.75
chr1	76280001	76600000	B.1.1.2.1.2.2.1.2	0.365740740740741	.	76280001	76600000	#DADAFF	1	0.5
chr1	76600001	76680000	B.1.2.1.1.1.2.2.2.1.2	0.315972222222222	.	76600001	76680000	#9191FF	1	0.375
chr1	76680001	76840000	B.1.2.2.2.1.2.1.1.2.2.2	0.252314814814815	.	76680001	76840000	#9191FF	1	0.375
chr1	76840001	77000000	B.1.2.2.2.1.1.2.1.1.2	0.260416666666667	.	76840001	77000000	#9191FF	1	0.375
chr1	77000001	77360000	B.2.2.1.1.1.2.2.1.1.1.1	0.0983796296296296	.	77000001	77360000	#0000FF	1	0.125
chr1	77360001	77560000	B.1.2.1.1.2.2.2	0.299768518518519	.	77360001	77560000	#9191FF	1	0.375
chr1	77560001	78040000	A.2.2.2.1.1.2.2.2	0.496527777777778	.	77560001	78040000	#FFDADA	1	0.625
chr1	78040001	78280000	A.1.1.2.1.2.1.2.1	0.94212962962963	.	78040001	78280000	#FF0000	1	1
chr1	78280001	78520000	A.1.2.1.1.2.2.1.1.1.2.1.1	0.865740740740741	.	78280001	78520000	#FF4848	1	0.875
chr1	78520001	78880000	B.1.1.2.1.1.2.1.2.1.1.1	0.388888888888889	.	78520001	78880000	#DADAFF	1	0.5
chr1	78880001	79160000	B.1.1.2.1.1.2.1.2.1.1.2	0.387731481481481	.	78880001	79160000	#DADAFF	1	0.5
chr1	79160001	79680000	B.2.2.1.1.2.1.1.1	0.0914351851851852	.	79160001	79680000	#0000FF	1	0.125
chr1	79680001	79880000	B.2.1.2.1.1.1.1.2.1.1	0.179398148148148	.	79680001	79880000	#4848FF	1	0.25
chr1	79880001	80280000	B.1.2.1.1.1.2.1.1.2.2	0.324074074074074	.	79880001	80280000	#9191FF	1	0.375
chr1	80280001	80560000	B.2.2.1.1.1.1.1.1.2	0.112268518518519	.	80280001	80560000	#0000FF	1	0.125
chr1	80560001	80920000	B.2.2.2.1.2.2.1	0.0219907407407407	.	80560001	80920000	#0000FF	1	0.125
chr1	80920001	81000000	B.2.1.1.1.2.2.2.2	0.212962962962963	.	80920001	81000000	#4848FF	1	0.25
chr1	81000001	81160000	B.2.1.2.1.1.1.1.1.1.2.1	0.184027777777778	.	81000001	81160000	#4848FF	1	0.25
chr1	81160001	81320000	B.2.2.1.1.1.1.2.1.1.1	0.104166666666667	.	81160001	81320000	#0000FF	1	0.125
chr1	81320001	81440000	B.2.1.2.1.1.1.1.1.2.1	0.181712962962963	.	81320001	81440000	#4848FF	1	0.25
chr1	81440001	81680000	B.2.2.1.1.2.1.1.2.1	0.0902777777777778	.	81440001	81680000	#0000FF	1	0.125
chr1	81680001	81840000	B.2.1.2.1.1.1.2.2.1.1	0.173611111111111	.	81680001	81840000	#4848FF	1	0.25
chr1	81840001	82240000	B.1.2.2.2.1.2.1.1.2.2.1	0.253472222222222	.	81840001	82240000	#9191FF	1	0.375
chr1	82240001	82560000	B.2.1.2.1.1.2.1.1.2	0.165509259259259	.	82240001	82560000	#4848FF	1	0.25
chr1	82560001	82720000	B.1.1.2.1.1.2.1.2.2.1	0.385416666666667	.	82560001	82720000	#DADAFF	1	0.5
chr1	82720001	82880000	B.2.1.1.1.1.2.1.1.2	0.232638888888889	.	82720001	82880000	#4848FF	1	0.25
chr1	82880001	83240000	B.2.2.1.1.1.1.1.2.2.2.1.2	0.106481481481481	.	82880001	83240000	#0000FF	1	0.125
chr1	83240001	83640000	B.2.2.2.1.2.2.2.2.1.1.1	0.0173611111111111	.	83240001	83640000	#0000FF	1	0.125
chr1	83640001	83840000	B.2.1.2.1.1.1.1.1.1.1	0.185185185185185	.	83640001	83840000	#4848FF	1	0.25
chr1	83840001	84000000	B.1.2.1.1.1.2.2.2.2.1.2	0.313657407407407	.	83840001	84000000	#9191FF	1	0.375
chr1	84000001	84360000	B.2.1.2.1.1.2.2	0.162037037037037	.	84000001	84360000	#4848FF	1	0.25
chr1	84360001	84920000	A.2.1.2.1.2.1.1.2.2.2	0.613425925925926	.	84360001	84920000	#FF9191	1	0.75
chr1	84920001	85080000	A.1.2.1.2.2.2.2.1.1.1	0.806712962962963	.	84920001	85080000	#FF4848	1	0.875
chr1	85080001	85400000	A.1.2.2.2.1.2.2.1.1	0.751157407407407	.	85080001	85400000	#FF4848	1	0.875
chr1	85400001	85560000	A.1.2.1.1.2.2.2.1.2.2	0.857638888888889	.	85400001	85560000	#FF4848	1	0.875
chr1	85560001	85760000	A.1.2.2.2.1.2.1.1.1.2	0.755787037037037	.	85560001	85760000	#FF4848	1	0.875
chr1	85760001	85920000	B.1.1.1.2.1.2.1.1	0.417824074074074	.	85760001	85920000	#DADAFF	1	0.5
chr1	85920001	86080000	B.1.1.1.1.2.2.1.1.2	0.428240740740741	.	85920001	86080000	#DADAFF	1	0.5
chr1	86080001	86200000	A.2.2.2.1.1.2.1.2.1	0.501157407407407	.	86080001	86200000	#FFDADA	1	0.625
chr1	86200001	86360000	B.1.1.2.1.1.2.1.1.2.2	0.390046296296296	.	86200001	86360000	#DADAFF	1	0.5
chr1	86360001	86520000	A.2.2.1.2.1.1.1.2.2	0.539351851851852	.	86360001	86520000	#FFDADA	1	0.625
chr1	86520001	86800000	B.1.2.2.2.1.1.2.1.1.1.2	0.261574074074074	.	86520001	86800000	#9191FF	1	0.375
chr1	86800001	86960000	A.2.2.2.2.2.2.1.1.2.2	0.459490740740741	.	86800001	86960000	#FFDADA	1	0.625
chr1	86960001	87160000	B.1.1.2.1.1.2.1.2.2.2	0.384259259259259	.	86960001	87160000	#DADAFF	1	0.5
chr1	87160001	87320000	A.2.2.1.2.1.1.1.2.1.1	0.541666666666667	.	87160001	87320000	#FFDADA	1	0.625
chr1	87320001	87560000	A.1.2.1.1.2.2.1.1.1.1	0.866898148148148	.	87320001	87560000	#FF4848	1	0.875
chr1	87560001	88000000	A.2.1.2.1.2.1.1.2.2.1	0.614583333333333	.	87560001	88000000	#FF9191	1	0.75
chr1	88000001	88360000	B.1.1.2.1.1.2.1.2.1.2	0.386574074074074	.	88000001	88360000	#DADAFF	1	0.5
chr1	88360001	88520000	B.1.2.2.2.1.1.2.1.2	0.259259259259259	.	88360001	88520000	#9191FF	1	0.375
chr1	88520001	88720000	B.1.2.2.2.1.1.2.1.1.1.1	0.262731481481481	.	88520001	88720000	#9191FF	1	0.375
chr1	88720001	89080000	B.2.1.2.1.2.1.1.2.1.2	0.15625	.	88720001	89080000	#4848FF	1	0.25
chr1	89080001	89400000	A.1.2.2.2.1.2.1.1.1.1	0.756944444444444	.	89080001	89400000	#FF4848	1	0.875
chr1	89400001	89600000	A.1.2.1.1.2.2.2.2.2	0.855324074074074	.	89400001	89600000	#FF4848	1	0.875
chr1	89600001	89840000	A.1.1.2.1.2.2.1.2.2	0.9375	.	89600001	89840000	#FF0000	1	1
chr1	89840001	90000000	A.2.1.1.2.1.2.1.2	0.664351851851852	.	89840001	90000000	#FF9191	1	0.75
chr1	90000001	90080000	A.1.2.2.2.1.2.2.2	0.747685185185185	.	90000001	90080000	#FF4848	1	0.875
chr1	90080001	90240000	A.1.1.2.2.1.1.1.1.2	0.927083333333333	.	90080001	90240000	#FF0000	1	1
chr1	90240001	90520000	A.1.2.1.2.2.2.1.2.1	0.810185185185185	.	90240001	90520000	#FF4848	1	0.875
chr1	90520001	90880000	B.2.1.2.1.1.2.1.1.1.2.2	0.166666666666667	.	90520001	90880000	#4848FF	1	0.25
chr1	90880001	91160000	B.2.1.2.1.2.1.1.2.1.1	0.157407407407407	.	90880001	91160000	#4848FF	1	0.25
chr1	91160001	91360000	B.1.1.2.1.1.2.1.1.1	0.392361111111111	.	91160001	91360000	#DADAFF	1	0.5
chr1	91360001	91560000	A.2.1.2.1.2.1.2.2.2.1	0.609953703703704	.	91360001	91560000	#FF9191	1	0.75
chr1	91560001	91720000	B.1.1.2.1.2.2.2.1.1	0.364583333333333	.	91560001	91720000	#DADAFF	1	0.5
chr1	91720001	91920000	B.2.1.1.1.1.2.1.1.1	0.233796296296296	.	91720001	91920000	#4848FF	1	0.25
chr1	91920001	92160000	A.2.2.1.2.1.1.1.2.1.2	0.540509259259259	.	91920001	92160000	#FFDADA	1	0.625
chr1	92160001	92400000	A.2.1.2.1.2.1.1.2.1.2.1.2	0.616898148148148	.	92160001	92400000	#FF9191	1	0.75
chr1	92400001	92680000	B.1.1.1.1.2.2.1.2	0.427083333333333	.	92400001	92680000	#DADAFF	1	0.5
chr1	92680001	92920000	A.2.1.1.2.1.2.2.1.2	0.662037037037037	.	92680001	92920000	#FF9191	1	0.75
chr1	92920001	93080000	A.1.2.1.1.2.2.2.1.2.1	0.858796296296296	.	92920001	93080000	#FF4848	1	0.875
chr1	93080001	93280000	A.2.1.2.1.2.1.1.2.1.2.2	0.615740740740741	.	93080001	93280000	#FF9191	1	0.75
chr1	93280001	93680000	A.1.1.1.1.1.2.2	0.994212962962963	.	93280001	93680000	#FF0000	1	1
chr1	93680001	93880000	A.1.2.1.2.2.2.2.1.1.2	0.805555555555556	.	93680001	93880000	#FF4848	1	0.875
chr1	93880001	94080000	A.2.2.1.2.1.1.1.1	0.542824074074074	.	93880001	94080000	#FFDADA	1	0.625
chr1	94080001	94400000	A.1.2.1.1.2.2.1.1.1.2.1.2	0.864583333333333	.	94080001	94400000	#FF4848	1	0.875
chr1	94400001	94960000	A.2.2.2.1.1.2.2.1.2	0.497685185185185	.	94400001	94960000	#FFDADA	1	0.625
chr1	94960001	95120000	B.1.1.1.2.1.1.1.1.2.2	0.421296296296296	.	94960001	95120000	#DADAFF	1	0.5
chr1	95120001	95560000	B.1.1.1.2.1.2.2	0.415509259259259	.	95120001	95560000	#DADAFF	1	0.5
chr1	95560001	95720000	B.1.2.1.1.1.2.2.1.2	0.318287037037037	.	95560001	95720000	#9191FF	1	0.375
chr1	95720001	96040000	B.2.2.1.1.2.1.1.2.2	0.0891203703703704	.	95720001	96040000	#0000FF	1	0.125
chr1	96040001	96120000	B.2.2.1.1.1.1.2.2	0.100694444444444	.	96040001	96120000	#0000FF	1	0.125
chr1	96120001	96280000	B.2.2.1.1.1.1.2.1.2	0.101851851851852	.	96120001	96280000	#0000FF	1	0.125
chr1	96280001	96360000	B.2.2.1.1.2.2.1.1	0.0833333333333333	.	96280001	96360000	#0000FF	1	0.125
chr1	96360001	96680000	B.2.2.2.1.2.2.2.1.1.1	0.0208333333333333	.	96360001	96680000	#0000FF	1	0.125
chr1	96680001	96840000	B.2.1.2.1.2.1.2.1.2	0.152777777777778	.	96680001	96840000	#4848FF	1	0.25
chr1	96840001	97160000	B.2.1.2.1.1.2.1.1.1.1	0.168981481481481	.	96840001	97160000	#4848FF	1	0.25
chr1	97160001	97320000	B.1.1.1.2.1.1.1.1.1	0.423611111111111	.	97160001	97320000	#DADAFF	1	0.5
chr1	97320001	97600000	B.2.2.1.1.1.1.1.2.2.2.2	0.105324074074074	.	97320001	97600000	#0000FF	1	0.125
chr1	97600001	97840000	B.2.1.1.1.2.2.1.2	0.215277777777778	.	97600001	97840000	#4848FF	1	0.25
chr1	97840001	98000000	B.1.2.1.1.1.2.2.2.2.2	0.3125	.	97840001	98000000	#9191FF	1	0.375
chr1	98000001	98280000	B.2.1.2.1.1.2.1.2.1	0.164351851851852	.	98000001	98280000	#4848FF	1	0.25
chr1	98280001	98480000	B.2.1.1.1.1.2.1.2	0.231481481481481	.	98280001	98480000	#4848FF	1	0.25
chr1	98480001	98560000	B.2.1.1.1.1.2.2.2.1	0.229166666666667	.	98480001	98560000	#4848FF	1	0.25
chr1	98560001	98760000	B.2.2.1.1.1.1.1.2.2.2.1.1	0.107638888888889	.	98560001	98760000	#0000FF	1	0.125
chr1	98760001	98960000	B.2.1.2.1.1.1.1.1.2.2	0.180555555555556	.	98760001	98960000	#4848FF	1	0.25
chr1	98960001	99120000	B.2.2.1.1.2.2.1.2.2	0.0810185185185185	.	98960001	99120000	#0000FF	1	0.125
chr1	99120001	99560000	B.2.2.1.1.1.2.2.1.1.2	0.0960648148148148	.	99120001	99560000	#0000FF	1	0.125
chr1	99560001	99720000	B.2.1.2.1.1.1.2.2.1.2	0.172453703703704	.	99560001	99720000	#4848FF	1	0.25
chr1	99720001	99880000	B.2.1.2.1.1.1.1.2.2.2	0.175925925925926	.	99720001	99880000	#4848FF	1	0.25
chr1	99880001	100200000	B.1.2.2.2.1.1.1.2.2.2	0.263888888888889	.	99880001	100200000	#9191FF	1	0.375
chr1	100200001	100440000	A.1.2.1.2.2.2.2.1.2.1	0.804398148148148	.	100200001	100440000	#FF4848	1	0.875
chr1	100440001	100640000	A.1.1.2.2.1.1.1.1.1	0.928240740740741	.	100440001	100640000	#FF0000	1	1
chr1	100640001	100960000	A.1.2.1.1.2.2.2.1.1	0.859953703703704	.	100640001	100960000	#FF4848	1	0.875
chr1	100960001	101320000	A.2.2.2.2.2.2.2.2.2.2	0.449074074074074	.	100960001	101320000	#FFDADA	1	0.625
chr1	101320001	101920000	A.1.1.1.2.1.1.1	0.983796296296296	.	101320001	101920000	#FF0000	1	1
chr1	101920001	102520000	B.2.1.2.1.2.1.1.2.2	0.155092592592593	.	101920001	102520000	#4848FF	1	0.25
chr1	102520001	102760000	B.2.1.2.1.2.1.1.1.1	0.16087962962963	.	102520001	102760000	#4848FF	1	0.25
chr1	102760001	102920000	B.2.1.1.1.2.2.2.1	0.21412037037037	.	102760001	102920000	#4848FF	1	0.25
chr1	102920001	103240000	B.2.2.1.1.2.2.2.1.2.1	0.0775462962962963	.	102920001	103240000	#0000FF	1	0.125
chr1	103240001	103520000	B.2.2.1.1.2.2.1.2.1	0.0821759259259259	.	103240001	103520000	#0000FF	1	0.125
chr1	103520001	103720000	B.2.1.2.1.2.1.1.1.2.2	0.158564814814815	.	103520001	103720000	#4848FF	1	0.25
chr1	103720001	103800000	B.1.2.2.2.1.1.1.2.2.1.1	0.266203703703704	.	103720001	103800000	#9191FF	1	0.375
chr1	103880001	103920000	B.1.2.2.2.1.1.1.2.2.1.1	0.266203703703704	.	103880001	103920000	#9191FF	1	0.375
chr1	104000001	104160000	B.1.2.2.2.1.1.1.2.2.1.1	0.266203703703704	.	104000001	104160000	#9191FF	1	0.375
chr1	104160001	104200000	B.2.1.2.1.1.1.1.2.2.1	0.177083333333333	.	104160001	104200000	#4848FF	1	0.25
chr1	104280001	104440000	B.2.1.2.1.1.1.1.2.2.1	0.177083333333333	.	104280001	104440000	#4848FF	1	0.25
chr1	104440001	104760000	B.2.2.1.1.1.1.2.1.1.2	0.103009259259259	.	104440001	104760000	#0000FF	1	0.125
chr1	104760001	105200000	B.2.2.1.1.2.2.2.1.2.2	0.0763888888888889	.	104760001	105200000	#0000FF	1	0.125
chr1	105200001	105360000	B.1.2.1.1.1.2.2.2.2.1.1	0.314814814814815	.	105200001	105360000	#9191FF	1	0.375
chr1	105360001	105560000	B.1.2.2.2.1.1.2.2.2	0.256944444444444	.	105360001	105560000	#9191FF	1	0.375
chr1	105560001	105800000	B.2.2.1.1.2.2.2.1.1.2	0.0787037037037037	.	105560001	105800000	#0000FF	1	0.125
chr1	105800001	105880000	B.2.1.2.1.1.1.1.1.1.2.2	0.18287037037037	.	105800001	105880000	#4848FF	1	0.25
chr1	105880001	106120000	B.2.2.1.1.1.1.1.2.1.1	0.111111111111111	.	105880001	106120000	#0000FF	1	0.125
chr1	106120001	106440000	B.2.1.2.1.2.1.1.1.2.1	0.159722222222222	.	106120001	106440000	#4848FF	1	0.25
chr1	106440001	106600000	B.2.2.1.1.1.1.1.2.1.2	0.109953703703704	.	106440001	106600000	#0000FF	1	0.125
chr1	106600001	106800000	B.2.2.1.1.2.2.2.1.1.1	0.0798611111111111	.	106600001	106800000	#0000FF	1	0.125
chr1	106800001	106920000	B.2.1.2.1.2.1.2.2	0.15162037037037	.	106800001	106920000	#4848FF	1	0.25
chr1	106920001	107200000	B.2.2.2.1.2.2.2.1.2	0.0185185185185185	.	106920001	107200000	#0000FF	1	0.125
chr1	107200001	107520000	B.2.2.1.1.1.2.2.2.1	0.09375	.	107200001	107520000	#0000FF	1	0.125
chr1	107520001	107800000	B.1.2.2.2.1.1.1.2.2.1.2	0.265046296296296	.	107520001	107800000	#9191FF	1	0.375
chr1	107800001	107880000	B.1.2.1.1.1.2.2.1.1	0.319444444444444	.	107800001	107880000	#9191FF	1	0.375
chr1	107880001	108080000	B.1.1.1.2.1.1.1.2	0.420138888888889	.	107880001	108080000	#DADAFF	1	0.5
chr1	108080001	108280000	B.1.2.2.2.1.1.2.2.1	0.258101851851852	.	108080001	108280000	#9191FF	1	0.375
chr1	108280001	108560000	B.1.1.2.1.2.2.1.1	0.366898148148148	.	108280001	108560000	#DADAFF	1	0.5
chr1	108560001	108760000	B.1.2.2.2.1.2.1.1.1	0.255787037037037	.	108560001	108760000	#9191FF	1	0.375
chr1	108840001	108920000	B.1.2.2.2.1.2.1.1.1	0.255787037037037	.	108840001	108920000	#9191FF	1	0.375
chr1	109000001	109240000	A.2.1.2.1.2.1.2.2.2.2	0.608796296296296	.	109000001	109240000	#FF9191	1	0.75
chr1	109240001	109480000	A.1.2.1.1.2.2.2.2.1	0.856481481481482	.	109240001	109480000	#FF4848	1	0.875
chr1	109480001	109720000	A.1.1.1.2.2.2.1.2	0.96412037037037	.	109480001	109720000	#FF0000	1	1
chr1	109720001	109880000	A.1.2.1.2.1.2.2.2	0.832175925925926	.	109720001	109880000	#FF4848	1	0.875
chr1	109880001	110120000	A.1.1.2.1.1.1.1.1	0.960648148148148	.	109880001	110120000	#FF0000	1	1
chr1	110120001	110320000	A.1.2.1.1.1.2.1.2.2	0.87962962962963	.	110120001	110320000	#FF4848	1	0.875
chr1	110320001	110560000	A.1.1.2.2.1.1.1.2.1.2	0.924768518518518	.	110320001	110560000	#FF0000	1	1
chr1	110560001	110840000	A.1.2.1.2.1.2.2.1.2	0.833333333333333	.	110560001	110840000	#FF4848	1	0.875
chr1	110840001	111000000	A.1.2.1.2.1.2.2.1.1	0.834490740740741	.	110840001	111000000	#FF4848	1	0.875
chr1	111000001	111120000	A.2.2.1.1.1.1.1.2.1.1	0.56712962962963	.	111000001	111120000	#FFDADA	1	0.625
chr1	111120001	111400000	A.1.1.2.2.1.1.1.2.2.1.2	0.922453703703704	.	111120001	111400000	#FF0000	1	1
chr1	111400001	111640000	A.1.2.1.1.1.2.1.2.1	0.880787037037037	.	111400001	111640000	#FF4848	1	0.875
chr1	111640001	111800000	A.1.1.2.1.1.2.2	0.949074074074074	.	111640001	111800000	#FF0000	1	1
chr1	111800001	112080000	A.1.1.2.2.1.1.1.2.2.1.1	0.923611111111111	.	111800001	112080000	#FF0000	1	1
chr1	112080001	112360000	A.1.1.2.2.1.1.1.2.1.1	0.925925925925926	.	112080001	112360000	#FF0000	1	1
chr1	112360001	112840000	B.1.1.1.2.2.2.1.2.1	0.408564814814815	.	112360001	112840000	#DADAFF	1	0.5
chr1	112840001	112920000	A.2.2.2.2.2.2.1.2.2	0.457175925925926	.	112840001	112920000	#FFDADA	1	0.625
chr1	112920001	113280000	A.1.2.1.1.2.2.1.2	0.861111111111111	.	112920001	113280000	#FF4848	1	0.875
chr1	113280001	113400000	A.2.2.1.1.2.1.1.2	0.550925925925926	.	113280001	113400000	#FFDADA	1	0.625
chr1	113400001	113600000	A.1.2.2.2.1.2.1.1.2	0.75462962962963	.	113400001	113600000	#FF4848	1	0.875
chr1	113600001	113960000	A.2.2.2.2.2.2.2.2.2.1	0.450231481481481	.	113600001	113960000	#FFDADA	1	0.625
chr1	113960001	114120000	B.1.2.1.1.1.2.1.2.2.2	0.320601851851852	.	113960001	114120000	#9191FF	1	0.375
chr1	114120001	114200000	B.1.1.2.1.1.2.1.1.2.1	0.391203703703704	.	114120001	114200000	#DADAFF	1	0.5
chr1	114200001	114520000	A.1.1.2.2.1.1.1.2.2.2	0.921296296296296	.	114200001	114520000	#FF0000	1	1
chr1	114520001	114680000	A.2.2.2.1.1.2.1.1.2.1	0.503472222222222	.	114520001	114680000	#FFDADA	1	0.625
chr1	114680001	114880000	A.2.2.2.1.1.2.1.1.1	0.50462962962963	.	114680001	114880000	#FFDADA	1	0.625
chr1	114880001	114960000	A.2.2.1.1.1.1.1.1.2	0.568287037037037	.	114880001	114960000	#FFDADA	1	0.625
chr1	114960001	115120000	A.2.1.1.1.1.2.2.2	0.706018518518518	.	114960001	115120000	#FF9191	1	0.75
chr1	115120001	115360000	A.2.1.1.2.2.1.2.2	0.650462962962963	.	115120001	115360000	#FF9191	1	0.75
chr1	115360001	115560000	B.1.2.2.2.1.1.1.1.2	0.268518518518519	.	115360001	115560000	#9191FF	1	0.375
chr1	115560001	115960000	B.1.2.2.2.1.2.2.1.1	0.25	.	115560001	115960000	#9191FF	1	0.375
chr1	115960001	116120000	B.2.1.1.1.1.1.2	0.234953703703704	.	115960001	116120000	#4848FF	1	0.25
chr1	116120001	116360000	B.1.1.1.2.1.1.1.1.2.1	0.422453703703704	.	116120001	116360000	#DADAFF	1	0.5
chr1	116360001	116600000	B.1.2.1.1.1.2.1.2.1	0.322916666666667	.	116360001	116600000	#9191FF	1	0.375
chr1	116600001	116880000	A.2.2.2.2.2.2.1.1.1.2	0.461805555555556	.	116600001	116880000	#FFDADA	1	0.625
chr1	116880001	117040000	A.2.1.2.1.2.1.1.1	0.621527777777778	.	116880001	117040000	#FF9191	1	0.75
chr1	117040001	117200000	A.2.1.1.2.1.2.1.1	0.665509259259259	.	117040001	117200000	#FF9191	1	0.75
chr1	117200001	117400000	A.1.2.1.2.2.2.1.2.2.1	0.809027777777778	.	117200001	117400000	#FF4848	1	0.875
chr1	117400001	117680000	A.1.2.2.2.1.2.2.1.2.2	0.748842592592593	.	117400001	117680000	#FF4848	1	0.875
chr1	117680001	117880000	A.2.2.2.1.1.2.1.1.2.2	0.502314814814815	.	117680001	117880000	#FFDADA	1	0.625
chr1	117880001	118120000	A.2.1.2.1.2.1.1.2.1.2.1.1	0.618055555555556	.	117880001	118120000	#FF9191	1	0.75
chr1	118120001	118280000	A.1.2.2.2.1.2.2.1.2.1	0.75	.	118120001	118280000	#FF4848	1	0.875
chr1	118280001	118560000	A.2.2.1.2.2.2.1	0.513888888888889	.	118280001	118560000	#FFDADA	1	0.625
chr1	118560001	118840000	B.2.1.1.1.2.2.1.1	0.216435185185185	.	118560001	118840000	#4848FF	1	0.25
chr1	118840001	118920000	B.2.1.1.1.1.2.2.2.2	0.228009259259259	.	118840001	118920000	#4848FF	1	0.25
chr1	118920001	119320000	B.2.2.1.1.2.1.2.1.2	0.0856481481481482	.	118920001	119320000	#0000FF	1	0.125
chr1	119320001	119640000	B.1.2.1.1.1.2.1.2.2.1	0.321759259259259	.	119320001	119640000	#9191FF	1	0.375
chr1	119640001	119800000	A.2.2.2.2.2.2.1.1.2.1	0.460648148148148	.	119640001	119800000	#FFDADA	1	0.625
chr1	119800001	120080000	B.1.1.1.1.1.1.1.1	0.447916666666667	.	119800001	120080000	#DADAFF	1	0.5
chr1	120080001	120720000	A.2.1.2.1.2.1.2.1	0.612268518518518	.	120080001	120720000	#FF9191	1	0.75
chr1	120760001	120800000	A.2.1.2.1.2.1.2.1	0.612268518518518	.	120760001	120800000	#FF9191	1	0.75
chr1	121080001	121120000	A.2.1.2.1.2.1.2.1	0.612268518518518	.	121080001	121120000	#FF9191	1	0.75
chr1	121120001	121360000	B.2.1.2.1.1.1.1.2.1.2	0.178240740740741	.	121120001	121360000	#4848FF	1	0.25
chr1	142800001	142840000	B.1.2.1.1.1.2.2.2.1.1	0.31712962962963	.	142800001	142840000	#9191FF	1	0.375
chr1	142880001	142920000	B.1.2.1.1.1.2.2.2.1.1	0.31712962962963	.	142880001	142920000	#9191FF	1	0.375
chr1	143120001	143240000	B.1.2.1.1.1.2.2.2.1.1	0.31712962962963	.	143120001	143240000	#9191FF	1	0.375
chr1	143440001	143480000	B.1.2.1.1.1.2.2.2.1.1	0.31712962962963	.	143440001	143480000	#9191FF	1	0.375
chr1	143960001	144080000	A.1.2.2.2.1.1.2.1	0.763888888888889	.	143960001	144080000	#FF4848	1	0.875
chr1	144520001	144600000	A.1.2.2.2.1.1.2.1	0.763888888888889	.	144520001	144600000	#FF4848	1	0.875
chr1	144640001	144720000	A.1.2.2.2.1.1.2.1	0.763888888888889	.	144640001	144720000	#FF4848	1	0.875
chr1	144800001	145120000	A.1.2.2.2.1.1.2.1	0.763888888888889	.	144800001	145120000	#FF4848	1	0.875
chr1	145120001	145320000	A.2.1.1.1.1.1.2.1.2.2	0.719907407407407	.	145120001	145320000	#FF9191	1	0.75
chr1	145360001	145840000	A.1.1.1.1.2.2.1.1	0.990740740740741	.	145360001	145840000	#FF0000	1	1
chr1	146320001	146400000	A.2.2.2.2.2.2.2.2.1.1.2	0.452546296296296	.	146320001	146400000	#FFDADA	1	0.625
chr1	146440001	146760000	A.2.2.2.2.2.2.2.2.1.1.2	0.452546296296296	.	146440001	146760000	#FFDADA	1	0.625
chr1	146760001	146960000	B.1.2.1.1.1.1.2.2.2	0.327546296296296	.	146760001	146960000	#9191FF	1	0.375
chr1	146960001	147160000	A.2.2.2.1.2.2.2.2.1.1.1	0.487268518518519	.	146960001	147160000	#FFDADA	1	0.625
chr1	147160001	147400000	B.1.1.1.2.2.2.1.2.2	0.407407407407407	.	147160001	147400000	#DADAFF	1	0.5
chr1	147400001	147440000	A.2.2.1.2.1.2.2.1.2.2	0.521990740740741	.	147400001	147440000	#FFDADA	1	0.625
chr1	147680001	147840000	A.2.2.1.2.1.2.2.1.2.2	0.521990740740741	.	147680001	147840000	#FFDADA	1	0.625
chr1	148520001	148560000	A.2.2.1.2.1.2.2.1.2.2	0.521990740740741	.	148520001	148560000	#FFDADA	1	0.625
chr1	148840001	148960000	B.1.2.2.2.1.2.2.1.2	0.248842592592593	.	148840001	148960000	#9191FF	1	0.375
chr1	149000001	149200000	B.1.2.2.2.1.2.2.1.2	0.248842592592593	.	149000001	149200000	#9191FF	1	0.375
chr1	149200001	149320000	B.1.1.1.1.2.1.2.2.1	0.431712962962963	.	149200001	149320000	#DADAFF	1	0.5
chr1	149320001	149440000	B.1.1.2.1.1.1.2.2	0.393518518518519	.	149320001	149440000	#DADAFF	1	0.5
chr1	149640001	149720000	B.1.1.2.1.1.1.2.2	0.393518518518519	.	149640001	149720000	#DADAFF	1	0.5
chr1	149720001	150200000	A.1.1.1.2.2.2.2.1	0.962962962962963	.	149720001	150200000	#FF0000	1	1
chr1	150200001	150480000	A.1.1.2.1.1.2.1.1.2	0.953703703703704	.	150200001	150480000	#FF0000	1	1
chr1	150480001	150600000	A.1.2.2.1.1.1.1.2.1	0.799768518518518	.	150480001	150600000	#FF4848	1	0.875
chr1	150600001	151000000	A.1.1.1.1.2.2.2.2.1.2	0.986111111111111	.	150600001	151000000	#FF0000	1	1
chr1	151000001	151280000	A.1.1.2.1.1.1.2.1.2	0.957175925925926	.	151000001	151280000	#FF0000	1	1
chr1	151280001	151560000	A.1.1.2.1.1.2.1.1.1	0.954861111111111	.	151280001	151560000	#FF0000	1	1
chr1	151560001	151840000	A.1.1.2.2.2.1.2.2.1	0.90625	.	151560001	151840000	#FF0000	1	1
chr1	151840001	152000000	A.2.1.1.2.1.1.2.1.1.2	0.671296296296296	.	151840001	152000000	#FF9191	1	0.75
chr1	152000001	152160000	B.1.1.1.1.1.1.1.2	0.446759259259259	.	152000001	152160000	#DADAFF	1	0.5
chr1	152160001	152480000	B.1.2.2.1.1.1.2.1.2	0.28125	.	152160001	152480000	#9191FF	1	0.375
chr1	152480001	152680000	B.1.2.2.1.1.1.2.1.1	0.282407407407407	.	152480001	152680000	#9191FF	1	0.375
chr1	152680001	152760000	B.1.2.1.1.1.1.2.2.1	0.328703703703704	.	152680001	152760000	#9191FF	1	0.375
chr1	152760001	152960000	B.1.1.2.2.2.1.2	0.354166666666667	.	152760001	152960000	#DADAFF	1	0.5
chr1	152960001	153160000	B.1.2.2.1.1.1.2.2	0.280092592592593	.	152960001	153160000	#9191FF	1	0.375
chr1	153160001	153480000	A.2.2.2.2.2.1.2.2.2	0.466435185185185	.	153160001	153480000	#FFDADA	1	0.625
chr1	153520001	153960000	A.1.1.1.1.2.2.2.2.1.1	0.987268518518518	.	153520001	153960000	#FF0000	1	1
chr1	153960001	154120000	A.1.2.2.1.2.2.2.2	0.771990740740741	.	153960001	154120000	#FF4848	1	0.875
chr1	154120001	154320000	A.1.1.2.2.2.2.1.1.2.1	0.90162037037037	.	154120001	154320000	#FF0000	1	1
chr1	154320001	154640000	A.1.1.2.2.2.2.1.1.2.2.2	0.899305555555556	.	154320001	154640000	#FF0000	1	1
chr1	154640001	154880000	A.1.2.1.2.1.1.2.1.1.2	0.84837962962963	.	154640001	154880000	#FF4848	1	0.875
chr1	154880001	155120000	A.1.2.1.1.1.1.2.1.1.2	0.888888888888889	.	154880001	155120000	#FF4848	1	0.875
chr1	155120001	155280000	A.2.1.1.1.1.1.1.1.2	0.731481481481482	.	155120001	155280000	#FF9191	1	0.75
chr1	155280001	155480000	A.1.2.1.1.1.1.1.2	0.891203703703704	.	155280001	155480000	#FF4848	1	0.875
chr1	155480001	155760000	A.1.1.2.2.2.2.1.2	0.898148148148148	.	155480001	155760000	#FF0000	1	1
chr1	155760001	155960000	A.1.1.2.2.2.1.2.1.2	0.907407407407407	.	155760001	155960000	#FF0000	1	1
chr1	155960001	156040000	A.2.1.1.1.1.1.1.1.1	0.732638888888889	.	155960001	156040000	#FF9191	1	0.75
chr1	156040001	156320000	A.1.1.1.2.2.2.2.2	0.961805555555556	.	156040001	156320000	#FF0000	1	1
chr1	156320001	156400000	A.2.2.1.1.1.2.1.1	0.556712962962963	.	156320001	156400000	#FFDADA	1	0.625
chr1	156400001	156600000	A.1.2.1.1.1.1.1.1	0.892361111111111	.	156400001	156600000	#FF4848	1	0.875
chr1	156600001	156680000	A.2.2.2.1.2.2.1	0.491898148148148	.	156600001	156680000	#FFDADA	1	0.625
chr1	156680001	156880000	A.1.1.2.2.2.2.1.1.2.2.1	0.900462962962963	.	156680001	156880000	#FF0000	1	1
chr1	156880001	157120000	A.1.2.1.2.1.1.2.1.2	0.847222222222222	.	156880001	157120000	#FF4848	1	0.875
chr1	157120001	157440000	A.2.1.1.2.2.1.1.1.1	0.657407407407407	.	157120001	157440000	#FF9191	1	0.75
chr1	157440001	157560000	A.2.1.1.2.1.1.1.1.1	0.680555555555556	.	157440001	157560000	#FF9191	1	0.75
chr1	157560001	157840000	A.1.2.1.2.2.1.2.1.1	0.818287037037037	.	157560001	157840000	#FF4848	1	0.875
chr1	157840001	158160000	A.2.2.2.1.2.2.2.2.1.2.1	0.484953703703704	.	157840001	158160000	#FFDADA	1	0.625
chr1	158160001	158360000	B.1.1.2.1.2.1.2.1.2.1	0.371527777777778	.	158160001	158360000	#DADAFF	1	0.5
chr1	158360001	158960000	B.1.2.1.1.2.2.1.1.1	0.305555555555556	.	158360001	158960000	#9191FF	1	0.375
chr1	158960001	159080000	A.2.1.1.2.1.1.1.2.1.2.1	0.675925925925926	.	158960001	159080000	#FF9191	1	0.75
chr1	159080001	159240000	B.1.1.2.1.1.1.1.2.2	0.395833333333333	.	159080001	159240000	#DADAFF	1	0.5
chr1	159240001	159480000	B.2.2.1.2.1.2.2.1	0.0543981481481481	.	159240001	159480000	#0000FF	1	0.125
chr1	159480001	159560000	B.2.1.1.2.2.2.1.1.2.2	0.194444444444444	.	159480001	159560000	#4848FF	1	0.25
chr1	159560001	159720000	B.1.2.2.2.2.1.2.2	0.243055555555556	.	159560001	159720000	#9191FF	1	0.375
chr1	159720001	159800000	A.2.2.2.2.2.2.1.1.1.1.1.1	0.465277777777778	.	159720001	159800000	#FFDADA	1	0.625
chr1	159800001	160040000	A.1.2.1.2.2.1.2.2.2.1	0.814814814814815	.	159800001	160040000	#FF4848	1	0.875
chr1	160040001	160160000	A.1.2.2.1.2.2.1	0.780092592592593	.	160040001	160160000	#FF4848	1	0.875
chr1	160160001	160680000	A.1.1.1.1.1.1.2	0.998842592592593	.	160160001	160680000	#FF0000	1	1
chr1	160680001	160960000	A.1.1.1.2.2.2.1.1.1	0.967592592592593	.	160680001	160960000	#FF0000	1	1
chr1	160960001	161120000	A.1.1.1.2.2.1.2.2	0.96875	.	160960001	161120000	#FF0000	1	1
chr1	161120001	161200000	A.1.2.2.1.1.1.1.2.2	0.798611111111111	.	161120001	161200000	#FF4848	1	0.875
chr1	161200001	161440000	A.1.1.2.1.2.2.2.2	0.929398148148148	.	161200001	161440000	#FF0000	1	1
chr1	161440001	161520000	A.1.2.1.1.1.2.2.2	0.877314814814815	.	161440001	161520000	#FF4848	1	0.875
chr1	161520001	161760000	A.1.1.2.1.2.2.2.1.2.1	0.935185185185185	.	161520001	161760000	#FF0000	1	1
chr1	161760001	162040000	A.1.2.2.2.2.1.2.1.2	0.744212962962963	.	161760001	162040000	#FF4848	1	0.875
chr1	162040001	162360000	A.2.2.2.2.2.2.2.1.2	0.454861111111111	.	162040001	162360000	#FFDADA	1	0.625
chr1	162360001	162480000	A.2.2.1.2.1.2.2.2	0.520833333333333	.	162360001	162480000	#FFDADA	1	0.625
chr1	162480001	162800000	A.2.1.2.1.1.1.2.2	0.634259259259259	.	162480001	162800000	#FF9191	1	0.75
chr1	162800001	163040000	B.1.2.1.1.1.1.2.1.1.2	0.331018518518519	.	162800001	163040000	#9191FF	1	0.375
chr1	163040001	163320000	B.1.2.1.1.1.1.2.1.2	0.329861111111111	.	163040001	163320000	#9191FF	1	0.375
chr1	163320001	163680000	B.2.2.2.1.1.1.1.2	0.0324074074074074	.	163320001	163680000	#0000FF	1	0.125
chr1	163680001	163920000	B.2.2.1.2.2.1.1.1.2	0.0509259259259259	.	163680001	163920000	#0000FF	1	0.125
chr1	163920001	164200000	B.2.2.2.2.1.2.2	0.00810185185185185	.	163920001	164200000	#0000FF	1	0.125
chr1	164200001	164440000	B.2.2.2.2.1.2.1.1	0.0104166666666667	.	164200001	164440000	#0000FF	1	0.125
chr1	164440001	164760000	B.2.2.1.2.2.1.2	0.0462962962962963	.	164440001	164760000	#0000FF	1	0.125
chr1	164760001	165040000	B.2.2.2.1.1.1.1.1.1	0.0347222222222222	.	164760001	165040000	#0000FF	1	0.125
chr1	165040001	165280000	B.2.1.1.2.2.2.1.2	0.193287037037037	.	165040001	165280000	#4848FF	1	0.25
chr1	165280001	165560000	B.1.1.1.2.2.2.2.1.2	0.405092592592593	.	165280001	165560000	#DADAFF	1	0.5
chr1	165560001	165880000	A.1.2.1.2.2.1.1.1.2.1	0.827546296296296	.	165560001	165880000	#FF4848	1	0.875
chr1	165880001	166160000	B.1.1.2.1.2.1.2.1.1	0.372685185185185	.	165880001	166160000	#DADAFF	1	0.5
chr1	166160001	166560000	B.2.1.1.2.1.1.1.1	0.211805555555556	.	166160001	166560000	#4848FF	1	0.25
chr1	166560001	166800000	B.2.1.2.2.1.1.2.2.2	0.140046296296296	.	166560001	166800000	#4848FF	1	0.25
chr1	166800001	167200000	A.1.2.2.2.2.2.1.1.2	0.739583333333333	.	166800001	167200000	#FF4848	1	0.875
chr1	167200001	167560000	A.1.1.1.2.1.2.2.1.2.1	0.975694444444444	.	167200001	167560000	#FF0000	1	1
chr1	167560001	167640000	A.1.2.1.1.2.1.2.2	0.868055555555556	.	167560001	167640000	#FF4848	1	0.875
chr1	167640001	167760000	A.1.2.1.2.1.1.1.1.2	0.851851851851852	.	167640001	167760000	#FF4848	1	0.875
chr1	167760001	167880000	A.2.1.1.2.2.2.1.1.2	0.646990740740741	.	167760001	167880000	#FF9191	1	0.75
chr1	167880001	168240000	A.1.1.2.1.2.1.1.1.1	0.947916666666667	.	167880001	168240000	#FF0000	1	1
chr1	168240001	168560000	A.1.2.2.2.1.1.2.2.1.1.1	0.762731481481482	.	168240001	168560000	#FF4848	1	0.875
chr1	168560001	168640000	A.2.2.2.2.2.2.1.1.1.1.1.2	0.46412037037037	.	168560001	168640000	#FFDADA	1	0.625
chr1	168640001	169080000	A.2.1.1.2.1.1.2.1.2	0.670138888888889	.	168640001	169080000	#FF9191	1	0.75
chr1	169080001	169360000	A.2.1.2.1.1.2.2.1	0.623842592592593	.	169080001	169360000	#FF9191	1	0.75
chr1	169360001	169560000	A.2.1.1.2.2.2.1.1.1.1	0.649305555555556	.	169360001	169560000	#FF9191	1	0.75
chr1	169560001	169720000	A.2.1.1.2.1.1.1.2.1.1.1	0.678240740740741	.	169560001	169720000	#FF9191	1	0.75
chr1	169720001	169880000	A.2.1.1.2.2.2.2.1.1.2	0.643518518518518	.	169720001	169880000	#FF9191	1	0.75
chr1	169880001	170080000	A.2.2.1.2.1.1.2.2.2.2.2	0.530092592592593	.	169880001	170080000	#FFDADA	1	0.625
chr1	170080001	170320000	B.1.1.2.1.2.1.2.1.2.2	0.37037037037037	.	170080001	170320000	#DADAFF	1	0.5
chr1	170320001	170480000	B.2.1.1.2.1.1.2.2.1	0.207175925925926	.	170320001	170480000	#4848FF	1	0.25
chr1	170480001	170680000	B.1.2.2.2.2.1.1.1	0.246527777777778	.	170480001	170680000	#9191FF	1	0.375
chr1	170680001	170920000	B.2.1.2.2.1.1.1.1.1	0.146990740740741	.	170680001	170920000	#4848FF	1	0.25
chr1	170920001	171120000	B.2.1.2.2.1.1.1.1.2	0.145833333333333	.	170920001	171120000	#4848FF	1	0.25
chr1	171120001	171440000	B.1.1.2.1.1.1.1.1.2.1.1	0.400462962962963	.	171120001	171440000	#DADAFF	1	0.5
chr1	171440001	171600000	A.1.2.2.2.1.1.1.2.1.2	0.766203703703704	.	171440001	171600000	#FF4848	1	0.875
chr1	171600001	171840000	A.2.1.1.2.1.1.2.1.1.1	0.672453703703704	.	171600001	171840000	#FF9191	1	0.75
chr1	171840001	171960000	B.1.1.1.1.2.1.1.1	0.4375	.	171840001	171960000	#DADAFF	1	0.5
chr1	171960001	172360000	A.1.2.2.2.1.1.2.2.1.1.2	0.761574074074074	.	171960001	172360000	#FF4848	1	0.875
chr1	172360001	172600000	A.1.2.2.2.1.1.2.2.1.2	0.760416666666667	.	172360001	172600000	#FF4848	1	0.875
chr1	172600001	172680000	A.2.2.1.2.1.2.2.1.2.1	0.523148148148148	.	172600001	172680000	#FFDADA	1	0.625
chr1	172680001	172800000	A.2.1.2.1.1.2.2.2	0.622685185185185	.	172680001	172800000	#FF9191	1	0.75
chr1	172800001	172880000	A.2.2.2.1.2.2.2.1.1	0.490740740740741	.	172800001	172880000	#FFDADA	1	0.625
chr1	172880001	173160000	A.2.2.2.1.2.2.2.1.2.2	0.488425925925926	.	172880001	173160000	#FFDADA	1	0.625
chr1	173160001	173520000	A.1.2.1.2.2.1.2.2.1	0.815972222222222	.	173160001	173520000	#FF4848	1	0.875
chr1	173520001	173680000	A.2.2.2.1.2.2.2.1.2.1	0.489583333333333	.	173520001	173680000	#FFDADA	1	0.625
chr1	173680001	174240000	A.1.1.1.2.1.2.2.2.2	0.972222222222222	.	173680001	174240000	#FF0000	1	1
chr1	174240001	174680000	A.1.2.2.2.2.1.1	0.746527777777778	.	174240001	174680000	#FF4848	1	0.875
chr1	174680001	174800000	A.2.1.1.2.2.2.2.1.2	0.642361111111111	.	174680001	174800000	#FF9191	1	0.75
chr1	174800001	175000000	A.1.2.1.1.2.1.1.1.1.1	0.876157407407407	.	174800001	175000000	#FF4848	1	0.875
chr1	175000001	175320000	A.1.2.1.2.2.1.2.2.2.2	0.813657407407407	.	175000001	175320000	#FF4848	1	0.875
chr1	175320001	175640000	B.1.1.1.1.1.1.2.1	0.445601851851852	.	175320001	175640000	#DADAFF	1	0.5
chr1	175640001	175920000	B.1.2.1.1.1.1.2.1.1.1.1	0.333333333333333	.	175640001	175920000	#9191FF	1	0.375
chr1	175920001	176200000	A.2.1.2.1.1.1.2.1.2	0.635416666666667	.	175920001	176200000	#FF9191	1	0.75
chr1	176200001	176520000	B.2.1.2.2.1.1.2.2.1.1	0.142361111111111	.	176200001	176520000	#4848FF	1	0.25
chr1	176520001	176880000	B.2.2.1.2.1.2.1.1	0.056712962962963	.	176520001	176880000	#0000FF	1	0.125
chr1	176880001	177440000	B.2.2.1.2.1.2.1.2	0.0555555555555556	.	176880001	177440000	#0000FF	1	0.125
chr1	177440001	177520000	B.2.1.1.2.2.2.1.1.2.1	0.195601851851852	.	177440001	177520000	#4848FF	1	0.25
chr1	177520001	177720000	B.2.1.1.2.2.2.1.1.1	0.196759259259259	.	177520001	177720000	#4848FF	1	0.25
chr1	177720001	178000000	B.2.1.2.2.1.1.2.2.1.2	0.141203703703704	.	177720001	178000000	#4848FF	1	0.25
chr1	178000001	178200000	B.2.1.1.2.1.1.1.2	0.210648148148148	.	178000001	178200000	#4848FF	1	0.25
chr1	178200001	178280000	B.1.2.1.1.2.1.2.1	0.30787037037037	.	178200001	178280000	#9191FF	1	0.375
chr1	178280001	178520000	B.1.1.2.1.1.1.1.1.2.1.2	0.399305555555556	.	178280001	178520000	#DADAFF	1	0.5
chr1	178520001	178720000	A.1.1.2.1.2.2.2.1.2.2.2.2.2	0.930555555555556	.	178520001	178720000	#FF0000	1	1
chr1	178720001	179000000	A.2.1.2.1.2.2.2.1.1.1	0.606481481481482	.	178720001	179000000	#FF9191	1	0.75
chr1	179000001	179360000	A.1.2.2.2.1.1.1.1.1	0.770833333333333	.	179000001	179360000	#FF4848	1	0.875
chr1	179360001	179800000	B.1.2.1.1.2.2.1.1.2.1	0.304398148148148	.	179360001	179800000	#9191FF	1	0.375
chr1	179800001	180120000	A.1.1.1.2.1.2.2.2.1	0.97337962962963	.	179800001	180120000	#FF0000	1	1
chr1	180120001	180440000	A.2.1.1.2.1.1.2.2.2.1	0.667824074074074	.	180120001	180440000	#FF9191	1	0.75
chr1	180440001	180960000	A.1.1.2.2.1.2.2.1	0.915509259259259	.	180440001	180960000	#FF0000	1	1
chr1	180960001	181160000	A.1.2.1.1.2.1.1.1.1.2	0.875	.	180960001	181160000	#FF4848	1	0.875
chr1	181160001	181360000	A.2.2.2.2.2.2.2.1.1	0.456018518518519	.	181160001	181360000	#FFDADA	1	0.625
chr1	181360001	181760000	A.2.1.1.2.1.1.2.2.2.2	0.666666666666667	.	181360001	181760000	#FF9191	1	0.75
chr1	181760001	181960000	A.2.2.2.1.2.2.2.2.1.2.2	0.483796296296296	.	181760001	181960000	#FFDADA	1	0.625
chr1	181960001	182280000	A.1.2.2.2.2.1.2.2.1	0.743055555555556	.	181960001	182280000	#FF4848	1	0.875
chr1	182280001	182520000	A.1.2.2.2.1.1.2.2.2.2	0.758101851851852	.	182280001	182520000	#FF4848	1	0.875
chr1	182520001	182840000	A.1.1.1.2.1.2.1.1	0.981481481481482	.	182520001	182840000	#FF0000	1	1
chr1	182840001	183120000	A.1.1.2.1.2.1.1.2.1.1	0.945601851851852	.	182840001	183120000	#FF0000	1	1
chr1	183120001	183440000	A.1.2.1.1.2.1.1.2.1	0.872685185185185	.	183120001	183440000	#FF4848	1	0.875
chr1	183440001	183640000	A.1.1.1.2.1.2.1.2.1	0.980324074074074	.	183440001	183640000	#FF0000	1	1
chr1	183640001	183920000	A.1.1.1.2.1.2.2.1.2.2	0.974537037037037	.	183640001	183920000	#FF0000	1	1
chr1	183920001	184240000	A.2.1.1.2.2.1.2.1.1	0.652777777777778	.	183920001	184240000	#FF9191	1	0.75
chr1	184240001	184400000	A.2.2.2.2.2.2.2.2.1.1.1	0.453703703703704	.	184240001	184400000	#FFDADA	1	0.625
chr1	184400001	184680000	A.2.1.2.1.1.1.2.1.1	0.636574074074074	.	184400001	184680000	#FF9191	1	0.75
chr1	184680001	184960000	A.1.1.2.1.2.2.2.1.2.2.2.2.1	0.931712962962963	.	184680001	184960000	#FF0000	1	1
chr1	184960001	185160000	A.2.1.1.2.1.1.1.2.1.2.2	0.674768518518518	.	184960001	185160000	#FF9191	1	0.75
chr1	185160001	185360000	A.2.2.1.2.1.1.2.2.1	0.534722222222222	.	185160001	185360000	#FFDADA	1	0.625
chr1	185360001	185680000	A.2.2.2.2.1.1.1.2	0.478009259259259	.	185360001	185680000	#FFDADA	1	0.625
chr1	185680001	186080000	B.2.2.1.2.1.2.2.2	0.0532407407407407	.	185680001	186080000	#0000FF	1	0.125
chr1	186080001	186240000	B.1.2.1.1.2.1.2.2	0.306712962962963	.	186080001	186240000	#9191FF	1	0.375
chr1	186240001	186440000	A.2.1.2.1.1.2.1.1.2.1	0.630787037037037	.	186240001	186440000	#FF9191	1	0.75
chr1	186440001	186680000	B.1.1.2.1.2.1.1.1.2.1.1	0.378472222222222	.	186440001	186680000	#DADAFF	1	0.5
chr1	186680001	186920000	A.2.2.2.1.1.1.1.1.1	0.511574074074074	.	186680001	186920000	#FFDADA	1	0.625
chr1	186920001	187400000	B.2.2.1.2.1.1.2.1.1.1	0.0671296296296296	.	186920001	187400000	#0000FF	1	0.125
chr1	187400001	187600000	B.2.2.1.2.2.2.1.1.2	0.0416666666666667	.	187400001	187600000	#0000FF	1	0.125
chr1	187600001	187680000	B.2.1.2.2.2.1.1.1.2.1	0.12962962962963	.	187600001	187680000	#4848FF	1	0.25
chr1	187680001	187880000	B.2.1.2.2.2.2.1.2	0.12037037037037	.	187680001	187880000	#4848FF	1	0.25
chr1	187880001	188040000	B.1.1.2.1.2.1.1.2.2	0.373842592592593	.	187880001	188040000	#DADAFF	1	0.5
chr1	188040001	188440000	B.2.2.1.2.2.1.1.2.1.1	0.0497685185185185	.	188040001	188440000	#0000FF	1	0.125
chr1	188440001	188640000	B.2.2.1.2.2.2.1.2.2	0.0393518518518519	.	188440001	188640000	#0000FF	1	0.125
chr1	188640001	188920000	B.2.2.1.2.2.2.1.2.1	0.0405092592592593	.	188640001	188920000	#0000FF	1	0.125
chr1	188920001	189120000	B.2.2.1.2.1.1.2.2	0.0578703703703704	.	188920001	189120000	#0000FF	1	0.125
chr1	189120001	189560000	B.2.2.2.2.1.1.1	0.0127314814814815	.	189120001	189560000	#0000FF	1	0.125
chr1	189560001	189720000	B.2.1.2.2.2.1.2.1.2.2	0.123842592592593	.	189560001	189720000	#4848FF	1	0.25
chr1	189720001	190120000	B.2.2.1.2.2.1.1.2.1.2	0.0486111111111111	.	189720001	190120000	#0000FF	1	0.125
chr1	190120001	190200000	B.2.1.2.2.2.1.2.2	0.122685185185185	.	190120001	190200000	#4848FF	1	0.25
chr1	190200001	190280000	B.2.1.1.2.2.1.2.1	0.199074074074074	.	190200001	190280000	#4848FF	1	0.25
chr1	190280001	190440000	B.2.1.2.2.1.2.2.2.2	0.131944444444444	.	190280001	190440000	#4848FF	1	0.25
chr1	190440001	191080000	B.2.2.2.2.1.1.2	0.0115740740740741	.	190440001	191080000	#0000FF	1	0.125
chr1	191080001	191200000	B.1.2.2.2.2.2.2.1.2	0.238425925925926	.	191080001	191200000	#9191FF	1	0.375
chr1	191200001	191320000	B.2.1.2.2.1.2.1.2	0.135416666666667	.	191200001	191320000	#4848FF	1	0.25
chr1	191320001	191520000	B.2.1.2.2.2.2.2.1.1.1	0.119212962962963	.	191320001	191520000	#4848FF	1	0.25
chr1	191520001	191600000	B.1.2.2.2.2.2.1.1	0.241898148148148	.	191520001	191600000	#9191FF	1	0.375
chr1	191600001	191840000	B.2.1.1.2.2.2.2.2.1	0.1875	.	191600001	191840000	#4848FF	1	0.25
chr1	191840001	192160000	B.2.2.1.2.1.1.2.1.2.1.2	0.0601851851851852	.	191840001	192160000	#0000FF	1	0.125
chr1	192160001	192440000	B.2.1.2.2.1.2.2.2.1	0.133101851851852	.	192160001	192440000	#4848FF	1	0.25
chr1	192440001	192600000	A.1.2.1.1.2.1.2.1.2	0.869212962962963	.	192440001	192600000	#FF4848	1	0.875
chr1	192600001	192960000	A.2.1.2.1.1.2.1.2.1.2	0.627314814814815	.	192600001	192960000	#FF9191	1	0.75
chr1	192960001	193120000	A.1.2.2.2.1.1.1.2.1.1.1	0.768518518518518	.	192960001	193120000	#FF4848	1	0.875
chr1	193120001	193280000	A.2.1.2.1.1.2.1.2.2.2	0.625	.	193120001	193280000	#FF9191	1	0.75
chr1	193280001	193560000	B.1.1.1.2.1.1.2	0.418981481481481	.	193280001	193560000	#DADAFF	1	0.5
chr1	193560001	194040000	B.2.1.2.2.2.2.2.1.1.2.1	0.118055555555556	.	193560001	194040000	#4848FF	1	0.25
chr1	194040001	194280000	B.2.1.1.2.1.1.2.1.1	0.209490740740741	.	194040001	194280000	#4848FF	1	0.25
chr1	194280001	194520000	B.2.1.2.2.1.2.1.1.1.1	0.138888888888889	.	194280001	194520000	#4848FF	1	0.25
chr1	194520001	194720000	B.2.1.2.2.2.1.2.1.2.1	0.125	.	194520001	194720000	#4848FF	1	0.25
chr1	194720001	194880000	B.1.2.2.2.2.2.1.2	0.240740740740741	.	194720001	194880000	#9191FF	1	0.375
chr1	194880001	195120000	B.2.1.2.2.1.2.2.1	0.134259259259259	.	194880001	195120000	#4848FF	1	0.25
chr1	195120001	195440000	B.2.1.2.2.2.1.2.1.1	0.126157407407407	.	195120001	195440000	#4848FF	1	0.25
chr1	195440001	195840000	B.2.2.1.2.2.1.1.1.1	0.0520833333333333	.	195440001	195840000	#0000FF	1	0.125
chr1	195840001	196080000	B.2.2.1.2.1.1.2.1.1.2.1.2.1	0.0648148148148148	.	195840001	196080000	#0000FF	1	0.125
chr1	196080001	196720000	B.2.2.2.1.1.1.2	0.03125	.	196080001	196720000	#0000FF	1	0.125
chr1	196720001	197040000	B.2.1.2.2.1.2.1.1.1.2	0.137731481481481	.	196720001	197040000	#4848FF	1	0.25
chr1	197040001	197200000	A.2.2.2.1.1.1.1.2.2	0.508101851851852	.	197040001	197200000	#FFDADA	1	0.625
chr1	197200001	197480000	B.2.1.1.2.1.1.2.1.2	0.208333333333333	.	197200001	197480000	#4848FF	1	0.25
chr1	197480001	197640000	B.1.1.2.1.1.1.1.1.1.1	0.402777777777778	.	197480001	197640000	#DADAFF	1	0.5
chr1	197640001	197800000	A.2.2.2.1.1.1.1.1.2	0.510416666666667	.	197640001	197800000	#FFDADA	1	0.625
chr1	197800001	198080000	B.1.1.2.1.2.1.1.1.2.2	0.376157407407407	.	197800001	198080000	#DADAFF	1	0.5
chr1	198080001	198480000	A.2.1.1.2.1.1.1.2.2	0.673611111111111	.	198080001	198480000	#FF9191	1	0.75
chr1	198480001	198680000	A.1.2.1.2.2.1.1.2.2.2.2	0.819444444444444	.	198480001	198680000	#FF4848	1	0.875
chr1	198680001	198880000	A.2.1.1.2.2.2.1.1.1.2	0.648148148148148	.	198680001	198880000	#FF9191	1	0.75
chr1	198880001	199240000	A.1.2.2.2.1.1.1.2.1.1.2	0.767361111111111	.	198880001	199240000	#FF4848	1	0.875
chr1	199240001	199600000	B.1.2.2.2.2.2.2.2	0.237268518518519	.	199240001	199600000	#9191FF	1	0.375
chr1	199600001	199880000	B.2.1.2.2.1.1.1.2	0.144675925925926	.	199600001	199880000	#4848FF	1	0.25
chr1	199880001	200280000	A.2.2.1.2.1.1.2.2.2.1.2	0.532407407407407	.	199880001	200280000	#FFDADA	1	0.625
chr1	200280001	200560000	A.1.1.2.1.2.2.2.1.2.2.2.1	0.93287037037037	.	200280001	200560000	#FF0000	1	1
chr1	200560001	200840000	A.1.1.1.2.1.2.1.2.2.1	0.979166666666667	.	200560001	200840000	#FF0000	1	1
chr1	200840001	201200000	A.1.1.2.1.2.1.1.2.2	0.943287037037037	.	200840001	201200000	#FF0000	1	1
chr1	201200001	201400000	A.2.1.2.1.2.2.2.2	0.603009259259259	.	201200001	201400000	#FF9191	1	0.75
chr1	201400001	201840000	A.1.2.1.2.2.1.2.1.2	0.81712962962963	.	201400001	201840000	#FF4848	1	0.875
chr1	201840001	202040000	A.1.2.1.2.1.1.1.1.1.1	0.854166666666667	.	201840001	202040000	#FF4848	1	0.875
chr1	202040001	202400000	A.1.2.1.1.1.2.1.1.1	0.883101851851852	.	202040001	202400000	#FF4848	1	0.875
chr1	202400001	202480000	A.2.1.1.1.1.1.2.1.1.2.2	0.722222222222222	.	202400001	202480000	#FF9191	1	0.75
chr1	202480001	202760000	A.1.1.2.2.2.1.1.2.1	0.91087962962963	.	202480001	202760000	#FF0000	1	1
chr1	202760001	203000000	A.1.1.2.1.1.1.2.1.1	0.958333333333333	.	202760001	203000000	#FF0000	1	1
chr1	203000001	203200000	A.2.1.1.2.2.1.1.1.2	0.65625	.	203000001	203200000	#FF9191	1	0.75
chr1	203200001	203360000	A.1.2.2.1.1.2.2.1	0.790509259259259	.	203200001	203360000	#FF4848	1	0.875
chr1	203360001	203680000	A.1.2.2.2.2.1.2.1.1	0.74537037037037	.	203360001	203680000	#FF4848	1	0.875
chr1	203680001	203840000	A.1.2.1.2.1.1.2.2	0.846064814814815	.	203680001	203840000	#FF4848	1	0.875
chr1	203840001	204000000	A.2.2.2.2.2.1.1.1	0.47337962962963	.	203840001	204000000	#FFDADA	1	0.625
chr1	204000001	204360000	A.2.1.1.2.2.1.1.2.2	0.653935185185185	.	204000001	204360000	#FF9191	1	0.75
chr1	204360001	204520000	A.1.1.2.2.2.1.2.1.1	0.908564814814815	.	204360001	204520000	#FF0000	1	1
chr1	204520001	204840000	A.1.2.2.2.1.1.2.2.2.1	0.759259259259259	.	204520001	204840000	#FF4848	1	0.875
chr1	204840001	205160000	A.2.1.1.2.2.1.1.2.1	0.655092592592593	.	204840001	205160000	#FF9191	1	0.75
chr1	205160001	205480000	A.1.2.1.2.1.1.2.1.1.1	0.849537037037037	.	205160001	205480000	#FF4848	1	0.875
chr1	205480001	205560000	A.2.1.1.1.1.1.2.1.1.1	0.724537037037037	.	205480001	205560000	#FF9191	1	0.75
chr1	205560001	205920000	A.1.1.2.2.2.1.1.2.2	0.909722222222222	.	205560001	205920000	#FF0000	1	1
chr1	205920001	205960000	A.2.2.1.1.1.2.2.2	0.553240740740741	.	205920001	205960000	#FFDADA	1	0.625
chr1	206080001	206160000	A.2.2.1.1.1.2.2.2	0.553240740740741	.	206080001	206160000	#FFDADA	1	0.625
chr1	206160001	206360000	A.1.2.2.1.1.1.2.1	0.797453703703704	.	206160001	206360000	#FF4848	1	0.875
chr1	206480001	206560000	A.2.2.2.2.2.2.1.2.1	0.458333333333333	.	206480001	206560000	#FFDADA	1	0.625
chr1	206560001	207040000	A.1.1.1.1.1.2.1.1.2	0.996527777777778	.	206560001	207040000	#FF0000	1	1
chr1	207040001	207200000	A.1.1.2.2.2.1.2.2.2.1	0.905092592592593	.	207040001	207200000	#FF0000	1	1
chr1	207200001	207280000	A.1.2.2.1.1.1.2.2	0.796296296296296	.	207200001	207280000	#FF4848	1	0.875
chr1	207280001	207480000	A.1.2.2.2.2.1.2.2.2	0.741898148148148	.	207280001	207480000	#FF4848	1	0.875
chr1	207480001	207680000	A.1.2.1.2.1.1.1.2	0.850694444444444	.	207480001	207680000	#FF4848	1	0.875
chr1	207680001	208200000	A.1.1.2.1.2.2.2.1.1	0.936342592592593	.	207680001	208200000	#FF0000	1	1
chr1	208200001	208480000	B.1.1.1.1.1.1.2.2.1	0.444444444444444	.	208200001	208480000	#DADAFF	1	0.5
chr1	208480001	209200000	B.1.2.2.1.1.2.1	0.278935185185185	.	208480001	209200000	#9191FF	1	0.375
chr1	209200001	209360000	A.2.2.1.2.1.2.2.1.1	0.524305555555556	.	209200001	209360000	#FFDADA	1	0.625
chr1	209360001	209560000	B.1.2.2.1.1.1.1	0.283564814814815	.	209360001	209560000	#9191FF	1	0.375
chr1	209560001	209720000	B.1.2.1.1.1.1.2.1.1.1.2	0.332175925925926	.	209560001	209720000	#9191FF	1	0.375
chr1	209720001	210040000	A.1.2.2.2.2.2.1.1.1	0.740740740740741	.	209720001	210040000	#FF4848	1	0.875
chr1	210040001	210480000	B.2.1.1.2.1.2.1.2	0.203703703703704	.	210040001	210480000	#4848FF	1	0.25
chr1	210480001	210600000	A.2.2.2.1.1.1.2.2	0.505787037037037	.	210480001	210600000	#FFDADA	1	0.625
chr1	210600001	210960000	B.1.2.1.1.2.2.1.1.2.2	0.303240740740741	.	210600001	210960000	#9191FF	1	0.375
chr1	210960001	211400000	B.2.1.1.2.1.2.1.1	0.204861111111111	.	210960001	211400000	#4848FF	1	0.25
chr1	211400001	211680000	A.1.2.1.2.2.1.1.1.2.2.2	0.825231481481482	.	211400001	211680000	#FF4848	1	0.875
chr1	211680001	212240000	A.1.1.1.2.1.2.2.1.1	0.976851851851852	.	211680001	212240000	#FF0000	1	1
chr1	212240001	212680000	A.1.1.1.1.2.1.2	0.991898148148148	.	212240001	212680000	#FF0000	1	1
chr1	212680001	213000000	A.1.1.1.1.2.1.1	0.993055555555556	.	212680001	213000000	#FF0000	1	1
chr1	213000001	213240000	A.1.1.2.1.2.1.1.2.1.2	0.944444444444444	.	213000001	213240000	#FF0000	1	1
chr1	213240001	214080000	B.1.2.1.1.2.2.1.2.1	0.302083333333333	.	213240001	214080000	#9191FF	1	0.375
chr1	214080001	214400000	B.2.1.1.2.1.2.2	0.202546296296296	.	214080001	214400000	#4848FF	1	0.25
chr1	214400001	214840000	A.2.2.1.2.1.1.2.1.2.1	0.537037037037037	.	214400001	214840000	#FFDADA	1	0.625
chr1	214840001	215080000	B.2.1.1.2.2.2.2.1.2.1.2	0.189814814814815	.	214840001	215080000	#4848FF	1	0.25
chr1	215080001	215280000	B.2.1.2.2.2.1.1.2	0.127314814814815	.	215080001	215280000	#4848FF	1	0.25
chr1	215280001	215480000	B.2.2.1.2.2.2.1.1.1.1.2	0.0439814814814815	.	215280001	215480000	#0000FF	1	0.125
chr1	215480001	215680000	B.2.2.1.2.2.2.1.1.1.2	0.0428240740740741	.	215480001	215680000	#0000FF	1	0.125
chr1	215680001	215840000	B.1.2.1.1.1.1.1.1.1	0.337962962962963	.	215680001	215840000	#9191FF	1	0.375
chr1	215840001	216040000	B.2.2.1.2.1.1.1.1.1	0.0717592592592593	.	215840001	216040000	#0000FF	1	0.125
chr1	216040001	216360000	B.2.2.1.2.2.1.1.2.2	0.0474537037037037	.	216040001	216360000	#0000FF	1	0.125
chr1	216360001	216440000	B.2.1.1.2.2.1.1.1	0.201388888888889	.	216360001	216440000	#4848FF	1	0.25
chr1	216440001	216800000	B.2.2.1.2.1.1.2.1.2.1.1	0.0613425925925926	.	216440001	216800000	#0000FF	1	0.125
chr1	216800001	216920000	B.2.1.1.2.2.2.2.1.2.1.1	0.190972222222222	.	216800001	216920000	#4848FF	1	0.25
chr1	216920001	217080000	B.2.1.2.2.2.1.1.1.2.2	0.128472222222222	.	216920001	217080000	#4848FF	1	0.25
chr1	217080001	217280000	B.2.1.2.2.2.1.1.1.1	0.130787037037037	.	217080001	217280000	#4848FF	1	0.25
chr1	217280001	217600000	B.2.1.1.2.2.2.2.2.2	0.186342592592593	.	217280001	217600000	#4848FF	1	0.25
chr1	217600001	217840000	B.1.1.2.1.1.1.1.1.1.2	0.40162037037037	.	217600001	217840000	#DADAFF	1	0.5
chr1	217840001	218120000	B.2.2.1.2.1.1.2.1.1.2.1.1	0.0659722222222222	.	217840001	218120000	#0000FF	1	0.125
chr1	218120001	218400000	B.2.2.1.2.1.1.2.1.1.2.1.2.2	0.0636574074074074	.	218120001	218400000	#0000FF	1	0.125
chr1	218400001	218560000	B.1.1.2.1.2.1.1.2.1	0.375	.	218400001	218560000	#DADAFF	1	0.5
chr1	218560001	218720000	B.2.1.1.2.1.1.2.2.2	0.206018518518519	.	218560001	218720000	#4848FF	1	0.25
chr1	218720001	219240000	B.2.1.2.2.2.2.2.1.2	0.115740740740741	.	218720001	219240000	#4848FF	1	0.25
chr1	219240001	219400000	A.2.2.2.1.1.1.1.2.1	0.509259259259259	.	219240001	219400000	#FFDADA	1	0.625
chr1	219400001	219560000	B.1.2.1.1.1.1.1.1.2.1	0.336805555555556	.	219400001	219560000	#9191FF	1	0.375
chr1	219560001	219720000	A.2.2.2.2.1.1.2.2	0.475694444444444	.	219560001	219720000	#FFDADA	1	0.625
chr1	219720001	220160000	B.1.2.1.1.2.1.1.1	0.311342592592593	.	219720001	220160000	#9191FF	1	0.375
chr1	220160001	220520000	A.1.2.2.2.2.2.2.1.1	0.737268518518518	.	220160001	220520000	#FF4848	1	0.875
chr1	220520001	220840000	B.1.2.2.2.2.1.2.1	0.244212962962963	.	220520001	220840000	#9191FF	1	0.375
chr1	220840001	221000000	B.1.1.2.1.2.1.1.1.2.1.2	0.377314814814815	.	220840001	221000000	#DADAFF	1	0.5
chr1	221000001	221160000	B.2.1.1.2.2.2.2.1.1	0.19212962962963	.	221000001	221160000	#4848FF	1	0.25
chr1	221160001	221360000	B.1.2.2.2.2.1.1.2	0.24537037037037	.	221160001	221360000	#9191FF	1	0.375
chr1	221360001	221640000	B.2.1.1.2.2.2.2.1.2.2	0.188657407407407	.	221360001	221640000	#4848FF	1	0.25
chr1	221640001	221800000	A.2.2.2.1.1.1.2.1	0.506944444444444	.	221640001	221800000	#FFDADA	1	0.625
chr1	221800001	221880000	A.2.1.2.1.1.2.1.1.1.2	0.631944444444444	.	221800001	221880000	#FF9191	1	0.75
chr1	221880001	222040000	A.1.2.1.2.2.1.1.2.2.2.1	0.820601851851852	.	221880001	222040000	#FF4848	1	0.875
chr1	222040001	222200000	A.2.1.2.1.1.1.1.2.1	0.638888888888889	.	222040001	222200000	#FF9191	1	0.75
chr1	222200001	222680000	B.1.1.2.1.2.1.1.1.1.2	0.37962962962963	.	222200001	222680000	#DADAFF	1	0.5
chr1	222680001	223000000	A.1.2.2.2.2.2.2.1.2	0.736111111111111	.	222680001	223000000	#FF4848	1	0.875
chr1	223000001	223240000	B.1.2.1.1.2.1.1.2.1	0.310185185185185	.	223000001	223240000	#9191FF	1	0.375
chr1	223240001	223360000	B.1.1.2.1.2.1.2.2.1	0.369212962962963	.	223240001	223360000	#DADAFF	1	0.5
chr1	223360001	223680000	B.1.2.1.1.2.2.1.2.2	0.300925925925926	.	223360001	223680000	#9191FF	1	0.375
chr1	223680001	223800000	B.1.1.2.1.1.1.2.1	0.394675925925926	.	223680001	223800000	#DADAFF	1	0.5
chr1	223800001	224080000	A.2.1.1.2.1.1.2.2.1	0.668981481481482	.	223800001	224080000	#FF9191	1	0.75
chr1	224080001	224120000	A.2.2.1.2.1.2.1.2.1	0.52662037037037	.	224080001	224120000	#FFDADA	1	0.625
chr1	224160001	224240000	A.2.2.1.2.1.2.1.2.1	0.52662037037037	.	224160001	224240000	#FFDADA	1	0.625
chr1	224240001	224680000	A.1.1.2.1.2.1.1.1.2	0.946759259259259	.	224240001	224680000	#FF0000	1	1
chr1	224680001	224880000	B.1.1.1.1.2.1.2.1.2.1	0.434027777777778	.	224680001	224880000	#DADAFF	1	0.5
chr1	224880001	225080000	A.2.2.1.2.2.1.2.2.1.2	0.516203703703704	.	224880001	225080000	#FFDADA	1	0.625
chr1	225080001	225560000	B.2.1.2.2.2.2.2.1.1.2.2	0.116898148148148	.	225080001	225560000	#4848FF	1	0.25
chr1	225560001	225920000	A.1.2.2.2.2.2.2.2.1	0.734953703703704	.	225560001	225920000	#FF4848	1	0.875
chr1	225920001	226160000	A.1.2.1.2.2.1.1.2.2.1	0.821759259259259	.	225920001	226160000	#FF4848	1	0.875
chr1	226160001	226240000	A.1.2.1.2.2.1.1.2.1.2	0.822916666666667	.	226160001	226240000	#FF4848	1	0.875
chr1	226240001	226600000	A.1.1.1.1.1.2.1.2	0.99537037037037	.	226240001	226600000	#FF0000	1	1
chr1	226600001	226840000	A.1.2.2.2.2.2.1.2	0.738425925925926	.	226600001	226840000	#FF4848	1	0.875
chr1	226840001	227040000	A.1.2.1.2.2.1.1.1.1.1	0.831018518518518	.	226840001	227040000	#FF4848	1	0.875
chr1	227040001	227200000	A.2.1.1.2.1.1.1.1.2	0.679398148148148	.	227040001	227200000	#FF9191	1	0.75
chr1	227200001	227440000	A.2.2.1.2.1.1.2.1.1	0.538194444444444	.	227200001	227440000	#FFDADA	1	0.625
chr1	227440001	227760000	B.1.1.1.1.2.1.2.2.2	0.430555555555556	.	227440001	227760000	#DADAFF	1	0.5
chr1	227760001	227920000	B.1.2.1.1.1.1.1.2	0.334490740740741	.	227760001	227920000	#9191FF	1	0.375
chr1	227920001	228240000	A.2.2.2.2.2.2.2.2.1.2	0.451388888888889	.	227920001	228240000	#FFDADA	1	0.625
chr1	228240001	228400000	A.2.1.2.1.1.1.1.2.2	0.637731481481482	.	228240001	228400000	#FF9191	1	0.75
chr1	228400001	228720000	A.2.2.1.2.1.2.1.2.2	0.525462962962963	.	228400001	228720000	#FFDADA	1	0.625
chr1	228720001	229040000	A.2.2.1.2.1.2.1.1.2	0.527777777777778	.	228720001	229040000	#FFDADA	1	0.625
chr1	229040001	229360000	A.2.2.2.1.2.2.2.2.1.1.2	0.486111111111111	.	229040001	229360000	#FFDADA	1	0.625
chr1	229360001	229800000	A.1.2.1.1.2.1.1.1.2	0.873842592592593	.	229360001	229800000	#FF4848	1	0.875
chr1	229800001	230000000	A.2.2.1.2.1.2.1.1.1	0.528935185185185	.	229800001	230000000	#FFDADA	1	0.625
chr1	230000001	230160000	A.2.1.2.1.2.2.2.1.1.2	0.605324074074074	.	230000001	230160000	#FF9191	1	0.75
chr1	230160001	230480000	A.1.2.1.2.2.1.1.1.1.2.1	0.829861111111111	.	230160001	230480000	#FF4848	1	0.875
chr1	230480001	230720000	B.1.1.1.1.1.1.2.2.2	0.443287037037037	.	230480001	230720000	#DADAFF	1	0.5
chr1	230720001	231000000	A.2.2.1.2.2.1.2.1	0.518518518518518	.	230720001	231000000	#FFDADA	1	0.625
chr1	231000001	231360000	A.2.1.1.2.2.1.2.1.2	0.65162037037037	.	231000001	231360000	#FF9191	1	0.75
chr1	231360001	231760000	A.1.2.1.2.2.1.1.1.2.2.1	0.826388888888889	.	231360001	231760000	#FF4848	1	0.875
chr1	231760001	232360000	B.2.1.2.2.1.1.2.1	0.143518518518519	.	231760001	232360000	#4848FF	1	0.25
chr1	232360001	232440000	B.1.2.2.2.2.2.2.1.1	0.239583333333333	.	232360001	232440000	#9191FF	1	0.375
chr1	232440001	232680000	B.1.2.2.1.1.2.2	0.277777777777778	.	232440001	232680000	#9191FF	1	0.375
chr1	232680001	232840000	B.1.1.2.1.2.1.1.1.1.1	0.380787037037037	.	232680001	232840000	#DADAFF	1	0.5
chr1	232840001	233000000	B.1.1.2.1.2.1.2.2.2	0.368055555555556	.	232840001	233000000	#DADAFF	1	0.5
chr1	233000001	233160000	A.2.2.2.1.2.2.2.2.2.2.2	0.480324074074074	.	233000001	233160000	#FFDADA	1	0.625
chr1	233160001	233440000	A.2.2.2.1.2.2.2.2.2.1	0.482638888888889	.	233160001	233440000	#FFDADA	1	0.625
chr1	233440001	233640000	A.2.2.1.2.2.1.2.2.1.1	0.517361111111111	.	233440001	233640000	#FFDADA	1	0.625
chr1	233640001	233840000	A.2.1.1.2.2.2.2.1.1.1	0.644675925925926	.	233640001	233840000	#FF9191	1	0.75
chr1	233840001	234240000	B.1.1.1.2.2.2.1.1.1	0.41087962962963	.	233840001	234240000	#DADAFF	1	0.5
chr1	234240001	234520000	A.1.2.2.2.1.1.1.1.2	0.769675925925926	.	234240001	234520000	#FF4848	1	0.875
chr1	234520001	234840000	A.1.1.1.2.1.2.1.2.2.2	0.978009259259259	.	234520001	234840000	#FF0000	1	1
chr1	234840001	234960000	A.1.2.1.2.1.1.1.1.1.2	0.853009259259259	.	234840001	234960000	#FF4848	1	0.875
chr1	234960001	235160000	A.1.1.2.1.1.1.2.2	0.956018518518518	.	234960001	235160000	#FF0000	1	1
chr1	235160001	235200000	A.1.1.1.1.1.2.1.1.1	0.997685185185185	.	235160001	235200000	#FF0000	1	1
chr1	235240001	235720000	A.1.1.1.1.1.2.1.1.1	0.997685185185185	.	235240001	235720000	#FF0000	1	1
chr1	235720001	235920000	A.1.2.1.2.2.1.1.2.1.1	0.824074074074074	.	235720001	235920000	#FF4848	1	0.875
chr1	235920001	236160000	A.1.1.2.2.2.1.2.2.2.2	0.903935185185185	.	235920001	236160000	#FF0000	1	1
chr1	236160001	236480000	A.1.1.2.1.2.2.2.1.2.2.1	0.934027777777778	.	236160001	236480000	#FF0000	1	1
chr1	236480001	236760000	A.1.2.1.2.2.1.1.1.1.2.2	0.828703703703704	.	236480001	236760000	#FF4848	1	0.875
chr1	236760001	237080000	A.2.2.1.2.2.1.2.2.2	0.515046296296296	.	236760001	237080000	#FFDADA	1	0.625
chr1	237080001	237560000	B.2.1.2.2.2.2.1.1	0.121527777777778	.	237080001	237560000	#4848FF	1	0.25
chr1	237560001	237760000	B.2.1.2.2.1.2.1.1.2	0.136574074074074	.	237560001	237760000	#4848FF	1	0.25
chr1	237760001	237960000	B.2.2.1.2.1.1.1.1.2.1	0.0706018518518518	.	237760001	237960000	#0000FF	1	0.125
chr1	237960001	238240000	B.2.2.1.2.1.1.2.1.1.2.2	0.0625	.	237960001	238240000	#0000FF	1	0.125
chr1	238240001	238480000	B.2.2.2.1.1.2.1.1.1	0.0300925925925926	.	238240001	238480000	#0000FF	1	0.125
chr1	238480001	238640000	B.2.2.1.2.1.1.1.2	0.068287037037037	.	238480001	238640000	#0000FF	1	0.125
chr1	238640001	238880000	B.2.2.1.2.2.2.2.1.2	0.037037037037037	.	238640001	238880000	#0000FF	1	0.125
chr1	238880001	239280000	B.2.2.2.1.1.2.1.2	0.0277777777777778	.	238880001	239280000	#0000FF	1	0.125
chr1	239280001	239520000	B.2.2.2.1.1.2.1.1.2	0.0289351851851852	.	239280001	239520000	#0000FF	1	0.125
chr1	239520001	239880000	B.2.2.1.2.2.2.2.1.1	0.0381944444444444	.	239520001	239880000	#0000FF	1	0.125
chr1	239880001	240160000	B.2.2.2.1.1.2.2	0.0266203703703704	.	239880001	240160000	#0000FF	1	0.125
chr1	240160001	240360000	B.2.2.1.2.1.1.1.1.2.2	0.0694444444444444	.	240160001	240360000	#0000FF	1	0.125
chr1	240360001	240800000	B.2.2.2.2.1.2.1.2	0.00925925925925926	.	240360001	240800000	#0000FF	1	0.125
chr1	240800001	240880000	B.2.1.1.2.2.1.2.2	0.197916666666667	.	240800001	240880000	#4848FF	1	0.25
chr1	240880001	241200000	B.2.2.2.1.1.1.1.1.2	0.0335648148148148	.	240880001	241200000	#0000FF	1	0.125
chr1	241200001	241640000	B.2.2.1.2.2.2.2.2	0.0358796296296296	.	241200001	241640000	#0000FF	1	0.125
chr1	241640001	241840000	A.2.2.1.2.1.1.2.2.2.2.1	0.53125	.	241640001	241840000	#FFDADA	1	0.625
chr1	241840001	242000000	B.1.1.1.2.2.2.2.2	0.403935185185185	.	241840001	242000000	#DADAFF	1	0.5
chr1	242000001	242160000	B.1.1.1.1.2.1.2.1.1	0.435185185185185	.	242000001	242160000	#DADAFF	1	0.5
chr1	242160001	242440000	B.1.2.1.1.2.1.1.2.2	0.309027777777778	.	242160001	242440000	#9191FF	1	0.375
chr1	242440001	242920000	B.2.1.2.2.2.2.2.2	0.114583333333333	.	242440001	242920000	#4848FF	1	0.25
chr1	242920001	243200000	B.1.2.1.1.1.1.1.1.2.2	0.335648148148148	.	242920001	243200000	#9191FF	1	0.375
chr1	243240001	243480000	A.1.2.2.2.2.2.2.2.2	0.733796296296296	.	243240001	243480000	#FF4848	1	0.875
chr1	243480001	243720000	A.2.1.2.1.1.2.1.1.2.2	0.62962962962963	.	243480001	243720000	#FF9191	1	0.75
chr1	243720001	244000000	A.2.1.2.1.1.2.1.2.1.1	0.628472222222222	.	243720001	244000000	#FF9191	1	0.75
chr1	244000001	244160000	B.1.1.1.1.2.1.2.1.2.2	0.43287037037037	.	244000001	244160000	#DADAFF	1	0.5
chr1	244160001	244480000	A.2.2.1.2.1.1.2.1.2.2	0.53587962962963	.	244160001	244480000	#FFDADA	1	0.625
chr1	244480001	244640000	A.2.1.2.1.1.2.1.1.1.1	0.633101851851852	.	244480001	244640000	#FF9191	1	0.75
chr1	244640001	244760000	A.2.2.2.2.2.2.1.1.1.1.2	0.462962962962963	.	244640001	244760000	#FFDADA	1	0.625
chr1	244760001	244960000	A.2.1.2.1.2.2.2.1.2	0.604166666666667	.	244760001	244960000	#FF9191	1	0.75
chr1	244960001	245200000	A.1.2.1.1.2.1.2.1.1	0.87037037037037	.	244960001	245200000	#FF4848	1	0.875
chr1	245200001	245560000	B.1.1.2.1.1.1.1.1.2.2	0.398148148148148	.	245200001	245560000	#DADAFF	1	0.5
chr1	245560001	245760000	B.1.1.1.2.2.2.2.1.1	0.40625	.	245560001	245760000	#DADAFF	1	0.5
chr1	245760001	246120000	A.2.2.2.1.2.2.2.2.2.2.1	0.481481481481481	.	245760001	246120000	#FFDADA	1	0.625
chr1	246120001	246680000	A.2.2.1.2.2.1.1	0.519675925925926	.	246120001	246680000	#FFDADA	1	0.625
chr1	246680001	246920000	A.1.2.2.2.1.1.1.2.2	0.765046296296296	.	246680001	246920000	#FF4848	1	0.875
chr1	246920001	247120000	A.2.1.1.2.1.1.1.2.1.1.2	0.677083333333333	.	246920001	247120000	#FF9191	1	0.75
chr1	247120001	247360000	A.2.2.1.2.1.1.2.2.2.1.1	0.533564814814815	.	247120001	247360000	#FFDADA	1	0.625
chr1	247360001	247720000	A.2.2.2.2.1.1.1.1	0.479166666666667	.	247360001	247720000	#FFDADA	1	0.625
chr1	247720001	248120000	B.2.2.1.2.1.1.2.1.2.2	0.0590277777777778	.	247720001	248120000	#0000FF	1	0.125
chr1	248120001	248360000	B.2.2.1.2.2.2.1.1.1.1.1	0.0451388888888889	.	248120001	248360000	#0000FF	1	0.125
chr1	248360001	248560000	B.2.1.1.2.2.1.1.2	0.200231481481481	.	248360001	248560000	#4848FF	1	0.25
chr1	248560001	248760000	A.2.2.2.2.1.1.2.1	0.476851851851852	.	248560001	248760000	#FFDADA	1	0.625
chr1	248760001	248920000	A.2.1.2.1.1.2.1.2.2.1	0.626157407407407	.	248760001	248920000	#FF9191	1	0.75
chr1	249040001	249120000	A.2.1.2.1.1.2.1.2.2.1	0.626157407407407	.	249040001	249120000	#FF9191	1	0.75
chr1	249120001	249240000	A.2.1.1.2.2.2.2.2	0.641203703703704	.	249120001	249240000	#FF9191	1	0.75
chr2	1	200000	B.1.2.2.1.1.2.2.1.2	0.320366132723112	.	1	200000	#9191FF	1	0.375
chr2	200001	320000	B.1.1.1.1.1.1.2	0.448512585812357	.	200001	320000	#DADAFF	1	0.5
chr2	320001	600000	B.1.2.1.1.1.1.2.2.1	0.35812356979405	.	320001	600000	#9191FF	1	0.375
chr2	600001	720000	A.2.2.2.2.2.2.2.1.1	0.456521739130435	.	600001	720000	#FFDADA	1	0.625
chr2	760001	800000	A.2.2.2.2.2.2.2.1.1	0.456521739130435	.	760001	800000	#FFDADA	1	0.625
chr2	800001	1080000	B.1.2.1.1.1.1.2.2.2	0.356979405034325	.	800001	1080000	#9191FF	1	0.375
chr2	1080001	1440000	B.2.1.2.1.2.1.1.1.1	0.184210526315789	.	1080001	1440000	#4848FF	1	0.25
chr2	1440001	1760000	B.2.1.1.1.2.1.2.1.1	0.258581235697941	.	1440001	1760000	#4848FF	1	0.25
chr2	1760001	1960000	B.1.2.1.2.2.2.1.2.2	0.330663615560641	.	1760001	1960000	#9191FF	1	0.375
chr2	1960001	2520000	B.2.2.1.2.1.2.2.1	0.0709382151029748	.	1960001	2520000	#0000FF	1	0.125
chr2	2520001	2720000	B.1.1.1.2.2.1.2.1	0.417620137299771	.	2520001	2720000	#DADAFF	1	0.5
chr2	2760001	3120000	B.1.1.1.2.2.1.2.1	0.417620137299771	.	2760001	3120000	#DADAFF	1	0.5
chr2	3120001	3360000	A.2.1.1.2.2.2.2.2.2.2	0.61441647597254	.	3120001	3360000	#FF9191	1	0.75
chr2	3360001	3440000	A.2.1.1.1.2.1.2.2.1.1.2.1	0.675057208237986	.	3360001	3440000	#FF9191	1	0.75
chr2	3440001	3680000	A.1.2.2.2.1.1.2.2	0.717391304347826	.	3440001	3680000	#FF4848	1	0.875
chr2	3680001	3920000	B.1.1.2.1.1.2.2.2.1	0.394736842105263	.	3680001	3920000	#DADAFF	1	0.5
chr2	3920001	4120000	B.2.1.1.2.1.1.2.2.1.2.1	0.232265446224256	.	3920001	4120000	#4848FF	1	0.25
chr2	4120001	4440000	B.2.2.2.1.2.2.1.2.2.2	0.0205949656750572	.	4120001	4440000	#0000FF	1	0.125
chr2	4440001	4600000	B.2.2.1.2.1.2.1.2.2	0.0720823798627002	.	4440001	4600000	#0000FF	1	0.125
chr2	4600001	4720000	B.2.2.1.2.2.2.2.1.1	0.0549199084668192	.	4600001	4720000	#0000FF	1	0.125
chr2	4720001	4920000	B.2.2.2.1.2.2.2.1	0.0194508009153318	.	4720001	4920000	#0000FF	1	0.125
chr2	4920001	5040000	B.2.1.2.1.2.1.2.1.2	0.176201372997712	.	4920001	5040000	#4848FF	1	0.25
chr2	5120001	5440000	B.2.2.2.1.2.2.2.2.2	0.017162471395881	.	5120001	5440000	#0000FF	1	0.125
chr2	5440001	5760000	B.2.2.2.1.2.2.2.2.1	0.0183066361556064	.	5440001	5760000	#0000FF	1	0.125
chr2	5760001	6080000	B.2.1.2.2.2.1.2.2.1.2.2	0.125858123569794	.	5760001	6080000	#4848FF	1	0.25
chr2	6080001	6360000	B.2.1.2.2.2.1.2.2.1.2.1	0.127002288329519	.	6080001	6360000	#4848FF	1	0.25
chr2	6360001	6560000	B.1.2.1.2.2.2.1.1	0.332951945080092	.	6360001	6560000	#9191FF	1	0.375
chr2	6560001	6960000	B.2.1.1.2.1.1.1.2.2.2.1	0.237986270022883	.	6560001	6960000	#4848FF	1	0.25
chr2	6960001	7160000	A.2.1.1.2.2.2.2.1	0.617848970251716	.	6960001	7160000	#FF9191	1	0.75
chr2	7160001	7520000	A.2.2.1.1.1.2.1.1	0.537757437070938	.	7160001	7520000	#FFDADA	1	0.625
chr2	7520001	7760000	A.2.1.2.1.2.1.1.2.1.1	0.59954233409611	.	7520001	7760000	#FF9191	1	0.75
chr2	7760001	8120000	A.1.2.2.1.1.2.1	0.755148741418764	.	7760001	8120000	#FF4848	1	0.875
chr2	8120001	8360000	A.1.1.2.2.2.1.1.2.1	0.851258581235698	.	8120001	8360000	#FF0000	1	1
chr2	8360001	8760000	A.1.1.1.2.1.1.1.1.1.1	0.979405034324943	.	8360001	8760000	#FF0000	1	1
chr2	8760001	8920000	A.1.2.1.2.2.1.2.2	0.775743707093821	.	8760001	8920000	#FF4848	1	0.875
chr2	8920001	9000000	A.1.2.2.2.2.2.1.2.2	0.697940503432494	.	8920001	9000000	#FF4848	1	0.875
chr2	9000001	9240000	A.1.2.2.2.2.2.2.2.2	0.694508009153318	.	9000001	9240000	#FF4848	1	0.875
chr2	9240001	9520000	A.1.2.2.2.2.2.2.2.1	0.695652173913043	.	9240001	9520000	#FF4848	1	0.875
chr2	9520001	9600000	A.2.1.1.1.1.1.1.1.1	0.693363844393593	.	9520001	9600000	#FF9191	1	0.75
chr2	9600001	9800000	A.1.1.1.2.2.2.2.2.2.1.1	0.925629290617849	.	9600001	9800000	#FF0000	1	1
chr2	9800001	10160000	A.1.1.1.2.2.2.2.2.2.1.2	0.924485125858124	.	9800001	10160000	#FF0000	1	1
chr2	10160001	10360000	A.1.1.2.2.1.2.2.1.2.2.2	0.856979405034325	.	10160001	10360000	#FF0000	1	1
chr2	10360001	10600000	A.1.1.2.1.1.1.1.1	0.921052631578947	.	10360001	10600000	#FF0000	1	1
chr2	10600001	11000000	A.1.1.1.2.1.1.1.2.2	0.973684210526316	.	10600001	11000000	#FF0000	1	1
chr2	11000001	11280000	A.2.1.1.1.2.1.2.1.2	0.677345537757437	.	11000001	11280000	#FF9191	1	0.75
chr2	11280001	11600000	A.1.1.1.2.2.2.2.1.1.2	0.934782608695652	.	11280001	11600000	#FF0000	1	1
chr2	11600001	11760000	A.2.1.1.1.2.1.2.2.2.2	0.669336384439359	.	11600001	11760000	#FF9191	1	0.75
chr2	11760001	11960000	A.2.1.1.1.2.1.2.2.1.1.2.2	0.673913043478261	.	11760001	11960000	#FF9191	1	0.75
chr2	11960001	12280000	A.1.2.2.2.1.1.1.1.1	0.721967963386728	.	11960001	12280000	#FF4848	1	0.875
chr2	12280001	12560000	A.2.2.1.1.1.2.1.2	0.536613272311213	.	12280001	12560000	#FFDADA	1	0.625
chr2	12560001	12720000	A.2.2.1.1.1.2.2.1	0.535469107551487	.	12560001	12720000	#FFDADA	1	0.625
chr2	12720001	12920000	A.2.2.2.2.2.2.2.2.2	0.451945080091533	.	12720001	12920000	#FFDADA	1	0.625
chr2	12920001	13200000	B.2.1.1.1.2.1.1.1.1	0.263157894736842	.	12920001	13200000	#4848FF	1	0.25
chr2	13200001	13560000	B.2.1.1.1.2.1.2.2.2.2	0.254004576659039	.	13200001	13560000	#4848FF	1	0.25
chr2	13560001	13760000	A.2.2.1.2.2.2.2.1	0.496567505720824	.	13560001	13760000	#FFDADA	1	0.625
chr2	13760001	14040000	B.1.1.2.1.1.1.2.1	0.402745995423341	.	13760001	14040000	#DADAFF	1	0.5
chr2	14040001	14360000	B.2.2.1.2.1.2.1.2.1	0.0732265446224256	.	14040001	14360000	#0000FF	1	0.125
chr2	14360001	14680000	B.2.2.1.2.1.2.1.1.2	0.074370709382151	.	14360001	14680000	#0000FF	1	0.125
chr2	14680001	14760000	B.1.2.2.2.2.2.1.2	0.289473684210526	.	14680001	14760000	#9191FF	1	0.375
chr2	14760001	15280000	B.2.1.1.1.2.1.2.2.2.1	0.255148741418764	.	14760001	15280000	#4848FF	1	0.25
chr2	15280001	15440000	A.2.2.1.2.2.2.1.1	0.498855835240275	.	15280001	15440000	#FFDADA	1	0.625
chr2	15440001	15760000	A.1.2.2.2.1.1.1.2	0.719679633867277	.	15440001	15760000	#FF4848	1	0.875
chr2	15760001	15960000	B.1.1.1.1.1.1.1.1	0.450800915331808	.	15760001	15960000	#DADAFF	1	0.5
chr2	15960001	16240000	B.1.1.2.1.2.1.2.2	0.386727688787185	.	15960001	16240000	#DADAFF	1	0.5
chr2	16240001	16280000	B.1.1.2.1.1.2.2.2.2	0.393592677345538	.	16240001	16280000	#DADAFF	1	0.5
chr2	16320001	16480000	B.1.1.2.1.1.2.2.2.2	0.393592677345538	.	16320001	16480000	#DADAFF	1	0.5
chr2	16480001	16760000	B.1.2.2.1.1.2.2.1.1.1	0.322654462242563	.	16480001	16760000	#9191FF	1	0.375
chr2	16760001	16920000	A.2.2.1.1.1.2.2.2	0.534324942791762	.	16760001	16920000	#FFDADA	1	0.625
chr2	16920001	17280000	B.2.1.1.1.2.1.2.2.1	0.25629290617849	.	16920001	17280000	#4848FF	1	0.25
chr2	17280001	17680000	B.2.1.1.1.2.1.1.2.2	0.259725400457666	.	17280001	17680000	#4848FF	1	0.25
chr2	17680001	17880000	A.2.2.2.2.2.2.2.2.1	0.453089244851259	.	17680001	17880000	#FFDADA	1	0.625
chr2	17880001	18040000	A.1.2.2.2.1.1.2.1	0.718535469107552	.	17880001	18040000	#FF4848	1	0.875
chr2	18040001	18560000	B.1.2.2.1.1.2.2.1.1.2	0.321510297482838	.	18040001	18560000	#9191FF	1	0.375
chr2	18560001	18760000	B.1.1.2.1.1.2.2.1	0.395881006864989	.	18560001	18760000	#DADAFF	1	0.5
chr2	18760001	19000000	B.1.2.2.2.2.2.2.1.1.2	0.287185354691076	.	18760001	19000000	#9191FF	1	0.375
chr2	19000001	19280000	B.2.1.1.1.2.1.2.1.2	0.257437070938215	.	19000001	19280000	#4848FF	1	0.25
chr2	19280001	19480000	B.1.2.2.2.2.2.2.1.1.1	0.288329519450801	.	19280001	19480000	#9191FF	1	0.375
chr2	19480001	20080000	B.1.1.2.1.2.1.1.2.1.1	0.391304347826087	.	19480001	20080000	#DADAFF	1	0.5
chr2	20080001	20320000	A.1.1.2.2.2.1.1.1.2.2	0.852402745995423	.	20080001	20320000	#FF0000	1	1
chr2	20320001	20480000	A.1.2.1.1.1.2.2.2	0.820366132723112	.	20320001	20480000	#FF4848	1	0.875
chr2	20480001	20680000	A.1.1.2.2.1.1.1.2.2.1	0.871853546910755	.	20480001	20680000	#FF0000	1	1
chr2	20680001	20840000	A.1.2.1.1.1.2.2.1	0.821510297482838	.	20680001	20840000	#FF4848	1	0.875
chr2	20840001	21040000	A.2.1.1.1.2.1.2.2.2.1	0.670480549199085	.	20840001	21040000	#FF9191	1	0.75
chr2	21040001	21240000	A.2.2.2.2.2.2.2.1.2.2	0.454233409610984	.	21040001	21240000	#FFDADA	1	0.625
chr2	21240001	21640000	B.2.1.1.2.1.1.1.2.2.2.2	0.236842105263158	.	21240001	21640000	#4848FF	1	0.25
chr2	21640001	21920000	B.2.2.1.2.2.2.2.2.1.2	0.051487414187643	.	21640001	21920000	#0000FF	1	0.125
chr2	21920001	22120000	B.2.2.1.2.1.2.1.1.1	0.0755148741418764	.	21920001	22120000	#0000FF	1	0.125
chr2	22120001	22240000	B.2.1.2.2.2.1.2.2.2	0.124713958810069	.	22120001	22240000	#4848FF	1	0.25
chr2	22240001	22400000	B.2.2.1.2.2.2.2.1.2	0.0537757437070938	.	22240001	22400000	#0000FF	1	0.125
chr2	22400001	22480000	B.2.1.2.1.2.1.2.2.2.2	0.170480549199085	.	22400001	22480000	#4848FF	1	0.25
chr2	22480001	22640000	B.2.1.2.1.2.1.2.2.2.1.2	0.17162471395881	.	22480001	22640000	#4848FF	1	0.25
chr2	22640001	23040000	B.2.2.2.1.2.2.1.1.2	0.0251716247139588	.	22640001	23040000	#0000FF	1	0.125
chr2	23040001	23520000	B.1.2.1.2.2.2.2	0.329519450800915	.	23040001	23520000	#9191FF	1	0.375
chr2	23520001	23960000	A.2.1.1.1.2.1.2.1.1	0.678489702517162	.	23520001	23960000	#FF9191	1	0.75
chr2	23960001	24440000	A.1.1.1.1.1.2.2.1	0.996567505720824	.	23960001	24440000	#FF0000	1	1
chr2	24440001	24560000	A.1.1.2.1.1.2.2.2.2	0.898169336384439	.	24440001	24560000	#FF0000	1	1
chr2	24560001	24720000	A.1.1.2.1.1.2.2.1.1.2.2.1	0.905034324942792	.	24560001	24720000	#FF0000	1	1
chr2	24720001	25120000	A.1.1.1.2.1.1.1.1.2	0.977116704805492	.	24720001	25120000	#FF0000	1	1
chr2	25120001	25440000	A.1.1.2.1.1.2.2.1.2.2	0.90045766590389	.	25120001	25440000	#FF0000	1	1
chr2	25440001	25640000	A.1.1.2.1.1.2.2.1.1.2.2.2	0.903890160183066	.	25440001	25640000	#FF0000	1	1
chr2	25640001	25840000	A.1.1.2.1.1.2.2.1.1.1	0.907322654462243	.	25640001	25840000	#FF0000	1	1
chr2	25840001	26080000	A.1.2.1.2.1.1.1.1.1.1	0.799771167048055	.	25840001	26080000	#FF4848	1	0.875
chr2	26080001	26600000	A.1.1.1.2.1.1.2.1.1	0.97254004576659	.	26080001	26600000	#FF0000	1	1
chr2	26600001	27000000	A.1.2.1.2.1.1.2.2.2	0.788329519450801	.	26600001	27000000	#FF4848	1	0.875
chr2	27000001	27160000	A.1.2.2.2.2.2.1.1.2	0.700228832951945	.	27000001	27160000	#FF4848	1	0.875
chr2	27160001	27640000	A.1.1.1.2.1.1.2.1.2	0.971395881006865	.	27160001	27640000	#FF0000	1	1
chr2	27640001	27920000	A.1.1.2.2.1.2.2.1.2.1	0.859267734553776	.	27640001	27920000	#FF0000	1	1
chr2	27920001	28240000	A.1.2.1.2.1.1.1.1.1.2	0.79862700228833	.	27920001	28240000	#FF4848	1	0.875
chr2	28240001	28440000	A.2.1.1.2.1.1.2.2	0.648741418764302	.	28240001	28440000	#FF9191	1	0.75
chr2	28440001	28520000	A.2.1.1.2.1.1.1.1.1.1	0.655606407322655	.	28440001	28520000	#FF9191	1	0.75
chr2	28520001	28680000	A.1.2.2.1.2.2.2.1.1.2.2	0.725400457665904	.	28520001	28680000	#FF4848	1	0.875
chr2	28680001	28840000	A.2.1.1.1.1.1.1.2.1	0.691075514874142	.	28680001	28840000	#FF9191	1	0.75
chr2	28840001	29160000	A.1.1.2.1.1.2.2.1.2.1.2	0.901601830663616	.	28840001	29160000	#FF0000	1	1
chr2	29160001	29440000	A.1.1.2.2.1.1.1.1.1	0.878718535469107	.	29160001	29440000	#FF0000	1	1
chr2	29440001	29840000	A.2.1.2.1.1.2.1	0.608695652173913	.	29440001	29840000	#FF9191	1	0.75
chr2	29840001	30000000	A.2.2.2.2.1.1.1	0.478260869565217	.	29840001	30000000	#FFDADA	1	0.625
chr2	30000001	30360000	A.2.2.1.1.2.2.1.1.2.2	0.524027459954233	.	30000001	30360000	#FFDADA	1	0.625
chr2	30360001	30560000	A.1.2.1.2.2.1.2.1.1	0.778032036613272	.	30360001	30560000	#FF4848	1	0.875
chr2	30560001	30720000	A.1.2.2.2.2.2.1.1.1	0.70137299771167	.	30560001	30720000	#FF4848	1	0.875
chr2	30720001	30960000	A.1.2.2.1.2.1.2.1	0.744851258581236	.	30720001	30960000	#FF4848	1	0.875
chr2	30960001	31160000	A.2.2.2.2.2.1.1.1.1.1	0.471395881006865	.	30960001	31160000	#FFDADA	1	0.625
chr2	31160001	31360000	A.2.2.2.1.1.2.1.2	0.490846681922197	.	31160001	31360000	#FFDADA	1	0.625
chr2	31360001	31560000	A.2.1.2.2.2.1.1.2.1	0.566361556064073	.	31360001	31560000	#FF9191	1	0.75
chr2	31560001	31880000	B.1.1.2.1.2.1.2.1	0.387871853546911	.	31560001	31880000	#DADAFF	1	0.5
chr2	31880001	32040000	A.2.2.1.2.2.2.1.2	0.497711670480549	.	31880001	32040000	#FFDADA	1	0.625
chr2	32040001	32800000	A.1.1.1.1.1.2.1.1	0.998855835240275	.	32040001	32800000	#FF0000	1	1
chr2	32800001	33280000	A.1.2.1.1.1.2.1.1.1	0.827231121281464	.	32800001	33280000	#FF4848	1	0.875
chr2	33280001	33640000	A.2.1.1.2.2.2.2.2.2.1	0.615560640732265	.	33280001	33640000	#FF9191	1	0.75
chr2	33640001	33840000	A.1.2.1.2.2.1.1	0.779176201372998	.	33640001	33840000	#FF4848	1	0.875
chr2	33840001	34320000	B.2.1.1.2.1.1.2.2.1.2.2	0.231121281464531	.	33840001	34320000	#4848FF	1	0.25
chr2	34320001	34600000	B.2.2.1.2.2.2.2.2.1.1	0.0526315789473684	.	34320001	34600000	#0000FF	1	0.125
chr2	34600001	34840000	B.2.2.1.2.2.2.2.2.2	0.0503432494279176	.	34600001	34840000	#0000FF	1	0.125
chr2	34840001	35000000	B.2.1.2.1.2.1.2.2.2.1.1	0.172768878718535	.	34840001	35000000	#4848FF	1	0.25
chr2	35000001	35200000	B.2.2.1.2.1.2.2.2.1	0.0697940503432494	.	35000001	35200000	#0000FF	1	0.125
chr2	35200001	35560000	B.2.2.2.1.2.2.1.1.1.2	0.0263157894736842	.	35200001	35560000	#0000FF	1	0.125
chr2	35560001	35840000	B.2.1.2.2.2.1.2.1.1	0.131578947368421	.	35560001	35840000	#4848FF	1	0.25
chr2	35840001	36160000	B.2.1.2.2.2.1.2.2.1.1.2	0.128146453089245	.	35840001	36160000	#4848FF	1	0.25
chr2	36160001	36440000	B.1.2.2.1.1.2.2.2	0.319221967963387	.	36160001	36440000	#9191FF	1	0.375
chr2	36440001	36520000	B.1.1.2.2.2.2.2	0.362700228832952	.	36440001	36520000	#DADAFF	1	0.5
chr2	36520001	36760000	A.2.2.2.2.2.2.2.1.2.1	0.455377574370709	.	36520001	36760000	#FFDADA	1	0.625
chr2	36760001	37000000	A.2.2.2.1.1.1	0.494279176201373	.	36760001	37000000	#FFDADA	1	0.625
chr2	37000001	37320000	A.1.1.1.2.2.1.2.1.2	0.947368421052632	.	37000001	37320000	#FF0000	1	1
chr2	37320001	37640000	A.1.1.1.2.1.1.1.1.1.2	0.978260869565217	.	37320001	37640000	#FF0000	1	1
chr2	37640001	37760000	A.1.2.1.2.1.1.2.1.2.2	0.790617848970252	.	37640001	37760000	#FF4848	1	0.875
chr2	37760001	37960000	A.1.1.2.1.1.2.2.1.1.2.1	0.906178489702517	.	37760001	37960000	#FF0000	1	1
chr2	37960001	38160000	A.1.2.1.2.1.1.2.1.2.1	0.791762013729977	.	37960001	38160000	#FF4848	1	0.875
chr2	38160001	38560000	A.1.1.1.2.2.2.2.2.2.2.1	0.923340961098398	.	38160001	38560000	#FF0000	1	1
chr2	38560001	38800000	A.1.1.1.2.2.2.2.2.2.2.2	0.922196796338673	.	38560001	38800000	#FF0000	1	1
chr2	38800001	39000000	A.1.1.1.2.1.1.2.2.2.2.2	0.965675057208238	.	38800001	39000000	#FF0000	1	1
chr2	39000001	39480000	A.1.1.1.1.2.2.1	0.986270022883295	.	39000001	39480000	#FF0000	1	1
chr2	39480001	39760000	A.1.2.1.1.1.2.1.1.2	0.826086956521739	.	39480001	39760000	#FF4848	1	0.875
chr2	39760001	40040000	A.2.1.1.2.2.2.2.2.1	0.616704805491991	.	39760001	40040000	#FF9191	1	0.75
chr2	40040001	40320000	B.1.2.2.2.2.2.2.1.2.2	0.284897025171625	.	40040001	40320000	#9191FF	1	0.375
chr2	40320001	40560000	B.2.1.1.1.2.1.1.1.2	0.262013729977117	.	40320001	40560000	#4848FF	1	0.25
chr2	40560001	40800000	B.2.1.1.2.1.1.2.2.1.1	0.233409610983982	.	40560001	40800000	#4848FF	1	0.25
chr2	40800001	41200000	B.2.2.1.2.2.2.1.1	0.0594965675057208	.	40800001	41200000	#0000FF	1	0.125
chr2	41200001	41400000	B.2.1.2.2.2.1.2.1.2	0.130434782608696	.	41200001	41400000	#4848FF	1	0.25
chr2	41400001	41560000	B.2.1.2.1.2.1.2.2.1.2	0.173913043478261	.	41400001	41560000	#4848FF	1	0.25
chr2	41560001	41880000	B.2.1.2.1.2.1.1.2.1	0.181922196796339	.	41560001	41880000	#4848FF	1	0.25
chr2	41880001	42080000	B.1.1.1.2.2.1.2.2.1	0.416475972540046	.	41880001	42080000	#DADAFF	1	0.5
chr2	42080001	42320000	A.2.1.1.2.2.2.1.2.1	0.621281464530893	.	42080001	42320000	#FF9191	1	0.75
chr2	42320001	42720000	A.1.1.1.2.2.1.2.1.1.1	0.949656750572082	.	42320001	42720000	#FF0000	1	1
chr2	42720001	43000000	A.1.1.2.1.1.2.1.1.2	0.910755148741419	.	42720001	43000000	#FF0000	1	1
chr2	43000001	43320000	A.1.1.1.2.2.2.2.2.1.1.1	0.929061784897025	.	43000001	43320000	#FF0000	1	1
chr2	43320001	43480000	A.1.1.2.2.1.2.2.1.2.2.1	0.85812356979405	.	43320001	43480000	#FF0000	1	1
chr2	43480001	43680000	A.1.1.1.2.1.1.2.2.2.2.1	0.966819221967963	.	43480001	43680000	#FF0000	1	1
chr2	43680001	43840000	A.1.2.1.1.1.1.2.2.2	0.82837528604119	.	43680001	43840000	#FF4848	1	0.875
chr2	43840001	44160000	A.1.1.2.2.1.1.2.2.1.2	0.866132723112128	.	43840001	44160000	#FF0000	1	1
chr2	44160001	44240000	A.2.1.1.1.1.1.1.1.2	0.692219679633867	.	44160001	44240000	#FF9191	1	0.75
chr2	44240001	44400000	A.1.2.1.2.1.1.2.1.1.1	0.794050343249428	.	44240001	44400000	#FF4848	1	0.875
chr2	44400001	44640000	A.1.1.2.2.1.1.2.2.2	0.864988558352403	.	44400001	44640000	#FF0000	1	1
chr2	44640001	44800000	A.2.1.1.1.1.1.1.2.2	0.689931350114417	.	44640001	44800000	#FF9191	1	0.75
chr2	44800001	45000000	A.1.2.2.1.2.2.2.1.1.2.1	0.726544622425629	.	44800001	45000000	#FF4848	1	0.875
chr2	45000001	45240000	A.2.1.1.1.1.2.1.2.2	0.685354691075515	.	45000001	45240000	#FF9191	1	0.75
chr2	45240001	45400000	A.2.2.1.1.2.2.1.1.1	0.526315789473684	.	45240001	45400000	#FFDADA	1	0.625
chr2	45400001	45840000	A.1.2.2.2.2.2.2.1	0.696796338672769	.	45400001	45840000	#FF4848	1	0.875
chr2	45840001	46200000	A.1.1.1.2.2.2.2.1.2.1.2	0.932494279176201	.	45840001	46200000	#FF0000	1	1
chr2	46200001	46320000	A.2.1.1.2.1.1.1.1.2	0.653318077803204	.	46200001	46320000	#FF9191	1	0.75
chr2	46320001	46400000	A.2.1.1.2.1.1.1.2.1	0.652173913043478	.	46320001	46400000	#FF9191	1	0.75
chr2	46400001	46520000	A.1.2.2.1.2.2.2.1.1.1.1	0.72883295194508	.	46400001	46520000	#FF4848	1	0.875
chr2	46520001	46720000	A.1.2.1.2.1.1.2.2.1	0.789473684210526	.	46520001	46720000	#FF4848	1	0.875
chr2	46720001	47120000	A.1.1.1.2.2.2.2.1.2.1.1	0.933638443935927	.	46720001	47120000	#FF0000	1	1
chr2	47120001	47360000	A.1.1.2.2.1.1.2.2.1.1	0.867276887871854	.	47120001	47360000	#FF0000	1	1
chr2	47360001	47560000	A.1.1.2.1.1.2.2.1.2.1.1	0.902745995423341	.	47360001	47560000	#FF0000	1	1
chr2	47560001	47680000	A.1.2.2.1.2.2.2.1.1.1.2	0.727688787185355	.	47560001	47680000	#FF4848	1	0.875
chr2	47680001	48080000	A.1.1.1.2.2.2.2.1.1.1	0.935926773455378	.	47680001	48080000	#FF0000	1	1
chr2	48080001	48160000	A.1.2.2.1.2.1.2.2.1	0.74370709382151	.	48080001	48160000	#FF4848	1	0.875
chr2	48160001	48320000	A.2.1.1.1.2.1.2.2.1.2.1	0.672768878718536	.	48160001	48320000	#FF9191	1	0.75
chr2	48320001	48480000	A.1.2.1.2.2.1.2.1.2	0.776887871853547	.	48320001	48480000	#FF4848	1	0.875
chr2	48480001	48760000	A.1.1.2.1.1.2.1.1.1	0.911899313501144	.	48480001	48760000	#FF0000	1	1
chr2	48760001	49000000	B.1.1.1.1.1.1.1.2	0.449656750572082	.	48760001	49000000	#DADAFF	1	0.5
chr2	49000001	49320000	B.1.2.2.2.2.2.2.1.2.1	0.28604118993135	.	49000001	49320000	#9191FF	1	0.375
chr2	49320001	49640000	B.2.1.2.1.2.1.1.2.2.2	0.178489702517162	.	49320001	49640000	#4848FF	1	0.25
chr2	49640001	50080000	B.2.2.1.2.2.2.1.2.2.1	0.05720823798627	.	49640001	50080000	#0000FF	1	0.125
chr2	50080001	50280000	B.2.1.2.1.2.1.1.1.2	0.183066361556064	.	50080001	50280000	#4848FF	1	0.25
chr2	50280001	50440000	B.2.1.1.2.1.1.2.2.2.2	0.22883295194508	.	50280001	50440000	#4848FF	1	0.25
chr2	50440001	50520000	B.2.1.2.1.2.1.2.1.1	0.177345537757437	.	50440001	50520000	#4848FF	1	0.25
chr2	50520001	50720000	B.2.1.1.2.1.1.1.2.2.1.2.1	0.240274599542334	.	50520001	50720000	#4848FF	1	0.25
chr2	50720001	51080000	B.2.2.2.1.2.2.1.1.1.1	0.0274599542334096	.	50720001	51080000	#0000FF	1	0.125
chr2	51080001	51440000	B.2.2.2.1.2.2.1.2.1.2	0.022883295194508	.	51080001	51440000	#0000FF	1	0.125
chr2	51440001	51640000	B.2.2.2.1.2.2.1.2.2.1	0.0217391304347826	.	51440001	51640000	#0000FF	1	0.125
chr2	51640001	51800000	B.2.1.2.2.2.1.1.2.1	0.133867276887872	.	51640001	51800000	#4848FF	1	0.25
chr2	51800001	52520000	B.2.2.2.2.1.2.2.2.2	0.0022883295194508	.	51800001	52520000	#0000FF	1	0.125
chr2	52520001	53080000	B.2.2.2.1.2.2.1.2.1.1	0.0240274599542334	.	52520001	53080000	#0000FF	1	0.125
chr2	53080001	53640000	B.2.2.1.2.2.2.1.2.1	0.0583524027459954	.	53080001	53640000	#0000FF	1	0.125
chr2	53640001	53920000	B.1.1.2.1.2.1.1.2.1.2	0.390160183066362	.	53640001	53920000	#DADAFF	1	0.5
chr2	53920001	54080000	A.2.1.1.1.2.1.2.2.1.1.1	0.676201372997712	.	53920001	54080000	#FF9191	1	0.75
chr2	54080001	54360000	A.1.1.2.2.2.1.1.2.2	0.850114416475973	.	54080001	54360000	#FF0000	1	1
chr2	54360001	54720000	A.1.2.2.2.2.1.1.2.2.2	0.708237986270023	.	54360001	54720000	#FF4848	1	0.875
chr2	54720001	54920000	A.1.1.2.1.1.2.1.2.1	0.909610983981693	.	54720001	54920000	#FF0000	1	1
chr2	54920001	55200000	A.1.2.1.1.1.2.1.2.2.1	0.823798627002288	.	54920001	55200000	#FF4848	1	0.875
chr2	55200001	55440000	A.1.1.2.2.1.1.1.2.2.2	0.87070938215103	.	55200001	55440000	#FF0000	1	1
chr2	55440001	55520000	A.1.2.2.1.2.1.2.2.2	0.742562929061785	.	55440001	55520000	#FF4848	1	0.875
chr2	55520001	55760000	A.1.1.2.1.2.1.2.1.2	0.892448512585812	.	55520001	55760000	#FF0000	1	1
chr2	55760001	55920000	A.1.2.1.1.1.2.1.2.2.2	0.822654462242563	.	55760001	55920000	#FF4848	1	0.875
chr2	55920001	56240000	B.1.1.1.1.1.2.1.1	0.447368421052632	.	55920001	56240000	#DADAFF	1	0.5
chr2	56240001	56680000	B.2.1.1.2.1.1.1.2.1.1	0.24370709382151	.	56240001	56680000	#4848FF	1	0.25
chr2	56680001	56920000	B.2.2.1.2.1.2.2.2.2	0.068649885583524	.	56680001	56920000	#0000FF	1	0.125
chr2	56920001	57080000	B.2.1.2.2.2.1.2.2.1.1.1	0.12929061784897	.	56920001	57080000	#4848FF	1	0.25
chr2	57080001	57160000	B.2.1.1.1.2.2.1.1.2	0.249427917620137	.	57080001	57160000	#4848FF	1	0.25
chr2	57160001	57280000	B.2.1.1.2.1.2.1.1.1	0.227688787185355	.	57160001	57280000	#4848FF	1	0.25
chr2	57280001	57680000	B.2.2.1.2.2.2.1.2.2.2	0.0560640732265446	.	57280001	57680000	#0000FF	1	0.125
chr2	57680001	57920000	B.2.1.1.2.1.1.1.2.2.1.1	0.241418764302059	.	57680001	57920000	#4848FF	1	0.25
chr2	57920001	58200000	A.2.2.1.2.2.2.2.2	0.495423340961098	.	57920001	58200000	#FFDADA	1	0.625
chr2	58200001	58480000	A.1.2.2.1.1.2.2.2.1	0.752860411899314	.	58200001	58480000	#FF4848	1	0.875
chr2	58480001	58760000	B.1.2.1.1.1.2.2.1	0.352402745995423	.	58480001	58760000	#9191FF	1	0.375
chr2	58760001	59440000	B.2.1.1.2.1.1.1.2.1.2	0.242562929061785	.	58760001	59440000	#4848FF	1	0.25
chr2	59440001	59600000	B.2.1.1.1.2.1.1.2.1	0.260869565217391	.	59440001	59600000	#4848FF	1	0.25
chr2	59600001	59880000	B.2.1.2.1.2.1.2.2.1.1	0.175057208237986	.	59600001	59880000	#4848FF	1	0.25
chr2	59880001	60040000	B.1.2.2.1.1.2.1	0.323798627002288	.	59880001	60040000	#9191FF	1	0.375
chr2	60040001	60520000	B.1.1.1.1.1.2.1.2	0.446224256292906	.	60040001	60520000	#DADAFF	1	0.5
chr2	60520001	60720000	A.1.2.2.2.1.1.1.1.2	0.720823798627002	.	60520001	60720000	#FF4848	1	0.875
chr2	60720001	60920000	A.2.1.1.2.2.2.1.2.2.2	0.618993135011442	.	60720001	60920000	#FF9191	1	0.75
chr2	60920001	61400000	A.1.1.1.1.2.1.1.1.2	0.991990846681922	.	60920001	61400000	#FF0000	1	1
chr2	61400001	61760000	A.1.1.1.1.2.2.2.1.2	0.982837528604119	.	61400001	61760000	#FF0000	1	1
chr2	61760001	62120000	A.1.1.1.2.2.2.2.2.1.1.2	0.9279176201373	.	61760001	62120000	#FF0000	1	1
chr2	62120001	62440000	A.1.1.1.2.1.1.1.2.1.2	0.974828375286041	.	62120001	62440000	#FF0000	1	1
chr2	62440001	62680000	A.1.1.2.2.1.1.1.2.1.1.1	0.875286041189931	.	62440001	62680000	#FF0000	1	1
chr2	62680001	62880000	A.2.2.1.1.2.2.2.1.2.2	0.517162471395881	.	62680001	62880000	#FFDADA	1	0.625
chr2	62880001	63040000	A.2.1.1.2.2.2.1.2.2.1	0.620137299771167	.	62880001	63040000	#FF9191	1	0.75
chr2	63040001	63320000	A.2.2.1.1.2.2.2.1.1.1	0.520594965675057	.	63040001	63320000	#FFDADA	1	0.625
chr2	63320001	63600000	B.1.2.1.1.1.2.2.2.1	0.351258581235698	.	63320001	63600000	#9191FF	1	0.375
chr2	63600001	63800000	B.1.1.1.1.1.2.2	0.445080091533181	.	63600001	63800000	#DADAFF	1	0.5
chr2	63800001	64040000	A.2.1.2.2.2.2.1.2.2	0.55720823798627	.	63800001	64040000	#FF9191	1	0.75
chr2	64040001	64240000	A.1.2.1.2.1.2.1.2.1	0.78604118993135	.	64040001	64240000	#FF4848	1	0.875
chr2	64240001	64560000	A.1.1.1.2.1.1.1.2.1.1	0.975972540045767	.	64240001	64560000	#FF0000	1	1
chr2	64560001	64760000	A.1.2.1.2.1.1.1.2.2	0.795194508009153	.	64560001	64760000	#FF4848	1	0.875
chr2	64760001	64880000	A.1.1.2.2.1.2.2.1.1	0.860411899313501	.	64760001	64880000	#FF0000	1	1
chr2	64880001	65040000	A.1.1.1.2.1.1.2.2.2.1	0.967963386727689	.	64880001	65040000	#FF0000	1	1
chr2	65040001	65280000	A.1.1.2.1.1.2.1.2.2	0.908466819221968	.	65040001	65280000	#FF0000	1	1
chr2	65280001	65440000	A.1.2.1.2.1.2.1.2.2	0.784897025171625	.	65280001	65440000	#FF4848	1	0.875
chr2	65440001	65840000	A.1.1.2.2.2.1.1.1.2.1	0.853546910755149	.	65440001	65840000	#FF0000	1	1
chr2	65840001	66320000	B.1.1.2.1.2.1.1.2.2	0.389016018306636	.	65840001	66320000	#DADAFF	1	0.5
chr2	66320001	66600000	B.2.1.2.1.2.1.1.2.2.1.1	0.180778032036613	.	66320001	66600000	#4848FF	1	0.25
chr2	66600001	66720000	B.1.2.1.1.2.2.2.2	0.342105263157895	.	66600001	66720000	#9191FF	1	0.375
chr2	66720001	67080000	B.2.1.2.1.2.1.1.2.2.1.2	0.179633867276888	.	66720001	67080000	#4848FF	1	0.25
chr2	67080001	67520000	B.2.1.2.2.2.1.1.1.2	0.135011441647597	.	67080001	67520000	#4848FF	1	0.25
chr2	67520001	67680000	B.1.2.1.2.2.2.1.2.1	0.331807780320366	.	67520001	67680000	#9191FF	1	0.375
chr2	67680001	67840000	B.1.2.2.2.2.2.1.1	0.290617848970252	.	67680001	67840000	#9191FF	1	0.375
chr2	67840001	67920000	B.1.2.1.1.1.2.2.2.2	0.350114416475973	.	67840001	67920000	#9191FF	1	0.375
chr2	67920001	68280000	B.1.1.1.2.2.1.2.2.2.2	0.414187643020595	.	67920001	68280000	#DADAFF	1	0.5
chr2	68280001	68720000	A.1.1.1.2.2.1.2.1.1.2	0.948512585812357	.	68280001	68720000	#FF0000	1	1
chr2	68720001	68880000	A.2.2.1.1.2.2.2.1.1.2	0.519450800915332	.	68720001	68880000	#FFDADA	1	0.625
chr2	68880001	69160000	A.1.2.2.2.2.1.1.2.1.2	0.710526315789474	.	68880001	69160000	#FF4848	1	0.875
chr2	69160001	69560000	A.2.2.1.1.2.2.1.1.2.1	0.525171624713959	.	69160001	69560000	#FFDADA	1	0.625
chr2	69560001	69760000	A.1.1.2.2.1.1.1.1.2.1	0.877574370709382	.	69560001	69760000	#FF0000	1	1
chr2	69760001	69920000	A.1.1.2.2.1.1.1.1.2.2	0.876430205949657	.	69760001	69920000	#FF0000	1	1
chr2	69920001	70280000	A.1.1.1.1.2.2.2.2.1	0.981693363844394	.	69920001	70280000	#FF0000	1	1
chr2	70280001	70520000	A.1.1.1.2.2.2.2.2.1.2	0.926773455377574	.	70280001	70520000	#FF0000	1	1
chr2	70520001	70760000	A.2.1.1.2.1.1.2.1	0.649885583524027	.	70520001	70760000	#FF9191	1	0.75
chr2	70760001	70880000	A.2.2.1.1.2.2.2.1.2.1	0.518306636155606	.	70760001	70880000	#FFDADA	1	0.625
chr2	70880001	71200000	A.2.1.2.1.1.2.2.2.1.2	0.604118993135011	.	70880001	71200000	#FF9191	1	0.75
chr2	71200001	71400000	A.1.1.2.2.1.1.1.2.1.1.2	0.874141876430206	.	71200001	71400000	#FF0000	1	1
chr2	71400001	71760000	A.1.2.2.2.2.1.1.1	0.712814645308924	.	71400001	71760000	#FF4848	1	0.875
chr2	71760001	72160000	B.1.1.1.2.2.1.1.2.1	0.419908466819222	.	71760001	72160000	#DADAFF	1	0.5
chr2	72160001	72480000	B.1.2.2.1.1.1.1	0.32837528604119	.	72160001	72480000	#9191FF	1	0.375
chr2	72480001	72760000	B.2.1.1.2.1.1.1.2.2.1.2.2	0.239130434782609	.	72480001	72760000	#4848FF	1	0.25
chr2	72760001	72960000	B.1.1.2.2.2.2.1	0.363844393592677	.	72760001	72960000	#DADAFF	1	0.5
chr2	72960001	73200000	A.2.1.2.1.1.2.2.2.1.1	0.605263157894737	.	72960001	73200000	#FF9191	1	0.75
chr2	73200001	73440000	A.2.1.1.1.1.2.1.1	0.687643020594966	.	73200001	73440000	#FF9191	1	0.75
chr2	73440001	73960000	A.1.1.2.1.2.1.2.1.1	0.893592677345538	.	73440001	73960000	#FF0000	1	1
chr2	73960001	74440000	A.1.1.1.1.2.2.2.1.1.2	0.983981693363844	.	73960001	74440000	#FF0000	1	1
chr2	74440001	74880000	A.1.1.1.1.2.2.2.1.1.1	0.98512585812357	.	74440001	74880000	#FF0000	1	1
chr2	74880001	75240000	A.1.2.1.1.1.2.1.2.1	0.824942791762014	.	74880001	75240000	#FF4848	1	0.875
chr2	75240001	75560000	A.2.1.2.1.1.2.2.2.2	0.602974828375286	.	75240001	75560000	#FF9191	1	0.75
chr2	75560001	75720000	A.2.1.1.2.2.2.1.1.2	0.622425629290618	.	75560001	75720000	#FF9191	1	0.75
chr2	75720001	75920000	A.2.1.2.2.2.2.1.2.1	0.558352402745995	.	75720001	75920000	#FF9191	1	0.75
chr2	75920001	76160000	B.1.1.2.1.2.1.1.1	0.392448512585812	.	75920001	76160000	#DADAFF	1	0.5
chr2	76160001	76560000	B.2.1.2.2.2.1.1.2.2	0.132723112128146	.	76160001	76560000	#4848FF	1	0.25
chr2	76560001	76640000	B.2.1.1.1.2.2.1.1.1.2.2	0.250572082379863	.	76560001	76640000	#4848FF	1	0.25
chr2	76640001	76840000	B.2.1.1.2.1.2.1.1.2	0.226544622425629	.	76640001	76840000	#4848FF	1	0.25
chr2	76840001	77120000	B.2.2.1.2.1.1.2.1.1	0.0812356979405034	.	76840001	77120000	#0000FF	1	0.125
chr2	77120001	77360000	B.2.2.1.2.1.1.1.1	0.0869565217391304	.	77120001	77360000	#0000FF	1	0.125
chr2	77360001	77600000	B.2.2.1.2.1.1.2.2.2.1	0.0778032036613272	.	77360001	77600000	#0000FF	1	0.125
chr2	77600001	77760000	B.2.2.1.2.1.1.1.2.2.1	0.0835240274599542	.	77600001	77760000	#0000FF	1	0.125
chr2	77760001	77880000	B.2.1.1.2.1.2.2.1	0.224256292906178	.	77760001	77880000	#4848FF	1	0.25
chr2	77880001	77960000	B.2.1.1.2.1.2.2.2	0.223112128146453	.	77880001	77960000	#4848FF	1	0.25
chr2	77960001	78080000	B.2.1.2.1.2.2.1.1.2	0.168192219679634	.	77960001	78080000	#4848FF	1	0.25
chr2	78080001	78160000	B.2.1.1.1.2.2.1.2	0.248283752860412	.	78080001	78160000	#4848FF	1	0.25
chr2	78160001	78400000	B.2.2.1.2.1.1.2.1.2	0.080091533180778	.	78160001	78400000	#0000FF	1	0.125
chr2	78400001	78600000	B.2.2.1.2.1.1.1.2.1.1	0.085812356979405	.	78400001	78600000	#0000FF	1	0.125
chr2	78600001	78880000	B.2.2.1.2.2.1.2.2.1	0.0617848970251716	.	78600001	78880000	#0000FF	1	0.125
chr2	78880001	79080000	B.2.2.1.2.1.1.1.2.1.2	0.0846681922196796	.	78880001	79080000	#0000FF	1	0.125
chr2	79080001	79480000	B.2.1.2.2.2.1.1.1.1	0.136155606407323	.	79080001	79480000	#4848FF	1	0.25
chr2	79480001	80120000	B.2.2.2.2.1.2.1.1.2	0.0080091533180778	.	79480001	80120000	#0000FF	1	0.125
chr2	80120001	80280000	B.2.1.1.1.2.2.1.1.1.1	0.252860411899314	.	80120001	80280000	#4848FF	1	0.25
chr2	80280001	80800000	B.2.2.1.2.2.1.2.2.2	0.0606407322654462	.	80280001	80800000	#0000FF	1	0.125
chr2	80800001	81240000	B.2.2.2.1.2.1.1.1.1	0.0366132723112128	.	80800001	81240000	#0000FF	1	0.125
chr2	81240001	81520000	B.2.2.1.2.2.1.1.2.2.1	0.0652173913043478	.	81240001	81520000	#0000FF	1	0.125
chr2	81520001	81760000	B.2.2.1.2.1.1.2.2.2.2	0.0766590389016018	.	81520001	81760000	#0000FF	1	0.125
chr2	81760001	82120000	B.2.2.1.2.2.1.1.2.2.2	0.0640732265446224	.	81760001	82120000	#0000FF	1	0.125
chr2	82120001	82240000	B.2.1.2.1.2.2.1.2.1.1	0.167048054919908	.	82120001	82240000	#4848FF	1	0.25
chr2	82240001	82600000	B.2.2.2.1.2.1.1.1.2	0.0354691075514874	.	82240001	82600000	#0000FF	1	0.125
chr2	82600001	82680000	B.2.1.2.1.2.2.1.2.1.2	0.165903890160183	.	82600001	82680000	#4848FF	1	0.25
chr2	82680001	83200000	B.2.2.2.2.1.2.1.1.1	0.0091533180778032	.	82680001	83200000	#0000FF	1	0.125
chr2	83200001	83320000	B.2.1.2.1.2.2.1.2.2	0.164759725400458	.	83200001	83320000	#4848FF	1	0.25
chr2	83320001	83480000	B.2.1.2.2.2.2.1.2.1.2	0.121281464530892	.	83320001	83480000	#4848FF	1	0.25
chr2	83480001	83680000	B.2.2.1.2.1.1.1.2.2.2	0.0823798627002288	.	83480001	83680000	#0000FF	1	0.125
chr2	83680001	83840000	B.2.1.2.2.2.2.1.2.1.1	0.122425629290618	.	83680001	83840000	#4848FF	1	0.25
chr2	83840001	84200000	B.2.2.1.2.2.1.1.2.1	0.0663615560640732	.	83840001	84200000	#0000FF	1	0.125
chr2	84200001	84400000	B.2.1.1.1.2.2.1.1.1.2.1	0.251716247139588	.	84200001	84400000	#4848FF	1	0.25
chr2	84400001	84640000	B.1.2.1.1.2.2.2.1	0.34324942791762	.	84400001	84640000	#9191FF	1	0.375
chr2	84640001	84800000	A.2.2.1.2.1.2.2.1.1	0.510297482837529	.	84640001	84800000	#FFDADA	1	0.625
chr2	84800001	85120000	A.2.1.2.1.1.2.2.1.2	0.606407322654462	.	84800001	85120000	#FF9191	1	0.75
chr2	85120001	85280000	A.1.1.2.2.1.1.1.2.1.2	0.872997711670481	.	85120001	85280000	#FF0000	1	1
chr2	85280001	85520000	A.1.2.2.2.2.1.1.2.2.1	0.709382151029748	.	85280001	85520000	#FF4848	1	0.875
chr2	85520001	85720000	A.1.2.1.1.1.1.2.2.1.1	0.830663615560641	.	85520001	85720000	#FF4848	1	0.875
chr2	85720001	86080000	A.1.1.1.2.1.1.2.2.1.2	0.969107551487414	.	85720001	86080000	#FF0000	1	1
chr2	86080001	86440000	A.1.1.1.2.1.1.2.2.1.1	0.97025171624714	.	86080001	86440000	#FF0000	1	1
chr2	86440001	86720000	A.1.1.2.1.2.1.2.2.1	0.891304347826087	.	86440001	86720000	#FF0000	1	1
chr2	86720001	86880000	A.1.2.1.1.1.1.2.2.1.2	0.829519450800915	.	86720001	86880000	#FF4848	1	0.875
chr2	86880001	87040000	A.2.1.1.1.2.1.2.2.1.2.2	0.67162471395881	.	86880001	87040000	#FF9191	1	0.75
chr2	87040001	87160000	A.2.2.2.1.1.2.1.1.2	0.491990846681922	.	87040001	87160000	#FFDADA	1	0.625
chr2	87280001	87360000	A.2.2.2.1.1.2.1.1.2	0.491990846681922	.	87280001	87360000	#FFDADA	1	0.625
chr2	87440001	87480000	A.2.2.2.1.1.2.1.1.2	0.491990846681922	.	87440001	87480000	#FFDADA	1	0.625
chr2	87480001	87520000	A.2.2.2.1.1.2.1.1.1	0.493135011441648	.	87480001	87520000	#FFDADA	1	0.625
chr2	87560001	87600000	A.2.2.2.1.1.2.1.1.1	0.493135011441648	.	87560001	87600000	#FFDADA	1	0.625
chr2	87760001	87880000	A.2.2.2.1.1.2.1.1.1	0.493135011441648	.	87760001	87880000	#FFDADA	1	0.625
chr2	87920001	87960000	A.2.2.2.1.1.2.1.1.1	0.493135011441648	.	87920001	87960000	#FFDADA	1	0.625
chr2	87960001	88000000	A.2.2.1.1.2.1.2.2	0.52745995423341	.	87960001	88000000	#FFDADA	1	0.625
chr2	88160001	88840000	A.2.2.1.1.2.1.2.2	0.52745995423341	.	88160001	88840000	#FFDADA	1	0.625
chr2	88840001	89000000	A.1.2.2.2.2.1.1.2.1.1	0.711670480549199	.	88840001	89000000	#FF4848	1	0.875
chr2	89000001	89240000	A.2.1.2.1.1.2.2.1.1	0.607551487414188	.	89000001	89240000	#FF9191	1	0.75
chr2	89400001	89560000	A.2.1.2.1.1.2.2.1.1	0.607551487414188	.	89400001	89560000	#FF9191	1	0.75
chr2	89880001	90160000	B.1.2.1.1.1.2.1.1.1	0.3558352402746	.	89880001	90160000	#9191FF	1	0.375
chr2	90200001	90280000	B.2.1.1.2.1.1.2.2.2.1	0.229977116704806	.	90200001	90280000	#4848FF	1	0.25
chr2	90400001	90480000	B.2.1.1.2.1.1.2.2.2.1	0.229977116704806	.	90400001	90480000	#4848FF	1	0.25
chr2	91640001	91720000	B.2.1.1.2.1.1.2.2.2.1	0.229977116704806	.	91640001	91720000	#4848FF	1	0.25
chr2	91760001	92000000	B.2.1.1.2.1.1.2.2.2.1	0.229977116704806	.	91760001	92000000	#4848FF	1	0.25
chr2	92040001	92200000	B.2.1.1.2.1.1.2.2.2.1	0.229977116704806	.	92040001	92200000	#4848FF	1	0.25
chr2	95360001	95640000	B.1.1.2.2.1.2.2.1	0.37070938215103	.	95360001	95640000	#DADAFF	1	0.5
chr2	95640001	95960000	A.1.2.2.2.2.1.2.2.2	0.702517162471396	.	95640001	95960000	#FF4848	1	0.875
chr2	96000001	96040000	A.1.2.2.2.2.1.2.2.2	0.702517162471396	.	96000001	96040000	#FF4848	1	0.875
chr2	96040001	96080000	A.2.1.1.1.2.2.2.2.2	0.65675057208238	.	96040001	96080000	#FF9191	1	0.75
chr2	96120001	96280000	A.2.1.1.1.2.2.2.2.2	0.65675057208238	.	96120001	96280000	#FF9191	1	0.75
chr2	96320001	96520000	A.2.1.1.1.2.2.2.2.2	0.65675057208238	.	96320001	96520000	#FF9191	1	0.75
chr2	96520001	96680000	A.1.1.2.1.2.1.2.2.2	0.890160183066362	.	96520001	96680000	#FF0000	1	1
chr2	96720001	96920000	A.1.1.2.1.2.1.2.2.2	0.890160183066362	.	96720001	96920000	#FF0000	1	1
chr2	96920001	97000000	A.1.2.1.2.1.1.1.2.1	0.796338672768879	.	96920001	97000000	#FF4848	1	0.875
chr2	97000001	97520000	A.1.1.1.1.2.2.2.2.2	0.980549199084668	.	97000001	97520000	#FF0000	1	1
chr2	97560001	97840000	A.2.1.1.1.1.2.2	0.684210526315789	.	97560001	97840000	#FF9191	1	0.75
chr2	97840001	97880000	A.1.1.1.2.2.2.2.1.2.2.2	0.930205949656751	.	97840001	97880000	#FF0000	1	1
chr2	98000001	98040000	A.1.1.1.2.2.2.2.1.2.2.2	0.930205949656751	.	98000001	98040000	#FF0000	1	1
chr2	98120001	98200000	A.1.1.1.2.2.2.2.1.2.2.2	0.930205949656751	.	98120001	98200000	#FF0000	1	1
chr2	98240001	98680000	A.1.1.1.2.2.2.2.1.2.2.2	0.930205949656751	.	98240001	98680000	#FF0000	1	1
chr2	98680001	98840000	A.2.1.1.1.1.2.1.2.1	0.68649885583524	.	98680001	98840000	#FF9191	1	0.75
chr2	98840001	99000000	A.2.1.1.2.1.2.2.1.1.1	0.639588100686499	.	98840001	99000000	#FF9191	1	0.75
chr2	99000001	99160000	A.1.1.2.2.1.1.2.1.2	0.868421052631579	.	99000001	99160000	#FF0000	1	1
chr2	99160001	99480000	A.1.2.1.2.1.2.2.1.2	0.782608695652174	.	99160001	99480000	#FF4848	1	0.875
chr2	99480001	99680000	A.2.2.1.2.1.1.1	0.51487414187643	.	99480001	99680000	#FFDADA	1	0.625
chr2	99680001	99920000	A.1.2.2.1.2.1.1.2.1.1	0.748283752860412	.	99680001	99920000	#FF4848	1	0.875
chr2	99920001	100120000	A.1.2.1.1.1.1.2.1	0.831807780320366	.	99920001	100120000	#FF4848	1	0.875
chr2	100160001	100680000	B.1.1.1.2.2.1.1.2.2	0.418764302059497	.	100160001	100680000	#DADAFF	1	0.5
chr2	100680001	100840000	B.1.1.1.1.2.1.2.2.2	0.440503432494279	.	100680001	100840000	#DADAFF	1	0.5
chr2	100840001	100920000	B.1.1.1.1.2.1.2.2.1	0.441647597254005	.	100840001	100920000	#DADAFF	1	0.5
chr2	100920001	101240000	A.2.1.2.2.2.1.2.2.2	0.560640732265446	.	100920001	101240000	#FF9191	1	0.75
chr2	101240001	101560000	A.2.2.2.2.2.1.1.1.1.2	0.47025171624714	.	101240001	101560000	#FFDADA	1	0.625
chr2	101560001	101960000	A.1.2.1.2.1.2.1.1	0.787185354691076	.	101560001	101960000	#FF4848	1	0.875
chr2	101960001	102240000	A.2.1.2.1.1.1.2.2	0.609839816933638	.	101960001	102240000	#FF9191	1	0.75
chr2	102240001	102440000	A.1.2.2.1.2.1.1.2.2	0.745995423340961	.	102240001	102440000	#FF4848	1	0.875
chr2	102440001	102640000	A.2.1.2.1.1.1.2.1.2	0.610983981693364	.	102440001	102640000	#FF9191	1	0.75
chr2	102640001	102800000	A.1.2.2.2.2.1.2.1.1.2	0.705949656750572	.	102640001	102800000	#FF4848	1	0.875
chr2	102800001	102880000	A.2.1.2.2.1.2.1.1.1.2	0.576659038901602	.	102800001	102880000	#FF9191	1	0.75
chr2	102880001	103080000	A.2.1.1.2.2.2.1.1.1	0.623569794050343	.	102880001	103080000	#FF9191	1	0.75
chr2	103080001	103440000	A.2.2.2.1.1.2.2.1.2.1	0.488558352402746	.	103080001	103440000	#FFDADA	1	0.625
chr2	103440001	103640000	B.2.1.1.2.1.1.2.1.1	0.235697940503432	.	103440001	103640000	#4848FF	1	0.25
chr2	103640001	104040000	B.2.2.2.1.2.1.2.1.2	0.0297482837528604	.	103640001	104040000	#0000FF	1	0.125
chr2	104040001	104200000	B.2.2.1.2.2.1.1.1	0.0675057208237986	.	104040001	104200000	#0000FF	1	0.125
chr2	104200001	104480000	B.2.2.2.1.2.1.2.1.1.2	0.0308924485125858	.	104200001	104480000	#0000FF	1	0.125
chr2	104480001	104960000	B.2.2.2.1.2.1.2.1.1.1	0.0320366132723112	.	104480001	104960000	#0000FF	1	0.125
chr2	104960001	105320000	B.2.1.2.1.2.2.2.1.2	0.162471395881007	.	104960001	105320000	#4848FF	1	0.25
chr2	105320001	105640000	B.1.2.1.1.2.2.1.2.1	0.345537757437071	.	105320001	105640000	#9191FF	1	0.375
chr2	105640001	105880000	A.2.1.2.2.2.2.2.2.2	0.549199084668192	.	105640001	105880000	#FF9191	1	0.75
chr2	105880001	106040000	A.2.1.1.1.2.2.2.2.1.1.2	0.659038901601831	.	105880001	106040000	#FF9191	1	0.75
chr2	106040001	106120000	A.2.2.1.2.1.2.2.1.2	0.509153318077803	.	106040001	106120000	#FFDADA	1	0.625
chr2	106120001	106320000	A.2.1.2.2.2.2.1.1	0.559496567505721	.	106120001	106320000	#FF9191	1	0.75
chr2	106320001	106520000	A.1.2.1.1.1.1.1	0.832951945080092	.	106320001	106520000	#FF4848	1	0.875
chr2	106520001	106840000	A.2.2.1.1.2.1.2.1.1.1	0.530892448512586	.	106520001	106840000	#FFDADA	1	0.625
chr2	106840001	107000000	B.1.1.1.2.2.1.2.2.2.1	0.41533180778032	.	106840001	107000000	#DADAFF	1	0.5
chr2	107080001	107240000	B.1.1.1.2.2.1.2.2.2.1	0.41533180778032	.	107080001	107240000	#DADAFF	1	0.5
chr2	107240001	107560000	B.2.2.1.1.1.2.1.2.1	0.105263157894737	.	107240001	107560000	#0000FF	1	0.125
chr2	107560001	107880000	B.2.1.2.1.2.2.2.2	0.161327231121281	.	107560001	107880000	#4848FF	1	0.25
chr2	107880001	108440000	B.2.2.2.2.1.2.2.1.1	0.005720823798627	.	107880001	108440000	#0000FF	1	0.125
chr2	108520001	108960000	B.1.2.2.1.1.1.2.2.2	0.324942791762014	.	108520001	108960000	#9191FF	1	0.375
chr2	108960001	109280000	A.1.1.2.2.2.1.2.1.1	0.848970251716247	.	108960001	109280000	#FF0000	1	1
chr2	109280001	109480000	A.1.2.1.2.1.2.2.2.1	0.781464530892448	.	109280001	109480000	#FF4848	1	0.875
chr2	109480001	109760000	A.2.1.2.2.2.1.1.2.2.1	0.565217391304348	.	109480001	109760000	#FF9191	1	0.75
chr2	109760001	110040000	A.2.1.2.1.1.1.1	0.613272311212815	.	109760001	110040000	#FF9191	1	0.75
chr2	110040001	110120000	A.2.1.2.2.1.2.1.1.1.1	0.577803203661327	.	110040001	110120000	#FF9191	1	0.75
chr2	110240001	110320000	A.2.1.2.2.1.2.1.1.1.1	0.577803203661327	.	110240001	110320000	#FF9191	1	0.75
chr2	110320001	110520000	A.2.1.1.1.2.2.2.1.1	0.663615560640732	.	110320001	110520000	#FF9191	1	0.75
chr2	110840001	111000000	A.2.1.1.1.2.2.2.1.1	0.663615560640732	.	110840001	111000000	#FF9191	1	0.75
chr2	111360001	111640000	A.1.1.2.1.1.1.1.2.1.2	0.918764302059497	.	111360001	111640000	#FF0000	1	1
chr2	111640001	111760000	A.2.1.1.2.1.2.2.1.1.2.2	0.637299771167048	.	111640001	111760000	#FF9191	1	0.75
chr2	111760001	112040000	A.1.1.2.2.1.1.2.1.1	0.869565217391304	.	111760001	112040000	#FF0000	1	1
chr2	112080001	112200000	A.1.1.2.2.1.1.2.1.1	0.869565217391304	.	112080001	112200000	#FF0000	1	1
chr2	112280001	112320000	A.1.1.2.2.1.1.2.1.1	0.869565217391304	.	112280001	112320000	#FF0000	1	1
chr2	112320001	112480000	A.2.1.1.2.1.2.2.1.1.2.1	0.638443935926774	.	112320001	112480000	#FF9191	1	0.75
chr2	112480001	112560000	A.2.1.2.2.1.2.2	0.573226544622426	.	112480001	112560000	#FF9191	1	0.75
chr2	112600001	113040000	A.1.1.1.2.2.2.2.1.2.2.1	0.931350114416476	.	112600001	113040000	#FF0000	1	1
chr2	113040001	113120000	A.1.1.1.1.2.1.1.1.1.1	0.994279176201373	.	113040001	113120000	#FF0000	1	1
chr2	113160001	113680000	A.1.1.1.1.2.1.1.1.1.1	0.994279176201373	.	113160001	113680000	#FF0000	1	1
chr2	113680001	113880000	A.1.2.1.2.1.2.2.1.1	0.783752860411899	.	113680001	113880000	#FF4848	1	0.875
chr2	113880001	114000000	A.1.2.2.1.2.2.2.2	0.723112128146453	.	113880001	114000000	#FF4848	1	0.875
chr2	114000001	114240000	A.1.2.2.1.2.1.1.1.1	0.750572082379863	.	114000001	114240000	#FF4848	1	0.875
chr2	114360001	114720000	A.1.1.2.1.2.1.1.1.2	0.895881006864989	.	114360001	114720000	#FF0000	1	1
chr2	114720001	115200000	B.1.2.1.1.2.2.1.2.2	0.344393592677346	.	114720001	115200000	#9191FF	1	0.375
chr2	115200001	115360000	B.1.2.2.2.2.1.2.2	0.291762013729977	.	115200001	115360000	#9191FF	1	0.375
chr2	115360001	115560000	B.2.1.2.1.2.2.2.1.1	0.163615560640732	.	115360001	115560000	#4848FF	1	0.25
chr2	115560001	116040000	B.2.2.2.2.1.2.2.2.1	0.0034324942791762	.	115560001	116040000	#0000FF	1	0.125
chr2	116040001	116320000	B.2.2.2.1.2.1.1.2.2	0.0331807780320366	.	116040001	116320000	#0000FF	1	0.125
chr2	116320001	116720000	B.2.2.2.2.1.2.1.2	0.0068649885583524	.	116320001	116720000	#0000FF	1	0.125
chr2	116720001	117840000	B.2.2.2.2.2	0.0011441647597254	.	116720001	117840000	#0000FF	1	0.125
chr2	117840001	118000000	B.2.2.1.2.1.1.2.2.1	0.0789473684210526	.	117840001	118000000	#0000FF	1	0.125
chr2	118000001	118120000	B.2.1.2.2.2.2.1.2.2.2.2	0.117848970251716	.	118000001	118120000	#4848FF	1	0.25
chr2	118120001	118360000	B.2.1.2.2.2.2.1.2.2.1	0.120137299771167	.	118120001	118360000	#4848FF	1	0.25
chr2	118360001	118560000	B.2.1.1.1.2.2.2	0.247139588100687	.	118360001	118560000	#4848FF	1	0.25
chr2	118560001	118760000	A.2.2.1.2.1.2.2.2.1.2	0.506864988558352	.	118560001	118760000	#FFDADA	1	0.625
chr2	118760001	119000000	A.1.2.2.2.2.1.2.2.1	0.703661327231121	.	118760001	119000000	#FF4848	1	0.875
chr2	119000001	119320000	B.1.1.2.1.2.2.1.2	0.384439359267735	.	119000001	119320000	#DADAFF	1	0.5
chr2	119320001	119600000	B.1.2.1.1.1.1.2.1	0.359267734553776	.	119320001	119600000	#9191FF	1	0.375
chr2	119600001	119720000	B.1.1.1.2.2.1.1.1	0.421052631578947	.	119600001	119720000	#DADAFF	1	0.5
chr2	119720001	120040000	A.2.2.1.2.1.1.2.1	0.513729977116705	.	119720001	120040000	#FFDADA	1	0.625
chr2	120040001	120200000	A.1.2.1.2.1.2.2.2.2	0.780320366132723	.	120040001	120200000	#FF4848	1	0.875
chr2	120200001	120400000	A.2.1.1.2.1.2.1.1.1.2	0.646453089244851	.	120200001	120400000	#FF9191	1	0.75
chr2	120400001	120920000	A.1.1.2.1.2.1.1.2	0.894736842105263	.	120400001	120920000	#FF0000	1	1
chr2	120920001	121080000	A.1.1.2.2.2.1.2.1.2	0.847826086956522	.	120920001	121080000	#FF0000	1	1
chr2	121080001	121520000	A.2.2.1.1.2.1.2.1.1.2	0.52974828375286	.	121080001	121520000	#FFDADA	1	0.625
chr2	121520001	121880000	A.2.2.1.2.1.1.2.2	0.512585812356979	.	121520001	121880000	#FFDADA	1	0.625
chr2	121880001	122120000	A.2.2.1.1.2.1.2.1.2	0.528604118993135	.	121880001	122120000	#FFDADA	1	0.625
chr2	122120001	122520000	A.1.1.1.2.2.1.2.2.2.1	0.94279176201373	.	122120001	122520000	#FF0000	1	1
chr2	122520001	123080000	B.1.1.2.1.2.2.1.1	0.38558352402746	.	122520001	123080000	#DADAFF	1	0.5
chr2	123080001	123320000	B.2.1.1.2.1.1.1.1.2	0.244851258581236	.	123080001	123320000	#4848FF	1	0.25
chr2	123320001	123640000	B.1.2.2.2.2.1.1.2	0.294050343249428	.	123320001	123640000	#9191FF	1	0.375
chr2	123640001	123920000	B.2.1.2.2.2.2.1.1	0.123569794050343	.	123640001	123920000	#4848FF	1	0.25
chr2	123920001	124240000	B.2.2.2.2.1.1.2.1	0.011441647597254	.	123920001	124240000	#0000FF	1	0.125
chr2	124240001	124360000	B.2.1.2.2.2.2.2	0.116704805491991	.	124240001	124360000	#4848FF	1	0.25
chr2	124360001	124680000	B.2.2.2.1.2.1.1.2.1	0.034324942791762	.	124360001	124680000	#0000FF	1	0.125
chr2	124680001	125160000	B.2.2.2.2.1.1.1.1.1	0.0160183066361556	.	124680001	125160000	#0000FF	1	0.125
chr2	125160001	125320000	B.2.1.2.2.2.2.1.2.2.2.1	0.118993135011442	.	125160001	125320000	#4848FF	1	0.25
chr2	125320001	125800000	B.2.2.1.2.2.1.2.1	0.062929061784897	.	125320001	125800000	#0000FF	1	0.125
chr2	125800001	126000000	B.2.1.2.1.2.2.1.1.1	0.169336384439359	.	125800001	126000000	#4848FF	1	0.25
chr2	126000001	126240000	B.1.1.1.2.2.2.2.1.1.2	0.409610983981693	.	126000001	126240000	#DADAFF	1	0.5
chr2	126240001	126520000	B.2.1.1.2.1.2.1.2	0.225400457665904	.	126240001	126520000	#4848FF	1	0.25
chr2	126520001	126960000	B.2.2.2.1.2.1.2.2	0.028604118993135	.	126520001	126960000	#0000FF	1	0.125
chr2	126960001	127160000	B.1.2.2.2.2.1.1.1.1	0.297482837528604	.	126960001	127160000	#9191FF	1	0.375
chr2	127160001	127400000	B.1.1.1.1.2.2.2.1.2.1	0.433638443935927	.	127160001	127400000	#DADAFF	1	0.5
chr2	127400001	127760000	A.2.2.1.2.1.2.2.2.2	0.505720823798627	.	127400001	127760000	#FFDADA	1	0.625
chr2	127760001	128000000	A.1.2.2.1.2.1.1.1.2	0.749427917620137	.	127760001	128000000	#FF4848	1	0.875
chr2	128000001	128480000	A.1.1.1.1.2.1.1.1.1.2	0.993135011441648	.	128000001	128480000	#FF0000	1	1
chr2	128480001	128640000	A.1.1.2.1.1.1.1.2.1.1	0.919908466819222	.	128480001	128640000	#FF0000	1	1
chr2	128640001	128960000	A.1.1.1.2.1.2.1.1	0.964530892448513	.	128640001	128960000	#FF0000	1	1
chr2	128960001	129320000	A.2.1.2.1.1.1.2.1.1	0.612128146453089	.	128960001	129320000	#FF9191	1	0.75
chr2	129320001	129560000	A.2.2.2.1.1.2.2.1.1	0.489702517162471	.	129320001	129560000	#FFDADA	1	0.625
chr2	129560001	129720000	B.1.2.2.1.2.2.1.1.1.1	0.31350114416476	.	129560001	129720000	#9191FF	1	0.375
chr2	129720001	130240000	B.1.2.2.1.1.1.2.2.1	0.326086956521739	.	129720001	130240000	#9191FF	1	0.375
chr2	130240001	130520000	B.1.2.2.1.1.1.2.1	0.327231121281465	.	130240001	130520000	#9191FF	1	0.375
chr2	130520001	130800000	A.2.2.2.2.2.1.1.1.2.1	0.469107551487414	.	130520001	130800000	#FFDADA	1	0.625
chr2	130880001	131160000	A.1.2.2.1.2.1.1.2.1.2	0.747139588100686	.	130880001	131160000	#FF4848	1	0.875
chr2	131440001	131640000	A.2.1.2.2.1.2.1.2	0.574370709382151	.	131440001	131640000	#FF9191	1	0.75
chr2	131640001	131920000	A.2.1.1.1.2.2.2.2.1.1.1	0.660183066361556	.	131640001	131920000	#FF9191	1	0.75
chr2	131920001	132000000	B.1.1.1.1.2.2.2.1.1	0.434782608695652	.	131920001	132000000	#DADAFF	1	0.5
chr2	132040001	132200000	B.1.1.1.1.2.2.2.1.1	0.434782608695652	.	132040001	132200000	#DADAFF	1	0.5
chr2	132200001	132360000	A.2.1.2.2.1.1.1	0.583524027459954	.	132200001	132360000	#FF9191	1	0.75
chr2	132360001	132600000	A.2.2.2.1.1.2.2.1.2.2	0.487414187643021	.	132360001	132600000	#FFDADA	1	0.625
chr2	132600001	132760000	B.2.1.2.1.1.1.1.2.1.2	0.200228832951945	.	132600001	132760000	#4848FF	1	0.25
chr2	132800001	132960000	B.2.1.2.1.1.1.1.2.1.2	0.200228832951945	.	132800001	132960000	#4848FF	1	0.25
chr2	132960001	133040000	B.2.1.1.1.1.1.2	0.280320366132723	.	132960001	133040000	#4848FF	1	0.25
chr2	133040001	133280000	B.2.2.1.1.1.2.1.2.2	0.104118993135011	.	133040001	133280000	#0000FF	1	0.125
chr2	133280001	133360000	B.1.2.2.2.2.1.1.1.2.1	0.296338672768879	.	133280001	133360000	#9191FF	1	0.375
chr2	133360001	133480000	B.1.2.1.1.1.2.1.1.2	0.354691075514874	.	133360001	133480000	#9191FF	1	0.375
chr2	133480001	133760000	B.1.2.2.1.2.2.1.1.2	0.311212814645309	.	133480001	133760000	#9191FF	1	0.375
chr2	133760001	134160000	B.2.1.1.2.1.1.1.1.1	0.245995423340961	.	133760001	134160000	#4848FF	1	0.25
chr2	134160001	134360000	B.1.1.1.2.2.2.1.1	0.41304347826087	.	134160001	134360000	#DADAFF	1	0.5
chr2	134360001	134640000	B.1.2.2.2.2.1.2.1	0.292906178489703	.	134360001	134640000	#9191FF	1	0.375
chr2	134640001	134840000	A.2.2.2.2.2.1.1.1.2.2	0.467963386727689	.	134640001	134840000	#FFDADA	1	0.625
chr2	134840001	135160000	A.1.1.2.2.2.1.2.2.2	0.845537757437071	.	134840001	135160000	#FF0000	1	1
chr2	135160001	135360000	A.2.1.1.2.1.2.2.1.2.1	0.636155606407323	.	135160001	135360000	#FF9191	1	0.75
chr2	135360001	135400000	A.2.1.1.1.2.2.2.2.1.2	0.657894736842105	.	135360001	135400000	#FF9191	1	0.75
chr2	135440001	135520000	A.2.1.1.1.2.2.2.2.1.2	0.657894736842105	.	135440001	135520000	#FF9191	1	0.75
chr2	135520001	135680000	A.2.1.1.2.1.2.2.1.2.2	0.635011441647597	.	135520001	135680000	#FF9191	1	0.75
chr2	135680001	136000000	A.1.1.1.2.2.1.2.2.2.2	0.941647597254005	.	135680001	136000000	#FF0000	1	1
chr2	136000001	136240000	A.2.1.1.2.1.2.1.1.2	0.645308924485126	.	136000001	136240000	#FF9191	1	0.75
chr2	136240001	136480000	A.1.1.2.2.2.1.1.1.1	0.854691075514874	.	136240001	136480000	#FF0000	1	1
chr2	136480001	136680000	A.1.1.2.1.2.1.1.1.1	0.897025171624714	.	136480001	136680000	#FF0000	1	1
chr2	136680001	136840000	A.1.1.1.1.2.1.2.2.2	0.987414187643021	.	136680001	136840000	#FF0000	1	1
chr2	136840001	136920000	A.1.1.2.2.1.2.2.2	0.8558352402746	.	136840001	136920000	#FF0000	1	1
chr2	136920001	137160000	A.1.1.1.2.1.2.2.2	0.95766590389016	.	136920001	137160000	#FF0000	1	1
chr2	137160001	137560000	B.1.1.2.1.2.2.2.1	0.383295194508009	.	137160001	137560000	#DADAFF	1	0.5
chr2	137560001	137720000	B.2.1.1.1.1.1.1	0.281464530892448	.	137560001	137720000	#4848FF	1	0.25
chr2	137720001	138040000	B.2.1.2.2.1.2.1.2	0.14187643020595	.	137720001	138040000	#4848FF	1	0.25
chr2	138040001	138160000	B.2.1.2.1.1.1.2.1.1	0.197940503432494	.	138040001	138160000	#4848FF	1	0.25
chr2	138160001	138560000	B.2.2.1.1.1.2.2.2.2.2	0.0949656750572082	.	138160001	138560000	#0000FF	1	0.125
chr2	138560001	138960000	B.1.2.1.1.2.2.1.1.1	0.347826086956522	.	138560001	138960000	#9191FF	1	0.375
chr2	138960001	139200000	A.2.2.2.2.2.1.1.2.1.1	0.466819221967963	.	138960001	139200000	#FFDADA	1	0.625
chr2	139200001	139360000	A.1.2.2.1.1.2.2.2.2	0.751716247139588	.	139200001	139360000	#FF4848	1	0.875
chr2	139360001	139600000	B.1.1.1.1.2.2.2.1.2.2	0.432494279176201	.	139360001	139600000	#DADAFF	1	0.5
chr2	139600001	140080000	B.2.2.2.1.1.2.1.2	0.040045766590389	.	139600001	140080000	#0000FF	1	0.125
chr2	140080001	140480000	B.2.2.2.2.1.1.1.1.2	0.0148741418764302	.	140080001	140480000	#0000FF	1	0.125
chr2	140480001	140800000	B.2.2.2.2.1.1.1.2.1	0.0137299771167048	.	140480001	140800000	#0000FF	1	0.125
chr2	140800001	141000000	B.2.2.2.1.1.1.1.1	0.0491990846681922	.	140800001	141000000	#0000FF	1	0.125
chr2	141000001	141320000	B.2.2.1.1.1.2.1.1	0.106407322654462	.	141000001	141320000	#0000FF	1	0.125
chr2	141320001	141520000	B.2.1.2.1.1.1.2.1.2	0.196796338672769	.	141320001	141520000	#4848FF	1	0.25
chr2	141520001	141640000	B.2.1.2.1.1.1.1.1.1	0.204805491990847	.	141520001	141640000	#4848FF	1	0.25
chr2	141640001	142080000	B.2.2.2.2.1.1.1.2.2	0.0125858123569794	.	141640001	142080000	#0000FF	1	0.125
chr2	142080001	142160000	B.2.1.1.2.2.1.1.2.1	0.219679633867277	.	142080001	142160000	#4848FF	1	0.25
chr2	142160001	142440000	B.2.2.1.1.1.2.2.2.2.1.2	0.0961098398169336	.	142160001	142440000	#0000FF	1	0.125
chr2	142440001	142560000	B.2.1.2.1.1.1.2.2	0.195652173913043	.	142440001	142560000	#4848FF	1	0.25
chr2	142560001	142960000	B.2.2.1.1.1.2.2.2.2.1.1	0.097254004576659	.	142560001	142960000	#0000FF	1	0.125
chr2	142960001	143440000	B.2.2.1.1.1.2.2.1.2	0.101830663615561	.	142960001	143440000	#0000FF	1	0.125
chr2	143440001	143600000	B.1.1.1.2.2.2.2.1.2	0.408466819221968	.	143440001	143600000	#DADAFF	1	0.5
chr2	143600001	143840000	A.2.1.1.1.2.2.1.1.2	0.667048054919908	.	143600001	143840000	#FF9191	1	0.75
chr2	143840001	144000000	A.1.2.2.1.1.2.2.1	0.754004576659039	.	143840001	144000000	#FF4848	1	0.875
chr2	144000001	144240000	A.2.1.2.2.2.2.2.2.1.1	0.551487414187643	.	144000001	144240000	#FF9191	1	0.75
chr2	144240001	144440000	A.2.2.2.2.2.1.1.2.2.2.1	0.463386727688787	.	144240001	144440000	#FFDADA	1	0.625
chr2	144440001	144720000	A.2.2.2.2.2.1.1.2.2.1	0.464530892448513	.	144440001	144720000	#FFDADA	1	0.625
chr2	144720001	144920000	A.2.1.2.2.2.2.2.1.2.2	0.552631578947368	.	144720001	144920000	#FF9191	1	0.75
chr2	144920001	145160000	A.1.1.1.2.2.1.2.2.1.2	0.943935926773455	.	144920001	145160000	#FF0000	1	1
chr2	145160001	145400000	A.2.1.2.1.2.1.1.2.2.2	0.594965675057208	.	145160001	145400000	#FF9191	1	0.75
chr2	145400001	145880000	B.2.1.1.2.1.1.2.1.2	0.234553775743707	.	145400001	145880000	#4848FF	1	0.25
chr2	145880001	146320000	B.2.2.1.1.1.2.2.1.1	0.102974828375286	.	145880001	146320000	#0000FF	1	0.125
chr2	146320001	146560000	B.1.2.2.2.2.2.2.2.2	0.282608695652174	.	146320001	146560000	#9191FF	1	0.375
chr2	146560001	147160000	B.2.2.2.2.1.2.2.1.2	0.0045766590389016	.	146560001	147160000	#0000FF	1	0.125
chr2	147160001	147440000	B.2.2.1.1.2.1.1	0.0938215102974828	.	147160001	147440000	#0000FF	1	0.125
chr2	147440001	147840000	B.2.1.2.2.1.2.2.2.1	0.138443935926773	.	147440001	147840000	#4848FF	1	0.25
chr2	147840001	148080000	A.2.2.1.1.2.2.2.2	0.516018306636156	.	147840001	148080000	#FFDADA	1	0.625
chr2	148080001	148320000	B.1.2.1.1.1.2.1.2	0.353546910755149	.	148080001	148320000	#9191FF	1	0.375
chr2	148320001	148480000	A.2.2.1.1.2.1.1.2	0.532036613272311	.	148320001	148480000	#FFDADA	1	0.625
chr2	148480001	148720000	B.1.1.1.2.2.2.2.1.1.1	0.410755148741419	.	148480001	148720000	#DADAFF	1	0.5
chr2	148720001	148880000	A.1.2.2.2.2.1.2.1.1.1	0.707093821510298	.	148720001	148880000	#FF4848	1	0.875
chr2	148880001	148960000	A.2.1.2.2.2.2.2.1.2.1	0.553775743707094	.	148880001	148960000	#FF9191	1	0.75
chr2	148960001	149240000	A.2.2.1.2.1.2.2.2.1.1	0.508009153318078	.	148960001	149240000	#FFDADA	1	0.625
chr2	149240001	149320000	A.2.1.2.2.2.2.2.2.1.2	0.550343249427918	.	149240001	149320000	#FF9191	1	0.75
chr2	149320001	149520000	A.1.2.1.1.2.2.2.1.2.1	0.805491990846682	.	149320001	149520000	#FF4848	1	0.875
chr2	149520001	149720000	A.2.1.2.2.2.1.2.2.1	0.561784897025172	.	149520001	149720000	#FF9191	1	0.75
chr2	149760001	149800000	A.2.1.2.2.2.1.2.2.1	0.561784897025172	.	149760001	149800000	#FF9191	1	0.75
chr2	149800001	150000000	A.2.1.2.2.2.1.1.1.1.1	0.5720823798627	.	149800001	150000000	#FF9191	1	0.75
chr2	150000001	150200000	A.2.2.2.2.2.1.1.2.1.2	0.465675057208238	.	150000001	150200000	#FFDADA	1	0.625
chr2	150200001	150480000	B.1.1.2.1.1.1.2.2.2.2	0.399313501144165	.	150200001	150480000	#DADAFF	1	0.5
chr2	150480001	150720000	B.2.1.2.2.1.2.2.2.2	0.137299771167048	.	150480001	150720000	#4848FF	1	0.25
chr2	150720001	150880000	B.2.1.2.2.1.2.2.1.2	0.139588100686499	.	150720001	150880000	#4848FF	1	0.25
chr2	150880001	151200000	B.2.1.2.2.1.2.1.1	0.143020594965675	.	150880001	151200000	#4848FF	1	0.25
chr2	151200001	151600000	B.1.2.1.1.2.2.1.1.2	0.346681922196796	.	151200001	151600000	#9191FF	1	0.375
chr2	151600001	151800000	B.1.2.2.2.2.1.1.1.2.2	0.295194508009153	.	151600001	151800000	#9191FF	1	0.375
chr2	151800001	152080000	B.1.2.1.1.2.1	0.348970251716247	.	151800001	152080000	#9191FF	1	0.375
chr2	152080001	152600000	A.1.1.2.1.2.2.1.2.1	0.886727688787185	.	152080001	152600000	#FF0000	1	1
chr2	152600001	153040000	A.1.1.1.1.2.1.2.2.1	0.988558352402746	.	152600001	153040000	#FF0000	1	1
chr2	153040001	153200000	A.2.1.1.1.2.2.2.1.2.1	0.662471395881007	.	153040001	153200000	#FF9191	1	0.75
chr2	153200001	153600000	A.1.1.1.2.2.1.2.2.1.1.2	0.945080091533181	.	153200001	153600000	#FF0000	1	1
chr2	153600001	154000000	B.2.1.2.1.1.1.1.2.1.1	0.20137299771167	.	153600001	154000000	#4848FF	1	0.25
chr2	154000001	154440000	B.2.2.1.1.2.1.2	0.0926773455377574	.	154000001	154440000	#0000FF	1	0.125
chr2	154440001	154640000	B.2.2.2.1.1.1.1.2	0.0480549199084668	.	154440001	154640000	#0000FF	1	0.125
chr2	154640001	154960000	B.2.2.2.2.1.1.2.2	0.0102974828375286	.	154640001	154960000	#0000FF	1	0.125
chr2	154960001	155320000	B.2.2.1.1.1.2.2.2.1.2.1	0.0995423340961098	.	154960001	155320000	#0000FF	1	0.125
chr2	155320001	155480000	B.1.1.1.2.2.2.2.2	0.407322654462243	.	155320001	155480000	#DADAFF	1	0.5
chr2	155480001	155920000	B.1.2.2.1.2.1.2.2	0.314645308924485	.	155480001	155920000	#9191FF	1	0.375
chr2	155920001	156080000	A.2.1.2.1.2.1.2.1.1	0.593821510297483	.	155920001	156080000	#FF9191	1	0.75
chr2	156080001	156840000	B.2.2.2.1.1.1.2.1	0.0469107551487414	.	156080001	156840000	#0000FF	1	0.125
chr2	156840001	157200000	B.1.2.2.1.2.1.2.1.2	0.315789473684211	.	156840001	157200000	#9191FF	1	0.375
chr2	157200001	157440000	A.1.1.2.2.2.1.2.2.1	0.846681922196796	.	157200001	157440000	#FF0000	1	1
chr2	157440001	157840000	B.2.1.1.1.1.2.1.1.1.1	0.279176201372998	.	157440001	157840000	#4848FF	1	0.25
chr2	157840001	158160000	A.2.2.2.1.1.2.2.2	0.486270022883295	.	157840001	158160000	#FFDADA	1	0.625
chr2	158160001	158360000	A.1.2.1.1.2.2.1.1	0.812356979405034	.	158160001	158360000	#FF4848	1	0.875
chr2	158360001	158640000	B.1.1.1.1.2.2.1.2.2	0.435926773455378	.	158360001	158640000	#DADAFF	1	0.5
chr2	158640001	158920000	B.1.1.1.1.2.2.1.2.1.1	0.438215102974828	.	158640001	158920000	#DADAFF	1	0.5
chr2	158920001	159120000	B.1.1.2.2.1.2.1.1	0.372997711670481	.	158920001	159120000	#DADAFF	1	0.5
chr2	159120001	159280000	B.1.2.2.1.2.2.1.1.1.2	0.312356979405034	.	159120001	159280000	#9191FF	1	0.375
chr2	159280001	159480000	B.1.1.1.1.2.2.1.2.1.2	0.437070938215103	.	159280001	159480000	#DADAFF	1	0.5
chr2	159480001	159720000	A.2.2.2.2.2.1.1.2.2.2.2	0.462242562929062	.	159480001	159720000	#FFDADA	1	0.625
chr2	159720001	160040000	A.1.2.1.2.2.2.1.2.1	0.772311212814645	.	159720001	160040000	#FF4848	1	0.875
chr2	160040001	160840000	A.1.1.1.1.1.2.1.2	0.997711670480549	.	160040001	160840000	#FF0000	1	1
chr2	160840001	161400000	A.2.2.1.2.1.2.1	0.511441647597254	.	160840001	161400000	#FFDADA	1	0.625
chr2	161400001	161920000	B.1.1.2.2.1.2.2.2	0.369565217391304	.	161400001	161920000	#DADAFF	1	0.5
chr2	161920001	162040000	A.1.1.1.2.1.2.2.1.1	0.959954233409611	.	161920001	162040000	#FF0000	1	1
chr2	162040001	162280000	A.1.2.1.1.2.2.1.2.2	0.808924485125858	.	162040001	162280000	#FF4848	1	0.875
chr2	162280001	162480000	B.1.2.1.2.1.2.2	0.336384439359268	.	162280001	162480000	#9191FF	1	0.375
chr2	162480001	162800000	B.2.1.2.2.1.1.1.2.1.2	0.153318077803204	.	162480001	162800000	#4848FF	1	0.25
chr2	162800001	163000000	A.2.1.2.2.2.2.2.1.1.2	0.554919908466819	.	162800001	163000000	#FF9191	1	0.75
chr2	163000001	163080000	B.1.1.1.1.2.2.2.2.1	0.431350114416476	.	163000001	163080000	#DADAFF	1	0.5
chr2	163080001	163240000	A.2.1.2.1.2.1.2.1.2.2	0.591533180778032	.	163080001	163240000	#FF9191	1	0.75
chr2	163240001	163520000	B.2.1.2.2.1.1.1.2.1.1	0.154462242562929	.	163240001	163520000	#4848FF	1	0.25
chr2	163520001	163680000	B.2.1.1.2.2.2.2.1	0.208237986270023	.	163520001	163680000	#4848FF	1	0.25
chr2	163680001	164200000	B.2.2.2.1.1.2.2.2	0.0377574370709382	.	163680001	164200000	#0000FF	1	0.125
chr2	164200001	164480000	B.2.1.2.2.1.2.2.1.1	0.140732265446224	.	164200001	164480000	#4848FF	1	0.25
chr2	164480001	164600000	B.2.1.1.1.1.2.1.2.2.2.2	0.267734553775744	.	164480001	164600000	#4848FF	1	0.25
chr2	164600001	164800000	B.2.2.1.1.1.1.2.1.2.2.1	0.110983981693364	.	164600001	164800000	#0000FF	1	0.125
chr2	164800001	165080000	B.2.2.1.1.1.2.2.2.1.2.2	0.0983981693363844	.	164800001	165080000	#0000FF	1	0.125
chr2	165080001	165200000	B.2.1.1.2.2.1.1.2.2	0.218535469107551	.	165080001	165200000	#4848FF	1	0.25
chr2	165200001	165520000	B.2.2.1.1.1.2.2.2.1.1	0.100686498855835	.	165200001	165520000	#0000FF	1	0.125
chr2	165520001	165800000	B.1.2.2.1.2.2.2	0.308924485125858	.	165520001	165800000	#9191FF	1	0.375
chr2	165800001	165960000	B.2.1.1.1.1.2.1.1.2	0.275743707093822	.	165800001	165960000	#4848FF	1	0.25
chr2	165960001	166120000	B.1.2.1.1.1.1.1.2	0.360411899313501	.	165960001	166120000	#9191FF	1	0.375
chr2	166120001	166400000	B.2.1.1.2.2.1.2.2.1	0.215102974828375	.	166120001	166400000	#4848FF	1	0.25
chr2	166400001	166680000	B.1.2.2.2.1.2.1.1	0.30091533180778	.	166400001	166680000	#9191FF	1	0.375
chr2	166680001	166840000	A.2.2.2.2.2.1.2.2.1	0.459954233409611	.	166680001	166840000	#FFDADA	1	0.625
chr2	166840001	167040000	B.2.1.2.1.1.1.1.1.2.1	0.203661327231121	.	166840001	167040000	#4848FF	1	0.25
chr2	167040001	167360000	B.2.2.2.1.1.1.2.2.1.2.2	0.0434782608695652	.	167040001	167360000	#0000FF	1	0.125
chr2	167360001	167520000	B.2.1.2.1.1.1.1.2.2	0.19908466819222	.	167360001	167520000	#4848FF	1	0.25
chr2	167520001	167840000	B.2.2.2.1.1.2.2.1	0.0389016018306636	.	167520001	167840000	#0000FF	1	0.125
chr2	167840001	167960000	B.2.1.2.1.1.1.1.1.2.2	0.202517162471396	.	167840001	167960000	#4848FF	1	0.25
chr2	167960001	168120000	B.2.1.2.2.1.1.1.2.2.1	0.152173913043478	.	167960001	168120000	#4848FF	1	0.25
chr2	168120001	168600000	B.2.2.2.1.1.2.1.1	0.0411899313501144	.	168120001	168600000	#0000FF	1	0.125
chr2	168600001	169200000	B.1.1.2.1.2.2.2.2	0.382151029748284	.	168600001	169200000	#DADAFF	1	0.5
chr2	169200001	169560000	A.1.1.1.2.2.1.2.2.1.1.1	0.946224256292906	.	169200001	169560000	#FF0000	1	1
chr2	169560001	169840000	A.2.1.2.1.2.1.1.2.2.1.1	0.597254004576659	.	169560001	169840000	#FF9191	1	0.75
chr2	169840001	170000000	A.2.1.2.2.2.1.1.1.1.2.2	0.569794050343249	.	169840001	170000000	#FF9191	1	0.75
chr2	170000001	170320000	A.2.2.1.1.2.1.1.1	0.533180778032037	.	170000001	170320000	#FFDADA	1	0.625
chr2	170320001	170600000	A.1.1.2.1.1.1.2.1.1.1	0.916475972540046	.	170320001	170600000	#FF0000	1	1
chr2	170600001	171000000	A.1.1.1.2.1.2.1.2.1	0.963386727688787	.	170600001	171000000	#FF0000	1	1
chr2	171000001	171080000	A.1.2.1.2.2.2.2.1.2.2	0.767734553775744	.	171000001	171080000	#FF4848	1	0.875
chr2	171080001	171440000	A.1.1.2.2.2.2.2.2	0.834096109839817	.	171080001	171440000	#FF0000	1	1
chr2	171440001	171560000	A.2.1.2.1.2.2.2.2.1	0.585812356979405	.	171440001	171560000	#FF9191	1	0.75
chr2	171560001	171760000	A.1.2.2.1.2.2.1.2.1.1.1	0.734553775743707	.	171560001	171760000	#FF4848	1	0.875
chr2	171760001	172360000	A.1.1.1.1.1.1	1	.	171760001	172360000	#FF0000	1	1
chr2	172360001	173040000	A.1.1.1.1.2.1.2.1	0.989702517162471	.	172360001	173040000	#FF0000	1	1
chr2	173040001	173320000	A.2.1.2.2.2.1.2.1	0.562929061784897	.	173040001	173320000	#FF9191	1	0.75
chr2	173320001	173480000	A.1.2.2.2.2.2.1.2.1	0.69908466819222	.	173320001	173480000	#FF4848	1	0.875
chr2	173480001	173920000	A.2.1.1.2.1.2.1.2.2.2	0.640732265446224	.	173480001	173920000	#FF9191	1	0.75
chr2	173920001	174080000	A.1.2.2.2.2.1.2.1.2	0.704805491990847	.	173920001	174080000	#FF4848	1	0.875
chr2	174080001	174280000	A.1.2.2.1.2.2.1.2.2.2	0.729977116704805	.	174080001	174280000	#FF4848	1	0.875
chr2	174280001	174480000	A.2.2.1.1.2.2.1.2.2	0.521739130434783	.	174280001	174480000	#FFDADA	1	0.625
chr2	174480001	174720000	A.2.1.2.1.2.2.1	0.589244851258581	.	174480001	174720000	#FF9191	1	0.75
chr2	174720001	174880000	A.1.2.1.1.2.1.1.2.1.1	0.816933638443936	.	174720001	174880000	#FF4848	1	0.875
chr2	174880001	175240000	A.1.1.2.1.1.1.2.1.1.2	0.91533180778032	.	174880001	175240000	#FF0000	1	1
chr2	175240001	175560000	A.1.1.1.2.2.1.1.1.1.1	0.956521739130435	.	175240001	175560000	#FF0000	1	1
chr2	175560001	175640000	A.2.1.2.2.1.2.1.1.2	0.575514874141876	.	175560001	175640000	#FF9191	1	0.75
chr2	175640001	175920000	A.2.1.2.1.2.1.1.1.2	0.600686498855835	.	175640001	175920000	#FF9191	1	0.75
chr2	175920001	176080000	A.1.2.1.2.2.2.1.2.2	0.77116704805492	.	175920001	176080000	#FF4848	1	0.875
chr2	176080001	176280000	A.2.2.2.2.1.2.2	0.47254004576659	.	176080001	176280000	#FFDADA	1	0.625
chr2	176280001	176440000	B.1.2.2.2.1.2.1.2	0.299771167048055	.	176280001	176440000	#9191FF	1	0.375
chr2	176440001	176760000	B.1.2.2.1.2.2.1.2	0.310068649885584	.	176440001	176760000	#9191FF	1	0.375
chr2	176760001	176880000	A.2.2.1.2.2.1.1.2	0.503432494279176	.	176760001	176880000	#FFDADA	1	0.625
chr2	176880001	177120000	A.2.2.1.1.1.1.2.2.2	0.538901601830664	.	176880001	177120000	#FFDADA	1	0.625
chr2	177120001	177280000	A.2.1.1.2.1.2.1.1.1.1	0.647597254004577	.	177120001	177280000	#FF9191	1	0.75
chr2	177280001	177560000	A.2.1.2.2.2.1.1.1.1.2.1	0.570938215102975	.	177280001	177560000	#FF9191	1	0.75
chr2	177560001	177720000	A.2.1.2.1.2.1.1.1.1	0.601830663615561	.	177560001	177720000	#FF9191	1	0.75
chr2	177720001	177880000	A.1.2.2.1.2.2.1.2.2.1	0.731121281464531	.	177720001	177880000	#FF4848	1	0.875
chr2	177880001	178040000	A.2.1.1.1.2.2.2.1.2.2	0.661327231121281	.	177880001	178040000	#FF9191	1	0.75
chr2	178040001	178160000	A.1.1.2.1.1.1.1.2.2	0.917620137299771	.	178040001	178160000	#FF0000	1	1
chr2	178160001	178680000	A.1.1.1.2.2.1.1.1.1.2	0.955377574370709	.	178160001	178680000	#FF0000	1	1
chr2	178680001	178960000	B.1.1.2.2.1.2.1.2	0.371853546910755	.	178680001	178960000	#DADAFF	1	0.5
chr2	178960001	179240000	A.2.1.1.2.2.1.1.2	0.631578947368421	.	178960001	179240000	#FF9191	1	0.75
chr2	179240001	179440000	A.1.1.2.1.2.2.1.1.1	0.889016018306636	.	179240001	179440000	#FF0000	1	1
chr2	179440001	179840000	A.2.1.1.1.2.2.1.1.1	0.668192219679634	.	179440001	179840000	#FF9191	1	0.75
chr2	179840001	180000000	A.1.2.2.1.1.1.2.2.2.2	0.75629290617849	.	179840001	180000000	#FF4848	1	0.875
chr2	180000001	180160000	A.2.1.2.1.2.1.2.1.2.1	0.592677345537757	.	180000001	180160000	#FF9191	1	0.75
chr2	180160001	180320000	B.1.1.1.1.2.2.2.2.2	0.430205949656751	.	180160001	180320000	#DADAFF	1	0.5
chr2	180320001	180480000	B.2.1.1.1.1.2.1.2.1.2.1	0.273455377574371	.	180320001	180480000	#4848FF	1	0.25
chr2	180480001	180760000	B.2.1.1.1.1.2.1.2.2.1.1	0.27116704805492	.	180480001	180760000	#4848FF	1	0.25
chr2	180760001	180920000	A.2.2.2.2.2.1.2.2.2	0.458810068649886	.	180760001	180920000	#FFDADA	1	0.625
chr2	180920001	181560000	B.2.2.1.1.1.1.2.1.1	0.113272311212815	.	180920001	181560000	#0000FF	1	0.125
chr2	181560001	181800000	B.2.1.1.1.1.2.1.2.2.2.1	0.268878718535469	.	181560001	181800000	#4848FF	1	0.25
chr2	181800001	181960000	A.2.1.1.2.2.1.2.2.2	0.624713958810069	.	181800001	181960000	#FF9191	1	0.75
chr2	181960001	182160000	A.1.1.2.1.2.2.1.1.2	0.887871853546911	.	181960001	182160000	#FF0000	1	1
chr2	182160001	182320000	A.1.1.2.2.2.2.1.2.2.1.1	0.838672768878719	.	182160001	182320000	#FF0000	1	1
chr2	182320001	182560000	A.1.2.1.1.2.2.1.2.1.1	0.811212814645309	.	182320001	182560000	#FF4848	1	0.875
chr2	182560001	182840000	A.1.2.2.2.1.2.1	0.716247139588101	.	182560001	182840000	#FF4848	1	0.875
chr2	182840001	183400000	B.2.1.1.2.2.1.2.1.1	0.217391304347826	.	182840001	183400000	#4848FF	1	0.25
chr2	183400001	183560000	B.1.1.2.1.1.1.2.2.1	0.401601830663616	.	183400001	183560000	#DADAFF	1	0.5
chr2	183560001	183880000	A.2.1.1.1.2.2.1.2.1	0.665903890160183	.	183560001	183880000	#FF9191	1	0.75
chr2	183880001	184080000	A.2.1.1.1.2.2.1.2.2	0.664759725400458	.	183880001	184080000	#FF9191	1	0.75
chr2	184080001	184440000	B.2.1.2.1.1.2.1.2.1	0.192219679633867	.	184080001	184440000	#4848FF	1	0.25
chr2	184440001	184800000	B.2.1.2.2.1.1.2.2.2.2	0.1441647597254	.	184440001	184800000	#4848FF	1	0.25
chr2	184800001	184920000	B.1.2.1.2.1.1.1.1	0.340961098398169	.	184800001	184920000	#9191FF	1	0.375
chr2	184920001	185240000	B.2.1.2.2.1.1.1.2.2.2.2	0.149885583524027	.	184920001	185240000	#4848FF	1	0.25
chr2	185240001	185400000	B.1.1.2.2.1.1.1.1.1	0.381006864988558	.	185240001	185400000	#DADAFF	1	0.5
chr2	185400001	185800000	B.2.2.1.1.1.1.2.1.2.1	0.112128146453089	.	185400001	185800000	#0000FF	1	0.125
chr2	185800001	186200000	B.2.2.2.1.1.1.2.2.1.2.1	0.0446224256292906	.	185800001	186200000	#0000FF	1	0.125
chr2	186200001	186600000	B.2.2.1.1.2.2.2.1.2	0.0892448512585812	.	186200001	186600000	#0000FF	1	0.125
chr2	186600001	186680000	B.2.1.1.2.2.2.2.2.1	0.207093821510297	.	186600001	186680000	#4848FF	1	0.25
chr2	186680001	186840000	B.2.2.1.1.1.1.1.2	0.11441647597254	.	186680001	186840000	#0000FF	1	0.125
chr2	186840001	187320000	B.1.2.1.2.1.2.1	0.337528604118993	.	186840001	187320000	#9191FF	1	0.375
chr2	187320001	187600000	A.1.2.2.2.1.2.2.2	0.71395881006865	.	187320001	187600000	#FF4848	1	0.875
chr2	187600001	188000000	B.2.1.1.2.2.1.1.1.2	0.220823798627002	.	187600001	188000000	#4848FF	1	0.25
chr2	188000001	188200000	B.1.2.2.2.1.1.1.1.2	0.306636155606407	.	188000001	188200000	#9191FF	1	0.375
chr2	188200001	188360000	B.1.1.2.2.1.1.2.2.2	0.374141876430206	.	188200001	188360000	#DADAFF	1	0.5
chr2	188360001	188760000	B.2.1.1.1.1.2.1.2.1.2.2	0.272311212814645	.	188360001	188760000	#4848FF	1	0.25
chr2	188760001	188960000	B.1.2.1.2.1.1.1.2	0.339816933638444	.	188760001	188960000	#9191FF	1	0.375
chr2	188960001	189440000	B.2.1.2.2.1.1.2.1.1	0.148741418764302	.	188960001	189440000	#4848FF	1	0.25
chr2	189440001	189880000	B.2.2.1.1.2.2.2.2	0.0881006864988558	.	189440001	189880000	#0000FF	1	0.125
chr2	189880001	190280000	B.2.1.1.1.1.2.1.2.2.1.2	0.270022883295195	.	189880001	190280000	#4848FF	1	0.25
chr2	190280001	190520000	A.2.1.1.2.2.1.2.2.1	0.625858123569794	.	190280001	190520000	#FF9191	1	0.75
chr2	190520001	190760000	A.1.1.2.2.2.2.1.2.2.1.2	0.837528604118993	.	190520001	190760000	#FF0000	1	1
chr2	190760001	190920000	A.1.2.2.1.1.1.2.2.1.2.1	0.759725400457666	.	190760001	190920000	#FF4848	1	0.875
chr2	190920001	191160000	A.1.2.1.1.2.1.1.2.1.2	0.815789473684211	.	190920001	191160000	#FF4848	1	0.875
chr2	191160001	191600000	A.1.1.1.1.1.2.2.2	0.995423340961098	.	191160001	191600000	#FF0000	1	1
chr2	191600001	191720000	A.1.1.2.1.2.2.1.2.2.2	0.884439359267735	.	191600001	191720000	#FF0000	1	1
chr2	191720001	191880000	A.1.1.1.2.2.1.1.2.1.2	0.951945080091533	.	191720001	191880000	#FF0000	1	1
chr2	191880001	192080000	A.1.2.2.1.1.1.2.2.1.1	0.760869565217391	.	191880001	192080000	#FF4848	1	0.875
chr2	192080001	192440000	A.2.1.2.1.2.1.1.2.2.1.2	0.596109839816934	.	192080001	192440000	#FF9191	1	0.75
chr2	192440001	192600000	A.1.2.1.1.2.2.1.2.1.2	0.810068649885583	.	192440001	192600000	#FF4848	1	0.875
chr2	192600001	192800000	A.2.2.1.2.2.1.2.1	0.502288329519451	.	192600001	192800000	#FFDADA	1	0.625
chr2	192800001	193080000	A.2.2.1.1.1.1.2.1	0.541189931350114	.	192800001	193080000	#FFDADA	1	0.625
chr2	193080001	193520000	B.2.1.2.2.1.1.2.2.1	0.146453089244851	.	193080001	193520000	#4848FF	1	0.25
chr2	193520001	193880000	B.2.2.1.1.2.2.2.1.1	0.0903890160183066	.	193520001	193880000	#0000FF	1	0.125
chr2	193880001	194320000	B.2.2.1.1.2.2.1	0.091533180778032	.	193880001	194320000	#0000FF	1	0.125
chr2	194320001	194440000	B.1.2.2.2.1.1.1.1.1	0.307780320366133	.	194320001	194440000	#9191FF	1	0.375
chr2	194440001	194720000	B.2.1.2.2.1.1.1.2.2.2.1	0.151029748283753	.	194440001	194720000	#4848FF	1	0.25
chr2	194720001	194960000	B.2.1.2.1.1.2.1.1.1	0.194508009153318	.	194720001	194960000	#4848FF	1	0.25
chr2	194960001	195320000	B.2.1.2.2.1.1.1.1.1.1.1	0.160183066361556	.	194960001	195320000	#4848FF	1	0.25
chr2	195320001	195840000	B.2.2.2.1.1.1.2.2.1.1	0.045766590389016	.	195320001	195840000	#0000FF	1	0.125
chr2	195840001	196160000	B.2.1.2.2.1.1.2.2.2.1	0.145308924485126	.	195840001	196160000	#4848FF	1	0.25
chr2	196160001	196320000	A.2.2.1.1.1.1.2.2.1	0.540045766590389	.	196160001	196320000	#FFDADA	1	0.625
chr2	196320001	196560000	A.1.2.2.1.1.1.2.2.2.1	0.757437070938215	.	196320001	196560000	#FF4848	1	0.875
chr2	196560001	196920000	B.1.1.2.1.1.1.2.2.2.1	0.40045766590389	.	196560001	196920000	#DADAFF	1	0.5
chr2	196920001	197120000	A.1.1.2.1.2.2.2.1	0.883295194508009	.	196920001	197120000	#FF0000	1	1
chr2	197120001	197360000	A.1.2.1.1.2.2.2.2.1	0.803203661327231	.	197120001	197360000	#FF4848	1	0.875
chr2	197360001	197480000	A.2.2.2.1.2.2.2.2	0.479405034324943	.	197360001	197480000	#FFDADA	1	0.625
chr2	197480001	197640000	A.1.2.2.1.1.1.2.2.1.2.2	0.75858123569794	.	197480001	197640000	#FF4848	1	0.875
chr2	197640001	198000000	A.1.1.2.1.2.2.1.2.2.1	0.88558352402746	.	197640001	198000000	#FF0000	1	1
chr2	198000001	198160000	A.1.1.1.2.1.2.2.1.2	0.958810068649886	.	198000001	198160000	#FF0000	1	1
chr2	198160001	198280000	A.1.2.1.1.2.2.2.2.2.2	0.80091533180778	.	198160001	198280000	#FF4848	1	0.875
chr2	198280001	198520000	A.1.1.1.2.2.1.1.2.1.1	0.953089244851259	.	198280001	198520000	#FF0000	1	1
chr2	198520001	199000000	A.1.2.1.1.2.2.2.1.2.2	0.804347826086957	.	198520001	199000000	#FF4848	1	0.875
chr2	199000001	199320000	B.1.1.2.2.1.1.1.2.1	0.378718535469108	.	199000001	199320000	#DADAFF	1	0.5
chr2	199320001	199560000	B.2.1.2.1.1.2.1.1.2	0.193363844393593	.	199320001	199560000	#4848FF	1	0.25
chr2	199560001	199800000	B.2.1.1.1.1.2.1.1.1.2.2	0.276887871853547	.	199560001	199800000	#4848FF	1	0.25
chr2	199800001	200040000	B.2.1.2.1.1.2.2.1.1	0.188787185354691	.	199800001	200040000	#4848FF	1	0.25
chr2	200040001	200240000	B.2.1.1.2.2.2.1.1.1	0.212814645308924	.	200040001	200240000	#4848FF	1	0.25
chr2	200240001	200760000	B.1.1.2.1.1.1.1.2	0.403890160183066	.	200240001	200760000	#DADAFF	1	0.5
chr2	200760001	200880000	A.2.1.1.2.2.1.1.1	0.632723112128146	.	200760001	200880000	#FF9191	1	0.75
chr2	200880001	201160000	A.2.1.2.2.2.1.1.1.2.1	0.568649885583524	.	200880001	201160000	#FF9191	1	0.75
chr2	201160001	201360000	A.1.1.2.2.2.2.1.2.1.1.2	0.842105263157895	.	201160001	201360000	#FF0000	1	1
chr2	201360001	201680000	A.1.1.2.1.2.2.2.2.2.1	0.881006864988558	.	201360001	201680000	#FF0000	1	1
chr2	201680001	201880000	A.1.1.1.2.2.2.1.2.2	0.937070938215103	.	201680001	201880000	#FF0000	1	1
chr2	201880001	202080000	A.1.1.1.2.2.2.1.1	0.940503432494279	.	201880001	202080000	#FF0000	1	1
chr2	202080001	202360000	A.1.1.2.1.1.1.2.2	0.91304347826087	.	202080001	202360000	#FF0000	1	1
chr2	202360001	202480000	A.2.1.1.2.1.2.2.2	0.633867276887872	.	202360001	202480000	#FF9191	1	0.75
chr2	202480001	202800000	A.1.2.1.1.2.1.1.1.2	0.818077803203661	.	202480001	202800000	#FF4848	1	0.875
chr2	202800001	203080000	A.1.1.2.2.2.2.2.1	0.835240274599542	.	202800001	203080000	#FF0000	1	1
chr2	203080001	203280000	A.1.1.1.2.2.2.1.2.1.1	0.939359267734554	.	203080001	203280000	#FF0000	1	1
chr2	203280001	203560000	A.1.1.2.1.2.2.2.2.2.2	0.879862700228833	.	203280001	203560000	#FF0000	1	1
chr2	203560001	203720000	A.1.2.1.2.2.2.2.1.1	0.770022883295195	.	203560001	203720000	#FF4848	1	0.875
chr2	203720001	203840000	A.1.2.1.2.2.2.2.1.2.1	0.768878718535469	.	203720001	203840000	#FF4848	1	0.875
chr2	203840001	203920000	A.1.2.2.1.2.2.1.1.1.2	0.739130434782609	.	203840001	203920000	#FF4848	1	0.875
chr2	203920001	204000000	A.1.2.2.1.2.2.1.1.2.2	0.735697940503433	.	203920001	204000000	#FF4848	1	0.875
chr2	204000001	204280000	A.1.1.2.2.2.2.1.1	0.844393592677345	.	204000001	204280000	#FF0000	1	1
chr2	204280001	204520000	A.1.2.1.2.2.2.1.1.1	0.774599542334096	.	204280001	204520000	#FF4848	1	0.875
chr2	204520001	204720000	A.1.2.1.1.2.2.2.2.2.1	0.802059496567506	.	204520001	204720000	#FF4848	1	0.875
chr2	204720001	204960000	A.2.1.1.2.1.2.1.2.2.1	0.64187643020595	.	204720001	204960000	#FF9191	1	0.75
chr2	204960001	205200000	B.1.1.1.2.2.2.1.2	0.411899313501144	.	204960001	205200000	#DADAFF	1	0.5
chr2	205200001	205520000	B.2.1.1.2.2.2.1.1.2.1	0.211670480549199	.	205200001	205520000	#4848FF	1	0.25
chr2	205520001	205600000	B.1.2.2.2.1.1.2.1.2	0.303203661327231	.	205520001	205600000	#9191FF	1	0.375
chr2	205600001	205760000	B.2.1.1.2.2.2.2.2.2	0.205949656750572	.	205600001	205760000	#4848FF	1	0.25
chr2	205760001	206160000	B.2.1.2.2.1.1.1.1.1.2	0.157894736842105	.	205760001	206160000	#4848FF	1	0.25
chr2	206160001	206480000	B.1.2.2.2.1.2.2	0.29862700228833	.	206160001	206480000	#9191FF	1	0.375
chr2	206480001	206840000	A.2.1.2.2.2.1.1.1.2.2	0.567505720823799	.	206480001	206840000	#FF9191	1	0.75
chr2	206840001	207040000	A.1.2.1.1.2.1.1.2.2	0.814645308924485	.	206840001	207040000	#FF4848	1	0.875
chr2	207040001	207560000	A.1.2.2.2.1.2.2.1	0.715102974828375	.	207040001	207560000	#FF4848	1	0.875
chr2	207560001	207680000	A.2.1.2.1.2.1.1.2.1.2	0.598398169336384	.	207560001	207680000	#FF9191	1	0.75
chr2	207680001	207920000	A.2.2.2.1.2.2.1	0.481693363844394	.	207680001	207920000	#FFDADA	1	0.625
chr2	207920001	208240000	A.1.1.2.2.2.2.1.2.2.2	0.836384439359268	.	207920001	208240000	#FF0000	1	1
chr2	208240001	208360000	A.2.1.1.1.2.1.1.2	0.679633867276888	.	208240001	208360000	#FF9191	1	0.75
chr2	208360001	208680000	A.1.1.1.2.2.1.1.2.2	0.950800915331808	.	208360001	208680000	#FF0000	1	1
chr2	208680001	208960000	A.1.2.1.2.2.2.1.1.2	0.773455377574371	.	208680001	208960000	#FF4848	1	0.875
chr2	208960001	209080000	A.2.2.1.1.1.1.1.2.2.1	0.543478260869565	.	208960001	209080000	#FFDADA	1	0.625
chr2	209080001	209240000	A.1.2.2.1.1.1.2.1.1.2	0.763157894736842	.	209080001	209240000	#FF4848	1	0.875
chr2	209240001	209520000	B.2.1.1.1.1.2.1.2.1.1	0.274599542334096	.	209240001	209520000	#4848FF	1	0.25
chr2	209520001	209880000	B.2.1.2.2.1.1.2.1.2	0.147597254004577	.	209520001	209880000	#4848FF	1	0.25
chr2	209880001	210040000	B.2.1.1.2.2.2.1.2	0.209382151029748	.	209880001	210040000	#4848FF	1	0.25
chr2	210040001	210440000	B.2.1.2.1.1.2.2.2.1	0.18649885583524	.	210040001	210440000	#4848FF	1	0.25
chr2	210440001	210520000	B.1.2.2.2.1.1.2.2	0.302059496567506	.	210440001	210520000	#9191FF	1	0.375
chr2	210520001	210840000	B.2.1.1.2.2.1.2.2.2	0.21395881006865	.	210520001	210840000	#4848FF	1	0.25
chr2	210840001	211080000	A.2.1.1.2.2.1.2.1.2.1	0.628146453089245	.	210840001	211080000	#FF9191	1	0.75
chr2	211080001	211240000	B.1.2.2.2.1.1.1.2	0.305491990846682	.	211080001	211240000	#9191FF	1	0.375
chr2	211240001	211440000	B.1.1.2.2.1.1.1.2.2	0.377574370709382	.	211240001	211440000	#DADAFF	1	0.5
chr2	211440001	211880000	B.2.2.1.1.1.1.2.1.2.2.2	0.109839816933638	.	211440001	211880000	#0000FF	1	0.125
chr2	211880001	212280000	B.2.1.2.2.1.1.1.1.1.1.2	0.159038901601831	.	211880001	212280000	#4848FF	1	0.25
chr2	212280001	212560000	B.2.1.2.2.1.1.1.1.2.1	0.15675057208238	.	212280001	212560000	#4848FF	1	0.25
chr2	212560001	212800000	B.2.2.1.1.1.1.1.1	0.115560640732265	.	212560001	212800000	#0000FF	1	0.125
chr2	212800001	212960000	B.2.1.1.1.1.2.2.1.1	0.266590389016018	.	212800001	212960000	#4848FF	1	0.25
chr2	212960001	213080000	B.2.1.1.1.1.2.2.1.2	0.265446224256293	.	212960001	213080000	#4848FF	1	0.25
chr2	213080001	213280000	B.2.1.2.2.1.1.1.1.2.2	0.155606407322654	.	213080001	213280000	#4848FF	1	0.25
chr2	213280001	213520000	B.2.1.1.1.1.2.1.1.1.2.1	0.278032036613272	.	213280001	213520000	#4848FF	1	0.25
chr2	213520001	213760000	A.2.1.1.2.2.1.2.1.2.2	0.627002288329519	.	213520001	213760000	#FF9191	1	0.75
chr2	213760001	214120000	A.1.2.1.1.2.2.2.1.1.2	0.806636155606407	.	213760001	214120000	#FF4848	1	0.875
chr2	214120001	214520000	B.1.2.2.1.2.1.2.1.1	0.316933638443936	.	214120001	214520000	#9191FF	1	0.375
chr2	214520001	214680000	A.2.2.2.2.2.2.1	0.45766590389016	.	214520001	214680000	#FFDADA	1	0.625
chr2	214680001	214920000	B.2.1.1.2.2.1.1.1.1	0.221967963386728	.	214680001	214920000	#4848FF	1	0.25
chr2	214920001	215320000	B.2.1.2.1.1.2.1.2.2.1	0.191075514874142	.	214920001	215320000	#4848FF	1	0.25
chr2	215320001	215520000	B.1.1.2.2.1.1.2.2.1	0.375286041189931	.	215320001	215520000	#DADAFF	1	0.5
chr2	215520001	215720000	A.2.1.2.1.2.1.2.2	0.590389016018307	.	215520001	215720000	#FF9191	1	0.75
chr2	215720001	215840000	B.1.1.1.1.2.2.1.1	0.439359267734554	.	215720001	215840000	#DADAFF	1	0.5
chr2	215840001	216160000	A.2.1.2.2.2.2.2.1.1.1	0.556064073226545	.	215840001	216160000	#FF9191	1	0.75
chr2	216160001	216440000	A.2.2.1.1.1.1.1.1.1	0.548054919908467	.	216160001	216440000	#FFDADA	1	0.625
chr2	216440001	216880000	A.1.2.2.1.1.1.1	0.765446224256293	.	216440001	216880000	#FF4848	1	0.875
chr2	216880001	217640000	A.1.1.1.2.2.1.1.1.2	0.954233409610984	.	216880001	217640000	#FF0000	1	1
chr2	217640001	218080000	A.2.2.2.1.2.1.1.1	0.48512585812357	.	217640001	218080000	#FFDADA	1	0.625
chr2	218080001	218160000	A.2.2.2.2.1.1.2.2.1	0.475972540045767	.	218080001	218160000	#FFDADA	1	0.625
chr2	218160001	218280000	B.1.1.1.2.1.2.2.2.1	0.423340961098398	.	218160001	218280000	#DADAFF	1	0.5
chr2	218280001	218360000	A.2.2.2.2.1.2.1	0.473684210526316	.	218280001	218360000	#FFDADA	1	0.625
chr2	218360001	218600000	A.2.2.2.2.1.1.2.1	0.477116704805492	.	218360001	218600000	#FFDADA	1	0.625
chr2	218600001	218840000	A.2.1.1.2.1.2.1.2.1.1	0.6441647597254	.	218600001	218840000	#FF9191	1	0.75
chr2	218840001	219120000	A.1.2.1.1.2.1.2	0.81350114416476	.	218840001	219120000	#FF4848	1	0.875
chr2	219120001	219600000	A.1.1.1.1.2.1.1.2	0.990846681922197	.	219120001	219600000	#FF0000	1	1
chr2	219600001	219800000	A.1.2.1.1.2.1.1.1.1	0.819221967963387	.	219600001	219800000	#FF4848	1	0.875
chr2	219800001	220000000	A.1.2.2.1.2.2.1.1.1.1.1	0.74141876430206	.	219800001	220000000	#FF4848	1	0.875
chr2	220000001	220240000	A.1.1.2.2.1.2.1.1.1	0.863844393592677	.	220000001	220240000	#FF0000	1	1
chr2	220240001	220560000	A.1.2.2.1.2.2.1.1.1.1.2	0.740274599542334	.	220240001	220560000	#FF4848	1	0.875
chr2	220560001	220760000	A.2.2.2.2.1.1.2.2.2	0.474828375286041	.	220560001	220760000	#FFDADA	1	0.625
chr2	220760001	220960000	B.1.2.1.2.2.1.1	0.335240274599542	.	220760001	220960000	#9191FF	1	0.375
chr2	220960001	221360000	B.2.2.1.1.1.1.2.2.1	0.108695652173913	.	220960001	221360000	#0000FF	1	0.125
chr2	221360001	221800000	B.2.1.1.2.2.1.2.1.2	0.216247139588101	.	221360001	221800000	#4848FF	1	0.25
chr2	221800001	221880000	B.1.1.2.2.1.1.1.1.2	0.379862700228833	.	221800001	221880000	#DADAFF	1	0.5
chr2	221880001	222040000	A.2.2.2.1.2.2.2.1	0.480549199084668	.	221880001	222040000	#FFDADA	1	0.625
chr2	222040001	222280000	B.1.2.1.1.1.1.1.1	0.361556064073227	.	222040001	222280000	#9191FF	1	0.375
chr2	222280001	222480000	B.1.1.1.2.1.2.2.1	0.424485125858124	.	222280001	222480000	#DADAFF	1	0.5
chr2	222480001	222840000	B.2.1.2.1.1.2.2.1.2	0.187643020594966	.	222480001	222840000	#4848FF	1	0.25
chr2	222840001	223160000	B.1.2.1.2.2.1.2	0.334096109839817	.	222840001	223160000	#9191FF	1	0.375
chr2	223160001	223360000	A.2.1.1.1.2.1.1.1.2.2	0.680778032036613	.	223160001	223360000	#FF9191	1	0.75
chr2	223360001	223560000	A.2.1.1.2.2.1.2.1.1.1	0.630434782608696	.	223360001	223560000	#FF9191	1	0.75
chr2	223560001	223800000	A.1.2.2.1.1.1.2.1.2	0.762013729977117	.	223560001	223800000	#FF4848	1	0.875
chr2	223800001	224120000	B.1.1.2.1.1.1.1.1.1	0.406178489702517	.	223800001	224120000	#DADAFF	1	0.5
chr2	224120001	224600000	B.1.2.2.1.2.1.1	0.318077803203661	.	224120001	224600000	#9191FF	1	0.375
chr2	224600001	224840000	A.1.1.2.2.2.2.1.2.1.1.1	0.84324942791762	.	224600001	224840000	#FF0000	1	1
chr2	224840001	225120000	A.2.2.1.2.2.1.2.2.1	0.501144164759725	.	224840001	225120000	#FFDADA	1	0.625
chr2	225120001	225320000	A.2.1.1.2.2.1.2.1.1.2	0.62929061784897	.	225120001	225320000	#FF9191	1	0.75
chr2	225320001	225520000	A.1.1.2.2.2.2.1.2.1.2.1	0.840961098398169	.	225320001	225520000	#FF0000	1	1
chr2	225520001	225720000	A.2.1.1.1.2.1.1.1.1	0.683066361556064	.	225520001	225720000	#FF9191	1	0.75
chr2	225720001	225920000	A.1.2.2.1.1.1.2.1.1.1	0.764302059496567	.	225720001	225920000	#FF4848	1	0.875
chr2	225920001	226120000	B.1.1.2.2.1.1.2.1	0.376430205949657	.	225920001	226120000	#DADAFF	1	0.5
chr2	226120001	226240000	B.1.2.2.2.1.1.2.1.1	0.304347826086957	.	226120001	226240000	#9191FF	1	0.375
chr2	226240001	226480000	B.2.1.1.2.2.2.1.1.2.2	0.210526315789474	.	226240001	226480000	#4848FF	1	0.25
chr2	226480001	226720000	B.2.1.2.1.1.2.1.2.2.2	0.189931350114416	.	226480001	226720000	#4848FF	1	0.25
chr2	226720001	227160000	B.2.1.2.1.1.2.2.2.2	0.185354691075515	.	226720001	227160000	#4848FF	1	0.25
chr2	227160001	227280000	B.1.2.1.2.1.1.2	0.338672768878719	.	227160001	227280000	#9191FF	1	0.375
chr2	227280001	227680000	B.1.1.2.1.1.1.1.1.2	0.405034324942792	.	227280001	227680000	#DADAFF	1	0.5
chr2	227680001	227840000	A.2.1.1.1.2.1.1.1.2.1	0.681922196796339	.	227680001	227840000	#FF9191	1	0.75
chr2	227840001	228000000	A.2.2.2.2.2.1.2.1	0.461098398169336	.	227840001	228000000	#FFDADA	1	0.625
chr2	228000001	228160000	A.2.2.1.1.1.1.1.1.2.1	0.546910755148741	.	228000001	228160000	#FFDADA	1	0.625
chr2	228160001	228440000	A.1.2.1.1.2.2.2.1.1.1	0.807780320366133	.	228160001	228440000	#FF4848	1	0.875
chr2	228440001	228520000	A.2.2.1.1.1.1.1.1.2.2	0.545766590389016	.	228440001	228520000	#FFDADA	1	0.625
chr2	228520001	228760000	A.2.2.1.2.2.1.2.2.2	0.5	.	228520001	228760000	#FFDADA	1	0.625
chr2	228760001	229400000	B.2.2.1.1.1.1.2.2.2	0.107551487414188	.	228760001	229400000	#0000FF	1	0.125
chr2	229400001	229560000	B.2.1.1.1.1.2.2.2	0.264302059496567	.	229400001	229560000	#4848FF	1	0.25
chr2	229560001	229960000	B.2.2.2.1.1.1.2.2.2	0.0423340961098398	.	229560001	229960000	#0000FF	1	0.125
chr2	229960001	230600000	B.1.2.2.2.2.2.2.2.1	0.283752860411899	.	229960001	230600000	#9191FF	1	0.375
chr2	230600001	230840000	A.1.1.2.2.2.2.1.2.1.2.2	0.839816933638444	.	230600001	230840000	#FF0000	1	1
chr2	230840001	231000000	A.1.2.1.2.2.2.2.2	0.766590389016018	.	230840001	231000000	#FF4848	1	0.875
chr2	231000001	231240000	A.1.1.2.1.2.2.2.2.1	0.882151029748284	.	231000001	231240000	#FF0000	1	1
chr2	231240001	231440000	A.1.1.2.2.1.2.1.2	0.861556064073226	.	231240001	231440000	#FF0000	1	1
chr2	231440001	231680000	A.1.1.1.2.2.2.1.2.1.2	0.938215102974828	.	231440001	231680000	#FF0000	1	1
chr2	231680001	231920000	A.1.1.2.1.1.2.2.2.1	0.899313501144165	.	231680001	231920000	#FF0000	1	1
chr2	231920001	232360000	A.1.1.1.2.1.2.1.2.2.2	0.961098398169336	.	231920001	232360000	#FF0000	1	1
chr2	232360001	232680000	A.1.1.2.2.1.2.1.1.2	0.862700228832952	.	232360001	232680000	#FF0000	1	1
chr2	232680001	232920000	A.2.1.1.1.1.1.2	0.688787185354691	.	232680001	232920000	#FF9191	1	0.75
chr2	232920001	233360000	A.1.2.2.1.2.2.1.2.1.2	0.732265446224256	.	232920001	233360000	#FF4848	1	0.875
chr2	233360001	233640000	A.1.2.2.1.2.2.1.2.1.1.2	0.733409610983982	.	233360001	233640000	#FF4848	1	0.875
chr2	233640001	233920000	A.1.2.2.1.2.2.1.1.2.1.1	0.737986270022883	.	233640001	233920000	#FF4848	1	0.875
chr2	233920001	234000000	A.1.2.2.1.2.2.1.1.2.1.2	0.736842105263158	.	233920001	234000000	#FF4848	1	0.875
chr2	234080001	234160000	A.1.2.2.1.2.2.1.1.2.1.2	0.736842105263158	.	234080001	234160000	#FF4848	1	0.875
chr2	234160001	234560000	A.1.1.1.2.1.2.1.2.2.1	0.962242562929062	.	234160001	234560000	#FF0000	1	1
chr2	234560001	234800000	A.2.1.2.1.2.2.2.2.2	0.58466819221968	.	234560001	234800000	#FF9191	1	0.75
chr2	234800001	235200000	A.2.2.2.1.2.1.1.2	0.483981693363844	.	234800001	235200000	#FFDADA	1	0.625
chr2	235200001	235440000	A.2.1.1.2.1.2.1.2.1.2	0.643020594965675	.	235200001	235440000	#FF9191	1	0.75
chr2	235440001	235760000	B.1.1.2.2.2.1.2.2.1	0.366132723112128	.	235440001	235760000	#DADAFF	1	0.5
chr2	235760001	236280000	B.1.1.2.2.2.1.2.1	0.367276887871854	.	235760001	236280000	#DADAFF	1	0.5
chr2	236280001	236480000	B.1.1.2.1.1.2.1.2	0.397025171624714	.	236280001	236480000	#DADAFF	1	0.5
chr2	236520001	236600000	B.1.1.2.1.1.2.1.2	0.397025171624714	.	236520001	236600000	#DADAFF	1	0.5
chr2	236600001	236720000	B.1.1.1.2.1.2.2.2.2	0.422196796338673	.	236600001	236720000	#DADAFF	1	0.5
chr2	236720001	236880000	B.1.1.2.2.2.1.1	0.368421052631579	.	236720001	236880000	#DADAFF	1	0.5
chr2	236880001	237000000	B.1.1.2.1.1.2.1.1	0.398169336384439	.	236880001	237000000	#DADAFF	1	0.5
chr2	237000001	237160000	B.1.1.2.2.2.1.2.2.2	0.364988558352403	.	237000001	237160000	#DADAFF	1	0.5
chr2	237160001	237360000	B.1.1.1.2.1.2.1.2	0.425629290617849	.	237160001	237360000	#DADAFF	1	0.5
chr2	237360001	237800000	A.2.1.2.2.2.1.1.2.2.2	0.564073226544622	.	237360001	237800000	#FF9191	1	0.75
chr2	237800001	238040000	A.2.2.1.1.1.1.1.2.2.2	0.54233409610984	.	237800001	238040000	#FFDADA	1	0.625
chr2	238040001	238240000	B.1.1.1.2.1.2.1.1	0.426773455377574	.	238040001	238240000	#DADAFF	1	0.5
chr2	238240001	238320000	B.1.1.1.2.1.1.1	0.429061784897025	.	238240001	238320000	#DADAFF	1	0.5
chr2	238320001	238520000	A.2.2.1.1.2.2.1.2.1	0.522883295194508	.	238320001	238520000	#FFDADA	1	0.625
chr2	238520001	239200000	A.1.1.2.1.1.1.2.1.2	0.914187643020595	.	238520001	239200000	#FF0000	1	1
chr2	239200001	239440000	A.2.1.1.2.1.1.1.1.1.2	0.654462242562929	.	239200001	239440000	#FF9191	1	0.75
chr2	239440001	239720000	B.1.1.1.1.2.1.1	0.443935926773455	.	239440001	239720000	#DADAFF	1	0.5
chr2	239720001	239800000	B.1.1.1.1.2.1.2.1	0.44279176201373	.	239720001	239800000	#DADAFF	1	0.5
chr2	239840001	239920000	B.1.1.1.1.2.1.2.1	0.44279176201373	.	239840001	239920000	#DADAFF	1	0.5
chr2	239920001	240200000	A.2.2.1.2.2.1.1.1	0.504576659038902	.	239920001	240200000	#FFDADA	1	0.625
chr2	240200001	240360000	A.2.1.2.2.1.1.2.2.2.2	0.578947368421053	.	240200001	240360000	#FF9191	1	0.75
chr2	240360001	240800000	A.2.2.2.1.2.1.2	0.482837528604119	.	240360001	240800000	#FFDADA	1	0.625
chr2	240800001	240880000	B.1.1.1.2.1.1.2	0.4279176201373	.	240800001	240880000	#DADAFF	1	0.5
chr2	240880001	241440000	A.2.1.2.2.1.1.2.1	0.582379862700229	.	240880001	241440000	#FF9191	1	0.75
chr2	241440001	241560000	A.2.1.1.2.1.1.1.2.2	0.651029748283753	.	241440001	241560000	#FF9191	1	0.75
chr2	241560001	241600000	A.2.1.2.2.1.1.2.2.1	0.581235697940503	.	241560001	241600000	#FF9191	1	0.75
chr2	241640001	241840000	A.2.1.2.2.1.1.2.2.1	0.581235697940503	.	241640001	241840000	#FF9191	1	0.75
chr2	241840001	241960000	A.2.2.1.1.1.1.1.2.1	0.544622425629291	.	241840001	241960000	#FFDADA	1	0.625
chr2	241960001	242080000	A.1.2.2.1.2.2.2.1.2	0.724256292906179	.	241960001	242080000	#FF4848	1	0.875
chr2	242080001	242200000	A.2.1.2.2.1.1.2.2.2.1	0.580091533180778	.	242080001	242200000	#FF9191	1	0.75
chr2	242200001	242360000	A.1.2.1.2.1.1.2.1.1.2	0.792906178489702	.	242200001	242360000	#FF4848	1	0.875
chr2	242360001	242480000	A.1.2.1.2.1.1.1.1.2	0.797482837528604	.	242360001	242480000	#FF4848	1	0.875
chr2	242520001	242760000	A.1.2.1.2.1.1.1.1.2	0.797482837528604	.	242520001	242760000	#FF4848	1	0.875
chr2	242760001	242840000	A.2.1.2.1.2.2.2.1.1	0.588100686498856	.	242760001	242840000	#FF9191	1	0.75
chr2	242840001	243040000	A.2.1.2.1.2.2.2.1.2	0.58695652173913	.	242840001	243040000	#FF9191	1	0.75
chr3	40001	240000	A.2.2.2.1.1.2.1.2.1	0.525745257452574	.	40001	240000	#FFDADA	1	0.625
chr3	240001	400000	A.2.1.2.1.1.2.2.1.1	0.634146341463415	.	240001	400000	#FF9191	1	0.75
chr3	400001	640000	B.1.1.2.1.1.1.2.1.1	0.439024390243902	.	400001	640000	#DADAFF	1	0.5
chr3	640001	880000	B.2.1.2.2.1.1.1.2.2	0.163956639566396	.	640001	880000	#4848FF	1	0.25
chr3	880001	1440000	B.2.2.2.1.1.1.1.2.2.2	0.0501355013550136	.	880001	1440000	#0000FF	1	0.125
chr3	1440001	1600000	B.2.1.2.2.1.1.2.1.1	0.16260162601626	.	1440001	1600000	#4848FF	1	0.25
chr3	1600001	1760000	B.2.1.2.2.1.1.2.2.1.1.1.2	0.157181571815718	.	1600001	1760000	#4848FF	1	0.25
chr3	1760001	1920000	B.2.2.1.2.2.1.1	0.0704607046070461	.	1760001	1920000	#0000FF	1	0.125
chr3	1920001	2120000	B.2.2.1.2.2.2.2.2.1	0.0596205962059621	.	1920001	2120000	#0000FF	1	0.125
chr3	2120001	2720000	B.2.2.2.2.1.2.2.2.1	0.010840108401084	.	2120001	2720000	#0000FF	1	0.125
chr3	2720001	3080000	B.1.2.1.2.2.1.2.2.1.2	0.355013550135501	.	2720001	3080000	#9191FF	1	0.375
chr3	3080001	3240000	A.2.2.1.1.1.2.2.2.1	0.58130081300813	.	3080001	3240000	#FFDADA	1	0.625
chr3	3240001	3600000	B.2.1.1.1.1.1.2.2.1.2	0.25609756097561	.	3240001	3600000	#4848FF	1	0.25
chr3	3600001	3880000	B.1.2.2.1.2.2.2.1	0.308943089430894	.	3600001	3880000	#9191FF	1	0.375
chr3	3880001	4360000	B.1.2.2.2.2.2.1.2.2	0.264227642276423	.	3880001	4360000	#9191FF	1	0.375
chr3	4360001	4640000	A.1.2.1.1.2.2.2.2.2.2	0.815718157181572	.	4360001	4640000	#FF4848	1	0.875
chr3	4640001	4760000	A.2.1.2.1.1.2.2.1.2	0.632791327913279	.	4640001	4760000	#FF9191	1	0.75
chr3	4760001	5040000	A.1.1.1.2.2.1.1.2.2	0.952574525745257	.	4760001	5040000	#FF0000	1	1
chr3	5080001	5280000	A.1.2.1.1.2.1.1.1.1	0.842818428184282	.	5080001	5280000	#FF4848	1	0.875
chr3	5280001	5640000	A.2.2.2.1.1.2.1.1.1.1	0.531165311653117	.	5280001	5640000	#FFDADA	1	0.625
chr3	5640001	5840000	B.1.2.1.1.1.1.1	0.402439024390244	.	5640001	5840000	#9191FF	1	0.375
chr3	5840001	6200000	B.2.2.1.2.1.2.2.2.1.2	0.0731707317073171	.	5840001	6200000	#0000FF	1	0.125
chr3	6200001	6360000	B.2.1.1.1.1.2.1.1	0.253387533875339	.	6200001	6360000	#4848FF	1	0.25
chr3	6360001	6640000	B.2.1.2.2.1.1.2.1.2.2	0.159891598915989	.	6360001	6640000	#4848FF	1	0.25
chr3	6640001	6880000	B.2.1.1.2.1.1.1.1.1	0.231707317073171	.	6640001	6880000	#4848FF	1	0.25
chr3	6880001	7160000	B.2.1.2.2.1.1.2.2.1.1.2.2	0.154471544715447	.	6880001	7160000	#4848FF	1	0.25
chr3	7160001	7280000	B.1.2.2.2.2.1.2.1	0.272357723577236	.	7160001	7280000	#9191FF	1	0.375
chr3	7280001	7600000	B.2.1.2.2.1.1.2.1.2.1	0.161246612466125	.	7280001	7600000	#4848FF	1	0.25
chr3	7600001	8200000	B.2.2.2.2.1.2.2.1	0.0121951219512195	.	7600001	8200000	#0000FF	1	0.125
chr3	8200001	8480000	B.1.2.1.2.2.1.2.2.1.1	0.356368563685637	.	8200001	8480000	#9191FF	1	0.375
chr3	8480001	8680000	A.2.2.2.1.1.2.1.2.2.1	0.524390243902439	.	8480001	8680000	#FFDADA	1	0.625
chr3	8680001	8920000	A.2.1.1.2.2.1.2.2.2	0.653116531165312	.	8680001	8920000	#FF9191	1	0.75
chr3	8920001	9400000	A.1.2.1.1.2.2.1.2	0.823848238482385	.	8920001	9400000	#FF4848	1	0.875
chr3	9400001	9760000	A.1.1.1.2.1.2.2.1.1.2	0.966124661246612	.	9400001	9760000	#FF0000	1	1
chr3	9760001	9960000	A.1.1.1.1.2.1.1.1	0.995934959349594	.	9760001	9960000	#FF0000	1	1
chr3	10000001	10160000	A.1.1.1.1.2.1.1.1	0.995934959349594	.	10000001	10160000	#FF0000	1	1
chr3	10200001	10320000	A.1.1.1.1.2.1.1.1	0.995934959349594	.	10200001	10320000	#FF0000	1	1
chr3	10320001	10800000	A.2.1.1.1.1.2.1.1	0.699186991869919	.	10320001	10800000	#FF9191	1	0.75
chr3	10800001	11240000	A.2.2.1.2.1.1.2.2.1.1	0.560975609756098	.	10800001	11240000	#FFDADA	1	0.625
chr3	11240001	11360000	A.2.1.1.1.1.2.2.2	0.693766937669377	.	11240001	11360000	#FF9191	1	0.75
chr3	11360001	11440000	A.2.1.2.1.2.2.2.1	0.612466124661247	.	11360001	11440000	#FF9191	1	0.75
chr3	11440001	11640000	A.2.1.2.1.2.2.2.2	0.611111111111111	.	11440001	11640000	#FF9191	1	0.75
chr3	11640001	11920000	A.1.2.2.1.1.1.2.2	0.765582655826558	.	11640001	11920000	#FF4848	1	0.875
chr3	11920001	12120000	B.1.1.1.1.2.2.1	0.471544715447154	.	11920001	12120000	#DADAFF	1	0.5
chr3	12120001	12520000	A.2.1.2.1.1.2.1.1	0.639566395663957	.	12120001	12520000	#FF9191	1	0.75
chr3	12520001	12720000	A.1.1.2.2.1.2.2.1.2.2	0.883468834688347	.	12520001	12720000	#FF0000	1	1
chr3	12720001	12800000	A.2.1.1.1.2.2.1.2	0.688346883468835	.	12720001	12800000	#FF9191	1	0.75
chr3	12800001	13000000	A.1.2.1.2.2.2.2.1.1	0.776422764227642	.	12800001	13000000	#FF4848	1	0.875
chr3	13000001	13160000	A.1.1.2.2.1.2.1.2	0.887533875338753	.	13000001	13160000	#FF0000	1	1
chr3	13160001	13360000	A.2.1.1.1.1.1.2.1.2	0.703252032520325	.	13160001	13360000	#FF9191	1	0.75
chr3	13360001	13520000	A.1.2.2.1.2.2.2.1.1.1	0.745257452574526	.	13360001	13520000	#FF4848	1	0.875
chr3	13520001	13800000	A.2.2.1.1.1.1.2.2	0.589430894308943	.	13520001	13800000	#FFDADA	1	0.625
chr3	13800001	14160000	A.2.2.1.2.1.1.2.2.1.2	0.559620596205962	.	13800001	14160000	#FFDADA	1	0.625
chr3	14160001	14400000	A.1.2.2.1.2.2.2.1.1.2	0.74390243902439	.	14160001	14400000	#FF4848	1	0.875
chr3	14400001	14680000	A.1.2.2.1.1.2.1.2.1.1	0.762872628726287	.	14400001	14680000	#FF4848	1	0.875
chr3	14680001	14960000	A.1.2.1.1.1.2.2.1.2	0.845528455284553	.	14680001	14960000	#FF4848	1	0.875
chr3	14960001	15040000	A.2.1.1.1.2.2.1.1.1	0.691056910569106	.	14960001	15040000	#FF9191	1	0.75
chr3	15040001	15120000	A.2.1.1.1.2.2.2.2	0.685636856368564	.	15040001	15120000	#FF9191	1	0.75
chr3	15120001	15400000	A.1.1.1.2.1.2.2.1.1.1	0.967479674796748	.	15120001	15400000	#FF0000	1	1
chr3	15440001	15480000	A.1.1.1.2.1.2.2.1.1.1	0.967479674796748	.	15440001	15480000	#FF0000	1	1
chr3	15480001	15640000	A.1.1.2.2.1.2.2.1.2.1	0.884823848238482	.	15480001	15640000	#FF0000	1	1
chr3	15640001	15880000	A.1.1.1.2.1.1.2.2.2.1	0.971544715447154	.	15640001	15880000	#FF0000	1	1
chr3	15880001	16320000	A.1.2.1.2.1.1.2.1.1	0.808943089430894	.	15880001	16320000	#FF4848	1	0.875
chr3	16320001	16640000	A.1.1.2.2.2.2.1.2.1	0.868563685636856	.	16320001	16640000	#FF0000	1	1
chr3	16640001	16840000	A.2.1.2.1.1.2.2.2.1.1	0.631436314363144	.	16640001	16840000	#FF9191	1	0.75
chr3	16840001	17080000	A.1.2.1.1.2.2.1.1	0.82520325203252	.	16840001	17080000	#FF4848	1	0.875
chr3	17080001	17320000	A.1.2.2.2.2.2.2.2	0.708672086720867	.	17080001	17320000	#FF4848	1	0.875
chr3	17320001	17680000	A.1.2.1.2.1.1.2.2	0.806233062330623	.	17320001	17680000	#FF4848	1	0.875
chr3	17680001	17880000	A.1.2.2.1.1.1.1.2.1	0.769647696476965	.	17680001	17880000	#FF4848	1	0.875
chr3	17880001	18320000	B.1.2.1.1.1.2.1	0.398373983739837	.	17880001	18320000	#9191FF	1	0.375
chr3	18320001	18520000	B.1.2.2.2.2.2.1.2.1.1.2	0.266937669376694	.	18320001	18520000	#9191FF	1	0.375
chr3	18520001	18840000	B.1.2.2.1.2.1.2.1.2	0.319783197831978	.	18520001	18840000	#9191FF	1	0.375
chr3	18840001	19360000	B.2.2.1.2.1.2.1.1.2	0.0785907859078591	.	18840001	19360000	#0000FF	1	0.125
chr3	19360001	19440000	B.1.2.1.2.2.1.1.2	0.360433604336043	.	19360001	19440000	#9191FF	1	0.375
chr3	19440001	19680000	B.1.2.2.2.2.2.1.2.1.2	0.265582655826558	.	19440001	19680000	#9191FF	1	0.375
chr3	19680001	19960000	B.2.1.1.1.1.1.2.2.1.1	0.257452574525745	.	19680001	19960000	#4848FF	1	0.25
chr3	19960001	20240000	A.1.2.2.2.1.1.2.2	0.730352303523035	.	19960001	20240000	#FF4848	1	0.875
chr3	20240001	20400000	B.1.1.2.1.2.2.2.1	0.426829268292683	.	20240001	20400000	#DADAFF	1	0.5
chr3	20400001	20760000	B.2.2.1.2.1.2.2.1	0.0758807588075881	.	20400001	20760000	#0000FF	1	0.125
chr3	20760001	21280000	B.2.2.2.2.1.2.2.2.2	0.00948509485094851	.	20760001	21280000	#0000FF	1	0.125
chr3	21280001	21400000	B.1.2.2.2.2.1.2.2	0.2710027100271	.	21280001	21400000	#9191FF	1	0.375
chr3	21400001	21480000	B.2.1.1.2.1.1.1.1.2	0.230352303523035	.	21400001	21480000	#4848FF	1	0.25
chr3	21480001	21760000	B.2.2.1.2.2.2.2.2.2	0.0582655826558266	.	21480001	21760000	#0000FF	1	0.125
chr3	21760001	21960000	B.2.1.2.2.1.1.2.2.1.1.1.1	0.158536585365854	.	21760001	21960000	#4848FF	1	0.25
chr3	21960001	22080000	B.2.1.1.2.1.1.1.2	0.2289972899729	.	21960001	22080000	#4848FF	1	0.25
chr3	22080001	22520000	B.2.2.1.2.1.2.1.1.1	0.0799457994579946	.	22080001	22520000	#0000FF	1	0.125
chr3	22520001	22960000	B.2.1.2.2.1.1.1.2.1	0.165311653116531	.	22520001	22960000	#4848FF	1	0.25
chr3	22960001	23160000	A.2.1.2.2.2.1.2.2	0.601626016260163	.	22960001	23160000	#FF9191	1	0.75
chr3	23160001	23400000	A.1.1.2.2.2.2.1.2.2	0.867208672086721	.	23160001	23400000	#FF0000	1	1
chr3	23400001	23600000	A.1.2.2.2.1.1.2.1.1.2	0.733062330623306	.	23400001	23600000	#FF4848	1	0.875
chr3	23600001	23760000	A.1.2.1.2.1.1.1.1.1	0.814363143631436	.	23600001	23760000	#FF4848	1	0.875
chr3	23760001	24040000	A.1.2.1.1.2.2.2.2.1	0.818428184281843	.	23760001	24040000	#FF4848	1	0.875
chr3	24040001	24360000	B.1.1.1.1.2.1.2.1.1.2	0.475609756097561	.	24040001	24360000	#DADAFF	1	0.5
chr3	24360001	24520000	B.1.2.2.2.2.2.1.2.1.1.1	0.268292682926829	.	24360001	24520000	#9191FF	1	0.375
chr3	24520001	24600000	B.1.2.2.1.2.2.1.1	0.311653116531165	.	24520001	24600000	#9191FF	1	0.375
chr3	24600001	24800000	B.2.1.1.2.1.2.2.2.1	0.220867208672087	.	24600001	24800000	#4848FF	1	0.25
chr3	24800001	25160000	B.2.1.1.2.1.2.2.2.2	0.219512195121951	.	24800001	25160000	#4848FF	1	0.25
chr3	25160001	25400000	B.2.1.2.1.1.1.1.2.1.1.2	0.205962059620596	.	25160001	25400000	#4848FF	1	0.25
chr3	25400001	25640000	B.1.2.1.1.1.1.2.2	0.399728997289973	.	25400001	25640000	#9191FF	1	0.375
chr3	25640001	25920000	A.1.2.1.2.1.1.1.1.2.1	0.813008130081301	.	25640001	25920000	#FF4848	1	0.875
chr3	25920001	26280000	B.2.1.2.1.1.1.2.2	0.199186991869919	.	25920001	26280000	#4848FF	1	0.25
chr3	26280001	26560000	B.2.2.1.2.1.2.2.2.2	0.0718157181571816	.	26280001	26560000	#0000FF	1	0.125
chr3	26560001	26840000	B.2.2.1.2.2.2.2.1	0.0609756097560976	.	26560001	26840000	#0000FF	1	0.125
chr3	26840001	27040000	B.2.1.2.2.1.1.1.1	0.166666666666667	.	26840001	27040000	#4848FF	1	0.25
chr3	27040001	27360000	B.2.1.1.1.1.1.2.2.2	0.254742547425474	.	27040001	27360000	#4848FF	1	0.25
chr3	27360001	27560000	A.1.2.2.2.1.1.2.1.1.1	0.734417344173442	.	27360001	27560000	#FF4848	1	0.875
chr3	27560001	27760000	A.2.1.2.2.2.1.2.1	0.602981029810298	.	27560001	27760000	#FF9191	1	0.75
chr3	27760001	28040000	B.1.1.1.1.2.1.2.1.2	0.474254742547426	.	27760001	28040000	#DADAFF	1	0.5
chr3	28040001	28400000	A.2.1.2.2.2.1.1.1	0.605691056910569	.	28040001	28400000	#FF9191	1	0.75
chr3	28400001	28600000	B.2.1.2.1.1.1.1.2.2.1	0.203252032520325	.	28400001	28600000	#4848FF	1	0.25
chr3	28600001	28880000	B.2.1.2.1.1.1.2.1	0.200542005420054	.	28600001	28880000	#4848FF	1	0.25
chr3	28880001	29080000	B.1.2.1.2.2.1.1.1	0.361788617886179	.	28880001	29080000	#9191FF	1	0.375
chr3	29080001	29280000	B.2.1.1.2.1.2.2.1.1	0.223577235772358	.	29080001	29280000	#4848FF	1	0.25
chr3	29280001	29440000	B.1.1.1.1.2.1.2.1.1.1	0.476964769647696	.	29280001	29440000	#DADAFF	1	0.5
chr3	29440001	29800000	B.2.1.2.1.1.1.1.2.1.1.1	0.207317073170732	.	29440001	29800000	#4848FF	1	0.25
chr3	29800001	30000000	B.2.1.2.2.1.1.2.2.1.1.2.1	0.155826558265583	.	29800001	30000000	#4848FF	1	0.25
chr3	30000001	30440000	B.2.1.1.2.1.2.2.1.2	0.222222222222222	.	30000001	30440000	#4848FF	1	0.25
chr3	30440001	30600000	B.1.2.1.1.1.1.2.1	0.401084010840108	.	30440001	30600000	#9191FF	1	0.375
chr3	30600001	30960000	A.2.2.2.1.1.2.1.2.2.2	0.523035230352303	.	30600001	30960000	#FFDADA	1	0.625
chr3	30960001	31200000	A.2.2.1.2.2.1.2.1	0.547425474254743	.	30960001	31200000	#FFDADA	1	0.625
chr3	31200001	31520000	A.1.2.1.2.1.1.1.1.2.2	0.811653116531165	.	31200001	31520000	#FF4848	1	0.875
chr3	31520001	31680000	A.1.2.1.1.2.2.2.2.2.1	0.817073170731707	.	31520001	31680000	#FF4848	1	0.875
chr3	31680001	31920000	A.2.1.2.1.1.2.1.2.1.2	0.636856368563686	.	31680001	31920000	#FF9191	1	0.75
chr3	31920001	32400000	A.1.2.2.1.1.1.1.2.2	0.768292682926829	.	31920001	32400000	#FF4848	1	0.875
chr3	32400001	32760000	A.1.1.1.1.2.1.2.2.1	0.989159891598916	.	32400001	32760000	#FF0000	1	1
chr3	32760001	32960000	A.1.1.1.2.1.1.2.1.1	0.976964769647697	.	32760001	32960000	#FF0000	1	1
chr3	33000001	33200000	A.1.1.1.2.1.1.2.1.1	0.976964769647697	.	33000001	33200000	#FF0000	1	1
chr3	33200001	33400000	A.2.1.1.2.1.2.1.1.2.1.1	0.677506775067751	.	33200001	33400000	#FF9191	1	0.75
chr3	33400001	33880000	A.1.1.1.1.2.2.1.2	0.985094850948509	.	33400001	33880000	#FF0000	1	1
chr3	33880001	34040000	A.2.2.2.1.1.2.1.1.2.2	0.52710027100271	.	33880001	34040000	#FFDADA	1	0.625
chr3	34040001	34400000	A.2.1.2.2.2.1.1.2	0.604336043360434	.	34040001	34400000	#FF9191	1	0.75
chr3	34400001	34640000	B.2.1.1.1.1.2.2.1	0.249322493224932	.	34400001	34640000	#4848FF	1	0.25
chr3	34640001	34760000	B.1.2.2.1.2.2.1.2	0.31029810298103	.	34640001	34760000	#9191FF	1	0.375
chr3	34760001	35000000	B.2.2.1.2.1.2.2.2.1.1	0.0745257452574526	.	34760001	35000000	#0000FF	1	0.125
chr3	35000001	35400000	B.2.2.2.1.1.2.2.2	0.037940379403794	.	35000001	35400000	#0000FF	1	0.125
chr3	35400001	35920000	B.2.2.2.1.1.1.1.2.1	0.0528455284552846	.	35400001	35920000	#0000FF	1	0.125
chr3	35920001	36200000	B.2.1.2.2.1.1.2.2.1.2	0.153116531165312	.	35920001	36200000	#4848FF	1	0.25
chr3	36200001	36280000	B.2.1.1.1.1.2.1.2.1	0.252032520325203	.	36200001	36280000	#4848FF	1	0.25
chr3	36280001	36760000	B.2.1.1.1.1.1.1.2	0.260162601626016	.	36280001	36760000	#4848FF	1	0.25
chr3	36760001	36920000	A.2.1.2.1.1.2.2.2.1.2	0.630081300813008	.	36760001	36920000	#FF9191	1	0.75
chr3	36920001	37080000	A.1.2.1.1.2.2.2.1.1.1	0.822493224932249	.	36920001	37080000	#FF4848	1	0.875
chr3	37080001	37400000	A.1.1.1.2.1.1.2.1.2	0.975609756097561	.	37080001	37400000	#FF0000	1	1
chr3	37400001	37840000	A.2.1.2.1.2.1.2.1.2	0.621951219512195	.	37400001	37840000	#FF9191	1	0.75
chr3	37840001	38120000	A.1.2.1.2.1.1.2.1.2	0.807588075880759	.	37840001	38120000	#FF4848	1	0.875
chr3	38120001	38320000	A.1.1.2.1.2.2.1.1	0.910569105691057	.	38120001	38320000	#FF0000	1	1
chr3	38320001	38560000	A.1.2.2.2.2.2.2.1	0.710027100271003	.	38320001	38560000	#FF4848	1	0.875
chr3	38560001	38720000	A.2.2.1.2.1.2.2.1	0.55420054200542	.	38560001	38720000	#FFDADA	1	0.625
chr3	38720001	39080000	A.2.2.2.2.1.2.1.1.1	0.508130081300813	.	38720001	39080000	#FFDADA	1	0.625
chr3	39080001	39480000	A.1.1.1.2.1.1.2.2.2.2	0.970189701897019	.	39080001	39480000	#FF0000	1	1
chr3	39480001	39800000	B.1.1.1.1.2.1.1.2	0.478319783197832	.	39480001	39800000	#DADAFF	1	0.5
chr3	39800001	40120000	B.1.2.2.1.2.1.2.1.1.1	0.322493224932249	.	39800001	40120000	#9191FF	1	0.375
chr3	40120001	40600000	A.2.1.2.1.2.1.2.1.1	0.623306233062331	.	40120001	40600000	#FF9191	1	0.75
chr3	40600001	41040000	A.2.2.1.1.2.2.2.2	0.56639566395664	.	40600001	41040000	#FFDADA	1	0.625
chr3	41040001	41200000	B.1.1.1.1.2.2.2.1	0.470189701897019	.	41040001	41200000	#DADAFF	1	0.5
chr3	41200001	41360000	A.2.1.2.1.1.2.1.2.2	0.63550135501355	.	41200001	41360000	#FF9191	1	0.75
chr3	41360001	41520000	B.1.1.1.2.2.1.2.1.1	0.447154471544715	.	41360001	41520000	#DADAFF	1	0.5
chr3	41520001	41600000	A.2.2.1.2.2.2.2.2.1	0.537940379403794	.	41520001	41600000	#FFDADA	1	0.625
chr3	41600001	41920000	A.2.2.1.2.1.2.2.2	0.552845528455285	.	41600001	41920000	#FFDADA	1	0.625
chr3	41920001	42600000	A.1.1.1.2.1.1.2.2.1.2	0.97289972899729	.	41920001	42600000	#FF0000	1	1
chr3	42600001	42680000	A.1.2.1.2.2.2.2.1.2	0.775067750677507	.	42600001	42680000	#FF4848	1	0.875
chr3	42680001	42920000	A.1.2.2.2.2.2.1.1	0.714092140921409	.	42680001	42920000	#FF4848	1	0.875
chr3	42920001	43160000	A.2.2.1.2.1.1.2.2.2	0.558265582655827	.	42920001	43160000	#FFDADA	1	0.625
chr3	43160001	43400000	A.2.1.1.2.1.2.1.1.2.1.2	0.676151761517615	.	43160001	43400000	#FF9191	1	0.75
chr3	43400001	43640000	A.2.1.1.2.2.1.2.2.1	0.654471544715447	.	43400001	43640000	#FF9191	1	0.75
chr3	43640001	43760000	A.2.1.2.1.1.2.2.2.2	0.628726287262873	.	43640001	43760000	#FF9191	1	0.75
chr3	43760001	44120000	A.2.1.2.1.2.1.2.2.2	0.619241192411924	.	43760001	44120000	#FF9191	1	0.75
chr3	44120001	44320000	A.2.2.1.2.1.2.1.2	0.555555555555556	.	44120001	44320000	#FFDADA	1	0.625
chr3	44320001	44560000	A.2.1.1.1.1.2.1.2.2	0.696476964769648	.	44320001	44560000	#FF9191	1	0.75
chr3	44560001	44840000	A.2.1.1.1.1.1.2.2.2	0.700542005420054	.	44560001	44840000	#FF9191	1	0.75
chr3	44840001	45000000	A.2.1.1.1.1.1.2.2.1	0.70189701897019	.	44840001	45000000	#FF9191	1	0.75
chr3	45000001	45160000	A.2.1.1.1.1.1.2.1.1	0.704607046070461	.	45000001	45160000	#FF9191	1	0.75
chr3	45160001	45440000	A.1.2.2.2.2.2.1.2.2	0.711382113821138	.	45160001	45440000	#FF4848	1	0.875
chr3	45440001	45640000	A.1.2.1.2.2.1.2.1.2.2.2	0.784552845528455	.	45440001	45640000	#FF4848	1	0.875
chr3	45640001	46280000	A.1.1.1.2.1.2.2.2.1	0.963414634146341	.	45640001	46280000	#FF0000	1	1
chr3	46280001	46480000	A.1.2.1.2.2.1.2.1.2.2.1	0.785907859078591	.	46280001	46480000	#FF4848	1	0.875
chr3	46480001	46720000	A.1.2.2.1.2.2.2.2.1.2	0.739837398373984	.	46480001	46720000	#FF4848	1	0.875
chr3	46840001	47000000	A.1.1.1.2.1.2.2.1.2	0.964769647696477	.	46840001	47000000	#FF0000	1	1
chr3	47040001	47440000	A.1.1.1.2.1.2.2.1.2	0.964769647696477	.	47040001	47440000	#FF0000	1	1
chr3	47440001	47800000	A.1.1.2.1.2.1.1.2.1	0.914634146341463	.	47440001	47800000	#FF0000	1	1
chr3	47800001	47920000	A.2.1.1.1.2.2.1.1.2	0.68970189701897	.	47800001	47920000	#FF9191	1	0.75
chr3	47920001	48080000	A.1.2.1.1.1.2.1.2.1	0.849593495934959	.	47920001	48080000	#FF4848	1	0.875
chr3	48120001	48160000	A.1.2.1.1.1.2.1.2.1	0.849593495934959	.	48120001	48160000	#FF4848	1	0.875
chr3	48200001	48280000	A.1.2.1.1.1.2.1.2.1	0.849593495934959	.	48200001	48280000	#FF4848	1	0.875
chr3	48280001	48320000	A.1.1.2.2.1.1.1.2.2	0.898373983739837	.	48280001	48320000	#FF0000	1	1
chr3	48360001	48600000	A.1.1.2.2.1.1.1.2.2	0.898373983739837	.	48360001	48600000	#FF0000	1	1
chr3	48640001	48760000	A.1.1.2.2.1.1.1.2.2	0.898373983739837	.	48640001	48760000	#FF0000	1	1
chr3	48760001	49240000	A.1.1.2.2.1.1.1.2.1	0.899728997289973	.	48760001	49240000	#FF0000	1	1
chr3	49240001	49320000	A.1.1.2.2.1.2.2.2	0.882113821138211	.	49240001	49320000	#FF0000	1	1
chr3	49440001	49480000	A.1.1.2.2.1.2.2.2	0.882113821138211	.	49440001	49480000	#FF0000	1	1
chr3	49520001	49720000	A.1.1.2.2.1.2.2.2	0.882113821138211	.	49520001	49720000	#FF0000	1	1
chr3	49760001	49840000	A.1.1.2.2.1.2.2.2	0.882113821138211	.	49760001	49840000	#FF0000	1	1
chr3	49880001	49920000	A.1.1.2.2.1.2.2.2	0.882113821138211	.	49880001	49920000	#FF0000	1	1
chr3	50000001	50160000	A.1.1.2.1.2.1.1.1.1	0.917344173441734	.	50000001	50160000	#FF0000	1	1
[truncated: 8,308 more rows]
