# Supplementary material for: Systematic inference and comparison of multi-scale chromatin sub-compartments connects spatial organization to cell phenotypes
Source: Nat Commun. 2021 May 10;12:2439. doi: 10.1038/s41467-021-22666-3 (PMC8110550; doi:10.1038/s41467-021-22666-3)
Supplement: Supplementary file 5 — Supplementary Dataset 2 [file 41467_2021_22666_MOESM5_ESM.zip › Supplementary_Data_1_domain_hierarchies_127HiCmaps/Pancreas_1_binsize=40kb.bed]

#fields: chr, pos_start, pos_end, the full compartment label describing the position in the hierachy, normalized compartment domain rank, ., pos_start, pos_end, color based on eight compartment model (A.1.1 - B.2.2), 1, eight compartment score (A.1.1 to B.2.2: 8 to 1 devided by 8)
chr1	520001	600000	A.1.1.2.2.2.1.2.2.1.2	0.851203501094092	.	520001	600000	#FF0000	1	1
chr1	640001	680000	A.1.1.2.2.2.1.2.2.1.2	0.851203501094092	.	640001	680000	#FF0000	1	1
chr1	720001	920000	A.1.1.2.2.2.1.2.2.1.2	0.851203501094092	.	720001	920000	#FF0000	1	1
chr1	920001	1080000	A.1.1.1.1.1.1.2.1.2	0.99562363238512	.	920001	1080000	#FF0000	1	1
chr1	1080001	1160000	A.1.1.1.1.1.1.2.2.2.1.1	0.993435448577681	.	1080001	1160000	#FF0000	1	1
chr1	1160001	1240000	A.1.1.1.1.1.2.1.2.1	0.986870897155361	.	1160001	1240000	#FF0000	1	1
chr1	1240001	1360000	A.1.1.1.2.2.1.2.1.1	0.936542669584245	.	1240001	1360000	#FF0000	1	1
chr1	1360001	1560000	A.1.1.1.1.2.2.1.2.1	0.966083150984683	.	1360001	1560000	#FF0000	1	1
chr1	1560001	1680000	A.1.1.1.2.2.2.2.2.2	0.921225382932166	.	1560001	1680000	#FF0000	1	1
chr1	1680001	1840000	A.1.1.1.1.1.1.2.1.1	0.99671772428884	.	1680001	1840000	#FF0000	1	1
chr1	1840001	2080000	A.1.1.2.2.2.2.1.2.1	0.845733041575492	.	1840001	2080000	#FF0000	1	1
chr1	2080001	2280000	A.1.1.2.2.2.2.1.1.2	0.846827133479212	.	2080001	2280000	#FF0000	1	1
chr1	2280001	2480000	A.1.1.1.2.2.2.1.1.2.2	0.929978118161926	.	2280001	2480000	#FF0000	1	1
chr1	2480001	2600000	A.1.1.1.2.1.1.1	0.951859956236324	.	2480001	2600000	#FF0000	1	1
chr1	2680001	2800000	A.1.2.1.1.2.1.1	0.818380743982494	.	2680001	2800000	#FF4848	1	0.875
chr1	2800001	3040000	A.2.1.1.1.1.1.1.2	0.706783369803063	.	2800001	3040000	#FF9191	1	0.75
chr1	3040001	3160000	A.1.1.1.2.2.1.2.2	0.934354485776805	.	3040001	3160000	#FF0000	1	1
chr1	3160001	3600000	A.2.1.1.1.1.1.1.1	0.707877461706783	.	3160001	3600000	#FF9191	1	0.75
chr1	3600001	3720000	A.1.1.2.2.2.1.2.2.2.1	0.850109409190372	.	3600001	3720000	#FF0000	1	1
chr1	3720001	3840000	A.1.1.1.2.2.2.1.2.1	0.928884026258206	.	3720001	3840000	#FF0000	1	1
chr1	3960001	4360000	A.2.2.1.2.1.2.2.1.2.1	0.549234135667396	.	3960001	4360000	#FFDADA	1	0.625
chr1	4360001	4480000	A.1.2.1.2.2.2	0.785557986870897	.	4360001	4480000	#FF4848	1	0.875
chr1	4480001	4680000	A.2.1.1.2.2.2.2.2.2	0.668490153172867	.	4480001	4680000	#FF9191	1	0.75
chr1	4680001	4800000	A.2.2.1.2.1.1.2.2	0.553610503282276	.	4680001	4800000	#FFDADA	1	0.625
chr1	4800001	4960000	A.2.1.1.2.1.1.1.2	0.682713347921225	.	4800001	4960000	#FF9191	1	0.75
chr1	4960001	5080000	A.2.1.1.2.1.2.1.1	0.680525164113786	.	4960001	5080000	#FF9191	1	0.75
chr1	5080001	5400000	A.2.2.1.2.2.1.1.2.2	0.543763676148797	.	5080001	5400000	#FFDADA	1	0.625
chr1	5400001	5520000	A.2.1.1.2.1.1.1.1.2	0.683807439824945	.	5400001	5520000	#FF9191	1	0.75
chr1	5520001	6000000	A.2.2.1.2.1.2.2.1.2.2	0.548140043763676	.	5520001	6000000	#FFDADA	1	0.625
chr1	6000001	6200000	A.2.1.1.1.1.2.1.2.1.2	0.701312910284464	.	6000001	6200000	#FF9191	1	0.75
chr1	6200001	6320000	A.1.1.1.2.2.2.1.1.2.1.2	0.931072210065646	.	6200001	6320000	#FF0000	1	1
chr1	6320001	6560000	A.1.2.1.1.1.1.2.2.1.1	0.834792122538293	.	6320001	6560000	#FF4848	1	0.875
chr1	6560001	6920000	A.1.1.2.2.1.1.2.2.1.2	0.87855579868709	.	6560001	6920000	#FF0000	1	1
chr1	6920001	7120000	A.1.2.1.2.2.1.1.1.2	0.791028446389497	.	6920001	7120000	#FF4848	1	0.875
chr1	7120001	7240000	A.1.2.1.1.2.1.2.1	0.817286652078775	.	7120001	7240000	#FF4848	1	0.875
chr1	7240001	7680000	A.2.1.1.1.1.2.1.1.1	0.704595185995624	.	7240001	7680000	#FF9191	1	0.75
chr1	7680001	8000000	A.1.2.1.1.1.2.2.1.1.2	0.822757111597374	.	7680001	8000000	#FF4848	1	0.875
chr1	8000001	8200000	A.1.1.2.2.1.2.1.2.1.2.1.1	0.86870897155361	.	8000001	8200000	#FF0000	1	1
chr1	8200001	8280000	A.1.1.2.2.2.2.2.2.2.1	0.840262582056893	.	8200001	8280000	#FF0000	1	1
chr1	8280001	8680000	A.1.1.1.1.2.1.1.2.1	0.980306345733042	.	8280001	8680000	#FF0000	1	1
chr1	8680001	8760000	A.1.1.1.1.2.2.2.1.1.1	0.963894967177243	.	8680001	8760000	#FF0000	1	1
chr1	8760001	9080000	A.1.1.2.2.1.2.1.1.2.1.1	0.87308533916849	.	8760001	9080000	#FF0000	1	1
chr1	9080001	9280000	A.1.1.2.2.1.1.2.1.2.1	0.881838074398249	.	9080001	9280000	#FF0000	1	1
chr1	9280001	9480000	A.1.1.2.2.1.2.1.1.2.1.2	0.87199124726477	.	9280001	9480000	#FF0000	1	1
chr1	9480001	9720000	A.1.1.2.2.1.1.2.2.2.2	0.87527352297593	.	9480001	9720000	#FF0000	1	1
chr1	9720001	10320000	A.1.1.2.1.2.1.1.1.2	0.905908096280088	.	9720001	10320000	#FF0000	1	1
chr1	10320001	10640000	A.1.1.2.2.1.2.1.2.2.2	0.864332603938731	.	10320001	10640000	#FF0000	1	1
chr1	10640001	10840000	A.1.1.1.1.2.2.2.1.1.2	0.962800875273523	.	10640001	10840000	#FF0000	1	1
chr1	10840001	11040000	A.1.1.1.1.2.2.2.1.2.2	0.960612691466083	.	10840001	11040000	#FF0000	1	1
chr1	11040001	11360000	A.1.1.2.2.1.1.2.2.2.1.2	0.87636761487965	.	11040001	11360000	#FF0000	1	1
chr1	11360001	11680000	A.2.1.1.1.1.2.1.2.1.1	0.702407002188184	.	11360001	11680000	#FF9191	1	0.75
chr1	11680001	12040000	A.1.1.2.2.1.1.2.2.1.1	0.87964989059081	.	11680001	12040000	#FF0000	1	1
chr1	12040001	12600000	A.1.2.1.1.1.2.2.2.2	0.819474835886214	.	12040001	12600000	#FF4848	1	0.875
chr1	12600001	12720000	A.1.2.1.1.2.2.1.2.2	0.811816192560175	.	12600001	12720000	#FF4848	1	0.875
chr1	12720001	12960000	A.2.2.1.2.1.1.2.1.1.1	0.556892778993435	.	12720001	12960000	#FFDADA	1	0.625
chr1	12960001	13040000	A.2.1.1.1.2.1.2.2	0.690371991247265	.	12960001	13040000	#FF9191	1	0.75
chr1	13120001	13160000	A.2.1.1.1.2.1.2.2	0.690371991247265	.	13120001	13160000	#FF9191	1	0.75
chr1	13160001	13240000	A.2.2.1.2.1.1.1.1	0.559080962800875	.	13160001	13240000	#FFDADA	1	0.625
chr1	13480001	13520000	A.2.2.1.2.1.1.1.1	0.559080962800875	.	13480001	13520000	#FFDADA	1	0.625
chr1	13760001	14200000	A.2.2.1.2.1.1.1.1	0.559080962800875	.	13760001	14200000	#FFDADA	1	0.625
chr1	14200001	14560000	A.2.2.1.2.1.1.1.2	0.557986870897155	.	14200001	14560000	#FFDADA	1	0.625
chr1	14560001	14720000	A.2.1.1.2.1.1.1.1.1	0.684901531728665	.	14560001	14720000	#FF9191	1	0.75
chr1	14720001	15160000	A.2.1.1.2.2.1.2.1	0.675054704595186	.	14720001	15160000	#FF9191	1	0.75
chr1	15160001	15280000	A.1.2.1.1.2.2.2.2.1	0.808533916849015	.	15160001	15280000	#FF4848	1	0.875
chr1	15280001	15440000	A.2.1.1.1.2.1.1.2.1.2	0.694748358862144	.	15280001	15440000	#FF9191	1	0.75
chr1	15440001	15600000	A.1.1.2.2.2.1.2.2.2.2	0.849015317286652	.	15440001	15600000	#FF0000	1	1
chr1	15600001	15800000	A.1.1.2.2.1.2.1.1.1	0.87417943107221	.	15600001	15800000	#FF0000	1	1
chr1	15800001	15920000	A.1.1.1.1.1.1.2.2.2.2	0.991247264770241	.	15800001	15920000	#FF0000	1	1
chr1	15920001	16080000	A.1.1.1.1.2.2.2.2.2.1.2	0.954048140043764	.	15920001	16080000	#FF0000	1	1
chr1	16080001	16400000	A.1.1.1.1.2.1.2.2.1.1	0.977024070021882	.	16080001	16400000	#FF0000	1	1
chr1	16400001	16560000	A.1.1.1.1.2.2.1.1.1.1.2.2	0.970459518599562	.	16400001	16560000	#FF0000	1	1
chr1	16560001	16760000	A.1.1.1.1.2.2.2.2.2.2	0.952954048140044	.	16560001	16760000	#FF0000	1	1
chr1	16760001	16880000	A.1.1.2.2.2.1.2.1	0.853391684901532	.	16760001	16880000	#FF0000	1	1
chr1	16880001	17080000	A.1.1.1.1.2.2.1.1.1.1.2.1	0.971553610503282	.	16880001	17080000	#FF0000	1	1
chr1	17080001	17200000	A.1.1.1.2.2.2.2.2.1	0.922319474835886	.	17080001	17200000	#FF0000	1	1
chr1	17200001	17360000	A.1.1.2.2.1.2.1.2.1.2.1.2	0.867614879649891	.	17200001	17360000	#FF0000	1	1
chr1	17360001	17760000	A.1.2.1.2.2.1.2.2.1	0.787746170678337	.	17360001	17760000	#FF4848	1	0.875
chr1	17760001	17840000	A.1.1.1.2.2.2.2.1.2.1	0.925601750547046	.	17760001	17840000	#FF0000	1	1
chr1	17840001	18280000	A.2.1.1.1.1.2.1.2.2.1	0.700218818380744	.	17840001	18280000	#FF9191	1	0.75
chr1	18280001	18440000	A.2.1.1.2.1.2.1.2	0.679431072210066	.	18280001	18440000	#FF9191	1	0.75
chr1	18440001	18640000	A.2.1.1.1.1.1.2	0.705689277899344	.	18440001	18640000	#FF9191	1	0.75
chr1	18640001	18800000	A.1.2.1.1.2.1.2.2	0.816192560175055	.	18640001	18800000	#FF4848	1	0.875
chr1	18800001	19200000	A.2.1.1.1.1.2.1.1.2	0.703501094091904	.	18800001	19200000	#FF9191	1	0.75
chr1	19200001	19600000	A.1.2.1.1.1.2.1.1.1.1	0.831509846827133	.	19200001	19600000	#FF4848	1	0.875
chr1	19600001	19800000	A.1.2.1.1.1.2.1.2.1.2	0.827133479212254	.	19600001	19800000	#FF4848	1	0.875
chr1	19800001	19960000	A.1.1.1.2.1.1.2.2.1	0.948577680525164	.	19800001	19960000	#FF0000	1	1
chr1	19960001	20080000	A.1.1.1.2.2.2.1.2.2	0.927789934354486	.	19960001	20080000	#FF0000	1	1
chr1	20080001	20240000	A.1.1.2.2.2.2.2.2.1	0.841356673960613	.	20080001	20240000	#FF0000	1	1
chr1	20240001	20520000	A.1.2.1.2.2.1.1.2	0.789934354485777	.	20240001	20520000	#FF4848	1	0.875
chr1	20520001	20960000	A.2.1.1.1.1.2.1.2.2.2	0.699124726477024	.	20520001	20960000	#FF9191	1	0.75
chr1	20960001	21520000	A.1.1.2.2.1.2.2.2.1.1	0.862144420131291	.	20960001	21520000	#FF0000	1	1
chr1	21520001	21640000	A.1.1.1.1.1.2.1.1.1	0.990153172866521	.	21520001	21640000	#FF0000	1	1
chr1	21640001	21720000	A.1.1.1.1.2.2.2.1.2.1	0.961706783369803	.	21640001	21720000	#FF0000	1	1
chr1	21720001	21840000	A.1.1.1.2.2.1.2.1.2	0.935448577680525	.	21720001	21840000	#FF0000	1	1
chr1	21840001	22200000	A.1.1.2.2.1.2.2.2.2.2	0.857768052516411	.	21840001	22200000	#FF0000	1	1
chr1	22200001	22560000	A.1.2.1.1.1.1.2.1.1	0.836980306345733	.	22200001	22560000	#FF4848	1	0.875
chr1	22560001	22680000	A.1.1.2.2.2.1.1.1.1	0.856673960612692	.	22560001	22680000	#FF0000	1	1
chr1	22680001	22840000	A.1.1.1.1.2.2.1.1.1.2	0.969365426695842	.	22680001	22840000	#FF0000	1	1
chr1	22840001	22960000	A.1.1.1.2.2.2.2.1.1	0.926695842450766	.	22840001	22960000	#FF0000	1	1
chr1	22960001	23240000	A.1.2.1.1.1.1.2.2.2	0.832603938730853	.	22960001	23240000	#FF4848	1	0.875
chr1	23240001	23560000	A.1.1.2.2.1.1.2.2.2.1.1	0.87746170678337	.	23240001	23560000	#FF0000	1	1
chr1	23560001	23680000	A.1.2.1.1.2.2.2.1.1	0.810722100656455	.	23560001	23680000	#FF4848	1	0.875
chr1	23680001	24160000	A.1.1.1.1.2.1.1.2.2	0.979212253829322	.	23680001	24160000	#FF0000	1	1
chr1	24160001	24280000	A.1.1.1.1.1.1.2.2.2.1.2	0.992341356673961	.	24160001	24280000	#FF0000	1	1
chr1	24280001	24480000	A.1.1.1.1.2.2.2.2.2.1.1	0.955142231947484	.	24280001	24480000	#FF0000	1	1
chr1	24480001	24600000	A.1.1.1.2.1.1.2.2.2.2.1	0.946389496717724	.	24480001	24600000	#FF0000	1	1
chr1	24600001	24960000	A.1.1.2.2.1.2.1.1.2.2	0.87089715536105	.	24600001	24960000	#FF0000	1	1
chr1	24960001	25120000	A.1.1.1.2.1.1.2.2.2.1	0.947483588621444	.	24960001	25120000	#FF0000	1	1
chr1	25120001	25600000	A.1.2.1.2.2.1.1.1.1.2	0.792122538293217	.	25120001	25600000	#FF4848	1	0.875
chr1	25600001	26080000	A.1.1.2.2.1.1.2.1.1	0.882932166301969	.	25600001	26080000	#FF0000	1	1
chr1	26080001	26440000	A.1.1.2.1.2.1.1.2	0.904814004376368	.	26080001	26440000	#FF0000	1	1
chr1	26440001	26520000	A.1.1.1.1.1.1.1.1	1	.	26440001	26520000	#FF0000	1	1
chr1	26520001	26920000	A.1.1.2.1.1.2.2.1	0.912472647702407	.	26520001	26920000	#FF0000	1	1
chr1	26920001	27240000	A.1.1.1.1.2.1.2.2.2.1	0.974835886214442	.	26920001	27240000	#FF0000	1	1
chr1	27240001	27320000	A.1.1.1.1.1.1.1.2.1	0.99890590809628	.	27240001	27320000	#FF0000	1	1
chr1	27320001	27600000	A.1.1.1.1.2.1.2.1	0.978118161925602	.	27320001	27600000	#FF0000	1	1
chr1	27600001	27720000	A.1.1.1.1.1.1.1.2.2	0.99781181619256	.	27600001	27720000	#FF0000	1	1
chr1	27720001	28080000	A.1.1.1.1.2.1.2.2.1.2	0.975929978118162	.	27720001	28080000	#FF0000	1	1
chr1	28080001	28360000	A.1.1.1.1.2.2.2.2.1.1.1	0.959518599562363	.	28080001	28360000	#FF0000	1	1
chr1	28360001	28440000	A.1.1.1.1.1.1.2.2.1	0.9945295404814	.	28360001	28440000	#FF0000	1	1
chr1	28440001	28560000	A.1.1.1.1.1.2.2.1	0.984682713347921	.	28440001	28560000	#FF0000	1	1
chr1	28560001	28760000	A.1.1.1.2.1.2.2.2.1	0.939824945295405	.	28560001	28760000	#FF0000	1	1
chr1	28760001	28960000	A.1.1.1.1.1.2.1.1.2.1	0.989059080962801	.	28760001	28960000	#FF0000	1	1
chr1	28960001	29040000	A.1.1.1.1.1.2.1.2.2	0.985776805251641	.	28960001	29040000	#FF0000	1	1
chr1	29040001	29560000	A.1.1.2.2.2.2.1.2.2.1	0.844638949671772	.	29040001	29560000	#FF0000	1	1
chr1	29560001	29600000	A.1.2.1.2.2.1.2.1	0.788840262582057	.	29560001	29600000	#FF4848	1	0.875
chr1	29640001	29840000	A.1.2.1.2.2.1.2.1	0.788840262582057	.	29640001	29840000	#FF4848	1	0.875
chr1	29840001	29880000	A.2.1.1.2.2.1.2.2.2	0.672866520787746	.	29840001	29880000	#FF9191	1	0.75
chr1	30000001	30400000	A.2.1.1.2.2.1.2.2.2	0.672866520787746	.	30000001	30400000	#FF9191	1	0.75
chr1	30400001	30920000	A.2.2.1.2.1.2.2.1.1.1	0.551422319474836	.	30400001	30920000	#FFDADA	1	0.625
chr1	30920001	31120000	A.2.1.1.1.2.1.1.2.2	0.693654266958424	.	30920001	31120000	#FF9191	1	0.75
chr1	31120001	31280000	A.1.2.1.1.1.2.2.1.1.1	0.823851203501094	.	31120001	31280000	#FF4848	1	0.875
chr1	31280001	31640000	A.1.1.2.2.1.2.2.2.1.2.2	0.859956236323851	.	31280001	31640000	#FF0000	1	1
chr1	31640001	31800000	A.1.1.1.1.2.2.1.1.2.2	0.967177242888403	.	31640001	31800000	#FF0000	1	1
chr1	31800001	31880000	A.1.1.1.2.2.2.2.1.2.2.2	0.923413566739606	.	31800001	31880000	#FF0000	1	1
chr1	31880001	31960000	A.1.1.1.2.2.2.2.1.2.2.1	0.924507658643326	.	31880001	31960000	#FF0000	1	1
chr1	31960001	32040000	A.1.2.1.1.2.2.1.2.1	0.812910284463895	.	31960001	32040000	#FF4848	1	0.875
chr1	32040001	32160000	A.1.1.2.2.2.1.1.1.2	0.855579868708972	.	32040001	32160000	#FF0000	1	1
chr1	32160001	32240000	A.1.1.1.2.2.2.1.1.1	0.933260393873085	.	32160001	32240000	#FF0000	1	1
chr1	32240001	32440000	A.1.1.1.1.2.2.1.1.1.1.1	0.972647702407002	.	32240001	32440000	#FF0000	1	1
chr1	32440001	32640000	A.1.1.1.1.2.1.2.2.2.2	0.973741794310722	.	32440001	32640000	#FF0000	1	1
chr1	32640001	32920000	A.1.1.1.1.2.1.1.1.1	0.982494529540481	.	32640001	32920000	#FF0000	1	1
chr1	32920001	33040000	A.1.1.1.1.1.2.1.1.2.2	0.987964989059081	.	32920001	33040000	#FF0000	1	1
chr1	33040001	33240000	A.1.1.1.1.2.1.1.1.2	0.981400437636761	.	33040001	33240000	#FF0000	1	1
chr1	33240001	33600000	A.1.1.2.2.1.2.1.2.1.2.2	0.866520787746171	.	33240001	33600000	#FF0000	1	1
chr1	33600001	33720000	A.1.1.1.2.1.2.2.2.2	0.938730853391685	.	33600001	33720000	#FF0000	1	1
chr1	33720001	33920000	A.1.1.2.2.1.1.1.2.2	0.884026258205689	.	33720001	33920000	#FF0000	1	1
chr1	33920001	34080000	A.1.2.1.2.2.1.2.2.2	0.786652078774617	.	33920001	34080000	#FF4848	1	0.875
chr1	34080001	34440000	A.2.2.1.2.1.2.2.1.1.2	0.550328227571116	.	34080001	34440000	#FFDADA	1	0.625
chr1	34440001	34840000	A.2.2.1.2.2.2.2	0.536105032822757	.	34440001	34840000	#FFDADA	1	0.625
chr1	34840001	35000000	A.2.2.1.2.1.2.1	0.552516411378556	.	34840001	35000000	#FFDADA	1	0.625
chr1	35000001	35240000	A.2.2.1.2.1.1.2.1.1.2	0.555798687089716	.	35000001	35240000	#FFDADA	1	0.625
chr1	35240001	35600000	A.1.2.1.2.2.1.1.1.1.1	0.793216630196937	.	35240001	35600000	#FF4848	1	0.875
chr1	35600001	36040000	A.1.1.2.2.1.2.2.2.1.2.1	0.861050328227571	.	35600001	36040000	#FF0000	1	1
chr1	36040001	36240000	A.1.2.1.1.1.2.1.2.1.1	0.828227571115974	.	36040001	36240000	#FF4848	1	0.875
chr1	36240001	36320000	A.1.1.1.2.1.1.2.1.1	0.950765864332604	.	36240001	36320000	#FF0000	1	1
chr1	36320001	36560000	A.1.1.2.2.1.1.1.2.1.1	0.886214442013129	.	36320001	36560000	#FF0000	1	1
chr1	36560001	36680000	A.1.1.1.1.1.2.2.2	0.983588621444201	.	36560001	36680000	#FF0000	1	1
chr1	36680001	36880000	A.1.1.1.1.2.2.1.1.2.1	0.968271334792123	.	36680001	36880000	#FF0000	1	1
chr1	36880001	37200000	A.2.1.1.2.1.2.2.1	0.678336980306346	.	36880001	37200000	#FF9191	1	0.75
chr1	37200001	37360000	A.2.1.1.2.1.2.2.2	0.677242888402626	.	37200001	37360000	#FF9191	1	0.75
chr1	37360001	37560000	A.2.2.1.2.1.2.2.2	0.547045951859956	.	37360001	37560000	#FFDADA	1	0.625
chr1	37560001	37680000	A.2.2.1.1.2.1.1.1	0.567833698030635	.	37560001	37680000	#FFDADA	1	0.625
chr1	37680001	37920000	A.2.2.1.2.1.1.2.1.2	0.554704595185996	.	37680001	37920000	#FFDADA	1	0.625
chr1	37920001	38200000	A.1.1.2.2.1.1.1.1	0.887308533916849	.	37920001	38200000	#FF0000	1	1
chr1	38200001	38480000	A.1.2.1.1.1.2.2.1.2	0.821663019693654	.	38200001	38480000	#FF4848	1	0.875
chr1	38480001	38680000	A.2.1.1.1.2.2.1.2	0.687089715536105	.	38480001	38680000	#FF9191	1	0.75
chr1	38680001	38880000	A.2.1.1.2.2.2.2.2.1	0.669584245076586	.	38680001	38880000	#FF9191	1	0.75
chr1	38880001	38960000	A.2.1.1.1.2.1.2.1.1	0.692560175054705	.	38880001	38960000	#FF9191	1	0.75
chr1	38960001	39360000	A.2.1.1.2.2.2.2.1	0.670678336980306	.	38960001	39360000	#FF9191	1	0.75
chr1	39360001	39440000	A.1.1.1.2.2.2.1.1.2.1.1	0.932166301969365	.	39360001	39440000	#FF0000	1	1
chr1	39440001	39760000	A.1.1.2.1.2.1.1.1.1	0.907002188183807	.	39440001	39760000	#FF0000	1	1
chr1	39760001	39920000	A.1.1.1.1.2.2.2.2.1.2.2	0.956236323851203	.	39760001	39920000	#FF0000	1	1
chr1	39920001	40080000	A.1.1.1.2.1.2.2.1	0.940919037199125	.	39920001	40080000	#FF0000	1	1
chr1	40080001	40240000	A.1.1.2.2.1.1.2.1.2.2	0.88074398249453	.	40080001	40240000	#FF0000	1	1
chr1	40240001	40480000	A.1.1.2.2.1.2.2.2.2.1	0.858862144420131	.	40240001	40480000	#FF0000	1	1
chr1	40480001	40680000	A.1.1.1.1.2.2.2.2.1.2.1	0.957330415754923	.	40480001	40680000	#FF0000	1	1
chr1	40680001	40880000	A.1.1.2.2.2.2.2.2.2.2	0.839168490153173	.	40680001	40880000	#FF0000	1	1
chr1	40880001	41000000	A.1.1.2.2.2.1.1.2	0.854485776805252	.	40880001	41000000	#FF0000	1	1
chr1	41000001	41440000	A.1.1.2.1.2.1.2.2.2.1	0.901531728665208	.	41000001	41440000	#FF0000	1	1
chr1	41440001	41640000	A.1.2.1.1.1.1.2.1.2	0.835886214442013	.	41440001	41640000	#FF4848	1	0.875
chr1	41640001	41720000	A.1.1.1.2.2.1.1	0.937636761487965	.	41640001	41720000	#FF0000	1	1
chr1	41720001	41920000	A.1.1.2.2.1.1.1.2.1.2	0.885120350109409	.	41720001	41920000	#FF0000	1	1
chr1	41920001	42080000	A.1.2.1.2.1.1.1.1.2.2	0.804157549234136	.	41920001	42080000	#FF4848	1	0.875
chr1	42080001	42600000	A.1.2.2.2.1.1.2.1.1.2	0.74945295404814	.	42080001	42600000	#FF4848	1	0.875
chr1	42600001	43120000	A.1.2.2.1.1.2.1.1	0.778993435448578	.	42600001	43120000	#FF4848	1	0.875
chr1	43120001	43240000	A.1.1.2.2.2.1.2.2.1.1	0.852297592997812	.	43120001	43240000	#FF0000	1	1
chr1	43240001	43480000	A.1.1.2.2.1.2.1.2.2.1	0.865426695842451	.	43240001	43480000	#FF0000	1	1
chr1	43480001	43560000	A.1.1.1.2.1.1.2.2.2.2.2	0.945295404814004	.	43480001	43560000	#FF0000	1	1
chr1	43560001	43880000	A.1.1.2.2.2.2.2.1	0.842450765864333	.	43560001	43880000	#FF0000	1	1
chr1	43880001	44080000	A.1.1.2.2.2.2.1.1.1	0.847921225382932	.	43880001	44080000	#FF0000	1	1
chr1	44080001	44200000	A.1.1.1.1.2.2.1.2.2	0.964989059080963	.	44080001	44200000	#FF0000	1	1
chr1	44200001	44360000	A.1.2.1.1.1.1.2.2.1.2	0.833698030634573	.	44200001	44360000	#FF4848	1	0.875
chr1	44360001	44880000	A.1.2.2.1.1.2.1.2.2	0.776805251641138	.	44360001	44880000	#FF4848	1	0.875
chr1	44880001	45360000	A.1.1.2.1.2.1.2.2.2.2.1	0.900437636761488	.	44880001	45360000	#FF0000	1	1
chr1	45360001	45520000	A.1.1.1.2.1.2.1.2.1	0.943107221006565	.	45360001	45520000	#FF0000	1	1
chr1	45520001	45680000	A.1.1.1.2.1.1.2.1.2	0.949671772428884	.	45520001	45680000	#FF0000	1	1
chr1	45680001	46200000	A.1.1.2.1.2.1.2.2.2.2.2	0.899343544857768	.	45680001	46200000	#FF0000	1	1
chr1	46200001	46480000	A.1.1.2.2.2.2.1.2.2.2	0.843544857768053	.	46200001	46480000	#FF0000	1	1
chr1	46480001	46720000	A.1.2.1.1.1.2.1.1.2	0.829321663019694	.	46480001	46720000	#FF4848	1	0.875
chr1	46720001	46800000	A.1.1.2.2.1.2.1.2.1.1	0.86980306345733	.	46720001	46800000	#FF0000	1	1
chr1	46800001	46880000	A.1.1.1.2.1.2.1.1	0.944201312910284	.	46800001	46880000	#FF0000	1	1
chr1	46880001	47240000	A.1.2.1.1.1.2.2.2.1	0.820568927789934	.	46880001	47240000	#FF4848	1	0.875
chr1	47240001	47360000	A.1.2.1.2.1.1.2.2	0.800875273522976	.	47240001	47360000	#FF4848	1	0.875
chr1	47360001	47520000	A.1.2.1.2.1.1.1.1.2.1	0.805251641137856	.	47360001	47520000	#FF4848	1	0.875
chr1	47520001	47640000	A.2.1.1.1.2.1.2.1.2	0.691466083150985	.	47520001	47640000	#FF9191	1	0.75
chr1	47640001	47800000	A.2.1.1.1.2.1.1.2.1.1	0.695842450765864	.	47640001	47800000	#FF9191	1	0.75
chr1	47800001	48240000	A.2.1.1.2.2.1.1	0.676148796498906	.	47800001	48240000	#FF9191	1	0.75
chr1	48240001	48560000	A.2.2.1.1.1.2.1.1.1	0.575492341356674	.	48240001	48560000	#FFDADA	1	0.625
chr1	48560001	48680000	A.2.2.1.1.2.1.1.2.1	0.566739606126915	.	48560001	48680000	#FFDADA	1	0.625
chr1	48680001	48760000	A.2.2.1.1.2.1.1.2.2	0.565645514223195	.	48680001	48760000	#FFDADA	1	0.625
chr1	48760001	48840000	A.2.1.1.1.2.2.2	0.685995623632385	.	48760001	48840000	#FF9191	1	0.75
chr1	48840001	49240000	A.2.2.1.2.2.2.1.2.1.2	0.538293216630197	.	48840001	49240000	#FFDADA	1	0.625
chr1	49240001	49480000	B.1.1.2.1.1.1.2.2.1	0.358862144420131	.	49240001	49480000	#DADAFF	1	0.5
chr1	49480001	49600000	A.2.2.1.1.2.2.1	0.561269146608315	.	49480001	49600000	#FFDADA	1	0.625
chr1	49600001	49680000	A.2.2.1.1.2.2.2	0.560175054704595	.	49600001	49680000	#FFDADA	1	0.625
chr1	49680001	49800000	A.2.2.1.2.2.1.2.1	0.542669584245077	.	49680001	49800000	#FFDADA	1	0.625
chr1	49800001	49960000	B.1.1.1.2.2.2.1	0.367614879649891	.	49800001	49960000	#DADAFF	1	0.5
chr1	49960001	50120000	B.1.1.1.2.2.2.2.2.1	0.365426695842451	.	49960001	50120000	#DADAFF	1	0.5
chr1	50120001	50320000	B.1.1.1.2.2.2.2.1	0.366520787746171	.	50120001	50320000	#DADAFF	1	0.5
chr1	50320001	50760000	B.1.1.2.1.1.1.1.1	0.362144420131291	.	50320001	50760000	#DADAFF	1	0.5
chr1	50760001	50920000	A.2.2.1.2.2.1.2.2	0.541575492341357	.	50760001	50920000	#FFDADA	1	0.625
chr1	50920001	51160000	A.2.1.1.1.2.2.1.1.1	0.689277899343545	.	50920001	51160000	#FF9191	1	0.75
chr1	51160001	51760000	A.1.2.2.2.1.2.1.2.2	0.737417943107221	.	51160001	51760000	#FF4848	1	0.875
chr1	51760001	51880000	A.1.2.1.1.2.2.1.1.2	0.814004376367615	.	51760001	51880000	#FF4848	1	0.875
chr1	51880001	52400000	A.1.2.2.1.1.2.1.2.1	0.777899343544858	.	51880001	52400000	#FF4848	1	0.875
chr1	52400001	52520000	A.1.2.1.1.2.2.2.1.2	0.809628008752735	.	52400001	52520000	#FF4848	1	0.875
chr1	52520001	52680000	A.1.1.2.2.1.2.2.1	0.863238512035011	.	52520001	52680000	#FF0000	1	1
chr1	52680001	52760000	A.1.2.1.2.1.1.2.1	0.801969365426696	.	52680001	52760000	#FF4848	1	0.875
chr1	52760001	52920000	A.1.2.1.1.1.2.1.2.2.2	0.824945295404814	.	52760001	52920000	#FF4848	1	0.875
chr1	52920001	53040000	A.1.1.1.2.1.2.1.2.2	0.942013129102845	.	52920001	53040000	#FF0000	1	1
chr1	53040001	53400000	A.1.1.2.1.2.1.2.2.1	0.902625820568928	.	53040001	53400000	#FF0000	1	1
chr1	53400001	54080000	A.1.2.2.2.1.1.2.2.2.2	0.742888402625821	.	53400001	54080000	#FF4848	1	0.875
chr1	54080001	54200000	A.2.1.1.2.1.1.2	0.681619256017506	.	54080001	54200000	#FF9191	1	0.75
chr1	54200001	54360000	A.1.2.1.2.1.2.2.2.1.1	0.796498905908096	.	54200001	54360000	#FF4848	1	0.875
chr1	54360001	54480000	A.1.2.1.1.2.2.1.1.1	0.815098468271335	.	54360001	54480000	#FF4848	1	0.875
chr1	54480001	55000000	A.1.1.2.1.2.1.2.1	0.903719912472648	.	54480001	55000000	#FF0000	1	1
chr1	55000001	55120000	A.1.2.1.1.2.2.2.2.2	0.807439824945295	.	55000001	55120000	#FF4848	1	0.875
chr1	55120001	55360000	A.1.2.1.2.1.2.1.2	0.798687089715536	.	55120001	55360000	#FF4848	1	0.875
chr1	55360001	55440000	A.2.1.1.1.2.1.1.1	0.696936542669584	.	55360001	55440000	#FF9191	1	0.75
chr1	55440001	55680000	A.1.2.1.2.1.2.2.2.1.2	0.795404814004376	.	55440001	55680000	#FF4848	1	0.875
chr1	55680001	56080000	A.2.2.1.2.2.2.1.2.1.1	0.539387308533917	.	55680001	56080000	#FFDADA	1	0.625
chr1	56080001	56640000	A.2.2.1.2.2.2.1.2.2	0.537199124726477	.	56080001	56640000	#FFDADA	1	0.625
chr1	56640001	56800000	A.2.2.1.1.2.1.2.2	0.562363238512035	.	56640001	56800000	#FFDADA	1	0.625
chr1	56800001	56920000	A.2.1.1.2.2.2.1	0.671772428884026	.	56800001	56920000	#FF9191	1	0.75
chr1	56920001	57080000	A.2.1.2.1.1.1.1.1	0.667396061269147	.	56920001	57080000	#FF9191	1	0.75
chr1	57080001	57720000	A.2.2.1.2.2.2.1.1	0.540481400437637	.	57080001	57720000	#FFDADA	1	0.625
chr1	57720001	57840000	B.1.1.1.2.2.2.2.2.2.1	0.364332603938731	.	57720001	57840000	#DADAFF	1	0.5
chr1	57840001	58000000	B.1.1.1.2.2.1.2	0.36870897155361	.	57840001	58000000	#DADAFF	1	0.5
chr1	58000001	58240000	B.1.1.2.1.1.1.2.2.2	0.357768052516411	.	58000001	58240000	#DADAFF	1	0.5
chr1	58240001	58360000	B.1.1.2.1.1.2	0.356673960612691	.	58240001	58360000	#DADAFF	1	0.5
chr1	58360001	58520000	B.1.1.1.2.2.2.2.2.2.2	0.363238512035011	.	58360001	58520000	#DADAFF	1	0.5
chr1	58520001	58960000	B.1.1.2.1.1.1.2.1	0.359956236323851	.	58520001	58960000	#DADAFF	1	0.5
chr1	58960001	59200000	A.1.2.1.2.1.2.1.1	0.799781181619256	.	58960001	59200000	#FF4848	1	0.875
chr1	59200001	59360000	A.1.2.2.1.1.2.2.1.1	0.775711159737418	.	59200001	59360000	#FF4848	1	0.875
chr1	59360001	59480000	A.1.2.1.1.1.2.1.2.2.1	0.826039387308534	.	59360001	59480000	#FF4848	1	0.875
chr1	59480001	59880000	A.1.2.2.1.1.2.2.2.1	0.773522975929978	.	59480001	59880000	#FF4848	1	0.875
chr1	59880001	60360000	A.1.2.2.2.1.1.2.2.1	0.7472647702407	.	59880001	60360000	#FF4848	1	0.875
chr1	60360001	60640000	A.2.2.1.2.2.1.1.1	0.545951859956236	.	60360001	60640000	#FFDADA	1	0.625
chr1	60640001	61000000	A.2.2.1.2.2.1.1.2.1	0.544857768052516	.	60640001	61000000	#FFDADA	1	0.625
chr1	61000001	61560000	A.2.1.1.2.2.1.2.2.1	0.673960612691466	.	61000001	61560000	#FF9191	1	0.75
chr1	61560001	61760000	A.1.2.1.1.1.2.1.1.1.2	0.830415754923414	.	61560001	61760000	#FF4848	1	0.875
chr1	61760001	61880000	A.1.2.1.2.1.1.1.2	0.803063457330416	.	61760001	61880000	#FF4848	1	0.875
chr1	61880001	62120000	A.2.1.1.1.1.2.2	0.698030634573304	.	61880001	62120000	#FF9191	1	0.75
chr1	62120001	62280000	A.1.2.1.2.1.1.1.1.1	0.806345733041576	.	62120001	62280000	#FF4848	1	0.875
chr1	62280001	62600000	A.2.1.1.1.2.2.1.1.2	0.688183807439825	.	62280001	62600000	#FF9191	1	0.75
chr1	62600001	63160000	A.1.2.2.2.1.1.2.1.1.1	0.75054704595186	.	62600001	63160000	#FF4848	1	0.875
chr1	63160001	63760000	A.2.2.2.2.1.2.1.2.2	0.470459518599562	.	63160001	63760000	#FFDADA	1	0.625
chr1	63760001	63840000	A.2.2.1.1.2.1.2.1.1	0.564551422319475	.	63760001	63840000	#FFDADA	1	0.625
chr1	63840001	64360000	A.1.2.2.2.1.1.2.2.2.1.2.2	0.74398249452954	.	63840001	64360000	#FF4848	1	0.875
chr1	64360001	64800000	A.1.2.2.2.1.1.2.1.2	0.74835886214442	.	64360001	64800000	#FF4848	1	0.875
chr1	64800001	64880000	A.2.2.1.1.1.1.1.2	0.578774617067834	.	64800001	64880000	#FFDADA	1	0.625
chr1	64880001	65000000	A.1.2.1.2.1.2.2.1	0.797592997811816	.	64880001	65000000	#FF4848	1	0.875
chr1	65000001	65520000	A.1.2.2.2.1.1.2.2.2.1.2.1	0.74507658643326	.	65000001	65520000	#FF4848	1	0.875
chr1	65520001	65800000	A.2.2.1.1.1.2.2.1.2	0.570021881838074	.	65520001	65800000	#FFDADA	1	0.625
chr1	65800001	65920000	A.2.1.2.2.2.1.1.2.1	0.591903719912473	.	65800001	65920000	#FF9191	1	0.75
chr1	65920001	66240000	A.2.2.2.2.1.2.2.2.1.1.1.2	0.462800875273523	.	65920001	66240000	#FFDADA	1	0.625
chr1	66240001	66520000	B.1.2.1.1.2.1.2.1.1	0.287746170678337	.	66240001	66520000	#9191FF	1	0.375
chr1	66520001	66680000	B.1.1.2.1.2.2.2.1.1	0.350109409190372	.	66520001	66680000	#DADAFF	1	0.5
chr1	66680001	66880000	A.2.2.2.2.1.2.2.1.1.2	0.467177242888403	.	66680001	66880000	#FFDADA	1	0.625
chr1	66880001	66960000	B.1.1.1.2.1.2.2.1.2.2	0.37199124726477	.	66880001	66960000	#DADAFF	1	0.5
chr1	66960001	67360000	B.1.1.2.1.1.1.1.2	0.361050328227571	.	66960001	67360000	#DADAFF	1	0.5
chr1	67360001	67520000	A.2.1.2.2.2.2.2.2.1.2	0.583150984682713	.	67360001	67520000	#FF9191	1	0.75
chr1	67520001	68000000	A.2.2.1.1.1.2.1.1.2	0.574398249452954	.	67520001	68000000	#FFDADA	1	0.625
chr1	68000001	68320000	A.2.1.2.1.1.2.2.2.1.1.2	0.653172866520788	.	68000001	68320000	#FF9191	1	0.75
chr1	68320001	68640000	A.2.2.2.2.1.2.2.1.1.1.1	0.469365426695842	.	68320001	68640000	#FFDADA	1	0.625
chr1	68640001	68800000	A.2.2.1.1.1.1.2.2	0.576586433260394	.	68640001	68800000	#FFDADA	1	0.625
chr1	68800001	68960000	A.2.2.2.2.1.2.2.2.2.1	0.455142231947484	.	68800001	68960000	#FFDADA	1	0.625
chr1	68960001	69080000	B.1.2.1.2.1.1.2.2.1.2	0.261487964989059	.	68960001	69080000	#9191FF	1	0.375
chr1	69080001	69280000	B.1.2.1.2.2.2.1.1.1	0.234135667396061	.	69080001	69280000	#9191FF	1	0.375
chr1	69280001	69440000	B.1.2.1.2.1.1.2.1.2.1.1	0.266958424507659	.	69280001	69440000	#9191FF	1	0.375
chr1	69440001	69640000	B.1.2.1.1.2.1.2.1.2	0.286652078774617	.	69440001	69640000	#9191FF	1	0.375
chr1	69640001	69840000	B.1.1.2.1.2.2.2.1.2.2	0.347921225382932	.	69640001	69840000	#DADAFF	1	0.5
chr1	69840001	70320000	B.1.2.1.1.2.2.2.2.1.2	0.274617067833698	.	69840001	70320000	#9191FF	1	0.375
chr1	70320001	70440000	B.1.2.1.2.1.2.2.1.1.2	0.2527352297593	.	70320001	70440000	#9191FF	1	0.375
chr1	70440001	70600000	B.1.2.1.1.2.1.1.2	0.288840262582057	.	70440001	70600000	#9191FF	1	0.375
chr1	70600001	70880000	A.2.2.2.1.2.2.1.1.1	0.493435448577681	.	70600001	70880000	#FFDADA	1	0.625
chr1	70880001	70960000	B.1.2.1.1.1.2.1	0.293216630196937	.	70880001	70960000	#9191FF	1	0.375
chr1	70960001	71280000	A.2.2.2.2.1.2.2.2.1.1.1.1.2	0.463894967177243	.	70960001	71280000	#FFDADA	1	0.625
chr1	71280001	71560000	A.2.2.2.2.1.2.2.2.1.1.2.2.2	0.459518599562363	.	71280001	71560000	#FFDADA	1	0.625
chr1	71560001	71720000	B.1.2.1.2.1.1.2.1.2.2.1	0.264770240700219	.	71560001	71720000	#9191FF	1	0.375
chr1	71720001	71840000	B.1.2.1.2.1.1.2.2.2.2.2.2	0.257111597374179	.	71720001	71840000	#9191FF	1	0.375
chr1	71840001	72280000	B.1.2.1.2.2.1.2.2.2.1.1	0.237417943107221	.	71840001	72280000	#9191FF	1	0.375
chr1	72280001	72560000	B.1.2.1.2.2.1.1.2.2.1	0.24507658643326	.	72280001	72560000	#9191FF	1	0.375
chr1	72560001	72720000	B.1.2.1.2.2.1.1.2.1	0.24617067833698	.	72560001	72720000	#9191FF	1	0.375
chr1	72720001	72880000	B.1.2.1.2.1.2.2.1.1.1	0.25382932166302	.	72720001	72880000	#9191FF	1	0.375
chr1	72880001	73360000	B.1.2.1.2.2.1.1.1.2	0.2472647702407	.	72880001	73360000	#9191FF	1	0.375
chr1	73360001	73520000	B.2.1.1.1.2.2.2.1.2	0.146608315098468	.	73360001	73520000	#4848FF	1	0.25
chr1	73520001	73720000	B.2.1.1.1.2.2.2.1.1	0.147702407002188	.	73520001	73720000	#4848FF	1	0.25
chr1	73720001	73880000	B.2.1.1.1.1.2.2.1	0.158643326039387	.	73720001	73880000	#4848FF	1	0.25
chr1	73880001	74080000	B.2.1.1.1.2.1.1.1	0.156455142231947	.	73880001	74080000	#4848FF	1	0.25
chr1	74080001	74200000	B.2.1.1.1.2.2.2.2.2.1.2	0.143326039387309	.	74080001	74200000	#4848FF	1	0.25
chr1	74200001	74600000	B.2.1.1.1.1.2.1.1.2.2	0.163019693654267	.	74200001	74600000	#4848FF	1	0.25
chr1	74600001	75120000	B.2.1.1.1.1.2.1.1.1	0.165207877461707	.	74600001	75120000	#4848FF	1	0.25
chr1	75120001	75200000	B.1.2.1.1.1.1.2	0.294310722100656	.	75120001	75200000	#9191FF	1	0.375
chr1	75200001	75480000	B.1.2.1.2.2.2.1.2.2	0.230853391684902	.	75200001	75480000	#9191FF	1	0.375
chr1	75480001	75600000	B.2.1.1.1.2.1.2.1.1	0.154266958424508	.	75480001	75600000	#4848FF	1	0.25
chr1	75600001	75760000	B.1.2.1.2.1.1.2.1.2.2.2	0.263676148796499	.	75600001	75760000	#9191FF	1	0.375
chr1	75760001	75960000	B.1.2.1.2.2.1.2.1.1	0.241794310722101	.	75760001	75960000	#9191FF	1	0.375
chr1	75960001	76240000	B.1.2.1.1.2.2.1.1.1	0.284463894967177	.	75960001	76240000	#9191FF	1	0.375
chr1	76240001	76680000	B.1.2.1.2.2.1.1.1.1	0.24835886214442	.	76240001	76680000	#9191FF	1	0.375
chr1	76680001	77000000	B.2.1.1.1.1.2.1.2.1.1	0.161925601750547	.	76680001	77000000	#4848FF	1	0.25
chr1	77000001	77120000	B.1.2.1.2.1.1.2.2.1.1	0.262582056892779	.	77000001	77120000	#9191FF	1	0.375
chr1	77120001	77360000	B.1.2.1.2.2.1.1.2.2.2.1	0.24398249452954	.	77120001	77360000	#9191FF	1	0.375
chr1	77360001	77680000	B.1.2.1.1.2.2.2.2.2.1.2.1	0.272428884026258	.	77360001	77680000	#9191FF	1	0.375
chr1	77680001	78280000	A.2.2.2.2.1.2.2.2.1.1.2.1	0.461706783369803	.	77680001	78280000	#FFDADA	1	0.625
chr1	78280001	78480000	A.2.1.2.2.2.1.1.1.1	0.594091903719912	.	78280001	78480000	#FF9191	1	0.75
chr1	78480001	78560000	A.2.2.2.2.1.1.1.2.1.1	0.482494529540481	.	78480001	78560000	#FFDADA	1	0.625
chr1	78560001	78760000	B.1.1.1.2.1.1.2.1.2	0.38074398249453	.	78560001	78760000	#DADAFF	1	0.5
chr1	78760001	78920000	B.1.2.1.1.1.1.1	0.295404814004376	.	78760001	78920000	#9191FF	1	0.375
chr1	78920001	79120000	B.1.1.2.1.2.2.2.2	0.346827133479212	.	78920001	79120000	#DADAFF	1	0.5
chr1	79120001	79200000	B.1.2.1.2.1.1.2.2.2.2.1	0.259299781181619	.	79120001	79200000	#9191FF	1	0.375
chr1	79200001	79280000	B.2.1.1.1.2.1.2.1.2.2	0.152078774617068	.	79200001	79280000	#4848FF	1	0.25
chr1	79280001	79520000	B.2.1.1.2.2.1.1.2	0.132385120350109	.	79280001	79520000	#4848FF	1	0.25
chr1	79520001	79720000	B.2.1.1.2.2.1.1.1	0.133479212253829	.	79520001	79720000	#4848FF	1	0.25
chr1	79720001	79840000	B.2.1.1.1.2.1.1.2	0.155361050328228	.	79720001	79840000	#4848FF	1	0.25
chr1	79840001	79960000	B.2.1.1.1.2.2.2.2.2.2	0.142231947483589	.	79840001	79960000	#4848FF	1	0.25
chr1	79960001	80240000	B.1.2.1.1.2.2.2.2.2.2	0.270240700218818	.	79960001	80240000	#9191FF	1	0.375
chr1	80240001	80840000	B.2.1.1.1.1.2.1.2.1.2	0.160831509846827	.	80240001	80840000	#4848FF	1	0.25
chr1	80840001	80960000	B.2.1.1.1.2.1.2.2	0.150984682713348	.	80840001	80960000	#4848FF	1	0.25
chr1	80960001	81080000	B.2.1.1.1.2.2.2.2.1	0.145514223194748	.	80960001	81080000	#4848FF	1	0.25
chr1	81080001	81400000	B.2.1.1.1.1.1.2.1	0.169584245076586	.	81080001	81400000	#4848FF	1	0.25
chr1	81400001	81880000	B.1.2.1.1.2.2.2.2.2.1.2.2	0.271334792122538	.	81400001	81880000	#9191FF	1	0.375
chr1	81880001	82120000	B.1.1.2.1.2.2.2.1.2.1	0.349015317286652	.	81880001	82120000	#DADAFF	1	0.5
chr1	82120001	82320000	B.1.1.1.2.1.1.1.1.1.2	0.386214442013129	.	82120001	82320000	#DADAFF	1	0.5
chr1	82320001	82480000	B.1.1.1.2.1.1.2.2	0.37964989059081	.	82320001	82480000	#DADAFF	1	0.5
chr1	82480001	82640000	B.1.1.1.2.1.2.1.1.1	0.37855579868709	.	82480001	82640000	#DADAFF	1	0.5
chr1	82640001	82800000	A.2.2.2.2.1.2.2.2.2.2	0.454048140043764	.	82640001	82800000	#FFDADA	1	0.625
chr1	82800001	82960000	B.1.2.1.2.1.1.2.2.2.2.2.1	0.258205689277899	.	82800001	82960000	#9191FF	1	0.375
chr1	82960001	83200000	B.1.2.1.1.2.1.1.1.1	0.291028446389497	.	82960001	83200000	#9191FF	1	0.375
chr1	83200001	83400000	B.1.2.1.1.2.1.1.1.2	0.289934354485777	.	83200001	83400000	#9191FF	1	0.375
chr1	83400001	83720000	B.1.2.1.2.1.1.2.1.1	0.268052516411379	.	83400001	83720000	#9191FF	1	0.375
chr1	83720001	84520000	A.2.2.2.2.1.2.1.1.1	0.474835886214442	.	83720001	84520000	#FFDADA	1	0.625
chr1	84520001	84600000	A.2.2.2.2.1.1.2.2.1	0.477024070021882	.	84520001	84600000	#FFDADA	1	0.625
chr1	84600001	84800000	A.2.2.1.1.1.1.1.1.1	0.580962800875274	.	84600001	84800000	#FFDADA	1	0.625
chr1	84800001	84920000	B.1.1.1.2.1.1.1.1.1.1	0.387308533916849	.	84800001	84920000	#DADAFF	1	0.5
chr1	84920001	85280000	A.2.1.2.1.1.2.2.2.2.1.1	0.650984682713348	.	84920001	85280000	#FF9191	1	0.75
chr1	85280001	85560000	A.2.2.1.1.1.1.2.1	0.577680525164114	.	85280001	85560000	#FFDADA	1	0.625
chr1	85560001	85640000	A.2.2.1.1.1.1.1.1.2	0.579868708971554	.	85560001	85640000	#FFDADA	1	0.625
chr1	85640001	85720000	A.2.2.2.2.1.1.2.1.2	0.478118161925602	.	85640001	85720000	#FFDADA	1	0.625
chr1	85720001	85920000	A.2.1.2.2.2.2.2.1.2	0.585339168490153	.	85720001	85920000	#FF9191	1	0.75
chr1	85920001	86240000	A.2.2.2.2.1.2.2.1.2	0.466083150984683	.	85920001	86240000	#FFDADA	1	0.625
chr1	86240001	86360000	B.1.2.1.2.1.1.1	0.269146608315098	.	86240001	86360000	#9191FF	1	0.375
chr1	86360001	86560000	B.1.2.1.2.2.2.1.2.1	0.231947483588621	.	86360001	86560000	#9191FF	1	0.375
chr1	86560001	87240000	B.1.2.1.1.2.1.2.2	0.285557986870897	.	86560001	87240000	#9191FF	1	0.375
chr1	87240001	87400000	A.2.2.2.1.2.2.1.1.2	0.492341356673961	.	87240001	87400000	#FFDADA	1	0.625
chr1	87400001	87920000	B.1.1.2.1.2.2.1.1.1	0.354485776805252	.	87400001	87920000	#DADAFF	1	0.5
chr1	87920001	88240000	B.1.2.1.2.2.2.2.2.1	0.228665207877462	.	87920001	88240000	#9191FF	1	0.375
chr1	88240001	88800000	B.1.1.2.1.2.2.1.2.2	0.351203501094092	.	88240001	88800000	#DADAFF	1	0.5
chr1	88800001	89120000	B.1.2.1.2.2.1.2.2.2.1.2	0.236323851203501	.	88800001	89120000	#9191FF	1	0.375
chr1	89120001	89320000	A.2.2.2.2.1.1.1.1.2	0.483588621444201	.	89120001	89320000	#FFDADA	1	0.625
chr1	89320001	89400000	B.1.1.1.2.1.2.1.1.2.2	0.37636761487965	.	89320001	89400000	#DADAFF	1	0.5
chr1	89400001	89960000	A.2.2.2.2.1.2.2.2.1.1.2.2.1	0.460612691466083	.	89400001	89960000	#FFDADA	1	0.625
chr1	89960001	90080000	B.1.1.1.2.1.2.2.1.1	0.37417943107221	.	89960001	90080000	#DADAFF	1	0.5
chr1	90080001	90200000	B.1.1.1.2.1.2.2.1.2.1	0.37308533916849	.	90080001	90200000	#DADAFF	1	0.5
chr1	90200001	90520000	A.2.2.2.2.1.2.2.1.1.1.2	0.468271334792123	.	90200001	90520000	#FFDADA	1	0.625
chr1	90520001	90960000	B.1.2.1.2.2.1.2.2.1.2	0.238512035010941	.	90520001	90960000	#9191FF	1	0.375
chr1	90960001	91160000	B.1.2.1.2.2.1.1.2.2.2.2	0.242888402625821	.	90960001	91160000	#9191FF	1	0.375
chr1	91160001	91360000	B.1.1.1.2.1.1.1.1.2	0.385120350109409	.	91160001	91360000	#DADAFF	1	0.5
chr1	91360001	91480000	A.2.2.2.2.1.1.2.1.1	0.479212253829322	.	91360001	91480000	#FFDADA	1	0.625
chr1	91480001	91680000	B.1.1.1.2.1.1.1.2.1	0.384026258205689	.	91480001	91680000	#DADAFF	1	0.5
chr1	91680001	91840000	B.2.1.1.1.1.1.1	0.170678336980306	.	91680001	91840000	#4848FF	1	0.25
chr1	91840001	92400000	A.2.2.2.2.1.2.1.1.2.1	0.473741794310722	.	91840001	92400000	#FFDADA	1	0.625
chr1	92400001	92760000	B.1.1.2.1.2.2.1.2.1	0.352297592997812	.	92400001	92760000	#DADAFF	1	0.5
chr1	92760001	93280000	A.2.2.2.1.1.1.2.2.1	0.525164113785558	.	92760001	93280000	#FFDADA	1	0.625
chr1	93280001	93440000	A.2.2.2.2.1.1.1.2.1.2	0.481400437636761	.	93280001	93440000	#FFDADA	1	0.625
chr1	93440001	93680000	A.2.1.2.2.2.2.2.1.1.2	0.586433260393873	.	93440001	93680000	#FF9191	1	0.75
chr1	93680001	93840000	A.2.1.2.2.2.1.1.1.2	0.592997811816193	.	93680001	93840000	#FF9191	1	0.75
chr1	93840001	94320000	A.2.1.2.1.1.1.2.1.1.2	0.664113785557987	.	93840001	94320000	#FF9191	1	0.75
chr1	94320001	94640000	A.1.2.2.2.1.2.1.2.1.1	0.739606126914661	.	94320001	94640000	#FF4848	1	0.875
chr1	94640001	94720000	A.2.1.2.2.2.1.1.2.2	0.590809628008753	.	94640001	94720000	#FF9191	1	0.75
chr1	94720001	95000000	A.1.2.2.1.1.2.2.1.2	0.774617067833698	.	94720001	95000000	#FF4848	1	0.875
chr1	95000001	95200000	A.1.2.2.2.1.2.1.2.1.2	0.738512035010941	.	95000001	95200000	#FF4848	1	0.875
chr1	95200001	95560000	A.1.2.2.2.1.2.1.1.2	0.740700218818381	.	95200001	95560000	#FF4848	1	0.875
chr1	95560001	95720000	A.2.2.2.2.1.2.2.2.1.2.1	0.458424507658643	.	95560001	95720000	#FFDADA	1	0.625
chr1	95720001	95960000	B.1.2.1.1.2.2.2.1.2.2	0.277899343544858	.	95720001	95960000	#9191FF	1	0.375
chr1	95960001	96120000	B.1.2.1.2.2.2.2.1	0.229759299781182	.	95960001	96120000	#9191FF	1	0.375
chr1	96120001	96240000	B.1.2.1.2.1.1.2.1.2.1.2	0.265864332603939	.	96120001	96240000	#9191FF	1	0.375
chr1	96240001	96680000	B.2.1.1.1.1.2.1.1.2.1	0.164113785557987	.	96240001	96680000	#4848FF	1	0.25
chr1	96680001	96800000	B.1.2.1.2.1.2.2.1.2	0.25164113785558	.	96680001	96800000	#9191FF	1	0.375
chr1	96800001	97280000	B.1.2.1.1.2.2.2.2.2.1.1	0.273522975929978	.	96800001	97280000	#9191FF	1	0.375
chr1	97280001	97600000	B.2.1.1.1.1.1.2.2.1.1	0.168490153172867	.	97280001	97600000	#4848FF	1	0.25
chr1	97600001	97880000	B.1.2.1.1.2.2.2.2.1.1.1	0.276805251641138	.	97600001	97880000	#9191FF	1	0.375
chr1	97880001	98080000	B.1.2.1.1.2.2.1.1.2	0.283369803063457	.	97880001	98080000	#9191FF	1	0.375
chr1	98080001	98440000	B.1.2.1.1.2.2.2.1.1	0.280087527352298	.	98080001	98440000	#9191FF	1	0.375
chr1	98440001	98640000	B.2.1.1.1.1.1.2.2.1.2	0.167396061269147	.	98440001	98640000	#4848FF	1	0.25
chr1	98640001	99080000	B.2.1.1.1.1.1.2.2.2	0.166301969365427	.	98640001	99080000	#4848FF	1	0.25
chr1	99080001	99160000	B.2.1.1.1.2.1.2.1.2.1	0.153172866520788	.	99080001	99160000	#4848FF	1	0.25
chr1	99160001	99560000	B.2.1.1.1.1.2.2.2	0.157549234135667	.	99160001	99560000	#4848FF	1	0.25
chr1	99560001	99720000	B.1.2.1.2.2.2.1.1.2	0.233041575492341	.	99560001	99720000	#9191FF	1	0.375
chr1	99720001	100160000	B.1.2.1.1.2.2.2.1.2.1	0.278993435448578	.	99720001	100160000	#9191FF	1	0.375
chr1	100160001	100240000	B.1.2.1.1.1.2.2	0.292122538293217	.	100160001	100240000	#9191FF	1	0.375
chr1	100240001	100440000	A.2.2.2.2.1.1.1.2.2	0.480306345733042	.	100240001	100440000	#FFDADA	1	0.625
chr1	100440001	100640000	A.2.2.2.2.1.1.1.1.1	0.484682713347921	.	100440001	100640000	#FFDADA	1	0.625
chr1	100640001	100720000	B.1.1.1.2.1.2.2.2	0.37089715536105	.	100640001	100720000	#DADAFF	1	0.5
chr1	100720001	100920000	A.2.2.2.2.1.2.2.2.1.2.2.2	0.456236323851203	.	100720001	100920000	#FFDADA	1	0.625
chr1	100920001	101320000	B.1.1.1.2.1.1.1.2.2	0.382932166301969	.	100920001	101320000	#DADAFF	1	0.5
chr1	101320001	101520000	A.2.2.2.2.1.2.2.2.1.2.2.1	0.457330415754923	.	101320001	101520000	#FFDADA	1	0.625
chr1	101520001	101720000	B.1.2.1.2.1.1.2.2.2.1	0.260393873085339	.	101520001	101720000	#9191FF	1	0.375
chr1	101720001	102000000	B.1.2.1.2.2.2.2.2.2	0.227571115973742	.	101720001	102000000	#9191FF	1	0.375
chr1	102000001	102200000	B.2.1.1.2.2.1.2.1.1	0.131291028446389	.	102000001	102200000	#4848FF	1	0.25
chr1	102200001	102440000	B.1.2.1.2.2.1.2.1.2	0.240700218818381	.	102200001	102440000	#9191FF	1	0.375
chr1	102440001	102640000	B.1.2.1.2.1.2.2.2.2	0.24945295404814	.	102440001	102640000	#9191FF	1	0.375
chr1	102640001	102760000	B.2.1.1.1.2.2.2.2.2.1.1	0.144420131291028	.	102640001	102760000	#4848FF	1	0.25
chr1	102760001	102840000	B.2.1.1.2.1.1.2.1	0.137855579868709	.	102760001	102840000	#4848FF	1	0.25
chr1	102840001	102960000	B.2.2.1.2.1.1.1	0.0273522975929978	.	102840001	102960000	#0000FF	1	0.125
chr1	102960001	103080000	B.2.1.1.2.1.1.2.2	0.136761487964989	.	102960001	103080000	#4848FF	1	0.25
chr1	103080001	103160000	B.2.1.1.2.1.1.1.1.1	0.141137855579869	.	103080001	103160000	#4848FF	1	0.25
chr1	103160001	103440000	B.2.2.1.2.2.1	0.0207877461706783	.	103160001	103440000	#0000FF	1	0.125
chr1	103440001	103600000	B.2.1.1.1.2.2.1.1	0.149890590809628	.	103440001	103600000	#4848FF	1	0.25
chr1	103600001	103760000	B.1.2.1.2.1.2.2.2.1	0.25054704595186	.	103600001	103760000	#9191FF	1	0.375
chr1	103760001	103800000	B.1.2.1.1.2.2.1.2.2	0.281181619256017	.	103760001	103800000	#9191FF	1	0.375
chr1	103880001	103960000	B.1.2.1.1.2.2.1.2.2	0.281181619256017	.	103880001	103960000	#9191FF	1	0.375
chr1	104000001	104080000	B.1.2.1.1.2.2.1.2.2	0.281181619256017	.	104000001	104080000	#9191FF	1	0.375
chr1	104080001	104200000	B.1.1.1.2.1.2.1.1.2.1	0.37746170678337	.	104080001	104200000	#DADAFF	1	0.5
chr1	104280001	104600000	B.2.1.1.2.2.2.2	0.12472647702407	.	104280001	104600000	#4848FF	1	0.25
chr1	104600001	104760000	B.2.1.1.2.2.2.1.2.2	0.12582056892779	.	104600001	104760000	#4848FF	1	0.25
chr1	104760001	104840000	B.2.1.1.2.1.2.2	0.134573304157549	.	104760001	104840000	#4848FF	1	0.25
chr1	104840001	105080000	B.2.1.1.2.2.2.1.2.1	0.12691466083151	.	104840001	105080000	#4848FF	1	0.25
chr1	105080001	105160000	B.2.2.1.2.1.2.1.2	0.0229759299781182	.	105080001	105160000	#0000FF	1	0.125
chr1	105160001	105400000	B.2.2.1.2.1.1.2.1	0.0262582056892779	.	105160001	105400000	#0000FF	1	0.125
chr1	105400001	105520000	B.2.2.1.2.1.2.1.1	0.0240700218818381	.	105400001	105520000	#0000FF	1	0.125
chr1	105520001	105960000	B.2.1.1.2.2.1.2.2	0.12910284463895	.	105520001	105960000	#4848FF	1	0.25
chr1	105960001	106120000	B.2.1.1.2.1.1.1.2	0.138949671772429	.	105960001	106120000	#4848FF	1	0.25
chr1	106120001	106240000	B.2.1.1.2.1.1.1.1.2	0.140043763676149	.	106120001	106240000	#4848FF	1	0.25
chr1	106240001	106680000	B.2.1.1.2.2.1.2.1.2	0.13019693654267	.	106240001	106680000	#4848FF	1	0.25
chr1	106680001	106920000	B.2.2.1.2.1.1.2.2	0.025164113785558	.	106680001	106920000	#0000FF	1	0.125
chr1	106920001	107000000	B.2.1.1.2.1.2.1	0.135667396061269	.	106920001	107000000	#4848FF	1	0.25
chr1	107000001	107200000	B.2.1.1.2.2.2.1.1	0.12800875273523	.	107000001	107200000	#4848FF	1	0.25
chr1	107200001	107320000	B.2.2.1.2.1.2.2	0.0218818380743982	.	107200001	107320000	#0000FF	1	0.125
chr1	107320001	107520000	B.2.2.1.2.2.2	0.0196936542669584	.	107320001	107520000	#0000FF	1	0.125
chr1	107520001	107680000	B.2.1.1.1.2.2.1.2	0.148796498905908	.	107520001	107680000	#4848FF	1	0.25
chr1	107680001	108120000	B.2.1.1.1.1.2.1.2.2	0.159737417943107	.	107680001	108120000	#4848FF	1	0.25
chr1	108120001	108760000	B.1.2.1.2.2.1.2.2.1.1	0.239606126914661	.	108120001	108760000	#9191FF	1	0.375
chr1	108840001	108920000	B.1.2.1.2.2.1.2.2.1.1	0.239606126914661	.	108840001	108920000	#9191FF	1	0.375
chr1	109000001	109040000	B.1.2.1.2.2.1.2.2.1.1	0.239606126914661	.	109000001	109040000	#9191FF	1	0.375
chr1	109040001	109240000	A.2.2.2.1.2.2.1.2	0.491247264770241	.	109040001	109240000	#FFDADA	1	0.625
chr1	109240001	109480000	A.2.1.2.1.1.2.2.2.1.2	0.652078774617068	.	109240001	109480000	#FF9191	1	0.75
chr1	109480001	109600000	A.2.1.2.1.1.2.1.1.2	0.657549234135667	.	109480001	109600000	#FF9191	1	0.75
chr1	109600001	109800000	A.1.2.2.1.1.1.2.1	0.781181619256017	.	109600001	109800000	#FF4848	1	0.875
chr1	109800001	109880000	A.2.1.2.1.1.2.2.1	0.655361050328228	.	109800001	109880000	#FF9191	1	0.75
chr1	109880001	110280000	A.1.2.2.1.1.1.1.1.1	0.784463894967177	.	109880001	110280000	#FF4848	1	0.875
chr1	110280001	110440000	A.1.2.2.2.1.2.2.1	0.736323851203501	.	110280001	110440000	#FF4848	1	0.875
chr1	110440001	110560000	A.1.2.1.2.1.2.2.2.2	0.794310722100656	.	110440001	110560000	#FF4848	1	0.875
chr1	110560001	110840000	A.1.2.2.2.1.2.1.1.1	0.741794310722101	.	110560001	110840000	#FF4848	1	0.875
chr1	110840001	111000000	A.2.1.2.1.1.2.1.1.1.1	0.659737417943107	.	110840001	111000000	#FF9191	1	0.75
chr1	111000001	111440000	A.2.2.1.1.1.2.1.2	0.573304157549234	.	111000001	111440000	#FFDADA	1	0.625
chr1	111440001	112120000	A.2.1.2.1.1.2.2.2.2.2	0.647702407002188	.	111440001	112120000	#FF9191	1	0.75
chr1	112120001	112240000	A.2.2.1.1.2.1.2.1.2	0.563457330415755	.	112120001	112240000	#FFDADA	1	0.625
chr1	112240001	112400000	A.2.1.2.2.2.2.1	0.588621444201313	.	112240001	112400000	#FF9191	1	0.75
chr1	112400001	112760000	B.1.1.1.2.2.1.1	0.36980306345733	.	112400001	112760000	#DADAFF	1	0.5
chr1	112760001	112920000	A.2.2.2.2.1.2.2.2.1.1.1.1.1	0.464989059080963	.	112760001	112920000	#FFDADA	1	0.625
chr1	112920001	113160000	A.2.1.2.1.1.2.1.1.1.2	0.658643326039387	.	112920001	113160000	#FF9191	1	0.75
chr1	113160001	113320000	A.2.1.2.1.1.2.2.2.2.1.2.1	0.649890590809628	.	113160001	113320000	#FF9191	1	0.75
chr1	113320001	113600000	A.2.2.1.1.1.2.2.1.1.2	0.571115973741794	.	113320001	113600000	#FFDADA	1	0.625
chr1	113600001	113960000	A.2.1.2.1.1.2.2.2.2.1.2.2	0.648796498905908	.	113600001	113960000	#FF9191	1	0.75
chr1	113960001	114160000	A.2.1.2.2.2.2.2.2.1.1	0.584245076586433	.	113960001	114160000	#FF9191	1	0.75
chr1	114160001	114760000	A.2.1.2.1.1.2.1.2	0.656455142231947	.	114160001	114760000	#FF9191	1	0.75
chr1	114760001	114960000	A.2.2.1.1.1.2.2.2	0.568927789934354	.	114760001	114960000	#FFDADA	1	0.625
chr1	114960001	115400000	A.2.1.2.1.1.2.2.2.1.1.1	0.654266958424508	.	114960001	115400000	#FF9191	1	0.75
chr1	115400001	116080000	A.2.2.2.2.1.2.1.2.1	0.471553610503282	.	115400001	116080000	#FFDADA	1	0.625
chr1	116080001	116320000	A.2.2.1.1.1.2.2.1.1.1	0.572210065645514	.	116080001	116320000	#FFDADA	1	0.625
chr1	116320001	116680000	A.2.1.2.2.2.2.2.2.2	0.582056892778993	.	116320001	116680000	#FF9191	1	0.75
chr1	116680001	116800000	A.2.1.2.2.2.1.2	0.589715536105033	.	116680001	116800000	#FF9191	1	0.75
chr1	116800001	117000000	A.1.2.2.1.1.1.2.2	0.780087527352298	.	116800001	117000000	#FF4848	1	0.875
chr1	117000001	117480000	A.1.2.2.2.1.1.2.2.2.1.1	0.74617067833698	.	117000001	117480000	#FF4848	1	0.875
chr1	117480001	118040000	A.2.1.2.1.1.1.2.1.1.1	0.665207877461707	.	117480001	118040000	#FF9191	1	0.75
chr1	118040001	118280000	A.1.2.2.2.1.2.2.2	0.735229759299781	.	118040001	118280000	#FF4848	1	0.875
chr1	118280001	118520000	A.2.1.2.2.2.2.2.1.1.1	0.587527352297593	.	118280001	118520000	#FF9191	1	0.75
chr1	118520001	119000000	B.1.1.2.1.2.2.1.1.2	0.353391684901532	.	118520001	119000000	#DADAFF	1	0.5
chr1	119000001	119280000	B.1.2.1.2.2.1.2.2.2.2	0.235229759299781	.	119000001	119280000	#9191FF	1	0.375
chr1	119280001	119640000	B.1.2.1.1.2.2.2.2.1.1.2	0.275711159737418	.	119280001	119640000	#9191FF	1	0.375
chr1	119640001	120120000	B.1.1.1.2.1.1.2.1.1	0.381838074398249	.	119640001	120120000	#DADAFF	1	0.5
chr1	120120001	120720000	A.1.2.2.1.1.2.2.2.2	0.772428884026258	.	120120001	120720000	#FF4848	1	0.875
chr1	120760001	120800000	A.1.2.2.1.1.2.2.2.2	0.772428884026258	.	120760001	120800000	#FF4848	1	0.875
chr1	120800001	120880000	B.1.1.2.1.2.1	0.355579868708972	.	120800001	120880000	#DADAFF	1	0.5
chr1	120880001	120960000	B.1.2.1.1.2.2.1.2.1	0.282275711159737	.	120880001	120960000	#9191FF	1	0.375
chr1	121080001	121520000	B.1.2.1.1.2.2.1.2.1	0.282275711159737	.	121080001	121520000	#9191FF	1	0.375
chr1	142560001	142720000	B.1.2.1.2.1.2.1.2	0.25492341356674	.	142560001	142720000	#9191FF	1	0.375
chr1	142800001	142840000	B.2.1.2.1.1.2.2.2.2	0.108315098468271	.	142800001	142840000	#4848FF	1	0.25
chr1	142880001	142920000	B.2.1.2.1.1.2.2.2.2	0.108315098468271	.	142880001	142920000	#4848FF	1	0.25
chr1	143120001	143320000	B.2.1.2.1.1.2.2.2.2	0.108315098468271	.	143120001	143320000	#4848FF	1	0.25
chr1	143400001	143560000	B.1.2.1.2.1.2.1.1	0.25601750547046	.	143400001	143560000	#9191FF	1	0.375
chr1	143640001	143680000	A.2.2.2.2.2.1.1.1.1	0.452954048140044	.	143640001	143680000	#FFDADA	1	0.625
chr1	143720001	143800000	A.2.2.2.2.2.1.1.1.1	0.452954048140044	.	143720001	143800000	#FFDADA	1	0.625
chr1	143920001	144000000	A.2.2.2.2.2.1.1.1.1	0.452954048140044	.	143920001	144000000	#FFDADA	1	0.625
chr1	144000001	144080000	A.2.2.2.1.2.2.2.2.2	0.485776805251641	.	144000001	144080000	#FFDADA	1	0.625
chr1	144440001	144480000	A.2.2.2.1.2.2.2.2.2	0.485776805251641	.	144440001	144480000	#FFDADA	1	0.625
chr1	144520001	144720000	A.2.2.2.1.2.2.2.2.2	0.485776805251641	.	144520001	144720000	#FFDADA	1	0.625
chr1	144800001	145120000	A.1.2.2.2.1.1.1.2.1	0.7527352297593	.	144800001	145120000	#FF4848	1	0.875
chr1	145120001	145280000	A.2.1.2.2.1.1.1.1.1.1	0.62910284463895	.	145120001	145280000	#FF9191	1	0.75
chr1	145280001	145320000	A.1.1.2.1.2.2.1.1	0.898249452954048	.	145280001	145320000	#FF0000	1	1
chr1	145360001	145840000	A.1.1.2.1.2.2.1.1	0.898249452954048	.	145360001	145840000	#FF0000	1	1
chr1	146320001	146400000	A.2.1.2.2.1.1.2.1.2	0.615973741794311	.	146320001	146400000	#FF9191	1	0.75
chr1	146440001	146680000	A.2.1.2.2.1.1.2.1.2	0.615973741794311	.	146440001	146680000	#FF9191	1	0.75
chr1	146680001	147240000	A.2.1.2.1.1.1.2.2.1	0.661925601750547	.	146680001	147240000	#FF9191	1	0.75
chr1	147240001	147440000	A.2.1.2.2.1.2.2.1.1.2	0.600656455142232	.	147240001	147440000	#FF9191	1	0.75
chr1	147680001	147840000	A.2.1.2.2.1.2.2.1.1.2	0.600656455142232	.	147680001	147840000	#FF9191	1	0.75
chr1	147880001	147920000	A.2.1.2.2.1.2.2.1.1.2	0.600656455142232	.	147880001	147920000	#FF9191	1	0.75
chr1	147920001	148040000	B.1.1.1.2.1.2.1.2	0.37527352297593	.	147920001	148040000	#DADAFF	1	0.5
chr1	148160001	148280000	B.1.1.2.2.2.2.2.2	0.296498905908096	.	148160001	148280000	#DADAFF	1	0.5
chr1	148320001	148360000	B.1.1.2.2.2.2.2.2	0.296498905908096	.	148320001	148360000	#DADAFF	1	0.5
chr1	148520001	148600000	B.1.1.2.2.2.2.2.2	0.296498905908096	.	148520001	148600000	#DADAFF	1	0.5
chr1	148840001	148960000	B.1.1.2.2.2.2.2.2	0.296498905908096	.	148840001	148960000	#DADAFF	1	0.5
chr1	149000001	149200000	B.1.1.2.2.2.2.2.2	0.296498905908096	.	149000001	149200000	#DADAFF	1	0.5
chr1	149200001	149440000	A.2.2.2.2.2.2.1.1.2.2	0.434354485776805	.	149200001	149440000	#FFDADA	1	0.625
chr1	149560001	149600000	A.2.2.2.2.1.1.2.2.2	0.475929978118162	.	149560001	149600000	#FFDADA	1	0.625
chr1	149640001	149720000	A.2.2.2.2.1.1.2.2.2	0.475929978118162	.	149640001	149720000	#FFDADA	1	0.625
chr1	149720001	150200000	A.1.1.2.1.2.2.2.1.2	0.889496717724289	.	149720001	150200000	#FF0000	1	1
chr1	150200001	150480000	A.1.1.2.1.1.2.2.2.2.2	0.908096280087527	.	150200001	150480000	#FF0000	1	1
chr1	150480001	150600000	A.1.1.2.1.1.2.1.1	0.914660831509847	.	150480001	150600000	#FF0000	1	1
chr1	150600001	150760000	A.1.1.2.1.1.2.2.2.1.2	0.910284463894967	.	150600001	150760000	#FF0000	1	1
chr1	150760001	150920000	A.1.1.1.1.2.2.2.2.1.1.2	0.958424507658643	.	150760001	150920000	#FF0000	1	1
chr1	150920001	151080000	A.1.1.2.1.1.2.2.2.2.1	0.909190371991247	.	150920001	151080000	#FF0000	1	1
chr1	151080001	151280000	A.1.1.2.1.1.2.2.2.1.1	0.911378555798687	.	151080001	151280000	#FF0000	1	1
chr1	151280001	151560000	A.1.2.2.1.2.1.1.2.1.2.2	0.765864332603939	.	151280001	151560000	#FF4848	1	0.875
chr1	151560001	152160000	A.1.1.2.1.2.2.1.2.2.2	0.893873085339169	.	151560001	152160000	#FF0000	1	1
chr1	152160001	152480000	B.1.1.1.1.2.1.2.1.2	0.396061269146608	.	152160001	152480000	#DADAFF	1	0.5
chr1	152480001	152680000	B.1.1.2.2.2.1.1.2.1.1	0.317286652078775	.	152480001	152680000	#DADAFF	1	0.5
chr1	152680001	152760000	B.1.1.2.2.1.2.1.1.2	0.328227571115974	.	152680001	152760000	#DADAFF	1	0.5
chr1	152760001	153000000	B.1.1.2.2.2.1.1.2.1.2	0.316192560175055	.	152760001	153000000	#DADAFF	1	0.5
chr1	153000001	153120000	B.1.1.1.1.1.1.2.2	0.405908096280088	.	153000001	153120000	#DADAFF	1	0.5
chr1	153120001	153400000	B.1.1.1.1.2.1.1	0.398249452954048	.	153120001	153400000	#DADAFF	1	0.5
chr1	153400001	153520000	A.2.2.2.2.2.1.1.1.2.1	0.451859956236324	.	153400001	153520000	#FFDADA	1	0.625
chr1	153520001	153760000	A.1.2.2.1.2.1.1.2.1.1	0.769146608315099	.	153520001	153760000	#FF4848	1	0.875
chr1	153760001	154160000	A.1.2.2.1.2.1.1.1.1	0.771334792122538	.	153760001	154160000	#FF4848	1	0.875
chr1	154160001	154280000	A.1.1.2.1.1.2.1.2	0.913566739606127	.	154160001	154280000	#FF0000	1	1
chr1	154280001	154880000	A.1.1.2.1.2.2.1.2.2.1.1	0.896061269146608	.	154280001	154880000	#FF0000	1	1
chr1	154880001	154960000	A.1.2.2.1.2.2.2.1	0.757111597374179	.	154880001	154960000	#FF4848	1	0.875
chr1	154960001	155160000	A.1.1.2.1.1.1.2	0.915754923413567	.	154960001	155160000	#FF0000	1	1
chr1	155160001	155240000	A.1.2.2.2.2.2.2.1.2	0.714442013129103	.	155160001	155240000	#FF4848	1	0.875
chr1	155240001	155440000	A.1.1.2.1.1.1.1.1.2	0.919037199124726	.	155240001	155440000	#FF0000	1	1
chr1	155440001	155640000	A.1.2.2.1.2.2.1.2	0.758205689277899	.	155440001	155640000	#FF4848	1	0.875
chr1	155640001	155760000	A.1.2.2.2.2.2.2.1.1.2.2.1.1	0.717724288840263	.	155640001	155760000	#FF4848	1	0.875
chr1	155760001	155880000	A.1.2.2.1.2.2.1.1	0.759299781181619	.	155760001	155880000	#FF4848	1	0.875
chr1	155880001	155960000	A.1.2.2.1.2.2.2.2	0.75601750547046	.	155880001	155960000	#FF4848	1	0.875
chr1	155960001	156040000	A.1.2.1.1.1.1.1	0.838074398249453	.	155960001	156040000	#FF4848	1	0.875
chr1	156040001	156240000	A.1.1.2.1.1.1.1.1.1	0.920131291028446	.	156040001	156240000	#FF0000	1	1
chr1	156240001	156440000	A.1.1.2.1.1.1.1.2.1	0.917943107221007	.	156240001	156440000	#FF0000	1	1
chr1	156440001	156560000	A.1.1.2.1.1.1.1.2.2	0.916849015317287	.	156440001	156560000	#FF0000	1	1
chr1	156560001	156720000	A.1.2.2.2.2.2.2.1.1.1	0.719912472647702	.	156560001	156720000	#FF4848	1	0.875
chr1	156720001	156880000	A.1.2.2.2.2.2.2.2.2.2.2	0.708971553610503	.	156720001	156880000	#FF4848	1	0.875
chr1	156880001	157040000	A.2.1.2.2.1.1.1.2.2.1.2	0.61925601750547	.	156880001	157040000	#FF9191	1	0.75
chr1	157040001	157600000	A.2.2.2.1.1.2.2.2.2	0.510940919037199	.	157040001	157600000	#FFDADA	1	0.625
chr1	157600001	157760000	B.1.2.2.2.2.1.1.2	0.181619256017505	.	157600001	157760000	#9191FF	1	0.375
chr1	157760001	158160000	B.1.1.2.2.2.2.2.1.2.1.1	0.299781181619256	.	157760001	158160000	#DADAFF	1	0.5
chr1	158160001	158400000	B.2.1.2.2.2.2.1.1	0.0820568927789934	.	158160001	158400000	#4848FF	1	0.25
chr1	158400001	158760000	B.2.1.2.1.2.2.2	0.0973741794310722	.	158400001	158760000	#4848FF	1	0.25
chr1	158760001	158880000	B.2.2.1.1.1.1.2.1.1	0.0667396061269147	.	158760001	158880000	#0000FF	1	0.125
chr1	158880001	159040000	B.2.1.2.1.1.1.1.2.2.1	0.12144420131291	.	158880001	159040000	#4848FF	1	0.25
chr1	159040001	159360000	B.1.2.2.2.1.2.2.1.2	0.191466083150985	.	159040001	159360000	#9191FF	1	0.375
chr1	159360001	159440000	B.2.1.2.1.1.1.1.2.1	0.12253829321663	.	159360001	159440000	#4848FF	1	0.25
chr1	159440001	159520000	B.1.2.2.2.2.2.2.1.2	0.172866520787746	.	159440001	159520000	#9191FF	1	0.375
chr1	159520001	159720000	B.1.1.2.2.2.1.1.2.2	0.315098468271335	.	159520001	159720000	#DADAFF	1	0.5
chr1	159720001	159880000	A.2.2.2.1.1.1.1.2.2.2	0.527352297592998	.	159720001	159880000	#FFDADA	1	0.625
chr1	159880001	160040000	A.2.1.2.2.1.2.1.1.2.1	0.610503282275711	.	159880001	160040000	#FF9191	1	0.75
chr1	160040001	160200000	A.2.1.2.2.1.1.1.2.1.1	0.62363238512035	.	160040001	160200000	#FF9191	1	0.75
chr1	160200001	160320000	A.2.1.2.2.1.1.1.2.1.2.2	0.62144420131291	.	160200001	160320000	#FF9191	1	0.75
chr1	160320001	160680000	A.2.1.2.1.1.1.2.1.2	0.663019693654267	.	160320001	160680000	#FF9191	1	0.75
chr1	160680001	160920000	A.2.2.2.1.1.1.2.2.2.1.2.1.2	0.521881838074398	.	160680001	160920000	#FFDADA	1	0.625
chr1	160920001	161040000	A.2.1.2.1.2.1.2.1.1	0.642231947483589	.	160920001	161040000	#FF9191	1	0.75
chr1	161040001	161200000	A.2.1.2.1.2.1.2.2.1	0.640043763676149	.	161040001	161200000	#FF9191	1	0.75
chr1	161200001	161520000	A.2.1.2.2.1.2.1.1.1.1	0.613785557986871	.	161200001	161520000	#FF9191	1	0.75
chr1	161520001	161760000	A.2.2.2.2.2.1.2.2.1.1	0.444201312910284	.	161520001	161760000	#FFDADA	1	0.625
chr1	161760001	162160000	A.2.2.2.1.1.2.1.1.1	0.518599562363239	.	161760001	162160000	#FFDADA	1	0.625
chr1	162160001	162520000	A.2.2.2.1.1.2.1.2.1	0.516411378555799	.	162160001	162520000	#FFDADA	1	0.625
chr1	162520001	162600000	A.2.2.2.2.2.1.2.1.1.1.1	0.448577680525164	.	162520001	162600000	#FFDADA	1	0.625
chr1	162600001	162680000	B.1.1.1.1.1.1.1.1.2.2.1	0.412472647702407	.	162600001	162680000	#DADAFF	1	0.5
chr1	162680001	163040000	B.1.1.2.2.2.1.2.2.2	0.311816192560175	.	162680001	163040000	#DADAFF	1	0.5
chr1	163040001	163120000	B.1.2.2.2.2.1.2.2.1	0.179431072210066	.	163040001	163120000	#9191FF	1	0.375
chr1	163120001	163280000	B.1.2.2.2.2.1.1.1.1.1	0.185995623632385	.	163120001	163280000	#9191FF	1	0.375
chr1	163280001	163800000	B.1.2.2.2.1.1.1.1.1	0.201312910284464	.	163280001	163800000	#9191FF	1	0.375
chr1	163800001	163960000	B.1.2.2.2.1.1.1.1.2	0.200218818380744	.	163800001	163960000	#9191FF	1	0.375
chr1	163960001	164080000	B.1.2.2.2.2.1.1.1.2.1	0.183807439824945	.	163960001	164080000	#9191FF	1	0.375
chr1	164080001	164240000	B.1.1.2.2.1.1.1.2.2	0.339168490153173	.	164080001	164240000	#DADAFF	1	0.5
chr1	164240001	164520000	A.2.2.2.2.2.2.2.2.2	0.417943107221007	.	164240001	164520000	#FFDADA	1	0.625
chr1	164520001	164720000	A.2.1.2.1.2.2.1.2.1	0.635667396061269	.	164520001	164720000	#FF9191	1	0.75
chr1	164720001	165160000	A.2.2.2.2.1.2.1.1.2.2	0.472647702407002	.	164720001	165160000	#FFDADA	1	0.625
chr1	165160001	165240000	B.1.2.2.2.2.1.2.1	0.180525164113786	.	165160001	165240000	#9191FF	1	0.375
chr1	165240001	165560000	B.1.1.1.1.2.1.2.1.1	0.397155361050328	.	165240001	165560000	#DADAFF	1	0.5
chr1	165560001	165680000	A.2.2.2.1.2.1.1.2.1.2	0.50218818380744	.	165560001	165680000	#FFDADA	1	0.625
chr1	165680001	165920000	A.2.2.2.1.1.1.1.1.1	0.535010940919037	.	165680001	165920000	#FFDADA	1	0.625
chr1	165920001	166080000	B.1.2.2.2.2.2.2.1.1	0.173960612691466	.	165920001	166080000	#9191FF	1	0.375
chr1	166080001	166280000	B.1.1.2.2.2.2.2.1.2.2	0.297592997811816	.	166080001	166280000	#DADAFF	1	0.5
chr1	166280001	166760000	B.1.2.2.1.1.2	0.222100656455142	.	166280001	166760000	#9191FF	1	0.375
chr1	166760001	167080000	A.2.2.2.1.1.2.1.2.2.2	0.514223194748359	.	166760001	167080000	#FFDADA	1	0.625
chr1	167080001	167400000	A.2.2.2.2.2.2.1.1.2.1	0.435448577680525	.	167080001	167400000	#FFDADA	1	0.625
chr1	167400001	167720000	A.2.1.2.2.1.2.2.1.2.1.2	0.597374179431072	.	167400001	167720000	#FF9191	1	0.75
chr1	167720001	167920000	A.2.2.2.1.2.2.2.1.1	0.490153172866521	.	167720001	167920000	#FFDADA	1	0.625
chr1	167920001	168240000	A.2.2.2.1.1.1.2.2.2.1.1	0.524070021881838	.	167920001	168240000	#FFDADA	1	0.625
chr1	168240001	168320000	B.1.1.1.1.1.1.1.1.2.2.2	0.411378555798687	.	168240001	168320000	#DADAFF	1	0.5
chr1	168320001	168640000	A.2.1.2.2.1.2.2.1.2.1.1.2	0.598468271334792	.	168320001	168640000	#FF9191	1	0.75
chr1	168640001	168960000	A.2.1.2.2.1.2.1.1.2.2.1	0.609409190371991	.	168640001	168960000	#FF9191	1	0.75
chr1	168960001	169320000	A.2.1.2.2.1.2.1.2.1.2	0.606126914660831	.	168960001	169320000	#FF9191	1	0.75
chr1	169320001	169520000	A.2.2.2.2.2.1.2.1.1.1.2	0.447483588621444	.	169320001	169520000	#FFDADA	1	0.625
chr1	169520001	169960000	A.2.2.2.2.2.2.2.2.1.2.1.1	0.422319474835886	.	169520001	169960000	#FFDADA	1	0.625
chr1	169960001	170440000	B.1.1.2.2.2.2.2.1.1.1.1	0.304157549234136	.	169960001	170440000	#DADAFF	1	0.5
chr1	170440001	170760000	B.1.1.2.2.2.2.2.1.1.2.2	0.300875273522976	.	170440001	170760000	#DADAFF	1	0.5
chr1	170760001	170880000	B.2.1.2.1.1.1.1.2.2.2	0.12035010940919	.	170760001	170880000	#4848FF	1	0.25
chr1	170880001	170960000	B.2.1.2.2.1.2.1.1.1	0.0908096280087527	.	170880001	170960000	#4848FF	1	0.25
chr1	170960001	171040000	B.1.2.2.2.2.2.1.1	0.176148796498906	.	170960001	171040000	#9191FF	1	0.375
chr1	171040001	171240000	B.1.1.2.2.1.2.2.2.1	0.321663019693654	.	171040001	171240000	#DADAFF	1	0.5
chr1	171240001	171400000	B.1.1.2.2.1.2.2.2.2	0.320568927789934	.	171240001	171400000	#DADAFF	1	0.5
chr1	171400001	171600000	A.2.2.2.2.2.2.1.2.2.1.2	0.427789934354486	.	171400001	171600000	#FFDADA	1	0.625
chr1	171600001	171960000	A.2.2.2.1.1.2.1.2.2.1	0.515317286652079	.	171600001	171960000	#FFDADA	1	0.625
chr1	171960001	172120000	B.1.1.2.2.2.2.1.2.2.2	0.305251641137856	.	171960001	172120000	#DADAFF	1	0.5
chr1	172120001	172440000	B.1.1.1.1.1.1.1.1.1.1.2	0.415754923413567	.	172120001	172440000	#DADAFF	1	0.5
chr1	172440001	172600000	A.2.2.2.2.2.1.2.1.1.2	0.446389496717724	.	172440001	172600000	#FFDADA	1	0.625
chr1	172600001	172680000	B.1.2.2.1.2.2.2.2.2.1	0.203501094091904	.	172600001	172680000	#9191FF	1	0.375
chr1	172680001	172880000	B.1.2.2.1.1.1.2.1.1	0.225382932166302	.	172680001	172880000	#9191FF	1	0.375
chr1	172880001	173040000	B.1.1.1.1.1.1.1.1.1.2	0.414660831509847	.	172880001	173040000	#DADAFF	1	0.5
chr1	173040001	173400000	B.1.1.1.1.2.1.2.2.1	0.394967177242888	.	173040001	173400000	#DADAFF	1	0.5
chr1	173400001	174240000	A.2.1.2.2.1.2.2.1.2.1.1.1	0.599562363238512	.	173400001	174240000	#FF9191	1	0.75
chr1	174240001	174520000	B.1.1.2.2.1.2.1.2.2.1	0.326039387308534	.	174240001	174520000	#DADAFF	1	0.5
chr1	174520001	174680000	B.1.2.2.1.2.2.2.1.1	0.208971553610503	.	174520001	174680000	#9191FF	1	0.375
chr1	174680001	175000000	A.2.2.2.1.1.1.2.2.2.1.2.1.1	0.522975929978118	.	174680001	175000000	#FFDADA	1	0.625
chr1	175000001	175160000	A.2.2.2.2.2.1.2.2.1.2.2.1.2	0.440919037199125	.	175000001	175160000	#FFDADA	1	0.625
chr1	175160001	175320000	A.2.2.2.1.2.2.2.2.1.1	0.487964989059081	.	175160001	175320000	#FFDADA	1	0.625
chr1	175320001	175480000	A.2.2.2.2.2.2.2.2.1.2.2	0.419037199124726	.	175320001	175480000	#FFDADA	1	0.625
chr1	175480001	176160000	A.2.2.2.1.1.1.2.1	0.526258205689278	.	175480001	176160000	#FFDADA	1	0.625
chr1	176160001	176640000	B.1.2.2.2.1.1.1.2.1	0.199124726477024	.	176160001	176640000	#9191FF	1	0.375
chr1	176640001	177280000	B.1.2.2.2.1.2.1.1	0.194748358862144	.	176640001	177280000	#9191FF	1	0.375
chr1	177280001	177400000	B.2.1.2.1.1.1.2.2.1	0.117067833698031	.	177280001	177400000	#4848FF	1	0.25
chr1	177400001	177600000	B.2.1.2.1.2.2.1.1	0.099562363238512	.	177400001	177600000	#4848FF	1	0.25
chr1	177600001	177680000	B.2.1.2.2.1.2.1.2.2.1	0.087527352297593	.	177600001	177680000	#4848FF	1	0.25
chr1	177680001	178040000	B.1.1.2.2.2.1.1.1.2	0.318380743982495	.	177680001	178040000	#DADAFF	1	0.5
chr1	178040001	178200000	B.1.1.1.1.1.1.2.1.1.1	0.409190371991247	.	178040001	178200000	#DADAFF	1	0.5
chr1	178200001	178320000	B.1.2.2.1.2.2.2.2.1.2.2	0.204595185995624	.	178200001	178320000	#9191FF	1	0.375
chr1	178320001	178640000	A.2.2.2.2.2.2.2.2.1.2.1.2.1	0.421225382932166	.	178320001	178640000	#FFDADA	1	0.625
chr1	178640001	178760000	B.1.1.1.1.1.1.2.1.2	0.407002188183807	.	178640001	178760000	#DADAFF	1	0.5
chr1	178760001	179320000	A.2.1.2.1.2.2.2.2.1	0.63129102844639	.	178760001	179320000	#FF9191	1	0.75
chr1	179320001	179480000	B.1.1.2.2.1.1.2.1.1.2.2	0.335886214442013	.	179320001	179480000	#DADAFF	1	0.5
chr1	179480001	179640000	B.1.1.2.2.1.1.2.1.1.2.1	0.336980306345733	.	179480001	179640000	#DADAFF	1	0.5
chr1	179640001	179800000	B.1.1.1.1.1.1.1.1.2.1	0.413566739606127	.	179640001	179800000	#DADAFF	1	0.5
chr1	179800001	180000000	A.2.1.2.2.1.1.1.2.2.2	0.618161925601751	.	179800001	180000000	#FF9191	1	0.75
chr1	180000001	180280000	A.2.1.2.2.1.2.1.2.1.1	0.607221006564551	.	180000001	180280000	#FF9191	1	0.75
chr1	180280001	180680000	A.2.1.2.1.1.1.2.2.2	0.660831509846827	.	180280001	180680000	#FF9191	1	0.75
chr1	180680001	180880000	A.2.2.2.1.2.1.1.1.1.2.1	0.508752735229759	.	180680001	180880000	#FFDADA	1	0.625
chr1	180880001	181320000	A.2.1.2.2.1.2.1.2.2.2.2	0.602844638949672	.	180880001	181320000	#FF9191	1	0.75
chr1	181320001	181760000	B.1.1.2.2.2.2.2.1.2.1.2	0.298687089715536	.	181320001	181760000	#DADAFF	1	0.5
chr1	181760001	181920000	B.1.2.2.2.1.1.2.1	0.196936542669584	.	181760001	181920000	#9191FF	1	0.375
chr1	181920001	182080000	A.2.2.2.2.2.2.1.2.1.2.2	0.429978118161926	.	181920001	182080000	#FFDADA	1	0.625
chr1	182080001	182240000	A.2.2.2.2.2.2.1.2.2.2.2	0.425601750547046	.	182080001	182240000	#FFDADA	1	0.625
chr1	182240001	182480000	A.2.2.2.1.2.2.2.2.1.2	0.486870897155361	.	182240001	182480000	#FFDADA	1	0.625
chr1	182480001	182920000	A.2.2.2.1.1.1.1.1.2.1	0.533916849015317	.	182480001	182920000	#FFDADA	1	0.625
chr1	182920001	183240000	A.2.1.2.2.1.2.2.1.2.2	0.596280087527352	.	182920001	183240000	#FF9191	1	0.75
chr1	183240001	183520000	A.2.1.2.2.1.2.2.1.1.1	0.601750547045952	.	183240001	183520000	#FF9191	1	0.75
chr1	183520001	184040000	A.2.2.2.1.1.1.1.2.1.2.2	0.529540481400438	.	183520001	184040000	#FFDADA	1	0.625
chr1	184040001	184200000	B.1.1.2.2.2.2.1.2.1	0.308533916849015	.	184040001	184200000	#DADAFF	1	0.5
chr1	184200001	184480000	A.2.2.2.1.1.1.2.2.2.1.2.2	0.520787746170678	.	184200001	184480000	#FFDADA	1	0.625
chr1	184480001	184680000	B.1.1.1.1.1.1.2.1.1.2	0.408096280087527	.	184480001	184680000	#DADAFF	1	0.5
chr1	184680001	184760000	A.2.2.2.2.2.1.2.1.2	0.445295404814004	.	184680001	184760000	#FFDADA	1	0.625
chr1	184760001	185120000	A.2.1.2.1.2.2.2.1.2	0.632385120350109	.	184760001	185120000	#FF9191	1	0.75
chr1	185120001	185760000	A.2.2.2.1.1.2.2.1	0.513129102844639	.	185120001	185760000	#FFDADA	1	0.625
chr1	185760001	186280000	B.2.1.2.1.2.1.1.1	0.107221006564551	.	185760001	186280000	#4848FF	1	0.25
chr1	186280001	186400000	B.1.2.2.1.2.2.2.1.2	0.207877461706783	.	186280001	186400000	#9191FF	1	0.375
chr1	186400001	186600000	B.2.2.1.1.1.2.2.1.1	0.0557986870897155	.	186400001	186600000	#0000FF	1	0.125
chr1	186600001	186720000	B.2.2.1.1.1.1.1.1.2.2	0.0700218818380744	.	186600001	186720000	#0000FF	1	0.125
chr1	186720001	186880000	B.2.1.2.2.1.1.1.2	0.0940919037199125	.	186720001	186880000	#4848FF	1	0.25
chr1	186880001	187040000	B.2.2.1.1.1.1.1.1.1.1	0.0733041575492341	.	186880001	187040000	#0000FF	1	0.125
chr1	187040001	187160000	B.2.2.1.1.2.1.2.1.2.2	0.0437636761487965	.	187040001	187160000	#0000FF	1	0.125
chr1	187160001	187480000	B.2.2.1.1.2.2.1.2.1.1	0.0350109409190372	.	187160001	187480000	#0000FF	1	0.125
chr1	187480001	187920000	B.2.1.2.2.2.1.1	0.0842450765864333	.	187480001	187920000	#4848FF	1	0.25
chr1	187920001	188000000	B.2.2.2.1.1.2.1.2	0.0153172866520788	.	187920001	188000000	#0000FF	1	0.125
chr1	188000001	188080000	B.2.2.2.1.2.1.1	0.0131291028446389	.	188000001	188080000	#0000FF	1	0.125
chr1	188080001	188200000	B.2.2.1.1.2.1.2.2.1.1	0.0426695842450766	.	188080001	188200000	#0000FF	1	0.125
chr1	188200001	188400000	B.2.2.2.2.2.1.2.1	0.00437636761487965	.	188200001	188400000	#0000FF	1	0.125
chr1	188400001	188800000	B.2.2.1.1.2.2.1.2.2	0.0328227571115974	.	188400001	188800000	#0000FF	1	0.125
chr1	188800001	189080000	B.2.2.2.2.1.2	0.00765864332603939	.	188800001	189080000	#0000FF	1	0.125
chr1	189080001	189240000	B.2.2.2.1.2.2.2	0.00984682713347921	.	189080001	189240000	#0000FF	1	0.125
chr1	189240001	189400000	B.2.2.1.1.1.2.1.1.1.2.2	0.0601750547045952	.	189240001	189400000	#0000FF	1	0.125
chr1	189400001	189560000	B.2.2.1.1.2.1.1.1.1	0.0514223194748359	.	189400001	189560000	#0000FF	1	0.125
chr1	189560001	189760000	B.2.2.1.1.2.1.1.2.1	0.0481400437636762	.	189560001	189760000	#0000FF	1	0.125
chr1	189760001	190000000	B.2.2.1.1.2.2.2.2.1.2	0.0295404814004376	.	189760001	190000000	#0000FF	1	0.125
chr1	190000001	190160000	B.2.2.1.1.2.1.1.2.2	0.0470459518599562	.	190000001	190160000	#0000FF	1	0.125
chr1	190160001	190320000	B.2.2.2.1.1.2.1.1.2	0.0164113785557987	.	190160001	190320000	#0000FF	1	0.125
chr1	190320001	190760000	B.2.2.1.1.1.1.2.1.2.1	0.0656455142231947	.	190320001	190760000	#0000FF	1	0.125
chr1	190760001	191160000	B.2.2.1.1.2.2.1.1.2.2	0.0361050328227571	.	190760001	191160000	#0000FF	1	0.125
chr1	191160001	191360000	B.2.2.1.1.1.2.1.1.1.2.1	0.0612691466083151	.	191160001	191360000	#0000FF	1	0.125
chr1	191360001	191560000	B.2.2.1.1.1.2.2.2.1	0.0536105032822757	.	191360001	191560000	#0000FF	1	0.125
chr1	191560001	191880000	B.2.1.2.2.2.2.2.2.2	0.074398249452954	.	191560001	191880000	#4848FF	1	0.25
chr1	191880001	192200000	B.2.2.1.1.1.1.1.2.2	0.0678336980306346	.	191880001	192200000	#0000FF	1	0.125
chr1	192200001	192280000	B.2.2.1.1.2.1.2.2.2	0.0404814004376368	.	192200001	192280000	#0000FF	1	0.125
chr1	192280001	192440000	B.2.1.2.2.1.2.2	0.0853391684901532	.	192280001	192440000	#4848FF	1	0.25
chr1	192440001	192760000	B.1.2.2.1.2.2.1.2.2	0.210065645514223	.	192440001	192760000	#9191FF	1	0.375
chr1	192760001	193120000	B.1.1.1.1.2.2.1	0.392778993435449	.	192760001	193120000	#DADAFF	1	0.5
chr1	193120001	193440000	B.1.2.2.1.2.2.1.1.1.2	0.213347921225383	.	193120001	193440000	#9191FF	1	0.375
chr1	193440001	193640000	B.2.1.2.1.1.2.1.2.2	0.111597374179431	.	193440001	193640000	#4848FF	1	0.25
chr1	193640001	193720000	B.2.2.1.1.1.2.1.1.2	0.0590809628008753	.	193640001	193720000	#0000FF	1	0.125
chr1	193720001	194000000	B.2.2.1.1.1.1.1.1.2.1	0.0711159737417943	.	193720001	194000000	#0000FF	1	0.125
chr1	194000001	194160000	B.2.2.1.1.2.1.2.1.1	0.0459518599562363	.	194000001	194160000	#0000FF	1	0.125
chr1	194160001	194320000	B.2.2.1.1.2.1.1.1.2.1	0.050328227571116	.	194160001	194320000	#0000FF	1	0.125
chr1	194320001	194440000	B.2.2.1.1.2.1.2.2.1.2	0.0415754923413567	.	194320001	194440000	#0000FF	1	0.125
chr1	194440001	194720000	B.2.2.2.2.2.1.1.1	0.00656455142231947	.	194440001	194720000	#0000FF	1	0.125
chr1	194720001	195000000	B.2.2.2.2.2.2.2	0.00109409190371991	.	194720001	195000000	#0000FF	1	0.125
chr1	195000001	195120000	B.2.2.2.1.2.2.1	0.0109409190371991	.	195000001	195120000	#0000FF	1	0.125
chr1	195120001	195320000	B.2.2.2.2.2.1.2.2	0.00328227571115974	.	195120001	195320000	#0000FF	1	0.125
chr1	195320001	195720000	B.2.2.2.2.2.2.1	0.00218818380743982	.	195320001	195720000	#0000FF	1	0.125
chr1	195720001	195840000	B.2.2.2.1.1.1	0.0185995623632385	.	195720001	195840000	#0000FF	1	0.125
chr1	195840001	196120000	B.2.2.2.2.2.1.1.2	0.00547045951859956	.	195840001	196120000	#0000FF	1	0.125
chr1	196120001	196240000	B.2.2.2.1.2.1.2	0.012035010940919	.	196120001	196240000	#0000FF	1	0.125
chr1	196240001	196440000	B.2.2.1.1.1.1.1.2.1	0.0689277899343545	.	196240001	196440000	#0000FF	1	0.125
chr1	196440001	196840000	B.2.2.2.2.1.1	0.0087527352297593	.	196440001	196840000	#0000FF	1	0.125
chr1	196840001	197080000	B.2.2.1.1.2.2.1.2.1.2	0.0339168490153173	.	196840001	197080000	#0000FF	1	0.125
chr1	197080001	197160000	B.2.1.2.2.1.1.2.1	0.0929978118161926	.	197080001	197160000	#4848FF	1	0.25
chr1	197160001	197360000	B.2.1.2.1.1.2.1.2.1	0.112691466083151	.	197160001	197360000	#4848FF	1	0.25
chr1	197360001	197800000	B.1.1.1.1.2.2.2.2.2	0.388402625820569	.	197360001	197800000	#DADAFF	1	0.5
chr1	197800001	198080000	B.1.2.2.1.2.1.2.2	0.216630196936543	.	197800001	198080000	#9191FF	1	0.375
chr1	198080001	198280000	B.1.2.2.1.2.1.2.1	0.217724288840263	.	198080001	198280000	#9191FF	1	0.375
chr1	198280001	198600000	B.2.1.2.1.1.2.2.1	0.110503282275711	.	198280001	198600000	#4848FF	1	0.25
chr1	198600001	199160000	B.1.2.2.2.1.2.2.2.2	0.187089715536105	.	198600001	199160000	#9191FF	1	0.375
chr1	199160001	199600000	B.2.1.2.1.2.1.2.2.1	0.102844638949672	.	199160001	199600000	#4848FF	1	0.25
chr1	199600001	199960000	A.2.2.2.2.2.2.2.1	0.424507658643326	.	199600001	199960000	#FFDADA	1	0.625
chr1	199960001	200120000	A.2.2.2.2.2.1.2.2.1.2.1	0.443107221006565	.	199960001	200120000	#FFDADA	1	0.625
chr1	200120001	200280000	B.1.1.1.1.1.2.2.1.2	0.400437636761488	.	200120001	200280000	#DADAFF	1	0.5
chr1	200280001	200400000	B.1.1.1.1.1.1.1.2	0.410284463894967	.	200280001	200400000	#DADAFF	1	0.5
chr1	200400001	200600000	A.2.2.2.1.2.1.1.2.2.1	0.50109409190372	.	200400001	200600000	#FFDADA	1	0.625
chr1	200600001	200720000	B.1.1.2.2.1.2.2.1.2	0.322757111597374	.	200600001	200720000	#DADAFF	1	0.5
chr1	200720001	200880000	A.2.2.2.2.2.1.2.2.1.2.2.2.2	0.438730853391685	.	200720001	200880000	#FFDADA	1	0.625
chr1	200880001	201120000	A.2.1.2.1.2.2.1.2.2	0.634573304157549	.	200880001	201120000	#FF9191	1	0.75
chr1	201120001	201280000	A.2.1.2.2.1.2.1.2.2.2.1	0.603938730853392	.	201120001	201280000	#FF9191	1	0.75
chr1	201280001	201760000	A.1.2.2.1.1.1.1.2	0.782275711159737	.	201280001	201760000	#FF4848	1	0.875
chr1	201760001	202120000	A.1.2.2.2.2.1.1.2.2	0.728665207877462	.	201760001	202120000	#FF4848	1	0.875
chr1	202120001	202320000	A.2.1.2.2.1.1.1.1.1.2.1	0.62800875273523	.	202120001	202320000	#FF9191	1	0.75
chr1	202320001	202400000	A.2.2.2.1.2.1.2.2.2	0.4945295404814	.	202320001	202400000	#FFDADA	1	0.625
chr1	202400001	202680000	A.2.1.2.1.2.2.2.2.2	0.63019693654267	.	202400001	202680000	#FF9191	1	0.75
chr1	202680001	202960000	A.1.2.2.2.2.2.1.1.2	0.725382932166302	.	202680001	202960000	#FF4848	1	0.875
chr1	202960001	203080000	A.2.1.2.1.2.1.1.2.1	0.644420131291028	.	202960001	203080000	#FF9191	1	0.75
chr1	203080001	203160000	A.2.1.2.1.2.1.1.1.1	0.646608315098468	.	203080001	203160000	#FF9191	1	0.75
chr1	203160001	203520000	A.1.1.2.1.2.2.2.2	0.888402625820569	.	203160001	203520000	#FF0000	1	1
chr1	203520001	203720000	A.1.1.2.1.2.2.2.1.1.1.1	0.892778993435449	.	203520001	203720000	#FF0000	1	1
chr1	203720001	204000000	A.1.2.2.1.2.1.1.2.1.2.1.1	0.768052516411379	.	203720001	204000000	#FF4848	1	0.875
chr1	204000001	204280000	A.1.2.2.1.2.1.1.2.2.1.2	0.763676148796499	.	204000001	204280000	#FF4848	1	0.875
chr1	204280001	204560000	A.1.1.2.1.2.2.2.1.1.2	0.890590809628009	.	204280001	204560000	#FF0000	1	1
chr1	204560001	204920000	A.2.1.2.1.1.1.1.2	0.666301969365427	.	204560001	204920000	#FF9191	1	0.75
chr1	204920001	205200000	A.1.2.2.2.2.2.1.2.1.2.1	0.723194748358862	.	204920001	205200000	#FF4848	1	0.875
chr1	205200001	205480000	A.1.2.2.2.2.1.1.1.1	0.734135667396061	.	205200001	205480000	#FF4848	1	0.875
chr1	205480001	205760000	A.1.2.2.1.2.1.1.2.2.1.1	0.764770240700219	.	205480001	205760000	#FF4848	1	0.875
chr1	205760001	205920000	A.1.2.2.1.2.1.2.1	0.761487964989059	.	205760001	205920000	#FF4848	1	0.875
chr1	205920001	205960000	A.2.2.2.2.2.1.1.1.2.2	0.450765864332604	.	205920001	205960000	#FFDADA	1	0.625
chr1	206080001	206160000	A.2.2.2.2.2.1.1.1.2.2	0.450765864332604	.	206080001	206160000	#FFDADA	1	0.625
chr1	206160001	206360000	A.2.1.2.2.1.1.1.2.1.2.1	0.62253829321663	.	206160001	206360000	#FF9191	1	0.75
chr1	206480001	206560000	A.2.2.2.2.2.1.1.2	0.449671772428884	.	206480001	206560000	#FFDADA	1	0.625
chr1	206560001	206840000	A.1.2.2.2.2.2.1.1.1	0.726477024070022	.	206560001	206840000	#FF4848	1	0.875
chr1	206840001	207040000	A.1.2.2.2.2.2.2.2.2.1	0.711159737417943	.	206840001	207040000	#FF4848	1	0.875
chr1	207040001	207120000	A.2.2.2.1.2.1.2.2.1.1	0.49671772428884	.	207040001	207120000	#FFDADA	1	0.625
chr1	207120001	207480000	A.2.1.2.2.1.2.1.1.1.2.2	0.611597374179431	.	207120001	207480000	#FF9191	1	0.75
chr1	207480001	207680000	A.2.2.2.1.2.1.1.2.1.1	0.50328227571116	.	207480001	207680000	#FFDADA	1	0.625
chr1	207680001	207800000	B.1.1.1.1.1.2.1.2	0.402625820568928	.	207680001	207800000	#DADAFF	1	0.5
chr1	207800001	208000000	A.2.1.2.2.1.1.1.2.2.1.1	0.62035010940919	.	207800001	208000000	#FF9191	1	0.75
chr1	208000001	208200000	A.2.1.2.1.2.2.1.1	0.636761487964989	.	208000001	208200000	#FF9191	1	0.75
chr1	208200001	208320000	A.2.2.2.1.2.1.1.1.1.2.2	0.507658643326039	.	208200001	208320000	#FFDADA	1	0.625
chr1	208320001	208520000	A.2.2.2.1.1.1.1.2.1.2.1	0.530634573304158	.	208320001	208520000	#FFDADA	1	0.625
chr1	208520001	209000000	B.1.2.2.2.1.1.1.2.2	0.198030634573304	.	208520001	209000000	#9191FF	1	0.375
chr1	209000001	209120000	B.1.2.2.2.2.1.2.2.2.1	0.178336980306346	.	209000001	209120000	#9191FF	1	0.375
chr1	209120001	209200000	B.2.1.2.1.1.1.2.2.2.2	0.114879649890591	.	209120001	209200000	#4848FF	1	0.25
chr1	209200001	209800000	B.1.1.2.2.2.1.2.1	0.314004376367615	.	209200001	209800000	#DADAFF	1	0.5
chr1	209800001	210000000	A.2.1.2.2.1.2.1.1.2.2.2	0.608315098468271	.	209800001	210000000	#FF9191	1	0.75
chr1	210000001	210320000	B.1.1.2.2.2.2.1.1.2	0.309628008752735	.	210000001	210320000	#DADAFF	1	0.5
chr1	210320001	210400000	B.2.1.2.1.1.1.2.1.1	0.11925601750547	.	210320001	210400000	#4848FF	1	0.25
chr1	210400001	210560000	B.1.1.2.2.1.2.1.2.2.2	0.324945295404814	.	210400001	210560000	#DADAFF	1	0.5
chr1	210560001	210960000	B.1.2.2.2.1.2.2.1.1	0.192560175054705	.	210560001	210960000	#9191FF	1	0.375
chr1	210960001	211080000	B.1.2.2.2.2.1.2.2.2.2	0.177242888402626	.	210960001	211080000	#9191FF	1	0.375
chr1	211080001	211400000	B.1.2.2.2.1.1.2.2	0.195842450765864	.	211080001	211400000	#9191FF	1	0.375
chr1	211400001	211640000	A.2.2.2.1.2.1.1.2.2.2	0.5	.	211400001	211640000	#FFDADA	1	0.625
chr1	211640001	212200000	A.1.2.2.2.1.1.1.1.2	0.75382932166302	.	211640001	212200000	#FF4848	1	0.875
chr1	212200001	212280000	A.2.2.2.2.2.1.2.2.2	0.437636761487965	.	212200001	212280000	#FFDADA	1	0.625
chr1	212280001	212400000	B.1.1.1.1.1.2.1.1.1	0.404814004376368	.	212280001	212400000	#DADAFF	1	0.5
chr1	212400001	212480000	A.2.2.2.1.2.1.2.2.1.2	0.49562363238512	.	212400001	212480000	#FFDADA	1	0.625
chr1	212480001	212800000	A.1.2.2.2.1.1.1.2.2	0.75164113785558	.	212480001	212800000	#FF4848	1	0.875
chr1	212800001	213000000	A.2.2.2.2.2.2.1.2.1.1.1	0.433260393873085	.	212800001	213000000	#FFDADA	1	0.625
chr1	213000001	213280000	A.2.2.2.2.2.2.1.2.1.2.1	0.431072210065646	.	213000001	213280000	#FFDADA	1	0.625
chr1	213280001	213400000	B.1.1.2.2.1.1.2.1.2.2	0.333698030634573	.	213280001	213400000	#DADAFF	1	0.5
chr1	213400001	213800000	A.2.2.2.2.2.2.2.2.1.1	0.423413566739606	.	213400001	213800000	#FFDADA	1	0.625
chr1	213800001	214160000	A.2.2.2.2.2.2.1.2.2.2.1	0.426695842450766	.	213800001	214160000	#FFDADA	1	0.625
chr1	214160001	214360000	A.2.2.2.2.2.2.1.2.1.1.2	0.432166301969365	.	214160001	214360000	#FFDADA	1	0.625
chr1	214360001	214800000	A.2.2.2.2.2.2.2.2.1.2.1.2.2	0.420131291028446	.	214360001	214800000	#FFDADA	1	0.625
chr1	214800001	215120000	B.2.1.2.1.2.1.1.2.1	0.106126914660832	.	214800001	215120000	#4848FF	1	0.25
chr1	215120001	215280000	B.2.1.2.2.2.2.2.2.1	0.075492341356674	.	215120001	215280000	#4848FF	1	0.25
chr1	215280001	215480000	B.2.2.1.1.1.1.2.2	0.0634573304157549	.	215280001	215480000	#0000FF	1	0.125
chr1	215480001	215640000	B.2.1.2.2.2.2.2.1.1.2	0.0787746170678337	.	215480001	215640000	#4848FF	1	0.25
chr1	215640001	215840000	B.1.2.2.1.2.2.1.1.1.1.2	0.214442013129103	.	215640001	215840000	#9191FF	1	0.375
chr1	215840001	216040000	B.2.2.1.1.2.2.1.1.1.1	0.0393873085339169	.	215840001	216040000	#0000FF	1	0.125
chr1	216040001	216160000	B.2.2.1.1.1.2.2.1.2	0.0547045951859956	.	216040001	216160000	#0000FF	1	0.125
chr1	216160001	216240000	B.2.2.1.1.2.1.2.1.2.1	0.0448577680525164	.	216160001	216240000	#0000FF	1	0.125
chr1	216240001	216360000	B.2.2.1.1.1.2.2.2.2	0.0525164113785558	.	216240001	216360000	#0000FF	1	0.125
chr1	216360001	216440000	B.2.1.2.2.1.2.1.1.2	0.0897155361050328	.	216360001	216440000	#4848FF	1	0.25
chr1	216440001	216560000	B.2.2.1.1.2.1.1.1.2.2	0.0492341356673961	.	216440001	216560000	#0000FF	1	0.125
chr1	216560001	216960000	B.1.1.2.2.2.2.2.1.1.2.1	0.301969365426696	.	216560001	216960000	#DADAFF	1	0.5
chr1	216960001	217120000	B.2.1.2.1.1.1.2.2.2.1	0.115973741794311	.	216960001	217120000	#4848FF	1	0.25
chr1	217120001	217280000	B.1.2.2.1.2.2.2.2.1.2.1	0.205689277899344	.	217120001	217280000	#9191FF	1	0.375
chr1	217280001	217680000	B.1.2.2.2.1.2.2.2.1.2.2	0.188183807439825	.	217280001	217680000	#9191FF	1	0.375
chr1	217680001	217800000	B.2.1.2.1.1.1.2.1.2	0.118161925601751	.	217680001	217800000	#4848FF	1	0.25
chr1	217800001	218120000	B.2.1.2.2.2.2.1.2	0.0809628008752735	.	217800001	218120000	#4848FF	1	0.25
chr1	218120001	218440000	B.2.1.2.2.2.2.2.1.1.1	0.0798687089715536	.	218120001	218440000	#4848FF	1	0.25
chr1	218440001	218800000	B.1.1.2.2.2.2.1.2.2.1.1	0.307439824945295	.	218440001	218800000	#DADAFF	1	0.5
chr1	218800001	218920000	B.1.2.2.2.2.2.1.2	0.175054704595186	.	218800001	218920000	#9191FF	1	0.375
chr1	218920001	219160000	B.1.2.2.1.2.2.1.1.1.1.1	0.215536105032823	.	218920001	219160000	#9191FF	1	0.375
chr1	219160001	219320000	B.1.2.2.1.2.2.2.2.2.2	0.202407002188184	.	219160001	219320000	#9191FF	1	0.375
chr1	219320001	219680000	B.1.1.2.2.1.1.1.1.1.2.2	0.343544857768052	.	219320001	219680000	#DADAFF	1	0.5
chr1	219680001	220200000	B.1.2.2.1.1.1.2.2	0.223194748358862	.	219680001	220200000	#9191FF	1	0.375
chr1	220200001	220320000	B.1.2.2.1.2.1.1.1.2	0.219912472647702	.	220200001	220320000	#9191FF	1	0.375
chr1	220320001	220520000	B.1.1.2.2.1.1.1.1.1.1	0.345733041575492	.	220320001	220520000	#DADAFF	1	0.5
chr1	220520001	220600000	B.2.1.2.2.1.1.1.1.2	0.0951859956236324	.	220520001	220600000	#4848FF	1	0.25
chr1	220600001	220680000	B.2.1.2.2.1.1.2.2	0.0919037199124726	.	220600001	220680000	#4848FF	1	0.25
chr1	220680001	220920000	B.1.2.2.2.1.2.2.2.1.1	0.190371991247265	.	220680001	220920000	#9191FF	1	0.375
chr1	220920001	221320000	B.1.1.1.1.2.2.2.1	0.391684901531729	.	220920001	221320000	#DADAFF	1	0.5
chr1	221320001	221440000	B.1.2.2.1.2.1.1.1.1	0.221006564551422	.	221320001	221440000	#9191FF	1	0.375
chr1	221440001	221720000	B.1.1.2.2.1.1.1.1.2.2	0.341356673960613	.	221440001	221720000	#DADAFF	1	0.5
chr1	221720001	222000000	A.2.2.2.1.1.1.2.2.2.2	0.519693654266958	.	221720001	222000000	#FFDADA	1	0.625
chr1	222000001	222360000	B.1.1.1.1.2.2.2.2.1.2	0.389496717724289	.	222000001	222360000	#DADAFF	1	0.5
chr1	222360001	222720000	B.1.1.2.2.2.1.1.1.1	0.319474835886214	.	222360001	222720000	#DADAFF	1	0.5
chr1	222720001	223120000	A.2.2.2.1.1.1.1.2.1.1	0.531728665207877	.	222720001	223120000	#FFDADA	1	0.625
chr1	223120001	223320000	A.2.2.2.1.2.1.1.1.1.1	0.509846827133479	.	223120001	223320000	#FFDADA	1	0.625
chr1	223320001	223520000	A.2.2.2.2.2.2.1.2.2.1.1	0.428884026258206	.	223320001	223520000	#FFDADA	1	0.625
chr1	223520001	223680000	A.2.2.2.2.2.1.2.2.1.2.2.2.1	0.439824945295405	.	223520001	223680000	#FFDADA	1	0.625
chr1	223680001	223840000	B.1.1.2.2.1.1.2.1.2.1	0.334792122538293	.	223680001	223840000	#DADAFF	1	0.5
chr1	223840001	224200000	A.2.1.2.2.1.2.1.1.1.2.1	0.612691466083151	.	223840001	224200000	#FF9191	1	0.75
chr1	224200001	224400000	A.2.1.2.2.1.1.1.1.2	0.62472647702407	.	224200001	224400000	#FF9191	1	0.75
chr1	224400001	224560000	A.2.1.2.2.1.1.2.2	0.614879649890591	.	224400001	224560000	#FF9191	1	0.75
chr1	224560001	225200000	A.2.1.2.2.1.2.1.2.2.1	0.605032822757112	.	224560001	225200000	#FF9191	1	0.75
chr1	225200001	225280000	B.1.1.2.2.1.2.1.1.1.1	0.331509846827133	.	225200001	225280000	#DADAFF	1	0.5
chr1	225280001	225480000	B.1.1.2.2.1.2.1.1.1.2.2	0.329321663019694	.	225280001	225480000	#DADAFF	1	0.5
chr1	225480001	225680000	A.2.1.2.1.2.2.2.1.1	0.633479212253829	.	225480001	225680000	#FF9191	1	0.75
chr1	225680001	225880000	A.1.2.2.2.2.2.1.2.1.1	0.724288840262582	.	225680001	225880000	#FF4848	1	0.875
chr1	225880001	226400000	A.1.1.2.1.2.2.1.2.1	0.897155361050328	.	225880001	226400000	#FF0000	1	1
chr1	226400001	226840000	A.1.2.2.2.2.1.1.1.2.2.2	0.730853391684901	.	226400001	226840000	#FF4848	1	0.875
chr1	226840001	227040000	A.1.2.2.2.2.2.1.2.2	0.721006564551422	.	226840001	227040000	#FF4848	1	0.875
chr1	227040001	227240000	A.1.2.2.1.2.1.1.2.2.2	0.762582056892779	.	227040001	227240000	#FF4848	1	0.875
chr1	227240001	227320000	A.2.1.2.2.1.1.1.1.1.2.2.1	0.62691466083151	.	227240001	227320000	#FF9191	1	0.75
chr1	227320001	227480000	A.1.2.2.2.2.2.2.1.1.2.2.1.2	0.716630196936543	.	227320001	227480000	#FF4848	1	0.875
chr1	227480001	227680000	A.1.2.2.2.2.2.2.2.2.2.1	0.710065645514223	.	227480001	227680000	#FF4848	1	0.875
chr1	227680001	227920000	A.2.1.2.2.1.1.2.1.1	0.617067833698031	.	227680001	227920000	#FF9191	1	0.75
chr1	227920001	228440000	A.1.2.2.2.2.1.1.1.2.2.1	0.731947483588621	.	227920001	228440000	#FF4848	1	0.875
chr1	228440001	228760000	A.1.2.2.2.2.1.2	0.727571115973742	.	228440001	228760000	#FF4848	1	0.875
chr1	228760001	229160000	A.1.2.2.1.1.1.1.1.2	0.783369803063457	.	228760001	229160000	#FF4848	1	0.875
chr1	229160001	229240000	A.2.1.2.1.2.1.1.1.2	0.645514223194748	.	229160001	229240000	#FF9191	1	0.75
chr1	229240001	229440000	A.1.1.2.1.2.2.2.1.1.1.2	0.891684901531729	.	229240001	229440000	#FF0000	1	1
chr1	229440001	229600000	A.2.1.2.1.2.1.1.2.2	0.643326039387308	.	229440001	229600000	#FF9191	1	0.75
chr1	229600001	229800000	A.1.2.2.2.2.2.2.1.1.2.2.2	0.715536105032823	.	229600001	229800000	#FF4848	1	0.875
chr1	229800001	230000000	A.2.1.2.1.2.1.2.2.2.2	0.637855579868709	.	229800001	230000000	#FF9191	1	0.75
chr1	230000001	230120000	A.2.1.2.1.2.1.2.2.2.1	0.638949671772429	.	230000001	230120000	#FF9191	1	0.75
chr1	230120001	230200000	A.2.1.2.2.1.1.1.1.1.2.2.2	0.62582056892779	.	230120001	230200000	#FF9191	1	0.75
chr1	230200001	230320000	A.1.2.2.2.2.2.2.1.1.2.1	0.718818380743983	.	230200001	230320000	#FF4848	1	0.875
chr1	230320001	230600000	A.1.2.2.2.2.1.1.1.2.1	0.733041575492341	.	230320001	230600000	#FF4848	1	0.875
chr1	230600001	231000000	A.1.2.2.1.2.1.1.1.2	0.770240700218818	.	230600001	231000000	#FF4848	1	0.875
chr1	231000001	231200000	A.1.2.2.2.2.2.2.2.1.1	0.713347921225383	.	231000001	231200000	#FF4848	1	0.875
chr1	231200001	231520000	A.1.2.2.2.1.1.1.1.1	0.75492341356674	.	231200001	231520000	#FF4848	1	0.875
chr1	231520001	231720000	A.1.2.2.2.2.2.2.2.1.2	0.712253829321663	.	231520001	231720000	#FF4848	1	0.875
chr1	231720001	231800000	B.1.1.1.1.1.2.1.1.2	0.403719912472648	.	231720001	231800000	#DADAFF	1	0.5
chr1	231800001	232160000	B.1.1.1.1.2.1.2.2.2	0.393873085339168	.	231800001	232160000	#DADAFF	1	0.5
chr1	232160001	232320000	B.1.1.2.2.1.2.1.2.1	0.327133479212254	.	232160001	232320000	#DADAFF	1	0.5
chr1	232320001	232960000	A.2.2.2.1.1.2.2.2.1	0.512035010940919	.	232320001	232960000	#FFDADA	1	0.625
chr1	232960001	233440000	A.2.2.2.1.1.2.1.1.2	0.517505470459519	.	232960001	233440000	#FFDADA	1	0.625
chr1	233440001	233520000	A.2.2.2.1.2.1.2.1.2	0.49781181619256	.	233440001	233520000	#FFDADA	1	0.625
chr1	233520001	233800000	A.2.2.2.2.2.2.1.1.1	0.436542669584245	.	233520001	233800000	#FFDADA	1	0.625
chr1	233800001	233880000	B.1.1.2.2.1.1.2.1.1.1	0.338074398249453	.	233800001	233880000	#DADAFF	1	0.5
chr1	233880001	234080000	B.1.1.2.2.1.2.1.1.1.2.1	0.330415754923414	.	233880001	234080000	#DADAFF	1	0.5
chr1	234080001	234160000	B.1.2.2.2.2.1.1.1.2.2	0.182713347921225	.	234080001	234160000	#9191FF	1	0.375
chr1	234160001	234600000	A.2.1.2.2.1.2.2.2	0.595185995623632	.	234160001	234600000	#FF9191	1	0.75
chr1	234600001	234880000	A.1.1.2.1.2.2.1.2.2.1.2	0.894967177242888	.	234600001	234880000	#FF0000	1	1
chr1	234880001	235000000	A.1.2.2.1.2.1.1.2.1.2.1.2	0.766958424507659	.	234880001	235000000	#FF4848	1	0.875
chr1	235000001	235200000	A.1.2.2.1.2.1.2.2	0.760393873085339	.	235000001	235200000	#FF4848	1	0.875
chr1	235240001	235280000	A.1.2.2.1.2.1.2.2	0.760393873085339	.	235240001	235280000	#FF4848	1	0.875
chr1	235280001	235480000	A.1.2.2.2.2.2.1.2.1.2.2	0.722100656455142	.	235280001	235480000	#FF4848	1	0.875
chr1	235480001	235600000	A.2.2.2.1.2.1.2.1.1	0.49890590809628	.	235480001	235600000	#FFDADA	1	0.625
chr1	235600001	235680000	A.2.1.2.1.2.1.2.1.2	0.641137855579869	.	235600001	235680000	#FF9191	1	0.75
chr1	235680001	235920000	A.2.2.2.1.2.1.1.1.2.1	0.506564551422319	.	235680001	235920000	#FFDADA	1	0.625
chr1	235920001	236080000	A.2.2.2.1.2.1.1.1.2.2.2	0.50437636761488	.	235920001	236080000	#FFDADA	1	0.625
chr1	236080001	236160000	B.1.1.1.1.1.2.2.2	0.399343544857768	.	236080001	236160000	#DADAFF	1	0.5
chr1	236160001	236360000	A.2.2.2.1.2.1.1.1.2.2.1	0.5054704595186	.	236160001	236360000	#FFDADA	1	0.625
chr1	236360001	236760000	A.1.2.2.2.2.1.1.2.1	0.729759299781182	.	236360001	236760000	#FF4848	1	0.875
chr1	236760001	237080000	A.2.2.2.1.1.1.1.2.2.1	0.528446389496718	.	236760001	237080000	#FFDADA	1	0.625
chr1	237080001	237280000	B.1.1.2.2.1.1.1.2.1	0.340262582056893	.	237080001	237280000	#DADAFF	1	0.5
chr1	237280001	237520000	B.1.2.2.1.2.2.1.1.2	0.212253829321663	.	237280001	237520000	#9191FF	1	0.375
chr1	237520001	237680000	B.2.1.2.1.1.2.1.1	0.113785557986871	.	237520001	237680000	#4848FF	1	0.25
chr1	237680001	238000000	B.1.1.2.2.2.2.2.1.1.1.2	0.303063457330416	.	237680001	238000000	#DADAFF	1	0.5
chr1	238000001	238200000	B.2.1.2.1.2.1.2.1	0.103938730853392	.	238000001	238200000	#4848FF	1	0.25
chr1	238200001	238560000	B.2.1.2.1.2.2.1.2	0.0984682713347921	.	238200001	238560000	#4848FF	1	0.25
chr1	238560001	238640000	B.2.1.2.2.1.1.1.1.1	0.0962800875273523	.	238560001	238640000	#4848FF	1	0.25
chr1	238640001	238760000	B.2.1.2.2.1.2.1.2.2.2	0.0864332603938731	.	238640001	238760000	#4848FF	1	0.25
chr1	238760001	239120000	B.1.2.2.2.1.2.1.2	0.193654266958424	.	238760001	239120000	#9191FF	1	0.375
chr1	239120001	239280000	B.1.2.2.2.2.1.1.1.1.2	0.184901531728665	.	239120001	239280000	#9191FF	1	0.375
chr1	239280001	239440000	B.1.1.2.2.1.1.1.1.1.2.1	0.344638949671772	.	239280001	239440000	#DADAFF	1	0.5
chr1	239440001	239560000	B.1.1.2.2.1.2.2.1.1	0.323851203501094	.	239440001	239560000	#DADAFF	1	0.5
chr1	239560001	239720000	B.1.1.2.2.1.1.2.2	0.332603938730853	.	239560001	239720000	#DADAFF	1	0.5
chr1	239720001	240200000	B.1.1.2.2.2.1.2.2.1	0.312910284463895	.	239720001	240200000	#DADAFF	1	0.5
chr1	240200001	240280000	B.2.2.1.1.1.2.1.2.1	0.0579868708971554	.	240200001	240280000	#0000FF	1	0.125
chr1	240280001	240360000	B.2.2.1.1.1.2.1.2.2	0.0568927789934354	.	240280001	240360000	#0000FF	1	0.125
chr1	240360001	240520000	B.2.1.2.2.2.1.2	0.0831509846827133	.	240360001	240520000	#4848FF	1	0.25
chr1	240520001	240680000	B.2.2.1.1.2.2.2.2.1.1	0.0306345733041575	.	240520001	240680000	#0000FF	1	0.125
chr1	240680001	240960000	B.2.1.2.2.2.2.2.1.2.2	0.0765864332603939	.	240680001	240960000	#4848FF	1	0.25
chr1	240960001	241120000	B.2.2.1.1.1.1.1.1.1.2	0.0722100656455142	.	240960001	241120000	#0000FF	1	0.125
chr1	241120001	241400000	B.1.2.2.2.1.2.2.2.1.2.1	0.189277899343545	.	241120001	241400000	#9191FF	1	0.375
chr1	241400001	241640000	B.2.1.2.1.2.1.2.2.2.1	0.101750547045952	.	241400001	241640000	#4848FF	1	0.25
chr1	241640001	241760000	B.2.1.2.1.1.1.1.1	0.12363238512035	.	241640001	241760000	#4848FF	1	0.25
chr1	241760001	242120000	B.2.1.2.1.2.1.1.2.2	0.105032822757112	.	241760001	242120000	#4848FF	1	0.25
chr1	242120001	242440000	B.2.1.2.1.2.1.2.2.2.2	0.100656455142232	.	242120001	242440000	#4848FF	1	0.25
chr1	242440001	242520000	B.2.2.2.1.1.2.1.1.1	0.0175054704595186	.	242440001	242520000	#0000FF	1	0.125
chr1	242520001	242720000	B.2.1.2.2.2.2.2.1.2.1	0.0776805251641138	.	242520001	242720000	#4848FF	1	0.25
chr1	242720001	242920000	B.2.2.1.1.2.2.1.1.1.2	0.0382932166301969	.	242720001	242920000	#0000FF	1	0.125
chr1	242920001	243240000	B.2.2.1.1.1.1.2.1.2.2	0.0645514223194748	.	242920001	243240000	#0000FF	1	0.125
chr1	243240001	243920000	B.1.1.1.1.2.2.2.2.1.1	0.390590809628009	.	243240001	243920000	#DADAFF	1	0.5
chr1	243920001	244080000	B.1.2.2.1.2.2.2.2.1.1	0.206783369803063	.	243920001	244080000	#9191FF	1	0.375
chr1	244080001	244640000	A.2.2.2.1.1.1.1.1.2.2	0.532822757111597	.	244080001	244640000	#FFDADA	1	0.625
chr1	244640001	244960000	B.1.2.2.1.1.1.1	0.226477024070022	.	244640001	244960000	#9191FF	1	0.375
chr1	244960001	245040000	B.1.1.1.1.1.2.2.1.1	0.401531728665208	.	244960001	245040000	#DADAFF	1	0.5
chr1	245040001	245240000	A.2.2.2.1.2.2.2.1.2	0.489059080962801	.	245040001	245240000	#FFDADA	1	0.625
chr1	245240001	245360000	B.1.2.2.1.2.1.1.2	0.218818380743982	.	245240001	245360000	#9191FF	1	0.375
chr1	245360001	245680000	B.1.2.2.1.1.1.2.1.2	0.224288840262582	.	245360001	245680000	#9191FF	1	0.375
chr1	245680001	245880000	B.2.1.2.1.1.2.2.2.1	0.109409190371991	.	245680001	245880000	#4848FF	1	0.25
chr1	245880001	245960000	B.2.1.2.2.1.2.1.2.1	0.0886214442013129	.	245880001	245960000	#4848FF	1	0.25
chr1	245960001	246120000	B.1.2.2.1.2.2.1.2.1	0.211159737417943	.	245960001	246120000	#9191FF	1	0.375
chr1	246120001	246680000	B.1.1.2.2.2.2.1.1.1	0.310722100656455	.	246120001	246680000	#DADAFF	1	0.5
chr1	246680001	246880000	A.2.2.2.2.2.1.2.2.1.2.2.1.1	0.442013129102845	.	246680001	246880000	#FFDADA	1	0.625
chr1	246880001	247000000	B.1.2.2.2.2.2.2.2	0.171772428884026	.	246880001	247000000	#9191FF	1	0.375
chr1	247000001	247160000	B.1.1.2.2.1.1.1.1.2.1	0.342450765864333	.	247000001	247160000	#DADAFF	1	0.5
chr1	247160001	247640000	B.1.1.2.2.2.2.1.2.2.1.2	0.306345733041575	.	247160001	247640000	#DADAFF	1	0.5
chr1	247640001	247760000	B.2.2.1.1.2.2.2.2.2	0.0284463894967177	.	247640001	247760000	#0000FF	1	0.125
chr1	247760001	248120000	B.2.2.1.1.2.2.1.1.2.1	0.037199124726477	.	247760001	248120000	#0000FF	1	0.125
chr1	248120001	248440000	B.2.2.2.1.1.2.2	0.0142231947483589	.	248120001	248440000	#0000FF	1	0.125
chr1	248440001	248640000	B.2.2.1.1.2.2.2.1	0.0317286652078775	.	248440001	248640000	#0000FF	1	0.125
chr1	248640001	248760000	B.2.2.1.1.1.2.1.1.1.1	0.062363238512035	.	248640001	248760000	#0000FF	1	0.125
chr1	248760001	248920000	B.1.1.1.1.1.1.1.1.1.1.1	0.416849015317287	.	248760001	248920000	#DADAFF	1	0.5
chr1	249040001	249240000	B.1.1.1.1.1.1.1.1.1.1.1	0.416849015317287	.	249040001	249240000	#DADAFF	1	0.5
chr2	1	320000	A.1.2.1.2.1.1.1.1.2.2.1.2	0.881287726358149	.	1	320000	#FF4848	1	0.875
chr2	320001	720000	A.2.1.2.1.2.2.1.1	0.670020120724346	.	320001	720000	#FF9191	1	0.75
chr2	760001	1080000	A.2.2.2.2.2.2.2.2.1.2.2	0.51307847082495	.	760001	1080000	#FFDADA	1	0.625
chr2	1080001	1200000	A.2.2.2.2.1.1.2.1	0.543259557344064	.	1080001	1200000	#FFDADA	1	0.625
chr2	1200001	1480000	A.2.2.1.2.2.2.1.2	0.573440643863179	.	1200001	1480000	#FFDADA	1	0.625
chr2	1480001	1560000	A.2.2.2.2.1.2.2.2.1	0.538229376257545	.	1480001	1560000	#FFDADA	1	0.625
chr2	1560001	1760000	A.2.2.2.2.2.2.2.1.1.1	0.519114688128773	.	1560001	1760000	#FFDADA	1	0.625
chr2	1760001	2160000	A.2.2.2.2.2.2.2.1.1.2	0.518108651911469	.	1760001	2160000	#FFDADA	1	0.625
chr2	2160001	2520000	B.1.2.1.1.2.2.1.2.1.2	0.353118712273642	.	2160001	2520000	#9191FF	1	0.375
chr2	2520001	2720000	B.1.1.1.2.2.2.1.2.2.1.2	0.454728370221328	.	2520001	2720000	#DADAFF	1	0.5
chr2	2720001	2920000	B.1.2.1.1.1.1.2.2.2.1	0.375251509054326	.	2720001	2920000	#9191FF	1	0.375
chr2	2920001	3080000	B.1.1.2.2.2.1.1	0.391348088531187	.	2920001	3080000	#DADAFF	1	0.5
chr2	3080001	3520000	A.2.2.1.1.1.2.2.1.2.2.2	0.618712273641851	.	3080001	3520000	#FFDADA	1	0.625
chr2	3520001	3640000	A.1.2.2.1.2.1.2.1.2.2	0.802816901408451	.	3520001	3640000	#FF4848	1	0.875
chr2	3640001	4120000	B.1.2.1.1.2.1.1.1	0.360160965794769	.	3640001	4120000	#9191FF	1	0.375
chr2	4120001	4440000	B.2.1.2.1.1.1.2.2.2	0.156941649899396	.	4120001	4440000	#4848FF	1	0.25
chr2	4440001	4560000	B.1.2.2.2.1.1.1.1.2.2	0.274647887323944	.	4440001	4560000	#9191FF	1	0.375
chr2	4560001	4920000	B.2.1.2.1.1.1.2.2.1	0.1579476861167	.	4560001	4920000	#4848FF	1	0.25
chr2	4920001	5040000	B.1.2.2.2.1.1.1.2.2	0.272635814889336	.	4920001	5040000	#9191FF	1	0.375
chr2	5120001	5200000	B.2.1.1.1.1.1.1.1	0.238430583501006	.	5120001	5200000	#4848FF	1	0.25
chr2	5200001	5280000	B.1.2.2.2.1.1.1.2.1	0.27364185110664	.	5200001	5280000	#9191FF	1	0.375
chr2	5280001	5680000	B.2.1.2.1.1.1.1.1.1.1	0.174044265593561	.	5280001	5680000	#4848FF	1	0.25
chr2	5680001	5800000	B.1.2.1.1.1.1.1.1.2.2	0.38430583501006	.	5680001	5800000	#9191FF	1	0.375
chr2	5800001	6080000	B.1.2.1.1.1.1.2.1.2.1	0.379275653923541	.	5800001	6080000	#9191FF	1	0.375
chr2	6080001	6280000	B.1.2.1.1.1.1.1.1.1.2	0.386317907444668	.	6080001	6280000	#9191FF	1	0.375
chr2	6280001	6640000	B.1.1.1.2.2.2.1.1.1.2.1.2	0.463782696177062	.	6280001	6640000	#DADAFF	1	0.5
chr2	6640001	7000000	B.1.1.1.2.2.2.1.1.1.2.1.1	0.464788732394366	.	6640001	7000000	#DADAFF	1	0.5
chr2	7000001	7200000	A.1.1.2.1.2.2.1.2.1.1	0.947686116700201	.	7000001	7200000	#FF0000	1	1
chr2	7200001	7520000	A.1.2.2.2.2.2.1.2.1	0.750503018108652	.	7200001	7520000	#FF4848	1	0.875
chr2	7520001	7960000	A.2.1.2.2.1.1.1.2.1.1	0.663983903420523	.	7520001	7960000	#FF9191	1	0.75
chr2	7960001	8080000	A.2.1.1.1.2.2.2.2	0.730382293762575	.	7960001	8080000	#FF9191	1	0.75
chr2	8080001	8240000	A.2.2.1.2.2.1.1.2.2	0.58148893360161	.	8080001	8240000	#FFDADA	1	0.625
chr2	8240001	8560000	A.2.1.2.1.2.2.1.2	0.669014084507042	.	8240001	8560000	#FF9191	1	0.75
chr2	8560001	8920000	A.1.2.1.2.1.1.1.1.1.1.2	0.888329979879276	.	8560001	8920000	#FF4848	1	0.875
chr2	8920001	9240000	A.1.2.2.2.2.2.2.2.1	0.74748490945674	.	8920001	9240000	#FF4848	1	0.875
chr2	9240001	9640000	A.1.2.1.2.1.1.1.1.2.2.1.1	0.882293762575453	.	9240001	9640000	#FF4848	1	0.875
chr2	9640001	9960000	A.1.1.1.2.2.2.1.1.1	0.976861167002012	.	9640001	9960000	#FF0000	1	1
chr2	9960001	10120000	A.1.1.2.2.1.2.2.2.1.2.1	0.930583501006036	.	9960001	10120000	#FF0000	1	1
chr2	10120001	10240000	A.1.2.1.1.1.1.1.2.1.1	0.922535211267606	.	10120001	10240000	#FF4848	1	0.875
chr2	10240001	10600000	A.1.1.1.2.1.1.1.2.2	0.984909456740443	.	10240001	10600000	#FF0000	1	1
chr2	10600001	10800000	A.1.2.1.1.1.1.1.2.2.2	0.91851106639839	.	10600001	10800000	#FF4848	1	0.875
chr2	10800001	10880000	A.1.2.2.1.2.2.1.2.2.2	0.796780684104628	.	10800001	10880000	#FF4848	1	0.875
chr2	10880001	11280000	A.1.2.1.2.2.2.1.2.1.1	0.836016096579477	.	10880001	11280000	#FF4848	1	0.875
chr2	11280001	11560000	A.1.1.2.1.2.2.2.1.1.1.2	0.943661971830986	.	11280001	11560000	#FF0000	1	1
chr2	11560001	11960000	A.1.2.1.2.1.1.1.2.1.1	0.879275653923541	.	11560001	11960000	#FF4848	1	0.875
chr2	11960001	12320000	B.1.1.1.2.2.2.1.1.1.2.2	0.462776659959759	.	11960001	12320000	#DADAFF	1	0.5
chr2	12320001	12480000	B.1.1.1.2.1.2.1	0.476861167002012	.	12320001	12480000	#DADAFF	1	0.5
chr2	12480001	12680000	B.1.1.1.2.2.2.1.2.1.2.1	0.457746478873239	.	12480001	12680000	#DADAFF	1	0.5
chr2	12680001	12920000	A.2.2.1.1.1.1.2.1.2.2	0.630784708249497	.	12680001	12920000	#FFDADA	1	0.625
chr2	12920001	13160000	A.2.2.2.2.2.1.2.1.1.2.1	0.530181086519115	.	12920001	13160000	#FFDADA	1	0.625
chr2	13160001	13400000	B.1.2.2.2.1.2.1.1.2.1	0.268611670020121	.	13160001	13400000	#9191FF	1	0.375
chr2	13400001	13600000	B.1.2.2.2.1.2.1.1.1.1	0.270623742454728	.	13400001	13600000	#9191FF	1	0.375
chr2	13600001	13760000	B.1.2.1.1.1.2.2.1.1.2	0.367203219315895	.	13600001	13760000	#9191FF	1	0.375
chr2	13760001	14160000	B.1.2.1.1.1.2.1.1.2.2	0.370221327967807	.	13760001	14160000	#9191FF	1	0.375
chr2	14160001	14320000	B.1.2.2.2.1.2.2.2.1	0.262575452716298	.	14160001	14320000	#9191FF	1	0.375
chr2	14320001	14480000	B.2.1.1.1.1.2.2.1.1.2	0.231388329979879	.	14320001	14480000	#4848FF	1	0.25
chr2	14480001	14680000	B.1.2.2.2.1.2.1.1.2.2.1	0.267605633802817	.	14480001	14680000	#9191FF	1	0.375
chr2	14680001	15120000	B.1.2.1.1.2.1.2.2.1	0.357142857142857	.	14680001	15120000	#9191FF	1	0.375
chr2	15120001	15320000	B.2.1.1.1.1.2.1.1	0.234406438631791	.	15120001	15320000	#4848FF	1	0.25
chr2	15320001	15440000	B.1.1.1.2.2.2.2.1	0.45271629778672	.	15320001	15440000	#DADAFF	1	0.5
chr2	15440001	16120000	A.2.2.2.2.2.2.1.1.2	0.522132796780684	.	15440001	16120000	#FFDADA	1	0.625
chr2	16120001	16240000	B.1.1.1.2.1.2.2.1.2.1	0.474849094567404	.	16120001	16240000	#DADAFF	1	0.5
chr2	16240001	16280000	B.1.2.1.1.1.1.2.2.1.1	0.377263581488934	.	16240001	16280000	#9191FF	1	0.375
chr2	16320001	16480000	B.1.2.1.1.1.1.2.2.1.1	0.377263581488934	.	16320001	16480000	#9191FF	1	0.375
chr2	16480001	16800000	B.1.2.1.1.1.1.2.1.1	0.380281690140845	.	16480001	16800000	#9191FF	1	0.375
chr2	16800001	17000000	B.1.1.1.2.2.2.1.2.2.1.1	0.455734406438632	.	16800001	17000000	#DADAFF	1	0.5
chr2	17000001	17240000	B.1.2.2.2.2.2.2.2.1	0.242454728370221	.	17000001	17240000	#9191FF	1	0.375
chr2	17240001	17640000	B.2.1.2.1.1.2.2.2.2.1.2	0.142857142857143	.	17240001	17640000	#4848FF	1	0.25
chr2	17640001	17880000	B.1.2.2.2.2.1.2.1.1	0.25251509054326	.	17640001	17880000	#9191FF	1	0.375
chr2	17880001	17960000	A.2.2.2.2.1.1.2.2.1	0.542253521126761	.	17880001	17960000	#FFDADA	1	0.625
chr2	17960001	18120000	B.1.1.1.2.2.2.1.2.1.2.2	0.456740442655936	.	17960001	18120000	#DADAFF	1	0.5
chr2	18120001	18320000	B.1.2.1.1.1.1.2.2.2.2	0.374245472837022	.	18120001	18320000	#9191FF	1	0.375
chr2	18320001	18520000	B.1.2.1.1.2.2.2.1.2.1	0.35010060362173	.	18320001	18520000	#9191FF	1	0.375
chr2	18520001	18840000	B.1.1.1.2.2.2.1.1.1.1	0.46579476861167	.	18520001	18840000	#DADAFF	1	0.5
chr2	18840001	19280000	A.2.2.2.2.2.2.1.2.1	0.52112676056338	.	18840001	19280000	#FFDADA	1	0.625
chr2	19280001	19560000	B.1.1.1.2.1.2.2.1.2.2	0.473843058350101	.	19280001	19560000	#DADAFF	1	0.5
chr2	19560001	20160000	A.2.2.2.2.2.2.1.1.1	0.523138832997988	.	19560001	20160000	#FFDADA	1	0.625
chr2	20160001	20360000	A.1.2.1.2.2.2.2.1.1.2.2.1	0.829979879275654	.	20160001	20360000	#FF4848	1	0.875
chr2	20360001	20560000	A.1.2.1.2.2.2.1.1.1.2.1	0.841046277665996	.	20360001	20560000	#FF4848	1	0.875
chr2	20560001	21040000	A.1.2.1.2.2.2.1.2.1.2	0.835010060362173	.	20560001	21040000	#FF4848	1	0.875
chr2	21040001	21400000	B.1.2.1.1.2.1.1.2	0.359154929577465	.	21040001	21400000	#9191FF	1	0.375
chr2	21400001	21840000	B.2.1.2.1.1.2.1.1	0.155935613682093	.	21400001	21840000	#4848FF	1	0.25
chr2	21840001	22040000	B.2.1.2.1.1.2.1.2.2	0.152917505030181	.	21840001	22040000	#4848FF	1	0.25
chr2	22040001	22400000	B.2.2.1.2.2.2.2.2.1	0.0261569416498994	.	22040001	22400000	#0000FF	1	0.125
chr2	22400001	22600000	B.2.2.1.2.1.1.1.1.1	0.0523138832997988	.	22400001	22600000	#0000FF	1	0.125
chr2	22600001	22880000	B.2.1.2.1.1.1.1.1.1.2	0.173038229376258	.	22600001	22880000	#4848FF	1	0.25
chr2	22880001	23160000	B.2.1.1.1.1.1.2.1	0.236418511066398	.	22880001	23160000	#4848FF	1	0.25
chr2	23160001	23280000	B.1.2.1.1.1.2.2.2.1.1	0.364185110663984	.	23160001	23280000	#9191FF	1	0.375
chr2	23280001	23680000	B.1.1.1.2.2.2.2.2	0.451710261569417	.	23280001	23680000	#DADAFF	1	0.5
chr2	23680001	23960000	A.2.2.1.2.1.1.2.2	0.586519114688129	.	23680001	23960000	#FFDADA	1	0.625
chr2	23960001	24280000	A.1.2.1.2.2.2.2.1.1.2.1	0.830985915492958	.	23960001	24280000	#FF4848	1	0.875
chr2	24280001	24840000	A.1.1.1.2.2.2.1.1.2	0.975855130784708	.	24280001	24840000	#FF0000	1	1
chr2	24840001	24960000	A.1.2.2.1.2.1.1.2.1	0.806841046277666	.	24840001	24960000	#FF4848	1	0.875
chr2	24960001	25040000	A.1.2.2.1.2.1.2.1.2.1	0.803822937625755	.	24960001	25040000	#FF4848	1	0.875
chr2	25040001	25120000	A.1.2.2.1.2.2.2.2.1.1	0.790744466800805	.	25040001	25120000	#FF4848	1	0.875
chr2	25120001	25440000	A.1.1.1.2.1.1.2.1	0.983903420523139	.	25120001	25440000	#FF0000	1	1
chr2	25440001	25880000	A.1.1.1.2.1.2.1	0.981891348088531	.	25440001	25880000	#FF0000	1	1
chr2	25880001	25960000	A.1.2.1.1.1.2.2.1.2	0.908450704225352	.	25880001	25960000	#FF4848	1	0.875
chr2	25960001	26080000	A.1.1.2.2.2.2.2	0.924547283702213	.	25960001	26080000	#FF0000	1	1
chr2	26080001	26160000	A.1.2.2.1.2.1.2.1.1	0.804828973843058	.	26080001	26160000	#FF4848	1	0.875
chr2	26160001	26480000	A.1.1.1.2.1.1.1.2.1	0.985915492957746	.	26160001	26480000	#FF0000	1	1
chr2	26480001	26600000	A.1.1.2.2.2.2.1.2	0.925553319919517	.	26480001	26600000	#FF0000	1	1
chr2	26600001	27040000	A.1.1.1.2.1.1.2.2	0.982897384305835	.	26600001	27040000	#FF0000	1	1
chr2	27040001	27240000	A.1.1.2.2.1.2.2.1	0.932595573440644	.	27040001	27240000	#FF0000	1	1
chr2	27240001	27320000	A.1.2.1.1.1.1.1.2.1.2.1	0.921529175050302	.	27240001	27320000	#FF4848	1	0.875
chr2	27320001	27520000	A.1.2.1.1.1.2.1.1.2	0.912474849094567	.	27320001	27520000	#FF4848	1	0.875
chr2	27520001	27640000	A.1.2.1.1.1.1.2.1.1	0.917505030181087	.	27520001	27640000	#FF4848	1	0.875
chr2	27640001	27840000	A.1.1.2.2.1.2.1.2.1.2	0.934607645875251	.	27640001	27840000	#FF0000	1	1
chr2	27840001	27920000	A.1.2.2.1.2.1.1.1.2	0.80784708249497	.	27840001	27920000	#FF4848	1	0.875
chr2	27920001	28240000	A.1.1.2.2.1.2.1.2.1.1	0.935613682092555	.	27920001	28240000	#FF0000	1	1
chr2	28240001	28440000	A.1.2.1.1.1.1.1.2.2.1	0.919517102615694	.	28240001	28440000	#FF4848	1	0.875
chr2	28440001	28840000	A.1.1.2.1.1.1.2.2.1	0.96579476861167	.	28440001	28840000	#FF0000	1	1
chr2	28840001	28960000	A.1.2.1.1.1.2.2.1.1.1	0.91046277665996	.	28840001	28960000	#FF4848	1	0.875
chr2	28960001	29160000	A.1.2.1.1.1.2.1.1.1	0.913480885311871	.	28960001	29160000	#FF4848	1	0.875
chr2	29160001	29800000	A.1.2.2.2.2.1.1.2.2.2.1	0.762575452716298	.	29160001	29800000	#FF4848	1	0.875
chr2	29800001	30360000	A.2.1.2.2.1.1.2.2	0.6579476861167	.	29800001	30360000	#FF9191	1	0.75
chr2	30360001	30640000	A.1.2.1.2.2.2.2.1.1.1.1	0.832997987927565	.	30360001	30640000	#FF4848	1	0.875
chr2	30640001	30800000	A.2.1.2.2.1.2.1.2	0.655935613682093	.	30640001	30800000	#FF9191	1	0.75
chr2	30800001	30960000	A.2.1.1.1.2.2.1.1.2	0.733400402414487	.	30800001	30960000	#FF9191	1	0.75
chr2	30960001	31200000	A.2.2.1.2.1.1.2.1.2.1.1	0.58953722334004	.	30960001	31200000	#FFDADA	1	0.625
chr2	31200001	31360000	A.2.2.2.2.2.2.2.1.2	0.517102615694165	.	31200001	31360000	#FFDADA	1	0.625
chr2	31360001	31520000	A.2.2.1.2.2.2.1.1	0.574446680080483	.	31360001	31520000	#FFDADA	1	0.625
chr2	31520001	31920000	A.2.2.2.2.2.2.2.2.1.1.2	0.515090543259557	.	31520001	31920000	#FFDADA	1	0.625
chr2	31920001	32080000	A.2.2.2.2.1.1.2.2.2	0.541247484909457	.	31920001	32080000	#FFDADA	1	0.625
chr2	32080001	32200000	A.2.1.1.1.1.1.2.1	0.742454728370221	.	32080001	32200000	#FF9191	1	0.75
chr2	32200001	32800000	A.1.1.2.1.1.1.1.1	0.969818913480885	.	32200001	32800000	#FF0000	1	1
chr2	32800001	33560000	A.2.1.2.2.1.1.2.1.1	0.659959758551308	.	32800001	33560000	#FF9191	1	0.75
chr2	33560001	33720000	A.2.2.1.2.2.1.2.1.2.2	0.578470824949698	.	33560001	33720000	#FFDADA	1	0.625
chr2	33720001	34280000	B.1.2.1.1.2.1.2.2.2	0.356136820925553	.	33720001	34280000	#9191FF	1	0.375
chr2	34280001	34440000	B.1.1.1.2.1.1.1.1.1	0.481891348088531	.	34280001	34440000	#DADAFF	1	0.5
chr2	34440001	34640000	A.2.2.2.2.1.2.2.1	0.539235412474849	.	34440001	34640000	#FFDADA	1	0.625
chr2	34640001	34800000	B.1.1.1.2.1.2.2.2	0.472837022132797	.	34640001	34800000	#DADAFF	1	0.5
chr2	34800001	35160000	B.1.1.1.2.2.2.1.2.1.1.2	0.458752515090543	.	34800001	35160000	#DADAFF	1	0.5
chr2	35160001	35440000	B.1.2.1.1.1.2.2.1.2.1	0.366197183098592	.	35160001	35440000	#9191FF	1	0.375
chr2	35440001	35560000	B.1.1.2.2.2.1.2	0.390342052313883	.	35440001	35560000	#DADAFF	1	0.5
chr2	35560001	35760000	B.1.2.1.1.1.2.2.2.2.1	0.362173038229376	.	35560001	35760000	#9191FF	1	0.375
chr2	35760001	35880000	B.1.2.1.1.1.1.1.1.2.1	0.385311871227364	.	35760001	35880000	#9191FF	1	0.375
chr2	35880001	35960000	B.1.2.1.1.1.1.1.2.2.2	0.381287726358149	.	35880001	35960000	#9191FF	1	0.375
chr2	35960001	36320000	B.1.2.2.2.2.2.1	0.246478873239437	.	35960001	36320000	#9191FF	1	0.375
chr2	36320001	36440000	B.1.1.2.2.2.2.1	0.389336016096579	.	36320001	36440000	#DADAFF	1	0.5
chr2	36440001	37120000	B.1.1.2.2.1.1.1.1.1	0.423541247484909	.	36440001	37120000	#DADAFF	1	0.5
chr2	37120001	37400000	A.1.2.1.2.2.2.1.1.1.1	0.8420523138833	.	37120001	37400000	#FF4848	1	0.875
chr2	37400001	37840000	A.1.2.2.2.2.1.1.2.1	0.764587525150905	.	37400001	37840000	#FF4848	1	0.875
chr2	37840001	37960000	A.2.2.2.2.1.1.1.2	0.544265593561368	.	37840001	37960000	#FFDADA	1	0.625
chr2	37960001	38160000	A.2.2.1.2.1.1.2.1.2.1.2	0.588531187122736	.	37960001	38160000	#FFDADA	1	0.625
chr2	38160001	38360000	A.2.2.1.2.2.1.1.2.1	0.582494969818913	.	38160001	38360000	#FFDADA	1	0.625
chr2	38360001	38520000	A.2.1.2.2.2.1.2.2.2.2	0.643863179074447	.	38360001	38520000	#FF9191	1	0.75
chr2	38520001	38640000	A.1.2.2.1.2.2.2.2.1.2.2.1	0.788732394366197	.	38520001	38640000	#FF4848	1	0.875
chr2	38640001	38960000	A.1.2.1.2.2.2.2.1.1.2.2.2	0.82897384305835	.	38640001	38960000	#FF4848	1	0.875
chr2	38960001	39160000	A.1.2.2.1.2.2.2.1.2.2	0.791750503018109	.	38960001	39160000	#FF4848	1	0.875
chr2	39160001	39320000	A.1.2.2.2.2.2.1.1.2	0.751509054325956	.	39160001	39320000	#FF4848	1	0.875
chr2	39320001	39440000	A.2.2.1.2.2.1.2.1.2.1	0.579476861167002	.	39320001	39440000	#FFDADA	1	0.625
chr2	39440001	39600000	A.1.2.2.2.2.2.1.1.1	0.75251509054326	.	39440001	39600000	#FF4848	1	0.875
chr2	39600001	40040000	A.1.2.2.2.2.1.2.2.2.2.2	0.753521126760563	.	39600001	40040000	#FF4848	1	0.875
chr2	40040001	40200000	B.1.2.1.1.1.2.1.1.2.1	0.371227364185111	.	40040001	40200000	#9191FF	1	0.375
chr2	40200001	40520000	B.1.2.2.2.2.2.2.1.1.2	0.244466800804829	.	40200001	40520000	#9191FF	1	0.375
chr2	40520001	40960000	B.2.1.1.1.1.1.2.2	0.235412474849095	.	40520001	40960000	#4848FF	1	0.25
chr2	40960001	41120000	B.1.2.1.1.1.2.2.2.1.2	0.36317907444668	.	40960001	41120000	#9191FF	1	0.375
chr2	41120001	41240000	B.2.1.1.1.1.1.1.2	0.237424547283702	.	41120001	41240000	#4848FF	1	0.25
chr2	41240001	41360000	B.1.2.2.2.1.1.1.1.1	0.276659959758551	.	41240001	41360000	#9191FF	1	0.375
chr2	41360001	41520000	B.2.1.1.1.1.2.2.2	0.229376257545272	.	41360001	41520000	#4848FF	1	0.25
chr2	41520001	41680000	B.2.1.1.1.1.2.2.1.1.1	0.232394366197183	.	41520001	41680000	#4848FF	1	0.25
chr2	41680001	41880000	B.1.2.2.2.2.2.2.2.2.2.2	0.23943661971831	.	41680001	41880000	#9191FF	1	0.375
chr2	41880001	42040000	B.1.1.2.2.2.2.2	0.388329979879276	.	41880001	42040000	#DADAFF	1	0.5
chr2	42040001	42320000	A.2.1.2.1.2.2.2.1	0.668008048289738	.	42040001	42320000	#FF9191	1	0.75
chr2	42320001	42520000	A.1.2.1.2.1.1.2.2.2.1	0.872233400402414	.	42320001	42520000	#FF4848	1	0.875
chr2	42520001	42600000	A.1.2.2.1.2.2.2.1.2.1	0.792756539235412	.	42520001	42600000	#FF4848	1	0.875
chr2	42600001	42800000	A.2.1.2.2.1.2.2.2	0.653923541247485	.	42600001	42800000	#FF9191	1	0.75
chr2	42800001	42920000	A.2.1.1.1.2.2.1.1.1	0.734406438631791	.	42800001	42920000	#FF9191	1	0.75
chr2	42920001	43000000	A.1.2.2.1.2.1.1.2.2	0.805835010060362	.	42920001	43000000	#FF4848	1	0.875
chr2	43000001	43200000	A.1.1.2.2.1.2.1.1.1	0.937625754527163	.	43000001	43200000	#FF0000	1	1
chr2	43200001	43320000	A.1.2.1.1.2.1.2.1.1	0.901408450704225	.	43200001	43320000	#FF4848	1	0.875
chr2	43320001	43800000	A.1.1.1.1.2.1.2.1.1	0.991951710261569	.	43320001	43800000	#FF0000	1	1
chr2	43800001	43960000	A.1.2.2.1.2.2.2.1.1.1.2	0.79476861167002	.	43800001	43960000	#FF4848	1	0.875
chr2	43960001	44120000	A.1.2.2.1.2.2.2.2.1.2.1	0.789738430583501	.	43960001	44120000	#FF4848	1	0.875
chr2	44120001	44240000	A.1.1.2.2.2.1	0.927565392354125	.	44120001	44240000	#FF0000	1	1
chr2	44240001	44400000	A.1.2.2.1.2.2.1.2.1	0.798792756539235	.	44240001	44400000	#FF4848	1	0.875
chr2	44400001	44520000	A.1.2.1.1.1.2.2.1.1.2	0.909456740442656	.	44400001	44520000	#FF4848	1	0.875
chr2	44520001	44840000	A.1.2.1.2.2.2.1.1.1.2.2	0.840040241448692	.	44520001	44840000	#FF4848	1	0.875
chr2	44840001	45280000	A.1.2.2.2.2.1.1.2.2.2.2	0.761569416498994	.	44840001	45280000	#FF4848	1	0.875
chr2	45280001	45840000	A.1.1.2.1.2.2.1.2.2	0.945674044265594	.	45280001	45840000	#FF0000	1	1
chr2	45840001	46200000	A.1.1.1.1.1.2.2.2.2	0.993963782696177	.	45840001	46200000	#FF0000	1	1
chr2	46200001	46760000	A.1.1.1.1.2.1.1	0.992957746478873	.	46200001	46760000	#FF0000	1	1
chr2	46760001	46960000	A.1.1.2.1.2.2.1.1.2.1	0.949698189134809	.	46760001	46960000	#FF0000	1	1
chr2	46960001	47080000	A.1.2.1.1.1.2.2.2.2	0.906438631790744	.	46960001	47080000	#FF4848	1	0.875
chr2	47080001	47240000	A.1.1.2.1.2.2.1.2.1.2	0.946680080482897	.	47080001	47240000	#FF0000	1	1
chr2	47240001	47680000	A.1.1.2.1.2.1.1.2	0.95271629778672	.	47240001	47680000	#FF0000	1	1
chr2	47680001	48000000	B.1.1.1.1.1.1.2.2.1	0.501006036217304	.	47680001	48000000	#DADAFF	1	0.5
chr2	48000001	48160000	A.1.2.1.2.1.2.2.1.2.1	0.854124748490946	.	48000001	48160000	#FF4848	1	0.875
chr2	48160001	48480000	B.1.1.1.2.2.2.1.1.2.2	0.460764587525151	.	48160001	48480000	#DADAFF	1	0.5
chr2	48480001	48800000	A.2.2.1.1.1.1.1.2.1.1	0.635814889336016	.	48480001	48800000	#FFDADA	1	0.625
chr2	48800001	49360000	B.2.2.1.2.2.2.2.2.2	0.0251509054325956	.	48800001	49360000	#0000FF	1	0.125
chr2	49360001	49680000	B.2.2.1.2.2.2.2.1.1.1	0.0311871227364185	.	49360001	49680000	#0000FF	1	0.125
chr2	49680001	49760000	B.2.1.2.1.2.1.1.2.1.1	0.137826961770624	.	49680001	49760000	#4848FF	1	0.25
chr2	49760001	49880000	B.2.1.2.1.2.2.1.2.1.2.1	0.116700201207243	.	49760001	49880000	#4848FF	1	0.25
chr2	49880001	50000000	B.2.1.1.1.2.1.2.1.1	0.223340040241449	.	49880001	50000000	#4848FF	1	0.25
chr2	50000001	50080000	B.2.1.2.1.2.2.1.1.1.1.1.1	0.124748490945674	.	50000001	50080000	#4848FF	1	0.25
chr2	50080001	50360000	B.2.1.2.1.1.2.2.1.2	0.150905432595573	.	50080001	50360000	#4848FF	1	0.25
chr2	50360001	50720000	B.2.2.1.2.2.1.1.1.1	0.0412474849094567	.	50360001	50720000	#0000FF	1	0.125
chr2	50720001	50920000	B.2.1.1.1.2.1.1.2.2.2	0.224346076458753	.	50720001	50920000	#4848FF	1	0.25
chr2	50920001	51040000	B.1.2.1.1.1.2.2.1.1.1	0.368209255533199	.	50920001	51040000	#9191FF	1	0.375
chr2	51040001	51240000	B.1.2.2.2.2.1.2.1.2.1.1	0.251509054325956	.	51040001	51240000	#9191FF	1	0.375
chr2	51240001	51360000	B.1.2.2.2.1.2.1.2	0.265593561368209	.	51240001	51360000	#9191FF	1	0.375
chr2	51360001	51480000	B.2.1.2.1.2.1.2.2.2.2.2.1	0.126760563380282	.	51360001	51480000	#4848FF	1	0.25
chr2	51480001	51560000	B.2.1.1.1.1.2.1.2	0.233400402414487	.	51480001	51560000	#4848FF	1	0.25
chr2	51560001	51880000	B.2.1.2.1.1.2.2.2.1.2.2	0.144869215291751	.	51560001	51880000	#4848FF	1	0.25
chr2	51880001	52040000	B.2.1.2.1.2.1.2.2.2.2.1	0.127766599597586	.	51880001	52040000	#4848FF	1	0.25
chr2	52040001	52160000	B.2.1.2.1.2.1.2.2.2.2.2.2	0.125754527162978	.	52040001	52160000	#4848FF	1	0.25
chr2	52160001	52480000	B.2.1.2.1.1.1.1.2.1.1	0.169014084507042	.	52160001	52480000	#4848FF	1	0.25
chr2	52480001	52720000	B.2.1.1.1.1.2.2.1.2	0.230382293762575	.	52480001	52720000	#4848FF	1	0.25
chr2	52720001	52840000	B.1.2.1.1.1.2.2.1.2.2	0.365191146881288	.	52720001	52840000	#9191FF	1	0.375
chr2	52840001	53040000	B.1.2.2.2.1.2.2.1.1	0.264587525150905	.	52840001	53040000	#9191FF	1	0.375
chr2	53040001	53240000	B.1.1.1.2.2.1.2.2	0.466800804828974	.	53040001	53240000	#DADAFF	1	0.5
chr2	53240001	53320000	B.1.1.1.2.1.2.2.1.1	0.475855130784708	.	53240001	53320000	#DADAFF	1	0.5
chr2	53320001	53560000	B.1.1.2.2.1.1.1.2.1.2	0.420523138832998	.	53320001	53560000	#DADAFF	1	0.5
chr2	53560001	54000000	B.1.1.1.2.2.1.2.1	0.467806841046278	.	53560001	54000000	#DADAFF	1	0.5
chr2	54000001	54360000	A.1.2.1.2.2.1.1.2.1.1	0.848088531187123	.	54000001	54360000	#FF4848	1	0.875
chr2	54360001	54560000	A.2.1.2.2.2.1.2.2.1.1	0.646881287726358	.	54360001	54560000	#FF9191	1	0.75
chr2	54560001	54960000	A.1.1.1.2.2.2.2.1	0.973843058350101	.	54560001	54960000	#FF0000	1	1
chr2	54960001	55200000	A.1.2.1.2.1.1.1.2.1.2	0.878269617706237	.	54960001	55200000	#FF4848	1	0.875
chr2	55200001	55320000	A.2.1.2.1.1.2.1.1.1	0.685110663983903	.	55200001	55320000	#FF9191	1	0.75
chr2	55320001	55520000	A.1.2.1.2.1.1.2.2.2.2.2	0.870221327967807	.	55320001	55520000	#FF4848	1	0.875
chr2	55520001	55640000	A.1.2.2.2.2.2.2.2.2	0.746478873239437	.	55520001	55640000	#FF4848	1	0.875
chr2	55640001	55880000	A.1.2.1.2.1.1.2.1.2	0.874245472837022	.	55640001	55880000	#FF4848	1	0.875
chr2	55880001	56120000	A.2.2.1.1.1.1.2.1.2.1	0.631790744466801	.	55880001	56120000	#FFDADA	1	0.625
chr2	56120001	56280000	A.2.2.2.2.2.1.1.2.1.1.1	0.535211267605634	.	56120001	56280000	#FFDADA	1	0.625
chr2	56280001	56720000	B.1.2.2.2.2.2.2.2.2.2.1	0.240442655935614	.	56280001	56720000	#9191FF	1	0.375
chr2	56720001	56880000	B.2.1.2.1.1.1.1.1.2.2	0.170020120724346	.	56720001	56880000	#4848FF	1	0.25
chr2	56880001	57080000	B.2.1.2.1.2.2.1.1.2.1	0.120724346076459	.	56880001	57080000	#4848FF	1	0.25
chr2	57080001	57200000	B.2.1.2.1.2.2.1.2.2.2	0.112676056338028	.	57080001	57200000	#4848FF	1	0.25
chr2	57200001	57280000	B.2.2.1.1.1.1.1	0.0734406438631791	.	57200001	57280000	#0000FF	1	0.125
chr2	57280001	57360000	B.2.1.2.1.2.1.2.2.1	0.129778672032193	.	57280001	57360000	#4848FF	1	0.25
chr2	57360001	57440000	B.2.1.1.1.2.1.1.2.2.1.1	0.22635814889336	.	57360001	57440000	#4848FF	1	0.25
chr2	57440001	57560000	B.2.1.2.1.2.2.1.2.1.1.2	0.117706237424547	.	57440001	57560000	#4848FF	1	0.25
chr2	57560001	57640000	B.2.1.2.1.2.1.2.2.2.1	0.128772635814889	.	57560001	57640000	#4848FF	1	0.25
chr2	57640001	57800000	B.2.1.2.1.2.2.2.2	0.110663983903421	.	57640001	57800000	#4848FF	1	0.25
chr2	57800001	58240000	B.2.1.2.1.1.2.2.2.1.1.2.1.2	0.147887323943662	.	57800001	58240000	#4848FF	1	0.25
chr2	58240001	58360000	B.1.1.1.2.1.1.1.2.2	0.47887323943662	.	58240001	58360000	#DADAFF	1	0.5
chr2	58360001	58480000	B.1.1.1.2.1.1.1.2.1	0.479879275653924	.	58360001	58480000	#DADAFF	1	0.5
chr2	58480001	58720000	B.1.2.1.1.2.2.2.1.2.2.2	0.348088531187123	.	58480001	58720000	#9191FF	1	0.375
chr2	58720001	58920000	B.1.2.2.2.1.2.1.1.1.2	0.269617706237425	.	58720001	58920000	#9191FF	1	0.375
chr2	58920001	59000000	B.1.2.1.1.1.1.1.2.1	0.383299798792757	.	58920001	59000000	#9191FF	1	0.375
chr2	59000001	59440000	B.2.1.2.1.1.1.1.1.2.1.2	0.17102615694165	.	59000001	59440000	#4848FF	1	0.25
chr2	59440001	59640000	B.1.2.2.2.1.1.1.1.2.1	0.275653923541247	.	59440001	59640000	#9191FF	1	0.375
chr2	59640001	59840000	B.1.2.2.2.1.2.1.1.2.2.2	0.266599597585513	.	59640001	59840000	#9191FF	1	0.375
chr2	59840001	59920000	B.1.2.1.1.1.1.1.1.1.1	0.387323943661972	.	59840001	59920000	#9191FF	1	0.375
chr2	59920001	60320000	A.2.2.2.2.2.2.1.2.2	0.520120724346076	.	59920001	60320000	#FFDADA	1	0.625
chr2	60320001	60680000	A.2.2.2.2.2.1.1.2.2	0.532193158953722	.	60320001	60680000	#FFDADA	1	0.625
chr2	60680001	60960000	A.2.1.2.2.2.1.2.1	0.647887323943662	.	60680001	60960000	#FF9191	1	0.75
chr2	60960001	61160000	A.1.2.1.2.2.2.2.1.2.2	0.826961770623742	.	60960001	61160000	#FF4848	1	0.875
chr2	61160001	61400000	A.1.2.1.2.1.1.2.1.1	0.875251509054326	.	61160001	61400000	#FF4848	1	0.875
chr2	61400001	61560000	A.1.1.2.2.1.2.2.2.1.1	0.93158953722334	.	61400001	61560000	#FF0000	1	1
chr2	61560001	61840000	A.1.1.2.1.1.2.1.2	0.962776659959759	.	61560001	61840000	#FF0000	1	1
chr2	61840001	62120000	A.1.1.2.1.2.2.2.1.1.2	0.942655935613682	.	61840001	62120000	#FF0000	1	1
chr2	62120001	62240000	A.2.1.1.1.1.1.1.2	0.743460764587525	.	62120001	62240000	#FF9191	1	0.75
chr2	62240001	62520000	A.1.1.2.1.2.2.2.1.1.1.1	0.94466800804829	.	62240001	62520000	#FF0000	1	1
chr2	62520001	63080000	A.1.1.2.1.2.2.1.1.1	0.950704225352113	.	62520001	63080000	#FF0000	1	1
chr2	63080001	63240000	A.2.1.2.2.1.2.2.1	0.654929577464789	.	63080001	63240000	#FF9191	1	0.75
chr2	63240001	63440000	A.2.2.1.2.2.1.2.1.1	0.580482897384306	.	63240001	63440000	#FFDADA	1	0.625
chr2	63440001	63600000	B.1.1.1.2.1.1.1.1.2	0.480885311871227	.	63440001	63600000	#DADAFF	1	0.5
chr2	63600001	64040000	A.1.2.2.2.2.1.1.1.2.2	0.765593561368209	.	63600001	64040000	#FF4848	1	0.875
chr2	64040001	64200000	A.1.2.1.1.2.1.2.2.2.1	0.89738430583501	.	64040001	64200000	#FF4848	1	0.875
chr2	64200001	64520000	A.1.1.1.2.2.2.1.2	0.974849094567404	.	64200001	64520000	#FF0000	1	1
chr2	64520001	64720000	A.1.1.2.2.1.2.1.1.2	0.936619718309859	.	64520001	64720000	#FF0000	1	1
chr2	64720001	64880000	A.1.2.1.1.2.1.2.2.2.2	0.896378269617706	.	64720001	64880000	#FF4848	1	0.875
chr2	64880001	65120000	A.1.1.1.2.1.2.2.2	0.979879275653924	.	64880001	65120000	#FF0000	1	1
chr2	65120001	65320000	A.1.2.1.1.2.1.1.1.1	0.905432595573441	.	65120001	65320000	#FF4848	1	0.875
chr2	65320001	65440000	A.1.2.1.1.1.1.1.2.1.2.2	0.920523138832998	.	65320001	65440000	#FF4848	1	0.875
chr2	65440001	65760000	A.1.1.2.1.1.1.2.2.2	0.964788732394366	.	65440001	65760000	#FF0000	1	1
chr2	65760001	65840000	A.2.1.1.1.1.2.2	0.737424547283702	.	65760001	65840000	#FF9191	1	0.75
chr2	65840001	66120000	A.1.2.2.2.2.1.2.2.2.1	0.756539235412475	.	65840001	66120000	#FF4848	1	0.875
chr2	66120001	66320000	A.2.1.1.1.2.2.1.2	0.732394366197183	.	66120001	66320000	#FF9191	1	0.75
chr2	66320001	66640000	A.2.1.2.2.1.1.1.1	0.664989939637827	.	66320001	66640000	#FF9191	1	0.75
chr2	66640001	66800000	A.1.2.1.1.1.2.2.2.1	0.907444668008048	.	66640001	66800000	#FF4848	1	0.875
chr2	66800001	66880000	A.2.1.1.1.1.2.1.2.1	0.73943661971831	.	66800001	66880000	#FF9191	1	0.75
chr2	66880001	67320000	A.1.2.1.2.1.1.1.2.2.2	0.87625754527163	.	66880001	67320000	#FF4848	1	0.875
chr2	67320001	67480000	A.1.2.2.1.2.2.1.1.1	0.800804828973843	.	67320001	67480000	#FF4848	1	0.875
chr2	67480001	67640000	A.1.2.2.1.2.2.1.1.2	0.799798792756539	.	67480001	67640000	#FF4848	1	0.875
chr2	67640001	67840000	A.1.2.2.1.2.2.2.2.1.2.2.2	0.787726358148893	.	67640001	67840000	#FF4848	1	0.875
chr2	67840001	68320000	A.1.2.2.2.2.1.1.2.2.1	0.763581488933602	.	67840001	68320000	#FF4848	1	0.875
chr2	68320001	68480000	A.1.2.1.1.2.1.1.2.2	0.902414486921529	.	68320001	68480000	#FF4848	1	0.875
chr2	68480001	68680000	A.2.1.1.1.1.1.1.1.1	0.745472837022133	.	68480001	68680000	#FF9191	1	0.75
chr2	68680001	68840000	A.1.2.2.2.2.2.2.1	0.748490945674044	.	68680001	68840000	#FF4848	1	0.875
chr2	68840001	68960000	A.2.1.1.1.1.1.1.1.2	0.744466800804829	.	68840001	68960000	#FF9191	1	0.75
chr2	68960001	69120000	A.1.2.2.2.2.1.2.1.2	0.759557344064386	.	68960001	69120000	#FF4848	1	0.875
chr2	69120001	69200000	A.2.1.1.1.1.1.2.2	0.741448692152918	.	69120001	69200000	#FF9191	1	0.75
chr2	69200001	69560000	A.1.2.2.2.2.1.1.1.2.1	0.766599597585513	.	69200001	69560000	#FF4848	1	0.875
chr2	69560001	69880000	A.1.1.1.1.1.2.1.2	0.996981891348089	.	69560001	69880000	#FF0000	1	1
chr2	69880001	70000000	A.1.1.2.2.2.2.1.1	0.926559356136821	.	69880001	70000000	#FF0000	1	1
chr2	70000001	70320000	A.1.1.1.1.1.2.1.1	0.997987927565392	.	70000001	70320000	#FF0000	1	1
chr2	70320001	70520000	A.1.1.1.2.1.2.2.1	0.980885311871227	.	70320001	70520000	#FF0000	1	1
chr2	70520001	70600000	A.1.2.2.1.2.1.1.1.1	0.808853118712274	.	70520001	70600000	#FF4848	1	0.875
chr2	70600001	70880000	A.1.2.1.1.2.1.2.1.2.1	0.900402414486921	.	70600001	70880000	#FF4848	1	0.875
chr2	70880001	71200000	A.1.2.1.2.2.2.1.2.2	0.834004024144869	.	70880001	71200000	#FF4848	1	0.875
chr2	71200001	71480000	A.1.1.2.1.1.1.1.2	0.968812877263581	.	71200001	71480000	#FF0000	1	1
chr2	71480001	71680000	A.1.2.1.1.2.1.1.2.1	0.903420523138833	.	71480001	71680000	#FF4848	1	0.875
chr2	71680001	71880000	A.2.1.1.1.2.2.2.1	0.731388329979879	.	71680001	71880000	#FF9191	1	0.75
chr2	71880001	72000000	A.2.2.1.2.2.1.2.2.2	0.575452716297787	.	71880001	72000000	#FFDADA	1	0.625
chr2	72000001	72200000	A.2.2.1.2.1.1.2.1.2.2	0.587525150905433	.	72000001	72200000	#FFDADA	1	0.625
chr2	72200001	72600000	A.2.2.1.1.1.2.2.2.2.1.1	0.61569416498994	.	72200001	72600000	#FFDADA	1	0.625
chr2	72600001	72720000	A.2.2.1.2.2.2.2	0.572434607645875	.	72600001	72720000	#FFDADA	1	0.625
chr2	72720001	73000000	A.2.1.2.2.1.2.1.1	0.656941649899396	.	72720001	73000000	#FF9191	1	0.75
chr2	73000001	73160000	A.1.2.2.2.2.1.2.2.1.2	0.757545271629779	.	73000001	73160000	#FF4848	1	0.875
chr2	73160001	73320000	A.1.2.2.2.2.1.1.1.1.1	0.768611670020121	.	73160001	73320000	#FF4848	1	0.875
chr2	73320001	73600000	A.1.1.2.1.1.2.1.1	0.963782696177062	.	73320001	73600000	#FF0000	1	1
chr2	73600001	73680000	A.2.1.1.1.1.2.1.2.2	0.738430583501006	.	73600001	73680000	#FF9191	1	0.75
chr2	73680001	74000000	A.2.1.2.1.1.2.2.2.1.1	0.67907444668008	.	73680001	74000000	#FF9191	1	0.75
chr2	74000001	74080000	A.2.1.1.1.1.2.1.1	0.740442655935614	.	74000001	74080000	#FF9191	1	0.75
chr2	74080001	74440000	A.1.1.1.1.2.1.2.1.2	0.990945674044266	.	74080001	74440000	#FF0000	1	1
chr2	74440001	74800000	A.1.1.1.1.1.2.2.2.1	0.994969818913481	.	74440001	74800000	#FF0000	1	1
chr2	74800001	74920000	A.2.1.2.1.1.2.2.2.2	0.676056338028169	.	74800001	74920000	#FF9191	1	0.75
chr2	74920001	75120000	A.2.2.2.2.2.1.2.1.1.1	0.531187122736419	.	74920001	75120000	#FFDADA	1	0.625
chr2	75120001	75280000	B.1.1.1.2.2.2.1.1.2.1	0.461770623742455	.	75120001	75280000	#DADAFF	1	0.5
chr2	75280001	75480000	B.1.2.1.1.1.2.1.1.1.2	0.372233400402414	.	75280001	75480000	#9191FF	1	0.375
chr2	75480001	75680000	B.1.2.1.1.1.2.1.1.1.1	0.373239436619718	.	75480001	75680000	#9191FF	1	0.375
chr2	75680001	75960000	A.2.1.2.1.2.1.2	0.67102615694165	.	75680001	75960000	#FF9191	1	0.75
chr2	75960001	76240000	B.2.1.2.1.1.2.2.2.2.1.1	0.143863179074447	.	75960001	76240000	#4848FF	1	0.25
chr2	76240001	76360000	B.2.1.2.1.2.1.1.1.1.2	0.139839034205231	.	76240001	76360000	#4848FF	1	0.25
chr2	76360001	76480000	B.2.1.1.1.2.1.1.1	0.228370221327968	.	76360001	76480000	#4848FF	1	0.25
chr2	76480001	76560000	B.2.1.2.1.2.2.2.1	0.111670020120724	.	76480001	76560000	#4848FF	1	0.25
chr2	76560001	76680000	B.2.1.2.1.2.2.1.2.2.1.2	0.113682092555332	.	76560001	76680000	#4848FF	1	0.25
chr2	76680001	76760000	B.2.1.2.1.2.2.1.2.1.1.1	0.118712273641851	.	76680001	76760000	#4848FF	1	0.25
chr2	76760001	76840000	B.2.1.2.1.2.1.2.1.1.1	0.132796780684105	.	76760001	76840000	#4848FF	1	0.25
chr2	76840001	77160000	B.2.2.1.2.1.1.1.2	0.0503018108651912	.	76840001	77160000	#0000FF	1	0.125
chr2	77160001	77880000	B.2.2.1.2.2.2.1.2.1	0.0331991951710262	.	77160001	77880000	#0000FF	1	0.125
chr2	77880001	78200000	B.2.1.2.1.1.2.2.2.1.1.2.1.1	0.148893360160966	.	77880001	78200000	#4848FF	1	0.25
chr2	78200001	78280000	B.2.1.2.1.2.1.1.1.2	0.138832997987928	.	78200001	78280000	#4848FF	1	0.25
chr2	78280001	78400000	B.2.1.2.1.2.2.1.1.1.1.2	0.122736418511066	.	78280001	78400000	#4848FF	1	0.25
chr2	78400001	78520000	B.2.1.2.1.2.2.1.1.1.2	0.121730382293763	.	78400001	78520000	#4848FF	1	0.25
chr2	78520001	78880000	B.2.2.1.2.1.1.2.1.2	0.0482897384305835	.	78520001	78880000	#0000FF	1	0.125
chr2	78880001	79040000	B.2.1.1.1.2.1.1.2.2.1.2	0.225352112676056	.	78880001	79040000	#4848FF	1	0.25
chr2	79040001	79280000	B.1.2.1.1.1.2.2.2.2.2	0.361167002012072	.	79040001	79280000	#9191FF	1	0.375
chr2	79280001	79440000	A.2.2.1.1.1.1.1.2.2	0.633802816901408	.	79280001	79440000	#FFDADA	1	0.625
chr2	79440001	79880000	B.1.2.1.1.2.2.2.2.1.2	0.345070422535211	.	79440001	79880000	#9191FF	1	0.375
chr2	79880001	80240000	B.2.1.2.1.1.2.2.2.1.1.2.2	0.146881287726358	.	79880001	80240000	#4848FF	1	0.25
chr2	80240001	80600000	B.2.2.1.2.2.2.2.1.2.1.2	0.028169014084507	.	80240001	80600000	#0000FF	1	0.125
chr2	80600001	80680000	B.2.1.2.1.1.2.2.1.1	0.151911468812877	.	80600001	80680000	#4848FF	1	0.25
chr2	80680001	80960000	B.2.2.1.2.2.2.2.1.2.1.1	0.0291750503018109	.	80680001	80960000	#0000FF	1	0.125
chr2	80960001	81240000	B.2.2.2.1.2.2.2.1	0.00603621730382294	.	80960001	81240000	#0000FF	1	0.125
chr2	81240001	81440000	B.2.2.1.2.2.1.1.1.2	0.0402414486921529	.	81240001	81440000	#0000FF	1	0.125
chr2	81440001	81520000	B.2.2.1.1.1.1.2	0.0724346076458753	.	81440001	81520000	#0000FF	1	0.125
chr2	81520001	81960000	B.2.2.1.2.2.2.2.1.2.2	0.0271629778672032	.	81520001	81960000	#0000FF	1	0.125
chr2	81960001	82080000	B.2.1.2.1.2.1.1.2.1.2.2.2	0.134808853118712	.	81960001	82080000	#4848FF	1	0.25
chr2	82080001	82160000	B.2.1.2.1.2.1.1.1.1.1	0.140845070422535	.	82080001	82160000	#4848FF	1	0.25
chr2	82160001	82240000	B.2.1.1.1.2.1.2.2	0.221327967806841	.	82160001	82240000	#4848FF	1	0.25
chr2	82240001	82360000	B.1.2.2.2.1.2.2.2.2	0.261569416498994	.	82240001	82360000	#9191FF	1	0.375
chr2	82360001	82520000	B.1.2.2.2.1.2.2.1.2	0.263581488933602	.	82360001	82520000	#9191FF	1	0.375
chr2	82520001	82680000	B.2.1.2.1.1.2.2.2.1.2.1	0.145875251509054	.	82520001	82680000	#4848FF	1	0.25
chr2	82680001	82840000	B.2.1.2.1.2.2.1.2.2.1.1	0.114688128772636	.	82680001	82840000	#4848FF	1	0.25
chr2	82840001	83040000	B.2.1.2.1.1.2.2.2.2.2	0.141851106639839	.	82840001	83040000	#4848FF	1	0.25
chr2	83040001	83360000	B.2.1.2.1.1.1.1.2.2.1.2	0.163983903420523	.	83040001	83360000	#4848FF	1	0.25
chr2	83360001	83680000	B.2.1.2.1.1.2.2.2.1.1.1	0.14989939637827	.	83360001	83680000	#4848FF	1	0.25
chr2	83680001	83800000	B.2.1.2.1.2.1.1.2.2	0.133802816901408	.	83680001	83800000	#4848FF	1	0.25
chr2	83800001	84040000	B.2.1.2.1.1.2.1.2.1.1	0.154929577464789	.	83800001	84040000	#4848FF	1	0.25
chr2	84040001	84640000	B.2.2.1.2.1.2.2.1	0.0432595573440644	.	84040001	84640000	#0000FF	1	0.125
chr2	84640001	84800000	A.2.2.1.1.1.1.1.2.1.2	0.634808853118712	.	84640001	84800000	#FFDADA	1	0.625
chr2	84800001	85120000	B.1.1.2.2.1.1.1.2.2.2	0.417505030181087	.	84800001	85120000	#DADAFF	1	0.5
chr2	85120001	85280000	A.1.2.2.2.2.1.2.2.1.1	0.758551307847082	.	85120001	85280000	#FF4848	1	0.875
chr2	85280001	85520000	A.1.2.1.2.1.1.2.2.1	0.873239436619718	.	85280001	85520000	#FF4848	1	0.875
chr2	85520001	85960000	A.1.1.1.1.1.1.1	1	.	85520001	85960000	#FF0000	1	1
chr2	85960001	86080000	A.1.1.2.2.1.2.1.2.2	0.933601609657948	.	85960001	86080000	#FF0000	1	1
chr2	86080001	86440000	A.1.1.1.1.2.1.2.2	0.989939637826962	.	86080001	86440000	#FF0000	1	1
chr2	86440001	86720000	A.1.1.1.2.2.2.2.2.2.2	0.970824949698189	.	86440001	86720000	#FF0000	1	1
chr2	86720001	86880000	A.1.2.1.1.1.2.1.2	0.911468812877264	.	86720001	86880000	#FF4848	1	0.875
chr2	86880001	87120000	A.1.2.2.2.2.1.2.1.1	0.76056338028169	.	86880001	87120000	#FF4848	1	0.875
chr2	87280001	87360000	A.1.2.2.2.2.1.2.1.1	0.76056338028169	.	87280001	87360000	#FF4848	1	0.875
chr2	87400001	87440000	A.1.2.2.2.2.1.2.1.1	0.76056338028169	.	87400001	87440000	#FF4848	1	0.875
chr2	87440001	87520000	A.2.1.1.1.2.1.1	0.736418511066398	.	87440001	87520000	#FF9191	1	0.75
chr2	87760001	87880000	A.2.1.1.1.2.1.1	0.736418511066398	.	87760001	87880000	#FF9191	1	0.75
chr2	87880001	88000000	A.2.1.2.1.2.2.2.2.1	0.667002012072435	.	87880001	88000000	#FF9191	1	0.75
chr2	88200001	88240000	A.2.1.2.1.2.2.2.2.1	0.667002012072435	.	88200001	88240000	#FF9191	1	0.75
chr2	88280001	88520000	A.2.1.2.1.2.2.2.2.1	0.667002012072435	.	88280001	88520000	#FF9191	1	0.75
chr2	88520001	88840000	B.1.1.1.2.2.1.1.2.2	0.468812877263582	.	88520001	88840000	#DADAFF	1	0.5
chr2	88840001	89000000	A.1.2.1.2.2.2.2.1.2.1	0.827967806841046	.	88840001	89000000	#FF4848	1	0.875
chr2	89000001	89080000	A.2.2.2.2.1.2.2.2.2	0.537223340040241	.	89000001	89080000	#FFDADA	1	0.625
chr2	89080001	89520000	B.1.2.1.1.2.2.2.1.1	0.351106639839034	.	89080001	89520000	#9191FF	1	0.375
chr2	89520001	89640000	B.1.2.1.1.1.1.1.2.2.1	0.382293762575453	.	89520001	89640000	#9191FF	1	0.375
chr2	89880001	90040000	B.2.1.2.1.2.2.1.1.1.1.1.2	0.12374245472837	.	89880001	90040000	#4848FF	1	0.25
chr2	90040001	90160000	B.2.1.2.1.2.1.1.2.1.2.1	0.13682092555332	.	90040001	90160000	#4848FF	1	0.25
chr2	90200001	90280000	B.2.1.2.1.2.1.1.2.1.2.1	0.13682092555332	.	90200001	90280000	#4848FF	1	0.25
chr2	90400001	90480000	B.2.1.1.1.2.1.2.1.2	0.222334004024145	.	90400001	90480000	#4848FF	1	0.25
chr2	91680001	91720000	B.2.1.1.1.2.1.2.1.2	0.222334004024145	.	91680001	91720000	#4848FF	1	0.25
chr2	91760001	91960000	B.2.1.2.1.1.1.1.2.2.1.1	0.164989939637827	.	91760001	91960000	#4848FF	1	0.25
chr2	91960001	92000000	B.1.2.2.2.1.1.2	0.271629778672032	.	91960001	92000000	#9191FF	1	0.375
chr2	92040001	92120000	B.1.2.2.2.1.1.2	0.271629778672032	.	92040001	92120000	#9191FF	1	0.375
chr2	92120001	92200000	B.2.1.2.1.2.1.1.2.1.2.2.1	0.135814889336016	.	92120001	92200000	#4848FF	1	0.25
chr2	92280001	92360000	B.1.2.2.2.2.2.2.1.1.1	0.245472837022133	.	92280001	92360000	#9191FF	1	0.375
chr2	95320001	95400000	B.1.2.2.2.2.2.2.1.1.1	0.245472837022133	.	95320001	95400000	#9191FF	1	0.375
chr2	95400001	96000000	A.2.1.2.1.1.2.2.1.2	0.680080482897384	.	95400001	96000000	#FF9191	1	0.75
chr2	96000001	96080000	A.2.2.2.2.1.1.1.1	0.545271629778672	.	96000001	96080000	#FFDADA	1	0.625
chr2	96120001	96160000	A.2.2.2.2.1.1.1.1	0.545271629778672	.	96120001	96160000	#FFDADA	1	0.625
chr2	96160001	96280000	A.2.1.2.1.1.2.1.2	0.683098591549296	.	96160001	96280000	#FF9191	1	0.75
chr2	96320001	96400000	A.2.1.2.1.1.2.1.2	0.683098591549296	.	96320001	96400000	#FF9191	1	0.75
chr2	96400001	96520000	A.2.2.1.2.2.1.2.2.1.2	0.57645875251509	.	96400001	96520000	#FFDADA	1	0.625
chr2	96520001	96680000	A.1.2.1.1.2.1.2.1.2.2	0.899396378269618	.	96520001	96680000	#FF4848	1	0.875
chr2	96720001	96880000	A.1.2.1.1.2.1.2.1.2.2	0.899396378269618	.	96720001	96880000	#FF4848	1	0.875
chr2	96880001	97200000	A.1.1.1.2.1.1.1.1	0.98692152917505	.	96880001	97200000	#FF0000	1	1
chr2	97200001	97640000	A.1.1.1.1.1.2.2.1	0.995975855130785	.	97200001	97640000	#FF0000	1	1
chr2	97640001	97720000	A.1.2.2.1.2.1.2.2	0.801810865191147	.	97640001	97720000	#FF4848	1	0.875
chr2	97720001	97840000	A.1.2.2.1.2.2.1.2.2.1	0.797786720321932	.	97720001	97840000	#FF4848	1	0.875
chr2	97840001	97880000	A.1.2.1.2.1.1.1.1.1.1.1	0.88933601609658	.	97840001	97880000	#FF4848	1	0.875
chr2	98000001	98040000	A.1.2.1.2.1.1.1.1.1.1.1	0.88933601609658	.	98000001	98040000	#FF4848	1	0.875
chr2	98120001	98200000	A.1.2.1.2.1.1.1.1.1.1.1	0.88933601609658	.	98120001	98200000	#FF4848	1	0.875
chr2	98240001	98800000	A.1.2.1.2.1.1.1.1.1.1.1	0.88933601609658	.	98240001	98800000	#FF4848	1	0.875
chr2	98800001	99360000	A.1.1.2.1.1.1.2.1.2	0.966800804828974	.	98800001	99360000	#FF0000	1	1
chr2	99360001	99920000	A.1.1.1.2.2.2.2.2.1	0.972837022132797	.	99360001	99920000	#FF0000	1	1
chr2	99920001	100000000	A.1.2.2.1.2.2.2.2.2	0.78672032193159	.	99920001	100000000	#FF4848	1	0.875
chr2	100000001	100120000	A.1.1.2.2.1.2.2.2.2	0.928571428571429	.	100000001	100120000	#FF0000	1	1
chr2	100160001	100400000	A.2.1.2.1.1.2.2.2.1.2.2	0.677062374245473	.	100160001	100400000	#FF9191	1	0.75
chr2	100400001	100680000	A.2.1.2.2.1.1.1.2.2.1	0.661971830985915	.	100400001	100680000	#FF9191	1	0.75
chr2	100680001	100760000	A.2.2.1.2.2.1.2.2.1.1	0.577464788732394	.	100680001	100760000	#FFDADA	1	0.625
chr2	100760001	100840000	A.2.2.1.2.2.1.1.1	0.583501006036217	.	100760001	100840000	#FFDADA	1	0.625
chr2	100840001	101040000	A.1.2.2.2.2.2.1.2.2	0.749496981891348	.	100840001	101040000	#FF4848	1	0.875
chr2	101040001	101240000	A.2.1.2.1.1.2.2.2.1.2.1	0.678068410462777	.	101040001	101240000	#FF9191	1	0.75
chr2	101240001	101400000	A.1.2.1.2.2.2.2.1.1.1.2	0.831991951710262	.	101240001	101400000	#FF4848	1	0.875
chr2	101400001	101560000	A.1.1.2.2.1.2.2.2.1.2.2	0.929577464788732	.	101400001	101560000	#FF0000	1	1
chr2	101560001	101960000	A.1.1.1.1.1.1.2	0.998993963782696	.	101560001	101960000	#FF0000	1	1
chr2	101960001	102120000	A.2.1.2.1.2.1.1.2	0.672032193158954	.	101960001	102120000	#FF9191	1	0.75
chr2	102120001	102640000	A.1.2.1.2.1.1.1.1.1.2.1.2	0.886317907444668	.	102120001	102640000	#FF4848	1	0.875
chr2	102640001	102920000	A.1.2.1.2.2.1.2.2	0.843058350100604	.	102640001	102920000	#FF4848	1	0.875
chr2	102920001	103080000	B.1.1.1.2.2.2.1.2.1.1.1	0.459758551307847	.	102920001	103080000	#DADAFF	1	0.5
chr2	103080001	103440000	B.1.2.1.1.2.2.1.1	0.355130784708249	.	103080001	103440000	#9191FF	1	0.375
chr2	103440001	103720000	B.2.2.1.2.1.1.1.1.2	0.051307847082495	.	103440001	103720000	#0000FF	1	0.125
chr2	103720001	104080000	B.2.2.2.1.1.2.1.1.1	0.0211267605633803	.	103720001	104080000	#0000FF	1	0.125
chr2	104080001	104240000	B.2.2.1.2.2.1.1.2.1	0.0392354124748491	.	104080001	104240000	#0000FF	1	0.125
chr2	104240001	104480000	B.2.2.1.2.2.1.2.1	0.0372233400402414	.	104240001	104480000	#0000FF	1	0.125
chr2	104480001	104680000	B.2.2.1.2.1.1.2.2	0.0472837022132797	.	104480001	104680000	#0000FF	1	0.125
chr2	104680001	104840000	B.2.1.2.1.2.2.1.2.1.2.2	0.11569416498994	.	104680001	104840000	#4848FF	1	0.25
chr2	104840001	105120000	B.2.1.2.1.1.2.1.2.1.2	0.153923541247485	.	104840001	105120000	#4848FF	1	0.25
chr2	105120001	105280000	B.2.1.2.1.1.1.2.1.1.1.1	0.161971830985915	.	105120001	105280000	#4848FF	1	0.25
chr2	105280001	105640000	B.2.1.2.1.1.1.1.2.1.2.2	0.165995975855131	.	105280001	105640000	#4848FF	1	0.25
chr2	105640001	105840000	B.1.2.1.1.2.1.2.1	0.358148893360161	.	105640001	105840000	#9191FF	1	0.375
chr2	105840001	106040000	A.2.2.2.2.2.1.2.2.2	0.524144869215292	.	105840001	106040000	#FFDADA	1	0.625
chr2	106040001	106120000	B.1.1.1.1.1.1.2.1.1	0.508048289738431	.	106040001	106120000	#DADAFF	1	0.5
chr2	106120001	106480000	A.2.1.2.1.2.1.1.1.1.2	0.674044265593561	.	106120001	106480000	#FF9191	1	0.75
chr2	106480001	106640000	A.2.2.2.2.2.1.2.1.1.2.2	0.529175050301811	.	106480001	106640000	#FFDADA	1	0.625
chr2	106640001	106920000	A.2.2.1.1.2.2.2.2.2.2.2	0.592555331991952	.	106640001	106920000	#FFDADA	1	0.625
chr2	106920001	107000000	B.1.2.1.1.1.1.2.1.2.2	0.378269617706237	.	106920001	107000000	#9191FF	1	0.375
chr2	107080001	107200000	B.1.2.1.1.1.1.2.1.2.2	0.378269617706237	.	107080001	107200000	#9191FF	1	0.375
chr2	107200001	107640000	B.2.2.1.2.2.2.1.1.1	0.0352112676056338	.	107200001	107640000	#0000FF	1	0.125
chr2	107640001	107760000	B.2.2.1.2.2.1.1.2.2	0.0382293762575453	.	107640001	107760000	#0000FF	1	0.125
chr2	107760001	107840000	B.2.1.2.2.2.1.2.2.2.2	0.0804828973843058	.	107760001	107840000	#4848FF	1	0.25
chr2	107840001	108440000	B.2.2.2.2.1.2.1	0.00301810865191147	.	107840001	108440000	#0000FF	1	0.125
chr2	108520001	108680000	B.2.2.1.2.2.1.2.2	0.0362173038229376	.	108520001	108680000	#0000FF	1	0.125
chr2	108680001	109080000	B.1.2.1.1.2.2.2.2.1.1.2	0.346076458752515	.	108680001	109080000	#9191FF	1	0.375
chr2	109080001	109280000	A.2.1.2.1.1.1.1.1.2	0.691146881287726	.	109080001	109280000	#FF9191	1	0.75
chr2	109280001	109400000	A.2.1.1.1.2.1.2	0.735412474849095	.	109280001	109400000	#FF9191	1	0.75
chr2	109400001	109920000	A.2.1.2.1.2.1.1.1.1.1	0.675050301810865	.	109400001	109920000	#FF9191	1	0.75
chr2	109920001	110120000	A.1.2.2.2.1.2.1.2.1.2	0.775653923541248	.	109920001	110120000	#FF4848	1	0.875
chr2	110240001	110520000	A.1.2.2.2.1.2.1.2.1.2	0.775653923541248	.	110240001	110520000	#FF4848	1	0.875
chr2	110840001	110920000	A.1.2.2.2.1.2.1.2.1.2	0.775653923541248	.	110840001	110920000	#FF4848	1	0.875
chr2	110920001	111000000	A.1.2.1.2.1.1.1.1.2.2.2	0.880281690140845	.	110920001	111000000	#FF4848	1	0.875
chr2	111360001	111600000	A.1.2.1.2.1.1.1.1.2.2.2	0.880281690140845	.	111360001	111600000	#FF4848	1	0.875
chr2	111600001	111760000	A.2.1.1.2.2.2.2.1	0.694164989939638	.	111600001	111760000	#FF9191	1	0.75
chr2	111760001	112240000	A.1.2.1.2.1.1.1.1.2.1.2	0.883299798792757	.	111760001	112240000	#FF4848	1	0.875
chr2	112240001	112600000	A.1.2.2.2.2.1.1.1.1.2	0.767605633802817	.	112240001	112600000	#FF4848	1	0.875
chr2	112600001	112920000	A.1.1.1.2.2.2.2.2.2.1	0.971830985915493	.	112600001	112920000	#FF0000	1	1
chr2	112920001	113080000	A.1.2.1.1.1.1.1.1	0.92354124748491	.	112920001	113080000	#FF4848	1	0.875
chr2	113080001	113120000	A.1.2.2.1.2.2.2.1.1.1.1	0.795774647887324	.	113080001	113120000	#FF4848	1	0.875
chr2	113160001	113240000	A.1.2.2.1.2.2.2.1.1.1.1	0.795774647887324	.	113160001	113240000	#FF4848	1	0.875
chr2	113240001	113400000	A.1.2.1.2.1.1.2.2.2.2.1	0.871227364185111	.	113240001	113400000	#FF4848	1	0.875
chr2	113400001	113640000	A.1.1.2.1.2.2.2.1.2.1	0.941649899396378	.	113400001	113640000	#FF0000	1	1
chr2	113640001	113960000	A.1.2.2.2.2.1.2.2.2.2.1.1	0.755533199195171	.	113640001	113960000	#FF4848	1	0.875
chr2	113960001	114280000	A.1.2.1.2.2.2.1.1.2.1.2	0.838028169014085	.	113960001	114280000	#FF4848	1	0.875
chr2	114320001	114720000	A.1.2.1.2.2.1.2.1	0.844064386317907	.	114320001	114720000	#FF4848	1	0.875
chr2	114720001	115040000	B.1.1.2.2.1.1.1.2.2.1.1	0.419517102615694	.	114720001	115040000	#DADAFF	1	0.5
chr2	115040001	115200000	B.1.2.2.2.2.1.2.1.2.1.2	0.250503018108652	.	115040001	115200000	#9191FF	1	0.375
chr2	115200001	115400000	B.1.2.1.2.2.1.1.2.1	0.325955734406439	.	115200001	115400000	#9191FF	1	0.375
chr2	115400001	115760000	B.2.1.2.1.1.1.1.1.2.1.1	0.172032193158954	.	115400001	115760000	#4848FF	1	0.25
chr2	115760001	116280000	B.1.2.2.2.2.1.2.2.2	0.24748490945674	.	115760001	116280000	#9191FF	1	0.375
chr2	116280001	116360000	B.2.1.2.1.2.1.2.1.2	0.130784708249497	.	116280001	116360000	#4848FF	1	0.25
chr2	116360001	116440000	B.2.1.1.1.2.2.1.2	0.219315895372233	.	116360001	116440000	#4848FF	1	0.25
chr2	116440001	116560000	B.1.2.1.2.2.2.2.2	0.312877263581489	.	116440001	116560000	#9191FF	1	0.375
chr2	116560001	116720000	B.2.1.1.1.2.2.2.1.2	0.217303822937626	.	116560001	116720000	#4848FF	1	0.25
chr2	116720001	116840000	B.2.1.2.1.2.2.1.1.2.2	0.119718309859155	.	116720001	116840000	#4848FF	1	0.25
chr2	116840001	117000000	B.2.2.2.1.1.2.2.1	0.017102615694165	.	116840001	117000000	#0000FF	1	0.125
chr2	117000001	117280000	B.2.2.2.1.1.2.1.2.1	0.0191146881287726	.	117000001	117280000	#0000FF	1	0.125
chr2	117280001	117600000	B.2.2.2.2.2	0.00100603621730382	.	117280001	117600000	#0000FF	1	0.125
chr2	117600001	117800000	B.2.2.2.1.2.2.1.2	0.00704225352112676	.	117600001	117800000	#0000FF	1	0.125
chr2	117800001	117960000	B.2.2.2.1.1.1.2.1	0.0231388329979879	.	117800001	117960000	#0000FF	1	0.125
chr2	117960001	118080000	B.2.2.2.1.1.2.1.1.2	0.0201207243460765	.	117960001	118080000	#0000FF	1	0.125
chr2	118080001	118160000	B.2.2.1.1.1.2.2.2	0.0663983903420523	.	118080001	118160000	#0000FF	1	0.125
chr2	118160001	118240000	B.2.1.2.2.1.2.1.2	0.0995975855130785	.	118160001	118240000	#4848FF	1	0.25
chr2	118240001	118720000	B.2.1.2.1.1.1.1.2.1.2.1.1	0.168008048289738	.	118240001	118720000	#4848FF	1	0.25
chr2	118720001	118960000	A.2.1.2.1.2.1.1.1.2	0.673038229376258	.	118720001	118960000	#FF9191	1	0.75
chr2	118960001	119200000	B.1.1.2.2.1.1.1.2.2.1.2	0.41851106639839	.	118960001	119200000	#DADAFF	1	0.5
chr2	119200001	119320000	B.1.2.1.1.1.1.2.2.1.2	0.37625754527163	.	119200001	119320000	#9191FF	1	0.375
chr2	119320001	119600000	B.1.2.2.2.2.1.1.1.1	0.26056338028169	.	119320001	119600000	#9191FF	1	0.375
chr2	119600001	119680000	B.1.1.2.2.1.2.2.2.2	0.392354124748491	.	119600001	119680000	#DADAFF	1	0.5
chr2	119680001	120160000	A.2.2.1.1.1.1.2.1.1	0.632796780684105	.	119680001	120160000	#FFDADA	1	0.625
chr2	120160001	120320000	A.1.2.1.2.1.1.1.1.2.1.1	0.88430583501006	.	120160001	120320000	#FF4848	1	0.875
chr2	120320001	120440000	A.2.1.2.1.1.1.2.2	0.686116700201207	.	120320001	120440000	#FF9191	1	0.75
chr2	120440001	120720000	A.1.2.1.2.1.1.1.1.1.2.2	0.885311871227364	.	120440001	120720000	#FF4848	1	0.875
chr2	120720001	120880000	A.1.2.1.2.2.2.1.1.2.1.1	0.839034205231388	.	120720001	120880000	#FF4848	1	0.875
chr2	120880001	121000000	A.1.2.1.2.1.2.1.1.2.2	0.866197183098592	.	120880001	121000000	#FF4848	1	0.875
chr2	121000001	121080000	A.1.2.1.1.2.1.1.1.2	0.904426559356137	.	121000001	121080000	#FF4848	1	0.875
chr2	121080001	121200000	A.2.1.2.1.1.2.1.1.2	0.6841046277666	.	121080001	121200000	#FF9191	1	0.75
chr2	121200001	121440000	A.1.2.1.2.1.1.1.1.1.2.1.1	0.887323943661972	.	121200001	121440000	#FF4848	1	0.875
chr2	121440001	121600000	A.2.1.2.1.1.2.2.1.1.1	0.682092555331992	.	121440001	121600000	#FF9191	1	0.75
chr2	121600001	121800000	A.1.2.2.2.2.1.2.2.2.2.1.2	0.754527162977867	.	121600001	121800000	#FF4848	1	0.875
chr2	121800001	122520000	A.1.1.2.1.2.1.2	0.951710261569417	.	121800001	122520000	#FF0000	1	1
chr2	122520001	122800000	B.1.2.2.2.2.1.1.1.2.2	0.258551307847082	.	122520001	122800000	#9191FF	1	0.375
chr2	122800001	123080000	B.2.1.2.1.1.1.1.2.2.2	0.162977867203219	.	122800001	123080000	#4848FF	1	0.25
chr2	123080001	123200000	B.2.1.1.1.2.2.2.2.1.2	0.215291750503018	.	123080001	123200000	#4848FF	1	0.25
chr2	123200001	123280000	B.2.1.2.1.2.1.2.1.1.2	0.131790744466801	.	123200001	123280000	#4848FF	1	0.25
chr2	123280001	123480000	B.2.2.1.2.1.1.2.1.1	0.0492957746478873	.	123280001	123480000	#0000FF	1	0.125
chr2	123480001	123680000	B.2.2.2.1.1.2.2.2	0.0160965794768612	.	123480001	123680000	#0000FF	1	0.125
chr2	123680001	124000000	B.2.2.2.1.2.2.2.2	0.00503018108651911	.	123680001	124000000	#0000FF	1	0.125
chr2	124000001	124200000	B.2.2.2.2.1.1	0.00402414486921529	.	124000001	124200000	#0000FF	1	0.125
chr2	124200001	124400000	B.2.2.2.1.2.2.1.1	0.00804828973843058	.	124200001	124400000	#0000FF	1	0.125
chr2	124400001	124760000	B.2.2.2.1.2.1.1.2.1.2	0.0130784708249497	.	124400001	124760000	#0000FF	1	0.125
chr2	124760001	124920000	B.2.1.2.1.1.1.2.1.1.2	0.159959758551308	.	124760001	124920000	#4848FF	1	0.25
chr2	124920001	125280000	B.2.2.2.1.2.1.1.1	0.0150905432595573	.	124920001	125280000	#0000FF	1	0.125
chr2	125280001	125600000	B.2.2.1.2.2.2.1.1.2	0.03420523138833	.	125280001	125600000	#0000FF	1	0.125
chr2	125600001	125800000	B.2.2.1.1.1.2.1.2.1	0.0704225352112676	.	125600001	125800000	#0000FF	1	0.125
chr2	125800001	125880000	B.2.1.1.1.2.1.1.2.1	0.227364185110664	.	125800001	125880000	#4848FF	1	0.25
chr2	125880001	126160000	B.2.1.2.1.1.1.2.1.1.1.2	0.160965794768612	.	125880001	126160000	#4848FF	1	0.25
chr2	126160001	126520000	B.2.2.1.2.2.2.2.1.1.2	0.0301810865191147	.	126160001	126520000	#0000FF	1	0.125
chr2	126520001	126640000	B.2.2.1.1.1.2.1.2.2.2	0.06841046277666	.	126520001	126640000	#0000FF	1	0.125
chr2	126640001	126880000	B.2.2.1.2.2.2.1.2.2	0.0321931589537223	.	126640001	126880000	#0000FF	1	0.125
chr2	126880001	127000000	B.2.1.1.1.2.2.2.2.1.1	0.216297786720322	.	126880001	127000000	#4848FF	1	0.25
chr2	127000001	127120000	B.1.1.2.2.1.1.1.1.2	0.422535211267606	.	127000001	127120000	#DADAFF	1	0.5
chr2	127120001	127280000	B.1.2.1.1.1.2.1.2	0.369215291750503	.	127120001	127280000	#9191FF	1	0.375
chr2	127280001	127400000	B.1.2.1.2.2.2.2.1.2	0.313883299798793	.	127280001	127400000	#9191FF	1	0.375
chr2	127400001	127480000	B.1.1.2.1.2.2.2.1.1	0.428571428571429	.	127400001	127480000	#DADAFF	1	0.5
chr2	127480001	127920000	B.1.1.1.1.1.1.2.2.2.2	0.498993963782696	.	127480001	127920000	#DADAFF	1	0.5
chr2	127920001	128040000	A.2.2.1.1.2.2.2.2.2.2.1	0.593561368209256	.	127920001	128040000	#FFDADA	1	0.625
chr2	128040001	128440000	A.1.1.1.1.2.2.1	0.988933601609658	.	128040001	128440000	#FF0000	1	1
chr2	128440001	128640000	A.1.1.2.1.2.2.1.1.2.2	0.948692152917505	.	128440001	128640000	#FF0000	1	1
chr2	128640001	129040000	A.1.1.1.2.2.1.1	0.97887323943662	.	128640001	129040000	#FF0000	1	1
chr2	129040001	129320000	A.1.2.2.2.1.2.1.1.1.2	0.778672032193159	.	129040001	129320000	#FF4848	1	0.875
chr2	129320001	129680000	A.2.1.2.2.1.1.1.2.1.2	0.662977867203219	.	129320001	129680000	#FF9191	1	0.75
chr2	129680001	130320000	A.2.1.2.2.1.1.2.1.2	0.658953722334004	.	129680001	130320000	#FF9191	1	0.75
chr2	130320001	130840000	A.2.2.1.1.1.2.1.2.1	0.625754527162978	.	130320001	130840000	#FFDADA	1	0.625
chr2	130840001	131080000	A.2.2.2.2.1.2.1	0.540241448692153	.	130840001	131080000	#FFDADA	1	0.625
chr2	131080001	131160000	A.1.2.2.1.2.2.2.1.1.2	0.793762575452716	.	131080001	131160000	#FF4848	1	0.875
chr2	131360001	131400000	A.2.2.1.1.2.2.2.2.2.1	0.594567404426559	.	131360001	131400000	#FFDADA	1	0.625
chr2	131480001	131800000	A.2.2.1.1.2.2.2.2.2.1	0.594567404426559	.	131480001	131800000	#FFDADA	1	0.625
chr2	131800001	131920000	A.2.1.2.1.1.2.2.1.1.2	0.681086519114688	.	131800001	131920000	#FF9191	1	0.75
chr2	131920001	132000000	B.1.1.1.2.1.1.2	0.477867203219316	.	131920001	132000000	#DADAFF	1	0.5
chr2	132040001	132120000	B.1.1.1.2.1.1.2	0.477867203219316	.	132040001	132120000	#DADAFF	1	0.5
chr2	132120001	132200000	B.1.1.2.1.2.2.2.1.2	0.427565392354125	.	132120001	132200000	#DADAFF	1	0.5
chr2	132200001	132680000	A.2.2.2.2.2.1.1.2.1.2	0.533199195171026	.	132200001	132680000	#FFDADA	1	0.625
chr2	132680001	132760000	B.1.1.1.2.2.1.1.1	0.471830985915493	.	132680001	132760000	#DADAFF	1	0.5
chr2	132800001	133440000	B.1.1.1.2.2.1.1.1	0.471830985915493	.	132800001	133440000	#DADAFF	1	0.5
chr2	133440001	134080000	B.1.2.1.1.2.2.2.2.2	0.344064386317907	.	133440001	134080000	#9191FF	1	0.375
chr2	134080001	134280000	B.1.2.1.1.2.2.1.2.2	0.352112676056338	.	134080001	134280000	#9191FF	1	0.375
chr2	134280001	134520000	B.1.2.1.1.2.2.1.2.1.1	0.354124748490946	.	134280001	134520000	#9191FF	1	0.375
chr2	134520001	134840000	A.2.2.2.2.2.2.2.2.1.1.1	0.516096579476861	.	134520001	134840000	#FFDADA	1	0.625
chr2	134840001	135000000	A.1.2.1.2.2.2.2.2.1	0.825955734406439	.	134840001	135000000	#FF4848	1	0.875
chr2	135000001	135400000	A.1.1.1.1.2.2.2	0.987927565392354	.	135000001	135400000	#FF0000	1	1
chr2	135400001	135520000	A.1.2.2.2.1.1.1.1	0.785714285714286	.	135400001	135520000	#FF4848	1	0.875
chr2	135520001	135720000	A.1.2.1.2.2.2.2.2.2	0.824949698189135	.	135520001	135720000	#FF4848	1	0.875
chr2	135720001	135840000	A.2.1.2.2.2.2.1	0.642857142857143	.	135720001	135840000	#FF9191	1	0.75
chr2	135840001	136080000	A.2.2.1.1.1.1.1.1.1.2	0.637826961770624	.	135840001	136080000	#FFDADA	1	0.625
chr2	136080001	136160000	B.1.2.1.2.1.2.2.2.2	0.329979879275654	.	136080001	136160000	#9191FF	1	0.375
chr2	136160001	136480000	A.2.2.1.1.1.2.2.2.1.1	0.617706237424547	.	136160001	136480000	#FFDADA	1	0.625
chr2	136480001	136800000	A.2.1.2.2.2.1.2.2.1.2	0.645875251509054	.	136480001	136800000	#FF9191	1	0.75
chr2	136800001	137000000	B.1.2.2.2.2.2.2.2.2.1	0.241448692152918	.	136800001	137000000	#9191FF	1	0.375
chr2	137000001	137200000	B.2.1.1.2.1.1.2.1.2	0.207243460764588	.	137000001	137200000	#4848FF	1	0.25
chr2	137200001	137680000	B.2.2.2.1.2.1.1.2.2.1	0.0120724346076459	.	137200001	137680000	#0000FF	1	0.125
chr2	137680001	138000000	B.2.2.2.1.2.1.1.2.2.2	0.0110663983903421	.	137680001	138000000	#0000FF	1	0.125
chr2	138000001	138080000	B.2.1.2.2.2.1.2.2.2.1.2	0.0814889336016097	.	138000001	138080000	#4848FF	1	0.25
chr2	138080001	138280000	B.2.2.2.1.2.1.1.2.1.1	0.0140845070422535	.	138080001	138280000	#0000FF	1	0.125
chr2	138280001	138640000	B.2.2.2.2.1.2.2	0.00201207243460765	.	138280001	138640000	#0000FF	1	0.125
chr2	138640001	138920000	A.2.2.2.2.2.1.1.2.1.1.2	0.53420523138833	.	138640001	138920000	#FFDADA	1	0.625
chr2	138920001	139080000	B.1.1.2.2.1.2.1.2.2.2	0.403420523138833	.	138920001	139080000	#DADAFF	1	0.5
chr2	139080001	139240000	B.1.1.1.1.1.1.1.1.2	0.510060362173038	.	139080001	139240000	#DADAFF	1	0.5
chr2	139240001	139560000	B.1.1.1.1.1.1.2.1.2.1.2.1	0.506036217303823	.	139240001	139560000	#DADAFF	1	0.5
chr2	139560001	139880000	B.2.2.1.2.1.2.2.2	0.0422535211267606	.	139560001	139880000	#0000FF	1	0.125
chr2	139880001	140200000	B.2.2.2.1.2.1.2.1	0.0100603621730382	.	139880001	140200000	#0000FF	1	0.125
chr2	140200001	140400000	B.2.2.2.1.1.2.1.2.2	0.0181086519114688	.	140200001	140400000	#0000FF	1	0.125
chr2	140400001	140840000	B.2.2.2.1.1.1.2.2	0.0221327967806841	.	140400001	140840000	#0000FF	1	0.125
chr2	140840001	141000000	B.2.2.1.1.2.1.1.2	0.0633802816901408	.	140840001	141000000	#0000FF	1	0.125
chr2	141000001	141160000	B.2.1.2.2.2.2.2.1	0.0764587525150905	.	141000001	141160000	#4848FF	1	0.25
chr2	141160001	141240000	B.2.2.1.1.1.2.1.1	0.0714285714285714	.	141160001	141240000	#0000FF	1	0.125
chr2	141240001	141320000	B.2.1.2.2.2.1.2.1.2.1.2	0.085513078470825	.	141240001	141320000	#4848FF	1	0.25
chr2	141320001	141440000	B.2.1.2.2.1.2.1.1.2	0.100603621730382	.	141320001	141440000	#4848FF	1	0.25
chr2	141440001	141520000	B.2.1.1.2.2.2.2.1	0.177062374245473	.	141440001	141520000	#4848FF	1	0.25
chr2	141520001	141640000	B.2.1.2.2.2.1.2.2.2.1.1	0.0824949698189135	.	141520001	141640000	#4848FF	1	0.25
chr2	141640001	141800000	B.2.1.2.2.1.2.1.1.1	0.101609657947686	.	141640001	141800000	#4848FF	1	0.25
chr2	141800001	141880000	B.2.1.1.1.2.2.2.2.2	0.214285714285714	.	141800001	141880000	#4848FF	1	0.25
chr2	141880001	142200000	B.2.1.2.2.1.2.2.2.2.2	0.0955734406438632	.	141880001	142200000	#4848FF	1	0.25
chr2	142200001	142320000	B.2.1.1.1.2.2.1.1	0.220321931589537	.	142200001	142320000	#4848FF	1	0.25
chr2	142320001	142640000	B.2.1.2.2.1.2.2.1	0.0985915492957746	.	142320001	142640000	#4848FF	1	0.25
chr2	142640001	142840000	B.1.2.2.2.2.2.2.1.2	0.243460764587525	.	142640001	142840000	#9191FF	1	0.375
chr2	142840001	142960000	B.1.2.1.2.2.2.2.1.1	0.314889336016097	.	142840001	142960000	#9191FF	1	0.375
chr2	142960001	143040000	B.2.1.2.2.2.1.2.1.2.1.1	0.0865191146881288	.	142960001	143040000	#4848FF	1	0.25
chr2	143040001	143200000	B.2.2.1.1.1.2.2.1	0.0674044265593561	.	143040001	143200000	#0000FF	1	0.125
chr2	143200001	143480000	B.2.1.2.2.1.2.2.2.1	0.0975855130784708	.	143200001	143480000	#4848FF	1	0.25
chr2	143480001	143560000	B.2.1.2.2.2.1.2.1.2.2	0.0845070422535211	.	143480001	143560000	#4848FF	1	0.25
chr2	143560001	143680000	B.2.1.1.1.2.2.2.1.1	0.21830985915493	.	143560001	143680000	#4848FF	1	0.25
chr2	143680001	143760000	B.2.2.1.1.2.1.1.1.2	0.0643863179074447	.	143680001	143760000	#0000FF	1	0.125
chr2	143760001	144000000	B.2.1.2.2.1.1.2.1	0.105633802816901	.	143760001	144000000	#4848FF	1	0.25
chr2	144000001	144160000	B.1.2.2.2.2.1.2.1.2.2	0.249496981891348	.	144000001	144160000	#9191FF	1	0.375
chr2	144160001	144320000	B.1.2.1.2.2.1.2.2.1	0.321931589537223	.	144160001	144320000	#9191FF	1	0.375
chr2	144320001	144600000	B.1.2.2.2.2.1.1.2.1.2.2	0.255533199195171	.	144320001	144600000	#9191FF	1	0.375
chr2	144600001	145000000	B.1.1.2.2.1.1.2.1.2.1	0.414486921529175	.	144600001	145000000	#DADAFF	1	0.5
chr2	145000001	145080000	B.1.1.2.1.2.1.1.1	0.436619718309859	.	145000001	145080000	#DADAFF	1	0.5
chr2	145080001	145600000	B.1.1.2.2.1.2.2.2.1	0.393360160965795	.	145080001	145600000	#DADAFF	1	0.5
chr2	145600001	145840000	B.1.2.2.2.2.1.1.2.1.2.1	0.256539235412475	.	145600001	145840000	#9191FF	1	0.375
chr2	145840001	146120000	B.1.2.1.1.2.2.2.1.2.2.1	0.349094567404427	.	145840001	146120000	#9191FF	1	0.375
chr2	146120001	146240000	B.2.1.1.2.2.1.1.2.2.2	0.189134808853119	.	146120001	146240000	#4848FF	1	0.25
chr2	146240001	146360000	B.1.2.2.1.1.1.2.1.1	0.308853118712274	.	146240001	146360000	#9191FF	1	0.375
chr2	146360001	146800000	B.1.2.2.2.2.1.1.2.2.2	0.253521126760563	.	146360001	146800000	#9191FF	1	0.375
chr2	146800001	147160000	B.1.2.1.2.2.2.1.2.2.2	0.3158953722334	.	146800001	147160000	#9191FF	1	0.375
chr2	147160001	147440000	B.2.1.2.2.2.1.2.2.1	0.0835010060362173	.	147160001	147440000	#4848FF	1	0.25
chr2	147440001	147720000	B.2.1.2.1.1.1.2.1.2	0.158953722334004	.	147440001	147720000	#4848FF	1	0.25
chr2	147720001	148120000	B.1.2.1.1.2.2.2.2.1.1.1	0.347082494969819	.	147720001	148120000	#9191FF	1	0.375
chr2	148120001	148200000	A.2.2.1.1.2.1.2.2	0.605633802816901	.	148120001	148200000	#FFDADA	1	0.625
chr2	148200001	148320000	B.1.1.1.1.2.1.2.2	0.487927565392354	.	148200001	148320000	#DADAFF	1	0.5
chr2	148320001	148400000	B.1.1.2.2.1.2.1.2.2.1.2	0.404426559356137	.	148320001	148400000	#DADAFF	1	0.5
chr2	148400001	148800000	A.2.2.1.1.1.2.1.1.1	0.628772635814889	.	148400001	148800000	#FFDADA	1	0.625
chr2	148800001	149040000	A.2.2.1.1.1.2.2.1.2.1	0.620724346076459	.	148800001	149040000	#FFDADA	1	0.625
chr2	149040001	149400000	A.2.2.2.2.2.1.2.2.1.1	0.526156941649899	.	149040001	149400000	#FFDADA	1	0.625
chr2	149400001	149520000	A.2.2.1.1.2.1.1.2.2.1	0.61066398390342	.	149400001	149520000	#FFDADA	1	0.625
chr2	149520001	149640000	B.1.1.1.1.1.1.2.1.2.2.1	0.504024144869215	.	149520001	149640000	#DADAFF	1	0.5
chr2	149640001	149720000	A.2.2.2.2.2.1.2.1.2.2	0.527162977867203	.	149640001	149720000	#FFDADA	1	0.625
chr2	149760001	149840000	A.2.2.2.2.2.1.2.1.2.2	0.527162977867203	.	149760001	149840000	#FFDADA	1	0.625
chr2	149840001	150040000	A.2.2.2.2.2.1.2.1.2.1	0.528169014084507	.	149840001	150040000	#FFDADA	1	0.625
chr2	150040001	150200000	A.2.2.1.1.1.1.1.1.2	0.63682092555332	.	150040001	150200000	#FFDADA	1	0.625
chr2	150200001	150440000	A.2.2.2.1.2.1.2.1.2	0.554325955734406	.	150200001	150440000	#FFDADA	1	0.625
chr2	150440001	150920000	B.1.1.1.2.2.1.1.2.1.1	0.470824949698189	.	150440001	150920000	#DADAFF	1	0.5
chr2	150920001	151480000	B.1.1.1.2.2.1.1.2.1.2	0.469818913480885	.	150920001	151480000	#DADAFF	1	0.5
chr2	151480001	151640000	B.2.1.1.2.1.1.2.2.1	0.206237424547284	.	151480001	151640000	#4848FF	1	0.25
chr2	151640001	152120000	B.2.1.2.1.1.1.1.2.1.2.1.2	0.167002012072435	.	151640001	152120000	#4848FF	1	0.25
chr2	152120001	152240000	B.1.1.2.1.2.1.1.2.1.1	0.435613682092555	.	152120001	152240000	#DADAFF	1	0.5
chr2	152240001	152560000	A.2.2.2.2.2.1.2.2.1.2	0.525150905432596	.	152240001	152560000	#FFDADA	1	0.625
chr2	152560001	152760000	A.2.2.2.1.1.2.1.1	0.564386317907445	.	152560001	152760000	#FFDADA	1	0.625
chr2	152760001	152960000	B.1.1.1.1.2.2.2.1.2	0.483903420523139	.	152760001	152960000	#DADAFF	1	0.5
chr2	152960001	153600000	A.1.2.1.2.2.1.1.1.1	0.85010060362173	.	152960001	153600000	#FF4848	1	0.875
chr2	153600001	154040000	B.2.2.1.2.1.2.1.1.1	0.0462776659959759	.	153600001	154040000	#0000FF	1	0.125
chr2	154040001	154280000	B.2.2.1.2.1.2.1.2	0.0442655935613682	.	154040001	154280000	#0000FF	1	0.125
chr2	154280001	154400000	B.2.1.1.2.2.2.1.1.1.2.2	0.181086519114688	.	154280001	154400000	#4848FF	1	0.25
chr2	154400001	154520000	B.2.1.2.2.2.1.1.1.2	0.0915492957746479	.	154400001	154520000	#4848FF	1	0.25
chr2	154520001	154680000	B.2.2.1.1.2.2.2.2.1	0.0543259557344064	.	154520001	154680000	#0000FF	1	0.125
chr2	154680001	155040000	B.2.2.2.1.2.1.2.2	0.00905432595573441	.	154680001	155040000	#0000FF	1	0.125
chr2	155040001	155240000	B.2.2.2.1.1.1.1	0.0241448692152917	.	155040001	155240000	#0000FF	1	0.125
chr2	155240001	155320000	B.2.1.1.2.2.2.2.2.2	0.175050301810865	.	155240001	155320000	#4848FF	1	0.25
chr2	155320001	155560000	B.2.2.1.1.2.2.2.2.2	0.0533199195171026	.	155320001	155560000	#0000FF	1	0.125
chr2	155560001	155760000	B.2.1.2.2.1.1.2.2.1	0.104627766599598	.	155560001	155760000	#4848FF	1	0.25
chr2	155760001	155880000	B.2.2.1.1.1.2.1.2.2.1	0.0694164989939638	.	155760001	155880000	#0000FF	1	0.125
chr2	155880001	156120000	B.2.2.1.1.2.1.1.1.1	0.0653923541247485	.	155880001	156120000	#0000FF	1	0.125
chr2	156120001	156440000	B.2.1.2.2.1.1.2.2.2.2	0.10261569416499	.	156120001	156440000	#4848FF	1	0.25
chr2	156440001	156520000	B.2.1.1.2.2.1.1.1.2.1.1	0.194164989939638	.	156440001	156520000	#4848FF	1	0.25
chr2	156520001	156880000	B.2.1.1.2.1.2.2.1.2.2	0.197183098591549	.	156520001	156880000	#4848FF	1	0.25
chr2	156880001	157040000	B.1.2.1.2.2.2.1.2.2.1.2	0.316901408450704	.	156880001	157040000	#9191FF	1	0.375
chr2	157040001	157160000	B.1.1.2.2.1.2.1.1.1.2	0.408450704225352	.	157040001	157160000	#DADAFF	1	0.5
chr2	157160001	157360000	A.2.2.1.1.1.1.2.2	0.629778672032193	.	157160001	157360000	#FFDADA	1	0.625
chr2	157360001	157880000	B.2.1.1.2.1.2.1.1.2	0.203219315895372	.	157360001	157880000	#4848FF	1	0.25
chr2	157880001	158080000	B.2.2.1.1.2.2.1.1.1	0.0593561368209256	.	157880001	158080000	#0000FF	1	0.125
chr2	158080001	158360000	B.1.2.2.2.2.1.1.2.1.1	0.257545271629779	.	158080001	158360000	#9191FF	1	0.375
chr2	158360001	158640000	B.1.1.1.1.1.1.2.1.2.2.2.2	0.502012072434608	.	158360001	158640000	#DADAFF	1	0.5
chr2	158640001	158760000	A.2.2.1.1.2.2.2.1.1.1.1	0.601609657947686	.	158640001	158760000	#FFDADA	1	0.625
chr2	158760001	159120000	B.1.1.1.1.1.1.2.1.2.1.2.2	0.505030181086519	.	158760001	159120000	#DADAFF	1	0.5
chr2	159120001	159280000	B.1.1.2.1.1.1.2.1.2.2	0.442655935613682	.	159120001	159280000	#DADAFF	1	0.5
chr2	159280001	159360000	B.1.1.1.1.2.1.1.2	0.489939637826962	.	159280001	159360000	#DADAFF	1	0.5
chr2	159360001	159720000	A.2.1.2.2.2.1.2.2.2.1	0.64486921529175	.	159360001	159720000	#FF9191	1	0.75
chr2	159720001	159920000	A.2.1.2.1.1.1.1.2.2.1	0.689134808853119	.	159720001	159920000	#FF9191	1	0.75
chr2	159920001	160080000	A.1.1.2.1.2.2.2.1.2.2	0.940643863179074	.	159920001	160080000	#FF0000	1	1
chr2	160080001	160200000	A.2.1.1.2.1.2.1.2.2	0.716297786720322	.	160080001	160200000	#FF9191	1	0.75
chr2	160200001	160440000	A.1.2.1.2.1.2.2.1.1.2.2.1	0.856136820925553	.	160200001	160440000	#FF4848	1	0.875
chr2	160440001	160920000	A.1.2.1.2.2.1.1.2.2.2	0.845070422535211	.	160440001	160920000	#FF4848	1	0.875
chr2	160920001	161040000	A.2.2.2.1.2.2.2.2	0.546277665995976	.	160920001	161040000	#FFDADA	1	0.625
chr2	161040001	161240000	A.2.1.2.2.2.1.1.1.1.1.1	0.652917505030181	.	161040001	161240000	#FF9191	1	0.75
chr2	161240001	161400000	A.2.2.1.1.2.2.2.2.1	0.595573440643863	.	161240001	161400000	#FFDADA	1	0.625
chr2	161400001	161720000	B.1.2.2.2.2.1.1.1.2.1	0.259557344064386	.	161400001	161720000	#9191FF	1	0.375
chr2	161720001	161880000	B.1.1.2.2.1.2.1.2.1	0.406438631790744	.	161720001	161880000	#DADAFF	1	0.5
chr2	161880001	162120000	A.2.2.2.1.2.1.1.1.1	0.558350100603622	.	161880001	162120000	#FFDADA	1	0.625
chr2	162120001	162280000	B.1.1.2.2.1.1.2.1.2.2	0.413480885311871	.	162120001	162280000	#DADAFF	1	0.5
chr2	162280001	162440000	B.2.1.2.2.2.1.2.1.1	0.0875251509054326	.	162280001	162440000	#4848FF	1	0.25
chr2	162440001	162640000	B.2.2.1.1.2.2.2.1	0.0553319919517103	.	162440001	162640000	#0000FF	1	0.125
chr2	162640001	163120000	B.2.1.1.2.1.2.1.2.2	0.200201207243461	.	162640001	163120000	#4848FF	1	0.25
chr2	163120001	163640000	B.1.1.2.2.1.1.2.2.1.1	0.412474849094567	.	163120001	163640000	#DADAFF	1	0.5
chr2	163640001	163960000	B.2.1.1.2.1.1.2.1.1	0.208249496981891	.	163640001	163960000	#4848FF	1	0.25
chr2	163960001	164520000	B.1.2.2.2.2.1.2.2.1	0.248490945674044	.	163960001	164520000	#9191FF	1	0.375
chr2	164520001	165040000	B.2.1.1.2.1.2.1.1.1	0.204225352112676	.	164520001	165040000	#4848FF	1	0.25
chr2	165040001	165200000	B.2.1.2.2.1.2.2.2.2.1	0.096579476861167	.	165040001	165200000	#4848FF	1	0.25
chr2	165200001	165520000	B.1.1.2.2.1.1.2.1.1.2	0.415492957746479	.	165200001	165520000	#DADAFF	1	0.5
chr2	165520001	165800000	A.1.2.1.2.2.1.1.2.2.1	0.846076458752515	.	165520001	165800000	#FF4848	1	0.875
chr2	165800001	166080000	B.1.1.2.1.2.2.2.2.1.1	0.426559356136821	.	165800001	166080000	#DADAFF	1	0.5
chr2	166080001	166240000	B.1.1.2.2.1.2.1.2.2.1.1	0.405432595573441	.	166080001	166240000	#DADAFF	1	0.5
chr2	166240001	166440000	A.2.2.2.1.1.2.2.2.2.1	0.560362173038229	.	166240001	166440000	#FFDADA	1	0.625
chr2	166440001	166680000	B.1.1.2.2.1.2.2.1.1.1.1.1	0.402414486921529	.	166440001	166680000	#DADAFF	1	0.5
chr2	166680001	166880000	A.2.2.2.1.1.2.2.2.2.2	0.559356136820926	.	166680001	166880000	#FFDADA	1	0.625
chr2	166880001	167040000	B.1.1.2.2.1.2.1.1.2	0.407444668008048	.	166880001	167040000	#DADAFF	1	0.5
chr2	167040001	167160000	B.1.2.1.2.1.2.2.1.2.2.1	0.335010060362173	.	167040001	167160000	#9191FF	1	0.375
chr2	167160001	167600000	B.1.1.2.2.1.1.1.2.1.1	0.421529175050302	.	167160001	167600000	#DADAFF	1	0.5
chr2	167600001	167800000	B.1.2.1.2.2.2.1.2.2.1.1	0.317907444668008	.	167600001	167800000	#9191FF	1	0.375
chr2	167800001	168120000	B.1.2.1.2.2.1.2.1	0.322937625754527	.	167800001	168120000	#9191FF	1	0.375
chr2	168120001	168320000	B.1.2.1.2.2.1.2.2.2	0.32092555331992	.	168120001	168320000	#9191FF	1	0.375
chr2	168320001	168440000	B.1.2.1.2.1.2.2.1.2.1	0.336016096579477	.	168320001	168440000	#9191FF	1	0.375
chr2	168440001	168800000	B.1.1.2.2.1.2.2.1.1.2.1.1	0.399396378269618	.	168440001	168800000	#DADAFF	1	0.5
chr2	168800001	169000000	A.2.2.2.1.2.1.2.2	0.553319919517103	.	168800001	169000000	#FFDADA	1	0.625
chr2	169000001	169160000	A.2.1.2.1.1.1.1.1.1	0.69215291750503	.	169000001	169160000	#FF9191	1	0.75
chr2	169160001	169360000	A.2.2.1.1.2.2.1.2.1	0.603621730382294	.	169160001	169360000	#FFDADA	1	0.625
chr2	169360001	169480000	B.1.1.1.1.2.1.2.1	0.488933601609658	.	169360001	169480000	#DADAFF	1	0.5
chr2	169480001	169800000	A.1.2.2.2.1.2.2.2.1	0.770623742454728	.	169480001	169800000	#FF4848	1	0.875
chr2	169800001	170200000	B.1.1.1.1.1.2.1.1.2.2.1	0.495975855130785	.	169800001	170200000	#DADAFF	1	0.5
chr2	170200001	170400000	A.2.1.2.2.2.2.2.2.2	0.639839034205231	.	170200001	170400000	#FF9191	1	0.75
chr2	170400001	170960000	A.1.2.1.2.2.1.1.2.1.2	0.847082494969819	.	170400001	170960000	#FF4848	1	0.875
chr2	170960001	171120000	A.2.2.1.1.2.1.2.1.1.2	0.607645875251509	.	170960001	171120000	#FFDADA	1	0.625
chr2	171120001	171520000	A.2.2.1.1.1.2.2.1.1.2	0.621730382293763	.	171120001	171520000	#FFDADA	1	0.625
chr2	171520001	171720000	A.2.1.2.1.2.2.2.2.2	0.665995975855131	.	171520001	171720000	#FF9191	1	0.75
chr2	171720001	171880000	A.2.1.1.2.1.2.1.2.1.1.1.1	0.721327967806841	.	171720001	171880000	#FF9191	1	0.75
chr2	171880001	172280000	A.1.2.2.2.1.2.1.2.2	0.774647887323944	.	171880001	172280000	#FF4848	1	0.875
chr2	172280001	172560000	A.1.2.2.2.1.2.1.2.1.1	0.776659959758551	.	172280001	172560000	#FF4848	1	0.875
chr2	172560001	172800000	A.1.2.1.2.2.2.1.1.2.2	0.837022132796781	.	172560001	172800000	#FF4848	1	0.875
chr2	172800001	172880000	A.2.1.1.2.1.2.1.1.1.2	0.723340040241449	.	172800001	172880000	#FF9191	1	0.75
chr2	172880001	173160000	A.1.2.2.2.1.2.1.1.1.1	0.779678068410463	.	172880001	173160000	#FF4848	1	0.875
chr2	173160001	173280000	A.1.2.2.2.1.2.1.1.2	0.777665995975855	.	173160001	173280000	#FF4848	1	0.875
chr2	173280001	173480000	A.1.2.1.2.1.2.1.1.2.1	0.867203219315895	.	173280001	173480000	#FF4848	1	0.875
chr2	173480001	173680000	A.2.2.1.2.1.1.2.1.1	0.590543259557344	.	173480001	173680000	#FFDADA	1	0.625
chr2	173680001	173840000	A.1.2.1.2.1.2.2.2.2	0.851106639839034	.	173680001	173840000	#FF4848	1	0.875
chr2	173840001	173920000	A.2.1.1.2.1.2.1.2.1.2.1	0.71830985915493	.	173840001	173920000	#FF9191	1	0.75
chr2	173920001	174120000	A.1.2.1.2.1.2.2.1.1.1.2.1	0.859154929577465	.	173920001	174120000	#FF4848	1	0.875
chr2	174120001	174320000	A.2.1.1.2.1.2.2.2.2	0.707243460764588	.	174120001	174320000	#FF9191	1	0.75
chr2	174320001	174480000	A.2.2.1.2.1.1.1	0.591549295774648	.	174320001	174480000	#FFDADA	1	0.625
chr2	174480001	174720000	A.2.1.2.2.1.1.1.2.2.2	0.660965794768612	.	174480001	174720000	#FF9191	1	0.75
chr2	174720001	174880000	A.1.2.1.2.1.2.2.1.2.2	0.853118712273642	.	174720001	174880000	#FF4848	1	0.875
chr2	174880001	175080000	A.1.2.2.2.1.1.2.2.2	0.780684104627767	.	174880001	175080000	#FF4848	1	0.875
chr2	175080001	175280000	A.2.1.1.2.1.2.1.2.1.1.1.2	0.720321931589537	.	175080001	175280000	#FF9191	1	0.75
chr2	175280001	175840000	A.2.1.2.1.1.1.2.1	0.687122736418511	.	175280001	175840000	#FF9191	1	0.75
chr2	175840001	176000000	A.2.2.2.1.2.2.1.1.1	0.552313883299799	.	175840001	176000000	#FFDADA	1	0.625
chr2	176000001	176360000	B.1.1.1.1.1.2.2.2	0.491951710261569	.	176000001	176360000	#DADAFF	1	0.5
chr2	176360001	176440000	B.1.2.2.1.1.2.2.2.2.1.2.1	0.293762575452716	.	176360001	176440000	#9191FF	1	0.375
chr2	176440001	176720000	B.1.2.2.1.2.2.2.2	0.277665995975855	.	176440001	176720000	#9191FF	1	0.375
chr2	176720001	176800000	B.1.1.2.1.1.2.1.2	0.438631790744467	.	176720001	176800000	#DADAFF	1	0.5
chr2	176800001	177160000	A.2.2.2.2.2.2.2.2.2	0.512072434607646	.	176800001	177160000	#FFDADA	1	0.625
chr2	177160001	177240000	A.2.2.2.1.1.1.2.2	0.565392354124749	.	177160001	177240000	#FFDADA	1	0.625
chr2	177240001	177720000	A.2.2.1.1.1.2.2.2.2.1.2	0.614688128772636	.	177240001	177720000	#FFDADA	1	0.625
chr2	177720001	178040000	B.1.1.1.1.1.1.2.2.2.1	0.5	.	177720001	178040000	#DADAFF	1	0.5
chr2	178040001	178160000	A.1.2.1.2.1.2.2.1.1.1.2.2	0.858148893360161	.	178040001	178160000	#FF4848	1	0.875
chr2	178160001	178440000	A.1.2.2.2.1.2.2.1.1.2	0.772635814889336	.	178160001	178440000	#FF4848	1	0.875
chr2	178440001	178680000	A.2.2.1.1.1.2.1.2.2.2	0.62374245472837	.	178440001	178680000	#FFDADA	1	0.625
chr2	178680001	178760000	B.1.2.2.1.1.2.2.2.2.2.1.2	0.290744466800805	.	178680001	178760000	#9191FF	1	0.375
chr2	178760001	179000000	B.1.1.1.1.2.2.2.1.1.2	0.484909456740443	.	178760001	179000000	#DADAFF	1	0.5
chr2	179000001	179160000	A.2.2.2.1.2.1.1.1.2	0.557344064386318	.	179000001	179160000	#FFDADA	1	0.625
chr2	179160001	179280000	A.2.2.1.1.2.1.1.2.2.2	0.609657947686117	.	179160001	179280000	#FFDADA	1	0.625
chr2	179280001	179400000	A.2.1.2.2.2.2.2.2.1	0.640845070422535	.	179280001	179400000	#FF9191	1	0.75
chr2	179400001	179600000	A.2.2.1.1.2.2.2.1.1.1.2.2	0.599597585513079	.	179400001	179600000	#FFDADA	1	0.625
chr2	179600001	179800000	A.2.2.1.1.1.2.2.2.1.2	0.616700201207243	.	179600001	179800000	#FFDADA	1	0.625
chr2	179800001	180040000	A.2.2.1.1.2.2.2.1.1.2	0.598591549295775	.	179800001	180040000	#FFDADA	1	0.625
chr2	180040001	180120000	A.2.2.2.1.2.2.2.1	0.54728370221328	.	180040001	180120000	#FFDADA	1	0.625
chr2	180120001	180400000	A.2.2.2.1.1.2.1.2	0.563380281690141	.	180120001	180400000	#FFDADA	1	0.625
chr2	180400001	180480000	B.1.1.2.1.1.1.2.1.1.1.2	0.447686116700201	.	180400001	180480000	#DADAFF	1	0.5
chr2	180480001	180720000	B.1.2.1.2.2.1.1.1.2	0.326961770623742	.	180480001	180720000	#9191FF	1	0.375
chr2	180720001	180920000	A.2.2.2.1.2.1.1.2	0.556338028169014	.	180720001	180920000	#FFDADA	1	0.625
chr2	180920001	181480000	B.2.2.1.2.1.2.1.1.2	0.045271629778672	.	180920001	181480000	#0000FF	1	0.125
chr2	181480001	181800000	B.2.1.1.2.1.2.2.1.2.1	0.198189134808853	.	181480001	181800000	#4848FF	1	0.25
chr2	181800001	181960000	B.1.1.1.1.1.1.2.1.2.2.2.1	0.503018108651911	.	181800001	181960000	#DADAFF	1	0.5
chr2	181960001	182200000	B.2.1.1.2.1.1.1.1.2	0.211267605633803	.	181960001	182200000	#4848FF	1	0.25
chr2	182200001	182680000	B.1.1.2.2.1.2.2.1.2.1.2	0.395372233400402	.	182200001	182680000	#DADAFF	1	0.5
chr2	182680001	182760000	A.2.2.1.1.2.1.1.1	0.612676056338028	.	182680001	182760000	#FFDADA	1	0.625
chr2	182760001	183160000	A.2.2.1.1.2.2.2.1.2.2	0.596579476861167	.	182760001	183160000	#FFDADA	1	0.625
chr2	183160001	183560000	B.1.2.1.2.2.1.1.1.1.1	0.32897384305835	.	183160001	183560000	#9191FF	1	0.375
chr2	183560001	183920000	A.2.1.2.2.2.1.1.1.1.2	0.650905432595573	.	183560001	183920000	#FF9191	1	0.75
chr2	183920001	184440000	B.1.2.1.2.2.1.1.2.2.2	0.323943661971831	.	183920001	184440000	#9191FF	1	0.375
chr2	184440001	184560000	B.1.2.2.1.1.2.1.2.2.1.2.2	0.299798792756539	.	184440001	184560000	#9191FF	1	0.375
chr2	184560001	184760000	B.2.1.1.2.1.1.2.2.2	0.20523138832998	.	184560001	184760000	#4848FF	1	0.25
chr2	184760001	184880000	B.1.1.2.1.2.1.2.2.1	0.43158953722334	.	184760001	184880000	#DADAFF	1	0.5
chr2	184880001	185080000	B.2.1.1.2.2.1.1.2.2.1	0.190140845070423	.	184880001	185080000	#4848FF	1	0.25
chr2	185080001	185360000	B.2.1.1.2.2.2.1.1.2.1	0.180080482897384	.	185080001	185360000	#4848FF	1	0.25
chr2	185360001	185760000	B.2.1.2.2.1.1.1.1.1	0.109657947686117	.	185360001	185760000	#4848FF	1	0.25
chr2	185760001	186080000	B.2.1.2.2.1.1.1.1.2.1	0.108651911468813	.	185760001	186080000	#4848FF	1	0.25
chr2	186080001	186280000	B.1.2.1.2.1.2.2.2.1.2.2	0.330985915492958	.	186080001	186280000	#9191FF	1	0.375
chr2	186280001	186440000	B.2.1.1.2.2.2.1.1.1.2.1	0.182092555331992	.	186280001	186440000	#4848FF	1	0.25
chr2	186440001	186880000	B.1.2.2.1.2.2.1.1	0.282696177062374	.	186440001	186880000	#9191FF	1	0.375
chr2	186880001	187000000	B.1.2.2.1.1.1.2.1.2	0.30784708249497	.	186880001	187000000	#9191FF	1	0.375
chr2	187000001	187160000	B.1.2.2.1.1.1.2.2.1	0.306841046277666	.	187000001	187160000	#9191FF	1	0.375
chr2	187160001	187360000	B.1.2.1.2.1.2.2.2.1.2.1	0.331991951710262	.	187160001	187360000	#9191FF	1	0.375
chr2	187360001	187560000	A.2.2.1.1.2.1.1.2.1	0.611670020120724	.	187360001	187560000	#FFDADA	1	0.625
chr2	187560001	188000000	B.2.1.1.2.1.2.1.2.1.2	0.201207243460765	.	187560001	188000000	#4848FF	1	0.25
chr2	188000001	188120000	B.2.1.2.2.2.2.2.2.2	0.0744466800804829	.	188000001	188120000	#4848FF	1	0.25
chr2	188120001	188320000	B.1.2.2.1.1.1.2.2.2	0.305835010060362	.	188120001	188320000	#9191FF	1	0.375
chr2	188320001	188440000	B.1.1.2.1.2.1.1.2.2	0.433601609657948	.	188320001	188440000	#DADAFF	1	0.5
chr2	188440001	188680000	B.1.2.2.1.1.1.1.1.2	0.310865191146881	.	188440001	188680000	#9191FF	1	0.375
chr2	188680001	189080000	B.1.2.2.2.2.1.1.2.2.1	0.254527162977867	.	188680001	189080000	#9191FF	1	0.375
chr2	189080001	189320000	B.1.1.1.1.2.2.2.1.1.1	0.485915492957746	.	189080001	189320000	#DADAFF	1	0.5
chr2	189320001	189520000	B.1.1.2.1.2.2.2.2.2	0.424547283702213	.	189320001	189520000	#DADAFF	1	0.5
chr2	189520001	189640000	B.2.1.1.2.2.1.2.1.1	0.188128772635815	.	189520001	189640000	#4848FF	1	0.25
chr2	189640001	189880000	B.2.1.1.2.2.2.1.1.1.1	0.183098591549296	.	189640001	189880000	#4848FF	1	0.25
chr2	189880001	190000000	B.1.2.2.1.1.2.1.2.2.2	0.298792756539235	.	189880001	190000000	#9191FF	1	0.375
chr2	190000001	190160000	B.1.2.2.1.1.2.1.2.2.1.1	0.301810865191147	.	190000001	190160000	#9191FF	1	0.375
chr2	190160001	190280000	B.1.2.2.1.1.2.1.2.1.2	0.302816901408451	.	190160001	190280000	#9191FF	1	0.375
chr2	190280001	190560000	A.2.1.2.2.2.1.1.2	0.648893360160966	.	190280001	190560000	#FF9191	1	0.75
chr2	190560001	190680000	A.2.2.2.1.1.1.2.1.1	0.569416498993964	.	190560001	190680000	#FFDADA	1	0.625
chr2	190680001	191000000	B.1.1.1.1.1.2.1.1.1	0.497987927565392	.	190680001	191000000	#DADAFF	1	0.5
chr2	191000001	191080000	B.1.1.1.1.2.2.1	0.48692152917505	.	191000001	191080000	#DADAFF	1	0.5
chr2	191080001	191720000	A.1.2.1.2.2.1.1.1.2	0.849094567404427	.	191080001	191720000	#FF4848	1	0.875
chr2	191720001	191880000	A.1.1.2.1.2.1.1.1.2.2.1	0.954728370221328	.	191720001	191880000	#FF0000	1	1
chr2	191880001	192040000	A.2.1.2.1.1.1.1.2.1	0.690140845070423	.	191880001	192040000	#FF9191	1	0.75
chr2	192040001	192240000	A.1.2.1.2.1.2.2.1.1.2.2.2	0.85513078470825	.	192040001	192240000	#FF4848	1	0.875
chr2	192240001	192400000	A.1.2.2.2.1.2.2.1.1.1	0.77364185110664	.	192240001	192400000	#FF4848	1	0.875
chr2	192400001	192640000	A.2.2.1.1.2.2.2.1.1.1.2.1	0.600603621730382	.	192400001	192640000	#FFDADA	1	0.625
chr2	192640001	192720000	B.1.1.2.1.2.1.2.2.2	0.430583501006036	.	192640001	192720000	#DADAFF	1	0.5
chr2	192720001	192800000	B.1.1.2.1.1.1.2.2.2	0.440643863179074	.	192720001	192800000	#DADAFF	1	0.5
chr2	192800001	193120000	B.1.2.1.2.2.1.1.2.2.1	0.324949698189135	.	192800001	193120000	#9191FF	1	0.375
chr2	193120001	193360000	B.2.1.1.2.2.2.2.2.1	0.176056338028169	.	193120001	193360000	#4848FF	1	0.25
chr2	193360001	193440000	B.1.2.2.1.1.2.1.1	0.304828973843058	.	193360001	193440000	#9191FF	1	0.375
chr2	193440001	193640000	B.2.1.2.2.1.1.1.2	0.106639839034205	.	193440001	193640000	#4848FF	1	0.25
chr2	193640001	194000000	B.2.2.1.1.2.1.2.2.1	0.0613682092555332	.	193640001	194000000	#0000FF	1	0.125
chr2	194000001	194160000	B.2.1.2.2.2.1.1.2.1.1	0.0905432595573441	.	194000001	194160000	#4848FF	1	0.25
chr2	194160001	194320000	B.2.2.1.1.2.2.1.1.2.1	0.0583501006036217	.	194160001	194320000	#0000FF	1	0.125
chr2	194320001	194520000	B.2.1.2.2.1.1.1.1.2.2	0.107645875251509	.	194320001	194520000	#4848FF	1	0.25
chr2	194520001	194720000	B.2.1.2.2.2.1.1.1.1.1	0.0945674044265594	.	194520001	194720000	#4848FF	1	0.25
chr2	194720001	194880000	B.2.1.2.2.2.2.2.2.1	0.0754527162977867	.	194720001	194880000	#4848FF	1	0.25
chr2	194880001	195240000	B.2.2.1.1.2.1.2.2.2	0.0603621730382294	.	194880001	195240000	#0000FF	1	0.125
chr2	195240001	195320000	B.2.1.2.2.2.1.1.2.2	0.0885311871227364	.	195240001	195320000	#4848FF	1	0.25
chr2	195320001	195600000	B.2.2.1.1.2.2.1.1.2.2	0.0573440643863179	.	195320001	195600000	#0000FF	1	0.125
chr2	195600001	195720000	B.2.1.2.2.2.1.1.2.1.2	0.0895372233400402	.	195600001	195720000	#4848FF	1	0.25
chr2	195720001	195800000	B.2.1.1.2.2.1.2.2.2	0.1841046277666	.	195720001	195800000	#4848FF	1	0.25
chr2	195800001	196000000	B.2.1.1.2.2.2.1.1.2.2	0.17907444668008	.	195800001	196000000	#4848FF	1	0.25
chr2	196000001	196120000	B.2.1.1.2.2.2.1.2	0.178068410462777	.	196000001	196120000	#4848FF	1	0.25
chr2	196120001	196400000	B.1.2.2.1.1.1.1.2	0.309859154929577	.	196120001	196400000	#9191FF	1	0.375
chr2	196400001	196720000	A.2.2.2.1.2.2.1.2.1	0.549295774647887	.	196400001	196720000	#FFDADA	1	0.625
chr2	196720001	196920000	B.1.1.2.1.2.1.2.1	0.432595573440644	.	196720001	196920000	#DADAFF	1	0.5
chr2	196920001	197120000	A.2.2.2.1.2.1.2.1.1	0.55533199195171	.	196920001	197120000	#FFDADA	1	0.625
chr2	197120001	197360000	B.1.2.1.2.2.2.1.1	0.319919517102616	.	197120001	197360000	#9191FF	1	0.375
chr2	197360001	197680000	B.1.1.2.2.1.2.2.1.1.2.1.2	0.398390342052314	.	197360001	197680000	#DADAFF	1	0.5
chr2	197680001	197800000	B.1.1.2.1.1.1.1.1	0.450704225352113	.	197680001	197800000	#DADAFF	1	0.5
chr2	197800001	198280000	A.2.1.2.2.2.1.1.1.2	0.64989939637827	.	197800001	198280000	#FF9191	1	0.75
chr2	198280001	198400000	A.2.1.1.2.1.2.1.2.1.1.2	0.719315895372233	.	198280001	198400000	#FF9191	1	0.75
chr2	198400001	198600000	A.2.2.2.1.1.2.2.2.1	0.561368209255533	.	198400001	198600000	#FFDADA	1	0.625
chr2	198600001	198840000	B.1.1.2.2.1.2.1.1.1.1	0.409456740442656	.	198600001	198840000	#DADAFF	1	0.5
chr2	198840001	199200000	B.2.1.1.2.1.1.1.1.1.2	0.212273641851107	.	198840001	199200000	#4848FF	1	0.25
chr2	199200001	199400000	B.2.2.1.1.2.1.2.1	0.062374245472837	.	199200001	199400000	#0000FF	1	0.125
chr2	199400001	199560000	B.2.1.2.2.2.1.1.1.1.2.2	0.0925553319919517	.	199400001	199560000	#4848FF	1	0.25
chr2	199560001	199680000	B.2.1.1.2.2.1.2.1.2.1	0.187122736418511	.	199560001	199680000	#4848FF	1	0.25
chr2	199680001	199840000	B.2.2.1.1.2.2.1.2	0.0563380281690141	.	199680001	199840000	#0000FF	1	0.125
chr2	199840001	200000000	B.2.1.2.2.2.2.1.1.1	0.079476861167002	.	199840001	200000000	#4848FF	1	0.25
chr2	200000001	200160000	B.2.1.2.2.2.2.1.2	0.0774647887323944	.	200000001	200160000	#4848FF	1	0.25
chr2	200160001	200240000	B.2.1.2.2.2.1.1.1.1.2.1	0.0935613682092555	.	200160001	200240000	#4848FF	1	0.25
chr2	200240001	200480000	B.2.1.1.2.1.1.1.2.2	0.209255533199195	.	200240001	200480000	#4848FF	1	0.25
chr2	200480001	200720000	B.2.1.1.2.1.1.1.2.1	0.210261569416499	.	200480001	200720000	#4848FF	1	0.25
chr2	200720001	200960000	A.2.1.2.2.2.1.1.1.1.1.2	0.651911468812877	.	200720001	200960000	#FF9191	1	0.75
chr2	200960001	201080000	A.2.1.2.2.2.2.2.1	0.641851106639839	.	200960001	201080000	#FF9191	1	0.75
chr2	201080001	201480000	A.1.1.2.1.2.1.1.1.2.2.2	0.953722334004024	.	201080001	201480000	#FF0000	1	1
chr2	201480001	201720000	A.1.2.1.2.1.2.1.1.1.2	0.868209255533199	.	201480001	201720000	#FF4848	1	0.875
chr2	201720001	201840000	A.1.2.1.1.2.2.1.1.2.2	0.893360160965795	.	201720001	201840000	#FF4848	1	0.875
chr2	201840001	202120000	A.1.2.1.2.1.2.1.1.1.1	0.869215291750503	.	201840001	202120000	#FF4848	1	0.875
chr2	202120001	202360000	A.1.2.1.2.1.2.2.1.1.2.1	0.857142857142857	.	202120001	202360000	#FF4848	1	0.875
chr2	202360001	202440000	A.2.1.1.2.2.2.1.2	0.695171026156942	.	202360001	202440000	#FF9191	1	0.75
chr2	202440001	202880000	A.1.2.1.2.1.2.1.2.2.2.1	0.862173038229376	.	202440001	202880000	#FF4848	1	0.875
chr2	202880001	203160000	A.1.2.1.2.1.2.1.2.2.1	0.86317907444668	.	202880001	203160000	#FF4848	1	0.875
chr2	203160001	203280000	A.1.2.1.1.2.2.1.2.2	0.891348088531187	.	203160001	203280000	#FF4848	1	0.875
chr2	203280001	203640000	A.1.1.2.1.1.2.2.2	0.957746478873239	.	203280001	203640000	#FF0000	1	1
chr2	203640001	203760000	A.1.2.2.2.1.1.2.1.1	0.783702213279678	.	203640001	203760000	#FF4848	1	0.875
chr2	203760001	203840000	A.2.1.1.2.1.2.1.1.1.1	0.724346076458752	.	203760001	203840000	#FF9191	1	0.75
chr2	203840001	203920000	A.1.2.2.1.1.1.2.2	0.8158953722334	.	203840001	203920000	#FF4848	1	0.875
chr2	203920001	204120000	A.1.2.2.2.1.1.1.2	0.784708249496982	.	203920001	204120000	#FF4848	1	0.875
chr2	204120001	204320000	A.1.2.2.1.1.2.1.1.2.1	0.813883299798793	.	204120001	204320000	#FF4848	1	0.875
chr2	204320001	204800000	A.1.2.1.2.1.1.1.2.2.1	0.877263581488934	.	204320001	204800000	#FF4848	1	0.875
chr2	204800001	204880000	A.2.2.2.1.1.1.1.2	0.570422535211268	.	204800001	204880000	#FFDADA	1	0.625
chr2	204880001	205160000	A.2.2.1.1.2.1.2.1.2	0.606639839034205	.	204880001	205160000	#FFDADA	1	0.625
chr2	205160001	205360000	A.2.2.2.1.1.1.1.1	0.571428571428571	.	205160001	205360000	#FFDADA	1	0.625
chr2	205360001	205440000	A.2.1.1.2.2.2.2.2	0.693158953722334	.	205360001	205440000	#FF9191	1	0.75
chr2	205440001	205600000	A.2.1.1.2.2.2.1.1.2	0.696177062374245	.	205440001	205600000	#FF9191	1	0.75
chr2	205600001	205760000	A.2.2.2.1.1.1.2.1.2.2.2	0.566398390342052	.	205600001	205760000	#FFDADA	1	0.625
chr2	205760001	205960000	A.2.2.2.1.2.2.1.1.2.1	0.551307847082495	.	205760001	205960000	#FFDADA	1	0.625
chr2	205960001	206240000	B.1.1.1.1.2.2.2.2	0.482897384305835	.	205960001	206240000	#DADAFF	1	0.5
chr2	206240001	206400000	A.2.2.2.2.2.2.2.2.1.2.1	0.514084507042254	.	206240001	206400000	#FFDADA	1	0.625
chr2	206400001	206680000	A.2.2.1.1.1.2.2.1.2.2.1	0.619718309859155	.	206400001	206680000	#FFDADA	1	0.625
chr2	206680001	207040000	A.1.2.1.2.1.2.2.1.1.1.1	0.860160965794769	.	206680001	207040000	#FF4848	1	0.875
chr2	207040001	207200000	A.2.2.1.1.2.2.1.2.2	0.60261569416499	.	207040001	207200000	#FFDADA	1	0.625
chr2	207200001	207840000	B.1.1.2.2.1.1.2.2.1.2	0.411468812877264	.	207200001	207840000	#DADAFF	1	0.5
chr2	207840001	208160000	B.1.1.2.2.1.2.2.1.2.1.1	0.396378269617706	.	207840001	208160000	#DADAFF	1	0.5
chr2	208160001	208400000	A.2.2.2.1.1.2.2.1	0.562374245472837	.	208160001	208400000	#FFDADA	1	0.625
chr2	208400001	208880000	A.1.1.2.1.2.1.1.1.1	0.956740442655936	.	208400001	208880000	#FF0000	1	1
chr2	208880001	209120000	A.2.2.1.1.1.2.1.2.2.1	0.624748490945674	.	208880001	209120000	#FFDADA	1	0.625
chr2	209120001	209240000	A.2.1.1.2.1.2.1.1.2	0.722334004024145	.	209120001	209240000	#FF9191	1	0.75
chr2	209240001	209600000	B.1.1.1.1.1.2.1.1.2.1	0.496981891348089	.	209240001	209600000	#DADAFF	1	0.5
chr2	209600001	209720000	B.1.2.1.2.1.2.2.1.2.2.2	0.334004024144869	.	209600001	209720000	#9191FF	1	0.375
chr2	209720001	209920000	B.1.1.2.1.1.1.2.1.1.2.1.1	0.446680080482897	.	209720001	209920000	#DADAFF	1	0.5
chr2	209920001	210040000	B.1.1.2.1.1.1.2.1.1.1.1	0.448692152917505	.	209920001	210040000	#DADAFF	1	0.5
chr2	210040001	210640000	A.2.2.1.1.1.2.1.1.2.2	0.626760563380282	.	210040001	210640000	#FFDADA	1	0.625
chr2	210640001	211120000	A.2.2.1.1.1.2.1.1.2.1	0.627766599597586	.	210640001	211120000	#FFDADA	1	0.625
chr2	211120001	211520000	B.1.1.1.1.1.2.1.2	0.493963782696177	.	211120001	211520000	#DADAFF	1	0.5
chr2	211520001	211680000	B.1.2.1.2.1.2.2.2.1.1	0.332997987927565	.	211520001	211680000	#9191FF	1	0.375
chr2	211680001	211800000	B.1.2.2.1.1.2.1.2.2.1.2.1	0.300804828973843	.	211680001	211800000	#9191FF	1	0.375
chr2	211800001	212040000	B.1.2.1.2.2.1.1.1.1.2	0.327967806841046	.	211800001	212040000	#9191FF	1	0.375
chr2	212040001	212400000	B.2.1.1.2.1.2.2.1.1	0.199195171026157	.	212040001	212400000	#4848FF	1	0.25
chr2	212400001	213080000	B.2.1.1.2.1.2.2.2	0.196177062374245	.	212400001	213080000	#4848FF	1	0.25
chr2	213080001	213200000	B.1.1.2.1.1.1.1.2	0.449698189134809	.	213080001	213200000	#DADAFF	1	0.5
chr2	213200001	213440000	B.1.2.1.2.2.2.1.2.1	0.318913480885312	.	213200001	213440000	#9191FF	1	0.375
chr2	213440001	213560000	B.2.1.1.2.2.1.2.2.1	0.185110663983903	.	213440001	213560000	#4848FF	1	0.25
chr2	213560001	213760000	B.2.1.1.2.2.1.1.1.2.1.2	0.193158953722334	.	213560001	213760000	#4848FF	1	0.25
chr2	213760001	213920000	B.1.2.2.1.1.2.2.2.2.1.1	0.29476861167002	.	213760001	213920000	#9191FF	1	0.375
chr2	213920001	214080000	B.1.1.2.1.2.1.1.2.1.2	0.434607645875252	.	213920001	214080000	#DADAFF	1	0.5
chr2	214080001	214200000	B.1.1.1.1.2.1.1.1	0.490945674044266	.	214080001	214200000	#DADAFF	1	0.5
chr2	214200001	214400000	B.1.2.2.1.1.1.1.1.1	0.311871227364185	.	214200001	214400000	#9191FF	1	0.375
chr2	214400001	214480000	B.2.1.1.2.2.1.2.1.2.2	0.186116700201207	.	214400001	214480000	#4848FF	1	0.25
chr2	214480001	215080000	B.2.1.2.2.1.1.2.2.2.1	0.103621730382294	.	214480001	215080000	#4848FF	1	0.25
chr2	215080001	215240000	B.2.1.1.2.2.1.1.1.2.2	0.19215291750503	.	215080001	215240000	#4848FF	1	0.25
chr2	215240001	215440000	B.2.1.1.2.2.1.1.2.1	0.191146881287726	.	215240001	215440000	#4848FF	1	0.25
chr2	215440001	215520000	B.1.2.1.2.1.2.1.1	0.341046277665996	.	215440001	215520000	#9191FF	1	0.375
chr2	215520001	215920000	B.2.1.1.2.1.1.1.1.1.1	0.21327967806841	.	215520001	215920000	#4848FF	1	0.25
chr2	215920001	216160000	B.2.1.2.2.2.2.1.1.2	0.0784708249496982	.	215920001	216160000	#4848FF	1	0.25
chr2	216160001	216280000	B.1.1.2.1.2.2.2.2.1.2	0.425553319919517	.	216160001	216280000	#DADAFF	1	0.5
chr2	216280001	216440000	B.1.2.1.2.1.2.1.2.2.1	0.339034205231388	.	216280001	216440000	#9191FF	1	0.375
chr2	216440001	216600000	B.2.1.1.2.2.1.1.1.1	0.195171026156942	.	216440001	216600000	#4848FF	1	0.25
chr2	216600001	216920000	B.1.1.2.2.1.1.2.1.1.1	0.416498993963783	.	216600001	216920000	#DADAFF	1	0.5
chr2	216920001	217360000	A.1.2.2.2.1.2.2.1.2	0.771629778672032	.	216920001	217360000	#FF4848	1	0.875
chr2	217360001	217600000	A.1.2.2.2.1.2.2.2.2	0.769617706237425	.	217360001	217600000	#FF4848	1	0.875
chr2	217600001	217800000	B.1.1.2.1.2.2.1	0.429577464788732	.	217600001	217800000	#DADAFF	1	0.5
chr2	217800001	217880000	B.1.1.2.1.1.2.2	0.437625754527163	.	217800001	217880000	#DADAFF	1	0.5
chr2	217880001	218240000	B.1.1.1.2.2.2.1.2.2.2	0.453722334004024	.	217880001	218240000	#DADAFF	1	0.5
chr2	218240001	218440000	B.1.1.1.1.1.1.1.1.1	0.511066398390342	.	218240001	218440000	#DADAFF	1	0.5
chr2	218440001	218640000	A.2.2.2.2.2.1.1.1	0.536217303822938	.	218440001	218640000	#FFDADA	1	0.625
chr2	218640001	218920000	A.1.1.1.2.2.1.2	0.977867203219316	.	218640001	218920000	#FF0000	1	1
chr2	218920001	219280000	A.1.1.2.1.1.2.2.1.2.1	0.959758551307847	.	218920001	219280000	#FF0000	1	1
chr2	219280001	219400000	A.1.2.2.1.1.2.1.1.2.2	0.812877263581489	.	219280001	219400000	#FF4848	1	0.875
chr2	219400001	219800000	A.1.1.2.1.1.2.2.1.1.1	0.961770623742455	.	219400001	219800000	#FF0000	1	1
chr2	219800001	220080000	A.1.2.1.1.2.2.1.1.1	0.895372233400402	.	219800001	220080000	#FF4848	1	0.875
chr2	220080001	220240000	A.1.2.1.1.2.2.1.1.2.1	0.894366197183099	.	220080001	220240000	#FF4848	1	0.875
chr2	220240001	220520000	A.1.2.1.2.1.2.2.2.1	0.852112676056338	.	220240001	220520000	#FF4848	1	0.875
chr2	220520001	221040000	B.1.2.2.1.2.1.2.2.1	0.285714285714286	.	220520001	221040000	#9191FF	1	0.375
chr2	221040001	221240000	B.1.1.2.2.1.1.2.2.2	0.41046277665996	.	221040001	221240000	#DADAFF	1	0.5
chr2	221240001	221360000	B.1.2.2.1.2.1.1	0.288732394366197	.	221240001	221360000	#9191FF	1	0.375
chr2	221360001	221560000	B.1.2.2.1.2.1.2.2.2.2	0.283702213279678	.	221360001	221560000	#9191FF	1	0.375
chr2	221560001	221640000	B.1.2.2.1.1.2.2.1.1	0.297786720321932	.	221560001	221640000	#9191FF	1	0.375
chr2	221640001	221760000	B.1.2.2.1.1.2.2.1.2	0.296780684104628	.	221640001	221760000	#9191FF	1	0.375
chr2	221760001	221840000	B.1.2.1.2.1.2.1.2.1	0.340040241448692	.	221760001	221840000	#9191FF	1	0.375
chr2	221840001	222000000	B.1.2.2.1.1.2.2.2.1	0.295774647887324	.	221840001	222000000	#9191FF	1	0.375
chr2	222000001	222160000	B.1.2.1.2.1.1.2	0.3420523138833	.	222000001	222160000	#9191FF	1	0.375
chr2	222160001	222440000	B.1.1.2.2.1.2.2.1.2.2	0.394366197183099	.	222160001	222440000	#DADAFF	1	0.5
chr2	222440001	222560000	B.1.1.2.1.1.1.2.1.2.1	0.443661971830986	.	222440001	222560000	#DADAFF	1	0.5
chr2	222560001	222920000	B.1.2.2.1.2.1.2.2.2.1	0.284708249496982	.	222560001	222920000	#9191FF	1	0.375
chr2	222920001	223040000	B.1.2.1.2.1.2.1.2.2.2	0.338028169014085	.	222920001	223040000	#9191FF	1	0.375
chr2	223040001	223320000	B.1.1.2.2.1.2.2.1.1.2.2	0.39738430583501	.	223040001	223320000	#DADAFF	1	0.5
chr2	223320001	223480000	B.1.1.1.1.1.1.1.2	0.509054325955734	.	223320001	223480000	#DADAFF	1	0.5
chr2	223480001	223640000	A.2.1.1.2.2.2.1.1.1.2	0.697183098591549	.	223480001	223640000	#FF9191	1	0.75
chr2	223640001	223760000	A.2.1.1.2.2.2.1.1.1.1	0.698189134808853	.	223640001	223760000	#FF9191	1	0.75
chr2	223760001	224120000	B.1.1.1.1.1.1.2.1.2.1.1	0.507042253521127	.	223760001	224120000	#DADAFF	1	0.5
chr2	224120001	224800000	B.1.1.1.1.1.2.2.1	0.492957746478873	.	224120001	224800000	#DADAFF	1	0.5
chr2	224800001	225520000	A.2.2.1.1.1.2.2.2.2.2	0.613682092555332	.	224800001	225520000	#FFDADA	1	0.625
chr2	225520001	225920000	B.1.2.2.1.2.2.1.2.1	0.28169014084507	.	225520001	225920000	#9191FF	1	0.375
chr2	225920001	226120000	B.1.2.2.1.2.2.1.2.2.1	0.280684104627767	.	225920001	226120000	#9191FF	1	0.375
chr2	226120001	226240000	B.1.2.1.2.1.1.1	0.343058350100604	.	226120001	226240000	#9191FF	1	0.375
chr2	226240001	226520000	B.1.1.1.1.1.2.1.1.2.2.2	0.494969818913481	.	226240001	226520000	#DADAFF	1	0.5
chr2	226520001	226720000	B.1.2.2.1.2.1.2.1.2	0.28672032193159	.	226520001	226720000	#9191FF	1	0.375
chr2	226720001	226840000	B.1.1.2.1.1.1.2.1.1.2.1.2	0.445674044265594	.	226720001	226840000	#DADAFF	1	0.5
chr2	226840001	226920000	B.1.1.2.1.1.2.1.1	0.439637826961771	.	226840001	226920000	#DADAFF	1	0.5
chr2	226920001	227080000	A.2.2.2.1.2.2.1.2.2	0.548289738430583	.	226920001	227080000	#FFDADA	1	0.625
chr2	227080001	227280000	B.1.1.2.2.1.2.2.1.1.1.2	0.400402414486922	.	227080001	227280000	#DADAFF	1	0.5
chr2	227280001	227440000	A.2.2.2.1.1.1.2.1.2.1	0.56841046277666	.	227280001	227440000	#FFDADA	1	0.625
chr2	227440001	227560000	A.2.2.2.1.1.1.2.1.2.2.1	0.567404426559356	.	227440001	227560000	#FFDADA	1	0.625
chr2	227560001	227720000	A.2.2.1.1.1.1.1.1.1.1	0.638832997987928	.	227560001	227720000	#FFDADA	1	0.625
chr2	227720001	227960000	B.1.1.2.2.1.2.2.1.1.1.1.2	0.401408450704225	.	227720001	227960000	#DADAFF	1	0.5
chr2	227960001	228160000	A.2.2.1.1.2.2.2.1.2.1	0.597585513078471	.	227960001	228160000	#FFDADA	1	0.625
chr2	228160001	228440000	A.2.1.2.1.1.1.1.2.2.2	0.688128772635815	.	228160001	228440000	#FF9191	1	0.75
chr2	228440001	228640000	A.2.2.1.1.2.2.1.1	0.604627766599598	.	228440001	228640000	#FFDADA	1	0.625
chr2	228640001	228960000	B.1.2.2.1.2.1.2.1.1	0.287726358148893	.	228640001	228960000	#9191FF	1	0.375
chr2	228960001	229080000	B.1.2.2.1.1.2.2.2.2.2.1.1	0.291750503018109	.	228960001	229080000	#9191FF	1	0.375
chr2	229080001	229360000	B.1.2.2.1.2.2.1.2.2.2	0.279678068410463	.	229080001	229360000	#9191FF	1	0.375
chr2	229360001	229480000	B.1.2.2.1.1.2.2.2.2.1.2.2	0.292756539235412	.	229360001	229480000	#9191FF	1	0.375
chr2	229480001	229560000	B.1.1.2.1.1.1.2.1.1.2.2	0.44466800804829	.	229480001	229560000	#DADAFF	1	0.5
chr2	229560001	229680000	B.1.2.2.1.1.2.2.2.2.2.2	0.289738430583501	.	229560001	229680000	#9191FF	1	0.375
chr2	229680001	229800000	B.1.2.2.1.1.2.1.2.1.1	0.303822937625755	.	229680001	229800000	#9191FF	1	0.375
chr2	229800001	230160000	B.2.1.1.2.1.2.1.2.1.1	0.202213279678068	.	229800001	230160000	#4848FF	1	0.25
chr2	230160001	230320000	B.1.2.2.1.2.2.2.1	0.278672032193159	.	230160001	230320000	#9191FF	1	0.375
chr2	230320001	230440000	B.1.2.1.2.1.2.2.1.1	0.337022132796781	.	230320001	230440000	#9191FF	1	0.375
chr2	230440001	230640000	B.1.1.2.1.1.1.2.2.1	0.441649899396378	.	230440001	230640000	#DADAFF	1	0.5
chr2	230640001	231040000	A.2.2.1.1.1.2.2.1.1.1	0.622736418511066	.	230640001	231040000	#FFDADA	1	0.625
chr2	231040001	231240000	A.2.2.2.1.2.2.1.1.2.2	0.550301810865191	.	231040001	231240000	#FFDADA	1	0.625
chr2	231240001	231320000	A.2.1.1.2.1.2.1.2.1.2.2	0.717303822937626	.	231240001	231320000	#FF9191	1	0.75
chr2	231320001	231600000	A.2.2.1.1.2.1.2.1.1.1	0.608651911468813	.	231320001	231600000	#FFDADA	1	0.625
chr2	231600001	231920000	A.1.2.1.2.1.2.1.2.2.2.2	0.861167002012072	.	231600001	231920000	#FF4848	1	0.875
chr2	231920001	232320000	A.1.1.2.1.2.1.1.1.2.1	0.955734406438632	.	231920001	232320000	#FF0000	1	1
chr2	232320001	232480000	A.1.2.1.1.2.2.1.2.1	0.892354124748491	.	232320001	232480000	#FF4848	1	0.875
chr2	232480001	232600000	A.1.2.2.1.1.1.1.1.2.2	0.821931589537223	.	232480001	232600000	#FF4848	1	0.875
chr2	232600001	232800000	A.1.2.1.1.2.2.2	0.890342052313883	.	232600001	232800000	#FF4848	1	0.875
chr2	232800001	232920000	A.1.2.2.1.1.1.1.2.2.1	0.819919517102616	.	232800001	232920000	#FF4848	1	0.875
chr2	232920001	233120000	A.1.2.2.2.1.1.2.1.2	0.782696177062374	.	232920001	233120000	#FF4848	1	0.875
chr2	233120001	233280000	A.2.1.1.2.2.1.2.1.2.2	0.701207243460765	.	233120001	233280000	#FF9191	1	0.75
chr2	233280001	233400000	A.2.1.1.2.1.2.2.1.2.2.1	0.711267605633803	.	233280001	233400000	#FF9191	1	0.75
chr2	233400001	233480000	A.1.2.2.1.1.2.2.1	0.810865191146881	.	233400001	233480000	#FF4848	1	0.875
chr2	233480001	233560000	A.1.2.2.1.1.1.1.1.1	0.823943661971831	.	233480001	233560000	#FF4848	1	0.875
chr2	233560001	233800000	A.1.1.2.1.1.2.2.1.2.2	0.958752515090543	.	233560001	233800000	#FF0000	1	1
chr2	233800001	234000000	A.1.2.2.1.1.2.2.2	0.809859154929577	.	233800001	234000000	#FF4848	1	0.875
chr2	234080001	234160000	A.1.2.2.1.1.1.1.1.2.1	0.822937625754527	.	234080001	234160000	#FF4848	1	0.875
chr2	234160001	234360000	A.1.2.1.2.1.2.1.2.1.2	0.864185110663984	.	234160001	234360000	#FF4848	1	0.875
chr2	234360001	234520000	A.2.1.1.2.2.1.2.1.2.1	0.702213279678068	.	234360001	234520000	#FF9191	1	0.75
chr2	234520001	234600000	A.2.1.1.2.2.1.2.2.1	0.700201207243461	.	234520001	234600000	#FF9191	1	0.75
chr2	234600001	234880000	A.2.1.1.2.2.1.1.2.2	0.704225352112676	.	234600001	234880000	#FF9191	1	0.75
chr2	234880001	235000000	A.2.1.1.2.1.1.2.2	0.725352112676056	.	234880001	235000000	#FF9191	1	0.75
chr2	235000001	235200000	A.2.1.1.2.1.2.2.2.1.1	0.709255533199195	.	235000001	235200000	#FF9191	1	0.75
chr2	235200001	235360000	A.2.1.1.2.1.2.2.1.2.2.2	0.710261569416499	.	235200001	235360000	#FF9191	1	0.75
chr2	235360001	235560000	A.2.1.1.2.1.2.2.1.2.1.1	0.71327967806841	.	235360001	235560000	#FF9191	1	0.75
chr2	235560001	235760000	A.2.1.1.2.1.2.2.1.1.2	0.714285714285714	.	235560001	235760000	#FF9191	1	0.75
chr2	235760001	236000000	A.1.1.2.1.1.2.2.1.1.2	0.960764587525151	.	235760001	236000000	#FF0000	1	1
chr2	236000001	236280000	A.2.1.1.2.1.2.2.1.2.1.2	0.712273641851107	.	236000001	236280000	#FF9191	1	0.75
chr2	236280001	236480000	A.1.2.2.1.1.1.2.1.1	0.817907444668008	.	236280001	236480000	#FF4848	1	0.875
chr2	236480001	236600000	A.2.1.1.2.2.1.2.1.1	0.703219315895372	.	236480001	236600000	#FF9191	1	0.75
chr2	236600001	236680000	A.2.1.1.2.1.1.2.1	0.72635814889336	.	236600001	236680000	#FF9191	1	0.75
chr2	236680001	236880000	A.2.1.1.2.1.2.2.1.1.1	0.715291750503018	.	236680001	236880000	#FF9191	1	0.75
chr2	236880001	237160000	A.2.1.1.2.1.2.2.2.1.2	0.708249496981891	.	236880001	237160000	#FF9191	1	0.75
chr2	237160001	237640000	A.1.2.1.2.1.2.1.2.1.1	0.865191146881288	.	237160001	237640000	#FF4848	1	0.875
chr2	237640001	238040000	A.1.2.2.2.1.1.2.2.1	0.78169014084507	.	237640001	238040000	#FF4848	1	0.875
chr2	238040001	238640000	A.1.1.2.1.1.1.2.1.1	0.967806841046278	.	238040001	238640000	#FF0000	1	1
chr2	238640001	239080000	A.1.1.2.1.2.2.2.2	0.939637826961771	.	238640001	239080000	#FF0000	1	1
chr2	239080001	239240000	A.1.2.1.1.1.1.2.1.2.2	0.915492957746479	.	239080001	239240000	#FF4848	1	0.875
chr2	239240001	239400000	A.1.2.2.1.1.1.1.2.1	0.82092555331992	.	239240001	239400000	#FF4848	1	0.875
chr2	239400001	239600000	A.2.2.1.2.1.2.1	0.585513078470825	.	239400001	239600000	#FFDADA	1	0.625
chr2	239600001	239800000	A.2.1.1.2.2.1.1.2.1	0.70523138832998	.	239600001	239800000	#FF9191	1	0.75
chr2	239840001	239880000	A.2.1.1.2.2.1.1.2.1	0.70523138832998	.	239840001	239880000	#FF9191	1	0.75
chr2	239880001	240120000	A.2.2.1.2.1.2.2	0.584507042253521	.	239880001	240120000	#FFDADA	1	0.625
chr2	240120001	240320000	A.1.2.2.1.1.1.2.1.2	0.816901408450704	.	240120001	240320000	#FF4848	1	0.875
chr2	240320001	240760000	A.2.1.1.2.2.1.1.1	0.706237424547284	.	240320001	240760000	#FF9191	1	0.75
chr2	240760001	240880000	A.2.1.1.2.2.1.2.2.2	0.699195171026157	.	240760001	240880000	#FF9191	1	0.75
chr2	240880001	241080000	A.1.2.2.1.1.1.1.2.2.2	0.818913480885312	.	240880001	241080000	#FF4848	1	0.875
chr2	241080001	241600000	A.1.2.1.1.2.1.2.2.1	0.898390342052314	.	241080001	241600000	#FF4848	1	0.875
chr2	241600001	241720000	A.2.1.1.2.1.1.1.2.2	0.727364185110664	.	241600001	241720000	#FF9191	1	0.75
chr2	241720001	241800000	A.2.1.1.2.1.1.1.2.1	0.728370221327968	.	241720001	241800000	#FF9191	1	0.75
chr2	241800001	241920000	A.2.1.1.2.1.1.1.1	0.729376257545272	.	241800001	241920000	#FF9191	1	0.75
chr2	241920001	242120000	A.1.2.1.1.1.1.2.1.2.1	0.916498993963783	.	241920001	242120000	#FF4848	1	0.875
chr2	242120001	242240000	A.1.2.2.1.1.2.1.2	0.811871227364185	.	242120001	242240000	#FF4848	1	0.875
chr2	242240001	242400000	A.1.2.1.1.1.1.2.2	0.914486921529175	.	242240001	242400000	#FF4848	1	0.875
chr2	242400001	242760000	A.1.1.2.2.1.1	0.938631790744467	.	242400001	242760000	#FF0000	1	1
chr2	242760001	243040000	A.1.2.2.1.1.2.1.1.1	0.814889336016097	.	242760001	243040000	#FF4848	1	0.875
chr3	40001	240000	B.1.1.2.2.1.1.2.1.2	0.425030978934325	.	40001	240000	#DADAFF	1	0.5
chr3	240001	640000	B.2.1.1.1.1.1.1.2.2	0.246592317224287	.	240001	640000	#4848FF	1	0.25
chr3	640001	1080000	B.2.2.1.2.1.1.2.2.1	0.057001239157373	.	640001	1080000	#0000FF	1	0.125
chr3	1080001	1160000	B.2.1.1.2.2.1.1.1	0.200743494423792	.	1080001	1160000	#4848FF	1	0.25
chr3	1160001	1480000	B.2.2.1.1.2.2.2.2.1.2	0.0619578686493185	.	1160001	1480000	#0000FF	1	0.125
chr3	1480001	1800000	B.1.2.2.1.2.2.2.1	0.28996282527881	.	1480001	1800000	#9191FF	1	0.375
chr3	1800001	2000000	B.2.1.1.2.1.2.1.2.1.2	0.204460966542751	.	1800001	2000000	#4848FF	1	0.25
chr3	2000001	2120000	B.2.1.1.1.2.1.1.1	0.224287484510533	.	2000001	2120000	#4848FF	1	0.25
chr3	2120001	2440000	B.1.2.2.1.2.2.1.2.1	0.29368029739777	.	2120001	2440000	#9191FF	1	0.375
chr3	2440001	2680000	B.1.1.2.2.2.2.1.2.1.2	0.406443618339529	.	2440001	2680000	#DADAFF	1	0.5
chr3	2680001	2840000	B.1.2.2.1.1.2.1.2	0.311028500619579	.	2680001	2840000	#9191FF	1	0.375
chr3	2840001	3120000	B.1.2.2.1.1.2.1.1.1	0.319702602230483	.	2840001	3120000	#9191FF	1	0.375
chr3	3120001	3480000	B.1.2.2.1.2.2.1.1.1	0.296158612143742	.	3120001	3480000	#9191FF	1	0.375
chr3	3480001	3960000	B.2.1.1.1.1.2.2.2	0.225526641883519	.	3480001	3960000	#4848FF	1	0.25
chr3	3960001	4040000	B.1.1.2.2.1.2.1.1	0.422552664188352	.	3960001	4040000	#DADAFF	1	0.5
chr3	4040001	4320000	B.1.2.2.2.2.1.2.2	0.258983890954151	.	4040001	4320000	#9191FF	1	0.375
chr3	4320001	4480000	A.2.2.2.2.1.1.1.2.2.1	0.531598513011152	.	4320001	4480000	#FFDADA	1	0.625
chr3	4480001	4760000	A.1.2.1.2.1.2.1.1	0.851301115241636	.	4480001	4760000	#FF4848	1	0.875
chr3	4760001	4960000	A.1.2.1.2.1.1.1.2.2	0.856257744733581	.	4760001	4960000	#FF4848	1	0.875
chr3	4960001	5040000	A.1.2.1.1.1.1.1.2.1.2	0.894671623296159	.	4960001	5040000	#FF4848	1	0.875
chr3	5040001	5240000	A.1.2.2.2.1.2.1.2.2.2	0.774473358116481	.	5040001	5240000	#FF4848	1	0.875
chr3	5240001	5520000	B.1.1.2.2.2.1.1.1	0.41635687732342	.	5240001	5520000	#DADAFF	1	0.5
chr3	5520001	5880000	B.2.1.1.1.1.2.1.1.2.2.1	0.237918215613383	.	5520001	5880000	#4848FF	1	0.25
chr3	5880001	6040000	B.1.2.2.1.2.1.1.1.1	0.30731102850062	.	5880001	6040000	#9191FF	1	0.375
chr3	6040001	6560000	B.1.2.2.1.2.1.2.2.2.2	0.297397769516729	.	6040001	6560000	#9191FF	1	0.375
chr3	6560001	6720000	B.2.1.1.1.1.1.1.2.1	0.247831474597274	.	6560001	6720000	#4848FF	1	0.25
chr3	6720001	6880000	B.1.2.2.1.2.2.1.2.2.1	0.292441140024783	.	6720001	6880000	#9191FF	1	0.375
chr3	6880001	7080000	B.1.2.2.2.2.1.1.2.2.2.1	0.263940520446097	.	6880001	7080000	#9191FF	1	0.375
chr3	7080001	7240000	B.1.1.2.2.1.1.2.2	0.423791821561338	.	7080001	7240000	#DADAFF	1	0.5
chr3	7240001	7320000	B.1.2.2.2.1.1.1.1.1	0.287484510532838	.	7240001	7320000	#9191FF	1	0.375
chr3	7320001	7400000	B.1.1.2.2.1.1.1.2.2.2	0.427509293680297	.	7320001	7400000	#DADAFF	1	0.5
chr3	7400001	7520000	B.1.2.2.1.1.2.2.1	0.309789343246592	.	7400001	7520000	#9191FF	1	0.375
chr3	7520001	7760000	B.1.1.2.2.2.2.1.1.2	0.410161090458488	.	7520001	7760000	#DADAFF	1	0.5
chr3	7760001	8200000	B.2.1.1.2.1.2.2	0.201982651796778	.	7760001	8200000	#4848FF	1	0.25
[truncated: 9,274 more rows]
