# Supplementary material for: Systematic inference and comparison of multi-scale chromatin sub-compartments connects spatial organization to cell phenotypes
Source: Nat Commun. 2021 May 10;12:2439. doi: 10.1038/s41467-021-22666-3 (PMC8110550; doi:10.1038/s41467-021-22666-3)
Supplement: Supplementary file 5 — Supplementary Dataset 2 [file 41467_2021_22666_MOESM5_ESM.zip › Supplementary_Data_1_domain_hierarchies_127HiCmaps/SK_N_SH_neuroblastoma_binsize=40kb.bed]

#fields: chr, pos_start, pos_end, the full compartment label describing the position in the hierachy, normalized compartment domain rank, ., pos_start, pos_end, color based on eight compartment model (A.1.1 - B.2.2), 1, eight compartment score (A.1.1 to B.2.2: 8 to 1 devided by 8)
chr1	520001	600000	A.2.2.1.1.2.1.1.1	0.498405951115834	.	520001	600000	#FFDADA	1	0.625
chr1	720001	920000	A.2.2.1.1.2.1.1.1	0.498405951115834	.	720001	920000	#FFDADA	1	0.625
chr1	920001	1160000	A.1.2.1.2.1.1.2.2.1.1.1.2	0.844845908607864	.	920001	1160000	#FF4848	1	0.875
chr1	1200001	1240000	A.1.1.2.2.2.2.1.1.2	0.911795961742827	.	1200001	1240000	#FF0000	1	1
chr1	1280001	1560000	A.1.1.2.2.2.2.1.1.2	0.911795961742827	.	1280001	1560000	#FF0000	1	1
chr1	1560001	1680000	A.2.1.1.2.1.1.1.1.2	0.641870350690754	.	1560001	1680000	#FF9191	1	0.75
chr1	1680001	1840000	A.1.2.2.2.2.1.2.2.1.1.1	0.722635494155154	.	1680001	1840000	#FF4848	1	0.875
chr1	1840001	2280000	A.1.2.1.2.2.2.2.2.1	0.803400637619554	.	1840001	2280000	#FF4848	1	0.875
chr1	2280001	2360000	A.2.1.2.2.1.2.2	0.527098831030818	.	2280001	2360000	#FF9191	1	0.75
chr1	2400001	2600000	A.2.1.2.2.1.2.2	0.527098831030818	.	2400001	2600000	#FF9191	1	0.75
chr1	2680001	2880000	B.1.2.2.2.2.1.1	0.160467587672689	.	2680001	2880000	#9191FF	1	0.375
chr1	2880001	3040000	B.1.2.1.2.1.2.1.1	0.213602550478215	.	2880001	3040000	#9191FF	1	0.375
chr1	3040001	3160000	B.1.2.1.2.1.1.1	0.216790648246546	.	3040001	3160000	#9191FF	1	0.375
chr1	3160001	3360000	B.1.2.1.2.1.2.1.2	0.212539851222104	.	3160001	3360000	#9191FF	1	0.375
chr1	3360001	3560000	A.2.1.1.2.2.2.2.1.2	0.609989373007439	.	3360001	3560000	#FF9191	1	0.75
chr1	3560001	3680000	A.2.1.1.2.2.2.1.1.2	0.61317747077577	.	3560001	3680000	#FF9191	1	0.75
chr1	3680001	3840000	A.2.2.1.1.1.1.1.1.1	0.51009564293305	.	3680001	3840000	#FFDADA	1	0.625
chr1	3960001	4160000	B.1.2.1.2.1.2.2.1	0.211477151965994	.	3960001	4160000	#9191FF	1	0.375
chr1	4160001	4320000	B.1.2.2.2.2.2.1	0.156216790648247	.	4160001	4320000	#9191FF	1	0.375
chr1	4320001	4440000	B.1.2.2.2.2.2.2.1	0.155154091392136	.	4320001	4440000	#9191FF	1	0.375
chr1	4440001	4800000	B.1.2.2.2.2.1.2.1	0.159404888416578	.	4440001	4800000	#9191FF	1	0.375
chr1	4800001	5120000	B.1.2.2.2.2.1.2.2.1	0.158342189160468	.	4800001	5120000	#9191FF	1	0.375
chr1	5120001	5320000	B.1.2.1.2.1.1.2.1	0.215727948990436	.	5120001	5320000	#9191FF	1	0.375
chr1	5320001	5520000	B.1.1.1.1.2.1.1.1.1.2	0.360255047821467	.	5320001	5520000	#DADAFF	1	0.5
chr1	5520001	5680000	A.2.2.2.2.1.1.2	0.381509032943677	.	5520001	5680000	#FFDADA	1	0.625
chr1	5680001	5800000	B.1.1.1.1.2.2.2	0.351753453772582	.	5680001	5800000	#DADAFF	1	0.5
chr1	5800001	6080000	A.2.2.2.2.1.1.1.1	0.383634431455898	.	5800001	6080000	#FFDADA	1	0.625
chr1	6080001	6320000	A.1.2.2.2.2.1.2.2.1.2	0.720510095642933	.	6080001	6320000	#FF4848	1	0.875
chr1	6320001	6520000	A.1.2.2.2.1.2.1.1.2.1.1.2	0.736450584484591	.	6320001	6520000	#FF4848	1	0.875
chr1	6520001	7000000	A.1.2.1.2.1.2.1.1.2	0.839532412327311	.	6520001	7000000	#FF4848	1	0.875
chr1	7000001	7120000	A.2.1.2.2.2.2.1.1.2.2	0.517534537725824	.	7000001	7120000	#FF9191	1	0.75
chr1	7120001	7240000	A.2.2.1.1.2.2.1	0.490967056323061	.	7120001	7240000	#FFDADA	1	0.625
chr1	7240001	7400000	A.2.1.1.2.2.1.1.1	0.624867162592986	.	7240001	7400000	#FF9191	1	0.75
chr1	7400001	7520000	A.2.1.1.2.2.2.2.2.1	0.608926673751328	.	7400001	7520000	#FF9191	1	0.75
chr1	7520001	7640000	A.2.1.1.2.1.1.2.1.1	0.639744952178533	.	7520001	7640000	#FF9191	1	0.75
chr1	7640001	7760000	A.2.1.2.2.2.2.2.1	0.515409139213603	.	7640001	7760000	#FF9191	1	0.75
chr1	7760001	8000000	A.1.2.2.2.2.2.1.2.1.2.2	0.71519659936238	.	7760001	8000000	#FF4848	1	0.875
chr1	8000001	8120000	A.2.1.2.2.2.2.2.2.2.2	0.51115834218916	.	8000001	8120000	#FF9191	1	0.75
chr1	8120001	8200000	A.2.2.1.1.2.1.2.1.1	0.496280552603613	.	8120001	8200000	#FFDADA	1	0.625
chr1	8200001	8400000	A.2.1.2.2.2.1.1.1.1	0.526036131774708	.	8200001	8400000	#FF9191	1	0.75
chr1	8400001	8600000	A.1.2.2.2.2.2.2.1.1	0.713071200850159	.	8400001	8600000	#FF4848	1	0.875
chr1	8600001	8760000	A.1.2.2.2.1.1.1.1	0.743889479277364	.	8600001	8760000	#FF4848	1	0.875
chr1	8760001	8960000	A.1.2.1.2.2.1.1.2.1.1	0.822529224229543	.	8760001	8960000	#FF4848	1	0.875
chr1	8960001	9080000	A.2.1.2.2.2.1.2	0.521785334750266	.	8960001	9080000	#FF9191	1	0.75
chr1	9080001	9160000	A.2.2.1.1.2.2.2.1	0.48990435706695	.	9080001	9160000	#FFDADA	1	0.625
chr1	9160001	9480000	A.1.2.1.2.1.2.2.2.2	0.827842720510096	.	9160001	9480000	#FF4848	1	0.875
chr1	9480001	9720000	A.1.2.2.2.2.2.1.2.1.2.1	0.716259298618491	.	9480001	9720000	#FF4848	1	0.875
chr1	9720001	9840000	A.2.1.1.2.1.1.1.2	0.640807651434644	.	9720001	9840000	#FF9191	1	0.75
chr1	9840001	10040000	A.1.2.2.2.2.1.2.2.2	0.719447396386823	.	9840001	10040000	#FF4848	1	0.875
chr1	10040001	10840000	A.1.1.1.2.1.1.1	0.993623804463337	.	10040001	10840000	#FF0000	1	1
chr1	10840001	11000000	A.1.2.1.2.2.2.1.1.2.2.2	0.808714133900106	.	10840001	11000000	#FF4848	1	0.875
chr1	11000001	11120000	A.1.2.2.2.2.1.2.2.1.1.2	0.721572794899044	.	11000001	11120000	#FF4848	1	0.875
chr1	11120001	11280000	A.1.2.1.2.1.1.2.1.2.1.1.2.1	0.853347502656748	.	11120001	11280000	#FF4848	1	0.875
chr1	11280001	11400000	A.1.2.2.2.2.1.1.1.2.2.2	0.725823591923486	.	11280001	11400000	#FF4848	1	0.875
chr1	11400001	11480000	A.2.1.1.2.1.2.1.2.2.2	0.628055260361318	.	11400001	11480000	#FF9191	1	0.75
chr1	11480001	11800000	A.1.2.1.2.1.1.1.2.1.1.1.1	0.863974495217853	.	11480001	11800000	#FF4848	1	0.875
chr1	11800001	12080000	A.1.2.1.2.2.2.2.2.2	0.802337938363443	.	11800001	12080000	#FF4848	1	0.875
chr1	12080001	12280000	A.2.1.1.2.1.2.1.2.2.1.1	0.630180658873539	.	12080001	12280000	#FF9191	1	0.75
chr1	12280001	12680000	A.2.1.2.2.1.1.2.1	0.532412327311371	.	12280001	12680000	#FF9191	1	0.75
chr1	12680001	13000000	B.1.2.2.2.2.1.2.2.2	0.157279489904357	.	12680001	13000000	#9191FF	1	0.375
chr1	13120001	13240000	B.2.1.1.2.1.2.1.1	0.117959617428268	.	13120001	13240000	#4848FF	1	0.25
chr1	13760001	14160000	B.2.1.1.2.1.2.1.1	0.117959617428268	.	13760001	14160000	#4848FF	1	0.25
chr1	14160001	14400000	B.2.1.2.1.2.1.1.2	0.0892667375132837	.	14160001	14400000	#4848FF	1	0.25
chr1	14400001	14680000	B.2.1.2.1.2.1.1.1	0.0903294367693943	.	14400001	14680000	#4848FF	1	0.25
chr1	14680001	15080000	B.2.1.1.2.1.1.1	0.120085015940489	.	14680001	15080000	#4848FF	1	0.25
chr1	15080001	15280000	B.1.1.1.1.2.1.1.1.2.2	0.358129649309245	.	15080001	15280000	#DADAFF	1	0.5
chr1	15280001	15440000	A.2.2.2.2.1.1.1.2	0.382571732199787	.	15280001	15440000	#FFDADA	1	0.625
chr1	15440001	15640000	A.2.2.1.1.1.1.2.2	0.505844845908608	.	15440001	15640000	#FFDADA	1	0.625
chr1	15640001	15840000	A.2.1.1.2.1.2.1.2.2.1.2	0.629117959617428	.	15640001	15840000	#FF9191	1	0.75
chr1	15840001	16120000	A.1.2.1.2.1.1.1.2.1.1.1.2	0.862911795961743	.	15840001	16120000	#FF4848	1	0.875
chr1	16120001	16400000	A.1.1.2.2.2.2.1.1.1.1	0.913921360255048	.	16120001	16400000	#FF0000	1	1
chr1	16400001	16760000	A.1.1.2.2.2.1.2.1.2	0.916046758767269	.	16400001	16760000	#FF0000	1	1
chr1	16760001	17080000	A.1.2.1.2.1.1.2.1.2.1.1.2.2	0.852284803400638	.	16760001	17080000	#FF4848	1	0.875
chr1	17080001	17200000	A.2.1.2.2.2.1.1.2	0.522848034006376	.	17080001	17200000	#FF9191	1	0.75
chr1	17200001	17760000	A.1.2.1.2.1.1.2.1.2.2.2.1	0.848034006376196	.	17200001	17760000	#FF4848	1	0.875
chr1	17760001	18280000	A.1.2.1.2.1.1.1.2.1.2	0.860786397449522	.	17760001	18280000	#FF4848	1	0.875
chr1	18280001	18680000	A.2.1.1.1.2.2.1.2.1.1.1	0.65249734325186	.	18280001	18680000	#FF9191	1	0.75
chr1	18680001	19280000	A.2.2.1.1.1.2.1.1	0.504782146652497	.	18680001	19280000	#FFDADA	1	0.625
chr1	19280001	19600000	A.1.2.1.2.2.1.1.1.2.1.2	0.824654622741764	.	19280001	19600000	#FF4848	1	0.875
chr1	19600001	19800000	A.1.2.2.2.1.2.1.1.2.1.2	0.73538788522848	.	19600001	19800000	#FF4848	1	0.875
chr1	19800001	19960000	A.2.1.1.2.2.1.1.2.2.1	0.621679064824655	.	19800001	19960000	#FF9191	1	0.75
chr1	19960001	20160000	A.2.1.2.2.1.1.1.2.2.1	0.534537725823592	.	19960001	20160000	#FF9191	1	0.75
chr1	20160001	20360000	A.2.2.1.1.2.1.2.1.2.2.1	0.494155154091392	.	20160001	20360000	#FFDADA	1	0.625
chr1	20360001	20520000	B.1.1.1.1.2.1.1.1.2.1	0.359192348565356	.	20360001	20520000	#DADAFF	1	0.5
chr1	20520001	20640000	A.2.1.2.2.2.1.1.1.2.1	0.524973432518597	.	20520001	20640000	#FF9191	1	0.75
chr1	20640001	20840000	A.1.2.1.2.2.2.1.1.2.1.2.1	0.811902231668438	.	20640001	20840000	#FF4848	1	0.875
chr1	20840001	21040000	A.2.1.1.2.1.2.1.2.1.1	0.63230605738576	.	20840001	21040000	#FF9191	1	0.75
chr1	21040001	21160000	A.2.1.1.1.2.2.1.1.1	0.654622741764081	.	21040001	21160000	#FF9191	1	0.75
chr1	21160001	21520000	A.1.2.1.2.2.1.1.2.2.2.1	0.819341126461211	.	21160001	21520000	#FF4848	1	0.875
chr1	21520001	21640000	A.2.1.1.2.1.1.2.1.2.2	0.637619553666312	.	21520001	21640000	#FF9191	1	0.75
chr1	21640001	21720000	A.1.2.2.2.2.2.1.2.1.1	0.717321997874601	.	21640001	21720000	#FF4848	1	0.875
chr1	21720001	21840000	A.2.1.1.2.2.2.1.2	0.61211477151966	.	21720001	21840000	#FF9191	1	0.75
chr1	21840001	21960000	A.2.1.1.2.1.2.1.2.1.2	0.631243358129649	.	21840001	21960000	#FF9191	1	0.75
chr1	21960001	22280000	A.1.2.1.2.1.2.2.2.1	0.828905419766206	.	21960001	22280000	#FF4848	1	0.875
chr1	22280001	22560000	A.1.2.2.2.2.1.1.1.1	0.729011689691817	.	22280001	22560000	#FF4848	1	0.875
chr1	22560001	22640000	A.2.1.2.2.2.2.1.1.2.1.1	0.519659936238045	.	22560001	22640000	#FF9191	1	0.75
chr1	22640001	23160000	A.1.1.2.2.2.1.1.1.1.2	0.924548352816153	.	22640001	23160000	#FF0000	1	1
chr1	23160001	23280000	A.2.1.2.2.2.2.1.1.2.1.2	0.518597236981934	.	23160001	23280000	#FF9191	1	0.75
chr1	23280001	23560000	A.1.2.1.2.1.2.1.2.1.1.1	0.838469713071201	.	23280001	23560000	#FF4848	1	0.875
chr1	23560001	23840000	A.1.2.1.2.1.1.1.1.2.2	0.865037194473964	.	23560001	23840000	#FF4848	1	0.875
chr1	23840001	24000000	A.1.2.1.2.1.1.2.1.1.1	0.85653560042508	.	23840001	24000000	#FF4848	1	0.875
chr1	24000001	24240000	A.1.1.2.2.2.2.1.2.2	0.908607863974495	.	24000001	24240000	#FF0000	1	1
chr1	24240001	24280000	A.2.2.1.1.2.1.1.2	0.497343251859724	.	24240001	24280000	#FFDADA	1	0.625
chr1	24360001	24400000	A.2.2.1.1.2.1.1.2	0.497343251859724	.	24360001	24400000	#FFDADA	1	0.625
chr1	24400001	24560000	A.1.2.2.2.2.2.2.1.2	0.712008501594049	.	24400001	24560000	#FF4848	1	0.875
chr1	24560001	24760000	A.2.1.1.2.1.2.1.1.2	0.63336875664187	.	24560001	24760000	#FF9191	1	0.75
chr1	24760001	25000000	A.1.2.2.2.1.1.2.2	0.740701381509033	.	24760001	25000000	#FF4848	1	0.875
chr1	25000001	25120000	A.2.1.1.2.2.1.1.2.1.2	0.622741764080765	.	25000001	25120000	#FF9191	1	0.75
chr1	25120001	25240000	A.1.2.1.2.2.2.1.2.2.2	0.805526036131775	.	25120001	25240000	#FF4848	1	0.875
chr1	25240001	25560000	A.1.2.1.2.2.2.1.1.2.1.1.1	0.814027630180659	.	25240001	25560000	#FF4848	1	0.875
chr1	25560001	25720000	A.2.1.2.2.2.2.2.2.2.1	0.512221041445271	.	25560001	25720000	#FF9191	1	0.75
chr1	25720001	25880000	A.2.1.1.2.2.1.1.2.2.2	0.620616365568544	.	25720001	25880000	#FF9191	1	0.75
chr1	25880001	26200000	A.1.1.2.2.2.1.1.1.2	0.923485653560043	.	25880001	26200000	#FF0000	1	1
chr1	26200001	26440000	A.1.2.1.2.1.2.1.1.1	0.840595111583422	.	26200001	26440000	#FF4848	1	0.875
chr1	26440001	26760000	A.1.1.2.2.2.2.1.2.1.2	0.909670563230606	.	26440001	26760000	#FF0000	1	1
chr1	26760001	27080000	A.1.2.1.2.1.2.2.1.2.2.1	0.831030818278427	.	26760001	27080000	#FF4848	1	0.875
chr1	27080001	27320000	A.1.2.1.2.1.1.1.2.2.2.1	0.858660998937301	.	27080001	27320000	#FF4848	1	0.875
chr1	27320001	27440000	A.2.1.1.2.2.2.1.1.1.2.1	0.615302869287991	.	27320001	27440000	#FF9191	1	0.75
chr1	27440001	27600000	A.1.2.2.2.2.2.1.1	0.718384697130712	.	27440001	27600000	#FF4848	1	0.875
chr1	27600001	27720000	A.1.2.2.2.2.1.1.1.2.1	0.727948990435707	.	27600001	27720000	#FF4848	1	0.875
chr1	27720001	28000000	A.1.1.2.2.2.2.1.1.1.2	0.912858660998937	.	27720001	28000000	#FF0000	1	1
chr1	28000001	28080000	A.2.1.1.2.2.2.1.1.1.2.2	0.614240170031881	.	28000001	28080000	#FF9191	1	0.75
chr1	28080001	28280000	A.1.2.1.2.2.1.1.2.2.1	0.820403825717322	.	28080001	28280000	#FF4848	1	0.875
chr1	28280001	28360000	A.2.1.1.2.2.2.1.1.1.1.1	0.617428267800213	.	28280001	28360000	#FF9191	1	0.75
chr1	28360001	28600000	A.1.1.2.2.2.2.1.2.1.1	0.910733262486716	.	28360001	28600000	#FF0000	1	1
chr1	28600001	28760000	A.1.2.1.2.2.2.1.1.1.1	0.81615302869288	.	28600001	28760000	#FF4848	1	0.875
chr1	28760001	28920000	A.1.2.1.2.2.2.1.1.2.2.1	0.809776833156217	.	28760001	28920000	#FF4848	1	0.875
chr1	28920001	29120000	A.1.2.1.2.2.2.1.1.1.2	0.815090329436769	.	28920001	29120000	#FF4848	1	0.875
chr1	29120001	29200000	A.1.2.2.2.2.1.2.1	0.723698193411265	.	29120001	29200000	#FF4848	1	0.875
chr1	29200001	29520000	A.1.2.1.2.1.2.1.2.2	0.835281615302869	.	29200001	29520000	#FF4848	1	0.875
chr1	29520001	29600000	A.1.2.1.2.2.2.1.2.1	0.807651434643996	.	29520001	29600000	#FF4848	1	0.875
chr1	29640001	29840000	A.1.2.1.2.2.2.1.2.1	0.807651434643996	.	29640001	29840000	#FF4848	1	0.875
chr1	29840001	29880000	A.2.1.1.2.2.1.2.2	0.618490967056323	.	29840001	29880000	#FF9191	1	0.75
chr1	30000001	30400000	A.2.1.1.2.2.1.2.2	0.618490967056323	.	30000001	30400000	#FF9191	1	0.75
chr1	30400001	30480000	A.2.2.1.1.2.2.2.2	0.48884165781084	.	30400001	30480000	#FFDADA	1	0.625
chr1	30480001	30960000	A.2.1.2.2.1.1.1.1.2	0.536663124335813	.	30480001	30960000	#FF9191	1	0.75
chr1	30960001	31120000	A.2.2.2.1.2.1.2.2.1	0.398512221041445	.	30960001	31120000	#FFDADA	1	0.625
chr1	31120001	31680000	A.1.1.2.2.2.1.1.1.1.1	0.925611052072264	.	31120001	31680000	#FF0000	1	1
chr1	31680001	32040000	A.1.2.1.2.1.2.1.2.1.1.2	0.83740701381509	.	31680001	32040000	#FF4848	1	0.875
chr1	32040001	32240000	A.1.2.1.2.1.1.2.1.1.2	0.855472901168969	.	32040001	32240000	#FF4848	1	0.875
chr1	32240001	32440000	A.1.2.1.2.1.2.2.1.1.1	0.834218916046759	.	32240001	32440000	#FF4848	1	0.875
chr1	32440001	32520000	A.1.2.2.2.2.1.1.1.2.2.1	0.726886291179596	.	32440001	32520000	#FF4848	1	0.875
chr1	32520001	32720000	A.1.1.2.2.1.1.1.1.2.1	0.943676939426142	.	32520001	32720000	#FF0000	1	1
chr1	32720001	32800000	A.2.1.1.2.1.1.1.1.1	0.642933049946865	.	32720001	32800000	#FF9191	1	0.75
chr1	32800001	33280000	A.1.1.2.2.2.1.1.2.1.1	0.922422954303932	.	32800001	33280000	#FF0000	1	1
chr1	33280001	33560000	A.1.2.1.2.2.1.1.1.1	0.826780021253985	.	33280001	33560000	#FF4848	1	0.875
chr1	33560001	33720000	A.2.1.2.2.2.2.2.2.1.1	0.514346439957492	.	33560001	33720000	#FF9191	1	0.75
chr1	33720001	33920000	A.2.1.1.2.2.2.2.1.1	0.611052072263549	.	33720001	33920000	#FF9191	1	0.75
chr1	33920001	34240000	B.1.1.1.1.2.1.2	0.356004250797024	.	33920001	34240000	#DADAFF	1	0.5
chr1	34240001	34480000	B.1.1.1.1.2.1.1.1.1.1	0.361317747077577	.	34240001	34480000	#DADAFF	1	0.5
chr1	34480001	34600000	B.1.1.1.1.2.2.1.1.1	0.354941551540914	.	34480001	34600000	#DADAFF	1	0.5
chr1	34600001	34760000	B.1.2.1.2.1.2.2.2	0.210414452709883	.	34600001	34760000	#9191FF	1	0.375
chr1	34760001	34920000	B.1.1.2.1.2.2.1	0.278427205100956	.	34760001	34920000	#DADAFF	1	0.5
chr1	34920001	35120000	B.1.2.1.2.1.1.2.2	0.214665249734325	.	34920001	35120000	#9191FF	1	0.375
chr1	35120001	35320000	A.2.2.1.1.1.2.2.1	0.501594048884166	.	35120001	35320000	#FFDADA	1	0.625
chr1	35320001	35600000	A.2.1.2.2.1.1.1.1.1	0.537725823591923	.	35320001	35600000	#FF9191	1	0.75
chr1	35600001	35680000	A.2.1.1.2.2.2.1.1.1.1.2	0.616365568544102	.	35600001	35680000	#FF9191	1	0.75
chr1	35680001	36040000	A.1.1.2.2.2.1.1.2.1.2.2	0.920297555791711	.	35680001	36040000	#FF0000	1	1
chr1	36040001	36160000	A.1.2.2.2.2.1.1.2	0.724760892667375	.	36040001	36160000	#FF4848	1	0.875
chr1	36160001	36360000	A.1.2.1.2.1.2.2.1.2.2.2	0.829968119022317	.	36160001	36360000	#FF4848	1	0.875
chr1	36360001	36600000	A.1.2.1.2.1.1.2.1.2.1.1.1	0.854410201912859	.	36360001	36600000	#FF4848	1	0.875
chr1	36600001	36760000	A.1.2.1.2.1.1.2.1.2.1.2	0.851222104144527	.	36600001	36760000	#FF4848	1	0.875
chr1	36760001	36960000	A.1.2.1.2.1.1.1.2.1.1.2	0.861849096705632	.	36760001	36960000	#FF4848	1	0.875
chr1	36960001	37200000	A.2.1.2.2.1.1.1.2.1	0.535600425079702	.	36960001	37200000	#FF9191	1	0.75
chr1	37200001	37360000	A.2.1.2.2.2.1.1.1.2.2	0.523910733262487	.	37200001	37360000	#FF9191	1	0.75
chr1	37360001	37480000	A.2.2.1.1.2.1.2.1.2.2.2	0.493092454835282	.	37360001	37480000	#FFDADA	1	0.625
chr1	37480001	37560000	A.2.2.1.1.1.2.1.2.2	0.502656748140276	.	37480001	37560000	#FFDADA	1	0.625
chr1	37560001	37960000	A.2.1.2.2.1.1.1.2.2.2	0.533475026567481	.	37560001	37960000	#FF9191	1	0.75
chr1	37960001	38200000	A.1.2.2.2.2.2.1.2.2	0.71413390010627	.	37960001	38200000	#FF4848	1	0.875
chr1	38200001	38520000	A.2.1.1.2.1.2.2.1	0.626992561105207	.	38200001	38520000	#FF9191	1	0.75
chr1	38520001	38880000	B.2.1.1.2.1.2.2	0.115834218916047	.	38520001	38880000	#4848FF	1	0.25
chr1	38880001	39000000	B.2.1.1.2.1.1.2	0.119022316684378	.	38880001	39000000	#4848FF	1	0.25
chr1	39000001	39080000	B.1.2.2.2.1.1.2	0.165781083953241	.	39000001	39080000	#9191FF	1	0.375
chr1	39080001	39320000	B.1.2.2.2.2.2.2.2	0.154091392136026	.	39080001	39320000	#9191FF	1	0.375
chr1	39320001	39800000	A.1.2.2.2.1.2.1.1.1.2	0.738575982996812	.	39320001	39800000	#FF4848	1	0.875
chr1	39800001	39920000	A.1.2.1.2.2.1.1.1.2.1.1	0.825717321997875	.	39800001	39920000	#FF4848	1	0.875
chr1	39920001	40040000	A.2.1.1.2.1.1.2.2.2	0.635494155154091	.	39920001	40040000	#FF9191	1	0.75
chr1	40040001	40240000	A.1.2.1.2.1.1.2.1.2.2.1.2	0.849096705632306	.	40040001	40240000	#FF4848	1	0.875
chr1	40240001	40560000	A.1.2.1.2.1.1.2.1.2.2.1.1	0.850159404888417	.	40240001	40560000	#FF4848	1	0.875
chr1	40560001	40840000	A.1.2.1.2.1.2.2.1.1.2	0.833156216790648	.	40560001	40840000	#FF4848	1	0.875
chr1	40840001	41320000	A.1.1.2.1.2.2.1.1.2.1	0.955366631243358	.	40840001	41320000	#FF0000	1	1
chr1	41320001	41520000	A.1.2.2.2.1.2.1.2.1.1	0.733262486716259	.	41320001	41520000	#FF4848	1	0.875
chr1	41520001	41720000	A.2.1.1.1.2.1.1.2.1.1	0.669500531349628	.	41520001	41720000	#FF9191	1	0.75
chr1	41720001	41960000	A.1.1.2.1.2.2.1.1.1	0.956429330499469	.	41720001	41960000	#FF0000	1	1
chr1	41960001	42200000	A.1.2.1.1.2.2.1.2.2.2.2	0.87778958554729	.	41960001	42200000	#FF4848	1	0.875
chr1	42200001	42440000	A.2.1.1.1.2.2.1.1.2	0.65356004250797	.	42200001	42440000	#FF9191	1	0.75
chr1	42440001	42600000	A.2.2.1.1.2.1.2.1.2.1	0.495217853347503	.	42440001	42600000	#FFDADA	1	0.625
chr1	42600001	42720000	A.2.1.1.2.2.1.2.1	0.619553666312434	.	42600001	42720000	#FF9191	1	0.75
chr1	42720001	43080000	A.1.2.1.2.2.1.1.2.2.2.2	0.818278427205101	.	42720001	43080000	#FF4848	1	0.875
chr1	43080001	43560000	A.1.1.2.2.2.1.1.2.1.2.1	0.921360255047821	.	43080001	43560000	#FF0000	1	1
chr1	43560001	43760000	A.2.1.1.2.1.2.1.1.1	0.634431455897981	.	43560001	43760000	#FF9191	1	0.75
chr1	43760001	43880000	A.2.1.1.2.1.1.2.2.1	0.636556854410202	.	43760001	43880000	#FF9191	1	0.75
chr1	43880001	44080000	A.1.2.1.2.1.1.2.1.2.2.2.2	0.846971307120085	.	43880001	44080000	#FF4848	1	0.875
chr1	44080001	44160000	A.2.1.1.2.1.1.2.1.2.1	0.638682252922423	.	44080001	44160000	#FF9191	1	0.75
chr1	44160001	44360000	A.1.2.2.2.1.2.1.1.2.1.1.1	0.737513283740701	.	44160001	44360000	#FF4848	1	0.875
chr1	44360001	44520000	A.1.2.1.2.2.2.2.1	0.804463336875664	.	44360001	44520000	#FF4848	1	0.875
chr1	44520001	44800000	A.2.2.1.1.1.1.2.1	0.506907545164718	.	44520001	44800000	#FFDADA	1	0.625
chr1	44800001	44880000	A.2.1.2.2.2.2.2.2.1.2	0.513283740701381	.	44800001	44880000	#FF9191	1	0.75
chr1	44880001	45320000	A.1.2.1.2.1.1.1.2.2.2.2	0.85759829968119	.	44880001	45320000	#FF4848	1	0.875
chr1	45320001	45520000	A.1.2.2.2.1.2.1.1.1.1	0.739638682252922	.	45320001	45520000	#FF4848	1	0.875
chr1	45520001	45680000	A.2.2.1.1.1.2.1.2.1	0.503719447396387	.	45520001	45680000	#FFDADA	1	0.625
chr1	45680001	46120000	A.1.1.2.2.1.2.2.2.1	0.927736450584485	.	45680001	46120000	#FF0000	1	1
chr1	46120001	46280000	A.1.2.1.2.2.2.1.1.2.1.1.2	0.812964930924548	.	46120001	46280000	#FF4848	1	0.875
chr1	46280001	46480000	A.1.2.2.2.1.2.1.1.2.2	0.73432518597237	.	46280001	46480000	#FF4848	1	0.875
chr1	46480001	46840000	A.1.1.2.2.1.2.2.2.2	0.926673751328374	.	46480001	46840000	#FF0000	1	1
chr1	46840001	47240000	A.2.2.1.1.1.2.2.2.2	0.499468650371945	.	46840001	47240000	#FFDADA	1	0.625
chr1	47240001	47480000	B.2.1.1.2.1.2.1.2	0.116896918172157	.	47240001	47480000	#4848FF	1	0.25
chr1	47480001	47840000	B.1.1.1.1.2.2.1.2	0.352816153028693	.	47480001	47840000	#DADAFF	1	0.5
chr1	47840001	48280000	A.2.1.2.1.1.2.1.2.2	0.588735387885229	.	47840001	48280000	#FF9191	1	0.75
chr1	48280001	48520000	A.2.1.1.1.2.2.2.1.2.1.1	0.647183846971307	.	48280001	48520000	#FF9191	1	0.75
chr1	48520001	48680000	B.1.1.2.1.2.1.2.2.1	0.280552603613177	.	48520001	48680000	#DADAFF	1	0.5
chr1	48680001	48840000	B.1.1.1.2.2.2.2.2	0.301806588735388	.	48680001	48840000	#DADAFF	1	0.5
chr1	48840001	49040000	A.2.2.2.1.1.1.2.1.2	0.419766206163656	.	48840001	49040000	#FFDADA	1	0.625
chr1	49040001	49160000	A.2.2.1.2.1.2.2.1.2.1.2	0.445270988310308	.	49040001	49160000	#FFDADA	1	0.625
chr1	49160001	49520000	A.2.1.2.1.1.2.1.2.1.2.1	0.59192348565356	.	49160001	49520000	#FF9191	1	0.75
chr1	49520001	49760000	A.2.2.1.2.1.2.2.1.2.1.1.1.1	0.44845908607864	.	49520001	49760000	#FFDADA	1	0.625
chr1	49760001	49920000	A.2.2.2.1.2.2.1.2.1.2.1	0.391073326248672	.	49760001	49920000	#FFDADA	1	0.625
chr1	49920001	50120000	B.1.1.1.2.2.2.1.2.1	0.307120085015941	.	49920001	50120000	#DADAFF	1	0.5
chr1	50120001	50360000	B.1.1.1.2.1.1.2.2.1.2.2	0.336875664187035	.	50120001	50360000	#DADAFF	1	0.5
chr1	50360001	50800000	A.2.2.1.2.1.2.2.1.2.1.1.2	0.446333687566419	.	50360001	50800000	#FFDADA	1	0.625
chr1	50800001	50880000	A.2.2.2.1.1.2.1.2	0.414452709883103	.	50800001	50880000	#FFDADA	1	0.625
chr1	50880001	51240000	A.2.2.2.1.1.2.2.1.2.2.2.1	0.40807651434644	.	50880001	51240000	#FFDADA	1	0.625
chr1	51240001	51400000	A.2.2.1.2.1.2.1.2.2.2.1	0.453772582359192	.	51240001	51400000	#FFDADA	1	0.625
chr1	51400001	51560000	A.2.1.2.1.2.1.1.2.2.1.2.1.1	0.569606801275239	.	51400001	51560000	#FF9191	1	0.75
chr1	51560001	51720000	A.2.2.2.1.1.1.2.2.2	0.416578108395324	.	51560001	51720000	#FFDADA	1	0.625
chr1	51720001	52040000	A.1.2.2.1.2.2.1.2	0.75451647183847	.	51720001	52040000	#FF4848	1	0.875
chr1	52040001	52160000	A.1.2.2.1.1.1.2.2.2.2	0.781083953241233	.	52040001	52160000	#FF4848	1	0.875
chr1	52160001	52520000	A.1.2.1.1.2.2.1.2.1	0.880977683315622	.	52160001	52520000	#FF4848	1	0.875
chr1	52520001	52760000	A.1.2.1.1.2.2.1.2.2.2.1	0.878852284803401	.	52520001	52760000	#FF4848	1	0.875
chr1	52760001	52920000	A.1.2.1.2.1.2.1.2.1.2	0.83634431455898	.	52760001	52920000	#FF4848	1	0.875
chr1	52920001	53080000	A.1.1.2.2.2.1.1.2.2	0.9192348565356	.	52920001	53080000	#FF0000	1	1
chr1	53080001	53240000	A.1.2.1.1.2.2.1.1.2	0.882040382571732	.	53080001	53240000	#FF4848	1	0.875
chr1	53240001	53520000	A.1.1.2.1.2.2.1.1.2.2	0.954303931987248	.	53240001	53520000	#FF0000	1	1
chr1	53520001	53720000	A.1.2.1.2.2.1.1.2.1.2	0.821466524973433	.	53520001	53720000	#FF4848	1	0.875
chr1	53720001	53920000	A.1.2.1.1.2.2.1.1.1	0.883103081827843	.	53720001	53920000	#FF4848	1	0.875
chr1	53920001	54080000	A.1.1.1.2.1.1.2.2	0.991498405951116	.	53920001	54080000	#FF0000	1	1
chr1	54080001	54160000	A.1.2.1.2.2.2.1.2.2.1	0.806588735387885	.	54080001	54160000	#FF4848	1	0.875
chr1	54160001	54320000	A.1.2.1.1.2.2.1.2.2.1	0.879914984059511	.	54160001	54320000	#FF4848	1	0.875
chr1	54320001	54480000	A.1.2.1.2.1.2.2.1.2.1	0.832093517534538	.	54320001	54480000	#FF4848	1	0.875
chr1	54480001	55000000	A.1.1.1.2.2.1.2	0.986184909670563	.	54480001	55000000	#FF0000	1	1
chr1	55000001	55320000	A.1.1.2.1.2.2.2.2.1.1	0.950053134962806	.	55000001	55320000	#FF0000	1	1
chr1	55320001	55520000	A.1.2.2.1.1.1.2.2.1.1.1.2	0.788522848034006	.	55320001	55520000	#FF4848	1	0.875
chr1	55520001	55600000	A.2.1.1.1.2.1.2.1.1	0.663124335812965	.	55520001	55600000	#FF9191	1	0.75
chr1	55600001	55960000	A.1.2.1.1.2.2.2.1.1.2.1	0.874601487778959	.	55600001	55960000	#FF4848	1	0.875
chr1	55960001	56080000	A.2.1.1.1.2.1.1.2.1.2.2	0.667375132837407	.	55960001	56080000	#FF9191	1	0.75
chr1	56080001	56520000	A.1.1.2.1.2.1.1.1	0.962805526036132	.	56080001	56520000	#FF0000	1	1
chr1	56520001	56800000	A.1.2.1.1.2.2.2.1.2.1	0.871413390010627	.	56520001	56800000	#FF4848	1	0.875
chr1	56800001	57000000	A.1.2.1.1.2.2.2.1.2.2	0.870350690754516	.	56800001	57000000	#FF4848	1	0.875
chr1	57000001	57280000	A.2.1.2.1.1.2.1.2.1.1	0.592986184909671	.	57000001	57280000	#FF9191	1	0.75
chr1	57280001	57760000	A.2.2.2.1.1.1.1.2	0.424017003188098	.	57280001	57760000	#FFDADA	1	0.625
chr1	57760001	57920000	B.1.1.2.1.2.1.1.1	0.283740701381509	.	57760001	57920000	#DADAFF	1	0.5
chr1	57920001	58120000	B.1.1.1.2.1.1.2.2.1.2.1	0.337938363443146	.	57920001	58120000	#DADAFF	1	0.5
chr1	58120001	58360000	A.2.2.2.1.1.2.2.1.2.1.1	0.411264612114771	.	58120001	58360000	#FFDADA	1	0.625
chr1	58360001	58760000	B.1.1.2.1.2.2.2	0.277364505844846	.	58360001	58760000	#DADAFF	1	0.5
chr1	58760001	58840000	B.1.1.2.1.1.2.1.2.2	0.287991498405951	.	58760001	58840000	#DADAFF	1	0.5
chr1	58840001	59160000	B.1.1.1.2.1.1.2.2.1.1	0.339001062699256	.	58840001	59160000	#DADAFF	1	0.5
chr1	59160001	59280000	A.2.2.1.2.1.2.1.2.2.1.1.2	0.455897980871413	.	59160001	59280000	#FFDADA	1	0.625
chr1	59280001	59400000	A.2.2.1.2.1.2.1.2.2.1.1.1	0.456960680127524	.	59280001	59400000	#FFDADA	1	0.625
chr1	59400001	59880000	A.2.2.1.2.1.2.1.2.1.1.1	0.461211477151966	.	59400001	59880000	#FFDADA	1	0.625
chr1	59880001	60000000	A.2.2.2.1.1.1.2.2.1.2	0.417640807651435	.	59880001	60000000	#FFDADA	1	0.625
chr1	60000001	60080000	B.1.1.1.1.2.1.1.2	0.357066950053135	.	60000001	60080000	#DADAFF	1	0.5
chr1	60080001	60240000	A.2.2.1.2.1.2.1.2.1.1.2.2	0.459086078639745	.	60080001	60240000	#FFDADA	1	0.625
chr1	60240001	60440000	A.2.1.2.1.1.2.1.2.1.2.2.1	0.59086078639745	.	60240001	60440000	#FF9191	1	0.75
chr1	60440001	60640000	A.2.1.1.1.2.2.2.1.2.1.2	0.646121147715197	.	60440001	60640000	#FF9191	1	0.75
chr1	60640001	60800000	A.2.1.2.1.1.2.1.2.1.2.2.2	0.589798087141339	.	60640001	60800000	#FF9191	1	0.75
chr1	60800001	60920000	A.2.2.1.2.1.2.1.2.2.1.2	0.454835281615303	.	60800001	60920000	#FFDADA	1	0.625
chr1	60920001	61000000	A.2.2.2.1.1.1.2.2.1.1	0.418703506907545	.	60920001	61000000	#FFDADA	1	0.625
chr1	61000001	61320000	A.2.1.2.1.1.2.1.1.2	0.594048884165781	.	61000001	61320000	#FF9191	1	0.75
chr1	61320001	61640000	A.1.1.2.1.2.2.1.2.2	0.952178533475027	.	61320001	61640000	#FF0000	1	1
chr1	61640001	61960000	A.2.1.1.1.2.2.2.1.1	0.648246546227418	.	61640001	61960000	#FF9191	1	0.75
chr1	61960001	62240000	A.1.2.2.1.2.1.1.2.2	0.765143464399575	.	61960001	62240000	#FF4848	1	0.875
chr1	62240001	62640000	A.1.2.2.1.2.2.1.1.1	0.756641870350691	.	62240001	62640000	#FF4848	1	0.875
chr1	62640001	63000000	A.1.2.1.1.2.2.2.1.1.1.1	0.87672688629118	.	62640001	63000000	#FF4848	1	0.875
chr1	63000001	63200000	A.1.2.1.1.2.2.2.1.1.2.2.1	0.873538788522848	.	63000001	63200000	#FF4848	1	0.875
chr1	63200001	63320000	A.2.2.1.2.1.1.1.1.2.2.2	0.483528161530287	.	63200001	63320000	#FFDADA	1	0.625
chr1	63320001	63720000	A.2.2.2.1.1.1.1.1	0.425079702444208	.	63320001	63720000	#FFDADA	1	0.625
chr1	63720001	64000000	A.2.1.2.1.1.2.1.1.1	0.595111583421892	.	63720001	64000000	#FF9191	1	0.75
chr1	64000001	64400000	A.1.2.2.1.2.1.1.1.1	0.769394261424017	.	64000001	64400000	#FF4848	1	0.875
chr1	64400001	64800000	A.1.2.2.1.2.1.1.1.2	0.768331562167906	.	64400001	64800000	#FF4848	1	0.875
chr1	64800001	64880000	A.1.2.2.1.2.2.2.2.1.2	0.747077577045696	.	64800001	64880000	#FF4848	1	0.875
chr1	64880001	64960000	A.2.1.1.1.2.2.2.2	0.643995749202976	.	64880001	64960000	#FF9191	1	0.75
chr1	64960001	65480000	A.1.1.2.1.2.2.1.2.1	0.953241232731137	.	64960001	65480000	#FF0000	1	1
chr1	65480001	66000000	A.1.2.2.1.2.2.1.1.2	0.75557917109458	.	65480001	66000000	#FF4848	1	0.875
chr1	66000001	66200000	A.2.2.2.1.1.2.2.1.2.1.2	0.410201912858661	.	66000001	66200000	#FFDADA	1	0.625
chr1	66200001	66280000	B.1.1.1.2.1.2.2.2.1.1.2	0.32731137088204	.	66200001	66280000	#DADAFF	1	0.5
chr1	66280001	66440000	A.2.2.2.1.1.1.2.1.1.1.1	0.422954303931987	.	66280001	66440000	#FFDADA	1	0.625
chr1	66440001	66520000	A.2.1.2.1.1.2.2.2.1.1.2	0.582359192348565	.	66440001	66520000	#FF9191	1	0.75
chr1	66520001	66600000	A.2.1.2.1.2.1.2.2.2.1	0.552603613177471	.	66520001	66600000	#FF9191	1	0.75
chr1	66600001	67160000	A.1.2.2.1.2.1.2.1.2.2	0.761955366631243	.	66600001	67160000	#FF4848	1	0.875
chr1	67160001	67440000	A.2.2.1.2.1.1.1.1.2.2.1	0.484590860786397	.	67160001	67440000	#FFDADA	1	0.625
chr1	67440001	67520000	A.2.2.1.2.1.1.1.1.2.1	0.485653560042508	.	67440001	67520000	#FFDADA	1	0.625
chr1	67520001	67800000	A.2.2.1.2.1.1.2.1.2.1.1	0.475026567481403	.	67520001	67800000	#FFDADA	1	0.625
chr1	67800001	67920000	A.2.1.1.1.2.1.1.2.2.1	0.666312433581297	.	67800001	67920000	#FF9191	1	0.75
chr1	67920001	68040000	A.1.2.2.1.2.1.2.1.2.1	0.763018065887354	.	67920001	68040000	#FF4848	1	0.875
chr1	68040001	68240000	A.1.2.1.1.2.2.2.1.1.1.2	0.875664187035069	.	68040001	68240000	#FF4848	1	0.875
chr1	68240001	68480000	A.2.2.2.1.2.1.1.2.1.2	0.402763018065887	.	68240001	68480000	#FFDADA	1	0.625
chr1	68480001	68640000	B.1.1.1.2.1.1.2.1.1.1	0.343251859723698	.	68480001	68640000	#DADAFF	1	0.5
chr1	68640001	68800000	A.2.2.2.1.2.1.1.2.1.1	0.403825717321998	.	68640001	68800000	#FFDADA	1	0.625
chr1	68800001	69080000	B.1.2.1.1.2.1.1.2.1	0.231668437832094	.	68800001	69080000	#9191FF	1	0.375
chr1	69080001	69280000	B.1.2.2.1.1.1.1.1	0.196599362380446	.	69080001	69280000	#9191FF	1	0.375
chr1	69280001	69400000	B.1.2.2.1.1.2.2.1	0.184909670563231	.	69280001	69400000	#9191FF	1	0.375
chr1	69400001	69800000	B.2.1.1.1.2.2.1.2.2.2	0.125398512221041	.	69400001	69800000	#4848FF	1	0.25
chr1	69800001	70240000	B.2.1.1.1.2.2.1.2.1.1.2	0.128586609989373	.	69800001	70240000	#4848FF	1	0.25
chr1	70240001	70600000	B.2.1.1.1.2.1.2.1.1	0.137088204038257	.	70240001	70600000	#4848FF	1	0.25
chr1	70600001	70880000	A.2.1.2.1.1.1.2.2.1	0.597236981934113	.	70600001	70880000	#FF9191	1	0.75
chr1	70880001	70960000	A.2.2.2.2.2.2.2	0.371944739638682	.	70880001	70960000	#FFDADA	1	0.625
chr1	70960001	71320000	B.1.1.1.2.1.1.2.1.1.2.1	0.342189160467588	.	70960001	71320000	#DADAFF	1	0.5
chr1	71320001	71560000	B.1.1.1.2.1.1.1.2.2	0.344314558979809	.	71320001	71560000	#DADAFF	1	0.5
chr1	71560001	72080000	B.2.1.1.1.2.1.1.1	0.139213602550478	.	71560001	72080000	#4848FF	1	0.25
chr1	72080001	72240000	A.2.2.2.1.2.2.1.2.2.1.2	0.38682252922423	.	72080001	72240000	#FFDADA	1	0.625
chr1	72240001	72360000	A.2.2.2.1.2.2.1.2.2.2	0.385759829968119	.	72240001	72360000	#FFDADA	1	0.625
chr1	72360001	72520000	B.1.1.1.2.1.1.2.1.2	0.340063761955367	.	72360001	72520000	#DADAFF	1	0.5
chr1	72520001	72720000	B.1.2.2.1.1.1.2.1.1.1.2	0.193411264612115	.	72520001	72720000	#9191FF	1	0.375
chr1	72720001	72880000	B.1.2.1.1.2.1.2.1.1	0.228480340063762	.	72720001	72880000	#9191FF	1	0.375
chr1	72880001	72960000	B.2.1.1.1.2.2.1.1.1.2.2	0.131774707757705	.	72880001	72960000	#4848FF	1	0.25
chr1	72960001	73360000	B.2.1.2.2.1.1.2	0.075451647183847	.	72960001	73360000	#4848FF	1	0.25
chr1	73360001	73640000	B.2.1.1.1.2.2.2.1.1	0.124335812964931	.	73360001	73640000	#4848FF	1	0.25
chr1	73640001	73800000	B.2.1.1.1.2.2.1.2.1.2	0.127523910733262	.	73640001	73800000	#4848FF	1	0.25
chr1	73800001	73960000	B.2.1.1.1.2.2.2.2.1	0.12221041445271	.	73800001	73960000	#4848FF	1	0.25
chr1	73960001	74040000	B.2.1.1.1.2.2.1.1.1.2.1	0.132837407013815	.	73960001	74040000	#4848FF	1	0.25
chr1	74040001	74240000	B.2.1.1.1.2.1.2.1.2	0.136025504782147	.	74040001	74240000	#4848FF	1	0.25
chr1	74240001	74720000	B.2.1.2.2.1.1.1.1	0.077577045696068	.	74240001	74720000	#4848FF	1	0.25
chr1	74720001	74960000	B.1.1.2.2.2.2.2.1.2.1	0.248671625929862	.	74720001	74960000	#DADAFF	1	0.5
chr1	74960001	75200000	B.1.1.1.2.1.1.1.1.1.2.1	0.349628055260361	.	74960001	75200000	#DADAFF	1	0.5
chr1	75200001	75520000	B.2.2.1.2.1.1.1	0.0467587672688629	.	75200001	75520000	#0000FF	1	0.125
chr1	75520001	75760000	B.1.2.2.1.1.1.1.2	0.195536663124336	.	75520001	75760000	#9191FF	1	0.375
chr1	75760001	75880000	B.1.1.2.2.2.2.2.2.1.1.2	0.24548352816153	.	75760001	75880000	#DADAFF	1	0.5
chr1	75880001	75960000	B.1.1.2.2.2.1.1.1.1	0.262486716259299	.	75880001	75960000	#DADAFF	1	0.5
chr1	75960001	76040000	B.1.1.1.2.2.1.1.1.2.2.1.2	0.320935175345377	.	75960001	76040000	#DADAFF	1	0.5
chr1	76040001	76240000	B.1.1.1.2.1.1.2.2.2	0.335812964930925	.	76040001	76240000	#DADAFF	1	0.5
chr1	76240001	76440000	A.2.2.2.1.2.2.1.2.1.2.2.2	0.388947927736451	.	76240001	76440000	#FFDADA	1	0.625
chr1	76440001	76680000	A.2.1.2.1.2.1.2.1.1.2.1	0.562167906482466	.	76440001	76680000	#FF9191	1	0.75
chr1	76680001	76840000	A.2.1.2.1.1.1.2.1.2	0.598299681190223	.	76680001	76840000	#FF9191	1	0.75
chr1	76840001	76920000	A.2.2.1.2.1.1.1.2.2.2.2	0.479277364505845	.	76840001	76920000	#FFDADA	1	0.625
chr1	76920001	77040000	A.2.1.2.1.1.2.2.1.1.2	0.586609989373007	.	76920001	77040000	#FF9191	1	0.75
chr1	77040001	77360000	A.2.1.2.1.1.1.1.1.1	0.606801275239107	.	77040001	77360000	#FF9191	1	0.75
chr1	77360001	77640000	A.2.2.2.1.1.2.2.1.1.1	0.413390010626993	.	77360001	77640000	#FFDADA	1	0.625
chr1	77640001	77800000	A.2.2.1.2.1.1.2.1.2.1.2.1	0.473963868225292	.	77640001	77800000	#FFDADA	1	0.625
chr1	77800001	78280000	A.1.2.2.1.2.1.2.1.1	0.764080765143464	.	77800001	78280000	#FF4848	1	0.875
chr1	78280001	78520000	A.1.2.1.1.2.2.2.2.2	0.868225292242295	.	78280001	78520000	#FF4848	1	0.875
chr1	78520001	78760000	A.2.2.1.2.1.1.2.1.2.1.2.2	0.472901168969182	.	78520001	78760000	#FFDADA	1	0.625
chr1	78760001	78880000	A.2.2.2.1.2.2.1.2.1.1.2.2	0.392136025504782	.	78760001	78880000	#FFDADA	1	0.625
chr1	78880001	79240000	A.2.2.2.1.2.2.2	0.384697130712009	.	78880001	79240000	#FFDADA	1	0.625
chr1	79240001	79640000	B.1.2.2.1.1.1.2.1.1.2	0.192348565356004	.	79240001	79640000	#9191FF	1	0.375
chr1	79640001	79920000	B.2.1.1.1.2.1.1.2	0.138150903294368	.	79640001	79920000	#4848FF	1	0.25
chr1	79920001	80040000	B.1.2.2.1.1.2.1.2.2.2	0.185972369819341	.	79920001	80040000	#9191FF	1	0.375
chr1	80040001	80240000	B.1.2.2.1.1.2.1.2.2.1	0.187035069075452	.	80040001	80240000	#9191FF	1	0.375
chr1	80240001	80600000	B.2.1.2.2.1.2.2	0.0733262486716259	.	80240001	80600000	#4848FF	1	0.25
chr1	80600001	80720000	B.1.2.1.1.1.1.2.2.2.1	0.236981934112646	.	80600001	80720000	#9191FF	1	0.375
chr1	80720001	80840000	B.1.2.1.1.1.1.2.1.2	0.240170031880978	.	80720001	80840000	#9191FF	1	0.375
chr1	80840001	81120000	B.1.1.2.2.2.2.2.2.2	0.243358129649309	.	80840001	81120000	#DADAFF	1	0.5
chr1	81120001	81280000	B.1.1.1.2.2.2.1.1.2	0.308182784272051	.	81120001	81280000	#DADAFF	1	0.5
chr1	81280001	81400000	A.2.2.2.1.2.1.2.2.2.2	0.396386822529224	.	81280001	81400000	#FFDADA	1	0.625
chr1	81400001	81680000	A.2.2.1.2.1.2.2.2.1	0.443145589798087	.	81400001	81680000	#FFDADA	1	0.625
chr1	81680001	81840000	A.2.2.1.2.1.2.2.1.2.1.1.1.2	0.447396386822529	.	81680001	81840000	#FFDADA	1	0.625
chr1	81840001	82040000	A.2.1.2.1.1.2.2.1.1.1	0.587672688629118	.	81840001	82040000	#FF9191	1	0.75
chr1	82040001	82200000	A.2.2.2.1.2.2.1.2.1.2.2.1	0.390010626992561	.	82040001	82200000	#FFDADA	1	0.625
chr1	82200001	82440000	A.2.1.2.1.1.2.2.1.2.1	0.585547290116897	.	82200001	82440000	#FF9191	1	0.75
chr1	82440001	82960000	B.1.2.1.1.1.2.1	0.234856535600425	.	82440001	82960000	#9191FF	1	0.375
chr1	82960001	83280000	B.1.1.1.2.1.1.1.2.1	0.345377258235919	.	82960001	83280000	#DADAFF	1	0.5
chr1	83280001	83600000	A.2.2.2.1.2.2.1.2.2.1.1	0.38788522848034	.	83280001	83600000	#FFDADA	1	0.625
chr1	83600001	83720000	B.1.1.2.1.1.2.1.2.1	0.289054197662062	.	83600001	83720000	#DADAFF	1	0.5
chr1	83720001	84120000	A.2.2.1.2.1.2.2.1.1.2.2	0.44952178533475	.	83720001	84120000	#FFDADA	1	0.625
chr1	84120001	84360000	A.2.1.2.1.1.2.2.2.1.1.1	0.583421891604676	.	84120001	84360000	#FF9191	1	0.75
chr1	84360001	84600000	A.2.1.1.1.2.1.2.2.2.1	0.656748140276302	.	84360001	84600000	#FF9191	1	0.75
chr1	84600001	84800000	A.2.2.1.2.1.2.2.1.1.1	0.451647183846971	.	84600001	84800000	#FFDADA	1	0.625
chr1	84800001	84960000	A.2.1.1.1.2.1.1.2.1.2.1	0.668437832093517	.	84800001	84960000	#FF9191	1	0.75
chr1	84960001	85160000	A.2.1.1.1.2.1.2.1.2.2.2	0.659936238044633	.	84960001	85160000	#FF9191	1	0.75
chr1	85160001	85440000	A.2.1.2.1.1.2.2.2.2	0.580233793836344	.	85160001	85440000	#FF9191	1	0.75
chr1	85440001	85760000	B.1.1.2.2.2.1.2.2.2	0.255047821466525	.	85440001	85760000	#DADAFF	1	0.5
chr1	85760001	85960000	A.2.2.2.1.2.2.1.1	0.395324123273114	.	85760001	85960000	#FFDADA	1	0.625
chr1	85960001	86200000	B.1.1.2.1.1.1.2.2	0.292242295430393	.	85960001	86200000	#DADAFF	1	0.5
chr1	86200001	86520000	B.2.1.2.2.2.2.2	0.0690754516471838	.	86200001	86520000	#4848FF	1	0.25
chr1	86520001	86720000	B.2.2.1.2.1.2.1.1.2.2	0.0414452709883103	.	86520001	86720000	#0000FF	1	0.125
chr1	86720001	87120000	B.2.2.1.2.1.2.2.1.1	0.0393198724760893	.	86720001	87120000	#0000FF	1	0.125
chr1	87120001	87320000	B.1.2.1.2.2.1.1.1.1	0.209351753453773	.	87120001	87320000	#9191FF	1	0.375
chr1	87320001	87520000	B.1.1.2.1.1.1.2.1	0.293304994686504	.	87320001	87520000	#DADAFF	1	0.5
chr1	87520001	87920000	B.2.2.1.2.1.2.2.1.2	0.0382571732199787	.	87520001	87920000	#0000FF	1	0.125
chr1	87920001	88040000	B.2.1.2.2.2.1.1	0.0722635494155154	.	87920001	88040000	#4848FF	1	0.25
chr1	88040001	88200000	B.2.2.1.2.1.2.1.1.1	0.0435706695005314	.	88040001	88200000	#0000FF	1	0.125
chr1	88200001	88560000	B.2.2.2.2.1.1.2	0.00850159404888417	.	88200001	88560000	#0000FF	1	0.125
chr1	88560001	88800000	B.2.2.1.2.1.2.2.2	0.0371944739638682	.	88560001	88800000	#0000FF	1	0.125
chr1	88800001	89120000	B.2.2.2.1.2.2.1.1	0.0138150903294368	.	88800001	89120000	#0000FF	1	0.125
chr1	89120001	89400000	B.1.2.1.2.2.1.2.1.1	0.20403825717322	.	89120001	89400000	#9191FF	1	0.375
chr1	89400001	89560000	B.1.1.1.2.2.1.1.2.2	0.314558979808714	.	89400001	89560000	#DADAFF	1	0.5
chr1	89560001	89720000	B.1.1.2.2.2.1.2.2.1.1	0.257173219978746	.	89560001	89720000	#DADAFF	1	0.5
chr1	89720001	89800000	B.1.1.2.2.2.1.2.1	0.258235919234857	.	89720001	89800000	#DADAFF	1	0.5
chr1	89800001	89960000	B.1.1.2.2.2.1.2.2.1.2	0.256110520722636	.	89800001	89960000	#DADAFF	1	0.5
chr1	89960001	90240000	A.1.2.2.1.2.1.2.2.1.2	0.759829968119022	.	89960001	90240000	#FF4848	1	0.875
chr1	90240001	90480000	A.2.2.1.2.2.1.1.1	0.439957492029756	.	90240001	90480000	#FFDADA	1	0.625
chr1	90480001	90640000	B.1.2.2.2.1.2.2.2.2	0.161530286928799	.	90480001	90640000	#9191FF	1	0.375
chr1	90640001	90880000	B.2.2.2.1.2.2.1.2	0.0127523910733262	.	90640001	90880000	#0000FF	1	0.125
chr1	90880001	91280000	B.2.2.2.1.2.1.1	0.0180658873538789	.	90880001	91280000	#0000FF	1	0.125
chr1	91280001	91520000	B.1.2.1.2.2.2.1.2	0.199787460148778	.	91280001	91520000	#9191FF	1	0.375
chr1	91520001	91840000	B.2.1.1.1.2.2.2.2.2	0.121147715196599	.	91520001	91840000	#4848FF	1	0.25
chr1	91840001	92440000	B.2.1.2.2.2.1.2	0.0712008501594049	.	91840001	92440000	#4848FF	1	0.25
chr1	92440001	92600000	B.1.2.1.2.2.1.2.2	0.201912858660999	.	92440001	92600000	#9191FF	1	0.375
chr1	92600001	92760000	B.1.1.2.1.1.2.2.2	0.28480340063762	.	92600001	92760000	#DADAFF	1	0.5
chr1	92760001	92960000	B.1.2.1.2.2.1.1.1.2.1	0.208289054197662	.	92760001	92960000	#9191FF	1	0.375
chr1	92960001	93240000	B.1.2.1.2.2.1.1.1.2.2	0.207226354941552	.	92960001	93240000	#9191FF	1	0.375
chr1	93240001	93480000	A.1.2.2.1.2.1.2.2.1.1	0.760892667375133	.	93240001	93480000	#FF4848	1	0.875
chr1	93480001	93840000	A.1.1.2.1.2.1.2.1.1	0.960680127523911	.	93480001	93840000	#FF0000	1	1
chr1	93840001	93960000	A.1.2.1.1.2.2.2.1.1.2.2.2	0.872476089266737	.	93840001	93960000	#FF4848	1	0.875
chr1	93960001	94040000	A.2.1.1.1.2.1.2.2.1.1	0.658873538788523	.	93960001	94040000	#FF9191	1	0.75
chr1	94040001	94320000	A.1.1.1.2.2.1.1	0.987247608926674	.	94040001	94320000	#FF0000	1	1
chr1	94320001	94440000	A.2.1.1.1.2.1.1.1.2	0.670563230605739	.	94320001	94440000	#FF9191	1	0.75
chr1	94440001	94680000	A.1.2.1.1.2.1.1.1	0.888416578108395	.	94440001	94680000	#FF4848	1	0.875
chr1	94680001	95200000	A.1.1.2.1.2.1.2.2.2	0.957492029755579	.	94680001	95200000	#FF0000	1	1
chr1	95200001	95520000	A.1.1.2.1.2.1.1.2	0.961742826780021	.	95200001	95520000	#FF0000	1	1
chr1	95520001	95680000	A.2.1.2.1.1.1.1.1.2	0.605738575982997	.	95520001	95680000	#FF9191	1	0.75
chr1	95680001	95880000	A.1.2.2.1.2.1.1.2.1.1	0.767268862911796	.	95680001	95880000	#FF4848	1	0.875
chr1	95880001	96320000	A.1.2.1.1.2.1.1.2.1	0.887353878852285	.	95880001	96320000	#FF4848	1	0.875
chr1	96320001	96520000	A.2.1.1.1.2.1.1.2.2.2.1	0.665249734325186	.	96320001	96520000	#FF9191	1	0.75
chr1	96520001	96680000	A.2.1.2.1.1.2.2.2.1.2	0.581296493092455	.	96520001	96680000	#FF9191	1	0.75
chr1	96680001	96840000	A.2.1.1.1.2.2.2.1.2.2	0.645058448459086	.	96680001	96840000	#FF9191	1	0.75
chr1	96840001	97120000	A.1.2.2.1.2.2.2.1.2.1	0.750265674814028	.	96840001	97120000	#FF4848	1	0.875
chr1	97120001	97200000	A.2.2.1.2.1.1.1.1.1.2	0.486716259298619	.	97120001	97200000	#FFDADA	1	0.625
chr1	97200001	97280000	A.2.1.1.1.2.1.1.2.2.2.2	0.664187035069076	.	97200001	97280000	#FF9191	1	0.75
chr1	97280001	97560000	A.1.2.2.1.2.1.1.2.1.2	0.766206163655685	.	97280001	97560000	#FF4848	1	0.875
chr1	97560001	97720000	A.2.2.1.2.1.2.2.1.1.2.1	0.450584484590861	.	97560001	97720000	#FFDADA	1	0.625
chr1	97720001	97880000	A.2.2.1.2.1.2.1.2.1.1.2.1	0.460148777895855	.	97720001	97880000	#FFDADA	1	0.625
chr1	97880001	98360000	A.2.1.2.1.1.2.2.1.2.2	0.584484590860786	.	97880001	98360000	#FF9191	1	0.75
chr1	98360001	98480000	A.2.2.2.1.1.1.2.1.1.2	0.420828905419766	.	98360001	98480000	#FFDADA	1	0.625
chr1	98480001	98600000	A.2.2.2.1.2.1.1.2.2	0.401700318809777	.	98480001	98600000	#FFDADA	1	0.625
chr1	98600001	98840000	A.2.2.2.1.2.2.1.2.1.1.1	0.394261424017003	.	98600001	98840000	#FFDADA	1	0.625
chr1	98840001	99000000	A.2.2.2.1.2.2.1.2.1.1.2.1	0.393198724760893	.	98840001	99000000	#FFDADA	1	0.625
chr1	99000001	99320000	A.2.2.1.2.1.2.2.2.2.1	0.442082890541977	.	99000001	99320000	#FFDADA	1	0.625
chr1	99320001	99640000	A.2.1.2.1.1.1.1.2.1.2.1.2	0.602550478214665	.	99320001	99640000	#FF9191	1	0.75
chr1	99640001	99880000	A.2.1.1.1.2.1.1.1.1	0.671625929861849	.	99640001	99880000	#FF9191	1	0.75
chr1	99880001	100280000	A.2.1.2.1.1.1.1.2.1.2.2	0.601487778958555	.	99880001	100280000	#FF9191	1	0.75
chr1	100280001	100760000	A.2.1.1.1.2.1.2.1.2.1	0.662061636556854	.	100280001	100760000	#FF9191	1	0.75
chr1	100760001	101040000	A.2.2.1.2.1.2.1.2.1.2	0.458023379383634	.	100760001	101040000	#FFDADA	1	0.625
chr1	101040001	101360000	B.1.1.2.2.2.2.2.1.2.2	0.247608926673751	.	101040001	101360000	#DADAFF	1	0.5
chr1	101360001	101440000	A.2.1.1.1.2.1.2.2.2.2	0.655685441020191	.	101360001	101440000	#FF9191	1	0.75
chr1	101440001	101760000	A.2.1.2.1.1.1.2.1.1	0.599362380446334	.	101440001	101760000	#FF9191	1	0.75
chr1	101760001	101960000	A.2.1.2.1.1.1.2.2.2	0.596174282678002	.	101760001	101960000	#FF9191	1	0.75
chr1	101960001	102440000	B.1.2.2.1.1.1.2.2	0.190223166843783	.	101960001	102440000	#9191FF	1	0.375
chr1	102440001	102640000	B.1.2.2.1.1.2.2.2	0.18384697130712	.	102440001	102640000	#9191FF	1	0.375
chr1	102640001	102840000	B.2.1.1.1.2.2.1.2.2.1	0.126461211477152	.	102640001	102840000	#4848FF	1	0.25
chr1	102840001	103040000	B.1.2.2.1.1.1.2.1.1.1.1	0.194473963868225	.	102840001	103040000	#9191FF	1	0.375
chr1	103040001	103200000	B.1.1.2.2.2.2.2.1.1	0.249734325185972	.	103040001	103200000	#DADAFF	1	0.5
chr1	103200001	103360000	B.1.1.1.2.1.1.1.1.1.1	0.350690754516472	.	103200001	103360000	#DADAFF	1	0.5
chr1	103360001	103800000	B.2.1.1.1.2.2.1.2.1.1.1	0.129649309245484	.	103360001	103800000	#4848FF	1	0.25
chr1	103880001	103960000	B.1.2.2.1.1.2.1.1	0.189160467587673	.	103880001	103960000	#9191FF	1	0.375
chr1	104000001	104080000	B.1.2.2.1.1.2.1.1	0.189160467587673	.	104000001	104080000	#9191FF	1	0.375
chr1	104080001	104160000	B.2.1.1.1.1.1.2.2.1	0.150903294367694	.	104080001	104160000	#4848FF	1	0.25
chr1	104160001	104200000	B.2.1.2.2.2.2.1	0.0701381509032944	.	104160001	104200000	#4848FF	1	0.25
chr1	104280001	104480000	B.2.1.2.2.2.2.1	0.0701381509032944	.	104280001	104480000	#4848FF	1	0.25
chr1	104480001	104640000	B.2.1.1.1.2.2.2.1.2	0.12327311370882	.	104480001	104640000	#4848FF	1	0.25
chr1	104640001	105040000	B.2.1.2.2.1.1.1.2	0.0765143464399575	.	104640001	105040000	#4848FF	1	0.25
chr1	105040001	105240000	B.2.1.1.1.2.2.1.1.1.1	0.133900106269926	.	105040001	105240000	#4848FF	1	0.25
chr1	105240001	105400000	B.2.1.2.2.1.2.1	0.0743889479277365	.	105240001	105400000	#4848FF	1	0.25
chr1	105400001	105800000	B.2.2.1.2.1.1.2.2	0.0446333687566419	.	105400001	105800000	#0000FF	1	0.125
chr1	105800001	105960000	B.2.1.1.1.2.2.1.1.2	0.130712008501594	.	105800001	105960000	#4848FF	1	0.25
chr1	105960001	106560000	B.2.2.1.2.1.1.2.1	0.0456960680127524	.	105960001	106560000	#0000FF	1	0.125
chr1	106560001	106920000	B.1.2.1.1.1.2.2	0.233793836344315	.	106560001	106920000	#9191FF	1	0.375
chr1	106920001	107160000	B.1.1.2.2.2.1.1.2.2	0.259298618490967	.	106920001	107160000	#DADAFF	1	0.5
chr1	107160001	107320000	B.1.1.1.2.2.1.1.1.2.2.2.1	0.319872476089267	.	107160001	107320000	#DADAFF	1	0.5
chr1	107320001	107440000	B.1.1.2.2.2.2.2.2.1.1.1	0.246546227417641	.	107320001	107440000	#DADAFF	1	0.5
chr1	107440001	107760000	B.1.1.1.2.1.1.2.1.1.2.2	0.341126461211477	.	107440001	107760000	#DADAFF	1	0.5
chr1	107760001	107960000	B.1.1.2.2.2.1.1.2.1	0.260361317747078	.	107760001	107960000	#DADAFF	1	0.5
chr1	107960001	108080000	A.2.2.1.2.1.2.2.1.2.2	0.444208289054198	.	107960001	108080000	#FFDADA	1	0.625
chr1	108080001	108360000	A.2.1.2.1.2.2.1.2.1	0.546227417640808	.	108080001	108360000	#FF9191	1	0.75
chr1	108360001	108760000	A.2.2.1.2.2.2.2.1.1	0.430393198724761	.	108360001	108760000	#FFDADA	1	0.625
chr1	108760001	108800000	B.1.1.2.1.1.2.1.1.1	0.291179596174283	.	108760001	108800000	#DADAFF	1	0.5
chr1	108840001	108920000	B.1.1.2.1.1.2.1.1.1	0.291179596174283	.	108840001	108920000	#DADAFF	1	0.5
chr1	109000001	109240000	A.2.1.2.1.1.1.1.2.2	0.600425079702444	.	109000001	109240000	#FF9191	1	0.75
chr1	109240001	109600000	A.1.1.1.2.1.1.2.1	0.992561105207226	.	109240001	109600000	#FF0000	1	1
chr1	109600001	109800000	A.1.1.2.2.1.2.2.1.1	0.929861849096706	.	109600001	109800000	#FF0000	1	1
chr1	109800001	110200000	A.1.1.1.1.2.1.2.2	0.996811902231668	.	109800001	110200000	#FF0000	1	1
chr1	110200001	110280000	A.2.1.1.2.2.1.1.2.1.1	0.623804463336876	.	110200001	110280000	#FF9191	1	0.75
chr1	110280001	110440000	A.1.2.1.2.1.1.1.1.2.1	0.866099893730074	.	110280001	110440000	#FF4848	1	0.875
chr1	110440001	110800000	A.1.1.1.1.2.1.2.1	0.997874601487779	.	110440001	110800000	#FF0000	1	1
chr1	110800001	111040000	A.1.2.1.1.2.2.2.2.1	0.869287991498406	.	110800001	111040000	#FF4848	1	0.875
chr1	111040001	111360000	B.1.1.1.1.1.2.2.2	0.362380446333688	.	111040001	111360000	#DADAFF	1	0.5
chr1	111360001	111520000	B.1.2.2.2.1.2.1	0.164718384697131	.	111360001	111520000	#9191FF	1	0.375
chr1	111520001	111640000	B.1.2.2.2.1.2.2.1	0.16365568544102	.	111520001	111640000	#9191FF	1	0.375
chr1	111640001	111960000	B.1.2.1.2.2.2.1.1	0.200850159404888	.	111640001	111960000	#9191FF	1	0.375
chr1	111960001	112200000	A.2.2.1.2.2.1.2.1.1	0.437832093517535	.	111960001	112200000	#FFDADA	1	0.625
chr1	112200001	112280000	A.2.2.2.2.1.2	0.380446333687566	.	112200001	112280000	#FFDADA	1	0.625
chr1	112280001	112480000	B.1.1.2.1.2.1.2.2.2	0.279489904357067	.	112280001	112480000	#DADAFF	1	0.5
chr1	112480001	112560000	B.1.2.2.2.1.1.1	0.166843783209352	.	112480001	112560000	#9191FF	1	0.375
chr1	112560001	112760000	B.2.1.1.2.2.2.1.1.2.2	0.107332624867163	.	112560001	112760000	#4848FF	1	0.25
chr1	112760001	112880000	B.1.2.1.2.2.2.2.2	0.197662061636557	.	112760001	112880000	#9191FF	1	0.375
chr1	112880001	113120000	A.2.1.2.2.1.1.2.2	0.53134962805526	.	112880001	113120000	#FF9191	1	0.75
chr1	113120001	113680000	A.1.1.2.1.2.1.2.1.2	0.9596174282678	.	113120001	113680000	#FF0000	1	1
chr1	113680001	114000000	A.1.2.1.1.2.1.1.2.2	0.886291179596174	.	113680001	114000000	#FF4848	1	0.875
chr1	114000001	114160000	A.2.1.2.1.2.2.2.2	0.538788522848034	.	114000001	114160000	#FF9191	1	0.75
chr1	114160001	114560000	A.1.2.2.1.1.1.2.1	0.790648246546227	.	114160001	114560000	#FF4848	1	0.875
chr1	114560001	114760000	B.1.1.1.1.2.2.1.1.2	0.353878852284803	.	114560001	114760000	#DADAFF	1	0.5
chr1	114760001	114960000	B.1.1.1.1.1.2.1	0.365568544102019	.	114760001	114960000	#DADAFF	1	0.5
chr1	114960001	115400000	A.2.1.1.1.2.2.1.2.2	0.649309245483528	.	114960001	115400000	#FF9191	1	0.75
chr1	115400001	115680000	B.1.1.2.1.2.1.1.2	0.282678002125399	.	115400001	115680000	#DADAFF	1	0.5
chr1	115680001	115760000	A.2.1.2.1.1.1.1.2.1.2.1.1	0.603613177470776	.	115680001	115760000	#FF9191	1	0.75
chr1	115760001	116040000	A.1.2.2.1.2.1.2.2.2.1	0.758767268862912	.	115760001	116040000	#FF4848	1	0.875
chr1	116040001	116160000	A.2.2.1.2.1.2.1.1.1.2	0.463336875664187	.	116040001	116160000	#FFDADA	1	0.625
chr1	116160001	116800000	A.2.1.2.1.1.1.1.2.1.1	0.604675876726886	.	116160001	116800000	#FF9191	1	0.75
chr1	116800001	117160000	A.1.1.2.1.2.1.2.2.1	0.95855472901169	.	116800001	117160000	#FF0000	1	1
chr1	117160001	117280000	A.1.2.1.1.2.1.2.2	0.884165781083953	.	117160001	117280000	#FF4848	1	0.875
chr1	117280001	117480000	A.1.2.1.1.2.1.2.1	0.885228480340064	.	117280001	117480000	#FF4848	1	0.875
chr1	117480001	117600000	A.2.1.1.1.2.1.2.2.1.2	0.657810839532412	.	117480001	117600000	#FF9191	1	0.75
chr1	117600001	117920000	A.1.2.2.1.2.1.2.2.2.2	0.757704569606801	.	117600001	117920000	#FF4848	1	0.875
chr1	117920001	118240000	A.2.1.2.1.2.2.2.1.1	0.541976620616366	.	117920001	118240000	#FF9191	1	0.75
chr1	118240001	118520000	A.2.1.2.1.2.2.2.1.2.2	0.539851222104144	.	118240001	118520000	#FF9191	1	0.75
chr1	118520001	119040000	B.2.2.2.1.2.2.2.1	0.0116896918172157	.	118520001	119040000	#0000FF	1	0.125
chr1	119040001	119200000	B.2.2.1.2.1.2.1.2	0.0403825717321998	.	119040001	119200000	#0000FF	1	0.125
chr1	119200001	119560000	B.2.2.2.1.2.2.2.2	0.0106269925611052	.	119200001	119560000	#0000FF	1	0.125
chr1	119560001	119720000	B.2.1.1.2.2.1.2.1	0.112646121147715	.	119560001	119720000	#4848FF	1	0.25
chr1	119720001	120120000	B.2.2.1.2.1.2.1.1.2.1	0.0425079702444208	.	119720001	120120000	#0000FF	1	0.125
chr1	120120001	120520000	A.2.1.2.1.2.2.2.1.2.1	0.540913921360255	.	120120001	120520000	#FF9191	1	0.75
chr1	120520001	120720000	A.2.2.1.2.2.1.2.2	0.434643995749203	.	120520001	120720000	#FFDADA	1	0.625
chr1	120760001	120880000	A.2.2.2.2.2.2.1.1.2	0.374070138150903	.	120760001	120880000	#FFDADA	1	0.625
chr1	120880001	120960000	B.2.1.1.2.2.2.1.1.2.1	0.108395324123273	.	120880001	120960000	#4848FF	1	0.25
chr1	121080001	121520000	B.2.1.1.2.2.2.1.1.2.1	0.108395324123273	.	121080001	121520000	#4848FF	1	0.25
chr1	142560001	142600000	B.2.1.1.2.2.2.1.1.2.1	0.108395324123273	.	142560001	142600000	#4848FF	1	0.25
chr1	142600001	142720000	B.1.2.1.1.2.1.1.1	0.232731137088204	.	142600001	142720000	#9191FF	1	0.375
chr1	142800001	142840000	B.1.2.1.1.2.1.1.1	0.232731137088204	.	142800001	142840000	#9191FF	1	0.375
chr1	143120001	143320000	B.2.1.1.2.2.1.1.2	0.113708820403826	.	143120001	143320000	#4848FF	1	0.25
chr1	143360001	143440000	B.1.1.1.2.2.2.2.1.1.1	0.304994686503719	.	143360001	143440000	#DADAFF	1	0.5
chr1	143480001	143520000	B.1.1.1.2.2.2.2.1.1.1	0.304994686503719	.	143480001	143520000	#DADAFF	1	0.5
chr1	143720001	143800000	B.1.1.1.1.1.1.2.2.1.1	0.368756641870351	.	143720001	143800000	#DADAFF	1	0.5
chr1	143920001	144080000	B.1.1.1.1.1.1.2.2.1.1	0.368756641870351	.	143920001	144080000	#DADAFF	1	0.5
chr1	144480001	144640000	B.1.1.2.1.1.1.1.1.1.1.1	0.300743889479277	.	144480001	144640000	#DADAFF	1	0.5
chr1	144640001	144720000	B.1.1.2.1.1.1.1.1.2.1	0.297555791710946	.	144640001	144720000	#DADAFF	1	0.5
chr1	144800001	145120000	B.1.1.2.1.1.1.1.1.2.1	0.297555791710946	.	144800001	145120000	#DADAFF	1	0.5
chr1	145120001	145320000	B.1.2.1.2.2.1.1.2.1	0.206163655685441	.	145120001	145320000	#9191FF	1	0.375
chr1	145360001	145840000	A.1.2.1.2.1.1.1.2.2.1	0.859723698193411	.	145360001	145840000	#FF4848	1	0.875
chr1	146360001	146400000	B.1.1.2.1.1.1.1.1.2.2	0.296493092454835	.	146360001	146400000	#DADAFF	1	0.5
chr1	146440001	146760000	B.1.1.2.1.1.1.1.1.2.2	0.296493092454835	.	146440001	146760000	#DADAFF	1	0.5
chr1	146760001	146960000	B.2.1.1.2.2.1.2.2	0.111583421891605	.	146760001	146960000	#4848FF	1	0.25
chr1	146960001	147160000	B.1.1.1.1.1.1.1	0.370882040382572	.	146960001	147160000	#DADAFF	1	0.5
chr1	147160001	147440000	B.2.1.1.2.2.2.1.2.1.2	0.105207226354942	.	147160001	147440000	#4848FF	1	0.25
chr1	147680001	147840000	B.2.1.1.2.2.2.1.2.1.2	0.105207226354942	.	147680001	147840000	#4848FF	1	0.25
chr1	147920001	148040000	B.1.1.2.1.1.1.1.1.1.1.2	0.299681190223167	.	147920001	148040000	#DADAFF	1	0.5
chr1	148160001	148280000	A.2.2.1.1.2.1.2.2	0.492029755579171	.	148160001	148280000	#FFDADA	1	0.625
chr1	148320001	148360000	A.2.2.1.1.2.1.2.2	0.492029755579171	.	148320001	148360000	#FFDADA	1	0.625
chr1	148520001	148600000	B.2.1.1.2.2.1.1.1	0.114771519659936	.	148520001	148600000	#4848FF	1	0.25
chr1	148840001	148960000	B.2.1.1.2.2.1.1.1	0.114771519659936	.	148840001	148960000	#4848FF	1	0.25
chr1	149000001	149200000	B.2.1.1.2.2.1.1.1	0.114771519659936	.	149000001	149200000	#4848FF	1	0.25
chr1	149200001	149440000	B.1.1.1.1.1.2.2.1.1	0.364505844845909	.	149200001	149440000	#DADAFF	1	0.5
chr1	149560001	149600000	B.1.2.1.2.2.1.2.1.2	0.202975557917109	.	149560001	149600000	#9191FF	1	0.375
chr1	149640001	149720000	B.1.2.1.2.2.1.2.1.2	0.202975557917109	.	149640001	149720000	#9191FF	1	0.375
chr1	149720001	150160000	A.1.1.2.2.1.2.2.1.2	0.928799149840595	.	149720001	150160000	#FF0000	1	1
chr1	150160001	150320000	A.1.1.2.2.2.1.2.1.1.1	0.91817215727949	.	150160001	150320000	#FF0000	1	1
chr1	150320001	150480000	A.1.1.2.2.1.1.1.2.1.1	0.941551540913921	.	150320001	150480000	#FF0000	1	1
chr1	150480001	150640000	A.1.2.1.2.1.1.1.1.1	0.867162592986185	.	150480001	150640000	#FF4848	1	0.875
chr1	150640001	150960000	A.1.1.2.2.1.2.1.1.1.1	0.935175345377258	.	150640001	150960000	#FF0000	1	1
chr1	150960001	151280000	A.1.1.2.2.1.2.1.1.2.1	0.933049946865037	.	150960001	151280000	#FF0000	1	1
chr1	151280001	151560000	A.1.1.2.2.1.2.1.1.1.2	0.934112646121148	.	151280001	151560000	#FF0000	1	1
chr1	151560001	151840000	A.1.1.2.2.1.2.1.2	0.930924548352816	.	151560001	151840000	#FF0000	1	1
chr1	151840001	152040000	B.1.1.1.1.1.1.2.2.1.2	0.36769394261424	.	151840001	152040000	#DADAFF	1	0.5
chr1	152040001	152200000	B.2.1.1.2.2.2.1.1.1.2	0.109458023379384	.	152040001	152200000	#4848FF	1	0.25
chr1	152200001	152480000	B.2.2.1.1.1.2.2.2.1	0.0605738575982997	.	152200001	152480000	#0000FF	1	0.125
chr1	152480001	152680000	B.2.2.1.1.2.2.1.1.2	0.051009564293305	.	152480001	152680000	#0000FF	1	0.125
chr1	152680001	152840000	B.2.2.1.1.1.2.2.2.2.2	0.0584484590860786	.	152680001	152840000	#0000FF	1	0.125
chr1	152840001	152960000	B.2.2.1.1.1.2.1.2.2.1	0.0637619553666312	.	152840001	152960000	#0000FF	1	0.125
chr1	152960001	153120000	B.2.2.1.1.1.2.2.2.2.1	0.0595111583421892	.	152960001	153120000	#0000FF	1	0.125
chr1	153120001	153480000	B.2.1.2.1.2.2.2.2.2.1	0.079702444208289	.	153120001	153480000	#4848FF	1	0.25
chr1	153480001	153600000	A.2.1.2.2.1.2.1.1.2	0.529224229543039	.	153480001	153600000	#FF9191	1	0.75
chr1	153600001	154000000	A.1.1.2.2.1.2.1.1.2.2	0.931987247608927	.	153600001	154000000	#FF0000	1	1
chr1	154000001	154160000	A.2.1.1.2.1.2.2.2	0.625929861849097	.	154000001	154160000	#FF9191	1	0.75
chr1	154160001	154400000	A.1.1.2.2.2.1.2.1.1.2	0.917109458023379	.	154160001	154400000	#FF0000	1	1
chr1	154400001	154600000	A.1.1.2.2.2.2.2.1	0.907545164718385	.	154400001	154600000	#FF0000	1	1
chr1	154600001	154800000	A.1.1.2.2.1.1.2.2.1	0.937300743889479	.	154600001	154800000	#FF0000	1	1
chr1	154800001	154920000	A.1.1.2.2.1.1.2.1	0.93836344314559	.	154800001	154920000	#FF0000	1	1
chr1	154920001	155120000	A.1.1.2.2.1.1.1.2.2	0.9394261424017	.	154920001	155120000	#FF0000	1	1
chr1	155120001	155280000	A.1.2.1.2.1.1.2.2.1.1.1.1	0.845908607863974	.	155120001	155280000	#FF4848	1	0.875
chr1	155280001	155480000	A.1.1.2.2.1.1.1.1.2.2	0.942614240170032	.	155280001	155480000	#FF0000	1	1
chr1	155480001	155560000	A.1.2.2.2.1.2.1.2.1.2	0.732199787460149	.	155480001	155560000	#FF4848	1	0.875
chr1	155560001	155760000	A.1.1.2.2.1.1.1.2.1.2	0.940488841657811	.	155560001	155760000	#FF0000	1	1
chr1	155760001	155880000	A.1.2.1.2.2.2.1.1.2.1.2.2	0.810839532412327	.	155760001	155880000	#FF4848	1	0.875
chr1	155880001	155960000	A.1.1.2.2.2.2.2.2	0.906482465462274	.	155880001	155960000	#FF0000	1	1
chr1	155960001	156080000	A.1.2.1.2.1.1.2.2.2	0.841657810839532	.	155960001	156080000	#FF4848	1	0.875
chr1	156080001	156320000	A.1.1.2.2.1.1.1.1.1	0.944739638682253	.	156080001	156320000	#FF0000	1	1
chr1	156320001	156400000	A.1.2.1.2.1.1.2.2.1.1.2	0.843783209351753	.	156320001	156400000	#FF4848	1	0.875
chr1	156400001	156600000	A.1.1.1.2.1.2.2.1	0.989373007438895	.	156400001	156600000	#FF0000	1	1
chr1	156600001	156880000	A.1.1.1.2.1.2.2.2	0.988310308182784	.	156600001	156880000	#FF0000	1	1
chr1	156880001	157120000	A.1.2.2.2.1.2.2	0.730074388947928	.	156880001	157120000	#FF4848	1	0.875
chr1	157120001	157520000	B.2.2.1.1.2.2.1.1.1	0.0520722635494155	.	157120001	157520000	#0000FF	1	0.125
chr1	157520001	157960000	B.2.2.2.2.1.1.1	0.00956429330499469	.	157520001	157960000	#0000FF	1	0.125
chr1	157960001	158080000	B.2.1.1.2.2.2.2.1	0.103081827842721	.	157960001	158080000	#4848FF	1	0.25
chr1	158080001	158200000	B.2.1.2.1.2.2.2.2.2.2	0.0786397449521785	.	158080001	158200000	#4848FF	1	0.25
chr1	158200001	158720000	B.2.2.2.2.2.1.1.2	0.00425079702444208	.	158200001	158720000	#0000FF	1	0.125
chr1	158720001	158960000	B.2.2.2.1.2.1.2.1.1	0.0170031880977683	.	158720001	158960000	#0000FF	1	0.125
chr1	158960001	159040000	B.2.1.2.1.2.2.1.1.1.2	0.0860786397449522	.	158960001	159040000	#4848FF	1	0.25
chr1	159040001	159240000	B.2.1.2.1.2.2.2.2.1.1	0.0818278427205101	.	159040001	159240000	#4848FF	1	0.25
chr1	159240001	159480000	B.2.2.1.1.2.2.1.2.2	0.048884165781084	.	159240001	159480000	#0000FF	1	0.125
chr1	159480001	159720000	B.2.2.1.1.2.1.2.2	0.053134962805526	.	159480001	159720000	#0000FF	1	0.125
chr1	159720001	159880000	B.1.1.2.1.1.1.1.1.1.2	0.298618490967056	.	159720001	159880000	#DADAFF	1	0.5
chr1	159880001	160040000	A.2.1.1.1.1.1.2.2.2	0.688629117959617	.	159880001	160040000	#FF9191	1	0.75
chr1	160040001	160360000	A.2.1.1.1.1.1.2.1	0.690754516471838	.	160040001	160360000	#FF9191	1	0.75
chr1	160360001	160560000	B.2.1.1.2.2.2.1.2.1.1	0.106269925611052	.	160360001	160560000	#4848FF	1	0.25
chr1	160560001	161080000	B.2.1.1.2.2.2.1.2.2	0.104144527098831	.	160560001	161080000	#4848FF	1	0.25
chr1	161080001	161160000	A.2.2.1.1.1.1.1.1.2	0.509032943676939	.	161080001	161160000	#FFDADA	1	0.625
chr1	161160001	161440000	A.1.2.1.2.2.1.2	0.81721572794899	.	161160001	161440000	#FF4848	1	0.875
chr1	161440001	161640000	A.2.2.2.2.2.2.1.2	0.373007438894793	.	161440001	161640000	#FFDADA	1	0.625
chr1	161640001	162080000	A.2.2.1.2.2.1.2.1.2.1	0.436769394261424	.	161640001	162080000	#FFDADA	1	0.625
chr1	162080001	162520000	B.1.1.1.1.1.1.2.2.2	0.36663124335813	.	162080001	162520000	#DADAFF	1	0.5
chr1	162520001	162840000	A.2.1.1.1.1.1.2.2.1	0.689691817215728	.	162520001	162840000	#FF9191	1	0.75
chr1	162840001	163040000	A.1.1.2.1.2.2.2.1	0.951115834218916	.	162840001	163040000	#FF0000	1	1
chr1	163040001	163280000	A.2.1.1.1.2.1.2.1.2.2.1	0.660998937300744	.	163040001	163280000	#FF9191	1	0.75
chr1	163280001	163680000	B.2.2.1.1.1.2.1.2.1.2	0.0648246546227418	.	163280001	163680000	#0000FF	1	0.125
chr1	163680001	163960000	B.2.2.2.1.1.1.1	0.026567481402763	.	163680001	163960000	#0000FF	1	0.125
chr1	163960001	164440000	B.2.2.2.1.2.1.2.2	0.0148777895855473	.	163960001	164440000	#0000FF	1	0.125
chr1	164440001	164760000	B.1.2.2.2.1.2.2.2.1	0.16259298618491	.	164440001	164760000	#9191FF	1	0.375
chr1	164760001	165000000	B.2.2.2.1.1.2.2.1	0.0201912858660999	.	164760001	165000000	#0000FF	1	0.125
chr1	165000001	165080000	B.2.1.1.2.2.2.2.2	0.10201912858661	.	165000001	165080000	#4848FF	1	0.25
chr1	165080001	165320000	B.2.2.2.1.2.1.2.1.2	0.0159404888416578	.	165080001	165320000	#0000FF	1	0.125
chr1	165320001	165560000	B.2.1.2.1.2.2.2.2.1.2	0.0807651434643996	.	165320001	165560000	#4848FF	1	0.25
chr1	165560001	165720000	B.1.1.2.1.1.1.1.2.1	0.295430393198725	.	165560001	165720000	#DADAFF	1	0.5
chr1	165720001	165880000	A.2.2.1.2.2.1.2.1.2.2	0.435706695005314	.	165720001	165880000	#FFDADA	1	0.625
chr1	165880001	166160000	B.2.1.2.1.2.1.2	0.0882040382571732	.	165880001	166160000	#4848FF	1	0.25
chr1	166160001	166360000	B.1.1.2.1.1.2.1.1.2	0.290116896918172	.	166160001	166360000	#DADAFF	1	0.5
chr1	166360001	166760000	B.2.2.1.1.2.1.2.1	0.0541976620616366	.	166360001	166760000	#0000FF	1	0.125
chr1	166760001	167080000	B.1.2.1.2.2.2.2.1	0.198724760892667	.	166760001	167080000	#9191FF	1	0.375
chr1	167080001	167400000	A.2.1.2.1.2.2.1.1.2.1	0.548352816153029	.	167080001	167400000	#FF9191	1	0.75
chr1	167400001	167720000	A.1.2.2.1.1.2.2.2.1.2	0.772582359192349	.	167400001	167720000	#FF4848	1	0.875
chr1	167720001	167880000	A.2.1.2.1.2.2.1.2.2.1.1	0.545164718384697	.	167720001	167880000	#FF9191	1	0.75
chr1	167880001	168000000	A.2.1.2.1.2.2.1.1.1	0.549415515409139	.	167880001	168000000	#FF9191	1	0.75
chr1	168000001	168200000	A.1.2.2.1.1.2.1.1.2.2	0.776833156216791	.	168000001	168200000	#FF4848	1	0.875
chr1	168200001	168600000	B.1.1.1.2.2.1.1.1.2.1	0.323060573857598	.	168200001	168600000	#DADAFF	1	0.5
chr1	168600001	169120000	A.1.2.2.1.1.2.1.1.1.1	0.780021253985122	.	168600001	169120000	#FF4848	1	0.875
chr1	169120001	169320000	A.2.2.2.1.1.2.2.1.1.2	0.412327311370882	.	169120001	169320000	#FFDADA	1	0.625
chr1	169320001	169520000	B.1.1.1.2.2.1.2.2.2	0.310308182784272	.	169320001	169520000	#DADAFF	1	0.5
chr1	169520001	169720000	B.2.1.2.1.2.2.1.1.1.1	0.0871413390010627	.	169520001	169720000	#4848FF	1	0.25
chr1	169720001	169880000	B.1.2.2.1.2.2.2.1.1.1	0.172157279489904	.	169720001	169880000	#9191FF	1	0.375
chr1	169880001	170080000	B.2.1.1.1.1.2.1.1.2.2	0.146652497343252	.	169880001	170080000	#4848FF	1	0.25
chr1	170080001	170240000	B.2.2.1.1.1.2.1.1	0.0669500531349628	.	170080001	170240000	#0000FF	1	0.125
chr1	170240001	170440000	B.2.2.1.2.2.2.2.2.2	0.0276301806588735	.	170240001	170440000	#0000FF	1	0.125
chr1	170440001	170680000	B.2.2.1.1.1.2.2.1	0.0616365568544102	.	170440001	170680000	#0000FF	1	0.125
chr1	170680001	170760000	B.2.2.1.1.2.1.1.2.2	0.0552603613177471	.	170680001	170760000	#0000FF	1	0.125
chr1	170760001	170880000	B.2.2.1.1.1.2.1.2.2.2	0.0626992561105207	.	170760001	170880000	#0000FF	1	0.125
chr1	170880001	171440000	B.2.2.2.1.1.2.2.2	0.0191285866099894	.	170880001	171440000	#0000FF	1	0.125
chr1	171440001	171800000	A.2.2.1.2.2.2.1.2	0.431455897980871	.	171440001	171800000	#FFDADA	1	0.625
chr1	171800001	172080000	B.1.1.1.2.2.1.2.2.1	0.311370882040383	.	171800001	172080000	#DADAFF	1	0.5
chr1	172080001	172320000	A.2.1.2.1.2.2.1.2.2.2	0.543039319872476	.	172080001	172320000	#FF9191	1	0.75
chr1	172320001	172520000	A.2.2.2.2.2.2.1.1.1	0.375132837407014	.	172320001	172520000	#FFDADA	1	0.625
chr1	172520001	172680000	B.1.2.1.1.2.2.1.1.2	0.223166843783209	.	172520001	172680000	#9191FF	1	0.375
chr1	172680001	172880000	B.2.1.2.1.1.1.2.1.2	0.0956429330499469	.	172680001	172880000	#4848FF	1	0.25
chr1	172880001	173120000	B.2.2.1.2.2.2.2.2.1	0.0286928799149841	.	172880001	173120000	#0000FF	1	0.125
chr1	173120001	173360000	B.2.2.1.2.2.2.2.1	0.0297555791710946	.	173120001	173360000	#0000FF	1	0.125
chr1	173360001	173760000	B.1.2.2.1.2.2.2.2	0.167906482465462	.	173360001	173760000	#9191FF	1	0.375
chr1	173760001	174080000	A.1.2.2.1.1.2.1.2	0.77577045696068	.	173760001	174080000	#FF4848	1	0.875
chr1	174080001	174280000	B.1.1.2.2.1.2.1.1.1	0.270988310308183	.	174080001	174280000	#DADAFF	1	0.5
chr1	174280001	174480000	B.1.1.2.2.1.2.1.2.1	0.266737513283741	.	174280001	174480000	#DADAFF	1	0.5
chr1	174480001	174720000	B.1.2.1.1.2.2.2.2.2	0.217853347502657	.	174480001	174720000	#9191FF	1	0.375
chr1	174720001	174800000	B.1.1.2.1.1.2.2.1.1	0.286928799149841	.	174720001	174800000	#DADAFF	1	0.5
chr1	174800001	175040000	A.2.2.2.1.2.1.2.2.2.1	0.397449521785335	.	174800001	175040000	#FFDADA	1	0.625
chr1	175040001	175360000	A.2.2.1.2.1.2.1.1.1.1	0.464399574920298	.	175040001	175360000	#FFDADA	1	0.625
chr1	175360001	175640000	A.1.2.2.1.1.1.1.1.1.2	0.800212539851222	.	175360001	175640000	#FF4848	1	0.875
chr1	175640001	175840000	A.2.1.2.1.2.1.2.1.2.1.1	0.558979808714134	.	175640001	175840000	#FF9191	1	0.75
chr1	175840001	176160000	A.2.1.1.1.1.2.2.1.1.1	0.678002125398512	.	175840001	176160000	#FF9191	1	0.75
chr1	176160001	176560000	B.2.1.2.1.1.1.1.1.1	0.100956429330499	.	176160001	176560000	#4848FF	1	0.25
chr1	176560001	176640000	B.1.1.1.2.2.2.2.1.1.2	0.303931987247609	.	176560001	176640000	#DADAFF	1	0.5
chr1	176640001	176760000	A.2.2.2.1.2.1.2.1.2	0.399574920297556	.	176640001	176760000	#FFDADA	1	0.625
chr1	176760001	176880000	B.1.1.1.2.1.2.2.2.1.1.1	0.328374070138151	.	176760001	176880000	#DADAFF	1	0.5
chr1	176880001	177040000	B.1.1.2.1.1.2.2.1.2	0.28586609989373	.	176880001	177040000	#DADAFF	1	0.5
chr1	177040001	177440000	B.2.1.1.1.1.1.1	0.153028692879915	.	177040001	177440000	#4848FF	1	0.25
chr1	177440001	177640000	B.2.1.2.1.1.1.1.2.2	0.0977683315621679	.	177440001	177640000	#4848FF	1	0.25
chr1	177640001	178040000	B.2.1.2.1.1.1.2.2.2	0.0924548352816153	.	177640001	178040000	#4848FF	1	0.25
chr1	178040001	178200000	B.1.2.1.1.2.2.2.1	0.219978746014878	.	178040001	178200000	#9191FF	1	0.375
chr1	178200001	178320000	B.1.2.2.1.2.2.1.2	0.173219978746015	.	178200001	178320000	#9191FF	1	0.375
chr1	178320001	178400000	B.1.2.2.1.2.2.2.1.2.1	0.170031880977683	.	178320001	178400000	#9191FF	1	0.375
chr1	178400001	178560000	B.1.1.2.2.1.2.2.2	0.263549415515409	.	178400001	178560000	#DADAFF	1	0.5
chr1	178560001	178720000	B.1.1.2.2.1.2.1.2.2	0.26567481402763	.	178560001	178720000	#DADAFF	1	0.5
chr1	178720001	179000000	B.1.1.2.2.1.2.2.1	0.26461211477152	.	178720001	179000000	#DADAFF	1	0.5
chr1	179000001	179360000	A.2.1.2.1.2.2.1.2.2.1.2	0.544102019128587	.	179000001	179360000	#FF9191	1	0.75
chr1	179360001	179680000	B.2.1.2.1.2.2.1.2	0.0839532412327311	.	179360001	179680000	#4848FF	1	0.25
chr1	179680001	179840000	A.2.1.2.1.2.1.1.1.1	0.579171094580234	.	179680001	179840000	#FF9191	1	0.75
chr1	179840001	180240000	A.1.2.2.1.1.2.2.2.1.1	0.773645058448459	.	179840001	180240000	#FF4848	1	0.875
chr1	180240001	180440000	A.2.1.2.1.2.2.1.1.2.2	0.547290116896918	.	180240001	180440000	#FF9191	1	0.75
chr1	180440001	180640000	A.1.2.2.1.1.2.2.2.2.2	0.770456960680127	.	180440001	180640000	#FF4848	1	0.875
chr1	180640001	180840000	A.2.1.1.1.1.1.1.2.2.2.1.1.1	0.698193411264612	.	180640001	180840000	#FF9191	1	0.75
chr1	180840001	181160000	A.1.2.2.1.1.2.1.1.1.2	0.778958554729012	.	180840001	181160000	#FF4848	1	0.875
chr1	181160001	181320000	B.2.2.1.1.1.2.1.2.1.1	0.0658873538788523	.	181160001	181320000	#0000FF	1	0.125
chr1	181320001	181480000	B.2.2.1.1.2.1.1.1	0.0573857598299681	.	181320001	181480000	#0000FF	1	0.125
chr1	181480001	181960000	B.2.2.2.2.2.1.1.1	0.0053134962805526	.	181480001	181960000	#0000FF	1	0.125
chr1	181960001	182280000	B.1.2.2.1.2.2.2.1.1.2	0.171094580233794	.	181960001	182280000	#9191FF	1	0.375
chr1	182280001	182400000	B.1.2.1.1.2.2.1.1.1	0.22422954303932	.	182280001	182400000	#9191FF	1	0.375
chr1	182400001	182560000	B.1.1.2.1.1.1.1.2.2	0.294367693942614	.	182400001	182560000	#DADAFF	1	0.5
chr1	182560001	182840000	A.1.2.1.1.1.1.1.1.1.2	0.904357066950053	.	182560001	182840000	#FF4848	1	0.875
chr1	182840001	183440000	A.1.2.1.1.1.1.1.1.1.1	0.905419766206164	.	182840001	183440000	#FF4848	1	0.875
chr1	183440001	183520000	A.2.1.1.1.1.1.1.2.2.1.1	0.700318809776833	.	183440001	183520000	#FF9191	1	0.75
chr1	183520001	183640000	A.2.1.1.1.1.1.1.1.1.1	0.709883103081828	.	183520001	183640000	#FF9191	1	0.75
chr1	183640001	184040000	A.1.2.2.1.1.2.2.2.2.1	0.771519659936238	.	183640001	184040000	#FF4848	1	0.875
chr1	184040001	184200000	A.2.1.1.1.1.2.1.1.1.1.1	0.687566418703507	.	184040001	184200000	#FF9191	1	0.75
chr1	184200001	184360000	A.2.1.1.1.1.1.1.2.1.1	0.703506907545165	.	184200001	184360000	#FF9191	1	0.75
chr1	184360001	184480000	A.1.2.1.1.1.1.2.1.2	0.899043570669501	.	184360001	184480000	#FF4848	1	0.875
chr1	184480001	184560000	A.2.2.1.2.1.1.2.2.1.1	0.46865037194474	.	184480001	184560000	#FFDADA	1	0.625
chr1	184560001	184920000	A.2.1.1.1.1.2.2.1.2	0.675876726886291	.	184560001	184920000	#FF9191	1	0.75
chr1	184920001	185120000	A.2.1.1.1.1.2.2.2.2	0.67268862911796	.	184920001	185120000	#FF9191	1	0.75
chr1	185120001	185320000	B.1.1.1.2.2.1.2.1.1	0.313496280552604	.	185120001	185320000	#DADAFF	1	0.5
chr1	185320001	185520000	B.2.1.2.1.1.1.2.1.1	0.0967056323060574	.	185320001	185520000	#4848FF	1	0.25
chr1	185520001	185680000	B.2.1.1.1.1.1.2.2.2	0.149840595111583	.	185520001	185680000	#4848FF	1	0.25
chr1	185680001	185960000	B.2.2.2.1.1.2.1.1	0.0223166843783209	.	185680001	185960000	#0000FF	1	0.125
chr1	185960001	186240000	B.2.2.2.1.1.1.2.2.1	0.024442082890542	.	185960001	186240000	#0000FF	1	0.125
chr1	186240001	186400000	B.1.1.2.2.1.2.1.1.2.1	0.269925611052072	.	186240001	186400000	#DADAFF	1	0.5
chr1	186400001	186960000	B.2.2.2.1.1.1.2.2.2	0.0233793836344315	.	186400001	186960000	#0000FF	1	0.125
chr1	186960001	187200000	B.1.1.2.2.1.1.2.1	0.273113708820404	.	186960001	187200000	#DADAFF	1	0.5
chr1	187200001	187560000	B.1.1.2.2.1.1.1.1.1	0.276301806588735	.	187200001	187560000	#DADAFF	1	0.5
chr1	187560001	187680000	B.1.1.1.2.1.2.1.1.1	0.334750265674814	.	187560001	187680000	#DADAFF	1	0.5
chr1	187680001	188080000	B.1.1.1.2.1.1.1.1.2.1	0.34750265674814	.	187680001	188080000	#DADAFF	1	0.5
chr1	188080001	188200000	A.2.2.1.2.1.1.2.2.1.2	0.467587672688629	.	188080001	188200000	#FFDADA	1	0.625
chr1	188200001	188440000	A.2.2.1.2.2.2.2.1.2	0.42933049946865	.	188200001	188440000	#FFDADA	1	0.625
chr1	188440001	188720000	B.1.1.2.2.1.1.1.1.2	0.275239107332625	.	188440001	188720000	#DADAFF	1	0.5
chr1	188720001	188880000	B.1.1.1.2.1.1.1.1.2.2	0.34643995749203	.	188720001	188880000	#DADAFF	1	0.5
chr1	188880001	189080000	B.1.2.1.1.1.1.2.1.1	0.241232731137088	.	188880001	189080000	#9191FF	1	0.375
chr1	189080001	189200000	B.1.2.1.1.1.1.2.2.2.2	0.235919234856536	.	189080001	189200000	#9191FF	1	0.375
chr1	189200001	189400000	B.1.2.2.1.2.1.2.1.1	0.178533475026567	.	189200001	189400000	#9191FF	1	0.375
chr1	189400001	189640000	B.1.2.1.1.2.2.1.2.1	0.222104144527099	.	189400001	189640000	#9191FF	1	0.375
chr1	189640001	189840000	B.1.2.1.1.1.1.2.2.1.1	0.239107332624867	.	189640001	189840000	#9191FF	1	0.375
chr1	189840001	190000000	B.1.2.2.1.2.1.2.1.2	0.177470775770457	.	189840001	190000000	#9191FF	1	0.375
chr1	190000001	190200000	B.1.2.2.1.1.2.1.2.1	0.188097768331562	.	190000001	190200000	#9191FF	1	0.375
chr1	190200001	190520000	B.2.1.1.1.1.1.2.1	0.151965993623804	.	190200001	190520000	#4848FF	1	0.25
chr1	190520001	190800000	B.2.1.2.1.1.2	0.0913921360255048	.	190520001	190800000	#4848FF	1	0.25
chr1	190800001	191160000	B.2.2.2.2.1.2.2	0.00637619553666312	.	190800001	191160000	#0000FF	1	0.125
chr1	191160001	191600000	B.2.2.2.2.2.1.2	0.00318809776833156	.	191160001	191600000	#0000FF	1	0.125
chr1	191600001	191720000	B.2.2.1.2.2.2.1.1	0.0329436769394261	.	191600001	191720000	#0000FF	1	0.125
chr1	191720001	192000000	B.2.2.2.1.1.2.1.2	0.0212539851222104	.	191720001	192000000	#0000FF	1	0.125
chr1	192000001	192440000	B.2.2.2.2.1.2.1	0.00743889479277365	.	192000001	192440000	#0000FF	1	0.125
chr1	192440001	192760000	A.2.2.1.2.2.2.1.1.2	0.432518597236982	.	192440001	192760000	#FFDADA	1	0.625
chr1	192760001	193080000	A.2.2.1.2.2.2.1.1.1	0.433581296493092	.	192760001	193080000	#FFDADA	1	0.625
chr1	193080001	193320000	B.1.1.2.2.1.2.1.1.2.2.2	0.267800212539851	.	193080001	193320000	#DADAFF	1	0.5
chr1	193320001	193480000	B.2.1.2.1.1.1.2.2.1.2	0.0935175345377258	.	193320001	193480000	#4848FF	1	0.25
chr1	193480001	193640000	B.2.1.2.1.1.1.1.1.2	0.099893730074389	.	193480001	193640000	#4848FF	1	0.25
chr1	193640001	193840000	B.2.2.1.1.1.1	0.0680127523910733	.	193640001	193840000	#0000FF	1	0.125
chr1	193840001	194000000	B.2.1.1.1.1.2.1.2.2.1	0.144527098831031	.	193840001	194000000	#4848FF	1	0.25
chr1	194000001	194120000	B.2.1.1.1.1.2.1.1.2.1	0.147715196599362	.	194000001	194120000	#4848FF	1	0.25
chr1	194120001	194400000	B.2.1.2.1.1.1.2.2.1.1	0.0945802337938363	.	194120001	194400000	#4848FF	1	0.25
chr1	194400001	194520000	B.2.1.1.1.1.2.1.2.2.2.2	0.14240170031881	.	194400001	194520000	#4848FF	1	0.25
chr1	194520001	194640000	B.2.1.1.1.1.2.1.2.2.2.1	0.14346439957492	.	194520001	194640000	#4848FF	1	0.25
chr1	194640001	194920000	B.2.1.2.1.2.2.1.1.2	0.0850159404888417	.	194640001	194920000	#4848FF	1	0.25
chr1	194920001	195440000	B.2.2.1.2.2.1.2.1	0.0350690754516472	.	194920001	195440000	#0000FF	1	0.125
chr1	195440001	195680000	B.1.2.2.1.2.1.1.2.1	0.180658873538789	.	195440001	195680000	#9191FF	1	0.375
chr1	195680001	195840000	B.1.2.2.1.2.1.1.2.2	0.179596174282678	.	195680001	195840000	#9191FF	1	0.375
chr1	195840001	196120000	B.1.2.1.1.1.1.2.2.1.2	0.238044633368757	.	195840001	196120000	#9191FF	1	0.375
chr1	196120001	196400000	B.1.2.2.1.2.1.2.2.2	0.175345377258236	.	196120001	196400000	#9191FF	1	0.375
chr1	196400001	196680000	B.1.2.2.1.2.1.2.2.1	0.176408076514346	.	196400001	196680000	#9191FF	1	0.375
chr1	196680001	196840000	B.2.1.1.1.1.2.1.1.1	0.148777895855473	.	196680001	196840000	#4848FF	1	0.25
chr1	196840001	197040000	B.2.1.2.1.1.1.1.2.1	0.0988310308182784	.	196840001	197040000	#4848FF	1	0.25
chr1	197040001	197280000	B.1.1.2.2.1.2.1.1.2.2.1	0.268862911795962	.	197040001	197280000	#DADAFF	1	0.5
chr1	197280001	197480000	B.1.2.2.1.2.1.1.1.1	0.18278427205101	.	197280001	197480000	#9191FF	1	0.375
chr1	197480001	197800000	B.2.2.1.2.2.1.2.2	0.0340063761955367	.	197480001	197800000	#0000FF	1	0.125
chr1	197800001	197920000	B.1.2.1.1.2.2.1.2.2	0.221041445270988	.	197800001	197920000	#9191FF	1	0.375
chr1	197920001	198080000	B.1.2.2.1.2.2.2.1.2.2	0.168969181721573	.	197920001	198080000	#9191FF	1	0.375
chr1	198080001	198240000	B.1.2.1.1.2.2.2.2.1	0.218916046758767	.	198080001	198240000	#9191FF	1	0.375
chr1	198240001	198440000	B.2.1.1.1.1.2.2.1	0.141339001062699	.	198240001	198440000	#4848FF	1	0.25
chr1	198440001	198640000	B.1.1.1.2.2.1.1.2.1.1.2	0.316684378320935	.	198440001	198640000	#DADAFF	1	0.5
chr1	198640001	198760000	B.1.2.1.1.2.1.1.2.2.1	0.230605738575983	.	198640001	198760000	#9191FF	1	0.375
chr1	198760001	198960000	A.2.2.2.1.2.1.1.1	0.404888416578108	.	198760001	198960000	#FFDADA	1	0.625
chr1	198960001	199160000	B.1.1.1.2.1.2.1.1.2.2	0.332624867162593	.	198960001	199160000	#DADAFF	1	0.5
chr1	199160001	199560000	B.1.1.1.2.2.1.1.2.1.2	0.315621679064825	.	199160001	199560000	#DADAFF	1	0.5
chr1	199560001	199800000	B.1.1.1.2.2.1.1.2.1.1.1	0.317747077577046	.	199560001	199800000	#DADAFF	1	0.5
chr1	199800001	200000000	B.1.1.1.2.2.1.1.1.2.2.2.2	0.318809776833156	.	199800001	200000000	#DADAFF	1	0.5
chr1	200000001	200120000	B.1.1.1.2.1.2.1.2.2	0.330499468650372	.	200000001	200120000	#DADAFF	1	0.5
chr1	200120001	200280000	B.1.1.1.2.2.1.2.1.2	0.312433581296493	.	200120001	200280000	#DADAFF	1	0.5
chr1	200280001	200560000	A.2.1.1.1.1.2.2.2.1.2	0.67375132837407	.	200280001	200560000	#FF9191	1	0.75
chr1	200560001	200880000	A.1.1.2.1.1.1.2.2	0.972369819341126	.	200560001	200880000	#FF0000	1	1
chr1	200880001	200960000	A.2.1.1.1.1.1.1.2.2.2.1.2.1	0.696068012752391	.	200880001	200960000	#FF9191	1	0.75
chr1	200960001	201200000	A.1.1.2.1.1.2.2.2.2	0.963868225292242	.	200960001	201200000	#FF0000	1	1
chr1	201200001	201400000	A.1.1.2.1.1.2.1.2.2	0.969181721572795	.	201200001	201400000	#FF0000	1	1
chr1	201400001	201960000	A.1.1.1.1.1	1	.	201400001	201960000	#FF0000	1	1
chr1	201960001	202120000	A.1.1.2.2.1.1.2.2.2	0.936238044633369	.	201960001	202120000	#FF0000	1	1
chr1	202120001	202400000	A.1.1.1.2.2.2.1.1	0.985122210414453	.	202120001	202400000	#FF0000	1	1
chr1	202400001	202560000	A.1.1.2.1.1.2.1.2.1	0.970244420828905	.	202400001	202560000	#FF0000	1	1
chr1	202560001	202680000	A.1.2.1.1.1.1.1.2	0.901168969181722	.	202560001	202680000	#FF4848	1	0.875
chr1	202680001	202960000	A.1.1.1.2.1.2.1	0.990435706695005	.	202680001	202960000	#FF0000	1	1
chr1	202960001	203400000	A.1.1.1.1.2.1.1	0.99893730074389	.	202960001	203400000	#FF0000	1	1
chr1	203400001	203480000	A.1.2.2.2.1.1.1.2	0.742826780021254	.	203400001	203480000	#FF4848	1	0.875
chr1	203480001	203880000	A.1.1.1.1.2.2.1	0.995749202975558	.	203480001	203880000	#FF0000	1	1
chr1	203880001	204000000	A.2.1.2.2.2.2.1.1.1	0.520722635494155	.	203880001	204000000	#FF9191	1	0.75
chr1	204000001	204280000	A.1.1.2.1.2.2.2.2.2.1.2	0.946865037194474	.	204000001	204280000	#FF0000	1	1
chr1	204280001	204560000	A.1.1.2.1.1.1.1.2.1.1	0.977683315621679	.	204280001	204560000	#FF0000	1	1
chr1	204560001	204920000	A.1.1.2.1.1.1.1.2.1.2	0.976620616365569	.	204560001	204920000	#FF0000	1	1
chr1	204920001	205120000	A.1.2.2.2.1.1.2.1	0.741764080765143	.	204920001	205120000	#FF4848	1	0.875
chr1	205120001	205280000	A.1.2.1.1.1.2.1.1.2.1	0.893730074388948	.	205120001	205280000	#FF4848	1	0.875
chr1	205280001	205480000	A.1.2.1.1.1.2.1.2.1	0.891604675876727	.	205280001	205480000	#FF4848	1	0.875
chr1	205480001	205560000	A.1.2.2.2.2.2.2.2	0.710945802337938	.	205480001	205560000	#FF4848	1	0.875
chr1	205560001	205680000	A.1.2.2.1.1.1.2.2.1.1.1.1	0.789585547290117	.	205560001	205680000	#FF4848	1	0.875
chr1	205680001	205920000	A.1.2.2.1.1.1.2.2.2.1.1.1	0.785334750265675	.	205680001	205920000	#FF4848	1	0.875
chr1	205920001	205960000	A.2.1.2.1.2.1.2.1.1.1.2	0.563230605738576	.	205920001	205960000	#FF9191	1	0.75
chr1	206040001	206120000	A.2.1.2.1.2.1.2.1.1.1.2	0.563230605738576	.	206040001	206120000	#FF9191	1	0.75
chr1	206120001	206320000	A.2.1.1.1.1.1.1.1.1.2.2	0.706695005313496	.	206120001	206320000	#FF9191	1	0.75
chr1	206320001	206360000	A.2.2.1.2.2.1.1.2	0.438894792773645	.	206320001	206360000	#FFDADA	1	0.625
chr1	206480001	206560000	A.2.2.1.2.2.1.1.2	0.438894792773645	.	206480001	206560000	#FFDADA	1	0.625
chr1	206560001	206840000	A.1.2.2.1.1.2.2.1	0.77470775770457	.	206560001	206840000	#FF4848	1	0.875
chr1	206840001	207240000	A.2.2.1.2.2.2.2.2.1.1	0.42826780021254	.	206840001	207240000	#FFDADA	1	0.625
chr1	207240001	207440000	B.2.2.1.1.2.2.1.2.1	0.0499468650371945	.	207240001	207440000	#0000FF	1	0.125
chr1	207440001	207680000	B.2.2.1.1.2.2.2	0.0478214665249734	.	207440001	207680000	#0000FF	1	0.125
chr1	207680001	207920000	B.2.1.1.2.2.2.1.1.1.1	0.110520722635494	.	207680001	207920000	#4848FF	1	0.25
chr1	207920001	208160000	A.2.1.2.1.2.1.2.1.2.1.2	0.557917109458023	.	207920001	208160000	#FF9191	1	0.75
chr1	208160001	208400000	A.1.1.2.1.1.2.2.1.1	0.968119022316684	.	208160001	208400000	#FF0000	1	1
chr1	208400001	208600000	A.1.2.1.1.1.1.1.1.2.1	0.903294367693943	.	208400001	208600000	#FF4848	1	0.875
chr1	208600001	209000000	A.1.1.2.1.1.1.2.1.1	0.974495217853347	.	208600001	209000000	#FF0000	1	1
chr1	209000001	209280000	A.1.1.2.1.2.2.2.2.1.2	0.948990435706695	.	209000001	209280000	#FF0000	1	1
chr1	209280001	209440000	A.1.2.2.1.2.2.2.2.2.1	0.746014877789586	.	209280001	209440000	#FF4848	1	0.875
chr1	209440001	209800000	A.1.1.2.1.1.2.2.2.1	0.964930924548353	.	209440001	209800000	#FF0000	1	1
chr1	209800001	209960000	A.1.2.2.1.1.1.1.2.2.2	0.791710945802338	.	209800001	209960000	#FF4848	1	0.875
chr1	209960001	210360000	A.1.1.1.2.2.2.2.1	0.981934112646121	.	209960001	210360000	#FF0000	1	1
chr1	210360001	210480000	A.1.1.2.1.1.2.2.1.2.2	0.965993623804463	.	210360001	210480000	#FF0000	1	1
chr1	210480001	210880000	A.1.1.2.1.1.1.2.1.2	0.973432518597237	.	210480001	210880000	#FF0000	1	1
chr1	210880001	211400000	A.1.2.2.1.2.2.2.1.1.2.1	0.752391073326249	.	210880001	211400000	#FF4848	1	0.875
chr1	211400001	211520000	A.1.2.1.1.1.2.2	0.889479277364506	.	211400001	211520000	#FF4848	1	0.875
chr1	211520001	211640000	A.1.2.1.1.1.2.1.2.2	0.890541976620616	.	211520001	211640000	#FF4848	1	0.875
chr1	211640001	211800000	A.1.2.1.1.1.1.1.1.2.2	0.902231668437832	.	211640001	211800000	#FF4848	1	0.875
chr1	211800001	211960000	A.1.1.2.1.2.2.2.2.2.2	0.945802337938363	.	211800001	211960000	#FF0000	1	1
chr1	211960001	212080000	A.2.1.1.1.1.2.1.1.1.1.2	0.686503719447396	.	211960001	212080000	#FF9191	1	0.75
chr1	212080001	212280000	A.1.2.1.1.1.1.2.2.2	0.89691817215728	.	212080001	212280000	#FF4848	1	0.875
chr1	212280001	212400000	A.2.1.1.1.1.1.1.2.2.2.1.1.2	0.697130712008502	.	212280001	212400000	#FF9191	1	0.75
chr1	212400001	213000000	A.1.1.1.2.2.2.2.2	0.980871413390011	.	212400001	213000000	#FF0000	1	1
chr1	213000001	213280000	A.1.2.1.1.1.1.2.1.1	0.900106269925611	.	213000001	213280000	#FF4848	1	0.875
chr1	213280001	213520000	A.2.2.1.2.2.2.2.2.2	0.426142401700319	.	213280001	213520000	#FFDADA	1	0.625
chr1	213520001	213920000	A.2.2.2.1.1.2.2.2	0.405951115834219	.	213520001	213920000	#FFDADA	1	0.625
chr1	213920001	214080000	B.1.1.1.2.2.1.1.1.2.2.1.1	0.321997874601488	.	213920001	214080000	#DADAFF	1	0.5
chr1	214080001	214360000	A.2.1.2.1.2.1.2.1.1.2.2.1	0.561105207226355	.	214080001	214360000	#FF9191	1	0.75
chr1	214360001	214600000	A.2.2.1.2.2.2.2.2.1.2	0.427205100956429	.	214360001	214600000	#FFDADA	1	0.625
chr1	214600001	214840000	B.1.1.1.2.2.1.1.1.1	0.324123273113709	.	214600001	214840000	#DADAFF	1	0.5
chr1	214840001	215080000	B.2.2.1.2.2.2.1.2.2	0.0308182784272051	.	214840001	215080000	#0000FF	1	0.125
chr1	215080001	215280000	B.2.2.1.2.2.1.1	0.0361317747077577	.	215080001	215280000	#0000FF	1	0.125
chr1	215280001	215440000	B.2.2.1.2.2.2.1.2.1	0.0318809776833156	.	215280001	215440000	#0000FF	1	0.125
chr1	215440001	215680000	B.2.2.2.1.1.1.2.1	0.0255047821466525	.	215440001	215680000	#0000FF	1	0.125
chr1	215680001	215880000	B.1.2.2.1.2.1.1.1.2	0.181721572794899	.	215680001	215880000	#9191FF	1	0.375
chr1	215880001	216280000	B.1.1.2.2.1.1.2.2	0.272051009564293	.	215880001	216280000	#DADAFF	1	0.5
chr1	216280001	216520000	A.2.2.1.2.1.1.2.2.2.2	0.465462274176408	.	216280001	216520000	#FFDADA	1	0.625
chr1	216520001	216680000	A.2.1.2.1.2.1.2.2.1.2	0.553666312433581	.	216520001	216680000	#FF9191	1	0.75
chr1	216680001	216920000	A.2.1.1.1.1.2.2.2.1.1	0.674814027630181	.	216680001	216920000	#FF9191	1	0.75
chr1	216920001	217240000	B.1.1.2.2.1.1.1.2	0.274176408076514	.	216920001	217240000	#DADAFF	1	0.5
chr1	217240001	217440000	B.1.1.1.2.1.2.1.1.2.1	0.333687566418704	.	217240001	217440000	#DADAFF	1	0.5
chr1	217440001	217760000	B.1.1.1.2.2.2.2.1.2	0.302869287991498	.	217440001	217760000	#DADAFF	1	0.5
chr1	217760001	217840000	B.1.1.2.2.2.2.1.1.2	0.252922422954304	.	217760001	217840000	#DADAFF	1	0.5
chr1	217840001	217960000	B.1.2.2.1.2.2.1.1	0.174282678002125	.	217840001	217960000	#9191FF	1	0.375
chr1	217960001	218440000	B.2.1.1.1.1.2.2.2	0.140276301806589	.	217960001	218440000	#4848FF	1	0.25
chr1	218440001	218840000	A.2.1.1.1.1.2.1.2.2.1.1	0.681190223166844	.	218440001	218840000	#FF9191	1	0.75
chr1	218840001	219040000	A.2.1.2.1.2.1.2.2.1.1	0.554729011689692	.	218840001	219040000	#FF9191	1	0.75
chr1	219040001	219400000	A.2.1.2.1.2.1.2.1.1.2.2.2	0.560042507970244	.	219040001	219400000	#FF9191	1	0.75
chr1	219400001	219560000	A.2.2.1.2.1.1.2.1.2.2.2.2	0.46971307120085	.	219400001	219560000	#FFDADA	1	0.625
chr1	219560001	219720000	A.2.1.1.1.1.2.2.1.1.2	0.676939426142402	.	219560001	219720000	#FF9191	1	0.75
chr1	219720001	220040000	A.1.2.2.1.1.1.1.1.1.1	0.801275239107333	.	219720001	220040000	#FF4848	1	0.875
chr1	220040001	220200000	A.1.2.2.1.1.1.1.2.2.1.1	0.793836344314559	.	220040001	220200000	#FF4848	1	0.875
chr1	220200001	220320000	A.2.1.2.1.2.1.1.1.2.2	0.577045696068013	.	220200001	220320000	#FF9191	1	0.75
chr1	220320001	220720000	A.1.2.2.1.1.1.1.1.2	0.799149840595112	.	220320001	220720000	#FF4848	1	0.875
chr1	220720001	221040000	A.2.1.1.1.1.2.1.2.2.2	0.679064824654623	.	220720001	221040000	#FF9191	1	0.75
chr1	221040001	221320000	A.2.1.2.1.2.1.1.2.1.1.1	0.575982996811902	.	221040001	221320000	#FF9191	1	0.75
chr1	221320001	221480000	A.2.2.2.1.1.1.2.1.1.1.2	0.421891604675877	.	221320001	221480000	#FFDADA	1	0.625
chr1	221480001	221640000	A.2.1.2.1.2.1.2.1.2.2.2	0.555791710945802	.	221480001	221640000	#FF9191	1	0.75
chr1	221640001	221800000	A.2.1.2.1.2.1.1.2.1.1.2	0.574920297555792	.	221640001	221800000	#FF9191	1	0.75
chr1	221800001	222120000	A.2.1.1.1.1.2.1.2.2.1.2	0.680127523910733	.	221800001	222120000	#FF9191	1	0.75
chr1	222120001	222360000	A.2.2.1.2.1.1.2.1.2.2.1	0.471838469713071	.	222120001	222360000	#FFDADA	1	0.625
chr1	222360001	222600000	A.2.2.2.1.1.2.2.1.2.2.2.2	0.407013815090329	.	222360001	222600000	#FFDADA	1	0.625
chr1	222600001	223000000	A.2.1.1.1.1.1.1.2.2.2.1.2.2	0.695005313496281	.	222600001	223000000	#FF9191	1	0.75
chr1	223000001	223320000	A.2.1.2.1.2.1.2.1.2.2.1	0.556854410201913	.	223000001	223320000	#FF9191	1	0.75
chr1	223320001	223520000	B.1.1.2.1.2.1.2.1	0.281615302869288	.	223320001	223520000	#DADAFF	1	0.5
chr1	223520001	223680000	B.1.2.1.1.2.1.2.1.2	0.227417640807651	.	223520001	223680000	#9191FF	1	0.375
chr1	223680001	223840000	B.1.1.2.2.2.2.1.2.1	0.251859723698193	.	223680001	223840000	#DADAFF	1	0.5
chr1	223840001	224080000	A.1.2.2.1.1.1.2.2.2.1.2	0.782146652497343	.	223840001	224080000	#FF4848	1	0.875
chr1	224080001	224200000	A.2.2.1.2.1.1.2.2.2.1	0.466524973432519	.	224080001	224200000	#FFDADA	1	0.625
chr1	224200001	224400000	A.2.1.1.1.1.1.1.2.2.2.2.1.1	0.69394261424017	.	224200001	224400000	#FF9191	1	0.75
chr1	224400001	224680000	A.1.2.1.1.1.1.2.2.1	0.89798087141339	.	224400001	224680000	#FF4848	1	0.875
chr1	224680001	224840000	A.2.2.2.2.2.1.1.1	0.379383634431456	.	224680001	224840000	#FFDADA	1	0.625
chr1	224840001	225240000	B.1.1.1.2.1.2.1.2.1	0.331562167906482	.	224840001	225240000	#DADAFF	1	0.5
chr1	225240001	225600000	B.1.2.1.2.2.1.1.2.2	0.20510095642933	.	225240001	225600000	#9191FF	1	0.375
chr1	225600001	226000000	A.1.1.2.1.1.1.1.1.2	0.97874601487779	.	225600001	226000000	#FF0000	1	1
chr1	226000001	226240000	A.1.1.2.2.2.1.2.2	0.914984059511158	.	226000001	226240000	#FF0000	1	1
chr1	226240001	226680000	A.1.1.1.2.2.2.1.2.2	0.982996811902232	.	226240001	226680000	#FF0000	1	1
chr1	226680001	227120000	A.1.2.1.1.1.2.1.1.2.2	0.892667375132837	.	226680001	227120000	#FF4848	1	0.875
chr1	227120001	227480000	A.1.2.2.1.1.1.2.2.1.1.2	0.787460148777896	.	227120001	227480000	#FF4848	1	0.875
chr1	227480001	227640000	A.2.1.1.1.1.1.1.1.1.2.1.2	0.707757704569607	.	227480001	227640000	#FF9191	1	0.75
chr1	227640001	227920000	A.2.2.1.1.1.2.2.2.1	0.500531349628055	.	227640001	227920000	#FFDADA	1	0.625
chr1	227920001	228160000	A.2.1.1.2.2.2.2.2.2	0.607863974495218	.	227920001	228160000	#FF9191	1	0.75
chr1	228160001	228240000	A.2.2.1.1.1.1.1.2	0.507970244420829	.	228160001	228240000	#FFDADA	1	0.625
chr1	228240001	228440000	A.1.2.1.2.1.1.2.2.1.2	0.842720510095643	.	228240001	228440000	#FF4848	1	0.875
chr1	228440001	228720000	A.1.2.1.2.2.1.1.1.2.2	0.823591923485654	.	228440001	228720000	#FF4848	1	0.875
chr1	228720001	229080000	A.1.2.1.1.1.2.1.1.1.1	0.895855472901169	.	228720001	229080000	#FF4848	1	0.875
chr1	229080001	229440000	A.1.1.2.1.1.2.1.1	0.971307120085016	.	229080001	229440000	#FF0000	1	1
chr1	229440001	229640000	A.1.2.1.1.1.2.1.1.1.2	0.894792773645058	.	229440001	229640000	#FF4848	1	0.875
chr1	229640001	229800000	A.1.2.2.2.1.2.1.2.2	0.731137088204038	.	229640001	229800000	#FF4848	1	0.875
chr1	229800001	230000000	A.2.1.2.1.2.1.1.2.2.1.2.1.2	0.568544102019129	.	229800001	230000000	#FF9191	1	0.75
chr1	230000001	230120000	A.2.1.1.1.2.2.1.2.1.2	0.650371944739639	.	230000001	230120000	#FF9191	1	0.75
chr1	230120001	230200000	A.2.1.2.2.2.2.1.2	0.516471838469713	.	230120001	230200000	#FF9191	1	0.75
chr1	230200001	230560000	A.1.2.2.1.1.1.2.2.2.1.1.2.2	0.783209351753454	.	230200001	230560000	#FF4848	1	0.875
chr1	230560001	231080000	A.2.1.1.1.1.1.1.1.2.2	0.704569606801275	.	230560001	231080000	#FF9191	1	0.75
chr1	231080001	231200000	A.2.2.2.2.2.1.1.2	0.378320935175345	.	231080001	231200000	#FFDADA	1	0.625
chr1	231200001	231400000	A.2.2.1.2.1.2.1.1.2	0.462274176408076	.	231200001	231400000	#FFDADA	1	0.625
chr1	231400001	231520000	A.2.1.1.1.2.2.1.2.1.1.2	0.651434643995749	.	231400001	231520000	#FF9191	1	0.75
chr1	231520001	231680000	A.1.2.2.1.1.1.2.2.2.1.1.2.1	0.784272051009564	.	231520001	231680000	#FF4848	1	0.875
chr1	231680001	231800000	A.2.1.1.1.1.1.1.1.2.1	0.705632306057386	.	231680001	231800000	#FF9191	1	0.75
chr1	231800001	232000000	A.2.1.1.1.1.1.1.2.1.2.1	0.702444208289054	.	231800001	232000000	#FF9191	1	0.75
chr1	232000001	232240000	A.1.2.2.1.2.2.2.1.2.2	0.749202975557917	.	232000001	232240000	#FF4848	1	0.875
chr1	232240001	232400000	A.2.1.2.1.2.1.1.2.2.2.1	0.566418703506908	.	232240001	232400000	#FF9191	1	0.75
chr1	232400001	232880000	A.2.1.1.1.1.2.1.2.1.2	0.682252922422954	.	232400001	232880000	#FF9191	1	0.75
chr1	232880001	232960000	A.2.2.1.2.1.1.1.2.1	0.482465462274176	.	232880001	232960000	#FFDADA	1	0.625
chr1	232960001	233200000	A.1.2.2.1.1.1.1.2.1.2.2	0.79489904357067	.	232960001	233200000	#FF4848	1	0.875
chr1	233200001	233400000	A.2.1.2.1.2.1.1.2.2.2.2	0.565356004250797	.	233200001	233400000	#FF9191	1	0.75
chr1	233400001	233640000	A.2.1.2.1.2.1.1.2.2.1.1.2	0.57066950053135	.	233400001	233640000	#FF9191	1	0.75
chr1	233640001	233800000	A.2.1.2.1.2.1.1.2.2.1.2.2	0.567481402763018	.	233640001	233800000	#FF9191	1	0.75
chr1	233800001	234000000	A.2.1.2.1.2.1.1.2.2.1.1.1	0.57173219978746	.	233800001	234000000	#FF9191	1	0.75
chr1	234000001	234160000	A.2.2.1.2.1.2.1.2.2.2.2	0.452709883103082	.	234000001	234160000	#FFDADA	1	0.625
chr1	234160001	234280000	A.2.2.1.2.1.1.2.1.1.1.1	0.478214665249734	.	234160001	234280000	#FFDADA	1	0.625
chr1	234280001	234600000	A.1.2.2.1.2.2.2.1.1.2.2	0.751328374070138	.	234280001	234600000	#FF4848	1	0.875
chr1	234600001	234880000	A.1.1.1.1.2.2.2	0.994686503719447	.	234600001	234880000	#FF0000	1	1
chr1	234880001	234960000	A.2.1.1.1.1.1.1.1.1.2.1.1	0.708820403825717	.	234880001	234960000	#FF9191	1	0.75
chr1	234960001	235120000	A.1.1.2.1.2.2.2.2.2.1.1	0.947927736450584	.	234960001	235120000	#FF0000	1	1
chr1	235120001	235200000	A.1.1.1.2.2.2.1.2.1	0.984059511158342	.	235120001	235200000	#FF0000	1	1
chr1	235240001	235360000	A.1.1.1.2.2.2.1.2.1	0.984059511158342	.	235240001	235360000	#FF0000	1	1
chr1	235360001	235600000	A.1.1.2.1.1.1.1.2.2	0.975557917109458	.	235360001	235600000	#FF0000	1	1
chr1	235600001	236240000	A.1.1.2.1.1.1.1.1.1	0.9798087141339	.	235600001	236240000	#FF0000	1	1
chr1	236240001	236440000	A.2.1.1.1.1.1.1.2.2.1.2	0.699256110520723	.	236240001	236440000	#FF9191	1	0.75
chr1	236440001	236520000	A.2.2.1.2.1.1.1.2.2.2.1	0.480340063761955	.	236440001	236520000	#FFDADA	1	0.625
chr1	236520001	236760000	A.2.1.1.1.1.1.1.2.1.2.2	0.701381509032944	.	236520001	236760000	#FF9191	1	0.75
chr1	236760001	237080000	A.2.1.1.1.1.2.1.1.1.2	0.685441020191286	.	236760001	237080000	#FF9191	1	0.75
chr1	237080001	237200000	A.2.2.1.2.1.1.1.2.2.1	0.481402763018066	.	237080001	237200000	#FFDADA	1	0.625
chr1	237200001	237560000	A.2.1.2.1.2.1.2.2.2.2.2	0.55047821466525	.	237200001	237560000	#FF9191	1	0.75
chr1	237560001	237760000	B.1.1.1.2.1.2.2.2.1.2	0.32624867162593	.	237560001	237760000	#DADAFF	1	0.5
chr1	237760001	237960000	B.1.1.1.2.1.2.2.2.2	0.325185972369819	.	237760001	237960000	#DADAFF	1	0.5
chr1	237960001	238080000	B.1.1.2.2.2.1.1.1.2	0.261424017003188	.	237960001	238080000	#DADAFF	1	0.5
chr1	238080001	238360000	B.1.2.2.1.1.1.2.1.2	0.191285866099894	.	238080001	238360000	#9191FF	1	0.375
chr1	238360001	238560000	B.1.2.1.1.2.1.1.2.2.2	0.229543039319872	.	238360001	238560000	#9191FF	1	0.375
chr1	238560001	238640000	B.1.1.2.2.2.2.1.1.1	0.253985122210414	.	238560001	238640000	#DADAFF	1	0.5
chr1	238640001	238840000	B.1.1.2.2.2.2.2.2.1.2	0.24442082890542	.	238640001	238840000	#DADAFF	1	0.5
chr1	238840001	239160000	B.1.2.1.1.1.1.1	0.242295430393199	.	238840001	239160000	#9191FF	1	0.375
chr1	239160001	239280000	B.1.1.1.2.2.2.1.2.2	0.30605738575983	.	239160001	239280000	#DADAFF	1	0.5
chr1	239280001	239480000	B.1.1.1.2.2.2.1.1.1	0.309245483528162	.	239280001	239480000	#DADAFF	1	0.5
chr1	239480001	239600000	A.2.2.2.2.2.1.2.1	0.377258235919235	.	239480001	239600000	#FFDADA	1	0.625
chr1	239600001	240200000	A.2.2.1.2.1.1.2.1.1.2	0.476089266737513	.	239600001	240200000	#FFDADA	1	0.625
chr1	240200001	240360000	A.2.2.1.2.1.1.2.1.2.2.2.1	0.470775770456961	.	240200001	240360000	#FFDADA	1	0.625
chr1	240360001	240640000	B.1.1.1.2.1.1.1.1.1.2.2	0.348565356004251	.	240360001	240640000	#DADAFF	1	0.5
chr1	240640001	240920000	A.2.2.1.2.1.2.2.2.2.2	0.441020191285866	.	240640001	240920000	#FFDADA	1	0.625
chr1	240920001	241480000	B.2.1.1.1.2.1.2.2	0.134962805526036	.	240920001	241480000	#4848FF	1	0.25
chr1	241480001	241680000	B.1.2.1.1.2.1.2.2.2	0.22529224229543	.	241480001	241680000	#9191FF	1	0.375
chr1	241680001	241840000	B.1.2.1.1.2.1.2.2.1	0.226354941551541	.	241680001	241840000	#9191FF	1	0.375
chr1	241840001	242040000	B.1.1.2.2.2.2.1.2.2	0.250797024442083	.	241840001	242040000	#DADAFF	1	0.5
chr1	242040001	242200000	A.2.2.1.2.1.1.1.1.1.1	0.487778958554729	.	242040001	242200000	#FFDADA	1	0.625
chr1	242200001	242400000	A.2.2.2.2.2.1.2.2	0.376195536663124	.	242200001	242400000	#FFDADA	1	0.625
chr1	242400001	242560000	A.2.2.2.1.2.1.2.1.1	0.400637619553666	.	242400001	242560000	#FFDADA	1	0.625
chr1	242560001	242720000	A.2.1.2.1.2.1.2.2.2.2.1	0.55154091392136	.	242560001	242720000	#FF9191	1	0.75
chr1	242720001	242840000	A.2.2.2.1.1.2.2.1.2.2.1	0.40913921360255	.	242720001	242840000	#FFDADA	1	0.625
chr1	242840001	243160000	A.2.2.2.1.1.2.1.1	0.415515409139214	.	242840001	243160000	#FFDADA	1	0.625
chr1	243160001	243280000	B.1.1.1.2.1.2.2.1	0.329436769394261	.	243160001	243280000	#DADAFF	1	0.5
chr1	243280001	243680000	A.2.1.1.1.1.2.1.2.1.1	0.683315621679065	.	243280001	243680000	#FF9191	1	0.75
chr1	243680001	244080000	A.1.2.2.1.2.2.2.2.2.2	0.744952178533475	.	243680001	244080000	#FF4848	1	0.875
chr1	244080001	244360000	A.1.2.2.1.1.1.1.2.1.1.1	0.798087141339001	.	244080001	244360000	#FF4848	1	0.875
chr1	244360001	244560000	A.2.1.2.1.2.1.1.2.1.2.2	0.572794899043571	.	244360001	244560000	#FF9191	1	0.75
chr1	244560001	244640000	A.2.1.1.1.1.1.1.2.2.2.2.2	0.691817215727949	.	244560001	244640000	#FF9191	1	0.75
chr1	244640001	244760000	A.2.2.1.2.1.1.2.1.1.1.2	0.477151965993624	.	244640001	244760000	#FFDADA	1	0.625
chr1	244760001	245000000	A.1.2.2.1.1.1.2.2.1.2	0.786397449521785	.	244760001	245000000	#FF4848	1	0.875
chr1	245000001	245240000	A.1.1.2.1.1.2.2.1.2.1	0.967056323060574	.	245000001	245240000	#FF0000	1	1
chr1	245240001	245480000	A.1.2.2.1.1.1.1.2.1.2.1	0.79596174282678	.	245240001	245480000	#FF4848	1	0.875
chr1	245480001	245680000	A.1.2.2.1.1.1.1.2.1.1.2	0.797024442082891	.	245480001	245680000	#FF4848	1	0.875
chr1	245680001	245800000	A.1.2.2.1.2.2.2.2.1.1	0.748140276301807	.	245680001	245800000	#FF4848	1	0.875
chr1	245800001	245880000	A.2.1.1.1.1.2.1.1.2	0.684378320935175	.	245800001	245880000	#FF9191	1	0.75
chr1	245880001	246120000	A.1.2.2.1.2.2.2.1.1.1	0.753453772582359	.	245880001	246120000	#FF4848	1	0.875
chr1	246120001	246240000	A.1.2.2.1.1.1.1.2.2.1.2	0.792773645058448	.	246120001	246240000	#FF4848	1	0.875
chr1	246240001	246600000	A.2.1.2.1.2.1.1.2.1.2.1	0.573857598299681	.	246240001	246600000	#FF9191	1	0.75
chr1	246600001	246720000	A.2.1.2.1.2.1.2.1.1.1.1	0.564293304994687	.	246600001	246720000	#FF9191	1	0.75
chr1	246720001	247000000	A.1.2.2.1.1.2.1.1.2.1	0.777895855472901	.	246720001	247000000	#FF4848	1	0.875
chr1	247000001	247080000	A.2.1.1.1.1.1.1.2.2.2.2.1.2	0.69287991498406	.	247000001	247080000	#FF9191	1	0.75
chr1	247080001	247200000	A.2.1.2.1.2.1.1.1.2.1	0.578108395324123	.	247080001	247200000	#FF9191	1	0.75
chr1	247200001	247280000	A.2.1.2.2.1.2.1.2	0.528161530286929	.	247200001	247280000	#FF9191	1	0.75
chr1	247280001	247360000	B.1.1.1.1.1.1.2.1	0.369819341126461	.	247280001	247360000	#DADAFF	1	0.5
chr1	247360001	247520000	B.1.1.1.1.1.2.2.1.2	0.363443145589798	.	247360001	247520000	#DADAFF	1	0.5
chr1	247520001	248120000	B.2.2.2.2.2.2.1	0.00212539851222104	.	247520001	248120000	#0000FF	1	0.125
chr1	248120001	248240000	B.2.2.1.1.2.1.1.2.1	0.0563230605738576	.	248120001	248240000	#0000FF	1	0.125
chr1	248240001	248640000	B.2.2.2.2.2.2.2	0.00106269925611052	.	248240001	248640000	#0000FF	1	0.125
chr1	248640001	248760000	B.2.1.1.1.1.2.1.2.1	0.145589798087141	.	248640001	248760000	#4848FF	1	0.25
chr1	248760001	248920000	B.2.1.2.1.2.2.2.1	0.0828905419766206	.	248760001	248920000	#4848FF	1	0.25
chr1	249040001	249120000	B.2.1.2.1.2.2.2.1	0.0828905419766206	.	249040001	249120000	#4848FF	1	0.25
chr1	249120001	249240000	A.2.1.2.2.1.2.1.1.1	0.53028692879915	.	249120001	249240000	#FF9191	1	0.75
chr2	1	200000	B.1.2.1.1.1.2.2.1	0.303455723542117	.	1	200000	#9191FF	1	0.375
chr2	200001	480000	A.2.2.1.1.1.2.1.2.2.1	0.529157667386609	.	200001	480000	#FFDADA	1	0.625
chr2	480001	640000	A.1.2.2.2.1.2.2.1	0.713822894168467	.	480001	640000	#FF4848	1	0.875
chr2	640001	720000	A.2.1.2.2.1.1.1.2.2	0.568034557235421	.	640001	720000	#FF9191	1	0.75
chr2	720001	840000	A.2.1.2.2.1.2.2.1.2	0.557235421166307	.	720001	840000	#FF9191	1	0.75
chr2	840001	1120000	A.2.1.2.1.1.1.1.2.1.1	0.615550755939525	.	840001	1120000	#FF9191	1	0.75
chr2	1120001	1560000	A.2.2.1.1.1.1.1.1.1	0.538876889848812	.	1120001	1560000	#FFDADA	1	0.625
chr2	1560001	1760000	A.1.2.1.1.2.1.1.2.1	0.830453563714903	.	1560001	1760000	#FF4848	1	0.875
chr2	1760001	2120000	A.2.1.1.1.2.2.1.2.2	0.66414686825054	.	1760001	2120000	#FF9191	1	0.75
chr2	2120001	2280000	A.2.1.2.1.1.1.2.2.1	0.606911447084233	.	2120001	2280000	#FF9191	1	0.75
chr2	2280001	2520000	A.2.1.1.1.2.2.2.2.1	0.658747300215983	.	2280001	2520000	#FF9191	1	0.75
chr2	2520001	2640000	A.2.1.2.2.2.1.2.1.2	0.546436285097192	.	2520001	2640000	#FF9191	1	0.75
chr2	2640001	2720000	A.2.1.2.1.1.1.1.2.1.2	0.614470842332613	.	2640001	2720000	#FF9191	1	0.75
chr2	2720001	2840000	A.2.1.1.2.2.2.1.1.2	0.624190064794816	.	2720001	2840000	#FF9191	1	0.75
chr2	2840001	3440000	A.1.1.1.2.2.2.1.2.1	0.961123110151188	.	2840001	3440000	#FF0000	1	1
chr2	3440001	3720000	A.1.2.1.2.1.1.2.2.2.2	0.804535637149028	.	3440001	3720000	#FF4848	1	0.875
chr2	3720001	4120000	B.2.1.2.2.2.1.1.1.2	0.111231101511879	.	3720001	4120000	#4848FF	1	0.25
chr2	4120001	4320000	B.2.2.1.1.1.1.2.2	0.0939524838012959	.	4120001	4320000	#0000FF	1	0.125
chr2	4320001	4960000	B.2.2.2.1.1.1.2.2	0.0323974082073434	.	4320001	4960000	#0000FF	1	0.125
chr2	4960001	5040000	B.1.2.1.2.2.2.1.1.2.2	0.258099352051836	.	4960001	5040000	#9191FF	1	0.375
chr2	5120001	5240000	B.1.2.1.2.2.2.1.1.2.2	0.258099352051836	.	5120001	5240000	#9191FF	1	0.375
chr2	5240001	5440000	B.1.2.2.1.1.2.2.2.1	0.235421166306695	.	5240001	5440000	#9191FF	1	0.375
chr2	5440001	5520000	B.1.1.2.1.1.1.2.2.1.2	0.354211663066955	.	5440001	5520000	#DADAFF	1	0.5
chr2	5520001	5800000	A.2.2.2.1.2.2.2.2.2	0.437365010799136	.	5520001	5800000	#FFDADA	1	0.625
chr2	5800001	5880000	A.2.2.1.2.2.2.2.2	0.469762419006479	.	5800001	5880000	#FFDADA	1	0.625
chr2	5880001	5960000	A.2.2.2.2.2.2.1.2.2	0.413606911447084	.	5880001	5960000	#FFDADA	1	0.625
chr2	5960001	6240000	A.2.1.2.1.1.2.1.1.2.2	0.601511879049676	.	5960001	6240000	#FF9191	1	0.75
chr2	6240001	6360000	A.2.2.1.2.2.1.2.1.1.2	0.479481641468682	.	6240001	6360000	#FFDADA	1	0.625
chr2	6360001	6640000	A.2.1.2.1.1.1.1.2.2.1	0.613390928725702	.	6360001	6640000	#FF9191	1	0.75
chr2	6640001	7040000	A.2.2.2.2.1.2.1.1.2	0.426565874730022	.	6640001	7040000	#FFDADA	1	0.625
chr2	7040001	7200000	A.2.1.1.1.2.1.1.2.1	0.677105831533477	.	7040001	7200000	#FF9191	1	0.75
chr2	7200001	7360000	A.2.1.2.2.2.1.2.1.1	0.547516198704104	.	7200001	7360000	#FF9191	1	0.75
chr2	7360001	7640000	A.2.2.1.1.1.1.1.1.2	0.537796976241901	.	7360001	7640000	#FFDADA	1	0.625
chr2	7640001	7880000	A.2.2.1.2.1.1.2.1	0.503239740820734	.	7640001	7880000	#FFDADA	1	0.625
chr2	7880001	8240000	A.2.1.2.1.1.1.1.2.2.2	0.61231101511879	.	7880001	8240000	#FF9191	1	0.75
chr2	8240001	8400000	A.2.1.2.1.1.2.1.1.1.1	0.60475161987041	.	8240001	8400000	#FF9191	1	0.75
chr2	8400001	8600000	A.2.1.1.2.1.1.1.2.2	0.650107991360691	.	8400001	8600000	#FF9191	1	0.75
chr2	8600001	8960000	A.1.2.2.1.1.2.1.2.1.2	0.76133909287257	.	8600001	8960000	#FF4848	1	0.875
chr2	8960001	9320000	A.1.1.2.1.1.2.2.2.1.2.1	0.930885529157667	.	8960001	9320000	#FF0000	1	1
chr2	9320001	9600000	A.1.1.1.2.2.2.2.1.1	0.955723542116631	.	9320001	9600000	#FF0000	1	1
chr2	9600001	9760000	A.1.1.2.2.2.2.2.1.2.2.2	0.8585313174946	.	9600001	9760000	#FF0000	1	1
chr2	9760001	9840000	A.1.2.2.1.1.2.1.2.1.1	0.762419006479482	.	9760001	9840000	#FF4848	1	0.875
chr2	9840001	9960000	A.1.2.1.2.1.1.2.2.1.2.2.2	0.806695464362851	.	9840001	9960000	#FF4848	1	0.875
chr2	9960001	10120000	A.1.1.2.2.2.2.2.2	0.857451403887689	.	9960001	10120000	#FF0000	1	1
chr2	10120001	10240000	A.1.2.1.2.1.1.2.2.1.1.2	0.809935205183585	.	10120001	10240000	#FF4848	1	0.875
chr2	10240001	10400000	A.1.1.2.2.2.2.1.1.1.2.2.2.1	0.870410367170626	.	10240001	10400000	#FF0000	1	1
chr2	10400001	10880000	A.1.1.1.1.1.2.1	0.998920086393089	.	10400001	10880000	#FF0000	1	1
chr2	10880001	11280000	A.1.1.1.1.2.1.2.2.1	0.994600431965443	.	10880001	11280000	#FF0000	1	1
chr2	11280001	11600000	A.1.1.1.2.2.2.1.2.2.2.2.2	0.956803455723542	.	11280001	11600000	#FF0000	1	1
chr2	11600001	11920000	A.1.1.2.1.1.2.2.2.1.2.2	0.929805615550756	.	11600001	11920000	#FF0000	1	1
chr2	11920001	12360000	A.1.2.2.1.1.2.1.2.2	0.760259179265659	.	11920001	12360000	#FF4848	1	0.875
chr2	12360001	12560000	A.2.1.2.1.1.2.1.1.2.1	0.602591792656587	.	12360001	12560000	#FF9191	1	0.75
chr2	12560001	12680000	A.2.1.2.1.1.2.1.1.1.2	0.603671706263499	.	12560001	12680000	#FF9191	1	0.75
chr2	12680001	12880000	A.2.1.1.1.2.1.2.1.1.2.2	0.672786177105832	.	12680001	12880000	#FF9191	1	0.75
chr2	12880001	13160000	A.2.1.1.1.2.1.1.2.2	0.676025917926566	.	12880001	13160000	#FF9191	1	0.75
chr2	13160001	13480000	B.2.1.2.1.2.2.1.1.1	0.139308855291577	.	13160001	13480000	#4848FF	1	0.25
chr2	13480001	13680000	B.2.1.1.2.2.2.1.2.2	0.160907127429806	.	13480001	13680000	#4848FF	1	0.25
chr2	13680001	13760000	B.1.2.2.1.2.1.2.1.1	0.230021598272138	.	13680001	13760000	#9191FF	1	0.375
chr2	13760001	14160000	B.2.2.1.2.2.1.2	0.0453563714902808	.	13760001	14160000	#0000FF	1	0.125
chr2	14160001	14480000	B.2.1.2.2.2.1.1.2	0.110151187904968	.	14160001	14480000	#4848FF	1	0.25
chr2	14480001	14760000	B.2.1.2.1.2.2.2.2.1	0.128509719222462	.	14480001	14760000	#4848FF	1	0.25
chr2	14760001	15040000	B.2.1.1.2.2.2.1.1	0.163066954643628	.	14760001	15040000	#4848FF	1	0.25
chr2	15040001	15320000	B.2.1.1.1.1.2.1.2.1	0.205183585313175	.	15040001	15320000	#4848FF	1	0.25
chr2	15320001	15440000	B.1.1.2.1.1.1.2.1.2.2	0.356371490280778	.	15320001	15440000	#DADAFF	1	0.5
chr2	15440001	15760000	B.1.1.1.2.2.1.1.1	0.376889848812095	.	15440001	15760000	#DADAFF	1	0.5
chr2	15760001	16240000	A.1.1.2.2.1.1.1.2.2.1	0.907127429805616	.	15760001	16240000	#FF0000	1	1
chr2	16240001	16280000	A.1.1.2.2.1.1.1.2.2.2	0.906047516198704	.	16240001	16280000	#FF0000	1	1
chr2	16320001	16680000	A.1.1.2.2.1.1.1.2.2.2	0.906047516198704	.	16320001	16680000	#FF0000	1	1
chr2	16680001	17000000	A.2.1.2.2.2.2.2.2.1	0.542116630669546	.	16680001	17000000	#FF9191	1	0.75
chr2	17000001	17520000	A.1.1.2.2.1.1.1.2.1	0.908207343412527	.	17000001	17520000	#FF0000	1	1
chr2	17520001	18040000	A.2.2.2.1.1.1.2.2.2.2	0.457883369330454	.	17520001	18040000	#FFDADA	1	0.625
chr2	18040001	18200000	B.2.1.1.1.1.2.2.1.2	0.201943844492441	.	18040001	18200000	#4848FF	1	0.25
chr2	18200001	18360000	B.1.2.2.1.2.1.2.1.2	0.228941684665227	.	18200001	18360000	#9191FF	1	0.375
chr2	18360001	18680000	B.2.1.2.1.2.2.2.1.2.1.1	0.131749460043197	.	18360001	18680000	#4848FF	1	0.25
chr2	18680001	18920000	B.1.1.1.2.2.1.1.2	0.375809935205184	.	18680001	18920000	#DADAFF	1	0.5
chr2	18920001	19120000	B.1.2.2.2.2.2.1	0.214902807775378	.	18920001	19120000	#9191FF	1	0.375
chr2	19120001	19280000	B.2.1.1.2.1.2.1.1	0.174946004319654	.	19120001	19280000	#4848FF	1	0.25
chr2	19280001	19400000	B.1.2.2.1.1.1.2.1	0.245140388768898	.	19280001	19400000	#9191FF	1	0.375
chr2	19400001	19640000	B.2.1.2.1.2.2.2.1.2.1.2	0.130669546436285	.	19400001	19640000	#4848FF	1	0.25
chr2	19640001	20120000	B.2.2.1.1.1.1.2.1.1	0.0971922246220302	.	19640001	20120000	#0000FF	1	0.125
chr2	20120001	20480000	A.1.1.2.2.1.1.1.1	0.909287257019438	.	20120001	20480000	#FF0000	1	1
chr2	20480001	20840000	A.1.1.1.2.2.2.1.2.2.2.2.1	0.957883369330454	.	20480001	20840000	#FF0000	1	1
chr2	20840001	21160000	A.2.1.1.1.2.2.1.1.2.2	0.666306695464363	.	20840001	21160000	#FF9191	1	0.75
chr2	21160001	21400000	A.2.1.2.1.1.1.2.1.1.2	0.610151187904968	.	21160001	21400000	#FF9191	1	0.75
chr2	21400001	21640000	A.2.1.1.1.2.2.1.1.1	0.668466522678186	.	21400001	21640000	#FF9191	1	0.75
chr2	21640001	22200000	A.2.2.1.2.2.1.2.1.2.2	0.47732181425486	.	21640001	22200000	#FFDADA	1	0.625
chr2	22200001	22400000	A.2.2.2.2.1.1.2.2.2	0.429805615550756	.	22200001	22400000	#FFDADA	1	0.625
chr2	22400001	22720000	A.2.2.2.1.1.2.2	0.455723542116631	.	22400001	22720000	#FFDADA	1	0.625
chr2	22720001	23000000	B.1.1.1.2.1.2.2.1.1.2	0.383369330453564	.	22720001	23000000	#DADAFF	1	0.5
chr2	23000001	23160000	B.1.1.1.2.2.2.1.1	0.372570194384449	.	23000001	23160000	#DADAFF	1	0.5
chr2	23160001	23560000	A.2.2.2.1.1.2.1	0.456803455723542	.	23160001	23560000	#FFDADA	1	0.625
chr2	23560001	23760000	A.2.1.1.1.2.2.1.1.2.1	0.667386609071274	.	23560001	23760000	#FF9191	1	0.75
chr2	23760001	24080000	A.1.2.1.2.1.1.2.2.2.1	0.805615550755939	.	23760001	24080000	#FF4848	1	0.875
chr2	24080001	24360000	A.1.2.1.1.1.1.2.1.2.2	0.848812095032397	.	24080001	24360000	#FF4848	1	0.875
chr2	24360001	24560000	A.1.2.2.1.1.2.2.1.1.2.2	0.755939524838013	.	24360001	24560000	#FF4848	1	0.875
chr2	24560001	24720000	A.1.1.2.2.2.2.2.1.1.2	0.862850971922246	.	24560001	24720000	#FF0000	1	1
chr2	24720001	25000000	A.1.1.2.2.2.2.2.1.2.1.1	0.861771058315335	.	24720001	25000000	#FF0000	1	1
chr2	25000001	25440000	A.1.1.1.2.2.1.2.1	0.964362850971922	.	25000001	25440000	#FF0000	1	1
chr2	25440001	25720000	A.1.1.2.1.1.2.2.1.1.1.2	0.939524838012959	.	25440001	25720000	#FF0000	1	1
chr2	25720001	25880000	A.1.1.2.2.2.2.2.1.2.2.1	0.859611231101512	.	25720001	25880000	#FF0000	1	1
chr2	25880001	26040000	A.1.2.1.1.1.1.2.1.1	0.85097192224622	.	25880001	26040000	#FF4848	1	0.875
chr2	26040001	26200000	A.1.1.2.2.2.2.2.1.1.1	0.863930885529158	.	26040001	26200000	#FF0000	1	1
chr2	26200001	26440000	A.1.1.2.1.1.2.2.1.2.1.1	0.936285097192225	.	26200001	26440000	#FF0000	1	1
chr2	26440001	26600000	A.1.2.1.2.1.2.2.1	0.799136069114471	.	26440001	26600000	#FF4848	1	0.875
chr2	26600001	26960000	A.1.1.1.2.2.1.1.2.2.1	0.966522678185745	.	26600001	26960000	#FF0000	1	1
chr2	26960001	27320000	A.1.1.1.2.2.1.1.1.1.2	0.970842332613391	.	26960001	27320000	#FF0000	1	1
chr2	27320001	27440000	A.1.2.1.2.1.2.2.2.2	0.796976241900648	.	27320001	27440000	#FF4848	1	0.875
chr2	27440001	27640000	A.1.2.1.2.1.2.2.2.1	0.798056155507559	.	27440001	27640000	#FF4848	1	0.875
chr2	27640001	27920000	A.1.1.2.2.2.2.1.1.1.2.1.1	0.874730021598272	.	27640001	27920000	#FF0000	1	1
chr2	27920001	28400000	A.1.1.2.1.1.2.2.1.2.1.2	0.935205183585313	.	27920001	28400000	#FF0000	1	1
chr2	28400001	28520000	A.2.1.1.2.1.1.1.2.1	0.651187904967603	.	28400001	28520000	#FF9191	1	0.75
chr2	28520001	28680000	A.1.2.1.2.1.1.2.2.1.2.2.1	0.807775377969762	.	28520001	28680000	#FF4848	1	0.875
chr2	28680001	28840000	A.1.2.1.2.1.1.2.2.1.2.1	0.808855291576674	.	28680001	28840000	#FF4848	1	0.875
chr2	28840001	29160000	A.1.1.2.2.2.2.2.1.2.1.2	0.860691144708423	.	28840001	29160000	#FF0000	1	1
chr2	29160001	29360000	A.1.2.2.1.2.2.1.1	0.733261339092873	.	29160001	29360000	#FF4848	1	0.875
chr2	29360001	29440000	A.2.2.1.2.2.1.2.1.1.1	0.480561555075594	.	29360001	29440000	#FFDADA	1	0.625
chr2	29440001	29880000	A.2.1.1.1.2.2.1.2.1	0.665226781857451	.	29440001	29880000	#FF9191	1	0.75
chr2	29880001	30000000	A.2.2.1.1.1.1.2	0.534557235421166	.	29880001	30000000	#FFDADA	1	0.625
chr2	30000001	30320000	A.2.1.2.1.1.1.2.2.2	0.605831533477322	.	30000001	30320000	#FF9191	1	0.75
chr2	30320001	30520000	A.2.1.2.1.1.1.2.1.2.2	0.607991360691145	.	30320001	30520000	#FF9191	1	0.75
chr2	30520001	30840000	A.2.1.1.1.2.1.2.1.1.2.1	0.673866090712743	.	30520001	30840000	#FF9191	1	0.75
chr2	30840001	30960000	A.2.2.1.1.1.2.2.1.2	0.525917926565875	.	30840001	30960000	#FFDADA	1	0.625
chr2	30960001	31240000	A.2.1.2.1.1.1.2.1.2.1	0.609071274298056	.	30960001	31240000	#FF9191	1	0.75
chr2	31240001	31400000	A.2.2.2.1.1.1.1.1.2	0.467602591792657	.	31240001	31400000	#FFDADA	1	0.625
chr2	31400001	31600000	A.2.2.2.1.1.1.2.2.2.1	0.458963282937365	.	31400001	31600000	#FFDADA	1	0.625
chr2	31600001	32120000	B.2.1.2.1.2.2.2.1.1	0.132829373650108	.	31600001	32120000	#4848FF	1	0.25
chr2	32120001	32400000	A.1.2.2.2.2.1.2.2.1.2	0.706263498920086	.	32120001	32400000	#FF4848	1	0.875
chr2	32400001	32560000	A.1.2.2.2.2.1.2.2.1.1	0.707343412526998	.	32400001	32560000	#FF4848	1	0.875
chr2	32560001	32760000	A.1.2.1.2.2.1.2.1.2	0.781857451403888	.	32560001	32760000	#FF4848	1	0.875
chr2	32760001	33160000	A.2.2.1.1.2.1.1.1	0.523758099352052	.	32760001	33160000	#FFDADA	1	0.625
chr2	33160001	33360000	B.1.1.2.1.1.1.2.2.2.1	0.353131749460043	.	33160001	33360000	#DADAFF	1	0.5
chr2	33360001	33640000	B.1.2.1.2.1.2.2.2	0.266738660907127	.	33360001	33640000	#9191FF	1	0.375
chr2	33640001	33880000	B.2.1.1.1.1.2.1.1	0.206263498920086	.	33640001	33880000	#4848FF	1	0.25
chr2	33880001	34400000	B.2.2.2.2.1.1	0.00863930885529158	.	33880001	34400000	#0000FF	1	0.125
chr2	34400001	34680000	B.2.2.2.1.1.1.2.1.2.2.1.2	0.0345572354211663	.	34400001	34680000	#0000FF	1	0.125
chr2	34680001	34800000	B.2.1.2.2.2.1.1.1.1	0.11231101511879	.	34680001	34800000	#4848FF	1	0.25
chr2	34800001	35000000	B.2.2.1.1.1.2.2.2.1.2	0.0853131749460043	.	34800001	35000000	#0000FF	1	0.125
chr2	35000001	35200000	B.2.2.1.2.1.2.1.2.1	0.0529157667386609	.	35000001	35200000	#0000FF	1	0.125
chr2	35200001	35400000	B.2.2.2.1.1.1.2.1.1	0.0377969762419006	.	35200001	35400000	#0000FF	1	0.125
chr2	35400001	35560000	B.2.2.1.1.1.2.2.2.2	0.0842332613390929	.	35400001	35560000	#0000FF	1	0.125
chr2	35560001	35800000	B.2.2.1.2.1.2.1.2.2	0.0518358531317495	.	35560001	35800000	#0000FF	1	0.125
chr2	35800001	35880000	B.2.1.2.1.2.2.1.2.2	0.133909287257019	.	35800001	35880000	#4848FF	1	0.25
chr2	35880001	36240000	B.2.2.2.1.1.2.2	0.0302375809935205	.	35880001	36240000	#0000FF	1	0.125
chr2	36240001	36560000	B.2.2.1.2.1.2.1.1.1.1	0.0561555075593952	.	36240001	36560000	#0000FF	1	0.125
chr2	36560001	36760000	B.2.1.2.1.2.1.2.2.2	0.140388768898488	.	36560001	36760000	#4848FF	1	0.25
chr2	36760001	37160000	B.1.2.1.2.1.2.2.1	0.267818574514039	.	36760001	37160000	#9191FF	1	0.375
chr2	37160001	37360000	A.2.1.1.1.2.1.2.2.1	0.670626349892009	.	37160001	37360000	#FF9191	1	0.75
chr2	37360001	37560000	A.1.1.2.1.1.2.1.2.2	0.941684665226782	.	37360001	37560000	#FF0000	1	1
chr2	37560001	37880000	A.1.1.1.2.2.2.1.2.2.2.1	0.958963282937365	.	37560001	37880000	#FF0000	1	1
chr2	37880001	38040000	A.1.1.2.2.2.2.1.1.2.2	0.867170626349892	.	37880001	38040000	#FF0000	1	1
chr2	38040001	38160000	A.1.1.2.2.2.2.1.1.1.2.2.1.1	0.872570194384449	.	38040001	38160000	#FF0000	1	1
chr2	38160001	38440000	A.1.1.2.1.1.2.1.1.2.2	0.944924406047516	.	38160001	38440000	#FF0000	1	1
chr2	38440001	38560000	A.1.2.2.2.2.2.1.2.1	0.701943844492441	.	38440001	38560000	#FF4848	1	0.875
chr2	38560001	38800000	A.1.1.2.1.1.2.2.2.2.1	0.928725701943845	.	38560001	38800000	#FF0000	1	1
chr2	38800001	39040000	A.1.1.2.1.1.2.2.2.2.2.2	0.926565874730022	.	38800001	39040000	#FF0000	1	1
chr2	39040001	39320000	A.1.2.2.2.2.1.2.1.1	0.709503239740821	.	39040001	39320000	#FF4848	1	0.875
chr2	39320001	39440000	A.2.1.2.1.1.2.1.2.2	0.598272138228942	.	39320001	39440000	#FF9191	1	0.75
chr2	39440001	39600000	A.2.1.2.1.1.2.1.2.1.2	0.599352051835853	.	39440001	39600000	#FF9191	1	0.75
chr2	39600001	39760000	A.2.1.2.1.1.2.1.2.1.1	0.600431965442765	.	39600001	39760000	#FF9191	1	0.75
chr2	39760001	40040000	A.2.2.1.2.1.1.2.2.1.2.1	0.501079913606911	.	39760001	40040000	#FFDADA	1	0.625
chr2	40040001	40200000	B.1.1.2.2.2.2.1.2.2	0.31317494600432	.	40040001	40200000	#DADAFF	1	0.5
chr2	40200001	40520000	B.1.1.2.1.1.1.2.2.1.1	0.355291576673866	.	40200001	40520000	#DADAFF	1	0.5
chr2	40520001	40720000	A.2.2.2.1.2.2.2.2.1	0.438444924406048	.	40520001	40720000	#FFDADA	1	0.625
chr2	40720001	41160000	B.1.2.1.1.2.2.2.1.2.2.2	0.286177105831533	.	40720001	41160000	#9191FF	1	0.375
chr2	41160001	41440000	B.1.2.1.1.2.2.2.1.2.2.1	0.287257019438445	.	41160001	41440000	#9191FF	1	0.375
chr2	41440001	41600000	B.1.2.1.2.2.2.1.1.1	0.260259179265659	.	41440001	41600000	#9191FF	1	0.375
chr2	41600001	41720000	B.1.2.1.2.2.2.1.1.2.1	0.259179265658747	.	41600001	41720000	#9191FF	1	0.375
chr2	41720001	42080000	B.1.2.1.1.2.2.2.1.2.1	0.288336933045356	.	41720001	42080000	#9191FF	1	0.375
chr2	42080001	42320000	A.1.1.2.1.1.2.1.2.1.2	0.942764578833693	.	42080001	42320000	#FF0000	1	1
chr2	42320001	42440000	A.1.1.2.2.2.2.1.1.1.2.2.1.2	0.871490280777538	.	42320001	42440000	#FF0000	1	1
chr2	42440001	42600000	A.1.2.1.2.2.1.2.2	0.780777537796976	.	42440001	42600000	#FF4848	1	0.875
chr2	42600001	43040000	A.1.1.1.1.2.1.2.2.2	0.993520518358531	.	42600001	43040000	#FF0000	1	1
chr2	43040001	43200000	A.1.1.2.2.2.2.1.1.1.2.1.2	0.873650107991361	.	43040001	43200000	#FF0000	1	1
chr2	43200001	43400000	A.1.1.1.2.2.1.1.1.1.1	0.971922246220302	.	43200001	43400000	#FF0000	1	1
chr2	43400001	43480000	A.1.1.2.2.2.2.1.1.1.2.2.2.2	0.869330453563715	.	43400001	43480000	#FF0000	1	1
chr2	43480001	43840000	A.1.1.1.1.1.2.2	0.997840172786177	.	43480001	43840000	#FF0000	1	1
chr2	43840001	44000000	A.1.2.1.1.1.1.2.2.1	0.847732181425486	.	43840001	44000000	#FF4848	1	0.875
chr2	44000001	44400000	A.1.1.1.2.2.1.1.2.2.2	0.965442764578834	.	44000001	44400000	#FF0000	1	1
chr2	44400001	44560000	A.1.2.1.2.1.1.2.2.1.1.1	0.811015118790497	.	44400001	44560000	#FF4848	1	0.875
chr2	44560001	45000000	A.1.1.1.1.2.1.2.1	0.995680345572354	.	44560001	45000000	#FF0000	1	1
chr2	45000001	45160000	A.1.1.2.2.2.2.1.1.1.1.2	0.875809935205184	.	45000001	45160000	#FF0000	1	1
chr2	45160001	45400000	A.1.2.1.1.1.1.1.1.2.1.2	0.854211663066955	.	45160001	45400000	#FF4848	1	0.875
chr2	45400001	45800000	A.1.1.2.1.1.2.2.1.1.1.1	0.94060475161987	.	45400001	45800000	#FF0000	1	1
chr2	45800001	46280000	A.1.1.1.2.2.1.1.2.1.1	0.968682505399568	.	45800001	46280000	#FF0000	1	1
chr2	46280001	46640000	A.1.1.2.1.1.2.2.2.1.1	0.931965442764579	.	46280001	46640000	#FF0000	1	1
chr2	46640001	47120000	A.1.1.1.2.2.1.1.2.1.2	0.967602591792657	.	46640001	47120000	#FF0000	1	1
chr2	47120001	47200000	A.1.2.2.2.1.1.2.1.1	0.722462203023758	.	47120001	47200000	#FF4848	1	0.875
chr2	47200001	47400000	A.1.1.1.2.2.1.1.1.2	0.96976241900648	.	47200001	47400000	#FF0000	1	1
chr2	47400001	47640000	A.1.1.1.2.2.2.2.1.2	0.954643628509719	.	47400001	47640000	#FF0000	1	1
chr2	47640001	47920000	A.2.1.1.1.2.1.2.2.2	0.669546436285097	.	47640001	47920000	#FF9191	1	0.75
chr2	47920001	48120000	A.1.2.2.2.2.1.2.1.2	0.708423326133909	.	47920001	48120000	#FF4848	1	0.875
chr2	48120001	48200000	A.2.1.2.2.2.2.2.2.2.1	0.541036717062635	.	48120001	48200000	#FF9191	1	0.75
chr2	48200001	48480000	A.2.2.1.1.1.2.2.2	0.524838012958963	.	48200001	48480000	#FFDADA	1	0.625
chr2	48480001	48680000	A.2.1.2.2.2.2.2.2.2.2	0.539956803455723	.	48480001	48680000	#FF9191	1	0.75
chr2	48680001	48840000	A.2.2.1.2.2.1.1.2.2.2	0.481641468682505	.	48680001	48840000	#FFDADA	1	0.625
chr2	48840001	49000000	B.1.1.1.2.2.2.1.2.1	0.371490280777538	.	48840001	49000000	#DADAFF	1	0.5
chr2	49000001	49120000	B.1.1.2.1.1.1.2.1.2.1	0.357451403887689	.	49000001	49120000	#DADAFF	1	0.5
chr2	49120001	49200000	A.2.2.2.2.2.2.2.2.2	0.409287257019438	.	49120001	49200000	#FFDADA	1	0.625
chr2	49200001	49600000	B.1.2.1.1.2.2.2.1.1	0.289416846652268	.	49200001	49600000	#9191FF	1	0.375
chr2	49600001	49680000	B.1.1.2.1.1.1.2.2.2.2	0.352051835853132	.	49600001	49680000	#DADAFF	1	0.5
chr2	49680001	49840000	B.1.2.1.2.2.1.1	0.265658747300216	.	49680001	49840000	#9191FF	1	0.375
chr2	49840001	50040000	B.1.2.1.2.1.2.1.1.1.2.2	0.271058315334773	.	49840001	50040000	#9191FF	1	0.375
chr2	50040001	50360000	B.1.1.2.2.2.2.1.2.1.1	0.315334773218143	.	50040001	50360000	#DADAFF	1	0.5
chr2	50360001	50720000	B.2.1.1.2.2.2.1.2.1	0.161987041036717	.	50360001	50720000	#4848FF	1	0.25
chr2	50720001	51080000	B.2.1.1.1.1.2.2.1.1	0.203023758099352	.	50720001	51080000	#4848FF	1	0.25
chr2	51080001	51280000	B.1.1.1.2.2.2.2.2.2	0.361771058315335	.	51080001	51280000	#DADAFF	1	0.5
chr2	51280001	51480000	B.1.2.2.1.1.2.2.2.2.1	0.234341252699784	.	51280001	51480000	#9191FF	1	0.375
chr2	51480001	52040000	B.2.1.2.2.2.1.2	0.109071274298056	.	51480001	52040000	#4848FF	1	0.25
chr2	52040001	52280000	B.2.2.1.1.1.2.2.2.1.1	0.0863930885529158	.	52040001	52280000	#0000FF	1	0.125
chr2	52280001	52440000	B.2.2.1.1.1.1.2.1.2.1	0.0961123110151188	.	52280001	52440000	#0000FF	1	0.125
chr2	52440001	52600000	B.2.2.1.1.1.1.2.1.2.2	0.0950323974082073	.	52440001	52600000	#0000FF	1	0.125
chr2	52600001	52680000	B.2.1.2.1.2.2.2.1.2.2	0.129589632829374	.	52600001	52680000	#4848FF	1	0.25
chr2	52680001	53120000	B.2.2.2.1.1.1.2.1.2.2.2	0.0334773218142549	.	52680001	53120000	#0000FF	1	0.125
chr2	53120001	53240000	B.2.1.2.1.2.2.2.2.2.2	0.126349892008639	.	53120001	53240000	#4848FF	1	0.25
chr2	53240001	53640000	B.2.2.2.1.1.1.2.1.2.2.1.1	0.0356371490280778	.	53240001	53640000	#0000FF	1	0.125
chr2	53640001	54000000	B.2.1.2.1.2.1.2.1	0.142548596112311	.	53640001	54000000	#4848FF	1	0.25
chr2	54000001	54360000	A.1.2.2.2.2.1.1.1	0.711663066954644	.	54000001	54360000	#FF4848	1	0.875
chr2	54360001	54640000	A.1.2.1.2.2.1.2.1.1.1	0.784017278617711	.	54360001	54640000	#FF4848	1	0.875
chr2	54640001	55200000	A.1.1.1.2.2.2.1.1	0.962203023758099	.	54640001	55200000	#FF0000	1	1
chr2	55200001	55520000	A.1.1.2.2.2.1.1.1.1	0.888768898488121	.	55200001	55520000	#FF0000	1	1
chr2	55520001	55680000	A.1.2.2.2.1.1.2.2	0.719222462203024	.	55520001	55680000	#FF4848	1	0.875
chr2	55680001	55920000	A.1.2.2.2.2.1.1.2	0.710583153347732	.	55680001	55920000	#FF4848	1	0.875
chr2	55920001	56160000	B.2.1.2.1.2.1.2.2.1	0.1414686825054	.	55920001	56160000	#4848FF	1	0.25
chr2	56160001	56360000	B.2.1.1.1.2.2.2.1	0.18682505399568	.	56160001	56360000	#4848FF	1	0.25
chr2	56360001	56680000	B.2.2.1.2.1.2.1.1.2	0.0539956803455724	.	56360001	56680000	#0000FF	1	0.125
chr2	56680001	57080000	B.2.2.2.1.1.1.2.1.2.1	0.0367170626349892	.	56680001	57080000	#0000FF	1	0.125
chr2	57080001	57200000	B.2.1.2.1.2.2.2.2.2.1	0.127429805615551	.	57080001	57200000	#4848FF	1	0.25
chr2	57200001	57360000	B.2.1.2.2.2.2.2.2.2.2	0.0993520518358531	.	57200001	57360000	#4848FF	1	0.25
chr2	57360001	57520000	B.2.1.2.2.2.2.2.1.2.2	0.102591792656587	.	57360001	57520000	#4848FF	1	0.25
chr2	57520001	57800000	B.2.2.1.1.1.2.2.1	0.0874730021598272	.	57520001	57800000	#0000FF	1	0.125
chr2	57800001	57920000	B.2.1.1.1.2.2.2.2	0.185745140388769	.	57800001	57920000	#4848FF	1	0.25
chr2	57920001	58120000	B.2.1.2.1.2.2.1.1.2.2	0.137149028077754	.	57920001	58120000	#4848FF	1	0.25
chr2	58120001	58480000	B.1.1.2.2.2.2.1.2.1.2	0.314254859611231	.	58120001	58480000	#DADAFF	1	0.5
chr2	58480001	58640000	B.1.2.1.2.2.2.1.2.2	0.255939524838013	.	58480001	58640000	#9191FF	1	0.375
chr2	58640001	58800000	B.1.1.2.2.2.2.2.2.1	0.309935205183585	.	58640001	58800000	#DADAFF	1	0.5
chr2	58800001	58920000	A.2.2.2.1.1.1.2.2.1	0.460043196544276	.	58800001	58920000	#FFDADA	1	0.625
chr2	58920001	59040000	A.2.2.2.2.2.2.1.2.1	0.414686825053996	.	58920001	59040000	#FFDADA	1	0.625
chr2	59040001	59240000	B.1.1.1.2.1.2.2.1.1.1	0.384449244060475	.	59040001	59240000	#DADAFF	1	0.5
chr2	59240001	59320000	B.1.2.1.1.1.1.1	0.307775377969762	.	59240001	59320000	#9191FF	1	0.375
chr2	59320001	59560000	B.1.2.2.1.2.1.2.2	0.227861771058315	.	59320001	59560000	#9191FF	1	0.375
chr2	59560001	59800000	B.2.1.2.1.2.2.1.1.2.1	0.138228941684665	.	59560001	59800000	#4848FF	1	0.25
chr2	59800001	59920000	B.2.1.2.1.2.2.1.2.1.2	0.134989200863931	.	59800001	59920000	#4848FF	1	0.25
chr2	59920001	60360000	B.2.2.1.2.1.2.1.1.1.2	0.0550755939524838	.	59920001	60360000	#0000FF	1	0.125
chr2	60360001	60560000	B.2.1.2.2.2.2.2.2.1	0.101511879049676	.	60360001	60560000	#4848FF	1	0.25
chr2	60560001	60920000	B.1.2.2.1.1.1.1.1.2	0.247300215982721	.	60560001	60920000	#9191FF	1	0.375
chr2	60920001	61400000	A.1.2.2.2.1.1.1.1	0.724622030237581	.	60920001	61400000	#FF4848	1	0.875
chr2	61400001	61600000	A.1.1.2.2.2.1.1.2.1.2	0.885529157667387	.	61400001	61600000	#FF0000	1	1
chr2	61600001	61760000	A.1.1.2.2.2.1.1.2.1.1	0.886609071274298	.	61600001	61760000	#FF0000	1	1
chr2	61760001	62120000	A.1.2.1.1.1.2.1.2.1	0.841252699784017	.	61760001	62120000	#FF4848	1	0.875
chr2	62120001	62360000	A.1.2.1.2.2.1.2.1.1.2	0.782937365010799	.	62120001	62360000	#FF4848	1	0.875
chr2	62360001	62600000	A.1.2.1.1.1.2.2.1	0.836933045356371	.	62360001	62600000	#FF4848	1	0.875
chr2	62600001	63040000	A.1.2.2.2.2.1.2.2.2	0.705183585313175	.	62600001	63040000	#FF4848	1	0.875
chr2	63040001	63320000	B.1.2.1.2.1.2.1.1.1.2.1	0.272138228941685	.	63040001	63320000	#9191FF	1	0.375
chr2	63320001	63560000	B.2.1.1.1.1.2.1.2.2	0.204103671706264	.	63320001	63560000	#4848FF	1	0.25
chr2	63560001	63760000	B.1.2.1.1.1.1.2.1	0.306695464362851	.	63560001	63760000	#9191FF	1	0.375
chr2	63760001	64240000	A.2.1.2.2.2.2.2.1	0.543196544276458	.	63760001	64240000	#FF9191	1	0.75
chr2	64240001	64680000	A.1.1.2.2.1.1.2.2.1.1	0.90280777537797	.	64240001	64680000	#FF0000	1	1
chr2	64680001	64880000	A.1.2.1.1.1.1.2.1.2.1	0.849892008639309	.	64680001	64880000	#FF4848	1	0.875
chr2	64880001	65040000	A.1.1.2.1.1.2.2.2.2.2.1	0.927645788336933	.	64880001	65040000	#FF0000	1	1
chr2	65040001	65480000	A.1.1.1.2.2.2.1.2.2.1	0.960043196544277	.	65040001	65480000	#FF0000	1	1
chr2	65480001	65800000	A.1.1.2.1.1.2.2.1.1.2.1	0.938444924406048	.	65480001	65800000	#FF0000	1	1
chr2	65800001	66120000	A.1.2.1.1.1.1.1.1.2.1.1	0.855291576673866	.	65800001	66120000	#FF4848	1	0.875
chr2	66120001	66400000	A.1.2.1.2.1.1.2.1.1.1	0.814254859611231	.	66120001	66400000	#FF4848	1	0.875
chr2	66400001	66800000	A.1.1.2.2.1.1.2.1.1	0.904967602591793	.	66400001	66800000	#FF0000	1	1
chr2	66800001	66920000	A.2.1.1.1.2.1.1.1.2	0.678185745140389	.	66800001	66920000	#FF9191	1	0.75
chr2	66920001	67120000	A.1.2.1.1.1.1.1.1.2.2	0.853131749460043	.	66920001	67120000	#FF4848	1	0.875
chr2	67120001	67400000	A.1.1.2.2.1.1.2.1.2	0.903887688984881	.	67120001	67400000	#FF0000	1	1
chr2	67400001	67640000	A.1.2.1.1.1.1.2.2.2	0.846652267818574	.	67400001	67640000	#FF4848	1	0.875
chr2	67640001	67840000	A.1.2.1.2.1.1.2.1.1.2	0.81317494600432	.	67640001	67840000	#FF4848	1	0.875
chr2	67840001	67920000	A.1.2.2.2.1.2.2.2	0.712742980561555	.	67840001	67920000	#FF4848	1	0.875
chr2	67920001	68120000	A.1.1.2.1.1.2.1.2.1.1	0.943844492440605	.	67920001	68120000	#FF0000	1	1
chr2	68120001	68360000	A.1.1.2.1.1.2.2.1.1.2.2	0.937365010799136	.	68120001	68360000	#FF0000	1	1
chr2	68360001	68680000	A.1.1.2.2.2.2.1.1.1.1.1	0.876889848812095	.	68360001	68680000	#FF0000	1	1
chr2	68680001	69080000	A.1.2.1.2.1.1.2.1.2	0.812095032397408	.	68680001	69080000	#FF4848	1	0.875
chr2	69080001	69280000	A.1.2.2.2.2.2.1.1.2	0.703023758099352	.	69080001	69280000	#FF4848	1	0.875
chr2	69280001	69560000	A.1.2.1.2.2.1.1.1.1.2	0.794816414686825	.	69280001	69560000	#FF4848	1	0.875
chr2	69560001	69920000	A.1.1.2.1.1.2.2.1.2.2.1	0.934125269978402	.	69560001	69920000	#FF0000	1	1
chr2	69920001	70000000	A.1.2.2.2.2.2.1.2.2.2	0.699784017278618	.	69920001	70000000	#FF4848	1	0.875
chr2	70000001	70160000	A.1.2.1.2.1.2.1.2.2	0.800215982721382	.	70000001	70160000	#FF4848	1	0.875
chr2	70160001	70280000	A.2.1.1.2.1.1.1.1.2	0.652267818574514	.	70160001	70280000	#FF9191	1	0.75
chr2	70280001	70520000	A.1.1.2.1.1.2.1.1.1.2	0.947084233261339	.	70280001	70520000	#FF0000	1	1
chr2	70520001	70760000	A.2.1.1.2.1.1.1.1.1.2.1.2	0.654427645788337	.	70520001	70760000	#FF9191	1	0.75
chr2	70760001	71160000	A.1.2.1.2.1.2.1.2.1	0.801295896328294	.	70760001	71160000	#FF4848	1	0.875
chr2	71160001	71600000	A.1.1.2.2.2.1.1.2.2.1	0.884449244060475	.	71160001	71600000	#FF0000	1	1
chr2	71600001	71880000	A.2.1.1.2.1.1.1.1.1.1	0.65658747300216	.	71600001	71880000	#FF9191	1	0.75
chr2	71880001	72000000	A.2.2.1.1.1.2.1.1.2	0.531317494600432	.	71880001	72000000	#FFDADA	1	0.625
chr2	72000001	72400000	A.2.2.1.1.1.2.1.2.2.2	0.528077753779698	.	72000001	72400000	#FFDADA	1	0.625
chr2	72400001	72760000	B.1.1.1.2.2.2.1.2.2	0.370410367170626	.	72400001	72760000	#DADAFF	1	0.5
chr2	72760001	73000000	A.2.2.1.1.1.2.1.1.1.2	0.532397408207343	.	72760001	73000000	#FFDADA	1	0.625
chr2	73000001	73280000	A.1.2.2.2.1.1.2.1.2.1	0.721382289416847	.	73000001	73280000	#FF4848	1	0.875
chr2	73280001	73600000	A.1.2.1.1.1.2.1.2.2.1	0.840172786177106	.	73280001	73600000	#FF4848	1	0.875
chr2	73600001	73920000	A.2.1.1.2.1.1.1.1.1.2.1.1	0.655507559395248	.	73600001	73920000	#FF9191	1	0.75
chr2	73920001	74360000	A.1.1.1.2.2.1.2.2	0.963282937365011	.	73920001	74360000	#FF0000	1	1
chr2	74360001	74600000	A.1.1.2.2.2.2.1.1.2.1	0.868250539956803	.	74360001	74600000	#FF0000	1	1
chr2	74600001	74840000	A.1.1.2.1.1.2.1.1.2.1	0.946004319654428	.	74600001	74840000	#FF0000	1	1
chr2	74840001	75120000	A.1.1.2.2.2.1.1.2.2.2	0.883369330453564	.	74840001	75120000	#FF0000	1	1
chr2	75120001	75640000	A.2.1.2.2.1.2.1.1.2	0.562634989200864	.	75120001	75640000	#FF9191	1	0.75
chr2	75640001	75880000	A.2.1.2.2.1.2.1.2.2	0.560475161987041	.	75640001	75880000	#FF9191	1	0.75
chr2	75880001	76160000	A.2.2.1.1.1.2.2.1.1	0.526997840172786	.	75880001	76160000	#FFDADA	1	0.625
chr2	76160001	76480000	A.2.1.2.1.1.1.2.1.1.1	0.611231101511879	.	76160001	76480000	#FF9191	1	0.75
chr2	76480001	76680000	A.1.2.2.1.1.1.1.2	0.772138228941685	.	76480001	76680000	#FF4848	1	0.875
chr2	76680001	76800000	A.2.1.1.1.2.2.2.2.2	0.657667386609071	.	76680001	76800000	#FF9191	1	0.75
chr2	76800001	77040000	A.2.1.1.1.2.1.2.1.2	0.67170626349892	.	76800001	77040000	#FF9191	1	0.75
chr2	77040001	77120000	A.2.2.1.2.2.1.2.1.2.1	0.478401727861771	.	77040001	77120000	#FFDADA	1	0.625
chr2	77120001	77240000	A.2.2.2.1.2.2.1.1.2	0.446004319654428	.	77120001	77240000	#FFDADA	1	0.625
chr2	77240001	77480000	A.2.2.2.2.1.1.2.1.2.1	0.43304535637149	.	77240001	77480000	#FFDADA	1	0.625
chr2	77480001	77560000	B.1.1.1.2.1.2.1.2.1.1	0.38768898488121	.	77480001	77560000	#DADAFF	1	0.5
chr2	77560001	77800000	B.1.1.2.1.1.1.1.1	0.360691144708423	.	77560001	77800000	#DADAFF	1	0.5
chr2	77800001	77880000	B.1.1.1.2.1.2.1.2.1.2	0.386609071274298	.	77800001	77880000	#DADAFF	1	0.5
chr2	77880001	78080000	B.1.1.1.2.1.2.1.2.2	0.385529157667387	.	77880001	78080000	#DADAFF	1	0.5
chr2	78080001	78320000	B.1.1.2.1.1.1.1.2	0.359611231101512	.	78080001	78320000	#DADAFF	1	0.5
chr2	78320001	78400000	B.1.1.2.2.2.1.2.1.2.2	0.321814254859611	.	78320001	78400000	#DADAFF	1	0.5
chr2	78400001	78600000	B.1.1.1.2.2.2.2.1.1.1.2	0.368250539956803	.	78400001	78600000	#DADAFF	1	0.5
chr2	78600001	78880000	A.2.2.2.2.1.1.2.1.1	0.434125269978402	.	78600001	78880000	#FFDADA	1	0.625
chr2	78880001	79000000	A.2.2.2.2.1.1.2.2.1	0.430885529157667	.	78880001	79000000	#FFDADA	1	0.625
chr2	79000001	79280000	B.1.1.1.2.1.2.2.1.2.2.1	0.381209503239741	.	79000001	79280000	#DADAFF	1	0.5
chr2	79280001	79520000	B.1.2.2.1.1.2.2.2.2.2	0.233261339092873	.	79280001	79520000	#9191FF	1	0.375
chr2	79520001	79720000	B.2.1.1.1.1.2.2.2	0.200863930885529	.	79520001	79720000	#4848FF	1	0.25
chr2	79720001	79800000	B.1.1.2.1.1.1.2.1.1	0.3585313174946	.	79720001	79800000	#DADAFF	1	0.5
chr2	79800001	80160000	B.1.2.1.2.1.2.1.1.1.1	0.273218142548596	.	79800001	80160000	#9191FF	1	0.375
chr2	80160001	80400000	A.2.2.2.2.2.2.2.1	0.412526997840173	.	80160001	80400000	#FFDADA	1	0.625
chr2	80400001	80760000	B.1.2.1.2.1.2.1.1.2	0.269978401727862	.	80400001	80760000	#9191FF	1	0.375
chr2	80760001	81440000	B.2.2.2.2.2.2	0.00107991360691145	.	80760001	81440000	#0000FF	1	0.125
chr2	81440001	81600000	B.2.1.2.2.2.2.2.2.2.1	0.100431965442765	.	81440001	81600000	#4848FF	1	0.25
chr2	81600001	81760000	B.2.2.1.1.1.2.1.1.1	0.0928725701943845	.	81600001	81760000	#0000FF	1	0.125
chr2	81760001	81960000	B.2.2.1.1.1.2.1.2.2	0.0885529157667387	.	81760001	81960000	#0000FF	1	0.125
chr2	81960001	82160000	B.2.2.1.1.1.2.1.1.2.1	0.091792656587473	.	81960001	82160000	#0000FF	1	0.125
chr2	82160001	82480000	B.2.2.1.2.1.2.2.2	0.0496760259179266	.	82160001	82480000	#0000FF	1	0.125
chr2	82480001	82680000	B.2.2.1.1.1.2.1.2.1	0.0896328293736501	.	82480001	82680000	#0000FF	1	0.125
chr2	82680001	83200000	B.2.2.2.2.1.2.2	0.00647948164146868	.	82680001	83200000	#0000FF	1	0.125
chr2	83200001	83280000	B.2.1.1.1.2.2.1.2.2.1	0.188984881209503	.	83200001	83280000	#4848FF	1	0.25
chr2	83280001	83680000	B.2.2.2.1.1.2.1	0.031317494600432	.	83280001	83680000	#0000FF	1	0.125
chr2	83680001	83800000	B.2.1.2.1.2.2.1.2.1.1	0.136069114470842	.	83680001	83800000	#4848FF	1	0.25
chr2	83800001	83960000	B.2.2.1.1.1.2.1.1.2.2	0.0907127429805616	.	83800001	83960000	#0000FF	1	0.125
chr2	83960001	84600000	B.2.2.2.2.1.2.1	0.00755939524838013	.	83960001	84600000	#0000FF	1	0.125
chr2	84600001	84760000	B.1.2.2.1.1.1.1.2	0.24622030237581	.	84600001	84760000	#9191FF	1	0.375
chr2	84760001	85120000	B.2.1.2.2.2.2.2.1.1	0.10475161987041	.	84760001	85120000	#4848FF	1	0.25
chr2	85120001	85360000	A.1.2.2.2.1.1.1.2	0.72354211663067	.	85120001	85360000	#FF4848	1	0.875
chr2	85360001	85600000	A.1.1.2.2.2.1.1.1.2	0.88768898488121	.	85360001	85600000	#FF0000	1	1
chr2	85640001	85960000	A.1.1.1.1.2.1.1	0.996760259179266	.	85640001	85960000	#FF0000	1	1
chr2	85960001	86080000	A.1.2.1.1.1.2.1.1.2.1.2	0.84341252699784	.	85960001	86080000	#FF4848	1	0.875
chr2	86080001	86240000	A.1.2.1.2.1.2.1.1.2	0.802375809935205	.	86080001	86240000	#FF4848	1	0.875
chr2	86240001	86400000	A.1.2.1.1.1.2.1.1.2.1.1	0.844492440604752	.	86240001	86400000	#FF4848	1	0.875
chr2	86400001	86600000	A.1.2.1.1.1.2.1.2.2.2.2	0.838012958963283	.	86400001	86600000	#FF4848	1	0.875
chr2	86600001	86680000	A.1.2.1.1.1.2.1.2.2.2.1	0.839092872570194	.	86600001	86680000	#FF4848	1	0.875
chr2	86680001	86880000	A.1.2.2.2.1.1.2.1.2.2	0.720302375809935	.	86680001	86880000	#FF4848	1	0.875
chr2	86880001	87160000	A.2.1.1.2.2.1.2.2.1	0.627429805615551	.	86880001	87160000	#FF9191	1	0.75
chr2	87280001	87360000	A.2.1.2.2.1.2.2.1.1.1	0.55939524838013	.	87280001	87360000	#FF9191	1	0.75
chr2	87400001	87440000	A.2.1.2.2.1.2.2.1.1.1	0.55939524838013	.	87400001	87440000	#FF9191	1	0.75
chr2	87440001	87520000	A.2.1.2.2.1.2.2.2.1	0.556155507559395	.	87440001	87520000	#FF9191	1	0.75
chr2	87560001	87600000	A.2.1.2.2.1.2.2.2.1	0.556155507559395	.	87560001	87600000	#FF9191	1	0.75
chr2	87760001	87800000	A.2.1.2.2.1.2.2.2.1	0.556155507559395	.	87760001	87800000	#FF9191	1	0.75
chr2	87800001	88000000	A.2.1.1.2.1.1.2.1.1	0.64902807775378	.	87800001	88000000	#FF9191	1	0.75
chr2	88160001	88520000	A.2.1.2.2.1.1.1.2.1	0.569114470842333	.	88160001	88520000	#FF9191	1	0.75
chr2	88520001	88800000	A.2.1.1.1.2.1.2.1.1.1	0.674946004319654	.	88520001	88800000	#FF9191	1	0.75
chr2	88800001	89040000	A.2.1.2.2.1.1.2.1	0.56695464362851	.	88800001	89040000	#FF9191	1	0.75
chr2	89040001	89320000	B.2.1.1.1.2.1.1.2.2	0.19438444924406	.	89040001	89320000	#4848FF	1	0.25
chr2	89320001	89560000	B.2.1.1.1.2.2.1.2.2.2	0.187904967602592	.	89320001	89560000	#4848FF	1	0.25
chr2	89880001	89920000	B.2.1.1.1.2.2.1.2.2.2	0.187904967602592	.	89880001	89920000	#4848FF	1	0.25
chr2	89920001	90280000	B.2.1.2.2.2.2.2.1.2.1	0.103671706263499	.	89920001	90280000	#4848FF	1	0.25
chr2	90400001	90480000	B.1.2.2.1.2.1.1.1	0.232181425485961	.	90400001	90480000	#9191FF	1	0.375
chr2	91640001	91720000	B.1.2.2.1.2.1.1.1	0.232181425485961	.	91640001	91720000	#9191FF	1	0.375
chr2	91760001	91960000	B.1.2.1.1.1.2.1	0.304535637149028	.	91760001	91960000	#9191FF	1	0.375
chr2	91960001	92000000	B.1.2.2.1.2.1.1.2	0.23110151187905	.	91960001	92000000	#9191FF	1	0.375
chr2	92040001	92200000	B.1.2.2.1.2.1.1.2	0.23110151187905	.	92040001	92200000	#9191FF	1	0.375
chr2	92240001	92280000	B.1.2.2.1.2.1.1.2	0.23110151187905	.	92240001	92280000	#9191FF	1	0.375
chr2	92280001	92360000	B.1.2.1.1.1.1.2.2	0.30561555075594	.	92280001	92360000	#9191FF	1	0.375
chr2	95320001	95600000	B.2.1.2.1.2.1.1.2	0.143628509719222	.	95320001	95600000	#4848FF	1	0.25
chr2	95600001	95680000	B.1.2.2.1.1.1.1.1.1.1	0.249460043196544	.	95600001	95680000	#9191FF	1	0.375
chr2	95680001	95880000	B.1.1.1.1.1.2.2.1.1	0.40280777537797	.	95680001	95880000	#DADAFF	1	0.5
chr2	95880001	96000000	B.1.1.1.1.1.2.2.2.1.1	0.400647948164147	.	95880001	96000000	#DADAFF	1	0.5
chr2	96000001	96080000	B.1.1.2.2.1.1.2	0.333693304535637	.	96000001	96080000	#DADAFF	1	0.5
chr2	96120001	96160000	B.1.1.2.2.1.1.2	0.333693304535637	.	96120001	96160000	#DADAFF	1	0.5
chr2	96160001	96280000	B.1.1.1.1.2.2	0.39524838012959	.	96160001	96280000	#DADAFF	1	0.5
chr2	96320001	96640000	B.1.1.1.1.2.2	0.39524838012959	.	96320001	96640000	#DADAFF	1	0.5
chr2	96640001	96680000	A.1.2.1.2.1.2.1.1.1	0.803455723542117	.	96640001	96680000	#FF4848	1	0.875
chr2	96720001	96880000	A.1.2.1.2.1.2.1.1.1	0.803455723542117	.	96720001	96880000	#FF4848	1	0.875
chr2	96880001	97000000	A.1.2.2.2.1.2.1.2	0.714902807775378	.	96880001	97000000	#FF4848	1	0.875
chr2	97000001	97200000	A.1.2.1.1.1.2.1.1.2.2	0.842332613390929	.	97000001	97200000	#FF4848	1	0.875
chr2	97200001	97520000	A.1.1.2.1.1.2.2.1.2.2.2	0.93304535637149	.	97200001	97520000	#FF0000	1	1
chr2	97560001	97600000	A.1.2.2.2.1.2.1.1.2	0.715982721382289	.	97560001	97600000	#FF4848	1	0.875
chr2	97640001	97840000	A.1.2.2.2.1.2.1.1.2	0.715982721382289	.	97640001	97840000	#FF4848	1	0.875
chr2	97840001	97880000	A.2.1.1.2.2.1.2.2.2	0.626349892008639	.	97840001	97880000	#FF9191	1	0.75
chr2	98000001	98040000	A.2.1.1.2.2.1.2.2.2	0.626349892008639	.	98000001	98040000	#FF9191	1	0.75
chr2	98120001	98320000	A.2.1.1.2.2.1.2.2.2	0.626349892008639	.	98120001	98320000	#FF9191	1	0.75
chr2	98320001	98640000	A.2.1.1.2.1.1.1.1.1.2.2	0.653347732181426	.	98320001	98640000	#FF9191	1	0.75
chr2	98640001	98800000	A.2.2.1.2.2.1.2.2.1	0.476241900647948	.	98640001	98800000	#FFDADA	1	0.625
chr2	98800001	99200000	A.1.2.2.2.2.2.1.1.1	0.704103671706264	.	98800001	99200000	#FF4848	1	0.875
chr2	99200001	99320000	A.2.2.1.1.1.2.1.1.1.1	0.533477321814255	.	99200001	99320000	#FFDADA	1	0.625
chr2	99320001	99400000	A.2.1.2.2.1.1.1.1.1.1	0.572354211663067	.	99320001	99400000	#FF9191	1	0.75
chr2	99400001	99720000	A.2.1.2.2.1.1.1.1.2	0.570194384449244	.	99400001	99720000	#FF9191	1	0.75
chr2	99720001	99920000	A.2.1.2.2.1.1.1.1.1.2	0.571274298056155	.	99720001	99920000	#FF9191	1	0.75
chr2	99920001	100000000	A.2.1.2.2.1.2.2.1.1.2	0.558315334773218	.	99920001	100000000	#FF9191	1	0.75
chr2	100000001	100120000	A.1.1.2.1.1.1.1.2	0.951403887688985	.	100000001	100120000	#FF0000	1	1
chr2	100160001	100600000	A.1.1.2.1.1.1.1.2	0.951403887688985	.	100160001	100600000	#FF0000	1	1
chr2	100600001	100840000	A.1.2.1.1.1.1.1.1.1	0.856371490280778	.	100600001	100840000	#FF4848	1	0.875
chr2	100840001	101040000	A.2.1.1.2.1.1.2.1.2	0.647948164146868	.	100840001	101040000	#FF9191	1	0.75
chr2	101040001	101240000	A.2.2.2.1.1.1.1.2.1	0.466522678185745	.	101040001	101240000	#FFDADA	1	0.625
chr2	101240001	101600000	A.2.2.2.2.2.1.1	0.41792656587473	.	101240001	101600000	#FFDADA	1	0.625
chr2	101600001	101880000	A.2.1.1.2.2.1.1.2	0.633909287257019	.	101600001	101880000	#FF9191	1	0.75
chr2	101880001	101960000	A.2.1.2.2.1.1.2.2.2	0.564794816414687	.	101880001	101960000	#FF9191	1	0.75
chr2	101960001	102480000	A.2.1.1.2.2.1.1.1	0.634989200863931	.	101960001	102480000	#FF9191	1	0.75
chr2	102480001	102920000	B.2.1.1.1.2.1.1.2.1.2	0.195464362850972	.	102480001	102920000	#4848FF	1	0.25
chr2	102920001	103040000	B.2.1.2.1.2.1.1.1	0.144708423326134	.	102920001	103040000	#4848FF	1	0.25
chr2	103040001	103320000	B.2.1.2.2.2.2.1.1.1	0.107991360691145	.	103040001	103320000	#4848FF	1	0.25
chr2	103320001	103520000	B.2.1.1.1.2.1.1.1.1.1	0.199784017278618	.	103320001	103520000	#4848FF	1	0.25
chr2	103520001	103680000	B.2.1.1.1.2.1.1.1.2	0.197624190064795	.	103520001	103680000	#4848FF	1	0.25
chr2	103680001	103920000	B.2.2.1.2.1.1.2.1.2.1	0.0637149028077754	.	103680001	103920000	#0000FF	1	0.125
chr2	103920001	104080000	B.2.2.1.1.2.2.1.2.2.1	0.0734341252699784	.	103920001	104080000	#0000FF	1	0.125
chr2	104080001	104240000	B.2.2.1.1.2.2.1.1	0.0755939524838013	.	104080001	104240000	#0000FF	1	0.125
chr2	104240001	104520000	B.2.2.2.1.1.1.1.2	0.0388768898488121	.	104240001	104520000	#0000FF	1	0.125
chr2	104520001	104880000	B.2.2.1.2.1.1.2.1.1	0.0647948164146868	.	104520001	104880000	#0000FF	1	0.125
chr2	104880001	105200000	B.1.2.2.1.1.1.1.1.1.2	0.248380129589633	.	104880001	105200000	#9191FF	1	0.375
chr2	105200001	105360000	A.2.2.2.2.1.2.1.2.1.2	0.424406047516199	.	105200001	105360000	#FFDADA	1	0.625
chr2	105360001	105640000	B.2.1.1.1.2.1.1.1.1.2	0.198704103671706	.	105360001	105640000	#4848FF	1	0.25
chr2	105640001	105960000	A.2.1.2.1.2.1.2.1.2	0.584233261339093	.	105640001	105960000	#FF9191	1	0.75
chr2	105960001	106120000	A.1.2.1.2.2.1.1.2.1.2.1	0.787257019438445	.	105960001	106120000	#FF4848	1	0.875
chr2	106120001	106480000	A.1.2.1.2.2.1.1.2.1.1.1.1	0.790496760259179	.	106120001	106480000	#FF4848	1	0.875
chr2	106480001	106640000	A.2.1.2.1.1.1.1.1.2	0.616630669546436	.	106480001	106640000	#FF9191	1	0.75
chr2	106640001	106760000	A.2.1.2.1.1.2.2	0.59719222462203	.	106640001	106760000	#FF9191	1	0.75
chr2	106760001	106840000	A.2.1.2.2.1.2.1.1.1	0.563714902807775	.	106760001	106840000	#FF9191	1	0.75
chr2	106880001	107000000	A.2.1.2.2.1.2.1.1.1	0.563714902807775	.	106880001	107000000	#FF9191	1	0.75
chr2	107080001	107200000	A.2.2.1.1.2.1.2.1.1.2	0.517278617710583	.	107080001	107200000	#FFDADA	1	0.625
chr2	107200001	107280000	A.2.2.2.2.1.2.1.2.1.1	0.42548596112311	.	107200001	107280000	#FFDADA	1	0.625
chr2	107280001	107480000	B.1.1.2.2.1.2.2.1	0.331533477321814	.	107280001	107480000	#DADAFF	1	0.5
chr2	107480001	107720000	A.2.2.2.2.1.2.1.1.1.2	0.427645788336933	.	107480001	107720000	#FFDADA	1	0.625
chr2	107720001	108080000	A.2.2.2.2.1.1.1.2	0.435205183585313	.	107720001	108080000	#FFDADA	1	0.625
chr2	108080001	108440000	B.1.2.1.2.1.2.1.2	0.26889848812095	.	108080001	108440000	#9191FF	1	0.375
chr2	108520001	108560000	B.1.2.1.2.1.2.1.2	0.26889848812095	.	108520001	108560000	#9191FF	1	0.375
chr2	108600001	108960000	B.1.2.1.2.1.2.1.2	0.26889848812095	.	108600001	108960000	#9191FF	1	0.375
chr2	108960001	109280000	A.1.2.2.2.2.2.2.1.2.2	0.695464362850972	.	108960001	109280000	#FF4848	1	0.875
chr2	109280001	109600000	A.1.2.1.2.2.1.1.1.1.1	0.795896328293736	.	109280001	109600000	#FF4848	1	0.875
chr2	109600001	109800000	A.1.2.2.1.1.1.1.1	0.773218142548596	.	109600001	109800000	#FF4848	1	0.875
chr2	109800001	110120000	A.1.1.2.1.1.1.1.1	0.952483801295896	.	109800001	110120000	#FF0000	1	1
chr2	110240001	110520000	A.1.1.2.1.1.1.1.1	0.952483801295896	.	110240001	110520000	#FF0000	1	1
chr2	110840001	111000000	A.1.2.1.1.1.1.1.2	0.852051835853132	.	110840001	111000000	#FF4848	1	0.875
chr2	111360001	111640000	A.1.2.1.1.1.1.1.2	0.852051835853132	.	111360001	111640000	#FF4848	1	0.875
chr2	111640001	112040000	A.1.1.2.2.2.1.2.2	0.877969762419006	.	111640001	112040000	#FF0000	1	1
chr2	112040001	112200000	A.1.2.2.2.2.2.1.2.2.1	0.700863930885529	.	112040001	112200000	#FF4848	1	0.875
chr2	112200001	112480000	A.1.2.1.1.1.2.1.1.1	0.845572354211663	.	112200001	112480000	#FF4848	1	0.875
chr2	112480001	112600000	A.2.1.2.2.1.2.2.2.2	0.555075593952484	.	112480001	112600000	#FF9191	1	0.75
chr2	112600001	112880000	A.1.1.2.1.1.1.2.2	0.949244060475162	.	112600001	112880000	#FF0000	1	1
chr2	112880001	113040000	A.1.2.2.2.2.2.2.1.1.1	0.698704103671706	.	112880001	113040000	#FF4848	1	0.875
chr2	113040001	113120000	A.1.2.2.2.2.2.2.1.1.2	0.697624190064795	.	113040001	113120000	#FF4848	1	0.875
chr2	113160001	113280000	A.1.2.2.2.2.2.2.1.1.2	0.697624190064795	.	113160001	113280000	#FF4848	1	0.875
chr2	113280001	113520000	A.1.2.2.2.2.2.2.1.2.1	0.696544276457883	.	113280001	113520000	#FF4848	1	0.875
chr2	113520001	113720000	B.1.2.1.2.1.1.1.2.1.1	0.281857451403888	.	113520001	113720000	#9191FF	1	0.375
chr2	113720001	113920000	B.2.1.1.1.2.1.1.2.1.1	0.196544276457883	.	113720001	113920000	#4848FF	1	0.25
chr2	113920001	114240000	B.1.1.2.1.2.1.2.2	0.340172786177106	.	113920001	114240000	#DADAFF	1	0.5
chr2	114280001	114720000	B.1.1.1.1.1.2.2.1.2	0.401727861771058	.	114280001	114720000	#DADAFF	1	0.5
chr2	114720001	115080000	B.2.2.1.2.1.2.2.1	0.050755939524838	.	114720001	115080000	#0000FF	1	0.125
chr2	115080001	115360000	B.2.2.2.1.2.2.1.1	0.0183585313174946	.	115080001	115360000	#0000FF	1	0.125
chr2	115360001	115560000	B.2.2.1.1.2.2.1.2.1	0.0745140388768898	.	115360001	115560000	#0000FF	1	0.125
chr2	115560001	115800000	B.2.2.1.1.2.2.1.2.2.2	0.072354211663067	.	115560001	115800000	#0000FF	1	0.125
chr2	115800001	116080000	B.2.2.2.1.2.2.1.2.2.2.1	0.0140388768898488	.	115800001	116080000	#0000FF	1	0.125
chr2	116080001	116280000	B.2.2.1.2.1.1.2.2.1.1	0.0615550755939525	.	116080001	116280000	#0000FF	1	0.125
chr2	116280001	116640000	B.2.2.2.1.2.2.1.2.2.2.2	0.0129589632829374	.	116280001	116640000	#0000FF	1	0.125
chr2	116640001	116720000	B.2.1.1.1.2.2.1.1	0.192224622030238	.	116640001	116720000	#4848FF	1	0.25
chr2	116720001	116920000	B.2.1.2.2.2.2.1.2	0.105831533477322	.	116720001	116920000	#4848FF	1	0.25
chr2	116920001	117200000	B.2.2.1.1.2.2.2	0.0712742980561555	.	116920001	117200000	#0000FF	1	0.125
chr2	117200001	117480000	B.2.1.2.1.1.2.2.2	0.145788336933045	.	117200001	117480000	#4848FF	1	0.25
chr2	117480001	117880000	B.1.1.1.1.1.2.1.1.1.2	0.406047516198704	.	117480001	117880000	#DADAFF	1	0.5
chr2	117880001	117960000	A.2.2.2.1.2.1.2.1	0.451403887688985	.	117880001	117960000	#FFDADA	1	0.625
chr2	117960001	118240000	A.2.2.1.1.2.1.2.2.1.1	0.51511879049676	.	117960001	118240000	#FFDADA	1	0.625
chr2	118240001	118520000	A.1.2.1.2.2.1.1.2.2	0.785097192224622	.	118240001	118520000	#FF4848	1	0.875
chr2	118520001	118760000	A.2.2.2.2.2.1.2	0.416846652267819	.	118520001	118760000	#FFDADA	1	0.625
chr2	118760001	118960000	B.1.1.2.1.2.1.2.1	0.341252699784017	.	118760001	118960000	#DADAFF	1	0.5
chr2	118960001	119360000	B.2.2.1.2.1.1.2.1.2.2	0.0626349892008639	.	118960001	119360000	#0000FF	1	0.125
chr2	119360001	119520000	B.2.1.1.1.2.2.1.2.1.1	0.191144708423326	.	119360001	119520000	#4848FF	1	0.25
chr2	119520001	119720000	B.2.1.1.1.1.1.1.1	0.211663066954644	.	119520001	119720000	#4848FF	1	0.25
chr2	119720001	120080000	B.1.2.1.2.1.1.1.2.1.2	0.280777537796976	.	119720001	120080000	#9191FF	1	0.375
chr2	120080001	120360000	A.1.2.2.2.2.2.2.2	0.694384449244061	.	120080001	120360000	#FF4848	1	0.875
chr2	120360001	120800000	A.1.1.2.2.1.1.2.2.2.1	0.900647948164147	.	120360001	120800000	#FF0000	1	1
chr2	120800001	121080000	A.1.1.2.2.1.1.2.2.2.2	0.899568034557235	.	120800001	121080000	#FF0000	1	1
chr2	121080001	121200000	A.2.1.2.1.1.1.1.1.1.2	0.617710583153348	.	121080001	121200000	#FF9191	1	0.75
chr2	121200001	121440000	A.1.2.2.1.2.2.2.1.1	0.728941684665227	.	121200001	121440000	#FF4848	1	0.875
chr2	121440001	121800000	A.1.1.1.2.1.1.2.1	0.988120950323974	.	121440001	121800000	#FF0000	1	1
chr2	121800001	122040000	A.1.1.2.2.1.1.2.2.1.2	0.901727861771058	.	121800001	122040000	#FF0000	1	1
chr2	122040001	122120000	A.2.1.1.2.2.1.2.1.1.2.2	0.629589632829374	.	122040001	122120000	#FF9191	1	0.75
chr2	122120001	122480000	A.1.1.2.1.1.1.2.1	0.950323974082073	.	122120001	122480000	#FF0000	1	1
chr2	122480001	122720000	A.1.2.1.2.2.1.1.2.1.1.2	0.788336933045356	.	122480001	122720000	#FF4848	1	0.875
chr2	122720001	122880000	A.2.1.1.1.2.2.2.1.2.2.2	0.659827213822894	.	122720001	122880000	#FF9191	1	0.75
chr2	122880001	123080000	A.2.2.1.2.2.1.1.1.1.1	0.488120950323974	.	122880001	123080000	#FFDADA	1	0.625
chr2	123080001	123160000	A.2.2.1.2.1.2.1.1.2.1	0.495680345572354	.	123080001	123160000	#FFDADA	1	0.625
chr2	123160001	123480000	A.2.2.1.1.2.1.2.1.2	0.516198704103672	.	123160001	123480000	#FFDADA	1	0.625
chr2	123480001	123640000	A.2.2.2.2.1.2.1.1.1.1	0.428725701943845	.	123480001	123640000	#FFDADA	1	0.625
chr2	123640001	123960000	A.2.2.2.1.1.1.2.1.2	0.461123110151188	.	123640001	123960000	#FFDADA	1	0.625
chr2	123960001	124360000	B.1.1.1.2.1.2.2.1.2.2.2	0.380129589632829	.	123960001	124360000	#DADAFF	1	0.5
chr2	124360001	124800000	B.1.1.1.2.2.2.2.1.2.1.2	0.365010799136069	.	124360001	124800000	#DADAFF	1	0.5
chr2	124800001	125120000	B.1.1.1.2.1.2.2.1.2.1	0.382289416846652	.	124800001	125120000	#DADAFF	1	0.5
chr2	125120001	125280000	B.1.1.2.2.1.2.2.2	0.330453563714903	.	125120001	125280000	#DADAFF	1	0.5
chr2	125280001	125680000	B.2.1.1.1.1.1.2.2.1	0.208423326133909	.	125280001	125680000	#4848FF	1	0.25
chr2	125680001	125800000	B.1.2.2.1.2.2.1.1	0.226781857451404	.	125680001	125800000	#9191FF	1	0.375
chr2	125800001	125880000	B.1.2.2.1.2.2.1.2	0.225701943844492	.	125800001	125880000	#9191FF	1	0.375
chr2	125880001	126160000	B.2.2.1.2.1.1.2.2.1.2.2.1	0.0593952483801296	.	125880001	126160000	#0000FF	1	0.125
chr2	126160001	126360000	B.2.2.1.2.1.1.1.2.1	0.0669546436285097	.	126160001	126360000	#0000FF	1	0.125
chr2	126360001	126560000	B.2.1.2.2.2.2.1.1.2	0.106911447084233	.	126360001	126560000	#4848FF	1	0.25
chr2	126560001	126960000	B.2.2.2.1.2.2.1.2.2.1	0.0151187904967603	.	126560001	126960000	#0000FF	1	0.125
chr2	126960001	127280000	B.2.2.1.2.1.1.2.2.1.2.2.2	0.0583153347732181	.	126960001	127280000	#0000FF	1	0.125
chr2	127280001	127520000	B.2.1.1.1.2.2.1.2.1.2	0.190064794816415	.	127280001	127520000	#4848FF	1	0.25
chr2	127520001	127800000	B.1.1.1.1.1.2.1.2	0.403887688984881	.	127520001	127800000	#DADAFF	1	0.5
chr2	127800001	128080000	A.1.2.1.1.1.2.2.2.2	0.834773218142549	.	127800001	128080000	#FF4848	1	0.875
chr2	128080001	128320000	A.1.1.2.2.2.1.2.1.2.2.2	0.879049676025918	.	128080001	128320000	#FF0000	1	1
chr2	128320001	128520000	A.1.1.2.2.2.1.2.1.2.2.1	0.880129589632829	.	128320001	128520000	#FF0000	1	1
chr2	128520001	128720000	A.1.1.2.2.2.1.2.1.2.1	0.881209503239741	.	128520001	128720000	#FF0000	1	1
chr2	128720001	128960000	A.1.2.1.2.2.1.1.1.2.2	0.791576673866091	.	128720001	128960000	#FF4848	1	0.875
chr2	128960001	129120000	A.1.2.2.2.1.2.1.1.1.1	0.718142548596112	.	128960001	129120000	#FF4848	1	0.875
chr2	129120001	129320000	A.1.2.1.2.2.1.1.1.2.1.2	0.792656587473002	.	129120001	129320000	#FF4848	1	0.875
chr2	129320001	129520000	A.2.1.2.1.2.2.2.1	0.57451403887689	.	129320001	129520000	#FF9191	1	0.75
chr2	129520001	129680000	B.1.1.2.1.2.1.1.1	0.34341252699784	.	129520001	129680000	#DADAFF	1	0.5
chr2	129680001	129960000	B.1.2.1.2.1.1.1.2.2	0.279697624190065	.	129680001	129960000	#9191FF	1	0.375
chr2	129960001	130240000	B.1.1.2.2.1.1.1	0.334773218142549	.	129960001	130240000	#DADAFF	1	0.5
chr2	130240001	130360000	B.1.2.1.1.1.2.2.2.2	0.301295896328294	.	130240001	130360000	#9191FF	1	0.375
chr2	130360001	130520000	B.1.1.2.1.2.1.1.2	0.342332613390929	.	130360001	130520000	#DADAFF	1	0.5
chr2	130520001	130720000	A.2.1.2.2.1.1.2.2.1	0.565874730021598	.	130520001	130720000	#FF9191	1	0.75
chr2	130720001	130800000	A.2.1.1.2.2.1.2.1.1.1.2	0.631749460043197	.	130720001	130800000	#FF9191	1	0.75
chr2	130840001	130960000	A.2.1.1.2.2.1.2.1.1.2.1	0.630669546436285	.	130840001	130960000	#FF9191	1	0.75
chr2	130960001	131160000	A.1.2.1.2.2.1.1.1.2.1.1	0.793736501079914	.	130960001	131160000	#FF4848	1	0.875
chr2	131360001	131400000	A.1.2.1.2.2.1.1.1.2.1.1	0.793736501079914	.	131360001	131400000	#FF4848	1	0.875
chr2	131440001	131520000	A.1.2.1.2.2.1.1.1.2.1.1	0.793736501079914	.	131440001	131520000	#FF4848	1	0.875
chr2	131520001	131920000	A.1.2.2.2.1.2.1.1.1.2	0.717062634989201	.	131520001	131920000	#FF4848	1	0.875
chr2	131920001	132000000	B.1.1.1.1.1.2.2.2.1.2	0.399568034557235	.	131920001	132000000	#DADAFF	1	0.5
chr2	132040001	132200000	B.1.1.1.1.1.2.2.2.1.2	0.399568034557235	.	132040001	132200000	#DADAFF	1	0.5
chr2	132200001	132320000	A.2.2.1.1.2.1.2.2.1.2	0.514038876889849	.	132200001	132320000	#FFDADA	1	0.625
chr2	132320001	132560000	B.1.1.1.1.1.2.2.2.2	0.398488120950324	.	132320001	132560000	#DADAFF	1	0.5
chr2	132560001	132760000	B.1.2.2.1.2.2.2	0.224622030237581	.	132560001	132760000	#9191FF	1	0.375
chr2	132800001	132920000	B.1.2.2.1.2.2.2	0.224622030237581	.	132800001	132920000	#9191FF	1	0.375
chr2	132920001	133480000	B.1.1.2.2.1.2.1	0.332613390928726	.	132920001	133480000	#DADAFF	1	0.5
chr2	133480001	133680000	A.2.2.2.1.1.1.2.1.1.2	0.462203023758099	.	133480001	133680000	#FFDADA	1	0.625
chr2	133680001	133920000	A.2.2.2.2.1.2.2.2.1	0.420086393088553	.	133680001	133920000	#FFDADA	1	0.625
chr2	133920001	134040000	A.2.2.2.2.1.2.1.2.2.1	0.423326133909287	.	133920001	134040000	#FFDADA	1	0.625
chr2	134040001	134360000	A.2.2.2.2.1.2.2.2.2	0.419006479481641	.	134040001	134360000	#FFDADA	1	0.625
chr2	134360001	134560000	A.2.2.1.2.2.1.1.2.1.1	0.48488120950324	.	134360001	134560000	#FFDADA	1	0.625
chr2	134560001	134640000	A.2.2.2.2.1.2.1.2.2.2	0.422246220302376	.	134560001	134640000	#FFDADA	1	0.625
chr2	134640001	134840000	A.2.2.2.1.1.1.2.1.1.1	0.463282937365011	.	134640001	134840000	#FFDADA	1	0.625
chr2	134840001	135160000	A.1.2.1.2.2.1.1.2.1.1.1.2	0.789416846652268	.	134840001	135160000	#FF4848	1	0.875
chr2	135160001	135400000	A.2.1.1.1.2.2.2.1.1	0.663066954643629	.	135160001	135400000	#FF9191	1	0.75
chr2	135400001	135720000	A.2.2.1.2.2.1.1.2.1.2	0.483801295896328	.	135400001	135720000	#FFDADA	1	0.625
chr2	135720001	136000000	A.2.2.1.1.2.1.1.2.1.2.1	0.521598272138229	.	135720001	136000000	#FFDADA	1	0.625
chr2	136000001	136160000	B.1.1.1.2.1.2.2.2.1	0.379049676025918	.	136000001	136160000	#DADAFF	1	0.5
chr2	136160001	136480000	A.2.2.1.1.2.1.1.2.1.2.2	0.520518358531317	.	136160001	136480000	#FFDADA	1	0.625
chr2	136480001	136680000	A.2.1.2.2.2.2.1	0.544276457883369	.	136480001	136680000	#FF9191	1	0.75
chr2	136680001	136920000	A.1.2.1.1.1.2.2.2.1	0.83585313174946	.	136680001	136920000	#FF4848	1	0.875
chr2	136920001	137160000	A.2.1.1.1.2.2.2.1.2.1	0.661987041036717	.	136920001	137160000	#FF9191	1	0.75
chr2	137160001	137560000	B.2.2.2.1.1.1.1.1	0.0399568034557235	.	137160001	137560000	#0000FF	1	0.125
chr2	137560001	137800000	B.1.2.2.1.1.2.1.2	0.237580993520518	.	137560001	137800000	#9191FF	1	0.375
chr2	137800001	138040000	B.2.1.1.1.1.1.2.2.2	0.207343412526998	.	137800001	138040000	#4848FF	1	0.25
chr2	138040001	138360000	B.2.2.1.2.1.1.1.1.2.1	0.0691144708423326	.	138040001	138360000	#0000FF	1	0.125
chr2	138360001	138600000	B.2.2.1.1.2.1.1.1.1	0.0831533477321814	.	138360001	138600000	#0000FF	1	0.125
chr2	138600001	138840000	A.2.2.2.2.1.1.2.1.2.2	0.431965442764579	.	138600001	138840000	#FFDADA	1	0.625
chr2	138840001	139200000	B.1.2.1.1.2.1.2.1.1	0.295896328293737	.	138840001	139200000	#9191FF	1	0.375
chr2	139200001	139560000	B.1.1.1.2.2.2.2.1.2.2	0.363930885529158	.	139200001	139560000	#DADAFF	1	0.5
chr2	139560001	139800000	B.1.2.2.1.1.2.2.1	0.236501079913607	.	139560001	139800000	#9191FF	1	0.375
chr2	139800001	140200000	B.2.1.2.1.1.2.1	0.151187904967603	.	139800001	140200000	#4848FF	1	0.25
chr2	140200001	140400000	B.1.1.2.2.2.2.1.1	0.316414686825054	.	140200001	140400000	#DADAFF	1	0.5
chr2	140400001	140640000	B.1.1.2.1.2.2.1.2	0.336933045356371	.	140400001	140640000	#DADAFF	1	0.5
chr2	140640001	141040000	B.1.2.2.2.1.2	0.220302375809935	.	140640001	141040000	#9191FF	1	0.375
chr2	141040001	141360000	B.1.1.1.2.2.2.2.1.2.1.1	0.366090712742981	.	141040001	141360000	#DADAFF	1	0.5
chr2	141360001	141520000	B.1.1.2.2.2.2.2.2.2	0.308855291576674	.	141360001	141520000	#DADAFF	1	0.5
chr2	141520001	141840000	B.1.2.1.2.2.2.2.1.1	0.254859611231102	.	141520001	141840000	#9191FF	1	0.375
chr2	141840001	141920000	B.1.1.2.2.2.1.2.1.2.1	0.322894168466523	.	141840001	141920000	#DADAFF	1	0.5
chr2	141920001	142280000	B.1.2.1.2.2.2.1.2.1	0.257019438444924	.	141920001	142280000	#9191FF	1	0.375
chr2	142280001	142360000	B.1.1.1.2.1.2.1.1	0.388768898488121	.	142280001	142360000	#DADAFF	1	0.5
chr2	142360001	142440000	B.1.1.1.2.2.2.2.1.1.2	0.367170626349892	.	142360001	142440000	#DADAFF	1	0.5
chr2	142440001	142640000	B.1.1.1.2.2.2.2.2.1	0.362850971922246	.	142440001	142640000	#DADAFF	1	0.5
chr2	142640001	142840000	A.2.2.2.1.2.2.1.1.1	0.447084233261339	.	142640001	142840000	#FFDADA	1	0.625
chr2	142840001	142960000	A.2.2.1.2.2.1.1.1.1.2	0.487041036717063	.	142840001	142960000	#FFDADA	1	0.625
chr2	142960001	143360000	A.2.2.1.2.1.2.1.2.2	0.49244060475162	.	142960001	143360000	#FFDADA	1	0.625
chr2	143360001	143800000	B.2.2.1.1.2.1.2.2.2	0.0766738660907127	.	143360001	143800000	#0000FF	1	0.125
chr2	143800001	144080000	B.1.2.1.2.2.2.2.1.2	0.25377969762419	.	143800001	144080000	#9191FF	1	0.375
chr2	144080001	144520000	A.1.2.2.1.2.1.1.2	0.742980561555076	.	144080001	144520000	#FF4848	1	0.875
chr2	144520001	144640000	A.2.1.1.1.1.1.1.1.2.1.1	0.692224622030238	.	144520001	144640000	#FF9191	1	0.75
chr2	144640001	145000000	A.1.2.2.1.1.1.2.1.2	0.76889848812095	.	144640001	145000000	#FF4848	1	0.875
chr2	145000001	145080000	A.2.1.1.2.2.1.2.1.2	0.628509719222462	.	145000001	145080000	#FF9191	1	0.75
chr2	145080001	145800000	A.2.1.1.1.1.1.2	0.68682505399568	.	145080001	145800000	#FF9191	1	0.75
chr2	145800001	146080000	B.1.1.2.2.2.1.2.2.1.1	0.3207343412527	.	145800001	146080000	#DADAFF	1	0.5
chr2	146080001	146360000	B.2.1.1.2.1.2.1.2	0.173866090712743	.	146080001	146360000	#4848FF	1	0.25
chr2	146360001	146560000	B.2.1.1.1.1.1.2.1	0.209503239740821	.	146360001	146560000	#4848FF	1	0.25
chr2	146560001	146760000	B.2.2.1.1.2.1.2.2.1	0.0777537796976242	.	146560001	146760000	#0000FF	1	0.125
chr2	146760001	147120000	B.2.2.2.1.2.2.1.2.1.2	0.0161987041036717	.	146760001	147120000	#0000FF	1	0.125
chr2	147120001	147480000	B.2.2.2.1.2.2.1.2.1.1	0.0172786177105832	.	147120001	147480000	#0000FF	1	0.125
chr2	147480001	147720000	B.2.2.2.1.2.1.1.2	0.0248380129589633	.	147480001	147720000	#0000FF	1	0.125
chr2	147720001	148200000	B.2.2.2.2.2.1.1.2	0.00323974082073434	.	147720001	148200000	#0000FF	1	0.125
chr2	148200001	148600000	B.2.2.2.1.2.2.2.1.2	0.0107991360691145	.	148200001	148600000	#0000FF	1	0.125
chr2	148600001	148680000	B.1.2.1.2.1.1.1.1.1	0.284017278617711	.	148600001	148680000	#9191FF	1	0.375
chr2	148680001	148960000	B.1.1.1.1.1.2.1.1.1.1	0.407127429805616	.	148680001	148960000	#DADAFF	1	0.5
chr2	148960001	149240000	B.1.2.1.2.1.1.1.1.2	0.282937365010799	.	148960001	149240000	#9191FF	1	0.375
chr2	149240001	149320000	B.1.1.1.1.1.2.1.1.2	0.404967602591793	.	149240001	149320000	#DADAFF	1	0.5
chr2	149320001	149520000	A.2.2.1.1.2.1.2.2.2.2	0.509719222462203	.	149320001	149520000	#FFDADA	1	0.625
chr2	149520001	149640000	A.2.1.2.1.2.1.2.2.2	0.580993520518359	.	149520001	149640000	#FF9191	1	0.75
chr2	149640001	149720000	A.2.2.1.1.2.1.2.2.2.1.1	0.512958963282937	.	149640001	149720000	#FFDADA	1	0.625
chr2	149760001	149840000	A.2.2.1.1.2.1.2.2.2.1.1	0.512958963282937	.	149760001	149840000	#FFDADA	1	0.625
chr2	149840001	150400000	A.1.2.1.1.2.2.1.1.1	0.825053995680346	.	149840001	150400000	#FF4848	1	0.875
chr2	150400001	150760000	A.1.2.1.2.2.2.2.2.1	0.775377969762419	.	150400001	150760000	#FF4848	1	0.875
chr2	150760001	150920000	A.2.1.1.2.2.1.2.1.1.1.1	0.632829373650108	.	150760001	150920000	#FF9191	1	0.75
chr2	150920001	151040000	A.2.1.2.1.1.1.1.1.1.1	0.618790496760259	.	150920001	151040000	#FF9191	1	0.75
chr2	151040001	151240000	A.2.1.1.1.1.1.1.1.2.2	0.690064794816415	.	151040001	151240000	#FF9191	1	0.75
chr2	151240001	151400000	A.2.1.1.1.2.2.2.1.2.2.1	0.660907127429806	.	151240001	151400000	#FF9191	1	0.75
chr2	151400001	151800000	A.1.1.1.1.2.2.2	0.991360691144708	.	151400001	151800000	#FF0000	1	1
chr2	151800001	152120000	A.1.1.1.2.1.2.2.2.2	0.973002159827214	.	151800001	152120000	#FF0000	1	1
chr2	152120001	152360000	A.1.2.1.2.2.1.1.2.1.2.2	0.786177105831533	.	152120001	152360000	#FF4848	1	0.875
chr2	152360001	152520000	A.2.2.1.1.2.1.2.2.2.1.2.2	0.510799136069114	.	152360001	152520000	#FFDADA	1	0.625
chr2	152520001	152720000	A.2.2.2.1.1.1.1.2.2.2	0.464362850971922	.	152520001	152720000	#FFDADA	1	0.625
chr2	152720001	153120000	A.2.1.2.1.2.1.2.1.1	0.585313174946004	.	152720001	153120000	#FF9191	1	0.75
chr2	153120001	153600000	A.2.1.1.1.1.1.1.1.2.1.2	0.691144708423326	.	153120001	153600000	#FF9191	1	0.75
chr2	153600001	153800000	B.2.1.2.1.1.2.2.1.2.2	0.146868250539957	.	153600001	153800000	#4848FF	1	0.25
chr2	153800001	153960000	B.2.2.1.2.1.1.1.1.2.2	0.0680345572354212	.	153800001	153960000	#0000FF	1	0.125
chr2	153960001	154280000	B.2.2.2.1.2.1.1.1.2.2.2	0.0259179265658747	.	153960001	154280000	#0000FF	1	0.125
chr2	154280001	154400000	B.2.1.2.1.1.1.1.1.2	0.15658747300216	.	154280001	154400000	#4848FF	1	0.25
chr2	154400001	154720000	B.2.2.1.2.1.1.1.2.2	0.0658747300215983	.	154400001	154720000	#0000FF	1	0.125
chr2	154720001	154920000	A.2.2.2.2.1.1.1.1	0.436285097192225	.	154720001	154920000	#FFDADA	1	0.625
chr2	154920001	155240000	A.2.2.2.2.2.2.2.2.1.1	0.411447084233261	.	154920001	155240000	#FFDADA	1	0.625
chr2	155240001	155560000	B.2.2.1.2.2.1.1.1	0.0485961123110151	.	155240001	155560000	#0000FF	1	0.125
chr2	155560001	155720000	B.2.1.2.1.1.2.2.1.2.1	0.147948164146868	.	155560001	155720000	#4848FF	1	0.25
chr2	155720001	156000000	B.2.2.1.2.1.1.1.1.1	0.0701943844492441	.	155720001	156000000	#0000FF	1	0.125
chr2	156000001	156200000	B.2.2.1.1.2.1.1.1.2	0.08207343412527	.	156000001	156200000	#0000FF	1	0.125
chr2	156200001	156600000	B.2.2.2.2.2.1.1.1.2	0.00431965442764579	.	156200001	156600000	#0000FF	1	0.125
chr2	156600001	157160000	B.2.2.2.2.2.1.2	0.00215982721382289	.	156600001	157160000	#0000FF	1	0.125
chr2	157160001	157400000	B.2.1.1.1.2.1.2	0.193304535637149	.	157160001	157400000	#4848FF	1	0.25
chr2	157400001	157720000	B.2.2.2.1.2.1.1.1.2.2.1	0.0269978401727862	.	157400001	157720000	#0000FF	1	0.125
chr2	157720001	157840000	B.2.2.1.1.2.1.1.2.1	0.0809935205183585	.	157720001	157840000	#0000FF	1	0.125
chr2	157840001	158080000	B.2.2.1.2.1.1.2.2.2	0.0572354211663067	.	157840001	158080000	#0000FF	1	0.125
chr2	158080001	158280000	B.2.2.1.2.1.1.2.2.1.2.1	0.060475161987041	.	158080001	158280000	#0000FF	1	0.125
chr2	158280001	158600000	B.2.1.2.1.1.2.2.1.1.1	0.150107991360691	.	158280001	158600000	#4848FF	1	0.25
chr2	158600001	158760000	A.2.2.1.1.2.1.1.2.1.1	0.52267818574514	.	158600001	158760000	#FFDADA	1	0.625
chr2	158760001	159120000	A.2.2.1.2.2.1.1.1.2	0.485961123110151	.	158760001	159120000	#FFDADA	1	0.625
chr2	159120001	159520000	B.1.1.2.1.2.2.1.1.2	0.338012958963283	.	159120001	159520000	#DADAFF	1	0.5
chr2	159520001	159760000	A.2.2.1.1.2.1.2.2.2.1.2.1	0.511879049676026	.	159520001	159760000	#FFDADA	1	0.625
chr2	159760001	160160000	A.1.1.2.1.2.1.1.1	0.92548596112311	.	159760001	160160000	#FF0000	1	1
chr2	160160001	160440000	A.1.2.2.1.2.1.2.2.1.2	0.737580993520518	.	160160001	160440000	#FF4848	1	0.875
chr2	160440001	160560000	A.1.2.2.1.2.1.2.2.1.1.2	0.73866090712743	.	160440001	160560000	#FF4848	1	0.875
chr2	160560001	160760000	A.1.2.2.1.1.2.2.1.2.2.2	0.749460043196544	.	160560001	160760000	#FF4848	1	0.875
chr2	160760001	161000000	A.1.2.2.1.2.1.2.2.1.1.1.2	0.739740820734341	.	160760001	161000000	#FF4848	1	0.875
chr2	161000001	161240000	A.1.2.2.1.1.1.2.2.1	0.767818574514039	.	161000001	161240000	#FF4848	1	0.875
chr2	161240001	161400000	A.1.2.2.1.1.1.2.2.2	0.766738660907127	.	161240001	161400000	#FF4848	1	0.875
chr2	161400001	161880000	A.1.2.2.1.1.1.2.1.1.1	0.771058315334773	.	161400001	161880000	#FF4848	1	0.875
chr2	161880001	162040000	A.2.2.1.2.2.1.1.2.2.1	0.482721382289417	.	161880001	162040000	#FFDADA	1	0.625
chr2	162040001	162280000	A.2.2.2.1.2.1.1.2	0.452483801295896	.	162040001	162280000	#FFDADA	1	0.625
chr2	162280001	162760000	B.2.2.2.2.2.1.1.1.1	0.00539956803455724	.	162280001	162760000	#0000FF	1	0.125
chr2	162760001	163040000	B.2.2.2.1.2.1.1.1.2.1	0.0280777537796976	.	162760001	163040000	#0000FF	1	0.125
chr2	163040001	163240000	B.2.1.2.1.1.2.2.1.1.2	0.14902807775378	.	163040001	163240000	#4848FF	1	0.25
chr2	163240001	163560000	B.2.2.2.1.2.2.2.1.1	0.0118790496760259	.	163240001	163560000	#0000FF	1	0.125
chr2	163560001	163760000	B.2.2.1.1.2.1.1.2.2	0.0799136069114471	.	163560001	163760000	#0000FF	1	0.125
chr2	163760001	164000000	B.2.2.2.1.2.1.1.1.1	0.0291576673866091	.	163760001	164000000	#0000FF	1	0.125
chr2	164000001	164200000	B.2.1.1.2.1.1.2.2.1.2	0.177105831533477	.	164000001	164200000	#4848FF	1	0.25
chr2	164200001	164640000	A.2.2.1.2.1.1.1	0.504319654427646	.	164200001	164640000	#FFDADA	1	0.625
chr2	164640001	165000000	B.1.2.1.1.2.1.1.1.1.2	0.299136069114471	.	164640001	165000000	#9191FF	1	0.375
chr2	165000001	165200000	B.2.1.1.2.1.1.1.1.1	0.184665226781857	.	165000001	165200000	#4848FF	1	0.25
chr2	165200001	165400000	B.1.2.2.1.1.2.1.1.2.2	0.23866090712743	.	165200001	165400000	#9191FF	1	0.375
chr2	165400001	165600000	A.2.2.2.1.2.2.1.2.2.1	0.442764578833693	.	165400001	165600000	#FFDADA	1	0.625
chr2	165600001	165760000	A.1.2.2.1.2.1.1.1	0.744060475161987	.	165600001	165760000	#FF4848	1	0.875
chr2	165760001	165880000	A.2.1.2.1.2.1.2.2.1.1	0.583153347732181	.	165760001	165880000	#FF9191	1	0.75
chr2	165880001	166240000	A.2.1.1.1.1.1.1.1.1	0.693304535637149	.	165880001	166240000	#FF9191	1	0.75
chr2	166240001	166640000	A.1.2.1.2.2.2.2.1	0.77645788336933	.	166240001	166640000	#FF4848	1	0.875
chr2	166640001	166760000	A.2.2.1.1.2.1.2.1.1.1	0.518358531317495	.	166640001	166760000	#FFDADA	1	0.625
chr2	166760001	167040000	B.1.1.2.1.1.2.1.1.1	0.35097192224622	.	166760001	167040000	#DADAFF	1	0.5
chr2	167040001	167160000	B.1.1.2.1.1.2.1.1.2	0.349892008639309	.	167040001	167160000	#DADAFF	1	0.5
chr2	167160001	167320000	A.2.2.2.1.2.2.2.1.1	0.44060475161987	.	167160001	167320000	#FFDADA	1	0.625
chr2	167320001	167760000	B.1.2.1.1.2.2.2.2	0.285097192224622	.	167320001	167760000	#9191FF	1	0.375
chr2	167760001	167960000	B.2.1.1.2.1.1.1.1.2.2	0.182505399568035	.	167760001	167960000	#4848FF	1	0.25
chr2	167960001	168120000	B.1.2.1.1.2.1.2.2.2	0.291576673866091	.	167960001	168120000	#9191FF	1	0.375
chr2	168120001	168240000	A.2.2.2.2.2.2.2.2.1.2	0.41036717062635	.	168120001	168240000	#FFDADA	1	0.625
chr2	168240001	168400000	B.1.1.1.2.1.2.2.2.2	0.377969762419006	.	168240001	168400000	#DADAFF	1	0.5
chr2	168400001	168800000	A.2.2.1.2.1.2.1.2.1	0.493520518358531	.	168400001	168800000	#FFDADA	1	0.625
chr2	168800001	169000000	A.2.1.2.1.2.1.2.2.1.2	0.58207343412527	.	168800001	169000000	#FF9191	1	0.75
chr2	169000001	169200000	A.1.2.2.1.2.1.2.2.1.1.1.1	0.740820734341253	.	169000001	169200000	#FF4848	1	0.875
chr2	169200001	169480000	A.1.2.2.1.1.1.2.1.1.2	0.769978401727862	.	169200001	169480000	#FF4848	1	0.875
chr2	169480001	169800000	A.2.1.1.1.1.1.1.2.2	0.687904967602592	.	169480001	169800000	#FF9191	1	0.75
chr2	169800001	170080000	B.1.2.1.1.2.1.2.2.1.2	0.292656587473002	.	169800001	170080000	#9191FF	1	0.375
chr2	170080001	170360000	B.1.1.2.1.2.2.1.1.1	0.339092872570194	.	170080001	170360000	#DADAFF	1	0.5
chr2	170360001	170600000	A.1.1.2.2.2.1.2.1.1	0.882289416846652	.	170360001	170600000	#FF0000	1	1
chr2	170600001	171080000	A.1.2.1.1.2.2.1.1.2	0.823974082073434	.	170600001	171080000	#FF4848	1	0.875
chr2	171080001	171440000	B.1.1.1.1.2.1.2	0.396328293736501	.	171080001	171440000	#DADAFF	1	0.5
chr2	171440001	171560000	B.1.2.1.1.1.2.2.2.1	0.302375809935205	.	171440001	171560000	#9191FF	1	0.375
chr2	171560001	171760000	A.2.2.2.1.1.1.1.2.2.1	0.465442764578834	.	171560001	171760000	#FFDADA	1	0.625
chr2	171760001	172080000	A.2.1.1.2.1.2.1.1.2	0.642548596112311	.	171760001	172080000	#FF9191	1	0.75
chr2	172080001	172240000	A.2.2.2.1.1.1.1.1.1	0.468682505399568	.	172080001	172240000	#FFDADA	1	0.625
chr2	172240001	172400000	A.2.1.1.2.1.2.1.1.1.2	0.643628509719222	.	172240001	172400000	#FF9191	1	0.75
chr2	172400001	172560000	A.2.1.1.2.1.2.1.1.1.1	0.644708423326134	.	172400001	172560000	#FF9191	1	0.75
chr2	172560001	172800000	A.1.2.1.2.2.2.1.2	0.777537796976242	.	172560001	172800000	#FF4848	1	0.875
chr2	172800001	173280000	A.1.2.2.1.1.2.2.1.1.1.1	0.759179265658747	.	172800001	173280000	#FF4848	1	0.875
chr2	173280001	173640000	A.1.2.2.1.2.2.2.2.2	0.725701943844492	.	173280001	173640000	#FF4848	1	0.875
chr2	173640001	173840000	A.1.1.2.1.2.1.1.2.1.2	0.923326133909287	.	173640001	173840000	#FF0000	1	1
chr2	173840001	174280000	A.1.2.1.1.2.2.1.2.1.2	0.821814254859611	.	173840001	174280000	#FF4848	1	0.875
chr2	174280001	174560000	A.2.1.1.2.1.2.1.2.2	0.640388768898488	.	174280001	174560000	#FF9191	1	0.75
chr2	174560001	175240000	A.1.1.1.2.1.2.1.1.1	0.983801295896328	.	174560001	175240000	#FF0000	1	1
chr2	175240001	175640000	A.1.1.1.2.1.2.1.1.2	0.982721382289417	.	175240001	175640000	#FF0000	1	1
chr2	175640001	175840000	A.1.1.1.2.1.2.2.2.1.1	0.976241900647948	.	175640001	175840000	#FF0000	1	1
chr2	175840001	176040000	A.1.1.2.1.2.1.1.2.2	0.922246220302376	.	175840001	176040000	#FF0000	1	1
chr2	176040001	176160000	A.2.1.1.2.1.2.1.2.1	0.6414686825054	.	176040001	176160000	#FF9191	1	0.75
chr2	176160001	176320000	A.1.2.1.2.2.2.2.2.2	0.774298056155508	.	176160001	176320000	#FF4848	1	0.875
chr2	176320001	176720000	A.1.2.1.1.2.2.1.2.1.1	0.822894168466523	.	176320001	176720000	#FF4848	1	0.875
chr2	176720001	177000000	A.1.1.2.1.2.1.1.2.1.1	0.924406047516199	.	176720001	177000000	#FF0000	1	1
chr2	177000001	177280000	A.1.1.1.2.1.2.2.2.1.2.1	0.975161987041037	.	177000001	177280000	#FF0000	1	1
chr2	177280001	177520000	A.1.1.1.1.2.2.1	0.99244060475162	.	177280001	177520000	#FF0000	1	1
chr2	177520001	178040000	A.1.1.1.2.1.2.2.2.1.2.2	0.974082073434125	.	177520001	178040000	#FF0000	1	1
chr2	178040001	178440000	A.1.1.1.2.1.1.2.2.1.2	0.985961123110151	.	178040001	178440000	#FF0000	1	1
chr2	178440001	178640000	A.1.1.2.1.2.2.2.2	0.91036717062635	.	178440001	178640000	#FF0000	1	1
chr2	178640001	179160000	A.2.1.1.1.1.1.1.2.1	0.688984881209503	.	178640001	179160000	#FF9191	1	0.75
chr2	179160001	179400000	A.2.1.2.1.2.1.1.1.2.2.2.1	0.58963282937365	.	179160001	179400000	#FF9191	1	0.75
chr2	179400001	179640000	B.2.1.1.2.2.2.2.2	0.158747300215983	.	179400001	179640000	#4848FF	1	0.25
chr2	179640001	179800000	B.1.1.1.2.1.1.2	0.389848812095032	.	179640001	179800000	#DADAFF	1	0.5
chr2	179800001	180000000	B.1.2.2.1.1.2.1.1.2.1	0.239740820734341	.	179800001	180000000	#9191FF	1	0.375
chr2	180000001	180320000	B.1.2.2.1.1.2.1.1.1.1	0.241900647948164	.	180000001	180320000	#9191FF	1	0.375
chr2	180320001	180480000	B.1.2.2.1.1.2.1.1.1.2	0.240820734341253	.	180320001	180480000	#9191FF	1	0.375
chr2	180480001	180720000	B.1.2.2.2.1.1.2	0.221382289416847	.	180480001	180720000	#9191FF	1	0.375
chr2	180720001	180920000	B.1.2.1.1.2.1.2.1.2	0.294816414686825	.	180720001	180920000	#9191FF	1	0.375
chr2	180920001	181120000	B.1.1.2.2.2.1.1.2.1	0.326133909287257	.	180920001	181120000	#DADAFF	1	0.5
chr2	181120001	181520000	B.2.1.1.2.1.1.1.1.2.1	0.183585313174946	.	181120001	181520000	#4848FF	1	0.25
chr2	181520001	181800000	B.1.1.2.2.2.1.2.2.1.2.1	0.319654427645788	.	181520001	181800000	#DADAFF	1	0.5
chr2	181800001	182000000	A.2.2.2.2.2.2.1.1	0.415766738660907	.	181800001	182000000	#FFDADA	1	0.625
chr2	182000001	182320000	A.2.2.2.1.2.1.1.1.1	0.454643628509719	.	182000001	182320000	#FFDADA	1	0.625
chr2	182320001	182600000	A.1.2.2.1.2.1.2.2.2.2.2	0.734341252699784	.	182320001	182600000	#FF4848	1	0.875
chr2	182600001	183080000	A.2.2.2.1.2.2.1.2.2.2	0.441684665226782	.	182600001	183080000	#FFDADA	1	0.625
chr2	183080001	183600000	A.2.2.2.1.2.2.1.2.1.1	0.444924406047516	.	183080001	183600000	#FFDADA	1	0.625
chr2	183600001	184040000	A.1.1.2.1.2.2.2.1.2	0.911447084233261	.	183600001	184040000	#FF0000	1	1
chr2	184040001	184520000	B.2.1.1.2.2.2.2.1	0.159827213822894	.	184040001	184520000	#4848FF	1	0.25
chr2	184520001	184800000	B.2.1.1.2.1.1.1.2.2	0.180345572354212	.	184520001	184800000	#4848FF	1	0.25
chr2	184800001	185000000	B.1.2.1.2.2.1.2.2.2	0.26133909287257	.	184800001	185000000	#9191FF	1	0.375
chr2	185000001	185360000	B.2.1.1.2.1.1.2.2.2	0.176025917926566	.	185000001	185360000	#4848FF	1	0.25
chr2	185360001	185560000	B.1.1.2.2.2.1.2.1.1	0.323974082073434	.	185360001	185560000	#DADAFF	1	0.5
chr2	185560001	185800000	B.1.2.1.2.2.1.2.2.1	0.262419006479482	.	185560001	185800000	#9191FF	1	0.375
chr2	185800001	186000000	B.2.1.1.2.1.1.1.2.1	0.181425485961123	.	185800001	186000000	#4848FF	1	0.25
chr2	186000001	186200000	B.1.2.1.1.2.1.1.1.1.1	0.300215982721382	.	186000001	186200000	#9191FF	1	0.375
chr2	186200001	186480000	B.1.2.1.1.2.2.1	0.290496760259179	.	186200001	186480000	#9191FF	1	0.375
chr2	186480001	186800000	B.1.1.1.2.2.2.2.1.1.1.1	0.369330453563715	.	186480001	186800000	#DADAFF	1	0.5
chr2	186800001	187080000	A.2.2.1.2.1.2.1.1.1.1	0.497840172786177	.	186800001	187080000	#FFDADA	1	0.625
chr2	187080001	187360000	A.2.2.1.2.1.2.1.1.1.2	0.496760259179266	.	187080001	187360000	#FFDADA	1	0.625
chr2	187360001	187560000	A.1.2.2.1.2.1.2.2.2.1	0.736501079913607	.	187360001	187560000	#FF4848	1	0.875
chr2	187560001	187760000	A.2.2.1.1.2.1.1.2.2	0.519438444924406	.	187560001	187760000	#FFDADA	1	0.625
chr2	187760001	188000000	B.1.2.1.2.2.2.2.2.2.2	0.250539956803456	.	187760001	188000000	#9191FF	1	0.375
chr2	188000001	188120000	B.1.1.2.1.1.2.1.2.1	0.348812095032397	.	188000001	188120000	#DADAFF	1	0.5
chr2	188120001	188360000	B.1.1.1.2.1.1.1.2.1	0.392008639308855	.	188120001	188360000	#DADAFF	1	0.5
chr2	188360001	188480000	A.2.2.1.2.1.1.2.2.1.1	0.502159827213823	.	188360001	188480000	#FFDADA	1	0.625
chr2	188480001	188800000	A.2.2.1.2.1.2.2.2.1	0.490280777537797	.	188480001	188800000	#FFDADA	1	0.625
chr2	188800001	189000000	A.1.2.2.1.2.1.2.2.2.2.1	0.735421166306696	.	188800001	189000000	#FF4848	1	0.875
chr2	189000001	189400000	A.1.2.1.1.2.2.2	0.819654427645788	.	189000001	189400000	#FF4848	1	0.875
chr2	189400001	189680000	A.2.2.2.1.2.2.1.2.1.2	0.443844492440605	.	189400001	189680000	#FFDADA	1	0.625
chr2	189680001	189840000	A.2.2.1.2.1.2.1.1.2.2	0.494600431965443	.	189680001	189840000	#FFDADA	1	0.625
chr2	189840001	190000000	A.2.2.1.2.1.2.2.2.2	0.489200863930886	.	189840001	190000000	#FFDADA	1	0.625
chr2	190000001	190120000	A.2.2.2.1.2.2.2.1.2	0.439524838012959	.	190000001	190120000	#FFDADA	1	0.625
chr2	190120001	190320000	A.2.2.1.2.1.2.2.1	0.491360691144708	.	190120001	190320000	#FFDADA	1	0.625
chr2	190320001	190600000	A.2.1.2.1.2.1.1.1.2.1	0.592872570194384	.	190320001	190600000	#FF9191	1	0.75
chr2	190600001	190680000	A.2.1.2.2.2.1.1.1.2.2	0.549676025917927	.	190600001	190680000	#FF9191	1	0.75
chr2	190680001	190920000	B.1.1.1.2.1.1.1.2.2	0.390928725701944	.	190680001	190920000	#DADAFF	1	0.5
chr2	190920001	191200000	A.2.2.1.2.1.1.2.2.2	0.498920086393089	.	190920001	191200000	#FFDADA	1	0.625
chr2	191200001	191720000	A.1.1.2.1.2.2.2.1.1	0.912526997840173	.	191200001	191720000	#FF0000	1	1
chr2	191720001	191880000	A.1.1.2.2.1.2.1.2	0.897408207343413	.	191720001	191880000	#FF0000	1	1
chr2	191880001	192040000	A.2.1.2.1.2.1.1.1.2.2.2.2	0.588552915766739	.	191880001	192040000	#FF9191	1	0.75
chr2	192040001	192400000	A.1.1.2.2.1.2.1.1	0.898488120950324	.	192040001	192400000	#FF0000	1	1
chr2	192400001	192600000	B.1.1.1.2.1.1.1.1.1	0.394168466522678	.	192400001	192600000	#DADAFF	1	0.5
chr2	192600001	192720000	B.1.1.2.1.1.2.2.1	0.346652267818574	.	192600001	192720000	#DADAFF	1	0.5
chr2	192720001	193000000	B.1.2.2.2.2.2.2.1	0.213822894168467	.	192720001	193000000	#9191FF	1	0.375
chr2	193000001	193240000	B.1.2.2.2.1.1.1.2	0.222462203023758	.	193000001	193240000	#9191FF	1	0.375
chr2	193240001	193320000	B.1.2.1.2.1.1.2.1.1.1	0.278617710583153	.	193240001	193320000	#9191FF	1	0.375
chr2	193320001	193440000	B.1.2.1.1.2.1.2.2.1.1	0.293736501079914	.	193320001	193440000	#9191FF	1	0.375
chr2	193440001	193520000	B.1.1.2.2.2.1.2.2.1.2.2	0.318574514038877	.	193440001	193520000	#DADAFF	1	0.5
chr2	193520001	193640000	B.1.2.1.2.2.2.2.2.1	0.252699784017279	.	193520001	193640000	#9191FF	1	0.375
chr2	193640001	193840000	B.2.1.1.2.1.1.2.2.1.1	0.178185745140389	.	193640001	193840000	#4848FF	1	0.25
chr2	193840001	194000000	B.2.1.1.2.2.1.1.2.1	0.168466522678186	.	193840001	194000000	#4848FF	1	0.25
chr2	194000001	194160000	B.2.1.2.1.1.1.1.2.1	0.155507559395248	.	194000001	194160000	#4848FF	1	0.25
chr2	194160001	194360000	B.2.1.2.2.1.1.2	0.120950323974082	.	194160001	194360000	#4848FF	1	0.25
chr2	194360001	194520000	B.2.1.2.1.1.1.1.2.2	0.154427645788337	.	194360001	194520000	#4848FF	1	0.25
chr2	194520001	194800000	B.2.2.1.2.2.2.2	0.041036717062635	.	194520001	194800000	#0000FF	1	0.125
chr2	194800001	195080000	B.2.2.1.2.2.1.1.2.2	0.0464362850971922	.	194800001	195080000	#0000FF	1	0.125
chr2	195080001	195240000	B.2.1.2.2.1.1.1.1.2.1	0.124190064794816	.	195080001	195240000	#4848FF	1	0.25
chr2	195240001	195640000	B.2.2.2.1.2.1.2.1.2.1	0.0226781857451404	.	195240001	195640000	#0000FF	1	0.125
chr2	195640001	195720000	B.2.1.1.2.1.1.2.1	0.1792656587473	.	195640001	195720000	#4848FF	1	0.25
chr2	195720001	196160000	B.2.2.2.1.2.1.2.1.2.2	0.0215982721382289	.	195720001	196160000	#0000FF	1	0.125
chr2	196160001	196560000	A.2.2.2.1.2.1.1.1.2	0.453563714902808	.	196160001	196560000	#FFDADA	1	0.625
chr2	196560001	196760000	B.1.2.1.2.2.1.2.1.1	0.264578833693305	.	196560001	196760000	#9191FF	1	0.375
chr2	196760001	196920000	B.1.2.2.2.1.1.1.1	0.22354211663067	.	196760001	196920000	#9191FF	1	0.375
chr2	196920001	197400000	B.1.2.1.1.2.1.1.1.2	0.298056155507559	.	196920001	197400000	#9191FF	1	0.375
chr2	197400001	197720000	A.2.1.2.1.2.1.1.1.1.1	0.596112311015119	.	197400001	197720000	#FF9191	1	0.75
chr2	197720001	197920000	A.1.2.1.1.2.1.1.1.1	0.833693304535637	.	197720001	197920000	#FF4848	1	0.875
chr2	197920001	198200000	A.1.1.1.2.1.1.2.2.2	0.98488120950324	.	197920001	198200000	#FF0000	1	1
chr2	198200001	198440000	A.1.1.2.1.2.2.1.2.2.2	0.913606911447084	.	198200001	198440000	#FF0000	1	1
chr2	198440001	198640000	A.2.2.1.1.2.2.1.2	0.506479481641469	.	198440001	198640000	#FFDADA	1	0.625
chr2	198640001	198880000	A.2.1.2.1.2.1.1.1.1.2.1	0.595032397408207	.	198640001	198880000	#FF9191	1	0.75
chr2	198880001	199200000	A.2.2.1.1.2.2.2	0.505399568034557	.	198880001	199200000	#FFDADA	1	0.625
chr2	199200001	199560000	B.2.2.2.1.2.1.2.1.1	0.0237580993520518	.	199200001	199560000	#0000FF	1	0.125
chr2	199560001	199840000	B.2.2.2.1.2.1.2.2.1	0.0205183585313175	.	199560001	199840000	#0000FF	1	0.125
chr2	199840001	199960000	B.2.1.2.2.1.2.1.2.1	0.118790496760259	.	199840001	199960000	#4848FF	1	0.25
chr2	199960001	200280000	B.2.2.2.1.2.1.2.2.2	0.019438444924406	.	199960001	200280000	#0000FF	1	0.125
chr2	200280001	200760000	B.2.2.1.2.2.1.1.2.1	0.0475161987041037	.	200280001	200760000	#0000FF	1	0.125
chr2	200760001	201680000	A.1.1.2.1.2.2.1.2.2.1	0.914686825053996	.	200760001	201680000	#FF0000	1	1
chr2	201680001	201920000	A.1.1.2.1.2.2.1.2.1	0.915766738660907	.	201680001	201920000	#FF0000	1	1
chr2	201920001	202000000	A.2.1.1.1.1.2.1.2.1	0.684665226781857	.	201920001	202000000	#FF9191	1	0.75
chr2	202000001	202120000	A.1.2.2.1.1.2.1.1.2.2	0.763498920086393	.	202000001	202120000	#FF4848	1	0.875
chr2	202120001	202280000	A.1.2.2.1.1.2.2.1.2.2.1.2	0.750539956803456	.	202120001	202280000	#FF4848	1	0.875
chr2	202280001	202640000	A.1.1.2.1.2.2.1.1	0.916846652267819	.	202280001	202640000	#FF0000	1	1
chr2	202640001	203320000	A.1.1.1.1.1.1	1	.	202640001	203320000	#FF0000	1	1
chr2	203320001	203920000	A.1.1.1.2.1.2.2.1.2.2	0.97732181425486	.	203320001	203920000	#FF0000	1	1
chr2	203920001	204080000	A.2.1.1.2.1.1.2.2.1	0.646868250539957	.	203920001	204080000	#FF9191	1	0.75
chr2	204080001	204320000	A.1.1.2.2.1.2.2.1.2.1	0.893088552915767	.	204080001	204320000	#FF0000	1	1
chr2	204320001	204520000	A.1.2.1.2.1.1.1.2.1	0.816414686825054	.	204320001	204520000	#FF4848	1	0.875
chr2	204520001	204600000	A.2.1.2.2.1.2.1.2.1	0.561555075593952	.	204520001	204600000	#FF9191	1	0.75
chr2	204600001	205000000	A.1.1.2.2.1.2.2.2.1	0.890928725701944	.	204600001	205000000	#FF0000	1	1
chr2	205000001	205160000	A.1.1.2.2.1.2.2.1.2.2	0.892008639308855	.	205000001	205160000	#FF0000	1	1
chr2	205160001	205280000	A.1.2.2.1.2.2.1.2.2.2	0.730021598272138	.	205160001	205280000	#FF4848	1	0.875
chr2	205280001	205520000	A.1.2.2.1.1.2.2.1.2.1.2.1	0.75377969762419	.	205280001	205520000	#FF4848	1	0.875
chr2	205520001	206080000	A.1.1.2.2.1.2.2.2.2	0.889848812095032	.	205520001	206080000	#FF0000	1	1
chr2	206080001	206640000	A.1.1.1.2.1.2.1.2	0.981641468682505	.	206080001	206640000	#FF0000	1	1
chr2	206640001	206840000	A.1.2.1.1.2.2.1.2.2	0.8207343412527	.	206640001	206840000	#FF4848	1	0.875
chr2	206840001	207000000	A.1.2.2.1.2.2.1.2.2.1	0.73110151187905	.	206840001	207000000	#FF4848	1	0.875
chr2	207000001	207360000	A.1.2.2.1.1.2.2.1.2.1.1	0.754859611231101	.	207000001	207360000	#FF4848	1	0.875
chr2	207360001	207600000	A.2.1.2.2.2.1.2.2	0.545356371490281	.	207360001	207600000	#FF9191	1	0.75
chr2	207600001	207680000	A.2.1.2.1.2.2.1.2.2.2.2	0.575593952483801	.	207600001	207680000	#FF9191	1	0.75
chr2	207680001	207880000	A.1.2.1.2.2.2.1.1.2	0.778617710583153	.	207680001	207880000	#FF4848	1	0.875
chr2	207880001	208080000	A.1.1.2.1.2.1.2.2.2.2	0.91792656587473	.	207880001	208080000	#FF0000	1	1
chr2	208080001	208400000	A.1.1.1.2.1.2.2.1.1.1	0.980561555075594	.	208080001	208400000	#FF0000	1	1
chr2	208400001	208600000	A.1.2.2.1.1.2.2.1.2.2.1.1	0.751619870410367	.	208400001	208600000	#FF4848	1	0.875
chr2	208600001	208960000	A.1.2.1.2.2.2.1.1.1	0.779697624190065	.	208600001	208960000	#FF4848	1	0.875
chr2	208960001	209240000	A.2.1.2.1.2.1.1.1.1.2.2	0.593952483801296	.	208960001	209240000	#FF9191	1	0.75
chr2	209240001	209560000	B.2.1.1.2.2.1.2.2	0.16414686825054	.	209240001	209560000	#4848FF	1	0.25
chr2	209560001	209880000	B.2.1.2.2.1.2.2.1.1	0.115550755939525	.	209560001	209880000	#4848FF	1	0.25
chr2	209880001	210200000	B.2.1.2.2.1.1.1.1.2.2	0.123110151187905	.	209880001	210200000	#4848FF	1	0.25
chr2	210200001	210400000	B.1.1.2.1.1.2.2.2.1	0.345572354211663	.	210200001	210400000	#DADAFF	1	0.5
chr2	210400001	210640000	A.2.2.2.1.2.1.2.2.2	0.448164146868251	.	210400001	210640000	#FFDADA	1	0.625
chr2	210640001	210840000	B.1.2.1.2.2.2.2.2.2.1	0.251619870410367	.	210640001	210840000	#9191FF	1	0.375
chr2	210840001	211120000	B.1.1.2.2.2.1.1.2.2	0.325053995680346	.	210840001	211120000	#DADAFF	1	0.5
chr2	211120001	211280000	B.1.2.2.2.2.1.2.2.1	0.217062634989201	.	211120001	211280000	#9191FF	1	0.375
chr2	211280001	211440000	B.1.1.2.1.1.2.2.2.2	0.344492440604752	.	211280001	211440000	#DADAFF	1	0.5
chr2	211440001	211600000	B.1.1.2.2.2.1.1.1.2.2	0.327213822894168	.	211440001	211600000	#DADAFF	1	0.5
chr2	211600001	211680000	B.1.1.2.2.2.1.1.1.1	0.329373650107991	.	211600001	211680000	#DADAFF	1	0.5
chr2	211680001	212040000	B.1.1.2.2.2.2.2.1.2	0.311015118790497	.	211680001	212040000	#DADAFF	1	0.5
chr2	212040001	212200000	B.1.2.2.2.2.1.2.1	0.218142548596112	.	212040001	212200000	#9191FF	1	0.375
chr2	212200001	212760000	B.2.1.2.1.1.1.2.2	0.152267818574514	.	212200001	212760000	#4848FF	1	0.25
chr2	212760001	212880000	B.1.2.1.2.2.1.2.1.2	0.263498920086393	.	212760001	212880000	#9191FF	1	0.375
chr2	212880001	213120000	B.1.1.2.2.2.2.2.1.1	0.312095032397408	.	212880001	213120000	#DADAFF	1	0.5
chr2	213120001	213440000	B.1.1.1.2.2.1.2.1	0.374730021598272	.	213120001	213440000	#DADAFF	1	0.5
chr2	213440001	213720000	B.1.2.2.2.2.2.2.2	0.212742980561555	.	213440001	213720000	#9191FF	1	0.375
chr2	213720001	214000000	B.1.2.2.2.2.1.1	0.219222462203024	.	213720001	214000000	#9191FF	1	0.375
chr2	214000001	214200000	B.1.2.1.1.2.1.1.2	0.296976241900648	.	214000001	214200000	#9191FF	1	0.375
chr2	214200001	214400000	B.2.1.1.2.2.1.1.2.2	0.167386609071274	.	214200001	214400000	#4848FF	1	0.25
chr2	214400001	214560000	B.2.1.1.2.1.2.2.1	0.172786177105832	.	214400001	214560000	#4848FF	1	0.25
chr2	214560001	214840000	B.2.1.1.2.1.2.2.2	0.17170626349892	.	214560001	214840000	#4848FF	1	0.25
chr2	214840001	215320000	B.2.1.2.1.1.1.2.1	0.153347732181425	.	214840001	215320000	#4848FF	1	0.25
chr2	215320001	215560000	B.1.1.2.1.1.2.1.2.2	0.347732181425486	.	215320001	215560000	#DADAFF	1	0.5
chr2	215560001	215880000	B.1.1.1.2.2.1.2.2	0.373650107991361	.	215560001	215880000	#DADAFF	1	0.5
chr2	215880001	216040000	A.2.1.2.1.2.1.1.1.2.2.1.1	0.591792656587473	.	215880001	216040000	#FF9191	1	0.75
chr2	216040001	216320000	A.2.1.1.1.1.2.2.1.2	0.681425485961123	.	216040001	216320000	#FF9191	1	0.75
chr2	216320001	216480000	B.1.1.1.2.1.1.1.1.2	0.393088552915767	.	216320001	216480000	#DADAFF	1	0.5
chr2	216480001	216680000	A.2.2.1.2.1.1.2.2.1.2.2	0.5	.	216480001	216680000	#FFDADA	1	0.625
chr2	216680001	216880000	A.2.1.2.1.2.1.1.1.2.2.1.2	0.590712742980562	.	216680001	216880000	#FF9191	1	0.75
chr2	216880001	217360000	A.1.1.1.2.1.2.2.1.1.2	0.979481641468683	.	216880001	217360000	#FF0000	1	1
chr2	217360001	217640000	A.1.1.1.2.1.1.2.2.1.1	0.987041036717063	.	217360001	217640000	#FF0000	1	1
chr2	217640001	217800000	A.1.1.2.2.1.2.2.1.1.2.2	0.894168466522678	.	217640001	217800000	#FF0000	1	1
chr2	217800001	218160000	A.1.1.1.2.1.2.2.1.2.1	0.978401727861771	.	217800001	218160000	#FF0000	1	1
chr2	218160001	218320000	A.1.1.2.2.1.2.2.1.1.1	0.896328293736501	.	218160001	218320000	#FF0000	1	1
chr2	218320001	218680000	A.1.1.2.1.2.1.2.1	0.921166306695464	.	218320001	218680000	#FF0000	1	1
chr2	218680001	218840000	A.1.1.2.1.2.1.2.2.1	0.920086393088553	.	218680001	218840000	#FF0000	1	1
chr2	218840001	218960000	A.1.2.2.1.1.2.1.1.1	0.765658747300216	.	218840001	218960000	#FF4848	1	0.875
chr2	218960001	219080000	A.1.2.1.2.1.1.1.2.2	0.815334773218143	.	218960001	219080000	#FF4848	1	0.875
chr2	219080001	219480000	A.1.1.1.2.1.1.1.1	0.990280777537797	.	219080001	219480000	#FF0000	1	1
chr2	219480001	219600000	A.1.2.1.1.2.1.2.1.1	0.82829373650108	.	219480001	219600000	#FF4848	1	0.875
chr2	219600001	219760000	A.1.2.1.1.2.1.2.1.2	0.827213822894168	.	219600001	219760000	#FF4848	1	0.875
chr2	219760001	219920000	A.1.1.2.2.2.2.1.2.1	0.866090712742981	.	219760001	219920000	#FF0000	1	1
chr2	219920001	220160000	A.1.1.2.2.2.2.1.2.2	0.865010799136069	.	219920001	220160000	#FF0000	1	1
chr2	220160001	220480000	A.1.1.1.2.2.2.2.2	0.953563714902808	.	220160001	220480000	#FF0000	1	1
chr2	220480001	220560000	A.2.1.2.1.2.1.1.2.1	0.587473002159827	.	220480001	220560000	#FF9191	1	0.75
chr2	220560001	221000000	B.2.1.2.2.1.2.1.1	0.119870410367171	.	220560001	221000000	#4848FF	1	0.25
chr2	221000001	221080000	B.1.2.2.1.1.1.2.2.2	0.242980561555076	.	221000001	221080000	#9191FF	1	0.375
chr2	221080001	221160000	B.2.1.1.2.2.1.1.1.2	0.169546436285097	.	221080001	221160000	#4848FF	1	0.25
chr2	221160001	221360000	B.2.2.1.1.1.1.1	0.0982721382289417	.	221160001	221360000	#0000FF	1	0.125
chr2	221360001	221800000	B.2.2.1.2.2.2.1.1.2	0.0431965442764579	.	221360001	221800000	#0000FF	1	0.125
chr2	221800001	222360000	B.2.2.2.1.2.2.2.2	0.00971922246220302	.	221800001	222360000	#0000FF	1	0.125
chr2	222360001	222480000	B.2.1.1.2.2.1.1.1.1	0.170626349892009	.	222360001	222480000	#4848FF	1	0.25
chr2	222480001	222840000	B.2.2.1.2.2.2.1.1.1	0.0442764578833693	.	222480001	222840000	#0000FF	1	0.125
chr2	222840001	223160000	B.2.1.2.2.1.2.1.2.2.1	0.117710583153348	.	222840001	223160000	#4848FF	1	0.25
chr2	223160001	223320000	A.2.2.1.2.2.2.1.1.2	0.473002159827214	.	223160001	223320000	#FFDADA	1	0.625
chr2	223320001	223520000	A.2.2.1.2.2.2.1.2	0.471922246220302	.	223320001	223520000	#FFDADA	1	0.625
chr2	223520001	223880000	A.1.2.2.1.1.2.1.1.2.1	0.764578833693304	.	223520001	223880000	#FF4848	1	0.875
chr2	223880001	223960000	A.2.1.1.2.2.2.2.1	0.620950323974082	.	223880001	223960000	#FF9191	1	0.75
chr2	223960001	224520000	A.1.2.2.1.2.1.2.1	0.741900647948164	.	223960001	224520000	#FF4848	1	0.875
chr2	224520001	224880000	A.2.1.1.1.1.2.2.2	0.680345572354212	.	224520001	224880000	#FF9191	1	0.75
chr2	224880001	225120000	B.1.1.1.1.1.1	0.408207343412527	.	224880001	225120000	#DADAFF	1	0.5
chr2	225120001	225240000	A.2.2.1.1.2.2.1.1.2	0.50755939524838	.	225120001	225240000	#FFDADA	1	0.625
chr2	225240001	225520000	A.2.1.1.1.1.2.1.1	0.685745140388769	.	225240001	225520000	#FF9191	1	0.75
chr2	225520001	225680000	A.2.1.2.2.2.1.1.1.2.1.1	0.551835853131749	.	225520001	225680000	#FF9191	1	0.75
chr2	225680001	225920000	A.2.1.1.1.1.2.2.1.1	0.682505399568035	.	225680001	225920000	#FF9191	1	0.75
chr2	225920001	226120000	A.2.2.2.1.2.1.2.2.1.2	0.449244060475162	.	225920001	226120000	#FFDADA	1	0.625
chr2	226120001	226320000	A.2.1.2.1.2.1.1.2.2	0.586393088552916	.	226120001	226320000	#FF9191	1	0.75
chr2	226320001	226520000	A.2.2.1.2.2.2.1.1.1	0.474082073434125	.	226320001	226520000	#FFDADA	1	0.625
chr2	226520001	226800000	B.2.1.2.2.1.2.2.1.2	0.114470842332613	.	226520001	226800000	#4848FF	1	0.25
chr2	226800001	227120000	B.2.2.1.2.2.2.1.2	0.0421166306695464	.	226800001	227120000	#0000FF	1	0.125
chr2	227120001	227400000	B.2.1.2.2.1.1.1.2	0.122030237580994	.	227120001	227400000	#4848FF	1	0.25
chr2	227400001	227640000	B.1.1.2.2.2.1.2.2.2	0.317494600431965	.	227400001	227640000	#DADAFF	1	0.5
chr2	227640001	227880000	B.1.1.2.2.2.1.1.1.2.1	0.32829373650108	.	227640001	227880000	#DADAFF	1	0.5
chr2	227880001	228240000	B.1.2.1.2.1.1.2.1.2.2	0.275377969762419	.	227880001	228240000	#9191FF	1	0.375
chr2	228240001	228440000	A.2.2.2.1.2.1.2.2.1.1	0.450323974082073	.	228240001	228440000	#FFDADA	1	0.625
chr2	228440001	228520000	B.1.1.2.1.2.2.2	0.33585313174946	.	228440001	228520000	#DADAFF	1	0.5
chr2	228520001	228680000	B.1.2.1.2.1.1.2.1.2.1	0.27645788336933	.	228520001	228680000	#9191FF	1	0.375
chr2	228680001	229000000	B.2.1.2.2.1.2.1.2.2.2	0.116630669546436	.	228680001	229000000	#4848FF	1	0.25
chr2	229000001	229200000	B.2.1.2.2.1.2.2.2	0.113390928725702	.	229000001	229200000	#4848FF	1	0.25
chr2	229200001	229400000	B.2.1.2.2.1.1.1.1.1	0.125269978401728	.	229200001	229400000	#4848FF	1	0.25
chr2	229400001	229560000	B.2.1.1.2.2.1.2.1.2	0.165226781857451	.	229400001	229560000	#4848FF	1	0.25
chr2	229560001	229880000	B.2.2.1.1.2.1.2.1	0.0788336933045356	.	229560001	229880000	#0000FF	1	0.125
chr2	229880001	230160000	B.2.1.2.1.1.1.1.1.1	0.157667386609071	.	229880001	230160000	#4848FF	1	0.25
chr2	230160001	230320000	B.1.2.2.2.2.1.2.2.2	0.215982721382289	.	230160001	230320000	#9191FF	1	0.375
chr2	230320001	230640000	B.1.2.2.1.1.1.2.2.1	0.244060475161987	.	230320001	230640000	#9191FF	1	0.375
chr2	230640001	230880000	A.2.2.1.1.2.2.1.1.1	0.508639308855292	.	230640001	230880000	#FFDADA	1	0.625
chr2	230880001	231120000	B.1.2.1.2.1.1.2.1.1.2	0.277537796976242	.	230880001	231120000	#9191FF	1	0.375
chr2	231120001	231520000	B.2.1.1.2.2.1.2.1.1	0.166306695464363	.	231120001	231520000	#4848FF	1	0.25
chr2	231520001	231720000	A.2.1.2.2.2.1.1.2	0.548596112311015	.	231520001	231720000	#FF9191	1	0.75
chr2	231720001	231880000	A.1.2.1.1.2.1.1.2.2	0.829373650107991	.	231720001	231880000	#FF4848	1	0.875
chr2	231880001	232320000	A.1.1.1.2.1.1.1.2	0.989200863930886	.	231880001	232320000	#FF0000	1	1
chr2	232320001	232480000	A.1.2.1.1.2.1.1.1.2.2	0.831533477321814	.	232320001	232480000	#FF4848	1	0.875
chr2	232480001	232640000	A.1.2.1.1.2.1.1.1.2.1	0.832613390928726	.	232480001	232640000	#FF4848	1	0.875
chr2	232640001	232800000	A.2.1.2.1.2.2.1.2.1	0.578833693304536	.	232640001	232800000	#FF9191	1	0.75
chr2	232800001	232920000	A.2.1.1.2.1.2.2.2.1	0.638228941684665	.	232800001	232920000	#FF9191	1	0.75
chr2	232920001	233120000	A.2.1.2.2.2.1.1.1.1.1	0.553995680345572	.	232920001	233120000	#FF9191	1	0.75
chr2	233120001	233280000	A.2.1.2.1.2.2.1.2.2.1	0.577753779697624	.	233120001	233280000	#FF9191	1	0.75
chr2	233280001	233360000	A.2.1.2.2.2.1.1.1.2.1.2	0.550755939524838	.	233280001	233360000	#FF9191	1	0.75
chr2	233360001	233800000	A.1.2.1.2.1.1.1.1.2	0.817494600431965	.	233360001	233800000	#FF4848	1	0.875
chr2	233800001	233880000	A.2.1.2.2.2.1.1.1.1.2	0.552915766738661	.	233800001	233880000	#FF9191	1	0.75
chr2	233880001	234000000	A.2.1.1.2.1.2.2.1	0.639308855291577	.	233880001	234000000	#FF9191	1	0.75
chr2	234080001	234160000	A.2.1.1.2.1.2.2.1	0.639308855291577	.	234080001	234160000	#FF9191	1	0.75
chr2	234160001	234320000	A.1.2.2.1.1.2.2.2.1.2	0.747300215982721	.	234160001	234320000	#FF4848	1	0.875
chr2	234320001	234600000	A.2.1.1.2.2.2.1.2.1	0.623110151187905	.	234320001	234600000	#FF9191	1	0.75
chr2	234600001	234800000	A.2.1.2.1.2.2.1.2.2.2.1	0.576673866090713	.	234600001	234800000	#FF9191	1	0.75
chr2	234800001	235000000	A.2.2.1.1.1.1.1.2.2	0.535637149028078	.	234800001	235000000	#FFDADA	1	0.625
chr2	235000001	235360000	A.1.2.2.1.2.2.2.2.1	0.726781857451404	.	235000001	235360000	#FF4848	1	0.875
chr2	235360001	235720000	A.1.2.2.1.1.2.2.1.2.1.2.2	0.752699784017279	.	235360001	235720000	#FF4848	1	0.875
chr2	235720001	235800000	A.2.1.1.1.1.2.1.2.2	0.683585313174946	.	235720001	235800000	#FF9191	1	0.75
chr2	235800001	236200000	A.1.1.2.2.1.2.2.1.1.2.1	0.89524838012959	.	235800001	236200000	#FF0000	1	1
chr2	236200001	236480000	A.1.2.2.1.1.2.2.1.1.1.2	0.758099352051836	.	236200001	236480000	#FF4848	1	0.875
chr2	236520001	236680000	A.1.2.2.1.1.2.2.1.1.1.2	0.758099352051836	.	236520001	236680000	#FF4848	1	0.875
chr2	236680001	236880000	A.2.2.2.2.1.2.2.1	0.421166306695464	.	236680001	236880000	#FFDADA	1	0.625
chr2	236880001	237000000	A.2.2.1.2.2.2.2.1	0.470842332613391	.	236880001	237000000	#FFDADA	1	0.625
chr2	237000001	237160000	B.1.1.1.1.2.1.1	0.397408207343413	.	237000001	237160000	#DADAFF	1	0.5
chr2	237160001	237680000	B.2.1.1.1.1.1.1.2	0.210583153347732	.	237160001	237680000	#4848FF	1	0.25
chr2	237680001	238040000	B.1.2.1.2.1.1.2.2	0.274298056155508	.	237680001	238040000	#9191FF	1	0.375
chr2	238040001	238320000	A.1.2.2.1.2.2.1.2.1	0.732181425485961	.	238040001	238320000	#FF4848	1	0.875
chr2	238320001	238520000	A.2.1.1.1.2.1.1.1.1	0.6792656587473	.	238320001	238520000	#FF9191	1	0.75
chr2	238520001	238760000	A.1.2.1.2.1.1.1.1.1	0.818574514038877	.	238520001	238760000	#FF4848	1	0.875
chr2	238760001	239000000	A.1.1.2.1.2.1.2.2.2.1	0.919006479481641	.	238760001	239000000	#FF0000	1	1
chr2	239000001	239160000	A.1.2.2.1.2.2.2.1.2	0.727861771058315	.	239000001	239160000	#FF4848	1	0.875
chr2	239160001	239400000	A.2.1.1.2.1.2.2.2.2.1	0.637149028077754	.	239160001	239400000	#FF9191	1	0.75
chr2	239400001	239520000	A.2.2.1.1.1.2.1.2.1	0.53023758099352	.	239400001	239520000	#FFDADA	1	0.625
chr2	239520001	239800000	A.2.2.1.1.1.1.1.2.1	0.536717062634989	.	239520001	239800000	#FFDADA	1	0.625
chr2	239840001	239880000	A.2.2.1.1.1.1.1.2.1	0.536717062634989	.	239840001	239880000	#FFDADA	1	0.625
chr2	239880001	240080000	A.2.1.1.2.1.2.2.2.2.2	0.636069114470842	.	239880001	240080000	#FF9191	1	0.75
chr2	240080001	240160000	A.2.1.2.1.2.2.2.2	0.573434125269978	.	240080001	240160000	#FF9191	1	0.75
chr2	240160001	240320000	A.2.1.1.2.2.2.1.1.1	0.625269978401728	.	240160001	240320000	#FF9191	1	0.75
chr2	240320001	240760000	A.1.2.2.1.1.2.2.1.1.2.1	0.757019438444924	.	240320001	240760000	#FF4848	1	0.875
chr2	240760001	240880000	A.2.2.1.2.2.1.2.2.2	0.475161987041037	.	240760001	240880000	#FFDADA	1	0.625
chr2	240880001	241080000	A.2.1.1.2.2.2.1.2.2	0.622030237580994	.	240880001	241080000	#FF9191	1	0.75
chr2	241080001	241560000	A.1.2.1.1.2.1.2.2	0.826133909287257	.	241080001	241560000	#FF4848	1	0.875
chr2	241560001	241680000	A.2.1.2.1.2.2.1.1	0.579913606911447	.	241560001	241680000	#FF9191	1	0.75
chr2	241720001	241760000	A.2.1.2.1.2.2.1.1	0.579913606911447	.	241720001	241760000	#FF9191	1	0.75
chr2	241760001	241840000	A.2.1.1.2.2.2.2.2	0.619870410367171	.	241760001	241840000	#FF9191	1	0.75
chr2	241840001	242080000	A.1.2.2.1.1.2.2.2.2.2	0.745140388768899	.	241840001	242080000	#FF4848	1	0.875
chr2	242080001	242240000	A.1.2.2.1.1.2.2.2.1.1	0.748380129589633	.	242080001	242240000	#FF4848	1	0.875
chr2	242240001	242440000	A.1.2.2.1.1.2.2.2.2.1	0.74622030237581	.	242240001	242440000	#FF4848	1	0.875
chr2	242440001	242840000	A.1.1.2.1.1.2.1.1.1.1	0.948164146868251	.	242440001	242840000	#FF0000	1	1
chr2	242840001	243080000	A.2.1.1.2.1.1.2.2.2	0.645788336933045	.	242840001	243080000	#FF9191	1	0.75
chr3	40001	240000	B.1.1.2.2.1.1.1.1.2.1	0.318548387096774	.	40001	240000	#DADAFF	1	0.5
chr3	240001	400000	B.1.1.1.1.1.2.1.2.1	0.403225806451613	.	240001	400000	#DADAFF	1	0.5
chr3	400001	600000	B.1.2.1.2.1.2.1.2.2	0.264784946236559	.	400001	600000	#9191FF	1	0.375
chr3	600001	1120000	B.2.2.1.2.2.1.1	0.0443548387096774	.	600001	1120000	#0000FF	1	0.125
chr3	1120001	1480000	A.2.2.2.2.1.2.2.2.1	0.420698924731183	.	1120001	1480000	#FFDADA	1	0.625
chr3	1480001	1680000	A.2.2.2.2.1.2.1.1.2.1.2.2	0.434139784946237	.	1480001	1680000	#FFDADA	1	0.625
chr3	1680001	2120000	B.1.1.1.2.1.2.1.1.2	0.368279569892473	.	1680001	2120000	#DADAFF	1	0.5
chr3	2120001	2240000	A.2.2.2.2.1.2.2.1.2	0.422043010752688	.	2120001	2240000	#FFDADA	1	0.625
chr3	2240001	2640000	A.2.1.2.2.2.2.1.2.2	0.524193548387097	.	2240001	2640000	#FF9191	1	0.75
chr3	2640001	2720000	A.2.1.2.2.2.2.2.1.2.2	0.520161290322581	.	2640001	2720000	#FF9191	1	0.75
chr3	2720001	3000000	A.2.1.2.1.2.2.1.2.2	0.568548387096774	.	2720001	3000000	#FF9191	1	0.75
chr3	3000001	3240000	B.1.1.1.2.2.1.2.1	0.349462365591398	.	3000001	3240000	#DADAFF	1	0.5
chr3	3240001	3760000	B.2.2.2.1.2.1.2	0.0161290322580645	.	3240001	3760000	#0000FF	1	0.125
chr3	3760001	3920000	B.2.1.1.1.2.2.1.1	0.162634408602151	.	3760001	3920000	#4848FF	1	0.25
chr3	3920001	4000000	B.2.1.1.1.1.2.2.2	0.170698924731183	.	3920001	4000000	#4848FF	1	0.25
chr3	4000001	4360000	B.2.1.2.2.2.1.2.2.2	0.0981182795698925	.	4000001	4360000	#4848FF	1	0.25
chr3	4360001	4640000	A.1.2.1.1.2.2.1.1.2.1.2	0.82258064516129	.	4360001	4640000	#FF4848	1	0.875
chr3	4640001	4800000	A.2.1.1.1.2.1.1.2.2.2	0.643817204301075	.	4640001	4800000	#FF9191	1	0.75
chr3	4800001	5080000	A.1.2.1.1.2.2.1.1.1	0.825268817204301	.	4800001	5080000	#FF4848	1	0.875
chr3	5080001	5240000	A.2.1.2.2.1.2.1.2.2.2	0.543010752688172	.	5080001	5240000	#FF9191	1	0.75
chr3	5240001	5600000	B.2.1.2.2.2.1.1.1.1	0.104838709677419	.	5240001	5600000	#4848FF	1	0.25
chr3	5600001	6040000	B.2.2.2.2.1.1	0.010752688172043	.	5600001	6040000	#0000FF	1	0.125
chr3	6040001	6480000	B.2.2.2.2.1.2.1	0.00940860215053763	.	6040001	6480000	#0000FF	1	0.125
chr3	6480001	6840000	B.2.2.1.1.2.1.2.2.1	0.0752688172043011	.	6480001	6840000	#0000FF	1	0.125
chr3	6840001	7040000	A.2.2.2.2.1.2.1.1.2.2.2	0.431451612903226	.	6840001	7040000	#FFDADA	1	0.625
chr3	7040001	7200000	B.1.1.2.2.1.2.1.1.1	0.309139784946237	.	7040001	7200000	#DADAFF	1	0.5
chr3	7200001	7320000	B.1.1.1.1.1.2.1.2.2.2	0.400537634408602	.	7200001	7320000	#DADAFF	1	0.5
chr3	7320001	7480000	B.1.1.1.1.1.2.2.1.2	0.397849462365591	.	7320001	7480000	#DADAFF	1	0.5
chr3	7480001	7560000	B.1.1.1.1.2.1.2.2.2	0.389784946236559	.	7480001	7560000	#DADAFF	1	0.5
chr3	7560001	7720000	A.2.2.2.2.1.2.1.2.1.1	0.43010752688172	.	7560001	7720000	#FFDADA	1	0.625
chr3	7720001	8200000	B.1.2.2.2.1.2.1.1.1.2	0.206989247311828	.	7720001	8200000	#9191FF	1	0.375
chr3	8200001	8480000	B.1.1.1.1.1.2.2.1.1	0.399193548387097	.	8200001	8480000	#DADAFF	1	0.5
chr3	8480001	8720000	A.1.2.1.1.2.1.2.1.1.2	0.829301075268817	.	8480001	8720000	#FF4848	1	0.875
chr3	8720001	8960000	A.1.1.2.2.2.1.2.1.2.2	0.872311827956989	.	8720001	8960000	#FF0000	1	1
chr3	8960001	9400000	A.1.1.1.2.2.2.1.1.2	0.954301075268817	.	8960001	9400000	#FF0000	1	1
chr3	9400001	9560000	A.1.1.2.1.2.2.2.2	0.905913978494624	.	9400001	9560000	#FF0000	1	1
chr3	9560001	9720000	A.1.2.2.1.1.1.1.1	0.768817204301075	.	9560001	9720000	#FF4848	1	0.875
chr3	9720001	9880000	A.1.2.1.2.1.2.1.2.2	0.799731182795699	.	9720001	9880000	#FF4848	1	0.875
chr3	9880001	10080000	A.1.1.2.1.2.2.1.1.2	0.916666666666667	.	9880001	10080000	#FF0000	1	1
chr3	10080001	10160000	A.1.2.1.2.2.1.1.2.2	0.791666666666667	.	10080001	10160000	#FF4848	1	0.875
chr3	10160001	10280000	A.1.2.1.2.2.1.2.1.1.1	0.790322580645161	.	10160001	10280000	#FF4848	1	0.875
chr3	10280001	10400000	A.1.2.2.1.2.1.2.1.2	0.743279569892473	.	10280001	10400000	#FF4848	1	0.875
chr3	10400001	10600000	A.1.2.2.1.1.2.1.1	0.760752688172043	.	10400001	10600000	#FF4848	1	0.875
chr3	10600001	10920000	A.1.2.1.2.2.2.1.1	0.782258064516129	.	10600001	10920000	#FF4848	1	0.875
chr3	10920001	11080000	A.2.1.1.1.1.1.1.1.2.2	0.665322580645161	.	10920001	11080000	#FF9191	1	0.75
chr3	11080001	11520000	A.1.1.2.1.2.2.1.2.2	0.913978494623656	.	11080001	11520000	#FF0000	1	1
chr3	11520001	11680000	A.1.2.2.1.1.2.1.2.2.1	0.758064516129032	.	11520001	11680000	#FF4848	1	0.875
chr3	11680001	11920000	A.1.2.1.1.2.1.1	0.831989247311828	.	11680001	11920000	#FF4848	1	0.875
chr3	11920001	12240000	A.1.1.2.2.2.1.1.2.1.2.2.2	0.879032258064516	.	11920001	12240000	#FF0000	1	1
chr3	12240001	12480000	A.1.2.2.1.1.2.1.2.1	0.759408602150538	.	12240001	12480000	#FF4848	1	0.875
chr3	12480001	12800000	A.1.1.1.1.2.2.1.2.2.2	0.981182795698925	.	12480001	12800000	#FF0000	1	1
chr3	12800001	12880000	A.1.2.2.1.2.1.2.2.1.1.2	0.739247311827957	.	12800001	12880000	#FF4848	1	0.875
chr3	12880001	13440000	A.1.1.1.1.2.2.1.2.1	0.983870967741935	.	12880001	13440000	#FF0000	1	1
chr3	13480001	13680000	A.1.1.2.2.2.1.1.1	0.885752688172043	.	13480001	13680000	#FF0000	1	1
chr3	13680001	13920000	A.1.2.1.2.2.2.2.1.1	0.775537634408602	.	13680001	13920000	#FF4848	1	0.875
chr3	13920001	14000000	A.2.1.2.1.1.2.1.1.2	0.594086021505376	.	13920001	14000000	#FF9191	1	0.75
chr3	14000001	14160000	A.2.1.2.2.1.2.2.2	0.537634408602151	.	14000001	14160000	#FF9191	1	0.75
chr3	14160001	14320000	A.1.2.1.2.2.1.1.1	0.795698924731183	.	14160001	14320000	#FF4848	1	0.875
chr3	14320001	14440000	A.1.2.1.2.2.1.2.2	0.783602150537634	.	14320001	14440000	#FF4848	1	0.875
chr3	14440001	14680000	A.1.1.2.1.2.2.2.1.1.1	0.912634408602151	.	14440001	14680000	#FF0000	1	1
chr3	14680001	14960000	A.1.1.2.1.2.2.1.1.1	0.918010752688172	.	14680001	14960000	#FF0000	1	1
chr3	14960001	15160000	A.1.1.2.1.2.2.2.1.2.2	0.907258064516129	.	14960001	15160000	#FF0000	1	1
chr3	15160001	15400000	A.1.1.1.2.2.1.1.1	0.959677419354839	.	15160001	15400000	#FF0000	1	1
chr3	15440001	15600000	A.1.1.1.2.2.1.1.1	0.959677419354839	.	15440001	15600000	#FF0000	1	1
chr3	15600001	15920000	A.1.1.2.1.1.1.1.1	0.950268817204301	.	15600001	15920000	#FF0000	1	1
chr3	15920001	16160000	A.2.1.2.1.1.2.2.2.2	0.587365591397849	.	15920001	16160000	#FF9191	1	0.75
chr3	16160001	16280000	A.2.1.2.1.1.2.1.2	0.592741935483871	.	16160001	16280000	#FF9191	1	0.75
chr3	16280001	16600000	A.1.2.1.2.2.2.2.2.2	0.770161290322581	.	16280001	16600000	#FF4848	1	0.875
chr3	16600001	16840000	B.1.1.1.1.2.1.2.1	0.39247311827957	.	16600001	16840000	#DADAFF	1	0.5
chr3	16840001	17120000	A.2.2.2.2.1.2.1.1.2.2.1	0.432795698924731	.	16840001	17120000	#FFDADA	1	0.625
chr3	17120001	17520000	A.2.2.2.2.1.2.1.1.2.1.2.1	0.435483870967742	.	17120001	17520000	#FFDADA	1	0.625
chr3	17520001	17880000	A.2.1.1.1.2.1.2.1.2	0.641129032258065	.	17520001	17880000	#FF9191	1	0.75
chr3	17880001	18000000	A.2.2.1.2.2.2.1.2.1.2.1	0.477150537634409	.	17880001	18000000	#FFDADA	1	0.625
chr3	18000001	18520000	A.1.2.1.1.2.2.1.2.1.1	0.81989247311828	.	18000001	18520000	#FF4848	1	0.875
chr3	18520001	18800000	B.1.2.1.2.2.2.1.1	0.247311827956989	.	18520001	18800000	#9191FF	1	0.375
[truncated: 8,597 more rows]
