# Supplementary material for: Systematic inference and comparison of multi-scale chromatin sub-compartments connects spatial organization to cell phenotypes
Source: Nat Commun. 2021 May 10;12:2439. doi: 10.1038/s41467-021-22666-3 (PMC8110550; doi:10.1038/s41467-021-22666-3)
Supplement: Supplementary file 5 — Supplementary Dataset 2 [file 41467_2021_22666_MOESM5_ESM.zip › Supplementary_Data_1_domain_hierarchies_127HiCmaps/A549_alveolar_basal_epithelial_cancer_binsize=40kb.bed]

#fields: chr, pos_start, pos_end, the full compartment label describing the position in the hierachy, normalized compartment domain rank, ., pos_start, pos_end, color based on eight compartment model (A.1.1 - B.2.2), 1, eight compartment score (A.1.1 to B.2.2: 8 to 1 devided by 8)
chr1	560001	600000	A.1.2.2.1.2.2.2.2.2	0.70561282932417	.	560001	600000	#FF4848	1	0.875
chr1	720001	1080000	A.1.2.2.1.2.2.2.2.2	0.70561282932417	.	720001	1080000	#FF4848	1	0.875
chr1	1080001	1280000	A.1.2.1.2.2.1.2.2.2.2.1	0.777777777777778	.	1080001	1280000	#FF4848	1	0.875
chr1	1280001	1400000	A.1.2.2.1.2.2.2.1.1.2	0.714776632302406	.	1280001	1400000	#FF4848	1	0.875
chr1	1440001	1480000	A.1.2.2.1.2.2.2.1.1.2	0.714776632302406	.	1440001	1480000	#FF4848	1	0.875
chr1	1480001	1680000	A.1.2.2.1.2.2.2.1.1.1	0.715922107674685	.	1480001	1680000	#FF4848	1	0.875
chr1	1680001	1840000	A.1.1.2.1.2.1.2.2.1	0.941580756013746	.	1680001	1840000	#FF0000	1	1
chr1	1840001	2080000	A.1.2.1.2.2.1.2.1.2.2.2	0.782359679266896	.	1840001	2080000	#FF4848	1	0.875
chr1	2080001	2280000	A.1.2.2.1.1.2.2.1.1.2	0.742268041237113	.	2080001	2280000	#FF4848	1	0.875
chr1	2280001	2480000	A.1.2.1.2.2.1.1.1.1.2	0.800687285223368	.	2280001	2480000	#FF4848	1	0.875
chr1	2480001	2600000	A.2.1.1.2.1.2.1.1.1.2	0.602520045819015	.	2480001	2600000	#FF9191	1	0.75
chr1	2680001	3040000	A.2.1.1.2.2.2.2.2.1	0.577319587628866	.	2680001	3040000	#FF9191	1	0.75
chr1	3040001	3160000	A.2.1.2.1.1.2.1	0.562428407789233	.	3040001	3160000	#FF9191	1	0.75
chr1	3160001	3640000	A.1.2.1.1.1.2.2.1.2.2.1	0.857961053837342	.	3160001	3640000	#FF4848	1	0.875
chr1	3640001	3840000	A.2.2.2.1.1.2.2.1	0.481099656357388	.	3640001	3840000	#FFDADA	1	0.625
chr1	3960001	4360000	A.2.2.2.1.1.2.2.1	0.481099656357388	.	3960001	4360000	#FFDADA	1	0.625
chr1	4360001	4720000	B.1.2.1.1.1.1.2.2.2.1	0.342497136311569	.	4360001	4720000	#9191FF	1	0.375
chr1	4720001	4960000	B.1.2.1.1.1.1.2.2.2.2	0.34135166093929	.	4720001	4960000	#9191FF	1	0.375
chr1	4960001	5240000	B.2.1.2.1.1.2.1.1.2	0.20389461626575	.	4960001	5240000	#4848FF	1	0.25
chr1	5240001	5520000	B.2.1.2.1.1.2.2.2.2.1.2.2	0.187857961053837	.	5240001	5520000	#4848FF	1	0.25
chr1	5520001	5640000	B.1.2.2.2.2.2.2.2	0.274914089347079	.	5520001	5640000	#9191FF	1	0.375
chr1	5640001	6080000	B.1.1.1.2.1.1.1	0.399770904925544	.	5640001	6080000	#DADAFF	1	0.5
chr1	6080001	6200000	A.1.2.2.1.2.2.1.1.2	0.722794959908362	.	6080001	6200000	#FF4848	1	0.875
chr1	6200001	6520000	A.1.1.1.2.2.1.1	0.967926689576174	.	6200001	6520000	#FF0000	1	1
chr1	6520001	6920000	A.1.1.2.1.2.2.2.2.1.1	0.93241695303551	.	6520001	6920000	#FF0000	1	1
chr1	6920001	7120000	A.1.2.2.1.1.2.2.1.1.1	0.743413516609393	.	6920001	7120000	#FF4848	1	0.875
chr1	7120001	7400000	A.1.2.2.1.1.1.1.2.2.1	0.753722794959908	.	7120001	7400000	#FF4848	1	0.875
chr1	7400001	7720000	A.1.2.1.2.1.2.1.2.2	0.807560137457045	.	7400001	7720000	#FF4848	1	0.875
chr1	7720001	8000000	A.1.2.2.1.1.2.2.1.2.1.2.2	0.737686139747995	.	7720001	8000000	#FF4848	1	0.875
chr1	8000001	8280000	A.1.2.1.2.1.2.2.1.2.2	0.804123711340206	.	8000001	8280000	#FF4848	1	0.875
chr1	8280001	8440000	A.1.2.1.2.1.1.2.2.1	0.81786941580756	.	8280001	8440000	#FF4848	1	0.875
chr1	8440001	8600000	A.1.2.2.1.1.2.2.1.2.2.1.2	0.735395189003436	.	8440001	8600000	#FF4848	1	0.875
chr1	8600001	8960000	A.1.2.1.2.1.1.1.2.1.2.1	0.824742268041237	.	8600001	8960000	#FF4848	1	0.875
chr1	8960001	9080000	A.1.2.1.2.2.1.2.1.1.2.1	0.788087056128293	.	8960001	9080000	#FF4848	1	0.875
chr1	9080001	9280000	A.1.2.2.1.2.2.2.1.2.1.2	0.712485681557847	.	9080001	9280000	#FF4848	1	0.875
chr1	9280001	9480000	A.1.2.2.1.1.1.1.1.2.2	0.756013745704467	.	9280001	9480000	#FF4848	1	0.875
chr1	9480001	9680000	A.1.2.1.2.2.1.2.1.2.1.2	0.784650630011455	.	9480001	9680000	#FF4848	1	0.875
chr1	9680001	9840000	A.1.2.2.1.2.1.1.1.2.1	0.730813287514318	.	9680001	9840000	#FF4848	1	0.875
chr1	9840001	9920000	A.1.2.2.1.2.2.1.1.1.2	0.723940435280641	.	9840001	9920000	#FF4848	1	0.875
chr1	9920001	10120000	A.1.2.1.2.1.1.2.2.2.1.2	0.815578465063001	.	9920001	10120000	#FF4848	1	0.875
chr1	10120001	10400000	A.1.2.1.2.1.2.1.2.1.2	0.808705612829324	.	10120001	10400000	#FF4848	1	0.875
chr1	10400001	10560000	A.1.2.1.2.2.1.2.1.2.1.1	0.785796105383734	.	10400001	10560000	#FF4848	1	0.875
chr1	10560001	10880000	A.1.2.1.2.1.1.1.2.1.2.2	0.823596792668958	.	10560001	10880000	#FF4848	1	0.875
chr1	10880001	11040000	A.1.2.1.2.2.1.1.2.2.1.2	0.791523482245132	.	10880001	11040000	#FF4848	1	0.875
chr1	11040001	11360000	A.1.2.1.2.2.1.1.1.2.1	0.799541809851088	.	11040001	11360000	#FF4848	1	0.875
chr1	11360001	11640000	A.2.1.1.2.2.1.2.1	0.59106529209622	.	11360001	11640000	#FF9191	1	0.75
chr1	11640001	11800000	A.1.1.2.1.2.2.2.2.2.1	0.930126002290951	.	11640001	11800000	#FF0000	1	1
chr1	11800001	11960000	A.1.2.1.2.2.1.1.2.1.2.2	0.793814432989691	.	11800001	11960000	#FF4848	1	0.875
chr1	11960001	12080000	A.1.2.1.2.2.1.1.2.2.2	0.790378006872852	.	11960001	12080000	#FF4848	1	0.875
chr1	12080001	12320000	A.1.2.2.2.2.1.1.1.2.1.1	0.679266895761741	.	12080001	12320000	#FF4848	1	0.875
chr1	12320001	12440000	A.2.2.1.2.1.1.1	0.49942726231386	.	12320001	12440000	#FFDADA	1	0.625
chr1	12440001	12680000	A.1.2.2.2.2.1.1.1.1	0.680412371134021	.	12440001	12680000	#FF4848	1	0.875
chr1	12680001	13000000	B.1.1.1.2.1.1.2.2	0.397479954180985	.	12680001	13000000	#DADAFF	1	0.5
chr1	13160001	13240000	B.1.1.2.2.1.2.1	0.3631156930126	.	13160001	13240000	#DADAFF	1	0.5
chr1	13480001	13520000	B.1.2.1.1.1.1.2.2.1	0.343642611683849	.	13480001	13520000	#9191FF	1	0.375
chr1	13760001	14160000	B.1.2.1.1.1.1.2.2.1	0.343642611683849	.	13760001	14160000	#9191FF	1	0.375
chr1	14160001	14400000	B.2.1.1.1.1.2.1.2.1	0.261168384879725	.	14160001	14400000	#4848FF	1	0.25
chr1	14400001	14760000	B.2.1.2.2.1.2.2	0.150057273768614	.	14400001	14760000	#4848FF	1	0.25
chr1	14760001	14880000	B.1.2.2.2.2.2.2.1	0.276059564719359	.	14760001	14880000	#9191FF	1	0.375
chr1	14880001	14960000	B.1.2.1.1.1.1.1.1	0.348224513172967	.	14880001	14960000	#9191FF	1	0.375
chr1	14960001	15080000	B.1.1.2.2.1.2.2	0.361970217640321	.	14960001	15080000	#DADAFF	1	0.5
chr1	15080001	15160000	B.1.1.1.2.2.2.2.2	0.38602520045819	.	15080001	15160000	#DADAFF	1	0.5
chr1	15160001	15280000	B.1.1.2.2.1.1	0.36426116838488	.	15160001	15280000	#DADAFF	1	0.5
chr1	15280001	15440000	A.2.2.2.1.2.2.2.1.2.1	0.469644902634593	.	15280001	15440000	#FFDADA	1	0.625
chr1	15440001	15640000	A.1.2.2.2.2.1.1.1.2.2	0.676975945017182	.	15440001	15640000	#FF4848	1	0.875
chr1	15640001	15840000	A.1.2.1.2.2.2.1.1.1.2	0.77319587628866	.	15640001	15840000	#FF4848	1	0.875
chr1	15840001	16120000	A.1.1.2.1.2.1.2.2.2	0.940435280641466	.	15840001	16120000	#FF0000	1	1
chr1	16120001	16400000	A.1.1.2.1.2.1.1.1	0.946162657502864	.	16120001	16400000	#FF0000	1	1
chr1	16400001	16840000	A.1.1.1.2.2.1.2.2	0.964490263459336	.	16400001	16840000	#FF0000	1	1
chr1	16840001	17080000	A.1.1.2.1.2.2.1.1.1.2	0.938144329896907	.	16840001	17080000	#FF0000	1	1
chr1	17080001	17200000	A.2.1.1.2.1.1.1.2	0.609392898052692	.	17080001	17200000	#FF9191	1	0.75
chr1	17200001	17520000	A.1.2.1.2.1.2.1.2.1.1	0.809851088201604	.	17200001	17520000	#FF4848	1	0.875
chr1	17520001	17600000	A.1.2.1.2.2.1.2.2.2.1	0.778923253150057	.	17520001	17600000	#FF4848	1	0.875
chr1	17600001	17720000	A.1.2.2.1.2.2.1.2.2.2	0.717067583046964	.	17600001	17720000	#FF4848	1	0.875
chr1	17720001	18240000	A.1.2.2.2.1.2.2.1.2	0.684994272623139	.	17720001	18240000	#FF4848	1	0.875
chr1	18240001	18600000	A.2.2.1.1.1.1.1.2.1	0.526918671248568	.	18240001	18600000	#FFDADA	1	0.625
chr1	18600001	18720000	A.2.1.1.2.1.2.2.2	0.595647193585338	.	18600001	18720000	#FF9191	1	0.75
chr1	18720001	18920000	A.2.2.1.1.1.2.1	0.52233676975945	.	18720001	18920000	#FFDADA	1	0.625
chr1	18920001	19280000	A.2.1.1.2.2.2.1.1.1.1	0.587628865979381	.	18920001	19280000	#FF9191	1	0.75
chr1	19280001	19480000	A.2.1.1.2.1.2.1.2.1	0.600229095074456	.	19280001	19480000	#FF9191	1	0.75
chr1	19480001	19720000	A.2.1.1.2.1.1.1.1.1	0.611683848797251	.	19480001	19720000	#FF9191	1	0.75
chr1	19720001	19880000	A.1.2.2.1.2.2.2.1.2.2.1	0.711340206185567	.	19720001	19880000	#FF4848	1	0.875
chr1	19880001	20000000	A.2.1.1.2.1.2.1.1.1.1	0.603665521191294	.	19880001	20000000	#FF9191	1	0.75
chr1	20000001	20440000	A.2.1.1.2.2.1.2.2.1	0.58991981672394	.	20000001	20440000	#FF9191	1	0.75
chr1	20440001	20840000	A.2.1.1.2.2.2.2.1.1	0.579610538373425	.	20440001	20840000	#FF9191	1	0.75
chr1	20840001	21000000	A.1.2.2.1.2.1.1.2.2	0.72737686139748	.	20840001	21000000	#FF4848	1	0.875
chr1	21000001	21360000	A.1.2.2.1.1.2.2.1.2.2.1.1	0.736540664375716	.	21000001	21360000	#FF4848	1	0.875
chr1	21360001	21520000	A.1.2.1.2.2.2.2.1.1.2	0.762886597938144	.	21360001	21520000	#FF4848	1	0.875
chr1	21520001	21720000	A.1.2.1.2.2.1.2.1.2.2.1	0.783505154639175	.	21520001	21720000	#FF4848	1	0.875
chr1	21720001	21840000	A.2.1.1.2.1.2.1.2.2.2	0.597938144329897	.	21720001	21840000	#FF9191	1	0.75
chr1	21840001	22000000	A.2.1.1.2.1.1.2.1.2	0.607101947308133	.	21840001	22000000	#FF9191	1	0.75
chr1	22000001	22120000	A.1.2.2.1.2.2.2.1.2.2.2	0.710194730813288	.	22000001	22120000	#FF4848	1	0.875
chr1	22120001	22360000	A.1.2.2.1.2.1.1.2.1	0.728522336769759	.	22120001	22360000	#FF4848	1	0.875
chr1	22360001	22640000	A.2.1.1.2.1.1.2.2.2	0.604810996563574	.	22360001	22640000	#FF9191	1	0.75
chr1	22640001	22760000	A.1.2.2.1.2.2.2.1.2.1.1	0.713631156930126	.	22640001	22760000	#FF4848	1	0.875
chr1	22760001	23080000	A.1.2.2.1.2.2.2.2.1.1.2	0.707903780068729	.	22760001	23080000	#FF4848	1	0.875
chr1	23080001	23160000	A.2.1.1.2.1.2.2.1	0.596792668957617	.	23080001	23160000	#FF9191	1	0.75
chr1	23160001	23680000	A.1.2.1.2.1.2.2.1.2.1	0.805269186712486	.	23160001	23680000	#FF4848	1	0.875
chr1	23680001	23800000	A.1.2.2.1.2.2.2.2.1.1.1	0.709049255441008	.	23680001	23800000	#FF4848	1	0.875
chr1	23800001	24080000	A.1.2.1.2.1.1.2.2.2.1.1	0.816723940435281	.	23800001	24080000	#FF4848	1	0.875
chr1	24080001	24240000	A.1.2.2.1.2.1.1.1.2.2	0.729667812142039	.	24080001	24240000	#FF4848	1	0.875
chr1	24240001	24280000	A.1.2.2.1.1.1.1.2.2.2	0.752577319587629	.	24240001	24280000	#FF4848	1	0.875
chr1	24360001	24600000	A.1.2.2.1.1.1.1.2.2.2	0.752577319587629	.	24360001	24600000	#FF4848	1	0.875
chr1	24600001	24960000	A.1.2.2.1.1.2.2.1.2.1.1	0.741122565864834	.	24600001	24960000	#FF4848	1	0.875
chr1	24960001	25240000	A.2.1.1.2.1.1.2.2.1	0.605956471935853	.	24960001	25240000	#FF9191	1	0.75
chr1	25240001	25400000	A.2.1.2.1.1.2.2.1	0.561282932416953	.	25240001	25400000	#FF9191	1	0.75
chr1	25400001	25600000	A.1.2.2.1.2.2.2.2.1.2	0.706758304696449	.	25400001	25600000	#FF4848	1	0.875
chr1	25640001	25720000	A.2.1.1.2.1.2.1.1.2	0.601374570446735	.	25640001	25720000	#FF9191	1	0.75
chr1	25720001	26200000	A.1.2.2.2.1.2.1.2.1.1	0.691867124856816	.	25720001	26200000	#FF4848	1	0.875
chr1	26200001	26360000	A.1.2.2.1.2.2.1.2.1.1	0.721649484536082	.	26200001	26360000	#FF4848	1	0.875
chr1	26360001	26560000	A.1.2.2.1.1.1.1.1.2.1	0.757159221076747	.	26360001	26560000	#FF4848	1	0.875
chr1	26560001	26800000	A.1.2.2.1.1.1.1.1.1	0.758304696449026	.	26560001	26800000	#FF4848	1	0.875
chr1	26800001	27080000	A.1.2.1.2.1.1.1.2.1.1	0.825887743413517	.	26800001	27080000	#FF4848	1	0.875
chr1	27080001	27240000	A.2.1.1.2.1.1.1.1.2	0.610538373424971	.	27080001	27240000	#FF9191	1	0.75
chr1	27240001	27360000	A.1.2.2.1.2.1.1.1.1	0.731958762886598	.	27240001	27360000	#FF4848	1	0.875
chr1	27360001	27600000	A.1.2.2.1.1.2.1.2.2	0.744558991981672	.	27360001	27600000	#FF4848	1	0.875
chr1	27600001	27720000	A.1.2.1.2.2.1.2.2.2.2.2	0.776632302405498	.	27600001	27720000	#FF4848	1	0.875
chr1	27720001	28080000	A.1.1.2.1.2.1.2.1	0.942726231386025	.	27720001	28080000	#FF0000	1	1
chr1	28080001	28160000	A.1.2.1.2.2.1.2.2.1.1	0.781214203894616	.	28080001	28160000	#FF4848	1	0.875
chr1	28160001	28360000	A.1.2.1.2.2.1.1.1.2.2	0.798396334478809	.	28160001	28360000	#FF4848	1	0.875
chr1	28360001	28640000	A.1.2.1.2.1.1.1.1	0.827033218785796	.	28360001	28640000	#FF4848	1	0.875
chr1	28640001	28760000	A.1.2.1.2.2.1.1.1.1.1	0.801832760595647	.	28640001	28760000	#FF4848	1	0.875
chr1	28760001	29000000	A.1.2.1.2.2.1.2.2.1.2	0.780068728522337	.	28760001	29000000	#FF4848	1	0.875
chr1	29000001	29520000	A.1.2.1.1.2.2.2.1.1.1	0.836197021764032	.	29000001	29520000	#FF4848	1	0.875
chr1	29520001	29600000	A.2.2.1.1.1.1.2.1	0.524627720504009	.	29520001	29600000	#FFDADA	1	0.625
chr1	29640001	29880000	A.2.2.1.1.1.1.2.1	0.524627720504009	.	29640001	29880000	#FFDADA	1	0.625
chr1	30000001	30120000	A.2.2.2.1.2.2.1.2.2	0.471935853379152	.	30000001	30120000	#FFDADA	1	0.625
chr1	30120001	30320000	B.1.1.1.2.2.1.1.1	0.394043528064147	.	30120001	30320000	#DADAFF	1	0.5
chr1	30320001	30400000	A.2.2.2.1.2.2.1.1.2	0.474226804123711	.	30320001	30400000	#FFDADA	1	0.625
chr1	30400001	30760000	A.2.2.2.1.1.1	0.483390607101947	.	30400001	30760000	#FFDADA	1	0.625
chr1	30760001	30960000	A.2.2.2.1.2.2.2.2.2	0.466208476517755	.	30760001	30960000	#FFDADA	1	0.625
chr1	30960001	31200000	B.1.1.1.2.2.1.1.2	0.392898052691867	.	30960001	31200000	#DADAFF	1	0.5
chr1	31200001	31440000	A.1.2.1.2.2.2.1.1.1.1.1	0.775486827033219	.	31200001	31440000	#FF4848	1	0.875
chr1	31440001	31560000	A.1.2.2.1.1.1.2.2	0.74914089347079	.	31440001	31560000	#FF4848	1	0.875
chr1	31560001	31640000	A.1.2.1.2.2.1.1.2.1.2.1.2	0.79495990836197	.	31560001	31640000	#FF4848	1	0.875
chr1	31640001	31800000	A.1.2.1.2.2.2.2.1.1.1	0.764032073310424	.	31640001	31800000	#FF4848	1	0.875
chr1	31800001	31880000	A.1.2.1.2.2.1.1.2.1.1	0.797250859106529	.	31800001	31880000	#FF4848	1	0.875
chr1	31880001	32120000	A.1.2.1.2.2.2.1.2.2	0.765177548682703	.	31880001	32120000	#FF4848	1	0.875
chr1	32120001	32240000	A.1.2.2.1.2.2.1.1.1.1	0.725085910652921	.	32120001	32240000	#FF4848	1	0.875
chr1	32240001	32800000	A.1.1.1.1.1.2.2.2	0.995418098510882	.	32240001	32800000	#FF0000	1	1
chr1	32800001	32920000	A.1.2.1.2.2.1.1.2.2.1.1	0.792668957617411	.	32800001	32920000	#FF4848	1	0.875
chr1	32920001	33000000	A.1.2.1.2.2.1.1.2.1.2.1.1	0.79610538373425	.	32920001	33000000	#FF4848	1	0.875
chr1	33000001	33320000	A.1.1.1.1.1.2.1	0.997709049255441	.	33000001	33320000	#FF0000	1	1
chr1	33320001	33600000	A.1.1.2.1.1.1.2.2.1	0.95418098510882	.	33320001	33600000	#FF0000	1	1
chr1	33600001	33920000	A.2.1.2.1.1.1.1.2.1.1	0.572737686139748	.	33600001	33920000	#FF9191	1	0.75
chr1	33920001	34080000	B.1.1.1.2.2.2.2.1	0.38717067583047	.	33920001	34080000	#DADAFF	1	0.5
chr1	34080001	34560000	B.2.1.1.1.1.2.1.2.2	0.260022909507446	.	34080001	34560000	#4848FF	1	0.25
chr1	34560001	35000000	B.2.1.2.1.1.2.1.2	0.202749140893471	.	34560001	35000000	#4848FF	1	0.25
chr1	35000001	35280000	B.1.2.2.2.2.2.1	0.277205040091638	.	35000001	35280000	#9191FF	1	0.375
chr1	35280001	35400000	A.2.1.2.1.1.1.1.2.1.2.2	0.56815578465063	.	35280001	35400000	#FF9191	1	0.75
chr1	35400001	35600000	A.1.2.2.2.2.1.1.1.2.1.2	0.678121420389462	.	35400001	35600000	#FF4848	1	0.875
chr1	35600001	36040000	A.1.2.1.1.2.1.2.1.1	0.848797250859107	.	35600001	36040000	#FF4848	1	0.875
chr1	36040001	36240000	A.1.2.1.2.2.2.1.2.1.1	0.767468499427262	.	36040001	36240000	#FF4848	1	0.875
chr1	36240001	36480000	A.1.2.1.2.1.2.1.1.1.2	0.812142038946163	.	36240001	36480000	#FF4848	1	0.875
chr1	36480001	36880000	A.1.1.2.1.2.2.1.1.2.1	0.936998854524628	.	36480001	36880000	#FF0000	1	1
chr1	36880001	36960000	A.1.2.1.2.2.1.2.1.1.2.2	0.786941580756014	.	36880001	36960000	#FF4848	1	0.875
chr1	36960001	37200000	A.2.2.1.1.1.1.1.2.2	0.525773195876289	.	36960001	37200000	#FFDADA	1	0.625
chr1	37200001	37280000	A.2.2.2.1.2.2.1.1.1	0.475372279495991	.	37200001	37280000	#FFDADA	1	0.625
chr1	37280001	37400000	B.1.1.1.2.2.2.1	0.388316151202749	.	37280001	37400000	#DADAFF	1	0.5
chr1	37400001	37480000	A.2.2.1.1.1.2.2	0.521191294387171	.	37400001	37480000	#FFDADA	1	0.625
chr1	37480001	37560000	A.2.2.2.1.2.2.1.2.1	0.473081328751432	.	37480001	37560000	#FFDADA	1	0.625
chr1	37560001	37760000	B.1.1.1.2.2.1.2.2	0.389461626575029	.	37560001	37760000	#DADAFF	1	0.5
chr1	37760001	37920000	A.2.1.1.2.2.2.2.2.2	0.576174112256586	.	37760001	37920000	#FF9191	1	0.75
chr1	37920001	38200000	A.1.2.1.2.1.2.1.1.2	0.810996563573883	.	37920001	38200000	#FF4848	1	0.875
chr1	38200001	38480000	A.1.2.2.1.1.1.2.1.2	0.75028636884307	.	38200001	38480000	#FF4848	1	0.875
chr1	38480001	38800000	B.1.1.1.2.2.1.2.1.2	0.390607101947308	.	38480001	38800000	#DADAFF	1	0.5
chr1	38800001	39120000	B.1.1.1.2.2.1.2.1.1	0.391752577319588	.	38800001	39120000	#DADAFF	1	0.5
chr1	39120001	39320000	A.2.2.2.1.2.2.2.2.1	0.467353951890034	.	39120001	39320000	#FFDADA	1	0.625
chr1	39320001	39560000	A.1.2.2.1.1.2.1.1.1	0.747995418098511	.	39320001	39560000	#FF4848	1	0.875
chr1	39560001	39800000	A.1.1.2.1.2.2.1.1.2.2	0.935853379152348	.	39560001	39800000	#FF0000	1	1
chr1	39800001	40040000	A.1.2.1.2.1.2.1.1.1.1	0.813287514318442	.	39800001	40040000	#FF4848	1	0.875
chr1	40040001	40280000	A.1.1.2.1.2.2.2.2.1.2	0.93127147766323	.	40040001	40280000	#FF0000	1	1
chr1	40280001	40480000	A.1.1.2.1.2.2.2.2.2.2	0.928980526918671	.	40280001	40480000	#FF0000	1	1
chr1	40480001	40880000	A.1.2.1.2.1.2.2.1.1	0.806414662084765	.	40480001	40880000	#FF4848	1	0.875
chr1	40880001	41000000	A.1.2.2.1.2.2.1.2.2.1.2	0.718213058419244	.	40880001	41000000	#FF4848	1	0.875
chr1	41000001	41120000	A.2.1.1.2.1.1.2.1.1	0.608247422680412	.	41000001	41120000	#FF9191	1	0.75
chr1	41120001	41280000	A.1.2.2.1.1.2.2.1.2.2.2	0.734249713631157	.	41120001	41280000	#FF4848	1	0.875
chr1	41280001	41480000	A.1.2.1.2.2.2.2.2.1	0.760595647193585	.	41280001	41480000	#FF4848	1	0.875
chr1	41480001	41720000	A.1.2.2.1.1.2.2.1.2.1.2.1.2	0.738831615120275	.	41480001	41720000	#FF4848	1	0.875
chr1	41720001	41960000	A.1.2.2.1.1.2.2.1.2.1.2.1.1	0.739977090492554	.	41720001	41960000	#FF4848	1	0.875
chr1	41960001	42080000	A.2.1.1.2.1.2.1.2.2.1	0.599083619702176	.	41960001	42080000	#FF9191	1	0.75
chr1	42080001	42400000	A.2.1.1.2.2.1.1.2	0.592210767468499	.	42080001	42400000	#FF9191	1	0.75
chr1	42400001	42640000	A.2.1.1.2.2.1.2.2.2	0.588774341351661	.	42400001	42640000	#FF9191	1	0.75
chr1	42640001	43000000	A.2.1.1.1.1.2.1.2.1.2	0.6368843069874	.	42640001	43000000	#FF9191	1	0.75
chr1	43000001	43240000	A.1.2.2.1.1.2.1.1.2	0.746849942726231	.	43000001	43240000	#FF4848	1	0.875
chr1	43240001	43400000	A.1.2.2.1.1.2.1.2.1	0.745704467353952	.	43240001	43400000	#FF4848	1	0.875
chr1	43400001	43560000	A.1.2.2.1.1.1.1.2.1	0.754868270332188	.	43400001	43560000	#FF4848	1	0.875
chr1	43560001	43960000	A.1.1.2.1.2.2.1.1.1.1	0.939289805269187	.	43560001	43960000	#FF0000	1	1
chr1	43960001	44040000	A.1.2.2.1.2.2.1.2.1.2	0.720504009163803	.	43960001	44040000	#FF4848	1	0.875
chr1	44040001	44200000	A.1.2.1.2.2.1.2.1.1.1	0.789232531500573	.	44040001	44200000	#FF4848	1	0.875
chr1	44200001	44880000	A.1.1.2.1.1.1.1	0.958762886597938	.	44200001	44880000	#FF0000	1	1
chr1	44880001	44960000	A.1.2.2.1.2.2.1.2.2.1.1	0.719358533791523	.	44880001	44960000	#FF4848	1	0.875
chr1	44960001	45160000	A.1.2.1.2.1.1.1.2.2.2	0.821305841924399	.	44960001	45160000	#FF4848	1	0.875
chr1	45160001	45360000	A.1.1.2.1.2.2.2.1	0.933562428407789	.	45160001	45360000	#FF0000	1	1
chr1	45360001	45640000	A.1.2.1.2.1.2.2.2	0.802978235967927	.	45360001	45640000	#FF4848	1	0.875
chr1	45640001	46120000	A.1.1.1.2.2.1.2.1.1	0.966781214203895	.	45640001	46120000	#FF0000	1	1
chr1	46120001	46240000	A.1.2.1.2.2.2.2.1.2	0.761741122565865	.	46120001	46240000	#FF4848	1	0.875
chr1	46240001	46520000	A.1.1.2.1.2.1.1.2.2	0.943871706758305	.	46240001	46520000	#FF0000	1	1
chr1	46520001	46800000	A.1.1.1.2.2.1.2.1.2	0.965635738831615	.	46520001	46800000	#FF0000	1	1
chr1	46800001	47200000	A.1.2.1.1.2.1.2.1.2	0.847651775486827	.	46800001	47200000	#FF4848	1	0.875
chr1	47200001	47440000	B.1.2.1.1.1.1.1.2	0.347079037800687	.	47200001	47440000	#9191FF	1	0.375
chr1	47440001	47640000	B.1.1.2.2.2.1.1.2	0.357388316151203	.	47440001	47640000	#DADAFF	1	0.5
chr1	47640001	47800000	A.2.1.1.1.1.1.2.1	0.642611683848797	.	47640001	47800000	#FF9191	1	0.75
chr1	47800001	48240000	A.1.2.2.2.2.1.1.2.2	0.674684994272623	.	47800001	48240000	#FF4848	1	0.875
chr1	48240001	48560000	B.1.2.1.1.1.1.2.1.2	0.344788087056128	.	48240001	48560000	#9191FF	1	0.375
chr1	48560001	48840000	B.2.1.2.1.1.2.1.1.1	0.20504009163803	.	48560001	48840000	#4848FF	1	0.25
chr1	48840001	49000000	B.1.2.2.2.1.2.1.2	0.287514318442153	.	48840001	49000000	#9191FF	1	0.375
chr1	49000001	49200000	B.2.1.1.1.1.2.2.2	0.254295532646048	.	49000001	49200000	#4848FF	1	0.25
chr1	49200001	49480000	B.2.1.1.1.1.2.2.1.2.2	0.255441008018328	.	49200001	49480000	#4848FF	1	0.25
chr1	49480001	49800000	B.2.2.1.2.2.1.1.1.1	0.0595647193585338	.	49480001	49800000	#0000FF	1	0.125
chr1	49800001	49920000	B.2.1.2.1.1.2.2.2.1.2.2	0.194730813287514	.	49800001	49920000	#4848FF	1	0.25
chr1	49920001	50000000	B.2.1.2.1.1.2.2.2.2.1.1.2.2	0.191294387170676	.	49920001	50000000	#4848FF	1	0.25
chr1	50000001	50120000	B.2.1.2.1.1.2.2.2.1.2.1	0.195876288659794	.	50000001	50120000	#4848FF	1	0.25
chr1	50120001	50320000	B.2.1.2.1.1.2.2.2.2.1.2.1.1	0.190148911798396	.	50120001	50320000	#4848FF	1	0.25
chr1	50320001	50800000	B.2.2.1.2.2.2.2.2	0.0492554410080183	.	50320001	50800000	#0000FF	1	0.125
chr1	50800001	51240000	A.2.2.1.2.1.1.2.2	0.497136311569301	.	50800001	51240000	#FFDADA	1	0.625
chr1	51240001	51400000	A.2.1.1.1.1.1.1.1.2.1	0.647193585337915	.	51240001	51400000	#FF9191	1	0.75
chr1	51400001	51760000	A.1.2.1.1.2.1.2.2.1.2	0.845360824742268	.	51400001	51760000	#FF4848	1	0.875
chr1	51760001	52000000	A.1.1.2.1.1.1.2.1.1.1	0.957617411225659	.	51760001	52000000	#FF0000	1	1
chr1	52000001	52160000	A.1.1.2.1.1.1.2.1.1.2	0.956471935853379	.	52000001	52160000	#FF0000	1	1
chr1	52160001	52240000	A.1.2.1.1.2.2.2.2.2	0.828178694158076	.	52160001	52240000	#FF4848	1	0.875
chr1	52240001	52320000	A.1.2.1.2.2.2.1.1.2.1.1	0.77205040091638	.	52240001	52320000	#FF4848	1	0.875
chr1	52320001	52400000	A.1.2.2.1.1.2.2.2	0.733104238258877	.	52320001	52400000	#FF4848	1	0.875
chr1	52400001	52520000	A.1.2.1.2.1.1.1.2.2.1	0.822451317296678	.	52400001	52520000	#FF4848	1	0.875
chr1	52520001	52760000	A.1.1.2.1.1.1.2.2.2	0.953035509736541	.	52520001	52760000	#FF0000	1	1
chr1	52760001	53120000	A.1.1.1.1.1.2.2.1	0.996563573883162	.	52760001	53120000	#FF0000	1	1
chr1	53120001	53520000	A.1.1.1.1.1.1.1	1	.	53120001	53520000	#FF0000	1	1
chr1	53520001	53640000	A.1.2.1.2.2.2.1.2.1.2	0.766323024054983	.	53520001	53640000	#FF4848	1	0.875
chr1	53640001	54240000	A.1.1.1.1.1.1.2	0.998854524627721	.	53640001	54240000	#FF0000	1	1
chr1	54240001	54320000	A.1.2.1.2.2.2.2.2.2	0.759450171821306	.	54240001	54320000	#FF4848	1	0.875
chr1	54320001	54480000	A.1.2.1.2.2.2.1.1.2.2.1	0.769759450171821	.	54320001	54480000	#FF4848	1	0.875
chr1	54480001	54720000	A.1.1.2.1.2.1.1.2.1	0.945017182130584	.	54480001	54720000	#FF0000	1	1
chr1	54720001	55000000	A.1.1.2.1.2.2.1.2	0.934707903780069	.	54720001	55000000	#FF0000	1	1
chr1	55000001	55160000	A.1.2.2.1.1.1.2.1.1	0.751431844215349	.	55000001	55160000	#FF4848	1	0.875
chr1	55160001	55280000	A.1.2.1.2.2.2.1.1.2.2.2	0.768613974799542	.	55160001	55280000	#FF4848	1	0.875
chr1	55280001	55440000	A.1.2.1.2.2.2.1.1.1.1.2	0.774341351660939	.	55280001	55440000	#FF4848	1	0.875
chr1	55440001	56000000	A.1.1.2.1.1.1.2.1.2	0.9553264604811	.	55440001	56000000	#FF0000	1	1
chr1	56000001	56640000	A.2.1.1.1.1.1.2.2	0.641466208476518	.	56000001	56640000	#FF9191	1	0.75
chr1	56640001	56720000	A.2.2.2.1.2.1.1	0.478808705612829	.	56640001	56720000	#FFDADA	1	0.625
chr1	56720001	56920000	B.1.1.1.2.1.2.1	0.396334478808706	.	56720001	56920000	#DADAFF	1	0.5
chr1	56920001	57280000	A.2.2.1.1.2.1.1.2.1	0.517754868270332	.	56920001	57280000	#FFDADA	1	0.625
chr1	57280001	57720000	B.2.2.1.2.2.1.1.1.2	0.0584192439862543	.	57280001	57720000	#0000FF	1	0.125
chr1	57720001	57840000	B.2.1.1.1.1.2.2.1.1	0.258877434135166	.	57720001	57840000	#4848FF	1	0.25
chr1	57840001	58080000	B.2.1.2.1.1.2.2.2.1.1	0.197021764032073	.	57840001	58080000	#4848FF	1	0.25
chr1	58080001	58280000	B.2.1.2.1.1.2.2.2.2.1.1.2.1	0.192439862542955	.	58080001	58280000	#4848FF	1	0.25
chr1	58280001	58760000	B.2.2.1.2.2.2.2.1	0.0504009163802978	.	58280001	58760000	#0000FF	1	0.125
chr1	58760001	58920000	B.2.1.1.1.1.2.2.1.2.1.1	0.257731958762887	.	58760001	58920000	#4848FF	1	0.25
chr1	58920001	59200000	B.1.1.2.2.2.2.1.2	0.351660939289805	.	58920001	59200000	#DADAFF	1	0.5
chr1	59200001	59360000	A.2.1.2.1.1.1.2.1.2	0.564719358533792	.	59200001	59360000	#FF9191	1	0.75
chr1	59360001	59480000	A.2.2.2.2.1.1.2.2.1	0.457044673539519	.	59360001	59480000	#FFDADA	1	0.625
chr1	59480001	59840000	A.2.2.2.1.1.2.2.2	0.479954180985109	.	59480001	59840000	#FFDADA	1	0.625
chr1	59840001	60240000	B.1.2.2.2.2.1.1.2	0.279495990836197	.	59840001	60240000	#9191FF	1	0.375
chr1	60240001	60440000	B.1.2.2.2.1.2.2.2.2	0.281786941580756	.	60240001	60440000	#9191FF	1	0.375
chr1	60440001	60640000	B.2.1.2.1.1.2.2.2.2.1.2.1.2	0.189003436426117	.	60440001	60640000	#4848FF	1	0.25
chr1	60640001	60960000	B.2.2.2.1.1.2	0.0458190148911798	.	60640001	60960000	#0000FF	1	0.125
chr1	60960001	61280000	B.2.1.2.1.1.2.2.1.2.1	0.200458190148912	.	60960001	61280000	#4848FF	1	0.25
chr1	61280001	61520000	B.1.2.1.1.1.1.2.1.1	0.345933562428408	.	61280001	61520000	#9191FF	1	0.375
chr1	61520001	61680000	A.2.1.2.1.1.1.1.1.1	0.575028636884307	.	61520001	61680000	#FF9191	1	0.75
chr1	61680001	62120000	A.2.1.2.1.1.1.1.1.2	0.573883161512027	.	61680001	62120000	#FF9191	1	0.75
chr1	62120001	62640000	A.2.1.1.1.1.1.1.1.1.2.1	0.650630011454754	.	62120001	62640000	#FF9191	1	0.75
chr1	62640001	62920000	A.2.1.1.1.1.1.1.1.2.2	0.646048109965636	.	62640001	62920000	#FF9191	1	0.75
chr1	62920001	63240000	A.1.2.1.1.2.1.2.2.1.1	0.846506300114548	.	62920001	63240000	#FF4848	1	0.875
chr1	63240001	63520000	A.2.1.1.1.1.2.2.2.2	0.630011454753723	.	63240001	63520000	#FF9191	1	0.75
chr1	63520001	63760000	A.2.2.2.2.1.2.1.2.1.2	0.450171821305842	.	63520001	63760000	#FFDADA	1	0.625
chr1	63760001	64360000	A.1.2.1.1.2.2.1.1	0.84192439862543	.	63760001	64360000	#FF4848	1	0.875
chr1	64360001	64640000	A.1.2.1.1.2.2.2.2.1	0.829324169530355	.	64360001	64640000	#FF4848	1	0.875
chr1	64640001	64720000	A.2.1.2.1.1.1.1.2.2	0.56701030927835	.	64640001	64720000	#FF9191	1	0.75
chr1	64720001	65000000	A.2.1.1.1.1.2.1.2.2	0.63573883161512	.	64720001	65000000	#FF9191	1	0.75
chr1	65000001	65360000	A.1.2.1.1.2.2.2.1.2.1.1	0.832760595647194	.	65000001	65360000	#FF4848	1	0.875
chr1	65360001	65480000	A.1.2.1.2.2.2.1.1.2.1.2	0.770904925544101	.	65360001	65480000	#FF4848	1	0.875
chr1	65480001	65920000	A.2.1.1.1.1.2.1.2.1.1	0.638029782359679	.	65480001	65920000	#FF9191	1	0.75
chr1	65920001	66200000	A.2.2.1.1.2.1.1.2.2.1	0.516609392898053	.	65920001	66200000	#FFDADA	1	0.625
chr1	66200001	66440000	A.2.2.2.1.2.2.2.1.1	0.470790378006873	.	66200001	66440000	#FFDADA	1	0.625
chr1	66440001	66680000	A.1.2.2.2.2.1.2.1.1	0.673539518900344	.	66440001	66680000	#FF4848	1	0.875
chr1	66680001	66880000	A.2.1.1.1.1.1.1.1.1.2.2.2	0.648339060710195	.	66680001	66880000	#FF9191	1	0.75
chr1	66880001	67520000	A.2.2.2.1.1.2.1	0.482245131729668	.	66880001	67520000	#FFDADA	1	0.625
chr1	67520001	67640000	A.2.2.2.2.1.1.2.2.2.1	0.455899198167239	.	67520001	67640000	#FFDADA	1	0.625
chr1	67640001	67800000	A.2.2.2.2.1.1.2.1.1.1	0.461626575028637	.	67640001	67800000	#FFDADA	1	0.625
chr1	67800001	67960000	A.2.1.2.1.1.1.1.2.1.2.1.1.1	0.571592210767468	.	67800001	67960000	#FF9191	1	0.75
chr1	67960001	68200000	A.2.1.1.1.1.1.1.1.1.2.2.1	0.649484536082474	.	67960001	68200000	#FF9191	1	0.75
chr1	68200001	68280000	A.2.1.2.1.1.1.1.2.1.2.1.1.2	0.570446735395189	.	68200001	68280000	#FF9191	1	0.75
chr1	68280001	68360000	A.2.1.2.1.1.1.2.2	0.563573883161512	.	68280001	68360000	#FF9191	1	0.75
chr1	68360001	68520000	A.2.2.1.1.2.1.1.1.2	0.518900343642612	.	68360001	68520000	#FFDADA	1	0.625
chr1	68520001	68880000	B.1.1.2.2.2.2.1.1.1	0.353951890034364	.	68520001	68880000	#DADAFF	1	0.5
chr1	68880001	69440000	B.2.2.2.1.1.1.2	0.0469644902634593	.	68880001	69440000	#0000FF	1	0.125
chr1	69440001	69800000	B.2.2.1.2.2.2.1.1.2	0.0526918671248568	.	69440001	69800000	#0000FF	1	0.125
chr1	69800001	70280000	B.2.2.2.1.2.1.1.2	0.0435280641466208	.	69800001	70280000	#0000FF	1	0.125
chr1	70280001	70600000	B.2.2.1.2.1.1.1.2.1	0.0801832760595647	.	70280001	70600000	#0000FF	1	0.125
chr1	70600001	70960000	B.1.1.1.2.1.2.2	0.395189003436426	.	70600001	70960000	#DADAFF	1	0.5
chr1	70960001	71400000	B.2.2.2.1.2.2	0.0412371134020619	.	70960001	71400000	#0000FF	1	0.125
chr1	71400001	71560000	B.2.1.1.1.1.1.1.2.2.2	0.266895761741123	.	71400001	71560000	#4848FF	1	0.25
chr1	71560001	71880000	B.2.2.1.2.2.2.1.1.1.1	0.0549828178694158	.	71560001	71880000	#0000FF	1	0.125
chr1	71880001	72240000	B.2.2.1.2.1.1.1.2.2.2	0.0778923253150057	.	71880001	72240000	#0000FF	1	0.125
chr1	72240001	72360000	B.2.2.1.2.1.2.2.1	0.0630011454753723	.	72240001	72360000	#0000FF	1	0.125
chr1	72360001	72560000	B.2.1.2.1.1.2.2.1.2.2.1	0.199312714776632	.	72360001	72560000	#4848FF	1	0.25
chr1	72560001	72880000	B.2.1.2.1.1.2.2.1.2.2.2	0.198167239404353	.	72560001	72880000	#4848FF	1	0.25
chr1	72880001	73360000	B.2.2.2.1.2.1.2	0.0423825887743414	.	72880001	73360000	#0000FF	1	0.125
chr1	73360001	73560000	B.2.1.2.1.1.2.2.2.2.2	0.186712485681558	.	73360001	73560000	#4848FF	1	0.25
chr1	73560001	73760000	B.2.2.1.2.1.1.1.2.2.1	0.0790378006872852	.	73560001	73760000	#0000FF	1	0.125
chr1	73760001	74200000	B.2.2.1.2.1.1.1.1.1	0.0836197021764032	.	73760001	74200000	#0000FF	1	0.125
chr1	74200001	74600000	B.2.2.1.2.2.1.2	0.0561282932416953	.	74200001	74600000	#0000FF	1	0.125
chr1	74600001	74920000	B.2.2.1.2.2.2.1.1.1.2	0.0538373424971363	.	74600001	74920000	#0000FF	1	0.125
chr1	74920001	75200000	B.2.1.1.1.1.2.2.1.2.1.2	0.256586483390607	.	74920001	75200000	#4848FF	1	0.25
chr1	75200001	75480000	B.2.1.2.1.1.1.1.2	0.208476517754868	.	75200001	75480000	#4848FF	1	0.25
chr1	75480001	75640000	B.2.1.1.1.1.1.1.2.1.2.1	0.270332187857961	.	75480001	75640000	#4848FF	1	0.25
chr1	75640001	75960000	B.2.2.2.1.1.1.1	0.0481099656357388	.	75640001	75960000	#0000FF	1	0.125
chr1	75960001	76200000	B.2.1.2.1.1.2.2.1.1	0.201603665521191	.	75960001	76200000	#4848FF	1	0.25
chr1	76200001	76560000	B.2.1.1.1.1.1.1.2.2.1	0.268041237113402	.	76200001	76560000	#4848FF	1	0.25
chr1	76560001	76960000	B.2.2.1.2.2.1.1.2	0.0572737686139748	.	76560001	76960000	#0000FF	1	0.125
chr1	76960001	77360000	B.2.2.1.2.2.2.1.2	0.0515463917525773	.	76960001	77360000	#0000FF	1	0.125
chr1	77360001	77680000	B.1.2.2.2.1.2.2.1.1	0.286368843069874	.	77360001	77680000	#9191FF	1	0.375
chr1	77680001	78280000	A.1.2.2.2.2.1.1.2.1	0.675830469644903	.	77680001	78280000	#FF4848	1	0.875
chr1	78280001	78560000	A.2.1.1.1.1.1.1.2.1	0.644902634593356	.	78280001	78560000	#FF9191	1	0.75
chr1	78560001	78760000	B.2.1.1.1.1.1.2.2	0.263459335624284	.	78560001	78760000	#4848FF	1	0.25
chr1	78760001	79200000	B.2.2.1.2.1.1.1.1.2.1	0.0824742268041237	.	78760001	79200000	#0000FF	1	0.125
chr1	79200001	79280000	B.2.1.1.1.2.1.1.2.2	0.25085910652921	.	79200001	79280000	#4848FF	1	0.25
chr1	79280001	79680000	B.2.1.2.1.1.1.1.1.1	0.210767468499427	.	79280001	79680000	#4848FF	1	0.25
chr1	79680001	79880000	B.2.1.2.1.2.1.1.2.2	0.18098510882016	.	79680001	79880000	#4848FF	1	0.25
chr1	79880001	80400000	B.2.2.1.2.1.1.1.1.2.2	0.0813287514318442	.	79880001	80400000	#0000FF	1	0.125
chr1	80400001	80840000	B.2.2.1.2.1.1.2.1.2	0.0756013745704467	.	80400001	80840000	#0000FF	1	0.125
chr1	80840001	80960000	B.1.2.1.2.2.2.2.1	0.312714776632302	.	80840001	80960000	#9191FF	1	0.375
chr1	80960001	81120000	B.1.2.2.2.1.2.2.2.1.1	0.284077892325315	.	80960001	81120000	#9191FF	1	0.375
chr1	81120001	81320000	B.2.1.1.1.1.1.2.1.2	0.264604810996564	.	81120001	81320000	#4848FF	1	0.25
chr1	81320001	81720000	B.2.1.1.1.1.1.1.1.1	0.2737686139748	.	81320001	81720000	#4848FF	1	0.25
chr1	81720001	82080000	B.2.1.1.1.1.1.1.1.2	0.27262313860252	.	81720001	82080000	#4848FF	1	0.25
chr1	82080001	82440000	B.1.2.1.2.1.1.2.2.2	0.325315005727377	.	82080001	82440000	#9191FF	1	0.375
chr1	82440001	82920000	B.2.2.1.2.1.1.2.2.2.2	0.0710194730813287	.	82440001	82920000	#0000FF	1	0.125
chr1	82920001	83280000	B.2.2.2.1.2.1.1.1	0.0446735395189003	.	82920001	83280000	#0000FF	1	0.125
chr1	83280001	83760000	B.2.1.2.1.2.2.1.2	0.170675830469645	.	83280001	83760000	#4848FF	1	0.25
chr1	83760001	84360000	B.2.2.1.2.1.1.2.2.1.1	0.0744558991981672	.	83760001	84360000	#0000FF	1	0.125
chr1	84360001	84600000	A.2.2.2.2.1.1.2.2.2.2.1	0.45475372279496	.	84360001	84600000	#FFDADA	1	0.625
chr1	84600001	84800000	A.2.2.1.1.2.1.1.2.2.2	0.515463917525773	.	84600001	84800000	#FFDADA	1	0.625
chr1	84800001	85440000	A.2.2.1.1.2.2.2.2.1.2	0.502863688430699	.	84800001	85440000	#FFDADA	1	0.625
chr1	85440001	85760000	A.2.2.1.1.2.1.2.1	0.514318442153494	.	85440001	85760000	#FFDADA	1	0.625
chr1	85760001	85960000	A.2.2.1.1.2.1.2.2	0.513172966781214	.	85760001	85960000	#FFDADA	1	0.625
chr1	85960001	86080000	A.2.1.2.1.2.2.1.1.1	0.554410080183276	.	85960001	86080000	#FF9191	1	0.75
chr1	86080001	86400000	A.2.2.2.2.1.1.2.2.2.2.2	0.45360824742268	.	86080001	86400000	#FFDADA	1	0.625
chr1	86400001	86600000	B.2.1.1.1.1.1.1.2.1.1	0.271477663230241	.	86400001	86600000	#4848FF	1	0.25
chr1	86600001	86760000	B.1.2.1.2.2.2.2.2	0.311569301260023	.	86600001	86760000	#9191FF	1	0.375
chr1	86760001	87240000	B.2.1.1.1.1.2.1.1	0.262313860252005	.	86760001	87240000	#4848FF	1	0.25
chr1	87240001	87520000	A.2.2.1.1.2.1.1.1.1	0.520045819014891	.	87240001	87520000	#FFDADA	1	0.625
chr1	87520001	87760000	A.2.2.2.2.1.2.1.2.2	0.449026345933562	.	87520001	87760000	#FFDADA	1	0.625
chr1	87760001	87960000	B.1.1.2.2.2.1.1.1.1	0.360824742268041	.	87760001	87960000	#DADAFF	1	0.5
chr1	87960001	88200000	A.2.2.2.2.1.1.2.1.2.2	0.458190148911798	.	87960001	88200000	#FFDADA	1	0.625
chr1	88200001	88360000	A.2.1.2.1.1.1.2.1.1	0.565864833906071	.	88200001	88360000	#FF9191	1	0.75
chr1	88360001	88720000	B.1.1.2.2.2.2.1.1.2	0.352806414662085	.	88360001	88720000	#DADAFF	1	0.5
chr1	88720001	88920000	B.1.2.2.2.1.2.1.1	0.288659793814433	.	88720001	88920000	#9191FF	1	0.375
chr1	88920001	89080000	B.2.1.1.1.1.1.2.1.1	0.265750286368843	.	88920001	89080000	#4848FF	1	0.25
chr1	89080001	89400000	A.2.2.2.2.1.1.2.1.1.2	0.460481099656357	.	89080001	89400000	#FFDADA	1	0.625
chr1	89400001	89920000	B.2.1.2.1.1.2.2.2.2.1.1.1	0.193585337915235	.	89400001	89920000	#4848FF	1	0.25
chr1	89920001	90280000	B.1.1.1.1.1.1.1.2.2	0.426116838487972	.	89920001	90280000	#DADAFF	1	0.5
chr1	90280001	90480000	A.2.1.1.1.1.1.1.1.1.1	0.651775486827033	.	90280001	90480000	#FF9191	1	0.75
chr1	90480001	90840000	B.2.1.1.1.2.2.1	0.247422680412371	.	90480001	90840000	#4848FF	1	0.25
chr1	90840001	90960000	B.2.1.2.1.2.1.1.2.1.2	0.18213058419244	.	90840001	90960000	#4848FF	1	0.25
chr1	90960001	91360000	B.2.1.2.1.1.1.1.1.2	0.209621993127148	.	90960001	91360000	#4848FF	1	0.25
chr1	91360001	91560000	B.1.1.1.1.1.1.1.2.1.2	0.427262313860252	.	91360001	91560000	#DADAFF	1	0.5
chr1	91560001	91960000	B.1.1.2.2.2.2.2.1	0.350515463917526	.	91560001	91960000	#DADAFF	1	0.5
chr1	91960001	92440000	A.1.2.1.1.2.1.2.2.2.2	0.843069873997709	.	91960001	92440000	#FF4848	1	0.875
chr1	92440001	92600000	A.2.1.2.1.2.2.2.2.1	0.549828178694158	.	92440001	92600000	#FF9191	1	0.75
chr1	92600001	92760000	A.2.2.1.1.2.2.1.2.1.2	0.509736540664376	.	92600001	92760000	#FFDADA	1	0.625
chr1	92760001	93280000	A.1.2.1.1.2.2.1.2.2.1.1	0.839633447880871	.	92760001	93280000	#FF4848	1	0.875
chr1	93280001	93520000	A.1.2.1.1.2.1.1.1.2	0.851088201603665	.	93280001	93520000	#FF4848	1	0.875
chr1	93520001	93680000	A.1.2.1.1.2.2.2.1.1.2.2	0.833906071019473	.	93520001	93680000	#FF4848	1	0.875
chr1	93680001	93840000	A.1.2.1.1.2.2.2.1.2.1.2	0.831615120274914	.	93680001	93840000	#FF4848	1	0.875
chr1	93840001	94040000	A.1.2.1.1.2.2.1.2.2.2	0.837342497136312	.	93840001	94040000	#FF4848	1	0.875
chr1	94040001	94160000	A.1.2.1.1.2.2.2.1.1.2.1	0.835051546391753	.	94040001	94160000	#FF4848	1	0.875
chr1	94160001	94320000	A.1.2.1.1.2.2.1.2.1	0.84077892325315	.	94160001	94320000	#FF4848	1	0.875
chr1	94320001	94520000	A.1.1.2.1.1.2.2	0.947308132875143	.	94320001	94520000	#FF0000	1	1
chr1	94520001	94800000	A.1.1.2.1.1.2.1.1.2.2	0.949599083619702	.	94520001	94800000	#FF0000	1	1
chr1	94800001	94960000	A.1.2.2.2.2.1.2.2.1	0.671248568155785	.	94800001	94960000	#FF4848	1	0.875
chr1	94960001	95240000	A.1.2.2.2.2.1.2.1.2	0.672394043528064	.	94960001	95240000	#FF4848	1	0.875
chr1	95240001	95720000	A.1.2.1.1.2.1.2.2.2.1	0.844215349369989	.	95240001	95720000	#FF4848	1	0.875
chr1	95720001	96240000	B.2.2.1.2.1.1.2.2.2.1	0.0721649484536082	.	95720001	96240000	#0000FF	1	0.125
chr1	96240001	96360000	B.2.1.2.1.2.2.2	0.169530355097365	.	96240001	96360000	#4848FF	1	0.25
chr1	96360001	96720000	B.2.2.1.2.1.1.2.2.1.2	0.0733104238258877	.	96360001	96720000	#0000FF	1	0.125
chr1	96720001	97160000	B.2.1.1.1.1.1.1.2.1.2.2	0.269186712485682	.	96720001	97160000	#4848FF	1	0.25
chr1	97160001	97320000	B.1.1.2.2.2.1.2.2	0.355097365406644	.	97160001	97320000	#DADAFF	1	0.5
chr1	97320001	97760000	B.1.2.1.2.1.2.1.2.1	0.323024054982818	.	97320001	97760000	#9191FF	1	0.375
chr1	97760001	98000000	B.1.2.1.2.2.2.1.2	0.313860252004582	.	97760001	98000000	#9191FF	1	0.375
chr1	98000001	98280000	B.1.2.1.2.1.1.2.2.1	0.326460481099656	.	98000001	98280000	#9191FF	1	0.375
chr1	98280001	98440000	B.1.1.1.1.1.1.1.2.1.1	0.428407789232531	.	98280001	98440000	#DADAFF	1	0.5
chr1	98440001	98600000	A.2.2.1.1.2.2.2.1.1.2	0.506300114547537	.	98440001	98600000	#FFDADA	1	0.625
chr1	98600001	98760000	A.2.2.2.2.1.1.2.1.2.1	0.459335624284078	.	98600001	98760000	#FFDADA	1	0.625
chr1	98760001	98920000	A.2.2.1.1.2.2.2.2.1.1	0.504009163802978	.	98760001	98920000	#FFDADA	1	0.625
chr1	98920001	99240000	B.1.1.2.2.2.2.2.2	0.349369988545246	.	98920001	99240000	#DADAFF	1	0.5
chr1	99240001	99840000	B.2.1.2.1.1.1.2.1	0.207331042382589	.	99240001	99840000	#4848FF	1	0.25
chr1	99840001	100280000	B.1.2.1.2.1.2.1.1	0.324169530355097	.	99840001	100280000	#9191FF	1	0.375
chr1	100280001	100440000	A.2.2.1.1.2.2.2.2.2.1	0.501718213058419	.	100280001	100440000	#FFDADA	1	0.625
chr1	100440001	100640000	A.2.1.1.1.1.1.1.2.2	0.643757159221077	.	100440001	100640000	#FF9191	1	0.75
chr1	100640001	100920000	A.2.1.2.1.2.2.2.2.2	0.548682703321879	.	100640001	100920000	#FF9191	1	0.75
chr1	100920001	101360000	B.1.2.1.2.1.2.1.2.2	0.321878579610538	.	100920001	101360000	#9191FF	1	0.375
chr1	101360001	101800000	B.1.2.2.2.1.2.2.1.2	0.285223367697594	.	101360001	101800000	#9191FF	1	0.375
chr1	101800001	102000000	B.2.1.1.1.2.2.2.2.2	0.243986254295533	.	101800001	102000000	#4848FF	1	0.25
chr1	102000001	102440000	B.2.2.1.2.1.2.2.2.1	0.0618556701030928	.	102000001	102440000	#0000FF	1	0.125
chr1	102440001	102840000	B.2.2.1.2.1.2.2.2.2	0.0607101947308133	.	102440001	102840000	#0000FF	1	0.125
chr1	102840001	103280000	B.2.1.2.1.1.1.2.2	0.206185567010309	.	102840001	103280000	#4848FF	1	0.25
chr1	103280001	103400000	B.1.2.1.2.2.2.1.1.2	0.315005727376861	.	103280001	103400000	#9191FF	1	0.375
chr1	103400001	103600000	B.1.2.1.2.2.2.1.1.1.1	0.31729667812142	.	103400001	103600000	#9191FF	1	0.375
chr1	103600001	103760000	B.1.2.2.2.1.2.2.2.1.2	0.282932416953036	.	103600001	103760000	#9191FF	1	0.375
chr1	103760001	103800000	B.2.1.1.1.2.1.1.1	0.253150057273769	.	103760001	103800000	#4848FF	1	0.25
chr1	103880001	103920000	B.2.1.1.1.2.1.1.1	0.253150057273769	.	103880001	103920000	#4848FF	1	0.25
chr1	104000001	104080000	B.2.1.1.1.2.1.1.1	0.253150057273769	.	104000001	104080000	#4848FF	1	0.25
chr1	104080001	104200000	B.2.1.1.1.2.2.2.1	0.246277205040092	.	104080001	104200000	#4848FF	1	0.25
chr1	104280001	104480000	B.2.1.2.1.2.1.1.1.1	0.185567010309278	.	104280001	104480000	#4848FF	1	0.25
chr1	104480001	104720000	B.2.2.1.2.1.2.1.1.2.2	0.0664375715922108	.	104480001	104720000	#0000FF	1	0.125
chr1	104720001	105040000	B.2.2.1.2.1.2.1.2.2	0.0641466208476518	.	104720001	105040000	#0000FF	1	0.125
chr1	105040001	105360000	B.2.1.2.1.2.2.1.1.1	0.172966781214204	.	105040001	105360000	#4848FF	1	0.25
chr1	105360001	105480000	B.2.1.1.1.2.1.2.1	0.24971363115693	.	105360001	105480000	#4848FF	1	0.25
chr1	105480001	105720000	B.2.2.1.2.1.2.1.2.1	0.0652920962199313	.	105480001	105720000	#0000FF	1	0.125
chr1	105720001	105920000	B.2.1.2.1.2.1.2.1.2	0.177548682703322	.	105720001	105920000	#4848FF	1	0.25
chr1	105920001	106080000	B.2.1.2.1.2.1.2.1.1.2	0.178694158075601	.	105920001	106080000	#4848FF	1	0.25
chr1	106080001	106280000	B.2.1.2.1.2.1.2.1.1.1	0.179839633447881	.	106080001	106280000	#4848FF	1	0.25
chr1	106280001	106400000	B.2.1.2.1.2.1.2.2.1	0.176403207331042	.	106280001	106400000	#4848FF	1	0.25
chr1	106400001	106600000	B.2.1.2.1.2.1.1.1.2	0.184421534936999	.	106400001	106600000	#4848FF	1	0.25
chr1	106600001	106680000	B.2.1.1.1.2.1.2.2	0.248568155784651	.	106600001	106680000	#4848FF	1	0.25
chr1	106680001	106920000	B.2.2.1.2.1.2.1.1.1.1	0.0698739977090493	.	106680001	106920000	#0000FF	1	0.125
chr1	106920001	107120000	B.2.2.1.2.1.2.1.1.1.2	0.0687285223367698	.	106920001	107120000	#0000FF	1	0.125
chr1	107120001	107400000	B.2.2.1.2.1.2.1.1.2.1	0.0675830469644903	.	107120001	107400000	#0000FF	1	0.125
chr1	107400001	107520000	B.2.1.2.1.2.1.2.2.2.2	0.174112256586483	.	107400001	107520000	#4848FF	1	0.25
chr1	107520001	107720000	B.2.1.2.1.2.1.2.2.2.1	0.175257731958763	.	107520001	107720000	#4848FF	1	0.25
chr1	107720001	107800000	B.2.1.1.1.2.1.1.2.1	0.252004581901489	.	107720001	107800000	#4848FF	1	0.25
chr1	107800001	108120000	B.2.1.1.1.2.2.2.2.1	0.245131729667812	.	107800001	108120000	#4848FF	1	0.25
chr1	108120001	108280000	B.1.1.2.2.2.1.2.1	0.356242840778923	.	108120001	108280000	#DADAFF	1	0.5
chr1	108280001	108800000	B.1.1.2.2.2.1.1.1.2.2	0.358533791523482	.	108280001	108800000	#DADAFF	1	0.5
chr1	108840001	108920000	B.1.1.2.2.2.1.1.1.2.2	0.358533791523482	.	108840001	108920000	#DADAFF	1	0.5
chr1	109000001	109200000	A.2.1.2.1.2.2.1.2	0.552119129438717	.	109000001	109200000	#FF9191	1	0.75
chr1	109200001	109600000	A.1.1.2.1.1.2.1.1.1	0.951890034364261	.	109200001	109600000	#FF0000	1	1
chr1	109600001	109800000	A.1.1.2.1.1.2.1.1.2.1	0.950744558991982	.	109600001	109800000	#FF0000	1	1
chr1	109800001	110000000	A.1.2.1.1.2.2.1.2.2.1.2	0.838487972508591	.	109800001	110000000	#FF4848	1	0.875
chr1	110000001	110160000	A.1.2.1.1.2.1.1.2	0.849942726231386	.	110000001	110160000	#FF4848	1	0.875
chr1	110160001	110280000	A.2.1.1.1.1.2.1.1.1	0.640320733104238	.	110160001	110280000	#FF9191	1	0.75
chr1	110280001	110480000	A.1.2.1.1.2.1.1.1.1	0.852233676975945	.	110280001	110480000	#FF4848	1	0.875
chr1	110480001	110720000	A.1.1.2.2.2.1.2.1	0.892325315005727	.	110480001	110720000	#FF0000	1	1
chr1	110720001	110800000	A.2.1.2.1.2.1.2.1.2	0.556701030927835	.	110720001	110800000	#FF9191	1	0.75
chr1	110800001	111080000	A.1.2.2.2.2.1.2.2.2	0.670103092783505	.	110800001	111080000	#FF4848	1	0.875
chr1	111080001	111360000	A.2.2.2.1.2.1.2.2	0.47651775486827	.	111080001	111360000	#FFDADA	1	0.625
chr1	111360001	111640000	B.1.1.1.1.1.2.2.1	0.420389461626575	.	111360001	111640000	#DADAFF	1	0.5
chr1	111640001	111960000	A.2.2.2.2.1.2.1.1	0.452462772050401	.	111640001	111960000	#FFDADA	1	0.625
chr1	111960001	112160000	A.2.2.2.2.1.2.1.2.1.1	0.451317296678121	.	111960001	112160000	#FFDADA	1	0.625
chr1	112160001	112720000	A.2.2.1.1.1.1.1.1.2	0.528064146620848	.	112160001	112720000	#FFDADA	1	0.625
chr1	112720001	112880000	B.1.1.1.1.1.2.2.2	0.419243986254296	.	112720001	112880000	#DADAFF	1	0.5
chr1	112880001	113080000	A.2.1.1.1.1.2.1.1.2	0.639175257731959	.	112880001	113080000	#FF9191	1	0.75
chr1	113080001	113240000	A.2.1.1.1.1.2.2.1.1	0.634593356242841	.	113080001	113240000	#FF9191	1	0.75
chr1	113240001	113600000	A.1.1.2.1.1.2.1.2	0.948453608247423	.	113240001	113600000	#FF0000	1	1
chr1	113600001	113880000	A.1.2.1.1.2.2.2.1.2.2	0.830469644902635	.	113600001	113880000	#FF4848	1	0.875
chr1	113880001	114080000	A.2.1.1.1.1.2.2.2.1.1	0.632302405498282	.	113880001	114080000	#FF9191	1	0.75
chr1	114080001	114200000	A.2.1.2.1.2.1.2.2	0.555555555555556	.	114080001	114200000	#FF9191	1	0.75
chr1	114200001	114280000	A.2.1.2.1.2.1.2.1.1	0.557846506300115	.	114200001	114280000	#FF9191	1	0.75
chr1	114280001	114520000	A.1.2.2.2.2.2.1.1	0.668957617411226	.	114280001	114520000	#FF4848	1	0.875
chr1	114520001	114760000	A.2.2.1.1.2.2.2.1.2	0.505154639175258	.	114520001	114760000	#FFDADA	1	0.625
chr1	114760001	114960000	A.2.2.1.1.2.2.2.1.1.1	0.507445589919817	.	114760001	114960000	#FFDADA	1	0.625
chr1	114960001	115080000	A.2.2.1.1.2.2.1.1	0.512027491408935	.	114960001	115080000	#FFDADA	1	0.625
chr1	115080001	115320000	A.2.1.2.1.1.1.1.2.1.2.1.2	0.569301260022909	.	115080001	115320000	#FF9191	1	0.75
chr1	115320001	116080000	A.2.2.2.1.2.1.2.1	0.47766323024055	.	115320001	116080000	#FFDADA	1	0.625
chr1	116080001	116360000	A.2.2.2.2.1.2.2.1	0.447880870561283	.	116080001	116360000	#FFDADA	1	0.625
chr1	116360001	116680000	B.1.1.2.2.2.1.1.1.2.1	0.359679266895762	.	116360001	116680000	#DADAFF	1	0.5
chr1	116680001	116800000	B.1.1.1.1.1.2.1.1	0.422680412371134	.	116680001	116800000	#DADAFF	1	0.5
chr1	116800001	117080000	A.2.2.1.1.1.1.1.1.1	0.529209621993127	.	116800001	117080000	#FFDADA	1	0.625
chr1	117080001	117480000	A.2.1.2.1.2.2.2.1	0.550973654066438	.	117080001	117480000	#FF9191	1	0.75
chr1	117480001	117600000	A.2.1.2.1.2.2.1.1.2	0.553264604810997	.	117480001	117600000	#FF9191	1	0.75
chr1	117600001	117960000	A.2.1.1.1.1.2.2.2.1.2	0.631156930126002	.	117600001	117960000	#FF9191	1	0.75
chr1	117960001	118160000	A.2.2.1.1.2.2.2.2.2.2	0.50057273768614	.	117960001	118160000	#FFDADA	1	0.625
chr1	118160001	118520000	B.1.1.1.1.1.2.1.2	0.421534936998855	.	118160001	118520000	#DADAFF	1	0.5
chr1	118520001	119000000	B.2.2.1.2.1.1.2.1.1	0.0767468499427262	.	118520001	119000000	#0000FF	1	0.125
chr1	119000001	119160000	B.2.1.2.1.2.1.1.2.1.1	0.183276059564719	.	119000001	119160000	#4848FF	1	0.25
chr1	119160001	119520000	B.2.1.2.1.2.2.1.1.2	0.171821305841924	.	119160001	119520000	#4848FF	1	0.25
chr1	119520001	119640000	B.1.2.1.2.1.1.1	0.328751431844215	.	119520001	119640000	#9191FF	1	0.375
chr1	119640001	120080000	B.1.2.1.2.1.1.2.1	0.327605956471936	.	119640001	120080000	#9191FF	1	0.375
chr1	120080001	120320000	A.2.2.1.1.2.2.1.2.2	0.508591065292096	.	120080001	120320000	#FFDADA	1	0.625
chr1	120320001	120520000	A.2.2.1.1.2.2.1.2.1.1	0.510882016036655	.	120320001	120520000	#FFDADA	1	0.625
chr1	120520001	120720000	A.2.1.2.1.2.1.1	0.558991981672394	.	120520001	120720000	#FF9191	1	0.75
chr1	120760001	120800000	A.2.1.2.1.2.1.1	0.558991981672394	.	120760001	120800000	#FF9191	1	0.75
chr1	120800001	120920000	A.2.2.2.2.2.2.1.2.2.1.2	0.436426116838488	.	120800001	120920000	#FFDADA	1	0.625
chr1	121080001	121520000	A.2.2.2.2.2.2.1.2.2.1.2	0.436426116838488	.	121080001	121520000	#FFDADA	1	0.625
chr1	142560001	142680000	B.1.2.1.2.2.2.1.1.1.2	0.316151202749141	.	142560001	142680000	#9191FF	1	0.375
chr1	142800001	142840000	B.1.2.1.2.2.1.1	0.319587628865979	.	142800001	142840000	#9191FF	1	0.375
chr1	143120001	143280000	B.1.2.1.2.2.1.1	0.319587628865979	.	143120001	143280000	#9191FF	1	0.375
chr1	143480001	143520000	A.2.2.2.2.2.2.2.2	0.43298969072165	.	143480001	143520000	#FFDADA	1	0.625
chr1	143720001	143800000	A.2.2.2.2.2.2.2.2	0.43298969072165	.	143720001	143800000	#FFDADA	1	0.625
chr1	143920001	144080000	A.2.1.2.2.1.1.2.2	0.542955326460481	.	143920001	144080000	#FF9191	1	0.75
chr1	144520001	144560000	A.2.1.1.1.1.2.2.1.2	0.633447880870561	.	144520001	144560000	#FF9191	1	0.75
chr1	144640001	144720000	A.2.1.1.1.1.2.2.1.2	0.633447880870561	.	144640001	144720000	#FF9191	1	0.75
chr1	144800001	145120000	A.2.1.1.1.1.2.2.1.2	0.633447880870561	.	144800001	145120000	#FF9191	1	0.75
chr1	145120001	145320000	A.1.2.2.2.2.2.1.2.1.2.2	0.665521191294387	.	145120001	145320000	#FF4848	1	0.875
chr1	145360001	145840000	A.1.1.2.2.1.2.1.1.1	0.90950744558992	.	145360001	145840000	#FF0000	1	1
chr1	146440001	146760000	B.1.1.1.1.1.1.1.1.1.2	0.430698739977091	.	146440001	146760000	#DADAFF	1	0.5
chr1	146760001	147440000	B.1.2.1.2.1.2.2	0.320733104238259	.	146760001	147440000	#9191FF	1	0.375
chr1	147680001	147840000	A.1.2.2.2.2.2.1.2.2.2	0.663230240549828	.	147680001	147840000	#FF4848	1	0.875
chr1	147920001	147960000	A.1.2.2.2.2.2.1.2.2.2	0.663230240549828	.	147920001	147960000	#FF4848	1	0.875
chr1	148160001	148280000	A.1.2.2.2.2.2.1.2.2.2	0.663230240549828	.	148160001	148280000	#FF4848	1	0.875
chr1	148320001	148360000	A.1.2.2.2.2.2.1.2.2.2	0.663230240549828	.	148320001	148360000	#FF4848	1	0.875
chr1	148520001	148560000	A.1.2.2.2.2.2.1.2.2.2	0.663230240549828	.	148520001	148560000	#FF4848	1	0.875
chr1	148840001	148960000	B.1.1.2.1.1.2.1.1	0.381443298969072	.	148840001	148960000	#DADAFF	1	0.5
chr1	149000001	149200000	B.1.1.2.1.1.2.1.1	0.381443298969072	.	149000001	149200000	#DADAFF	1	0.5
chr1	149200001	149440000	A.2.2.2.2.1.1.1.2.2	0.462772050400916	.	149200001	149440000	#FFDADA	1	0.625
chr1	149640001	149760000	A.2.2.2.2.1.1.1.2.1	0.463917525773196	.	149640001	149760000	#FFDADA	1	0.625
chr1	149760001	150200000	A.1.1.1.2.2.2.1.2	0.962199312714777	.	149760001	150200000	#FF0000	1	1
chr1	150200001	150480000	A.1.1.2.2.1.2.2.1.1	0.904925544100802	.	150200001	150480000	#FF0000	1	1
chr1	150480001	150560000	A.1.2.2.2.1.1.1.1.1.2	0.703321878579611	.	150480001	150560000	#FF4848	1	0.875
chr1	150560001	150760000	A.1.1.2.2.1.2.1.2.2	0.906071019473081	.	150560001	150760000	#FF0000	1	1
chr1	150760001	151000000	A.1.1.1.2.2.2.2.1	0.961053837342497	.	150760001	151000000	#FF0000	1	1
chr1	151000001	151200000	A.1.2.1.1.1.1.2.1.1.2	0.870561282932417	.	151000001	151200000	#FF4848	1	0.875
chr1	151200001	151600000	A.1.1.1.1.2.2.1.1.1	0.990836197021764	.	151200001	151600000	#FF0000	1	1
chr1	151600001	151720000	A.1.2.2.2.2.2.1.2.2.1	0.664375715922108	.	151600001	151720000	#FF4848	1	0.875
chr1	151720001	151880000	A.1.2.1.1.1.1.2.1.2	0.869415807560137	.	151720001	151880000	#FF4848	1	0.875
chr1	151880001	152040000	A.1.2.2.2.2.2.2.1.2.1.2	0.65864833906071	.	151880001	152040000	#FF4848	1	0.875
chr1	152040001	152200000	B.1.1.1.1.2.2.1.1.1	0.413516609392898	.	152040001	152200000	#DADAFF	1	0.5
chr1	152200001	152600000	B.1.2.2.2.2.1.2	0.278350515463918	.	152200001	152600000	#9191FF	1	0.375
chr1	152600001	152680000	B.2.1.1.2.2.2.2.1.1	0.216494845360825	.	152600001	152680000	#4848FF	1	0.25
chr1	152680001	152880000	B.2.1.2.2.1.1.1.2.2.1.2	0.164948453608247	.	152680001	152880000	#4848FF	1	0.25
chr1	152880001	153000000	B.2.1.2.2.1.1.1.2.1	0.167239404352806	.	152880001	153000000	#4848FF	1	0.25
chr1	153000001	153080000	B.2.1.1.2.1.1.2.2	0.234822451317297	.	153000001	153080000	#4848FF	1	0.25
chr1	153080001	153280000	B.1.2.2.1.1.2.2.1.1	0.303550973654066	.	153080001	153280000	#9191FF	1	0.375
chr1	153280001	153480000	A.2.2.2.2.2.2.1.2.2.1.1	0.437571592210767	.	153280001	153480000	#FFDADA	1	0.625
chr1	153480001	153720000	A.1.2.2.2.2.2.1.2.1.1	0.667812142038946	.	153480001	153720000	#FF4848	1	0.875
chr1	153720001	153960000	A.1.1.1.2.2.2.2.2	0.959908361970218	.	153720001	153960000	#FF0000	1	1
chr1	153960001	154160000	A.1.2.2.2.2.2.1.2.1.2.1	0.666666666666667	.	153960001	154160000	#FF4848	1	0.875
chr1	154160001	154240000	A.1.2.2.1.2.1.2	0.7262313860252	.	154160001	154240000	#FF4848	1	0.875
chr1	154240001	154520000	A.1.1.2.2.1.2.2.2.2	0.901489117983963	.	154240001	154520000	#FF0000	1	1
chr1	154520001	154600000	A.1.2.1.1.1.1.2.2	0.868270332187858	.	154520001	154600000	#FF4848	1	0.875
chr1	154600001	154680000	A.1.2.2.2.1.1.1.2	0.699885452462772	.	154600001	154680000	#FF4848	1	0.875
chr1	154680001	154880000	A.1.1.2.2.1.2.2.2.1	0.902634593356243	.	154680001	154880000	#FF0000	1	1
chr1	154880001	155160000	A.1.1.2.2.1.2.1.2.1	0.907216494845361	.	154880001	155160000	#FF0000	1	1
chr1	155160001	155240000	A.1.2.1.2.1.1.2.2.2.2	0.814432989690722	.	155160001	155240000	#FF4848	1	0.875
chr1	155240001	155480000	A.1.1.1.1.2.2.2.2.2	0.985108820160367	.	155240001	155480000	#FF0000	1	1
chr1	155480001	155960000	A.1.1.1.2.2.2.1.1	0.963344788087056	.	155480001	155960000	#FF0000	1	1
chr1	155960001	156080000	A.1.1.2.2.1.2.2.1.2	0.903780068728522	.	155960001	156080000	#FF0000	1	1
chr1	156080001	156160000	A.1.2.1.2.1.1.2.1.1	0.820160366552119	.	156080001	156160000	#FF4848	1	0.875
chr1	156160001	156280000	A.1.1.1.1.2.2.2.2.1	0.986254295532646	.	156160001	156280000	#FF0000	1	1
chr1	156280001	156600000	A.1.1.1.1.2.2.1.1.2	0.989690721649485	.	156280001	156600000	#FF0000	1	1
chr1	156600001	156680000	A.1.2.1.1.1.1.2.1.1.1	0.871706758304696	.	156600001	156680000	#FF4848	1	0.875
chr1	156680001	156920000	A.1.1.1.1.2.2.1.2	0.988545246277205	.	156680001	156920000	#FF0000	1	1
chr1	156920001	157120000	A.1.2.2.2.2.2.2.1.2.1.1	0.65979381443299	.	156920001	157120000	#FF4848	1	0.875
chr1	157120001	157480000	B.2.1.1.2.2.1.1	0.22794959908362	.	157120001	157480000	#4848FF	1	0.25
chr1	157480001	157920000	B.2.2.2.2.1.1.2.2.1.1	0.0320733104238259	.	157480001	157920000	#0000FF	1	0.125
chr1	157920001	158080000	B.1.1.1.1.2.2.2.2.1.1	0.403207331042383	.	157920001	158080000	#DADAFF	1	0.5
chr1	158080001	158320000	B.2.1.2.2.1.1.1.1	0.168384879725086	.	158080001	158320000	#4848FF	1	0.25
chr1	158320001	158480000	B.2.2.2.2.1.1.2.1.1	0.0343642611683849	.	158320001	158480000	#0000FF	1	0.125
chr1	158480001	158760000	B.2.2.2.2.1.1.2.1.2	0.0332187857961054	.	158480001	158760000	#0000FF	1	0.125
chr1	158760001	158920000	B.2.2.1.1.1.2.1	0.119129438717068	.	158760001	158920000	#0000FF	1	0.125
chr1	158920001	159080000	B.2.2.1.1.1.2.2.1.2	0.115693012600229	.	158920001	159080000	#0000FF	1	0.125
chr1	159080001	159480000	B.2.1.1.2.2.2.1.2.2.1	0.219931271477663	.	159080001	159480000	#4848FF	1	0.25
chr1	159480001	159720000	B.2.1.2.2.1.2.1.1.1.1	0.15922107674685	.	159480001	159720000	#4848FF	1	0.25
chr1	159720001	160040000	A.2.1.2.2.2.2.2.1	0.532646048109966	.	159720001	160040000	#FF9191	1	0.75
chr1	160040001	160360000	A.1.1.2.2.2.1.1.1.2.2	0.898052691867125	.	160040001	160360000	#FF0000	1	1
chr1	160360001	160640000	A.2.1.1.1.2.2.2.1.2	0.616265750286369	.	160360001	160640000	#FF9191	1	0.75
chr1	160640001	160960000	A.1.1.2.2.2.2.1.1.2	0.882016036655212	.	160640001	160960000	#FF0000	1	1
chr1	160960001	161120000	A.1.1.2.2.1.2.1.1.2	0.90836197021764	.	160960001	161120000	#FF0000	1	1
chr1	161120001	161440000	A.1.1.1.2.1.1.2.2.2	0.97823596792669	.	161120001	161440000	#FF0000	1	1
chr1	161440001	162000000	A.1.1.2.2.2.1.1.1.2.1	0.899198167239404	.	161440001	162000000	#FF0000	1	1
chr1	162000001	162520000	A.2.1.2.2.2.2.1.1	0.534936998854525	.	162000001	162520000	#FF9191	1	0.75
chr1	162520001	162800000	B.1.1.1.1.1.1.1.1.2	0.429553264604811	.	162520001	162800000	#DADAFF	1	0.5
chr1	162800001	163040000	B.2.2.1.1.1.1.2.2.2.1	0.121420389461627	.	162800001	163040000	#0000FF	1	0.125
chr1	163040001	163320000	B.2.2.1.1.1.1.1.1.2.2	0.127147766323024	.	163040001	163320000	#0000FF	1	0.125
chr1	163320001	163560000	B.2.1.2.2.1.1.1.2.2.2	0.163802978235968	.	163320001	163560000	#4848FF	1	0.25
chr1	163560001	163680000	B.2.1.2.2.2.2.1.2	0.134020618556701	.	163560001	163680000	#4848FF	1	0.25
chr1	163680001	163800000	B.2.1.2.2.2.2.1.1	0.135166093928981	.	163680001	163800000	#4848FF	1	0.25
chr1	163800001	163960000	B.2.2.1.1.1.1.1.1.1	0.129438717067583	.	163800001	163960000	#0000FF	1	0.125
chr1	163960001	164200000	B.2.1.1.2.2.2.1.1.2.2	0.222222222222222	.	163960001	164200000	#4848FF	1	0.25
chr1	164200001	164440000	B.2.1.1.2.2.2.1.2.2.2.1	0.218785796105384	.	164200001	164440000	#4848FF	1	0.25
chr1	164440001	164520000	B.1.1.1.1.1.1.2.2	0.423825887743414	.	164440001	164520000	#DADAFF	1	0.5
chr1	164520001	164600000	B.1.1.1.1.2.2.1.1.2	0.412371134020619	.	164520001	164600000	#DADAFF	1	0.5
chr1	164600001	164760000	B.1.1.1.1.2.2.1.2.1.2.2	0.407789232531501	.	164600001	164760000	#DADAFF	1	0.5
chr1	164760001	165080000	B.2.1.1.2.2.2.2.2.1	0.214203894616266	.	164760001	165080000	#4848FF	1	0.25
chr1	165080001	165320000	B.2.2.1.1.1.2.2.2	0.11454753722795	.	165080001	165320000	#0000FF	1	0.125
chr1	165320001	165600000	B.2.1.1.2.2.2.1.2.2.2.2	0.217640320733104	.	165320001	165600000	#4848FF	1	0.25
chr1	165600001	165880000	A.2.2.2.2.2.1.1	0.445589919816724	.	165600001	165880000	#FFDADA	1	0.625
chr1	165880001	166160000	B.2.2.1.1.1.1.2.1.1	0.124856815578465	.	165880001	166160000	#0000FF	1	0.125
chr1	166160001	166440000	B.2.2.2.2.1.1.2.2.1.2.2	0.0297823596792669	.	166160001	166440000	#0000FF	1	0.125
chr1	166440001	166800000	B.2.2.2.2.1.1.1.2.2.2	0.0355097365406644	.	166440001	166800000	#0000FF	1	0.125
chr1	166800001	167200000	B.1.2.2.1.1.1.2.1	0.309278350515464	.	166800001	167200000	#9191FF	1	0.375
chr1	167200001	167680000	A.1.2.1.1.1.2.1.2.1	0.86483390607102	.	167200001	167680000	#FF4848	1	0.875
chr1	167680001	167880000	A.1.1.2.2.2.1.1.2.1.2	0.894616265750286	.	167680001	167880000	#FF0000	1	1
chr1	167880001	168000000	A.1.1.2.2.2.1.2.2.1.2	0.890034364261168	.	167880001	168000000	#FF0000	1	1
chr1	168000001	168240000	A.1.1.2.2.2.1.1.2.1.1.1	0.896907216494845	.	168000001	168240000	#FF0000	1	1
chr1	168240001	168840000	A.1.2.2.2.2.2.2.2.2.2	0.652920962199313	.	168240001	168840000	#FF4848	1	0.875
chr1	168840001	168960000	A.2.2.2.2.2.1.2.1	0.444444444444444	.	168840001	168960000	#FFDADA	1	0.625
chr1	168960001	169320000	A.2.1.1.1.2.2.1.1.1.2.1	0.623138602520046	.	168960001	169320000	#FF9191	1	0.75
chr1	169320001	169520000	A.2.2.2.2.2.2.1.2.1	0.438717067583047	.	169320001	169520000	#FFDADA	1	0.625
chr1	169520001	169880000	B.1.2.1.1.2.2.1.1.2	0.335624284077892	.	169520001	169880000	#9191FF	1	0.375
chr1	169880001	170040000	B.2.1.1.2.2.2.1.1.2.1	0.223367697594502	.	169880001	170040000	#4848FF	1	0.25
chr1	170040001	170440000	B.2.2.2.2.2.1.2.2.1.2	0.00687285223367698	.	170040001	170440000	#0000FF	1	0.125
chr1	170440001	170760000	B.2.2.2.2.1.1.2.2.1.2.1	0.0309278350515464	.	170440001	170760000	#0000FF	1	0.125
chr1	170760001	170960000	B.2.2.1.1.1.2.2.1.1.1	0.117983963344788	.	170760001	170960000	#0000FF	1	0.125
chr1	170960001	171240000	B.2.2.2.2.2.1.2.2.1.1	0.00801832760595647	.	170960001	171240000	#0000FF	1	0.125
chr1	171240001	171440000	B.1.2.2.1.1.2.2.1.2	0.302405498281787	.	171240001	171440000	#9191FF	1	0.375
chr1	171440001	171680000	A.1.2.2.2.2.2.2.2.1.2	0.655211912943872	.	171440001	171680000	#FF4848	1	0.875
chr1	171680001	171920000	A.2.1.1.1.2.2.1.2	0.618556701030928	.	171680001	171920000	#FF9191	1	0.75
chr1	171920001	172120000	A.2.1.1.1.2.2.2.2.2.2	0.61282932416953	.	171920001	172120000	#FF9191	1	0.75
chr1	172120001	172240000	A.2.1.2.2.1.1.1.2.1	0.54639175257732	.	172120001	172240000	#FF9191	1	0.75
chr1	172240001	172400000	A.2.1.1.1.2.2.1.1.1.2.2	0.621993127147766	.	172240001	172400000	#FF9191	1	0.75
chr1	172400001	172680000	A.1.1.2.2.2.1.2.2.2.2.2	0.884306987399771	.	172400001	172680000	#FF0000	1	1
chr1	172680001	172880000	A.2.1.1.1.2.2.1.1.2.2	0.619702176403207	.	172680001	172880000	#FF9191	1	0.75
chr1	172880001	173000000	A.2.1.1.1.2.2.2.1.1	0.617411225658648	.	172880001	173000000	#FF9191	1	0.75
chr1	173000001	173160000	A.2.1.2.2.1.1.1.1	0.547537227949599	.	173000001	173160000	#FF9191	1	0.75
chr1	173160001	173360000	A.2.1.2.2.1.1.2.1	0.544100801832761	.	173160001	173360000	#FF9191	1	0.75
chr1	173360001	173720000	A.1.2.2.2.2.2.2.1.2.2	0.657502863688431	.	173360001	173720000	#FF4848	1	0.875
chr1	173720001	173880000	A.1.1.2.2.2.1.2.2.2.2.1	0.88545246277205	.	173720001	173880000	#FF0000	1	1
chr1	173880001	174040000	A.1.2.2.2.2.2.2.1.1.1	0.662084765177549	.	173880001	174040000	#FF4848	1	0.875
chr1	174040001	174240000	A.2.2.1.2.1.2.1	0.495990836197022	.	174040001	174240000	#FFDADA	1	0.625
chr1	174240001	174560000	B.1.2.1.1.2.2.2.1	0.331042382588774	.	174240001	174560000	#9191FF	1	0.375
chr1	174560001	174680000	B.1.2.2.2.1.1.2.1	0.290950744558992	.	174560001	174680000	#9191FF	1	0.375
chr1	174680001	174800000	B.1.1.2.1.1.2.1.2.1.1.2	0.379152348224513	.	174680001	174800000	#DADAFF	1	0.5
chr1	174800001	175000000	B.1.1.2.1.2.1.2	0.372279495990836	.	174800001	175000000	#DADAFF	1	0.5
chr1	175000001	175320000	B.2.2.1.1.1.1.2.2.1	0.122565864833906	.	175000001	175320000	#0000FF	1	0.125
chr1	175320001	175520000	B.2.2.1.1.1.2.2.1.1.2	0.116838487972509	.	175320001	175520000	#0000FF	1	0.125
chr1	175520001	175880000	B.2.2.2.2.1.1.1.2.2.1	0.0366552119129439	.	175520001	175880000	#0000FF	1	0.125
chr1	175880001	176200000	B.1.1.1.1.2.2.2.1.2	0.404352806414662	.	175880001	176200000	#DADAFF	1	0.5
chr1	176200001	176480000	B.2.2.2.2.1.1.1.1.2	0.0389461626575029	.	176200001	176480000	#0000FF	1	0.125
chr1	176480001	176800000	B.2.2.2.2.2.1.2.2.2.2	0.00458190148911798	.	176480001	176800000	#0000FF	1	0.125
chr1	176800001	177080000	B.2.2.1.1.1.1.2.2.2.2	0.120274914089347	.	176800001	177080000	#0000FF	1	0.125
chr1	177080001	177360000	B.2.2.2.2.1.1.2.2.2	0.0286368843069874	.	177080001	177360000	#0000FF	1	0.125
chr1	177360001	177520000	B.2.2.1.1.1.1.1.2	0.126002290950745	.	177360001	177520000	#0000FF	1	0.125
chr1	177520001	177720000	B.2.2.2.2.1.2.2.1.1.2	0.0206185567010309	.	177520001	177720000	#0000FF	1	0.125
chr1	177720001	178000000	B.2.1.2.2.1.1.2.1	0.162657502863688	.	177720001	178000000	#4848FF	1	0.25
chr1	178000001	178200000	A.2.1.2.2.2.2.1.2	0.533791523482245	.	178000001	178200000	#FF9191	1	0.75
chr1	178200001	178480000	A.2.1.1.1.2.2.1.1.1.1	0.624284077892325	.	178200001	178480000	#FF9191	1	0.75
chr1	178480001	178600000	A.2.2.1.2.2.1.2.2	0.486827033218786	.	178480001	178600000	#FFDADA	1	0.625
chr1	178600001	179040000	A.1.2.2.2.2.2.2.1.1.2	0.660939289805269	.	178600001	179040000	#FF4848	1	0.875
chr1	179040001	179400000	A.1.1.2.2.2.1.2.2.2.1.1	0.888888888888889	.	179040001	179400000	#FF0000	1	1
chr1	179400001	179800000	A.2.2.2.2.2.2.1.2.2.2	0.435280641466208	.	179400001	179800000	#FFDADA	1	0.625
chr1	179800001	180120000	A.1.1.2.2.2.1.2.2.2.1.2.1	0.887743413516609	.	179800001	180120000	#FF0000	1	1
chr1	180120001	180440000	A.1.1.2.2.2.1.1.2.1.1.2	0.895761741122566	.	180120001	180440000	#FF0000	1	1
chr1	180440001	180640000	A.2.1.1.1.2.2.1.1.2.1	0.620847651775487	.	180440001	180640000	#FF9191	1	0.75
chr1	180640001	181160000	A.1.2.1.1.1.2.1.1.2	0.865979381443299	.	180640001	181160000	#FF4848	1	0.875
chr1	181160001	181320000	B.1.2.1.1.2.2.1.2.1.1	0.334478808705613	.	181160001	181320000	#9191FF	1	0.375
chr1	181320001	181440000	B.1.1.2.1.1.2.1.2.1.2	0.378006872852234	.	181320001	181440000	#DADAFF	1	0.5
chr1	181440001	181760000	B.2.1.2.2.1.1.2.2.1	0.161512027491409	.	181440001	181760000	#4848FF	1	0.25
chr1	181760001	181960000	B.2.2.1.1.1.1.2.1.2	0.123711340206186	.	181760001	181960000	#0000FF	1	0.125
chr1	181960001	182080000	B.2.1.2.2.2.1.1.2.2.1	0.145475372279496	.	181960001	182080000	#4848FF	1	0.25
chr1	182080001	182240000	B.1.2.1.1.2.2.2.2	0.329896907216495	.	182080001	182240000	#9191FF	1	0.375
chr1	182240001	182400000	B.1.2.2.1.1.1.1	0.310423825887743	.	182240001	182400000	#9191FF	1	0.375
chr1	182400001	182800000	B.2.1.1.2.2.2.1.2.1	0.221076746849943	.	182400001	182800000	#4848FF	1	0.25
chr1	182800001	183000000	A.1.2.1.1.1.2.1.2.2	0.86368843069874	.	182800001	183000000	#FF4848	1	0.875
chr1	183000001	183200000	A.1.1.2.2.2.1.1.2.2	0.893470790378007	.	183000001	183200000	#FF0000	1	1
chr1	183200001	183600000	A.1.1.2.2.2.1.2.2.2.1.2.2	0.88659793814433	.	183200001	183600000	#FF0000	1	1
chr1	183600001	183840000	A.2.2.2.2.2.2.1.1	0.439862542955326	.	183600001	183840000	#FFDADA	1	0.625
chr1	183840001	184080000	B.1.1.1.1.1.1.1.1.1.1	0.43184421534937	.	183840001	184080000	#DADAFF	1	0.5
chr1	184080001	184200000	B.1.2.1.2.2.1.2	0.3184421534937	.	184080001	184200000	#9191FF	1	0.375
chr1	184200001	184480000	B.1.2.2.2.2.1.1.1	0.280641466208477	.	184200001	184480000	#9191FF	1	0.375
chr1	184480001	184760000	B.1.1.1.1.1.1.2.1	0.424971363115693	.	184480001	184760000	#DADAFF	1	0.5
chr1	184760001	185080000	B.1.1.1.1.2.2.1.2.1.2.1	0.40893470790378	.	184760001	185080000	#DADAFF	1	0.5
chr1	185080001	185200000	A.2.2.2.2.2.2.2.1	0.434135166093929	.	185080001	185200000	#FFDADA	1	0.625
chr1	185200001	185560000	B.1.1.1.1.2.2.2.1.1	0.405498281786942	.	185200001	185560000	#DADAFF	1	0.5
chr1	185560001	185720000	B.1.1.2.1.1.2.1.2.2	0.376861397479954	.	185560001	185720000	#DADAFF	1	0.5
chr1	185720001	186120000	B.2.1.2.2.1.2.1.1.1.2.2	0.156930126002291	.	185720001	186120000	#4848FF	1	0.25
chr1	186120001	186280000	B.1.2.2.1.2.2.1.1.2	0.29553264604811	.	186120001	186280000	#9191FF	1	0.375
chr1	186280001	186640000	A.2.1.2.2.2.2.2.2.2	0.530355097365407	.	186280001	186640000	#FF9191	1	0.75
chr1	186640001	186960000	A.2.1.2.2.2.2.2.2.1	0.531500572737686	.	186640001	186960000	#FF9191	1	0.75
chr1	186960001	187200000	B.2.1.2.2.1.1.1.2.2.1.1	0.166093928980527	.	186960001	187200000	#4848FF	1	0.25
chr1	187200001	187440000	B.2.2.1.1.1.1.1.1.2.1	0.128293241695304	.	187200001	187440000	#0000FF	1	0.125
chr1	187440001	187680000	B.2.1.2.2.1.1.2.2.2	0.160366552119129	.	187440001	187680000	#4848FF	1	0.25
chr1	187680001	188120000	B.2.1.2.2.1.2.1.2.2.1	0.152348224513173	.	187680001	188120000	#4848FF	1	0.25
chr1	188120001	188200000	B.2.1.1.2.1.1.1.2.1	0.240549828178694	.	188120001	188200000	#4848FF	1	0.25
chr1	188200001	188720000	B.2.1.2.2.1.2.1.1.1.2.1	0.15807560137457	.	188200001	188720000	#4848FF	1	0.25
chr1	188720001	189040000	B.2.1.1.2.2.2.2.1.2	0.215349369988545	.	188720001	189040000	#4848FF	1	0.25
chr1	189040001	189400000	B.1.2.2.2.1.1.1	0.292096219931271	.	189040001	189400000	#9191FF	1	0.375
chr1	189400001	189680000	B.1.1.1.1.2.2.1.2.2	0.406643757159221	.	189400001	189680000	#DADAFF	1	0.5
chr1	189680001	190000000	B.1.2.2.1.1.1.2.2	0.308132875143184	.	189680001	190000000	#9191FF	1	0.375
chr1	190000001	190480000	B.2.1.1.2.2.1.2.1	0.22680412371134	.	190000001	190480000	#4848FF	1	0.25
chr1	190480001	191040000	B.2.2.2.2.2.1.2.1.2	0.00916380297823597	.	190480001	191040000	#0000FF	1	0.125
chr1	191040001	191160000	B.2.2.1.1.2.2.2.1.2.2	0.0939289805269187	.	191040001	191160000	#0000FF	1	0.125
chr1	191160001	191720000	B.2.2.2.2.1.1.1.1.1	0.0400916380297824	.	191160001	191720000	#0000FF	1	0.125
chr1	191720001	192080000	B.2.2.2.2.2.1.2.2.2.1	0.00572737686139748	.	191720001	192080000	#0000FF	1	0.125
chr1	192080001	192280000	B.2.2.2.2.1.2.2.1.1.1	0.0217640320733104	.	192080001	192280000	#0000FF	1	0.125
chr1	192280001	192440000	B.2.1.1.2.2.2.2.2.2.2	0.211912943871707	.	192280001	192440000	#4848FF	1	0.25
chr1	192440001	192680000	B.1.1.1.1.2.2.2.2.1.2	0.402061855670103	.	192440001	192680000	#DADAFF	1	0.5
chr1	192680001	193080000	A.2.2.1.2.1.2.2.1.2	0.493699885452463	.	192680001	193080000	#FFDADA	1	0.625
chr1	193080001	193760000	B.1.1.2.1.2.2.2.1.1	0.369988545246277	.	193080001	193760000	#DADAFF	1	0.5
chr1	193760001	194000000	B.2.1.1.2.2.1.2.2	0.225658648339061	.	193760001	194000000	#4848FF	1	0.25
chr1	194000001	194320000	B.2.1.1.2.2.2.2.2.2.1	0.213058419243986	.	194000001	194320000	#4848FF	1	0.25
chr1	194320001	194520000	B.2.2.1.1.2.2.2.2.2.2	0.0847651775486827	.	194320001	194520000	#0000FF	1	0.125
chr1	194520001	194720000	B.2.2.1.1.2.2.2.1.2.1	0.0950744558991982	.	194520001	194720000	#0000FF	1	0.125
chr1	194720001	194920000	B.2.2.2.2.1.2.1.1.2	0.0263459335624284	.	194720001	194920000	#0000FF	1	0.125
chr1	194920001	195080000	B.2.2.1.1.2.2.2.2.2.1.2	0.0859106529209622	.	194920001	195080000	#0000FF	1	0.125
chr1	195080001	195520000	B.2.2.2.2.2.1.2.1.1	0.0103092783505155	.	195080001	195520000	#0000FF	1	0.125
chr1	195520001	195760000	B.2.1.2.2.2.1.2.1.1.1	0.143184421534937	.	195520001	195760000	#4848FF	1	0.25
chr1	195760001	196080000	B.2.2.2.2.1.2.2.1.2.2.1	0.0183276059564719	.	195760001	196080000	#0000FF	1	0.125
chr1	196080001	196320000	B.2.1.2.2.1.2.1.2.1	0.153493699885452	.	196080001	196320000	#4848FF	1	0.25
chr1	196320001	196480000	B.1.2.2.1.1.2.1.2.1	0.305841924398625	.	196320001	196480000	#9191FF	1	0.375
chr1	196480001	196720000	B.2.1.2.2.1.2.1.1.2.1	0.155784650630011	.	196480001	196720000	#4848FF	1	0.25
chr1	196720001	196840000	B.1.2.2.1.2.2.1.2	0.29438717067583	.	196720001	196840000	#9191FF	1	0.375
chr1	196840001	197040000	B.2.1.2.2.2.1.2.1.2.2	0.139747995418099	.	196840001	197040000	#4848FF	1	0.25
chr1	197040001	197160000	B.1.1.2.1.1.1.2.2	0.382588774341352	.	197040001	197160000	#DADAFF	1	0.5
chr1	197160001	197560000	B.2.2.1.1.2.1.1.2.1	0.112256586483391	.	197160001	197560000	#0000FF	1	0.125
chr1	197560001	197760000	B.2.1.1.2.2.2.1.1.1	0.224513172966781	.	197560001	197760000	#4848FF	1	0.25
chr1	197760001	197920000	B.2.1.1.2.1.1.2.1.2.1	0.237113402061856	.	197760001	197920000	#4848FF	1	0.25
chr1	197920001	198080000	B.1.2.2.1.2.2.1.1.1	0.296678121420389	.	197920001	198080000	#9191FF	1	0.375
chr1	198080001	198280000	B.1.1.2.1.2.1.1	0.373424971363116	.	198080001	198280000	#DADAFF	1	0.5
chr1	198280001	198640000	B.2.1.2.2.1.2.1.2.2.2	0.151202749140893	.	198280001	198640000	#4848FF	1	0.25
chr1	198640001	198720000	B.2.1.2.2.2.2.2.1.2	0.131729667812142	.	198640001	198720000	#4848FF	1	0.25
chr1	198720001	198920000	B.2.1.2.2.1.2.1.1.2.2	0.154639175257732	.	198720001	198920000	#4848FF	1	0.25
chr1	198920001	199000000	B.2.2.1.1.2.2.2.1.1.1	0.0973654066437572	.	198920001	199000000	#0000FF	1	0.125
chr1	199000001	199640000	B.2.2.2.2.1.1.1.2.1	0.0378006872852234	.	199000001	199640000	#0000FF	1	0.125
chr1	199640001	200000000	A.1.2.2.2.2.2.2.2.1.1	0.656357388316151	.	199640001	200000000	#FF4848	1	0.875
chr1	200000001	200120000	A.2.1.2.2.1.2.2.1	0.539518900343643	.	200000001	200120000	#FF9191	1	0.75
chr1	200120001	200200000	A.2.2.1.2.2.1.2.1	0.487972508591065	.	200120001	200200000	#FFDADA	1	0.625
chr1	200200001	200280000	A.2.1.2.2.1.2.2.2	0.538373424971363	.	200200001	200280000	#FF9191	1	0.75
chr1	200280001	200560000	A.1.1.2.2.2.1.2.2.1.1	0.891179839633448	.	200280001	200560000	#FF0000	1	1
chr1	200560001	200760000	A.1.1.1.2.1.2.1.2.2.1.1	0.973654066437572	.	200560001	200760000	#FF0000	1	1
chr1	200760001	201120000	A.1.1.1.1.2.1.1.1	0.994272623138603	.	200760001	201120000	#FF0000	1	1
chr1	201120001	201400000	A.1.1.1.2.1.2.1.2.2.1.2	0.972508591065292	.	201120001	201400000	#FF0000	1	1
chr1	201400001	201640000	A.1.1.1.2.1.1.2.1.1	0.982817869415808	.	201400001	201640000	#FF0000	1	1
chr1	201640001	201840000	A.1.1.1.2.1.1.2.1.2.1	0.981672394043528	.	201640001	201840000	#FF0000	1	1
chr1	201840001	202120000	A.1.1.1.1.2.2.2.1	0.987399770904926	.	201840001	202120000	#FF0000	1	1
chr1	202120001	202400000	A.1.1.2.2.1.1.1.2.1.1.2.2	0.922107674684994	.	202120001	202400000	#FF0000	1	1
chr1	202400001	202480000	A.1.2.2.2.1.1.1.1.2.1	0.702176403207331	.	202400001	202480000	#FF4848	1	0.875
chr1	202480001	202680000	A.1.1.2.2.1.1.1.2.1.1.2.1	0.923253150057274	.	202480001	202680000	#FF0000	1	1
chr1	202680001	202840000	A.1.1.2.2.1.1.1.1.2	0.925544100801833	.	202680001	202840000	#FF0000	1	1
chr1	202840001	202960000	A.1.1.2.2.1.1.1.2.1.2	0.920962199312715	.	202840001	202960000	#FF0000	1	1
chr1	202960001	203360000	A.1.1.2.2.1.1.1.1.1.2	0.926689576174112	.	202960001	203360000	#FF0000	1	1
chr1	203360001	204000000	A.1.1.2.2.1.1.2.1.1	0.916380297823597	.	203360001	204000000	#FF0000	1	1
chr1	204000001	204520000	A.1.1.1.1.2.1.2	0.991981672394044	.	204000001	204520000	#FF0000	1	1
chr1	204520001	204640000	A.1.2.2.2.1.1.1.1.1.1	0.70446735395189	.	204520001	204640000	#FF4848	1	0.875
chr1	204640001	204960000	A.1.1.2.2.1.1.2.1.2.2	0.914089347079038	.	204640001	204960000	#FF0000	1	1
chr1	204960001	205320000	A.1.1.2.2.1.1.1.1.1.1	0.927835051546392	.	204960001	205320000	#FF0000	1	1
chr1	205320001	205480000	A.1.2.1.1.1.1.1.1.1	0.876288659793814	.	205320001	205480000	#FF4848	1	0.875
chr1	205480001	205720000	A.1.1.1.2.1.2.1.1.1	0.97709049255441	.	205480001	205720000	#FF0000	1	1
chr1	205720001	205920000	A.1.1.2.2.1.1.2.2.2.1	0.911798396334479	.	205720001	205920000	#FF0000	1	1
chr1	205920001	205960000	A.2.1.1.2.2.2.1.1.2	0.585337915234822	.	205920001	205960000	#FF9191	1	0.75
chr1	206080001	206160000	A.2.1.1.2.2.2.1.1.2	0.585337915234822	.	206080001	206160000	#FF9191	1	0.75
chr1	206160001	206360000	A.1.2.2.2.1.2.1.1.2	0.693012600229095	.	206160001	206360000	#FF4848	1	0.875
chr1	206480001	206560000	A.1.2.2.2.1.2.1.1.2	0.693012600229095	.	206480001	206560000	#FF4848	1	0.875
chr1	206560001	206760000	A.1.1.2.2.2.2.1.1.1	0.883161512027491	.	206560001	206760000	#FF0000	1	1
chr1	206760001	207200000	A.1.1.2.2.2.1.1.1.1	0.900343642611684	.	206760001	207200000	#FF0000	1	1
chr1	207200001	207480000	A.1.2.2.2.2.2.2.2.2.1	0.654066437571592	.	207200001	207480000	#FF4848	1	0.875
chr1	207480001	207680000	A.2.1.2.2.1.1.1.2.2	0.54524627720504	.	207480001	207680000	#FF9191	1	0.75
chr1	207680001	207760000	B.1.1.1.1.2.1.1.1.1	0.418098510882016	.	207680001	207760000	#DADAFF	1	0.5
chr1	207760001	208000000	A.2.1.1.1.2.2.2.2.1	0.615120274914089	.	207760001	208000000	#FF9191	1	0.75
chr1	208000001	208440000	A.2.2.2.2.2.1.2.2.1.2	0.442153493699885	.	208000001	208440000	#FFDADA	1	0.625
chr1	208440001	208680000	B.2.2.2.2.1.2.2.2.1	0.0160366552119129	.	208440001	208680000	#0000FF	1	0.125
chr1	208680001	209200000	B.2.2.2.2.2.1.1.1	0.013745704467354	.	208680001	209200000	#0000FF	1	0.125
chr1	209200001	209400000	B.2.2.1.1.2.2.1.2	0.0985108820160367	.	209200001	209400000	#0000FF	1	0.125
chr1	209400001	209760000	B.2.2.1.1.2.1.1.2.2.2	0.108820160366552	.	209400001	209760000	#0000FF	1	0.125
chr1	209760001	209960000	B.1.2.1.1.2.2.1.1.1	0.336769759450172	.	209760001	209960000	#9191FF	1	0.375
chr1	209960001	210280000	B.1.2.2.1.1.2.2.2	0.301260022909507	.	209960001	210280000	#9191FF	1	0.375
chr1	210280001	210480000	B.1.1.2.1.1.2.1.2.1.1.1	0.380297823596793	.	210280001	210480000	#DADAFF	1	0.5
chr1	210480001	210880000	A.2.1.1.1.2.2.2.2.2.1	0.61397479954181	.	210480001	210880000	#FF9191	1	0.75
chr1	210880001	211080000	B.1.1.1.1.2.1.2	0.414662084765178	.	210880001	211080000	#DADAFF	1	0.5
chr1	211080001	211400000	A.2.2.1.2.1.2.2.2	0.492554410080183	.	211080001	211400000	#FFDADA	1	0.625
chr1	211400001	211680000	A.1.2.1.1.1.2.1.1.1	0.867124856815578	.	211400001	211680000	#FF4848	1	0.875
chr1	211680001	211840000	A.1.2.2.2.1.1.2.1	0.698739977090493	.	211680001	211840000	#FF4848	1	0.875
chr1	211840001	212280000	A.1.1.1.1.2.1.1.2	0.993127147766323	.	211840001	212280000	#FF0000	1	1
chr1	212280001	212400000	A.1.2.1.1.1.2.2.1.2.1	0.859106529209622	.	212280001	212400000	#FF4848	1	0.875
chr1	212400001	212640000	A.1.1.1.2.1.1.2.2.1	0.979381443298969	.	212400001	212640000	#FF0000	1	1
chr1	212640001	212800000	A.1.1.1.2.1.2.1.2.2.2	0.971363115693013	.	212640001	212800000	#FF0000	1	1
chr1	212800001	213240000	A.1.1.1.2.1.2.1.2.1	0.974799541809851	.	212800001	213240000	#FF0000	1	1
chr1	213240001	213560000	B.1.1.2.1.2.2.2.2	0.365406643757159	.	213240001	213560000	#DADAFF	1	0.5
chr1	213560001	213720000	B.2.2.1.1.2.2.2.1.1.2	0.0962199312714777	.	213560001	213720000	#0000FF	1	0.125
chr1	213720001	213800000	B.2.1.2.2.2.2.2.1.1	0.132875143184422	.	213720001	213800000	#4848FF	1	0.25
chr1	213800001	214000000	B.2.2.1.1.2.2.2.2.2.1.1.1.2.1	0.0893470790378007	.	213800001	214000000	#0000FF	1	0.125
chr1	214000001	214120000	B.2.1.2.2.2.2.2.2	0.130584192439863	.	214000001	214120000	#4848FF	1	0.25
chr1	214120001	214360000	B.2.1.2.2.2.1.1.2.1	0.146620847651775	.	214120001	214360000	#4848FF	1	0.25
chr1	214360001	214560000	B.1.1.1.1.2.2.1.2.1.1.1	0.411225658648339	.	214360001	214560000	#DADAFF	1	0.5
chr1	214560001	214800000	A.2.1.2.2.2.1.2	0.536082474226804	.	214560001	214800000	#FF9191	1	0.75
chr1	214800001	215080000	B.2.2.1.1.2.1.2.2.2.1	0.105383734249714	.	214800001	215080000	#0000FF	1	0.125
chr1	215080001	215320000	B.2.2.2.2.2.1.1.2.2	0.011454753722795	.	215080001	215320000	#0000FF	1	0.125
chr1	215320001	215480000	B.2.2.2.2.1.2.1.2.1.2	0.0240549828178694	.	215320001	215480000	#0000FF	1	0.125
chr1	215480001	215680000	B.2.2.1.1.2.2.2.2.2.1.1.1.2.2	0.0882016036655212	.	215480001	215680000	#0000FF	1	0.125
chr1	215680001	215840000	B.2.1.1.2.1.1.1.1.2	0.241695303550974	.	215680001	215840000	#4848FF	1	0.25
chr1	215840001	216320000	B.2.2.2.2.2.2.2.2	0.0011454753722795	.	215840001	216320000	#0000FF	1	0.125
chr1	216320001	216680000	B.2.2.2.2.2.2.2.1	0.00229095074455899	.	216320001	216680000	#0000FF	1	0.125
chr1	216680001	216880000	B.2.2.1.1.2.2.2.2.1.2	0.0916380297823597	.	216680001	216880000	#0000FF	1	0.125
chr1	216880001	217080000	B.2.2.1.1.2.2.2.2.2.1.1.1.1	0.0904925544100802	.	216880001	217080000	#0000FF	1	0.125
chr1	217080001	217480000	B.2.2.2.2.2.1.1.2.1	0.0126002290950745	.	217080001	217480000	#0000FF	1	0.125
chr1	217480001	217600000	B.2.1.1.2.1.2.1.2	0.232531500572738	.	217480001	217600000	#4848FF	1	0.25
chr1	217600001	217760000	B.1.2.2.1.2.2.2	0.293241695303551	.	217600001	217760000	#9191FF	1	0.375
chr1	217760001	217880000	B.1.2.2.1.2.1.2	0.297823596792669	.	217760001	217880000	#9191FF	1	0.375
chr1	217880001	218120000	B.2.2.1.1.2.1.2.1	0.107674684994273	.	217880001	218120000	#0000FF	1	0.125
chr1	218120001	218480000	B.2.1.2.2.2.1.2.1.1.2	0.142038946162657	.	218120001	218480000	#4848FF	1	0.25
chr1	218480001	218760000	A.1.2.1.1.1.2.2.1.1.1	0.862542955326461	.	218480001	218760000	#FF4848	1	0.875
chr1	218760001	219080000	A.2.1.1.1.2.1.2.1.1	0.627720504009164	.	218760001	219080000	#FF9191	1	0.75
chr1	219080001	219520000	A.2.1.2.2.2.1.1	0.537227949599084	.	219080001	219520000	#FF9191	1	0.75
chr1	219520001	219720000	B.1.2.1.1.2.2.1.2.2	0.332187857961054	.	219520001	219720000	#9191FF	1	0.375
chr1	219720001	220040000	B.1.2.2.1.1.2.1.2.2	0.304696449026346	.	219720001	220040000	#9191FF	1	0.375
chr1	220040001	220200000	B.1.1.2.1.1.2.2.1	0.375715922107675	.	220040001	220200000	#DADAFF	1	0.5
chr1	220200001	220320000	A.2.2.1.2.2.2.2	0.484536082474227	.	220200001	220320000	#FFDADA	1	0.625
chr1	220320001	220520000	B.1.1.2.1.2.2.2.1.2.2	0.366552119129439	.	220320001	220520000	#DADAFF	1	0.5
chr1	220520001	220680000	B.2.1.2.2.2.1.2.1.2.1	0.140893470790378	.	220520001	220680000	#4848FF	1	0.25
chr1	220680001	220840000	B.2.2.1.1.2.2.1.1.1.1	0.103092783505155	.	220680001	220840000	#0000FF	1	0.125
chr1	220840001	221000000	B.1.2.1.1.2.2.1.2.1.2	0.333333333333333	.	220840001	221000000	#9191FF	1	0.375
chr1	221000001	221320000	B.2.1.1.2.1.1.2.1.2.2	0.235967926689576	.	221000001	221320000	#4848FF	1	0.25
chr1	221320001	221640000	B.2.2.1.1.2.1.2.2.1	0.106529209621993	.	221320001	221640000	#0000FF	1	0.125
chr1	221640001	221800000	B.2.1.1.2.1.1.1.2.2	0.239404352806415	.	221640001	221800000	#4848FF	1	0.25
chr1	221800001	221920000	B.1.1.2.1.1.2.2.2	0.374570446735395	.	221800001	221920000	#DADAFF	1	0.5
chr1	221920001	222120000	B.2.1.1.2.1.2.1.1	0.233676975945017	.	221920001	222120000	#4848FF	1	0.25
chr1	222120001	222680000	B.2.2.1.1.2.1.1.2.2.1.1	0.111111111111111	.	222120001	222680000	#0000FF	1	0.125
chr1	222680001	222840000	A.2.2.2.2.2.1.2.2.2	0.441008018327606	.	222680001	222840000	#FFDADA	1	0.625
chr1	222840001	223000000	A.2.2.1.2.2.1.1.1.2	0.490263459335624	.	222840001	223000000	#FFDADA	1	0.625
chr1	223000001	223280000	B.1.1.1.1.2.2.1.2.1.1.2	0.41008018327606	.	223000001	223280000	#DADAFF	1	0.5
chr1	223280001	223720000	A.2.2.1.2.1.1.2.1	0.498281786941581	.	223280001	223720000	#FFDADA	1	0.625
chr1	223720001	223840000	A.2.2.1.2.2.2.1	0.485681557846506	.	223720001	223840000	#FFDADA	1	0.625
chr1	223840001	224120000	A.1.1.2.2.2.2.2.2.1	0.878579610538373	.	223840001	224120000	#FF0000	1	1
chr1	224120001	224640000	A.1.2.1.1.1.2.2.1.1.2.1	0.861397479954181	.	224120001	224640000	#FF4848	1	0.875
chr1	224640001	225240000	B.1.2.1.1.1.2	0.34020618556701	.	224640001	225240000	#9191FF	1	0.375
chr1	225240001	225400000	B.1.2.2.2.1.1.2.2	0.289805269186713	.	225240001	225400000	#9191FF	1	0.375
chr1	225400001	225600000	B.1.1.2.1.2.2.1	0.371134020618557	.	225400001	225600000	#DADAFF	1	0.5
chr1	225600001	225880000	A.1.1.1.2.1.2.2.1	0.970217640320733	.	225600001	225880000	#FF0000	1	1
chr1	225880001	226240000	A.1.1.2.2.1.1.1.2.1.1.1	0.924398625429553	.	225880001	226240000	#FF0000	1	1
chr1	226240001	226440000	A.1.1.1.2.1.1.2.1.2.2	0.980526918671249	.	226240001	226440000	#FF0000	1	1
chr1	226440001	226800000	A.1.1.2.2.1.1.2.2.2.2	0.910652920962199	.	226440001	226800000	#FF0000	1	1
chr1	226800001	227040000	A.1.1.2.2.2.2.1.2	0.880870561282932	.	226800001	227040000	#FF0000	1	1
chr1	227040001	227480000	A.1.1.2.2.1.1.1.2.2.2	0.917525773195876	.	227040001	227480000	#FF0000	1	1
chr1	227480001	227600000	A.1.2.2.2.1.2.2.2.2	0.6815578465063	.	227480001	227600000	#FF4848	1	0.875
chr1	227600001	228000000	A.1.2.2.2.1.2.2.1.1	0.686139747995418	.	227600001	228000000	#FF4848	1	0.875
chr1	228000001	228120000	A.2.1.1.2.2.2.1.1.1.2	0.586483390607102	.	228000001	228120000	#FF9191	1	0.75
chr1	228120001	228440000	A.1.1.2.2.1.1.1.2.2.1.2	0.918671248568156	.	228120001	228440000	#FF0000	1	1
chr1	228440001	228560000	A.1.2.2.2.1.1.1.1.2.2	0.701030927835051	.	228440001	228560000	#FF4848	1	0.875
chr1	228560001	228760000	A.1.2.1.1.1.1.1.2	0.872852233676976	.	228560001	228760000	#FF4848	1	0.875
chr1	228760001	229080000	A.1.2.1.1.1.1.1.1.2.1	0.875143184421535	.	228760001	229080000	#FF4848	1	0.875
chr1	229080001	229440000	A.1.1.2.2.1.1.2.1.2.1	0.915234822451317	.	229080001	229440000	#FF0000	1	1
chr1	229440001	229720000	A.1.1.2.2.1.1.2.2.1	0.912943871706758	.	229440001	229720000	#FF0000	1	1
chr1	229720001	230000000	A.2.1.1.2.2.1.1.1.1	0.594501718213058	.	229720001	230000000	#FF9191	1	0.75
chr1	230000001	230200000	A.2.1.1.2.2.2.1.2.1.2.2	0.581901489117984	.	230000001	230200000	#FF9191	1	0.75
chr1	230200001	230480000	A.1.2.2.2.1.2.1.2.1.2	0.690721649484536	.	230200001	230480000	#FF4848	1	0.875
chr1	230480001	230960000	A.2.1.1.2.2.2.2.1.2	0.578465063001146	.	230480001	230960000	#FF9191	1	0.75
chr1	230960001	231080000	A.2.1.1.2.2.2.1.2.2	0.580756013745705	.	230960001	231080000	#FF9191	1	0.75
chr1	231080001	231320000	A.1.2.2.2.1.2.2.2.1.1	0.683848797250859	.	231080001	231320000	#FF4848	1	0.875
chr1	231320001	231520000	A.1.2.2.2.1.2.2.2.1.2	0.68270332187858	.	231320001	231520000	#FF4848	1	0.875
chr1	231520001	231720000	A.1.2.2.2.1.2.1.2.2.1	0.689576174112257	.	231520001	231720000	#FF4848	1	0.875
chr1	231720001	232000000	A.2.1.1.2.2.2.1.2.1.2.1	0.583046964490263	.	231720001	232000000	#FF9191	1	0.75
chr1	232000001	232240000	A.2.2.1.1.1.1.2.2	0.52348224513173	.	232000001	232240000	#FFDADA	1	0.625
chr1	232240001	232760000	A.2.1.1.2.2.1.1.1.2	0.593356242840779	.	232240001	232760000	#FF9191	1	0.75
chr1	232760001	232840000	A.2.2.2.2.1.1.1.1	0.465063001145475	.	232760001	232840000	#FFDADA	1	0.625
chr1	232840001	233040000	A.2.1.1.2.2.2.1.2.1.1	0.584192439862543	.	232840001	233040000	#FF9191	1	0.75
chr1	233040001	233440000	A.1.2.1.1.1.1.1.1.2.2	0.873997709049255	.	233040001	233440000	#FF4848	1	0.875
chr1	233440001	233640000	A.1.2.2.2.1.2.1.2.2.2.2	0.687285223367698	.	233440001	233640000	#FF4848	1	0.875
chr1	233640001	233920000	A.1.2.2.2.1.2.1.2.2.2.1	0.688430698739977	.	233640001	233920000	#FF4848	1	0.875
chr1	233920001	234080000	A.2.1.2.1.1.2.2.2	0.560137457044674	.	233920001	234080000	#FF9191	1	0.75
chr1	234080001	234600000	A.1.2.2.2.1.2.1.1.1	0.694158075601375	.	234080001	234600000	#FF4848	1	0.875
chr1	234600001	234720000	A.1.2.2.2.1.1.2.2.1	0.697594501718213	.	234600001	234720000	#FF4848	1	0.875
chr1	234720001	234880000	A.1.1.1.2.1.2.1.1.2	0.975945017182131	.	234720001	234880000	#FF0000	1	1
chr1	234880001	234960000	A.1.2.1.2.1.1.2.1.2	0.81901489117984	.	234880001	234960000	#FF4848	1	0.875
chr1	234960001	235160000	A.1.1.2.2.2.2.2.1	0.879725085910653	.	234960001	235160000	#FF0000	1	1
chr1	235160001	235200000	A.1.1.2.2.1.1.1.2.2.1.1	0.919816723940435	.	235160001	235200000	#FF0000	1	1
chr1	235240001	235360000	A.1.1.2.2.1.1.1.2.2.1.1	0.919816723940435	.	235240001	235360000	#FF0000	1	1
chr1	235360001	235640000	A.1.1.1.2.1.1.1	0.983963344788087	.	235360001	235640000	#FF0000	1	1
chr1	235640001	235920000	A.1.1.2.2.2.2.2.2.2	0.877434135166094	.	235640001	235920000	#FF0000	1	1
chr1	235920001	236240000	A.1.1.1.2.1.2.2.2	0.969072164948454	.	235920001	236240000	#FF0000	1	1
chr1	236240001	236440000	A.2.1.1.1.2.1.2.1.2	0.626575028636884	.	236240001	236440000	#FF9191	1	0.75
chr1	236440001	236760000	A.1.2.1.1.1.2.2.2.2	0.853379152348224	.	236440001	236760000	#FF4848	1	0.875
chr1	236760001	237080000	B.1.2.2.1.2.1.1.1	0.300114547537228	.	236760001	237080000	#9191FF	1	0.375
chr1	237080001	237360000	B.2.1.2.2.2.1.2.2.1.1	0.138602520045819	.	237080001	237360000	#4848FF	1	0.25
chr1	237360001	237480000	B.2.2.1.1.2.2.1.1.1.2.1	0.101947308132875	.	237360001	237480000	#0000FF	1	0.125
chr1	237480001	237680000	B.2.1.2.2.2.1.2.2.2	0.13631156930126	.	237480001	237680000	#4848FF	1	0.25
chr1	237680001	237960000	B.2.2.1.1.2.1.2.2.2.2	0.104238258877434	.	237680001	237960000	#0000FF	1	0.125
chr1	237960001	238160000	B.2.2.1.1.2.2.2.2.2.1.1.2	0.0870561282932417	.	237960001	238160000	#0000FF	1	0.125
chr1	238160001	238360000	B.2.2.1.1.2.2.1.1.2	0.0996563573883162	.	238160001	238360000	#0000FF	1	0.125
chr1	238360001	238560000	B.2.2.2.2.1.2.2.1.2.1	0.0194730813287514	.	238360001	238560000	#0000FF	1	0.125
chr1	238560001	238760000	B.2.1.2.2.2.1.1.1.1	0.148911798396334	.	238560001	238760000	#4848FF	1	0.25
chr1	238760001	238840000	B.2.1.1.2.1.1.1.1.1	0.242840778923253	.	238760001	238840000	#4848FF	1	0.25
chr1	238840001	239120000	B.2.2.1.1.2.2.2.2.1.1	0.0927835051546392	.	238840001	239120000	#0000FF	1	0.125
chr1	239120001	239320000	B.2.1.2.2.2.1.1.2.2.2	0.144329896907216	.	239120001	239320000	#4848FF	1	0.25
chr1	239320001	239400000	B.2.1.1.2.1.2.2.2.1	0.230240549828179	.	239320001	239400000	#4848FF	1	0.25
chr1	239400001	239600000	B.2.2.1.1.2.2.1.1.1.2.2	0.100801832760596	.	239400001	239600000	#0000FF	1	0.125
chr1	239600001	239680000	B.2.1.1.2.1.2.2.1	0.231386025200458	.	239600001	239680000	#4848FF	1	0.25
chr1	239680001	239960000	B.2.2.1.1.2.1.1.2.2.1.2	0.109965635738832	.	239680001	239960000	#0000FF	1	0.125
chr1	239960001	240160000	B.2.1.2.2.2.1.2.2.1.2	0.13745704467354	.	239960001	240160000	#4848FF	1	0.25
chr1	240160001	240400000	B.1.1.2.1.2.2.2.1.2.1.1	0.368843069873998	.	240160001	240400000	#DADAFF	1	0.5
chr1	240400001	240680000	B.1.1.2.1.2.2.2.1.2.1.2	0.367697594501718	.	240400001	240680000	#DADAFF	1	0.5
chr1	240680001	241000000	B.2.1.1.2.1.1.2.1.1	0.238258877434135	.	240680001	241000000	#4848FF	1	0.25
chr1	241000001	241200000	B.2.1.2.2.2.1.1.1.2	0.147766323024055	.	241000001	241200000	#4848FF	1	0.25
chr1	241200001	241400000	B.2.2.2.2.1.2.1.1.1	0.0274914089347079	.	241200001	241400000	#0000FF	1	0.125
chr1	241400001	241680000	B.2.2.1.1.2.1.1.1	0.11340206185567	.	241400001	241680000	#0000FF	1	0.125
chr1	241680001	242040000	A.2.2.2.2.2.1.2.2.1.1	0.443298969072165	.	241680001	242040000	#FFDADA	1	0.625
chr1	242040001	242200000	B.1.1.1.1.2.1.1.1.2	0.416953035509737	.	242040001	242200000	#DADAFF	1	0.5
chr1	242200001	242440000	B.1.1.2.1.1.1.1	0.384879725085911	.	242200001	242440000	#DADAFF	1	0.5
chr1	242440001	242520000	B.1.2.1.1.2.1.2	0.337915234822451	.	242440001	242520000	#9191FF	1	0.375
chr1	242520001	242920000	B.1.2.2.1.1.2.1.1	0.306987399770905	.	242520001	242920000	#9191FF	1	0.375
chr1	242920001	243280000	B.1.1.1.1.2.2.2.2.2	0.400916380297824	.	242920001	243280000	#DADAFF	1	0.5
chr1	243280001	243640000	A.2.1.1.1.2.1.1	0.628865979381443	.	243280001	243640000	#FF9191	1	0.75
chr1	243640001	244000000	A.1.2.1.1.1.2.2.2.1	0.854524627720504	.	243640001	244000000	#FF4848	1	0.875
chr1	244000001	244240000	A.1.2.1.1.1.2.2.1.1.2.2	0.860252004581902	.	244000001	244240000	#FF4848	1	0.875
chr1	244240001	244360000	A.2.1.1.1.2.1.2.2	0.625429553264605	.	244240001	244360000	#FF9191	1	0.75
chr1	244360001	244440000	A.2.1.2.2.1.2.1.2	0.540664375715922	.	244360001	244440000	#FF9191	1	0.75
chr1	244440001	244640000	A.1.2.1.1.1.2.2.1.2.2.2.1	0.856815578465063	.	244440001	244640000	#FF4848	1	0.875
chr1	244640001	244760000	A.2.2.1.2.2.1.1.2	0.489117983963345	.	244640001	244760000	#FFDADA	1	0.625
chr1	244760001	244960000	A.1.2.2.2.1.1.2.2.2.1	0.696449026345934	.	244760001	244960000	#FF4848	1	0.875
chr1	244960001	245040000	A.1.2.2.2.1.1.2.2.2.2	0.695303550973654	.	244960001	245040000	#FF4848	1	0.875
chr1	245040001	245240000	A.1.2.1.1.1.2.2.1.2.2.2.2	0.855670103092783	.	245040001	245240000	#FF4848	1	0.875
chr1	245240001	245640000	B.1.1.1.2.1.1.2.1	0.398625429553265	.	245240001	245640000	#DADAFF	1	0.5
chr1	245640001	246120000	A.2.2.2.1.2.2.2.1.2.2	0.468499427262314	.	245640001	246120000	#FFDADA	1	0.625
chr1	246120001	246240000	A.2.2.2.2.1.2.2.2	0.446735395189003	.	246120001	246240000	#FFDADA	1	0.625
chr1	246240001	246680000	A.2.2.1.2.1.2.2.1.1	0.494845360824742	.	246240001	246680000	#FFDADA	1	0.625
chr1	246680001	246920000	A.2.1.2.2.1.2.1.1	0.541809851088202	.	246680001	246920000	#FF9191	1	0.75
chr1	246920001	247120000	A.2.2.1.2.2.1.1.1.1	0.491408934707904	.	246920001	247120000	#FFDADA	1	0.625
chr1	247120001	247280000	B.1.1.2.1.1.1.2.1	0.383734249713631	.	247120001	247280000	#DADAFF	1	0.5
chr1	247280001	247360000	B.1.2.1.1.2.1.1	0.339060710194731	.	247280001	247360000	#9191FF	1	0.375
chr1	247360001	247560000	B.1.2.2.1.2.1.1.2	0.298969072164948	.	247360001	247560000	#9191FF	1	0.375
chr1	247560001	247840000	B.2.2.2.2.1.2.2.2.2	0.0148911798396334	.	247560001	247840000	#0000FF	1	0.125
chr1	247840001	248240000	B.2.2.2.2.2.2.1	0.00343642611683849	.	247840001	248240000	#0000FF	1	0.125
chr1	248240001	248400000	B.2.2.2.2.1.2.1.2.2	0.0229095074455899	.	248240001	248400000	#0000FF	1	0.125
chr1	248400001	248640000	B.2.2.2.2.1.2.2.1.2.2.2	0.0171821305841924	.	248400001	248640000	#0000FF	1	0.125
chr1	248640001	248760000	B.2.1.1.2.1.2.2.2.2	0.229095074455899	.	248640001	248760000	#4848FF	1	0.25
chr1	248760001	248920000	B.2.2.2.2.1.2.1.2.1.1	0.0252004581901489	.	248760001	248920000	#0000FF	1	0.125
chr1	249040001	249120000	B.2.2.2.2.1.2.1.2.1.1	0.0252004581901489	.	249040001	249120000	#0000FF	1	0.125
chr1	249120001	249240000	B.1.1.1.1.2.1.1.2	0.415807560137457	.	249120001	249240000	#DADAFF	1	0.5
chr2	1	160000	B.2.1.1.1.1.1.2.1	0.306364617044229	.	1	160000	#4848FF	1	0.25
chr2	160001	320000	B.1.2.1.2.2.2.1.1.2.1	0.370010787486516	.	160001	320000	#9191FF	1	0.375
chr2	320001	440000	B.1.2.1.1.1.1.2.2.2	0.411003236245955	.	320001	440000	#9191FF	1	0.375
chr2	440001	640000	B.2.1.1.1.1.1.2.2.1.1.1	0.305285868392665	.	440001	640000	#4848FF	1	0.25
chr2	640001	760000	B.1.1.2.1.1.1.2.1	0.456310679611651	.	640001	760000	#DADAFF	1	0.5
chr2	760001	1080000	B.2.1.1.1.1.1.1.2.1.2	0.309600862998921	.	760001	1080000	#4848FF	1	0.25
chr2	1080001	1160000	B.1.2.2.1.1.1.1.1	0.360302049622438	.	1080001	1160000	#9191FF	1	0.375
chr2	1160001	1560000	B.2.1.2.1.2.2.1.1.2.2.1	0.192017259978425	.	1160001	1560000	#4848FF	1	0.25
chr2	1560001	1840000	B.1.1.2.2.2.1.2.1	0.423948220064725	.	1560001	1840000	#DADAFF	1	0.5
chr2	1840001	2040000	B.2.1.1.1.1.2.2.2.2.1	0.292340884573894	.	1840001	2040000	#4848FF	1	0.25
chr2	2040001	2160000	B.2.1.1.1.1.2.2.2.2.2	0.29126213592233	.	2040001	2160000	#4848FF	1	0.25
chr2	2160001	2560000	B.2.2.2.1.1.2.2.2.2.1	0.0355987055016181	.	2160001	2560000	#0000FF	1	0.125
chr2	2560001	2720000	B.1.2.1.1.2.1.2	0.394822006472492	.	2560001	2720000	#9191FF	1	0.375
chr2	2720001	2840000	B.1.2.1.2.2.2.2.1.1	0.364617044228695	.	2720001	2840000	#9191FF	1	0.375
chr2	2840001	3120000	B.2.1.1.1.1.1.2.2.1.2	0.303128371089536	.	2840001	3120000	#4848FF	1	0.25
chr2	3120001	3320000	B.1.1.1.2.1.2.1.2.2.1	0.470334412081985	.	3120001	3320000	#DADAFF	1	0.5
chr2	3320001	3520000	A.2.1.2.1.2.2.1.2.2	0.647249190938511	.	3320001	3520000	#FF9191	1	0.75
chr2	3520001	3680000	A.2.1.2.1.2.2.1.1.1.2	0.652642934196332	.	3520001	3680000	#FF9191	1	0.75
chr2	3680001	3960000	B.1.2.1.1.1.1.1.2.2	0.416396979503776	.	3680001	3960000	#9191FF	1	0.375
chr2	3960001	4200000	B.2.1.2.1.2.2.1.1.1.1	0.195253505933118	.	3960001	4200000	#4848FF	1	0.25
chr2	4200001	4360000	B.2.1.2.1.2.2.1.2.1	0.189859762675297	.	4200001	4360000	#4848FF	1	0.25
chr2	4360001	4560000	B.2.1.2.1.1.2.2.1.1	0.21143473570658	.	4360001	4560000	#4848FF	1	0.25
chr2	4560001	4720000	B.2.1.2.1.1.2.1.1.1.1	0.216828478964401	.	4560001	4720000	#4848FF	1	0.25
chr2	4720001	4920000	B.2.2.1.1.1.2.1.2.2.1	0.131607335490831	.	4720001	4920000	#0000FF	1	0.125
chr2	4920001	5040000	B.2.1.1.1.1.2.1.1.1	0.299892125134844	.	4920001	5040000	#4848FF	1	0.25
chr2	5120001	5280000	B.2.1.2.1.1.2.2.2.2.1	0.207119741100324	.	5120001	5280000	#4848FF	1	0.25
chr2	5280001	5680000	B.2.2.1.1.2.1.2.2.2	0.113268608414239	.	5280001	5680000	#0000FF	1	0.125
chr2	5680001	5880000	B.2.1.2.1.1.1.2.1	0.220064724919094	.	5680001	5880000	#4848FF	1	0.25
chr2	5880001	6160000	B.2.2.1.1.2.1.1.2	0.121898597626753	.	5880001	6160000	#0000FF	1	0.125
chr2	6160001	6280000	B.2.2.1.1.1.2.2.1.1	0.129449838187702	.	6160001	6280000	#0000FF	1	0.125
chr2	6280001	6680000	B.2.2.2.1.1.2.1.1.2.1	0.0453074433656958	.	6280001	6680000	#0000FF	1	0.125
chr2	6680001	6960000	B.2.2.1.1.1.2.2.2.2.1	0.12621359223301	.	6680001	6960000	#0000FF	1	0.125
chr2	6960001	7200000	B.1.1.2.1.1.1.2.2.2.2.2	0.451995685005394	.	6960001	7200000	#DADAFF	1	0.5
chr2	7200001	7360000	B.1.2.1.2.1.2.1.1	0.380798274002157	.	7200001	7360000	#9191FF	1	0.375
chr2	7360001	7800000	B.2.1.2.1.1.2.2.1.2	0.210355987055016	.	7360001	7800000	#4848FF	1	0.25
chr2	7800001	7880000	B.1.2.1.1.2.2.2.2.2	0.387270765911543	.	7800001	7880000	#9191FF	1	0.375
chr2	7880001	8360000	B.1.2.1.1.2.1.1.2.2	0.395900755124056	.	7880001	8360000	#9191FF	1	0.375
chr2	8360001	8680000	A.2.2.2.1.1.1.1.1	0.563106796116505	.	8360001	8680000	#FFDADA	1	0.625
chr2	8680001	8960000	A.2.1.1.1.1.2.1.1.2.2	0.732470334412082	.	8680001	8960000	#FF9191	1	0.75
chr2	8960001	9280000	A.1.2.2.2.2.2.1.1.2	0.744336569579288	.	8960001	9280000	#FF4848	1	0.875
chr2	9280001	9600000	A.1.1.2.1.1.2.1.1	0.95361380798274	.	9280001	9600000	#FF0000	1	1
chr2	9600001	9760000	A.1.1.2.1.1.2.2.2.2	0.948220064724919	.	9600001	9760000	#FF0000	1	1
chr2	9760001	9920000	A.1.1.2.1.1.2.2.1	0.951456310679612	.	9760001	9920000	#FF0000	1	1
chr2	9920001	10120000	A.1.1.2.1.1.1.2.2.1.1.2.1	0.961165048543689	.	9920001	10120000	#FF0000	1	1
chr2	10120001	10240000	A.1.2.2.2.2.1.2.1.1	0.750809061488673	.	10120001	10240000	#FF4848	1	0.875
chr2	10240001	10400000	A.1.2.1.2.1.1.1.2.1.2	0.869471413160734	.	10240001	10400000	#FF4848	1	0.875
chr2	10400001	10520000	A.1.1.2.1.1.1.2.2.1.1.1.2	0.962243797195254	.	10400001	10520000	#FF0000	1	1
chr2	10520001	10880000	A.1.1.1.1.1.1.2.2	0.997842502696872	.	10520001	10880000	#FF0000	1	1
chr2	10880001	11160000	A.1.1.2.1.1.2.2.2.1.2	0.949298813376483	.	10880001	11160000	#FF0000	1	1
chr2	11160001	11320000	A.1.2.2.2.2.1.2.2.1.1	0.748651564185545	.	11160001	11320000	#FF4848	1	0.875
chr2	11320001	11600000	A.1.1.2.1.1.2.2.2.1.1	0.950377562028047	.	11320001	11600000	#FF0000	1	1
chr2	11600001	11760000	A.2.1.1.1.1.1.2	0.736785329018339	.	11600001	11760000	#FF9191	1	0.75
chr2	11760001	11960000	A.2.1.2.1.2.1.2.2	0.654800431499461	.	11760001	11960000	#FF9191	1	0.75
chr2	11960001	12280000	B.2.1.2.1.1.1.1.1.2	0.222222222222222	.	11960001	12280000	#4848FF	1	0.25
chr2	12280001	12360000	B.1.2.2.2.2.1.2.2.1	0.321467098166127	.	12280001	12360000	#9191FF	1	0.375
chr2	12360001	12640000	B.2.2.1.1.1.2.2.1.2	0.128371089536138	.	12360001	12640000	#0000FF	1	0.125
chr2	12640001	12760000	B.1.2.2.2.2.1.2.2.2	0.320388349514563	.	12640001	12760000	#9191FF	1	0.375
chr2	12760001	12920000	B.2.2.1.1.1.2.1.1.2.1	0.135922330097087	.	12760001	12920000	#0000FF	1	0.125
chr2	12920001	13120000	B.2.1.2.1.1.2.1.1.1.2	0.215749730312837	.	12920001	13120000	#4848FF	1	0.25
chr2	13120001	13280000	B.2.1.2.1.1.2.1.2	0.212513484358145	.	13120001	13280000	#4848FF	1	0.25
chr2	13280001	13480000	B.2.2.1.1.1.2.2.2.2.2	0.125134843581446	.	13280001	13480000	#0000FF	1	0.125
chr2	13480001	13760000	B.2.2.1.1.2.1.2.1.1.2.2	0.11866235167206	.	13480001	13760000	#0000FF	1	0.125
chr2	13760001	13840000	B.2.1.1.1.1.2.2.2.1.2	0.293419633225458	.	13760001	13840000	#4848FF	1	0.25
chr2	13840001	14160000	B.2.2.2.1.1.2.1.1.1.1	0.0485436893203883	.	13840001	14160000	#0000FF	1	0.125
chr2	14160001	14240000	B.1.2.2.2.2.2.2.2	0.313915857605178	.	14160001	14240000	#9191FF	1	0.375
chr2	14240001	14680000	B.2.2.2.1.1.2.1.1.2.2.1	0.0442286947141316	.	14240001	14680000	#0000FF	1	0.125
chr2	14680001	14760000	B.1.2.2.2.2.1.2.1	0.322545846817691	.	14680001	14760000	#9191FF	1	0.375
chr2	14760001	14840000	B.1.2.1.2.2.2.2.2.2	0.361380798274002	.	14760001	14840000	#9191FF	1	0.375
chr2	14840001	15000000	B.2.2.1.1.1.1.2.1.1.1	0.144552319309601	.	14840001	15000000	#0000FF	1	0.125
chr2	15000001	15280000	B.2.1.2.1.1.2.2.2.1.2	0.208198489751888	.	15000001	15280000	#4848FF	1	0.25
chr2	15280001	15480000	B.1.2.1.2.1.2.1.2	0.379719525350593	.	15280001	15480000	#9191FF	1	0.375
chr2	15480001	15760000	B.1.1.1.2.1.2.1.2.1	0.471413160733549	.	15480001	15760000	#DADAFF	1	0.5
chr2	15760001	15960000	B.1.1.2.1.1.1.2.2.2.1	0.454153182308522	.	15760001	15960000	#DADAFF	1	0.5
chr2	15960001	16280000	B.2.1.1.1.1.1.2.2.2.2	0.300970873786408	.	15960001	16280000	#4848FF	1	0.25
chr2	16320001	16360000	B.2.1.1.1.1.1.2.2.2.2	0.300970873786408	.	16320001	16360000	#4848FF	1	0.25
chr2	16360001	16920000	B.2.2.1.1.2.1.2.1.2.1.2	0.116504854368932	.	16360001	16920000	#0000FF	1	0.125
chr2	16920001	17120000	B.2.1.2.1.2.2.1.1.2.2.2	0.190938511326861	.	16920001	17120000	#4848FF	1	0.25
chr2	17120001	17360000	B.2.2.2.1.1.2.2.2.1	0.0366774541531823	.	17120001	17360000	#0000FF	1	0.125
chr2	17360001	17520000	B.2.2.1.1.1.2.1.1.2.2	0.134843581445523	.	17360001	17520000	#0000FF	1	0.125
chr2	17520001	17680000	B.2.1.2.1.1.2.2.2.1.1	0.209277238403452	.	17520001	17680000	#4848FF	1	0.25
chr2	17680001	17840000	B.2.1.1.1.1.1.1.2.1.1.2	0.310679611650485	.	17680001	17840000	#4848FF	1	0.25
chr2	17840001	18040000	B.1.1.1.1.1.1.1.2.1.1	0.504854368932039	.	17840001	18040000	#DADAFF	1	0.5
chr2	18040001	18280000	B.2.1.2.1.1.2.2.2.2.2	0.206040992448759	.	18040001	18280000	#4848FF	1	0.25
chr2	18280001	18520000	B.1.2.2.2.2.2.2.1.2	0.314994606256742	.	18280001	18520000	#9191FF	1	0.375
chr2	18520001	18720000	B.1.2.2.2.2.1.1.1	0.32470334412082	.	18520001	18720000	#9191FF	1	0.375
chr2	18720001	18880000	B.1.2.1.2.2.2.1.2.2	0.365695792880259	.	18720001	18880000	#9191FF	1	0.375
chr2	18880001	19120000	B.1.2.1.1.1.1.2.2.1.2.1	0.413160733549083	.	18880001	19120000	#9191FF	1	0.375
chr2	19120001	19280000	A.2.2.1.2.2.2.2.2	0.564185544768069	.	19120001	19280000	#FFDADA	1	0.625
chr2	19280001	19480000	B.1.1.2.1.1.1.2.2.1	0.455231930960086	.	19280001	19480000	#DADAFF	1	0.5
chr2	19480001	19680000	B.1.1.1.2.1.2.1.1	0.472491909385113	.	19480001	19680000	#DADAFF	1	0.5
chr2	19680001	19880000	A.2.2.1.2.2.2.1.2	0.566343042071197	.	19680001	19880000	#FFDADA	1	0.625
chr2	19880001	20120000	A.2.1.2.1.2.2.1.1.2.1.2	0.650485436893204	.	19880001	20120000	#FF9191	1	0.75
chr2	20120001	20320000	A.1.2.2.2.2.1.1.2.1	0.752966558791802	.	20120001	20320000	#FF4848	1	0.875
chr2	20320001	20520000	A.1.2.1.2.2.1.2.1	0.843581445523193	.	20320001	20520000	#FF4848	1	0.875
chr2	20520001	20840000	A.1.2.2.2.2.1.1.2.2	0.751887810140237	.	20520001	20840000	#FF4848	1	0.875
chr2	20840001	21240000	B.1.2.1.2.2.2.2.1.2	0.363538295577131	.	20840001	21240000	#9191FF	1	0.375
chr2	21240001	21520000	B.2.2.1.1.1.1.2.2	0.13915857605178	.	21240001	21520000	#0000FF	1	0.125
chr2	21520001	21840000	B.2.2.2.1.1.2.1.1.2.2.2.1	0.0431499460625674	.	21520001	21840000	#0000FF	1	0.125
chr2	21840001	21960000	B.2.1.2.1.1.2.1.1.2.2	0.213592233009709	.	21840001	21960000	#4848FF	1	0.25
chr2	21960001	22480000	B.2.2.2.1.2.2	0.0280474649406688	.	21960001	22480000	#0000FF	1	0.125
chr2	22480001	22800000	B.2.2.2.1.1.2.1.1.1.2.1	0.0474649406688242	.	22480001	22800000	#0000FF	1	0.125
chr2	22800001	23080000	B.2.2.2.1.2.1.1.1	0.0334412081984898	.	22800001	23080000	#0000FF	1	0.125
chr2	23080001	23400000	B.2.2.2.1.1.1.1.1.2.1	0.0604099244875944	.	23080001	23400000	#0000FF	1	0.125
chr2	23400001	23560000	B.1.2.1.1.2.1.1.2.1	0.39697950377562	.	23400001	23560000	#9191FF	1	0.375
chr2	23560001	23760000	A.2.2.2.2.2.2.2	0.507011866235167	.	23560001	23760000	#FFDADA	1	0.625
chr2	23760001	24000000	A.2.2.1.2.2.2.1.1	0.567421790722762	.	23760001	24000000	#FFDADA	1	0.625
chr2	24000001	24160000	A.1.2.2.2.2.2.1.1.1	0.745415318230852	.	24000001	24160000	#FF4848	1	0.875
chr2	24160001	24360000	A.1.1.2.1.2.2.1.1	0.938511326860841	.	24160001	24360000	#FF0000	1	1
chr2	24360001	24600000	A.1.1.2.1.2.2.2.1	0.936353829557713	.	24360001	24600000	#FF0000	1	1
chr2	24600001	24800000	A.1.1.2.1.1.1.2.2.2.1.2.2	0.955771305285868	.	24600001	24800000	#FF0000	1	1
chr2	24800001	25120000	A.1.1.2.1.1.1.1.1.1.2	0.971952535059331	.	24800001	25120000	#FF0000	1	1
chr2	25120001	25480000	A.1.1.1.1.1.2.2	0.995685005393743	.	25120001	25480000	#FF0000	1	1
chr2	25480001	25880000	A.1.1.1.2.1.2.1.1	0.983818770226537	.	25480001	25880000	#FF0000	1	1
chr2	25880001	25960000	A.1.2.1.2.1.2.2.1.1.2	0.850053937432578	.	25880001	25960000	#FF4848	1	0.875
chr2	25960001	26040000	A.1.2.2.2.1.2.2.2.1	0.759439050701187	.	25960001	26040000	#FF4848	1	0.875
chr2	26040001	26200000	A.1.2.1.2.1.1.1.2.2.2	0.867313915857605	.	26040001	26200000	#FF4848	1	0.875
chr2	26200001	26360000	A.1.1.2.1.1.1.2.2.1.1.1.1	0.963322545846818	.	26200001	26360000	#FF0000	1	1
chr2	26360001	26600000	A.1.1.2.1.1.1.2.2.1.1.2.2	0.960086299892125	.	26360001	26600000	#FF0000	1	1
chr2	26600001	26760000	A.1.2.1.2.1.1.2.1.1.2.2	0.864077669902913	.	26600001	26760000	#FF4848	1	0.875
chr2	26760001	26960000	A.1.2.1.2.1.1.2.1.1.2.1	0.865156418554477	.	26760001	26960000	#FF4848	1	0.875
chr2	26960001	27240000	A.1.1.2.1.2.1.2.2.2	0.939590075512406	.	26960001	27240000	#FF0000	1	1
chr2	27240001	27600000	A.1.1.1.2.1.2.1.2	0.982740021574973	.	27240001	27600000	#FF0000	1	1
chr2	27600001	27840000	A.1.1.2.1.2.1.1.2	0.943905070118662	.	27600001	27840000	#FF0000	1	1
chr2	27840001	28240000	A.1.1.1.2.1.2.2.2.1	0.980582524271845	.	27840001	28240000	#FF0000	1	1
chr2	28240001	28440000	A.1.2.1.2.1.1.1.2.1.1	0.870550161812298	.	28240001	28440000	#FF4848	1	0.875
chr2	28440001	28760000	A.1.2.1.2.1.1.2.1.1.1	0.866235167206041	.	28440001	28760000	#FF4848	1	0.875
chr2	28760001	29040000	A.1.2.1.2.1.1.2.2.1.2	0.859762675296656	.	28760001	29040000	#FF4848	1	0.875
chr2	29040001	29160000	A.1.2.1.2.1.1.2.1.2.1	0.862998921251348	.	29040001	29160000	#FF4848	1	0.875
chr2	29160001	29440000	A.1.2.1.2.2.2.1.2.1.1.1	0.837108953613808	.	29160001	29440000	#FF4848	1	0.875
chr2	29440001	30000000	B.1.1.2.2.1.1.1	0.434735706580367	.	29440001	30000000	#DADAFF	1	0.5
chr2	30000001	30360000	A.2.2.2.2.1.2.2.2	0.521035598705502	.	30000001	30360000	#FFDADA	1	0.625
chr2	30360001	30640000	A.1.2.2.2.2.1.2.1.2	0.749730312837109	.	30360001	30640000	#FF4848	1	0.875
chr2	30640001	30960000	A.1.2.2.2.2.1.1.1.2.2	0.754045307443366	.	30640001	30960000	#FF4848	1	0.875
chr2	30960001	31120000	A.2.2.2.2.1.2.2.1	0.522114347357066	.	30960001	31120000	#FFDADA	1	0.625
chr2	31120001	31360000	A.2.2.2.1.2.1.1.2	0.548004314994606	.	31120001	31360000	#FFDADA	1	0.625
chr2	31360001	31640000	A.2.1.2.2.1.1.1.1.2.2	0.638619201725998	.	31360001	31640000	#FF9191	1	0.75
chr2	31640001	31960000	A.2.1.2.2.2.2.2	0.607335490830636	.	31640001	31960000	#FF9191	1	0.75
chr2	31960001	32080000	A.2.1.1.1.1.2.1.2.1	0.731391585760518	.	31960001	32080000	#FF9191	1	0.75
chr2	32080001	32240000	A.1.1.2.1.2.2.2.2	0.935275080906149	.	32080001	32240000	#FF0000	1	1
chr2	32240001	32760000	A.1.1.1.1.1.1.2.1	0.998921251348436	.	32240001	32760000	#FF0000	1	1
chr2	32760001	32840000	A.2.1.1.1.1.2.1.2.2	0.730312837108954	.	32760001	32840000	#FF9191	1	0.75
chr2	32840001	33000000	A.1.2.2.2.2.1.2.2.2	0.746494066882416	.	32840001	33000000	#FF4848	1	0.875
chr2	33000001	33120000	A.2.1.2.1.2.2.1.1.1.1	0.653721682847896	.	33000001	33120000	#FF9191	1	0.75
chr2	33120001	33360000	A.2.1.1.1.1.2.1.1.1.1	0.735706580366774	.	33120001	33360000	#FF9191	1	0.75
chr2	33360001	33560000	A.2.1.1.1.1.2.1.1.1.2	0.73462783171521	.	33360001	33560000	#FF9191	1	0.75
chr2	33560001	33640000	A.2.1.2.1.2.2.2.2.2	0.644012944983819	.	33560001	33640000	#FF9191	1	0.75
chr2	33640001	33840000	A.2.1.2.1.2.2.1.1.2.1.1	0.651564185544768	.	33640001	33840000	#FF9191	1	0.75
chr2	33840001	34200000	B.2.2.1.1.2.1.2.1.2.1.1	0.117583603020496	.	33840001	34200000	#0000FF	1	0.125
chr2	34200001	34280000	B.2.1.1.1.1.2.2.2.1.1.2	0.294498381877023	.	34200001	34280000	#4848FF	1	0.25
chr2	34280001	34400000	B.2.1.2.1.1.1.1.1.1.2.1	0.224379719525351	.	34280001	34400000	#4848FF	1	0.25
chr2	34400001	34680000	B.2.2.2.1.1.2.2.2.2.2	0.0345199568500539	.	34400001	34680000	#0000FF	1	0.125
chr2	34680001	34800000	B.2.1.2.1.1.2.1.1.2.1	0.214670981661273	.	34680001	34800000	#4848FF	1	0.25
chr2	34800001	35200000	B.2.2.2.1.1.2.1.1.2.2.2.2	0.0420711974110032	.	34800001	35200000	#0000FF	1	0.125
chr2	35200001	35400000	B.2.2.1.1.1.1.2.1.2.1.2	0.141316073354908	.	35200001	35400000	#0000FF	1	0.125
chr2	35400001	35560000	B.2.2.1.1.1.2.1.2.2.2	0.130528586839266	.	35400001	35560000	#0000FF	1	0.125
chr2	35560001	35960000	B.2.2.2.1.2.1.1.2	0.0323624595469256	.	35560001	35960000	#0000FF	1	0.125
chr2	35960001	36080000	B.2.1.1.1.1.2.1.2	0.297734627831715	.	35960001	36080000	#4848FF	1	0.25
chr2	36080001	36560000	B.2.2.1.1.1.2.2.2.1	0.127292340884574	.	36080001	36560000	#0000FF	1	0.125
chr2	36560001	36720000	A.1.2.2.2.2.2.2.2	0.740021574973031	.	36560001	36720000	#FF4848	1	0.875
chr2	36720001	36800000	A.2.1.2.1.2.1.2.1.2	0.655879180151025	.	36720001	36800000	#FF9191	1	0.75
chr2	36800001	36880000	A.2.2.1.2.2.1.1.1	0.571736785329018	.	36800001	36880000	#FFDADA	1	0.625
chr2	36880001	37040000	A.2.2.2.2.2.2.1.1	0.509169363538296	.	36880001	37040000	#FFDADA	1	0.625
chr2	37040001	37360000	A.1.2.2.2.2.1.1.1.1	0.757281553398058	.	37040001	37360000	#FF4848	1	0.875
chr2	37360001	37640000	A.1.2.1.2.2.1.1.2.1	0.845738942826321	.	37360001	37640000	#FF4848	1	0.875
chr2	37640001	37760000	A.2.1.2.1.2.1.1.1.1.2	0.661272923408846	.	37640001	37760000	#FF9191	1	0.75
chr2	37760001	38160000	A.1.2.1.2.2.1.2.2.2	0.841423948220065	.	37760001	38160000	#FF4848	1	0.875
chr2	38160001	38240000	A.2.1.1.1.1.2.2.2	0.728155339805825	.	38160001	38240000	#FF9191	1	0.75
chr2	38240001	38480000	A.1.2.1.2.2.2.2.2.2.2.2	0.823085221143474	.	38240001	38480000	#FF4848	1	0.875
chr2	38480001	38800000	A.1.2.1.2.2.1.2.2.1	0.842502696871629	.	38480001	38800000	#FF4848	1	0.875
chr2	38800001	39000000	A.1.1.2.1.1.2.1.2	0.952535059331176	.	38800001	39000000	#FF0000	1	1
chr2	39000001	39480000	A.1.2.1.2.2.1.1.1	0.846817691477886	.	39000001	39480000	#FF4848	1	0.875
chr2	39480001	39760000	A.2.1.2.1.2.2.2.2.1	0.645091693635383	.	39480001	39760000	#FF9191	1	0.75
chr2	39760001	40040000	B.1.1.1.2.1.2.1.2.2.2	0.469255663430421	.	39760001	40040000	#DADAFF	1	0.5
chr2	40040001	40320000	B.2.2.1.1.1.2.1.1.1.2	0.137001078748652	.	40040001	40320000	#0000FF	1	0.125
chr2	40320001	40600000	B.2.2.1.1.1.2.1.1.1.1	0.138079827400216	.	40320001	40600000	#0000FF	1	0.125
chr2	40600001	40800000	B.1.2.2.2.2.2.2.1.1.2	0.316073354908306	.	40600001	40800000	#9191FF	1	0.375
chr2	40800001	41040000	B.2.2.1.1.2.1.2.1.2.2	0.115426105717368	.	40800001	41040000	#0000FF	1	0.125
chr2	41040001	41240000	B.2.2.1.1.2.1.2.1.1.2.1	0.119741100323625	.	41040001	41240000	#0000FF	1	0.125
chr2	41240001	41520000	B.2.2.2.1.1.2.1.1.1.2.2	0.04638619201726	.	41240001	41520000	#0000FF	1	0.125
chr2	41520001	41680000	B.2.1.2.1.2.2.1.2.2.1	0.188781014023732	.	41520001	41680000	#4848FF	1	0.25
chr2	41680001	42080000	B.2.2.1.1.2.1.2.2.1	0.114347357065804	.	41680001	42080000	#0000FF	1	0.125
chr2	42080001	42320000	A.2.1.1.1.1.2.1.1.2.1	0.733549083063646	.	42080001	42320000	#FF9191	1	0.75
chr2	42320001	42560000	A.1.2.1.2.2.2.2.2.1.2	0.829557713052859	.	42320001	42560000	#FF4848	1	0.875
chr2	42560001	42720000	A.1.2.1.2.2.2.1.2.1.1.2	0.836030204962244	.	42560001	42720000	#FF4848	1	0.875
chr2	42720001	43000000	A.1.1.2.1.1.1.1.1.2.2.1	0.969795037756203	.	42720001	43000000	#FF0000	1	1
chr2	43000001	43320000	A.1.1.2.1.1.1.2.2.2.1.2.1	0.956850053937433	.	43000001	43320000	#FF0000	1	1
chr2	43320001	43440000	A.1.2.1.2.1.1.1.2.2.1	0.868392664509169	.	43320001	43440000	#FF4848	1	0.875
chr2	43440001	43720000	A.1.1.1.2.1.2.2.2.2.1	0.97950377562028	.	43440001	43720000	#FF0000	1	1
chr2	43720001	43800000	A.1.2.2.2.1.2.2.1	0.760517799352751	.	43720001	43800000	#FF4848	1	0.875
chr2	43800001	44000000	A.1.1.2.1.2.1.2.2.1.1	0.941747572815534	.	43800001	44000000	#FF0000	1	1
chr2	44000001	44240000	A.1.1.2.1.1.1.2.2.1.2	0.959007551240561	.	44000001	44240000	#FF0000	1	1
chr2	44240001	44520000	A.1.1.2.1.1.1.2.2.2.1.1	0.957928802588997	.	44240001	44520000	#FF0000	1	1
chr2	44520001	44840000	A.1.2.1.2.1.2.2.1.1.1.2.1	0.852211434735707	.	44520001	44840000	#FF4848	1	0.875
chr2	44840001	45160000	A.1.2.2.2.1.2.1.2.1.2.2.2	0.762675296655879	.	44840001	45160000	#FF4848	1	0.875
chr2	45160001	45560000	A.1.2.1.2.1.2.2.1.1.1.1	0.853290183387271	.	45160001	45560000	#FF4848	1	0.875
chr2	45560001	45840000	A.1.2.1.2.1.2.2.1.1.1.2.2	0.851132686084142	.	45560001	45840000	#FF4848	1	0.875
chr2	45840001	46160000	A.1.1.2.1.2.1.2.1	0.942826321467098	.	45840001	46160000	#FF0000	1	1
chr2	46160001	46560000	A.1.1.1.2.1.1.2	0.984897518878101	.	46160001	46560000	#FF0000	1	1
chr2	46560001	46720000	A.1.2.1.2.1.1.2.2.1.1	0.86084142394822	.	46560001	46720000	#FF4848	1	0.875
chr2	46720001	46880000	A.1.2.1.2.1.1.2.1.2.2	0.861920172599784	.	46720001	46880000	#FF4848	1	0.875
chr2	46880001	47160000	A.1.1.1.2.1.2.2.2.2.2	0.978425026968716	.	46880001	47160000	#FF0000	1	1
chr2	47160001	47640000	A.1.1.1.1.1.1.1	1	.	47160001	47640000	#FF0000	1	1
chr2	47640001	47800000	A.1.2.1.2.2.2.2.2.2.2.1.1	0.825242718446602	.	47640001	47800000	#FF4848	1	0.875
chr2	47800001	48080000	A.1.2.1.2.2.2.1.1.1.1	0.840345199568501	.	47800001	48080000	#FF4848	1	0.875
chr2	48080001	48360000	A.2.1.2.1.2.2.1.1.2.2	0.64940668824164	.	48080001	48360000	#FF9191	1	0.75
chr2	48360001	48520000	A.2.1.2.1.2.1.2.1.1	0.656957928802589	.	48360001	48520000	#FF9191	1	0.75
chr2	48520001	48800000	A.2.1.1.1.1.1.1.2	0.737864077669903	.	48520001	48800000	#FF9191	1	0.75
chr2	48800001	49280000	B.2.2.2.1.1.1.1.2.2	0.0571736785329018	.	48800001	49280000	#0000FF	1	0.125
chr2	49280001	49680000	B.2.2.2.1.2.1.2.2.2	0.029126213592233	.	49280001	49680000	#0000FF	1	0.125
chr2	49680001	49880000	B.2.2.1.1.2.1.2.1.1.1	0.120819848975189	.	49680001	49880000	#0000FF	1	0.125
chr2	49880001	50040000	B.2.1.2.1.2.1.2.1.2.1	0.199568500539374	.	49880001	50040000	#4848FF	1	0.25
chr2	50040001	50440000	B.2.2.2.1.1.2.2.1.1	0.0388349514563107	.	50040001	50440000	#0000FF	1	0.125
chr2	50440001	50720000	B.2.2.2.1.1.2.2.1.2	0.0377562028047465	.	50440001	50720000	#0000FF	1	0.125
chr2	50720001	50960000	B.2.2.1.1.1.1.2.1.2.2	0.140237324703344	.	50720001	50960000	#0000FF	1	0.125
chr2	50960001	51360000	B.2.2.2.1.1.2.1.2.1	0.0409924487594391	.	50960001	51360000	#0000FF	1	0.125
chr2	51360001	51480000	B.2.1.2.1.2.2.2.2	0.18554476806904	.	51360001	51480000	#4848FF	1	0.25
chr2	51480001	51720000	B.2.2.1.1.2.1.1.1.2	0.122977346278317	.	51480001	51720000	#0000FF	1	0.125
chr2	51720001	51840000	B.2.1.2.1.1.1.2.2.2	0.217907227615965	.	51720001	51840000	#4848FF	1	0.25
chr2	51840001	52040000	B.2.2.1.1.1.2.1.2.1.2	0.132686084142395	.	51840001	52040000	#0000FF	1	0.125
chr2	52040001	52120000	B.2.1.1.1.1.2.1.1.2	0.298813376483279	.	52040001	52120000	#4848FF	1	0.25
chr2	52120001	52480000	B.2.2.2.1.1.1.1.1.2.2	0.0593311758360302	.	52120001	52480000	#0000FF	1	0.125
chr2	52480001	52560000	B.2.1.1.1.1.1.2.2.2.1	0.302049622437972	.	52480001	52560000	#4848FF	1	0.25
chr2	52560001	53040000	B.2.2.2.1.2.1.2.2.1	0.0302049622437972	.	52560001	53040000	#0000FF	1	0.125
chr2	53040001	53240000	B.2.2.1.1.1.2.1.2.1.1	0.133764832793959	.	53040001	53240000	#0000FF	1	0.125
chr2	53240001	53640000	B.2.2.1.1.2.2.1.2	0.107874865156419	.	53240001	53640000	#0000FF	1	0.125
chr2	53640001	54000000	B.2.1.1.1.1.1.1.1	0.312837108953614	.	53640001	54000000	#4848FF	1	0.25
chr2	54000001	54080000	A.2.2.1.2.1.1.2.1.1	0.584681769147789	.	54000001	54080000	#FFDADA	1	0.625
chr2	54080001	54280000	A.1.2.2.2.2.2.2.1	0.741100323624595	.	54080001	54280000	#FF4848	1	0.875
chr2	54280001	54360000	A.2.1.2.1.2.1.1.1.2	0.660194174757282	.	54280001	54360000	#FF9191	1	0.75
chr2	54360001	54680000	A.2.1.2.1.2.1.1.2.1	0.659115426105717	.	54360001	54680000	#FF9191	1	0.75
chr2	54680001	54920000	A.1.2.1.2.2.2.1.1.1.2	0.839266450916936	.	54680001	54920000	#FF4848	1	0.875
chr2	54920001	55160000	A.1.2.2.2.2.1.1.1.2.1.2	0.75512405609493	.	54920001	55160000	#FF4848	1	0.875
chr2	55160001	55320000	A.1.2.1.2.2.2.2.2.1.1	0.830636461704423	.	55160001	55320000	#FF4848	1	0.875
chr2	55320001	55480000	A.1.2.1.2.2.2.2.2.2.1.2.2	0.826321467098166	.	55320001	55480000	#FF4848	1	0.875
chr2	55480001	55680000	A.1.2.1.2.2.2.2.2.2.1.1	0.828478964401295	.	55480001	55680000	#FF4848	1	0.875
chr2	55680001	55880000	A.1.2.1.2.2.2.2.2.2.1.2.1	0.82740021574973	.	55680001	55880000	#FF4848	1	0.875
chr2	55880001	56040000	A.2.2.1.2.2.2.2.1	0.565264293419633	.	55880001	56040000	#FFDADA	1	0.625
chr2	56040001	56360000	A.2.2.2.2.2.2.1.2	0.508090614886731	.	56040001	56360000	#FFDADA	1	0.625
chr2	56360001	56720000	B.2.2.2.1.1.1.1.1.1.1	0.0625674217907228	.	56360001	56720000	#0000FF	1	0.125
chr2	56720001	56920000	B.2.1.2.1.2.1.2.1.1.2.2.1	0.201725997842503	.	56720001	56920000	#4848FF	1	0.25
chr2	56920001	57120000	B.2.1.1.1.1.1.2.2.1.1.2	0.3042071197411	.	56920001	57120000	#4848FF	1	0.25
chr2	57120001	57520000	B.2.2.1.1.1.1.2.1.2.1.1	0.142394822006472	.	57120001	57520000	#0000FF	1	0.125
chr2	57520001	57800000	B.2.1.2.1.2.2.1.2.2.2	0.187702265372168	.	57520001	57800000	#4848FF	1	0.25
chr2	57800001	57960000	B.2.1.2.1.1.1.2.2.1	0.21898597626753	.	57800001	57960000	#4848FF	1	0.25
chr2	57960001	58240000	B.1.1.2.1.1.1.2.2.2.2.1	0.453074433656958	.	57960001	58240000	#DADAFF	1	0.5
chr2	58240001	58480000	A.2.2.1.2.2.1.1.2	0.570658036677454	.	58240001	58480000	#FFDADA	1	0.625
chr2	58480001	58920000	B.2.1.2.1.1.1.1.2	0.221143473570658	.	58480001	58920000	#4848FF	1	0.25
chr2	58920001	59520000	B.2.2.2.1.1.1.1.2.1	0.058252427184466	.	58920001	59520000	#0000FF	1	0.125
chr2	59520001	59840000	B.2.2.2.1.1.2.1.2.2	0.0399137001078749	.	59520001	59840000	#0000FF	1	0.125
chr2	59840001	59920000	B.2.1.1.1.1.2.2.2.1.1.1	0.295577130528587	.	59840001	59920000	#4848FF	1	0.25
chr2	59920001	60440000	B.2.2.2.1.1.1.2.2.2	0.0496224379719525	.	59920001	60440000	#0000FF	1	0.125
chr2	60440001	60920000	B.2.1.2.1.1.1.1.1.1.2.2	0.223300970873786	.	60440001	60920000	#4848FF	1	0.25
chr2	60920001	61320000	A.1.1.2.1.2.2.1.2	0.937432578209277	.	60920001	61320000	#FF0000	1	1
chr2	61320001	61600000	A.1.1.1.2.1.1.1	0.985976267529666	.	61320001	61600000	#FF0000	1	1
chr2	61600001	61720000	A.1.1.2.1.1.1.2.2.2.2	0.954692556634304	.	61600001	61720000	#FF0000	1	1
chr2	61720001	62120000	A.1.1.2.1.1.1.1.1.1.1	0.973031283710895	.	61720001	62120000	#FF0000	1	1
chr2	62120001	62440000	A.1.2.2.2.2.1.2.2.1.2	0.747572815533981	.	62120001	62440000	#FF4848	1	0.875
chr2	62440001	62560000	A.2.2.1.2.1.1.2.2.1	0.58252427184466	.	62440001	62560000	#FFDADA	1	0.625
chr2	62560001	63080000	A.1.2.2.2.1.1.1.2.1.2.1	0.783171521035599	.	62560001	63080000	#FF4848	1	0.875
chr2	63080001	63320000	A.2.1.2.1.2.2.2.1	0.646170442286947	.	63080001	63320000	#FF9191	1	0.75
chr2	63320001	63640000	B.1.1.1.1.1.1.2.2	0.498381877022654	.	63320001	63640000	#DADAFF	1	0.5
chr2	63640001	63720000	A.2.2.2.2.2.1.2.1.2	0.514563106796116	.	63640001	63720000	#FFDADA	1	0.625
chr2	63720001	63840000	A.2.2.2.2.2.1.2.1.1	0.515641855447681	.	63720001	63840000	#FFDADA	1	0.625
chr2	63840001	64200000	A.2.1.1.1.1.2.2.1	0.729234088457389	.	63840001	64200000	#FF9191	1	0.75
chr2	64200001	64320000	A.2.1.2.1.2.2.1.2.1	0.648327939590076	.	64200001	64320000	#FF9191	1	0.75
chr2	64320001	64880000	A.1.2.2.2.2.1.1.1.2.1.1	0.756202804746494	.	64320001	64880000	#FF4848	1	0.875
chr2	64880001	65080000	A.1.2.1.2.2.1.1.2.2	0.844660194174757	.	64880001	65080000	#FF4848	1	0.875
chr2	65080001	65400000	A.1.2.1.2.2.2.2.2.2.2.1.2	0.824163969795038	.	65080001	65400000	#FF4848	1	0.875
chr2	65400001	65840000	A.1.2.2.2.2.2.1.2.2	0.74217907227616	.	65400001	65840000	#FF4848	1	0.875
chr2	65840001	66360000	B.2.2.2.1.1.1.1.1.1.2	0.0614886731391586	.	65840001	66360000	#0000FF	1	0.125
chr2	66360001	66600000	B.2.2.1.1.1.1.2.1.1.2	0.143473570658037	.	66360001	66600000	#0000FF	1	0.125
chr2	66600001	66800000	B.1.2.2.2.2.2.2.1.1.1	0.317152103559871	.	66600001	66800000	#9191FF	1	0.375
chr2	66800001	67240000	B.2.2.1.1.2.1.1.1.1	0.124056094929881	.	66800001	67240000	#0000FF	1	0.125
chr2	67240001	67480000	B.2.1.2.1.2.2.1.1.2.1	0.193096008629989	.	67240001	67480000	#4848FF	1	0.25
chr2	67480001	67680000	B.1.2.1.1.2.1.1.1	0.398058252427184	.	67480001	67680000	#9191FF	1	0.375
chr2	67680001	67840000	B.1.2.1.2.2.2.2.2.1	0.362459546925566	.	67680001	67840000	#9191FF	1	0.375
chr2	67840001	68280000	B.2.1.2.1.1.1.1.1.1.1	0.225458468176915	.	67840001	68280000	#4848FF	1	0.25
chr2	68280001	68680000	A.2.1.2.1.2.1.1.1.1.1	0.66235167206041	.	68280001	68680000	#FF9191	1	0.75
chr2	68680001	68960000	A.2.2.1.2.2.1.2.2	0.568500539374326	.	68680001	68960000	#FFDADA	1	0.625
chr2	68960001	69160000	A.2.1.2.1.2.1.1.2.2	0.658036677454153	.	68960001	69160000	#FF9191	1	0.75
chr2	69160001	69560000	A.1.1.2.1.1.1.1.1.2.2.2	0.968716289104639	.	69160001	69560000	#FF0000	1	1
chr2	69560001	70320000	A.1.1.1.1.1.2.1	0.996763754045307	.	69560001	70320000	#FF0000	1	1
chr2	70320001	70440000	A.1.1.2.1.1.1.1.2.2	0.965480043149946	.	70320001	70440000	#FF0000	1	1
chr2	70440001	70520000	A.1.2.1.2.1.2.1.1.1	0.856526429341963	.	70440001	70520000	#FF4848	1	0.875
chr2	70520001	70880000	A.1.2.1.2.1.1.2.2.2.2	0.857605177993528	.	70520001	70880000	#FF4848	1	0.875
chr2	70880001	71160000	A.1.1.2.1.2.1.1.1.1	0.947141316073355	.	70880001	71160000	#FF0000	1	1
chr2	71160001	71600000	A.1.2.1.2.1.1.1.1.2	0.871628910463862	.	71160001	71600000	#FF4848	1	0.875
chr2	71600001	71680000	A.2.1.1.2.1.2.2.1.2	0.70873786407767	.	71600001	71680000	#FF9191	1	0.75
chr2	71680001	71880000	A.1.2.2.2.1.2.2.2.2	0.758360302049622	.	71680001	71880000	#FF4848	1	0.875
chr2	71880001	71960000	A.2.2.2.1.2.1.1.1	0.54908306364617	.	71880001	71960000	#FFDADA	1	0.625
chr2	71960001	72200000	A.2.1.1.2.1.2.1.2.1	0.714131607335491	.	71960001	72200000	#FF9191	1	0.75
chr2	72200001	72400000	A.2.1.1.2.2.1.2.2.2	0.686084142394822	.	72200001	72400000	#FF9191	1	0.75
chr2	72400001	72480000	A.2.1.1.2.1.2.1.2.2	0.713052858683927	.	72400001	72480000	#FF9191	1	0.75
chr2	72480001	72760000	A.1.2.2.2.1.2.1.2.2	0.761596548004315	.	72480001	72760000	#FF4848	1	0.875
chr2	72760001	72840000	A.2.1.2.2.1.1.2.1	0.635382955771305	.	72760001	72840000	#FF9191	1	0.75
chr2	72840001	73160000	A.1.2.1.2.1.1.1.1.1	0.872707659115426	.	72840001	73160000	#FF4848	1	0.875
chr2	73160001	73280000	A.1.2.2.2.1.2.1.1.2.2	0.766990291262136	.	73160001	73280000	#FF4848	1	0.875
chr2	73280001	73520000	A.1.1.2.1.2.1.2.2.1.2	0.94066882416397	.	73280001	73520000	#FF0000	1	1
chr2	73520001	73680000	A.1.2.2.2.1.2.1.2.1.2.1	0.764832793959008	.	73520001	73680000	#FF4848	1	0.875
chr2	73680001	73960000	A.1.2.2.2.1.2.1.2.1.2.2.1	0.763754045307443	.	73680001	73960000	#FF4848	1	0.875
chr2	73960001	74480000	A.1.1.1.2.1.2.2.1	0.981661272923409	.	73960001	74480000	#FF0000	1	1
chr2	74480001	74720000	A.1.1.2.1.2.1.1.1.2.2	0.944983818770227	.	74480001	74720000	#FF0000	1	1
chr2	74720001	74840000	A.1.2.1.2.2.2.1.1.2	0.838187702265372	.	74720001	74840000	#FF4848	1	0.875
chr2	74840001	75120000	A.1.2.2.2.2.2.1.2.1	0.743257820927724	.	74840001	75120000	#FF4848	1	0.875
chr2	75120001	75560000	A.2.2.2.1.2.1.2.1.1	0.546925566343042	.	75120001	75560000	#FFDADA	1	0.625
chr2	75560001	75640000	B.1.1.1.1.1.1.1.2.1.2	0.503775620280475	.	75560001	75640000	#DADAFF	1	0.5
chr2	75640001	75920000	B.1.1.1.1.1.1.2.1.2	0.499460625674218	.	75640001	75920000	#DADAFF	1	0.5
chr2	75920001	76360000	B.2.2.2.1.1.1.2.2.1.1.1.2	0.0528586839266451	.	75920001	76360000	#0000FF	1	0.125
chr2	76360001	76480000	B.2.1.2.1.2.2.1.1.1.2	0.194174757281553	.	76360001	76480000	#4848FF	1	0.25
chr2	76480001	76840000	B.2.2.2.1.2.1.2.1	0.0312837108953614	.	76480001	76840000	#0000FF	1	0.125
chr2	76840001	77120000	B.2.1.2.1.2.2.2.1	0.186623516720604	.	76840001	77120000	#4848FF	1	0.25
chr2	77120001	77480000	B.2.2.1.1.2.2.1.1.2.2	0.108953613807983	.	77120001	77480000	#0000FF	1	0.125
chr2	77480001	77600000	B.2.1.1.1.1.2.2.1	0.296655879180151	.	77480001	77600000	#4848FF	1	0.25
chr2	77600001	77880000	B.2.2.1.1.1.1.1.2.1	0.146709816612729	.	77600001	77880000	#0000FF	1	0.125
chr2	77880001	78000000	B.1.2.1.2.2.2.1.1.1	0.37108953613808	.	77880001	78000000	#9191FF	1	0.375
chr2	78000001	78160000	B.2.1.2.1.2.1.2.1.1.2.2.2	0.200647249190939	.	78000001	78160000	#4848FF	1	0.25
chr2	78160001	78600000	B.2.2.2.1.1.1.2.1.2	0.0550161812297735	.	78160001	78600000	#0000FF	1	0.125
chr2	78600001	78800000	B.2.2.1.1.1.1.1.1	0.147788565264293	.	78600001	78800000	#0000FF	1	0.125
chr2	78800001	78960000	B.2.1.2.1.2.1.1	0.204962243797195	.	78800001	78960000	#4848FF	1	0.25
chr2	78960001	79240000	B.2.1.2.1.2.1.2.2.2	0.196332254584682	.	78960001	79240000	#4848FF	1	0.25
chr2	79240001	79400000	B.2.1.2.1.2.1.2.2.1	0.197411003236246	.	79240001	79400000	#4848FF	1	0.25
chr2	79400001	79720000	B.2.2.1.1.2.2.2	0.106796116504854	.	79400001	79720000	#0000FF	1	0.125
chr2	79720001	80160000	B.2.2.1.1.2.2.1.1.1	0.112189859762675	.	79720001	80160000	#0000FF	1	0.125
chr2	80160001	80280000	B.2.1.1.1.1.1.1.2.2.1	0.308522114347357	.	80160001	80280000	#4848FF	1	0.25
chr2	80280001	80480000	B.2.1.1.1.1.1.1.2.2.2	0.307443365695793	.	80280001	80480000	#4848FF	1	0.25
chr2	80480001	80840000	B.2.1.2.1.2.1.2.1.1.1	0.203883495145631	.	80480001	80840000	#4848FF	1	0.25
chr2	80840001	81040000	B.2.2.1.1.1.1.1.2.2	0.145631067961165	.	80840001	81040000	#0000FF	1	0.125
chr2	81040001	81440000	B.2.2.1.1.2.2.1.1.2.1.2	0.110032362459547	.	81040001	81440000	#0000FF	1	0.125
chr2	81440001	81840000	B.2.2.1.1.2.2.1.1.2.1.1	0.111111111111111	.	81440001	81840000	#0000FF	1	0.125
chr2	81840001	81960000	B.2.1.1.1.2.2.2.1.1.2	0.276159654800431	.	81840001	81960000	#4848FF	1	0.25
chr2	81960001	82400000	B.2.2.2.1.1.1.2.1.1	0.0560949298813377	.	81960001	82400000	#0000FF	1	0.125
chr2	82400001	82840000	B.2.2.2.1.1.1.2.2.1.1.1.1	0.0539374325782093	.	82400001	82840000	#0000FF	1	0.125
chr2	82840001	83080000	B.2.1.2.1.2.1.2.1.1.2.1	0.202804746494067	.	82840001	83080000	#4848FF	1	0.25
chr2	83080001	83400000	B.2.1.2.1.2.1.2.1.2.2	0.19848975188781	.	83080001	83400000	#4848FF	1	0.25
chr2	83400001	83840000	B.2.2.2.1.1.1.2.2.1.2	0.0507011866235167	.	83400001	83840000	#0000FF	1	0.125
chr2	83840001	84480000	B.2.2.2.1.1.1.2.2.1.1.2	0.0517799352750809	.	83840001	84480000	#0000FF	1	0.125
chr2	84480001	84640000	B.2.1.1.1.1.1.1.2.1.1.1	0.31175836030205	.	84480001	84640000	#4848FF	1	0.25
chr2	84640001	84800000	B.1.2.1.1.2.2.2.2.1	0.388349514563107	.	84640001	84800000	#9191FF	1	0.375
chr2	84800001	85120000	B.1.1.2.2.1.2.1.2.1	0.428263214670982	.	84800001	85120000	#DADAFF	1	0.5
chr2	85120001	85560000	A.1.2.1.2.2.2.1.2.1.2	0.83495145631068	.	85120001	85560000	#FF4848	1	0.875
chr2	85560001	85840000	A.1.1.2.1.1.1.1.1.2.1	0.970873786407767	.	85560001	85840000	#FF0000	1	1
chr2	85840001	86080000	A.1.2.1.2.1.2.1.1.2	0.855447680690399	.	85840001	86080000	#FF4848	1	0.875
chr2	86080001	86160000	A.1.2.2.2.1.2.1.1.2.1	0.7680690399137	.	86080001	86160000	#FF4848	1	0.875
chr2	86160001	86440000	A.1.1.2.1.2.1.1.1.2.1	0.946062567421791	.	86160001	86440000	#FF0000	1	1
chr2	86440001	86840000	A.1.2.1.2.1.1.2.2.2.1	0.858683926645092	.	86440001	86840000	#FF4848	1	0.875
chr2	86840001	87120000	A.1.2.2.2.1.1.1.2.1.2.2	0.782092772384035	.	86840001	87120000	#FF4848	1	0.875
chr2	87280001	87360000	A.1.2.2.2.1.1.1.2.1.2.2	0.782092772384035	.	87280001	87360000	#FF4848	1	0.875
chr2	87400001	87440000	A.1.2.2.2.1.1.1.2.1.2.2	0.782092772384035	.	87400001	87440000	#FF4848	1	0.875
chr2	87440001	87520000	A.2.2.1.2.2.1.2.1	0.56957928802589	.	87440001	87520000	#FFDADA	1	0.625
chr2	87560001	87600000	A.2.2.1.2.2.1.2.1	0.56957928802589	.	87560001	87600000	#FFDADA	1	0.625
chr2	87760001	87880000	A.2.2.1.2.2.1.2.1	0.56957928802589	.	87760001	87880000	#FFDADA	1	0.625
chr2	87920001	88000000	A.2.2.1.2.2.1.2.1	0.56957928802589	.	87920001	88000000	#FFDADA	1	0.625
chr2	88160001	88520000	A.2.2.2.1.2.2.1.2.1	0.539374325782093	.	88160001	88520000	#FFDADA	1	0.625
chr2	88520001	88760000	B.1.1.2.2.2.1.2.2	0.422869471413161	.	88520001	88760000	#DADAFF	1	0.5
chr2	88760001	89040000	A.2.2.2.1.2.1.2.1.2	0.545846817691478	.	88760001	89040000	#FFDADA	1	0.625
chr2	89040001	89440000	B.1.2.2.2.2.2.1.1	0.319309600862999	.	89040001	89440000	#9191FF	1	0.375
chr2	89440001	89560000	B.1.2.1.1.2.2.1.2.1	0.392664509169364	.	89440001	89560000	#9191FF	1	0.375
chr2	89880001	89920000	B.1.2.1.1.2.2.1.2.1	0.392664509169364	.	89880001	89920000	#9191FF	1	0.375
chr2	89960001	90080000	B.1.2.1.1.2.2.1.2.1	0.392664509169364	.	89960001	90080000	#9191FF	1	0.375
chr2	90080001	90120000	B.1.2.1.1.2.2.1.2.2	0.391585760517799	.	90080001	90120000	#9191FF	1	0.375
chr2	90240001	90280000	B.1.2.1.1.2.2.1.2.2	0.391585760517799	.	90240001	90280000	#9191FF	1	0.375
chr2	90400001	90480000	B.1.1.2.1.1.2.1	0.45091693635383	.	90400001	90480000	#DADAFF	1	0.5
chr2	91640001	91720000	B.1.1.2.1.1.2.1	0.45091693635383	.	91640001	91720000	#DADAFF	1	0.5
chr2	91760001	92000000	B.1.1.2.1.1.2.1	0.45091693635383	.	91760001	92000000	#DADAFF	1	0.5
chr2	92040001	92200000	B.1.2.1.1.1.1.2.2.1.2.2	0.412081984897519	.	92040001	92200000	#9191FF	1	0.375
chr2	92240001	92360000	B.1.2.1.1.1.1.2.2.1.2.2	0.412081984897519	.	92240001	92360000	#9191FF	1	0.375
chr2	95320001	95600000	B.1.2.2.2.2.1.1.2	0.323624595469256	.	95320001	95600000	#9191FF	1	0.375
chr2	95600001	96000000	B.1.1.2.2.1.1.2.2.1	0.431499460625674	.	95600001	96000000	#DADAFF	1	0.5
chr2	96000001	96080000	A.2.2.2.1.2.1.2.2	0.544768069039914	.	96000001	96080000	#FFDADA	1	0.625
chr2	96120001	96160000	A.2.2.2.1.2.1.2.2	0.544768069039914	.	96120001	96160000	#FFDADA	1	0.625
chr2	96160001	96280000	A.2.2.2.1.2.2.2.1.2	0.535059331175836	.	96160001	96280000	#FFDADA	1	0.625
chr2	96320001	96480000	A.2.2.2.1.2.2.2.1.2	0.535059331175836	.	96320001	96480000	#FFDADA	1	0.625
chr2	96480001	96560000	B.1.1.1.1.2.2.1.1	0.486515641855448	.	96480001	96560000	#DADAFF	1	0.5
chr2	96560001	96680000	A.1.2.2.2.1.1.1.2.2.2	0.778856526429342	.	96560001	96680000	#FF4848	1	0.875
chr2	96720001	96880000	A.1.2.2.2.1.1.1.2.2.2	0.778856526429342	.	96720001	96880000	#FF4848	1	0.875
chr2	96880001	97040000	A.1.2.1.2.1.2.1.2	0.854368932038835	.	96880001	97040000	#FF4848	1	0.875
chr2	97040001	97240000	A.1.2.2.2.1.2.1.2.1.1	0.765911542610572	.	97040001	97240000	#FF4848	1	0.875
chr2	97240001	97520000	A.1.1.2.1.1.1.1.2.1.2	0.96655879180151	.	97240001	97520000	#FF0000	1	1
chr2	97560001	97600000	A.1.1.2.1.1.1.1.2.1.2	0.96655879180151	.	97560001	97600000	#FF0000	1	1
chr2	97640001	97840000	A.2.1.2.2.1.1.1.1.2.1	0.639697950377562	.	97640001	97840000	#FF9191	1	0.75
chr2	97840001	97920000	A.2.1.1.2.2.2.2.1	0.681769147788565	.	97840001	97920000	#FF9191	1	0.75
chr2	98000001	98040000	A.2.1.1.2.2.2.2.1	0.681769147788565	.	98000001	98040000	#FF9191	1	0.75
chr2	98160001	98200000	A.2.1.1.2.2.2.2.1	0.681769147788565	.	98160001	98200000	#FF9191	1	0.75
chr2	98240001	98680000	A.2.1.1.2.2.1.1.2.2	0.694714131607336	.	98240001	98680000	#FF9191	1	0.75
chr2	98680001	99280000	A.2.1.1.2.2.1.1.1.1.1.2	0.700107874865156	.	98680001	99280000	#FF9191	1	0.75
chr2	99280001	99400000	A.2.2.2.1.2.2.2.1.1.2	0.5361380798274	.	99280001	99400000	#FFDADA	1	0.625
chr2	99400001	99720000	A.2.2.1.1.1.2.1.2	0.601941747572815	.	99400001	99720000	#FFDADA	1	0.625
chr2	99720001	99880000	A.2.2.1.1.2.2.2	0.591154261057174	.	99720001	99880000	#FFDADA	1	0.625
chr2	99880001	100120000	A.2.1.1.2.2.2.1.1.1	0.685005393743258	.	99880001	100120000	#FF9191	1	0.75
chr2	100160001	100360000	B.1.1.1.1.1.1.1.2.2.1	0.50269687162891	.	100160001	100360000	#DADAFF	1	0.5
chr2	100360001	100480000	B.1.1.1.1.1.1.1.2.2.2	0.501618122977346	.	100360001	100480000	#DADAFF	1	0.5
chr2	100480001	100840000	B.1.1.1.1.1.2.1	0.49730312837109	.	100480001	100840000	#DADAFF	1	0.5
chr2	100840001	101040000	A.2.1.2.2.1.2.2.1.2	0.62891046386192	.	100840001	101040000	#FF9191	1	0.75
chr2	101040001	101160000	A.2.1.2.2.1.2.2.2.2	0.626752966558792	.	101040001	101160000	#FF9191	1	0.75
chr2	101160001	101640000	A.1.1.1.2.2.2.1	0.975188781014024	.	101160001	101640000	#FF0000	1	1
chr2	101640001	101880000	A.1.1.2.2.1.1.2.2.2	0.9277238403452	.	101640001	101880000	#FF0000	1	1
chr2	101880001	101960000	A.1.2.2.2.1.1.2.2.1.2	0.772384034519957	.	101880001	101960000	#FF4848	1	0.875
chr2	101960001	102160000	A.1.2.2.2.1.1.2.1.2.1.1	0.776699029126214	.	101960001	102160000	#FF4848	1	0.875
chr2	102160001	102320000	A.2.1.1.2.2.1.1.1.1.1.1	0.701186623516721	.	102160001	102320000	#FF9191	1	0.75
chr2	102320001	102520000	A.1.2.1.2.2.2.1.2.2.1	0.833872707659115	.	102320001	102520000	#FF4848	1	0.875
chr2	102520001	102640000	A.2.2.1.2.1.1.1.1.1.2	0.587918015102481	.	102520001	102640000	#FFDADA	1	0.625
chr2	102640001	102920000	A.2.1.1.1.1.1.1.1	0.738942826321467	.	102640001	102920000	#FF9191	1	0.75
chr2	102920001	103080000	A.2.2.2.1.2.2.2.1.1.1	0.537216828478964	.	102920001	103080000	#FFDADA	1	0.625
chr2	103080001	103440000	B.1.1.2.1.2.1.1.2.1	0.442286947141316	.	103080001	103440000	#DADAFF	1	0.5
chr2	103440001	103600000	B.2.1.1.1.2.2.1	0.27831715210356	.	103440001	103600000	#4848FF	1	0.25
chr2	103600001	103800000	B.2.1.2.2.1.2.1.2.2.1	0.17259978425027	.	103600001	103800000	#4848FF	1	0.25
chr2	103800001	104080000	B.2.2.1.2.1.2.2.2.2.1	0.0809061488673139	.	103800001	104080000	#0000FF	1	0.125
chr2	104080001	104160000	B.1.2.2.2.1.2.2.2	0.325782092772384	.	104080001	104160000	#9191FF	1	0.375
chr2	104160001	104680000	B.2.2.2.2.1.2.2.2.1.1	0.0140237324703344	.	104160001	104680000	#0000FF	1	0.125
chr2	104680001	104840000	B.2.1.1.1.2.1.2.2.1.2	0.280474649406688	.	104680001	104840000	#4848FF	1	0.25
chr2	104840001	105200000	B.2.1.2.2.1.2.1.2.2.2	0.171521035598705	.	104840001	105200000	#4848FF	1	0.25
chr2	105200001	105400000	B.2.1.1.1.2.2.2.1.2.2.2	0.270765911542611	.	105200001	105400000	#4848FF	1	0.25
chr2	105400001	105640000	B.2.1.1.1.2.2.2.1.2.2.1.2.2	0.271844660194175	.	105400001	105640000	#4848FF	1	0.25
chr2	105640001	105920000	A.2.2.2.2.2.1.2.2.1.1	0.513484358144552	.	105640001	105920000	#FFDADA	1	0.625
chr2	105920001	106160000	A.2.1.1.2.2.1.2.1.2.1.1	0.692556634304207	.	105920001	106160000	#FF9191	1	0.75
chr2	106160001	106440000	A.2.2.2.1.2.2.1.2.2	0.538295577130529	.	106160001	106440000	#FFDADA	1	0.625
chr2	106440001	106680000	B.1.1.1.1.1.2.2.2	0.495145631067961	.	106440001	106680000	#DADAFF	1	0.5
chr2	106680001	106840000	A.2.2.2.1.2.2.1.1.2.1.2	0.541531823085221	.	106680001	106840000	#FFDADA	1	0.625
chr2	106880001	107000000	A.2.2.2.1.2.2.1.1.2.1.2	0.541531823085221	.	106880001	107000000	#FFDADA	1	0.625
chr2	107080001	107200000	A.2.2.2.2.2.1.2.2.2.2	0.51024811218986	.	107080001	107200000	#FFDADA	1	0.625
chr2	107200001	107400000	B.1.1.1.1.1.2.2.1	0.496224379719525	.	107200001	107400000	#DADAFF	1	0.5
chr2	107400001	107720000	A.2.2.1.2.1.1.2.2.2.2	0.580366774541532	.	107400001	107720000	#FFDADA	1	0.625
chr2	107720001	107800000	B.1.1.1.1.2.2.1.2.2.2	0.483279395900755	.	107720001	107800000	#DADAFF	1	0.5
chr2	107800001	108160000	B.1.1.2.2.2.2.2	0.419633225458468	.	107800001	108160000	#DADAFF	1	0.5
chr2	108160001	108440000	B.1.1.2.2.2.1.1	0.425026968716289	.	108160001	108440000	#DADAFF	1	0.5
chr2	108520001	108800000	B.1.2.2.2.1.1.1	0.340884573894283	.	108520001	108800000	#9191FF	1	0.375
chr2	108800001	109280000	A.1.2.2.2.1.1.1.2.1.1	0.784250269687163	.	108800001	109280000	#FF4848	1	0.875
chr2	109280001	109440000	A.1.2.2.2.1.1.2.2.1.1	0.773462783171521	.	109280001	109440000	#FF4848	1	0.875
chr2	109440001	109800000	A.2.1.1.2.2.1.1.1.1.2.2	0.697950377562028	.	109440001	109800000	#FF9191	1	0.75
chr2	109800001	110120000	A.1.2.1.2.1.2.2.2	0.84789644012945	.	109800001	110120000	#FF4848	1	0.875
chr2	110240001	110280000	A.1.2.1.2.1.2.2.2	0.84789644012945	.	110240001	110280000	#FF4848	1	0.875
chr2	110280001	110520000	A.1.2.1.1.1.1.2.1.2.2	0.903991370010787	.	110280001	110520000	#FF4848	1	0.875
chr2	110840001	110920000	A.1.2.1.1.1.1.2.1.2.2	0.903991370010787	.	110840001	110920000	#FF4848	1	0.875
chr2	110920001	111000000	A.1.2.2.2.1.2.1.1.1	0.769147788565264	.	110920001	111000000	#FF4848	1	0.875
chr2	111360001	111560000	A.1.2.2.2.1.2.1.1.1	0.769147788565264	.	111360001	111560000	#FF4848	1	0.875
chr2	111560001	112040000	A.1.2.1.1.1.1.1.2.2.1	0.908306364617044	.	111560001	112040000	#FF4848	1	0.875
chr2	112040001	112120000	A.2.2.1.2.1.1.2.2.2.1	0.581445523193096	.	112040001	112120000	#FFDADA	1	0.625
chr2	112120001	112440000	A.2.1.1.2.1.2.1.1.1	0.716289104638619	.	112120001	112440000	#FF9191	1	0.75
chr2	112440001	112560000	A.2.1.2.2.1.2.1	0.631067961165049	.	112440001	112560000	#FF9191	1	0.75
chr2	112600001	112640000	A.2.1.2.2.1.2.1	0.631067961165049	.	112600001	112640000	#FF9191	1	0.75
chr2	112640001	113040000	A.1.1.2.1.1.1.1.2.1.1	0.967637540453074	.	112640001	113040000	#FF0000	1	1
chr2	113040001	113120000	A.1.2.2.2.1.1.2.1.2.2	0.774541531823085	.	113040001	113120000	#FF4848	1	0.875
chr2	113160001	113240000	A.1.2.2.2.1.1.2.1.2.2	0.774541531823085	.	113160001	113240000	#FF4848	1	0.875
chr2	113240001	113480000	A.1.1.1.2.2.2.2	0.97411003236246	.	113240001	113480000	#FF0000	1	1
chr2	113480001	113760000	A.1.2.1.1.1.1.2.1.2.1	0.905070118662352	.	113480001	113760000	#FF4848	1	0.875
chr2	113760001	113840000	A.2.1.1.2.2.2.2.2.1	0.680690399137001	.	113760001	113840000	#FF9191	1	0.75
chr2	113840001	114280000	A.1.2.2.2.1.1.1.2.2.1.1	0.78101402373247	.	113840001	114280000	#FF4848	1	0.875
chr2	114280001	114720000	A.2.1.1.2.2.1.2.1.2.2.2.1	0.689320388349515	.	114280001	114720000	#FF9191	1	0.75
chr2	114720001	115200000	B.2.2.1.2.1.2.2.1.2.1	0.0841423948220065	.	114720001	115200000	#0000FF	1	0.125
chr2	115200001	115400000	B.2.2.1.2.1.2.1.2.1	0.0884573894282632	.	115200001	115400000	#0000FF	1	0.125
chr2	115400001	115560000	B.2.1.2.2.1.2.1.2.1.1.1	0.175836030204962	.	115400001	115560000	#4848FF	1	0.25
chr2	115560001	115960000	B.2.1.2.2.1.2.1.2.1.1.2	0.174757281553398	.	115560001	115960000	#4848FF	1	0.25
chr2	115960001	116040000	B.1.2.2.2.1.1.2.1.1	0.339805825242718	.	115960001	116040000	#9191FF	1	0.375
chr2	116040001	116480000	B.2.2.2.2.1.2.2.2.1.2	0.0129449838187702	.	116040001	116480000	#0000FF	1	0.125
chr2	116480001	116720000	B.2.2.1.2.1.2.1.1.1.2	0.09277238403452	.	116480001	116720000	#0000FF	1	0.125
chr2	116720001	117000000	B.2.2.1.2.1.2.1.2.2.2	0.0862998921251348	.	116720001	117000000	#0000FF	1	0.125
chr2	117000001	117160000	B.2.1.2.2.1.2.1.2.1.2	0.173678532901834	.	117000001	117160000	#4848FF	1	0.25
chr2	117160001	117360000	B.2.2.1.2.1.2.2.2.2.2	0.0798274002157497	.	117160001	117360000	#0000FF	1	0.125
chr2	117360001	117880000	B.2.2.2.2.1.2.2.1.2	0.0151024811218986	.	117360001	117880000	#0000FF	1	0.125
chr2	117880001	117960000	B.2.1.2.2.1.2.1.1	0.176914778856526	.	117880001	117960000	#4848FF	1	0.25
chr2	117960001	118160000	B.2.1.2.2.1.2.2.1.2.1.1	0.169363538295577	.	117960001	118160000	#4848FF	1	0.25
chr2	118160001	118560000	B.2.2.1.2.1.2.1.1.1.1	0.0938511326860841	.	118160001	118560000	#0000FF	1	0.125
chr2	118560001	118960000	B.1.1.1.1.2.1.1.2.1	0.491909385113269	.	118560001	118960000	#DADAFF	1	0.5
chr2	118960001	119320000	B.2.1.1.1.2.2.2.1.2.2.1.2.1	0.272923408845739	.	118960001	119320000	#4848FF	1	0.25
chr2	119320001	119600000	B.1.2.2.2.1.1.2.1.2.2.2	0.335490830636462	.	119320001	119600000	#9191FF	1	0.375
chr2	119600001	119760000	B.1.1.2.2.1.1.2.1.2	0.432578209277238	.	119600001	119760000	#DADAFF	1	0.5
chr2	119760001	119920000	B.1.1.1.1.2.2.1.2.2.1	0.484358144552319	.	119760001	119920000	#DADAFF	1	0.5
chr2	119920001	120160000	A.2.2.1.2.1.1.1.1.1.1.1	0.59007551240561	.	119920001	120160000	#FFDADA	1	0.625
chr2	120160001	120400000	A.2.1.1.2.2.1.1.1.1.2.1	0.699029126213592	.	120160001	120400000	#FF9191	1	0.75
chr2	120400001	120760000	A.1.1.2.2.2.2.1	0.916936353829558	.	120400001	120760000	#FF0000	1	1
chr2	120760001	120880000	A.2.1.1.2.2.2.1.1.2	0.683926645091694	.	120760001	120880000	#FF9191	1	0.75
chr2	120880001	121040000	A.1.2.2.2.1.1.1.2.2.1.2	0.779935275080906	.	120880001	121040000	#FF4848	1	0.875
chr2	121040001	121200000	A.1.2.2.2.1.1.2.1.1	0.777777777777778	.	121040001	121200000	#FF4848	1	0.875
chr2	121200001	121520000	A.1.2.1.1.1.1.2.2	0.902912621359223	.	121200001	121520000	#FF4848	1	0.875
chr2	121520001	121600000	A.2.1.1.2.2.2.2.2.2	0.679611650485437	.	121520001	121600000	#FF9191	1	0.75
chr2	121600001	121800000	A.1.2.2.2.1.1.2.1.2.1.2	0.775620280474649	.	121600001	121800000	#FF4848	1	0.875
chr2	121800001	122160000	A.1.2.1.1.1.2.1.2.1	0.900755124056095	.	121800001	122160000	#FF4848	1	0.875
chr2	122160001	122520000	A.1.2.1.2.2.2.1.2.2.2	0.832793959007551	.	122160001	122520000	#FF4848	1	0.875
chr2	122520001	122720000	B.1.1.2.1.2.1.1.1.1	0.444444444444444	.	122520001	122720000	#DADAFF	1	0.5
chr2	122720001	122920000	B.1.2.2.2.1.2.2.1.1	0.327939590075512	.	122720001	122920000	#9191FF	1	0.375
chr2	122920001	123080000	B.2.1.1.1.2.2.2.1.2.1	0.275080906148867	.	122920001	123080000	#4848FF	1	0.25
chr2	123080001	123320000	B.2.1.2.2.1.2.2.1.2.2	0.167206040992449	.	123080001	123320000	#4848FF	1	0.25
chr2	123320001	123480000	B.2.1.2.2.1.1.2.2.1	0.179072276159655	.	123320001	123480000	#4848FF	1	0.25
chr2	123480001	123840000	B.2.2.1.2.1.2.1.1.2.2.1	0.0906148867313916	.	123480001	123840000	#0000FF	1	0.125
chr2	123840001	124200000	B.2.2.2.2.1.2.2.2.2.2	0.0107874865156419	.	123840001	124200000	#0000FF	1	0.125
chr2	124200001	124520000	B.2.2.2.2.1.2.1.2	0.017259978425027	.	124200001	124520000	#0000FF	1	0.125
chr2	124520001	124720000	B.2.2.1.2.1.2.1.1.2.1	0.0916936353829558	.	124520001	124720000	#0000FF	1	0.125
chr2	124720001	124840000	B.2.1.1.1.2.1.1.2.1	0.286947141316073	.	124720001	124840000	#4848FF	1	0.25
chr2	124840001	125000000	B.1.2.2.2.1.1.2.1.2.2.1.1	0.33764832793959	.	124840001	125000000	#9191FF	1	0.375
chr2	125000001	125320000	B.2.1.2.2.1.2.2.1.1	0.170442286947141	.	125000001	125320000	#4848FF	1	0.25
chr2	125320001	125600000	B.2.1.2.2.1.2.2.1.2.1.2	0.168284789644013	.	125320001	125600000	#4848FF	1	0.25
chr2	125600001	125720000	B.2.1.1.1.2.2.2.2.1.2	0.268608414239482	.	125600001	125720000	#4848FF	1	0.25
chr2	125720001	126240000	B.2.2.2.2.1.2.1.1	0.0183387270765912	.	125720001	126240000	#0000FF	1	0.125
chr2	126240001	126520000	B.2.2.1.2.1.2.1.2.2.1	0.087378640776699	.	126240001	126520000	#0000FF	1	0.125
chr2	126520001	126960000	B.2.2.2.2.1.2.2.1.1	0.0161812297734628	.	126520001	126960000	#0000FF	1	0.125
chr2	126960001	127280000	B.2.2.1.2.1.2.2.1.2.2	0.0830636461704423	.	126960001	127280000	#0000FF	1	0.125
chr2	127280001	127480000	B.2.1.1.1.2.2.2.1.2.2.1.1	0.274002157497303	.	127280001	127480000	#4848FF	1	0.25
chr2	127480001	127800000	B.1.1.2.1.1.2.2.1.2	0.448759439050701	.	127480001	127800000	#DADAFF	1	0.5
chr2	127800001	128080000	A.1.2.2.2.1.1.2.2.2.1	0.771305285868393	.	127800001	128080000	#FF4848	1	0.875
chr2	128080001	128480000	A.1.1.2.2.1.1.2.2.1	0.928802588996764	.	128080001	128480000	#FF0000	1	1
chr2	128480001	128640000	A.1.2.1.1.1.1.2.1.1	0.906148867313916	.	128480001	128640000	#FF4848	1	0.875
chr2	128640001	129000000	A.1.2.1.1.1.2.1.2.2	0.899676375404531	.	128640001	129000000	#FF4848	1	0.875
chr2	129000001	129280000	A.2.2.2.1.2.2.1.1.1	0.543689320388349	.	129000001	129280000	#FFDADA	1	0.625
chr2	129280001	129640000	B.1.2.1.2.1.2.2.1.1	0.378640776699029	.	129280001	129640000	#9191FF	1	0.375
chr2	129640001	129840000	B.2.1.1.1.2.2.2.1.1.1	0.277238403451996	.	129640001	129840000	#4848FF	1	0.25
chr2	129840001	130240000	B.2.2.1.2.1.2.2.2.1	0.0819848975188781	.	129840001	130240000	#0000FF	1	0.125
chr2	130240001	130480000	B.2.1.1.1.2.1.2.1.1	0.284789644012945	.	130240001	130480000	#4848FF	1	0.25
chr2	130480001	130800000	B.1.2.1.1.2.2.2.1.2	0.389428263214671	.	130480001	130800000	#9191FF	1	0.375
chr2	130880001	131160000	A.2.1.2.2.1.2.2.1.1	0.629989212513484	.	130880001	131160000	#FF9191	1	0.75
chr2	131360001	131400000	A.2.1.2.2.1.2.2.1.1	0.629989212513484	.	131360001	131400000	#FF9191	1	0.75
chr2	131440001	131920000	A.2.1.1.2.2.1.1.2.1	0.6957928802589	.	131440001	131920000	#FF9191	1	0.75
chr2	131920001	132000000	B.1.1.2.2.1.1.2.2.2	0.43042071197411	.	131920001	132000000	#DADAFF	1	0.5
chr2	132040001	132120000	B.1.1.2.2.1.1.2.2.2	0.43042071197411	.	132040001	132120000	#DADAFF	1	0.5
chr2	132120001	132320000	B.1.1.1.1.2.2.1.2.1	0.485436893203884	.	132120001	132320000	#DADAFF	1	0.5
chr2	132320001	132640000	B.1.2.1.2.1.2.2.1.2	0.377562028047465	.	132320001	132640000	#9191FF	1	0.375
chr2	132640001	132760000	B.1.2.2.2.1.1.2.1.2.2.1.2	0.336569579288026	.	132640001	132760000	#9191FF	1	0.375
chr2	132800001	132880000	B.1.2.2.2.1.1.2.1.2.2.1.2	0.336569579288026	.	132800001	132880000	#9191FF	1	0.375
chr2	132880001	133240000	B.1.1.2.2.2.2.1.2	0.420711974110032	.	132880001	133240000	#DADAFF	1	0.5
chr2	133240001	133520000	A.2.2.2.2.2.1.2.2.1.2	0.512405609492988	.	133240001	133520000	#FFDADA	1	0.625
chr2	133520001	133880000	B.1.2.1.2.1.2.2.2.2	0.375404530744337	.	133520001	133880000	#9191FF	1	0.375
chr2	133880001	134000000	B.1.1.1.1.2.2.2.2.1	0.480043149946063	.	133880001	134000000	#DADAFF	1	0.5
chr2	134000001	134320000	B.1.1.1.1.2.1.1.1.2	0.492988133764833	.	134000001	134320000	#DADAFF	1	0.5
chr2	134320001	134720000	B.1.1.2.1.1.2.2.2.2	0.445523193096009	.	134320001	134720000	#DADAFF	1	0.5
chr2	134720001	134880000	B.1.1.2.1.2.1.1.2.2	0.441208198489752	.	134720001	134880000	#DADAFF	1	0.5
chr2	134880001	135200000	A.2.2.2.1.2.2.2.2.2	0.532901833872708	.	134880001	135200000	#FFDADA	1	0.625
chr2	135200001	135400000	B.1.1.1.1.2.2.2.2.2	0.478964401294498	.	135200001	135400000	#DADAFF	1	0.5
chr2	135400001	135520000	A.2.2.2.2.2.1.2.2.2.1	0.511326860841424	.	135400001	135520000	#FFDADA	1	0.625
chr2	135520001	135680000	A.2.2.2.1.2.2.1.1.2.1.1	0.542610571736785	.	135520001	135680000	#FFDADA	1	0.625
chr2	135680001	135840000	A.1.2.2.1.1.2.2.1.1	0.805825242718447	.	135680001	135840000	#FF4848	1	0.875
chr2	135840001	136000000	A.2.1.1.2.2.1.2.1.2.2.1	0.690399137001079	.	135840001	136000000	#FF9191	1	0.75
chr2	136000001	136160000	A.2.1.2.2.1.2.2.2.1	0.627831715210356	.	136000001	136160000	#FF9191	1	0.75
chr2	136160001	136560000	A.1.1.2.2.2.2.2.1.2	0.914778856526429	.	136160001	136560000	#FF0000	1	1
chr2	136560001	136920000	A.2.2.1.2.1.1.1.1.2	0.586839266450917	.	136560001	136920000	#FFDADA	1	0.625
chr2	136920001	137160000	B.1.1.2.2.1.2.2	0.426105717367853	.	136920001	137160000	#DADAFF	1	0.5
chr2	137160001	137600000	B.2.2.2.2.1.2.2.2.2.1	0.011866235167206	.	137160001	137600000	#0000FF	1	0.125
chr2	137600001	138120000	B.2.2.2.2.2.2.1.1	0.00647249190938511	.	137600001	138120000	#0000FF	1	0.125
chr2	138120001	138240000	B.2.1.1.1.2.2.2.2.2	0.267529665587918	.	138120001	138240000	#4848FF	1	0.25
chr2	138240001	138400000	B.2.1.2.2.1.2.2.2	0.166127292340885	.	138240001	138400000	#4848FF	1	0.25
chr2	138400001	138640000	B.2.2.1.2.1.2.1.1.2.2.2	0.0895361380798274	.	138400001	138640000	#0000FF	1	0.125
chr2	138640001	139000000	B.1.1.2.1.2.1.2.2.1	0.439050701186624	.	138640001	139000000	#DADAFF	1	0.5
chr2	139000001	139200000	B.1.1.2.2.1.1.2.1.1	0.433656957928803	.	139000001	139200000	#DADAFF	1	0.5
chr2	139200001	139400000	B.1.1.1.1.2.2.2.1.2	0.481121898597627	.	139200001	139400000	#DADAFF	1	0.5
chr2	139400001	139480000	B.1.2.1.1.1.1.2.1	0.415318230852211	.	139400001	139480000	#9191FF	1	0.375
chr2	139480001	139640000	B.1.2.2.2.1.1.2.2.2.1	0.332254584681769	.	139480001	139640000	#9191FF	1	0.375
chr2	139640001	139880000	B.2.2.1.2.1.2.2.1.1	0.0852211434735707	.	139640001	139880000	#0000FF	1	0.125
chr2	139880001	140080000	B.2.2.1.2.1.1.1.2.1	0.101402373247033	.	139880001	140080000	#0000FF	1	0.125
chr2	140080001	140520000	B.2.2.2.2.2.2.1.2.2	0.00431499460625674	.	140080001	140520000	#0000FF	1	0.125
chr2	140520001	140960000	B.2.2.2.2.1.1.2.1.1.2	0.0237324703344121	.	140520001	140960000	#0000FF	1	0.125
chr2	140960001	141120000	B.1.2.2.2.1.1.2.1.2.1	0.338727076591154	.	140960001	141120000	#9191FF	1	0.375
chr2	141120001	141320000	B.2.1.1.1.2.1.1.1.1.1	0.290183387270766	.	141120001	141320000	#4848FF	1	0.25
chr2	141320001	141440000	B.1.1.1.1.2.1.1.2.2.1	0.490830636461704	.	141320001	141440000	#DADAFF	1	0.5
chr2	141440001	141960000	B.2.2.1.2.1.1.2.2	0.0949298813376483	.	141440001	141960000	#0000FF	1	0.125
chr2	141960001	142040000	B.2.1.1.1.2.1.1.2.2	0.285868392664509	.	141960001	142040000	#4848FF	1	0.25
chr2	142040001	142320000	B.1.2.2.2.1.1.2.2.2.2	0.331175836030205	.	142040001	142320000	#9191FF	1	0.375
chr2	142320001	142480000	B.2.2.1.2.1.1.1.1.1.1	0.10571736785329	.	142320001	142480000	#0000FF	1	0.125
chr2	142480001	142760000	B.2.1.1.1.2.1.2.1.2	0.283710895361381	.	142480001	142760000	#4848FF	1	0.25
chr2	142760001	142920000	B.2.1.1.1.2.1.2.2.1.1.2	0.281553398058252	.	142760001	142920000	#4848FF	1	0.25
chr2	142920001	143120000	B.2.1.1.1.2.1.1.1.2	0.288025889967638	.	142920001	143120000	#4848FF	1	0.25
chr2	143120001	143440000	B.1.2.2.2.1.2.1.2	0.329018338727077	.	143120001	143440000	#9191FF	1	0.375
chr2	143440001	143800000	A.1.2.2.2.1.1.1.1	0.785329018338727	.	143440001	143800000	#FF4848	1	0.875
chr2	143800001	144080000	B.2.1.1.1.2.1.2.2.1.1.1	0.282632146709817	.	143800001	144080000	#4848FF	1	0.25
chr2	144080001	144680000	B.2.2.1.2.1.1.1.2.2.2.1	0.0992448759439051	.	144080001	144680000	#0000FF	1	0.125
chr2	144680001	145000000	B.1.1.1.1.2.1.2.1	0.488673139158576	.	144680001	145000000	#DADAFF	1	0.5
chr2	145000001	145360000	A.2.2.1.2.1.1.1.1.1.1.2	0.588996763754045	.	145000001	145360000	#FFDADA	1	0.625
chr2	145360001	145560000	A.2.2.2.1.1.2.2.2.1	0.551240560949299	.	145360001	145560000	#FFDADA	1	0.625
chr2	145560001	145840000	A.2.1.2.1.1.2.1.1.1.2.1	0.669902912621359	.	145560001	145840000	#FF9191	1	0.75
chr2	145840001	145920000	A.2.2.2.1.2.2.1.1.2.2	0.540453074433657	.	145840001	145920000	#FFDADA	1	0.625
chr2	145920001	146200000	B.1.1.2.1.1.2.2.1.1	0.449838187702265	.	145920001	146200000	#DADAFF	1	0.5
chr2	146200001	146360000	B.1.1.1.1.2.2.2.1.1	0.482200647249191	.	146200001	146360000	#DADAFF	1	0.5
chr2	146360001	146480000	B.1.1.2.2.2.2.1.1	0.421790722761597	.	146360001	146480000	#DADAFF	1	0.5
chr2	146480001	146560000	B.1.1.1.2.2.1.2.2	0.462783171521036	.	146480001	146560000	#DADAFF	1	0.5
chr2	146560001	146800000	B.1.2.2.2.1.1.2.2.1.1	0.334412081984898	.	146560001	146800000	#9191FF	1	0.375
chr2	146800001	146960000	B.2.1.1.1.2.1.1.1.1.2	0.289104638619202	.	146800001	146960000	#4848FF	1	0.25
chr2	146960001	147120000	B.2.1.1.1.2.1.2.2.2	0.279395900755124	.	146960001	147120000	#4848FF	1	0.25
chr2	147120001	147440000	B.2.1.1.2.2.2.1.2.2	0.228694714131607	.	147120001	147440000	#4848FF	1	0.25
chr2	147440001	147640000	B.2.1.2.2.1.1.1.2.1.2	0.182308522114347	.	147440001	147640000	#4848FF	1	0.25
chr2	147640001	148120000	B.2.2.2.2.2.2.1.2.1	0.00539374325782093	.	147640001	148120000	#0000FF	1	0.125
chr2	148120001	148680000	B.2.2.2.2.1.1.2.1.1.1.1	0.0258899676375405	.	148120001	148680000	#0000FF	1	0.125
chr2	148680001	148880000	B.1.1.1.1.2.1.2.2	0.487594390507012	.	148680001	148880000	#DADAFF	1	0.5
chr2	148880001	149320000	B.2.1.1.1.2.2.2.2.1.1	0.269687162891046	.	148880001	149320000	#4848FF	1	0.25
chr2	149320001	149640000	B.1.1.1.1.2.1.1.1.1	0.494066882416397	.	149320001	149640000	#DADAFF	1	0.5
chr2	149640001	149720000	B.1.2.1.1.2.2.2.1.1	0.390507011866235	.	149640001	149720000	#9191FF	1	0.375
chr2	149760001	149840000	B.1.2.1.1.2.2.2.1.1	0.390507011866235	.	149760001	149840000	#9191FF	1	0.375
chr2	149840001	150040000	B.2.1.2.2.1.1.1.1	0.184466019417476	.	149840001	150040000	#4848FF	1	0.25
chr2	150040001	150440000	B.2.1.2.2.1.1.1.2.2	0.181229773462783	.	150040001	150440000	#4848FF	1	0.25
chr2	150440001	150920000	A.2.1.1.2.2.1.1.1.2	0.696871628910464	.	150440001	150920000	#FF9191	1	0.75
chr2	150920001	151120000	A.1.2.2.2.1.1.2.2.2.2	0.770226537216828	.	150920001	151120000	#FF4848	1	0.875
chr2	151120001	151520000	A.2.1.1.2.2.1.2.1.2.2.2.2	0.68824163969795	.	151120001	151520000	#FF9191	1	0.75
chr2	151520001	151760000	B.1.1.2.1.2.1.2.1	0.440129449838188	.	151520001	151760000	#DADAFF	1	0.5
chr2	151760001	152360000	A.2.2.2.1.2.2.2.2.1	0.533980582524272	.	151760001	152360000	#FFDADA	1	0.625
chr2	152360001	152520000	A.2.1.2.1.1.2.1.1.1.1	0.670981661272923	.	152360001	152520000	#FF9191	1	0.75
chr2	152520001	152880000	A.2.1.1.2.2.1.2.1.2.1.2	0.691477885652643	.	152520001	152880000	#FF9191	1	0.75
chr2	152880001	152960000	A.2.1.1.2.2.2.1.2	0.682847896440129	.	152880001	152960000	#FF9191	1	0.75
chr2	152960001	153120000	A.1.2.1.1.1.2.2.2.1	0.895361380798274	.	152960001	153120000	#FF4848	1	0.875
chr2	153120001	153600000	A.1.1.2.2.1.1.2.1.1.2	0.930960086299892	.	153120001	153600000	#FF0000	1	1
chr2	153600001	153960000	B.2.2.1.2.1.1.1.2.2.1	0.100323624595469	.	153600001	153960000	#0000FF	1	0.125
chr2	153960001	154080000	B.2.1.2.2.1.1.2.1	0.180151024811219	.	153960001	154080000	#4848FF	1	0.25
chr2	154080001	154720000	B.2.2.2.2.2.2.2.2	0.00107874865156419	.	154080001	154720000	#0000FF	1	0.125
chr2	154720001	154960000	B.1.1.1.2.2.2.1.2	0.460625674217907	.	154720001	154960000	#DADAFF	1	0.5
chr2	154960001	155120000	B.1.1.1.2.1.1.2.1.1	0.475728155339806	.	154960001	155120000	#DADAFF	1	0.5
chr2	155120001	155240000	B.1.2.1.2.1.2.2.2.1	0.376483279395901	.	155120001	155240000	#9191FF	1	0.375
chr2	155240001	155560000	B.2.2.1.2.1.1.1.1.1.2.1	0.104638619201726	.	155240001	155560000	#0000FF	1	0.125
chr2	155560001	155760000	B.2.2.1.2.1.1.1.1.1.2.2	0.103559870550162	.	155560001	155760000	#0000FF	1	0.125
chr2	155760001	156200000	B.2.2.2.2.1.1.2.1.1.1.2	0.0248112189859763	.	155760001	156200000	#0000FF	1	0.125
chr2	156200001	156680000	B.2.2.2.2.2.2.2.1.2	0.00215749730312837	.	156200001	156680000	#0000FF	1	0.125
chr2	156680001	156880000	B.2.2.1.2.1.1.1.2.2.2.2	0.0981661272923409	.	156680001	156880000	#0000FF	1	0.125
chr2	156880001	157000000	B.1.2.2.2.1.1.2.2.1.2	0.333333333333333	.	156880001	157000000	#9191FF	1	0.375
chr2	157000001	157160000	B.2.1.1.2.2.2.2.2	0.226537216828479	.	157000001	157160000	#4848FF	1	0.25
chr2	157160001	157440000	A.2.2.2.1.1.1.1.2.2.2.1	0.558791801510248	.	157160001	157440000	#FFDADA	1	0.625
chr2	157440001	157680000	B.2.1.1.2.2.2.1.2.1.2.2	0.229773462783172	.	157440001	157680000	#4848FF	1	0.25
chr2	157680001	158040000	B.2.1.1.2.2.2.1.2.1.2.1	0.230852211434736	.	157680001	158040000	#4848FF	1	0.25
chr2	158040001	158280000	B.1.2.1.1.2.2.1.1	0.393743257820928	.	158040001	158280000	#9191FF	1	0.375
chr2	158280001	158600000	B.1.2.2.2.1.2.2.1.2	0.326860841423948	.	158280001	158600000	#9191FF	1	0.375
chr2	158600001	159280000	B.1.1.1.1.2.1.1.2.2.2	0.48975188781014	.	158600001	159280000	#DADAFF	1	0.5
chr2	159280001	159440000	A.2.1.2.2.2.1.2.2.1.2	0.617044228694714	.	159280001	159440000	#FF9191	1	0.75
chr2	159440001	159680000	A.2.1.1.2.2.1.2.1.1	0.693635382955771	.	159440001	159680000	#FF9191	1	0.75
chr2	159680001	160120000	A.1.1.2.2.2.2.2.1.1	0.915857605177994	.	159680001	160120000	#FF0000	1	1
chr2	160120001	160440000	A.1.2.1.1.1.1.1.1	0.911542610571737	.	160120001	160440000	#FF4848	1	0.875
chr2	160440001	160640000	A.1.1.2.2.2.1.1.2	0.921251348435814	.	160440001	160640000	#FF0000	1	1
chr2	160640001	160880000	A.1.2.1.1.1.2.2.1.2.2	0.896440129449838	.	160640001	160880000	#FF4848	1	0.875
chr2	160880001	161240000	A.1.1.2.2.1.1.1.2	0.933117583603021	.	160880001	161240000	#FF0000	1	1
chr2	161240001	161640000	A.1.1.2.2.1.1.2.1.1.1	0.932038834951456	.	161240001	161640000	#FF0000	1	1
chr2	161640001	161840000	A.1.2.1.1.1.2.2.1.1	0.898597626752967	.	161640001	161840000	#FF4848	1	0.875
chr2	161840001	162080000	A.1.2.1.1.1.2.1.1	0.901833872707659	.	161840001	162080000	#FF4848	1	0.875
chr2	162080001	162280000	A.2.2.1.2.1.2.1.2.1.1.1	0.578209277238403	.	162080001	162280000	#FFDADA	1	0.625
chr2	162280001	162440000	B.1.2.1.1.1.2.1.1.2.2	0.406688241639698	.	162280001	162440000	#9191FF	1	0.375
chr2	162440001	162800000	B.2.2.2.2.1.1.2.1.2	0.0226537216828479	.	162440001	162800000	#0000FF	1	0.125
chr2	162800001	163080000	B.2.1.1.2.2.1.1.2	0.245954692556634	.	162800001	163080000	#4848FF	1	0.25
chr2	163080001	163200000	B.2.1.1.2.2.2.1.2.1.1	0.2319309600863	.	163080001	163200000	#4848FF	1	0.25
chr2	163200001	163560000	B.2.2.2.2.1.1.2.2.2.2	0.0194174757281553	.	163200001	163560000	#0000FF	1	0.125
chr2	163560001	163680000	B.2.1.2.2.1.1.1.2.1.1	0.183387270765912	.	163560001	163680000	#4848FF	1	0.25
chr2	163680001	164000000	B.2.2.1.2.1.1.2.1.1	0.0970873786407767	.	163680001	164000000	#0000FF	1	0.125
chr2	164000001	164240000	B.1.1.2.1.2.1.2.2.2	0.437971952535059	.	164000001	164240000	#DADAFF	1	0.5
chr2	164240001	164520000	B.1.1.1.2.1.1.2.2	0.473570658036677	.	164240001	164520000	#DADAFF	1	0.5
chr2	164520001	164640000	A.2.2.2.1.1.2.1.1	0.555555555555556	.	164520001	164640000	#FFDADA	1	0.625
chr2	164640001	164960000	B.1.1.2.2.1.2.1.2.2	0.427184466019417	.	164640001	164960000	#DADAFF	1	0.5
chr2	164960001	165360000	B.2.1.2.2.1.1.2.2.2	0.177993527508091	.	164960001	165360000	#4848FF	1	0.25
chr2	165360001	165560000	A.2.1.2.1.1.2.2.2	0.663430420711974	.	165360001	165560000	#FF9191	1	0.75
chr2	165560001	165840000	A.2.2.1.2.1.2.2	0.572815533980582	.	165560001	165840000	#FFDADA	1	0.625
chr2	165840001	166200000	B.2.2.1.2.2.2.1.1.1	0.0690399137001079	.	165840001	166200000	#0000FF	1	0.125
chr2	166200001	166680000	B.2.2.1.2.1.1.2.1.2	0.0960086299892125	.	166200001	166680000	#0000FF	1	0.125
chr2	166680001	166840000	B.1.2.2.1.2.1.1.1	0.351672060409924	.	166680001	166840000	#9191FF	1	0.375
chr2	166840001	167040000	B.1.2.2.1.2.1.1.2	0.35059331175836	.	166840001	167040000	#9191FF	1	0.375
chr2	167040001	167280000	B.1.2.2.1.2.2.2.1.2	0.344120819848975	.	167040001	167280000	#9191FF	1	0.375
chr2	167280001	167440000	B.2.1.2.2.2.2.1.1	0.158576051779935	.	167280001	167440000	#4848FF	1	0.25
chr2	167440001	167600000	B.2.2.1.2.2.1.2.2.1	0.0711974110032362	.	167440001	167600000	#0000FF	1	0.125
chr2	167600001	167880000	B.2.2.2.2.1.1.2.2.1	0.0215749730312837	.	167600001	167880000	#0000FF	1	0.125
chr2	167880001	168120000	B.2.2.2.2.1.1.2.2.2.1	0.0204962243797195	.	167880001	168120000	#0000FF	1	0.125
chr2	168120001	168320000	B.2.2.1.2.1.1.1.1.2	0.102481121898598	.	168120001	168320000	#0000FF	1	0.125
chr2	168320001	168720000	B.2.2.2.2.2.2.2.1.1	0.00323624595469256	.	168320001	168720000	#0000FF	1	0.125
chr2	168720001	168800000	B.1.2.2.1.2.2.2.1.1	0.345199568500539	.	168720001	168800000	#9191FF	1	0.375
chr2	168800001	169000000	B.1.2.1.1.1.2.1.1.2.1.2	0.407766990291262	.	168800001	169000000	#9191FF	1	0.375
chr2	169000001	169280000	A.2.2.2.2.2.1.1.1	0.519956850053937	.	169000001	169280000	#FFDADA	1	0.625
chr2	169280001	169440000	A.2.2.1.2.1.2.1.1	0.579288025889968	.	169280001	169440000	#FFDADA	1	0.625
chr2	169440001	169840000	A.2.2.1.2.1.2.1.2.1.1.2	0.577130528586839	.	169440001	169840000	#FFDADA	1	0.625
chr2	169840001	170000000	A.2.2.2.2.2.1.1.2.1.2	0.517799352750809	.	169840001	170000000	#FFDADA	1	0.625
chr2	170000001	170320000	A.2.2.2.1.1.2.2.2.2	0.550161812297735	.	170000001	170320000	#FFDADA	1	0.625
chr2	170320001	170600000	A.1.1.2.2.1.1.2.1.2	0.929881337648328	.	170320001	170600000	#FF0000	1	1
chr2	170600001	171040000	A.1.1.2.2.2.2.2.2.2	0.912621359223301	.	170600001	171040000	#FF0000	1	1
chr2	171040001	171520000	A.2.2.1.2.1.1.1.2	0.585760517799353	.	171040001	171520000	#FFDADA	1	0.625
chr2	171520001	171760000	A.2.1.1.2.2.1.2.2.1	0.687162891046386	.	171520001	171760000	#FF9191	1	0.75
chr2	171760001	172120000	A.1.1.1.1.2.2.2.1	0.988133764832794	.	171760001	172120000	#FF0000	1	1
chr2	172120001	172320000	A.1.2.1.1.1.1.1.2.1.1	0.910463861920173	.	172120001	172320000	#FF4848	1	0.875
chr2	172320001	172400000	A.1.2.2.1.1.1.2.2.1	0.816612729234088	.	172320001	172400000	#FF4848	1	0.875
chr2	172400001	172800000	A.1.1.1.1.2.2.2.2	0.98705501618123	.	172400001	172800000	#FF0000	1	1
chr2	172800001	173000000	A.1.2.1.1.2.2.2.1.1.2.1	0.878101402373247	.	172800001	173000000	#FF4848	1	0.875
chr2	173000001	173080000	A.1.2.2.1.2.2.1.2	0.792880258899676	.	173000001	173080000	#FF4848	1	0.875
chr2	173080001	173400000	A.1.1.2.2.2.1.2.1.1	0.92017259978425	.	173080001	173400000	#FF0000	1	1
chr2	173400001	173640000	A.1.2.1.1.2.2.2.2.2	0.87378640776699	.	173400001	173640000	#FF4848	1	0.875
chr2	173640001	173840000	A.1.2.1.1.1.1.1.2.2.2	0.90722761596548	.	173640001	173840000	#FF4848	1	0.875
chr2	173840001	174040000	A.1.1.2.2.1.2.1.2	0.924487594390507	.	173840001	174040000	#FF0000	1	1
chr2	174040001	174520000	A.1.1.2.2.1.2.1.1.2	0.925566343042071	.	174040001	174520000	#FF0000	1	1
chr2	174520001	174880000	A.1.1.2.2.1.2.1.1.1	0.926645091693635	.	174520001	174880000	#FF0000	1	1
chr2	174880001	175280000	A.1.1.1.1.2.1.1.1	0.994606256742179	.	174880001	175280000	#FF0000	1	1
chr2	175280001	175600000	A.1.1.2.2.2.2.2.2.1	0.913700107874865	.	175280001	175600000	#FF0000	1	1
chr2	175600001	175840000	A.1.2.1.1.1.2.2.1.2.1	0.897518878101402	.	175600001	175840000	#FF4848	1	0.875
chr2	175840001	176080000	A.1.2.2.1.1.2.2.2	0.803667745415318	.	175840001	176080000	#FF4848	1	0.875
chr2	176080001	176320000	B.1.2.1.1.1.1.1.2.1	0.41747572815534	.	176080001	176320000	#9191FF	1	0.375
chr2	176320001	176520000	B.2.1.1.2.2.2.2.1	0.227615965480043	.	176320001	176520000	#4848FF	1	0.25
chr2	176520001	176680000	B.1.2.2.1.2.2.1.2	0.346278317152104	.	176520001	176680000	#9191FF	1	0.375
chr2	176680001	176960000	B.1.2.1.2.2.2.1.1.2.2.2	0.367853290183387	.	176680001	176960000	#9191FF	1	0.375
chr2	176960001	177240000	A.2.2.2.1.1.1.1.2.2.2.2	0.557713052858684	.	176960001	177240000	#FFDADA	1	0.625
chr2	177240001	177520000	A.2.2.2.1.1.2.2.1.2	0.552319309600863	.	177240001	177520000	#FFDADA	1	0.625
chr2	177520001	177840000	B.1.2.2.2.1.2.1.1	0.330097087378641	.	177520001	177840000	#9191FF	1	0.375
chr2	177840001	178040000	B.1.1.2.1.2.1.1.1.2	0.44336569579288	.	177840001	178040000	#DADAFF	1	0.5
chr2	178040001	178320000	A.1.2.1.1.1.2.2.2.2	0.89428263214671	.	178040001	178320000	#FF4848	1	0.875
chr2	178320001	178440000	A.2.1.2.1.1.2.1.1.1.2.2	0.668824163969795	.	178320001	178440000	#FF9191	1	0.75
chr2	178440001	178640000	A.2.1.2.2.2.1.2.2.1.1	0.618122977346278	.	178440001	178640000	#FF9191	1	0.75
chr2	178640001	179000000	A.2.2.2.2.2.1.1.2.1.1	0.518878101402373	.	178640001	179000000	#FFDADA	1	0.625
chr2	179000001	179160000	A.2.2.2.1.1.2.2.1.1	0.553398058252427	.	179000001	179160000	#FFDADA	1	0.625
chr2	179160001	179400000	A.2.2.1.2.1.1.2.1.2	0.583603020496224	.	179160001	179400000	#FFDADA	1	0.625
chr2	179400001	179920000	B.2.2.1.2.2.1.1.2.2.1.1	0.075512405609493	.	179400001	179920000	#0000FF	1	0.125
chr2	179920001	180120000	B.1.2.1.1.1.2.2.1.1.1	0.40453074433657	.	179920001	180120000	#9191FF	1	0.375
chr2	180120001	180560000	B.2.2.1.2.2.2.1.1.2.2	0.0668824163969795	.	180120001	180560000	#0000FF	1	0.125
chr2	180560001	180720000	B.2.1.2.2.2.1.2.1.1	0.162891046386192	.	180560001	180720000	#4848FF	1	0.25
chr2	180720001	180920000	B.2.1.1.2.1.2.1.2.2	0.254584681769148	.	180720001	180920000	#4848FF	1	0.25
chr2	180920001	181480000	B.2.1.1.2.2.1.1.1.1	0.251348435814455	.	180920001	181480000	#4848FF	1	0.25
chr2	181480001	181600000	B.1.1.1.2.2.2.2	0.459546925566343	.	181480001	181600000	#DADAFF	1	0.5
chr2	181600001	181680000	B.1.1.1.2.2.1.2.1	0.4638619201726	.	181600001	181680000	#DADAFF	1	0.5
chr2	181680001	181880000	B.1.2.1.1.1.1.2.2.1.1	0.414239482200647	.	181680001	181880000	#9191FF	1	0.375
chr2	181880001	181960000	B.1.1.1.2.1.1.1.1	0.477885652642934	.	181880001	181960000	#DADAFF	1	0.5
chr2	181960001	182320000	B.2.1.1.2.2.2.1.1.1	0.234088457389428	.	181960001	182320000	#4848FF	1	0.25
chr2	182320001	182640000	B.1.2.1.1.1.2.1.2	0.405609492988134	.	182320001	182640000	#9191FF	1	0.375
chr2	182640001	182800000	A.2.2.2.1.1.1.1.2.1.2	0.560949298813377	.	182640001	182800000	#FFDADA	1	0.625
chr2	182800001	182960000	B.1.1.1.2.2.1.1.1	0.466019417475728	.	182800001	182960000	#DADAFF	1	0.5
chr2	182960001	183120000	B.1.2.1.2.1.1.2	0.381877022653722	.	182960001	183120000	#9191FF	1	0.375
chr2	183120001	183600000	B.1.2.1.2.1.1.1.2.1.1	0.385113268608414	.	183120001	183600000	#9191FF	1	0.375
chr2	183600001	183800000	A.2.1.2.1.1.2.1.1.2.2	0.666666666666667	.	183600001	183800000	#FF9191	1	0.75
chr2	183800001	184080000	A.2.1.1.1.2.2.2.1	0.723840345199569	.	183800001	184080000	#FF9191	1	0.75
chr2	184080001	184400000	B.2.2.1.2.2.1.2.2.2	0.0701186623516721	.	184080001	184400000	#0000FF	1	0.125
chr2	184400001	184800000	B.2.2.2.2.2.1.1.1	0.00970873786407767	.	184400001	184800000	#0000FF	1	0.125
chr2	184800001	185000000	B.2.1.2.2.2.2.2.1.2.1	0.15210355987055	.	184800001	185000000	#4848FF	1	0.25
chr2	185000001	185200000	B.2.1.2.2.2.2.1.2.1	0.157497303128371	.	185000001	185200000	#4848FF	1	0.25
chr2	185200001	185440000	B.2.1.2.2.2.1.1.2	0.163969795037756	.	185200001	185440000	#4848FF	1	0.25
chr2	185440001	185720000	B.2.2.1.2.2.1.1.2.2.1.2	0.0744336569579288	.	185440001	185720000	#0000FF	1	0.125
chr2	185720001	186200000	B.2.2.2.2.2.1.1.2	0.00862998921251348	.	185720001	186200000	#0000FF	1	0.125
chr2	186200001	186280000	B.2.1.1.2.1.2.2.1	0.253505933117584	.	186200001	186280000	#4848FF	1	0.25
chr2	186280001	186680000	B.2.2.1.2.2.1.1.1.1	0.0787486515641855	.	186280001	186680000	#0000FF	1	0.125
chr2	186680001	187000000	B.2.1.2.2.2.2.2.1.2.2	0.151024811218986	.	186680001	187000000	#4848FF	1	0.25
chr2	187000001	187360000	B.2.1.1.2.2.1.2.2.1.2.1	0.239482200647249	.	187000001	187360000	#4848FF	1	0.25
chr2	187360001	187560000	A.2.1.2.1.1.2.1.1.2.1	0.667745415318231	.	187360001	187560000	#FF9191	1	0.75
chr2	187560001	187800000	B.1.2.2.1.1.1.1.2.2	0.35814455231931	.	187560001	187800000	#9191FF	1	0.375
chr2	187800001	188000000	B.2.1.1.2.2.1.2.2.1.2.2	0.238403451995685	.	187800001	188000000	#4848FF	1	0.25
chr2	188000001	188120000	B.1.2.2.1.2.1.2.2	0.348435814455232	.	188000001	188120000	#9191FF	1	0.375
chr2	188120001	188320000	B.2.1.1.2.1.1.1.1.1.2	0.26537216828479	.	188120001	188320000	#4848FF	1	0.25
chr2	188320001	188480000	A.2.2.1.2.1.2.1.2.2	0.573894282632147	.	188320001	188480000	#FFDADA	1	0.625
chr2	188480001	188640000	B.1.2.1.2.1.1.1.2.1.2	0.38403451995685	.	188480001	188640000	#9191FF	1	0.375
chr2	188640001	188880000	B.1.1.2.1.2.2.1	0.436893203883495	.	188640001	188880000	#DADAFF	1	0.5
chr2	188880001	189080000	A.2.2.2.2.2.1.1.2.2	0.516720604099245	.	188880001	189080000	#FFDADA	1	0.625
chr2	189080001	189360000	A.2.1.2.2.2.1.2.2.2.1	0.61596548004315	.	189080001	189360000	#FF9191	1	0.75
chr2	189360001	189560000	A.2.1.2.2.2.1.1.1.2.2	0.623516720604099	.	189360001	189560000	#FF9191	1	0.75
chr2	189560001	189680000	A.2.2.1.1.2.1.2.1	0.596548004314995	.	189560001	189680000	#FFDADA	1	0.625
chr2	189680001	189840000	A.2.2.1.2.1.2.1.2.1.2.1	0.576051779935275	.	189680001	189840000	#FFDADA	1	0.625
chr2	189840001	189920000	A.2.1.1.1.2.1	0.727076591154261	.	189840001	189920000	#FF9191	1	0.75
chr2	189920001	190160000	A.1.2.2.1.1.2.1.2.2	0.806903991370011	.	189920001	190160000	#FF4848	1	0.875
chr2	190160001	190320000	A.1.2.2.1.1.2.1.2.1.2	0.807982740021575	.	190160001	190320000	#FF4848	1	0.875
chr2	190320001	190520000	A.1.2.1.1.2.1.2.2.1	0.883495145631068	.	190320001	190520000	#FF4848	1	0.875
chr2	190520001	190680000	A.1.2.2.1.1.2.1.1.1.2.2	0.812297734627832	.	190520001	190680000	#FF4848	1	0.875
chr2	190680001	190920000	A.1.2.2.1.1.2.1.2.1.1	0.809061488673139	.	190680001	190920000	#FF4848	1	0.875
chr2	190920001	191000000	A.2.1.1.2.1.1.1.1	0.72168284789644	.	190920001	191000000	#FF9191	1	0.75
chr2	191000001	191120000	A.2.1.1.2.1.1.1.2	0.720604099244876	.	191000001	191120000	#FF9191	1	0.75
chr2	191120001	191520000	A.1.1.1.1.2.1.1.2.1	0.993527508090615	.	191120001	191520000	#FF0000	1	1
chr2	191520001	191720000	A.1.2.1.1.2.1.1.2.1.2	0.888888888888889	.	191520001	191720000	#FF4848	1	0.875
chr2	191720001	191880000	A.1.2.1.1.2.1.1.2.1.1.1	0.891046386192017	.	191720001	191880000	#FF4848	1	0.875
chr2	191880001	192400000	A.1.1.2.2.1.1.1.1	0.934196332254585	.	191880001	192400000	#FF0000	1	1
chr2	192400001	192600000	A.2.1.1.1.2.2.2.2	0.722761596548004	.	192400001	192600000	#FF9191	1	0.75
chr2	192600001	192760000	A.2.2.2.1.1.2.1.2	0.554476806903991	.	192600001	192760000	#FFDADA	1	0.625
chr2	192760001	193040000	B.1.1.2.2.1.2.1.1	0.429341963322546	.	192760001	193040000	#DADAFF	1	0.5
chr2	193040001	193240000	B.2.1.1.2.1.2.1.2.1.1	0.256742179072276	.	193040001	193240000	#4848FF	1	0.25
chr2	193240001	193320000	B.1.2.2.1.2.1.2.1	0.349514563106796	.	193240001	193320000	#9191FF	1	0.375
chr2	193320001	193520000	B.2.1.1.2.2.1.1.1.2.2.1.2	0.248112189859763	.	193320001	193520000	#4848FF	1	0.25
chr2	193520001	193600000	B.1.2.2.1.2.2.1.1	0.347357065803668	.	193520001	193600000	#9191FF	1	0.375
chr2	193600001	193880000	B.2.2.1.2.2.1.2.1	0.0722761596548004	.	193600001	193880000	#0000FF	1	0.125
chr2	193880001	194040000	B.2.1.1.2.2.1.2.2.1.1.2	0.240560949298813	.	193880001	194040000	#4848FF	1	0.25
chr2	194040001	194480000	B.2.2.1.2.2.1.1.2.2.2	0.0733549083063646	.	194040001	194480000	#0000FF	1	0.125
chr2	194480001	194600000	B.2.1.1.2.1.1.1.1.2	0.264293419633225	.	194480001	194600000	#4848FF	1	0.25
chr2	194600001	195240000	B.2.2.2.2.2.1.2	0.0075512405609493	.	194600001	195240000	#0000FF	1	0.125
chr2	195240001	195880000	B.2.2.1.2.2.2.2.2	0.0636461704422869	.	195240001	195880000	#0000FF	1	0.125
chr2	195880001	196160000	B.2.1.1.2.2.1.2.2.2.2	0.235167206040992	.	195880001	196160000	#4848FF	1	0.25
chr2	196160001	196360000	B.1.1.1.2.2.2.1.1	0.461704422869471	.	196160001	196360000	#DADAFF	1	0.5
chr2	196360001	196560000	A.2.1.2.1.1.2.2.1	0.664509169363538	.	196360001	196560000	#FF9191	1	0.75
chr2	196560001	196760000	B.1.2.1.1.1.2.1.1.1	0.40992448759439	.	196560001	196760000	#9191FF	1	0.375
chr2	196760001	196920000	B.1.2.1.1.1.2.2.1.2	0.402373247033441	.	196760001	196920000	#9191FF	1	0.375
chr2	196920001	197120000	A.2.2.2.1.1.1.2	0.55663430420712	.	196920001	197120000	#FFDADA	1	0.625
chr2	197120001	197480000	A.2.2.1.2.1.2.1.2.1.2.2	0.574973031283711	.	197120001	197480000	#FFDADA	1	0.625
chr2	197480001	197640000	A.2.1.2.2.2.1.2.2.2.2	0.614886731391586	.	197480001	197640000	#FF9191	1	0.75
chr2	197640001	198240000	A.1.2.2.1.2.1.1	0.802588996763754	.	197640001	198240000	#FF4848	1	0.875
chr2	198240001	198440000	A.1.2.2.1.1.2.2.1.2	0.804746494066882	.	198240001	198440000	#FF4848	1	0.875
chr2	198440001	198640000	B.1.1.1.2.1.1.2.1.2	0.474649406688242	.	198440001	198640000	#DADAFF	1	0.5
chr2	198640001	198880000	B.2.1.2.2.2.2.2.1.1.1.1	0.155339805825243	.	198640001	198880000	#4848FF	1	0.25
chr2	198880001	199160000	B.2.2.1.2.2.2.1.1.2.1	0.0679611650485437	.	198880001	199160000	#0000FF	1	0.125
chr2	199160001	199560000	B.2.2.1.2.2.2.2.1	0.0647249190938511	.	199160001	199560000	#0000FF	1	0.125
chr2	199560001	199800000	B.2.2.1.2.2.1.1.2.1	0.0765911542610572	.	199560001	199800000	#0000FF	1	0.125
chr2	199800001	199960000	B.2.1.1.2.2.1.1.1.2.2.2	0.247033441208198	.	199800001	199960000	#4848FF	1	0.25
chr2	199960001	200120000	B.2.1.2.2.2.1.2.1.2.2	0.160733549083064	.	199960001	200120000	#4848FF	1	0.25
chr2	200120001	200280000	B.1.2.1.1.1.2.2.2.2	0.399137001078749	.	200120001	200280000	#9191FF	1	0.375
chr2	200280001	200480000	B.1.2.1.2.1.1.1.2.2	0.382955771305286	.	200280001	200480000	#9191FF	1	0.375
chr2	200480001	200800000	B.1.2.1.2.1.1.1.1	0.386192017259978	.	200480001	200800000	#9191FF	1	0.375
chr2	200800001	201080000	A.2.1.1.1.2.2.1.2	0.724919093851133	.	200800001	201080000	#FF9191	1	0.75
chr2	201080001	201160000	A.2.1.2.2.2.1.2.1.1	0.620280474649407	.	201080001	201160000	#FF9191	1	0.75
chr2	201160001	201360000	A.1.2.2.1.1.2.1.1.1.1	0.81445523193096	.	201160001	201360000	#FF4848	1	0.875
chr2	201360001	201720000	A.1.1.2.2.2.1.2.2	0.918015102481122	.	201360001	201720000	#FF0000	1	1
chr2	201720001	202000000	A.1.1.1.1.2.1.1.2.2	0.992448759439051	.	201720001	202000000	#FF0000	1	1
chr2	202000001	202400000	A.1.1.1.1.2.2.1.2	0.989212513484358	.	202000001	202400000	#FF0000	1	1
chr2	202400001	202680000	A.1.1.2.2.2.1.2.1.2	0.919093851132686	.	202400001	202680000	#FF0000	1	1
chr2	202680001	202840000	A.1.2.1.1.2.2.2.1.2	0.875943905070119	.	202680001	202840000	#FF4848	1	0.875
chr2	202840001	203040000	A.1.2.1.1.2.2.2.1.1.2.2	0.877022653721683	.	202840001	203040000	#FF4848	1	0.875
chr2	203040001	203120000	A.1.2.1.1.2.1.2.1.2.2	0.884573894282632	.	203040001	203120000	#FF4848	1	0.875
chr2	203120001	203400000	A.1.1.1.2.2.1.2	0.976267529665588	.	203120001	203400000	#FF0000	1	1
chr2	203400001	203640000	A.1.2.1.1.2.1.1.2.1.1.2	0.889967637540453	.	203400001	203640000	#FF4848	1	0.875
chr2	203640001	203800000	A.1.2.2.1.1.1.1.2.1	0.820927723840345	.	203640001	203800000	#FF4848	1	0.875
chr2	203800001	203920000	A.1.2.2.1.2.2.2.1.1.1	0.791801510248112	.	203800001	203920000	#FF4848	1	0.875
chr2	203920001	204120000	A.1.2.2.1.1.1.1.1	0.822006472491909	.	203920001	204120000	#FF4848	1	0.875
chr2	204120001	204320000	A.1.2.1.1.2.2.2.1.1.1	0.879180151024811	.	204120001	204320000	#FF4848	1	0.875
chr2	204320001	204520000	A.1.2.2.1.2.2.1.1.2	0.793959007551241	.	204320001	204520000	#FF4848	1	0.875
chr2	204520001	204720000	A.2.1.1.2.1.2.2.1.1.1.2	0.710895361380798	.	204520001	204720000	#FF9191	1	0.75
chr2	204720001	205600000	B.1.1.2.1.1.1.1.1	0.458468176914779	.	204720001	205600000	#DADAFF	1	0.5
chr2	205600001	205800000	B.1.2.1.1.1.1.1.1	0.418554476806904	.	205600001	205800000	#9191FF	1	0.375
chr2	205800001	205880000	B.1.1.1.2.1.2.2.1	0.468176914778857	.	205800001	205880000	#DADAFF	1	0.5
chr2	205880001	206200000	B.1.1.2.1.1.2.2.2.1.2	0.446601941747573	.	205880001	206200000	#DADAFF	1	0.5
chr2	206200001	206520000	B.1.2.1.1.1.2.2.1.1.2	0.403451995685005	.	206200001	206520000	#9191FF	1	0.375
chr2	206520001	206840000	A.2.1.2.2.2.1.2.1.2	0.619201725997843	.	206520001	206840000	#FF9191	1	0.75
chr2	206840001	207040000	A.1.2.2.1.1.2.1.1.2.1	0.811218985976268	.	206840001	207040000	#FF4848	1	0.875
chr2	207040001	207360000	A.2.1.2.1.1.1.1.1.1	0.678532901833873	.	207040001	207360000	#FF9191	1	0.75
chr2	207360001	207720000	A.2.1.2.2.2.1.1.2.1	0.622437971952535	.	207360001	207720000	#FF9191	1	0.75
chr2	207720001	207880000	A.2.2.1.1.2.1.2.2.1	0.59546925566343	.	207720001	207880000	#FFDADA	1	0.625
chr2	207880001	208080000	A.1.2.2.1.2.1.2.1.2.1	0.800431499460626	.	207880001	208080000	#FF4848	1	0.875
chr2	208080001	208440000	A.1.2.2.1.2.1.2.2.1.1	0.798274002157497	.	208080001	208440000	#FF4848	1	0.875
chr2	208440001	208720000	A.1.1.2.2.2.1.1.1	0.922330097087379	.	208440001	208720000	#FF0000	1	1
chr2	208720001	208960000	A.1.2.1.1.2.1.1.1.1	0.893203883495146	.	208720001	208960000	#FF4848	1	0.875
chr2	208960001	209240000	A.2.1.2.1.1.1.1.2.2	0.67529665587918	.	208960001	209240000	#FF9191	1	0.75
chr2	209240001	209760000	B.2.2.2.2.1.1.1	0.0269687162891046	.	209240001	209760000	#0000FF	1	0.125
chr2	209760001	210040000	B.2.2.1.2.2.2.1.2	0.0658036677454153	.	209760001	210040000	#0000FF	1	0.125
chr2	210040001	210240000	B.2.1.1.2.2.1.1.1.2.1	0.250269687162891	.	210040001	210240000	#4848FF	1	0.25
chr2	210240001	210440000	B.1.2.2.1.2.2.2.2.2	0.341963322545847	.	210240001	210440000	#9191FF	1	0.375
chr2	210440001	210600000	B.2.1.1.2.2.1.2.2.2.1.2	0.236245954692557	.	210440001	210600000	#4848FF	1	0.25
chr2	210600001	210800000	B.2.1.1.2.2.1.2.1.2	0.243797195253506	.	210600001	210800000	#4848FF	1	0.25
chr2	210800001	211080000	B.1.2.2.1.2.2.2.2.1	0.343042071197411	.	210800001	211080000	#9191FF	1	0.375
chr2	211080001	211240000	B.2.1.1.2.2.1.2.1.1	0.24487594390507	.	211080001	211240000	#4848FF	1	0.25
chr2	211240001	211440000	B.1.2.2.1.1.1.2.1	0.357065803667745	.	211240001	211440000	#9191FF	1	0.375
chr2	211440001	211680000	B.2.1.2.2.2.2.2.1.1.2	0.153182308522114	.	211440001	211680000	#4848FF	1	0.25
chr2	211680001	211760000	B.1.2.1.1.1.2.2.2.1.2	0.400215749730313	.	211680001	211760000	#9191FF	1	0.375
chr2	211760001	212080000	B.2.1.2.2.2.1.2.1.2.1	0.161812297734628	.	211760001	212080000	#4848FF	1	0.25
chr2	212080001	212200000	B.2.1.1.2.1.1.1.1.1.1	0.266450916936354	.	212080001	212200000	#4848FF	1	0.25
chr2	212200001	212560000	B.2.1.2.2.2.2.1.2.2	0.156418554476807	.	212200001	212560000	#4848FF	1	0.25
chr2	212560001	212640000	B.2.1.1.2.1.2.2.2	0.252427184466019	.	212560001	212640000	#4848FF	1	0.25
chr2	212640001	212880000	B.2.1.2.2.2.2.2.2.2	0.148867313915858	.	212640001	212880000	#4848FF	1	0.25
chr2	212880001	213080000	B.2.1.2.2.2.1.2.2	0.159654800431499	.	212880001	213080000	#4848FF	1	0.25
chr2	213080001	213240000	B.1.2.1.2.2.1.2.2	0.372168284789644	.	213080001	213240000	#9191FF	1	0.375
chr2	213240001	213440000	B.2.1.1.2.1.2.1.1.1	0.258899676375405	.	213240001	213440000	#4848FF	1	0.25
chr2	213440001	213720000	B.2.1.1.2.2.2.1.1.2	0.233009708737864	.	213440001	213720000	#4848FF	1	0.25
chr2	213720001	214040000	B.2.1.2.2.2.2.2.2.1	0.149946062567422	.	213720001	214040000	#4848FF	1	0.25
chr2	214040001	214240000	B.1.2.1.2.2.2.1.2.1	0.366774541531823	.	214040001	214240000	#9191FF	1	0.375
chr2	214240001	214600000	B.2.2.1.2.2.1.1.1.2	0.0776699029126214	.	214240001	214600000	#0000FF	1	0.125
chr2	214600001	214840000	B.1.2.2.1.1.1.1.2.1	0.359223300970874	.	214600001	214840000	#9191FF	1	0.375
chr2	214840001	215040000	B.2.1.1.2.1.2.1.2.1.2	0.255663430420712	.	214840001	215040000	#4848FF	1	0.25
chr2	215040001	215160000	B.1.2.2.1.1.2.2.1	0.353829557713053	.	215040001	215160000	#9191FF	1	0.375
chr2	215160001	215360000	B.2.1.1.2.2.1.2.2.1.1.1.2	0.241639697950378	.	215160001	215360000	#4848FF	1	0.25
chr2	215360001	215440000	B.1.2.1.2.2.1.1	0.374325782092772	.	215360001	215440000	#9191FF	1	0.375
chr2	215440001	215560000	B.1.2.1.1.1.2.1.1.2.1.1	0.408845738942826	.	215440001	215560000	#9191FF	1	0.375
chr2	215560001	215720000	B.1.1.2.1.2.2.2	0.435814455231931	.	215560001	215720000	#DADAFF	1	0.5
chr2	215720001	216160000	B.2.1.1.2.1.2.1.1.2	0.25782092772384	.	215720001	216160000	#4848FF	1	0.25
chr2	216160001	216480000	A.2.1.2.1.1.1.2.1	0.674217907227616	.	216160001	216480000	#FF9191	1	0.75
chr2	216480001	216600000	A.2.2.1.1.1.1.1	0.606256742179072	.	216480001	216600000	#FFDADA	1	0.625
chr2	216600001	216880000	A.2.1.2.1.1.1.2.2.1	0.673139158576052	.	216600001	216880000	#FF9191	1	0.75
chr2	216880001	216960000	A.2.1.2.1.1.1.1.1.2	0.677454153182309	.	216880001	216960000	#FF9191	1	0.75
chr2	216960001	217360000	A.1.2.1.1.2.1.1.2.2	0.887810140237325	.	216960001	217360000	#FF4848	1	0.875
chr2	217360001	217600000	A.1.2.2.1.1.2.1.1.1.2.1	0.813376483279396	.	217360001	217600000	#FF4848	1	0.875
chr2	217600001	217800000	A.2.2.1.1.2.1.1.1	0.598705501618123	.	217600001	217800000	#FFDADA	1	0.625
chr2	217800001	217880000	A.2.2.2.2.1.1.2.2.1	0.527508090614887	.	217800001	217880000	#FFDADA	1	0.625
chr2	217880001	218240000	A.2.2.1.1.2.2.1.2	0.592233009708738	.	217880001	218240000	#FFDADA	1	0.625
chr2	218240001	218600000	A.2.2.1.1.1.2.1.1.2	0.60302049622438	.	218240001	218600000	#FFDADA	1	0.625
chr2	218600001	219080000	A.1.2.2.1.1.2.1.1.2.2	0.810140237324703	.	218600001	219080000	#FF4848	1	0.875
chr2	219080001	219480000	A.1.1.1.2.2.1.1	0.977346278317152	.	219080001	219480000	#FF0000	1	1
chr2	219480001	219640000	A.1.2.1.1.2.1.2.1.1	0.886731391585761	.	219480001	219640000	#FF4848	1	0.875
chr2	219640001	219840000	A.1.2.1.1.2.1.2.1.2.1	0.885652642934196	.	219640001	219840000	#FF4848	1	0.875
chr2	219840001	220200000	A.1.1.2.2.1.2.2	0.923408845738943	.	219840001	220200000	#FF0000	1	1
chr2	220200001	220520000	A.1.2.1.1.2.1.1.1.2	0.892125134843581	.	220200001	220520000	#FF4848	1	0.875
chr2	220520001	221040000	B.1.1.1.1.1.1.2.1.1	0.500539374325782	.	220520001	221040000	#DADAFF	1	0.5
chr2	221040001	221200000	A.2.2.2.1.1.1.1.2.1.1	0.562028047464941	.	221040001	221200000	#FFDADA	1	0.625
chr2	221200001	221440000	B.1.1.1.2.1.2.2.2	0.467098166127292	.	221200001	221440000	#DADAFF	1	0.5
chr2	221440001	221680000	B.1.1.2.1.1.2.2.2.1.1	0.447680690399137	.	221440001	221680000	#DADAFF	1	0.5
chr2	221680001	221800000	B.1.1.2.1.1.1.1.2	0.457389428263215	.	221680001	221800000	#DADAFF	1	0.5
chr2	221800001	222000000	B.1.2.1.2.2.2.1.1.2.2.1	0.368932038834951	.	221800001	222000000	#9191FF	1	0.375
chr2	222000001	222160000	B.2.1.1.2.1.1.1.2.1.1	0.263214670981661	.	222000001	222160000	#4848FF	1	0.25
chr2	222160001	222520000	B.1.2.2.1.1.2.2.2	0.352750809061489	.	222160001	222520000	#9191FF	1	0.375
chr2	222520001	222920000	B.2.1.1.2.2.1.1.1.2.2.1.1	0.249190938511327	.	222520001	222920000	#4848FF	1	0.25
chr2	222920001	223120000	B.1.2.2.2.2.2.1.2	0.318230852211435	.	222920001	223120000	#9191FF	1	0.375
chr2	223120001	223520000	B.2.1.1.2.1.1.1.2.1.2	0.262135922330097	.	223120001	223520000	#4848FF	1	0.25
chr2	223520001	223800000	A.1.2.2.1.2.1.2.2.2	0.796116504854369	.	223520001	223800000	#FF4848	1	0.875
chr2	223800001	223960000	A.2.1.2.2.2.2.1.2.1.2	0.609492988133765	.	223800001	223960000	#FF9191	1	0.75
chr2	223960001	224120000	A.2.2.1.1.2.1.2.2.2	0.594390507011866	.	223960001	224120000	#FFDADA	1	0.625
chr2	224120001	224520000	A.2.1.2.2.2.2.1.2.1.1.1	0.611650485436893	.	224120001	224520000	#FF9191	1	0.75
chr2	224520001	224800000	A.1.2.1.2.2.2.2.1	0.831715210355987	.	224520001	224800000	#FF4848	1	0.875
chr2	224800001	224920000	A.2.1.2.2.2.2.1.1.1	0.613807982740022	.	224800001	224920000	#FF9191	1	0.75
chr2	224920001	225120000	A.2.1.2.2.2.1.1.1.1	0.625674217907228	.	224920001	225120000	#FF9191	1	0.75
chr2	225120001	225280000	A.2.1.2.2.2.1.1.1.2.1	0.624595469255663	.	225120001	225280000	#FF9191	1	0.75
chr2	225280001	225480000	A.1.2.2.1.1.1.2.2.2	0.815533980582524	.	225280001	225480000	#FF4848	1	0.875
chr2	225480001	225560000	A.2.1.2.2.2.2.1.2.2	0.608414239482201	.	225480001	225560000	#FF9191	1	0.75
chr2	225560001	225720000	A.2.1.2.2.2.2.1.1.2	0.612729234088457	.	225560001	225720000	#FF9191	1	0.75
chr2	225720001	226000000	A.2.1.2.2.2.1.1.2.2	0.621359223300971	.	225720001	226000000	#FF9191	1	0.75
chr2	226000001	226120000	A.2.2.1.1.2.1.1.2	0.597626752966559	.	226000001	226120000	#FFDADA	1	0.625
chr2	226120001	226240000	A.2.2.2.2.1.1.2.2.2	0.526429341963323	.	226120001	226240000	#FFDADA	1	0.625
chr2	226240001	226480000	B.1.1.1.1.1.1.1.1	0.505933117583603	.	226240001	226480000	#DADAFF	1	0.5
chr2	226480001	226840000	A.2.2.2.1.1.1.1.2.2.1	0.559870550161812	.	226480001	226840000	#FFDADA	1	0.625
chr2	226840001	227120000	A.2.1.2.1.1.2.1.2	0.665587918015103	.	226840001	227120000	#FF9191	1	0.75
chr2	227120001	227240000	A.2.2.1.1.1.1.2	0.605177993527508	.	227120001	227240000	#FFDADA	1	0.625
chr2	227240001	227480000	A.2.1.2.2.2.2.1.2.1.1.2	0.610571736785329	.	227240001	227480000	#FF9191	1	0.75
chr2	227480001	227680000	A.1.2.2.1.2.1.2.2.1.2	0.797195253505933	.	227480001	227680000	#FF4848	1	0.875
chr2	227680001	227880000	A.2.2.1.1.2.2.1.1	0.593311758360302	.	227680001	227880000	#FFDADA	1	0.625
chr2	227880001	227960000	A.2.2.2.2.1.1.2.1.1.2	0.529665587918015	.	227880001	227960000	#FFDADA	1	0.625
chr2	227960001	228240000	A.2.1.1.1.2.2.1.1	0.725997842502697	.	227960001	228240000	#FF9191	1	0.75
chr2	228240001	228520000	A.1.2.2.1.2.1.2.1.1	0.80151024811219	.	228240001	228520000	#FF4848	1	0.875
chr2	228520001	228720000	A.2.1.2.1.1.1.2.2.2	0.672060409924488	.	228520001	228720000	#FF9191	1	0.75
chr2	228720001	229000000	B.1.2.2.1.1.2.1	0.354908306364617	.	228720001	229000000	#9191FF	1	0.375
chr2	229000001	229080000	B.1.2.1.2.2.1.2.1	0.373247033441208	.	229000001	229080000	#9191FF	1	0.375
chr2	229080001	229240000	B.2.1.1.2.2.1.2.2.2.1.1	0.237324703344121	.	229080001	229240000	#4848FF	1	0.25
chr2	229240001	229400000	B.2.1.1.2.1.1.2	0.259978425026969	.	229240001	229400000	#4848FF	1	0.25
chr2	229400001	229560000	B.1.2.2.1.1.1.2.2	0.355987055016181	.	229400001	229560000	#9191FF	1	0.375
chr2	229560001	229840000	B.2.1.2.2.2.1.1.1	0.16504854368932	.	229560001	229840000	#4848FF	1	0.25
chr2	229840001	229960000	B.2.1.1.2.1.1.1.2.2	0.261057173678533	.	229840001	229960000	#4848FF	1	0.25
chr2	229960001	230160000	B.2.1.2.2.2.2.2.1.1.1.2	0.154261057173679	.	229960001	230160000	#4848FF	1	0.25
chr2	230160001	230240000	B.1.2.1.1.1.2.2.2.1.1	0.401294498381877	.	230160001	230240000	#9191FF	1	0.375
chr2	230240001	230320000	B.1.1.1.2.2.1.1.2	0.464940668824164	.	230240001	230320000	#DADAFF	1	0.5
chr2	230320001	230600000	B.2.1.1.2.2.1.2.2.1.1.1.1	0.242718446601942	.	230320001	230600000	#4848FF	1	0.25
chr2	230600001	230880000	A.2.1.2.1.1.1.1.2.1	0.676375404530744	.	230600001	230880000	#FF9191	1	0.75
chr2	230880001	231240000	B.1.1.1.2.1.1.1.2	0.47680690399137	.	230880001	231240000	#DADAFF	1	0.5
chr2	231240001	231320000	A.2.2.2.2.1.1.2.1.1.1	0.530744336569579	.	231240001	231320000	#FFDADA	1	0.625
chr2	231320001	231520000	A.2.2.2.2.1.1.2.1.2	0.528586839266451	.	231320001	231520000	#FFDADA	1	0.625
chr2	231520001	231680000	A.1.2.2.1.2.1.2.1.2.2	0.799352750809062	.	231520001	231680000	#FF4848	1	0.875
chr2	231680001	231920000	A.1.2.1.1.2.1.2.2.2	0.882416396979504	.	231680001	231920000	#FF4848	1	0.875
chr2	231920001	232320000	A.1.1.1.1.2.1.2	0.991370010787487	.	231920001	232320000	#FF0000	1	1
chr2	232320001	232680000	A.1.1.1.1.2.2.1.1	0.990291262135922	.	232320001	232680000	#FF0000	1	1
chr2	232680001	232880000	A.1.2.2.1.1.1.2.1	0.817691477885653	.	232680001	232880000	#FF4848	1	0.875
chr2	232880001	233160000	A.1.2.1.1.2.2.1.1	0.88133764832794	.	232880001	233160000	#FF4848	1	0.875
chr2	233160001	233400000	A.1.2.2.1.2.2.1.1.1	0.795037756202805	.	233160001	233400000	#FF4848	1	0.875
chr2	233400001	233640000	A.1.2.1.1.2.2.2.2.1	0.874865156418554	.	233400001	233640000	#FF4848	1	0.875
chr2	233640001	233800000	A.2.1.1.2.1.1.2.1	0.719525350593312	.	233640001	233800000	#FF9191	1	0.75
chr2	233800001	234000000	A.1.1.2.1.1.1.2.1	0.964401294498382	.	233800001	234000000	#FF0000	1	1
chr2	234080001	234520000	A.1.1.2.1.1.1.2.1	0.964401294498382	.	234080001	234520000	#FF0000	1	1
chr2	234520001	234760000	A.1.2.2.1.2.2.2.1.1.2	0.790722761596548	.	234520001	234760000	#FF4848	1	0.875
chr2	234760001	234960000	A.2.1.1.2.1.2.2.2.2.1	0.703344120819849	.	234760001	234960000	#FF9191	1	0.75
chr2	234960001	235400000	A.1.2.1.1.1.1.1.2.1.2	0.909385113268608	.	234960001	235400000	#FF4848	1	0.875
chr2	235400001	235480000	A.2.1.2.2.1.1.2.2.1	0.634304207119741	.	235400001	235480000	#FF9191	1	0.75
chr2	235480001	235760000	A.2.1.1.2.1.2.1.1.2	0.715210355987055	.	235480001	235760000	#FF9191	1	0.75
chr2	235760001	236040000	A.1.2.2.1.2.2.2.2.2	0.786407766990291	.	235760001	236040000	#FF4848	1	0.875
chr2	236040001	236240000	A.2.1.2.2.1.1.1.1.1.1.2	0.64185544768069	.	236040001	236240000	#FF9191	1	0.75
chr2	236240001	236480000	A.2.1.1.2.1.2.2.1.1.2	0.709816612729234	.	236240001	236480000	#FF9191	1	0.75
chr2	236520001	236680000	A.2.1.1.2.1.2.2.1.1.2	0.709816612729234	.	236520001	236680000	#FF9191	1	0.75
chr2	236680001	236880000	A.2.2.1.1.1.2.1.1.1	0.604099244875944	.	236680001	236880000	#FFDADA	1	0.625
chr2	236880001	237160000	A.2.1.2.2.1.1.1.1.1.2	0.640776699029126	.	236880001	237160000	#FF9191	1	0.75
chr2	237160001	237360000	A.2.2.2.2.1.2.1.1.2	0.524271844660194	.	237160001	237360000	#FFDADA	1	0.625
chr2	237360001	237760000	A.2.2.2.2.1.2.1.2	0.52319309600863	.	237360001	237760000	#FFDADA	1	0.625
chr2	237760001	238000000	A.2.2.2.2.1.2.1.1.1	0.525350593311758	.	237760001	238000000	#FFDADA	1	0.625
chr2	238000001	238200000	A.2.1.1.2.1.1.2.2.2	0.717367853290183	.	238000001	238200000	#FF9191	1	0.75
chr2	238200001	238680000	A.1.2.1.1.2.2.1.2	0.880258899676375	.	238200001	238680000	#FF4848	1	0.875
chr2	238680001	238960000	A.1.2.2.1.1.1.1.2.2.1	0.819848975188781	.	238680001	238960000	#FF4848	1	0.875
chr2	238960001	239120000	A.1.2.2.1.2.2.2.1.2.1	0.789644012944984	.	238960001	239120000	#FF4848	1	0.875
chr2	239120001	239400000	A.1.2.1.2.1.2.2.1.2	0.848975188781014	.	239120001	239400000	#FF4848	1	0.875
chr2	239400001	239480000	A.2.2.2.2.1.1.1	0.531823085221144	.	239400001	239480000	#FFDADA	1	0.625
chr2	239480001	239560000	A.2.2.1.1.1.2.2.1	0.600862998921251	.	239480001	239560000	#FFDADA	1	0.625
chr2	239560001	239800000	A.1.2.2.1.2.2.2.1.2.2	0.78856526429342	.	239560001	239800000	#FF4848	1	0.875
chr2	239840001	239880000	A.1.2.2.1.2.2.2.1.2.2	0.78856526429342	.	239840001	239880000	#FF4848	1	0.875
chr2	239880001	240160000	A.2.1.2.2.1.1.1.2.1	0.637540453074434	.	239880001	240160000	#FF9191	1	0.75
chr2	240160001	240280000	A.2.1.2.2.1.1.1.1.1.1.1	0.642934196332255	.	240160001	240280000	#FF9191	1	0.75
chr2	240280001	240480000	A.2.1.2.2.1.1.2.2.2.1	0.633225458468177	.	240280001	240480000	#FF9191	1	0.75
chr2	240480001	240760000	A.2.1.2.2.1.1.2.2.2.2	0.632146709816613	.	240480001	240760000	#FF9191	1	0.75
chr2	240760001	240880000	A.2.2.1.1.1.2.2.2	0.599784250269687	.	240760001	240880000	#FFDADA	1	0.625
chr2	240880001	241120000	A.2.1.2.2.1.1.1.2.2	0.636461704422869	.	240880001	241120000	#FF9191	1	0.75
chr2	241120001	241360000	A.2.1.1.2.1.1.2.2.1	0.718446601941748	.	241120001	241360000	#FF9191	1	0.75
chr2	241360001	241600000	A.2.1.1.2.1.2.2.2.2.2	0.702265372168285	.	241360001	241600000	#FF9191	1	0.75
chr2	241640001	241800000	A.2.1.1.2.1.2.2.2.1.1.2	0.706580366774542	.	241640001	241800000	#FF9191	1	0.75
chr2	241800001	241920000	A.2.1.1.2.1.2.2.2.1.1.1	0.707659115426106	.	241800001	241920000	#FF9191	1	0.75
chr2	241920001	242280000	A.1.2.2.1.1.1.1.2.2.2	0.818770226537217	.	241920001	242280000	#FF4848	1	0.875
chr2	242280001	242400000	A.2.1.1.2.1.2.2.2.1.2.2	0.704422869471413	.	242280001	242400000	#FF9191	1	0.75
chr2	242400001	242680000	A.1.2.2.1.2.2.2.2.1	0.787486515641855	.	242400001	242680000	#FF4848	1	0.875
chr2	242680001	242840000	A.2.1.1.2.1.2.2.2.1.2.1	0.705501618122977	.	242680001	242840000	#FF9191	1	0.75
chr2	242840001	243080000	A.2.1.1.2.1.2.2.1.1.1.1	0.711974110032362	.	242840001	243080000	#FF9191	1	0.75
chr3	40001	240000	B.2.1.2.1.2.2.2.2.2.2.1	0.173629242819843	.	40001	240000	#4848FF	1	0.25
chr3	240001	360000	B.2.1.2.1.2.1.1.2.2.2	0.202349869451697	.	240001	360000	#4848FF	1	0.25
chr3	360001	520000	B.2.1.2.1.2.1.2.1.1.1	0.201044386422977	.	360001	520000	#4848FF	1	0.25
chr3	520001	800000	B.2.2.1.1.1.2.2.2	0.0939947780678851	.	520001	800000	#0000FF	1	0.125
chr3	800001	960000	B.2.1.2.1.2.2.2.2.2.2.2	0.172323759791123	.	800001	960000	#4848FF	1	0.25
chr3	960001	1080000	B.2.2.1.1.1.2.2.1.1.1	0.097911227154047	.	960001	1080000	#0000FF	1	0.125
chr3	1080001	1280000	B.2.1.2.1.2.1.1.1.2	0.210182767624021	.	1080001	1280000	#4848FF	1	0.25
chr3	1280001	1400000	B.2.1.1.2.2.2.1.2.1.2	0.253263707571802	.	1280001	1400000	#4848FF	1	0.25
chr3	1400001	1560000	B.2.1.2.1.2.1.2.1.1.2	0.199738903394256	.	1400001	1560000	#4848FF	1	0.25
chr3	1560001	1760000	B.2.1.2.1.2.2.2.2.2.1	0.174934725848564	.	1560001	1760000	#4848FF	1	0.25
chr3	1760001	2120000	B.2.2.1.1.1.1.2.2.2	0.105744125326371	.	1760001	2120000	#0000FF	1	0.125
chr3	2120001	2680000	B.2.2.2.1.2.1.2.1	0.0195822454308094	.	2120001	2680000	#0000FF	1	0.125
chr3	2680001	3120000	B.2.2.1.1.1.1.1.1.1.1	0.120104438642298	.	2680001	3120000	#0000FF	1	0.125
chr3	3120001	3240000	B.1.1.1.1.1.1.1.1	0.544386422976501	.	3120001	3240000	#DADAFF	1	0.5
chr3	3240001	3480000	B.2.2.1.1.1.2.2.1.1.2	0.0966057441253264	.	3240001	3480000	#0000FF	1	0.125
chr3	3480001	3640000	B.2.1.2.1.2.2.1.2.1.1	0.18668407310705	.	3480001	3640000	#4848FF	1	0.25
chr3	3640001	3840000	B.2.1.2.1.2.1.1.2.2.1	0.203655352480418	.	3640001	3840000	#4848FF	1	0.25
chr3	3840001	3920000	B.1.2.1.2.2.2.2.2	0.400783289817232	.	3840001	3920000	#9191FF	1	0.375
chr3	3920001	4320000	B.2.2.2.1.2.1.1.2	0.02088772845953	.	3920001	4320000	#0000FF	1	0.125
chr3	4320001	4720000	B.1.1.1.1.1.1.1.2	0.543080939947781	.	4320001	4720000	#DADAFF	1	0.5
chr3	4720001	4960000	A.1.2.1.2.2.2.1.2	0.825065274151436	.	4720001	4960000	#FF4848	1	0.875
chr3	4960001	5080000	A.1.2.2.2.1.1.1.2.1	0.785900783289817	.	4960001	5080000	#FF4848	1	0.875
chr3	5080001	5240000	A.2.1.1.1.2.1.1.1.1.2.1	0.738903394255875	.	5080001	5240000	#FF9191	1	0.75
chr3	5240001	5560000	B.1.1.1.1.1.2.2.2	0.535248041775457	.	5240001	5560000	#DADAFF	1	0.5
chr3	5560001	5880000	B.2.1.2.1.2.1.1.2.1.2.1.2	0.206266318537859	.	5560001	5880000	#4848FF	1	0.25
chr3	5880001	6000000	B.2.1.1.2.2.2.1.2.2.2	0.25065274151436	.	5880001	6000000	#4848FF	1	0.25
chr3	6000001	6200000	B.2.2.1.1.1.2.1.1.2.1	0.10313315926893	.	6000001	6200000	#0000FF	1	0.125
chr3	6200001	6520000	B.2.1.2.1.2.2.2.1.2.1.2	0.178851174934726	.	6200001	6520000	#4848FF	1	0.25
chr3	6520001	6720000	B.2.1.2.1.2.2.2.2.1	0.176240208877285	.	6520001	6720000	#4848FF	1	0.25
chr3	6720001	6880000	B.2.1.1.2.2.2.2.1.2.2.2	0.244125326370757	.	6720001	6880000	#4848FF	1	0.25
chr3	6880001	7240000	B.2.2.2.1.2.2.1.2	0.0156657963446475	.	6880001	7240000	#0000FF	1	0.125
chr3	7240001	7400000	B.2.1.2.1.2.1.1.2.1.1	0.2088772845953	.	7240001	7400000	#4848FF	1	0.25
chr3	7400001	7720000	B.2.2.1.1.1.1.2.1.1.1	0.113577023498695	.	7400001	7720000	#0000FF	1	0.125
chr3	7720001	7840000	B.2.1.1.2.2.2.2.1.2.2.1	0.245430809399478	.	7720001	7840000	#4848FF	1	0.25
chr3	7840001	8000000	B.2.1.2.1.2.2.1.2.2.1	0.184073107049608	.	7840001	8000000	#4848FF	1	0.25
chr3	8000001	8200000	B.2.2.1.1.1.1.1.1.2.2	0.116187989556136	.	8000001	8200000	#0000FF	1	0.125
chr3	8200001	8480000	B.1.2.1.2.2.1.1.2.2	0.411227154046997	.	8200001	8480000	#9191FF	1	0.375
chr3	8480001	8720000	A.1.2.1.2.2.2.2.2.2	0.819843342036554	.	8480001	8720000	#FF4848	1	0.875
chr3	8720001	8920000	A.1.2.1.2.2.2.2.2.1	0.821148825065274	.	8720001	8920000	#FF4848	1	0.875
chr3	8920001	9200000	A.1.1.2.1.2.1.1.2.2	0.939947780678851	.	8920001	9200000	#FF0000	1	1
chr3	9200001	9400000	A.1.2.1.1.1.2.2.1.1.2	0.873368146214099	.	9200001	9400000	#FF4848	1	0.875
chr3	9400001	9560000	A.1.1.1.2.1.2.1.2.1.2	0.980417754569191	.	9400001	9560000	#FF0000	1	1
chr3	9560001	9760000	A.1.1.2.2.2.1.1.2.2	0.899477806788512	.	9560001	9760000	#FF0000	1	1
chr3	9760001	10080000	A.1.1.1.2.1.1.1.1	0.989556135770235	.	9760001	10080000	#FF0000	1	1
chr3	10080001	10160000	A.1.2.2.1.2.1.2.2.2.1.2	0.797650130548303	.	10080001	10160000	#FF4848	1	0.875
chr3	10160001	10360000	A.1.1.2.1.2.2.2.1.1.1	0.930809399477807	.	10160001	10360000	#FF0000	1	1
chr3	10360001	10600000	A.1.2.2.1.2.1.1.1.2.1	0.808093994778068	.	10360001	10600000	#FF4848	1	0.875
chr3	10600001	10720000	A.1.2.2.1.2.2.2.2.2	0.789817232375979	.	10600001	10720000	#FF4848	1	0.875
chr3	10720001	10960000	A.1.2.2.1.2.2.1.1	0.795039164490862	.	10720001	10960000	#FF4848	1	0.875
chr3	10960001	11440000	A.1.1.2.2.2.1.1.2.1	0.900783289817232	.	10960001	11440000	#FF0000	1	1
chr3	11440001	11520000	A.1.2.2.1.2.2.1.2	0.793733681462141	.	11440001	11520000	#FF4848	1	0.875
chr3	11520001	11880000	A.1.2.1.1.1.2.2.2	0.870757180156658	.	11520001	11880000	#FF4848	1	0.875
chr3	11880001	12000000	A.2.1.2.2.1.1.2.1.1	0.654046997389034	.	11880001	12000000	#FF9191	1	0.75
chr3	12000001	12240000	A.2.1.1.1.1.1.1.1	0.753263707571802	.	12000001	12240000	#FF9191	1	0.75
chr3	12240001	12520000	A.1.1.2.2.2.1.2.1.2	0.89556135770235	.	12240001	12520000	#FF0000	1	1
chr3	12520001	12800000	A.1.1.2.1.2.2.2.2	0.926892950391645	.	12520001	12800000	#FF0000	1	1
chr3	12800001	12880000	A.1.2.2.1.2.1.2.2.2.1.1.1	0.800261096605744	.	12800001	12880000	#FF4848	1	0.875
chr3	12880001	13040000	A.1.1.2.2.2.1.2.2.1	0.894255874673629	.	12880001	13040000	#FF0000	1	1
chr3	13040001	13520000	A.1.1.2.2.2.1.2.1.1.1	0.898172323759791	.	13040001	13520000	#FF0000	1	1
chr3	13520001	13680000	A.2.1.1.1.1.1.2.1.2	0.748041775456919	.	13520001	13680000	#FF9191	1	0.75
chr3	13680001	14000000	A.2.1.2.2.1.2.2	0.64490861618799	.	13680001	14000000	#FF9191	1	0.75
chr3	14000001	14200000	A.2.1.2.2.1.1.1.2.1	0.656657963446475	.	14000001	14200000	#FF9191	1	0.75
chr3	14200001	14360000	A.1.2.1.1.1.2.1.2.2.1	0.878590078328982	.	14200001	14360000	#FF4848	1	0.875
chr3	14360001	14760000	A.1.1.1.2.1.1.1.2	0.988250652741514	.	14360001	14760000	#FF0000	1	1
chr3	14760001	14840000	A.2.1.1.1.1.2.2.1	0.742819843342037	.	14760001	14840000	#FF9191	1	0.75
chr3	14840001	15160000	A.1.1.2.1.2.1.1.1	0.942558746736292	.	14840001	15160000	#FF0000	1	1
chr3	15160001	15400000	A.1.1.2.1.2.2.1.1.1	0.936031331592689	.	15160001	15400000	#FF0000	1	1
chr3	15440001	15680000	A.1.1.2.1.2.1.1.2.1	0.941253263707572	.	15440001	15680000	#FF0000	1	1
chr3	15680001	15840000	A.1.1.2.2.2.1.1.1.1	0.903394255874674	.	15680001	15840000	#FF0000	1	1
chr3	15840001	16320000	A.1.1.1.2.1.1.2.1.1	0.986945169712794	.	15840001	16320000	#FF0000	1	1
chr3	16320001	16600000	A.2.2.1.2.1.1.2.1.2	0.613577023498694	.	16320001	16600000	#FFDADA	1	0.625
chr3	16600001	16840000	A.2.2.2.2.1.1.2	0.571801566579634	.	16600001	16840000	#FFDADA	1	0.625
chr3	16840001	17080000	A.2.1.1.2.2.1.2.2.1	0.693211488250653	.	16840001	17080000	#FF9191	1	0.75
chr3	17080001	17240000	A.2.2.2.2.1.1.1.2	0.573107049608355	.	17080001	17240000	#FFDADA	1	0.625
chr3	17240001	17560000	A.2.1.2.1.2.1.2.2	0.664490861618799	.	17240001	17560000	#FF9191	1	0.75
chr3	17560001	17880000	A.1.2.2.2.1.2.1	0.778067885117493	.	17560001	17880000	#FF4848	1	0.875
chr3	17880001	18240000	B.1.2.2.2.2.1.2.1.1.2	0.349869451697128	.	17880001	18240000	#9191FF	1	0.375
chr3	18240001	18520000	B.2.2.1.1.1.1.1.1.1.2	0.118798955613577	.	18240001	18520000	#0000FF	1	0.125
chr3	18520001	18840000	B.2.2.2.1.2.2.2.2.1.2	0.010443864229765	.	18520001	18840000	#0000FF	1	0.125
chr3	18840001	19080000	B.2.2.1.1.2.2.2.2	0.0796344647519582	.	18840001	19080000	#0000FF	1	0.125
chr3	19080001	19440000	B.2.2.2.1.2.2.2.2.2	0.00913838120104439	.	19080001	19440000	#0000FF	1	0.125
chr3	19440001	19600000	B.2.2.1.1.1.1.2.1.2.1	0.110966057441253	.	19440001	19600000	#0000FF	1	0.125
chr3	19600001	19920000	B.2.2.2.1.2.2.1.1	0.0169712793733681	.	19600001	19920000	#0000FF	1	0.125
chr3	19920001	20240000	A.2.2.1.1.2.1.1	0.627937336814621	.	19920001	20240000	#FFDADA	1	0.625
chr3	20240001	20600000	B.2.1.2.1.2.2.1.2.2.2	0.182767624020888	.	20240001	20600000	#4848FF	1	0.25
chr3	20600001	20760000	B.2.1.2.1.2.1.2.2.1.2	0.195822454308094	.	20600001	20760000	#4848FF	1	0.25
chr3	20760001	21360000	B.2.2.2.2.2.1	0.00261096605744125	.	20760001	21360000	#0000FF	1	0.125
chr3	21360001	21760000	B.2.2.2.1.2.2.2.1.1	0.0143603133159269	.	21360001	21760000	#0000FF	1	0.125
chr3	21760001	22200000	B.2.2.2.1.2.1.1.1.1	0.0234986945169713	.	21760001	22200000	#0000FF	1	0.125
chr3	22200001	22520000	B.2.2.2.1.2.2.2.1.2	0.0130548302872063	.	22200001	22520000	#0000FF	1	0.125
chr3	22520001	22680000	B.2.2.1.1.1.1.2.1.2.2	0.109660574412533	.	22520001	22680000	#0000FF	1	0.125
chr3	22680001	22800000	B.2.1.1.2.2.2.2.1.1.2	0.248041775456919	.	22680001	22800000	#4848FF	1	0.25
chr3	22800001	23200000	B.2.1.2.1.2.1.1.1.1	0.211488250652742	.	22800001	23200000	#4848FF	1	0.25
chr3	23200001	23600000	A.2.1.1.1.2.1.1.1.2	0.736292428198433	.	23200001	23600000	#FF9191	1	0.75
chr3	23600001	23680000	A.2.1.1.1.2.1.1.2.2.2	0.732375979112272	.	23600001	23680000	#FF9191	1	0.75
chr3	23680001	24000000	A.1.1.2.2.1.1.2.1	0.915143603133159	.	23680001	24000000	#FF0000	1	1
chr3	24000001	24240000	A.2.1.2.1.2.1.1	0.66710182767624	.	24000001	24240000	#FF9191	1	0.75
chr3	24240001	24520000	B.1.1.2.2.1.1.1.1.2	0.471279373368146	.	24240001	24520000	#DADAFF	1	0.5
chr3	24520001	24640000	B.1.1.1.1.2.2.2.2.1	0.523498694516971	.	24520001	24640000	#DADAFF	1	0.5
chr3	24640001	24720000	B.1.1.1.1.2.2.2.2.2	0.522193211488251	.	24640001	24720000	#DADAFF	1	0.5
chr3	24720001	24800000	B.1.2.1.1.1.2.2.1	0.446475195822454	.	24720001	24800000	#9191FF	1	0.375
chr3	24800001	25000000	B.2.1.1.2.2.2.2.1.2.1	0.246736292428198	.	24800001	25000000	#4848FF	1	0.25
chr3	25000001	25360000	B.1.2.1.2.2.1.2.1	0.409921671018277	.	25000001	25360000	#9191FF	1	0.375
chr3	25360001	25640000	A.2.2.2.2.1.1.1.1	0.574412532637076	.	25360001	25640000	#FFDADA	1	0.625
chr3	25640001	25920000	A.2.2.2.2.1.2.2.1	0.566579634464752	.	25640001	25920000	#FFDADA	1	0.625
chr3	25920001	26400000	B.2.2.2.2.2.2	0.00130548302872063	.	25920001	26400000	#0000FF	1	0.125
chr3	26400001	26600000	B.2.2.1.1.1.2.1.1.2.2	0.101827676240209	.	26400001	26600000	#0000FF	1	0.125
chr3	26600001	26760000	B.2.2.1.1.1.2.2.1.2	0.0953002610966057	.	26600001	26760000	#0000FF	1	0.125
chr3	26760001	27080000	B.2.2.2.1.2.1.2.2	0.0182767624020888	.	26760001	27080000	#0000FF	1	0.125
chr3	27080001	27360000	B.2.1.1.2.2.2.1.1.2.2.1	0.257180156657963	.	27080001	27360000	#4848FF	1	0.25
chr3	27360001	27760000	A.1.2.2.2.1.2.2	0.776762402088773	.	27360001	27760000	#FF4848	1	0.875
chr3	27760001	28040000	B.2.2.1.1.1.1.2.2.1.1	0.108355091383812	.	27760001	28040000	#0000FF	1	0.125
chr3	28040001	28280000	B.2.2.1.1.1.1.1.2	0.114882506527415	.	28040001	28280000	#0000FF	1	0.125
chr3	28280001	28440000	B.1.1.2.2.1.1.2.1	0.468668407310705	.	28280001	28440000	#DADAFF	1	0.5
chr3	28440001	28760000	B.2.2.2.1.2.2.2.2.1.1	0.0117493472584856	.	28440001	28760000	#0000FF	1	0.125
chr3	28760001	28880000	B.2.1.2.1.2.2.2.1.2.1.1	0.180156657963446	.	28760001	28880000	#4848FF	1	0.25
chr3	28880001	29080000	B.2.1.1.2.2.2.1.2.1.1	0.254569190600522	.	28880001	29080000	#4848FF	1	0.25
chr3	29080001	29280000	B.1.1.2.2.1.2.2	0.45822454308094	.	29080001	29280000	#DADAFF	1	0.5
chr3	29280001	29480000	B.1.1.2.2.1.1.1.1.1	0.472584856396867	.	29280001	29480000	#DADAFF	1	0.5
chr3	29480001	29800000	A.2.2.2.2.2.2.2.2	0.545691906005222	.	29480001	29800000	#FFDADA	1	0.625
chr3	29800001	30040000	B.1.2.2.2.2.2.1.1.1	0.345953002610966	.	29800001	30040000	#9191FF	1	0.375
chr3	30040001	30240000	A.2.2.1.1.2.2.2	0.622715404699739	.	30040001	30240000	#FFDADA	1	0.625
chr3	30240001	30440000	A.1.2.1.2.2.2.2.1.2	0.822454308093995	.	30240001	30440000	#FF4848	1	0.875
chr3	30440001	30520000	A.2.1.1.1.2.1.1.2.1	0.734986945169713	.	30440001	30520000	#FF9191	1	0.75
chr3	30520001	30800000	A.1.2.1.2.2.2.1.1.2	0.826370757180157	.	30520001	30800000	#FF4848	1	0.875
chr3	30800001	31280000	B.1.2.1.1.1.2.1.1.2	0.449086161879896	.	30800001	31280000	#9191FF	1	0.375
chr3	31280001	31560000	A.2.2.2.2.2.2.1.1.1.1	0.556135770234987	.	31280001	31560000	#FFDADA	1	0.625
chr3	31560001	31920000	A.2.1.1.1.2.1.1.1.1.1	0.740208877284595	.	31560001	31920000	#FF9191	1	0.75
chr3	31920001	32200000	A.1.2.1.2.2.2.1.1.1	0.827676240208877	.	31920001	32200000	#FF4848	1	0.875
chr3	32200001	32560000	A.1.1.1.2.1.1.2.1.2	0.985639686684073	.	32200001	32560000	#FF0000	1	1
chr3	32560001	32760000	A.1.1.1.2.1.2.1.2.2.2	0.977806788511749	.	32560001	32760000	#FF0000	1	1
chr3	32760001	32880000	A.1.1.2.2.2.1.1.1.2	0.902088772845953	.	32760001	32880000	#FF0000	1	1
chr3	32880001	32960000	A.1.2.1.1.1.2.1.2.1.1	0.881201044386423	.	32880001	32960000	#FF4848	1	0.875
chr3	32960001	33480000	A.1.1.1.1.1.2	0.997389033942559	.	32960001	33480000	#FF0000	1	1
chr3	33480001	33600000	A.1.1.2.2.2.1.2.2.2	0.892950391644909	.	33480001	33600000	#FF0000	1	1
chr3	33600001	33880000	A.1.1.1.2.1.1.2.2	0.984334203655353	.	33600001	33880000	#FF0000	1	1
chr3	33880001	34160000	B.1.1.1.1.1.1.2.2	0.540469973890339	.	33880001	34160000	#DADAFF	1	0.5
chr3	34160001	34400000	B.1.2.2.2.2.1.2.2	0.347258485639687	.	34160001	34400000	#9191FF	1	0.375
chr3	34400001	34480000	B.2.1.1.2.2.2.1.1.1	0.259791122715405	.	34400001	34480000	#4848FF	1	0.25
chr3	34480001	34680000	B.2.2.1.1.1.1.1.1.2.1	0.117493472584856	.	34480001	34680000	#0000FF	1	0.125
chr3	34680001	34840000	B.2.1.2.1.2.1.1.2.1.2.2	0.204960835509138	.	34680001	34840000	#4848FF	1	0.25
chr3	34840001	35080000	B.2.2.1.1.1.1.2.1.1.2	0.112271540469974	.	34840001	35080000	#0000FF	1	0.125
chr3	35080001	35200000	B.2.1.2.1.2.2.2.1.2.2	0.177545691906005	.	35080001	35200000	#4848FF	1	0.25
chr3	35200001	35480000	B.2.2.2.1.2.1.1.1.2	0.0221932114882507	.	35200001	35480000	#0000FF	1	0.125
[truncated: 8,898 more rows]
