# Supplementary material for: Systematic inference and comparison of multi-scale chromatin sub-compartments connects spatial organization to cell phenotypes
Source: Nat Commun. 2021 May 10;12:2439. doi: 10.1038/s41467-021-22666-3 (PMC8110550; doi:10.1038/s41467-021-22666-3)
Supplement: Supplementary file 5 — Supplementary Dataset 2 [file 41467_2021_22666_MOESM5_ESM.zip › Supplementary_Data_1_domain_hierarchies_127HiCmaps/HMEC_mammary_epithelium_binsize=40kb.bed]

#fields: chr, pos_start, pos_end, the full compartment label describing the position in the hierachy, normalized compartment domain rank, ., pos_start, pos_end, color based on eight compartment model (A.1.1 - B.2.2), 1, eight compartment score (A.1.1 to B.2.2: 8 to 1 devided by 8)
chr1	520001	640000	A.2.2.2.2.1.1.1.2.2	0.415697674418605	.	520001	640000	#FFDADA	1	0.625
chr1	640001	1280000	A.1.1.2.2.2.1.1.1.2.1.1	0.843023255813954	.	640001	1280000	#FF0000	1	1
chr1	1280001	1480000	A.1.2.1.2.1.2.2.2	0.751453488372093	.	1280001	1480000	#FF4848	1	0.875
chr1	1480001	1680000	A.1.2.1.2.1.2.2.1	0.752906976744186	.	1480001	1680000	#FF4848	1	0.875
chr1	1680001	1840000	A.1.1.2.1.2.1.1.1.2.2.2	0.895348837209302	.	1680001	1840000	#FF0000	1	1
chr1	1840001	2080000	A.1.2.1.1.1.1.2	0.809593023255814	.	1840001	2080000	#FF4848	1	0.875
chr1	2080001	2320000	A.1.2.1.1.1.2.2.1.1	0.799418604651163	.	2080001	2320000	#FF4848	1	0.875
chr1	2320001	2520000	A.2.1.2.1.2.2.1	0.526162790697674	.	2320001	2520000	#FF9191	1	0.75
chr1	2520001	2640000	B.2.2.1.1.1.1.2.1.2	0.140988372093023	.	2520001	2640000	#0000FF	1	0.125
chr1	2680001	3320000	B.2.2.1.1.1.1.2.1.2	0.140988372093023	.	2680001	3320000	#0000FF	1	0.125
chr1	3320001	3800000	A.2.1.1.2.2.1.1.2.1.1	0.572674418604651	.	3320001	3800000	#FF9191	1	0.75
chr1	3800001	3880000	B.2.1.2.2.1.2.1	0.174418604651163	.	3800001	3880000	#4848FF	1	0.25
chr1	3960001	4280000	B.2.1.2.2.1.2.1	0.174418604651163	.	3960001	4280000	#4848FF	1	0.25
chr1	4280001	4680000	B.2.2.2.1.1.2.1.1.2.1	0.0494186046511628	.	4280001	4680000	#0000FF	1	0.125
chr1	4680001	4920000	B.2.1.1.2.1.1.2.1.2	0.223837209302326	.	4680001	4920000	#4848FF	1	0.25
chr1	4920001	5400000	B.2.2.2.1.1.2.1.2.2.2	0.0436046511627907	.	4920001	5400000	#0000FF	1	0.125
chr1	5400001	5520000	B.2.1.1.2.1.1.1	0.226744186046512	.	5400001	5520000	#4848FF	1	0.25
chr1	5520001	6040000	B.2.1.2.2.1.2.2.2	0.171511627906977	.	5520001	6040000	#4848FF	1	0.25
chr1	6040001	6520000	A.1.1.1.2.2.2.1.2.2	0.938953488372093	.	6040001	6520000	#FF0000	1	1
chr1	6520001	6720000	A.1.1.2.1.2.1.1.1.1.2.1	0.902616279069767	.	6520001	6720000	#FF0000	1	1
chr1	6720001	7000000	A.1.1.2.1.2.1.1.1.1.2.2	0.901162790697674	.	6720001	7000000	#FF0000	1	1
chr1	7000001	7320000	A.2.1.2.2.2.1.1.2.1	0.505813953488372	.	7000001	7320000	#FF9191	1	0.75
chr1	7320001	7720000	A.2.1.2.2.1.1.1.1	0.523255813953488	.	7320001	7720000	#FF9191	1	0.75
chr1	7720001	8000000	A.1.2.2.2.1.1.2.2	0.681686046511628	.	7720001	8000000	#FF4848	1	0.875
chr1	8000001	8400000	A.1.1.1.1.2.2.1.1.1.2	0.973837209302326	.	8000001	8400000	#FF0000	1	1
chr1	8400001	8920000	A.1.1.1.1.2.2.1.1.2.2	0.970930232558139	.	8400001	8920000	#FF0000	1	1
chr1	8920001	9160000	A.1.1.2.2.2.1.1.2.2	0.835755813953488	.	8920001	9160000	#FF0000	1	1
chr1	9160001	9640000	A.1.1.1.1.2.1.1.1	0.98546511627907	.	9160001	9640000	#FF0000	1	1
chr1	9640001	10000000	A.1.1.1.1.2.1.2.1.1.2.1	0.981104651162791	.	9640001	10000000	#FF0000	1	1
chr1	10000001	10240000	A.1.1.2.2.2.1.1.1.1.2.1	0.845930232558139	.	10000001	10240000	#FF0000	1	1
chr1	10240001	10560000	A.1.1.2.2.1.1.1.2.2	0.861918604651163	.	10240001	10560000	#FF0000	1	1
chr1	10560001	11080000	A.1.1.1.1.2.2.1.1.1.1	0.975290697674419	.	10560001	11080000	#FF0000	1	1
chr1	11080001	11320000	A.1.1.2.2.2.1.1.2.1	0.837209302325581	.	11080001	11320000	#FF0000	1	1
chr1	11320001	11840000	A.1.2.1.1.2.1.2	0.780523255813954	.	11320001	11840000	#FF4848	1	0.875
chr1	11840001	12120000	A.1.1.1.2.2.2.2.2.2	0.930232558139535	.	11840001	12120000	#FF0000	1	1
chr1	12120001	12320000	A.1.2.2.1.1.2.1.2.2.2	0.710755813953488	.	12120001	12320000	#FF4848	1	0.875
chr1	12320001	12720000	A.2.1.1.2.2.1.1.2.1.2	0.571220930232558	.	12320001	12720000	#FF9191	1	0.75
chr1	12720001	13000000	B.2.2.2.1.1.2.1.1.2.2	0.0479651162790698	.	12720001	13000000	#0000FF	1	0.125
chr1	13000001	13080000	B.1.2.2.2.2.2.2	0.257267441860465	.	13000001	13080000	#9191FF	1	0.375
chr1	13120001	13240000	B.1.2.2.2.2.2.2	0.257267441860465	.	13120001	13240000	#9191FF	1	0.375
chr1	13320001	13360000	B.1.2.2.2.2.2.2	0.257267441860465	.	13320001	13360000	#9191FF	1	0.375
chr1	13360001	13400000	B.2.1.1.2.1.2.2	0.21656976744186	.	13360001	13400000	#4848FF	1	0.25
chr1	13480001	13520000	B.2.1.1.2.1.2.2	0.21656976744186	.	13480001	13520000	#4848FF	1	0.25
chr1	13760001	14000000	B.2.1.1.2.1.2.2	0.21656976744186	.	13760001	14000000	#4848FF	1	0.25
chr1	14000001	14160000	B.2.1.1.2.1.1.2.1.1	0.225290697674419	.	14000001	14160000	#4848FF	1	0.25
chr1	14160001	14360000	B.2.2.2.1.1.2.1.1.1	0.0508720930232558	.	14160001	14360000	#0000FF	1	0.125
chr1	14360001	14840000	B.2.2.2.1.1.2.1.2.1	0.0465116279069767	.	14360001	14840000	#0000FF	1	0.125
chr1	14840001	15240000	B.1.2.1.1.2.2.1	0.325581395348837	.	14840001	15240000	#9191FF	1	0.375
chr1	15240001	15440000	A.2.2.2.1.1.1.1	0.4375	.	15240001	15440000	#FFDADA	1	0.625
chr1	15440001	15640000	A.2.1.1.2.2.1.1.2.2.1.1	0.569767441860465	.	15440001	15640000	#FF9191	1	0.75
chr1	15640001	15840000	A.1.2.1.1.1.2.2.1.2	0.79796511627907	.	15640001	15840000	#FF4848	1	0.875
chr1	15840001	16080000	A.1.1.1.2.2.2.1.1.2	0.941860465116279	.	15840001	16080000	#FF0000	1	1
chr1	16080001	16400000	A.1.1.1.1.1.2.1.2.2.2	0.991279069767442	.	16080001	16400000	#FF0000	1	1
chr1	16400001	16800000	A.1.1.1.1.1.1.2.1	0.998546511627907	.	16400001	16800000	#FF0000	1	1
chr1	16800001	17240000	A.1.1.1.2.2.2.2.2.1	0.931686046511628	.	16800001	17240000	#FF0000	1	1
chr1	17240001	17800000	A.1.1.1.2.2.2.1.2.1	0.940406976744186	.	17240001	17800000	#FF0000	1	1
chr1	17800001	17960000	A.2.2.1.2.1.2.1.1.2	0.462209302325581	.	17800001	17960000	#FFDADA	1	0.625
chr1	17960001	18280000	B.2.1.2.2.1.2.2.1	0.17296511627907	.	17960001	18280000	#4848FF	1	0.25
chr1	18280001	18600000	B.2.2.2.1.1.2.2	0.0421511627906977	.	18280001	18600000	#0000FF	1	0.125
chr1	18600001	18880000	B.2.2.1.1.1.1.2.2.2	0.138081395348837	.	18600001	18880000	#0000FF	1	0.125
chr1	18880001	19200000	B.1.1.1.2.2.2.2	0.364825581395349	.	18880001	19200000	#DADAFF	1	0.5
chr1	19200001	19480000	A.1.1.2.1.2.1.2.1.2.2	0.883720930232558	.	19200001	19480000	#FF0000	1	1
chr1	19480001	20000000	A.1.1.1.1.2.2.2.1.1	0.966569767441861	.	19480001	20000000	#FF0000	1	1
chr1	20000001	20200000	A.1.2.2.2.1.1.2.1.2	0.683139534883721	.	20000001	20200000	#FF4848	1	0.875
chr1	20200001	20520000	A.1.2.2.2.1.1.2.1.1	0.684593023255814	.	20200001	20520000	#FF4848	1	0.875
chr1	20520001	20840000	A.1.2.2.2.2.1.1.1.1.2	0.665697674418605	.	20520001	20840000	#FF4848	1	0.875
chr1	20840001	21000000	A.1.2.2.2.1.2.2.1.2.2.1	0.674418604651163	.	20840001	21000000	#FF4848	1	0.875
chr1	21000001	21240000	A.1.2.1.2.2.2.2.2.2	0.728197674418605	.	21000001	21240000	#FF4848	1	0.875
chr1	21240001	21520000	A.1.2.1.2.1.2.1.1.1.1.1	0.760174418604651	.	21240001	21520000	#FF4848	1	0.875
chr1	21520001	21720000	A.1.2.2.2.1.2.2.1.2.1	0.675872093023256	.	21520001	21720000	#FF4848	1	0.875
chr1	21720001	22000000	A.1.2.2.2.2.1.1.1.2.2.2	0.659883720930233	.	21720001	22000000	#FF4848	1	0.875
chr1	22000001	22400000	A.1.1.2.2.2.2.2.1.2.2	0.818313953488372	.	22000001	22400000	#FF0000	1	1
chr1	22400001	22760000	A.2.1.2.2.1.2.1.1	0.515988372093023	.	22400001	22760000	#FF9191	1	0.75
chr1	22760001	23000000	A.2.2.1.1.2.1.2	0.482558139534884	.	22760001	23000000	#FFDADA	1	0.625
chr1	23000001	23280000	A.2.1.1.1.1.1.2.1.1	0.625	.	23000001	23280000	#FF9191	1	0.75
chr1	23280001	23600000	A.1.1.2.2.2.1.1.1.2.1.2	0.841569767441861	.	23280001	23600000	#FF0000	1	1
chr1	23600001	23840000	A.1.2.1.2.2.2.1.2.1	0.738372093023256	.	23600001	23840000	#FF4848	1	0.875
chr1	23840001	24080000	A.1.2.1.2.2.2.2.1.2.1	0.732558139534884	.	23840001	24080000	#FF4848	1	0.875
chr1	24080001	24280000	A.1.2.2.2.2.1.1.2.1.1.2	0.656976744186046	.	24080001	24280000	#FF4848	1	0.875
chr1	24320001	24720000	A.1.2.1.2.2.2.2.1.1.1	0.73546511627907	.	24320001	24720000	#FF4848	1	0.875
chr1	24720001	25000000	A.1.2.2.2.1.2.2.1.1	0.677325581395349	.	24720001	25000000	#FF4848	1	0.875
chr1	25000001	25160000	A.1.2.2.2.1.2.2.2.2.2	0.668604651162791	.	25000001	25160000	#FF4848	1	0.875
chr1	25160001	25560000	A.2.1.1.1.2.1.1	0.607558139534884	.	25160001	25560000	#FF9191	1	0.75
chr1	25560001	26160000	A.1.2.1.2.2.1.1.2.2.2.2	0.744186046511628	.	25560001	26160000	#FF4848	1	0.875
chr1	26160001	26360000	A.1.2.1.2.2.1.1.2.2.2.1	0.745639534883721	.	26160001	26360000	#FF4848	1	0.875
chr1	26360001	26800000	A.1.1.2.2.2.1.1.1.1.1	0.847383720930233	.	26360001	26800000	#FF0000	1	1
chr1	26800001	27280000	A.1.1.1.2.1.1.1.2.2	0.957848837209302	.	26800001	27280000	#FF0000	1	1
chr1	27280001	27720000	A.1.1.2.2.1.2.1.2.2.2	0.851744186046512	.	27280001	27720000	#FF0000	1	1
chr1	27720001	28000000	A.1.2.1.2.2.2.1.2.2	0.736918604651163	.	27720001	28000000	#FF4848	1	0.875
chr1	28000001	28360000	A.1.1.2.2.2.1.1.1.1.2.2	0.844476744186046	.	28000001	28360000	#FF0000	1	1
chr1	28360001	28560000	A.1.2.1.2.1.2.1.1.1.1.2	0.758720930232558	.	28360001	28560000	#FF4848	1	0.875
chr1	28560001	28960000	A.1.1.1.2.1.1.1.2.1	0.959302325581395	.	28560001	28960000	#FF0000	1	1
chr1	28960001	29560000	A.1.1.2.2.1.1.1.2.1	0.863372093023256	.	28960001	29560000	#FF0000	1	1
chr1	29560001	29880000	A.2.2.1.1.2.1.1.1	0.48546511627907	.	29560001	29880000	#FFDADA	1	0.625
chr1	30000001	30120000	A.2.2.1.1.1.2.2.2	0.486918604651163	.	30000001	30120000	#FFDADA	1	0.625
chr1	30120001	30400000	A.2.2.2.1.2.2.2	0.420058139534884	.	30120001	30400000	#FFDADA	1	0.625
chr1	30400001	30560000	B.1.1.2.2.1	0.340116279069767	.	30400001	30560000	#DADAFF	1	0.5
chr1	30560001	31200000	A.2.2.1.1.2.1.1.2	0.484011627906977	.	30560001	31200000	#FFDADA	1	0.625
chr1	31200001	31400000	A.1.2.2.2.2.1.1.2.1.2	0.655523255813954	.	31200001	31400000	#FF4848	1	0.875
chr1	31400001	31640000	A.1.1.2.2.2.1.1.1.2.2.1	0.840116279069767	.	31400001	31640000	#FF0000	1	1
chr1	31640001	31840000	A.1.2.1.2.2.2.2.1.1.2	0.734011627906977	.	31640001	31840000	#FF4848	1	0.875
chr1	31840001	32080000	A.1.1.2.2.2.2.2.2.2	0.815406976744186	.	31840001	32080000	#FF0000	1	1
chr1	32080001	32280000	A.1.2.1.2.2.2.2.2.1	0.729651162790698	.	32080001	32280000	#FF4848	1	0.875
chr1	32280001	32560000	A.1.1.1.2.1.1.2.1	0.956395348837209	.	32280001	32560000	#FF0000	1	1
chr1	32560001	32840000	A.1.1.1.1.2.2.1.2.2	0.968023255813954	.	32560001	32840000	#FF0000	1	1
chr1	32840001	33320000	A.1.1.1.1.1.1.1	1	.	32840001	33320000	#FF0000	1	1
chr1	33320001	33560000	A.1.1.2.1.1.1.1.2.2	0.925872093023256	.	33320001	33560000	#FF0000	1	1
chr1	33560001	33960000	A.1.2.2.1.1.1.1.1	0.726744186046512	.	33560001	33960000	#FF4848	1	0.875
chr1	33960001	34120000	B.2.1.1.2.1.2.1.2	0.218023255813953	.	33960001	34120000	#4848FF	1	0.25
chr1	34120001	34480000	B.2.2.2.2.2.1.2	0.00290697674418605	.	34120001	34480000	#0000FF	1	0.125
chr1	34480001	35200000	B.2.2.2.2.2.1.1	0.00436046511627907	.	34480001	35200000	#0000FF	1	0.125
chr1	35200001	35400000	B.1.1.1.2.2.2.1	0.366279069767442	.	35200001	35400000	#DADAFF	1	0.5
chr1	35400001	35640000	A.2.1.1.2.2.1.1.2.2.2	0.566860465116279	.	35400001	35640000	#FF9191	1	0.75
chr1	35640001	35880000	A.1.2.1.1.1.2.1.2.1.2	0.803779069767442	.	35640001	35880000	#FF4848	1	0.875
chr1	35880001	36040000	A.1.2.2.1.1.1.2.1	0.723837209302326	.	35880001	36040000	#FF4848	1	0.875
chr1	36040001	36320000	A.1.2.1.1.1.2.1.2.2.1	0.802325581395349	.	36040001	36320000	#FF4848	1	0.875
chr1	36320001	36560000	A.1.1.2.1.2.1.2.1.2.1.2	0.885174418604651	.	36320001	36560000	#FF0000	1	1
chr1	36560001	36920000	A.1.1.1.2.2.2.1.1.1	0.943313953488372	.	36560001	36920000	#FF0000	1	1
chr1	36920001	37920000	B.2.2.1.1.1.1.2.2.1	0.13953488372093	.	36920001	37920000	#0000FF	1	0.125
chr1	37920001	38280000	A.1.2.2.1.1.2.1.1	0.715116279069767	.	37920001	38280000	#FF4848	1	0.875
chr1	38280001	38480000	A.1.2.1.1.1.2.2.2.2	0.795058139534884	.	38280001	38480000	#FF4848	1	0.875
chr1	38480001	39320000	B.1.2.2.1.1.2.1	0.300872093023256	.	38480001	39320000	#9191FF	1	0.375
chr1	39320001	39560000	A.1.1.2.1.2.1.2.1.2.1.1	0.886627906976744	.	39320001	39560000	#FF0000	1	1
chr1	39560001	39720000	A.1.1.2.1.2.1.1.1.2.1.1	0.899709302325581	.	39560001	39720000	#FF0000	1	1
chr1	39720001	40000000	A.1.1.2.1.2.1.1.1.2.2.1	0.896802325581395	.	39720001	40000000	#FF0000	1	1
chr1	40000001	40240000	A.1.1.2.1.2.1.1.1.2.1.2	0.898255813953488	.	40000001	40240000	#FF0000	1	1
chr1	40240001	40520000	A.1.1.1.2.1.1.2.2	0.954941860465116	.	40240001	40520000	#FF0000	1	1
chr1	40520001	40920000	A.1.1.1.1.2.1.2.1.2	0.978197674418605	.	40520001	40920000	#FF0000	1	1
chr1	40920001	41480000	A.1.1.1.1.2.1.1.2	0.984011627906977	.	40920001	41480000	#FF0000	1	1
chr1	41480001	41680000	A.1.2.2.2.1.2.2.1.2.2.2	0.67296511627907	.	41480001	41680000	#FF4848	1	0.875
chr1	41680001	41960000	A.1.2.1.2.2.1.1.2.2.1	0.747093023255814	.	41680001	41960000	#FF4848	1	0.875
chr1	41960001	42240000	A.1.2.2.2.2.1.1.1.2.1	0.664244186046512	.	41960001	42240000	#FF4848	1	0.875
chr1	42240001	42600000	A.2.1.1.1.1.1.1.2.2	0.626453488372093	.	42240001	42600000	#FF9191	1	0.75
chr1	42600001	42800000	A.1.2.2.2.2.1.1.1.2.2.1.2	0.661337209302326	.	42600001	42800000	#FF4848	1	0.875
chr1	42800001	42960000	A.2.1.2.2.2.2.1.1.1	0.501453488372093	.	42800001	42960000	#FF9191	1	0.75
chr1	42960001	43240000	A.1.2.2.2.2.1.1.1.2.2.1.1	0.662790697674419	.	42960001	43240000	#FF4848	1	0.875
chr1	43240001	43640000	A.1.2.1.2.1.2.1.1.1.2	0.757267441860465	.	43240001	43640000	#FF4848	1	0.875
chr1	43640001	43960000	A.1.1.2.2.2.2.2.2.1	0.816860465116279	.	43640001	43960000	#FF0000	1	1
chr1	43960001	44160000	A.1.2.1.2.2.2.2.1.2.2	0.731104651162791	.	43960001	44160000	#FF4848	1	0.875
chr1	44160001	44520000	A.1.1.2.2.1.1.2	0.86046511627907	.	44160001	44520000	#FF0000	1	1
chr1	44520001	44840000	A.1.2.2.2.2.1.1.1.1.1	0.667151162790698	.	44520001	44840000	#FF4848	1	0.875
chr1	44840001	45160000	A.2.1.1.1.1.1.1.2.1	0.627906976744186	.	44840001	45160000	#FF9191	1	0.75
chr1	45160001	45480000	A.1.1.2.2.2.2.1.1.2	0.825581395348837	.	45160001	45480000	#FF0000	1	1
chr1	45480001	45760000	A.2.2.2.1.2.2.1	0.421511627906977	.	45480001	45760000	#FFDADA	1	0.625
chr1	45760001	46040000	A.1.2.1.2.2.2.1.1	0.739825581395349	.	45760001	46040000	#FF4848	1	0.875
chr1	46040001	46480000	A.1.1.1.1.2.2.1.2.1	0.969476744186046	.	46040001	46480000	#FF0000	1	1
chr1	46480001	46840000	A.1.1.1.1.2.2.1.1.2.1	0.972383720930233	.	46480001	46840000	#FF0000	1	1
chr1	46840001	47200000	A.1.1.2.1.2.1.2.1.1.1	0.88953488372093	.	46840001	47200000	#FF0000	1	1
chr1	47200001	47640000	A.2.2.2.2.1.2.1	0.409883720930233	.	47200001	47640000	#FFDADA	1	0.625
chr1	47640001	47840000	A.1.2.1.1.1.2.1.2.1.1	0.805232558139535	.	47640001	47840000	#FF4848	1	0.875
chr1	47840001	48200000	A.2.1.1.2.2.1.1.2.2.1.2	0.568313953488372	.	47840001	48200000	#FF9191	1	0.75
chr1	48200001	48560000	A.2.2.1.2.1.2.1.2	0.460755813953488	.	48200001	48560000	#FFDADA	1	0.625
chr1	48560001	48720000	B.1.2.2.1.1.2.2.2.1.2	0.290697674418605	.	48560001	48720000	#9191FF	1	0.375
chr1	48720001	48960000	B.2.2.1.1.1.1.1.1	0.145348837209302	.	48720001	48960000	#0000FF	1	0.125
chr1	48960001	49360000	B.1.2.2.2.2.1.1.1	0.267441860465116	.	48960001	49360000	#9191FF	1	0.375
chr1	49360001	49560000	B.2.2.1.1.2.2.2.2.1.2	0.0973837209302326	.	49360001	49560000	#0000FF	1	0.125
chr1	49560001	49960000	B.2.2.2.2.1.1.1.1.2	0.0218023255813953	.	49560001	49960000	#0000FF	1	0.125
chr1	49960001	50240000	B.2.2.2.2.1.1.2.2.1	0.0130813953488372	.	49960001	50240000	#0000FF	1	0.125
chr1	50240001	50400000	B.2.2.1.1.2.2.1.2.2	0.103197674418605	.	50240001	50400000	#0000FF	1	0.125
chr1	50400001	50560000	B.2.2.1.1.2.2.2.2.2.1	0.0959302325581395	.	50400001	50560000	#0000FF	1	0.125
chr1	50560001	50840000	B.2.2.2.1.1.2.1.2.2.1	0.0450581395348837	.	50560001	50840000	#0000FF	1	0.125
chr1	50840001	51200000	B.1.2.1.1.2.2.2.2	0.322674418604651	.	50840001	51200000	#9191FF	1	0.375
chr1	51200001	51760000	A.2.1.1.2.2.1.1.1	0.574127906976744	.	51200001	51760000	#FF9191	1	0.75
chr1	51760001	52040000	A.1.1.2.1.1.1.1.2.1	0.927325581395349	.	51760001	52040000	#FF0000	1	1
chr1	52040001	52280000	A.1.1.1.2.2.2.2.1.2.1	0.934593023255814	.	52040001	52280000	#FF0000	1	1
chr1	52280001	52520000	A.1.1.1.2.2.2.2.1.2.2	0.933139534883721	.	52280001	52520000	#FF0000	1	1
chr1	52520001	52840000	A.1.1.1.1.2.2.2.1.2	0.965116279069767	.	52520001	52840000	#FF0000	1	1
chr1	52840001	53160000	A.1.1.1.1.1.2.1.2.2.1	0.992732558139535	.	52840001	53160000	#FF0000	1	1
chr1	53160001	53520000	A.1.1.2.1.1.1.1.1	0.928779069767442	.	53160001	53520000	#FF0000	1	1
chr1	53520001	53720000	A.1.2.2.2.2.2.2.2.1.1	0.636627906976744	.	53520001	53720000	#FF4848	1	0.875
chr1	53720001	53880000	A.1.2.2.2.2.2.2.2.1.2	0.635174418604651	.	53720001	53880000	#FF4848	1	0.875
chr1	53880001	54240000	A.2.2.1.1.1.2.1	0.491279069767442	.	53880001	54240000	#FFDADA	1	0.625
chr1	54240001	54520000	A.1.1.1.2.2.2.2.1.1.1	0.9375	.	54240001	54520000	#FF0000	1	1
chr1	54520001	55000000	A.1.1.1.2.2.2.2.1.1.2	0.936046511627907	.	54520001	55000000	#FF0000	1	1
chr1	55000001	55320000	A.1.1.2.1.2.1.1.1.1.1	0.904069767441861	.	55000001	55320000	#FF0000	1	1
chr1	55320001	55520000	A.1.1.2.1.2.1.2.1.1.2	0.888081395348837	.	55320001	55520000	#FF0000	1	1
chr1	55520001	55720000	A.2.1.1.2.1.2.1.2	0.578488372093023	.	55520001	55720000	#FF9191	1	0.75
chr1	55720001	56160000	B.1.1.2.1.2.2.2	0.34156976744186	.	55720001	56160000	#DADAFF	1	0.5
chr1	56160001	56880000	B.2.2.2.1.1.1.2.1	0.0552325581395349	.	56160001	56880000	#0000FF	1	0.125
chr1	56880001	57280000	B.2.1.1.2.1.2.1.1	0.219476744186047	.	56880001	57280000	#4848FF	1	0.25
chr1	57280001	57480000	B.2.2.1.1.1.1.2.1.1	0.142441860465116	.	57280001	57480000	#0000FF	1	0.125
chr1	57480001	57800000	B.2.2.1.1.2.2.2.2.2.2	0.0944767441860465	.	57480001	57800000	#0000FF	1	0.125
chr1	57800001	58240000	B.2.2.1.1.2.2.1.1.2.2	0.106104651162791	.	57800001	58240000	#0000FF	1	0.125
chr1	58240001	58400000	B.1.2.2.1.1.2.2.2.1.1	0.292151162790698	.	58240001	58400000	#9191FF	1	0.375
chr1	58400001	58680000	B.2.2.1.1.1.1.1.2	0.143895348837209	.	58400001	58680000	#0000FF	1	0.125
chr1	58680001	58960000	B.2.2.2.1.1.1.1.1.2.2	0.059593023255814	.	58680001	58960000	#0000FF	1	0.125
chr1	58960001	59160000	A.2.1.2.1.2.2.2	0.524709302325581	.	58960001	59160000	#FF9191	1	0.75
chr1	59160001	59600000	A.1.2.2.1.1.1.1.2	0.725290697674419	.	59160001	59600000	#FF4848	1	0.875
chr1	59600001	59760000	A.2.2.1.2.1.1.1.1	0.476744186046512	.	59600001	59760000	#FFDADA	1	0.625
chr1	59760001	60240000	A.2.1.2.1.1.1.1.1.1	0.545058139534884	.	59760001	60240000	#FF9191	1	0.75
chr1	60240001	60440000	B.1.2.1.1.2.2.2.1	0.324127906976744	.	60240001	60440000	#9191FF	1	0.375
chr1	60440001	60600000	B.2.2.1.1.2.2.1.2.1	0.104651162790698	.	60440001	60600000	#0000FF	1	0.125
chr1	60600001	60960000	B.2.2.2.1.1.1.2.2.2	0.0523255813953488	.	60600001	60960000	#0000FF	1	0.125
chr1	60960001	61280000	B.2.2.2.2.1.1.2.2.2	0.0116279069767442	.	60960001	61280000	#0000FF	1	0.125
chr1	61280001	61520000	B.1.2.2.1.1.2.2.1.1.1	0.299418604651163	.	61280001	61520000	#9191FF	1	0.375
chr1	61520001	61800000	A.2.1.1.2.1.2.1.1.2	0.579941860465116	.	61520001	61800000	#FF9191	1	0.75
chr1	61800001	62160000	A.2.1.2.1.2.1.2.2	0.527616279069767	.	61800001	62160000	#FF9191	1	0.75
chr1	62160001	62360000	A.1.2.2.1.1.2.1.2.2.1	0.712209302325581	.	62160001	62360000	#FF4848	1	0.875
chr1	62360001	62600000	A.1.2.2.1.1.1.2.2.2.1	0.718023255813954	.	62360001	62600000	#FF4848	1	0.875
chr1	62600001	62920000	A.1.2.1.1.1.2.1.2.2.2	0.800872093023256	.	62600001	62920000	#FF4848	1	0.875
chr1	62920001	63240000	A.2.1.2.1.2.1.1.2	0.530523255813954	.	62920001	63240000	#FF9191	1	0.75
chr1	63240001	63760000	B.2.2.1.1.2.2.2.2.1.1	0.0988372093023256	.	63240001	63760000	#0000FF	1	0.125
chr1	63760001	64000000	B.1.2.2.1.1.2.2.2.2	0.289244186046512	.	63760001	64000000	#9191FF	1	0.375
chr1	64000001	64720000	A.1.2.1.1.1.2.1.1.2	0.806686046511628	.	64000001	64720000	#FF4848	1	0.875
chr1	64720001	65160000	A.2.1.2.1.2.1.2.1	0.529069767441861	.	64720001	65160000	#FF9191	1	0.75
chr1	65160001	65320000	A.2.2.1.2.1.2.1.1.1	0.463662790697674	.	65160001	65320000	#FFDADA	1	0.625
chr1	65320001	65480000	A.2.1.1.2.1.2.1.1.1	0.581395348837209	.	65320001	65480000	#FF9191	1	0.75
chr1	65480001	65680000	A.2.2.2.2.2.2.2	0.399709302325581	.	65480001	65680000	#FFDADA	1	0.625
chr1	65680001	65920000	B.1.2.2.1.1.2.2.1.1.2.2	0.295058139534884	.	65680001	65920000	#9191FF	1	0.375
chr1	65920001	66200000	B.2.2.2.1.1.1.1.1.2.1	0.061046511627907	.	65920001	66200000	#0000FF	1	0.125
chr1	66200001	66680000	B.2.2.2.2.2.2	0.00145348837209302	.	66200001	66680000	#0000FF	1	0.125
chr1	66680001	66960000	B.2.1.1.2.1.1.2.2.1	0.222383720930233	.	66680001	66960000	#4848FF	1	0.25
chr1	66960001	67200000	B.1.2.2.1.1.2.2.1.1.2.1.1	0.29796511627907	.	66960001	67200000	#9191FF	1	0.375
chr1	67200001	67400000	B.1.2.2.2.2.1.1.2	0.265988372093023	.	67200001	67400000	#9191FF	1	0.375
chr1	67400001	67680000	A.2.1.2.1.1.1.2	0.537790697674419	.	67400001	67680000	#FF9191	1	0.75
chr1	67680001	68000000	A.1.2.2.1.1.1.2.2.2.2	0.716569767441861	.	67680001	68000000	#FF4848	1	0.875
chr1	68000001	68240000	A.1.1.2.1.2.1.2.2.2	0.879360465116279	.	68000001	68240000	#FF0000	1	1
chr1	68240001	68560000	A.2.1.2.1.1.1.1.1.2	0.543604651162791	.	68240001	68560000	#FF9191	1	0.75
chr1	68560001	68880000	A.2.1.2.1.2.1.1.1	0.531976744186046	.	68560001	68880000	#FF9191	1	0.75
chr1	68880001	69440000	B.2.2.1.1.2.2.1.1.2.1	0.107558139534884	.	68880001	69440000	#0000FF	1	0.125
chr1	69440001	69880000	B.2.2.2.2.1.1.2.1.2.2	0.0145348837209302	.	69440001	69880000	#0000FF	1	0.125
chr1	69880001	70240000	B.2.1.1.2.1.1.2.2.2	0.22093023255814	.	69880001	70240000	#4848FF	1	0.25
chr1	70240001	70480000	B.2.2.1.1.2.1.1.2	0.120639534883721	.	70240001	70480000	#0000FF	1	0.125
chr1	70480001	70640000	B.1.2.1.2.1.2.2.2.2	0.313953488372093	.	70480001	70640000	#9191FF	1	0.375
chr1	70640001	71000000	A.2.2.1.2.1.2.2.1	0.459302325581395	.	70640001	71000000	#FFDADA	1	0.625
chr1	71000001	71560000	B.2.2.2.2.1.1.1.2.2	0.0188953488372093	.	71000001	71560000	#0000FF	1	0.125
chr1	71560001	72000000	B.2.2.2.1.1.1.1.1.1	0.0625	.	71560001	72000000	#0000FF	1	0.125
chr1	72000001	72240000	B.2.2.1.1.2.1.1.1	0.122093023255814	.	72000001	72240000	#0000FF	1	0.125
chr1	72240001	72560000	B.2.2.1.1.2.2.1.1.1	0.109011627906977	.	72240001	72560000	#0000FF	1	0.125
chr1	72560001	72920000	B.1.2.2.1.1.2.2.1.2	0.293604651162791	.	72560001	72920000	#9191FF	1	0.375
chr1	72920001	73240000	B.2.1.2.1.1.2.2.1	0.194767441860465	.	72920001	73240000	#4848FF	1	0.25
chr1	73240001	73840000	B.2.2.2.2.1.1.1.2.1	0.0203488372093023	.	73240001	73840000	#0000FF	1	0.125
chr1	73840001	74240000	B.2.2.1.1.1.2.2.2.1	0.125	.	73840001	74240000	#0000FF	1	0.125
chr1	74240001	74520000	B.2.1.2.1.1.2.2.2.1	0.193313953488372	.	74240001	74520000	#4848FF	1	0.25
chr1	74520001	74680000	B.2.1.2.1.2.2.2.1	0.180232558139535	.	74520001	74680000	#4848FF	1	0.25
chr1	74680001	75000000	B.2.2.1.1.2.1.2.2.1.2	0.111918604651163	.	74680001	75000000	#0000FF	1	0.125
chr1	75000001	75200000	B.2.2.1.1.1.2.2.2.2	0.123546511627907	.	75000001	75200000	#0000FF	1	0.125
chr1	75200001	75680000	B.2.2.2.1.1.1.2.2.1	0.0537790697674419	.	75200001	75680000	#0000FF	1	0.125
chr1	75680001	76280000	B.2.2.2.2.1.1.1.1.1	0.0232558139534884	.	75680001	76280000	#0000FF	1	0.125
chr1	76280001	76600000	B.2.1.2.1.1.2.2.2.2	0.191860465116279	.	76280001	76600000	#4848FF	1	0.25
chr1	76600001	76760000	B.2.2.1.1.1.2.2.1.2.1	0.127906976744186	.	76600001	76760000	#0000FF	1	0.125
chr1	76760001	77080000	B.2.2.1.1.2.2.2.1.2	0.100290697674419	.	76760001	77080000	#0000FF	1	0.125
chr1	77080001	77280000	B.2.2.1.1.2.1.2.2.1.1	0.113372093023256	.	77080001	77280000	#0000FF	1	0.125
chr1	77280001	77360000	B.1.2.2.2.2.1.2.1.2	0.263081395348837	.	77280001	77360000	#9191FF	1	0.375
chr1	77360001	77600000	B.1.2.1.1.2.1	0.32703488372093	.	77360001	77600000	#9191FF	1	0.375
chr1	77600001	78000000	B.1.2.1.2.1.2.2.2.1.1	0.316860465116279	.	77600001	78000000	#9191FF	1	0.375
chr1	78000001	78160000	A.2.1.1.2.2.1.2.2	0.561046511627907	.	78000001	78160000	#FF9191	1	0.75
chr1	78160001	78400000	A.1.2.1.1.1.2.2.2.1	0.796511627906977	.	78160001	78400000	#FF4848	1	0.875
chr1	78400001	78600000	A.1.2.2.1.1.1.2.2.1.2	0.719476744186046	.	78400001	78600000	#FF4848	1	0.875
chr1	78600001	78840000	A.2.2.1.2.1.1.1.2.2.1	0.473837209302326	.	78600001	78840000	#FFDADA	1	0.625
chr1	78840001	79160000	B.1.1.1.1.1.1.1.2	0.396802325581395	.	78840001	79160000	#DADAFF	1	0.5
chr1	79160001	79680000	B.2.1.2.1.1.1.2.2	0.197674418604651	.	79160001	79680000	#4848FF	1	0.25
chr1	79680001	79880000	B.1.2.2.1.1.1.1.1	0.305232558139535	.	79680001	79880000	#9191FF	1	0.375
chr1	79880001	80360000	B.2.2.2.1.1.1.1.2.1	0.0581395348837209	.	79880001	80360000	#0000FF	1	0.125
chr1	80360001	80640000	B.2.2.1.1.2.1.2.1.1	0.119186046511628	.	80360001	80640000	#0000FF	1	0.125
chr1	80640001	80960000	B.1.2.1.2.1.2.2.2.1.2	0.315406976744186	.	80640001	80960000	#9191FF	1	0.375
chr1	80960001	81520000	B.2.1.1.2.2.2.2.2.1	0.206395348837209	.	80960001	81520000	#4848FF	1	0.25
chr1	81520001	81720000	B.1.1.2.1.1.2.1.2.1	0.356104651162791	.	81520001	81720000	#DADAFF	1	0.5
chr1	81720001	82000000	B.2.1.1.2.2.1.2.1	0.213662790697674	.	81720001	82000000	#4848FF	1	0.25
chr1	82000001	82240000	B.1.1.1.1.1.1.1.1	0.398255813953488	.	82000001	82240000	#DADAFF	1	0.5
chr1	82240001	82440000	B.1.1.2.1.2.1.1	0.351744186046512	.	82240001	82440000	#DADAFF	1	0.5
chr1	82440001	82880000	B.1.2.2.1.1.2.2.1.1.2.1.2	0.296511627906977	.	82440001	82880000	#9191FF	1	0.375
chr1	82880001	83240000	B.2.1.1.2.2.2.2.1.2	0.207848837209302	.	82880001	83240000	#4848FF	1	0.25
chr1	83240001	83480000	B.2.1.2.1.2.1.1	0.190406976744186	.	83240001	83480000	#4848FF	1	0.25
chr1	83480001	83640000	B.2.1.2.1.1.1.2.1	0.199127906976744	.	83480001	83640000	#4848FF	1	0.25
chr1	83640001	84360000	B.2.2.2.2.1.1.2.1.1	0.0174418604651163	.	83640001	84360000	#0000FF	1	0.125
chr1	84360001	84560000	A.2.2.1.2.1.1.1.2.2.2	0.472383720930233	.	84360001	84560000	#FFDADA	1	0.625
chr1	84560001	84880000	A.2.1.1.2.2.1.2.1.2.2	0.5625	.	84560001	84880000	#FF9191	1	0.75
chr1	84880001	85440000	A.1.2.1.1.1.2.1.1.1	0.808139534883721	.	84880001	85440000	#FF4848	1	0.875
chr1	85440001	85760000	A.1.2.2.1.1.1.2.2.1.1.1	0.722383720930233	.	85440001	85760000	#FF4848	1	0.875
chr1	85760001	85960000	A.2.1.2.1.1.1.1.2.2.2	0.539244186046512	.	85760001	85960000	#FF9191	1	0.75
chr1	85960001	86080000	A.2.1.2.1.1.1.1.2.2.1	0.540697674418605	.	85960001	86080000	#FF9191	1	0.75
chr1	86080001	86160000	A.2.2.2.1.1.2.2.1	0.428779069767442	.	86080001	86160000	#FFDADA	1	0.625
chr1	86160001	86840000	B.2.2.2.1.1.1.1.2.2	0.0566860465116279	.	86160001	86840000	#0000FF	1	0.125
chr1	86840001	87200000	A.2.2.1.2.2.1.2.2.1.2	0.443313953488372	.	86840001	87200000	#FFDADA	1	0.625
chr1	87200001	87560000	A.2.1.2.1.1.1.1.2.1	0.542151162790698	.	87200001	87560000	#FF9191	1	0.75
chr1	87560001	87720000	B.1.1.2.1.2.1.2.2.1	0.348837209302326	.	87560001	87720000	#DADAFF	1	0.5
chr1	87720001	88560000	B.2.2.1.1.2.2.2.1.1	0.101744186046512	.	87720001	88560000	#0000FF	1	0.125
chr1	88560001	88840000	B.2.2.2.2.1.1.2.1.2.1	0.0159883720930233	.	88560001	88840000	#0000FF	1	0.125
chr1	88840001	89120000	B.2.2.1.1.2.1.2.1.2.1.1	0.117732558139535	.	88840001	89120000	#0000FF	1	0.125
chr1	89120001	89400000	A.2.2.1.2.1.1.1.2.1	0.475290697674419	.	89120001	89400000	#FFDADA	1	0.625
chr1	89400001	89560000	A.2.2.1.2.2.1.1.2.1.2	0.449127906976744	.	89400001	89560000	#FFDADA	1	0.625
chr1	89560001	89920000	B.1.2.2.2.2.1.2.1.1	0.26453488372093	.	89560001	89920000	#9191FF	1	0.375
chr1	89920001	90240000	A.2.1.1.2.2.1.2.1.2.1	0.563953488372093	.	89920001	90240000	#FF9191	1	0.75
chr1	90240001	90480000	A.2.1.1.2.1.2.2.1	0.57703488372093	.	90240001	90480000	#FF9191	1	0.75
chr1	90480001	90960000	B.2.1.2.1.1.1.1.1.1	0.203488372093023	.	90480001	90960000	#4848FF	1	0.25
chr1	90960001	91360000	B.2.2.1.1.2.1.2.2.2	0.11046511627907	.	90960001	91360000	#0000FF	1	0.125
chr1	91360001	91520000	B.1.1.2.1.1.2.1.1	0.357558139534884	.	91360001	91520000	#DADAFF	1	0.5
chr1	91520001	91680000	B.2.1.1.2.2.1.2.2	0.212209302325581	.	91520001	91680000	#4848FF	1	0.25
chr1	91680001	91960000	B.2.1.2.1.1.1.1.1.2	0.20203488372093	.	91680001	91960000	#4848FF	1	0.25
chr1	91960001	92440000	B.1.1.2.1.1.2.1.2.2	0.354651162790698	.	91960001	92440000	#DADAFF	1	0.5
chr1	92440001	92760000	B.1.2.1.2.1.2.2.1	0.318313953488372	.	92440001	92760000	#9191FF	1	0.375
chr1	92760001	93280000	A.1.2.2.1.1.1.2.2.1.1.2	0.720930232558139	.	92760001	93280000	#FF4848	1	0.875
chr1	93280001	93560000	A.1.1.2.1.2.1.1.2.1.2	0.892441860465116	.	93280001	93560000	#FF0000	1	1
chr1	93560001	93920000	A.1.1.2.1.2.1.2.2.1.1	0.882267441860465	.	93560001	93920000	#FF0000	1	1
chr1	93920001	94080000	A.1.2.2.2.2.2.2.1.2	0.638081395348837	.	93920001	94080000	#FF4848	1	0.875
chr1	94080001	94360000	A.1.1.2.1.2.1.1.2.1.1	0.893895348837209	.	94080001	94360000	#FF0000	1	1
chr1	94360001	94920000	A.1.1.1.1.1.2.1.1	0.995639534883721	.	94360001	94920000	#FF0000	1	1
chr1	94920001	95280000	A.1.1.2.1.1.1.2.1.2.1	0.92296511627907	.	94920001	95280000	#FF0000	1	1
chr1	95280001	95520000	A.1.2.1.1.1.1.1.2	0.811046511627907	.	95280001	95520000	#FF4848	1	0.875
chr1	95520001	95720000	A.2.2.1.2.2.1.2.1	0.446220930232558	.	95520001	95720000	#FFDADA	1	0.625
chr1	95720001	96280000	B.2.1.2.1.2.2.1.1	0.184593023255814	.	95720001	96280000	#4848FF	1	0.25
chr1	96280001	96360000	B.1.2.2.2.2.2.1.2	0.258720930232558	.	96280001	96360000	#9191FF	1	0.375
chr1	96360001	96720000	B.2.2.1.1.1.2.1.2.2.2	0.130813953488372	.	96360001	96720000	#0000FF	1	0.125
chr1	96720001	97040000	A.2.2.2.1.1.2.2.2	0.427325581395349	.	96720001	97040000	#FFDADA	1	0.625
chr1	97040001	97400000	B.1.1.1.1.1.1.2.1.1	0.395348837209302	.	97040001	97400000	#DADAFF	1	0.5
chr1	97400001	97720000	B.1.1.1.1.1.1.2.2	0.392441860465116	.	97400001	97720000	#DADAFF	1	0.5
chr1	97720001	98000000	B.1.1.2.1.2.1.2.1	0.350290697674419	.	97720001	98000000	#DADAFF	1	0.5
chr1	98000001	98320000	B.1.1.1.1.1.1.2.1.2	0.393895348837209	.	98000001	98320000	#DADAFF	1	0.5
chr1	98320001	98600000	A.2.2.1.2.2.1.1.2.2	0.447674418604651	.	98320001	98600000	#FFDADA	1	0.625
chr1	98600001	98960000	A.2.2.1.2.2.1.1.2.1.1.2.1	0.45203488372093	.	98600001	98960000	#FFDADA	1	0.625
chr1	98960001	99200000	B.1.2.2.1.1.1.1.2	0.303779069767442	.	98960001	99200000	#9191FF	1	0.375
chr1	99200001	99600000	B.2.1.2.1.2.1.2.1.2	0.1875	.	99200001	99600000	#4848FF	1	0.25
chr1	99600001	100000000	B.2.2.1.1.1.2.1.2.2.1	0.132267441860465	.	99600001	100000000	#0000FF	1	0.125
chr1	100000001	100240000	A.2.2.1.2.2.1.2.2.1.1	0.444767441860465	.	100000001	100240000	#FFDADA	1	0.625
chr1	100240001	100560000	A.1.2.2.1.1.2.2	0.709302325581395	.	100240001	100560000	#FF4848	1	0.875
chr1	100560001	100960000	A.2.1.1.2.2.1.2.1.1	0.565406976744186	.	100560001	100960000	#FF9191	1	0.75
chr1	100960001	101360000	A.2.2.1.2.2.1.1.2.1.1.1	0.453488372093023	.	100960001	101360000	#FFDADA	1	0.625
chr1	101360001	101760000	A.2.1.1.2.1.2.2.2	0.575581395348837	.	101360001	101760000	#FF9191	1	0.75
chr1	101760001	102280000	B.2.1.2.1.1.2.1	0.196220930232558	.	101760001	102280000	#4848FF	1	0.25
chr1	102280001	102480000	B.2.1.2.1.2.2.2.2	0.178779069767442	.	102280001	102480000	#4848FF	1	0.25
chr1	102480001	102640000	B.2.1.2.1.1.1.1.2	0.200581395348837	.	102480001	102640000	#4848FF	1	0.25
chr1	102640001	102960000	B.2.2.1.1.1.2.1.2.1.1	0.135174418604651	.	102640001	102960000	#0000FF	1	0.125
chr1	102960001	103520000	B.2.1.2.1.2.2.1.2.2	0.181686046511628	.	102960001	103520000	#4848FF	1	0.25
chr1	103520001	103800000	B.2.2.1.1.1.2.2.1.2.2	0.126453488372093	.	103520001	103800000	#0000FF	1	0.125
chr1	103880001	103960000	B.2.1.1.2.2.1.1	0.215116279069767	.	103880001	103960000	#4848FF	1	0.25
chr1	104000001	104160000	B.2.1.1.2.2.1.1	0.215116279069767	.	104000001	104160000	#4848FF	1	0.25
chr1	104160001	104280000	B.1.2.2.1.1.1.2	0.302325581395349	.	104160001	104280000	#9191FF	1	0.375
chr1	104280001	104480000	B.2.1.2.1.2.1.2.2	0.186046511627907	.	104280001	104480000	#4848FF	1	0.25
chr1	104480001	104760000	B.2.2.1.1.1.2.2.1.1	0.129360465116279	.	104480001	104760000	#0000FF	1	0.125
chr1	104760001	104840000	B.2.1.1.2.2.2.2.2.2	0.204941860465116	.	104760001	104840000	#4848FF	1	0.25
chr1	104840001	105120000	B.2.2.1.1.1.2.1.2.1.2	0.133720930232558	.	104840001	105120000	#0000FF	1	0.125
chr1	105120001	105800000	B.2.2.1.1.2.1.2.1.2.2	0.114825581395349	.	105120001	105800000	#0000FF	1	0.125
chr1	105800001	106360000	B.2.2.1.1.2.1.2.1.2.1.2	0.116279069767442	.	105800001	106360000	#0000FF	1	0.125
chr1	106360001	106520000	B.2.1.1.2.2.2.1	0.210755813953488	.	106360001	106520000	#4848FF	1	0.25
chr1	106520001	106960000	B.2.1.2.1.2.1.2.1.1	0.188953488372093	.	106520001	106960000	#4848FF	1	0.25
chr1	106960001	107160000	B.2.1.1.2.2.2.2.1.1	0.209302325581395	.	106960001	107160000	#4848FF	1	0.25
chr1	107160001	107720000	B.2.1.2.1.2.2.1.2.1	0.183139534883721	.	107160001	107720000	#4848FF	1	0.25
chr1	107720001	108080000	B.1.2.2.2.2.1.2.2	0.261627906976744	.	107720001	108080000	#9191FF	1	0.375
chr1	108080001	108320000	A.2.2.1.2.2.1.1.2.1.1.2.2	0.450581395348837	.	108080001	108320000	#FFDADA	1	0.625
chr1	108320001	108480000	B.1.1.2.1.2.1.2.2.2.1.1	0.347383720930233	.	108320001	108480000	#DADAFF	1	0.5
chr1	108480001	108760000	A.2.2.1.2.2.1.2.2.2	0.441860465116279	.	108480001	108760000	#FFDADA	1	0.625
chr1	108760001	108920000	B.1.2.1.2.1.2.1	0.319767441860465	.	108760001	108920000	#9191FF	1	0.375
chr1	109000001	109240000	A.2.2.2.2.1.1.1.1	0.418604651162791	.	109000001	109240000	#FFDADA	1	0.625
chr1	109240001	109480000	A.1.1.2.1.2.1.2.2.1.2	0.880813953488372	.	109240001	109480000	#FF0000	1	1
chr1	109480001	109760000	A.1.1.2.1.1.1.2.1.1	0.924418604651163	.	109480001	109760000	#FF0000	1	1
chr1	109760001	110040000	A.1.1.2.1.2.1.1.2.2	0.890988372093023	.	109760001	110040000	#FF0000	1	1
chr1	110040001	110320000	A.1.1.2.2.2.2.1.2	0.824127906976744	.	110040001	110320000	#FF0000	1	1
chr1	110320001	110600000	A.1.2.1.2.1.2.1.1.2	0.755813953488372	.	110320001	110600000	#FF4848	1	0.875
chr1	110600001	111040000	A.1.2.2.2.1.1.1.1	0.6875	.	110600001	111040000	#FF4848	1	0.875
chr1	111040001	111400000	B.1.1.1.1.2.1	0.386627906976744	.	111040001	111400000	#DADAFF	1	0.5
chr1	111400001	111640000	A.2.2.1.1.2.2.1.2	0.479651162790698	.	111400001	111640000	#FFDADA	1	0.625
chr1	111640001	111960000	A.2.1.2.2.1.2.1.2	0.51453488372093	.	111640001	111960000	#FF9191	1	0.75
chr1	111960001	112320000	A.1.2.2.2.1.1.1.2	0.686046511627907	.	111960001	112320000	#FF4848	1	0.875
chr1	112320001	112920000	A.2.2.1.1.2.2.1.1	0.481104651162791	.	112320001	112920000	#FFDADA	1	0.625
chr1	112920001	113240000	A.1.1.2.2.2.2.1.1.1.2	0.82703488372093	.	112920001	113240000	#FF0000	1	1
chr1	113240001	113640000	A.1.1.2.2.2.2.1.1.1.1	0.828488372093023	.	113240001	113640000	#FF0000	1	1
chr1	113640001	114320000	A.1.2.1.2.2.1.1.2.1	0.748546511627907	.	113640001	114320000	#FF4848	1	0.875
chr1	114320001	114520000	A.1.2.2.2.1.2.2.2.1	0.671511627906977	.	114320001	114520000	#FF4848	1	0.875
chr1	114520001	114840000	A.2.1.2.2.1.1.1.2	0.521802325581395	.	114520001	114840000	#FF9191	1	0.75
chr1	114840001	115280000	A.1.1.2.2.2.1.1.1.2.2.2	0.838662790697674	.	114840001	115280000	#FF0000	1	1
chr1	115280001	115680000	A.1.2.2.2.2.1.1.2.2	0.654069767441861	.	115280001	115680000	#FF4848	1	0.875
chr1	115680001	116160000	A.1.2.1.2.2.1.1.1	0.75	.	115680001	116160000	#FF4848	1	0.875
chr1	116160001	116320000	A.2.1.1.1.2.1.2.2.1.2	0.601744186046512	.	116160001	116320000	#FF9191	1	0.75
chr1	116320001	116640000	A.1.2.2.2.2.2.2.2.2	0.633720930232558	.	116320001	116640000	#FF4848	1	0.875
chr1	116640001	117080000	A.1.2.2.2.2.2.2.1.1	0.63953488372093	.	116640001	117080000	#FF4848	1	0.875
chr1	117080001	117600000	A.1.1.2.1.1.1.2.1.2.2	0.921511627906977	.	117080001	117600000	#FF0000	1	1
chr1	117600001	118000000	A.2.1.1.1.2.1.2.2.2	0.600290697674419	.	117600001	118000000	#FF9191	1	0.75
chr1	118000001	118480000	A.2.2.2.1.1.2.1.2	0.430232558139535	.	118000001	118480000	#FFDADA	1	0.625
chr1	118480001	118760000	B.1.1.2.1.2.1.2.2.2.1.2	0.34593023255814	.	118480001	118760000	#DADAFF	1	0.5
chr1	118760001	119600000	B.2.2.1.1.1.2.1.1	0.136627906976744	.	118760001	119600000	#0000FF	1	0.125
chr1	119600001	119960000	A.2.2.2.1.1.2.1.1	0.431686046511628	.	119600001	119960000	#FFDADA	1	0.625
chr1	119960001	120520000	A.1.2.1.1.1.1.1.1.1	0.813953488372093	.	119960001	120520000	#FF4848	1	0.875
chr1	120520001	120720000	A.1.2.1.1.1.1.1.1.2	0.8125	.	120520001	120720000	#FF4848	1	0.875
chr1	120720001	120960000	A.2.2.1.2.2.1.1.1	0.454941860465116	.	120720001	120960000	#FFDADA	1	0.625
chr1	121080001	121160000	A.2.2.1.2.2.1.1.1	0.454941860465116	.	121080001	121160000	#FFDADA	1	0.625
chr1	121160001	121360000	B.1.1.2.1.2.1.2.2.2.2	0.344476744186047	.	121160001	121360000	#DADAFF	1	0.5
chr1	121480001	121520000	B.1.1.2.1.2.1.2.2.2.2	0.344476744186047	.	121480001	121520000	#DADAFF	1	0.5
chr1	142520001	142680000	B.1.1.1.1.1.2.2	0.388081395348837	.	142520001	142680000	#DADAFF	1	0.5
chr1	142760001	142840000	B.1.2.2.2.2.2.1.1	0.260174418604651	.	142760001	142840000	#9191FF	1	0.375
chr1	143120001	143280000	B.1.2.2.2.2.2.1.1	0.260174418604651	.	143120001	143280000	#9191FF	1	0.375
chr1	143480001	143560000	B.1.2.2.2.2.2.1.1	0.260174418604651	.	143480001	143560000	#9191FF	1	0.375
chr1	143640001	143680000	A.2.1.1.1.1.2.1.2	0.617732558139535	.	143640001	143680000	#FF9191	1	0.75
chr1	143720001	143800000	A.2.1.1.1.1.2.1.2	0.617732558139535	.	143720001	143800000	#FF9191	1	0.75
chr1	143840001	144120000	A.2.1.1.1.1.2.1.2	0.617732558139535	.	143840001	144120000	#FF9191	1	0.75
chr1	144320001	144360000	A.2.1.1.1.2.1.2.2.1.1	0.603197674418605	.	144320001	144360000	#FF9191	1	0.75
chr1	144440001	144720000	A.2.1.1.1.2.1.2.2.1.1	0.603197674418605	.	144440001	144720000	#FF9191	1	0.75
chr1	144800001	145120000	A.1.1.1.1.2.2.2.2	0.963662790697674	.	144800001	145120000	#FF0000	1	1
chr1	145120001	145400000	A.1.1.2.1.1.1.2.2	0.920058139534884	.	145120001	145400000	#FF0000	1	1
chr1	145400001	145600000	A.1.1.2.2.1.2.1.1	0.859011627906977	.	145400001	145600000	#FF0000	1	1
chr1	145600001	145840000	A.1.2.2.1.2.1.1.2.1.1	0.703488372093023	.	145600001	145840000	#FF4848	1	0.875
chr1	146000001	146040000	A.1.2.2.1.2.1.1.2.1.1	0.703488372093023	.	146000001	146040000	#FF4848	1	0.875
chr1	146320001	146720000	A.2.2.2.2.1.1.1.2.1	0.417151162790698	.	146320001	146720000	#FFDADA	1	0.625
chr1	146720001	146920000	B.1.1.2.2.2.1.1	0.338662790697674	.	146720001	146920000	#DADAFF	1	0.5
chr1	146920001	147160000	A.2.2.2.1.2.1.2	0.42296511627907	.	146920001	147160000	#FFDADA	1	0.625
chr1	147160001	147440000	A.2.1.2.2.1.2.2.2.1	0.511627906976744	.	147160001	147440000	#FF9191	1	0.75
chr1	147680001	147880000	A.2.1.1.1.2.1.2.1.2	0.604651162790698	.	147680001	147880000	#FF9191	1	0.75
chr1	147880001	148040000	A.2.2.1.1.1.2.2.1.2	0.488372093023256	.	147880001	148040000	#FFDADA	1	0.625
chr1	148160001	148280000	A.2.1.2.2.1.2.2.2.2	0.510174418604651	.	148160001	148280000	#FF9191	1	0.75
chr1	148320001	148360000	A.2.1.2.2.1.2.2.2.2	0.510174418604651	.	148320001	148360000	#FF9191	1	0.75
chr1	148520001	148600000	A.2.1.2.2.1.2.2.2.2	0.510174418604651	.	148520001	148600000	#FF9191	1	0.75
chr1	148600001	148680000	B.1.1.2.1.1.1.2	0.359011627906977	.	148600001	148680000	#DADAFF	1	0.5
chr1	148840001	148960000	B.1.1.2.1.1.1.2	0.359011627906977	.	148840001	148960000	#DADAFF	1	0.5
chr1	149000001	149200000	B.2.1.1.1.2.2.1.1.2	0.231104651162791	.	149000001	149200000	#4848FF	1	0.25
chr1	149200001	149440000	B.1.1.1.1.1.2.1.1	0.390988372093023	.	149200001	149440000	#DADAFF	1	0.5
chr1	149560001	149760000	A.2.2.1.1.1.2.2.1.1	0.489825581395349	.	149560001	149760000	#FFDADA	1	0.625
chr1	149760001	150200000	A.1.1.2.2.1.2.1.2.2.1.1	0.854651162790698	.	149760001	150200000	#FF0000	1	1
chr1	150200001	150520000	A.1.1.2.2.1.1.1.1	0.864825581395349	.	150200001	150520000	#FF0000	1	1
chr1	150520001	151000000	A.1.1.1.2.1.1.1.1.2	0.960755813953488	.	150520001	151000000	#FF0000	1	1
chr1	151000001	151240000	A.1.1.2.2.1.2.1.2.2.1.2	0.853197674418605	.	151000001	151240000	#FF0000	1	1
chr1	151240001	151840000	A.1.1.1.2.1.1.1.1.1	0.962209302325581	.	151240001	151840000	#FF0000	1	1
chr1	151840001	152000000	A.1.2.2.2.2.1.1.2.1.1.1	0.658430232558139	.	151840001	152000000	#FF4848	1	0.875
chr1	152000001	152160000	A.2.1.1.1.1.1.2.1.2.2	0.622093023255814	.	152000001	152160000	#FF9191	1	0.75
chr1	152160001	152440000	A.2.1.2.2.2.2.1.1.2	0.5	.	152160001	152440000	#FF9191	1	0.75
chr1	152440001	152520000	A.2.1.2.2.1.2.2.1	0.513081395348837	.	152440001	152520000	#FF9191	1	0.75
chr1	152520001	152840000	A.1.2.2.2.2.1.2.1.2.2	0.648255813953488	.	152520001	152840000	#FF4848	1	0.875
chr1	152840001	152920000	A.2.1.2.2.2.2.2	0.495639534883721	.	152840001	152920000	#FF9191	1	0.75
chr1	152920001	153280000	A.1.2.2.2.2.1.2.2.2	0.645348837209302	.	152920001	153280000	#FF4848	1	0.875
chr1	153280001	153480000	A.2.1.1.1.1.1.2.1.2.1	0.623546511627907	.	153280001	153480000	#FF9191	1	0.75
chr1	153480001	153760000	A.1.1.2.2.2.2.2.1.1.1	0.822674418604651	.	153480001	153760000	#FF0000	1	1
chr1	153760001	153960000	A.1.2.2.2.1.2.2.2.2.1	0.670058139534884	.	153760001	153960000	#FF4848	1	0.875
chr1	153960001	154160000	A.2.1.1.1.1.1.2.2	0.620639534883721	.	153960001	154160000	#FF9191	1	0.75
chr1	154160001	154440000	A.1.1.2.2.2.2.2.1.1.2	0.821220930232558	.	154160001	154440000	#FF0000	1	1
chr1	154440001	154920000	A.1.1.2.2.2.1.2.1.2.1	0.832848837209302	.	154440001	154920000	#FF0000	1	1
chr1	154920001	155160000	A.1.2.1.2.1.2.1.2	0.754360465116279	.	154920001	155160000	#FF4848	1	0.875
chr1	155160001	155680000	A.1.1.1.1.2.1.2.1.1.2.2	0.979651162790698	.	155160001	155680000	#FF0000	1	1
chr1	155680001	155880000	A.1.1.2.2.2.2.2.1.2.1	0.819767441860465	.	155680001	155880000	#FF0000	1	1
chr1	155880001	156040000	A.1.1.2.2.2.1.2.1.2.2	0.831395348837209	.	155880001	156040000	#FF0000	1	1
chr1	156040001	156320000	A.1.1.1.1.2.1.2.1.1.1	0.982558139534884	.	156040001	156320000	#FF0000	1	1
chr1	156320001	156600000	A.1.1.1.1.1.2.1.2.1	0.994186046511628	.	156320001	156600000	#FF0000	1	1
chr1	156600001	156920000	A.1.1.1.1.1.2.2.2.1	0.988372093023256	.	156600001	156920000	#FF0000	1	1
chr1	156920001	157120000	A.2.1.1.2.2.2.2.1.1.1.1	0.553779069767442	.	156920001	157120000	#FF9191	1	0.75
chr1	157120001	157520000	B.2.2.1.2.1.2.2.2	0.0813953488372093	.	157120001	157520000	#0000FF	1	0.125
chr1	157520001	157920000	B.2.2.2.1.2.1.2.1	0.0363372093023256	.	157520001	157920000	#0000FF	1	0.125
chr1	157920001	158160000	A.2.2.1.2.2.2.1	0.440406976744186	.	157920001	158160000	#FFDADA	1	0.625
chr1	158160001	158400000	B.2.2.1.2.2.2.1.2	0.0683139534883721	.	158160001	158400000	#0000FF	1	0.125
chr1	158400001	159080000	B.2.2.1.2.2.2.1.1	0.0697674418604651	.	158400001	159080000	#0000FF	1	0.125
chr1	159080001	159760000	B.2.2.1.2.1.2.2.1	0.0828488372093023	.	159080001	159760000	#0000FF	1	0.125
chr1	159760001	159880000	A.2.2.2.1.1.1.2.2.1	0.434593023255814	.	159760001	159880000	#FFDADA	1	0.625
chr1	159880001	160040000	A.2.1.1.2.1.1.2.1.2.1	0.585755813953488	.	159880001	160040000	#FF9191	1	0.75
chr1	160040001	160400000	A.1.1.2.1.2.2.2.1.1	0.872093023255814	.	160040001	160400000	#FF0000	1	1
chr1	160400001	160600000	B.1.1.1.1.2.2.1.2	0.383720930232558	.	160400001	160600000	#DADAFF	1	0.5
chr1	160600001	160960000	A.2.1.1.1.2.2.1.2	0.597383720930233	.	160600001	160960000	#FF9191	1	0.75
chr1	160960001	161120000	A.1.1.2.1.2.2.2.1.2.1	0.870639534883721	.	160960001	161120000	#FF0000	1	1
chr1	161120001	161440000	A.1.1.1.2.2.1.2.1	0.946220930232558	.	161120001	161440000	#FF0000	1	1
chr1	161440001	161720000	A.1.2.1.1.2.1.1.1.2.2	0.787790697674419	.	161440001	161720000	#FF4848	1	0.875
chr1	161720001	162040000	A.1.2.1.1.2.2.1.1.2.2.1.2	0.773255813953488	.	161720001	162040000	#FF4848	1	0.875
chr1	162040001	162280000	A.2.1.2.2.1.1.2.2.1	0.518895348837209	.	162040001	162280000	#FF9191	1	0.75
chr1	162280001	162600000	A.1.2.1.1.2.2.1.1.1.2	0.777616279069767	.	162280001	162600000	#FF4848	1	0.875
chr1	162600001	162800000	A.2.2.1.2.1.1.2.2.1	0.468023255813953	.	162600001	162800000	#FFDADA	1	0.625
chr1	162800001	163320000	B.1.1.1.2.1.2.2.1	0.373546511627907	.	162800001	163320000	#DADAFF	1	0.5
chr1	163320001	163840000	B.2.2.2.1.2.1.2.2.2	0.0334302325581395	.	163320001	163840000	#0000FF	1	0.125
chr1	163840001	164520000	B.2.2.2.2.1.2.1	0.0101744186046512	.	163840001	164520000	#0000FF	1	0.125
chr1	164520001	164760000	B.1.1.1.2.1.1.1	0.379360465116279	.	164520001	164760000	#DADAFF	1	0.5
chr1	164760001	165080000	B.2.2.1.2.2.2.2.2	0.063953488372093	.	164760001	165080000	#0000FF	1	0.125
chr1	165080001	165320000	B.2.1.2.2.2.1.1.1	0.170058139534884	.	165080001	165320000	#4848FF	1	0.25
chr1	165320001	165560000	B.2.1.2.2.2.1.2.1	0.167151162790698	.	165320001	165560000	#4848FF	1	0.25
chr1	165560001	165880000	B.1.1.1.2.1.1.2	0.377906976744186	.	165560001	165880000	#DADAFF	1	0.5
chr1	165880001	166120000	B.2.2.1.2.1.2.1.2	0.0843023255813953	.	165880001	166120000	#0000FF	1	0.125
chr1	166120001	166480000	B.2.2.2.1.2.1.2.2.1	0.0348837209302326	.	166120001	166480000	#0000FF	1	0.125
chr1	166480001	166800000	B.2.2.1.2.2.2.2.1.1	0.0668604651162791	.	166480001	166800000	#0000FF	1	0.125
chr1	166800001	167040000	B.1.2.2.1.2.1.1.2.1.2	0.284883720930233	.	166800001	167040000	#9191FF	1	0.375
chr1	167040001	167520000	A.2.2.1.2.1.1.2.2.2.1	0.46656976744186	.	167040001	167520000	#FFDADA	1	0.625
chr1	167520001	167680000	A.1.2.2.1.2.2.1.1.1.2	0.696220930232558	.	167520001	167680000	#FF4848	1	0.875
chr1	167680001	168120000	A.1.1.1.1.1.2.2.2.2	0.986918604651163	.	167680001	168120000	#FF0000	1	1
chr1	168120001	168280000	A.1.2.1.1.2.2.1.1.2.2.2	0.771802325581395	.	168120001	168280000	#FF4848	1	0.875
chr1	168280001	168560000	A.2.1.1.2.1.1.2.1.2.2	0.584302325581395	.	168280001	168560000	#FF9191	1	0.75
chr1	168560001	169120000	A.2.1.1.2.2.2.1.2.1	0.558139534883721	.	168560001	169120000	#FF9191	1	0.75
chr1	169120001	169360000	A.2.1.1.2.2.2.2.1.1.2	0.550872093023256	.	169120001	169360000	#FF9191	1	0.75
chr1	169360001	169520000	A.2.2.2.1.1.1.2.2.2	0.433139534883721	.	169360001	169520000	#FFDADA	1	0.625
chr1	169520001	169840000	B.1.2.2.2.1.1.2.2	0.274709302325581	.	169520001	169840000	#9191FF	1	0.375
chr1	169840001	170080000	B.1.2.2.1.2.1.1.1	0.287790697674419	.	169840001	170080000	#9191FF	1	0.375
chr1	170080001	170480000	B.2.2.2.1.2.1.1.1	0.0406976744186047	.	170080001	170480000	#0000FF	1	0.125
chr1	170480001	170920000	B.2.1.1.1.1.2.1.2.2.2	0.239825581395349	.	170480001	170920000	#4848FF	1	0.25
chr1	170920001	171440000	B.1.1.2.1.1.1.1.1	0.363372093023256	.	170920001	171440000	#DADAFF	1	0.5
chr1	171440001	171720000	A.1.2.2.1.2.1.1.1.2	0.704941860465116	.	171440001	171720000	#FF4848	1	0.875
chr1	171720001	171960000	A.1.2.1.1.2.1.1.1.2.1	0.789244186046512	.	171720001	171960000	#FF4848	1	0.875
chr1	171960001	172400000	A.1.1.2.1.2.2.2.1.2.2.2	0.867732558139535	.	171960001	172400000	#FF0000	1	1
chr1	172400001	172720000	A.1.1.2.1.1.2.1.1.1.1.2	0.917151162790698	.	172400001	172720000	#FF0000	1	1
chr1	172720001	173200000	A.1.1.2.1.1.2.1.1.1.1.1	0.918604651162791	.	172720001	173200000	#FF0000	1	1
chr1	173200001	173360000	A.2.1.1.1.2.2.1.1	0.598837209302326	.	173200001	173360000	#FF9191	1	0.75
chr1	173360001	173840000	A.1.2.1.1.2.1.1.1.1.2.1	0.792151162790698	.	173360001	173840000	#FF4848	1	0.875
chr1	173840001	174200000	A.1.2.1.1.2.1.1.1.1.2.2	0.790697674418605	.	173840001	174200000	#FF4848	1	0.875
chr1	174200001	174720000	A.2.2.2.1.1.1.2.1	0.436046511627907	.	174200001	174720000	#FFDADA	1	0.625
chr1	174720001	175000000	A.2.1.2.1.1.2.1.1	0.536337209302326	.	174720001	175000000	#FF9191	1	0.75
chr1	175000001	175280000	A.2.2.2.2.1.1.2.1.2	0.412790697674419	.	175000001	175280000	#FFDADA	1	0.625
chr1	175280001	175560000	B.1.2.2.1.2.2.1	0.280523255813953	.	175280001	175560000	#9191FF	1	0.375
chr1	175560001	175880000	B.2.1.1.1.2.2.1.1.1	0.232558139534884	.	175560001	175880000	#4848FF	1	0.25
chr1	175880001	176080000	B.1.1.2.1.1.1.1.2.1	0.361918604651163	.	175880001	176080000	#DADAFF	1	0.5
chr1	176080001	176280000	B.1.2.1.1.1.2.1	0.329941860465116	.	176080001	176280000	#9191FF	1	0.375
chr1	176280001	176840000	B.2.1.2.2.2.1.2.2	0.165697674418605	.	176280001	176840000	#4848FF	1	0.25
chr1	176840001	177160000	B.1.2.2.1.2.2.2	0.27906976744186	.	176840001	177160000	#9191FF	1	0.375
chr1	177160001	177320000	A.2.2.2.2.1.1.2.2	0.411337209302326	.	177160001	177320000	#FFDADA	1	0.625
chr1	177320001	177760000	B.1.2.2.2.1.1.1	0.277616279069767	.	177320001	177760000	#9191FF	1	0.375
chr1	177760001	177920000	A.2.2.2.2.1.1.2.1.1	0.414244186046512	.	177760001	177920000	#FFDADA	1	0.625
chr1	177920001	178280000	A.1.2.1.1.2.2.1.1.1.1	0.779069767441861	.	177920001	178280000	#FF4848	1	0.875
chr1	178280001	178480000	A.2.1.1.1.1.2.1.1	0.619186046511628	.	178280001	178480000	#FF9191	1	0.75
chr1	178480001	178720000	A.1.2.2.1.2.2.1.1.1.1	0.697674418604651	.	178480001	178720000	#FF4848	1	0.875
chr1	178720001	179040000	A.2.1.1.2.1.1.2.2	0.582848837209302	.	178720001	179040000	#FF9191	1	0.75
chr1	179040001	179400000	A.1.2.2.1.2.2.1.2.1	0.693313953488372	.	179040001	179400000	#FF4848	1	0.875
chr1	179400001	179640000	B.2.1.1.1.2.2.2	0.228197674418605	.	179400001	179640000	#4848FF	1	0.25
chr1	179640001	179840000	B.1.2.1.1.1.2.2	0.328488372093023	.	179640001	179840000	#9191FF	1	0.375
chr1	179840001	180160000	A.1.2.1.1.2.2.1.1.2.1	0.776162790697674	.	179840001	180160000	#FF4848	1	0.875
chr1	180160001	180440000	A.1.2.2.1.2.2.2.2	0.688953488372093	.	180160001	180440000	#FF4848	1	0.875
chr1	180440001	180640000	A.1.2.1.1.2.1.1.1.1.1	0.793604651162791	.	180440001	180640000	#FF4848	1	0.875
chr1	180640001	180840000	A.1.2.2.1.2.1.1.2.2	0.700581395348837	.	180640001	180840000	#FF4848	1	0.875
chr1	180840001	181160000	A.1.2.1.1.2.2.1.1.2.2.1.1	0.774709302325581	.	180840001	181160000	#FF4848	1	0.875
chr1	181160001	181440000	B.1.1.2.2.2.1.2	0.337209302325581	.	181160001	181440000	#DADAFF	1	0.5
chr1	181440001	181720000	B.2.1.1.1.2.1.2	0.234011627906977	.	181440001	181720000	#4848FF	1	0.25
chr1	181720001	182040000	B.2.1.1.1.2.1.1	0.23546511627907	.	181720001	182040000	#4848FF	1	0.25
chr1	182040001	182400000	A.2.2.1.1.1.1.1	0.494186046511628	.	182040001	182400000	#FFDADA	1	0.625
chr1	182400001	182800000	A.2.1.2.2.2.1.2	0.502906976744186	.	182400001	182800000	#FF9191	1	0.75
chr1	182800001	183240000	A.1.1.1.1.1.2.2.1	0.989825581395349	.	182800001	183240000	#FF0000	1	1
chr1	183240001	183600000	A.1.1.2.1.1.2.2.2	0.905523255813954	.	183240001	183600000	#FF0000	1	1
chr1	183600001	183960000	A.2.1.2.2.1.1.2.1	0.520348837209302	.	183600001	183960000	#FF9191	1	0.75
chr1	183960001	184320000	A.2.1.2.2.1.1.2.2.2	0.517441860465116	.	183960001	184320000	#FF9191	1	0.75
chr1	184320001	184680000	A.1.2.2.1.2.1.1.1.1.2	0.706395348837209	.	184320001	184680000	#FF4848	1	0.875
chr1	184680001	184960000	A.1.2.2.1.2.2.2.1	0.690406976744186	.	184680001	184960000	#FF4848	1	0.875
chr1	184960001	185160000	A.1.2.2.1.2.1.1.1.1.1	0.707848837209302	.	184960001	185160000	#FF4848	1	0.875
chr1	185160001	185680000	A.1.1.2.1.1.2.1.2.2.1	0.909883720930233	.	185160001	185680000	#FF0000	1	1
chr1	185680001	186360000	A.1.1.2.1.2.2.2.2	0.866279069767442	.	185680001	186360000	#FF0000	1	1
chr1	186360001	186600000	A.2.1.1.2.2.2.2.1.1.1.2	0.552325581395349	.	186360001	186600000	#FF9191	1	0.75
chr1	186600001	187000000	A.2.1.1.2.1.1.2.1.1	0.587209302325581	.	186600001	187000000	#FF9191	1	0.75
chr1	187000001	187240000	B.2.2.1.2.1.2.1.1.2.1	0.0872093023255814	.	187000001	187240000	#0000FF	1	0.125
chr1	187240001	187440000	B.2.1.2.2.2.2.2.1.1.1	0.156976744186047	.	187240001	187440000	#4848FF	1	0.25
chr1	187440001	187560000	B.2.1.1.1.2.2.1.2	0.229651162790698	.	187440001	187560000	#4848FF	1	0.25
chr1	187560001	187720000	B.2.1.1.1.1.2.1.2.1	0.242732558139535	.	187560001	187720000	#4848FF	1	0.25
chr1	187720001	188240000	B.2.2.1.2.1.2.1.1.2.2	0.0857558139534884	.	187720001	188240000	#0000FF	1	0.125
chr1	188240001	188440000	B.2.1.2.2.2.2.2.1.1.2.1	0.155523255813953	.	188240001	188440000	#4848FF	1	0.25
chr1	188440001	188720000	B.2.1.2.2.2.2.2.1.1.2.2	0.15406976744186	.	188440001	188720000	#4848FF	1	0.25
chr1	188720001	189160000	B.2.2.1.2.2.1.1.2.2.2	0.0741279069767442	.	188720001	189160000	#0000FF	1	0.125
chr1	189160001	189520000	B.2.1.2.2.2.2.2.1.2.2.1.1	0.151162790697674	.	189160001	189520000	#4848FF	1	0.25
chr1	189520001	189680000	B.1.2.2.1.2.1.1.2.1.1	0.286337209302326	.	189520001	189680000	#9191FF	1	0.375
chr1	189680001	190440000	B.2.2.1.2.2.2.2.1.2	0.0654069767441861	.	189680001	190440000	#0000FF	1	0.125
chr1	190440001	190920000	B.2.2.2.1.2.1.1.2.2	0.0377906976744186	.	190440001	190920000	#0000FF	1	0.125
chr1	190920001	191160000	B.2.2.1.2.1.2.1.1.1.2	0.0886627906976744	.	190920001	191160000	#0000FF	1	0.125
chr1	191160001	191360000	B.2.1.2.2.2.1.1.2	0.168604651162791	.	191160001	191360000	#4848FF	1	0.25
chr1	191360001	191920000	B.2.2.2.1.2.1.1.2.1	0.0392441860465116	.	191360001	191920000	#0000FF	1	0.125
chr1	191920001	192000000	B.2.1.1.1.1.1.1.1.2	0.254360465116279	.	191920001	192000000	#4848FF	1	0.25
chr1	192000001	192440000	B.2.1.2.2.2.2.2.1.2.2.2	0.148255813953488	.	192000001	192440000	#4848FF	1	0.25
chr1	192440001	192680000	B.1.2.2.1.2.1.1.2.2	0.28343023255814	.	192440001	192680000	#9191FF	1	0.375
chr1	192680001	192760000	B.1.1.2.1.1.1.1.2.2	0.36046511627907	.	192680001	192760000	#DADAFF	1	0.5
chr1	192760001	193080000	A.2.2.1.2.1.1.2.2.2.2	0.465116279069767	.	192760001	193080000	#FFDADA	1	0.625
chr1	193080001	193320000	A.2.2.2.2.2.1.2.2.1	0.40406976744186	.	193080001	193320000	#FFDADA	1	0.625
chr1	193320001	193800000	B.2.2.1.2.2.1.1.2.2.1.1	0.0770348837209302	.	193320001	193800000	#0000FF	1	0.125
chr1	193800001	194080000	B.2.1.2.2.2.2.2.1.2.2.1.2	0.149709302325581	.	193800001	194080000	#4848FF	1	0.25
chr1	194080001	194440000	B.2.1.2.2.2.2.1.2.1.1	0.161337209302326	.	194080001	194440000	#4848FF	1	0.25
chr1	194440001	195360000	B.2.2.2.1.2.2.1.2	0.0305232558139535	.	194440001	195360000	#0000FF	1	0.125
chr1	195360001	195800000	B.2.1.1.1.1.2.1.2.2.1	0.241279069767442	.	195360001	195800000	#4848FF	1	0.25
chr1	195800001	196360000	B.1.2.1.2.2.2.2	0.306686046511628	.	195800001	196360000	#9191FF	1	0.375
chr1	196360001	196680000	B.2.2.1.2.2.1.1.2.1	0.0784883720930233	.	196360001	196680000	#0000FF	1	0.125
chr1	196680001	197080000	B.2.2.2.1.2.2.1.1	0.0319767441860465	.	196680001	197080000	#0000FF	1	0.125
chr1	197080001	197440000	B.2.1.2.2.2.2.1.1.1	0.164244186046512	.	197080001	197440000	#4848FF	1	0.25
chr1	197440001	197840000	B.1.1.1.2.1.2.2.2.1	0.372093023255814	.	197440001	197840000	#DADAFF	1	0.5
chr1	197840001	198120000	A.2.2.2.2.2.1.2.2.2	0.402616279069767	.	197840001	198120000	#FFDADA	1	0.625
chr1	198120001	198480000	A.2.1.1.2.2.2.2.1.2.1	0.549418604651163	.	198120001	198480000	#FF9191	1	0.75
chr1	198480001	198680000	B.1.1.1.1.1.2.1.2	0.38953488372093	.	198480001	198680000	#DADAFF	1	0.5
chr1	198680001	198960000	A.2.2.2.2.2.1.1	0.406976744186047	.	198680001	198960000	#FFDADA	1	0.625
chr1	198960001	199600000	B.2.1.1.1.1.1.1.1.1	0.255813953488372	.	198960001	199600000	#4848FF	1	0.25
chr1	199600001	200280000	A.2.1.1.2.2.2.1.2.2.1	0.556686046511628	.	199600001	200280000	#FF9191	1	0.75
chr1	200280001	200520000	A.1.2.1.1.2.1.1.2.2.2.2	0.781976744186046	.	200280001	200520000	#FF4848	1	0.875
chr1	200520001	200840000	A.1.1.1.2.2.1.1	0.947674418604651	.	200520001	200840000	#FF0000	1	1
chr1	200840001	201120000	A.1.1.2.1.2.2.1.1.1.1	0.877906976744186	.	200840001	201120000	#FF0000	1	1
chr1	201120001	201400000	A.1.1.2.1.1.2.2.1	0.906976744186046	.	201120001	201400000	#FF0000	1	1
chr1	201400001	201800000	A.1.1.1.1.2.1.2.2	0.976744186046512	.	201400001	201800000	#FF0000	1	1
chr1	201800001	202120000	A.1.1.1.2.1.2.1.1	0.953488372093023	.	201800001	202120000	#FF0000	1	1
chr1	202120001	202320000	A.1.2.2.2.1.2.1.2	0.678779069767442	.	202120001	202320000	#FF4848	1	0.875
chr1	202320001	202720000	A.1.1.2.2.1.2.2.2	0.848837209302326	.	202320001	202720000	#FF0000	1	1
chr1	202720001	203000000	A.1.1.2.2.1.2.1.2.1.1	0.857558139534884	.	202720001	203000000	#FF0000	1	1
chr1	203000001	203240000	A.1.2.2.2.2.1.2.1.1.2	0.651162790697674	.	203000001	203240000	#FF4848	1	0.875
chr1	203240001	203480000	A.1.2.2.2.2.1.2.1.1.1	0.652616279069767	.	203240001	203480000	#FF4848	1	0.875
chr1	203480001	203800000	A.1.1.1.2.1.2.1.2.1	0.95203488372093	.	203480001	203800000	#FF0000	1	1
chr1	203800001	204120000	A.1.2.2.2.1.2.1.1	0.680232558139535	.	203800001	204120000	#FF4848	1	0.875
chr1	204120001	204520000	A.1.1.2.2.1.2.1.2.1.2	0.856104651162791	.	204120001	204520000	#FF0000	1	1
chr1	204520001	204920000	A.2.1.1.1.2.2.2.1	0.595930232558139	.	204520001	204920000	#FF9191	1	0.75
chr1	204920001	205240000	A.1.2.1.2.1.1.1.2	0.76453488372093	.	204920001	205240000	#FF4848	1	0.875
chr1	205240001	205520000	A.1.2.1.2.1.1.1.1	0.765988372093023	.	205240001	205520000	#FF4848	1	0.875
chr1	205520001	205720000	A.1.2.1.2.2.1.2.2	0.741279069767442	.	205520001	205720000	#FF4848	1	0.875
chr1	205720001	205960000	A.1.2.2.2.2.1.2.1.2.1	0.649709302325581	.	205720001	205960000	#FF4848	1	0.875
chr1	206040001	206360000	A.2.1.1.1.1.1.1.1.2.1	0.630813953488372	.	206040001	206360000	#FF9191	1	0.75
chr1	206480001	206600000	A.2.1.1.1.2.1.2.1.1	0.606104651162791	.	206480001	206600000	#FF9191	1	0.75
chr1	206600001	206840000	A.1.1.2.2.2.1.2.1.1	0.834302325581395	.	206600001	206840000	#FF0000	1	1
chr1	206840001	207240000	A.1.1.1.2.1.2.1.2.2	0.950581395348837	.	206840001	207240000	#FF0000	1	1
chr1	207240001	207760000	A.1.2.1.2.2.1.2.1	0.742732558139535	.	207240001	207760000	#FF4848	1	0.875
chr1	207760001	207960000	A.2.1.1.1.1.1.1.1.2.2	0.629360465116279	.	207760001	207960000	#FF9191	1	0.75
chr1	207960001	208160000	A.1.2.2.2.2.1.2.2.1	0.646802325581395	.	207960001	208160000	#FF4848	1	0.875
chr1	208160001	208440000	A.2.1.1.1.2.2.2.2.1	0.594476744186046	.	208160001	208440000	#FF9191	1	0.75
chr1	208440001	208760000	A.2.2.2.1.2.1.1.2	0.424418604651163	.	208440001	208760000	#FFDADA	1	0.625
chr1	208760001	209480000	A.2.1.1.1.1.1.1.1.1	0.632267441860465	.	208760001	209480000	#FF9191	1	0.75
chr1	209480001	209760000	A.1.1.2.1.2.2.1.2	0.873546511627907	.	209480001	209760000	#FF0000	1	1
chr1	209760001	209960000	A.1.2.1.2.1.1.2.2	0.761627906976744	.	209760001	209960000	#FF4848	1	0.875
chr1	209960001	210200000	A.1.1.2.1.2.2.2.1.2.2.1	0.869186046511628	.	209960001	210200000	#FF0000	1	1
chr1	210200001	210560000	A.2.1.1.2.1.1.1.1	0.591569767441861	.	210200001	210560000	#FF9191	1	0.75
chr1	210560001	210800000	B.1.2.2.2.1.1.2.1	0.276162790697674	.	210560001	210800000	#9191FF	1	0.375
chr1	210800001	211320000	B.2.2.2.1.2.2.2.1	0.0290697674418605	.	210800001	211320000	#0000FF	1	0.125
chr1	211320001	211440000	B.1.2.1.1.1.1.2.2	0.331395348837209	.	211320001	211440000	#9191FF	1	0.375
chr1	211440001	211840000	A.2.2.1.2.1.1.2.1.1	0.47093023255814	.	211440001	211840000	#FFDADA	1	0.625
chr1	211840001	212200000	A.1.2.2.1.2.2.1.1.2	0.694767441860465	.	211840001	212200000	#FF4848	1	0.875
chr1	212200001	212440000	A.1.2.1.1.2.1.1.2.1	0.786337209302326	.	212200001	212440000	#FF4848	1	0.875
chr1	212440001	212640000	A.1.2.1.1.2.2.1.2.2	0.768895348837209	.	212440001	212640000	#FF4848	1	0.875
chr1	212640001	212800000	A.1.2.1.1.2.1.1.2.2.1	0.784883720930233	.	212640001	212800000	#FF4848	1	0.875
chr1	212800001	212960000	A.2.1.2.1.1.2.1.2	0.534883720930233	.	212800001	212960000	#FF9191	1	0.75
chr1	212960001	213240000	A.2.1.2.1.1.2.2	0.533430232558139	.	212960001	213240000	#FF9191	1	0.75
chr1	213240001	213720000	B.2.1.2.2.2.2.2.1.2.1	0.152616279069767	.	213240001	213720000	#4848FF	1	0.25
chr1	213720001	214360000	B.2.2.2.1.2.2.2.2.1.2	0.0261627906976744	.	213720001	214360000	#0000FF	1	0.125
chr1	214360001	214520000	B.1.1.1.2.1.2.1.2	0.375	.	214360001	214520000	#DADAFF	1	0.5
chr1	214520001	214800000	A.1.2.1.1.2.2.1.2.1	0.770348837209302	.	214520001	214800000	#FF4848	1	0.875
chr1	214800001	215000000	B.2.1.1.1.1.1.1.2.2.1	0.251453488372093	.	214800001	215000000	#4848FF	1	0.25
chr1	215000001	215240000	B.1.2.2.2.1.2.2.1	0.271802325581395	.	215000001	215240000	#9191FF	1	0.375
chr1	215240001	215360000	B.1.2.2.2.1.2.2.2.2	0.268895348837209	.	215240001	215360000	#9191FF	1	0.375
chr1	215360001	215800000	B.2.1.2.2.2.2.1.1.2	0.162790697674419	.	215360001	215800000	#4848FF	1	0.25
chr1	215800001	216120000	B.2.2.1.2.2.1.1.2.2.1.2	0.0755813953488372	.	215800001	216120000	#0000FF	1	0.125
chr1	216120001	216400000	B.2.1.2.2.2.2.1.2.1.2	0.159883720930233	.	216120001	216400000	#4848FF	1	0.25
chr1	216400001	216960000	B.2.2.2.1.2.2.2.2.1.1	0.0276162790697674	.	216400001	216960000	#0000FF	1	0.125
chr1	216960001	217640000	B.2.1.2.2.1.1.2	0.175872093023256	.	216960001	217640000	#4848FF	1	0.25
chr1	217640001	217840000	B.1.1.1.2.1.2.2.2.2	0.370639534883721	.	217640001	217840000	#DADAFF	1	0.5
chr1	217840001	218480000	B.2.2.1.2.2.1.1.1	0.0799418604651163	.	217840001	218480000	#0000FF	1	0.125
chr1	218480001	218920000	A.2.1.1.2.1.1.1.2.2	0.588662790697674	.	218480001	218920000	#FF9191	1	0.75
chr1	218920001	219400000	A.2.2.1.2.1.1.2.1.2	0.469476744186047	.	218920001	219400000	#FFDADA	1	0.625
chr1	219400001	219600000	B.1.2.2.2.1.2.1	0.273255813953488	.	219400001	219600000	#9191FF	1	0.375
chr1	219600001	219800000	B.2.1.1.1.1.2.2.1	0.238372093023256	.	219600001	219800000	#4848FF	1	0.25
chr1	219800001	220120000	B.2.1.1.1.1.1.1.2.2.2	0.25	.	219800001	220120000	#4848FF	1	0.25
chr1	220120001	220360000	A.2.1.1.2.2.2.1.1	0.559593023255814	.	220120001	220360000	#FF9191	1	0.75
chr1	220360001	221000000	A.2.1.1.2.2.2.1.2.2.2	0.555232558139535	.	220360001	221000000	#FF9191	1	0.75
chr1	221000001	221400000	B.1.2.1.2.1.1	0.321220930232558	.	221000001	221400000	#9191FF	1	0.375
chr1	221400001	221600000	B.1.1.1.1.2.2.1.1	0.385174418604651	.	221400001	221600000	#DADAFF	1	0.5
chr1	221600001	221880000	A.2.1.2.2.2.1.1.1.1	0.508720930232558	.	221600001	221880000	#FF9191	1	0.75
chr1	221880001	222400000	A.1.2.1.1.2.1.1.2.2.2.1	0.783430232558139	.	221880001	222400000	#FF4848	1	0.875
chr1	222400001	222640000	A.2.2.2.1.2.1.1.1	0.425872093023256	.	222400001	222640000	#FFDADA	1	0.625
chr1	222640001	222880000	A.2.1.1.1.1.2.2.1.2.1.2	0.613372093023256	.	222640001	222880000	#FF9191	1	0.75
chr1	222880001	223280000	A.2.1.2.2.2.1.1.1.2	0.507267441860465	.	222880001	223280000	#FF9191	1	0.75
chr1	223280001	223680000	A.1.2.2.2.2.2.1.2.1	0.642441860465116	.	223280001	223680000	#FF4848	1	0.875
chr1	223680001	223880000	A.2.1.1.1.1.2.2.1.2.1.1	0.614825581395349	.	223680001	223880000	#FF9191	1	0.75
chr1	223880001	224240000	A.1.1.2.1.2.2.1.1.1.2	0.876453488372093	.	223880001	224240000	#FF0000	1	1
chr1	224240001	224600000	A.1.1.1.2.2.1.2.2	0.944767441860465	.	224240001	224600000	#FF0000	1	1
chr1	224600001	225120000	A.1.2.2.1.2.2.1.2.2	0.691860465116279	.	224600001	225120000	#FF4848	1	0.875
chr1	225120001	225640000	B.1.2.1.2.2.1.1	0.3125	.	225120001	225640000	#9191FF	1	0.375
chr1	225640001	225920000	A.1.1.2.1.1.2.1.1.2.2	0.912790697674419	.	225640001	225920000	#FF0000	1	1
chr1	225920001	226240000	A.1.1.2.1.1.2.1.1.2.1	0.914244186046512	.	225920001	226240000	#FF0000	1	1
chr1	226240001	226600000	A.1.1.2.1.2.2.1.1.2	0.875	.	226240001	226600000	#FF0000	1	1
chr1	226600001	226800000	A.2.1.2.2.2.2.1.2.2	0.497093023255814	.	226600001	226800000	#FF9191	1	0.75
chr1	226800001	227080000	A.1.1.2.2.2.1.2.2	0.829941860465116	.	226800001	227080000	#FF0000	1	1
chr1	227080001	227640000	A.1.1.2.2.1.2.2.1	0.850290697674419	.	227080001	227640000	#FF0000	1	1
chr1	227640001	227920000	B.1.1.1.1.2.2.2.1	0.382267441860465	.	227640001	227920000	#DADAFF	1	0.5
chr1	227920001	228160000	A.2.1.1.1.1.2.2.1.1	0.616279069767442	.	227920001	228160000	#FF9191	1	0.75
chr1	228160001	228760000	A.1.2.1.2.1.1.2.1	0.763081395348837	.	228160001	228760000	#FF4848	1	0.875
chr1	228760001	229400000	A.2.1.2.2.2.2.1.2.1	0.498546511627907	.	228760001	229400000	#FF9191	1	0.75
chr1	229400001	229720000	A.1.2.2.1.2.1.1.2.1.2	0.70203488372093	.	229400001	229720000	#FF4848	1	0.875
chr1	229720001	230200000	A.2.2.1.1.2.2.2	0.478197674418605	.	229720001	230200000	#FFDADA	1	0.625
chr1	230200001	230480000	A.2.1.2.2.2.1.1.2.2	0.504360465116279	.	230200001	230480000	#FF9191	1	0.75
chr1	230480001	230760000	B.1.1.2.2.2.2	0.335755813953488	.	230480001	230760000	#DADAFF	1	0.5
chr1	230760001	230960000	B.1.2.1.1.1.1.1	0.334302325581395	.	230760001	230960000	#9191FF	1	0.375
chr1	230960001	231440000	B.1.1.1.1.2.2.2.2	0.380813953488372	.	230960001	231440000	#DADAFF	1	0.5
chr1	231440001	231800000	A.2.2.1.1.1.1.2	0.492732558139535	.	231440001	231800000	#FFDADA	1	0.625
chr1	231800001	232240000	A.2.2.2.2.1.2.2	0.40843023255814	.	231800001	232240000	#FFDADA	1	0.625
chr1	232240001	232760000	A.2.1.1.1.2.2.2.2.2	0.593023255813954	.	232240001	232760000	#FF9191	1	0.75
chr1	232760001	233160000	A.2.1.1.1.1.2.2.2.1	0.61046511627907	.	232760001	233160000	#FF9191	1	0.75
chr1	233160001	233440000	A.1.2.2.2.2.2.1.2.2	0.640988372093023	.	233160001	233440000	#FF4848	1	0.875
chr1	233440001	234040000	A.2.1.1.1.1.2.2.2.2	0.609011627906977	.	233440001	234040000	#FF9191	1	0.75
chr1	234040001	234240000	A.2.1.1.1.1.2.2.1.2.2	0.611918604651163	.	234040001	234240000	#FF9191	1	0.75
chr1	234240001	234600000	A.1.2.1.1.2.2.2	0.767441860465116	.	234240001	234600000	#FF4848	1	0.875
chr1	234600001	234840000	A.1.1.1.2.1.2.2	0.949127906976744	.	234600001	234840000	#FF0000	1	1
chr1	234840001	234960000	A.1.2.2.2.2.2.1.1	0.643895348837209	.	234840001	234960000	#FF4848	1	0.875
chr1	234960001	235200000	A.1.1.2.1.1.2.1.1.1.2	0.915697674418605	.	234960001	235200000	#FF0000	1	1
chr1	235240001	235280000	A.1.1.2.1.1.2.1.1.1.2	0.915697674418605	.	235240001	235280000	#FF0000	1	1
chr1	235280001	235640000	A.1.1.1.1.1.1.2.2	0.997093023255814	.	235280001	235640000	#FF0000	1	1
chr1	235640001	235960000	A.1.1.2.1.1.2.1.2.2.2	0.908430232558139	.	235640001	235960000	#FF0000	1	1
chr1	235960001	236240000	A.1.1.2.1.1.2.1.2.1	0.911337209302326	.	235960001	236240000	#FF0000	1	1
chr1	236240001	236760000	A.2.2.1.2.2.2.2	0.438953488372093	.	236240001	236760000	#FFDADA	1	0.625
chr1	236760001	237080000	B.2.1.1.1.1.1.1.2.1	0.252906976744186	.	236760001	237080000	#4848FF	1	0.25
chr1	237080001	237760000	B.2.2.2.2.1.2.2.1	0.00872093023255814	.	237080001	237760000	#0000FF	1	0.125
chr1	237760001	237960000	B.2.1.2.2.2.2.1.2.2	0.15843023255814	.	237760001	237960000	#4848FF	1	0.25
chr1	237960001	238360000	B.1.2.1.2.2.2.1	0.308139534883721	.	237960001	238360000	#9191FF	1	0.375
chr1	238360001	238720000	B.2.1.1.1.1.2.1.1.2	0.244186046511628	.	238360001	238720000	#4848FF	1	0.25
chr1	238720001	238840000	B.1.2.1.1.1.1.2.1	0.332848837209302	.	238720001	238840000	#9191FF	1	0.375
chr1	238840001	239160000	B.2.1.1.1.1.2.1.1.1	0.245639534883721	.	238840001	239160000	#4848FF	1	0.25
chr1	239160001	239280000	B.2.1.1.1.1.1.2.2	0.247093023255814	.	239160001	239280000	#4848FF	1	0.25
chr1	239280001	239560000	B.2.1.2.2.1.1.1	0.177325581395349	.	239280001	239560000	#4848FF	1	0.25
chr1	239560001	240160000	B.2.2.2.1.2.2.2.2.2	0.0247093023255814	.	239560001	240160000	#0000FF	1	0.125
chr1	240160001	240560000	B.2.2.1.2.2.1.2.2	0.0712209302325581	.	240160001	240560000	#0000FF	1	0.125
chr1	240560001	240840000	B.2.2.1.2.1.1.1	0.0930232558139535	.	240560001	240840000	#0000FF	1	0.125
chr1	240840001	241040000	B.2.1.2.2.2.2.2.2	0.146802325581395	.	240840001	241040000	#4848FF	1	0.25
chr1	241040001	241480000	B.2.2.1.2.2.1.2.1	0.0726744186046512	.	241040001	241480000	#0000FF	1	0.125
chr1	241480001	241680000	B.2.2.1.2.1.1.2	0.0915697674418605	.	241480001	241680000	#0000FF	1	0.125
chr1	241680001	242000000	B.1.1.1.2.2.1.2	0.367732558139535	.	241680001	242000000	#DADAFF	1	0.5
chr1	242000001	242160000	B.1.1.2.1.2.2.1	0.343023255813953	.	242000001	242160000	#DADAFF	1	0.5
chr1	242160001	242600000	B.1.2.2.1.2.1.2	0.281976744186047	.	242160001	242600000	#9191FF	1	0.375
chr1	242600001	242800000	B.1.1.2.1.1.2.2	0.353197674418605	.	242600001	242800000	#DADAFF	1	0.5
chr1	242800001	243200000	B.1.2.1.2.2.1.2.2	0.309593023255814	.	242800001	243200000	#9191FF	1	0.375
chr1	243200001	243480000	A.2.1.1.2.2.2.2.1.2.2	0.54796511627907	.	243200001	243480000	#FF9191	1	0.75
chr1	243480001	243840000	A.1.2.2.1.2.1.2	0.699127906976744	.	243480001	243840000	#FF4848	1	0.875
chr1	243840001	243960000	A.2.1.1.2.2.2.2.2	0.546511627906977	.	243840001	243960000	#FF9191	1	0.75
chr1	243960001	244240000	A.2.1.1.2.1.1.1.2.1	0.590116279069767	.	243960001	244240000	#FF9191	1	0.75
chr1	244240001	244640000	A.1.2.2.1.1.2.1.2.1	0.713662790697674	.	244240001	244640000	#FF4848	1	0.875
chr1	244640001	245000000	A.2.2.2.2.2.1.2.1	0.405523255813953	.	244640001	245000000	#FFDADA	1	0.625
chr1	245000001	245240000	A.2.2.1.2.1.2.2.2.2	0.456395348837209	.	245000001	245240000	#FFDADA	1	0.625
chr1	245240001	245880000	B.2.1.1.1.1.1.2.1	0.248546511627907	.	245240001	245880000	#4848FF	1	0.25
chr1	245880001	246200000	B.1.2.2.2.1.2.2.2.1	0.270348837209302	.	245880001	246200000	#9191FF	1	0.375
chr1	246200001	246400000	B.1.1.1.2.1.2.1.1	0.376453488372093	.	246200001	246400000	#DADAFF	1	0.5
chr1	246400001	246680000	B.1.1.1.2.2.1.1	0.369186046511628	.	246400001	246680000	#DADAFF	1	0.5
chr1	246680001	247000000	A.2.2.1.2.1.2.2.2.1	0.457848837209302	.	246680001	247000000	#FFDADA	1	0.625
chr1	247000001	247360000	B.1.2.1.2.2.1.2.1	0.311046511627907	.	247000001	247360000	#9191FF	1	0.375
chr1	247360001	247560000	B.2.1.1.1.1.2.2.2	0.236918604651163	.	247360001	247560000	#4848FF	1	0.25
chr1	247560001	248040000	B.2.2.2.2.1.2.2.2.1	0.00726744186046512	.	247560001	248040000	#0000FF	1	0.125
chr1	248040001	248600000	B.2.2.2.2.1.2.2.2.2	0.00581395348837209	.	248040001	248600000	#0000FF	1	0.125
chr1	248600001	248920000	B.2.2.1.2.1.2.1.1.1.1	0.0901162790697674	.	248600001	248920000	#0000FF	1	0.125
chr1	249040001	249120000	B.2.2.1.2.1.2.1.1.1.1	0.0901162790697674	.	249040001	249120000	#0000FF	1	0.125
chr1	249120001	249240000	A.2.2.2.2.2.2.1	0.401162790697674	.	249120001	249240000	#FFDADA	1	0.625
chr2	1	120000	A.2.2.1.1.1.2.1.1.2	0.553250345781466	.	1	120000	#FFDADA	1	0.625
chr2	120001	320000	B.1.1.2.2.1.2.2.1.2	0.390041493775934	.	120001	320000	#DADAFF	1	0.5
chr2	320001	640000	B.2.2.2.1.1.1.2.2.2.2.1	0.0428769017980636	.	320001	640000	#0000FF	1	0.125
chr2	640001	760000	B.1.2.2.2.1.2.2.1.2	0.300138312586445	.	640001	760000	#9191FF	1	0.375
chr2	760001	1160000	B.2.2.1.1.2.1.1.2	0.121715076071923	.	760001	1160000	#0000FF	1	0.125
chr2	1160001	1560000	B.2.2.1.1.2.2.2.2.1.1	0.112033195020747	.	1160001	1560000	#0000FF	1	0.125
chr2	1560001	1760000	A.2.1.2.1.2.2.2	0.578146611341632	.	1560001	1760000	#FF9191	1	0.75
chr2	1760001	2840000	B.2.2.2.2.1.2.1.2	0.0110650069156293	.	1760001	2840000	#0000FF	1	0.125
chr2	2840001	3160000	B.2.2.1.1.2.1.1.1.2.1	0.12448132780083	.	2840001	3160000	#0000FF	1	0.125
chr2	3160001	3480000	B.1.2.1.1.1.1.1	0.377593360995851	.	3160001	3480000	#9191FF	1	0.375
chr2	3480001	3720000	A.2.2.1.1.1.2.1.2.2	0.549100968188105	.	3480001	3720000	#FFDADA	1	0.625
chr2	3720001	3960000	B.2.1.2.1.1.2.2.1.2.2	0.201936376210235	.	3720001	3960000	#4848FF	1	0.25
chr2	3960001	4200000	B.2.1.2.1.1.1.2.1	0.211618257261411	.	3960001	4200000	#4848FF	1	0.25
chr2	4200001	4880000	B.2.2.2.1.1.1.2.2.1.2	0.0470262793914246	.	4200001	4880000	#0000FF	1	0.125
chr2	4880001	5000000	B.1.2.1.1.1.1.2.1.2.2	0.37344398340249	.	4880001	5000000	#9191FF	1	0.375
chr2	5000001	5040000	B.2.1.1.1.2.2.2	0.257261410788382	.	5000001	5040000	#4848FF	1	0.25
chr2	5120001	5240000	B.2.1.1.1.2.2.2	0.257261410788382	.	5120001	5240000	#4848FF	1	0.25
chr2	5240001	5400000	B.2.1.1.1.1.2.1.2.1	0.278008298755187	.	5240001	5400000	#4848FF	1	0.25
chr2	5400001	5880000	B.2.2.1.1.1.2.2.1.1.2	0.132780082987552	.	5400001	5880000	#0000FF	1	0.125
chr2	5880001	5960000	B.2.1.1.1.1.2.2.1.2.1	0.273858921161826	.	5880001	5960000	#4848FF	1	0.25
chr2	5960001	6480000	B.2.2.2.1.1.1.2.2.1.1	0.0484094052558783	.	5960001	6480000	#0000FF	1	0.125
chr2	6480001	7000000	B.2.2.1.1.2.1.1.1.1.2	0.125864453665284	.	6480001	7000000	#0000FF	1	0.125
chr2	7000001	7240000	B.1.2.2.2.1.2.1.2.1	0.30567081604426	.	7000001	7240000	#9191FF	1	0.375
chr2	7240001	7520000	B.1.2.2.2.2.2.2.2.2	0.283540802213001	.	7240001	7520000	#9191FF	1	0.375
chr2	7520001	7800000	B.1.2.2.2.1.2.1.2.2	0.304287690179806	.	7520001	7800000	#9191FF	1	0.375
chr2	7800001	8000000	A.2.2.1.2.1.2.1.2.1	0.521438450899032	.	7800001	8000000	#FFDADA	1	0.625
chr2	8000001	8320000	B.1.1.2.2.1.2.2.1.1	0.391424619640387	.	8000001	8320000	#DADAFF	1	0.5
chr2	8320001	8480000	B.2.1.1.1.1.2.2.1.2.2	0.272475795297372	.	8320001	8480000	#4848FF	1	0.25
chr2	8480001	8920000	B.2.1.2.1.1.2.2.1.2.1	0.203319502074689	.	8480001	8920000	#4848FF	1	0.25
chr2	8920001	9280000	A.1.2.2.1.1.1.2.1.2.1	0.76210235131397	.	8920001	9280000	#FF4848	1	0.875
chr2	9280001	9560000	A.1.1.1.2.2.2.2	0.926694329183956	.	9280001	9560000	#FF0000	1	1
chr2	9560001	9920000	A.1.1.1.1.1.2.2.2	0.993084370677732	.	9560001	9920000	#FF0000	1	1
chr2	9920001	10200000	A.1.1.1.2.2.1.2.1.1.1.1	0.940525587828492	.	9920001	10200000	#FF0000	1	1
chr2	10200001	10600000	A.1.1.1.2.2.1.2.1.1.1.2	0.939142461964039	.	10200001	10600000	#FF0000	1	1
chr2	10600001	10840000	A.1.1.2.1.1.2.2.1.2	0.910096818810512	.	10600001	10840000	#FF0000	1	1
chr2	10840001	11280000	A.1.1.2.2.2.2.1.2	0.846473029045643	.	10840001	11280000	#FF0000	1	1
chr2	11280001	11600000	A.1.1.2.1.2.1.1.1.2	0.903181189488243	.	11280001	11600000	#FF0000	1	1
chr2	11600001	11800000	A.1.2.2.2.1.2.2.1.1.1	0.702627939142462	.	11600001	11800000	#FF4848	1	0.875
chr2	11800001	11920000	A.1.2.2.1.1.1.2.1.1.2.2	0.763485477178423	.	11800001	11920000	#FF4848	1	0.875
chr2	11920001	12320000	A.1.2.2.1.2.2.1.1	0.724757952973721	.	11920001	12320000	#FF4848	1	0.875
chr2	12320001	12600000	A.2.1.1.2.2.1.1.1.1.2	0.627939142461964	.	12320001	12600000	#FF9191	1	0.75
chr2	12600001	12880000	A.1.2.2.1.1.1.2.1.2.2.2	0.759336099585062	.	12600001	12880000	#FF4848	1	0.875
chr2	12880001	13160000	A.2.1.2.1.1.1.2.1	0.605809128630705	.	12880001	13160000	#FF9191	1	0.75
chr2	13160001	13600000	B.2.2.1.1.2.2.1.1	0.117565698478562	.	13160001	13600000	#0000FF	1	0.125
chr2	13600001	13720000	B.1.2.2.2.2.2.2.1.2	0.286307053941909	.	13600001	13720000	#9191FF	1	0.375
chr2	13720001	13880000	B.1.2.1.1.2.2	0.36237897648686	.	13720001	13880000	#9191FF	1	0.375
chr2	13880001	14120000	B.2.1.2.1.1.2.2.1.1	0.204702627939142	.	13880001	14120000	#4848FF	1	0.25
chr2	14120001	14400000	B.2.1.1.1.1.2.1.2.2	0.276625172890733	.	14120001	14400000	#4848FF	1	0.25
chr2	14400001	14640000	B.1.2.1.1.2.1.1.1	0.366528354080221	.	14400001	14640000	#9191FF	1	0.375
chr2	14640001	14760000	B.1.1.1.2.1.2.2.1	0.449515905947441	.	14640001	14760000	#DADAFF	1	0.5
chr2	14760001	15000000	B.1.2.2.2.2.2.2.1.1	0.287690179806362	.	14760001	15000000	#9191FF	1	0.375
chr2	15000001	15120000	B.1.2.2.2.1.2.2.2	0.298755186721992	.	15000001	15120000	#9191FF	1	0.375
chr2	15120001	15280000	B.2.1.1.1.2.2.1	0.258644536652835	.	15120001	15280000	#4848FF	1	0.25
chr2	15280001	15760000	B.1.2.1.1.1.1.2.1.1	0.376210235131397	.	15280001	15760000	#9191FF	1	0.375
chr2	15760001	16120000	B.2.1.1.1.1.2.2.2.1.1.2	0.269709543568465	.	15760001	16120000	#4848FF	1	0.25
chr2	16120001	16280000	B.2.2.1.1.2.1.1.1.1.1	0.127247579529737	.	16120001	16280000	#0000FF	1	0.125
chr2	16320001	16720000	B.2.2.1.1.2.1.1.1.1.1	0.127247579529737	.	16320001	16720000	#0000FF	1	0.125
chr2	16720001	16960000	B.1.2.2.2.2.2.2.2.1	0.284923928077455	.	16720001	16960000	#9191FF	1	0.375
chr2	16960001	17600000	B.2.1.2.1.2.2.2	0.185338865836791	.	16960001	17600000	#4848FF	1	0.25
chr2	17600001	17920000	A.2.1.1.2.1.1.2.2	0.643153526970954	.	17600001	17920000	#FF9191	1	0.75
chr2	17920001	18400000	A.2.2.1.2.1.2.1.1	0.522821576763486	.	17920001	18400000	#FFDADA	1	0.625
chr2	18400001	18560000	A.2.2.1.1.1.2.2	0.547717842323652	.	18400001	18560000	#FFDADA	1	0.625
chr2	18560001	18920000	A.2.1.1.2.2.1.1.1.2.2	0.625172890733057	.	18560001	18920000	#FF9191	1	0.75
chr2	18920001	19120000	A.2.1.1.2.2.1.1.1.2.1	0.62655601659751	.	18920001	19120000	#FF9191	1	0.75
chr2	19120001	19320000	A.2.1.1.2.2.1.1.1.1.1	0.629322268326418	.	19120001	19320000	#FF9191	1	0.75
chr2	19320001	19560000	A.2.1.2.1.1.1.1	0.607192254495159	.	19320001	19560000	#FF9191	1	0.75
chr2	19560001	19840000	A.1.2.2.1.1.1.2.1.1.1	0.766251728907331	.	19560001	19840000	#FF4848	1	0.875
chr2	19840001	20120000	A.1.2.1.2.1.2.2.2	0.796680497925311	.	19840001	20120000	#FF4848	1	0.875
chr2	20120001	20560000	A.1.1.1.1.2.1.1.2	0.988934993084371	.	20120001	20560000	#FF0000	1	1
chr2	20560001	20840000	A.1.2.1.2.2.2.1.1	0.786998616874136	.	20560001	20840000	#FF4848	1	0.875
chr2	20840001	21200000	B.1.2.1.1.2.1.1.2	0.365145228215768	.	20840001	21200000	#9191FF	1	0.375
chr2	21200001	21640000	B.2.1.2.1.1.2.1.1.2	0.20746887966805	.	21200001	21640000	#4848FF	1	0.25
chr2	21640001	22240000	B.2.2.2.2.1.2.1.1.2	0.012448132780083	.	21640001	22240000	#0000FF	1	0.125
chr2	22240001	22520000	B.2.2.2.1.1.1.2.2.2.1.2	0.0442600276625173	.	22240001	22520000	#0000FF	1	0.125
chr2	22520001	23000000	B.2.2.2.2.1.2.1.1.1	0.0138312586445367	.	22520001	23000000	#0000FF	1	0.125
chr2	23000001	23400000	B.2.2.1.1.2.2.2.2.1.2	0.110650069156293	.	23000001	23400000	#0000FF	1	0.125
chr2	23400001	23600000	B.1.2.1.1.1.1.2.1.2.1	0.374827109266943	.	23400001	23600000	#9191FF	1	0.375
chr2	23600001	24000000	A.2.2.1.1.1.2.1.2.1.1	0.551867219917012	.	23600001	24000000	#FFDADA	1	0.625
chr2	24000001	24400000	A.1.2.1.2.1.2.2.1.1	0.799446749654219	.	24000001	24400000	#FF4848	1	0.875
chr2	24400001	24600000	A.1.2.2.1.2.2.1.2.2	0.721991701244813	.	24400001	24600000	#FF4848	1	0.875
chr2	24600001	25120000	A.2.1.1.1.1.2	0.665283540802213	.	24600001	25120000	#FF9191	1	0.75
chr2	25120001	25480000	A.1.2.2.1.1.1.1.1.2.2.1	0.773167358229599	.	25120001	25480000	#FF4848	1	0.875
chr2	25480001	25800000	A.1.1.2.1.1.1.2.1	0.923928077455048	.	25480001	25800000	#FF0000	1	1
chr2	25800001	26080000	A.1.1.2.1.1.2.2.1.1.2	0.911479944674965	.	25800001	26080000	#FF0000	1	1
chr2	26080001	26400000	A.1.1.2.1.1.2.2.1.1.1	0.912863070539419	.	26080001	26400000	#FF0000	1	1
chr2	26400001	26800000	A.1.1.1.2.2.1.2.1.1.2.2	0.936376210235131	.	26400001	26800000	#FF0000	1	1
chr2	26800001	27000000	A.1.2.1.1.2.2.2.1	0.814661134163209	.	26800001	27000000	#FF4848	1	0.875
chr2	27000001	27240000	A.1.2.2.2.1.1.1.1.1.1	0.719225449515906	.	27000001	27240000	#FF4848	1	0.875
chr2	27240001	27560000	A.1.2.1.1.1.2.1	0.83402489626556	.	27240001	27560000	#FF4848	1	0.875
chr2	27560001	27880000	A.1.1.2.2.2.1.1.2.1	0.863070539419087	.	27560001	27880000	#FF0000	1	1
chr2	27880001	28160000	A.1.2.1.1.2.2.1.1	0.81881051175657	.	27880001	28160000	#FF4848	1	0.875
chr2	28160001	28720000	A.1.1.2.1.1.2.1.2.1.1	0.918395573997234	.	28160001	28720000	#FF0000	1	1
chr2	28720001	29160000	A.1.1.1.2.1.1.2.2.1	0.961272475795297	.	28720001	29160000	#FF0000	1	1
chr2	29160001	29440000	A.1.1.2.2.2.1.1.2.2.2	0.86030428769018	.	29160001	29440000	#FF0000	1	1
chr2	29440001	29800000	A.2.1.2.2.1.1.1	0.576763485477178	.	29440001	29800000	#FF9191	1	0.75
chr2	29800001	30120000	A.1.2.2.2.1.2.2.2.2.1.1	0.697095435684647	.	29800001	30120000	#FF4848	1	0.875
chr2	30120001	30360000	A.2.1.2.2.2.2.2.1	0.564315352697095	.	30120001	30360000	#FF9191	1	0.75
chr2	30360001	30720000	A.1.2.2.2.1.2.2.2.2.1.2	0.695712309820194	.	30360001	30720000	#FF4848	1	0.875
chr2	30720001	30920000	A.2.1.2.2.2.2.1.1	0.567081604426003	.	30720001	30920000	#FF9191	1	0.75
chr2	30920001	31120000	A.2.2.2.1.2.2	0.48686030428769	.	30920001	31120000	#FFDADA	1	0.625
chr2	31120001	31440000	A.2.1.2.2.2.2.2.2	0.562932226832642	.	31120001	31440000	#FF9191	1	0.75
chr2	31440001	31760000	A.1.2.2.2.1.2.2.1.1.2	0.701244813278008	.	31440001	31760000	#FF4848	1	0.875
chr2	31760001	32080000	A.2.1.2.2.1.1.2	0.575380359612725	.	31760001	32080000	#FF9191	1	0.75
chr2	32080001	32760000	A.1.1.1.1.1.2.2.1	0.994467496542185	.	32080001	32760000	#FF0000	1	1
chr2	32760001	32920000	A.1.2.1.2.2.1.1.1	0.795297372060857	.	32760001	32920000	#FF4848	1	0.875
chr2	32920001	33280000	A.1.2.2.1.1.1.2.1.2.2.1	0.760719225449516	.	32920001	33280000	#FF4848	1	0.875
chr2	33280001	33680000	A.2.1.1.2.1.1.2.1.2	0.644536652835408	.	33280001	33680000	#FF9191	1	0.75
chr2	33680001	33840000	B.1.1.1.2.1.2.1.1	0.452282157676349	.	33680001	33840000	#DADAFF	1	0.5
chr2	33840001	34200000	B.2.2.1.1.2.2.2.2.2	0.10926694329184	.	33840001	34200000	#0000FF	1	0.125
chr2	34200001	34360000	B.2.1.1.1.1.2.2.2.1.2	0.268326417704011	.	34200001	34360000	#4848FF	1	0.25
chr2	34360001	34720000	B.2.2.1.1.2.1.1.1.2.2	0.123098201936376	.	34360001	34720000	#0000FF	1	0.125
chr2	34720001	35040000	B.2.2.2.1.1.1.2.2.2.1.1	0.045643153526971	.	34720001	35040000	#0000FF	1	0.125
chr2	35040001	35320000	B.2.1.2.1.2.2.1.2.2	0.186721991701245	.	35040001	35320000	#4848FF	1	0.25
chr2	35320001	35680000	B.2.2.1.1.1.2.2.2.2	0.128630705394191	.	35320001	35680000	#0000FF	1	0.125
chr2	35680001	35800000	B.1.2.2.2.1.2.2.1.1.2	0.301521438450899	.	35680001	35800000	#9191FF	1	0.375
chr2	35800001	36120000	B.2.2.2.1.1.1.1.1.1	0.0553250345781466	.	35800001	36120000	#0000FF	1	0.125
chr2	36120001	36560000	B.2.2.1.1.1.2.1.2	0.136929460580913	.	36120001	36560000	#0000FF	1	0.125
chr2	36560001	37000000	A.2.1.2.1.1.1.2.2	0.604426002766252	.	36560001	37000000	#FF9191	1	0.75
chr2	37000001	37320000	A.1.2.1.2.1.2.2.1.2	0.798063623789765	.	37000001	37320000	#FF4848	1	0.875
chr2	37320001	37560000	A.1.1.2.1.2.1.2.1.1.2.1.1.1	0.897648686030429	.	37320001	37560000	#FF0000	1	1
chr2	37560001	38120000	A.1.1.1.1.2.2.2.1.1.1.1	0.979253112033195	.	37560001	38120000	#FF0000	1	1
chr2	38120001	38520000	A.1.1.1.2.2.1.2.2.2.1	0.930843706777317	.	38120001	38520000	#FF0000	1	1
chr2	38520001	38760000	A.1.1.1.2.2.1.1.1	0.944674965421853	.	38520001	38760000	#FF0000	1	1
chr2	38760001	39000000	A.1.1.2.1.2.1.1.2	0.90179806362379	.	38760001	39000000	#FF0000	1	1
chr2	39000001	39520000	A.1.1.1.1.2.2.2.2.2	0.969571230982019	.	39000001	39520000	#FF0000	1	1
chr2	39520001	39720000	A.1.2.1.2.1.2.1.2.2.2	0.800829875518672	.	39520001	39720000	#FF4848	1	0.875
chr2	39720001	40000000	A.1.2.1.2.2.2.1.2.1	0.785615491009682	.	39720001	40000000	#FF4848	1	0.875
chr2	40000001	40520000	A.2.2.1.2.1.2.1.2.2	0.520055325034578	.	40000001	40520000	#FFDADA	1	0.625
chr2	40520001	40680000	A.2.2.1.1.1.2.1.1.1	0.55463347164592	.	40520001	40680000	#FFDADA	1	0.625
chr2	40680001	41040000	B.1.2.1.1.1.1.2.2	0.372060857538036	.	40680001	41040000	#9191FF	1	0.375
chr2	41040001	41600000	B.2.2.2.1.1.2	0.0401106500691563	.	41040001	41600000	#0000FF	1	0.125
chr2	41600001	42080000	B.2.2.1.1.1.2.2.1.2	0.131396957123098	.	41600001	42080000	#0000FF	1	0.125
chr2	42080001	42320000	B.1.1.1.1.1.1.1	0.470262793914246	.	42080001	42320000	#DADAFF	1	0.5
chr2	42320001	42560000	A.2.1.1.2.2.1.1.2.1.1	0.623789764868603	.	42320001	42560000	#FF9191	1	0.75
chr2	42560001	43040000	A.1.2.1.2.2.2.1.2.2.1	0.784232365145228	.	42560001	43040000	#FF4848	1	0.875
chr2	43040001	43480000	A.1.1.1.1.2.2.2.1.1.1.2	0.977869986168741	.	43040001	43480000	#FF0000	1	1
chr2	43480001	43800000	A.1.1.1.2.2.1.2.2.2.2	0.929460580912863	.	43480001	43800000	#FF0000	1	1
chr2	43800001	44200000	A.1.2.1.1.1.1.1.2.2	0.836791147994468	.	43800001	44200000	#FF4848	1	0.875
chr2	44200001	44600000	A.1.1.2.2.2.1.1.1.2.1	0.865836791147995	.	44200001	44600000	#FF0000	1	1
chr2	44600001	44880000	A.1.2.2.2.2.1.2.2.1.2	0.687413554633472	.	44600001	44880000	#FF4848	1	0.875
chr2	44880001	45200000	A.2.2.1.1.2.2.2.1	0.536652835408022	.	44880001	45200000	#FFDADA	1	0.625
chr2	45200001	45800000	A.1.2.2.2.1.2.2.2.2.2	0.69432918395574	.	45200001	45800000	#FF4848	1	0.875
chr2	45800001	46200000	A.1.2.1.1.1.1.1.2.1	0.838174273858921	.	45800001	46200000	#FF4848	1	0.875
chr2	46200001	46680000	A.1.1.2.1.1.1.2.2	0.922544951590595	.	46200001	46680000	#FF0000	1	1
chr2	46680001	46840000	A.1.2.2.2.1.2.2.1.2	0.699861687413555	.	46680001	46840000	#FF4848	1	0.875
chr2	46840001	47160000	A.1.1.1.2.2.1.2.2.1.1	0.933609958506224	.	46840001	47160000	#FF0000	1	1
chr2	47160001	47640000	A.1.1.1.1.1.2.1	0.995850622406639	.	47160001	47640000	#FF0000	1	1
chr2	47640001	48040000	A.2.1.1.2.2.1.1.2.1.2	0.622406639004149	.	47640001	48040000	#FF9191	1	0.75
chr2	48040001	48320000	A.2.2.2.1.1.2.2.1	0.491009681881051	.	48040001	48320000	#FFDADA	1	0.625
chr2	48320001	48760000	A.2.1.1.2.1.1.2.1.1	0.645919778699862	.	48320001	48760000	#FF9191	1	0.75
chr2	48760001	49160000	B.2.1.1.1.2.1.1.1	0.265560165975104	.	48760001	49160000	#4848FF	1	0.25
chr2	49160001	49440000	B.2.2.1.1.1.2.2.1.1.1.1	0.135546334716459	.	49160001	49440000	#0000FF	1	0.125
chr2	49440001	49520000	B.2.1.1.1.1.2.2.1.1	0.275242047026279	.	49440001	49520000	#4848FF	1	0.25
chr2	49520001	49840000	B.2.2.1.1.2.2.2.1.2	0.113416320885201	.	49520001	49840000	#0000FF	1	0.125
chr2	49840001	50000000	B.2.1.2.1.2.1.1.1	0.199170124481328	.	49840001	50000000	#4848FF	1	0.25
chr2	50000001	50440000	B.2.2.1.1.2.2.1.2	0.116182572614108	.	50000001	50440000	#0000FF	1	0.125
chr2	50440001	50720000	B.2.1.2.1.2.2.1.2.1.2	0.188105117565698	.	50440001	50720000	#4848FF	1	0.25
chr2	50720001	50920000	B.1.2.1.1.2.1.2	0.363762102351314	.	50720001	50920000	#9191FF	1	0.375
chr2	50920001	51080000	B.1.2.2.2.2.2.1.1.1	0.291839557399723	.	50920001	51080000	#9191FF	1	0.375
chr2	51080001	51240000	B.1.2.1.1.1.2.1.2	0.369294605809129	.	51080001	51240000	#9191FF	1	0.375
chr2	51240001	51520000	B.2.2.1.1.1.2.1.1	0.138312586445367	.	51240001	51520000	#0000FF	1	0.125
chr2	51520001	51920000	B.2.2.1.1.1.1.2.1.2	0.142461964038728	.	51520001	51920000	#0000FF	1	0.125
chr2	51920001	52320000	B.2.1.2.1.2.2.1.2.1.1	0.189488243430152	.	51920001	52320000	#4848FF	1	0.25
chr2	52320001	52560000	B.2.1.2.1.1.2.2.2	0.200553250345781	.	52320001	52560000	#4848FF	1	0.25
chr2	52560001	53040000	B.2.2.1.1.2.2.2.1.1	0.114799446749654	.	52560001	53040000	#0000FF	1	0.125
chr2	53040001	53280000	B.1.2.2.2.1.2.2.1.1.1	0.302904564315353	.	53040001	53280000	#9191FF	1	0.375
chr2	53280001	53480000	B.1.1.1.2.1.2.2.2	0.448132780082988	.	53280001	53480000	#DADAFF	1	0.5
chr2	53480001	54000000	A.2.2.2.1.1.2.1	0.492392807745505	.	53480001	54000000	#FFDADA	1	0.625
chr2	54000001	54320000	A.1.1.2.1.2.1.2.1.1.1.2	0.899031811894882	.	54000001	54320000	#FF0000	1	1
chr2	54320001	54680000	A.1.2.2.1.1.1.2.2.2.1.1	0.756569847856155	.	54320001	54680000	#FF4848	1	0.875
chr2	54680001	54920000	A.1.1.2.1.2.1.2.1.1.2.1.2	0.894882434301521	.	54680001	54920000	#FF0000	1	1
chr2	54920001	55120000	A.1.2.1.2.2.2.2.1	0.781466113416321	.	54920001	55120000	#FF4848	1	0.875
chr2	55120001	55480000	A.1.1.2.1.2.1.2.1.1.1.1	0.900414937759336	.	55120001	55480000	#FF0000	1	1
chr2	55480001	55840000	A.1.1.2.1.2.1.2.1.2	0.892116182572614	.	55480001	55840000	#FF0000	1	1
chr2	55840001	56200000	A.2.1.1.2.2.1.1.2.2	0.621023513139696	.	55840001	56200000	#FF9191	1	0.75
chr2	56200001	56680000	B.2.1.1.1.2.1.2.2.1	0.261410788381743	.	56200001	56680000	#4848FF	1	0.25
chr2	56680001	57040000	B.2.1.2.1.1.2.1.2	0.206085753803596	.	56680001	57040000	#4848FF	1	0.25
chr2	57040001	57280000	B.2.2.1.1.1.2.2.2.1	0.130013831258645	.	57040001	57280000	#0000FF	1	0.125
chr2	57280001	57520000	B.2.1.2.1.1.2.1.1.1	0.208852005532503	.	57280001	57520000	#4848FF	1	0.25
chr2	57520001	57840000	B.2.1.1.1.2.1.2.2.2	0.260027662517289	.	57520001	57840000	#4848FF	1	0.25
chr2	57840001	58240000	B.2.1.2.1.2.2.1.1.1	0.192254495159059	.	57840001	58240000	#4848FF	1	0.25
chr2	58240001	58480000	B.1.1.2.1.2.1.1.2	0.419087136929461	.	58240001	58480000	#DADAFF	1	0.5
chr2	58480001	58760000	B.2.1.1.1.1.2.1.1	0.27939142461964	.	58480001	58760000	#4848FF	1	0.25
chr2	58760001	58960000	B.1.1.2.1.2.1.2.2	0.416320885200553	.	58760001	58960000	#DADAFF	1	0.5
chr2	58960001	59240000	B.2.1.2.1.2.2.1.1.2	0.190871369294606	.	58960001	59240000	#4848FF	1	0.25
chr2	59240001	59480000	B.2.2.1.1.1.2.2.1.1.1.2	0.134163208852006	.	59240001	59480000	#0000FF	1	0.125
chr2	59480001	59960000	B.2.2.2.1.1.1.2.2.2.2.2	0.04149377593361	.	59480001	59960000	#0000FF	1	0.125
chr2	59960001	60440000	B.2.2.2.1.1.1.1.2	0.0525587828492393	.	59960001	60440000	#0000FF	1	0.125
chr2	60440001	60920000	B.1.1.1.1.1.1.2	0.468879668049793	.	60440001	60920000	#DADAFF	1	0.5
chr2	60920001	61280000	A.1.2.1.2.2.2.1.2.2.2	0.782849239280775	.	60920001	61280000	#FF4848	1	0.875
chr2	61280001	61720000	A.1.1.1.1.2.2.2.2.1.2	0.970954356846473	.	61280001	61720000	#FF0000	1	1
chr2	61720001	62120000	A.1.1.2.1.2.1.2.1.1.2.2	0.893499308437068	.	61720001	62120000	#FF0000	1	1
chr2	62120001	62680000	A.1.2.2.1.1.1.1.1.2.2.2	0.771784232365145	.	62120001	62680000	#FF4848	1	0.875
chr2	62680001	63040000	A.1.2.1.2.2.2.2.2	0.780082987551867	.	62680001	63040000	#FF4848	1	0.875
chr2	63040001	63280000	A.2.2.1.1.2.1.2	0.539419087136929	.	63040001	63280000	#FFDADA	1	0.625
chr2	63280001	63800000	B.1.2.2.2.1.2.1.1.2.1	0.309820193637621	.	63280001	63800000	#9191FF	1	0.375
chr2	63800001	64240000	A.1.2.2.1.1.1.2.2.2.2.2	0.752420470262794	.	63800001	64240000	#FF4848	1	0.875
chr2	64240001	64560000	A.1.1.2.1.2.1.2.1.1.2.1.1.2	0.896265560165975	.	64240001	64560000	#FF0000	1	1
chr2	64560001	64800000	A.1.2.1.2.1.2.1.2.2.1	0.802213001383126	.	64560001	64800000	#FF4848	1	0.875
chr2	64800001	65120000	A.1.1.1.1.2.2.2.2.1.1	0.972337482710927	.	64800001	65120000	#FF0000	1	1
chr2	65120001	65280000	A.1.2.2.1.1.1.1.1.1.1.1	0.778699861687414	.	65120001	65280000	#FF4848	1	0.875
chr2	65280001	65440000	A.1.2.2.1.1.1.2.2.2.1.2	0.755186721991701	.	65280001	65440000	#FF4848	1	0.875
chr2	65440001	65840000	A.1.2.2.1.1.1.2.2.1	0.757952973720609	.	65440001	65840000	#FF4848	1	0.875
chr2	65840001	66040000	B.1.2.2.2.1.2.1.1.2.2.1	0.308437067773167	.	65840001	66040000	#9191FF	1	0.375
chr2	66040001	66600000	B.2.2.2.1.1.1.1.1.2	0.0539419087136929	.	66040001	66600000	#0000FF	1	0.125
chr2	66600001	66800000	B.1.2.1.1.1.2.2	0.367911479944675	.	66600001	66800000	#9191FF	1	0.375
chr2	66800001	67000000	B.1.2.2.2.1.2.1.1.2.2.2	0.307053941908714	.	66800001	67000000	#9191FF	1	0.375
chr2	67000001	67160000	B.1.1.2.2.1.2.2.2	0.38865836791148	.	67000001	67160000	#DADAFF	1	0.5
chr2	67160001	67440000	B.1.2.2.2.2.2.1.1.2	0.29045643153527	.	67160001	67440000	#9191FF	1	0.375
chr2	67440001	67720000	A.2.2.1.1.1.2.1.2.1.2	0.550484094052559	.	67440001	67720000	#FFDADA	1	0.625
chr2	67720001	67920000	B.1.1.2.1.2.1.2.1	0.417704011065007	.	67720001	67920000	#DADAFF	1	0.5
chr2	67920001	68120000	B.1.1.2.2.1.2.1.1.1.1	0.401106500691563	.	67920001	68120000	#DADAFF	1	0.5
chr2	68120001	68320000	A.2.2.1.2.2.1.1.2	0.511756569847856	.	68120001	68320000	#FFDADA	1	0.625
chr2	68320001	68680000	A.1.2.2.1.1.1.2.2.2.2.1	0.753803596127248	.	68320001	68680000	#FF4848	1	0.875
chr2	68680001	68960000	A.2.1.1.2.2.2.1.1.1	0.615491009681881	.	68680001	68960000	#FF9191	1	0.75
chr2	68960001	69160000	A.1.2.2.1.1.1.1.1.1.1.2	0.77731673582296	.	68960001	69160000	#FF4848	1	0.875
chr2	69160001	69560000	A.1.1.2.2.2.2.2.1.2	0.843706777316736	.	69160001	69560000	#FF0000	1	1
chr2	69560001	69960000	A.1.1.1.1.2.2.2.1.2.2	0.97372060857538	.	69560001	69960000	#FF0000	1	1
chr2	69960001	70120000	A.1.2.1.1.2.2.2.2	0.813278008298755	.	69960001	70120000	#FF4848	1	0.875
chr2	70120001	70520000	A.1.1.1.1.2.2.2.1.2.1	0.975103734439834	.	70120001	70520000	#FF0000	1	1
chr2	70520001	70880000	A.1.1.2.2.2.1.1.2.2.1	0.861687413554634	.	70520001	70880000	#FF0000	1	1
chr2	70880001	71240000	A.2.1.1.1.2.1.1.2.1	0.662517289073306	.	70880001	71240000	#FF9191	1	0.75
chr2	71240001	71760000	A.1.1.2.1.1.2.1.2.1.2	0.91701244813278	.	71240001	71760000	#FF0000	1	1
chr2	71760001	72000000	A.2.1.2.2.1.2.2	0.572614107883817	.	71760001	72000000	#FF9191	1	0.75
chr2	72000001	72400000	A.1.2.2.2.2.1.2.2.2.1	0.686030428769018	.	72000001	72400000	#FF4848	1	0.875
chr2	72400001	72840000	A.1.2.2.2.2.1.2.2.1.1	0.688796680497925	.	72400001	72840000	#FF4848	1	0.875
chr2	72840001	73000000	A.1.2.2.2.2.2.2.2.2.1	0.67911479944675	.	72840001	73000000	#FF4848	1	0.875
chr2	73000001	73120000	A.1.2.2.2.2.2.2.1	0.681881051175657	.	73000001	73120000	#FF4848	1	0.875
chr2	73120001	73480000	A.1.1.2.2.2.1.1.1.2.2	0.864453665283541	.	73120001	73480000	#FF0000	1	1
chr2	73480001	73960000	A.2.1.1.1.2.2.2	0.650069156293223	.	73480001	73960000	#FF9191	1	0.75
chr2	73960001	74440000	A.1.1.1.2.2.1.2.2.1.2	0.93222683264177	.	73960001	74440000	#FF0000	1	1
chr2	74440001	74640000	A.1.2.1.1.1.1.1.1.2	0.839557399723375	.	74440001	74640000	#FF4848	1	0.875
chr2	74640001	74840000	A.1.1.2.1.2.1.1.1.1	0.904564315352697	.	74640001	74840000	#FF0000	1	1
chr2	74840001	75200000	A.1.2.1.2.1.2.1.1	0.804979253112033	.	74840001	75200000	#FF4848	1	0.875
chr2	75200001	75720000	A.2.2.2.1.1.2.2.2	0.489626556016597	.	75200001	75720000	#FFDADA	1	0.625
chr2	75720001	75880000	A.2.1.1.2.2.1.2.1.2	0.618257261410788	.	75720001	75880000	#FF9191	1	0.75
chr2	75880001	76240000	B.2.1.1.1.2.1.1.2	0.26417704011065	.	75880001	76240000	#4848FF	1	0.25
chr2	76240001	76880000	B.2.2.2.1.1.1.2.1.2	0.0497925311203319	.	76240001	76880000	#0000FF	1	0.125
chr2	76880001	77160000	B.2.1.2.1.2.1.2.2	0.193637621023513	.	76880001	77160000	#4848FF	1	0.25
chr2	77160001	77480000	B.2.2.1.1.1.1.2.2.1	0.141078838174274	.	77160001	77480000	#0000FF	1	0.125
chr2	77480001	78720000	B.2.2.2.2.1.2.2	0.00968188105117566	.	77480001	78720000	#0000FF	1	0.125
chr2	78720001	79280000	B.2.2.1.1.2.1.2.1	0.120331950207469	.	78720001	79280000	#0000FF	1	0.125
chr2	79280001	79520000	B.2.2.1.1.1.1.2.1.1.2	0.143845089903181	.	79280001	79520000	#0000FF	1	0.125
chr2	79520001	80160000	B.2.2.1.1.2.1.2.2	0.118948824343015	.	79520001	80160000	#0000FF	1	0.125
chr2	80160001	80440000	B.2.1.2.1.1.1.2.2	0.210235131396957	.	80160001	80440000	#4848FF	1	0.25
chr2	80440001	80760000	B.2.2.1.1.1.1.2.2.2	0.13969571230982	.	80440001	80760000	#0000FF	1	0.125
chr2	80760001	81440000	B.2.2.2.1.1.1.2.1.1	0.0511756569847856	.	80760001	81440000	#0000FF	1	0.125
chr2	81440001	81800000	B.2.1.2.1.2.1.1.2	0.197786998616874	.	81440001	81800000	#4848FF	1	0.25
chr2	81800001	82080000	B.2.1.2.1.1.1.1.2.2.2	0.213001383125864	.	81800001	82080000	#4848FF	1	0.25
chr2	82080001	82640000	B.2.2.1.1.1.1.2.1.1.1	0.145228215767635	.	82080001	82640000	#0000FF	1	0.125
chr2	82640001	82840000	B.2.1.1.1.1.2.2.2.1.1.1	0.271092669432918	.	82640001	82840000	#4848FF	1	0.25
chr2	82840001	82960000	B.2.1.1.1.1.2.2.2.2	0.266943291839557	.	82840001	82960000	#4848FF	1	0.25
chr2	82960001	83200000	B.1.2.2.2.1.2.1.1.1	0.311203319502075	.	82960001	83200000	#9191FF	1	0.375
chr2	83200001	83360000	B.1.1.2.1.2.1.1.1	0.420470262793914	.	83200001	83360000	#DADAFF	1	0.5
chr2	83360001	83720000	B.2.1.1.1.2.1.2.1	0.262793914246196	.	83360001	83720000	#4848FF	1	0.25
chr2	83720001	84040000	B.2.1.2.1.1.1.1.2.2.1	0.214384508990318	.	83720001	84040000	#4848FF	1	0.25
chr2	84040001	84640000	B.1.2.1.1.1.2.1.1	0.370677731673582	.	84040001	84640000	#9191FF	1	0.375
chr2	84640001	84920000	B.1.1.1.2.1.2.1.2	0.450899031811895	.	84640001	84920000	#DADAFF	1	0.5
chr2	84920001	85120000	A.2.2.2.2.2.1.1.1.1	0.479944674965422	.	84920001	85120000	#FFDADA	1	0.625
chr2	85120001	85560000	A.1.1.1.2.2.2.1	0.928077455048409	.	85120001	85560000	#FF0000	1	1
chr2	85560001	85840000	A.1.1.1.2.2.1.1.2.1	0.9432918395574	.	85560001	85840000	#FF0000	1	1
chr2	85840001	86040000	A.1.1.2.2.2.2.2.1.1	0.845089903181189	.	85840001	86040000	#FF0000	1	1
chr2	86040001	86400000	A.1.1.1.2.2.1.1.2.2	0.941908713692946	.	86040001	86400000	#FF0000	1	1
chr2	86400001	86640000	A.1.2.2.2.2.2.1	0.683264177040111	.	86400001	86640000	#FF4848	1	0.875
chr2	86640001	87040000	A.1.2.1.2.1.2.1.2.1	0.80359612724758	.	86640001	87040000	#FF4848	1	0.875
chr2	87040001	87160000	A.2.2.1.2.2.1.1.1	0.51313969571231	.	87040001	87160000	#FFDADA	1	0.625
chr2	87280001	87320000	A.2.2.1.2.2.1.1.1	0.51313969571231	.	87280001	87320000	#FFDADA	1	0.625
chr2	87400001	87600000	A.2.1.1.1.2.2.1.1.2	0.65283540802213	.	87400001	87600000	#FF9191	1	0.75
chr2	87720001	87800000	A.2.1.1.1.2.2.1.1.2	0.65283540802213	.	87720001	87800000	#FF9191	1	0.75
chr2	87800001	88000000	A.2.1.2.2.2.1.2.2	0.568464730290456	.	87800001	88000000	#FF9191	1	0.75
chr2	88160001	88200000	A.2.1.2.1.2.1.2.2	0.5850622406639	.	88160001	88200000	#FF9191	1	0.75
chr2	88280001	88520000	A.2.1.2.1.2.1.2.2	0.5850622406639	.	88280001	88520000	#FF9191	1	0.75
chr2	88520001	88760000	A.2.2.2.2.2.1.1.1.2	0.478561549100968	.	88520001	88760000	#FFDADA	1	0.625
chr2	88760001	89000000	A.2.1.1.2.1.1.1.1	0.648686030428769	.	88760001	89000000	#FF9191	1	0.75
chr2	89000001	89560000	B.1.2.2.2.2.2.1.2	0.289073305670816	.	89000001	89560000	#9191FF	1	0.375
chr2	89800001	89920000	B.2.1.2.1.2.1.2.1.2	0.195020746887967	.	89800001	89920000	#4848FF	1	0.25
chr2	89960001	90160000	B.2.1.2.1.2.1.2.1.2	0.195020746887967	.	89960001	90160000	#4848FF	1	0.25
chr2	90200001	90280000	B.2.1.2.1.2.1.2.1.2	0.195020746887967	.	90200001	90280000	#4848FF	1	0.25
chr2	90360001	90400000	B.2.1.2.1.2.1.2.1.2	0.195020746887967	.	90360001	90400000	#4848FF	1	0.25
chr2	90400001	90480000	B.2.1.2.1.1.1.1.2.1	0.215767634854772	.	90400001	90480000	#4848FF	1	0.25
chr2	91640001	91920000	B.2.1.2.1.1.1.1.2.1	0.215767634854772	.	91640001	91920000	#4848FF	1	0.25
chr2	91920001	92200000	B.2.1.2.1.2.1.2.1.1	0.19640387275242	.	91920001	92200000	#4848FF	1	0.25
chr2	92240001	92360000	B.2.1.2.1.2.1.2.1.1	0.19640387275242	.	92240001	92360000	#4848FF	1	0.25
chr2	95320001	95520000	B.2.1.2.1.1.1.1.1	0.217150760719225	.	95320001	95520000	#4848FF	1	0.25
chr2	95520001	95680000	B.1.1.2.2.1.2.1.2.1	0.394190871369295	.	95520001	95680000	#DADAFF	1	0.5
chr2	95680001	95840000	A.2.1.1.2.2.1.2.1.1	0.619640387275242	.	95680001	95840000	#FF9191	1	0.75
chr2	95840001	96040000	A.1.2.1.2.2.1.1.2.2.1	0.79253112033195	.	95840001	96040000	#FF4848	1	0.875
chr2	96040001	96120000	A.2.1.2.2.2.1.2.1	0.56984785615491	.	96040001	96120000	#FF9191	1	0.75
chr2	96160001	96280000	A.2.1.1.1.1.1.1.1.1	0.674965421853389	.	96160001	96280000	#FF9191	1	0.75
chr2	96320001	96440000	A.2.1.1.1.1.1.1.1.1	0.674965421853389	.	96320001	96440000	#FF9191	1	0.75
chr2	96440001	96640000	A.1.2.2.2.2.2.2.2.2.2.2	0.676348547717842	.	96440001	96640000	#FF4848	1	0.875
chr2	96640001	96680000	A.1.2.2.2.1.1.2.2	0.708160442600277	.	96640001	96680000	#FF4848	1	0.875
chr2	96720001	96840000	A.1.2.2.2.1.1.2.2	0.708160442600277	.	96720001	96840000	#FF4848	1	0.875
chr2	96840001	97240000	A.1.1.2.2.2.1.1.1.1.1	0.869986168741355	.	96840001	97240000	#FF0000	1	1
chr2	97240001	97480000	A.1.1.2.2.2.2.2.2	0.842323651452282	.	97240001	97480000	#FF0000	1	1
chr2	97480001	97640000	A.1.2.2.2.1.1.2.1	0.70954356846473	.	97480001	97640000	#FF4848	1	0.875
chr2	97640001	97920000	A.2.1.2.2.1.2.1	0.573997233748271	.	97640001	97920000	#FF9191	1	0.75
chr2	98160001	98200000	A.1.1.2.2.2.1.1.1.1.2.2	0.867219917012448	.	98160001	98200000	#FF0000	1	1
chr2	98240001	98840000	A.1.1.2.2.2.1.1.1.1.2.2	0.867219917012448	.	98240001	98840000	#FF0000	1	1
chr2	98840001	99040000	A.2.1.1.1.2.1.2.1.2	0.658367911479945	.	98840001	99040000	#FF9191	1	0.75
chr2	99040001	99240000	A.1.2.2.2.2.2.2.2.1	0.680497925311203	.	99040001	99240000	#FF4848	1	0.875
chr2	99240001	99720000	A.1.1.2.2.2.1.1.1.1.2.1	0.868603042876902	.	99240001	99720000	#FF0000	1	1
chr2	99720001	100120000	A.1.1.2.2.1.2.1.1	0.876901798063624	.	99720001	100120000	#FF0000	1	1
chr2	100120001	100360000	B.1.1.1.2.2.1.1	0.446749654218534	.	100120001	100360000	#DADAFF	1	0.5
chr2	100360001	100880000	B.1.2.2.2.2.1.1	0.297372060857538	.	100360001	100880000	#9191FF	1	0.375
chr2	100880001	101160000	B.1.1.2.1.1.2.2.2.1	0.423236514522822	.	100880001	101160000	#DADAFF	1	0.5
chr2	101160001	101320000	A.2.2.1.1.2.2.2.2	0.535269709543568	.	101160001	101320000	#FFDADA	1	0.625
chr2	101320001	101600000	A.1.2.2.1.1.1.1.1.1.2	0.775933609958506	.	101320001	101600000	#FF4848	1	0.875
chr2	101600001	101880000	A.1.1.2.2.1.2.1.2.1.1	0.87551867219917	.	101600001	101880000	#FF0000	1	1
chr2	101880001	102480000	A.1.1.1.1.1.1.2	0.997233748271093	.	101880001	102480000	#FF0000	1	1
chr2	102480001	102920000	A.1.1.2.1.2.1.2.2	0.89073305670816	.	102480001	102920000	#FF0000	1	1
chr2	102920001	103080000	A.2.1.1.2.2.1.2.2	0.616874135546335	.	102920001	103080000	#FF9191	1	0.75
chr2	103080001	103360000	A.2.2.1.1.2.1.1.2.1.1	0.544951590594744	.	103080001	103360000	#FFDADA	1	0.625
chr2	103360001	104240000	B.2.2.2.1.2.2.2	0.0179806362378976	.	103360001	104240000	#0000FF	1	0.125
chr2	104240001	105120000	B.2.2.2.2.1.1.2	0.0152143845089903	.	104240001	105120000	#0000FF	1	0.125
chr2	105120001	105640000	B.2.1.2.2.2.1.2.2.1.1	0.161825726141079	.	105120001	105640000	#4848FF	1	0.25
chr2	105640001	105920000	B.1.1.2.1.2.2.1	0.4149377593361	.	105640001	105920000	#DADAFF	1	0.5
chr2	105920001	106160000	A.1.2.2.1.1.2.2.1.2.2.1	0.739972337482711	.	105920001	106160000	#FF4848	1	0.875
chr2	106160001	106360000	A.2.2.1.1.2.1.1.2.1.2	0.54356846473029	.	106160001	106360000	#FFDADA	1	0.625
chr2	106360001	106520000	A.2.1.1.2.1.1.1.2	0.647302904564315	.	106360001	106520000	#FF9191	1	0.75
chr2	106520001	106840000	A.2.2.2.1.1.1.2.2.1.2	0.495159059474412	.	106520001	106840000	#FFDADA	1	0.625
chr2	106840001	107040000	B.1.2.2.2.1.1.2	0.312586445366528	.	106840001	107040000	#9191FF	1	0.375
chr2	107080001	107200000	B.1.2.2.2.1.1.2	0.312586445366528	.	107080001	107200000	#9191FF	1	0.375
chr2	107200001	107520000	B.2.2.1.2.1.2.2.2.2.2	0.0816044260027663	.	107200001	107520000	#0000FF	1	0.125
chr2	107520001	108160000	B.2.2.2.2.1.1.1	0.016597510373444	.	107520001	108160000	#0000FF	1	0.125
chr2	108160001	108440000	B.2.1.2.2.2.1.2.1.2	0.163208852005533	.	108160001	108440000	#4848FF	1	0.25
chr2	108520001	108560000	B.2.1.2.2.2.1.2.1.2	0.163208852005533	.	108520001	108560000	#4848FF	1	0.25
chr2	108560001	108800000	B.2.2.1.2.1.2.2.2.1.1	0.0871369294605809	.	108560001	108800000	#0000FF	1	0.125
chr2	108800001	109400000	A.1.2.2.1.1.2.2.1.1.2	0.742738589211618	.	108800001	109400000	#FF4848	1	0.875
chr2	109400001	109720000	A.1.2.2.1.1.1.1.1.2.1	0.774550484094053	.	109400001	109720000	#FF4848	1	0.875
chr2	109720001	110120000	A.1.2.2.2.2.1.2.1	0.690179806362379	.	109720001	110120000	#FF4848	1	0.875
chr2	110240001	110280000	A.1.2.2.2.2.1.2.1	0.690179806362379	.	110240001	110280000	#FF4848	1	0.875
chr2	110280001	110520000	A.1.2.1.1.1.1.1.1.1	0.840940525587829	.	110280001	110520000	#FF4848	1	0.875
chr2	110840001	111000000	A.1.2.2.2.2.2.2.2.2.2.1	0.677731673582296	.	110840001	111000000	#FF4848	1	0.875
chr2	111360001	111840000	A.1.2.2.2.2.1.2.2.2.2	0.684647302904564	.	111360001	111840000	#FF4848	1	0.875
chr2	111840001	112040000	A.2.1.1.1.2.1.1.1	0.663900414937759	.	111840001	112040000	#FF9191	1	0.75
chr2	112040001	112200000	A.2.1.1.1.2.2.1.2	0.651452282157676	.	112040001	112200000	#FF9191	1	0.75
chr2	112200001	112560000	A.1.2.1.1.2.2.1.2.1	0.817427385892116	.	112200001	112560000	#FF4848	1	0.875
chr2	112560001	112800000	A.1.2.1.1.2.2.1.2.2	0.816044260027663	.	112560001	112800000	#FF4848	1	0.875
chr2	112800001	113120000	A.1.1.2.1.1.2.1.1.1	0.921161825726141	.	112800001	113120000	#FF0000	1	1
chr2	113160001	113320000	A.1.1.2.1.1.2.1.1.1	0.921161825726141	.	113160001	113320000	#FF0000	1	1
chr2	113320001	113480000	A.1.1.2.1.1.2.1.1.2	0.919778699861687	.	113320001	113480000	#FF0000	1	1
chr2	113480001	113760000	A.1.1.1.2.2.1.2.1.2	0.934993084370678	.	113480001	113760000	#FF0000	1	1
chr2	113760001	114200000	A.1.1.1.1.2.2.2.1.1.2	0.976486860304288	.	113760001	114200000	#FF0000	1	1
chr2	114200001	114720000	A.1.2.2.1.1.2.2.1.1.1.1	0.745504840940526	.	114200001	114720000	#FF4848	1	0.875
chr2	114720001	115040000	B.2.1.1.1.1.1.1	0.282157676348548	.	114720001	115040000	#4848FF	1	0.25
chr2	115040001	115360000	B.2.2.1.2.1.2.2.2.2.1	0.0829875518672199	.	115040001	115360000	#0000FF	1	0.125
chr2	115360001	115880000	B.2.2.2.1.2.2.1.2.1.2	0.020746887966805	.	115360001	115880000	#0000FF	1	0.125
chr2	115880001	116440000	B.2.2.1.2.2.2.2.2.1	0.0580912863070539	.	115880001	116440000	#0000FF	1	0.125
chr2	116440001	117120000	B.2.2.2.1.2.2.1.2.2	0.0193637621023513	.	116440001	117120000	#0000FF	1	0.125
chr2	117120001	117440000	B.2.2.1.1.1.1.1	0.146611341632089	.	117120001	117440000	#0000FF	1	0.125
chr2	117440001	118000000	B.2.2.1.2.1.2.2.2.1.2.1	0.0857538035961272	.	117440001	118000000	#0000FF	1	0.125
chr2	118000001	118560000	B.2.2.2.1.2.2.1.1.2	0.0235131396957123	.	118000001	118560000	#0000FF	1	0.125
chr2	118560001	118760000	A.2.2.2.2.2.1.1.2	0.477178423236515	.	118560001	118760000	#FFDADA	1	0.625
chr2	118760001	118960000	A.1.2.2.1.1.2.2.1.2.1	0.741355463347165	.	118760001	118960000	#FF4848	1	0.875
chr2	118960001	119120000	A.2.2.1.2.2.1.2.2	0.508990318118949	.	118960001	119120000	#FFDADA	1	0.625
chr2	119120001	119400000	A.2.2.1.1.2.1.1.1	0.546334716459198	.	119120001	119400000	#FFDADA	1	0.625
chr2	119400001	119640000	A.2.1.2.1.2.1.2.1.1.2	0.587828492392808	.	119400001	119640000	#FF9191	1	0.75
chr2	119640001	119920000	A.2.1.1.1.1.1.1.1.2.2	0.672199170124481	.	119640001	119920000	#FF9191	1	0.75
chr2	119920001	120080000	A.2.1.1.1.1.1.1.2.2	0.669432918395574	.	119920001	120080000	#FF9191	1	0.75
chr2	120080001	120400000	A.2.1.1.1.1.1.2.2	0.666666666666667	.	120080001	120400000	#FF9191	1	0.75
chr2	120400001	121040000	A.1.1.2.1.1.1.1	0.925311203319502	.	120400001	121040000	#FF0000	1	1
chr2	121040001	121440000	A.1.2.1.1.1.1.2	0.835408022130014	.	121040001	121440000	#FF4848	1	0.875
chr2	121440001	121840000	A.1.2.2.2.1.2.2.2.1	0.698478561549101	.	121440001	121840000	#FF4848	1	0.875
chr2	121840001	122120000	A.1.1.2.2.1.2.1.2.1.2	0.874135546334716	.	121840001	122120000	#FF0000	1	1
chr2	122120001	122520000	A.1.1.1.1.2.1.2.2	0.986168741355463	.	122120001	122520000	#FF0000	1	1
chr2	122520001	123040000	B.1.2.1.2.2.2.2.1	0.345781466113416	.	122520001	123040000	#9191FF	1	0.375
chr2	123040001	123240000	B.1.2.2.2.2.1.2.1	0.295988934993084	.	123040001	123240000	#9191FF	1	0.375
chr2	123240001	123560000	B.2.1.1.2.2.1.2.1.2	0.236514522821577	.	123240001	123560000	#4848FF	1	0.25
chr2	123560001	123800000	B.2.1.2.2.2.1.2.2.1.2	0.160442600276625	.	123560001	123800000	#4848FF	1	0.25
chr2	123800001	124160000	B.2.2.1.2.1.2.2.1.2	0.0885200553250346	.	123800001	124160000	#0000FF	1	0.125
chr2	124160001	124320000	B.2.1.2.2.1.1.2.1.2	0.179806362378976	.	124160001	124320000	#4848FF	1	0.25
chr2	124320001	124760000	B.2.2.1.2.2.2.2.2.2	0.0567081604426003	.	124320001	124760000	#0000FF	1	0.125
chr2	124760001	125160000	B.2.2.1.2.2.2.2.1	0.0594744121715076	.	124760001	125160000	#0000FF	1	0.125
chr2	125160001	125320000	B.2.1.2.2.1.1.1.2	0.182572614107884	.	125160001	125320000	#4848FF	1	0.25
chr2	125320001	125720000	B.2.2.1.2.1.2.2.1.1	0.0899031811894882	.	125320001	125720000	#0000FF	1	0.125
chr2	125720001	126080000	B.2.2.1.2.1.2.2.2.1.2.2	0.0843706777316736	.	125720001	126080000	#0000FF	1	0.125
chr2	126080001	126240000	B.2.1.2.2.2.1.2.1.1.1	0.16597510373444	.	126080001	126240000	#4848FF	1	0.25
chr2	126240001	126920000	B.2.2.2.1.2.2.1.2.1.1	0.0221300138312586	.	126240001	126920000	#0000FF	1	0.125
chr2	126920001	127440000	B.2.2.2.1.2.2.1.1.1	0.024896265560166	.	126920001	127440000	#0000FF	1	0.125
chr2	127440001	127800000	B.2.1.2.2.1.1.1.1	0.183955739972337	.	127440001	127800000	#4848FF	1	0.25
chr2	127800001	128040000	A.2.1.2.1.1.2.2.2	0.593360995850622	.	127800001	128040000	#FF9191	1	0.75
chr2	128040001	128280000	A.1.2.1.2.2.1.1.2.1	0.793914246196404	.	128040001	128280000	#FF4848	1	0.875
chr2	128280001	128440000	A.2.1.1.1.1.1.2.1	0.66804979253112	.	128280001	128440000	#FF9191	1	0.75
chr2	128440001	128600000	A.1.1.2.2.1.2.1.2.2	0.872752420470263	.	128440001	128600000	#FF0000	1	1
chr2	128600001	128920000	A.1.2.2.1.1.2.2.1.1.1.2	0.744121715076072	.	128600001	128920000	#FF4848	1	0.875
chr2	128920001	129480000	B.1.1.1.2.1.1.1.1	0.457814661134163	.	128920001	129480000	#DADAFF	1	0.5
chr2	129480001	129560000	B.1.1.2.1.1.2.1.1	0.428769017980636	.	129480001	129560000	#DADAFF	1	0.5
chr2	129560001	129720000	B.1.2.1.2.2.2.2.2	0.344398340248963	.	129560001	129720000	#9191FF	1	0.375
chr2	129720001	130040000	B.1.1.2.2.1.2.1.1.2.1	0.398340248962656	.	129720001	130040000	#DADAFF	1	0.5
chr2	130040001	130200000	B.2.1.2.2.1.1.2.1.1	0.18118948824343	.	130040001	130200000	#4848FF	1	0.25
chr2	130200001	130760000	B.2.1.2.2.2.1.2.1.1.2	0.164591977869986	.	130200001	130760000	#4848FF	1	0.25
chr2	130760001	131200000	B.1.2.2.2.1.1.1	0.313969571230982	.	130760001	131200000	#9191FF	1	0.375
chr2	131440001	131880000	A.2.1.1.2.1.2.2.2.2	0.630705394190871	.	131440001	131880000	#FF9191	1	0.75
chr2	131880001	132000000	B.1.2.2.2.2.1.2.2.1	0.294605809128631	.	131880001	132000000	#9191FF	1	0.375
chr2	132040001	132120000	B.1.2.2.2.2.1.2.2.1	0.294605809128631	.	132040001	132120000	#9191FF	1	0.375
chr2	132120001	132320000	B.1.2.1.2.2.1.2	0.349930843706777	.	132120001	132320000	#9191FF	1	0.375
chr2	132320001	132600000	B.1.2.2.2.2.1.2.2.2	0.293222683264177	.	132320001	132600000	#9191FF	1	0.375
chr2	132600001	132960000	B.2.1.1.2.2.1.2.2	0.235131396957123	.	132600001	132960000	#4848FF	1	0.25
chr2	132960001	133240000	B.1.1.2.1.1.2.1.2	0.427385892116183	.	132960001	133240000	#DADAFF	1	0.5
chr2	133240001	133400000	B.1.1.2.2.1.2.1.1.2.2.1	0.396957123098202	.	133240001	133400000	#DADAFF	1	0.5
chr2	133400001	133960000	B.2.1.2.2.2.1.1.2	0.167358229598893	.	133400001	133960000	#4848FF	1	0.25
chr2	133960001	134280000	A.2.2.1.1.2.1.1.2.2.2	0.540802213001383	.	133960001	134280000	#FFDADA	1	0.625
chr2	134280001	134440000	A.2.2.1.1.2.1.1.2.2.1	0.542185338865837	.	134280001	134440000	#FFDADA	1	0.625
chr2	134440001	134640000	B.1.1.1.1.1.2.1.2	0.466113416320885	.	134440001	134640000	#DADAFF	1	0.5
chr2	134640001	134840000	B.1.1.2.2.1.2.1.1.1.2	0.399723374827109	.	134640001	134840000	#DADAFF	1	0.5
chr2	134840001	135000000	A.2.1.1.1.1.1.1.2.1	0.670816044260028	.	134840001	135000000	#FF9191	1	0.75
chr2	135000001	135200000	A.2.1.2.1.2.1.2.1.1.1	0.589211618257261	.	135000001	135200000	#FF9191	1	0.75
chr2	135200001	135720000	A.2.1.2.1.2.1.2.1.2	0.586445366528354	.	135200001	135720000	#FF9191	1	0.75
chr2	135720001	135960000	A.1.2.1.2.1.1.2.1	0.809128630705394	.	135720001	135960000	#FF4848	1	0.875
chr2	135960001	136240000	A.2.2.1.2.2.1.2.1	0.510373443983402	.	135960001	136240000	#FFDADA	1	0.625
chr2	136240001	136560000	A.1.2.2.1.1.2.2.1.2.2.2	0.738589211618257	.	136240001	136560000	#FF4848	1	0.875
chr2	136560001	136760000	A.2.2.2.1.1.1.2.2.1.1	0.496542185338866	.	136560001	136760000	#FFDADA	1	0.625
chr2	136760001	137160000	B.2.2.1.2.2.2.1.2.1	0.0636237897648686	.	136760001	137160000	#0000FF	1	0.125
chr2	137160001	137640000	B.2.2.2.2.2.2.1.2	0.00553250345781466	.	137160001	137640000	#0000FF	1	0.125
chr2	137640001	137880000	B.2.1.2.2.1.1.2.2	0.178423236514523	.	137640001	137880000	#4848FF	1	0.25
chr2	137880001	138040000	B.1.1.2.1.2.2.2	0.413554633471646	.	137880001	138040000	#DADAFF	1	0.5
chr2	138040001	138640000	B.2.2.2.1.2.1.2.2.1.1.2	0.0304287690179806	.	138040001	138640000	#0000FF	1	0.125
chr2	138640001	138880000	B.1.1.1.1.1.2.1.1	0.467496542185339	.	138640001	138880000	#DADAFF	1	0.5
chr2	138880001	139120000	B.1.1.1.1.1.2.2.2	0.463347164591978	.	138880001	139120000	#DADAFF	1	0.5
chr2	139120001	139600000	A.1.2.2.1.2.2.2	0.72060857538036	.	139120001	139600000	#FF4848	1	0.875
chr2	139600001	139800000	B.1.1.2.2.1.2.1.1.2.2.2	0.395573997233748	.	139600001	139800000	#DADAFF	1	0.5
chr2	139800001	140160000	B.2.2.1.2.2.2.1.1	0.0650069156293223	.	139800001	140160000	#0000FF	1	0.125
chr2	140160001	140240000	B.2.1.1.2.1.2.1	0.250345781466113	.	140160001	140240000	#4848FF	1	0.25
chr2	140240001	140480000	B.2.2.1.2.1.2.1.1.2.1	0.0940525587828492	.	140240001	140480000	#0000FF	1	0.125
chr2	140480001	140800000	B.2.2.1.2.1.2.1.1.2.2	0.0926694329183956	.	140480001	140800000	#0000FF	1	0.125
chr2	140800001	141120000	B.2.2.1.2.1.2.1.1.1	0.0954356846473029	.	140800001	141120000	#0000FF	1	0.125
chr2	141120001	141640000	B.2.1.2.2.2.1.1.1	0.168741355463347	.	141120001	141640000	#4848FF	1	0.25
chr2	141640001	141840000	B.1.2.1.2.2.1.1	0.351313969571231	.	141640001	141840000	#9191FF	1	0.375
chr2	141840001	142680000	B.2.2.2.1.2.1.2.2.1.2	0.029045643153527	.	141840001	142680000	#0000FF	1	0.125
chr2	142680001	142920000	B.1.1.2.1.1.1.2.1.1	0.434301521438451	.	142680001	142920000	#DADAFF	1	0.5
chr2	142920001	143400000	B.2.1.2.2.1.2.1	0.177040110650069	.	142920001	143400000	#4848FF	1	0.25
chr2	143400001	143800000	A.2.2.2.2.2.2.2.2	0.4716459197787	.	143400001	143800000	#FFDADA	1	0.625
chr2	143800001	144040000	B.2.1.1.2.2.1.1.2.2	0.239280774550484	.	143800001	144040000	#4848FF	1	0.25
chr2	144040001	144640000	B.2.2.1.2.1.2.1.2	0.0912863070539419	.	144040001	144640000	#0000FF	1	0.125
chr2	144640001	144840000	B.1.1.2.1.1.2.2.2.2	0.421853388658368	.	144640001	144840000	#DADAFF	1	0.5
chr2	144840001	145320000	A.2.2.1.2.1.1.1.2.1	0.529737206085754	.	144840001	145320000	#FFDADA	1	0.625
chr2	145320001	145680000	A.2.2.1.2.1.1.1.2.2	0.5283540802213	.	145320001	145680000	#FFDADA	1	0.625
chr2	145680001	146320000	A.2.2.1.2.1.1.2.2.2	0.524204702627939	.	145680001	146320000	#FFDADA	1	0.625
chr2	146320001	146560000	A.2.2.2.1.1.1.1.2.1	0.504840940525588	.	146320001	146560000	#FFDADA	1	0.625
chr2	146560001	146800000	B.1.2.2.1.2.2.1	0.32088520055325	.	146560001	146800000	#9191FF	1	0.375
chr2	146800001	147080000	B.2.1.2.2.2.1.2.2.2	0.159059474412171	.	146800001	147080000	#4848FF	1	0.25
chr2	147080001	147480000	B.2.1.1.2.2.1.2.1.1	0.23789764868603	.	147080001	147480000	#4848FF	1	0.25
chr2	147480001	147640000	A.2.2.2.1.1.1.1.2.2.2	0.50207468879668	.	147480001	147640000	#FFDADA	1	0.625
chr2	147640001	148040000	A.2.2.1.2.1.1.1.1.2.1	0.532503457814661	.	147640001	148040000	#FFDADA	1	0.625
chr2	148040001	148680000	A.2.2.2.1.1.1.1.2.2.1	0.503457814661134	.	148040001	148680000	#FFDADA	1	0.625
chr2	148680001	149280000	B.1.1.1.1.2.2	0.459197786998617	.	148680001	149280000	#DADAFF	1	0.5
chr2	149280001	149640000	A.2.2.1.2.1.1.2.1	0.526970954356846	.	149280001	149640000	#FFDADA	1	0.625
chr2	149640001	149720000	B.1.1.2.1.1.2.2.1.1	0.426002766251729	.	149640001	149720000	#DADAFF	1	0.5
chr2	149760001	149880000	B.1.1.2.1.1.2.2.1.1	0.426002766251729	.	149760001	149880000	#DADAFF	1	0.5
chr2	149880001	150440000	B.1.1.2.2.1.2.1.2.2	0.392807745504841	.	149880001	150440000	#DADAFF	1	0.5
chr2	150440001	150600000	A.2.1.2.1.2.1.1.1	0.591977869986169	.	150440001	150600000	#FF9191	1	0.75
chr2	150600001	150920000	A.2.1.1.1.1.1.1.1.2.1	0.673582295988935	.	150600001	150920000	#FF9191	1	0.75
chr2	150920001	151320000	A.1.2.1.2.2.1.1.2.2.2	0.791147994467497	.	150920001	151320000	#FF4848	1	0.875
chr2	151320001	151480000	A.1.1.2.2.1.2.2	0.871369294605809	.	151320001	151480000	#FF0000	1	1
chr2	151480001	152120000	A.1.2.2.1.1.1.1.2.2	0.767634854771784	.	151480001	152120000	#FF4848	1	0.875
chr2	152120001	152320000	A.1.2.2.1.1.2.2.2.2	0.73582295988935	.	152120001	152320000	#FF4848	1	0.875
chr2	152320001	152880000	A.2.2.2.1.1.1.2.2.2	0.493775933609959	.	152320001	152880000	#FFDADA	1	0.625
chr2	152880001	153040000	A.2.1.2.1.1.2.2.1.1	0.59612724757953	.	152880001	153040000	#FF9191	1	0.75
chr2	153040001	153200000	A.1.2.2.1.1.2.1.2.1.2	0.748271092669433	.	153040001	153200000	#FF4848	1	0.875
chr2	153200001	153560000	A.1.1.2.1.2.2.2	0.883817427385892	.	153200001	153560000	#FF0000	1	1
chr2	153560001	153960000	B.2.1.1.2.2.1.1.2.1	0.240663900414938	.	153560001	153960000	#4848FF	1	0.25
chr2	153960001	154400000	B.2.2.1.2.2.2.1.2.2.2	0.0608575380359613	.	153960001	154400000	#0000FF	1	0.125
chr2	154400001	154960000	B.2.2.2.2.2.2.2.2	0.00138312586445367	.	154400001	154960000	#0000FF	1	0.125
chr2	154960001	155280000	B.2.2.1.2.1.1.1.1.1	0.107883817427386	.	154960001	155280000	#0000FF	1	0.125
chr2	155280001	155760000	B.2.2.2.2.2.2.1.1	0.00691562932226833	.	155280001	155760000	#0000FF	1	0.125
chr2	155760001	156200000	B.2.2.2.1.2.1.2.1.2	0.033195020746888	.	155760001	156200000	#0000FF	1	0.125
chr2	156200001	156480000	B.2.2.1.2.2.1.2.2.1	0.0677731673582296	.	156200001	156480000	#0000FF	1	0.125
chr2	156480001	156880000	B.2.2.2.1.2.1.2.2.1.1.1	0.0318118948824343	.	156480001	156880000	#0000FF	1	0.125
chr2	156880001	157200000	B.2.1.1.1.1.1.2	0.280774550484094	.	156880001	157200000	#4848FF	1	0.25
chr2	157200001	157400000	A.2.2.1.2.1.1.2.2.1	0.525587828492393	.	157200001	157400000	#FFDADA	1	0.625
chr2	157400001	157720000	B.1.2.2.1.1.2.1.1	0.341632088520055	.	157400001	157720000	#9191FF	1	0.375
chr2	157720001	158080000	B.1.1.2.2.1.1.2.2.2	0.402489626556017	.	157720001	158080000	#DADAFF	1	0.5
chr2	158080001	158320000	B.1.1.1.2.2.2.2.1	0.439834024896266	.	158080001	158320000	#DADAFF	1	0.5
chr2	158320001	158600000	B.1.1.2.1.1.2.2.1.2	0.424619640387275	.	158320001	158600000	#DADAFF	1	0.5
chr2	158600001	158880000	A.2.1.2.1.1.2.2.1.2	0.594744121715076	.	158600001	158880000	#FF9191	1	0.75
chr2	158880001	159120000	B.1.1.1.2.2.1.2.2.2	0.442600276625173	.	158880001	159120000	#DADAFF	1	0.5
chr2	159120001	159320000	B.1.1.1.2.2.1.2.2.1	0.443983402489627	.	159120001	159320000	#DADAFF	1	0.5
chr2	159320001	159680000	A.1.2.2.1.1.2.2.2.1	0.737206085753804	.	159320001	159680000	#FF4848	1	0.875
chr2	159680001	160080000	A.1.1.1.1.2.1.2.1	0.987551867219917	.	159680001	160080000	#FF0000	1	1
chr2	160080001	160640000	A.1.1.1.1.1.1.1.1	1	.	160080001	160640000	#FF0000	1	1
chr2	160640001	160920000	A.1.1.1.2.1.2.2.1.2.1	0.952973720608575	.	160640001	160920000	#FF0000	1	1
chr2	160920001	161120000	A.1.1.1.2.1.2.2.1.2.2.1	0.951590594744122	.	160920001	161120000	#FF0000	1	1
chr2	161120001	161360000	A.1.1.1.2.1.2.2.1.2.2.2	0.950207468879668	.	161120001	161360000	#FF0000	1	1
chr2	161360001	161520000	A.1.1.2.2.2.2.1.1.2.1	0.84923928077455	.	161360001	161520000	#FF0000	1	1
chr2	161520001	162040000	A.1.1.1.1.2.2.1.2	0.980636237897649	.	161520001	162040000	#FF0000	1	1
chr2	162040001	162280000	A.1.2.2.1.1.2.1.2.1.1	0.749654218533887	.	162040001	162280000	#FF4848	1	0.875
chr2	162280001	162480000	B.1.2.2.1.1.2.1.2.1	0.340248962655602	.	162280001	162480000	#9191FF	1	0.375
chr2	162480001	162800000	B.2.1.2.2.1.2.2.2.1	0.171507607192254	.	162480001	162800000	#4848FF	1	0.25
chr2	162800001	163000000	A.2.1.2.1.2.2.1.1.2	0.582295988934993	.	162800001	163000000	#FF9191	1	0.75
chr2	163000001	163160000	A.2.2.1.2.1.1.1.1.2.2	0.531120331950207	.	163000001	163160000	#FFDADA	1	0.625
chr2	163160001	163680000	B.2.2.1.2.2.1.2.1.1	0.0705394190871369	.	163160001	163680000	#0000FF	1	0.125
chr2	163680001	164000000	B.2.2.1.2.1.1.1.1.2	0.106500691562932	.	163680001	164000000	#0000FF	1	0.125
chr2	164000001	164200000	B.1.1.1.1.1.2.2.1	0.464730290456432	.	164000001	164200000	#DADAFF	1	0.5
chr2	164200001	164440000	B.2.1.1.2.2.2.1.1.1.1	0.233748271092669	.	164200001	164440000	#4848FF	1	0.25
chr2	164440001	164720000	A.2.2.2.2.2.2.1	0.474412171507607	.	164440001	164720000	#FFDADA	1	0.625
chr2	164720001	165000000	B.2.1.1.2.2.2.1.2.1.2	0.226832641770401	.	164720001	165000000	#4848FF	1	0.25
chr2	165000001	165400000	B.2.2.1.2.2.2.1.2.2.1	0.0622406639004149	.	165000001	165400000	#0000FF	1	0.125
chr2	165400001	165560000	A.2.2.1.2.1.1.1.1.1	0.533886583679115	.	165400001	165560000	#FFDADA	1	0.625
chr2	165560001	165840000	A.1.2.2.1.2.1.2.1.2	0.728907330567082	.	165560001	165840000	#FF4848	1	0.875
chr2	165840001	166200000	B.2.1.1.2.2.1.1.1	0.242047026279391	.	165840001	166200000	#4848FF	1	0.25
chr2	166200001	166560000	B.2.1.2.2.2.2.1.1.2.2.2	0.153526970954357	.	166200001	166560000	#4848FF	1	0.25
chr2	166560001	166760000	A.2.2.2.2.2.2.2.1	0.473029045643154	.	166560001	166760000	#FFDADA	1	0.625
chr2	166760001	167040000	B.1.2.2.1.1.2.2.1.2.1	0.333333333333333	.	166760001	167040000	#9191FF	1	0.375
chr2	167040001	167320000	B.1.1.2.2.1.1.2.2.1	0.40387275242047	.	167040001	167320000	#DADAFF	1	0.5
chr2	167320001	167920000	B.2.2.2.2.2.2.2.1.2	0.00276625172890733	.	167320001	167920000	#0000FF	1	0.125
chr2	167920001	168080000	B.1.2.1.2.2.2.1.2	0.34716459197787	.	167920001	168080000	#9191FF	1	0.375
chr2	168080001	168640000	B.2.2.2.2.2.2.2.1.1	0.004149377593361	.	168080001	168640000	#0000FF	1	0.125
chr2	168640001	168800000	B.2.1.2.2.2.2.1.2	0.152143845089903	.	168640001	168800000	#4848FF	1	0.25
chr2	168800001	169000000	B.1.1.2.2.1.1.1.1.2	0.410788381742739	.	168800001	169000000	#DADAFF	1	0.5
chr2	169000001	169200000	A.2.1.1.2.1.2.2.2.1	0.632088520055325	.	169000001	169200000	#FF9191	1	0.75
chr2	169200001	169600000	A.1.2.1.2.1.1.2.2.1	0.807745504840941	.	169200001	169600000	#FF4848	1	0.875
chr2	169600001	169800000	A.2.1.1.2.2.2.1.2	0.612724757952974	.	169600001	169800000	#FF9191	1	0.75
chr2	169800001	170000000	A.1.2.2.1.2.2.1.2.1	0.723374827109267	.	169800001	170000000	#FF4848	1	0.875
chr2	170000001	170280000	B.1.1.1.2.2.1.2.1	0.44536652835408	.	170000001	170280000	#DADAFF	1	0.5
chr2	170280001	170760000	A.1.1.1.2.1.2.1.2.2	0.955739972337483	.	170280001	170760000	#FF0000	1	1
chr2	170760001	171080000	A.1.1.2.2.2.2.1.1.2.2	0.847856154910097	.	170760001	171080000	#FF0000	1	1
chr2	171080001	171240000	A.2.1.1.1.2.1.2.2.2	0.655601659751037	.	171080001	171240000	#FF9191	1	0.75
chr2	171240001	171760000	A.1.2.1.1.2.1.1.2	0.822959889349931	.	171240001	171760000	#FF4848	1	0.875
chr2	171760001	172000000	A.1.1.2.1.1.2.2.2.2.2	0.905947441217151	.	171760001	172000000	#FF0000	1	1
chr2	172000001	172360000	A.1.1.1.2.1.1.2.1.1	0.965421853388658	.	172000001	172360000	#FF0000	1	1
chr2	172360001	172560000	A.1.2.1.1.1.2.2.2.1	0.831258644536653	.	172360001	172560000	#FF4848	1	0.875
chr2	172560001	173000000	A.1.1.1.2.1.1.2.1.2.2	0.962655601659751	.	172560001	173000000	#FF0000	1	1
chr2	173000001	173360000	A.1.1.1.2.1.1.2.1.2.1	0.964038727524205	.	173000001	173360000	#FF0000	1	1
chr2	173360001	173640000	A.1.1.2.1.1.2.1.2.2.2	0.914246196403873	.	173360001	173640000	#FF0000	1	1
chr2	173640001	173880000	A.1.1.2.2.2.1.2.1.1.1.2	0.857538035961272	.	173640001	173880000	#FF0000	1	1
chr2	173880001	174080000	A.1.1.1.2.1.2.2.2.1.1	0.948824343015214	.	173880001	174080000	#FF0000	1	1
chr2	174080001	174240000	A.1.2.1.1.1.2.2.2.2.2	0.828492392807746	.	174080001	174240000	#FF4848	1	0.875
chr2	174240001	174760000	A.1.1.1.2.1.2.2.1.1	0.954356846473029	.	174240001	174760000	#FF0000	1	1
chr2	174760001	174960000	A.1.1.1.2.1.2.2.2.1.2	0.947441217150761	.	174760001	174960000	#FF0000	1	1
chr2	174960001	175280000	A.1.1.1.2.1.2.1.2.1	0.957123098201936	.	174960001	175280000	#FF0000	1	1
chr2	175280001	175520000	A.2.1.2.1.2.1.1.2	0.590594744121715	.	175280001	175520000	#FF9191	1	0.75
chr2	175520001	175880000	A.2.2.2.1.1.1.1.1	0.506224066390041	.	175520001	175880000	#FFDADA	1	0.625
chr2	175880001	176040000	A.2.2.1.1.1.1.2.2	0.556016597510373	.	175880001	176040000	#FFDADA	1	0.625
chr2	176040001	176600000	B.2.2.2.1.2.1.2.2.2.2	0.0262793914246196	.	176040001	176600000	#0000FF	1	0.125
chr2	176600001	176960000	B.2.1.2.2.2.2.1.1.2.1	0.156293222683264	.	176600001	176960000	#4848FF	1	0.25
chr2	176960001	177320000	B.1.2.2.1.1.2.2.1.2.2	0.33195020746888	.	176960001	177320000	#9191FF	1	0.375
chr2	177320001	177520000	B.1.1.2.2.1.1.1.2.1	0.409405255878285	.	177320001	177520000	#DADAFF	1	0.5
chr2	177520001	177720000	B.2.2.1.2.1.1.1.2	0.105117565698479	.	177520001	177720000	#0000FF	1	0.125
chr2	177720001	178040000	B.2.1.2.2.2.2.1.1.2.2.1	0.154910096818811	.	177720001	178040000	#4848FF	1	0.25
chr2	178040001	178320000	A.1.2.2.1.2.1.1.1	0.734439834024896	.	178040001	178320000	#FF4848	1	0.875
chr2	178320001	178640000	A.2.2.1.2.1.2.2.2.2	0.514522821576763	.	178320001	178640000	#FFDADA	1	0.625
chr2	178640001	178960000	B.1.2.2.1.1.2.1.2.2.1	0.338865836791148	.	178640001	178960000	#9191FF	1	0.375
chr2	178960001	179360000	A.1.2.2.1.2.1.2.1.1.2	0.730290456431535	.	178960001	179360000	#FF4848	1	0.875
chr2	179360001	179560000	B.1.2.2.1.1.2.1.2.2.2	0.337482710926694	.	179360001	179560000	#9191FF	1	0.375
chr2	179560001	180040000	B.1.2.2.1.2.2.2.2.1	0.316735822959889	.	179560001	180040000	#9191FF	1	0.375
chr2	180040001	180320000	B.1.1.1.2.2.2.2.2	0.438450899031812	.	180040001	180320000	#DADAFF	1	0.5
chr2	180320001	180680000	B.1.2.2.1.2.2.2.2.2	0.315352697095436	.	180320001	180680000	#9191FF	1	0.375
chr2	180680001	180960000	B.1.1.2.2.1.1.2.1.1	0.406639004149378	.	180680001	180960000	#DADAFF	1	0.5
chr2	180960001	181480000	A.1.2.2.1.2.1.2.2.1	0.727524204702628	.	180960001	181480000	#FF4848	1	0.875
chr2	181480001	181680000	A.2.1.1.2.1.2.1.2.1	0.640387275242047	.	181480001	181680000	#FF9191	1	0.75
chr2	181680001	181960000	A.2.1.1.2.1.2.1.2.2	0.639004149377593	.	181680001	181960000	#FF9191	1	0.75
chr2	181960001	182400000	B.1.1.2.2.1.1.2.1.2	0.405255878284924	.	181960001	182400000	#DADAFF	1	0.5
chr2	182400001	182600000	B.1.1.1.2.2.2.1	0.441217150760719	.	182400001	182600000	#DADAFF	1	0.5
chr2	182600001	182760000	A.2.1.1.2.1.2.1.1	0.641770401106501	.	182600001	182760000	#FF9191	1	0.75
chr2	182760001	183000000	A.2.2.1.1.1.1.2.1	0.557399723374827	.	182760001	183000000	#FFDADA	1	0.625
chr2	183000001	183560000	B.2.1.1.2.2.2.2.2.2	0.218533886583679	.	183000001	183560000	#4848FF	1	0.25
chr2	183560001	184000000	A.2.1.1.2.1.2.2.1.2.1	0.634854771784232	.	183560001	184000000	#FF9191	1	0.75
chr2	184000001	184240000	B.1.1.2.1.1.1.2.1.2.1	0.432918395573997	.	184000001	184240000	#DADAFF	1	0.5
chr2	184240001	184680000	B.2.2.2.1.2.1.2.1.1	0.0345781466113416	.	184240001	184680000	#0000FF	1	0.125
chr2	184680001	185040000	B.2.2.1.2.2.1.2.2.2	0.0663900414937759	.	184680001	185040000	#0000FF	1	0.125
chr2	185040001	185400000	B.2.2.2.1.2.1.2.2.2.1	0.0276625172890733	.	185040001	185400000	#0000FF	1	0.125
chr2	185400001	186160000	B.2.2.2.2.2.1	0.00829875518672199	.	185400001	186160000	#0000FF	1	0.125
chr2	186160001	186600000	B.1.1.2.2.1.1.1.1.1	0.412171507607192	.	186160001	186600000	#DADAFF	1	0.5
chr2	186600001	186800000	B.2.1.2.2.1.2.2.2.2	0.170124481327801	.	186600001	186800000	#4848FF	1	0.25
chr2	186800001	187160000	B.2.1.1.2.2.2.2.2.1	0.219917012448133	.	186800001	187160000	#4848FF	1	0.25
chr2	187160001	187360000	B.1.2.1.2.2.2.1.1	0.348547717842324	.	187160001	187360000	#9191FF	1	0.375
chr2	187360001	187520000	A.2.1.2.1.1.2.1.1.1	0.603042876901798	.	187360001	187520000	#FF9191	1	0.75
chr2	187520001	187680000	B.1.2.1.2.1.1.2.2	0.356846473029046	.	187520001	187680000	#9191FF	1	0.375
chr2	187680001	187920000	B.1.2.2.1.2.2.2.1.1	0.319502074688797	.	187680001	187920000	#9191FF	1	0.375
chr2	187920001	188320000	B.2.1.2.2.1.2.2.1.1.2	0.174273858921162	.	187920001	188320000	#4848FF	1	0.25
chr2	188320001	188680000	B.2.1.1.2.2.2.1.1.1.2.2	0.230982019363762	.	188320001	188680000	#4848FF	1	0.25
chr2	188680001	188960000	B.1.2.2.1.2.2.2.1.2	0.318118948824343	.	188680001	188960000	#9191FF	1	0.375
chr2	188960001	189400000	B.1.1.1.2.1.1.1.2	0.45643153526971	.	188960001	189400000	#DADAFF	1	0.5
chr2	189400001	189960000	B.2.1.1.2.1.1.2.2.2	0.251728907330567	.	189400001	189960000	#4848FF	1	0.25
chr2	189960001	190160000	A.1.2.2.1.2.1.2.1.1.1	0.731673582295989	.	189960001	190160000	#FF4848	1	0.875
chr2	190160001	190320000	A.2.1.2.1.1.2.1.2.2.1	0.598893499308437	.	190160001	190320000	#FF9191	1	0.75
chr2	190320001	190520000	A.2.2.2.1.1.1.2.1.2.1	0.499308437067773	.	190320001	190520000	#FFDADA	1	0.625
chr2	190520001	190880000	B.1.1.1.1.2.1.2	0.460580912863071	.	190520001	190880000	#DADAFF	1	0.5
chr2	190880001	191200000	A.2.2.2.1.1.1.2.1.2.2	0.49792531120332	.	190880001	191200000	#FFDADA	1	0.625
chr2	191200001	191400000	A.1.2.1.2.2.1.2.2	0.788381742738589	.	191200001	191400000	#FF4848	1	0.875
chr2	191400001	191760000	A.1.1.2.1.2.2.1.2.1.1	0.887966804979253	.	191400001	191760000	#FF0000	1	1
chr2	191760001	191880000	A.1.1.2.1.2.2.1.2.1.2	0.886583679114799	.	191760001	191880000	#FF0000	1	1
chr2	191880001	192360000	A.1.1.1.1.2.1.1.1.2	0.990318118948824	.	191880001	192360000	#FF0000	1	1
chr2	192360001	192560000	A.1.2.2.1.1.2.1.2.2	0.746887966804979	.	192360001	192560000	#FF4848	1	0.875
chr2	192560001	192720000	A.2.1.2.1.2.2.1.2.1	0.580912863070539	.	192560001	192720000	#FF9191	1	0.75
chr2	192720001	192840000	A.2.2.1.2.1.2.2.1.2	0.517289073305671	.	192720001	192840000	#FFDADA	1	0.625
chr2	192840001	193080000	B.1.1.2.2.1.1.1.2.2	0.408022130013831	.	192840001	193080000	#DADAFF	1	0.5
chr2	193080001	193480000	B.2.1.2.2.2.2.1.1.1	0.157676348547718	.	193080001	193480000	#4848FF	1	0.25
chr2	193480001	194080000	B.2.2.1.2.2.1.2.1.2	0.0691562932226833	.	193480001	194080000	#0000FF	1	0.125
chr2	194080001	194480000	B.2.2.1.2.2.1.1.1.2	0.0760719225449516	.	194080001	194480000	#0000FF	1	0.125
chr2	194480001	194920000	B.2.2.1.2.2.1.1.1.1.2.1	0.0788381742738589	.	194480001	194920000	#0000FF	1	0.125
chr2	194920001	195000000	B.2.1.1.2.1.2.2.1.2	0.246196403872752	.	194920001	195000000	#4848FF	1	0.25
chr2	195000001	195120000	B.2.1.1.2.2.2.1.2.2	0.225449515905947	.	195000001	195120000	#4848FF	1	0.25
chr2	195120001	195320000	B.2.1.1.2.2.2.1.2.1.1	0.228215767634855	.	195120001	195320000	#4848FF	1	0.25
chr2	195320001	195480000	B.2.1.1.2.1.2.2.1.1.2	0.247579529737206	.	195320001	195480000	#4848FF	1	0.25
chr2	195480001	195680000	B.2.1.1.2.2.2.1.1.1.2.1	0.232365145228216	.	195480001	195680000	#4848FF	1	0.25
chr2	195680001	195840000	B.2.1.1.2.1.2.2.1.1.1	0.24896265560166	.	195680001	195840000	#4848FF	1	0.25
chr2	195840001	196200000	B.2.1.2.2.1.2.2.1.1.1	0.175656984785615	.	195840001	196200000	#4848FF	1	0.25
chr2	196200001	196360000	B.1.1.2.1.1.1.2.1.2.2	0.431535269709544	.	196200001	196360000	#DADAFF	1	0.5
chr2	196360001	196520000	A.2.1.2.1.1.2.1.2.2.2	0.597510373443983	.	196360001	196520000	#FF9191	1	0.75
chr2	196520001	196960000	B.1.2.2.1.2.1.2.1	0.323651452282158	.	196520001	196960000	#9191FF	1	0.375
chr2	196960001	197160000	A.2.1.1.2.1.2.2.1.1.2	0.636237897648686	.	196960001	197160000	#FF9191	1	0.75
chr2	197160001	197360000	B.1.2.1.2.1.2.1.2	0.354080221300138	.	197160001	197360000	#9191FF	1	0.375
chr2	197360001	197640000	B.1.2.2.1.1.2.2.1.1.2	0.334716459197787	.	197360001	197640000	#9191FF	1	0.375
chr2	197640001	197920000	A.2.2.2.2.1.1.1.2	0.484094052558783	.	197640001	197920000	#FFDADA	1	0.625
chr2	197920001	198040000	B.1.1.2.2.2.2.2.1	0.381742738589212	.	197920001	198040000	#DADAFF	1	0.5
chr2	198040001	198280000	B.1.1.2.1.1.1.2.2	0.43015214384509	.	198040001	198280000	#DADAFF	1	0.5
chr2	198280001	198400000	A.2.1.2.1.1.2.1.1.2	0.601659751037344	.	198280001	198400000	#FF9191	1	0.75
chr2	198400001	198680000	B.1.2.2.1.1.2.2.1.1.1	0.336099585062241	.	198400001	198680000	#9191FF	1	0.375
chr2	198680001	199160000	B.2.2.1.2.2.1.1.2.1.2	0.0733056708160443	.	198680001	199160000	#0000FF	1	0.125
chr2	199160001	199520000	B.2.1.1.2.2.2.2.1.1.1	0.224066390041494	.	199160001	199520000	#4848FF	1	0.25
chr2	199520001	199960000	B.2.2.1.2.2.1.1.2.2	0.0719225449515906	.	199520001	199960000	#0000FF	1	0.125
chr2	199960001	200480000	B.2.2.1.2.1.1.2.1.2.2	0.100968188105118	.	199960001	200480000	#0000FF	1	0.125
chr2	200480001	200800000	B.2.1.1.2.2.2.2.1.1.2	0.22268326417704	.	200480001	200800000	#4848FF	1	0.25
chr2	200800001	201120000	A.2.1.2.1.2.2.1.1.1	0.583679114799447	.	200800001	201120000	#FF9191	1	0.75
chr2	201120001	201360000	A.1.2.2.1.2.1.1.2	0.733056708160443	.	201120001	201360000	#FF4848	1	0.875
chr2	201360001	201720000	A.1.1.1.2.1.2.1.1	0.95850622406639	.	201360001	201720000	#FF0000	1	1
chr2	201720001	202080000	A.1.1.1.1.1.1.1.2	0.998616874135546	.	201720001	202080000	#FF0000	1	1
chr2	202080001	202320000	A.1.1.2.2.2.2.1.1.1	0.850622406639004	.	202080001	202320000	#FF0000	1	1
chr2	202320001	202600000	A.1.2.2.2.1.1.1.1.2	0.716459197786999	.	202320001	202600000	#FF4848	1	0.875
chr2	202600001	203120000	A.1.1.1.1.2.2.1.1.1.2	0.983402489626556	.	202600001	203120000	#FF0000	1	1
chr2	203120001	203400000	A.1.1.1.2.1.1.1.2	0.966804979253112	.	203120001	203400000	#FF0000	1	1
chr2	203400001	203680000	A.1.1.2.2.1.1.1.1	0.882434301521438	.	203400001	203680000	#FF0000	1	1
chr2	203680001	204080000	A.1.1.1.1.2.2.1.1.2	0.982019363762102	.	203680001	204080000	#FF0000	1	1
chr2	204080001	204360000	A.1.1.2.2.1.1.1.2	0.881051175656985	.	204080001	204360000	#FF0000	1	1
chr2	204360001	204800000	A.1.1.2.2.1.1.2.1	0.879668049792531	.	204360001	204800000	#FF0000	1	1
chr2	204800001	205120000	B.2.1.1.2.1.1.2.2.1	0.253112033195021	.	204800001	205120000	#4848FF	1	0.25
chr2	205120001	205560000	B.2.2.1.2.1.1.2.2.2	0.0968188105117566	.	205120001	205560000	#0000FF	1	0.125
chr2	205560001	205840000	B.2.2.1.2.2.1.1.1.1.1	0.0802213001383126	.	205560001	205840000	#0000FF	1	0.125
chr2	205840001	206120000	B.2.2.1.2.1.1.2.2.1.2	0.0982019363762102	.	205840001	206120000	#0000FF	1	0.125
chr2	206120001	206560000	B.2.1.1.2.1.1.2.1	0.254495159059474	.	206120001	206560000	#4848FF	1	0.25
chr2	206560001	206840000	A.2.2.1.2.1.2.2.1.1	0.518672199170125	.	206560001	206840000	#FFDADA	1	0.625
chr2	206840001	207160000	A.2.1.1.2.1.2.2.1.2.2	0.633471645919779	.	206840001	207160000	#FF9191	1	0.75
chr2	207160001	207560000	B.1.2.1.2.1.1.1.2	0.359612724757953	.	207160001	207560000	#9191FF	1	0.375
chr2	207560001	207840000	B.1.1.1.1.2.1.1	0.461964038727524	.	207560001	207840000	#DADAFF	1	0.5
chr2	207840001	208360000	A.1.2.1.2.1.1.2.2.2	0.806362378976487	.	207840001	208360000	#FF4848	1	0.875
chr2	208360001	208600000	A.1.2.1.2.2.1.2.1	0.789764868603043	.	208360001	208600000	#FF4848	1	0.875
chr2	208600001	208960000	A.1.2.2.1.1.2.1.1	0.75103734439834	.	208600001	208960000	#FF4848	1	0.875
chr2	208960001	209240000	A.2.2.1.1.1.1.1.1.1	0.561549100968188	.	208960001	209240000	#FFDADA	1	0.625
chr2	209240001	209760000	B.2.2.2.1.2.1.1.1.1	0.0387275242047026	.	209240001	209760000	#0000FF	1	0.125
chr2	209760001	210200000	B.2.2.1.2.2.1.1.1.1.2.2	0.0774550484094053	.	209760001	210200000	#0000FF	1	0.125
chr2	210200001	210360000	A.2.2.2.2.1.1.2	0.482710926694329	.	210200001	210360000	#FFDADA	1	0.625
chr2	210360001	210480000	B.1.2.1.2.1.1.2.1	0.358229598893499	.	210360001	210480000	#9191FF	1	0.375
chr2	210480001	210640000	B.1.2.1.2.1.2.1.1	0.355463347164592	.	210480001	210640000	#9191FF	1	0.375
chr2	210640001	210840000	B.2.1.1.2.1.1.1	0.255878284923928	.	210640001	210840000	#4848FF	1	0.25
chr2	210840001	211080000	B.1.1.2.2.2.2.1.1	0.384508990318119	.	210840001	211080000	#DADAFF	1	0.5
chr2	211080001	211320000	B.2.2.1.2.1.1.2.1.2.1	0.102351313969571	.	211080001	211320000	#0000FF	1	0.125
chr2	211320001	211440000	B.1.2.2.1.2.1.2.2	0.322268326417704	.	211320001	211440000	#9191FF	1	0.375
chr2	211440001	211920000	B.2.2.1.2.2.1.1.2.1.1	0.0746887966804979	.	211440001	211920000	#0000FF	1	0.125
chr2	211920001	212040000	B.2.1.1.2.2.2.1.1.2	0.229598893499308	.	211920001	212040000	#4848FF	1	0.25
chr2	212040001	212280000	B.2.2.1.2.1.1.2.2.1.1	0.0995850622406639	.	212040001	212280000	#0000FF	1	0.125
chr2	212280001	212560000	B.2.1.2.2.2.2.2.2.1	0.149377593360996	.	212280001	212560000	#4848FF	1	0.25
chr2	212560001	212800000	B.2.1.1.2.1.2.2.2.2	0.243430152143845	.	212560001	212800000	#4848FF	1	0.25
chr2	212800001	213200000	B.2.1.2.2.1.2.2.1.2	0.172890733056708	.	212800001	213200000	#4848FF	1	0.25
chr2	213200001	213440000	B.2.1.1.2.1.2.2.2.1	0.244813278008299	.	213200001	213440000	#4848FF	1	0.25
chr2	213440001	213720000	A.2.2.1.2.1.2.2.2.1	0.515905947441217	.	213440001	213720000	#FFDADA	1	0.625
chr2	213720001	214080000	A.2.1.1.2.2.2.2.2	0.608575380359613	.	213720001	214080000	#FF9191	1	0.75
chr2	214080001	214600000	B.2.1.2.2.2.2.2.2.2	0.147994467496542	.	214080001	214600000	#4848FF	1	0.25
chr2	214600001	214840000	B.1.2.2.1.1.2.2.2.2	0.329183955739972	.	214600001	214840000	#9191FF	1	0.375
chr2	214840001	215120000	B.1.1.2.1.1.1.1.2	0.435684647302905	.	214840001	215120000	#DADAFF	1	0.5
chr2	215120001	215200000	B.1.1.2.2.2.2.2.2.1	0.380359612724758	.	215120001	215200000	#DADAFF	1	0.5
chr2	215200001	215560000	B.1.2.1.2.1.2.2	0.352697095435685	.	215200001	215560000	#9191FF	1	0.375
chr2	215560001	215800000	A.2.2.2.2.1.2	0.481327800829876	.	215560001	215800000	#FFDADA	1	0.625
chr2	215800001	216240000	A.1.2.2.1.2.1.2.2.2	0.726141078838174	.	215800001	216240000	#FF4848	1	0.875
chr2	216240001	216960000	A.1.1.1.1.2.1.1.1.1	0.991701244813278	.	216240001	216960000	#FF0000	1	1
chr2	216960001	217360000	A.1.1.1.2.1.1.1.1	0.968188105117566	.	216960001	217360000	#FF0000	1	1
chr2	217360001	217560000	A.1.1.2.2.2.1.2.1.2.2	0.853388658367911	.	217360001	217560000	#FF0000	1	1
chr2	217560001	218040000	A.1.2.2.2.1.2.1.2.1	0.705394190871369	.	217560001	218040000	#FF4848	1	0.875
chr2	218040001	218360000	A.1.1.2.2.2.1.2.1.1.2	0.856154910096819	.	218040001	218360000	#FF0000	1	1
chr2	218360001	218640000	A.2.1.1.1.2.1.2.2.1	0.656984785615491	.	218360001	218640000	#FF9191	1	0.75
chr2	218640001	219040000	A.1.2.1.1.2.1.1.1.1.1	0.827109266943292	.	218640001	219040000	#FF4848	1	0.875
chr2	219040001	219520000	A.1.1.1.1.2.2.1.1.1.1	0.98478561549101	.	219040001	219520000	#FF0000	1	1
chr2	219520001	219800000	A.1.1.1.2.1.2.2.2.2	0.946058091286307	.	219520001	219800000	#FF0000	1	1
chr2	219800001	220040000	A.1.2.1.1.1.2.2.2.2.1	0.829875518672199	.	219800001	220040000	#FF4848	1	0.875
chr2	220040001	220240000	A.1.1.2.1.1.2.2.2.1	0.908713692946058	.	220040001	220240000	#FF0000	1	1
chr2	220240001	220560000	A.1.1.2.1.2.2.1.1	0.889349930843707	.	220240001	220560000	#FF0000	1	1
chr2	220560001	221000000	A.2.2.2.1.1.1.2.1.1	0.500691562932227	.	220560001	221000000	#FFDADA	1	0.625
chr2	221000001	221240000	A.2.1.1.2.2.2.2.1.1	0.61134163208852	.	221000001	221240000	#FF9191	1	0.75
chr2	221240001	221560000	A.2.2.2.2.2.1.2	0.475795297372061	.	221240001	221560000	#FFDADA	1	0.625
chr2	221560001	221760000	B.1.1.1.2.1.1.2.1	0.455048409405256	.	221560001	221760000	#DADAFF	1	0.5
chr2	221760001	222040000	B.1.1.2.2.2.1.2	0.385892116182573	.	221760001	222040000	#DADAFF	1	0.5
chr2	222040001	222280000	B.1.2.2.1.2.1.1.1.1	0.327800829875519	.	222040001	222280000	#9191FF	1	0.375
chr2	222280001	222480000	B.1.1.2.2.2.1.1	0.387275242047026	.	222280001	222480000	#DADAFF	1	0.5
chr2	222480001	222880000	B.2.1.2.2.2.2.2.1	0.15076071922545	.	222480001	222880000	#4848FF	1	0.25
chr2	222880001	223120000	B.1.2.2.1.2.1.1.2	0.325034578146611	.	222880001	223120000	#9191FF	1	0.375
chr2	223120001	223520000	B.1.1.2.2.2.2.1.2	0.383125864453665	.	223120001	223520000	#DADAFF	1	0.5
chr2	223520001	223800000	A.1.2.1.2.1.1.1.1	0.811894882434302	.	223520001	223800000	#FF4848	1	0.875
chr2	223800001	224320000	A.1.2.2.1.1.1.1.2.1.2	0.769017980636238	.	223800001	224320000	#FF4848	1	0.875
chr2	224320001	224560000	A.1.2.2.1.1.1.1.2.1.1	0.770401106500692	.	224320001	224560000	#FF4848	1	0.875
chr2	224560001	224800000	A.1.1.2.1.2.2.1.2.2	0.885200553250346	.	224560001	224800000	#FF0000	1	1
chr2	224800001	225160000	A.1.2.1.2.1.1.1.2	0.810511756569848	.	224800001	225160000	#FF4848	1	0.875
chr2	225160001	225480000	A.2.1.1.2.2.2.2.1.2	0.609958506224066	.	225160001	225480000	#FF9191	1	0.75
chr2	225480001	225960000	A.2.2.1.1.1.1.1.1.2	0.560165975103734	.	225480001	225960000	#FFDADA	1	0.625
chr2	225960001	226160000	B.1.2.2.1.2.1.1.1.2	0.326417704011065	.	225960001	226160000	#9191FF	1	0.375
chr2	226160001	226520000	B.2.2.1.2.1.1.2.1.1	0.103734439834025	.	226160001	226520000	#0000FF	1	0.125
chr2	226520001	226720000	B.1.1.1.2.1.1.2.2	0.453665283540802	.	226520001	226720000	#DADAFF	1	0.5
chr2	226720001	227000000	A.2.1.2.1.2.2.1.2.2	0.579529737206086	.	226720001	227000000	#FF9191	1	0.75
chr2	227000001	227280000	A.2.1.2.1.1.2.1.2.1	0.600276625172891	.	227000001	227280000	#FF9191	1	0.75
chr2	227280001	227680000	A.2.1.1.2.1.2.2.1.1.1	0.63762102351314	.	227280001	227680000	#FF9191	1	0.75
chr2	227680001	227960000	B.1.1.2.2.2.2.2.2.2	0.378976486860304	.	227680001	227960000	#DADAFF	1	0.5
chr2	227960001	228200000	B.1.2.1.2.1.1.1.1	0.360995850622407	.	227960001	228200000	#9191FF	1	0.375
chr2	228200001	228440000	A.2.2.1.1.1.1.1.2	0.558782849239281	.	228200001	228440000	#FFDADA	1	0.625
chr2	228440001	228760000	A.2.2.2.2.1.1.1.1	0.485477178423237	.	228440001	228760000	#FFDADA	1	0.625
chr2	228760001	229520000	B.2.2.2.1.2.1.1.2	0.0359612724757953	.	228760001	229520000	#0000FF	1	0.125
chr2	229520001	229960000	B.2.2.2.1.2.1.1.1.2	0.037344398340249	.	229520001	229960000	#0000FF	1	0.125
chr2	229960001	230160000	B.2.1.1.2.2.2.2.1.2	0.221300138312586	.	229960001	230160000	#4848FF	1	0.25
chr2	230160001	230360000	B.1.1.2.1.1.1.1.1	0.437067773167358	.	230160001	230360000	#DADAFF	1	0.5
chr2	230360001	230600000	B.1.2.2.1.1.2.2.2.1	0.330567081604426	.	230360001	230600000	#9191FF	1	0.375
chr2	230600001	231080000	A.1.2.2.1.1.1.2.1.1.2.1	0.764868603042877	.	230600001	231080000	#FF4848	1	0.875
chr2	231080001	231480000	A.2.1.1.2.2.2.1.1.2	0.614107883817427	.	231080001	231480000	#FF9191	1	0.75
chr2	231480001	231680000	A.1.1.2.2.1.1.2.2	0.878284923928077	.	231480001	231680000	#FF0000	1	1
chr2	231680001	231920000	A.1.2.2.2.1.2.1.1	0.706777316735823	.	231680001	231920000	#FF4848	1	0.875
chr2	231920001	232320000	A.1.1.1.2.2.1.2.1.1.2.1	0.937759336099585	.	231920001	232320000	#FF0000	1	1
chr2	232320001	232680000	A.1.1.1.2.1.1.2.2.2	0.959889349930844	.	232320001	232680000	#FF0000	1	1
chr2	232680001	233400000	A.1.1.2.2.2.1.2.1.1.1.1	0.858921161825726	.	232680001	233400000	#FF0000	1	1
chr2	233400001	233600000	A.1.2.2.2.1.1.1.1.1.2	0.717842323651452	.	233400001	233600000	#FF4848	1	0.875
chr2	233600001	234000000	A.1.1.2.2.2.1.2.2	0.852005532503458	.	233600001	234000000	#FF0000	1	1
chr2	234040001	234200000	A.1.1.2.2.2.1.2.2	0.852005532503458	.	234040001	234200000	#FF0000	1	1
chr2	234200001	234800000	A.1.2.1.1.2.1.2.2	0.820193637621023	.	234200001	234800000	#FF4848	1	0.875
chr2	234800001	235040000	A.1.2.2.2.2.1.1.2	0.691562932226833	.	234800001	235040000	#FF4848	1	0.875
chr2	235040001	235440000	A.1.1.2.2.2.1.2.1.2.1	0.854771784232365	.	235040001	235440000	#FF0000	1	1
chr2	235440001	236040000	A.1.2.1.1.2.1.2.1	0.821576763485477	.	235440001	236040000	#FF4848	1	0.875
chr2	236040001	236680000	A.2.1.1.1.2.1.1.2.2	0.661134163208852	.	236040001	236680000	#FF9191	1	0.75
chr2	236680001	237200000	A.2.2.1.2.2.2	0.507607192254495	.	236680001	237200000	#FFDADA	1	0.625
chr2	237200001	237400000	A.2.2.2.1.2.1	0.488243430152144	.	237200001	237400000	#FFDADA	1	0.625
chr2	237400001	238000000	A.1.2.2.2.2.1.1.1	0.692946058091286	.	237400001	238000000	#FF4848	1	0.875
chr2	238000001	238400000	A.1.2.1.1.2.1.1.1.1.2	0.825726141078838	.	238000001	238400000	#FF4848	1	0.875
chr2	238400001	238520000	A.2.1.2.2.2.1.1	0.571230982019364	.	238400001	238520000	#FF9191	1	0.75
chr2	238520001	238680000	A.1.2.2.2.1.2.1.2.2	0.704011065006916	.	238520001	238680000	#FF4848	1	0.875
chr2	238680001	239160000	A.1.1.2.1.1.2.1.2.2.1	0.915629322268326	.	238680001	239160000	#FF0000	1	1
chr2	239160001	239360000	A.1.2.1.1.1.2.2.1	0.832641770401107	.	239160001	239360000	#FF4848	1	0.875
chr2	239360001	239800000	A.1.2.1.1.2.1.1.1.2	0.824343015214384	.	239360001	239800000	#FF4848	1	0.875
chr2	239840001	239920000	A.1.2.1.1.2.1.1.1.2	0.824343015214384	.	239840001	239920000	#FF4848	1	0.875
chr2	239920001	240360000	A.2.2.1.1.2.2.1	0.538035961272476	.	239920001	240360000	#FFDADA	1	0.625
chr2	240360001	240960000	B.1.2.2.1.1.1	0.343015214384509	.	240360001	240960000	#9191FF	1	0.375
chr2	240960001	241120000	A.2.1.2.2.2.2.1.2	0.565698478561549	.	240960001	241120000	#FF9191	1	0.75
chr2	241120001	241400000	A.1.2.2.2.1.1.1.2.1.1	0.715076071922545	.	241120001	241400000	#FF4848	1	0.875
chr2	241400001	241760000	A.2.1.1.1.2.2.1.1.1	0.654218533886584	.	241400001	241760000	#FF9191	1	0.75
chr2	241760001	242000000	A.2.1.1.1.2.1.2.1.1	0.659751037344398	.	241760001	242000000	#FF9191	1	0.75
chr2	242000001	242200000	A.1.2.2.2.1.1.1.2.2.1	0.712309820193638	.	242000001	242200000	#FF4848	1	0.875
chr2	242200001	242640000	A.1.1.2.1.1.2.2.2.2.1	0.907330567081604	.	242200001	242640000	#FF0000	1	1
chr2	242640001	242840000	A.1.2.2.2.1.1.1.2.2.2	0.710926694329184	.	242640001	242840000	#FF4848	1	0.875
chr2	242840001	243080000	A.1.2.2.2.1.1.1.2.1.2	0.713692946058091	.	242840001	243080000	#FF4848	1	0.875
chr3	80001	200000	B.1.2.2.1.1.1.2.2	0.345637583892617	.	80001	200000	#9191FF	1	0.375
chr3	200001	440000	B.1.2.1.1.2.2.1.2	0.375838926174497	.	200001	440000	#9191FF	1	0.375
chr3	440001	600000	B.2.1.2.1.1.1.1.1.1.2	0.236577181208054	.	440001	600000	#4848FF	1	0.25
chr3	600001	920000	B.2.1.1.1.2.2.2	0.26510067114094	.	600001	920000	#4848FF	1	0.25
chr3	920001	1320000	B.2.1.1.1.1.2.1.2.1	0.288590604026846	.	920001	1320000	#4848FF	1	0.25
chr3	1320001	2040000	B.2.2.2.2.1.1.2.1.1	0.0151006711409396	.	1320001	2040000	#0000FF	1	0.125
chr3	2040001	2520000	B.2.2.1.2.2.1.1.1.2.2	0.0788590604026846	.	2040001	2520000	#0000FF	1	0.125
chr3	2520001	3200000	B.2.2.1.2.2.1.1.1.1.1.1	0.087248322147651	.	2520001	3200000	#0000FF	1	0.125
chr3	3200001	3600000	B.2.2.1.2.2.1.1.2.2.1	0.075503355704698	.	3200001	3600000	#0000FF	1	0.125
chr3	3600001	4120000	B.2.2.1.2.2.2.2.1.2	0.0604026845637584	.	3600001	4120000	#0000FF	1	0.125
chr3	4120001	4360000	B.2.1.2.1.2.2.1.1	0.213087248322148	.	4120001	4360000	#4848FF	1	0.25
chr3	4360001	4720000	A.2.2.1.2.1.2.2	0.546979865771812	.	4360001	4720000	#FFDADA	1	0.625
chr3	4720001	5240000	A.1.1.2.1.2.1.2.1	0.88255033557047	.	4720001	5240000	#FF0000	1	1
chr3	5240001	5520000	B.1.2.2.1.1.1.1.2	0.348993288590604	.	5240001	5520000	#9191FF	1	0.375
chr3	5520001	5760000	B.2.1.2.1.2.1.1.2	0.216442953020134	.	5520001	5760000	#4848FF	1	0.25
chr3	5760001	6800000	B.2.2.2.2.1.1.2.1.2	0.0134228187919463	.	5760001	6800000	#0000FF	1	0.125
chr3	6800001	7200000	B.2.1.2.1.2.2.1.2	0.211409395973154	.	6800001	7200000	#4848FF	1	0.25
chr3	7200001	7480000	B.2.1.2.1.1.1.1.1.1.1	0.238255033557047	.	7200001	7480000	#4848FF	1	0.25
chr3	7480001	7640000	B.1.2.2.1.2.2.2.2.1	0.328859060402685	.	7480001	7640000	#9191FF	1	0.375
chr3	7640001	7720000	B.2.1.1.1.1.2.2.1.2	0.281879194630872	.	7640001	7720000	#4848FF	1	0.25
chr3	7720001	8480000	B.2.2.2.1.1.2.1.2	0.0486577181208054	.	7720001	8480000	#0000FF	1	0.125
chr3	8480001	8680000	A.2.2.2.1.1.2.2.1.2	0.516778523489933	.	8480001	8680000	#FFDADA	1	0.625
chr3	8680001	9000000	A.1.1.1.2.2.2.1.2.2	0.921140939597315	.	8680001	9000000	#FF0000	1	1
chr3	9000001	9400000	A.1.1.1.1.2.2.2.1.1	0.973154362416107	.	9000001	9400000	#FF0000	1	1
chr3	9400001	9720000	A.1.1.2.1.1.1.1.1	0.916107382550336	.	9400001	9720000	#FF0000	1	1
chr3	9720001	10000000	A.1.1.1.1.2.1.1.1.1.2	0.98993288590604	.	9720001	10000000	#FF0000	1	1
chr3	10000001	10080000	A.1.2.1.2.1.2.2.1.2	0.761744966442953	.	10000001	10080000	#FF4848	1	0.875
chr3	10080001	10360000	A.1.1.2.2.1.1.1.2.1	0.859060402684564	.	10080001	10360000	#FF0000	1	1
chr3	10360001	10800000	A.1.2.2.2.2.2.2.1.2.1	0.664429530201342	.	10360001	10800000	#FF4848	1	0.875
chr3	10800001	11120000	A.1.1.2.2.2.2.2.2.2	0.810402684563758	.	10800001	11120000	#FF0000	1	1
chr3	11120001	11400000	A.1.1.1.2.1.1.1.2.2	0.958053691275168	.	11120001	11400000	#FF0000	1	1
chr3	11400001	11720000	A.1.1.2.2.2.2.2.2.1	0.812080536912752	.	11400001	11720000	#FF0000	1	1
chr3	11720001	11880000	A.1.2.2.2.1.1.1	0.697986577181208	.	11720001	11880000	#FF4848	1	0.875
chr3	11880001	12160000	B.1.1.2.1.2.1.1.2	0.424496644295302	.	11880001	12160000	#DADAFF	1	0.5
chr3	12160001	12560000	A.1.2.2.2.2.2.2.1.2.2.1	0.662751677852349	.	12160001	12560000	#FF4848	1	0.875
chr3	12560001	13040000	A.1.1.1.2.1.1.1.1.2.2	0.961409395973154	.	12560001	13040000	#FF0000	1	1
chr3	13040001	13520000	A.1.2.2.2.1.2.1.1.2	0.687919463087248	.	13040001	13520000	#FF4848	1	0.875
chr3	13520001	13680000	A.1.2.1.2.1.1.1.1	0.775167785234899	.	13520001	13680000	#FF4848	1	0.875
chr3	13680001	13920000	A.1.2.2.2.2.1.2.1.2.1	0.674496644295302	.	13680001	13920000	#FF4848	1	0.875
chr3	13920001	14200000	A.1.2.1.2.2.2.1.2.2.2	0.743288590604027	.	13920001	14200000	#FF4848	1	0.875
chr3	14200001	14520000	A.1.1.1.2.1.1.1.1.2.1	0.963087248322148	.	14200001	14520000	#FF0000	1	1
chr3	14520001	14680000	A.1.2.2.2.1.2.2.1.1	0.684563758389262	.	14520001	14680000	#FF4848	1	0.875
chr3	14680001	14960000	A.2.1.1.1.2.2.1	0.645973154362416	.	14680001	14960000	#FF9191	1	0.75
chr3	14960001	15120000	A.1.2.1.2.2.1.1.1	0.756711409395973	.	14960001	15120000	#FF4848	1	0.875
chr3	15120001	15480000	A.1.1.1.1.2.1.1.2.2	0.98489932885906	.	15120001	15480000	#FF0000	1	1
chr3	15480001	15640000	A.1.2.2.2.1.2.2.2	0.681208053691275	.	15480001	15640000	#FF4848	1	0.875
chr3	15640001	15880000	A.1.1.2.1.2.1.1.1	0.88758389261745	.	15640001	15880000	#FF0000	1	1
chr3	15880001	16080000	A.1.2.2.1.2.1.2.2.1	0.709731543624161	.	15880001	16080000	#FF4848	1	0.875
chr3	16080001	16320000	A.1.2.1.1.1.2.2.1	0.788590604026846	.	16080001	16320000	#FF4848	1	0.875
chr3	16320001	16600000	B.1.1.1.2.2.2.1.1	0.454697986577181	.	16320001	16600000	#DADAFF	1	0.5
chr3	16600001	16880000	B.2.1.2.1.1.1.2.2	0.229865771812081	.	16600001	16880000	#4848FF	1	0.25
chr3	16880001	17280000	B.2.2.1.2.2.1.2.2.1	0.0704697986577181	.	16880001	17280000	#0000FF	1	0.125
chr3	17280001	17480000	B.1.1.2.2.1.2.2.1	0.402684563758389	.	17280001	17480000	#DADAFF	1	0.5
chr3	17480001	17920000	A.2.2.2.2.1.1.2	0.501677852348993	.	17480001	17920000	#FFDADA	1	0.625
chr3	17920001	18080000	B.1.1.2.2.1.1.2.1	0.407718120805369	.	17920001	18080000	#DADAFF	1	0.5
chr3	18080001	18520000	B.1.1.2.1.1.2.1.1	0.437919463087248	.	18080001	18520000	#DADAFF	1	0.5
chr3	18520001	18880000	B.2.2.2.1.1.2.1.1	0.0503355704697987	.	18520001	18880000	#0000FF	1	0.125
chr3	18880001	19040000	B.2.2.1.2.1.1.2.2	0.0922818791946309	.	18880001	19040000	#0000FF	1	0.125
chr3	19040001	19320000	B.2.2.1.2.2.1.1.1.2.1	0.0805369127516778	.	19040001	19320000	#0000FF	1	0.125
chr3	19320001	19720000	B.2.2.2.2.1.1.1.1	0.023489932885906	.	19320001	19720000	#0000FF	1	0.125
chr3	19720001	19920000	B.2.2.1.2.1.1.2.1.2	0.0939597315436242	.	19720001	19920000	#0000FF	1	0.125
chr3	19920001	20240000	B.1.1.1.1.2.2.2	0.468120805369128	.	19920001	20240000	#DADAFF	1	0.5
chr3	20240001	20520000	B.2.1.2.1.1.1.1.2	0.233221476510067	.	20240001	20520000	#4848FF	1	0.25
chr3	20520001	20840000	B.2.2.1.2.1.1.2.1.1	0.0956375838926175	.	20520001	20840000	#0000FF	1	0.125
chr3	20840001	21320000	B.2.2.1.2.2.2.1.2.1	0.0654362416107383	.	20840001	21320000	#0000FF	1	0.125
chr3	21320001	21640000	B.2.1.1.1.1.2.2.1.1	0.283557046979866	.	21320001	21640000	#4848FF	1	0.25
chr3	21640001	21800000	B.1.1.1.2.2.1.1	0.459731543624161	.	21640001	21800000	#DADAFF	1	0.5
chr3	21800001	22000000	B.2.1.1.1.1.2.2.2.1	0.280201342281879	.	21800001	22000000	#4848FF	1	0.25
chr3	22000001	22200000	B.2.1.1.1.1.2.2.2.2	0.278523489932886	.	22000001	22200000	#4848FF	1	0.25
chr3	22200001	22560000	B.2.2.2.1.1.1.1.1.1	0.0570469798657718	.	22200001	22560000	#0000FF	1	0.125
chr3	22560001	22960000	B.2.1.2.1.1.1.2.1	0.231543624161074	.	22560001	22960000	#4848FF	1	0.25
chr3	22960001	23200000	A.2.2.2.1.1.2.2.1.1	0.518456375838926	.	22960001	23200000	#FFDADA	1	0.625
chr3	23200001	23480000	A.2.1.1.2.2.2.1.1	0.614093959731544	.	23200001	23480000	#FF9191	1	0.75
chr3	23480001	23600000	A.2.1.1.2.2.2.1.2.1	0.61241610738255	.	23480001	23600000	#FF9191	1	0.75
chr3	23600001	23920000	A.1.1.2.1.2.1.2.2	0.880872483221476	.	23600001	23920000	#FF0000	1	1
chr3	23920001	24000000	A.1.2.2.1.1.1.2.1	0.733221476510067	.	23920001	24000000	#FF4848	1	0.875
chr3	24000001	24320000	A.1.2.2.1.2.1.1.2	0.713087248322148	.	24000001	24320000	#FF4848	1	0.875
chr3	24320001	24520000	A.2.1.2.1.1.2.2.1.2	0.595637583892617	.	24320001	24520000	#FF9191	1	0.75
chr3	24520001	24760000	A.1.2.2.1.2.1.1.1	0.714765100671141	.	24520001	24760000	#FF4848	1	0.875
chr3	24760001	24960000	B.2.1.1.1.1.2.1.2.2.1	0.286912751677852	.	24760001	24960000	#4848FF	1	0.25
chr3	24960001	25200000	B.2.2.1.2.1.1.1.1.1	0.100671140939597	.	24960001	25200000	#0000FF	1	0.125
chr3	25200001	25440000	B.2.2.1.2.2.1.1.2.1	0.0771812080536913	.	25200001	25440000	#0000FF	1	0.125
chr3	25440001	25680000	B.1.2.1.1.2.2.1.1.2	0.37751677852349	.	25440001	25680000	#9191FF	1	0.375
chr3	25680001	25880000	B.1.1.2.2.1.1.1.2.2	0.409395973154362	.	25680001	25880000	#DADAFF	1	0.5
chr3	25880001	26600000	B.2.2.2.2.2.1.2	0.00335570469798658	.	25880001	26600000	#0000FF	1	0.125
chr3	26600001	26960000	B.2.2.1.2.2.2.2.1.1	0.0620805369127517	.	26600001	26960000	#0000FF	1	0.125
chr3	26960001	27120000	B.2.2.1.2.2.1.1.2.2.2	0.0738255033557047	.	26960001	27120000	#0000FF	1	0.125
chr3	27120001	27360000	B.1.2.2.1.1.1.1.1	0.350671140939597	.	27120001	27360000	#9191FF	1	0.375
chr3	27360001	27720000	A.1.2.1.1.1.1.2.1	0.805369127516778	.	27360001	27720000	#FF4848	1	0.875
chr3	27720001	28000000	B.1.1.2.2.1.1.2.2	0.406040268456376	.	27720001	28000000	#DADAFF	1	0.5
chr3	28000001	28120000	B.1.1.2.2.1.1.1.1.1	0.416107382550336	.	28000001	28120000	#DADAFF	1	0.5
chr3	28120001	28400000	B.1.2.1.1.1.1.1.2	0.38758389261745	.	28120001	28400000	#9191FF	1	0.375
chr3	28400001	28880000	B.2.2.2.1.1.2.2.2	0.0453020134228188	.	28400001	28880000	#0000FF	1	0.125
chr3	28880001	29280000	A.2.2.2.2.1.1.1.1.2	0.50503355704698	.	28880001	29280000	#FFDADA	1	0.625
chr3	29280001	29440000	A.2.1.1.2.2.2.1.2.2.1	0.610738255033557	.	29280001	29440000	#FF9191	1	0.75
chr3	29440001	29840000	A.2.2.2.2.1.1.1.1.1	0.506711409395973	.	29440001	29840000	#FFDADA	1	0.625
chr3	29840001	30040000	B.1.1.2.2.1.1.1.1.2	0.414429530201342	.	29840001	30040000	#DADAFF	1	0.5
chr3	30040001	30280000	A.2.1.2.1.1.2.1	0.600671140939597	.	30040001	30280000	#FF9191	1	0.75
chr3	30280001	30800000	A.1.1.1.2.2.2.1.2.1	0.922818791946309	.	30280001	30800000	#FF0000	1	1
chr3	30800001	30960000	A.2.2.2.2.2.2.2	0.483221476510067	.	30800001	30960000	#FFDADA	1	0.625
chr3	30960001	31200000	A.1.2.2.1.2.1.2.1	0.711409395973154	.	30960001	31200000	#FF4848	1	0.875
chr3	31200001	31560000	A.2.1.1.1.1.2.1.2	0.654362416107383	.	31200001	31560000	#FF9191	1	0.75
chr3	31560001	32040000	A.1.1.1.2.1.1.1.1.1.1	0.966442953020134	.	31560001	32040000	#FF0000	1	1
chr3	32040001	32200000	A.1.2.1.2.2.1.1.2	0.75503355704698	.	32040001	32200000	#FF4848	1	0.875
chr3	32200001	32520000	A.1.1.1.2.1.1.1.2.1	0.959731543624161	.	32200001	32520000	#FF0000	1	1
chr3	32520001	32760000	A.1.1.2.2.1.1.1.1	0.860738255033557	.	32520001	32760000	#FF0000	1	1
chr3	32760001	32960000	A.1.2.1.2.1.2.2.1.1	0.763422818791946	.	32760001	32960000	#FF4848	1	0.875
chr3	32960001	33160000	A.1.1.2.2.2.2.1.1	0.818791946308725	.	32960001	33160000	#FF0000	1	1
chr3	33160001	33480000	A.1.1.1.2.2.2.2.2	0.917785234899329	.	33160001	33480000	#FF0000	1	1
chr3	33480001	33880000	A.1.1.1.2.2.2.1.1.2.2	0.924496644295302	.	33480001	33880000	#FF0000	1	1
chr3	33880001	34360000	B.2.1.2.1.1.1.1.1.2	0.23489932885906	.	33880001	34360000	#4848FF	1	0.25
chr3	34360001	35040000	B.2.2.2.2.2.1.1.2	0.00503355704697987	.	34360001	35040000	#0000FF	1	0.125
chr3	35040001	35280000	B.2.2.1.2.1.1.1.1.2	0.098993288590604	.	35040001	35280000	#0000FF	1	0.125
chr3	35280001	35680000	B.2.2.2.1.1.2.2.1	0.0469798657718121	.	35280001	35680000	#0000FF	1	0.125
chr3	35680001	36000000	B.2.2.1.2.2.1.2.2.2	0.0687919463087248	.	35680001	36000000	#0000FF	1	0.125
chr3	36000001	36120000	B.2.1.1.1.1.2.1.1.2	0.290268456375839	.	36000001	36120000	#4848FF	1	0.25
chr3	36120001	36400000	B.1.2.1.1.2.1	0.380872483221476	.	36120001	36400000	#9191FF	1	0.375
chr3	36400001	36760000	A.2.2.1.2.1.2.1	0.548657718120805	.	36400001	36760000	#FFDADA	1	0.625
chr3	36760001	37040000	A.2.1.2.1.1.2.2.1.1.1	0.598993288590604	.	36760001	37040000	#FF9191	1	0.75
chr3	37040001	37400000	A.1.1.1.1.1.2	0.993288590604027	.	37040001	37400000	#FF0000	1	1
chr3	37400001	37880000	A.2.1.1.1.1.2.1.1	0.656040268456376	.	37400001	37880000	#FF9191	1	0.75
chr3	37880001	38040000	A.1.2.1.1.1.2.1.2.2.2	0.790268456375839	.	37880001	38040000	#FF4848	1	0.875
chr3	38040001	38320000	A.1.1.2.1.1.1.1.2.1.1	0.914429530201342	.	38040001	38320000	#FF0000	1	1
chr3	38320001	38560000	A.1.2.2.2.2.2.1.2	0.667785234899329	.	38320001	38560000	#FF4848	1	0.875
chr3	38560001	38760000	B.1.1.1.2.1.1	0.466442953020134	.	38560001	38760000	#DADAFF	1	0.5
chr3	38760001	39080000	B.1.1.2.1.2.1.1.1	0.426174496644295	.	38760001	39080000	#DADAFF	1	0.5
chr3	39080001	39440000	A.1.2.1.1.2.1.1	0.785234899328859	.	39080001	39440000	#FF4848	1	0.875
chr3	39440001	39880000	B.1.1.2.1.2.1.2.2	0.421140939597315	.	39440001	39880000	#DADAFF	1	0.5
chr3	39880001	40080000	B.1.2.1.1.1.1.2.2	0.384228187919463	.	39880001	40080000	#9191FF	1	0.375
chr3	40080001	40240000	A.2.2.2.1.1.1.1.1.2	0.530201342281879	.	40080001	40240000	#FFDADA	1	0.625
chr3	40240001	40560000	A.2.1.1.2.2.2.2	0.60738255033557	.	40240001	40560000	#FF9191	1	0.75
chr3	40560001	40800000	A.2.2.1.1.1.1.2	0.560402684563758	.	40560001	40800000	#FFDADA	1	0.625
chr3	40800001	41280000	A.1.2.2.1.1.2.1.2	0.721476510067114	.	40800001	41280000	#FF4848	1	0.875
chr3	41280001	41920000	B.1.1.2.1.2.1.2.1	0.422818791946309	.	41280001	41920000	#DADAFF	1	0.5
chr3	41920001	42240000	A.1.1.2.1.1.1.2.2	0.906040268456376	.	41920001	42240000	#FF0000	1	1
chr3	42240001	42600000	A.1.2.2.2.1.2.1.2	0.686241610738255	.	42240001	42600000	#FF4848	1	0.875
chr3	42600001	42960000	A.1.1.2.2.1.1.2.2	0.852348993288591	.	42600001	42960000	#FF0000	1	1
chr3	42960001	43200000	A.2.2.1.1.1.2	0.558724832214765	.	42960001	43200000	#FFDADA	1	0.625
chr3	43200001	43560000	A.1.2.2.2.1.2.1.1.1.2	0.689597315436242	.	43200001	43560000	#FF4848	1	0.875
chr3	43560001	43760000	A.1.2.2.2.2.2.1.1	0.669463087248322	.	43560001	43760000	#FF4848	1	0.875
chr3	43760001	44320000	A.1.2.2.2.1.2.1.1.1.1	0.691275167785235	.	43760001	44320000	#FF4848	1	0.875
chr3	44320001	44520000	A.2.1.2.2.1.1.2.2	0.580536912751678	.	44320001	44520000	#FF9191	1	0.75
chr3	44520001	45040000	A.1.2.1.2.2.2.1.2.2.1	0.74496644295302	.	44520001	45040000	#FF4848	1	0.875
chr3	45040001	45280000	A.1.1.2.2.2.1.1.1.1	0.830536912751678	.	45040001	45280000	#FF0000	1	1
chr3	45280001	45520000	A.1.2.2.2.2.1.2.1.1	0.676174496644295	.	45280001	45520000	#FF4848	1	0.875
chr3	45520001	45760000	A.1.1.2.2.2.1.1.1.2.2	0.827181208053691	.	45520001	45760000	#FF0000	1	1
chr3	45760001	45960000	A.1.2.2.2.2.1.1.1	0.679530201342282	.	45760001	45960000	#FF4848	1	0.875
chr3	45960001	46120000	A.1.2.2.2.2.1.2.1.2.2	0.672818791946309	.	45960001	46120000	#FF4848	1	0.875
chr3	46120001	46480000	A.1.2.1.2.2.2.1.2.1	0.746644295302013	.	46120001	46480000	#FF4848	1	0.875
chr3	46480001	46720000	A.1.2.2.2.2.1.2.2	0.671140939597315	.	46480001	46720000	#FF4848	1	0.875
chr3	46720001	46880000	A.2.1.1.1.2.1.1	0.651006711409396	.	46720001	46880000	#FF9191	1	0.75
chr3	46920001	46960000	A.2.1.1.1.2.1.1	0.651006711409396	.	46920001	46960000	#FF9191	1	0.75
chr3	46960001	47440000	A.1.1.2.2.2.1.1.1.2.1	0.828859060402685	.	46960001	47440000	#FF0000	1	1
chr3	47480001	47840000	A.1.2.1.2.1.2.1.1.2	0.766778523489933	.	47480001	47840000	#FF4848	1	0.875
chr3	47840001	48240000	A.1.1.2.2.1.2.2.1.2.2.1	0.843959731543624	.	47840001	48240000	#FF0000	1	1
chr3	48240001	48720000	A.1.1.2.2.1.2.2.1.2.2.2	0.842281879194631	.	48240001	48720000	#FF0000	1	1
chr3	48720001	49000000	A.1.2.1.2.1.2.1.1.1	0.768456375838926	.	48720001	49000000	#FF4848	1	0.875
chr3	49000001	49520000	A.1.1.1.2.1.2.2.1	0.946308724832215	.	49000001	49520000	#FF0000	1	1
chr3	49520001	49680000	A.1.2.2.2.1.1.2.2.1	0.694630872483222	.	49520001	49680000	#FF4848	1	0.875
chr3	49720001	50160000	A.1.1.2.2.1.2.2.1.2.1	0.845637583892617	.	49720001	50160000	#FF0000	1	1
chr3	50160001	50360000	A.1.1.2.2.1.1.1.2.2.1	0.85738255033557	.	50160001	50360000	#FF0000	1	1
chr3	50360001	50680000	A.1.1.2.2.2.2.1.2.2	0.815436241610738	.	50360001	50680000	#FF0000	1	1
chr3	50680001	50920000	B.1.2.2.1.2.1.1	0.335570469798658	.	50680001	50920000	#9191FF	1	0.375
chr3	50920001	51440000	B.1.2.2.1.2.1.2	0.333892617449664	.	50920001	51440000	#9191FF	1	0.375
chr3	51440001	51760000	A.1.2.1.1.1.2.1.2.1	0.793624161073825	.	51440001	51760000	#FF4848	1	0.875
chr3	51760001	51960000	A.2.1.1.1.1.2.2	0.652684563758389	.	51760001	51960000	#FF9191	1	0.75
chr3	51960001	52240000	A.1.1.1.1.2.1.1.1.2	0.988255033557047	.	51960001	52240000	#FF0000	1	1
chr3	52240001	52440000	A.1.1.2.2.2.2.1.2.1	0.817114093959732	.	52240001	52440000	#FF0000	1	1
chr3	52440001	52760000	A.1.1.1.1.2.1.2.1	0.983221476510067	.	52440001	52760000	#FF0000	1	1
chr3	52760001	53120000	A.1.1.2.1.1.1.1.2.2	0.909395973154362	.	52760001	53120000	#FF0000	1	1
chr3	53120001	53320000	A.1.1.2.1.1.1.1.2.1.2.1	0.912751677852349	.	53120001	53320000	#FF0000	1	1
chr3	53320001	53960000	A.2.2.2.1.1.1.1.2	0.528523489932886	.	53320001	53960000	#FFDADA	1	0.625
chr3	53960001	54200000	B.1.2.2.1.1.2.2.2	0.337248322147651	.	53960001	54200000	#9191FF	1	0.375
chr3	54200001	54400000	B.2.1.2.1.2.1.1.1.1	0.219798657718121	.	54200001	54400000	#4848FF	1	0.25
chr3	54400001	54840000	B.1.2.1.1.1.1.1.1	0.389261744966443	.	54400001	54840000	#9191FF	1	0.375
chr3	54840001	55320000	B.2.1.2.1.2.2.2.1.1	0.209731543624161	.	54840001	55320000	#4848FF	1	0.25
chr3	55320001	55480000	B.2.1.2.1.1.2.2.1	0.224832214765101	.	55320001	55480000	#4848FF	1	0.25
chr3	55480001	55760000	B.1.1.1.1.1.1	0.481543624161074	.	55480001	55760000	#DADAFF	1	0.5
chr3	55760001	56360000	B.2.1.1.1.2.1.1.2	0.275167785234899	.	55760001	56360000	#4848FF	1	0.25
chr3	56360001	56640000	B.1.1.2.2.1.2.2.2	0.401006711409396	.	56360001	56640000	#DADAFF	1	0.5
chr3	56640001	57040000	A.1.1.2.1.1.1.1.2.1.2.2	0.911073825503356	.	56640001	57040000	#FF0000	1	1
chr3	57040001	57560000	A.1.1.1.2.2.2.2.1	0.919463087248322	.	57040001	57560000	#FF0000	1	1
chr3	57560001	57920000	A.1.1.1.1.2.1.1.1.1.1	0.991610738255034	.	57560001	57920000	#FF0000	1	1
chr3	57920001	58160000	A.1.1.1.2.1.1.1.1.1.2	0.964765100671141	.	57920001	58160000	#FF0000	1	1
chr3	58160001	58600000	A.1.1.1.1.2.1.1.2.1	0.986577181208054	.	58160001	58600000	#FF0000	1	1
chr3	58600001	58960000	B.1.1.1.2.2.2.2.1	0.449664429530201	.	58600001	58960000	#DADAFF	1	0.5
chr3	58960001	59160000	A.2.1.2.1.1.2.2.2	0.593959731543624	.	58960001	59160000	#FF9191	1	0.75
chr3	59160001	59560000	A.2.1.1.2.2.2.1.2.2.2	0.609060402684564	.	59160001	59560000	#FF9191	1	0.75
chr3	59560001	59880000	B.1.1.1.2.2.2.2.2.2	0.446308724832215	.	59560001	59880000	#DADAFF	1	0.5
chr3	59880001	60480000	B.2.2.2.2.1.1.2.2	0.011744966442953	.	59880001	60480000	#0000FF	1	0.125
chr3	60480001	60640000	B.1.2.2.1.2.2.2.2.2.2.1	0.325503355704698	.	60480001	60640000	#9191FF	1	0.375
chr3	60640001	60880000	B.2.2.1.2.2.1.1.1.1.2.2	0.0822147651006711	.	60640001	60880000	#0000FF	1	0.125
chr3	60880001	61160000	B.2.2.1.2.2.1.1.1.1.1.2	0.0855704697986577	.	60880001	61160000	#0000FF	1	0.125
chr3	61160001	61400000	B.2.1.2.1.1.2.2.2.2	0.221476510067114	.	61160001	61400000	#4848FF	1	0.25
chr3	61400001	61560000	B.1.2.2.1.2.2.1	0.332214765100671	.	61400001	61560000	#9191FF	1	0.375
chr3	61560001	61720000	A.2.2.2.1.1.2.1.1.1	0.525167785234899	.	61560001	61720000	#FFDADA	1	0.625
chr3	61720001	62200000	B.1.2.1.1.2.2.2.1.2	0.37248322147651	.	61720001	62200000	#9191FF	1	0.375
chr3	62200001	62600000	B.1.2.1.1.2.2.2.2	0.370805369127517	.	62200001	62600000	#9191FF	1	0.375
chr3	62600001	62800000	B.1.1.2.1.1.2.2.2.2.2.1	0.429530201342282	.	62600001	62800000	#DADAFF	1	0.5
chr3	62800001	63280000	B.2.2.1.2.1.2.1	0.0906040268456376	.	62800001	63280000	#0000FF	1	0.125
chr3	63280001	63600000	B.1.2.1.1.1.1.2.1	0.385906040268456	.	63280001	63600000	#9191FF	1	0.375
chr3	63600001	63840000	A.2.2.2.1.1.2.2.2	0.51510067114094	.	63600001	63840000	#FFDADA	1	0.625
chr3	63840001	64000000	A.1.1.2.1.2.1.1.2.2	0.884228187919463	.	63840001	64000000	#FF0000	1	1
chr3	64000001	64480000	A.1.1.1.2.2.2.1.1.1	0.927852348993289	.	64000001	64480000	#FF0000	1	1
chr3	64480001	64680000	A.2.2.2.1.1.1.2	0.526845637583893	.	64480001	64680000	#FFDADA	1	0.625
chr3	64680001	65240000	A.2.1.1.2.2.1	0.615771812080537	.	64680001	65240000	#FF9191	1	0.75
chr3	65240001	65760000	A.2.2.2.1.1.1.1.1.1	0.531879194630873	.	65240001	65760000	#FFDADA	1	0.625
chr3	65760001	66160000	A.1.2.2.1.1.2.1.1	0.723154362416107	.	65760001	66160000	#FF4848	1	0.875
chr3	66280001	66440000	B.1.1.2.2.1.1.1.2.1.1	0.412751677852349	.	66280001	66440000	#DADAFF	1	0.5
chr3	66440001	66920000	B.1.2.1.1.2.2.2.1.1	0.374161073825503	.	66440001	66920000	#9191FF	1	0.375
chr3	66920001	67160000	B.1.2.2.1.2.2.2.2.2.1	0.327181208053691	.	66920001	67160000	#9191FF	1	0.375
chr3	67160001	67480000	B.2.2.1.2.2.2.2.2	0.0587248322147651	.	67160001	67480000	#0000FF	1	0.125
chr3	67480001	67720000	B.1.2.2.1.1.2.2.1	0.338926174496644	.	67480001	67720000	#9191FF	1	0.375
chr3	67720001	68080000	B.2.2.2.2.1.1.1.2.1.2	0.0184563758389262	.	67720001	68080000	#0000FF	1	0.125
chr3	68080001	68520000	B.2.2.2.2.1.1.1.2.2	0.0167785234899329	.	68080001	68520000	#0000FF	1	0.125
chr3	68520001	69040000	B.2.2.2.1.1.1.1.1.2	0.0553691275167785	.	68520001	69040000	#0000FF	1	0.125
chr3	69040001	69360000	A.1.1.2.1.1.1.2.1	0.907718120805369	.	69040001	69360000	#FF0000	1	1
chr3	69360001	69520000	A.2.1.2.1.1.2.2.1.1.2	0.597315436241611	.	69360001	69520000	#FF9191	1	0.75
chr3	69520001	69720000	B.1.1.1.2.2.2.1.2.1	0.453020134228188	.	69520001	69720000	#DADAFF	1	0.5
chr3	69720001	70040000	B.1.1.2.1.1.2.2.2.2.2.2	0.427852348993289	.	69720001	70040000	#DADAFF	1	0.5
chr3	70040001	70360000	B.2.2.2.1.1.1.1.2	0.0536912751677852	.	70040001	70360000	#0000FF	1	0.125
chr3	70360001	70560000	B.2.1.2.1.1.2.2.2.1	0.223154362416107	.	70360001	70560000	#4848FF	1	0.25
chr3	70560001	70760000	B.1.2.2.1.2.2.2.2.2.2.2	0.323825503355705	.	70560001	70760000	#9191FF	1	0.375
chr3	70760001	71040000	B.1.1.2.1.1.2.1.2	0.436241610738255	.	70760001	71040000	#DADAFF	1	0.5
chr3	71040001	71200000	A.1.2.2.1.1.2.2.1.1	0.719798657718121	.	71040001	71200000	#FF4848	1	0.875
chr3	71200001	71440000	A.2.2.1.2.1.1.1	0.552013422818792	.	71200001	71440000	#FFDADA	1	0.625
chr3	71440001	71720000	A.1.2.2.1.1.2.2.1.2	0.718120805369127	.	71440001	71720000	#FF4848	1	0.875
chr3	71720001	71920000	A.2.2.1.1.1.1.1	0.562080536912752	.	71720001	71920000	#FFDADA	1	0.625
chr3	71920001	72320000	A.1.2.1.1.1.2.1.2.2.1	0.791946308724832	.	71920001	72320000	#FF4848	1	0.875
chr3	72320001	72880000	A.1.1.1.2.2.2.1.1.2.1	0.926174496644295	.	72320001	72880000	#FF0000	1	1
chr3	72880001	73160000	A.1.1.2.1.2.1.1.2.1	0.885906040268456	.	72880001	73160000	#FF0000	1	1
chr3	73160001	73480000	B.1.2.2.1.1.1.2.1	0.347315436241611	.	73160001	73480000	#9191FF	1	0.375
chr3	73480001	73920000	A.2.2.2.1.1.2.1.2.1	0.521812080536913	.	73480001	73920000	#FFDADA	1	0.625
chr3	73920001	74280000	B.2.2.1.2.2.2.1.2.2	0.063758389261745	.	73920001	74280000	#0000FF	1	0.125
chr3	74280001	74720000	A.2.2.2.1.1.2.1.2.2	0.520134228187919	.	74280001	74720000	#FFDADA	1	0.625
chr3	74720001	74960000	B.1.1.2.1.1.2.2.2.1	0.432885906040268	.	74720001	74960000	#DADAFF	1	0.5
chr3	74960001	75280000	B.2.1.2.1.2.1.2	0.214765100671141	.	74960001	75280000	#4848FF	1	0.25
chr3	75280001	75600000	B.2.1.1.1.2.2.1.2.1	0.268456375838926	.	75280001	75600000	#4848FF	1	0.25
chr3	75800001	76040000	B.2.2.1.2.1.1.1.2	0.0973154362416107	.	75800001	76040000	#0000FF	1	0.125
chr3	76040001	76200000	B.1.2.2.1.2.2.2.1	0.330536912751678	.	76040001	76200000	#9191FF	1	0.375
chr3	76200001	76680000	B.2.2.2.2.1.1.1.2.1.1.2	0.0201342281879195	.	76200001	76680000	#0000FF	1	0.125
chr3	76680001	77040000	B.2.2.2.1.1.1.2	0.0520134228187919	.	76680001	77040000	#0000FF	1	0.125
chr3	77040001	77320000	B.2.2.1.2.1.2.2	0.0889261744966443	.	77040001	77320000	#0000FF	1	0.125
chr3	77320001	77560000	B.2.1.2.1.2.1.1.1.2	0.218120805369128	.	77320001	77560000	#4848FF	1	0.25
chr3	77560001	77840000	B.2.1.2.1.2.2.2.2.2.1	0.203020134228188	.	77560001	77840000	#4848FF	1	0.25
chr3	77840001	78000000	B.1.1.2.2.1.1.1.2.1.2	0.411073825503356	.	77840001	78000000	#DADAFF	1	0.5
chr3	78000001	78280000	B.2.1.1.1.1.2.1.2.2.2	0.285234899328859	.	78000001	78280000	#4848FF	1	0.25
chr3	78280001	78720000	B.2.1.1.1.2.1.2	0.273489932885906	.	78280001	78720000	#4848FF	1	0.25
chr3	78720001	79080000	A.2.1.1.2.1.1.1.2	0.639261744966443	.	78720001	79080000	#FF9191	1	0.75
chr3	79080001	79400000	B.2.1.1.1.2.2.1.2.2	0.266778523489933	.	79080001	79400000	#4848FF	1	0.25
chr3	79400001	79560000	B.1.1.2.2.1.2.1	0.404362416107383	.	79400001	79560000	#DADAFF	1	0.5
chr3	79560001	80760000	B.2.2.2.2.2.1.1.1	0.00671140939597315	.	79560001	80760000	#0000FF	1	0.125
chr3	80760001	81320000	B.2.2.2.2.1.1.1.2.1.1.1	0.0218120805369128	.	80760001	81320000	#0000FF	1	0.125
chr3	81320001	81680000	B.1.2.2.1.1.2.1.2.1	0.342281879194631	.	81320001	81680000	#9191FF	1	0.375
chr3	81680001	81880000	A.2.2.2.2.1.1.1.2	0.503355704697987	.	81680001	81880000	#FFDADA	1	0.625
chr3	81880001	82040000	B.1.2.1.1.1.2	0.38255033557047	.	81880001	82040000	#9191FF	1	0.375
chr3	82040001	82200000	A.2.2.2.2.1.2.2.2	0.488255033557047	.	82040001	82200000	#FFDADA	1	0.625
chr3	82200001	82360000	B.2.1.1.1.1.1	0.295302013422819	.	82200001	82360000	#4848FF	1	0.25
chr3	82400001	82880000	B.2.1.2.1.1.2.1.1	0.228187919463087	.	82400001	82880000	#4848FF	1	0.25
chr3	82880001	82960000	B.2.2.1.2.2.2.1.1	0.0671140939597315	.	82880001	82960000	#0000FF	1	0.125
chr3	83000001	83200000	B.2.2.1.2.2.2.1.1	0.0671140939597315	.	83000001	83200000	#0000FF	1	0.125
chr3	83240001	83440000	B.2.2.1.2.2.2.1.1	0.0671140939597315	.	83240001	83440000	#0000FF	1	0.125
chr3	83480001	83600000	B.2.2.1.2.2.2.1.1	0.0671140939597315	.	83480001	83600000	#0000FF	1	0.125
chr3	83600001	83880000	B.2.1.1.1.2.2.1.1.1	0.271812080536913	.	83600001	83880000	#4848FF	1	0.25
chr3	83880001	84440000	B.1.2.1.1.2.2.1.1.1	0.379194630872483	.	83880001	84440000	#9191FF	1	0.375
chr3	84480001	84560000	B.1.2.1.1.2.2.1.1.1	0.379194630872483	.	84480001	84560000	#9191FF	1	0.375
chr3	84600001	85000000	B.2.2.1.2.2.1.1.1.1.2.1	0.0838926174496644	.	84600001	85000000	#0000FF	1	0.125
chr3	85000001	85120000	B.2.1.1.1.1.2.1.1.1.1	0.293624161073825	.	85000001	85120000	#4848FF	1	0.25
chr3	85120001	85440000	B.2.1.1.1.1.2.1.1.1.2	0.291946308724832	.	85120001	85440000	#4848FF	1	0.25
chr3	85440001	85680000	B.2.1.2.1.1.2.1.2	0.226510067114094	.	85440001	85680000	#4848FF	1	0.25
chr3	85680001	85840000	B.1.2.2.1.1.2.1.2.2	0.340604026845638	.	85680001	85840000	#9191FF	1	0.375
chr3	85840001	86080000	B.2.1.2.1.2.2.2.2.2.2	0.201342281879195	.	85840001	86080000	#4848FF	1	0.25
chr3	86080001	86400000	B.2.2.1.2.2.1.2.1	0.0721476510067114	.	86080001	86400000	#0000FF	1	0.125
chr3	86400001	86760000	B.2.1.2.1.2.2.2.2.1.2	0.204697986577181	.	86400001	86760000	#4848FF	1	0.25
chr3	86760001	87080000	A.2.2.2.1.1.2.1.1.2	0.523489932885906	.	86760001	87080000	#FFDADA	1	0.625
chr3	87080001	87280000	B.1.1.1.2.2.2.2.2.1	0.447986577181208	.	87080001	87280000	#DADAFF	1	0.5
chr3	87280001	87560000	B.1.1.1.2.2.2.1.2.2	0.451342281879195	.	87280001	87560000	#DADAFF	1	0.5
chr3	87560001	87880000	B.2.1.1.1.2.1.1.1	0.276845637583893	.	87560001	87880000	#4848FF	1	0.25
chr3	87880001	88240000	B.1.1.2.1.1.2.2.1	0.434563758389262	.	87880001	88240000	#DADAFF	1	0.5
chr3	88240001	88760000	B.2.1.2.1.2.2.2.2.1.1	0.206375838926175	.	88240001	88760000	#4848FF	1	0.25
chr3	88760001	89160000	B.1.1.2.1.1.2.2.2.2.1	0.431208053691275	.	88760001	89160000	#DADAFF	1	0.5
chr3	89160001	89400000	B.1.2.2.1.1.2.1.1	0.343959731543624	.	89160001	89400000	#9191FF	1	0.375
chr3	89440001	89480000	B.2.1.2.1.2.2.2.1.2	0.208053691275168	.	89440001	89480000	#4848FF	1	0.25
chr3	89520001	89880000	B.2.1.2.1.2.2.2.1.2	0.208053691275168	.	89520001	89880000	#4848FF	1	0.25
chr3	89960001	90160000	B.2.1.1.1.2.2.1.1.2	0.270134228187919	.	89960001	90160000	#4848FF	1	0.25
chr3	90240001	90320000	B.2.1.1.1.2.2.1.1.2	0.270134228187919	.	90240001	90320000	#4848FF	1	0.25
chr3	93520001	93800000	A.2.2.2.2.1.2.1.2.1.1.2	0.49496644295302	.	93520001	93800000	#FFDADA	1	0.625
chr3	93800001	93960000	B.1.1.1.1.2.2.1.2	0.469798657718121	.	93800001	93960000	#DADAFF	1	0.5
chr3	93960001	94520000	B.2.2.1.1.2.1.2.2	0.125838926174497	.	93960001	94520000	#0000FF	1	0.125
chr3	94520001	94560000	B.1.2.2.2.2.2.2.1.1	0.307046979865772	.	94520001	94560000	#9191FF	1	0.375
chr3	94600001	94680000	B.1.2.2.2.2.2.2.1.1	0.307046979865772	.	94600001	94680000	#9191FF	1	0.375
chr3	94680001	95120000	B.2.2.2.1.2.2.2	0.0251677852348993	.	94680001	95120000	#0000FF	1	0.125
chr3	95160001	95240000	B.2.2.2.1.2.2.2	0.0251677852348993	.	95160001	95240000	#0000FF	1	0.125
chr3	95280001	95320000	B.2.2.2.1.2.2.2	0.0251677852348993	.	95280001	95320000	#0000FF	1	0.125
chr3	95360001	95440000	B.2.2.2.1.2.1.1.1.1	0.0436241610738255	.	95360001	95440000	#0000FF	1	0.125
chr3	95480001	95760000	B.2.2.2.1.2.1.1.1.1	0.0436241610738255	.	95480001	95760000	#0000FF	1	0.125
chr3	95840001	96120000	B.2.1.2.2.1.2.2.2	0.181208053691275	.	95840001	96120000	#4848FF	1	0.25
chr3	96120001	96360000	B.2.2.1.1.2.1.2.1	0.12751677852349	.	96120001	96360000	#0000FF	1	0.125
chr3	96400001	96520000	B.2.2.1.1.2.1.2.1	0.12751677852349	.	96400001	96520000	#0000FF	1	0.125
chr3	96560001	96760000	B.1.1.2.2.2.2.1	0.394295302013423	.	96560001	96760000	#DADAFF	1	0.5
chr3	96760001	97480000	B.2.2.2.1.2.2.1.1	0.0302013422818792	.	96760001	97480000	#0000FF	1	0.125
chr3	97480001	97760000	A.2.2.2.2.1.2.1.1.2	0.498322147651007	.	97480001	97760000	#FFDADA	1	0.625
chr3	97760001	98040000	B.2.1.2.2.2.1.1.1.2.2.1.1	0.176174496644295	.	97760001	98040000	#4848FF	1	0.25
chr3	98040001	98280000	A.2.2.2.2.1.2.1.1.1	0.5	.	98040001	98280000	#FFDADA	1	0.625
chr3	98280001	98520000	A.1.2.2.1.1.2.2.2	0.716442953020134	.	98280001	98520000	#FF4848	1	0.875
chr3	98520001	98720000	A.1.2.1.1.1.1.1.2	0.807046979865772	.	98520001	98720000	#FF4848	1	0.875
chr3	98720001	98920000	A.2.1.1.2.1.2.2.1.2	0.619127516778524	.	98720001	98920000	#FF9191	1	0.75
chr3	98920001	99160000	A.2.1.2.1.1.1.2	0.602348993288591	.	98920001	99160000	#FF9191	1	0.75
chr3	99160001	99280000	A.2.1.2.2.2.2.1	0.567114093959732	.	99160001	99280000	#FF9191	1	0.75
chr3	99280001	99520000	A.1.2.2.1.1.1.1.2	0.73489932885906	.	99280001	99520000	#FF4848	1	0.875
chr3	99520001	99840000	A.1.1.1.2.2.1.1.1.2	0.939597315436242	.	99520001	99840000	#FF0000	1	1
chr3	99840001	100000000	A.1.2.2.1.1.1.1.1.2	0.736577181208054	.	99840001	100000000	#FF4848	1	0.875
chr3	100000001	100440000	A.1.1.1.1.2.2.1.1.2	0.978187919463087	.	100000001	100440000	#FF0000	1	1
chr3	100440001	100960000	A.1.2.1.1.1.2.1.1.1	0.796979865771812	.	100440001	100960000	#FF4848	1	0.875
chr3	100960001	101440000	A.1.2.1.1.1.2.1.1.2	0.795302013422819	.	100960001	101440000	#FF4848	1	0.875
chr3	101440001	101960000	A.1.1.1.2.2.1.2.1.1	0.936241610738255	.	101440001	101960000	#FF0000	1	1
chr3	101960001	102280000	A.2.2.1.2.2.1.2.1.2	0.541946308724832	.	101960001	102280000	#FFDADA	1	0.625
chr3	102280001	102480000	B.1.2.2.2.1.2.1.2	0.315436241610738	.	102280001	102480000	#9191FF	1	0.375
chr3	102480001	103000000	B.2.2.2.1.2.1.1.2.1	0.0402684563758389	.	102480001	103000000	#0000FF	1	0.125
chr3	103000001	103360000	B.2.2.1.1.2.2.2.1.1.1.1.1	0.11744966442953	.	103000001	103360000	#0000FF	1	0.125
chr3	103360001	103680000	B.2.1.2.2.2.1.1.1.2.1	0.177852348993289	.	103360001	103680000	#4848FF	1	0.25
chr3	103680001	103920000	B.2.2.1.1.2.1.1.1	0.130872483221477	.	103680001	103920000	#0000FF	1	0.125
chr3	103920001	104240000	B.2.1.1.2.2.1.2.2	0.243288590604027	.	103920001	104240000	#4848FF	1	0.25
chr3	104240001	104560000	B.2.1.2.2.1.2.2.1	0.182885906040268	.	104240001	104560000	#4848FF	1	0.25
chr3	104560001	105080000	B.1.2.2.2.2.2.2.1.2	0.305369127516779	.	104560001	105080000	#9191FF	1	0.375
chr3	105080001	105280000	A.2.2.1.2.2.2.1.1.1	0.538590604026846	.	105080001	105280000	#FFDADA	1	0.625
chr3	105280001	105840000	A.1.2.1.1.1.1.2.2.2.1	0.800335570469799	.	105280001	105840000	#FF4848	1	0.875
chr3	105840001	106360000	A.2.2.1.2.2.1.2.2	0.540268456375839	.	105840001	106360000	#FFDADA	1	0.625
chr3	106360001	106560000	A.2.1.2.1.2.2.1.1	0.590604026845638	.	106360001	106560000	#FF9191	1	0.75
chr3	106560001	106880000	B.1.1.2.1.1.1.1.1	0.444630872483221	.	106560001	106880000	#DADAFF	1	0.5
chr3	106880001	107280000	A.2.1.2.1.2.2.2.1	0.587248322147651	.	106880001	107280000	#FF9191	1	0.75
chr3	107280001	107600000	A.2.1.2.1.1.1.1.2	0.604026845637584	.	107280001	107600000	#FF9191	1	0.75
chr3	107600001	107920000	A.1.2.2.1.1.1.2.2.1.2.1	0.729865771812081	.	107600001	107920000	#FF4848	1	0.875
chr3	107920001	108200000	A.2.2.2.1.2.1.2.2	0.51006711409396	.	107920001	108200000	#FFDADA	1	0.625
chr3	108200001	108320000	A.2.2.2.2.1.2.1.2.1.1.1	0.496644295302013	.	108200001	108320000	#FFDADA	1	0.625
chr3	108320001	108840000	B.2.1.2.2.2.1.1.2.2	0.169463087248322	.	108320001	108840000	#4848FF	1	0.25
chr3	108840001	109200000	B.2.2.1.1.2.1.1.2	0.129194630872483	.	108840001	109200000	#0000FF	1	0.125
chr3	109200001	109400000	B.2.1.1.2.2.1.2.1	0.24496644295302	.	109200001	109400000	#4848FF	1	0.25
chr3	109400001	109560000	B.1.2.2.2.1.1.1.1	0.322147651006711	.	109400001	109560000	#9191FF	1	0.375
chr3	109560001	109760000	B.1.2.1.2.2.2.1.1	0.355704697986577	.	109560001	109760000	#9191FF	1	0.375
chr3	109760001	110040000	B.2.2.1.1.2.2.2.1.1.1.1.2	0.115771812080537	.	109760001	110040000	#0000FF	1	0.125
chr3	110040001	110480000	B.2.1.2.2.2.1.1.2.1	0.171140939597315	.	110040001	110480000	#4848FF	1	0.25
chr3	110480001	110840000	B.2.1.2.2.2.1.1.1.1	0.179530201342282	.	110480001	110840000	#4848FF	1	0.25
chr3	110840001	111280000	B.1.2.2.2.1.1.1.2	0.320469798657718	.	110840001	111280000	#9191FF	1	0.375
chr3	111280001	111440000	A.1.2.2.1.1.1.2.2.1.2.2	0.728187919463087	.	111280001	111440000	#FF4848	1	0.875
chr3	111440001	111800000	A.1.1.1.1.2.2.2.2.2	0.968120805369127	.	111440001	111800000	#FF0000	1	1
chr3	111800001	112000000	A.2.1.1.2.1.2.2.1.1.1	0.62248322147651	.	111800001	112000000	#FF9191	1	0.75
chr3	112000001	112280000	A.1.2.1.1.2.1.2.2.2	0.780201342281879	.	112000001	112280000	#FF4848	1	0.875
chr3	112280001	112560000	A.1.1.2.1.1.2.2.1.2.2	0.894295302013423	.	112280001	112560000	#FF0000	1	1
chr3	112560001	112720000	A.2.1.2.2.2.1.1.1	0.577181208053691	.	112560001	112720000	#FF9191	1	0.75
chr3	112720001	113040000	A.1.1.2.1.2.2.1.2.2.1	0.870805369127517	.	112720001	113040000	#FF0000	1	1
chr3	113040001	113400000	A.2.1.1.2.1.2.1.2	0.624161073825503	.	113040001	113400000	#FF9191	1	0.75
chr3	113400001	113680000	A.1.2.2.1.1.1.2.2.1.1	0.731543624161074	.	113400001	113680000	#FF4848	1	0.875
chr3	113680001	113840000	A.2.2.2.2.1.2.1.2.1.2	0.493288590604027	.	113680001	113840000	#FFDADA	1	0.625
chr3	113840001	114040000	B.1.2.1.2.2.1.2.1	0.359060402684564	.	113840001	114040000	#9191FF	1	0.375
chr3	114040001	114520000	A.2.1.2.1.2.2.1.2	0.588926174496644	.	114040001	114520000	#FF9191	1	0.75
chr3	114520001	114760000	B.1.2.2.2.1.2.1.1	0.317114093959732	.	114520001	114760000	#9191FF	1	0.375
chr3	114760001	114920000	B.1.1.1.1.2.1.2.2	0.473154362416107	.	114760001	114920000	#DADAFF	1	0.5
chr3	114920001	115560000	B.1.2.1.2.2.1.1	0.360738255033557	.	114920001	115560000	#9191FF	1	0.375
chr3	115560001	115840000	B.1.1.2.2.2.1.1	0.399328859060403	.	115560001	115840000	#DADAFF	1	0.5
chr3	115840001	116200000	B.2.2.2.1.2.2.1.2.1	0.0285234899328859	.	115840001	116200000	#0000FF	1	0.125
chr3	116200001	116320000	B.2.1.2.2.2.1.1.1.2.2.2	0.172818791946309	.	116200001	116320000	#4848FF	1	0.25
chr3	116320001	116480000	B.2.2.1.1.1.2.1.1.2	0.144295302013423	.	116320001	116480000	#0000FF	1	0.125
chr3	116480001	116720000	B.2.2.1.1.1.2.1.1.1	0.145973154362416	.	116480001	116720000	#0000FF	1	0.125
chr3	116720001	117280000	B.2.2.2.2.1.2.2	0.00838926174496644	.	116720001	117280000	#0000FF	1	0.125
chr3	117280001	117520000	B.2.1.2.2.2.1.2.2	0.164429530201342	.	117280001	117520000	#4848FF	1	0.25
chr3	117520001	117760000	B.2.2.1.1.1.2.1.2.2	0.140939597315436	.	117520001	117760000	#0000FF	1	0.125
chr3	117760001	118160000	B.1.2.1.2.2.2.1.2	0.354026845637584	.	117760001	118160000	#9191FF	1	0.375
chr3	118160001	118320000	B.1.1.1.2.2.1.2.2	0.456375838926175	.	118160001	118320000	#DADAFF	1	0.5
chr3	118320001	118560000	B.2.1.2.2.1.2.1.2.1	0.187919463087248	.	118320001	118560000	#4848FF	1	0.25
chr3	118560001	118840000	B.2.1.2.2.2.1.1.1.2.2.1.2	0.174496644295302	.	118560001	118840000	#4848FF	1	0.25
chr3	118840001	119160000	A.2.2.1.2.2.2.1.2	0.535234899328859	.	118840001	119160000	#FFDADA	1	0.625
chr3	119160001	119560000	A.2.1.2.1.2.1	0.592281879194631	.	119160001	119560000	#FF9191	1	0.75
chr3	119560001	119920000	A.1.1.1.2.2.1.2.1.2	0.934563758389262	.	119560001	119920000	#FF0000	1	1
chr3	119920001	120280000	A.2.2.1.2.2.1.2.1.1	0.543624161073825	.	119920001	120280000	#FFDADA	1	0.625
chr3	120280001	120560000	B.1.2.2.2.1.2.2	0.313758389261745	.	120280001	120560000	#9191FF	1	0.375
chr3	120560001	121240000	B.2.2.2.1.2.1.1.2.2	0.0385906040268456	.	120560001	121240000	#0000FF	1	0.125
chr3	121240001	121760000	A.1.1.2.1.2.2.2.2	0.86241610738255	.	121240001	121760000	#FF0000	1	1
chr3	121760001	122080000	A.1.2.2.1.1.1.1.1.1	0.738255033557047	.	121760001	122080000	#FF4848	1	0.875
chr3	122080001	122440000	A.1.1.1.1.2.2.1.2.1	0.976510067114094	.	122080001	122440000	#FF0000	1	1
chr3	122440001	123000000	A.1.1.1.1.1.1.1.1.2	0.998322147651007	.	122440001	123000000	#FF0000	1	1
chr3	123000001	123320000	A.1.1.2.2.1.2.1.2	0.848993288590604	.	123000001	123320000	#FF0000	1	1
chr3	123320001	123680000	A.1.1.1.1.2.1.2.2	0.981543624161074	.	123320001	123680000	#FF0000	1	1
chr3	123680001	124040000	A.2.2.1.1.2.1.1	0.557046979865772	.	123680001	124040000	#FFDADA	1	0.625
chr3	124040001	124280000	A.1.2.2.2.2.2.2.1.1	0.666107382550336	.	124040001	124280000	#FF4848	1	0.875
chr3	124280001	124440000	A.2.1.1.1.2.2.2.1	0.644295302013423	.	124280001	124440000	#FF9191	1	0.75
chr3	124440001	124640000	A.1.2.1.2.1.1.2.2	0.770134228187919	.	124440001	124640000	#FF4848	1	0.875
chr3	124640001	124920000	A.1.1.2.2.1.2.2.2.1.2.1	0.838926174496644	.	124640001	124920000	#FF0000	1	1
chr3	124920001	125320000	A.1.1.1.2.1.2.2.2	0.944630872483222	.	124920001	125320000	#FF0000	1	1
chr3	125320001	125640000	A.2.1.1.1.1.1	0.657718120805369	.	125320001	125640000	#FF9191	1	0.75
chr3	125640001	125800000	A.2.1.2.2.1.1.2.1	0.582214765100671	.	125640001	125800000	#FF9191	1	0.75
chr3	125800001	126040000	A.1.2.1.2.2.2.1.1.1.2	0.75	.	125800001	126040000	#FF4848	1	0.875
chr3	126080001	126200000	A.1.2.1.2.2.2.1.1.1.2	0.75	.	126080001	126200000	#FF4848	1	0.875
chr3	126200001	126360000	A.2.1.2.2.1.1.1	0.583892617449664	.	126200001	126360000	#FF9191	1	0.75
chr3	126360001	126680000	A.1.2.1.2.1.1.1.2	0.773489932885906	.	126360001	126680000	#FF4848	1	0.875
chr3	126720001	126920000	A.2.1.1.1.2.1.2.2	0.647651006711409	.	126720001	126920000	#FF9191	1	0.75
chr3	126920001	127080000	A.2.1.1.1.2.1.2.1	0.649328859060403	.	126920001	127080000	#FF9191	1	0.75
chr3	127120001	127280000	A.2.1.1.1.2.1.2.1	0.649328859060403	.	127120001	127280000	#FF9191	1	0.75
chr3	127280001	127800000	A.1.1.2.2.1.2.1.1	0.850671140939597	.	127280001	127800000	#FF0000	1	1
chr3	127800001	128080000	A.1.2.1.2.2.2.1.1.1.1	0.751677852348993	.	127800001	128080000	#FF4848	1	0.875
chr3	128080001	128360000	A.1.2.2.2.1.1.2.1	0.696308724832215	.	128080001	128360000	#FF4848	1	0.875
chr3	128360001	128640000	A.1.1.1.2.1.2.1.1.1	0.951342281879195	.	128360001	128640000	#FF0000	1	1
chr3	128640001	129040000	A.1.1.1.1.1.1.1.1.1	1	.	128640001	129040000	#FF0000	1	1
chr3	129040001	129360000	A.1.1.1.2.2.1.1.2	0.937919463087248	.	129040001	129360000	#FF0000	1	1
chr3	129360001	129640000	A.1.1.1.1.2.2.1.1.1	0.979865771812081	.	129360001	129640000	#FF0000	1	1
chr3	129640001	129840000	A.2.1.1.2.1.2.2.1.1.2	0.620805369127517	.	129640001	129840000	#FF9191	1	0.75
chr3	129840001	130400000	B.2.2.1.1.2.2.2.2.1.1.2	0.105704697986577	.	129840001	130400000	#0000FF	1	0.125
chr3	130400001	130720000	A.2.1.1.2.1.1.2.1.1.2	0.63255033557047	.	130400001	130720000	#FF9191	1	0.75
chr3	130720001	131280000	B.2.1.1.2.1.1.1.2	0.261744966442953	.	130720001	131280000	#4848FF	1	0.25
chr3	131280001	131520000	B.2.2.1.1.2.2.2.1.2.2	0.109060402684564	.	131280001	131520000	#0000FF	1	0.125
chr3	131520001	131760000	B.2.1.2.2.2.1.2.1.2	0.166107382550336	.	131520001	131760000	#4848FF	1	0.25
chr3	131760001	131960000	B.1.1.1.1.2.1.2.1	0.474832214765101	.	131760001	131960000	#DADAFF	1	0.5
chr3	131960001	132160000	A.2.2.1.2.2.2.2	0.533557046979866	.	131960001	132160000	#FFDADA	1	0.625
chr3	132160001	132440000	A.2.1.1.2.1.1.2.1.1.1.1	0.63758389261745	.	132160001	132440000	#FF9191	1	0.75
chr3	132440001	132680000	B.2.2.1.1.1.2.1.2.1	0.14261744966443	.	132440001	132680000	#0000FF	1	0.125
chr3	132680001	133160000	B.2.2.1.1.2.2.2.1.2.1	0.110738255033557	.	132680001	133160000	#0000FF	1	0.125
chr3	133160001	133360000	A.2.1.2.2.2.2.2.1	0.565436241610738	.	133160001	133360000	#FF9191	1	0.75
chr3	133360001	133520000	B.1.1.1.2.1.2.1.1	0.464765100671141	.	133360001	133520000	#DADAFF	1	0.5
chr3	133520001	133880000	A.2.1.2.1.1.1.1.1	0.605704697986577	.	133520001	133880000	#FF9191	1	0.75
chr3	133880001	134240000	A.1.2.1.1.1.1.2.2.2.2	0.798657718120805	.	133880001	134240000	#FF4848	1	0.875
chr3	134240001	134480000	B.1.2.2.2.1.1.2	0.318791946308725	.	134240001	134480000	#9191FF	1	0.375
chr3	134480001	135400000	B.2.2.2.2.2.2	0.00167785234899329	.	134480001	135400000	#0000FF	1	0.125
chr3	135400001	135600000	B.2.1.2.2.1.2.1.2.2.1	0.186241610738255	.	135400001	135600000	#4848FF	1	0.25
chr3	135600001	135800000	A.2.2.2.2.1.2.1.2.2	0.491610738255034	.	135600001	135800000	#FFDADA	1	0.625
chr3	135800001	136000000	A.2.1.1.2.1.1.2.1.1.1.2.1	0.635906040268456	.	135800001	136000000	#FF9191	1	0.75
chr3	136000001	136280000	A.2.1.2.1.2.2.2.2	0.585570469798658	.	136000001	136280000	#FF9191	1	0.75
chr3	136280001	136440000	A.2.1.1.2.1.2.2.2	0.61744966442953	.	136280001	136440000	#FF9191	1	0.75
chr3	136440001	136760000	A.2.1.1.2.1.1.2.1.1.1.2.2	0.634228187919463	.	136440001	136760000	#FF9191	1	0.75
chr3	136760001	137400000	B.2.2.2.2.1.2.1	0.0100671140939597	.	136760001	137400000	#0000FF	1	0.125
chr3	137400001	137760000	B.2.2.1.1.2.2.2.2.1.1.1	0.10738255033557	.	137400001	137760000	#0000FF	1	0.125
chr3	137760001	138120000	A.1.1.2.1.2.2.2.1.1.2	0.865771812080537	.	137760001	138120000	#FF0000	1	1
chr3	138120001	138320000	A.1.2.1.1.2.1.2.2.1	0.781879194630873	.	138120001	138320000	#FF4848	1	0.875
chr3	138320001	138680000	A.1.1.1.2.2.1.2.2.1	0.932885906040268	.	138320001	138680000	#FF0000	1	1
chr3	138680001	139080000	A.2.1.2.2.1.2	0.578859060402685	.	138680001	139080000	#FF9191	1	0.75
chr3	139080001	139280000	A.1.2.2.2.2.2.2.2	0.659395973154362	.	139080001	139280000	#FF4848	1	0.875
chr3	139280001	139440000	A.2.2.1.1.2.2	0.553691275167785	.	139280001	139440000	#FFDADA	1	0.625
chr3	139440001	139960000	B.1.1.2.1.2.2.1	0.419463087248322	.	139440001	139960000	#DADAFF	1	0.5
chr3	139960001	140600000	A.2.2.2.2.2.1	0.486577181208054	.	139960001	140600000	#FFDADA	1	0.625
chr3	140600001	140960000	A.2.1.1.1.2.2.2.2	0.64261744966443	.	140600001	140960000	#FF9191	1	0.75
chr3	140960001	141200000	A.1.1.1.2.1.1.2.1	0.956375838926175	.	140960001	141200000	#FF0000	1	1
chr3	141200001	141640000	A.1.1.1.1.1.1.1.2	0.996644295302013	.	141200001	141640000	#FF0000	1	1
chr3	141640001	142080000	A.1.1.1.2.1.1.2.2.1	0.954697986577181	.	141640001	142080000	#FF0000	1	1
chr3	142080001	142240000	A.1.2.1.2.1.2.2.2.1	0.76006711409396	.	142080001	142240000	#FF4848	1	0.875
chr3	142240001	142520000	A.1.1.2.1.1.2.1.2.2.1	0.901006711409396	.	142240001	142520000	#FF0000	1	1
chr3	142520001	142760000	A.1.1.1.2.2.1.1.1.1.1	0.942953020134228	.	142520001	142760000	#FF0000	1	1
chr3	142760001	143480000	A.1.2.1.1.2.2.2	0.776845637583893	.	142760001	143480000	#FF4848	1	0.875
chr3	143480001	143880000	B.1.1.1.1.2.2.1.1	0.471476510067114	.	143480001	143880000	#DADAFF	1	0.5
chr3	143880001	144160000	B.2.2.1.1.1.1.2.2.2	0.147651006711409	.	143880001	144160000	#0000FF	1	0.125
chr3	144160001	145040000	B.2.2.2.1.2.2.1.2.2	0.0268456375838926	.	144160001	145040000	#0000FF	1	0.125
chr3	145040001	145520000	B.2.2.1.1.2.2.2.2.1.2	0.104026845637584	.	145040001	145520000	#0000FF	1	0.125
chr3	145520001	145760000	B.2.1.1.2.1.2.2.2.2	0.25	.	145520001	145760000	#4848FF	1	0.25
chr3	145760001	145920000	A.2.2.1.2.2.2.1.1.2	0.536912751677852	.	145760001	145920000	#FFDADA	1	0.625
chr3	145920001	146160000	B.1.1.2.1.1.1.2	0.439597315436242	.	145920001	146160000	#DADAFF	1	0.5
chr3	146160001	146320000	A.2.1.2.2.2.2.2.2	0.563758389261745	.	146160001	146320000	#FF9191	1	0.75
chr3	146320001	146960000	B.2.2.1.1.1.1.2.2.1	0.149328859060403	.	146320001	146960000	#0000FF	1	0.125
chr3	146960001	147160000	B.2.1.2.2.1.2.1.2.2.2	0.184563758389262	.	146960001	147160000	#4848FF	1	0.25
chr3	147160001	147560000	B.2.2.2.1.2.1.2.2.2	0.0318791946308725	.	147160001	147560000	#0000FF	1	0.125
chr3	147560001	147840000	B.2.1.2.2.1.2.1.1	0.189597315436242	.	147560001	147840000	#4848FF	1	0.25
chr3	147840001	148200000	B.2.2.1.1.2.2.1.1.1	0.124161073825503	.	147840001	148200000	#0000FF	1	0.125
chr3	148200001	148680000	B.2.2.2.1.2.1.2.1.2	0.0352348993288591	.	148200001	148680000	#0000FF	1	0.125
chr3	148680001	149000000	A.1.2.2.1.2.2.2.1	0.701342281879195	.	148680001	149000000	#FF4848	1	0.875
chr3	149000001	149240000	A.1.1.2.1.2.2.1.1.1.1	0.879194630872483	.	149000001	149240000	#FF0000	1	1
chr3	149240001	149560000	A.1.1.1.1.2.2.2.2.1	0.969798657718121	.	149240001	149560000	#FF0000	1	1
chr3	149560001	149920000	A.1.1.2.1.1.2.2.1.2.1	0.895973154362416	.	149560001	149920000	#FF0000	1	1
chr3	149920001	150280000	A.1.1.1.1.2.2.1.2.2	0.974832214765101	.	149920001	150280000	#FF0000	1	1
chr3	150280001	150640000	A.2.1.1.2.1.2.1.1	0.625838926174497	.	150280001	150640000	#FF9191	1	0.75
chr3	150640001	150880000	B.1.1.2.1.2.2.2	0.417785234899329	.	150640001	150880000	#DADAFF	1	0.5
chr3	150880001	151160000	A.2.1.1.2.1.1.2.1.2	0.630872483221476	.	150880001	151160000	#FF9191	1	0.75
chr3	151160001	151680000	B.1.1.2.1.1.1.1.2.1	0.442953020134228	.	151160001	151680000	#DADAFF	1	0.5
chr3	151680001	151960000	A.1.2.2.1.2.2.1.1.1	0.706375838926175	.	151680001	151960000	#FF4848	1	0.875
chr3	151960001	152200000	A.1.2.1.1.1.1.2.2.1.2	0.802013422818792	.	151960001	152200000	#FF4848	1	0.875
chr3	152200001	152760000	B.2.1.1.2.1.2.2.2.1	0.251677852348993	.	152200001	152760000	#4848FF	1	0.25
chr3	152760001	153080000	A.1.2.2.1.1.1.2.2.2.2	0.724832214765101	.	152760001	153080000	#FF4848	1	0.875
chr3	153080001	153360000	B.1.1.2.2.2.2.2.2	0.390939597315436	.	153080001	153360000	#DADAFF	1	0.5
chr3	153360001	153520000	B.1.2.2.2.2.2.2.2.1.2.2	0.300335570469799	.	153360001	153520000	#9191FF	1	0.375
chr3	153520001	153720000	B.1.2.2.2.2.2.2.2.1.2.1	0.302013422818792	.	153520001	153720000	#9191FF	1	0.375
chr3	153720001	154000000	B.1.2.1.2.1.1.1.2	0.36744966442953	.	153720001	154000000	#9191FF	1	0.375
chr3	154000001	154440000	B.2.1.2.2.2.2.2.1	0.159395973154362	.	154000001	154440000	#4848FF	1	0.25
chr3	154440001	154680000	B.2.1.1.2.1.1.1.1	0.263422818791946	.	154440001	154680000	#4848FF	1	0.25
chr3	154680001	154880000	B.1.1.1.1.2.1.1.2	0.476510067114094	.	154680001	154880000	#DADAFF	1	0.5
chr3	154880001	155080000	B.1.2.1.2.1.1.1.1	0.369127516778524	.	154880001	155080000	#9191FF	1	0.375
chr3	155080001	155480000	B.1.1.2.1.1.1.1.2.2	0.441275167785235	.	155080001	155480000	#DADAFF	1	0.5
chr3	155480001	155680000	A.1.2.2.1.2.2.1.2	0.703020134228188	.	155480001	155680000	#FF4848	1	0.875
chr3	155680001	155840000	B.1.1.1.2.1.2.1.2	0.463087248322148	.	155680001	155840000	#DADAFF	1	0.5
chr3	155840001	156240000	A.2.2.2.1.2.2	0.508389261744966	.	155840001	156240000	#FFDADA	1	0.625
chr3	156240001	156400000	A.1.2.1.1.1.1.1.1	0.808724832214765	.	156240001	156400000	#FF4848	1	0.875
chr3	156400001	156600000	A.1.1.2.1.2.2.1.1.2	0.875838926174497	.	156400001	156600000	#FF0000	1	1
chr3	156600001	156880000	A.1.1.2.1.2.2.2.1.2	0.864093959731544	.	156600001	156880000	#FF0000	1	1
chr3	156880001	157240000	B.1.2.1.2.1.2.1	0.364093959731544	.	156880001	157240000	#9191FF	1	0.375
chr3	157240001	157560000	B.2.1.2.2.2.1.2.1.1	0.167785234899329	.	157240001	157560000	#4848FF	1	0.25
chr3	157560001	157800000	B.2.2.1.1.1.1.1.2	0.154362416107383	.	157560001	157800000	#0000FF	1	0.125
chr3	157800001	157960000	B.1.1.2.2.2.2.2.1	0.39261744966443	.	157800001	157960000	#DADAFF	1	0.5
chr3	157960001	158360000	B.1.2.1.2.2.1.2.2	0.35738255033557	.	157960001	158360000	#9191FF	1	0.375
chr3	158360001	158520000	A.2.1.2.2.2.1.1.2.2	0.572147651006711	.	158360001	158520000	#FF9191	1	0.75
chr3	158520001	158960000	B.2.1.1.2.1.2.1	0.25503355704698	.	158520001	158960000	#4848FF	1	0.25
chr3	158960001	159320000	B.1.2.1.2.1.2.2	0.36241610738255	.	158960001	159320000	#9191FF	1	0.375
chr3	159320001	159520000	A.2.1.2.2.2.1.1.2.1.1	0.575503355704698	.	159320001	159520000	#FF9191	1	0.75
chr3	159520001	159760000	A.1.1.2.1.2.2.2.1.1.1	0.86744966442953	.	159520001	159760000	#FF0000	1	1
chr3	159760001	159920000	A.2.1.2.2.2.1.1.2.1.2	0.573825503355705	.	159760001	159920000	#FF9191	1	0.75
chr3	159920001	160240000	A.1.2.1.1.2.2.1	0.778523489932886	.	159920001	160240000	#FF4848	1	0.875
chr3	160240001	160440000	A.2.2.2.1.2.1.2.1	0.511744966442953	.	160240001	160440000	#FFDADA	1	0.625
chr3	160440001	160680000	B.2.1.1.2.1.2.2.1	0.253355704697987	.	160440001	160680000	#4848FF	1	0.25
chr3	160680001	160920000	B.1.2.2.2.2.2.2.2.1.1	0.303691275167785	.	160680001	160920000	#9191FF	1	0.375
chr3	160920001	161160000	A.2.2.1.2.2.1.1	0.545302013422819	.	160920001	161160000	#FFDADA	1	0.625
chr3	161160001	161480000	B.2.2.1.1.1.2.2.2.1	0.13758389261745	.	161160001	161480000	#0000FF	1	0.125
chr3	161480001	161760000	B.2.2.1.1.1.2.2.2.2.2.1	0.134228187919463	.	161480001	161760000	#0000FF	1	0.125
chr3	161760001	161960000	B.2.1.2.2.1.1.1.2	0.194630872483221	.	161760001	161960000	#4848FF	1	0.25
chr3	161960001	162520000	B.2.2.2.1.2.1.2.1.1	0.0369127516778524	.	161960001	162520000	#0000FF	1	0.125
chr3	162600001	162800000	B.2.2.2.1.2.1.2.1.1	0.0369127516778524	.	162600001	162800000	#0000FF	1	0.125
chr3	162800001	163240000	B.2.2.1.1.2.2.2.1.1.1.2	0.114093959731544	.	162800001	163240000	#0000FF	1	0.125
chr3	163240001	163720000	B.2.2.2.1.2.1.1.1.2	0.0419463087248322	.	163240001	163720000	#0000FF	1	0.125
chr3	163720001	164040000	B.2.2.1.1.1.1.1.1	0.156040268456376	.	163720001	164040000	#0000FF	1	0.125
chr3	164040001	164600000	B.2.2.1.1.2.2.2.2.2	0.102348993288591	.	164040001	164600000	#0000FF	1	0.125
chr3	164600001	164960000	B.2.2.1.1.1.1.2.1.2	0.151006711409396	.	164600001	164960000	#0000FF	1	0.125
chr3	164960001	165280000	B.1.2.2.2.2.2.1	0.308724832214765	.	164960001	165280000	#9191FF	1	0.375
chr3	165280001	165560000	B.2.1.1.2.2.1.1.2	0.246644295302013	.	165280001	165560000	#4848FF	1	0.25
chr3	165560001	165720000	B.2.1.1.2.2.1.1.1	0.248322147651007	.	165560001	165720000	#4848FF	1	0.25
chr3	165720001	166240000	B.1.2.1.2.2.2.2	0.352348993288591	.	165720001	166240000	#9191FF	1	0.375
chr3	166240001	166440000	B.2.1.1.2.1.1.2.2	0.256711409395973	.	166240001	166440000	#4848FF	1	0.25
chr3	166440001	166800000	B.2.2.1.1.1.2.2.2.2.2.2	0.13255033557047	.	166440001	166800000	#0000FF	1	0.125
chr3	166800001	167080000	B.2.2.1.1.2.2.2.1.1.2	0.11241610738255	.	166800001	167080000	#0000FF	1	0.125
chr3	167080001	167360000	B.2.2.1.1.1.1.2.1.1	0.152684563758389	.	167080001	167360000	#0000FF	1	0.125
chr3	167360001	167720000	B.2.1.1.2.1.1.2.1.1	0.26006711409396	.	167360001	167720000	#4848FF	1	0.25
chr3	167720001	167880000	B.1.1.2.2.2.1.2.2	0.395973154362416	.	167720001	167880000	#DADAFF	1	0.5
chr3	167880001	168200000	B.2.2.1.1.2.2.1.2.2	0.119127516778523	.	167880001	168200000	#0000FF	1	0.125
chr3	168200001	168560000	B.2.2.1.1.1.2.2.2.2.1	0.135906040268456	.	168200001	168560000	#0000FF	1	0.125
chr3	168560001	168880000	A.2.1.1.2.1.1.2.2.1	0.629194630872483	.	168560001	168880000	#FF9191	1	0.75
chr3	168880001	169040000	B.1.1.1.2.2.1.2.1	0.458053691275168	.	168880001	169040000	#DADAFF	1	0.5
chr3	169040001	169480000	A.2.1.2.2.2.1.2.2	0.568791946308725	.	169040001	169480000	#FF9191	1	0.75
chr3	169480001	169880000	A.1.2.1.1.1.1.2.2.1.1	0.803691275167785	.	169480001	169880000	#FF4848	1	0.875
chr3	169880001	170120000	A.1.1.1.2.2.1.2.2.2.2	0.929530201342282	.	169880001	170120000	#FF0000	1	1
chr3	170120001	170600000	A.1.1.2.1.1.2.1.2.1	0.902684563758389	.	170120001	170600000	#FF0000	1	1
chr3	170600001	170880000	A.1.1.2.1.1.2.2.2.2	0.889261744966443	.	170600001	170880000	#FF0000	1	1
chr3	170880001	171320000	A.1.1.2.1.1.2.1.2.2.2	0.899328859060403	.	170880001	171320000	#FF0000	1	1
chr3	171320001	171600000	A.1.1.2.1.2.2.1.2.1.2	0.87248322147651	.	171320001	171600000	#FF0000	1	1
chr3	171600001	171760000	A.1.2.1.2.2.1.2	0.753355704697987	.	171600001	171760000	#FF4848	1	0.875
chr3	171760001	172080000	A.1.1.1.2.2.1.1.1.1.2	0.941275167785235	.	171760001	172080000	#FF0000	1	1
chr3	172080001	172480000	A.1.1.2.1.1.2.2.1.1	0.897651006711409	.	172080001	172480000	#FF0000	1	1
chr3	172480001	173040000	B.2.2.1.1.2.2.1.2.1	0.120805369127517	.	172480001	173040000	#0000FF	1	0.125
chr3	173040001	173240000	B.2.1.2.2.2.2.1.2	0.161073825503356	.	173040001	173240000	#4848FF	1	0.25
chr3	173240001	173400000	B.2.1.2.2.1.1.1.1.2	0.196308724832215	.	173240001	173400000	#4848FF	1	0.25
chr3	173400001	173840000	B.2.1.1.2.2.2.2	0.23993288590604	.	173400001	173840000	#4848FF	1	0.25
chr3	173840001	174040000	B.2.1.2.2.1.1.1.1.1.2	0.197986577181208	.	173840001	174040000	#4848FF	1	0.25
chr3	174040001	174560000	B.2.1.2.2.2.2.2.2	0.157718120805369	.	174040001	174560000	#4848FF	1	0.25
chr3	174560001	174840000	B.1.2.2.2.2.2.2.2.2.1	0.298657718120805	.	174560001	174840000	#9191FF	1	0.375
chr3	174840001	175120000	B.1.1.1.1.2.1.1.1	0.478187919463087	.	174840001	175120000	#DADAFF	1	0.5
chr3	175120001	175520000	B.2.1.2.2.1.1.2.2	0.191275167785235	.	175120001	175520000	#4848FF	1	0.25
[truncated: 6,528 more rows]
