# Supplementary material for: Systematic inference and comparison of multi-scale chromatin sub-compartments connects spatial organization to cell phenotypes
Source: Nat Commun. 2021 May 10;12:2439. doi: 10.1038/s41467-021-22666-3 (PMC8110550; doi:10.1038/s41467-021-22666-3)
Supplement: Supplementary file 5 — Supplementary Dataset 2 [file 41467_2021_22666_MOESM5_ESM.zip › Supplementary_Data_1_domain_hierarchies_127HiCmaps/H1_embryonic_stem_binsize=40kb.bed]

#fields: chr, pos_start, pos_end, the full compartment label describing the position in the hierachy, normalized compartment domain rank, ., pos_start, pos_end, color based on eight compartment model (A.1.1 - B.2.2), 1, eight compartment score (A.1.1 to B.2.2: 8 to 1 devided by 8)
chr1	520001	560000	A.2.1.1.2.1.1.1.2.1	0.670588235294118	.	520001	560000	#FF9191	1	0.75
chr1	640001	1160000	A.2.1.1.2.1.1.1.2.1	0.670588235294118	.	640001	1160000	#FF9191	1	0.75
chr1	1200001	1240000	A.2.1.1.2.1.1.1.2.1	0.670588235294118	.	1200001	1240000	#FF9191	1	0.75
chr1	1240001	1560000	A.2.1.1.2.1.1.2.1.2	0.667058823529412	.	1240001	1560000	#FF9191	1	0.75
chr1	1560001	1680000	A.2.2.1.2.1.1.2.2	0.516470588235294	.	1560001	1680000	#FFDADA	1	0.625
chr1	1680001	1840000	A.2.1.1.2.1.1.1.2.2	0.669411764705882	.	1680001	1840000	#FF9191	1	0.75
chr1	1840001	2080000	A.2.1.1.1.2.2.2.1.2.1	0.676470588235294	.	1840001	2080000	#FF9191	1	0.75
chr1	2080001	2360000	A.2.1.1.2.2.1.1	0.658823529411765	.	2080001	2360000	#FF9191	1	0.75
chr1	2360001	2480000	B.1.1.1.1.1.2.2.2	0.431764705882353	.	2360001	2480000	#DADAFF	1	0.5
chr1	2480001	2600000	B.1.2.1.1.2.1	0.354117647058824	.	2480001	2600000	#9191FF	1	0.375
chr1	2680001	2880000	B.1.2.1.1.2.1	0.354117647058824	.	2680001	2880000	#9191FF	1	0.375
chr1	2880001	2960000	B.1.1.1.1.1.2.2.1	0.432941176470588	.	2880001	2960000	#DADAFF	1	0.5
chr1	2960001	3160000	B.1.1.1.1.1.2.1	0.434117647058824	.	2960001	3160000	#DADAFF	1	0.5
chr1	3160001	3440000	A.2.2.1.1.1.1.1.2	0.542352941176471	.	3160001	3440000	#FFDADA	1	0.625
chr1	3440001	3640000	A.2.2.1.2.1.1.2.1.1	0.518823529411765	.	3440001	3640000	#FFDADA	1	0.625
chr1	3640001	3840000	A.2.1.2.2.1.1.1.2.1	0.588235294117647	.	3640001	3840000	#FF9191	1	0.75
chr1	3960001	4200000	A.2.1.2.2.1.1.1.2.1	0.588235294117647	.	3960001	4200000	#FF9191	1	0.75
chr1	4200001	4360000	B.1.1.1.1.2.1.2	0.429411764705882	.	4200001	4360000	#DADAFF	1	0.5
chr1	4360001	4480000	B.1.2.1.1.1.1.1	0.358823529411765	.	4360001	4480000	#9191FF	1	0.375
chr1	4480001	4680000	B.1.1.1.1.2.1.1	0.430588235294118	.	4480001	4680000	#DADAFF	1	0.5
chr1	4680001	5080000	A.2.2.1.1.2.1.2.2	0.527058823529412	.	4680001	5080000	#FFDADA	1	0.625
chr1	5080001	5320000	A.2.2.1.2.2.1.2.1	0.505882352941176	.	5080001	5320000	#FFDADA	1	0.625
chr1	5320001	5720000	A.2.2.1.1.2.2.2.1.2	0.522352941176471	.	5320001	5720000	#FFDADA	1	0.625
chr1	5720001	6040000	A.2.2.1.1.2.1.1	0.530588235294118	.	5720001	6040000	#FFDADA	1	0.625
chr1	6040001	6240000	A.2.1.1.2.1.2.1.2	0.662352941176471	.	6040001	6240000	#FF9191	1	0.75
chr1	6240001	6560000	A.1.2.2.2.2.1.2.1.1.2.2	0.729411764705882	.	6240001	6560000	#FF4848	1	0.875
chr1	6560001	7000000	A.1.1.2.1.2.1.1.2	0.945882352941177	.	6560001	7000000	#FF0000	1	1
chr1	7000001	7280000	A.1.2.2.2.1.1.2.2.1.2.2	0.744705882352941	.	7000001	7280000	#FF4848	1	0.875
chr1	7280001	7760000	A.1.2.2.1.2.1.2.1.1	0.777647058823529	.	7280001	7760000	#FF4848	1	0.875
chr1	7760001	8000000	A.1.2.2.1.2.1.2.2.2.2	0.772941176470588	.	7760001	8000000	#FF4848	1	0.875
chr1	8000001	8440000	A.1.1.2.1.1.1.2.1.2	0.963529411764706	.	8000001	8440000	#FF0000	1	1
chr1	8440001	8920000	A.1.1.2.1.1.1.2.1.1	0.964705882352941	.	8440001	8920000	#FF0000	1	1
chr1	8920001	9080000	A.2.1.1.2.1.1.1.1	0.671764705882353	.	8920001	9080000	#FF9191	1	0.75
chr1	9080001	9240000	A.2.1.1.2.1.2.1.1.1	0.664705882352941	.	9080001	9240000	#FF9191	1	0.75
chr1	9240001	9600000	A.1.2.2.1.2.1.1.1.2.1.2.2	0.784705882352941	.	9240001	9600000	#FF4848	1	0.875
chr1	9600001	9720000	A.2.1.1.2.2.2.1.1	0.656470588235294	.	9600001	9720000	#FF9191	1	0.75
chr1	9720001	10120000	A.1.1.2.1.2.2.1.2.1.1	0.935294117647059	.	9720001	10120000	#FF0000	1	1
chr1	10120001	10480000	A.1.1.2.1.2.2.1.1.1.1	0.941176470588235	.	10120001	10480000	#FF0000	1	1
chr1	10480001	10640000	A.2.1.1.1.2.1.1.1.1	0.685882352941176	.	10480001	10640000	#FF9191	1	0.75
chr1	10640001	11080000	A.1.2.2.1.1.2.2.2.2	0.792941176470588	.	10640001	11080000	#FF4848	1	0.875
chr1	11080001	11360000	A.1.1.2.1.2.2.2.1.1.1.2	0.930588235294118	.	11080001	11360000	#FF0000	1	1
chr1	11360001	11880000	A.1.1.2.1.2.2.2.1.2	0.928235294117647	.	11360001	11880000	#FF0000	1	1
chr1	11880001	12120000	A.2.1.1.1.2.2.1	0.681176470588235	.	11880001	12120000	#FF9191	1	0.75
chr1	12120001	12320000	A.1.2.2.2.2.2.1.1.1	0.718823529411765	.	12120001	12320000	#FF4848	1	0.875
chr1	12320001	12600000	A.2.1.2.1.2.1.2.1.1	0.610588235294118	.	12320001	12600000	#FF9191	1	0.75
chr1	12600001	12960000	A.2.2.1.1.2.2.2.2	0.521176470588235	.	12600001	12960000	#FFDADA	1	0.625
chr1	12960001	13040000	B.2.1.1.1.2.1	0.251764705882353	.	12960001	13040000	#4848FF	1	0.25
chr1	13120001	13240000	B.2.1.1.1.2.1	0.251764705882353	.	13120001	13240000	#4848FF	1	0.25
chr1	13480001	13520000	B.2.1.1.1.2.1	0.251764705882353	.	13480001	13520000	#4848FF	1	0.25
chr1	13760001	14240000	A.2.2.2.1.2.2.2.1	0.463529411764706	.	13760001	14240000	#FFDADA	1	0.625
chr1	14240001	14920000	A.2.2.2.1.1.1.1	0.502352941176471	.	14240001	14920000	#FFDADA	1	0.625
chr1	14920001	15080000	A.2.2.1.1.2.2.2.1.1.2	0.523529411764706	.	14920001	15080000	#FFDADA	1	0.625
chr1	15080001	15160000	A.2.2.1.1.2.1.2.1.2	0.528235294117647	.	15080001	15160000	#FFDADA	1	0.625
chr1	15160001	15400000	A.2.2.1.1.2.2.2.1.1.1	0.524705882352941	.	15160001	15400000	#FFDADA	1	0.625
chr1	15400001	15560000	A.2.2.1.1.1.1.1.1.2	0.543529411764706	.	15400001	15560000	#FFDADA	1	0.625
chr1	15560001	15840000	A.1.2.2.2.1.1.1.1.2	0.76	.	15560001	15840000	#FF4848	1	0.875
chr1	15840001	16000000	A.1.2.2.1.1.2.1.1.1.2	0.801176470588235	.	15840001	16000000	#FF4848	1	0.875
chr1	16000001	16080000	A.2.1.1.2.2.2.1.2.1	0.655294117647059	.	16000001	16080000	#FF9191	1	0.75
chr1	16080001	16320000	A.1.1.2.1.2.2.2.1.1.1.1	0.931764705882353	.	16080001	16320000	#FF0000	1	1
chr1	16320001	16520000	A.1.2.2.2.2.2.2.2	0.707058823529412	.	16320001	16520000	#FF4848	1	0.875
chr1	16520001	16840000	A.1.1.2.1.2.2.2.1.1.2	0.929411764705882	.	16520001	16840000	#FF0000	1	1
chr1	16840001	17080000	A.1.2.2.2.2.2.1.1.2	0.717647058823529	.	16840001	17080000	#FF4848	1	0.875
chr1	17080001	17200000	A.2.2.1.2.1.1.2.1.2	0.517647058823529	.	17080001	17200000	#FFDADA	1	0.625
chr1	17200001	17760000	A.1.1.2.1.1.1.1.1.2	0.971764705882353	.	17200001	17760000	#FF0000	1	1
chr1	17760001	17920000	A.2.1.1.2.1.1.2.1.1	0.668235294117647	.	17760001	17920000	#FF9191	1	0.75
chr1	17920001	18160000	A.2.1.1.1.1.1.2.2.1.1	0.696470588235294	.	17920001	18160000	#FF9191	1	0.75
chr1	18160001	18440000	A.2.1.1.1.1.1.2.2.1.2	0.695294117647059	.	18160001	18440000	#FF9191	1	0.75
chr1	18440001	18640000	A.2.1.1.1.1.2.1.1.1	0.692941176470588	.	18440001	18640000	#FF9191	1	0.75
chr1	18640001	18920000	A.1.2.2.2.1.1.1.2.1.2	0.757647058823529	.	18640001	18920000	#FF4848	1	0.875
chr1	18920001	19200000	A.1.2.2.2.1.1.1.1.1.1	0.762352941176471	.	18920001	19200000	#FF4848	1	0.875
chr1	19200001	19440000	A.2.1.1.1.2.1.1.1.2	0.684705882352941	.	19200001	19440000	#FF9191	1	0.75
chr1	19440001	19600000	A.1.2.2.2.2.2.2.1.1.2	0.709411764705882	.	19440001	19600000	#FF4848	1	0.875
chr1	19600001	19840000	A.1.2.2.2.1.1.1.1.1.2	0.761176470588235	.	19600001	19840000	#FF4848	1	0.875
chr1	19840001	20000000	A.2.1.1.1.2.2.2.1.2.2	0.675294117647059	.	19840001	20000000	#FF9191	1	0.75
chr1	20000001	20200000	A.1.2.2.2.1.1.1.2.2	0.756470588235294	.	20000001	20200000	#FF4848	1	0.875
chr1	20200001	20480000	A.1.2.2.2.1.1.2.2.2.2.2	0.741176470588235	.	20200001	20480000	#FF4848	1	0.875
chr1	20480001	20840000	A.1.2.2.1.2.1.2.2.1	0.775294117647059	.	20480001	20840000	#FF4848	1	0.875
chr1	20840001	21000000	A.2.1.1.1.2.2.2.2.1	0.674117647058823	.	20840001	21000000	#FF9191	1	0.75
chr1	21000001	21520000	A.1.1.2.2.1.1.2.1	0.921176470588235	.	21000001	21520000	#FF0000	1	1
chr1	21520001	21960000	A.1.2.2.1.2.1.1.2.1	0.782352941176471	.	21520001	21960000	#FF4848	1	0.875
chr1	21960001	22120000	A.1.2.2.2.2.1.2.2.2.2	0.72	.	21960001	22120000	#FF4848	1	0.875
chr1	22120001	22400000	A.1.2.2.2.2.2.1.2.2.1.1	0.714117647058824	.	22120001	22400000	#FF4848	1	0.875
chr1	22400001	22760000	A.1.2.2.1.1.1.2.2	0.803529411764706	.	22400001	22760000	#FF4848	1	0.875
chr1	22760001	22960000	A.2.1.1.1.2.1.1.2	0.683529411764706	.	22760001	22960000	#FF9191	1	0.75
chr1	22960001	23280000	A.2.1.1.1.1.1.2.1.2.2	0.697647058823529	.	22960001	23280000	#FF9191	1	0.75
chr1	23280001	23560000	A.1.2.2.1.1.1.2.1.1	0.805882352941176	.	23280001	23560000	#FF4848	1	0.875
chr1	23560001	23680000	A.1.2.2.2.2.1.2.2.1.2.2	0.722352941176471	.	23560001	23680000	#FF4848	1	0.875
chr1	23680001	23800000	A.2.1.1.2.2.2.2.1	0.652941176470588	.	23680001	23800000	#FF9191	1	0.75
chr1	23800001	24080000	A.1.2.2.1.1.1.2.1.2	0.804705882352941	.	23800001	24080000	#FF4848	1	0.875
chr1	24080001	24320000	A.1.2.2.1.2.1.1.1.2.2	0.783529411764706	.	24080001	24320000	#FF4848	1	0.875
chr1	24320001	24600000	A.1.2.2.1.2.2.2.1.2.2.2	0.765882352941176	.	24320001	24600000	#FF4848	1	0.875
chr1	24600001	24800000	A.1.2.2.1.2.1.1.1.2.1.1.2.2	0.787058823529412	.	24600001	24800000	#FF4848	1	0.875
chr1	24800001	24960000	A.1.2.2.2.2.2.1.2.2.1.2	0.712941176470588	.	24800001	24960000	#FF4848	1	0.875
chr1	24960001	25600000	A.1.1.2.1.1.1.1.1.1.1	0.974117647058824	.	24960001	25600000	#FF0000	1	1
chr1	25600001	25880000	A.2.1.1.1.1.1.2.1.2.1	0.698823529411765	.	25600001	25880000	#FF9191	1	0.75
chr1	25880001	26160000	A.1.1.2.1.2.2.1.2.2	0.932941176470588	.	25880001	26160000	#FF0000	1	1
chr1	26160001	26400000	A.1.1.2.1.2.2.1.2.1.2	0.934117647058823	.	26160001	26400000	#FF0000	1	1
chr1	26400001	26520000	A.2.1.1.1.2.2.2.1.1.2.1	0.678823529411765	.	26400001	26520000	#FF9191	1	0.75
chr1	26520001	26800000	A.1.1.2.1.1.1.1.2.1.2.1	0.969411764705882	.	26520001	26800000	#FF0000	1	1
chr1	26800001	27280000	A.1.1.1.2.1.1.1	0.985882352941176	.	26800001	27280000	#FF0000	1	1
chr1	27280001	27720000	A.1.2.2.1.2.1.1.1.2.1.2.1	0.785882352941176	.	27280001	27720000	#FF4848	1	0.875
chr1	27720001	28000000	A.1.2.2.1.2.2.2.1.2.1	0.768235294117647	.	27720001	28000000	#FF4848	1	0.875
chr1	28000001	28360000	A.1.2.2.1.1.1.1.1	0.808235294117647	.	28000001	28360000	#FF4848	1	0.875
chr1	28360001	28640000	A.1.1.2.1.2.2.1.1.1.2.1	0.94	.	28360001	28640000	#FF0000	1	1
chr1	28640001	28840000	A.1.2.2.2.2.1.2.2.1.2.1	0.723529411764706	.	28640001	28840000	#FF4848	1	0.875
chr1	28840001	29240000	A.1.2.2.1.1.2.2.2.1.1	0.795294117647059	.	28840001	29240000	#FF4848	1	0.875
chr1	29240001	29560000	A.1.1.2.1.2.2.1.1.2.1	0.937647058823529	.	29240001	29560000	#FF0000	1	1
chr1	29560001	29600000	A.2.1.1.2.1.2.2.1	0.661176470588235	.	29560001	29600000	#FF9191	1	0.75
chr1	29640001	29840000	A.2.1.1.2.1.2.2.1	0.661176470588235	.	29640001	29840000	#FF9191	1	0.75
chr1	29840001	29880000	A.2.1.1.1.1.2.2.2	0.687058823529412	.	29840001	29880000	#FF9191	1	0.75
chr1	30000001	30360000	A.2.1.1.1.1.2.2.2	0.687058823529412	.	30000001	30360000	#FF9191	1	0.75
chr1	30360001	30560000	A.2.1.1.2.2.2.2.2	0.651764705882353	.	30360001	30560000	#FF9191	1	0.75
chr1	30560001	31000000	A.2.1.2.1.2.1.1.1.2.2	0.614117647058824	.	30560001	31000000	#FF9191	1	0.75
chr1	31000001	31200000	A.2.2.1.1.1.1.1.1.1.1.2	0.545882352941176	.	31000001	31200000	#FFDADA	1	0.625
chr1	31200001	31400000	A.2.1.1.1.1.1.1.1.1.2	0.704705882352941	.	31200001	31400000	#FF9191	1	0.75
chr1	31400001	31640000	A.1.2.2.1.2.1.1.1.2.1.1.2.1	0.788235294117647	.	31400001	31640000	#FF4848	1	0.875
chr1	31640001	31880000	A.1.2.2.1.2.1.1.2.2.1.2	0.78	.	31640001	31880000	#FF4848	1	0.875
chr1	31880001	32120000	A.1.2.2.2.1.1.2.1.2.2.1	0.749411764705882	.	31880001	32120000	#FF4848	1	0.875
chr1	32120001	32280000	A.2.1.1.2.1.1.2.2	0.665882352941176	.	32120001	32280000	#FF9191	1	0.75
chr1	32280001	32440000	A.1.2.2.2.2.2.2.1.1.1	0.710588235294118	.	32280001	32440000	#FF4848	1	0.875
chr1	32440001	32640000	A.1.2.2.1.1.2.1.2.2	0.797647058823529	.	32440001	32640000	#FF4848	1	0.875
chr1	32640001	32800000	A.2.1.1.1.2.2.2.2.2	0.672941176470588	.	32640001	32800000	#FF9191	1	0.75
chr1	32800001	33280000	A.1.1.1.2.1.1.2	0.984705882352941	.	32800001	33280000	#FF0000	1	1
chr1	33280001	33520000	A.1.2.2.2.2.1.2.2.1.1	0.724705882352941	.	33280001	33520000	#FF4848	1	0.875
chr1	33520001	33920000	A.1.2.2.2.1.1.2.1.1.1.1	0.755294117647059	.	33520001	33920000	#FF4848	1	0.875
chr1	33920001	34080000	A.2.2.1.1.2.2.1	0.525882352941176	.	33920001	34080000	#FFDADA	1	0.625
chr1	34080001	34720000	A.2.1.2.1.1.1.1.2.2.1	0.643529411764706	.	34080001	34720000	#FF9191	1	0.75
chr1	34720001	35240000	A.1.2.1.2.1.2.2.2.2	0.825882352941177	.	34720001	35240000	#FF4848	1	0.875
chr1	35240001	35480000	A.1.2.2.2.1.1.2.2.2.2.1	0.742352941176471	.	35240001	35480000	#FF4848	1	0.875
chr1	35480001	35560000	A.2.2.1.2.1.2.1.2	0.512941176470588	.	35480001	35560000	#FFDADA	1	0.625
chr1	35560001	35800000	A.1.2.2.2.1.1.2.1.1.1.2	0.754117647058824	.	35560001	35800000	#FF4848	1	0.875
chr1	35800001	36040000	A.1.1.2.1.2.2.1.1.2.2	0.936470588235294	.	35800001	36040000	#FF0000	1	1
chr1	36040001	36280000	A.1.2.2.1.1.2.2.2.1.2	0.794117647058823	.	36040001	36280000	#FF4848	1	0.875
chr1	36280001	36560000	A.1.1.2.1.2.2.1.1.1.2.2	0.938823529411765	.	36280001	36560000	#FF0000	1	1
chr1	36560001	36920000	A.1.1.2.1.1.1.1.2.2.1	0.967058823529412	.	36560001	36920000	#FF0000	1	1
chr1	36920001	37240000	A.1.2.2.1.2.1.2.1.2	0.776470588235294	.	36920001	37240000	#FF4848	1	0.875
chr1	37240001	37400000	A.2.2.1.1.1.1.1.1.1.1.1	0.547058823529412	.	37240001	37400000	#FFDADA	1	0.625
chr1	37400001	37560000	A.2.1.1.1.1.1.2.2.2	0.694117647058824	.	37400001	37560000	#FF9191	1	0.75
chr1	37560001	37960000	A.1.2.1.1.1.1.2.1.2.1	0.877647058823529	.	37560001	37960000	#FF4848	1	0.875
chr1	37960001	38200000	A.1.2.2.1.1.1.1.2	0.807058823529412	.	37960001	38200000	#FF4848	1	0.875
chr1	38200001	38440000	A.1.2.2.2.1.1.2.1.2.2.2	0.748235294117647	.	38200001	38440000	#FF4848	1	0.875
chr1	38440001	39040000	A.1.1.1.2.1.2.2.2.2	0.977647058823529	.	38440001	39040000	#FF0000	1	1
chr1	39040001	39320000	A.1.2.2.2.1.1.2.2.1.1	0.747058823529412	.	39040001	39320000	#FF4848	1	0.875
chr1	39320001	39560000	A.1.2.2.1.2.1.1.2.2.2	0.778823529411765	.	39320001	39560000	#FF4848	1	0.875
chr1	39560001	40040000	A.1.1.1.2.1.2.2.2.1	0.978823529411765	.	39560001	40040000	#FF0000	1	1
chr1	40040001	40240000	A.1.2.2.2.2.1.2.1.2.2	0.725882352941176	.	40040001	40240000	#FF4848	1	0.875
chr1	40240001	40520000	A.1.1.2.1.1.1.1.2.1.2.2	0.968235294117647	.	40240001	40520000	#FF0000	1	1
chr1	40520001	40720000	A.1.2.1.1.1.1.2.2.1.2.2	0.871764705882353	.	40520001	40720000	#FF4848	1	0.875
chr1	40720001	40880000	A.1.2.2.2.1.1.2.1.2.1	0.750588235294118	.	40720001	40880000	#FF4848	1	0.875
chr1	40880001	41120000	A.2.1.1.1.1.1.2.1.1	0.7	.	40880001	41120000	#FF9191	1	0.75
chr1	41120001	41480000	A.1.1.2.1.1.1.2.2.2	0.961176470588235	.	41120001	41480000	#FF0000	1	1
chr1	41480001	41720000	A.2.1.2.1.2.1.1.1.2.1	0.615294117647059	.	41480001	41720000	#FF9191	1	0.75
chr1	41720001	41960000	A.1.2.2.2.1.1.2.2.1.2.1	0.745882352941176	.	41720001	41960000	#FF4848	1	0.875
chr1	41960001	42280000	A.1.2.1.2.2.2.2.1	0.812941176470588	.	41960001	42280000	#FF4848	1	0.875
chr1	42280001	42720000	A.1.2.1.2.1.2.2.2.1	0.827058823529412	.	42280001	42720000	#FF4848	1	0.875
chr1	42720001	42960000	A.1.2.1.1.1.1.2.1.2.2.1	0.876470588235294	.	42720001	42960000	#FF4848	1	0.875
chr1	42960001	43240000	A.1.2.1.1.1.1.2.1.2.2.2	0.875294117647059	.	42960001	43240000	#FF4848	1	0.875
chr1	43240001	43640000	A.1.1.2.1.1.1.1.2.1.1	0.970588235294118	.	43240001	43640000	#FF0000	1	1
chr1	43640001	43960000	A.1.2.2.2.2.1.2.1.2.1.1	0.728235294117647	.	43640001	43960000	#FF4848	1	0.875
chr1	43960001	44200000	A.1.2.2.2.2.1.2.1.2.1.2	0.727058823529412	.	43960001	44200000	#FF4848	1	0.875
chr1	44200001	44520000	A.1.1.2.1.2.2.2.2	0.927058823529412	.	44200001	44520000	#FF0000	1	1
chr1	44520001	45200000	A.1.1.1.1.2.1.1.1	0.996470588235294	.	44520001	45200000	#FF0000	1	1
chr1	45200001	45400000	A.1.2.2.1.2.2.2.2.1	0.764705882352941	.	45200001	45400000	#FF4848	1	0.875
chr1	45400001	45480000	A.2.1.1.2.2.2.1.2.2	0.654117647058824	.	45400001	45480000	#FF9191	1	0.75
chr1	45480001	45760000	A.1.2.1.1.1.1.2.2.1.2.1	0.872941176470588	.	45480001	45760000	#FF4848	1	0.875
chr1	45760001	46080000	A.1.1.2.1.1.1.1.2.2.2	0.965882352941177	.	45760001	46080000	#FF0000	1	1
chr1	46080001	46560000	A.1.1.2.1.1.1.1.1.1.2	0.972941176470588	.	46080001	46560000	#FF0000	1	1
chr1	46560001	46720000	A.1.2.2.1.2.1.1.1.2.1.1.1	0.789411764705882	.	46560001	46720000	#FF4848	1	0.875
chr1	46720001	46840000	A.1.2.2.1.1.2.1.2.1	0.798823529411765	.	46720001	46840000	#FF4848	1	0.875
chr1	46840001	47200000	A.1.1.1.2.1.2.2.1.1	0.981176470588235	.	46840001	47200000	#FF0000	1	1
chr1	47200001	47640000	A.1.2.1.2.1.2.2.1.1	0.829411764705882	.	47200001	47640000	#FF4848	1	0.875
chr1	47640001	47840000	A.1.2.1.1.1.1.1.1.1.2.1	0.887058823529412	.	47640001	47840000	#FF4848	1	0.875
chr1	47840001	48200000	A.1.2.1.2.1.2.1.1.2	0.834117647058824	.	47840001	48200000	#FF4848	1	0.875
chr1	48200001	48400000	A.2.1.2.2.1.1.1.2.2.2	0.585882352941177	.	48200001	48400000	#FF9191	1	0.75
chr1	48400001	48560000	A.2.2.2.1.2.1.1.1.1	0.484705882352941	.	48400001	48560000	#FFDADA	1	0.625
chr1	48560001	48720000	B.1.1.2.2.2.1.2.1	0.370588235294118	.	48560001	48720000	#DADAFF	1	0.5
chr1	48720001	48920000	B.2.1.1.2.1.2.2.2.2.2	0.211764705882353	.	48720001	48920000	#4848FF	1	0.25
chr1	48920001	49000000	B.1.2.1.2.1.2	0.348235294117647	.	48920001	49000000	#9191FF	1	0.375
chr1	49000001	49160000	B.1.2.2.1.2.1.2	0.321176470588235	.	49000001	49160000	#9191FF	1	0.375
chr1	49160001	49400000	B.2.1.1.2.1.2.2.1	0.216470588235294	.	49160001	49400000	#4848FF	1	0.25
chr1	49400001	49760000	B.2.2.2.2.1.1.1	0.0329411764705882	.	49400001	49760000	#0000FF	1	0.125
chr1	49760001	49920000	B.2.2.1.2.1.1.2.2.2	0.1	.	49760001	49920000	#0000FF	1	0.125
chr1	49920001	50520000	B.2.2.2.2.1.2.2.2	0.0152941176470588	.	49920001	50520000	#0000FF	1	0.125
chr1	50520001	50640000	B.2.1.1.2.1.2.2.2.1.2	0.214117647058824	.	50520001	50640000	#4848FF	1	0.25
chr1	50640001	50840000	B.1.2.2.2.2.2.1.1.1	0.28	.	50640001	50840000	#9191FF	1	0.375
chr1	50840001	51120000	B.1.1.2.1.1.2.1.2.2	0.407058823529412	.	50840001	51120000	#DADAFF	1	0.5
chr1	51120001	51240000	B.1.1.2.1.2.1.1.2.2	0.4	.	51120001	51240000	#DADAFF	1	0.5
chr1	51240001	51400000	B.1.1.2.1.2.1.1.1.1	0.403529411764706	.	51240001	51400000	#DADAFF	1	0.5
chr1	51400001	51720000	A.2.2.2.2.1.2.2.1	0.454117647058824	.	51400001	51720000	#FFDADA	1	0.625
chr1	51720001	52000000	A.1.2.1.2.1.2.1.1.1.2	0.835294117647059	.	51720001	52000000	#FF4848	1	0.875
chr1	52000001	52240000	A.1.2.1.1.1.1.1.1.2.1	0.884705882352941	.	52000001	52240000	#FF4848	1	0.875
chr1	52240001	52520000	A.1.1.2.2.1.1.1.1.2.2	0.923529411764706	.	52240001	52520000	#FF0000	1	1
chr1	52520001	52800000	A.1.1.2.2.1.1.1.1.1	0.925882352941176	.	52520001	52800000	#FF0000	1	1
chr1	52800001	53080000	A.1.1.1.2.1.2.2.1.2	0.98	.	52800001	53080000	#FF0000	1	1
chr1	53080001	53200000	A.1.2.2.2.2.2.1.2.2.2	0.711764705882353	.	53080001	53200000	#FF4848	1	0.875
chr1	53200001	53720000	A.1.1.1.1.2.1.1.2.2	0.994117647058824	.	53200001	53720000	#FF0000	1	1
chr1	53720001	54240000	A.1.1.1.1.2.1.1.2.1	0.995294117647059	.	53720001	54240000	#FF0000	1	1
chr1	54240001	54520000	A.1.1.2.1.1.1.2.2.1	0.962352941176471	.	54240001	54520000	#FF0000	1	1
chr1	54520001	54720000	A.1.2.1.1.1.1.1.2.1	0.882352941176471	.	54520001	54720000	#FF4848	1	0.875
chr1	54720001	55120000	A.1.1.1.1.2.1.2.1	0.992941176470588	.	54720001	55120000	#FF0000	1	1
chr1	55120001	55320000	A.1.1.2.2.1.1.2.2	0.92	.	55120001	55320000	#FF0000	1	1
chr1	55320001	55520000	A.1.2.1.1.1.1.1.2.2	0.881176470588235	.	55320001	55520000	#FF4848	1	0.875
chr1	55520001	55720000	A.1.2.1.2.2.1.2.2.1	0.817647058823529	.	55520001	55720000	#FF4848	1	0.875
chr1	55720001	56040000	B.1.1.2.2.1.2.2.1.1	0.378823529411765	.	55720001	56040000	#DADAFF	1	0.5
chr1	56040001	56240000	B.2.1.1.2.1.2.2.2.2.1	0.212941176470588	.	56040001	56240000	#4848FF	1	0.25
chr1	56240001	56400000	B.2.1.1.2.1.1.2.2.2.1.1.2.1.1	0.232941176470588	.	56240001	56400000	#4848FF	1	0.25
chr1	56400001	56680000	B.1.2.2.2.2.2.1.1.2	0.278823529411765	.	56400001	56680000	#9191FF	1	0.375
chr1	56680001	56800000	B.1.2.1.2.1.1	0.349411764705882	.	56680001	56800000	#9191FF	1	0.375
chr1	56800001	56880000	B.1.1.2.2.2.2.1.1.1	0.368235294117647	.	56800001	56880000	#DADAFF	1	0.5
chr1	56880001	57120000	A.2.2.2.2.2.2.1.1.2	0.441176470588235	.	56880001	57120000	#FFDADA	1	0.625
chr1	57120001	57280000	B.1.1.2.2.2.2.1.2.2	0.363529411764706	.	57120001	57280000	#DADAFF	1	0.5
chr1	57280001	57480000	B.1.1.2.1.1.2.1.2.1	0.408235294117647	.	57280001	57480000	#DADAFF	1	0.5
chr1	57480001	57640000	B.1.1.2.2.2.2.2.2.2	0.36	.	57480001	57640000	#DADAFF	1	0.5
chr1	57640001	57760000	B.1.1.2.1.2.1.1.2.1	0.401176470588235	.	57640001	57760000	#DADAFF	1	0.5
chr1	57760001	58280000	A.2.1.2.2.2.2.1.2	0.550588235294118	.	57760001	58280000	#FF9191	1	0.75
chr1	58280001	58640000	A.2.1.2.2.2.2.2.2	0.548235294117647	.	58280001	58640000	#FF9191	1	0.75
chr1	58640001	59160000	A.1.2.1.2.1.1.1.1	0.843529411764706	.	58640001	59160000	#FF4848	1	0.875
chr1	59160001	59480000	A.2.1.2.2.1.2.1.1.1	0.581176470588235	.	59160001	59480000	#FF9191	1	0.75
chr1	59480001	60280000	A.2.1.2.2.2.2.1.1	0.551764705882353	.	59480001	60280000	#FF9191	1	0.75
chr1	60280001	60600000	B.1.2.2.2.2.2.1.2.2	0.274117647058824	.	60280001	60600000	#9191FF	1	0.375
chr1	60600001	60760000	B.2.1.2.2.2.1.2.2.1.2	0.154117647058824	.	60600001	60760000	#4848FF	1	0.25
chr1	60760001	60960000	B.2.2.2.1.2.2.1	0.0435294117647059	.	60760001	60960000	#0000FF	1	0.125
chr1	60960001	61320000	B.2.2.2.1.1.2.1.1	0.0576470588235294	.	60960001	61320000	#0000FF	1	0.125
chr1	61320001	61520000	B.1.1.2.1.1.1.1.1.1	0.418823529411765	.	61320001	61520000	#DADAFF	1	0.5
chr1	61520001	62160000	A.2.2.2.2.1.2.1.1	0.456470588235294	.	61520001	62160000	#FFDADA	1	0.625
chr1	62160001	62280000	A.2.2.1.1.1.2.2.2.1	0.532941176470588	.	62160001	62280000	#FFDADA	1	0.625
chr1	62280001	62640000	A.1.2.1.1.2.1.2.1.2	0.856470588235294	.	62280001	62640000	#FF4848	1	0.875
chr1	62640001	62880000	A.1.2.1.1.1.1.1.1.2.2	0.883529411764706	.	62640001	62880000	#FF4848	1	0.875
chr1	62880001	63280000	A.1.1.2.2.1.2.1.2	0.917647058823529	.	62880001	63280000	#FF0000	1	1
chr1	63280001	63720000	A.1.1.2.2.1.2.1.1	0.918823529411765	.	63280001	63720000	#FF0000	1	1
chr1	63720001	64000000	A.1.2.1.1.2.1.2.1.1.1	0.858823529411765	.	63720001	64000000	#FF4848	1	0.875
chr1	64000001	64240000	A.2.1.2.1.1.1.1.1.1.1.1	0.650588235294118	.	64000001	64240000	#FF9191	1	0.75
chr1	64240001	64640000	A.1.2.1.2.2.1.1.2	0.823529411764706	.	64240001	64640000	#FF4848	1	0.875
chr1	64640001	64720000	A.2.2.1.1.1.2.2.2.2	0.531764705882353	.	64640001	64720000	#FFDADA	1	0.625
chr1	64720001	64920000	A.2.1.2.1.2.1.1.2.2	0.611764705882353	.	64720001	64920000	#FF9191	1	0.75
chr1	64920001	65000000	A.2.2.1.1.1.2.1.1	0.537647058823529	.	64920001	65000000	#FFDADA	1	0.625
chr1	65000001	65320000	A.1.2.1.2.1.1.1.2.2	0.841176470588235	.	65000001	65320000	#FF4848	1	0.875
chr1	65320001	65680000	A.2.1.2.1.1.2.1.1	0.631764705882353	.	65320001	65680000	#FF9191	1	0.75
chr1	65680001	66000000	A.2.2.2.2.1.2.2.2	0.452941176470588	.	65680001	66000000	#FFDADA	1	0.625
chr1	66000001	66200000	B.1.2.2.2.1.2.2.2.1	0.292941176470588	.	66000001	66200000	#9191FF	1	0.375
chr1	66200001	66360000	B.2.2.1.1.2.1.1.1.1.1	0.132941176470588	.	66200001	66360000	#0000FF	1	0.125
chr1	66360001	66720000	B.2.2.2.1.1.2.1.2	0.0564705882352941	.	66360001	66720000	#0000FF	1	0.125
chr1	66720001	67000000	B.2.1.1.2.2.1.1	0.210588235294118	.	66720001	67000000	#4848FF	1	0.25
chr1	67000001	67240000	B.2.1.2.1.1.2.1.2	0.187058823529412	.	67000001	67240000	#4848FF	1	0.25
chr1	67240001	67360000	B.2.1.2.2.2.1.2.2.1.1	0.155294117647059	.	67240001	67360000	#4848FF	1	0.25
chr1	67360001	67800000	B.1.1.2.1.1.2.2.1	0.405882352941176	.	67360001	67800000	#DADAFF	1	0.5
chr1	67800001	67960000	A.2.1.2.2.1.2.1.2.1	0.578823529411765	.	67800001	67960000	#FF9191	1	0.75
chr1	67960001	68240000	A.2.2.2.1.2.1.1.2.2	0.481176470588235	.	67960001	68240000	#FFDADA	1	0.625
chr1	68240001	68480000	B.1.2.2.2.1.1.2.1.1	0.304705882352941	.	68240001	68480000	#9191FF	1	0.375
chr1	68480001	68800000	B.1.2.2.2.1.2.2.1	0.294117647058824	.	68480001	68800000	#9191FF	1	0.375
chr1	68800001	68960000	B.2.2.1.1.2.1.1.2.1	0.129411764705882	.	68800001	68960000	#0000FF	1	0.125
chr1	68960001	69600000	B.2.2.2.1.1.2.2	0.0552941176470588	.	68960001	69600000	#0000FF	1	0.125
chr1	69600001	69760000	B.2.2.1.1.2.2.2.1.1.1	0.112941176470588	.	69600001	69760000	#0000FF	1	0.125
chr1	69760001	69960000	B.2.2.2.2.1.1.2.2.2.1	0.0294117647058824	.	69760001	69960000	#0000FF	1	0.125
chr1	69960001	70120000	B.2.2.2.2.1.2.2.1.1	0.0176470588235294	.	69960001	70120000	#0000FF	1	0.125
chr1	70120001	70280000	B.2.2.1.2.2.2.2.2.1	0.0705882352941176	.	70120001	70280000	#0000FF	1	0.125
chr1	70280001	70440000	B.2.2.2.2.1.2.2.1.2	0.0164705882352941	.	70280001	70440000	#0000FF	1	0.125
chr1	70440001	70680000	B.2.2.1.1.2.2.2.1.1.2	0.111764705882353	.	70440001	70680000	#0000FF	1	0.125
chr1	70680001	70920000	A.2.2.2.1.2.1.1.1.2	0.483529411764706	.	70680001	70920000	#FFDADA	1	0.625
chr1	70920001	71560000	B.2.2.1.1.1.1.2	0.145882352941176	.	70920001	71560000	#0000FF	1	0.125
chr1	71560001	71960000	B.2.2.2.2.1.2.1.2.2.1	0.02	.	71560001	71960000	#0000FF	1	0.125
chr1	71960001	72320000	B.2.2.2.2.1.2.1.2.1	0.0211764705882353	.	71960001	72320000	#0000FF	1	0.125
chr1	72320001	72600000	B.2.2.1.1.2.2.1.2.2	0.114117647058824	.	72320001	72600000	#0000FF	1	0.125
chr1	72600001	72680000	B.2.2.1.2.1.1.1.2.1	0.104705882352941	.	72600001	72680000	#0000FF	1	0.125
chr1	72680001	72760000	B.2.2.1.2.2.2.1.1.2	0.0835294117647059	.	72680001	72760000	#0000FF	1	0.125
chr1	72760001	73120000	B.2.2.2.2.1.2.1.1.2.2	0.0223529411764706	.	72760001	73120000	#0000FF	1	0.125
chr1	73120001	73280000	B.2.2.1.1.2.1.1.2.2	0.128235294117647	.	73120001	73280000	#0000FF	1	0.125
chr1	73280001	73360000	B.2.1.2.2.2.1.1.2	0.158823529411765	.	73280001	73360000	#4848FF	1	0.25
chr1	73360001	73560000	B.2.1.1.2.1.2.1.1.1	0.227058823529412	.	73360001	73560000	#4848FF	1	0.25
chr1	73560001	73760000	B.2.2.2.2.1.1.2.2.1	0.0305882352941176	.	73560001	73760000	#0000FF	1	0.125
chr1	73760001	73880000	B.2.2.1.1.2.2.2.2.2	0.107058823529412	.	73760001	73880000	#0000FF	1	0.125
chr1	73880001	74120000	B.2.2.2.2.1.1.2.2.2.2.2	0.0258823529411765	.	73880001	74120000	#0000FF	1	0.125
chr1	74120001	74240000	B.2.2.1.2.1.1.1.2.2	0.103529411764706	.	74120001	74240000	#0000FF	1	0.125
chr1	74240001	74320000	B.2.1.2.2.2.2.1.1	0.150588235294118	.	74240001	74320000	#4848FF	1	0.25
chr1	74320001	74520000	B.2.2.2.2.1.1.2.2.2.2.1.1	0.0282352941176471	.	74320001	74520000	#0000FF	1	0.125
chr1	74520001	74880000	B.2.2.2.2.1.2.1.1.2.1	0.0235294117647059	.	74520001	74880000	#0000FF	1	0.125
chr1	74880001	75200000	B.2.2.1.1.2.2.1.2.1.1	0.117647058823529	.	74880001	75200000	#0000FF	1	0.125
chr1	75200001	75480000	B.2.2.1.1.2.2.2.1.2	0.110588235294118	.	75200001	75480000	#0000FF	1	0.125
chr1	75480001	75680000	B.2.1.1.2.1.2.1.2.2.2.1.1.1	0.221176470588235	.	75480001	75680000	#4848FF	1	0.25
chr1	75680001	76280000	B.2.1.1.2.2.1.2.2	0.208235294117647	.	75680001	76280000	#4848FF	1	0.25
chr1	76280001	76560000	B.1.1.2.2.1.2.2.1.2	0.377647058823529	.	76280001	76560000	#DADAFF	1	0.5
chr1	76560001	76680000	B.1.1.2.2.1.1.1.1.2.2	0.392941176470588	.	76560001	76680000	#DADAFF	1	0.5
chr1	76680001	76800000	B.1.1.2.2.2.2.1.2.1	0.364705882352941	.	76680001	76800000	#DADAFF	1	0.5
chr1	76800001	77080000	B.1.2.2.2.1.2.2.2.2	0.291764705882353	.	76800001	77080000	#9191FF	1	0.375
chr1	77080001	77400000	B.1.2.2.2.1.2.1.2.2.2	0.295294117647059	.	77080001	77400000	#9191FF	1	0.375
chr1	77400001	77640000	B.1.2.2.1.2.1.1.2	0.322352941176471	.	77400001	77640000	#9191FF	1	0.375
chr1	77640001	78080000	A.2.2.2.2.1.2.1.2	0.455294117647059	.	77640001	78080000	#FFDADA	1	0.625
chr1	78080001	78440000	A.2.1.2.1.1.2.2.1.1.1	0.624705882352941	.	78080001	78440000	#FF9191	1	0.75
chr1	78440001	78800000	B.1.2.2.2.1.2.1.1.2	0.3	.	78440001	78800000	#9191FF	1	0.375
chr1	78800001	79080000	B.2.2.2.2.1.1.2.2.2.2.1.2	0.0270588235294118	.	78800001	79080000	#0000FF	1	0.125
chr1	79080001	79200000	B.2.1.2.2.2.1.2.2.2.2	0.151764705882353	.	79080001	79200000	#4848FF	1	0.25
chr1	79200001	79640000	B.2.2.2.2.1.2.1.2.2.2	0.0188235294117647	.	79200001	79640000	#0000FF	1	0.125
chr1	79640001	79880000	B.2.1.2.1.1.2.2.1	0.185882352941176	.	79640001	79880000	#4848FF	1	0.25
chr1	79880001	80160000	B.2.2.1.1.1.1.1	0.147058823529412	.	79880001	80160000	#0000FF	1	0.125
chr1	80160001	80400000	B.2.1.2.1.1.2.2.2.1.1	0.184705882352941	.	80160001	80400000	#4848FF	1	0.25
chr1	80400001	80600000	B.2.1.2.1.1.2.1.1.1.2.1	0.191764705882353	.	80400001	80600000	#4848FF	1	0.25
chr1	80600001	80920000	B.2.1.2.1.1.2.1.1.1.2.2	0.190588235294118	.	80600001	80920000	#4848FF	1	0.25
chr1	80920001	81240000	B.2.2.1.1.2.1.1.1.1.2	0.131764705882353	.	80920001	81240000	#0000FF	1	0.125
chr1	81240001	81400000	B.2.1.1.1.1.2.1.1.2.2	0.26	.	81240001	81400000	#4848FF	1	0.25
chr1	81400001	81560000	B.1.2.2.2.2.2.2.2.1	0.270588235294118	.	81400001	81560000	#9191FF	1	0.375
chr1	81560001	81760000	B.1.1.2.2.1.1.1.1.2.1	0.394117647058824	.	81560001	81760000	#DADAFF	1	0.5
chr1	81760001	81960000	B.1.1.2.1.1.1.1.1.2.2	0.416470588235294	.	81760001	81960000	#DADAFF	1	0.5
chr1	81960001	82280000	A.2.2.2.1.1.1.2.1.1.2.1.2	0.498823529411765	.	81960001	82280000	#FFDADA	1	0.625
chr1	82280001	82480000	A.2.2.2.2.1.1.1.1	0.461176470588235	.	82280001	82480000	#FFDADA	1	0.625
chr1	82480001	82640000	B.1.2.2.2.1.1.2.2	0.302352941176471	.	82480001	82640000	#9191FF	1	0.375
chr1	82640001	82960000	B.2.1.2.1.1.2.1.1.1.1	0.192941176470588	.	82640001	82960000	#4848FF	1	0.25
chr1	82960001	83240000	B.2.1.2.1.1.2.1.1.2.2	0.188235294117647	.	82960001	83240000	#4848FF	1	0.25
chr1	83240001	83600000	B.2.1.2.1.1.2.1.1.2.1	0.189411764705882	.	83240001	83600000	#4848FF	1	0.25
chr1	83600001	83800000	B.2.1.1.1.1.2.2.2.2	0.252941176470588	.	83600001	83800000	#4848FF	1	0.25
chr1	83800001	84000000	B.2.1.2.2.2.1.2.1.1	0.157647058823529	.	83800001	84000000	#4848FF	1	0.25
chr1	84000001	84160000	B.2.1.1.1.1.2.1.1.1.2	0.262352941176471	.	84000001	84160000	#4848FF	1	0.25
chr1	84160001	84360000	B.2.1.1.2.1.2.1.2.2.2.2	0.217647058823529	.	84160001	84360000	#4848FF	1	0.25
chr1	84360001	84520000	B.1.2.2.2.1.1.2.1.2	0.303529411764706	.	84360001	84520000	#9191FF	1	0.375
chr1	84520001	84600000	B.1.2.1.2.2.2.1.2	0.343529411764706	.	84520001	84600000	#9191FF	1	0.375
chr1	84600001	84880000	B.2.1.1.2.1.2.1.1.2	0.225882352941176	.	84600001	84880000	#4848FF	1	0.25
chr1	84880001	85280000	B.1.1.2.1.1.1.1.2.2	0.414117647058824	.	84880001	85280000	#DADAFF	1	0.5
chr1	85280001	85480000	A.2.2.2.2.2.2.1.2.2	0.438823529411765	.	85280001	85480000	#FFDADA	1	0.625
chr1	85480001	85760000	A.2.2.2.1.1.1.2.1.1.2.1.1	0.5	.	85480001	85760000	#FFDADA	1	0.625
chr1	85760001	85960000	A.2.2.2.2.1.1.2	0.457647058823529	.	85760001	85960000	#FFDADA	1	0.625
chr1	85960001	86080000	A.2.2.2.2.1.1.1.2.2	0.458823529411765	.	85960001	86080000	#FFDADA	1	0.625
chr1	86080001	86200000	B.1.1.2.1.2.2.1	0.397647058823529	.	86080001	86200000	#DADAFF	1	0.5
chr1	86200001	86400000	B.2.1.1.1.1.2.2.1	0.256470588235294	.	86200001	86400000	#4848FF	1	0.25
chr1	86400001	86600000	B.2.2.1.1.2.1.1.1.2	0.130588235294118	.	86400001	86600000	#0000FF	1	0.125
chr1	86600001	86800000	B.2.1.2.1.1.2.2.2.1.2	0.183529411764706	.	86600001	86800000	#4848FF	1	0.25
chr1	86800001	87240000	B.1.2.2.2.1.2.1.1.1	0.301176470588235	.	86800001	87240000	#9191FF	1	0.375
chr1	87240001	87560000	A.2.2.2.1.1.1.2.1.1.2.2	0.497647058823529	.	87240001	87560000	#FFDADA	1	0.625
chr1	87560001	87920000	B.1.1.2.1.1.1.1.2.1	0.415294117647059	.	87560001	87920000	#DADAFF	1	0.5
chr1	87920001	88200000	B.1.2.2.2.2.2.2.2.2.1	0.269411764705882	.	87920001	88200000	#9191FF	1	0.375
chr1	88200001	88400000	B.2.1.1.2.1.2.1.2.2.2.1.2	0.218823529411765	.	88200001	88400000	#4848FF	1	0.25
chr1	88400001	88560000	B.2.1.1.1.1.2.1.1.2.1	0.261176470588235	.	88400001	88560000	#4848FF	1	0.25
chr1	88560001	88920000	B.2.2.1.1.2.2.1.2.1.2.1	0.116470588235294	.	88560001	88920000	#0000FF	1	0.125
chr1	88920001	89120000	B.2.1.1.2.1.2.1.2.1.1	0.224705882352941	.	88920001	89120000	#4848FF	1	0.25
chr1	89120001	89400000	A.2.2.2.1.1.1.2.1.2	0.496470588235294	.	89120001	89400000	#FFDADA	1	0.625
chr1	89400001	89760000	B.1.2.2.2.1.2.1.2.2.1	0.296470588235294	.	89400001	89760000	#9191FF	1	0.375
chr1	89760001	89920000	B.1.2.2.2.1.1.1.1.1.1	0.309411764705882	.	89760001	89920000	#9191FF	1	0.375
chr1	89920001	90240000	A.2.2.2.2.1.1.1.2.1	0.46	.	89920001	90240000	#FFDADA	1	0.625
chr1	90240001	90440000	A.2.1.2.2.1.2.1.2.2.2	0.576470588235294	.	90240001	90440000	#FF9191	1	0.75
chr1	90440001	90640000	A.2.2.2.2.2.2.1.1.1	0.442352941176471	.	90440001	90640000	#FFDADA	1	0.625
chr1	90640001	91160000	B.1.2.2.1.1.2.1.1	0.329411764705882	.	90640001	91160000	#9191FF	1	0.375
chr1	91160001	91560000	A.2.1.2.1.1.1.1.1.2	0.647058823529412	.	91160001	91560000	#FF9191	1	0.75
chr1	91560001	91920000	A.2.2.2.1.1.1.2.1.1.1	0.501176470588235	.	91560001	91920000	#FFDADA	1	0.625
chr1	91920001	92440000	A.1.2.1.2.1.2.2.1.2	0.828235294117647	.	91920001	92440000	#FF4848	1	0.875
chr1	92440001	92600000	A.2.2.1.1.1.2.2.1	0.534117647058823	.	92440001	92600000	#FFDADA	1	0.625
chr1	92600001	92680000	A.2.2.1.2.2.1.1.2.1	0.508235294117647	.	92600001	92680000	#FFDADA	1	0.625
chr1	92680001	92960000	A.2.1.2.1.1.1.1.1.1.2	0.648235294117647	.	92680001	92960000	#FF9191	1	0.75
chr1	92960001	93280000	A.2.1.2.1.1.1.1.1.1.1.2	0.649411764705882	.	92960001	93280000	#FF9191	1	0.75
chr1	93280001	93560000	A.1.2.1.1.1.1.1.1.1.1	0.888235294117647	.	93280001	93560000	#FF4848	1	0.875
chr1	93560001	94040000	A.1.1.1.2.2.2	0.975294117647059	.	93560001	94040000	#FF0000	1	1
chr1	94040001	94360000	A.1.1.2.2.1.2.2.2.2	0.912941176470588	.	94040001	94360000	#FF0000	1	1
chr1	94360001	94920000	A.1.2.1.1.2.1.2.2	0.855294117647059	.	94360001	94920000	#FF4848	1	0.875
chr1	94920001	95280000	A.1.2.1.1.2.1.2.1.1.2	0.857647058823529	.	94920001	95280000	#FF4848	1	0.875
chr1	95280001	95560000	A.1.2.1.2.1.1.1.2.1	0.842352941176471	.	95280001	95560000	#FF4848	1	0.875
chr1	95560001	95720000	B.1.1.2.2.2.1.1.1	0.375294117647059	.	95560001	95720000	#DADAFF	1	0.5
chr1	95720001	96040000	B.1.2.2.2.1.2.1.2.1.1	0.298823529411765	.	95720001	96040000	#9191FF	1	0.375
chr1	96040001	96240000	B.2.1.1.2.1.2.1.2.1.2	0.223529411764706	.	96040001	96240000	#4848FF	1	0.25
chr1	96240001	96400000	B.2.1.1.1.1.2.2.2.1.1	0.255294117647059	.	96240001	96400000	#4848FF	1	0.25
chr1	96400001	96680000	B.2.1.1.2.1.2.1.2.2.1	0.222352941176471	.	96400001	96680000	#4848FF	1	0.25
chr1	96680001	96800000	B.1.2.1.2.2.2.2.2.1.2	0.34	.	96680001	96800000	#9191FF	1	0.375
chr1	96800001	97000000	B.1.2.2.2.2.2.2.2.2.2	0.268235294117647	.	96800001	97000000	#9191FF	1	0.375
chr1	97000001	97320000	B.1.1.2.1.1.1.1.1.2.1	0.417647058823529	.	97000001	97320000	#DADAFF	1	0.5
chr1	97320001	97560000	B.2.1.1.2.1.2.1.2.2.2.1.1.2	0.22	.	97320001	97560000	#4848FF	1	0.25
chr1	97560001	97720000	B.2.2.1.1.2.1.2.2.1	0.122352941176471	.	97560001	97720000	#0000FF	1	0.125
chr1	97720001	97960000	B.2.2.2.2.1.1.2.1	0.0317647058823529	.	97720001	97960000	#0000FF	1	0.125
chr1	97960001	98280000	B.2.2.1.1.2.2.1.1.1	0.12	.	97960001	98280000	#0000FF	1	0.125
chr1	98280001	98600000	B.2.1.2.1.1.1.2.1	0.195294117647059	.	98280001	98600000	#4848FF	1	0.25
chr1	98600001	98840000	B.2.2.1.1.2.1.2.1.1.2	0.125882352941176	.	98600001	98840000	#0000FF	1	0.125
chr1	98840001	98960000	B.2.1.1.1.1.2.1.2.2	0.257647058823529	.	98840001	98960000	#4848FF	1	0.25
chr1	98960001	99200000	B.2.1.2.1.1.2.2.2.2	0.182352941176471	.	98960001	99200000	#4848FF	1	0.25
chr1	99200001	99560000	B.2.1.2.1.1.1.1.2	0.196470588235294	.	99200001	99560000	#4848FF	1	0.25
chr1	99560001	99640000	B.1.2.1.2.2.2.2.1	0.342352941176471	.	99560001	99640000	#9191FF	1	0.375
chr1	99640001	99760000	B.2.1.1.1.1.2.1.2.1	0.258823529411765	.	99640001	99760000	#4848FF	1	0.25
chr1	99760001	99920000	B.2.1.2.2.2.1.1.1	0.16	.	99760001	99920000	#4848FF	1	0.25
chr1	99920001	100240000	B.1.2.2.2.1.2.1.2.1.2	0.297647058823529	.	99920001	100240000	#9191FF	1	0.375
chr1	100240001	100640000	A.2.1.2.2.2.2.2.1	0.549411764705882	.	100240001	100640000	#FF9191	1	0.75
chr1	100640001	100920000	A.2.1.2.2.1.2.1.2.2.1	0.577647058823529	.	100640001	100920000	#FF9191	1	0.75
chr1	100920001	101360000	B.1.1.2.2.1.2.2.2	0.376470588235294	.	100920001	101360000	#DADAFF	1	0.5
chr1	101360001	101520000	A.2.2.2.2.2.2.1.2.1	0.44	.	101360001	101520000	#FFDADA	1	0.625
chr1	101520001	101800000	B.1.2.2.2.1.1.1.1.2	0.307058823529412	.	101520001	101800000	#9191FF	1	0.375
chr1	101800001	101960000	B.2.1.1.1.1.2.1.1.1.1	0.263529411764706	.	101800001	101960000	#4848FF	1	0.25
chr1	101960001	102640000	B.2.1.1.2.2.1.2.1	0.209411764705882	.	101960001	102640000	#4848FF	1	0.25
chr1	102640001	102840000	B.2.2.1.1.2.1.2.1.2.2	0.123529411764706	.	102640001	102840000	#0000FF	1	0.125
chr1	102840001	102960000	B.2.1.2.2.2.2.1.2	0.149411764705882	.	102840001	102960000	#4848FF	1	0.25
chr1	102960001	103520000	B.2.2.1.1.2.2.1.2.1.2.2	0.115294117647059	.	102960001	103520000	#0000FF	1	0.125
chr1	103520001	103760000	B.2.2.1.1.2.2.2.2.1.2	0.108235294117647	.	103520001	103760000	#0000FF	1	0.125
chr1	103760001	103800000	B.2.1.2.2.2.2.2	0.148235294117647	.	103760001	103800000	#4848FF	1	0.25
chr1	103880001	103960000	B.2.1.2.2.2.2.2	0.148235294117647	.	103880001	103960000	#4848FF	1	0.25
chr1	104000001	104080000	B.2.1.2.2.2.2.2	0.148235294117647	.	104000001	104080000	#4848FF	1	0.25
chr1	104080001	104160000	B.2.1.1.1.2.2.1.2	0.249411764705882	.	104080001	104160000	#4848FF	1	0.25
chr1	104160001	104200000	B.1.2.1.2.2.1.2	0.345882352941176	.	104160001	104200000	#9191FF	1	0.375
chr1	104240001	104280000	B.1.2.1.2.2.1.2	0.345882352941176	.	104240001	104280000	#9191FF	1	0.375
chr1	104280001	104520000	B.2.2.1.1.2.1.2.2.2	0.121176470588235	.	104280001	104520000	#0000FF	1	0.125
chr1	104520001	105120000	B.2.2.2.2.1.2.1.1.1	0.0247058823529412	.	104520001	105120000	#0000FF	1	0.125
chr1	105120001	105640000	B.2.1.2.1.1.1.2.2	0.194117647058824	.	105120001	105640000	#4848FF	1	0.25
chr1	105640001	105800000	B.2.2.1.1.2.1.2.1.2.1	0.124705882352941	.	105640001	105800000	#0000FF	1	0.125
chr1	105800001	105920000	B.2.1.2.2.2.1.2.2.2.1	0.152941176470588	.	105800001	105920000	#4848FF	1	0.25
chr1	105920001	106120000	B.2.2.1.1.2.1.2.1.1.1	0.127058823529412	.	105920001	106120000	#0000FF	1	0.125
chr1	106120001	106360000	B.2.2.1.1.2.2.2.2.1.1	0.109411764705882	.	106120001	106360000	#0000FF	1	0.125
chr1	106360001	106600000	B.2.1.2.1.1.1.1.1	0.197647058823529	.	106360001	106600000	#4848FF	1	0.25
chr1	106600001	106960000	B.2.2.1.1.2.2.1.1.2	0.118823529411765	.	106600001	106960000	#0000FF	1	0.125
chr1	106960001	107160000	B.2.1.2.2.2.1.2.1.2	0.156470588235294	.	106960001	107160000	#4848FF	1	0.25
chr1	107160001	107320000	B.2.1.1.1.1.2.2.2.1.2	0.254117647058824	.	107160001	107320000	#4848FF	1	0.25
chr1	107320001	107760000	B.1.2.2.1.1.2.1.2.2	0.327058823529412	.	107320001	107760000	#9191FF	1	0.375
chr1	107760001	107840000	B.1.2.1.2.2.2.1.1	0.344705882352941	.	107760001	107840000	#9191FF	1	0.375
chr1	107840001	108000000	B.1.2.2.2.1.1.1.1.1.2	0.308235294117647	.	107840001	108000000	#9191FF	1	0.375
chr1	108000001	108120000	B.1.2.1.2.2.2.2.2.1.1	0.341176470588235	.	108000001	108120000	#9191FF	1	0.375
chr1	108120001	108320000	B.1.2.2.1.2.1.1.1	0.323529411764706	.	108120001	108320000	#9191FF	1	0.375
chr1	108320001	108760000	A.2.2.2.1.2.1.1.2.1	0.482352941176471	.	108320001	108760000	#FFDADA	1	0.625
chr1	108760001	108800000	B.1.1.1.1.2.2.2.1	0.427058823529412	.	108760001	108800000	#DADAFF	1	0.5
chr1	108840001	108920000	B.1.1.1.1.2.2.2.1	0.427058823529412	.	108840001	108920000	#DADAFF	1	0.5
chr1	109000001	109200000	A.2.2.2.1.1.1.2.2	0.495294117647059	.	109000001	109200000	#FFDADA	1	0.625
chr1	109200001	109480000	A.1.1.2.2.1.1.1.2	0.922352941176471	.	109200001	109480000	#FF0000	1	1
chr1	109480001	109640000	A.1.2.1.1.1.1.1.1.1.2.2	0.885882352941176	.	109480001	109640000	#FF4848	1	0.875
chr1	109640001	109720000	A.2.1.1.1.1.1.1.1.2	0.703529411764706	.	109640001	109720000	#FF9191	1	0.75
chr1	109720001	110120000	A.1.1.1.1.2.1.2.2	0.991764705882353	.	109720001	110120000	#FF0000	1	1
chr1	110120001	110480000	A.1.2.1.1.1.1.2.2.2.2.1	0.869411764705882	.	110120001	110480000	#FF4848	1	0.875
chr1	110480001	110640000	A.1.2.2.1.2.1.2.2.2.1	0.774117647058824	.	110480001	110640000	#FF4848	1	0.875
chr1	110640001	111040000	A.1.1.2.2.1.1.1.1.2.1	0.924705882352941	.	110640001	111040000	#FF0000	1	1
chr1	111040001	111520000	A.2.1.2.1.2.1.2.1.2	0.609411764705882	.	111040001	111520000	#FF9191	1	0.75
chr1	111520001	111680000	A.2.2.1.2.2.1.1.2.2	0.507058823529412	.	111520001	111680000	#FFDADA	1	0.625
chr1	111680001	111960000	A.2.1.2.1.1.1.1.2.1.1	0.645882352941176	.	111680001	111960000	#FF9191	1	0.75
chr1	111960001	112280000	A.1.2.1.1.1.1.2.2.2.1	0.870588235294118	.	111960001	112280000	#FF4848	1	0.875
chr1	112280001	112920000	A.1.2.1.1.1.1.2.1.1.2	0.878823529411765	.	112280001	112920000	#FF4848	1	0.875
chr1	112920001	113080000	A.1.2.2.2.1.1.2.1.1.2.1	0.752941176470588	.	112920001	113080000	#FF4848	1	0.875
chr1	113080001	113240000	A.1.2.2.2.1.1.2.2.2.1	0.743529411764706	.	113080001	113240000	#FF4848	1	0.875
chr1	113240001	113600000	A.1.1.2.2.1.2.2.2.1.1	0.915294117647059	.	113240001	113600000	#FF0000	1	1
chr1	113600001	113960000	A.1.2.1.1.1.1.2.2.2.2.2	0.868235294117647	.	113600001	113960000	#FF4848	1	0.875
chr1	113960001	114280000	A.2.1.2.1.1.1.1.2.1.2	0.644705882352941	.	113960001	114280000	#FF9191	1	0.75
chr1	114280001	114480000	A.1.2.2.2.1.1.2.1.1.2.2	0.751764705882353	.	114280001	114480000	#FF4848	1	0.875
chr1	114480001	114840000	A.1.1.2.2.1.2.2.2.1.2	0.914117647058823	.	114480001	114840000	#FF0000	1	1
chr1	114840001	115320000	A.1.2.1.1.2.1.1	0.86	.	114840001	115320000	#FF4848	1	0.875
chr1	115320001	115680000	A.2.1.2.2.1.1.2.1.1	0.584705882352941	.	115320001	115680000	#FF9191	1	0.75
chr1	115680001	116000000	A.2.2.2.1.2.2.1.1.2	0.465882352941176	.	115680001	116000000	#FFDADA	1	0.625
chr1	116000001	116120000	B.1.1.1.1.2.2.2.2	0.425882352941176	.	116000001	116120000	#DADAFF	1	0.5
chr1	116120001	116320000	A.2.2.1.1.1.1.2.1	0.541176470588235	.	116120001	116320000	#FFDADA	1	0.625
chr1	116320001	116680000	A.2.1.2.1.1.1.1.2.2.2.2	0.641176470588235	.	116320001	116680000	#FF9191	1	0.75
chr1	116680001	117080000	A.2.1.2.1.1.1.1.2.2.2.1	0.642352941176471	.	116680001	117080000	#FF9191	1	0.75
chr1	117080001	117280000	A.2.1.1.1.1.1.1.1.1.1	0.705882352941177	.	117080001	117280000	#FF9191	1	0.75
chr1	117280001	117600000	A.2.1.2.1.2.1.1.1.1	0.616470588235294	.	117280001	117600000	#FF9191	1	0.75
chr1	117600001	117920000	A.2.1.2.1.1.2.2.1.1.2	0.623529411764706	.	117600001	117920000	#FF9191	1	0.75
chr1	117920001	118160000	A.2.2.2.1.2.2.1.1.1	0.467058823529412	.	117920001	118160000	#FFDADA	1	0.625
chr1	118160001	118520000	A.2.2.2.1.2.2.1.2	0.464705882352941	.	118160001	118520000	#FFDADA	1	0.625
chr1	118520001	118840000	B.1.1.2.1.2.2.2	0.396470588235294	.	118520001	118840000	#DADAFF	1	0.5
chr1	118840001	119080000	B.1.2.2.2.1.1.1.2	0.305882352941176	.	118840001	119080000	#9191FF	1	0.375
chr1	119080001	119280000	B.1.2.1.2.2.2.2.2.2	0.338823529411765	.	119080001	119280000	#9191FF	1	0.375
chr1	119280001	119640000	B.1.1.2.2.1.1.2.1.1	0.387058823529412	.	119280001	119640000	#DADAFF	1	0.5
chr1	119640001	119720000	B.1.1.1.2.1.2.2	0.422352941176471	.	119640001	119720000	#DADAFF	1	0.5
chr1	119720001	120120000	A.2.1.2.2.1.1.2.1.2	0.583529411764706	.	119720001	120120000	#FF9191	1	0.75
chr1	120120001	120320000	A.2.1.2.1.2.1.1.2.1	0.612941176470588	.	120120001	120320000	#FF9191	1	0.75
chr1	120320001	120560000	A.2.1.2.2.1.1.2.2	0.582352941176471	.	120320001	120560000	#FF9191	1	0.75
chr1	120560001	120720000	A.2.2.1.1.1.1.2.2.2	0.538823529411765	.	120560001	120720000	#FFDADA	1	0.625
chr1	120760001	120960000	B.1.1.1.2.1.2.1	0.423529411764706	.	120760001	120960000	#DADAFF	1	0.5
chr1	121080001	121120000	B.1.1.1.2.1.2.1	0.423529411764706	.	121080001	121120000	#DADAFF	1	0.5
chr1	121120001	121520000	B.1.1.2.2.1.1.2.2	0.384705882352941	.	121120001	121520000	#DADAFF	1	0.5
chr1	142560001	142760000	B.1.2.1.2.2.1.1	0.347058823529412	.	142560001	142760000	#9191FF	1	0.375
chr1	142800001	142880000	B.1.2.1.2.2.1.1	0.347058823529412	.	142800001	142880000	#9191FF	1	0.375
chr1	143120001	143320000	B.1.2.1.1.1.1.2	0.357647058823529	.	143120001	143320000	#9191FF	1	0.375
chr1	143400001	143560000	B.1.2.1.1.2.2.1	0.352941176470588	.	143400001	143560000	#9191FF	1	0.375
chr1	143720001	143800000	A.2.2.1.2.1.2.1.1.2	0.514117647058824	.	143720001	143800000	#FFDADA	1	0.625
chr1	143920001	144120000	A.2.2.1.2.1.2.1.1.2	0.514117647058824	.	143920001	144120000	#FFDADA	1	0.625
chr1	144440001	144600000	A.2.2.1.1.1.1.2.2.1	0.54	.	144440001	144600000	#FFDADA	1	0.625
chr1	144600001	144720000	B.1.1.1.1.1.1	0.435294117647059	.	144600001	144720000	#DADAFF	1	0.5
chr1	144800001	145120000	A.1.1.2.2.1.2.2.1	0.916470588235294	.	144800001	145120000	#FF0000	1	1
chr1	145120001	145320000	A.2.2.1.2.1.2.1.1.1	0.515294117647059	.	145120001	145320000	#FFDADA	1	0.625
chr1	145360001	145840000	A.1.2.1.1.1.1.2.2.1.1	0.874117647058824	.	145360001	145840000	#FF4848	1	0.875
chr1	145960001	146000000	A.2.1.1.2.1.2.1.1.2	0.663529411764706	.	145960001	146000000	#FF9191	1	0.75
chr1	146120001	146160000	A.2.1.1.2.1.2.1.1.2	0.663529411764706	.	146120001	146160000	#FF9191	1	0.75
chr1	146280001	146400000	A.2.1.1.2.1.2.1.1.2	0.663529411764706	.	146280001	146400000	#FF9191	1	0.75
chr1	146440001	146680000	A.2.1.1.2.1.2.1.1.2	0.663529411764706	.	146440001	146680000	#FF9191	1	0.75
chr1	146680001	146920000	A.2.1.2.1.2.1.2.2	0.608235294117647	.	146680001	146920000	#FF9191	1	0.75
chr1	146920001	147200000	A.1.2.1.1.1.1.2.1.1.1	0.88	.	146920001	147200000	#FF4848	1	0.875
chr1	147200001	147440000	A.2.1.1.1.1.2.2.1	0.688235294117647	.	147200001	147440000	#FF9191	1	0.75
chr1	147680001	147840000	A.2.2.1.1.1.1.1.1.1.2	0.544705882352941	.	147680001	147840000	#FFDADA	1	0.625
chr1	147880001	148000000	A.2.2.1.1.1.1.1.1.1.2	0.544705882352941	.	147880001	148000000	#FFDADA	1	0.625
chr1	148160001	148240000	B.1.1.1.2.2.1	0.421176470588235	.	148160001	148240000	#DADAFF	1	0.5
chr1	148240001	148280000	B.1.1.1.2.2.2	0.42	.	148240001	148280000	#DADAFF	1	0.5
chr1	148320001	148360000	B.1.1.1.2.2.2	0.42	.	148320001	148360000	#DADAFF	1	0.5
chr1	148480001	148560000	B.1.1.1.2.2.2	0.42	.	148480001	148560000	#DADAFF	1	0.5
chr1	148560001	148600000	B.1.1.1.1.2.2.1	0.428235294117647	.	148560001	148600000	#DADAFF	1	0.5
chr1	148640001	148680000	B.1.1.1.1.2.2.1	0.428235294117647	.	148640001	148680000	#DADAFF	1	0.5
chr1	148840001	148960000	B.1.1.1.1.2.2.1	0.428235294117647	.	148840001	148960000	#DADAFF	1	0.5
chr1	149000001	149200000	B.1.1.1.1.2.2.1	0.428235294117647	.	149000001	149200000	#DADAFF	1	0.5
chr1	149200001	149320000	A.2.2.1.2.1.2.2.1	0.511764705882353	.	149200001	149320000	#FFDADA	1	0.625
chr1	149320001	149440000	A.2.2.1.2.2.2	0.503529411764706	.	149320001	149440000	#FFDADA	1	0.625
chr1	149560001	149760000	A.2.2.1.2.2.2	0.503529411764706	.	149560001	149760000	#FFDADA	1	0.625
chr1	149760001	150200000	A.1.1.2.1.1.2.2.1.2	0.954117647058824	.	149760001	150200000	#FF0000	1	1
chr1	150200001	150600000	A.1.2.2.1.1.2.1.1.2	0.8	.	150200001	150600000	#FF4848	1	0.875
chr1	150600001	151000000	A.1.1.2.1.1.2.2.1.1	0.955294117647059	.	150600001	151000000	#FF0000	1	1
chr1	151000001	151240000	A.1.2.2.1.2.2.2.2.2	0.763529411764706	.	151000001	151240000	#FF4848	1	0.875
chr1	151240001	151560000	A.1.2.2.1.2.1.1.2.2.1.1	0.781176470588235	.	151240001	151560000	#FF4848	1	0.875
chr1	151560001	151840000	A.2.1.1.1.1.1.1.2.2	0.701176470588235	.	151560001	151840000	#FF9191	1	0.75
chr1	151840001	152040000	A.2.2.1.1.2.1.2.1.1	0.529411764705882	.	151840001	152040000	#FFDADA	1	0.625
chr1	152040001	152280000	B.1.2.1.1.1.2.1	0.356470588235294	.	152040001	152280000	#9191FF	1	0.375
chr1	152280001	152560000	B.1.2.1.1.1.2.2	0.355294117647059	.	152280001	152560000	#9191FF	1	0.375
chr1	152560001	152680000	B.1.2.1.1.2.2.2.2	0.350588235294118	.	152560001	152680000	#9191FF	1	0.375
chr1	152680001	152840000	B.1.2.1.1.2.2.2.1	0.351764705882353	.	152680001	152840000	#9191FF	1	0.375
chr1	152840001	153280000	A.2.2.2.2.2.2.2.1	0.437647058823529	.	152840001	153280000	#FFDADA	1	0.625
chr1	153280001	153520000	A.2.2.1.2.1.2.2.2	0.510588235294118	.	153280001	153520000	#FFDADA	1	0.625
chr1	153520001	153600000	A.2.1.1.2.2.1.2	0.657647058823529	.	153520001	153600000	#FF9191	1	0.75
chr1	153600001	153960000	A.1.2.2.1.2.2.1.2	0.770588235294118	.	153600001	153960000	#FF4848	1	0.875
chr1	153960001	154120000	A.2.1.1.1.1.1.1.2.1	0.702352941176471	.	153960001	154120000	#FF9191	1	0.75
chr1	154120001	154320000	A.1.2.2.2.2.2.2.1.2	0.708235294117647	.	154120001	154320000	#FF4848	1	0.875
chr1	154320001	154560000	A.2.1.1.1.2.2.2.1.1.2.2	0.677647058823529	.	154320001	154560000	#FF9191	1	0.75
chr1	154560001	154920000	A.1.2.2.1.2.1.1.1.1.1	0.791764705882353	.	154560001	154920000	#FF4848	1	0.875
chr1	154920001	155160000	A.1.2.2.2.2.1.2.1.1.2.1	0.730588235294118	.	154920001	155160000	#FF4848	1	0.875
chr1	155160001	155520000	A.1.1.2.1.2.1.1.1.2	0.947058823529412	.	155160001	155520000	#FF0000	1	1
chr1	155520001	155840000	A.1.2.2.1.1.2.1.1.1.1	0.802352941176471	.	155520001	155840000	#FF4848	1	0.875
chr1	155840001	156080000	A.1.2.2.2.2.1.2.2.2.1	0.721176470588235	.	155840001	156080000	#FF4848	1	0.875
chr1	156080001	156320000	A.1.2.2.1.2.2.1.1	0.771764705882353	.	156080001	156320000	#FF4848	1	0.875
chr1	156320001	156600000	A.1.1.2.1.1.2.2.2.1	0.952941176470588	.	156320001	156600000	#FF0000	1	1
chr1	156600001	156920000	A.1.1.2.1.2.1.1.1.1.1	0.949411764705882	.	156600001	156920000	#FF0000	1	1
chr1	156920001	157120000	A.1.1.2.2.2.2.1.1.2	0.898823529411765	.	156920001	157120000	#FF0000	1	1
chr1	157120001	157520000	A.2.1.2.1.1.1.2.2.2.2	0.632941176470588	.	157120001	157520000	#FF9191	1	0.75
chr1	157520001	157920000	A.2.2.2.1.2.2.2.2	0.462352941176471	.	157520001	157920000	#FFDADA	1	0.625
chr1	157920001	158080000	A.2.1.2.2.1.1.1.2.2.1	0.587058823529412	.	157920001	158080000	#FF9191	1	0.75
chr1	158080001	158320000	B.1.1.2.2.1.1.2.1.2	0.385882352941176	.	158080001	158320000	#DADAFF	1	0.5
chr1	158320001	158480000	B.2.1.1.2.1.1.1.2.2.2	0.24	.	158320001	158480000	#4848FF	1	0.25
chr1	158480001	159120000	B.2.1.1.2.2.2.1.2.1	0.204705882352941	.	158480001	159120000	#4848FF	1	0.25
chr1	159120001	159800000	B.1.2.2.2.2.1.2.2	0.281176470588235	.	159120001	159800000	#9191FF	1	0.375
chr1	159800001	160040000	A.1.2.1.2.2.2.2.2.2	0.809411764705882	.	159800001	160040000	#FF4848	1	0.875
chr1	160040001	160360000	A.1.1.1.1.2.2.2.1	0.989411764705882	.	160040001	160360000	#FF0000	1	1
chr1	160360001	160600000	A.1.2.1.1.1.2.1.1.1.2	0.865882352941176	.	160360001	160600000	#FF4848	1	0.875
chr1	160600001	160920000	A.1.1.2.2.2.2.2.2	0.889411764705882	.	160600001	160920000	#FF0000	1	1
chr1	160920001	161160000	A.1.2.2.1.1.2.2.1	0.796470588235294	.	160920001	161160000	#FF4848	1	0.875
chr1	161160001	161440000	A.1.1.2.1.2.1.1.1.1.2	0.948235294117647	.	161160001	161440000	#FF0000	1	1
chr1	161440001	161720000	A.1.2.1.1.1.2.2.1	0.862352941176471	.	161440001	161720000	#FF4848	1	0.875
chr1	161720001	162000000	A.1.2.1.2.1.2.1.2.2.2	0.830588235294118	.	161720001	162000000	#FF4848	1	0.875
chr1	162000001	162240000	A.1.2.1.2.1.2.1.1.1.1	0.836470588235294	.	162000001	162240000	#FF4848	1	0.875
chr1	162240001	162560000	A.1.2.1.2.2.2.2.2.1.2	0.810588235294118	.	162240001	162560000	#FF4848	1	0.875
chr1	162560001	162800000	A.2.1.2.2.1.2.2.1.2.1.1	0.571764705882353	.	162560001	162800000	#FF9191	1	0.75
chr1	162800001	163280000	B.1.1.2.2.1.2.1.2.2	0.38	.	162800001	163280000	#DADAFF	1	0.5
chr1	163280001	163560000	B.1.1.2.2.1.1.1.2.1.1.1	0.391764705882353	.	163280001	163560000	#DADAFF	1	0.5
chr1	163560001	163680000	B.1.2.2.1.2.2.2.1.2.1	0.312941176470588	.	163560001	163680000	#9191FF	1	0.375
chr1	163680001	163960000	B.1.2.2.2.2.1.1.1.1	0.290588235294118	.	163680001	163960000	#9191FF	1	0.375
chr1	163960001	164200000	B.2.1.1.2.1.2.2.2.1.1	0.215294117647059	.	163960001	164200000	#4848FF	1	0.25
chr1	164200001	164520000	B.1.2.2.1.1.1.2.1.2.1	0.334117647058824	.	164200001	164520000	#9191FF	1	0.375
chr1	164520001	164760000	A.2.2.2.1.1.2.1.2.2.2	0.490588235294118	.	164520001	164760000	#FFDADA	1	0.625
chr1	164760001	165080000	B.1.1.2.1.1.2.1.1	0.409411764705882	.	164760001	165080000	#DADAFF	1	0.5
chr1	165080001	165360000	A.2.2.2.1.1.2.1.1	0.494117647058824	.	165080001	165360000	#FFDADA	1	0.625
chr1	165360001	165600000	A.2.2.2.1.2.1.2.2.1.1.1	0.476470588235294	.	165360001	165600000	#FFDADA	1	0.625
chr1	165600001	165880000	A.2.1.2.1.1.2.1.2.2.2.1	0.627058823529412	.	165600001	165880000	#FF9191	1	0.75
chr1	165880001	166080000	B.1.1.2.2.2.1.1.2.2.2	0.371764705882353	.	165880001	166080000	#DADAFF	1	0.5
chr1	166080001	166480000	B.1.2.2.1.1.1.2.1.2.2	0.332941176470588	.	166080001	166480000	#9191FF	1	0.375
chr1	166480001	166800000	B.1.2.2.2.2.1.2.1.1.1	0.285882352941176	.	166480001	166800000	#9191FF	1	0.375
chr1	166800001	167040000	A.2.1.2.2.1.1.1.1.2	0.589411764705882	.	166800001	167040000	#FF9191	1	0.75
chr1	167040001	167200000	A.1.2.2.2.1.2.2.2	0.735294117647059	.	167040001	167200000	#FF4848	1	0.875
chr1	167200001	167400000	A.1.2.1.2.2.2.2.2.1.1	0.811764705882353	.	167200001	167400000	#FF4848	1	0.875
chr1	167400001	167520000	A.2.1.2.2.1.2.2.2.1.2	0.565882352941177	.	167400001	167520000	#FF9191	1	0.75
chr1	167520001	167720000	A.1.2.1.1.1.2.2.2	0.861176470588235	.	167520001	167720000	#FF4848	1	0.875
chr1	167720001	168040000	A.1.1.2.2.2.1.2.2.1	0.904705882352941	.	167720001	168040000	#FF0000	1	1
chr1	168040001	168240000	A.1.2.1.2.2.1.2.1.1.2	0.821176470588235	.	168040001	168240000	#FF4848	1	0.875
chr1	168240001	168560000	A.2.2.2.1.2.1.2.2.2.2.2	0.468235294117647	.	168240001	168560000	#FFDADA	1	0.625
chr1	168560001	169000000	B.2.1.1.2.2.2.1.1.1	0.207058823529412	.	168560001	169000000	#4848FF	1	0.25
chr1	169000001	169080000	B.2.1.1.1.2.2.2.1	0.248235294117647	.	169000001	169080000	#4848FF	1	0.25
chr1	169080001	169360000	B.1.1.2.2.1.1.1.2.1.1.2	0.390588235294118	.	169080001	169360000	#DADAFF	1	0.5
chr1	169360001	169520000	B.1.1.2.2.1.1.1.2.1.2	0.389411764705882	.	169360001	169520000	#DADAFF	1	0.5
chr1	169520001	169880000	B.1.2.2.1.1.2.1.2.1	0.328235294117647	.	169520001	169880000	#9191FF	1	0.375
chr1	169880001	170400000	B.2.2.2.1.1.1.2.1.1	0.0623529411764706	.	169880001	170400000	#0000FF	1	0.125
chr1	170400001	170640000	B.2.1.1.2.1.1.1.2.2.1.1	0.243529411764706	.	170400001	170640000	#4848FF	1	0.25
chr1	170640001	170960000	B.2.1.2.1.2.1.1.1	0.181176470588235	.	170640001	170960000	#4848FF	1	0.25
chr1	170960001	171400000	B.1.1.2.2.1.2.1.1.1	0.383529411764706	.	170960001	171400000	#DADAFF	1	0.5
chr1	171400001	171800000	A.2.1.2.1.1.2.2.1.2.1.1	0.622352941176471	.	171400001	171800000	#FF9191	1	0.75
chr1	171800001	171960000	A.2.2.2.2.2.1.1.1.1	0.451764705882353	.	171800001	171960000	#FFDADA	1	0.625
chr1	171960001	172360000	B.1.1.2.2.1.2.1.2.1	0.381176470588235	.	171960001	172360000	#DADAFF	1	0.5
chr1	172360001	172680000	B.1.1.2.2.1.2.1.1.2	0.382352941176471	.	172360001	172680000	#DADAFF	1	0.5
chr1	172680001	173040000	B.2.1.1.2.2.2.1.2.2	0.203529411764706	.	172680001	173040000	#4848FF	1	0.25
chr1	173040001	173120000	B.2.1.2.2.1.1.2.2	0.165882352941176	.	173040001	173120000	#4848FF	1	0.25
chr1	173120001	173200000	B.2.1.1.1.1.1.2.1	0.265882352941176	.	173120001	173200000	#4848FF	1	0.25
chr1	173200001	173360000	B.2.1.1.1.1.1.2.2	0.264705882352941	.	173200001	173360000	#4848FF	1	0.25
chr1	173360001	173640000	A.2.2.2.2.2.1.1.2	0.449411764705882	.	173360001	173640000	#FFDADA	1	0.625
chr1	173640001	173800000	A.2.2.2.1.1.2.2.1.2	0.488235294117647	.	173640001	173800000	#FFDADA	1	0.625
chr1	173800001	173960000	A.2.1.2.2.1.2.2.2.1.1.1	0.568235294117647	.	173800001	173960000	#FF9191	1	0.75
chr1	173960001	174240000	A.2.2.2.1.2.1.2.2.1.1.2	0.475294117647059	.	173960001	174240000	#FFDADA	1	0.625
chr1	174240001	174720000	B.1.2.2.1.1.2.2.1	0.325882352941176	.	174240001	174720000	#9191FF	1	0.375
chr1	174720001	175000000	A.1.2.1.2.2.1.2.2.2	0.816470588235294	.	174720001	175000000	#FF4848	1	0.875
chr1	175000001	175320000	A.2.2.2.1.2.1.2.2.2.1.1	0.471764705882353	.	175000001	175320000	#FFDADA	1	0.625
chr1	175320001	175480000	A.2.2.2.2.2.2.2.2	0.436470588235294	.	175320001	175480000	#FFDADA	1	0.625
chr1	175480001	175720000	B.1.1.2.1.1.1.2.1	0.412941176470588	.	175480001	175720000	#DADAFF	1	0.5
chr1	175720001	175920000	B.1.1.2.1.2.1.1.1.2	0.402352941176471	.	175720001	175920000	#DADAFF	1	0.5
chr1	175920001	176000000	B.1.1.2.2.2.1.2.2	0.369411764705882	.	175920001	176000000	#DADAFF	1	0.5
chr1	176000001	176080000	B.1.1.2.2.2.1.1.2.2.1	0.372941176470588	.	176000001	176080000	#DADAFF	1	0.5
chr1	176080001	176280000	B.1.2.2.1.1.1.2.2.1	0.331764705882353	.	176080001	176280000	#9191FF	1	0.375
chr1	176280001	176520000	B.1.2.2.2.2.1.2.1.1.2	0.284705882352941	.	176280001	176520000	#9191FF	1	0.375
chr1	176520001	176840000	B.2.1.1.2.1.1.1.2.2.1.2.2	0.241176470588235	.	176520001	176840000	#4848FF	1	0.25
chr1	176840001	177120000	B.1.2.2.2.2.1.2.1.2.1	0.283529411764706	.	176840001	177120000	#9191FF	1	0.375
chr1	177120001	177400000	B.2.1.1.2.1.1.1.2.2.1.2.1	0.242352941176471	.	177120001	177400000	#4848FF	1	0.25
chr1	177400001	177720000	B.1.2.2.2.2.1.2.1.2.2	0.282352941176471	.	177400001	177720000	#9191FF	1	0.375
chr1	177720001	177960000	B.1.2.2.1.1.1.2.1.1	0.335294117647059	.	177720001	177960000	#9191FF	1	0.375
chr1	177960001	178240000	A.2.1.2.1.1.2.1.2.2.1	0.628235294117647	.	177960001	178240000	#FF9191	1	0.75
chr1	178240001	178480000	A.2.1.2.1.1.2.1.2.2.2.2	0.625882352941176	.	178240001	178480000	#FF9191	1	0.75
chr1	178480001	178760000	A.2.1.2.1.1.1.2.2.1.1.1	0.638823529411765	.	178480001	178760000	#FF9191	1	0.75
chr1	178760001	179000000	A.2.1.2.1.2.2.2.2.2	0.592941176470588	.	178760001	179000000	#FF9191	1	0.75
chr1	179000001	179400000	A.1.2.1.1.2.2.2.1.1.2	0.850588235294118	.	179000001	179400000	#FF4848	1	0.875
chr1	179400001	179640000	A.2.1.2.2.1.2.2.1.2.1.2	0.570588235294118	.	179400001	179640000	#FF9191	1	0.75
chr1	179640001	179800000	A.2.1.2.2.1.2.2.2.1.1.2	0.567058823529412	.	179640001	179800000	#FF9191	1	0.75
chr1	179800001	180120000	A.1.2.1.2.1.1.2.1	0.84	.	179800001	180120000	#FF4848	1	0.875
chr1	180120001	180240000	A.2.1.2.1.2.2.2.1.1.2.2	0.597647058823529	.	180120001	180240000	#FF9191	1	0.75
chr1	180240001	180480000	A.1.2.1.1.2.2.2.2.1.2.2	0.845882352941176	.	180240001	180480000	#FF4848	1	0.875
chr1	180480001	180640000	A.2.1.2.1.2.2.2.1.2.1	0.596470588235294	.	180480001	180640000	#FF9191	1	0.75
chr1	180640001	180840000	A.2.1.2.1.2.2.2.1.1.2.1	0.598823529411765	.	180640001	180840000	#FF9191	1	0.75
chr1	180840001	181160000	A.1.2.1.1.2.2.2.1.1.1	0.851764705882353	.	180840001	181160000	#FF4848	1	0.875
chr1	181160001	181400000	A.2.1.2.1.2.2.2.2.1	0.594117647058824	.	181160001	181400000	#FF9191	1	0.75
chr1	181400001	181640000	A.2.1.2.2.1.1.1.1.1.2	0.590588235294118	.	181400001	181640000	#FF9191	1	0.75
chr1	181640001	181720000	A.2.2.1.2.2.1.2.2	0.504705882352941	.	181640001	181720000	#FFDADA	1	0.625
chr1	181720001	182040000	A.2.1.2.1.1.1.2.2.2.1	0.634117647058824	.	181720001	182040000	#FF9191	1	0.75
chr1	182040001	182280000	A.1.2.1.2.1.2.1.2.2.1	0.831764705882353	.	182040001	182280000	#FF4848	1	0.875
chr1	182280001	182400000	A.2.1.2.1.2.2.2.1.2.2	0.595294117647059	.	182280001	182400000	#FF9191	1	0.75
chr1	182400001	182600000	A.2.1.2.1.2.2.1.1.1.1	0.607058823529412	.	182400001	182600000	#FF9191	1	0.75
chr1	182600001	182840000	A.1.1.2.2.2.2.1.2.2	0.894117647058824	.	182600001	182840000	#FF0000	1	1
chr1	182840001	183160000	A.1.1.2.2.2.1.1.2.2.2	0.907058823529412	.	182840001	183160000	#FF0000	1	1
chr1	183160001	183240000	A.1.2.2.2.1.2.1.1	0.74	.	183160001	183240000	#FF4848	1	0.875
chr1	183240001	183640000	A.1.1.2.2.2.1.2.1	0.905882352941176	.	183240001	183640000	#FF0000	1	1
chr1	183640001	183920000	A.2.1.2.1.1.2.2.1.2.1.2	0.621176470588235	.	183640001	183920000	#FF9191	1	0.75
chr1	183920001	184040000	A.2.1.2.2.1.2.2.1.1.2	0.572941176470588	.	183920001	184040000	#FF9191	1	0.75
chr1	184040001	184360000	A.2.1.2.2.2.1.2.2.1.1.1	0.556470588235294	.	184040001	184360000	#FF9191	1	0.75
chr1	184360001	184480000	A.2.1.2.2.1.2.2.2.2.1.2	0.563529411764706	.	184360001	184480000	#FF9191	1	0.75
chr1	184480001	184680000	A.2.2.2.1.1.2.2.1.1	0.489411764705882	.	184480001	184680000	#FFDADA	1	0.625
chr1	184680001	185120000	A.2.1.2.2.2.1.2.2.1.1.2	0.555294117647059	.	184680001	185120000	#FF9191	1	0.75
chr1	185120001	185240000	B.1.1.2.1.2.1.2	0.398823529411765	.	185120001	185240000	#DADAFF	1	0.5
chr1	185240001	185520000	B.1.2.2.1.1.1.2.2.2	0.330588235294118	.	185240001	185520000	#9191FF	1	0.375
chr1	185520001	185720000	B.1.2.2.1.2.2.2.1.1.1	0.315294117647059	.	185520001	185720000	#9191FF	1	0.375
chr1	185720001	185800000	B.1.2.2.1.2.2.2.1.2.2	0.311764705882353	.	185720001	185800000	#9191FF	1	0.375
chr1	185800001	185960000	B.2.1.1.2.1.1.1.1	0.245882352941176	.	185800001	185960000	#4848FF	1	0.25
chr1	185960001	186160000	B.2.1.2.1.2.1.1.2	0.18	.	185960001	186160000	#4848FF	1	0.25
chr1	186160001	186280000	B.1.2.2.1.2.2.2.1.1.2	0.314117647058824	.	186160001	186280000	#9191FF	1	0.375
chr1	186280001	186400000	B.1.1.2.2.1.1.1.1.1	0.395294117647059	.	186280001	186400000	#DADAFF	1	0.5
chr1	186400001	186640000	B.2.2.2.1.2.1.1.1.1.1.2.2	0.0517647058823529	.	186400001	186640000	#0000FF	1	0.125
chr1	186640001	186960000	B.2.2.2.2.2.2.1.2.1	0.00705882352941176	.	186640001	186960000	#0000FF	1	0.125
chr1	186960001	187200000	B.2.2.2.1.2.1.1.1.1.1.2.1	0.0529411764705882	.	186960001	187200000	#0000FF	1	0.125
chr1	187200001	187280000	B.2.1.2.2.1.1.2.1.1	0.168235294117647	.	187200001	187280000	#4848FF	1	0.25
chr1	187280001	187400000	B.2.2.1.2.1.1.1.1	0.105882352941176	.	187280001	187400000	#0000FF	1	0.125
chr1	187400001	187560000	B.2.1.1.2.1.1.2.2.2.2	0.228235294117647	.	187400001	187560000	#4848FF	1	0.25
chr1	187560001	187680000	B.1.2.2.2.2.2.2.1.1	0.272941176470588	.	187560001	187680000	#9191FF	1	0.375
chr1	187680001	187840000	B.2.1.2.1.2.1.2.2.1	0.176470588235294	.	187680001	187840000	#4848FF	1	0.25
chr1	187840001	188080000	B.2.2.2.1.2.1.1.1.1.2	0.0505882352941176	.	187840001	188080000	#0000FF	1	0.125
chr1	188080001	188200000	B.2.2.1.2.2.1.2.2.2.2	0.0858823529411765	.	188080001	188200000	#0000FF	1	0.125
chr1	188200001	188360000	B.2.2.2.2.2.1.2.2	0.0105882352941176	.	188200001	188360000	#0000FF	1	0.125
chr1	188360001	188600000	B.2.2.1.2.2.1.2.2.2.1.1	0.0882352941176471	.	188360001	188600000	#0000FF	1	0.125
chr1	188600001	188720000	B.2.1.2.2.1.1.2.1.2	0.167058823529412	.	188600001	188720000	#4848FF	1	0.25
chr1	188720001	188960000	B.2.2.1.1.1.2.2.1	0.135294117647059	.	188720001	188960000	#0000FF	1	0.125
chr1	188960001	189160000	B.2.1.2.1.2.1.2.2.2	0.175294117647059	.	188960001	189160000	#4848FF	1	0.25
chr1	189160001	189360000	B.2.2.2.2.2.2.1.2.2.2.2	0.00352941176470588	.	189160001	189360000	#0000FF	1	0.125
chr1	189360001	189680000	B.2.2.2.1.2.1.2.1	0.0458823529411765	.	189360001	189680000	#0000FF	1	0.125
chr1	189680001	190200000	B.2.2.2.1.1.1.2.2.2	0.0588235294117647	.	189680001	190200000	#0000FF	1	0.125
chr1	190200001	190360000	B.2.2.1.2.2.1.2.2.2.1.2	0.0870588235294118	.	190200001	190360000	#0000FF	1	0.125
chr1	190360001	190520000	B.2.2.1.2.2.1.2.1	0.0905882352941176	.	190360001	190520000	#0000FF	1	0.125
chr1	190520001	190720000	B.2.2.1.2.2.2.1.2.2.2.2	0.0752941176470588	.	190520001	190720000	#0000FF	1	0.125
chr1	190720001	191040000	B.2.2.2.2.2.2.1.2.2.2.1	0.00470588235294118	.	190720001	191040000	#0000FF	1	0.125
chr1	191040001	191160000	B.2.2.1.2.2.2.2.2.2.1	0.0694117647058824	.	191040001	191160000	#0000FF	1	0.125
chr1	191160001	191520000	B.2.2.2.1.1.1.2.2.1	0.06	.	191160001	191520000	#0000FF	1	0.125
chr1	191520001	191840000	B.2.2.1.1.1.2.2.2	0.134117647058824	.	191520001	191840000	#0000FF	1	0.125
chr1	191840001	192440000	B.2.2.2.1.1.1.2.1.2	0.0611764705882353	.	191840001	192440000	#0000FF	1	0.125
chr1	192440001	192760000	B.2.1.1.2.2.2.1.1.2	0.205882352941176	.	192440001	192760000	#4848FF	1	0.25
chr1	192760001	193080000	B.1.2.2.1.1.1.1.1	0.337647058823529	.	192760001	193080000	#9191FF	1	0.375
chr1	193080001	193320000	B.1.2.2.1.1.1.1.2	0.336470588235294	.	193080001	193320000	#9191FF	1	0.375
chr1	193320001	193480000	B.2.2.1.2.2.2.1.2.2.1.1.2	0.0788235294117647	.	193320001	193480000	#0000FF	1	0.125
chr1	193480001	193680000	B.2.2.2.1.2.1.2.2	0.0447058823529412	.	193480001	193680000	#0000FF	1	0.125
chr1	193680001	193800000	B.2.2.2.2.2.1.1.1	0.0141176470588235	.	193680001	193800000	#0000FF	1	0.125
chr1	193800001	193960000	B.2.2.2.2.2.1.2.1	0.0117647058823529	.	193800001	193960000	#0000FF	1	0.125
chr1	193960001	194040000	B.2.2.2.2.2.1.1.2	0.0129411764705882	.	193960001	194040000	#0000FF	1	0.125
chr1	194040001	194320000	B.2.2.2.1.2.1.1.2.1	0.0482352941176471	.	194040001	194320000	#0000FF	1	0.125
chr1	194320001	194480000	B.2.2.1.2.2.2.1.2.2.2.1	0.0764705882352941	.	194320001	194480000	#0000FF	1	0.125
chr1	194480001	194920000	B.2.2.2.2.2.2.2.1	0.00235294117647059	.	194480001	194920000	#0000FF	1	0.125
chr1	194920001	195000000	B.2.2.1.2.2.2.1.2.2.1.1.1	0.08	.	194920001	195000000	#0000FF	1	0.125
chr1	195000001	195120000	B.2.2.1.2.2.2.2.2.2.2	0.0682352941176471	.	195000001	195120000	#0000FF	1	0.125
chr1	195120001	195240000	B.2.2.1.2.2.2.1.2.2.1.2	0.0776470588235294	.	195120001	195240000	#0000FF	1	0.125
chr1	195240001	195360000	B.2.2.1.2.2.2.2.1.2	0.0717647058823529	.	195240001	195360000	#0000FF	1	0.125
chr1	195360001	195720000	B.2.2.2.2.2.2.1.1.2	0.00823529411764706	.	195360001	195720000	#0000FF	1	0.125
chr1	195720001	195800000	B.2.1.2.2.1.1.1	0.169411764705882	.	195720001	195800000	#4848FF	1	0.25
chr1	195800001	196120000	B.2.2.2.1.1.1.1.2.1	0.0647058823529412	.	195800001	196120000	#0000FF	1	0.125
chr1	196120001	196280000	B.2.1.2.2.1.2.2.1	0.162352941176471	.	196120001	196280000	#4848FF	1	0.25
chr1	196280001	196440000	B.1.2.2.2.2.1.1.2.2	0.287058823529412	.	196280001	196440000	#9191FF	1	0.375
chr1	196440001	196680000	B.1.2.2.2.2.1.1.2.1	0.288235294117647	.	196440001	196680000	#9191FF	1	0.375
chr1	196680001	196840000	B.2.1.2.2.1.2.1.2	0.163529411764706	.	196680001	196840000	#4848FF	1	0.25
chr1	196840001	197080000	B.2.2.2.1.2.1.1.2.2	0.0470588235294118	.	196840001	197080000	#0000FF	1	0.125
chr1	197080001	197320000	B.2.2.2.1.2.1.1.1.1.1.1	0.0541176470588235	.	197080001	197320000	#0000FF	1	0.125
chr1	197320001	197600000	B.2.2.1.1.1.2.1.2.2	0.136470588235294	.	197320001	197600000	#0000FF	1	0.125
chr1	197600001	197800000	B.2.1.2.1.2.1.2.1.2	0.177647058823529	.	197600001	197800000	#4848FF	1	0.25
chr1	197800001	198080000	B.2.1.1.2.2.2.2.2.1.1	0.201176470588235	.	197800001	198080000	#4848FF	1	0.25
chr1	198080001	198320000	B.2.2.1.1.1.2.1.1.2.1.1	0.142352941176471	.	198080001	198320000	#0000FF	1	0.125
chr1	198320001	198440000	B.2.2.1.2.2.1.2.2.1	0.0894117647058824	.	198320001	198440000	#0000FF	1	0.125
chr1	198440001	198720000	B.2.2.1.1.1.2.1.1.2.1.2	0.141176470588235	.	198440001	198720000	#0000FF	1	0.125
chr1	198720001	199040000	B.2.2.2.2.2.2.2.2	0.00117647058823529	.	198720001	199040000	#0000FF	1	0.125
chr1	199040001	199280000	B.2.2.2.2.2.2.1.2.2.1	0.00588235294117647	.	199040001	199280000	#0000FF	1	0.125
chr1	199280001	199520000	B.2.2.1.1.1.2.1.1.1.2	0.143529411764706	.	199280001	199520000	#0000FF	1	0.125
chr1	199520001	199840000	B.1.1.2.1.1.1.2.2.1	0.411764705882353	.	199520001	199840000	#DADAFF	1	0.5
chr1	199840001	200000000	A.2.2.2.1.2.1.2.2.1.2.1	0.474117647058824	.	199840001	200000000	#FFDADA	1	0.625
chr1	200000001	200240000	A.2.1.2.2.1.2.1.1.2	0.58	.	200000001	200240000	#FF9191	1	0.75
chr1	200240001	200520000	A.1.2.1.1.2.2.2.1.2	0.849411764705882	.	200240001	200520000	#FF4848	1	0.875
chr1	200520001	200840000	A.1.1.2.2.2.1.1.2.2.1	0.908235294117647	.	200520001	200840000	#FF0000	1	1
chr1	200840001	201120000	A.1.1.2.2.2.1.1.1	0.911764705882353	.	200840001	201120000	#FF0000	1	1
chr1	201120001	201360000	A.1.1.2.2.2.2.1.1.1.1	0.901176470588235	.	201120001	201360000	#FF0000	1	1
chr1	201360001	201840000	A.1.1.1.1.1.1.2	0.998823529411765	.	201360001	201840000	#FF0000	1	1
chr1	201840001	202120000	A.1.1.2.1.1.2.1.1.2	0.957647058823529	.	201840001	202120000	#FF0000	1	1
chr1	202120001	202320000	A.1.2.2.2.2.1.1.2	0.732941176470588	.	202120001	202320000	#FF4848	1	0.875
chr1	202320001	202560000	A.1.2.1.1.1.2.1.1.1.1	0.867058823529412	.	202320001	202560000	#FF4848	1	0.875
chr1	202560001	202640000	A.2.1.1.2.1.2.2.2	0.66	.	202560001	202640000	#FF9191	1	0.75
chr1	202640001	203000000	A.1.1.1.1.1.1.1	1	.	202640001	203000000	#FF0000	1	1
chr1	203000001	203240000	A.1.1.2.1.2.1.2.1.2	0.943529411764706	.	203000001	203240000	#FF0000	1	1
chr1	203240001	203400000	A.1.2.2.1.2.2.2.1.1	0.769411764705882	.	203240001	203400000	#FF4848	1	0.875
chr1	203400001	203840000	A.1.1.1.1.2.2.2.2.1	0.988235294117647	.	203400001	203840000	#FF0000	1	1
chr1	203840001	203960000	A.2.1.1.1.1.2.1.2	0.689411764705882	.	203840001	203960000	#FF9191	1	0.75
chr1	203960001	204120000	A.1.2.2.2.2.1.1.1	0.734117647058824	.	203960001	204120000	#FF4848	1	0.875
chr1	204120001	204520000	A.1.1.1.1.2.2.1	0.990588235294118	.	204120001	204520000	#FF0000	1	1
chr1	204520001	204640000	A.2.1.1.1.2.1.2	0.682352941176471	.	204520001	204640000	#FF9191	1	0.75
chr1	204640001	204880000	A.1.1.2.1.2.1.2.1.1	0.944705882352941	.	204640001	204880000	#FF0000	1	1
chr1	204880001	205040000	A.1.2.2.2.2.2.1.2.1.1	0.716470588235294	.	204880001	205040000	#FF4848	1	0.875
chr1	205040001	205280000	A.1.1.2.1.1.2.1.1.1.1	0.96	.	205040001	205280000	#FF0000	1	1
chr1	205280001	205520000	A.1.1.2.1.1.2.1.1.1.2	0.958823529411765	.	205280001	205520000	#FF0000	1	1
chr1	205520001	205720000	A.1.1.2.1.1.2.2.2.2.2	0.950588235294118	.	205520001	205720000	#FF0000	1	1
chr1	205720001	205960000	A.1.1.2.2.2.2.1.1.1.2	0.9	.	205720001	205960000	#FF0000	1	1
chr1	206040001	206360000	A.1.2.2.2.1.2.2.1	0.736470588235294	.	206040001	206360000	#FF4848	1	0.875
chr1	206480001	206880000	A.1.1.2.2.2.2.1.2.1.2.2	0.895294117647059	.	206480001	206880000	#FF0000	1	1
chr1	206880001	207240000	A.1.1.2.2.2.1.2.2.2.1	0.903529411764706	.	206880001	207240000	#FF0000	1	1
chr1	207240001	207400000	A.2.2.2.2.2.1.1.1.2	0.450588235294118	.	207240001	207400000	#FFDADA	1	0.625
chr1	207400001	207800000	A.2.1.2.2.2.1.2.2.2	0.552941176470588	.	207400001	207800000	#FF9191	1	0.75
chr1	207800001	207960000	A.2.1.2.1.1.2.1.2.1.1	0.630588235294118	.	207800001	207960000	#FF9191	1	0.75
chr1	207960001	208160000	A.2.1.2.1.2.2.1.1.2.2	0.602352941176471	.	207960001	208160000	#FF9191	1	0.75
chr1	208160001	208440000	A.2.2.2.1.1.2.1.2.1	0.492941176470588	.	208160001	208440000	#FFDADA	1	0.625
chr1	208440001	208600000	B.1.2.2.1.2.2.1.1.1	0.32	.	208440001	208600000	#9191FF	1	0.375
chr1	208600001	208840000	B.1.2.2.2.2.1.1.1.2	0.289411764705882	.	208600001	208840000	#9191FF	1	0.375
chr1	208840001	209000000	B.2.1.1.2.1.1.1.2.1	0.244705882352941	.	208840001	209000000	#4848FF	1	0.25
chr1	209000001	209160000	B.1.2.2.2.2.2.2.1.2	0.271764705882353	.	209000001	209160000	#9191FF	1	0.375
chr1	209160001	209240000	B.2.1.1.1.2.2.1.1	0.250588235294118	.	209160001	209240000	#4848FF	1	0.25
chr1	209240001	209480000	B.1.1.2.2.1.1.1.2.2	0.388235294117647	.	209240001	209480000	#DADAFF	1	0.5
chr1	209480001	209760000	A.2.2.2.1.2.1.2.2.2.2.1	0.469411764705882	.	209480001	209760000	#FFDADA	1	0.625
chr1	209760001	209960000	A.2.2.2.1.1.2.1.2.2.1	0.491764705882353	.	209760001	209960000	#FFDADA	1	0.625
chr1	209960001	210280000	A.2.1.2.2.2.1.2.2.1.2	0.554117647058823	.	209960001	210280000	#FF9191	1	0.75
chr1	210280001	210560000	A.2.2.2.1.1.2.2.2.2	0.485882352941176	.	210280001	210560000	#FFDADA	1	0.625
chr1	210560001	210960000	B.1.2.2.1.1.2.2.2	0.324705882352941	.	210560001	210960000	#9191FF	1	0.375
chr1	210960001	211400000	B.2.1.1.2.2.2.2.2.2	0.198823529411765	.	210960001	211400000	#4848FF	1	0.25
chr1	211400001	211680000	A.2.1.2.2.1.2.2.1.1.1.2	0.574117647058824	.	211400001	211680000	#FF9191	1	0.75
chr1	211680001	211840000	A.2.1.2.2.1.2.2.2.2.1.1	0.564705882352941	.	211680001	211840000	#FF9191	1	0.75
chr1	211840001	212200000	A.1.2.1.2.2.1.2.1.2.1	0.82	.	211840001	212200000	#FF4848	1	0.875
chr1	212200001	212600000	A.1.1.2.2.2.1.2.2.2.2	0.902352941176471	.	212200001	212600000	#FF0000	1	1
chr1	212600001	213200000	A.1.1.1.1.1.2	0.997647058823529	.	212600001	213200000	#FF0000	1	1
chr1	213200001	213480000	A.2.1.2.1.1.2.2.1.2.2	0.62	.	213200001	213480000	#FF9191	1	0.75
chr1	213480001	213600000	B.1.1.2.2.2.1.1.2.1	0.374117647058824	.	213480001	213600000	#DADAFF	1	0.5
chr1	213600001	213680000	B.1.1.2.2.2.2.2.1	0.362352941176471	.	213600001	213680000	#DADAFF	1	0.5
chr1	213680001	214160000	B.1.1.2.1.1.2.2.2	0.404705882352941	.	213680001	214160000	#DADAFF	1	0.5
chr1	214160001	214320000	A.2.2.2.2.2.1.2.2.1	0.445882352941176	.	214160001	214320000	#FFDADA	1	0.625
chr1	214320001	214480000	A.2.2.2.2.2.1.2.1.1	0.448235294117647	.	214320001	214480000	#FFDADA	1	0.625
chr1	214480001	214840000	A.2.1.2.2.2.1.1.1	0.561176470588235	.	214480001	214840000	#FF9191	1	0.75
chr1	214840001	215040000	B.2.1.2.1.2.1.2.1.1	0.178823529411765	.	214840001	215040000	#4848FF	1	0.25
chr1	215040001	215240000	B.2.2.2.1.2.2.2.2.2.1.1	0.0376470588235294	.	215040001	215240000	#0000FF	1	0.125
chr1	215240001	215400000	B.2.2.2.2.2.2.1.1.1	0.00941176470588235	.	215240001	215400000	#0000FF	1	0.125
chr1	215400001	215840000	B.2.2.2.1.1.1.1.1.2	0.0658823529411765	.	215400001	215840000	#0000FF	1	0.125
chr1	215840001	216240000	B.2.2.1.1.1.2.1.1.2.2	0.14	.	215840001	216240000	#0000FF	1	0.125
chr1	216240001	216400000	B.2.2.1.2.2.1.1.1	0.0964705882352941	.	216240001	216400000	#0000FF	1	0.125
chr1	216400001	216520000	B.2.2.2.1.2.1.1.1.2	0.0494117647058823	.	216400001	216520000	#0000FF	1	0.125
chr1	216520001	216800000	B.2.2.2.1.2.2.2.2.1	0.0388235294117647	.	216520001	216800000	#0000FF	1	0.125
chr1	216800001	217200000	B.2.1.1.2.2.2.2.2.1.2	0.2	.	216800001	217200000	#4848FF	1	0.25
chr1	217200001	217480000	B.2.2.2.1.2.2.2.2.2.2.1	0.0352941176470588	.	217200001	217480000	#0000FF	1	0.125
chr1	217480001	217600000	B.2.1.2.2.1.2.2.2	0.161176470588235	.	217480001	217600000	#4848FF	1	0.25
chr1	217600001	217680000	B.2.2.1.2.2.2.2.1.1.1	0.0741176470588235	.	217600001	217680000	#0000FF	1	0.125
chr1	217680001	217800000	B.2.1.2.2.1.2.1.1	0.164705882352941	.	217680001	217800000	#4848FF	1	0.25
chr1	217800001	217960000	B.2.2.1.2.2.2.1.2.1.1	0.0823529411764706	.	217800001	217960000	#0000FF	1	0.125
chr1	217960001	218200000	B.2.2.2.1.2.2.2.2.2.1.2	0.0364705882352941	.	217960001	218200000	#0000FF	1	0.125
chr1	218200001	218400000	B.2.2.1.2.2.1.1.2.2.1.1	0.0941176470588235	.	218200001	218400000	#0000FF	1	0.125
chr1	218400001	218640000	B.2.1.1.2.1.1.2.2.1.1	0.237647058823529	.	218400001	218640000	#4848FF	1	0.25
chr1	218640001	219320000	B.2.2.2.1.1.1.1.1.1	0.0670588235294118	.	218640001	219320000	#0000FF	1	0.125
chr1	219320001	219600000	B.2.2.2.1.2.2.2.1.2.2	0.04	.	219320001	219600000	#0000FF	1	0.125
chr1	219600001	219760000	B.2.2.1.2.2.2.1.2.1.2	0.0811764705882353	.	219600001	219760000	#0000FF	1	0.125
chr1	219760001	220000000	B.2.1.2.1.2.2.2.2	0.170588235294118	.	219760001	220000000	#4848FF	1	0.25
chr1	220000001	220320000	A.2.2.2.1.2.1.2.2.2.1.2	0.470588235294118	.	220000001	220320000	#FFDADA	1	0.625
chr1	220320001	220560000	A.2.1.2.2.2.1.2.1.1	0.558823529411765	.	220320001	220560000	#FF9191	1	0.75
chr1	220560001	220840000	A.2.2.2.2.2.1.2.2.2.2	0.443529411764706	.	220560001	220840000	#FFDADA	1	0.625
chr1	220840001	221000000	A.2.2.2.2.2.1.2.1.2	0.447058823529412	.	220840001	221000000	#FFDADA	1	0.625
chr1	221000001	221360000	B.2.2.2.1.2.2.2.1.2.1	0.0411764705882353	.	221000001	221360000	#0000FF	1	0.125
chr1	221360001	221600000	B.2.2.1.1.1.2.1.1.1.1	0.144705882352941	.	221360001	221600000	#0000FF	1	0.125
chr1	221600001	221800000	B.2.2.1.2.2.2.2.1.1.2	0.0729411764705882	.	221600001	221800000	#0000FF	1	0.125
chr1	221800001	221880000	B.2.2.1.2.2.2.1.1.1	0.0847058823529412	.	221800001	221880000	#0000FF	1	0.125
chr1	221880001	222160000	B.2.1.1.2.1.1.2.2.2.1.1.1.2	0.234117647058824	.	221880001	222160000	#4848FF	1	0.25
chr1	222160001	222280000	B.2.2.1.2.2.1.1.2.2.1.2	0.0929411764705882	.	222160001	222280000	#0000FF	1	0.125
chr1	222280001	222440000	B.2.2.1.2.2.1.1.2.1	0.0952941176470588	.	222280001	222440000	#0000FF	1	0.125
chr1	222440001	222680000	B.2.1.1.2.1.1.2.2.2.1.2	0.229411764705882	.	222440001	222680000	#4848FF	1	0.25
chr1	222680001	222880000	A.2.2.2.1.2.1.2.2.1.2.2	0.472941176470588	.	222680001	222880000	#FFDADA	1	0.625
chr1	222880001	223280000	A.1.2.1.2.1.1.2.2.2	0.837647058823529	.	222880001	223280000	#FF4848	1	0.875
chr1	223280001	223520000	A.1.2.1.2.2.1.2.1.1.1	0.822352941176471	.	223280001	223520000	#FF4848	1	0.875
chr1	223520001	223680000	A.2.1.2.1.2.2.1.1.2.1.2	0.603529411764706	.	223520001	223680000	#FF9191	1	0.75
chr1	223680001	223840000	A.2.2.1.1.1.2.1.2.2	0.535294117647059	.	223680001	223840000	#FFDADA	1	0.625
chr1	223840001	224080000	A.1.1.2.2.2.2.1.2.1.2.1	0.896470588235294	.	223840001	224080000	#FF0000	1	1
chr1	224080001	224240000	A.2.2.1.2.1.1.1	0.52	.	224080001	224240000	#FFDADA	1	0.625
chr1	224240001	224480000	A.1.1.2.2.2.2.1.2.1.1	0.897647058823529	.	224240001	224480000	#FF0000	1	1
chr1	224480001	224560000	A.2.1.1.1.1.2.1.1.2.1	0.691764705882353	.	224480001	224560000	#FF9191	1	0.75
chr1	224560001	225160000	A.1.1.1.2.2.1	0.976470588235294	.	224560001	225160000	#FF0000	1	1
chr1	225160001	225600000	A.2.1.2.1.1.1.2.1	0.64	.	225160001	225600000	#FF9191	1	0.75
chr1	225600001	226000000	A.1.1.1.2.1.2.1.2	0.982352941176471	.	225600001	226000000	#FF0000	1	1
chr1	226000001	226240000	A.1.1.2.1.2.1.2.2	0.942352941176471	.	226000001	226240000	#FF0000	1	1
chr1	226240001	226600000	A.1.1.1.1.2.2.2.2.2	0.987058823529412	.	226240001	226600000	#FF0000	1	1
chr1	226600001	227200000	A.1.1.1.2.1.2.1.1	0.983529411764706	.	226600001	227200000	#FF0000	1	1
chr1	227200001	227600000	A.1.1.2.2.2.2.2.1.1.1	0.892941176470588	.	227200001	227600000	#FF0000	1	1
chr1	227600001	227880000	A.1.2.2.2.1.1.1.2.1.1	0.758823529411765	.	227600001	227880000	#FF4848	1	0.875
chr1	227880001	228200000	A.1.2.2.2.2.2.1.2.1.2	0.715294117647059	.	227880001	228200000	#FF4848	1	0.875
chr1	228200001	228480000	A.1.2.2.1.2.2.2.1.2.2.1	0.767058823529412	.	228200001	228480000	#FF4848	1	0.875
chr1	228480001	228760000	A.1.2.2.2.2.1.2.1.1.1	0.731764705882353	.	228480001	228760000	#FF4848	1	0.875
chr1	228760001	229040000	A.1.2.2.1.2.1.1.1.1.2	0.790588235294118	.	228760001	229040000	#FF4848	1	0.875
chr1	229040001	229360000	A.1.1.2.1.1.2.1.2	0.956470588235294	.	229040001	229360000	#FF0000	1	1
chr1	229360001	229640000	A.1.1.2.1.1.2.2.2.2.1	0.951764705882353	.	229360001	229640000	#FF0000	1	1
chr1	229640001	229720000	A.2.1.1.1.2.2.2.1.1.1	0.68	.	229640001	229720000	#FF9191	1	0.75
chr1	229720001	230080000	A.1.2.1.1.1.2.1.2	0.863529411764706	.	229720001	230080000	#FF4848	1	0.875
chr1	230080001	230480000	A.1.1.2.2.2.2.2.1.1.2	0.891764705882353	.	230080001	230480000	#FF0000	1	1
chr1	230480001	230760000	A.1.1.2.2.2.2.2.1.2	0.890588235294118	.	230480001	230760000	#FF0000	1	1
chr1	230760001	231000000	A.1.2.1.1.1.2.1.1.2	0.864705882352941	.	230760001	231000000	#FF4848	1	0.875
chr1	231000001	231400000	A.1.2.1.1.2.2.1.1	0.854117647058824	.	231000001	231400000	#FF4848	1	0.875
chr1	231400001	231800000	A.1.2.1.2.2.1.1.1	0.824705882352941	.	231400001	231800000	#FF4848	1	0.875
chr1	231800001	232120000	A.2.1.2.1.2.2.1.2	0.601176470588235	.	231800001	232120000	#FF9191	1	0.75
chr1	232120001	232280000	A.2.1.2.1.2.2.1.1.1.2	0.605882352941176	.	232120001	232280000	#FF9191	1	0.75
chr1	232280001	232760000	A.1.2.1.1.2.2.1.2	0.852941176470588	.	232280001	232760000	#FF4848	1	0.875
chr1	232760001	232880000	A.2.2.1.2.2.1.1.1	0.509411764705882	.	232760001	232880000	#FFDADA	1	0.625
chr1	232880001	233200000	A.2.1.2.1.1.1.2.2.1.1.2	0.637647058823529	.	232880001	233200000	#FF9191	1	0.75
chr1	233200001	233400000	A.2.1.2.1.1.1.2.2.1.2.2	0.635294117647059	.	233200001	233400000	#FF9191	1	0.75
chr1	233400001	233600000	A.2.1.2.2.1.2.2.1.1.1.1	0.575294117647059	.	233400001	233600000	#FF9191	1	0.75
chr1	233600001	233880000	A.2.2.2.1.2.1.2.1.1.1	0.48	.	233600001	233880000	#FFDADA	1	0.625
chr1	233880001	234240000	A.2.2.2.1.2.1.2.1.1.2	0.478823529411765	.	233880001	234240000	#FFDADA	1	0.625
chr1	234240001	234480000	A.2.1.2.1.1.1.2.2.1.2.1	0.636470588235294	.	234240001	234480000	#FF9191	1	0.75
chr1	234480001	234720000	A.1.2.1.2.2.2.1.2	0.814117647058824	.	234480001	234720000	#FF4848	1	0.875
chr1	234720001	234840000	A.1.2.2.2.1.2.1.2.2	0.737647058823529	.	234720001	234840000	#FF4848	1	0.875
chr1	234840001	234960000	A.2.1.1.1.1.2.1.1.2.2	0.690588235294118	.	234840001	234960000	#FF9191	1	0.75
chr1	234960001	235200000	A.1.2.1.2.1.2.1.2.1	0.832941176470588	.	234960001	235200000	#FF4848	1	0.875
chr1	235240001	235280000	A.1.2.1.2.1.2.1.2.1	0.832941176470588	.	235240001	235280000	#FF4848	1	0.875
chr1	235280001	235480000	A.1.1.2.2.2.1.1.2.1.1	0.910588235294118	.	235280001	235480000	#FF0000	1	1
chr1	235480001	235640000	A.1.2.2.2.1.2.1.2.1	0.738823529411765	.	235480001	235640000	#FF4848	1	0.875
chr1	235640001	235960000	A.1.2.1.1.2.2.2.2.1.1	0.848235294117647	.	235640001	235960000	#FF4848	1	0.875
chr1	235960001	236200000	A.2.1.2.1.1.2.1.2.1.2	0.629411764705882	.	235960001	236200000	#FF9191	1	0.75
chr1	236200001	236760000	A.1.2.1.2.1.1.2.2.1	0.838823529411765	.	236200001	236760000	#FF4848	1	0.875
chr1	236760001	237040000	A.2.2.2.2.2.1.2.2.2.1	0.444705882352941	.	236760001	237040000	#FFDADA	1	0.625
chr1	237040001	237360000	B.1.1.2.1.1.1.2.2.2	0.410588235294118	.	237040001	237360000	#DADAFF	1	0.5
chr1	237360001	237600000	B.1.1.2.2.2.2.2.2.1	0.361176470588235	.	237360001	237600000	#DADAFF	1	0.5
chr1	237600001	237760000	B.1.2.2.2.2.2.1.2.1.1.2	0.276470588235294	.	237600001	237760000	#9191FF	1	0.375
chr1	237760001	237960000	B.2.1.2.1.2.2.1	0.174117647058824	.	237760001	237960000	#4848FF	1	0.25
chr1	237960001	238320000	B.2.2.2.1.1.1.1.2.2	0.0635294117647059	.	237960001	238320000	#0000FF	1	0.125
chr1	238320001	238560000	B.2.2.1.2.2.1.1.2.2.2	0.0917647058823529	.	238320001	238560000	#0000FF	1	0.125
chr1	238560001	238880000	B.2.2.1.1.1.2.1.2.1.2	0.137647058823529	.	238560001	238880000	#0000FF	1	0.125
chr1	238880001	239200000	B.2.2.2.1.2.2.2.2.2.2.2	0.0341176470588235	.	238880001	239200000	#0000FF	1	0.125
chr1	239200001	239320000	B.2.1.1.2.1.1.2.2.2.1.1.1.1	0.235294117647059	.	239200001	239320000	#4848FF	1	0.25
chr1	239320001	239600000	B.2.2.2.1.2.2.2.1.1	0.0423529411764706	.	239320001	239600000	#0000FF	1	0.125
chr1	239600001	239920000	B.2.2.1.1.1.2.1.2.1.1	0.138823529411765	.	239600001	239920000	#0000FF	1	0.125
chr1	239920001	240160000	B.2.1.1.2.1.1.2.2.1.2	0.236470588235294	.	239920001	240160000	#4848FF	1	0.25
chr1	240160001	240360000	B.2.1.1.2.1.1.2.2.2.1.1.2.1.2	0.231764705882353	.	240160001	240360000	#4848FF	1	0.25
chr1	240360001	240600000	B.2.1.2.1.2.2.2.1.2	0.171764705882353	.	240360001	240600000	#4848FF	1	0.25
chr1	240600001	240880000	B.2.1.2.1.2.2.2.1.1	0.172941176470588	.	240600001	240880000	#4848FF	1	0.25
chr1	240880001	241120000	B.2.1.1.2.1.1.2.2.2.1.1.2.2	0.230588235294118	.	240880001	241120000	#4848FF	1	0.25
chr1	241120001	241400000	B.1.2.2.2.2.2.1.2.1.2	0.275294117647059	.	241120001	241400000	#9191FF	1	0.375
chr1	241400001	241680000	B.1.2.2.2.2.2.1.2.1.1.1	0.277647058823529	.	241400001	241680000	#9191FF	1	0.375
chr1	241680001	242040000	B.2.1.1.2.2.2.2.1	0.202352941176471	.	241680001	242040000	#4848FF	1	0.25
chr1	242040001	242200000	B.1.1.2.2.2.2.1.1.2.2	0.365882352941176	.	242040001	242200000	#DADAFF	1	0.5
chr1	242200001	242440000	B.1.2.2.1.2.2.1.2.2	0.316470588235294	.	242200001	242440000	#9191FF	1	0.375
chr1	242440001	242600000	B.1.2.2.1.2.2.1.1.2	0.318823529411765	.	242440001	242600000	#9191FF	1	0.375
chr1	242600001	242840000	B.1.2.2.1.2.2.1.2.1	0.317647058823529	.	242600001	242840000	#9191FF	1	0.375
chr1	242840001	243000000	B.2.1.1.1.1.1.1	0.267058823529412	.	242840001	243000000	#4848FF	1	0.25
chr1	243000001	243160000	B.1.1.2.2.2.2.1.1.2.1	0.367058823529412	.	243000001	243160000	#DADAFF	1	0.5
chr1	243160001	243280000	B.1.1.1.2.1.1	0.424705882352941	.	243160001	243280000	#DADAFF	1	0.5
chr1	243280001	243560000	A.2.2.2.1.1.2.2.2.1	0.487058823529412	.	243280001	243560000	#FFDADA	1	0.625
chr1	243560001	243880000	A.2.1.2.2.2.1.2.1.2	0.557647058823529	.	243560001	243880000	#FF9191	1	0.75
chr1	243880001	244200000	A.2.1.2.1.1.2.2.2.2	0.617647058823529	.	243880001	244200000	#FF9191	1	0.75
chr1	244200001	244480000	A.1.2.1.2.2.1.2.1.2.2	0.818823529411765	.	244200001	244480000	#FF4848	1	0.875
chr1	244480001	244640000	A.1.2.1.2.2.2.1.1	0.815294117647059	.	244480001	244640000	#FF4848	1	0.875
chr1	244640001	245000000	A.1.2.1.1.2.2.2.2.1.2.1	0.847058823529412	.	244640001	245000000	#FF4848	1	0.875
chr1	245000001	245240000	A.1.1.2.2.2.1.1.2.1.2	0.909411764705882	.	245000001	245240000	#FF0000	1	1
chr1	245240001	245560000	A.2.1.2.1.2.2.1.1.2.1.1	0.604705882352941	.	245240001	245560000	#FF9191	1	0.75
chr1	245560001	245760000	A.2.1.2.2.1.2.2.1.2.2	0.569411764705882	.	245560001	245760000	#FF9191	1	0.75
chr1	245760001	246240000	A.2.1.2.2.2.1.1.2	0.56	.	245760001	246240000	#FF9191	1	0.75
chr1	246240001	246440000	A.2.2.2.1.2.1.2.1.2	0.477647058823529	.	246240001	246440000	#FFDADA	1	0.625
chr1	246440001	246600000	A.2.1.2.2.1.1.1.1.1.1	0.591764705882353	.	246440001	246600000	#FF9191	1	0.75
chr1	246600001	246720000	A.2.2.1.1.1.2.1.2.1	0.536470588235294	.	246600001	246720000	#FFDADA	1	0.625
chr1	246720001	247000000	A.1.2.1.1.2.2.2.2.2	0.844705882352941	.	246720001	247000000	#FF4848	1	0.875
chr1	247000001	247120000	A.2.1.2.1.2.2.2.1.1.1	0.6	.	247000001	247120000	#FF9191	1	0.75
chr1	247120001	247320000	A.2.1.2.2.1.2.2.2.2.2	0.562352941176471	.	247120001	247320000	#FF9191	1	0.75
chr1	247320001	247560000	A.2.1.2.1.1.2.2.2.1	0.618823529411765	.	247320001	247560000	#FF9191	1	0.75
chr1	247560001	247840000	B.1.2.2.1.2.2.2.2	0.310588235294118	.	247560001	247840000	#9191FF	1	0.375
chr1	247840001	248040000	B.2.2.1.2.1.1.2.1	0.102352941176471	.	247840001	248040000	#0000FF	1	0.125
chr1	248040001	248120000	B.2.1.1.1.2.2.2.2	0.247058823529412	.	248040001	248120000	#4848FF	1	0.25
chr1	248120001	248320000	B.2.2.1.2.1.2.2	0.0976470588235294	.	248120001	248320000	#0000FF	1	0.125
chr1	248320001	248640000	B.2.2.1.2.1.1.2.2.1	0.101176470588235	.	248320001	248640000	#0000FF	1	0.125
chr1	248640001	248760000	B.2.2.1.2.1.2.1	0.0988235294117647	.	248640001	248760000	#0000FF	1	0.125
chr1	248760001	248920000	B.2.1.1.2.1.1.2.1	0.238823529411765	.	248760001	248920000	#4848FF	1	0.25
chr1	249040001	249240000	B.2.1.1.2.1.1.2.1	0.238823529411765	.	249040001	249240000	#4848FF	1	0.25
chr2	1	200000	A.1.2.1.1.2.2.2.1.2.2.1	0.842622950819672	.	1	200000	#FF4848	1	0.875
chr2	200001	440000	A.1.2.1.1.2.2.2.2.1.2.1	0.839344262295082	.	200001	440000	#FF4848	1	0.875
chr2	440001	640000	A.1.2.1.1.2.1.1.2.1	0.865573770491803	.	440001	640000	#FF4848	1	0.875
chr2	640001	760000	A.2.1.2.1.2.2.1.2.2.2	0.630601092896175	.	640001	760000	#FF9191	1	0.75
chr2	760001	1000000	A.1.2.1.1.2.1.1.2.2	0.86448087431694	.	760001	1000000	#FF4848	1	0.875
chr2	1000001	1080000	A.2.1.2.1.1.1.1.2.1	0.655737704918033	.	1000001	1080000	#FF9191	1	0.75
chr2	1080001	1160000	A.2.2.1.1.2.1.2.1.2.1	0.578142076502732	.	1080001	1160000	#FFDADA	1	0.625
chr2	1160001	1440000	A.1.2.2.2.1.2.1.1.1.2.1	0.746448087431694	.	1160001	1440000	#FF4848	1	0.875
chr2	1440001	1600000	A.2.1.1.1.1.1.2	0.713661202185792	.	1440001	1600000	#FF9191	1	0.75
chr2	1600001	1840000	A.1.2.1.1.1.2.1.1.2	0.877595628415301	.	1600001	1840000	#FF4848	1	0.875
chr2	1840001	2080000	A.1.2.2.2.1.2.1.2.2	0.739890710382514	.	1840001	2080000	#FF4848	1	0.875
chr2	2080001	2320000	A.2.1.2.2.1.2.1.1.2.1	0.610928961748634	.	2080001	2320000	#FF9191	1	0.75
chr2	2320001	2520000	A.2.2.1.1.2.1.1	0.580327868852459	.	2320001	2520000	#FFDADA	1	0.625
chr2	2520001	2720000	A.2.1.2.1.2.1.2.2	0.636065573770492	.	2520001	2720000	#FF9191	1	0.75
chr2	2720001	2840000	A.2.2.1.1.2.1.2.1.2.2	0.577049180327869	.	2720001	2840000	#FFDADA	1	0.625
chr2	2840001	3160000	A.2.1.1.1.2.2.2.2	0.684153005464481	.	2840001	3160000	#FF9191	1	0.75
chr2	3160001	3720000	A.1.2.1.2.2.2.2.2.1	0.810928961748634	.	3160001	3720000	#FF4848	1	0.875
chr2	3720001	3960000	B.1.1.2.2.2.2.1.1.1	0.414207650273224	.	3720001	3960000	#DADAFF	1	0.5
chr2	3960001	4080000	B.1.2.2.1.2.2.2.2.1.1	0.326775956284153	.	3960001	4080000	#9191FF	1	0.375
chr2	4080001	4240000	B.2.1.2.1.2.2.2.2.2.2	0.186885245901639	.	4080001	4240000	#4848FF	1	0.25
chr2	4240001	4760000	B.2.2.1.1.2.2.1.1.2	0.101639344262295	.	4240001	4760000	#0000FF	1	0.125
chr2	4760001	5040000	B.2.2.2.2.1.2.1	0.0131147540983607	.	4760001	5040000	#0000FF	1	0.125
chr2	5120001	5160000	B.2.2.2.2.1.2.1	0.0131147540983607	.	5120001	5160000	#0000FF	1	0.125
chr2	5160001	5280000	B.2.1.1.2.1.1.2.1	0.254644808743169	.	5160001	5280000	#4848FF	1	0.25
chr2	5280001	5560000	B.2.1.2.2.2.2.1.2.2	0.144262295081967	.	5280001	5560000	#4848FF	1	0.25
chr2	5560001	5680000	B.1.2.1.1.1.2.2.1	0.397814207650273	.	5560001	5680000	#9191FF	1	0.375
chr2	5680001	5880000	B.1.2.1.1.1.1.2.2.2.2	0.4	.	5680001	5880000	#9191FF	1	0.375
chr2	5880001	5960000	B.1.2.2.1.2.1	0.33224043715847	.	5880001	5960000	#9191FF	1	0.375
chr2	5960001	6160000	B.1.2.2.1.2.2.2.1.1	0.32896174863388	.	5960001	6160000	#9191FF	1	0.375
chr2	6160001	6240000	B.1.2.2.1.2.2.2.2.2	0.324590163934426	.	6160001	6240000	#9191FF	1	0.375
chr2	6240001	6520000	B.2.1.2.2.1.2.1.2.2	0.169398907103825	.	6240001	6520000	#4848FF	1	0.25
chr2	6520001	6720000	B.2.1.2.2.1.2.1.2.1	0.170491803278689	.	6520001	6720000	#4848FF	1	0.25
chr2	6720001	7000000	B.2.1.1.1.1.2.1.1	0.290710382513661	.	6720001	7000000	#4848FF	1	0.25
chr2	7000001	7200000	A.2.2.2.2.2.1.1.2	0.514754098360656	.	7000001	7200000	#FFDADA	1	0.625
chr2	7200001	7520000	A.2.2.2.1.1.1.2.1.2.1.1	0.556284153005465	.	7200001	7520000	#FFDADA	1	0.625
chr2	7520001	7800000	A.2.2.2.1.1.1.2.1.2.1.2	0.555191256830601	.	7520001	7800000	#FFDADA	1	0.625
chr2	7800001	8080000	A.2.1.1.2.1.1.1.1	0.683060109289617	.	7800001	8080000	#FF9191	1	0.75
chr2	8080001	8440000	A.1.2.2.2.2.2.2.2.2	0.720218579234973	.	8080001	8440000	#FF4848	1	0.875
chr2	8440001	8640000	A.2.1.2.2.1.2.1.1.2.2	0.60983606557377	.	8440001	8640000	#FF9191	1	0.75
chr2	8640001	8880000	A.2.1.1.1.2.1.1.1.1	0.708196721311475	.	8640001	8880000	#FF9191	1	0.75
chr2	8880001	9280000	A.1.2.1.2.2.1.1.1	0.819672131147541	.	8880001	9280000	#FF4848	1	0.875
chr2	9280001	9600000	A.1.1.2.1.1.2.1.2	0.936612021857923	.	9280001	9600000	#FF0000	1	1
chr2	9600001	9920000	A.1.1.2.2.1.1.1.2.2	0.919125683060109	.	9600001	9920000	#FF0000	1	1
chr2	9920001	10240000	A.1.1.1.2.2.1.2.1.2	0.956284153005464	.	9920001	10240000	#FF0000	1	1
chr2	10240001	10400000	A.1.2.1.1.1.1.2.1.1	0.885245901639344	.	10240001	10400000	#FF4848	1	0.875
chr2	10400001	10520000	A.1.2.1.1.1.1.1.2.1.1	0.888524590163934	.	10400001	10520000	#FF4848	1	0.875
chr2	10520001	10640000	A.1.2.1.1.1.1.2.1.2.2	0.883060109289618	.	10520001	10640000	#FF4848	1	0.875
chr2	10640001	10880000	A.1.1.1.2.2.2.2.2.2	0.945355191256831	.	10640001	10880000	#FF0000	1	1
chr2	10880001	11320000	A.1.1.1.1.1.2.1.2.1	0.995628415300546	.	10880001	11320000	#FF0000	1	1
chr2	11320001	11920000	A.1.1.1.1.2.2.2.1	0.977049180327869	.	11320001	11920000	#FF0000	1	1
chr2	11920001	12280000	A.2.2.2.2.2.2.1.2.2.1	0.500546448087432	.	11920001	12280000	#FFDADA	1	0.625
chr2	12280001	12520000	B.1.2.1.1.1.1.2.2.1.1	0.40327868852459	.	12280001	12520000	#9191FF	1	0.375
chr2	12520001	12760000	B.1.2.1.1.1.1.2.2.1.2	0.402185792349727	.	12520001	12760000	#9191FF	1	0.375
chr2	12760001	12920000	B.1.2.1.1.1.1.2.2.2.1	0.401092896174863	.	12760001	12920000	#9191FF	1	0.375
chr2	12920001	13160000	B.2.1.1.2.1.1.1.1	0.25792349726776	.	12920001	13160000	#4848FF	1	0.25
chr2	13160001	13480000	B.2.2.2.2.1.2.2	0.0120218579234973	.	13160001	13480000	#0000FF	1	0.125
chr2	13480001	13720000	B.2.2.1.2.2.2.1.2.1.2	0.0524590163934426	.	13480001	13720000	#0000FF	1	0.125
chr2	13720001	13880000	B.2.2.1.2.2.1.1.1.1.2	0.0655737704918033	.	13720001	13880000	#0000FF	1	0.125
chr2	13880001	14320000	B.2.2.2.1.2.2.2.2.2	0.0240437158469945	.	13880001	14320000	#0000FF	1	0.125
chr2	14320001	14560000	B.2.2.1.2.2.1.2.2.1	0.059016393442623	.	14320001	14560000	#0000FF	1	0.125
chr2	14560001	14760000	B.2.2.1.2.2.1.1.1.2	0.0644808743169399	.	14560001	14760000	#0000FF	1	0.125
chr2	14760001	15080000	B.2.2.1.2.2.1.2.2.2.1	0.0579234972677596	.	14760001	15080000	#0000FF	1	0.125
chr2	15080001	15160000	B.2.1.1.1.2.1.2.2	0.269945355191257	.	15080001	15160000	#4848FF	1	0.25
chr2	15160001	15760000	B.2.1.1.1.1.1.1.2	0.296174863387978	.	15160001	15760000	#4848FF	1	0.25
chr2	15760001	16280000	A.1.2.2.2.2.2.1.2.2	0.726775956284153	.	15760001	16280000	#FF4848	1	0.875
chr2	16320001	16480000	A.1.2.2.2.2.2.1.2.2	0.726775956284153	.	16320001	16480000	#FF4848	1	0.875
chr2	16480001	16720000	A.2.2.2.2.2.1.1.1	0.515846994535519	.	16480001	16720000	#FFDADA	1	0.625
chr2	16720001	16920000	B.1.1.2.2.2.2.1.1.2	0.413114754098361	.	16720001	16920000	#DADAFF	1	0.5
chr2	16920001	17440000	B.2.2.1.1.2.2.2.2	0.0918032786885246	.	16920001	17440000	#0000FF	1	0.125
chr2	17440001	17680000	B.2.2.1.2.2.1.2.2.2.2.2	0.0557377049180328	.	17440001	17680000	#0000FF	1	0.125
chr2	17680001	17960000	B.1.1.2.1.2.1.2.1	0.443715846994536	.	17680001	17960000	#DADAFF	1	0.5
chr2	17960001	18160000	B.1.2.1.2.2.1.2.1.2	0.359562841530055	.	17960001	18160000	#9191FF	1	0.375
chr2	18160001	18360000	B.2.1.2.2.1.1.1.1.1.1.2	0.184699453551913	.	18160001	18360000	#4848FF	1	0.25
chr2	18360001	18560000	B.2.1.2.2.1.2.2.1	0.168306010928962	.	18360001	18560000	#4848FF	1	0.25
chr2	18560001	18880000	B.2.2.1.1.2.2.1.2.2.1	0.0972677595628415	.	18560001	18880000	#0000FF	1	0.125
chr2	18880001	19160000	B.2.2.2.1.2.2.1.1	0.0295081967213115	.	18880001	19160000	#0000FF	1	0.125
chr2	19160001	19240000	B.2.1.2.1.1.2.2.2.2	0.213114754098361	.	19160001	19240000	#4848FF	1	0.25
chr2	19240001	19480000	B.2.1.1.2.1.1.2.2	0.253551912568306	.	19240001	19480000	#4848FF	1	0.25
chr2	19480001	19600000	B.2.1.1.1.2.1.2.1	0.27103825136612	.	19480001	19600000	#4848FF	1	0.25
chr2	19600001	19880000	B.2.2.1.2.2.1.2.2.2.2.1	0.0568306010928962	.	19600001	19880000	#0000FF	1	0.125
chr2	19880001	20080000	B.1.2.1.2.2.1.2.2.1	0.358469945355191	.	19880001	20080000	#9191FF	1	0.375
chr2	20080001	20400000	A.2.1.1.2.1.2.1.2.1	0.675409836065574	.	20080001	20400000	#FF9191	1	0.75
chr2	20400001	20560000	A.1.2.1.2.2.2.2.2.2.2	0.808743169398907	.	20400001	20560000	#FF4848	1	0.875
chr2	20560001	20840000	A.2.1.1.2.1.2.1.2.2	0.67431693989071	.	20560001	20840000	#FF9191	1	0.75
chr2	20840001	21080000	B.1.2.1.2.2.1.2.1.1	0.360655737704918	.	20840001	21080000	#9191FF	1	0.375
chr2	21080001	21320000	B.2.1.1.1.1.2.2.1.2	0.287431693989071	.	21080001	21320000	#4848FF	1	0.25
chr2	21320001	21400000	B.2.1.2.1.1.2.2.1.2	0.215300546448087	.	21320001	21400000	#4848FF	1	0.25
chr2	21400001	21920000	B.2.2.2.1.2.2.2.2.1	0.0251366120218579	.	21400001	21920000	#0000FF	1	0.125
chr2	21920001	22080000	B.2.2.1.2.2.2.2.1	0.0502732240437158	.	21920001	22080000	#0000FF	1	0.125
chr2	22080001	22160000	B.2.1.2.1.2.2.2.2.2.1	0.187978142076503	.	22080001	22160000	#4848FF	1	0.25
chr2	22160001	22240000	B.2.1.2.1.2.2.2.2.1	0.189071038251366	.	22160001	22240000	#4848FF	1	0.25
chr2	22240001	22560000	B.2.2.1.1.2.2.1.2.2.2	0.0961748633879781	.	22240001	22560000	#0000FF	1	0.125
chr2	22560001	22720000	B.2.1.2.2.1.2.2.2	0.167213114754098	.	22560001	22720000	#4848FF	1	0.25
chr2	22720001	23000000	B.2.2.2.1.2.2.1.2	0.0284153005464481	.	22720001	23000000	#0000FF	1	0.125
chr2	23000001	23160000	B.2.1.2.2.1.1.1.1.2.1	0.182513661202186	.	23000001	23160000	#4848FF	1	0.25
chr2	23160001	23240000	B.1.2.2.1.2.2.2.1.2	0.327868852459016	.	23160001	23240000	#9191FF	1	0.375
chr2	23240001	23560000	B.1.2.1.2.2.1.2.2.2	0.357377049180328	.	23240001	23560000	#9191FF	1	0.375
chr2	23560001	24000000	A.2.1.1.2.1.2.1.1	0.676502732240437	.	23560001	24000000	#FF9191	1	0.75
chr2	24000001	24160000	A.1.2.2.2.1.1.1.1.1	0.763934426229508	.	24000001	24160000	#FF4848	1	0.875
chr2	24160001	24600000	A.1.1.1.1.2.2.1.2.1	0.979234972677596	.	24160001	24600000	#FF0000	1	1
chr2	24600001	25040000	A.1.1.1.1.2.2.1.2.2	0.978142076502732	.	24600001	25040000	#FF0000	1	1
chr2	25040001	25440000	A.1.1.1.1.1.2.2.2.1.2	0.989071038251366	.	25040001	25440000	#FF0000	1	1
chr2	25440001	25640000	A.1.1.1.2.2.1.2.1.1	0.957377049180328	.	25440001	25640000	#FF0000	1	1
chr2	25640001	26080000	A.1.1.1.1.1.2.2.2.1.1	0.99016393442623	.	25640001	26080000	#FF0000	1	1
chr2	26080001	26200000	A.2.1.2.1.1.1.1.1.2	0.656830601092896	.	26080001	26200000	#FF9191	1	0.75
chr2	26200001	26400000	A.1.1.1.2.2.1.2.2.2.2	0.953005464480874	.	26200001	26400000	#FF0000	1	1
chr2	26400001	26680000	A.1.1.1.2.2.1.1.2	0.958469945355191	.	26400001	26680000	#FF0000	1	1
chr2	26680001	27000000	A.1.1.1.2.2.1.2.2.1	0.955191256830601	.	26680001	27000000	#FF0000	1	1
chr2	27000001	27320000	A.1.1.1.2.2.1.1.1.1	0.960655737704918	.	27000001	27320000	#FF0000	1	1
chr2	27320001	27560000	A.1.1.2.2.2.1.1.1.1	0.903825136612022	.	27320001	27560000	#FF0000	1	1
chr2	27560001	27920000	A.1.1.1.2.2.1.2.2.2.1	0.954098360655738	.	27560001	27920000	#FF0000	1	1
chr2	27920001	28240000	A.1.2.1.1.2.2.2.2.2.1	0.837158469945355	.	27920001	28240000	#FF4848	1	0.875
chr2	28240001	28320000	A.2.1.2.2.2.2.1	0.595628415300546	.	28240001	28320000	#FF9191	1	0.75
chr2	28320001	28440000	A.2.2.1.1.2.2.1.2	0.572677595628415	.	28320001	28440000	#FFDADA	1	0.625
chr2	28440001	28760000	A.1.2.2.1.2.1.1.2.1.2	0.790163934426229	.	28440001	28760000	#FF4848	1	0.875
chr2	28760001	29040000	A.1.2.1.1.2.2.2.2.1.2.2	0.838251366120219	.	28760001	29040000	#FF4848	1	0.875
chr2	29040001	29160000	A.1.2.2.1.2.1.1.2.1.1.2.2	0.791256830601093	.	29040001	29160000	#FF4848	1	0.875
chr2	29160001	29440000	A.1.2.2.2.1.2.1.1.1.1.1.1	0.750819672131148	.	29160001	29440000	#FF4848	1	0.875
chr2	29440001	29800000	A.2.1.2.2.1.2.1.1.1	0.612021857923497	.	29440001	29800000	#FF9191	1	0.75
chr2	29800001	29960000	A.2.2.1.1.2.1.2.2.2	0.574863387978142	.	29800001	29960000	#FFDADA	1	0.625
chr2	29960001	30360000	A.2.1.1.2.2.1.2.1	0.66775956284153	.	29960001	30360000	#FF9191	1	0.75
chr2	30360001	30600000	A.1.2.2.2.1.2.1.1.1.1.2.2	0.747540983606557	.	30360001	30600000	#FF4848	1	0.875
chr2	30600001	30920000	A.1.2.1.2.2.2.2.1	0.812021857923497	.	30600001	30920000	#FF4848	1	0.875
chr2	30920001	31240000	A.1.2.2.2.1.2.1.1.1.2.2	0.745355191256831	.	30920001	31240000	#FF4848	1	0.875
chr2	31240001	31400000	A.2.1.1.1.1.1.1.2.2	0.714754098360656	.	31240001	31400000	#FF9191	1	0.75
chr2	31400001	31520000	A.2.1.2.2.2.1.2	0.59672131147541	.	31400001	31520000	#FF9191	1	0.75
chr2	31520001	31640000	A.2.2.1.1.2.1.2.1.1	0.579234972677596	.	31520001	31640000	#FFDADA	1	0.625
chr2	31640001	32080000	A.2.1.1.2.2.1.2.2	0.666666666666667	.	31640001	32080000	#FF9191	1	0.75
chr2	32080001	32280000	A.1.2.2.1.2.1.1.2.2	0.789071038251366	.	32080001	32280000	#FF4848	1	0.875
chr2	32280001	32760000	A.1.1.1.1.2.2.2.2	0.975956284153006	.	32280001	32760000	#FF0000	1	1
chr2	32760001	32920000	A.2.1.2.2.1.1.2.1.2	0.619672131147541	.	32760001	32920000	#FF9191	1	0.75
chr2	32920001	33120000	A.2.2.2.1.1.2.2	0.546448087431694	.	32920001	33120000	#FFDADA	1	0.625
chr2	33120001	33200000	B.1.1.1.2.1.2.2.2.1	0.473224043715847	.	33120001	33200000	#DADAFF	1	0.5
chr2	33200001	33400000	B.1.1.2.1.2.1.2.2.2	0.441530054644809	.	33200001	33400000	#DADAFF	1	0.5
chr2	33400001	33880000	A.2.2.2.2.2.2.1.2.1	0.501639344262295	.	33400001	33880000	#FFDADA	1	0.625
chr2	33880001	34200000	B.2.1.1.2.1.2.2.2.2.1.2	0.245901639344262	.	33880001	34200000	#4848FF	1	0.25
chr2	34200001	34360000	B.2.2.1.2.2.1.1.1.1.1	0.0666666666666667	.	34200001	34360000	#0000FF	1	0.125
chr2	34360001	34520000	B.2.2.1.2.2.2.2.2.2.2	0.0459016393442623	.	34360001	34520000	#0000FF	1	0.125
chr2	34520001	34680000	B.2.1.2.2.1.1.1.1.1.2	0.183606557377049	.	34520001	34680000	#4848FF	1	0.25
chr2	34680001	34800000	B.2.1.2.1.2.2.1.2.1	0.192349726775956	.	34680001	34800000	#4848FF	1	0.25
chr2	34800001	35080000	B.2.2.1.2.2.2.2.2.1.1	0.0491803278688525	.	34800001	35080000	#0000FF	1	0.125
chr2	35080001	35280000	B.2.2.1.2.2.2.1.1	0.0546448087431694	.	35080001	35280000	#0000FF	1	0.125
chr2	35280001	35560000	B.2.2.1.1.2.2.1.2.1.1.1	0.100546448087432	.	35280001	35560000	#0000FF	1	0.125
chr2	35560001	35680000	B.2.1.2.1.2.2.1.2.2	0.191256830601093	.	35560001	35680000	#4848FF	1	0.25
chr2	35680001	35880000	B.2.2.1.2.2.1.1.2.1.2	0.0622950819672131	.	35680001	35880000	#0000FF	1	0.125
chr2	35880001	36080000	B.2.2.1.2.2.1.1.2.1.1	0.0633879781420765	.	35880001	36080000	#0000FF	1	0.125
chr2	36080001	36240000	B.2.1.2.2.1.1.1.1.1.1.1	0.185792349726776	.	36080001	36240000	#4848FF	1	0.25
chr2	36240001	36560000	B.2.1.2.2.1.1.2.1.2.1.2	0.174863387978142	.	36240001	36560000	#4848FF	1	0.25
chr2	36560001	36720000	A.2.2.2.2.2.2.1.2.2.2	0.499453551912568	.	36560001	36720000	#FFDADA	1	0.625
chr2	36720001	37000000	A.2.2.2.1.1.1.1.2	0.560655737704918	.	36720001	37000000	#FFDADA	1	0.625
chr2	37000001	37320000	A.1.2.1.2.2.1.1.2.2.2	0.816393442622951	.	37000001	37320000	#FF4848	1	0.875
chr2	37320001	37560000	A.1.1.2.1.2.1.2.1	0.92896174863388	.	37320001	37560000	#FF0000	1	1
chr2	37560001	37760000	A.2.1.1.1.2.2.2.1.2	0.685245901639344	.	37560001	37760000	#FF9191	1	0.75
chr2	37760001	38040000	A.2.1.1.1.2.1.1.1.2	0.707103825136612	.	37760001	38040000	#FF9191	1	0.75
chr2	38040001	38120000	A.2.2.1.1.1.2.2.1	0.582513661202186	.	38040001	38120000	#FFDADA	1	0.625
chr2	38120001	38360000	A.1.2.1.2.2.2.2.2.2.1	0.809836065573771	.	38120001	38360000	#FF4848	1	0.875
chr2	38360001	38560000	A.1.2.2.2.1.1.1.2.2	0.760655737704918	.	38360001	38560000	#FF4848	1	0.875
chr2	38560001	38760000	A.1.2.1.1.2.2.2.1.1	0.845901639344262	.	38560001	38760000	#FF4848	1	0.875
chr2	38760001	39000000	A.1.1.2.2.2.2.1.1	0.895081967213115	.	38760001	39000000	#FF0000	1	1
chr2	39000001	39080000	A.2.1.2.1.2.2.1.2.2.1	0.631693989071038	.	39000001	39080000	#FF9191	1	0.75
chr2	39080001	39320000	A.1.2.2.2.1.2.1.2.1.1	0.74207650273224	.	39080001	39320000	#FF4848	1	0.875
chr2	39320001	39480000	A.1.2.2.2.1.2.1.2.1.2	0.740983606557377	.	39320001	39480000	#FF4848	1	0.875
chr2	39480001	40040000	A.2.1.1.2.1.2.2.1	0.673224043715847	.	39480001	40040000	#FF9191	1	0.75
chr2	40040001	40120000	B.1.2.1.1.1.2.2.2	0.39672131147541	.	40040001	40120000	#9191FF	1	0.375
chr2	40120001	40320000	B.2.1.2.1.1.2.2.1.1	0.216393442622951	.	40120001	40320000	#4848FF	1	0.25
chr2	40320001	40520000	B.2.1.1.2.1.1.1.2.2	0.255737704918033	.	40320001	40520000	#4848FF	1	0.25
chr2	40520001	40680000	B.2.1.2.2.1.1.2.2	0.172677595628415	.	40520001	40680000	#4848FF	1	0.25
chr2	40680001	41080000	B.2.2.2.1.2.2.2.1.1	0.0273224043715847	.	40680001	41080000	#0000FF	1	0.125
chr2	41080001	41280000	B.2.2.1.2.2.2.2.2.2.1	0.0469945355191257	.	41080001	41280000	#0000FF	1	0.125
chr2	41280001	41440000	B.2.2.1.2.2.2.2.2.1.2	0.0480874316939891	.	41280001	41440000	#0000FF	1	0.125
chr2	41440001	41520000	B.2.1.2.1.2.2.1.1	0.19344262295082	.	41440001	41520000	#4848FF	1	0.25
chr2	41520001	41720000	B.2.1.2.2.1.1.2.1.2.1.1	0.175956284153005	.	41520001	41720000	#4848FF	1	0.25
chr2	41720001	42080000	B.2.1.1.2.1.2.2.2.2.1.1	0.246994535519126	.	41720001	42080000	#4848FF	1	0.25
chr2	42080001	42560000	A.1.1.2.1.2.1.1	0.930054644808743	.	42080001	42560000	#FF0000	1	1
chr2	42560001	42720000	A.1.2.1.1.1.2.1.2.2	0.875409836065574	.	42560001	42720000	#FF4848	1	0.875
chr2	42720001	43000000	A.1.1.1.2.1.2.2.1.2	0.962841530054645	.	42720001	43000000	#FF0000	1	1
chr2	43000001	43440000	A.1.1.1.1.1.2.1.2.2.1	0.994535519125683	.	43000001	43440000	#FF0000	1	1
chr2	43440001	43800000	A.1.1.2.1.1.2.1.1	0.937704918032787	.	43440001	43800000	#FF0000	1	1
chr2	43800001	44040000	A.1.1.2.2.1.1.2.1.1.1	0.918032786885246	.	43800001	44040000	#FF0000	1	1
chr2	44040001	44240000	A.1.1.2.2.2.1.2.2.2	0.896174863387978	.	44040001	44240000	#FF0000	1	1
chr2	44240001	44520000	A.1.1.2.2.2.1.1.1.2	0.902732240437158	.	44240001	44520000	#FF0000	1	1
chr2	44520001	44880000	A.1.1.1.2.1.2.2.2	0.961748633879781	.	44520001	44880000	#FF0000	1	1
chr2	44880001	45160000	A.1.1.2.2.1.2.1.1.1	0.912568306010929	.	44880001	45160000	#FF0000	1	1
chr2	45160001	45600000	A.1.1.2.2.1.2.1.1.2.1	0.911475409836066	.	45160001	45600000	#FF0000	1	1
chr2	45600001	45840000	A.1.2.1.1.2.2.2.2.2.2	0.836065573770492	.	45600001	45840000	#FF4848	1	0.875
chr2	45840001	46200000	A.1.2.1.1.2.1.1.1.2.1.2	0.868852459016393	.	45840001	46200000	#FF4848	1	0.875
chr2	46200001	46400000	A.1.2.2.1.2.2.2.1.1.1.2	0.772677595628415	.	46200001	46400000	#FF4848	1	0.875
chr2	46400001	46760000	A.1.1.2.2.1.2.1.2	0.909289617486339	.	46400001	46760000	#FF0000	1	1
chr2	46760001	47160000	A.1.1.2.2.1.1.2.1.1.2	0.916939890710383	.	46760001	47160000	#FF0000	1	1
chr2	47160001	47640000	A.1.1.1.1.1.1.1.1	1	.	47160001	47640000	#FF0000	1	1
chr2	47640001	48040000	A.1.1.1.1.1.2.1.2.2.2	0.99344262295082	.	47640001	48040000	#FF0000	1	1
chr2	48040001	48360000	A.1.2.1.2.2.1.2	0.815300546448087	.	48040001	48360000	#FF4848	1	0.875
chr2	48360001	48800000	A.1.2.1.2.2.1.1.2.2.1	0.817486338797814	.	48360001	48800000	#FF4848	1	0.875
chr2	48800001	49000000	B.1.1.2.1.1.1.2.1.2.1	0.455737704918033	.	48800001	49000000	#DADAFF	1	0.5
chr2	49000001	49160000	B.1.2.1.1.1.1.2.1	0.404371584699454	.	49000001	49160000	#9191FF	1	0.375
chr2	49160001	49480000	B.2.1.1.2.1.2.2.2.2.2	0.244808743169399	.	49160001	49480000	#4848FF	1	0.25
chr2	49480001	49720000	B.2.1.1.2.1.1.1.2.1	0.256830601092896	.	49480001	49720000	#4848FF	1	0.25
chr2	49720001	49880000	B.2.2.1.2.2.1.2.1	0.0601092896174863	.	49720001	49880000	#0000FF	1	0.125
chr2	49880001	50040000	B.2.1.2.2.1.1.1.1.2.2	0.181420765027322	.	49880001	50040000	#4848FF	1	0.25
chr2	50040001	50200000	B.2.1.2.2.1.1.1.2.1.1	0.180327868852459	.	50040001	50200000	#4848FF	1	0.25
chr2	50200001	50720000	B.2.2.1.1.2.2.1.1.1	0.102732240437158	.	50200001	50720000	#0000FF	1	0.125
chr2	50720001	51000000	B.2.1.1.1.2.1.1.2.1.1.2	0.278688524590164	.	50720001	51000000	#4848FF	1	0.25
chr2	51000001	51320000	B.2.1.1.2.1.2.2.2.1	0.248087431693989	.	51000001	51320000	#4848FF	1	0.25
chr2	51320001	51520000	B.2.1.2.2.1.1.1.2.2	0.178142076502732	.	51320001	51520000	#4848FF	1	0.25
chr2	51520001	51920000	B.2.2.1.1.2.2.2.1.1.2	0.0939890710382514	.	51520001	51920000	#0000FF	1	0.125
chr2	51920001	52240000	B.2.2.1.1.2.2.1.2.1.2	0.0983606557377049	.	51920001	52240000	#0000FF	1	0.125
chr2	52240001	52480000	B.2.2.1.1.2.2.2.1.1.1	0.0950819672131148	.	52240001	52480000	#0000FF	1	0.125
chr2	52480001	52720000	B.2.1.1.1.1.2.2.1.1	0.288524590163934	.	52480001	52720000	#4848FF	1	0.25
chr2	52720001	52880000	B.2.1.2.2.1.1.2.1.1	0.177049180327869	.	52720001	52880000	#4848FF	1	0.25
chr2	52880001	53240000	B.2.2.1.1.2.2.2.1.2	0.092896174863388	.	52880001	53240000	#0000FF	1	0.125
chr2	53240001	53400000	B.2.1.2.2.1.1.1.2.1.2	0.179234972677596	.	53240001	53400000	#4848FF	1	0.25
chr2	53400001	53680000	B.2.1.2.2.1.1.2.1.2.2	0.173770491803279	.	53400001	53680000	#4848FF	1	0.25
chr2	53680001	54080000	B.1.1.2.1.2.2.2.1	0.437158469945355	.	53680001	54080000	#DADAFF	1	0.5
chr2	54080001	54240000	A.1.2.2.2.1.1.1.1.2	0.762841530054645	.	54080001	54240000	#FF4848	1	0.875
chr2	54240001	54400000	A.2.1.2.2.1.1.2.1.1	0.620765027322404	.	54240001	54400000	#FF9191	1	0.75
chr2	54400001	54760000	A.2.1.1.1.2.1.1.2.2	0.704918032786885	.	54400001	54760000	#FF9191	1	0.75
chr2	54760001	54920000	A.1.2.2.2.1.1.1.2.1	0.761748633879781	.	54760001	54920000	#FF4848	1	0.875
chr2	54920001	55160000	A.1.2.2.2.2.2.1.1	0.72896174863388	.	54920001	55160000	#FF4848	1	0.875
chr2	55160001	55480000	A.1.1.2.1.2.1.2.2	0.927868852459016	.	55160001	55480000	#FF0000	1	1
chr2	55480001	55920000	A.1.2.1.2.2.1.1.2.1	0.818579234972678	.	55480001	55920000	#FF4848	1	0.875
chr2	55920001	56360000	B.1.1.2.2.1.1.2.2.1	0.432786885245902	.	55920001	56360000	#DADAFF	1	0.5
chr2	56360001	56920000	B.2.2.2.1.2.2.2.1.2	0.0262295081967213	.	56360001	56920000	#0000FF	1	0.125
chr2	56920001	57160000	B.2.2.1.2.2.1.1.2.2	0.0612021857923497	.	56920001	57160000	#0000FF	1	0.125
chr2	57160001	57280000	B.2.1.2.1.1.2.2.2.1	0.214207650273224	.	57160001	57280000	#4848FF	1	0.25
chr2	57280001	57440000	B.2.2.2.1.1.1.2	0.0437158469945355	.	57280001	57440000	#0000FF	1	0.125
chr2	57440001	57760000	B.2.2.1.1.2.2.1.2.1.1.2	0.0994535519125683	.	57440001	57760000	#0000FF	1	0.125
chr2	57760001	58360000	B.2.1.1.2.1.2.1.2.1	0.251366120218579	.	57760001	58360000	#4848FF	1	0.25
chr2	58360001	58640000	B.1.1.2.2.1.1.2.2.2	0.431693989071038	.	58360001	58640000	#DADAFF	1	0.5
chr2	58640001	58800000	B.1.1.2.1.1.1.2.1.2.2	0.454644808743169	.	58640001	58800000	#DADAFF	1	0.5
chr2	58800001	59000000	B.1.2.1.1.2.2.1.2.2	0.381420765027322	.	58800001	59000000	#9191FF	1	0.375
chr2	59000001	59120000	B.1.2.2.1.1.2.2.1.2	0.336612021857923	.	59000001	59120000	#9191FF	1	0.375
chr2	59120001	59600000	B.2.1.1.2.1.2.1.2.2	0.250273224043716	.	59120001	59600000	#4848FF	1	0.25
chr2	59600001	59720000	B.2.1.1.1.2.1.1.2.1.2.1	0.277595628415301	.	59600001	59720000	#4848FF	1	0.25
chr2	59720001	59920000	B.2.1.1.1.2.1.1.2.1.2.2	0.276502732240437	.	59720001	59920000	#4848FF	1	0.25
chr2	59920001	60440000	B.1.2.1.2.2.2.2.1	0.350819672131148	.	59920001	60440000	#9191FF	1	0.375
chr2	60440001	60520000	B.1.1.1.2.2.1.1.1.2.2.2	0.466666666666667	.	60440001	60520000	#DADAFF	1	0.5
chr2	60520001	60920000	A.1.2.2.2.2.2.1.2.1	0.727868852459016	.	60520001	60920000	#FF4848	1	0.875
chr2	60920001	61320000	A.1.1.2.1.1.2.2.1.2.2	0.933333333333333	.	60920001	61320000	#FF0000	1	1
chr2	61320001	61720000	A.1.1.1.2.1.2.2.1.1	0.963934426229508	.	61320001	61720000	#FF0000	1	1
chr2	61720001	61920000	A.1.2.1.1.1.1.2.1.2.1	0.884153005464481	.	61720001	61920000	#FF4848	1	0.875
chr2	61920001	62120000	A.1.2.1.1.1.2.1.2.1	0.876502732240437	.	61920001	62120000	#FF4848	1	0.875
chr2	62120001	62680000	A.1.1.1.1.2.2.1.1	0.980327868852459	.	62120001	62680000	#FF0000	1	1
chr2	62680001	62840000	A.1.2.2.1.2.2.2.1.1.1.1	0.773770491803279	.	62680001	62840000	#FF4848	1	0.875
chr2	62840001	63080000	A.1.2.2.2.1.2.1.1.2.2	0.743169398907104	.	62840001	63080000	#FF4848	1	0.875
chr2	63080001	63280000	A.2.1.1.1.2.2.1.1.1.1.2	0.697267759562841	.	63080001	63280000	#FF9191	1	0.75
chr2	63280001	63480000	A.2.1.2.2.1.1.2.2.1.1.2	0.616393442622951	.	63280001	63480000	#FF9191	1	0.75
chr2	63480001	63800000	A.1.2.2.2.1.2.1.1.1.1.1.2	0.749726775956284	.	63480001	63800000	#FF4848	1	0.875
chr2	63800001	64240000	A.1.1.2.1.1.2.2.2.1	0.93224043715847	.	63800001	64240000	#FF0000	1	1
chr2	64240001	64520000	A.1.1.2.1.1.2.2.2.2	0.931147540983607	.	64240001	64520000	#FF0000	1	1
chr2	64520001	64880000	A.1.1.1.2.1.2.1.1.2.1	0.968306010928962	.	64520001	64880000	#FF0000	1	1
chr2	64880001	65120000	A.1.1.2.2.2.2.1.2	0.893989071038251	.	64880001	65120000	#FF0000	1	1
chr2	65120001	65400000	A.1.2.1.1.2.1.2.2.2	0.855737704918033	.	65120001	65400000	#FF4848	1	0.875
chr2	65400001	65600000	A.1.2.2.1.2.1.1.2.1.1.2.1	0.792349726775956	.	65400001	65600000	#FF4848	1	0.875
chr2	65600001	65840000	A.1.2.2.2.1.2.1.1.1.1.2.1	0.748633879781421	.	65600001	65840000	#FF4848	1	0.875
chr2	65840001	66120000	A.2.1.2.2.1.2.2.1.1.2	0.605464480874317	.	65840001	66120000	#FF9191	1	0.75
chr2	66120001	66240000	A.2.2.2.2.1.2.1.1	0.519125683060109	.	66120001	66240000	#FFDADA	1	0.625
chr2	66240001	66600000	A.2.1.2.2.1.2.2.1.1.1	0.60655737704918	.	66240001	66600000	#FF9191	1	0.75
chr2	66600001	66800000	A.2.2.2.1.1.2.1.2.1	0.548633879781421	.	66600001	66800000	#FFDADA	1	0.625
chr2	66800001	67520000	B.1.2.1.2.1.1	0.373770491803279	.	66800001	67520000	#9191FF	1	0.375
chr2	67520001	67680000	A.2.2.2.2.1.1.1.2	0.526775956284153	.	67520001	67680000	#FFDADA	1	0.625
chr2	67680001	68320000	B.1.1.2.1.1.2.1.2.2	0.448087431693989	.	67680001	68320000	#DADAFF	1	0.5
chr2	68320001	68520000	A.2.1.1.1.2.2.1.1.1.2.1	0.696174863387978	.	68320001	68520000	#FF9191	1	0.75
chr2	68520001	68680000	A.2.1.2.2.1.1.2.2.2.1	0.614207650273224	.	68520001	68680000	#FF9191	1	0.75
chr2	68680001	68880000	A.2.2.2.1.1.2.1.2.2	0.547540983606557	.	68680001	68880000	#FFDADA	1	0.625
chr2	68880001	69160000	A.2.1.1.1.2.2.1.1.1.1.1	0.698360655737705	.	68880001	69160000	#FF9191	1	0.75
chr2	69160001	69320000	A.1.2.2.1.2.2.2.1.2.2	0.769398907103825	.	69160001	69320000	#FF4848	1	0.875
chr2	69320001	69520000	A.1.2.2.2.1.2.1.1.2.1	0.744262295081967	.	69320001	69520000	#FF4848	1	0.875
chr2	69520001	70080000	A.1.1.1.1.1.2.1.1	0.99672131147541	.	69520001	70080000	#FF0000	1	1
chr2	70080001	70480000	A.1.1.1.2.2.1.1.1.2	0.959562841530055	.	70080001	70480000	#FF0000	1	1
chr2	70480001	70920000	A.1.1.1.2.1.2.1.2.2	0.965027322404372	.	70480001	70920000	#FF0000	1	1
chr2	70920001	71080000	A.1.2.1.1.1.1.1.2.2	0.886338797814208	.	70920001	71080000	#FF4848	1	0.875
chr2	71080001	71240000	A.1.2.2.1.1.1.1.1	0.807650273224044	.	71080001	71240000	#FF4848	1	0.875
chr2	71240001	71760000	A.1.1.1.2.1.2.1.1.1.2	0.969398907103825	.	71240001	71760000	#FF0000	1	1
chr2	71760001	72040000	A.1.2.2.1.2.2.2.2.2.1.1	0.767213114754098	.	71760001	72040000	#FF4848	1	0.875
chr2	72040001	72120000	A.2.2.1.1.1.2.1.2	0.583606557377049	.	72040001	72120000	#FFDADA	1	0.625
chr2	72120001	72280000	A.2.1.2.1.2.1.2.1.2.1.2	0.640437158469945	.	72120001	72280000	#FF9191	1	0.75
chr2	72280001	72400000	A.2.1.2.2.2.1.1.1	0.602185792349727	.	72280001	72400000	#FF9191	1	0.75
chr2	72400001	72840000	A.2.1.1.1.2.2.1.2.1	0.689617486338798	.	72400001	72840000	#FF9191	1	0.75
chr2	72840001	73120000	A.1.2.1.1.2.2.1.2.2.1.1	0.849180327868852	.	72840001	73120000	#FF4848	1	0.875
chr2	73120001	73440000	A.1.1.2.2.2.1.2.1.2	0.898360655737705	.	73120001	73440000	#FF0000	1	1
chr2	73440001	73920000	A.1.1.1.2.1.2.1.1.1.1	0.970491803278689	.	73440001	73920000	#FF0000	1	1
chr2	73920001	74120000	A.1.2.1.1.1.1.2.2.2.2	0.879781420765027	.	73920001	74120000	#FF4848	1	0.875
chr2	74120001	74400000	A.1.1.2.2.1.1.2.1.2.2	0.914754098360656	.	74120001	74400000	#FF0000	1	1
chr2	74400001	74880000	A.1.1.1.1.1.1.1.2	0.998907103825137	.	74400001	74880000	#FF0000	1	1
chr2	74880001	75120000	A.1.2.1.1.2.2.1.2.1.1.2	0.851366120218579	.	74880001	75120000	#FF4848	1	0.875
chr2	75120001	75680000	A.1.2.1.2.1.1.1.2	0.833879781420765	.	75120001	75680000	#FF4848	1	0.875
chr2	75680001	75920000	A.2.1.1.1.2.2.1.1.1.2.2	0.695081967213115	.	75680001	75920000	#FF9191	1	0.75
chr2	75920001	76120000	B.1.1.2.2.2.2.1.2	0.412021857923497	.	75920001	76120000	#DADAFF	1	0.5
chr2	76120001	76360000	B.2.1.1.1.2.1.1.2.2.1.2	0.27431693989071	.	76120001	76360000	#4848FF	1	0.25
chr2	76360001	76680000	B.1.2.2.2.2.2.1.1	0.302732240437158	.	76360001	76680000	#9191FF	1	0.375
chr2	76680001	76800000	B.1.2.1.1.2.2.1.2.1	0.382513661202186	.	76680001	76800000	#9191FF	1	0.375
chr2	76800001	76960000	B.1.1.1.2.2.1.1.1.1.2	0.469945355191257	.	76800001	76960000	#DADAFF	1	0.5
chr2	76960001	77200000	B.1.1.2.2.1.2.2.1	0.427322404371585	.	76960001	77200000	#DADAFF	1	0.5
chr2	77200001	77400000	B.1.1.2.1.1.2.1.2.1	0.449180327868852	.	77200001	77400000	#DADAFF	1	0.5
chr2	77400001	77600000	B.1.2.2.2.2.1.1	0.309289617486339	.	77400001	77600000	#9191FF	1	0.375
chr2	77600001	77880000	B.1.2.1.1.2.2.2.2.1	0.377049180327869	.	77600001	77880000	#9191FF	1	0.375
chr2	77880001	78000000	B.1.2.2.1.1.1.1.2	0.345355191256831	.	77880001	78000000	#9191FF	1	0.375
chr2	78000001	78080000	B.1.2.2.1.1.1.1.1	0.346448087431694	.	78000001	78080000	#9191FF	1	0.375
chr2	78080001	78320000	B.1.2.2.2.2.2.2.2.2	0.298360655737705	.	78080001	78320000	#9191FF	1	0.375
chr2	78320001	78520000	B.2.1.1.1.2.1.1.2.2.1.1	0.275409836065574	.	78320001	78520000	#4848FF	1	0.25
chr2	78520001	78720000	B.2.1.1.1.2.1.1.2.2.2.2	0.272131147540984	.	78520001	78720000	#4848FF	1	0.25
chr2	78720001	78960000	B.2.1.1.1.2.1.1.2.1.1.1	0.279781420765027	.	78720001	78960000	#4848FF	1	0.25
chr2	78960001	79240000	B.1.2.2.2.2.2.1.2	0.301639344262295	.	78960001	79240000	#9191FF	1	0.375
chr2	79240001	79480000	B.1.2.1.1.2.2.1.1.1	0.385792349726776	.	79240001	79480000	#9191FF	1	0.375
chr2	79480001	79800000	B.1.1.2.2.1.2.1.2	0.428415300546448	.	79480001	79800000	#DADAFF	1	0.5
chr2	79800001	80160000	B.1.1.2.1.2.2.2.2	0.436065573770492	.	79800001	80160000	#DADAFF	1	0.5
chr2	80160001	80480000	B.1.1.2.2.1.1.2.1	0.433879781420765	.	80160001	80480000	#DADAFF	1	0.5
chr2	80480001	80680000	B.1.2.1.1.2.2.2.2.2.1	0.375956284153005	.	80480001	80680000	#9191FF	1	0.375
chr2	80680001	81200000	B.2.1.1.2.1.2.1.1	0.252459016393443	.	80680001	81200000	#4848FF	1	0.25
chr2	81200001	81440000	B.2.1.1.1.2.1.1.2.2.2.1	0.273224043715847	.	81200001	81440000	#4848FF	1	0.25
chr2	81440001	81760000	B.2.1.1.2.1.2.2.1	0.249180327868852	.	81440001	81760000	#4848FF	1	0.25
chr2	81760001	82080000	B.2.1.1.2.2.2.2.1	0.227322404371585	.	81760001	82080000	#4848FF	1	0.25
chr2	82080001	82160000	B.1.2.1.1.2.1.2.2.2.1.2	0.387978142076503	.	82080001	82160000	#9191FF	1	0.375
chr2	82160001	82520000	B.2.1.1.1.2.1.1.1.2.2.2	0.280874316939891	.	82160001	82520000	#4848FF	1	0.25
chr2	82520001	82800000	B.2.1.1.1.2.1.1.1.1.2	0.284153005464481	.	82520001	82800000	#4848FF	1	0.25
chr2	82800001	83280000	B.2.1.2.2.2.1.2.1.1.2	0.155191256830601	.	82800001	83280000	#4848FF	1	0.25
chr2	83280001	83480000	B.1.2.2.1.1.2.1.1.2.2	0.339890710382514	.	83280001	83480000	#9191FF	1	0.375
chr2	83480001	83640000	B.1.2.2.1.1.2.2.2.1	0.33551912568306	.	83480001	83640000	#9191FF	1	0.375
chr2	83640001	83720000	B.1.2.2.1.1.2.2.1.1	0.337704918032787	.	83640001	83720000	#9191FF	1	0.375
chr2	83720001	84080000	B.2.1.1.1.2.1.1.1.2.1	0.283060109289618	.	83720001	84080000	#4848FF	1	0.25
chr2	84080001	84240000	B.1.2.1.1.2.2.2.1.2.2	0.378142076502732	.	84080001	84240000	#9191FF	1	0.375
chr2	84240001	84360000	B.1.2.2.1.1.2.2.2.2.2	0.333333333333333	.	84240001	84360000	#9191FF	1	0.375
chr2	84360001	84680000	B.1.2.1.1.2.2.1.1.2.2	0.383606557377049	.	84360001	84680000	#9191FF	1	0.375
chr2	84680001	84880000	A.2.2.2.2.1.2.2	0.516939890710382	.	84680001	84880000	#FFDADA	1	0.625
chr2	84880001	85160000	A.2.1.1.2.2.1.1.2.1	0.669945355191257	.	84880001	85160000	#FF9191	1	0.75
chr2	85160001	85560000	A.1.1.2.1.1.2.2.1.1	0.93551912568306	.	85160001	85560000	#FF0000	1	1
chr2	85560001	85840000	A.1.1.1.2.1.2.1.2.1	0.966120218579235	.	85560001	85840000	#FF0000	1	1
chr2	85840001	85960000	A.1.2.2.1.1.1.2.2	0.804371584699454	.	85840001	85960000	#FF4848	1	0.875
chr2	85960001	86400000	A.1.1.2.2.1.1.2.1.2.1	0.915846994535519	.	85960001	86400000	#FF0000	1	1
chr2	86400001	86600000	A.1.2.2.1.2.2.2.1.1.2	0.771584699453552	.	86400001	86600000	#FF4848	1	0.875
chr2	86600001	86680000	A.2.1.2.1.1.1.2.1	0.653551912568306	.	86600001	86680000	#FF9191	1	0.75
chr2	86680001	86880000	A.1.2.2.1.2.2.2.2.2.1.2	0.766120218579235	.	86680001	86880000	#FF4848	1	0.875
chr2	86880001	87040000	A.2.1.2.1.2.2.2.1.2	0.628415300546448	.	86880001	87040000	#FF9191	1	0.75
chr2	87040001	87160000	A.2.2.1.2.1.2.1	0.567213114754098	.	87040001	87160000	#FFDADA	1	0.625
chr2	87280001	87360000	A.2.2.1.2.1.2.1	0.567213114754098	.	87280001	87360000	#FFDADA	1	0.625
chr2	87400001	87440000	A.2.2.1.2.1.2.1	0.567213114754098	.	87400001	87440000	#FFDADA	1	0.625
chr2	87440001	87520000	A.2.2.1.2.1.1.2.1	0.569398907103825	.	87440001	87520000	#FFDADA	1	0.625
chr2	87560001	87600000	A.2.2.1.2.1.1.2.1	0.569398907103825	.	87560001	87600000	#FFDADA	1	0.625
chr2	87760001	87840000	A.2.2.1.2.1.1.2.1	0.569398907103825	.	87760001	87840000	#FFDADA	1	0.625
chr2	87840001	88000000	A.2.2.1.2.1.1.1	0.570491803278689	.	87840001	88000000	#FFDADA	1	0.625
chr2	88160001	88440000	A.2.1.2.1.1.2.2	0.645901639344262	.	88160001	88440000	#FF9191	1	0.75
chr2	88440001	88600000	A.2.1.2.1.2.1.2.1.2.2.2	0.637158469945355	.	88440001	88600000	#FF9191	1	0.75
chr2	88600001	89000000	A.1.2.2.1.2.1.1.1.2.1	0.79672131147541	.	88600001	89000000	#FF4848	1	0.875
chr2	89000001	89280000	A.2.2.1.2.1.2.2	0.566120218579235	.	89000001	89280000	#FFDADA	1	0.625
chr2	89280001	89560000	B.1.1.1.1.2.1.1.2.1.2	0.490710382513661	.	89280001	89560000	#DADAFF	1	0.5
chr2	89880001	89920000	B.1.1.1.1.2.2.2.1	0.486338797814208	.	89880001	89920000	#DADAFF	1	0.5
chr2	89960001	90080000	B.1.1.1.1.2.2.2.1	0.486338797814208	.	89960001	90080000	#DADAFF	1	0.5
chr2	90080001	90280000	A.2.2.1.2.2.1	0.565027322404372	.	90080001	90280000	#FFDADA	1	0.625
chr2	90400001	90480000	A.2.2.1.2.2.2.1	0.563934426229508	.	90400001	90480000	#FFDADA	1	0.625
chr2	91680001	91720000	A.2.2.1.2.2.2.1	0.563934426229508	.	91680001	91720000	#FFDADA	1	0.625
chr2	91760001	91840000	A.2.2.1.2.2.2.1	0.563934426229508	.	91760001	91840000	#FFDADA	1	0.625
chr2	91840001	91960000	B.1.1.1.1.2.2.1	0.487431693989071	.	91840001	91960000	#DADAFF	1	0.5
chr2	92040001	92200000	B.1.1.1.1.2.2.1	0.487431693989071	.	92040001	92200000	#DADAFF	1	0.5
chr2	92280001	92360000	B.1.1.1.2.2.1.2	0.46448087431694	.	92280001	92360000	#DADAFF	1	0.5
chr2	95360001	95600000	B.1.1.1.1.2.1.1.2.2	0.489617486338798	.	95360001	95600000	#DADAFF	1	0.5
chr2	95600001	95720000	B.1.1.1.1.2.2.2.2	0.485245901639344	.	95600001	95720000	#DADAFF	1	0.5
chr2	95720001	95880000	A.2.2.1.1.1.2.1.1	0.584699453551913	.	95720001	95880000	#FFDADA	1	0.625
chr2	95880001	96000000	B.1.1.1.1.2.1.1.2.1.1	0.491803278688525	.	95880001	96000000	#DADAFF	1	0.5
chr2	96000001	96080000	A.2.2.1.2.2.2.2	0.562841530054645	.	96000001	96080000	#FFDADA	1	0.625
chr2	96160001	96240000	A.2.2.1.2.2.2.2	0.562841530054645	.	96160001	96240000	#FFDADA	1	0.625
chr2	96320001	96520000	A.2.2.1.2.2.2.2	0.562841530054645	.	96320001	96520000	#FFDADA	1	0.625
chr2	96520001	96680000	A.2.1.2.2.2.2.2.1.1.2	0.59344262295082	.	96520001	96680000	#FF9191	1	0.75
chr2	96720001	96920000	A.2.1.2.2.2.2.2.1.1.2	0.59344262295082	.	96720001	96920000	#FF9191	1	0.75
chr2	96920001	97200000	A.1.2.2.1.1.2.2.2.2	0.798907103825137	.	96920001	97200000	#FF4848	1	0.875
chr2	97200001	97480000	A.1.2.2.1.1.2.2.1	0.801092896174863	.	97200001	97480000	#FF4848	1	0.875
chr2	97480001	97520000	A.2.2.1.1.1.1.2.2.1	0.586885245901639	.	97480001	97520000	#FFDADA	1	0.625
chr2	97560001	97640000	A.2.2.1.1.1.1.2.2.1	0.586885245901639	.	97560001	97640000	#FFDADA	1	0.625
chr2	97640001	97840000	A.2.2.1.1.1.1.2.2.2	0.585792349726776	.	97640001	97840000	#FFDADA	1	0.625
chr2	97840001	97920000	A.2.2.1.2.1.1.2.2	0.568306010928962	.	97840001	97920000	#FFDADA	1	0.625
chr2	98000001	98040000	A.2.2.1.2.1.1.2.2	0.568306010928962	.	98000001	98040000	#FFDADA	1	0.625
chr2	98160001	98200000	A.2.2.1.2.1.1.2.2	0.568306010928962	.	98160001	98200000	#FFDADA	1	0.625
chr2	98240001	98400000	A.2.1.2.1.2.2.2.2.2	0.626229508196721	.	98240001	98400000	#FF9191	1	0.75
chr2	98400001	98640000	A.2.1.1.1.1.1.1.1.1	0.719125683060109	.	98400001	98640000	#FF9191	1	0.75
chr2	98640001	98800000	A.2.1.2.2.2.2.2.1.1.1	0.594535519125683	.	98640001	98800000	#FF9191	1	0.75
chr2	98800001	98920000	A.2.1.2.2.2.1.1.2.1.2	0.598907103825137	.	98800001	98920000	#FF9191	1	0.75
chr2	98920001	99240000	A.1.2.2.1.2.1.1.1.2.2.2	0.794535519125683	.	98920001	99240000	#FF4848	1	0.875
chr2	99240001	99480000	A.2.1.2.1.2.1.2.1.2.2.1.1	0.639344262295082	.	99240001	99480000	#FF9191	1	0.75
chr2	99480001	99720000	A.2.1.2.1.2.1.2.1.2.1.1	0.641530054644809	.	99480001	99720000	#FF9191	1	0.75
chr2	99720001	100040000	A.1.2.2.1.2.1.1.1.2.2.1	0.795628415300546	.	99720001	100040000	#FF4848	1	0.875
chr2	100040001	100120000	A.2.1.2.1.2.2.2.1.1	0.629508196721312	.	100040001	100120000	#FF9191	1	0.75
chr2	100120001	100400000	A.2.1.1.1.1.1.1.1.2.1	0.718032786885246	.	100120001	100400000	#FF9191	1	0.75
chr2	100400001	100640000	A.2.1.2.2.2.2.2.1.2	0.592349726775956	.	100400001	100640000	#FF9191	1	0.75
chr2	100640001	100960000	A.2.1.1.1.1.1.1.1.2.2	0.716939890710383	.	100640001	100960000	#FF9191	1	0.75
chr2	100960001	101040000	A.2.1.2.2.2.2.2.2	0.591256830601093	.	100960001	101040000	#FF9191	1	0.75
chr2	101040001	101200000	A.2.1.2.1.2.1.2.1.2.2.1.2	0.638251366120219	.	101040001	101200000	#FF9191	1	0.75
chr2	101200001	101360000	A.2.1.2.1.1.2.1.2.2	0.646994535519126	.	101200001	101360000	#FF9191	1	0.75
chr2	101360001	101640000	A.1.2.2.1.2.2.1.1.1.1	0.784699453551913	.	101360001	101640000	#FF4848	1	0.875
chr2	101640001	101840000	A.1.2.1.1.2.2.1.2.1.1.1	0.852459016393443	.	101640001	101840000	#FF4848	1	0.875
chr2	101840001	102240000	A.1.2.1.1.2.1.2.1.1	0.863387978142076	.	101840001	102240000	#FF4848	1	0.875
chr2	102240001	102520000	A.1.2.1.2.1.2.1.2.1	0.825136612021858	.	102240001	102520000	#FF4848	1	0.875
chr2	102520001	102880000	A.2.1.2.2.1.2.2.2	0.60327868852459	.	102520001	102880000	#FF9191	1	0.75
chr2	102880001	103080000	A.2.2.2.2.1.2.1.2	0.518032786885246	.	102880001	103080000	#FFDADA	1	0.625
chr2	103080001	103360000	B.1.1.2.1.1.2.1.1.1	0.451366120218579	.	103080001	103360000	#DADAFF	1	0.5
chr2	103360001	103600000	B.1.1.2.2.1.2.2.2.1.1	0.426229508196721	.	103360001	103600000	#DADAFF	1	0.5
chr2	103600001	104080000	B.1.2.1.2.2.2.1.1.2.1	0.355191256830601	.	103600001	104080000	#9191FF	1	0.375
chr2	104080001	104400000	B.1.2.2.2.2.2.2.1	0.300546448087432	.	104080001	104400000	#9191FF	1	0.375
chr2	104400001	104840000	B.1.1.2.2.1.2.1.1.2	0.429508196721311	.	104400001	104840000	#DADAFF	1	0.5
chr2	104840001	105080000	B.1.1.2.1.1.2.1.1.2	0.450273224043716	.	104840001	105080000	#DADAFF	1	0.5
chr2	105080001	105240000	B.1.1.1.2.1.2.1.2	0.476502732240437	.	105080001	105240000	#DADAFF	1	0.5
chr2	105240001	105400000	B.1.1.1.2.1.2.1.1	0.477595628415301	.	105240001	105400000	#DADAFF	1	0.5
chr2	105400001	105640000	A.2.2.2.2.1.1.1.1	0.527868852459016	.	105400001	105640000	#FFDADA	1	0.625
chr2	105640001	105920000	A.2.1.1.1.2.1.2.2.1	0.701639344262295	.	105640001	105920000	#FF9191	1	0.75
chr2	105920001	106160000	A.1.2.2.2.1.2.2.2	0.73551912568306	.	105920001	106160000	#FF4848	1	0.875
chr2	106160001	106320000	A.2.1.2.1.1.2.1.1	0.649180327868852	.	106160001	106320000	#FF9191	1	0.75
chr2	106320001	106520000	A.1.2.2.1.2.2.2.1.2.1	0.770491803278688	.	106320001	106520000	#FF4848	1	0.875
chr2	106520001	106760000	A.2.1.1.1.1.1.1.2.1	0.715846994535519	.	106520001	106760000	#FF9191	1	0.75
chr2	106760001	106960000	A.2.1.2.2.1.1.2.2.2.2	0.613114754098361	.	106760001	106960000	#FF9191	1	0.75
chr2	106960001	107040000	A.2.2.1.1.1.2.2.2	0.581420765027322	.	106960001	107040000	#FFDADA	1	0.625
chr2	107080001	107200000	A.2.2.1.1.1.2.2.2	0.581420765027322	.	107080001	107200000	#FFDADA	1	0.625
chr2	107200001	107880000	B.1.1.2.2.1.2.1.1.1	0.430601092896175	.	107200001	107880000	#DADAFF	1	0.5
chr2	107880001	108080000	B.1.2.2.1.1.2.1.1.2.1	0.340983606557377	.	107880001	108080000	#9191FF	1	0.375
chr2	108080001	108160000	B.1.2.1.1.2.1.2.2.1.2	0.390163934426229	.	108080001	108160000	#9191FF	1	0.375
chr2	108160001	108440000	B.1.2.2.2.2.1.2.1	0.308196721311475	.	108160001	108440000	#9191FF	1	0.375
chr2	108520001	108880000	B.1.1.2.2.1.2.2.2.1.2	0.425136612021858	.	108520001	108880000	#DADAFF	1	0.5
chr2	108880001	109280000	A.1.2.2.2.1.1.2.1.2.1	0.758469945355191	.	108880001	109280000	#FF4848	1	0.875
chr2	109280001	109520000	A.1.2.1.1.2.2.1.2.1.2	0.850273224043716	.	109280001	109520000	#FF4848	1	0.875
chr2	109520001	109920000	A.1.2.1.1.2.2.1.2.2.1.2	0.848087431693989	.	109520001	109920000	#FF4848	1	0.875
chr2	109920001	110120000	A.1.2.1.1.2.1.2.2.1.2.2.2	0.856830601092896	.	109920001	110120000	#FF4848	1	0.875
chr2	110240001	110280000	A.1.2.1.1.2.1.2.2.1.2.2.2	0.856830601092896	.	110240001	110280000	#FF4848	1	0.875
chr2	110280001	110520000	A.1.2.1.1.2.1.2.2.1.2.1	0.859016393442623	.	110280001	110520000	#FF4848	1	0.875
chr2	110840001	111000000	A.1.2.2.1.1.1.2.1	0.805464480874317	.	110840001	111000000	#FF4848	1	0.875
chr2	111360001	111560000	A.1.1.2.2.2.1.2.2.1	0.897267759562842	.	111360001	111560000	#FF0000	1	1
chr2	111560001	112040000	A.1.1.2.1.1.1.2.2.2	0.93879781420765	.	111560001	112040000	#FF0000	1	1
chr2	112040001	112200000	A.2.1.2.2.2.1.1.2.1.1.2	0.6	.	112040001	112200000	#FF9191	1	0.75
chr2	112200001	112360000	A.2.1.2.2.2.1.1.2.2	0.597814207650273	.	112200001	112360000	#FF9191	1	0.75
chr2	112360001	112480000	A.1.2.2.1.2.2.1.1.2.1.1	0.781420765027322	.	112360001	112480000	#FF4848	1	0.875
chr2	112480001	112600000	A.2.1.2.2.2.1.1.2.1.1.1	0.601092896174863	.	112480001	112600000	#FF9191	1	0.75
chr2	112600001	112880000	A.1.1.2.2.2.1.2.1.1	0.899453551912568	.	112600001	112880000	#FF0000	1	1
chr2	112880001	113040000	A.2.1.2.1.1.1.1.2.2	0.654644808743169	.	112880001	113040000	#FF9191	1	0.75
chr2	113040001	113120000	A.1.2.2.1.2.2.1.1.1.2.1	0.783606557377049	.	113040001	113120000	#FF4848	1	0.875
chr2	113160001	113280000	A.1.2.2.1.2.2.1.1.1.2.1	0.783606557377049	.	113160001	113280000	#FF4848	1	0.875
chr2	113280001	113480000	A.1.2.1.1.1.1.1.1.2	0.889617486338798	.	113280001	113480000	#FF4848	1	0.875
chr2	113480001	113720000	A.1.2.1.1.2.1.2.1.2.2	0.86120218579235	.	113480001	113720000	#FF4848	1	0.875
chr2	113720001	113920000	A.1.2.2.1.2.2.1.1.1.2.2	0.782513661202186	.	113720001	113920000	#FF4848	1	0.875
chr2	113920001	114240000	A.1.2.2.1.2.2.1.1.2.2.1	0.779234972677596	.	113920001	114240000	#FF4848	1	0.875
chr2	114240001	114720000	A.2.1.1.2.2.1.1.2.2	0.668852459016393	.	114240001	114720000	#FF9191	1	0.75
chr2	114720001	115040000	B.1.2.1.2.2.2.1.1.2.2	0.354098360655738	.	114720001	115040000	#9191FF	1	0.375
chr2	115040001	115360000	B.1.2.2.2.2.1.2.2.1.2.2	0.304918032786885	.	115040001	115360000	#9191FF	1	0.375
chr2	115360001	115600000	B.1.2.1.1.2.2.1.1.2.1	0.384699453551913	.	115360001	115600000	#9191FF	1	0.375
chr2	115600001	115880000	B.2.1.1.1.2.1.1.1.2.2.1	0.281967213114754	.	115600001	115880000	#4848FF	1	0.25
chr2	115880001	116240000	B.1.2.2.2.2.1.2.2.2	0.303825136612022	.	115880001	116240000	#9191FF	1	0.375
chr2	116240001	116400000	B.2.1.1.1.2.2.1.1.1.1	0.268852459016393	.	116240001	116400000	#4848FF	1	0.25
chr2	116400001	116640000	B.2.1.1.2.2.2.1.1	0.231693989071038	.	116400001	116640000	#4848FF	1	0.25
chr2	116640001	116920000	B.2.1.1.1.2.2.1.2.1	0.265573770491803	.	116640001	116920000	#4848FF	1	0.25
chr2	116920001	117240000	B.2.1.2.2.2.1.2.1.1.1.1	0.158469945355191	.	116920001	117240000	#4848FF	1	0.25
chr2	117240001	117440000	B.2.1.1.1.2.2.1.2.2	0.26448087431694	.	117240001	117440000	#4848FF	1	0.25
chr2	117440001	117920000	B.2.1.1.2.2.2.2.2	0.226229508196721	.	117440001	117920000	#4848FF	1	0.25
chr2	117920001	118200000	B.2.1.1.1.2.1.1.1.1.1	0.285245901639344	.	117920001	118200000	#4848FF	1	0.25
chr2	118200001	118560000	B.1.1.2.2.1.2.2.2.2	0.424043715846995	.	118200001	118560000	#DADAFF	1	0.5
chr2	118560001	118760000	A.2.1.2.2.1.1.2.2.1.1.1.2	0.617486338797814	.	118560001	118760000	#FF9191	1	0.75
chr2	118760001	118880000	A.2.1.2.2.1.1.2.2.1.1.1.1	0.618579234972678	.	118760001	118880000	#FF9191	1	0.75
chr2	118880001	119320000	A.1.2.1.2.1.2.1.2.2	0.824043715846995	.	118880001	119320000	#FF4848	1	0.875
chr2	119320001	119480000	A.2.1.1.1.2.2.1.1.2.1.1.2	0.692896174863388	.	119320001	119480000	#FF9191	1	0.75
chr2	119480001	119600000	A.1.2.2.1.2.2.1.1.2.2.2	0.778142076502732	.	119480001	119600000	#FF4848	1	0.875
chr2	119600001	119760000	A.2.1.2.1.1.2.1.2.1	0.648087431693989	.	119600001	119760000	#FF9191	1	0.75
chr2	119760001	120080000	A.1.1.2.2.1.2.2.1.2.1	0.907103825136612	.	119760001	120080000	#FF0000	1	1
chr2	120080001	120280000	A.1.2.1.1.2.1.2.2.1.2.2.1	0.85792349726776	.	120080001	120280000	#FF4848	1	0.875
chr2	120280001	120480000	A.1.2.1.1.2.2.1.2.2.2	0.846994535519126	.	120280001	120480000	#FF4848	1	0.875
chr2	120480001	120800000	A.1.1.2.1.1.1.2.1.2	0.940983606557377	.	120480001	120800000	#FF0000	1	1
chr2	120800001	121000000	A.1.2.2.1.2.1.1.2.1.1.1	0.79344262295082	.	120800001	121000000	#FF4848	1	0.875
chr2	121000001	121520000	A.1.1.1.2.1.1.1	0.974863387978142	.	121000001	121520000	#FF0000	1	1
chr2	121520001	121840000	A.1.1.2.2.1.2.2.1.1	0.908196721311475	.	121520001	121840000	#FF0000	1	1
chr2	121840001	122120000	A.1.2.1.1.2.1.2.2.1.1	0.860109289617486	.	121840001	122120000	#FF4848	1	0.875
chr2	122120001	122520000	A.1.1.2.1.1.2.2.1.2.1	0.934426229508197	.	122120001	122520000	#FF0000	1	1
chr2	122520001	123040000	A.2.2.2.1.2.2.2.1.2	0.530054644808743	.	122520001	123040000	#FFDADA	1	0.625
chr2	123040001	123200000	B.1.2.1.1.2.1.2.2.2.2	0.386885245901639	.	123040001	123200000	#9191FF	1	0.375
chr2	123200001	123400000	B.1.2.1.1.2.2.2.2.2.2	0.374863387978142	.	123200001	123400000	#9191FF	1	0.375
chr2	123400001	123520000	B.1.2.2.1.1.2.1.2	0.33879781420765	.	123400001	123520000	#9191FF	1	0.375
chr2	123520001	123680000	B.1.2.2.1.1.2.2.2.2.1	0.334426229508197	.	123520001	123680000	#9191FF	1	0.375
chr2	123680001	123840000	B.2.1.2.1.2.1.1.2.1.1	0.208743169398907	.	123680001	123840000	#4848FF	1	0.25
chr2	123840001	124280000	B.2.2.2.1.1.1.1	0.0448087431693989	.	123840001	124280000	#0000FF	1	0.125
chr2	124280001	124400000	B.2.1.2.1.1.2.1.1	0.218579234972678	.	124280001	124400000	#4848FF	1	0.25
chr2	124400001	124480000	B.1.2.2.1.1.1.2.1	0.344262295081967	.	124400001	124480000	#9191FF	1	0.375
chr2	124480001	124760000	B.2.1.1.2.2.2.1.2.1.2	0.229508196721311	.	124480001	124760000	#4848FF	1	0.25
chr2	124760001	125160000	B.1.2.1.2.2.2.1.1.1	0.356284153005464	.	124760001	125160000	#9191FF	1	0.375
chr2	125160001	125320000	B.1.2.1.1.2.1.2.2.2.1.1	0.389071038251366	.	125160001	125320000	#9191FF	1	0.375
chr2	125320001	125640000	B.1.2.2.2.2.1.2.2.1.2.1	0.306010928961749	.	125320001	125640000	#9191FF	1	0.375
chr2	125640001	126080000	B.2.1.1.2.2.1.1.1.1	0.243715846994536	.	125640001	126080000	#4848FF	1	0.25
chr2	126080001	126320000	B.2.1.1.2.2.2.1.2.1.1	0.230601092896175	.	126080001	126320000	#4848FF	1	0.25
chr2	126320001	126640000	B.2.1.1.1.2.2.2.1.1.2.1	0.262295081967213	.	126320001	126640000	#4848FF	1	0.25
chr2	126640001	126920000	B.2.1.2.2.2.1.2.1.1.1.2.1	0.157377049180328	.	126640001	126920000	#4848FF	1	0.25
chr2	126920001	127040000	B.1.2.1.1.2.1.2.1	0.392349726775956	.	126920001	127040000	#9191FF	1	0.375
chr2	127040001	127200000	B.1.2.2.2.2.2.2.2.1	0.299453551912568	.	127040001	127200000	#9191FF	1	0.375
chr2	127200001	127400000	B.1.2.1.1.2.2.2.1.2.1	0.379234972677596	.	127200001	127400000	#9191FF	1	0.375
chr2	127400001	127520000	B.1.1.1.2.2.1.1.1.2.2.1	0.46775956284153	.	127400001	127520000	#DADAFF	1	0.5
chr2	127520001	127800000	A.2.2.2.1.2.2.2.2	0.52896174863388	.	127520001	127800000	#FFDADA	1	0.625
chr2	127800001	128320000	A.1.1.1.1.2.1.1	0.985792349726776	.	127800001	128320000	#FF0000	1	1
chr2	128320001	128440000	A.1.2.2.1.1.2.1.1	0.80327868852459	.	128320001	128440000	#FF4848	1	0.875
chr2	128440001	128520000	A.1.2.1.1.1.1.2.2.2.1	0.880874316939891	.	128440001	128520000	#FF4848	1	0.875
chr2	128520001	128600000	A.1.2.2.1.1.2.2.2.1	0.8	.	128520001	128600000	#FF4848	1	0.875
chr2	128600001	128760000	A.1.2.1.1.1.1.1.1.1	0.890710382513661	.	128600001	128760000	#FF4848	1	0.875
chr2	128760001	128960000	A.1.1.2.2.1.1.2.2	0.913661202185792	.	128760001	128960000	#FF0000	1	1
chr2	128960001	129120000	A.1.2.2.1.1.2.1.2	0.802185792349727	.	128960001	129120000	#FF4848	1	0.875
chr2	129120001	129520000	A.1.1.2.2.1.2.2.1.2.2	0.906010928961749	.	129120001	129520000	#FF0000	1	1
chr2	129520001	129840000	A.2.1.1.1.2.2.1.2.2.1	0.688524590163934	.	129520001	129840000	#FF9191	1	0.75
chr2	129840001	130120000	A.2.1.1.1.2.2.1.2.2.2	0.687431693989071	.	129840001	130120000	#FF9191	1	0.75
chr2	130120001	130240000	A.2.2.1.1.1.1.1.2	0.589071038251366	.	130120001	130240000	#FFDADA	1	0.625
chr2	130240001	130800000	A.1.2.2.2.1.1.2.1.1	0.759562841530055	.	130240001	130800000	#FF4848	1	0.875
chr2	130840001	131240000	A.1.2.1.1.2.2.2.1.2.2.2	0.841530054644809	.	130840001	131240000	#FF4848	1	0.875
chr2	131360001	131400000	A.1.2.1.1.2.2.2.1.2.2.2	0.841530054644809	.	131360001	131400000	#FF4848	1	0.875
chr2	131440001	131640000	A.1.2.2.1.2.2.1.1.2.1.2	0.780327868852459	.	131440001	131640000	#FF4848	1	0.875
chr2	131640001	131920000	A.1.1.1.2.1.2.1.1.2.2	0.967213114754098	.	131640001	131920000	#FF0000	1	1
chr2	131920001	132080000	A.2.2.1.1.1.1.1.1	0.590163934426229	.	131920001	132080000	#FFDADA	1	0.625
chr2	132080001	132320000	A.2.1.2.2.1.1.1.1.1	0.625136612021858	.	132080001	132320000	#FF9191	1	0.75
chr2	132320001	132520000	A.2.2.2.2.1.1.2.2.1.2	0.523497267759563	.	132320001	132520000	#FFDADA	1	0.625
chr2	132520001	132760000	B.1.2.1.1.2.1.2.2.1.1	0.391256830601093	.	132520001	132760000	#9191FF	1	0.375
chr2	132800001	132920000	B.1.2.1.1.2.1.2.2.1.1	0.391256830601093	.	132800001	132920000	#9191FF	1	0.375
chr2	132920001	133040000	B.1.1.1.2.2.1.1.1.2.1	0.468852459016393	.	132920001	133040000	#DADAFF	1	0.5
chr2	133040001	133200000	B.1.1.1.2.1.1.2.1.1	0.480874316939891	.	133040001	133200000	#DADAFF	1	0.5
chr2	133200001	133480000	B.1.1.2.2.2.1.2.1	0.416393442622951	.	133200001	133480000	#DADAFF	1	0.5
chr2	133480001	133640000	B.1.2.2.1.1.2.1.1.1	0.34207650273224	.	133480001	133640000	#9191FF	1	0.375
chr2	133640001	134000000	B.1.2.2.2.2.1.2.2.1.1	0.307103825136612	.	133640001	134000000	#9191FF	1	0.375
chr2	134000001	134400000	B.1.1.2.2.1.1.1	0.434972677595628	.	134000001	134400000	#DADAFF	1	0.5
chr2	134400001	134640000	B.1.1.1.2.1.1.2.1.2	0.479781420765027	.	134400001	134640000	#DADAFF	1	0.5
chr2	134640001	134880000	A.2.2.2.1.1.1.1.1	0.561748633879781	.	134640001	134880000	#FFDADA	1	0.625
chr2	134880001	135200000	A.2.1.1.1.2.1.2.1.2	0.702732240437158	.	134880001	135200000	#FF9191	1	0.75
chr2	135200001	135320000	A.2.1.2.2.1.1.2.2.1.2	0.615300546448087	.	135200001	135320000	#FF9191	1	0.75
chr2	135320001	135520000	A.2.1.1.1.2.2.1.1.2.1.2	0.691803278688525	.	135320001	135520000	#FF9191	1	0.75
chr2	135520001	135720000	A.1.2.2.2.2.2.2.1.1	0.72568306010929	.	135520001	135720000	#FF4848	1	0.875
chr2	135720001	135960000	A.1.2.2.2.1.1.2.1.2.2	0.757377049180328	.	135720001	135960000	#FF4848	1	0.875
chr2	135960001	136160000	A.2.1.2.2.1.2.2.1.2	0.604371584699454	.	135960001	136160000	#FF9191	1	0.75
chr2	136160001	136280000	A.2.1.2.2.1.1.1.1.2	0.624043715846995	.	136160001	136280000	#FF9191	1	0.75
chr2	136280001	136600000	A.1.2.1.2.1.1.2.1	0.832786885245902	.	136280001	136600000	#FF4848	1	0.875
chr2	136600001	136880000	A.1.2.2.2.2.2.2.1.2.1.1	0.724590163934426	.	136600001	136880000	#FF4848	1	0.875
chr2	136880001	137160000	A.2.2.2.1.2.2.1.1.2	0.533333333333333	.	136880001	137160000	#FFDADA	1	0.625
chr2	137160001	137560000	B.2.1.1.1.1.1.2.1	0.295081967213115	.	137160001	137560000	#4848FF	1	0.25
chr2	137560001	138040000	B.2.1.1.2.2.1.2.2	0.232786885245902	.	137560001	138040000	#4848FF	1	0.25
chr2	138040001	138280000	B.2.1.1.2.2.2.1.2.2	0.228415300546448	.	138040001	138280000	#4848FF	1	0.25
chr2	138280001	138640000	B.2.2.1.1.1.1.2.1.1.2	0.127868852459016	.	138280001	138640000	#0000FF	1	0.125
chr2	138640001	138920000	B.1.2.2.2.1.2.1.1.1.2	0.316939890710383	.	138640001	138920000	#9191FF	1	0.375
chr2	138920001	139320000	B.1.2.2.2.1.2.1.1.2.2	0.314754098360656	.	138920001	139320000	#9191FF	1	0.375
chr2	139320001	139400000	B.1.1.1.2.2.2.2	0.460109289617486	.	139320001	139400000	#DADAFF	1	0.5
chr2	139400001	139600000	B.1.2.1.1.2.2.2.1.1	0.380327868852459	.	139400001	139600000	#9191FF	1	0.375
chr2	139600001	140080000	B.2.2.1.1.1.2.1.1.1.2	0.121311475409836	.	139600001	140080000	#0000FF	1	0.125
chr2	140080001	140360000	B.2.2.1.1.1.1.2.1.1.1	0.12896174863388	.	140080001	140360000	#0000FF	1	0.125
chr2	140360001	140520000	B.1.2.2.2.1.1.2.1	0.320218579234973	.	140360001	140520000	#9191FF	1	0.375
chr2	140520001	140760000	B.2.1.1.1.1.1.2.2.2.1	0.292896174863388	.	140520001	140760000	#4848FF	1	0.25
chr2	140760001	141080000	B.2.1.2.2.2.1.2.1.1.1.2.2	0.156284153005464	.	140760001	141080000	#4848FF	1	0.25
chr2	141080001	141240000	B.2.1.2.2.2.1.2.1.2.1	0.154098360655738	.	141080001	141240000	#4848FF	1	0.25
chr2	141240001	141320000	B.1.2.2.1.1.1.2.2	0.343169398907104	.	141240001	141320000	#9191FF	1	0.375
chr2	141320001	141760000	B.2.2.1.1.1.1.2.1.2	0.126775956284153	.	141320001	141760000	#0000FF	1	0.125
chr2	141760001	142320000	B.2.2.1.1.1.2.1.1.1.1	0.122404371584699	.	141760001	142320000	#0000FF	1	0.125
chr2	142320001	142720000	B.2.1.1.2.2.1.1.1.2.2	0.241530054644809	.	142320001	142720000	#4848FF	1	0.25
chr2	142720001	142960000	B.2.1.1.1.2.2.2.1.1.2.2	0.26120218579235	.	142720001	142960000	#4848FF	1	0.25
chr2	142960001	143400000	B.2.2.2.2.2.1.2.1.2	0.00765027322404372	.	142960001	143400000	#0000FF	1	0.125
chr2	143400001	143600000	B.2.2.1.2.1.1.1.1.2.2	0.0885245901639344	.	143400001	143600000	#0000FF	1	0.125
chr2	143600001	143800000	B.2.1.1.2.2.1.1.2.2	0.237158469945355	.	143600001	143800000	#4848FF	1	0.25
chr2	143800001	143960000	B.2.2.1.2.1.1.1.1.2.1	0.0896174863387978	.	143800001	143960000	#0000FF	1	0.125
chr2	143960001	144200000	B.2.2.1.1.1.1.2.2.1.1	0.12568306010929	.	143960001	144200000	#0000FF	1	0.125
chr2	144200001	144440000	B.1.2.2.2.1.2.2.1.2	0.311475409836066	.	144200001	144440000	#9191FF	1	0.375
chr2	144440001	144560000	B.1.2.1.1.2.1.1.1.1	0.395628415300546	.	144440001	144560000	#9191FF	1	0.375
chr2	144560001	144680000	B.1.1.2.2.2.1.2.2	0.415300546448087	.	144560001	144680000	#DADAFF	1	0.5
chr2	144680001	144840000	B.1.2.1.1.2.1.1.1.2	0.394535519125683	.	144680001	144840000	#9191FF	1	0.375
chr2	144840001	145440000	B.1.1.2.1.2.2.1.2.1	0.439344262295082	.	144840001	145440000	#DADAFF	1	0.5
chr2	145440001	145680000	B.2.1.1.1.2.2.2.1.1.1	0.263387978142076	.	145440001	145680000	#4848FF	1	0.25
chr2	145680001	145880000	B.2.1.2.2.2.1.1.2.1	0.160655737704918	.	145680001	145880000	#4848FF	1	0.25
chr2	145880001	146040000	B.2.1.1.1.2.2.2.2	0.259016393442623	.	145880001	146040000	#4848FF	1	0.25
chr2	146040001	146120000	B.2.1.2.1.1.2.1.2	0.217486338797814	.	146040001	146120000	#4848FF	1	0.25
chr2	146120001	146240000	B.2.1.2.1.2.1.1.2.2	0.20655737704918	.	146120001	146240000	#4848FF	1	0.25
chr2	146240001	146560000	B.2.2.1.1.1.1.2.2.1.2	0.124590163934426	.	146240001	146560000	#0000FF	1	0.125
chr2	146560001	146680000	B.2.1.1.1.2.2.1.1.1.2	0.26775956284153	.	146560001	146680000	#4848FF	1	0.25
chr2	146680001	147240000	B.2.2.1.1.1.2.1.2	0.119125683060109	.	146680001	147240000	#0000FF	1	0.125
chr2	147240001	147480000	B.1.2.1.2.2.2.1.2.2	0.351912568306011	.	147240001	147480000	#9191FF	1	0.375
chr2	147480001	147680000	B.1.2.2.2.1.2.2.1.1	0.312568306010929	.	147480001	147680000	#9191FF	1	0.375
chr2	147680001	148000000	B.2.1.1.2.2.1.1.2.1.2.2	0.238251366120219	.	147680001	148000000	#4848FF	1	0.25
chr2	148000001	148160000	B.2.1.1.1.2.2.2.1.2	0.260109289617486	.	148000001	148160000	#4848FF	1	0.25
chr2	148160001	148520000	B.2.1.1.2.2.1.1.1.2.1	0.242622950819672	.	148160001	148520000	#4848FF	1	0.25
chr2	148520001	148680000	B.1.2.1.1.2.1.1.2	0.39344262295082	.	148520001	148680000	#9191FF	1	0.375
chr2	148680001	148880000	A.2.2.2.2.1.1.2.2.2.2	0.520218579234973	.	148680001	148880000	#FFDADA	1	0.625
chr2	148880001	149000000	B.1.1.1.2.2.1.1.1.1.1	0.47103825136612	.	148880001	149000000	#DADAFF	1	0.5
chr2	149000001	149280000	B.1.1.2.1.1.1.1.2	0.45792349726776	.	149000001	149280000	#DADAFF	1	0.5
chr2	149280001	149640000	A.2.1.1.1.2.1.2.1.1	0.703825136612022	.	149280001	149640000	#FF9191	1	0.75
chr2	149640001	149720000	A.2.1.1.2.2.1.1.1	0.67103825136612	.	149640001	149720000	#FF9191	1	0.75
chr2	149760001	149880000	A.2.1.1.2.2.1.1.1	0.67103825136612	.	149760001	149880000	#FF9191	1	0.75
chr2	149880001	150440000	A.2.1.1.2.1.2.2.2	0.672131147540984	.	149880001	150440000	#FF9191	1	0.75
chr2	150440001	150720000	B.1.1.2.1.1.1.1.1	0.459016393442623	.	150440001	150720000	#DADAFF	1	0.5
chr2	150720001	150800000	B.1.1.1.2.2.1.1.2	0.465573770491803	.	150720001	150800000	#DADAFF	1	0.5
chr2	150800001	151080000	B.1.1.2.1.1.2.2	0.446994535519126	.	150800001	151080000	#DADAFF	1	0.5
chr2	151080001	151160000	B.1.1.1.2.1.1.2.2	0.478688524590164	.	151080001	151160000	#DADAFF	1	0.5
chr2	151160001	151240000	B.1.1.1.2.1.1.1.1	0.484153005464481	.	151160001	151240000	#DADAFF	1	0.5
chr2	151240001	151520000	A.2.2.2.1.2.2.2.1.1	0.531147540983607	.	151240001	151520000	#FFDADA	1	0.625
chr2	151520001	151640000	A.2.2.2.2.1.1.2.2.2.1.1	0.522404371584699	.	151520001	151640000	#FFDADA	1	0.625
chr2	151640001	151840000	A.2.2.2.1.1.2.1.1	0.549726775956284	.	151640001	151840000	#FFDADA	1	0.625
chr2	151840001	152120000	A.2.1.1.2.2.2.1.1.1.2	0.66448087431694	.	151840001	152120000	#FF9191	1	0.75
chr2	152120001	152320000	A.1.2.2.2.1.1.2.2.2.2.1	0.753005464480874	.	152120001	152320000	#FF4848	1	0.875
chr2	152320001	152480000	A.2.1.1.1.2.2.1.1.2.1.1.1	0.693989071038251	.	152320001	152480000	#FF9191	1	0.75
chr2	152480001	152840000	A.1.2.1.2.1.1.2.2.2.2	0.829508196721311	.	152480001	152840000	#FF4848	1	0.875
chr2	152840001	153240000	A.1.2.1.2.1.2.2.2.1	0.821857923497268	.	152840001	153240000	#FF4848	1	0.875
chr2	153240001	153560000	A.1.2.1.2.1.2.2.2.2	0.820765027322404	.	153240001	153560000	#FF4848	1	0.875
chr2	153560001	153920000	B.1.2.2.2.1.2.1.1.2.1	0.315846994535519	.	153560001	153920000	#9191FF	1	0.375
chr2	153920001	154160000	B.2.1.2.2.2.1.2.1.2.2	0.153005464480874	.	153920001	154160000	#4848FF	1	0.25
chr2	154160001	154280000	B.1.2.2.2.1.1.2.2	0.319125683060109	.	154160001	154280000	#9191FF	1	0.375
chr2	154280001	154440000	B.1.2.2.2.1.1.1.1	0.323497267759563	.	154280001	154440000	#9191FF	1	0.375
chr2	154440001	154800000	B.2.2.1.1.1.1.2.2.2	0.123497267759563	.	154440001	154800000	#0000FF	1	0.125
chr2	154800001	155000000	B.2.2.1.1.1.1.1.2.2.1	0.131147540983607	.	154800001	155000000	#0000FF	1	0.125
chr2	155000001	155160000	B.2.2.1.1.1.2.2.1.2	0.116939890710383	.	155000001	155160000	#0000FF	1	0.125
chr2	155160001	155320000	B.2.1.2.2.2.1.1.1.1.2.2	0.163934426229508	.	155160001	155320000	#4848FF	1	0.25
chr2	155320001	155480000	B.2.1.2.2.2.1.1.1.1.1	0.166120218579235	.	155320001	155480000	#4848FF	1	0.25
chr2	155480001	155600000	B.2.1.2.1.2.1.1.1.2.2	0.20983606557377	.	155480001	155600000	#4848FF	1	0.25
chr2	155600001	155760000	B.2.2.2.1.1.2.1.2.2	0.039344262295082	.	155600001	155760000	#0000FF	1	0.125
chr2	155760001	156200000	B.2.2.2.2.2.1.2.2	0.00655737704918033	.	155760001	156200000	#0000FF	1	0.125
chr2	156200001	156640000	B.2.2.2.2.2.1.2.1.1	0.0087431693989071	.	156200001	156640000	#0000FF	1	0.125
chr2	156640001	156760000	B.2.1.2.2.2.1.1.1.1.2.1	0.165027322404372	.	156640001	156760000	#4848FF	1	0.25
chr2	156760001	156960000	B.2.1.1.2.2.1.2.1.2.2	0.233879781420765	.	156760001	156960000	#4848FF	1	0.25
chr2	156960001	157200000	B.1.2.1.2.2.2.1.2.1	0.353005464480874	.	156960001	157200000	#9191FF	1	0.375
chr2	157200001	157440000	B.1.1.2.2.2.1.1.2.1.2.1.2	0.419672131147541	.	157200001	157440000	#DADAFF	1	0.5
chr2	157440001	157720000	B.1.1.2.2.2.1.1.2.2	0.417486338797814	.	157440001	157720000	#DADAFF	1	0.5
chr2	157720001	158080000	B.2.2.1.1.1.2.2.1.1	0.118032786885246	.	157720001	158080000	#0000FF	1	0.125
chr2	158080001	158320000	B.1.2.2.2.1.2.1.1.1.1	0.318032786885246	.	158080001	158320000	#9191FF	1	0.375
chr2	158320001	158600000	B.1.1.2.2.2.1.1.2.1.2.1.1	0.420765027322404	.	158320001	158600000	#DADAFF	1	0.5
chr2	158600001	158880000	A.2.2.2.1.2.2.1.2	0.53224043715847	.	158600001	158880000	#FFDADA	1	0.625
chr2	158880001	159040000	A.2.2.2.2.1.1.2.2.2.1.2	0.521311475409836	.	158880001	159040000	#FFDADA	1	0.625
chr2	159040001	159280000	A.2.2.2.2.2.1.2.2.2.1	0.510382513661202	.	159040001	159280000	#FFDADA	1	0.625
chr2	159280001	159680000	A.2.1.1.2.2.2.1.1.1.1	0.665573770491803	.	159280001	159680000	#FF9191	1	0.75
chr2	159680001	160040000	A.1.2.1.2.1.1.2.2.2.1	0.830601092896175	.	159680001	160040000	#FF4848	1	0.875
chr2	160040001	160200000	A.1.2.2.2.1.1.2.2.2.2.2	0.751912568306011	.	160040001	160200000	#FF4848	1	0.875
chr2	160200001	160440000	A.1.2.2.2.2.2.2.1.2.2	0.7224043715847	.	160200001	160440000	#FF4848	1	0.875
chr2	160440001	160640000	A.1.2.1.2.1.2.1.1.2.1	0.827322404371585	.	160440001	160640000	#FF4848	1	0.875
chr2	160640001	160880000	A.1.2.2.2.2.2.2.1.2.1.2	0.723497267759563	.	160640001	160880000	#FF4848	1	0.875
chr2	160880001	161160000	A.2.1.1.2.2.2.1.2	0.662295081967213	.	160880001	161160000	#FF9191	1	0.75
chr2	161160001	161520000	A.2.2.2.1.2.2.1.1.1	0.534426229508197	.	161160001	161520000	#FFDADA	1	0.625
chr2	161520001	161960000	A.2.2.2.2.2.2.2.1.1	0.498360655737705	.	161520001	161960000	#FFDADA	1	0.625
chr2	161960001	162320000	B.1.1.2.1.2.2.1.1	0.440437158469945	.	161960001	162320000	#DADAFF	1	0.5
chr2	162320001	162480000	B.2.1.2.1.2.1.1.2.1.2	0.207650273224044	.	162320001	162480000	#4848FF	1	0.25
chr2	162480001	162760000	B.2.2.2.2.2.2.1.1	0.00546448087431694	.	162480001	162760000	#0000FF	1	0.125
chr2	162760001	163000000	B.2.2.1.1.1.1.1.2.2.2	0.130054644808743	.	162760001	163000000	#0000FF	1	0.125
chr2	163000001	163200000	B.2.2.1.2.1.2.2.1.2.2	0.0710382513661202	.	163000001	163200000	#0000FF	1	0.125
chr2	163200001	163360000	B.2.2.2.1.1.2.1.2.1	0.0404371584699454	.	163200001	163360000	#0000FF	1	0.125
chr2	163360001	163560000	B.2.2.2.2.2.2.1.2.1	0.00437158469945355	.	163360001	163560000	#0000FF	1	0.125
chr2	163560001	163720000	B.2.2.1.2.1.2.2.2.2.1	0.0688524590163934	.	163560001	163720000	#0000FF	1	0.125
chr2	163720001	164000000	B.2.2.2.2.2.2.1.2.2	0.00327868852459016	.	163720001	164000000	#0000FF	1	0.125
chr2	164000001	164240000	B.2.2.2.1.1.2.1.1.2	0.0415300546448087	.	164000001	164240000	#0000FF	1	0.125
chr2	164240001	164440000	B.2.2.1.2.1.2.2.1.2.1	0.0721311475409836	.	164240001	164440000	#0000FF	1	0.125
chr2	164440001	164600000	B.2.1.1.1.2.2.1.1.2	0.266666666666667	.	164440001	164600000	#4848FF	1	0.25
chr2	164600001	164840000	B.2.2.1.1.1.2.1.1.2	0.120218579234973	.	164600001	164840000	#0000FF	1	0.125
chr2	164840001	165000000	B.2.1.2.2.2.1.1.2.2	0.159562841530055	.	164840001	165000000	#4848FF	1	0.25
chr2	165000001	165400000	B.2.2.2.1.2.1.1.2	0.0327868852459016	.	165000001	165400000	#0000FF	1	0.125
chr2	165400001	165600000	B.2.1.1.2.2.1.1.2.1.1	0.240437158469945	.	165400001	165600000	#4848FF	1	0.25
chr2	165600001	165800000	B.2.1.1.2.2.1.2.1.2.1	0.234972677595628	.	165600001	165800000	#4848FF	1	0.25
chr2	165800001	166080000	B.2.2.1.1.1.1.1.2.1	0.13224043715847	.	165800001	166080000	#0000FF	1	0.125
chr2	166080001	166240000	B.1.2.2.2.1.2.2.2	0.310382513661202	.	166080001	166240000	#9191FF	1	0.375
chr2	166240001	166600000	B.1.1.2.1.2.2.1.2.2	0.438251366120219	.	166240001	166600000	#DADAFF	1	0.5
chr2	166600001	166800000	B.1.1.2.2.2.1.1.2.1.2.2	0.418579234972678	.	166600001	166800000	#DADAFF	1	0.5
chr2	166800001	167000000	B.2.1.2.2.2.1.1.1.2.1	0.162841530054645	.	166800001	167000000	#4848FF	1	0.25
chr2	167000001	167360000	B.2.2.2.2.2.1.1.2	0.00983606557377049	.	167000001	167360000	#0000FF	1	0.125
chr2	167360001	167760000	B.2.2.2.1.2.1.1.1	0.033879781420765	.	167360001	167760000	#0000FF	1	0.125
chr2	167760001	168120000	B.2.1.1.2.2.1.1.2.1.2.1	0.239344262295082	.	167760001	168120000	#4848FF	1	0.25
chr2	168120001	168320000	A.2.2.2.2.2.1.2.2.1	0.511475409836066	.	168120001	168320000	#FFDADA	1	0.625
chr2	168320001	168520000	B.1.1.2.1.1.1.2.1.1	0.456830601092896	.	168320001	168520000	#DADAFF	1	0.5
chr2	168520001	168680000	A.2.2.2.2.2.2.2.1.2	0.497267759562842	.	168520001	168680000	#FFDADA	1	0.625
chr2	168680001	169000000	A.2.2.2.2.2.1.2.2.2.2	0.509289617486339	.	168680001	169000000	#FFDADA	1	0.625
chr2	169000001	169240000	A.2.1.1.2.2.2.1.1.2	0.663387978142077	.	169000001	169240000	#FF9191	1	0.75
chr2	169240001	169800000	A.1.2.1.2.1.1.2.2.1	0.831693989071038	.	169240001	169800000	#FF4848	1	0.875
chr2	169800001	170080000	A.1.2.2.2.2.1.1	0.734426229508197	.	169800001	170080000	#FF4848	1	0.875
chr2	170080001	170280000	A.1.2.2.2.1.1.2.2.2.1	0.754098360655738	.	170080001	170280000	#FF4848	1	0.875
chr2	170280001	170600000	A.1.1.2.1.1.1.1.2	0.943169398907104	.	170280001	170600000	#FF0000	1	1
chr2	170600001	170800000	A.1.1.2.2.1.2.2.2	0.904918032786885	.	170600001	170800000	#FF0000	1	1
chr2	170800001	171040000	A.1.2.1.1.2.1.2.1.2.1	0.862295081967213	.	170800001	171040000	#FF4848	1	0.875
chr2	171040001	171280000	A.1.2.1.1.2.2.1.1.1	0.854644808743169	.	171040001	171280000	#FF4848	1	0.875
chr2	171280001	171440000	A.1.2.1.1.2.2.2.1.2.1.2	0.843715846994536	.	171280001	171440000	#FF4848	1	0.875
chr2	171440001	171760000	A.1.1.2.1.1.1.2.2.1	0.939890710382514	.	171440001	171760000	#FF0000	1	1
chr2	171760001	172040000	A.1.1.1.2.1.1.2.1	0.973770491803279	.	171760001	172040000	#FF0000	1	1
chr2	172040001	172200000	A.1.1.2.2.1.1.1.1	0.921311475409836	.	172040001	172200000	#FF0000	1	1
chr2	172200001	172400000	A.1.1.1.2.1.1.2.2.2	0.971584699453552	.	172200001	172400000	#FF0000	1	1
chr2	172400001	173000000	A.1.1.1.1.1.2.2.1.2	0.991256830601093	.	172400001	173000000	#FF0000	1	1
chr2	173000001	173440000	A.1.1.1.1.1.2.2.1.1	0.992349726775956	.	173000001	173440000	#FF0000	1	1
chr2	173440001	173600000	A.1.2.2.1.2.2.1.2.1	0.777049180327869	.	173440001	173600000	#FF4848	1	0.875
chr2	173600001	173800000	A.1.2.2.1.2.1.2.1.2	0.786885245901639	.	173600001	173800000	#FF4848	1	0.875
chr2	173800001	174240000	A.1.1.2.1.1.1.2.1.1	0.94207650273224	.	173800001	174240000	#FF0000	1	1
chr2	174240001	174400000	A.2.1.1.1.1.2.1.1.1	0.712568306010929	.	174240001	174400000	#FF9191	1	0.75
chr2	174400001	174520000	A.2.1.1.1.1.2.2	0.709289617486339	.	174400001	174520000	#FF9191	1	0.75
chr2	174520001	174680000	A.2.1.1.1.1.2.1.2	0.710382513661202	.	174520001	174680000	#FF9191	1	0.75
chr2	174680001	174840000	A.1.2.2.1.2.1.2.1.1	0.787978142076503	.	174680001	174840000	#FF4848	1	0.875
chr2	174840001	174920000	A.1.2.2.1.2.2.1.2.2.1	0.775956284153005	.	174840001	174920000	#FF4848	1	0.875
chr2	174920001	175000000	A.1.2.2.1.2.2.1.2.2.2	0.774863387978142	.	174920001	175000000	#FF4848	1	0.875
chr2	175000001	175280000	A.1.1.1.2.1.1.2.2.1	0.972677595628415	.	175000001	175280000	#FF0000	1	1
chr2	175280001	175480000	A.1.2.1.1.2.2.2.1.2.1.1	0.844808743169399	.	175280001	175480000	#FF4848	1	0.875
chr2	175480001	175840000	A.1.1.1.1.2.1.2.2.2	0.981420765027322	.	175480001	175840000	#FF0000	1	1
chr2	175840001	176200000	A.1.1.2.1.2.2.1.2.2	0.924590163934426	.	175840001	176200000	#FF0000	1	1
chr2	176200001	176640000	A.2.1.2.2.1.2.1.2.1	0.608743169398907	.	176200001	176640000	#FF9191	1	0.75
chr2	176640001	176920000	A.2.1.2.2.1.2.1.2.2	0.607650273224044	.	176640001	176920000	#FF9191	1	0.75
chr2	176920001	177040000	A.2.1.2.1.2.2.1.2.1	0.632786885245902	.	176920001	177040000	#FF9191	1	0.75
chr2	177040001	177240000	A.2.1.1.1.2.1.2.2.2.1	0.700546448087432	.	177040001	177240000	#FF9191	1	0.75
chr2	177240001	177520000	A.2.1.1.1.2.1.2.2.2.2	0.699453551912568	.	177240001	177520000	#FF9191	1	0.75
chr2	177520001	177720000	A.2.1.1.1.2.2.1.1.2.2	0.690710382513661	.	177520001	177720000	#FF9191	1	0.75
chr2	177720001	178040000	A.2.1.1.2.1.1.1.2.1	0.681967213114754	.	177720001	178040000	#FF9191	1	0.75
chr2	178040001	178200000	A.1.2.2.2.1.1.2.2.1.2	0.755191256830601	.	178040001	178200000	#FF4848	1	0.875
chr2	178200001	178640000	A.1.2.1.2.1.2.2.1	0.822950819672131	.	178200001	178640000	#FF4848	1	0.875
chr2	178640001	178960000	A.2.2.2.2.2.1.2.1.1	0.513661202185792	.	178640001	178960000	#FFDADA	1	0.625
chr2	178960001	179040000	A.2.2.2.2.1.1.2.2.1.1	0.524590163934426	.	178960001	179040000	#FFDADA	1	0.625
chr2	179040001	179360000	A.2.2.2.1.2.1.2.1.2.2	0.537704918032787	.	179040001	179360000	#FFDADA	1	0.625
chr2	179360001	179520000	B.1.2.1.2.1.2.2.1.1	0.371584699453552	.	179360001	179520000	#9191FF	1	0.375
chr2	179520001	179840000	B.1.2.1.2.2.2.2.2.2.1	0.348633879781421	.	179520001	179840000	#9191FF	1	0.375
chr2	179840001	180000000	B.1.2.1.2.2.1.1.1.1	0.366120218579235	.	179840001	180000000	#9191FF	1	0.375
chr2	180000001	180200000	B.1.2.2.2.1.1.1.2.1	0.322404371584699	.	180000001	180200000	#9191FF	1	0.375
chr2	180200001	180560000	B.2.2.1.1.1.1.1.1.2	0.133333333333333	.	180200001	180560000	#0000FF	1	0.125
chr2	180560001	180640000	B.2.1.2.1.1.1.2.1.1	0.221857923497268	.	180560001	180640000	#4848FF	1	0.25
chr2	180640001	180960000	B.2.1.1.1.1.1.2.2.1	0.293989071038251	.	180640001	180960000	#4848FF	1	0.25
chr2	180960001	181400000	B.2.2.2.2.2.1.1.1	0.0109289617486339	.	180960001	181400000	#0000FF	1	0.125
chr2	181400001	181520000	B.2.2.1.2.1.1.1.1.1	0.0907103825136612	.	181400001	181520000	#0000FF	1	0.125
chr2	181520001	181800000	B.2.2.2.2.1.1.2.1.2.2	0.0174863387978142	.	181520001	181800000	#0000FF	1	0.125
chr2	181800001	181960000	B.2.1.2.2.2.1.1.1.2.2	0.161748633879781	.	181800001	181960000	#4848FF	1	0.25
chr2	181960001	182600000	B.2.2.2.1.2.1.2.2	0.0306010928961749	.	181960001	182600000	#0000FF	1	0.125
chr2	182600001	182840000	B.2.2.1.1.1.2.2.2	0.115846994535519	.	182600001	182840000	#0000FF	1	0.125
chr2	182840001	183040000	B.2.2.1.2.1.1.1.2.2.2	0.0841530054644809	.	182840001	183040000	#0000FF	1	0.125
chr2	183040001	183240000	B.2.2.2.1.1.2.1.1.1	0.0426229508196721	.	183040001	183240000	#0000FF	1	0.125
chr2	183240001	183600000	B.2.2.1.1.2.1.2.1.1.1	0.110382513661202	.	183240001	183600000	#0000FF	1	0.125
chr2	183600001	184080000	A.2.2.2.1.2.1.1.1	0.545355191256831	.	183600001	184080000	#FFDADA	1	0.625
chr2	184080001	184480000	B.2.1.2.2.2.1.2.2.1	0.151912568306011	.	184080001	184480000	#4848FF	1	0.25
chr2	184480001	184640000	B.2.2.1.2.1.2.2.2.2.2	0.06775956284153	.	184480001	184640000	#0000FF	1	0.125
chr2	184640001	184720000	B.2.1.2.1.1.1.2.1.2	0.220765027322404	.	184640001	184720000	#4848FF	1	0.25
chr2	184720001	184880000	B.2.2.1.2.1.2.2.1.1	0.073224043715847	.	184720001	184880000	#0000FF	1	0.125
chr2	184880001	185000000	B.2.1.2.1.2.1.1.1.2.1	0.210928961748634	.	184880001	185000000	#4848FF	1	0.25
chr2	185000001	185160000	B.2.2.2.1.1.2.2.1.1	0.0382513661202186	.	185000001	185160000	#0000FF	1	0.125
chr2	185160001	185520000	B.2.2.2.2.1.1.2.1.2.1	0.0185792349726776	.	185160001	185520000	#0000FF	1	0.125
chr2	185520001	185720000	B.2.2.2.2.1.1.1.1	0.0229508196721311	.	185520001	185720000	#0000FF	1	0.125
chr2	185720001	186040000	B.2.2.2.2.2.2.2.1	0.00218579234972678	.	185720001	186040000	#0000FF	1	0.125
chr2	186040001	186200000	B.2.2.1.2.1.1.1.2.1.1	0.087431693989071	.	186040001	186200000	#0000FF	1	0.125
chr2	186200001	186360000	B.2.2.1.2.1.1.1.2.1.2	0.0863387978142077	.	186200001	186360000	#0000FF	1	0.125
chr2	186360001	186640000	B.2.2.2.1.1.2.2.2.1	0.0360655737704918	.	186360001	186640000	#0000FF	1	0.125
chr2	186640001	186880000	B.2.2.1.1.2.1.2.1.2	0.107103825136612	.	186640001	186880000	#0000FF	1	0.125
chr2	186880001	187040000	B.2.2.1.2.1.1.1.2.2.1	0.0852459016393443	.	186880001	187040000	#0000FF	1	0.125
chr2	187040001	187360000	B.2.2.1.1.2.1.2.1.1.2.2	0.108196721311475	.	187040001	187360000	#0000FF	1	0.125
chr2	187360001	187680000	B.1.1.2.2.2.1.1.2.1.1	0.421857923497268	.	187360001	187680000	#DADAFF	1	0.5
chr2	187680001	188000000	B.2.2.1.1.1.1.1.1.1	0.134426229508197	.	187680001	188000000	#0000FF	1	0.125
chr2	188000001	188160000	B.2.1.2.1.2.1.2.2.2.2	0.194535519125683	.	188000001	188160000	#4848FF	1	0.25
chr2	188160001	188320000	B.2.1.1.2.2.1.2.1.1	0.236065573770492	.	188160001	188320000	#4848FF	1	0.25
chr2	188320001	188600000	A.2.2.2.2.2.2.2.2	0.496174863387978	.	188320001	188600000	#FFDADA	1	0.625
chr2	188600001	188800000	B.1.1.2.1.2.1.1.1	0.445901639344262	.	188600001	188800000	#DADAFF	1	0.5
chr2	188800001	189080000	A.2.2.2.1.2.1.1.2.2.1.1	0.543169398907104	.	188800001	189080000	#FFDADA	1	0.625
chr2	189080001	189160000	A.2.2.1.1.2.2.2	0.571584699453552	.	189080001	189160000	#FFDADA	1	0.625
chr2	189160001	189400000	A.2.2.2.1.2.1.1.2.2.2	0.540983606557377	.	189160001	189400000	#FFDADA	1	0.625
chr2	189400001	189680000	B.2.1.2.2.2.2.1.1.1.2.2	0.147540983606557	.	189400001	189680000	#4848FF	1	0.25
chr2	189680001	190000000	B.2.1.2.2.2.1.2.2.2	0.150819672131148	.	189680001	190000000	#4848FF	1	0.25
chr2	190000001	190280000	B.2.1.1.1.1.1.2.2.2.2	0.291803278688525	.	190000001	190280000	#4848FF	1	0.25
chr2	190280001	190520000	B.1.1.2.1.1.1.2.2.2	0.452459016393443	.	190280001	190520000	#DADAFF	1	0.5
chr2	190520001	190800000	A.2.2.2.1.2.1.2.2.1	0.536612021857923	.	190520001	190800000	#FFDADA	1	0.625
chr2	190800001	190880000	B.1.1.1.2.2.2.1.1.1	0.463387978142076	.	190800001	190880000	#DADAFF	1	0.5
chr2	190880001	191280000	A.2.2.2.1.2.1.2.1.1	0.539890710382514	.	190880001	191280000	#FFDADA	1	0.625
chr2	191280001	191720000	A.2.1.1.2.1.1.2.2	0.677595628415301	.	191280001	191720000	#FF9191	1	0.75
chr2	191720001	191880000	A.1.2.2.2.2.1.2.2.2.1	0.731147540983607	.	191720001	191880000	#FF4848	1	0.875
chr2	191880001	192080000	A.2.2.2.2.2.1.2.1.2	0.512568306010929	.	191880001	192080000	#FFDADA	1	0.625
chr2	192080001	192360000	A.2.2.2.1.2.1.1.2.2.1.2	0.54207650273224	.	192080001	192360000	#FFDADA	1	0.625
chr2	192360001	192640000	B.1.2.1.2.1.2.1	0.372677595628415	.	192360001	192640000	#9191FF	1	0.375
chr2	192640001	192800000	B.1.2.2.1.2.2.1.2	0.330054644808743	.	192640001	192800000	#9191FF	1	0.375
chr2	192800001	192960000	B.2.1.2.2.2.2.2.1.1	0.143169398907104	.	192800001	192960000	#4848FF	1	0.25
chr2	192960001	193440000	B.2.2.2.1.2.1.2.1	0.0316939890710383	.	192960001	193440000	#0000FF	1	0.125
chr2	193440001	193840000	B.2.2.2.2.2.2.2.2	0.00109289617486339	.	193440001	193840000	#0000FF	1	0.125
chr2	193840001	193920000	B.2.1.2.1.2.1.2.1.2.2.1	0.202185792349727	.	193840001	193920000	#4848FF	1	0.25
chr2	193920001	194200000	B.2.2.2.2.1.1.2.1.1	0.019672131147541	.	193920001	194200000	#0000FF	1	0.125
chr2	194200001	194280000	B.2.1.2.1.2.1.2.1.2.1.1	0.204371584699454	.	194200001	194280000	#4848FF	1	0.25
chr2	194280001	194480000	B.2.2.2.1.1.2.2.1.2	0.0371584699453552	.	194280001	194480000	#0000FF	1	0.125
chr2	194480001	194800000	B.2.2.2.2.1.1.2.2.1	0.0163934426229508	.	194480001	194800000	#0000FF	1	0.125
chr2	194800001	194880000	B.2.1.2.1.2.1.2.2.2.1	0.195628415300546	.	194800001	194880000	#4848FF	1	0.25
chr2	194880001	195000000	B.2.2.1.2.1.1.2.2	0.0797814207650273	.	194880001	195000000	#0000FF	1	0.125
chr2	195000001	195240000	B.2.2.2.1.1.2.2.2.2	0.0349726775956284	.	195000001	195240000	#0000FF	1	0.125
chr2	195240001	195440000	B.2.2.1.2.1.2.2.2.1	0.0699453551912568	.	195240001	195440000	#0000FF	1	0.125
chr2	195440001	195600000	B.2.2.2.2.1.1.1.2.2	0.0207650273224044	.	195440001	195600000	#0000FF	1	0.125
chr2	195600001	195800000	B.2.2.2.2.1.1.1.2.1	0.0218579234972678	.	195600001	195800000	#0000FF	1	0.125
chr2	195800001	196200000	B.2.2.2.2.1.1.2.2.2.2	0.014207650273224	.	195800001	196200000	#0000FF	1	0.125
chr2	196200001	196440000	B.1.2.1.2.1.2.2.1.2	0.370491803278689	.	196200001	196440000	#9191FF	1	0.375
chr2	196440001	196560000	A.2.2.2.1.1.1.2.2.2.1	0.551912568306011	.	196440001	196560000	#FFDADA	1	0.625
chr2	196560001	196920000	B.1.2.1.2.2.2.2.2.2.2	0.347540983606557	.	196560001	196920000	#9191FF	1	0.375
chr2	196920001	197280000	B.1.2.2.2.1.2.1.2	0.313661202185792	.	196920001	197280000	#9191FF	1	0.375
chr2	197280001	197600000	B.1.1.2.2.2.2.2.2.1	0.407650273224044	.	197280001	197600000	#DADAFF	1	0.5
chr2	197600001	197880000	A.2.2.2.1.2.1.2.2.2	0.53551912568306	.	197600001	197880000	#FFDADA	1	0.625
chr2	197880001	198160000	A.2.2.2.2.2.2.1.1.2.1.1	0.506010928961749	.	197880001	198160000	#FFDADA	1	0.625
chr2	198160001	198240000	B.1.1.1.2.1.1.1.2.1	0.483060109289618	.	198160001	198240000	#DADAFF	1	0.5
chr2	198240001	198640000	A.1.2.2.2.2.1.2.1	0.733333333333333	.	198240001	198640000	#FF4848	1	0.875
chr2	198640001	198960000	B.2.1.1.1.1.1.1.1	0.297267759562842	.	198640001	198960000	#4848FF	1	0.25
chr2	198960001	199160000	B.2.1.2.2.2.2.2.1.2.1.1.2.1	0.140983606557377	.	198960001	199160000	#4848FF	1	0.25
chr2	199160001	199280000	B.2.1.2.1.1.1.2.2	0.219672131147541	.	199160001	199280000	#4848FF	1	0.25
chr2	199280001	199440000	B.2.2.1.2.1.2.1.1.2.2	0.0765027322404372	.	199280001	199440000	#0000FF	1	0.125
chr2	199440001	199680000	B.2.2.1.2.1.2.1.1.2.1	0.0775956284153005	.	199440001	199680000	#0000FF	1	0.125
chr2	199680001	199920000	B.2.2.1.2.1.1.2.1.1.1	0.0830601092896175	.	199680001	199920000	#0000FF	1	0.125
chr2	199920001	200040000	B.2.1.2.1.2.1.1.1.1	0.212021857923497	.	199920001	200040000	#4848FF	1	0.25
chr2	200040001	200280000	B.2.1.2.2.2.2.1.1.1.2.1	0.148633879781421	.	200040001	200280000	#4848FF	1	0.25
chr2	200280001	200440000	B.1.2.2.2.1.1.1.2.2	0.321311475409836	.	200280001	200440000	#9191FF	1	0.375
chr2	200440001	200800000	A.2.2.2.1.2.1.2.1.2.1	0.53879781420765	.	200440001	200800000	#FFDADA	1	0.625
chr2	200800001	201080000	A.1.2.2.2.2.1.2.2.2.2	0.730054644808743	.	200800001	201080000	#FF4848	1	0.875
chr2	201080001	201160000	A.2.1.1.1.2.2.2.1.1	0.686338797814208	.	201080001	201160000	#FF9191	1	0.75
chr2	201160001	201320000	A.2.1.1.1.2.1.1.2.1	0.706010928961749	.	201160001	201320000	#FF9191	1	0.75
chr2	201320001	201680000	A.1.2.1.2.1.1.1.1	0.834972677595628	.	201320001	201680000	#FF4848	1	0.875
chr2	201680001	202000000	A.1.1.2.1.1.1.1.1	0.944262295081967	.	201680001	202000000	#FF0000	1	1
chr2	202000001	202520000	A.1.1.2.1.2.2.1.2.1	0.92568306010929	.	202000001	202520000	#FF0000	1	1
chr2	202520001	203120000	A.1.1.1.1.1.1.2	0.997814207650273	.	202520001	203120000	#FF0000	1	1
chr2	203120001	203360000	A.1.1.1.2.2.2.1.1	0.951912568306011	.	203120001	203360000	#FF0000	1	1
chr2	203360001	203640000	A.1.1.2.1.2.2.2.2	0.922404371584699	.	203360001	203640000	#FF0000	1	1
chr2	203640001	203840000	A.1.2.2.2.1.2.2.1.1.1	0.73879781420765	.	203640001	203840000	#FF4848	1	0.875
chr2	203840001	204080000	A.1.2.2.2.1.1.2.2.1.1	0.756284153005464	.	203840001	204080000	#FF4848	1	0.875
chr2	204080001	204240000	A.2.1.2.1.2.1.1.1	0.644808743169399	.	204080001	204240000	#FF9191	1	0.75
chr2	204240001	204320000	A.1.2.2.2.1.2.2.1.1.2	0.737704918032787	.	204240001	204320000	#FF4848	1	0.875
chr2	204320001	204520000	A.2.1.1.1.1.2.1.1.2	0.711475409836066	.	204320001	204520000	#FF9191	1	0.75
chr2	204520001	204800000	A.2.1.1.2.2.2.2.2.1	0.660109289617486	.	204520001	204800000	#FF9191	1	0.75
chr2	204800001	205200000	A.2.2.2.1.2.1.1.2.1	0.544262295081967	.	204800001	205200000	#FFDADA	1	0.625
chr2	205200001	205520000	B.1.1.2.2.2.2.2.1.2	0.408743169398907	.	205200001	205520000	#DADAFF	1	0.5
chr2	205520001	205680000	B.1.1.2.2.2.2.2.1.1.1	0.410928961748634	.	205520001	205680000	#DADAFF	1	0.5
chr2	205680001	205760000	B.1.1.1.1.1.1	0.495081967213115	.	205680001	205760000	#DADAFF	1	0.5
chr2	205760001	205920000	B.1.1.1.2.1.2.2.1.1	0.475409836065574	.	205760001	205920000	#DADAFF	1	0.5
chr2	205920001	206040000	B.1.1.1.2.1.2.2.1.2	0.47431693989071	.	205920001	206040000	#DADAFF	1	0.5
chr2	206040001	206240000	A.2.2.2.1.1.1.2.1.2.2	0.554098360655738	.	206040001	206240000	#FFDADA	1	0.625
chr2	206240001	206560000	A.2.1.1.2.2.2.2.2.2	0.659016393442623	.	206240001	206560000	#FF9191	1	0.75
chr2	206560001	206840000	A.1.2.2.2.2.1.2.2.1	0.73224043715847	.	206560001	206840000	#FF4848	1	0.875
chr2	206840001	207200000	A.1.1.1.1.2.1.2.2.1	0.982513661202186	.	206840001	207200000	#FF0000	1	1
chr2	207200001	207520000	A.1.2.1.2.1.2.1.1.1	0.828415300546448	.	207200001	207520000	#FF4848	1	0.875
chr2	207520001	207760000	A.1.2.1.2.1.2.1.1.2.2	0.826229508196721	.	207520001	207760000	#FF4848	1	0.875
chr2	207760001	208160000	A.1.1.2.1.2.2.1.1	0.926775956284153	.	207760001	208160000	#FF0000	1	1
chr2	208160001	208400000	A.1.1.2.1.2.2.2.1	0.923497267759563	.	208160001	208400000	#FF0000	1	1
chr2	208400001	208760000	A.1.1.1.1.2.1.2.1.2	0.983606557377049	.	208400001	208760000	#FF0000	1	1
chr2	208760001	208960000	A.1.2.1.2.2.2.1.1	0.814207650273224	.	208760001	208960000	#FF4848	1	0.875
chr2	208960001	209240000	A.1.2.1.2.2.2.1.2	0.813114754098361	.	208960001	209240000	#FF4848	1	0.875
chr2	209240001	209440000	B.1.2.1.2.2.1.1.1.2.1	0.365027322404372	.	209240001	209440000	#9191FF	1	0.375
chr2	209440001	209720000	B.2.1.2.2.2.2.2.1.2.1.1.2.2	0.139890710382514	.	209440001	209720000	#4848FF	1	0.25
chr2	209720001	209800000	B.2.1.2.1.1.1.1.1.2	0.224043715846995	.	209720001	209800000	#4848FF	1	0.25
chr2	209800001	210200000	B.1.2.1.2.2.2.2.2.1	0.349726775956284	.	209800001	210200000	#9191FF	1	0.375
chr2	210200001	210480000	B.1.2.1.2.1.2.2.2.1.2	0.368306010928962	.	210200001	210480000	#9191FF	1	0.375
chr2	210480001	210600000	B.1.2.1.2.2.1.1.1.2.2	0.363934426229508	.	210480001	210600000	#9191FF	1	0.375
chr2	210600001	210680000	B.1.1.1.2.2.2.1.1.2	0.462295081967213	.	210600001	210680000	#DADAFF	1	0.5
chr2	210680001	211080000	B.1.2.1.2.1.2.2.2.1.1	0.369398907103825	.	210680001	211080000	#9191FF	1	0.375
chr2	211080001	211240000	B.2.1.2.1.2.1.2.1.1	0.205464480874317	.	211080001	211240000	#4848FF	1	0.25
chr2	211240001	211600000	B.2.2.1.1.2.1.2.2.2.2	0.103825136612022	.	211240001	211600000	#0000FF	1	0.125
chr2	211600001	211680000	B.2.1.2.1.2.1.2.2.1.1.2	0.197814207650273	.	211600001	211680000	#4848FF	1	0.25
chr2	211680001	211920000	B.2.2.2.2.1.1.2.2.2.1	0.0153005464480874	.	211680001	211920000	#0000FF	1	0.125
chr2	211920001	212120000	B.2.2.1.2.1.1.2.1.1.2	0.0819672131147541	.	211920001	212120000	#0000FF	1	0.125
chr2	212120001	212360000	B.2.2.1.1.2.1.1.1.2	0.113661202185792	.	212120001	212360000	#0000FF	1	0.125
chr2	212360001	212600000	B.2.2.1.2.1.2.1.2.1	0.0754098360655738	.	212360001	212600000	#0000FF	1	0.125
chr2	212600001	212800000	B.2.1.2.2.2.2.2.2	0.13551912568306	.	212600001	212800000	#4848FF	1	0.25
chr2	212800001	213200000	B.2.2.1.1.2.1.2.1.1.2.1	0.109289617486339	.	212800001	213200000	#0000FF	1	0.125
chr2	213200001	213480000	B.2.2.1.2.1.2.1.1.1	0.0786885245901639	.	213200001	213480000	#0000FF	1	0.125
chr2	213480001	213640000	B.2.1.2.1.2.1.2.1.2.1.2	0.20327868852459	.	213480001	213640000	#4848FF	1	0.25
chr2	213640001	213760000	B.2.1.2.1.2.1.2.2.1.1.1	0.198907103825137	.	213640001	213760000	#4848FF	1	0.25
chr2	213760001	214080000	B.2.1.2.2.2.2.1.2.1	0.145355191256831	.	213760001	214080000	#4848FF	1	0.25
chr2	214080001	214480000	B.2.2.1.1.2.1.1.2.1	0.112568306010929	.	214080001	214480000	#0000FF	1	0.125
chr2	214480001	214840000	B.2.2.1.1.2.1.1.1.1	0.114754098360656	.	214480001	214840000	#0000FF	1	0.125
chr2	214840001	215160000	B.2.2.1.1.2.1.2.2.1	0.106010928961749	.	214840001	215160000	#0000FF	1	0.125
chr2	215160001	215240000	B.2.1.2.1.2.2.2.1	0.19016393442623	.	215160001	215240000	#4848FF	1	0.25
chr2	215240001	215520000	B.2.1.2.2.2.2.2.1.2.1.2.1	0.13879781420765	.	215240001	215520000	#4848FF	1	0.25
chr2	215520001	215720000	B.2.1.1.1.1.2.1.2	0.289617486338798	.	215520001	215720000	#4848FF	1	0.25
chr2	215720001	215920000	B.2.1.2.2.2.2.1.1.1.1	0.149726775956284	.	215720001	215920000	#4848FF	1	0.25
chr2	215920001	216160000	B.2.1.2.2.2.2.1.1.2	0.146448087431694	.	215920001	216160000	#4848FF	1	0.25
chr2	216160001	216400000	A.2.2.2.2.2.2.1.1.2.2	0.502732240437158	.	216160001	216400000	#FFDADA	1	0.625
chr2	216400001	216600000	B.1.1.2.2.2.1.1.1	0.422950819672131	.	216400001	216600000	#DADAFF	1	0.5
chr2	216600001	216880000	A.2.2.2.1.1.1.2.2.1	0.553005464480874	.	216600001	216880000	#FFDADA	1	0.625
chr2	216880001	217360000	A.1.1.1.1.2.1.2.1.1	0.984699453551913	.	216880001	217360000	#FF0000	1	1
chr2	217360001	217600000	A.1.1.2.2.2.2.2.2	0.891803278688525	.	217360001	217600000	#FF0000	1	1
chr2	217600001	217760000	A.2.1.2.1.2.1.1.2	0.643715846994536	.	217600001	217760000	#FF9191	1	0.75
chr2	217760001	217880000	A.2.2.1.1.2.2.1.1	0.573770491803279	.	217760001	217880000	#FFDADA	1	0.625
chr2	217880001	217960000	A.2.2.1.1.2.1.2.2.1	0.575956284153005	.	217880001	217960000	#FFDADA	1	0.625
chr2	217960001	218320000	A.2.1.1.2.1.1.1.2.2	0.680874316939891	.	217960001	218320000	#FF9191	1	0.75
chr2	218320001	218640000	A.1.2.2.2.2.2.2.2.1	0.721311475409836	.	218320001	218640000	#FF4848	1	0.875
chr2	218640001	219080000	A.1.1.1.1.1.2.2.2.2.2	0.986885245901639	.	218640001	219080000	#FF0000	1	1
chr2	219080001	219480000	A.1.1.1.2.2.2.1.2.1.2	0.949726775956284	.	219080001	219480000	#FF0000	1	1
chr2	219480001	219760000	A.1.1.2.2.1.1.1.2.1	0.920218579234973	.	219480001	219760000	#FF0000	1	1
chr2	219760001	220200000	A.1.1.1.2.2.2.1.2.1.1	0.950819672131147	.	219760001	220200000	#FF0000	1	1
chr2	220200001	220440000	A.1.2.1.1.1.2.2.1	0.87431693989071	.	220200001	220440000	#FF4848	1	0.875
chr2	220440001	220920000	A.2.1.1.2.1.1.2.1.2	0.678688524590164	.	220440001	220920000	#FF9191	1	0.75
chr2	220920001	221080000	B.1.1.1.2.2.2.1.2	0.46120218579235	.	220920001	221080000	#DADAFF	1	0.5
chr2	221080001	221240000	B.1.2.1.1.1.1.1	0.405464480874317	.	221080001	221240000	#9191FF	1	0.375
chr2	221240001	221560000	B.1.2.1.2.2.1.1.2.2	0.361748633879781	.	221240001	221560000	#9191FF	1	0.375
chr2	221560001	222000000	B.1.1.2.2.2.2.2.2.2	0.40655737704918	.	221560001	222000000	#DADAFF	1	0.5
chr2	222000001	222520000	B.1.1.2.1.2.1.1.2	0.444808743169399	.	222000001	222520000	#DADAFF	1	0.5
chr2	222520001	222880000	B.1.1.2.2.2.2.2.1.1.2	0.409836065573771	.	222520001	222880000	#DADAFF	1	0.5
chr2	222880001	223120000	A.2.2.2.2.2.2.1.1.1.1	0.508196721311475	.	222880001	223120000	#FFDADA	1	0.625
chr2	223120001	223280000	A.2.2.2.2.1.1.2.1	0.52568306010929	.	223120001	223280000	#FFDADA	1	0.625
chr2	223280001	223480000	A.2.2.2.1.1.1.2.1.1.2.2	0.557377049180328	.	223280001	223480000	#FFDADA	1	0.625
chr2	223480001	223800000	A.2.1.1.2.1.1.2.1.1	0.679781420765027	.	223480001	223800000	#FF9191	1	0.75
chr2	223800001	224200000	A.2.2.2.2.2.2.1.1.2.1.2.2	0.503825136612022	.	223800001	224200000	#FFDADA	1	0.625
chr2	224200001	224560000	B.1.2.1.2.1.2.2.2.2	0.367213114754098	.	224200001	224560000	#9191FF	1	0.375
chr2	224560001	224800000	A.2.1.1.2.2.2.2.1	0.66120218579235	.	224560001	224800000	#FF9191	1	0.75
chr2	224800001	225200000	B.1.1.2.1.1.1.2.2.1	0.453551912568306	.	224800001	225200000	#DADAFF	1	0.5
chr2	225200001	225520000	A.2.2.2.2.2.2.1.1.2.1.2.1	0.504918032786885	.	225200001	225520000	#FFDADA	1	0.625
chr2	225520001	225680000	B.1.2.2.1.2.2.2.2.1.2	0.32568306010929	.	225520001	225680000	#9191FF	1	0.375
chr2	225680001	225920000	B.2.1.2.2.2.2.2.1.2.1.2.2	0.137704918032787	.	225680001	225920000	#4848FF	1	0.25
chr2	225920001	226120000	B.2.2.1.2.1.1.2.1.2	0.0808743169398907	.	225920001	226120000	#0000FF	1	0.125
chr2	226120001	226240000	B.2.1.2.1.2.1.2.2.1.2	0.19672131147541	.	226120001	226240000	#4848FF	1	0.25
chr2	226240001	226480000	B.2.2.1.1.2.1.1.2.2	0.111475409836066	.	226240001	226480000	#0000FF	1	0.125
chr2	226480001	226840000	B.2.2.1.2.2.2.1.2.1.1	0.053551912568306	.	226480001	226840000	#0000FF	1	0.125
chr2	226840001	227080000	B.2.1.2.2.2.2.2.1.2.1.1.1	0.14207650273224	.	226840001	227080000	#4848FF	1	0.25
chr2	227080001	227200000	B.2.1.2.1.2.1.2.1.2.2.2.1	0.201092896174863	.	227080001	227200000	#4848FF	1	0.25
chr2	227200001	227360000	B.2.1.2.2.2.2.2.1.2.2	0.136612021857924	.	227200001	227360000	#4848FF	1	0.25
chr2	227360001	227440000	B.2.1.2.1.1.1.1.1.1	0.225136612021858	.	227360001	227440000	#4848FF	1	0.25
chr2	227440001	227680000	B.2.1.1.1.1.2.2.2	0.286338797814208	.	227440001	227680000	#4848FF	1	0.25
chr2	227680001	227840000	B.1.2.2.1.2.2.1.1	0.331147540983607	.	227680001	227840000	#9191FF	1	0.375
chr2	227840001	228000000	B.1.2.1.1.1.2.1	0.398907103825137	.	227840001	228000000	#9191FF	1	0.375
chr2	228000001	228280000	B.1.1.2.1.2.1.2.2.1	0.442622950819672	.	228000001	228280000	#DADAFF	1	0.5
chr2	228280001	228440000	A.2.2.2.1.1.1.2.2.2.2	0.550819672131148	.	228280001	228440000	#FFDADA	1	0.625
chr2	228440001	228520000	B.1.1.1.2.1.1.1.2.2	0.481967213114754	.	228440001	228520000	#DADAFF	1	0.5
chr2	228520001	228720000	B.1.1.1.2.1.2.2.2.2	0.472131147540984	.	228520001	228720000	#DADAFF	1	0.5
chr2	228720001	228920000	B.2.1.2.2.1.2.1.1	0.171584699453552	.	228720001	228920000	#4848FF	1	0.25
chr2	228920001	229000000	B.2.1.2.1.2.1.2.1.2.2.2.2	0.2	.	228920001	229000000	#4848FF	1	0.25
chr2	229000001	229080000	B.2.1.2.1.1.1.1.2	0.222950819672131	.	229000001	229080000	#4848FF	1	0.25
chr2	229080001	229440000	B.2.2.1.2.2.2.1.2.2	0.0513661202185792	.	229080001	229440000	#0000FF	1	0.125
chr2	229440001	229840000	B.2.2.1.2.1.2.1.2.2	0.0743169398907104	.	229440001	229840000	#0000FF	1	0.125
chr2	229840001	230200000	B.2.2.1.1.2.1.2.2.2.1	0.104918032786885	.	229840001	230200000	#0000FF	1	0.125
chr2	230200001	230600000	B.1.2.1.2.2.1.1.2.1	0.362841530054645	.	230200001	230600000	#9191FF	1	0.375
chr2	230600001	230760000	A.2.2.2.1.1.1.2.1.1.1	0.559562841530055	.	230600001	230760000	#FFDADA	1	0.625
chr2	230760001	231040000	A.2.2.2.1.1.1.2.1.1.2.1	0.558469945355191	.	230760001	231040000	#FFDADA	1	0.625
chr2	231040001	231520000	A.2.2.2.2.2.2.1.1.1.2	0.507103825136612	.	231040001	231520000	#FFDADA	1	0.625
chr2	231520001	231680000	A.1.2.2.2.1.2.2.1.2	0.736612021857924	.	231520001	231680000	#FF4848	1	0.875
chr2	231680001	231920000	A.1.2.1.1.1.2.1.1.1	0.878688524590164	.	231680001	231920000	#FF4848	1	0.875
chr2	231920001	232040000	A.1.1.2.2.2.2.2.1	0.892896174863388	.	231920001	232040000	#FF0000	1	1
chr2	232040001	232360000	A.1.1.1.1.1.2.2.2.2.1	0.987978142076503	.	232040001	232360000	#FF0000	1	1
chr2	232360001	232680000	A.1.1.1.2.2.2.2.2.1	0.946448087431694	.	232360001	232680000	#FF0000	1	1
chr2	232680001	233120000	A.1.1.1.2.2.2.2.1	0.947540983606557	.	232680001	233120000	#FF0000	1	1
chr2	233120001	233400000	A.1.2.1.1.1.1.2.2.1	0.881967213114754	.	233120001	233400000	#FF4848	1	0.875
chr2	233400001	233680000	A.1.1.1.2.2.2.1.2.2	0.948633879781421	.	233400001	233680000	#FF0000	1	1
chr2	233680001	233880000	A.1.2.1.1.1.1.1.2.1.2	0.887431693989071	.	233680001	233880000	#FF4848	1	0.875
chr2	233880001	234000000	A.2.1.2.1.1.1.1.1.1	0.65792349726776	.	233880001	234000000	#FF9191	1	0.75
chr2	234080001	234200000	A.1.2.2.1.1.1.1.2	0.80655737704918	.	234080001	234200000	#FF4848	1	0.875
chr2	234200001	234480000	A.1.2.1.1.2.1.1.1.2.1.1.1	0.87103825136612	.	234200001	234480000	#FF4848	1	0.875
chr2	234480001	234840000	A.1.2.2.1.2.2.2.2.1	0.768306010928962	.	234480001	234840000	#FF4848	1	0.875
chr2	234840001	235240000	A.1.2.2.1.2.2.2.2.2.2	0.765027322404372	.	234840001	235240000	#FF4848	1	0.875
chr2	235240001	235400000	A.2.1.2.2.1.1.1.2.2	0.621857923497268	.	235240001	235400000	#FF9191	1	0.75
chr2	235400001	235640000	A.1.2.2.1.2.1.2.2	0.785792349726776	.	235400001	235640000	#FF4848	1	0.875
chr2	235640001	236040000	A.1.2.1.1.2.1.1.1.2.2.2	0.866666666666667	.	235640001	236040000	#FF4848	1	0.875
chr2	236040001	236240000	A.2.1.2.2.1.1.1.2.1	0.622950819672131	.	236040001	236240000	#FF9191	1	0.75
chr2	236240001	236480000	A.1.2.1.1.2.1.1.1.1	0.872131147540984	.	236240001	236480000	#FF4848	1	0.875
chr2	236520001	236680000	A.1.2.1.1.2.1.1.1.1	0.872131147540984	.	236520001	236680000	#FF4848	1	0.875
chr2	236680001	236880000	A.1.2.1.1.1.2.2.2	0.873224043715847	.	236680001	236880000	#FF4848	1	0.875
chr2	236880001	237160000	A.1.2.1.1.2.2.2.2.1.1	0.840437158469945	.	236880001	237160000	#FF4848	1	0.875
chr2	237160001	237680000	A.1.2.1.1.2.1.1.1.2.1.1.2	0.869945355191257	.	237160001	237680000	#FF4848	1	0.875
chr2	237680001	238000000	A.1.2.2.1.2.1.1.1.1	0.797814207650273	.	237680001	238000000	#FF4848	1	0.875
chr2	238000001	238400000	A.1.2.1.1.2.1.1.1.2.2.1	0.86775956284153	.	238000001	238400000	#FF4848	1	0.875
chr2	238400001	238720000	A.1.2.1.1.2.2.1.1.2	0.853551912568306	.	238400001	238720000	#FF4848	1	0.875
chr2	238720001	239160000	A.1.1.2.2.1.2.1.1.2.2	0.910382513661202	.	238720001	239160000	#FF0000	1	1
chr2	239160001	239400000	A.2.1.2.1.1.1.2.2.2.2	0.650273224043716	.	239160001	239400000	#FF9191	1	0.75
chr2	239400001	239800000	A.2.1.2.1.2.1.2.1.1	0.642622950819672	.	239400001	239800000	#FF9191	1	0.75
chr2	239840001	240000000	A.2.1.2.1.2.1.2.1.1	0.642622950819672	.	239840001	240000000	#FF9191	1	0.75
chr2	240000001	240360000	A.2.1.2.1.1.1.2.2.2.1	0.651366120218579	.	240000001	240360000	#FF9191	1	0.75
chr2	240360001	240480000	B.1.1.1.1.2.1.2	0.488524590163934	.	240360001	240480000	#DADAFF	1	0.5
chr2	240480001	240640000	B.1.1.1.1.1.2	0.493989071038251	.	240480001	240640000	#DADAFF	1	0.5
chr2	240640001	240720000	B.1.1.1.1.2.1.1.1	0.492896174863388	.	240640001	240720000	#DADAFF	1	0.5
chr2	240720001	240920000	A.2.2.1.1.1.1.2.1	0.587978142076503	.	240720001	240920000	#FFDADA	1	0.625
chr2	240920001	241440000	A.2.1.2.1.1.1.2.2.1	0.652459016393443	.	240920001	241440000	#FF9191	1	0.75
chr2	241440001	241640000	A.2.1.2.1.2.2.2.2.1	0.627322404371585	.	241440001	241640000	#FF9191	1	0.75
chr2	241640001	242200000	A.1.1.2.2.2.1.1.2.2	0.900546448087432	.	241640001	242200000	#FF0000	1	1
chr2	242200001	242640000	A.1.1.2.2.2.1.1.2.1	0.901639344262295	.	242200001	242640000	#FF0000	1	1
chr2	242640001	242840000	A.2.1.2.1.2.2.1.1.2	0.633879781420765	.	242640001	242840000	#FF9191	1	0.75
chr2	242840001	243080000	A.2.1.2.1.2.2.1.1.1	0.634972677595628	.	242840001	243080000	#FF9191	1	0.75
chr3	40001	400000	B.2.2.2.2.1.1.1.1.1.1	0.0337381916329285	.	40001	400000	#0000FF	1	0.125
chr3	400001	600000	B.2.2.1.2.1.2.2.1.1.1	0.0809716599190283	.	400001	600000	#0000FF	1	0.125
chr3	600001	880000	B.2.2.2.2.1.2.1.1.1	0.0215924426450742	.	600001	880000	#0000FF	1	0.125
chr3	880001	1200000	B.2.2.2.2.1.1.1.2.1.2	0.0283400809716599	.	880001	1200000	#0000FF	1	0.125
chr3	1200001	1320000	B.2.1.2.2.2.1.2.2.2.1.2	0.153846153846154	.	1200001	1320000	#4848FF	1	0.25
chr3	1320001	1520000	B.2.2.1.2.1.2.1.1.2.2	0.0863697705802969	.	1320001	1520000	#0000FF	1	0.125
chr3	1520001	1640000	B.2.2.1.2.1.2.1.1.2.1	0.087719298245614	.	1520001	1640000	#0000FF	1	0.125
chr3	1640001	1760000	B.2.1.2.1.1.2.1.1.2.1	0.209176788124157	.	1640001	1760000	#4848FF	1	0.25
chr3	1760001	1960000	B.2.2.2.2.1.2.2.2	0.0121457489878543	.	1760001	1960000	#0000FF	1	0.125
chr3	1960001	2240000	B.2.2.1.2.1.2.1.2.1	0.0850202429149798	.	1960001	2240000	#0000FF	1	0.125
chr3	2240001	2520000	B.2.2.2.2.1.2.1.1.2	0.0202429149797571	.	2240001	2520000	#0000FF	1	0.125
chr3	2520001	2640000	B.2.2.1.2.1.1.1.2	0.0931174089068826	.	2520001	2640000	#0000FF	1	0.125
chr3	2640001	2800000	B.2.1.1.2.2.1.2.2	0.225371120107962	.	2640001	2800000	#4848FF	1	0.25
chr3	2800001	3200000	B.2.1.1.1.2.1.1.1	0.273954116059379	.	2800001	3200000	#4848FF	1	0.25
chr3	3200001	3760000	B.2.2.1.1.1.2.1	0.130904183535762	.	3200001	3760000	#0000FF	1	0.125
chr3	3760001	3920000	B.1.1.2.1.2.2.1.2.2.2	0.477732793522267	.	3760001	3920000	#DADAFF	1	0.5
chr3	3920001	4120000	B.1.2.2.2.1.1.1.2	0.326585695006748	.	3920001	4120000	#9191FF	1	0.375
chr3	4120001	4360000	B.1.2.2.2.1.1.1.1	0.327935222672065	.	4120001	4360000	#9191FF	1	0.375
chr3	4360001	4680000	A.2.2.1.1.2.1.1.1	0.615384615384615	.	4360001	4680000	#FFDADA	1	0.625
chr3	4680001	4880000	A.2.2.1.1.2.1.2.1	0.612685560053981	.	4680001	4880000	#FFDADA	1	0.625
chr3	4880001	5040000	A.2.2.1.1.2.1.2.2.1	0.611336032388664	.	4880001	5040000	#FFDADA	1	0.625
chr3	5040001	5160000	A.2.2.2.2.1	0.562753036437247	.	5040001	5160000	#FFDADA	1	0.625
chr3	5160001	5240000	B.1.1.1.2.1.1.1.1	0.534412955465587	.	5160001	5240000	#DADAFF	1	0.5
chr3	5240001	5640000	B.2.1.2.2.2.1.1.2.2	0.161943319838057	.	5240001	5640000	#4848FF	1	0.25
chr3	5640001	5760000	B.2.1.2.1.1.2.1.1.2.2	0.207827260458839	.	5640001	5760000	#4848FF	1	0.25
chr3	5760001	6200000	B.2.2.2.2.2.1.2.2	0.00539811066126856	.	5760001	6200000	#0000FF	1	0.125
chr3	6200001	6640000	B.2.2.2.2.1.2.1.2.2.1	0.0175438596491228	.	6200001	6640000	#0000FF	1	0.125
chr3	6640001	6800000	B.2.2.1.2.1.2.1.2.2.1	0.0836707152496626	.	6640001	6800000	#0000FF	1	0.125
chr3	6800001	7120000	B.2.2.2.2.1.1.1.2.1.1	0.0296896086369771	.	6800001	7120000	#0000FF	1	0.125
chr3	7120001	7240000	B.2.1.2.1.1.2.1.1.1	0.210526315789474	.	7120001	7240000	#4848FF	1	0.25
chr3	7240001	7320000	B.2.1.2.1.1.1.1.1	0.214574898785425	.	7240001	7320000	#4848FF	1	0.25
chr3	7320001	7560000	B.2.2.1.2.1.2.1.2.2.2	0.0823211875843455	.	7320001	7560000	#0000FF	1	0.125
chr3	7560001	7760000	B.2.2.1.2.1.2.2.1.1.2	0.0796221322537112	.	7560001	7760000	#0000FF	1	0.125
chr3	7760001	8080000	B.2.1.2.2.2.1.1.1.2.2.2	0.165991902834008	.	7760001	8080000	#4848FF	1	0.25
chr3	8080001	8160000	B.2.1.1.2.2.2.1.1.2	0.222672064777328	.	8080001	8160000	#4848FF	1	0.25
chr3	8160001	8480000	B.1.2.1.2.1.2.1.1.2.1	0.392712550607287	.	8160001	8480000	#9191FF	1	0.375
chr3	8480001	8720000	A.2.1.2.2.1.2.1.2.2	0.649122807017544	.	8480001	8720000	#FF9191	1	0.75
chr3	8720001	8960000	A.1.2.2.2.1.2.1.1	0.750337381916329	.	8720001	8960000	#FF4848	1	0.875
chr3	8960001	9120000	A.1.2.1.1.1.2.2.1.2	0.866396761133603	.	8960001	9120000	#FF4848	1	0.875
chr3	9120001	9400000	A.1.1.2.2.1.1.2.1.2	0.912280701754386	.	9120001	9400000	#FF0000	1	1
chr3	9400001	9760000	A.1.1.1.2.1.1.2.2.1.1.2	0.978407557354926	.	9400001	9760000	#FF0000	1	1
chr3	9760001	10080000	A.1.1.1.2.1.1.2.2.1.1.1	0.979757085020243	.	9760001	10080000	#FF0000	1	1
chr3	10080001	10360000	A.1.1.2.1.1.1.1	0.946018893387314	.	10080001	10360000	#FF0000	1	1
chr3	10360001	10600000	A.1.2.1.1.1.2.1.1.2	0.870445344129555	.	10360001	10600000	#FF4848	1	0.875
chr3	10600001	10760000	A.1.2.1.2.2.2.2.1.2	0.827260458839406	.	10600001	10760000	#FF4848	1	0.875
chr3	10760001	11080000	A.1.1.2.2.1.2.1.1.2.1	0.906882591093117	.	10760001	11080000	#FF0000	1	1
chr3	11080001	11320000	A.1.2.1.1.1.2.2.2.2	0.863697705802969	.	11080001	11320000	#FF4848	1	0.875
chr3	11320001	11720000	A.1.1.1.2.2.1.1.2.2.2	0.964912280701754	.	11320001	11720000	#FF0000	1	1
chr3	11720001	12000000	A.1.2.2.1.2.1.1.1.2.2	0.798920377867746	.	11720001	12000000	#FF4848	1	0.875
chr3	12000001	12360000	A.1.2.2.1.2.1.1.1.1	0.801619433198381	.	12000001	12360000	#FF4848	1	0.875
chr3	12360001	12560000	A.1.1.2.1.2.2.1.2.1.2	0.921727395411606	.	12360001	12560000	#FF0000	1	1
chr3	12560001	12880000	A.1.1.1.1.1.1.2	0.998650472334683	.	12560001	12880000	#FF0000	1	1
chr3	12880001	13000000	A.1.2.1.2.1.2.2.2	0.835357624831309	.	12880001	13000000	#FF4848	1	0.875
chr3	13000001	13480000	A.1.1.1.1.1.2.2	0.995951417004049	.	13000001	13480000	#FF0000	1	1
chr3	13480001	13680000	A.1.2.1.2.1.2.2.1	0.836707152496626	.	13480001	13680000	#FF4848	1	0.875
chr3	13680001	13760000	A.2.1.1.1.2	0.712550607287449	.	13680001	13760000	#FF9191	1	0.75
chr3	13760001	13920000	A.1.2.1.2.2.2.2.1.1	0.828609986504723	.	13760001	13920000	#FF4848	1	0.875
chr3	13920001	14160000	A.1.2.1.1.1.2.1.1.1	0.871794871794872	.	13920001	14160000	#FF4848	1	0.875
chr3	14160001	14680000	A.1.1.1.1.1.1.1	1	.	14160001	14680000	#FF0000	1	1
chr3	14680001	15160000	A.1.1.1.1.2.2.2.1	0.991902834008097	.	14680001	15160000	#FF0000	1	1
chr3	15160001	15400000	A.1.1.1.2.2.1.2.1.2.2	0.958164642375169	.	15160001	15400000	#FF0000	1	1
chr3	15440001	15560000	A.1.1.1.2.2.1.2.1.2.2	0.958164642375169	.	15440001	15560000	#FF0000	1	1
chr3	15560001	15640000	A.1.2.1.2.2.1.1	0.834008097165992	.	15560001	15640000	#FF4848	1	0.875
chr3	15640001	15920000	A.1.1.2.2.2.2.1.2.2	0.879892037786775	.	15640001	15920000	#FF0000	1	1
chr3	15920001	16320000	A.1.2.2.1.1.2.1.2.1.2	0.808367071524966	.	15920001	16320000	#FF4848	1	0.875
chr3	16320001	16600000	A.2.1.2.1.1.2.1.1.1	0.684210526315789	.	16320001	16600000	#FF9191	1	0.75
chr3	16600001	16800000	A.2.2.1.1.2.1.1.2	0.614035087719298	.	16600001	16800000	#FFDADA	1	0.625
chr3	16800001	16880000	B.1.1.1.2.1.1.1.2	0.53306342780027	.	16800001	16880000	#DADAFF	1	0.5
chr3	16880001	17280000	B.1.1.1.1.2.1.1.1.1	0.54251012145749	.	16880001	17280000	#DADAFF	1	0.5
chr3	17280001	17520000	B.1.2.1.2.2.1.1.1	0.380566801619433	.	17280001	17520000	#9191FF	1	0.375
chr3	17520001	17720000	B.1.2.1.2.2.1.2.2.2	0.373819163292847	.	17520001	17720000	#9191FF	1	0.375
chr3	17720001	17880000	B.1.2.1.1.2.2.1.2.1	0.408906882591093	.	17720001	17880000	#9191FF	1	0.375
chr3	17880001	18240000	B.2.1.2.2.2.1.1.2.1.2	0.163292847503374	.	17880001	18240000	#4848FF	1	0.25
chr3	18240001	18360000	B.2.1.1.2.2.1.2.1	0.226720647773279	.	18240001	18360000	#4848FF	1	0.25
chr3	18360001	18480000	B.1.2.1.2.2.1.1.2	0.379217273954116	.	18360001	18480000	#9191FF	1	0.375
chr3	18480001	18840000	B.2.2.2.2.2.1.1.2	0.00944669365721997	.	18480001	18840000	#0000FF	1	0.125
chr3	18840001	19080000	B.2.1.2.2.2.1.2.2.2.2.1	0.152496626180837	.	18840001	19080000	#4848FF	1	0.25
chr3	19080001	19360000	B.2.1.1.1.2.1.2.2	0.267206477732794	.	19080001	19360000	#4848FF	1	0.25
chr3	19360001	19560000	B.2.2.2.2.1.2.1.2.1	0.0188933873144399	.	19360001	19560000	#0000FF	1	0.125
chr3	19560001	19720000	B.2.2.1.2.1.2.2.1.2	0.0782726045883941	.	19560001	19720000	#0000FF	1	0.125
chr3	19720001	19960000	B.2.1.2.2.2.1.2.2.2.2.2	0.15114709851552	.	19720001	19960000	#4848FF	1	0.25
chr3	19960001	20240000	B.1.2.1.2.1.2.1.1.1	0.394062078272605	.	19960001	20240000	#9191FF	1	0.375
chr3	20240001	20400000	B.2.1.2.1.1.1.1.2	0.213225371120108	.	20240001	20400000	#4848FF	1	0.25
chr3	20400001	20760000	B.2.2.2.2.2.1.2.1.1	0.00809716599190283	.	20400001	20760000	#0000FF	1	0.125
chr3	20760001	21000000	B.2.2.2.2.1.2.2.1.2	0.0134952766531714	.	20760001	21000000	#0000FF	1	0.125
chr3	21000001	21280000	B.2.2.2.2.1.2.2.1.1	0.0148448043184885	.	21000001	21280000	#0000FF	1	0.125
chr3	21280001	21400000	B.2.1.2.1.1.2.1.2	0.206477732793522	.	21280001	21400000	#4848FF	1	0.25
chr3	21400001	21600000	B.2.1.2.2.2.1.2.2.2.1.1	0.155195681511471	.	21400001	21600000	#4848FF	1	0.25
chr3	21600001	21880000	B.2.2.1.1.1.2.2.2.2	0.12280701754386	.	21600001	21880000	#0000FF	1	0.125
chr3	21880001	22200000	B.2.2.2.2.1.1.2.1.1	0.0256410256410256	.	21880001	22200000	#0000FF	1	0.125
chr3	22200001	22400000	B.2.2.2.2.1.1.2.1.2	0.0242914979757085	.	22200001	22400000	#0000FF	1	0.125
chr3	22400001	22720000	B.2.2.2.2.1.2.1.2.2.2	0.0161943319838057	.	22400001	22720000	#0000FF	1	0.125
chr3	22720001	23040000	B.2.2.1.1.1.2.2.1.2	0.128205128205128	.	22720001	23040000	#0000FF	1	0.125
chr3	23040001	23240000	B.1.1.2.1.1.2.1.2.1	0.493927125506073	.	23040001	23240000	#DADAFF	1	0.5
chr3	23240001	23480000	A.2.2.2.1.1.1.1	0.582995951417004	.	23240001	23480000	#FFDADA	1	0.625
chr3	23480001	23600000	B.1.1.1.2.1.2.2.1.2.1	0.524966261808367	.	23480001	23600000	#DADAFF	1	0.5
chr3	23600001	24000000	A.2.1.2.2.1.2.1.1	0.654520917678812	.	23600001	24000000	#FF9191	1	0.75
chr3	24000001	24280000	B.1.2.1.2.1.2.1.1.2.2	0.39136302294197	.	24000001	24280000	#9191FF	1	0.375
chr3	24280001	24440000	B.2.1.1.1.2.1.2.1.2.1	0.269905533063428	.	24280001	24440000	#4848FF	1	0.25
chr3	24440001	24720000	B.2.1.2.2.2.1.1.2.1.1	0.164642375168691	.	24440001	24720000	#4848FF	1	0.25
chr3	24720001	25080000	B.2.2.1.1.1.2.2.2.1.2.2	0.124156545209177	.	24720001	25080000	#0000FF	1	0.125
chr3	25080001	25240000	B.2.1.1.1.2.1.2.1.2.2	0.268556005398111	.	25080001	25240000	#4848FF	1	0.25
chr3	25240001	25400000	B.2.1.2.2.2.1.2.1.1	0.16059379217274	.	25240001	25400000	#4848FF	1	0.25
chr3	25400001	25640000	B.2.1.2.2.2.1.1.1.2.1	0.168690958164642	.	25400001	25640000	#4848FF	1	0.25
chr3	25640001	25920000	B.2.1.2.2.2.1.1.1.1	0.17004048582996	.	25640001	25920000	#4848FF	1	0.25
chr3	25920001	26240000	B.2.2.2.2.2.2.1.2	0.00269905533063428	.	25920001	26240000	#0000FF	1	0.125
chr3	26240001	26480000	B.2.2.2.2.1.1.1.1.1.2	0.0323886639676113	.	26240001	26480000	#0000FF	1	0.125
chr3	26480001	26600000	B.2.1.2.1.1.2.2	0.205128205128205	.	26480001	26600000	#4848FF	1	0.25
chr3	26600001	26880000	B.2.2.2.2.1.1.1.2.2	0.0269905533063428	.	26600001	26880000	#0000FF	1	0.125
chr3	26880001	26960000	B.2.2.1.2.1.1.2	0.0917678812415655	.	26880001	26960000	#0000FF	1	0.125
chr3	26960001	27400000	B.2.2.1.1.1.2.2.1.1	0.129554655870445	.	26960001	27400000	#0000FF	1	0.125
chr3	27400001	27720000	A.2.1.2.2.1.2.2	0.647773279352227	.	27400001	27720000	#FF9191	1	0.75
chr3	27720001	27960000	B.1.1.2.1.1.2.1.2.2	0.492577597840756	.	27720001	27960000	#DADAFF	1	0.5
chr3	27960001	28400000	B.1.2.2.2.2.2.1.2	0.291497975708502	.	27960001	28400000	#9191FF	1	0.375
chr3	28400001	28760000	B.2.2.2.2.2.2.1.1	0.00404858299595142	.	28400001	28760000	#0000FF	1	0.125
chr3	28760001	28920000	B.2.2.1.2.1.2.1.1.1.1	0.0904183535762483	.	28760001	28920000	#0000FF	1	0.125
chr3	28920001	29080000	B.2.2.2.2.1.1.2.2	0.0229419703103914	.	28920001	29080000	#0000FF	1	0.125
chr3	29080001	29680000	B.2.2.2.2.2.1.1.1	0.0107962213225371	.	29080001	29680000	#0000FF	1	0.125
chr3	29680001	30040000	B.2.2.1.1.1.2.2.2.1.1	0.126855600539811	.	29680001	30040000	#0000FF	1	0.125
chr3	30040001	30200000	B.2.1.1.2.2.2.1.1.1	0.224021592442645	.	30040001	30200000	#4848FF	1	0.25
chr3	30200001	30440000	B.2.1.1.1.2.1.2.1.1	0.271255060728745	.	30200001	30440000	#4848FF	1	0.25
chr3	30440001	30520000	B.1.2.2.1.1.2.2.2.1.1	0.346828609986505	.	30440001	30520000	#9191FF	1	0.375
chr3	30520001	30800000	B.1.1.2.2.2.2.2.1	0.43859649122807	.	30520001	30800000	#DADAFF	1	0.5
chr3	30800001	31600000	B.1.2.1.2.1.2.2.1.1	0.385964912280702	.	30800001	31600000	#9191FF	1	0.375
chr3	31600001	31680000	A.2.2.1.2.2.1.2.2	0.587044534412955	.	31600001	31680000	#FFDADA	1	0.625
chr3	31680001	32200000	A.1.1.2.2.2.1.2.1.1.2	0.892037786774629	.	31680001	32200000	#FF0000	1	1
chr3	32200001	32520000	A.1.1.2.2.2.1.2.1.1.1	0.893387314439946	.	32200001	32520000	#FF0000	1	1
chr3	32520001	32720000	A.1.2.1.1.1.2.2.1.1	0.86774628879892	.	32520001	32720000	#FF4848	1	0.875
chr3	32720001	32960000	A.1.1.2.2.1.1.2.1.1	0.913630229419703	.	32720001	32960000	#FF0000	1	1
chr3	32960001	33160000	A.1.2.2.2.1.2.1.2	0.748987854251012	.	32960001	33160000	#FF4848	1	0.875
chr3	33160001	33520000	A.1.1.2.2.2.2.1.2.1	0.881241565452092	.	33160001	33520000	#FF0000	1	1
chr3	33520001	33880000	A.1.2.2.2.2.1.2.1.2	0.731443994601889	.	33520001	33880000	#FF4848	1	0.875
chr3	33880001	34120000	B.1.2.2.2.2.2.1.1	0.292847503373819	.	33880001	34120000	#9191FF	1	0.375
chr3	34120001	34360000	B.2.1.2.2.2.1.1.1.2.2.1	0.167341430499325	.	34120001	34360000	#4848FF	1	0.25
chr3	34360001	34560000	B.2.2.1.1.1.1.1.2	0.136302294197031	.	34360001	34560000	#0000FF	1	0.125
chr3	34560001	34720000	B.2.2.1.2.1.2.2.2	0.0769230769230769	.	34560001	34720000	#0000FF	1	0.125
chr3	34720001	34800000	B.2.1.1.2.2.1.1.1	0.229419703103914	.	34720001	34800000	#4848FF	1	0.25
chr3	34800001	35320000	B.2.2.2.2.2.2.2	0.00134952766531714	.	34800001	35320000	#0000FF	1	0.125
chr3	35320001	35480000	B.2.2.2.2.1.1.1.1.2	0.0310391363022942	.	35320001	35480000	#0000FF	1	0.125
chr3	35480001	35680000	B.2.2.1.1.1.1.2.1	0.134952766531714	.	35480001	35680000	#0000FF	1	0.125
chr3	35680001	36040000	B.2.2.1.1.1.2.2.2.1.2.1	0.125506072874494	.	35680001	36040000	#0000FF	1	0.125
chr3	36040001	36200000	B.2.2.1.2.1.2.1.1.1.2	0.0890688259109312	.	36040001	36200000	#0000FF	1	0.125
chr3	36200001	36560000	B.2.2.2.2.2.1.2.1.2	0.0067476383265857	.	36200001	36560000	#0000FF	1	0.125
chr3	36560001	36760000	B.2.1.2.2.2.1.2.1.2	0.159244264507422	.	36560001	36760000	#4848FF	1	0.25
chr3	36760001	36960000	A.2.2.2.1.2.2.1.2.1	0.568151147098516	.	36760001	36960000	#FFDADA	1	0.625
chr3	36960001	37320000	A.1.2.2.1.1.2.1.1.2	0.811066126855601	.	36960001	37320000	#FF4848	1	0.875
chr3	37320001	37400000	A.2.1.2.1.1.1.1.1.2	0.692307692307692	.	37320001	37400000	#FF9191	1	0.75
chr3	37400001	37840000	A.1.1.2.2.2.1.2.1.2	0.890688259109312	.	37400001	37840000	#FF0000	1	1
chr3	37840001	38040000	A.1.2.2.1.2.2.2.2	0.770580296896086	.	37840001	38040000	#FF4848	1	0.875
chr3	38040001	38280000	A.1.1.2.2.1.1.2.2.1	0.910931174089069	.	38040001	38280000	#FF0000	1	1
chr3	38280001	38600000	A.1.2.2.1.2.1.1.1.2.1	0.800269905533063	.	38280001	38600000	#FF4848	1	0.875
chr3	38600001	38680000	A.2.1.1.2.1.1.1.2	0.709851551956815	.	38600001	38680000	#FF9191	1	0.75
chr3	38680001	39080000	A.1.2.2.1.1.2.1.2.1.1	0.809716599190283	.	38680001	39080000	#FF4848	1	0.875
chr3	39080001	39440000	A.1.2.2.1.1.2.1.2.2	0.807017543859649	.	39080001	39440000	#FF4848	1	0.875
chr3	39440001	39640000	A.2.1.2.1.1.1.1.2.1.1	0.690958164642375	.	39440001	39640000	#FF9191	1	0.75
chr3	39640001	39760000	A.2.2.2.2.2.1.2.2	0.556005398110661	.	39640001	39760000	#FFDADA	1	0.625
chr3	39760001	40160000	B.1.1.2.1.1.1.2.1.2.1	0.500674763832659	.	39760001	40160000	#DADAFF	1	0.5
chr3	40160001	40560000	A.2.1.2.1.1.2.2	0.680161943319838	.	40160001	40560000	#FF9191	1	0.75
chr3	40560001	40920000	A.2.1.2.1.2.1.2.2.1.2	0.672064777327935	.	40560001	40920000	#FF9191	1	0.75
chr3	40920001	41280000	A.2.1.2.1.1.1.1.2.1.2	0.689608636977058	.	40920001	41280000	#FF9191	1	0.75
chr3	41280001	41920000	A.1.2.2.2.2.2.1.1	0.726045883940621	.	41280001	41920000	#FF4848	1	0.875
chr3	41920001	42280000	A.1.1.2.2.1.1.2.2.2	0.909581646423752	.	41920001	42280000	#FF0000	1	1
chr3	42280001	42480000	A.1.2.2.1.2.1.1.2.2.1	0.794871794871795	.	42280001	42480000	#FF4848	1	0.875
chr3	42520001	42600000	A.1.2.2.1.2.1.1.2.2.1	0.794871794871795	.	42520001	42600000	#FF4848	1	0.875
chr3	42600001	42920000	A.1.1.2.1.2.1.1.1	0.935222672064777	.	42600001	42920000	#FF0000	1	1
chr3	42920001	43200000	A.1.2.2.1.2.1.1.2.1.2	0.796221322537112	.	42920001	43200000	#FF4848	1	0.875
chr3	43200001	43600000	A.1.1.2.2.1.2.2.1	0.901484480431849	.	43200001	43600000	#FF0000	1	1
chr3	43600001	43840000	A.1.2.2.1.2.1.1.2.2.2	0.793522267206478	.	43600001	43840000	#FF4848	1	0.875
chr3	43840001	44360000	A.1.1.2.2.1.2.2.2.1.1	0.900134952766532	.	43840001	44360000	#FF0000	1	1
chr3	44360001	44440000	A.2.1.1.2.2.1.2.1	0.700404858299595	.	44360001	44440000	#FF9191	1	0.75
chr3	44440001	44800000	A.1.2.1.1.1.2.2.2.1	0.865047233468286	.	44440001	44800000	#FF4848	1	0.875
chr3	44800001	45040000	A.1.2.1.1.2.2.2.1.1	0.847503373819163	.	44800001	45040000	#FF4848	1	0.875
chr3	45040001	45280000	A.1.2.1.1.2.2.2.1.2	0.846153846153846	.	45040001	45280000	#FF4848	1	0.875
chr3	45280001	45720000	A.1.1.1.2.1.1.2.1.2	0.98110661268556	.	45280001	45720000	#FF0000	1	1
chr3	45720001	46000000	A.1.1.2.1.2.2.1.2.1.1.1	0.92442645074224	.	45720001	46000000	#FF0000	1	1
chr3	46000001	46120000	A.2.2.1.2.1.2.1.1.1	0.597840755735493	.	46000001	46120000	#FFDADA	1	0.625
chr3	46120001	46240000	A.2.2.1.2.1.2.1.1.2	0.596491228070175	.	46120001	46240000	#FFDADA	1	0.625
chr3	46240001	46480000	A.2.1.1.2.1.2.1.2	0.704453441295547	.	46240001	46480000	#FF9191	1	0.75
chr3	46480001	46720000	A.1.2.1.1.2.2.2.2.1.1	0.844804318488529	.	46480001	46720000	#FF4848	1	0.875
chr3	46800001	46920000	A.1.2.1.1.2.2.2.2.1.1	0.844804318488529	.	46800001	46920000	#FF4848	1	0.875
chr3	46960001	47000000	A.1.1.2.1.2.1.2.1.1	0.931174089068826	.	46960001	47000000	#FF0000	1	1
chr3	47040001	47440000	A.1.1.2.1.2.1.2.1.1	0.931174089068826	.	47040001	47440000	#FF0000	1	1
chr3	47440001	47880000	A.1.1.2.1.1.2.1.1	0.94331983805668	.	47440001	47880000	#FF0000	1	1
[truncated: 8,091 more rows]
