# Supplementary material for: Systematic inference and comparison of multi-scale chromatin sub-compartments connects spatial organization to cell phenotypes
Source: Nat Commun. 2021 May 10;12:2439. doi: 10.1038/s41467-021-22666-3 (PMC8110550; doi:10.1038/s41467-021-22666-3)
Supplement: Supplementary file 5 — Supplementary Dataset 2 [file 41467_2021_22666_MOESM5_ESM.zip › Supplementary_Data_1_domain_hierarchies_127HiCmaps/HepG2_liver_cancer_binsize=40kb.bed]

#fields: chr, pos_start, pos_end, the full compartment label describing the position in the hierachy, normalized compartment domain rank, ., pos_start, pos_end, color based on eight compartment model (A.1.1 - B.2.2), 1, eight compartment score (A.1.1 to B.2.2: 8 to 1 devided by 8)
chr1	520001	600000	A.2.2.1.1.1.2.2	0.50561797752809	.	520001	600000	#FFDADA	1	0.625
chr1	680001	1320000	A.1.2.1.1.2.1.2.2.2	0.802746566791511	.	680001	1320000	#FF4848	1	0.875
chr1	1320001	1680000	A.1.2.2.1.1.2.1.2.2.2	0.704119850187266	.	1320001	1680000	#FF4848	1	0.875
chr1	1680001	1840000	A.1.2.2.1.1.2.1.2.1.2	0.706616729088639	.	1680001	1840000	#FF4848	1	0.875
chr1	1840001	2280000	A.1.2.1.1.1.2.2.2	0.820224719101124	.	1840001	2280000	#FF4848	1	0.875
chr1	2280001	2600000	A.1.2.2.1.1.1.1.2.1	0.724094881398252	.	2280001	2600000	#FF4848	1	0.875
chr1	2600001	2640000	A.2.2.1.1.2.2.2.1.2	0.495630461922597	.	2600001	2640000	#FFDADA	1	0.625
chr1	2680001	3040000	A.2.2.1.1.2.2.2.1.2	0.495630461922597	.	2680001	3040000	#FFDADA	1	0.625
chr1	3040001	3240000	A.2.1.1.1.1.2.2.2	0.622971285892634	.	3040001	3240000	#FF9191	1	0.75
chr1	3240001	3520000	A.1.2.2.1.2.2.1.1.2	0.6916354556804	.	3240001	3520000	#FF4848	1	0.875
chr1	3520001	3800000	A.1.2.1.1.1.1.2.1.2	0.837702871410737	.	3520001	3800000	#FF4848	1	0.875
chr1	3800001	3880000	A.2.2.2.1.2.2.1.1	0.458177278401998	.	3800001	3880000	#FFDADA	1	0.625
chr1	3960001	4240000	A.2.2.2.1.2.2.1.1	0.458177278401998	.	3960001	4240000	#FFDADA	1	0.625
chr1	4240001	4360000	A.2.2.1.1.1.1.2	0.518102372034956	.	4240001	4360000	#FFDADA	1	0.625
chr1	4360001	4440000	B.1.1.2.1.2.2.1.1	0.393258426966292	.	4360001	4440000	#DADAFF	1	0.5
chr1	4440001	4840000	B.1.2.1.1.1.2.2.2.2	0.359550561797753	.	4440001	4840000	#9191FF	1	0.375
chr1	4840001	5200000	B.2.1.2.1.2.2.1.2.1	0.194756554307116	.	4840001	5200000	#4848FF	1	0.25
chr1	5200001	5440000	B.2.1.2.1.2.1.1.1.2	0.210986267166042	.	5200001	5440000	#4848FF	1	0.25
chr1	5440001	5960000	B.1.1.2.1.2.2.2.2.1.1	0.389513108614232	.	5440001	5960000	#DADAFF	1	0.5
chr1	5960001	6240000	A.2.1.1.1.1.1.1.2.1	0.630461922596754	.	5960001	6240000	#FF9191	1	0.75
chr1	6240001	6440000	A.1.2.1.1.1.1.2.2.1.2	0.835205992509363	.	6240001	6440000	#FF4848	1	0.875
chr1	6440001	6720000	A.1.1.2.2.1.2.1.1	0.876404494382023	.	6440001	6720000	#FF0000	1	1
chr1	6720001	6960000	A.1.2.2.1.1.1.1.1.2.1	0.727840199750312	.	6720001	6960000	#FF4848	1	0.875
chr1	6960001	7720000	A.2.2.2.1.2.1.2	0.459425717852684	.	6960001	7720000	#FFDADA	1	0.625
chr1	7720001	8040000	A.1.2.2.1.2.2.2.1.1	0.689138576779026	.	7720001	8040000	#FF4848	1	0.875
chr1	8040001	8360000	A.1.1.2.1.1.2.2.1.2.2	0.917602996254682	.	8040001	8360000	#FF0000	1	1
chr1	8360001	8520000	A.1.2.2.1.1.2.2.1.1.2.1	0.701622971285893	.	8360001	8520000	#FF4848	1	0.875
chr1	8520001	9000000	A.1.1.2.1.1.2.2.1.1.2	0.920099875156055	.	8520001	9000000	#FF0000	1	1
chr1	9000001	9160000	A.1.2.2.1.1.2.2.1.1.2.2	0.700374531835206	.	9000001	9160000	#FF4848	1	0.875
chr1	9160001	9520000	A.1.1.2.1.1.2.2.1.1.1.1	0.922596754057428	.	9160001	9520000	#FF0000	1	1
chr1	9520001	9640000	A.1.2.2.1.1.2.2.2.1	0.697877652933833	.	9520001	9640000	#FF4848	1	0.875
chr1	9640001	10040000	A.1.1.2.2.1.1.1.1.2.2.1	0.887640449438202	.	9640001	10040000	#FF0000	1	1
chr1	10040001	10560000	A.1.1.2.2.1.1.1.1.2.2.2	0.886392009987516	.	10040001	10560000	#FF0000	1	1
chr1	10560001	10760000	A.1.2.2.1.1.2.1.1.2.2.2	0.709113607990012	.	10560001	10760000	#FF4848	1	0.875
chr1	10760001	11160000	A.1.1.2.2.1.1.1.1.1.2.2	0.890137328339575	.	10760001	11160000	#FF0000	1	1
chr1	11160001	11360000	A.1.2.2.1.1.2.1.1.1.1	0.715355805243446	.	11160001	11360000	#FF4848	1	0.875
chr1	11360001	11680000	A.2.1.2.1.1.2.1.2.1	0.573033707865168	.	11360001	11680000	#FF9191	1	0.75
chr1	11680001	12080000	A.1.1.2.2.1.1.1.1.1.1	0.892634207240949	.	11680001	12080000	#FF0000	1	1
chr1	12080001	12400000	A.1.2.2.1.1.1.1.1.2.2.2	0.725343320848939	.	12080001	12400000	#FF4848	1	0.875
chr1	12400001	12720000	A.1.2.1.2.1.1.2.1.1.1	0.792759051186018	.	12400001	12720000	#FF4848	1	0.875
chr1	12720001	12960000	B.1.1.2.1.1.1.2.2	0.398252184769039	.	12720001	12960000	#DADAFF	1	0.5
chr1	12960001	13040000	B.1.2.1.1.1.1	0.368289637952559	.	12960001	13040000	#9191FF	1	0.375
chr1	13120001	13160000	B.1.2.1.1.1.1	0.368289637952559	.	13120001	13160000	#9191FF	1	0.375
chr1	13160001	13240000	B.1.2.2.1.2.2.1.1	0.310861423220974	.	13160001	13240000	#9191FF	1	0.375
chr1	13760001	14000000	B.1.2.2.1.2.2.1.1	0.310861423220974	.	13760001	14000000	#9191FF	1	0.375
chr1	14000001	14160000	B.1.1.2.1.1.1.1.2	0.404494382022472	.	14000001	14160000	#DADAFF	1	0.5
chr1	14160001	14320000	B.2.1.1.1.1.1.1	0.289637952559301	.	14160001	14320000	#4848FF	1	0.25
chr1	14320001	14720000	B.2.2.1.1.2.2.2.1	0.109862671660424	.	14320001	14720000	#0000FF	1	0.125
chr1	14720001	14800000	B.1.2.2.1.2.2.2.1	0.3083645443196	.	14720001	14800000	#9191FF	1	0.375
chr1	14800001	15240000	B.1.1.2.1.2.2.2.2.1.2	0.388264669163546	.	14800001	15240000	#DADAFF	1	0.5
chr1	15240001	15440000	A.2.1.1.1.1.1.1.2.2	0.629213483146067	.	15240001	15440000	#FF9191	1	0.75
chr1	15440001	15640000	A.1.2.1.2.2.1.1.2.2.2.1	0.756554307116105	.	15440001	15640000	#FF4848	1	0.875
chr1	15640001	15840000	A.1.2.1.2.1.1.2.1.1.2	0.791510611735331	.	15640001	15840000	#FF4848	1	0.875
chr1	15840001	16080000	A.1.1.2.1.1.2.2.1.2.1	0.918851435705368	.	15840001	16080000	#FF0000	1	1
chr1	16080001	16560000	A.1.1.1.2.2.2.2.2.2.1	0.947565543071161	.	16080001	16560000	#FF0000	1	1
chr1	16560001	16800000	A.1.2.1.1.1.2.1.2.1.2.1.2	0.827715355805243	.	16560001	16800000	#FF4848	1	0.875
chr1	16800001	16920000	A.1.2.2.1.1.2.1.2.1.1	0.707865168539326	.	16800001	16920000	#FF4848	1	0.875
chr1	16920001	17120000	A.1.2.1.1.2.1.2.1.1.2	0.812734082397004	.	16920001	17120000	#FF4848	1	0.875
chr1	17120001	17240000	A.2.1.2.2.2.2.2	0.523096129837703	.	17120001	17240000	#FF9191	1	0.75
chr1	17240001	17400000	A.1.2.2.1.1.2.2.1.2	0.699126092384519	.	17240001	17400000	#FF4848	1	0.875
chr1	17400001	17720000	A.2.2.1.1.2.1.1.1.1	0.504369538077403	.	17400001	17720000	#FFDADA	1	0.625
chr1	17720001	18000000	A.1.2.2.1.2.2.1.1.1	0.692883895131086	.	17720001	18000000	#FF4848	1	0.875
chr1	18000001	18280000	A.2.2.2.1.2.1.1	0.460674157303371	.	18000001	18280000	#FFDADA	1	0.625
chr1	18280001	18680000	B.1.1.1.1.2.2.2.2	0.425717852684145	.	18280001	18680000	#DADAFF	1	0.5
chr1	18680001	18920000	B.1.1.1.1.2.1.1	0.430711610486891	.	18680001	18920000	#DADAFF	1	0.5
chr1	18920001	19200000	A.2.2.1.1.2.1.1.1.2	0.503121098626717	.	18920001	19200000	#FFDADA	1	0.625
chr1	19200001	19480000	A.1.2.1.1.1.2.1.1.2	0.831460674157303	.	19200001	19480000	#FF4848	1	0.875
chr1	19480001	19600000	A.1.2.2.1.1.2.2.2.2	0.696629213483146	.	19480001	19600000	#FF4848	1	0.875
chr1	19600001	20000000	A.1.2.1.1.1.1.2.1.1.2.1	0.84019975031211	.	19600001	20000000	#FF4848	1	0.875
chr1	20000001	20200000	A.2.1.2.1.1.2.1.1.1.2	0.575530586766542	.	20000001	20200000	#FF9191	1	0.75
chr1	20200001	20320000	A.2.1.1.1.2.1.1.1	0.621722846441948	.	20200001	20320000	#FF9191	1	0.75
chr1	20320001	20520000	A.2.1.2.1.1.2.1.1.2	0.574282147315855	.	20320001	20520000	#FF9191	1	0.75
chr1	20520001	20760000	A.2.2.1.1.2.2.2.1.1	0.496878901373283	.	20520001	20760000	#FFDADA	1	0.625
chr1	20760001	21040000	A.1.2.2.1.1.2.1.1.1.2	0.714107365792759	.	20760001	21040000	#FF4848	1	0.875
chr1	21040001	21480000	A.1.2.1.1.1.2.1.1.1	0.83270911360799	.	21040001	21480000	#FF4848	1	0.875
chr1	21480001	22440000	A.1.1.2.1.1.1.1.1.2.1.2	0.938826466916355	.	21480001	22440000	#FF0000	1	1
chr1	22440001	22720000	A.2.1.2.1.2.2.2.2	0.558052434456929	.	22440001	22720000	#FF9191	1	0.75
chr1	22720001	22880000	A.2.1.2.1.1.2.1.1.1.1	0.576779026217228	.	22720001	22880000	#FF9191	1	0.75
chr1	22880001	23040000	A.2.2.1.1.2.2.2.2	0.49438202247191	.	22880001	23040000	#FFDADA	1	0.625
chr1	23040001	23280000	A.2.2.1.1.2.1.2	0.500624219725343	.	23040001	23280000	#FFDADA	1	0.625
chr1	23280001	23600000	A.1.2.1.1.2.1.2.1.2.2.2	0.806491885143571	.	23280001	23600000	#FF4848	1	0.875
chr1	23600001	24280000	A.1.1.2.1.1.1.1.1.2.1.1	0.940074906367041	.	23600001	24280000	#FF0000	1	1
chr1	24360001	24440000	A.1.1.2.1.1.1.1.1.2.1.1	0.940074906367041	.	24360001	24440000	#FF0000	1	1
chr1	24440001	24720000	A.1.2.2.1.1.1.1.2.2.2.1	0.721598002496879	.	24440001	24720000	#FF4848	1	0.875
chr1	24720001	24960000	A.1.2.1.1.2.1.2.1.2.2.1	0.807740324594257	.	24720001	24960000	#FF4848	1	0.875
chr1	24960001	25160000	A.1.2.1.1.2.1.2.1.1.1.1	0.815230961298377	.	24960001	25160000	#FF4848	1	0.875
chr1	25160001	25480000	A.1.2.2.1.1.1.1.2.2.1	0.722846441947566	.	25160001	25480000	#FF4848	1	0.875
chr1	25480001	25680000	A.1.2.1.1.2.1.2.2.1.2	0.803995006242197	.	25480001	25680000	#FF4848	1	0.875
chr1	25680001	25920000	A.1.2.1.1.2.2.1.1.2	0.800249687890137	.	25680001	25920000	#FF4848	1	0.875
chr1	25920001	26120000	A.2.1.1.1.1.2.2.1.2	0.624219725343321	.	25920001	26120000	#FF9191	1	0.75
chr1	26120001	26480000	A.1.1.2.2.1.2.2.1	0.870162297128589	.	26120001	26480000	#FF0000	1	1
chr1	26480001	26760000	A.1.1.2.2.1.2.1.2.2	0.871410736579276	.	26480001	26760000	#FF0000	1	1
chr1	26760001	27160000	A.1.2.1.1.1.2.1.2.1.2.1.1	0.82896379525593	.	26760001	27160000	#FF4848	1	0.875
chr1	27160001	27320000	A.1.2.1.1.2.1.2.1.1.1.2	0.81398252184769	.	27160001	27320000	#FF4848	1	0.875
chr1	27320001	27600000	A.1.2.1.1.1.2.2.1.2	0.82147315855181	.	27320001	27600000	#FF4848	1	0.875
chr1	27600001	27920000	A.1.2.1.1.1.2.1.2.1.1	0.830212234706617	.	27600001	27920000	#FF4848	1	0.875
chr1	27920001	28960000	A.1.1.1.2.2.2.2.1.1	0.951310861423221	.	27920001	28960000	#FF0000	1	1
chr1	28960001	29080000	A.1.2.2.1.1.2.1.2.2.1	0.705368289637953	.	28960001	29080000	#FF4848	1	0.875
chr1	29080001	29320000	A.1.2.1.1.2.1.2.1.2.1.1.1	0.811485642946317	.	29080001	29320000	#FF4848	1	0.875
chr1	29320001	29560000	A.1.2.1.1.2.2.2.2	0.795255930087391	.	29320001	29560000	#FF4848	1	0.875
chr1	29560001	29880000	A.2.2.1.1.2.1.1.2	0.50187265917603	.	29560001	29880000	#FFDADA	1	0.625
chr1	30000001	30520000	B.1.1.2.1.1.1.2.1.1.2	0.401997503121099	.	30000001	30520000	#DADAFF	1	0.5
chr1	30520001	30920000	B.1.1.2.1.1.1.2.1.2.1	0.400749063670412	.	30520001	30920000	#DADAFF	1	0.5
chr1	30920001	31160000	B.1.1.2.1.2.2.2.1	0.390761548064919	.	30920001	31160000	#DADAFF	1	0.5
chr1	31160001	31400000	A.1.2.2.1.2.2.1.2	0.690387016229713	.	31160001	31400000	#FF4848	1	0.875
chr1	31400001	31600000	A.1.2.1.1.2.1.2.1.2.1.1.2	0.81023720349563	.	31400001	31600000	#FF4848	1	0.875
chr1	31600001	32040000	A.1.1.2.2.1.2.2.2.2	0.867665418227216	.	31600001	32040000	#FF0000	1	1
chr1	32040001	32120000	A.1.2.2.1.1.2.2.1.1.1	0.702871410736579	.	32040001	32120000	#FF4848	1	0.875
chr1	32120001	32480000	A.1.1.2.2.1.1.1.1.1.2.1	0.891385767790262	.	32120001	32480000	#FF0000	1	1
chr1	32480001	32880000	A.1.1.2.1.1.1.1.1.2.2.2.2	0.935081148564295	.	32480001	32880000	#FF0000	1	1
chr1	32880001	33280000	A.1.1.2.1.1.1.1.1.2.2.1	0.937578027465668	.	32880001	33280000	#FF0000	1	1
chr1	33280001	33560000	A.1.1.2.1.1.2.1.1.1.2	0.926342072409488	.	33280001	33560000	#FF0000	1	1
chr1	33560001	33840000	A.1.2.1.2.2.1.1.2.2.2.2	0.755305867665418	.	33560001	33840000	#FF4848	1	0.875
chr1	33840001	33960000	A.2.1.2.1.1.1.2.2	0.578027465667915	.	33840001	33960000	#FF9191	1	0.75
chr1	33960001	34120000	B.1.2.1.1.1.2.1.1.1.2	0.365792759051186	.	33960001	34120000	#9191FF	1	0.375
chr1	34120001	34440000	B.2.1.2.1.2.1.1.1.1	0.212234706616729	.	34120001	34440000	#4848FF	1	0.25
chr1	34440001	34720000	B.2.1.2.1.2.2.1.2.2.2	0.192259675405743	.	34440001	34720000	#4848FF	1	0.25
chr1	34720001	35040000	B.2.1.2.1.2.2.1.2.2.1	0.193508114856429	.	34720001	35040000	#4848FF	1	0.25
chr1	35040001	35240000	B.1.2.1.1.1.2.2.2.1	0.360799001248439	.	35040001	35240000	#9191FF	1	0.375
chr1	35240001	35440000	A.2.1.2.1.1.1.2.1	0.579275905118602	.	35240001	35440000	#FF9191	1	0.75
chr1	35440001	35640000	A.1.2.1.2.2.1.2.2.2	0.744069912609238	.	35440001	35640000	#FF4848	1	0.875
chr1	35640001	35920000	A.1.1.2.2.1.1.1.2.2.2	0.882646691635456	.	35640001	35920000	#FF0000	1	1
chr1	35920001	36240000	A.1.1.2.2.1.1.1.2.1	0.885143570536829	.	35920001	36240000	#FF0000	1	1
chr1	36240001	36600000	A.1.1.2.1.1.1.1.2.2	0.932584269662921	.	36240001	36600000	#FF0000	1	1
chr1	36600001	36960000	A.1.1.2.1.1.1.1.2.1	0.933832709113608	.	36600001	36960000	#FF0000	1	1
chr1	36960001	37600000	B.1.1.1.1.2.1.2	0.429463171036205	.	36960001	37600000	#DADAFF	1	0.5
chr1	37600001	37920000	B.1.1.2.1.1.1.2.1.2.2	0.399500624219725	.	37600001	37920000	#DADAFF	1	0.5
chr1	37920001	38080000	A.1.2.1.1.2.2.2.1	0.796504369538077	.	37920001	38080000	#FF4848	1	0.875
chr1	38080001	38240000	A.1.2.2.1.2.2.2.2.1.2	0.685393258426966	.	38080001	38240000	#FF4848	1	0.875
chr1	38240001	38480000	A.1.1.2.2.1.2.2.2.1	0.868913857677903	.	38240001	38480000	#FF0000	1	1
chr1	38480001	38720000	A.2.2.1.1.2.2.1.2	0.49812734082397	.	38480001	38720000	#FFDADA	1	0.625
chr1	38720001	38920000	B.1.1.2.1.2.2.2.2.2	0.387016229712859	.	38720001	38920000	#DADAFF	1	0.5
chr1	38920001	39320000	B.1.1.1.1.2.2.2.1	0.426966292134831	.	38920001	39320000	#DADAFF	1	0.5
chr1	39320001	39560000	A.1.2.1.1.1.1.2.2.2	0.833957553058677	.	39320001	39560000	#FF4848	1	0.875
chr1	39560001	39840000	A.1.1.2.2.1.1.1.1.2.1	0.888888888888889	.	39560001	39840000	#FF0000	1	1
chr1	39840001	40040000	A.1.2.1.1.1.2.1.2.1.2.2.2	0.82521847690387	.	39840001	40040000	#FF4848	1	0.875
chr1	40040001	40280000	A.2.1.1.1.1.2.2.1.1	0.625468164794007	.	40040001	40280000	#FF9191	1	0.75
chr1	40280001	40520000	A.1.2.1.1.2.2.1.1.1	0.801498127340824	.	40280001	40520000	#FF4848	1	0.875
chr1	40520001	40680000	A.1.2.2.1.1.2.1.1.2.1.1	0.712858926342072	.	40520001	40680000	#FF4848	1	0.875
chr1	40680001	40920000	A.1.1.2.2.1.2.1.2.1.1.1	0.875156054931336	.	40680001	40920000	#FF0000	1	1
chr1	40920001	41120000	A.1.2.2.1.1.2.1.1.2.1.2	0.711610486891386	.	40920001	41120000	#FF4848	1	0.875
chr1	41120001	41320000	A.1.2.1.1.1.1.2.1.1.2.2	0.838951310861423	.	41120001	41320000	#FF4848	1	0.875
chr1	41320001	41480000	A.1.2.1.1.1.1.2.2.1.1	0.83645443196005	.	41320001	41480000	#FF4848	1	0.875
chr1	41480001	41720000	A.1.2.2.1.2.2.2.2.1.1	0.686641697877653	.	41480001	41720000	#FF4848	1	0.875
chr1	41720001	42000000	A.2.2.1.1.2.2.1.1	0.499375780274657	.	41720001	42000000	#FFDADA	1	0.625
chr1	42000001	42600000	B.1.2.1.1.1.2.2.1	0.362047440699126	.	42000001	42600000	#9191FF	1	0.375
chr1	42600001	43120000	A.1.2.2.1.1.1.1.1.2.2.1	0.726591760299625	.	42600001	43120000	#FF4848	1	0.875
chr1	43120001	43400000	A.1.2.1.1.1.1.2.1.1.1	0.841448189762796	.	43120001	43400000	#FF4848	1	0.875
chr1	43400001	43520000	A.1.2.1.1.2.1.2.2.1.1	0.805243445692884	.	43400001	43520000	#FF4848	1	0.875
chr1	43520001	43720000	A.1.2.2.1.1.2.1.1.2.2.1	0.710362047440699	.	43520001	43720000	#FF4848	1	0.875
chr1	43720001	43920000	A.1.2.1.1.1.2.2.1.1	0.822721598002497	.	43720001	43920000	#FF4848	1	0.875
chr1	43920001	44240000	A.1.1.2.1.1.2.1.2	0.923845193508115	.	43920001	44240000	#FF0000	1	1
chr1	44240001	44520000	A.1.2.1.1.2.2.1.2.1	0.799001248439451	.	44240001	44520000	#FF4848	1	0.875
chr1	44520001	44680000	A.2.1.2.1.1.2.1.2.2	0.571785268414482	.	44520001	44680000	#FF9191	1	0.75
chr1	44680001	44880000	A.1.2.2.1.1.1.1.2.2.2.2	0.720349563046192	.	44680001	44880000	#FF4848	1	0.875
chr1	44880001	45120000	A.1.2.2.1.2.2.2.1.2	0.68789013732834	.	44880001	45120000	#FF4848	1	0.875
chr1	45120001	45320000	A.1.1.2.1.1.2.2.1.1.1.2	0.921348314606742	.	45120001	45320000	#FF0000	1	1
chr1	45320001	45480000	A.1.2.1.1.2.1.2.1.2.1.2	0.808988764044944	.	45320001	45480000	#FF4848	1	0.875
chr1	45480001	45680000	A.1.1.2.2.1.2.1.2.1.1.2	0.873907615480649	.	45480001	45680000	#FF0000	1	1
chr1	45680001	45960000	A.1.1.2.2.1.2.1.2.1.2	0.872659176029963	.	45680001	45960000	#FF0000	1	1
chr1	45960001	46120000	A.1.2.1.1.1.2.1.2.1.2.2.1	0.826466916354557	.	45960001	46120000	#FF4848	1	0.875
chr1	46120001	46480000	A.1.1.2.1.1.1.1.1.2.2.2.1	0.936329588014981	.	46120001	46480000	#FF0000	1	1
chr1	46480001	46840000	A.1.1.1.2.2.2.2.2.2.2.2.2	0.943820224719101	.	46480001	46840000	#FF0000	1	1
chr1	46840001	47200000	A.1.1.2.2.2.1.2	0.85518102372035	.	46840001	47200000	#FF0000	1	1
chr1	47200001	47640000	B.1.1.2.1.1.1.2.1.1.1	0.403245942571785	.	47200001	47640000	#DADAFF	1	0.5
chr1	47640001	47880000	A.1.1.2.2.2.1.1.1.2.2	0.863920099875156	.	47640001	47880000	#FF0000	1	1
chr1	47880001	48240000	A.2.1.2.1.2.2.1	0.560549313358302	.	47880001	48240000	#FF9191	1	0.75
chr1	48240001	48400000	A.1.2.2.2.1.1.2.1.2	0.679151061173533	.	48240001	48400000	#FF4848	1	0.875
chr1	48400001	48560000	A.2.2.2.1.2.2.1.2.2	0.455680399500624	.	48400001	48560000	#FFDADA	1	0.625
chr1	48560001	48760000	B.1.2.1.1.1.2.1.2	0.363295880149813	.	48560001	48760000	#9191FF	1	0.375
chr1	48760001	49000000	B.1.2.2.1.2.1.1.2.2	0.31585518102372	.	48760001	49000000	#9191FF	1	0.375
chr1	49000001	49240000	B.2.1.2.1.2.1.1.2	0.209737827715356	.	49000001	49240000	#4848FF	1	0.25
chr1	49240001	49440000	B.2.2.2.1.1.1.1.2	0.0399500624219725	.	49240001	49440000	#0000FF	1	0.125
chr1	49440001	50240000	B.2.2.2.2.2.2	0.00124843945068664	.	49440001	50240000	#0000FF	1	0.125
chr1	50240001	50560000	B.2.2.2.2.1.2.1.1	0.0112359550561798	.	50240001	50560000	#0000FF	1	0.125
chr1	50560001	50840000	B.2.1.2.1.2.2.2.2.2	0.187265917602996	.	50560001	50840000	#4848FF	1	0.25
chr1	50840001	51080000	A.2.2.1.1.1.1.1.1.2	0.52059925093633	.	50840001	51080000	#FFDADA	1	0.625
chr1	51080001	51480000	A.1.2.2.2.1.1.2.2.1.2	0.67665418227216	.	51080001	51480000	#FF4848	1	0.875
chr1	51480001	51680000	A.2.1.2.2.1.2.1.2.2	0.544319600499376	.	51480001	51680000	#FF9191	1	0.75
chr1	51680001	52080000	A.1.1.2.1.2.2.1.1	0.902621722846442	.	51680001	52080000	#FF0000	1	1
chr1	52080001	52480000	A.1.1.1.2.2.2.2.2.2.2.2.1	0.945068664169788	.	52080001	52480000	#FF0000	1	1
chr1	52480001	52760000	A.1.1.1.2.2.2.2.2.2.2.1	0.946317103620474	.	52480001	52760000	#FF0000	1	1
chr1	52760001	53240000	A.1.1.1.2.2.2.2.1.2	0.950062421972534	.	52760001	53240000	#FF0000	1	1
chr1	53240001	53480000	A.1.1.2.2.1.1.1.2.2.1	0.883895131086142	.	53240001	53480000	#FF0000	1	1
chr1	53480001	53720000	A.1.1.2.1.1.2.1.1.1.1	0.927590511860175	.	53480001	53720000	#FF0000	1	1
chr1	53720001	53880000	A.1.2.2.1.2.2.2.2.2	0.68414481897628	.	53720001	53880000	#FF4848	1	0.875
chr1	53880001	54200000	A.2.1.2.1.2.2.2.1	0.559300873907616	.	53880001	54200000	#FF9191	1	0.75
chr1	54200001	54520000	A.1.1.2.1.1.1.2.1	0.931335830212235	.	54200001	54520000	#FF0000	1	1
chr1	54520001	55080000	A.1.1.1.2.2.2.1	0.952559300873908	.	54520001	55080000	#FF0000	1	1
chr1	55080001	55400000	A.1.1.2.1.1.2.1.1.2	0.925093632958802	.	55080001	55400000	#FF0000	1	1
chr1	55400001	55560000	A.1.2.1.2.2.1.1.2.2.1	0.757802746566791	.	55400001	55560000	#FF4848	1	0.875
chr1	55560001	55720000	A.1.2.1.2.2.1.1.2.1.1.2	0.761548064918851	.	55560001	55720000	#FF4848	1	0.875
chr1	55720001	56000000	A.2.1.2.1.1.1.1.2.1	0.581772784019975	.	55720001	56000000	#FF9191	1	0.75
chr1	56000001	56280000	B.1.2.1.1.1.2.1.1.1.1	0.367041198501873	.	56000001	56280000	#9191FF	1	0.375
chr1	56280001	56640000	B.1.2.2.1.2.2.1.2	0.309612983770287	.	56280001	56640000	#9191FF	1	0.375
chr1	56640001	56840000	A.2.1.2.2.1.2.1.2.1	0.545568039950062	.	56640001	56840000	#FF9191	1	0.75
chr1	56840001	57000000	A.1.2.1.2.2.1.1.2.1.1.1	0.762796504369538	.	56840001	57000000	#FF4848	1	0.875
chr1	57000001	57160000	A.2.1.1.1.1.1.1.1	0.631710362047441	.	57000001	57160000	#FF9191	1	0.75
chr1	57160001	57480000	A.2.1.1.2.1.2.2.2.2	0.604244694132335	.	57160001	57480000	#FF9191	1	0.75
chr1	57480001	57680000	B.1.2.1.1.1.2.1.1.2	0.364544319600499	.	57480001	57680000	#9191FF	1	0.375
chr1	57680001	57800000	A.2.2.2.1.2.2.1.2.1	0.456928838951311	.	57680001	57800000	#FFDADA	1	0.625
chr1	57800001	58080000	B.2.1.1.1.1.1.2	0.288389513108614	.	57800001	58080000	#4848FF	1	0.25
chr1	58080001	58440000	B.2.1.2.1.2.2.1.1.2	0.196004993757803	.	58080001	58440000	#4848FF	1	0.25
chr1	58440001	58840000	B.2.1.2.1.2.2.1.1.1	0.197253433208489	.	58440001	58840000	#4848FF	1	0.25
chr1	58840001	58920000	B.1.1.2.1.2.2.1.2	0.392009987515606	.	58840001	58920000	#DADAFF	1	0.5
chr1	58920001	59120000	A.2.2.1.1.1.1.1.1.1	0.521847690387016	.	58920001	59120000	#FFDADA	1	0.625
chr1	59120001	59400000	A.1.2.1.2.1.1.2.1.2	0.790262172284644	.	59120001	59400000	#FF4848	1	0.875
chr1	59400001	59560000	A.2.1.2.1.1.1.1.2.2	0.580524344569288	.	59400001	59560000	#FF9191	1	0.75
chr1	59560001	59760000	A.2.1.1.1.2.1.1.2.2	0.619225967540574	.	59560001	59760000	#FF9191	1	0.75
chr1	59760001	59960000	A.1.2.1.2.2.1.1.2.1.2.1	0.760299625468165	.	59760001	59960000	#FF4848	1	0.875
chr1	59960001	60240000	A.1.2.1.2.2.1.1.2.1.2.2	0.759051186017478	.	59960001	60240000	#FF4848	1	0.875
chr1	60240001	60440000	A.2.1.2.2.1.2.1.1.2.1	0.548064918851436	.	60240001	60440000	#FF9191	1	0.75
chr1	60440001	60800000	B.2.2.1.1.1.1.2	0.136079900124844	.	60440001	60800000	#0000FF	1	0.125
chr1	60800001	61520000	B.2.2.1.1.2.2.1	0.111111111111111	.	60800001	61520000	#0000FF	1	0.125
chr1	61520001	61880000	A.1.2.2.2.2.2.2.1	0.636704119850187	.	61520001	61880000	#FF4848	1	0.875
chr1	61880001	62120000	B.1.1.2.1.1.1.1.1	0.405742821473159	.	61880001	62120000	#DADAFF	1	0.5
chr1	62120001	62600000	A.1.2.2.2.1.1.2.1.1	0.68039950062422	.	62120001	62600000	#FF4848	1	0.875
chr1	62600001	62920000	A.1.1.2.2.2.1.1.1.2.1	0.865168539325843	.	62600001	62920000	#FF0000	1	1
chr1	62920001	63240000	A.1.1.2.1.1.1.2.2.2	0.928838951310861	.	62920001	63240000	#FF0000	1	1
chr1	63240001	63760000	B.1.1.1.1.2.2.1	0.428214731585518	.	63240001	63760000	#DADAFF	1	0.5
chr1	63760001	64160000	A.2.1.2.2.1.1.1.1	0.556803995006242	.	63760001	64160000	#FF9191	1	0.75
chr1	64160001	64360000	B.1.2.1.1.2.1.2.2.2	0.350811485642946	.	64160001	64360000	#9191FF	1	0.375
chr1	64360001	64600000	B.2.1.1.1.2.1.2.1.1.1	0.278401997503121	.	64360001	64600000	#4848FF	1	0.25
chr1	64600001	64800000	B.1.2.2.1.2.2.2.2	0.307116104868914	.	64600001	64800000	#9191FF	1	0.375
chr1	64800001	65280000	B.1.2.2.1.2.1.1.2.1	0.317103620474407	.	64800001	65280000	#9191FF	1	0.375
chr1	65280001	65480000	A.1.2.1.2.2.1.2.2.1.2	0.745318352059925	.	65280001	65480000	#FF4848	1	0.875
chr1	65480001	65720000	A.2.1.1.2.1.2.2.1.1	0.607990012484395	.	65480001	65720000	#FF9191	1	0.75
chr1	65720001	65960000	A.2.2.1.2.2.2.1.2	0.478152309612984	.	65720001	65960000	#FFDADA	1	0.625
chr1	65960001	66200000	B.1.2.1.1.2.1.2.2.1.2.1	0.35330836454432	.	65960001	66200000	#9191FF	1	0.375
chr1	66200001	66480000	B.2.2.1.1.2.2.2.2	0.108614232209738	.	66200001	66480000	#0000FF	1	0.125
chr1	66480001	66680000	B.2.2.1.1.2.1.1.2.2	0.118601747815231	.	66480001	66680000	#0000FF	1	0.125
chr1	66680001	66920000	B.2.1.2.1.2.1.2.1.2.2.2	0.200998751560549	.	66680001	66920000	#4848FF	1	0.25
chr1	66920001	67080000	B.1.2.2.1.2.1.1.1.2	0.318352059925094	.	66920001	67080000	#9191FF	1	0.375
chr1	67080001	67360000	B.2.1.1.1.2.1.1.1	0.280898876404494	.	67080001	67360000	#4848FF	1	0.25
chr1	67360001	67520000	A.2.1.2.2.1.1.1.2.2.1	0.554307116104869	.	67360001	67520000	#FF9191	1	0.75
chr1	67520001	67800000	B.1.2.1.1.2.1.2.1.2	0.355805243445693	.	67520001	67800000	#9191FF	1	0.375
chr1	67800001	68080000	A.2.1.2.2.1.2.1.1.1	0.549313358302122	.	67800001	68080000	#FF9191	1	0.75
chr1	68080001	68240000	A.2.1.1.2.1.2.2.2.1	0.605493133583021	.	68080001	68240000	#FF9191	1	0.75
chr1	68240001	68560000	B.2.1.2.1.2.1.2.1.2.1.1	0.207240948813983	.	68240001	68560000	#4848FF	1	0.25
chr1	68560001	69000000	B.2.1.1.1.2.1.2.1.2.1	0.275905118601748	.	68560001	69000000	#4848FF	1	0.25
chr1	69000001	69320000	B.2.2.2.1.1.1.1.1.1.2	0.0424469413233458	.	69000001	69320000	#0000FF	1	0.125
chr1	69320001	69680000	B.2.2.2.1.1.1.1.1.2	0.0411985018726592	.	69320001	69680000	#0000FF	1	0.125
chr1	69680001	69960000	B.2.2.1.1.2.1.2.1.1	0.117353308364544	.	69680001	69960000	#0000FF	1	0.125
chr1	69960001	70160000	B.2.2.1.1.2.1.1.2.1.1	0.121098626716604	.	69960001	70160000	#0000FF	1	0.125
chr1	70160001	70640000	B.2.1.2.1.2.1.2.2.2	0.198501872659176	.	70160001	70640000	#4848FF	1	0.25
chr1	70640001	70840000	A.1.2.2.2.1.1.2.2.2	0.675405742821473	.	70640001	70840000	#FF4848	1	0.875
chr1	70840001	71200000	B.2.1.1.1.1.2.1.1.1.1	0.287141073657928	.	70840001	71200000	#4848FF	1	0.25
chr1	71200001	71440000	B.2.1.2.1.2.2.2.2.1.2	0.188514357053683	.	71200001	71440000	#4848FF	1	0.25
chr1	71440001	71560000	B.1.2.1.1.2.2.2.1.2	0.344569288389513	.	71440001	71560000	#9191FF	1	0.375
chr1	71560001	71880000	B.2.2.1.1.2.1.2.1.2.1	0.116104868913858	.	71560001	71880000	#0000FF	1	0.125
chr1	71880001	72080000	B.2.2.1.1.1.2.2.1	0.128589263420724	.	71880001	72080000	#0000FF	1	0.125
chr1	72080001	72360000	B.2.2.1.1.2.1.1.2.1.2	0.119850187265918	.	72080001	72360000	#0000FF	1	0.125
chr1	72360001	72800000	B.2.1.2.1.2.1.2.2.1	0.199750312109863	.	72360001	72800000	#4848FF	1	0.25
chr1	72800001	73120000	B.2.1.2.1.1.2.1.2.1	0.227215980024969	.	72800001	73120000	#4848FF	1	0.25
chr1	73120001	73560000	B.2.2.1.1.2.1.1.1.2	0.122347066167291	.	73120001	73560000	#0000FF	1	0.125
chr1	73560001	74120000	B.2.2.1.1.2.1.1.1.1.2	0.123595505617978	.	73560001	74120000	#0000FF	1	0.125
chr1	74120001	74240000	B.2.1.2.1.1.2.2.1.1.1.2	0.222222222222222	.	74120001	74240000	#4848FF	1	0.25
chr1	74240001	74600000	B.2.2.1.1.1.2.2.2.2	0.126092384519351	.	74240001	74600000	#0000FF	1	0.125
chr1	74600001	74960000	B.2.1.2.1.2.1.2.1.2.2.1	0.202247191011236	.	74600001	74960000	#4848FF	1	0.25
chr1	74960001	75120000	B.2.1.1.1.2.1.1.2	0.279650436953808	.	74960001	75120000	#4848FF	1	0.25
chr1	75120001	75280000	B.1.1.2.2.2.1.2.1	0.375780274656679	.	75120001	75280000	#DADAFF	1	0.5
chr1	75280001	75680000	B.2.2.1.1.1.1.1.2.2	0.137328339575531	.	75280001	75680000	#0000FF	1	0.125
chr1	75680001	75880000	B.1.2.2.1.2.1.2.2.2	0.31210986267166	.	75680001	75880000	#9191FF	1	0.375
chr1	75880001	76160000	B.1.2.2.1.2.1.2.2.1	0.313358302122347	.	75880001	76160000	#9191FF	1	0.375
chr1	76160001	76280000	A.2.1.2.2.1.1.1.2.2.2	0.553058676654182	.	76160001	76280000	#FF9191	1	0.75
chr1	76280001	76840000	B.2.1.2.1.2.1.2.1.2.1.2.2	0.203495630461923	.	76280001	76840000	#4848FF	1	0.25
chr1	76840001	77280000	B.2.2.2.1.1.1.2.1	0.0387016229712859	.	76840001	77280000	#0000FF	1	0.125
chr1	77280001	77560000	B.2.1.2.1.2.2.2.2.1.1	0.18976279650437	.	77280001	77560000	#4848FF	1	0.25
chr1	77560001	77720000	B.1.2.1.1.2.1.2.2.1.2.2	0.352059925093633	.	77560001	77720000	#9191FF	1	0.375
chr1	77720001	78000000	B.1.2.1.1.2.2.2.2.2	0.34207240948814	.	77720001	78000000	#9191FF	1	0.375
chr1	78000001	78240000	A.1.2.1.2.2.1.2.2.1.1.1	0.747815230961298	.	78000001	78240000	#FF4848	1	0.875
chr1	78240001	78600000	A.1.2.1.2.2.1.2.2.1.1.2	0.746566791510612	.	78240001	78600000	#FF4848	1	0.875
chr1	78600001	78880000	B.2.1.1.1.2.1.2.2	0.273408239700375	.	78600001	78880000	#4848FF	1	0.25
chr1	78880001	79160000	B.2.2.1.1.1.1.1.2.1	0.138576779026217	.	78880001	79160000	#0000FF	1	0.125
chr1	79160001	79400000	B.2.2.1.1.2.1.2.1.2.2	0.114856429463171	.	79160001	79400000	#0000FF	1	0.125
chr1	79400001	79720000	B.2.2.2.1.1.1.1.1.1.1	0.0436953807740325	.	79400001	79720000	#0000FF	1	0.125
chr1	79720001	80400000	B.2.2.2.1.1.1.2.2.1	0.0374531835205993	.	79720001	80400000	#0000FF	1	0.125
chr1	80400001	81080000	B.2.2.2.1.1.1.2.2.2	0.0362047440699126	.	80400001	81080000	#0000FF	1	0.125
chr1	81080001	81280000	B.2.1.2.1.1.2.2.1.1.2.2	0.219725343320849	.	81080001	81280000	#4848FF	1	0.25
chr1	81280001	81520000	B.2.1.2.1.1.2.2.1.1.2.1	0.220973782771536	.	81280001	81520000	#4848FF	1	0.25
chr1	81520001	81880000	B.2.2.1.1.1.2.2.2.1	0.127340823970037	.	81520001	81880000	#0000FF	1	0.125
chr1	81880001	82240000	B.2.1.2.1.1.1.2.1.2.1.2	0.234706616729089	.	81880001	82240000	#4848FF	1	0.25
chr1	82240001	82440000	B.1.1.1.2.2.2.1	0.408239700374532	.	82240001	82440000	#DADAFF	1	0.5
chr1	82440001	82680000	B.2.1.2.1.1.1.2.1.2.2	0.233458177278402	.	82440001	82680000	#4848FF	1	0.25
chr1	82680001	83200000	B.2.2.1.1.2.1.1.1.1.1	0.124843945068664	.	82680001	83200000	#0000FF	1	0.125
chr1	83200001	83600000	B.2.1.2.1.1.2.2.1.2	0.218476903870162	.	83200001	83600000	#4848FF	1	0.25
chr1	83600001	83680000	B.2.1.1.1.1.2.2	0.282147315855181	.	83600001	83680000	#4848FF	1	0.25
chr1	83680001	83920000	B.2.1.2.1.1.1.2.1.1	0.237203495630462	.	83680001	83920000	#4848FF	1	0.25
chr1	83920001	84120000	B.2.1.2.1.1.2.2.1.1.1.1	0.223470661672909	.	83920001	84120000	#4848FF	1	0.25
chr1	84120001	84360000	B.2.1.2.1.1.1.2.1.2.1.1	0.235955056179775	.	84120001	84360000	#4848FF	1	0.25
chr1	84360001	84440000	B.1.2.2.1.2.1.2.1	0.314606741573034	.	84360001	84440000	#9191FF	1	0.375
chr1	84440001	84920000	B.2.1.1.1.1.2.1.1.1.2	0.285892634207241	.	84440001	84920000	#4848FF	1	0.25
chr1	84920001	85200000	A.2.2.1.2.1.1.2.1	0.49063670411985	.	84920001	85200000	#FFDADA	1	0.625
chr1	85200001	85720000	B.1.1.2.2.2.1.2.2.1	0.374531835205993	.	85200001	85720000	#DADAFF	1	0.5
chr1	85720001	85920000	A.1.2.2.2.2.2.2.2.1.2	0.634207240948814	.	85720001	85920000	#FF4848	1	0.875
chr1	85920001	86080000	A.2.1.1.2.1.2.2.1.2	0.606741573033708	.	85920001	86080000	#FF9191	1	0.75
chr1	86080001	86160000	A.2.1.2.2.1.1.1.2.1	0.555555555555556	.	86080001	86160000	#FF9191	1	0.75
chr1	86160001	86800000	B.2.2.1.1.1.1.1.1.2	0.139825218476904	.	86160001	86800000	#0000FF	1	0.125
chr1	86800001	87160000	B.2.1.1.1.2.1.2.1.2.2	0.274656679151061	.	86800001	87160000	#4848FF	1	0.25
chr1	87160001	87560000	A.1.2.1.2.1.1.1	0.794007490636704	.	87160001	87560000	#FF4848	1	0.875
chr1	87560001	87880000	B.1.2.1.1.2.2.2.2.1	0.343320848938826	.	87560001	87880000	#9191FF	1	0.375
chr1	87880001	88160000	B.2.1.2.1.2.1.2.1.1	0.208489388264669	.	87880001	88160000	#4848FF	1	0.25
chr1	88160001	88320000	B.1.2.1.1.2.1.2.1.1	0.35705368289638	.	88160001	88320000	#9191FF	1	0.375
chr1	88320001	88560000	B.2.1.1.1.1.2.1.1.2	0.284644194756554	.	88320001	88560000	#4848FF	1	0.25
chr1	88560001	88680000	B.1.1.1.2.2.1.2	0.409488139825218	.	88560001	88680000	#DADAFF	1	0.5
chr1	88680001	89120000	B.2.1.2.1.2.1.2.1.2.1.2.1.1	0.205992509363296	.	88680001	89120000	#4848FF	1	0.25
chr1	89120001	89480000	A.1.2.2.2.2.2.2.2.1.1	0.635455680399501	.	89120001	89480000	#FF4848	1	0.875
chr1	89480001	89960000	B.2.1.1.1.2.1.2.1.1.2	0.277153558052434	.	89480001	89960000	#4848FF	1	0.25
chr1	89960001	90080000	A.2.2.1.1.1.1.1.2	0.519350811485643	.	89960001	90080000	#FFDADA	1	0.625
chr1	90080001	90240000	B.1.1.2.2.2.1.2.2.2	0.373283395755306	.	90080001	90240000	#DADAFF	1	0.5
chr1	90240001	90480000	A.1.2.2.2.1.1.2.2.1.1	0.677902621722846	.	90240001	90480000	#FF4848	1	0.875
chr1	90480001	90920000	B.2.1.2.1.2.1.2.1.2.1.2.1.2	0.204744069912609	.	90480001	90920000	#4848FF	1	0.25
chr1	90920001	91120000	B.2.2.1.1.1.1.1.1.1	0.141073657927591	.	90920001	91120000	#0000FF	1	0.125
chr1	91120001	91360000	B.1.2.1.1.2.2.2.1.1	0.3458177278402	.	91120001	91360000	#9191FF	1	0.375
chr1	91360001	91520000	A.2.1.2.2.1.2.1.1.2.2	0.546816479400749	.	91360001	91520000	#FF9191	1	0.75
chr1	91520001	91680000	B.1.2.1.1.2.1.2.2.1.1	0.354556803995006	.	91520001	91680000	#9191FF	1	0.375
chr1	91680001	91960000	B.1.2.2.1.2.1.1.1.1	0.31960049937578	.	91680001	91960000	#9191FF	1	0.375
chr1	91960001	92160000	A.2.2.1.1.1.2.1.2.2.1	0.50936329588015	.	91960001	92160000	#FFDADA	1	0.625
chr1	92160001	92360000	A.1.1.2.2.2.1.1.2.2.2.2	0.856429463171036	.	92160001	92360000	#FF0000	1	1
chr1	92360001	92720000	A.2.1.2.2.1.1.2.2	0.550561797752809	.	92360001	92720000	#FF9191	1	0.75
chr1	92720001	92920000	A.1.2.2.2.2.2.1.1.1.1	0.644194756554307	.	92720001	92920000	#FF4848	1	0.875
chr1	92920001	93200000	A.1.2.1.2.2.1.1.1.1	0.765293383270911	.	92920001	93200000	#FF4848	1	0.875
chr1	93200001	93560000	A.1.1.1.2.2.2.2.2.1	0.948813982521848	.	93200001	93560000	#FF0000	1	1
chr1	93560001	93680000	A.1.1.2.2.1.1.2.2.1	0.880149812734082	.	93560001	93680000	#FF0000	1	1
chr1	93680001	94480000	A.1.1.1.1.1.2.2	0.99250936329588	.	93680001	94480000	#FF0000	1	1
chr1	94480001	94600000	A.1.1.2.1.1.1.2.2.1	0.930087390761548	.	94480001	94600000	#FF0000	1	1
chr1	94600001	95000000	A.1.1.1.1.2.2.2.1.2	0.975031210986267	.	94600001	95000000	#FF0000	1	1
chr1	95000001	95280000	A.1.1.2.1.2.2.1.2	0.901373283395755	.	95000001	95280000	#FF0000	1	1
chr1	95280001	95560000	A.1.1.2.2.2.1.1.2.1.1	0.862671660424469	.	95280001	95560000	#FF0000	1	1
chr1	95560001	95720000	A.1.2.2.2.2.2.2.2.2	0.632958801498127	.	95560001	95720000	#FF4848	1	0.875
chr1	95720001	95920000	B.2.1.1.1.2.2.1.2	0.270911360799001	.	95720001	95920000	#4848FF	1	0.25
chr1	95920001	96360000	B.2.2.2.1.1.2.1.1	0.034956304619226	.	95920001	96360000	#0000FF	1	0.125
chr1	96360001	97000000	B.2.2.2.1.1.2.2.2.2	0.0274656679151061	.	96360001	97000000	#0000FF	1	0.125
chr1	97000001	97160000	B.1.1.2.2.2.2.1	0.372034956304619	.	97000001	97160000	#DADAFF	1	0.5
chr1	97160001	97320000	A.2.2.1.2.1.1.2.2	0.489388264669164	.	97160001	97320000	#FFDADA	1	0.625
chr1	97320001	97720000	B.2.2.1.1.2.1.2.2.2	0.112359550561798	.	97320001	97720000	#0000FF	1	0.125
chr1	97720001	97920000	B.2.1.2.1.1.2.2.2.1.2.2	0.214731585518102	.	97720001	97920000	#4848FF	1	0.25
chr1	97920001	98280000	B.2.1.2.1.1.2.1.2.2.2	0.224719101123595	.	97920001	98280000	#4848FF	1	0.25
chr1	98280001	98560000	B.2.1.1.1.2.2.2	0.269662921348315	.	98280001	98560000	#4848FF	1	0.25
chr1	98560001	99080000	B.2.2.2.1.1.2.2.2.1	0.0287141073657928	.	98560001	99080000	#0000FF	1	0.125
chr1	99080001	99240000	B.1.1.2.2.2.2.2.2	0.369538077403246	.	99080001	99240000	#DADAFF	1	0.5
chr1	99240001	99600000	B.2.2.1.1.1.2.1.1.2.1	0.133583021223471	.	99240001	99600000	#0000FF	1	0.125
chr1	99600001	99960000	B.2.1.1.1.2.2.1.1	0.272159800249688	.	99600001	99960000	#4848FF	1	0.25
chr1	99960001	100280000	A.2.1.1.2.1.2.1.1	0.610486891385768	.	99960001	100280000	#FF9191	1	0.75
chr1	100280001	100480000	A.1.2.1.2.2.1.2.1.2.2.2	0.749063670411985	.	100280001	100480000	#FF4848	1	0.875
chr1	100480001	100600000	A.1.2.1.2.2.1.2.1.2.1	0.751560549313358	.	100480001	100600000	#FF4848	1	0.875
chr1	100600001	100960000	A.1.2.1.2.2.1.2.1.2.2.1	0.750312109862672	.	100600001	100960000	#FF4848	1	0.875
chr1	100960001	101360000	B.1.2.1.1.2.2.1.2	0.347066167290886	.	100960001	101360000	#9191FF	1	0.375
chr1	101360001	101520000	A.2.1.1.2.1.2.1.2	0.609238451935081	.	101360001	101520000	#FF9191	1	0.75
chr1	101520001	101800000	B.1.1.2.2.2.2.2.1	0.370786516853933	.	101520001	101800000	#DADAFF	1	0.5
chr1	101800001	102160000	B.2.2.1.1.1.2.1.2.2	0.129837702871411	.	101800001	102160000	#0000FF	1	0.125
chr1	102160001	102280000	B.2.1.2.1.1.2.1.1.1	0.230961298377029	.	102160001	102280000	#4848FF	1	0.25
chr1	102280001	102600000	B.2.2.2.1.1.2.1.2.1.2	0.0324594257178527	.	102280001	102600000	#0000FF	1	0.125
chr1	102600001	103360000	B.2.2.1.1.2.1.2.2.1	0.113607990012484	.	102600001	103360000	#0000FF	1	0.125
chr1	103360001	103600000	B.2.1.2.1.1.2.1.2.2.1	0.225967540574282	.	103360001	103600000	#4848FF	1	0.25
chr1	103600001	103800000	B.2.2.1.1.1.2.1.2.1	0.131086142322097	.	103600001	103800000	#0000FF	1	0.125
chr1	103880001	103920000	B.1.2.2.2.2.2.2	0.290886392009988	.	103880001	103920000	#9191FF	1	0.375
chr1	104000001	104160000	B.1.2.2.2.2.2.2	0.290886392009988	.	104000001	104160000	#9191FF	1	0.375
chr1	104280001	104920000	B.2.2.2.2.1.2.1.2	0.00998751560549313	.	104280001	104920000	#0000FF	1	0.125
chr1	104920001	105160000	B.2.1.2.1.1.2.2.2.1.2.1	0.215980024968789	.	104920001	105160000	#4848FF	1	0.25
chr1	105160001	105480000	B.2.1.2.1.1.2.1.1.2.2	0.228464419475655	.	105160001	105480000	#4848FF	1	0.25
chr1	105480001	105760000	B.2.1.2.1.1.2.1.1.2.1	0.229712858926342	.	105480001	105760000	#4848FF	1	0.25
chr1	105760001	106120000	B.2.1.2.1.1.2.2.2.1.1	0.217228464419476	.	105760001	106120000	#4848FF	1	0.25
chr1	106120001	106400000	B.2.1.2.1.1.1.2.2	0.232209737827715	.	106120001	106400000	#4848FF	1	0.25
chr1	106400001	106600000	B.2.1.2.1.1.2.2.2.2	0.213483146067416	.	106400001	106600000	#4848FF	1	0.25
chr1	106600001	107160000	B.2.2.2.1.1.2.1.2.2	0.031210986267166	.	106600001	107160000	#0000FF	1	0.125
chr1	107160001	107520000	B.2.2.2.1.1.2.1.2.1.1	0.0337078651685393	.	107160001	107520000	#0000FF	1	0.125
chr1	107520001	108040000	B.2.2.1.1.1.2.1.1.1	0.134831460674157	.	107520001	108040000	#0000FF	1	0.125
chr1	108040001	108280000	A.2.2.2.2.1.1.2	0.450686641697878	.	108040001	108280000	#FFDADA	1	0.625
chr1	108280001	108480000	B.2.1.2.1.1.1.1.1	0.239700374531835	.	108280001	108480000	#4848FF	1	0.25
chr1	108480001	108680000	B.2.1.1.1.1.2.1.2	0.283395755305868	.	108480001	108680000	#4848FF	1	0.25
chr1	108680001	108800000	B.1.2.1.1.2.2.1.1.1	0.34956304619226	.	108680001	108800000	#9191FF	1	0.375
chr1	108840001	108920000	B.1.2.1.1.2.2.1.1.1	0.34956304619226	.	108840001	108920000	#9191FF	1	0.375
chr1	109000001	109240000	A.2.2.2.2.2.1.1.1.1	0.444444444444444	.	109000001	109240000	#FFDADA	1	0.625
chr1	109240001	109480000	A.1.1.2.2.2.1.1.2.1.2	0.861423220973783	.	109240001	109480000	#FF0000	1	1
chr1	109480001	109720000	A.1.1.1.1.2.2.2.1.1	0.976279650436954	.	109480001	109720000	#FF0000	1	1
chr1	109720001	110000000	A.1.1.1.1.2.1.1.1.1	0.991260923845193	.	109720001	110000000	#FF0000	1	1
chr1	110000001	110640000	A.1.1.1.1.1.1.1.2.2	0.99625468164794	.	110000001	110640000	#FF0000	1	1
chr1	110640001	110840000	A.2.1.2.1.1.1.1.1	0.583021223470662	.	110640001	110840000	#FF9191	1	0.75
chr1	110840001	111000000	A.1.2.2.1.1.1.1.1.1	0.729088639200999	.	110840001	111000000	#FF4848	1	0.875
chr1	111000001	111440000	B.1.1.2.1.1.2.2	0.395755305867665	.	111000001	111440000	#DADAFF	1	0.5
chr1	111440001	111640000	A.2.2.1.1.1.2.1.2.2.2.1	0.508114856429463	.	111440001	111640000	#FFDADA	1	0.625
chr1	111640001	111960000	A.1.2.1.2.1.1.2.2.2	0.787765293383271	.	111640001	111960000	#FF4848	1	0.875
chr1	111960001	112320000	A.1.1.2.2.2.1.1.1.1	0.866416978776529	.	111960001	112320000	#FF0000	1	1
chr1	112320001	112600000	B.1.1.2.1.1.2.1	0.397003745318352	.	112320001	112600000	#DADAFF	1	0.5
chr1	112600001	112880000	B.1.2.2.1.1.2.1.2	0.32334581772784	.	112600001	112880000	#9191FF	1	0.375
chr1	112880001	113120000	A.1.2.2.2.2.2.1.1.2	0.640449438202247	.	112880001	113120000	#FF4848	1	0.875
chr1	113120001	113280000	A.1.1.2.2.2.1.1.2.2.1.1	0.860174781523096	.	113120001	113280000	#FF0000	1	1
chr1	113280001	113440000	A.2.1.1.1.2.1.1.2.1	0.620474406991261	.	113280001	113440000	#FF9191	1	0.75
chr1	113440001	113680000	A.1.1.2.2.2.1.1.2.2.1.2	0.858926342072409	.	113440001	113680000	#FF0000	1	1
chr1	113680001	113920000	A.2.1.1.2.1.1.2.2	0.611735330836454	.	113680001	113920000	#FF9191	1	0.75
chr1	113920001	114240000	A.1.2.1.2.2.1.2.1.1.2	0.752808988764045	.	113920001	114240000	#FF4848	1	0.875
chr1	114240001	114360000	A.1.2.1.2.2.1.1.1.2	0.764044943820225	.	114240001	114360000	#FF4848	1	0.875
chr1	114360001	114560000	A.1.2.2.2.1.1.1.1	0.682896379525593	.	114360001	114560000	#FF4848	1	0.875
chr1	114560001	114920000	B.1.1.1.1.1.2	0.431960049937578	.	114560001	114920000	#DADAFF	1	0.5
chr1	114920001	115120000	A.1.2.1.2.1.1.2.2.1	0.789013732833958	.	114920001	115120000	#FF4848	1	0.875
chr1	115120001	115320000	A.2.1.1.2.1.1.1.1	0.615480649188514	.	115120001	115320000	#FF9191	1	0.75
chr1	115320001	115560000	B.1.2.2.1.1.2.2.2	0.320848938826467	.	115320001	115560000	#9191FF	1	0.375
chr1	115560001	115720000	B.1.2.2.1.1.2.2.1	0.322097378277154	.	115560001	115720000	#9191FF	1	0.375
chr1	115720001	116160000	B.2.1.2.1.2.2.2.1	0.191011235955056	.	115720001	116160000	#4848FF	1	0.25
chr1	116160001	116280000	A.2.2.2.2.2.1.1.1.2	0.443196004993758	.	116160001	116280000	#FFDADA	1	0.625
chr1	116280001	116640000	B.1.2.2.1.1.2.1.1	0.324594257178527	.	116280001	116640000	#9191FF	1	0.375
chr1	116640001	116920000	A.1.2.2.2.1.1.1.2	0.681647940074906	.	116640001	116920000	#FF4848	1	0.875
chr1	116920001	117040000	A.1.1.2.2.2.1.1.2.2.2.1	0.857677902621723	.	116920001	117040000	#FF0000	1	1
chr1	117040001	117360000	A.2.2.1.2.2.2.2.2.2	0.474406991260924	.	117040001	117360000	#FFDADA	1	0.625
chr1	117360001	117720000	A.2.2.1.2.2.2.2.2.1	0.47565543071161	.	117360001	117720000	#FFDADA	1	0.625
chr1	117720001	117840000	B.1.1.2.2.2.1.1	0.377028714107366	.	117720001	117840000	#DADAFF	1	0.5
chr1	117840001	118360000	A.2.2.1.2.2.2.2.1	0.476903870162297	.	117840001	118360000	#FFDADA	1	0.625
chr1	118360001	118480000	A.2.1.2.2.1.1.2.1	0.551810237203496	.	118360001	118480000	#FF9191	1	0.75
chr1	118480001	118720000	B.1.2.2.2.2.2.1	0.292134831460674	.	118480001	118720000	#9191FF	1	0.375
chr1	118720001	118880000	B.2.2.1.1.1.2.1.1.2.2	0.132334581772784	.	118720001	118880000	#0000FF	1	0.125
chr1	118880001	119240000	B.2.2.2.1.1.2.2.1	0.0299625468164794	.	118880001	119240000	#0000FF	1	0.125
chr1	119240001	119400000	B.2.1.2.1.1.1.1.2	0.238451935081149	.	119240001	119400000	#4848FF	1	0.25
chr1	119400001	119640000	B.1.2.1.1.2.2.1.1.2	0.348314606741573	.	119400001	119640000	#9191FF	1	0.375
chr1	119640001	119920000	A.2.1.2.2.1.2.2	0.543071161048689	.	119640001	119920000	#FF9191	1	0.75
chr1	119920001	120120000	B.1.2.1.1.2.1.1	0.358302122347066	.	119920001	120120000	#9191FF	1	0.375
chr1	120120001	120360000	A.1.2.1.2.2.1.2.1.1.1	0.754057428214732	.	120120001	120360000	#FF4848	1	0.875
chr1	120360001	120520000	A.2.1.1.2.1.1.1.2	0.614232209737828	.	120360001	120520000	#FF9191	1	0.75
chr1	120520001	120840000	A.1.2.2.2.2.2.1.2.2	0.637952559300874	.	120520001	120840000	#FF4848	1	0.875
chr1	120840001	120960000	B.1.1.1.2.2.1.1.1	0.411985018726592	.	120840001	120960000	#DADAFF	1	0.5
chr1	121080001	121160000	A.2.2.1.2.2.1.1	0.481897627965044	.	121080001	121160000	#FFDADA	1	0.625
chr1	121160001	121360000	A.2.2.2.2.2.1.2	0.440699126092385	.	121160001	121360000	#FFDADA	1	0.625
chr1	121440001	121520000	A.2.2.2.2.2.1.2	0.440699126092385	.	121440001	121520000	#FFDADA	1	0.625
chr1	142520001	142680000	B.1.1.1.2.2.2.2	0.406991260923845	.	142520001	142680000	#DADAFF	1	0.5
chr1	142760001	142840000	B.1.2.2.1.1.1.1	0.3270911360799	.	142760001	142840000	#9191FF	1	0.375
chr1	143120001	143320000	B.1.2.2.1.1.1.1	0.3270911360799	.	143120001	143320000	#9191FF	1	0.375
chr1	143400001	143440000	B.1.1.2.2.1.2.2	0.378277153558052	.	143400001	143440000	#DADAFF	1	0.5
chr1	143480001	143560000	B.1.1.2.2.1.2.2	0.378277153558052	.	143480001	143560000	#DADAFF	1	0.5
chr1	143720001	143760000	A.1.2.2.2.2.2.1.2.1	0.639200998751561	.	143720001	143760000	#FF4848	1	0.875
chr1	143880001	144080000	A.1.2.2.2.2.2.1.2.1	0.639200998751561	.	143880001	144080000	#FF4848	1	0.875
chr1	144520001	144720000	A.2.2.1.1.1.2.1.2.2.2.2	0.506866416978777	.	144520001	144720000	#FFDADA	1	0.625
chr1	144800001	145120000	A.2.1.1.2.1.1.2.1	0.612983770287141	.	144800001	145120000	#FF9191	1	0.75
chr1	145120001	145320000	A.1.2.2.2.2.2.1.1.1.2.1	0.64294631710362	.	145120001	145320000	#FF4848	1	0.875
chr1	145360001	145600000	A.1.1.1.1.2.1.2.2.2.1	0.9812734082397	.	145360001	145600000	#FF0000	1	1
chr1	145600001	145840000	A.1.2.1.1.1.1.1	0.842696629213483	.	145600001	145840000	#FF4848	1	0.875
chr1	146360001	146400000	A.2.2.2.1.1.2.1.1	0.464419475655431	.	146360001	146400000	#FFDADA	1	0.625
chr1	146440001	146480000	A.2.2.2.1.1.2.1.1	0.464419475655431	.	146440001	146480000	#FFDADA	1	0.625
chr1	146480001	146600000	A.2.2.2.1.1.1.1.2	0.471910112359551	.	146480001	146600000	#FFDADA	1	0.625
chr1	146600001	146800000	A.1.2.2.2.1.2.2.1.2.2	0.666666666666667	.	146600001	146800000	#FF4848	1	0.875
chr1	146800001	146960000	B.1.1.1.1.1.1	0.433208489388265	.	146800001	146960000	#DADAFF	1	0.5
chr1	146960001	147160000	A.1.2.2.2.2.2.1.1.1.2.2	0.641697877652934	.	146960001	147160000	#FF4848	1	0.875
chr1	147160001	147400000	A.2.2.1.1.1.2.1.1.2.2	0.511860174781523	.	147160001	147400000	#FFDADA	1	0.625
chr1	147400001	147440000	A.2.2.1.1.1.2.1.1.2.1	0.51310861423221	.	147400001	147440000	#FFDADA	1	0.625
chr1	147680001	147840000	A.2.2.1.1.1.2.1.1.2.1	0.51310861423221	.	147680001	147840000	#FFDADA	1	0.625
chr1	147920001	148040000	A.2.2.1.2.2.1.2	0.480649188514357	.	147920001	148040000	#FFDADA	1	0.625
chr1	148160001	148280000	A.2.1.2.1.1.2.2.1	0.570536828963795	.	148160001	148280000	#FF9191	1	0.75
chr1	148320001	148360000	A.2.1.2.1.1.2.2.1	0.570536828963795	.	148320001	148360000	#FF9191	1	0.75
chr1	148520001	148600000	A.2.1.2.1.1.2.2.1	0.570536828963795	.	148520001	148600000	#FF9191	1	0.75
chr1	148600001	148680000	A.2.2.2.2.2.2.2	0.434456928838951	.	148600001	148680000	#FFDADA	1	0.625
chr1	148840001	148960000	A.2.2.2.2.2.2.2	0.434456928838951	.	148840001	148960000	#FFDADA	1	0.625
chr1	149000001	149200000	B.2.1.2.2.2.1.1.2.1	0.16354556803995	.	149000001	149200000	#4848FF	1	0.25
chr1	149200001	149440000	B.1.1.1.2.2.1.1.2	0.410736579275905	.	149200001	149440000	#DADAFF	1	0.5
chr1	149640001	149760000	A.2.2.1.1.1.2.1.2.1	0.510611735330836	.	149640001	149760000	#FFDADA	1	0.625
chr1	149760001	150040000	A.1.1.2.2.1.1.2.2.2.1	0.878901373283396	.	149760001	150040000	#FF0000	1	1
chr1	150040001	150200000	A.1.1.2.2.1.1.2.1	0.881398252184769	.	150040001	150200000	#FF0000	1	1
chr1	150200001	150600000	A.1.1.1.1.2.1.1.1.2.1	0.990012484394507	.	150200001	150600000	#FF0000	1	1
chr1	150600001	150800000	A.1.1.2.2.1.1.2.2.2.2	0.877652933832709	.	150600001	150800000	#FF0000	1	1
chr1	150800001	151000000	A.1.1.2.1.1.2.2.2.1.2	0.915106117353308	.	150800001	151000000	#FF0000	1	1
chr1	151000001	151240000	A.1.1.2.1.1.1.1.1.1.2	0.941323345817728	.	151000001	151240000	#FF0000	1	1
chr1	151240001	151600000	A.1.1.1.1.2.1.2.1	0.983770287141074	.	151240001	151600000	#FF0000	1	1
chr1	151600001	151840000	A.1.1.1.2.1.2.1.1	0.966292134831461	.	151600001	151840000	#FF0000	1	1
chr1	151840001	152040000	A.1.2.1.2.2.2.2.1.1	0.737827715355805	.	151840001	152040000	#FF4848	1	0.875
chr1	152040001	152600000	B.2.2.1.2.1.1.2.1	0.0936329588014981	.	152040001	152600000	#0000FF	1	0.125
chr1	152600001	153000000	B.2.2.1.2.2.1.1.2.1.1	0.0699126092384519	.	152600001	153000000	#0000FF	1	0.125
chr1	153000001	153240000	B.2.2.1.2.2.1.1.2.1.2	0.0686641697877653	.	153000001	153240000	#0000FF	1	0.125
chr1	153240001	153480000	A.2.2.2.1.2.2.2	0.454431960049938	.	153240001	153480000	#FFDADA	1	0.625
chr1	153480001	153960000	A.1.1.1.1.1.1.1.1.1	1	.	153480001	153960000	#FF0000	1	1
chr1	153960001	154120000	A.1.2.1.1.2.1.1.1	0.818976279650437	.	153960001	154120000	#FF4848	1	0.875
chr1	154120001	154600000	A.1.1.1.1.2.1.1.2.1.2	0.986267166042447	.	154120001	154600000	#FF0000	1	1
chr1	154600001	154880000	A.1.2.1.1.2.2.1.2.2	0.797752808988764	.	154600001	154880000	#FF4848	1	0.875
chr1	154880001	155320000	A.1.1.1.1.2.1.1.1.2.2	0.98876404494382	.	154880001	155320000	#FF0000	1	1
chr1	155320001	155480000	A.1.2.1.1.1.2.1.2.2	0.823970037453184	.	155320001	155480000	#FF4848	1	0.875
chr1	155480001	155800000	A.1.1.2.1.1.1.1.1.1.1	0.942571785268414	.	155480001	155800000	#FF0000	1	1
chr1	155800001	156120000	A.1.1.1.2.2.1.1	0.956304619225968	.	155800001	156120000	#FF0000	1	1
chr1	156120001	156280000	A.1.1.2.1.1.2.2.2.1.1	0.916354556803995	.	156120001	156280000	#FF0000	1	1
chr1	156280001	156520000	A.1.1.1.1.2.1.2.2.2.2	0.980024968789014	.	156280001	156520000	#FF0000	1	1
chr1	156520001	156800000	A.1.1.1.1.1.1.1.2.1	0.997503121098627	.	156520001	156800000	#FF0000	1	1
chr1	156800001	157120000	A.1.1.1.2.1.2.2.2	0.957553058676654	.	156800001	157120000	#FF0000	1	1
chr1	157120001	157280000	A.2.1.2.2.2.2.1.2.1	0.528089887640449	.	157120001	157280000	#FF9191	1	0.75
chr1	157280001	157560000	B.1.2.2.2.1.2.1.2	0.302122347066167	.	157280001	157560000	#9191FF	1	0.375
chr1	157560001	157920000	B.2.2.2.2.1.1.2.1	0.0137328339575531	.	157560001	157920000	#0000FF	1	0.125
chr1	157920001	158120000	B.1.2.2.2.1.2.1.1	0.303370786516854	.	157920001	158120000	#9191FF	1	0.375
chr1	158120001	158480000	B.2.2.2.2.1.2.2.2.2.1	0.00499375780274657	.	158120001	158480000	#0000FF	1	0.125
chr1	158480001	158760000	B.2.2.2.2.1.2.2.2.1.2	0.00624219725343321	.	158480001	158760000	#0000FF	1	0.125
chr1	158760001	159040000	B.2.2.2.2.1.2.2.2.1.1	0.00749063670411985	.	158760001	159040000	#0000FF	1	0.125
chr1	159040001	159200000	B.2.1.2.2.2.1.1.1	0.164794007490637	.	159040001	159200000	#4848FF	1	0.25
chr1	159200001	159720000	B.2.2.2.2.2.1	0.00249687890137328	.	159200001	159720000	#0000FF	1	0.125
chr1	159720001	160000000	A.2.2.2.2.2.1.1.2	0.441947565543071	.	159720001	160000000	#FFDADA	1	0.625
chr1	160000001	160360000	A.1.1.1.1.2.2.2.2	0.973782771535581	.	160000001	160360000	#FF0000	1	1
chr1	160360001	160960000	A.2.2.2.1.1.1.2.2.2	0.465667915106117	.	160360001	160960000	#FFDADA	1	0.625
chr1	160960001	161440000	A.1.1.1.1.1.1.1.1.2	0.998751560549313	.	160960001	161440000	#FF0000	1	1
chr1	161440001	161760000	A.1.2.2.2.1.2.2.1.1.2	0.66916354556804	.	161440001	161760000	#FF4848	1	0.875
chr1	161760001	162000000	A.1.2.2.2.1.2.2.1.1.1.1.2	0.671660424469413	.	161760001	162000000	#FF4848	1	0.875
chr1	162000001	162280000	A.1.1.2.1.2.2.2.1.1	0.900124843945069	.	162000001	162280000	#FF0000	1	1
chr1	162280001	162600000	A.1.2.2.2.2.1.1.1.2.1	0.6541822721598	.	162280001	162600000	#FF4848	1	0.875
chr1	162600001	162800000	A.2.1.2.2.2.2.1.2.2.1	0.526841448189763	.	162600001	162800000	#FF9191	1	0.75
chr1	162800001	163200000	B.2.1.2.2.2.1.2.1.2.1	0.15980024968789	.	162800001	163200000	#4848FF	1	0.25
chr1	163200001	163360000	B.1.2.1.2.1.1.2.1	0.339575530586767	.	163200001	163360000	#9191FF	1	0.375
chr1	163360001	163560000	B.2.2.1.2.2.2.2.2.2	0.0449438202247191	.	163360001	163560000	#0000FF	1	0.125
chr1	163560001	164200000	B.2.2.2.2.1.2.2.2.2.2	0.00374531835205993	.	163560001	164200000	#0000FF	1	0.125
chr1	164200001	164520000	B.2.2.2.1.2.2.2	0.0162297128589263	.	164200001	164520000	#0000FF	1	0.125
chr1	164520001	164800000	B.2.2.1.2.1.1.2.2.2.1.1	0.0898876404494382	.	164520001	164800000	#0000FF	1	0.125
chr1	164800001	165040000	B.2.2.2.1.2.1.2.1.1.2	0.0237203495630462	.	164800001	165040000	#0000FF	1	0.125
chr1	165040001	165280000	B.2.1.1.2.2.1.2.1	0.254681647940075	.	165040001	165280000	#4848FF	1	0.25
chr1	165280001	165560000	B.1.2.2.2.1.2.2.2	0.299625468164794	.	165280001	165560000	#9191FF	1	0.375
chr1	165560001	165880000	A.1.2.2.2.2.1.1.2.2.1.1	0.65043695380774	.	165560001	165880000	#FF4848	1	0.875
chr1	165880001	166160000	B.2.1.1.2.2.1.2.2	0.253433208489388	.	165880001	166160000	#4848FF	1	0.25
chr1	166160001	166480000	B.2.2.2.1.2.1.2.1.1.1	0.0249687890137328	.	166160001	166480000	#0000FF	1	0.125
chr1	166480001	166800000	B.2.2.2.1.2.1.2.2.1	0.0212234706616729	.	166480001	166800000	#0000FF	1	0.125
chr1	166800001	167200000	B.1.1.1.2.1.2.2.1	0.414481897627965	.	166800001	167200000	#DADAFF	1	0.5
chr1	167200001	167360000	A.1.2.2.2.1.2.2.2.2.2.2	0.659176029962547	.	167200001	167360000	#FF4848	1	0.875
chr1	167360001	167680000	A.2.1.1.2.2.2.2.1.2.2	0.586766541822722	.	167360001	167680000	#FF9191	1	0.75
chr1	167680001	167880000	A.1.2.1.2.1.2.1.1.1.2.2	0.781523096129838	.	167680001	167880000	#FF4848	1	0.875
chr1	167880001	168000000	A.1.2.1.2.1.2.1.1.2.1.2	0.779026217228464	.	167880001	168000000	#FF4848	1	0.875
chr1	168000001	168200000	A.1.2.1.2.1.2.1.1.1.2.1	0.782771535580524	.	168000001	168200000	#FF4848	1	0.875
chr1	168200001	168560000	A.1.2.2.2.1.2.2.2.1.2	0.662921348314607	.	168200001	168560000	#FF4848	1	0.875
chr1	168560001	168880000	A.1.2.2.2.1.2.2.1.1.1.2	0.670411985018727	.	168560001	168880000	#FF4848	1	0.875
chr1	168880001	169040000	A.2.1.1.2.2.2.2.2.1	0.585518102372035	.	168880001	169040000	#FF9191	1	0.75
chr1	169040001	169160000	A.1.2.1.2.1.2.1.2.1.2	0.772784019975031	.	169040001	169160000	#FF4848	1	0.875
chr1	169160001	169360000	A.1.2.1.2.2.2.2.2.2.2	0.730337078651685	.	169160001	169360000	#FF4848	1	0.875
chr1	169360001	169560000	A.1.2.1.2.1.2.1.2.1.1	0.774032459425718	.	169360001	169560000	#FF4848	1	0.875
chr1	169560001	169880000	A.2.2.1.2.1.1.1.1	0.493133583021223	.	169560001	169880000	#FFDADA	1	0.625
chr1	169880001	170080000	B.1.2.1.2.1.1.1	0.340823970037453	.	169880001	170080000	#9191FF	1	0.375
chr1	170080001	170440000	B.2.2.1.2.2.2.1.1.1.2	0.0611735330836454	.	170080001	170440000	#0000FF	1	0.125
chr1	170440001	170560000	B.1.2.2.2.2.1.1.1	0.298377028714107	.	170440001	170560000	#9191FF	1	0.375
chr1	170560001	170720000	B.2.2.1.2.1.1.2.2.2.2	0.0861423220973783	.	170560001	170720000	#0000FF	1	0.125
chr1	170720001	170960000	B.2.2.1.2.2.2.2.2.1.2	0.0461922596754057	.	170720001	170960000	#0000FF	1	0.125
chr1	170960001	171120000	B.2.2.1.2.2.2.2.2.1.1	0.0474406991260924	.	170960001	171120000	#0000FF	1	0.125
chr1	171120001	171200000	B.2.1.2.2.2.2.1.1	0.15605493133583	.	171120001	171200000	#4848FF	1	0.25
chr1	171200001	171440000	B.2.1.1.2.2.2.2.2.1	0.242197253433208	.	171200001	171440000	#4848FF	1	0.25
chr1	171440001	171600000	A.2.1.1.2.2.2.1.2.1.2	0.593008739076155	.	171440001	171600000	#FF9191	1	0.75
chr1	171600001	171800000	A.2.2.2.2.2.2.1.1.1	0.439450686641698	.	171600001	171800000	#FFDADA	1	0.625
chr1	171800001	172400000	B.2.1.2.2.1.1.1.1	0.18601747815231	.	171800001	172400000	#4848FF	1	0.25
chr1	172400001	172600000	A.1.2.2.2.2.1.1.2.2.1.2	0.649188514357054	.	172400001	172600000	#FF4848	1	0.875
chr1	172600001	173080000	B.1.2.2.2.2.1.2.1	0.295880149812734	.	172600001	173080000	#9191FF	1	0.375
chr1	173080001	173360000	B.1.2.1.2.1.2.1	0.335830212234707	.	173080001	173360000	#9191FF	1	0.375
chr1	173360001	173480000	A.2.1.2.2.2.2.1.1.2.1	0.530586766541823	.	173360001	173480000	#FF9191	1	0.75
chr1	173480001	173760000	A.2.2.2.2.2.2.1.2.2	0.435705368289638	.	173480001	173760000	#FFDADA	1	0.625
chr1	173760001	174000000	A.1.1.2.2.2.2.1.1.2	0.852684144818976	.	173760001	174000000	#FF0000	1	1
chr1	174000001	174240000	A.1.2.2.2.1.2.2.2.2.2.1	0.660424469413233	.	174000001	174240000	#FF4848	1	0.875
chr1	174240001	174440000	A.2.2.1.2.1.2.1.2	0.48689138576779	.	174240001	174440000	#FFDADA	1	0.625
chr1	174440001	174640000	B.1.1.1.2.1.2.1.2.1	0.416978776529338	.	174440001	174640000	#DADAFF	1	0.5
chr1	174640001	175000000	A.2.1.1.2.2.2.1.2.2	0.591760299625468	.	174640001	175000000	#FF9191	1	0.75
chr1	175000001	175160000	B.1.1.2.2.1.1.1.2	0.383270911360799	.	175000001	175160000	#DADAFF	1	0.5
chr1	175160001	175640000	B.2.2.1.2.2.1.1.2.2.1	0.0674157303370786	.	175160001	175640000	#0000FF	1	0.125
chr1	175640001	175880000	B.2.1.1.2.1.1.2	0.267166042446941	.	175640001	175880000	#4848FF	1	0.25
chr1	175880001	176200000	A.2.1.2.2.2.1.2.2.1.1	0.535580524344569	.	175880001	176200000	#FF9191	1	0.75
chr1	176200001	176520000	B.2.2.1.2.2.2.1.1.1.1	0.0624219725343321	.	176200001	176520000	#0000FF	1	0.125
chr1	176520001	176800000	B.2.2.2.1.2.1.2.1.2	0.0224719101123595	.	176520001	176800000	#0000FF	1	0.125
chr1	176800001	176960000	B.2.1.2.2.2.1.1.2.2	0.162297128589263	.	176800001	176960000	#4848FF	1	0.25
chr1	176960001	177080000	B.2.2.1.2.2.1.1.1	0.0711610486891386	.	176960001	177080000	#0000FF	1	0.125
chr1	177080001	177520000	B.2.2.2.2.1.1.2.2	0.0124843945068664	.	177080001	177520000	#0000FF	1	0.125
chr1	177520001	177920000	B.2.1.2.2.2.1.2.1.2.2	0.158551810237203	.	177520001	177920000	#4848FF	1	0.25
chr1	177920001	178440000	A.1.2.1.2.1.2.1.2.2.1	0.771535580524345	.	177920001	178440000	#FF4848	1	0.875
chr1	178440001	178680000	A.1.2.2.2.2.1.2.2	0.645443196004994	.	178440001	178680000	#FF4848	1	0.875
chr1	178680001	179040000	A.1.1.2.1.2.1.1.1.2	0.911360799001248	.	178680001	179040000	#FF0000	1	1
chr1	179040001	179200000	A.1.1.2.1.2.2.2.1.2.2	0.895131086142322	.	179040001	179200000	#FF0000	1	1
chr1	179200001	179360000	A.1.2.2.2.2.1.1.1.1.2.2	0.655430711610487	.	179200001	179360000	#FF4848	1	0.875
chr1	179360001	179800000	B.1.2.1.2.2.2.1	0.33083645443196	.	179360001	179800000	#9191FF	1	0.375
chr1	179800001	180240000	A.1.1.1.2.1.1.1.2	0.971285892634207	.	179800001	180240000	#FF0000	1	1
chr1	180240001	180400000	A.2.1.1.2.2.1.1.2	0.601747815230961	.	180240001	180400000	#FF9191	1	0.75
chr1	180400001	180640000	A.1.1.2.2.2.2.2.2.2.2	0.84394506866417	.	180400001	180640000	#FF0000	1	1
chr1	180640001	180880000	A.1.2.2.2.1.2.2.1.1.1.1.1	0.6729088639201	.	180640001	180880000	#FF4848	1	0.875
chr1	180880001	181120000	A.1.1.2.1.2.2.2.1.2.1.2.1	0.897627965043695	.	180880001	181120000	#FF0000	1	1
chr1	181120001	181480000	B.1.2.2.2.1.2.2.1	0.300873907615481	.	181120001	181480000	#9191FF	1	0.375
chr1	181480001	182000000	B.2.2.1.2.2.1.1.2.2.2	0.066167290886392	.	181480001	182000000	#0000FF	1	0.125
chr1	182000001	182200000	A.2.2.1.2.1.2.1.1	0.488139825218477	.	182000001	182200000	#FFDADA	1	0.625
chr1	182200001	182360000	A.1.2.2.2.2.1.1.1.1.1	0.65792759051186	.	182200001	182360000	#FF4848	1	0.875
chr1	182360001	182760000	B.1.2.1.2.2.2.2.1	0.329588014981273	.	182360001	182760000	#9191FF	1	0.375
chr1	182760001	182960000	A.1.2.2.2.2.1.1.1.1.2.1	0.656679151061174	.	182760001	182960000	#FF4848	1	0.875
chr1	182960001	183120000	A.1.1.2.1.2.1.1.2.1.1	0.910112359550562	.	182960001	183120000	#FF0000	1	1
chr1	183120001	183440000	A.2.1.1.2.2.2.2.1.2.1	0.588014981273408	.	183120001	183440000	#FF9191	1	0.75
chr1	183440001	183680000	A.1.1.2.1.2.2.2.1.2.1.1	0.898876404494382	.	183440001	183680000	#FF0000	1	1
chr1	183680001	183880000	A.1.1.2.1.2.2.2.1.2.1.2.2	0.896379525593009	.	183680001	183880000	#FF0000	1	1
chr1	183880001	184040000	A.1.2.2.2.1.2.2.2.2.1	0.66167290886392	.	183880001	184040000	#FF4848	1	0.875
chr1	184040001	184200000	B.1.2.1.2.2.1.1	0.333333333333333	.	184040001	184200000	#9191FF	1	0.375
chr1	184200001	184600000	B.2.1.2.2.2.1.2.1.1	0.161048689138577	.	184200001	184600000	#4848FF	1	0.25
chr1	184600001	184760000	A.2.2.2.2.1.1.1.2	0.451935081148564	.	184600001	184760000	#FFDADA	1	0.625
chr1	184760001	185000000	B.1.2.1.2.1.1.2.2.2	0.337078651685393	.	184760001	185000000	#9191FF	1	0.375
chr1	185000001	185360000	A.2.1.1.2.2.2.1.2.1.1	0.594257178526841	.	185000001	185360000	#FF9191	1	0.75
chr1	185360001	185680000	B.1.2.1.2.1.2.2	0.33458177278402	.	185360001	185680000	#9191FF	1	0.375
chr1	185680001	186280000	B.2.2.1.2.1.2.2.1	0.0799001248439451	.	185680001	186280000	#0000FF	1	0.125
chr1	186280001	186400000	A.2.1.2.2.2.1.2.1.1	0.538077403245943	.	186280001	186400000	#FF9191	1	0.75
chr1	186400001	186880000	B.2.2.1.2.2.2.1.2.1.2	0.0549313358302122	.	186400001	186880000	#0000FF	1	0.125
chr1	186880001	187040000	B.2.1.1.2.2.2.2.1.2.2	0.243445692883895	.	186880001	187040000	#4848FF	1	0.25
chr1	187040001	187200000	B.2.2.1.2.1.1.1.2.1.2.2	0.0973782771535581	.	187040001	187200000	#0000FF	1	0.125
chr1	187200001	187800000	B.2.2.1.2.1.2.1.2.2	0.0811485642946317	.	187200001	187800000	#0000FF	1	0.125
chr1	187800001	187960000	B.2.1.2.2.1.1.2.2.2	0.17478152309613	.	187800001	187960000	#4848FF	1	0.25
chr1	187960001	188360000	B.2.2.1.2.2.2.1.1.2.2.1	0.0586766541822722	.	187960001	188360000	#0000FF	1	0.125
chr1	188360001	188760000	B.2.2.1.2.1.2.2.2.2.1	0.0736579275905119	.	188360001	188760000	#0000FF	1	0.125
chr1	188760001	189080000	B.2.1.2.2.1.1.1.2.2.2.2	0.179775280898876	.	188760001	189080000	#4848FF	1	0.25
chr1	189080001	189480000	B.2.1.2.2.1.2.2.2.1	0.168539325842697	.	189080001	189480000	#4848FF	1	0.25
chr1	189480001	189840000	B.2.1.2.2.1.1.1.2.2.1.2	0.18227215980025	.	189480001	189840000	#4848FF	1	0.25
chr1	189840001	190000000	B.2.1.2.2.1.1.1.2.2.2.1	0.181023720349563	.	189840001	190000000	#4848FF	1	0.25
chr1	190000001	190320000	B.2.1.2.2.1.1.1.2.2.1.1	0.183520599250936	.	190000001	190320000	#4848FF	1	0.25
chr1	190320001	190480000	B.2.1.1.2.1.2.1.2.1.1	0.264669163545568	.	190320001	190480000	#4848FF	1	0.25
chr1	190480001	190720000	B.2.1.2.2.1.2.2.2.2.1	0.16729088639201	.	190480001	190720000	#4848FF	1	0.25
chr1	190720001	191080000	B.2.2.1.2.1.2.1.1	0.0848938826466916	.	190720001	191080000	#0000FF	1	0.125
chr1	191080001	191520000	B.2.2.1.2.1.2.1.2.1.2	0.0823970037453183	.	191080001	191520000	#0000FF	1	0.125
chr1	191520001	191800000	B.2.1.2.2.2.2.2.1.1.1	0.151061173533084	.	191520001	191800000	#4848FF	1	0.25
chr1	191800001	192440000	B.2.2.1.2.1.2.2.2.1.1.1.1	0.0786516853932584	.	191800001	192440000	#0000FF	1	0.125
chr1	192440001	192760000	A.2.2.2.2.2.2.1.2.1	0.436953807740325	.	192440001	192760000	#FFDADA	1	0.625
chr1	192760001	192960000	B.1.2.1.2.1.1.2.2.1	0.33832709113608	.	192760001	192960000	#9191FF	1	0.375
chr1	192960001	193160000	A.1.2.1.2.2.2.2.1.2.1	0.736579275905119	.	192960001	193160000	#FF4848	1	0.875
chr1	193160001	193240000	A.2.1.2.2.2.1.2.1.2	0.536828963795256	.	193160001	193240000	#FF9191	1	0.75
chr1	193240001	193600000	B.2.1.1.2.1.2.1.2.1.2	0.263420724094881	.	193240001	193600000	#4848FF	1	0.25
chr1	193600001	194040000	B.2.2.1.2.1.2.2.2.2.2	0.0724094881398252	.	193600001	194040000	#0000FF	1	0.125
chr1	194040001	194400000	B.2.1.2.2.1.2.2.2.2.2	0.166042446941323	.	194040001	194400000	#4848FF	1	0.25
chr1	194400001	194880000	B.2.2.1.2.1.2.2.2.1.2	0.0749063670411985	.	194400001	194880000	#0000FF	1	0.125
chr1	194880001	195160000	B.2.2.1.2.1.2.1.2.1.1	0.083645443196005	.	194880001	195160000	#0000FF	1	0.125
chr1	195160001	195320000	B.2.1.2.2.1.2.2.1.2	0.169787765293383	.	195160001	195320000	#4848FF	1	0.25
chr1	195320001	195440000	B.2.1.2.2.1.1.1.2.1	0.184769038701623	.	195320001	195440000	#4848FF	1	0.25
chr1	195440001	196080000	B.2.2.1.2.1.2.2.2.1.1.1.2	0.0774032459425718	.	195440001	196080000	#0000FF	1	0.125
chr1	196080001	196280000	B.2.1.1.2.2.2.1.2.2	0.248439450686642	.	196080001	196280000	#4848FF	1	0.25
chr1	196280001	196440000	B.2.1.1.2.1.2.1.2.2.1	0.262172284644195	.	196280001	196440000	#4848FF	1	0.25
chr1	196440001	196720000	B.2.1.2.2.1.2.2.1.1	0.17103620474407	.	196440001	196720000	#4848FF	1	0.25
chr1	196720001	196840000	B.2.1.1.2.1.2.2.1	0.259675405742821	.	196720001	196840000	#4848FF	1	0.25
chr1	196840001	197040000	B.2.1.1.2.1.2.1.2.2.2	0.260923845193508	.	196840001	197040000	#4848FF	1	0.25
chr1	197040001	197200000	A.2.2.1.2.1.2.2.2.1	0.484394506866417	.	197040001	197200000	#FFDADA	1	0.625
chr1	197200001	197480000	B.2.1.1.2.2.2.1.2.1.1	0.250936329588015	.	197200001	197480000	#4848FF	1	0.25
chr1	197480001	197920000	A.2.2.2.2.1.2.1	0.449438202247191	.	197480001	197920000	#FFDADA	1	0.625
chr1	197920001	198120000	B.2.1.1.2.2.2.1.2.1.2	0.249687890137328	.	197920001	198120000	#4848FF	1	0.25
chr1	198120001	198280000	A.2.2.2.2.2.2.1.1.2	0.438202247191011	.	198120001	198280000	#FFDADA	1	0.625
chr1	198280001	198920000	B.2.2.1.2.1.2.2.2.1.1.2	0.0761548064918851	.	198280001	198920000	#0000FF	1	0.125
chr1	198920001	199280000	B.2.2.1.2.2.2.1.1.2.2.2	0.0574282147315855	.	198920001	199280000	#0000FF	1	0.125
chr1	199280001	199440000	B.2.2.1.2.2.2.2.1.2.2	0.048689138576779	.	199280001	199440000	#0000FF	1	0.125
chr1	199440001	199560000	B.2.2.1.2.1.1.1.1.2.2.2.2	0.101123595505618	.	199440001	199560000	#0000FF	1	0.125
chr1	199560001	199880000	B.2.2.1.2.2.2.1.2.1.1	0.0561797752808989	.	199560001	199880000	#0000FF	1	0.125
chr1	199880001	200240000	B.1.1.1.2.1.2.2.2	0.413233458177278	.	199880001	200240000	#DADAFF	1	0.5
chr1	200240001	200400000	A.1.2.1.2.2.2.2.1.2.2	0.735330836454432	.	200240001	200400000	#FF4848	1	0.875
chr1	200400001	200520000	A.2.1.2.2.2.1.1.2.1	0.540574282147316	.	200400001	200520000	#FF9191	1	0.75
chr1	200520001	200800000	A.1.2.1.2.1.2.1.1.1.1.2	0.784019975031211	.	200520001	200800000	#FF4848	1	0.875
chr1	200800001	201080000	A.1.1.2.2.2.2.2.2.2.1	0.845193508114856	.	200800001	201080000	#FF0000	1	1
chr1	201080001	201360000	A.1.2.2.2.1.2.1	0.674157303370786	.	201080001	201360000	#FF4848	1	0.875
chr1	201360001	201520000	A.1.1.2.2.2.2.2.2.1	0.846441947565543	.	201360001	201520000	#FF0000	1	1
chr1	201520001	201800000	A.2.1.1.1.2.2	0.616729088639201	.	201520001	201800000	#FF9191	1	0.75
chr1	201800001	202120000	A.1.1.1.1.2.1.1.2.1.1	0.987515605493134	.	201800001	202120000	#FF0000	1	1
chr1	202120001	202400000	A.1.2.1.2.1.2.2.2.1	0.767790262172285	.	202120001	202400000	#FF4848	1	0.875
chr1	202400001	202720000	A.1.2.1.2.1.2.2.2.2	0.766541822721598	.	202400001	202720000	#FF4848	1	0.875
chr1	202720001	203000000	A.1.1.1.2.1.1.2.2.2	0.967540574282147	.	202720001	203000000	#FF0000	1	1
chr1	203000001	203320000	A.2.1.1.1.1.1.2	0.627965043695381	.	203000001	203320000	#FF9191	1	0.75
chr1	203320001	203720000	A.2.1.2.1.2.1.2.1.1	0.564294631710362	.	203320001	203720000	#FF9191	1	0.75
chr1	203720001	203880000	A.1.2.1.2.2.2.1.2.1	0.740324594257179	.	203720001	203880000	#FF4848	1	0.875
chr1	203880001	204040000	A.2.1.2.1.1.2.2.2.1	0.569288389513109	.	203880001	204040000	#FF9191	1	0.75
chr1	204040001	204520000	A.1.1.1.1.2.1.1.2.2	0.98501872659176	.	204040001	204520000	#FF0000	1	1
chr1	204520001	204920000	A.2.1.2.1.2.1.2.2	0.561797752808989	.	204520001	204920000	#FF9191	1	0.75
chr1	204920001	205080000	A.2.1.2.1.2.1.1.1	0.566791510611735	.	204920001	205080000	#FF9191	1	0.75
chr1	205080001	205760000	A.1.1.1.1.1.1.2	0.995006242197253	.	205080001	205760000	#FF0000	1	1
chr1	205760001	205920000	A.1.2.2.1.1.1.2.2.1	0.717852684144819	.	205760001	205920000	#FF4848	1	0.875
chr1	205920001	205960000	A.2.1.1.1.1.2.1	0.626716604244694	.	205920001	205960000	#FF9191	1	0.75
chr1	206080001	206160000	A.2.1.1.1.1.2.1	0.626716604244694	.	206080001	206160000	#FF9191	1	0.75
chr1	206160001	206360000	A.1.2.2.1.2.1.1	0.695380774032459	.	206160001	206360000	#FF4848	1	0.875
chr1	206480001	206600000	A.1.2.2.1.2.1.2	0.694132334581773	.	206480001	206600000	#FF4848	1	0.875
chr1	206600001	206920000	A.1.1.1.2.1.1.2.2.1	0.968789013732834	.	206600001	206920000	#FF0000	1	1
chr1	206920001	207080000	A.2.1.2.1.2.1.1.2	0.565543071161049	.	206920001	207080000	#FF9191	1	0.75
chr1	207080001	207280000	A.1.1.2.1.2.2.2.2	0.893882646691635	.	207080001	207280000	#FF0000	1	1
chr1	207280001	207600000	A.2.1.1.2.2.2.2.1.1.2	0.589263420724095	.	207280001	207600000	#FF9191	1	0.75
chr1	207600001	207880000	A.2.2.2.1.1.2.2	0.461922596754057	.	207600001	207880000	#FFDADA	1	0.625
chr1	207880001	208040000	A.1.2.2.2.1.2.2.2.1.1.2	0.664169787765293	.	207880001	208040000	#FF4848	1	0.875
chr1	208040001	208280000	A.2.1.2.2.2.2.1.2.2.2.2	0.524344569288389	.	208040001	208280000	#FF9191	1	0.75
chr1	208280001	208440000	A.2.1.1.2.2.1.2.2	0.598002496878901	.	208280001	208440000	#FF9191	1	0.75
chr1	208440001	208840000	B.2.2.1.2.2.1.2.2	0.0636704119850187	.	208440001	208840000	#0000FF	1	0.125
chr1	208840001	209080000	B.2.2.2.2.1.2.2.1	0.00873907615480649	.	208840001	209080000	#0000FF	1	0.125
chr1	209080001	209360000	B.2.2.2.1.2.2.1.2	0.017478152309613	.	209080001	209360000	#0000FF	1	0.125
chr1	209360001	209720000	B.2.2.2.1.2.1.2.2.2	0.0199750312109863	.	209360001	209720000	#0000FF	1	0.125
chr1	209720001	210080000	B.1.2.1.2.2.1.2	0.332084893882647	.	209720001	210080000	#9191FF	1	0.375
chr1	210080001	210440000	B.2.1.2.2.2.2.2.2.2	0.142322097378277	.	210080001	210440000	#4848FF	1	0.25
chr1	210440001	210600000	A.2.2.2.2.1.2.2.1	0.448189762796504	.	210440001	210600000	#FFDADA	1	0.625
chr1	210600001	210960000	B.2.1.2.2.2.1.2.2	0.157303370786517	.	210600001	210960000	#4848FF	1	0.25
chr1	210960001	211400000	B.2.2.1.2.1.1.2.2.1.2	0.0911360799001248	.	210960001	211400000	#0000FF	1	0.125
chr1	211400001	211680000	A.1.2.2.2.1.2.2.2.1.1.1	0.66541822721598	.	211400001	211680000	#FF4848	1	0.875
chr1	211680001	212120000	A.1.1.1.1.2.2.1.2	0.97752808988764	.	211680001	212120000	#FF0000	1	1
chr1	212120001	212240000	A.1.1.2.1.2.1.2.2	0.903870162297129	.	212120001	212240000	#FF0000	1	1
chr1	212240001	212400000	A.1.2.1.2.1.2.1.1.2.1.1	0.780274656679151	.	212240001	212400000	#FF4848	1	0.875
chr1	212400001	212640000	A.1.1.1.2.1.2.1.2.2.2	0.961298377028714	.	212400001	212640000	#FF0000	1	1
chr1	212640001	212760000	A.1.2.1.2.1.2.2.1	0.769038701622971	.	212640001	212760000	#FF4848	1	0.875
chr1	212760001	213320000	A.1.1.1.1.2.2.1.1	0.978776529338327	.	212760001	213320000	#FF0000	1	1
chr1	213320001	213520000	A.1.2.1.2.2.2.2.2.2.1	0.731585518102372	.	213320001	213520000	#FF4848	1	0.875
chr1	213520001	213720000	A.1.1.2.2.2.2.2.1.2.2	0.84769038701623	.	213520001	213720000	#FF0000	1	1
chr1	213720001	213960000	A.1.1.2.1.2.1.1.2.2.2	0.906367041198502	.	213720001	213960000	#FF0000	1	1
chr1	213960001	214120000	A.1.2.1.2.1.2.1.1.2.2.1.1	0.777777777777778	.	213960001	214120000	#FF4848	1	0.875
chr1	214120001	214280000	A.1.1.2.2.2.2.2.1.2.1	0.848938826466916	.	214120001	214280000	#FF0000	1	1
chr1	214280001	214800000	A.1.1.2.2.2.2.1.1.1	0.853932584269663	.	214280001	214800000	#FF0000	1	1
chr1	214800001	215080000	B.1.1.2.2.1.1.2.2	0.380774032459426	.	214800001	215080000	#DADAFF	1	0.5
chr1	215080001	215360000	B.2.2.1.2.1.1.1.1.2.1	0.104868913857678	.	215080001	215360000	#0000FF	1	0.125
chr1	215360001	215680000	B.2.2.1.2.2.2.1.1.2.1	0.0599250936329588	.	215360001	215680000	#0000FF	1	0.125
chr1	215680001	215840000	A.2.2.2.2.1.2.2.2.2	0.445692883895131	.	215680001	215840000	#FFDADA	1	0.625
chr1	215840001	216080000	B.2.1.2.2.2.2.1.2.1.1	0.154806491885144	.	215840001	216080000	#4848FF	1	0.25
chr1	216080001	216480000	B.2.1.2.2.2.2.2.1.1.2	0.149812734082397	.	216080001	216480000	#4848FF	1	0.25
chr1	216480001	216600000	B.2.1.2.2.2.2.1.2.1.2	0.153558052434457	.	216480001	216600000	#4848FF	1	0.25
chr1	216600001	216800000	B.2.1.1.2.2.2.2.1.2.1	0.244694132334582	.	216600001	216800000	#4848FF	1	0.25
chr1	216800001	217120000	B.2.1.2.2.1.2.1.1	0.173533083645443	.	216800001	217120000	#4848FF	1	0.25
chr1	217120001	217320000	B.2.2.1.2.1.1.1.1.2.2.2.1	0.102372034956305	.	217120001	217320000	#0000FF	1	0.125
chr1	217320001	217600000	B.2.2.1.2.1.1.1.1.2.2.1	0.103620474406991	.	217320001	217600000	#0000FF	1	0.125
chr1	217600001	217840000	A.2.2.2.2.1.2.2.2.1	0.446941323345818	.	217600001	217840000	#FFDADA	1	0.625
chr1	217840001	218280000	B.2.1.2.2.1.1.2.2.1.2	0.176029962546816	.	217840001	218280000	#4848FF	1	0.25
chr1	218280001	218440000	B.1.2.2.2.2.1.2.2.1	0.294631710362047	.	218280001	218440000	#9191FF	1	0.375
chr1	218440001	218680000	A.2.2.1.2.1.2.2.2.2	0.48314606741573	.	218440001	218680000	#FFDADA	1	0.625
chr1	218680001	218920000	B.2.1.1.2.2.2.1.1	0.252184769038702	.	218680001	218920000	#4848FF	1	0.25
chr1	218920001	219320000	B.2.1.2.2.1.2.1.2	0.172284644194757	.	218920001	219320000	#4848FF	1	0.25
chr1	219320001	219520000	A.2.1.2.2.2.2.1.1.2.2	0.529338327091136	.	219320001	219520000	#FF9191	1	0.75
chr1	219520001	220160000	B.2.1.1.2.1.2.1.1	0.265917602996255	.	219520001	220160000	#4848FF	1	0.25
chr1	220160001	220360000	A.1.2.1.2.2.2.2.2.1.2	0.732833957553059	.	220160001	220360000	#FF4848	1	0.875
chr1	220360001	220480000	A.2.2.1.2.1.2.2.1	0.485642946317104	.	220360001	220480000	#FFDADA	1	0.625
chr1	220480001	220840000	B.2.1.1.2.2.2.2.2.2	0.240948813982522	.	220480001	220840000	#4848FF	1	0.25
chr1	220840001	221000000	A.2.1.2.2.2.1.2.2.1.2	0.534332084893883	.	220840001	221000000	#FF9191	1	0.75
chr1	221000001	221400000	B.2.1.2.2.2.2.2.2.1.2	0.143570536828964	.	221000001	221400000	#4848FF	1	0.25
chr1	221400001	221840000	B.2.2.1.2.2.2.1.2.2.1	0.0536828963795256	.	221400001	221840000	#0000FF	1	0.125
chr1	221840001	221960000	B.1.1.1.2.1.1.2.2.2	0.419475655430712	.	221840001	221960000	#DADAFF	1	0.5
chr1	221960001	222240000	B.2.1.2.2.2.2.2.1.2.2.2	0.146067415730337	.	221960001	222240000	#4848FF	1	0.25
chr1	222240001	222400000	B.2.2.1.2.1.1.1.1.1.1	0.107365792759051	.	222240001	222400000	#0000FF	1	0.125
chr1	222400001	222640000	B.2.2.1.2.1.1.2.2.2.1.2.2	0.0873907615480649	.	222400001	222640000	#0000FF	1	0.125
chr1	222640001	222800000	A.2.1.2.2.2.1.2.2.2	0.533083645443196	.	222640001	222800000	#FF9191	1	0.75
chr1	222800001	222920000	A.2.1.1.2.2.1.2.1.1	0.600499375780275	.	222800001	222920000	#FF9191	1	0.75
chr1	222920001	223360000	A.2.1.2.2.2.2.1.2.2.2.1	0.525593008739076	.	222920001	223360000	#FF9191	1	0.75
chr1	223360001	223720000	B.1.2.1.2.2.2.2.2	0.328339575530587	.	223360001	223720000	#9191FF	1	0.375
chr1	223720001	223880000	A.2.2.2.1.1.2.1.2	0.463171036204744	.	223720001	223880000	#FFDADA	1	0.625
chr1	223880001	224080000	A.1.2.1.2.1.2.1.1.1.1.1.2	0.785268414481898	.	223880001	224080000	#FF4848	1	0.875
chr1	224080001	224200000	A.2.1.1.1.2.1.2	0.617977528089888	.	224080001	224200000	#FF9191	1	0.75
chr1	224200001	224280000	A.2.1.2.2.2.2.1.1.1	0.531835205992509	.	224200001	224280000	#FF9191	1	0.75
chr1	224280001	224680000	A.1.1.1.2.1.2.2.1.1	0.960049937578027	.	224280001	224680000	#FF0000	1	1
chr1	224680001	224920000	B.1.1.2.2.1.1.1.1.2	0.384519350811486	.	224680001	224920000	#DADAFF	1	0.5
chr1	224920001	225080000	B.1.2.2.1.1.1.2	0.325842696629214	.	224920001	225080000	#9191FF	1	0.375
chr1	225080001	225240000	B.1.1.1.2.1.2.1.1	0.418227215980025	.	225080001	225240000	#DADAFF	1	0.5
chr1	225240001	225600000	B.1.1.1.2.1.2.1.2.2	0.415730337078652	.	225240001	225600000	#DADAFF	1	0.5
chr1	225600001	226040000	A.1.1.1.1.1.2.1	0.993757802746567	.	225600001	226040000	#FF0000	1	1
chr1	226040001	226240000	A.1.1.1.2.1.2.1.2.2.1.2	0.962546816479401	.	226040001	226240000	#FF0000	1	1
chr1	226240001	226400000	A.1.1.1.2.1.2.1.2.2.1.1	0.963795255930087	.	226240001	226400000	#FF0000	1	1
chr1	226400001	226600000	A.1.1.2.1.2.1.2.1	0.905118601747815	.	226400001	226600000	#FF0000	1	1
chr1	226600001	226840000	A.2.1.2.1.2.1.2.1.2	0.563046192259675	.	226600001	226840000	#FF9191	1	0.75
chr1	226840001	227040000	A.2.2.2.1.1.1.2.1.2	0.468164794007491	.	226840001	227040000	#FFDADA	1	0.625
chr1	227040001	227240000	A.1.2.2.1.1.1.2.1	0.719101123595506	.	227040001	227240000	#FF4848	1	0.875
chr1	227240001	227520000	A.1.2.1.2.2.2.1.2.2	0.739076154806492	.	227240001	227520000	#FF4848	1	0.875
chr1	227520001	227600000	A.2.2.1.1.1.2.1.1.1.2.2	0.514357053682896	.	227520001	227600000	#FFDADA	1	0.625
chr1	227600001	227760000	A.2.2.2.1.1.1.1.1	0.473158551810237	.	227600001	227760000	#FFDADA	1	0.625
chr1	227760001	227880000	B.1.1.2.2.1.2.1	0.379525593008739	.	227760001	227880000	#DADAFF	1	0.5
chr1	227880001	228120000	A.2.2.1.1.1.2.1.1.1.2.1	0.515605493133583	.	227880001	228120000	#FFDADA	1	0.625
chr1	228120001	228240000	A.2.2.1.1.1.2.1.1.1.1	0.51685393258427	.	228120001	228240000	#FFDADA	1	0.625
chr1	228240001	228400000	A.1.1.2.2.2.2.2.1.1	0.850187265917603	.	228240001	228400000	#FF0000	1	1
chr1	228400001	228520000	A.2.1.2.1.1.2.2.2.2	0.568039950062422	.	228400001	228520000	#FF9191	1	0.75
chr1	228520001	228760000	A.1.2.2.1.1.1.2.2.2	0.716604244694132	.	228520001	228760000	#FF4848	1	0.875
chr1	228760001	228920000	A.1.2.1.1.2.1.1.2.1	0.81772784019975	.	228760001	228920000	#FF4848	1	0.875
chr1	228920001	229160000	A.1.1.1.2.2.1.2.1	0.955056179775281	.	228920001	229160000	#FF0000	1	1
chr1	229160001	229280000	A.1.1.1.2.2.1.2.2	0.953807740324594	.	229160001	229280000	#FF0000	1	1
chr1	229280001	229440000	A.1.1.2.1.1.2.2.2.2	0.913857677902622	.	229280001	229440000	#FF0000	1	1
chr1	229440001	229800000	A.1.1.1.2.1.2.2.1.2	0.958801498127341	.	229440001	229800000	#FF0000	1	1
chr1	229800001	230200000	A.2.2.2.1.1.1.2.1.1.2	0.469413233458177	.	229800001	230200000	#FFDADA	1	0.625
chr1	230200001	230480000	A.1.2.1.2.2.2.1.1.2	0.741573033707865	.	230200001	230480000	#FF4848	1	0.875
chr1	230480001	230760000	A.2.2.2.1.1.1.2.1.1.1	0.470661672908864	.	230480001	230760000	#FFDADA	1	0.625
chr1	230760001	230920000	A.1.1.2.1.2.1.1.2.2.1	0.907615480649189	.	230760001	230920000	#FF0000	1	1
chr1	230920001	231120000	A.1.2.1.2.2.2.1.1.1	0.742821473158552	.	230920001	231120000	#FF4848	1	0.875
chr1	231120001	231320000	A.1.2.2.2.2.1.2.1	0.64669163545568	.	231120001	231320000	#FF4848	1	0.875
chr1	231320001	231560000	A.1.1.2.1.2.1.1.1.1	0.912609238451935	.	231320001	231560000	#FF0000	1	1
chr1	231560001	231640000	A.1.2.2.2.1.2.2.1.2.1	0.667915106117353	.	231560001	231640000	#FF4848	1	0.875
chr1	231640001	231800000	A.1.1.2.1.2.1.1.2.1.2	0.908863920099875	.	231640001	231800000	#FF0000	1	1
chr1	231800001	232000000	A.1.2.2.2.2.1.1.1.2.2	0.652933832709114	.	231800001	232000000	#FF4848	1	0.875
chr1	232000001	232160000	A.2.2.2.2.1.1.1.1	0.453183520599251	.	232000001	232160000	#FFDADA	1	0.625
chr1	232160001	232400000	B.2.1.1.2.2.1.1	0.255930087390762	.	232160001	232400000	#4848FF	1	0.25
chr1	232400001	232840000	B.2.2.1.2.2.1.2.1	0.0649188514357054	.	232400001	232840000	#0000FF	1	0.125
chr1	232840001	233000000	B.2.2.1.2.1.1.2.2.2.1.2.1	0.0886392009987516	.	232840001	233000000	#0000FF	1	0.125
chr1	233000001	233160000	B.2.1.1.2.1.1.1	0.268414481897628	.	233000001	233160000	#4848FF	1	0.25
chr1	233160001	233600000	B.2.2.1.2.1.1.2.2.1.1	0.0923845193508115	.	233160001	233600000	#0000FF	1	0.125
chr1	233600001	234240000	B.2.2.2.2.1.1.1	0.0149812734082397	.	233600001	234240000	#0000FF	1	0.125
chr1	234240001	234600000	A.2.1.1.2.2.2.1.1.2	0.595505617977528	.	234240001	234600000	#FF9191	1	0.75
chr1	234600001	234880000	A.1.1.1.2.1.1.2.1	0.970037453183521	.	234600001	234880000	#FF0000	1	1
chr1	234880001	234960000	A.1.2.1.1.2.1.1.2.2	0.816479400749064	.	234880001	234960000	#FF4848	1	0.875
chr1	234960001	235200000	A.1.1.1.1.2.1.2.2.1	0.982521847690387	.	234960001	235200000	#FF0000	1	1
chr1	235240001	235320000	A.1.1.1.1.2.1.2.2.1	0.982521847690387	.	235240001	235320000	#FF0000	1	1
chr1	235320001	235640000	A.1.1.1.2.1.2.1.2.1	0.965043695380774	.	235320001	235640000	#FF0000	1	1
chr1	235640001	235840000	A.1.2.1.2.1.2.1.1.2.2.2	0.775280898876405	.	235640001	235840000	#FF4848	1	0.875
chr1	235840001	236000000	A.2.1.1.2.2.1.1.1	0.602996254681648	.	235840001	236000000	#FF9191	1	0.75
chr1	236000001	236280000	A.1.2.1.2.1.2.1.1.1.1.1.1	0.786516853932584	.	236000001	236280000	#FF4848	1	0.875
chr1	236280001	236560000	A.1.2.2.2.2.1.1.2.2.2	0.647940074906367	.	236280001	236560000	#FF4848	1	0.875
chr1	236560001	236760000	A.1.1.2.2.2.2.1.2	0.85143570536829	.	236560001	236760000	#FF0000	1	1
chr1	236760001	236920000	B.1.1.1.2.1.1.2.1.1	0.423220973782772	.	236760001	236920000	#DADAFF	1	0.5
chr1	236920001	237080000	A.2.1.2.2.2.1.1.1	0.541822721598002	.	236920001	237080000	#FF9191	1	0.75
chr1	237080001	237280000	B.1.2.2.2.1.1.1	0.305867665418227	.	237080001	237280000	#9191FF	1	0.375
chr1	237280001	237720000	B.2.1.2.2.2.2.2.2.1.1	0.14481897627965	.	237280001	237720000	#4848FF	1	0.25
chr1	237720001	237960000	B.2.2.1.2.1.1.1.2.1.2.1	0.0986267166042447	.	237720001	237960000	#0000FF	1	0.125
chr1	237960001	238080000	B.2.1.1.2.1.2.2.2.1	0.258426966292135	.	237960001	238080000	#4848FF	1	0.25
chr1	238080001	238800000	B.2.2.1.2.2.2.2.1.1	0.0511860174781523	.	238080001	238800000	#0000FF	1	0.125
chr1	238800001	239480000	B.2.2.1.2.1.1.1.2.1.1	0.0998751560549313	.	238800001	239480000	#0000FF	1	0.125
chr1	239480001	239960000	B.2.2.1.2.1.1.1.2.2.2	0.0948813982521848	.	239480001	239960000	#0000FF	1	0.125
chr1	239960001	240360000	B.2.1.2.2.2.2.2.1.2.2.1	0.147315855181024	.	239960001	240360000	#4848FF	1	0.25
chr1	240360001	240760000	B.2.2.1.2.1.1.1.2.2.1	0.0961298377028714	.	240360001	240760000	#0000FF	1	0.125
chr1	240760001	241000000	B.2.1.1.2.2.2.2.1.1.2	0.245942571785268	.	240760001	241000000	#4848FF	1	0.25
chr1	241000001	241120000	B.2.1.2.2.2.2.1.2.2	0.15230961298377	.	241000001	241120000	#4848FF	1	0.25
chr1	241120001	241640000	B.2.2.1.2.2.2.1.2.2.2	0.052434456928839	.	241120001	241640000	#0000FF	1	0.125
chr1	241640001	241840000	B.1.1.1.2.1.1.2.2.1	0.420724094881398	.	241640001	241840000	#DADAFF	1	0.5
chr1	241840001	242000000	B.1.2.2.2.2.1.2.2.2	0.293383270911361	.	241840001	242000000	#9191FF	1	0.375
chr1	242000001	242200000	B.1.1.1.2.1.1.2.1.2	0.421972534332085	.	242000001	242200000	#DADAFF	1	0.5
chr1	242200001	242400000	B.2.1.2.2.2.2.2.1.2.1	0.14856429463171	.	242200001	242400000	#4848FF	1	0.25
chr1	242400001	242600000	B.2.2.1.2.1.1.1.1.1.2	0.106117353308365	.	242400001	242600000	#0000FF	1	0.125
chr1	242600001	243240000	B.2.2.2.1.2.1.1	0.0262172284644195	.	242600001	243240000	#0000FF	1	0.125
chr1	243240001	243480000	A.2.1.2.2.2.1.1.2.2	0.539325842696629	.	243240001	243480000	#FF9191	1	0.75
chr1	243480001	243680000	B.1.1.2.2.1.1.2.1	0.382022471910112	.	243480001	243680000	#DADAFF	1	0.5
chr1	243680001	243840000	B.2.1.2.2.1.1.2.2.1.1	0.177278401997503	.	243680001	243840000	#4848FF	1	0.25
chr1	243840001	244040000	B.2.1.1.2.2.2.2.1.1.1	0.247191011235955	.	243840001	244040000	#4848FF	1	0.25
chr1	244040001	244160000	B.1.2.2.2.1.1.2	0.304619225967541	.	244040001	244160000	#9191FF	1	0.375
chr1	244160001	244520000	B.1.1.1.2.1.1.1	0.424469413233458	.	244160001	244520000	#DADAFF	1	0.5
chr1	244520001	244640000	A.2.1.1.2.2.2.1.1.1	0.596754057428215	.	244520001	244640000	#FF9191	1	0.75
chr1	244640001	244760000	B.1.1.2.2.1.1.1.1.1	0.385767790262172	.	244640001	244760000	#DADAFF	1	0.5
chr1	244760001	244960000	A.2.1.1.2.2.1.2.1.2	0.599250936329588	.	244760001	244960000	#FF9191	1	0.75
chr1	244960001	245120000	A.1.2.1.2.1.2.1.1.2.2.1.2	0.776529338327091	.	244960001	245120000	#FF4848	1	0.875
chr1	245120001	245320000	A.1.2.1.2.1.2.1.2.2.2	0.770287141073658	.	245120001	245320000	#FF4848	1	0.875
chr1	245320001	245520000	A.2.2.2.1.1.1.2.2.1	0.466916354556804	.	245320001	245520000	#FFDADA	1	0.625
chr1	245520001	245920000	B.1.1.2.1.2.1	0.394506866416979	.	245520001	245920000	#DADAFF	1	0.5
chr1	245920001	246240000	A.2.2.1.2.2.2.1.1	0.47940074906367	.	245920001	246240000	#FFDADA	1	0.625
chr1	246240001	246400000	A.2.1.1.2.2.2.2.2.2	0.584269662921348	.	246240001	246400000	#FF9191	1	0.75
chr1	246400001	246640000	A.2.1.1.2.2.2.2.1.1.1	0.590511860174782	.	246400001	246640000	#FF9191	1	0.75
chr1	246640001	247120000	A.1.1.1.2.1.1.1.1	0.972534332084894	.	246640001	247120000	#FF0000	1	1
chr1	247120001	247360000	A.1.2.1.2.2.2.2.2.1.1	0.734082397003745	.	247120001	247360000	#FF4848	1	0.875
chr1	247360001	247560000	A.2.2.1.2.1.1.1.2	0.491885143570537	.	247360001	247560000	#FFDADA	1	0.625
chr1	247560001	247760000	B.2.1.2.2.1.1.2.1	0.17852684144819	.	247560001	247760000	#4848FF	1	0.25
chr1	247760001	248120000	B.2.2.2.1.2.2.1.1	0.0187265917602996	.	247760001	248120000	#0000FF	1	0.125
chr1	248120001	248600000	B.2.2.1.2.2.2.2.1.2.1	0.0499375780274657	.	248120001	248600000	#0000FF	1	0.125
chr1	248600001	248720000	B.2.1.1.2.1.2.2.2.2	0.257178526841448	.	248600001	248720000	#4848FF	1	0.25
chr1	248720001	248920000	B.1.2.2.2.2.1.1.2	0.297128589263421	.	248720001	248920000	#9191FF	1	0.375
chr1	249040001	249120000	B.1.2.2.2.2.1.1.2	0.297128589263421	.	249040001	249120000	#9191FF	1	0.375
chr1	249120001	249240000	A.1.2.2.2.2.1.1.2.1	0.651685393258427	.	249120001	249240000	#FF4848	1	0.875
chr2	1	160000	A.2.2.2.2.2.1.1.1.1.1	0.487238979118329	.	1	160000	#FFDADA	1	0.625
chr2	160001	320000	A.1.2.2.1.1.2.2.1.2	0.701856148491879	.	160001	320000	#FF4848	1	0.875
chr2	320001	600000	B.1.1.2.1.1.2.2.1.1	0.435034802784223	.	320001	600000	#DADAFF	1	0.5
chr2	600001	760000	A.2.2.1.2.2.1.1.1.1	0.526682134570766	.	600001	760000	#FFDADA	1	0.625
chr2	760001	920000	B.1.1.2.2.1.1.1.2.2	0.419953596287703	.	760001	920000	#DADAFF	1	0.5
chr2	920001	1160000	B.2.1.1.1.1.2.1.1.1	0.364269141531323	.	920001	1160000	#4848FF	1	0.25
chr2	1160001	1480000	B.2.1.1.1.1.2.1.2.2.2.2	0.3584686774942	.	1160001	1480000	#4848FF	1	0.25
chr2	1480001	1920000	B.1.1.1.2.1.2.2.1	0.451276102088167	.	1480001	1920000	#DADAFF	1	0.5
chr2	1920001	2200000	B.2.1.1.1.1.2.1.2.2.2.1	0.359628770301624	.	1920001	2200000	#4848FF	1	0.25
chr2	2200001	2320000	B.2.1.1.1.1.2.1.2.1	0.361948955916473	.	2200001	2320000	#4848FF	1	0.25
chr2	2320001	2520000	B.2.2.1.1.1.1.2.2.2	0.187935034802784	.	2320001	2520000	#0000FF	1	0.125
chr2	2520001	3120000	B.1.1.2.1.1.2.2.2	0.432714617169374	.	2520001	3120000	#DADAFF	1	0.5
chr2	3120001	3320000	A.1.2.2.2.1.2.2.1.1.1	0.668213457076566	.	3120001	3320000	#FF4848	1	0.875
chr2	3320001	3520000	A.1.1.2.1.2.2.2.2.2.2	0.854988399071926	.	3320001	3520000	#FF0000	1	1
chr2	3520001	3720000	A.1.1.2.2.2.1.2.1.2.2	0.819025522041763	.	3520001	3720000	#FF0000	1	1
chr2	3720001	4160000	B.1.1.2.2.1.1.2.1	0.418793503480278	.	3720001	4160000	#DADAFF	1	0.5
chr2	4160001	4400000	B.2.2.1.1.1.2.1.2.1.2.2.2	0.178654292343387	.	4160001	4400000	#0000FF	1	0.125
chr2	4400001	4640000	B.2.2.1.1.1.2.1.2.1.2.2.1	0.179814385150812	.	4400001	4640000	#0000FF	1	0.125
chr2	4640001	4800000	B.2.1.2.1.1.2.2.1.1	0.291183294663573	.	4640001	4800000	#4848FF	1	0.25
chr2	4800001	4960000	B.2.2.1.1.1.2.1.1.1	0.18677494199536	.	4800001	4960000	#0000FF	1	0.125
chr2	4960001	5040000	B.2.1.1.2.2.2.2.2	0.302784222737819	.	4960001	5040000	#4848FF	1	0.25
chr2	5120001	5160000	B.2.1.1.2.2.2.2.2	0.302784222737819	.	5120001	5160000	#4848FF	1	0.25
chr2	5160001	5480000	B.2.2.1.1.2.2.2.1.2.1.1	0.150812064965197	.	5160001	5480000	#0000FF	1	0.125
chr2	5480001	5680000	B.2.1.2.1.1.1.2.2.2	0.294663573085847	.	5480001	5680000	#4848FF	1	0.25
chr2	5680001	5800000	B.2.1.2.1.1.1.2.2.1	0.295823665893271	.	5680001	5800000	#4848FF	1	0.25
chr2	5800001	6160000	B.2.2.1.1.1.2.1.2.1.1	0.183294663573086	.	5800001	6160000	#0000FF	1	0.125
chr2	6160001	6880000	B.2.2.2.1.2.1.2.1.2.2	0.0452436194895592	.	6160001	6880000	#0000FF	1	0.125
chr2	6880001	7040000	B.1.1.2.2.1.1.1.1.1	0.425754060324826	.	6880001	7040000	#DADAFF	1	0.5
chr2	7040001	7200000	A.2.1.2.1.1.2.2	0.582366589327146	.	7040001	7200000	#FF9191	1	0.75
chr2	7200001	7600000	B.2.1.1.1.1.2.1.2.2.1	0.360788863109049	.	7200001	7600000	#4848FF	1	0.25
chr2	7600001	7960000	B.2.1.2.1.2.1.2.1.2.2.2	0.277262180974478	.	7600001	7960000	#4848FF	1	0.25
chr2	7960001	8200000	B.1.1.1.2.1.2.1.2.1	0.453596287703016	.	7960001	8200000	#DADAFF	1	0.5
chr2	8200001	8320000	A.2.1.1.2.1.1.2.1	0.619489559164733	.	8200001	8320000	#FF9191	1	0.75
chr2	8320001	8680000	A.2.2.1.2.2.1.2.1	0.523201856148492	.	8320001	8680000	#FFDADA	1	0.625
chr2	8680001	8840000	A.1.1.2.2.2.1.2.1.2.1	0.820185614849188	.	8680001	8840000	#FF0000	1	1
chr2	8840001	9000000	A.1.2.2.1.1.2.2.2.2	0.698375870069606	.	8840001	9000000	#FF4848	1	0.875
chr2	9000001	9280000	A.2.1.1.2.2.2.1.1	0.59860788863109	.	9000001	9280000	#FF9191	1	0.75
chr2	9280001	9560000	A.1.1.1.1.2.2.1.1	0.980278422273782	.	9280001	9560000	#FF0000	1	1
chr2	9560001	9800000	A.1.1.1.2.2.2.1.1.2.1	0.921113689095128	.	9560001	9800000	#FF0000	1	1
chr2	9800001	9920000	A.1.2.1.2.1.1.1.1.1	0.769141531322506	.	9800001	9920000	#FF4848	1	0.875
chr2	9920001	10400000	A.1.1.1.2.1.1.1.1.1.2.1	0.974477958236659	.	9920001	10400000	#FF0000	1	1
chr2	10400001	10600000	A.1.1.1.2.1.2.2.2	0.944315545243619	.	10400001	10600000	#FF0000	1	1
chr2	10600001	10960000	A.1.1.1.2.1.2.1.1.2.1.2.1	0.951276102088167	.	10600001	10960000	#FF0000	1	1
chr2	10960001	11280000	A.1.1.2.2.1.2.2.2.2.2.2	0.827146171693735	.	10960001	11280000	#FF0000	1	1
chr2	11280001	11600000	A.1.1.1.2.2.2.1.2	0.918793503480278	.	11280001	11600000	#FF0000	1	1
chr2	11600001	11760000	A.1.1.2.1.1.1.2.1.2.1	0.903712296983759	.	11600001	11760000	#FF0000	1	1
chr2	11760001	11960000	A.1.1.2.2.2.1.2.1.1	0.821345707656613	.	11760001	11960000	#FF0000	1	1
chr2	11960001	12320000	B.1.1.1.2.1.2.1.1.1.1	0.458236658932715	.	11960001	12320000	#DADAFF	1	0.5
chr2	12320001	12680000	B.2.1.2.1.2.1.2.1.2.2.1.1	0.279582366589327	.	12320001	12680000	#4848FF	1	0.25
chr2	12680001	12920000	B.2.1.2.1.2.1.2.1.1	0.283062645011601	.	12680001	12920000	#4848FF	1	0.25
chr2	12920001	13080000	B.2.2.1.1.1.1.1.1.1.1	0.207656612529002	.	12920001	13080000	#0000FF	1	0.125
chr2	13080001	13200000	B.2.1.1.1.1.1.2.2	0.365429234338747	.	13080001	13200000	#4848FF	1	0.25
chr2	13200001	13560000	B.2.2.1.1.1.2.1.2.1.2.1.1	0.182134570765661	.	13200001	13560000	#0000FF	1	0.125
chr2	13560001	13720000	B.2.1.1.1.1.1.2.1	0.366589327146172	.	13560001	13720000	#4848FF	1	0.25
chr2	13720001	13920000	B.2.1.2.1.1.2.2.1.2	0.290023201856148	.	13720001	13920000	#4848FF	1	0.25
chr2	13920001	14680000	B.2.2.1.1.2.2.2.2.2.1	0.140371229698376	.	13920001	14680000	#0000FF	1	0.125
chr2	14680001	15040000	B.2.1.2.1.2.2.2.1.2.1.2	0.265661252900232	.	14680001	15040000	#4848FF	1	0.25
chr2	15040001	15280000	B.1.2.2.1.1.2.1.1.1	0.393271461716937	.	15040001	15280000	#9191FF	1	0.375
chr2	15280001	15480000	A.2.1.2.1.1.2.1	0.583526682134571	.	15280001	15480000	#FF9191	1	0.75
chr2	15480001	15720000	A.1.2.2.2.1.2.1	0.669373549883991	.	15480001	15720000	#FF4848	1	0.875
chr2	15720001	15960000	A.2.1.1.2.1.1.2.2.2	0.617169373549884	.	15720001	15960000	#FF9191	1	0.75
chr2	15960001	16120000	A.2.2.2.2.2.1.1.1.2	0.48491879350348	.	15960001	16120000	#FFDADA	1	0.625
chr2	16120001	16280000	A.2.1.2.2.1.2.2.2	0.560324825986079	.	16120001	16280000	#FF9191	1	0.75
chr2	16320001	16360000	A.2.1.2.2.1.2.2.2	0.560324825986079	.	16320001	16360000	#FF9191	1	0.75
chr2	16360001	16720000	B.1.1.1.2.1.2.1.2.2	0.452436194895592	.	16360001	16720000	#DADAFF	1	0.5
chr2	16720001	17000000	B.1.2.2.2.1.1.2.1	0.379350348027842	.	16720001	17000000	#9191FF	1	0.375
chr2	17000001	17320000	B.2.2.1.1.1.1.2.1.1	0.196055684454756	.	17000001	17320000	#0000FF	1	0.125
chr2	17320001	17640000	B.2.1.1.1.1.2.2.1.2	0.354988399071926	.	17320001	17640000	#4848FF	1	0.25
chr2	17640001	18000000	A.1.2.2.2.1.2.2.1.2	0.665893271461717	.	17640001	18000000	#FF4848	1	0.875
chr2	18000001	18280000	B.2.1.1.2.2.2.1.2.2.1.1	0.307424593967517	.	18000001	18280000	#4848FF	1	0.25
chr2	18280001	18560000	B.2.1.2.1.2.1.2.1.2.2.1.2	0.278422273781903	.	18280001	18560000	#4848FF	1	0.25
chr2	18560001	18760000	B.1.1.2.2.1.1.1.1.2.2	0.423433874709977	.	18560001	18760000	#DADAFF	1	0.5
chr2	18760001	18920000	B.1.2.2.2.1.1.2.2	0.378190255220418	.	18760001	18920000	#9191FF	1	0.375
chr2	18920001	19040000	A.2.2.1.1.2.1.1	0.540603248259861	.	18920001	19040000	#FFDADA	1	0.625
chr2	19040001	19320000	B.1.1.1.2.1.2.1.1.1.2	0.45707656612529	.	19040001	19320000	#DADAFF	1	0.5
chr2	19320001	19520000	B.1.1.2.2.1.1.1.1.2.1	0.424593967517401	.	19320001	19520000	#DADAFF	1	0.5
chr2	19520001	19800000	A.2.2.1.1.1.1.2	0.545243619489559	.	19520001	19800000	#FFDADA	1	0.625
chr2	19800001	20080000	A.2.2.1.2.2.1.2.2	0.522041763341067	.	19800001	20080000	#FFDADA	1	0.625
chr2	20080001	20560000	A.1.1.1.1.1.2.2.1.1	0.994199535962877	.	20080001	20560000	#FF0000	1	1
chr2	20560001	20680000	A.1.1.2.2.2.1.2.2.1.1	0.817865429234339	.	20560001	20680000	#FF0000	1	1
chr2	20680001	20840000	A.1.1.2.1.1.1.2.1.2.2	0.902552204176334	.	20680001	20840000	#FF0000	1	1
chr2	20840001	21200000	A.1.2.1.1.2.2.1.2.2.1.2.2	0.773781902552204	.	20840001	21200000	#FF4848	1	0.875
chr2	21200001	21360000	A.1.2.1.1.1.1.1.2.2	0.80046403712297	.	21200001	21360000	#FF4848	1	0.875
chr2	21360001	21640000	A.2.2.2.2.2.1.1.1.1.2	0.486078886310905	.	21360001	21640000	#FFDADA	1	0.625
chr2	21640001	21920000	B.2.1.2.1.2.2.1.2.1.1	0.27262180974478	.	21640001	21920000	#4848FF	1	0.25
chr2	21920001	22360000	B.2.2.1.1.2.1.2.1.2	0.162412993039443	.	21920001	22360000	#0000FF	1	0.125
chr2	22360001	22520000	B.2.1.2.1.1.2.2.2.2.1	0.287703016241299	.	22360001	22520000	#4848FF	1	0.25
chr2	22520001	23120000	B.2.2.2.1.2.1.2.2.2	0.0406032482598608	.	22520001	23120000	#0000FF	1	0.125
chr2	23120001	23520000	B.2.1.2.1.2.2.1.2.1.2	0.271461716937355	.	23120001	23520000	#4848FF	1	0.25
chr2	23520001	23720000	A.2.2.2.2.2.1.2.1	0.482598607888631	.	23520001	23720000	#FFDADA	1	0.625
chr2	23720001	24040000	A.1.2.2.1.1.1.1.2	0.713457076566125	.	23720001	24040000	#FF4848	1	0.875
chr2	24040001	24320000	A.1.1.1.2.2.1.1.1.2.2.1.1	0.939675174013921	.	24040001	24320000	#FF0000	1	1
chr2	24320001	24480000	A.1.2.1.2.1.1.1.2.2.1.1	0.764501160092807	.	24320001	24480000	#FF4848	1	0.875
chr2	24480001	24680000	A.1.2.1.2.1.1.1.2.2.2	0.762180974477958	.	24480001	24680000	#FF4848	1	0.875
chr2	24680001	24960000	A.1.2.2.2.2.1.1.2	0.660092807424594	.	24680001	24960000	#FF4848	1	0.875
chr2	24960001	25160000	A.1.2.1.2.1.1.2.2.2.2.1.2	0.754060324825986	.	24960001	25160000	#FF4848	1	0.875
chr2	25160001	25440000	A.1.2.1.2.1.1.2.2.2.2.1.1	0.755220417633411	.	25160001	25440000	#FF4848	1	0.875
chr2	25440001	25800000	A.1.1.2.1.1.2.1.2.2.2	0.888631090487239	.	25440001	25800000	#FF0000	1	1
chr2	25800001	26000000	A.1.1.2.2.1.2.1.1.2	0.842227378190255	.	25800001	26000000	#FF0000	1	1
chr2	26000001	26320000	A.1.1.2.1.1.2.2.1.2.1	0.885150812064965	.	26000001	26320000	#FF0000	1	1
chr2	26320001	26600000	A.1.1.2.1.1.2.1.1.1.2.2	0.896751740139211	.	26320001	26600000	#FF0000	1	1
chr2	26600001	26960000	A.1.2.1.2.1.1.2.1.2	0.759860788863109	.	26600001	26960000	#FF4848	1	0.875
chr2	26960001	27280000	A.1.2.1.2.1.2.1.1.1.1	0.751740139211137	.	26960001	27280000	#FF4848	1	0.875
chr2	27280001	27640000	A.1.1.2.1.1.2.2.1.1.1	0.887470997679814	.	27280001	27640000	#FF0000	1	1
chr2	27640001	27920000	A.1.1.2.1.1.2.2.1.2.2	0.883990719257541	.	27640001	27920000	#FF0000	1	1
chr2	27920001	28200000	A.1.1.2.1.1.2.1.1.1.2.1.2	0.897911832946636	.	27920001	28200000	#FF0000	1	1
chr2	28200001	28520000	A.1.1.2.2.1.2.2.1.2	0.836426914153132	.	28200001	28520000	#FF0000	1	1
chr2	28520001	28680000	A.1.2.1.2.1.2.1.1.2	0.749419953596288	.	28520001	28680000	#FF4848	1	0.875
chr2	28680001	29160000	A.1.1.1.2.2.1.1.1.1	0.943155452436195	.	28680001	29160000	#FF0000	1	1
chr2	29160001	29480000	A.2.1.1.1.2.1.1	0.634570765661253	.	29160001	29480000	#FF9191	1	0.75
chr2	29480001	29800000	B.1.2.2.1.1.1.2.2.1	0.395591647331787	.	29480001	29800000	#9191FF	1	0.375
chr2	29800001	29960000	B.2.1.1.2.2.2.1.2.1	0.308584686774942	.	29800001	29960000	#4848FF	1	0.25
chr2	29960001	30280000	B.1.2.2.1.1.1.2.2.2	0.394431554524362	.	29960001	30280000	#9191FF	1	0.375
chr2	30280001	30480000	A.2.2.1.2.2.1.1.1.2	0.525522041763341	.	30280001	30480000	#FFDADA	1	0.625
chr2	30480001	30640000	A.2.2.2.1.1.2.2	0.51508120649652	.	30480001	30640000	#FFDADA	1	0.625
chr2	30640001	30960000	A.2.1.1.2.1.1.2.2.1	0.618329466357309	.	30640001	30960000	#FF9191	1	0.75
chr2	30960001	31600000	B.1.2.1.2.1	0.403712296983759	.	30960001	31600000	#9191FF	1	0.375
chr2	31600001	31880000	B.1.2.2.1.1.2.2	0.389791183294664	.	31600001	31880000	#9191FF	1	0.375
chr2	31880001	32080000	A.2.2.1.2.2.2.2	0.518561484918794	.	31880001	32080000	#FFDADA	1	0.625
chr2	32080001	32480000	A.1.1.2.1.2.2.2.1.1.1	0.868909512761021	.	32080001	32480000	#FF0000	1	1
chr2	32480001	32760000	A.1.1.2.1.1.1.2.2	0.90139211136891	.	32480001	32760000	#FF0000	1	1
chr2	32760001	32960000	A.1.2.1.1.1.1.1.1.1	0.803944315545244	.	32760001	32960000	#FF4848	1	0.875
chr2	32960001	33280000	A.2.2.1.2.2.1.1.2	0.524361948955916	.	32960001	33280000	#FFDADA	1	0.625
chr2	33280001	33680000	B.1.1.2.2.1.1.1.2.1.2	0.421113689095128	.	33280001	33680000	#DADAFF	1	0.5
chr2	33680001	33880000	B.1.1.2.1.1.1.2	0.437354988399072	.	33680001	33880000	#DADAFF	1	0.5
chr2	33880001	34360000	B.2.2.1.1.1.1.1.1.1.2	0.206496519721578	.	33880001	34360000	#0000FF	1	0.125
chr2	34360001	34640000	B.2.2.1.1.2.2.2.1.2.2.1	0.148491879350348	.	34360001	34640000	#0000FF	1	0.125
chr2	34640001	34960000	B.2.2.1.1.2.2.2.1.2.1.2	0.149651972157773	.	34640001	34960000	#0000FF	1	0.125
chr2	34960001	35440000	B.2.2.1.1.2.2.2.1.2.2.2	0.147331786542923	.	34960001	35440000	#0000FF	1	0.125
chr2	35440001	35560000	B.2.1.2.1.1.1.2.1.1.2	0.299303944315545	.	35440001	35560000	#4848FF	1	0.25
chr2	35560001	35720000	B.2.1.2.1.1.1.2.1.1.1	0.30046403712297	.	35560001	35720000	#4848FF	1	0.25
chr2	35720001	35880000	B.2.1.2.1.1.2.2.2.2.2	0.286542923433875	.	35720001	35880000	#4848FF	1	0.25
chr2	35880001	36040000	B.2.2.1.1.1.2.1.2.1.2.1.2	0.180974477958237	.	35880001	36040000	#0000FF	1	0.125
chr2	36040001	36560000	B.2.2.1.1.1.1.2.1.2.1.2.2	0.192575406032483	.	36040001	36560000	#0000FF	1	0.125
chr2	36560001	36840000	A.1.2.2.1.1.2.2.1.1	0.703016241299304	.	36560001	36840000	#FF4848	1	0.875
chr2	36840001	37080000	A.2.1.2.2.1.2.2.1.1	0.562645011600928	.	36840001	37080000	#FF9191	1	0.75
chr2	37080001	37320000	A.1.2.1.1.2.2.1.2.1.1	0.778422273781903	.	37080001	37320000	#FF4848	1	0.875
chr2	37320001	37600000	A.1.1.2.1.2.2.2.2.2.1	0.85614849187935	.	37320001	37600000	#FF0000	1	1
chr2	37600001	38080000	B.1.1.2.2.1.1.1.2.1.1	0.422273781902552	.	37600001	38080000	#DADAFF	1	0.5
chr2	38080001	38240000	A.2.1.1.2.2.2.1.2	0.597447795823666	.	38080001	38240000	#FF9191	1	0.75
chr2	38240001	38520000	A.2.2.2.1.1.1	0.517401392111369	.	38240001	38520000	#FFDADA	1	0.625
chr2	38520001	38760000	A.1.1.2.1.2.1.1.2.2	0.878190255220418	.	38520001	38760000	#FF0000	1	1
chr2	38760001	39040000	A.1.1.1.2.2.1.1.1.2.2.2.1	0.937354988399072	.	38760001	39040000	#FF0000	1	1
chr2	39040001	39360000	A.1.1.1.2.2.1.2.2.1	0.925754060324826	.	39040001	39360000	#FF0000	1	1
chr2	39360001	39800000	A.1.1.1.2.2.1.2.1.2.1	0.928074245939675	.	39360001	39800000	#FF0000	1	1
chr2	39800001	40040000	A.1.2.2.1.1.2.2.2.1.1	0.700696055684455	.	39800001	40040000	#FF4848	1	0.875
chr2	40040001	40520000	B.2.1.2.1.2.2.1.2.2	0.27030162412993	.	40040001	40520000	#4848FF	1	0.25
chr2	40520001	40800000	B.2.1.2.1.2.1.2.1.2.1.2	0.280742459396752	.	40520001	40800000	#4848FF	1	0.25
chr2	40800001	40960000	B.2.1.2.1.2.2.2.1.2.2.2	0.263341067285383	.	40800001	40960000	#4848FF	1	0.25
chr2	40960001	41400000	B.2.2.1.1.2.1.1.2.2	0.167053364269142	.	40960001	41400000	#0000FF	1	0.125
chr2	41400001	41560000	B.2.1.2.1.2.2.2.1.2.2.1	0.264501160092807	.	41400001	41560000	#4848FF	1	0.25
chr2	41560001	41720000	B.2.1.1.1.1.2.2.2.2.2	0.351508120649652	.	41560001	41720000	#4848FF	1	0.25
chr2	41720001	42040000	B.2.1.1.1.1.2.2.1.1.1	0.357308584686775	.	41720001	42040000	#4848FF	1	0.25
chr2	42040001	42320000	A.1.2.1.1.2.2.1.2.2.1.2.1	0.774941995359629	.	42040001	42320000	#FF4848	1	0.875
chr2	42320001	42480000	A.1.1.2.1.1.1.2.1.1	0.904872389791183	.	42320001	42480000	#FF0000	1	1
chr2	42480001	42720000	A.1.1.1.2.2.2.1.1.2.2	0.919953596287703	.	42480001	42720000	#FF0000	1	1
chr2	42720001	43000000	A.1.1.1.2.2.2.1.1.1.1	0.923433874709977	.	42720001	43000000	#FF0000	1	1
chr2	43000001	43200000	A.1.1.2.1.1.2.2.1.1.2	0.88631090487239	.	43000001	43200000	#FF0000	1	1
chr2	43200001	43840000	A.1.1.1.1.1.2.1.1.1	0.997679814385151	.	43200001	43840000	#FF0000	1	1
chr2	43840001	44000000	A.1.2.1.2.1.2.2.1.1	0.744779582366589	.	43840001	44000000	#FF4848	1	0.875
chr2	44000001	44240000	A.1.1.2.1.1.2.1.1.1.2.1.1	0.89907192575406	.	44000001	44240000	#FF0000	1	1
chr2	44240001	44640000	A.1.1.2.2.1.1.2.1.1	0.849187935034803	.	44240001	44640000	#FF0000	1	1
chr2	44640001	45160000	A.2.1.2.1.2.2.1	0.576566125290023	.	44640001	45160000	#FF9191	1	0.75
chr2	45160001	45280000	A.2.1.2.2.2.2.2.2.1	0.548723897911833	.	45160001	45280000	#FF9191	1	0.75
chr2	45280001	45440000	A.2.2.1.2.1.2.2.1	0.529002320185615	.	45280001	45440000	#FFDADA	1	0.625
chr2	45440001	45880000	A.1.2.1.2.2.2.1.1.1	0.72737819025522	.	45440001	45880000	#FF4848	1	0.875
chr2	45880001	46160000	A.2.1.2.1.2.1.1.1	0.581206496519722	.	45880001	46160000	#FF9191	1	0.75
chr2	46160001	46520000	A.1.2.1.2.1.1.2.2.2.2.2	0.752900232018561	.	46160001	46520000	#FF4848	1	0.875
chr2	46520001	46840000	A.1.1.1.2.1.2.1.1.2.1.1	0.952436194895592	.	46520001	46840000	#FF0000	1	1
chr2	46840001	47120000	A.1.1.1.2.1.2.1.1.2.1.2.2	0.950116009280742	.	46840001	47120000	#FF0000	1	1
chr2	47120001	47360000	A.1.1.1.2.1.1.1.2.1.2.1	0.964037122969838	.	47120001	47360000	#FF0000	1	1
chr2	47360001	47680000	A.1.1.1.1.1.2.1.1.2	0.996519721577726	.	47360001	47680000	#FF0000	1	1
chr2	47680001	47960000	A.1.2.2.2.2.2.2.2	0.651972157772622	.	47680001	47960000	#FF4848	1	0.875
chr2	47960001	48120000	A.1.2.1.1.2.2.1.2.1.2	0.777262180974478	.	47960001	48120000	#FF4848	1	0.875
chr2	48120001	48320000	A.2.1.2.2.1.2.2.1.2	0.561484918793503	.	48120001	48320000	#FF9191	1	0.75
chr2	48320001	48520000	A.1.2.2.1.1.2.2.2.1.2	0.69953596287703	.	48320001	48520000	#FF4848	1	0.875
chr2	48520001	48800000	A.1.2.1.1.2.2.1.2.2.2	0.77262180974478	.	48520001	48800000	#FF4848	1	0.875
chr2	48800001	49240000	B.2.1.1.2.2.2.1.2.2.2	0.305104408352668	.	48800001	49240000	#4848FF	1	0.25
chr2	49240001	49600000	B.2.2.1.1.2.1.2.2.2	0.160092807424594	.	49240001	49600000	#0000FF	1	0.125
chr2	49600001	49800000	B.2.2.1.1.2.2.2.1.1.1	0.153132250580046	.	49600001	49800000	#0000FF	1	0.125
chr2	49800001	50040000	B.2.1.2.1.2.2.2.1.2.1.1	0.266821345707657	.	49800001	50040000	#4848FF	1	0.25
chr2	50040001	50320000	B.2.2.1.1.2.1.1.2.1	0.168213457076566	.	50040001	50320000	#0000FF	1	0.125
chr2	50320001	50560000	B.2.2.1.1.1.1.1.2.2.1	0.198375870069606	.	50320001	50560000	#0000FF	1	0.125
chr2	50560001	50800000	B.2.1.2.1.2.1.2.1.2.1.1	0.281902552204176	.	50560001	50800000	#4848FF	1	0.25
chr2	50800001	51040000	B.2.1.2.1.2.2.2.1.1.1	0.269141531322506	.	50800001	51040000	#4848FF	1	0.25
chr2	51040001	51360000	B.2.2.1.1.1.1.2.2.1.1	0.190255220417633	.	51040001	51360000	#0000FF	1	0.125
chr2	51360001	51680000	B.2.2.1.1.1.2.1.2.2.1	0.177494199535963	.	51360001	51680000	#0000FF	1	0.125
chr2	51680001	52040000	B.2.2.1.1.1.2.1.2.2.2	0.176334106728538	.	51680001	52040000	#0000FF	1	0.125
chr2	52040001	52720000	B.2.2.2.1.2.1.2.1.1	0.0475638051044084	.	52040001	52720000	#0000FF	1	0.125
chr2	52720001	53160000	B.2.2.2.1.2.1.1.2.2	0.0487238979118329	.	52720001	53160000	#0000FF	1	0.125
chr2	53160001	53400000	B.2.2.1.1.2.1.2.1.1.2.1	0.164733178654292	.	53160001	53400000	#0000FF	1	0.125
chr2	53400001	53640000	B.2.1.2.1.2.2.1.1.2	0.273781902552204	.	53400001	53640000	#4848FF	1	0.25
chr2	53640001	54000000	B.1.1.1.1.1.2.2	0.467517401392111	.	53640001	54000000	#DADAFF	1	0.5
chr2	54000001	54520000	A.1.1.1.1.2.2.1.2	0.979118329466357	.	54000001	54520000	#FF0000	1	1
chr2	54520001	54680000	A.1.1.2.1.1.2.2.2	0.882830626450116	.	54520001	54680000	#FF0000	1	1
chr2	54680001	54920000	A.1.1.1.2.1.1.2.2.1.2.2	0.955916473317865	.	54680001	54920000	#FF0000	1	1
chr2	54920001	55200000	A.1.1.2.1.2.1.1.2.1	0.879350348027842	.	54920001	55200000	#FF0000	1	1
chr2	55200001	55400000	A.1.1.2.1.2.1.1.1.1	0.881670533642691	.	55200001	55400000	#FF0000	1	1
chr2	55400001	55520000	A.1.2.1.1.1.1.1.2.1	0.801624129930394	.	55400001	55520000	#FF4848	1	0.875
chr2	55520001	55920000	A.1.1.1.2.2.1.2.1.2.2	0.926914153132251	.	55520001	55920000	#FF0000	1	1
chr2	55920001	56440000	B.1.2.1.2.2	0.402552204176334	.	55920001	56440000	#9191FF	1	0.375
chr2	56440001	56760000	B.2.2.1.1.2.1.2.1.1.2.2	0.163573085846868	.	56440001	56760000	#0000FF	1	0.125
chr2	56760001	57040000	B.2.2.2.1.2.1.1.2.1	0.0498839907192575	.	56760001	57040000	#0000FF	1	0.125
chr2	57040001	57360000	B.2.2.1.1.2.2.2.2.1.1.2	0.142691415313225	.	57040001	57360000	#0000FF	1	0.125
chr2	57360001	57600000	B.2.2.1.1.2.2.2.2.2.2	0.139211136890951	.	57360001	57600000	#0000FF	1	0.125
chr2	57600001	57920000	B.2.2.1.1.1.1.2.2.1.2	0.189095127610209	.	57600001	57920000	#0000FF	1	0.125
chr2	57920001	58240000	B.2.1.1.2.2.2.1.1.1	0.310904872389791	.	57920001	58240000	#4848FF	1	0.25
chr2	58240001	58480000	A.2.1.2.2.1.1.1	0.568445475638051	.	58240001	58480000	#FF9191	1	0.75
chr2	58480001	58760000	B.2.1.1.1.1.2.2.1.1.2	0.35614849187935	.	58480001	58760000	#4848FF	1	0.25
chr2	58760001	58840000	B.2.1.1.1.1.2.2.2.2.1	0.352668213457077	.	58760001	58840000	#4848FF	1	0.25
chr2	58840001	59040000	B.2.1.2.1.2.2.2.1.1.2	0.267981438515081	.	58840001	59040000	#4848FF	1	0.25
chr2	59040001	59560000	B.2.2.1.1.2.1.2.2.1	0.161252900232019	.	59040001	59560000	#0000FF	1	0.125
chr2	59560001	59960000	B.2.2.2.1.2.1.2.1.2.1	0.0464037122969838	.	59560001	59960000	#0000FF	1	0.125
chr2	59960001	60240000	B.2.2.1.1.1.1.2.1.2.1.2.1	0.193735498839907	.	59960001	60240000	#0000FF	1	0.125
chr2	60240001	60480000	B.2.1.1.2.2.2.1.2.2.1.2	0.306264501160093	.	60240001	60480000	#4848FF	1	0.25
chr2	60480001	60920000	A.2.2.2.2.2.1.2.2	0.481438515081206	.	60480001	60920000	#FFDADA	1	0.625
chr2	60920001	61240000	A.1.1.2.2.2.2.1.2.1	0.81322505800464	.	60920001	61240000	#FF0000	1	1
chr2	61240001	61600000	A.1.1.1.2.2.1.1.1.2.2.2.2	0.936194895591647	.	61240001	61600000	#FF0000	1	1
chr2	61600001	61760000	A.1.1.2.2.1.2.1.1.1	0.84338747099768	.	61600001	61760000	#FF0000	1	1
chr2	61760001	62040000	A.1.1.2.2.1.2.2.2.2.1	0.829466357308585	.	61760001	62040000	#FF0000	1	1
chr2	62040001	62200000	A.1.2.1.2.1.1.1.2.2.1.2	0.763341067285383	.	62040001	62200000	#FF4848	1	0.875
chr2	62200001	62680000	A.1.2.1.2.2.2.1.1.2	0.726218097447796	.	62200001	62680000	#FF4848	1	0.875
chr2	62680001	63040000	A.1.1.1.2.2.1.1.1.2.1.2	0.940835266821346	.	62680001	63040000	#FF0000	1	1
chr2	63040001	63280000	A.2.1.2.2.2.2.1.1.2	0.553364269141531	.	63040001	63280000	#FF9191	1	0.75
chr2	63280001	63440000	A.2.1.2.2.2.2.2.1.1	0.551044083526682	.	63280001	63440000	#FF9191	1	0.75
chr2	63440001	63800000	A.2.2.1.2.1.2.1	0.530162412993039	.	63440001	63800000	#FFDADA	1	0.625
chr2	63800001	64040000	A.1.2.1.1.2.2.1.1	0.779582366589327	.	63800001	64040000	#FF4848	1	0.875
chr2	64040001	64400000	A.1.1.2.1.2.1.1.1.2	0.880510440835267	.	64040001	64400000	#FF0000	1	1
chr2	64400001	64720000	A.1.2.1.2.2.2.1.2.1	0.725058004640371	.	64400001	64720000	#FF4848	1	0.875
chr2	64720001	65000000	A.1.1.1.2.2.1.1.1.2.1.1	0.94199535962877	.	64720001	65000000	#FF0000	1	1
chr2	65000001	65120000	A.1.2.1.2.2.1.1.1	0.740139211136891	.	65000001	65120000	#FF4848	1	0.875
chr2	65120001	65400000	A.1.1.1.2.2.1.1.1.2.2.1.2	0.938515081206497	.	65120001	65400000	#FF0000	1	1
chr2	65400001	65680000	A.1.1.2.1.2.2.1.2	0.870069605568445	.	65400001	65680000	#FF0000	1	1
chr2	65680001	65840000	A.1.2.2.2.1.2.2.1.1.2	0.667053364269142	.	65680001	65840000	#FF4848	1	0.875
chr2	65840001	66320000	B.2.1.1.1.1.2.1.1.2	0.363109048723898	.	65840001	66320000	#4848FF	1	0.25
chr2	66320001	66640000	B.2.1.2.1.2.2.2.2.1	0.262180974477958	.	66320001	66640000	#4848FF	1	0.25
chr2	66640001	66840000	B.1.1.1.2.1.2.1.1.2.2	0.454756380510441	.	66640001	66840000	#DADAFF	1	0.5
chr2	66840001	67040000	B.2.2.1.1.1.1.1.1.2.1.2	0.204176334106729	.	66840001	67040000	#0000FF	1	0.125
chr2	67040001	67120000	B.2.1.2.1.1.1.2.1.2.1	0.298143851508121	.	67040001	67120000	#4848FF	1	0.25
chr2	67120001	67440000	B.2.2.2.1.2.1.2.2.1.1	0.0440835266821346	.	67120001	67440000	#0000FF	1	0.125
chr2	67440001	67720000	B.2.1.1.2.2.2.1.1.2	0.309744779582367	.	67440001	67720000	#4848FF	1	0.25
chr2	67720001	67880000	B.2.2.1.1.1.1.1.1.2.2.2	0.201856148491879	.	67720001	67880000	#0000FF	1	0.125
chr2	67880001	68040000	B.2.1.2.1.2.1.2.2	0.276102088167053	.	67880001	68040000	#4848FF	1	0.25
chr2	68040001	68360000	B.1.1.2.2.1.1.2.2	0.417633410672854	.	68040001	68360000	#DADAFF	1	0.5
chr2	68360001	68520000	A.1.2.2.1.1.1.1.1.1	0.718097447795824	.	68360001	68520000	#FF4848	1	0.875
chr2	68520001	68760000	A.2.2.2.2.2.1.1.2	0.483758700696056	.	68520001	68760000	#FFDADA	1	0.625
chr2	68760001	68920000	B.1.1.1.2.1.2.2.2.2.2	0.447795823665893	.	68760001	68920000	#DADAFF	1	0.5
chr2	68920001	69200000	A.2.2.2.1.1.2.1	0.516241299303944	.	68920001	69200000	#FFDADA	1	0.625
chr2	69200001	69560000	A.1.1.1.2.2.1.2.1.1	0.9292343387471	.	69200001	69560000	#FF0000	1	1
chr2	69560001	69920000	A.1.1.1.2.1.1.2.2.1.2.1	0.95707656612529	.	69560001	69920000	#FF0000	1	1
chr2	69920001	70280000	A.1.1.1.2.1.1.1.2.1.2.2	0.962877030162413	.	69920001	70280000	#FF0000	1	1
chr2	70280001	70560000	A.1.1.1.2.2.2.1.1.1.2	0.922273781902552	.	70280001	70560000	#FF0000	1	1
chr2	70560001	70720000	A.1.2.2.1.2.2.2.2	0.68445475638051	.	70560001	70720000	#FF4848	1	0.875
chr2	70720001	70840000	A.1.2.1.2.1.2.1.2.2.2	0.745939675174014	.	70720001	70840000	#FF4848	1	0.875
chr2	70840001	71040000	A.1.2.2.1.2.2.2.1.1	0.68677494199536	.	70840001	71040000	#FF4848	1	0.875
chr2	71040001	71400000	A.1.1.1.2.2.2.2.2.2	0.911832946635731	.	71040001	71400000	#FF0000	1	1
chr2	71400001	71520000	A.2.1.1.1.2.1.2.2.1.2	0.631090487238979	.	71400001	71520000	#FF9191	1	0.75
chr2	71520001	71720000	A.1.2.1.2.2.1.1.2.2.2.1	0.734338747099768	.	71520001	71720000	#FF4848	1	0.875
chr2	71720001	72160000	A.2.1.1.1.2.2.1.1.2	0.627610208816705	.	71720001	72160000	#FF9191	1	0.75
chr2	72160001	72280000	A.2.2.1.2.1.2.2.2	0.52784222737819	.	72160001	72280000	#FFDADA	1	0.625
chr2	72280001	72440000	A.2.1.2.1.2.1.1.2	0.580046403712297	.	72280001	72440000	#FF9191	1	0.75
chr2	72440001	72720000	A.2.1.1.1.2.1.2.2.1.1	0.632250580046404	.	72440001	72720000	#FF9191	1	0.75
chr2	72720001	72880000	A.1.2.2.1.2.2.1.2.1	0.691415313225058	.	72720001	72880000	#FF4848	1	0.875
chr2	72880001	73200000	A.1.1.2.1.1.2.1.2.2.1	0.889791183294664	.	72880001	73200000	#FF0000	1	1
chr2	73200001	73520000	A.1.1.1.2.1.2.1.1.2.2	0.948955916473318	.	73200001	73520000	#FF0000	1	1
chr2	73520001	74000000	A.1.1.2.2.1.2.2.2.2.2.1	0.82830626450116	.	73520001	74000000	#FF0000	1	1
chr2	74000001	74120000	A.1.2.1.2.2.1.2.1.2.1	0.730858468677494	.	74000001	74120000	#FF4848	1	0.875
chr2	74120001	74440000	A.1.1.1.2.2.2.2.2.1	0.912993039443155	.	74120001	74440000	#FF0000	1	1
chr2	74440001	74600000	A.1.2.1.2.1.2.1.2.2.1	0.747099767981439	.	74440001	74600000	#FF4848	1	0.875
chr2	74600001	74840000	A.1.1.1.2.1.2.2.1	0.945475638051044	.	74600001	74840000	#FF0000	1	1
chr2	74840001	75280000	A.1.1.1.1.2.1.2.2	0.981438515081206	.	74840001	75280000	#FF0000	1	1
chr2	75280001	75680000	A.2.1.2.2.2.2.1.1.1	0.554524361948956	.	75280001	75680000	#FF9191	1	0.75
chr2	75680001	75960000	A.1.1.2.1.2.2.2.2.1	0.857308584686775	.	75680001	75960000	#FF0000	1	1
chr2	75960001	76320000	B.2.1.2.1.2.1.1.1	0.28538283062645	.	75960001	76320000	#4848FF	1	0.25
chr2	76320001	76480000	B.1.2.2.2.1.1.1	0.380510440835267	.	76320001	76480000	#9191FF	1	0.375
chr2	76480001	76880000	B.2.2.1.1.1.1.2.1.2.1.1	0.194895591647332	.	76480001	76880000	#0000FF	1	0.125
chr2	76880001	77200000	B.2.2.1.1.1.1.2.1.2.2	0.191415313225058	.	76880001	77200000	#0000FF	1	0.125
chr2	77200001	77640000	B.2.2.1.1.2.1.1.1	0.169373549883991	.	77200001	77640000	#0000FF	1	0.125
chr2	77640001	77960000	B.2.1.2.1.2.2.2.2.2	0.261020881670534	.	77640001	77960000	#4848FF	1	0.25
chr2	77960001	78320000	B.1.1.2.1.1.1.1	0.438515081206497	.	77960001	78320000	#DADAFF	1	0.5
chr2	78320001	78480000	A.2.2.1.2.2.2.1.2	0.519721577726218	.	78320001	78480000	#FFDADA	1	0.625
chr2	78480001	78800000	A.2.1.2.2.1.1.2	0.567285382830626	.	78480001	78800000	#FF9191	1	0.75
chr2	78800001	79280000	B.2.1.2.1.2.1.1.2	0.284222737819026	.	78800001	79280000	#4848FF	1	0.25
chr2	79280001	79520000	B.2.2.1.1.1.1.1.2.1.2	0.19953596287703	.	79280001	79520000	#0000FF	1	0.125
chr2	79520001	79720000	B.2.2.1.1.1.1.1.2.2.2	0.197215777262181	.	79520001	79720000	#0000FF	1	0.125
chr2	79720001	79880000	B.2.2.1.1.2.1.2.1.1.1	0.165893271461717	.	79720001	79880000	#0000FF	1	0.125
chr2	79880001	80040000	B.2.2.1.1.1.1.1.2.1.1	0.200696055684455	.	79880001	80040000	#0000FF	1	0.125
chr2	80040001	80320000	B.2.1.2.1.2.2.1.1.1	0.274941995359629	.	80040001	80320000	#4848FF	1	0.25
chr2	80320001	80560000	B.2.2.1.1.1.1.1.1.2.2.1	0.203016241299304	.	80320001	80560000	#0000FF	1	0.125
chr2	80560001	80800000	B.2.2.1.1.2.2.2.1.1.2	0.151972157772622	.	80560001	80800000	#0000FF	1	0.125
chr2	80800001	80960000	B.2.2.1.1.1.2.1.1.2.2	0.18445475638051	.	80800001	80960000	#0000FF	1	0.125
chr2	80960001	81320000	B.2.2.1.1.2.2.2.2.1.2	0.1415313225058	.	80960001	81320000	#0000FF	1	0.125
chr2	81320001	81400000	B.2.1.2.1.1.2.2.2.1	0.288863109048724	.	81320001	81400000	#4848FF	1	0.25
chr2	81400001	81840000	B.2.2.2.1.2.1.2.2.1.2.1	0.04292343387471	.	81400001	81840000	#0000FF	1	0.125
chr2	81840001	82120000	B.2.2.1.1.2.2.2.2.1.1.1.2.1	0.145011600928074	.	81840001	82120000	#0000FF	1	0.125
chr2	82120001	82520000	B.2.2.1.1.2.2.2.2.1.1.1.1	0.146171693735499	.	82120001	82520000	#0000FF	1	0.125
chr2	82520001	83240000	B.2.2.2.1.2.1.2.2.1.2.2	0.0417633410672854	.	82520001	83240000	#0000FF	1	0.125
chr2	83240001	83360000	B.2.1.1.1.1.1.1	0.367749419953596	.	83240001	83360000	#4848FF	1	0.25
chr2	83360001	83520000	B.2.1.2.1.1.1.2.1.2.2	0.296983758700696	.	83360001	83520000	#4848FF	1	0.25
chr2	83520001	84000000	B.2.2.1.1.2.2.2.2.1.1.1.2.2	0.14385150812065	.	83520001	84000000	#0000FF	1	0.125
chr2	84000001	84160000	B.2.2.1.1.1.2.1.1.2.1	0.185614849187935	.	84000001	84160000	#0000FF	1	0.125
chr2	84160001	84440000	B.2.2.1.1.1.1.1.1.2.1.1	0.205336426914153	.	84160001	84440000	#0000FF	1	0.125
chr2	84440001	84640000	B.1.2.2.1.1.2.1.1.2	0.392111368909513	.	84440001	84640000	#9191FF	1	0.375
chr2	84640001	85120000	B.1.1.1.2.1.2.2.2.1	0.450116009280742	.	84640001	85120000	#DADAFF	1	0.5
chr2	85120001	85280000	A.1.1.1.2.2.1.2.2.2	0.924593967517401	.	85120001	85280000	#FF0000	1	1
chr2	85280001	85520000	A.1.2.1.1.1.2.2	0.787703016241299	.	85280001	85520000	#FF4848	1	0.875
chr2	85520001	85760000	A.1.1.1.1.2.1.1.1.2	0.987238979118329	.	85520001	85760000	#FF0000	1	1
chr2	85760001	86080000	A.1.1.1.1.2.1.1.1.1	0.988399071925754	.	85760001	86080000	#FF0000	1	1
chr2	86080001	86200000	A.1.2.1.2.2.1.2.1.2.2	0.72969837587007	.	86080001	86200000	#FF4848	1	0.875
chr2	86200001	86440000	A.1.1.2.1.1.2.1.1.2.2	0.893271461716937	.	86200001	86440000	#FF0000	1	1
chr2	86440001	86640000	A.1.2.1.2.2.1.1.2.1.1	0.738979118329466	.	86440001	86640000	#FF4848	1	0.875
chr2	86640001	87040000	A.1.1.1.2.2.2.2.1.1.2	0.915313225058005	.	86640001	87040000	#FF0000	1	1
chr2	87040001	87160000	A.2.1.1.1.1.1.1.2	0.649651972157773	.	87040001	87160000	#FF9191	1	0.75
chr2	87280001	87320000	A.2.1.1.1.1.1.1.2	0.649651972157773	.	87280001	87320000	#FF9191	1	0.75
chr2	87320001	87560000	A.2.1.2.2.2.2.2.2.2	0.547563805104408	.	87320001	87560000	#FF9191	1	0.75
chr2	87600001	87640000	A.2.1.2.2.2.2.2.2.2	0.547563805104408	.	87600001	87640000	#FF9191	1	0.75
chr2	87760001	88000000	A.1.2.2.2.2.1.2.2	0.657772621809745	.	87760001	88000000	#FF4848	1	0.875
chr2	88280001	88520000	A.1.2.2.1.1.1.1.1.2.2	0.71461716937355	.	88280001	88520000	#FF4848	1	0.875
chr2	88520001	88840000	A.2.1.2.2.2.2.1.2	0.552204176334107	.	88520001	88840000	#FF9191	1	0.75
chr2	88840001	89040000	A.1.2.1.1.2.2.1.2.2.1.1	0.776102088167053	.	88840001	89040000	#FF4848	1	0.875
chr2	89040001	89280000	B.1.1.2.1.1.2.2.1.2	0.433874709976798	.	89040001	89280000	#DADAFF	1	0.5
chr2	89280001	89560000	B.1.2.2.1.1.1.1.2.1	0.39907192575406	.	89280001	89560000	#9191FF	1	0.375
chr2	89800001	89920000	B.2.1.1.2.2.2.2.1	0.303944315545244	.	89800001	89920000	#4848FF	1	0.25
chr2	89920001	90280000	B.1.2.2.2.1.2.2.2	0.374709976798144	.	89920001	90280000	#9191FF	1	0.375
chr2	90400001	90480000	B.1.2.2.2.1.2.2.2	0.374709976798144	.	90400001	90480000	#9191FF	1	0.375
chr2	91640001	91720000	B.1.2.2.2.1.2.2.2	0.374709976798144	.	91640001	91720000	#9191FF	1	0.375
chr2	91720001	91920000	B.1.1.1.2.1.2.1.1.2.1	0.455916473317865	.	91720001	91920000	#DADAFF	1	0.5
chr2	91920001	92200000	B.1.2.2.1.1.2.1.2	0.390951276102088	.	91920001	92200000	#9191FF	1	0.375
chr2	92240001	92360000	B.1.2.2.1.1.2.1.2	0.390951276102088	.	92240001	92360000	#9191FF	1	0.375
chr2	95320001	95480000	B.1.2.2.2.1.2.2.1	0.375870069605568	.	95320001	95480000	#9191FF	1	0.375
chr2	95480001	95680000	B.1.1.1.2.1.2.2.2.2.1	0.448955916473318	.	95480001	95680000	#DADAFF	1	0.5
chr2	95680001	95840000	A.1.2.2.1.1.1.1.1.2.1.2	0.715777262180974	.	95680001	95840000	#FF4848	1	0.875
chr2	95840001	95960000	A.2.1.2.2.2.2.2.1.2	0.549883990719258	.	95840001	95960000	#FF9191	1	0.75
chr2	95960001	96080000	A.2.1.1.1.2.2.1.2.2	0.624129930394432	.	95960001	96080000	#FF9191	1	0.75
chr2	96160001	96280000	A.2.2.2.1.2.1.2.2	0.510440835266821	.	96160001	96280000	#FFDADA	1	0.625
chr2	96320001	96440000	A.2.2.2.1.2.1.2.2	0.510440835266821	.	96320001	96440000	#FFDADA	1	0.625
chr2	96440001	96720000	A.1.2.2.1.2.1.1.1.1	0.697215777262181	.	96440001	96720000	#FF4848	1	0.875
chr2	96720001	97040000	A.1.1.1.1.2.1.2.1.2.2	0.982598607888631	.	96720001	97040000	#FF0000	1	1
chr2	97040001	97200000	A.1.2.1.2.2.1.1.2.2.1	0.735498839907193	.	97040001	97200000	#FF4848	1	0.875
chr2	97200001	97600000	A.1.1.1.2.1.1.1.1.1.2.2	0.973317865429234	.	97200001	97600000	#FF0000	1	1
chr2	97600001	97880000	A.1.2.1.2.2.1.1.2.1.2.2	0.736658932714617	.	97600001	97880000	#FF4848	1	0.875
chr2	98000001	98040000	A.1.2.1.2.2.1.1.2.1.2.2	0.736658932714617	.	98000001	98040000	#FF4848	1	0.875
chr2	98160001	98200000	A.1.2.1.2.2.1.1.2.1.2.2	0.736658932714617	.	98160001	98200000	#FF4848	1	0.875
chr2	98240001	98320000	A.1.2.1.2.2.1.1.2.1.2.2	0.736658932714617	.	98240001	98320000	#FF4848	1	0.875
chr2	98320001	98640000	A.1.1.2.2.1.2.2.2.1.2.2.2	0.830626450116009	.	98320001	98640000	#FF0000	1	1
chr2	98640001	99040000	A.2.1.1.1.2.2.1.2.1.2	0.625290023201856	.	98640001	99040000	#FF9191	1	0.75
chr2	99040001	99240000	A.1.2.1.2.1.1.2.2.2.1	0.756380510440835	.	99040001	99240000	#FF4848	1	0.875
chr2	99240001	99480000	A.1.1.2.1.1.2.1.2.1.1	0.892111368909513	.	99240001	99480000	#FF0000	1	1
chr2	99480001	99720000	A.2.1.1.1.2.1.2.2.2	0.629930394431555	.	99480001	99720000	#FF9191	1	0.75
chr2	99720001	99920000	A.1.2.1.2.1.1.1.2.1.2	0.765661252900232	.	99720001	99920000	#FF4848	1	0.875
chr2	99920001	100120000	A.1.1.2.1.1.2.1.2.1.2	0.890951276102088	.	99920001	100120000	#FF0000	1	1
chr2	100120001	100320000	A.2.2.2.1.2.1.2.1.2	0.511600928074246	.	100120001	100320000	#FFDADA	1	0.625
chr2	100320001	100640000	B.1.1.2.1.1.2.1	0.436194895591647	.	100320001	100640000	#DADAFF	1	0.5
chr2	100640001	100800000	A.2.2.2.1.2.2.2.2	0.504640371229698	.	100640001	100800000	#FFDADA	1	0.625
chr2	100800001	101000000	A.2.2.2.1.2.1.2.1.1	0.512761020881671	.	100800001	101000000	#FFDADA	1	0.625
chr2	101000001	101160000	A.2.1.2.1.2.2.2.1.2.2.1	0.571925754060325	.	101000001	101160000	#FF9191	1	0.75
chr2	101160001	101360000	A.1.2.2.1.2.1.1.1.2	0.696055684454756	.	101160001	101360000	#FF4848	1	0.875
chr2	101360001	101480000	A.1.1.2.1.1.1.1.2.2	0.906032482598608	.	101360001	101480000	#FF0000	1	1
chr2	101480001	101640000	A.1.1.2.2.1.2.2.2.1.2.2.1	0.831786542923434	.	101480001	101640000	#FF0000	1	1
chr2	101640001	101960000	A.1.1.1.2.1.1.1.2.1.1.2.2	0.965197215777262	.	101640001	101960000	#FF0000	1	1
chr2	101960001	102120000	A.1.2.1.2.1.1.1.1.2	0.767981438515081	.	101960001	102120000	#FF4848	1	0.875
chr2	102120001	102480000	A.1.1.1.1.2.1.1.2	0.986078886310905	.	102120001	102480000	#FF0000	1	1
chr2	102480001	102880000	A.1.1.1.1.1.2.2.1.2	0.993039443155452	.	102480001	102880000	#FF0000	1	1
chr2	102880001	103080000	A.2.1.2.1.2.1.2.1	0.578886310904872	.	102880001	103080000	#FF9191	1	0.75
chr2	103080001	103440000	A.2.1.2.2.2.1.1.2	0.55800464037123	.	103080001	103440000	#FF9191	1	0.75
chr2	103440001	103880000	B.2.2.2.1.1.1.1.2	0.068445475638051	.	103440001	103880000	#0000FF	1	0.125
chr2	103880001	104080000	B.2.2.2.1.1.1.2.2.1.1	0.0661252900232019	.	103880001	104080000	#0000FF	1	0.125
chr2	104080001	104400000	B.2.2.2.2.2.1.2.2	0.00464037122969838	.	104080001	104400000	#0000FF	1	0.125
chr2	104400001	104960000	B.2.2.2.2.1.1.2.2.1	0.0174013921113689	.	104400001	104960000	#0000FF	1	0.125
chr2	104960001	105440000	B.2.2.1.2.2.1.1.2	0.10092807424594	.	104960001	105440000	#0000FF	1	0.125
chr2	105440001	105640000	B.1.2.2.1.1.1.1.2.2	0.397911832946636	.	105440001	105640000	#9191FF	1	0.375
chr2	105640001	105880000	A.2.2.1.2.2.2.1.1	0.520881670533643	.	105640001	105880000	#FFDADA	1	0.625
chr2	105880001	106040000	A.1.2.1.1.1.2.1.1.1.2	0.792343387470998	.	105880001	106040000	#FF4848	1	0.875
chr2	106040001	106360000	A.2.1.1.2.1.1.1.1	0.621809744779582	.	106040001	106360000	#FF9191	1	0.75
chr2	106360001	106560000	A.1.2.2.1.1.1.1.1.2.1.1	0.716937354988399	.	106360001	106560000	#FF4848	1	0.875
chr2	106560001	106720000	A.2.1.2.2.2.1.1.1	0.559164733178654	.	106560001	106720000	#FF9191	1	0.75
chr2	106720001	106840000	A.1.2.2.2.1.1.1.1.2	0.680974477958237	.	106720001	106840000	#FF4848	1	0.875
chr2	106840001	106920000	A.2.1.2.1.1.1.1.1	0.592807424593968	.	106840001	106920000	#FF9191	1	0.75
chr2	106920001	107000000	A.2.1.2.2.2.1.2.1	0.556844547563805	.	106920001	107000000	#FF9191	1	0.75
chr2	107000001	107040000	A.2.2.2.2.2.2.1.2.1	0.477958236658933	.	107000001	107040000	#FFDADA	1	0.625
chr2	107080001	107200000	A.2.2.2.2.2.2.1.2.1	0.477958236658933	.	107080001	107200000	#FFDADA	1	0.625
chr2	107200001	107520000	B.2.2.1.2.2.1.1.1.1.1	0.104408352668213	.	107200001	107520000	#0000FF	1	0.125
chr2	107520001	107800000	B.2.2.2.1.2.2.2.1.2.2	0.0266821345707657	.	107520001	107800000	#0000FF	1	0.125
chr2	107800001	107880000	B.2.2.1.1.2.2.1.1.1.1	0.158932714617169	.	107800001	107880000	#0000FF	1	0.125
chr2	107880001	108080000	B.2.2.2.2.2.1.1.1.2	0.0104408352668213	.	107880001	108080000	#0000FF	1	0.125
chr2	108080001	108320000	B.2.2.2.2.2.1.1.1.1	0.0116009280742459	.	108080001	108320000	#0000FF	1	0.125
chr2	108320001	108440000	B.2.2.1.2.2.1.1.1.1.2	0.103248259860789	.	108320001	108440000	#0000FF	1	0.125
chr2	108520001	108800000	B.2.2.1.2.2.1.1.1.1.2	0.103248259860789	.	108520001	108800000	#0000FF	1	0.125
chr2	108800001	108880000	A.2.2.2.2.2.2.1.2.2	0.476798143851508	.	108800001	108880000	#FFDADA	1	0.625
chr2	108880001	108960000	A.2.1.2.2.2.1.2.2	0.555684454756381	.	108880001	108960000	#FF9191	1	0.75
chr2	108960001	109320000	A.1.1.2.1.2.2.1.1.1	0.873549883990719	.	108960001	109320000	#FF0000	1	1
chr2	109320001	109440000	A.1.2.1.1.1.1.1.1.2	0.802784222737819	.	109320001	109440000	#FF4848	1	0.875
chr2	109440001	109800000	A.1.2.2.2.2.2.1.2	0.654292343387471	.	109440001	109800000	#FF4848	1	0.875
chr2	109800001	110120000	A.2.1.1.1.2.2.1.1.1	0.62877030162413	.	109800001	110120000	#FF9191	1	0.75
chr2	110240001	110280000	A.2.1.1.1.2.2.1.1.1	0.62877030162413	.	110240001	110280000	#FF9191	1	0.75
chr2	110280001	110480000	A.1.1.1.2.1.1.1.2.1.1.2.1	0.966357308584687	.	110280001	110480000	#FF0000	1	1
chr2	110480001	110520000	A.1.2.1.2.2.2.2.1.1.1	0.722737819025522	.	110480001	110520000	#FF4848	1	0.875
chr2	110840001	111000000	A.1.2.1.2.2.2.2.1.1.1	0.722737819025522	.	110840001	111000000	#FF4848	1	0.875
chr2	111360001	111440000	A.1.2.1.2.2.2.2.1.1.1	0.722737819025522	.	111360001	111440000	#FF4848	1	0.875
chr2	111440001	111840000	A.2.1.1.1.2.2.1.2.1.1	0.626450116009281	.	111440001	111840000	#FF9191	1	0.75
chr2	111840001	112040000	A.1.2.2.1.2.2.2.1.2	0.685614849187935	.	111840001	112040000	#FF4848	1	0.875
chr2	112040001	112080000	A.1.2.1.2.2.1.1.2.2.2.2	0.733178654292343	.	112040001	112080000	#FF4848	1	0.875
chr2	112120001	112360000	A.1.2.1.2.2.1.1.2.2.2.2	0.733178654292343	.	112120001	112360000	#FF4848	1	0.875
chr2	112360001	112520000	A.1.2.1.2.2.1.1.2.1.2.1	0.737819025522042	.	112360001	112520000	#FF4848	1	0.875
chr2	112520001	112840000	A.1.1.2.1.1.2.1.1.2.1.1	0.895591647331787	.	112520001	112840000	#FF0000	1	1
chr2	112840001	113120000	A.1.1.1.2.1.1.1.1.2.1	0.97215777262181	.	112840001	113120000	#FF0000	1	1
chr2	113160001	113240000	A.1.1.1.2.1.1.1.1.2.1	0.97215777262181	.	113160001	113240000	#FF0000	1	1
chr2	113240001	113520000	A.1.1.1.1.2.1.2.1.2.1	0.983758700696056	.	113240001	113520000	#FF0000	1	1
chr2	113520001	113600000	A.1.2.1.2.1.2.2.2.2	0.741299303944316	.	113520001	113600000	#FF4848	1	0.875
chr2	113600001	113680000	A.2.1.1.1.1.1.1.1	0.650812064965197	.	113600001	113680000	#FF9191	1	0.75
chr2	113680001	113840000	A.2.1.1.1.1.2.2.1.2	0.639211136890951	.	113680001	113840000	#FF9191	1	0.75
chr2	113840001	114200000	A.1.1.2.1.2.1.2.2	0.874709976798144	.	113840001	114200000	#FF0000	1	1
chr2	114200001	114520000	A.1.2.1.1.2.1.1.2	0.78538283062645	.	114200001	114520000	#FF4848	1	0.875
chr2	114520001	114760000	A.1.1.2.2.2.2.1.2.2	0.812064965197216	.	114520001	114760000	#FF0000	1	1
chr2	114760001	114960000	B.1.1.1.2.2.1.2	0.444315545243619	.	114760001	114960000	#DADAFF	1	0.5
chr2	114960001	115240000	B.2.1.2.2.2.2.1.2.1.1	0.225058004640371	.	114960001	115240000	#4848FF	1	0.25
chr2	115240001	115360000	B.1.2.2.2.1.2.1	0.377030162412993	.	115240001	115360000	#9191FF	1	0.375
chr2	115360001	115560000	B.2.2.1.2.2.1.1.1.2	0.102088167053364	.	115360001	115560000	#0000FF	1	0.125
chr2	115560001	116000000	B.2.2.2.2.2.2.1.1	0.00348027842227378	.	115560001	116000000	#0000FF	1	0.125
chr2	116000001	116320000	B.2.2.2.1.2.2.2.2.2	0.0220417633410673	.	116000001	116320000	#0000FF	1	0.125
chr2	116320001	116960000	B.2.2.2.2.2.1.2.1.2.2	0.00580046403712297	.	116320001	116960000	#0000FF	1	0.125
chr2	116960001	117240000	B.2.2.2.1.2.1.1.1.1.2	0.0522041763341067	.	116960001	117240000	#0000FF	1	0.125
chr2	117240001	117840000	B.2.2.2.2.2.1.2.1.2.1	0.00696055684454756	.	117240001	117840000	#0000FF	1	0.125
chr2	117840001	118040000	B.2.2.1.1.2.2.1.1.2.1	0.15661252900232	.	117840001	118040000	#0000FF	1	0.125
chr2	118040001	118560000	B.2.2.2.1.1.1.2.2.2	0.0638051044083527	.	118040001	118560000	#0000FF	1	0.125
chr2	118560001	118680000	A.2.2.1.1.1.2.1.2	0.54292343387471	.	118560001	118680000	#FFDADA	1	0.625
chr2	118680001	118960000	A.1.2.2.1.1.1.2.2.2	0.707656612529002	.	118680001	118960000	#FF4848	1	0.875
chr2	118960001	119520000	B.2.1.1.2.2.1.1	0.314385150812065	.	118960001	119520000	#4848FF	1	0.25
chr2	119520001	119760000	B.1.1.2.2.1.2.2.1	0.415313225058005	.	119520001	119760000	#DADAFF	1	0.5
chr2	119760001	119920000	A.2.2.2.2.2.2.2.1.2	0.474477958236659	.	119760001	119920000	#FFDADA	1	0.625
chr2	119920001	120120000	A.1.2.2.2.2.2.2.1	0.653132250580046	.	119920001	120120000	#FF4848	1	0.875
chr2	120120001	120280000	A.1.1.2.2.2.2.2.2.1.1	0.808584686774942	.	120120001	120280000	#FF0000	1	1
chr2	120280001	120440000	A.1.2.2.1.2.1.2	0.693735498839907	.	120280001	120440000	#FF4848	1	0.875
chr2	120440001	120760000	A.1.1.1.2.2.1.1.2.2.2.1.1	0.932714617169374	.	120440001	120760000	#FF0000	1	1
chr2	120760001	121000000	A.1.1.1.2.1.1.2.2.2	0.954756380510441	.	120760001	121000000	#FF0000	1	1
chr2	121000001	121200000	A.1.1.1.2.2.2.2.1.2	0.91415313225058	.	121000001	121200000	#FF0000	1	1
chr2	121200001	121320000	A.1.1.1.2.1.1.1.2.2	0.961716937354988	.	121200001	121320000	#FF0000	1	1
chr2	121320001	121840000	A.1.2.1.2.2.2.1.2.2	0.723897911832947	.	121320001	121840000	#FF4848	1	0.875
chr2	121840001	122080000	A.2.1.1.1.1.2.1.2.1	0.64385150812065	.	121840001	122080000	#FF9191	1	0.75
chr2	122080001	122520000	A.1.1.1.2.2.1.1.2.1	0.935034802784223	.	122080001	122520000	#FF0000	1	1
chr2	122520001	123040000	B.1.1.2.1.2.2.1	0.428074245939675	.	122520001	123040000	#DADAFF	1	0.5
chr2	123040001	123280000	B.2.2.1.2.1.2.1.1.1	0.124129930394432	.	123040001	123280000	#0000FF	1	0.125
chr2	123280001	123520000	B.2.2.2.1.2.1.1.1.2	0.0510440835266821	.	123280001	123520000	#0000FF	1	0.125
chr2	123520001	123960000	B.2.2.2.2.2.2.2	0.00116009280742459	.	123520001	123960000	#0000FF	1	0.125
chr2	123960001	124400000	B.2.2.2.2.2.1.2.1.1	0.00812064965197216	.	123960001	124400000	#0000FF	1	0.125
chr2	124400001	124480000	B.2.1.2.1.1.2.1.1	0.293503480278422	.	124400001	124480000	#4848FF	1	0.25
chr2	124480001	124560000	B.2.1.2.1.1.2.1.2	0.292343387470998	.	124480001	124560000	#4848FF	1	0.25
chr2	124560001	124720000	B.2.2.1.1.2.2.1.1.2.2	0.155452436194896	.	124560001	124720000	#0000FF	1	0.125
chr2	124720001	124960000	B.2.2.1.1.2.2.1.1.1.2	0.157772621809745	.	124720001	124960000	#0000FF	1	0.125
chr2	124960001	125240000	B.2.2.2.1.1.1.2.2.1.2	0.0649651972157773	.	124960001	125240000	#0000FF	1	0.125
chr2	125240001	125400000	B.2.1.1.1.1.2.2.2.1	0.353828306264501	.	125240001	125400000	#4848FF	1	0.25
chr2	125400001	125600000	B.2.2.1.1.1.2.2.1.1.2	0.174013921113689	.	125400001	125600000	#0000FF	1	0.125
chr2	125600001	125800000	B.2.2.1.1.2.2.1.2	0.154292343387471	.	125600001	125800000	#0000FF	1	0.125
chr2	125800001	125960000	B.2.2.2.1.2.1.1.1.1.1	0.0533642691415313	.	125800001	125960000	#0000FF	1	0.125
chr2	125960001	126440000	B.2.2.2.2.2.2.1.2	0.00232018561484919	.	125960001	126440000	#0000FF	1	0.125
chr2	126440001	126600000	B.2.2.1.1.1.2.2.1.2	0.172853828306265	.	126440001	126600000	#0000FF	1	0.125
chr2	126600001	126920000	B.2.2.2.2.2.1.1.2	0.00928074245939675	.	126600001	126920000	#0000FF	1	0.125
chr2	126920001	127200000	B.2.2.2.1.2.2.2.1.1.2	0.0290023201856148	.	126920001	127200000	#0000FF	1	0.125
chr2	127200001	127400000	B.2.1.2.2.2.2.1.2.2	0.221577726218097	.	127200001	127400000	#4848FF	1	0.25
chr2	127400001	127560000	B.1.2.2.1.1.1.1.1.2	0.400232018561485	.	127400001	127560000	#9191FF	1	0.375
chr2	127560001	127800000	A.2.2.1.2.1.1.1.2	0.534802784222738	.	127560001	127800000	#FFDADA	1	0.625
chr2	127800001	128040000	A.1.1.2.2.2.2.2.2.1.2	0.807424593967517	.	127800001	128040000	#FF0000	1	1
chr2	128040001	128440000	A.1.1.1.1.1.1.1	1	.	128040001	128440000	#FF0000	1	1
chr2	128440001	128640000	A.1.1.1.2.1.1.2.2.1.1	0.958236658932715	.	128440001	128640000	#FF0000	1	1
chr2	128640001	129080000	A.1.1.1.1.1.1.2	0.998839907192575	.	128640001	129080000	#FF0000	1	1
chr2	129080001	129560000	A.2.1.2.1.2.1.2.2	0.577726218097448	.	129080001	129560000	#FF9191	1	0.75
chr2	129560001	129840000	B.2.1.1.2.2.1.2.2	0.312064965197216	.	129560001	129840000	#4848FF	1	0.25
chr2	129840001	130040000	B.2.1.2.2.1.1.1.2	0.258700696055684	.	129840001	130040000	#4848FF	1	0.25
chr2	130040001	130440000	B.2.1.1.2.2.1.2.1	0.31322505800464	.	130040001	130440000	#4848FF	1	0.25
chr2	130440001	130680000	B.1.1.1.2.1.1.2	0.459396751740139	.	130440001	130680000	#DADAFF	1	0.5
chr2	130680001	130800000	A.2.2.2.1.2.1.1	0.513921113689095	.	130680001	130800000	#FFDADA	1	0.625
chr2	130800001	130840000	A.1.2.2.2.2.1.2.1	0.658932714617169	.	130800001	130840000	#FF4848	1	0.875
chr2	130880001	130960000	A.1.2.2.2.2.1.2.1	0.658932714617169	.	130880001	130960000	#FF4848	1	0.875
chr2	130960001	131160000	A.1.2.2.2.2.2.1.1.1	0.65661252900232	.	130960001	131160000	#FF4848	1	0.875
chr2	131480001	131760000	A.2.2.1.2.1.1.2.2.2	0.531322505800464	.	131480001	131760000	#FFDADA	1	0.625
chr2	131760001	131920000	A.1.2.1.1.1.2.1.1.1.1	0.793503480278422	.	131760001	131920000	#FF4848	1	0.875
chr2	131920001	132000000	A.2.2.2.2.2.2.1.1.2	0.479118329466357	.	131920001	132000000	#FFDADA	1	0.625
chr2	132040001	132200000	A.2.2.2.2.2.2.1.1.2	0.479118329466357	.	132040001	132200000	#FFDADA	1	0.625
chr2	132200001	132320000	A.2.1.1.2.1.1.1.2	0.620649651972158	.	132200001	132320000	#FF9191	1	0.75
chr2	132320001	132600000	A.2.2.2.2.2.2.1.1.1	0.480278422273782	.	132320001	132600000	#FFDADA	1	0.625
chr2	132600001	132960000	B.2.2.2.1.2.2.2.1.1.1	0.0301624129930394	.	132600001	132960000	#0000FF	1	0.125
chr2	132960001	133200000	B.2.1.2.1.1.1.1	0.301624129930394	.	132960001	133200000	#4848FF	1	0.25
chr2	133200001	133320000	B.2.2.1.1.1.2.2.1.1.1	0.175174013921114	.	133200001	133320000	#0000FF	1	0.125
chr2	133320001	133480000	B.2.2.1.2.1.2.2.1.2.1	0.112529002320186	.	133320001	133480000	#0000FF	1	0.125
chr2	133480001	133720000	B.2.2.2.1.2.2.2.2.1.1.2	0.0243619489559165	.	133480001	133720000	#0000FF	1	0.125
chr2	133720001	133880000	B.2.2.2.1.2.2.2.2.1.1.1	0.0255220417633411	.	133720001	133880000	#0000FF	1	0.125
chr2	133880001	134240000	B.2.2.2.2.1.2.1	0.0150812064965197	.	133880001	134240000	#0000FF	1	0.125
chr2	134240001	134560000	B.2.2.1.2.1.2.1.1.2	0.122969837587007	.	134240001	134560000	#0000FF	1	0.125
chr2	134560001	134840000	B.1.1.2.1.2.2.2	0.426914153132251	.	134560001	134840000	#DADAFF	1	0.5
chr2	134840001	135240000	A.1.2.2.1.1.1.2.2.1	0.708816705336427	.	134840001	135240000	#FF4848	1	0.875
chr2	135240001	135680000	A.2.2.2.2.2.2.2.1.1	0.475638051044084	.	135240001	135680000	#FFDADA	1	0.625
chr2	135680001	135960000	A.1.1.2.1.2.2.2.1.2.2.1.1	0.860788863109049	.	135680001	135960000	#FF0000	1	1
chr2	135960001	136200000	A.1.2.1.1.2.2.2.1	0.771461716937355	.	135960001	136200000	#FF4848	1	0.875
chr2	136200001	136560000	A.1.1.2.1.2.2.2.1.2.2.1.2	0.859628770301624	.	136200001	136560000	#FF0000	1	1
chr2	136560001	136760000	A.1.2.2.1.1.1.2.1.1.2	0.711136890951276	.	136560001	136760000	#FF4848	1	0.875
chr2	136760001	137200000	B.1.1.2.1.2.1.1.1	0.431554524361949	.	136760001	137200000	#DADAFF	1	0.5
chr2	137200001	137640000	B.2.2.2.1.1.1.1.1	0.0696055684454756	.	137200001	137640000	#0000FF	1	0.125
chr2	137640001	138040000	B.2.2.2.1.1.2.1.1.2	0.0614849187935035	.	137640001	138040000	#0000FF	1	0.125
chr2	138040001	138160000	B.2.2.1.2.1.2.2.1.1.1	0.116009280742459	.	138040001	138160000	#0000FF	1	0.125
chr2	138160001	138640000	B.2.2.1.2.1.2.1.2.1.2	0.120649651972158	.	138160001	138640000	#0000FF	1	0.125
chr2	138640001	138800000	A.1.2.1.1.1.1.2.1.1	0.799303944315545	.	138640001	138800000	#FF4848	1	0.875
chr2	138800001	139160000	A.2.1.1.2.2.1.2.2.2	0.599767981438515	.	138800001	139160000	#FF9191	1	0.75
chr2	139160001	139360000	A.1.2.1.1.1.1.2.1.2	0.798143851508121	.	139160001	139360000	#FF4848	1	0.875
chr2	139360001	139600000	A.2.2.2.2.1.2.2.1.2.2	0.490719257540603	.	139360001	139600000	#FFDADA	1	0.625
chr2	139600001	140040000	B.2.2.1.2.2.1.2.2.2.2	0.08584686774942	.	139600001	140040000	#0000FF	1	0.125
chr2	140040001	140320000	B.2.2.2.1.1.2.2.1.2	0.0568445475638051	.	140040001	140320000	#0000FF	1	0.125
chr2	140320001	140440000	B.2.2.1.2.1.2.2.1.2.2.2	0.110208816705336	.	140320001	140440000	#0000FF	1	0.125
chr2	140440001	140680000	B.2.2.1.2.2.1.2.1.1.2.1	0.0986078886310905	.	140440001	140680000	#0000FF	1	0.125
chr2	140680001	140760000	B.2.1.2.2.2.2.1.1.1	0.22737819025522	.	140680001	140760000	#4848FF	1	0.25
chr2	140760001	140920000	B.2.2.1.2.1.2.1.2.2.1	0.119489559164733	.	140760001	140920000	#0000FF	1	0.125
chr2	140920001	141280000	B.2.2.2.1.1.2.1.1.1	0.0626450116009281	.	140920001	141280000	#0000FF	1	0.125
chr2	141280001	141360000	B.2.1.1.2.1.2.1.2.2.1.2	0.319025522041763	.	141280001	141360000	#4848FF	1	0.25
chr2	141360001	141520000	B.2.1.2.2.1.1.2.2.1	0.256380510440835	.	141360001	141520000	#4848FF	1	0.25
chr2	141520001	141840000	B.2.2.1.2.2.1.2.1.1.2.2.1	0.0974477958236659	.	141520001	141840000	#0000FF	1	0.125
chr2	141840001	142400000	B.2.2.2.1.1.2.1.2.1	0.0603248259860789	.	141840001	142400000	#0000FF	1	0.125
chr2	142400001	142840000	B.2.2.2.1.1.2.1.2.2	0.0591647331786543	.	142400001	142840000	#0000FF	1	0.125
chr2	142840001	142960000	B.2.1.1.2.1.2.1.2.2.1.1	0.320185614849188	.	142840001	142960000	#4848FF	1	0.25
chr2	142960001	143320000	B.2.2.1.2.2.1.2.1.1.1	0.0997679814385151	.	142960001	143320000	#0000FF	1	0.125
chr2	143320001	143600000	B.1.2.2.1.2.2.1	0.383990719257541	.	143320001	143600000	#9191FF	1	0.375
chr2	143600001	143760000	A.2.1.1.2.1.2.2.1.1.1	0.61368909512761	.	143600001	143760000	#FF9191	1	0.75
chr2	143760001	144080000	B.2.1.2.2.2.2.1.2.1.2.1	0.223897911832947	.	143760001	144080000	#4848FF	1	0.25
chr2	144080001	144320000	B.2.2.1.2.2.1.2.2.2.1	0.0870069605568446	.	144080001	144320000	#0000FF	1	0.125
chr2	144320001	144880000	B.2.2.2.2.1.1.2.1	0.0185614849187935	.	144320001	144880000	#0000FF	1	0.125
chr2	144880001	145040000	B.2.1.1.1.2.2.1.2.1	0.346867749419954	.	144880001	145040000	#4848FF	1	0.25
chr2	145040001	145320000	B.1.1.2.2.1.2.1	0.416473317865429	.	145040001	145320000	#DADAFF	1	0.5
chr2	145320001	145600000	B.2.2.1.2.2.1.2.1.1.2.2.2	0.0962877030162413	.	145320001	145600000	#0000FF	1	0.125
chr2	145600001	145880000	B.2.2.1.2.1.2.2.1.1.2.1	0.114849187935035	.	145600001	145880000	#0000FF	1	0.125
chr2	145880001	146080000	B.2.1.2.2.1.2.2.1.1.1.1.1	0.244779582366589	.	145880001	146080000	#4848FF	1	0.25
chr2	146080001	146480000	B.2.1.1.2.1.2.1.2.1	0.321345707656613	.	146080001	146480000	#4848FF	1	0.25
chr2	146480001	146640000	A.1.2.2.1.1.2.1.2.2	0.704176334106729	.	146480001	146640000	#FF4848	1	0.875
chr2	146640001	147120000	B.2.1.2.2.1.1.2.2.2	0.255220417633411	.	146640001	147120000	#4848FF	1	0.25
chr2	147120001	147440000	B.2.2.1.2.1.2.1.2.2.2.2	0.117169373549884	.	147120001	147440000	#0000FF	1	0.125
chr2	147440001	147520000	B.2.1.2.2.2.1.1.2	0.233178654292343	.	147440001	147520000	#4848FF	1	0.25
chr2	147520001	147640000	B.2.2.1.2.1.2.2.1.2.2.1	0.111368909512761	.	147520001	147640000	#0000FF	1	0.125
chr2	147640001	147880000	B.2.2.2.1.1.1.2.1	0.0672853828306264	.	147640001	147880000	#0000FF	1	0.125
chr2	147880001	148120000	B.2.2.2.1.2.2.1.1.1.2.2	0.037122969837587	.	147880001	148120000	#0000FF	1	0.125
chr2	148120001	148600000	B.2.2.1.2.2.1.2.2.1.2.1	0.0893271461716937	.	148120001	148600000	#0000FF	1	0.125
chr2	148600001	148840000	A.1.2.2.2.1.1.2.2.2.1	0.67169373549884	.	148600001	148840000	#FF4848	1	0.875
chr2	148840001	149040000	A.2.2.1.1.1.2.2	0.541763341067285	.	148840001	149040000	#FFDADA	1	0.625
chr2	149040001	149400000	B.1.1.2.1.2.1.1.2	0.430394431554524	.	149040001	149400000	#DADAFF	1	0.5
chr2	149400001	149560000	A.1.2.2.2.1.1.2.2.2.2	0.670533642691415	.	149400001	149560000	#FF4848	1	0.875
chr2	149560001	149720000	B.1.2.1.1.1.1	0.409512761020882	.	149560001	149720000	#9191FF	1	0.375
chr2	149760001	149920000	B.1.2.1.1.1.1	0.409512761020882	.	149760001	149920000	#9191FF	1	0.375
chr2	149920001	150240000	B.2.1.2.2.2.2.1.2.1.2.2	0.222737819025522	.	149920001	150240000	#4848FF	1	0.25
chr2	150240001	150360000	B.2.1.2.2.2.2.1.1.2	0.226218097447796	.	150240001	150360000	#4848FF	1	0.25
chr2	150360001	150520000	B.1.1.2.2.2.2	0.410672853828306	.	150360001	150520000	#DADAFF	1	0.5
chr2	150520001	150800000	B.2.2.2.2.1.1.1.2	0.0197215777262181	.	150520001	150800000	#0000FF	1	0.125
chr2	150800001	151080000	B.2.2.2.1.2.2.1.1.1.2.1	0.0382830626450116	.	150800001	151080000	#0000FF	1	0.125
chr2	151080001	151280000	B.2.2.2.1.2.2.2.2.1.2	0.0232018561484919	.	151080001	151280000	#0000FF	1	0.125
chr2	151280001	151440000	B.2.2.1.2.1.1.1.1.2	0.136890951276102	.	151280001	151440000	#0000FF	1	0.125
chr2	151440001	151680000	B.2.2.2.1.2.2.2.1.2.1	0.0278422273781903	.	151440001	151680000	#0000FF	1	0.125
chr2	151680001	152240000	B.2.2.1.2.1.2.1.2.1.1	0.121809744779582	.	151680001	152240000	#0000FF	1	0.125
chr2	152240001	152600000	A.1.2.2.2.1.1.2.1.1	0.675174013921114	.	152240001	152600000	#FF4848	1	0.875
chr2	152600001	152800000	A.1.1.2.1.2.2.2.1.2.2.2	0.8584686774942	.	152600001	152800000	#FF0000	1	1
chr2	152800001	153000000	A.1.1.2.2.2.2.2.2.2.2	0.805104408352668	.	152800001	153000000	#FF0000	1	1
chr2	153000001	153200000	A.1.1.2.2.2.2.2.2.2.1	0.806264501160093	.	153000001	153200000	#FF0000	1	1
chr2	153200001	153400000	A.1.1.1.2.2.1.1.2.2.1	0.933874709976798	.	153200001	153400000	#FF0000	1	1
chr2	153400001	153600000	A.1.1.2.1.2.2.2.1.2.1.1	0.864269141531323	.	153400001	153600000	#FF0000	1	1
chr2	153600001	153960000	B.2.1.2.2.1.2.2.1.1.2.2	0.240139211136891	.	153600001	153960000	#4848FF	1	0.25
chr2	153960001	154120000	B.2.2.1.2.1.1.1.1.1	0.138051044083527	.	153960001	154120000	#0000FF	1	0.125
chr2	154120001	154440000	B.2.2.1.2.2.2.2.1.2.2	0.074245939675174	.	154120001	154440000	#0000FF	1	0.125
chr2	154440001	154640000	B.2.2.2.2.1.1.1.1	0.0208816705336427	.	154440001	154640000	#0000FF	1	0.125
chr2	154640001	155040000	B.2.2.2.2.1.2.2.2	0.0127610208816705	.	154640001	155040000	#0000FF	1	0.125
chr2	155040001	155200000	B.2.2.1.2.1.2.2.2.1.2.1	0.107888631090487	.	155040001	155200000	#0000FF	1	0.125
chr2	155200001	155360000	B.2.1.1.2.1.2.1.1.2	0.322505800464037	.	155200001	155360000	#4848FF	1	0.25
chr2	155360001	155520000	B.2.1.2.2.2.2.2.1.1.2	0.218097447795824	.	155360001	155520000	#4848FF	1	0.25
chr2	155520001	155800000	B.2.2.1.2.1.2.1.2.2.2.1	0.118329466357309	.	155520001	155800000	#0000FF	1	0.125
chr2	155800001	156000000	B.2.2.1.2.2.2.2.1.2.1	0.0754060324825986	.	155800001	156000000	#0000FF	1	0.125
chr2	156000001	156240000	B.2.1.2.2.1.2.2.1.1.2.1	0.241299303944316	.	156000001	156240000	#4848FF	1	0.25
chr2	156240001	156800000	B.2.2.2.2.1.1.2.2.2	0.0162412993039443	.	156240001	156800000	#0000FF	1	0.125
chr2	156800001	157160000	B.2.1.1.1.2.2.1.2.2	0.345707656612529	.	156800001	157160000	#4848FF	1	0.25
chr2	157160001	157280000	B.1.1.1.1.1.1.1.2	0.470997679814385	.	157160001	157280000	#DADAFF	1	0.5
chr2	157280001	157480000	B.2.1.1.2.1.2.2.2	0.31554524361949	.	157280001	157480000	#4848FF	1	0.25
chr2	157480001	157640000	B.2.2.1.2.2.2.2.1.1.2	0.0765661252900232	.	157480001	157640000	#0000FF	1	0.125
chr2	157640001	157880000	B.2.2.1.2.2.2.2.1.1.1	0.0777262180974478	.	157640001	157880000	#0000FF	1	0.125
chr2	157880001	158160000	B.2.2.1.2.1.2.2.2.1.2.2	0.106728538283063	.	157880001	158160000	#0000FF	1	0.125
chr2	158160001	158320000	B.2.2.1.2.1.2.2.1.1.2.2	0.11368909512761	.	158160001	158320000	#0000FF	1	0.125
chr2	158320001	158600000	B.2.1.1.2.1.1.1.2.2	0.32830626450116	.	158320001	158600000	#4848FF	1	0.25
chr2	158600001	158760000	A.2.1.1.2.2.1.2.2.1	0.60092807424594	.	158600001	158760000	#FF9191	1	0.75
chr2	158760001	158880000	B.1.1.1.2.2.1.1.1	0.446635730858469	.	158760001	158880000	#DADAFF	1	0.5
chr2	158880001	159080000	A.1.2.1.1.2.1.1.1	0.786542923433875	.	158880001	159080000	#FF4848	1	0.875
chr2	159080001	159280000	A.2.1.1.2.2.2.2.2	0.593967517401392	.	159080001	159280000	#FF9191	1	0.75
chr2	159280001	159600000	A.1.2.1.1.1.2.1.1.2	0.791183294663573	.	159280001	159600000	#FF4848	1	0.875
chr2	159600001	159720000	A.2.1.2.1.1.1.2.1.2	0.588167053364269	.	159600001	159720000	#FF9191	1	0.75
chr2	159720001	160160000	A.1.1.2.2.2.2.2.1.2	0.809744779582367	.	159720001	160160000	#FF0000	1	1
chr2	160160001	160680000	A.1.1.2.2.2.2.2.1.1	0.810904872389791	.	160160001	160680000	#FF0000	1	1
chr2	160680001	161080000	B.1.1.1.1.1.1.2	0.469837587006961	.	160680001	161080000	#DADAFF	1	0.5
chr2	161080001	161360000	A.1.2.2.2.1.1.2.1.2	0.674013921113689	.	161080001	161360000	#FF4848	1	0.875
chr2	161360001	161760000	B.2.1.2.2.1.1.1.1	0.259860788863109	.	161360001	161760000	#4848FF	1	0.25
chr2	161760001	161960000	B.1.1.1.2.2.1.1.2	0.445475638051044	.	161760001	161960000	#DADAFF	1	0.5
chr2	161960001	162280000	A.1.2.2.1.1.1.2.1.2	0.709976798143852	.	161960001	162280000	#FF4848	1	0.875
chr2	162280001	162480000	B.2.1.2.2.1.1.2.1	0.25754060324826	.	162280001	162480000	#4848FF	1	0.25
chr2	162480001	162840000	B.2.2.1.2.2.1.2.1.2.2.1	0.0928074245939675	.	162480001	162840000	#0000FF	1	0.125
chr2	162840001	163000000	A.2.1.1.2.1.2.2.1.1.2	0.612529002320186	.	162840001	163000000	#FF9191	1	0.75
chr2	163000001	163240000	B.1.2.2.1.2.2.2.2	0.381670533642691	.	163000001	163240000	#9191FF	1	0.375
chr2	163240001	163360000	B.2.1.2.2.1.2.2.1.1.1.1.2	0.243619489559165	.	163240001	163360000	#4848FF	1	0.25
chr2	163360001	163480000	B.1.1.1.2.2.2.1.2.1	0.44199535962877	.	163360001	163480000	#DADAFF	1	0.5
chr2	163480001	163720000	B.2.1.2.2.1.2.1.1.1	0.254060324825986	.	163480001	163720000	#4848FF	1	0.25
chr2	163720001	163920000	B.2.2.1.2.2.1.2.1.2.1.2	0.0939675174013921	.	163720001	163920000	#0000FF	1	0.125
chr2	163920001	164480000	B.2.2.1.2.2.1.2.2.1.2.2	0.0881670533642691	.	163920001	164480000	#0000FF	1	0.125
chr2	164480001	164600000	A.2.1.2.2.1.2.1.2	0.563805104408353	.	164480001	164600000	#FF9191	1	0.75
chr2	164600001	165360000	B.2.2.1.2.2.1.2.2.1.1	0.0904872389791183	.	164600001	165360000	#0000FF	1	0.125
chr2	165360001	165520000	A.2.1.2.1.1.1.1.2.2	0.590487238979118	.	165360001	165520000	#FF9191	1	0.75
chr2	165520001	165800000	A.1.1.2.1.2.2.1.1.2.2	0.87122969837587	.	165520001	165800000	#FF0000	1	1
chr2	165800001	166160000	B.1.2.2.1.2.2.2.1	0.382830626450116	.	165800001	166160000	#9191FF	1	0.375
chr2	166160001	166720000	B.2.1.2.2.1.2.2.2	0.235498839907193	.	166160001	166720000	#4848FF	1	0.25
chr2	166720001	166960000	A.2.1.2.1.1.1.1.2.1	0.591647331786543	.	166720001	166960000	#FF9191	1	0.75
chr2	166960001	167080000	A.1.2.2.2.1.1.1.2.2	0.676334106728538	.	166960001	167080000	#FF4848	1	0.875
chr2	167080001	167280000	A.2.1.1.2.1.2.2.1.2.2	0.610208816705336	.	167080001	167280000	#FF9191	1	0.75
chr2	167280001	167480000	B.2.1.1.2.1.2.1.2.2.2	0.317865429234339	.	167280001	167480000	#4848FF	1	0.25
chr2	167480001	167920000	B.2.2.2.1.1.2.2.1.1	0.0580046403712297	.	167480001	167920000	#0000FF	1	0.125
chr2	167920001	168160000	B.2.1.2.2.1.2.2.1.2.2	0.236658932714617	.	167920001	168160000	#4848FF	1	0.25
chr2	168160001	168320000	B.2.1.2.2.1.2.2.1.1.1.2	0.24245939675174	.	168160001	168320000	#4848FF	1	0.25
chr2	168320001	168600000	B.2.1.1.1.2.2.1.1.1	0.349187935034803	.	168320001	168600000	#4848FF	1	0.25
chr2	168600001	168840000	A.2.2.1.1.1.2.1.1	0.544083526682135	.	168600001	168840000	#FFDADA	1	0.625
chr2	168840001	169000000	A.2.1.1.2.2.1.2.1.1.2.2	0.603248259860789	.	168840001	169000000	#FF9191	1	0.75
chr2	169000001	169120000	A.1.1.2.2.2.1.1.2.1	0.824825986078886	.	169000001	169120000	#FF0000	1	1
chr2	169120001	169280000	A.2.1.2.1.1.1.2.2.2.1	0.58584686774942	.	169120001	169280000	#FF9191	1	0.75
chr2	169280001	169440000	A.1.2.2.1.1.1.2.1.1.1	0.712296983758701	.	169280001	169440000	#FF4848	1	0.875
chr2	169440001	169800000	A.2.1.1.2.2.1.1	0.606728538283063	.	169440001	169800000	#FF9191	1	0.75
chr2	169800001	170320000	A.2.2.2.2.2.2.2.2	0.473317865429234	.	169800001	170320000	#FFDADA	1	0.625
chr2	170320001	170720000	A.1.1.1.1.1.2.2.2.1.2	0.990719257540603	.	170320001	170720000	#FF0000	1	1
chr2	170720001	170960000	A.1.1.2.1.2.1.2.1.1	0.877030162412993	.	170720001	170960000	#FF0000	1	1
chr2	170960001	171240000	A.2.1.1.1.1.2.2.1.1.2	0.640371229698376	.	170960001	171240000	#FF9191	1	0.75
chr2	171240001	171400000	A.1.1.2.2.1.2.2.2.1.2.1.2	0.832946635730858	.	171240001	171400000	#FF0000	1	1
chr2	171400001	171520000	A.1.2.2.1.2.2.1.2.2.1.1	0.690255220417633	.	171400001	171520000	#FF4848	1	0.875
chr2	171520001	171760000	A.1.1.2.2.1.1.2.2.1	0.845707656612529	.	171520001	171760000	#FF0000	1	1
chr2	171760001	172040000	A.1.1.1.2.1.1.1.1.2.2.1	0.970997679814385	.	171760001	172040000	#FF0000	1	1
chr2	172040001	172200000	A.1.2.1.2.1.1.1.2.1.1	0.766821345707657	.	172040001	172200000	#FF4848	1	0.875
chr2	172200001	172400000	A.1.1.2.2.1.2.2.1.1.2	0.837587006960557	.	172200001	172400000	#FF0000	1	1
chr2	172400001	172560000	A.1.2.1.2.2.2.2.1.2	0.720417633410673	.	172400001	172560000	#FF4848	1	0.875
chr2	172560001	172800000	A.1.1.1.2.1.2.1.2.1	0.947795823665893	.	172560001	172800000	#FF0000	1	1
chr2	172800001	173000000	A.1.1.1.2.1.1.1.1.2.2.2	0.969837587006961	.	172800001	173000000	#FF0000	1	1
chr2	173000001	173240000	A.1.2.1.2.2.2.2.1.1.2	0.721577726218097	.	173000001	173240000	#FF4848	1	0.875
chr2	173240001	173480000	A.1.1.2.2.1.1.2.2.2	0.844547563805104	.	173240001	173480000	#FF0000	1	1
chr2	173480001	173840000	A.2.1.2.1.2.2.2.1.2.2.2	0.5707656612529	.	173480001	173840000	#FF9191	1	0.75
chr2	173840001	174080000	A.1.2.1.2.1.1.2.2.1.2	0.75754060324826	.	173840001	174080000	#FF4848	1	0.875
chr2	174080001	174320000	A.2.1.1.1.1.2.1.2.2	0.642691415313225	.	174080001	174320000	#FF9191	1	0.75
chr2	174320001	174720000	A.2.2.2.1.2.2.1.1.2	0.508120649651972	.	174320001	174720000	#FFDADA	1	0.625
chr2	174720001	174920000	A.1.1.2.1.2.1.2.1.2	0.875870069605568	.	174720001	174920000	#FF0000	1	1
chr2	174920001	175280000	A.1.1.1.2.2.1.1.2.2.2.1.2	0.931554524361949	.	174920001	175280000	#FF0000	1	1
chr2	175280001	175680000	A.2.2.1.2.1.1.2.2.1	0.532482598607889	.	175280001	175680000	#FFDADA	1	0.625
chr2	175680001	175880000	A.2.2.2.1.2.2.1.2	0.506960556844548	.	175680001	175880000	#FFDADA	1	0.625
chr2	175880001	176040000	A.1.1.2.2.2.2.1.1	0.814385150812065	.	175880001	176040000	#FF0000	1	1
chr2	176040001	176440000	B.1.1.2.2.1.2.2.2	0.41415313225058	.	176040001	176440000	#DADAFF	1	0.5
chr2	176440001	176560000	A.2.2.2.2.1.2.2.1.1	0.493039443155452	.	176440001	176560000	#FFDADA	1	0.625
chr2	176560001	176760000	B.1.2.2.1.1.1.1.1.1	0.40139211136891	.	176560001	176760000	#9191FF	1	0.375
chr2	176760001	177000000	A.2.2.1.2.1.1.1.1	0.535962877030162	.	176760001	177000000	#FFDADA	1	0.625
chr2	177000001	177240000	A.2.1.2.1.1.1.2.1.1	0.589327146171694	.	177000001	177240000	#FF9191	1	0.75
chr2	177240001	177560000	B.1.2.1.1.1.2.1	0.408352668213457	.	177240001	177560000	#9191FF	1	0.375
chr2	177560001	178000000	B.2.1.1.1.2.1	0.350348027842227	.	177560001	178000000	#4848FF	1	0.25
chr2	178000001	178480000	A.1.1.1.1.2.2.2	0.977958236658933	.	178000001	178480000	#FF0000	1	1
chr2	178480001	178640000	A.2.1.2.1.1.1.2.2.2.2	0.584686774941995	.	178480001	178640000	#FF9191	1	0.75
chr2	178640001	178920000	B.1.2.2.2.2.1	0.373549883990719	.	178640001	178920000	#9191FF	1	0.375
chr2	178920001	179080000	A.2.2.2.2.1.2.2.2.1	0.489559164733179	.	178920001	179080000	#FFDADA	1	0.625
chr2	179080001	179280000	B.1.1.2.1.2.1.2	0.4292343387471	.	179080001	179280000	#DADAFF	1	0.5
chr2	179280001	179400000	A.1.2.2.2.1.1.1.2.1.1.2	0.678654292343387	.	179280001	179400000	#FF4848	1	0.875
chr2	179400001	179600000	B.2.1.1.2.1.1.1.2.1.1.2	0.330626450116009	.	179400001	179600000	#4848FF	1	0.25
chr2	179600001	179960000	B.2.1.1.2.1.1.1.2.1.2	0.329466357308585	.	179600001	179960000	#4848FF	1	0.25
chr2	179960001	180160000	A.1.1.2.2.2.1.1.2.2.2	0.822505800464037	.	179960001	180160000	#FF0000	1	1
chr2	180160001	180360000	A.2.1.1.2.1.2.2.1.2.1	0.611368909512761	.	180160001	180360000	#FF9191	1	0.75
chr2	180360001	180480000	A.1.2.2.1.1.2.1.2.1	0.705336426914153	.	180360001	180480000	#FF4848	1	0.875
chr2	180480001	180640000	A.2.2.2.2.1.1.1.2	0.502320185614849	.	180480001	180640000	#FFDADA	1	0.625
chr2	180640001	180880000	B.1.1.1.2.2.2.1.2.2	0.440835266821346	.	180640001	180880000	#DADAFF	1	0.5
chr2	180880001	181040000	B.2.1.1.2.1.2.1.1.1.2	0.323665893271462	.	180880001	181040000	#4848FF	1	0.25
chr2	181040001	181360000	B.2.2.2.1.2.2.1.1.2.2.1	0.0348027842227378	.	181040001	181360000	#0000FF	1	0.125
chr2	181360001	181800000	B.2.1.2.2.1.2.2.1.2.1.2	0.237819025522042	.	181360001	181800000	#4848FF	1	0.25
chr2	181800001	181960000	A.2.2.1.1.2.2.2	0.537122969837587	.	181800001	181960000	#FFDADA	1	0.625
chr2	181960001	182240000	B.2.2.1.2.2.1.2.1.2.1.1	0.0951276102088167	.	181960001	182240000	#0000FF	1	0.125
chr2	182240001	182560000	B.2.1.2.2.2.2.2.2.1.1.1	0.213457076566125	.	182240001	182560000	#4848FF	1	0.25
chr2	182560001	182840000	A.2.2.1.1.2.2.1	0.538283062645012	.	182560001	182840000	#FFDADA	1	0.625
chr2	182840001	183120000	B.2.1.2.2.2.2.2.1.2.2.2	0.21461716937355	.	182840001	183120000	#4848FF	1	0.25
chr2	183120001	183560000	B.2.2.1.2.1.1.2.1.2.1	0.131090487238979	.	183120001	183560000	#0000FF	1	0.125
chr2	183560001	183760000	A.2.1.1.2.2.1.2.1.2	0.602088167053364	.	183560001	183760000	#FF9191	1	0.75
chr2	183760001	183920000	A.1.2.1.1.2.1.2.2.2	0.780742459396752	.	183760001	183920000	#FF4848	1	0.875
chr2	183920001	184080000	A.1.2.2.2.1.1.1.2.1.1.1	0.679814385150812	.	183920001	184080000	#FF4848	1	0.875
chr2	184080001	184760000	B.2.2.2.1.1.2.2.2.1	0.0556844547563805	.	184080001	184760000	#0000FF	1	0.125
chr2	184760001	184840000	B.2.1.2.2.2.1.2.1.2	0.230858468677494	.	184760001	184840000	#4848FF	1	0.25
chr2	184840001	184960000	B.2.1.2.2.2.2.2.1.1.1.1	0.220417633410673	.	184840001	184960000	#4848FF	1	0.25
chr2	184960001	185440000	B.2.2.1.2.2.2.1.2.2	0.0788863109048724	.	184960001	185440000	#0000FF	1	0.125
chr2	185440001	185640000	B.2.1.2.2.2.2.2.2.2.2	0.208816705336427	.	185440001	185640000	#4848FF	1	0.25
chr2	185640001	185960000	B.2.2.2.1.2.2.1.1.2.2.2	0.0336426914153132	.	185640001	185960000	#0000FF	1	0.125
chr2	185960001	186440000	B.2.2.1.2.2.2.1.1.1	0.0846867749419954	.	185960001	186440000	#0000FF	1	0.125
chr2	186440001	186640000	B.2.1.2.2.2.2.2.1.1.1.2	0.219257540603248	.	186440001	186640000	#4848FF	1	0.25
chr2	186640001	186920000	B.1.2.2.1.2.1.1.1	0.388631090487239	.	186640001	186920000	#9191FF	1	0.375
chr2	186920001	187160000	A.2.2.2.2.1.2.2.1.2.1	0.491879350348028	.	186920001	187160000	#FFDADA	1	0.625
chr2	187160001	187360000	A.1.2.2.2.1.1.2.2.1	0.672853828306265	.	187160001	187360000	#FF4848	1	0.875
chr2	187360001	187560000	A.1.1.2.2.2.1.1.2.2.1	0.823665893271462	.	187360001	187560000	#FF0000	1	1
chr2	187560001	187840000	B.2.1.1.1.2.2.1.1.2	0.348027842227378	.	187560001	187840000	#4848FF	1	0.25
chr2	187840001	188320000	B.2.1.2.2.2.2.2.2.1.2	0.211136890951276	.	187840001	188320000	#4848FF	1	0.25
chr2	188320001	188480000	A.1.2.2.2.1.1.1.1.1.2	0.682134570765661	.	188320001	188480000	#FF4848	1	0.875
chr2	188480001	188800000	B.2.1.2.2.1.2.2.1.2.1.1	0.238979118329466	.	188480001	188800000	#4848FF	1	0.25
chr2	188800001	189320000	B.2.2.1.2.2.1.2.1.2.2.2	0.0916473317865429	.	188800001	189320000	#0000FF	1	0.125
chr2	189320001	189440000	B.2.1.1.2.1.2.1.1.1.1	0.324825986078886	.	189320001	189440000	#4848FF	1	0.25
chr2	189440001	189840000	B.2.2.1.2.2.2.1.2.1	0.080046403712297	.	189440001	189840000	#0000FF	1	0.125
chr2	189840001	190000000	A.2.2.2.2.1.1.2	0.501160092807425	.	189840001	190000000	#FFDADA	1	0.625
chr2	190000001	190280000	B.1.2.2.2.2.2.1.2.1	0.37122969837587	.	190000001	190280000	#9191FF	1	0.375
chr2	190280001	190480000	A.1.2.1.1.1.1.2.2.2	0.794663573085847	.	190280001	190480000	#FF4848	1	0.875
chr2	190480001	190760000	A.1.2.1.1.2.1.2.2.1.1	0.783062645011601	.	190480001	190760000	#FF4848	1	0.875
chr2	190760001	191120000	A.2.2.2.2.1.2.1.1.1.2.2	0.497679814385151	.	190760001	191120000	#FFDADA	1	0.625
chr2	191120001	191240000	A.1.2.1.1.2.1.2.2.1.2	0.781902552204176	.	191120001	191240000	#FF4848	1	0.875
chr2	191240001	191440000	A.1.2.2.2.1.1.1.2.1.2	0.677494199535963	.	191240001	191440000	#FF4848	1	0.875
chr2	191440001	191640000	A.2.1.1.2.1.2.2.2.1	0.609048723897912	.	191440001	191640000	#FF9191	1	0.75
chr2	191640001	191920000	A.1.1.2.1.2.2.1.1.2.1	0.872389791183295	.	191640001	191920000	#FF0000	1	1
chr2	191920001	192080000	A.2.2.2.2.1.2.2.2.2	0.488399071925754	.	191920001	192080000	#FFDADA	1	0.625
chr2	192080001	192320000	A.1.2.1.1.1.2.1.2.2	0.788863109048724	.	192080001	192320000	#FF4848	1	0.875
chr2	192320001	192560000	A.2.1.1.2.2.1.2.1.1.2.1	0.604408352668213	.	192320001	192560000	#FF9191	1	0.75
chr2	192560001	192680000	B.1.1.1.2.2.2.1.1	0.443155452436195	.	192560001	192680000	#DADAFF	1	0.5
chr2	192680001	192800000	A.2.1.1.2.2.1.2.1.1.1	0.605568445475638	.	192680001	192800000	#FF9191	1	0.75
chr2	192800001	193080000	B.1.2.1.1.2.2	0.404872389791183	.	192800001	193080000	#9191FF	1	0.375
chr2	193080001	193320000	B.2.2.1.2.1.1.2.1.1.1	0.134570765661253	.	193080001	193320000	#0000FF	1	0.125
chr2	193320001	193800000	B.2.2.1.2.1.1.2.1.2.2	0.129930394431555	.	193320001	193800000	#0000FF	1	0.125
chr2	193800001	194200000	B.2.2.1.2.1.2.2.2.1.1	0.109048723897912	.	193800001	194200000	#0000FF	1	0.125
chr2	194200001	194400000	B.1.1.2.2.2.1.2	0.411832946635731	.	194200001	194400000	#DADAFF	1	0.5
chr2	194400001	194680000	B.2.1.2.2.1.2.1.1.2.1	0.252900232018561	.	194400001	194680000	#4848FF	1	0.25
chr2	194680001	194840000	B.2.1.2.2.1.2.1.1.2.2.2	0.250580046403712	.	194680001	194840000	#4848FF	1	0.25
chr2	194840001	194920000	B.2.1.2.2.2.1.2.1.1	0.232018561484919	.	194840001	194920000	#4848FF	1	0.25
chr2	194920001	195200000	B.2.1.2.2.2.2.2.2.2.1	0.209976798143852	.	194920001	195200000	#4848FF	1	0.25
chr2	195200001	195320000	B.2.2.1.2.1.1.1.2	0.135730858468677	.	195200001	195320000	#0000FF	1	0.125
chr2	195320001	195800000	B.2.2.1.2.2.2.2.2.2	0.0707656612529002	.	195320001	195800000	#0000FF	1	0.125
chr2	195800001	196120000	B.2.2.2.1.2.2.1.1.1.1	0.0394431554524362	.	195800001	196120000	#0000FF	1	0.125
chr2	196120001	196400000	B.2.1.2.2.1.2.1.1.2.2.1	0.251740139211137	.	196120001	196400000	#4848FF	1	0.25
chr2	196400001	196600000	A.2.2.2.2.1.2.1.1.1.1	0.5	.	196400001	196600000	#FFDADA	1	0.625
chr2	196600001	196920000	B.2.1.2.2.2.2.2.1.2.2.1	0.215777262180974	.	196600001	196920000	#4848FF	1	0.25
chr2	196920001	197200000	B.1.1.1.1.2.2.1.2	0.464037122969838	.	196920001	197200000	#DADAFF	1	0.5
chr2	197200001	197440000	B.2.1.1.2.1.1.1.2.1.1.1	0.331786542923434	.	197200001	197440000	#4848FF	1	0.25
chr2	197440001	197800000	A.2.1.1.2.1.2.2.2.2	0.607888631090487	.	197440001	197800000	#FF9191	1	0.75
chr2	197800001	198240000	A.2.2.2.2.1.2.1.1.1.2.1	0.498839907192575	.	197800001	198240000	#FFDADA	1	0.625
chr2	198240001	198440000	A.1.1.2.1.2.2.2.1.1.2.1.2	0.866589327146172	.	198240001	198440000	#FF0000	1	1
chr2	198440001	198680000	A.2.1.2.2.1.2.1.1.2	0.564965197215777	.	198440001	198680000	#FF9191	1	0.75
chr2	198680001	199120000	B.2.2.1.2.1.1.2.1.1.2.2	0.132250580046404	.	198680001	199120000	#0000FF	1	0.125
chr2	199120001	199240000	B.2.1.1.1.2.2.2.2.2.2.1	0.338747099767981	.	199120001	199240000	#4848FF	1	0.25
chr2	199240001	199480000	B.2.2.1.2.2.2.1.1.2.2.1	0.0823665893271462	.	199240001	199480000	#0000FF	1	0.125
chr2	199480001	200200000	B.2.2.2.1.1.2.2.2.2	0.0545243619489559	.	199480001	200200000	#0000FF	1	0.125
chr2	200200001	200360000	A.2.2.2.2.1.2.1.2	0.494199535962877	.	200200001	200360000	#FFDADA	1	0.625
chr2	200360001	200600000	B.2.1.1.2.1.1.2.2	0.325986078886311	.	200360001	200600000	#4848FF	1	0.25
chr2	200600001	200760000	B.1.1.1.1.2.2.1.1	0.465197215777262	.	200600001	200760000	#DADAFF	1	0.5
chr2	200760001	201080000	A.1.2.1.1.2.2.2.2	0.77030162412993	.	200760001	201080000	#FF4848	1	0.875
chr2	201080001	201160000	A.1.2.2.1.1.2.1.1	0.706496519721578	.	201080001	201160000	#FF4848	1	0.875
chr2	201160001	201360000	A.1.2.1.1.1.2.1.2.1	0.790023201856148	.	201160001	201360000	#FF4848	1	0.875
chr2	201360001	201600000	A.1.1.1.2.2.1.1.2.2.2.2	0.930394431554524	.	201360001	201600000	#FF0000	1	1
chr2	201600001	202080000	A.1.1.1.1.1.2.1.2	0.995359628770302	.	201600001	202080000	#FF0000	1	1
chr2	202080001	202360000	A.1.1.2.1.1.1.1.1.1	0.910672853828306	.	202080001	202360000	#FF0000	1	1
chr2	202360001	202480000	A.2.1.1.1.1.2.2.2.1	0.638051044083527	.	202360001	202480000	#FF9191	1	0.75
chr2	202480001	202680000	A.1.1.2.2.1.2.2.2.1.1	0.835266821345708	.	202480001	202680000	#FF0000	1	1
chr2	202680001	202800000	A.2.1.2.1.2.2.2.1.1	0.575406032482599	.	202680001	202800000	#FF9191	1	0.75
chr2	202800001	203080000	A.1.2.2.1.2.1.1.2	0.694895591647332	.	202800001	203080000	#FF4848	1	0.875
chr2	203080001	203360000	A.1.1.1.2.2.2.2.1.1.1.2	0.916473317865429	.	203080001	203360000	#FF0000	1	1
chr2	203360001	203640000	A.1.1.1.2.2.2.2.1.1.1.1	0.917633410672854	.	203360001	203640000	#FF0000	1	1
chr2	203640001	204320000	A.1.1.1.1.1.2.2.2.1.1	0.991879350348028	.	203640001	204320000	#FF0000	1	1
chr2	204320001	204720000	A.1.1.2.1.2.2.2.1.2.1.2.2	0.861948955916473	.	204320001	204720000	#FF0000	1	1
chr2	204720001	205080000	B.1.2.1.1.1.2.2	0.407192575406032	.	204720001	205080000	#9191FF	1	0.375
chr2	205080001	205240000	B.2.1.1.1.2.2.2.2.1.2	0.341067285382831	.	205080001	205240000	#4848FF	1	0.25
chr2	205240001	205520000	B.2.1.2.2.2.1.1.1	0.234338747099768	.	205240001	205520000	#4848FF	1	0.25
chr2	205520001	205760000	B.2.1.2.2.2.1.2.2.1	0.22969837587007	.	205520001	205760000	#4848FF	1	0.25
chr2	205760001	206040000	B.2.1.2.2.2.1.2.2.2	0.228538283062645	.	205760001	206040000	#4848FF	1	0.25
chr2	206040001	206520000	B.2.2.1.2.1.1.2.1.1.2.1	0.133410672853828	.	206040001	206520000	#0000FF	1	0.125
chr2	206520001	206800000	A.2.1.2.1.1.1.2.2.1	0.587006960556845	.	206520001	206800000	#FF9191	1	0.75
chr2	206800001	207040000	A.1.1.2.1.2.2.2.1.1.2.2	0.865429234338747	.	206800001	207040000	#FF0000	1	1
chr2	207040001	207320000	B.1.1.1.1.2.2.2	0.462877030162413	.	207040001	207320000	#DADAFF	1	0.5
chr2	207320001	207560000	B.2.1.1.1.2.2.2.1.2	0.34338747099768	.	207320001	207560000	#4848FF	1	0.25
chr2	207560001	207720000	B.1.1.1.1.1.1.1.1	0.47215777262181	.	207560001	207720000	#DADAFF	1	0.5
chr2	207720001	207920000	B.2.1.1.2.1.1.1.1.1.2	0.334106728538283	.	207720001	207920000	#4848FF	1	0.25
chr2	207920001	208080000	B.1.1.1.1.2.1	0.466357308584687	.	207920001	208080000	#DADAFF	1	0.5
chr2	208080001	208360000	B.1.2.2.1.2.1.2.1	0.38631090487239	.	208080001	208360000	#9191FF	1	0.375
chr2	208360001	208600000	A.1.1.2.2.2.1.1.1	0.825986078886311	.	208360001	208600000	#FF0000	1	1
chr2	208600001	208920000	A.1.1.1.2.1.1.2.1.1	0.960556844547564	.	208600001	208920000	#FF0000	1	1
chr2	208920001	209240000	A.1.2.1.1.1.1.2.2.1.2	0.795823665893271	.	208920001	209240000	#FF4848	1	0.875
chr2	209240001	209440000	B.2.1.1.1.2.2.2.1.1	0.344547563805104	.	209240001	209440000	#4848FF	1	0.25
chr2	209440001	209720000	B.2.1.2.2.2.2.2.2.1.1.2	0.212296983758701	.	209440001	209720000	#4848FF	1	0.25
chr2	209720001	209960000	B.2.2.1.2.2.2.1.1.2.2.2	0.0812064965197216	.	209720001	209960000	#0000FF	1	0.125
chr2	209960001	210480000	B.2.1.2.2.2.2.2.1.2.1	0.216937354988399	.	209960001	210480000	#4848FF	1	0.25
chr2	210480001	210840000	B.2.1.2.2.1.2.1.2.1.2.2	0.247099767981439	.	210480001	210840000	#4848FF	1	0.25
chr2	210840001	211080000	A.2.1.1.2.2.2.2.1.2	0.595127610208817	.	210840001	211080000	#FF9191	1	0.75
chr2	211080001	211280000	B.2.1.1.1.2.2.2.2.2.2.2.1	0.337587006960557	.	211080001	211280000	#4848FF	1	0.25
chr2	211280001	211560000	A.2.2.1.1.1.1.1	0.546403712296984	.	211280001	211560000	#FFDADA	1	0.625
chr2	211560001	211760000	B.2.1.1.2.1.1.1.1.2	0.332946635730858	.	211560001	211760000	#4848FF	1	0.25
chr2	211760001	211920000	B.1.1.2.2.2.1.1	0.412993039443155	.	211760001	211920000	#DADAFF	1	0.5
chr2	211920001	212040000	B.1.2.2.2.2.2.1.2.2	0.370069605568445	.	211920001	212040000	#9191FF	1	0.375
chr2	212040001	212520000	B.2.2.1.2.1.1.2.2.2.2	0.125290023201856	.	212040001	212520000	#0000FF	1	0.125
chr2	212520001	212960000	B.2.2.1.2.1.1.2.2.2.1	0.126450116009281	.	212520001	212960000	#0000FF	1	0.125
chr2	212960001	213200000	B.1.2.2.1.2.1.1.2	0.387470997679814	.	212960001	213200000	#9191FF	1	0.375
chr2	213200001	213400000	B.1.1.1.1.1.2.1	0.468677494199536	.	213200001	213400000	#DADAFF	1	0.5
chr2	213400001	213640000	B.2.1.1.1.2.2.2.2.2.1	0.339907192575406	.	213400001	213640000	#4848FF	1	0.25
chr2	213640001	214000000	B.2.1.2.2.1.2.1.2.2	0.245939675174014	.	213640001	214000000	#4848FF	1	0.25
chr2	214000001	214200000	A.2.2.2.2.1.1.1.1	0.503480278422274	.	214000001	214200000	#FFDADA	1	0.625
chr2	214200001	214600000	B.2.2.1.2.1.2.2.2.2	0.105568445475638	.	214200001	214600000	#0000FF	1	0.125
chr2	214600001	214720000	B.1.2.2.2.2.2.2	0.368909512761021	.	214600001	214720000	#9191FF	1	0.375
chr2	214720001	215160000	B.2.2.1.2.1.1.2.2.1.1	0.12877030162413	.	214720001	215160000	#0000FF	1	0.125
chr2	215160001	215560000	B.2.1.1.1.2.2.2.2.2.2.2.2	0.336426914153132	.	215160001	215560000	#4848FF	1	0.25
chr2	215560001	215720000	A.2.1.2.2.1.2.1.1.1	0.566125290023202	.	215560001	215720000	#FF9191	1	0.75
chr2	215720001	216160000	B.1.1.1.2.2.2.2	0.439675174013921	.	215720001	216160000	#DADAFF	1	0.5
chr2	216160001	216720000	A.1.1.1.2.1.1.2.1.2	0.959396751740139	.	216160001	216720000	#FF0000	1	1
chr2	216720001	216880000	A.1.1.2.2.2.1.2.2.1.2	0.816705336426914	.	216720001	216880000	#FF0000	1	1
chr2	216880001	217080000	A.1.1.2.1.1.1.1.1.2	0.909512761020882	.	216880001	217080000	#FF0000	1	1
chr2	217080001	217280000	A.2.1.1.1.1.2.1.1.1	0.646171693735499	.	217080001	217280000	#FF9191	1	0.75
chr2	217280001	217560000	A.1.1.2.2.1.1.2.1.2.1	0.848027842227378	.	217280001	217560000	#FF0000	1	1
chr2	217560001	217760000	A.2.2.1.2.1.1.2.1	0.533642691415313	.	217560001	217760000	#FFDADA	1	0.625
chr2	217760001	218120000	B.1.1.1.2.1.1.1.2	0.460556844547564	.	217760001	218120000	#DADAFF	1	0.5
chr2	218120001	218280000	A.2.1.2.1.2.2.2.2	0.569605568445476	.	218120001	218280000	#FF9191	1	0.75
chr2	218280001	218640000	A.2.2.2.1.2.2.1.1.1	0.509280742459397	.	218280001	218640000	#FFDADA	1	0.625
chr2	218640001	218880000	A.1.2.1.2.1.1.2.2.1.1	0.758700696055684	.	218640001	218880000	#FF4848	1	0.875
chr2	218880001	219080000	A.1.2.2.1.2.2.1.2.2.1.2	0.689095127610209	.	218880001	219080000	#FF4848	1	0.875
chr2	219080001	219320000	A.1.1.1.2.1.1.1.2.1.1.1.1	0.968677494199536	.	219080001	219320000	#FF0000	1	1
chr2	219320001	219480000	A.1.1.2.1.1.2.1.1.2.1.2	0.894431554524362	.	219320001	219480000	#FF0000	1	1
chr2	219480001	219760000	A.1.1.1.2.1.1.1.2.1.1.1.2	0.967517401392111	.	219480001	219760000	#FF0000	1	1
chr2	219760001	220000000	A.1.1.2.1.1.2.1.1.1.1	0.900232018561485	.	219760001	220000000	#FF0000	1	1
chr2	220000001	220160000	A.1.1.2.1.1.1.1.2.1.1	0.908352668213457	.	220000001	220160000	#FF0000	1	1
chr2	220160001	220560000	A.1.1.1.1.1.2.2.2.2	0.989559164733179	.	220160001	220560000	#FF0000	1	1
chr2	220560001	221120000	B.1.2.2.1.1.1.2.1	0.396751740139211	.	220560001	221120000	#9191FF	1	0.375
chr2	221120001	221600000	B.2.2.2.1.2.2.1.1.2.1	0.0359628770301624	.	221120001	221600000	#0000FF	1	0.125
chr2	221600001	222360000	B.2.2.2.2.1.2.2.1	0.0139211136890951	.	221600001	222360000	#0000FF	1	0.125
chr2	222360001	222480000	B.2.1.1.1.2.2.2.2.1.1	0.342227378190255	.	222360001	222480000	#4848FF	1	0.25
chr2	222480001	222800000	B.2.2.1.2.2.2.2.2.1.2	0.0719257540603248	.	222480001	222800000	#0000FF	1	0.125
chr2	222800001	222960000	B.2.1.1.2.1.1.1.1.1.1	0.335266821345708	.	222800001	222960000	#4848FF	1	0.25
chr2	222960001	223080000	B.2.1.1.2.1.2.2.1	0.316705336426914	.	222960001	223080000	#4848FF	1	0.25
chr2	223080001	223440000	B.1.2.2.1.2.1.2.2	0.385150812064965	.	223080001	223440000	#9191FF	1	0.375
chr2	223440001	223520000	A.2.1.1.2.2.2.2.1.1	0.596287703016241	.	223440001	223520000	#FF9191	1	0.75
chr2	223520001	223840000	A.1.1.2.1.2.2.2.1.1.2.1.1	0.867749419953596	.	223520001	223840000	#FF0000	1	1
chr2	223840001	224000000	B.1.2.1.1.2.1	0.406032482598608	.	223840001	224000000	#9191FF	1	0.375
chr2	224000001	224560000	B.2.1.2.2.1.2.1.2.1.1	0.249419953596288	.	224000001	224560000	#4848FF	1	0.25
chr2	224560001	224840000	A.1.2.1.1.1.1.2.2.1.1	0.796983758700696	.	224560001	224840000	#FF4848	1	0.875
chr2	224840001	225080000	A.2.1.1.2.1.2.1.2	0.614849187935035	.	224840001	225080000	#FF9191	1	0.75
chr2	225080001	225320000	A.2.2.2.2.1.2.1.1.2.1	0.496519721577726	.	225080001	225320000	#FFDADA	1	0.625
chr2	225320001	225480000	A.1.2.2.2.1.1.1.1.1.1	0.683294663573086	.	225320001	225480000	#FF4848	1	0.875
chr2	225480001	225920000	B.2.1.2.2.1.2.1.2.1.2.1	0.248259860788863	.	225480001	225920000	#4848FF	1	0.25
chr2	225920001	226240000	B.2.2.1.2.2.2.2.2.1.1	0.0730858468677494	.	225920001	226240000	#0000FF	1	0.125
chr2	226240001	226480000	B.2.2.1.2.1.1.2.2.1.2	0.127610208816705	.	226240001	226480000	#0000FF	1	0.125
chr2	226480001	226920000	B.1.2.2.2.2.2.1.1	0.372389791183295	.	226480001	226920000	#9191FF	1	0.375
chr2	226920001	227080000	A.2.1.1.2.1.2.1.1	0.616009280742459	.	226920001	227080000	#FF9191	1	0.75
chr2	227080001	227240000	A.2.2.1.1.2.1.2	0.539443155452436	.	227080001	227240000	#FFDADA	1	0.625
chr2	227240001	227680000	A.1.1.2.2.2.1.2.2.2	0.81554524361949	.	227240001	227680000	#FF0000	1	1
chr2	227680001	228280000	A.2.2.2.2.1.2.1.1.2.2	0.495359628770302	.	227680001	228280000	#FFDADA	1	0.625
chr2	228280001	228440000	A.1.2.1.1.2.1.2.1	0.784222737819026	.	228280001	228440000	#FF4848	1	0.875
chr2	228440001	228760000	A.1.2.2.2.1.2.2.2	0.664733178654292	.	228440001	228760000	#FF4848	1	0.875
chr2	228760001	229120000	B.2.2.1.2.2.2.1.1.2.1	0.0835266821345708	.	228760001	229120000	#0000FF	1	0.125
chr2	229120001	229440000	B.2.2.2.1.2.2.1.2.1	0.0324825986078886	.	229120001	229440000	#0000FF	1	0.125
chr2	229440001	229640000	B.2.2.1.1.1.2.2.2.1	0.17169373549884	.	229440001	229640000	#0000FF	1	0.125
chr2	229640001	230040000	B.2.2.2.1.2.2.1.2.2	0.031322505800464	.	229640001	230040000	#0000FF	1	0.125
chr2	230040001	230200000	B.2.2.1.1.1.2.2.2.2	0.170533642691415	.	230040001	230200000	#0000FF	1	0.125
chr2	230200001	230600000	B.2.1.1.2.1.1.2.1	0.327146171693735	.	230200001	230600000	#4848FF	1	0.25
chr2	230600001	230840000	A.1.1.2.1.2.2.2.1.2.1.2.1	0.863109048723898	.	230600001	230840000	#FF0000	1	1
chr2	230840001	231200000	A.1.2.2.2.2.2.1.1.2	0.655452436194896	.	230840001	231200000	#FF4848	1	0.875
chr2	231200001	231320000	A.1.2.1.2.2.2.2.2	0.719257540603248	.	231200001	231320000	#FF4848	1	0.875
chr2	231320001	231520000	A.2.1.1.1.2.1.2.1	0.633410672853828	.	231320001	231520000	#FF9191	1	0.75
chr2	231520001	231680000	A.1.1.2.2.1.1.2.1.2.2	0.846867749419954	.	231520001	231680000	#FF0000	1	1
chr2	231680001	231880000	A.1.1.2.2.1.1.1.1.2.2	0.851508120649652	.	231680001	231880000	#FF0000	1	1
chr2	231880001	232320000	A.1.1.1.1.2.1.2.1.1	0.98491879350348	.	231880001	232320000	#FF0000	1	1
chr2	232320001	232680000	A.1.1.1.2.1.1.1.1.1.1.2	0.975638051044084	.	232320001	232680000	#FF0000	1	1
chr2	232680001	232800000	A.1.2.2.2.2.1.1.1.1	0.663573085846868	.	232680001	232800000	#FF4848	1	0.875
chr2	232800001	233160000	A.1.1.2.2.1.1.1.1.1	0.853828306264501	.	232800001	233160000	#FF0000	1	1
chr2	233160001	233320000	A.1.2.2.1.2.2.1.1	0.692575406032483	.	233160001	233320000	#FF4848	1	0.875
chr2	233320001	233560000	A.1.1.2.2.1.2.2.1.1.1	0.838747099767981	.	233320001	233560000	#FF0000	1	1
chr2	233560001	233680000	A.1.2.1.2.1.2.2.1.2	0.743619489559165	.	233560001	233680000	#FF4848	1	0.875
chr2	233680001	234000000	A.1.1.1.2.1.2.1.2.2	0.946635730858469	.	233680001	234000000	#FF0000	1	1
chr2	234040001	234160000	A.1.1.1.2.1.2.1.2.2	0.946635730858469	.	234040001	234160000	#FF0000	1	1
chr2	234160001	234320000	A.1.1.2.2.1.2.1.2.1	0.841067285382831	.	234160001	234320000	#FF0000	1	1
chr2	234320001	234480000	A.1.2.1.2.1.2.2.2.1	0.74245939675174	.	234320001	234480000	#FF4848	1	0.875
chr2	234480001	234800000	A.1.2.2.2.2.1.1.1.2.2	0.661252900232019	.	234480001	234800000	#FF4848	1	0.875
chr2	234800001	235480000	A.2.1.2.1.2.2.2.1.2.1.2	0.573085846867749	.	234800001	235480000	#FF9191	1	0.75
chr2	235480001	236000000	A.1.1.1.2.1.1.1.1.1.1.1	0.976798143851508	.	235480001	236000000	#FF0000	1	1
chr2	236000001	236360000	A.2.1.1.1.1.2.2.2.2.2	0.635730858468677	.	236000001	236360000	#FF9191	1	0.75
chr2	236360001	236680000	A.1.1.2.2.1.2.2.2.1.2.1.1	0.834106728538283	.	236360001	236680000	#FF0000	1	1
chr2	236680001	236880000	A.1.2.2.2.2.1.1.1.2.1	0.662412993039443	.	236680001	236880000	#FF4848	1	0.875
chr2	236880001	237120000	A.2.1.1.1.1.2.1.1.2	0.645011600928074	.	236880001	237120000	#FF9191	1	0.75
chr2	237120001	237280000	A.2.2.2.1.2.2.2.1	0.505800464037123	.	237120001	237280000	#FFDADA	1	0.625
chr2	237280001	237920000	B.1.1.1.2.1.1.1.1	0.461716937354988	.	237280001	237920000	#DADAFF	1	0.5
chr2	237920001	238360000	A.2.1.2.1.2.2.2.1.2.1.1	0.574245939675174	.	237920001	238360000	#FF9191	1	0.75
chr2	238360001	238720000	A.1.1.2.2.1.1.1.1.2.1	0.852668213457077	.	238360001	238720000	#FF0000	1	1
chr2	238720001	238800000	A.2.1.1.1.1.1.2.1	0.648491879350348	.	238720001	238800000	#FF9191	1	0.75
chr2	238800001	239000000	A.1.2.1.2.1.2.1.1.1.2	0.750580046403712	.	238800001	239000000	#FF4848	1	0.875
chr2	239000001	239480000	A.1.1.1.2.1.2.1.1.1	0.953596287703016	.	239000001	239480000	#FF0000	1	1
chr2	239480001	239800000	A.2.1.1.1.1.2.2.1.1.1	0.6415313225058	.	239480001	239800000	#FF9191	1	0.75
chr2	239840001	239960000	A.2.1.1.1.1.2.2.1.1.1	0.6415313225058	.	239840001	239960000	#FF9191	1	0.75
chr2	239960001	240280000	A.1.2.1.2.1.1.2.1.1	0.761020881670534	.	239960001	240280000	#FF4848	1	0.875
chr2	240280001	240360000	A.2.1.1.1.1.1.2.2	0.647331786542923	.	240280001	240360000	#FF9191	1	0.75
chr2	240360001	240560000	A.2.1.1.1.1.2.2.2.2.1	0.636890951276102	.	240360001	240560000	#FF9191	1	0.75
chr2	240560001	240880000	A.2.1.1.1.2.2.2	0.622969837587007	.	240560001	240880000	#FF9191	1	0.75
chr2	240880001	241160000	A.1.2.2.1.2.2.1.2.2.2	0.687935034802784	.	240880001	241160000	#FF4848	1	0.875
chr2	241160001	241400000	A.1.2.1.2.2.1.2.2	0.728538283062645	.	241160001	241400000	#FF4848	1	0.875
chr2	241400001	242000000	A.1.1.2.2.1.1.1.2	0.850348027842227	.	241400001	242000000	#FF0000	1	1
chr2	242000001	242200000	A.1.2.1.2.1.2.1.2.1	0.748259860788863	.	242000001	242200000	#FF4848	1	0.875
chr2	242200001	242480000	A.1.1.2.2.1.2.1.2.2	0.839907192575406	.	242200001	242480000	#FF0000	1	1
chr2	242480001	242840000	A.1.1.2.1.1.1.1.2.1.2	0.907192575406032	.	242480001	242840000	#FF0000	1	1
chr2	242840001	243080000	A.1.2.1.2.2.1.2.1.1	0.732018561484919	.	242840001	243080000	#FF4848	1	0.875
chr3	80001	240000	B.2.1.1.2.2.2.1	0.295625942684766	.	80001	240000	#4848FF	1	0.25
chr3	240001	400000	B.1.2.2.2.1.1.1.1	0.380090497737557	.	240001	400000	#9191FF	1	0.375
chr3	400001	600000	B.2.2.2.1.1.1.2.1.2.1	0.0693815987933635	.	400001	600000	#0000FF	1	0.125
chr3	680001	840000	B.2.2.2.1.1.1.2.1.2.1	0.0693815987933635	.	680001	840000	#0000FF	1	0.125
chr3	880001	920000	B.2.2.2.1.1.1.2.1.2.1	0.0693815987933635	.	880001	920000	#0000FF	1	0.125
chr3	960001	1000000	B.2.2.2.1.1.1.2.1.2.1	0.0693815987933635	.	960001	1000000	#0000FF	1	0.125
chr3	1000001	1080000	B.2.2.1.1.2.2.1.1.2.1.1.1	0.155354449472097	.	1000001	1080000	#0000FF	1	0.125
chr3	1160001	1320000	B.2.2.1.1.2.2.1.1.2.1.1.1	0.155354449472097	.	1160001	1320000	#0000FF	1	0.125
chr3	1360001	1400000	B.2.2.1.1.2.2.1.1.2.1.1.1	0.155354449472097	.	1360001	1400000	#0000FF	1	0.125
chr3	1440001	1600000	B.2.2.1.1.2.2.1.1.2.1.1.1	0.155354449472097	.	1440001	1600000	#0000FF	1	0.125
chr3	1640001	1680000	B.2.1.2.2.1.2.1.1	0.220211161387632	.	1640001	1680000	#4848FF	1	0.25
chr3	1720001	1800000	B.2.1.2.2.1.2.1.1	0.220211161387632	.	1720001	1800000	#4848FF	1	0.25
chr3	2000001	2080000	B.2.1.2.2.1.2.1.1	0.220211161387632	.	2000001	2080000	#4848FF	1	0.25
chr3	2080001	2400000	B.2.2.1.1.2.2.2.2.1.1	0.144796380090498	.	2080001	2400000	#0000FF	1	0.125
chr3	2400001	2720000	B.2.2.1.1.2.2.1.2.2	0.147812971342383	.	2400001	2720000	#0000FF	1	0.125
chr3	2720001	3120000	B.2.1.2.2.1.1.2.1.2	0.227752639517345	.	2720001	3120000	#4848FF	1	0.25
chr3	3120001	3240000	A.2.2.1.2.1.1.1.2.2	0.52790346907994	.	3120001	3240000	#FFDADA	1	0.625
chr3	3240001	3880000	B.2.2.2.1.1.2.1.1.2.2	0.0588235294117647	.	3240001	3880000	#0000FF	1	0.125
chr3	3880001	4000000	B.2.1.2.1.2.2.1.2	0.239819004524887	.	3880001	4000000	#4848FF	1	0.25
chr3	4000001	4320000	B.1.2.2.2.1.2.2.2	0.366515837104072	.	4000001	4320000	#9191FF	1	0.375
chr3	4320001	4600000	A.1.1.2.2.2.2.2.1.1	0.809954751131222	.	4320001	4600000	#FF0000	1	1
chr3	4600001	4760000	A.1.2.2.2.1.2.1.2.1	0.671191553544495	.	4600001	4760000	#FF4848	1	0.875
chr3	4760001	4880000	A.1.2.2.1.2.1.2.2.1	0.707390648567119	.	4760001	4880000	#FF4848	1	0.875
chr3	4880001	5000000	A.2.1.2.1.1.1.1	0.597285067873303	.	4880001	5000000	#FF9191	1	0.75
chr3	5000001	5080000	A.1.2.1.1.2.1.2.2	0.761689291101056	.	5000001	5080000	#FF4848	1	0.875
chr3	5080001	5280000	A.1.2.1.1.1.1.2.2.2.2	0.787330316742081	.	5080001	5280000	#FF4848	1	0.875
chr3	5280001	5480000	B.1.1.2.1.1.2.1	0.455505279034691	.	5280001	5480000	#DADAFF	1	0.5
chr3	5480001	5840000	B.2.1.2.2.1.2.2.1.2.1	0.214177978883861	.	5480001	5840000	#4848FF	1	0.25
chr3	5840001	5960000	B.2.2.1.1.1.1.2.2.2	0.170437405731523	.	5840001	5960000	#0000FF	1	0.125
chr3	6000001	6120000	B.2.2.1.1.1.1.2.2.2	0.170437405731523	.	6000001	6120000	#0000FF	1	0.125
chr3	6160001	6280000	B.2.2.1.1.1.1.2.2.2	0.170437405731523	.	6160001	6280000	#0000FF	1	0.125
chr3	6320001	6360000	B.2.2.1.1.1.1.2.2.2	0.170437405731523	.	6320001	6360000	#0000FF	1	0.125
chr3	6400001	6480000	B.2.2.1.1.1.1.2.2.2	0.170437405731523	.	6400001	6480000	#0000FF	1	0.125
chr3	6480001	6640000	B.1.2.2.2.1.1.1.2	0.378582202111614	.	6480001	6640000	#9191FF	1	0.375
chr3	6640001	6800000	B.2.1.2.1.2.2.1.1.2	0.24132730015083	.	6640001	6800000	#4848FF	1	0.25
chr3	6800001	6920000	B.2.1.1.1.2.1.2.1	0.334841628959276	.	6800001	6920000	#4848FF	1	0.25
chr3	6920001	7320000	B.2.2.1.1.2.2.1.1.2.1.2	0.152337858220211	.	6920001	7320000	#0000FF	1	0.125
chr3	7320001	7680000	B.2.2.1.1.2.2.1.1.2.1.1.2	0.153846153846154	.	7320001	7680000	#0000FF	1	0.125
chr3	7680001	8120000	B.2.2.2.1.1.1.1.2	0.0723981900452489	.	7680001	8120000	#0000FF	1	0.125
chr3	8120001	8480000	B.1.2.1.2.2.1.1.2	0.411764705882353	.	8120001	8480000	#9191FF	1	0.375
chr3	8480001	8680000	A.1.2.1.1.1.1.2.2.1.2	0.790346907993967	.	8480001	8680000	#FF4848	1	0.875
chr3	8680001	8920000	A.1.1.2.2.2.2.2.1.2.1.1	0.808446455505279	.	8680001	8920000	#FF0000	1	1
chr3	8920001	9360000	A.1.2.2.1.2.2.2.1.1	0.693815987933635	.	8920001	9360000	#FF4848	1	0.875
chr3	9360001	9560000	A.1.1.1.2.1.2.1.2	0.953242835595777	.	9360001	9560000	#FF0000	1	1
chr3	9560001	9720000	A.1.2.2.2.2.1.1.2.2	0.660633484162896	.	9560001	9720000	#FF4848	1	0.875
chr3	9720001	10200000	A.1.1.1.2.1.1.1.2.2.1	0.965309200603318	.	9720001	10200000	#FF0000	1	1
chr3	10200001	10360000	A.1.1.2.1.2.1.2.1.2	0.870286576168929	.	10200001	10360000	#FF0000	1	1
chr3	10360001	10560000	A.1.2.2.1.2.2.2.2.2.2	0.683257918552036	.	10360001	10560000	#FF4848	1	0.875
chr3	10560001	10920000	A.2.1.1.2.2.2.1.1.2.1	0.603318250377074	.	10560001	10920000	#FF9191	1	0.75
chr3	10920001	11280000	A.2.1.2.1.1.2.1.1	0.592760180995475	.	10920001	11280000	#FF9191	1	0.75
chr3	11280001	11560000	A.1.2.2.1.2.2.1.2.1.2	0.69683257918552	.	11280001	11560000	#FF4848	1	0.875
chr3	11560001	11760000	A.1.1.2.1.2.2.1.2.1.2.2	0.861236802413273	.	11560001	11760000	#FF0000	1	1
chr3	11760001	11920000	A.1.2.2.2.2.1.1.2.1.1	0.663650075414781	.	11760001	11920000	#FF4848	1	0.875
chr3	11920001	12160000	A.2.2.1.2.1.2.1	0.523378582202112	.	11920001	12160000	#FFDADA	1	0.625
chr3	12160001	12320000	A.1.2.2.2.2.2.2.1.2	0.65158371040724	.	12160001	12320000	#FF4848	1	0.875
chr3	12320001	12600000	A.1.1.2.1.1.1.1.2.2.2	0.901960784313726	.	12320001	12600000	#FF0000	1	1
chr3	12600001	12760000	A.1.1.2.1.1.2.2.2.2	0.877828054298643	.	12600001	12760000	#FF0000	1	1
chr3	12760001	13040000	A.1.1.2.1.1.2.1.2.1.2	0.888386123680241	.	12760001	13040000	#FF0000	1	1
chr3	13040001	13280000	A.1.2.1.2.1.1.1	0.749622926093514	.	13040001	13280000	#FF4848	1	0.875
chr3	13280001	13560000	A.1.1.1.2.1.1.2.2.1.1	0.96078431372549	.	13280001	13560000	#FF0000	1	1
chr3	13560001	13720000	A.1.2.2.1.2.2.2.2.2.1	0.684766214177979	.	13560001	13720000	#FF4848	1	0.875
chr3	13720001	13960000	A.2.1.1.2.2.2.1.1.2.2	0.601809954751131	.	13720001	13960000	#FF9191	1	0.75
chr3	13960001	14160000	A.2.1.2.2.2.2.2.1	0.546003016591252	.	13960001	14160000	#FF9191	1	0.75
chr3	14160001	14520000	A.1.1.1.2.1.1.2.2.2	0.956259426847662	.	14160001	14520000	#FF0000	1	1
chr3	14520001	14720000	A.1.2.2.1.2.2.1.2.2	0.695324283559578	.	14520001	14720000	#FF4848	1	0.875
chr3	14720001	14960000	A.1.2.2.1.2.2.2.2.1.2.2.1	0.687782805429864	.	14720001	14960000	#FF4848	1	0.875
chr3	14960001	15120000	A.1.1.2.1.2.2.1.2.2	0.85972850678733	.	14960001	15120000	#FF0000	1	1
chr3	15120001	15320000	A.1.1.2.1.1.1.1.1.2.2	0.906485671191554	.	15120001	15320000	#FF0000	1	1
chr3	15320001	15680000	A.1.1.2.2.2.1.1.1.2	0.831070889894419	.	15320001	15680000	#FF0000	1	1
chr3	15680001	15920000	A.1.1.2.2.2.2.2.1.2.1.2	0.806938159879336	.	15680001	15920000	#FF0000	1	1
chr3	15920001	16080000	A.2.1.2.2.1.2.1.2	0.553544494720965	.	15920001	16080000	#FF9191	1	0.75
chr3	16080001	16400000	A.1.2.2.1.2.1.2.2.2.2	0.704374057315234	.	16080001	16400000	#FF4848	1	0.875
chr3	16400001	16640000	B.1.1.1.1.1.1.1.1.2	0.481146304675716	.	16400001	16640000	#DADAFF	1	0.5
chr3	16640001	17160000	B.2.1.2.2.1.1.2.2.2.1	0.223227752639517	.	16640001	17160000	#4848FF	1	0.25
chr3	17160001	17480000	A.2.2.2.1.2.1.1.1	0.503770739064857	.	17160001	17480000	#FFDADA	1	0.625
chr3	17480001	17640000	A.2.1.2.2.1.2.1.1	0.555052790346908	.	17480001	17640000	#FF9191	1	0.75
chr3	17640001	17880000	A.2.1.1.1.1.2.2.2	0.636500754147813	.	17640001	17880000	#FF9191	1	0.75
chr3	17880001	18520000	B.2.2.2.1.2.1.2.1	0.0437405731523379	.	17880001	18520000	#0000FF	1	0.125
chr3	18520001	18760000	B.2.2.1.1.2.2.1.2.1	0.149321266968326	.	18520001	18760000	#0000FF	1	0.125
chr3	18760001	18920000	B.2.1.2.2.1.2.2.1.1.2	0.215686274509804	.	18760001	18920000	#4848FF	1	0.25
chr3	18920001	19280000	B.2.1.2.2.1.2.2.1.2.2	0.212669683257919	.	18920001	19280000	#4848FF	1	0.25
chr3	19280001	19600000	B.2.2.1.1.1.1.1.1.1.1	0.18552036199095	.	19280001	19600000	#0000FF	1	0.125
chr3	19600001	19920000	B.2.1.2.2.1.2.2.2.1	0.211161387631976	.	19600001	19920000	#4848FF	1	0.25
chr3	19920001	20080000	A.2.1.2.1.2.1.1.2	0.580693815987934	.	19920001	20080000	#FF9191	1	0.75
chr3	20080001	20240000	A.2.2.1.2.1.1.1.1	0.530920060331825	.	20080001	20240000	#FFDADA	1	0.625
chr3	20240001	20400000	B.1.1.2.1.1.2.2	0.453996983408748	.	20240001	20400000	#DADAFF	1	0.5
chr3	20400001	20920000	B.2.1.2.2.1.2.2.2.2	0.209653092006033	.	20400001	20920000	#4848FF	1	0.25
chr3	20920001	21280000	B.2.2.2.1.1.1.2.1.2.2	0.0678733031674208	.	20920001	21280000	#0000FF	1	0.125
chr3	21320001	21600000	B.2.2.2.1.1.1.2.1.2.2	0.0678733031674208	.	21320001	21600000	#0000FF	1	0.125
chr3	21600001	22080000	B.2.2.1.1.1.1.1.2.2	0.176470588235294	.	21600001	22080000	#0000FF	1	0.125
chr3	22080001	22240000	B.2.1.1.1.2.1.1.1	0.339366515837104	.	22080001	22240000	#4848FF	1	0.25
chr3	22240001	22560000	B.2.2.1.1.2.2.2.2.2	0.141779788838612	.	22240001	22560000	#0000FF	1	0.125
chr3	22560001	22720000	B.2.1.1.1.2.1.2.2	0.333333333333333	.	22560001	22720000	#4848FF	1	0.25
chr3	22720001	22960000	B.2.2.1.1.1.1.1.1.1.2	0.184012066365008	.	22720001	22960000	#0000FF	1	0.125
chr3	22960001	23200000	B.2.1.2.2.1.2.2.1.1.1	0.217194570135747	.	22960001	23200000	#4848FF	1	0.25
chr3	23200001	23320000	B.1.2.2.2.1.2.2.1	0.368024132730015	.	23200001	23320000	#9191FF	1	0.375
chr3	23320001	23840000	B.2.1.1.1.2.2.2.2.2.2	0.316742081447964	.	23320001	23840000	#4848FF	1	0.25
chr3	23840001	24040000	A.1.2.1.1.2.2.2.1.2	0.757164404223228	.	23840001	24040000	#FF4848	1	0.875
chr3	24040001	24320000	A.2.2.1.1.2.2.2.1	0.53393665158371	.	24040001	24320000	#FFDADA	1	0.625
chr3	24320001	24560000	A.1.2.1.1.2.2.2.1.1	0.75867269984917	.	24320001	24560000	#FF4848	1	0.875
chr3	24560001	25120000	B.2.1.1.1.2.2.2.2.2.1	0.318250377073906	.	24560001	25120000	#4848FF	1	0.25
chr3	25120001	25400000	B.2.2.1.1.1.1.1.2.1.2	0.177978883861237	.	25120001	25400000	#0000FF	1	0.125
chr3	25400001	25600000	B.1.2.2.1.1.2.2	0.401206636500754	.	25400001	25600000	#9191FF	1	0.375
chr3	25600001	25880000	A.2.2.1.1.2.2.2.2	0.532428355957768	.	25600001	25880000	#FFDADA	1	0.625
chr3	25880001	26600000	B.2.2.2.1.1.2.2.2	0.0497737556561086	.	25880001	26600000	#0000FF	1	0.125
chr3	26600001	26840000	B.2.2.1.1.1.1.1.1.2.2	0.180995475113122	.	26600001	26840000	#0000FF	1	0.125
chr3	26840001	27120000	B.2.2.1.1.1.1.1.1.2.1	0.182503770739065	.	26840001	27120000	#0000FF	1	0.125
chr3	27120001	27360000	A.2.2.2.1.2.1.2	0.500754147812971	.	27120001	27360000	#FFDADA	1	0.625
chr3	27360001	27520000	A.1.2.1.1.1.1.2.1	0.793363499245852	.	27360001	27520000	#FF4848	1	0.875
chr3	27520001	27760000	A.2.1.1.1.1.2.2.1.1	0.639517345399698	.	27520001	27760000	#FF9191	1	0.75
chr3	27760001	28120000	B.2.1.1.1.2.2.2.2.1.1	0.322775263951735	.	27760001	28120000	#4848FF	1	0.25
chr3	28120001	28280000	B.1.1.2.1.2.2	0.44947209653092	.	28120001	28280000	#DADAFF	1	0.5
chr3	28280001	28400000	A.2.2.1.2.1.1.1.2.1	0.529411764705882	.	28280001	28400000	#FFDADA	1	0.625
chr3	28400001	28760000	B.2.2.2.1.1.2.1.2.2.1	0.0558069381598793	.	28400001	28760000	#0000FF	1	0.125
chr3	28760001	28960000	B.2.2.1.1.2.2.2.1	0.14630467571644	.	28760001	28960000	#0000FF	1	0.125
chr3	28960001	29160000	B.2.2.1.1.2.2.1.1.2.2	0.150829562594268	.	28960001	29160000	#0000FF	1	0.125
chr3	29160001	29480000	B.2.2.2.1.1.2.1.1.2.1.2	0.0603318250377074	.	29160001	29480000	#0000FF	1	0.125
chr3	29480001	30040000	B.2.2.1.2.2.2.1	0.0799396681749623	.	29480001	30040000	#0000FF	1	0.125
chr3	30040001	30240000	A.2.1.2.1.2.2.2.2	0.561085972850679	.	30040001	30240000	#FF9191	1	0.75
chr3	30240001	30520000	A.1.1.2.2.1.1.2.1.1	0.846153846153846	.	30240001	30520000	#FF0000	1	1
chr3	30520001	30760000	A.1.1.2.2.2.2.2.1.2.2.2.1	0.803921568627451	.	30520001	30760000	#FF0000	1	1
chr3	30760001	31200000	B.1.1.1.1.1.2	0.473604826546003	.	30760001	31200000	#DADAFF	1	0.5
chr3	31200001	31440000	A.1.1.2.2.2.2.2.1.2.2.2.2	0.802413273001508	.	31200001	31440000	#FF0000	1	1
chr3	31440001	31560000	A.2.1.1.1.1.2.1	0.641025641025641	.	31440001	31560000	#FF9191	1	0.75
chr3	31560001	31840000	A.1.1.1.2.2.2.2.2.1.2	0.918552036199095	.	31560001	31840000	#FF0000	1	1
chr3	31840001	31920000	A.1.2.1.2.1.2.2	0.739064856711916	.	31840001	31920000	#FF4848	1	0.875
chr3	31920001	32040000	A.1.1.2.1.1.1.1.1.1.2	0.909502262443439	.	31920001	32040000	#FF0000	1	1
chr3	32040001	32200000	A.1.2.1.1.1.1.1.1	0.799396681749623	.	32040001	32200000	#FF4848	1	0.875
chr3	32200001	32480000	A.1.1.1.1.2.1.2.2.1	0.97737556561086	.	32200001	32480000	#FF0000	1	1
chr3	32480001	32720000	A.1.1.1.2.2.2.1.2.1	0.927601809954751	.	32480001	32720000	#FF0000	1	1
chr3	32720001	32960000	A.1.1.1.1.2.2.2.2	0.969834087481146	.	32720001	32960000	#FF0000	1	1
chr3	32960001	33160000	A.1.1.2.1.1.1.1.1.1.1	0.911010558069382	.	32960001	33160000	#FF0000	1	1
chr3	33160001	33520000	A.1.1.1.2.2.2.2.2.1.1	0.920060331825038	.	33160001	33520000	#FF0000	1	1
chr3	33520001	33920000	A.1.1.1.2.2.2.2.1.2	0.92156862745098	.	33520001	33920000	#FF0000	1	1
chr3	33920001	34120000	B.1.1.1.1.1.1.1.1.1	0.482654600301659	.	33920001	34120000	#DADAFF	1	0.5
chr3	34120001	34400000	B.2.1.1.2.2.2.2.2	0.291101055806938	.	34120001	34400000	#4848FF	1	0.25
chr3	34400001	34680000	B.2.2.1.1.2.2.2.2.1.2	0.143288084464555	.	34400001	34680000	#0000FF	1	0.125
chr3	34680001	35040000	B.2.2.2.1.1.1.2.2.2	0.0648567119155355	.	34680001	35040000	#0000FF	1	0.125
chr3	35040001	35240000	B.2.2.1.1.2.2.1.1.1	0.156862745098039	.	35040001	35240000	#0000FF	1	0.125
chr3	35240001	35480000	B.2.2.2.1.1.1.2.1.1	0.0708898944193062	.	35240001	35480000	#0000FF	1	0.125
chr3	35480001	35880000	B.2.2.2.1.1.2.1.2.2.2	0.0542986425339367	.	35480001	35880000	#0000FF	1	0.125
chr3	35880001	36040000	B.2.1.2.1.2.2.1.1.1	0.242835595776772	.	35880001	36040000	#4848FF	1	0.25
chr3	36040001	36360000	B.2.2.2.1.1.1.2.2.1	0.0663650075414781	.	36040001	36360000	#0000FF	1	0.125
chr3	36360001	36760000	B.2.2.2.1.1.2.1.1.1	0.0633484162895928	.	36360001	36760000	#0000FF	1	0.125
chr3	36760001	37000000	A.2.2.2.1.2.1.1.2	0.502262443438914	.	36760001	37000000	#FFDADA	1	0.625
chr3	37000001	37440000	A.1.1.1.2.2.1.1.1	0.944193061840121	.	37000001	37440000	#FF0000	1	1
chr3	37440001	37880000	A.2.1.2.2.2.1.1	0.55052790346908	.	37440001	37880000	#FF9191	1	0.75
chr3	37880001	38080000	A.1.1.1.2.2.1.2.1	0.93815987933635	.	37880001	38080000	#FF0000	1	1
chr3	38080001	38280000	A.1.1.2.1.2.2.1.2.1.2.1	0.862745098039216	.	38080001	38280000	#FF0000	1	1
chr3	38280001	38560000	A.1.1.2.2.2.1.1.2.1	0.829562594268477	.	38280001	38560000	#FF0000	1	1
chr3	38560001	38720000	A.2.1.2.1.1.2.2.2.2	0.583710407239819	.	38560001	38720000	#FF9191	1	0.75
chr3	38720001	39080000	B.1.1.1.1.1.1.2.1	0.476621417797888	.	38720001	39080000	#DADAFF	1	0.5
chr3	39080001	39240000	A.1.2.1.1.1.1.1.2.2.1	0.796380090497738	.	39080001	39240000	#FF4848	1	0.875
chr3	39240001	39520000	A.1.2.2.2.2.2.1.1	0.656108597285068	.	39240001	39520000	#FF4848	1	0.875
chr3	39520001	40120000	B.1.2.2.1.1.2.1.1	0.40422322775264	.	39520001	40120000	#9191FF	1	0.375
chr3	40120001	40320000	A.2.2.2.2.2.2.1.2.2	0.485671191553544	.	40120001	40320000	#FFDADA	1	0.625
chr3	40320001	40480000	A.2.1.2.1.2.2.2.1.2	0.562594268476621	.	40320001	40480000	#FF9191	1	0.75
chr3	40480001	40600000	A.1.2.1.1.2.1.1.2	0.764705882352941	.	40480001	40600000	#FF4848	1	0.875
chr3	40600001	40840000	A.2.1.2.2.2.1.2	0.549019607843137	.	40600001	40840000	#FF9191	1	0.75
chr3	40840001	40960000	A.2.1.1.2.2.1.2.1	0.607843137254902	.	40840001	40960000	#FF9191	1	0.75
chr3	40960001	41240000	A.2.1.1.2.1.1.2.2	0.615384615384615	.	40960001	41240000	#FF9191	1	0.75
chr3	41240001	41440000	A.1.2.1.1.2.1.1.1	0.766214177978884	.	41240001	41440000	#FF4848	1	0.875
chr3	41440001	41680000	A.2.1.2.1.1.2.2.2.1	0.585218702865762	.	41440001	41680000	#FF9191	1	0.75
chr3	41680001	41920000	A.2.1.1.2.1.1.2.1	0.616892911010558	.	41680001	41920000	#FF9191	1	0.75
chr3	41920001	42280000	A.1.1.1.1.2.1.2.1.2	0.978883861236802	.	41920001	42280000	#FF0000	1	1
chr3	42280001	42600000	A.1.2.2.1.2.2.2.2.1.2.2.2	0.686274509803922	.	42280001	42600000	#FF4848	1	0.875
chr3	42600001	42960000	A.1.1.1.1.1.2.1.2.2	0.989441930618401	.	42600001	42960000	#FF0000	1	1
chr3	42960001	43320000	A.1.2.2.1.2.2.2.1.2	0.692307692307692	.	42960001	43320000	#FF4848	1	0.875
chr3	43320001	43440000	A.1.2.2.2.2.1.1.2.1.2	0.662141779788839	.	43320001	43440000	#FF4848	1	0.875
chr3	43440001	43640000	A.2.1.1.2.1.1.1.1.2.1	0.621417797888386	.	43440001	43640000	#FF9191	1	0.75
chr3	43640001	43800000	A.1.2.2.2.2.2.2.1.1	0.653092006033183	.	43640001	43800000	#FF4848	1	0.875
chr3	43800001	44360000	A.2.2.2.2.2.2.1.2.1	0.487179487179487	.	43800001	44360000	#FFDADA	1	0.625
chr3	44360001	44600000	A.1.1.2.1.2.2.1.2.1.1	0.864253393665158	.	44360001	44600000	#FF0000	1	1
chr3	44600001	44800000	A.2.1.1.2.2.1.2.2	0.606334841628959	.	44600001	44800000	#FF9191	1	0.75
chr3	44800001	45080000	A.1.1.2.2.2.1.1.2.2	0.828054298642534	.	44800001	45080000	#FF0000	1	1
chr3	45080001	45440000	A.2.1.1.2.1.1.1.1.2.2	0.619909502262443	.	45080001	45440000	#FF9191	1	0.75
chr3	45440001	45520000	A.2.1.1.2.2.1.1.1	0.610859728506787	.	45440001	45520000	#FF9191	1	0.75
chr3	45520001	45760000	A.1.1.1.2.1.2.1.1	0.95475113122172	.	45520001	45760000	#FF0000	1	1
chr3	45760001	46120000	A.1.2.2.2.2.1.1.1.2	0.665158371040724	.	45760001	46120000	#FF4848	1	0.875
chr3	46120001	46480000	A.2.2.2.1.1.1.1	0.51131221719457	.	46120001	46480000	#FFDADA	1	0.625
chr3	46480001	46600000	A.2.1.2.2.2.2.2.2	0.544494720965309	.	46480001	46600000	#FF9191	1	0.75
chr3	46600001	46800000	A.1.2.2.1.2.2.2.2.1.1	0.69079939668175	.	46600001	46800000	#FF4848	1	0.875
chr3	46840001	46920000	A.1.2.2.1.2.2.2.2.1.1	0.69079939668175	.	46840001	46920000	#FF4848	1	0.875
chr3	46920001	47120000	A.1.1.2.1.2.1.1.2	0.873303167420814	.	46920001	47120000	#FF0000	1	1
chr3	47120001	47400000	A.1.1.2.1.2.1.1.1.2	0.874811463046757	.	47120001	47400000	#FF0000	1	1
chr3	47400001	47880000	A.1.1.2.1.2.1.2.2.2	0.867269984917044	.	47400001	47880000	#FF0000	1	1
chr3	47880001	48160000	A.1.2.1.2.2.2.1.2	0.734539969834088	.	47880001	48160000	#FF4848	1	0.875
chr3	48160001	48440000	A.1.2.2.1.1.1.1.1.2	0.730015082956259	.	48160001	48440000	#FF4848	1	0.875
chr3	48440001	48800000	A.1.2.1.2.2.1	0.737556561085973	.	48440001	48800000	#FF4848	1	0.875
chr3	48800001	49000000	A.1.2.2.1.1.2.2.1	0.722473604826546	.	48800001	49000000	#FF4848	1	0.875
chr3	49000001	49240000	A.1.2.1.2.2.2.1.1	0.73604826546003	.	49000001	49240000	#FF4848	1	0.875
chr3	49280001	49360000	A.1.2.1.2.2.2.1.1	0.73604826546003	.	49280001	49360000	#FF4848	1	0.875
chr3	49360001	49600000	A.1.2.2.1.1.2.1	0.723981900452489	.	49360001	49600000	#FF4848	1	0.875
chr3	49600001	49680000	A.1.2.2.1.1.1.1.1.1	0.731523378582202	.	49600001	49680000	#FF4848	1	0.875
chr3	49760001	50000000	A.1.2.2.1.1.1.1.1.1	0.731523378582202	.	49760001	50000000	#FF4848	1	0.875
chr3	50000001	50160000	A.1.2.2.1.1.2.2.2	0.720965309200603	.	50000001	50160000	#FF4848	1	0.875
chr3	50160001	50400000	A.1.1.2.1.2.1.2.1.1	0.871794871794872	.	50160001	50400000	#FF0000	1	1
chr3	50400001	50720000	A.1.1.2.1.2.2.2.1.1.2.1	0.856711915535445	.	50400001	50720000	#FF0000	1	1
chr3	50720001	51200000	A.2.2.2.2.2.2.1.1	0.48868778280543	.	50720001	51200000	#FFDADA	1	0.625
chr3	51200001	51400000	A.2.2.1.2.1.2.2	0.521870286576169	.	51200001	51400000	#FFDADA	1	0.625
chr3	51400001	51720000	A.1.1.2.1.1.2.1.2.1.1	0.889894419306184	.	51400001	51720000	#FF0000	1	1
chr3	51720001	51960000	A.2.1.1.2.1.1.1.2	0.618401206636501	.	51720001	51960000	#FF9191	1	0.75
chr3	51960001	52200000	A.1.1.1.2.1.1.1.2.2.2	0.963800904977376	.	51960001	52200000	#FF0000	1	1
chr3	52200001	52560000	A.1.1.2.1.1.2.2.1.2.1	0.882352941176471	.	52200001	52560000	#FF0000	1	1
chr3	52560001	52840000	A.1.1.2.1.1.2.2.1.2.2	0.880844645550528	.	52560001	52840000	#FF0000	1	1
chr3	52840001	53400000	A.1.1.1.1.1.1.2.1	0.998491704374057	.	52840001	53400000	#FF0000	1	1
chr3	53400001	53560000	A.2.1.1.2.1.1.1.1.1	0.622926093514329	.	53400001	53560000	#FF9191	1	0.75
chr3	53560001	53800000	A.2.1.2.1.1.2.1.2	0.591251885369532	.	53560001	53800000	#FF9191	1	0.75
chr3	53800001	53960000	A.1.2.1.1.1.1.1.2.2.2	0.794871794871795	.	53800001	53960000	#FF4848	1	0.875
chr3	53960001	54440000	B.1.2.1.2.1.1.1	0.417797888386124	.	53960001	54440000	#9191FF	1	0.375
chr3	54440001	54680000	B.2.1.1.2.2.2.2.1.2	0.292609351432881	.	54440001	54680000	#4848FF	1	0.25
chr3	54680001	54840000	B.2.1.2.2.1.2.1.2	0.218702865761689	.	54680001	54840000	#4848FF	1	0.25
chr3	54840001	55000000	B.2.1.1.1.2.1.1.2.1	0.337858220211161	.	54840001	55000000	#4848FF	1	0.25
chr3	55000001	55440000	B.2.2.1.1.2.1.2	0.158371040723982	.	55000001	55440000	#0000FF	1	0.125
chr3	55440001	55800000	B.2.1.1.2.2.2.2.1.1	0.294117647058824	.	55440001	55800000	#4848FF	1	0.25
chr3	55800001	56280000	B.2.2.1.1.1.2.1.2	0.167420814479638	.	55800001	56280000	#0000FF	1	0.125
chr3	56280001	56600000	B.1.1.1.1.1.1.2.2	0.475113122171946	.	56280001	56600000	#DADAFF	1	0.5
chr3	56600001	57120000	A.1.1.1.1.1.1.1	1	.	56600001	57120000	#FF0000	1	1
chr3	57120001	57480000	A.1.1.2.1.1.1.1.2.1	0.904977375565611	.	57120001	57480000	#FF0000	1	1
chr3	57480001	57720000	A.1.1.1.2.1.2.2.1.2.2	0.948717948717949	.	57480001	57720000	#FF0000	1	1
chr3	57720001	57920000	A.1.1.2.1.1.2.2.1.1	0.883861236802413	.	57720001	57920000	#FF0000	1	1
chr3	57920001	58160000	A.1.1.1.2.1.1.1.1	0.968325791855204	.	57920001	58160000	#FF0000	1	1
chr3	58160001	58280000	A.1.1.1.2.1.2.2.1.2.1	0.950226244343891	.	58160001	58280000	#FF0000	1	1
chr3	58280001	58560000	A.1.1.1.1.2.1.2.2.2	0.975867269984917	.	58280001	58560000	#FF0000	1	1
chr3	58560001	59120000	B.1.2.1.2.2.1.2	0.41025641025641	.	58560001	59120000	#9191FF	1	0.375
chr3	59120001	59640000	B.2.1.2.2.1.1.2.2.2.2	0.221719457013575	.	59120001	59640000	#4848FF	1	0.25
chr3	59640001	59880000	B.2.1.2.1.2.1.1	0.251885369532428	.	59640001	59880000	#4848FF	1	0.25
chr3	59880001	60560000	B.2.2.2.2.2.1	0.00754147812971342	.	59880001	60560000	#0000FF	1	0.125
chr3	60560001	60720000	B.2.2.1.1.1.1.1.2.1.1	0.179487179487179	.	60560001	60720000	#0000FF	1	0.125
chr3	60720001	60960000	B.2.1.1.1.2.2.1.2.1	0.328808446455505	.	60720001	60960000	#4848FF	1	0.25
chr3	60960001	61280000	B.1.1.1.1.1.1.1.2.1	0.479638009049774	.	60960001	61280000	#DADAFF	1	0.5
chr3	61280001	61520000	B.1.1.2.1.1.1.2	0.457013574660633	.	61280001	61520000	#DADAFF	1	0.5
chr3	61520001	61760000	A.1.2.1.1.1.1.2.2.2.1	0.788838612368024	.	61520001	61760000	#FF4848	1	0.875
chr3	61760001	62240000	A.2.1.1.1.2.1.2	0.633484162895928	.	61760001	62240000	#FF9191	1	0.75
chr3	62240001	62720000	B.1.2.2.1.1.2.1.2	0.402714932126697	.	62240001	62720000	#9191FF	1	0.375
chr3	62720001	62920000	B.2.1.2.2.1.1.2.1.1.2	0.229260935143288	.	62720001	62920000	#4848FF	1	0.25
chr3	62920001	63160000	B.2.2.1.1.1.2.1.1	0.168929110105581	.	62920001	63160000	#0000FF	1	0.125
chr3	63160001	63400000	B.2.1.1.1.2.2.1.2.2	0.327300150829563	.	63160001	63400000	#4848FF	1	0.25
chr3	63400001	63800000	B.2.1.1.1.2.2.1.1.2	0.330316742081448	.	63400001	63800000	#4848FF	1	0.25
chr3	63800001	64000000	A.1.2.1.1.1.1.2.2.1.1	0.791855203619909	.	63800001	64000000	#FF4848	1	0.875
chr3	64000001	64240000	A.2.2.1.2.1.1.2.1	0.526395173453997	.	64000001	64240000	#FFDADA	1	0.625
chr3	64240001	64560000	B.1.1.2.1.1.1.1	0.458521870286576	.	64240001	64560000	#DADAFF	1	0.5
chr3	64560001	64760000	B.1.2.2.2.1.2.1	0.369532428355958	.	64560001	64760000	#9191FF	1	0.375
chr3	64760001	65360000	B.2.1.1.1.2.2.2.1.2	0.324283559577677	.	64760001	65360000	#4848FF	1	0.25
chr3	65360001	65760000	A.1.2.2.2.2.2.1.2	0.654600301659125	.	65360001	65760000	#FF4848	1	0.875
chr3	65760001	66120000	A.1.1.2.2.2.1.1.1.1	0.832579185520362	.	65760001	66120000	#FF0000	1	1
chr3	66120001	66160000	A.1.2.2.1.2.1.2.2.2.1	0.705882352941177	.	66120001	66160000	#FF4848	1	0.875
chr3	66280001	66560000	A.1.2.2.1.2.1.2.2.2.1	0.705882352941177	.	66280001	66560000	#FF4848	1	0.875
chr3	66560001	66920000	A.2.2.2.1.2.2.1	0.499245852187029	.	66560001	66920000	#FFDADA	1	0.625
chr3	66920001	67080000	B.1.1.2.2.1.2.1.1.2	0.440422322775264	.	66920001	67080000	#DADAFF	1	0.5
chr3	67080001	67280000	B.1.2.1.2.2.1.1.1	0.413273001508296	.	67080001	67280000	#9191FF	1	0.375
chr3	67280001	67520000	A.2.1.2.2.1.2.2	0.552036199095023	.	67280001	67520000	#FF9191	1	0.75
chr3	67520001	67760000	A.1.2.2.2.1.2.1.2.2	0.669683257918552	.	67520001	67760000	#FF4848	1	0.875
chr3	67760001	68120000	B.2.1.1.1.2.2.1.1.1	0.331825037707391	.	67760001	68120000	#4848FF	1	0.25
chr3	68120001	68680000	B.2.2.2.2.1.2.1.1.1	0.0165912518853695	.	68120001	68680000	#0000FF	1	0.125
chr3	68680001	68960000	B.2.1.2.2.1.1.2.2.1.2	0.22473604826546	.	68680001	68960000	#4848FF	1	0.25
chr3	68960001	69160000	A.1.2.1.1.2.2.2.2.2	0.751131221719457	.	68960001	69160000	#FF4848	1	0.875
chr3	69160001	69320000	A.2.1.2.1.2.2.2.1.1	0.564102564102564	.	69160001	69320000	#FF9191	1	0.75
chr3	69320001	69520000	B.1.2.1.2.1.1.2	0.416289592760181	.	69320001	69520000	#9191FF	1	0.375
chr3	69520001	69680000	B.2.1.2.2.1.1.2.1.1.1	0.230769230769231	.	69520001	69680000	#4848FF	1	0.25
chr3	69680001	69840000	B.2.1.1.1.2.2.2.2.1.2.1	0.321266968325792	.	69680001	69840000	#4848FF	1	0.25
chr3	69840001	70200000	B.2.2.1.1.2.1.1.1	0.164404223227753	.	69840001	70200000	#0000FF	1	0.125
chr3	70200001	70520000	B.2.2.2.1.1.2.1.1.2.1.1	0.0618401206636501	.	70200001	70520000	#0000FF	1	0.125
chr3	70520001	71040000	B.2.1.1.1.2.2.2.1.1	0.32579185520362	.	70520001	71040000	#4848FF	1	0.25
chr3	71040001	71320000	A.1.1.1.2.2.2.2.1.1.2	0.923076923076923	.	71040001	71320000	#FF0000	1	1
chr3	71320001	71640000	A.1.1.2.2.2.2.2.1.2.2.1	0.805429864253394	.	71320001	71640000	#FF0000	1	1
chr3	71640001	71920000	B.1.1.1.1.1.1.1.2.2	0.478129713423831	.	71640001	71920000	#DADAFF	1	0.5
chr3	71920001	72120000	A.2.2.2.1.2.2.2	0.497737556561086	.	71920001	72120000	#FFDADA	1	0.625
chr3	72120001	72400000	A.2.1.1.2.2.2.2	0.598793363499246	.	72120001	72400000	#FF9191	1	0.75
chr3	72400001	72720000	A.1.1.2.2.1.2.1	0.83710407239819	.	72400001	72720000	#FF0000	1	1
chr3	72720001	72960000	A.1.2.1.1.1.1.1.2.1	0.79788838612368	.	72720001	72960000	#FF4848	1	0.875
chr3	72960001	73120000	A.1.1.2.1.1.1.1.1.2.1	0.907993966817496	.	72960001	73120000	#FF0000	1	1
chr3	73120001	73440000	B.1.1.2.2.1.2.1.1.1	0.441930618401207	.	73120001	73440000	#DADAFF	1	0.5
chr3	73440001	73680000	B.1.1.2.2.1.2.1.2.1	0.438914027149321	.	73440001	73680000	#DADAFF	1	0.5
chr3	73680001	73960000	B.2.1.2.2.1.1.2.2.1.1	0.226244343891403	.	73680001	73960000	#4848FF	1	0.25
chr3	73960001	74160000	B.2.2.1.1.1.1.2.2.1	0.171945701357466	.	73960001	74160000	#0000FF	1	0.125
chr3	74160001	74280000	B.2.2.1.1.1.1.2.1.1	0.174962292609351	.	74160001	74280000	#0000FF	1	0.125
chr3	74280001	74840000	B.2.2.2.2.1.2.1.2	0.0135746606334842	.	74280001	74840000	#0000FF	1	0.125
chr3	74840001	75320000	B.2.2.2.1.1.1.1.1	0.0739064856711916	.	74840001	75320000	#0000FF	1	0.125
chr3	75320001	75600000	B.1.1.2.2.1.2.1.2.2	0.437405731523379	.	75320001	75600000	#DADAFF	1	0.5
chr3	75800001	76040000	B.2.2.1.1.1.1.2.1.2	0.173453996983409	.	75800001	76040000	#0000FF	1	0.125
chr3	76040001	76280000	B.2.2.2.1.1.2.2.1.2	0.0512820512820513	.	76040001	76280000	#0000FF	1	0.125
chr3	76280001	76640000	B.2.2.2.2.1.2.2.1	0.0120663650075415	.	76280001	76640000	#0000FF	1	0.125
chr3	76640001	76800000	B.1.2.2.2.1.1.2.1.2.2.1	0.374057315233786	.	76640001	76800000	#9191FF	1	0.375
chr3	76800001	76960000	B.2.1.2.1.2.1.2.2.2	0.244343891402715	.	76800001	76960000	#4848FF	1	0.25
chr3	76960001	77120000	B.1.2.2.2.1.1.2.1.1	0.377073906485671	.	76960001	77120000	#9191FF	1	0.375
chr3	77120001	77280000	B.2.1.2.2.1.1.1.2.2	0.232277526395173	.	77120001	77280000	#4848FF	1	0.25
chr3	77280001	77440000	B.2.1.1.1.2.2.2.2.1.2.2	0.319758672699849	.	77280001	77440000	#4848FF	1	0.25
chr3	77440001	78080000	B.2.2.2.2.1.2.2.2.1	0.0105580693815988	.	77440001	78080000	#0000FF	1	0.125
chr3	78080001	78720000	B.2.1.2.1.2.1.2.1.1	0.250377073906486	.	78080001	78720000	#4848FF	1	0.25
chr3	78720001	79080000	A.1.1.1.2.2.2.2.1.1.1	0.924585218702866	.	78720001	79080000	#FF0000	1	1
chr3	79080001	79640000	B.2.1.2.2.1.1.1.1.1	0.236802413273001	.	79080001	79640000	#4848FF	1	0.25
chr3	79640001	79800000	B.2.2.1.1.1.2.2	0.165912518853695	.	79640001	79800000	#0000FF	1	0.125
chr3	79800001	80480000	B.2.2.2.1.2.1.2.2.2	0.0407239819004525	.	79800001	80480000	#0000FF	1	0.125
[truncated: 7,754 more rows]
