# Supplementary material for: Systematic inference and comparison of multi-scale chromatin sub-compartments connects spatial organization to cell phenotypes
Source: Nat Commun. 2021 May 10;12:2439. doi: 10.1038/s41467-021-22666-3 (PMC8110550; doi:10.1038/s41467-021-22666-3)
Supplement: Supplementary file 5 — Supplementary Dataset 2 [file 41467_2021_22666_MOESM5_ESM.zip › Supplementary_Data_1_domain_hierarchies_127HiCmaps/K562_ML_binsize=40kb.bed]

#fields: chr, pos_start, pos_end, the full compartment label describing the position in the hierachy, normalized compartment domain rank, ., pos_start, pos_end, color based on eight compartment model (A.1.1 - B.2.2), 1, eight compartment score (A.1.1 to B.2.2: 8 to 1 devided by 8)
chr1	520001	600000	A.2.2.2.2.2.1	0.421530479896239	.	520001	600000	#FFDADA	1	0.625
chr1	600001	1040000	A.1.2.1.1.2.1.2.2.2	0.749675745784695	.	600001	1040000	#FF4848	1	0.875
chr1	1040001	1200000	A.1.2.1.1.2.1.2.1	0.753566796368353	.	1040001	1200000	#FF4848	1	0.875
chr1	1200001	1480000	A.1.2.1.1.2.1.2.2.1.2	0.750972762645914	.	1200001	1480000	#FF4848	1	0.875
chr1	1480001	1680000	A.1.2.1.1.2.1.2.2.1.1	0.752269779507134	.	1480001	1680000	#FF4848	1	0.875
chr1	1680001	1840000	A.1.2.1.1.1.1.1.1.2	0.795071335927367	.	1680001	1840000	#FF4848	1	0.875
chr1	1840001	2280000	A.1.1.2.1.1.1.2.2.2.1.2	0.888456549935149	.	1840001	2280000	#FF0000	1	1
chr1	2280001	2560000	A.1.2.2.2.2.2.2.1.1	0.610894941634241	.	2280001	2560000	#FF4848	1	0.875
chr1	2560001	2640000	B.1.1.2.1.2.1.1	0.35408560311284	.	2560001	2640000	#DADAFF	1	0.5
chr1	2680001	2760000	B.1.1.2.1.2.1.1	0.35408560311284	.	2680001	2760000	#DADAFF	1	0.5
chr1	2760001	3040000	B.1.1.1.2.2.1.2.1	0.377431906614786	.	2760001	3040000	#DADAFF	1	0.5
chr1	3040001	3360000	A.2.2.1.2.1.2.2.1	0.472114137483787	.	3040001	3360000	#FFDADA	1	0.625
chr1	3360001	3800000	A.1.1.2.2.2.1.1.2	0.813229571984436	.	3360001	3800000	#FF0000	1	1
chr1	3800001	3880000	A.2.2.1.2.2.1.2	0.464332036316472	.	3800001	3880000	#FFDADA	1	0.625
chr1	3960001	4000000	A.2.2.1.2.2.1.2	0.464332036316472	.	3960001	4000000	#FFDADA	1	0.625
chr1	4000001	4880000	B.1.2.2.2.1.2.2	0.263294422827497	.	4000001	4880000	#9191FF	1	0.375
chr1	4880001	5240000	B.2.2.2.1.2.2.1.2	0.0142671854734112	.	4880001	5240000	#0000FF	1	0.125
chr1	5240001	5520000	B.2.2.1.1.2.2.2	0.0998702983138781	.	5240001	5520000	#0000FF	1	0.125
chr1	5520001	6000000	B.1.1.1.2.2.2.1.2	0.369649805447471	.	5520001	6000000	#DADAFF	1	0.5
chr1	6000001	6240000	A.1.2.1.2.2.1.1.2	0.696498054474708	.	6000001	6240000	#FF4848	1	0.875
chr1	6240001	6560000	A.1.1.2.1.1.1.2.1.1	0.896238651102464	.	6240001	6560000	#FF0000	1	1
chr1	6560001	6720000	A.1.1.2.1.1.2.2.1.1.2	0.878080415045396	.	6560001	6720000	#FF0000	1	1
chr1	6720001	7080000	A.1.2.2.2.2.1.1.2.1	0.623865110246433	.	6720001	7080000	#FF4848	1	0.875
chr1	7080001	7360000	A.2.2.2.2.1.1.2.1.2.1	0.426718547341115	.	7080001	7360000	#FFDADA	1	0.625
chr1	7360001	7720000	B.1.1.1.2.1.1.1	0.38651102464332	.	7360001	7720000	#DADAFF	1	0.5
chr1	7720001	8000000	A.1.2.2.2.1.1.2.1.1	0.635538261997406	.	7720001	8000000	#FF4848	1	0.875
chr1	8000001	8440000	A.1.2.1.1.1.2.1.1.1.1	0.785992217898833	.	8000001	8440000	#FF4848	1	0.875
chr1	8440001	8920000	A.1.1.1.2.1.2.2.1	0.936446173800259	.	8440001	8920000	#FF0000	1	1
chr1	8920001	9160000	A.1.2.1.1.1.2.2.2.1.2	0.766536964980545	.	8920001	9160000	#FF4848	1	0.875
chr1	9160001	9280000	A.2.1.1.1.1.2.1.2.2	0.591439688715953	.	9160001	9280000	#FF9191	1	0.75
chr1	9280001	9640000	A.1.1.2.2.1.2.1.1.2.1.1	0.830090791180285	.	9280001	9640000	#FF0000	1	1
chr1	9640001	9960000	A.1.1.2.1.1.1.1.2.2	0.897535667963684	.	9640001	9960000	#FF0000	1	1
chr1	9960001	10160000	A.1.1.2.2.1.2.2.2.1	0.817120622568093	.	9960001	10160000	#FF0000	1	1
chr1	10160001	10400000	A.1.1.2.2.1.2.1.1.1.2.2	0.831387808041505	.	10160001	10400000	#FF0000	1	1
chr1	10400001	10560000	A.1.2.1.1.2.1.1.1.1.2	0.762645914396887	.	10400001	10560000	#FF4848	1	0.875
chr1	10560001	11080000	A.1.2.1.1.1.2.1.1.2.1.2	0.782101167315175	.	10560001	11080000	#FF4848	1	0.875
chr1	11080001	11360000	A.1.1.2.2.1.1.1.2.2.2.2	0.849546044098573	.	11080001	11360000	#FF0000	1	1
chr1	11360001	11720000	A.2.1.1.1.1.2.1.2.1.2.1	0.594033722438392	.	11360001	11720000	#FF9191	1	0.75
chr1	11720001	12120000	A.1.1.1.2.1.2.1.2.1.1	0.944228274967575	.	11720001	12120000	#FF0000	1	1
chr1	12120001	12320000	A.1.2.1.1.1.1.1.2.1	0.793774319066148	.	12120001	12320000	#FF4848	1	0.875
chr1	12320001	12680000	A.1.1.2.1.1.2.2.2.1	0.875486381322957	.	12320001	12680000	#FF0000	1	1
chr1	12680001	13000000	A.2.2.2.2.1.2	0.422827496757458	.	12680001	13000000	#FFDADA	1	0.625
chr1	13000001	13080000	B.1.1.2.1.2.1.2.2	0.350194552529183	.	13000001	13080000	#DADAFF	1	0.5
chr1	13120001	13240000	B.1.1.2.1.2.1.2.2	0.350194552529183	.	13120001	13240000	#DADAFF	1	0.5
chr1	13320001	13400000	B.1.1.2.1.2.1.2.2	0.350194552529183	.	13320001	13400000	#DADAFF	1	0.5
chr1	13480001	13520000	B.1.1.2.1.2.1.2.2	0.350194552529183	.	13480001	13520000	#DADAFF	1	0.5
chr1	13760001	14000000	B.1.1.2.1.2.1.2.1.2	0.351491569390402	.	13760001	14000000	#DADAFF	1	0.5
chr1	14000001	14160000	A.2.2.2.2.1.1.2.2	0.424124513618677	.	14000001	14160000	#FFDADA	1	0.625
chr1	14160001	14680000	B.1.1.2.1.2.1.2.1.1	0.352788586251621	.	14160001	14680000	#DADAFF	1	0.5
chr1	14680001	14840000	A.2.1.2.2.1.1.1.1.2.2	0.53177691309987	.	14680001	14840000	#FF9191	1	0.75
chr1	14840001	15080000	A.2.2.1.2.1.2.2.2.1.2	0.46822308690013	.	14840001	15080000	#FFDADA	1	0.625
chr1	15080001	15360000	A.2.1.1.1.2.1.2.2	0.586251621271077	.	15080001	15360000	#FF9191	1	0.75
chr1	15360001	15480000	A.2.2.1.2.1.2.2.2.1.1.2	0.469520103761349	.	15360001	15480000	#FFDADA	1	0.625
chr1	15480001	15640000	A.2.1.1.1.2.2.2.2.1	0.582360570687419	.	15480001	15640000	#FF9191	1	0.75
chr1	15640001	15840000	A.1.2.1.1.1.2.2.1.1.1.1	0.775616083009079	.	15640001	15840000	#FF4848	1	0.875
chr1	15840001	16120000	A.1.1.2.1.1.2.1.1.1	0.885862516212711	.	15840001	16120000	#FF0000	1	1
chr1	16120001	16320000	A.1.1.2.2.1.1.2.2.2.1	0.837872892347601	.	16120001	16320000	#FF0000	1	1
chr1	16320001	16400000	A.1.2.2.2.2.2.1.1.1	0.614785992217899	.	16320001	16400000	#FF4848	1	0.875
chr1	16400001	16600000	A.1.1.2.2.1.1.2.2.1.2.1.1	0.841763942931258	.	16400001	16600000	#FF0000	1	1
chr1	16600001	16840000	A.1.2.1.1.1.1.1.1.1.2.1.2	0.797665369649806	.	16600001	16840000	#FF4848	1	0.875
chr1	16840001	17240000	A.1.1.2.1.1.2.1.2.1	0.883268482490272	.	16840001	17240000	#FF0000	1	1
chr1	17240001	17800000	A.1.2.1.1.1.2.2.2.1.1	0.767833981841764	.	17240001	17800000	#FF4848	1	0.875
chr1	17800001	18200000	A.2.2.2.2.1.1.2.1.1	0.428015564202335	.	17800001	18200000	#FFDADA	1	0.625
chr1	18200001	18680000	B.1.1.1.2.2.1.2.2.2.2.1	0.373540856031128	.	18200001	18680000	#DADAFF	1	0.5
chr1	18680001	18880000	A.2.2.2.1.1.2.2.2	0.450064850843061	.	18680001	18880000	#FFDADA	1	0.625
chr1	18880001	19200000	A.2.2.1.2.1.1.2.1.1	0.479896238651102	.	18880001	19200000	#FFDADA	1	0.625
chr1	19200001	19440000	A.1.2.2.2.2.2.2.1.2.1.1	0.609597924773022	.	19200001	19440000	#FF4848	1	0.875
chr1	19440001	19760000	A.1.2.1.1.2.1.1.2.1.2	0.756160830090791	.	19440001	19760000	#FF4848	1	0.875
chr1	19760001	19960000	A.1.2.2.2.1.2.2.2.1	0.627756160830091	.	19760001	19960000	#FF4848	1	0.875
chr1	19960001	20200000	A.2.1.2.2.1.1.1.1.1	0.534370946822309	.	19960001	20200000	#FF9191	1	0.75
chr1	20200001	20480000	A.2.2.1.2.1.1.2.2.1	0.476005188067445	.	20200001	20480000	#FFDADA	1	0.625
chr1	20480001	20840000	A.2.1.2.2.1.1.2.1	0.527885862516213	.	20480001	20840000	#FF9191	1	0.75
chr1	20840001	21000000	A.1.2.2.2.2.2.2.1.2.1.2	0.608300907911803	.	20840001	21000000	#FF4848	1	0.875
chr1	21000001	21320000	A.1.2.1.1.2.2.2.2.1.1.2	0.738002594033722	.	21000001	21320000	#FF4848	1	0.875
chr1	21320001	21520000	A.1.2.1.1.2.2.2.2.2.1	0.735408560311284	.	21320001	21520000	#FF4848	1	0.875
chr1	21520001	21840000	A.1.2.1.1.2.1.1.1.2.2	0.760051880674449	.	21520001	21840000	#FF4848	1	0.875
chr1	21840001	22000000	A.1.2.2.2.1.2.1.1	0.631647211413748	.	21840001	22000000	#FF4848	1	0.875
chr1	22000001	22400000	A.1.1.2.1.1.2.1.1.2	0.884565499351492	.	22000001	22400000	#FF0000	1	1
chr1	22400001	22760000	A.1.2.2.2.2.2.2.1.2.2	0.607003891050584	.	22400001	22760000	#FF4848	1	0.875
chr1	22760001	23000000	A.2.1.1.1.2.2.2.1	0.583657587548638	.	22760001	23000000	#FF9191	1	0.75
chr1	23000001	23280000	A.2.1.2.2.1.1.2.2	0.526588845654994	.	23000001	23280000	#FF9191	1	0.75
chr1	23280001	23640000	A.1.1.2.1.1.2.2.1.2	0.876783398184176	.	23280001	23640000	#FF0000	1	1
chr1	23640001	23800000	A.1.2.1.1.2.1.1.1.1.1	0.763942931258106	.	23640001	23800000	#FF4848	1	0.875
chr1	23800001	24080000	A.1.1.2.2.1.2.2.1.1	0.821011673151751	.	23800001	24080000	#FF0000	1	1
chr1	24080001	24320000	A.1.2.2.2.2.2.1.1.2	0.61348897535668	.	24080001	24320000	#FF4848	1	0.875
chr1	24360001	24560000	A.2.1.1.1.1.2.1.2.1.1	0.595330739299611	.	24360001	24560000	#FF9191	1	0.75
chr1	24560001	24720000	A.2.1.1.1.1.2.1.2.1.2.2	0.592736705577173	.	24560001	24720000	#FF9191	1	0.75
chr1	24720001	25000000	A.1.2.1.1.2.2.2.2.1.1.1	0.739299610894942	.	24720001	25000000	#FF4848	1	0.875
chr1	25000001	25160000	A.1.1.2.2.1.2.2.2.2	0.815823605706874	.	25000001	25160000	#FF0000	1	1
chr1	25160001	25560000	A.1.2.1.1.1.2.1.1.2.2.2	0.779507133592737	.	25160001	25560000	#FF4848	1	0.875
chr1	25560001	25840000	A.1.2.1.1.1.1.1.1.1.2.2	0.796368352788586	.	25560001	25840000	#FF4848	1	0.875
chr1	25840001	25960000	A.1.2.1.1.2.1.1.2.2	0.754863813229572	.	25840001	25960000	#FF4848	1	0.875
chr1	25960001	26160000	A.1.2.1.1.2.1.1.1.2.1	0.761348897535668	.	25960001	26160000	#FF4848	1	0.875
chr1	26160001	26360000	A.1.1.2.2.1.2.2.1.2.1	0.819714656290532	.	26160001	26360000	#FF0000	1	1
chr1	26360001	26520000	A.1.1.2.2.1.2.2.1.2.2	0.818417639429313	.	26360001	26520000	#FF0000	1	1
chr1	26520001	26800000	A.1.1.2.2.1.1.2.1.1.2	0.846952010376135	.	26520001	26800000	#FF0000	1	1
chr1	26800001	26960000	A.1.2.1.1.1.1.2.1.2.2	0.788586251621271	.	26800001	26960000	#FF4848	1	0.875
chr1	26960001	27280000	A.1.1.2.2.1.1.2.1.1.1	0.848249027237354	.	26960001	27280000	#FF0000	1	1
chr1	27280001	27440000	A.1.2.1.1.1.1.2.1.2.1	0.78988326848249	.	27280001	27440000	#FF4848	1	0.875
chr1	27440001	27600000	A.1.2.1.1.1.1.2.1.1	0.791180285343709	.	27440001	27600000	#FF4848	1	0.875
chr1	27600001	27760000	A.1.2.1.1.1.1.2.2	0.787289234760052	.	27600001	27760000	#FF4848	1	0.875
chr1	27760001	27920000	A.1.2.1.1.1.1.1.1.1.2.1.1	0.798962386511025	.	27760001	27920000	#FF4848	1	0.875
chr1	27920001	28360000	A.1.1.2.1.1.1.1.1.2.2	0.90272373540856	.	27920001	28360000	#FF0000	1	1
chr1	28360001	28560000	A.1.1.2.2.1.1.2.2.1.2.2	0.83916990920882	.	28360001	28560000	#FF0000	1	1
chr1	28560001	29080000	A.1.1.1.2.1.2.1.1.1.1	0.949416342412451	.	28560001	29080000	#FF0000	1	1
chr1	29080001	29240000	A.1.2.1.1.2.2.2.2.2.2	0.734111543450065	.	29080001	29240000	#FF4848	1	0.875
chr1	29240001	29560000	A.1.2.1.1.1.2.1.1.2.2.1	0.780804150453956	.	29240001	29560000	#FF4848	1	0.875
chr1	29560001	29800000	A.2.2.1.2.1.1.2.1.2.2	0.477302204928664	.	29560001	29800000	#FFDADA	1	0.625
chr1	29800001	29880000	B.1.1.1.2.2.1.2.2.2.2.2	0.372243839169909	.	29800001	29880000	#DADAFF	1	0.5
chr1	30000001	30120000	B.1.1.1.2.2.1.2.2.2.2.2	0.372243839169909	.	30000001	30120000	#DADAFF	1	0.5
chr1	30120001	30560000	B.1.1.1.2.1.1.2	0.385214007782101	.	30120001	30560000	#DADAFF	1	0.5
chr1	30560001	30720000	A.2.2.1.2.1.2.2.2.1.1.1	0.470817120622568	.	30560001	30720000	#FFDADA	1	0.625
chr1	30720001	30920000	B.1.1.1.2.2.1.2.2.1	0.376134889753567	.	30720001	30920000	#DADAFF	1	0.5
chr1	30920001	31200000	A.2.2.2.2.1.1.2.1.2.2	0.425421530479896	.	30920001	31200000	#FFDADA	1	0.625
chr1	31200001	31440000	A.1.1.2.2.1.1.1.2.2.2.1	0.850843060959792	.	31200001	31440000	#FF0000	1	1
chr1	31440001	31640000	A.1.1.2.2.1.1.2.2.1.1	0.843060959792477	.	31440001	31640000	#FF0000	1	1
chr1	31640001	31840000	A.1.2.1.1.2.2.1.1.1.1	0.748378728923476	.	31640001	31840000	#FF4848	1	0.875
chr1	31840001	32080000	A.1.2.1.1.2.2.2.2.1.2	0.736705577172503	.	31840001	32080000	#FF4848	1	0.875
chr1	32080001	32280000	A.1.1.2.2.1.2.1.1.1.2.1.2	0.832684824902724	.	32080001	32280000	#FF0000	1	1
chr1	32280001	32640000	A.1.1.1.1.2.2.1.2.2.1	0.974059662775616	.	32280001	32640000	#FF0000	1	1
chr1	32640001	32840000	A.1.1.2.2.1.1.2.1.2.2	0.844357976653696	.	32640001	32840000	#FF0000	1	1
chr1	32840001	33080000	A.1.1.2.1.1.2.2.1.1.1.1	0.880674448767834	.	32840001	33080000	#FF0000	1	1
chr1	33080001	33280000	A.1.1.2.1.1.1.2.2.1.2.1	0.892347600518807	.	33080001	33280000	#FF0000	1	1
chr1	33280001	33560000	A.1.1.2.1.1.2.2.2.2	0.874189364461738	.	33280001	33560000	#FF0000	1	1
chr1	33560001	33960000	A.1.2.2.2.1.1.2.2	0.632944228274968	.	33560001	33960000	#FF4848	1	0.875
chr1	33960001	34480000	B.1.2.1.2.1.2.2	0.295719844357977	.	33960001	34480000	#9191FF	1	0.375
chr1	34480001	34800000	B.1.2.2.2.1.2.1	0.264591439688716	.	34480001	34800000	#9191FF	1	0.375
chr1	34800001	35240000	B.1.2.1.2.1.2.1.2	0.297016861219196	.	34800001	35240000	#9191FF	1	0.375
chr1	35240001	35440000	A.2.1.1.1.2.1.2.1	0.587548638132296	.	35240001	35440000	#FF9191	1	0.75
chr1	35440001	35640000	A.1.2.1.1.1.2.2.1.2.1	0.770428015564202	.	35440001	35640000	#FF4848	1	0.875
chr1	35640001	35840000	A.1.1.2.2.1.1.1.1.2.2	0.856031128404669	.	35640001	35840000	#FF0000	1	1
chr1	35840001	36040000	A.1.2.1.1.1.2.2.1.2.2	0.769130998702983	.	35840001	36040000	#FF4848	1	0.875
chr1	36040001	36280000	A.1.1.1.2.1.2.2.2	0.93514915693904	.	36040001	36280000	#FF0000	1	1
chr1	36280001	36520000	A.1.1.2.1.1.2.2.1.1.1.2	0.879377431906615	.	36280001	36520000	#FF0000	1	1
chr1	36520001	36960000	A.1.1.1.2.1.2.1.1.1.2.1	0.948119325551232	.	36520001	36960000	#FF0000	1	1
chr1	36960001	37320000	A.2.2.1.2.1.1.2.1.2.1	0.478599221789883	.	36960001	37320000	#FFDADA	1	0.625
chr1	37320001	37920000	A.2.2.2.2.1.1.1.1	0.431906614785992	.	37320001	37920000	#FFDADA	1	0.625
chr1	37920001	38280000	A.1.1.2.2.1.1.1.1.2.1	0.857328145265888	.	37920001	38280000	#FF0000	1	1
chr1	38280001	38480000	A.1.1.2.1.1.2.1.2.2	0.881971465629053	.	38280001	38480000	#FF0000	1	1
chr1	38480001	38960000	A.2.1.1.1.1.1.1.2.2	0.599221789883268	.	38480001	38960000	#FF9191	1	0.75
chr1	38960001	39320000	A.1.2.2.2.1.1.2.1.2	0.634241245136187	.	38960001	39320000	#FF4848	1	0.875
chr1	39320001	39560000	A.1.1.2.1.1.1.2.2.2.1.1	0.889753566796368	.	39320001	39560000	#FF0000	1	1
chr1	39560001	40040000	A.1.1.1.2.1.1.1.1.1.1.2	0.964980544747082	.	39560001	40040000	#FF0000	1	1
chr1	40040001	40240000	A.1.1.2.2.1.1.1.2.2.1.2	0.852140077821012	.	40040001	40240000	#FF0000	1	1
chr1	40240001	40520000	A.1.1.1.2.1.2.1.2.2.1.2	0.939040207522698	.	40240001	40520000	#FF0000	1	1
chr1	40520001	40880000	A.1.1.1.2.1.2.1.1.1.2.2	0.946822308690013	.	40520001	40880000	#FF0000	1	1
chr1	40880001	41120000	A.1.1.2.2.1.2.1.1.1.2.1.1	0.833981841763943	.	40880001	41120000	#FF0000	1	1
chr1	41120001	41480000	A.1.1.1.2.1.1.1.2.1.2	0.958495460440986	.	41120001	41480000	#FF0000	1	1
chr1	41480001	41720000	A.2.1.1.1.1.1.1.2.1	0.600518806744488	.	41480001	41720000	#FF9191	1	0.75
chr1	41720001	41920000	A.2.1.1.1.2.2.2.2.2	0.5810635538262	.	41720001	41920000	#FF9191	1	0.75
chr1	41920001	42320000	A.2.2.2.2.1.1.1.2.1	0.430609597924773	.	41920001	42320000	#FFDADA	1	0.625
chr1	42320001	42640000	A.2.2.2.2.1.1.1.2.2	0.429312581063554	.	42320001	42640000	#FFDADA	1	0.625
chr1	42640001	42800000	A.2.1.2.2.1.1.1.1.2.1	0.533073929961089	.	42640001	42800000	#FF9191	1	0.75
chr1	42800001	43080000	A.2.2.1.2.1.1.2.2.2	0.474708171206226	.	42800001	43080000	#FFDADA	1	0.625
chr1	43080001	43200000	A.1.2.2.2.1.2.2.2.2	0.626459143968872	.	43080001	43200000	#FF4848	1	0.875
chr1	43200001	43520000	A.1.1.2.1.1.1.1.1.2.1	0.90402075226978	.	43200001	43520000	#FF0000	1	1
chr1	43520001	43720000	A.1.2.2.2.1.2.1.2	0.630350194552529	.	43520001	43720000	#FF4848	1	0.875
chr1	43720001	43880000	A.1.2.1.1.2.1.1.2.1.1.1	0.75875486381323	.	43720001	43880000	#FF4848	1	0.875
chr1	43880001	44000000	A.1.2.2.2.2.2.1.2	0.61219195849546	.	43880001	44000000	#FF4848	1	0.875
chr1	44000001	44240000	A.1.1.2.2.1.2.1.1.1.1	0.835278858625162	.	44000001	44240000	#FF0000	1	1
chr1	44240001	44440000	A.1.2.2.2.1.2.2.1	0.62905317769131	.	44240001	44440000	#FF4848	1	0.875
chr1	44440001	44800000	A.1.1.2.2.1.2.1.1.2.2	0.827496757457847	.	44440001	44800000	#FF0000	1	1
chr1	44800001	45160000	A.1.2.1.1.1.2.1.1.2.1.1	0.783398184176394	.	44800001	45160000	#FF4848	1	0.875
chr1	45160001	45520000	A.1.1.1.1.2.2.1.2.2.2	0.972762645914397	.	45160001	45520000	#FF0000	1	1
chr1	45520001	45760000	A.1.2.1.1.2.2.1.1.1.2	0.747081712062257	.	45520001	45760000	#FF4848	1	0.875
chr1	45760001	46080000	A.1.1.1.2.1.1.1.1.1.1.1	0.966277561608301	.	45760001	46080000	#FF0000	1	1
chr1	46080001	46320000	A.1.1.1.2.1.1.1.1.1.2	0.963683527885863	.	46080001	46320000	#FF0000	1	1
chr1	46320001	46520000	A.1.1.2.1.1.1.2.2.2.2	0.88715953307393	.	46320001	46520000	#FF0000	1	1
chr1	46520001	46840000	A.1.1.1.1.1.2.1.1	0.994811932555123	.	46520001	46840000	#FF0000	1	1
chr1	46840001	47200000	A.1.1.1.1.2.1.1.2.2.1	0.987029831387808	.	46840001	47200000	#FF0000	1	1
chr1	47200001	47640000	A.2.2.2.1.1.2.1.1	0.453955901426719	.	47200001	47640000	#FFDADA	1	0.625
chr1	47640001	47840000	A.1.1.1.2.2.1.1.2.2.1	0.928664072632944	.	47640001	47840000	#FF0000	1	1
chr1	47840001	48240000	A.2.1.2.2.2.1	0.521400778210117	.	47840001	48240000	#FF9191	1	0.75
chr1	48240001	48520000	B.1.1.2.1.1.1.2.2	0.364461738002594	.	48240001	48520000	#DADAFF	1	0.5
chr1	48520001	48720000	B.2.1.2.1.1.2.1.1.2.1	0.202334630350195	.	48520001	48720000	#4848FF	1	0.25
chr1	48720001	48920000	B.2.2.2.1.2.2.1.1	0.0155642023346304	.	48720001	48920000	#0000FF	1	0.125
chr1	48920001	49240000	B.2.2.1.1.2.2.1.1	0.103761348897536	.	48920001	49240000	#0000FF	1	0.125
chr1	49240001	49680000	B.2.2.2.2.2.2.2.2	0.0012970168612192	.	49240001	49680000	#0000FF	1	0.125
chr1	49680001	50000000	B.2.2.2.2.1.1.1	0.0103761348897536	.	49680001	50000000	#0000FF	1	0.125
chr1	50000001	50080000	B.2.2.1.2.1.1.2.1.1	0.0881971465629053	.	50000001	50080000	#0000FF	1	0.125
chr1	50080001	50600000	B.2.2.2.2.2.2.1	0.00389105058365759	.	50080001	50600000	#0000FF	1	0.125
chr1	50600001	50840000	B.2.1.2.2.1.1.2.1	0.176394293125811	.	50600001	50840000	#4848FF	1	0.25
chr1	50840001	51080000	B.1.1.1.1.1.2.1.2.2	0.404669260700389	.	50840001	51080000	#DADAFF	1	0.5
chr1	51080001	51360000	A.2.1.1.2.2.2.1.1.2	0.560311284046693	.	51080001	51360000	#FF9191	1	0.75
chr1	51360001	51520000	A.1.2.2.1.1.2.2.1.2.2.2	0.662775616083009	.	51360001	51520000	#FF4848	1	0.875
chr1	51520001	51680000	A.2.1.2.1.1.2.1	0.54863813229572	.	51520001	51680000	#FF9191	1	0.75
chr1	51680001	52240000	A.1.1.1.1.2.1.1.2.2.2	0.985732814526589	.	51680001	52240000	#FF0000	1	1
chr1	52240001	52520000	A.1.1.1.2.1.1.1.2.2.2.2	0.954604409857328	.	52240001	52520000	#FF0000	1	1
chr1	52520001	52800000	A.1.1.1.1.2.2.2.2.1	0.968871595330739	.	52520001	52800000	#FF0000	1	1
chr1	52800001	53120000	A.1.1.1.1.2.2.1.1.2	0.979247730220493	.	52800001	53120000	#FF0000	1	1
chr1	53120001	53720000	A.1.1.1.1.1.1.2.2	0.996108949416342	.	53120001	53720000	#FF0000	1	1
chr1	53720001	53880000	A.1.2.1.1.1.2.2.2.2	0.765239948119325	.	53720001	53880000	#FF4848	1	0.875
chr1	53880001	54240000	A.2.1.1.1.2.1.1	0.588845654993515	.	53880001	54240000	#FF9191	1	0.75
chr1	54240001	54520000	A.1.1.1.2.2.1.2.2	0.924773022049287	.	54240001	54520000	#FF0000	1	1
chr1	54520001	54960000	A.1.1.1.2.2.1.2.1	0.926070038910506	.	54520001	54960000	#FF0000	1	1
chr1	54960001	55320000	A.1.2.1.2.1.2.1.1	0.718547341115435	.	54960001	55320000	#FF4848	1	0.875
chr1	55320001	55520000	A.1.2.2.1.1.2.2.1.2.1.2	0.665369649805447	.	55320001	55520000	#FF4848	1	0.875
chr1	55520001	55760000	A.1.2.1.2.2.2.2.2.2	0.678339818417639	.	55520001	55760000	#FF4848	1	0.875
chr1	55760001	56040000	B.1.2.2.2.2.1.1.1	0.261997405966278	.	55760001	56040000	#9191FF	1	0.375
chr1	56040001	56840000	B.2.2.2.2.2.2.2.1	0.00259403372243839	.	56040001	56840000	#0000FF	1	0.125
chr1	56840001	57040000	B.1.2.2.2.2.1.1.2	0.260700389105058	.	56840001	57040000	#9191FF	1	0.375
chr1	57040001	57280000	B.2.2.1.2.1.1.2.1.2	0.0869001297016861	.	57040001	57280000	#0000FF	1	0.125
chr1	57280001	57600000	B.2.1.1.1.1.1.2.2.1.2	0.245136186770428	.	57280001	57600000	#4848FF	1	0.25
chr1	57600001	57800000	B.1.1.2.1.2.2.2.1	0.342412451361868	.	57600001	57800000	#DADAFF	1	0.5
chr1	57800001	58080000	B.2.2.1.1.2.2.1.2.2	0.101167315175097	.	57800001	58080000	#0000FF	1	0.125
chr1	58080001	58360000	B.2.2.2.1.1.2.1.2	0.0272373540856031	.	58080001	58360000	#0000FF	1	0.125
chr1	58360001	58440000	B.2.1.2.2.1.1.1	0.17769130998703	.	58360001	58440000	#4848FF	1	0.25
chr1	58440001	58680000	B.2.1.2.1.1.2.1.1.2.2	0.201037613488975	.	58440001	58680000	#4848FF	1	0.25
chr1	58680001	58920000	B.2.1.1.1.1.1.2.2.1.1	0.246433203631647	.	58680001	58920000	#4848FF	1	0.25
chr1	58920001	59240000	A.2.1.2.1.2.2.2.1	0.536964980544747	.	58920001	59240000	#FF9191	1	0.75
chr1	59240001	59560000	A.1.2.1.2.1.1.2.1.2.1	0.72632944228275	.	59240001	59560000	#FF4848	1	0.875
chr1	59560001	59760000	A.2.2.1.1.2.1.1.2.2	0.490272373540856	.	59560001	59760000	#FFDADA	1	0.625
chr1	59760001	59960000	A.2.2.1.1.1.1.1.1.2	0.512321660181582	.	59760001	59960000	#FFDADA	1	0.625
chr1	59960001	60240000	B.1.1.1.1.1.2.1.2.1	0.405966277561608	.	59960001	60240000	#DADAFF	1	0.5
chr1	60240001	60480000	B.2.1.2.1.1.2.1.2	0.199740596627756	.	60240001	60480000	#4848FF	1	0.25
chr1	60480001	61000000	B.2.2.2.2.1.1.2	0.00907911802853437	.	60480001	61000000	#0000FF	1	0.125
chr1	61000001	61320000	B.2.2.1.1.2.2.1.2.1	0.102464332036316	.	61000001	61320000	#0000FF	1	0.125
chr1	61320001	61440000	A.2.2.2.2.2.2.1.2.2.1	0.416342412451362	.	61320001	61440000	#FFDADA	1	0.625
chr1	61440001	61920000	A.1.2.1.2.2.2.2.2.1	0.679636835278859	.	61440001	61920000	#FF4848	1	0.875
chr1	61920001	62120000	B.1.1.2.1.1.1.1	0.367055771725032	.	61920001	62120000	#DADAFF	1	0.5
chr1	62120001	62280000	A.2.2.1.1.1.1.1.1.1	0.513618677042802	.	62120001	62280000	#FFDADA	1	0.625
chr1	62280001	62600000	B.1.2.1.2.1.1.1	0.300907911802853	.	62280001	62600000	#9191FF	1	0.375
chr1	62600001	62880000	B.1.1.1.2.2.2.1.1	0.37094682230869	.	62600001	62880000	#DADAFF	1	0.5
chr1	62880001	63280000	A.1.2.2.1.1.2.2.1.2.1.1	0.666666666666667	.	62880001	63280000	#FF4848	1	0.875
chr1	63280001	63760000	B.1.1.2.1.1.1.2.1	0.365758754863813	.	63280001	63760000	#DADAFF	1	0.5
chr1	63760001	64000000	A.2.1.1.2.2.2.1.1.1.2	0.561608300907912	.	63760001	64000000	#FF9191	1	0.75
chr1	64000001	64200000	B.1.1.2.1.2.2.1.1.1	0.348897535667964	.	64000001	64200000	#DADAFF	1	0.5
chr1	64200001	64680000	B.2.1.1.1.1.1.2.2.2	0.243839169909209	.	64200001	64680000	#4848FF	1	0.25
chr1	64680001	65120000	B.1.2.1.2.1.1.2	0.299610894941634	.	64680001	65120000	#9191FF	1	0.375
chr1	65120001	65320000	A.2.2.1.2.2.2.1.1	0.463035019455253	.	65120001	65320000	#FFDADA	1	0.625
chr1	65320001	65480000	A.1.2.1.2.2.2.2.1	0.680933852140078	.	65320001	65480000	#FF4848	1	0.875
chr1	65480001	65720000	A.1.2.1.2.1.1.2.1.2.2.2	0.723735408560311	.	65480001	65720000	#FF4848	1	0.875
chr1	65720001	65880000	A.1.2.1.2.2.2.1.1.1.2	0.688715953307393	.	65720001	65880000	#FF4848	1	0.875
chr1	65880001	66160000	A.1.2.1.2.1.1.2.1.2.2.1	0.72503242542153	.	65880001	66160000	#FF4848	1	0.875
chr1	66160001	66440000	B.1.2.1.2.2.1.1.2.2	0.291828793774319	.	66160001	66440000	#9191FF	1	0.375
chr1	66440001	66640000	B.2.1.2.2.1.2.2.1	0.168612191958495	.	66440001	66640000	#4848FF	1	0.25
chr1	66640001	67000000	B.2.1.2.1.1.2.1.1.1	0.203631647211414	.	66640001	67000000	#4848FF	1	0.25
chr1	67000001	67200000	B.1.2.1.2.2.1.1.2.1	0.293125810635538	.	67000001	67200000	#9191FF	1	0.375
chr1	67200001	67360000	A.2.1.2.1.1.2.2	0.547341115434501	.	67200001	67360000	#FF9191	1	0.75
chr1	67360001	67680000	A.1.2.1.2.1.1.2.2.1.2	0.721141374837873	.	67360001	67680000	#FF4848	1	0.875
chr1	67680001	67840000	A.2.1.1.2.1.1.1.2.2	0.575875486381323	.	67680001	67840000	#FF9191	1	0.75
chr1	67840001	67960000	A.1.2.1.2.1.1.2.1.1	0.727626459143969	.	67840001	67960000	#FF4848	1	0.875
chr1	67960001	68240000	A.1.1.2.1.2.2.1	0.863813229571984	.	67960001	68240000	#FF0000	1	1
chr1	68240001	68520000	A.2.1.1.2.1.1.1.2.1	0.577172503242542	.	68240001	68520000	#FF9191	1	0.75
chr1	68520001	69000000	B.1.2.2.1.1.2.2.2.1	0.281452658884565	.	68520001	69000000	#9191FF	1	0.375
chr1	69000001	69440000	B.2.2.2.1.1.2.1.1.1	0.0298313878080415	.	69000001	69440000	#0000FF	1	0.125
chr1	69440001	69520000	B.2.1.2.1.1.1.2.1.2.2.1	0.207522697795071	.	69440001	69520000	#4848FF	1	0.25
chr1	69520001	69880000	B.2.2.1.2.1.2.2.2.1.2	0.0765239948119326	.	69520001	69880000	#0000FF	1	0.125
chr1	69880001	70080000	B.1.2.2.1.2.1.1.1	0.277561608300908	.	69880001	70080000	#9191FF	1	0.375
chr1	70080001	70240000	B.2.1.2.1.1.1.1.2.1.1	0.215304798962387	.	70080001	70240000	#4848FF	1	0.25
chr1	70240001	70480000	B.2.1.2.1.1.1.1.2.1.2	0.214007782101167	.	70240001	70480000	#4848FF	1	0.25
chr1	70480001	70640000	A.2.2.1.1.2.1.1.2.1	0.491569390402075	.	70480001	70640000	#FFDADA	1	0.625
chr1	70640001	70920000	A.1.2.1.2.1.1.2.2.2	0.719844357976654	.	70640001	70920000	#FF4848	1	0.875
chr1	70920001	71240000	A.2.1.1.2.2.1.2.2	0.56420233463035	.	70920001	71240000	#FF9191	1	0.75
chr1	71240001	71560000	A.2.2.1.1.1.2.1.1.2	0.503242542153048	.	71240001	71560000	#FFDADA	1	0.625
chr1	71560001	72600000	B.2.2.2.1.2.2.2.1	0.012970168612192	.	71560001	72600000	#0000FF	1	0.125
chr1	72600001	72720000	B.2.1.2.2.1.2.1.2.1	0.171206225680934	.	72600001	72720000	#4848FF	1	0.25
chr1	72720001	72880000	B.2.1.2.2.1.2.1.1.1	0.173800259403372	.	72720001	72880000	#4848FF	1	0.25
chr1	72880001	73400000	B.2.2.1.1.2.1.2.2.1.1.1	0.111543450064851	.	72880001	73400000	#0000FF	1	0.125
chr1	73400001	73760000	B.2.2.1.1.2.1.1.2.2.1	0.123216601815824	.	73400001	73760000	#0000FF	1	0.125
chr1	73760001	73840000	B.2.1.1.2.1.2.1	0.22568093385214	.	73760001	73840000	#4848FF	1	0.25
chr1	73840001	74200000	B.2.2.1.2.1.1.2.2.2	0.0830090791180285	.	73840001	74200000	#0000FF	1	0.125
chr1	74200001	74600000	B.2.1.2.2.1.2.2.2.2	0.166018158236057	.	74200001	74600000	#4848FF	1	0.25
chr1	74600001	74760000	B.2.1.2.1.1.1.1.2.2	0.212710765239948	.	74600001	74760000	#4848FF	1	0.25
chr1	74760001	74880000	B.2.1.2.1.1.1.2.1.2.2.2	0.206225680933852	.	74760001	74880000	#4848FF	1	0.25
chr1	74880001	75240000	B.2.1.1.2.1.1.1	0.229571984435798	.	74880001	75240000	#4848FF	1	0.25
chr1	75240001	75720000	B.2.2.1.2.1.1.2.2.1.1	0.0856031128404669	.	75240001	75720000	#0000FF	1	0.125
chr1	75720001	76120000	A.2.2.1.1.1.2.1.1.1	0.504539559014267	.	75720001	76120000	#FFDADA	1	0.625
chr1	76120001	76280000	A.1.2.2.1.2.2.2.1	0.643320363164721	.	76120001	76280000	#FF4848	1	0.875
chr1	76280001	76600000	B.2.1.1.1.1.2.2.1	0.24124513618677	.	76280001	76600000	#4848FF	1	0.25
chr1	76600001	76800000	B.2.2.1.1.2.1.1.2.1	0.124513618677043	.	76600001	76800000	#0000FF	1	0.125
chr1	76800001	77280000	B.2.2.2.1.1.2.2.2.1	0.0207522697795071	.	76800001	77280000	#0000FF	1	0.125
chr1	77280001	77520000	B.2.2.1.1.2.1.2.1.2.2.1.2	0.114137483787289	.	77280001	77520000	#0000FF	1	0.125
chr1	77520001	78040000	B.1.1.2.2.2.2.1	0.320363164721141	.	77520001	78040000	#DADAFF	1	0.5
chr1	78040001	78280000	A.1.2.1.2.1.1.2.2.1.1	0.722438391699092	.	78040001	78280000	#FF4848	1	0.875
chr1	78280001	78560000	A.1.2.1.2.2.2.1.1.2.2	0.684824902723735	.	78280001	78560000	#FF4848	1	0.875
chr1	78560001	79040000	B.2.2.1.1.2.1.2.2.1.2.1	0.108949416342412	.	78560001	79040000	#0000FF	1	0.125
chr1	79040001	79200000	B.2.1.2.1.1.1.2.1.2.1.2	0.208819714656291	.	79040001	79200000	#4848FF	1	0.25
chr1	79200001	79400000	B.2.1.2.1.1.1.2.1.2.1.1	0.21011673151751	.	79200001	79400000	#4848FF	1	0.25
chr1	79400001	79920000	B.2.2.1.2.1.2.2.2.1.1	0.0778210116731518	.	79400001	79920000	#0000FF	1	0.125
chr1	79920001	80040000	B.2.1.1.2.1.2.2.2.1	0.223086900129702	.	79920001	80040000	#4848FF	1	0.25
chr1	80040001	80600000	B.2.2.1.1.2.1.2.2.1.2.2	0.107652399481193	.	80040001	80600000	#0000FF	1	0.125
chr1	80600001	81080000	B.2.2.1.2.1.1.1.1.2	0.0933852140077821	.	80600001	81080000	#0000FF	1	0.125
chr1	81080001	81400000	B.2.2.1.1.2.1.2.1.2.2.2	0.11284046692607	.	81080001	81400000	#0000FF	1	0.125
chr1	81400001	81800000	B.2.2.1.1.2.1.2.1.2.1.2	0.116731517509728	.	81400001	81800000	#0000FF	1	0.125
chr1	81800001	82200000	B.2.2.1.1.2.1.2.1.2.2.1.1	0.115434500648508	.	81800001	82200000	#0000FF	1	0.125
chr1	82200001	82280000	B.2.1.1.1.2.1	0.238651102464332	.	82200001	82280000	#4848FF	1	0.25
chr1	82280001	82480000	B.2.1.2.2.1.2.1.2.2	0.169909208819715	.	82280001	82480000	#4848FF	1	0.25
chr1	82480001	82640000	B.2.1.1.2.1.2.2.2.2	0.221789883268482	.	82480001	82640000	#4848FF	1	0.25
chr1	82640001	82920000	B.2.2.1.1.2.1.2.2.1.1.2	0.110246433203632	.	82640001	82920000	#0000FF	1	0.125
chr1	82920001	83160000	B.2.2.1.1.2.1.1.1.1.2.2	0.127107652399481	.	82920001	83160000	#0000FF	1	0.125
chr1	83160001	83400000	B.2.2.1.1.2.1.2.2.2.2	0.105058365758755	.	83160001	83400000	#0000FF	1	0.125
chr1	83400001	83720000	B.2.2.1.1.2.1.2.1.2.1.1	0.118028534370947	.	83400001	83720000	#0000FF	1	0.125
chr1	83720001	84360000	B.2.2.1.2.1.1.2.2.1.2	0.0843060959792477	.	83720001	84360000	#0000FF	1	0.125
chr1	84360001	84600000	A.2.2.1.1.1.2.1.2	0.501945525291829	.	84360001	84600000	#FFDADA	1	0.625
chr1	84600001	84920000	A.2.2.2.1.2.1.2.2	0.438391699092088	.	84600001	84920000	#FFDADA	1	0.625
chr1	84920001	85200000	A.1.2.1.2.2.2.1.1.1.1	0.690012970168612	.	84920001	85200000	#FF4848	1	0.875
chr1	85200001	85560000	B.1.1.1.1.1.2.2.1	0.40337224383917	.	85200001	85560000	#DADAFF	1	0.5
chr1	85560001	85760000	A.1.2.2.1.2.2.2.2.2.2	0.639429312581064	.	85560001	85760000	#FF4848	1	0.875
chr1	85760001	85960000	B.1.2.2.1.1.2.2.2.2.1	0.280155642023346	.	85760001	85960000	#9191FF	1	0.375
chr1	85960001	86040000	B.1.1.2.2.2.2.2	0.319066147859922	.	85960001	86040000	#DADAFF	1	0.5
chr1	86040001	86200000	B.1.1.1.1.2.2.2.1.1	0.390402075226978	.	86040001	86200000	#DADAFF	1	0.5
chr1	86200001	86840000	B.2.2.2.1.1.2.2.1.1.2	0.0246433203631647	.	86200001	86840000	#0000FF	1	0.125
chr1	86840001	87000000	B.1.1.2.2.1.2.1	0.333333333333333	.	86840001	87000000	#DADAFF	1	0.5
chr1	87000001	87160000	B.1.2.2.1.1.2.2.2.2.2	0.278858625162127	.	87000001	87160000	#9191FF	1	0.375
chr1	87160001	87560000	A.1.2.2.1.1.1.1	0.67704280155642	.	87160001	87560000	#FF4848	1	0.875
chr1	87560001	87760000	B.1.1.2.2.1.2.2	0.332036316472114	.	87560001	87760000	#DADAFF	1	0.5
chr1	87760001	87920000	B.1.1.1.1.2.2.2.2	0.38780804150454	.	87760001	87920000	#DADAFF	1	0.5
chr1	87920001	88120000	B.2.1.1.2.1.1.2.1	0.228274967574578	.	87920001	88120000	#4848FF	1	0.25
chr1	88120001	88480000	B.2.2.1.1.2.1.1.2.2.2	0.121919584954604	.	88120001	88480000	#0000FF	1	0.125
chr1	88480001	89120000	B.2.2.2.1.1.2.2.1.2.1	0.0233463035019455	.	88480001	89120000	#0000FF	1	0.125
chr1	89120001	89400000	A.2.1.1.2.2.1.2.1	0.565499351491569	.	89120001	89400000	#FF9191	1	0.75
chr1	89400001	89920000	B.1.2.1.2.2.1.1.1	0.294422827496757	.	89400001	89920000	#9191FF	1	0.375
chr1	89920001	90280000	A.1.2.2.1.2.2.2.2.1	0.642023346303502	.	89920001	90280000	#FF4848	1	0.875
chr1	90280001	90480000	A.1.2.2.1.1.2.2.1.2.2.1	0.664072632944228	.	90280001	90480000	#FF4848	1	0.875
chr1	90480001	91000000	B.2.1.2.2.1.1.2.2	0.175097276264591	.	90480001	91000000	#4848FF	1	0.25
chr1	91000001	91200000	B.1.2.2.1.1.2.2.1	0.282749675745785	.	91000001	91200000	#9191FF	1	0.375
chr1	91200001	91520000	A.2.1.1.2.2.2.1.1.1.1	0.562905317769131	.	91200001	91520000	#FF9191	1	0.75
chr1	91520001	91760000	B.1.1.1.1.1.2.2.2	0.402075226977951	.	91520001	91760000	#DADAFF	1	0.5
chr1	91760001	91960000	A.2.1.2.2.2.2.1.1.1	0.520103761348898	.	91760001	91960000	#FF9191	1	0.75
chr1	91960001	92360000	A.1.1.1.2.2.2.2.2.1	0.907911802853437	.	91960001	92360000	#FF0000	1	1
chr1	92360001	92720000	A.1.2.2.1.1.2.2.1.1	0.667963683527886	.	92360001	92720000	#FF4848	1	0.875
chr1	92720001	93160000	A.1.1.2.1.2.2.2.1	0.862516212710765	.	92720001	93160000	#FF0000	1	1
chr1	93160001	93560000	A.1.1.1.2.2.1.1.2.1	0.929961089494163	.	93160001	93560000	#FF0000	1	1
chr1	93560001	93680000	A.1.1.2.2.1.2.1.2.1.2	0.824902723735409	.	93560001	93680000	#FF0000	1	1
chr1	93680001	93840000	A.1.2.1.1.1.2.2.1.1.2.1	0.773022049286641	.	93680001	93840000	#FF4848	1	0.875
chr1	93840001	94040000	A.1.2.1.2.1.2.2.1.1.2	0.712062256809339	.	93840001	94040000	#FF4848	1	0.875
chr1	94040001	94120000	A.1.2.2.1.2.2.1	0.64461738002594	.	94040001	94120000	#FF4848	1	0.875
chr1	94120001	94360000	A.1.2.1.2.1.2.2.1.2	0.710765239948119	.	94120001	94360000	#FF4848	1	0.875
chr1	94360001	94760000	A.2.2.2.2.2.2.2.1	0.413748378728923	.	94360001	94760000	#FFDADA	1	0.625
chr1	94760001	94920000	A.2.2.2.2.2.2.2.2.1	0.412451361867704	.	94760001	94920000	#FFDADA	1	0.625
chr1	94920001	95280000	A.2.2.2.1.1.1.2	0.455252918287938	.	94920001	95280000	#FFDADA	1	0.625
chr1	95280001	95520000	A.2.2.2.2.2.2.2.2.2	0.411154345006485	.	95280001	95520000	#FFDADA	1	0.625
chr1	95520001	95720000	A.1.2.2.1.2.2.2.2.2.1	0.640726329442283	.	95520001	95720000	#FF4848	1	0.875
chr1	95720001	96280000	B.2.2.2.1.1.2.1.1.2	0.0285343709468223	.	95720001	96280000	#0000FF	1	0.125
chr1	96280001	96360000	B.2.1.2.1.1.1.1.1.2	0.216601815823606	.	96280001	96360000	#4848FF	1	0.25
chr1	96360001	96560000	B.2.2.1.2.1.1.1.2.1.2	0.0907911802853437	.	96360001	96560000	#0000FF	1	0.125
chr1	96560001	97160000	B.2.2.2.1.1.2.2.1.1.1	0.0259403372243839	.	96560001	97160000	#0000FF	1	0.125
chr1	97160001	97320000	A.2.2.2.2.2.2.1.2.1	0.417639429312581	.	97160001	97320000	#FFDADA	1	0.625
chr1	97320001	98080000	B.2.2.1.2.1.2.2.1.1	0.0804150453955901	.	97320001	98080000	#0000FF	1	0.125
chr1	98080001	98440000	B.2.2.1.1.2.1.2.2.2.1	0.106355382619974	.	98080001	98440000	#0000FF	1	0.125
chr1	98440001	98600000	B.2.1.1.2.1.2.2.1	0.224383916990921	.	98440001	98600000	#4848FF	1	0.25
chr1	98600001	98960000	B.2.2.1.2.1.1.1.2.1.1	0.0920881971465629	.	98600001	98960000	#0000FF	1	0.125
chr1	98960001	99200000	B.2.2.1.1.2.1.1.1.1.2.1	0.1284046692607	.	98960001	99200000	#0000FF	1	0.125
chr1	99200001	99600000	B.2.2.1.2.1.2.2.1.2	0.0791180285343709	.	99200001	99600000	#0000FF	1	0.125
chr1	99600001	100000000	B.2.1.1.2.1.1.2.2	0.226977950713359	.	99600001	100000000	#4848FF	1	0.25
chr1	100000001	100200000	A.2.2.1.1.2.2.1	0.48378728923476	.	100000001	100200000	#FFDADA	1	0.625
chr1	100200001	100720000	A.1.1.1.2.2.2.2.2.2	0.906614785992218	.	100200001	100720000	#FF0000	1	1
chr1	100720001	100920000	A.1.1.2.1.2.2.2.2.1	0.861219195849546	.	100720001	100920000	#FF0000	1	1
chr1	100920001	101400000	A.2.2.1.1.2.2.2	0.482490272373541	.	100920001	101400000	#FFDADA	1	0.625
chr1	101400001	101760000	A.1.2.1.2.2.2.1.1.2.1.1	0.687418936446174	.	101400001	101760000	#FF4848	1	0.875
chr1	101760001	103320000	B.2.2.2.1.1.2.2.1.2.2	0.0220492866407263	.	101760001	103320000	#0000FF	1	0.125
chr1	103320001	103760000	B.2.2.1.2.1.1.1.2.2	0.0894941634241245	.	103320001	103760000	#0000FF	1	0.125
chr1	103760001	103800000	B.1.2.2.2.2.2	0.250324254215305	.	103760001	103800000	#9191FF	1	0.375
chr1	103880001	103960000	B.1.2.2.2.2.2	0.250324254215305	.	103880001	103960000	#9191FF	1	0.375
chr1	104000001	104160000	B.1.2.2.1.2.2.1	0.272373540856031	.	104000001	104160000	#9191FF	1	0.375
chr1	104280001	104520000	B.2.1.2.1.1.1.1.1.1	0.217898832684825	.	104280001	104520000	#4848FF	1	0.25
chr1	104520001	104920000	B.2.2.1.2.1.1.1.1.1.1.1.2	0.0972762645914397	.	104520001	104920000	#0000FF	1	0.125
chr1	104920001	105080000	B.2.1.2.2.1.2.1.1.2	0.172503242542153	.	104920001	105080000	#4848FF	1	0.25
chr1	105080001	105240000	B.2.1.2.1.1.1.2.2	0.204928664072633	.	105080001	105240000	#4848FF	1	0.25
chr1	105240001	105680000	B.2.1.2.2.1.2.2.2.1	0.167315175097276	.	105240001	105680000	#4848FF	1	0.25
chr1	105680001	106160000	B.2.2.1.1.2.1.2.1.1.2	0.119325551232166	.	105680001	106160000	#0000FF	1	0.125
chr1	106160001	106400000	B.2.2.1.1.2.1.1.1.1.1	0.12970168612192	.	106160001	106400000	#0000FF	1	0.125
chr1	106400001	106920000	B.2.2.1.2.1.2.2.2.2	0.0752269779507134	.	106400001	106920000	#0000FF	1	0.125
chr1	106920001	107080000	B.2.1.2.1.1.1.2.1.1	0.211413748378729	.	106920001	107080000	#4848FF	1	0.25
chr1	107080001	107320000	B.2.2.1.1.2.1.1.1.2	0.125810635538262	.	107080001	107320000	#0000FF	1	0.125
chr1	107320001	107520000	B.2.2.1.2.1.1.1.1.1.1.1.1	0.0985732814526589	.	107320001	107520000	#0000FF	1	0.125
chr1	107520001	107640000	B.1.2.2.1.2.2.2	0.271076523994812	.	107520001	107640000	#9191FF	1	0.375
chr1	107640001	108000000	B.2.2.1.2.1.1.1.1.1.1.2	0.0959792477302205	.	107640001	108000000	#0000FF	1	0.125
chr1	108000001	108280000	B.2.2.1.1.2.1.2.1.1.1	0.120622568093385	.	108000001	108280000	#0000FF	1	0.125
chr1	108280001	108520000	B.2.1.1.1.1.2.1	0.24254215304799	.	108280001	108520000	#4848FF	1	0.25
chr1	108520001	108720000	B.1.1.1.1.2.2.2.1.2	0.389105058365759	.	108520001	108720000	#DADAFF	1	0.5
chr1	108720001	108920000	A.2.1.2.2.2.2.2	0.514915693904021	.	108720001	108920000	#FF9191	1	0.75
chr1	109000001	109240000	A.1.2.1.2.2.2.1.1.2.1.2	0.686121919584955	.	109000001	109240000	#FF4848	1	0.875
chr1	109240001	109720000	A.1.1.1.1.2.1.1.2.1	0.988326848249027	.	109240001	109720000	#FF0000	1	1
chr1	109720001	110120000	A.1.1.1.1.2.2.1.1.1	0.980544747081712	.	109720001	110120000	#FF0000	1	1
chr1	110120001	110320000	A.1.1.2.2.1.1.1.1.1	0.858625162127108	.	110120001	110320000	#FF0000	1	1
chr1	110320001	110600000	A.1.1.1.2.1.2.1.1.2	0.945525291828794	.	110320001	110600000	#FF0000	1	1
chr1	110600001	110840000	A.1.2.2.2.2.1.1.2.2	0.622568093385214	.	110600001	110840000	#FF4848	1	0.875
chr1	110840001	111040000	A.1.2.1.1.1.2.2.1.1.2.2	0.771725032425422	.	110840001	111040000	#FF4848	1	0.875
chr1	111040001	111360000	A.2.2.1.2.1.2.2.2.2	0.466926070038911	.	111040001	111360000	#FFDADA	1	0.625
chr1	111360001	111520000	A.1.2.1.1.2.2.2.1	0.740596627756161	.	111360001	111520000	#FF4848	1	0.875
chr1	111520001	111760000	A.1.2.2.2.2.2.2.2.2	0.603112840466926	.	111520001	111760000	#FF4848	1	0.875
chr1	111760001	111960000	A.2.2.2.1.1.2.2.1	0.45136186770428	.	111760001	111960000	#FFDADA	1	0.625
chr1	111960001	112320000	A.1.1.2.2.2.1.2.2	0.810635538261997	.	111960001	112320000	#FF0000	1	1
chr1	112320001	112600000	B.1.1.1.2.2.1.2.2.2.1	0.374837872892348	.	112320001	112600000	#DADAFF	1	0.5
chr1	112600001	112840000	B.1.2.1.2.1.2.1.1	0.298313878080415	.	112600001	112840000	#9191FF	1	0.375
chr1	112840001	113240000	A.1.2.1.2.1.2.2.2	0.7094682230869	.	112840001	113240000	#FF4848	1	0.875
chr1	113240001	113400000	A.1.2.1.1.2.2.1.1.2.1	0.745784695201038	.	113240001	113400000	#FF4848	1	0.875
chr1	113400001	113640000	A.1.1.2.2.1.2.1.2.1.1	0.826199740596628	.	113400001	113640000	#FF0000	1	1
chr1	113640001	113960000	A.2.1.1.1.2.2.1	0.584954604409857	.	113640001	113960000	#FF9191	1	0.75
chr1	113960001	114200000	B.1.1.1.1.1.1.2	0.408560311284047	.	113960001	114200000	#DADAFF	1	0.5
chr1	114200001	114520000	A.1.1.2.2.2.1.2.1	0.811932555123217	.	114200001	114520000	#FF0000	1	1
chr1	114520001	114880000	A.2.1.2.2.2.2.1.2	0.51621271076524	.	114520001	114880000	#FF9191	1	0.75
chr1	114880001	115120000	A.1.2.1.2.1.2.2.1.1.1	0.713359273670558	.	114880001	115120000	#FF4848	1	0.875
chr1	115120001	115320000	A.2.1.1.2.2.2.2.2	0.556420233463035	.	115120001	115320000	#FF9191	1	0.75
chr1	115320001	115680000	B.1.2.2.2.1.1.2.1	0.267185473411154	.	115320001	115680000	#9191FF	1	0.375
chr1	115680001	116160000	B.1.2.2.2.1.1.2.2	0.265888456549935	.	115680001	116160000	#9191FF	1	0.375
chr1	116160001	116280000	A.2.2.2.1.1.1.1.1.1	0.459143968871595	.	116160001	116280000	#FFDADA	1	0.625
chr1	116280001	116640000	B.1.1.2.1.2.2.1.1.2	0.347600518806744	.	116280001	116640000	#DADAFF	1	0.5
chr1	116640001	116880000	A.2.2.1.1.1.1.2.2	0.505836575875486	.	116640001	116880000	#FFDADA	1	0.625
chr1	116880001	117120000	A.1.2.1.2.2.2.1.2.1	0.683527885862516	.	116880001	117120000	#FF4848	1	0.875
chr1	117120001	117680000	A.1.1.1.2.2.1.1.2.2.2	0.927367055771725	.	117120001	117680000	#FF0000	1	1
chr1	117680001	117880000	A.2.2.1.1.1.1.2.1.1	0.508430609597925	.	117680001	117880000	#FFDADA	1	0.625
chr1	117880001	118080000	A.2.1.1.2.1.1.1.1.1	0.579766536964981	.	117880001	118080000	#FF9191	1	0.75
chr1	118080001	118280000	A.1.2.1.2.2.2.1.2.2	0.682230869001297	.	118080001	118280000	#FF4848	1	0.875
chr1	118280001	118520000	A.2.2.2.1.1.1.1.2	0.456549935149157	.	118280001	118520000	#FFDADA	1	0.625
chr1	118520001	118760000	B.2.1.2.1.1.2.2.1	0.198443579766537	.	118520001	118760000	#4848FF	1	0.25
chr1	118760001	119000000	B.2.2.1.2.1.1.1.1.1.2	0.0946822308690013	.	118760001	119000000	#0000FF	1	0.125
chr1	119000001	119400000	B.2.2.2.1.1.2.2.2.2	0.0194552529182879	.	119000001	119400000	#0000FF	1	0.125
chr1	119400001	119600000	B.2.1.1.1.1.2.2.2	0.239948119325551	.	119400001	119600000	#4848FF	1	0.25
chr1	119600001	120120000	B.1.2.1.2.2.1.2	0.2905317769131	.	119600001	120120000	#9191FF	1	0.375
chr1	120120001	120320000	A.2.2.1.1.1.1.2.1.2	0.507133592736706	.	120120001	120320000	#FFDADA	1	0.625
chr1	120320001	120520000	A.2.2.2.1.1.1.1.1.2	0.457846952010376	.	120320001	120520000	#FFDADA	1	0.625
chr1	120520001	120720000	A.2.1.2.2.2.2.1.1.2.1	0.518806744487678	.	120520001	120720000	#FF9191	1	0.75
chr1	120720001	120960000	A.2.1.1.2.1.1.1.1.2	0.578469520103761	.	120720001	120960000	#FF9191	1	0.75
chr1	121080001	121160000	A.2.1.1.2.1.1.1.1.2	0.578469520103761	.	121080001	121160000	#FF9191	1	0.75
chr1	121160001	121400000	B.1.2.2.1.1.2.1	0.284046692607004	.	121160001	121400000	#9191FF	1	0.375
chr1	121440001	121520000	B.1.2.2.1.1.2.1	0.284046692607004	.	121440001	121520000	#9191FF	1	0.375
chr1	142520001	142680000	B.1.2.1.2.2.2.1	0.289234760051881	.	142520001	142680000	#9191FF	1	0.375
chr1	142760001	142920000	B.1.1.2.2.1.1.1	0.339818417639429	.	142760001	142920000	#DADAFF	1	0.5
chr1	143120001	143320000	A.2.2.2.1.2.1.2.1.1.2	0.440985732814527	.	143120001	143320000	#FFDADA	1	0.625
chr1	143400001	143560000	B.1.2.1.1.2.1	0.307392996108949	.	143400001	143560000	#9191FF	1	0.375
chr1	143640001	143680000	A.2.1.1.1.1.2.2	0.590142671854734	.	143640001	143680000	#FF9191	1	0.75
chr1	143720001	143800000	A.2.1.1.1.1.2.2	0.590142671854734	.	143720001	143800000	#FF9191	1	0.75
chr1	143880001	143960000	A.2.1.1.1.1.2.2	0.590142671854734	.	143880001	143960000	#FF9191	1	0.75
chr1	143960001	144120000	A.1.2.2.1.1.2.2.2.1	0.66147859922179	.	143960001	144120000	#FF4848	1	0.875
chr1	144280001	144360000	A.2.1.1.2.2.2.2.1	0.557717250324254	.	144280001	144360000	#FF9191	1	0.75
chr1	144480001	144640000	A.2.1.1.2.2.2.2.1	0.557717250324254	.	144480001	144640000	#FF9191	1	0.75
chr1	144640001	144720000	A.1.1.1.2.1.1.1.2.2.2.1	0.955901426718547	.	144640001	144720000	#FF0000	1	1
chr1	144800001	145120000	A.1.1.1.2.1.1.1.2.2.2.1	0.955901426718547	.	144800001	145120000	#FF0000	1	1
chr1	145120001	145400000	A.1.1.2.2.1.2.1.2.2.2	0.82230869001297	.	145120001	145400000	#FF0000	1	1
chr1	145400001	145640000	A.1.1.1.2.1.2.1.2.2.1.1.2	0.940337224383917	.	145400001	145640000	#FF0000	1	1
chr1	145640001	145840000	A.1.2.1.1.1.2.2.1.1.1.2	0.77431906614786	.	145640001	145840000	#FF4848	1	0.875
chr1	146000001	146040000	A.2.1.2.2.1.1.1.2.2	0.529182879377432	.	146000001	146040000	#FF9191	1	0.75
chr1	146360001	146720000	A.2.1.2.2.1.1.1.2.2	0.529182879377432	.	146360001	146720000	#FF9191	1	0.75
chr1	146720001	146920000	A.2.1.2.2.1.1.1.2.1	0.530479896238651	.	146720001	146920000	#FF9191	1	0.75
chr1	146920001	147440000	A.1.2.2.2.2.1.2.1.2.1	0.618677042801556	.	146920001	147440000	#FF4848	1	0.875
chr1	147680001	147840000	A.1.2.2.2.2.1.2.1.2.1	0.618677042801556	.	147680001	147840000	#FF4848	1	0.875
chr1	147960001	148040000	A.2.2.1.2.2.1.1	0.465629053177691	.	147960001	148040000	#FFDADA	1	0.625
chr1	148160001	148280000	A.2.1.2.2.2.2.1.1.2.2	0.517509727626459	.	148160001	148280000	#FF9191	1	0.75
chr1	148320001	148360000	A.2.1.2.2.2.2.1.1.2.2	0.517509727626459	.	148320001	148360000	#FF9191	1	0.75
chr1	148520001	148640000	A.2.1.2.2.2.2.1.1.2.2	0.517509727626459	.	148520001	148640000	#FF9191	1	0.75
chr1	148640001	148680000	B.1.1.1.2.1.2.2	0.380025940337224	.	148640001	148680000	#DADAFF	1	0.5
chr1	148840001	148960000	B.1.1.1.2.1.2.2	0.380025940337224	.	148840001	148960000	#DADAFF	1	0.5
chr1	149000001	149200000	B.1.1.2.1.2.2.1.2.1	0.346303501945525	.	149000001	149200000	#DADAFF	1	0.5
chr1	149200001	149440000	A.1.2.2.1.1.2.2.2.2	0.660181582360571	.	149200001	149440000	#FF4848	1	0.875
chr1	149560001	149760000	A.1.2.2.2.2.2.2.2.1.2	0.604409857328145	.	149560001	149760000	#FF4848	1	0.875
chr1	149760001	150200000	A.1.1.1.2.1.2.1.2.2.2	0.937743190661479	.	149760001	150200000	#FF0000	1	1
chr1	150200001	150400000	A.1.1.2.2.1.1.2.2.1.2.1.2	0.840466926070039	.	150200001	150400000	#FF0000	1	1
chr1	150400001	151000000	A.1.1.1.2.1.1.1.1.2.2	0.961089494163424	.	150400001	151000000	#FF0000	1	1
chr1	151000001	151240000	A.1.1.2.1.1.1.1.2.1.2.1	0.900129701686122	.	151000001	151240000	#FF0000	1	1
chr1	151240001	151400000	A.1.1.2.2.1.1.2.2.2.2	0.836575875486381	.	151240001	151400000	#FF0000	1	1
chr1	151400001	151640000	A.1.1.2.1.1.1.2.2.1.1	0.893644617380026	.	151400001	151640000	#FF0000	1	1
chr1	151640001	151840000	A.1.1.2.2.1.2.1.2.2.1	0.823605706874189	.	151640001	151840000	#FF0000	1	1
chr1	151840001	152000000	A.1.2.1.1.2.2.1.1.2.2	0.744487678339818	.	151840001	152000000	#FF4848	1	0.875
chr1	152000001	152360000	B.1.2.1.1.1.2.1	0.313878080415045	.	152000001	152360000	#9191FF	1	0.375
chr1	152360001	152520000	B.1.2.2.2.1.1.1.1	0.269779507133593	.	152360001	152520000	#9191FF	1	0.375
chr1	152520001	152960000	B.2.1.1.1.1.1.1	0.249027237354086	.	152520001	152960000	#4848FF	1	0.25
chr1	152960001	153280000	B.1.1.1.2.2.1.1	0.378728923476005	.	152960001	153280000	#DADAFF	1	0.5
chr1	153280001	153480000	A.2.1.1.1.1.1.2	0.597924773022049	.	153280001	153480000	#FF9191	1	0.75
chr1	153480001	153800000	A.1.1.1.2.1.1.1.2.2.1	0.957198443579767	.	153480001	153800000	#FF0000	1	1
chr1	153800001	153960000	A.1.1.2.1.1.1.2.2.1.2.2	0.891050583657588	.	153800001	153960000	#FF0000	1	1
chr1	153960001	154120000	A.1.2.1.1.2.1.1.2.1.1.2	0.75745784695201	.	153960001	154120000	#FF4848	1	0.875
chr1	154120001	154520000	A.1.1.1.2.1.2.1.2.2.1.1.1	0.941634241245136	.	154120001	154520000	#FF0000	1	1
chr1	154520001	154920000	A.1.1.2.1.1.1.1.1.1	0.905317769130999	.	154520001	154920000	#FF0000	1	1
chr1	154920001	155160000	A.1.1.2.1.1.1.1.2.1.2.2	0.898832684824903	.	154920001	155160000	#FF0000	1	1
chr1	155160001	155320000	A.1.2.1.1.1.1.1.1.1.1	0.800259403372244	.	155160001	155320000	#FF4848	1	0.875
chr1	155320001	155520000	A.1.1.2.2.1.1.1.2.2.1.1	0.853437094682231	.	155320001	155520000	#FF0000	1	1
chr1	155520001	155720000	A.1.1.2.2.1.1.2.1.2.1	0.845654993514916	.	155520001	155720000	#FF0000	1	1
chr1	155720001	156040000	A.1.1.1.2.1.2.1.2.1.2	0.942931258106355	.	155720001	156040000	#FF0000	1	1
chr1	156040001	156320000	A.1.1.2.1.1.1.1.2.1.1	0.901426718547341	.	156040001	156320000	#FF0000	1	1
chr1	156320001	156600000	A.1.1.1.2.1.1.1.1.2.1	0.962386511024643	.	156320001	156600000	#FF0000	1	1
chr1	156600001	156920000	A.1.1.1.1.1.1.2.1.1	0.998702983138781	.	156600001	156920000	#FF0000	1	1
chr1	156920001	157120000	A.1.1.1.2.2.2.1.1.1.2	0.922178988326848	.	156920001	157120000	#FF0000	1	1
chr1	157120001	157520000	A.1.2.1.2.2.1.1.1.2.1.1.2	0.702983138780804	.	157120001	157520000	#FF4848	1	0.875
chr1	157520001	157880000	B.2.1.2.1.1.2.2.2	0.197146562905318	.	157520001	157880000	#4848FF	1	0.25
chr1	157880001	158160000	B.1.1.2.1.2.2.1.2.2.1	0.345006485084306	.	157880001	158160000	#DADAFF	1	0.5
chr1	158160001	158600000	B.2.2.1.2.1.2.1	0.0817120622568093	.	158160001	158600000	#0000FF	1	0.125
chr1	158600001	158800000	A.2.2.1.1.1.2.2.2.1	0.496757457846952	.	158600001	158800000	#FFDADA	1	0.625
chr1	158800001	159080000	B.1.2.1.1.2.2.1.2.2	0.303501945525292	.	158800001	159080000	#9191FF	1	0.375
chr1	159080001	159200000	B.1.2.1.1.2.2.2	0.302204928664073	.	159080001	159200000	#9191FF	1	0.375
chr1	159200001	159760000	B.2.2.2.1.2.2.2.2	0.0116731517509728	.	159200001	159760000	#0000FF	1	0.125
chr1	159760001	160040000	A.1.2.2.1.1.1.2.2.2	0.671854734111543	.	159760001	160040000	#FF4848	1	0.875
chr1	160040001	160200000	A.1.1.2.2.2.2.1.2	0.802853437094682	.	160040001	160200000	#FF0000	1	1
chr1	160200001	160400000	A.1.1.1.2.2.2.1.1.2.2.1	0.91958495460441	.	160200001	160400000	#FF0000	1	1
chr1	160400001	160640000	A.1.1.1.2.2.2.1.1.2.1	0.920881971465629	.	160400001	160640000	#FF0000	1	1
chr1	160640001	160960000	A.1.1.1.2.2.2.1.2	0.916990920881971	.	160640001	160960000	#FF0000	1	1
chr1	160960001	161160000	A.1.1.1.1.2.2.1.2.1.2.2	0.975356679636835	.	160960001	161160000	#FF0000	1	1
chr1	161160001	161400000	A.1.1.1.1.2.2.1.2.1.2.1	0.976653696498054	.	161160001	161400000	#FF0000	1	1
chr1	161400001	161760000	A.1.1.1.1.2.2.1.2.1.1	0.977950713359274	.	161400001	161760000	#FF0000	1	1
chr1	161760001	162040000	A.1.2.1.2.2.1.2.2.1	0.69390402075227	.	161760001	162040000	#FF4848	1	0.875
chr1	162040001	162360000	A.2.1.1.2.1.2	0.573281452658885	.	162040001	162360000	#FF9191	1	0.75
chr1	162360001	162560000	A.1.2.1.2.1.1.1.2.2.2	0.728923476005188	.	162360001	162560000	#FF4848	1	0.875
chr1	162560001	162800000	A.2.1.2.1.1.1.2.1.2	0.552529182879377	.	162560001	162800000	#FF9191	1	0.75
chr1	162800001	163360000	B.2.1.2.2.2.1	0.164721141374838	.	162800001	163360000	#4848FF	1	0.25
chr1	163360001	164080000	B.2.2.2.2.1.2.2	0.00648508430609598	.	163360001	164080000	#0000FF	1	0.125
chr1	164080001	164200000	B.2.2.1.2.2.2.2.2.1.1	0.0453955901426719	.	164080001	164200000	#0000FF	1	0.125
chr1	164200001	164480000	B.2.2.2.1.2.1.2	0.0168612191958495	.	164200001	164480000	#0000FF	1	0.125
chr1	164480001	164600000	B.1.2.2.2.2.1.2.2.1	0.254215304798962	.	164480001	164600000	#9191FF	1	0.375
chr1	164600001	164760000	A.2.2.2.1.2.1.2.1.1.1	0.442282749675746	.	164600001	164760000	#FFDADA	1	0.625
chr1	164760001	165080000	B.2.2.1.1.1.2.2.1.1	0.133592736705577	.	164760001	165080000	#0000FF	1	0.125
chr1	165080001	165320000	B.2.1.1.1.1.1.2.1	0.247730220492866	.	165080001	165320000	#4848FF	1	0.25
chr1	165320001	165560000	B.1.1.2.1.1.2.2.1.1	0.357976653696498	.	165320001	165560000	#DADAFF	1	0.5
chr1	165560001	165880000	A.1.1.2.2.2.2.2	0.801556420233463	.	165560001	165880000	#FF0000	1	1
chr1	165880001	166160000	B.1.1.2.1.2.2.1.2.2.2	0.343709468223087	.	165880001	166160000	#DADAFF	1	0.5
chr1	166160001	166440000	B.1.2.1.1.1.2.2.1.1	0.312581063553826	.	166160001	166440000	#9191FF	1	0.375
chr1	166440001	166800000	A.1.2.2.1.2.1.1.1.2	0.654993514915694	.	166440001	166800000	#FF4848	1	0.875
chr1	166800001	167120000	A.2.1.2.1.1.1.1	0.555123216601816	.	166800001	167120000	#FF9191	1	0.75
chr1	167120001	167360000	A.1.2.1.2.2.1.1.1.1.2	0.705577172503243	.	167120001	167360000	#FF4848	1	0.875
chr1	167360001	167520000	A.1.2.1.2.1.2.1.2.2.2	0.714656290531777	.	167360001	167520000	#FF4848	1	0.875
chr1	167520001	167680000	A.1.1.1.2.2.2.2.1.2.2.1	0.910505836575875	.	167520001	167680000	#FF0000	1	1
chr1	167680001	168000000	A.1.1.1.1.1.2.2.2	0.990920881971466	.	167680001	168000000	#FF0000	1	1
chr1	168000001	168400000	A.1.1.1.2.2.2.2.1.2.1.2.2	0.911802853437095	.	168000001	168400000	#FF0000	1	1
chr1	168400001	169000000	B.1.2.1.1.1.2.2.1.2.2	0.309987029831388	.	168400001	169000000	#9191FF	1	0.375
chr1	169000001	169360000	A.2.2.1.1.1.2.2.2.2.1	0.495460440985733	.	169000001	169360000	#FFDADA	1	0.625
chr1	169360001	169520000	A.2.2.1.1.1.2.2.2.2.2	0.494163424124514	.	169360001	169520000	#FFDADA	1	0.625
chr1	169520001	169880000	B.1.1.1.1.2.2.1.1.1.2	0.394293125810636	.	169520001	169880000	#DADAFF	1	0.5
chr1	169880001	170080000	B.1.2.1.1.2.2.1.2.1	0.304798962386511	.	169880001	170080000	#9191FF	1	0.375
chr1	170080001	170240000	B.2.2.1.1.1.1.2.2	0.136186770428016	.	170080001	170240000	#0000FF	1	0.125
chr1	170240001	170440000	B.2.2.2.1.1.1.1.1.1.1	0.0363164721141375	.	170240001	170440000	#0000FF	1	0.125
chr1	170440001	170960000	B.2.2.2.1.1.1.1.1.2	0.0337224383916991	.	170440001	170960000	#0000FF	1	0.125
chr1	170960001	171200000	B.2.2.1.2.2.1.2.2.2.2	0.0583657587548638	.	170960001	171200000	#0000FF	1	0.125
chr1	171200001	171440000	B.2.1.2.1.2.1.1	0.195849546044099	.	171200001	171440000	#4848FF	1	0.25
chr1	171440001	171560000	A.2.1.2.1.2.1.1.1	0.546044098573281	.	171440001	171560000	#FF9191	1	0.75
chr1	171560001	171760000	A.2.1.2.1.2.2.1.1	0.539559014267185	.	171560001	171760000	#FF9191	1	0.75
chr1	171760001	171960000	B.2.1.1.1.2.2.2	0.230869001297017	.	171760001	171960000	#4848FF	1	0.25
chr1	171960001	172400000	B.2.2.1.2.2.1.1	0.0739299610894942	.	171960001	172400000	#0000FF	1	0.125
chr1	172400001	172680000	A.2.1.1.2.2.1.1.1.1	0.571984435797665	.	172400001	172680000	#FF9191	1	0.75
chr1	172680001	172960000	B.1.2.1.1.2.2.1.1	0.30609597924773	.	172680001	172960000	#9191FF	1	0.375
chr1	172960001	173200000	B.2.1.1.1.2.2.1.1.1	0.237354085603113	.	172960001	173200000	#4848FF	1	0.25
chr1	173200001	173360000	A.2.1.2.1.2.1.2.1.1	0.543450064850843	.	173200001	173360000	#FF9191	1	0.75
chr1	173360001	173760000	A.1.1.2.2.2.2.1.1.1.1	0.809338521400778	.	173360001	173760000	#FF0000	1	1
chr1	173760001	174000000	A.1.1.2.1.2.1.2.1	0.87029831387808	.	173760001	174000000	#FF0000	1	1
chr1	174000001	174240000	A.1.2.1.2.1.1.1.2.2.1	0.730220492866407	.	174000001	174240000	#FF4848	1	0.875
chr1	174240001	174440000	A.2.2.2.1.2.1.2.1.2	0.439688715953307	.	174240001	174440000	#FFDADA	1	0.625
chr1	174440001	174680000	B.1.1.1.1.2.2.1.2	0.391699092088197	.	174440001	174680000	#DADAFF	1	0.5
chr1	174680001	175000000	A.1.2.1.2.2.1.1.1.2.2.1.1	0.700389105058366	.	174680001	175000000	#FF4848	1	0.875
chr1	175000001	175280000	A.2.2.1.2.2.2.2	0.460440985732815	.	175000001	175280000	#FFDADA	1	0.625
chr1	175280001	175640000	B.1.2.1.1.1.2.2.1.2.1	0.311284046692607	.	175280001	175640000	#9191FF	1	0.375
chr1	175640001	175880000	B.1.1.2.1.1.2.2.1.2	0.356679636835279	.	175640001	175880000	#DADAFF	1	0.5
chr1	175880001	176240000	A.2.2.1.1.2.1.2.1.2	0.487678339818418	.	175880001	176240000	#FFDADA	1	0.625
chr1	176240001	176880000	B.2.2.1.1.1.2.1	0.134889753566796	.	176240001	176880000	#0000FF	1	0.125
chr1	176880001	177160000	B.2.2.1.2.2.2.1.2	0.0544747081712062	.	176880001	177160000	#0000FF	1	0.125
chr1	177160001	178040000	B.2.2.2.2.2.1	0.00518806744487678	.	177160001	178040000	#0000FF	1	0.125
chr1	178040001	178240000	B.2.2.2.1.1.1.2	0.0311284046692607	.	178040001	178240000	#0000FF	1	0.125
chr1	178240001	178440000	B.2.2.1.1.1.2.2.2	0.130998702983139	.	178240001	178440000	#0000FF	1	0.125
chr1	178440001	178680000	B.1.2.2.2.2.1.2.1.2.1	0.256809338521401	.	178440001	178680000	#9191FF	1	0.375
chr1	178680001	178960000	B.1.1.1.1.2.2.1.1.1.1	0.395590142671855	.	178680001	178960000	#DADAFF	1	0.5
chr1	178960001	179360000	A.1.2.1.2.2.1.1.1.2.1.2	0.701686121919585	.	178960001	179360000	#FF4848	1	0.875
chr1	179360001	179640000	B.1.2.2.1.1.1.1	0.286640726329442	.	179360001	179640000	#9191FF	1	0.375
chr1	179640001	179800000	A.2.2.2.2.2.2.1.1.2	0.4189364461738	.	179640001	179800000	#FFDADA	1	0.625
chr1	179800001	180120000	A.1.1.1.2.2.2.2.1.2.1.2.1	0.913099870298314	.	179800001	180120000	#FF0000	1	1
chr1	180120001	180480000	A.1.2.1.2.2.1.1.1.2.2.1.2	0.699092088197147	.	180120001	180480000	#FF4848	1	0.875
chr1	180480001	180800000	A.1.1.1.2.2.2.2.1.2.2.2	0.909208819714656	.	180480001	180800000	#FF0000	1	1
chr1	180800001	181160000	A.1.1.1.2.2.2.2.1.2.1.1	0.914396887159533	.	180800001	181160000	#FF0000	1	1
chr1	181160001	181480000	B.1.1.2.1.1.2.1.1.1	0.363164721141375	.	181160001	181480000	#DADAFF	1	0.5
chr1	181480001	181880000	B.1.2.2.2.1.1.1.2	0.268482490272374	.	181480001	181880000	#9191FF	1	0.375
chr1	181880001	182040000	B.1.1.2.1.1.2.1.2.2	0.359273670557717	.	181880001	182040000	#DADAFF	1	0.5
chr1	182040001	182360000	A.1.1.2.1.2.1.1.1	0.872892347600519	.	182040001	182360000	#FF0000	1	1
chr1	182360001	182760000	A.2.1.2.2.1.2.2	0.522697795071336	.	182360001	182760000	#FF9191	1	0.75
chr1	182760001	182880000	A.1.2.1.2.1.2.1.2.2.1	0.715953307392996	.	182760001	182880000	#FF4848	1	0.875
chr1	182880001	183400000	B.1.1.1.2.1.2.1.1.1	0.383916990920882	.	182880001	183400000	#DADAFF	1	0.5
chr1	183400001	183600000	A.1.2.2.1.1.2.1.1	0.670557717250324	.	183400001	183600000	#FF4848	1	0.875
chr1	183600001	183920000	B.1.1.1.2.1.2.1.2	0.381322957198444	.	183600001	183920000	#DADAFF	1	0.5
chr1	183920001	184040000	A.1.2.2.1.1.1.2.1.2	0.674448767833982	.	183920001	184040000	#FF4848	1	0.875
chr1	184040001	184680000	B.1.1.2.1.1.2.1.1.2	0.361867704280156	.	184040001	184680000	#DADAFF	1	0.5
chr1	184680001	184960000	A.1.2.2.1.2.1.1.1.1.2	0.656290531776913	.	184680001	184960000	#FF4848	1	0.875
chr1	184960001	185160000	A.1.2.2.1.2.1.1.1.1.1.1	0.658884565499351	.	184960001	185160000	#FF4848	1	0.875
chr1	185160001	185320000	A.1.2.2.1.2.1.1.1.1.1.2	0.657587548638132	.	185160001	185320000	#FF4848	1	0.875
chr1	185320001	185680000	A.2.2.1.1.2.1.2.1.1	0.488975356679637	.	185320001	185680000	#FFDADA	1	0.625
chr1	185680001	185960000	B.1.1.1.1.2.1.2.2	0.396887159533074	.	185680001	185960000	#DADAFF	1	0.5
chr1	185960001	186360000	A.2.1.2.1.2.1.2.1.2	0.542153047989624	.	185960001	186360000	#FF9191	1	0.75
chr1	186360001	186720000	B.2.2.1.2.2.2.2.1.1.2.2	0.0479896238651102	.	186360001	186720000	#0000FF	1	0.125
chr1	186720001	186960000	B.2.2.1.2.2.1.2.1.1.2	0.0700389105058366	.	186720001	186960000	#0000FF	1	0.125
chr1	186960001	187360000	B.2.1.2.1.2.2.1.2.2	0.185473411154345	.	186960001	187360000	#4848FF	1	0.25
chr1	187360001	187760000	B.2.2.1.2.2.1.2.2.1.1.1.2	0.0635538261997406	.	187360001	187760000	#0000FF	1	0.125
chr1	187760001	187960000	B.2.2.1.1.1.1.2.1.2.1.1	0.14526588845655	.	187760001	187960000	#0000FF	1	0.125
chr1	187960001	188160000	B.2.2.1.1.1.1.1.2.1	0.150453955901427	.	187960001	188160000	#0000FF	1	0.125
chr1	188160001	188720000	B.2.2.1.2.2.2.2.2.2.2.1	0.0389105058365759	.	188160001	188720000	#0000FF	1	0.125
chr1	188720001	189120000	B.2.1.2.2.2.2.1.2	0.162127107652399	.	188720001	189120000	#4848FF	1	0.25
chr1	189120001	189320000	B.1.2.2.2.2.1.2.2.2.2	0.251621271076524	.	189120001	189320000	#9191FF	1	0.375
chr1	189320001	189760000	B.2.2.1.1.1.1.2.1.2.2.2.1	0.138780804150454	.	189320001	189760000	#0000FF	1	0.125
chr1	189760001	190440000	B.2.2.1.1.1.1.2.1.2.2.2.2	0.137483787289235	.	189760001	190440000	#0000FF	1	0.125
chr1	190440001	190720000	B.2.1.1.1.2.2.1.1.2	0.236057068741894	.	190440001	190720000	#4848FF	1	0.25
chr1	190720001	190960000	B.1.2.2.1.2.1.2.1	0.27496757457847	.	190720001	190960000	#9191FF	1	0.375
chr1	190960001	191280000	B.1.1.2.2.2.1.1.1	0.330739299610895	.	190960001	191280000	#DADAFF	1	0.5
chr1	191280001	191480000	B.1.1.1.1.2.1.2.1	0.398184176394293	.	191280001	191480000	#DADAFF	1	0.5
chr1	191480001	192000000	A.2.2.2.1.2.1.1.2.1.2	0.444876783398184	.	191480001	192000000	#FFDADA	1	0.625
chr1	192000001	192440000	A.2.2.2.1.2.1.1.2.1.1	0.446173800259403	.	192000001	192440000	#FFDADA	1	0.625
chr1	192440001	192760000	B.2.1.2.2.2.2.1.1	0.163424124513619	.	192440001	192760000	#4848FF	1	0.25
chr1	192760001	193000000	B.1.1.1.1.2.1.1.1	0.400778210116732	.	192760001	193000000	#DADAFF	1	0.5
chr1	193000001	193120000	A.1.2.2.1.2.1.2.2.1.1	0.649805447470817	.	193000001	193120000	#FF4848	1	0.875
chr1	193120001	193760000	B.2.1.2.1.2.2.1.2.1.1	0.188067444876783	.	193120001	193760000	#4848FF	1	0.25
chr1	193760001	194080000	B.2.2.1.1.1.1.1.1.2.1	0.154345006485084	.	193760001	194080000	#0000FF	1	0.125
chr1	194080001	194600000	B.2.2.1.1.1.1.2.1.2.2.1.1.2	0.141374837872892	.	194080001	194600000	#0000FF	1	0.125
chr1	194600001	194840000	B.1.1.2.2.2.1.2.2.1	0.32295719844358	.	194600001	194840000	#DADAFF	1	0.5
chr1	194840001	195160000	B.2.1.2.1.2.2.2.2.2	0.178988326848249	.	194840001	195160000	#4848FF	1	0.25
chr1	195160001	195440000	B.2.1.2.2.2.2.2.1.2.1	0.159533073929961	.	195160001	195440000	#4848FF	1	0.25
chr1	195440001	195720000	B.2.1.2.1.2.2.1.2.1.2	0.186770428015564	.	195440001	195720000	#4848FF	1	0.25
chr1	195720001	196040000	B.1.1.1.1.2.1.1.2	0.399481193255512	.	195720001	196040000	#DADAFF	1	0.5
chr1	196040001	196360000	B.1.1.2.2.2.1.1.2.1	0.329442282749676	.	196040001	196360000	#DADAFF	1	0.5
chr1	196360001	196680000	B.1.1.1.1.1.1.1	0.409857328145266	.	196360001	196680000	#DADAFF	1	0.5
chr1	196680001	197040000	B.1.1.2.2.2.1.1.2.2	0.328145265888457	.	196680001	197040000	#DADAFF	1	0.5
chr1	197040001	197200000	A.2.2.1.1.1.2.2.1.2.2	0.498054474708171	.	197040001	197200000	#FFDADA	1	0.625
chr1	197200001	197520000	B.1.1.2.2.2.1.2.2.2	0.321660181582361	.	197200001	197520000	#DADAFF	1	0.5
chr1	197520001	197800000	A.2.1.2.1.2.1.1.2	0.544747081712062	.	197520001	197800000	#FF9191	1	0.75
chr1	197800001	197960000	A.2.1.2.1.2.2.1.2	0.538261997405966	.	197800001	197960000	#FF9191	1	0.75
chr1	197960001	198080000	A.2.2.2.1.2.1.1.1.1	0.448767833981842	.	197960001	198080000	#FFDADA	1	0.625
chr1	198080001	198280000	A.2.2.1.1.1.2.2.1.2.1	0.49935149156939	.	198080001	198280000	#FFDADA	1	0.625
chr1	198280001	198480000	B.1.1.2.2.2.1.2.1.2	0.324254215304799	.	198280001	198480000	#DADAFF	1	0.5
chr1	198480001	198720000	A.2.2.2.1.2.1.1.2.2	0.443579766536965	.	198480001	198720000	#FFDADA	1	0.625
chr1	198720001	199040000	B.2.2.1.2.2.2.2.2.2.2.2	0.0376134889753567	.	198720001	199040000	#0000FF	1	0.125
chr1	199040001	199240000	B.2.2.1.2.2.1.2.2.1.1.1.1	0.0648508430609598	.	199040001	199240000	#0000FF	1	0.125
chr1	199240001	199440000	B.2.2.1.2.2.1.2.2.2.1	0.059662775616083	.	199240001	199440000	#0000FF	1	0.125
chr1	199440001	199640000	B.2.2.1.2.2.1.2.2.1.1.2	0.0622568093385214	.	199440001	199640000	#0000FF	1	0.125
chr1	199640001	199880000	B.2.2.1.2.2.2.2.1.1.2.1	0.0492866407263294	.	199640001	199880000	#0000FF	1	0.125
chr1	199880001	200080000	B.1.2.1.1.1.1.1.1	0.317769130998703	.	199880001	200080000	#9191FF	1	0.375
chr1	200080001	200520000	A.2.2.2.1.2.2.1.2.1	0.43579766536965	.	200080001	200520000	#FFDADA	1	0.625
chr1	200520001	200880000	A.1.2.1.2.1.1.1.2.1	0.731517509727626	.	200520001	200880000	#FF4848	1	0.875
chr1	200880001	201120000	A.1.2.2.1.1.2.1.2	0.669260700389105	.	200880001	201120000	#FF4848	1	0.875
chr1	201120001	201400000	A.1.2.2.2.2.1.2.2	0.616083009079118	.	201120001	201400000	#FF4848	1	0.875
chr1	201400001	201800000	A.1.1.1.1.2.1.1.1	0.989623865110246	.	201400001	201800000	#FF0000	1	1
chr1	201800001	202120000	A.1.1.1.1.1.1.2.1.2	0.997405966277562	.	201800001	202120000	#FF0000	1	1
chr1	202120001	202280000	A.1.1.2.2.1.1.1.2.1	0.85473411154345	.	202120001	202280000	#FF0000	1	1
chr1	202280001	202560000	A.1.1.1.2.1.1.2.1.2	0.95201037613489	.	202280001	202560000	#FF0000	1	1
chr1	202560001	202720000	A.1.2.1.1.2.2.1.2.1	0.743190661478599	.	202560001	202720000	#FF4848	1	0.875
chr1	202720001	203000000	A.1.1.1.1.2.2.2.1.1	0.971465629053178	.	202720001	203000000	#FF0000	1	1
chr1	203000001	203240000	A.1.2.2.2.1.1.1.1	0.638132295719844	.	203000001	203240000	#FF4848	1	0.875
chr1	203240001	203320000	A.1.2.1.1.1.2.1.1.1.2	0.784695201037613	.	203240001	203320000	#FF4848	1	0.875
chr1	203320001	203520000	A.2.1.1.1.1.1.1.1	0.601815823605707	.	203320001	203520000	#FF9191	1	0.75
chr1	203520001	203840000	A.1.1.1.1.2.2.2.2.2	0.96757457846952	.	203520001	203840000	#FF0000	1	1
chr1	203840001	204080000	A.1.2.2.2.2.1.2.1.1.2	0.619974059662776	.	203840001	204080000	#FF4848	1	0.875
chr1	204080001	204360000	A.1.2.1.1.2.2.1.2.2	0.74189364461738	.	204080001	204360000	#FF4848	1	0.875
chr1	204360001	204720000	A.1.1.1.1.1.2.1.2	0.993514915693904	.	204360001	204720000	#FF0000	1	1
chr1	204720001	205040000	A.1.2.2.2.1.1.1.2	0.636835278858625	.	204720001	205040000	#FF4848	1	0.875
chr1	205040001	205200000	A.1.1.1.2.1.1.1.2.1.1	0.959792477302205	.	205040001	205200000	#FF0000	1	1
chr1	205200001	205560000	A.1.1.1.2.1.1.2.2	0.950713359273671	.	205200001	205560000	#FF0000	1	1
chr1	205560001	205960000	A.1.1.1.2.1.1.2.1.1	0.953307392996109	.	205560001	205960000	#FF0000	1	1
chr1	206040001	206360000	A.1.2.1.1.1.2.1.2.1	0.778210116731518	.	206040001	206360000	#FF4848	1	0.875
chr1	206480001	206600000	A.1.2.2.2.2.2.2.2.1.1	0.605706874189364	.	206480001	206600000	#FF4848	1	0.875
chr1	206600001	207240000	A.1.1.1.1.1.1.1	1	.	206600001	207240000	#FF0000	1	1
chr1	207240001	207760000	A.1.1.1.2.2.1.1.1.1.2	0.932555123216602	.	207240001	207760000	#FF0000	1	1
chr1	207760001	208000000	A.1.1.1.2.2.2.2.1.1	0.915693904020752	.	207760001	208000000	#FF0000	1	1
chr1	208000001	208160000	A.1.2.1.2.2.1.1.1.2.1.1.1	0.704280155642023	.	208000001	208160000	#FF4848	1	0.875
chr1	208160001	208440000	A.2.1.2.1.1.1.2.1.1	0.553826199740597	.	208160001	208440000	#FF9191	1	0.75
chr1	208440001	208840000	B.2.1.2.1.2.1.2.2	0.190661478599222	.	208440001	208840000	#4848FF	1	0.25
chr1	208840001	209360000	B.2.2.2.2.1.2.1	0.00778210116731518	.	208840001	209360000	#0000FF	1	0.125
chr1	209360001	209760000	B.2.2.1.1.1.2.2.1.2	0.132295719844358	.	209360001	209760000	#0000FF	1	0.125
chr1	209760001	210040000	A.2.1.2.1.2.2.2.2	0.535667963683528	.	209760001	210040000	#FF9191	1	0.75
chr1	210040001	210400000	B.2.2.1.2.2.2.1.1.1	0.0570687418936446	.	210040001	210400000	#0000FF	1	0.125
chr1	210400001	210520000	B.1.2.2.2.2.1.2.1.1.2	0.25810635538262	.	210400001	210520000	#9191FF	1	0.375
chr1	210520001	210840000	B.1.2.1.2.2.2.2	0.287937743190661	.	210520001	210840000	#9191FF	1	0.375
chr1	210840001	210920000	B.1.2.2.2.2.1.2.1.2.2	0.255512321660182	.	210840001	210920000	#9191FF	1	0.375
chr1	210920001	211400000	B.2.1.2.1.2.1.2.1.1.1	0.194552529182879	.	210920001	211400000	#4848FF	1	0.25
chr1	211400001	211680000	A.1.2.1.2.2.1.2.2.2.1	0.692607003891051	.	211400001	211680000	#FF4848	1	0.875
chr1	211680001	211840000	A.1.1.2.2.2.2.1.1.2.2	0.804150453955901	.	211680001	211840000	#FF0000	1	1
chr1	211840001	212120000	A.1.1.2.2.2.2.1.1.2.1.1	0.80674448767834	.	211840001	212120000	#FF0000	1	1
chr1	212120001	212280000	A.1.1.2.2.2.2.1.1.2.1.2	0.805447470817121	.	212120001	212280000	#FF0000	1	1
chr1	212280001	212440000	A.1.1.2.1.2.1.2.2.2.1.1	0.867704280155642	.	212280001	212440000	#FF0000	1	1
chr1	212440001	212640000	A.1.1.2.1.2.1.2.2.2.1.2	0.866407263294423	.	212440001	212640000	#FF0000	1	1
chr1	212640001	213080000	A.1.1.1.1.2.1.2.2	0.981841763942931	.	212640001	213080000	#FF0000	1	1
chr1	213080001	213280000	A.1.1.2.1.2.1.2.2.2.2	0.865110246433204	.	213080001	213280000	#FF0000	1	1
chr1	213280001	213920000	A.2.2.2.1.2.2.1.1	0.437094682230869	.	213280001	213920000	#FFDADA	1	0.625
chr1	213920001	214360000	B.1.2.1.1.1.2.2.2	0.308690012970169	.	213920001	214360000	#9191FF	1	0.375
chr1	214360001	214560000	A.2.2.2.1.2.2.1.2.2	0.434500648508431	.	214360001	214560000	#FFDADA	1	0.625
chr1	214560001	214840000	B.1.1.1.1.2.2.1.1.2	0.392996108949416	.	214560001	214840000	#DADAFF	1	0.5
chr1	214840001	215000000	B.2.1.2.1.2.2.2.1.2	0.182879377431907	.	214840001	215000000	#4848FF	1	0.25
chr1	215000001	215200000	B.2.1.2.1.2.2.2.2.1.1	0.181582360570687	.	215000001	215200000	#4848FF	1	0.25
chr1	215200001	215680000	B.2.2.1.2.2.2.2.2.2.1.2.1	0.0415045395590143	.	215200001	215680000	#0000FF	1	0.125
chr1	215680001	215840000	B.1.1.2.2.2.1.2.1.1.1	0.326848249027237	.	215680001	215840000	#DADAFF	1	0.5
chr1	215840001	216360000	B.2.2.1.2.2.2.2.1.1.1.1.1	0.053177691309987	.	215840001	216360000	#0000FF	1	0.125
chr1	216360001	216680000	B.2.2.1.1.1.1.2.1.2.2.1.2	0.140077821011673	.	216360001	216680000	#0000FF	1	0.125
chr1	216680001	217240000	B.2.2.2.1.1.1.1.2	0.0324254215304799	.	216680001	217240000	#0000FF	1	0.125
chr1	217240001	217840000	B.2.2.1.2.2.1.2.1.1.1.2	0.0713359273670558	.	217240001	217840000	#0000FF	1	0.125
chr1	217840001	218040000	B.2.1.2.1.2.2.1.1	0.189364461738003	.	217840001	218040000	#4848FF	1	0.25
chr1	218040001	218440000	B.2.2.1.2.2.1.2.2.1.2	0.0609597924773022	.	218040001	218440000	#0000FF	1	0.125
chr1	218440001	218720000	B.1.1.2.2.1.1.2.2.1	0.335927367055772	.	218440001	218720000	#DADAFF	1	0.5
chr1	218720001	218920000	B.2.1.2.1.2.2.2.2.1.2	0.180285343709468	.	218720001	218920000	#4848FF	1	0.25
chr1	218920001	219240000	B.2.2.1.2.2.1.2.1.2.1.1	0.0687418936446174	.	218920001	219240000	#0000FF	1	0.125
chr1	219240001	219400000	A.2.2.2.2.2.2.1.2.2.2	0.415045395590143	.	219240001	219400000	#FFDADA	1	0.625
chr1	219400001	219640000	B.2.2.1.1.1.1.2.1.2.1.2	0.143968871595331	.	219400001	219640000	#0000FF	1	0.125
chr1	219640001	220040000	B.1.2.2.2.2.1.2.2.2.1	0.252918287937743	.	219640001	220040000	#9191FF	1	0.375
chr1	220040001	220320000	A.1.2.1.2.1.1.1.1	0.732814526588846	.	220040001	220320000	#FF4848	1	0.875
chr1	220320001	220480000	A.2.1.1.2.2.1.1.2.1.2	0.568093385214008	.	220320001	220480000	#FF9191	1	0.75
chr1	220480001	220680000	B.1.2.1.1.1.1.2	0.315175097276265	.	220480001	220680000	#9191FF	1	0.375
chr1	220680001	220960000	B.2.1.1.2.2.2	0.219195849546044	.	220680001	220960000	#4848FF	1	0.25
chr1	220960001	221320000	B.2.1.1.1.2.2.1.2.2	0.232166018158236	.	220960001	221320000	#4848FF	1	0.25
chr1	221320001	221800000	B.2.2.1.1.1.1.2.1.2.2.1.1.1	0.142671854734112	.	221320001	221800000	#0000FF	1	0.125
chr1	221800001	221960000	A.2.2.2.1.2.1.1.1.2	0.447470817120623	.	221800001	221960000	#FFDADA	1	0.625
chr1	221960001	222240000	B.2.1.1.1.2.2.1.2.1.1	0.234760051880674	.	221960001	222240000	#4848FF	1	0.25
chr1	222240001	222400000	B.2.2.1.1.1.1.1.1.1	0.155642023346304	.	222240001	222400000	#0000FF	1	0.125
chr1	222400001	222640000	B.2.1.2.2.2.2.2.2	0.156939040207523	.	222400001	222640000	#4848FF	1	0.25
chr1	222640001	222920000	A.2.1.1.2.1.1.2	0.574578469520104	.	222640001	222920000	#FF9191	1	0.75
chr1	222920001	223280000	B.1.2.2.1.1.1.2	0.285343709468223	.	222920001	223280000	#9191FF	1	0.375
chr1	223280001	223680000	A.2.1.2.1.1.1.2.2.2	0.549935149156939	.	223280001	223680000	#FF9191	1	0.75
chr1	223680001	223880000	A.2.2.1.1.1.1.1.2.1	0.511024643320363	.	223680001	223880000	#FFDADA	1	0.625
chr1	223880001	224160000	A.1.1.2.2.2.2.1.1.1.2	0.808041504539559	.	223880001	224160000	#FF0000	1	1
chr1	224160001	224240000	A.1.2.2.1.2.1.2.1	0.651102464332036	.	224160001	224240000	#FF4848	1	0.875
chr1	224240001	224320000	A.1.2.1.2.2.1.2.1	0.695201037613489	.	224240001	224320000	#FF4848	1	0.875
chr1	224320001	224680000	A.1.1.1.2.2.1.1.1.1.1	0.933852140077821	.	224320001	224680000	#FF0000	1	1
chr1	224680001	224880000	A.2.2.1.1.1.1.1.2.2	0.509727626459144	.	224680001	224880000	#FFDADA	1	0.625
chr1	224880001	225160000	B.1.1.2.1.1.2.1.2.1	0.360570687418936	.	224880001	225160000	#DADAFF	1	0.5
chr1	225160001	225560000	B.2.1.2.1.2.1.2.1.2	0.191958495460441	.	225160001	225560000	#4848FF	1	0.25
chr1	225560001	225960000	A.1.2.1.2.1.2.1.2.1	0.717250324254215	.	225560001	225960000	#FF4848	1	0.875
chr1	225960001	226200000	A.1.1.1.2.2.1.1.1.2	0.931258106355383	.	225960001	226200000	#FF0000	1	1
chr1	226200001	226600000	A.1.1.1.1.1.2.2.1	0.992217898832685	.	226200001	226600000	#FF0000	1	1
chr1	226600001	226760000	A.1.2.2.2.2.1.2.1.2.2	0.617380025940337	.	226600001	226760000	#FF4848	1	0.875
chr1	226760001	227000000	A.1.2.2.2.2.1.2.1.1.1	0.621271076523995	.	226760001	227000000	#FF4848	1	0.875
chr1	227000001	227120000	A.1.2.2.2.2.1.1.1	0.625162127107652	.	227000001	227120000	#FF4848	1	0.875
chr1	227120001	227400000	A.1.2.1.1.1.2.1.2.2	0.776913099870298	.	227120001	227400000	#FF4848	1	0.875
chr1	227400001	227600000	A.1.1.2.1.1.1.2.1.2	0.894941634241245	.	227400001	227600000	#FF0000	1	1
chr1	227600001	227920000	A.2.1.1.1.1.2.1.1	0.59662775616083	.	227600001	227920000	#FF9191	1	0.75
chr1	227920001	228240000	A.1.1.2.2.1.2.1.1.2.1.2	0.828793774319066	.	227920001	228240000	#FF0000	1	1
chr1	228240001	228560000	A.1.1.1.1.2.2.2.1.2	0.970168612191958	.	228240001	228560000	#FF0000	1	1
chr1	228560001	228760000	A.1.2.1.1.1.1.1.2.2	0.792477302204929	.	228560001	228760000	#FF4848	1	0.875
chr1	228760001	229400000	A.2.2.1.2.1.2.1	0.473411154345006	.	228760001	229400000	#FFDADA	1	0.625
chr1	229400001	229760000	A.1.1.2.1.2.1.1.2	0.8715953307393	.	229400001	229760000	#FF0000	1	1
chr1	229760001	230160000	A.2.1.2.2.1.2.1.2	0.523994811932555	.	229760001	230160000	#FF9191	1	0.75
chr1	230160001	230400000	A.1.1.2.2.2.1.1.1	0.814526588845655	.	230160001	230400000	#FF0000	1	1
chr1	230400001	230480000	A.2.2.1.2.1.1.1	0.481193255512322	.	230400001	230480000	#FFDADA	1	0.625
chr1	230480001	230760000	B.1.1.1.2.1.2.1.1.2	0.382619974059663	.	230480001	230760000	#DADAFF	1	0.5
chr1	230760001	230960000	A.2.1.2.2.1.2.1.1	0.525291828793774	.	230760001	230960000	#FF9191	1	0.75
chr1	230960001	231400000	A.1.1.2.1.2.1.2.2.1	0.869001297016861	.	230960001	231400000	#FF0000	1	1
chr1	231400001	231760000	A.1.2.1.2.2.1.1.1.2.2.2	0.697795071335927	.	231400001	231760000	#FF4848	1	0.875
chr1	231760001	232000000	B.1.1.2.1.2.2.2.2	0.341115434500649	.	231760001	232000000	#DADAFF	1	0.5
chr1	232000001	232480000	B.2.2.2.1.2.1.1	0.0181582360570687	.	232000001	232480000	#0000FF	1	0.125
chr1	232480001	232720000	B.2.2.1.2.2.2.1.1.2	0.0557717250324254	.	232480001	232720000	#0000FF	1	0.125
chr1	232720001	233000000	B.2.1.2.1.2.1.2.1.1.2	0.19325551232166	.	232720001	233000000	#4848FF	1	0.25
chr1	233000001	233160000	B.1.1.2.1.1.2.2.2	0.35538261997406	.	233000001	233160000	#DADAFF	1	0.5
chr1	233160001	233400000	B.2.1.1.2.2.1	0.220492866407263	.	233160001	233400000	#4848FF	1	0.25
chr1	233400001	233720000	B.1.1.2.2.1.1.2.1.2	0.337224383916991	.	233400001	233720000	#DADAFF	1	0.5
chr1	233720001	233880000	A.2.1.2.1.2.1.2.2	0.540856031128405	.	233720001	233880000	#FF9191	1	0.75
chr1	233880001	234240000	B.1.2.2.2.2.1.2.1.1.1	0.259403372243839	.	233880001	234240000	#9191FF	1	0.375
chr1	234240001	234440000	B.1.1.1.1.1.2.1.1	0.407263294422827	.	234240001	234440000	#DADAFF	1	0.5
chr1	234440001	234600000	A.1.2.1.2.2.1.2.2.2.2	0.691309987029831	.	234440001	234600000	#FF4848	1	0.875
chr1	234600001	234840000	A.1.1.1.2.2.2.1.1.1.1	0.923476005188067	.	234600001	234840000	#FF0000	1	1
chr1	234840001	235000000	A.1.1.1.2.2.2.1.1.2.2.2	0.918287937743191	.	234840001	235000000	#FF0000	1	1
chr1	235000001	235200000	A.1.1.1.1.2.1.2.1.2	0.98313878080415	.	235000001	235200000	#FF0000	1	1
chr1	235240001	235280000	A.1.1.1.1.2.1.2.1.2	0.98313878080415	.	235240001	235280000	#FF0000	1	1
chr1	235280001	235640000	A.1.1.1.1.2.1.2.1.1	0.98443579766537	.	235280001	235640000	#FF0000	1	1
chr1	235640001	236160000	A.2.1.2.1.1.1.2.2.1	0.551232166018158	.	235640001	236160000	#FF9191	1	0.75
chr1	236160001	236320000	A.2.2.1.1.2.1.1.1	0.492866407263294	.	236160001	236320000	#FFDADA	1	0.625
chr1	236320001	236600000	A.1.2.2.1.1.1.2.1.1	0.675745784695201	.	236320001	236600000	#FF4848	1	0.875
chr1	236600001	236760000	A.1.2.2.1.2.1.2.2.1.2.1	0.648508430609598	.	236600001	236760000	#FF4848	1	0.875
chr1	236760001	236920000	A.2.2.2.1.2.2.2	0.433203631647211	.	236760001	236920000	#FFDADA	1	0.625
chr1	236920001	237080000	A.2.2.1.1.2.1.2.2.1	0.486381322957198	.	236920001	237080000	#FFDADA	1	0.625
chr1	237080001	237280000	B.1.2.1.1.1.1.1.2	0.316472114137484	.	237080001	237280000	#9191FF	1	0.375
chr1	237280001	237760000	B.2.2.1.2.2.2.2.1.2	0.0466926070038911	.	237280001	237760000	#0000FF	1	0.125
chr1	237760001	238120000	B.2.2.1.2.2.1.2.1.1.1.1	0.072632944228275	.	237760001	238120000	#0000FF	1	0.125
chr1	238120001	238360000	B.2.1.2.2.2.2.2.1.2.2	0.158236057068742	.	238120001	238360000	#4848FF	1	0.25
chr1	238360001	238800000	B.2.2.1.2.2.2.2.1.1.1.1.2	0.0518806744487678	.	238360001	238800000	#0000FF	1	0.125
chr1	238800001	239320000	B.2.2.1.2.2.2.2.2.2.1.2.2	0.0402075226977951	.	238800001	239320000	#0000FF	1	0.125
chr1	239320001	239520000	B.2.2.1.1.1.1.1.1.2.2.1	0.153047989623865	.	239320001	239520000	#0000FF	1	0.125
chr1	239520001	240160000	B.2.2.1.2.2.2.2.1.1.1.2	0.0505836575875486	.	239520001	240160000	#0000FF	1	0.125
chr1	240160001	240360000	B.2.1.2.1.2.2.2.1.1	0.184176394293126	.	240160001	240360000	#4848FF	1	0.25
chr1	240360001	240600000	B.2.2.1.1.1.1.1.2.2	0.149156939040208	.	240360001	240600000	#0000FF	1	0.125
chr1	240600001	240880000	B.2.2.1.1.1.1.1.1.2.2.2	0.151750972762646	.	240600001	240880000	#0000FF	1	0.125
chr1	240880001	241240000	B.2.2.1.2.2.1.2.1.2.2	0.066147859922179	.	240880001	241240000	#0000FF	1	0.125
chr1	241240001	241640000	B.2.2.1.2.2.1.2.1.2.1.2	0.0674448767833982	.	241240001	241640000	#0000FF	1	0.125
chr1	241640001	241800000	A.2.2.1.1.2.1.2.2.2	0.485084306095979	.	241640001	241800000	#FFDADA	1	0.625
chr1	241800001	242040000	A.1.2.2.1.1.1.2.2.1	0.673151750972763	.	241800001	242040000	#FF4848	1	0.875
chr1	242040001	242160000	A.2.2.1.1.1.2.2.1.1	0.50064850843061	.	242040001	242160000	#FFDADA	1	0.625
chr1	242160001	242560000	B.2.1.2.2.2.2.2.1.1	0.16083009079118	.	242160001	242560000	#4848FF	1	0.25
chr1	242560001	243000000	B.2.2.1.2.2.2.2.2.2.1.1	0.0428015564202335	.	242560001	243000000	#0000FF	1	0.125
chr1	243000001	243200000	B.2.1.1.1.2.2.1.2.1.2	0.233463035019455	.	243000001	243200000	#4848FF	1	0.25
chr1	243200001	243480000	A.2.1.1.2.2.1.1.2.1.1	0.569390402075227	.	243200001	243480000	#FF9191	1	0.75
chr1	243480001	243680000	B.1.1.2.2.1.1.2.2.2	0.334630350194553	.	243480001	243680000	#DADAFF	1	0.5
chr1	243680001	244000000	B.2.2.2.1.1.1.1.1.1.2	0.0350194552529183	.	243680001	244000000	#0000FF	1	0.125
chr1	244000001	244480000	B.1.1.2.2.1.1.2.1.1	0.33852140077821	.	244000001	244480000	#DADAFF	1	0.5
chr1	244480001	244640000	A.1.2.2.1.2.1.2.2.1.2.2	0.647211413748379	.	244480001	244640000	#FF4848	1	0.875
chr1	244640001	244760000	A.2.2.2.2.2.2.1.1.1	0.420233463035019	.	244640001	244760000	#FFDADA	1	0.625
chr1	244760001	245000000	A.1.2.2.1.2.1.1.2.2	0.652399481193256	.	244760001	245000000	#FF4848	1	0.875
chr1	245000001	245200000	A.1.1.2.1.2.2.2.2.2	0.859922178988327	.	245000001	245200000	#FF0000	1	1
chr1	245200001	245560000	A.2.2.1.2.2.2.1.2	0.461738002594034	.	245200001	245560000	#FFDADA	1	0.625
chr1	245560001	245920000	B.1.1.1.2.2.2.2	0.368352788586252	.	245560001	245920000	#DADAFF	1	0.5
chr1	245920001	246200000	A.2.2.2.1.1.2.1.2	0.452658884565499	.	245920001	246200000	#FFDADA	1	0.625
chr1	246200001	246400000	A.1.2.2.1.2.1.1.2.1	0.653696498054475	.	246200001	246400000	#FF4848	1	0.875
chr1	246400001	246680000	A.2.1.1.2.2.2.1.2	0.559014267185473	.	246400001	246680000	#FF9191	1	0.75
chr1	246680001	246840000	A.1.2.1.2.2.1.1.1.1.1.2	0.706874189364462	.	246680001	246840000	#FF4848	1	0.875
chr1	246840001	247120000	A.1.2.1.2.2.1.1.1.1.1.1	0.708171206225681	.	246840001	247120000	#FF4848	1	0.875
chr1	247120001	247360000	A.2.1.1.2.2.1.1.1.2	0.570687418936446	.	247120001	247360000	#FF9191	1	0.75
chr1	247360001	247560000	A.2.1.1.2.2.1.1.2.2	0.566796368352789	.	247360001	247560000	#FF9191	1	0.75
chr1	247560001	247720000	B.1.1.2.2.2.1.2.1.1.2	0.325551232166018	.	247560001	247720000	#DADAFF	1	0.5
chr1	247720001	247960000	B.2.2.1.1.1.1.2.1.1.1	0.147859922178988	.	247720001	247960000	#0000FF	1	0.125
chr1	247960001	248120000	B.1.2.2.1.2.1.1.2	0.276264591439689	.	247960001	248120000	#9191FF	1	0.375
chr1	248120001	248440000	B.2.2.1.2.2.2.2.2.1.2	0.0440985732814527	.	248120001	248440000	#0000FF	1	0.125
chr1	248440001	248760000	B.2.2.1.1.1.1.2.1.1.2	0.146562905317769	.	248440001	248760000	#0000FF	1	0.125
chr1	248760001	248920000	B.1.2.2.1.2.1.2.2	0.27367055771725	.	248760001	248920000	#9191FF	1	0.375
chr1	249040001	249120000	B.1.2.2.1.2.1.2.2	0.27367055771725	.	249040001	249120000	#9191FF	1	0.375
chr1	249120001	249240000	A.1.2.2.1.2.1.2.2.2	0.64591439688716	.	249120001	249240000	#FF4848	1	0.875
chr2	1	200000	B.1.2.1.1.2.2.1.2.2	0.326848249027237	.	1	200000	#9191FF	1	0.375
chr2	200001	640000	A.2.2.2.1.2.1.2.2.1.2	0.428015564202335	.	200001	640000	#FFDADA	1	0.625
chr2	640001	920000	A.2.1.1.2.2.1.2.1.2.1	0.573281452658885	.	640001	920000	#FF9191	1	0.75
chr2	920001	1160000	B.1.2.1.2.2.1.1.1.2	0.316472114137484	.	920001	1160000	#9191FF	1	0.375
chr2	1160001	1440000	B.1.2.2.2.2.2.1	0.269779507133593	.	1160001	1440000	#9191FF	1	0.375
chr2	1440001	1600000	B.1.1.2.1.2.2.1	0.359273670557717	.	1440001	1600000	#DADAFF	1	0.5
chr2	1600001	1840000	A.2.2.2.2.1.1.2.2.2	0.40337224383917	.	1600001	1840000	#FFDADA	1	0.625
chr2	1840001	2320000	B.2.1.1.2.1.1.2	0.24254215304799	.	1840001	2320000	#4848FF	1	0.25
chr2	2320001	2520000	B.2.2.1.1.1.1.1.1	0.155642023346304	.	2320001	2520000	#0000FF	1	0.125
chr2	2520001	3040000	B.1.1.1.2.2.1.1.1	0.380025940337224	.	2520001	3040000	#DADAFF	1	0.5
chr2	3040001	3320000	A.2.1.2.2.2.2.1.1.1.1	0.520103761348898	.	3040001	3320000	#FF9191	1	0.75
chr2	3320001	3520000	A.1.2.1.2.2.2.2.2.1.2.2.2	0.691309987029831	.	3320001	3520000	#FF4848	1	0.875
chr2	3520001	3680000	A.1.2.1.1.2.1.2.1.2	0.763942931258106	.	3520001	3680000	#FF4848	1	0.875
chr2	3680001	4000000	B.1.1.2.1.1.1.2.2	0.369649805447471	.	3680001	4000000	#DADAFF	1	0.5
chr2	4000001	4200000	B.2.1.2.1.1.2.2.2.1.1	0.219195849546044	.	4000001	4200000	#4848FF	1	0.25
chr2	4200001	4960000	B.2.2.2.2.1.1.1.2	0.0259403372243839	.	4200001	4960000	#0000FF	1	0.125
chr2	4960001	5000000	B.2.1.2.2.1.2.1.2.2	0.185473411154345	.	4960001	5000000	#4848FF	1	0.25
chr2	5120001	5280000	B.2.1.2.2.1.2.1.2.2	0.185473411154345	.	5120001	5280000	#4848FF	1	0.25
chr2	5280001	5440000	B.2.1.2.2.1.2.1.2.1	0.186770428015564	.	5280001	5440000	#4848FF	1	0.25
chr2	5440001	5800000	B.2.2.1.1.1.1.2.2.2	0.146562905317769	.	5440001	5800000	#0000FF	1	0.125
chr2	5800001	6200000	B.2.2.1.1.1.1.1.2.2	0.151750972762646	.	5800001	6200000	#0000FF	1	0.125
chr2	6200001	6960000	B.2.2.2.1.2.1.2	0.0415045395590143	.	6200001	6960000	#0000FF	1	0.125
chr2	6960001	7200000	A.1.2.2.2.1.2.2.2.1.2	0.62905317769131	.	6960001	7200000	#FF4848	1	0.875
chr2	7200001	7600000	B.1.2.2.1.2.1.1	0.302204928664073	.	7200001	7600000	#9191FF	1	0.375
chr2	7600001	7800000	B.2.1.2.1.1.2.2.2.1.2	0.217898832684825	.	7600001	7800000	#4848FF	1	0.25
chr2	7800001	8040000	B.2.1.1.2.1.1.1	0.243839169909209	.	7800001	8040000	#4848FF	1	0.25
chr2	8040001	8360000	A.2.2.2.2.1.1.2.2.1.2	0.404669260700389	.	8040001	8360000	#FFDADA	1	0.625
chr2	8360001	8640000	A.2.1.2.2.1.1.2.1.1	0.536964980544747	.	8360001	8640000	#FF9191	1	0.75
chr2	8640001	8920000	A.1.1.2.1.2.2.2.2.1.1	0.841763942931258	.	8640001	8920000	#FF0000	1	1
chr2	8920001	9280000	A.1.1.1.2.1.2.1.2.2	0.940337224383917	.	8920001	9280000	#FF0000	1	1
chr2	9280001	9560000	A.1.1.1.1.2.2.1.2	0.96757457846952	.	9280001	9560000	#FF0000	1	1
chr2	9560001	9880000	A.1.1.1.1.2.1.1.1.2.1.1.2	0.981841763942931	.	9560001	9880000	#FF0000	1	1
chr2	9880001	9960000	A.1.1.2.2.1.2.2.2.2	0.80674448767834	.	9880001	9960000	#FF0000	1	1
chr2	9960001	10280000	A.1.1.1.1.1.2.2.1	0.989623865110246	.	9960001	10280000	#FF0000	1	1
chr2	10280001	10600000	A.1.1.1.1.1.2.2.2.1	0.988326848249027	.	10280001	10600000	#FF0000	1	1
chr2	10600001	10920000	A.1.1.1.2.2.1.1.2.2.1	0.928664072632944	.	10600001	10920000	#FF0000	1	1
chr2	10920001	11240000	A.1.2.1.1.1.2.1.2.1.2	0.785992217898833	.	10920001	11240000	#FF4848	1	0.875
chr2	11240001	11520000	A.1.1.1.2.1.1.2.1.1.1.1	0.957198443579767	.	11240001	11520000	#FF0000	1	1
chr2	11520001	11760000	A.1.1.2.1.1.1.2.2	0.885862516212711	.	11520001	11760000	#FF0000	1	1
chr2	11760001	11920000	A.1.2.1.1.2.1.1.1.2.1.2	0.77431906614786	.	11760001	11920000	#FF4848	1	0.875
chr2	11920001	12160000	A.1.2.1.1.2.1.1.1.1.2	0.776913099870298	.	11920001	12160000	#FF4848	1	0.875
chr2	12160001	12240000	A.1.2.2.2.1.1.1.2.1	0.64461738002594	.	12160001	12240000	#FF4848	1	0.875
chr2	12240001	12480000	A.1.2.1.2.2.2.2.2.1.2.1	0.69390402075227	.	12240001	12480000	#FF4848	1	0.875
chr2	12480001	12880000	A.1.2.2.2.1.2.2.2.1.1	0.630350194552529	.	12480001	12880000	#FF4848	1	0.875
chr2	12880001	13200000	A.2.2.2.1.2.1.2.2.1.1	0.429312581063554	.	12880001	13200000	#FFDADA	1	0.625
chr2	13200001	13880000	B.2.2.2.2.1.1.1.1	0.0272373540856031	.	13200001	13880000	#0000FF	1	0.125
chr2	13880001	14320000	B.2.2.2.1.2.1.1.1	0.0440985732814527	.	13880001	14320000	#0000FF	1	0.125
chr2	14320001	14680000	B.2.2.2.1.1.2.2.2.1	0.0466926070038911	.	14320001	14680000	#0000FF	1	0.125
chr2	14680001	15080000	B.2.2.1.1.1.1.1.2.1.1	0.154345006485084	.	14680001	15080000	#0000FF	1	0.125
chr2	15080001	15320000	B.1.2.1.2.2.1.1.1.1	0.317769130998703	.	15080001	15320000	#9191FF	1	0.375
chr2	15320001	15720000	A.1.2.1.1.2.2.2.1.1.2.2	0.748378728923476	.	15320001	15720000	#FF4848	1	0.875
chr2	15720001	15960000	A.2.1.1.2.2.1.2.1.2.2	0.571984435797665	.	15720001	15960000	#FF9191	1	0.75
chr2	15960001	16280000	A.2.2.2.2.1.1.2.2.1.1	0.405966277561608	.	15960001	16280000	#FFDADA	1	0.625
chr2	16320001	16680000	A.2.2.2.2.1.1.2.2.1.1	0.405966277561608	.	16320001	16680000	#FFDADA	1	0.625
chr2	16680001	16800000	B.1.1.1.1.1.2.2	0.390402075226978	.	16680001	16800000	#DADAFF	1	0.5
chr2	16800001	16960000	A.2.1.1.2.2.1.2.1.1.1	0.575875486381323	.	16800001	16960000	#FF9191	1	0.75
chr2	16960001	17240000	B.2.1.2.1.1.1.2.2.1	0.226977950713359	.	16960001	17240000	#4848FF	1	0.25
chr2	17240001	17400000	B.1.2.1.1.2.1.2.1.1.1	0.335927367055772	.	17240001	17400000	#9191FF	1	0.375
chr2	17400001	17680000	B.2.1.1.2.2.1.1.2	0.237354085603113	.	17400001	17680000	#4848FF	1	0.25
chr2	17680001	18000000	A.2.1.1.2.2.1.2.2.1	0.570687418936446	.	17680001	18000000	#FF9191	1	0.75
chr2	18000001	18560000	B.2.2.1.2.2.2.2.2	0.066147859922179	.	18000001	18560000	#0000FF	1	0.125
chr2	18560001	18760000	B.1.2.2.1.2.1.2.1	0.300907911802853	.	18560001	18760000	#9191FF	1	0.375
chr2	18760001	19200000	B.2.2.1.2.2.1.1.1.2	0.0881971465629053	.	18760001	19200000	#0000FF	1	0.125
chr2	19240001	19600000	B.2.2.1.1.1.1.1.2.1.2	0.153047989623865	.	19240001	19600000	#0000FF	1	0.125
chr2	19600001	19880000	B.2.2.1.1.1.1.2.2.1	0.147859922178988	.	19600001	19880000	#0000FF	1	0.125
chr2	19880001	20080000	A.2.2.2.2.1.1.1.1.1	0.417639429312581	.	19880001	20080000	#FFDADA	1	0.625
chr2	20080001	20560000	A.1.1.2.1.2.2.2.2.2	0.83916990920882	.	20080001	20560000	#FF0000	1	1
chr2	20560001	20680000	A.1.2.1.2.2.2.2.2.1.2.2.1	0.692607003891051	.	20560001	20680000	#FF4848	1	0.875
chr2	20680001	20840000	A.1.2.1.1.2.1.1.1.1.1	0.778210116731518	.	20680001	20840000	#FF4848	1	0.875
chr2	20840001	21080000	A.2.2.1.1.1.1.2.2.2	0.503242542153048	.	20840001	21080000	#FFDADA	1	0.625
chr2	21080001	21240000	B.1.1.1.2.2.1.1.2	0.378728923476005	.	21080001	21240000	#DADAFF	1	0.5
chr2	21240001	21400000	B.1.2.2.2.2.2.2.1	0.268482490272374	.	21240001	21400000	#9191FF	1	0.375
chr2	21400001	21560000	B.1.2.1.1.2.1.2.1.2	0.333333333333333	.	21400001	21560000	#9191FF	1	0.375
chr2	21560001	21920000	B.2.2.1.2.2.1.1.1.1.1	0.0907911802853437	.	21560001	21920000	#0000FF	1	0.125
chr2	21920001	22000000	B.2.1.2.1.1.2.2.1	0.220492866407263	.	21920001	22000000	#4848FF	1	0.25
chr2	22000001	22320000	B.2.2.2.1.1.2.2.2.2	0.0453955901426719	.	22000001	22320000	#0000FF	1	0.125
chr2	22320001	22560000	B.2.1.2.2.1.2.2.2.1	0.178988326848249	.	22320001	22560000	#4848FF	1	0.25
chr2	22560001	23160000	B.2.2.2.2.2.1.1	0.00389105058365759	.	22560001	23160000	#0000FF	1	0.125
chr2	23160001	23400000	B.2.1.2.1.1.1.2.1	0.228274967574578	.	23160001	23400000	#4848FF	1	0.25
chr2	23400001	23520000	B.1.2.1.1.2.2.1.2.1	0.328145265888457	.	23400001	23520000	#9191FF	1	0.375
chr2	23520001	24000000	A.2.1.1.2.1.2.1	0.587548638132296	.	23520001	24000000	#FF9191	1	0.75
chr2	24000001	24360000	A.1.1.1.1.2.2.1.1	0.968871595330739	.	24000001	24360000	#FF0000	1	1
chr2	24360001	24600000	A.1.1.1.2.1.1.2.1.2.1.2	0.95201037613489	.	24360001	24600000	#FF0000	1	1
chr2	24600001	24840000	A.1.1.1.2.2.2.1.1.1.1	0.918287937743191	.	24600001	24840000	#FF0000	1	1
chr2	24840001	25040000	A.1.1.1.2.2.2.1.1.1.2.2	0.915693904020752	.	24840001	25040000	#FF0000	1	1
chr2	25040001	25120000	A.1.2.1.2.1.1.1.1.1.1	0.743190661478599	.	25040001	25120000	#FF4848	1	0.875
chr2	25120001	25440000	A.1.1.1.2.2.2.2.2.1.1.1	0.905317769130999	.	25120001	25440000	#FF0000	1	1
chr2	25440001	25800000	A.1.1.2.2.1.1.2.1.2.2	0.824902723735409	.	25440001	25800000	#FF0000	1	1
chr2	25800001	25960000	A.1.2.1.2.1.2.1.2.2.2.2	0.718547341115435	.	25800001	25960000	#FF4848	1	0.875
chr2	25960001	26360000	A.1.1.1.1.1.2.2.2.2	0.987029831387808	.	25960001	26360000	#FF0000	1	1
chr2	26360001	26680000	A.1.1.1.2.2.1.2.1	0.926070038910506	.	26360001	26680000	#FF0000	1	1
chr2	26680001	27000000	A.1.1.2.1.1.1.1.1.1.2	0.898832684824903	.	26680001	27000000	#FF0000	1	1
chr2	27000001	27240000	A.1.1.2.2.1.2.1.2.2.1	0.819714656290532	.	27000001	27240000	#FF0000	1	1
chr2	27240001	27600000	A.1.1.2.2.1.2.1.1	0.82230869001297	.	27240001	27600000	#FF0000	1	1
chr2	27600001	27920000	A.1.1.2.1.1.1.1.1.2.1.1	0.897535667963684	.	27600001	27920000	#FF0000	1	1
chr2	27920001	28680000	A.1.1.1.2.2.2.2.2.2	0.901426718547341	.	27920001	28680000	#FF0000	1	1
chr2	28680001	29000000	A.1.1.1.2.2.2.2.2.1.1.2	0.90402075226978	.	28680001	29000000	#FF0000	1	1
chr2	29000001	29160000	A.1.1.2.1.1.2.2.2.1.2	0.863813229571984	.	29000001	29160000	#FF0000	1	1
chr2	29160001	29480000	A.2.1.1.1.1.2.1.2.1	0.609597924773022	.	29160001	29480000	#FF9191	1	0.75
chr2	29480001	30000000	B.1.1.1.2.1.1.2.1	0.383916990920882	.	29480001	30000000	#DADAFF	1	0.5
chr2	30000001	30360000	A.2.2.2.1.1.2.2.1.1.1	0.443579766536965	.	30000001	30360000	#FFDADA	1	0.625
chr2	30360001	30640000	A.1.1.2.1.2.2.1.2	0.846952010376135	.	30360001	30640000	#FF0000	1	1
chr2	30640001	30920000	A.1.2.1.1.1.2.1.2.1.1	0.787289234760052	.	30640001	30920000	#FF4848	1	0.875
chr2	30920001	31240000	A.2.2.2.2.1.1.2.1.1.2	0.408560311284047	.	30920001	31240000	#FFDADA	1	0.625
chr2	31240001	31600000	B.1.1.1.2.1.1.2.2	0.382619974059663	.	31240001	31600000	#DADAFF	1	0.5
chr2	31600001	31880000	B.1.2.1.2.2.1.2	0.312581063553826	.	31600001	31880000	#9191FF	1	0.375
chr2	31880001	32080000	A.2.2.1.2.1.2.2.1.1	0.466926070038911	.	31880001	32080000	#FFDADA	1	0.625
chr2	32080001	32400000	A.1.1.1.2.1.1.2.1.1.1.2	0.955901426718547	.	32080001	32400000	#FF0000	1	1
chr2	32400001	32760000	A.1.1.1.2.1.1.2.1.2.1.1	0.953307392996109	.	32400001	32760000	#FF0000	1	1
chr2	32760001	32920000	A.1.2.1.1.2.1.1.1.2.1.1	0.775616083009079	.	32760001	32920000	#FF4848	1	0.875
chr2	32920001	33360000	A.1.1.2.1.2.2.2.2.1.2	0.840466926070039	.	32920001	33360000	#FF0000	1	1
chr2	33360001	33680000	A.1.2.2.1.2.1.1.1.2.1	0.67704280155642	.	33360001	33680000	#FF4848	1	0.875
chr2	33680001	33840000	A.2.1.2.2.1.1.2.2.2.1	0.533073929961089	.	33680001	33840000	#FF9191	1	0.75
chr2	33840001	34200000	B.2.1.2.1.1.1.2.2.2	0.22568093385214	.	33840001	34200000	#4848FF	1	0.25
chr2	34200001	34400000	B.2.1.2.2.1.2.1.1.1	0.189364461738003	.	34200001	34400000	#4848FF	1	0.25
chr2	34400001	34720000	B.2.2.1.2.2.1.1.2.1.1	0.0869001297016861	.	34400001	34720000	#0000FF	1	0.125
chr2	34720001	34800000	B.2.1.1.2.2.1.1.1	0.238651102464332	.	34720001	34800000	#4848FF	1	0.25
chr2	34800001	35080000	B.2.2.1.1.1.1.2.1.2	0.149156939040208	.	34800001	35080000	#0000FF	1	0.125
chr2	35080001	35720000	B.2.2.2.1.1.2.2.1	0.0479896238651102	.	35080001	35720000	#0000FF	1	0.125
chr2	35720001	36000000	B.2.2.1.2.2.1.1.1.1.2	0.0894941634241245	.	35720001	36000000	#0000FF	1	0.125
chr2	36000001	36320000	B.2.2.1.2.2.1.1.2.2	0.0843060959792477	.	36000001	36320000	#0000FF	1	0.125
chr2	36320001	36560000	B.2.1.2.2.1.2.2.2.2	0.17769130998703	.	36320001	36560000	#4848FF	1	0.25
chr2	36560001	36720000	B.1.2.1.1.2.1.2.1.1.2	0.334630350194553	.	36560001	36720000	#9191FF	1	0.375
chr2	36720001	37040000	A.2.2.1.2.1.1.2.1	0.48378728923476	.	36720001	37040000	#FFDADA	1	0.625
chr2	37040001	37320000	A.1.2.1.1.2.2.2.2.1	0.745784695201038	.	37040001	37320000	#FF4848	1	0.875
chr2	37320001	37560000	A.1.2.1.1.2.2.2.1.2	0.747081712062257	.	37320001	37560000	#FF4848	1	0.875
chr2	37560001	38040000	A.1.2.1.2.2.2.2.2.1.1	0.695201037613489	.	37560001	38040000	#FF4848	1	0.875
chr2	38040001	38120000	A.2.2.1.1.1.1.2.1	0.505836575875486	.	38040001	38120000	#FFDADA	1	0.625
chr2	38120001	38520000	A.1.2.2.1.2.1.2.2.1	0.666666666666667	.	38120001	38520000	#FF4848	1	0.875
chr2	38520001	38800000	A.1.1.1.2.1.1.2.1.2.2.2	0.949416342412451	.	38520001	38800000	#FF0000	1	1
chr2	38800001	38960000	A.1.1.1.2.2.2.1.1.1.2.1	0.916990920881971	.	38800001	38960000	#FF0000	1	1
chr2	38960001	39480000	A.1.1.1.2.1.2.1.1.1	0.945525291828794	.	38960001	39480000	#FF0000	1	1
chr2	39480001	39760000	A.1.2.1.1.2.2.2.1.1.2.1	0.749675745784695	.	39480001	39760000	#FF4848	1	0.875
chr2	39760001	40040000	A.2.1.2.2.2.2.1.1.2	0.517509727626459	.	39760001	40040000	#FF9191	1	0.75
chr2	40040001	40360000	B.2.1.2.1.1.2.2.2.2	0.216601815823606	.	40040001	40360000	#4848FF	1	0.25
chr2	40360001	40800000	B.2.2.2.1.2.1.1.2	0.0428015564202335	.	40360001	40800000	#0000FF	1	0.125
chr2	40800001	42080000	B.2.2.2.2.1.1.2.2.2	0.0220492866407263	.	40800001	42080000	#0000FF	1	0.125
chr2	42080001	42320000	A.2.1.1.2.2.1.2.1.1.2	0.574578469520104	.	42080001	42320000	#FF9191	1	0.75
chr2	42320001	42560000	A.1.2.1.1.2.2.2.2.2	0.744487678339818	.	42320001	42560000	#FF4848	1	0.875
chr2	42560001	42680000	A.1.2.1.2.2.2.2.2.2	0.690012970168612	.	42560001	42680000	#FF4848	1	0.875
chr2	42680001	43040000	A.1.1.2.1.2.1.1.2.1	0.857328145265888	.	42680001	43040000	#FF0000	1	1
chr2	43040001	43520000	A.1.1.1.1.1.1.2.2	0.994811932555123	.	43040001	43520000	#FF0000	1	1
chr2	43520001	43800000	A.1.1.1.2.2.1.1.2.2.2	0.927367055771725	.	43520001	43800000	#FF0000	1	1
chr2	43800001	44040000	A.1.1.2.1.1.2.2.2.1.1.2.2	0.865110246433204	.	43800001	44040000	#FF0000	1	1
chr2	44040001	44240000	A.1.1.2.1.1.2.2.2.1.1.2.1	0.866407263294423	.	44040001	44240000	#FF0000	1	1
chr2	44240001	44440000	A.1.1.2.2.1.1.2.1.2.1.2	0.826199740596628	.	44240001	44440000	#FF0000	1	1
chr2	44440001	44600000	A.1.2.1.2.1.1.1.2.2.2	0.734111543450065	.	44440001	44600000	#FF4848	1	0.875
chr2	44600001	45240000	A.2.1.1.1.1.2.2.2.2	0.604409857328145	.	44600001	45240000	#FF9191	1	0.75
chr2	45240001	45800000	A.2.1.1.1.2.2.1	0.599221789883268	.	45240001	45800000	#FF9191	1	0.75
chr2	45800001	46200000	A.1.2.1.1.1.2.2.1.2	0.780804150453956	.	45800001	46200000	#FF4848	1	0.875
chr2	46200001	46600000	A.1.1.2.1.1.2.2.1.1.1	0.874189364461738	.	46200001	46600000	#FF0000	1	1
chr2	46600001	46720000	A.1.2.1.2.1.2.1.1.1.2	0.72632944228275	.	46600001	46720000	#FF4848	1	0.875
chr2	46720001	46840000	A.1.1.2.2.1.2.2.2.1.1.2	0.809338521400778	.	46720001	46840000	#FF0000	1	1
chr2	46840001	47160000	A.1.1.2.1.1.1.1.1.1.1	0.900129701686122	.	46840001	47160000	#FF0000	1	1
chr2	47160001	47640000	A.1.1.1.1.1.1.1.1	1	.	47160001	47640000	#FF0000	1	1
chr2	47640001	48040000	A.1.1.2.1.2.1.1.2.2	0.856031128404669	.	47640001	48040000	#FF0000	1	1
chr2	48040001	48320000	A.1.2.1.1.2.1.1.1.2.2	0.773022049286641	.	48040001	48320000	#FF4848	1	0.875
chr2	48320001	48760000	A.1.1.2.1.2.1.1.1.1	0.859922178988327	.	48320001	48760000	#FF0000	1	1
chr2	48760001	48960000	A.2.2.1.2.1.1.2.2.1	0.482490272373541	.	48760001	48960000	#FFDADA	1	0.625
chr2	48960001	49120000	B.1.2.1.1.2.1.2.2.1	0.332036316472114	.	48960001	49120000	#9191FF	1	0.375
chr2	49120001	49640000	B.2.2.2.1.1.2.1.2.2	0.0492866407263294	.	49120001	49640000	#0000FF	1	0.125
chr2	49640001	49760000	B.2.1.2.1.1.1.1.2	0.229571984435798	.	49640001	49760000	#4848FF	1	0.25
chr2	49760001	50440000	B.2.2.1.2.2.2.2.1.1	0.0687418936446174	.	49760001	50440000	#0000FF	1	0.125
chr2	50440001	50720000	B.2.1.2.2.1.2.1.1.2	0.188067444876783	.	50440001	50720000	#4848FF	1	0.25
chr2	50720001	51280000	B.2.2.1.2.2.1.2.2.1.2.1	0.0791180285343709	.	50720001	51280000	#0000FF	1	0.125
chr2	51280001	51960000	B.2.2.1.2.2.1.2.2.2.2	0.0752269779507134	.	51280001	51960000	#0000FF	1	0.125
chr2	51960001	52800000	B.2.2.2.1.1.2.1.2.1	0.0505836575875486	.	51960001	52800000	#0000FF	1	0.125
chr2	52800001	53160000	B.2.2.1.1.1.1.2.1.1	0.150453955901427	.	52800001	53160000	#0000FF	1	0.125
chr2	53160001	53840000	B.2.2.1.2.2.1.1.2.1.2	0.0856031128404669	.	53160001	53840000	#0000FF	1	0.125
chr2	53840001	54080000	A.2.1.1.2.2.1.2.2.2	0.569390402075227	.	53840001	54080000	#FF9191	1	0.75
chr2	54080001	54360000	A.1.2.1.1.2.2.2.1.1.1	0.750972762645914	.	54080001	54360000	#FF4848	1	0.875
chr2	54360001	54760000	A.1.2.2.2.1.2.2.2.2	0.627756160830091	.	54360001	54760000	#FF4848	1	0.875
chr2	54760001	54880000	A.1.2.1.2.2.2.2.1	0.696498054474708	.	54760001	54880000	#FF4848	1	0.875
chr2	54880001	55120000	A.1.2.2.1.2.1.1.2.1	0.673151750972763	.	54880001	55120000	#FF4848	1	0.875
chr2	55120001	55400000	A.1.1.1.2.1.2.1.2.1	0.941634241245136	.	55120001	55400000	#FF0000	1	1
chr2	55400001	55920000	A.1.1.1.2.1.1.2.2.1	0.948119325551232	.	55400001	55920000	#FF0000	1	1
chr2	55920001	56200000	A.2.2.1.2.1.1.2.2.2	0.481193255512322	.	55920001	56200000	#FFDADA	1	0.625
chr2	56200001	56440000	B.1.1.2.1.1.1.2.1	0.37094682230869	.	56200001	56440000	#DADAFF	1	0.5
chr2	56440001	57120000	B.2.2.2.2.1.1.2.2.1	0.0233463035019455	.	56440001	57120000	#0000FF	1	0.125
chr2	57120001	57360000	B.2.2.1.2.2.1.2.1.2	0.0817120622568093	.	57120001	57360000	#0000FF	1	0.125
chr2	57360001	57920000	B.2.2.1.2.2.2.2.1.2	0.0674448767833982	.	57360001	57920000	#0000FF	1	0.125
chr2	57920001	58240000	B.1.2.2.2.2.1.1.1	0.277561608300908	.	57920001	58240000	#9191FF	1	0.375
chr2	58240001	58480000	A.2.1.2.2.1.1.2.2.2.2	0.53177691309987	.	58240001	58480000	#FF9191	1	0.75
chr2	58480001	58800000	B.1.2.1.1.2.1.2.2.2	0.330739299610895	.	58480001	58800000	#9191FF	1	0.375
chr2	58800001	59000000	A.1.2.2.2.1.2.2.1	0.631647211413748	.	58800001	59000000	#FF4848	1	0.875
chr2	59000001	59240000	A.2.2.2.1.2.1.1.2.1.2	0.43579766536965	.	59000001	59240000	#FFDADA	1	0.625
chr2	59240001	59440000	B.1.2.2.1.2.1.2.2	0.299610894941634	.	59240001	59440000	#9191FF	1	0.375
chr2	59440001	60080000	B.2.2.2.2.1.1.2.1	0.0246433203631647	.	59440001	60080000	#0000FF	1	0.125
chr2	60080001	60480000	B.2.1.2.2.1.1.1.2.1	0.19325551232166	.	60080001	60480000	#4848FF	1	0.25
chr2	60480001	60920000	A.2.2.2.1.2.1.1.2.2.2	0.433203631647211	.	60480001	60920000	#FFDADA	1	0.625
chr2	60920001	61280000	A.1.1.2.1.2.1.1.1.2	0.858625162127108	.	60920001	61280000	#FF0000	1	1
chr2	61280001	61400000	A.1.2.1.1.2.2.1.2.2	0.752269779507134	.	61280001	61400000	#FF4848	1	0.875
chr2	61400001	61800000	A.1.1.1.1.2.1.1.1.2.2	0.979247730220493	.	61400001	61800000	#FF0000	1	1
chr2	61800001	62120000	A.1.1.1.2.2.2.1.1.2	0.914396887159533	.	61800001	62120000	#FF0000	1	1
chr2	62120001	62640000	A.1.1.1.2.1.1.1.1	0.962386511024643	.	62120001	62640000	#FF0000	1	1
chr2	62640001	63040000	A.1.2.2.1.2.2.1.2.1.2	0.656290531776913	.	62640001	63040000	#FF4848	1	0.875
chr2	63040001	63320000	A.2.1.2.1.1.1.2.2.2	0.557717250324254	.	63040001	63320000	#FF9191	1	0.75
chr2	63320001	63640000	B.1.1.2.1.2.1.1.1	0.364461738002594	.	63320001	63640000	#DADAFF	1	0.5
chr2	63640001	63800000	A.2.2.1.2.1.2.2.1.2	0.465629053177691	.	63640001	63800000	#FFDADA	1	0.625
chr2	63800001	64200000	A.1.2.2.2.2.1.1.1	0.626459143968872	.	63800001	64200000	#FF4848	1	0.875
chr2	64200001	64520000	A.1.1.2.1.1.1.2.1.1.2	0.888456549935149	.	64200001	64520000	#FF0000	1	1
chr2	64520001	64840000	A.1.1.2.2.1.1.1.2.1	0.832684824902724	.	64520001	64840000	#FF0000	1	1
chr2	64840001	65080000	A.1.1.1.2.1.1.2.1.2.2.1	0.950713359273671	.	64840001	65080000	#FF0000	1	1
chr2	65080001	65280000	A.1.1.2.1.1.2.2.2.2.1	0.862516212710765	.	65080001	65280000	#FF0000	1	1
chr2	65280001	65480000	A.1.1.2.1.1.1.2.1.2	0.88715953307393	.	65280001	65480000	#FF0000	1	1
chr2	65480001	65840000	A.1.1.1.2.1.2.2.2.2	0.93514915693904	.	65480001	65840000	#FF0000	1	1
chr2	65840001	66160000	A.2.1.2.2.1.1.2.1.2	0.535667963683528	.	65840001	66160000	#FF9191	1	0.75
chr2	66160001	66640000	B.1.2.1.2.2.1.1.2.1	0.315175097276265	.	66160001	66640000	#9191FF	1	0.375
chr2	66640001	66800000	A.2.1.2.2.1.1.2.2.1	0.534370946822309	.	66640001	66800000	#FF9191	1	0.75
chr2	66800001	67520000	B.2.2.2.1.1.2.1.1	0.0518806744487678	.	66800001	67520000	#0000FF	1	0.125
chr2	67520001	67720000	B.1.2.2.2.2.2.2.2	0.267185473411154	.	67520001	67720000	#9191FF	1	0.375
chr2	67720001	67880000	B.2.1.2.1.1.1.1.1	0.230869001297017	.	67720001	67880000	#4848FF	1	0.25
chr2	67880001	68080000	B.1.2.2.1.2.2.1.1.1.1	0.298313878080415	.	67880001	68080000	#9191FF	1	0.375
chr2	68080001	68280000	A.2.2.2.1.2.1.1.2.1.1	0.437094682230869	.	68080001	68280000	#FFDADA	1	0.625
chr2	68280001	68680000	A.1.1.1.2.1.2.1.1.2.2	0.942931258106355	.	68280001	68680000	#FF0000	1	1
chr2	68680001	68920000	A.1.1.2.1.1.2.2.2.2.2	0.861219195849546	.	68680001	68920000	#FF0000	1	1
chr2	68920001	69160000	A.1.1.2.1.1.1.2.1.1.1	0.889753566796368	.	68920001	69160000	#FF0000	1	1
chr2	69160001	69560000	A.1.2.1.2.1.1.2.1	0.732814526588846	.	69160001	69560000	#FF4848	1	0.875
chr2	69560001	69920000	A.1.1.1.1.2.1.2.2.2	0.970168612191958	.	69560001	69920000	#FF0000	1	1
chr2	69920001	70160000	A.1.1.1.2.2.2.1.2.1.2	0.911802853437095	.	69920001	70160000	#FF0000	1	1
chr2	70160001	70520000	A.1.1.1.1.2.1.1.1.1.1	0.985732814526589	.	70160001	70520000	#FF0000	1	1
chr2	70520001	71000000	A.1.1.2.2.1.2.2.2.1.2	0.808041504539559	.	70520001	71000000	#FF0000	1	1
chr2	71000001	71240000	A.1.1.2.2.1.1.2.1.2.1.1	0.827496757457847	.	71000001	71240000	#FF0000	1	1
chr2	71240001	71360000	A.1.1.2.2.1.2.2.1.1.1	0.815823605706874	.	71240001	71360000	#FF0000	1	1
chr2	71360001	71560000	A.1.2.1.2.1.2.1.1.1.1	0.727626459143969	.	71360001	71560000	#FF4848	1	0.875
chr2	71560001	71720000	A.1.1.2.2.1.2.2.1.2.1	0.813229571984436	.	71560001	71720000	#FF0000	1	1
chr2	71720001	72200000	A.2.1.1.1.1.2.1.1.2	0.610894941634241	.	71720001	72200000	#FF9191	1	0.75
chr2	72200001	72440000	A.2.2.2.1.1.2.2.2	0.439688715953307	.	72200001	72440000	#FFDADA	1	0.625
chr2	72440001	72760000	B.1.1.2.1.2.1.1.2	0.363164721141375	.	72440001	72760000	#DADAFF	1	0.5
chr2	72760001	73000000	A.2.2.1.1.2.1.2.2.2	0.490272373540856	.	72760001	73000000	#FFDADA	1	0.625
chr2	73000001	73120000	A.2.1.2.1.1.1.2.2.1	0.559014267185473	.	73000001	73120000	#FF9191	1	0.75
chr2	73120001	73200000	A.2.1.1.1.1.1.1	0.616083009079118	.	73120001	73200000	#FF9191	1	0.75
chr2	73200001	73520000	A.1.1.1.2.2.2.2.2.1.2	0.90272373540856	.	73200001	73520000	#FF0000	1	1
chr2	73520001	73840000	A.1.2.1.2.1.2.1.1.2	0.72503242542153	.	73520001	73840000	#FF4848	1	0.875
chr2	73840001	74440000	A.1.1.1.1.1.1.2.1.2	0.996108949416342	.	73840001	74440000	#FF0000	1	1
chr2	74440001	74840000	A.1.1.1.1.2.1.1.1.2.1.2	0.980544747081712	.	74440001	74840000	#FF0000	1	1
chr2	74840001	75200000	A.1.2.1.1.2.2.1.1.1.2	0.756160830090791	.	74840001	75200000	#FF4848	1	0.875
chr2	75200001	75480000	A.2.2.2.2.1.1.1.1.2.2	0.415045395590143	.	75200001	75480000	#FFDADA	1	0.625
chr2	75480001	75960000	A.2.2.2.2.1.1.2.1.2	0.407263294422827	.	75480001	75960000	#FFDADA	1	0.625
chr2	75960001	76080000	B.1.2.2.1.2.2.1.1.2	0.295719844357977	.	75960001	76080000	#9191FF	1	0.375
chr2	76080001	76240000	B.1.2.1.2.1.1.2.1	0.321660181582361	.	76080001	76240000	#9191FF	1	0.375
chr2	76240001	76720000	B.2.1.2.2.1.1.1.2.2	0.191958495460441	.	76240001	76720000	#4848FF	1	0.25
chr2	76720001	76880000	B.2.1.2.1.1.2.1.1.1	0.224383916990921	.	76720001	76880000	#4848FF	1	0.25
chr2	76880001	77240000	B.2.2.1.2.2.2.1.1.1.2	0.072632944228275	.	76880001	77240000	#0000FF	1	0.125
chr2	77240001	77640000	B.2.2.1.2.2.2.1.1.1.1	0.0739299610894942	.	77240001	77640000	#0000FF	1	0.125
chr2	77640001	77800000	B.2.1.2.2.1.2.2.1.2.1	0.182879377431907	.	77640001	77800000	#4848FF	1	0.25
chr2	77800001	78320000	B.2.2.1.2.2.2.1.1.2	0.0713359273670558	.	77800001	78320000	#0000FF	1	0.125
chr2	78320001	78520000	B.2.1.1.2.2.1.2.1	0.236057068741894	.	78320001	78520000	#4848FF	1	0.25
chr2	78520001	78800000	B.1.1.2.2.1.2.1	0.351491569390402	.	78520001	78800000	#DADAFF	1	0.5
chr2	78800001	79240000	B.2.2.1.1.1.2.2.1	0.141374837872892	.	78800001	79240000	#0000FF	1	0.125
chr2	79240001	79480000	B.2.1.1.2.2.1.2.2.1	0.234760051880674	.	79240001	79480000	#4848FF	1	0.25
chr2	79480001	79800000	B.2.2.1.2.2.1.2.2.1.1	0.0804150453955901	.	79480001	79800000	#0000FF	1	0.125
chr2	79800001	80160000	B.2.2.1.1.1.2.2.2	0.140077821011673	.	79800001	80160000	#0000FF	1	0.125
chr2	80160001	80440000	A.2.2.2.2.1.1.1.1.2.1	0.416342412451362	.	80160001	80440000	#FFDADA	1	0.625
chr2	80440001	80720000	B.1.1.1.1.1.2.1	0.391699092088197	.	80440001	80720000	#DADAFF	1	0.5
chr2	80720001	80960000	B.2.1.2.2.1.2.2.1.2.2.1	0.181582360570687	.	80720001	80960000	#4848FF	1	0.25
chr2	80960001	81200000	B.2.1.2.1.1.2.1.1.2	0.223086900129702	.	80960001	81200000	#4848FF	1	0.25
chr2	81200001	81680000	B.2.2.1.2.2.1.2.2.2.1	0.0765239948119326	.	81200001	81680000	#0000FF	1	0.125
chr2	81680001	81840000	B.1.2.2.2.2.1.1.2.1	0.276264591439689	.	81680001	81840000	#9191FF	1	0.375
chr2	81840001	82120000	B.2.1.2.2.1.2.2.1.2.2.2	0.180285343709468	.	81840001	82120000	#4848FF	1	0.25
chr2	82120001	82480000	B.2.2.1.2.2.1.2.1.1	0.0830090791180285	.	82120001	82480000	#0000FF	1	0.125
chr2	82480001	82960000	B.2.1.2.2.1.2.2.1.1	0.184176394293126	.	82480001	82960000	#4848FF	1	0.25
chr2	82960001	83120000	B.1.2.2.2.2.1.1.2.2	0.27496757457847	.	82960001	83120000	#9191FF	1	0.375
chr2	83120001	84000000	B.2.2.1.2.2.1.2.2.1.2.2	0.0778210116731518	.	83120001	84000000	#0000FF	1	0.125
chr2	84000001	84080000	A.2.2.2.2.2.1	0.399481193255512	.	84000001	84080000	#FFDADA	1	0.625
chr2	84080001	84280000	A.2.2.1.1.1.1.2.2.1	0.504539559014267	.	84080001	84280000	#FFDADA	1	0.625
chr2	84280001	84640000	B.1.2.1.2.2.1.1.2.2	0.313878080415045	.	84280001	84640000	#9191FF	1	0.375
chr2	84640001	85120000	A.2.2.2.1.2.1.1.2.2.1	0.434500648508431	.	84640001	85120000	#FFDADA	1	0.625
chr2	85120001	85560000	A.1.1.1.2.1.2.2.2.1	0.936446173800259	.	85120001	85560000	#FF0000	1	1
chr2	85560001	85840000	A.1.1.1.1.2.1.1.1.2.1.1.1	0.98313878080415	.	85560001	85840000	#FF0000	1	1
chr2	85840001	86080000	A.1.1.2.1.1.1.1.1.2.1.2	0.896238651102464	.	85840001	86080000	#FF0000	1	1
chr2	86080001	86280000	A.1.1.1.2.2.1.1.2.1.1	0.932555123216602	.	86080001	86280000	#FF0000	1	1
chr2	86280001	86440000	A.1.1.2.1.1.2.2.2.1.1.1	0.867704280155642	.	86280001	86440000	#FF0000	1	1
chr2	86440001	86720000	A.1.1.2.2.1.2.2.1.2.2	0.811932555123217	.	86440001	86720000	#FF0000	1	1
chr2	86720001	87040000	A.1.1.2.2.1.2.2.1.1.2	0.814526588845655	.	86720001	87040000	#FF0000	1	1
chr2	87040001	87160000	A.2.2.1.1.2.1.1.2	0.498054474708171	.	87040001	87160000	#FFDADA	1	0.625
chr2	87280001	87360000	A.2.2.1.1.2.1.1.2	0.498054474708171	.	87280001	87360000	#FFDADA	1	0.625
chr2	87400001	87560000	A.2.2.1.1.2.1.1.1	0.49935149156939	.	87400001	87560000	#FFDADA	1	0.625
chr2	87560001	87640000	A.2.2.1.2.1.2.2.2.2	0.463035019455253	.	87560001	87640000	#FFDADA	1	0.625
chr2	87720001	88000000	A.1.2.1.2.1.1.1.1.1.2	0.74189364461738	.	87720001	88000000	#FF4848	1	0.875
chr2	88200001	88240000	A.1.2.2.1.2.2.1.2.1.1	0.657587548638132	.	88200001	88240000	#FF4848	1	0.875
chr2	88280001	88440000	A.1.2.2.1.2.2.1.2.1.1	0.657587548638132	.	88280001	88440000	#FF4848	1	0.875
chr2	88440001	88880000	A.1.2.2.1.2.2.1.1.1.2.1	0.66147859922179	.	88440001	88880000	#FF4848	1	0.875
chr2	88880001	89040000	A.1.1.2.2.2.1.2.1	0.802853437094682	.	88880001	89040000	#FF0000	1	1
chr2	89040001	89560000	A.2.2.2.2.1.1.2.1.1.1	0.409857328145266	.	89040001	89560000	#FFDADA	1	0.625
chr2	89800001	90280000	B.1.2.2.1.2.2.1.2	0.294422827496757	.	89800001	90280000	#9191FF	1	0.375
chr2	90400001	90440000	B.1.2.2.1.2.2.1.2	0.294422827496757	.	90400001	90440000	#9191FF	1	0.375
chr2	90440001	90480000	B.1.1.1.2.2.2.1	0.374837872892348	.	90440001	90480000	#DADAFF	1	0.5
chr2	91640001	92040000	B.1.1.1.2.2.2.1	0.374837872892348	.	91640001	92040000	#DADAFF	1	0.5
chr2	92040001	92200000	B.2.1.1.2.2.1.2.2.2	0.233463035019455	.	92040001	92200000	#4848FF	1	0.25
chr2	92240001	92360000	B.2.1.1.2.2.1.2.2.2	0.233463035019455	.	92240001	92360000	#4848FF	1	0.25
chr2	95320001	95480000	B.1.2.2.1.2.2.1.1.1.2	0.297016861219196	.	95320001	95480000	#9191FF	1	0.375
chr2	95480001	95640000	B.1.1.1.2.2.2.2	0.373540856031128	.	95480001	95640000	#DADAFF	1	0.5
chr2	95640001	96000000	A.1.2.2.1.2.2.1.1.2	0.658884565499351	.	95640001	96000000	#FF4848	1	0.875
chr2	96000001	96120000	A.2.1.1.1.2.2.2.2.2	0.595330739299611	.	96000001	96120000	#FF9191	1	0.75
chr2	96160001	96280000	A.2.1.1.1.2.2.2.2.1	0.59662775616083	.	96160001	96280000	#FF9191	1	0.75
chr2	96320001	96440000	A.2.1.1.1.2.2.2.2.1	0.59662775616083	.	96320001	96440000	#FF9191	1	0.75
chr2	96440001	96600000	A.1.2.2.2.2.2.2	0.617380025940337	.	96440001	96600000	#FF4848	1	0.875
chr2	96600001	96800000	A.1.2.1.1.1.1.2.1	0.791180285343709	.	96600001	96800000	#FF4848	1	0.875
chr2	96800001	97040000	A.1.1.1.2.2.2.1.2.1.1	0.913099870298314	.	96800001	97040000	#FF0000	1	1
chr2	97040001	97240000	A.1.1.2.2.1.2.2.2.1.1.1	0.810635538261997	.	97040001	97240000	#FF0000	1	1
chr2	97240001	97640000	A.1.1.1.1.2.1.2.2.1	0.971465629053178	.	97240001	97640000	#FF0000	1	1
chr2	97640001	97880000	A.1.2.1.2.1.1.1.2.2.1	0.735408560311284	.	97640001	97880000	#FF4848	1	0.875
chr2	98000001	98040000	A.1.2.1.2.1.1.1.2.1.1.2	0.738002594033722	.	98000001	98040000	#FF4848	1	0.875
chr2	98120001	98320000	A.1.2.1.2.1.1.1.2.1.1.2	0.738002594033722	.	98120001	98320000	#FF4848	1	0.875
chr2	98320001	98680000	A.1.1.2.1.1.2.2.1.1.2	0.872892347600519	.	98320001	98680000	#FF0000	1	1
chr2	98680001	99040000	A.2.1.1.1.2.1.2	0.600518806744488	.	98680001	99040000	#FF9191	1	0.75
chr2	99040001	99240000	A.1.2.1.2.1.1.1.1.2	0.740596627756161	.	99040001	99240000	#FF4848	1	0.875
chr2	99240001	99520000	A.2.1.2.1.1.2.1.2.2.1	0.552529182879377	.	99240001	99520000	#FF9191	1	0.75
chr2	99520001	99680000	A.2.2.2.1.1.2.1.1.1	0.448767833981842	.	99520001	99680000	#FFDADA	1	0.625
chr2	99680001	99920000	A.1.2.1.2.1.2.1.2.2.1.1	0.722438391699092	.	99680001	99920000	#FF4848	1	0.875
chr2	99920001	100120000	A.1.1.2.1.1.1.1.1.2.2.2	0.893644617380026	.	99920001	100120000	#FF0000	1	1
chr2	100120001	100480000	A.1.2.2.1.2.2.2.1.2	0.651102464332036	.	100120001	100480000	#FF4848	1	0.875
chr2	100480001	100880000	A.2.1.2.1.1.2.1.2.2.2	0.551232166018158	.	100480001	100880000	#FF9191	1	0.75
chr2	100880001	101040000	A.1.2.1.1.1.1.2.2	0.78988326848249	.	100880001	101040000	#FF4848	1	0.875
chr2	101040001	101200000	A.1.2.2.1.2.2.1.2.2.2	0.653696498054475	.	101040001	101200000	#FF4848	1	0.875
chr2	101200001	101600000	A.2.1.1.1.1.2.1.1.1	0.61219195849546	.	101200001	101600000	#FF9191	1	0.75
chr2	101600001	101960000	A.1.1.2.1.1.2.2.1.2.1	0.8715953307393	.	101600001	101960000	#FF0000	1	1
chr2	101960001	102280000	A.1.2.2.1.2.2.1.1.1.2.2	0.660181582360571	.	101960001	102280000	#FF4848	1	0.875
chr2	102280001	102480000	A.1.1.2.1.1.2.2.1.2.2.2	0.869001297016861	.	102280001	102480000	#FF0000	1	1
chr2	102480001	102760000	A.1.2.1.2.2.2.1.2.1	0.700389105058366	.	102480001	102760000	#FF4848	1	0.875
chr2	102760001	103080000	A.1.2.1.1.2.2.1.1.1.1.1.2	0.75875486381323	.	102760001	103080000	#FF4848	1	0.875
chr2	103080001	103400000	A.2.1.1.2.2.2.1.2	0.566796368352789	.	103080001	103400000	#FF9191	1	0.75
chr2	103400001	103600000	B.1.2.2.1.2.2.2.1	0.293125810635538	.	103400001	103600000	#9191FF	1	0.375
chr2	103600001	104000000	B.2.2.2.1.1.1.1.1.1	0.0648508430609598	.	103600001	104000000	#0000FF	1	0.125
chr2	104000001	104200000	B.1.2.1.2.1.1.2.2	0.320363164721141	.	104000001	104200000	#9191FF	1	0.375
chr2	104200001	104480000	B.2.2.1.1.2.2.2.1.2.2	0.11284046692607	.	104200001	104480000	#0000FF	1	0.125
chr2	104480001	104680000	B.2.2.1.2.1.1.1.1.2.1	0.105058365758755	.	104480001	104680000	#0000FF	1	0.125
chr2	104680001	104920000	B.2.2.2.1.1.1.2.1.2.1	0.0570687418936446	.	104680001	104920000	#0000FF	1	0.125
chr2	104920001	105280000	B.2.1.2.2.1.1.1.1.2	0.194552529182879	.	104920001	105280000	#4848FF	1	0.25
chr2	105280001	105640000	B.1.2.1.2.2.2.1.1	0.311284046692607	.	105280001	105640000	#9191FF	1	0.375
chr2	105640001	105920000	A.2.1.1.2.1.2.2.1.2	0.583657587548638	.	105640001	105920000	#FF9191	1	0.75
chr2	105920001	106120000	A.1.1.2.1.2.1.2.2.1	0.853437094682231	.	105920001	106120000	#FF0000	1	1
chr2	106120001	106520000	A.1.2.1.1.2.1.1.2.2.1.1	0.769130998702983	.	106120001	106520000	#FF4848	1	0.875
chr2	106520001	106720000	A.2.2.1.2.1.2.1.2.2.2	0.46822308690013	.	106520001	106720000	#FFDADA	1	0.625
chr2	106720001	106840000	A.2.1.2.2.1.1.1.2	0.538261997405966	.	106720001	106840000	#FF9191	1	0.75
chr2	106840001	107040000	B.1.1.1.1.2.1.1	0.389105058365759	.	106840001	107040000	#DADAFF	1	0.5
chr2	107080001	107200000	B.1.1.1.1.2.1.1	0.389105058365759	.	107080001	107200000	#DADAFF	1	0.5
chr2	107200001	107520000	B.2.2.1.1.1.2.1.1.1	0.14526588845655	.	107200001	107520000	#0000FF	1	0.125
chr2	107520001	107760000	B.2.2.2.1.1.1.2.1.2.2	0.0557717250324254	.	107520001	107760000	#0000FF	1	0.125
chr2	107760001	108280000	B.2.2.2.2.1.2.2.1.1	0.00907911802853437	.	107760001	108280000	#0000FF	1	0.125
chr2	108280001	108440000	B.1.1.1.1.2.2	0.38651102464332	.	108280001	108440000	#DADAFF	1	0.5
chr2	108520001	108880000	B.2.1.2.2.1.1.2	0.190661478599222	.	108520001	108880000	#4848FF	1	0.25
chr2	108880001	108960000	A.2.2.2.1.2.1.1.1	0.438391699092088	.	108880001	108960000	#FFDADA	1	0.625
chr2	108960001	109280000	A.1.2.1.1.2.1.1.2.2.2	0.766536964980545	.	108960001	109280000	#FF4848	1	0.875
chr2	109280001	109440000	A.1.2.1.2.2.2.1.1.1	0.702983138780804	.	109280001	109440000	#FF4848	1	0.875
chr2	109440001	109800000	A.2.1.1.1.2.2.2.1	0.597924773022049	.	109440001	109800000	#FF9191	1	0.75
chr2	109800001	110120000	A.2.1.2.1.2.2.1	0.543450064850843	.	109800001	110120000	#FF9191	1	0.75
chr2	110240001	110320000	A.2.1.2.1.2.2.1	0.543450064850843	.	110240001	110320000	#FF9191	1	0.75
chr2	110320001	110520000	A.2.2.2.1.1.2.2.1.2	0.440985732814527	.	110320001	110520000	#FFDADA	1	0.625
chr2	110840001	111000000	A.2.2.1.1.2.2.2.1	0.487678339818418	.	110840001	111000000	#FFDADA	1	0.625
chr2	111360001	111520000	A.1.2.2.2.2.1.1.2.1	0.625162127107652	.	111360001	111520000	#FF4848	1	0.875
chr2	111520001	111840000	A.2.2.1.1.2.1.2.1.1.1	0.496757457846952	.	111520001	111840000	#FFDADA	1	0.625
chr2	111840001	112040000	A.1.2.2.2.2.1.2.2	0.621271076523995	.	111840001	112040000	#FF4848	1	0.875
chr2	112040001	112200000	A.1.2.2.2.2.1.1.2.2	0.623865110246433	.	112040001	112200000	#FF4848	1	0.875
chr2	112200001	112360000	A.1.2.2.1.1.2.2.1	0.680933852140078	.	112200001	112360000	#FF4848	1	0.875
chr2	112360001	112560000	A.1.2.1.2.1.2.1.2.2.1.2	0.721141374837873	.	112360001	112560000	#FF4848	1	0.875
chr2	112560001	112800000	A.1.1.1.2.2.1.1.2.1.2.2	0.929961089494163	.	112560001	112800000	#FF0000	1	1
chr2	112800001	113040000	A.1.1.2.1.1.1.1.1.2.2.1	0.894941634241245	.	112800001	113040000	#FF0000	1	1
chr2	113040001	113120000	A.1.2.2.1.1.2.1	0.682230869001297	.	113040001	113120000	#FF4848	1	0.875
chr2	113160001	113200000	A.1.2.2.1.1.2.1	0.682230869001297	.	113160001	113200000	#FF4848	1	0.875
chr2	113200001	113520000	A.1.1.1.1.2.1.1.1.1.2	0.98443579766537	.	113200001	113520000	#FF0000	1	1
chr2	113520001	113720000	A.1.1.1.2.2.1.1.2.1.2.1	0.931258106355383	.	113520001	113720000	#FF0000	1	1
chr2	113720001	114200000	A.1.1.1.2.1.1.1.2.1.2	0.959792477302205	.	113720001	114200000	#FF0000	1	1
chr2	114200001	114400000	A.1.2.1.2.2.2.1.1.2	0.701686121919585	.	114200001	114400000	#FF4848	1	0.875
chr2	114400001	114720000	A.1.1.2.2.2.1.2.2.1	0.801556420233463	.	114400001	114720000	#FF0000	1	1
chr2	114720001	115360000	B.2.2.1.1.1.2.1.2	0.142671854734112	.	114720001	115360000	#0000FF	1	0.125
chr2	115360001	115680000	B.2.2.1.1.2.2.2.1.2.1	0.114137483787289	.	115360001	115680000	#0000FF	1	0.125
chr2	115680001	116360000	B.2.2.1.2.2.2.1.2	0.0700389105058366	.	115680001	116360000	#0000FF	1	0.125
chr2	116360001	116640000	B.2.2.1.2.1.1.1.2.1	0.102464332036316	.	116360001	116640000	#0000FF	1	0.125
chr2	116640001	117160000	B.2.2.2.1.2.2.2.1.1.1	0.0337224383916991	.	116640001	117160000	#0000FF	1	0.125
chr2	117160001	117480000	B.2.2.1.2.1.1.2.2	0.0985732814526589	.	117160001	117480000	#0000FF	1	0.125
chr2	117480001	118120000	B.2.2.2.1.2.2.2.2.2	0.0285343709468223	.	117480001	118120000	#0000FF	1	0.125
chr2	118120001	118560000	B.2.2.1.2.1.1.1.1.2.2	0.103761348897536	.	118120001	118560000	#0000FF	1	0.125
chr2	118560001	118760000	A.2.1.2.2.2.2.2.1.2	0.513618677042802	.	118560001	118760000	#FF9191	1	0.75
chr2	118760001	119200000	A.2.2.2.1.1.1.1	0.45136186770428	.	118760001	119200000	#FFDADA	1	0.625
chr2	119200001	119400000	A.2.2.1.2.1.2.1.2.1.2	0.472114137483787	.	119200001	119400000	#FFDADA	1	0.625
chr2	119400001	119600000	A.1.2.1.1.2.2.1.1.1.1.1.1	0.760051880674449	.	119400001	119600000	#FF4848	1	0.875
chr2	119600001	119920000	A.2.2.1.1.2.2.1	0.488975356679637	.	119600001	119920000	#FFDADA	1	0.625
chr2	119920001	120080000	A.1.2.2.1.2.1.2.1.1.1	0.670557717250324	.	119920001	120080000	#FF4848	1	0.875
chr2	120080001	120440000	A.1.2.1.1.1.2.1.1	0.788586251621271	.	120080001	120440000	#FF4848	1	0.875
chr2	120440001	120520000	A.1.2.1.2.1.2.2	0.717250324254215	.	120440001	120520000	#FF4848	1	0.875
chr2	120520001	120920000	A.1.1.2.1.1.2.2.1.2.2.1	0.87029831387808	.	120520001	120920000	#FF0000	1	1
chr2	120920001	121080000	A.1.1.2.2.1.1.1.2.2.1	0.831387808041505	.	120920001	121080000	#FF0000	1	1
chr2	121080001	121480000	A.1.2.2.1.2.2.2.2.2	0.648508430609598	.	121080001	121480000	#FF4848	1	0.875
chr2	121480001	121840000	A.1.2.2.1.2.2.1.1.1.1	0.662775616083009	.	121480001	121840000	#FF4848	1	0.875
chr2	121840001	122160000	A.1.2.1.2.2.2.1.2.2.1	0.699092088197147	.	121840001	122160000	#FF4848	1	0.875
chr2	122160001	122520000	A.1.1.1.2.1.2.1.1.2.1	0.944228274967575	.	122160001	122520000	#FF0000	1	1
chr2	122520001	123000000	A.2.2.1.1.1.2.2	0.50064850843061	.	122520001	123000000	#FFDADA	1	0.625
chr2	123000001	123560000	B.2.2.2.1.1.1.2.1.1.2	0.0583657587548638	.	123000001	123560000	#0000FF	1	0.125
chr2	123560001	123720000	B.2.2.1.1.2.2.1.1.1	0.123216601815824	.	123560001	123720000	#0000FF	1	0.125
chr2	123720001	124160000	B.2.2.2.1.2.2.2.1.2	0.0311284046692607	.	123720001	124160000	#0000FF	1	0.125
chr2	124160001	124760000	B.2.2.2.2.1.2.1.1.1.1	0.0207522697795071	.	124160001	124760000	#0000FF	1	0.125
chr2	124760001	125160000	B.2.2.1.2.1.1.2.1	0.0998702983138781	.	124760001	125160000	#0000FF	1	0.125
chr2	125160001	125520000	B.2.2.1.2.1.1.1.1.1	0.106355382619974	.	125160001	125520000	#0000FF	1	0.125
chr2	125520001	125800000	B.2.2.1.1.2.2.2.1.1.1	0.116731517509728	.	125520001	125800000	#0000FF	1	0.125
chr2	125800001	126040000	B.2.2.1.1.2.2.2.2.2.1	0.108949416342412	.	125800001	126040000	#0000FF	1	0.125
chr2	126040001	126400000	B.2.2.2.1.2.2.2.1.1.2	0.0324254215304799	.	126040001	126400000	#0000FF	1	0.125
chr2	126400001	126960000	B.2.2.2.2.1.2.2.1.2	0.00778210116731518	.	126400001	126960000	#0000FF	1	0.125
chr2	126960001	127320000	B.1.2.2.1.2.2.2.2	0.291828793774319	.	126960001	127320000	#9191FF	1	0.375
chr2	127320001	127480000	A.2.1.2.2.2.2.2.1.1	0.514915693904021	.	127320001	127480000	#FF9191	1	0.75
chr2	127480001	127640000	A.2.2.2.2.1.1.1.2.1.1	0.413748378728923	.	127480001	127640000	#FFDADA	1	0.625
chr2	127640001	127800000	A.2.1.2.2.2.2.2.2.2	0.511024643320363	.	127640001	127800000	#FF9191	1	0.75
chr2	127800001	128000000	A.1.2.1.2.2.2.1.2.2.2	0.697795071335927	.	127800001	128000000	#FF4848	1	0.875
chr2	128000001	128280000	A.1.1.1.2.1.1.1.2.2	0.958495460440986	.	128000001	128280000	#FF0000	1	1
chr2	128280001	128480000	A.1.1.1.2.1.1.1.2.1.1	0.961089494163424	.	128280001	128480000	#FF0000	1	1
chr2	128480001	128960000	A.1.1.1.1.1.1.2.1.1	0.997405966277562	.	128480001	128960000	#FF0000	1	1
chr2	128960001	129520000	A.1.2.2.1.2.2.2.2.1	0.649805447470817	.	128960001	129520000	#FF4848	1	0.875
chr2	129520001	129720000	B.1.2.1.1.1.2.1	0.339818417639429	.	129520001	129720000	#9191FF	1	0.375
chr2	129720001	130120000	B.1.2.1.1.1.2.2	0.33852140077821	.	129720001	130120000	#9191FF	1	0.375
chr2	130120001	130520000	B.1.1.2.1.2.2.2	0.357976653696498	.	130120001	130520000	#DADAFF	1	0.5
chr2	130520001	130720000	A.2.2.2.1.1.1.2	0.450064850843061	.	130520001	130720000	#FFDADA	1	0.625
chr2	130720001	130880000	A.2.2.2.1.1.2.1.2.1	0.446173800259403	.	130720001	130880000	#FFDADA	1	0.625
chr2	130880001	131200000	A.1.1.2.1.1.2.1.1.1.1	0.884565499351492	.	130880001	131200000	#FF0000	1	1
chr2	131360001	131800000	A.2.1.1.1.1.2.1.2.2	0.608300907911803	.	131360001	131800000	#FF9191	1	0.75
chr2	131800001	131960000	A.1.2.1.1.1.2.1.2.2.1	0.784695201037613	.	131800001	131960000	#FF4848	1	0.875
chr2	131960001	132440000	A.1.2.1.1.2.1.1.2.2.1.2	0.767833981841764	.	131960001	132440000	#FF4848	1	0.875
chr2	132440001	132600000	A.2.2.2.1.2.1.2.1.2	0.430609597924773	.	132440001	132600000	#FFDADA	1	0.625
chr2	132600001	132960000	B.2.2.1.1.1.2.1.1.2	0.143968871595331	.	132600001	132960000	#0000FF	1	0.125
chr2	132960001	133120000	B.1.2.1.2.2.2.2	0.308690012970169	.	132960001	133120000	#9191FF	1	0.375
chr2	133120001	133520000	B.2.1.1.2.1.2.2	0.239948119325551	.	133120001	133520000	#4848FF	1	0.25
chr2	133520001	133840000	B.2.2.2.1.2.2.2.2.1	0.0298313878080415	.	133520001	133840000	#0000FF	1	0.125
chr2	133840001	134000000	B.2.2.1.1.2.2.2.2.2.2	0.107652399481193	.	133840001	134000000	#0000FF	1	0.125
chr2	134000001	134280000	B.2.2.2.1.1.1.2.1.1.1	0.059662775616083	.	134000001	134280000	#0000FF	1	0.125
chr2	134280001	134600000	B.2.1.2.1.1.2.1.2	0.221789883268482	.	134280001	134600000	#4848FF	1	0.25
chr2	134600001	134880000	A.2.2.2.2.1.1.1.2.1.2	0.412451361867704	.	134600001	134880000	#FFDADA	1	0.625
chr2	134880001	135000000	A.1.2.2.1.2.1.2.1.1.2	0.669260700389105	.	134880001	135000000	#FF4848	1	0.875
chr2	135000001	135160000	A.2.1.2.2.2.2.2.2.1	0.512321660181582	.	135000001	135160000	#FF9191	1	0.75
chr2	135160001	135280000	A.2.2.1.1.1.2.1	0.501945525291829	.	135160001	135280000	#FFDADA	1	0.625
chr2	135280001	135400000	A.2.2.1.1.2.2.2.2	0.486381322957198	.	135280001	135400000	#FFDADA	1	0.625
chr2	135400001	135680000	A.2.1.1.2.2.2.1.1	0.568093385214008	.	135400001	135680000	#FF9191	1	0.75
chr2	135680001	135960000	A.1.1.2.2.2.1.2.2.2	0.800259403372244	.	135680001	135960000	#FF0000	1	1
chr2	135960001	136280000	A.1.2.2.2.1.2.1.1.2	0.635538261997406	.	135960001	136280000	#FF4848	1	0.875
chr2	136280001	136560000	A.1.1.2.1.2.1.2.2.2	0.852140077821012	.	136280001	136560000	#FF0000	1	1
chr2	136560001	136800000	A.1.2.1.1.2.2.1.1.1.1.2	0.75745784695201	.	136560001	136800000	#FF4848	1	0.875
chr2	136800001	137160000	A.2.2.1.2.1.2.1.2.1.1	0.473411154345006	.	136800001	137160000	#FFDADA	1	0.625
chr2	137160001	137880000	B.2.2.2.2.1.2.2.2.2	0.00518806744487678	.	137160001	137880000	#0000FF	1	0.125
chr2	137880001	138680000	B.2.2.2.2.1.2.1.1.1.2	0.0194552529182879	.	137880001	138680000	#0000FF	1	0.125
chr2	138680001	138840000	A.1.2.2.2.1.2.1.2.1	0.634241245136187	.	138680001	138840000	#FF4848	1	0.875
chr2	138840001	139200000	B.1.1.2.1.1.2.1	0.368352788586252	.	138840001	139200000	#DADAFF	1	0.5
chr2	139200001	139400000	A.2.1.2.2.1.1.1.1.2	0.539559014267185	.	139200001	139400000	#FF9191	1	0.75
chr2	139400001	139600000	B.1.2.1.1.2.2.2	0.325551232166018	.	139400001	139600000	#9191FF	1	0.375
chr2	139600001	140120000	B.2.2.2.1.1.1.2.2.2	0.053177691309987	.	139600001	140120000	#0000FF	1	0.125
chr2	140120001	140560000	B.2.2.1.2.1.1.1.2.2	0.101167315175097	.	140120001	140560000	#0000FF	1	0.125
chr2	140560001	140680000	B.1.2.1.2.1.1.1.2	0.32295719844358	.	140560001	140680000	#9191FF	1	0.375
chr2	140680001	141040000	B.2.2.1.1.2.2.1.1.2	0.121919584954604	.	140680001	141040000	#0000FF	1	0.125
chr2	141040001	141400000	B.2.2.1.1.2.2.1.2.1	0.120622568093385	.	141040001	141400000	#0000FF	1	0.125
chr2	141400001	141520000	B.2.1.1.1.2.1.2.2.2	0.252918287937743	.	141400001	141520000	#4848FF	1	0.25
chr2	141520001	141760000	B.2.1.2.1.2.2.1.2	0.202334630350195	.	141520001	141760000	#4848FF	1	0.25
chr2	141760001	142320000	B.2.2.2.1.1.1.1.1.2	0.0635538261997406	.	141760001	142320000	#0000FF	1	0.125
chr2	142320001	142480000	B.2.1.2.2.2.1.1.1.1.2	0.172503242542153	.	142320001	142480000	#4848FF	1	0.25
chr2	142480001	142600000	B.2.1.1.1.2.1.2.1	0.255512321660182	.	142480001	142600000	#4848FF	1	0.25
chr2	142600001	143000000	B.2.2.1.1.2.2.2.2.1.1	0.111543450064851	.	142600001	143000000	#0000FF	1	0.125
chr2	143000001	143440000	B.2.2.1.1.2.2.2.2.1.2	0.110246433203632	.	143000001	143440000	#0000FF	1	0.125
chr2	143440001	143600000	B.1.2.2.2.2.1.2.1.2	0.272373540856031	.	143440001	143600000	#9191FF	1	0.375
chr2	143600001	143800000	B.1.1.2.2.1.2.2	0.350194552529183	.	143600001	143800000	#DADAFF	1	0.5
chr2	143800001	144040000	B.1.2.2.2.2.1.2.1.1	0.27367055771725	.	143800001	144040000	#9191FF	1	0.375
chr2	144040001	144200000	B.1.1.2.2.1.1.1	0.356679636835279	.	144040001	144200000	#DADAFF	1	0.5
chr2	144200001	144440000	A.2.2.1.2.1.2.1.2.2.1.1	0.470817120622568	.	144200001	144440000	#FFDADA	1	0.625
chr2	144440001	144800000	A.2.1.1.2.1.2.2.1.1.2	0.584954604409857	.	144440001	144800000	#FF9191	1	0.75
chr2	144800001	145240000	A.1.1.2.1.2.2.2.1.2	0.843060959792477	.	144800001	145240000	#FF0000	1	1
chr2	145240001	145480000	A.1.1.2.2.2.1.1.1	0.805447470817121	.	145240001	145480000	#FF0000	1	1
chr2	145480001	145640000	A.1.2.2.1.2.1.2.1.2	0.667963683527886	.	145480001	145640000	#FF4848	1	0.875
chr2	145640001	146000000	A.2.1.1.2.1.2.2.2.2	0.579766536964981	.	145640001	146000000	#FF9191	1	0.75
chr2	146000001	146400000	A.2.1.2.2.2.1.2.1.1	0.525291828793774	.	146000001	146400000	#FF9191	1	0.75
chr2	146400001	146560000	A.2.1.1.2.1.1.2.1	0.590142671854734	.	146400001	146560000	#FF9191	1	0.75
chr2	146560001	146800000	B.1.1.1.1.1.1.2	0.392996108949416	.	146560001	146800000	#DADAFF	1	0.5
chr2	146800001	147120000	B.2.1.2.2.2.1.1.1.2	0.171206225680934	.	146800001	147120000	#4848FF	1	0.25
chr2	147120001	147480000	B.2.2.1.1.2.2.1.2.2.1	0.119325551232166	.	147120001	147480000	#0000FF	1	0.125
chr2	147480001	147760000	B.2.2.1.1.2.2.1.2.2.2	0.118028534370947	.	147480001	147760000	#0000FF	1	0.125
chr2	147760001	148200000	B.2.2.2.1.1.1.2.2.1	0.0544747081712062	.	147760001	148200000	#0000FF	1	0.125
chr2	148200001	148560000	B.2.2.1.1.2.2.2.1.1.2	0.115434500648508	.	148200001	148560000	#0000FF	1	0.125
chr2	148560001	148720000	B.1.1.1.1.2.1.2	0.38780804150454	.	148560001	148720000	#DADAFF	1	0.5
chr2	148720001	148880000	A.2.1.1.2.1.2.2.1.1.1	0.586251621271077	.	148720001	148880000	#FF9191	1	0.75
chr2	148880001	149360000	A.2.2.1.2.1.1.1	0.485084306095979	.	148880001	149360000	#FFDADA	1	0.625
chr2	149360001	149560000	A.1.2.2.1.2.1.1.1.2.2.1	0.675745784695201	.	149360001	149560000	#FF4848	1	0.875
chr2	149560001	149640000	A.2.2.2.1.2.1.2.2.2.2	0.425421530479896	.	149560001	149640000	#FFDADA	1	0.625
chr2	149640001	149720000	A.2.2.2.2.1.1.1.2.2	0.411154345006485	.	149640001	149720000	#FFDADA	1	0.625
chr2	149760001	149840000	A.2.2.2.2.1.1.1.2.2	0.411154345006485	.	149760001	149840000	#FFDADA	1	0.625
chr2	149840001	150480000	B.2.1.2.2.1.1.1.1.1	0.195849546044099	.	149840001	150480000	#4848FF	1	0.25
chr2	150480001	150960000	B.2.2.2.1.2.2.1.1.1	0.0402075226977951	.	150480001	150960000	#0000FF	1	0.125
chr2	150960001	151080000	B.1.2.2.2.1.1.1.2	0.287937743190661	.	150960001	151080000	#9191FF	1	0.375
chr2	151080001	151720000	B.2.2.2.2.1.2.1.2.2.1	0.0116731517509728	.	151080001	151720000	#0000FF	1	0.125
chr2	151720001	152120000	B.2.1.2.1.2.2.2.1.1	0.201037613488975	.	151720001	152120000	#4848FF	1	0.25
chr2	152120001	152280000	A.1.2.1.1.2.1.1.2.1.2	0.770428015564202	.	152120001	152280000	#FF4848	1	0.875
chr2	152280001	152480000	A.1.2.1.1.2.1.1.2.1.1	0.771725032425422	.	152280001	152480000	#FF4848	1	0.875
chr2	152480001	152880000	A.1.1.1.1.2.2.2.2	0.963683527885863	.	152480001	152880000	#FF0000	1	1
chr2	152880001	153040000	A.2.1.2.2.1.1.1.1.1	0.540856031128405	.	152880001	153040000	#FF9191	1	0.75
chr2	153040001	153440000	A.2.2.2.1.2.1.2.2.2.1	0.426718547341115	.	153040001	153440000	#FFDADA	1	0.625
chr2	153440001	153600000	A.1.2.2.1.2.1.2.2.2.1	0.665369649805447	.	153440001	153600000	#FF4848	1	0.875
chr2	153600001	154280000	B.2.2.2.2.1.2.1.2.1.2.2.2	0.012970168612192	.	153600001	154280000	#0000FF	1	0.125
chr2	154280001	154400000	B.2.1.1.1.2.1.2.2.1	0.254215304798962	.	154280001	154400000	#4848FF	1	0.25
chr2	154400001	155120000	B.2.2.2.2.2.1.2	0.00259403372243839	.	154400001	155120000	#0000FF	1	0.125
chr2	155120001	155240000	B.2.1.2.1.2.2.1.1	0.203631647211414	.	155120001	155240000	#4848FF	1	0.25
chr2	155240001	155800000	B.2.2.2.1.2.2.1.1.2	0.0389105058365759	.	155240001	155800000	#0000FF	1	0.125
chr2	155800001	156200000	B.2.2.1.2.1.2.1.2.1	0.0959792477302205	.	155800001	156200000	#0000FF	1	0.125
chr2	156200001	156840000	B.2.1.2.2.2.2.2.1.1	0.16083009079118	.	156200001	156840000	#4848FF	1	0.25
chr2	156840001	156920000	B.1.2.1.2.1.1.1.1	0.324254215304799	.	156840001	156920000	#9191FF	1	0.375
chr2	156920001	157160000	B.1.1.2.2.1.1.2.1	0.35538261997406	.	156920001	157160000	#DADAFF	1	0.5
chr2	157160001	157400000	A.1.2.2.1.2.1.1.1.2.2.2	0.674448767833982	.	157160001	157400000	#FF4848	1	0.875
chr2	157400001	158080000	A.2.2.2.2.2.2.2	0.396887159533074	.	157400001	158080000	#FFDADA	1	0.625
chr2	158080001	158320000	A.1.2.2.2.1.2.1.2.2	0.632944228274968	.	158080001	158320000	#FF4848	1	0.875
chr2	158320001	158600000	A.2.1.2.2.2.1.2.1.2	0.523994811932555	.	158320001	158600000	#FF9191	1	0.75
chr2	158600001	158840000	A.1.1.1.2.1.2.2.1.1	0.939040207522698	.	158600001	158840000	#FF0000	1	1
chr2	158840001	159320000	A.1.2.2.2.1.2.1.1.1	0.636835278858625	.	158840001	159320000	#FF4848	1	0.875
chr2	159320001	159560000	A.2.1.1.2.2.2.2.2	0.56420233463035	.	159320001	159560000	#FF9191	1	0.75
chr2	159560001	159680000	A.2.2.1.2.1.2.1.1.1.1	0.479896238651102	.	159560001	159680000	#FFDADA	1	0.625
chr2	159680001	159960000	A.2.1.2.1.1.1.1.2	0.561608300907912	.	159680001	159960000	#FF9191	1	0.75
chr2	159960001	160080000	A.1.2.2.1.2.1.2.2.2.2	0.664072632944228	.	159960001	160080000	#FF4848	1	0.875
chr2	160080001	160640000	A.1.1.2.1.2.1.2.1	0.85473411154345	.	160080001	160640000	#FF0000	1	1
chr2	160640001	160880000	A.2.2.1.2.1.2.1.2.2.1.2	0.469520103761349	.	160640001	160880000	#FFDADA	1	0.625
chr2	160880001	161160000	B.1.2.1.2.2.2.1.2	0.309987029831388	.	160880001	161160000	#9191FF	1	0.375
chr2	161160001	161360000	B.2.1.1.2.1.2.1	0.24124513618677	.	161160001	161360000	#4848FF	1	0.25
chr2	161360001	161800000	B.2.2.2.2.1.2.2.2.1	0.00648508430609598	.	161360001	161800000	#0000FF	1	0.125
chr2	161800001	161960000	B.2.1.1.1.1.2	0.25810635538262	.	161800001	161960000	#4848FF	1	0.25
chr2	161960001	162280000	A.2.1.1.2.1.2.2.2.1.2	0.5810635538262	.	161960001	162280000	#FF9191	1	0.75
chr2	162280001	162840000	B.2.2.2.2.1.2.1.2.1.1	0.0168612191958495	.	162280001	162840000	#0000FF	1	0.125
chr2	162840001	163000000	B.2.1.2.2.2.1.1.1.1.1.1	0.176394293125811	.	162840001	163000000	#4848FF	1	0.25
chr2	163000001	163200000	B.2.1.2.2.2.1.1.1.1.1.2.2	0.173800259403372	.	163000001	163200000	#4848FF	1	0.25
chr2	163200001	163680000	B.2.2.2.2.1.2.1.2.1.2.1	0.0155642023346304	.	163200001	163680000	#0000FF	1	0.125
chr2	163680001	163960000	B.2.2.2.1.1.1.1.2.2	0.0609597924773022	.	163680001	163960000	#0000FF	1	0.125
chr2	163960001	164600000	B.2.2.2.2.1.2.1.2.2.2	0.0103761348897536	.	163960001	164600000	#0000FF	1	0.125
chr2	164600001	164680000	B.2.1.2.2.2.1.1.1.1.1.2.1	0.175097276264591	.	164600001	164680000	#4848FF	1	0.25
chr2	164680001	165400000	B.2.2.2.1.2.2.1.2.1	0.0376134889753567	.	164680001	165400000	#0000FF	1	0.125
chr2	165400001	165600000	B.2.1.2.1.2.2.2.1.2.1	0.199740596627756	.	165400001	165600000	#4848FF	1	0.25
chr2	165600001	165800000	B.2.1.2.1.2.2.2.2	0.197146562905318	.	165600001	165800000	#4848FF	1	0.25
chr2	165800001	166240000	B.2.2.2.1.1.1.1.2.1	0.0622568093385214	.	165800001	166240000	#0000FF	1	0.125
chr2	166240001	166720000	B.2.2.2.1.2.2.1.2.2.2	0.0350194552529183	.	166240001	166720000	#0000FF	1	0.125
chr2	166720001	166840000	A.2.2.2.1.2.1.2.1.1	0.431906614785992	.	166720001	166840000	#FFDADA	1	0.625
chr2	166840001	167120000	B.1.2.2.2.2.1.2.2	0.271076523994812	.	166840001	167120000	#9191FF	1	0.375
chr2	167120001	167280000	A.2.2.1.1.1.1.1.1	0.509727626459144	.	167120001	167280000	#FFDADA	1	0.625
chr2	167280001	167760000	B.2.2.2.1.2.2.1.2.2.1	0.0363164721141375	.	167280001	167760000	#0000FF	1	0.125
chr2	167760001	168680000	B.2.2.2.2.2.2	0.0012970168612192	.	167760001	168680000	#0000FF	1	0.125
chr2	168680001	168880000	A.2.1.2.2.2.2.1.1.1.2	0.518806744487678	.	168680001	168880000	#FF9191	1	0.75
chr2	168880001	169000000	B.1.1.1.2.2.1.2.1	0.377431906614786	.	168880001	169000000	#DADAFF	1	0.5
chr2	169000001	169200000	A.2.2.1.2.1.2.1.1.2.2	0.474708171206226	.	169000001	169200000	#FFDADA	1	0.625
chr2	169200001	169600000	A.1.2.1.1.2.2.1.1.2	0.754863813229572	.	169200001	169600000	#FF4848	1	0.875
chr2	169600001	169800000	A.1.1.1.2.1.2.2.1.2	0.937743190661479	.	169600001	169800000	#FF0000	1	1
chr2	169800001	170280000	A.1.1.1.1.2.2.2.1.1	0.966277561608301	.	169800001	170280000	#FF0000	1	1
chr2	170280001	170680000	A.1.1.1.1.1.1.1.2	0.998702983138781	.	170280001	170680000	#FF0000	1	1
chr2	170680001	171040000	A.1.1.1.1.1.2.1.1	0.993514915693904	.	170680001	171040000	#FF0000	1	1
chr2	171040001	171280000	A.1.1.1.1.2.1.2.1.2	0.972762645914397	.	171040001	171280000	#FF0000	1	1
chr2	171280001	171760000	A.1.1.1.1.2.1.2.1.1.1	0.975356679636835	.	171280001	171760000	#FF0000	1	1
chr2	171760001	172040000	A.1.1.1.1.1.2.1.2.1	0.992217898832685	.	171760001	172040000	#FF0000	1	1
chr2	172040001	172400000	A.1.1.1.1.2.1.2.1.1.2	0.974059662775616	.	172040001	172400000	#FF0000	1	1
chr2	172400001	172680000	A.1.1.2.1.1.1.1.2.1	0.892347600518807	.	172400001	172680000	#FF0000	1	1
chr2	172680001	173000000	A.1.1.1.1.1.2.1.2.2	0.990920881971466	.	172680001	173000000	#FF0000	1	1
chr2	173000001	173600000	A.1.2.2.1.2.2.2.1.1	0.652399481193256	.	173000001	173600000	#FF4848	1	0.875
chr2	173600001	173920000	A.2.1.2.1.2.1.1.1	0.54863813229572	.	173600001	173920000	#FF9191	1	0.75
chr2	173920001	174040000	A.1.2.1.1.1.2.2.1.1	0.782101167315175	.	173920001	174040000	#FF4848	1	0.875
chr2	174040001	174240000	A.1.2.2.1.2.2.1.2.2.1	0.654993514915694	.	174040001	174240000	#FF4848	1	0.875
chr2	174240001	174760000	A.2.1.1.1.1.2.2.2.1	0.605706874189364	.	174240001	174760000	#FF9191	1	0.75
chr2	174760001	174880000	A.1.1.1.2.2.2.2.1.1.2	0.907911802853437	.	174760001	174880000	#FF0000	1	1
chr2	174880001	175000000	A.1.1.2.2.1.1.2.2	0.823605706874189	.	174880001	175000000	#FF0000	1	1
chr2	175000001	175240000	A.1.1.1.2.2.2.2.1.1.1	0.909208819714656	.	175000001	175240000	#FF0000	1	1
chr2	175240001	175560000	A.1.2.1.1.1.2.2.2	0.779507133592737	.	175240001	175560000	#FF4848	1	0.875
chr2	175560001	175920000	A.2.2.1.1.2.1.2.1.1.2	0.495460440985733	.	175560001	175920000	#FFDADA	1	0.625
chr2	175920001	176080000	A.1.1.2.2.1.1.1.2.2.2	0.830090791180285	.	175920001	176080000	#FF0000	1	1
chr2	176080001	176520000	A.2.2.2.1.1.2.2.1.1.2	0.442282749675746	.	176080001	176520000	#FFDADA	1	0.625
chr2	176520001	176760000	A.2.1.2.1.1.2.1.1.2	0.555123216601816	.	176520001	176760000	#FF9191	1	0.75
chr2	176760001	176920000	A.1.2.1.1.1.2.1.2.2.2	0.783398184176394	.	176760001	176920000	#FF4848	1	0.875
chr2	176920001	177240000	A.2.1.1.1.1.2.2.1	0.607003891050584	.	176920001	177240000	#FF9191	1	0.75
chr2	177240001	177560000	A.2.2.1.2.1.2.1.1.1.2	0.478599221789883	.	177240001	177560000	#FFDADA	1	0.625
chr2	177560001	177720000	B.1.1.1.2.1.1.1	0.385214007782101	.	177560001	177720000	#DADAFF	1	0.5
chr2	177720001	178040000	A.2.1.2.1.2.2.2	0.542153047989624	.	177720001	178040000	#FF9191	1	0.75
chr2	178040001	178160000	A.1.1.1.2.1.1.2.1.1.2	0.954604409857328	.	178040001	178160000	#FF0000	1	1
chr2	178160001	178640000	A.1.1.1.1.2.2.2.1.2	0.964980544747082	.	178160001	178640000	#FF0000	1	1
chr2	178640001	179000000	A.2.1.1.2.2.2.2.1	0.565499351491569	.	178640001	179000000	#FF9191	1	0.75
chr2	179000001	179160000	A.1.1.2.2.2.1.1.2	0.804150453955901	.	179000001	179160000	#FF0000	1	1
chr2	179160001	179400000	A.1.1.2.1.2.2.2.1.1.1	0.845654993514916	.	179160001	179400000	#FF0000	1	1
chr2	179400001	179800000	B.1.1.2.1.1.2.2.2	0.365758754863813	.	179400001	179800000	#DADAFF	1	0.5
chr2	179800001	180200000	B.2.2.1.2.1.2.1.1	0.0972762645914397	.	179800001	180200000	#0000FF	1	0.125
chr2	180200001	180360000	B.2.2.1.1.2.1.1.2.1.1.1	0.136186770428016	.	180200001	180360000	#0000FF	1	0.125
chr2	180360001	180560000	B.2.2.1.1.2.1.1.2.1.2	0.132295719844358	.	180360001	180560000	#0000FF	1	0.125
chr2	180560001	180920000	B.1.2.1.1.2.1.1	0.337224383916991	.	180560001	180920000	#9191FF	1	0.375
chr2	180920001	181520000	B.2.2.2.2.1.2.1.2.1.2.2.1	0.0142671854734112	.	180920001	181520000	#0000FF	1	0.125
chr2	181520001	181960000	B.1.1.2.1.1.2.2.1	0.367055771725032	.	181520001	181960000	#DADAFF	1	0.5
chr2	181960001	182280000	B.2.2.1.1.2.1.1.2.1.1.2.1	0.134889753566796	.	181960001	182280000	#0000FF	1	0.125
chr2	182280001	182360000	B.2.1.1.1.1.1.1.2	0.261997405966278	.	182280001	182360000	#4848FF	1	0.25
chr2	182360001	182600000	B.2.1.2.1.2.1.1.1.1.1.1	0.215304798962387	.	182360001	182600000	#4848FF	1	0.25
chr2	182600001	182840000	A.2.1.2.2.2.1.2.2.1	0.522697795071336	.	182600001	182840000	#FF9191	1	0.75
chr2	182840001	183040000	B.2.1.2.1.2.2.2.1.2.2	0.198443579766537	.	182840001	183040000	#4848FF	1	0.25
chr2	183040001	183560000	B.2.1.2.2.2.2.2.1.2	0.159533073929961	.	183040001	183560000	#4848FF	1	0.25
chr2	183560001	183760000	A.2.1.1.2.2.1.1.1	0.578469520103761	.	183560001	183760000	#FF9191	1	0.75
chr2	183760001	184080000	A.1.1.2.1.2.2.2.1.1.2	0.844357976653696	.	183760001	184080000	#FF0000	1	1
chr2	184080001	184520000	B.2.2.1.1.2.1.2.1.2	0.1284046692607	.	184080001	184520000	#0000FF	1	0.125
chr2	184520001	184760000	B.2.2.1.1.2.1.2.1.1	0.12970168612192	.	184520001	184760000	#0000FF	1	0.125
chr2	184760001	185000000	B.2.2.1.1.2.1.1.2.1.1.2.2	0.133592736705577	.	184760001	185000000	#0000FF	1	0.125
chr2	185000001	185160000	B.1.2.2.2.1.1.1.1.2	0.289234760051881	.	185000001	185160000	#9191FF	1	0.375
chr2	185160001	185320000	B.2.1.2.1.2.1.1.1.1.1.2	0.214007782101167	.	185160001	185320000	#4848FF	1	0.25
chr2	185320001	185400000	B.2.1.1.1.1.1.1.1.2.1	0.264591439688716	.	185320001	185400000	#4848FF	1	0.25
chr2	185400001	185800000	B.2.1.2.1.2.1.1.1.1.2	0.212710765239948	.	185400001	185800000	#4848FF	1	0.25
chr2	185800001	186040000	B.2.1.2.2.2.1.1.2	0.169909208819715	.	185800001	186040000	#4848FF	1	0.25
chr2	186040001	186640000	B.2.2.1.2.1.2.1.2.2	0.0946822308690013	.	186040001	186640000	#0000FF	1	0.125
chr2	186640001	186760000	B.1.2.2.2.1.2.1	0.281452658884565	.	186640001	186760000	#9191FF	1	0.375
chr2	186760001	187360000	B.2.2.1.1.2.1.1.2.2	0.130998702983139	.	186760001	187360000	#0000FF	1	0.125
chr2	187360001	187560000	A.2.1.1.2.1.2.2.2.1.1	0.582360570687419	.	187360001	187560000	#FF9191	1	0.75
chr2	187560001	187760000	B.1.2.2.2.1.1.1.1.1	0.2905317769131	.	187560001	187760000	#9191FF	1	0.375
chr2	187760001	188080000	B.1.1.2.2.1.1.2.2.1	0.35408560311284	.	187760001	188080000	#DADAFF	1	0.5
chr2	188080001	188320000	B.2.1.1.2.2.2	0.232166018158236	.	188080001	188320000	#4848FF	1	0.25
chr2	188320001	188480000	A.2.1.2.2.2.1.2.2.2	0.521400778210117	.	188320001	188480000	#FF9191	1	0.75
chr2	188480001	188720000	B.2.1.1.1.2.1.1	0.256809338521401	.	188480001	188720000	#4848FF	1	0.25
chr2	188720001	189080000	B.1.1.2.2.1.1.2.2.2	0.352788586251621	.	188720001	189080000	#DADAFF	1	0.5
chr2	189080001	189280000	A.2.1.1.2.1.1.1.1	0.594033722438392	.	189080001	189280000	#FF9191	1	0.75
chr2	189280001	189440000	A.2.2.1.2.2.1.2.2	0.457846952010376	.	189280001	189440000	#FFDADA	1	0.625
chr2	189440001	189920000	B.2.2.1.1.2.1.2.2.2.1	0.125810635538262	.	189440001	189920000	#0000FF	1	0.125
chr2	189920001	190320000	A.2.2.2.2.2.2.1	0.398184176394293	.	189920001	190320000	#FFDADA	1	0.625
chr2	190320001	190480000	A.1.1.2.2.2.2.1.2.1	0.796368352788586	.	190320001	190480000	#FF0000	1	1
chr2	190480001	190760000	A.1.1.2.2.2.2.1.2.2	0.795071335927367	.	190480001	190760000	#FF0000	1	1
chr2	190760001	190920000	A.2.1.1.2.1.1.2.2	0.588845654993515	.	190760001	190920000	#FF9191	1	0.75
chr2	190920001	191200000	A.1.1.2.1.1.2.1.1.2	0.880674448767834	.	190920001	191200000	#FF0000	1	1
chr2	191200001	191560000	A.1.1.1.1.2.1.1.2.2	0.976653696498054	.	191200001	191560000	#FF0000	1	1
chr2	191560001	191720000	A.1.2.1.2.2.1.2.1.2.1	0.708171206225681	.	191560001	191720000	#FF4848	1	0.875
chr2	191720001	191880000	A.1.2.1.1.2.1.2.2.2	0.761348897535668	.	191720001	191880000	#FF4848	1	0.875
chr2	191880001	192440000	A.2.2.1.2.2.2.2.2	0.452658884565499	.	191880001	192440000	#FFDADA	1	0.625
chr2	192440001	192560000	A.1.2.1.1.2.1.2.2.1	0.762645914396887	.	192440001	192560000	#FF4848	1	0.875
chr2	192560001	192760000	A.2.1.1.2.1.1.1.2.2	0.591439688715953	.	192560001	192760000	#FF9191	1	0.75
chr2	192760001	193040000	A.2.1.2.2.1.2.1	0.530479896238651	.	192760001	193040000	#FF9191	1	0.75
chr2	193040001	193480000	B.2.1.2.1.2.1.1.1.2.2	0.21011673151751	.	193040001	193480000	#4848FF	1	0.25
chr2	193480001	193560000	B.1.2.2.2.1.1.2.1.2	0.285343709468223	.	193480001	193560000	#9191FF	1	0.375
chr2	193560001	193920000	B.2.1.1.1.2.2.1.1.2	0.250324254215305	.	193560001	193920000	#4848FF	1	0.25
chr2	193920001	194160000	B.1.2.1.2.1.2	0.319066147859922	.	193920001	194160000	#9191FF	1	0.375
chr2	194160001	194320000	B.1.2.2.2.1.1.2.1.1	0.286640726329442	.	194160001	194320000	#9191FF	1	0.375
chr2	194320001	194480000	B.1.2.2.1.1.2.1	0.304798962386511	.	194320001	194480000	#9191FF	1	0.375
chr2	194480001	194600000	B.2.1.1.1.1.1.1.1.1	0.265888456549935	.	194480001	194600000	#4848FF	1	0.25
chr2	194600001	194880000	B.2.1.1.1.1.1.1.1.2.2	0.263294422827497	.	194600001	194880000	#4848FF	1	0.25
chr2	194920001	195360000	B.2.1.2.1.2.1.1.2.2	0.207522697795071	.	194920001	195360000	#4848FF	1	0.25
chr2	195360001	195720000	B.2.1.1.1.2.2.2.2	0.245136186770428	.	195360001	195720000	#4848FF	1	0.25
chr2	195720001	196200000	B.1.2.2.2.1.1.2.2.1	0.284046692607004	.	195720001	196200000	#9191FF	1	0.375
chr2	196200001	196560000	A.1.2.2.1.2.1.1.1.1	0.678339818417639	.	196200001	196560000	#FF4848	1	0.875
chr2	196560001	196760000	A.2.2.1.1.1.1.1.2.2	0.507133592736706	.	196560001	196760000	#FFDADA	1	0.625
chr2	196760001	196960000	B.1.1.1.1.1.1.1.2	0.394293125810636	.	196760001	196960000	#DADAFF	1	0.5
chr2	196960001	197320000	A.1.1.2.2.2.2.2	0.793774319066148	.	196960001	197320000	#FF0000	1	1
chr2	197320001	197680000	A.1.2.2.2.1.1.1.1.1	0.647211413748379	.	197320001	197680000	#FF4848	1	0.875
chr2	197680001	197880000	A.2.2.1.2.2.1.1	0.461738002594034	.	197680001	197880000	#FFDADA	1	0.625
chr2	197880001	198280000	A.2.1.2.1.1.1.1.1	0.562905317769131	.	197880001	198280000	#FF9191	1	0.75
chr2	198280001	198440000	A.1.1.2.2.2.2.1.1.1	0.798962386511025	.	198280001	198440000	#FF0000	1	1
chr2	198440001	198680000	A.1.2.2.2.1.1.1.1.2	0.64591439688716	.	198440001	198680000	#FF4848	1	0.875
chr2	198680001	198920000	A.1.2.1.2.2.1.2.2.2	0.704280155642023	.	198680001	198920000	#FF4848	1	0.875
chr2	198920001	199000000	A.2.1.2.2.2.2.1.2	0.51621271076524	.	198920001	199000000	#FF9191	1	0.75
chr2	199000001	199200000	A.2.2.1.2.2.2.2.1.1	0.455252918287938	.	199000001	199200000	#FFDADA	1	0.625
chr2	199200001	199600000	B.2.2.1.2.1.2.2.2	0.0920881971465629	.	199200001	199600000	#0000FF	1	0.125
chr2	199600001	200120000	B.2.2.2.2.1.2.1.1.2	0.0181582360570687	.	199600001	200120000	#0000FF	1	0.125
chr2	200120001	200320000	A.2.2.1.2.2.2.1	0.456549935149157	.	200120001	200320000	#FFDADA	1	0.625
chr2	200320001	200480000	A.2.2.2.1.2.2.2.1	0.420233463035019	.	200320001	200480000	#FFDADA	1	0.625
chr2	200480001	200760000	A.2.2.1.2.1.2.1.1.2.1.1	0.477302204928664	.	200480001	200760000	#FFDADA	1	0.625
chr2	200760001	201160000	A.1.2.1.2.2.1.1.1.1	0.715953307392996	.	200760001	201160000	#FF4848	1	0.875
chr2	201160001	201360000	A.1.2.1.2.2.1.1.1.2	0.714656290531777	.	201160001	201360000	#FF4848	1	0.875
chr2	201360001	201720000	A.1.1.1.2.2.1.2.2.2.1	0.922178988326848	.	201360001	201720000	#FF0000	1	1
chr2	201720001	202040000	A.1.1.1.2.2.1.1.1	0.933852140077821	.	201720001	202040000	#FF0000	1	1
chr2	202040001	202320000	A.1.1.1.2.2.1.2.2.2.2.2	0.91958495460441	.	202040001	202320000	#FF0000	1	1
chr2	202320001	202600000	A.1.1.2.2.1.1.1.1.1.1	0.837872892347601	.	202320001	202600000	#FF0000	1	1
chr2	202600001	203080000	A.1.1.2.1.1.1.1.2.2	0.891050583657588	.	202600001	203080000	#FF0000	1	1
chr2	203080001	203360000	A.1.1.1.2.2.1.2.2.2.2.1	0.920881971465629	.	203080001	203360000	#FF0000	1	1
chr2	203360001	203760000	A.1.1.2.2.1.1.1.1.1.2	0.836575875486381	.	203360001	203760000	#FF0000	1	1
chr2	203760001	203960000	A.1.1.2.1.1.2.1.2.2.1	0.876783398184176	.	203760001	203960000	#FF0000	1	1
chr2	203960001	204080000	A.1.2.2.1.1.1.1	0.688715953307393	.	203960001	204080000	#FF4848	1	0.875
chr2	204080001	204320000	A.1.1.2.1.1.2.1.2.2.2	0.875486381322957	.	204080001	204320000	#FF0000	1	1
chr2	204320001	204840000	A.2.1.2.1.2.1.1.2	0.547341115434501	.	204320001	204840000	#FF9191	1	0.75
chr2	204840001	205200000	B.1.1.1.2.1.2	0.381322957198444	.	204840001	205200000	#DADAFF	1	0.5
chr2	205200001	205480000	A.2.1.2.1.1.2.2	0.549935149156939	.	205200001	205480000	#FF9191	1	0.75
chr2	205480001	205760000	B.1.2.1.1.1.1.2	0.341115434500649	.	205480001	205760000	#9191FF	1	0.375
chr2	205760001	206120000	A.2.2.1.2.1.2.2.2.1	0.464332036316472	.	205760001	206120000	#FFDADA	1	0.625
chr2	206120001	206560000	B.1.2.1.1.1.1.1	0.342412451361868	.	206120001	206560000	#9191FF	1	0.375
chr2	206560001	206840000	A.2.2.1.1.2.1.2.1.2	0.494163424124514	.	206560001	206840000	#FFDADA	1	0.625
chr2	206840001	207040000	A.1.2.1.1.2.2.1.2.1	0.753566796368353	.	206840001	207040000	#FF4848	1	0.875
chr2	207040001	207400000	A.2.2.2.1.1.2.1.2.2	0.444876783398184	.	207040001	207400000	#FFDADA	1	0.625
chr2	207400001	207720000	A.2.2.1.2.1.2.1.1.2.1.2	0.476005188067445	.	207400001	207720000	#FFDADA	1	0.625
chr2	207720001	207920000	B.1.1.2.1.2.1.2.2	0.360570687418936	.	207720001	207920000	#DADAFF	1	0.5
chr2	207920001	208000000	B.1.1.1.1.1.1.1.1	0.395590142671855	.	207920001	208000000	#DADAFF	1	0.5
chr2	208000001	208400000	A.1.2.1.2.2.1.2.2.1	0.705577172503243	.	208000001	208400000	#FF4848	1	0.875
chr2	208400001	208640000	A.1.1.2.2.2.2.1.1.2	0.797665369649806	.	208400001	208640000	#FF0000	1	1
chr2	208640001	208960000	A.1.1.2.1.2.2.1.1.2.1	0.849546044098573	.	208640001	208960000	#FF0000	1	1
chr2	208960001	209200000	A.1.2.1.2.2.1.2.1.2.2	0.706874189364462	.	208960001	209200000	#FF4848	1	0.875
chr2	209200001	209360000	A.2.2.1.2.2.1.2.1.2	0.459143968871595	.	209200001	209360000	#FFDADA	1	0.625
chr2	209360001	209600000	A.2.1.2.2.2.1.1	0.526588845654994	.	209360001	209600000	#FF9191	1	0.75
chr2	209600001	209720000	B.1.1.2.2.2.1.2.2	0.345006485084306	.	209600001	209720000	#DADAFF	1	0.5
chr2	209720001	209880000	A.2.2.2.1.2.2.1.2.2	0.421530479896239	.	209720001	209880000	#FFDADA	1	0.625
chr2	209880001	210480000	B.2.1.2.2.2.2.2.2.1	0.158236057068742	.	209880001	210480000	#4848FF	1	0.25
chr2	210480001	210840000	B.2.1.2.2.2.2.1.1.1	0.166018158236057	.	210480001	210840000	#4848FF	1	0.25
chr2	210840001	211080000	A.2.2.1.2.2.1.2.1.1	0.460440985732815	.	210840001	211080000	#FFDADA	1	0.625
chr2	211080001	211280000	B.2.1.1.1.2.2.1.1.1	0.251621271076524	.	211080001	211280000	#4848FF	1	0.25
chr2	211280001	211520000	B.1.1.2.2.2.1.2.1.1	0.347600518806744	.	211280001	211520000	#DADAFF	1	0.5
chr2	211520001	211840000	B.2.1.2.1.2.1.2.2	0.204928664072633	.	211520001	211840000	#4848FF	1	0.25
chr2	211840001	212080000	B.2.1.1.1.1.1.2.1	0.260700389105058	.	211840001	212080000	#4848FF	1	0.25
chr2	212080001	212800000	B.2.1.2.2.2.2.1.2	0.162127107652399	.	212080001	212800000	#4848FF	1	0.25
chr2	212800001	213320000	B.2.2.1.1.2.1.2.2.1	0.127107652399481	.	212800001	213320000	#0000FF	1	0.125
chr2	213360001	213520000	B.2.2.1.1.2.1.2.2.1	0.127107652399481	.	213360001	213520000	#0000FF	1	0.125
chr2	213520001	214080000	B.2.1.2.1.2.1.2.1	0.206225680933852	.	213520001	214080000	#4848FF	1	0.25
chr2	214080001	214320000	B.1.2.2.2.1.2.2.1	0.280155642023346	.	214080001	214320000	#9191FF	1	0.375
chr2	214320001	214400000	B.2.1.2.1.2.1.1.2.1	0.208819714656291	.	214320001	214400000	#4848FF	1	0.25
chr2	214440001	214640000	B.2.1.2.1.2.1.1.2.1	0.208819714656291	.	214440001	214640000	#4848FF	1	0.25
chr2	214640001	215120000	B.2.1.2.2.2.1.2.2	0.167315175097276	.	214640001	215120000	#4848FF	1	0.25
chr2	215120001	215320000	B.2.1.1.1.2.2.2.1	0.246433203631647	.	215120001	215320000	#4848FF	1	0.25
chr2	215320001	215560000	B.1.2.2.2.1.1.2.2.2	0.282749675745785	.	215320001	215560000	#9191FF	1	0.375
chr2	215560001	215720000	A.2.2.2.1.2.2.1.2.1	0.422827496757458	.	215560001	215720000	#FFDADA	1	0.625
chr2	215720001	215920000	B.1.2.2.1.1.2.2	0.303501945525292	.	215720001	215920000	#9191FF	1	0.375
chr2	215920001	216120000	B.1.1.2.2.2.1.1	0.348897535667964	.	215920001	216120000	#DADAFF	1	0.5
chr2	216120001	216400000	A.1.2.2.2.1.1.2.1.1	0.642023346303502	.	216120001	216400000	#FF4848	1	0.875
chr2	216400001	216600000	A.1.2.2.2.1.1.2.2.1	0.639429312581064	.	216400001	216600000	#FF4848	1	0.875
chr2	216600001	216720000	A.1.2.2.2.1.1.2.1.2	0.640726329442283	.	216600001	216720000	#FF4848	1	0.875
chr2	216720001	216880000	A.2.1.1.2.1.1.1.2.1	0.592736705577173	.	216720001	216880000	#FF9191	1	0.75
chr2	216880001	217360000	A.1.1.2.1.2.2.1.1.1	0.850843060959792	.	216880001	217360000	#FF0000	1	1
chr2	217360001	217560000	A.1.2.1.2.2.1.2.1.1	0.7094682230869	.	217360001	217560000	#FF4848	1	0.875
chr2	217560001	217800000	A.1.1.2.2.1.1.1.1.2.1	0.835278858625162	.	217560001	217800000	#FF0000	1	1
chr2	217800001	218040000	A.1.2.1.2.1.1.2.2.1	0.731517509727626	.	217800001	218040000	#FF4848	1	0.875
chr2	218040001	218320000	A.1.2.2.2.2.1.2.1	0.622568093385214	.	218040001	218320000	#FF4848	1	0.875
chr2	218320001	218640000	A.2.1.2.1.1.2.1.1.1	0.556420233463035	.	218320001	218640000	#FF9191	1	0.75
chr2	218640001	219000000	A.1.2.1.1.1.1.1	0.792477302204929	.	218640001	219000000	#FF4848	1	0.875
chr2	219000001	219520000	A.1.1.1.1.2.1.1.2.1	0.977950713359274	.	219000001	219520000	#FF0000	1	1
chr2	219520001	219760000	A.1.1.2.1.1.2.1.2.1.2	0.878080415045396	.	219520001	219760000	#FF0000	1	1
chr2	219760001	220040000	A.1.1.2.1.1.2.1.1.1.2.1	0.883268482490272	.	219760001	220040000	#FF0000	1	1
chr2	220040001	220240000	A.1.1.2.1.1.2.1.1.1.2.2	0.881971465629053	.	220040001	220240000	#FF0000	1	1
chr2	220240001	220560000	A.1.1.1.2.1.1.2.2.2	0.946822308690013	.	220240001	220560000	#FF0000	1	1
chr2	220560001	220800000	A.2.2.1.2.2.2.2.1.2	0.453955901426719	.	220560001	220800000	#FFDADA	1	0.625
chr2	220800001	221040000	B.1.2.2.1.1.1.2	0.30609597924773	.	220800001	221040000	#9191FF	1	0.375
chr2	221040001	221520000	B.2.2.1.1.2.1.1.1.1	0.138780804150454	.	221040001	221520000	#0000FF	1	0.125
chr2	221520001	222200000	B.2.1.2.2.2.2.2.2.2	0.156939040207523	.	221520001	222200000	#4848FF	1	0.25
chr2	222200001	222520000	B.2.1.1.1.2.2.1.2.1	0.249027237354086	.	222200001	222520000	#4848FF	1	0.25
chr2	222520001	222880000	B.2.1.2.2.2.1.2.1	0.168612191958495	.	222520001	222880000	#4848FF	1	0.25
chr2	222880001	223120000	B.2.1.1.1.2.2.1.2.2	0.247730220492866	.	222880001	223120000	#4848FF	1	0.25
chr2	223120001	223480000	B.1.2.2.1.1.1.1	0.307392996108949	.	223120001	223480000	#9191FF	1	0.375
chr2	223480001	223800000	A.1.2.1.1.2.1.2.1.1	0.765239948119325	.	223480001	223800000	#FF4848	1	0.875
chr2	223800001	224000000	A.2.1.2.2.1.2.2.2	0.527885862516213	.	223800001	224000000	#FF9191	1	0.75
chr2	224000001	224480000	B.2.1.2.1.2.1.1.1.2.1	0.211413748378729	.	224000001	224480000	#4848FF	1	0.25
chr2	224480001	224840000	A.2.1.1.2.2.1.1.2	0.577172503242542	.	224480001	224840000	#FF9191	1	0.75
chr2	224840001	225240000	A.2.2.2.1.2.2.2.2	0.4189364461738	.	224840001	225240000	#FFDADA	1	0.625
chr2	225240001	225520000	A.1.2.2.2.1.1.1.2.2	0.643320363164721	.	225240001	225520000	#FF4848	1	0.875
chr2	225520001	225880000	B.2.1.1.1.1.1.2.2	0.259403372243839	.	225520001	225880000	#4848FF	1	0.25
chr2	225880001	226280000	B.1.2.2.2.1.2.2.2	0.278858625162127	.	225880001	226280000	#9191FF	1	0.375
chr2	226280001	226520000	B.1.1.2.2.2.2	0.343709468223087	.	226280001	226520000	#DADAFF	1	0.5
chr2	226520001	226640000	B.2.2.1.1.2.1.1.1.2	0.137483787289235	.	226520001	226640000	#0000FF	1	0.125
chr2	226680001	226960000	B.2.2.1.1.2.1.1.1.2	0.137483787289235	.	226680001	226960000	#0000FF	1	0.125
chr2	227000001	227080000	B.2.2.1.1.2.1.1.1.2	0.137483787289235	.	227000001	227080000	#0000FF	1	0.125
chr2	227080001	227480000	B.2.1.2.2.2.2.1.1.2.1	0.164721141374838	.	227080001	227480000	#4848FF	1	0.25
chr2	227480001	227680000	B.1.1.1.2.2.1.2.2	0.376134889753567	.	227480001	227680000	#DADAFF	1	0.5
chr2	227680001	227840000	A.2.2.1.1.1.1.1.2.1	0.508430609597925	.	227680001	227840000	#FFDADA	1	0.625
chr2	227840001	228000000	B.1.1.2.2.2.1.2.1.2	0.346303501945525	.	227840001	228000000	#DADAFF	1	0.5
chr2	228000001	228160000	B.1.1.2.1.1.1.1	0.372243839169909	.	228000001	228160000	#DADAFF	1	0.5
chr2	228160001	228280000	A.2.1.2.2.1.2.2.1	0.529182879377432	.	228160001	228280000	#FF9191	1	0.75
chr2	228280001	228440000	A.1.2.2.1.2.1.1.2.2	0.671854734111543	.	228280001	228440000	#FF4848	1	0.875
chr2	228440001	228760000	A.2.2.2.1.2.2.1.1	0.424124513618677	.	228440001	228760000	#FFDADA	1	0.625
chr2	228760001	228920000	B.2.2.1.2.1.2.2.1	0.0933852140077821	.	228760001	228920000	#0000FF	1	0.125
chr2	228960001	229440000	B.2.2.1.2.1.2.2.1	0.0933852140077821	.	228960001	229440000	#0000FF	1	0.125
chr2	229440001	229680000	B.2.1.2.2.2.2.1.1.2.2	0.163424124513619	.	229440001	229680000	#4848FF	1	0.25
chr2	229680001	230280000	B.2.2.1.1.2.1.2.2.2.2	0.124513618677043	.	229680001	230280000	#0000FF	1	0.125
chr2	230280001	230600000	B.1.2.1.1.2.2.1.1	0.329442282749676	.	230280001	230600000	#9191FF	1	0.375
chr2	230600001	230840000	A.1.2.1.2.2.1.1.2.2.1	0.712062256809339	.	230600001	230840000	#FF4848	1	0.875
chr2	230840001	231160000	A.1.2.1.2.2.1.1.2.2.2	0.710765239948119	.	230840001	231160000	#FF4848	1	0.875
chr2	231160001	231360000	A.1.2.1.2.2.1.1.2.1	0.713359273670558	.	231160001	231360000	#FF4848	1	0.875
chr2	231360001	231480000	A.1.2.2.2.1.1.2.2.2	0.638132295719844	.	231360001	231480000	#FF4848	1	0.875
chr2	231480001	231680000	A.1.1.2.1.2.2.1.1.2.2	0.848249027237354	.	231480001	231680000	#FF0000	1	1
chr2	231680001	231920000	A.1.1.2.2.1.1.1.1.2.2	0.833981841763943	.	231680001	231920000	#FF0000	1	1
chr2	231920001	232360000	A.1.1.1.2.2.1.2.2.1.1	0.924773022049287	.	231920001	232360000	#FF0000	1	1
chr2	232360001	232680000	A.1.1.1.2.2.2.1.2.2	0.910505836575875	.	232360001	232680000	#FF0000	1	1
chr2	232680001	232800000	A.1.2.2.2.2.2.1.1	0.619974059662776	.	232680001	232800000	#FF4848	1	0.875
chr2	232800001	233400000	A.1.1.2.2.1.1.2.1.1	0.828793774319066	.	232800001	233400000	#FF0000	1	1
chr2	233400001	233680000	A.1.1.1.2.2.2.2.1.2	0.906614785992218	.	233400001	233680000	#FF0000	1	1
chr2	233680001	234000000	A.1.1.1.2.2.1.2.2.1.2	0.923476005188067	.	233680001	234000000	#FF0000	1	1
chr2	234040001	234200000	A.1.1.1.2.2.1.2.2.1.2	0.923476005188067	.	234040001	234200000	#FF0000	1	1
chr2	234200001	234400000	A.1.1.2.2.1.2.1.2.2.2.2	0.817120622568093	.	234200001	234400000	#FF0000	1	1
chr2	234400001	234800000	A.1.2.1.2.1.2.1.2.2.2.1	0.719844357976654	.	234400001	234800000	#FF4848	1	0.875
chr2	234800001	235200000	A.2.2.2.2.1.2.2	0.400778210116732	.	234800001	235200000	#FFDADA	1	0.625
chr2	235200001	235480000	A.2.2.1.1.2.1.2.2.1.2	0.491569390402075	.	235200001	235480000	#FFDADA	1	0.625
chr2	235480001	235720000	B.1.1.2.1.2.1.2.1	0.361867704280156	.	235480001	235720000	#DADAFF	1	0.5
chr2	235720001	236080000	A.2.2.2.1.1.2.1.1.2	0.447470817120623	.	235720001	236080000	#FFDADA	1	0.625
chr2	236080001	236320000	A.2.1.2.1.2.1.2.2	0.544747081712062	.	236080001	236320000	#FF9191	1	0.75
chr2	236320001	236480000	A.1.2.1.2.1.1.2.2.2.2	0.728923476005188	.	236320001	236480000	#FF4848	1	0.875
chr2	236480001	236640000	A.2.1.2.1.1.1.2.1	0.560311284046693	.	236480001	236640000	#FF9191	1	0.75
chr2	236640001	237160000	A.2.1.2.1.2.1.2.1	0.546044098573281	.	236640001	237160000	#FF9191	1	0.75
chr2	237160001	238000000	A.2.2.2.2.1.2.1	0.402075226977951	.	237160001	238000000	#FFDADA	1	0.625
chr2	238000001	238320000	A.2.2.1.1.2.1.2.2.1.1	0.492866407263294	.	238000001	238320000	#FFDADA	1	0.625
chr2	238320001	238520000	A.2.1.1.1.1.1.2.2	0.61348897535668	.	238320001	238520000	#FF9191	1	0.75
chr2	238520001	238760000	A.1.2.1.2.1.1.2.2.2.1	0.730220492866407	.	238520001	238760000	#FF4848	1	0.875
chr2	238760001	239000000	A.1.1.2.2.1.2.1.2.1	0.821011673151751	.	238760001	239000000	#FF0000	1	1
chr2	239000001	239200000	A.1.1.2.2.1.2.1.2.2.2.1	0.818417639429313	.	239000001	239200000	#FF0000	1	1
chr2	239200001	239400000	A.1.2.1.2.1.2.1.2.1	0.723735408560311	.	239200001	239400000	#FF4848	1	0.875
chr2	239400001	239800000	A.2.1.2.1.1.2.1.2.1	0.553826199740597	.	239400001	239800000	#FF9191	1	0.75
chr2	239840001	239920000	A.2.1.2.1.1.2.1.2.1	0.553826199740597	.	239840001	239920000	#FF9191	1	0.75
chr2	239920001	240120000	A.2.1.1.1.2.1.1.1	0.603112840466926	.	239920001	240120000	#FF9191	1	0.75
chr2	240120001	240320000	A.1.2.1.2.1.1.1.2.1.2	0.736705577172503	.	240120001	240320000	#FF4848	1	0.875
chr2	240320001	240920000	A.2.1.1.1.1.1.2.1	0.614785992217899	.	240320001	240920000	#FF9191	1	0.75
chr2	240920001	241120000	A.2.1.1.1.2.1.1.2	0.601815823605707	.	240920001	241120000	#FF9191	1	0.75
chr2	241120001	241440000	A.1.2.2.1.1.2.2.2	0.679636835278859	.	241120001	241440000	#FF4848	1	0.875
chr2	241440001	241760000	A.1.2.2.1.1.1.2.1.2	0.686121919584955	.	241440001	241760000	#FF4848	1	0.875
chr2	241760001	242000000	A.1.2.2.2.2.2.1.2	0.618677042801556	.	241760001	242000000	#FF4848	1	0.875
chr2	242000001	242160000	A.1.2.2.1.1.1.2.1.1	0.687418936446174	.	242000001	242160000	#FF4848	1	0.875
chr2	242160001	242560000	A.1.1.2.1.1.2.1.2.1.1	0.879377431906615	.	242160001	242560000	#FF0000	1	1
chr2	242560001	242680000	A.1.2.2.1.1.1.2.2.2	0.683527885862516	.	242560001	242680000	#FF4848	1	0.875
chr2	242680001	242880000	A.1.2.2.1.1.1.2.2.1	0.684824902723735	.	242680001	242880000	#FF4848	1	0.875
chr2	242880001	243080000	A.1.2.1.2.1.1.1.2.1.1.1	0.739299610894942	.	242880001	243080000	#FF4848	1	0.875
chr3	40001	360000	B.2.2.1.2.2.1.2.1	0.0650406504065041	.	40001	360000	#0000FF	1	0.125
chr3	360001	600000	B.2.1.2.2.1.2.2.1.1.1	0.19349593495935	.	360001	600000	#4848FF	1	0.25
chr3	600001	880000	B.2.1.2.2.1.2.2.1.1.2.2.2	0.188617886178862	.	600001	880000	#4848FF	1	0.25
chr3	880001	1640000	B.2.2.1.2.2.1.2.2.2	0.0617886178861789	.	880001	1640000	#0000FF	1	0.125
chr3	1640001	1760000	B.2.1.1.1.1.2.2.1.1	0.295934959349594	.	1640001	1760000	#4848FF	1	0.25
chr3	1760001	1960000	B.2.1.2.2.1.2.2.1.2	0.186991869918699	.	1760001	1960000	#4848FF	1	0.25
chr3	1960001	2120000	B.2.1.2.2.1.1.1.1	0.20650406504065	.	1960001	2120000	#4848FF	1	0.25
chr3	2120001	2440000	B.2.1.2.2.1.2.2.1.1.2.2.1	0.190243902439024	.	2120001	2440000	#4848FF	1	0.25
chr3	2440001	2720000	B.2.1.2.2.1.1.1.2	0.204878048780488	.	2440001	2720000	#4848FF	1	0.25
chr3	2720001	3080000	B.2.1.1.1.1.2.2.2.2.1	0.291056910569106	.	2720001	3080000	#4848FF	1	0.25
chr3	3080001	3240000	A.2.2.1.1.1.1.1.2	0.564227642276423	.	3080001	3240000	#FFDADA	1	0.625
chr3	3240001	3600000	B.2.1.2.2.2.2.1.2	0.157723577235772	.	3240001	3600000	#4848FF	1	0.25
chr3	3600001	4360000	B.2.1.2.2.1.2.1.1.2	0.196747967479675	.	3600001	4360000	#4848FF	1	0.25
chr3	4360001	4760000	A.1.1.2.2.1.1.2.2	0.842276422764228	.	4360001	4760000	#FF0000	1	1
chr3	4760001	5240000	A.1.1.1.2.2.1.1.2.1	0.947967479674797	.	4760001	5240000	#FF0000	1	1
chr3	5240001	5480000	A.2.2.1.2.2.1.1.1.1	0.52520325203252	.	5240001	5480000	#FFDADA	1	0.625
chr3	5480001	5640000	A.2.1.1.2.2.1.1.1.2.2.1	0.630894308943089	.	5480001	5640000	#FF9191	1	0.75
chr3	5640001	5840000	A.2.2.1.2.2.2.2.1	0.508943089430894	.	5640001	5840000	#FFDADA	1	0.625
chr3	5840001	6520000	B.2.1.2.2.1.2.1.1.1	0.198373983739837	.	5840001	6520000	#4848FF	1	0.25
chr3	6520001	6680000	A.2.2.2.1.2.2.1.1.1	0.494308943089431	.	6520001	6680000	#FFDADA	1	0.625
chr3	6680001	6840000	B.1.2.2.1.1.1.1.1.1	0.343089430894309	.	6680001	6840000	#9191FF	1	0.375
chr3	6840001	7280000	B.2.2.1.2.2.1.1.1	0.0731707317073171	.	6840001	7280000	#0000FF	1	0.125
chr3	7280001	7560000	B.2.2.1.1.2.2.2.2	0.115447154471545	.	7280001	7560000	#0000FF	1	0.125
chr3	7560001	7840000	B.2.1.2.2.2.2.2.1	0.15609756097561	.	7560001	7840000	#4848FF	1	0.25
chr3	7840001	8480000	B.2.2.2.1.1.1.2.1.2.1	0.0504065040650407	.	7840001	8480000	#0000FF	1	0.125
chr3	8480001	8680000	B.1.1.1.2.1.1.2	0.442276422764228	.	8480001	8680000	#DADAFF	1	0.5
chr3	8680001	8920000	A.2.2.1.1.2.2.2	0.536585365853659	.	8680001	8920000	#FFDADA	1	0.625
chr3	8920001	9360000	A.1.2.2.2.2.2.1.2	0.68780487804878	.	8920001	9360000	#FF4848	1	0.875
chr3	9360001	9720000	A.1.1.1.2.2.2.1.1.1	0.934959349593496	.	9360001	9720000	#FF0000	1	1
chr3	9720001	10360000	A.1.1.1.1.1.2.1.2	0.988617886178862	.	9720001	10360000	#FF0000	1	1
chr3	10360001	10800000	A.2.1.1.1.1.2.2.1.2.1.1	0.671544715447154	.	10360001	10800000	#FF9191	1	0.75
chr3	10800001	11240000	A.2.1.2.2.1.2.2.2.2	0.577235772357724	.	10800001	11240000	#FF9191	1	0.75
chr3	11240001	11400000	A.1.2.2.1.1.2.1.2.1	0.723577235772358	.	11240001	11400000	#FF4848	1	0.875
chr3	11400001	11640000	A.2.1.1.1.1.2.2.1.2.2	0.668292682926829	.	11400001	11640000	#FF9191	1	0.75
chr3	11640001	11920000	A.2.1.1.1.1.2.1.1	0.678048780487805	.	11640001	11920000	#FF9191	1	0.75
chr3	11920001	12160000	A.2.2.2.1.1.2.1	0.500813008130081	.	11920001	12160000	#FFDADA	1	0.625
chr3	12160001	12560000	A.2.1.1.1.2.2.1.1	0.661788617886179	.	12160001	12560000	#FF9191	1	0.75
chr3	12560001	13040000	A.1.1.1.1.2.1.1.1	0.985365853658537	.	12560001	13040000	#FF0000	1	1
chr3	13040001	13320000	A.1.1.2.2.2.2.1.1.1	0.811382113821138	.	13040001	13320000	#FF0000	1	1
chr3	13320001	13520000	A.1.1.2.1.2.2.1.1.2.1	0.871544715447155	.	13320001	13520000	#FF0000	1	1
chr3	13520001	13720000	A.1.2.2.1.1.2.1.1.1.2	0.726829268292683	.	13520001	13720000	#FF4848	1	0.875
chr3	13720001	13960000	A.2.1.2.2.1.1.1	0.588617886178862	.	13720001	13960000	#FF9191	1	0.75
chr3	13960001	14160000	A.2.1.1.1.2.2.2	0.658536585365854	.	13960001	14160000	#FF9191	1	0.75
chr3	14160001	14480000	A.1.1.1.1.1.2.1.1	0.990243902439024	.	14160001	14480000	#FF0000	1	1
chr3	14480001	14680000	A.1.2.1.1.1.2.2.1.1	0.788617886178862	.	14480001	14680000	#FF4848	1	0.875
chr3	14680001	15000000	A.1.2.1.1.1.2.2.1.2	0.786991869918699	.	14680001	15000000	#FF4848	1	0.875
chr3	15000001	15120000	A.1.2.1.1.1.2.1	0.790243902439024	.	15000001	15120000	#FF4848	1	0.875
chr3	15120001	15280000	A.1.1.2.2.2.2.1.2	0.804878048780488	.	15120001	15280000	#FF0000	1	1
chr3	15280001	15480000	A.1.1.1.2.2.2.1.1.2	0.933333333333333	.	15280001	15480000	#FF0000	1	1
chr3	15480001	15640000	A.1.2.2.1.1.2.1.2.2	0.721951219512195	.	15480001	15640000	#FF4848	1	0.875
chr3	15640001	15920000	A.1.1.2.1.1.2.2.1.2	0.889430894308943	.	15640001	15920000	#FF0000	1	1
chr3	15920001	16320000	A.2.1.1.2.2.1.2.1	0.621138211382114	.	15920001	16320000	#FF9191	1	0.75
chr3	16320001	16600000	A.2.1.2.1.1.2.1.2	0.601626016260163	.	16320001	16600000	#FF9191	1	0.75
chr3	16600001	16920000	B.1.1.2.1.1.2.1.1	0.414634146341463	.	16600001	16920000	#DADAFF	1	0.5
chr3	16920001	17040000	B.1.1.1.1.2.1.2.1	0.458536585365854	.	16920001	17040000	#DADAFF	1	0.5
chr3	17040001	17240000	B.1.1.1.1.2.1.2.2	0.456910569105691	.	17040001	17240000	#DADAFF	1	0.5
chr3	17240001	17480000	A.2.2.1.2.2.2.2.2	0.507317073170732	.	17240001	17480000	#FFDADA	1	0.625
chr3	17480001	17680000	A.2.2.1.2.2.1.1.1.2	0.523577235772358	.	17480001	17680000	#FFDADA	1	0.625
chr3	17680001	17880000	A.2.1.1.2.1.1.2.2	0.647154471544715	.	17680001	17880000	#FF9191	1	0.75
chr3	17880001	18200000	B.1.2.2.1.1.1.1.2	0.339837398373984	.	17880001	18200000	#9191FF	1	0.375
chr3	18200001	18520000	B.2.2.1.1.2.2.1.1	0.12520325203252	.	18200001	18520000	#0000FF	1	0.125
chr3	18520001	18880000	B.2.2.2.1.1.1.2.1.1.1	0.0552845528455285	.	18520001	18880000	#0000FF	1	0.125
chr3	18880001	19080000	B.2.1.2.2.2.2.2.2	0.154471544715447	.	18880001	19080000	#4848FF	1	0.25
chr3	19080001	19280000	B.2.1.2.2.1.2.2.2.2.1.1	0.183739837398374	.	19080001	19280000	#4848FF	1	0.25
chr3	19280001	19520000	B.2.2.1.1.2.2.2.1.1	0.120325203252033	.	19280001	19520000	#0000FF	1	0.125
chr3	19520001	19920000	B.2.1.2.2.2.2.1.1	0.159349593495935	.	19520001	19920000	#4848FF	1	0.25
chr3	19920001	20240000	A.1.2.1.2.2.2.1.1	0.744715447154472	.	19920001	20240000	#FF4848	1	0.875
chr3	20240001	20440000	B.1.1.1.1.1.1.1	0.468292682926829	.	20240001	20440000	#DADAFF	1	0.5
chr3	20440001	20840000	B.2.1.1.1.1.1.1	0.300813008130081	.	20440001	20840000	#4848FF	1	0.25
chr3	20840001	21000000	B.1.1.2.2.2.2.2	0.380487804878049	.	20840001	21000000	#DADAFF	1	0.5
chr3	21000001	21400000	B.2.1.1.1.1.2.2.2.2.2	0.289430894308943	.	21000001	21400000	#4848FF	1	0.25
chr3	21400001	21720000	B.1.2.2.2.2.1.2	0.304065040650407	.	21400001	21720000	#9191FF	1	0.375
chr3	21720001	21960000	B.2.1.2.2.1.2.2.2.2.2	0.180487804878049	.	21720001	21960000	#4848FF	1	0.25
chr3	21960001	22200000	B.2.1.1.2.1.2.2	0.260162601626016	.	21960001	22200000	#4848FF	1	0.25
chr3	22200001	22560000	B.2.2.1.1.2.2.2.1.2.2	0.117073170731707	.	22200001	22560000	#0000FF	1	0.125
chr3	22560001	23160000	B.2.2.1.2.2.1.1.2.2.2	0.0666666666666667	.	22560001	23160000	#0000FF	1	0.125
chr3	23160001	23640000	B.2.2.1.1.2.2.1.2.2	0.121951219512195	.	23160001	23640000	#0000FF	1	0.125
chr3	23640001	24000000	A.2.1.1.2.2.1.1.1.1.1	0.635772357723577	.	23640001	24000000	#FF9191	1	0.75
chr3	24000001	24320000	A.2.2.1.1.1.1.1.1.1	0.567479674796748	.	24000001	24320000	#FFDADA	1	0.625
chr3	24320001	24720000	A.1.2.2.2.1.2.2	0.700813008130081	.	24320001	24720000	#FF4848	1	0.875
chr3	24720001	25440000	B.2.2.1.2.2.1.1.2.2.1.1	0.0699186991869919	.	24720001	25440000	#0000FF	1	0.125
chr3	25440001	25640000	B.1.1.2.2.1.1	0.39349593495935	.	25440001	25640000	#DADAFF	1	0.5
chr3	25640001	25880000	A.2.1.1.2.2.1.1.1.2.2.2	0.629268292682927	.	25640001	25880000	#FF9191	1	0.75
chr3	25880001	26400000	B.2.2.1.2.2.1.2.2.1	0.0634146341463415	.	25880001	26400000	#0000FF	1	0.125
chr3	26400001	26840000	B.2.2.1.1.2.2.1.2.1	0.123577235772358	.	26400001	26840000	#0000FF	1	0.125
chr3	26840001	27120000	B.2.1.2.2.1.2.2.1.1.2.1	0.191869918699187	.	26840001	27120000	#4848FF	1	0.25
chr3	27120001	27400000	B.2.1.1.2.1.2.1.2	0.261788617886179	.	27120001	27400000	#4848FF	1	0.25
chr3	27400001	27720000	B.1.1.2.2.2.2.1	0.382113821138211	.	27400001	27720000	#DADAFF	1	0.5
chr3	27720001	28240000	B.2.1.2.2.1.2.2.2.2.1.2	0.182113821138211	.	27720001	28240000	#4848FF	1	0.25
chr3	28240001	28400000	A.2.2.2.1.2.2.1.1.2	0.492682926829268	.	28240001	28400000	#FFDADA	1	0.625
chr3	28400001	29440000	B.2.2.2.1.1.2.2.1	0.040650406504065	.	28400001	29440000	#0000FF	1	0.125
chr3	29440001	30000000	B.2.2.2.1.1.1.2.1.1.2.1	0.0536585365853659	.	29440001	30000000	#0000FF	1	0.125
chr3	30000001	30360000	B.2.2.1.1.2.2.2.1.2.1	0.11869918699187	.	30000001	30360000	#0000FF	1	0.125
chr3	30360001	30800000	B.2.2.2.1.1.1.2.1.2.2	0.0487804878048781	.	30360001	30800000	#0000FF	1	0.125
chr3	30800001	31280000	B.2.2.1.2.2.1.1.2.1	0.0715447154471545	.	30800001	31280000	#0000FF	1	0.125
chr3	31280001	31480000	B.1.2.1.2.1.2.1.2	0.352845528455285	.	31280001	31480000	#9191FF	1	0.375
chr3	31480001	31680000	A.2.1.1.2.2.1.1.1.2.1	0.632520325203252	.	31480001	31680000	#FF9191	1	0.75
chr3	31680001	31840000	A.2.2.2.1.2.2.2	0.489430894308943	.	31680001	31840000	#FFDADA	1	0.625
chr3	31840001	32040000	A.2.2.2.2.2.2.1.2	0.471544715447154	.	31840001	32040000	#FFDADA	1	0.625
chr3	32040001	32200000	A.2.1.1.2.2.1.1.1.1.2	0.634146341463415	.	32040001	32200000	#FF9191	1	0.75
chr3	32200001	32520000	A.2.1.1.2.2.1.2.2	0.619512195121951	.	32200001	32520000	#FF9191	1	0.75
chr3	32520001	32720000	A.1.1.2.2.1.1.2.1.2	0.84390243902439	.	32520001	32720000	#FF0000	1	1
chr3	32720001	33000000	A.1.1.2.1.1.2.1.2.1.2	0.899186991869919	.	32720001	33000000	#FF0000	1	1
chr3	33000001	33200000	A.1.1.2.1.1.1.1.2	0.915447154471545	.	33000001	33200000	#FF0000	1	1
chr3	33200001	33400000	A.1.2.2.2.2.1.2.2	0.691056910569106	.	33200001	33400000	#FF4848	1	0.875
chr3	33400001	33600000	A.1.2.1.1.2.1.2.2	0.778861788617886	.	33400001	33600000	#FF4848	1	0.875
chr3	33600001	33880000	A.1.1.2.2.1.1.2.1.1.2	0.845528455284553	.	33600001	33880000	#FF0000	1	1
chr3	33880001	34120000	A.2.1.2.1.1.2.2.1	0.6	.	33880001	34120000	#FF9191	1	0.75
chr3	34120001	34320000	B.1.2.1.2.1.2.1.1	0.354471544715447	.	34120001	34320000	#9191FF	1	0.375
chr3	34320001	34640000	B.2.2.1.2.2.1.1.2.2.1.2	0.0682926829268293	.	34320001	34640000	#0000FF	1	0.125
chr3	34640001	35440000	B.2.2.2.2.1.1.2	0.0113821138211382	.	34640001	35440000	#0000FF	1	0.125
chr3	35440001	35840000	B.2.2.2.1.1.1.2.1.1.2.2	0.0520325203252033	.	35440001	35840000	#0000FF	1	0.125
chr3	35840001	35920000	B.2.1.1.1.1.2.2.1.2	0.294308943089431	.	35840001	35920000	#4848FF	1	0.25
chr3	35920001	36040000	B.2.1.1.2.1.2.1.1	0.263414634146341	.	35920001	36040000	#4848FF	1	0.25
chr3	36040001	36440000	B.2.2.2.1.1.2.2.2	0.0390243902439024	.	36040001	36440000	#0000FF	1	0.125
chr3	36440001	36760000	B.2.1.2.2.1.2.1.2	0.195121951219512	.	36440001	36760000	#4848FF	1	0.25
chr3	36760001	36920000	A.2.2.1.1.1.1.1.1.2	0.565853658536585	.	36760001	36920000	#FFDADA	1	0.625
chr3	36920001	37400000	A.1.1.1.1.2.2.1	0.978861788617886	.	36920001	37400000	#FF0000	1	1
chr3	37400001	37600000	A.2.1.1.2.2.1.1.2.2.1	0.626016260162602	.	37400001	37600000	#FF9191	1	0.75
chr3	37600001	37840000	A.2.2.1.1.2.2.1	0.538211382113821	.	37600001	37840000	#FFDADA	1	0.625
chr3	37840001	38040000	A.1.2.1.2.1.1.1.2.1	0.765853658536585	.	37840001	38040000	#FF4848	1	0.875
chr3	38040001	38520000	A.1.1.1.1.2.2.2.2.2	0.970731707317073	.	38040001	38520000	#FF0000	1	1
chr3	38520001	38720000	A.2.1.1.1.1.2.2.2	0.666666666666667	.	38520001	38720000	#FF9191	1	0.75
chr3	38720001	39080000	A.2.1.2.2.1.2.2.1.2.1	0.582113821138211	.	38720001	39080000	#FF9191	1	0.75
chr3	39080001	39480000	A.1.1.2.1.1.2.1.2.1.1	0.900813008130081	.	39080001	39480000	#FF0000	1	1
chr3	39480001	39720000	B.1.1.1.1.1.2.2	0.463414634146341	.	39480001	39720000	#DADAFF	1	0.5
chr3	39720001	39800000	B.1.2.2.1.2.2.2	0.315447154471545	.	39720001	39800000	#9191FF	1	0.375
chr3	39800001	40000000	B.2.1.1.2.1.1.2.2	0.265040650406504	.	39800001	40000000	#4848FF	1	0.25
chr3	40000001	40200000	B.1.2.2.1.1.1.1.1.2	0.341463414634146	.	40000001	40200000	#9191FF	1	0.375
chr3	40200001	40400000	A.2.1.1.2.2.1.1.2.2.2.2	0.622764227642276	.	40200001	40400000	#FF9191	1	0.75
chr3	40400001	40600000	A.1.1.2.2.1.1.2.1.1.1	0.847154471544715	.	40400001	40600000	#FF0000	1	1
chr3	40600001	41360000	A.2.2.2.1.1.1.2	0.502439024390244	.	40600001	41360000	#FFDADA	1	0.625
chr3	41360001	41640000	B.1.2.2.2.1.1.1.2.1	0.31219512195122	.	41360001	41640000	#9191FF	1	0.375
chr3	41640001	41960000	B.1.1.2.1.1.1.2.2.1	0.419512195121951	.	41640001	41960000	#DADAFF	1	0.5
chr3	41960001	42280000	A.1.2.1.2.1.2.2.1	0.754471544715447	.	41960001	42280000	#FF4848	1	0.875
chr3	42280001	42600000	A.2.1.2.2.1.2.2.1.2.2	0.580487804878049	.	42280001	42600000	#FF9191	1	0.75
chr3	42600001	42960000	A.1.1.1.2.2.2.1.2.1	0.931707317073171	.	42600001	42960000	#FF0000	1	1
chr3	42960001	43160000	A.2.1.2.2.1.2.2.2.1	0.578861788617886	.	42960001	43160000	#FF9191	1	0.75
chr3	43160001	43600000	A.1.2.2.1.1.2.2.2	0.717073170731707	.	43160001	43600000	#FF4848	1	0.875
chr3	43600001	43760000	A.1.1.1.2.2.2.1.2.2	0.930081300813008	.	43600001	43760000	#FF0000	1	1
chr3	43760001	44280000	A.2.1.1.1.1.2.2.1.2.1.2	0.669918699186992	.	43760001	44280000	#FF9191	1	0.75
chr3	44280001	44520000	A.1.1.2.2.2.2.1.1.2.1.2	0.808130081300813	.	44280001	44520000	#FF0000	1	1
chr3	44520001	45040000	A.1.1.2.1.2.2.1.2.1	0.868292682926829	.	44520001	45040000	#FF0000	1	1
chr3	45040001	45240000	A.1.1.2.1.2.2.1.1.2.2	0.869918699186992	.	45040001	45240000	#FF0000	1	1
chr3	45240001	45520000	A.1.1.2.1.2.2.1.2.2	0.866666666666667	.	45240001	45520000	#FF0000	1	1
chr3	45520001	45760000	A.1.1.2.1.2.2.2.2.2.2	0.860162601626016	.	45520001	45760000	#FF0000	1	1
chr3	45760001	45960000	A.1.2.2.1.1.2.1.1.1.1	0.728455284552846	.	45760001	45960000	#FF4848	1	0.875
chr3	45960001	46160000	A.2.1.1.1.1.1.2.1	0.68130081300813	.	45960001	46160000	#FF9191	1	0.75
chr3	46160001	46440000	A.2.1.2.2.1.1.2	0.586991869918699	.	46160001	46440000	#FF9191	1	0.75
chr3	46440001	46680000	A.1.2.1.1.1.2.2.2	0.785365853658537	.	46440001	46680000	#FF4848	1	0.875
chr3	46680001	46960000	A.1.2.2.1.1.2.1.1.2	0.72520325203252	.	46680001	46960000	#FF4848	1	0.875
chr3	46960001	47440000	A.1.1.1.2.1.2.2.1.2	0.959349593495935	.	46960001	47440000	#FF0000	1	1
chr3	47440001	47880000	A.1.1.1.2.1.2.2.1.1	0.960975609756098	.	47440001	47880000	#FF0000	1	1
chr3	47880001	48240000	A.1.1.2.2.2.1.1.2.1	0.817886178861789	.	47880001	48240000	#FF0000	1	1
chr3	48240001	48480000	A.1.2.2.1.2.2.2	0.710569105691057	.	48240001	48480000	#FF4848	1	0.875
chr3	48480001	48680000	A.1.2.2.1.2.2.1.2	0.712195121951219	.	48480001	48680000	#FF4848	1	0.875
chr3	48680001	49000000	A.1.1.2.2.2.1.2.1	0.814634146341463	.	48680001	49000000	#FF0000	1	1
chr3	49000001	49520000	A.1.1.2.1.2.1.2	0.87479674796748	.	49000001	49520000	#FF0000	1	1
chr3	49520001	49760000	A.1.2.2.1.2.2.1.1	0.713821138211382	.	49520001	49760000	#FF4848	1	0.875
chr3	49760001	49960000	A.1.2.2.1.2.1	0.715447154471545	.	49760001	49960000	#FF4848	1	0.875
chr3	49960001	50400000	A.1.1.2.1.2.1.1.1.2.2	0.88130081300813	.	49960001	50400000	#FF0000	1	1
chr3	50400001	50680000	A.1.1.2.1.2.2.2.2.2.1	0.861788617886179	.	50400001	50680000	#FF0000	1	1
chr3	50680001	51040000	B.1.1.1.2.2.1.1	0.434146341463415	.	50680001	51040000	#DADAFF	1	0.5
chr3	51040001	51400000	B.1.1.2.1.1.1.2.2.2.2	0.416260162601626	.	51040001	51400000	#DADAFF	1	0.5
chr3	51400001	51760000	A.1.1.2.2.2.1.1.2.2	0.816260162601626	.	51400001	51760000	#FF0000	1	1
chr3	51760001	51960000	A.2.1.1.1.1.1.1	0.682926829268293	.	51760001	51960000	#FF9191	1	0.75
chr3	51960001	52200000	A.1.1.2.1.2.2.2.2.1	0.863414634146341	.	51960001	52200000	#FF0000	1	1
chr3	52200001	52560000	A.1.1.2.1.2.1.1.1.2.1	0.882926829268293	.	52200001	52560000	#FF0000	1	1
chr3	52560001	52760000	A.1.1.2.2.2.1.1.1.2	0.819512195121951	.	52560001	52760000	#FF0000	1	1
chr3	52760001	53120000	A.1.1.1.2.1.1.2	0.967479674796748	.	52760001	53120000	#FF0000	1	1
chr3	53120001	53320000	A.1.1.2.1.2.2.1.1.1	0.873170731707317	.	53120001	53320000	#FF0000	1	1
chr3	53320001	53400000	A.1.2.2.1.1.1.1	0.734959349593496	.	53320001	53400000	#FF4848	1	0.875
chr3	53400001	53960000	A.2.1.1.1.1.2.2.1.1.2	0.673170731707317	.	53400001	53960000	#FF9191	1	0.75
chr3	53960001	54440000	B.1.1.1.1.2.2.1.2.1	0.453658536585366	.	53960001	54440000	#DADAFF	1	0.5
chr3	54440001	54840000	B.1.2.1.2.2.1.2	0.346341463414634	.	54440001	54840000	#9191FF	1	0.375
chr3	54840001	54920000	B.1.1.2.1.1.1.2.2.2.1	0.417886178861789	.	54840001	54920000	#DADAFF	1	0.5
chr3	54920001	55520000	B.1.1.2.1.1.2.1.2.1	0.413008130081301	.	54920001	55520000	#DADAFF	1	0.5
chr3	55520001	55720000	B.1.1.1.1.2.2.1.2.2	0.452032520325203	.	55520001	55720000	#DADAFF	1	0.5
chr3	55720001	55840000	B.1.1.2.1.2.1.1.2.2	0.4	.	55720001	55840000	#DADAFF	1	0.5
chr3	55840001	56000000	B.1.2.1.2.2.2	0.344715447154472	.	55840001	56000000	#9191FF	1	0.375
chr3	56000001	56320000	B.1.2.1.2.2.1.1	0.347967479674797	.	56000001	56320000	#9191FF	1	0.375
chr3	56320001	56600000	A.2.2.2.1.1.2.2	0.499186991869919	.	56320001	56600000	#FFDADA	1	0.625
chr3	56600001	56760000	A.1.2.1.2.1.1.1.1.2	0.767479674796748	.	56600001	56760000	#FF4848	1	0.875
chr3	56760001	57040000	A.2.1.1.1.1.2.2.1.1.1	0.67479674796748	.	56760001	57040000	#FF9191	1	0.75
chr3	57040001	57520000	A.1.1.2.1.1.2.1.1	0.902439024390244	.	57040001	57520000	#FF0000	1	1
chr3	57520001	57840000	A.1.1.1.1.2.1.1.2.1	0.983739837398374	.	57520001	57840000	#FF0000	1	1
chr3	57840001	58160000	A.1.1.1.1.2.1.1.2.2	0.982113821138211	.	57840001	58160000	#FF0000	1	1
chr3	58160001	58520000	A.1.1.1.1.2.2.2.2.1	0.972357723577236	.	58160001	58520000	#FF0000	1	1
chr3	58520001	58960000	A.2.1.2.2.1.2.1	0.585365853658537	.	58520001	58960000	#FF9191	1	0.75
chr3	58960001	59120000	A.2.2.1.2.1.2.1.2.1	0.530081300813008	.	58960001	59120000	#FFDADA	1	0.625
chr3	59120001	59520000	B.1.1.1.1.2.2.2.2	0.448780487804878	.	59120001	59520000	#DADAFF	1	0.5
chr3	59520001	59880000	B.1.1.1.1.2.2.2.1	0.450406504065041	.	59520001	59880000	#DADAFF	1	0.5
chr3	59880001	60080000	B.1.1.2.1.1.1.1.1.2	0.424390243902439	.	59880001	60080000	#DADAFF	1	0.5
chr3	60080001	60160000	A.2.2.2.2.2.2.1.1.1	0.47479674796748	.	60080001	60160000	#FFDADA	1	0.625
chr3	60160001	60360000	A.2.1.2.1.1.2.1.1	0.603252032520325	.	60160001	60360000	#FF9191	1	0.75
chr3	60360001	60560000	B.1.1.2.1.2.1.2	0.398373983739837	.	60360001	60560000	#DADAFF	1	0.5
chr3	60560001	60640000	B.1.1.2.1.2.2.1	0.396747967479675	.	60560001	60640000	#DADAFF	1	0.5
chr3	60720001	61280000	B.1.1.2.1.2.2.1	0.396747967479675	.	60720001	61280000	#DADAFF	1	0.5
chr3	61280001	61400000	B.1.1.2.1.2.1.1.2.1	0.401626016260163	.	61280001	61400000	#DADAFF	1	0.5
chr3	61400001	62200000	B.1.1.2.1.1.2.1.2.2	0.411382113821138	.	61400001	62200000	#DADAFF	1	0.5
chr3	62200001	62600000	B.1.1.2.1.2.2.2	0.395121951219512	.	62200001	62600000	#DADAFF	1	0.5
chr3	62600001	63000000	B.1.2.2.2.1.1.1.2.2	0.310569105691057	.	62600001	63000000	#9191FF	1	0.375
chr3	63000001	63240000	B.2.1.1.2.1.1.2.1	0.266666666666667	.	63000001	63240000	#4848FF	1	0.25
chr3	63240001	63560000	B.1.2.2.2.1.1.1.1	0.313821138211382	.	63240001	63560000	#9191FF	1	0.375
chr3	63560001	63840000	B.1.1.1.2.2.2.2	0.427642276422764	.	63560001	63840000	#DADAFF	1	0.5
chr3	63840001	64000000	A.1.2.1.2.1.1.1.1.1	0.769105691056911	.	63840001	64000000	#FF4848	1	0.875
chr3	64000001	64480000	A.2.2.2.2.2.2.1.1.2	0.473170731707317	.	64000001	64480000	#FFDADA	1	0.625
chr3	64480001	64720000	A.2.2.1.2.1.2.2	0.526829268292683	.	64480001	64720000	#FFDADA	1	0.625
chr3	64720001	64840000	A.2.2.1.1.2.1.2.1.2	0.546341463414634	.	64720001	64840000	#FFDADA	1	0.625
chr3	64840001	65080000	A.1.2.1.2.1.1.1.2.2.2	0.76260162601626	.	64840001	65080000	#FF4848	1	0.875
chr3	65080001	65440000	A.2.1.2.2.1.2.2.1.1	0.583739837398374	.	65080001	65440000	#FF9191	1	0.75
chr3	65440001	65680000	A.1.1.2.1.1.1.1.1	0.917073170731707	.	65440001	65680000	#FF0000	1	1
chr3	65680001	66160000	A.2.2.1.2.1.2.1.2.2	0.528455284552846	.	65680001	66160000	#FFDADA	1	0.625
chr3	66280001	66560000	A.2.2.1.2.1.2.1.1	0.531707317073171	.	66280001	66560000	#FFDADA	1	0.625
chr3	66560001	66920000	B.1.1.1.1.2.2.1.1	0.455284552845528	.	66560001	66920000	#DADAFF	1	0.5
chr3	66920001	67160000	A.2.2.1.2.2.1.1.2.2.1.2	0.51869918699187	.	66920001	67160000	#FFDADA	1	0.625
chr3	67160001	67480000	B.1.2.2.2.1.1.2	0.308943089430894	.	67160001	67480000	#9191FF	1	0.375
chr3	67480001	67720000	A.2.2.1.2.2.1.1.2.2.2	0.517073170731707	.	67480001	67720000	#FFDADA	1	0.625
chr3	67720001	68280000	B.2.2.2.2.1.1.1.2.1	0.0146341463414634	.	67720001	68280000	#0000FF	1	0.125
chr3	68280001	68640000	B.2.2.2.2.1.1.1.2.2	0.0130081300813008	.	68280001	68640000	#0000FF	1	0.125
chr3	68640001	69040000	B.2.1.2.2.1.2.2.2.1	0.185365853658537	.	68640001	69040000	#4848FF	1	0.25
chr3	69040001	69360000	A.1.1.2.2.1.2.2.1.1.2	0.827642276422764	.	69040001	69360000	#FF0000	1	1
chr3	69360001	69520000	A.2.2.2.1.1.1.1.2	0.504065040650406	.	69360001	69520000	#FFDADA	1	0.625
chr3	69520001	69720000	B.1.1.1.2.2.2.1.1	0.430894308943089	.	69520001	69720000	#DADAFF	1	0.5
chr3	69720001	69880000	A.1.1.2.2.1.2.2.1.2	0.826016260162602	.	69720001	69880000	#FF0000	1	1
chr3	69880001	70080000	A.2.1.1.2.2.1.1.2.2.2.1	0.624390243902439	.	69880001	70080000	#FF9191	1	0.75
chr3	70080001	70520000	B.1.2.2.1.1.1.2.1	0.338211382113821	.	70080001	70520000	#9191FF	1	0.375
chr3	70520001	71000000	B.1.1.2.1.2.1.1.1	0.403252032520325	.	70520001	71000000	#DADAFF	1	0.5
chr3	71000001	71320000	A.1.2.1.2.1.1.1.2.2.1	0.764227642276423	.	71000001	71320000	#FF4848	1	0.875
chr3	71320001	71720000	A.1.1.2.2.1.2.2.1.1.1	0.829268292682927	.	71320001	71720000	#FF0000	1	1
chr3	71720001	71920000	A.1.2.2.2.2.1.1.1	0.699186991869919	.	71720001	71920000	#FF4848	1	0.875
chr3	71920001	72280000	A.1.1.1.1.1.2.2	0.986991869918699	.	71920001	72280000	#FF0000	1	1
chr3	72280001	72720000	A.1.1.1.1.1.1.1.1	1	.	72280001	72720000	#FF0000	1	1
chr3	72720001	72920000	A.1.1.2.1.1.2.1.2.2.2	0.895934959349593	.	72720001	72920000	#FF0000	1	1
chr3	72920001	73160000	A.1.1.2.1.1.2.1.2.2.1	0.897560975609756	.	72920001	73160000	#FF0000	1	1
chr3	73160001	73560000	A.2.2.2.1.1.1.1.1	0.505691056910569	.	73160001	73560000	#FFDADA	1	0.625
chr3	73560001	73800000	B.1.2.2.1.1.1.2.2	0.336585365853659	.	73560001	73800000	#9191FF	1	0.375
chr3	73800001	74360000	B.2.2.2.1.1.2.1.2.2	0.0422764227642276	.	73800001	74360000	#0000FF	1	0.125
chr3	74360001	74760000	B.2.2.2.1.1.1.2.2	0.0471544715447154	.	74360001	74760000	#0000FF	1	0.125
chr3	74760001	75080000	B.2.2.1.2.2.2.1	0.0601626016260163	.	74760001	75080000	#0000FF	1	0.125
chr3	75080001	75360000	B.2.1.1.1.1.2.2.2.1	0.292682926829268	.	75080001	75360000	#4848FF	1	0.25
chr3	75360001	75600000	A.2.2.1.2.2.1.1.2.2.1.1	0.520325203252033	.	75360001	75600000	#FFDADA	1	0.625
chr3	75800001	76040000	B.2.1.2.2.1.1.2.1.1	0.203252032520325	.	75800001	76040000	#4848FF	1	0.25
chr3	76040001	76720000	B.2.2.2.1.1.2.1.2.1	0.0439024390243902	.	76040001	76720000	#0000FF	1	0.125
chr3	76720001	77080000	B.2.1.2.2.2.1.2.1.2.1	0.170731707317073	.	76720001	77080000	#4848FF	1	0.25
chr3	77080001	77320000	A.2.1.2.1.2.1.2	0.595121951219512	.	77080001	77320000	#FF9191	1	0.75
chr3	77320001	77880000	B.2.1.1.2.1.1.1	0.268292682926829	.	77320001	77880000	#4848FF	1	0.25
chr3	77880001	78720000	B.2.2.2.1.1.2.1.1	0.0455284552845528	.	77880001	78720000	#0000FF	1	0.125
chr3	78720001	79120000	B.2.2.1.1.2.1.1.1.1	0.136585365853659	.	78720001	79120000	#0000FF	1	0.125
chr3	79120001	79560000	B.2.2.1.2.2.2.2	0.0585365853658537	.	79120001	79560000	#0000FF	1	0.125
chr3	79560001	79800000	B.2.1.2.2.2.1.2.2.2	0.160975609756098	.	79560001	79800000	#4848FF	1	0.25
chr3	79800001	80080000	B.2.2.1.1.2.1.1.2	0.131707317073171	.	79800001	80080000	#0000FF	1	0.125
chr3	80080001	80320000	B.2.2.1.1.2.1.1.1.2.2	0.133333333333333	.	80080001	80320000	#0000FF	1	0.125
chr3	80320001	80640000	B.2.1.2.2.2.1.2.2.1	0.16260162601626	.	80320001	80640000	#4848FF	1	0.25
chr3	80640001	80880000	B.1.2.1.2.1.1.2	0.35609756097561	.	80640001	80880000	#9191FF	1	0.375
chr3	80880001	81080000	B.2.1.2.2.2.1.2.1.2.2.2.2	0.164227642276423	.	80880001	81080000	#4848FF	1	0.25
chr3	81120001	81480000	B.2.1.2.2.2.1.2.1.2.2.2.2	0.164227642276423	.	81120001	81480000	#4848FF	1	0.25
chr3	81480001	81720000	B.1.1.1.1.1.1.2	0.466666666666667	.	81480001	81720000	#DADAFF	1	0.5
chr3	81720001	81840000	A.2.1.2.1.1.2.2.2	0.598373983739837	.	81720001	81840000	#FF9191	1	0.75
chr3	81840001	82200000	B.1.2.2.2.2.2	0.302439024390244	.	81840001	82200000	#9191FF	1	0.375
chr3	82200001	82360000	B.2.2.1.1.2.1.1.1.2.1	0.134959349593496	.	82200001	82360000	#0000FF	1	0.125
chr3	82400001	82600000	B.2.2.1.1.2.1.1.1.2.1	0.134959349593496	.	82400001	82600000	#0000FF	1	0.125
chr3	82600001	82920000	B.2.1.2.2.2.1.2.1.2.2.1.2	0.167479674796748	.	82600001	82920000	#4848FF	1	0.25
chr3	83000001	83040000	B.2.1.2.2.2.1.2.1.2.2.1.2	0.167479674796748	.	83000001	83040000	#4848FF	1	0.25
chr3	83120001	83200000	B.2.1.2.2.2.1.2.1.2.2.1.1	0.169105691056911	.	83120001	83200000	#4848FF	1	0.25
chr3	83240001	83640000	B.2.1.2.2.2.1.2.1.2.2.1.1	0.169105691056911	.	83240001	83640000	#4848FF	1	0.25
chr3	83680001	83760000	B.2.1.2.2.1.1.2.1.2	0.201626016260163	.	83680001	83760000	#4848FF	1	0.25
chr3	83800001	83880000	B.2.1.2.2.1.1.2.1.2	0.201626016260163	.	83800001	83880000	#4848FF	1	0.25
chr3	83920001	84080000	B.2.1.2.2.1.1.2.1.2	0.201626016260163	.	83920001	84080000	#4848FF	1	0.25
chr3	84080001	84240000	B.1.2.2.1.2.2.1	0.317073170731707	.	84080001	84240000	#9191FF	1	0.375
chr3	84240001	84400000	A.2.2.2.2.2.2.2	0.469918699186992	.	84240001	84400000	#FFDADA	1	0.625
chr3	84400001	84560000	B.2.2.1.1.2.1.2.1	0.130081300813008	.	84400001	84560000	#0000FF	1	0.125
chr3	84600001	85120000	B.2.2.1.1.2.1.2.1	0.130081300813008	.	84600001	85120000	#0000FF	1	0.125
chr3	85120001	85440000	B.2.1.1.1.1.2.1	0.297560975609756	.	85120001	85440000	#4848FF	1	0.25
chr3	85440001	85640000	A.2.2.2.1.2.2.1.2	0.491056910569106	.	85440001	85640000	#FFDADA	1	0.625
chr3	85640001	85920000	B.2.1.2.2.2.1.2.1.2.2.2.1	0.165853658536585	.	85640001	85920000	#4848FF	1	0.25
chr3	85920001	86400000	B.2.2.2.2.1.1.1.1	0.016260162601626	.	85920001	86400000	#0000FF	1	0.125
chr3	86400001	86760000	B.2.2.1.1.2.1.2.2.1	0.128455284552846	.	86400001	86760000	#0000FF	1	0.125
chr3	86760001	87000000	B.2.1.2.2.1.1.2.2	0.2	.	86760001	87000000	#4848FF	1	0.25
chr3	87000001	87280000	B.2.1.1.1.1.1.2	0.299186991869919	.	87000001	87280000	#4848FF	1	0.25
chr3	87280001	87560000	B.1.1.2.1.1.1.2.1	0.421138211382114	.	87280001	87560000	#DADAFF	1	0.5
chr3	87560001	87800000	B.1.1.1.1.1.2.1	0.465040650406504	.	87560001	87800000	#DADAFF	1	0.5
chr3	87800001	87960000	A.2.1.1.2.2.2.2.2.1	0.609756097560976	.	87800001	87960000	#FF9191	1	0.75
chr3	87960001	88240000	A.2.1.1.2.2.1.1.2.1	0.627642276422764	.	87960001	88240000	#FF9191	1	0.75
chr3	88240001	88760000	B.2.2.2.1.1.1.1	0.0569105691056911	.	88240001	88760000	#0000FF	1	0.125
chr3	88760001	89200000	B.2.2.1.1.2.1.2.2.2	0.126829268292683	.	88760001	89200000	#0000FF	1	0.125
chr3	89200001	89480000	B.2.2.2.2.1.2.2	0.00650406504065041	.	89200001	89480000	#0000FF	1	0.125
chr3	89520001	90120000	B.2.2.2.2.1.2.2	0.00650406504065041	.	89520001	90120000	#0000FF	1	0.125
chr3	90120001	90320000	B.2.1.2.2.2.1.2.1.1	0.172357723577236	.	90120001	90320000	#4848FF	1	0.25
chr3	93520001	93880000	A.2.1.1.2.1.2.1.1.1	0.645528455284553	.	93520001	93880000	#FF9191	1	0.75
chr3	93880001	94440000	B.2.2.1.2.1.2.2.2	0.0747967479674797	.	93880001	94440000	#0000FF	1	0.125
chr3	94440001	94600000	B.2.1.1.1.2.2.2.1	0.271544715447154	.	94440001	94600000	#4848FF	1	0.25
chr3	94600001	94920000	B.2.1.1.1.2.1.2.1	0.286178861788618	.	94600001	94920000	#4848FF	1	0.25
chr3	94920001	95120000	B.2.2.2.1.2.1.1.1.2.2	0.0341463414634146	.	94920001	95120000	#0000FF	1	0.125
chr3	95160001	95240000	B.2.2.2.1.2.1.1.1.2.2	0.0341463414634146	.	95160001	95240000	#0000FF	1	0.125
chr3	95280001	95440000	B.2.2.2.1.2.1.1.1.2.2	0.0341463414634146	.	95280001	95440000	#0000FF	1	0.125
chr3	95480001	95720000	B.2.2.2.1.2.1.1.1.2.2	0.0341463414634146	.	95480001	95720000	#0000FF	1	0.125
chr3	95800001	95960000	B.2.1.1.2.2.2	0.247154471544715	.	95800001	95960000	#4848FF	1	0.25
chr3	95960001	96520000	B.2.2.2.2.1.2.1.2	0.00813008130081301	.	95960001	96520000	#0000FF	1	0.125
chr3	96560001	97080000	B.2.2.2.2.1.2.1.2	0.00813008130081301	.	96560001	97080000	#0000FF	1	0.125
chr3	97120001	97160000	B.2.1.2.2.2.1.1.2.1	0.175609756097561	.	97120001	97160000	#4848FF	1	0.25
chr3	97200001	97480000	B.2.1.2.2.2.1.1.2.1	0.175609756097561	.	97200001	97480000	#4848FF	1	0.25
chr3	97480001	97720000	A.2.2.1.2.2.1.1.2.1	0.521951219512195	.	97480001	97720000	#FFDADA	1	0.625
chr3	97720001	98200000	B.2.1.2.2.2.1.1.1.1	0.178861788617886	.	97720001	98200000	#4848FF	1	0.25
chr3	98200001	98320000	A.2.1.1.2.1.2.2.1.2	0.639024390243902	.	98200001	98320000	#FF9191	1	0.75
chr3	98320001	98560000	A.2.2.2.2.1.2.2	0.479674796747967	.	98320001	98560000	#FFDADA	1	0.625
chr3	98560001	98720000	A.2.1.1.2.2.2.2.2.2	0.608130081300813	.	98560001	98720000	#FF9191	1	0.75
chr3	98720001	99200000	B.2.2.2.1.2.1.1.2.2	0.0308943089430894	.	98720001	99200000	#0000FF	1	0.125
chr3	99200001	99520000	B.1.2.2.1.2.1.2.2.1.2	0.320325203252033	.	99200001	99520000	#9191FF	1	0.375
chr3	99520001	99960000	A.1.1.2.1.1.2.2.1.1.1.1	0.894308943089431	.	99520001	99960000	#FF0000	1	1
chr3	99960001	100160000	A.1.1.2.1.1.1.2.1.1.1	0.913821138211382	.	99960001	100160000	#FF0000	1	1
chr3	100160001	100360000	A.1.2.2.1.1.1.2.2.2	0.730081300813008	.	100160001	100360000	#FF4848	1	0.875
chr3	100360001	100520000	A.1.2.2.1.1.1.2.2.1	0.731707317073171	.	100360001	100520000	#FF4848	1	0.875
chr3	100520001	100760000	A.2.1.2.2.2.1.1	0.575609756097561	.	100520001	100760000	#FF9191	1	0.75
chr3	100760001	100960000	A.1.2.1.2.1.1.2.1.1	0.760975609756098	.	100760001	100960000	#FF4848	1	0.875
chr3	100960001	101160000	A.1.2.1.2.1.1.2.1.2	0.759349593495935	.	100960001	101160000	#FF4848	1	0.875
chr3	101160001	101440000	A.1.1.1.1.2.2.2.1.1	0.977235772357724	.	101160001	101440000	#FF0000	1	1
chr3	101440001	101720000	A.2.1.1.2.1.2.2.1.1	0.640650406504065	.	101440001	101720000	#FF9191	1	0.75
chr3	101720001	101960000	B.1.2.1.2.1.2.2.1	0.351219512195122	.	101720001	101960000	#9191FF	1	0.375
chr3	101960001	102320000	B.2.2.1.2.1.1.2.1.1	0.104065040650407	.	101960001	102320000	#0000FF	1	0.125
chr3	102320001	102360000	B.2.2.1.2.1.2.2.1.2	0.0764227642276423	.	102320001	102360000	#0000FF	1	0.125
chr3	102400001	102680000	B.2.2.1.2.1.2.2.1.2	0.0764227642276423	.	102400001	102680000	#0000FF	1	0.125
chr3	102720001	103000000	B.2.2.1.2.1.2.2.1.2	0.0764227642276423	.	102720001	103000000	#0000FF	1	0.125
chr3	103000001	103240000	B.2.2.1.2.1.2.2.1.1.1	0.0796747967479675	.	103000001	103240000	#0000FF	1	0.125
chr3	103280001	103480000	B.2.2.1.2.1.2.2.1.1.1	0.0796747967479675	.	103280001	103480000	#0000FF	1	0.125
chr3	103520001	103560000	B.2.2.1.2.1.2.2.1.1.1	0.0796747967479675	.	103520001	103560000	#0000FF	1	0.125
chr3	103680001	103840000	B.2.1.2.1.1.2.1	0.232520325203252	.	103680001	103840000	#4848FF	1	0.25
chr3	103960001	104080000	B.2.2.2.1.2.1.1.2.1	0.032520325203252	.	103960001	104080000	#0000FF	1	0.125
chr3	104120001	104360000	B.2.2.2.1.2.1.1.2.1	0.032520325203252	.	104120001	104360000	#0000FF	1	0.125
chr3	104400001	104760000	B.2.2.2.1.2.1.1.2.1	0.032520325203252	.	104400001	104760000	#0000FF	1	0.125
chr3	104760001	105280000	B.2.2.1.1.1.2.2.1	0.139837398373984	.	104760001	105280000	#0000FF	1	0.125
chr3	105280001	105480000	A.2.2.1.2.2.1.2	0.515447154471545	.	105280001	105480000	#FFDADA	1	0.625
chr3	105480001	105640000	A.2.1.1.2.2.2.2.1.1	0.613008130081301	.	105480001	105640000	#FF9191	1	0.75
chr3	105640001	105960000	A.2.1.1.2.1.2.2.2	0.63739837398374	.	105640001	105960000	#FF9191	1	0.75
chr3	105960001	106240000	B.1.2.2.1.2.1.1.2.1.1.1	0.330081300813008	.	105960001	106240000	#9191FF	1	0.375
chr3	106240001	106400000	B.2.1.1.1.2.2.2.2	0.269918699186992	.	106240001	106400000	#4848FF	1	0.25
chr3	106400001	106920000	B.2.2.1.2.1.1.2.2	0.100813008130081	.	106400001	106920000	#0000FF	1	0.125
chr3	106920001	107200000	A.2.2.2.1.2.1.2	0.495934959349593	.	106920001	107200000	#FFDADA	1	0.625
chr3	107200001	107720000	A.2.1.1.2.1.2.1.2	0.642276422764228	.	107200001	107720000	#FF9191	1	0.75
chr3	107720001	107960000	A.1.1.2.2.1.2.1.2.1.2	0.832520325203252	.	107720001	107960000	#FF0000	1	1
chr3	107960001	108160000	A.2.1.2.1.2.1.1	0.596747967479675	.	107960001	108160000	#FF9191	1	0.75
chr3	108160001	108360000	A.2.1.1.2.1.2.1.1.2	0.64390243902439	.	108160001	108360000	#FF9191	1	0.75
chr3	108360001	108680000	B.1.2.1.2.1.1.1.1	0.359349593495935	.	108360001	108680000	#9191FF	1	0.375
chr3	108680001	108920000	B.1.2.2.1.2.1.2.2.1.1	0.321951219512195	.	108680001	108920000	#9191FF	1	0.375
chr3	108920001	109120000	B.1.2.2.1.2.1.2.1	0.323577235772358	.	108920001	109120000	#9191FF	1	0.375
chr3	109120001	109400000	B.2.2.1.2.1.1.2.1.2	0.102439024390244	.	109120001	109400000	#0000FF	1	0.125
chr3	109400001	109640000	B.2.1.2.2.2.1.1.2.2	0.173983739837398	.	109400001	109640000	#4848FF	1	0.25
chr3	109640001	110160000	B.2.2.2.1.2.1.1.1.2.1	0.0357723577235772	.	109640001	110160000	#0000FF	1	0.125
chr3	110160001	110360000	A.2.2.2.1.2.1.1	0.497560975609756	.	110160001	110360000	#FFDADA	1	0.625
chr3	110360001	110840000	B.2.2.1.1.1.2.2.2	0.138211382113821	.	110360001	110840000	#0000FF	1	0.125
chr3	110840001	111200000	B.2.2.2.1.2.1.1.1.1	0.0373983739837398	.	110840001	111200000	#0000FF	1	0.125
chr3	111200001	111360000	B.2.1.2.1.1.2.2.1	0.230894308943089	.	111200001	111360000	#4848FF	1	0.25
chr3	111360001	111760000	B.1.2.2.2.1.2	0.307317073170732	.	111360001	111760000	#9191FF	1	0.375
chr3	111760001	112000000	B.1.2.1.2.1.2.2.2	0.349593495934959	.	111760001	112000000	#9191FF	1	0.375
chr3	112000001	112240000	B.1.2.1.2.1.1.1.2	0.357723577235772	.	112000001	112240000	#9191FF	1	0.375
chr3	112240001	112680000	A.1.2.2.2.2.1.2.1.2	0.692682926829268	.	112240001	112680000	#FF4848	1	0.875
chr3	112680001	113120000	A.2.1.2.2.2.2.1	0.570731707317073	.	112680001	113120000	#FF9191	1	0.75
chr3	113120001	113400000	A.2.1.1.2.2.2.1.2.2	0.614634146341463	.	113120001	113400000	#FF9191	1	0.75
chr3	113400001	113560000	A.1.2.1.2.1.2.2.2.2.1	0.751219512195122	.	113400001	113560000	#FF4848	1	0.875
chr3	113560001	113840000	A.2.1.2.2.2.2.2	0.569105691056911	.	113560001	113840000	#FF9191	1	0.75
chr3	113840001	114200000	B.1.1.2.1.1.2.2.2.1	0.40650406504065	.	113840001	114200000	#DADAFF	1	0.5
chr3	114200001	114480000	B.2.2.1.1.1.2.1	0.141463414634146	.	114200001	114480000	#0000FF	1	0.125
chr3	114480001	114800000	B.2.1.2.1.1.2.2.2	0.229268292682927	.	114480001	114800000	#4848FF	1	0.25
chr3	114800001	114960000	A.2.2.2.2.1.1.1.2	0.486178861788618	.	114800001	114960000	#FFDADA	1	0.625
chr3	114960001	115360000	B.1.2.2.1.2.1.2.2.2	0.31869918699187	.	114960001	115360000	#9191FF	1	0.375
chr3	115360001	115560000	B.1.1.1.2.1.1.1.2.1	0.445528455284553	.	115360001	115560000	#DADAFF	1	0.5
chr3	115560001	115840000	A.2.1.2.1.2.2.1.1	0.59349593495935	.	115560001	115840000	#FF9191	1	0.75
chr3	115840001	116120000	B.1.1.1.2.1.1.1.2.2	0.44390243902439	.	115840001	116120000	#DADAFF	1	0.5
chr3	116120001	116480000	B.2.2.1.2.1.2.2.1.1.2	0.0780487804878049	.	116120001	116480000	#0000FF	1	0.125
chr3	116480001	117040000	B.2.2.2.2.1.2.1.1	0.00975609756097561	.	116480001	117040000	#0000FF	1	0.125
chr3	117040001	118080000	B.2.2.2.2.2.1.2	0.0032520325203252	.	117040001	118080000	#0000FF	1	0.125
chr3	118080001	118600000	B.1.2.2.1.2.1.1.2.1.2	0.326829268292683	.	118080001	118600000	#9191FF	1	0.375
chr3	118600001	118760000	A.2.1.2.1.2.2.1.2	0.591869918699187	.	118600001	118760000	#FF9191	1	0.75
chr3	118760001	118880000	A.2.2.2.2.1.1.1.1	0.48780487804878	.	118760001	118880000	#FFDADA	1	0.625
chr3	118880001	119160000	A.1.2.1.2.1.1.2.2	0.757723577235772	.	118880001	119160000	#FF4848	1	0.875
chr3	119160001	119400000	A.1.1.1.2.2.1.1.1.1.1	0.954471544715447	.	119160001	119400000	#FF0000	1	1
chr3	119400001	119520000	A.1.2.2.2.2.1.1.2.2	0.695934959349593	.	119400001	119520000	#FF4848	1	0.875
chr3	119520001	119880000	A.1.1.2.2.1.2.1.2.2	0.830894308943089	.	119520001	119880000	#FF0000	1	1
chr3	119880001	120280000	A.2.1.2.2.2.1.2.2	0.572357723577236	.	119880001	120280000	#FF9191	1	0.75
chr3	120280001	120560000	A.1.2.2.2.2.1.2.1.1	0.694308943089431	.	120280001	120560000	#FF4848	1	0.875
chr3	120560001	120840000	B.2.1.2.1.2.1.2	0.221138211382114	.	120560001	120840000	#4848FF	1	0.25
chr3	120840001	121160000	B.2.1.2.2.2.1.1.1.2	0.177235772357724	.	120840001	121160000	#4848FF	1	0.25
chr3	121160001	121560000	A.1.1.2.2.1.2.2.2.1	0.824390243902439	.	121160001	121560000	#FF0000	1	1
chr3	121560001	121760000	A.2.1.2.2.2.1.2.1	0.573983739837398	.	121560001	121760000	#FF9191	1	0.75
chr3	121760001	122080000	A.2.2.1.1.2.1.2.1.1	0.547967479674797	.	121760001	122080000	#FFDADA	1	0.625
chr3	122080001	122280000	A.1.1.1.2.2.1.1.1.1.2	0.952845528455285	.	122080001	122280000	#FF0000	1	1
chr3	122280001	122480000	A.1.1.2.2.1.2.1.1.2.1	0.839024390243902	.	122280001	122480000	#FF0000	1	1
chr3	122480001	122760000	A.1.1.2.1.1.2.2.2.1	0.88780487804878	.	122480001	122760000	#FF0000	1	1
chr3	122760001	123000000	A.1.1.2.1.1.2.2.2.2	0.886178861788618	.	122760001	123000000	#FF0000	1	1
chr3	123000001	123320000	A.1.2.2.1.1.2.2.1.2	0.71869918699187	.	123000001	123320000	#FF4848	1	0.875
chr3	123320001	123680000	A.2.1.1.1.1.2.1.2	0.676422764227642	.	123320001	123680000	#FF9191	1	0.75
chr3	123680001	124000000	A.2.2.1.1.2.1.2.2.2.2	0.539837398373984	.	123680001	124000000	#FFDADA	1	0.625
chr3	124000001	124280000	A.2.2.1.1.2.1.2.2.2.1	0.541463414634146	.	124000001	124280000	#FFDADA	1	0.625
chr3	124280001	124440000	A.1.1.2.2.2.2.1.1.2.2	0.80650406504065	.	124280001	124440000	#FF0000	1	1
chr3	124440001	124640000	A.1.1.2.2.2.2.1.1.2.1.1	0.809756097560976	.	124440001	124640000	#FF0000	1	1
chr3	124640001	124960000	A.1.2.1.2.1.2.1	0.75609756097561	.	124640001	124960000	#FF4848	1	0.875
chr3	124960001	125320000	A.1.1.1.2.1.1.1	0.969105691056911	.	124960001	125320000	#FF0000	1	1
chr3	125320001	125640000	A.2.1.1.1.2.2.1.2	0.660162601626016	.	125320001	125640000	#FF9191	1	0.75
chr3	125640001	126200000	A.1.2.2.1.1.2.2.1.1	0.720325203252033	.	125640001	126200000	#FF4848	1	0.875
chr3	126200001	126360000	A.2.1.1.1.1.1.2.2	0.679674796747967	.	126200001	126360000	#FF9191	1	0.75
chr3	126360001	126480000	A.2.1.1.1.2.1.1	0.665040650406504	.	126360001	126480000	#FF9191	1	0.75
chr3	126480001	126680000	A.1.2.1.1.1.1.2	0.791869918699187	.	126480001	126680000	#FF4848	1	0.875
chr3	126680001	127280000	A.2.1.1.1.2.1.2	0.663414634146341	.	126680001	127280000	#FF9191	1	0.75
chr3	127280001	127760000	A.1.1.2.2.2.2.2.2.2	0.798373983739837	.	127280001	127760000	#FF0000	1	1
chr3	127760001	128120000	A.1.1.2.2.2.2.2.2.1	0.8	.	127760001	128120000	#FF0000	1	1
chr3	128120001	128360000	A.1.1.2.2.2.1.1.1.1	0.821138211382114	.	128120001	128360000	#FF0000	1	1
chr3	128360001	128640000	A.1.1.1.2.1.2.2.2.2	0.95609756097561	.	128360001	128640000	#FF0000	1	1
chr3	128640001	129040000	A.1.1.2.1.2.1.1.1.1	0.884552845528455	.	128640001	129040000	#FF0000	1	1
chr3	129040001	129360000	A.1.1.1.2.1.2.2.2.1	0.957723577235772	.	129040001	129360000	#FF0000	1	1
chr3	129360001	129640000	A.1.1.2.1.2.2.2.1	0.865040650406504	.	129360001	129640000	#FF0000	1	1
chr3	129640001	129840000	A.1.2.1.1.1.1.1.2	0.79349593495935	.	129640001	129840000	#FF4848	1	0.875
chr3	129840001	130240000	A.1.1.1.2.2.1.1.1.2.1	0.951219512195122	.	129840001	130240000	#FF0000	1	1
chr3	130240001	130480000	A.1.1.2.2.1.2.1.1.2.2	0.83739837398374	.	130240001	130480000	#FF0000	1	1
chr3	130480001	130720000	A.1.1.1.2.2.2.2.1.1.2	0.92520325203252	.	130480001	130720000	#FF0000	1	1
chr3	130720001	131040000	A.2.2.1.1.2.1.2.2.1.2	0.543089430894309	.	130720001	131040000	#FFDADA	1	0.625
chr3	131040001	131280000	A.2.1.1.2.2.2.1.2.1	0.616260162601626	.	131040001	131280000	#FF9191	1	0.75
chr3	131280001	131520000	B.1.1.2.1.1.1.1.2	0.422764227642276	.	131280001	131520000	#DADAFF	1	0.5
[truncated: 7,059 more rows]
