# Supplementary material for: Systematic inference and comparison of multi-scale chromatin sub-compartments connects spatial organization to cell phenotypes
Source: Nat Commun. 2021 May 10;12:2439. doi: 10.1038/s41467-021-22666-3 (PMC8110550; doi:10.1038/s41467-021-22666-3)
Supplement: Supplementary file 5 — Supplementary Dataset 2 [file 41467_2021_22666_MOESM5_ESM.zip › Supplementary_Data_1_domain_hierarchies_127HiCmaps/HCT_116_colon_cancer_binsize=40kb.bed]

#fields: chr, pos_start, pos_end, the full compartment label describing the position in the hierachy, normalized compartment domain rank, ., pos_start, pos_end, color based on eight compartment model (A.1.1 - B.2.2), 1, eight compartment score (A.1.1 to B.2.2: 8 to 1 devided by 8)
chr1	40001	120000	A.2.2.2.2.2.1	0.40612516644474	.	40001	120000	#FFDADA	1	0.625
chr1	520001	1320000	A.1.1.2.2.1.2.1.2.1.1	0.81624500665779	.	520001	1320000	#FF0000	1	1
chr1	1320001	1560000	A.1.1.2.1.2.2.2.2.1.2	0.838881491344874	.	1320001	1560000	#FF0000	1	1
chr1	1560001	1680000	A.1.2.1.2.2.1.1.1	0.717709720372836	.	1560001	1680000	#FF4848	1	0.875
chr1	1680001	1840000	A.1.1.2.1.2.2.2.1.2.2	0.841544607190413	.	1680001	1840000	#FF0000	1	1
chr1	1840001	2080000	A.1.1.2.1.2.2.2.1.2.1	0.842876165113182	.	1840001	2080000	#FF0000	1	1
chr1	2080001	2320000	A.1.1.2.2.1.2.1.2.2.2	0.810918774966711	.	2080001	2320000	#FF0000	1	1
chr1	2320001	2560000	A.1.2.1.1.1.2.1	0.773635153129161	.	2320001	2560000	#FF4848	1	0.875
chr1	2560001	2640000	A.1.2.1.2.1.1.2	0.736351531291611	.	2560001	2640000	#FF4848	1	0.875
chr1	2680001	3360000	A.1.2.1.2.1.1.2	0.736351531291611	.	2680001	3360000	#FF4848	1	0.875
chr1	3360001	3800000	A.1.2.1.2.1.1.1.2.1.2	0.73901464713715	.	3360001	3800000	#FF4848	1	0.875
chr1	3800001	3880000	B.1.1.1.1.2.2.1.1.1.2	0.375499334221039	.	3800001	3880000	#DADAFF	1	0.5
chr1	3960001	4000000	B.1.1.1.1.2.2.1.1.1.2	0.375499334221039	.	3960001	4000000	#DADAFF	1	0.5
chr1	4000001	4280000	B.2.1.1.1.2.1.1	0.205059920106525	.	4000001	4280000	#4848FF	1	0.25
chr1	4280001	4680000	B.2.2.1.2.2.2.2.1	0.0306258322237017	.	4280001	4680000	#0000FF	1	0.125
chr1	4680001	4840000	B.2.1.2.2.1.2.2	0.113182423435419	.	4680001	4840000	#4848FF	1	0.25
chr1	4840001	5080000	B.2.2.1.2.2.2.2.2	0.0292942743009321	.	4840001	5080000	#0000FF	1	0.125
chr1	5080001	5480000	B.2.2.2.1.1.1.2	0.0239680426098535	.	5080001	5480000	#0000FF	1	0.125
chr1	5480001	5720000	B.2.1.2.1.2.1.1.1.2	0.1491344873502	.	5480001	5720000	#4848FF	1	0.25
chr1	5720001	6040000	B.1.2.1.1.1.1.1.1.2.1.2	0.302263648468708	.	5720001	6040000	#9191FF	1	0.375
chr1	6040001	6480000	A.1.1.2.2.2.1.2.1	0.802929427430093	.	6040001	6480000	#FF0000	1	1
chr1	6480001	6720000	A.1.1.2.1.1.2.1.2.1.2	0.88814913448735	.	6480001	6720000	#FF0000	1	1
chr1	6720001	7040000	A.1.1.2.2.2.1.1.1.2	0.805592543275632	.	6720001	7040000	#FF0000	1	1
chr1	7040001	7280000	A.1.2.2.2.1.2.2	0.649800266311585	.	7040001	7280000	#FF4848	1	0.875
chr1	7280001	7720000	A.1.2.1.1.1.1.2.1.1.2	0.784287616511318	.	7280001	7720000	#FF4848	1	0.875
chr1	7720001	8080000	A.1.1.2.1.1.1.1.1.1	0.905459387483356	.	7720001	8080000	#FF0000	1	1
chr1	8080001	8360000	A.1.1.1.1.2.1.2.2.2	0.972037283621838	.	8080001	8360000	#FF0000	1	1
chr1	8360001	8880000	A.1.1.1.2.1.1.1.2.1	0.954727030625832	.	8360001	8880000	#FF0000	1	1
chr1	8880001	9360000	A.1.1.1.1.1.1.2.1	0.99866844207723	.	8880001	9360000	#FF0000	1	1
chr1	9360001	9600000	A.1.1.1.2.1.1.1.2.2.1	0.953395472703063	.	9360001	9600000	#FF0000	1	1
chr1	9600001	10000000	A.1.1.1.1.2.1.2.2.1	0.973368841544607	.	9600001	10000000	#FF0000	1	1
chr1	10000001	10400000	A.1.1.1.1.2.2.2.1.1.2	0.965379494007989	.	10000001	10400000	#FF0000	1	1
chr1	10400001	10560000	A.1.1.2.2.1.2.1.2.2.1	0.812250332889481	.	10400001	10560000	#FF0000	1	1
chr1	10560001	11080000	A.1.1.1.1.1.2.2.2	0.989347536617843	.	10560001	11080000	#FF0000	1	1
chr1	11080001	11400000	A.1.1.2.1.1.1.1.1.2.1	0.904127829560586	.	11080001	11400000	#FF0000	1	1
chr1	11400001	11880000	A.1.1.1.2.2.2.2.1.2	0.908122503328895	.	11400001	11880000	#FF0000	1	1
chr1	11880001	12120000	A.1.1.2.1.1.2.1.2.1.1	0.88948069241012	.	11880001	12120000	#FF0000	1	1
chr1	12120001	12280000	A.1.2.1.2.1.1.1.2.2	0.737683089214381	.	12120001	12280000	#FF4848	1	0.875
chr1	12280001	12480000	A.2.2.1.1.1.2.2.1.2.1	0.504660452729694	.	12280001	12480000	#FFDADA	1	0.625
chr1	12480001	12720000	A.2.1.1.1.1.1.2.1.1	0.62982689747004	.	12480001	12720000	#FF9191	1	0.75
chr1	12720001	13040000	B.2.1.1.1.1.1.2.1.2	0.215712383488682	.	12720001	13040000	#4848FF	1	0.25
chr1	13120001	13240000	B.2.1.1.1.1.1.2.1.2	0.215712383488682	.	13120001	13240000	#4848FF	1	0.25
chr1	13360001	13400000	B.2.1.1.1.1.1.2.1.2	0.215712383488682	.	13360001	13400000	#4848FF	1	0.25
chr1	13480001	13520000	B.2.1.1.1.1.1.2.1.2	0.215712383488682	.	13480001	13520000	#4848FF	1	0.25
chr1	13680001	13720000	B.2.1.1.1.1.1.2.1.2	0.215712383488682	.	13680001	13720000	#4848FF	1	0.25
chr1	13760001	14000000	B.1.2.1.1.1.2.1.1.2.2	0.291611185086551	.	13760001	14000000	#9191FF	1	0.375
chr1	14000001	14160000	B.1.1.2.2.1.1.2.1.2	0.326231691078562	.	14000001	14160000	#DADAFF	1	0.5
chr1	14160001	14320000	B.2.1.2.1.2.1.1.1.1	0.150466045272969	.	14160001	14320000	#4848FF	1	0.25
chr1	14320001	14720000	B.2.2.2.1.2.1.2	0.0133155792276964	.	14320001	14720000	#0000FF	1	0.125
chr1	14720001	14960000	B.2.2.1.2.1.1.1.1.1	0.0745672436750999	.	14720001	14960000	#0000FF	1	0.125
chr1	14960001	15240000	B.1.2.1.1.1.2.2.1	0.288948069241012	.	14960001	15240000	#9191FF	1	0.375
chr1	15240001	15440000	A.2.2.1.2.2.1.1.2.1	0.466045272969374	.	15240001	15440000	#FFDADA	1	0.625
chr1	15440001	15680000	A.1.2.2.1.2.1.2.2	0.669773635153129	.	15440001	15680000	#FF4848	1	0.875
chr1	15680001	15840000	A.1.2.1.2.1.1.1.2.1.1	0.74034620505992	.	15680001	15840000	#FF4848	1	0.875
chr1	15840001	16080000	A.1.1.2.1.1.2.1.2.2	0.886817576564581	.	15840001	16080000	#FF0000	1	1
chr1	16080001	16400000	A.1.1.1.2.2.2.2.1.1	0.909454061251665	.	16080001	16400000	#FF0000	1	1
chr1	16400001	16800000	A.1.1.1.1.2.1.2.1.2	0.974700399467377	.	16400001	16800000	#FF0000	1	1
chr1	16800001	17200000	A.1.1.1.2.2.2.1.2.2	0.910785619174434	.	16800001	17200000	#FF0000	1	1
chr1	17200001	17600000	A.1.1.1.2.2.2.1.1.1	0.914780292942743	.	17200001	17600000	#FF0000	1	1
chr1	17600001	17960000	A.1.1.2.1.1.1.1.1.2.2	0.902796271637816	.	17600001	17960000	#FF0000	1	1
chr1	17960001	18400000	A.2.2.1.1.1.1.1.2	0.51930758988016	.	17960001	18400000	#FFDADA	1	0.625
chr1	18400001	18920000	A.2.2.1.1.1.1.1.1	0.520639147802929	.	18400001	18920000	#FFDADA	1	0.625
chr1	18920001	19240000	A.1.2.1.2.2.1.2.2.1	0.713715046604527	.	18920001	19240000	#FF4848	1	0.875
chr1	19240001	19640000	A.1.1.1.2.2.2.1.1.2	0.913448735019973	.	19240001	19640000	#FF0000	1	1
chr1	19640001	20000000	A.1.1.2.1.2.1.2.2.1.1.1.2	0.868175765645806	.	19640001	20000000	#FF0000	1	1
chr1	20000001	20200000	A.1.2.1.2.2.1.2.2.2.2	0.711051930758988	.	20000001	20200000	#FF4848	1	0.875
chr1	20200001	20440000	A.2.1.1.2.1.1.2.2	0.597869507323569	.	20200001	20440000	#FF9191	1	0.75
chr1	20440001	20840000	A.1.2.1.1.1.1.2.1.1.1	0.785619174434088	.	20440001	20840000	#FF4848	1	0.875
chr1	20840001	21000000	A.1.1.2.1.2.2.2.2.2.2	0.834886817576565	.	20840001	21000000	#FF0000	1	1
chr1	21000001	21480000	A.1.1.1.1.2.2.2.2.2.2	0.958721704394141	.	21000001	21480000	#FF0000	1	1
chr1	21480001	22000000	A.1.1.1.1.2.2.2.1.1.1	0.966711051930759	.	21480001	22000000	#FF0000	1	1
chr1	22000001	22280000	A.1.1.1.2.2.1.2.1.1.1	0.930758988015979	.	22000001	22280000	#FF0000	1	1
chr1	22280001	22360000	A.1.2.2.1.1.2.1.2	0.685752330226365	.	22280001	22360000	#FF4848	1	0.875
chr1	22360001	22760000	A.1.1.2.2.1.1.1.1.2.1	0.829560585885486	.	22360001	22760000	#FF0000	1	1
chr1	22760001	23040000	A.1.2.1.1.1.1.2.1.2.1.1	0.782956058588549	.	22760001	23040000	#FF4848	1	0.875
chr1	23040001	23320000	A.1.1.2.1.2.1.2.2.1.1.2.1.1	0.866844207723036	.	23040001	23320000	#FF0000	1	1
chr1	23320001	23600000	A.1.1.1.2.2.1.2.2.2.2.1	0.918774966711052	.	23320001	23600000	#FF0000	1	1
chr1	23600001	23800000	A.1.1.2.1.2.1.1.1.1.1.2	0.880159786950732	.	23600001	23800000	#FF0000	1	1
chr1	23800001	24080000	A.1.1.1.2.2.1.2.2.2.1.1	0.921438082556591	.	23800001	24080000	#FF0000	1	1
chr1	24080001	24240000	A.1.1.2.2.1.2.1.2.1.2.1	0.81491344873502	.	24080001	24240000	#FF0000	1	1
chr1	24240001	24320000	A.1.1.2.1.2.1.2.2.1.2.2.1	0.858854860186418	.	24240001	24320000	#FF0000	1	1
chr1	24360001	24760000	A.1.1.2.1.2.1.2.2.1.2.2.1	0.858854860186418	.	24360001	24760000	#FF0000	1	1
chr1	24760001	24960000	A.1.1.2.1.2.1.1.1.1.2.1.2	0.877496671105193	.	24760001	24960000	#FF0000	1	1
chr1	24960001	25160000	A.1.1.2.1.2.1.1.1.1.2.1.1	0.878828229027963	.	24960001	25160000	#FF0000	1	1
chr1	25160001	25560000	A.1.1.1.1.2.2.2.2.1.2	0.96138482023968	.	25160001	25560000	#FF0000	1	1
chr1	25560001	25680000	A.1.2.1.2.2.1.1.2	0.716378162450067	.	25560001	25680000	#FF4848	1	0.875
chr1	25680001	26160000	A.1.1.1.1.2.2.2.2.1.1	0.96271637816245	.	25680001	26160000	#FF0000	1	1
chr1	26160001	26360000	A.1.1.1.2.2.1.2.2.2.2.2.2	0.916111850865513	.	26160001	26360000	#FF0000	1	1
chr1	26360001	26800000	A.1.1.1.1.2.1.1.1.2.1.1	0.986684420772304	.	26360001	26800000	#FF0000	1	1
chr1	26800001	27240000	A.1.1.1.1.2.1.1.2.2.1.1	0.981358189081225	.	26800001	27240000	#FF0000	1	1
chr1	27240001	27720000	A.1.1.1.1.2.1.1.1.2.1.2	0.985352862849534	.	27240001	27720000	#FF0000	1	1
chr1	27720001	28000000	A.1.1.1.2.2.1.2.2.2.1.2	0.920106524633822	.	27720001	28000000	#FF0000	1	1
chr1	28000001	28320000	A.1.1.1.1.2.1.1.1.2.2	0.984021304926764	.	28000001	28320000	#FF0000	1	1
chr1	28320001	29080000	A.1.1.1.1.1.1.1	1	.	28320001	29080000	#FF0000	1	1
chr1	29080001	29280000	A.1.1.2.1.2.1.1.1.1.2.2	0.876165113182423	.	29080001	29280000	#FF0000	1	1
chr1	29280001	29560000	A.1.1.2.1.2.1.2.2.1.1.1.1	0.869507323568575	.	29280001	29560000	#FF0000	1	1
chr1	29560001	29880000	A.1.2.2.1.1.1.1.2.1	0.695073235685752	.	29560001	29880000	#FF4848	1	0.875
chr1	30000001	30120000	A.2.1.2.2.1.2.1.2	0.541944074567244	.	30000001	30120000	#FF9191	1	0.75
chr1	30120001	30360000	A.2.1.2.1.1.1.2.2	0.573901464713715	.	30120001	30360000	#FF9191	1	0.75
chr1	30360001	30640000	A.2.1.2.2.1.2.1.1.1	0.544607190412783	.	30360001	30640000	#FF9191	1	0.75
chr1	30640001	30920000	A.2.1.2.2.1.2.1.1.2	0.543275632490013	.	30640001	30920000	#FF9191	1	0.75
chr1	30920001	31200000	A.1.2.2.1.1.1.1.2.2	0.693741677762983	.	30920001	31200000	#FF4848	1	0.875
chr1	31200001	31440000	A.1.1.1.2.2.1.2.1.1.2	0.929427430093209	.	31200001	31440000	#FF0000	1	1
chr1	31440001	32040000	A.1.1.1.1.1.1.2.2	0.997336884154461	.	31440001	32040000	#FF0000	1	1
chr1	32040001	32280000	A.1.1.1.1.2.1.2.1.1.1	0.977363515312916	.	32040001	32280000	#FF0000	1	1
chr1	32280001	32560000	A.1.1.1.1.1.2.1.1.2	0.994673768308921	.	32280001	32560000	#FF0000	1	1
chr1	32560001	32880000	A.1.1.1.1.2.1.2.1.1.2	0.976031957390146	.	32560001	32880000	#FF0000	1	1
chr1	32880001	33280000	A.1.1.1.1.1.2.1.2.1	0.993342210386152	.	32880001	33280000	#FF0000	1	1
chr1	33280001	33600000	A.1.1.1.2.2.2.2.2	0.906790945406125	.	33280001	33600000	#FF0000	1	1
chr1	33600001	33960000	A.1.2.2.1.2.1.1.1	0.675099866844208	.	33600001	33960000	#FF4848	1	0.875
chr1	33960001	34120000	B.1.2.1.1.1.1.1.1.2.1.1	0.303595206391478	.	33960001	34120000	#9191FF	1	0.375
chr1	34120001	34680000	B.2.2.1.2.2.1.2.2.2.2	0.033288948069241	.	34120001	34680000	#0000FF	1	0.125
chr1	34680001	35200000	B.2.2.1.2.2.1.1.1.2	0.0505992010652463	.	34680001	35200000	#0000FF	1	0.125
chr1	35200001	35480000	A.2.1.2.1.2.2.1.2	0.55525965379494	.	35200001	35480000	#FF9191	1	0.75
chr1	35480001	35760000	A.1.2.1.1.2.1.1.2.1	0.765645805592543	.	35480001	35760000	#FF4848	1	0.875
chr1	35760001	36000000	A.1.2.1.2.1.1.1.1.1	0.743009320905459	.	35760001	36000000	#FF4848	1	0.875
chr1	36000001	36360000	A.1.1.2.1.1.2.2.1.1	0.885486018641811	.	36000001	36360000	#FF0000	1	1
chr1	36360001	36560000	A.1.1.2.2.2.1.2.2.2	0.800266311584554	.	36360001	36560000	#FF0000	1	1
chr1	36560001	36960000	A.1.1.2.1.1.2.1.1.1	0.892143808255659	.	36560001	36960000	#FF0000	1	1
chr1	36960001	37560000	B.1.1.2.1.1.2.1.2	0.351531291611185	.	36960001	37560000	#DADAFF	1	0.5
chr1	37560001	37920000	B.1.2.2.1.2.2.2.2.1.1.2	0.242343541944075	.	37560001	37920000	#9191FF	1	0.375
chr1	37920001	38160000	A.1.2.1.1.2.1.2.1	0.762982689747004	.	37920001	38160000	#FF4848	1	0.875
chr1	38160001	38520000	A.1.2.1.1.2.1.1.1.1	0.768308921438083	.	38160001	38520000	#FF4848	1	0.875
chr1	38520001	38720000	B.1.2.1.1.1.2.1.1.1.2	0.294274300932091	.	38520001	38720000	#9191FF	1	0.375
chr1	38720001	38920000	B.2.1.1.1.2.2.2.2	0.193075898801598	.	38720001	38920000	#4848FF	1	0.25
chr1	38920001	39080000	B.1.2.2.1.2.2.2.2.1.1.1	0.243675099866844	.	38920001	39080000	#9191FF	1	0.375
chr1	39080001	39320000	B.1.2.1.1.1.2.1.1.1.1	0.29560585885486	.	39080001	39320000	#9191FF	1	0.375
chr1	39320001	39560000	A.1.2.1.1.2.1.1.2.2	0.764314247669774	.	39320001	39560000	#FF4848	1	0.875
chr1	39560001	39840000	A.1.1.2.1.1.2.2.1.2	0.884154460719041	.	39560001	39840000	#FF0000	1	1
chr1	39840001	40040000	A.1.1.2.2.2.1.2.2.1	0.801597869507324	.	39840001	40040000	#FF0000	1	1
chr1	40040001	40240000	A.1.1.2.1.1.2.1.1.2	0.890812250332889	.	40040001	40240000	#FF0000	1	1
chr1	40240001	40520000	A.1.1.1.1.2.2.1.2.2	0.968042609853529	.	40240001	40520000	#FF0000	1	1
chr1	40520001	40880000	A.1.1.1.1.2.2.1.2.1	0.969374167776298	.	40520001	40880000	#FF0000	1	1
chr1	40880001	41040000	A.1.2.2.2.1.1.2.1	0.655126498002663	.	40880001	41040000	#FF4848	1	0.875
chr1	41040001	41240000	A.1.1.2.1.2.1.2.2.1.2.1.2	0.860186418109188	.	41040001	41240000	#FF0000	1	1
chr1	41240001	41480000	A.1.1.1.1.2.2.2.1.2	0.96404793608522	.	41240001	41480000	#FF0000	1	1
chr1	41480001	41720000	A.1.2.1.1.1.1.2.2.1.2	0.7762982689747	.	41480001	41720000	#FF4848	1	0.875
chr1	41720001	41960000	A.1.1.2.1.2.1.2.2.1.1.2.1.2	0.865512649800266	.	41720001	41960000	#FF0000	1	1
chr1	41960001	42200000	A.1.2.2.1.1.1.1.1	0.696404793608522	.	41960001	42200000	#FF4848	1	0.875
chr1	42200001	42520000	A.1.2.1.2.2.1.2.2.2.1	0.712383488681758	.	42200001	42520000	#FF4848	1	0.875
chr1	42520001	42640000	A.2.1.1.2.1.1.2.1	0.599201065246338	.	42520001	42640000	#FF9191	1	0.75
chr1	42640001	42960000	A.1.2.1.1.1.1.2.2.1.1	0.77762982689747	.	42640001	42960000	#FF4848	1	0.875
chr1	42960001	43120000	A.1.2.2.1.1.2.2.2.1.2	0.677762982689747	.	42960001	43120000	#FF4848	1	0.875
chr1	43120001	43400000	A.1.1.2.1.2.1.2.2.1.2.1.1	0.861517976031957	.	43120001	43400000	#FF0000	1	1
chr1	43400001	43640000	A.1.1.2.2.1.1.1.1.2.2.1	0.828229027962716	.	43400001	43640000	#FF0000	1	1
chr1	43640001	43960000	A.1.1.2.1.2.1.1.1.1.1.1	0.881491344873502	.	43640001	43960000	#FF0000	1	1
chr1	43960001	44200000	A.1.1.2.1.2.2.2.2.2.1.1	0.837549933422104	.	43960001	44200000	#FF0000	1	1
chr1	44200001	44520000	A.1.1.1.1.2.1.1.2.2.2	0.978695073235686	.	44200001	44520000	#FF0000	1	1
chr1	44520001	44840000	A.1.1.2.1.2.1.2.2.1.1.2.2.2	0.862849533954727	.	44520001	44840000	#FF0000	1	1
chr1	44840001	45160000	A.1.1.2.1.2.1.2.2.1.1.2.2.1	0.864181091877497	.	44840001	45160000	#FF0000	1	1
chr1	45160001	45280000	A.1.1.2.2.1.2.2.1	0.809587217043941	.	45160001	45280000	#FF0000	1	1
chr1	45280001	45520000	A.1.1.2.1.2.1.2.2.1.2.2.2	0.857523302263648	.	45280001	45520000	#FF0000	1	1
chr1	45520001	45720000	A.1.2.1.1.1.1.2.2.2	0.774966711051931	.	45520001	45720000	#FF4848	1	0.875
chr1	45720001	45960000	A.1.1.1.2.1.1.2.2.1	0.946737683089214	.	45720001	45960000	#FF0000	1	1
chr1	45960001	46080000	A.1.1.2.1.2.2.2.2.1.1	0.840213049267643	.	45960001	46080000	#FF0000	1	1
chr1	46080001	46400000	A.1.1.1.1.1.2.1.1.1	0.996005326231691	.	46080001	46400000	#FF0000	1	1
chr1	46400001	46840000	A.1.1.1.1.1.2.1.2.2	0.992010652463382	.	46400001	46840000	#FF0000	1	1
chr1	46840001	47080000	A.1.2.1.1.2.1.1.1.2	0.766977363515313	.	46840001	47080000	#FF4848	1	0.875
chr1	47080001	47200000	A.2.2.1.1.1.2.2.1.2.2.1	0.503328894806924	.	47080001	47200000	#FFDADA	1	0.625
chr1	47200001	47640000	B.2.1.2.1.1.1.2.1	0.163781624500666	.	47200001	47640000	#4848FF	1	0.25
chr1	47640001	47880000	A.1.2.2.1.2.1.1.2	0.673768308921438	.	47640001	47880000	#FF4848	1	0.875
chr1	47880001	48240000	A.2.2.1.1.1.2.2.1.1.2	0.505992010652463	.	47880001	48240000	#FFDADA	1	0.625
chr1	48240001	48560000	B.1.1.2.2.1.1.2.2	0.324900133155792	.	48240001	48560000	#DADAFF	1	0.5
chr1	48560001	48760000	B.2.2.1.2.1.2.2.1.2	0.0585885486018642	.	48560001	48760000	#0000FF	1	0.125
chr1	48760001	48960000	B.2.1.2.1.2.2.2.2	0.129161118508655	.	48760001	48960000	#4848FF	1	0.25
chr1	48960001	49280000	B.2.2.1.2.2.1.2.2.2.1.2	0.0346205059920107	.	48960001	49280000	#0000FF	1	0.125
chr1	49280001	50080000	B.2.2.2.2.2	0.00133155792276964	.	49280001	50080000	#0000FF	1	0.125
chr1	50080001	50520000	B.2.2.2.2.1.1.2	0.00798934753661784	.	50080001	50520000	#0000FF	1	0.125
chr1	50520001	50800000	B.2.2.2.1.2.2.2	0.0106524633821571	.	50520001	50800000	#0000FF	1	0.125
chr1	50800001	51080000	B.1.2.2.1.2.1.1.1	0.262316910785619	.	50800001	51080000	#9191FF	1	0.375
chr1	51080001	51360000	A.2.2.1.1.1.2.2.1.1.1	0.507323568575233	.	51080001	51360000	#FFDADA	1	0.625
chr1	51360001	51480000	A.2.1.2.1.2.2.1.1.1	0.557922769640479	.	51360001	51480000	#FF9191	1	0.75
chr1	51480001	51680000	A.2.1.2.2.2.1.1.1.2.2	0.531291611185086	.	51480001	51680000	#FF9191	1	0.75
chr1	51680001	52000000	A.1.1.2.2.2.1.1.2	0.804260985352863	.	51680001	52000000	#FF0000	1	1
chr1	52000001	52280000	A.1.1.2.1.1.2.2.2	0.882822902796272	.	52000001	52280000	#FF0000	1	1
chr1	52280001	52480000	A.1.1.2.1.1.1.2.1.1.1.1	0.898801597869507	.	52280001	52480000	#FF0000	1	1
chr1	52480001	52800000	A.1.1.1.2.1.1.2.2.2	0.945406125166445	.	52480001	52800000	#FF0000	1	1
chr1	52800001	53240000	A.1.1.1.1.2.2.1.1	0.970705725699068	.	52800001	53240000	#FF0000	1	1
chr1	53240001	53640000	A.1.1.1.2.1.1.2.1.2	0.948069241011984	.	53240001	53640000	#FF0000	1	1
chr1	53640001	53880000	A.1.1.2.1.2.1.2.2.2.1	0.856191744340879	.	53640001	53880000	#FF0000	1	1
chr1	53880001	54240000	A.1.1.2.1.1.1.2.1.2	0.894806924101198	.	53880001	54240000	#FF0000	1	1
chr1	54240001	54520000	A.1.1.1.2.1.1.2.1.1	0.949400798934754	.	54240001	54520000	#FF0000	1	1
chr1	54520001	54720000	A.1.1.2.2.2.1.1.1.1	0.806924101198402	.	54520001	54720000	#FF0000	1	1
chr1	54720001	55080000	A.1.1.2.1.1.1.2.1.1.2	0.896138482023968	.	54720001	55080000	#FF0000	1	1
chr1	55080001	55360000	A.1.1.2.1.1.1.2.1.1.1.2	0.897470039946738	.	55080001	55360000	#FF0000	1	1
chr1	55360001	55520000	A.1.2.1.1.2.1.2.2	0.761651131824234	.	55360001	55520000	#FF4848	1	0.875
chr1	55520001	55720000	A.2.1.1.1.1.1.2.2.2	0.625832223701731	.	55520001	55720000	#FF9191	1	0.75
chr1	55720001	56000000	A.2.2.2.1.2.2.1.1.1.2	0.438082556591212	.	55720001	56000000	#FFDADA	1	0.625
chr1	56000001	56400000	B.2.1.1.1.2.2.2.1	0.194407456724368	.	56000001	56400000	#4848FF	1	0.25
chr1	56400001	56840000	B.2.2.1.2.2.1.1.1.1.1.1	0.0545938748335553	.	56400001	56840000	#0000FF	1	0.125
chr1	56840001	57080000	B.1.2.2.1.2.2.2.2.2	0.239680426098535	.	56840001	57080000	#9191FF	1	0.375
chr1	57080001	57560000	B.2.2.1.2.2.1.2.2.1.1	0.0399467376830892	.	57080001	57560000	#0000FF	1	0.125
chr1	57560001	57840000	B.2.2.2.1.1.2.2.2	0.0159786950732357	.	57560001	57840000	#0000FF	1	0.125
chr1	57840001	58040000	B.2.2.2.1.1.2.2.1	0.0173102529960053	.	57840001	58040000	#0000FF	1	0.125
chr1	58040001	58440000	B.2.2.2.2.1.1.1	0.00932090545938748	.	58040001	58440000	#0000FF	1	0.125
chr1	58440001	58960000	B.2.2.1.2.2.1.2.2.2.1.1.2	0.0359520639147803	.	58440001	58960000	#0000FF	1	0.125
chr1	58960001	59160000	A.2.2.1.1.1.2.2.1.2.2.2	0.501997336884154	.	58960001	59160000	#FFDADA	1	0.625
chr1	59160001	59400000	A.2.1.1.1.1.1.2.2.1	0.627163781624501	.	59160001	59400000	#FF9191	1	0.75
chr1	59400001	59800000	A.2.2.2.1.2.2.1.1.2	0.436750998668442	.	59400001	59800000	#FFDADA	1	0.625
chr1	59800001	60000000	B.1.1.1.1.2.2.2.2	0.37017310252996	.	59800001	60000000	#DADAFF	1	0.5
chr1	60000001	60120000	B.1.2.1.1.1.1.1.1.2.2	0.300932090545939	.	60000001	60120000	#9191FF	1	0.375
chr1	60120001	60280000	A.2.2.2.2.1.1.1	0.424766977363515	.	60120001	60280000	#FFDADA	1	0.625
chr1	60280001	60400000	B.1.1.2.2.2.1.1.1	0.318242343541944	.	60280001	60400000	#DADAFF	1	0.5
chr1	60400001	60800000	B.2.2.1.2.1.2.2.1.1	0.0599201065246338	.	60400001	60800000	#0000FF	1	0.125
chr1	60800001	60960000	B.2.2.1.2.2.1.1.1.1.2	0.051930758988016	.	60800001	60960000	#0000FF	1	0.125
chr1	60960001	61280000	B.2.2.1.2.2.1.2.2.2.1.1.1	0.0372836218375499	.	60960001	61280000	#0000FF	1	0.125
chr1	61280001	61520000	B.1.2.2.2.2.2.1.2	0.225033288948069	.	61280001	61520000	#9191FF	1	0.375
chr1	61520001	61640000	A.2.2.2.1.2.2.1.1.1.1	0.439414114513981	.	61520001	61640000	#FFDADA	1	0.625
chr1	61640001	61800000	B.1.1.2.1.1.2.1.1	0.352862849533955	.	61640001	61800000	#DADAFF	1	0.5
chr1	61800001	62120000	B.1.2.1.1.1.2.1.2	0.290279627163782	.	61800001	62120000	#9191FF	1	0.375
chr1	62120001	62280000	A.2.1.1.2.2.1.2.2	0.59121171770972	.	62120001	62280000	#FF9191	1	0.75
chr1	62280001	62560000	A.2.1.2.1.2.2.1.1.2	0.55659121171771	.	62280001	62560000	#FF9191	1	0.75
chr1	62560001	62880000	A.2.1.1.1.1.1.1.2.2	0.63115845539281	.	62560001	62880000	#FF9191	1	0.75
chr1	62880001	63280000	A.1.2.1.2.1.2.2.2.2.1	0.720372836218375	.	62880001	63280000	#FF4848	1	0.875
chr1	63280001	63480000	A.2.2.1.1.1.2.2.2	0.500665778961385	.	63280001	63480000	#FFDADA	1	0.625
chr1	63480001	63760000	A.2.2.2.1.2.2.2.1.2.1	0.430093209054594	.	63480001	63760000	#FFDADA	1	0.625
chr1	63760001	64000000	A.2.1.1.1.1.1.1.2.1	0.632490013315579	.	63760001	64000000	#FF9191	1	0.75
chr1	64000001	64200000	A.2.1.1.1.1.2.2.2	0.617842876165113	.	64000001	64200000	#FF9191	1	0.75
chr1	64200001	64440000	A.2.1.2.2.2.1.1.2	0.529960053262317	.	64200001	64440000	#FF9191	1	0.75
chr1	64440001	64680000	A.2.2.2.1.2.2.2.1.2.2	0.428761651131824	.	64440001	64680000	#FFDADA	1	0.625
chr1	64680001	65320000	A.2.1.1.2.2.1.1	0.59387483355526	.	64680001	65320000	#FF9191	1	0.75
chr1	65320001	65480000	A.1.2.2.1.2.2.1.1.2.1.2	0.66577896138482	.	65320001	65480000	#FF4848	1	0.875
chr1	65480001	65720000	A.1.2.2.2.2.1.2.1	0.644474034620506	.	65480001	65720000	#FF4848	1	0.875
chr1	65720001	65960000	A.2.2.2.1.2.2.2.1.1	0.431424766977364	.	65720001	65960000	#FFDADA	1	0.625
chr1	65960001	66200000	B.1.1.1.2.1.1.2	0.367509986684421	.	65960001	66200000	#DADAFF	1	0.5
chr1	66200001	66480000	B.1.2.1.1.1.1.2	0.29693741677763	.	66200001	66480000	#9191FF	1	0.375
chr1	66480001	66720000	B.1.1.2.1.1.2.2.2.2	0.344873501997337	.	66480001	66720000	#DADAFF	1	0.5
chr1	66720001	66840000	A.1.2.2.1.2.2.2.1.2	0.660452729693742	.	66720001	66840000	#FF4848	1	0.875
chr1	66840001	67000000	A.2.1.2.1.1.2.2.2	0.567243675099867	.	66840001	67000000	#FF9191	1	0.75
chr1	67000001	67120000	A.2.1.2.2.2.1.1.1.2.1	0.532623169107856	.	67000001	67120000	#FF9191	1	0.75
chr1	67120001	67360000	A.2.1.2.1.1.2.1.2.1	0.571238348868176	.	67120001	67360000	#FF9191	1	0.75
chr1	67360001	67520000	A.1.2.2.1.2.2.1.1.2.1.1	0.66711051930759	.	67360001	67520000	#FF4848	1	0.875
chr1	67520001	67800000	A.1.2.2.1.2.2.1.1.2.2	0.664447403462051	.	67520001	67800000	#FF4848	1	0.875
chr1	67800001	67960000	A.1.2.1.2.1.2.2.2.1.1	0.724367509986684	.	67800001	67960000	#FF4848	1	0.875
chr1	67960001	68320000	A.1.2.1.2.1.2.2.2.2.2	0.719041278295606	.	67960001	68320000	#FF4848	1	0.875
chr1	68320001	68600000	A.2.1.2.1.2.2.2.2	0.552596537949401	.	68320001	68600000	#FF9191	1	0.75
chr1	68600001	68960000	A.1.2.2.1.2.2.1.1.1	0.66844207723036	.	68600001	68960000	#FF4848	1	0.875
chr1	68960001	69240000	B.1.2.2.2.2.2.1.1.1	0.227696404793609	.	68960001	69240000	#9191FF	1	0.375
chr1	69240001	69840000	B.2.2.1.2.2.1.1.1.1.1.2	0.0532623169107856	.	69240001	69840000	#0000FF	1	0.125
chr1	69840001	70280000	B.2.2.1.2.1.2.2.2.1	0.0572569906790945	.	69840001	70280000	#0000FF	1	0.125
chr1	70280001	70600000	B.2.1.2.1.1.1.2.2.2.2	0.159786950732357	.	70280001	70600000	#4848FF	1	0.25
chr1	70600001	70920000	A.2.1.1.2.2.1.2.1	0.59254327563249	.	70600001	70920000	#FF9191	1	0.75
chr1	70920001	71560000	B.2.1.2.1.2.2.2.1.2	0.130492676431425	.	70920001	71560000	#4848FF	1	0.25
chr1	71560001	72080000	B.2.2.2.1.1.2.1.2.1	0.0199733688415446	.	71560001	72080000	#0000FF	1	0.125
chr1	72080001	72360000	B.2.2.1.1.2.2.2.1	0.0772303595206391	.	72080001	72360000	#0000FF	1	0.125
chr1	72360001	72520000	B.2.2.1.1.1.2.1.1.1	0.0945406125166445	.	72360001	72520000	#0000FF	1	0.125
chr1	72520001	72760000	B.2.1.2.2.2.2.2.2	0.0985352862849534	.	72520001	72760000	#4848FF	1	0.25
chr1	72760001	73120000	B.2.2.1.1.2.2.1.1	0.0812250332889481	.	72760001	73120000	#0000FF	1	0.125
chr1	73120001	73560000	B.2.2.1.1.2.2.2.2	0.0758988015978695	.	73120001	73560000	#0000FF	1	0.125
chr1	73560001	73680000	B.2.2.1.1.1.2.1.1.2	0.0932090545938748	.	73560001	73680000	#0000FF	1	0.125
chr1	73680001	74080000	B.2.2.1.1.1.2.2	0.0865512649800266	.	73680001	74080000	#0000FF	1	0.125
chr1	74080001	74600000	B.2.2.2.1.1.2.1.2.2	0.018641810918775	.	74080001	74600000	#0000FF	1	0.125
chr1	74600001	75000000	B.2.2.1.2.2.1.2.2.1.2	0.0386151797603196	.	74600001	75000000	#0000FF	1	0.125
chr1	75000001	75160000	B.2.1.2.1.1.2.2.1.1	0.154460719041278	.	75000001	75160000	#4848FF	1	0.25
chr1	75160001	75680000	B.2.1.2.1.1.2.2.2	0.151797603195739	.	75160001	75680000	#4848FF	1	0.25
chr1	75680001	76160000	B.2.1.1.1.2.2.1.1	0.198402130492676	.	75680001	76160000	#4848FF	1	0.25
chr1	76160001	76320000	A.2.1.2.1.2.2.2.1	0.55392809587217	.	76160001	76320000	#FF9191	1	0.75
chr1	76320001	76560000	B.1.1.1.1.2.2.2.1	0.37150466045273	.	76320001	76560000	#DADAFF	1	0.5
chr1	76560001	76800000	B.1.1.2.2.2.1.1.2	0.316910785619174	.	76560001	76800000	#DADAFF	1	0.5
chr1	76800001	77400000	B.2.1.2.1.1.1.2.2.2.1	0.161118508655127	.	76800001	77400000	#4848FF	1	0.25
chr1	77400001	77640000	B.1.1.2.1.1.2.2.2.1	0.346205059920107	.	77400001	77640000	#DADAFF	1	0.5
chr1	77640001	78000000	A.2.2.2.2.2.2.1.2	0.403462050599201	.	77640001	78000000	#FFDADA	1	0.625
chr1	78000001	78280000	A.1.2.1.2.1.2.2.2.1.2.1	0.723035952063915	.	78000001	78280000	#FF4848	1	0.875
chr1	78280001	78600000	A.1.2.1.2.1.2.2.2.1.2.2	0.721704394141145	.	78280001	78600000	#FF4848	1	0.875
chr1	78600001	78880000	B.2.1.1.2.2.1.1.1.2	0.175765645805593	.	78600001	78880000	#4848FF	1	0.25
chr1	78880001	79160000	B.2.1.2.1.1.1.1.1.1	0.167776298268975	.	78880001	79160000	#4848FF	1	0.25
chr1	79160001	79680000	B.2.1.1.2.1.2.1.2.2.1	0.18641810918775	.	79160001	79680000	#4848FF	1	0.25
chr1	79680001	79880000	B.2.1.1.2.1.2.2.2.2.1	0.181091877496671	.	79680001	79880000	#4848FF	1	0.25
chr1	79880001	80320000	B.2.1.2.2.2.1.2.1	0.11051930758988	.	79880001	80320000	#4848FF	1	0.25
chr1	80320001	80600000	B.2.1.1.2.1.2.2.2.2.2.1	0.179760319573901	.	80320001	80600000	#4848FF	1	0.25
chr1	80600001	80880000	B.2.1.1.2.1.1.2	0.190412782956059	.	80600001	80880000	#4848FF	1	0.25
chr1	80880001	81040000	B.1.2.2.2.2.1	0.229027962716378	.	80880001	81040000	#9191FF	1	0.375
chr1	81040001	81640000	B.2.1.1.2.2.1.2.1	0.173102529960053	.	81040001	81640000	#4848FF	1	0.25
chr1	81640001	82080000	B.2.1.1.2.1.2.1.2.2.2	0.18508655126498	.	81640001	82080000	#4848FF	1	0.25
chr1	82080001	82280000	B.1.2.1.2.2.1	0.267643142476698	.	82080001	82280000	#9191FF	1	0.375
chr1	82280001	82440000	B.1.1.2.2.2.2	0.306258322237017	.	82280001	82440000	#DADAFF	1	0.5
chr1	82440001	82720000	B.2.1.1.2.1.2.2.2.2.2.2	0.178428761651132	.	82440001	82720000	#4848FF	1	0.25
chr1	82720001	83240000	B.2.1.1.2.1.2.1.2.1	0.187749667110519	.	82720001	83240000	#4848FF	1	0.25
chr1	83240001	84080000	B.2.1.2.2.2.2.1.2.1	0.105193075898802	.	83240001	84080000	#4848FF	1	0.25
chr1	84080001	84360000	B.2.1.1.2.2.1.1.1.1	0.177097203728362	.	84080001	84360000	#4848FF	1	0.25
chr1	84360001	84600000	A.2.1.2.1.1.2.1.1	0.572569906790945	.	84360001	84600000	#FF9191	1	0.75
chr1	84600001	84880000	A.1.2.1.1.2.2.2.2.2.1	0.745672436750999	.	84600001	84880000	#FF4848	1	0.875
chr1	84880001	85280000	A.1.2.1.1.2.2.2.2.2.2	0.744340878828229	.	84880001	85280000	#FF4848	1	0.875
chr1	85280001	85440000	A.1.2.2.1.1.2.2.2.2	0.676431424766977	.	85280001	85440000	#FF4848	1	0.875
chr1	85440001	85720000	A.1.2.1.2.2.2.1.2.2	0.700399467376831	.	85440001	85720000	#FF4848	1	0.875
chr1	85720001	86080000	A.1.2.1.1.2.2.2.2.1	0.747003994673768	.	85720001	86080000	#FF4848	1	0.875
chr1	86080001	86160000	A.2.1.1.1.1.2.1.1.2	0.623169107856192	.	86080001	86160000	#FF9191	1	0.75
chr1	86160001	86400000	A.2.1.2.2.1.2.2.2.2	0.535286284953395	.	86160001	86400000	#FF9191	1	0.75
chr1	86400001	86800000	A.2.2.2.1.1.2.2.2	0.447403462050599	.	86400001	86800000	#FFDADA	1	0.625
chr1	86800001	86960000	A.2.2.2.1.1.2.2.1	0.448735019973369	.	86800001	86960000	#FFDADA	1	0.625
chr1	86960001	87160000	B.1.1.1.2.1.1.1	0.36884154460719	.	86960001	87160000	#DADAFF	1	0.5
chr1	87160001	87480000	A.1.2.2.2.2.1.2.2.1	0.643142476697736	.	87160001	87480000	#FF4848	1	0.875
chr1	87480001	87880000	A.2.2.2.2.2.2.1.1	0.404793608521971	.	87480001	87880000	#FFDADA	1	0.625
chr1	87880001	88360000	B.1.2.1.1.2.2.2.2.2	0.279627163781624	.	87880001	88360000	#9191FF	1	0.375
chr1	88360001	88640000	B.1.2.2.1.2.1.2.1.1.1	0.25965379494008	.	88360001	88640000	#9191FF	1	0.375
chr1	88640001	89120000	B.1.2.1.1.2.2.2.2.1	0.280958721704394	.	88640001	89120000	#9191FF	1	0.375
chr1	89120001	89360000	A.2.1.1.1.1.2.2.1.2	0.619174434087883	.	89120001	89360000	#FF9191	1	0.75
chr1	89360001	89480000	A.2.2.2.1.1.2.1.1.1.1	0.455392809587217	.	89360001	89480000	#FFDADA	1	0.625
chr1	89480001	89960000	B.2.1.2.1.1.1.2.2.1	0.162450066577896	.	89480001	89960000	#4848FF	1	0.25
chr1	89960001	90280000	A.2.2.2.1.1.2.1.1.1.2	0.454061251664447	.	89960001	90280000	#FFDADA	1	0.625
chr1	90280001	90480000	A.2.1.2.2.2.1.1.1.1	0.533954727030626	.	90280001	90480000	#FF9191	1	0.75
chr1	90480001	90800000	B.2.2.1.2.1.2.1.1	0.0625832223701731	.	90480001	90800000	#0000FF	1	0.125
chr1	90800001	91160000	B.2.2.1.2.1.2.2.2.2	0.0559254327563249	.	90800001	91160000	#0000FF	1	0.125
chr1	91160001	91360000	B.2.1.1.1.1.2.1.2	0.209054593874834	.	91160001	91360000	#4848FF	1	0.25
chr1	91360001	91560000	A.2.2.1.2.2.1.2.1	0.463382157123835	.	91360001	91560000	#FFDADA	1	0.625
chr1	91560001	91920000	B.1.1.2.2.2.1.2.1.1.1.2	0.314247669773635	.	91560001	91920000	#DADAFF	1	0.5
chr1	91920001	92360000	A.2.1.1.1.1.2.2.1.1	0.620505992010652	.	91920001	92360000	#FF9191	1	0.75
chr1	92360001	92480000	A.2.1.2.1.1.2.2.1	0.568575233022636	.	92360001	92480000	#FF9191	1	0.75
chr1	92480001	92720000	A.2.1.2.1.1.2.1.2.2	0.569906790945406	.	92480001	92720000	#FF9191	1	0.75
chr1	92720001	93200000	A.1.2.2.2.1.1.1.2	0.656458055925433	.	92720001	93200000	#FF4848	1	0.875
chr1	93200001	93480000	A.1.1.2.2.2.2.2	0.789613848202397	.	93200001	93480000	#FF0000	1	1
chr1	93480001	93680000	A.1.2.1.1.1.1.1.2	0.786950732356858	.	93480001	93680000	#FF4848	1	0.875
chr1	93680001	94080000	A.1.1.2.2.1.1.1.2	0.824234354194407	.	93680001	94080000	#FF0000	1	1
chr1	94080001	94360000	A.1.1.2.1.2.1.2.2.2.2	0.854860186418109	.	94080001	94360000	#FF0000	1	1
chr1	94360001	94520000	A.1.2.2.1.1.2.2.2.1.1	0.679094540612517	.	94360001	94520000	#FF4848	1	0.875
chr1	94520001	94800000	A.1.1.2.1.2.1.1.1.2	0.874833555259654	.	94520001	94800000	#FF0000	1	1
chr1	94800001	95240000	A.1.2.1.1.1.1.1.1	0.788282290279627	.	94800001	95240000	#FF4848	1	0.875
chr1	95240001	95720000	A.1.2.2.2.2.1.2.2.2	0.641810918774967	.	95240001	95720000	#FF4848	1	0.875
chr1	95720001	96080000	B.2.1.2.1.2.2.2.1.1	0.131824234354194	.	95720001	96080000	#4848FF	1	0.25
chr1	96080001	96240000	B.2.1.2.1.1.2.2.1.2	0.153129161118509	.	96080001	96240000	#4848FF	1	0.25
chr1	96240001	96720000	B.2.1.2.1.1.1.1.1.2	0.166444740346205	.	96240001	96720000	#4848FF	1	0.25
chr1	96720001	96880000	B.1.2.1.1.2.2.2.1	0.282290279627164	.	96720001	96880000	#9191FF	1	0.375
chr1	96880001	97160000	B.1.2.2.1.2.1.2.1.1.2	0.25832223701731	.	96880001	97160000	#9191FF	1	0.375
chr1	97160001	97320000	A.2.2.1.1.2.2.2.2.1	0.487350199733688	.	97160001	97320000	#FFDADA	1	0.625
chr1	97320001	97640000	B.1.2.2.1.2.1.2.2.2	0.254327563249001	.	97320001	97640000	#9191FF	1	0.375
chr1	97640001	97920000	B.1.1.2.1.1.2.2.1.2.1	0.348868175765646	.	97640001	97920000	#DADAFF	1	0.5
chr1	97920001	98320000	B.1.1.2.2.2.1.2.1.1.2.2.2	0.310252996005326	.	97920001	98320000	#DADAFF	1	0.5
chr1	98320001	98440000	B.1.1.1.1.2.1.2.1.2.1	0.382157123834887	.	98320001	98440000	#DADAFF	1	0.5
chr1	98440001	98600000	B.1.1.2.1.1.2.2.1.1	0.350199733688415	.	98440001	98600000	#DADAFF	1	0.5
chr1	98600001	98880000	B.1.1.1.1.2.1.2.1.2.2	0.380825565912117	.	98600001	98880000	#DADAFF	1	0.5
chr1	98880001	99040000	B.1.1.2.2.2.1.2.1.1.2.1	0.312916111850865	.	98880001	99040000	#DADAFF	1	0.5
chr1	99040001	99240000	B.1.1.2.2.2.1.2.1.1.2.2.1	0.311584553928096	.	99040001	99240000	#DADAFF	1	0.5
chr1	99240001	99600000	B.1.2.2.2.2.2.1.1.2	0.226364846870839	.	99240001	99600000	#9191FF	1	0.375
chr1	99600001	99920000	B.1.2.2.1.2.1.2.1.2	0.256990679094541	.	99600001	99920000	#9191FF	1	0.375
chr1	99920001	100200000	B.1.1.2.1.1.2.2.1.2.2	0.347536617842876	.	99920001	100200000	#DADAFF	1	0.5
chr1	100200001	100600000	A.1.2.1.2.1.2.2.1	0.725699067909454	.	100200001	100600000	#FF4848	1	0.875
chr1	100600001	100920000	A.1.2.2.1.2.2.2.2	0.659121171770972	.	100600001	100920000	#FF4848	1	0.875
chr1	100920001	101320000	B.1.2.2.1.2.1.2.2.1	0.255659121171771	.	100920001	101320000	#9191FF	1	0.375
chr1	101320001	101520000	A.2.2.1.1.2.2.1.1	0.492676431424767	.	101320001	101520000	#FFDADA	1	0.625
chr1	101520001	101920000	B.1.1.2.2.2.1.2.1.1.1.1	0.315579227696405	.	101520001	101920000	#DADAFF	1	0.5
chr1	101920001	102600000	B.2.1.2.2.2.2.1.2.2	0.103861517976032	.	101920001	102600000	#4848FF	1	0.25
chr1	102600001	102840000	B.2.1.1.2.2.1.2.2	0.171770972037284	.	102600001	102840000	#4848FF	1	0.25
chr1	102840001	102960000	B.2.1.1.2.1.2.1.1	0.189081225033289	.	102840001	102960000	#4848FF	1	0.25
chr1	102960001	103560000	B.2.1.1.2.1.1.1	0.191744340878828	.	102960001	103560000	#4848FF	1	0.25
chr1	103560001	103800000	B.2.1.1.2.1.2.2.2.1	0.182423435419441	.	103560001	103800000	#4848FF	1	0.25
chr1	103880001	103960000	B.2.1.1.2.1.2.2.2.1	0.182423435419441	.	103880001	103960000	#4848FF	1	0.25
chr1	104000001	104160000	B.2.1.1.2.1.2.2.1	0.18375499334221	.	104000001	104160000	#4848FF	1	0.25
chr1	104160001	104720000	B.2.1.2.2.2.2.2.1.2	0.099866844207723	.	104160001	104720000	#4848FF	1	0.25
chr1	104720001	104960000	B.2.1.2.2.2.2.2.1.1.1	0.102529960053262	.	104720001	104960000	#4848FF	1	0.25
chr1	104960001	105200000	B.2.1.2.2.2.2.2.1.1.2	0.101198402130493	.	104960001	105200000	#4848FF	1	0.25
chr1	105200001	105400000	B.2.1.2.2.2.1.2.2	0.109187749667111	.	105200001	105400000	#4848FF	1	0.25
chr1	105400001	106000000	B.2.2.1.1.1.2.1.2.1.1	0.0918774966711052	.	105400001	106000000	#0000FF	1	0.125
chr1	106000001	106480000	B.2.2.1.1.1.2.1.2.1.2	0.0905459387483356	.	106000001	106480000	#0000FF	1	0.125
chr1	106480001	106720000	B.2.2.1.1.1.2.1.2.2.2	0.0878828229027963	.	106480001	106720000	#0000FF	1	0.125
chr1	106720001	107040000	B.2.2.1.1.1.2.1.2.2.1	0.0892143808255659	.	106720001	107040000	#0000FF	1	0.125
chr1	107040001	107520000	B.2.2.1.1.2.2.1.2.2	0.0785619174434088	.	107040001	107520000	#0000FF	1	0.125
chr1	107520001	107680000	B.2.1.2.2.2.2.1.1.1	0.107856191744341	.	107520001	107680000	#4848FF	1	0.25
chr1	107680001	107960000	B.2.2.1.1.2.2.1.2.1	0.0798934753661784	.	107680001	107960000	#0000FF	1	0.125
chr1	107960001	108280000	B.2.2.2.1.1.2.1.1.1	0.0226364846870839	.	107960001	108280000	#0000FF	1	0.125
chr1	108280001	108720000	B.2.2.1.2.1.2.1.2	0.0612516644474035	.	108280001	108720000	#0000FF	1	0.125
chr1	108720001	108840000	B.1.2.1.1.2.1.1	0.286284953395473	.	108720001	108840000	#9191FF	1	0.375
chr1	108840001	108920000	B.1.2.2.1.2.1.1.2	0.26098535286285	.	108840001	108920000	#9191FF	1	0.375
chr1	108960001	109040000	B.1.2.2.1.2.1.1.2	0.26098535286285	.	108960001	109040000	#9191FF	1	0.375
chr1	109040001	109200000	A.2.2.2.1.1.2.1.1.2.1	0.452729693741678	.	109040001	109200000	#FFDADA	1	0.625
chr1	109200001	109560000	A.1.2.1.2.2.2.1.2.1.1	0.70306258322237	.	109200001	109560000	#FF4848	1	0.875
chr1	109560001	109720000	A.1.2.1.2.2.2.1.2.1.2	0.701731025299601	.	109560001	109720000	#FF4848	1	0.875
chr1	109720001	110000000	A.1.1.2.1.2.2.1.2.1	0.848202396804261	.	109720001	110000000	#FF0000	1	1
chr1	110000001	110680000	A.1.1.1.2.2.1.2.1.2	0.928095872170439	.	110000001	110680000	#FF0000	1	1
chr1	110680001	111040000	A.1.2.1.2.2.2.1.1.1.1	0.709720372836218	.	110680001	111040000	#FF4848	1	0.875
chr1	111040001	111440000	B.2.1.1.1.1.2.2.1	0.207723035952064	.	111040001	111440000	#4848FF	1	0.25
chr1	111440001	111640000	B.2.1.1.1.1.2.1.1.1	0.211717709720373	.	111440001	111640000	#4848FF	1	0.25
chr1	111640001	111960000	A.2.2.2.2.2.2.2.2	0.399467376830892	.	111640001	111960000	#FFDADA	1	0.625
chr1	111960001	112320000	A.2.1.1.2.1.2.1	0.596537949400799	.	111960001	112320000	#FF9191	1	0.75
chr1	112320001	112600000	B.1.2.2.2.2.2.2.1	0.2237017310253	.	112320001	112600000	#9191FF	1	0.375
chr1	112600001	112880000	B.2.1.1.1.1.2.2.2	0.206391478029294	.	112600001	112880000	#4848FF	1	0.25
chr1	112880001	113240000	A.1.2.1.2.2.2.1.1.1.2.2	0.707057256990679	.	112880001	113240000	#FF4848	1	0.875
chr1	113240001	113400000	A.1.2.2.1.1.2.2.1.1.2	0.681757656458056	.	113240001	113400000	#FF4848	1	0.875
chr1	113400001	113600000	A.1.2.1.2.2.2.1.1.2.1	0.705725699067909	.	113400001	113600000	#FF4848	1	0.875
chr1	113600001	114000000	A.1.2.2.1.1.2.2.1.2	0.680426098535286	.	113600001	114000000	#FF4848	1	0.875
chr1	114000001	114200000	A.2.1.2.2.1.2.2.2.1.1	0.537949400798935	.	114000001	114200000	#FF9191	1	0.75
chr1	114200001	114520000	A.1.2.1.2.2.2.1.1.2.2	0.70439414114514	.	114200001	114520000	#FF4848	1	0.875
chr1	114520001	114960000	A.2.1.2.2.1.2.2.1.1	0.540612516644474	.	114520001	114960000	#FF9191	1	0.75
chr1	114960001	115120000	A.1.2.2.1.1.2.2.1.1.1.1	0.684420772303595	.	114960001	115120000	#FF4848	1	0.875
chr1	115120001	115320000	A.1.2.2.1.1.2.2.1.1.1.2	0.683089214380826	.	115120001	115320000	#FF4848	1	0.875
chr1	115320001	115480000	A.2.2.1.1.2.2.2.1.1	0.490013315579228	.	115320001	115480000	#FFDADA	1	0.625
chr1	115480001	115760000	A.2.2.2.1.1.1.1.1	0.459387483355526	.	115480001	115760000	#FFDADA	1	0.625
chr1	115760001	115960000	B.1.1.1.1.2.1.2.1.1	0.383488681757656	.	115760001	115960000	#DADAFF	1	0.5
chr1	115960001	116160000	A.2.2.1.1.2.2.2.1.2	0.488681757656458	.	115960001	116160000	#FFDADA	1	0.625
chr1	116160001	116360000	A.2.1.2.2.1.1.2.1.1	0.549933422103862	.	116160001	116360000	#FF9191	1	0.75
chr1	116360001	116640000	A.2.1.2.2.1.2.2.1.2	0.539280958721704	.	116360001	116640000	#FF9191	1	0.75
chr1	116640001	116880000	A.2.1.2.2.1.2.2.2.1.2	0.536617842876165	.	116640001	116880000	#FF9191	1	0.75
chr1	116880001	117240000	A.1.2.2.2.1.1.1.1	0.657789613848202	.	116880001	117240000	#FF4848	1	0.875
chr1	117240001	117680000	A.2.1.1.1.1.2.1.2	0.621837549933422	.	117240001	117680000	#FF9191	1	0.75
chr1	117680001	117920000	A.2.2.1.1.2.2.2.2.2.1	0.486018641810919	.	117680001	117920000	#FFDADA	1	0.625
chr1	117920001	118240000	A.2.2.2.1.1.2.1.1.2.2	0.451398135818908	.	117920001	118240000	#FFDADA	1	0.625
chr1	118240001	118520000	B.1.1.2.2.2.1.2.1.2	0.308921438082557	.	118240001	118520000	#DADAFF	1	0.5
chr1	118520001	118720000	B.2.1.2.1.1.1.1.2	0.165113182423435	.	118520001	118720000	#4848FF	1	0.25
chr1	118720001	119440000	B.2.2.2.1.1.2.1.1.2	0.0213049267643142	.	118720001	119440000	#0000FF	1	0.125
chr1	119440001	120080000	B.2.1.1.1.1.2.1.1.2	0.210386151797603	.	119440001	120080000	#4848FF	1	0.25
chr1	120080001	120360000	A.2.2.1.1.2.2.1.2	0.491344873501997	.	120080001	120360000	#FFDADA	1	0.625
chr1	120360001	120520000	A.2.2.1.1.2.2.2.2.2.2	0.484687083888149	.	120360001	120520000	#FFDADA	1	0.625
chr1	120520001	120720000	A.2.1.1.2.1.2.2	0.595206391478029	.	120520001	120720000	#FF9191	1	0.75
chr1	120720001	120800000	B.1.1.1.1.2.1.2.2.1	0.379494007989348	.	120720001	120800000	#DADAFF	1	0.5
chr1	120800001	120960000	B.1.1.2.1.1.1.2.1	0.355525965379494	.	120800001	120960000	#DADAFF	1	0.5
chr1	121080001	121160000	B.1.1.2.1.1.1.2.1	0.355525965379494	.	121080001	121160000	#DADAFF	1	0.5
chr1	121160001	121400000	B.2.1.1.2.2.1.1.2	0.174434087882823	.	121160001	121400000	#4848FF	1	0.25
chr1	121480001	121520000	B.2.1.1.2.2.1.1.2	0.174434087882823	.	121480001	121520000	#4848FF	1	0.25
chr1	142520001	142680000	B.1.2.2.1.1.2	0.263648468708389	.	142520001	142680000	#9191FF	1	0.375
chr1	142760001	142840000	B.1.2.2.1.1.2	0.263648468708389	.	142760001	142840000	#9191FF	1	0.375
chr1	143120001	143320000	B.2.1.2.2.2.1.1	0.11185086551265	.	143120001	143320000	#4848FF	1	0.25
chr1	143400001	143440000	B.1.2.2.1.1.1	0.264980026631158	.	143400001	143440000	#9191FF	1	0.375
chr1	143480001	143560000	B.1.2.2.1.1.1	0.264980026631158	.	143480001	143560000	#9191FF	1	0.375
chr1	143640001	143680000	A.2.2.1.1.2.1.2.2.2.1	0.495339547270306	.	143640001	143680000	#FFDADA	1	0.625
chr1	143720001	143800000	A.2.2.1.1.2.1.2.2.2.1	0.495339547270306	.	143720001	143800000	#FFDADA	1	0.625
chr1	143840001	143960000	A.2.2.1.1.2.1.2.2.2.1	0.495339547270306	.	143840001	143960000	#FFDADA	1	0.625
chr1	143960001	144120000	A.2.1.2.2.1.1.2.2.2	0.545938748335553	.	143960001	144120000	#FF9191	1	0.75
chr1	144320001	144360000	A.2.2.1.1.2.1.2.2.2.2	0.494007989347537	.	144320001	144360000	#FFDADA	1	0.625
chr1	144440001	144720000	A.2.2.1.1.2.1.2.2.2.2	0.494007989347537	.	144440001	144720000	#FFDADA	1	0.625
chr1	144800001	145120000	A.1.2.1.2.2.2.1.1.1.2.1	0.708388814913449	.	144800001	145120000	#FF4848	1	0.875
chr1	145120001	145320000	A.1.2.1.1.1.2.2.1.2	0.770972037283622	.	145120001	145320000	#FF4848	1	0.875
chr1	145320001	145640000	A.1.2.1.1.1.2.2.2	0.769640479360852	.	145320001	145640000	#FF4848	1	0.875
chr1	145640001	145840000	A.2.1.1.1.1.2.1.1.1	0.624500665778961	.	145640001	145840000	#FF9191	1	0.75
chr1	145960001	146040000	A.2.1.1.1.1.2.1.1.1	0.624500665778961	.	145960001	146040000	#FF9191	1	0.75
chr1	146320001	146480000	B.1.1.1.1.2.1.2.2.2	0.378162450066578	.	146320001	146480000	#DADAFF	1	0.5
chr1	146480001	146760000	A.2.2.2.2.2.2.2.1.2	0.400798934753662	.	146480001	146760000	#FFDADA	1	0.625
chr1	146760001	146960000	B.1.1.2.2.2.1.2.2	0.307589880159787	.	146760001	146960000	#DADAFF	1	0.5
chr1	146960001	147160000	A.2.1.2.2.1.1.2.1.2	0.548601864181092	.	146960001	147160000	#FF9191	1	0.75
chr1	147160001	147400000	A.2.2.2.1.1.1.1.2	0.458055925432756	.	147160001	147400000	#FFDADA	1	0.625
chr1	147400001	147440000	A.2.1.2.2.1.1.2.2.1	0.547270306258322	.	147400001	147440000	#FF9191	1	0.75
chr1	147520001	147560000	A.2.1.2.2.1.1.2.2.1	0.547270306258322	.	147520001	147560000	#FF9191	1	0.75
chr1	147680001	147880000	A.2.1.2.2.1.1.2.2.1	0.547270306258322	.	147680001	147880000	#FF9191	1	0.75
chr1	147920001	148040000	A.2.2.2.1.1.1.2	0.456724367509987	.	147920001	148040000	#FFDADA	1	0.625
chr1	148160001	148280000	A.2.2.1.1.2.1.2.1	0.498002663115846	.	148160001	148280000	#FFDADA	1	0.625
chr1	148320001	148360000	A.2.2.1.1.2.1.2.1	0.498002663115846	.	148320001	148360000	#FFDADA	1	0.625
chr1	148520001	148680000	B.1.2.1.1.2.1.2	0.284953395472703	.	148520001	148680000	#9191FF	1	0.375
chr1	148840001	148960000	B.1.2.1.1.2.1.2	0.284953395472703	.	148840001	148960000	#9191FF	1	0.375
chr1	149000001	149200000	B.2.1.2.2.2.2.1.1.2	0.106524633821571	.	149000001	149200000	#4848FF	1	0.25
chr1	149200001	149440000	B.1.1.2.1.1.1.2.2	0.354194407456724	.	149200001	149440000	#DADAFF	1	0.5
chr1	149560001	149760000	A.2.2.1.1.2.1.2.2.1	0.496671105193076	.	149560001	149760000	#FFDADA	1	0.625
chr1	149760001	150200000	A.1.1.2.1.2.2.1.1.2.2	0.849533954727031	.	149760001	150200000	#FF0000	1	1
chr1	150200001	150360000	A.1.1.2.2.1.2.1.2.1.2.2	0.81358189081225	.	150200001	150360000	#FF0000	1	1
chr1	150360001	150600000	A.1.1.1.2.2.1.2.2.1.2.1	0.9254327563249	.	150360001	150600000	#FF0000	1	1
chr1	150600001	150880000	A.1.1.1.2.2.1.2.2.1.2.2.1	0.92410119840213	.	150600001	150880000	#FF0000	1	1
chr1	150880001	151000000	A.1.1.2.2.1.2.2.2	0.808255659121172	.	150880001	151000000	#FF0000	1	1
chr1	151000001	151320000	A.1.1.1.2.2.1.1.1.1	0.936085219707057	.	151000001	151320000	#FF0000	1	1
chr1	151320001	151520000	A.1.1.2.1.2.2.1.2.2.2	0.845539280958722	.	151320001	151520000	#FF0000	1	1
chr1	151520001	151840000	A.1.1.2.1.2.2.1.1.1.2	0.85219707057257	.	151520001	151840000	#FF0000	1	1
chr1	151840001	152000000	A.1.2.2.1.1.2.1.1	0.687083888149134	.	151840001	152000000	#FF4848	1	0.875
chr1	152000001	152160000	B.1.1.1.1.2.1.1	0.384820239680426	.	152000001	152160000	#DADAFF	1	0.5
chr1	152160001	152360000	B.2.1.2.1.1.2.1.2.1	0.157123834886818	.	152160001	152360000	#4848FF	1	0.25
chr1	152360001	152520000	B.1.2.2.2.2.2.2.2	0.22237017310253	.	152360001	152520000	#9191FF	1	0.375
chr1	152520001	152720000	B.2.2.1.2.1.1.1.2.1	0.0719041278295606	.	152520001	152720000	#0000FF	1	0.125
chr1	152720001	153000000	B.2.1.2.1.2.2.1.1	0.137150466045273	.	152720001	153000000	#4848FF	1	0.25
chr1	153000001	153240000	B.2.1.1.1.2.2.1.2.2	0.195739014647137	.	153000001	153240000	#4848FF	1	0.25
chr1	153240001	153480000	B.1.1.2.1.1.1.1	0.356857523302264	.	153240001	153480000	#DADAFF	1	0.5
chr1	153480001	153800000	A.1.1.2.1.2.2.1.2.2.1	0.846870838881491	.	153480001	153800000	#FF0000	1	1
chr1	153800001	154000000	A.1.1.2.2.1.2.1.1	0.817576564580559	.	153800001	154000000	#FF0000	1	1
chr1	154000001	154120000	A.1.2.1.1.1.2.2.1.1	0.772303595206391	.	154000001	154120000	#FF4848	1	0.875
chr1	154120001	154320000	A.1.1.1.2.2.1.2.2.1.2.2.2	0.922769640479361	.	154120001	154320000	#FF0000	1	1
chr1	154320001	154560000	A.1.1.2.1.2.2.1.1.2.1	0.8508655126498	.	154320001	154560000	#FF0000	1	1
chr1	154560001	154880000	A.1.1.1.2.2.1.2.2.2.2.2.1	0.917443408788282	.	154560001	154880000	#FF0000	1	1
chr1	154880001	155320000	A.1.1.1.1.2.1.1.1.1	0.988015978695073	.	154880001	155320000	#FF0000	1	1
chr1	155320001	155520000	A.1.1.2.1.2.2.2.2.2.1.2	0.836218375499334	.	155320001	155520000	#FF0000	1	1
chr1	155520001	155880000	A.1.1.1.1.2.1.1.2.2.1.2	0.980026631158455	.	155520001	155880000	#FF0000	1	1
chr1	155880001	156040000	A.1.1.2.1.2.2.2.1.1	0.844207723035952	.	155880001	156040000	#FF0000	1	1
chr1	156040001	156320000	A.1.1.1.2.2.1.1.2.1	0.933422103861518	.	156040001	156320000	#FF0000	1	1
chr1	156320001	156600000	A.1.1.1.1.2.1.1.2.1	0.982689747003995	.	156320001	156600000	#FF0000	1	1
chr1	156600001	156920000	A.1.1.1.2.2.1.1.1.2	0.934753661784288	.	156600001	156920000	#FF0000	1	1
chr1	156920001	157160000	A.1.2.2.1.2.2.2.1.1	0.661784287616511	.	156920001	157160000	#FF4848	1	0.875
chr1	157160001	157520000	B.2.1.1.1.2.2.1.2.1	0.197070572569907	.	157160001	157520000	#4848FF	1	0.25
chr1	157520001	157720000	B.2.1.2.1.2.2.1.2.2	0.133155792276964	.	157520001	157720000	#4848FF	1	0.25
chr1	157720001	157920000	B.2.1.2.1.2.2.1.2.1.2	0.134487350199734	.	157720001	157920000	#4848FF	1	0.25
chr1	157920001	158120000	A.2.2.2.1.1.2.1.2	0.450066577896138	.	157920001	158120000	#FFDADA	1	0.625
chr1	158120001	158520000	B.2.2.2.2.1.2.1.1.2	0.00532623169107856	.	158120001	158520000	#0000FF	1	0.125
chr1	158520001	158960000	B.2.2.2.2.1.2.1.2	0.00399467376830892	.	158520001	158960000	#0000FF	1	0.125
chr1	158960001	159200000	B.2.2.1.2.1.1.2.1.2	0.066577896138482	.	158960001	159200000	#0000FF	1	0.125
chr1	159200001	159760000	B.2.2.2.1.2.2.1	0.0119840213049268	.	159200001	159760000	#0000FF	1	0.125
chr1	159760001	160040000	A.2.1.2.1.2.1.1.2	0.563249001331558	.	159760001	160040000	#FF9191	1	0.75
chr1	160040001	160400000	A.1.2.1.1.2.2.2.1	0.748335552596538	.	160040001	160400000	#FF4848	1	0.875
chr1	160400001	160640000	A.2.2.2.2.2.2.2.1.1	0.402130492676431	.	160400001	160640000	#FFDADA	1	0.625
chr1	160640001	160960000	A.1.2.2.2.1.1.2.2.1	0.653794940079893	.	160640001	160960000	#FF4848	1	0.875
chr1	160960001	161120000	A.1.1.2.1.2.2.1.1.1.1	0.85352862849534	.	160960001	161120000	#FF0000	1	1
chr1	161120001	161440000	A.1.1.1.2.2.1.2.2.1.1	0.92676431424767	.	161120001	161440000	#FF0000	1	1
chr1	161440001	161760000	A.1.1.2.2.1.1.1.1.1.1	0.833555259653795	.	161440001	161760000	#FF0000	1	1
chr1	161760001	161920000	A.1.2.2.1.1.1.2.1.2	0.691078561917443	.	161760001	161920000	#FF4848	1	0.875
chr1	161920001	162200000	A.1.2.1.2.2.2.2.1	0.699067909454061	.	161920001	162200000	#FF4848	1	0.875
chr1	162200001	162560000	A.1.2.1.2.1.2.1.1.2.2	0.731025299600533	.	162200001	162560000	#FF4848	1	0.875
chr1	162560001	162800000	A.2.1.1.1.2.2.1.2.1.2	0.607190412782956	.	162560001	162800000	#FF9191	1	0.75
chr1	162800001	163320000	B.1.1.1.2.1.2	0.366178428761651	.	162800001	163320000	#DADAFF	1	0.5
chr1	163320001	164480000	B.2.2.2.2.1.2.1.1.1	0.0066577896138482	.	163320001	164480000	#0000FF	1	0.125
chr1	164480001	164760000	B.1.1.2.1.2.2.2.2.2	0.33288948069241	.	164480001	164760000	#DADAFF	1	0.5
chr1	164760001	165080000	B.2.2.1.2.1.1.2.2.1	0.0652463382157124	.	164760001	165080000	#0000FF	1	0.125
chr1	165080001	165280000	B.2.1.2.1.1.2.1.2.2	0.155792276964048	.	165080001	165280000	#4848FF	1	0.25
chr1	165280001	165560000	B.2.1.1.1.1.1.1.2.2	0.218375499334221	.	165280001	165560000	#4848FF	1	0.25
chr1	165560001	165880000	A.2.1.2.1.2.1.1.1.2	0.564580559254328	.	165560001	165880000	#FF9191	1	0.75
chr1	165880001	166160000	B.2.1.2.1.2.2.1.2.1.1	0.135818908122503	.	165880001	166160000	#4848FF	1	0.25
chr1	166160001	166480000	B.2.2.1.2.2.1.2.1.1.2	0.0426098535286285	.	166160001	166480000	#0000FF	1	0.125
chr1	166480001	166800000	B.2.2.1.2.2.1.1.2.2	0.0452729693741678	.	166480001	166800000	#0000FF	1	0.125
chr1	166800001	167080000	A.2.2.1.2.2.1.2.2	0.462050599201065	.	166800001	167080000	#FFDADA	1	0.625
chr1	167080001	167360000	A.2.1.1.1.2.2.1.2.1.1.1	0.609853528628495	.	167080001	167360000	#FF9191	1	0.75
chr1	167360001	167680000	A.1.2.2.2.2.2.2.2	0.635153129161119	.	167360001	167680000	#FF4848	1	0.875
chr1	167680001	168040000	A.1.1.2.2.2.2.1.1.2	0.797603195739015	.	167680001	168040000	#FF0000	1	1
chr1	168040001	168240000	A.1.2.1.1.2.2.1.1.1.1	0.760319573901465	.	168040001	168240000	#FF4848	1	0.875
chr1	168240001	168400000	A.1.2.2.2.2.1.1.1.2	0.647137150466045	.	168240001	168400000	#FF4848	1	0.875
chr1	168400001	169040000	A.2.2.2.1.2.1.1.1	0.44607190412783	.	168400001	169040000	#FFDADA	1	0.625
chr1	169040001	169360000	A.2.1.1.1.2.2.1.2.1.1.2	0.608521970705726	.	169040001	169360000	#FF9191	1	0.75
chr1	169360001	169520000	A.2.2.1.1.1.2.1.1	0.513981358189081	.	169360001	169520000	#FFDADA	1	0.625
chr1	169520001	169880000	B.1.1.1.1.1.1.1.2	0.396804260985353	.	169520001	169880000	#DADAFF	1	0.5
chr1	169880001	170040000	B.1.1.2.1.2.2.2.1	0.335552596537949	.	169880001	170040000	#DADAFF	1	0.5
chr1	170040001	170480000	B.2.2.1.2.1.1.1.2.2.1	0.0705725699067909	.	170040001	170480000	#0000FF	1	0.125
chr1	170480001	170720000	B.1.2.2.1.2.2.1.2	0.246338215712383	.	170480001	170720000	#9191FF	1	0.375
chr1	170720001	170960000	B.2.1.2.1.1.2.1.1	0.158455392809587	.	170720001	170960000	#4848FF	1	0.25
chr1	170960001	171400000	B.2.1.1.1.1.1.1.2.1	0.219707057256991	.	170960001	171400000	#4848FF	1	0.25
chr1	171400001	171560000	A.1.2.2.2.2.2.2.1	0.636484687083888	.	171400001	171560000	#FF4848	1	0.875
chr1	171560001	171960000	A.2.1.1.1.2.1.1.1	0.616511318242344	.	171560001	171960000	#FF9191	1	0.75
chr1	171960001	172360000	A.2.2.2.1.2.1.1.2.2	0.44340878828229	.	171960001	172360000	#FFDADA	1	0.625
chr1	172360001	172800000	A.2.1.1.1.2.1.1.2	0.615179760319574	.	172360001	172800000	#FF9191	1	0.75
chr1	172800001	172960000	A.2.1.1.2.1.1.1	0.600532623169108	.	172800001	172960000	#FF9191	1	0.75
chr1	172960001	173120000	A.2.1.2.1.1.1.1	0.576564580559254	.	172960001	173120000	#FF9191	1	0.75
chr1	173120001	173360000	A.2.1.2.2.1.1.1	0.551264980026631	.	173120001	173360000	#FF9191	1	0.75
chr1	173360001	173760000	A.1.2.1.2.2.2.2.2	0.697736351531292	.	173360001	173760000	#FF4848	1	0.875
chr1	173760001	174000000	A.1.2.1.1.2.2.1.1.2.2.1	0.756324900133156	.	173760001	174000000	#FF4848	1	0.875
chr1	174000001	174240000	A.1.2.1.2.1.2.1.1.2.1.2	0.732356857523302	.	174000001	174240000	#FF4848	1	0.875
chr1	174240001	174680000	A.2.2.2.2.1.2.2.2	0.40745672436751	.	174240001	174680000	#FFDADA	1	0.625
chr1	174680001	175000000	A.2.1.1.2.2.2.2.1.2.2	0.579227696404794	.	174680001	175000000	#FF9191	1	0.75
chr1	175000001	175320000	B.1.1.1.1.1.1.1.1	0.398135818908122	.	175000001	175320000	#DADAFF	1	0.5
chr1	175320001	175880000	B.2.2.1.2.2.1.1.2.1.2.2	0.0466045272969374	.	175320001	175880000	#0000FF	1	0.125
chr1	175880001	176200000	B.1.1.2.1.2.2.2.2.1	0.33422103861518	.	175880001	176200000	#DADAFF	1	0.5
chr1	176200001	176560000	B.2.2.1.2.2.1.1.2.1.1	0.0492676431424767	.	176200001	176560000	#0000FF	1	0.125
chr1	176560001	176920000	B.2.2.1.2.2.1.2.1.1.1	0.0439414114513981	.	176560001	176920000	#0000FF	1	0.125
chr1	176920001	177120000	B.2.2.1.2.2.1.2.1.2	0.0412782956058589	.	176920001	177120000	#0000FF	1	0.125
chr1	177120001	177360000	B.2.2.1.2.1.1.1.2.2.2	0.0692410119840213	.	177120001	177360000	#0000FF	1	0.125
chr1	177360001	178000000	B.2.2.1.2.2.1.1.2.1.2.1	0.0479360852197071	.	177360001	178000000	#0000FF	1	0.125
chr1	178000001	178240000	A.2.1.1.1.2.2.1.1.2	0.611185086551265	.	178000001	178240000	#FF9191	1	0.75
chr1	178240001	178440000	A.2.1.2.1.2.1.1.1.1	0.565912117177097	.	178240001	178440000	#FF9191	1	0.75
chr1	178440001	178760000	A.1.2.2.2.2.1.1.1.1	0.648468708388815	.	178440001	178760000	#FF4848	1	0.875
chr1	178760001	179000000	A.2.1.1.1.2.2.1.2.2.2	0.604527296937417	.	178760001	179000000	#FF9191	1	0.75
chr1	179000001	179360000	A.1.1.2.2.2.2.1.1.1	0.798934753661784	.	179000001	179360000	#FF0000	1	1
chr1	179360001	179800000	A.2.2.1.2.1.2.2.2	0.470039946737683	.	179360001	179800000	#FFDADA	1	0.625
chr1	179800001	180240000	A.1.2.1.1.2.2.1.2.2.1	0.750998668442077	.	179800001	180240000	#FF4848	1	0.875
chr1	180240001	180440000	A.2.1.1.2.2.2.2.1.2.1	0.580559254327563	.	180240001	180440000	#FF9191	1	0.75
chr1	180440001	180800000	A.2.1.1.1.2.2.1.2.2.1	0.605858854860186	.	180440001	180800000	#FF9191	1	0.75
chr1	180800001	181120000	A.2.1.1.1.2.2.1.1.1	0.612516644474035	.	180800001	181120000	#FF9191	1	0.75
chr1	181120001	181400000	B.1.2.1.1.2.2.1	0.283621837549933	.	181120001	181400000	#9191FF	1	0.375
chr1	181400001	181960000	B.2.2.1.2.1.1.2.2.2	0.0639147802929427	.	181400001	181960000	#0000FF	1	0.125
chr1	181960001	182520000	A.2.2.2.2.1.1.2.1	0.423435419440746	.	181960001	182520000	#FFDADA	1	0.625
chr1	182520001	182800000	A.2.1.2.2.2.2.1.1	0.527296937416778	.	182520001	182800000	#FF9191	1	0.75
chr1	182800001	182960000	A.1.2.1.2.1.2.1.1.2.1.1	0.733688415446072	.	182800001	182960000	#FF4848	1	0.875
chr1	182960001	183200000	A.1.1.2.1.1.1.2.2	0.893475366178429	.	182960001	183200000	#FF0000	1	1
chr1	183200001	183440000	A.1.2.2.1.2.2.1.2	0.663115845539281	.	183200001	183440000	#FF4848	1	0.875
chr1	183440001	183600000	A.1.2.1.2.1.2.1.2.2.1	0.728362183754993	.	183440001	183600000	#FF4848	1	0.875
chr1	183600001	183840000	A.2.2.1.1.1.1.2.2.2	0.515312916111851	.	183600001	183840000	#FFDADA	1	0.625
chr1	183840001	184000000	A.2.2.1.1.1.1.2.2.1	0.516644474034621	.	183840001	184000000	#FFDADA	1	0.625
chr1	184000001	184320000	B.1.1.1.1.1.1.2.1	0.395472703062583	.	184000001	184320000	#DADAFF	1	0.5
chr1	184320001	184680000	B.1.1.1.1.1.1.2.2	0.394141145139814	.	184320001	184680000	#DADAFF	1	0.5
chr1	184680001	184960000	A.2.2.1.2.1.2.2.1	0.471371504660453	.	184680001	184960000	#FFDADA	1	0.625
chr1	184960001	185120000	A.2.1.1.2.2.2.2.1.1.1.1	0.584553928095872	.	184960001	185120000	#FF9191	1	0.75
chr1	185120001	185320000	A.2.1.1.2.2.2.2.1.1.1.2	0.583222370173103	.	185120001	185320000	#FF9191	1	0.75
chr1	185320001	185720000	A.2.2.2.2.1.2.2.1.1	0.410119840213049	.	185320001	185720000	#FFDADA	1	0.625
chr1	185720001	186280000	B.1.1.2.1.2.1.1.2	0.342210386151798	.	185720001	186280000	#DADAFF	1	0.5
chr1	186280001	186400000	A.2.1.2.1.2.1.2.1.2	0.560585885486019	.	186280001	186400000	#FF9191	1	0.75
chr1	186400001	186600000	A.2.2.2.2.1.2.2.1.2	0.40878828229028	.	186400001	186600000	#FFDADA	1	0.625
chr1	186600001	186960000	B.1.1.1.1.1.2.1.2.2	0.390146471371505	.	186600001	186960000	#DADAFF	1	0.5
chr1	186960001	187200000	B.1.1.2.2.1.2.2.2.1	0.320905459387483	.	186960001	187200000	#DADAFF	1	0.5
chr1	187200001	187480000	B.1.1.2.2.1.2.2.2.2	0.319573901464714	.	187200001	187480000	#DADAFF	1	0.5
chr1	187480001	187720000	B.1.2.1.2.1.1.2	0.275632490013316	.	187480001	187720000	#9191FF	1	0.375
chr1	187720001	188080000	B.1.2.1.2.1.2.2.2.2	0.268974700399467	.	187720001	188080000	#9191FF	1	0.375
chr1	188080001	188560000	B.1.1.1.1.1.2.2.2.2	0.386151797603196	.	188080001	188560000	#DADAFF	1	0.5
chr1	188560001	188720000	A.2.2.2.1.2.1.2.2	0.440745672436751	.	188560001	188720000	#FFDADA	1	0.625
chr1	188720001	188880000	B.1.1.1.1.1.2.2.2.1	0.387483355525965	.	188720001	188880000	#DADAFF	1	0.5
chr1	188880001	189480000	B.1.1.1.2.2.2.1.1.1	0.363515312916112	.	188880001	189480000	#DADAFF	1	0.5
chr1	189480001	189680000	A.2.2.2.1.2.1.2.1	0.442077230359521	.	189480001	189680000	#FFDADA	1	0.625
chr1	189680001	190240000	B.1.1.1.2.2.2.1.1.2	0.362183754993342	.	189680001	190240000	#DADAFF	1	0.5
chr1	190240001	190440000	A.2.2.2.2.1.2.1.2.2	0.411451398135819	.	190240001	190440000	#FFDADA	1	0.625
chr1	190440001	190720000	B.1.1.1.1.1.2.2.1	0.388814913448735	.	190440001	190720000	#DADAFF	1	0.5
chr1	190720001	191160000	B.1.1.2.2.1.2.1	0.323568575233023	.	190720001	191160000	#DADAFF	1	0.5
chr1	191160001	191480000	B.1.2.1.2.1.1.1.2	0.276964047936085	.	191160001	191480000	#9191FF	1	0.375
chr1	191480001	192000000	B.1.2.1.2.1.2.2.2.1	0.270306258322237	.	191480001	192000000	#9191FF	1	0.375
chr1	192000001	192440000	B.1.1.1.2.2.2.1.2	0.360852197070573	.	192000001	192440000	#DADAFF	1	0.5
chr1	192440001	192800000	A.2.1.1.1.2.1.2	0.613848202396804	.	192440001	192800000	#FF9191	1	0.75
chr1	192800001	193120000	A.1.2.1.1.2.2.1.2.2.2	0.749667110519308	.	192800001	193120000	#FF4848	1	0.875
chr1	193120001	193720000	A.2.2.1.2.1.2.1.1.2.2.2	0.474034620505992	.	193120001	193720000	#FFDADA	1	0.625
chr1	193720001	194080000	B.1.2.1.2.2.2	0.266311584553928	.	193720001	194080000	#9191FF	1	0.375
chr1	194080001	194440000	B.1.1.2.1.2.1.2.2	0.339547270306258	.	194080001	194440000	#DADAFF	1	0.5
chr1	194440001	194600000	B.1.1.2.2.1.2.2.1	0.322237017310253	.	194440001	194600000	#DADAFF	1	0.5
chr1	194600001	195000000	B.1.1.1.2.2.2.2.1	0.359520639147803	.	194600001	195000000	#DADAFF	1	0.5
chr1	195000001	195240000	B.1.2.1.2.1.2.2.1	0.271637816245007	.	195000001	195240000	#9191FF	1	0.375
chr1	195240001	195480000	B.1.2.1.2.1.1.1.1	0.278295605858855	.	195240001	195480000	#9191FF	1	0.375
chr1	195480001	195920000	B.1.1.1.1.1.2.1.1	0.392809587217044	.	195480001	195920000	#DADAFF	1	0.5
chr1	195920001	196240000	B.1.1.2.1.2.1.2.1	0.340878828229028	.	195920001	196240000	#DADAFF	1	0.5
chr1	196240001	196360000	B.1.1.1.2.2.2.2.2	0.358189081225033	.	196240001	196360000	#DADAFF	1	0.5
chr1	196360001	196680000	B.1.2.1.2.1.2.1.2	0.272969374167776	.	196360001	196680000	#9191FF	1	0.375
chr1	196680001	197040000	B.1.2.1.2.1.2.1.1	0.274300932090546	.	196680001	197040000	#9191FF	1	0.375
chr1	197040001	197200000	A.2.2.1.2.1.2.1.2	0.472703062583222	.	197040001	197200000	#FFDADA	1	0.625
chr1	197200001	197480000	B.1.1.1.2.2.1	0.364846870838882	.	197200001	197480000	#DADAFF	1	0.5
chr1	197480001	197600000	B.1.1.1.1.1.2.1.2.1	0.391478029294274	.	197480001	197600000	#DADAFF	1	0.5
chr1	197600001	197800000	A.2.2.1.2.1.2.1.1.1	0.478029294274301	.	197600001	197800000	#FFDADA	1	0.625
chr1	197800001	198080000	A.2.2.2.1.2.1.1.2.1	0.44474034620506	.	197800001	198080000	#FFDADA	1	0.625
chr1	198080001	198240000	A.2.1.1.2.2.2.2.1.1.2	0.581890812250333	.	198080001	198240000	#FF9191	1	0.75
chr1	198240001	198640000	A.2.2.1.2.1.2.1.1.2.2.1	0.475366178428762	.	198240001	198640000	#FFDADA	1	0.625
chr1	198640001	198760000	A.2.2.2.2.1.2.1.2.1	0.412782956058589	.	198640001	198760000	#FFDADA	1	0.625
chr1	198760001	198960000	A.2.1.2.2.2.1.2	0.528628495339547	.	198760001	198960000	#FF9191	1	0.75
chr1	198960001	199200000	A.2.2.2.2.1.2.1.1	0.414114513981358	.	198960001	199200000	#FFDADA	1	0.625
chr1	199200001	199640000	A.2.2.1.2.1.2.1.1.2.1	0.476697736351531	.	199200001	199640000	#FFDADA	1	0.625
chr1	199640001	199960000	A.1.2.2.2.2.1.1.2	0.645805592543276	.	199640001	199960000	#FF4848	1	0.875
chr1	199960001	200280000	A.1.2.1.2.1.2.1.1.1	0.735019973368842	.	199960001	200280000	#FF4848	1	0.875
chr1	200280001	200520000	A.1.2.1.1.2.2.1.1.1.2	0.758988015978695	.	200280001	200520000	#FF4848	1	0.875
chr1	200520001	200880000	A.1.1.1.2.1.1.1.1.1	0.957390146471372	.	200520001	200880000	#FF0000	1	1
chr1	200880001	201160000	A.1.1.1.2.1.2.1.2.2	0.938748335552597	.	200880001	201160000	#FF0000	1	1
chr1	201160001	201400000	A.1.1.1.2.1.2.1.1.2.2	0.941411451398136	.	201160001	201400000	#FF0000	1	1
chr1	201400001	201840000	A.1.1.1.1.1.2.2.1	0.990679094540613	.	201400001	201840000	#FF0000	1	1
chr1	201840001	202120000	A.1.1.1.2.2.1.1.2.2	0.932090545938748	.	201840001	202120000	#FF0000	1	1
chr1	202120001	202400000	A.1.1.2.1.2.1.1.2.2	0.872170439414115	.	202120001	202400000	#FF0000	1	1
chr1	202400001	202560000	A.1.2.1.1.1.1.2.1.2.2.1	0.780292942743009	.	202400001	202560000	#FF4848	1	0.875
chr1	202560001	202800000	A.1.1.2.2.1.1.2.1	0.822902796271638	.	202560001	202800000	#FF0000	1	1
chr1	202800001	202960000	A.1.1.2.2.1.1.1.1.2.2.2.2	0.825565912117177	.	202800001	202960000	#FF0000	1	1
chr1	202960001	203280000	A.1.1.1.2.1.1.1.2.2.2.1	0.952063914780293	.	202960001	203280000	#FF0000	1	1
chr1	203280001	203480000	A.1.2.1.1.1.1.2.1.2.2.2	0.77896138482024	.	203280001	203480000	#FF4848	1	0.875
chr1	203480001	203840000	A.1.1.1.2.1.1.1.2.2.2.2	0.950732356857523	.	203480001	203840000	#FF0000	1	1
chr1	203840001	204040000	A.1.1.2.2.1.1.2.2.1.1	0.821571238348868	.	203840001	204040000	#FF0000	1	1
chr1	204040001	204200000	A.1.1.2.2.1.1.1.1.2.2.2.1	0.826897470039947	.	204040001	204200000	#FF0000	1	1
chr1	204200001	204520000	A.1.1.1.1.2.2.2.2.2.1	0.960053262316911	.	204200001	204520000	#FF0000	1	1
chr1	204520001	204760000	A.1.2.1.1.1.1.2.1.2.1.2	0.781624500665779	.	204520001	204760000	#FF4848	1	0.875
chr1	204760001	204920000	A.1.2.2.2.1.2.1	0.651131824234354	.	204760001	204920000	#FF4848	1	0.875
chr1	204920001	205320000	A.1.1.1.2.1.2.1.1.2.1	0.942743009320905	.	204920001	205320000	#FF0000	1	1
chr1	205320001	205520000	A.1.1.2.1.2.1.1.2.1	0.873501997336884	.	205320001	205520000	#FF0000	1	1
chr1	205520001	205760000	A.1.1.1.2.1.2.1.1.1	0.944074567243675	.	205520001	205760000	#FF0000	1	1
chr1	205760001	205920000	A.1.1.2.2.1.1.2.2.1.2	0.820239680426099	.	205760001	205920000	#FF0000	1	1
chr1	205920001	205960000	A.1.2.1.2.2.1.2.1	0.715046604527297	.	205920001	205960000	#FF4848	1	0.875
chr1	206040001	206360000	A.1.2.1.2.2.1.2.1	0.715046604527297	.	206040001	206360000	#FF4848	1	0.875
chr1	206480001	206600000	A.1.2.2.2.1.1.2.2.2	0.652463382157124	.	206480001	206600000	#FF4848	1	0.875
chr1	206600001	206920000	A.1.1.1.2.1.2.1.2.1	0.940079893475366	.	206600001	206920000	#FF0000	1	1
chr1	206920001	207240000	A.1.1.2.2.2.2.1.2.1.2.1	0.794940079893475	.	206920001	207240000	#FF0000	1	1
chr1	207240001	207760000	A.1.2.1.2.1.2.1.2.1	0.729693741677763	.	207240001	207760000	#FF4848	1	0.875
chr1	207760001	208000000	A.1.2.2.2.2.2.1.1	0.640479360852197	.	207760001	208000000	#FF4848	1	0.875
chr1	208000001	208160000	A.2.1.2.2.2.2.2.2	0.521970705725699	.	208000001	208160000	#FF9191	1	0.75
chr1	208160001	208440000	B.1.2.1.1.1.1.1.2.2	0.298268974700399	.	208160001	208440000	#9191FF	1	0.375
chr1	208440001	208840000	B.2.2.2.1.2.1.1	0.014647137150466	.	208440001	208840000	#0000FF	1	0.125
chr1	208840001	209360000	B.2.2.2.2.1.2.2	0.00266311584553928	.	208840001	209360000	#0000FF	1	0.125
chr1	209360001	209480000	B.2.2.1.2.1.1.2.1.1	0.0679094540612517	.	209360001	209480000	#0000FF	1	0.125
chr1	209480001	209720000	B.2.1.1.1.2.1.2.1.2	0.202396804260985	.	209480001	209720000	#4848FF	1	0.25
chr1	209720001	210040000	A.2.2.1.1.1.2.1.2.2.1	0.509986684420772	.	209720001	210040000	#FFDADA	1	0.625
chr1	210040001	210320000	B.2.1.1.1.2.1.2.2.2	0.199733688415446	.	210040001	210320000	#4848FF	1	0.25
chr1	210320001	210600000	B.1.1.2.1.2.2.1.1	0.338215712383489	.	210320001	210600000	#DADAFF	1	0.5
chr1	210600001	210800000	B.2.1.2.1.2.1.1.2.1	0.14780292942743	.	210600001	210800000	#4848FF	1	0.25
chr1	210800001	211000000	B.2.2.1.2.1.1.1.1.2	0.0732356857523302	.	210800001	211000000	#0000FF	1	0.125
chr1	211000001	211400000	B.2.1.2.1.2.1.1.2.2.2	0.143808255659121	.	211000001	211400000	#4848FF	1	0.25
chr1	211400001	211680000	A.2.1.2.1.2.1.2.2	0.559254327563249	.	211400001	211680000	#FF9191	1	0.75
chr1	211680001	211880000	A.1.2.2.2.2.2.1.2.2	0.637816245006658	.	211680001	211880000	#FF4848	1	0.875
chr1	211880001	212120000	A.1.2.1.2.1.2.1.2.2.2	0.727030625832224	.	211880001	212120000	#FF4848	1	0.875
chr1	212120001	212640000	A.1.1.2.2.2.2.1.2.1.1	0.796271637816245	.	212120001	212640000	#FF0000	1	1
chr1	212640001	212800000	A.1.2.1.1.2.2.1.1.2.2.2	0.754993342210386	.	212640001	212800000	#FF4848	1	0.875
chr1	212800001	213240000	A.1.2.1.1.2.2.1.2.1.2	0.752330226364847	.	212800001	213240000	#FF4848	1	0.875
chr1	213240001	213880000	B.2.1.1.1.1.1.1.1	0.22103861517976	.	213240001	213880000	#4848FF	1	0.25
chr1	213880001	214400000	B.2.1.2.1.2.1.2.2	0.138482023968043	.	213880001	214400000	#4848FF	1	0.25
chr1	214400001	214560000	A.2.2.1.1.1.2.1.2.2.2	0.508655126498003	.	214400001	214560000	#FFDADA	1	0.625
chr1	214560001	214800000	A.1.2.2.2.2.2.1.2.1	0.639147802929427	.	214560001	214800000	#FF4848	1	0.875
chr1	214800001	215320000	B.1.2.2.2.1.1.1.1.1	0.238348868175766	.	214800001	215320000	#9191FF	1	0.375
chr1	215320001	215840000	B.1.2.2.2.1.1.1.1.2	0.237017310252996	.	215320001	215840000	#9191FF	1	0.375
chr1	215840001	215960000	B.2.1.1.2.2.2.2	0.169107856191744	.	215840001	215960000	#4848FF	1	0.25
chr1	215960001	216120000	B.2.2.1.1.2.1.1.1	0.085219707057257	.	215960001	216120000	#0000FF	1	0.125
chr1	216120001	216880000	B.2.2.2.1.1.1.1.2.2	0.0252996005326232	.	216120001	216880000	#0000FF	1	0.125
chr1	216880001	217440000	B.2.2.2.1.1.1.1.2.1	0.0266311584553928	.	216880001	217440000	#0000FF	1	0.125
chr1	217440001	217840000	B.1.2.2.1.2.2.1.1.2.2.2	0.247669773635153	.	217440001	217840000	#9191FF	1	0.375
chr1	217840001	218440000	B.2.1.1.1.2.1.2.1.1	0.203728362183755	.	217840001	218440000	#4848FF	1	0.25
chr1	218440001	218920000	A.2.1.2.2.2.2.2.1	0.523302263648469	.	218440001	218920000	#FF9191	1	0.75
chr1	218920001	219320000	B.1.1.2.1.2.1.1.1	0.343541944074567	.	218920001	219320000	#DADAFF	1	0.5
chr1	219320001	220080000	B.1.2.2.2.1.1.1.2	0.235685752330226	.	219320001	220080000	#9191FF	1	0.375
chr1	220080001	220400000	A.2.1.1.2.2.2.1.1.1	0.589880159786951	.	220080001	220400000	#FF9191	1	0.75
chr1	220400001	220960000	A.2.2.1.2.1.1.2.2	0.479360852197071	.	220400001	220960000	#FFDADA	1	0.625
chr1	220960001	221360000	B.1.2.2.2.1.1.2	0.234354194407457	.	220960001	221360000	#9191FF	1	0.375
chr1	221360001	221600000	B.1.2.2.1.2.2.1.1.2.1.2	0.250332889480692	.	221360001	221600000	#9191FF	1	0.375
chr1	221600001	221720000	B.1.1.2.1.2.2.1.2	0.336884154460719	.	221600001	221720000	#DADAFF	1	0.5
chr1	221720001	221880000	B.1.2.2.1.2.2.1.1.2.1.1	0.251664447403462	.	221720001	221880000	#9191FF	1	0.375
chr1	221880001	222200000	B.1.2.1.1.1.1.1.2.1	0.299600532623169	.	221880001	222200000	#9191FF	1	0.375
chr1	222200001	222360000	B.1.2.2.2.1.2.2.2	0.230359520639148	.	222200001	222360000	#9191FF	1	0.375
chr1	222360001	222640000	B.2.1.1.1.1.1.2.2.1	0.214380825565912	.	222360001	222640000	#4848FF	1	0.25
chr1	222640001	223000000	A.2.1.1.2.2.2.1.2.1	0.587217043941411	.	222640001	223000000	#FF9191	1	0.75
chr1	223000001	223200000	A.2.2.1.2.1.1.2.1	0.48069241011984	.	223000001	223200000	#FFDADA	1	0.625
chr1	223200001	223720000	A.2.2.1.2.1.1.1.2	0.48202396804261	.	223200001	223720000	#FFDADA	1	0.625
chr1	223720001	223840000	A.2.2.1.2.2.1.1.1.1	0.468708388814913	.	223720001	223840000	#FFDADA	1	0.625
chr1	223840001	224080000	A.1.2.1.2.1.1.1.1.2	0.74167776298269	.	223840001	224080000	#FF4848	1	0.875
chr1	224080001	224200000	A.2.1.1.2.2.2.2.2	0.577896138482024	.	224080001	224200000	#FF9191	1	0.75
chr1	224200001	224680000	A.1.1.2.2.2.2.1.2.2.2	0.790945406125166	.	224200001	224680000	#FF0000	1	1
chr1	224680001	224920000	A.2.2.2.2.1.1.2.2.1.2	0.418109187749667	.	224680001	224920000	#FFDADA	1	0.625
chr1	224920001	225160000	B.1.2.2.1.2.2.1.1.1	0.252996005326232	.	224920001	225160000	#9191FF	1	0.375
chr1	225160001	225600000	B.1.1.2.2.1.1.1.1.2	0.330226364846871	.	225160001	225600000	#DADAFF	1	0.5
chr1	225600001	225960000	A.1.1.2.1.1.1.1.2.1	0.901464713715047	.	225600001	225960000	#FF0000	1	1
chr1	225960001	226200000	A.1.1.2.1.1.1.1.2.2	0.900133155792277	.	225960001	226200000	#FF0000	1	1
chr1	226200001	226520000	A.1.1.1.2.1.1.1.1.2	0.956058588548602	.	226200001	226520000	#FF0000	1	1
chr1	226520001	226760000	A.1.1.2.2.1.1.1.1.1.2.1	0.832223701731025	.	226520001	226760000	#FF0000	1	1
chr1	226760001	227200000	A.1.1.2.1.2.1.2.1	0.870838881491345	.	226760001	227200000	#FF0000	1	1
chr1	227200001	227400000	A.1.2.2.1.1.1.2.2.2	0.688415446071904	.	227200001	227400000	#FF4848	1	0.875
chr1	227400001	227760000	A.1.1.2.2.1.1.2.2.2	0.818908122503329	.	227400001	227760000	#FF0000	1	1
chr1	227760001	227920000	A.2.2.1.1.2.1.1	0.499334221038615	.	227760001	227920000	#FFDADA	1	0.625
chr1	227920001	228240000	A.1.1.2.2.1.1.1.1.1.2.2	0.830892143808256	.	227920001	228240000	#FF0000	1	1
chr1	228240001	228760000	A.1.1.1.2.2.2.1.2.1	0.912117177097204	.	228240001	228760000	#FF0000	1	1
chr1	228760001	229040000	A.1.2.2.1.1.1.2.1.1	0.692410119840213	.	228760001	229040000	#FF4848	1	0.875
chr1	229040001	229280000	A.2.1.2.1.1.1.2.1	0.575233022636485	.	229040001	229280000	#FF9191	1	0.75
chr1	229280001	229400000	A.2.1.1.1.1.1.1.1	0.633821571238349	.	229280001	229400000	#FF9191	1	0.75
chr1	229400001	229800000	A.1.2.1.1.2.2.1.2.1.1	0.753661784287617	.	229400001	229800000	#FF4848	1	0.875
chr1	229800001	230160000	B.1.2.1.1.1.1.1.1.1	0.304926764314248	.	229800001	230160000	#9191FF	1	0.375
chr1	230160001	230480000	A.2.2.2.1.2.2.2.2.2	0.426098535286285	.	230160001	230480000	#FFDADA	1	0.625
chr1	230480001	230760000	B.2.1.1.1.1.1.2.2.2	0.213049267643142	.	230480001	230760000	#4848FF	1	0.25
chr1	230760001	230920000	A.2.2.2.2.1.1.2.2.2.2	0.415446071904128	.	230760001	230920000	#FFDADA	1	0.625
chr1	230920001	231360000	A.2.1.2.2.2.2.1.2.2	0.524633821571238	.	230920001	231360000	#FF9191	1	0.75
chr1	231360001	231760000	A.1.2.2.1.2.1.2.1.2	0.671105193075899	.	231360001	231760000	#FF4848	1	0.875
chr1	231760001	232000000	B.1.1.1.1.2.2.1.2	0.372836218375499	.	231760001	232000000	#DADAFF	1	0.5
chr1	232000001	232240000	B.1.2.2.2.1.2.1	0.233022636484687	.	232000001	232240000	#9191FF	1	0.375
chr1	232240001	232600000	B.1.2.2.1.2.2.2.1	0.245006657789614	.	232240001	232600000	#9191FF	1	0.375
chr1	232600001	232840000	A.2.2.2.2.1.1.2.2.2.1	0.416777629826897	.	232600001	232840000	#FFDADA	1	0.625
chr1	232840001	233080000	B.1.1.2.2.1.1.1.1.1	0.33155792276964	.	232840001	233080000	#DADAFF	1	0.5
chr1	233080001	233400000	A.2.2.2.2.1.1.2.2.1.1.2.1	0.420772303595206	.	233080001	233400000	#FFDADA	1	0.625
chr1	233400001	233560000	A.2.1.2.2.2.2.1.2.1	0.525965379494008	.	233400001	233560000	#FF9191	1	0.75
chr1	233560001	233680000	A.2.2.2.2.1.1.2.2.1.1.1	0.422103861517976	.	233560001	233680000	#FFDADA	1	0.625
chr1	233680001	233880000	A.2.2.1.1.1.1.2.1	0.51797603195739	.	233680001	233880000	#FFDADA	1	0.625
chr1	233880001	234040000	A.2.2.2.2.1.1.2.2.1.1.2.2	0.419440745672437	.	233880001	234040000	#FFDADA	1	0.625
chr1	234040001	234280000	A.2.2.1.2.1.1.1.1	0.48335552596538	.	234040001	234280000	#FFDADA	1	0.625
chr1	234280001	234480000	A.2.2.2.1.2.2.2.2.1	0.427430093209055	.	234280001	234480000	#FFDADA	1	0.625
chr1	234480001	234600000	A.2.1.1.1.2.2.2.1	0.603195739014647	.	234480001	234600000	#FF9191	1	0.75
chr1	234600001	234880000	A.1.2.1.1.2.2.1.1.2.1	0.757656458055925	.	234600001	234880000	#FF4848	1	0.875
chr1	234880001	234960000	A.1.2.2.1.1.1.2.2.1	0.689747003994674	.	234880001	234960000	#FF4848	1	0.875
chr1	234960001	235200000	A.1.1.2.2.2.2.1.2.2.1	0.792276964047936	.	234960001	235200000	#FF0000	1	1
chr1	235240001	235280000	A.1.1.2.2.2.2.1.2.2.1	0.792276964047936	.	235240001	235280000	#FF0000	1	1
chr1	235280001	235640000	A.1.1.1.2.1.2.2	0.937416777629827	.	235280001	235640000	#FF0000	1	1
chr1	235640001	236160000	A.1.1.2.2.2.2.1.2.1.2.2	0.793608521970706	.	235640001	236160000	#FF0000	1	1
chr1	236160001	236480000	A.2.1.1.1.2.2.2.2	0.601864181091877	.	236160001	236480000	#FF9191	1	0.75
chr1	236480001	236760000	A.2.1.1.2.2.2.1.2.2	0.585885486018642	.	236480001	236760000	#FF9191	1	0.75
chr1	236760001	237080000	B.1.1.2.2.1.1.1.2	0.328894806924101	.	236760001	237080000	#DADAFF	1	0.5
chr1	237080001	237320000	B.2.1.2.1.2.1.2.1.1	0.142476697736352	.	237080001	237320000	#4848FF	1	0.25
chr1	237320001	237560000	B.2.2.1.1.1.1.1	0.0972037283621838	.	237320001	237560000	#0000FF	1	0.125
chr1	237560001	237760000	B.2.1.2.2.1.2.1.1.2.1.2	0.119840213049268	.	237560001	237760000	#4848FF	1	0.25
chr1	237760001	238080000	B.2.1.2.2.1.2.1.2.1	0.115845539280959	.	237760001	238080000	#4848FF	1	0.25
chr1	238080001	238320000	B.2.1.2.2.1.1.2.1	0.125166444740346	.	238080001	238320000	#4848FF	1	0.25
chr1	238320001	238760000	B.2.1.2.2.1.2.1.1.2.2.2	0.117177097203728	.	238320001	238760000	#4848FF	1	0.25
chr1	238760001	238920000	B.2.1.2.2.1.1.1.2	0.126498002663116	.	238760001	238920000	#4848FF	1	0.25
chr1	238920001	239200000	B.2.1.2.2.1.2.1.1.2.2.1	0.118508655126498	.	238920001	239200000	#4848FF	1	0.25
chr1	239200001	239480000	B.2.1.2.2.1.2.1.2.2	0.114513981358189	.	239200001	239480000	#4848FF	1	0.25
chr1	239480001	240120000	B.2.2.1.1.1.1.2	0.0958721704394141	.	239480001	240120000	#0000FF	1	0.125
chr1	240120001	240400000	B.2.1.2.2.1.1.1.1	0.127829560585885	.	240120001	240400000	#4848FF	1	0.25
chr1	240400001	240840000	B.2.1.2.2.1.2.1.1.2.1.1	0.121171770972037	.	240400001	240840000	#4848FF	1	0.25
chr1	240840001	241200000	B.2.1.2.2.1.1.2.2	0.123834886817577	.	240840001	241200000	#4848FF	1	0.25
chr1	241200001	241520000	B.2.2.1.1.2.1.2	0.0825565912117177	.	241200001	241520000	#0000FF	1	0.125
chr1	241520001	242000000	B.1.2.2.1.2.2.1.1.2.2.1	0.249001331557923	.	241520001	242000000	#9191FF	1	0.375
chr1	242000001	242200000	A.2.2.1.2.2.1.1.1.2	0.467376830892144	.	242000001	242200000	#FFDADA	1	0.625
chr1	242200001	242480000	B.2.1.2.1.2.1.1.2.2.1.1	0.14647137150466	.	242200001	242480000	#4848FF	1	0.25
chr1	242480001	242640000	B.2.1.2.1.2.1.2.1.2.1	0.141145139813582	.	242480001	242640000	#4848FF	1	0.25
chr1	242640001	243040000	B.2.2.1.2.2.2.1	0.0319573901464714	.	242640001	243040000	#0000FF	1	0.125
chr1	243040001	243200000	B.2.1.1.1.2.1.2.2.1	0.201065246338216	.	243040001	243200000	#4848FF	1	0.25
chr1	243200001	243480000	A.2.2.2.1.2.2.1.2.2	0.432756324900133	.	243200001	243480000	#FFDADA	1	0.625
chr1	243480001	243720000	B.1.2.2.2.1.2.2.1	0.231691078561917	.	243480001	243720000	#9191FF	1	0.375
chr1	243720001	244080000	B.2.1.2.1.2.1.1.2.2.1.2	0.145139813581891	.	243720001	244080000	#4848FF	1	0.25
chr1	244080001	244160000	B.2.1.1.1.1.1.2.1.1	0.217043941411451	.	244080001	244160000	#4848FF	1	0.25
chr1	244160001	244480000	B.1.2.1.1.1.2.2.2	0.287616511318242	.	244160001	244480000	#9191FF	1	0.375
chr1	244480001	244640000	A.2.2.1.1.1.2.1.2.1.2	0.511318242343542	.	244480001	244640000	#FFDADA	1	0.625
chr1	244640001	244760000	B.1.1.1.1.2.2.1.1.2	0.374167776298269	.	244640001	244760000	#DADAFF	1	0.5
chr1	244760001	244960000	A.2.1.1.2.2.2.1.1.2	0.588548601864181	.	244760001	244960000	#FF9191	1	0.75
chr1	244960001	245200000	A.1.2.2.1.2.1.2.1.1	0.672436750998668	.	244960001	245200000	#FF4848	1	0.875
chr1	245200001	245520000	A.2.2.1.2.2.1.1.2.2	0.464713715046605	.	245200001	245520000	#FFDADA	1	0.625
chr1	245520001	245720000	B.1.2.1.1.1.2.1.1.2.1	0.292942743009321	.	245520001	245720000	#9191FF	1	0.375
chr1	245720001	245920000	B.1.2.2.1.2.2.2.2.1.2	0.241011984021305	.	245720001	245920000	#9191FF	1	0.375
chr1	245920001	246200000	B.1.1.2.2.1.1.2.1.1	0.327563249001332	.	245920001	246200000	#DADAFF	1	0.5
chr1	246200001	246360000	A.2.2.2.1.2.2.1.2.1.1	0.435419440745672	.	246200001	246360000	#FFDADA	1	0.625
chr1	246360001	246680000	A.2.2.2.1.2.2.1.2.1.2	0.434087882822903	.	246360001	246680000	#FFDADA	1	0.625
chr1	246680001	246840000	A.2.1.2.1.2.1.2.1.1	0.561917443408788	.	246680001	246840000	#FF9191	1	0.75
chr1	246840001	247120000	A.2.1.1.1.1.1.2.1.2	0.62849533954727	.	246840001	247120000	#FF9191	1	0.75
chr1	247120001	247440000	A.2.2.1.2.2.2	0.460719041278296	.	247120001	247440000	#FFDADA	1	0.625
chr1	247440001	247560000	B.1.1.1.1.2.2.1.1.1.1	0.376830892143808	.	247440001	247560000	#DADAFF	1	0.5
chr1	247560001	247760000	B.2.1.2.1.2.1.2.1.2.2	0.139813581890812	.	247560001	247760000	#4848FF	1	0.25
chr1	247760001	248320000	B.2.2.2.1.1.1.1.1	0.0279627163781625	.	247760001	248320000	#0000FF	1	0.125
chr1	248320001	248560000	B.2.2.1.1.2.1.1.2	0.0838881491344873	.	248320001	248560000	#0000FF	1	0.125
chr1	248560001	248760000	B.2.1.2.2.1.2.1.1.1	0.122503328894807	.	248560001	248760000	#4848FF	1	0.25
chr1	248760001	248920000	B.2.1.1.2.2.2.1	0.170439414114514	.	248760001	248920000	#4848FF	1	0.25
chr1	249040001	249120000	B.2.1.1.2.2.2.1	0.170439414114514	.	249040001	249120000	#4848FF	1	0.25
chr1	249120001	249240000	A.2.2.1.1.1.2.1.2.1.1	0.512649800266312	.	249120001	249240000	#FFDADA	1	0.625
chr2	1	120000	A.2.1.1.1.2.1.2.1.2	0.618867924528302	.	1	120000	#FF9191	1	0.75
chr2	120001	320000	A.2.1.2.2.2.1.1.2.1	0.547169811320755	.	120001	320000	#FF9191	1	0.75
chr2	320001	600000	B.1.1.2.1.2.1.1.1.1	0.359748427672956	.	320001	600000	#DADAFF	1	0.5
chr2	600001	760000	A.2.2.1.1.2.1.2.1.2	0.518238993710692	.	600001	760000	#FFDADA	1	0.625
chr2	760001	920000	B.1.1.2.1.2.1.1.1.2	0.358490566037736	.	760001	920000	#DADAFF	1	0.5
chr2	920001	1160000	B.1.2.2.2.2.1.1.1	0.210062893081761	.	920001	1160000	#9191FF	1	0.375
chr2	1160001	1560000	B.2.1.1.2.2.1.2.1.1.1	0.162264150943396	.	1160001	1560000	#4848FF	1	0.25
chr2	1560001	1920000	B.1.1.1.2.1.1.2.1.2	0.405031446540881	.	1560001	1920000	#DADAFF	1	0.5
chr2	1920001	2640000	B.2.2.2.2.1.1.2.1	0.010062893081761	.	1920001	2640000	#0000FF	1	0.125
chr2	2640001	3040000	B.2.1.1.2.2.1.2.2	0.158490566037736	.	2640001	3040000	#4848FF	1	0.25
chr2	3040001	3320000	B.1.2.1.2.1.2.1.2	0.269182389937107	.	3040001	3320000	#9191FF	1	0.375
chr2	3320001	3520000	A.2.1.1.2.2.2.1.2	0.592452830188679	.	3320001	3520000	#FF9191	1	0.75
chr2	3520001	3720000	A.1.2.2.2.2.2.2.2	0.640251572327044	.	3520001	3720000	#FF4848	1	0.875
chr2	3720001	4000000	B.1.2.2.1.2.1.1.2	0.236477987421384	.	3720001	4000000	#9191FF	1	0.375
chr2	4000001	4560000	B.2.2.2.1.1.1.1.2.2.2	0.0515723270440252	.	4000001	4560000	#0000FF	1	0.125
chr2	4560001	4920000	B.2.2.1.2.1.1.1.1.1	0.0930817610062893	.	4560001	4920000	#0000FF	1	0.125
chr2	4920001	5000000	B.2.2.1.1.2.1.1.1	0.105660377358491	.	4920001	5000000	#0000FF	1	0.125
chr2	5120001	5200000	B.2.2.1.1.2.1.1.1	0.105660377358491	.	5120001	5200000	#0000FF	1	0.125
chr2	5200001	5440000	B.2.2.1.1.2.2.1.1	0.0981132075471698	.	5200001	5440000	#0000FF	1	0.125
chr2	5440001	5840000	B.2.2.1.2.1.1.1.2	0.0893081761006289	.	5440001	5840000	#0000FF	1	0.125
chr2	5840001	6400000	B.2.2.1.2.2.2.2	0.0578616352201258	.	5840001	6400000	#0000FF	1	0.125
chr2	6400001	6600000	B.2.2.1.1.2.2.1.2	0.0968553459119497	.	6400001	6600000	#0000FF	1	0.125
chr2	6600001	7000000	B.2.2.1.1.1.2.1.2.1.1	0.111949685534591	.	6600001	7000000	#0000FF	1	0.125
chr2	7000001	7160000	B.1.1.1.2.2.1.2.2	0.388679245283019	.	7000001	7160000	#DADAFF	1	0.5
chr2	7160001	7520000	B.2.1.1.2.1.2.2.1.1	0.167295597484277	.	7160001	7520000	#4848FF	1	0.25
chr2	7520001	7800000	B.2.1.2.1.2.1.1	0.138364779874214	.	7520001	7800000	#4848FF	1	0.25
chr2	7800001	7960000	B.2.1.1.2.2.1.2.1.1.2	0.161006289308176	.	7800001	7960000	#4848FF	1	0.25
chr2	7960001	8080000	B.2.1.1.2.1.2.1.1	0.169811320754717	.	7960001	8080000	#4848FF	1	0.25
chr2	8080001	8440000	B.1.2.1.1.2.1.2.1	0.281761006289308	.	8080001	8440000	#9191FF	1	0.375
chr2	8440001	8680000	B.1.1.1.2.1.1.2.1.1	0.406289308176101	.	8440001	8680000	#DADAFF	1	0.5
chr2	8680001	8920000	A.2.1.1.2.1.1.2.1	0.60125786163522	.	8680001	8920000	#FF9191	1	0.75
chr2	8920001	9280000	A.1.2.1.2.1.1.1.2	0.730817610062893	.	8920001	9280000	#FF4848	1	0.875
chr2	9280001	9600000	A.1.1.1.2.2.1.1.2.2.2	0.939622641509434	.	9280001	9600000	#FF0000	1	1
chr2	9600001	9880000	A.1.1.1.2.2.1.1.2.1	0.942138364779874	.	9600001	9880000	#FF0000	1	1
chr2	9880001	10280000	A.1.1.1.1.2.1.2.1.2	0.987421383647799	.	9880001	10280000	#FF0000	1	1
chr2	10280001	10640000	A.1.1.1.1.2.2.1.1.2.1	0.982389937106918	.	10280001	10640000	#FF0000	1	1
chr2	10640001	10960000	A.1.1.1.2.1.1.2.1.2.1	0.961006289308176	.	10640001	10960000	#FF0000	1	1
chr2	10960001	11320000	A.1.1.1.2.2.1.1.2.2.1	0.940880503144654	.	10960001	11320000	#FF0000	1	1
chr2	11320001	11600000	A.1.1.2.1.1.1.2.2.1.2	0.89559748427673	.	11320001	11600000	#FF0000	1	1
chr2	11600001	11720000	A.1.2.2.2.1.2.2.1	0.656603773584906	.	11600001	11720000	#FF4848	1	0.875
chr2	11720001	11960000	A.1.2.2.2.1.2.2.2	0.655345911949686	.	11720001	11960000	#FF4848	1	0.875
chr2	11960001	12320000	B.1.2.1.2.1.2.1.1	0.270440251572327	.	11960001	12320000	#9191FF	1	0.375
chr2	12320001	12560000	B.1.2.2.2.2.2.2.1.1	0.205031446540881	.	12320001	12560000	#9191FF	1	0.375
chr2	12560001	13160000	B.1.2.2.1.2.1.2.1	0.235220125786164	.	12560001	13160000	#9191FF	1	0.375
chr2	13160001	13480000	B.2.2.2.1.1.1.1.2.2.1	0.0528301886792453	.	13160001	13480000	#0000FF	1	0.125
chr2	13480001	14040000	B.2.2.2.1.1.1.1.2.1.2	0.0540880503144654	.	13480001	14040000	#0000FF	1	0.125
chr2	14040001	14320000	B.2.2.1.1.2.2.2.1	0.0955974842767296	.	14040001	14320000	#0000FF	1	0.125
chr2	14320001	15040000	B.2.2.2.1.1.1.2.1	0.050314465408805	.	14320001	15040000	#0000FF	1	0.125
chr2	15040001	15280000	B.2.1.2.1.1.1.1.1.2	0.148427672955975	.	15040001	15280000	#4848FF	1	0.25
chr2	15280001	15520000	B.1.1.2.2.2.2.1.1.2	0.309433962264151	.	15280001	15520000	#DADAFF	1	0.5
chr2	15520001	15760000	A.2.2.2.1.1.2.1.2	0.484276729559748	.	15520001	15760000	#FFDADA	1	0.625
chr2	15760001	15960000	A.2.2.1.1.2.1.2.2.2.2	0.514465408805031	.	15760001	15960000	#FFDADA	1	0.625
chr2	15960001	16200000	B.1.1.2.1.2.1.1.2.2	0.355974842767296	.	15960001	16200000	#DADAFF	1	0.5
chr2	16200001	16280000	B.1.2.2.2.2.2.2.1.2	0.20377358490566	.	16200001	16280000	#9191FF	1	0.375
chr2	16320001	16480000	B.1.2.2.2.2.2.2.1.2	0.20377358490566	.	16320001	16480000	#9191FF	1	0.375
chr2	16480001	16760000	B.2.1.2.1.1.1.2.1.1	0.145911949685535	.	16480001	16760000	#4848FF	1	0.25
chr2	16760001	16920000	B.1.2.2.2.2.1.1.2	0.208805031446541	.	16760001	16920000	#9191FF	1	0.375
chr2	16920001	17280000	B.2.1.2.1.2.1.2	0.137106918238994	.	16920001	17280000	#4848FF	1	0.25
chr2	17280001	17640000	B.1.2.2.2.2.2.2.2.1.2.2	0.2	.	17280001	17640000	#9191FF	1	0.375
chr2	17640001	18000000	A.2.1.1.2.1.1.2.2	0.6	.	17640001	18000000	#FF9191	1	0.75
chr2	18000001	18280000	B.1.2.2.2.2.2.2.2.1.2.1	0.20125786163522	.	18000001	18280000	#9191FF	1	0.375
chr2	18280001	18560000	B.2.1.1.2.2.1.2.1.2	0.159748427672956	.	18280001	18560000	#4848FF	1	0.25
chr2	18560001	18760000	B.1.2.2.1.2.1.1.1.2	0.237735849056604	.	18560001	18760000	#9191FF	1	0.375
chr2	18760001	18920000	B.2.1.1.2.1.2.2.2	0.164779874213836	.	18760001	18920000	#4848FF	1	0.25
chr2	18920001	19240000	B.1.2.2.1.2.1.2.2	0.233962264150943	.	18920001	19240000	#9191FF	1	0.375
chr2	19240001	19520000	B.1.2.1.1.1.2.1.2	0.289308176100629	.	19240001	19520000	#9191FF	1	0.375
chr2	19520001	19600000	B.1.1.1.2.2.1.2.1	0.389937106918239	.	19520001	19600000	#DADAFF	1	0.5
chr2	19600001	20120000	A.2.2.1.1.2.1.1.2	0.520754716981132	.	19600001	20120000	#FFDADA	1	0.625
chr2	20120001	20320000	A.1.2.1.2.2.1.2.1.1.1	0.713207547169811	.	20120001	20320000	#FF4848	1	0.875
chr2	20320001	20560000	A.1.1.2.2.2.2.1.1	0.810062893081761	.	20320001	20560000	#FF0000	1	1
chr2	20560001	20840000	A.1.2.1.2.2.1.2.1.2.2.1	0.708176100628931	.	20560001	20840000	#FF4848	1	0.875
chr2	20840001	21040000	B.1.1.2.1.2.1.1.2.1	0.357232704402516	.	20840001	21040000	#DADAFF	1	0.5
chr2	21040001	21240000	B.2.1.1.2.1.2.2.1.2	0.166037735849057	.	21040001	21240000	#4848FF	1	0.25
chr2	21240001	21360000	B.2.1.2.1.1.1.1.1.1.1	0.150943396226415	.	21240001	21360000	#4848FF	1	0.25
chr2	21360001	21520000	B.2.2.1.1.1.2.1.2.1.2.2	0.109433962264151	.	21360001	21520000	#0000FF	1	0.125
chr2	21520001	22240000	B.2.2.2.2.1.1.1.1	0.0138364779874214	.	21520001	22240000	#0000FF	1	0.125
chr2	22240001	22560000	B.2.2.2.1.1.1.2.2.2	0.0477987421383648	.	22240001	22560000	#0000FF	1	0.125
chr2	22560001	22880000	B.2.2.2.1.1.1.1.2.1.1	0.0553459119496855	.	22560001	22880000	#0000FF	1	0.125
chr2	22880001	23200000	B.2.2.2.1.2.1.2.1.1	0.0238993710691824	.	22880001	23200000	#0000FF	1	0.125
chr2	23200001	23560000	B.2.1.2.2.2.2.1.1	0.122012578616352	.	23200001	23560000	#4848FF	1	0.25
chr2	23560001	24000000	A.2.2.1.1.2.1.2.2.1	0.516981132075472	.	23560001	24000000	#FFDADA	1	0.625
chr2	24000001	24320000	A.1.1.2.2.2.1.1.2.1.2	0.816352201257862	.	24000001	24320000	#FF0000	1	1
chr2	24320001	24600000	A.1.1.2.2.2.1.1.1.1.1	0.821383647798742	.	24320001	24600000	#FF0000	1	1
chr2	24600001	25000000	A.1.1.1.2.2.1.2.1.2.1.2	0.935849056603774	.	24600001	25000000	#FF0000	1	1
chr2	25000001	25440000	A.1.1.1.1.2.1.1.2	0.991194968553459	.	25000001	25440000	#FF0000	1	1
chr2	25440001	25600000	A.1.1.2.2.1.2.1.1.1.2.1	0.838993710691824	.	25440001	25600000	#FF0000	1	1
chr2	25600001	25840000	A.1.1.2.2.1.1.1.1.1	0.861635220125786	.	25600001	25840000	#FF0000	1	1
chr2	25840001	26080000	A.1.1.1.2.1.2.2.2.1	0.947169811320755	.	25840001	26080000	#FF0000	1	1
chr2	26080001	26360000	A.1.1.1.1.2.2.1.1.1.1	0.984905660377358	.	26080001	26360000	#FF0000	1	1
chr2	26360001	26680000	A.1.1.1.2.1.1.1.2.1.2.1	0.967295597484277	.	26360001	26680000	#FF0000	1	1
chr2	26680001	26960000	A.1.1.1.2.2.2.1.1.2	0.929559748427673	.	26680001	26960000	#FF0000	1	1
chr2	26960001	27240000	A.1.1.1.2.1.1.2.2.1.2	0.957232704402516	.	26960001	27240000	#FF0000	1	1
chr2	27240001	27640000	A.1.1.1.2.1.1.2.2.1.1	0.958490566037736	.	27240001	27640000	#FF0000	1	1
chr2	27640001	27920000	A.1.1.1.2.1.1.2.1.1.1	0.963522012578616	.	27640001	27920000	#FF0000	1	1
chr2	27920001	28240000	A.1.1.1.1.2.2.1.1.1.2	0.983647798742138	.	27920001	28240000	#FF0000	1	1
chr2	28240001	28560000	A.1.1.1.2.2.1.2.2.1	0.933333333333333	.	28240001	28560000	#FF0000	1	1
chr2	28560001	28720000	A.1.1.2.1.1.2.1.2.2.1	0.884276729559748	.	28560001	28720000	#FF0000	1	1
chr2	28720001	29160000	A.1.1.1.1.2.2.1.2	0.979874213836478	.	28720001	29160000	#FF0000	1	1
chr2	29160001	29440000	A.1.2.1.2.2.1.2.2.2	0.70314465408805	.	29160001	29440000	#FF4848	1	0.875
chr2	29440001	30000000	B.1.2.2.2.2.2.2.2.2	0.19874213836478	.	29440001	30000000	#9191FF	1	0.375
chr2	30000001	30320000	B.2.1.1.2.1.2.1.2	0.168553459119497	.	30000001	30320000	#4848FF	1	0.25
chr2	30320001	30640000	A.2.2.1.1.2.1.2.1.1	0.519496855345912	.	30320001	30640000	#FFDADA	1	0.625
chr2	30640001	30920000	A.2.2.1.1.2.1.1.1	0.522012578616352	.	30640001	30920000	#FFDADA	1	0.625
chr2	30920001	31120000	B.1.2.2.2.2.1.2	0.207547169811321	.	30920001	31120000	#9191FF	1	0.375
chr2	31120001	31360000	B.1.2.2.1.2.1.1.1.1	0.238993710691824	.	31120001	31360000	#9191FF	1	0.375
chr2	31360001	31640000	B.1.2.1.1.2.1.2.2	0.280503144654088	.	31360001	31640000	#9191FF	1	0.375
chr2	31640001	32080000	B.1.2.2.2.2.2.2.2.1.1	0.20251572327044	.	31640001	32080000	#9191FF	1	0.375
chr2	32080001	32360000	A.1.2.1.2.2.1.2.1.1.2.2	0.710691823899371	.	32080001	32360000	#FF4848	1	0.875
chr2	32360001	32520000	A.1.2.1.2.2.1.2.2.1.1	0.705660377358491	.	32360001	32520000	#FF4848	1	0.875
chr2	32520001	32760000	A.1.2.1.1.1.1.2.1	0.792452830188679	.	32520001	32760000	#FF4848	1	0.875
chr2	32760001	32920000	A.2.1.1.2.1.2.2	0.59748427672956	.	32760001	32920000	#FF9191	1	0.75
chr2	32920001	33240000	A.2.2.1.1.2.1.2.2.2.1	0.515723270440252	.	32920001	33240000	#FFDADA	1	0.625
chr2	33240001	33360000	B.1.1.1.2.1.1.1.1.2	0.411320754716981	.	33240001	33360000	#DADAFF	1	0.5
chr2	33360001	33640000	B.1.1.1.2.2.1.1.1.2	0.393710691823899	.	33360001	33640000	#DADAFF	1	0.5
chr2	33640001	33840000	B.1.1.1.2.2.1.1.1.1.1	0.39622641509434	.	33640001	33840000	#DADAFF	1	0.5
chr2	33840001	34040000	B.2.1.2.1.1.1.2.1.2	0.144654088050314	.	33840001	34040000	#4848FF	1	0.25
chr2	34040001	34360000	B.2.2.1.1.2.2.2.2	0.0943396226415094	.	34040001	34360000	#0000FF	1	0.125
chr2	34360001	34800000	B.2.2.2.1.1.1.2.2.1	0.0490566037735849	.	34360001	34800000	#0000FF	1	0.125
chr2	34800001	35120000	B.2.2.2.1.1.1.1.1	0.0566037735849057	.	34800001	35120000	#0000FF	1	0.125
chr2	35120001	35360000	B.2.2.1.2.1.1.1.1.2.2	0.0905660377358491	.	35120001	35360000	#0000FF	1	0.125
chr2	35360001	35560000	B.2.2.1.2.1.1.1.1.2.1	0.0918238993710692	.	35360001	35560000	#0000FF	1	0.125
chr2	35560001	36080000	B.2.2.2.1.2.1.2.2.2	0.0188679245283019	.	35560001	36080000	#0000FF	1	0.125
chr2	36080001	36560000	B.2.2.1.1.1.1.2	0.114465408805031	.	36080001	36560000	#0000FF	1	0.125
chr2	36560001	36880000	A.2.1.2.1.1.1.2	0.586163522012579	.	36560001	36880000	#FF9191	1	0.75
chr2	36880001	37000000	A.2.2.2.1.1.2.1.1	0.485534591194969	.	36880001	37000000	#FFDADA	1	0.625
chr2	37000001	37320000	A.1.2.1.2.2.1.2.1.2.2.2	0.706918238993711	.	37000001	37320000	#FF4848	1	0.875
chr2	37320001	37640000	A.1.1.2.1.1.1.2.2.1.1	0.89685534591195	.	37320001	37640000	#FF0000	1	1
chr2	37640001	37760000	A.1.2.2.2.2.1.1.2.1	0.650314465408805	.	37640001	37760000	#FF4848	1	0.875
chr2	37760001	38160000	A.1.1.2.2.2.1.1.1.1.2	0.820125786163522	.	37760001	38160000	#FF0000	1	1
chr2	38160001	38520000	A.1.1.2.2.2.2.1.2.1.2	0.807547169811321	.	38160001	38520000	#FF0000	1	1
chr2	38520001	38800000	A.1.1.2.1.1.1.1.2.1.1.1	0.909433962264151	.	38520001	38800000	#FF0000	1	1
chr2	38800001	39040000	A.1.1.2.1.1.1.1.2.1.1.2	0.908176100628931	.	38800001	39040000	#FF0000	1	1
chr2	39040001	39480000	A.1.1.2.2.2.1.1.2.2	0.815094339622642	.	39040001	39480000	#FF0000	1	1
chr2	39480001	39720000	A.2.1.1.2.1.1.1	0.60251572327044	.	39480001	39720000	#FF9191	1	0.75
chr2	39720001	40040000	B.1.1.1.2.1.1.2.2	0.40377358490566	.	39720001	40040000	#DADAFF	1	0.5
chr2	40040001	40560000	B.2.1.2.2.2.2.1.2	0.120754716981132	.	40040001	40560000	#4848FF	1	0.25
chr2	40560001	40840000	B.2.1.1.2.2.1.1	0.163522012578616	.	40560001	40840000	#4848FF	1	0.25
chr2	40840001	41360000	B.2.2.2.2.1.1.1.2.1	0.0125786163522013	.	40840001	41360000	#0000FF	1	0.125
chr2	41360001	41840000	B.2.2.2.2.1.1.2.2.2	0.00628930817610063	.	41360001	41840000	#0000FF	1	0.125
chr2	41840001	42080000	B.2.2.1.1.1.1.1.1	0.116981132075472	.	41840001	42080000	#0000FF	1	0.125
chr2	42080001	42320000	A.2.2.2.1.2.1.2.1	0.480503144654088	.	42080001	42320000	#FFDADA	1	0.625
chr2	42320001	42640000	A.1.2.1.2.2.1.2.1.2.1	0.709433962264151	.	42320001	42640000	#FF4848	1	0.875
chr2	42640001	43000000	A.1.1.2.2.2.1.1.2.1.1	0.817610062893082	.	42640001	43000000	#FF0000	1	1
chr2	43000001	43520000	A.1.1.1.1.2.1.2.2	0.986163522012579	.	43000001	43520000	#FF0000	1	1
chr2	43520001	43800000	A.1.1.2.1.1.2.1.1.2.2	0.886792452830189	.	43520001	43800000	#FF0000	1	1
chr2	43800001	44240000	A.1.1.1.2.1.1.1.2.1.1.2	0.968553459119497	.	43800001	44240000	#FF0000	1	1
chr2	44240001	44640000	A.1.1.1.2.1.1.1.2.2	0.964779874213836	.	44240001	44640000	#FF0000	1	1
chr2	44640001	44960000	A.1.2.2.1.2.1.1.2.1	0.677987421383648	.	44640001	44960000	#FF4848	1	0.875
chr2	44960001	45160000	A.2.1.1.1.1.1.2	0.632704402515723	.	44960001	45160000	#FF9191	1	0.75
chr2	45160001	45280000	A.2.1.1.1.1.1.1.1.1.2	0.636477987421384	.	45160001	45280000	#FF9191	1	0.75
chr2	45280001	45800000	A.1.2.1.1.2.1.1.2.2.1	0.750943396226415	.	45280001	45800000	#FF4848	1	0.875
chr2	45800001	46160000	A.1.1.2.1.2.1.1.2	0.874213836477987	.	45800001	46160000	#FF0000	1	1
chr2	46160001	46720000	A.1.1.1.2.1.2.2.2.2	0.945911949685535	.	46160001	46720000	#FF0000	1	1
chr2	46720001	46920000	A.1.1.1.2.2.1.2.1.2.1.1	0.937106918238994	.	46720001	46920000	#FF0000	1	1
chr2	46920001	47200000	A.1.1.1.2.1.1.2.2.2.1	0.955974842767296	.	46920001	47200000	#FF0000	1	1
chr2	47200001	47640000	A.1.1.1.1.2.1.2.1.1.1	0.989937106918239	.	47200001	47640000	#FF0000	1	1
chr2	47640001	48120000	A.1.1.2.1.1.1.2.1.1.1	0.90062893081761	.	47640001	48120000	#FF0000	1	1
chr2	48120001	48360000	A.2.1.1.2.2.2.1.1.2	0.593710691823899	.	48120001	48360000	#FF9191	1	0.75
chr2	48360001	48440000	A.2.2.1.2.2.1.2	0.494339622641509	.	48360001	48440000	#FFDADA	1	0.625
chr2	48440001	48800000	A.2.1.1.2.2.2.1.1.1	0.594968553459119	.	48440001	48800000	#FF9191	1	0.75
chr2	48800001	49240000	B.2.1.2.1.1.1.2.2.1.1	0.143396226415094	.	48800001	49240000	#4848FF	1	0.25
chr2	49240001	49520000	B.2.2.2.1.2.1.2.2.1	0.020125786163522	.	49240001	49520000	#0000FF	1	0.125
chr2	49520001	49720000	B.2.2.2.1.2.1.1	0.0251572327044025	.	49520001	49720000	#0000FF	1	0.125
chr2	49720001	50560000	B.2.2.2.2.1.1.2.2.1.2	0.00754716981132075	.	49720001	50560000	#0000FF	1	0.125
chr2	50560001	50720000	B.2.1.2.2.1.2	0.124528301886792	.	50560001	50720000	#4848FF	1	0.25
chr2	50720001	50960000	B.1.2.2.1.2.2.2.1.1	0.226415094339623	.	50720001	50960000	#9191FF	1	0.375
chr2	50960001	51280000	B.1.2.1.2.1.2.2.1.2.1.2	0.264150943396226	.	50960001	51280000	#9191FF	1	0.375
chr2	51280001	51480000	B.1.2.2.1.2.2.2.1.2	0.225157232704403	.	51280001	51480000	#9191FF	1	0.375
chr2	51480001	51920000	B.1.1.2.2.2.2.2.1	0.305660377358491	.	51480001	51920000	#DADAFF	1	0.5
chr2	51920001	52080000	B.1.1.1.2.1.1.1.2.2	0.407547169811321	.	51920001	52080000	#DADAFF	1	0.5
chr2	52080001	52240000	B.1.1.2.1.2.2.1.2.1.2	0.348427672955975	.	52080001	52240000	#DADAFF	1	0.5
chr2	52240001	52560000	B.1.1.1.2.1.1.1.2.1.1	0.410062893081761	.	52240001	52560000	#DADAFF	1	0.5
chr2	52560001	52840000	B.1.1.1.2.1.1.1.2.1.2	0.408805031446541	.	52560001	52840000	#DADAFF	1	0.5
chr2	52840001	53040000	B.1.1.2.1.2.2.1.2.1.1	0.349685534591195	.	52840001	53040000	#DADAFF	1	0.5
chr2	53040001	53280000	A.2.2.1.1.1.2.2.2.2.2	0.523270440251572	.	53040001	53280000	#FFDADA	1	0.625
chr2	53280001	53520000	A.2.2.1.1.1.2.2.2.2.1	0.524528301886792	.	53280001	53520000	#FFDADA	1	0.625
chr2	53520001	53640000	A.2.2.1.1.1.2.2.2.1	0.525786163522013	.	53520001	53640000	#FFDADA	1	0.625
chr2	53640001	54000000	A.1.2.2.2.2.2.1	0.644025157232704	.	53640001	54000000	#FF4848	1	0.875
chr2	54000001	54280000	A.1.1.2.1.1.1.1.1.1.1.1	0.916981132075472	.	54000001	54280000	#FF0000	1	1
chr2	54280001	54680000	A.1.1.1.2.2.1.2.1.2.2	0.934591194968553	.	54280001	54680000	#FF0000	1	1
chr2	54680001	54880000	A.1.1.2.1.1.1.2.2.2.1	0.894339622641509	.	54680001	54880000	#FF0000	1	1
chr2	54880001	55160000	A.1.1.2.1.1.1.1.1.1.2.2.2	0.911949685534591	.	54880001	55160000	#FF0000	1	1
chr2	55160001	55520000	A.1.1.1.2.1.1.2.1.2.2	0.959748427672956	.	55160001	55520000	#FF0000	1	1
chr2	55520001	55920000	A.1.1.2.1.1.1.1.1.1.1.2	0.915723270440252	.	55520001	55920000	#FF0000	1	1
chr2	55920001	56360000	A.2.1.2.1.2.2.2.2	0.572327044025157	.	55920001	56360000	#FF9191	1	0.75
chr2	56360001	56760000	B.1.2.1.2.1.2.2.1.2.2	0.262893081761006	.	56360001	56760000	#9191FF	1	0.375
chr2	56760001	56920000	B.1.2.2.1.2.2.2.2	0.223899371069182	.	56760001	56920000	#9191FF	1	0.375
chr2	56920001	57560000	B.1.2.1.2.1.2.2.1.2.1.1	0.265408805031447	.	56920001	57560000	#9191FF	1	0.375
chr2	57560001	57800000	A.2.2.2.1.2.1.2.2	0.479245283018868	.	57560001	57800000	#FFDADA	1	0.625
chr2	57800001	58240000	A.2.2.2.1.1.2.2	0.483018867924528	.	57800001	58240000	#FFDADA	1	0.625
chr2	58240001	58480000	A.2.1.1.2.1.2.1	0.59874213836478	.	58240001	58480000	#FF9191	1	0.75
chr2	58480001	58680000	B.1.1.1.2.2.1.1.1.1.2	0.39496855345912	.	58480001	58680000	#DADAFF	1	0.5
chr2	58680001	58960000	B.1.1.2.2.2.2.1.1.1.2	0.310691823899371	.	58680001	58960000	#DADAFF	1	0.5
chr2	58960001	59240000	B.2.2.1.1.1.1.1.2	0.115723270440252	.	58960001	59240000	#0000FF	1	0.125
chr2	59240001	59680000	B.2.2.2.1.2.1.2.1.2.2	0.0213836477987421	.	59240001	59680000	#0000FF	1	0.125
chr2	59680001	60280000	B.2.2.2.2.1.1.2.2.1.1	0.00880503144654088	.	59680001	60280000	#0000FF	1	0.125
chr2	60280001	60400000	B.2.2.1.1.1.2.1.2.1.2.1	0.110691823899371	.	60280001	60400000	#0000FF	1	0.125
chr2	60400001	60920000	B.1.1.2.2.2.2.1.1.1.1	0.311949685534591	.	60400001	60920000	#DADAFF	1	0.5
chr2	60920001	61240000	A.1.2.1.2.2.1.2.1.1.2.1	0.711949685534591	.	60920001	61240000	#FF4848	1	0.875
chr2	61240001	61400000	A.1.2.1.2.2.1.2.2.1.2	0.70440251572327	.	61240001	61400000	#FF4848	1	0.875
chr2	61400001	61640000	A.1.1.2.1.1.1.1.2.1.2.2.2	0.90440251572327	.	61400001	61640000	#FF0000	1	1
chr2	61640001	61840000	A.1.1.2.1.1.1.1.2.1.2.2.1	0.905660377358491	.	61640001	61840000	#FF0000	1	1
chr2	61840001	62120000	A.1.1.2.1.1.1.1.2.1.2.1	0.906918238993711	.	61840001	62120000	#FF0000	1	1
chr2	62120001	62600000	A.1.1.2.1.1.1.1.1.1.2.1	0.914465408805031	.	62120001	62600000	#FF0000	1	1
chr2	62600001	62720000	A.1.2.2.2.2.1.1.2.2	0.649056603773585	.	62600001	62720000	#FF4848	1	0.875
chr2	62720001	63040000	A.1.1.2.2.2.2.1.2.1.1	0.808805031446541	.	62720001	63040000	#FF0000	1	1
chr2	63040001	63320000	A.2.1.2.1.2.1.2.1.1	0.579874213836478	.	63040001	63320000	#FF9191	1	0.75
chr2	63320001	63600000	A.2.2.1.1.1.2.2.1	0.527044025157233	.	63320001	63600000	#FFDADA	1	0.625
chr2	63600001	63800000	A.2.1.2.1.2.1.2.1.2	0.578616352201258	.	63600001	63800000	#FF9191	1	0.75
chr2	63800001	64240000	A.1.2.1.1.1.1.2.2.2	0.789937106918239	.	63800001	64240000	#FF4848	1	0.875
chr2	64240001	64560000	A.1.2.1.1.1.1.2.2.1	0.791194968553459	.	64240001	64560000	#FF4848	1	0.875
chr2	64560001	64880000	A.1.1.2.1.1.1.1.1.1.2.2.1	0.913207547169811	.	64560001	64880000	#FF0000	1	1
chr2	64880001	65080000	A.1.1.2.1.1.1.2.2.2.2	0.893081761006289	.	64880001	65080000	#FF0000	1	1
chr2	65080001	65440000	A.1.1.2.1.1.1.2.1.1.2	0.89937106918239	.	65080001	65440000	#FF0000	1	1
chr2	65440001	65840000	A.1.2.2.2.1.2.1	0.657861635220126	.	65440001	65840000	#FF4848	1	0.875
chr2	65840001	66320000	B.2.1.2.1.1.1.2.2.1.2	0.142138364779874	.	65840001	66320000	#4848FF	1	0.25
chr2	66320001	66720000	B.2.2.2.1.2.1.2.1.2.1	0.0226415094339623	.	66320001	66720000	#0000FF	1	0.125
chr2	66720001	67480000	B.2.2.2.2.1.1.1.2.2	0.0113207547169811	.	66720001	67480000	#0000FF	1	0.125
chr2	67480001	67720000	B.2.1.1.1.1.1.1.1	0.19748427672956	.	67480001	67720000	#4848FF	1	0.25
chr2	67720001	67880000	B.2.1.2.1.1.1.2.2.2	0.140880503144654	.	67720001	67880000	#4848FF	1	0.25
chr2	67880001	68080000	B.2.1.2.1.1.1.1.1.1.2	0.149685534591195	.	67880001	68080000	#4848FF	1	0.25
chr2	68080001	68280000	B.1.2.2.1.2.2.1.1.1	0.232704402515723	.	68080001	68280000	#9191FF	1	0.375
chr2	68280001	68520000	A.2.1.2.1.1.2.1	0.584905660377358	.	68280001	68520000	#FF9191	1	0.75
chr2	68520001	68800000	B.1.1.1.2.1.1.1.1.1	0.412578616352201	.	68520001	68800000	#DADAFF	1	0.5
chr2	68800001	68920000	B.1.2.2.1.2.2.1.2.1	0.228930817610063	.	68800001	68920000	#9191FF	1	0.375
chr2	68920001	69160000	B.1.1.2.1.2.2.1.1	0.350943396226415	.	68920001	69160000	#DADAFF	1	0.5
chr2	69160001	69560000	A.2.1.2.1.2.2.2.1	0.573584905660377	.	69160001	69560000	#FF9191	1	0.75
chr2	69560001	69800000	A.1.1.2.2.2.1.1.1.2	0.818867924528302	.	69560001	69800000	#FF0000	1	1
chr2	69800001	69920000	A.1.1.2.2.2.2.1.2.2.2	0.805031446540881	.	69800001	69920000	#FF0000	1	1
chr2	69920001	70120000	A.1.1.1.2.2.2.2.2.1.2	0.919496855345912	.	69920001	70120000	#FF0000	1	1
chr2	70120001	70480000	A.1.1.1.1.2.1.2.1.1.2	0.988679245283019	.	70120001	70480000	#FF0000	1	1
chr2	70480001	70840000	A.1.1.1.2.1.1.1.2.1.1.1.2	0.969811320754717	.	70480001	70840000	#FF0000	1	1
chr2	70840001	71320000	A.1.1.1.1.2.2.2.2	0.977358490566038	.	70840001	71320000	#FF0000	1	1
chr2	71320001	71720000	A.1.1.1.2.1.1.1.2.1.1.1.1	0.971069182389937	.	71320001	71720000	#FF0000	1	1
chr2	71720001	72040000	A.1.1.2.2.1.2.2.2.2	0.822641509433962	.	71720001	72040000	#FF0000	1	1
chr2	72040001	72440000	A.1.2.1.1.2.1.1.2.1.2.2	0.752201257861635	.	72040001	72440000	#FF4848	1	0.875
chr2	72440001	72560000	A.2.1.2.2.1.2.1.2.2	0.553459119496855	.	72440001	72560000	#FF9191	1	0.75
chr2	72560001	72720000	A.2.1.2.2.1.2.1.2.1	0.554716981132075	.	72560001	72720000	#FF9191	1	0.75
chr2	72720001	73000000	A.1.2.2.1.1.1.1.2	0.69811320754717	.	72720001	73000000	#FF4848	1	0.875
chr2	73000001	73120000	A.1.2.1.1.2.2.2.2.2	0.737106918238994	.	73000001	73120000	#FF4848	1	0.875
chr2	73120001	73520000	A.1.1.1.2.1.1.1.2.1.2.2	0.966037735849057	.	73120001	73520000	#FF0000	1	1
chr2	73520001	73920000	A.1.1.2.1.1.2.1.1.2.1.2	0.888050314465409	.	73520001	73920000	#FF0000	1	1
chr2	73920001	74480000	A.1.1.1.2.2.2.2.1.1	0.925786163522013	.	73920001	74480000	#FF0000	1	1
chr2	74480001	74800000	A.1.1.1.2.2.2.2.1.2.1	0.924528301886792	.	74480001	74800000	#FF0000	1	1
chr2	74800001	74880000	A.1.2.2.2.1.1.2.1	0.661635220125786	.	74800001	74880000	#FF4848	1	0.875
chr2	74880001	75160000	A.1.2.2.2.1.1.1.2	0.662893081761006	.	74880001	75160000	#FF4848	1	0.875
chr2	75160001	75480000	B.1.2.1.2.2.2.2.1	0.252830188679245	.	75160001	75480000	#9191FF	1	0.375
chr2	75480001	75760000	B.2.1.1.1.1.1.1.2	0.19622641509434	.	75480001	75760000	#4848FF	1	0.25
chr2	75760001	75960000	B.1.1.2.1.2.2.2.1.1	0.344654088050314	.	75760001	75960000	#DADAFF	1	0.5
chr2	75960001	76520000	B.2.2.2.1.1.2.2.1.2.2	0.030188679245283	.	75960001	76520000	#0000FF	1	0.125
chr2	76520001	76840000	B.2.2.2.1.1.2.2.1.1.2.2	0.0327044025157233	.	76520001	76840000	#0000FF	1	0.125
chr2	76840001	76920000	B.2.2.1.1.2.1.2.1	0.10314465408805	.	76840001	76920000	#0000FF	1	0.125
chr2	76920001	77080000	B.2.2.1.2.1.2.1.2.2.1	0.0842767295597484	.	76920001	77080000	#0000FF	1	0.125
chr2	77080001	77560000	B.2.2.1.2.2.1.1.2.1	0.0716981132075472	.	77080001	77560000	#0000FF	1	0.125
chr2	77560001	77880000	B.2.2.1.2.1.2.2.2.2.1	0.0754716981132075	.	77560001	77880000	#0000FF	1	0.125
chr2	77880001	78320000	B.2.2.1.2.1.2.1.2.1	0.0855345911949685	.	77880001	78320000	#0000FF	1	0.125
chr2	78320001	78840000	B.2.2.2.1.1.2.1.1.1.1	0.0465408805031447	.	78320001	78840000	#0000FF	1	0.125
chr2	78840001	79240000	B.2.2.2.1.1.2.2.1.1.2.1.2	0.0339622641509434	.	78840001	79240000	#0000FF	1	0.125
chr2	79240001	79720000	B.2.2.2.1.1.2.2.1.1.2.1.1	0.0352201257861635	.	79240001	79720000	#0000FF	1	0.125
chr2	79720001	80120000	B.2.2.1.2.2.1.1.2.2	0.070440251572327	.	79720001	80120000	#0000FF	1	0.125
chr2	80120001	80480000	B.2.2.1.2.1.2.1.2.2.2	0.0830188679245283	.	80120001	80480000	#0000FF	1	0.125
chr2	80480001	80720000	B.2.2.1.2.2.1.2.1.2	0.0679245283018868	.	80480001	80720000	#0000FF	1	0.125
chr2	80720001	80880000	B.2.2.1.2.2.1.2.1.1	0.0691823899371069	.	80720001	80880000	#0000FF	1	0.125
chr2	80880001	81040000	B.2.2.1.2.1.2.2.1.1.2.1	0.080503144654088	.	80880001	81040000	#0000FF	1	0.125
chr2	81040001	81360000	B.2.2.2.1.1.2.2.1.1.1.1	0.0377358490566038	.	81040001	81360000	#0000FF	1	0.125
chr2	81360001	81800000	B.1.2.1.2.1.2.2.2.1.2.2	0.259119496855346	.	81360001	81800000	#9191FF	1	0.375
chr2	81800001	81960000	B.1.1.1.2.1.2.2	0.39748427672956	.	81800001	81960000	#DADAFF	1	0.5
chr2	81960001	82320000	B.1.2.1.2.1.2.2.2.1.2.1	0.260377358490566	.	81960001	82320000	#9191FF	1	0.375
chr2	82320001	82480000	B.1.2.1.2.1.2.2.2.2.2	0.256603773584906	.	82320001	82480000	#9191FF	1	0.375
chr2	82480001	82920000	B.1.1.2.2.2.2.2.2.2	0.30062893081761	.	82480001	82920000	#DADAFF	1	0.5
chr2	82920001	83200000	B.1.1.2.2.2.2.2.2.1.1.1	0.30440251572327	.	82920001	83200000	#DADAFF	1	0.5
chr2	83200001	83480000	B.1.1.2.1.2.2.1.2.2.1	0.347169811320755	.	83200001	83480000	#DADAFF	1	0.5
chr2	83480001	83600000	B.1.1.2.2.2.2.2.2.1.2	0.30188679245283	.	83480001	83600000	#DADAFF	1	0.5
chr2	83600001	83720000	B.1.2.1.2.1.2.2.2.2.1	0.257861635220126	.	83600001	83720000	#9191FF	1	0.375
chr2	83720001	84080000	B.1.2.1.2.1.2.2.2.1.1	0.261635220125786	.	83720001	84080000	#9191FF	1	0.375
chr2	84080001	84240000	B.1.1.2.2.2.2.2.2.1.1.2	0.30314465408805	.	84080001	84240000	#DADAFF	1	0.5
chr2	84240001	84480000	B.1.1.1.2.2.1.1.2.2	0.391194968553459	.	84240001	84480000	#DADAFF	1	0.5
chr2	84480001	84640000	B.1.1.2.1.2.2.1.2.2.2	0.345911949685535	.	84480001	84640000	#DADAFF	1	0.5
chr2	84640001	85120000	A.2.1.2.1.2.1.1	0.581132075471698	.	84640001	85120000	#FF9191	1	0.75
chr2	85120001	85560000	A.1.1.1.2.2.2.2.2.1.1	0.920754716981132	.	85120001	85560000	#FF0000	1	1
chr2	85560001	85840000	A.1.1.1.2.1.1.2.1.1.2	0.962264150943396	.	85560001	85840000	#FF0000	1	1
chr2	85840001	86080000	A.1.1.1.2.2.2.2.1.2.2.2	0.922012578616352	.	85840001	86080000	#FF0000	1	1
chr2	86080001	86440000	A.1.1.1.2.1.1.2.2.2.2	0.954716981132075	.	86080001	86440000	#FF0000	1	1
chr2	86440001	86600000	A.1.1.2.2.1.2.2.1.2.1.2	0.826415094339623	.	86440001	86600000	#FF0000	1	1
chr2	86600001	87040000	A.1.1.2.1.1.2.2.2.1	0.879245283018868	.	86600001	87040000	#FF0000	1	1
chr2	87040001	87160000	A.2.1.1.1.1.1.1.1.1.1.1	0.638993710691824	.	87040001	87160000	#FF9191	1	0.75
chr2	87280001	87440000	A.2.1.1.1.1.1.1.1.1.1.1	0.638993710691824	.	87280001	87440000	#FF9191	1	0.75
chr2	87440001	87600000	A.2.1.1.1.1.1.1.1.1.1.2	0.637735849056604	.	87440001	87600000	#FF9191	1	0.75
chr2	87760001	88000000	A.2.1.1.1.1.1.1.1.1.1.2	0.637735849056604	.	87760001	88000000	#FF9191	1	0.75
chr2	88000001	88040000	A.1.2.1.2.2.1.1.2.1.2	0.716981132075472	.	88000001	88040000	#FF4848	1	0.875
chr2	88160001	88240000	A.1.2.1.2.2.1.1.2.1.2	0.716981132075472	.	88160001	88240000	#FF4848	1	0.875
chr2	88280001	89040000	A.1.2.1.2.2.1.1.2.1.2	0.716981132075472	.	88280001	89040000	#FF4848	1	0.875
chr2	89040001	89320000	B.1.2.1.2.2.2.2.2	0.251572327044025	.	89040001	89320000	#9191FF	1	0.375
chr2	89320001	89560000	B.2.1.1.1.2.2.2.1	0.187421383647799	.	89320001	89560000	#4848FF	1	0.25
chr2	89840001	89920000	B.2.1.2.1.1.2	0.139622641509434	.	89840001	89920000	#4848FF	1	0.25
chr2	90400001	90480000	B.2.1.2.1.1.2	0.139622641509434	.	90400001	90480000	#4848FF	1	0.25
chr2	91640001	91920000	B.1.2.1.2.2.1	0.255345911949686	.	91640001	91920000	#9191FF	1	0.375
chr2	91920001	92040000	B.1.2.1.2.1.1.2.1.2	0.274213836477987	.	91920001	92040000	#9191FF	1	0.375
chr2	92040001	92200000	B.2.1.1.1.2.2.2.2	0.186163522012579	.	92040001	92200000	#4848FF	1	0.25
chr2	92240001	92360000	B.2.1.1.1.2.2.2.2	0.186163522012579	.	92240001	92360000	#4848FF	1	0.25
chr2	95320001	95520000	B.1.2.2.2.2.2.1	0.206289308176101	.	95320001	95520000	#9191FF	1	0.375
chr2	95520001	95640000	B.1.1.2.2.2.2.1.2.2	0.306918238993711	.	95520001	95640000	#DADAFF	1	0.5
chr2	95640001	95800000	A.2.1.2.1.1.1.1.1	0.588679245283019	.	95640001	95800000	#FF9191	1	0.75
chr2	95800001	95960000	A.1.2.2.2.2.1.2.1	0.647798742138365	.	95800001	95960000	#FF4848	1	0.875
chr2	95960001	96080000	A.2.1.1.1.1.2.2.1	0.628930817610063	.	95960001	96080000	#FF9191	1	0.75
chr2	96120001	96160000	A.2.1.1.1.1.2.2.1	0.628930817610063	.	96120001	96160000	#FF9191	1	0.75
chr2	96160001	96280000	A.2.1.1.1.1.2.2.2.1.1	0.627672955974843	.	96160001	96280000	#FF9191	1	0.75
chr2	96320001	96360000	A.2.1.1.1.1.2.2.2.1.1	0.627672955974843	.	96320001	96360000	#FF9191	1	0.75
chr2	96360001	96520000	A.2.1.1.1.1.2.2.2.2	0.625157232704402	.	96360001	96520000	#FF9191	1	0.75
chr2	96520001	96640000	A.1.2.2.2.2.1.2.2.2	0.645283018867924	.	96520001	96640000	#FF4848	1	0.875
chr2	96640001	97000000	A.1.1.1.2.2.2.2.1.2.2.1	0.923270440251572	.	96640001	97000000	#FF0000	1	1
chr2	97000001	97200000	A.1.1.2.2.1.2.2.1.2.1.1	0.827672955974843	.	97000001	97200000	#FF0000	1	1
chr2	97200001	97440000	A.1.1.2.1.1.2.1.1.1.1	0.891823899371069	.	97200001	97440000	#FF0000	1	1
chr2	97440001	97640000	A.1.1.2.1.1.2.1.1.1.2	0.890566037735849	.	97440001	97640000	#FF0000	1	1
chr2	97640001	97920000	A.1.2.1.1.2.2.2.1.1.2.2	0.740880503144654	.	97640001	97920000	#FF4848	1	0.875
chr2	98000001	98040000	A.1.2.1.2.2.2.2	0.70062893081761	.	98000001	98040000	#FF4848	1	0.875
chr2	98160001	98320000	A.1.2.1.2.2.2.2	0.70062893081761	.	98160001	98320000	#FF4848	1	0.875
chr2	98320001	98440000	A.1.2.1.2.2.2.1	0.70188679245283	.	98320001	98440000	#FF4848	1	0.875
chr2	98440001	98640000	A.1.1.2.2.1.2.1.1.1.2.2	0.837735849056604	.	98440001	98640000	#FF0000	1	1
chr2	98640001	99040000	A.1.1.2.2.1.2.2.2.1	0.823899371069182	.	98640001	99040000	#FF0000	1	1
chr2	99040001	99200000	A.1.2.2.2.2.1.1.1.2	0.651572327044025	.	99040001	99200000	#FF4848	1	0.875
chr2	99200001	99560000	A.1.2.2.1.1.1.2.2.1	0.69559748427673	.	99200001	99560000	#FF4848	1	0.875
chr2	99560001	99680000	A.2.2.1.2.1.2.1.1	0.50440251572327	.	99560001	99680000	#FFDADA	1	0.625
chr2	99680001	100120000	A.1.1.2.1.1.2.2.1.2	0.880503144654088	.	99680001	100120000	#FF0000	1	1
chr2	100120001	100320000	A.2.2.1.2.1.2.1.2	0.50314465408805	.	100120001	100320000	#FFDADA	1	0.625
chr2	100320001	100800000	B.1.2.1.2.1.1.1	0.276729559748428	.	100320001	100800000	#9191FF	1	0.375
chr2	100800001	101000000	A.2.1.2.1.2.1.2.2	0.577358490566038	.	100800001	101000000	#FF9191	1	0.75
chr2	101000001	101160000	A.2.2.1.1.1.2.1.1	0.530817610062893	.	101000001	101160000	#FFDADA	1	0.625
chr2	101160001	101360000	A.1.2.2.2.2.1.1.1.1.2	0.652830188679245	.	101160001	101360000	#FF4848	1	0.875
chr2	101360001	101640000	A.1.2.1.1.1.1.1.1.1	0.80125786163522	.	101360001	101640000	#FF4848	1	0.875
chr2	101640001	101920000	A.1.1.2.1.1.1.1.2.2.2	0.90188679245283	.	101640001	101920000	#FF0000	1	1
chr2	101920001	102280000	A.1.2.1.2.2.1.1.2.1.1.2	0.718238993710692	.	101920001	102280000	#FF4848	1	0.875
chr2	102280001	102480000	A.1.2.1.2.2.1.1.2.2.1	0.715723270440252	.	102280001	102480000	#FF4848	1	0.875
chr2	102480001	102680000	A.2.1.2.1.2.2.1.1	0.576100628930818	.	102480001	102680000	#FF9191	1	0.75
chr2	102680001	102880000	A.2.2.1.1.2.2.2.1.1	0.511949685534591	.	102680001	102880000	#FFDADA	1	0.625
chr2	102880001	103080000	B.1.1.1.2.1.2.1.2.2	0.39874213836478	.	102880001	103080000	#DADAFF	1	0.5
chr2	103080001	103400000	B.1.1.1.2.1.2.1.2.1	0.4	.	103080001	103400000	#DADAFF	1	0.5
chr2	103400001	103640000	B.2.1.2.2.1.1.1.1.2	0.128301886792453	.	103400001	103640000	#4848FF	1	0.25
chr2	103640001	104240000	B.2.2.2.1.2.2.1.1	0.0176100628930818	.	103640001	104240000	#0000FF	1	0.125
chr2	104240001	104600000	B.2.2.1.2.1.2.2.2.1	0.0767295597484277	.	104240001	104600000	#0000FF	1	0.125
chr2	104600001	104920000	B.2.2.1.2.1.2.1.1	0.0867924528301887	.	104600001	104920000	#0000FF	1	0.125
chr2	104920001	105240000	B.2.2.2.1.1.2.1.1.2.2.1	0.0415094339622641	.	104920001	105240000	#0000FF	1	0.125
chr2	105240001	105440000	B.2.1.2.2.1.1.1.2	0.127044025157233	.	105240001	105440000	#4848FF	1	0.25
chr2	105440001	105640000	B.1.2.1.2.1.1.2.2.2	0.271698113207547	.	105440001	105640000	#9191FF	1	0.375
chr2	105640001	105880000	A.2.2.1.1.2.2.2.1.2	0.510691823899371	.	105640001	105880000	#FFDADA	1	0.625
chr2	105880001	106160000	A.1.2.2.2.1.1.2.2.2	0.659119496855346	.	105880001	106160000	#FF4848	1	0.875
chr2	106160001	106360000	B.1.1.1.2.1.2.1.1.1	0.40251572327044	.	106160001	106360000	#DADAFF	1	0.5
chr2	106360001	106520000	A.2.2.2.1.1.1.2.1	0.488050314465409	.	106360001	106520000	#FFDADA	1	0.625
chr2	106520001	106720000	B.1.1.1.2.1.2.1.1.2	0.40125786163522	.	106520001	106720000	#DADAFF	1	0.5
chr2	106720001	106840000	A.2.2.1.1.2.2.2.2	0.509433962264151	.	106720001	106840000	#FFDADA	1	0.625
chr2	106840001	107040000	B.1.1.2.1.2.2.2.1.2.2	0.342138364779874	.	106840001	107040000	#DADAFF	1	0.5
chr2	107040001	107240000	B.1.1.1.2.2.2.2	0.384905660377359	.	107040001	107240000	#DADAFF	1	0.5
chr2	107240001	107760000	B.2.2.2.1.1.2.1.1.2.2.2	0.040251572327044	.	107240001	107760000	#0000FF	1	0.125
chr2	107760001	108080000	B.2.2.1.2.2.1.2.2.2.1.2	0.0616352201257862	.	107760001	108080000	#0000FF	1	0.125
chr2	108080001	108440000	B.2.2.1.2.2.1.1.1	0.0729559748427673	.	108080001	108440000	#0000FF	1	0.125
chr2	108520001	108760000	B.2.2.1.2.2.1.2.2.2.1.1	0.0628930817610063	.	108520001	108760000	#0000FF	1	0.125
chr2	108760001	108960000	B.2.1.1.1.1.1.2	0.19496855345912	.	108760001	108960000	#4848FF	1	0.25
chr2	108960001	109320000	A.2.1.1.2.2.2.2.2	0.589937106918239	.	108960001	109320000	#FF9191	1	0.75
chr2	109320001	109520000	A.1.2.2.2.2.2.2.1.1	0.642767295597484	.	109320001	109520000	#FF4848	1	0.875
chr2	109520001	109800000	A.2.1.1.1.1.2.1.1	0.631446540880503	.	109520001	109800000	#FF9191	1	0.75
chr2	109800001	110120000	A.1.2.2.2.2.1.1.1.1.1	0.654088050314465	.	109800001	110120000	#FF4848	1	0.875
chr2	110240001	110280000	A.1.2.2.2.2.1.1.1.1.1	0.654088050314465	.	110240001	110280000	#FF4848	1	0.875
chr2	110280001	110520000	A.1.1.2.2.2.2.1.2.2.1	0.806289308176101	.	110280001	110520000	#FF0000	1	1
chr2	110840001	111000000	A.1.2.1.1.2.2.2.1.1.1	0.743396226415094	.	110840001	111000000	#FF4848	1	0.875
chr2	111360001	111400000	A.1.2.1.1.2.2.2.1.1.1	0.743396226415094	.	111360001	111400000	#FF4848	1	0.875
chr2	111400001	111560000	A.1.2.1.1.2.2.1.2	0.744654088050314	.	111400001	111560000	#FF4848	1	0.875
chr2	111560001	111760000	A.2.1.1.1.1.1.1.1.2	0.635220125786163	.	111560001	111760000	#FF9191	1	0.75
chr2	111760001	112040000	A.1.2.2.1.1.1.2.2.2	0.694339622641509	.	111760001	112040000	#FF4848	1	0.875
chr2	112040001	112200000	A.2.1.2.2.1.2.1.1.1	0.557232704402516	.	112040001	112200000	#FF9191	1	0.75
chr2	112200001	112480000	A.1.2.1.1.2.2.2.2.1	0.738364779874214	.	112200001	112480000	#FF4848	1	0.875
chr2	112480001	112600000	A.1.2.2.2.2.1.2.2.1	0.646540880503145	.	112480001	112600000	#FF4848	1	0.875
chr2	112600001	112840000	A.1.1.2.1.1.2.1.1.2.1.1	0.889308176100629	.	112600001	112840000	#FF0000	1	1
chr2	112840001	113120000	A.1.1.2.1.1.2.2.1.1	0.881761006289308	.	112840001	113120000	#FF0000	1	1
chr2	113160001	113200000	A.1.1.2.1.1.2.2.1.1	0.881761006289308	.	113160001	113200000	#FF0000	1	1
chr2	113200001	113520000	A.1.1.1.1.2.2.2.1	0.978616352201258	.	113200001	113520000	#FF0000	1	1
chr2	113520001	113720000	A.1.2.1.1.1.1.1.1.2.2	0.79874213836478	.	113520001	113720000	#FF4848	1	0.875
chr2	113720001	113880000	A.2.1.1.1.1.2.2.2.1.2	0.626415094339623	.	113720001	113880000	#FF9191	1	0.75
chr2	113880001	114200000	A.1.1.2.2.2.2.2.1	0.80377358490566	.	113880001	114200000	#FF0000	1	1
chr2	114200001	114440000	A.2.2.2.1.1.1.1	0.489308176100629	.	114200001	114440000	#FFDADA	1	0.625
chr2	114440001	114720000	A.2.1.1.2.2.2.2.1	0.591194968553459	.	114440001	114720000	#FF9191	1	0.75
chr2	114720001	115080000	B.2.1.1.1.2.1.2	0.189937106918239	.	114720001	115080000	#4848FF	1	0.25
chr2	115080001	115360000	B.2.2.2.1.1.2.1.1.2.1.2	0.0427672955974843	.	115080001	115360000	#0000FF	1	0.125
chr2	115360001	115560000	B.2.2.1.2.2.1.2.2.1.1.1	0.0666666666666667	.	115360001	115560000	#0000FF	1	0.125
chr2	115560001	116000000	B.2.2.1.2.2.1.2.2.2.2	0.060377358490566	.	115560001	116000000	#0000FF	1	0.125
chr2	116000001	116240000	B.2.2.1.2.1.2.2.1.1.2.2	0.0792452830188679	.	116000001	116240000	#0000FF	1	0.125
chr2	116240001	116520000	B.2.2.1.1.2.1.2.2.2.2	0.0993710691823899	.	116240001	116520000	#0000FF	1	0.125
chr2	116520001	116680000	B.2.2.1.1.2.1.2.2.1	0.10188679245283	.	116520001	116680000	#0000FF	1	0.125
chr2	116680001	116880000	B.2.2.1.2.1.2.2.1.2	0.0779874213836478	.	116680001	116880000	#0000FF	1	0.125
chr2	116880001	117200000	B.2.2.1.2.1.2.2.2.2.2	0.0742138364779874	.	116880001	117200000	#0000FF	1	0.125
chr2	117200001	117800000	B.2.2.2.1.1.2.1.1.1.2	0.0452830188679245	.	117200001	117800000	#0000FF	1	0.125
chr2	117800001	118400000	B.2.2.2.1.1.2.2.1.2.1	0.0314465408805031	.	117800001	118400000	#0000FF	1	0.125
chr2	118400001	118560000	B.2.1.2.2.1.1.2	0.125786163522013	.	118400001	118560000	#4848FF	1	0.25
chr2	118560001	118760000	B.1.1.2.1.2.2.2.1.2.1	0.343396226415094	.	118560001	118760000	#DADAFF	1	0.5
chr2	118760001	118960000	A.2.1.2.1.1.2.2.2	0.582389937106918	.	118760001	118960000	#FF9191	1	0.75
chr2	118960001	119240000	B.1.2.2.1.2.2.1.1.2.1	0.231446540880503	.	118960001	119240000	#9191FF	1	0.375
chr2	119240001	119400000	B.2.1.1.1.1.2.1	0.193710691823899	.	119240001	119400000	#4848FF	1	0.25
chr2	119400001	119520000	B.1.2.2.1.2.2.1.2.2	0.227672955974843	.	119400001	119520000	#9191FF	1	0.375
chr2	119520001	119720000	B.1.2.1.2.1.1.2.2.1	0.272955974842767	.	119520001	119720000	#9191FF	1	0.375
chr2	119720001	119920000	B.1.1.2.2.2.2.1.2.1	0.308176100628931	.	119720001	119920000	#DADAFF	1	0.5
chr2	119920001	120080000	A.2.1.2.1.1.2.2.1	0.583647798742138	.	119920001	120080000	#FF9191	1	0.75
chr2	120080001	120280000	A.1.2.2.2.1.1.1.1	0.664150943396226	.	120080001	120280000	#FF4848	1	0.875
chr2	120280001	120440000	A.1.2.2.2.2.2.2.1.2	0.641509433962264	.	120280001	120440000	#FF4848	1	0.875
chr2	120440001	120560000	A.1.2.1.2.2.1.1.2.1.1.1	0.719496855345912	.	120440001	120560000	#FF4848	1	0.875
chr2	120560001	120760000	A.1.2.2.1.1.1.2.1	0.69685534591195	.	120560001	120760000	#FF4848	1	0.875
chr2	120760001	120960000	A.1.2.1.1.1.1.1.1.2.1	0.8	.	120760001	120960000	#FF4848	1	0.875
chr2	120960001	121480000	A.1.1.1.2.2.1.2.1.1	0.938364779874214	.	120960001	121480000	#FF0000	1	1
chr2	121480001	121840000	A.1.1.2.1.1.1.1.1.2	0.910691823899371	.	121480001	121840000	#FF0000	1	1
chr2	121840001	122120000	A.1.2.1.1.1.1.1.2.2.1	0.79496855345912	.	121840001	122120000	#FF4848	1	0.875
chr2	122120001	122520000	A.1.2.1.1.1.1.1.2.1.1	0.79748427672956	.	122120001	122520000	#FF4848	1	0.875
chr2	122520001	122680000	B.1.1.1.2.2.2.1.1	0.387421383647799	.	122520001	122680000	#DADAFF	1	0.5
chr2	122680001	123000000	B.2.1.2.2.1.1.1.1.1	0.129559748427673	.	122680001	123000000	#4848FF	1	0.25
chr2	123000001	123320000	B.2.2.2.1.1.2.1.1.2.1.1	0.0440251572327044	.	123000001	123320000	#0000FF	1	0.125
chr2	123320001	123560000	B.2.2.1.2.2.1.2.2.1.1.2	0.0654088050314465	.	123320001	123560000	#0000FF	1	0.125
chr2	123560001	124120000	B.2.2.2.1.1.2.2.2.1.1	0.0289308176100629	.	123560001	124120000	#0000FF	1	0.125
chr2	124120001	124680000	B.2.2.2.1.1.2.2.1.1.1.2	0.0364779874213836	.	124120001	124680000	#0000FF	1	0.125
chr2	124680001	125360000	B.2.2.2.1.1.2.2.2.1.2	0.0276729559748428	.	124680001	125360000	#0000FF	1	0.125
chr2	125360001	125440000	B.2.2.1.1.2.1.1.2	0.10440251572327	.	125360001	125440000	#0000FF	1	0.125
chr2	125440001	126000000	B.2.2.1.2.2.1.2.2.1.2	0.0641509433962264	.	125440001	126000000	#0000FF	1	0.125
chr2	126000001	126360000	B.2.2.1.2.1.2.2.1.1.1	0.0817610062893082	.	126000001	126360000	#0000FF	1	0.125
chr2	126360001	126560000	B.2.2.1.1.2.1.2.2.2.1	0.10062893081761	.	126360001	126560000	#0000FF	1	0.125
chr2	126560001	127320000	B.2.2.2.1.2.2.1.2	0.0163522012578616	.	126560001	127320000	#0000FF	1	0.125
chr2	127320001	127560000	B.2.1.2.1.1.1.1.2	0.147169811320755	.	127320001	127560000	#4848FF	1	0.25
chr2	127560001	127800000	B.1.2.1.2.1.1.2.1.1	0.275471698113208	.	127560001	127800000	#9191FF	1	0.375
chr2	127800001	128040000	A.1.2.1.2.2.1.1.2.2.2	0.714465408805031	.	127800001	128040000	#FF4848	1	0.875
chr2	128040001	128440000	A.1.1.1.2.2.2.2.2.2	0.918238993710692	.	128040001	128440000	#FF0000	1	1
chr2	128440001	128640000	A.1.1.2.1.1.1.1.2.2.1	0.90314465408805	.	128440001	128640000	#FF0000	1	1
chr2	128640001	129080000	A.1.1.2.1.1.1.2.1.2	0.89811320754717	.	128640001	129080000	#FF0000	1	1
chr2	129080001	129440000	A.2.2.1.1.2.2.1	0.513207547169811	.	129080001	129440000	#FFDADA	1	0.625
chr2	129440001	129600000	B.1.2.1.2.2.2.1	0.254088050314465	.	129440001	129600000	#9191FF	1	0.375
chr2	129600001	130120000	B.2.1.2.1.2.2.2.2	0.130817610062893	.	129600001	130120000	#4848FF	1	0.25
chr2	130120001	130480000	B.2.1.1.1.1.2.2	0.192452830188679	.	130120001	130480000	#4848FF	1	0.25
chr2	130480001	130880000	B.1.1.2.1.2.2.2.2.1	0.340880503144654	.	130480001	130880000	#DADAFF	1	0.5
chr2	130880001	131160000	A.1.2.1.1.1.1.1.2.1.2	0.79622641509434	.	130880001	131160000	#FF4848	1	0.875
chr2	131160001	131200000	A.2.2.2.1.2.2.2	0.476729559748428	.	131160001	131200000	#FFDADA	1	0.625
chr2	131320001	131480000	A.2.2.2.1.2.2.2	0.476729559748428	.	131320001	131480000	#FFDADA	1	0.625
chr2	131480001	131920000	A.1.2.1.2.2.1.1.1.1	0.722012578616352	.	131480001	131920000	#FF4848	1	0.875
chr2	131920001	132160000	B.1.1.2.1.2.2.2.2.2.2	0.338364779874214	.	131920001	132160000	#DADAFF	1	0.5
chr2	132160001	132320000	A.2.1.2.1.1.1.1.2	0.587421383647799	.	132160001	132320000	#FF9191	1	0.75
chr2	132320001	132600000	A.2.2.2.1.2.2.1	0.477987421383648	.	132320001	132600000	#FFDADA	1	0.625
chr2	132600001	132880000	B.2.1.1.1.2.1.1	0.191194968553459	.	132600001	132880000	#4848FF	1	0.25
chr2	132880001	133080000	B.1.2.2.2.1.1.2	0.220125786163522	.	132880001	133080000	#9191FF	1	0.375
chr2	133080001	133200000	B.1.1.1.2.2.2.1.2	0.386163522012579	.	133080001	133200000	#DADAFF	1	0.5
chr2	133200001	133480000	B.2.1.1.1.2.2.1	0.188679245283019	.	133200001	133480000	#4848FF	1	0.25
chr2	133480001	133960000	B.2.2.2.2.1.2.1	0.0050314465408805	.	133480001	133960000	#0000FF	1	0.125
chr2	133960001	134320000	B.2.2.2.1.1.2.1.2	0.0389937106918239	.	133960001	134320000	#0000FF	1	0.125
chr2	134320001	134560000	B.2.2.1.1.1.2.1.1	0.113207547169811	.	134320001	134560000	#0000FF	1	0.125
chr2	134560001	134840000	B.1.2.2.1.2.2.1.1.2.2	0.230188679245283	.	134560001	134840000	#9191FF	1	0.375
chr2	134840001	135280000	A.2.2.2.1.2.1.1	0.481761006289308	.	134840001	135280000	#FFDADA	1	0.625
chr2	135280001	135440000	B.1.1.2.1.2.2.2.2.2.1	0.339622641509434	.	135280001	135440000	#DADAFF	1	0.5
chr2	135440001	135680000	A.2.1.2.1.2.2.1.2	0.574842767295597	.	135440001	135680000	#FF9191	1	0.75
chr2	135680001	136000000	A.1.2.1.1.1.1.1.2.2.2	0.793710691823899	.	135680001	136000000	#FF4848	1	0.875
chr2	136000001	136240000	A.2.1.1.1.1.2.1.2	0.630188679245283	.	136000001	136240000	#FF9191	1	0.75
chr2	136240001	136560000	A.1.1.2.2.2.2.2.2	0.80251572327044	.	136240001	136560000	#FF0000	1	1
chr2	136560001	136760000	A.1.2.2.2.1.1.2.2.1	0.660377358490566	.	136560001	136760000	#FF4848	1	0.875
chr2	136760001	137160000	A.2.2.2.1.1.1.2.2	0.486792452830189	.	136760001	137160000	#FFDADA	1	0.625
chr2	137160001	137440000	B.2.1.2.2.2.2.2.2	0.118238993710692	.	137160001	137440000	#4848FF	1	0.25
chr2	137440001	137960000	B.2.2.2.2.1.2.2.2	0.00251572327044025	.	137440001	137960000	#0000FF	1	0.125
chr2	137960001	138160000	B.2.2.2.1.1.2.2.2.2	0.0264150943396226	.	137960001	138160000	#0000FF	1	0.125
chr2	138160001	138400000	B.2.2.2.1.2.2.2	0.0150943396226415	.	138160001	138400000	#0000FF	1	0.125
chr2	138400001	138600000	B.2.2.1.1.1.2.1.2.2	0.108176100628931	.	138400001	138600000	#0000FF	1	0.125
chr2	138600001	138840000	B.1.2.1.2.1.2.2.1.1.2	0.266666666666667	.	138600001	138840000	#9191FF	1	0.375
chr2	138840001	138920000	B.1.2.1.2.1.2.2.1.1.1	0.267924528301887	.	138840001	138920000	#9191FF	1	0.375
chr2	138920001	139160000	B.1.1.1.2.2.1.1.2.1	0.392452830188679	.	138920001	139160000	#DADAFF	1	0.5
chr2	139160001	139600000	A.2.1.1.2.2.1	0.59622641509434	.	139160001	139600000	#FF9191	1	0.75
chr2	139600001	139800000	B.1.1.2.1.1.2.1.1.1	0.372327044025157	.	139600001	139800000	#DADAFF	1	0.5
chr2	139800001	140160000	B.1.2.2.1.1.1.2	0.247798742138365	.	139800001	140160000	#9191FF	1	0.375
chr2	140160001	140520000	B.1.1.2.2.2.1.2.2.1	0.314465408805031	.	140160001	140520000	#DADAFF	1	0.5
chr2	140520001	140800000	B.1.1.2.1.1.2.2.1.2	0.362264150943396	.	140520001	140800000	#DADAFF	1	0.5
chr2	140800001	141000000	B.1.1.2.2.2.1.2.1	0.315723270440252	.	140800001	141000000	#DADAFF	1	0.5
chr2	141000001	141200000	B.1.1.1.1.2.1.1.2.2.1.1	0.427672955974843	.	141000001	141200000	#DADAFF	1	0.5
chr2	141200001	141720000	A.2.2.2.2.1.1.1.1.1	0.475471698113208	.	141200001	141720000	#FFDADA	1	0.625
chr2	141720001	142200000	B.1.1.2.1.1.2.1.2.2.2	0.364779874213836	.	141720001	142200000	#DADAFF	1	0.5
chr2	142200001	142400000	B.1.1.1.1.2.2.1.2.2	0.416352201257862	.	142200001	142400000	#DADAFF	1	0.5
chr2	142400001	142720000	B.1.1.2.1.1.2.1.2.2.1	0.366037735849057	.	142400001	142720000	#DADAFF	1	0.5
chr2	142720001	142920000	A.2.2.2.2.1.1.2.2.2	0.466666666666667	.	142720001	142920000	#FFDADA	1	0.625
chr2	142920001	143440000	B.1.1.1.1.2.1.1.1	0.430188679245283	.	142920001	143440000	#DADAFF	1	0.5
chr2	143440001	143800000	B.1.2.1.1.1.2.2.1	0.288050314465409	.	143440001	143800000	#9191FF	1	0.375
chr2	143800001	144040000	B.1.2.1.1.1.2.2.2	0.286792452830189	.	143800001	144040000	#9191FF	1	0.375
chr2	144040001	144200000	B.1.2.2.2.1.1.1.2	0.221383647798742	.	144040001	144200000	#9191FF	1	0.375
chr2	144200001	144520000	B.1.2.2.2.1.1.1.1	0.222641509433962	.	144200001	144520000	#9191FF	1	0.375
chr2	144520001	144680000	B.1.2.1.1.2.2.2	0.277987421383648	.	144520001	144680000	#9191FF	1	0.375
chr2	144680001	144960000	B.1.1.1.1.2.1.1.2.1	0.428930817610063	.	144680001	144960000	#DADAFF	1	0.5
chr2	144960001	145120000	A.2.1.2.2.1.1.2.2.2.2	0.558490566037736	.	144960001	145120000	#FF9191	1	0.75
chr2	145120001	145600000	A.2.2.2.2.2.1.2.2	0.451572327044025	.	145120001	145600000	#FFDADA	1	0.625
chr2	145600001	145920000	B.1.1.2.2.2.1.2.2.2	0.313207547169811	.	145600001	145920000	#DADAFF	1	0.5
chr2	145920001	146160000	B.1.1.1.1.2.2.1.2.1	0.417610062893082	.	145920001	146160000	#DADAFF	1	0.5
chr2	146160001	146560000	B.1.1.1.1.2.1.1.2.2.1.2	0.426415094339623	.	146160001	146560000	#DADAFF	1	0.5
chr2	146560001	146800000	B.1.1.1.1.2.1.1.2.2.2.2	0.423899371069182	.	146560001	146800000	#DADAFF	1	0.5
chr2	146800001	147480000	B.1.1.1.1.2.1.1.2.2.2.1	0.425157232704403	.	146800001	147480000	#DADAFF	1	0.5
chr2	147480001	147680000	A.2.2.2.2.1.1.2.2.1	0.467924528301887	.	147480001	147680000	#FFDADA	1	0.625
chr2	147680001	148160000	B.1.1.2.1.1.2.2.1.1	0.363522012578616	.	147680001	148160000	#DADAFF	1	0.5
chr2	148160001	148560000	B.1.2.1.1.2.2.1	0.279245283018868	.	148160001	148560000	#9191FF	1	0.375
chr2	148560001	148720000	A.2.2.1.1.1.1.1.1.1	0.537106918238994	.	148560001	148720000	#FFDADA	1	0.625
chr2	148720001	148880000	A.2.1.1.1.2.2.2.2.2	0.60377358490566	.	148720001	148880000	#FF9191	1	0.75
chr2	148880001	149320000	A.2.2.1.1.1.1.2.2	0.532075471698113	.	148880001	149320000	#FFDADA	1	0.625
chr2	149320001	149680000	A.1.2.2.1.2.1.1.1.1	0.680503144654088	.	149320001	149680000	#FF4848	1	0.875
chr2	149680001	149720000	A.2.2.1.2.2.1.1.1.2	0.49811320754717	.	149680001	149720000	#FFDADA	1	0.625
chr2	149760001	149840000	A.2.2.1.2.2.1.1.1.2	0.49811320754717	.	149760001	149840000	#FFDADA	1	0.625
chr2	149840001	150160000	A.2.2.2.2.1.1.1.2.1	0.472955974842767	.	149840001	150160000	#FFDADA	1	0.625
chr2	150160001	150440000	B.1.1.1.1.2.1.2.1	0.422641509433962	.	150160001	150440000	#DADAFF	1	0.5
chr2	150440001	150680000	A.2.2.2.2.1.1.2.1.1	0.470440251572327	.	150440001	150680000	#FFDADA	1	0.625
chr2	150680001	150760000	B.1.2.1.1.1.2.1.1.1.1	0.294339622641509	.	150680001	150760000	#9191FF	1	0.375
chr2	150760001	151040000	B.1.1.1.1.2.2.1.1	0.418867924528302	.	150760001	151040000	#DADAFF	1	0.5
chr2	151040001	151280000	B.1.1.2.1.1.2.1.1.2.2	0.369811320754717	.	151040001	151280000	#DADAFF	1	0.5
chr2	151280001	151480000	A.2.2.1.1.1.1.2.1	0.533333333333333	.	151280001	151480000	#FFDADA	1	0.625
chr2	151480001	151720000	B.1.1.2.2.2.1.1	0.316981132075472	.	151480001	151720000	#DADAFF	1	0.5
chr2	151720001	152120000	A.2.2.2.2.1.1.2.1.2	0.469182389937107	.	151720001	152120000	#FFDADA	1	0.625
chr2	152120001	152400000	A.1.1.2.2.2.1.2.2	0.811320754716981	.	152120001	152400000	#FF0000	1	1
chr2	152400001	152480000	A.2.2.1.1.1.2.1.2.2	0.528301886792453	.	152400001	152480000	#FFDADA	1	0.625
chr2	152480001	152560000	A.2.1.2.2.1.1.2.2.1	0.561006289308176	.	152480001	152560000	#FF9191	1	0.75
chr2	152560001	152880000	A.1.2.1.1.1.2.1.2.2.1	0.778616352201258	.	152560001	152880000	#FF4848	1	0.875
chr2	152880001	153160000	A.1.2.1.1.1.2.1.1.1.1	0.788679245283019	.	152880001	153160000	#FF4848	1	0.875
chr2	153160001	153600000	A.1.1.2.1.2.1.1.1.2	0.875471698113208	.	153160001	153600000	#FF0000	1	1
chr2	153600001	153960000	B.1.1.2.1.1.2.1.1.2.1	0.371069182389937	.	153600001	153960000	#DADAFF	1	0.5
chr2	153960001	154200000	B.1.2.2.1.1.1.1.2	0.249056603773585	.	153960001	154200000	#9191FF	1	0.375
chr2	154200001	154400000	B.1.1.1.1.2.2.2.1	0.415094339622642	.	154200001	154400000	#DADAFF	1	0.5
chr2	154400001	154760000	B.1.2.2.1.1.1.1.1	0.250314465408805	.	154400001	154760000	#9191FF	1	0.375
chr2	154760001	155320000	B.1.1.2.2.1.1.1.1	0.337106918238994	.	154760001	155320000	#DADAFF	1	0.5
chr2	155320001	155480000	B.1.1.2.1.1.2.1.2.1.2	0.367295597484277	.	155320001	155480000	#DADAFF	1	0.5
chr2	155480001	155800000	B.1.1.2.1.1.2.1.2.1.1	0.368553459119497	.	155480001	155800000	#DADAFF	1	0.5
chr2	155800001	156200000	A.2.2.2.2.1.2.2.2.2	0.460377358490566	.	155800001	156200000	#FFDADA	1	0.625
chr2	156200001	156920000	A.2.2.2.2.1.2.2.2.1	0.461635220125786	.	156200001	156920000	#FFDADA	1	0.625
chr2	156920001	157160000	A.2.1.1.1.2.2.1.1.1	0.612578616352201	.	156920001	157160000	#FF9191	1	0.75
chr2	157160001	157400000	A.1.1.2.2.1.1.1.2.2.1.2.1	0.854088050314465	.	157160001	157400000	#FF0000	1	1
chr2	157400001	157720000	A.2.1.2.2.1.1.2.1.2.1	0.563522012578616	.	157400001	157720000	#FF9191	1	0.75
chr2	157720001	157800000	A.2.2.1.1.1.2.1.2.1	0.529559748427673	.	157720001	157800000	#FFDADA	1	0.625
chr2	157800001	158080000	A.2.1.2.2.1.1.2.1.2.2	0.562264150943396	.	157800001	158080000	#FF9191	1	0.75
chr2	158080001	158440000	A.2.1.2.2.1.2.2.2	0.550943396226415	.	158080001	158440000	#FF9191	1	0.75
chr2	158440001	158640000	A.2.2.1.2.1.1.2.2	0.505660377358491	.	158440001	158640000	#FFDADA	1	0.625
chr2	158640001	158800000	A.1.2.2.1.2.1.1.1.2	0.679245283018868	.	158640001	158800000	#FF4848	1	0.875
chr2	158800001	158920000	A.2.2.1.2.1.2.2.1	0.50188679245283	.	158800001	158920000	#FFDADA	1	0.625
chr2	158920001	159280000	A.2.2.1.2.1.2.2.2	0.50062893081761	.	158920001	159280000	#FFDADA	1	0.625
chr2	159280001	159720000	A.1.2.2.1.2.1.1.2.2.2	0.675471698113208	.	159280001	159720000	#FF4848	1	0.875
chr2	159720001	160120000	A.1.1.2.1.2.1.1.1.1	0.876729559748428	.	159720001	160120000	#FF0000	1	1
chr2	160120001	160640000	A.1.1.1.2.1.2.1.2	0.952201257861635	.	160120001	160640000	#FF0000	1	1
chr2	160640001	160920000	A.1.2.1.1.1.2.1.2.1	0.779874213836478	.	160640001	160920000	#FF4848	1	0.875
chr2	160920001	161000000	A.2.1.2.2.1.2.1.1.2	0.555974842767296	.	160920001	161000000	#FF9191	1	0.75
chr2	161000001	161200000	A.1.2.1.1.1.2.1.2.2.2.2	0.776100628930818	.	161000001	161200000	#FF4848	1	0.875
chr2	161200001	161360000	A.1.2.2.1.1.2.1.1.2.1	0.690566037735849	.	161200001	161360000	#FF4848	1	0.875
chr2	161360001	161800000	A.2.1.2.2.1.1.2.1.1	0.564779874213836	.	161360001	161800000	#FF9191	1	0.75
chr2	161800001	161920000	A.2.1.1.1.2.2.2.2.1.1	0.606289308176101	.	161800001	161920000	#FF9191	1	0.75
chr2	161920001	162280000	A.1.1.2.2.1.1.1.2.2.1.1	0.855345911949686	.	161920001	162280000	#FF0000	1	1
chr2	162280001	162480000	A.2.2.2.2.1.1.1.1.2	0.474213836477987	.	162280001	162480000	#FFDADA	1	0.625
chr2	162480001	162760000	B.1.1.1.1.2.2.2.2	0.413836477987421	.	162480001	162760000	#DADAFF	1	0.5
chr2	162760001	163000000	A.2.1.2.2.2.1.2.2.2	0.540880503144654	.	162760001	163000000	#FF9191	1	0.75
chr2	163000001	163240000	A.2.2.2.2.2.1.2.1.1	0.454088050314465	.	163000001	163240000	#FFDADA	1	0.625
chr2	163240001	163440000	B.2.1.1.2.2.2.1.2	0.155974842767296	.	163240001	163440000	#4848FF	1	0.25
chr2	163440001	163760000	B.2.1.2.1.2.2.2.1.2	0.132075471698113	.	163440001	163760000	#4848FF	1	0.25
chr2	163760001	164000000	B.2.1.2.1.2.2.1.2	0.134591194968553	.	163760001	164000000	#4848FF	1	0.25
chr2	164000001	164160000	B.2.1.1.2.1.1.1.1	0.184905660377358	.	164000001	164160000	#4848FF	1	0.25
chr2	164160001	164280000	B.1.2.1.1.1.2.1.1.2.2	0.290566037735849	.	164160001	164280000	#9191FF	1	0.375
chr2	164280001	164720000	B.2.1.1.2.1.1.1.2.2.1	0.182389937106918	.	164280001	164720000	#4848FF	1	0.25
chr2	164720001	165000000	B.2.1.2.1.2.2.1.1	0.135849056603774	.	164720001	165000000	#4848FF	1	0.25
chr2	165000001	165400000	B.2.1.1.2.2.2.1.1	0.157232704402516	.	165000001	165400000	#4848FF	1	0.25
chr2	165400001	165600000	A.2.2.2.2.2.1.2.1.2	0.452830188679245	.	165400001	165600000	#FFDADA	1	0.625
chr2	165600001	165800000	A.2.1.2.2.2.1.2.2.1	0.542138364779874	.	165600001	165800000	#FF9191	1	0.75
chr2	165800001	166280000	B.1.2.2.2.1.2.2.1.2	0.212578616352201	.	165800001	166280000	#9191FF	1	0.375
chr2	166280001	166840000	B.2.1.1.2.1.1.1.2.1	0.183647798742138	.	166280001	166840000	#4848FF	1	0.25
chr2	166840001	167040000	B.2.1.1.2.1.1.1.2.2.2	0.181132075471698	.	166840001	167040000	#4848FF	1	0.25
chr2	167040001	167400000	B.2.1.2.1.2.2.2.1.1	0.133333333333333	.	167040001	167400000	#4848FF	1	0.25
chr2	167400001	167920000	B.2.2.2.2.2	0.00125786163522013	.	167400001	167920000	#0000FF	1	0.125
chr2	167920001	168080000	B.2.2.1.2.2.2.1	0.0591194968553459	.	167920001	168080000	#0000FF	1	0.125
chr2	168080001	168360000	B.2.2.2.2.1.2.2.1	0.00377358490566038	.	168080001	168360000	#0000FF	1	0.125
chr2	168360001	168800000	B.2.1.2.2.2.2.2.1	0.119496855345912	.	168360001	168800000	#4848FF	1	0.25
chr2	168800001	169000000	A.2.2.1.2.2.1.1.1.1	0.49937106918239	.	168800001	169000000	#FFDADA	1	0.625
chr2	169000001	169160000	A.1.2.1.2.2.1.1.1.2	0.720754716981132	.	169000001	169160000	#FF4848	1	0.875
chr2	169160001	169280000	A.2.1.1.1.2.2.2.2.1.2	0.60503144654088	.	169160001	169280000	#FF9191	1	0.75
chr2	169280001	169640000	A.2.1.1.1.2.1.1.1	0.623899371069182	.	169280001	169640000	#FF9191	1	0.75
chr2	169640001	169880000	A.1.2.2.1.2.1.2.2	0.671698113207547	.	169640001	169880000	#FF4848	1	0.875
chr2	169880001	170320000	A.1.2.2.1.2.1.1.2.2.1	0.676729559748428	.	169880001	170320000	#FF4848	1	0.875
chr2	170320001	170800000	A.1.1.1.1.1.1.1.2	0.99874213836478	.	170320001	170800000	#FF0000	1	1
chr2	170800001	171280000	A.1.1.2.2.1.1.1.1.2.2	0.859119496855346	.	170800001	171280000	#FF0000	1	1
chr2	171280001	171760000	A.1.1.2.2.1.1.1.1.2.1	0.860377358490566	.	171280001	171760000	#FF0000	1	1
chr2	171760001	172360000	A.1.1.1.1.1.2	0.99622641509434	.	171760001	172360000	#FF0000	1	1
chr2	172360001	172520000	A.1.1.2.2.1.2.1.1.1.1	0.840251572327044	.	172360001	172520000	#FF0000	1	1
chr2	172520001	172960000	A.1.1.1.1.1.1.1.1	1	.	172520001	172960000	#FF0000	1	1
chr2	172960001	173080000	A.1.1.2.2.1.2.2.1.1.2	0.828930817610063	.	172960001	173080000	#FF0000	1	1
chr2	173080001	173440000	A.1.1.1.2.1.2.2.1.1	0.950943396226415	.	173080001	173440000	#FF0000	1	1
chr2	173440001	173600000	A.1.2.1.1.2.1.1.2.1.2.1.1	0.754716981132076	.	173440001	173600000	#FF4848	1	0.875
chr2	173600001	173920000	A.1.2.1.1.2.1.1.2.1.1	0.755974842767296	.	173600001	173920000	#FF4848	1	0.875
chr2	173920001	174040000	A.1.2.1.1.1.2.1.1.2.1.1	0.784905660377359	.	173920001	174040000	#FF4848	1	0.875
chr2	174040001	174200000	A.1.2.1.1.2.1.1.2.1.2.1.2	0.753459119496855	.	174040001	174200000	#FF4848	1	0.875
chr2	174200001	174480000	A.1.2.1.1.1.2.1.1.2.1.2	0.783647798742138	.	174200001	174480000	#FF4848	1	0.875
chr2	174480001	174720000	A.1.2.1.1.2.1.1.2.2.2	0.749685534591195	.	174480001	174720000	#FF4848	1	0.875
chr2	174720001	175000000	A.1.1.1.2.1.2.2.1.2.1	0.949685534591195	.	174720001	175000000	#FF0000	1	1
chr2	175000001	175240000	A.1.1.1.2.1.2.2.1.2.2	0.948427672955975	.	175000001	175240000	#FF0000	1	1
chr2	175240001	175440000	A.1.2.1.1.1.2.1.1.2.2.2	0.781132075471698	.	175240001	175440000	#FF4848	1	0.875
chr2	175440001	175840000	A.1.2.2.1.1.2.1.1.1.2	0.691823899371069	.	175440001	175840000	#FF4848	1	0.875
chr2	175840001	176120000	A.1.2.1.1.1.2.1.2.2.2.1	0.777358490566038	.	175840001	176120000	#FF4848	1	0.875
chr2	176120001	176480000	B.1.1.2.1.1.2.2.2	0.361006289308176	.	176120001	176480000	#DADAFF	1	0.5
chr2	176480001	176640000	B.1.2.1.1.1.2.1.1.1.2	0.293081761006289	.	176480001	176640000	#9191FF	1	0.375
chr2	176640001	176920000	B.1.1.1.1.2.1.2.2.1	0.421383647798742	.	176640001	176920000	#DADAFF	1	0.5
chr2	176920001	177040000	A.2.2.1.1.1.1.1.1.2	0.535849056603774	.	176920001	177040000	#FFDADA	1	0.625
chr2	177040001	177240000	A.2.1.2.2.2.1.2.1	0.543396226415094	.	177040001	177240000	#FF9191	1	0.75
chr2	177240001	177520000	A.2.2.2.2.1.1.1.2.2	0.471698113207547	.	177240001	177520000	#FFDADA	1	0.625
chr2	177520001	177720000	B.1.2.2.1.1.2.2.2	0.240251572327044	.	177520001	177720000	#9191FF	1	0.375
chr2	177720001	178040000	B.1.1.2.1.2.1.2.1	0.354716981132075	.	177720001	178040000	#DADAFF	1	0.5
chr2	178040001	178200000	A.1.2.1.1.1.2.2.1.1	0.774842767295598	.	178040001	178200000	#FF4848	1	0.875
chr2	178200001	178480000	A.1.2.1.1.1.2.2.2.2.2	0.764779874213837	.	178200001	178480000	#FF4848	1	0.875
chr2	178480001	178680000	A.2.1.2.2.1.1.1.1.2	0.568553459119497	.	178480001	178680000	#FF9191	1	0.75
chr2	178680001	178960000	A.2.2.1.2.1.1.2.1	0.506918238993711	.	178680001	178960000	#FFDADA	1	0.625
chr2	178960001	179400000	A.1.2.1.2.1.2.2	0.723270440251572	.	178960001	179400000	#FF4848	1	0.875
chr2	179400001	179600000	B.1.2.1.1.1.2.1.1.2.1	0.291823899371069	.	179400001	179600000	#9191FF	1	0.375
chr2	179600001	180040000	B.1.1.1.1.2.1.2.2.2	0.420125786163522	.	179600001	180040000	#DADAFF	1	0.5
chr2	180040001	180200000	A.2.1.2.2.1.1.2.2.2.1	0.559748427672956	.	180040001	180200000	#FF9191	1	0.75
chr2	180200001	180320000	A.2.2.1.2.2.1.1.2.2	0.49559748427673	.	180200001	180320000	#FFDADA	1	0.625
chr2	180320001	180640000	A.2.2.2.2.1.2.1.2	0.464150943396226	.	180320001	180640000	#FFDADA	1	0.625
chr2	180640001	180920000	A.1.2.2.1.2.1.2.1.1	0.674213836477987	.	180640001	180920000	#FF4848	1	0.875
chr2	180920001	181400000	A.2.1.2.2.1.2.2.1	0.552201257861635	.	180920001	181400000	#FF9191	1	0.75
chr2	181400001	181880000	A.2.1.1.1.2.2.1.1.2.2	0.610062893081761	.	181400001	181880000	#FF9191	1	0.75
chr2	181880001	182280000	A.1.2.2.1.1.2.1.2.2	0.686792452830189	.	181880001	182280000	#FF4848	1	0.875
chr2	182280001	182600000	A.1.2.1.1.2.1.2.2	0.747169811320755	.	182280001	182600000	#FF4848	1	0.875
chr2	182600001	182840000	A.1.1.1.2.1.1.1.1.2	0.972327044025157	.	182600001	182840000	#FF0000	1	1
chr2	182840001	183600000	A.1.2.1.1.1.2.1.1.1.2.2	0.786163522012579	.	182840001	183600000	#FF4848	1	0.875
chr2	183600001	184080000	A.1.1.2.1.2.1.2.2	0.870440251572327	.	183600001	184080000	#FF0000	1	1
chr2	184080001	184480000	A.2.2.2.2.2.2.2.1	0.447798742138365	.	184080001	184480000	#FFDADA	1	0.625
chr2	184480001	184840000	B.1.2.1.1.1.1.1.1	0.29937106918239	.	184480001	184840000	#9191FF	1	0.375
chr2	184840001	185040000	B.1.1.2.1.1.1.1.1.1.2	0.382389937106918	.	184840001	185040000	#DADAFF	1	0.5
chr2	185040001	185400000	B.1.1.1.1.1.1.1.2	0.444025157232704	.	185040001	185400000	#DADAFF	1	0.5
chr2	185400001	185560000	B.1.1.1.1.1.1.1.1	0.445283018867925	.	185400001	185560000	#DADAFF	1	0.5
chr2	185560001	185800000	B.1.1.1.1.1.2.1.2.2.2	0.435220125786164	.	185560001	185800000	#DADAFF	1	0.5
chr2	185800001	186040000	B.1.1.2.2.1.1.1.2.1.1	0.335849056603774	.	185800001	186040000	#DADAFF	1	0.5
chr2	186040001	186200000	B.1.1.2.2.1.1.1.2.1.2	0.334591194968553	.	186040001	186200000	#DADAFF	1	0.5
chr2	186200001	186480000	B.1.1.2.1.1.1.1.2	0.378616352201258	.	186200001	186480000	#DADAFF	1	0.5
chr2	186480001	186800000	B.1.1.2.1.1.1.1.1.2.2	0.379874213836478	.	186480001	186800000	#DADAFF	1	0.5
chr2	186800001	187040000	B.1.1.2.1.1.1.1.1.2.1	0.381132075471698	.	186800001	187040000	#DADAFF	1	0.5
chr2	187040001	187360000	A.2.2.2.2.2.2.2.2	0.446540880503145	.	187040001	187360000	#FFDADA	1	0.625
chr2	187360001	187640000	A.1.2.2.1.1.2.1.1.2.2	0.689308176100629	.	187360001	187640000	#FF4848	1	0.875
chr2	187640001	187760000	A.2.2.1.2.2.1.1.2.1	0.49685534591195	.	187640001	187760000	#FFDADA	1	0.625
chr2	187760001	188320000	A.2.2.2.2.1.2.2.1	0.462893081761006	.	187760001	188320000	#FFDADA	1	0.625
chr2	188320001	188760000	A.2.1.1.1.2.2.1.2	0.608805031446541	.	188320001	188760000	#FF9191	1	0.75
chr2	188760001	189120000	A.2.1.1.1.2.2.1.1.2.1	0.611320754716981	.	188760001	189120000	#FF9191	1	0.75
chr2	189120001	189360000	A.1.2.1.1.2.1.2.1	0.748427672955975	.	189120001	189360000	#FF4848	1	0.875
chr2	189360001	189960000	A.1.2.2.1.1.2.1.2.1	0.688050314465409	.	189360001	189960000	#FF4848	1	0.875
chr2	189960001	190320000	A.1.2.1.1.1.2.1.1.1.2.1	0.787421383647799	.	189960001	190320000	#FF4848	1	0.875
chr2	190320001	190520000	A.1.2.1.1.1.2.1.1.2.2.1	0.782389937106918	.	190320001	190520000	#FF4848	1	0.875
chr2	190520001	190760000	A.1.1.2.2.1.1.1.2.2.2.1.2.1	0.850314465408805	.	190520001	190760000	#FF0000	1	1
chr2	190760001	190960000	A.1.2.2.1.1.2.1.1.1.1	0.693081761006289	.	190760001	190960000	#FF4848	1	0.875
chr2	190960001	191160000	A.1.1.2.2.1.1.2.2.1	0.844025157232704	.	190960001	191160000	#FF0000	1	1
chr2	191160001	191440000	A.1.1.1.2.2.1.2.2.2	0.932075471698113	.	191160001	191440000	#FF0000	1	1
chr2	191440001	191560000	A.1.1.2.1.2.2.2.2.2	0.862893081761006	.	191440001	191560000	#FF0000	1	1
chr2	191560001	191720000	A.1.1.2.2.1.1.1.2.2.2.2	0.846540880503145	.	191560001	191720000	#FF0000	1	1
chr2	191720001	191880000	A.1.1.2.1.2.2.2.2.1	0.864150943396226	.	191720001	191880000	#FF0000	1	1
chr2	191880001	192120000	A.1.1.2.2.1.1.1.2.2.2.1.2.2.1	0.849056603773585	.	191880001	192120000	#FF0000	1	1
chr2	192120001	192360000	A.1.1.2.2.1.1.1.2.2.2.1.2.2.2	0.847798742138365	.	192120001	192360000	#FF0000	1	1
chr2	192360001	192600000	A.1.1.2.2.1.1.1.2.2.1.2.2	0.852830188679245	.	192360001	192600000	#FF0000	1	1
chr2	192600001	193000000	A.1.2.2.1.2.1.2.1.2	0.672955974842767	.	192600001	193000000	#FF4848	1	0.875
chr2	193000001	193240000	A.2.2.2.2.1.2.1.1	0.465408805031447	.	193000001	193240000	#FFDADA	1	0.625
chr2	193240001	193480000	B.1.1.1.1.1.2.1.2.1	0.437735849056604	.	193240001	193480000	#DADAFF	1	0.5
chr2	193480001	194120000	B.1.1.1.1.1.2.1.1.1	0.440251572327044	.	193480001	194120000	#DADAFF	1	0.5
chr2	194120001	194440000	B.1.1.1.1.1.2.1.1.2	0.438993710691824	.	194120001	194440000	#DADAFF	1	0.5
chr2	194440001	194920000	B.1.1.1.1.1.2.1.2.2.1	0.436477987421384	.	194440001	194920000	#DADAFF	1	0.5
chr2	194920001	195480000	B.1.1.2.1.1.1.1.1.1.1	0.383647798742138	.	194920001	195480000	#DADAFF	1	0.5
chr2	195480001	195640000	B.1.1.2.1.1.1.2.2	0.373584905660377	.	195480001	195640000	#DADAFF	1	0.5
chr2	195640001	195800000	B.1.1.2.2.1.1.1.2.2	0.333333333333333	.	195640001	195800000	#DADAFF	1	0.5
chr2	195800001	196240000	B.1.1.2.2.1.2.2.1.2	0.323270440251572	.	195800001	196240000	#DADAFF	1	0.5
chr2	196240001	196560000	A.2.1.2.2.1.1.1.2.1	0.567295597484277	.	196240001	196560000	#FF9191	1	0.75
chr2	196560001	196720000	A.2.2.2.2.2.2.1.2	0.449056603773585	.	196560001	196720000	#FFDADA	1	0.625
chr2	196720001	196960000	A.2.2.2.2.2.2.1.1	0.450314465408805	.	196720001	196960000	#FFDADA	1	0.625
chr2	196960001	197160000	A.1.2.2.1.2.2.1.2	0.667924528301887	.	196960001	197160000	#FF4848	1	0.875
chr2	197160001	197400000	A.2.1.2.2.1.1.1.1.1.2	0.569811320754717	.	197160001	197400000	#FF9191	1	0.75
chr2	197400001	197600000	A.1.2.2.1.1.2.2.1.1	0.685534591194969	.	197400001	197600000	#FF4848	1	0.875
chr2	197600001	197880000	A.1.2.1.2.1.1.2.1.1	0.729559748427673	.	197600001	197880000	#FF4848	1	0.875
chr2	197880001	198280000	A.1.2.1.2.1.2.1.1	0.725786163522013	.	197880001	198280000	#FF4848	1	0.875
chr2	198280001	198440000	A.1.2.1.2.1.1.1.1.1.2	0.733333333333333	.	198280001	198440000	#FF4848	1	0.875
chr2	198440001	198680000	A.2.1.2.2.2.1.1.2.2.1	0.545911949685535	.	198440001	198680000	#FF9191	1	0.75
chr2	198680001	199120000	B.2.1.1.2.1.1.2.1.1.2	0.178616352201258	.	198680001	199120000	#4848FF	1	0.25
chr2	199120001	199280000	B.1.2.2.2.1.2.1.2	0.217610062893082	.	199120001	199280000	#9191FF	1	0.375
chr2	199280001	199480000	B.2.1.1.2.2.2.2.2.2	0.152201257861635	.	199280001	199480000	#4848FF	1	0.25
chr2	199480001	200200000	B.2.1.1.2.1.1.2.2.2.1	0.172327044025157	.	199480001	200200000	#4848FF	1	0.25
chr2	200200001	200760000	A.2.2.1.2.2.2.2	0.490566037735849	.	200200001	200760000	#FFDADA	1	0.625
chr2	200760001	200880000	A.2.1.1.1.2.1.2.2.2.2	0.613836477987421	.	200760001	200880000	#FF9191	1	0.75
chr2	200880001	201160000	A.2.1.2.2.1.1.1.1.1.1	0.571069182389937	.	200880001	201160000	#FF9191	1	0.75
chr2	201160001	201360000	A.1.2.1.1.1.2.2.2.1.2.1	0.769811320754717	.	201160001	201360000	#FF4848	1	0.875
chr2	201360001	201600000	A.1.1.2.2.2.1.2.1.2	0.812578616352201	.	201360001	201600000	#FF0000	1	1
chr2	201600001	202120000	A.1.1.1.1.1.1.2	0.99748427672956	.	201600001	202120000	#FF0000	1	1
chr2	202120001	202320000	A.1.1.2.2.1.1.1.2.2.2.1.1	0.851572327044025	.	202120001	202320000	#FF0000	1	1
chr2	202320001	202480000	A.1.2.1.1.1.2.2.1.2.2	0.772327044025157	.	202320001	202480000	#FF4848	1	0.875
chr2	202480001	203080000	A.1.1.1.2.1.2.1.1	0.953459119496855	.	202480001	203080000	#FF0000	1	1
chr2	203080001	203360000	A.1.1.1.2.2.1.1.1.2	0.943396226415094	.	203080001	203360000	#FF0000	1	1
chr2	203360001	203640000	A.1.1.2.1.2.1.2.1.1	0.872955974842767	.	203360001	203640000	#FF0000	1	1
chr2	203640001	203920000	A.1.1.2.2.2.1.2.1.1	0.813836477987421	.	203640001	203920000	#FF0000	1	1
chr2	203920001	204320000	A.1.1.2.1.2.1.2.1.2	0.871698113207547	.	203920001	204320000	#FF0000	1	1
chr2	204320001	204800000	A.2.1.1.1.2.1.2.2.1.1	0.617610062893082	.	204320001	204800000	#FF9191	1	0.75
chr2	204800001	205120000	B.1.2.2.2.1.2.2.1.1.1	0.216352201257862	.	204800001	205120000	#9191FF	1	0.375
chr2	205120001	205240000	B.2.1.1.2.1.1.2.1.2.2	0.174842767295597	.	205120001	205240000	#4848FF	1	0.25
chr2	205240001	205480000	B.2.1.1.2.2.2.2.1	0.154716981132075	.	205240001	205480000	#4848FF	1	0.25
chr2	205480001	205800000	B.2.2.1.2.1.1.2	0.0880503144654088	.	205480001	205800000	#0000FF	1	0.125
chr2	205800001	206120000	B.2.1.2.2.2.1	0.123270440251572	.	205800001	206120000	#4848FF	1	0.25
chr2	206120001	206520000	B.2.1.1.2.2.2.2.2.1	0.153459119496855	.	206120001	206520000	#4848FF	1	0.25
chr2	206520001	206840000	A.2.2.2.2.2.1.1.1	0.459119496855346	.	206520001	206840000	#FFDADA	1	0.625
chr2	206840001	207040000	A.2.1.1.1.2.1.2.1.1	0.620125786163522	.	206840001	207040000	#FF9191	1	0.75
chr2	207040001	207560000	A.2.2.2.2.2.1.1.2.2.1	0.456603773584906	.	207040001	207560000	#FFDADA	1	0.625
chr2	207560001	207920000	A.2.2.2.2.2.1.1.2.2.2	0.455345911949686	.	207560001	207920000	#FFDADA	1	0.625
chr2	207920001	208400000	A.2.1.2.2.2.1.1.1.1	0.549685534591195	.	207920001	208400000	#FF9191	1	0.75
chr2	208400001	208680000	A.1.2.1.1.1.2.2.2.1.2.2	0.768553459119497	.	208400001	208680000	#FF4848	1	0.875
chr2	208680001	208920000	A.1.2.1.2.1.2.1.2	0.724528301886792	.	208680001	208920000	#FF4848	1	0.875
chr2	208920001	209240000	A.2.1.1.1.2.1.2.2.1.2	0.616352201257862	.	208920001	209240000	#FF9191	1	0.75
chr2	209240001	209520000	B.1.2.2.2.1.2.1.1	0.218867924528302	.	209240001	209520000	#9191FF	1	0.375
chr2	209520001	210200000	B.2.1.1.2.1.1.2.1.1.1	0.179874213836478	.	209520001	210200000	#4848FF	1	0.25
chr2	210200001	210400000	A.2.2.1.2.2.2.1.1	0.493081761006289	.	210200001	210400000	#FFDADA	1	0.625
chr2	210400001	210560000	B.1.1.1.1.1.1.2.2	0.441509433962264	.	210400001	210560000	#DADAFF	1	0.5
chr2	210560001	210840000	B.1.1.2.2.1.1.2.2.1.2	0.329559748427673	.	210560001	210840000	#DADAFF	1	0.5
chr2	210840001	211080000	A.2.1.2.2.2.1.1.1.2	0.548427672955975	.	210840001	211080000	#FF9191	1	0.75
chr2	211080001	211320000	B.1.1.2.2.1.2.2.2.1.2	0.320754716981132	.	211080001	211320000	#DADAFF	1	0.5
chr2	211320001	211880000	B.1.1.2.2.1.2.2.2.1.1	0.322012578616352	.	211320001	211880000	#DADAFF	1	0.5
chr2	211880001	212040000	B.1.1.2.2.1.1.2.2.1.1	0.330817610062893	.	211880001	212040000	#DADAFF	1	0.5
chr2	212040001	212560000	B.1.2.1.1.1.1.1.2.1	0.29811320754717	.	212040001	212560000	#9191FF	1	0.375
chr2	212560001	213040000	B.1.1.1.1.1.2.2.1.2	0.432704402515723	.	212560001	213040000	#DADAFF	1	0.5
chr2	213040001	213440000	B.1.1.1.1.1.1.2.1	0.442767295597484	.	213040001	213440000	#DADAFF	1	0.5
chr2	213440001	213760000	B.1.1.2.2.1.2.2.2.2.2	0.318238993710692	.	213440001	213760000	#DADAFF	1	0.5
chr2	213760001	214040000	B.1.1.2.1.1.1.2.1.1.2	0.376100628930818	.	213760001	214040000	#DADAFF	1	0.5
chr2	214040001	214200000	B.1.1.1.1.1.2.2.2	0.431446540880503	.	214040001	214200000	#DADAFF	1	0.5
chr2	214200001	214360000	B.1.1.2.2.1.2.2.2.2.1	0.319496855345912	.	214200001	214360000	#DADAFF	1	0.5
chr2	214360001	214600000	B.1.2.2.1.1.2.1.2	0.244025157232704	.	214360001	214600000	#9191FF	1	0.375
chr2	214600001	214800000	B.1.1.2.1.1.1.2.1.2	0.374842767295597	.	214600001	214800000	#DADAFF	1	0.5
chr2	214800001	215120000	B.1.1.1.1.1.2.2.1.1	0.433962264150943	.	214800001	215120000	#DADAFF	1	0.5
chr2	215120001	215560000	B.1.2.1.1.1.1.1.2.2	0.29685534591195	.	215120001	215560000	#9191FF	1	0.375
chr2	215560001	215720000	A.2.2.1.2.2.2.1.2	0.491823899371069	.	215560001	215720000	#FFDADA	1	0.625
chr2	215720001	215960000	B.1.1.2.1.1.1.2.1.1.1	0.377358490566038	.	215720001	215960000	#DADAFF	1	0.5
chr2	215960001	216160000	A.2.2.2.2.2.1.1.2.1	0.457861635220126	.	215960001	216160000	#FFDADA	1	0.625
chr2	216160001	216320000	A.2.1.1.1.2.1.2.2.2.1	0.615094339622641	.	216160001	216320000	#FF9191	1	0.75
chr2	216320001	216840000	A.2.2.1.1.1.1.1.2	0.534591194968553	.	216320001	216840000	#FFDADA	1	0.625
chr2	216840001	217080000	A.1.2.1.2.1.1.1.1.1.1.1	0.735849056603774	.	216840001	217080000	#FF4848	1	0.875
chr2	217080001	217320000	A.1.2.2.1.2.2.2.2	0.665408805031447	.	217080001	217320000	#FF4848	1	0.875
chr2	217320001	217560000	A.1.2.2.1.1.2.2.1.2.2	0.683018867924528	.	217320001	217560000	#FF4848	1	0.875
chr2	217560001	217880000	B.1.2.1.1.2.1.1.1.2	0.284276729559748	.	217560001	217880000	#9191FF	1	0.375
chr2	217880001	218040000	B.1.2.1.1.2.1.1.2	0.283018867924528	.	217880001	218040000	#9191FF	1	0.375
chr2	218040001	218640000	B.1.2.2.1.1.2.2.1.2	0.241509433962264	.	218040001	218640000	#9191FF	1	0.375
chr2	218640001	219040000	A.1.1.2.2.1.1.2.1	0.845283018867925	.	218640001	219040000	#FF0000	1	1
chr2	219040001	219440000	A.1.1.1.1.2.1.1.1.2.1	0.993710691823899	.	219040001	219440000	#FF0000	1	1
chr2	219440001	219840000	A.1.1.1.1.2.1.1.1.2.2	0.992452830188679	.	219440001	219840000	#FF0000	1	1
chr2	219840001	220040000	A.1.1.1.2.2.2.1.2.1	0.928301886792453	.	219840001	220040000	#FF0000	1	1
chr2	220040001	220200000	A.1.1.2.1.1.2.1.2.2.2	0.883018867924528	.	220040001	220200000	#FF0000	1	1
chr2	220200001	220560000	A.1.1.1.2.1.1.1.1.1.1.1	0.976100628930818	.	220200001	220560000	#FF0000	1	1
chr2	220560001	221160000	A.2.2.1.2.1.1.1	0.508176100628931	.	220560001	221160000	#FFDADA	1	0.625
chr2	221160001	221520000	B.1.1.2.2.1.1.2.1	0.332075471698113	.	221160001	221520000	#DADAFF	1	0.5
chr2	221520001	221760000	B.1.2.2.1.1.2.1.1.2	0.245283018867925	.	221520001	221760000	#9191FF	1	0.375
chr2	221760001	222280000	B.1.2.2.2.1.2.2.1.1.2.1	0.215094339622642	.	221760001	222280000	#9191FF	1	0.375
chr2	222280001	222480000	B.1.2.1.1.1.1.2	0.29559748427673	.	222280001	222480000	#9191FF	1	0.375
chr2	222480001	222840000	B.2.1.1.2.1.1.2.2.1	0.173584905660377	.	222480001	222840000	#4848FF	1	0.25
chr2	222840001	223160000	B.1.2.2.2.1.2.2.1.1.2.2	0.213836477987421	.	222840001	223160000	#9191FF	1	0.375
chr2	223160001	223480000	B.1.1.2.1.2.1.2.2.2	0.352201257861635	.	223160001	223480000	#DADAFF	1	0.5
chr2	223480001	223800000	A.1.2.1.1.1.2.2.2.2.1.2	0.766037735849057	.	223480001	223800000	#FF4848	1	0.875
chr2	223800001	224080000	A.1.2.2.1.2.2.1.1.2	0.669182389937107	.	223800001	224080000	#FF4848	1	0.875
chr2	224080001	224320000	A.2.1.1.1.2.1.1.2.2	0.621383647798742	.	224080001	224320000	#FF9191	1	0.75
chr2	224320001	224560000	A.1.1.2.2.1.2.2.1.1.1	0.830188679245283	.	224320001	224560000	#FF0000	1	1
chr2	224560001	224800000	A.1.1.2.1.2.2.2.1	0.865408805031447	.	224560001	224800000	#FF0000	1	1
chr2	224800001	225120000	A.1.2.1.1.1.2.2.2.2.1.1	0.767295597484277	.	224800001	225120000	#FF4848	1	0.875
chr2	225120001	225480000	A.1.2.1.2.1.1.2.1.2	0.728301886792453	.	225120001	225480000	#FF4848	1	0.875
chr2	225480001	225880000	A.2.1.2.2.2.2.2	0.538364779874214	.	225480001	225880000	#FF9191	1	0.75
chr2	225880001	225960000	B.1.1.2.2.1.1.2.2.2.1	0.328301886792453	.	225880001	225960000	#DADAFF	1	0.5
chr2	225960001	226200000	B.1.1.2.2.1.1.2.2.2.2	0.327044025157233	.	225960001	226200000	#DADAFF	1	0.5
chr2	226200001	226560000	B.1.1.2.2.1.2.2.1.1	0.324528301886792	.	226200001	226560000	#DADAFF	1	0.5
chr2	226560001	226880000	A.2.1.1.1.2.2.2.1	0.607547169811321	.	226560001	226880000	#FF9191	1	0.75
chr2	226880001	227080000	A.1.2.2.1.1.2.2.2	0.681761006289308	.	226880001	227080000	#FF4848	1	0.875
chr2	227080001	227480000	A.1.2.1.2.1.1.2.2	0.727044025157233	.	227080001	227480000	#FF4848	1	0.875
chr2	227480001	227680000	A.1.2.1.2.1.1.1.1.1.1.2	0.734591194968553	.	227480001	227680000	#FF4848	1	0.875
chr2	227680001	228000000	A.2.1.1.1.2.1.1.2.1	0.622641509433962	.	227680001	228000000	#FF9191	1	0.75
chr2	228000001	228160000	A.2.1.2.2.1.1.1.2.2	0.566037735849057	.	228000001	228160000	#FF9191	1	0.75
chr2	228160001	228480000	A.1.2.2.1.2.2.1.1.1	0.670440251572327	.	228160001	228480000	#FF4848	1	0.875
chr2	228480001	228760000	A.2.1.2.2.2.1.1.2.2.2	0.544654088050314	.	228480001	228760000	#FF9191	1	0.75
chr2	228760001	228960000	B.1.2.2.1.1.2.1.1.1	0.246540880503145	.	228760001	228960000	#9191FF	1	0.375
chr2	228960001	229120000	B.2.1.1.2.1.1.2.1.2.1.1	0.177358490566038	.	228960001	229120000	#4848FF	1	0.25
chr2	229120001	229280000	B.2.1.1.2.1.1.2.1.2.1.2	0.176100628930818	.	229120001	229280000	#4848FF	1	0.25
chr2	229280001	229480000	B.1.2.2.2.1.2.2.2	0.211320754716981	.	229280001	229480000	#9191FF	1	0.375
chr2	229480001	229960000	B.2.2.1.1.1.2.2	0.106918238993711	.	229480001	229960000	#0000FF	1	0.125
chr2	229960001	230200000	B.2.1.1.2.1.1.2.2.2.2	0.171069182389937	.	229960001	230200000	#4848FF	1	0.25
chr2	230200001	230600000	B.1.1.2.1.2.1.2.2.1	0.353459119496855	.	230200001	230600000	#DADAFF	1	0.5
chr2	230600001	231200000	A.1.2.1.1.1.2.2.2.1.1	0.771069182389937	.	230600001	231200000	#FF4848	1	0.875
chr2	231200001	231480000	A.1.2.2.1.1.2.2.1.2.1	0.684276729559748	.	231200001	231480000	#FF4848	1	0.875
chr2	231480001	231680000	A.1.1.2.2.1.1.1.2.1.1	0.857861635220126	.	231480001	231680000	#FF0000	1	1
chr2	231680001	231960000	A.1.1.1.2.2.1.1.1.1	0.944654088050314	.	231680001	231960000	#FF0000	1	1
chr2	231960001	232320000	A.1.1.1.2.1.1.1.1.1.2	0.973584905660377	.	231960001	232320000	#FF0000	1	1
chr2	232320001	232680000	A.1.1.1.1.2.2.1.1.2.2	0.981132075471698	.	232320001	232680000	#FF0000	1	1
chr2	232680001	232800000	A.1.2.1.1.2.2.2.1.2	0.739622641509434	.	232680001	232800000	#FF4848	1	0.875
chr2	232800001	233120000	A.1.1.2.2.1.2.1.1.2.2	0.835220125786164	.	232800001	233120000	#FF0000	1	1
chr2	233120001	233400000	A.1.1.2.1.2.2.1.2.2	0.866666666666667	.	233120001	233400000	#FF0000	1	1
chr2	233400001	233680000	A.1.1.1.2.2.2.1.2.2	0.927044025157233	.	233400001	233680000	#FF0000	1	1
chr2	233680001	233880000	A.1.1.2.1.1.2.1.2.1	0.885534591194969	.	233680001	233880000	#FF0000	1	1
chr2	233880001	234000000	A.1.1.1.2.1.1.1.1.1.1.2	0.974842767295597	.	233880001	234000000	#FF0000	1	1
chr2	234040001	234400000	A.1.1.1.2.1.1.1.1.1.1.2	0.974842767295597	.	234040001	234400000	#FF0000	1	1
chr2	234400001	234800000	A.1.2.1.1.2.1.1.1.2.2.1	0.758490566037736	.	234400001	234800000	#FF4848	1	0.875
chr2	234800001	235040000	A.1.2.2.1.1.1.1.1	0.69937106918239	.	234800001	235040000	#FF4848	1	0.875
chr2	235040001	235400000	A.1.1.2.2.1.1.2.2.2.2	0.841509433962264	.	235040001	235400000	#FF0000	1	1
chr2	235400001	235520000	A.2.1.1.1.1.1.1.2	0.633962264150943	.	235400001	235520000	#FF9191	1	0.75
chr2	235520001	235800000	A.1.2.1.1.2.1.1.1.1.1.1	0.763522012578616	.	235520001	235800000	#FF4848	1	0.875
chr2	235800001	235960000	A.1.2.1.1.1.2.2.1.2.1	0.773584905660377	.	235800001	235960000	#FF4848	1	0.875
chr2	235960001	236400000	A.1.1.2.2.1.1.2.2.2.1	0.842767295597484	.	235960001	236400000	#FF0000	1	1
chr2	236400001	236680000	A.1.2.1.1.2.1.1.1.1.2	0.761006289308176	.	236400001	236680000	#FF4848	1	0.875
chr2	236680001	237120000	A.2.1.2.2.2.2.1	0.539622641509434	.	236680001	237120000	#FF9191	1	0.75
chr2	237120001	237400000	B.1.1.2.2.1.2.1	0.325786163522013	.	237120001	237400000	#DADAFF	1	0.5
chr2	237400001	237720000	B.1.2.2.1.1.2.2.1.1	0.242767295597484	.	237400001	237720000	#9191FF	1	0.375
chr2	237720001	238000000	B.1.2.1.1.2.1.1.1.1	0.285534591194969	.	237720001	238000000	#9191FF	1	0.375
chr2	238000001	238360000	A.1.2.2.1.2.2.2.1	0.666666666666667	.	238000001	238360000	#FF4848	1	0.875
chr2	238360001	238520000	A.1.2.1.2.1.1.1.1.2	0.732075471698113	.	238360001	238520000	#FF4848	1	0.875
chr2	238520001	238760000	A.1.1.2.2.1.1.1.2.1.2	0.856603773584906	.	238520001	238760000	#FF0000	1	1
chr2	238760001	239000000	A.1.1.2.1.2.2.1.1	0.869182389937107	.	238760001	239000000	#FF0000	1	1
chr2	239000001	239160000	A.1.1.2.2.1.2.1.2.2	0.831446540880503	.	239000001	239160000	#FF0000	1	1
chr2	239160001	239360000	A.1.1.2.1.2.2.1.2.1	0.867924528301887	.	239160001	239360000	#FF0000	1	1
chr2	239360001	239600000	A.1.2.1.1.2.1.1.1.1.1.2	0.762264150943396	.	239360001	239600000	#FF4848	1	0.875
chr2	239600001	239800000	A.1.2.1.1.2.1.1.1.2.2.2	0.757232704402516	.	239600001	239800000	#FF4848	1	0.875
chr2	239840001	239920000	A.1.2.1.1.2.1.1.1.2.2.2	0.757232704402516	.	239840001	239920000	#FF4848	1	0.875
chr2	239920001	240120000	A.1.2.1.1.2.2.1.1	0.745911949685535	.	239920001	240120000	#FF4848	1	0.875
chr2	240120001	240280000	A.1.1.2.2.1.2.2.1.2.2	0.825157232704403	.	240120001	240280000	#FF0000	1	1
chr2	240280001	240760000	A.1.2.1.1.2.1.1.1.2.1	0.759748427672956	.	240280001	240760000	#FF4848	1	0.875
chr2	240760001	241160000	A.1.1.2.2.1.2.1.1.2.1	0.836477987421384	.	240760001	241160000	#FF0000	1	1
chr2	241160001	241360000	A.1.1.2.2.1.2.1.2.1.1	0.833962264150943	.	241160001	241360000	#FF0000	1	1
chr2	241360001	241760000	A.1.1.1.2.2.2.1.1.1	0.930817610062893	.	241360001	241760000	#FF0000	1	1
chr2	241760001	242000000	A.1.1.2.1.1.2.2.2.2	0.877987421383648	.	241760001	242000000	#FF0000	1	1
chr2	242000001	242200000	A.1.1.2.2.1.2.1.2.1.2	0.832704402515723	.	242000001	242200000	#FF0000	1	1
chr2	242200001	242880000	A.1.1.1.1.2.1.1.1.1	0.994968553459119	.	242200001	242880000	#FF0000	1	1
chr2	242880001	243080000	A.1.2.1.1.2.2.2.1.1.2.1	0.742138364779874	.	242880001	243080000	#FF4848	1	0.875
chr3	80001	440000	B.2.2.1.1.2.2.2.2.2	0.0987460815047022	.	80001	440000	#0000FF	1	0.125
chr3	440001	880000	B.2.2.1.1.2.1.2.2.1.2	0.109717868338558	.	440001	880000	#0000FF	1	0.125
chr3	880001	1040000	B.2.1.2.1.1.2.2	0.147335423197492	.	880001	1040000	#4848FF	1	0.25
chr3	1040001	1360000	B.2.1.2.1.2.2.2.2	0.139498432601881	.	1040001	1360000	#4848FF	1	0.25
chr3	1360001	1600000	B.2.2.1.1.2.1.1.1	0.122257053291536	.	1360001	1600000	#0000FF	1	0.125
chr3	1600001	1760000	B.2.1.2.1.1.1	0.150470219435737	.	1600001	1760000	#4848FF	1	0.25
chr3	1760001	1960000	B.2.1.2.1.1.2.1	0.148902821316614	.	1760001	1960000	#4848FF	1	0.25
chr3	1960001	2440000	B.2.2.1.1.2.1.2.2.1.1	0.11128526645768	.	1960001	2440000	#0000FF	1	0.125
chr3	2440001	2720000	B.2.1.2.1.2.2.2.1	0.141065830721003	.	2440001	2720000	#4848FF	1	0.25
chr3	2720001	3040000	B.2.2.1.1.2.1.2.1.1.2	0.117554858934169	.	2720001	3040000	#0000FF	1	0.125
chr3	3040001	3240000	B.1.1.2.2.2.1.1.1	0.286833855799373	.	3040001	3240000	#DADAFF	1	0.5
chr3	3240001	3800000	B.2.2.2.1.2.1.2.1.1	0.0360501567398119	.	3240001	3800000	#0000FF	1	0.125
chr3	3800001	4040000	B.2.2.1.1.2.1.2.1.1.1	0.119122257053292	.	3800001	4040000	#0000FF	1	0.125
chr3	4040001	4160000	B.2.1.2.2.2.1.1	0.136363636363636	.	4040001	4160000	#4848FF	1	0.25
chr3	4240001	4280000	B.2.1.2.2.2.1.1	0.136363636363636	.	4240001	4280000	#4848FF	1	0.25
chr3	4320001	4760000	A.2.2.1.1.1.2.1.1.1	0.487460815047022	.	4320001	4760000	#FFDADA	1	0.625
chr3	4760001	5080000	A.1.1.2.2.1.1.1.2.2.1	0.810344827586207	.	4760001	5080000	#FF0000	1	1
chr3	5080001	5280000	A.1.2.1.1.2.2.2.1.1.1	0.703761755485893	.	5080001	5280000	#FF4848	1	0.875
chr3	5280001	5480000	A.2.2.2.2.1.1.2.1.1	0.396551724137931	.	5280001	5480000	#FFDADA	1	0.625
chr3	5480001	5720000	B.1.2.2.1.1.2.2.2.2.2.1	0.203761755485893	.	5480001	5720000	#9191FF	1	0.375
chr3	5720001	5840000	A.2.2.2.2.2.2.1.2	0.379310344827586	.	5720001	5840000	#FFDADA	1	0.625
chr3	5840001	6320000	B.1.2.2.1.1.2.2.2.2.2.2	0.202194357366771	.	5840001	6320000	#9191FF	1	0.375
chr3	6320001	6880000	B.2.2.1.1.2.2.2.1.2	0.101880877742947	.	6320001	6880000	#0000FF	1	0.125
chr3	6880001	7360000	B.2.2.1.1.2.2.2.1.1	0.103448275862069	.	6880001	7360000	#0000FF	1	0.125
chr3	7360001	7720000	B.1.2.1.2.2.2.2.2	0.235109717868339	.	7360001	7720000	#9191FF	1	0.375
chr3	7720001	8080000	A.2.2.2.2.2.2.1.1	0.380877742946708	.	7720001	8080000	#FFDADA	1	0.625
chr3	8080001	8480000	B.1.2.1.1.1.2.2.1.2	0.269592476489028	.	8080001	8480000	#9191FF	1	0.375
chr3	8480001	8680000	A.2.1.2.1.2.1.2.2.2	0.53448275862069	.	8480001	8680000	#FF9191	1	0.75
chr3	8680001	8920000	A.1.2.1.1.2.2.2.1.2	0.700626959247649	.	8680001	8920000	#FF4848	1	0.875
chr3	8920001	9400000	A.1.1.2.1.1.1.2.1.2.1	0.858934169278997	.	8920001	9400000	#FF0000	1	1
chr3	9400001	9520000	A.1.2.1.1.1.1.1.1.1	0.752351097178683	.	9400001	9520000	#FF4848	1	0.875
chr3	9520001	9720000	A.1.1.2.2.2.2.2.1.1.2	0.75705329153605	.	9520001	9720000	#FF0000	1	1
chr3	9720001	10000000	A.1.1.1.2.2.1.2.2.1	0.90282131661442	.	9720001	10000000	#FF0000	1	1
chr3	10000001	10360000	A.1.1.1.1.2.1.2.1.2.1	0.968652037617555	.	10000001	10360000	#FF0000	1	1
chr3	10360001	10800000	A.1.1.2.1.2.2.2.2.2	0.816614420062696	.	10360001	10800000	#FF0000	1	1
chr3	10800001	11000000	A.1.2.2.1.1.1.2.2	0.650470219435737	.	10800001	11000000	#FF4848	1	0.875
chr3	11000001	11160000	A.1.2.1.1.1.1.1.2.1.2.2	0.746081504702194	.	11000001	11160000	#FF4848	1	0.875
chr3	11160001	11360000	A.1.1.1.2.2.2.1.2.1.2.1.1.2	0.890282131661442	.	11160001	11360000	#FF0000	1	1
chr3	11360001	11560000	A.1.1.2.2.2.1.1.2.2	0.768025078369906	.	11360001	11560000	#FF0000	1	1
chr3	11560001	11880000	A.1.1.2.1.1.1.1.2.2	0.866771159874608	.	11560001	11880000	#FF0000	1	1
chr3	11880001	12160000	A.1.2.1.1.1.2.2.2.2	0.722570532915361	.	11880001	12160000	#FF4848	1	0.875
chr3	12160001	12600000	A.1.1.1.1.2.2.1.2.1.1	0.954545454545455	.	12160001	12600000	#FF0000	1	1
chr3	12600001	12880000	A.1.1.1.1.2.1.2.2.1.2	0.963949843260188	.	12600001	12880000	#FF0000	1	1
chr3	12880001	13120000	A.1.1.1.2.2.2.1.2.1.2.1.2	0.88871473354232	.	12880001	13120000	#FF0000	1	1
chr3	13120001	13520000	A.1.1.1.2.2.2.1.2.1.2.1.1.1	0.891849529780564	.	13120001	13520000	#FF0000	1	1
chr3	13520001	13720000	A.1.1.2.2.2.2.2.1.2	0.755485893416928	.	13520001	13720000	#FF0000	1	1
chr3	13720001	13960000	A.1.2.1.1.1.1.2.1.1	0.74294670846395	.	13720001	13960000	#FF4848	1	0.875
chr3	13960001	14160000	A.1.2.2.2.2.1.2.1.2	0.608150470219436	.	13960001	14160000	#FF4848	1	0.875
chr3	14160001	14320000	A.1.1.2.1.2.2.2.2.1.1	0.81974921630094	.	14160001	14320000	#FF0000	1	1
chr3	14320001	14680000	A.1.1.1.1.2.2.2.1.2	0.945141065830721	.	14320001	14680000	#FF0000	1	1
chr3	14680001	15120000	A.1.1.1.1.2.2.1.2.1.2.2	0.95141065830721	.	14680001	15120000	#FF0000	1	1
chr3	15120001	15440000	A.1.1.1.1.2.2.2.2.2.1	0.940438871473354	.	15120001	15440000	#FF0000	1	1
chr3	15440001	15640000	A.1.1.2.1.1.1.2.1.2.2	0.857366771159875	.	15440001	15640000	#FF0000	1	1
chr3	15640001	15880000	A.1.1.2.1.1.1.2.1.1.1.1.1	0.865203761755486	.	15640001	15880000	#FF0000	1	1
chr3	15880001	16320000	A.1.1.2.2.1.1.1.1	0.815047021943574	.	15880001	16320000	#FF0000	1	1
chr3	16320001	16640000	A.2.1.1.2.1.1.2	0.573667711598746	.	16320001	16640000	#FF9191	1	0.75
chr3	16640001	16880000	B.1.1.2.1.1.2.2.1	0.310344827586207	.	16640001	16880000	#DADAFF	1	0.5
chr3	16880001	17040000	A.2.2.2.2.2.2.2.1	0.377742946708464	.	16880001	17040000	#FFDADA	1	0.625
chr3	17040001	17320000	A.2.2.2.2.2.2.2.2	0.376175548589342	.	17040001	17320000	#FFDADA	1	0.625
chr3	17320001	17560000	A.2.1.2.2.2.1.1.2	0.506269592476489	.	17320001	17560000	#FF9191	1	0.75
chr3	17560001	17800000	A.1.2.1.2.2.2.1.2.1	0.661442006269592	.	17560001	17800000	#FF4848	1	0.875
chr3	17800001	18080000	A.2.2.1.1.1.2.1.2.1	0.484326018808777	.	17800001	18080000	#FFDADA	1	0.625
chr3	18080001	18200000	A.2.1.2.2.2.1.1.1	0.507836990595611	.	18080001	18200000	#FF9191	1	0.75
chr3	18200001	18520000	B.1.1.2.1.1.2.2.2	0.308777429467085	.	18200001	18520000	#DADAFF	1	0.5
chr3	18520001	18840000	B.2.1.2.2.2.2.1	0.133228840125392	.	18520001	18840000	#4848FF	1	0.25
chr3	18840001	19360000	B.2.2.2.1.2.2.2.1.1.2.2	0.0172413793103448	.	18840001	19360000	#0000FF	1	0.125
chr3	19360001	19760000	B.2.2.2.1.2.1.2.1.2	0.0344827586206897	.	19360001	19760000	#0000FF	1	0.125
chr3	19760001	19960000	B.2.1.1.1.1.2.1	0.170846394984326	.	19760001	19960000	#4848FF	1	0.25
chr3	19960001	20240000	A.2.1.2.1.2.1.2.1.1	0.540752351097179	.	19960001	20240000	#FF9191	1	0.75
chr3	20240001	20440000	B.1.2.2.1.1.2.2.2.1	0.206896551724138	.	20240001	20440000	#9191FF	1	0.375
chr3	20440001	20760000	B.2.2.1.1.2.2.2.2.1	0.100313479623824	.	20440001	20760000	#0000FF	1	0.125
chr3	20760001	21000000	B.2.2.1.1.2.1.2.1.2.1	0.115987460815047	.	20760001	21000000	#0000FF	1	0.125
chr3	21000001	21400000	B.2.2.1.2.2.1.2	0.0721003134796238	.	21000001	21400000	#0000FF	1	0.125
chr3	21400001	21640000	B.2.2.1.1.2.1.2.1.2.2.1	0.114420062695925	.	21400001	21640000	#0000FF	1	0.125
chr3	21640001	21800000	B.2.1.2.1.2.2.1	0.142633228840125	.	21640001	21800000	#4848FF	1	0.25
chr3	21800001	22040000	B.2.2.1.1.2.1.2.1.2.2.2	0.112852664576803	.	21800001	22040000	#0000FF	1	0.125
chr3	22040001	22240000	B.2.2.1.1.2.1.1.2	0.120689655172414	.	22040001	22240000	#0000FF	1	0.125
chr3	22240001	22520000	B.2.2.1.1.2.1.2.2.2	0.108150470219436	.	22240001	22520000	#0000FF	1	0.125
chr3	22520001	22880000	B.2.2.2.1.2.2.2.1.2	0.0156739811912226	.	22520001	22880000	#0000FF	1	0.125
chr3	22880001	23200000	B.2.1.1.2.2.1	0.156739811912226	.	22880001	23200000	#4848FF	1	0.25
chr3	23200001	23680000	A.2.2.1.1.1.2.1.2.2	0.482758620689655	.	23200001	23680000	#FFDADA	1	0.625
chr3	23680001	24040000	A.1.1.2.2.1.1.1.2.2.2	0.808777429467085	.	23680001	24040000	#FF0000	1	1
chr3	24040001	24280000	A.2.1.2.1.2.2.1.2.2.2	0.520376175548589	.	24040001	24280000	#FF9191	1	0.75
chr3	24280001	24440000	A.2.2.2.2.1.1.2.1.2.1.1	0.394984326018809	.	24280001	24440000	#FFDADA	1	0.625
chr3	24440001	24720000	A.2.2.1.2.2.2.2.1.1.2	0.440438871473354	.	24440001	24720000	#FFDADA	1	0.625
chr3	24720001	24960000	B.1.2.2.1.1.2.2.2.2.1	0.205329153605016	.	24720001	24960000	#9191FF	1	0.375
chr3	24960001	25160000	B.1.2.2.2.2.2.2	0.177115987460815	.	24960001	25160000	#9191FF	1	0.375
chr3	25160001	25400000	B.2.1.1.2.2.2.2	0.152037617554859	.	25160001	25400000	#4848FF	1	0.25
chr3	25400001	25680000	B.1.1.2.2.2.1.1.2.1.2	0.283699059561129	.	25400001	25680000	#DADAFF	1	0.5
chr3	25680001	25960000	A.2.2.1.1.1.2.1.1.2	0.4858934169279	.	25680001	25960000	#FFDADA	1	0.625
chr3	25960001	26480000	B.2.2.2.1.2.2.2.2.2	0.0125391849529781	.	25960001	26480000	#0000FF	1	0.125
chr3	26480001	26920000	B.2.2.2.1.2.2.2.1.1.1	0.0203761755485893	.	26480001	26920000	#0000FF	1	0.125
chr3	26920001	27160000	B.2.1.1.2.2.2.1.1	0.155172413793103	.	26920001	27160000	#4848FF	1	0.25
chr3	27160001	27360000	A.2.2.1.2.2.2.2.1.1.1	0.442006269592476	.	27160001	27360000	#FFDADA	1	0.625
chr3	27360001	27600000	A.1.2.1.1.2.2.2.1.1.2	0.702194357366771	.	27360001	27600000	#FF4848	1	0.875
chr3	27600001	27960000	A.2.1.2.1.2.1.2.1.2.1	0.539184952978056	.	27600001	27960000	#FF9191	1	0.75
chr3	27960001	28120000	A.2.2.2.2.1.1.2.1.2.1.2	0.393416927899687	.	27960001	28120000	#FFDADA	1	0.625
chr3	28120001	28280000	A.2.2.2.2.1.1.2.1.2.2	0.391849529780564	.	28120001	28280000	#FFDADA	1	0.625
chr3	28280001	28400000	A.2.1.2.1.2.2.1.2.2.1	0.521943573667712	.	28280001	28400000	#FF9191	1	0.75
chr3	28400001	28840000	B.1.2.1.2.2.2.2.1.2	0.236677115987461	.	28400001	28840000	#9191FF	1	0.375
chr3	28840001	29200000	B.1.2.2.1.1.2.2.1.2	0.20846394984326	.	28840001	29200000	#9191FF	1	0.375
chr3	29200001	29400000	B.1.1.2.2.2.1.1.2.2.2	0.280564263322884	.	29200001	29400000	#DADAFF	1	0.5
chr3	29400001	29680000	B.1.2.1.2.2.2.2.1.1	0.238244514106583	.	29400001	29680000	#9191FF	1	0.375
chr3	29680001	30040000	B.1.1.2.2.2.1.1.2.2.1	0.282131661442006	.	29680001	30040000	#DADAFF	1	0.5
chr3	30040001	30280000	A.2.1.2.1.2.1.2.1.2.2	0.537617554858934	.	30040001	30280000	#FF9191	1	0.75
chr3	30280001	30600000	A.1.2.1.2.2.2.1.2.2	0.65987460815047	.	30280001	30600000	#FF4848	1	0.875
chr3	30600001	30760000	A.1.2.1.2.2.2.1.1	0.663009404388715	.	30600001	30760000	#FF4848	1	0.875
chr3	30760001	31240000	A.2.1.2.1.2.1.2.2.1	0.536050156739812	.	30760001	31240000	#FF9191	1	0.75
chr3	31240001	31560000	A.1.2.2.2.2.2.1.2	0.598746081504702	.	31240001	31560000	#FF4848	1	0.875
chr3	31560001	31880000	A.1.1.2.2.1.2.2.2.2.2	0.775862068965517	.	31560001	31880000	#FF0000	1	1
chr3	31880001	32040000	A.1.1.2.2.1.2.2.2.1	0.778996865203762	.	31880001	32040000	#FF0000	1	1
chr3	32040001	32200000	A.1.2.1.1.1.2.2.1.2.2	0.725705329153605	.	32040001	32200000	#FF4848	1	0.875
chr3	32200001	32440000	A.1.1.1.2.1.2.1.1.2.1	0.921630094043887	.	32200001	32440000	#FF0000	1	1
chr3	32440001	32560000	A.1.1.2.2.2.2.2.1.1.1	0.758620689655172	.	32440001	32560000	#FF0000	1	1
chr3	32560001	32760000	A.1.1.2.1.1.1.2.1.1.1.1.2	0.863636363636364	.	32560001	32760000	#FF0000	1	1
chr3	32760001	33200000	A.1.1.1.1.1.1.2	0.990595611285266	.	32760001	33200000	#FF0000	1	1
chr3	33200001	33480000	A.1.1.1.2.1.2.1.1.2.2	0.920062695924765	.	33200001	33480000	#FF0000	1	1
chr3	33480001	33920000	A.1.1.2.2.1.1.1.2.1.1	0.813479623824451	.	33480001	33920000	#FF0000	1	1
chr3	33920001	34080000	B.1.2.1.2.2.2.1	0.239811912225705	.	33920001	34080000	#9191FF	1	0.375
chr3	34080001	34360000	B.2.1.1.2.2.2.1.2	0.153605015673981	.	34080001	34360000	#4848FF	1	0.25
chr3	34360001	34760000	B.2.2.2.1.2.2.2.1.1.2.1	0.0188087774294671	.	34360001	34760000	#0000FF	1	0.125
chr3	34760001	35080000	B.2.2.2.1.2.1.2.2.1.2	0.0313479623824451	.	34760001	35080000	#0000FF	1	0.125
chr3	35080001	35560000	B.2.2.2.1.2.1.2.2.1.1	0.0329153605015674	.	35080001	35560000	#0000FF	1	0.125
chr3	35560001	35880000	B.2.2.2.1.2.2.1.1.2	0.0266457680250784	.	35560001	35880000	#0000FF	1	0.125
chr3	35880001	36200000	B.2.2.2.1.2.2.1.1.1	0.0282131661442006	.	35880001	36200000	#0000FF	1	0.125
chr3	36200001	36400000	B.2.2.2.1.2.1.2.2.2	0.0297805642633229	.	36200001	36400000	#0000FF	1	0.125
chr3	36400001	36760000	B.2.1.2.2.2.2.2	0.13166144200627	.	36400001	36760000	#4848FF	1	0.25
chr3	36760001	37000000	B.1.1.1.1.2.1.1.2.1	0.366771159874608	.	36760001	37000000	#DADAFF	1	0.5
chr3	37000001	37400000	A.1.1.2.2.1.1.1.2.1.2	0.811912225705329	.	37000001	37400000	#FF0000	1	1
chr3	37400001	37880000	A.2.2.1.1.1.2.2	0.481191222570533	.	37400001	37880000	#FFDADA	1	0.625
chr3	37880001	38160000	A.1.1.2.2.1.1.2.2	0.804075235109718	.	37880001	38160000	#FF0000	1	1
chr3	38160001	38360000	A.1.1.2.2.1.1.2.1.2	0.80564263322884	.	38160001	38360000	#FF0000	1	1
chr3	38360001	38520000	A.1.2.1.2.2.1.1.1.1.2.2	0.675548589341693	.	38360001	38520000	#FF4848	1	0.875
chr3	38520001	38720000	A.2.1.1.1.1.2.2.1	0.589341692789969	.	38520001	38720000	#FF9191	1	0.75
chr3	38720001	39080000	B.1.1.2.1.1.2.1.1	0.313479623824451	.	38720001	39080000	#DADAFF	1	0.5
chr3	39080001	39280000	A.1.2.1.2.2.1.1.1.1.2.1	0.677115987460815	.	39080001	39280000	#FF4848	1	0.875
chr3	39280001	39520000	A.1.2.2.1.2.2.2	0.633228840125392	.	39280001	39520000	#FF4848	1	0.875
chr3	39520001	39720000	B.1.1.1.1.2.1.1.2.2	0.365203761755486	.	39520001	39720000	#DADAFF	1	0.5
chr3	39720001	40200000	B.1.2.2.1.1.2.2.1.1	0.210031347962382	.	39720001	40200000	#9191FF	1	0.375
chr3	40200001	40480000	A.2.2.2.2.1.1.2.2	0.390282131661442	.	40200001	40480000	#FFDADA	1	0.625
chr3	40480001	40600000	A.1.2.2.2.1.2.1.2.1	0.622257053291536	.	40480001	40600000	#FF4848	1	0.875
chr3	40600001	41200000	B.1.2.1.2.2.1.1	0.247648902821317	.	40600001	41200000	#9191FF	1	0.375
chr3	41200001	41360000	A.2.2.1.1.1.1.1.2.2	0.492163009404389	.	41200001	41360000	#FFDADA	1	0.625
chr3	41360001	41720000	B.1.1.2.2.2.1.1.2.1.1	0.285266457680251	.	41360001	41720000	#DADAFF	1	0.5
chr3	41720001	41960000	A.2.2.1.1.1.1.1.2.1	0.493730407523511	.	41720001	41960000	#FFDADA	1	0.625
chr3	41960001	42320000	A.1.1.2.1.1.1.2.1.1.1.2	0.862068965517241	.	41960001	42320000	#FF0000	1	1
chr3	42320001	42520000	A.1.2.2.1.2.2.1.2	0.634796238244514	.	42320001	42520000	#FF4848	1	0.875
chr3	42520001	42920000	A.1.1.1.2.1.2.1.1.1	0.923197492163009	.	42520001	42920000	#FF0000	1	1
chr3	42920001	43280000	A.1.1.2.2.1.2.2.2.2.1	0.777429467084639	.	42920001	43280000	#FF0000	1	1
chr3	43280001	43600000	A.1.2.1.1.1.2.2.1.1.1	0.730407523510972	.	43280001	43600000	#FF4848	1	0.875
chr3	43600001	43800000	A.1.1.2.2.1.1.2.1.1	0.807210031347962	.	43600001	43800000	#FF0000	1	1
chr3	43800001	44320000	A.1.2.1.2.1.2.2.2.2.2	0.68025078369906	.	43800001	44320000	#FF4848	1	0.875
chr3	44320001	44520000	A.1.2.1.1.1.2.2.1.1.2	0.72884012539185	.	44320001	44520000	#FF4848	1	0.875
chr3	44520001	44800000	A.1.2.2.2.2.1.2.2.1	0.606583072100313	.	44520001	44800000	#FF4848	1	0.875
chr3	44800001	45000000	A.1.2.1.1.1.1.1.2.1.1	0.749216300940439	.	44800001	45000000	#FF4848	1	0.875
chr3	45000001	45280000	A.1.1.1.1.2.2.1.2.1.2.1	0.952978056426332	.	45000001	45280000	#FF0000	1	1
chr3	45280001	45560000	A.1.1.2.2.2.1.1.1.1	0.774294670846395	.	45280001	45560000	#FF0000	1	1
chr3	45560001	45880000	A.1.1.1.2.2.2.1.2.1.2.2	0.887147335423197	.	45560001	45880000	#FF0000	1	1
chr3	45880001	45960000	A.1.2.2.1.1.1.2.1	0.652037617554859	.	45880001	45960000	#FF4848	1	0.875
chr3	45960001	46440000	A.1.2.1.1.1.2.2.2.1	0.724137931034483	.	45960001	46440000	#FF4848	1	0.875
chr3	46440001	46680000	A.1.1.2.2.2.1.1.1.2.1	0.772727272727273	.	46440001	46680000	#FF0000	1	1
chr3	46680001	46920000	A.1.1.2.1.2.2.2.2.1.2	0.818181818181818	.	46680001	46920000	#FF0000	1	1
chr3	46920001	47400000	A.1.1.1.1.2.1.1.1.2.1	0.978056426332288	.	46920001	47400000	#FF0000	1	1
chr3	47400001	47600000	A.1.1.1.2.2.2.2.2.2.1	0.876175548589342	.	47400001	47600000	#FF0000	1	1
chr3	47600001	47800000	A.1.1.1.2.2.2.2.1.1	0.882445141065831	.	47600001	47800000	#FF0000	1	1
chr3	47800001	48200000	A.1.1.1.2.2.1.2.1	0.904388714733542	.	47800001	48200000	#FF0000	1	1
chr3	48200001	48480000	A.1.1.2.1.2.1.1.2.2	0.833855799373041	.	48200001	48480000	#FF0000	1	1
chr3	48480001	48760000	A.1.1.2.1.2.1.1.1	0.836990595611285	.	48480001	48760000	#FF0000	1	1
chr3	48760001	48960000	A.1.1.2.1.2.1.1.2.1	0.835423197492163	.	48760001	48960000	#FF0000	1	1
chr3	48960001	49160000	A.1.1.2.2.2.2.1.2.2	0.760188087774295	.	48960001	49160000	#FF0000	1	1
chr3	49160001	49520000	A.1.1.1.2.2.1.2.2.2.2	0.899686520376176	.	49160001	49520000	#FF0000	1	1
chr3	49520001	49720000	A.1.1.2.1.2.1.2.2.1.2	0.829153605015674	.	49520001	49720000	#FF0000	1	1
chr3	49720001	50000000	A.1.1.1.2.2.2.2.2.2.2	0.874608150470219	.	49720001	50000000	#FF0000	1	1
chr3	50000001	50160000	A.1.1.2.2.2.2.1.2.1	0.761755485893417	.	50000001	50160000	#FF0000	1	1
chr3	50160001	50400000	A.1.1.1.2.2.2.2.2.1.1	0.879310344827586	.	50160001	50400000	#FF0000	1	1
chr3	50400001	50720000	A.1.1.1.2.2.2.2.1.2	0.880877742946709	.	50400001	50720000	#FF0000	1	1
chr3	50720001	50960000	A.1.2.2.2.2.1.2.1.1	0.609717868338558	.	50720001	50960000	#FF4848	1	0.875
chr3	50960001	51360000	A.2.1.1.1.2.1.1.1	0.586206896551724	.	50960001	51360000	#FF9191	1	0.75
chr3	51360001	51760000	A.1.1.1.1.2.2.2.1.1.1	0.948275862068966	.	51360001	51760000	#FF0000	1	1
chr3	51760001	51920000	A.1.2.1.1.1.1.2.1.2	0.741379310344828	.	51760001	51920000	#FF4848	1	0.875
chr3	51920001	52560000	A.1.1.1.1.2.1.1.1.2.2	0.976489028213166	.	51920001	52560000	#FF0000	1	1
chr3	52560001	52800000	A.1.1.1.2.2.1.2.2.2.1	0.901253918495298	.	52560001	52800000	#FF0000	1	1
chr3	52800001	53400000	A.1.1.1.1.2.1.1.1.1	0.979623824451411	.	52800001	53400000	#FF0000	1	1
chr3	53400001	53960000	A.2.1.1.1.1.2.1	0.590909090909091	.	53400001	53960000	#FF9191	1	0.75
chr3	53960001	54160000	B.1.2.1.1.2.2.1.1.2	0.258620689655172	.	53960001	54160000	#9191FF	1	0.375
chr3	54160001	54480000	B.2.1.1.1.1.2.2.1.2.1	0.167711598746081	.	54160001	54480000	#4848FF	1	0.25
chr3	54480001	54800000	B.2.2.2.1.2.2.1.2.1.1	0.0250783699059561	.	54480001	54800000	#0000FF	1	0.125
chr3	54800001	54960000	B.2.2.1.2.2.1.1.2.1	0.0768025078369906	.	54800001	54960000	#0000FF	1	0.125
chr3	54960001	55440000	B.2.2.2.1.2.2.1.2.2	0.0219435736677116	.	54960001	55440000	#0000FF	1	0.125
chr3	55440001	55800000	B.2.2.1.2.2.1.1.2.2.2	0.0736677115987461	.	55440001	55800000	#0000FF	1	0.125
chr3	55800001	56240000	B.2.2.2.1.2.2.1.2.1.2	0.0235109717868339	.	55800001	56240000	#0000FF	1	0.125
chr3	56240001	56600000	B.1.2.2.2.2.1.1.1	0.188087774294671	.	56240001	56600000	#9191FF	1	0.375
chr3	56600001	57040000	A.1.1.2.1.1.1.2.2	0.855799373040752	.	56600001	57040000	#FF0000	1	1
chr3	57040001	57480000	A.1.1.1.1.2.2.1.1	0.956112852664577	.	57040001	57480000	#FF0000	1	1
chr3	57480001	57840000	A.1.1.1.1.2.1.1.2.1	0.974921630094044	.	57480001	57840000	#FF0000	1	1
chr3	57840001	58160000	A.1.1.1.1.2.1.1.2.2	0.973354231974922	.	57840001	58160000	#FF0000	1	1
chr3	58160001	58280000	A.1.1.2.1.2.2.2.1	0.821316614420063	.	58160001	58280000	#FF0000	1	1
chr3	58280001	58640000	A.1.1.1.2.1.2.1.2	0.918495297805643	.	58280001	58640000	#FF0000	1	1
chr3	58640001	59120000	B.1.1.1.1.2.1.2.2	0.362068965517241	.	58640001	59120000	#DADAFF	1	0.5
chr3	59120001	59520000	B.1.2.2.1.1.2.1.2.1.2.1	0.219435736677116	.	59120001	59520000	#9191FF	1	0.375
chr3	59520001	59720000	B.1.2.2.1.1.2.1.2.1.2.2.2	0.216300940438871	.	59520001	59720000	#9191FF	1	0.375
chr3	59720001	59880000	B.1.2.1.1.2.2.1.2	0.25705329153605	.	59720001	59880000	#9191FF	1	0.375
chr3	59880001	60200000	B.1.2.2.2.2.1.1.2.2	0.183385579937304	.	59880001	60200000	#9191FF	1	0.375
chr3	60200001	60320000	B.2.1.1.1.1.1.1.2	0.173981191222571	.	60200001	60320000	#4848FF	1	0.25
chr3	60360001	60520000	B.2.1.1.1.1.1.1.2	0.173981191222571	.	60360001	60520000	#4848FF	1	0.25
chr3	60520001	60800000	B.1.2.2.1.1.2.1.1.1	0.224137931034483	.	60520001	60800000	#9191FF	1	0.375
chr3	60800001	61120000	B.1.1.2.2.2.1.2.2	0.27742946708464	.	60800001	61120000	#DADAFF	1	0.5
chr3	61120001	61240000	A.2.2.1.2.2.2.2.1.2.2	0.43730407523511	.	61120001	61240000	#FFDADA	1	0.625
chr3	61240001	61520000	B.1.1.1.1.2.2.1.1	0.360501567398119	.	61240001	61520000	#DADAFF	1	0.5
chr3	61520001	61720000	A.1.2.2.1.2.2.1.1	0.636363636363636	.	61520001	61720000	#FF4848	1	0.875
chr3	61720001	62240000	A.2.2.1.1.1.1.2.1	0.490595611285266	.	61720001	62240000	#FFDADA	1	0.625
chr3	62240001	62720000	B.1.2.2.2.2.1.1.2.1.1	0.186520376175549	.	62240001	62720000	#9191FF	1	0.375
chr3	62720001	63240000	B.2.2.2.1.2.2.2.2.1	0.0141065830721003	.	62720001	63240000	#0000FF	1	0.125
chr3	63240001	63360000	B.2.1.2.2.2.1.2	0.134796238244514	.	63240001	63360000	#4848FF	1	0.25
chr3	63360001	63600000	B.2.2.1.1.2.2.1.2	0.105015673981191	.	63360001	63600000	#0000FF	1	0.125
chr3	63600001	63800000	B.2.1.1.1.1.2.2.1.2.2	0.166144200626959	.	63600001	63800000	#4848FF	1	0.25
chr3	63800001	64000000	A.2.1.1.1.1.2.2.2	0.587774294670846	.	63800001	64000000	#FF9191	1	0.75
chr3	64000001	64240000	B.1.2.1.1.2.2.1.1.1	0.260188087774295	.	64000001	64240000	#9191FF	1	0.375
chr3	64240001	64520000	B.1.2.2.1.1.2.1.1.2	0.22257053291536	.	64240001	64520000	#9191FF	1	0.375
chr3	64520001	64720000	B.1.2.2.1.1.2.1.2.1.2.2.1	0.217868338557994	.	64520001	64720000	#9191FF	1	0.375
chr3	64720001	64920000	B.2.1.1.1.1.1.1.1	0.175548589341693	.	64720001	64920000	#4848FF	1	0.25
chr3	64920001	65120000	B.2.1.1.1.1.2.2.2.1	0.164576802507837	.	64920001	65120000	#4848FF	1	0.25
chr3	65120001	65320000	B.1.2.2.2.2.1.1.2.1.2	0.184952978056426	.	65120001	65320000	#9191FF	1	0.375
chr3	65320001	65760000	B.1.1.1.1.2.1.2.1	0.363636363636364	.	65320001	65760000	#DADAFF	1	0.5
chr3	65760001	66160000	A.1.2.1.1.2.2.2.2	0.699059561128527	.	65760001	66160000	#FF4848	1	0.875
chr3	66240001	66680000	A.2.1.2.2.2.1.2.1.2	0.503134796238245	.	66240001	66680000	#FF9191	1	0.75
chr3	66680001	66920000	B.1.1.2.2.1.2.2	0.288401253918495	.	66680001	66920000	#DADAFF	1	0.5
chr3	66920001	67120000	B.1.2.1.1.2.2.2.2	0.253918495297806	.	66920001	67120000	#9191FF	1	0.375
chr3	67120001	67440000	B.2.1.1.1.1.2.2.1.1	0.169278996865204	.	67120001	67440000	#4848FF	1	0.25
chr3	67440001	67760000	B.1.1.2.1.1.1.1	0.318181818181818	.	67440001	67760000	#DADAFF	1	0.5
chr3	67760001	67920000	B.2.1.1.2.1	0.158307210031348	.	67760001	67920000	#4848FF	1	0.25
chr3	67920001	68920000	B.2.2.2.2.1.2.1	0.00940438871473354	.	67920001	68920000	#0000FF	1	0.125
chr3	68920001	69040000	B.1.1.2.2.1.2.1.2.1	0.29153605015674	.	68920001	69040000	#DADAFF	1	0.5
chr3	69040001	69360000	A.1.2.2.2.1.2.1.2.2.1	0.620689655172414	.	69040001	69360000	#FF4848	1	0.875
chr3	69360001	69520000	B.1.1.2.2.1.2.1.1	0.293103448275862	.	69360001	69520000	#DADAFF	1	0.5
chr3	69520001	69840000	B.2.1.1.1.1.2.2.2.2	0.163009404388715	.	69520001	69840000	#4848FF	1	0.25
chr3	69840001	70040000	B.2.2.1.2.2.1.1.1	0.0783699059561129	.	69840001	70040000	#0000FF	1	0.125
chr3	70040001	70560000	B.2.2.2.2.1.2.2	0.00783699059561128	.	70040001	70560000	#0000FF	1	0.125
chr3	70560001	71000000	B.2.2.2.1.2.1.1	0.0376175548589342	.	70560001	71000000	#0000FF	1	0.125
chr3	71000001	71160000	B.1.2.2.1.2.1.2	0.199059561128527	.	71000001	71160000	#9191FF	1	0.375
chr3	71160001	71440000	B.1.2.2.1.2.1.1	0.200626959247649	.	71160001	71440000	#9191FF	1	0.375
chr3	71440001	71600000	B.1.2.1.1.2.1.2	0.261755485893417	.	71440001	71600000	#9191FF	1	0.375
chr3	71600001	71720000	B.1.1.2.2.1.2.1.2.2	0.289968652037618	.	71600001	71720000	#DADAFF	1	0.5
chr3	71720001	71960000	A.2.2.1.2.2.2.2.1.2.1	0.438871473354232	.	71720001	71960000	#FFDADA	1	0.625
chr3	71960001	72320000	A.1.2.2.2.1.2.1.2.2.2	0.619122257053291	.	71960001	72320000	#FF4848	1	0.875
chr3	72320001	72560000	A.1.2.1.1.1.2.2.1.2.1	0.727272727272727	.	72320001	72560000	#FF4848	1	0.875
chr3	72560001	72760000	A.1.2.1.2.2.1.2.1.2	0.667711598746082	.	72560001	72760000	#FF4848	1	0.875
chr3	72760001	72960000	A.1.2.1.2.2.1.1.1.1.1	0.678683385579937	.	72760001	72960000	#FF4848	1	0.875
chr3	72960001	73120000	A.1.2.1.2.2.1.2.1.1	0.669278996865204	.	72960001	73120000	#FF4848	1	0.875
chr3	73120001	73560000	B.1.2.1.1.2.2.2.1	0.255485893416928	.	73120001	73560000	#9191FF	1	0.375
chr3	73560001	73920000	B.2.2.1.2.2.1.1.2.2.1	0.0752351097178683	.	73560001	73920000	#0000FF	1	0.125
chr3	73920001	74440000	B.2.2.2.1.1.1.1	0.054858934169279	.	73920001	74440000	#0000FF	1	0.125
chr3	74440001	74680000	B.2.2.1.2.2.2.1.2.1.2	0.0626959247648903	.	74440001	74680000	#0000FF	1	0.125
chr3	74680001	75280000	B.2.2.2.1.1.2.2	0.0391849529780564	.	74680001	75280000	#0000FF	1	0.125
chr3	75280001	75600000	B.1.2.1.1.2.1.1.2	0.263322884012539	.	75280001	75600000	#9191FF	1	0.375
chr3	75800001	76280000	B.2.2.1.2.1.2.2.1.1.2.2	0.0830721003134796	.	75800001	76280000	#0000FF	1	0.125
chr3	76280001	76720000	B.2.2.1.2.2.2.1.2.2.2	0.0595611285266458	.	76280001	76720000	#0000FF	1	0.125
chr3	76720001	77040000	B.2.2.1.2.1.2.1.2	0.0877742946708464	.	76720001	77040000	#0000FF	1	0.125
chr3	77040001	77440000	B.2.2.1.2.2.2.1.2.2.1	0.061128526645768	.	77040001	77440000	#0000FF	1	0.125
chr3	77440001	77560000	B.2.2.1.2.2.2.1.2.1.1.2	0.0642633228840125	.	77440001	77560000	#0000FF	1	0.125
chr3	77600001	77720000	B.2.2.1.2.2.2.1.2.1.1.2	0.0642633228840125	.	77600001	77720000	#0000FF	1	0.125
chr3	77720001	78000000	B.2.2.2.1.1.1.2.2.2	0.0454545454545455	.	77720001	78000000	#0000FF	1	0.125
chr3	78040001	78320000	B.2.2.2.1.1.1.2.2.2	0.0454545454545455	.	78040001	78320000	#0000FF	1	0.125
chr3	78320001	78440000	B.2.2.1.2.1.1.2.2.2	0.0909090909090909	.	78320001	78440000	#0000FF	1	0.125
chr3	78440001	78680000	B.2.2.1.2.2.2.1.2.1.1.1	0.0658307210031348	.	78440001	78680000	#0000FF	1	0.125
chr3	78680001	78720000	B.2.2.2.1.1.1.2.1.1	0.0532915360501567	.	78680001	78720000	#0000FF	1	0.125
chr3	78760001	79120000	B.2.2.2.1.1.1.2.1.1	0.0532915360501567	.	78760001	79120000	#0000FF	1	0.125
chr3	79160001	79320000	B.2.2.1.1.1.2.1.2	0.125391849529781	.	79160001	79320000	#0000FF	1	0.125
chr3	79360001	79560000	B.2.2.1.1.1.2.1.2	0.125391849529781	.	79360001	79560000	#0000FF	1	0.125
chr3	79560001	79800000	B.2.2.1.2.1.1.2.1.2	0.0940438871473354	.	79560001	79800000	#0000FF	1	0.125
chr3	79800001	80080000	B.2.2.1.2.1.1.2.1.1	0.0956112852664577	.	79800001	80080000	#0000FF	1	0.125
chr3	80080001	80480000	B.2.2.1.2.2.2.1.1.2.2	0.0673981191222571	.	80080001	80480000	#0000FF	1	0.125
chr3	80520001	80560000	B.2.2.1.2.2.2.1.1.2.2	0.0673981191222571	.	80520001	80560000	#0000FF	1	0.125
chr3	80560001	80920000	B.2.2.1.2.1.2.2.1.1.1	0.0862068965517241	.	80560001	80920000	#0000FF	1	0.125
chr3	80920001	81080000	B.2.2.2.1.1.2.1.1	0.0438871473354232	.	80920001	81080000	#0000FF	1	0.125
chr3	81120001	81480000	B.2.2.2.1.1.2.1.1	0.0438871473354232	.	81120001	81480000	#0000FF	1	0.125
chr3	81480001	81720000	B.1.2.1.1.2.1.1.1	0.264890282131661	.	81480001	81720000	#9191FF	1	0.375
chr3	81720001	81840000	A.2.2.1.1.1.1.2.2	0.489028213166144	.	81720001	81840000	#FFDADA	1	0.625
chr3	81840001	82280000	B.1.1.1.1.1.2.2	0.369905956112853	.	81840001	82280000	#DADAFF	1	0.5
chr3	82280001	82640000	B.2.1.1.1.2.2	0.15987460815047	.	82280001	82640000	#4848FF	1	0.25
chr3	82640001	82960000	B.2.2.1.2.2.2.1.1.1	0.0705329153605016	.	82640001	82960000	#0000FF	1	0.125
chr3	83000001	83160000	B.2.2.1.2.2.2.1.1.1	0.0705329153605016	.	83000001	83160000	#0000FF	1	0.125
chr3	83160001	83200000	B.2.2.2.1.1.2.1.2.1	0.0423197492163009	.	83160001	83200000	#0000FF	1	0.125
chr3	83240001	83760000	B.2.2.2.1.1.2.1.2.1	0.0423197492163009	.	83240001	83760000	#0000FF	1	0.125
chr3	83800001	83840000	B.2.2.2.1.1.2.1.2.1	0.0423197492163009	.	83800001	83840000	#0000FF	1	0.125
chr3	83920001	84120000	B.2.2.1.2.1.2.2.1.2	0.0815047021943574	.	83920001	84120000	#0000FF	1	0.125
chr3	84200001	84280000	B.2.2.1.2.1.2.2.1.2	0.0815047021943574	.	84200001	84280000	#0000FF	1	0.125
chr3	84320001	84360000	B.2.2.1.2.1.2.2.1.2	0.0815047021943574	.	84320001	84360000	#0000FF	1	0.125
chr3	84400001	84440000	B.2.2.1.2.1.2.2.1.2	0.0815047021943574	.	84400001	84440000	#0000FF	1	0.125
chr3	84480001	84520000	B.2.2.2.1.1.1.2.2.1	0.0470219435736677	.	84480001	84520000	#0000FF	1	0.125
chr3	84640001	85000000	B.2.2.2.1.1.1.2.2.1	0.0470219435736677	.	84640001	85000000	#0000FF	1	0.125
chr3	85000001	85120000	B.2.2.1.2.2.2.1.1.2.1	0.0689655172413793	.	85000001	85120000	#0000FF	1	0.125
chr3	85200001	85320000	B.2.2.1.2.2.2.1.1.2.1	0.0689655172413793	.	85200001	85320000	#0000FF	1	0.125
chr3	85360001	85640000	B.2.2.1.2.2.2.1.1.2.1	0.0689655172413793	.	85360001	85640000	#0000FF	1	0.125
chr3	85680001	85720000	B.2.2.1.2.2.2.1.1.2.1	0.0689655172413793	.	85680001	85720000	#0000FF	1	0.125
chr3	85720001	85920000	B.2.2.1.1.1.2.2	0.123824451410658	.	85720001	85920000	#0000FF	1	0.125
chr3	85920001	86120000	B.2.2.1.1.1.2.1.1	0.126959247648903	.	85920001	86120000	#0000FF	1	0.125
chr3	86120001	86280000	B.2.2.1.2.1.1.2.2.1	0.0924764890282132	.	86120001	86280000	#0000FF	1	0.125
chr3	86360001	86760000	B.2.2.1.2.1.2.2.1.1.2.1	0.0846394984326019	.	86360001	86760000	#0000FF	1	0.125
chr3	86760001	86960000	B.2.1.2.1.2.1.1	0.14576802507837	.	86760001	86960000	#4848FF	1	0.25
chr3	86960001	87240000	B.2.1.1.1.2.1	0.161442006269592	.	86960001	87240000	#4848FF	1	0.25
chr3	87240001	87400000	A.2.1.2.2.2.1.2.2	0.501567398119122	.	87240001	87400000	#FF9191	1	0.75
chr3	87400001	87880000	B.1.1.2.1.1.1.2.1	0.316614420062696	.	87400001	87880000	#DADAFF	1	0.5
chr3	87880001	88080000	B.1.1.2.2.1.1.2	0.294670846394984	.	87880001	88080000	#DADAFF	1	0.5
chr3	88080001	88200000	A.2.1.2.1.1.1.2	0.545454545454545	.	88080001	88200000	#FF9191	1	0.75
chr3	88200001	88800000	B.2.2.1.1.1.1.1	0.130094043887147	.	88200001	88800000	#0000FF	1	0.125
chr3	88800001	89160000	B.2.2.1.2.1.2.1.1	0.0893416927899686	.	88800001	89160000	#0000FF	1	0.125
chr3	89160001	89200000	B.2.2.2.1.1.2.1.2.2	0.0407523510971787	.	89160001	89200000	#0000FF	1	0.125
chr3	89240001	89360000	B.2.2.2.1.1.2.1.2.2	0.0407523510971787	.	89240001	89360000	#0000FF	1	0.125
chr3	89400001	89480000	B.2.2.2.1.1.2.1.2.2	0.0407523510971787	.	89400001	89480000	#0000FF	1	0.125
chr3	89560001	89920000	B.2.2.2.1.1.2.1.2.2	0.0407523510971787	.	89560001	89920000	#0000FF	1	0.125
chr3	89960001	90360000	B.2.2.2.1.1.2.1.2.2	0.0407523510971787	.	89960001	90360000	#0000FF	1	0.125
chr3	90400001	90480000	B.2.2.2.1.1.2.1.2.2	0.0407523510971787	.	90400001	90480000	#0000FF	1	0.125
chr3	93520001	94000000	B.1.1.1.1.1.2.1	0.371473354231975	.	93520001	94000000	#DADAFF	1	0.5
chr3	94000001	94560000	B.2.2.2.2.1.1	0.0109717868338558	.	94000001	94560000	#0000FF	1	0.125
chr3	94560001	94640000	B.2.1.2.1.2.1.2	0.144200626959248	.	94560001	94640000	#4848FF	1	0.25
chr3	94640001	95160000	B.2.2.1.2.2.2.2.2	0.0564263322884013	.	94640001	95160000	#0000FF	1	0.125
chr3	95160001	95240000	B.2.2.1.2.1.2.2.2	0.0799373040752351	.	95160001	95240000	#0000FF	1	0.125
chr3	95280001	95400000	B.2.2.1.2.1.2.2.2	0.0799373040752351	.	95280001	95400000	#0000FF	1	0.125
chr3	95400001	95720000	B.2.2.1.2.1.1.1	0.0971786833855799	.	95400001	95720000	#0000FF	1	0.125
chr3	95720001	96120000	B.2.2.2.1.1.1.2.1.2.1.2	0.0501567398119122	.	95720001	96120000	#0000FF	1	0.125
chr3	96120001	96520000	B.2.2.2.1.1.1.2.1.2.1.1	0.0517241379310345	.	96120001	96520000	#0000FF	1	0.125
chr3	96520001	97000000	B.2.2.2.1.1.1.2.1.2.2	0.04858934169279	.	96520001	97000000	#0000FF	1	0.125
chr3	97000001	97480000	B.2.2.1.2.2.2.2.1	0.0579937304075235	.	97000001	97480000	#0000FF	1	0.125
chr3	97480001	97720000	A.2.2.1.2.2.2.2.2.2	0.434169278996865	.	97480001	97720000	#FFDADA	1	0.625
chr3	97720001	98160000	B.1.1.2.1.1.1.2.2	0.315047021943574	.	97720001	98160000	#DADAFF	1	0.5
chr3	98160001	98520000	A.1.2.2.1.2.1.2	0.637931034482759	.	98160001	98520000	#FF4848	1	0.875
chr3	98520001	98720000	A.1.2.2.1.2.1.1	0.639498432601881	.	98520001	98720000	#FF4848	1	0.875
chr3	98720001	98920000	B.1.1.2.2.1.1.1	0.296238244514107	.	98720001	98920000	#DADAFF	1	0.5
chr3	98920001	99160000	B.1.2.2.2.2.1.2	0.181818181818182	.	98920001	99160000	#9191FF	1	0.375
chr3	99160001	99520000	B.1.2.2.1.1.2.1.2.1.1	0.221003134796238	.	99160001	99520000	#9191FF	1	0.375
chr3	99520001	100000000	A.2.1.1.1.1.1	0.592476489028213	.	99520001	100000000	#FF9191	1	0.75
chr3	100000001	100160000	A.1.2.1.2.2.1.2.2.2	0.664576802507837	.	100000001	100160000	#FF4848	1	0.875
chr3	100160001	100520000	A.1.2.1.2.1.2.2.1.2.2	0.684952978056426	.	100160001	100520000	#FF4848	1	0.875
chr3	100520001	100960000	A.2.1.2.2.1.2.1.2	0.512539184952978	.	100520001	100960000	#FF9191	1	0.75
chr3	100960001	101200000	A.2.1.2.2.1.2.1.1	0.5141065830721	.	100960001	101200000	#FF9191	1	0.75
chr3	101200001	101440000	A.1.1.2.2.1.2.2.1.1.2	0.786833855799373	.	101200001	101440000	#FF0000	1	1
chr3	101440001	101600000	A.1.2.1.2.2.1.1.1.2.2	0.672413793103448	.	101440001	101600000	#FF4848	1	0.875
chr3	101600001	101880000	A.2.2.1.1.2.2.2	0.468652037617555	.	101600001	101880000	#FFDADA	1	0.625
chr3	101880001	102280000	A.2.2.1.2.2.1.1	0.446708463949843	.	101880001	102280000	#FFDADA	1	0.625
chr3	102280001	102480000	B.1.1.1.1.1.1.1	0.374608150470219	.	102280001	102480000	#DADAFF	1	0.5
chr3	102480001	102680000	B.1.1.1.2.1.2.2	0.344827586206897	.	102480001	102680000	#DADAFF	1	0.5
chr3	102680001	102880000	A.2.2.2.1.2.1.2.2	0.407523510971787	.	102680001	102880000	#FFDADA	1	0.625
chr3	102880001	103400000	A.2.2.2.1.2.1.2.1	0.409090909090909	.	102880001	103400000	#FFDADA	1	0.625
chr3	103400001	103640000	A.2.2.2.1.2.1.1.2	0.410658307210031	.	103400001	103640000	#FFDADA	1	0.625
chr3	103640001	104000000	A.2.1.2.2.1.2.2.1	0.510971786833856	.	103640001	104000000	#FF9191	1	0.75
chr3	104000001	104200000	A.1.2.1.2.2.1.2.2.1	0.666144200626959	.	104000001	104200000	#FF4848	1	0.875
chr3	104200001	104800000	A.2.2.1.1.2.2.1.1	0.473354231974922	.	104200001	104800000	#FFDADA	1	0.625
chr3	104800001	105080000	A.2.2.1.1.2.2.1.2.1	0.471786833855799	.	104800001	105080000	#FFDADA	1	0.625
chr3	105080001	105240000	A.2.1.1.1.2.1.2.2	0.578369905956113	.	105080001	105240000	#FF9191	1	0.75
chr3	105240001	105480000	A.2.1.2.2.1.2.2.2	0.509404388714734	.	105240001	105480000	#FF9191	1	0.75
chr3	105480001	105640000	A.2.1.2.1.1.1.1.1.1	0.550156739811912	.	105480001	105640000	#FF9191	1	0.75
chr3	105640001	105880000	A.2.2.1.1.2.2.1.2.2	0.470219435736677	.	105640001	105880000	#FFDADA	1	0.625
chr3	105880001	106280000	A.2.2.2.1.2.1.1.1	0.412225705329154	.	105880001	106280000	#FFDADA	1	0.625
chr3	106280001	106400000	B.1.1.1.1.1.1.2	0.373040752351097	.	106280001	106400000	#DADAFF	1	0.5
chr3	106400001	106880000	A.2.2.1.2.2.1.2	0.445141065830721	.	106400001	106880000	#FFDADA	1	0.625
chr3	106880001	107240000	A.1.2.1.2.1.2.2.2.1	0.683385579937304	.	106880001	107240000	#FF4848	1	0.875
chr3	107240001	107680000	A.1.2.1.2.1.2.2.1.1.1.2	0.689655172413793	.	107240001	107680000	#FF4848	1	0.875
chr3	107680001	107960000	A.1.2.1.2.1.2.2.1.1.1.1	0.691222570532915	.	107680001	107960000	#FF4848	1	0.875
chr3	107960001	108160000	A.1.2.2.1.1.2.2.2.1.2	0.644200626959248	.	107960001	108160000	#FF4848	1	0.875
chr3	108160001	108360000	A.1.2.1.1.1.2.1.1.1	0.738244514106583	.	108160001	108360000	#FF4848	1	0.875
chr3	108360001	108680000	A.1.2.2.1.1.2.2.2.1.1	0.64576802507837	.	108360001	108680000	#FF4848	1	0.875
chr3	108680001	108920000	A.2.1.1.1.2.1.1.2.2	0.58307210031348	.	108680001	108920000	#FF9191	1	0.75
chr3	108920001	109160000	A.2.1.1.1.2.1.1.2.1	0.584639498432602	.	108920001	109160000	#FF9191	1	0.75
chr3	109160001	109400000	A.2.1.1.1.2.2	0.576802507836991	.	109160001	109400000	#FF9191	1	0.75
chr3	109400001	109520000	A.2.1.2.2.1.1	0.515673981191223	.	109400001	109520000	#FF9191	1	0.75
chr3	109520001	109760000	A.2.1.1.1.2.1.2.1.2	0.579937304075235	.	109520001	109760000	#FF9191	1	0.75
chr3	109760001	110000000	A.2.1.2.1.1.2	0.543887147335423	.	109760001	110000000	#FF9191	1	0.75
chr3	110000001	110240000	A.2.1.1.1.2.1.2.1.1	0.581504702194357	.	110000001	110240000	#FF9191	1	0.75
chr3	110240001	110800000	A.1.2.1.2.1.1.1	0.697492163009404	.	110240001	110800000	#FF4848	1	0.875
chr3	110800001	110960000	A.1.2.2.1.1.1.1.2	0.653605015673981	.	110800001	110960000	#FF4848	1	0.875
chr3	110960001	111280000	A.1.2.2.2.2.1.2.2.2	0.605015673981191	.	110960001	111280000	#FF4848	1	0.875
chr3	111280001	111440000	A.1.2.1.1.1.1.1.2.2	0.744514106583072	.	111280001	111440000	#FF4848	1	0.875
chr3	111440001	111800000	A.1.1.1.1.2.2.2.2.2.2	0.938871473354232	.	111440001	111800000	#FF0000	1	1
chr3	111800001	112280000	A.1.2.1.1.1.2.1.2.1	0.735109717868339	.	111800001	112280000	#FF4848	1	0.875
chr3	112280001	112680000	A.1.2.2.1.1.2.2.2.2.2	0.641065830721003	.	112280001	112680000	#FF4848	1	0.875
chr3	112680001	113040000	A.1.2.1.1.1.2.1.2.2.1	0.733542319749216	.	112680001	113040000	#FF4848	1	0.875
chr3	113040001	113400000	A.1.2.1.1.1.2.1.2.2.2	0.731974921630094	.	113040001	113400000	#FF4848	1	0.875
chr3	113400001	113880000	A.1.1.2.1.1.1.1.1.1	0.873040752351097	.	113400001	113880000	#FF0000	1	1
chr3	113880001	114040000	A.2.1.2.2.2.1.2.1.1	0.504702194357367	.	113880001	114040000	#FF9191	1	0.75
chr3	114040001	114480000	A.1.2.1.2.1.2.2.1.2.1	0.686520376175549	.	114040001	114480000	#FF4848	1	0.875
chr3	114480001	114920000	A.1.2.2.2.1.2.1.1.1	0.625391849529781	.	114480001	114920000	#FF4848	1	0.875
chr3	114920001	115360000	B.1.1.2.2.2.1.2.1	0.278996865203762	.	114920001	115360000	#DADAFF	1	0.5
chr3	115360001	115560000	A.2.2.2.2.1.1.1	0.398119122257053	.	115360001	115560000	#FFDADA	1	0.625
chr3	115560001	115840000	B.1.2.2.1.1.2.1.2.2.2	0.211598746081505	.	115560001	115840000	#9191FF	1	0.375
chr3	115840001	116080000	B.2.1.2.2.1	0.137931034482759	.	115840001	116080000	#4848FF	1	0.25
chr3	116080001	116520000	B.2.2.2.2.2.1.1	0.00626959247648903	.	116080001	116520000	#0000FF	1	0.125
chr3	116520001	116880000	B.2.2.2.2.2.2.1	0.00313479623824451	.	116520001	116880000	#0000FF	1	0.125
chr3	116880001	117240000	B.2.2.2.2.2.2.2	0.00156739811912226	.	116880001	117240000	#0000FF	1	0.125
chr3	117240001	117800000	B.2.2.2.2.2.1.2	0.00470219435736677	.	117240001	117800000	#0000FF	1	0.125
chr3	117800001	117880000	B.2.2.1.1.1.1.2	0.128526645768025	.	117800001	117880000	#0000FF	1	0.125
chr3	117880001	118200000	B.2.2.1.1.2.2.1.1	0.106583072100313	.	117880001	118200000	#0000FF	1	0.125
chr3	118200001	118440000	B.1.2.2.1.2.2	0.197492163009404	.	118200001	118440000	#9191FF	1	0.375
chr3	118440001	118920000	B.1.2.1.2.2.1.2.2	0.241379310344828	.	118440001	118920000	#9191FF	1	0.375
chr3	118920001	119160000	A.1.2.2.2.1.2.1.1.2	0.623824451410658	.	118920001	119160000	#FF4848	1	0.875
chr3	119160001	119520000	A.1.2.1.1.2.2.1.2	0.705329153605016	.	119160001	119520000	#FF4848	1	0.875
chr3	119520001	119880000	A.1.1.2.2.1.2.2.1.2.1.2.1	0.783699059561129	.	119520001	119880000	#FF0000	1	1
chr3	119880001	120000000	A.1.2.2.1.1.2.2.1	0.647335423197492	.	119880001	120000000	#FF4848	1	0.875
chr3	120000001	120280000	A.1.1.2.2.1.2.2.1.2.1.2.2	0.782131661442006	.	120000001	120280000	#FF0000	1	1
chr3	120280001	120520000	A.1.1.2.2.1.2.2.1.2.2	0.780564263322884	.	120280001	120520000	#FF0000	1	1
chr3	120520001	120880000	A.2.1.2.1.1.1.1.2	0.547021943573668	.	120520001	120880000	#FF9191	1	0.75
chr3	120880001	121160000	A.2.1.2.1.1.1.1.1.2	0.54858934169279	.	120880001	121160000	#FF9191	1	0.75
chr3	121160001	121560000	A.1.1.2.2.1.2.2.1.2.1.1	0.785266457680251	.	121160001	121560000	#FF0000	1	1
chr3	121560001	121800000	A.1.2.2.2.2.1.1.2	0.61128526645768	.	121560001	121800000	#FF4848	1	0.875
chr3	121800001	122080000	A.1.2.2.1.1.2.2.2.2.1	0.642633228840125	.	121800001	122080000	#FF4848	1	0.875
chr3	122080001	122400000	A.1.1.1.1.1.1.1.1.2	0.998432601880878	.	122080001	122400000	#FF0000	1	1
chr3	122400001	122640000	A.1.1.1.2.1.2.2.1.1.1	0.91692789968652	.	122400001	122640000	#FF0000	1	1
chr3	122640001	123000000	A.1.1.1.1.2.2.1.2.2	0.949843260188088	.	122640001	123000000	#FF0000	1	1
chr3	123000001	123360000	A.1.1.1.2.1.2.2.1.1.2	0.915360501567398	.	123000001	123360000	#FF0000	1	1
chr3	123360001	123480000	A.1.2.1.2.1.2.2.1.1.2	0.688087774294671	.	123360001	123480000	#FF4848	1	0.875
chr3	123480001	123720000	A.1.2.1.2.1.2.2.2.2.1	0.681818181818182	.	123480001	123720000	#FF4848	1	0.875
[truncated: 7,242 more rows]
