# Supplementary material for: Systematic inference and comparison of multi-scale chromatin sub-compartments connects spatial organization to cell phenotypes
Source: Nat Commun. 2021 May 10;12:2439. doi: 10.1038/s41467-021-22666-3 (PMC8110550; doi:10.1038/s41467-021-22666-3)
Supplement: Supplementary file 5 — Supplementary Dataset 2 [file 41467_2021_22666_MOESM5_ESM.zip › Supplementary_Data_1_domain_hierarchies_127HiCmaps/RPMI_7951_melanoma_binsize=40kb.bed]

#fields: chr, pos_start, pos_end, the full compartment label describing the position in the hierachy, normalized compartment domain rank, ., pos_start, pos_end, color based on eight compartment model (A.1.1 - B.2.2), 1, eight compartment score (A.1.1 to B.2.2: 8 to 1 devided by 8)
chr1	520001	600000	A.1.2.2.1.2.1.2.1.1.1.2	0.732708089097304	.	520001	600000	#FF4848	1	0.875
chr1	720001	920000	A.1.2.2.1.2.1.2.1.1.1.2	0.732708089097304	.	720001	920000	#FF4848	1	0.875
chr1	920001	1080000	A.1.2.2.1.2.1.2.1.1.1.1	0.733880422039859	.	920001	1080000	#FF4848	1	0.875
chr1	1080001	1160000	A.1.2.2.1.2.1.2.2.2	0.725674091441969	.	1080001	1160000	#FF4848	1	0.875
chr1	1160001	1280000	A.1.2.2.1.2.2.2.2.1.2.2	0.710433763188746	.	1160001	1280000	#FF4848	1	0.875
chr1	1280001	1360000	A.1.2.2.1.2.2.2.2.2	0.70926143024619	.	1280001	1360000	#FF4848	1	0.875
chr1	1360001	1560000	A.1.1.2.2.2.2.2.1.2	0.847596717467761	.	1360001	1560000	#FF0000	1	1
chr1	1560001	1680000	A.2.1.1.2.2.1.2.1	0.587338804220399	.	1560001	1680000	#FF9191	1	0.75
chr1	1680001	1840000	A.1.2.1.1.2.1.2.2.1.1	0.811254396248535	.	1680001	1840000	#FF4848	1	0.875
chr1	1840001	2120000	A.1.2.2.1.2.1.2.2.1.2	0.726846424384525	.	1840001	2120000	#FF4848	1	0.875
chr1	2120001	2320000	A.1.1.2.2.2.2.1.1.1	0.855803048065651	.	2120001	2320000	#FF0000	1	1
chr1	2320001	2520000	A.2.1.1.2.2.2.2	0.580304806565064	.	2320001	2520000	#FF9191	1	0.75
chr1	2520001	2600000	A.2.2.2.1.1.2.1.1.2	0.449003516998828	.	2520001	2600000	#FFDADA	1	0.625
chr1	2680001	3040000	A.2.2.2.1.1.2.1.1.2	0.449003516998828	.	2680001	3040000	#FFDADA	1	0.625
chr1	3040001	3160000	A.2.2.1.2.1.2.2.1	0.477139507620164	.	3040001	3160000	#FFDADA	1	0.625
chr1	3160001	3520000	A.1.2.2.2.1.2.2.1.2	0.695193434935522	.	3160001	3520000	#FF4848	1	0.875
chr1	3520001	3760000	A.2.1.2.1.1.1.2.1.1	0.575615474794842	.	3520001	3760000	#FF9191	1	0.75
chr1	3760001	3840000	B.2.1.1.1.1.1.2.2.1.2	0.246189917936694	.	3760001	3840000	#4848FF	1	0.25
chr1	3960001	4320000	B.2.1.1.1.1.1.2.2.1.2	0.246189917936694	.	3960001	4320000	#4848FF	1	0.25
chr1	4320001	4640000	B.2.2.1.2.1.1.2	0.0832356389214537	.	4320001	4640000	#0000FF	1	0.125
chr1	4640001	4840000	B.1.2.1.1.2.1.2.2	0.322391559202814	.	4640001	4840000	#9191FF	1	0.375
chr1	4840001	5080000	B.2.1.2.2.1.1.1.2.2.1.2	0.152403282532239	.	4840001	5080000	#4848FF	1	0.25
chr1	5080001	5200000	B.2.1.2.2.1.2.1.1.2.1	0.146541617819461	.	5080001	5200000	#4848FF	1	0.25
chr1	5200001	5440000	B.2.2.1.1.1.1.1	0.123094958968347	.	5200001	5440000	#0000FF	1	0.125
chr1	5440001	6000000	B.2.1.2.2.1.2.1.1.2.2	0.145369284876905	.	5440001	6000000	#4848FF	1	0.25
chr1	6000001	6280000	A.2.1.1.1.1.2.1	0.642438452520516	.	6000001	6280000	#FF9191	1	0.75
chr1	6280001	6560000	A.1.1.1.2.2.2.1.2.2	0.967174677608441	.	6280001	6560000	#FF0000	1	1
chr1	6560001	6720000	A.1.1.2.1.1.1.2.2	0.944900351699883	.	6560001	6720000	#FF0000	1	1
chr1	6720001	7120000	A.1.1.2.1.1.2.2.1.1.2	0.93200468933177	.	6720001	7120000	#FF0000	1	1
chr1	7120001	7240000	A.1.2.2.1.2.2.1.2.2	0.718640093786635	.	7120001	7240000	#FF4848	1	0.875
chr1	7240001	7520000	A.1.1.2.1.1.2.2.2.2.1.2.1	0.921453692848769	.	7240001	7520000	#FF0000	1	1
chr1	7520001	7640000	A.1.2.1.1.2.2.2.1.1.2.1	0.791324736225088	.	7520001	7640000	#FF4848	1	0.875
chr1	7640001	7760000	A.2.1.1.2.2.2.1.1.1	0.583821805392732	.	7640001	7760000	#FF9191	1	0.75
chr1	7760001	8040000	A.1.1.2.2.2.1.1.2.2.2.1	0.86400937866354	.	7760001	8040000	#FF0000	1	1
chr1	8040001	8440000	A.1.1.1.1.2.2	0.990621336459555	.	8040001	8440000	#FF0000	1	1
chr1	8440001	8760000	A.1.1.2.2.2.1.1.2.1	0.866354044548652	.	8440001	8760000	#FF0000	1	1
chr1	8760001	8960000	A.1.1.2.1.1.2.1.2.1.1	0.94021101992966	.	8760001	8960000	#FF0000	1	1
chr1	8960001	9080000	A.1.2.2.1.2.2.1.2.1.1	0.720984759671747	.	8960001	9080000	#FF4848	1	0.875
chr1	9080001	9280000	A.1.1.2.1.1.2.1.2.1.2	0.939038686987104	.	9080001	9280000	#FF0000	1	1
chr1	9280001	9480000	A.1.1.1.2.2.2.2.2	0.962485345838218	.	9280001	9480000	#FF0000	1	1
chr1	9480001	9680000	A.1.2.1.1.2.2.2.2.1.2.2	0.781946072684642	.	9480001	9680000	#FF4848	1	0.875
chr1	9680001	9880000	A.1.2.1.1.2.2.2.2.1.1.1.2	0.786635404454865	.	9680001	9880000	#FF4848	1	0.875
chr1	9880001	10040000	A.1.2.1.1.2.2.2.1.2	0.788980070339977	.	9880001	10040000	#FF4848	1	0.875
chr1	10040001	10120000	A.1.2.2.1.2.1.2.1.1.2	0.731535756154748	.	10040001	10120000	#FF4848	1	0.875
chr1	10120001	10360000	A.1.1.2.1.1.2.2.1.2.2.1	0.929660023446659	.	10120001	10360000	#FF0000	1	1
chr1	10360001	10760000	A.1.1.2.2.2.1.1.1.2	0.867526377491208	.	10360001	10760000	#FF0000	1	1
chr1	10760001	10840000	A.2.1.1.2.1.1.2.2.2	0.596717467760844	.	10760001	10840000	#FF9191	1	0.75
chr1	10840001	11040000	A.1.2.2.1.2.1.2.1.2.2	0.729191090269637	.	10840001	11040000	#FF4848	1	0.875
chr1	11040001	11280000	A.1.2.1.1.2.1.2.2.2.2.2.1	0.805392731535756	.	11040001	11280000	#FF4848	1	0.875
chr1	11280001	11960000	A.1.1.1.2.2.2.1.1.1	0.973036342321219	.	11280001	11960000	#FF0000	1	1
chr1	11960001	12080000	A.1.2.1.1.2.1.2.1.2.2.2	0.81242672919109	.	11960001	12080000	#FF4848	1	0.875
chr1	12080001	12280000	A.1.1.2.1.1.1.2.1.1.2.2	0.947245017584994	.	12080001	12280000	#FF0000	1	1
chr1	12280001	12720000	A.1.2.1.2.2.2.1.2.1	0.762016412661196	.	12280001	12720000	#FF4848	1	0.875
chr1	12720001	12880000	B.1.2.1.1.2.1.1.1	0.327080890973036	.	12720001	12880000	#9191FF	1	0.375
chr1	12880001	12960000	B.1.2.1.1.2.2.2	0.320046893317702	.	12880001	12960000	#9191FF	1	0.375
chr1	13120001	13160000	B.1.2.1.1.2.2.2	0.320046893317702	.	13120001	13160000	#9191FF	1	0.375
chr1	13160001	13240000	B.2.1.1.1.1.1.2.1.1.1	0.250879249706917	.	13160001	13240000	#4848FF	1	0.25
chr1	13480001	13520000	B.2.1.1.1.1.1.2.1.1.1	0.250879249706917	.	13480001	13520000	#4848FF	1	0.25
chr1	13760001	13960000	B.2.1.1.1.1.1.2.1.1.1	0.250879249706917	.	13760001	13960000	#4848FF	1	0.25
chr1	13960001	14160000	B.1.2.1.2.2.2.1.1.1	0.300117233294256	.	13960001	14160000	#9191FF	1	0.375
chr1	14160001	14680000	B.2.2.2.2.2.1.1	0.00468933177022274	.	14160001	14680000	#0000FF	1	0.125
chr1	14680001	14960000	B.2.1.2.2.1.2.2.2	0.141852286049238	.	14680001	14960000	#4848FF	1	0.25
chr1	14960001	15080000	B.2.1.1.1.1.1.2.1.2	0.248534583821805	.	14960001	15080000	#4848FF	1	0.25
chr1	15080001	15280000	B.1.2.2.1.2.2.2.2.1	0.271981242672919	.	15080001	15280000	#9191FF	1	0.375
chr1	15280001	15440000	B.1.1.2.2.2.1.1	0.344665885111372	.	15280001	15440000	#DADAFF	1	0.5
chr1	15440001	15640000	A.1.2.2.2.1.1.1.1	0.708089097303634	.	15440001	15640000	#FF4848	1	0.875
chr1	15640001	15840000	A.1.1.2.2.2.2.1.2	0.853458382180539	.	15640001	15840000	#FF0000	1	1
chr1	15840001	16080000	A.1.1.1.2.2.2.1.2.1.2	0.968347010550996	.	15840001	16080000	#FF0000	1	1
chr1	16080001	16400000	A.1.1.1.1.2.1.2	0.99179366940211	.	16080001	16400000	#FF0000	1	1
chr1	16400001	16840000	A.1.1.1.1.1.2.2.1	0.997655334114889	.	16400001	16840000	#FF0000	1	1
chr1	16840001	17080000	A.1.2.2.1.2.1.2.1.2.1	0.730363423212192	.	16840001	17080000	#FF4848	1	0.875
chr1	17080001	17200000	A.2.1.1.2.2.2.1.1.2	0.582649472450176	.	17080001	17200000	#FF9191	1	0.75
chr1	17200001	17520000	A.1.1.2.2.2.2.2.1.1.2.2	0.848769050410317	.	17200001	17520000	#FF0000	1	1
chr1	17520001	17720000	A.1.2.1.1.2.1.2.1.2.2.1	0.813599062133646	.	17520001	17720000	#FF4848	1	0.875
chr1	17720001	17840000	A.2.1.2.2.1.1.2	0.535756154747948	.	17720001	17840000	#FF9191	1	0.75
chr1	17840001	18240000	A.2.1.2.2.1.1.1.2.2.1	0.53810082063306	.	17840001	18240000	#FF9191	1	0.75
chr1	18240001	18680000	B.1.1.1.2.1.1.2	0.388042203985932	.	18240001	18680000	#DADAFF	1	0.5
chr1	18680001	19200000	B.1.1.1.2.1.1.1	0.389214536928488	.	18680001	19200000	#DADAFF	1	0.5
chr1	19200001	19520000	A.1.2.1.1.2.1.2.1.1.2	0.815943728018757	.	19200001	19520000	#FF4848	1	0.875
chr1	19520001	19960000	A.1.1.2.1.1.2.2.1.2.1	0.930832356389215	.	19520001	19960000	#FF0000	1	1
chr1	19960001	20160000	A.1.2.1.1.2.1.2.2.1.2	0.810082063305979	.	19960001	20160000	#FF4848	1	0.875
chr1	20160001	20360000	A.2.1.1.2.2.2.1.2	0.58147713950762	.	20160001	20360000	#FF9191	1	0.75
chr1	20360001	20520000	A.1.2.2.1.2.2.1.2.1.2	0.719812426729191	.	20360001	20520000	#FF4848	1	0.875
chr1	20520001	20840000	A.1.1.2.2.2.1.2.2.1	0.858147713950762	.	20520001	20840000	#FF0000	1	1
chr1	20840001	21040000	A.1.2.1.1.2.2.2.1.1.2.2	0.790152403282532	.	20840001	21040000	#FF4848	1	0.875
chr1	21040001	21520000	A.1.1.2.2.2.1.1.2.2.1	0.865181711606096	.	21040001	21520000	#FF0000	1	1
chr1	21520001	21640000	A.2.1.1.2.2.1.2.2.2	0.584994138335287	.	21520001	21640000	#FF9191	1	0.75
chr1	21640001	21720000	A.2.1.1.2.2.1.2.2.1	0.586166471277843	.	21640001	21720000	#FF9191	1	0.75
chr1	21720001	21840000	A.2.1.2.2.1.1.1.2.1	0.539273153575615	.	21720001	21840000	#FF9191	1	0.75
chr1	21840001	22040000	A.1.2.2.1.1.2.1.2.1	0.746776084407972	.	21840001	22040000	#FF4848	1	0.875
chr1	22040001	22200000	A.1.2.2.1.2.2.2.1.2.2.2	0.713950762016413	.	22040001	22200000	#FF4848	1	0.875
chr1	22200001	22400000	A.1.2.2.1.1.2.1.2.2	0.745603751465416	.	22200001	22400000	#FF4848	1	0.875
chr1	22400001	22600000	A.2.1.1.2.1.2.2.2	0.58968347010551	.	22400001	22600000	#FF9191	1	0.75
chr1	22600001	22960000	A.2.1.1.2.1.2.1.2.1	0.593200468933177	.	22600001	22960000	#FF9191	1	0.75
chr1	22960001	23360000	A.1.2.1.1.2.2.2.2.1.1.1.1	0.787807737397421	.	22960001	23360000	#FF4848	1	0.875
chr1	23360001	23560000	A.2.1.1.2.1.2.1.2.2	0.592028135990621	.	23360001	23560000	#FF9191	1	0.75
chr1	23560001	23800000	A.1.2.2.1.1.2.1.1	0.747948417350528	.	23560001	23800000	#FF4848	1	0.875
chr1	23800001	24240000	A.1.1.2.2.2.1.2.1.1.2	0.860492379835873	.	23800001	24240000	#FF0000	1	1
chr1	24240001	24280000	A.1.2.2.1.2.1.1.2.2.1	0.736225087924971	.	24240001	24280000	#FF4848	1	0.875
chr1	24360001	24600000	A.1.2.2.1.2.1.1.2.2.1	0.736225087924971	.	24360001	24600000	#FF4848	1	0.875
chr1	24600001	24840000	A.1.2.1.1.2.2.2.2.1.2.1	0.783118405627198	.	24600001	24840000	#FF4848	1	0.875
chr1	24840001	25000000	A.1.2.2.1.2.2.2.1.2.1	0.716295427901524	.	24840001	25000000	#FF4848	1	0.875
chr1	25000001	25120000	A.1.2.2.1.2.2.2.2.1.2.1	0.711606096131301	.	25000001	25120000	#FF4848	1	0.875
chr1	25120001	25560000	A.1.2.1.1.2.1.1.2.2.2.2	0.818288393903869	.	25120001	25560000	#FF4848	1	0.875
chr1	25560001	26080000	A.1.2.1.1.2.1.1.1.1	0.825322391559203	.	25560001	26080000	#FF4848	1	0.875
chr1	26080001	26200000	A.2.1.1.2.1.1.1.2	0.600234466588511	.	26080001	26200000	#FF9191	1	0.75
chr1	26200001	26400000	A.1.2.2.1.2.2.2.1.2.2.1	0.715123094958968	.	26200001	26400000	#FF4848	1	0.875
chr1	26400001	26800000	A.1.1.2.2.2.1.1.2.2.2.2	0.862837045720985	.	26400001	26800000	#FF0000	1	1
chr1	26800001	27240000	A.1.1.2.2.2.1.1.1.1.1	0.869871043376319	.	26800001	27240000	#FF0000	1	1
chr1	27240001	27600000	A.1.2.1.1.2.2.1.1.1.1	0.803048065650645	.	27240001	27600000	#FF4848	1	0.875
chr1	27600001	27760000	A.1.2.2.1.2.2.2.2.1.1	0.712778429073857	.	27600001	27760000	#FF4848	1	0.875
chr1	27760001	27920000	A.1.2.1.1.2.1.1.1.2.1	0.824150058616647	.	27760001	27920000	#FF4848	1	0.875
chr1	27920001	28160000	A.1.1.2.2.2.2.2.1.1.2.1.2	0.849941383352872	.	27920001	28160000	#FF0000	1	1
chr1	28160001	28600000	A.1.1.2.2.2.1.1.1.1.2	0.868698710433763	.	28160001	28600000	#FF0000	1	1
chr1	28600001	28760000	A.1.2.2.1.2.1.1.2.1.2	0.737397420867526	.	28600001	28760000	#FF4848	1	0.875
chr1	28760001	28920000	A.1.2.2.1.2.1.1.2.2.2	0.735052754982415	.	28760001	28920000	#FF4848	1	0.875
chr1	28920001	29320000	A.1.1.2.2.2.2.2.1.1.2.1.1	0.851113716295428	.	28920001	29320000	#FF0000	1	1
chr1	29320001	29560000	A.1.2.2.2.2.2.2.2.2	0.654161781946073	.	29320001	29560000	#FF4848	1	0.875
chr1	29560001	29600000	A.2.1.2.2.1.1.1.2.2.2	0.536928487690504	.	29560001	29600000	#FF9191	1	0.75
chr1	29640001	29840000	A.2.1.2.2.1.1.1.2.2.2	0.536928487690504	.	29640001	29840000	#FF9191	1	0.75
chr1	29840001	29880000	A.1.2.2.2.1.2.2.1.1	0.696365767878077	.	29840001	29880000	#FF4848	1	0.875
chr1	30000001	30440000	A.1.2.2.2.1.2.2.1.1	0.696365767878077	.	30000001	30440000	#FF4848	1	0.875
chr1	30440001	30840000	A.2.2.1.2.1.2.1.2	0.47831184056272	.	30440001	30840000	#FFDADA	1	0.625
chr1	30840001	31160000	A.2.2.2.1.1.2.1.1.1	0.450175849941383	.	30840001	31160000	#FFDADA	1	0.625
chr1	31160001	31440000	A.1.2.1.1.2.1.2.2.2.1.2	0.807737397420867	.	31160001	31440000	#FF4848	1	0.875
chr1	31440001	31640000	A.1.2.1.1.2.2.1.1.1.2.2	0.800703399765533	.	31440001	31640000	#FF4848	1	0.875
chr1	31640001	31840000	A.1.2.1.1.2.2.2.1.1.1.2	0.792497069167644	.	31640001	31840000	#FF4848	1	0.875
chr1	31840001	32240000	A.1.1.2.1.1.2.1.2.2.2	0.936694021101993	.	31840001	32240000	#FF0000	1	1
chr1	32240001	32440000	A.1.2.1.1.2.1.1.1.2.2	0.822977725674091	.	32240001	32440000	#FF4848	1	0.875
chr1	32440001	32720000	A.1.1.1.1.2.1.1.2.1	0.994138335287222	.	32440001	32720000	#FF0000	1	1
chr1	32720001	32920000	A.1.1.2.2.2.1.2.1.1.1	0.861664712778429	.	32720001	32920000	#FF0000	1	1
chr1	32920001	33400000	A.1.1.1.1.2.1.1.2.2	0.992966002344666	.	32920001	33400000	#FF0000	1	1
chr1	33400001	33600000	A.1.1.2.2.2.2.2.1.1.1	0.852286049237984	.	33400001	33600000	#FF0000	1	1
chr1	33600001	33960000	A.1.2.1.1.2.1.2.1.1.1	0.817116060961313	.	33600001	33960000	#FF4848	1	0.875
chr1	33960001	34120000	A.2.2.2.1.1.2.1.2	0.447831184056272	.	33960001	34120000	#FFDADA	1	0.625
chr1	34120001	34680000	B.1.2.1.1.2.1.2.1	0.323563892145369	.	34120001	34680000	#9191FF	1	0.375
chr1	34680001	34800000	B.1.2.1.1.2.1.1.2.1	0.325908558030481	.	34680001	34800000	#9191FF	1	0.375
chr1	34800001	34920000	B.1.2.1.1.2.2.1	0.321219226260258	.	34800001	34920000	#9191FF	1	0.375
chr1	34920001	35120000	B.2.1.1.1.1.1.1	0.252051582649472	.	34920001	35120000	#4848FF	1	0.25
chr1	35120001	35240000	B.1.1.2.2.2.1.2	0.343493552168816	.	35120001	35240000	#DADAFF	1	0.5
chr1	35240001	35480000	A.2.2.1.2.1.2.1.1	0.479484173505276	.	35240001	35480000	#FFDADA	1	0.625
chr1	35480001	35600000	A.2.1.1.2.1.1.2.1	0.599062133645955	.	35480001	35600000	#FF9191	1	0.75
chr1	35600001	36040000	A.1.1.2.2.2.2.1.1.2	0.854630715123095	.	35600001	36040000	#FF0000	1	1
chr1	36040001	36240000	A.1.1.2.1.1.2.2.2.1.2	0.926143024618992	.	36040001	36240000	#FF0000	1	1
chr1	36240001	36480000	A.1.1.2.1.1.1.2.1.2	0.946072684642438	.	36240001	36480000	#FF0000	1	1
chr1	36480001	36720000	A.1.1.2.1.1.1.2.1.1.1.2	0.949589683470106	.	36480001	36720000	#FF0000	1	1
chr1	36720001	36960000	A.1.1.2.1.1.1.2.1.1.2.1	0.94841735052755	.	36720001	36960000	#FF0000	1	1
chr1	36960001	37240000	B.1.2.2.1.2.2.2.2.2.1	0.270808909730363	.	36960001	37240000	#9191FF	1	0.375
chr1	37240001	37360000	B.2.1.1.1.1.1.2.2.2	0.245017584994138	.	37240001	37360000	#4848FF	1	0.25
chr1	37360001	37560000	B.2.1.2.2.1.2.1.2	0.144196951934349	.	37360001	37560000	#4848FF	1	0.25
chr1	37560001	37760000	B.2.1.2.2.1.2.1.1.1	0.147713950762016	.	37560001	37760000	#4848FF	1	0.25
chr1	37760001	37920000	B.1.2.1.2.2.2.1.1.2	0.2989449003517	.	37760001	37920000	#9191FF	1	0.375
chr1	37920001	38360000	A.2.1.1.1.1.2.2.1.2	0.640093786635405	.	37920001	38360000	#FF9191	1	0.75
chr1	38360001	38520000	A.2.1.1.1.1.2.2.2.2	0.637749120750293	.	38360001	38520000	#FF9191	1	0.75
chr1	38520001	38640000	B.1.1.2.2.2.2.1	0.34232121922626	.	38520001	38640000	#DADAFF	1	0.5
chr1	38640001	39000000	B.1.2.2.1.1.2.2.2	0.286049237983587	.	38640001	39000000	#9191FF	1	0.375
chr1	39000001	39080000	B.1.2.1.1.1.2.1.2.1	0.332942555685815	.	39000001	39080000	#9191FF	1	0.375
chr1	39080001	39280000	B.1.2.1.2.2.2.2	0.296600234466589	.	39080001	39280000	#9191FF	1	0.375
chr1	39280001	39520000	A.2.1.1.1.1.2.2.2.1	0.638921453692849	.	39280001	39520000	#FF9191	1	0.75
chr1	39520001	39760000	A.1.1.2.1.1.1.2.1.1.1.1	0.950762016412661	.	39520001	39760000	#FF0000	1	1
chr1	39760001	39920000	A.1.1.1.2.2.2.2.1.1.2	0.964830011723329	.	39760001	39920000	#FF0000	1	1
chr1	39920001	40040000	A.1.2.1.1.2.1.2.1.2.1	0.814771395076202	.	39920001	40040000	#FF4848	1	0.875
chr1	40040001	40280000	A.1.1.2.1.1.2.2.1.1.1.1	0.935521688159437	.	40040001	40280000	#FF0000	1	1
chr1	40280001	40480000	A.1.1.2.1.1.2.2.2.2.2	0.919109026963658	.	40280001	40480000	#FF0000	1	1
chr1	40480001	40840000	A.1.1.1.2.2.2.2.1.1.1	0.966002344665885	.	40480001	40840000	#FF0000	1	1
chr1	40840001	41120000	A.1.2.1.1.2.1.1.2.2.2.1	0.819460726846424	.	40840001	41120000	#FF4848	1	0.875
chr1	41120001	41320000	A.1.2.2.1.2.1.1.1	0.739742086752638	.	41120001	41320000	#FF4848	1	0.875
chr1	41320001	41520000	A.1.2.1.1.2.2.1.2.1.1.2	0.797186400937866	.	41320001	41520000	#FF4848	1	0.875
chr1	41520001	41600000	A.2.1.2.2.1.1.1.1	0.540445486518171	.	41520001	41600000	#FF9191	1	0.75
chr1	41600001	41720000	A.2.1.1.2.1.2.2.1	0.590855803048066	.	41600001	41720000	#FF9191	1	0.75
chr1	41720001	41920000	A.1.2.1.1.2.2.1.2.1.1.1	0.798358733880422	.	41720001	41920000	#FF4848	1	0.875
chr1	41920001	42440000	A.1.1.2.1.1.2.2.2.2.1.2.2	0.920281359906213	.	41920001	42440000	#FF0000	1	1
chr1	42440001	42600000	A.2.1.1.2.1.2.1.1.2	0.594372801875733	.	42440001	42600000	#FF9191	1	0.75
chr1	42600001	42760000	A.2.1.1.2.1.2.1.1.1	0.595545134818288	.	42600001	42760000	#FF9191	1	0.75
chr1	42760001	43080000	A.1.2.2.1.2.2.1.1.1.1	0.724501758499414	.	42760001	43080000	#FF4848	1	0.875
chr1	43080001	43680000	A.1.1.2.1.1.2.1.2.2.1	0.937866354044549	.	43080001	43680000	#FF0000	1	1
chr1	43680001	43880000	A.1.2.2.1.2.2.1.1.2	0.722157092614302	.	43680001	43880000	#FF4848	1	0.875
chr1	43880001	44040000	A.1.2.1.1.2.2.2.2.1.1.2.2	0.784290738569754	.	43880001	44040000	#FF4848	1	0.875
chr1	44040001	44160000	A.2.1.1.2.1.1.1.1	0.601406799531067	.	44040001	44160000	#FF9191	1	0.75
chr1	44160001	44240000	A.1.2.2.1.2.1.2.2.1.1	0.728018757327081	.	44160001	44240000	#FF4848	1	0.875
chr1	44240001	44360000	A.1.2.1.1.2.2.2.2.1.1.2.1	0.78546307151231	.	44240001	44360000	#FF4848	1	0.875
chr1	44360001	44520000	A.1.2.1.1.2.2.2.1.1.1.1	0.793669402110199	.	44360001	44520000	#FF4848	1	0.875
chr1	44520001	44800000	A.1.2.1.1.2.1.1.2.1	0.821805392731536	.	44520001	44800000	#FF4848	1	0.875
chr1	44800001	44920000	A.2.1.1.2.1.1.2.2.1	0.5978898007034	.	44800001	44920000	#FF9191	1	0.75
chr1	44920001	45160000	A.1.2.1.1.2.1.2.2.2.2.1	0.806565064478312	.	44920001	45160000	#FF4848	1	0.875
chr1	45160001	45520000	A.1.1.1.2.2.2.2.1.2	0.963657678780774	.	45160001	45520000	#FF0000	1	1
chr1	45520001	45640000	A.2.1.1.2.2.1.1	0.588511137162954	.	45520001	45640000	#FF9191	1	0.75
chr1	45640001	46120000	A.1.1.2.1.1.2.2.2.2.1.1.2.1	0.92379835873388	.	45640001	46120000	#FF0000	1	1
chr1	46120001	46480000	A.1.1.1.1.2.1.1.1	0.995310668229777	.	46120001	46480000	#FF0000	1	1
chr1	46480001	46800000	A.1.1.1.1.1.2.1	0.998827667057444	.	46480001	46800000	#FF0000	1	1
chr1	46800001	47200000	A.1.1.2.1.2.2.2.1.1.2	0.905041031652989	.	46800001	47200000	#FF0000	1	1
chr1	47200001	47520000	B.2.1.1.1.1.1.2.1.1.2	0.249706916764361	.	47200001	47520000	#4848FF	1	0.25
chr1	47520001	47600000	B.1.1.2.2.1.2.2.2.2	0.345838218053927	.	47520001	47600000	#DADAFF	1	0.5
chr1	47600001	47880000	A.2.2.1.2.1.2.2.2	0.475967174677608	.	47600001	47880000	#FFDADA	1	0.625
chr1	47880001	48120000	B.1.2.2.1.1.1.1.1	0.295427901524033	.	47880001	48120000	#9191FF	1	0.375
chr1	48120001	48520000	B.2.2.1.1.1.1.2	0.121922626025791	.	48120001	48520000	#0000FF	1	0.125
chr1	48520001	48640000	B.1.2.2.1.2.2.2.2.2.2	0.269636576787808	.	48520001	48640000	#9191FF	1	0.375
chr1	48640001	48760000	B.2.1.2.2.1.1.1.2.2.1.1	0.153575615474795	.	48640001	48760000	#4848FF	1	0.25
chr1	48760001	48840000	B.1.2.2.1.1.2.2.1.2	0.287221570926143	.	48760001	48840000	#9191FF	1	0.375
chr1	48840001	49040000	B.2.1.1.1.1.1.2.2.1.1	0.24736225087925	.	48840001	49040000	#4848FF	1	0.25
chr1	49040001	49160000	B.1.2.2.1.1.2.2.1.1	0.288393903868699	.	49040001	49160000	#9191FF	1	0.375
chr1	49160001	49440000	B.2.2.1.1.1.2.1.1.2	0.11957796014068	.	49160001	49440000	#0000FF	1	0.125
chr1	49440001	49680000	B.2.2.2.1.2.1.1.1	0.0246189917936694	.	49440001	49680000	#0000FF	1	0.125
chr1	49680001	49800000	B.2.1.2.2.1.1.1.2.1.1	0.155920281359906	.	49680001	49800000	#4848FF	1	0.25
chr1	49800001	50120000	B.2.2.2.1.2.1.2.2	0.0211019929660023	.	49800001	50120000	#0000FF	1	0.125
chr1	50120001	50200000	B.2.1.2.2.1.1.1.1.2	0.157092614302462	.	50120001	50200000	#4848FF	1	0.25
chr1	50200001	50840000	B.2.2.2.2.2.2.2	0.00117233294255569	.	50200001	50840000	#0000FF	1	0.125
chr1	50840001	51200000	A.2.2.2.1.2.1.2.2	0.440797186400938	.	50840001	51200000	#FFDADA	1	0.625
chr1	51200001	51480000	A.1.2.2.2.1.1.2.1.1	0.704572098475967	.	51200001	51480000	#FF4848	1	0.875
chr1	51480001	51720000	A.1.2.2.2.1.1.2.1.2	0.703399765533411	.	51480001	51720000	#FF4848	1	0.875
chr1	51720001	52000000	A.1.1.2.1.1.2.2.2.1.1	0.927315357561547	.	51720001	52000000	#FF0000	1	1
chr1	52000001	52240000	A.1.1.1.2.2.2.1.1.2.1	0.971864009378664	.	52000001	52240000	#FF0000	1	1
chr1	52240001	52480000	A.1.1.1.2.2.2.1.2.1.1	0.969519343493552	.	52240001	52480000	#FF0000	1	1
chr1	52480001	52760000	A.1.1.2.1.1.2.2.2.2.1.1.1	0.924970691676436	.	52480001	52760000	#FF0000	1	1
chr1	52760001	52920000	A.1.1.2.1.1.2.2.1.2.2.2	0.928487690504103	.	52760001	52920000	#FF0000	1	1
chr1	52920001	53120000	A.1.2.1.1.2.1.2.2.2.1.1	0.808909730363423	.	52920001	53120000	#FF4848	1	0.875
chr1	53120001	53200000	A.1.2.1.1.2.2.2.2.2	0.780773739742087	.	53120001	53200000	#FF4848	1	0.875
chr1	53200001	53400000	A.1.1.2.1.1.2.1.1.1.1	0.943728018757327	.	53200001	53400000	#FF0000	1	1
chr1	53400001	53560000	A.1.2.1.1.2.1.1.2.2.1	0.82063305978898	.	53400001	53560000	#FF4848	1	0.875
chr1	53560001	53640000	A.1.2.2.1.2.1.1.2.1.1	0.738569753810082	.	53560001	53640000	#FF4848	1	0.875
chr1	53640001	54200000	A.1.1.1.1.1.2.2.2	0.996483001172333	.	53640001	54200000	#FF0000	1	1
chr1	54200001	54320000	A.1.2.1.1.2.1.2.2.2.2.2.2	0.8042203985932	.	54200001	54320000	#FF4848	1	0.875
chr1	54320001	54520000	A.1.1.2.1.1.2.2.2.2.1.1.2.2	0.922626025791325	.	54320001	54520000	#FF0000	1	1
chr1	54520001	54600000	A.1.2.2.1.2.2.1.1.1.2	0.723329425556858	.	54520001	54600000	#FF4848	1	0.875
chr1	54600001	55000000	A.1.1.1.2.2.2.1.1.2.2	0.970691676436108	.	54600001	55000000	#FF0000	1	1
chr1	55000001	55280000	A.1.1.2.1.1.2.2.1.1.1.2.2	0.933177022274326	.	55000001	55280000	#FF0000	1	1
chr1	55280001	55560000	A.1.1.2.1.1.2.2.1.1.1.2.1	0.934349355216882	.	55280001	55560000	#FF0000	1	1
chr1	55560001	55720000	A.1.1.2.1.2.2.2.1.2	0.903868698710434	.	55560001	55720000	#FF0000	1	1
chr1	55720001	56120000	A.1.2.1.2.2.2.1.1	0.763188745603751	.	55720001	56120000	#FF4848	1	0.875
chr1	56120001	56600000	A.1.2.2.2.1.1.2.2.1	0.702227432590856	.	56120001	56600000	#FF4848	1	0.875
chr1	56600001	57080000	A.2.1.1.1.1.2.2.1.1	0.64126611957796	.	56600001	57080000	#FF9191	1	0.75
chr1	57080001	57320000	B.1.1.1.2.2.1.1	0.383352872215709	.	57080001	57320000	#DADAFF	1	0.5
chr1	57320001	57640000	B.2.2.2.2.2.1.2	0.00351699882766706	.	57320001	57640000	#0000FF	1	0.125
chr1	57640001	57720000	B.2.1.2.2.1.1.1.1.1	0.158264947245018	.	57640001	57720000	#4848FF	1	0.25
chr1	57720001	57840000	B.2.1.2.2.1.1.2.2	0.148886283704572	.	57720001	57840000	#4848FF	1	0.25
chr1	57840001	58160000	B.2.2.2.1.2.1.1.2	0.0234466588511137	.	57840001	58160000	#0000FF	1	0.125
chr1	58160001	58400000	B.2.2.2.1.2.2.2.1.1	0.0152403282532239	.	58160001	58400000	#0000FF	1	0.125
chr1	58400001	58800000	B.2.2.1.1.1.2.1.2.2.1	0.117233294255569	.	58400001	58800000	#0000FF	1	0.125
chr1	58800001	59000000	B.1.2.1.1.1.1.2.2.1	0.337631887456038	.	58800001	59000000	#9191FF	1	0.375
chr1	59000001	59200000	A.2.1.2.1.1.1.2.1.2	0.574443141852286	.	59000001	59200000	#FF9191	1	0.75
chr1	59200001	59440000	A.1.1.2.1.2.2.2.2.2	0.901524032825322	.	59200001	59440000	#FF0000	1	1
chr1	59440001	59720000	A.1.1.2.1.2.2.2.2.1	0.902696365767878	.	59440001	59720000	#FF0000	1	1
chr1	59720001	60000000	A.1.2.1.2.2.2.1.2.2	0.76084407971864	.	59720001	60000000	#FF4848	1	0.875
chr1	60000001	60240000	A.1.2.1.2.2.2.2.1.2.2	0.756154747948417	.	60000001	60240000	#FF4848	1	0.875
chr1	60240001	60760000	B.2.2.1.1.1.2.1.2.1	0.118405627198124	.	60240001	60760000	#0000FF	1	0.125
chr1	60760001	61000000	B.2.2.2.1.1.2.1.2.1	0.0293083235638921	.	60760001	61000000	#0000FF	1	0.125
chr1	61000001	61280000	B.2.2.2.1.2.2.2.1.2	0.0140679953106682	.	61000001	61280000	#0000FF	1	0.125
chr1	61280001	61480000	B.2.2.1.1.1.2.1.2.2.2	0.116060961313013	.	61280001	61480000	#0000FF	1	0.125
chr1	61480001	61560000	B.1.2.2.1.1.1.2.2.1	0.291910902696366	.	61480001	61560000	#9191FF	1	0.375
chr1	61560001	62120000	B.2.2.2.2.2.2.1	0.00234466588511137	.	61560001	62120000	#0000FF	1	0.125
chr1	62120001	62280000	B.1.2.1.1.1.1.2.2.2.2	0.335287221570926	.	62120001	62280000	#9191FF	1	0.375
chr1	62280001	62600000	B.2.1.2.2.1.1.1.2.2.2	0.151230949589683	.	62280001	62600000	#4848FF	1	0.25
chr1	62600001	62960000	A.2.2.2.1.2.1.1	0.443141852286049	.	62600001	62960000	#FFDADA	1	0.625
chr1	62960001	63200000	A.2.1.2.2.2.1.1.1	0.52989449003517	.	62960001	63200000	#FF9191	1	0.75
chr1	63200001	63280000	A.2.2.2.1.2.2.2.1.1.1	0.433763188745604	.	63200001	63280000	#FFDADA	1	0.625
chr1	63280001	63800000	B.1.2.2.1.1.1.1.2	0.294255568581477	.	63280001	63800000	#9191FF	1	0.375
chr1	63800001	64040000	A.2.2.2.1.2.1.2.1	0.441969519343494	.	63800001	64040000	#FFDADA	1	0.625
chr1	64040001	64440000	A.1.1.2.1.2.2.2.1.1.1	0.906213364595545	.	64040001	64440000	#FF0000	1	1
chr1	64440001	64720000	A.1.2.1.2.2.2.2.1.2.1	0.757327080890973	.	64440001	64720000	#FF4848	1	0.875
chr1	64720001	65000000	B.1.2.2.1.1.1.2.2.2	0.29073856975381	.	64720001	65000000	#9191FF	1	0.375
chr1	65000001	65080000	B.1.2.1.2.2.2.1.2	0.297772567409144	.	65000001	65080000	#9191FF	1	0.375
chr1	65080001	65320000	B.1.2.2.1.2.2.2.1.1	0.27432590855803	.	65080001	65320000	#9191FF	1	0.375
chr1	65320001	65480000	A.2.1.2.2.2.1.1.2	0.528722157092614	.	65320001	65480000	#FF9191	1	0.75
chr1	65480001	65680000	B.1.1.1.2.1.2.2.1	0.385697538100821	.	65480001	65680000	#DADAFF	1	0.5
chr1	65680001	66000000	B.1.2.2.1.2.2.1.2.2	0.275498241500586	.	65680001	66000000	#9191FF	1	0.375
chr1	66000001	66520000	B.2.2.1.1.1.2.2	0.114888628370457	.	66000001	66520000	#0000FF	1	0.125
chr1	66520001	66680000	B.2.1.2.2.1.2.2.1	0.143024618991794	.	66520001	66680000	#4848FF	1	0.25
chr1	66680001	66840000	A.2.2.1.1.2.2.2.1.1	0.495896834701055	.	66680001	66840000	#FFDADA	1	0.625
chr1	66840001	67120000	A.2.2.2.1.2.2.2.1.2.1	0.431418522860492	.	66840001	67120000	#FFDADA	1	0.625
chr1	67120001	67360000	B.1.1.2.2.2.2.2	0.341148886283705	.	67120001	67360000	#DADAFF	1	0.5
chr1	67360001	67640000	A.2.2.1.1.2.1.1.2	0.499413833528722	.	67360001	67640000	#FFDADA	1	0.625
chr1	67640001	67800000	B.1.1.1.2.1.2.2.2	0.384525205158265	.	67640001	67800000	#DADAFF	1	0.5
chr1	67800001	68040000	A.1.2.2.2.1.1.1.2.2	0.705744431418523	.	67800001	68040000	#FF4848	1	0.875
chr1	68040001	68240000	A.1.1.2.1.2.2.1.1	0.909730363423212	.	68040001	68240000	#FF0000	1	1
chr1	68240001	68440000	A.1.2.2.2.1.1.1.2.1	0.706916764361079	.	68240001	68440000	#FF4848	1	0.875
chr1	68440001	68880000	A.1.2.2.2.1.1.2.2.2	0.7010550996483	.	68440001	68880000	#FF4848	1	0.875
chr1	68880001	69160000	B.2.1.2.2.1.1.1.2.1.2	0.154747948417351	.	68880001	69160000	#4848FF	1	0.25
chr1	69160001	69480000	B.2.2.2.1.1.2.1.1	0.0304806565064478	.	69160001	69480000	#0000FF	1	0.125
chr1	69480001	69880000	B.2.2.2.1.2.2.1.2	0.0164126611957796	.	69480001	69880000	#0000FF	1	0.125
chr1	69880001	70320000	B.2.2.2.1.1.2.2	0.0257913247362251	.	69880001	70320000	#0000FF	1	0.125
chr1	70320001	70600000	B.2.2.1.1.2.2.2.2.1	0.0890973036342321	.	70320001	70600000	#0000FF	1	0.125
chr1	70600001	70960000	B.1.1.1.2.1.2.1	0.386869871043376	.	70600001	70960000	#DADAFF	1	0.5
chr1	70960001	71600000	B.2.2.2.1.2.2.1.1.2.2	0.0175849941383353	.	70960001	71600000	#0000FF	1	0.125
chr1	71600001	71720000	B.2.1.2.2.2.1.2.1.2	0.134818288393904	.	71600001	71720000	#4848FF	1	0.25
chr1	71720001	71800000	B.2.1.1.2.2.2.1.1.2	0.203985932004689	.	71720001	71800000	#4848FF	1	0.25
chr1	71800001	72120000	B.2.2.1.1.2.1.1.2.2.2	0.110199296600234	.	71800001	72120000	#0000FF	1	0.125
chr1	72120001	72280000	B.2.1.2.2.1.1.2.1	0.150058616647128	.	72120001	72280000	#4848FF	1	0.25
chr1	72280001	72360000	B.1.2.2.2.2.2.1.2.2.1	0.25556858147714	.	72280001	72360000	#9191FF	1	0.375
chr1	72360001	72680000	B.2.2.1.1.2.1.1.2.2.1	0.11137162954279	.	72360001	72680000	#0000FF	1	0.125
chr1	72680001	72800000	B.1.2.2.1.2.2.1.1	0.277842907385698	.	72680001	72800000	#9191FF	1	0.375
chr1	72800001	73240000	B.2.2.1.1.2.2.2.1.1	0.0914419695193435	.	72800001	73240000	#0000FF	1	0.125
chr1	73240001	73560000	B.2.2.1.1.1.2.1.1.1	0.120750293083236	.	73240001	73560000	#0000FF	1	0.125
chr1	73560001	73960000	B.2.2.2.1.1.2.1.2.2.2	0.0269636576787808	.	73560001	73960000	#0000FF	1	0.125
chr1	73960001	74200000	B.2.2.1.1.2.1.2.2.2.2	0.0996483001172333	.	73960001	74200000	#0000FF	1	0.125
chr1	74200001	74600000	B.2.2.2.1.1.2.1.2.2.1	0.0281359906213365	.	74200001	74600000	#0000FF	1	0.125
chr1	74600001	74960000	B.2.2.1.1.2.1.2.1.1.1.1	0.109026963657679	.	74600001	74960000	#0000FF	1	0.125
chr1	74960001	75200000	A.2.2.1.1.2.2.2.1.2	0.494724501758499	.	74960001	75200000	#FFDADA	1	0.625
chr1	75200001	75520000	B.2.2.1.1.2.1.2.2.1	0.1031652989449	.	75200001	75520000	#0000FF	1	0.125
chr1	75520001	75680000	B.1.2.1.1.1.1.2.2.2.1	0.336459554513482	.	75520001	75680000	#9191FF	1	0.375
chr1	75680001	76160000	B.2.2.2.1.2.1.2.1	0.022274325908558	.	75680001	76160000	#0000FF	1	0.125
chr1	76160001	76400000	B.1.2.2.2.2.1.1	0.262602579132474	.	76160001	76400000	#9191FF	1	0.375
chr1	76400001	76560000	B.2.1.1.2.2.1.1	0.208675263774912	.	76400001	76560000	#4848FF	1	0.25
chr1	76560001	76920000	B.2.2.1.1.2.1.2.1.2.1	0.105509964830012	.	76560001	76920000	#0000FF	1	0.125
chr1	76920001	77320000	B.2.2.2.1.2.2.1.1.2.1	0.018757327080891	.	76920001	77320000	#0000FF	1	0.125
chr1	77320001	77640000	B.1.2.2.1.1.2.1	0.289566236811254	.	77320001	77640000	#9191FF	1	0.375
chr1	77640001	78000000	A.2.1.1.1.1.1.2.2.1.2	0.644783118405627	.	77640001	78000000	#FF9191	1	0.75
chr1	78000001	78080000	A.1.2.2.2.1.2.2.2.2.1	0.691676436107855	.	78000001	78080000	#FF4848	1	0.875
chr1	78080001	78160000	A.1.2.1.2.2.2.2.2	0.754982415005862	.	78080001	78160000	#FF4848	1	0.875
chr1	78160001	78280000	A.1.2.2.2.1.2.1.2	0.697538100820633	.	78160001	78280000	#FF4848	1	0.875
chr1	78280001	78480000	A.1.1.2.1.2.1.1.2.1	0.916764361078546	.	78280001	78480000	#FF0000	1	1
chr1	78480001	78880000	A.1.1.2.1.2.2.1.2.1	0.908558030480657	.	78480001	78880000	#FF0000	1	1
chr1	78880001	79120000	A.1.1.2.1.2.2.1.2.2	0.907385697538101	.	78880001	79120000	#FF0000	1	1
chr1	79120001	79400000	B.1.1.1.2.2.2.2	0.376318874560375	.	79120001	79400000	#DADAFF	1	0.5
chr1	79400001	79680000	A.2.2.2.1.2.2.2.2.1	0.429073856975381	.	79400001	79680000	#FFDADA	1	0.625
chr1	79680001	79840000	B.2.1.2.2.2.1.1.2.1	0.138335287221571	.	79680001	79840000	#4848FF	1	0.25
chr1	79840001	80280000	B.2.2.1.1.2.2.2.1.2	0.0902696365767878	.	79840001	80280000	#0000FF	1	0.125
chr1	80280001	80640000	B.2.2.1.1.2.1.2.1.1.1.2	0.107854630715123	.	80280001	80640000	#0000FF	1	0.125
chr1	80640001	80960000	B.2.2.2.1.1.1.1	0.0363423212192263	.	80640001	80960000	#0000FF	1	0.125
chr1	80960001	81120000	B.2.1.2.2.2.1.2.2.1.2	0.132473622508792	.	80960001	81120000	#4848FF	1	0.25
chr1	81120001	81440000	B.2.2.2.1.1.1.2.1.2.1	0.0339976553341149	.	81120001	81440000	#0000FF	1	0.125
chr1	81440001	81800000	B.2.2.2.1.1.1.2.1.1	0.0351699882766706	.	81440001	81800000	#0000FF	1	0.125
chr1	81800001	82240000	B.2.2.1.1.2.2.1.1.2.2.2	0.0937866354044549	.	81800001	82240000	#0000FF	1	0.125
chr1	82240001	82320000	B.2.1.1.2.2.2.2.1	0.201641266119578	.	82240001	82320000	#4848FF	1	0.25
chr1	82320001	82480000	B.2.1.2.2.2.1.2.1.1	0.13599062133646	.	82320001	82480000	#4848FF	1	0.25
chr1	82480001	82960000	B.2.2.2.1.2.2.2.2	0.0128956623681125	.	82480001	82960000	#0000FF	1	0.125
chr1	82960001	83280000	B.2.2.2.1.1.1.2.1.2.2	0.0328253223915592	.	82960001	83280000	#0000FF	1	0.125
chr1	83280001	83840000	B.2.2.1.1.2.2.2.2.2	0.0879249706916764	.	83280001	83840000	#0000FF	1	0.125
chr1	83840001	84320000	B.2.2.2.1.2.2.1.1.1	0.0199296600234467	.	83840001	84320000	#0000FF	1	0.125
chr1	84320001	84600000	A.2.2.1.1.1.2.2.1.1	0.509964830011723	.	84320001	84600000	#FFDADA	1	0.625
chr1	84600001	84800000	A.2.1.1.1.1.1.1.2.1	0.64947245017585	.	84600001	84800000	#FF9191	1	0.75
chr1	84800001	84880000	A.2.1.1.1.1.1.1.2.2	0.648300117233294	.	84800001	84880000	#FF9191	1	0.75
chr1	84880001	85480000	A.1.2.1.2.2.2.2.1.1.1	0.759671746776084	.	84880001	85480000	#FF4848	1	0.875
chr1	85480001	85720000	A.2.1.2.2.2.2.1.2.2.2	0.522860492379836	.	85480001	85720000	#FF9191	1	0.75
chr1	85720001	85920000	A.1.2.1.2.2.2.2.1.1.2	0.758499413833529	.	85720001	85920000	#FF4848	1	0.875
chr1	85920001	86080000	A.1.2.1.2.2.1.2.1	0.765533411488863	.	85920001	86080000	#FF4848	1	0.875
chr1	86080001	86360000	A.2.2.2.1.2.2.1.1.1	0.439624853458382	.	86080001	86360000	#FFDADA	1	0.625
chr1	86360001	86560000	B.1.2.2.1.1.1.2.1	0.293083235638921	.	86360001	86560000	#9191FF	1	0.375
chr1	86560001	86640000	B.1.2.1.1.1.2.2.2	0.328253223915592	.	86560001	86640000	#9191FF	1	0.375
chr1	86640001	86800000	B.1.2.2.2.1.2.2.1	0.266119577960141	.	86640001	86800000	#9191FF	1	0.375
chr1	86800001	87000000	A.2.2.2.1.2.2.2.1.1.2	0.432590855803048	.	86800001	87000000	#FFDADA	1	0.625
chr1	87000001	87200000	B.1.2.1.1.1.2.1.2.2	0.331770222743259	.	87000001	87200000	#9191FF	1	0.375
chr1	87200001	87320000	A.2.2.1.1.1.2.2.2.1	0.506447831184056	.	87200001	87320000	#FFDADA	1	0.625
chr1	87320001	87560000	A.2.2.1.1.1.1.1.1.2	0.514654161781946	.	87320001	87560000	#FFDADA	1	0.625
chr1	87560001	87960000	B.1.2.1.1.1.1.2.1	0.338804220398593	.	87560001	87960000	#9191FF	1	0.375
chr1	87960001	88200000	B.2.1.1.2.2.1.2.2	0.206330597889801	.	87960001	88200000	#4848FF	1	0.25
chr1	88200001	88440000	B.2.2.1.1.2.1.2.2.2.1.1	0.101992966002345	.	88200001	88440000	#0000FF	1	0.125
chr1	88440001	88520000	B.1.2.2.2.2.2.1.2.2.2	0.254396248534584	.	88440001	88520000	#9191FF	1	0.375
chr1	88520001	88800000	B.2.2.1.1.2.2.1.2	0.0926143024618992	.	88520001	88800000	#0000FF	1	0.125
chr1	88800001	89120000	B.2.2.1.1.2.2.1.1.2.1.2	0.0961313012895662	.	88800001	89120000	#0000FF	1	0.125
chr1	89120001	89320000	A.2.2.2.1.2.2.1.1.2.2	0.437280187573271	.	89120001	89320000	#FFDADA	1	0.625
chr1	89320001	89600000	B.1.1.2.2.1.2.2.1.2	0.348182883939039	.	89320001	89600000	#DADAFF	1	0.5
chr1	89600001	90000000	B.2.1.2.2.2.2.1.2.2	0.126611957796014	.	89600001	90000000	#4848FF	1	0.25
chr1	90000001	90280000	A.2.2.2.1.2.2.2.1.2.2	0.430246189917937	.	90000001	90280000	#FFDADA	1	0.625
chr1	90280001	90480000	A.2.1.2.2.2.1.2	0.527549824150059	.	90280001	90480000	#FF9191	1	0.75
chr1	90480001	90760000	B.2.1.1.2.1.1.1	0.214536928487691	.	90480001	90760000	#4848FF	1	0.25
chr1	90760001	91280000	B.2.2.1.1.2.1.2.1.2.2	0.104337631887456	.	90760001	91280000	#0000FF	1	0.125
chr1	91280001	91480000	B.1.1.2.2.1.2.2.1.1	0.349355216881594	.	91280001	91480000	#DADAFF	1	0.5
chr1	91480001	91600000	B.1.1.1.2.2.1.2.1.2	0.381008206330598	.	91480001	91600000	#DADAFF	1	0.5
chr1	91600001	91920000	B.2.1.2.2.2.2.1.2.1	0.12778429073857	.	91600001	91920000	#4848FF	1	0.25
chr1	91920001	92400000	A.2.2.2.1.1.1.1.1.2	0.460726846424385	.	91920001	92400000	#FFDADA	1	0.625
chr1	92400001	92680000	B.1.2.1.1.1.2.2.1.2	0.329425556858148	.	92400001	92680000	#9191FF	1	0.375
chr1	92680001	93280000	A.2.1.1.1.1.1.1.1.2.2	0.650644783118406	.	92680001	93280000	#FF9191	1	0.75
chr1	93280001	93560000	A.1.1.2.1.2.1.2.2.1	0.912075029308324	.	93280001	93560000	#FF0000	1	1
chr1	93560001	93960000	A.1.1.1.2.2.1.2.2	0.974208675263775	.	93560001	93960000	#FF0000	1	1
chr1	93960001	94080000	A.1.2.1.1.2.2.1.2.1.2	0.796014067995311	.	93960001	94080000	#FF4848	1	0.875
chr1	94080001	94280000	A.1.1.2.1.1.2.1.1.2	0.941383352872216	.	94080001	94280000	#FF0000	1	1
chr1	94280001	94520000	A.1.1.2.1.2.1.1.2.2	0.915592028135991	.	94280001	94520000	#FF0000	1	1
chr1	94520001	94800000	A.1.1.2.1.2.1.2.1.2	0.913247362250879	.	94520001	94800000	#FF0000	1	1
chr1	94800001	95000000	A.1.2.1.2.2.1.1.2	0.766705744431418	.	94800001	95000000	#FF4848	1	0.875
chr1	95000001	95280000	A.1.1.1.2.2.1.2.1	0.975381008206331	.	95000001	95280000	#FF0000	1	1
chr1	95280001	95520000	A.1.2.1.2.2.1.1.1	0.767878077373974	.	95280001	95520000	#FF4848	1	0.875
chr1	95520001	95720000	A.2.2.1.1.1.2.2.2.2	0.505275498241501	.	95520001	95720000	#FFDADA	1	0.625
chr1	95720001	96280000	B.2.2.2.1.1.1.2.2	0.0316529894490035	.	95720001	96280000	#0000FF	1	0.125
chr1	96280001	96440000	B.2.1.2.2.2.2.1.1.1	0.130128956623681	.	96280001	96440000	#4848FF	1	0.25
chr1	96440001	96680000	B.2.1.1.2.2.1.2.1	0.207502930832356	.	96440001	96680000	#4848FF	1	0.25
chr1	96680001	96760000	B.1.1.1.2.2.1.2.1.1	0.382180539273154	.	96680001	96760000	#DADAFF	1	0.5
chr1	96760001	96920000	A.2.2.1.1.2.2.2.2.2	0.492379835873388	.	96760001	96920000	#FFDADA	1	0.625
chr1	96920001	97040000	A.2.2.2.1.2.2.1.2.2	0.434935521688159	.	96920001	97040000	#FFDADA	1	0.625
chr1	97040001	97320000	A.2.2.2.1.2.2.2.2.2	0.427901524032825	.	97040001	97320000	#FFDADA	1	0.625
chr1	97320001	97600000	B.1.2.1.1.1.1.1	0.339976553341149	.	97320001	97600000	#9191FF	1	0.375
chr1	97600001	97760000	A.2.2.2.1.2.2.1.1.2.1	0.438452520515827	.	97600001	97760000	#FFDADA	1	0.625
chr1	97760001	98040000	A.2.2.1.1.2.2.2.2.1	0.493552168815944	.	97760001	98040000	#FFDADA	1	0.625
chr1	98040001	98200000	A.2.1.2.2.2.2.2.1.2.2	0.519343493552169	.	98040001	98200000	#FF9191	1	0.75
chr1	98200001	98480000	A.2.1.1.1.1.1.2.2.1.1	0.645955451348183	.	98200001	98480000	#FF9191	1	0.75
chr1	98480001	98600000	A.2.2.2.1.1.1.1.1.1	0.46189917936694	.	98480001	98600000	#FFDADA	1	0.625
chr1	98600001	98960000	A.2.2.1.1.1.1.1.1.1.2	0.515826494724502	.	98600001	98960000	#FFDADA	1	0.625
chr1	98960001	99280000	B.1.2.2.2.2.1.2.1	0.261430246189918	.	98960001	99280000	#9191FF	1	0.375
chr1	99280001	99560000	B.2.1.2.2.2.2.2.2	0.124267291910903	.	99280001	99560000	#4848FF	1	0.25
chr1	99560001	99680000	B.2.1.1.2.1.2.1	0.211019929660023	.	99560001	99680000	#4848FF	1	0.25
chr1	99680001	99760000	B.1.2.2.2.1.2.2.2.1	0.264947245017585	.	99680001	99760000	#9191FF	1	0.375
chr1	99760001	99960000	B.1.2.2.2.2.2.2	0.253223915592028	.	99760001	99960000	#9191FF	1	0.375
chr1	99960001	100240000	B.1.2.2.2.1.1	0.268464243845252	.	99960001	100240000	#9191FF	1	0.375
chr1	100240001	100440000	A.2.2.1.1.2.1.1.1.1.1	0.504103165298945	.	100240001	100440000	#FFDADA	1	0.625
chr1	100440001	100640000	A.2.1.1.1.1.1.2.2.2	0.643610785463071	.	100440001	100640000	#FF9191	1	0.75
chr1	100640001	100800000	A.2.2.1.1.1.1.1.1.1.1	0.516998827667057	.	100640001	100800000	#FFDADA	1	0.625
chr1	100800001	101080000	A.2.2.1.1.1.2.2.1.2.1	0.508792497069168	.	100800001	101080000	#FFDADA	1	0.625
chr1	101080001	101200000	A.2.2.2.1.2.2.1.2.1	0.436107854630715	.	101080001	101200000	#FFDADA	1	0.625
chr1	101200001	101360000	A.2.2.1.1.2.1.1.1.2.1	0.501758499413834	.	101200001	101360000	#FFDADA	1	0.625
chr1	101360001	101520000	A.2.2.1.1.2.1.2	0.498241500586166	.	101360001	101520000	#FFDADA	1	0.625
chr1	101520001	101840000	B.1.1.2.2.1.2.2.2.1	0.347010550996483	.	101520001	101840000	#DADAFF	1	0.5
chr1	101840001	102200000	B.2.2.1.1.2.1.1.2.1	0.112543962485346	.	101840001	102200000	#0000FF	1	0.125
chr1	102200001	102280000	B.1.2.2.2.2.2.1.1	0.259085580304807	.	102200001	102280000	#9191FF	1	0.375
chr1	102280001	102480000	B.2.1.2.2.2.1.1.1.2	0.139507620164127	.	102280001	102480000	#4848FF	1	0.25
chr1	102480001	102640000	B.2.1.1.2.1.2.2	0.209847596717468	.	102480001	102640000	#4848FF	1	0.25
chr1	102640001	103200000	B.2.2.1.1.2.2.1.1.1	0.0984759671746776	.	102640001	103200000	#0000FF	1	0.125
chr1	103200001	103280000	B.1.2.2.2.2.2.1.2.1.1	0.257913247362251	.	103200001	103280000	#9191FF	1	0.375
chr1	103280001	103480000	B.2.1.1.2.2.2.2.2.1	0.200468933177022	.	103280001	103480000	#4848FF	1	0.25
chr1	103480001	103800000	B.2.2.1.1.2.1.1.1	0.113716295427902	.	103480001	103800000	#0000FF	1	0.125
chr1	103880001	103920000	B.2.2.1.1.2.1.1.1	0.113716295427902	.	103880001	103920000	#0000FF	1	0.125
chr1	104000001	104160000	B.1.2.2.2.1.2.1	0.267291910902696	.	104000001	104160000	#9191FF	1	0.375
chr1	104160001	104200000	B.2.1.2.2.2.1.1.2.2	0.137162954279015	.	104160001	104200000	#4848FF	1	0.25
chr1	104280001	104600000	B.2.1.2.2.2.1.1.2.2	0.137162954279015	.	104280001	104600000	#4848FF	1	0.25
chr1	104600001	104840000	B.2.1.2.2.2.1.2.2.2	0.131301289566237	.	104600001	104840000	#4848FF	1	0.25
chr1	104840001	105040000	B.2.1.1.2.2.2.1.1.1	0.205158264947245	.	104840001	105040000	#4848FF	1	0.25
chr1	105040001	105320000	B.2.1.2.2.2.1.1.1.1	0.140679953106682	.	105040001	105320000	#4848FF	1	0.25
chr1	105320001	105440000	B.2.1.1.2.1.1.2.1	0.213364595545135	.	105320001	105440000	#4848FF	1	0.25
chr1	105440001	105960000	B.2.2.1.1.2.2.1.1.2.1.1	0.0973036342321219	.	105440001	105960000	#0000FF	1	0.125
chr1	105960001	106120000	B.2.1.1.2.1.1.2.2	0.212192262602579	.	105960001	106120000	#4848FF	1	0.25
chr1	106120001	106400000	B.2.1.1.2.2.2.2.2.2	0.199296600234467	.	106120001	106400000	#4848FF	1	0.25
chr1	106400001	106480000	B.1.2.2.2.1.2.2.2.2	0.263774912075029	.	106400001	106480000	#9191FF	1	0.375
chr1	106480001	106840000	B.2.2.1.1.2.2.1.1.2.2.1	0.0949589683470106	.	106480001	106840000	#0000FF	1	0.125
chr1	106840001	106920000	B.1.2.2.2.2.2.1.2.1.2	0.256740914419695	.	106840001	106920000	#9191FF	1	0.375
chr1	106920001	107200000	B.2.1.2.2.2.2.1.1.2	0.128956623681125	.	106920001	107200000	#4848FF	1	0.25
chr1	107200001	107520000	B.2.1.2.2.2.2.2.1	0.125439624853458	.	107200001	107520000	#4848FF	1	0.25
chr1	107520001	107720000	B.2.1.1.2.2.2.1.2	0.202813599062134	.	107520001	107720000	#4848FF	1	0.25
chr1	107720001	108280000	B.2.2.1.1.2.1.2.2.2.1.2	0.100820633059789	.	107720001	108280000	#0000FF	1	0.125
chr1	108280001	108440000	B.1.1.2.2.1.2.1	0.35052754982415	.	108280001	108440000	#DADAFF	1	0.5
chr1	108440001	108720000	A.2.2.1.1.2.1.1.1.2.2	0.500586166471278	.	108440001	108720000	#FFDADA	1	0.625
chr1	108720001	108800000	A.2.2.1.1.1.1.1.2	0.51348182883939	.	108720001	108800000	#FFDADA	1	0.625
chr1	108840001	108920000	A.2.2.1.1.1.1.1.2	0.51348182883939	.	108840001	108920000	#FFDADA	1	0.625
chr1	109000001	109240000	A.1.2.2.2.1.2.1.1.1	0.699882766705744	.	109000001	109240000	#FF4848	1	0.875
chr1	109240001	109480000	A.1.1.2.1.2.1.1.1	0.917936694021102	.	109240001	109480000	#FF0000	1	1
chr1	109480001	109640000	A.1.2.1.1.2.2.1.1.2	0.799531066822978	.	109480001	109640000	#FF4848	1	0.875
chr1	109640001	109720000	A.1.2.2.1.2.2.2.1.1	0.71746776084408	.	109640001	109720000	#FF4848	1	0.875
chr1	109720001	110160000	A.1.1.1.2.2.1.1	0.976553341148886	.	109720001	110160000	#FF0000	1	1
chr1	110160001	110320000	A.1.2.1.1.2.2.1.2.2	0.794841735052755	.	110160001	110320000	#FF4848	1	0.875
chr1	110320001	110480000	A.1.1.2.2.2.2.2.2.1	0.846424384525205	.	110320001	110480000	#FF0000	1	1
chr1	110480001	110560000	A.1.2.1.1.2.2.1.1.1.2.1	0.801875732708089	.	110480001	110560000	#FF4848	1	0.875
chr1	110560001	111040000	A.1.1.2.1.2.1.2.1.1	0.914419695193435	.	110560001	111040000	#FF0000	1	1
chr1	111040001	111360000	A.2.2.2.1.1.1.2.1.1	0.45369284876905	.	111040001	111360000	#FFDADA	1	0.625
chr1	111360001	111440000	B.1.1.1.2.2.1.2.2.2	0.378663540445487	.	111360001	111440000	#DADAFF	1	0.5
chr1	111440001	111640000	B.1.1.1.2.2.1.2.2.1	0.379835873388042	.	111440001	111640000	#DADAFF	1	0.5
chr1	111640001	111720000	B.1.1.2.2.1.1	0.351699882766706	.	111640001	111720000	#DADAFF	1	0.5
chr1	111720001	111920000	A.2.2.2.1.1.2.2.1.1	0.446658851113716	.	111720001	111920000	#FFDADA	1	0.625
chr1	111920001	112000000	A.2.2.2.1.1.1.1.2.2.2	0.454865181711606	.	111920001	112000000	#FFDADA	1	0.625
chr1	112000001	112560000	A.2.1.2.2.2.2.2.1.1	0.52168815943728	.	112000001	112560000	#FF9191	1	0.75
chr1	112560001	112880000	B.1.2.1.1.1.2.2.1.1	0.330597889800703	.	112560001	112880000	#9191FF	1	0.375
chr1	112880001	113120000	A.2.1.1.1.1.1.2.1	0.647127784290739	.	112880001	113120000	#FF9191	1	0.75
chr1	113120001	113680000	A.1.1.2.2.2.2.2.2.2	0.845252051582649	.	113120001	113680000	#FF0000	1	1
chr1	113680001	114120000	A.2.2.2.1.1.2.2.2	0.444314185228605	.	113680001	114120000	#FFDADA	1	0.625
chr1	114120001	114200000	A.2.2.2.1.1.1.2.2	0.451348182883939	.	114120001	114200000	#FFDADA	1	0.625
chr1	114200001	114480000	A.2.1.1.1.1.1.1.1.2.1	0.651817116060961	.	114200001	114480000	#FF9191	1	0.75
chr1	114480001	114600000	A.2.1.2.2.1.2.1.1	0.534583821805393	.	114480001	114600000	#FF9191	1	0.75
chr1	114600001	114680000	A.2.2.1.1.2.2.1	0.497069167643611	.	114600001	114680000	#FFDADA	1	0.625
chr1	114680001	114760000	A.2.2.2.1.1.1.2.1.2	0.452520515826495	.	114680001	114760000	#FFDADA	1	0.625
chr1	114760001	115080000	A.2.2.1.1.1.2.1	0.511137162954279	.	114760001	115080000	#FFDADA	1	0.625
chr1	115080001	115520000	A.2.1.2.2.2.2.1.2.1	0.525205158264947	.	115080001	115520000	#FF9191	1	0.75
chr1	115520001	115680000	A.1.2.2.2.1.2.2.2.1.2	0.69284876905041	.	115520001	115680000	#FF4848	1	0.875
chr1	115680001	115800000	A.1.2.2.2.1.2.2.2.1.1	0.694021101992966	.	115680001	115800000	#FF4848	1	0.875
chr1	115800001	116160000	A.1.2.2.2.1.2.1.1.2	0.698710433763189	.	115800001	116160000	#FF4848	1	0.875
chr1	116160001	116360000	A.2.1.2.2.2.2.2.2	0.518171160609613	.	116160001	116360000	#FF9191	1	0.75
chr1	116360001	116680000	A.2.2.1.2.2.1.2.2.1.2.2	0.466588511137163	.	116360001	116680000	#FFDADA	1	0.625
chr1	116680001	117080000	A.2.1.2.2.2.2.1.1	0.526377491207503	.	116680001	117080000	#FF9191	1	0.75
chr1	117080001	117280000	A.1.2.1.2.2.1.2.2	0.764361078546307	.	117080001	117280000	#FF4848	1	0.875
chr1	117280001	117480000	A.1.2.2.2.1.2.2.2.2.2	0.690504103165299	.	117280001	117480000	#FF4848	1	0.875
chr1	117480001	117640000	A.2.1.1.1.1.1.1.1.1	0.652989449003517	.	117480001	117640000	#FF9191	1	0.75
chr1	117640001	117960000	A.2.1.2.2.2.2.2.1.2.1	0.520515826494724	.	117640001	117960000	#FF9191	1	0.75
chr1	117960001	118320000	A.2.2.1.1.2.1.1.1.1.2	0.502930832356389	.	117960001	118320000	#FFDADA	1	0.625
chr1	118320001	118480000	A.2.2.1.1.1.2.2.1.2.2	0.507620164126612	.	118320001	118480000	#FFDADA	1	0.625
chr1	118480001	118680000	B.1.2.2.2.2.1.2.2	0.260257913247362	.	118480001	118680000	#9191FF	1	0.375
chr1	118680001	119200000	B.2.2.1.1.2.1.2.1.1.2	0.106682297772567	.	118680001	119200000	#0000FF	1	0.125
chr1	119200001	119600000	B.2.1.2.2.2.1.2.2.1.1	0.133645955451348	.	119200001	119600000	#4848FF	1	0.25
chr1	119600001	120080000	B.1.1.1.2.2.2.1	0.377491207502931	.	119600001	120080000	#DADAFF	1	0.5
chr1	120080001	120720000	A.1.1.2.1.2.1.2.2.2	0.910902696365768	.	120080001	120720000	#FF0000	1	1
chr1	120760001	120800000	A.1.1.2.1.2.1.2.2.2	0.910902696365768	.	120760001	120800000	#FF0000	1	1
chr1	120800001	120960000	A.2.1.2.2.2.2.1.2.2.1	0.524032825322392	.	120800001	120960000	#FF9191	1	0.75
chr1	121080001	121120000	A.2.1.2.2.2.2.1.2.2.1	0.524032825322392	.	121080001	121120000	#FF9191	1	0.75
chr1	121120001	121320000	A.2.2.1.2.2.1.2.1.1	0.473622508792497	.	121120001	121320000	#FFDADA	1	0.625
chr1	121320001	121520000	A.2.2.1.2.2.2.1	0.464243845252052	.	121320001	121520000	#FFDADA	1	0.625
chr1	142560001	142680000	B.1.1.2.1.2.2.1.2	0.357561547479484	.	142560001	142680000	#DADAFF	1	0.5
chr1	142800001	142840000	B.1.2.1.2.2.1.1.2.1	0.309495896834701	.	142800001	142840000	#9191FF	1	0.375
chr1	143120001	143280000	B.1.2.1.2.2.1.1.2.1	0.309495896834701	.	143120001	143280000	#9191FF	1	0.375
chr1	143400001	143440000	B.1.2.1.2.2.1.1.2.1	0.309495896834701	.	143400001	143440000	#9191FF	1	0.375
chr1	143720001	143800000	A.2.2.1.2.1.1.2.1.2	0.484173505275498	.	143720001	143800000	#FFDADA	1	0.625
chr1	143920001	144000000	A.2.2.1.2.1.1.2.1.2	0.484173505275498	.	143920001	144000000	#FFDADA	1	0.625
chr1	144000001	144080000	A.2.1.2.2.1.2.2.1	0.532239155920281	.	144000001	144080000	#FF9191	1	0.75
chr1	144520001	144560000	A.1.1.2.1.1.2.1.1.1.2	0.942555685814771	.	144520001	144560000	#FF0000	1	1
chr1	144640001	144720000	A.1.1.2.1.1.2.1.1.1.2	0.942555685814771	.	144640001	144720000	#FF0000	1	1
chr1	144800001	145120000	A.1.1.2.1.1.2.1.1.1.2	0.942555685814771	.	144800001	145120000	#FF0000	1	1
chr1	145120001	145320000	A.1.2.1.1.1.2.1.2.2.1	0.832356389214537	.	145120001	145320000	#FF4848	1	0.875
chr1	145360001	145840000	A.1.1.2.2.2.1.2.2.2	0.856975381008206	.	145360001	145840000	#FF0000	1	1
chr1	146440001	146480000	A.1.1.2.2.2.1.2.2.2	0.856975381008206	.	146440001	146480000	#FF0000	1	1
chr1	146480001	146760000	A.2.2.2.1.1.1.1.2.1.2.2	0.457209847596717	.	146480001	146760000	#FFDADA	1	0.625
chr1	146760001	146880000	B.1.1.2.1.2.1.1.2.2	0.362250879249707	.	146760001	146880000	#DADAFF	1	0.5
chr1	146880001	147440000	A.2.2.2.1.1.1.1.2.2.1	0.456037514654162	.	146880001	147440000	#FFDADA	1	0.625
chr1	147720001	147840000	A.2.2.2.1.1.1.1.2.2.1	0.456037514654162	.	147720001	147840000	#FFDADA	1	0.625
chr1	148160001	148200000	A.2.2.2.1.1.1.1.2.2.1	0.456037514654162	.	148160001	148200000	#FFDADA	1	0.625
chr1	148200001	148280000	A.2.1.2.2.1.2.2.2	0.531066822977726	.	148200001	148280000	#FF9191	1	0.75
chr1	148320001	148360000	A.2.1.2.2.1.2.2.2	0.531066822977726	.	148320001	148360000	#FF9191	1	0.75
chr1	148520001	148560000	A.2.2.2.1.1.2.2.1.2	0.445486518171161	.	148520001	148560000	#FFDADA	1	0.625
chr1	148840001	148960000	A.2.2.2.1.1.2.2.1.2	0.445486518171161	.	148840001	148960000	#FFDADA	1	0.625
chr1	149000001	149080000	A.2.2.2.1.1.2.2.1.2	0.445486518171161	.	149000001	149080000	#FFDADA	1	0.625
chr1	149200001	149320000	A.2.2.2.1.1.2.2.1.2	0.445486518171161	.	149200001	149320000	#FFDADA	1	0.625
chr1	149320001	149360000	A.2.2.1.2.2.2.2	0.463071512309496	.	149320001	149360000	#FFDADA	1	0.625
chr1	149560001	149600000	A.2.2.1.2.2.2.2	0.463071512309496	.	149560001	149600000	#FFDADA	1	0.625
chr1	149640001	149760000	A.2.2.1.2.2.2.2	0.463071512309496	.	149640001	149760000	#FFDADA	1	0.625
chr1	149760001	150200000	A.1.1.1.2.1.2.2.2	0.977725674091442	.	149760001	150200000	#FF0000	1	1
chr1	150200001	150440000	A.1.2.2.1.1.1.2.1	0.751465416178195	.	150200001	150440000	#FF4848	1	0.875
chr1	150440001	150600000	A.1.1.2.2.2.1.2.1.2	0.859320046893318	.	150440001	150600000	#FF0000	1	1
chr1	150600001	150960000	A.1.1.2.2.1.1.2.1.2.2	0.893317702227433	.	150600001	150960000	#FF0000	1	1
chr1	150960001	151280000	A.1.1.2.2.1.1.2.1.2.1	0.894490035169988	.	150960001	151280000	#FF0000	1	1
chr1	151280001	151560000	A.1.1.1.2.1.2.1.1.1	0.98358733880422	.	151280001	151560000	#FF0000	1	1
chr1	151560001	152040000	A.1.1.1.2.1.2.1.1.2	0.982415005861665	.	151560001	152040000	#FF0000	1	1
chr1	152040001	152200000	A.2.2.2.2.2.1.2.1	0.41031652989449	.	152040001	152200000	#FFDADA	1	0.625
chr1	152200001	152840000	B.2.1.2.1.2.2.2.1	0.160609613130129	.	152200001	152840000	#4848FF	1	0.25
chr1	152840001	152960000	B.1.2.2.1.2.1.2.1	0.280187573270809	.	152840001	152960000	#9191FF	1	0.375
chr1	152960001	153280000	B.2.1.1.1.2.1.1.1.1.1	0.23915592028136	.	152960001	153280000	#4848FF	1	0.25
chr1	153280001	153480000	A.2.2.2.1.1.1.1.2.1.1	0.459554513481829	.	153280001	153480000	#FFDADA	1	0.625
chr1	153480001	153760000	A.1.2.2.2.2.1.1.1.1.1	0.689331770222743	.	153480001	153760000	#FF4848	1	0.875
chr1	153760001	153960000	A.1.1.2.2.1.2.2.2.2.2	0.871043376318875	.	153760001	153960000	#FF0000	1	1
chr1	153960001	154120000	A.2.1.1.1.2.1.1.2.2.2	0.630715123094959	.	153960001	154120000	#FF9191	1	0.75
chr1	154120001	154400000	A.1.2.1.1.1.2.1.2.2.2	0.831184056271981	.	154120001	154400000	#FF4848	1	0.875
chr1	154400001	154680000	A.1.2.1.1.1.2.1.2.1	0.833528722157093	.	154400001	154680000	#FF4848	1	0.875
chr1	154680001	154880000	A.1.2.2.1.1.1.2.2.1	0.750293083235639	.	154680001	154880000	#FF4848	1	0.875
chr1	154880001	155120000	A.1.2.1.1.1.2.1.1.2.2	0.834701055099648	.	154880001	155120000	#FF4848	1	0.875
chr1	155120001	155280000	A.2.1.2.2.1.2.1.2	0.533411488862837	.	155120001	155280000	#FF9191	1	0.75
chr1	155280001	155480000	A.1.2.1.1.1.1.1.1	0.844079718640094	.	155280001	155480000	#FF4848	1	0.875
chr1	155480001	155600000	A.1.2.2.1.1.2.2.2.1.2	0.742086752637749	.	155480001	155600000	#FF4848	1	0.875
chr1	155600001	155760000	A.1.2.1.1.1.2.1.1.2.1	0.835873388042204	.	155600001	155760000	#FF4848	1	0.875
chr1	155760001	155960000	A.1.2.1.1.1.2.1.1.1	0.83704572098476	.	155760001	155960000	#FF4848	1	0.875
chr1	155960001	156080000	A.1.2.2.1.1.2.2.2.2	0.740914419695193	.	155960001	156080000	#FF4848	1	0.875
chr1	156080001	156360000	A.1.1.1.2.1.2.1.2.2	0.980070339976553	.	156080001	156360000	#FF0000	1	1
chr1	156360001	156680000	A.1.1.1.2.1.2.1.2.1	0.981242672919109	.	156360001	156680000	#FF0000	1	1
chr1	156680001	156920000	A.1.1.1.2.1.2.2.1	0.978898007033998	.	156680001	156920000	#FF0000	1	1
chr1	156920001	157120000	A.2.1.1.1.2.1.2.2.1.2	0.623681125439625	.	156920001	157120000	#FF9191	1	0.75
chr1	157120001	157520000	B.1.2.1.2.2.1.1.2.2.2	0.305978898007034	.	157120001	157520000	#9191FF	1	0.375
chr1	157520001	157760000	B.2.1.1.1.2.1.1.2.2.1	0.23094958968347	.	157520001	157760000	#4848FF	1	0.25
chr1	157760001	157920000	B.2.1.1.1.2.1.1.1.1.2.1.1	0.237983587338804	.	157760001	157920000	#4848FF	1	0.25
chr1	157920001	158080000	A.2.1.2.1.2.2.2.1.2.2	0.542790152403283	.	157920001	158080000	#FF9191	1	0.75
chr1	158080001	158960000	B.2.2.1.2.2.2.1.2	0.0445486518171161	.	158080001	158960000	#0000FF	1	0.125
chr1	158960001	159200000	B.1.1.1.1.2.1.1.2.1	0.398593200468933	.	158960001	159200000	#DADAFF	1	0.5
chr1	159200001	159520000	B.2.1.2.1.1.2.2.2.2.1.2.1	0.181711606096131	.	159200001	159520000	#4848FF	1	0.25
chr1	159520001	159720000	B.2.1.1.1.2.1.1.2.2.2	0.229777256740914	.	159520001	159720000	#4848FF	1	0.25
chr1	159720001	160040000	A.2.2.1.1.1.1.2	0.512309495896835	.	159720001	160040000	#FFDADA	1	0.625
chr1	160040001	160360000	A.2.1.2.1.2.2.1.2.1.2.2	0.547479484173505	.	160040001	160360000	#FF9191	1	0.75
chr1	160360001	160680000	B.2.1.2.1.1.2.1.2.1	0.18757327080891	.	160360001	160680000	#4848FF	1	0.25
chr1	160680001	160960000	B.2.1.1.1.2.1.1.2.1	0.232121922626026	.	160680001	160960000	#4848FF	1	0.25
chr1	160960001	161080000	A.2.1.2.1.2.2.1.2.1.2.1	0.548651817116061	.	160960001	161080000	#FF9191	1	0.75
chr1	161080001	161520000	A.1.1.2.1.1.1.1.1.2.1.2	0.957796014067995	.	161080001	161520000	#FF0000	1	1
chr1	161520001	161720000	A.1.2.1.2.1.1.2.1	0.772567409144197	.	161520001	161720000	#FF4848	1	0.875
chr1	161720001	162000000	A.1.2.2.2.2.1.1.1.1.2	0.688159437280188	.	161720001	162000000	#FF4848	1	0.875
chr1	162000001	162480000	A.1.2.2.2.2.1.2.2.2	0.672919109026964	.	162000001	162480000	#FF4848	1	0.875
chr1	162480001	162760000	A.1.2.1.2.1.1.2.2	0.771395076201641	.	162480001	162760000	#FF4848	1	0.875
chr1	162760001	163040000	A.2.1.2.1.2.2.2.1.2.1	0.543962485345838	.	162760001	163040000	#FF9191	1	0.75
chr1	163040001	163320000	A.2.2.2.2.2.1.2.2	0.409144196951934	.	163040001	163320000	#FFDADA	1	0.625
chr1	163320001	163640000	B.2.2.1.2.1.2.1.2.2.2.2	0.0715123094958968	.	163320001	163640000	#0000FF	1	0.125
chr1	163640001	163760000	B.2.1.2.1.1.1.1.1.1.1	0.198124267291911	.	163640001	163760000	#4848FF	1	0.25
chr1	163760001	164080000	B.2.2.1.2.2.2.2.1.2	0.041031652989449	.	163760001	164080000	#0000FF	1	0.125
chr1	164080001	164160000	B.2.1.1.1.2.2.2.1.2	0.218053927315358	.	164080001	164160000	#4848FF	1	0.25
chr1	164160001	164520000	B.2.2.1.2.2.2.2.1.1.2	0.0422039859320047	.	164160001	164520000	#0000FF	1	0.125
chr1	164520001	164760000	B.1.2.1.2.1.1.2.2	0.315357561547479	.	164520001	164760000	#9191FF	1	0.375
chr1	164760001	165080000	B.2.1.2.1.2.2.2.2	0.159437280187573	.	164760001	165080000	#4848FF	1	0.25
chr1	165080001	165320000	B.2.1.2.1.1.2.2.2.2.2.1	0.17936694021102	.	165080001	165320000	#4848FF	1	0.25
chr1	165320001	165560000	B.2.1.1.1.2.1.1.1.1.2.2.1	0.235638921453693	.	165320001	165560000	#4848FF	1	0.25
chr1	165560001	165880000	A.2.1.2.1.2.2.2.1.1	0.545134818288394	.	165560001	165880000	#FF9191	1	0.75
chr1	165880001	166120000	B.2.1.2.1.1.2.1.2.2	0.186400937866354	.	165880001	166120000	#4848FF	1	0.25
chr1	166120001	166480000	B.2.2.1.2.1.2.1.2.2.2.1	0.0726846424384525	.	166120001	166480000	#0000FF	1	0.125
chr1	166480001	166800000	B.2.2.1.2.2.1.2.1	0.0504103165298945	.	166480001	166800000	#0000FF	1	0.125
chr1	166800001	167040000	A.2.2.2.2.1.1.2.1.1	0.424384525205158	.	166800001	167040000	#FFDADA	1	0.625
chr1	167040001	167240000	A.2.1.1.1.2.1.1.1.1	0.636576787807737	.	167040001	167240000	#FF9191	1	0.75
chr1	167240001	167560000	A.1.2.2.2.2.1.2.1.2	0.677608440797186	.	167240001	167560000	#FF4848	1	0.875
chr1	167560001	167880000	A.1.1.2.1.1.1.1.1.2.1.1	0.958968347010551	.	167560001	167880000	#FF0000	1	1
chr1	167880001	168240000	A.1.1.2.1.1.1.1.1.2.2	0.95662368112544	.	167880001	168240000	#FF0000	1	1
chr1	168240001	168560000	A.2.1.1.1.2.1.2.2.1.1	0.624853458382181	.	168240001	168560000	#FF9191	1	0.75
chr1	168560001	168760000	A.2.2.2.2.2.2.2	0.406799531066823	.	168560001	168760000	#FFDADA	1	0.625
chr1	168760001	169040000	B.1.2.1.2.2.1.1.2.2.1.1	0.308323563892145	.	168760001	169040000	#9191FF	1	0.375
chr1	169040001	169280000	B.1.1.2.1.2.1.1.2.1	0.363423212192263	.	169040001	169280000	#DADAFF	1	0.5
chr1	169280001	169520000	B.1.1.2.1.2.1.2.1	0.361078546307151	.	169280001	169520000	#DADAFF	1	0.5
chr1	169520001	169800000	B.1.2.1.1.1.2.1.1	0.33411488862837	.	169520001	169800000	#9191FF	1	0.375
chr1	169800001	170080000	A.2.2.1.2.1.1.2.1.1.1	0.48651817116061	.	169800001	170080000	#FFDADA	1	0.625
chr1	170080001	170440000	A.2.1.2.1.2.1.2.2.1	0.554513481828839	.	170080001	170440000	#FF9191	1	0.75
chr1	170440001	170720000	A.2.1.1.1.2.1.2.2.2.2.2	0.618991793669402	.	170440001	170720000	#FF9191	1	0.75
chr1	170720001	170880000	A.2.2.2.1.1.1.1.2.1.2.1	0.458382180539273	.	170720001	170880000	#FFDADA	1	0.625
chr1	170880001	171080000	B.1.1.2.1.2.2.2.2.1.2	0.354044548651817	.	170880001	171080000	#DADAFF	1	0.5
chr1	171080001	171240000	A.2.2.1.2.2.1.2.2.2	0.465416178194607	.	171080001	171240000	#FFDADA	1	0.625
chr1	171240001	171440000	B.1.1.1.1.1.2.2	0.400937866354045	.	171240001	171440000	#DADAFF	1	0.5
chr1	171440001	171680000	A.1.2.2.2.2.2.2.1.1.2	0.661195779601407	.	171440001	171680000	#FF4848	1	0.875
chr1	171680001	171800000	A.1.2.2.2.2.1.1.2.2.1.2	0.682297772567409	.	171680001	171800000	#FF4848	1	0.875
chr1	171800001	172080000	A.1.2.2.2.2.1.1.2.1.1	0.685814771395076	.	171800001	172080000	#FF4848	1	0.875
chr1	172080001	172240000	A.1.2.1.2.1.1.1.2.1.2	0.77725674091442	.	172080001	172240000	#FF4848	1	0.875
chr1	172240001	172800000	A.1.1.1.2.1.1.1.2.1	0.988276670574443	.	172240001	172800000	#FF0000	1	1
chr1	172800001	173400000	A.1.1.1.2.1.1.1.2.2	0.987104337631887	.	172800001	173400000	#FF0000	1	1
chr1	173400001	173720000	A.2.1.1.1.2.1.2.2.2.2.1.1	0.621336459554513	.	173400001	173720000	#FF9191	1	0.75
chr1	173720001	174000000	A.1.1.2.2.1.2.2.2.1	0.874560375146542	.	173720001	174000000	#FF0000	1	1
chr1	174000001	174200000	A.2.1.2.1.2.2.1.2.2	0.54630715123095	.	174000001	174200000	#FF9191	1	0.75
chr1	174200001	174480000	B.1.1.2.1.2.1.2.2	0.359906213364596	.	174200001	174480000	#DADAFF	1	0.5
chr1	174480001	174640000	B.1.2.2.1.2.1.1.1	0.284876905041032	.	174480001	174640000	#9191FF	1	0.375
chr1	174640001	174800000	B.1.2.1.2.1.2.1.1	0.314185228604924	.	174640001	174800000	#9191FF	1	0.375
chr1	174800001	175000000	B.1.2.1.2.1.2.2	0.311840562719812	.	174800001	175000000	#9191FF	1	0.375
chr1	175000001	175480000	B.2.2.1.2.1.2.1.2.2.1.2	0.0738569753810082	.	175000001	175480000	#0000FF	1	0.125
chr1	175480001	175880000	B.2.2.1.2.2.2.2.2.1.1	0.0398593200468933	.	175480001	175880000	#0000FF	1	0.125
chr1	175880001	176200000	B.1.1.2.1.1.2.1	0.368112543962485	.	175880001	176200000	#DADAFF	1	0.5
chr1	176200001	176440000	B.2.2.1.2.1.2.1.2.2.1.1	0.0750293083235639	.	176200001	176440000	#0000FF	1	0.125
chr1	176440001	176520000	B.2.1.2.1.2.1.1.1.2	0.173505275498241	.	176440001	176520000	#4848FF	1	0.25
chr1	176520001	176880000	B.2.2.1.2.1.2.2.2.2.1.2	0.063305978898007	.	176520001	176880000	#0000FF	1	0.125
chr1	176880001	177040000	B.2.2.1.2.1.2.1.2.1	0.0762016412661196	.	176880001	177040000	#0000FF	1	0.125
chr1	177040001	177280000	B.2.2.1.2.2.2.2.1.1.1	0.0433763188745604	.	177040001	177280000	#0000FF	1	0.125
chr1	177280001	177440000	B.2.2.1.2.1.2.1.1.1.2	0.0797186400937866	.	177280001	177440000	#0000FF	1	0.125
chr1	177440001	177960000	B.2.2.2.2.1.1.2	0.0105509964830012	.	177440001	177960000	#0000FF	1	0.125
chr1	177960001	178200000	A.2.1.2.1.2.1.1.2	0.556858147713951	.	177960001	178200000	#FF9191	1	0.75
chr1	178200001	178320000	A.2.2.1.2.1.1.2.2.1	0.483001172332943	.	178200001	178320000	#FFDADA	1	0.625
chr1	178320001	178480000	A.2.2.2.2.1.1.1.2	0.425556858147714	.	178320001	178480000	#FFDADA	1	0.625
chr1	178480001	178760000	A.2.1.2.1.2.1.2.2.2	0.553341148886284	.	178480001	178760000	#FF9191	1	0.75
chr1	178760001	179040000	A.2.2.2.2.1.1.2.1.2	0.423212192262603	.	178760001	179040000	#FFDADA	1	0.625
chr1	179040001	179360000	A.2.1.2.1.2.1.1.1	0.558030480656506	.	179040001	179360000	#FF9191	1	0.75
chr1	179360001	179840000	B.1.2.1.2.2.1.1.2.2.1.2	0.30715123094959	.	179360001	179840000	#9191FF	1	0.375
chr1	179840001	180120000	A.1.2.2.2.2.1.1.1.2	0.686987104337632	.	179840001	180120000	#FF4848	1	0.875
chr1	180120001	180520000	A.2.1.2.1.2.2.1.2.1.1	0.549824150058617	.	180120001	180520000	#FF9191	1	0.75
chr1	180520001	180680000	B.1.1.2.1.1.1.1.2.2	0.372801875732708	.	180520001	180680000	#DADAFF	1	0.5
chr1	180680001	180960000	B.1.1.1.1.2.1.1.2.2	0.397420867526378	.	180680001	180960000	#DADAFF	1	0.5
chr1	180960001	181160000	A.2.2.1.2.1.1.2.2.2.2	0.480656506447831	.	180960001	181160000	#FFDADA	1	0.625
chr1	181160001	181440000	B.2.1.2.1.1.2.2.2.2.1.1	0.182883939038687	.	181160001	181440000	#4848FF	1	0.25
chr1	181440001	181680000	B.2.2.2.2.1.1.1	0.0117233294255569	.	181440001	181680000	#0000FF	1	0.125
chr1	181680001	182040000	B.2.2.2.2.1.2.2.1.1	0.0082063305978898	.	181680001	182040000	#0000FF	1	0.125
chr1	182040001	182520000	B.1.2.1.2.1.1.2.1	0.316529894490035	.	182040001	182520000	#9191FF	1	0.375
chr1	182520001	182840000	B.1.1.2.1.2.1.1.1.1	0.365767878077374	.	182520001	182840000	#DADAFF	1	0.5
chr1	182840001	183240000	A.1.1.1.2.1.1.2.1	0.985932004689332	.	182840001	183240000	#FF0000	1	1
chr1	183240001	183520000	A.1.1.2.2.1.2.2.1.1	0.876905041031653	.	183240001	183520000	#FF0000	1	1
chr1	183520001	183640000	A.2.1.1.1.2.1.1.2.2.1	0.631887456037515	.	183520001	183640000	#FF9191	1	0.75
chr1	183640001	183880000	A.1.2.1.2.1.1.1.2.1.1	0.778429073856975	.	183640001	183880000	#FF4848	1	0.875
chr1	183880001	184200000	A.1.2.2.2.2.1.2.2.1.1.2	0.675263774912075	.	183880001	184200000	#FF4848	1	0.875
chr1	184200001	184600000	A.2.1.2.1.1.2.2.1.1	0.561547479484173	.	184200001	184600000	#FF9191	1	0.75
chr1	184600001	184680000	A.2.2.1.2.2.1.2.1.2.2	0.471277842907386	.	184600001	184680000	#FFDADA	1	0.625
chr1	184680001	184960000	A.1.2.2.2.2.1.2.2.1.1.1	0.676436107854631	.	184680001	184960000	#FF4848	1	0.875
chr1	184960001	185120000	A.2.1.1.1.2.1.2.2.2.2.1.2	0.620164126611958	.	184960001	185120000	#FF9191	1	0.75
chr1	185120001	185240000	A.2.1.2.1.2.2.1.1.1	0.552168815943728	.	185120001	185240000	#FF9191	1	0.75
chr1	185240001	185680000	A.2.1.1.1.2.1.2.1.2.2	0.626025791324736	.	185240001	185680000	#FF9191	1	0.75
chr1	185680001	185800000	A.2.2.1.2.1.1.2.1.1.2	0.485345838218054	.	185680001	185800000	#FFDADA	1	0.625
chr1	185800001	186080000	A.2.1.2.1.2.1.2.1	0.555685814771395	.	185800001	186080000	#FF9191	1	0.75
chr1	186080001	186400000	A.2.2.1.2.1.1.2.2.2.1	0.481828839390387	.	186080001	186400000	#FFDADA	1	0.625
chr1	186400001	186600000	B.2.1.1.1.2.1.1.1.2	0.233294255568581	.	186400001	186600000	#4848FF	1	0.25
chr1	186600001	186920000	B.2.2.1.2.1.2.1.1.1.1.2	0.0808909730363423	.	186600001	186920000	#0000FF	1	0.125
chr1	186920001	187400000	B.2.2.1.2.1.2.2.2.2.2	0.0621336459554514	.	186920001	187400000	#0000FF	1	0.125
chr1	187400001	187520000	B.2.1.2.1.1.1.1.2.1	0.194607268464244	.	187400001	187520000	#4848FF	1	0.25
chr1	187520001	187680000	B.2.1.2.1.1.2.2.2.1	0.184056271981243	.	187520001	187680000	#4848FF	1	0.25
chr1	187680001	188000000	B.2.2.1.2.2.1.1.1.2.1	0.0586166471277843	.	187680001	188000000	#0000FF	1	0.125
chr1	188000001	188200000	B.2.1.2.1.1.1.1.2.2	0.193434935521688	.	188000001	188200000	#4848FF	1	0.25
chr1	188200001	188320000	B.2.1.2.1.1.1.1.1.2	0.1957796014068	.	188200001	188320000	#4848FF	1	0.25
chr1	188320001	188640000	B.2.2.1.2.1.2.1.1.2.2	0.0773739742086753	.	188320001	188640000	#0000FF	1	0.125
chr1	188640001	188920000	B.2.1.2.1.1.2.2.2.2.2.2	0.178194607268464	.	188640001	188920000	#4848FF	1	0.25
chr1	188920001	189080000	B.2.1.2.1.2.1.1.1.1.2.1	0.175849941383353	.	188920001	189080000	#4848FF	1	0.25
chr1	189080001	189480000	B.2.2.1.2.1.2.1.1.1.1.1	0.082063305978898	.	189080001	189480000	#0000FF	1	0.125
chr1	189480001	189560000	B.2.1.1.1.2.2.1.1.2.1	0.22274325908558	.	189480001	189560000	#4848FF	1	0.25
chr1	189560001	189880000	B.2.2.1.2.1.2.1.1.2.1	0.078546307151231	.	189560001	189880000	#0000FF	1	0.125
chr1	189880001	190000000	B.2.1.1.1.2.1.1.1.1.2.1.2	0.236811254396249	.	189880001	190000000	#4848FF	1	0.25
chr1	190000001	190200000	B.2.1.2.1.2.1.1.2	0.172332942555686	.	190000001	190200000	#4848FF	1	0.25
chr1	190200001	190320000	B.2.1.1.1.2.2.2.2.2	0.215709261430246	.	190200001	190320000	#4848FF	1	0.25
chr1	190320001	190640000	B.2.2.1.2.2.1.1.1.2.2.2.1	0.0550996483001172	.	190320001	190640000	#0000FF	1	0.125
chr1	190640001	191040000	B.2.2.1.2.2.1.1.2.2	0.0515826494724502	.	190640001	191040000	#0000FF	1	0.125
chr1	191040001	191160000	B.1.2.2.1.2.1.2.2	0.279015240328253	.	191040001	191160000	#9191FF	1	0.375
chr1	191160001	191360000	B.2.1.1.1.2.2.2.1.1	0.219226260257913	.	191160001	191360000	#4848FF	1	0.25
chr1	191360001	191520000	B.2.1.2.1.1.1.1.1.1.2	0.196951934349355	.	191360001	191520000	#4848FF	1	0.25
chr1	191520001	192080000	B.2.2.2.2.1.2.2.1.2	0.00703399765533412	.	191520001	192080000	#0000FF	1	0.125
chr1	192080001	192440000	B.2.2.1.2.2.2.2.2.1.2	0.0386869871043376	.	192080001	192440000	#0000FF	1	0.125
chr1	192440001	192560000	A.2.1.1.1.2.1.1.1.2.2	0.634232121922626	.	192440001	192560000	#FF9191	1	0.75
chr1	192560001	192720000	B.1.1.2.1.1.1.1.1	0.375146541617819	.	192560001	192720000	#DADAFF	1	0.5
chr1	192720001	193000000	B.1.1.1.1.2.2.2	0.390386869871043	.	192720001	193000000	#DADAFF	1	0.5
chr1	193000001	193320000	A.2.2.2.2.1.1.1.1	0.42672919109027	.	193000001	193320000	#FFDADA	1	0.625
chr1	193320001	193880000	B.2.2.2.2.1.2.1	0.00937866354044549	.	193320001	193880000	#0000FF	1	0.125
chr1	193880001	193960000	B.2.1.1.1.2.2.2.2.1	0.216881594372802	.	193880001	193960000	#4848FF	1	0.25
chr1	193960001	194320000	B.2.2.1.2.2.1.1.1.1.1	0.0609613130128957	.	193960001	194320000	#0000FF	1	0.125
chr1	194320001	194560000	B.2.2.1.2.1.2.2.2.1.2	0.0656506447831184	.	194320001	194560000	#0000FF	1	0.125
chr1	194560001	194720000	B.2.1.1.1.2.2.1.1.2.2	0.221570926143025	.	194560001	194720000	#4848FF	1	0.25
chr1	194720001	194920000	B.2.1.2.1.1.2.2.2.2.1.2.2	0.180539273153576	.	194720001	194920000	#4848FF	1	0.25
chr1	194920001	195120000	B.2.2.1.2.2.2.2.2.2	0.0375146541617819	.	194920001	195120000	#0000FF	1	0.125
chr1	195120001	195480000	B.2.2.1.2.2.1.1.2.1	0.0527549824150059	.	195120001	195480000	#0000FF	1	0.125
chr1	195480001	195680000	B.2.1.1.1.2.2.1.2	0.220398593200469	.	195480001	195680000	#4848FF	1	0.25
chr1	195680001	196120000	B.2.2.1.2.1.2.2.2.1.1	0.0668229777256741	.	195680001	196120000	#0000FF	1	0.125
chr1	196120001	196280000	B.1.2.1.2.2.1.2.1.2	0.302461899179367	.	196120001	196280000	#9191FF	1	0.375
chr1	196280001	196480000	B.2.1.2.1.1.2.1.1.1	0.189917936694021	.	196280001	196480000	#4848FF	1	0.25
chr1	196480001	196720000	B.2.1.2.1.1.2.1.1.2	0.188745603751465	.	196480001	196720000	#4848FF	1	0.25
chr1	196720001	196840000	B.1.2.1.2.2.1.1.1	0.310668229777257	.	196720001	196840000	#9191FF	1	0.375
chr1	196840001	197040000	B.2.1.1.1.2.1.1.1.1.2.2.2	0.234466588511137	.	196840001	197040000	#4848FF	1	0.25
chr1	197040001	197160000	B.1.1.2.1.1.1.1.2.1	0.373974208675264	.	197040001	197160000	#DADAFF	1	0.5
chr1	197160001	197480000	B.2.1.2.1.2.1.1.1.1.1	0.177022274325909	.	197160001	197480000	#4848FF	1	0.25
chr1	197480001	197640000	B.1.2.1.2.2.1.2.1.1.1	0.304806565064478	.	197480001	197640000	#9191FF	1	0.375
chr1	197640001	197800000	B.1.1.1.1.2.1.2.1	0.396248534583822	.	197640001	197800000	#DADAFF	1	0.5
chr1	197800001	198040000	B.1.1.2.1.1.2.2	0.36694021101993	.	197800001	198040000	#DADAFF	1	0.5
chr1	198040001	198440000	A.2.1.2.1.2.2.2.2	0.541617819460727	.	198040001	198440000	#FF9191	1	0.75
chr1	198440001	198640000	A.2.1.1.1.2.1.1.1.2.1	0.635404454865182	.	198440001	198640000	#FF9191	1	0.75
chr1	198640001	198760000	A.2.2.2.2.1.2.2.1	0.41852286049238	.	198640001	198760000	#FFDADA	1	0.625
chr1	198760001	198960000	A.2.1.2.1.2.2.1.1.2	0.550996483001172	.	198760001	198960000	#FF9191	1	0.75
chr1	198960001	199360000	A.2.2.2.2.2.2.1	0.407971864009379	.	198960001	199360000	#FFDADA	1	0.625
chr1	199360001	199600000	B.1.1.2.1.2.2.2.2.2	0.352872215709261	.	199360001	199600000	#DADAFF	1	0.5
chr1	199600001	200000000	A.2.1.2.1.1.2.2.2	0.559202813599062	.	199600001	200000000	#FF9191	1	0.75
chr1	200000001	200200000	A.2.1.2.1.1.1.1.1.1	0.579132473622509	.	200000001	200200000	#FF9191	1	0.75
chr1	200200001	200520000	A.1.2.2.2.2.2.2.1.2.2	0.65767878077374	.	200200001	200520000	#FF4848	1	0.875
chr1	200520001	200720000	A.1.1.2.2.1.2.1.2.1.1.1	0.882766705744431	.	200520001	200720000	#FF0000	1	1
chr1	200720001	200880000	A.1.1.2.2.1.2.1.2.1.1.2.2	0.88042203985932	.	200720001	200880000	#FF0000	1	1
chr1	200880001	201280000	A.1.1.1.2.1.1.1.1	0.989449003516999	.	200880001	201280000	#FF0000	1	1
chr1	201280001	201400000	A.2.1.1.1.2.2.1.2.1.2.1	0.611957796014068	.	201280001	201400000	#FF9191	1	0.75
chr1	201400001	201560000	A.1.2.1.1.1.1.2.1.1	0.841735052754982	.	201400001	201560000	#FF4848	1	0.875
chr1	201560001	201840000	A.1.2.1.1.1.1.2.1.2	0.840562719812427	.	201560001	201840000	#FF4848	1	0.875
chr1	201840001	202120000	A.1.1.2.2.1.2.1.2.2	0.878077373974209	.	201840001	202120000	#FF0000	1	1
chr1	202120001	202280000	A.1.2.2.1.1.1.2.2.2	0.749120750293083	.	202120001	202280000	#FF4848	1	0.875
chr1	202280001	202400000	A.1.2.2.1.1.2.2.2.1.1	0.743259085580305	.	202280001	202400000	#FF4848	1	0.875
chr1	202400001	202680000	A.1.2.2.1.1.1.1.2	0.75263774912075	.	202400001	202680000	#FF4848	1	0.875
chr1	202680001	203040000	A.1.1.2.2.1.1.2.2.1.1	0.892145369284877	.	202680001	203040000	#FF0000	1	1
chr1	203040001	203480000	A.1.1.2.2.1.1.2.2.2.2	0.88862837045721	.	203040001	203480000	#FF0000	1	1
chr1	203480001	203680000	A.1.1.2.2.1.1.2.2.1.2	0.890973036342321	.	203480001	203680000	#FF0000	1	1
chr1	203680001	203880000	A.1.2.2.1.1.2.2.1	0.744431418522861	.	203680001	203880000	#FF4848	1	0.875
chr1	203880001	204000000	A.2.1.1.1.2.2.2.1.2	0.604923798358734	.	203880001	204000000	#FF9191	1	0.75
chr1	204000001	204320000	A.1.2.1.1.1.1.1.2	0.842907385697538	.	204000001	204320000	#FF4848	1	0.875
chr1	204320001	204520000	A.1.2.1.1.1.1.2.2.1	0.839390386869871	.	204320001	204520000	#FF4848	1	0.875
chr1	204520001	204800000	A.2.2.1.2.2.1.2.2.1.1	0.47010550996483	.	204520001	204800000	#FFDADA	1	0.625
chr1	204800001	205080000	A.2.2.1.2.2.1.1	0.474794841735053	.	204800001	205080000	#FFDADA	1	0.625
chr1	205080001	205320000	A.1.2.2.1.1.1.1.1	0.753810082063306	.	205080001	205320000	#FF4848	1	0.875
chr1	205320001	205480000	A.2.1.1.1.2.2.1.2.1.1	0.613130128956624	.	205320001	205480000	#FF9191	1	0.75
chr1	205480001	205920000	A.1.1.2.2.1.1.2.1.1	0.895662368112544	.	205480001	205920000	#FF0000	1	1
chr1	205920001	205960000	A.2.1.2.1.1.2.1.2.2.1.2	0.563892145369285	.	205920001	205960000	#FF9191	1	0.75
chr1	206080001	206160000	A.2.1.2.1.1.2.1.2.2.1.2	0.563892145369285	.	206080001	206160000	#FF9191	1	0.75
chr1	206160001	206360000	A.1.2.2.2.2.2.2.2.1.1	0.656506447831184	.	206160001	206360000	#FF4848	1	0.875
chr1	206480001	206560000	A.2.1.2.1.1.2.1.1.1.1	0.572098475967175	.	206480001	206560000	#FF9191	1	0.75
chr1	206560001	206760000	A.1.1.2.2.1.2.2.2.2.1.1	0.873388042203986	.	206560001	206760000	#FF0000	1	1
chr1	206760001	207120000	A.1.1.2.1.1.1.1.1.1.1	0.961313012895662	.	206760001	207120000	#FF0000	1	1
chr1	207120001	207440000	B.1.1.1.1.1.1.1.1	0.405627198124267	.	207120001	207440000	#DADAFF	1	0.5
chr1	207440001	207640000	B.1.1.1.1.1.1.1.2	0.404454865181712	.	207440001	207640000	#DADAFF	1	0.5
chr1	207640001	207920000	B.1.1.2.1.2.1.1.1.2	0.364595545134818	.	207640001	207920000	#DADAFF	1	0.5
chr1	207920001	208200000	A.2.1.1.1.2.1.2.1.2.1	0.627198124267292	.	207920001	208200000	#FF9191	1	0.75
chr1	208200001	208440000	A.1.2.2.2.2.1.2.1.1.2	0.678780773739742	.	208200001	208440000	#FF4848	1	0.875
chr1	208440001	208640000	B.1.1.1.1.2.1.2.2	0.395076201641266	.	208440001	208640000	#DADAFF	1	0.5
chr1	208640001	208800000	B.1.1.1.1.1.1.2	0.403282532239156	.	208640001	208800000	#DADAFF	1	0.5
chr1	208800001	209160000	B.2.1.1.1.2.1.2.1	0.228604923798359	.	208800001	209160000	#4848FF	1	0.25
chr1	209160001	209480000	B.1.1.1.1.1.2.1	0.4021101992966	.	209160001	209480000	#DADAFF	1	0.5
chr1	209480001	209720000	A.2.2.1.2.1.1.1.1.2.1	0.490035169988277	.	209480001	209720000	#FFDADA	1	0.625
chr1	209720001	209960000	A.1.2.2.2.2.1.1.2.2.1.1	0.683470105509965	.	209720001	209960000	#FF4848	1	0.875
chr1	209960001	210320000	A.2.1.1.1.2.1.1.2.1	0.63305978898007	.	209960001	210320000	#FF9191	1	0.75
chr1	210320001	210760000	A.1.1.2.1.1.1.1.1.1.2	0.960140679953107	.	210320001	210760000	#FF0000	1	1
chr1	210760001	210920000	A.2.1.1.1.2.2.1.2.2	0.609613130128957	.	210760001	210920000	#FF9191	1	0.75
chr1	210920001	211080000	A.1.2.2.2.2.2.1.2.1	0.667057444314185	.	210920001	211080000	#FF4848	1	0.875
chr1	211080001	211400000	A.1.2.2.2.2.1.2.2.1.2	0.674091441969519	.	211080001	211400000	#FF4848	1	0.875
chr1	211400001	211680000	A.1.1.2.2.1.2.1.1.2.1	0.886283704572098	.	211400001	211680000	#FF0000	1	1
chr1	211680001	211800000	A.1.2.1.1.1.2.2.2.1	0.827667057444314	.	211680001	211800000	#FF4848	1	0.875
chr1	211800001	212280000	A.1.1.2.2.1.1.1.1.1	0.900351699882767	.	211800001	212280000	#FF0000	1	1
chr1	212280001	212480000	A.1.2.1.2.1.1.1.2.2.1.2	0.774912075029308	.	212280001	212480000	#FF4848	1	0.875
chr1	212480001	212600000	A.1.2.1.2.1.1.1.2.2.2	0.773739742086753	.	212480001	212600000	#FF4848	1	0.875
chr1	212600001	212800000	A.1.1.2.2.1.1.1.1.2.1	0.899179366940211	.	212600001	212800000	#FF0000	1	1
chr1	212800001	213000000	A.1.1.2.2.1.2.2.2.2.1.2	0.87221570926143	.	212800001	213000000	#FF0000	1	1
chr1	213000001	213120000	A.2.1.1.1.2.2.2.1.1.1.1	0.608440797186401	.	213000001	213120000	#FF9191	1	0.75
chr1	213120001	213280000	A.1.2.2.2.2.1.2.1.1.1	0.679953106682298	.	213120001	213280000	#FF4848	1	0.875
chr1	213280001	213600000	B.1.1.2.1.2.2.2.1	0.356389214536929	.	213280001	213600000	#DADAFF	1	0.5
chr1	213600001	213880000	B.2.1.2.1.2.2.1.1	0.16295427901524	.	213600001	213880000	#4848FF	1	0.25
chr1	213880001	214120000	B.2.1.1.1.2.1.2.2.2.2	0.225087924970692	.	213880001	214120000	#4848FF	1	0.25
chr1	214120001	214560000	A.2.2.2.2.1.2.1	0.419695193434935	.	214120001	214560000	#FFDADA	1	0.625
chr1	214560001	214800000	A.1.2.1.2.1.2.1	0.770222743259086	.	214560001	214800000	#FF4848	1	0.875
chr1	214800001	215040000	B.1.1.2.1.1.1.2.1.2	0.370457209847597	.	214800001	215040000	#DADAFF	1	0.5
chr1	215040001	215240000	A.2.2.2.2.2.1.1.2.2	0.411488862837046	.	215040001	215240000	#FFDADA	1	0.625
chr1	215240001	215440000	B.1.2.1.2.1.2.1.2	0.313012895662368	.	215240001	215440000	#9191FF	1	0.375
chr1	215440001	215640000	B.2.1.1.1.2.1.2.2.1	0.227432590855803	.	215440001	215640000	#4848FF	1	0.25
chr1	215640001	215800000	B.1.2.1.2.1.1.1.1	0.318874560375147	.	215640001	215800000	#9191FF	1	0.375
chr1	215800001	216160000	B.2.2.1.2.2.2.1.1	0.0457209847596717	.	215800001	216160000	#0000FF	1	0.125
chr1	216160001	216400000	B.2.2.1.2.2.1.1.1.1.2	0.05978898007034	.	216160001	216400000	#0000FF	1	0.125
chr1	216400001	216560000	B.2.2.1.2.1.2.2.1.2	0.0679953106682298	.	216400001	216560000	#0000FF	1	0.125
chr1	216560001	216920000	B.2.2.1.2.2.1.1.1.2.2.1.1	0.0574443141852286	.	216560001	216920000	#0000FF	1	0.125
chr1	216920001	217120000	B.2.2.1.2.1.2.2.1.1.1	0.0703399765533411	.	216920001	217120000	#0000FF	1	0.125
chr1	217120001	217400000	B.2.2.1.2.2.1.1.1.2.2.1.2	0.0562719812426729	.	217120001	217400000	#0000FF	1	0.125
chr1	217400001	217640000	B.2.2.1.2.1.2.2.1.1.2	0.0691676436107855	.	217400001	217640000	#0000FF	1	0.125
chr1	217640001	217840000	B.1.2.1.2.2.1.2.2	0.301289566236811	.	217640001	217840000	#9191FF	1	0.375
chr1	217840001	217960000	B.2.1.1.1.2.2.1.1.1	0.223915592028136	.	217840001	217960000	#4848FF	1	0.25
chr1	217960001	218160000	B.2.2.1.2.1.2.2.2.2.1.1	0.0644783118405627	.	217960001	218160000	#0000FF	1	0.125
chr1	218160001	218480000	B.2.1.2.1.2.1.1.1.1.2.2	0.174677608440797	.	218160001	218480000	#4848FF	1	0.25
chr1	218480001	218680000	A.2.1.1.1.2.2.2.2.2	0.602579132473622	.	218480001	218680000	#FF9191	1	0.75
chr1	218680001	219360000	A.2.2.2.2.1.2.2.2.2	0.416178194607268	.	218680001	219360000	#FFDADA	1	0.625
chr1	219360001	219840000	B.1.2.1.2.2.1.2.1.1.2	0.303634232121923	.	219360001	219840000	#9191FF	1	0.375
chr1	219840001	220000000	A.2.2.2.2.1.2.2.2.1	0.417350527549824	.	219840001	220000000	#FFDADA	1	0.625
chr1	220000001	220200000	B.1.1.2.1.1.1.2.1.1	0.371629542790152	.	220000001	220200000	#DADAFF	1	0.5
chr1	220200001	220680000	A.2.2.2.2.2.1.1.2.1.1	0.413833528722157	.	220200001	220680000	#FFDADA	1	0.625
chr1	220680001	221000000	A.2.2.1.2.2.1.2.2.1.2.1.1	0.468933177022274	.	220680001	221000000	#FFDADA	1	0.625
chr1	221000001	221440000	A.1.1.2.2.1.2.2.1.2	0.875732708089097	.	221000001	221440000	#FF0000	1	1
chr1	221440001	221640000	A.1.2.1.2.1.1.1.2.2.1.1	0.776084407971864	.	221440001	221640000	#FF4848	1	0.875
chr1	221640001	221720000	A.2.1.2.1.1.1.2.2	0.57327080890973	.	221640001	221720000	#FF9191	1	0.75
chr1	221720001	222440000	A.1.1.2.1.1.1.1.2.1.1	0.955451348182884	.	221720001	222440000	#FF0000	1	1
chr1	222440001	222680000	A.2.1.1.1.2.2.1.2.1.2.2	0.610785463071512	.	222440001	222680000	#FF9191	1	0.75
chr1	222680001	222880000	A.1.2.2.2.2.1.1.2.1.2	0.68464243845252	.	222680001	222880000	#FF4848	1	0.875
chr1	222880001	223040000	A.2.1.2.1.1.2.1.1.2	0.569753810082063	.	222880001	223040000	#FF9191	1	0.75
chr1	223040001	223200000	A.2.1.1.1.2.1.2.1.1.1	0.629542790152403	.	223040001	223200000	#FF9191	1	0.75
chr1	223200001	223400000	A.2.1.2.1.1.2.1.2.1.2	0.566236811254396	.	223200001	223400000	#FF9191	1	0.75
chr1	223400001	223560000	A.2.2.1.2.2.1.2.2.1.2.1.2	0.467760844079719	.	223400001	223560000	#FFDADA	1	0.625
chr1	223560001	223680000	A.2.2.1.2.2.1.2.1.2.1	0.472450175849941	.	223560001	223680000	#FFDADA	1	0.625
chr1	223680001	223800000	A.2.2.2.2.2.1.1.1	0.415005861664713	.	223680001	223800000	#FFDADA	1	0.625
chr1	223800001	224120000	A.1.1.2.2.1.2.1.1.2.2.2	0.883939038686987	.	223800001	224120000	#FF0000	1	1
chr1	224120001	224400000	A.1.2.1.1.1.1.2.2.2	0.838218053927315	.	224120001	224400000	#FF4848	1	0.875
chr1	224400001	224560000	A.1.2.1.2.1.1.1.1	0.779601406799531	.	224400001	224560000	#FF4848	1	0.875
chr1	224560001	224840000	A.1.1.2.2.1.2.1.1.1	0.887456037514654	.	224560001	224840000	#FF0000	1	1
chr1	224840001	225120000	A.2.1.1.1.2.1.2.1.1.2	0.628370457209848	.	224840001	225120000	#FF9191	1	0.75
chr1	225120001	225600000	B.2.1.2.1.2.1.2.2.2.1.1	0.166471277842907	.	225120001	225600000	#4848FF	1	0.25
chr1	225600001	226200000	A.1.1.1.1.1.1	1	.	225600001	226200000	#FF0000	1	1
chr1	226200001	226520000	A.1.1.2.2.1.1.1.1.2.2	0.898007033997655	.	226200001	226520000	#FF0000	1	1
chr1	226520001	226800000	A.1.2.1.1.1.2.2.2.2	0.826494724501759	.	226520001	226800000	#FF4848	1	0.875
chr1	226800001	227040000	A.1.1.2.2.1.1.2.2.2.1	0.889800703399766	.	226800001	227040000	#FF0000	1	1
chr1	227040001	227640000	A.1.1.2.2.1.2.1.2.1.1.2.1	0.881594372801876	.	227040001	227640000	#FF0000	1	1
chr1	227640001	227920000	A.2.1.1.1.2.1.2.2.2.1	0.622508792497069	.	227640001	227920000	#FF9191	1	0.75
chr1	227920001	228120000	A.1.2.1.1.1.2.2.1.2	0.82883939038687	.	227920001	228120000	#FF4848	1	0.875
chr1	228120001	228360000	A.1.2.2.2.2.2.1.2.2.1.2	0.664712778429074	.	228120001	228360000	#FF4848	1	0.875
chr1	228360001	228760000	A.2.2.1.2.1.1.1.1.1	0.491207502930832	.	228360001	228760000	#FFDADA	1	0.625
chr1	228760001	229160000	B.2.1.2.1.1.2.2.1	0.185228604923798	.	228760001	229160000	#4848FF	1	0.25
chr1	229160001	229360000	B.2.1.1.1.2.1.2.2.2.1	0.226260257913247	.	229160001	229360000	#4848FF	1	0.25
chr1	229360001	229640000	B.1.1.1.1.2.2.1.1	0.39390386869871	.	229360001	229640000	#DADAFF	1	0.5
chr1	229640001	229840000	A.2.1.1.1.2.2.2.2.1	0.603751465416178	.	229640001	229840000	#FF9191	1	0.75
chr1	229840001	230040000	A.1.2.2.2.2.2.1.1.2.2	0.668229777256741	.	229840001	230040000	#FF4848	1	0.875
chr1	230040001	230200000	A.1.2.2.2.2.2.1.2.2.2	0.663540445486518	.	230040001	230200000	#FF4848	1	0.875
chr1	230200001	230440000	A.1.2.2.2.2.2.1.1.1.2	0.670574443141852	.	230200001	230440000	#FF4848	1	0.875
chr1	230440001	230760000	B.1.1.2.1.2.2.1.1	0.35873388042204	.	230440001	230760000	#DADAFF	1	0.5
chr1	230760001	230920000	A.2.2.1.2.1.1.1.1.2.2	0.488862837045721	.	230760001	230920000	#FFDADA	1	0.625
chr1	230920001	231200000	A.1.2.2.2.2.2.2.1.1.1	0.662368112543962	.	230920001	231200000	#FF4848	1	0.875
chr1	231200001	231360000	A.2.1.2.1.1.2.1.1.1.2	0.570926143024619	.	231200001	231360000	#FF9191	1	0.75
chr1	231360001	231680000	A.1.2.2.2.2.2.2.1.2.1.1	0.660023446658851	.	231360001	231680000	#FF4848	1	0.875
chr1	231680001	231800000	A.2.1.2.1.1.2.1.2.2.1.1	0.565064478311841	.	231680001	231800000	#FF9191	1	0.75
chr1	231800001	232320000	A.2.1.2.1.1.2.1.2.1.1.1	0.568581477139508	.	231800001	232320000	#FF9191	1	0.75
chr1	232320001	232600000	A.2.1.2.1.1.2.1.2.1.1.2	0.567409144196952	.	232320001	232600000	#FF9191	1	0.75
chr1	232600001	232880000	A.1.2.2.2.2.1.1.2.2.2	0.681125439624854	.	232600001	232880000	#FF4848	1	0.875
chr1	232880001	233440000	A.1.1.2.2.1.2.1.2.1.2	0.879249706916764	.	232880001	233440000	#FF0000	1	1
chr1	233440001	233800000	B.1.1.2.1.2.2.2.2.1.1	0.355216881594373	.	233440001	233800000	#DADAFF	1	0.5
chr1	233800001	234000000	B.1.2.1.1.2.1.1.2.2	0.324736225087925	.	233800001	234000000	#9191FF	1	0.375
chr1	234000001	234240000	A.2.1.2.1.1.2.2.1.2	0.560375146541618	.	234000001	234240000	#FF9191	1	0.75
chr1	234240001	234600000	A.1.2.2.2.2.2.1.1.2.1	0.669402110199297	.	234240001	234600000	#FF4848	1	0.875
chr1	234600001	234880000	A.1.1.2.1.1.1.1.2.1.2	0.954279015240328	.	234600001	234880000	#FF0000	1	1
chr1	234880001	234960000	A.1.2.1.1.1.2.2.1.1	0.830011723329426	.	234880001	234960000	#FF4848	1	0.875
chr1	234960001	235200000	A.1.1.1.2.1.1.2.2	0.984759671746776	.	234960001	235200000	#FF0000	1	1
chr1	235240001	235280000	A.1.1.1.2.1.1.2.2	0.984759671746776	.	235240001	235280000	#FF0000	1	1
chr1	235280001	235640000	A.1.1.2.2.1.1.1.2	0.8968347010551	.	235280001	235640000	#FF0000	1	1
chr1	235640001	235920000	A.1.1.2.2.1.2.1.1.2.2.1	0.885111371629543	.	235640001	235920000	#FF0000	1	1
chr1	235920001	236240000	A.1.1.2.1.1.1.1.2.2.1	0.953106682297773	.	235920001	236240000	#FF0000	1	1
chr1	236240001	236440000	B.1.1.1.1.2.2.1.2.1	0.392731535756155	.	236240001	236440000	#DADAFF	1	0.5
chr1	236440001	236760000	B.1.1.2.1.1.1.2.2	0.369284876905041	.	236440001	236760000	#DADAFF	1	0.5
chr1	236760001	236920000	B.1.2.2.1.2.1.1.2.2.1	0.28253223915592	.	236760001	236920000	#9191FF	1	0.375
chr1	236920001	237080000	B.1.2.2.1.2.1.1.2.2.2	0.281359906213365	.	236920001	237080000	#9191FF	1	0.375
chr1	237080001	237400000	B.2.2.1.2.2.1.2.2.2.1	0.0480656506447831	.	237080001	237400000	#0000FF	1	0.125
chr1	237400001	237680000	B.2.2.1.2.2.1.1.1.2.2.2.2	0.0539273153575615	.	237400001	237680000	#0000FF	1	0.125
chr1	237680001	237960000	B.2.1.2.1.2.1.2.2.1	0.167643610785463	.	237680001	237960000	#4848FF	1	0.25
chr1	237960001	238080000	B.2.1.1.1.1.2.2.1.1	0.242672919109027	.	237960001	238080000	#4848FF	1	0.25
chr1	238080001	238280000	B.2.1.2.1.2.2.1.2	0.161781946072685	.	238080001	238280000	#4848FF	1	0.25
chr1	238280001	238400000	B.2.1.2.1.1.1.2.2	0.191090269636577	.	238280001	238400000	#4848FF	1	0.25
chr1	238400001	238840000	B.1.2.1.2.1.1.1.2	0.317702227432591	.	238400001	238840000	#9191FF	1	0.375
chr1	238840001	239120000	B.1.2.2.1.2.1.1.2.1	0.283704572098476	.	238840001	239120000	#9191FF	1	0.375
chr1	239120001	239440000	B.2.2.1.2.1.1.1.1	0.0867526377491207	.	239120001	239440000	#0000FF	1	0.125
chr1	239440001	239600000	B.2.1.2.1.2.1.2.1.2	0.168815943728019	.	239440001	239600000	#4848FF	1	0.25
chr1	239600001	240080000	B.2.2.2.2.1.2.2.2	0.00586166471277843	.	239600001	240080000	#0000FF	1	0.125
chr1	240080001	240400000	B.2.1.1.1.1.2.1	0.243845252051583	.	240080001	240400000	#4848FF	1	0.25
chr1	240400001	240640000	B.1.1.1.1.2.2.1.2.2	0.391559202813599	.	240400001	240640000	#DADAFF	1	0.5
chr1	240640001	241120000	B.2.2.1.2.1.1.1.2.1	0.0855803048065651	.	240640001	241120000	#0000FF	1	0.125
chr1	241120001	241280000	B.2.2.1.2.1.1.1.2.2	0.0844079718640094	.	241120001	241280000	#0000FF	1	0.125
chr1	241280001	241520000	B.2.1.2.1.2.1.2.2.2.1.2	0.165298944900352	.	241280001	241520000	#4848FF	1	0.25
chr1	241520001	241880000	B.1.2.2.1.2.2.1.2.1	0.276670574443142	.	241520001	241880000	#9191FF	1	0.375
chr1	241880001	242160000	B.1.2.2.1.2.2.2.1.2	0.273153575615475	.	241880001	242160000	#9191FF	1	0.375
chr1	242160001	242440000	B.2.1.2.1.2.1.2.1.1.2	0.169988276670574	.	242160001	242440000	#4848FF	1	0.25
chr1	242440001	242560000	B.2.1.2.1.1.1.2.1	0.192262602579132	.	242440001	242560000	#4848FF	1	0.25
chr1	242560001	243280000	B.2.2.1.2.2.1.2.2.1	0.0492379835873388	.	242560001	243280000	#0000FF	1	0.125
chr1	243280001	243560000	A.2.2.1.2.1.1.1.2	0.487690504103165	.	243280001	243560000	#FFDADA	1	0.625
chr1	243560001	243960000	A.1.2.1.2.1.2.2	0.76905041031653	.	243560001	243960000	#FF4848	1	0.875
chr1	243960001	244080000	A.2.1.2.1.1.1.1.1.2	0.577960140679953	.	243960001	244080000	#FF9191	1	0.75
chr1	244080001	244400000	A.1.1.2.1.1.1.1.2.2.2	0.951934349355217	.	244080001	244400000	#FF0000	1	1
chr1	244400001	244640000	A.1.2.2.2.2.2.1.1.1.1	0.671746776084408	.	244400001	244640000	#FF4848	1	0.875
chr1	244640001	244760000	A.2.2.2.2.1.1.2.2.1	0.422039859320047	.	244640001	244760000	#FFDADA	1	0.625
chr1	244760001	245000000	A.2.1.2.1.1.1.1.2	0.576787807737397	.	244760001	245000000	#FF9191	1	0.75
chr1	245000001	245200000	A.1.2.2.2.2.2.2.2.1.2	0.655334114888628	.	245000001	245200000	#FF4848	1	0.875
chr1	245200001	245360000	A.2.1.1.1.2.2.1.1.2.1.1	0.616647127784291	.	245200001	245360000	#FF9191	1	0.75
chr1	245360001	245680000	A.2.1.2.1.1.2.1.2.2.2	0.562719812426729	.	245360001	245680000	#FF9191	1	0.75
chr1	245680001	245880000	A.2.1.1.1.2.2.1.1.2.1.2	0.615474794841735	.	245680001	245880000	#FF9191	1	0.75
chr1	245880001	246120000	A.1.2.2.2.2.2.2.1.2.1.2	0.658851113716295	.	245880001	246120000	#FF4848	1	0.875
chr1	246120001	246240000	A.2.1.1.1.2.2.2.1.1.2	0.60609613130129	.	246120001	246240000	#FF9191	1	0.75
chr1	246240001	246520000	A.2.1.1.1.2.2.1.1.1	0.617819460726846	.	246240001	246520000	#FF9191	1	0.75
chr1	246520001	246720000	A.2.1.1.1.2.2.1.1.2.2	0.614302461899179	.	246520001	246720000	#FF9191	1	0.75
chr1	246720001	246960000	A.1.2.2.2.2.2.1.2.2.1.1	0.66588511137163	.	246720001	246960000	#FF4848	1	0.875
chr1	246960001	247120000	A.2.1.1.1.2.2.2.1.1.1.2	0.607268464243845	.	246960001	247120000	#FF9191	1	0.75
chr1	247120001	247200000	A.2.2.2.2.1.1.2.2.2	0.420867526377491	.	247120001	247200000	#FFDADA	1	0.625
chr1	247200001	247600000	B.1.1.1.1.2.1.1.1	0.399765533411489	.	247200001	247600000	#DADAFF	1	0.5
chr1	247600001	247960000	B.2.1.2.1.2.1.2.2.2.2	0.164126611957796	.	247600001	247960000	#4848FF	1	0.25
chr1	247960001	248120000	B.2.1.2.1.2.1.2.1.1.1	0.17116060961313	.	247960001	248120000	#4848FF	1	0.25
chr1	248120001	248640000	B.2.2.1.2.2.1.2.2.2.2	0.0468933177022274	.	248120001	248640000	#0000FF	1	0.125
chr1	248640001	248760000	B.2.1.1.1.1.2.2.1.2	0.241500586166471	.	248640001	248760000	#4848FF	1	0.25
chr1	248760001	248920000	B.2.1.1.1.1.2.2.2	0.240328253223916	.	248760001	248920000	#4848FF	1	0.25
chr1	249040001	249120000	B.2.1.1.1.1.2.2.2	0.240328253223916	.	249040001	249120000	#4848FF	1	0.25
chr1	249120001	249240000	A.2.2.2.2.2.1.1.2.1.2	0.412661195779601	.	249120001	249240000	#FFDADA	1	0.625
chr2	1	160000	B.2.1.1.1.1.2.1.1.1	0.334841628959276	.	1	160000	#4848FF	1	0.25
chr2	160001	360000	B.1.1.2.2.1.2.1.1	0.429864253393665	.	160001	360000	#DADAFF	1	0.5
chr2	360001	560000	B.1.2.2.1.2.1.1.1.1	0.374434389140271	.	360001	560000	#9191FF	1	0.375
chr2	560001	720000	B.1.2.1.1.1.1.1	0.417420814479638	.	560001	720000	#9191FF	1	0.375
chr2	760001	1080000	B.1.2.1.1.1.1.1	0.417420814479638	.	760001	1080000	#9191FF	1	0.375
chr2	1080001	1560000	B.1.1.2.1.1.2.1.2	0.455882352941176	.	1080001	1560000	#DADAFF	1	0.5
chr2	1560001	1840000	A.1.2.1.1.2.1.2.2.1	0.866515837104072	.	1560001	1840000	#FF4848	1	0.875
chr2	1840001	2360000	B.2.1.2.1.1.2.1.2.1.2.2	0.262443438914027	.	1840001	2360000	#4848FF	1	0.25
chr2	2360001	2560000	B.2.1.2.1.1.2.2.2.2	0.254524886877828	.	2360001	2560000	#4848FF	1	0.25
chr2	2560001	2720000	B.2.1.1.1.1.2.2.2.1.2.1.1	0.32579185520362	.	2560001	2720000	#4848FF	1	0.25
chr2	2720001	3120000	B.2.1.2.2.2.1.2.2	0.197963800904977	.	2720001	3120000	#4848FF	1	0.25
chr2	3120001	3480000	B.1.2.2.1.2.1.1.1.2.1	0.373303167420814	.	3120001	3480000	#9191FF	1	0.375
chr2	3480001	3640000	A.2.2.1.2.1.2.2.2.1.2	0.570135746606335	.	3480001	3640000	#FFDADA	1	0.625
chr2	3640001	4120000	B.2.2.1.2.1.2.1.1.2.1	0.0950226244343891	.	3640001	4120000	#0000FF	1	0.125
chr2	4120001	4400000	B.2.2.1.2.1.2.2.2.1.1	0.080316742081448	.	4120001	4400000	#0000FF	1	0.125
chr2	4400001	4720000	B.2.2.1.2.2.1.2.2.1.2	0.0599547511312217	.	4400001	4720000	#0000FF	1	0.125
chr2	4720001	4920000	B.2.2.1.2.1.2.1.2.1.2	0.0916289592760181	.	4720001	4920000	#0000FF	1	0.125
chr2	4920001	5040000	B.2.1.2.1.1.2.1.1.1.2	0.268099547511312	.	4920001	5040000	#4848FF	1	0.25
chr2	5120001	5320000	B.2.2.1.2.1.2.2.2.2.1	0.0780542986425339	.	5120001	5320000	#0000FF	1	0.125
chr2	5320001	5400000	B.2.1.2.1.1.2.1.1.2	0.266968325791855	.	5320001	5400000	#4848FF	1	0.25
chr2	5400001	5800000	B.2.2.2.1.1.1.1.2	0.0429864253393665	.	5400001	5800000	#0000FF	1	0.125
chr2	5800001	6240000	B.2.2.1.2.1.2.2.2.2.2	0.0769230769230769	.	5800001	6240000	#0000FF	1	0.125
chr2	6240001	6600000	B.1.2.2.1.2.1.1.1.2.2	0.372171945701357	.	6240001	6600000	#9191FF	1	0.375
chr2	6600001	7000000	B.2.2.1.2.1.2.1.1.2.2	0.0938914027149321	.	6600001	7000000	#0000FF	1	0.125
chr2	7000001	7200000	B.1.1.1.2.1.2.1.2.2.1	0.484162895927602	.	7000001	7200000	#DADAFF	1	0.5
chr2	7200001	7360000	B.1.2.2.1.1.2.2	0.375565610859729	.	7200001	7360000	#9191FF	1	0.375
chr2	7360001	7520000	B.2.1.2.1.1.2.1.1.1.1.1.1	0.271493212669683	.	7360001	7520000	#4848FF	1	0.25
chr2	7520001	7840000	B.2.1.1.1.1.2.2.1.1	0.329185520361991	.	7520001	7840000	#4848FF	1	0.25
chr2	7840001	8160000	A.2.2.1.2.1.2.2.2.1.1	0.571266968325792	.	7840001	8160000	#FFDADA	1	0.625
chr2	8160001	8360000	A.2.1.1.2.1.1.2.2.1	0.677601809954751	.	8160001	8360000	#FF9191	1	0.75
chr2	8360001	8640000	A.2.1.2.1.2.2.1.2	0.627828054298643	.	8360001	8640000	#FF9191	1	0.75
chr2	8640001	8960000	A.2.1.2.1.2.2.1.1	0.6289592760181	.	8640001	8960000	#FF9191	1	0.75
chr2	8960001	9280000	A.1.1.2.2.2.2.2.1.1	0.89027149321267	.	8960001	9280000	#FF0000	1	1
chr2	9280001	9600000	A.1.1.1.2.1.2.2.1.1.1	0.979638009049774	.	9280001	9600000	#FF0000	1	1
chr2	9600001	9840000	A.1.1.1.2.1.2.2.2.1	0.975113122171946	.	9600001	9840000	#FF0000	1	1
chr2	9840001	9920000	A.1.1.2.2.2.2.1.2.1.2	0.894796380090498	.	9840001	9920000	#FF0000	1	1
chr2	9920001	10120000	A.1.1.2.2.2.2.1.1.1.1	0.900452488687783	.	9920001	10120000	#FF0000	1	1
chr2	10120001	10240000	A.1.2.1.2.1.2.1.2.1	0.835972850678733	.	10120001	10240000	#FF4848	1	0.875
chr2	10240001	10520000	A.1.1.1.2.1.2.2.2.2.1	0.973981900452489	.	10240001	10520000	#FF0000	1	1
chr2	10520001	10880000	A.1.1.1.2.1.1.2.1.2	0.990950226244344	.	10520001	10880000	#FF0000	1	1
chr2	10880001	11280000	A.1.1.2.1.1.2.1.2.2	0.945701357466063	.	10880001	11280000	#FF0000	1	1
chr2	11280001	11600000	A.1.1.1.2.1.1.2.2.2.1	0.98868778280543	.	11280001	11600000	#FF0000	1	1
chr2	11600001	11920000	A.1.1.2.2.2.2.2.1.2	0.889140271493213	.	11600001	11920000	#FF0000	1	1
chr2	11920001	12040000	A.1.2.2.2.2.2.2.2	0.725113122171946	.	11920001	12040000	#FF4848	1	0.875
chr2	12040001	12320000	A.1.1.2.1.2.1.2.2.2.2.2	0.932126696832579	.	12040001	12320000	#FF0000	1	1
chr2	12320001	12640000	A.1.2.1.1.2.1.2.1.2.1.2	0.868778280542986	.	12320001	12640000	#FF4848	1	0.875
chr2	12640001	13160000	A.1.1.2.1.2.1.2.1	0.936651583710407	.	12640001	13160000	#FF0000	1	1
chr2	13160001	13360000	B.1.2.1.1.2.1.2	0.404977375565611	.	13160001	13360000	#9191FF	1	0.375
chr2	13360001	13680000	B.2.2.1.2.2.1.2.2.2.1	0.0588235294117647	.	13360001	13680000	#0000FF	1	0.125
chr2	13680001	13760000	B.2.1.1.1.1.2.1.2.2.1	0.331447963800905	.	13680001	13760000	#4848FF	1	0.25
chr2	13760001	13960000	B.2.1.2.1.1.2.1.1.1.1.2	0.269230769230769	.	13760001	13960000	#4848FF	1	0.25
chr2	13960001	14160000	B.2.2.1.2.1.2.1.2.2.2	0.0882352941176471	.	13960001	14160000	#0000FF	1	0.125
chr2	14160001	14640000	B.2.2.1.2.2.1.2.2.2.2.2	0.0565610859728507	.	14160001	14640000	#0000FF	1	0.125
chr2	14640001	14760000	B.1.2.1.1.1.2.2.2.2.2	0.407239819004525	.	14640001	14760000	#9191FF	1	0.375
chr2	14760001	15280000	B.2.2.1.2.2.1.2.2.2.2.1	0.0576923076923077	.	14760001	15280000	#0000FF	1	0.125
chr2	15280001	15480000	B.1.1.2.2.1.2.1.2	0.428733031674208	.	15280001	15480000	#DADAFF	1	0.5
chr2	15480001	15760000	B.1.1.1.2.1.2.1.2.2.2.1	0.483031674208145	.	15480001	15760000	#DADAFF	1	0.5
chr2	15760001	16160000	B.2.2.1.2.2.1.2.1.1	0.0644796380090498	.	15760001	16160000	#0000FF	1	0.125
chr2	16160001	16240000	B.2.1.2.1.1.2.1.1.1.1.1.2	0.270361990950226	.	16160001	16240000	#4848FF	1	0.25
chr2	16240001	16280000	B.2.1.2.1.1.2.2.1.1	0.260180995475113	.	16240001	16280000	#4848FF	1	0.25
chr2	16320001	16480000	B.2.1.2.1.1.2.2.1.1	0.260180995475113	.	16320001	16480000	#4848FF	1	0.25
chr2	16480001	16720000	B.2.2.1.2.1.2.2.2.1.2	0.0791855203619909	.	16480001	16720000	#0000FF	1	0.125
chr2	16720001	17040000	B.2.2.1.2.1.2.2.1.2.2.2	0.081447963800905	.	16720001	17040000	#0000FF	1	0.125
chr2	17040001	17280000	B.2.2.1.2.2.1.1.1.2.1.2	0.0735294117647059	.	17040001	17280000	#0000FF	1	0.125
chr2	17280001	17640000	B.2.2.1.2.1.2.2.1.2.2.1	0.082579185520362	.	17280001	17640000	#0000FF	1	0.125
chr2	17640001	17880000	B.2.1.1.1.2.2.2.2	0.302036199095023	.	17640001	17880000	#4848FF	1	0.25
chr2	17880001	18160000	A.2.2.2.1.1.2.1	0.541855203619909	.	17880001	18160000	#FFDADA	1	0.625
chr2	18160001	18600000	A.2.2.1.1.1.1.1	0.601809954751131	.	18160001	18600000	#FFDADA	1	0.625
chr2	18600001	18920000	A.2.1.1.2.2.2.1.2.2	0.657239819004525	.	18600001	18920000	#FF9191	1	0.75
chr2	18920001	19160000	A.1.2.2.2.1.1.2.2.1	0.751131221719457	.	18920001	19160000	#FF4848	1	0.875
chr2	19160001	19560000	A.1.2.1.2.2.1.2.1.2.1	0.822398190045249	.	19160001	19560000	#FF4848	1	0.875
chr2	19560001	20080000	A.1.1.1.2.1.1.1.1.2	0.994343891402715	.	19560001	20080000	#FF0000	1	1
chr2	20080001	20360000	A.1.1.2.1.2.1.2.2.2.1	0.934389140271493	.	20080001	20360000	#FF0000	1	1
chr2	20360001	20520000	A.1.2.1.1.2.1.2.2.2	0.865384615384615	.	20360001	20520000	#FF4848	1	0.875
chr2	20520001	20840000	A.1.2.1.2.2.1.2.1.1.1	0.824660633484163	.	20520001	20840000	#FF4848	1	0.875
chr2	20840001	21040000	B.1.1.2.1.1.2.1.1.1	0.45814479638009	.	20840001	21040000	#DADAFF	1	0.5
chr2	21040001	21280000	B.2.1.1.1.1.2.2.2.1.2.2	0.323529411764706	.	21040001	21280000	#4848FF	1	0.25
chr2	21280001	21520000	B.2.2.1.2.1.2.2.1.1.2	0.084841628959276	.	21280001	21520000	#0000FF	1	0.125
chr2	21520001	21880000	B.2.2.2.1.1.1.1.1	0.0441176470588235	.	21520001	21880000	#0000FF	1	0.125
chr2	21880001	22040000	B.2.2.1.2.1.2.1.2.1.1	0.0927601809954751	.	21880001	22040000	#0000FF	1	0.125
chr2	22040001	22280000	B.2.2.1.2.2.1.2.2.1.1	0.0610859728506787	.	22040001	22280000	#0000FF	1	0.125
chr2	22280001	22480000	B.2.2.1.2.2.1.1.1.2.1.1	0.0746606334841629	.	22280001	22480000	#0000FF	1	0.125
chr2	22480001	22600000	B.2.1.2.1.1.2.2.1.2.1.1	0.259049773755656	.	22480001	22600000	#4848FF	1	0.25
chr2	22600001	23160000	B.2.2.2.1.1.2.2.2	0.0373303167420814	.	22600001	23160000	#0000FF	1	0.125
chr2	23160001	23360000	B.2.1.2.1.1.2.1.2.2	0.26131221719457	.	23160001	23360000	#4848FF	1	0.25
chr2	23360001	23600000	B.2.1.2.1.1.2.1.2.1.1.1	0.265837104072398	.	23360001	23600000	#4848FF	1	0.25
chr2	23600001	24000000	B.1.1.1.2.1.2.1.2.2.2.2	0.481900452488688	.	23600001	24000000	#DADAFF	1	0.5
chr2	24000001	24360000	A.2.1.1.2.2.1.2.2.2	0.660633484162896	.	24000001	24360000	#FF9191	1	0.75
chr2	24360001	24560000	A.2.1.1.2.2.1.2.2.1	0.661764705882353	.	24360001	24560000	#FF9191	1	0.75
chr2	24560001	24760000	A.2.1.1.2.2.1.2.1.2.2	0.66289592760181	.	24560001	24760000	#FF9191	1	0.75
chr2	24760001	24840000	A.2.2.1.2.1.1.1.2	0.580316742081448	.	24760001	24840000	#FFDADA	1	0.625
chr2	24840001	25040000	A.2.1.1.2.2.1.2.1.1	0.665158371040724	.	24840001	25040000	#FF9191	1	0.75
chr2	25040001	25440000	A.1.2.1.1.2.1.2.1.1	0.8710407239819	.	25040001	25440000	#FF4848	1	0.875
chr2	25440001	25760000	A.1.1.2.2.2.1.1.2.1.2	0.904977375565611	.	25440001	25760000	#FF0000	1	1
chr2	25760001	25840000	A.2.1.1.1.1.1.2.1.1.2	0.718325791855204	.	25760001	25840000	#FF9191	1	0.75
chr2	25840001	25920000	A.2.1.1.1.1.1.2.1.1.1	0.719457013574661	.	25840001	25920000	#FF9191	1	0.75
chr2	25920001	26080000	A.1.1.2.2.2.2.2.2	0.888009049773756	.	25920001	26080000	#FF0000	1	1
chr2	26080001	26480000	A.1.1.1.2.1.1.2.2.1	0.989819004524887	.	26080001	26480000	#FF0000	1	1
chr2	26480001	26640000	A.1.1.2.2.2.2.1.2.2.1.2	0.892533936651584	.	26480001	26640000	#FF0000	1	1
chr2	26640001	26960000	A.1.1.2.2.2.2.1.1.1.2.2	0.898190045248869	.	26640001	26960000	#FF0000	1	1
chr2	26960001	27360000	A.1.1.1.2.1.2.1.1.1.2	0.985294117647059	.	26960001	27360000	#FF0000	1	1
chr2	27360001	27560000	A.1.2.1.2.2.2.1.2.1	0.805429864253394	.	27360001	27560000	#FF4848	1	0.875
chr2	27560001	27880000	A.1.1.2.2.2.2.1.1.1.2.1	0.899321266968326	.	27560001	27880000	#FF0000	1	1
chr2	27880001	28320000	A.1.1.1.2.1.1.1.1.1.2	0.995475113122172	.	27880001	28320000	#FF0000	1	1
chr2	28320001	28440000	A.1.2.1.2.2.1.1.2	0.82579185520362	.	28320001	28440000	#FF4848	1	0.875
chr2	28440001	28640000	A.1.1.2.1.1.2.1.2.1	0.94683257918552	.	28440001	28640000	#FF0000	1	1
chr2	28640001	28840000	A.1.1.2.2.2.2.1.2.2.1.1	0.893665158371041	.	28640001	28840000	#FF0000	1	1
chr2	28840001	29120000	A.1.1.1.2.1.2.2.2.2.2	0.972850678733032	.	28840001	29120000	#FF0000	1	1
chr2	29120001	29480000	A.1.2.1.2.2.1.2.1.2.2.2	0.820135746606335	.	29120001	29480000	#FF4848	1	0.875
chr2	29480001	29800000	B.1.1.1.2.2.1.2.1	0.475113122171946	.	29480001	29800000	#DADAFF	1	0.5
chr2	29800001	29960000	B.1.2.1.1.1.2.1	0.411764705882353	.	29800001	29960000	#9191FF	1	0.375
chr2	29960001	30160000	B.1.1.2.1.1.2.2.2.2.2	0.451357466063348	.	29960001	30160000	#DADAFF	1	0.5
chr2	30160001	30240000	B.1.1.2.1.1.2.2.2.2.1	0.452488687782805	.	30160001	30240000	#DADAFF	1	0.5
chr2	30240001	30440000	A.2.2.1.2.1.2.2.1	0.572398190045249	.	30240001	30440000	#FFDADA	1	0.625
chr2	30440001	30640000	B.1.2.2.1.2.1.2.1	0.369909502262443	.	30440001	30640000	#9191FF	1	0.375
chr2	30640001	30960000	B.1.1.1.2.1.2.2.2	0.479638009049774	.	30640001	30960000	#DADAFF	1	0.5
chr2	30960001	31160000	B.2.1.1.1.1.2.1.1.2	0.333710407239819	.	30960001	31160000	#4848FF	1	0.25
chr2	31160001	31400000	B.2.1.1.1.1.2.2.1.2	0.328054298642534	.	31160001	31400000	#4848FF	1	0.25
chr2	31400001	31640000	A.2.2.2.2.1.1.2.1.2	0.515837104072398	.	31400001	31640000	#FFDADA	1	0.625
chr2	31640001	32040000	B.1.2.1.1.1.2.2.1	0.410633484162896	.	31640001	32040000	#9191FF	1	0.375
chr2	32040001	32440000	A.1.2.2.2.1.2.2.2.2.2	0.740950226244344	.	32040001	32440000	#FF4848	1	0.875
chr2	32440001	32600000	A.1.2.2.2.1.2.2.2.1	0.743212669683258	.	32440001	32600000	#FF4848	1	0.875
chr2	32600001	32720000	A.1.2.1.2.2.1.2.2.1.2.2	0.815610859728507	.	32600001	32720000	#FF4848	1	0.875
chr2	32720001	32920000	A.1.2.1.2.2.1.2.1.2.2.1	0.821266968325792	.	32720001	32920000	#FF4848	1	0.875
chr2	32920001	33280000	A.1.2.2.2.1.1.1.2	0.753393665158371	.	32920001	33280000	#FF4848	1	0.875
chr2	33280001	33440000	A.1.2.2.2.1.2.1.1	0.747737556561086	.	33280001	33440000	#FF4848	1	0.875
chr2	33440001	33840000	A.1.2.2.2.1.2.1.2	0.746606334841629	.	33440001	33840000	#FF4848	1	0.875
chr2	33840001	34120000	B.2.1.1.1.1.2.2.2.1.1	0.326923076923077	.	33840001	34120000	#4848FF	1	0.25
chr2	34120001	34360000	B.2.1.2.1.1.2.1.2.1.1.2	0.264705882352941	.	34120001	34360000	#4848FF	1	0.25
chr2	34360001	34680000	B.2.2.1.2.2.1.2.1.2.2	0.0622171945701357	.	34360001	34680000	#0000FF	1	0.125
chr2	34680001	34800000	B.2.1.1.1.1.2.1.2.2.2	0.330316742081448	.	34680001	34800000	#4848FF	1	0.25
chr2	34800001	35000000	B.2.2.1.2.1.2.1.2.2.1.2	0.0893665158371041	.	34800001	35000000	#0000FF	1	0.125
chr2	35000001	35200000	B.2.2.1.2.1.2.1.1.1	0.0961538461538462	.	35000001	35200000	#0000FF	1	0.125
chr2	35200001	35440000	B.2.2.1.2.1.2.1.2.2.1.1	0.0904977375565611	.	35200001	35440000	#0000FF	1	0.125
chr2	35440001	35760000	B.2.2.1.2.2.1.1.1.2.2.2	0.0701357466063348	.	35440001	35760000	#0000FF	1	0.125
chr2	35760001	36040000	B.2.2.1.2.2.1.1.2.2.2	0.0656108597285068	.	35760001	36040000	#0000FF	1	0.125
chr2	36040001	36560000	B.2.2.1.2.2.1.2.1.2.1	0.0633484162895928	.	36040001	36560000	#0000FF	1	0.125
chr2	36560001	36800000	A.2.1.2.1.2.2.2	0.626696832579186	.	36560001	36800000	#FF9191	1	0.75
chr2	36800001	37080000	A.2.1.2.1.2.1.1.1	0.633484162895928	.	36800001	37080000	#FF9191	1	0.75
chr2	37080001	37360000	A.1.1.2.1.2.1.2.2.2.2.1	0.933257918552036	.	37080001	37360000	#FF0000	1	1
chr2	37360001	37640000	A.1.1.1.2.1.2.2.1.2.2	0.976244343891403	.	37360001	37640000	#FF0000	1	1
chr2	37640001	37920000	A.1.1.1.2.1.1.2.2.2.2	0.987556561085973	.	37640001	37920000	#FF0000	1	1
chr2	37920001	38040000	A.1.1.2.2.2.2.1.2.2.2	0.891402714932127	.	37920001	38040000	#FF0000	1	1
chr2	38040001	38160000	A.1.2.1.2.2.1.1.1	0.826923076923077	.	38040001	38160000	#FF4848	1	0.875
chr2	38160001	38360000	A.1.1.2.2.2.2.1.1.2	0.897058823529412	.	38160001	38360000	#FF0000	1	1
chr2	38360001	38440000	A.1.2.1.1.2.2.1.2	0.85972850678733	.	38360001	38440000	#FF4848	1	0.875
chr2	38440001	38560000	A.1.2.1.2.2.2.1.1.1.1	0.812217194570136	.	38440001	38560000	#FF4848	1	0.875
chr2	38560001	39000000	A.1.1.1.2.1.2.1.1.2.1.2	0.983031674208145	.	38560001	39000000	#FF0000	1	1
chr2	39000001	39320000	A.1.1.2.2.2.1.1.2.1.1	0.906108597285068	.	39000001	39320000	#FF0000	1	1
chr2	39320001	39440000	A.2.1.1.2.2.1.2.1.2.1	0.664027149321267	.	39320001	39440000	#FF9191	1	0.75
chr2	39440001	39720000	A.1.2.1.1.2.1.2.1.2.2	0.867647058823529	.	39440001	39720000	#FF4848	1	0.875
chr2	39720001	40000000	A.1.2.1.2.2.1.2.1.1.2	0.823529411764706	.	39720001	40000000	#FF4848	1	0.875
chr2	40000001	40240000	A.2.2.1.2.1.2.2.2.2	0.569004524886878	.	40000001	40240000	#FFDADA	1	0.625
chr2	40240001	40320000	A.2.2.2.2.1.1.2.1.1	0.516968325791855	.	40240001	40320000	#FFDADA	1	0.625
chr2	40320001	40520000	A.2.2.2.1.1.2.2	0.540723981900452	.	40320001	40520000	#FFDADA	1	0.625
chr2	40520001	40720000	A.2.1.2.1.2.1.1.2	0.632352941176471	.	40520001	40720000	#FF9191	1	0.75
chr2	40720001	41040000	B.1.2.2.1.2.1.1.2	0.3710407239819	.	40720001	41040000	#9191FF	1	0.375
chr2	41040001	41400000	B.2.2.1.2.2.1.1.2.2.1.1	0.0678733031674208	.	41040001	41400000	#0000FF	1	0.125
chr2	41400001	41560000	B.2.2.1.2.1.2.2.1.1.1.1	0.08710407239819	.	41400001	41560000	#0000FF	1	0.125
chr2	41560001	41680000	B.2.1.2.1.1.2.2.2.1	0.255656108597285	.	41560001	41680000	#4848FF	1	0.25
chr2	41680001	41880000	B.2.2.1.2.2.1.1.1.2.2.1.1	0.0723981900452489	.	41680001	41880000	#0000FF	1	0.125
chr2	41880001	42080000	B.2.1.1.1.1.2.1.2.1	0.332579185520362	.	41880001	42080000	#4848FF	1	0.25
chr2	42080001	42320000	A.2.1.2.1.2.1.2.1	0.631221719457014	.	42080001	42320000	#FF9191	1	0.75
chr2	42320001	42520000	A.2.1.1.2.2.2.1.2.1	0.658371040723982	.	42320001	42520000	#FF9191	1	0.75
chr2	42520001	42760000	A.2.1.1.2.2.2.1.1	0.659502262443439	.	42520001	42760000	#FF9191	1	0.75
chr2	42760001	43040000	A.1.2.1.2.2.1.2.2.2.2	0.813348416289593	.	42760001	43040000	#FF4848	1	0.875
chr2	43040001	43200000	A.1.2.1.2.2.2.1.1.1.2.1	0.811085972850679	.	43040001	43200000	#FF4848	1	0.875
chr2	43200001	43400000	A.1.1.1.2.1.2.1.1.2.1.1	0.984162895927602	.	43200001	43400000	#FF0000	1	1
chr2	43400001	43800000	A.1.1.1.2.1.2.2.1.1.2	0.978506787330317	.	43400001	43800000	#FF0000	1	1
chr2	43800001	44240000	A.1.2.1.1.2.2.1.1.2.1	0.861990950226244	.	43800001	44240000	#FF4848	1	0.875
chr2	44240001	44400000	A.1.2.2.1.1.1.2.2.2	0.786199095022624	.	44240001	44400000	#FF4848	1	0.875
chr2	44400001	44800000	A.2.1.1.1.1.1.1.2.1.2	0.721719457013575	.	44400001	44800000	#FF9191	1	0.75
chr2	44800001	45200000	A.2.1.1.1.1.2.2.2.1	0.70475113122172	.	44800001	45200000	#FF9191	1	0.75
chr2	45200001	45640000	A.1.1.2.1.1.2.1.1	0.947963800904977	.	45200001	45640000	#FF0000	1	1
chr2	45640001	45840000	A.1.2.1.2.2.2.1.1.2.2	0.806561085972851	.	45640001	45840000	#FF4848	1	0.875
chr2	45840001	46240000	A.1.1.2.2.2.1.2.1	0.902714932126697	.	45840001	46240000	#FF0000	1	1
chr2	46240001	46880000	A.1.1.1.2.1.1.2.1.1	0.992081447963801	.	46240001	46880000	#FF0000	1	1
chr2	46880001	47160000	A.1.1.2.1.1.1.2.1	0.951357466063348	.	46880001	47160000	#FF0000	1	1
chr2	47160001	47640000	A.1.1.1.2.1.1.1.1.1.1	0.996606334841629	.	47160001	47640000	#FF0000	1	1
chr2	47640001	48080000	A.1.2.1.2.2.1.2.2.1.1.2	0.817873303167421	.	47640001	48080000	#FF4848	1	0.875
chr2	48080001	48520000	A.2.2.1.2.2.2.1.2	0.559954751131222	.	48080001	48520000	#FFDADA	1	0.625
chr2	48520001	48680000	A.2.1.1.2.2.2.2.2.1	0.652714932126697	.	48520001	48680000	#FF9191	1	0.75
chr2	48680001	48840000	A.2.2.2.2.1.1.2.2.1	0.514705882352941	.	48680001	48840000	#FFDADA	1	0.625
chr2	48840001	49320000	B.2.2.1.2.2.1.1.1.2.2.1.2	0.0712669683257919	.	48840001	49320000	#0000FF	1	0.125
chr2	49320001	49560000	B.2.2.1.2.1.1.1.1.1	0.10972850678733	.	49320001	49560000	#0000FF	1	0.125
chr2	49560001	49680000	B.2.1.2.1.1.1.1.2.1	0.280542986425339	.	49560001	49680000	#4848FF	1	0.25
chr2	49680001	49880000	B.2.2.1.2.2.1.1.2.2.1.2	0.0667420814479638	.	49680001	49880000	#0000FF	1	0.125
chr2	49880001	50400000	B.2.2.2.2.1.1.2	0.0135746606334842	.	49880001	50400000	#0000FF	1	0.125
chr2	50400001	50560000	B.2.2.1.2.2.1.1.2.1	0.0690045248868778	.	50400001	50560000	#0000FF	1	0.125
chr2	50560001	50840000	B.2.2.1.2.2.2.2.1.2	0.0486425339366516	.	50560001	50840000	#0000FF	1	0.125
chr2	50840001	51040000	B.2.2.1.2.1.2.2.1.2.1	0.083710407239819	.	50840001	51040000	#0000FF	1	0.125
chr2	51040001	51480000	B.2.2.2.2.1.1.1	0.0147058823529412	.	51040001	51480000	#0000FF	1	0.125
chr2	51480001	51800000	B.2.2.1.2.1.1.2.2.1	0.100678733031674	.	51480001	51800000	#0000FF	1	0.125
chr2	51800001	52080000	B.2.2.1.2.1.1.1.2.1.2	0.106334841628959	.	51800001	52080000	#0000FF	1	0.125
chr2	52080001	52280000	B.2.2.1.2.1.1.1.2.2	0.105203619909502	.	52080001	52280000	#0000FF	1	0.125
chr2	52280001	52400000	B.2.1.2.1.1.1.2.2.2	0.27262443438914	.	52280001	52400000	#4848FF	1	0.25
chr2	52400001	52480000	B.2.1.2.1.1.2.2.1.2.2	0.256787330316742	.	52400001	52480000	#4848FF	1	0.25
chr2	52480001	52760000	B.2.2.1.2.2.2.2.1.1.1.1	0.0520361990950226	.	52480001	52760000	#0000FF	1	0.125
chr2	52760001	52920000	B.2.1.2.1.1.2.2.1.2.1.2	0.257918552036199	.	52760001	52920000	#4848FF	1	0.25
chr2	52920001	53240000	B.2.2.1.2.1.1.2.1.2.2	0.101809954751131	.	52920001	53240000	#0000FF	1	0.125
chr2	53240001	53320000	B.2.1.1.1.2.2.1.1.2.2	0.305429864253394	.	53240001	53320000	#4848FF	1	0.25
chr2	53320001	53560000	B.2.2.1.2.1.1.1.1.2	0.108597285067873	.	53320001	53560000	#0000FF	1	0.125
chr2	53560001	54000000	B.2.1.1.1.2.2.2.1	0.30316742081448	.	53560001	54000000	#4848FF	1	0.25
chr2	54000001	54320000	A.1.2.2.2.1.2.2.1.2	0.744343891402715	.	54000001	54320000	#FF4848	1	0.875
chr2	54320001	54600000	A.1.2.2.2.1.1.1.1.1.1	0.756787330316742	.	54320001	54600000	#FF4848	1	0.875
chr2	54600001	54760000	A.1.2.1.2.2.1.2.2.1.2.1	0.816742081447964	.	54600001	54760000	#FF4848	1	0.875
chr2	54760001	54920000	A.1.2.1.2.2.1.2.2.2.1	0.81447963800905	.	54760001	54920000	#FF4848	1	0.875
chr2	54920001	55480000	A.1.1.1.2.1.2.2.1.2.1	0.97737556561086	.	54920001	55480000	#FF0000	1	1
chr2	55480001	55640000	A.1.2.2.2.1.1.2.1	0.752262443438914	.	55480001	55640000	#FF4848	1	0.875
chr2	55640001	55880000	A.1.2.2.2.1.1.2.2.2.1	0.75	.	55640001	55880000	#FF4848	1	0.875
chr2	55880001	56240000	B.1.2.1.1.1.2.2.2.1	0.409502262443439	.	55880001	56240000	#9191FF	1	0.375
chr2	56240001	56840000	B.2.2.2.1.1.2.2.1	0.0384615384615385	.	56240001	56840000	#0000FF	1	0.125
chr2	56840001	57000000	B.2.1.1.1.1.2.2.2.1.2.1.2	0.324660633484163	.	56840001	57000000	#4848FF	1	0.25
chr2	57000001	57880000	B.2.2.2.2.1.2	0.0124434389140271	.	57000001	57880000	#0000FF	1	0.125
chr2	57880001	58040000	B.2.1.2.1.1.2.1.2.1.2.1	0.263574660633484	.	57880001	58040000	#4848FF	1	0.25
chr2	58040001	58240000	B.2.1.1.1.1.2.2.2.2.2	0.321266968325792	.	58040001	58240000	#4848FF	1	0.25
chr2	58240001	58480000	B.1.1.2.1.1.2.1.1.2	0.457013574660633	.	58240001	58480000	#DADAFF	1	0.5
chr2	58480001	58840000	B.2.2.1.2.2.2.2.1.1.1.2	0.0509049773755656	.	58480001	58840000	#0000FF	1	0.125
chr2	58840001	59040000	B.2.2.1.2.1.1.1.2.1.1	0.107466063348416	.	58840001	59040000	#0000FF	1	0.125
chr2	59040001	59160000	B.2.1.2.1.1.1.2.1.2	0.274886877828054	.	59040001	59160000	#4848FF	1	0.25
chr2	59160001	59520000	B.2.2.2.1.1.1.2	0.0418552036199095	.	59160001	59520000	#0000FF	1	0.125
chr2	59520001	59600000	B.2.1.1.1.1.1.2.2.1	0.33710407239819	.	59520001	59600000	#4848FF	1	0.25
chr2	59600001	59880000	B.2.2.1.2.1.2.2.1.1.1.2	0.085972850678733	.	59600001	59880000	#0000FF	1	0.125
chr2	59880001	60400000	B.2.2.2.1.1.2.1.2	0.0395927601809955	.	59880001	60400000	#0000FF	1	0.125
chr2	60400001	60920000	B.2.2.1.2.2.2.2.2.2.2	0.0452488687782805	.	60400001	60920000	#0000FF	1	0.125
chr2	60920001	61320000	A.2.1.1.2.2.2.2.2.2	0.65158371040724	.	60920001	61320000	#FF9191	1	0.75
chr2	61320001	61400000	A.2.1.1.2.2.2.2.1.2	0.653846153846154	.	61320001	61400000	#FF9191	1	0.75
chr2	61400001	61800000	A.1.1.2.1.2.2.2	0.925339366515837	.	61400001	61800000	#FF0000	1	1
chr2	61800001	62120000	A.1.2.1.2.2.1.2.2.1.1.1	0.819004524886878	.	61800001	62120000	#FF4848	1	0.875
chr2	62120001	62240000	A.2.1.2.2.2.2.2.1	0.606334841628959	.	62120001	62240000	#FF9191	1	0.75
chr2	62240001	62440000	A.2.1.2.1.1.1.1.2	0.649321266968326	.	62240001	62440000	#FF9191	1	0.75
chr2	62440001	62640000	A.2.1.1.2.2.2.2.1.1.1	0.656108597285068	.	62440001	62640000	#FF9191	1	0.75
chr2	62640001	62960000	A.2.2.1.2.2.2.1.1	0.561085972850679	.	62640001	62960000	#FFDADA	1	0.625
chr2	62960001	63320000	B.1.1.1.2.1.2.1.2.1	0.485294117647059	.	62960001	63320000	#DADAFF	1	0.5
chr2	63320001	63600000	B.1.2.2.1.2.1.2.2	0.368778280542986	.	63320001	63600000	#9191FF	1	0.375
chr2	63600001	63800000	B.1.1.1.2.1.2.1.1	0.486425339366516	.	63600001	63800000	#DADAFF	1	0.5
chr2	63800001	64040000	A.2.2.1.1.1.1.2.1.1	0.600678733031674	.	63800001	64040000	#FFDADA	1	0.625
chr2	64040001	64200000	A.1.2.2.2.1.2.2.2.2.1	0.742081447963801	.	64040001	64200000	#FF4848	1	0.875
chr2	64200001	64600000	A.2.1.1.2.2.1.1	0.666289592760181	.	64200001	64600000	#FF9191	1	0.75
chr2	64600001	64760000	A.2.1.2.2.2.2.2.2.1	0.605203619909502	.	64600001	64760000	#FF9191	1	0.75
chr2	64760001	65080000	A.1.2.1.1.2.2.2.2.1	0.855203619909502	.	64760001	65080000	#FF4848	1	0.875
chr2	65080001	65440000	A.1.2.1.1.2.1.2.1.2.1.1	0.869909502262443	.	65080001	65440000	#FF4848	1	0.875
chr2	65440001	65640000	A.1.2.2.2.1.2.2.1.1	0.745475113122172	.	65440001	65640000	#FF4848	1	0.875
chr2	65640001	65800000	A.2.1.1.2.2.2.2.1.1.2	0.654977375565611	.	65640001	65800000	#FF9191	1	0.75
chr2	65800001	66040000	B.1.2.1.2.2.1.2.2.2	0.386877828054299	.	65800001	66040000	#9191FF	1	0.375
chr2	66040001	66600000	B.2.2.1.2.2.2.2.2.1	0.0475113122171946	.	66040001	66600000	#0000FF	1	0.125
chr2	66600001	66840000	B.1.2.1.1.1.2.2.2.2.1	0.408371040723982	.	66600001	66840000	#9191FF	1	0.375
chr2	66840001	67200000	B.2.1.2.1.1.1.1.2.2	0.279411764705882	.	66840001	67200000	#4848FF	1	0.25
chr2	67200001	67400000	B.2.1.2.1.1.1.1.1.2.2	0.281674208144796	.	67200001	67400000	#4848FF	1	0.25
chr2	67400001	67880000	B.1.1.2.1.2.2.2.2	0.436651583710407	.	67400001	67880000	#DADAFF	1	0.5
chr2	67880001	68080000	A.2.2.2.2.1.1.2.2.2	0.513574660633484	.	67880001	68080000	#FFDADA	1	0.625
chr2	68080001	68360000	A.2.1.2.1.2.1.2.2	0.630090497737557	.	68080001	68360000	#FF9191	1	0.75
chr2	68360001	68680000	A.1.2.2.2.1.1.1.1.2	0.754524886877828	.	68360001	68680000	#FF4848	1	0.875
chr2	68680001	68960000	A.1.2.2.2.1.1.2.2.2.2	0.748868778280543	.	68680001	68960000	#FF4848	1	0.875
chr2	68960001	69200000	A.1.2.1.1.1.2.1.1	0.880090497737557	.	68960001	69200000	#FF4848	1	0.875
chr2	69200001	69360000	A.1.2.1.1.2.2.2.1.2.1	0.857466063348416	.	69200001	69360000	#FF4848	1	0.875
chr2	69360001	69600000	A.1.1.2.2.2.1.1.2.2	0.903846153846154	.	69360001	69600000	#FF0000	1	1
chr2	69600001	70280000	A.1.1.1.2.1.2.1.1.1.1	0.986425339366516	.	69600001	70280000	#FF0000	1	1
chr2	70280001	70480000	A.1.2.1.1.2.2.1.1.1.2	0.863122171945701	.	70280001	70480000	#FF4848	1	0.875
chr2	70480001	70720000	A.1.2.1.2.2.2.1.2.2.2	0.80316742081448	.	70480001	70720000	#FF4848	1	0.875
chr2	70720001	71040000	A.1.2.2.1.1.1.1.1.1.2	0.794117647058823	.	70720001	71040000	#FF4848	1	0.875
chr2	71040001	71200000	A.2.1.1.1.1.2.2.2.2	0.703619909502262	.	71040001	71200000	#FF9191	1	0.75
chr2	71200001	71480000	A.1.2.1.2.2.2.1.1.2.1.2	0.807692307692308	.	71200001	71480000	#FF4848	1	0.875
chr2	71480001	71600000	A.2.1.2.2.1.2.1.1	0.619909502262443	.	71480001	71600000	#FF9191	1	0.75
chr2	71600001	71680000	A.2.1.1.1.2.1.2.1	0.700226244343891	.	71600001	71680000	#FF9191	1	0.75
chr2	71680001	71920000	A.1.2.2.2.2.2.2.1.1	0.72737556561086	.	71680001	71920000	#FF4848	1	0.875
chr2	71920001	72200000	A.1.2.1.1.2.2.1.1.2.2	0.860859728506787	.	71920001	72200000	#FF4848	1	0.875
chr2	72200001	72400000	A.1.2.2.2.2.2.2.1.2	0.726244343891403	.	72200001	72400000	#FF4848	1	0.875
chr2	72400001	72560000	A.2.2.1.1.1.2.1	0.596153846153846	.	72400001	72560000	#FFDADA	1	0.625
chr2	72560001	73160000	A.2.1.1.1.1.1.1.2.2	0.720588235294118	.	72560001	73160000	#FF9191	1	0.75
chr2	73160001	73280000	A.2.1.1.1.1.2.2.1	0.705882352941177	.	73160001	73280000	#FF9191	1	0.75
chr2	73280001	73480000	A.1.2.2.1.1.1.2.2.1.1	0.788461538461538	.	73280001	73480000	#FF4848	1	0.875
chr2	73480001	73960000	A.1.2.1.2.2.2.1.2.2.1	0.804298642533937	.	73480001	73960000	#FF4848	1	0.875
chr2	73960001	74200000	A.1.2.1.2.2.2.1.1.2.1.1	0.808823529411765	.	73960001	74200000	#FF4848	1	0.875
chr2	74200001	74640000	A.1.1.2.1.1.1.2.2.2	0.949095022624434	.	74200001	74640000	#FF0000	1	1
chr2	74640001	74840000	A.1.1.2.1.1.1.2.2.1	0.950226244343891	.	74640001	74840000	#FF0000	1	1
chr2	74840001	75200000	A.1.2.1.1.2.2.2.1.1	0.858597285067873	.	74840001	75200000	#FF4848	1	0.875
chr2	75200001	75600000	A.1.2.1.1.2.2.2.2.2	0.854072398190045	.	75200001	75600000	#FF4848	1	0.875
chr2	75600001	75880000	A.1.2.2.2.1.1.1.1.1.2	0.755656108597285	.	75600001	75880000	#FF4848	1	0.875
chr2	75880001	76200000	B.2.1.1.1.1.2.2.2.2.1	0.322398190045249	.	75880001	76200000	#4848FF	1	0.25
chr2	76200001	76480000	B.2.2.1.2.1.1.2.1.1	0.104072398190045	.	76200001	76480000	#0000FF	1	0.125
chr2	76480001	76560000	B.2.1.1.1.1.1.2.2.2	0.335972850678733	.	76480001	76560000	#4848FF	1	0.25
chr2	76560001	76960000	B.2.2.1.2.1.1.2.2.2.2.1	0.0984162895927602	.	76560001	76960000	#0000FF	1	0.125
chr2	76960001	77040000	B.2.1.1.1.2.1.1.2.2.2	0.315610859728507	.	76960001	77040000	#4848FF	1	0.25
chr2	77040001	77360000	B.2.2.1.2.2.2.1.2.1	0.0542986425339367	.	77040001	77360000	#0000FF	1	0.125
chr2	77360001	77640000	B.2.2.1.2.2.1.1.1.1	0.0757918552036199	.	77360001	77640000	#0000FF	1	0.125
chr2	77640001	77800000	B.2.1.2.1.2.2.1.1.1	0.243212669683258	.	77640001	77800000	#4848FF	1	0.25
chr2	77800001	78000000	B.2.1.2.1.1.1.1.1.2.1	0.282805429864253	.	77800001	78000000	#4848FF	1	0.25
chr2	78000001	78080000	B.2.1.1.1.1.1.1.2.2.1	0.341628959276018	.	78000001	78080000	#4848FF	1	0.25
chr2	78080001	78280000	B.2.1.1.1.2.2.1.2	0.304298642533937	.	78080001	78280000	#4848FF	1	0.25
chr2	78280001	78400000	B.2.1.1.1.1.1.2.1.1	0.339366515837104	.	78280001	78400000	#4848FF	1	0.25
chr2	78400001	78480000	B.2.1.1.1.2.2.1.1.1	0.307692307692308	.	78400001	78480000	#4848FF	1	0.25
chr2	78480001	78600000	B.2.1.1.1.1.1.2.1.2	0.338235294117647	.	78480001	78600000	#4848FF	1	0.25
chr2	78600001	78800000	B.2.1.2.1.2.2.1.1.2.1	0.242081447963801	.	78600001	78800000	#4848FF	1	0.25
chr2	78800001	78880000	B.1.2.2.1.2.2	0.367647058823529	.	78800001	78880000	#9191FF	1	0.375
chr2	78880001	79280000	B.2.2.1.2.2.2.1.2.2	0.0531674208144796	.	78880001	79280000	#0000FF	1	0.125
chr2	79280001	79600000	B.2.2.1.2.1.1.2.2.2.2.2	0.0972850678733032	.	79280001	79600000	#0000FF	1	0.125
chr2	79600001	79800000	B.2.1.2.1.2.2.1.2.2.2	0.237556561085973	.	79600001	79800000	#4848FF	1	0.25
chr2	79800001	80120000	B.2.1.2.1.2.2.1.2.2.1	0.23868778280543	.	79800001	80120000	#4848FF	1	0.25
chr2	80120001	80480000	B.2.2.1.2.1.1.2.1.2.1	0.102941176470588	.	80120001	80480000	#0000FF	1	0.125
chr2	80480001	80640000	B.2.1.2.1.2.2.1.2.1	0.239819004524887	.	80480001	80640000	#4848FF	1	0.25
chr2	80640001	80960000	B.2.2.1.2.1.1.2.2.2.1	0.0995475113122172	.	80640001	80960000	#0000FF	1	0.125
chr2	80960001	81680000	B.2.2.1.2.2.2.2.1.1.2	0.0497737556561086	.	80960001	81680000	#0000FF	1	0.125
chr2	81680001	81960000	B.1.2.1.2.2.2.1.2.2	0.383484162895928	.	81680001	81960000	#9191FF	1	0.375
chr2	81960001	82160000	B.1.2.2.2.2.2.1	0.349547511312217	.	81960001	82160000	#9191FF	1	0.375
chr2	82160001	82360000	B.2.1.2.1.1.1.2.1.1.2.1	0.277149321266968	.	82160001	82360000	#4848FF	1	0.25
chr2	82360001	82880000	B.2.2.1.2.2.2.1.1	0.0554298642533937	.	82360001	82880000	#0000FF	1	0.125
chr2	82880001	83040000	B.2.1.2.1.1.1.2.1.1.2.2	0.276018099547511	.	82880001	83040000	#4848FF	1	0.25
chr2	83040001	83280000	B.2.1.1.1.2.2.1.1.2.1	0.306561085972851	.	83040001	83280000	#4848FF	1	0.25
chr2	83280001	83360000	B.1.2.1.2.2.2.2.2.1	0.380090497737557	.	83280001	83360000	#9191FF	1	0.375
chr2	83360001	83560000	B.2.1.2.1.1.1.1.1.1	0.28393665158371	.	83360001	83560000	#4848FF	1	0.25
chr2	83560001	84120000	B.2.2.1.2.2.2.2.2.2.1	0.0463800904977376	.	83560001	84120000	#0000FF	1	0.125
chr2	84120001	84240000	B.2.1.2.1.2.2.1.1.2.2	0.240950226244344	.	84120001	84240000	#4848FF	1	0.25
chr2	84240001	84640000	B.2.1.2.1.1.1.2.2.1	0.273755656108597	.	84240001	84640000	#4848FF	1	0.25
chr2	84640001	85120000	A.2.2.2.2.1.1.1.2.2.2.2	0.518099547511312	.	84640001	85120000	#FFDADA	1	0.625
chr2	85120001	85560000	A.1.1.2.1.2.1.2.2.1	0.93552036199095	.	85120001	85560000	#FF0000	1	1
chr2	85560001	85600000	A.1.1.1.2.1.2.1.1.2.2	0.981900452488688	.	85560001	85600000	#FF0000	1	1
chr2	85640001	85840000	A.1.1.1.2.1.2.1.1.2.2	0.981900452488688	.	85640001	85840000	#FF0000	1	1
chr2	85840001	85960000	A.1.2.2.1.1.1.2.1	0.789592760180995	.	85840001	85960000	#FF4848	1	0.875
chr2	85960001	86120000	A.1.2.1.2.2.2.1.1.1.2.2	0.809954751131222	.	85960001	86120000	#FF4848	1	0.875
chr2	86120001	86400000	A.1.2.1.1.2.2.1.1.1.1	0.864253393665158	.	86120001	86400000	#FF4848	1	0.875
chr2	86400001	86840000	A.1.2.1.1.2.2.2.1.2.2	0.856334841628959	.	86400001	86840000	#FF4848	1	0.875
chr2	86840001	87120000	A.2.1.2.2.2.1.1.2	0.613122171945701	.	86840001	87120000	#FF9191	1	0.75
chr2	87280001	87360000	A.2.1.2.2.2.1.1.2	0.613122171945701	.	87280001	87360000	#FF9191	1	0.75
chr2	87400001	87440000	A.2.1.2.2.2.1.1.2	0.613122171945701	.	87400001	87440000	#FF9191	1	0.75
chr2	87440001	87520000	A.2.1.2.2.2.2.2.2.2.2	0.602941176470588	.	87440001	87520000	#FF9191	1	0.75
chr2	87760001	87880000	A.2.1.2.2.2.2.2.2.2.2	0.602941176470588	.	87760001	87880000	#FF9191	1	0.75
chr2	87920001	88000000	A.2.1.2.2.2.2.2.2.2.2	0.602941176470588	.	87920001	88000000	#FF9191	1	0.75
chr2	88160001	88240000	A.2.2.1.2.2.1.1.2.2	0.56447963800905	.	88160001	88240000	#FFDADA	1	0.625
chr2	88280001	88520000	A.2.2.1.2.2.1.1.2.2	0.56447963800905	.	88280001	88520000	#FFDADA	1	0.625
chr2	88520001	88840000	A.2.2.2.2.1.1.1.2.2.1	0.520361990950226	.	88520001	88840000	#FFDADA	1	0.625
chr2	88840001	89000000	A.2.2.1.1.1.2.2.2.1	0.593891402714932	.	88840001	89000000	#FFDADA	1	0.625
chr2	89000001	89360000	B.1.1.1.1.1.1.1.1	0.503393665158371	.	89000001	89360000	#DADAFF	1	0.5
chr2	89360001	89640000	B.1.2.1.2.2.1.2.2.1	0.388009049773756	.	89360001	89640000	#9191FF	1	0.375
chr2	89880001	90040000	B.1.2.2.2.1.1.2.2.2.1	0.363122171945701	.	89880001	90040000	#9191FF	1	0.375
chr2	90040001	90160000	B.1.2.1.2.2.2.2.2.2	0.3789592760181	.	90040001	90160000	#9191FF	1	0.375
chr2	90200001	90280000	B.1.2.1.2.2.2.2.2.2	0.3789592760181	.	90200001	90280000	#9191FF	1	0.375
chr2	90400001	90480000	B.1.2.1.2.2.1.2.1	0.389140271493213	.	90400001	90480000	#9191FF	1	0.375
chr2	91640001	91720000	B.1.2.1.2.2.1.2.1	0.389140271493213	.	91640001	91720000	#9191FF	1	0.375
chr2	91760001	92000000	B.1.2.1.2.2.1.2.1	0.389140271493213	.	91760001	92000000	#9191FF	1	0.375
chr2	92040001	92120000	B.1.1.2.2.2.1.1	0.421945701357466	.	92040001	92120000	#DADAFF	1	0.5
chr2	92120001	92200000	B.1.1.2.1.2.2.1.1.2	0.440045248868778	.	92120001	92200000	#DADAFF	1	0.5
chr2	92240001	92360000	B.1.1.2.1.2.2.1.1.2	0.440045248868778	.	92240001	92360000	#DADAFF	1	0.5
chr2	95320001	95600000	B.1.1.2.1.2.1.1.1.2	0.447963800904977	.	95320001	95600000	#DADAFF	1	0.5
chr2	95600001	95880000	A.2.1.1.1.2.1.1.2	0.701357466063348	.	95600001	95880000	#FF9191	1	0.75
chr2	95880001	96000000	A.2.1.1.1.2.1.2.2.1.2	0.697963800904977	.	95880001	96000000	#FF9191	1	0.75
chr2	96000001	96080000	A.1.2.2.1.1.1.1.2.2	0.790723981900452	.	96000001	96080000	#FF4848	1	0.875
chr2	96120001	96280000	A.1.2.2.1.1.1.1.2.2	0.790723981900452	.	96120001	96280000	#FF4848	1	0.875
chr2	96320001	96560000	A.1.2.2.1.1.1.1.2.2	0.790723981900452	.	96320001	96560000	#FF4848	1	0.875
chr2	96560001	96680000	A.1.2.2.1.1.1.1.1.1.1	0.79524886877828	.	96560001	96680000	#FF4848	1	0.875
chr2	96720001	96960000	A.1.2.2.1.1.1.1.1.1.1	0.79524886877828	.	96720001	96960000	#FF4848	1	0.875
chr2	96960001	97520000	A.1.1.2.1.1.1.1.2.1	0.953619909502262	.	96960001	97520000	#FF0000	1	1
chr2	97560001	97600000	A.1.1.2.1.1.1.1.2.1	0.953619909502262	.	97560001	97600000	#FF0000	1	1
chr2	97640001	97880000	A.1.1.2.1.1.1.1.2.1	0.953619909502262	.	97640001	97880000	#FF0000	1	1
chr2	98000001	98040000	A.1.2.1.1.1.2.1.2.2	0.874434389140271	.	98000001	98040000	#FF4848	1	0.875
chr2	98120001	98200000	A.1.2.1.1.1.2.1.2.2	0.874434389140271	.	98120001	98200000	#FF4848	1	0.875
chr2	98240001	98840000	A.1.2.1.1.1.2.1.2.2	0.874434389140271	.	98240001	98840000	#FF4848	1	0.875
chr2	98840001	99280000	A.1.2.2.2.2.2.1.2.1.1	0.731900452488688	.	98840001	99280000	#FF4848	1	0.875
chr2	99280001	99480000	A.2.2.1.2.2.1.1.2.1	0.565610859728507	.	99280001	99480000	#FFDADA	1	0.625
chr2	99480001	99720000	A.2.2.2.2.1.2.2.2	0.507918552036199	.	99480001	99720000	#FFDADA	1	0.625
chr2	99720001	99920000	A.2.2.1.2.2.1.1.1.1	0.567873303167421	.	99720001	99920000	#FFDADA	1	0.625
chr2	99920001	100120000	A.2.1.1.1.1.1.1.1	0.723981900452489	.	99920001	100120000	#FF9191	1	0.75
chr2	100160001	100440000	A.2.2.2.2.1.1.1.1.1.1	0.529411764705882	.	100160001	100440000	#FFDADA	1	0.625
chr2	100440001	100840000	A.2.2.2.2.1.2.2.1.1	0.510180995475113	.	100440001	100840000	#FFDADA	1	0.625
chr2	100840001	101160000	A.2.1.2.2.1.2.2	0.616515837104072	.	100840001	101160000	#FF9191	1	0.75
chr2	101160001	101320000	A.2.1.1.1.2.1.1.1	0.702488687782805	.	101160001	101320000	#FF9191	1	0.75
chr2	101320001	101880000	A.1.1.2.1.1.1.1.1.1	0.955882352941177	.	101320001	101880000	#FF0000	1	1
chr2	101880001	101960000	A.1.2.2.2.2.2.1.2.1.2.1	0.730769230769231	.	101880001	101960000	#FF4848	1	0.875
chr2	101960001	102280000	A.1.1.2.1.2.2.1.2.2	0.926470588235294	.	101960001	102280000	#FF0000	1	1
chr2	102280001	102520000	A.1.2.1.1.1.2.1.2.1.2.1	0.877828054298643	.	102280001	102520000	#FF4848	1	0.875
chr2	102520001	102760000	A.1.2.1.2.2.2.2.1.2.2	0.798642533936652	.	102520001	102760000	#FF4848	1	0.875
chr2	102760001	102920000	A.2.1.1.2.1.2.2.1	0.668552036199095	.	102760001	102920000	#FF9191	1	0.75
chr2	102920001	103080000	A.2.2.2.1.1.1.1.2.2	0.547511312217195	.	102920001	103080000	#FFDADA	1	0.625
chr2	103080001	103440000	B.1.1.2.1.2.1.2.2.1	0.443438914027149	.	103080001	103440000	#DADAFF	1	0.5
chr2	103440001	103600000	B.2.1.1.1.2.1.2.2.1	0.311085972850679	.	103440001	103600000	#4848FF	1	0.25
chr2	103600001	104000000	B.2.2.1.1.2.2.2.2.1	0.114253393665158	.	103600001	104000000	#0000FF	1	0.125
chr2	104000001	104080000	B.2.1.1.1.2.1.2.2.2.2	0.308823529411765	.	104000001	104080000	#4848FF	1	0.25
chr2	104080001	104200000	B.2.1.1.1.2.1.2.1.2	0.312217194570136	.	104080001	104200000	#4848FF	1	0.25
chr2	104200001	104600000	B.2.2.1.1.2.2.2.2.2.2	0.110859728506787	.	104200001	104600000	#0000FF	1	0.125
chr2	104600001	104680000	B.2.1.2.1.2.1.1.1.2	0.252262443438914	.	104600001	104680000	#4848FF	1	0.25
chr2	104680001	104880000	B.2.2.1.1.2.2.2.1.1.1	0.117647058823529	.	104680001	104880000	#0000FF	1	0.125
chr2	104880001	105120000	B.2.1.2.1.2.2.2.2.2.1	0.231900452488688	.	104880001	105120000	#4848FF	1	0.25
chr2	105120001	105240000	B.2.1.1.1.2.1.2.1.1.2	0.313348416289593	.	105120001	105240000	#4848FF	1	0.25
chr2	105240001	105440000	B.2.1.2.1.2.1.1.1.1	0.253393665158371	.	105240001	105440000	#4848FF	1	0.25
chr2	105440001	105640000	B.1.2.1.2.2.2.1.1	0.385746606334842	.	105440001	105640000	#9191FF	1	0.375
chr2	105640001	105920000	A.2.2.1.1.1.2.2.2.2.2	0.591628959276018	.	105640001	105920000	#FFDADA	1	0.625
chr2	105920001	106160000	A.1.2.1.2.2.2.2.1.1	0.802036199095023	.	105920001	106160000	#FF4848	1	0.875
chr2	106160001	106320000	A.2.1.2.2.2.2.2.2.2.1	0.604072398190045	.	106160001	106320000	#FF9191	1	0.75
chr2	106320001	106520000	A.2.1.1.2.1.2.1.1.2	0.673076923076923	.	106320001	106520000	#FF9191	1	0.75
chr2	106520001	106640000	A.2.2.2.1.1.1.1.1.1	0.550904977375566	.	106520001	106640000	#FFDADA	1	0.625
chr2	106640001	106840000	A.2.2.2.1.1.1.1.1.2	0.549773755656109	.	106640001	106840000	#FFDADA	1	0.625
chr2	106880001	107000000	A.2.2.2.1.1.1.1.1.2	0.549773755656109	.	106880001	107000000	#FFDADA	1	0.625
chr2	107080001	107200000	A.2.2.2.2.1.1.1.1.1.2	0.528280542986425	.	107080001	107200000	#FFDADA	1	0.625
chr2	107200001	107480000	B.1.1.1.1.1.1.2.1.2.2	0.498868778280543	.	107200001	107480000	#DADAFF	1	0.5
chr2	107480001	107720000	A.2.1.1.2.1.2.1.2.2.2	0.669683257918552	.	107480001	107720000	#FF9191	1	0.75
chr2	107720001	108000000	B.1.1.1.1.1.1.2.1.1	0.501131221719457	.	107720001	108000000	#DADAFF	1	0.5
chr2	108000001	108160000	B.1.1.1.1.1.1.2.2	0.497737556561086	.	108000001	108160000	#DADAFF	1	0.5
chr2	108160001	108440000	B.1.1.1.1.1.1.2.1.2.1	0.5	.	108160001	108440000	#DADAFF	1	0.5
chr2	108520001	108600000	B.1.1.1.1.1.1.2.1.2.1	0.5	.	108520001	108600000	#DADAFF	1	0.5
chr2	108600001	108800000	B.1.1.2.1.2.1.2.2.2	0.442307692307692	.	108600001	108800000	#DADAFF	1	0.5
chr2	108800001	108960000	A.2.1.2.1.1.1.2.2.1	0.645927601809955	.	108800001	108960000	#FF9191	1	0.75
chr2	108960001	109240000	A.1.2.1.2.2.2.2.1.2.1.1	0.800904977375566	.	108960001	109240000	#FF4848	1	0.875
chr2	109240001	109440000	A.1.2.1.2.2.2.2.1.2.1.2	0.799773755656109	.	109240001	109440000	#FF4848	1	0.875
chr2	109440001	110120000	A.1.1.1.2.1.2.1.2	0.980769230769231	.	109440001	110120000	#FF0000	1	1
chr2	110240001	110520000	A.1.1.1.2.1.2.1.2	0.980769230769231	.	110240001	110520000	#FF0000	1	1
chr2	110840001	110920000	A.1.1.1.2.1.2.1.2	0.980769230769231	.	110840001	110920000	#FF0000	1	1
chr2	110920001	111000000	A.2.1.1.1.2.1.2.2.1.1	0.699095022624434	.	110920001	111000000	#FF9191	1	0.75
chr2	111360001	111440000	A.2.1.1.1.2.1.2.2.1.1	0.699095022624434	.	111360001	111440000	#FF9191	1	0.75
chr2	111440001	111600000	A.2.1.2.2.1.1.1.1	0.625565610859729	.	111440001	111600000	#FF9191	1	0.75
chr2	111600001	111760000	A.2.1.2.2.1.1.2.1	0.623303167420814	.	111600001	111760000	#FF9191	1	0.75
chr2	111760001	112080000	A.2.1.1.1.1.1.1.2.1.1	0.722850678733032	.	111760001	112080000	#FF9191	1	0.75
chr2	112080001	112360000	A.2.1.1.1.2.1.2.2.2	0.69683257918552	.	112080001	112360000	#FF9191	1	0.75
chr2	112360001	112560000	A.1.2.2.1.1.1.1.1.2	0.792986425339366	.	112360001	112560000	#FF4848	1	0.875
chr2	112600001	112640000	A.1.2.2.1.1.1.1.1.2	0.792986425339366	.	112600001	112640000	#FF4848	1	0.875
chr2	112640001	112880000	A.1.1.2.2.2.1.2.2	0.90158371040724	.	112640001	112880000	#FF0000	1	1
chr2	112880001	113040000	A.1.2.1.2.2.2.2.2.2	0.796380090497738	.	112880001	113040000	#FF4848	1	0.875
chr2	113040001	113120000	A.1.2.2.1.1.1.2.2.1.2	0.787330316742081	.	113040001	113120000	#FF4848	1	0.875
chr2	113160001	113240000	A.1.2.2.1.1.1.2.2.1.2	0.787330316742081	.	113160001	113240000	#FF4848	1	0.875
chr2	113240001	113520000	A.1.1.2.2.2.1.1.1	0.907239819004525	.	113240001	113520000	#FF0000	1	1
chr2	113520001	113760000	A.1.1.2.1.1.1.1.2.2	0.952488687782805	.	113520001	113760000	#FF0000	1	1
chr2	113760001	114240000	A.1.1.2.1.1.1.1.1.2	0.95475113122172	.	113760001	114240000	#FF0000	1	1
chr2	114240001	114720000	A.1.2.2.2.2.2.1.1	0.733031674208145	.	114240001	114720000	#FF4848	1	0.875
chr2	114720001	115040000	B.1.2.1.2.2.2.1.2.1	0.384615384615385	.	114720001	115040000	#9191FF	1	0.375
chr2	115040001	115120000	B.1.2.2.2.1.1.2.2.1	0.364253393665158	.	115040001	115120000	#9191FF	1	0.375
chr2	115120001	115400000	B.2.2.1.1.1.1.1.1.1.1	0.187782805429864	.	115120001	115400000	#0000FF	1	0.125
chr2	115400001	115560000	B.2.1.2.1.2.1.2.1.2.1	0.248868778280543	.	115400001	115560000	#4848FF	1	0.25
chr2	115560001	115760000	B.2.1.2.1.2.1.2.2.2.1	0.245475113122172	.	115560001	115760000	#4848FF	1	0.25
chr2	115760001	115960000	B.2.2.1.1.1.1.1.1.1.2.2.2	0.184389140271493	.	115760001	115960000	#0000FF	1	0.125
chr2	115960001	116040000	B.2.1.2.1.1.1.2.1.1.1	0.278280542986425	.	115960001	116040000	#4848FF	1	0.25
chr2	116040001	116880000	B.2.2.2.2.2.2.1.1	0.00452488687782805	.	116040001	116880000	#0000FF	1	0.125
chr2	116880001	117080000	B.2.2.1.1.1.1.2.1.2.1.2	0.173076923076923	.	116880001	117080000	#0000FF	1	0.125
chr2	117080001	117560000	B.2.2.2.2.2.1.1.2.2	0.00904977375565611	.	117080001	117560000	#0000FF	1	0.125
chr2	117560001	117800000	B.2.2.1.1.1.1.1.1.2.2	0.182126696832579	.	117560001	117800000	#0000FF	1	0.125
chr2	117800001	118120000	B.2.2.1.1.2.2.2.1.1.2	0.116515837104072	.	117800001	118120000	#0000FF	1	0.125
chr2	118120001	118560000	B.2.2.1.1.2.2.2.2.2.1.2	0.111990950226244	.	118120001	118560000	#0000FF	1	0.125
chr2	118560001	118760000	A.2.2.2.2.1.1.1.2.2.2.1	0.519230769230769	.	118560001	118760000	#FFDADA	1	0.625
chr2	118760001	119040000	A.2.2.1.2.2.2.2.1.1.1.2	0.557692307692308	.	118760001	119040000	#FFDADA	1	0.625
chr2	119040001	119520000	B.1.1.2.1.2.1.1.1.1.1	0.450226244343891	.	119040001	119520000	#DADAFF	1	0.5
chr2	119520001	119600000	A.2.2.2.2.1.1.1.2.1.2.1.2	0.523755656108597	.	119520001	119600000	#FFDADA	1	0.625
chr2	119600001	119760000	B.1.1.1.2.1.2.2.1	0.480769230769231	.	119600001	119760000	#DADAFF	1	0.5
chr2	119760001	119920000	A.2.2.2.2.1.2.1.2	0.51131221719457	.	119760001	119920000	#FFDADA	1	0.625
chr2	119920001	120160000	A.2.1.2.1.1.1.1.1	0.650452488687783	.	119920001	120160000	#FF9191	1	0.75
chr2	120160001	120360000	A.2.2.1.2.2.1.1.1.2	0.566742081447964	.	120160001	120360000	#FFDADA	1	0.625
chr2	120360001	120920000	A.1.2.2.2.2.2.1.2.2	0.728506787330317	.	120360001	120920000	#FF4848	1	0.875
chr2	120920001	121160000	A.1.2.1.2.2.2.2.2.1	0.797511312217195	.	120920001	121160000	#FF4848	1	0.875
chr2	121160001	121440000	A.1.2.1.1.1.2.1.2.1.1	0.8789592760181	.	121160001	121440000	#FF4848	1	0.875
chr2	121440001	121640000	A.1.2.1.1.1.2.1.2.1.2.2.2	0.875565610859729	.	121440001	121640000	#FF4848	1	0.875
chr2	121640001	121800000	A.1.2.1.1.1.2.2	0.873303167420814	.	121640001	121800000	#FF4848	1	0.875
chr2	121800001	122160000	A.1.2.2.1.1.1.1.2.1	0.791855203619909	.	121800001	122160000	#FF4848	1	0.875
chr2	122160001	122520000	A.1.1.2.1.2.2.1.2.1	0.927601809954751	.	122160001	122520000	#FF0000	1	1
chr2	122520001	122720000	A.2.2.2.2.1.2.1.1	0.512443438914027	.	122520001	122720000	#FFDADA	1	0.625
chr2	122720001	123040000	B.1.1.2.1.2.1.1.2.1	0.44683257918552	.	122720001	123040000	#DADAFF	1	0.5
chr2	123040001	123200000	B.1.1.2.2.2.2	0.418552036199095	.	123040001	123200000	#DADAFF	1	0.5
chr2	123200001	123480000	B.2.2.1.1.1.1.1.1.1.2.1	0.186651583710407	.	123200001	123480000	#0000FF	1	0.125
chr2	123480001	123640000	B.2.1.2.1.2.1.2.2.2.2	0.244343891402715	.	123480001	123640000	#4848FF	1	0.25
chr2	123640001	123840000	B.2.1.2.1.2.2.2.1.2.2	0.234162895927602	.	123640001	123840000	#4848FF	1	0.25
chr2	123840001	124360000	B.2.2.2.1.1.2.1.1	0.0407239819004525	.	123840001	124360000	#0000FF	1	0.125
chr2	124360001	124600000	B.2.2.1.1.1.1.2.1.2.1.1	0.17420814479638	.	124360001	124600000	#0000FF	1	0.125
chr2	124600001	125000000	B.2.2.1.1.2.2.2.2.2.1.1	0.113122171945701	.	124600001	125000000	#0000FF	1	0.125
chr2	125000001	125240000	B.2.1.2.1.2.2.2.1.2.1	0.235294117647059	.	125000001	125240000	#4848FF	1	0.25
chr2	125240001	125400000	B.2.1.2.1.2.1.2.1.2.2	0.247737556561086	.	125240001	125400000	#4848FF	1	0.25
chr2	125400001	125680000	B.2.1.2.1.2.2.2.2.1	0.233031674208145	.	125400001	125680000	#4848FF	1	0.25
chr2	125680001	125800000	B.1.2.1.2.1.1.2.2	0.397058823529412	.	125680001	125800000	#9191FF	1	0.375
chr2	125800001	125920000	B.2.1.1.1.2.1.1.2.1	0.317873303167421	.	125800001	125920000	#4848FF	1	0.25
chr2	125920001	126240000	B.2.1.2.1.2.2.2.2.2.2	0.230769230769231	.	125920001	126240000	#4848FF	1	0.25
chr2	126240001	126560000	B.2.2.1.1.1.1.1.2.1.2	0.179864253393665	.	126240001	126560000	#0000FF	1	0.125
chr2	126560001	126960000	B.2.2.1.1.2.2.1.2.2.2	0.118778280542986	.	126560001	126960000	#0000FF	1	0.125
chr2	126960001	127320000	B.2.2.1.1.1.1.2.2.1	0.170814479638009	.	126960001	127320000	#0000FF	1	0.125
chr2	127320001	127480000	B.1.1.2.1.2.1.1.1.1.2	0.449095022624434	.	127320001	127480000	#DADAFF	1	0.5
chr2	127480001	127800000	B.1.1.1.1.1.1.1.2	0.502262443438914	.	127480001	127800000	#DADAFF	1	0.5
chr2	127800001	128080000	A.1.2.1.1.1.1.2.1	0.883484162895928	.	127800001	128080000	#FF4848	1	0.875
chr2	128080001	128480000	A.1.1.1.2.1.1.1.2	0.993212669683258	.	128080001	128480000	#FF0000	1	1
chr2	128480001	128640000	A.1.2.1.1.1.2.1.2.1.2.2.1	0.876696832579186	.	128480001	128640000	#FF4848	1	0.875
chr2	128640001	128720000	A.1.2.2.2.2.2.1.2.1.2.2	0.729638009049774	.	128640001	128720000	#FF4848	1	0.875
chr2	128720001	128800000	A.2.1.2.1.1.1.2.2.2	0.644796380090498	.	128720001	128800000	#FF9191	1	0.75
chr2	128800001	129080000	A.2.1.2.1.1.1.2.1.2	0.647058823529412	.	128800001	129080000	#FF9191	1	0.75
chr2	129080001	129320000	B.1.2.1.2.2.1.1	0.39027149321267	.	129080001	129320000	#9191FF	1	0.375
chr2	129320001	129480000	B.1.2.1.2.2.2.2.1.2	0.381221719457014	.	129320001	129480000	#9191FF	1	0.375
chr2	129480001	129680000	B.2.1.2.1.2.1.2.1.1	0.25	.	129480001	129680000	#4848FF	1	0.25
chr2	129680001	129840000	B.2.1.1.1.2.1.2.2.2.1	0.309954751131222	.	129680001	129840000	#4848FF	1	0.25
chr2	129840001	130040000	B.2.1.2.1.2.1.1.2	0.251131221719457	.	129840001	130040000	#4848FF	1	0.25
chr2	130040001	130240000	B.2.1.1.1.2.1.2.1.1.1	0.31447963800905	.	130040001	130240000	#4848FF	1	0.25
chr2	130240001	130800000	B.2.2.1.1.1.1.1.1.2.1	0.183257918552036	.	130240001	130800000	#0000FF	1	0.125
chr2	130880001	131160000	A.2.2.1.1.1.2.2.2.2.1	0.592760180995475	.	130880001	131160000	#FFDADA	1	0.625
chr2	131360001	131400000	B.1.1.1.1.2.1	0.494343891402715	.	131360001	131400000	#DADAFF	1	0.5
chr2	131440001	131480000	B.1.1.1.1.2.1	0.494343891402715	.	131440001	131480000	#DADAFF	1	0.5
chr2	131480001	131640000	A.2.2.1.2.2.2.2.1.2.2.2	0.55316742081448	.	131480001	131640000	#FFDADA	1	0.625
chr2	131640001	131920000	A.2.2.1.1.1.2.2.1	0.595022624434389	.	131640001	131920000	#FFDADA	1	0.625
chr2	131920001	132000000	B.1.1.2.1.2.2.1.1.1	0.441176470588235	.	131920001	132000000	#DADAFF	1	0.5
chr2	132040001	132200000	B.1.1.2.1.2.2.1.1.1	0.441176470588235	.	132040001	132200000	#DADAFF	1	0.5
chr2	132200001	132640000	A.2.2.1.2.2.2.2.1.1.2	0.556561085972851	.	132200001	132640000	#FFDADA	1	0.625
chr2	132640001	132760000	B.1.2.2.2.1.2.2.1.1	0.35972850678733	.	132640001	132760000	#9191FF	1	0.375
chr2	132800001	132880000	B.1.2.2.2.1.2.2.1.1	0.35972850678733	.	132800001	132880000	#9191FF	1	0.375
chr2	132880001	132960000	B.1.1.2.2.2.1.2.1	0.420814479638009	.	132880001	132960000	#DADAFF	1	0.5
chr2	132960001	133360000	A.2.2.1.2.2.1.2.1	0.563348416289593	.	132960001	133360000	#FFDADA	1	0.625
chr2	133360001	133440000	A.2.2.2.1.1.1.1.2.1	0.548642533936652	.	133360001	133440000	#FFDADA	1	0.625
chr2	133440001	133680000	B.1.1.2.1.2.2.2.1	0.437782805429864	.	133440001	133680000	#DADAFF	1	0.5
chr2	133680001	133880000	B.2.1.1.1.1.1.1.2.2.2	0.340497737556561	.	133680001	133880000	#4848FF	1	0.25
chr2	133880001	134040000	B.1.1.2.2.2.1.2.2	0.419683257918552	.	133880001	134040000	#DADAFF	1	0.5
chr2	134040001	134280000	B.1.2.2.2.1.1.2.2.2.2	0.361990950226244	.	134040001	134280000	#9191FF	1	0.375
chr2	134280001	134680000	A.2.2.1.2.2.2.2.1.2.1	0.555429864253394	.	134280001	134680000	#FFDADA	1	0.625
chr2	134680001	134880000	A.2.2.1.2.2.2.2.1.2.2.1	0.554298642533937	.	134680001	134880000	#FFDADA	1	0.625
chr2	134880001	135040000	A.2.1.1.2.1.2.1.2.1	0.671945701357466	.	134880001	135040000	#FF9191	1	0.75
chr2	135040001	135400000	A.1.2.1.1.1.1.2.2.1	0.882352941176471	.	135040001	135400000	#FF4848	1	0.875
chr2	135400001	135720000	A.1.2.1.1.1.1.2.2.2	0.881221719457014	.	135400001	135720000	#FF4848	1	0.875
chr2	135720001	135840000	A.2.1.1.2.1.2.2.2	0.667420814479638	.	135720001	135840000	#FF9191	1	0.75
chr2	135840001	136040000	A.2.1.1.2.1.2.1.2.2.1	0.670814479638009	.	135840001	136040000	#FF9191	1	0.75
chr2	136040001	136280000	A.2.2.1.2.2.1.2.2	0.562217194570136	.	136040001	136280000	#FFDADA	1	0.625
chr2	136280001	136560000	A.2.1.1.2.1.2.1.1.1	0.67420814479638	.	136280001	136560000	#FF9191	1	0.75
chr2	136560001	136760000	A.2.2.1.2.2.2.2.1.1.1.1	0.558823529411765	.	136560001	136760000	#FFDADA	1	0.625
chr2	136760001	136920000	B.2.1.1.1.1.1.1.2.1.1	0.343891402714932	.	136760001	136920000	#4848FF	1	0.25
chr2	136920001	137240000	B.2.1.2.1.2.2.2.1.1	0.236425339366516	.	136920001	137240000	#4848FF	1	0.25
chr2	137240001	137680000	B.2.2.2.2.2.1.1.2.1	0.0101809954751131	.	137240001	137680000	#0000FF	1	0.125
chr2	137680001	138040000	B.1.2.2.2.2.2.2.2	0.347285067873303	.	137680001	138040000	#9191FF	1	0.375
chr2	138040001	138160000	B.1.2.1.2.2.2.2.1.1	0.382352941176471	.	138040001	138160000	#9191FF	1	0.375
chr2	138160001	138440000	B.2.1.1.1.2.1.1.2.2.1	0.316742081447964	.	138160001	138440000	#4848FF	1	0.25
chr2	138440001	138600000	B.1.2.2.2.2.2.2.1	0.34841628959276	.	138440001	138600000	#9191FF	1	0.375
chr2	138600001	138800000	B.2.1.1.1.1.1.1.1.2	0.345022624434389	.	138600001	138800000	#4848FF	1	0.25
chr2	138800001	139240000	B.2.2.1.1.1.1.1.2.2	0.178733031674208	.	138800001	139240000	#0000FF	1	0.125
chr2	139240001	139400000	B.1.1.2.1.2.1.1.2.2	0.445701357466063	.	139240001	139400000	#DADAFF	1	0.5
chr2	139400001	139600000	B.2.1.1.1.1.1.1.1.1	0.346153846153846	.	139400001	139600000	#4848FF	1	0.25
chr2	139600001	140400000	B.2.2.2.2.2.2.2	0.00113122171945701	.	139600001	140400000	#0000FF	1	0.125
chr2	140400001	141040000	B.2.2.2.2.2.2.1.2.2	0.00226244343891403	.	140400001	141040000	#0000FF	1	0.125
chr2	141040001	141360000	B.2.2.1.1.2.2.1.2.2.1.2.2	0.119909502262443	.	141040001	141360000	#0000FF	1	0.125
chr2	141360001	141760000	B.2.2.1.1.2.2.1.2.2.1.2.1	0.1210407239819	.	141360001	141760000	#0000FF	1	0.125
chr2	141760001	141920000	B.2.2.1.1.1.1.1.1.1.2.2.1	0.18552036199095	.	141760001	141920000	#0000FF	1	0.125
chr2	141920001	142120000	B.2.2.1.1.2.2.1.2.2.1.1	0.122171945701357	.	141920001	142120000	#0000FF	1	0.125
chr2	142120001	142480000	B.2.2.1.1.1.1.2.1.2.2	0.171945701357466	.	142120001	142480000	#0000FF	1	0.125
chr2	142480001	142800000	B.2.2.2.2.2.1.1.1	0.0113122171945701	.	142480001	142800000	#0000FF	1	0.125
chr2	142800001	143560000	B.2.2.2.2.2.2.1.2.1	0.00339366515837104	.	142800001	143560000	#0000FF	1	0.125
chr2	143560001	143720000	B.1.2.2.2.1.1.2.1	0.365384615384615	.	143560001	143720000	#9191FF	1	0.375
chr2	143720001	144160000	B.2.2.1.1.1.1.2.2.2.2.1	0.168552036199095	.	143720001	144160000	#0000FF	1	0.125
chr2	144160001	144360000	B.2.1.2.1.2.1.2.2.1	0.246606334841629	.	144160001	144360000	#4848FF	1	0.25
chr2	144360001	144600000	B.2.1.1.1.2.1.1.1.2	0.319004524886878	.	144360001	144600000	#4848FF	1	0.25
chr2	144600001	144880000	B.1.1.1.1.1.2.2	0.495475113122172	.	144600001	144880000	#DADAFF	1	0.5
chr2	144880001	145600000	A.2.1.2.1.1.2.2.1	0.639140271493213	.	144880001	145600000	#FF9191	1	0.75
chr2	145600001	145680000	A.2.2.1.1.1.1.2.1.2.1	0.599547511312217	.	145600001	145680000	#FFDADA	1	0.625
chr2	145680001	145960000	A.2.1.2.1.1.1.2.1.1	0.648190045248869	.	145680001	145960000	#FF9191	1	0.75
chr2	145960001	146360000	B.1.1.1.2.2.2.2	0.468325791855204	.	145960001	146360000	#DADAFF	1	0.5
chr2	146360001	146560000	B.2.1.1.1.1.1.1.2.1.2	0.342760180995475	.	146360001	146560000	#4848FF	1	0.25
chr2	146560001	146800000	B.2.2.1.1.1.1.2.2.2.2.2	0.167420814479638	.	146560001	146800000	#0000FF	1	0.125
chr2	146800001	146920000	B.2.1.2.2.2.2.2.2.1.2	0.190045248868778	.	146800001	146920000	#4848FF	1	0.25
chr2	146920001	147120000	B.2.2.1.1.2.2.2.1.2	0.115384615384615	.	146920001	147120000	#0000FF	1	0.125
chr2	147120001	147240000	B.2.1.2.2.1.1.2.1	0.22737556561086	.	147120001	147240000	#4848FF	1	0.25
chr2	147240001	147480000	B.2.2.1.1.1.1.2.1.1.1	0.177601809954751	.	147240001	147480000	#0000FF	1	0.125
chr2	147480001	147720000	B.2.2.1.1.1.1.1.2.1.1	0.180995475113122	.	147480001	147720000	#0000FF	1	0.125
chr2	147720001	148120000	B.2.2.1.1.2.2.1.1.2.2	0.124434389140271	.	147720001	148120000	#0000FF	1	0.125
chr2	148120001	148200000	B.1.2.2.2.1.2.2.1.2	0.358597285067873	.	148120001	148200000	#9191FF	1	0.375
chr2	148200001	148520000	B.2.1.2.2.1.1.1.1	0.229638009049774	.	148200001	148520000	#4848FF	1	0.25
chr2	148520001	148720000	B.1.2.1.2.1.1.1	0.399321266968326	.	148520001	148720000	#9191FF	1	0.375
chr2	148720001	148880000	A.2.2.1.1.1.1.2.1.2.2	0.59841628959276	.	148720001	148880000	#FFDADA	1	0.625
chr2	148880001	149160000	A.2.2.2.2.1.1.1.2.1.2.1.1	0.524886877828054	.	148880001	149160000	#FFDADA	1	0.625
chr2	149160001	149360000	A.2.2.2.2.1.1.1.2.1.2.2.2	0.521493212669683	.	149160001	149360000	#FFDADA	1	0.625
chr2	149360001	149640000	A.2.1.2.1.1.2.2.2.2.2.2	0.634615384615385	.	149360001	149640000	#FF9191	1	0.75
chr2	149640001	149720000	A.2.2.2.2.1.2.2.1.2	0.509049773755656	.	149640001	149720000	#FFDADA	1	0.625
chr2	149760001	149840000	A.2.2.2.2.1.2.2.1.2	0.509049773755656	.	149760001	149840000	#FFDADA	1	0.625
chr2	149840001	150400000	A.2.1.2.1.1.2.2.2.2.2.1	0.635746606334842	.	149840001	150400000	#FF9191	1	0.75
chr2	150400001	150680000	A.2.2.1.1.1.1.2.2	0.597285067873303	.	150400001	150680000	#FFDADA	1	0.625
chr2	150680001	151000000	B.1.1.1.1.2.2.1	0.493212669683258	.	150680001	151000000	#DADAFF	1	0.5
chr2	151000001	151120000	A.2.2.2.2.1.1.1.1.2	0.527149321266968	.	151000001	151120000	#FFDADA	1	0.625
chr2	151120001	151600000	B.1.1.1.1.2.2.2	0.492081447963801	.	151120001	151600000	#DADAFF	1	0.5
chr2	151600001	152120000	B.2.1.2.2.1.1.1.2	0.228506787330317	.	151600001	152120000	#4848FF	1	0.25
chr2	152120001	152360000	A.2.1.2.1.1.2.2.2.2.1	0.636877828054299	.	152120001	152360000	#FF9191	1	0.75
chr2	152360001	153000000	B.1.2.2.2.2.1.1.1.1	0.356334841628959	.	152360001	153000000	#9191FF	1	0.375
chr2	153000001	153600000	A.1.1.1.2.2.1.2.2	0.960407239819005	.	153000001	153600000	#FF0000	1	1
chr2	153600001	154120000	B.2.2.2.1.2.2.2.2.1.1.2	0.0180995475113122	.	153600001	154120000	#0000FF	1	0.125
chr2	154120001	154280000	B.2.2.1.1.2.2.1.1.2.1	0.125565610859729	.	154120001	154280000	#0000FF	1	0.125
chr2	154280001	154400000	B.2.1.1.1.2.1.1.1.1	0.320135746606335	.	154280001	154400000	#4848FF	1	0.25
chr2	154400001	154480000	B.2.1.1.2.2.1.2.2	0.29185520361991	.	154400001	154480000	#4848FF	1	0.25
chr2	154480001	154640000	B.2.2.1.1.2.2.1.1.1	0.126696832579186	.	154480001	154640000	#0000FF	1	0.125
chr2	154640001	154880000	B.2.2.2.1.2.2.1.2	0.0237556561085973	.	154640001	154880000	#0000FF	1	0.125
chr2	154880001	155240000	B.2.2.2.2.2.1.2.2.1	0.00678733031674208	.	154880001	155240000	#0000FF	1	0.125
chr2	155240001	155440000	B.2.2.1.1.1.1.2.2.2.1	0.169683257918552	.	155240001	155440000	#0000FF	1	0.125
chr2	155440001	155680000	B.2.2.1.1.2.2.1.2.1	0.123303167420814	.	155440001	155680000	#0000FF	1	0.125
chr2	155680001	155840000	B.2.2.1.1.1.1.2.1.1.2.1	0.176470588235294	.	155680001	155840000	#0000FF	1	0.125
chr2	155840001	156120000	B.2.2.2.1.2.2.1.1.1	0.0260180995475113	.	155840001	156120000	#0000FF	1	0.125
chr2	156120001	156200000	B.2.1.2.2.1.1.2.2.2	0.225113122171946	.	156120001	156200000	#4848FF	1	0.25
chr2	156200001	156400000	B.2.1.2.2.2.2.1.1	0.19683257918552	.	156200001	156400000	#4848FF	1	0.25
chr2	156400001	156720000	B.2.2.2.1.2.2.1.1.2	0.0248868778280543	.	156400001	156720000	#0000FF	1	0.125
chr2	156720001	156880000	B.2.1.2.2.2.2.2.2.1.1.1	0.192307692307692	.	156720001	156880000	#4848FF	1	0.25
chr2	156880001	157200000	B.2.2.1.1.1.1.2.1.1.2.2	0.175339366515837	.	156880001	157200000	#0000FF	1	0.125
chr2	157200001	157440000	A.2.2.2.2.1.1.1.2.1.2.2.1	0.52262443438914	.	157200001	157440000	#FFDADA	1	0.625
chr2	157440001	157680000	B.2.2.1.1.1.2.1.1.1	0.166289592760181	.	157440001	157680000	#0000FF	1	0.125
chr2	157680001	158040000	B.1.2.2.2.1.2.1	0.360859728506787	.	157680001	158040000	#9191FF	1	0.375
chr2	158040001	158160000	B.1.1.2.1.1.2.2.1	0.454751131221719	.	158040001	158160000	#DADAFF	1	0.5
chr2	158160001	158320000	B.1.2.2.2.1.2.2.2	0.357466063348416	.	158160001	158320000	#9191FF	1	0.375
chr2	158320001	158480000	B.1.2.1.2.1.2.1.1.2	0.394796380090498	.	158320001	158480000	#9191FF	1	0.375
chr2	158480001	158760000	A.2.2.1.1.2.2.2	0.583710407239819	.	158480001	158760000	#FFDADA	1	0.625
chr2	158760001	158920000	B.1.2.1.1.1.1.2.2.2.1	0.414027149321267	.	158760001	158920000	#9191FF	1	0.375
chr2	158920001	159320000	B.2.2.1.1.2.1.1.1.2	0.142533936651584	.	158920001	159320000	#0000FF	1	0.125
chr2	159320001	159720000	A.2.2.2.2.1.1.1.2.1.1	0.526018099547511	.	159320001	159720000	#FFDADA	1	0.625
chr2	159720001	160080000	A.1.1.1.2.2.1.2.1	0.961538461538462	.	159720001	160080000	#FF0000	1	1
chr2	160080001	160240000	A.1.2.1.2.1.1.2	0.842760180995475	.	160080001	160240000	#FF4848	1	0.875
chr2	160240001	160440000	A.1.2.1.1.1.1.1.1.2	0.885746606334842	.	160240001	160440000	#FF4848	1	0.875
chr2	160440001	160640000	A.1.1.2.2.1.1.2.2.1	0.916289592760181	.	160440001	160640000	#FF0000	1	1
chr2	160640001	160920000	A.1.1.2.2.1.1.2.2.2	0.915158371040724	.	160640001	160920000	#FF0000	1	1
chr2	160920001	161200000	A.1.1.1.2.2.1.1.1.1.1.2	0.970588235294118	.	160920001	161200000	#FF0000	1	1
chr2	161200001	161400000	A.1.1.2.1.2.2.1.1.2.1	0.929864253393665	.	161200001	161400000	#FF0000	1	1
chr2	161400001	161600000	A.1.1.2.1.2.2.1.1.1	0.930995475113122	.	161400001	161600000	#FF0000	1	1
chr2	161600001	161880000	A.1.1.2.1.2.2.1.1.2.2	0.928733031674208	.	161600001	161880000	#FF0000	1	1
chr2	161880001	162080000	A.1.2.1.1.1.1.1.2	0.884615384615385	.	161880001	162080000	#FF4848	1	0.875
chr2	162080001	162280000	A.2.1.1.2.1.1.1.1.1.1	0.688914027149321	.	162080001	162280000	#FF9191	1	0.75
chr2	162280001	162440000	B.1.1.2.1.2.1.2.1	0.444570135746606	.	162280001	162440000	#DADAFF	1	0.5
chr2	162440001	162800000	B.1.2.1.2.1.1.2.1	0.398190045248869	.	162440001	162800000	#9191FF	1	0.375
chr2	162800001	163200000	A.1.2.2.2.2.1.1.2	0.73868778280543	.	162800001	163200000	#FF4848	1	0.875
chr2	163200001	163760000	B.2.2.2.2.2.1.2.2.2	0.00565610859728507	.	163200001	163760000	#0000FF	1	0.125
chr2	163760001	163840000	B.2.1.2.2.1.1.2.2.1	0.226244343891403	.	163760001	163840000	#4848FF	1	0.25
chr2	163840001	163960000	B.2.2.1.1.1.2.2.2.1.2.2	0.148190045248869	.	163840001	163960000	#0000FF	1	0.125
chr2	163960001	164160000	B.2.2.1.1.1.2.2.1.2.2.2	0.15158371040724	.	163960001	164160000	#0000FF	1	0.125
chr2	164160001	164440000	B.2.2.1.1.2.1.1.1.1.1	0.145927601809955	.	164160001	164440000	#0000FF	1	0.125
chr2	164440001	164640000	B.1.1.1.2.1.1.2.2	0.487556561085973	.	164440001	164640000	#DADAFF	1	0.5
chr2	164640001	165040000	B.2.2.2.1.2.2.2.1.1	0.0226244343891403	.	164640001	165040000	#0000FF	1	0.125
chr2	165040001	165200000	B.2.2.1.1.1.2.1.2.1.2	0.160633484162896	.	165040001	165200000	#0000FF	1	0.125
chr2	165200001	165560000	B.2.2.2.1.2.2.2.2.1.1.1	0.0192307692307692	.	165200001	165560000	#0000FF	1	0.125
chr2	165560001	165880000	B.2.1.2.2.2.2.2.2.2	0.188914027149321	.	165560001	165880000	#4848FF	1	0.25
chr2	165880001	166080000	B.2.2.1.1.1.2.1.1.2.1	0.165158371040724	.	165880001	166080000	#0000FF	1	0.125
chr2	166080001	166360000	B.2.2.1.1.2.1.1.2.2	0.135746606334842	.	166080001	166360000	#0000FF	1	0.125
chr2	166360001	166680000	B.2.2.2.1.2.2.2.2.2	0.0158371040723982	.	166360001	166680000	#0000FF	1	0.125
chr2	166680001	166840000	B.1.2.2.2.2.1.1.1.2	0.355203619909502	.	166680001	166840000	#9191FF	1	0.375
chr2	166840001	167000000	B.2.1.2.2.2.2.2.1	0.193438914027149	.	166840001	167000000	#4848FF	1	0.25
chr2	167000001	167280000	B.2.2.1.1.2.1.1.2.1.1.1	0.141402714932127	.	167000001	167280000	#0000FF	1	0.125
chr2	167280001	167360000	B.2.1.1.2.2.1.1.1.2	0.295248868778281	.	167280001	167360000	#4848FF	1	0.25
chr2	167360001	167680000	B.2.2.2.1.2.2.2.1.2.1	0.0214932126696833	.	167360001	167680000	#0000FF	1	0.125
chr2	167680001	167800000	B.2.2.1.1.1.2.2.2.1.1	0.150452488687783	.	167680001	167800000	#0000FF	1	0.125
chr2	167800001	167920000	B.2.1.1.2.2.1.1.2	0.294117647058824	.	167800001	167920000	#4848FF	1	0.25
chr2	167920001	168120000	B.2.1.2.2.2.2.2.2.1.1.2	0.191176470588235	.	167920001	168120000	#4848FF	1	0.25
chr2	168120001	168320000	B.2.2.1.1.1.2.2.2.1.2.1	0.149321266968326	.	168120001	168320000	#0000FF	1	0.125
chr2	168320001	168480000	B.2.2.1.1.1.2.1.1.2.2	0.164027149321267	.	168320001	168480000	#0000FF	1	0.125
chr2	168480001	168800000	B.2.2.2.1.2.2.2.2.1.2	0.0169683257918552	.	168480001	168800000	#0000FF	1	0.125
chr2	168800001	169000000	B.1.2.1.2.1.2.1.1.1	0.395927601809955	.	168800001	169000000	#9191FF	1	0.375
chr2	169000001	169120000	A.2.2.2.1.2.1.1	0.539592760180995	.	169000001	169120000	#FFDADA	1	0.625
chr2	169120001	169320000	B.1.1.2.1.1.1.1.2	0.46606334841629	.	169120001	169320000	#DADAFF	1	0.5
chr2	169320001	169800000	B.1.1.1.2.1.1.1.1	0.490950226244344	.	169320001	169800000	#DADAFF	1	0.5
chr2	169800001	170320000	B.2.2.2.1.2.2.2.1.2.2	0.0203619909502262	.	169800001	170320000	#0000FF	1	0.125
chr2	170320001	170720000	A.2.1.1.2.1.1.2.1.2	0.678733031674208	.	170320001	170720000	#FF9191	1	0.75
chr2	170720001	170960000	A.2.2.1.1.2.2.1.1	0.585972850678733	.	170720001	170960000	#FFDADA	1	0.625
chr2	170960001	171160000	B.2.1.1.2.2.1.1.1.1	0.296380090497738	.	170960001	171160000	#4848FF	1	0.25
chr2	171160001	171600000	B.2.2.1.1.1.2.2.1.1.2	0.154977375565611	.	171160001	171600000	#0000FF	1	0.125
chr2	171600001	171760000	B.1.1.1.2.1.1.1.2	0.489819004524887	.	171600001	171760000	#DADAFF	1	0.5
chr2	171760001	172360000	A.1.1.1.2.2.1.1.2.1.2	0.964932126696833	.	171760001	172360000	#FF0000	1	1
chr2	172360001	172600000	A.1.1.1.2.2.1.1.2.2.1	0.963800904977376	.	172360001	172600000	#FF0000	1	1
chr2	172600001	172800000	A.1.1.1.2.2.1.1.1.2.2	0.967194570135747	.	172600001	172800000	#FF0000	1	1
chr2	172800001	173400000	A.1.1.1.1.1.2	0.998868778280543	.	172800001	173400000	#FF0000	1	1
chr2	173400001	173720000	A.1.1.1.2.2.1.1.1.1.1.1	0.971719457013575	.	173400001	173720000	#FF0000	1	1
chr2	173720001	173840000	A.1.2.2.1.2.1.2.1.2	0.768099547511312	.	173720001	173840000	#FF4848	1	0.875
chr2	173840001	174080000	A.1.1.2.2.1.1.2.1.1.2	0.918552036199095	.	173840001	174080000	#FF0000	1	1
chr2	174080001	174480000	A.1.1.2.2.1.1.2.1.1.1	0.919683257918552	.	174080001	174480000	#FF0000	1	1
chr2	174480001	174720000	A.1.2.1.1.1.1.1.1.1	0.886877828054299	.	174480001	174720000	#FF4848	1	0.875
chr2	174720001	174840000	A.2.1.1.1.1.2.1.1	0.709276018099548	.	174720001	174840000	#FF9191	1	0.75
chr2	174840001	175280000	A.1.1.1.2.2.1.1.1.2.1	0.968325791855204	.	174840001	175280000	#FF0000	1	1
chr2	175280001	175520000	A.1.1.2.2.1.1.2.1.2	0.917420814479638	.	175280001	175520000	#FF0000	1	1
chr2	175520001	175880000	A.1.1.1.2.2.1.1.2.1.1	0.96606334841629	.	175520001	175880000	#FF0000	1	1
chr2	175880001	176040000	A.1.2.2.1.2.1.1.1.2	0.773755656108597	.	175880001	176040000	#FF4848	1	0.875
chr2	176040001	176240000	B.1.1.2.1.1.1.1.1	0.467194570135747	.	176040001	176240000	#DADAFF	1	0.5
chr2	176240001	176520000	B.2.2.1.1.2.1.1.1.1.2.2	0.143665158371041	.	176240001	176520000	#0000FF	1	0.125
chr2	176520001	176760000	B.2.1.2.2.2.2.1.2.1	0.195701357466063	.	176520001	176760000	#4848FF	1	0.25
chr2	176760001	177000000	B.1.2.1.2.1.2.2.1	0.392533936651584	.	176760001	177000000	#9191FF	1	0.375
chr2	177000001	177520000	A.2.1.1.2.1.1.1.1.2.1	0.686651583710407	.	177000001	177520000	#FF9191	1	0.75
chr2	177520001	178040000	B.2.1.2.2.1.2.1.1.2.2.1	0.219457013574661	.	177520001	178040000	#4848FF	1	0.25
chr2	178040001	178440000	A.2.1.1.2.1.1.2.1.1	0.679864253393665	.	178040001	178440000	#FF9191	1	0.75
chr2	178440001	178640000	B.1.1.2.1.2.2.1.2	0.438914027149321	.	178440001	178640000	#DADAFF	1	0.5
chr2	178640001	178960000	B.2.2.1.1.1.2.1.2.1.1.1	0.16289592760181	.	178640001	178960000	#0000FF	1	0.125
chr2	178960001	179160000	A.2.1.2.1.1.2.1.1.2	0.642533936651584	.	178960001	179160000	#FF9191	1	0.75
chr2	179160001	179400000	A.2.2.1.1.2.1.1.1	0.590497737556561	.	179160001	179400000	#FFDADA	1	0.625
chr2	179400001	179640000	B.1.2.1.1.1.1.2.2.1	0.415158371040724	.	179400001	179640000	#9191FF	1	0.375
chr2	179640001	179800000	B.1.1.1.1.1.2.1	0.496606334841629	.	179640001	179800000	#DADAFF	1	0.5
chr2	179800001	179960000	B.1.2.2.2.2.1.1.2.1	0.354072398190045	.	179800001	179960000	#9191FF	1	0.375
chr2	179960001	180120000	B.1.1.2.2.1.1.2.2	0.430995475113122	.	179960001	180120000	#DADAFF	1	0.5
chr2	180120001	180560000	B.2.1.2.2.1.2.1.1.2.2.2	0.218325791855204	.	180120001	180560000	#4848FF	1	0.25
chr2	180560001	180760000	B.2.1.1.2.2.2.1.2.2.1	0.287330316742081	.	180560001	180760000	#4848FF	1	0.25
chr2	180760001	180960000	B.1.2.1.2.1.2.2.2	0.391402714932127	.	180760001	180960000	#9191FF	1	0.375
chr2	180960001	181520000	B.2.2.2.1.2.1.1.1.2	0.0328054298642534	.	180960001	181520000	#0000FF	1	0.125
chr2	181520001	181840000	B.2.1.2.2.2.1.1.2.1	0.204751131221719	.	181520001	181840000	#4848FF	1	0.25
chr2	181840001	182240000	B.1.2.1.1.1.1.2.2.2.2	0.41289592760181	.	181840001	182240000	#9191FF	1	0.375
chr2	182240001	182360000	B.1.1.1.2.1.1.2.1	0.48868778280543	.	182240001	182360000	#DADAFF	1	0.5
chr2	182360001	182600000	B.1.2.2.2.2.1.2.1	0.351809954751131	.	182360001	182600000	#9191FF	1	0.375
chr2	182600001	182880000	A.2.2.1.1.2.2.1.2	0.584841628959276	.	182600001	182880000	#FFDADA	1	0.625
chr2	182880001	182960000	B.1.1.2.2.1.1.2.1.1	0.434389140271493	.	182880001	182960000	#DADAFF	1	0.5
chr2	182960001	183280000	B.2.2.1.1.2.1.1.2.1.2.2.2	0.136877828054299	.	182960001	183280000	#0000FF	1	0.125
chr2	183280001	183560000	B.2.2.1.1.1.2.2.1.2.2.1	0.152714932126697	.	183280001	183560000	#0000FF	1	0.125
chr2	183560001	183760000	B.1.1.2.2.1.1.2.1.2.1	0.433257918552036	.	183560001	183760000	#DADAFF	1	0.5
chr2	183760001	184080000	A.2.1.2.1.1.2.1.1.1	0.643665158371041	.	183760001	184080000	#FF9191	1	0.75
chr2	184080001	184760000	B.2.2.2.2.2.1.2.1	0.00791855203619909	.	184080001	184760000	#0000FF	1	0.125
chr2	184760001	185080000	B.2.2.1.1.2.1.1.2.1.1.2	0.14027149321267	.	184760001	185080000	#0000FF	1	0.125
chr2	185080001	185280000	B.2.2.1.1.1.2.1.2.2.2	0.158371040723982	.	185080001	185280000	#0000FF	1	0.125
chr2	185280001	185480000	B.2.2.1.1.1.2.1.2.1.1.2	0.161764705882353	.	185280001	185480000	#0000FF	1	0.125
chr2	185480001	185680000	B.2.2.1.1.2.1.1.2.1.2.1	0.139140271493213	.	185480001	185680000	#0000FF	1	0.125
chr2	185680001	186080000	B.2.2.2.1.2.1.1.1.1.1	0.0361990950226244	.	185680001	186080000	#0000FF	1	0.125
chr2	186080001	186240000	B.1.2.2.2.2.1.1.2.2	0.352941176470588	.	186080001	186240000	#9191FF	1	0.375
chr2	186240001	186400000	B.1.1.2.1.1.1.2.1.1.2	0.463800904977376	.	186240001	186400000	#DADAFF	1	0.5
chr2	186400001	186480000	B.1.1.2.2.1.1.2.1.2.2	0.432126696832579	.	186400001	186480000	#DADAFF	1	0.5
chr2	186480001	186640000	B.1.2.1.2.1.2.1.2	0.393665158371041	.	186480001	186640000	#9191FF	1	0.375
chr2	186640001	186840000	B.2.2.1.1.2.1.1.1.1.2.1	0.144796380090498	.	186640001	186840000	#0000FF	1	0.125
chr2	186840001	187360000	B.2.2.2.1.2.1.2.2	0.0271493212669683	.	186840001	187360000	#0000FF	1	0.125
chr2	187360001	187520000	A.2.2.1.1.2.1.1.2	0.589366515837104	.	187360001	187520000	#FFDADA	1	0.625
chr2	187520001	187840000	B.1.2.2.2.2.1.2.2	0.350678733031674	.	187520001	187840000	#9191FF	1	0.375
chr2	187840001	188000000	B.2.1.2.2.1.2.2.2.2.2	0.211538461538462	.	187840001	188000000	#4848FF	1	0.25
chr2	188000001	188120000	B.2.1.2.2.2.1.1.1.2.1.1.1	0.209276018099548	.	188000001	188120000	#4848FF	1	0.25
chr2	188120001	188320000	B.2.2.1.1.2.1.1.2.1.2.2.1	0.138009049773756	.	188120001	188320000	#0000FF	1	0.125
chr2	188320001	188480000	B.1.2.1.1.2.1.1	0.406108597285068	.	188320001	188480000	#9191FF	1	0.375
chr2	188480001	188640000	B.2.1.2.2.2.1.1.1.2.2	0.205882352941176	.	188480001	188640000	#4848FF	1	0.25
chr2	188640001	188880000	B.2.2.1.1.1.2.2.1.2.1	0.153846153846154	.	188640001	188880000	#0000FF	1	0.125
chr2	188880001	189080000	B.2.1.1.2.2.1.2.1	0.292986425339367	.	188880001	189080000	#4848FF	1	0.25
chr2	189080001	189160000	B.1.1.2.2.1.2.2.2.1	0.426470588235294	.	189080001	189160000	#DADAFF	1	0.5
chr2	189160001	189400000	A.2.2.2.2.2.1.2	0.505656108597285	.	189160001	189400000	#FFDADA	1	0.625
chr2	189400001	189680000	A.2.2.2.1.2.1.2.2.2	0.535067873303167	.	189400001	189680000	#FFDADA	1	0.625
chr2	189680001	189880000	A.2.2.2.2.2.1.1	0.506787330316742	.	189680001	189880000	#FFDADA	1	0.625
chr2	189880001	190160000	A.1.2.1.2.1.1.1.1.2.1.2	0.84841628959276	.	189880001	190160000	#FF4848	1	0.875
chr2	190160001	190320000	A.2.1.1.2.1.1.1.1.2.2	0.68552036199095	.	190160001	190320000	#FF9191	1	0.75
chr2	190320001	190480000	B.1.1.1.2.2.2.1.1.1	0.472850678733032	.	190320001	190480000	#DADAFF	1	0.5
chr2	190480001	190760000	A.2.2.1.1.2.1.2.1	0.588235294117647	.	190480001	190760000	#FFDADA	1	0.625
chr2	190760001	190960000	B.1.1.2.1.1.2.2.2.1	0.453619909502262	.	190760001	190960000	#DADAFF	1	0.5
chr2	190960001	191160000	A.2.2.1.2.2.2.2.2	0.552036199095023	.	190960001	191160000	#FFDADA	1	0.625
chr2	191160001	191440000	A.1.2.2.1.2.1.1.1.1	0.774886877828054	.	191160001	191440000	#FF4848	1	0.875
chr2	191440001	191520000	A.1.2.2.1.2.1.1.2.2.2	0.770361990950226	.	191440001	191520000	#FF4848	1	0.875
chr2	191520001	191600000	A.1.2.1.2.1.1.1.2.2.2	0.843891402714932	.	191520001	191600000	#FF4848	1	0.875
chr2	191600001	191880000	A.1.1.1.2.2.1.1.2.2.2	0.962669683257919	.	191600001	191880000	#FF0000	1	1
chr2	191880001	192040000	A.2.1.1.2.1.1.1.1.1.2	0.687782805429864	.	191880001	192040000	#FF9191	1	0.75
chr2	192040001	192360000	A.1.1.2.1.2.1.1.2	0.937782805429864	.	192040001	192360000	#FF0000	1	1
chr2	192360001	192600000	A.1.2.2.2.2.1.1.1	0.739819004524887	.	192360001	192600000	#FF4848	1	0.875
chr2	192600001	192800000	A.2.2.2.1.2.1.2.1.2	0.537330316742081	.	192600001	192800000	#FFDADA	1	0.625
chr2	192800001	193120000	B.1.2.2.2.1.1.1	0.366515837104072	.	192800001	193120000	#9191FF	1	0.375
chr2	193120001	193320000	B.2.1.2.2.1.2.2.2.1.2	0.213800904977376	.	193120001	193320000	#4848FF	1	0.25
chr2	193320001	193760000	B.2.2.2.1.2.1.1.1.1.2.1	0.0350678733031674	.	193320001	193760000	#0000FF	1	0.125
chr2	193760001	194200000	B.2.2.1.1.2.1.2.2.1	0.130090497737557	.	193760001	194200000	#0000FF	1	0.125
chr2	194200001	194520000	B.2.1.2.2.2.1.1.2.2	0.203619909502262	.	194200001	194520000	#4848FF	1	0.25
chr2	194520001	194800000	B.2.1.2.2.1.2.2.2.2.1	0.212669683257919	.	194520001	194800000	#4848FF	1	0.25
chr2	194800001	195040000	B.2.2.1.1.1.2.2.2.2	0.147058823529412	.	194800001	195040000	#0000FF	1	0.125
chr2	195040001	195240000	B.2.1.2.2.2.1.1.1.2.1.1.2	0.208144796380091	.	195040001	195240000	#4848FF	1	0.25
chr2	195240001	195640000	B.2.2.2.1.2.1.1.1.1.2.2	0.0339366515837104	.	195240001	195640000	#0000FF	1	0.125
chr2	195640001	195840000	B.2.1.2.2.2.2.1.2.2	0.194570135746606	.	195640001	195840000	#4848FF	1	0.25
chr2	195840001	196160000	B.2.1.2.2.2.1.2.1.2.2	0.199095022624434	.	195840001	196160000	#4848FF	1	0.25
chr2	196160001	196520000	A.2.1.1.2.1.1.2.2.2.1	0.676470588235294	.	196160001	196520000	#FF9191	1	0.75
chr2	196520001	196920000	B.1.1.2.1.1.1.2.2	0.459276018099547	.	196520001	196920000	#DADAFF	1	0.5
chr2	196920001	197120000	A.1.2.1.2.1.1.1.1.1.2	0.851809954751131	.	196920001	197120000	#FF4848	1	0.875
chr2	197120001	197400000	A.1.1.2.2.1.2.2.1.2	0.909502262443439	.	197120001	197400000	#FF0000	1	1
chr2	197400001	197520000	A.1.2.2.1.2.1.2.2.1.2.2	0.763574660633484	.	197400001	197520000	#FF4848	1	0.875
chr2	197520001	197640000	A.1.2.2.1.2.1.1.2.2.1	0.771493212669683	.	197520001	197640000	#FF4848	1	0.875
chr2	197640001	197800000	A.1.2.1.2.1.1.1.1.2.1.1.1	0.850678733031674	.	197640001	197800000	#FF4848	1	0.875
chr2	197800001	197880000	A.1.2.2.2.2.1.2.2.2.1	0.735294117647059	.	197800001	197880000	#FF4848	1	0.875
chr2	197880001	198440000	A.1.1.2.2.1.2.2.1.1	0.910633484162896	.	197880001	198440000	#FF0000	1	1
chr2	198440001	198640000	B.1.1.2.1.1.1.2.1.2.2	0.460407239819004	.	198440001	198640000	#DADAFF	1	0.5
chr2	198640001	199120000	B.2.2.2.1.2.1.2.1	0.0282805429864253	.	198640001	199120000	#0000FF	1	0.125
chr2	199120001	199280000	B.2.1.1.2.2.2.1.1.2	0.289592760180996	.	199120001	199280000	#4848FF	1	0.25
chr2	199280001	199480000	B.2.2.1.1.1.2.1.2.2.1	0.159502262443439	.	199280001	199480000	#0000FF	1	0.125
chr2	199480001	199560000	B.2.1.1.2.2.2.1.2.1	0.288461538461538	.	199480001	199560000	#4848FF	1	0.25
chr2	199560001	199840000	B.2.1.2.2.2.1.2.1.2.1.1	0.201357466063348	.	199560001	199840000	#4848FF	1	0.25
chr2	199840001	200120000	B.1.1.2.1.1.1.2.1.2.1.1	0.462669683257919	.	199840001	200120000	#DADAFF	1	0.5
chr2	200120001	200360000	A.2.2.2.1.2.1.2.1.1	0.538461538461538	.	200120001	200360000	#FFDADA	1	0.625
chr2	200360001	200760000	B.2.1.2.2.1.2.1.1.2.1.2	0.220588235294118	.	200360001	200760000	#4848FF	1	0.25
chr2	200760001	200960000	A.2.1.1.2.1.1.2.2.2.2	0.675339366515837	.	200760001	200960000	#FF9191	1	0.75
chr2	200960001	201160000	A.2.1.2.1.1.2.2.2.1	0.638009049773756	.	200960001	201160000	#FF9191	1	0.75
chr2	201160001	201400000	A.1.2.1.2.1.1.1.1.2.1.1.2	0.849547511312217	.	201160001	201400000	#FF4848	1	0.875
chr2	201400001	201680000	A.1.1.2.1.2.1.1.1	0.938914027149321	.	201400001	201680000	#FF0000	1	1
chr2	201680001	202000000	A.1.1.1.2.2.1.1.1.1.2	0.969457013574661	.	201680001	202000000	#FF0000	1	1
chr2	202000001	202120000	A.1.2.1.2.1.2.2.2.1	0.829185520361991	.	202000001	202120000	#FF4848	1	0.875
chr2	202120001	202280000	A.1.1.2.2.1.1.1.1.2	0.923076923076923	.	202120001	202280000	#FF0000	1	1
chr2	202280001	202920000	A.1.1.1.1.1.1	1	.	202280001	202920000	#FF0000	1	1
chr2	202920001	203400000	A.1.1.1.1.2	0.997737556561086	.	202920001	203400000	#FF0000	1	1
chr2	203400001	203720000	A.1.2.2.1.2.1.2.2.2.1	0.762443438914027	.	203400001	203720000	#FF4848	1	0.875
chr2	203720001	203920000	A.1.2.2.1.2.1.2.2.1.1.2	0.765837104072398	.	203720001	203920000	#FF4848	1	0.875
chr2	203920001	204120000	A.1.2.2.1.2.1.2.2.2.2	0.76131221719457	.	203920001	204120000	#FF4848	1	0.875
chr2	204120001	204320000	A.1.2.1.2.1.1.1.1.1.1	0.852941176470588	.	204120001	204320000	#FF4848	1	0.875
chr2	204320001	204520000	A.1.2.2.2.2.1.2.2.1	0.736425339366516	.	204320001	204520000	#FF4848	1	0.875
chr2	204520001	204720000	A.1.2.2.1.2.1.1.2.1	0.77262443438914	.	204520001	204720000	#FF4848	1	0.875
chr2	204720001	205320000	B.2.2.1.1.2.1.2.1.1.1.2	0.133484162895928	.	204720001	205320000	#0000FF	1	0.125
chr2	205320001	205600000	B.2.1.2.2.1.2.1.1.2.1.1	0.221719457013575	.	205320001	205600000	#4848FF	1	0.25
chr2	205600001	205840000	B.2.2.1.1.1.2.2.1.1.1.1	0.157239819004525	.	205600001	205840000	#0000FF	1	0.125
chr2	205840001	205960000	B.2.1.1.2.2.2.1.2.2.2	0.286199095022624	.	205840001	205960000	#4848FF	1	0.25
chr2	205960001	206240000	B.2.2.1.1.2.1.2.1.2	0.131221719457014	.	205960001	206240000	#0000FF	1	0.125
chr2	206240001	206520000	B.2.1.2.2.1.2.1.1.1.2	0.222850678733032	.	206240001	206520000	#4848FF	1	0.25
chr2	206520001	206680000	A.2.2.2.1.2.2.1.1	0.53393665158371	.	206520001	206680000	#FFDADA	1	0.625
chr2	206680001	206840000	B.1.1.1.2.2.2.1.2.2	0.469457013574661	.	206680001	206840000	#DADAFF	1	0.5
chr2	206840001	207040000	A.2.2.1.2.1.2.1.1	0.57579185520362	.	206840001	207040000	#FFDADA	1	0.625
chr2	207040001	207200000	B.1.1.2.1.1.1.2.1.2.1.2	0.461538461538462	.	207040001	207200000	#DADAFF	1	0.5
chr2	207200001	207520000	B.2.1.1.2.1.1.1.2	0.299773755656109	.	207200001	207520000	#4848FF	1	0.25
chr2	207520001	207920000	B.1.2.1.1.2.2.2.2.1	0.40158371040724	.	207520001	207920000	#9191FF	1	0.375
chr2	207920001	208080000	A.2.1.2.1.1.2.1.2.1	0.641402714932127	.	207920001	208080000	#FF9191	1	0.75
chr2	208080001	208240000	A.2.1.2.1.1.2.1.2.2	0.64027149321267	.	208080001	208240000	#FF9191	1	0.75
chr2	208240001	208360000	A.2.2.1.2.1.2.1.2.2	0.573529411764706	.	208240001	208360000	#FFDADA	1	0.625
chr2	208360001	208760000	A.1.2.2.2.2.1.2.2.2.2	0.734162895927602	.	208360001	208760000	#FF4848	1	0.875
chr2	208760001	208960000	A.2.2.1.1.2.1.2.2	0.58710407239819	.	208760001	208960000	#FFDADA	1	0.625
chr2	208960001	209080000	B.1.1.2.2.1.1.1	0.43552036199095	.	208960001	209080000	#DADAFF	1	0.5
chr2	209080001	209240000	A.2.2.2.1.2.1.2.2.1	0.536199095022624	.	209080001	209240000	#FFDADA	1	0.625
chr2	209240001	209760000	B.2.2.2.1.2.1.1.2.2	0.0294117647058824	.	209240001	209760000	#0000FF	1	0.125
chr2	209760001	209880000	B.2.1.2.2.2.1.1.1.1	0.210407239819005	.	209760001	209880000	#4848FF	1	0.25
chr2	209880001	210200000	B.2.2.1.1.1.2.2.1.1.1.2	0.156108597285068	.	209880001	210200000	#0000FF	1	0.125
chr2	210200001	210440000	B.1.1.2.1.1.1.2.1.1.1	0.464932126696833	.	210200001	210440000	#DADAFF	1	0.5
chr2	210440001	210840000	B.2.2.1.1.2.1.2.1.1.2	0.132352941176471	.	210440001	210840000	#0000FF	1	0.125
chr2	210840001	211080000	B.1.1.2.2.1.2.2.2.2.2.1	0.42420814479638	.	210840001	211080000	#DADAFF	1	0.5
chr2	211080001	211280000	B.2.1.1.2.2.2.1.1.1	0.290723981900453	.	211080001	211280000	#4848FF	1	0.25
chr2	211280001	211560000	B.2.1.1.2.1.1.2	0.298642533936652	.	211280001	211560000	#4848FF	1	0.25
chr2	211560001	211720000	B.2.1.2.2.2.1.2.1.2.1.2	0.200226244343891	.	211560001	211720000	#4848FF	1	0.25
chr2	211720001	212080000	B.2.2.1.1.2.1.2.2.2.2	0.127828054298643	.	211720001	212080000	#0000FF	1	0.125
chr2	212080001	212200000	B.2.1.2.2.1.2.2.2.1.1	0.214932126696833	.	212080001	212200000	#4848FF	1	0.25
chr2	212200001	212560000	B.2.2.2.1.2.1.1.2.1.1	0.0316742081447964	.	212200001	212560000	#0000FF	1	0.125
chr2	212560001	212840000	B.2.2.1.1.2.1.2.1.1.1.1	0.134615384615385	.	212560001	212840000	#0000FF	1	0.125
chr2	212840001	213040000	B.2.1.2.2.1.2.1.2	0.217194570135747	.	212840001	213040000	#4848FF	1	0.25
chr2	213040001	213200000	B.2.1.2.2.1.2.2.1	0.21606334841629	.	213040001	213200000	#4848FF	1	0.25
chr2	213200001	213520000	B.2.2.1.1.2.1.2.2.2.1	0.1289592760181	.	213200001	213520000	#0000FF	1	0.125
chr2	213520001	214200000	B.1.2.1.1.2.2.2.1	0.402714932126697	.	213520001	214200000	#9191FF	1	0.375
chr2	214200001	214400000	B.2.1.2.2.2.1.1.1.2.1.2	0.207013574660633	.	214200001	214400000	#4848FF	1	0.25
chr2	214400001	214600000	B.2.1.2.2.2.1.2.1.1	0.202488687782805	.	214400001	214600000	#4848FF	1	0.25
chr2	214600001	214800000	B.2.1.2.2.1.2.1.1.1.1	0.223981900452489	.	214600001	214800000	#4848FF	1	0.25
chr2	214800001	214960000	B.1.2.2.1.1.2.1	0.376696832579186	.	214800001	214960000	#9191FF	1	0.375
chr2	214960001	215560000	B.2.2.2.1.2.1.1.2.1.2	0.0305429864253394	.	214960001	215560000	#0000FF	1	0.125
chr2	215560001	215720000	B.1.1.2.2.1.2.2.2.2.2.2	0.423076923076923	.	215560001	215720000	#DADAFF	1	0.5
chr2	215720001	216200000	B.1.2.1.1.2.2.2.2.2	0.400452488687783	.	215720001	216200000	#9191FF	1	0.375
chr2	216200001	216480000	A.1.2.1.2.1.1.1.1.2.2	0.847285067873303	.	216200001	216480000	#FF4848	1	0.875
chr2	216480001	216720000	A.1.1.2.2.1.2.2.2	0.908371040723982	.	216480001	216720000	#FF0000	1	1
chr2	216720001	216920000	A.1.2.1.2.1.1.1.2.1	0.846153846153846	.	216720001	216920000	#FF4848	1	0.875
chr2	216920001	217360000	A.1.1.1.2.2.2.2	0.957013574660634	.	216920001	217360000	#FF0000	1	1
chr2	217360001	217440000	A.1.2.2.1.2.2.1	0.760180995475113	.	217360001	217440000	#FF4848	1	0.875
chr2	217440001	217600000	A.1.2.2.1.2.1.2.1.1	0.769230769230769	.	217440001	217600000	#FF4848	1	0.875
chr2	217600001	217720000	A.2.1.1.1.2.2.2.1.2.2	0.691176470588235	.	217600001	217720000	#FF9191	1	0.75
chr2	217720001	217800000	A.2.1.2.2.2.2.1.2.2	0.607466063348416	.	217720001	217800000	#FF9191	1	0.75
chr2	217800001	217880000	A.2.2.1.2.1.1.1.1.1	0.582579185520362	.	217800001	217880000	#FFDADA	1	0.625
chr2	217880001	218080000	A.1.2.1.2.1.2.2.1.1.1.2	0.832579185520362	.	217880001	218080000	#FF4848	1	0.875
chr2	218080001	218280000	A.1.2.1.2.1.2.2.1.1.1.1	0.833710407239819	.	218080001	218280000	#FF4848	1	0.875
chr2	218280001	219080000	A.1.1.1.2.2.2.1.1	0.959276018099548	.	218280001	219080000	#FF0000	1	1
chr2	219080001	219240000	A.1.2.1.2.1.2.1.1.2.1	0.839366515837104	.	219080001	219240000	#FF4848	1	0.875
chr2	219240001	219480000	A.1.1.2.2.1.1.1.1.1	0.92420814479638	.	219240001	219480000	#FF0000	1	1
chr2	219480001	219600000	A.1.2.1.2.1.2.1.1.1.1	0.841628959276018	.	219480001	219600000	#FF4848	1	0.875
chr2	219600001	219800000	A.1.1.2.2.1.1.1.2.1	0.921945701357466	.	219600001	219800000	#FF0000	1	1
chr2	219800001	220240000	A.1.1.1.2.2.2.1.2	0.958144796380091	.	219800001	220240000	#FF0000	1	1
chr2	220240001	220560000	A.1.2.1.1.2.1.1	0.872171945701357	.	220240001	220560000	#FF4848	1	0.875
chr2	220560001	220880000	A.2.2.1.2.1.1.2.1.1	0.579185520361991	.	220560001	220880000	#FFDADA	1	0.625
chr2	220880001	221000000	A.2.2.2.1.2.2.2.2	0.530542986425339	.	220880001	221000000	#FFDADA	1	0.625
chr2	221000001	221240000	A.2.2.1.2.1.2.1.2.1	0.574660633484163	.	221000001	221240000	#FFDADA	1	0.625
chr2	221240001	221440000	B.1.1.1.2.2.2.1.1.2	0.471719457013575	.	221240001	221440000	#DADAFF	1	0.5
chr2	221440001	221560000	B.1.1.2.2.1.2.2.1	0.427601809954751	.	221440001	221560000	#DADAFF	1	0.5
chr2	221560001	221840000	B.2.1.1.2.2.2.2	0.285067873303167	.	221560001	221840000	#4848FF	1	0.25
chr2	221840001	222240000	B.2.1.1.2.1.1.1.1	0.300904977375566	.	221840001	222240000	#4848FF	1	0.25
chr2	222240001	222560000	B.1.1.2.2.1.2.2.2.2.1	0.425339366515837	.	222240001	222560000	#DADAFF	1	0.5
chr2	222560001	222800000	B.2.1.1.2.1.2	0.297511312217195	.	222560001	222800000	#4848FF	1	0.25
chr2	222800001	223120000	B.1.1.1.2.2.2.1.2.1	0.470588235294118	.	222800001	223120000	#DADAFF	1	0.5
chr2	223120001	223320000	A.2.1.2.2.2.2.1.1.2	0.60972850678733	.	223120001	223320000	#FF9191	1	0.75
chr2	223320001	223480000	A.2.2.1.2.1.1.2.1.2	0.578054298642534	.	223320001	223480000	#FFDADA	1	0.625
chr2	223480001	223840000	A.1.1.2.2.1.2.1.1.2	0.91289592760181	.	223480001	223840000	#FF0000	1	1
chr2	223840001	224000000	A.1.2.2.1.2.1.2.2.1.2.1	0.764705882352941	.	223840001	224000000	#FF4848	1	0.875
chr2	224000001	224280000	A.1.2.2.1.2.2.2.1	0.759049773755656	.	224000001	224280000	#FF4848	1	0.875
chr2	224280001	224600000	A.1.1.2.2.1.2.1.2	0.911764705882353	.	224280001	224600000	#FF0000	1	1
chr2	224600001	224800000	A.1.2.1.2.1.1.1.2.2.1	0.845022624434389	.	224600001	224800000	#FF4848	1	0.875
chr2	224800001	224960000	A.2.1.1.1.2.2.1.2	0.694570135746606	.	224800001	224960000	#FF9191	1	0.75
chr2	224960001	225160000	A.1.2.2.1.2.2.2.2	0.757918552036199	.	224960001	225160000	#FF4848	1	0.875
chr2	225160001	225520000	A.2.1.1.1.1.1.2.2.1.1	0.714932126696833	.	225160001	225520000	#FF9191	1	0.75
chr2	225520001	225920000	A.2.1.1.2.1.1.1.2.1.1	0.684389140271493	.	225520001	225920000	#FF9191	1	0.75
chr2	225920001	226280000	A.2.2.2.1.1.1.2.1.1	0.546380090497738	.	225920001	226280000	#FFDADA	1	0.625
chr2	226280001	226480000	B.1.2.1.1.1.1.2.1	0.416289592760181	.	226280001	226480000	#9191FF	1	0.375
chr2	226480001	226640000	B.1.1.1.2.2.1.2.2	0.473981900452489	.	226480001	226640000	#DADAFF	1	0.5
chr2	226640001	226920000	A.2.2.2.1.1.1.2.1.2	0.54524886877828	.	226640001	226920000	#FFDADA	1	0.625
chr2	226920001	227120000	A.2.1.2.2.2.2.1.1.1	0.610859728506787	.	226920001	227120000	#FF9191	1	0.75
chr2	227120001	227240000	A.2.2.1.2.1.1.2.2	0.576923076923077	.	227120001	227240000	#FFDADA	1	0.625
chr2	227240001	227480000	A.2.1.1.2.1.1.1.2.2.2	0.680995475113122	.	227240001	227480000	#FF9191	1	0.75
chr2	227480001	227680000	A.1.2.2.2.2.1.2.1	0.737556561085973	.	227480001	227680000	#FF4848	1	0.875
chr2	227680001	227960000	A.2.2.2.1.2.2.2.1	0.531674208144796	.	227680001	227960000	#FFDADA	1	0.625
chr2	227960001	228280000	B.1.1.1.2.2.1.1.2.2	0.476244343891403	.	227960001	228280000	#DADAFF	1	0.5
chr2	228280001	228440000	A.2.2.2.1.2.2.1.2	0.532805429864253	.	228280001	228440000	#FFDADA	1	0.625
chr2	228440001	228560000	B.1.1.1.2.2.1.1.1	0.478506787330317	.	228440001	228560000	#DADAFF	1	0.5
chr2	228560001	228760000	B.1.1.1.2.2.1.1.2.1	0.47737556561086	.	228560001	228760000	#DADAFF	1	0.5
chr2	228760001	228960000	B.1.2.1.1.2.2.1	0.403846153846154	.	228760001	228960000	#9191FF	1	0.375
chr2	228960001	229440000	B.1.2.2.1.1.1	0.377828054298643	.	228960001	229440000	#9191FF	1	0.375
chr2	229440001	229920000	A.2.2.2.2.2.2	0.504524886877828	.	229440001	229920000	#FFDADA	1	0.625
chr2	229920001	230160000	A.2.1.1.2.1.1.1.2.1.2	0.683257918552036	.	229920001	230160000	#FF9191	1	0.75
chr2	230160001	230240000	A.2.1.1.2.1.1.1.2.2.1	0.682126696832579	.	230160001	230240000	#FF9191	1	0.75
chr2	230240001	230640000	A.1.1.2.2.1.2.1.1.1	0.914027149321267	.	230240001	230640000	#FF0000	1	1
chr2	230640001	230760000	A.1.2.2.1.2.1.2.2.1.1.1	0.766968325791855	.	230640001	230760000	#FF4848	1	0.875
chr2	230760001	231400000	A.1.1.2.1.1.2.2.2.1.2	0.941176470588235	.	230760001	231400000	#FF0000	1	1
chr2	231400001	231680000	A.1.1.2.1.1.2.2.2.1.1	0.942307692307692	.	231400001	231680000	#FF0000	1	1
chr2	231680001	232000000	A.1.1.2.2.1.1.1.2.2	0.920814479638009	.	231680001	232000000	#FF0000	1	1
chr2	232000001	232200000	A.1.2.1.2.1.2.1.1.2.2.1	0.838235294117647	.	232000001	232200000	#FF4848	1	0.875
chr2	232200001	232480000	A.1.1.2.2.2.2.1.2.1.1	0.895927601809955	.	232200001	232480000	#FF0000	1	1
chr2	232480001	232640000	A.1.2.1.2.1.2.2.1.1.2	0.831447963800905	.	232480001	232640000	#FF4848	1	0.875
chr2	232640001	232800000	A.2.1.1.1.2.2.2.1.2.1	0.692307692307692	.	232640001	232800000	#FF9191	1	0.75
chr2	232800001	233120000	A.1.2.1.2.1.2.2.1.2	0.830316742081448	.	232800001	233120000	#FF4848	1	0.875
chr2	233120001	233280000	A.2.1.1.1.2.2.2.2	0.690045248868778	.	233120001	233280000	#FF9191	1	0.75
chr2	233280001	233360000	A.2.1.2.2.1.2.1.2.2	0.617647058823529	.	233280001	233360000	#FF9191	1	0.75
chr2	233360001	233920000	A.1.1.2.1.1.2.2.1.2	0.943438914027149	.	233360001	233920000	#FF0000	1	1
chr2	233920001	234000000	A.1.2.2.1.1.2.1.2.2.2.2	0.780542986425339	.	233920001	234000000	#FF4848	1	0.875
chr2	234080001	234160000	A.1.2.2.1.1.2.1.2.2.2.2	0.780542986425339	.	234080001	234160000	#FF4848	1	0.875
chr2	234160001	234520000	A.1.2.1.2.1.2.1.1.2.2.2	0.83710407239819	.	234160001	234520000	#FF4848	1	0.875
chr2	234520001	234800000	A.1.2.2.1.1.2.2.2.2	0.776018099547511	.	234520001	234800000	#FF4848	1	0.875
chr2	234800001	235000000	A.1.2.2.1.1.2.2.2.1.2	0.777149321266968	.	234800001	235000000	#FF4848	1	0.875
chr2	235000001	235360000	A.1.1.2.1.1.2.2.2.2	0.940045248868778	.	235000001	235360000	#FF0000	1	1
chr2	235360001	235520000	A.2.1.1.1.2.2.1.1	0.695701357466063	.	235360001	235520000	#FF9191	1	0.75
chr2	235520001	235760000	A.1.2.2.1.1.2.1.2.1	0.78393665158371	.	235520001	235760000	#FF4848	1	0.875
chr2	235760001	236080000	A.1.2.1.2.1.2.2.2.2	0.828054298642534	.	235760001	236080000	#FF4848	1	0.875
chr2	236080001	236240000	A.2.1.1.1.1.1.2.2.1.2	0.713800904977376	.	236080001	236240000	#FF9191	1	0.75
chr2	236240001	236480000	A.1.2.2.1.1.2.2.2.1.1	0.778280542986425	.	236240001	236480000	#FF4848	1	0.875
chr2	236520001	236720000	A.2.1.2.2.1.1.2.2.1	0.622171945701357	.	236520001	236720000	#FF9191	1	0.75
chr2	236720001	237120000	A.2.1.2.2.2.1.2	0.611990950226244	.	236720001	237120000	#FF9191	1	0.75
chr2	237120001	237440000	A.2.2.2.1.1.1.2.2.1	0.544117647058823	.	237120001	237440000	#FFDADA	1	0.625
chr2	237440001	237640000	A.2.1.1.1.1.1.2.2.2.2.2	0.710407239819005	.	237440001	237640000	#FF9191	1	0.75
chr2	237640001	237800000	A.2.2.1.2.1.1.1.1.2	0.581447963800905	.	237640001	237800000	#FFDADA	1	0.625
chr2	237800001	237960000	A.2.1.2.2.2.1.1.1.1	0.615384615384615	.	237800001	237960000	#FF9191	1	0.75
chr2	237960001	238480000	A.1.1.2.1.1.2.2.1.1	0.944570135746606	.	237960001	238480000	#FF0000	1	1
chr2	238480001	238680000	A.1.2.1.2.1.2.1.1.1.2	0.840497737556561	.	238480001	238680000	#FF4848	1	0.875
chr2	238680001	238920000	A.1.2.2.1.1.2.1.2.2.1	0.782805429864253	.	238680001	238920000	#FF4848	1	0.875
chr2	238920001	239160000	A.1.2.1.2.1.2.1.2.2	0.834841628959276	.	238920001	239160000	#FF4848	1	0.875
chr2	239160001	239400000	A.2.1.1.1.1.1.2.2.2.2.1	0.711538461538462	.	239160001	239400000	#FF9191	1	0.75
chr2	239400001	239760000	A.1.2.2.1.1.2.1.1	0.785067873303167	.	239400001	239760000	#FF4848	1	0.875
chr2	239760001	239800000	A.2.1.1.1.1.1.2.2.2.1	0.712669683257919	.	239760001	239800000	#FF9191	1	0.75
chr2	239840001	239960000	A.2.1.1.1.1.1.2.2.2.1	0.712669683257919	.	239840001	239960000	#FF9191	1	0.75
chr2	239960001	240200000	A.2.1.1.1.1.2.1.2.2	0.707013574660634	.	239960001	240200000	#FF9191	1	0.75
chr2	240200001	240320000	A.2.1.2.2.2.2.1.2.1	0.608597285067873	.	240200001	240320000	#FF9191	1	0.75
chr2	240320001	240760000	A.2.1.2.2.1.1.1.2	0.624434389140271	.	240320001	240760000	#FF9191	1	0.75
chr2	240760001	240880000	A.2.2.2.1.1.1.2.2.2	0.542986425339366	.	240760001	240880000	#FFDADA	1	0.625
chr2	240880001	241120000	A.2.1.2.2.2.1.1.1.2	0.614253393665158	.	240880001	241120000	#FF9191	1	0.75
chr2	241120001	241440000	A.2.1.1.1.1.2.1.2.1	0.708144796380091	.	241120001	241440000	#FF9191	1	0.75
chr2	241440001	241600000	A.2.1.1.1.2.2.2.1.1	0.693438914027149	.	241440001	241600000	#FF9191	1	0.75
chr2	241600001	241920000	A.2.1.1.1.1.1.2.1.2.1	0.717194570135747	.	241600001	241920000	#FF9191	1	0.75
chr2	241920001	242080000	A.2.1.1.1.1.1.2.1.2.2	0.71606334841629	.	241920001	242080000	#FF9191	1	0.75
chr2	242080001	242200000	A.2.1.2.2.1.1.2.2.2	0.6210407239819	.	242080001	242200000	#FF9191	1	0.75
chr2	242200001	242440000	A.1.2.2.1.1.2.2.1	0.779411764705882	.	242200001	242440000	#FF4848	1	0.875
chr2	242440001	242840000	A.1.2.2.1.1.2.1.2.2.2.1	0.781674208144796	.	242440001	242840000	#FF4848	1	0.875
chr2	242840001	243080000	A.2.1.2.2.1.2.1.2.1	0.618778280542986	.	242840001	243080000	#FF9191	1	0.75
chr3	40001	120000	B.1.2.2.2.2.2.1.2.1	0.322268326417704	.	40001	120000	#9191FF	1	0.375
chr3	120001	360000	B.2.2.1.1.2.2.1.2.1.2	0.118948824343015	.	120001	360000	#0000FF	1	0.125
chr3	360001	560000	B.2.2.1.1.1.2.1.2.2.1	0.136929460580913	.	360001	560000	#0000FF	1	0.125
chr3	560001	960000	B.2.2.1.1.2.2.1.1	0.121715076071923	.	560001	960000	#0000FF	1	0.125
chr3	960001	1080000	B.2.1.1.1.2.1.2.2.2	0.278008298755187	.	960001	1080000	#4848FF	1	0.25
chr3	1080001	1200000	B.2.1.1.1.1.2.1.2.2	0.301521438450899	.	1080001	1200000	#4848FF	1	0.25
chr3	1200001	1480000	B.2.2.1.1.1.2.1.1.2.2	0.13969571230982	.	1200001	1480000	#0000FF	1	0.125
chr3	1480001	1640000	B.2.1.1.1.2.1.2.1.2	0.280774550484094	.	1480001	1640000	#4848FF	1	0.25
chr3	1640001	1800000	B.2.1.1.1.2.1.1.2.2.2.2	0.283540802213001	.	1640001	1800000	#4848FF	1	0.25
chr3	1800001	2120000	B.2.2.1.1.2.2.2.2.2	0.112033195020747	.	1800001	2120000	#0000FF	1	0.125
chr3	2120001	2400000	B.2.1.2.2.1.2.2.1.2	0.168741355463347	.	2120001	2400000	#4848FF	1	0.25
chr3	2400001	2800000	B.2.2.2.1.1.2.2	0.0484094052558783	.	2400001	2800000	#0000FF	1	0.125
chr3	2800001	3120000	B.2.1.2.2.1.1.1.2.1.2	0.185338865836791	.	2800001	3120000	#4848FF	1	0.25
chr3	3120001	3280000	B.1.1.2.1.1.2.2.1	0.412171507607192	.	3120001	3280000	#DADAFF	1	0.5
chr3	3280001	3920000	B.2.2.2.2.1.1.2.2.1.1	0.0193637621023513	.	3280001	3920000	#0000FF	1	0.125
chr3	3920001	4360000	B.2.2.1.1.1.2.2.1.2.2	0.131396957123098	.	3920001	4360000	#0000FF	1	0.125
chr3	4360001	4560000	A.2.1.2.2.1.1.1.1	0.598893499308437	.	4360001	4560000	#FF9191	1	0.75
chr3	4560001	4760000	A.2.1.1.2.1.2.1.2.2	0.651452282157676	.	4560001	4760000	#FF9191	1	0.75
chr3	4760001	5080000	A.1.1.2.2.1.1.2.1	0.887966804979253	.	4760001	5080000	#FF0000	1	1
chr3	5080001	5280000	A.2.1.2.2.1.1.2.1	0.594744121715076	.	5080001	5280000	#FF9191	1	0.75
chr3	5280001	5600000	B.2.1.1.1.2.1.2.2.1	0.27939142461964	.	5280001	5600000	#4848FF	1	0.25
chr3	5600001	5920000	B.2.1.2.2.1.2.2.1.1.1	0.171507607192254	.	5600001	5920000	#4848FF	1	0.25
chr3	5920001	6480000	B.2.2.2.2.1.1.2.1	0.020746887966805	.	5920001	6480000	#0000FF	1	0.125
chr3	6480001	6920000	B.2.1.2.2.1.2.2.2	0.167358229598893	.	6480001	6920000	#4848FF	1	0.25
chr3	6920001	7200000	B.2.2.1.1.1.2.1.2.2.2	0.135546334716459	.	6920001	7200000	#0000FF	1	0.125
chr3	7200001	7400000	B.2.1.2.2.1.2.1.1	0.177040110650069	.	7200001	7400000	#4848FF	1	0.25
chr3	7400001	7480000	B.2.1.1.1.1.1.1.2.2	0.315352697095436	.	7400001	7480000	#4848FF	1	0.25
chr3	7480001	7760000	B.2.2.1.1.1.2.1.2.1	0.138312586445367	.	7480001	7760000	#0000FF	1	0.125
chr3	7760001	7920000	B.1.2.2.2.2.2.1.2.2	0.32088520055325	.	7760001	7920000	#9191FF	1	0.375
chr3	7920001	8120000	B.2.1.2.2.1.1.1.2.2.2.1.2	0.18118948824343	.	7920001	8120000	#4848FF	1	0.25
chr3	8120001	8320000	B.2.1.1.1.2.1.1.2.1.2.1.1	0.29045643153527	.	8120001	8320000	#4848FF	1	0.25
chr3	8320001	8480000	B.1.1.2.1.1.2.2.2.2	0.409405255878285	.	8320001	8480000	#DADAFF	1	0.5
chr3	8480001	8720000	A.1.2.1.1.2.2.1.1	0.81881051175657	.	8480001	8720000	#FF4848	1	0.875
chr3	8720001	8960000	A.1.1.1.2.2.2.1.2.2.2	0.939142461964039	.	8720001	8960000	#FF0000	1	1
chr3	8960001	9200000	A.1.1.2.2.1.1.2.2	0.886583679114799	.	8960001	9200000	#FF0000	1	1
chr3	9200001	9440000	A.1.2.1.2.1.2.2.1.1	0.799446749654219	.	9200001	9440000	#FF4848	1	0.875
chr3	9440001	9760000	A.1.1.2.1.1.1.2.2.1.2	0.928077455048409	.	9440001	9760000	#FF0000	1	1
chr3	9760001	9800000	A.1.1.2.1.2.2.2.1.2	0.899031811894882	.	9760001	9800000	#FF0000	1	1
chr3	9840001	9920000	A.1.1.2.1.2.2.2.1.2	0.899031811894882	.	9840001	9920000	#FF0000	1	1
chr3	9920001	10160000	A.1.1.2.1.1.1.1.1	0.934993084370678	.	9920001	10160000	#FF0000	1	1
chr3	10200001	10320000	A.1.1.2.1.1.1.1.1	0.934993084370678	.	10200001	10320000	#FF0000	1	1
chr3	10320001	10400000	A.2.1.1.1.2.2.1.1.1	0.676348547717842	.	10320001	10400000	#FF9191	1	0.75
chr3	10400001	10560000	A.1.2.2.1.2.2.1.1.2.1.2.2	0.738589211618257	.	10400001	10560000	#FF4848	1	0.875
chr3	10560001	10720000	A.1.2.2.1.2.2.1.1.2.1.2.1	0.739972337482711	.	10560001	10720000	#FF4848	1	0.875
chr3	10720001	10840000	A.2.1.1.1.2.1.1.2	0.67911479944675	.	10720001	10840000	#FF9191	1	0.75
chr3	10840001	10960000	A.2.1.2.1.2.1.1.1.2	0.608575380359613	.	10840001	10960000	#FF9191	1	0.75
chr3	10960001	11040000	A.2.1.1.1.2.2.1.1.2.1	0.674965421853389	.	10960001	11040000	#FF9191	1	0.75
chr3	11040001	11120000	A.2.1.1.1.1.2.2.2	0.681881051175657	.	11040001	11120000	#FF9191	1	0.75
chr3	11120001	11480000	A.1.1.2.1.1.1.2.2.1.1	0.929460580912863	.	11120001	11480000	#FF0000	1	1
chr3	11480001	11600000	A.2.1.1.1.1.1.2.1.1	0.691562932226833	.	11480001	11600000	#FF9191	1	0.75
chr3	11600001	11680000	A.1.2.2.1.2.2.2.2.1	0.733056708160443	.	11600001	11680000	#FF4848	1	0.875
chr3	11680001	11880000	A.1.2.1.2.2.1.2	0.789764868603043	.	11680001	11880000	#FF4848	1	0.875
chr3	11880001	12600000	A.1.2.1.2.1.2.1	0.800829875518672	.	11880001	12600000	#FF4848	1	0.875
chr3	12600001	12800000	A.1.1.2.1.2.2.2.2.1	0.897648686030429	.	12600001	12800000	#FF0000	1	1
chr3	12800001	13160000	A.1.2.1.2.1.1.2.1.2.1.1	0.807745504840941	.	12800001	13160000	#FF4848	1	0.875
chr3	13160001	13440000	A.1.2.2.1.2.2.1.1.2.2	0.737206085753804	.	13160001	13440000	#FF4848	1	0.875
chr3	13440001	13560000	A.2.1.2.1.2.1.1.1.1	0.609958506224066	.	13440001	13560000	#FF9191	1	0.75
chr3	13560001	13720000	A.2.1.1.1.1.2.1.1	0.687413554633472	.	13560001	13720000	#FF9191	1	0.75
chr3	13720001	13920000	A.2.1.2.1.2.1.1.2	0.607192254495159	.	13720001	13920000	#FF9191	1	0.75
chr3	13920001	14160000	A.2.1.2.1.2.2.2.2	0.600276625172891	.	13920001	14160000	#FF9191	1	0.75
chr3	14160001	14360000	A.1.2.2.1.2.2.1.1.1.1	0.744121715076072	.	14160001	14360000	#FF4848	1	0.875
chr3	14360001	14560000	A.1.2.1.2.1.1.2.1.2.2	0.804979253112033	.	14360001	14560000	#FF4848	1	0.875
chr3	14560001	14680000	A.1.2.2.1.2.2.1.1.1.2	0.742738589211618	.	14560001	14680000	#FF4848	1	0.875
chr3	14680001	14760000	A.2.1.2.1.1.1.2.1.1	0.627939142461964	.	14680001	14760000	#FF9191	1	0.75
chr3	14760001	15160000	A.1.1.2.1.2.2.2.2.2.2.1	0.894882434301521	.	14760001	15160000	#FF0000	1	1
chr3	15160001	15400000	A.1.1.2.1.1.2.1.2.2.1	0.921161825726141	.	15160001	15400000	#FF0000	1	1
chr3	15440001	15480000	A.1.1.2.1.1.2.1.2.2.1	0.921161825726141	.	15440001	15480000	#FF0000	1	1
chr3	15480001	15640000	A.1.2.1.2.1.2.2.1.2	0.798063623789765	.	15480001	15640000	#FF4848	1	0.875
chr3	15640001	15880000	A.1.1.1.2.2.1.2.1	0.946058091286307	.	15640001	15880000	#FF0000	1	1
chr3	15880001	16280000	A.1.1.1.2.2.2.1.2.1	0.941908713692946	.	15880001	16280000	#FF0000	1	1
chr3	16280001	16440000	A.1.1.2.2.1.1.1.1.2	0.89073305670816	.	16280001	16440000	#FF0000	1	1
chr3	16480001	16600000	A.1.1.2.2.1.1.1.1.2	0.89073305670816	.	16480001	16600000	#FF0000	1	1
chr3	16600001	16880000	A.2.2.1.1.2.2.1.2.1	0.551867219917012	.	16600001	16880000	#FFDADA	1	0.625
chr3	16880001	17080000	A.2.2.2.1.1.1.2.2	0.511756569847856	.	16880001	17080000	#FFDADA	1	0.625
chr3	17080001	17280000	A.2.2.2.1.1.1.2.1.1.1	0.515905947441217	.	17080001	17280000	#FFDADA	1	0.625
chr3	17280001	17400000	A.2.2.2.1.1.1.1.1.2.2	0.518672199170125	.	17280001	17400000	#FFDADA	1	0.625
chr3	17400001	17560000	A.2.2.2.2.2.1.1.2	0.478561549100968	.	17400001	17560000	#FFDADA	1	0.625
chr3	17560001	17800000	A.2.2.1.2.2.2.1.1.1	0.529737206085754	.	17560001	17800000	#FFDADA	1	0.625
chr3	17800001	18080000	B.1.2.1.2.1.1.1	0.377593360995851	.	17800001	18080000	#9191FF	1	0.375
chr3	18080001	18240000	A.2.2.2.1.1.1.1.2	0.517289073305671	.	18080001	18240000	#FFDADA	1	0.625
chr3	18240001	18480000	B.1.2.2.2.1.2.2.1	0.33195020746888	.	18240001	18480000	#9191FF	1	0.375
chr3	18480001	18920000	B.2.2.1.1.2.2.2.1.2	0.114799446749654	.	18480001	18920000	#0000FF	1	0.125
chr3	18920001	19080000	B.2.1.1.1.2.1.1.2.2.2.1	0.284923928077455	.	18920001	19080000	#4848FF	1	0.25
chr3	19080001	19160000	B.2.1.1.1.1.1.1.2.1	0.316735822959889	.	19080001	19160000	#4848FF	1	0.25
chr3	19160001	19280000	B.2.1.2.2.1.1.1.2.1.1	0.186721991701245	.	19160001	19280000	#4848FF	1	0.25
chr3	19280001	19480000	B.2.1.2.2.1.1.2	0.178423236514523	.	19280001	19480000	#4848FF	1	0.25
chr3	19480001	19680000	B.2.2.1.1.1.2.1.1.2.1	0.141078838174274	.	19480001	19680000	#0000FF	1	0.125
chr3	19680001	19920000	B.2.1.2.2.1.1.1.2.2.2.2	0.179806362378976	.	19680001	19920000	#4848FF	1	0.25
chr3	19920001	20240000	B.1.1.1.1.1.1.2.2	0.461964038727524	.	19920001	20240000	#DADAFF	1	0.5
chr3	20240001	20560000	B.2.1.2.2.1.2.2.1.1.2	0.170124481327801	.	20240001	20560000	#4848FF	1	0.25
chr3	20560001	20760000	B.1.2.1.1.1.1	0.387275242047026	.	20560001	20760000	#9191FF	1	0.375
chr3	20760001	21480000	B.2.2.2.2.1.1.2.2.2	0.016597510373444	.	20760001	21480000	#0000FF	1	0.125
chr3	21480001	21760000	B.2.1.2.2.1.2.1.2.2	0.172890733056708	.	21480001	21760000	#4848FF	1	0.25
chr3	21760001	22200000	B.2.2.1.1.2.2.2.1.1	0.116182572614108	.	21760001	22200000	#0000FF	1	0.125
chr3	22200001	22360000	B.1.1.2.1.2.1.1	0.408022130013831	.	22200001	22360000	#DADAFF	1	0.5
chr3	22360001	22640000	B.1.2.2.2.1.1.2	0.334716459197787	.	22360001	22640000	#9191FF	1	0.375
chr3	22640001	22960000	B.2.1.2.2.1.1.1.2.2.1	0.183955739972337	.	22640001	22960000	#4848FF	1	0.25
chr3	22960001	23200000	A.2.1.2.2.2.1.2.1	0.580912863070539	.	22960001	23200000	#FF9191	1	0.75
chr3	23200001	23600000	A.2.1.1.2.1.1.1	0.666666666666667	.	23200001	23600000	#FF9191	1	0.75
chr3	23600001	23840000	A.1.2.1.1.2.1.1.2	0.822959889349931	.	23600001	23840000	#FF4848	1	0.875
chr3	23840001	24040000	A.1.2.2.1.1.1.1.1.2.1	0.773167358229599	.	23840001	24040000	#FF4848	1	0.875
chr3	24040001	24240000	A.2.1.2.2.2.1.1.2.2	0.582295988934993	.	24040001	24240000	#FF9191	1	0.75
chr3	24240001	24480000	A.2.2.2.2.2.1.1.1.2	0.479944674965422	.	24240001	24480000	#FFDADA	1	0.625
chr3	24480001	24760000	B.1.1.2.1.1.2.2.2.1	0.410788381742739	.	24480001	24760000	#DADAFF	1	0.5
chr3	24760001	24920000	B.2.1.1.1.2.1.1.2.1.1	0.291839557399723	.	24760001	24920000	#4848FF	1	0.25
chr3	24920001	25440000	B.2.1.2.2.1.2.1.2.1.1	0.175656984785615	.	24920001	25440000	#4848FF	1	0.25
chr3	25440001	25640000	A.2.2.1.2.2.2.2.1	0.524204702627939	.	25440001	25640000	#FFDADA	1	0.625
chr3	25640001	25880000	B.1.1.2.1.1.2.1.1	0.4149377593361	.	25640001	25880000	#DADAFF	1	0.5
chr3	25880001	26480000	B.2.2.2.2.1.1.1.2	0.0221300138312586	.	25880001	26480000	#0000FF	1	0.125
chr3	26480001	26800000	B.2.2.1.1.1.2.2.1.2.1	0.132780082987552	.	26480001	26800000	#0000FF	1	0.125
chr3	26800001	27160000	B.2.2.1.1.2.2.1.2.2	0.117565698478562	.	26800001	27160000	#0000FF	1	0.125
chr3	27160001	27360000	B.1.1.1.1.1.1.1.2	0.464730290456432	.	27160001	27360000	#DADAFF	1	0.5
chr3	27360001	27720000	A.1.2.2.2.1.2.2	0.716459197786999	.	27360001	27720000	#FF4848	1	0.875
chr3	27720001	27960000	B.1.2.1.2.2.2.2.2.2	0.366528354080221	.	27720001	27960000	#9191FF	1	0.375
chr3	27960001	28120000	B.1.1.2.1.1.2.1.2	0.413554633471646	.	27960001	28120000	#DADAFF	1	0.5
chr3	28120001	28400000	B.1.2.1.2.2.1	0.37344398340249	.	28120001	28400000	#9191FF	1	0.375
chr3	28400001	28680000	B.2.2.1.1.1.2.2.2	0.130013831258645	.	28400001	28680000	#0000FF	1	0.125
chr3	28680001	28880000	B.2.2.1.1.1.2.2.1.1	0.134163208852006	.	28680001	28880000	#0000FF	1	0.125
chr3	28880001	29160000	B.2.1.1.1.2.1.1.1.1.1	0.297372060857538	.	28880001	29160000	#4848FF	1	0.25
chr3	29160001	29760000	A.2.1.1.2.1.2.1.1.2	0.654218533886584	.	29160001	29760000	#FF9191	1	0.75
chr3	29760001	30080000	A.2.2.2.1.1.1.1.1.1	0.521438450899032	.	29760001	30080000	#FFDADA	1	0.625
chr3	30080001	30520000	A.1.1.2.2.1.1.1.1.1	0.892116182572614	.	30080001	30520000	#FF0000	1	1
chr3	30520001	30760000	A.1.1.1.2.2.2.1.1	0.9432918395574	.	30520001	30760000	#FF0000	1	1
chr3	30760001	31000000	A.2.2.1.2.2.2.1.1.2.1	0.5283540802213	.	30760001	31000000	#FFDADA	1	0.625
chr3	31000001	31160000	A.2.1.2.1.1.2.1.2.1	0.616874135546335	.	31000001	31160000	#FF9191	1	0.75
chr3	31160001	31360000	A.2.2.2.2.1.2.1.2.1	0.488243430152144	.	31160001	31360000	#FFDADA	1	0.625
chr3	31360001	31600000	A.2.2.1.2.2.2.1.1.2.2	0.526970954356846	.	31360001	31600000	#FFDADA	1	0.625
chr3	31600001	31760000	A.2.1.2.2.2.1.2.2	0.579529737206086	.	31600001	31760000	#FF9191	1	0.75
chr3	31760001	32200000	A.2.1.2.1.1.1.2.2.1.1	0.622406639004149	.	31760001	32200000	#FF9191	1	0.75
chr3	32200001	32440000	A.2.1.2.1.1.1.2.2.2	0.619640387275242	.	32200001	32440000	#FF9191	1	0.75
chr3	32440001	32600000	A.1.2.2.1.1.1.1.1.1.2.2	0.774550484094053	.	32440001	32600000	#FF4848	1	0.875
chr3	32600001	32880000	A.1.2.2.1.1.1.1.1.2.2	0.771784232365145	.	32600001	32880000	#FF4848	1	0.875
chr3	32880001	33440000	A.1.2.1.1.2.1.2.2	0.820193637621023	.	32880001	33440000	#FF4848	1	0.875
chr3	33440001	33880000	A.1.2.1.1.2.1.1.1.2	0.824343015214384	.	33440001	33880000	#FF4848	1	0.875
chr3	33880001	34160000	B.1.2.2.2.1.2.2.2	0.330567081604426	.	33880001	34160000	#9191FF	1	0.375
chr3	34160001	34520000	B.2.2.1.1.2.2.1.2.1.1	0.120331950207469	.	34160001	34520000	#0000FF	1	0.125
chr3	34520001	34720000	B.2.2.1.1.1.2.1.1.1	0.142461964038728	.	34520001	34720000	#0000FF	1	0.125
chr3	34720001	34800000	B.1.2.2.2.2.2.2	0.319502074688797	.	34720001	34800000	#9191FF	1	0.375
chr3	34800001	35040000	B.2.2.1.1.2.2.2.2.1	0.113416320885201	.	34800001	35040000	#0000FF	1	0.125
chr3	35040001	35440000	B.2.2.2.2.1.1.1.1	0.0235131396957123	.	35040001	35440000	#0000FF	1	0.125
chr3	35440001	35920000	B.2.2.2.2.1.1.2.2.1.2	0.0179806362378976	.	35440001	35920000	#0000FF	1	0.125
chr3	35920001	36080000	B.2.1.1.1.2.1.1.2.1.2.1.2	0.289073305670816	.	35920001	36080000	#4848FF	1	0.25
chr3	36080001	36200000	B.2.1.1.1.2.1.1.2.2.1	0.286307053941909	.	36080001	36200000	#4848FF	1	0.25
chr3	36200001	36280000	B.2.1.1.1.1.2.1.2.1.1.2	0.304287690179806	.	36200001	36280000	#4848FF	1	0.25
chr3	36280001	36400000	B.2.1.1.1.2.1.2.1.1	0.282157676348548	.	36280001	36400000	#4848FF	1	0.25
chr3	36400001	36640000	B.2.1.1.1.2.1.1.2.1.2.2	0.287690179806362	.	36400001	36640000	#4848FF	1	0.25
chr3	36640001	37040000	A.2.2.2.1.1.1.1.1.2.1	0.520055325034578	.	36640001	37040000	#FFDADA	1	0.625
chr3	37040001	37240000	A.1.1.1.2.2.2.1.2.2.1	0.940525587828492	.	37040001	37240000	#FF0000	1	1
chr3	37240001	37400000	A.1.1.2.2.1.2.2	0.882434301521438	.	37240001	37400000	#FF0000	1	1
chr3	37400001	37560000	A.2.1.2.1.1.1.2.2.1.2	0.621023513139696	.	37400001	37560000	#FF9191	1	0.75
chr3	37560001	37840000	A.2.1.2.1.1.2.2.2.2	0.61134163208852	.	37560001	37840000	#FF9191	1	0.75
chr3	37840001	38120000	A.1.2.1.2.1.1.1.1	0.814661134163209	.	37840001	38120000	#FF4848	1	0.875
chr3	38120001	38360000	A.1.1.2.2.1.2.1.1	0.885200553250346	.	38120001	38360000	#FF0000	1	1
chr3	38360001	38480000	A.1.2.2.1.1.2.2.1	0.759336099585062	.	38360001	38480000	#FF4848	1	0.875
chr3	38480001	38720000	A.2.1.2.2.2.1.1.2.1	0.583679114799447	.	38480001	38720000	#FF9191	1	0.75
chr3	38720001	39160000	B.1.1.1.1.2.1.1	0.446749654218534	.	38720001	39160000	#DADAFF	1	0.5
chr3	39160001	39480000	A.2.2.1.1.2.2.2.1	0.549100968188105	.	39160001	39480000	#FFDADA	1	0.625
chr3	39480001	39640000	B.1.2.1.2.1.1.2	0.376210235131397	.	39480001	39640000	#9191FF	1	0.375
chr3	39640001	39760000	B.1.2.2.2.1.1.1.2	0.336099585062241	.	39640001	39760000	#9191FF	1	0.375
chr3	39760001	39960000	B.2.1.2.2.1.1.1.2.2.2.1.1	0.182572614107884	.	39760001	39960000	#4848FF	1	0.25
chr3	39960001	40160000	B.2.1.2.2.1.2.1.2.1.2	0.174273858921162	.	39960001	40160000	#4848FF	1	0.25
chr3	40160001	40480000	B.1.1.2.2.2.1	0.394190871369295	.	40160001	40480000	#DADAFF	1	0.5
chr3	40480001	41040000	A.1.2.1.1.2.2.1.2	0.817427385892116	.	40480001	41040000	#FF4848	1	0.875
chr3	41040001	41200000	A.2.1.1.2.1.1.2.2.2.1	0.658367911479945	.	41040001	41200000	#FF9191	1	0.75
chr3	41200001	41360000	A.2.1.1.2.1.1.2.2.2.2	0.656984785615491	.	41200001	41360000	#FF9191	1	0.75
chr3	41360001	41560000	A.2.2.2.1.1.1.2.1.1.2	0.514522821576763	.	41360001	41560000	#FFDADA	1	0.625
chr3	41560001	41680000	B.1.1.1.1.1.2.2.2.1.2	0.450899031811895	.	41560001	41680000	#DADAFF	1	0.5
chr3	41680001	41920000	A.2.2.2.1.1.1.2.1.2	0.51313969571231	.	41680001	41920000	#FFDADA	1	0.625
chr3	41920001	42240000	A.1.1.1.2.2.2.2.1	0.937759336099585	.	41920001	42240000	#FF0000	1	1
chr3	42240001	42480000	A.1.2.1.2.1.2.2.2.2.2	0.793914246196404	.	42240001	42480000	#FF4848	1	0.875
chr3	42520001	42760000	A.1.1.1.1.2.2.1.2.2	0.977869986168741	.	42520001	42760000	#FF0000	1	1
chr3	42760001	42960000	A.1.2.2.1.2.2.1.1.2.1.1	0.741355463347165	.	42760001	42960000	#FF4848	1	0.875
chr3	42960001	43120000	A.2.1.2.1.2.2.2.1	0.601659751037344	.	42960001	43120000	#FF9191	1	0.75
chr3	43120001	43360000	A.1.2.2.1.2.2.2.2.2	0.731673582295989	.	43120001	43360000	#FF4848	1	0.875
chr3	43360001	43560000	A.2.1.1.1.1.1.2.2	0.688796680497925	.	43360001	43560000	#FF9191	1	0.75
chr3	43560001	43760000	A.1.2.2.1.1.1.1.1.1.1.2	0.77731673582296	.	43560001	43760000	#FF4848	1	0.875
chr3	43760001	43960000	A.1.2.2.1.1.1.1.1.1.1.1	0.778699861687414	.	43760001	43960000	#FF4848	1	0.875
chr3	43960001	44160000	A.1.2.1.2.2.1.1.2	0.791147994467497	.	43960001	44160000	#FF4848	1	0.875
chr3	44160001	44320000	A.2.1.2.1.1.1.2.1.2.1.1	0.62655601659751	.	44160001	44320000	#FF9191	1	0.75
chr3	44320001	44480000	A.1.2.2.1.2.2.1.2	0.73582295988935	.	44320001	44480000	#FF4848	1	0.875
chr3	44480001	44640000	A.1.2.2.2.2.1.1.2.2	0.70954356846473	.	44480001	44640000	#FF4848	1	0.875
chr3	44640001	44720000	A.2.1.1.1.2.2.2.2.1	0.669432918395574	.	44640001	44720000	#FF9191	1	0.75
chr3	44720001	44800000	A.2.1.2.1.2.1.2	0.605809128630705	.	44720001	44800000	#FF9191	1	0.75
chr3	44800001	45040000	A.1.1.2.1.2.2.2.2.2.2.2	0.893499308437068	.	44800001	45040000	#FF0000	1	1
chr3	45040001	45320000	A.1.1.2.1.2.2.2.1.1.1	0.90179806362379	.	45040001	45320000	#FF0000	1	1
chr3	45320001	45560000	A.1.2.1.2.2.2.1.1.1.2	0.786998616874136	.	45320001	45560000	#FF4848	1	0.875
chr3	45560001	45720000	A.1.1.2.1.2.2.1.2	0.903181189488243	.	45560001	45720000	#FF0000	1	1
chr3	45720001	46160000	A.1.1.2.1.2.2.1.1	0.904564315352697	.	45720001	46160000	#FF0000	1	1
chr3	46160001	46280000	A.2.1.1.1.1.2.1.2.2	0.684647302904564	.	46160001	46280000	#FF9191	1	0.75
chr3	46280001	46560000	A.1.2.1.2.1.1.2.2.2	0.802213001383126	.	46280001	46560000	#FF4848	1	0.875
chr3	46560001	46680000	A.2.1.1.1.2.2.2.2.2	0.66804979253112	.	46560001	46680000	#FF9191	1	0.75
chr3	46680001	46720000	A.1.1.2.1.2.2.2.1.1.2	0.900414937759336	.	46680001	46720000	#FF0000	1	1
chr3	46800001	46920000	A.1.1.2.1.2.2.2.1.1.2	0.900414937759336	.	46800001	46920000	#FF0000	1	1
chr3	46960001	47000000	A.1.1.2.1.2.2.2.1.1.2	0.900414937759336	.	46960001	47000000	#FF0000	1	1
chr3	47040001	47200000	A.1.1.2.1.2.2.2.1.1.2	0.900414937759336	.	47040001	47200000	#FF0000	1	1
chr3	47200001	47320000	A.2.1.1.1.2.2.2.1	0.670816044260028	.	47200001	47320000	#FF9191	1	0.75
chr3	47320001	47880000	A.1.1.1.2.2.1.1.1	0.948824343015214	.	47320001	47880000	#FF0000	1	1
chr3	47920001	48080000	A.1.1.1.2.2.1.1.1	0.948824343015214	.	47920001	48080000	#FF0000	1	1
chr3	48200001	48280000	A.1.1.1.2.2.1.1.1	0.948824343015214	.	48200001	48280000	#FF0000	1	1
[truncated: 8,452 more rows]
