# Supplementary material for: Systematic inference and comparison of multi-scale chromatin sub-compartments connects spatial organization to cell phenotypes
Source: Nat Commun. 2021 May 10;12:2439. doi: 10.1038/s41467-021-22666-3 (PMC8110550; doi:10.1038/s41467-021-22666-3)
Supplement: Supplementary file 5 — Supplementary Dataset 2 [file 41467_2021_22666_MOESM5_ESM.zip › Supplementary_Data_1_domain_hierarchies_127HiCmaps/H9_embryonic_stem_t5_binsize=40kb.bed]

#fields: chr, pos_start, pos_end, the full compartment label describing the position in the hierachy, normalized compartment domain rank, ., pos_start, pos_end, color based on eight compartment model (A.1.1 - B.2.2), 1, eight compartment score (A.1.1 to B.2.2: 8 to 1 devided by 8)
chr1	720001	1240000	A.1.2.1.2.1.2.2.2.1.1	0.840438489646772	.	720001	1240000	#FF4848	1	0.875
chr1	1240001	1400000	A.1.2.1.2.2.1.2.2.1.1	0.827040194884287	.	1240001	1400000	#FF4848	1	0.875
chr1	1400001	1560000	A.1.2.2.2.2.1.2.2.2.2.1.2	0.728380024360536	.	1400001	1560000	#FF4848	1	0.875
chr1	1560001	1680000	A.2.1.2.1.2.1.1.2	0.617539585870889	.	1560001	1680000	#FF9191	1	0.75
chr1	1680001	1840000	A.1.2.1.2.1.1.1.1.2.2.1	0.869671132764921	.	1680001	1840000	#FF4848	1	0.875
chr1	1840001	2280000	A.1.2.1.2.1.2.2.1.1.2	0.84531059683313	.	1840001	2280000	#FF4848	1	0.875
chr1	2280001	2560000	A.2.1.1.2.2.1.1.1.1	0.668696711327649	.	2280001	2560000	#FF9191	1	0.75
chr1	2560001	2640000	B.1.1.2.1.2.1.2	0.353227771010962	.	2560001	2640000	#DADAFF	1	0.5
chr1	2680001	2960000	B.1.1.2.1.2.1.2	0.353227771010962	.	2680001	2960000	#DADAFF	1	0.5
chr1	2960001	3360000	A.2.1.2.1.2.2.1.1.1	0.613885505481121	.	2960001	3360000	#FF9191	1	0.75
chr1	3360001	3800000	A.1.2.2.2.1.1.2.2	0.757612667478684	.	3360001	3800000	#FF4848	1	0.875
chr1	3800001	3880000	A.2.2.1.1.1.2.2.2.2	0.549330085261876	.	3800001	3880000	#FFDADA	1	0.625
chr1	3960001	4000000	A.2.2.1.1.1.2.2.2.2	0.549330085261876	.	3960001	4000000	#FFDADA	1	0.625
chr1	4000001	4240000	A.2.2.1.1.1.2.2.1.1	0.554202192448234	.	4000001	4240000	#FFDADA	1	0.625
chr1	4240001	4720000	A.2.2.2.2.1.2.2.2.2	0.445797807551766	.	4240001	4720000	#FFDADA	1	0.625
chr1	4720001	4840000	A.2.2.1.1.1.2.2.2.1.2	0.550548112058465	.	4720001	4840000	#FFDADA	1	0.625
chr1	4840001	5040000	B.1.1.1.1.2.2.1	0.415347137637028	.	4840001	5040000	#DADAFF	1	0.5
chr1	5040001	5160000	A.2.2.2.2.1.2.2.2.1	0.447015834348356	.	5040001	5160000	#FFDADA	1	0.625
chr1	5160001	5360000	B.1.1.1.1.2.2.2.2	0.412911084043849	.	5160001	5360000	#DADAFF	1	0.5
chr1	5360001	5640000	A.2.2.2.2.1.2.2.1.2	0.448233861144945	.	5360001	5640000	#FFDADA	1	0.625
chr1	5640001	6040000	A.2.1.1.2.2.2.1.2.1	0.655298416565164	.	5640001	6040000	#FF9191	1	0.75
chr1	6040001	6240000	A.1.2.2.2.1.1.2.1.1	0.761266747868453	.	6040001	6240000	#FF4848	1	0.875
chr1	6240001	6480000	A.1.1.2.2.1.1.1.2.2	0.933008526187576	.	6240001	6480000	#FF0000	1	1
chr1	6480001	6760000	A.1.1.2.1.2.1.1.1.1.2	0.964677222898904	.	6480001	6760000	#FF0000	1	1
chr1	6760001	7000000	A.1.2.2.2.1.1.1.2.2	0.762484774665043	.	6760001	7000000	#FF4848	1	0.875
chr1	7000001	7560000	A.1.2.2.1.1.1.2.2.1	0.805115712545676	.	7000001	7560000	#FF4848	1	0.875
chr1	7560001	7720000	A.2.1.2.1.2.2.2.2.1	0.607795371498173	.	7560001	7720000	#FF9191	1	0.75
chr1	7720001	8000000	A.1.2.2.2.1.1.1.1.2	0.766138855054811	.	7720001	8000000	#FF4848	1	0.875
chr1	8000001	8240000	A.1.2.2.1.1.1.2.2.2.2.1	0.802679658952497	.	8000001	8240000	#FF4848	1	0.875
chr1	8240001	8600000	A.1.1.2.2.1.2.1.2.1	0.928136419001218	.	8240001	8600000	#FF0000	1	1
chr1	8600001	8880000	A.1.2.2.1.1.1.2.2.2.2.2	0.801461632155907	.	8600001	8880000	#FF4848	1	0.875
chr1	8880001	9120000	A.1.2.1.2.2.1.2.2.2.1.1	0.824604141291108	.	8880001	9120000	#FF4848	1	0.875
chr1	9120001	9320000	A.1.2.1.2.1.1.1.1.2.1.2.1	0.8721071863581	.	9120001	9320000	#FF4848	1	0.875
chr1	9320001	9600000	A.1.2.1.2.2.1.1.1.2	0.834348355663825	.	9320001	9600000	#FF4848	1	0.875
chr1	9600001	9760000	A.1.2.1.2.1.1.1.2.1.2	0.866017052375152	.	9600001	9760000	#FF4848	1	0.875
chr1	9760001	10120000	A.1.2.1.2.1.1.2.2.1.1	0.857490864799026	.	9760001	10120000	#FF4848	1	0.875
chr1	10120001	10480000	A.1.1.2.1.2.2.2.1.2.2	0.940316686967113	.	10120001	10480000	#FF0000	1	1
chr1	10480001	11040000	A.1.1.2.1.2.2.2.1.2.1	0.941534713763703	.	10480001	11040000	#FF0000	1	1
chr1	11040001	11280000	A.1.1.2.2.1.2.2.2.1	0.919610231425091	.	11040001	11280000	#FF0000	1	1
chr1	11280001	11720000	A.1.1.2.1.2.1.1.1.2.2	0.962241169305725	.	11280001	11720000	#FF0000	1	1
chr1	11720001	12080000	A.1.1.2.1.2.2.2.1.1	0.942752740560292	.	11720001	12080000	#FF0000	1	1
chr1	12080001	12320000	A.1.2.1.1.2.1.2.2.2	0.880633373934227	.	12080001	12320000	#FF4848	1	0.875
chr1	12320001	12520000	A.2.2.2.2.1.2.1.1	0.453105968331303	.	12320001	12520000	#FFDADA	1	0.625
chr1	12520001	12840000	A.2.2.1.2.2.2.2.1	0.496954933008526	.	12520001	12840000	#FFDADA	1	0.625
chr1	12840001	12920000	B.1.2.2.2.1.2.2	0.261875761266748	.	12840001	12920000	#9191FF	1	0.375
chr1	13160001	13200000	B.1.2.2.2.1.2.2	0.261875761266748	.	13160001	13200000	#9191FF	1	0.375
chr1	13760001	13800000	B.1.2.2.2.1.2.2	0.261875761266748	.	13760001	13800000	#9191FF	1	0.375
chr1	13800001	14200000	A.2.2.2.2.1.2.1.2	0.451887941534714	.	13800001	14200000	#FFDADA	1	0.625
chr1	14200001	14600000	B.1.1.1.1.2.1.2	0.416565164433618	.	14200001	14600000	#DADAFF	1	0.5
chr1	14600001	14920000	A.2.2.1.2.2.2.1.2.1.2	0.499390986601705	.	14600001	14920000	#FFDADA	1	0.625
chr1	14920001	15200000	A.2.2.1.2.1.1.2.1	0.531059683313033	.	14920001	15200000	#FFDADA	1	0.625
chr1	15200001	15440000	A.2.1.1.2.1.1.2.1.1	0.680876979293544	.	15200001	15440000	#FF9191	1	0.75
chr1	15440001	15680000	A.2.1.1.2.2.1.2.2.2.2	0.660170523751523	.	15440001	15680000	#FF9191	1	0.75
chr1	15680001	15840000	A.1.2.1.2.2.1.1.2.2.2	0.830694275274056	.	15680001	15840000	#FF4848	1	0.875
chr1	15840001	16120000	A.1.1.2.1.2.1.2.2.1.2.2	0.94762484774665	.	15840001	16120000	#FF0000	1	1
chr1	16120001	16800000	A.1.1.1.1.2.2.1	0.997563946406821	.	16120001	16800000	#FF0000	1	1
chr1	16800001	16920000	A.1.2.2.2.2.2.1.1.1	0.725943970767357	.	16800001	16920000	#FF4848	1	0.875
chr1	16920001	17080000	A.1.2.2.2.2.1.2.2.2.2.1.1	0.729598051157126	.	16920001	17080000	#FF4848	1	0.875
chr1	17080001	17120000	A.1.1.2.2.1.1.1.2.1.1	0.935444579780755	.	17080001	17120000	#FF0000	1	1
chr1	17200001	17720000	A.1.1.2.2.1.1.1.2.1.1	0.935444579780755	.	17200001	17720000	#FF0000	1	1
chr1	17720001	17920000	A.1.2.1.2.2.2.2.1	0.81973203410475	.	17720001	17920000	#FF4848	1	0.875
chr1	17920001	18200000	A.1.2.1.1.2.1.2.1	0.883069427527406	.	17920001	18200000	#FF4848	1	0.875
chr1	18200001	18720000	A.1.2.1.2.2.1.1.2.1	0.833130328867235	.	18200001	18720000	#FF4848	1	0.875
chr1	18720001	18920000	A.1.2.2.2.1.1.1.2.1.2	0.763702801461632	.	18720001	18920000	#FF4848	1	0.875
chr1	18920001	19240000	A.1.2.1.2.1.1.1.1.2.1.2.2	0.87088915956151	.	18920001	19240000	#FF4848	1	0.875
chr1	19240001	19440000	A.1.2.1.2.1.2.1.2.2	0.847746650426309	.	19240001	19440000	#FF4848	1	0.875
chr1	19440001	19600000	A.1.2.1.2.1.2.1.1.1.1	0.853836784409257	.	19440001	19600000	#FF4848	1	0.875
chr1	19600001	19840000	A.1.2.2.2.1.1.1.2.1.1	0.764920828258222	.	19600001	19840000	#FF4848	1	0.875
chr1	19840001	20040000	A.1.2.2.2.2.1.2.1.1.1	0.735688185140073	.	19840001	20040000	#FF4848	1	0.875
chr1	20040001	20240000	A.1.2.2.2.1.1.2.1.2.1	0.760048721071864	.	20040001	20240000	#FF4848	1	0.875
chr1	20240001	20440000	A.2.2.2.2.1.2.2.1.1.2	0.449451887941535	.	20240001	20440000	#FFDADA	1	0.625
chr1	20440001	20520000	A.2.1.2.1.2.1.1.1	0.618757612667479	.	20440001	20520000	#FF9191	1	0.75
chr1	20520001	20840000	A.1.2.2.2.2.1.1.2.1.2	0.739342265529842	.	20520001	20840000	#FF4848	1	0.875
chr1	20840001	21040000	A.1.2.2.2.2.1.2.2.2.2.2	0.727161997563946	.	20840001	21040000	#FF4848	1	0.875
chr1	21040001	21360000	A.1.2.1.2.1.2.2.1.2.1.1	0.844092570036541	.	21040001	21360000	#FF4848	1	0.875
chr1	21360001	21840000	A.1.1.2.2.1.1.1.1.1	0.937880633373934	.	21360001	21840000	#FF0000	1	1
chr1	21840001	22040000	A.1.2.1.2.2.1.1.2.2.1	0.831912302070646	.	21840001	22040000	#FF4848	1	0.875
chr1	22040001	22320000	A.1.2.1.2.2.1.2.2.1.2	0.825822168087698	.	22040001	22320000	#FF4848	1	0.875
chr1	22320001	22560000	A.1.2.1.2.2.1.2.1.2	0.828258221680877	.	22320001	22560000	#FF4848	1	0.875
chr1	22560001	22720000	A.1.2.1.2.2.1.2.2.2.1.2	0.823386114494519	.	22560001	22720000	#FF4848	1	0.875
chr1	22720001	22800000	A.2.2.1.1.1.2.1	0.555420219244823	.	22720001	22800000	#FFDADA	1	0.625
chr1	22800001	23040000	A.1.2.2.2.2.1.1.2.1.1.1	0.741778319123021	.	22800001	23040000	#FF4848	1	0.875
chr1	23040001	23320000	A.2.1.1.2.1.2.2.1.2	0.671132764920828	.	23040001	23320000	#FF9191	1	0.75
chr1	23320001	23600000	A.1.2.1.2.1.1.1.2.2.2	0.863580998781973	.	23320001	23600000	#FF4848	1	0.875
chr1	23600001	24040000	A.1.1.2.1.2.2.2.2	0.939098660170524	.	23600001	24040000	#FF0000	1	1
chr1	24040001	24120000	A.1.2.2.2.2.2.2.2	0.721071863580999	.	24040001	24120000	#FF4848	1	0.875
chr1	24120001	24280000	A.2.1.1.2.2.1.1.2.1	0.66626065773447	.	24120001	24280000	#FF9191	1	0.75
chr1	24280001	24480000	A.1.2.2.2.2.1.1.1.2.2	0.74299634591961	.	24280001	24480000	#FF4848	1	0.875
chr1	24480001	24920000	A.1.1.2.2.1.1.2.2	0.930572472594397	.	24480001	24920000	#FF0000	1	1
chr1	24920001	25200000	A.1.2.1.2.1.2.2.2.1.2.2	0.838002436053593	.	24920001	25200000	#FF4848	1	0.875
chr1	25200001	25600000	A.1.1.2.2.1.2.2.2.2.2.2	0.915956151035323	.	25200001	25600000	#FF0000	1	1
chr1	25600001	25720000	A.2.2.1.1.1.1.2	0.556638246041413	.	25600001	25720000	#FFDADA	1	0.625
chr1	25720001	26000000	A.1.2.1.2.2.1.1.1.1	0.835566382460414	.	25720001	26000000	#FF4848	1	0.875
chr1	26000001	26160000	A.1.2.2.2.2.1.1.2.2.1	0.738124238733252	.	26000001	26160000	#FF4848	1	0.875
chr1	26160001	26360000	A.1.2.2.2.2.1.1.2.1.1.2	0.740560292326431	.	26160001	26360000	#FF4848	1	0.875
chr1	26360001	26720000	A.1.1.2.1.2.1.1.2.1.1	0.961023142509135	.	26360001	26720000	#FF0000	1	1
chr1	26720001	26880000	A.1.2.1.2.1.1.1.1.1.2	0.874543239951279	.	26720001	26880000	#FF4848	1	0.875
chr1	26880001	27040000	A.1.2.1.2.1.1.1.2.2.1	0.864799025578563	.	26880001	27040000	#FF4848	1	0.875
chr1	27040001	27280000	A.1.1.2.1.2.1.2.2.2.1	0.946406820950061	.	27040001	27280000	#FF0000	1	1
chr1	27280001	27440000	A.1.2.1.2.1.1.2.1.2	0.858708891595615	.	27280001	27440000	#FF4848	1	0.875
chr1	27440001	28080000	A.1.1.2.1.1.1.2.1.2.2	0.981729598051157	.	27440001	28080000	#FF0000	1	1
chr1	28080001	28600000	A.1.1.2.1.1.1.2.1.2.1	0.982947624847747	.	28080001	28600000	#FF0000	1	1
chr1	28600001	28920000	A.1.2.1.2.1.2.2.2.2	0.836784409257004	.	28600001	28920000	#FF4848	1	0.875
chr1	28920001	29520000	A.1.1.2.1.1.1.2.2.1	0.980511571254568	.	28920001	29520000	#FF0000	1	1
chr1	29520001	29640000	A.2.1.1.2.1.1.1.1.1	0.685749086479903	.	29520001	29640000	#FF9191	1	0.75
chr1	29640001	29840000	A.2.1.1.2.2.2.1.2.2	0.654080389768575	.	29640001	29840000	#FF9191	1	0.75
chr1	29840001	29880000	A.2.1.2.1.2.2.1.1.2	0.612667478684531	.	29840001	29880000	#FF9191	1	0.75
chr1	30000001	30120000	A.2.1.2.1.2.2.1.1.2	0.612667478684531	.	30000001	30120000	#FF9191	1	0.75
chr1	30120001	30400000	A.2.1.1.2.2.1.2.2.2.1	0.661388550548112	.	30120001	30400000	#FF9191	1	0.75
chr1	30400001	30560000	A.2.1.1.2.1.2.2.2	0.669914738124239	.	30400001	30560000	#FF9191	1	0.75
chr1	30560001	30680000	A.2.2.1.1.1.1.1.1.2	0.559074299634592	.	30560001	30680000	#FFDADA	1	0.625
chr1	30680001	30960000	A.2.2.1.1.1.1.1.1.1	0.560292326431181	.	30680001	30960000	#FFDADA	1	0.625
chr1	30960001	31200000	A.2.2.1.1.1.2.2.1.2	0.552984165651644	.	30960001	31200000	#FFDADA	1	0.625
chr1	31200001	31400000	A.1.2.2.2.1.1.1.1.1.1	0.76857490864799	.	31200001	31400000	#FF4848	1	0.875
chr1	31400001	31640000	A.1.2.1.2.1.2.1.2.1.1	0.850182704019488	.	31400001	31640000	#FF4848	1	0.875
chr1	31640001	32040000	A.1.1.2.2.1.2.2.1.1.2.1	0.924482338611449	.	31640001	32040000	#FF0000	1	1
chr1	32040001	32280000	A.1.1.2.2.1.1.2.1	0.931790499390987	.	32040001	32280000	#FF0000	1	1
chr1	32280001	32440000	A.1.2.2.2.2.1.2.2.2.1	0.730816077953715	.	32280001	32440000	#FF4848	1	0.875
chr1	32440001	32640000	A.1.2.1.2.1.2.2.1.1.1	0.84652862362972	.	32440001	32640000	#FF4848	1	0.875
chr1	32640001	32800000	A.1.2.1.2.2.2.2.2.2	0.817295980511571	.	32640001	32800000	#FF4848	1	0.875
chr1	32800001	32880000	A.2.1.1.2.1.1.1.2.2	0.682095006090134	.	32800001	32880000	#FF9191	1	0.75
chr1	32880001	33000000	A.1.2.2.2.2.1.2.2.1	0.732034104750305	.	32880001	33000000	#FF4848	1	0.875
chr1	33000001	33080000	A.2.1.2.1.2.1.2.1	0.6163215590743	.	33000001	33080000	#FF9191	1	0.75
chr1	33080001	33320000	A.1.1.2.1.2.1.2.1.1.2.2	0.953714981729598	.	33080001	33320000	#FF0000	1	1
chr1	33320001	33600000	A.1.1.2.1.1.1.1.2.2	0.985383678440926	.	33320001	33600000	#FF0000	1	1
chr1	33600001	33960000	A.1.1.2.2.1.2.1.2.2	0.926918392204628	.	33600001	33960000	#FF0000	1	1
chr1	33960001	34120000	A.2.2.1.1.2.2.1	0.53958587088916	.	33960001	34120000	#FFDADA	1	0.625
chr1	34120001	34480000	A.2.1.2.1.1.1.1.1.2.2	0.643118148599269	.	34120001	34480000	#FF9191	1	0.75
chr1	34480001	34600000	A.2.2.2.2.1.1.1.1	0.459196102314251	.	34480001	34600000	#FFDADA	1	0.625
chr1	34600001	34760000	A.2.2.2.2.1.2.2.1.1.1	0.450669914738124	.	34600001	34760000	#FFDADA	1	0.625
chr1	34760001	35200000	A.2.1.2.1.1.1.1.1.2.1	0.644336175395859	.	34760001	35200000	#FF9191	1	0.75
chr1	35200001	35640000	A.1.1.2.2.2.2.2.2.2	0.902557856272838	.	35200001	35640000	#FF0000	1	1
chr1	35640001	36040000	A.1.1.2.1.2.1.2.1.1.2.1.1	0.956151035322777	.	35640001	36040000	#FF0000	1	1
chr1	36040001	36360000	A.1.1.2.2.1.2.2.1.1.2.2	0.92326431181486	.	36040001	36360000	#FF0000	1	1
chr1	36360001	36560000	A.1.2.1.2.1.1.2.2.1.2	0.856272838002436	.	36360001	36560000	#FF4848	1	0.875
chr1	36560001	36760000	A.1.2.1.2.1.2.2.1.2.1.2	0.842874543239951	.	36560001	36760000	#FF4848	1	0.875
chr1	36760001	36920000	A.1.2.1.2.1.2.1.2.1.2	0.848964677222899	.	36760001	36920000	#FF4848	1	0.875
chr1	36920001	37320000	A.1.2.1.2.1.1.1.1.2.1.1	0.873325213154689	.	36920001	37320000	#FF4848	1	0.875
chr1	37320001	37760000	A.1.2.2.1.1.1.2.1.1.2	0.807551766138855	.	37320001	37760000	#FF4848	1	0.875
chr1	37760001	37960000	A.1.2.2.2.1.1.2.1.2.2	0.758830694275274	.	37760001	37960000	#FF4848	1	0.875
chr1	37960001	38200000	A.1.2.2.2.2.1.1.1.1	0.745432399512789	.	37960001	38200000	#FF4848	1	0.875
chr1	38200001	38440000	A.1.1.2.2.1.2.2.2.2.2.1	0.917174177831912	.	38200001	38440000	#FF0000	1	1
chr1	38440001	38880000	A.1.2.1.1.2.1.1.1	0.886723507917174	.	38440001	38880000	#FF4848	1	0.875
chr1	38880001	39160000	A.2.1.1.2.2.1.1.1.2	0.66747868453106	.	38880001	39160000	#FF9191	1	0.75
chr1	39160001	39360000	A.2.1.1.2.1.2.1	0.673568818514007	.	39160001	39360000	#FF9191	1	0.75
chr1	39360001	39520000	A.1.2.2.2.1.2.1.2.2	0.750304506699147	.	39360001	39520000	#FF4848	1	0.875
chr1	39520001	39720000	A.1.2.2.2.2.1.1.2.2.2	0.736906211936663	.	39520001	39720000	#FF4848	1	0.875
chr1	39720001	39880000	A.1.2.1.2.1.2.1.1.2	0.851400730816078	.	39720001	39880000	#FF4848	1	0.875
chr1	39880001	40040000	A.1.2.2.2.2.1.2.1.1.2	0.734470158343484	.	39880001	40040000	#FF4848	1	0.875
chr1	40040001	40240000	A.1.1.2.2.1.1.1.1.2	0.936662606577345	.	40040001	40240000	#FF0000	1	1
chr1	40240001	40520000	A.1.2.2.2.2.1.1.1.2.1	0.7442143727162	.	40240001	40520000	#FF4848	1	0.875
chr1	40520001	40920000	A.1.1.2.1.2.1.2.2.1.1	0.950060901339829	.	40520001	40920000	#FF0000	1	1
chr1	40920001	41080000	A.2.2.1.1.2.1.1.2.1	0.545676004872107	.	40920001	41080000	#FFDADA	1	0.625
chr1	41080001	41320000	A.1.2.1.2.1.1.2.2.2	0.855054811205846	.	41080001	41320000	#FF4848	1	0.875
chr1	41320001	41480000	A.2.1.1.2.1.2.2.1.1	0.672350791717418	.	41320001	41480000	#FF9191	1	0.75
chr1	41480001	41560000	A.2.1.2.1.2.2.2.2.2	0.606577344701583	.	41480001	41560000	#FF9191	1	0.75
chr1	41560001	41760000	A.2.1.1.1.1.2.2.1	0.705237515225335	.	41560001	41760000	#FF9191	1	0.75
chr1	41760001	41920000	A.2.1.1.2.1.1.1.2.1	0.683313032886724	.	41760001	41920000	#FF9191	1	0.75
chr1	41920001	42320000	A.1.2.2.2.1.2.2.2.1	0.747868453105968	.	41920001	42320000	#FF4848	1	0.875
chr1	42320001	42640000	A.2.1.1.2.1.1.2.1.2.1	0.679658952496955	.	42320001	42640000	#FF9191	1	0.75
chr1	42640001	43120000	A.1.2.2.1.2.1.1.1.1	0.785627283800244	.	42640001	43120000	#FF4848	1	0.875
chr1	43120001	43200000	A.1.2.2.2.2.1.2.1.2	0.733252131546894	.	43120001	43200000	#FF4848	1	0.875
chr1	43200001	43640000	A.1.1.2.1.2.1.1.2.2	0.958587088915956	.	43200001	43640000	#FF0000	1	1
chr1	43640001	43920000	A.1.1.2.2.1.2.2.1.1.1	0.925700365408039	.	43640001	43920000	#FF0000	1	1
chr1	43920001	44240000	A.1.1.1.2.2.1	0.990255785627284	.	43920001	44240000	#FF0000	1	1
chr1	44240001	44480000	A.1.1.2.1.2.1.2.1.2.1	0.952496954933009	.	44240001	44480000	#FF0000	1	1
chr1	44480001	44680000	A.1.2.2.2.1.2.1.2.1.1	0.752740560292326	.	44480001	44680000	#FF4848	1	0.875
chr1	44680001	44920000	A.1.2.1.2.1.1.2.1.1.2.1	0.861144945188794	.	44680001	44920000	#FF4848	1	0.875
chr1	44920001	45200000	A.1.1.2.1.2.1.2.1.1.2.1.2	0.954933008526188	.	44920001	45200000	#FF0000	1	1
chr1	45200001	45520000	A.1.2.1.2.1.1.2.1.1.1	0.862362971985384	.	45200001	45520000	#FF4848	1	0.875
chr1	45520001	45720000	A.2.1.1.2.2.2.2.2.1	0.650426309378806	.	45520001	45720000	#FF9191	1	0.75
chr1	45720001	46000000	A.1.2.1.1.2.1.1.2.1	0.885505481120585	.	45720001	46000000	#FF4848	1	0.875
chr1	46000001	46280000	A.1.1.2.1.2.1.2.1.1.1	0.957369062119367	.	46000001	46280000	#FF0000	1	1
chr1	46280001	46520000	A.1.2.1.2.1.1.2.1.1.2.2	0.859926918392205	.	46280001	46520000	#FF4848	1	0.875
chr1	46520001	46800000	A.1.1.2.1.2.1.2.2.2.2	0.945188794153471	.	46520001	46800000	#FF0000	1	1
chr1	46800001	47240000	A.1.1.2.1.1.1.1.1	0.987819732034105	.	46800001	47240000	#FF0000	1	1
chr1	47240001	47520000	A.2.1.2.1.2.1.2.2	0.61510353227771	.	47240001	47520000	#FF9191	1	0.75
chr1	47520001	47640000	A.2.2.1.1.2.2.2.1	0.53836784409257	.	47520001	47640000	#FFDADA	1	0.625
chr1	47640001	47800000	A.1.2.2.1.2.2.2.1	0.775883069427527	.	47640001	47800000	#FF4848	1	0.875
chr1	47800001	48200000	A.1.2.2.1.2.2.2.2.1.1	0.774665042630938	.	47800001	48200000	#FF4848	1	0.875
chr1	48200001	48520000	A.2.1.2.1.1.1.2.1.1	0.638246041412911	.	48200001	48520000	#FF9191	1	0.75
chr1	48520001	48760000	B.1.2.1.1.2.1	0.321559074299635	.	48520001	48760000	#9191FF	1	0.375
chr1	48760001	48960000	B.2.1.1.2.1.2.2.1.1	0.197320341047503	.	48760001	48960000	#4848FF	1	0.25
chr1	48960001	49360000	B.2.1.1.1.1.1.1.2.2	0.237515225334957	.	48960001	49360000	#4848FF	1	0.25
chr1	49360001	49640000	B.2.2.2.1.1.1.1	0.0292326431181486	.	49360001	49640000	#0000FF	1	0.125
chr1	49640001	49840000	B.2.2.2.1.1.1.2.1	0.0280146163215591	.	49640001	49840000	#0000FF	1	0.125
chr1	49840001	49960000	B.2.2.2.1.2.2.1.1	0.0158343483556638	.	49840001	49960000	#0000FF	1	0.125
chr1	49960001	50120000	B.2.2.2.1.1.2.2.1.2	0.0219244823386114	.	49960001	50120000	#0000FF	1	0.125
chr1	50120001	50320000	B.2.2.2.1.2.2.2	0.0133982947624848	.	50120001	50320000	#0000FF	1	0.125
chr1	50320001	50800000	B.2.2.2.1.2.2.1.2	0.0146163215590743	.	50320001	50800000	#0000FF	1	0.125
chr1	50800001	51160000	B.1.1.1.2.2.1.2.2	0.397076735688185	.	50800001	51160000	#DADAFF	1	0.5
chr1	51160001	51400000	B.1.1.2.1.1.2.2.1.1	0.367844092570037	.	51160001	51400000	#DADAFF	1	0.5
chr1	51400001	51680000	B.1.1.2.1.1.2.2.1.2.2	0.365408038976857	.	51400001	51680000	#DADAFF	1	0.5
chr1	51680001	52000000	A.2.1.2.1.1.1.2.2.1.2	0.634591961023143	.	51680001	52000000	#FF9191	1	0.75
chr1	52000001	52240000	A.2.1.1.1.1.1.1.1.1	0.719853836784409	.	52000001	52240000	#FF9191	1	0.75
chr1	52240001	52560000	A.1.1.2.1.1.2.1.2.1.1	0.97320341047503	.	52240001	52560000	#FF0000	1	1
chr1	52560001	52800000	A.1.2.2.1.2.1.1.1.2	0.784409257003654	.	52560001	52800000	#FF4848	1	0.875
chr1	52800001	53400000	A.1.1.1.2.1.2	0.991473812423873	.	52800001	53400000	#FF0000	1	1
chr1	53400001	53520000	A.2.1.1.2.1.1.1.1.2	0.684531059683313	.	53400001	53520000	#FF9191	1	0.75
chr1	53520001	53680000	A.1.2.1.2.2.2.1	0.82095006090134	.	53520001	53680000	#FF4848	1	0.875
chr1	53680001	53920000	A.1.1.1.2.2.2	0.989037758830694	.	53680001	53920000	#FF0000	1	1
chr1	53920001	54240000	A.1.1.2.1.1.1.2.2.2	0.979293544457978	.	53920001	54240000	#FF0000	1	1
chr1	54240001	54400000	A.1.1.2.1.2.1.2.2.1.2.1	0.94884287454324	.	54240001	54400000	#FF0000	1	1
chr1	54400001	55000000	A.1.1.1.1.2.2.2.1.1	0.996345919610231	.	54400001	55000000	#FF0000	1	1
chr1	55000001	55360000	A.1.1.1.2.1.1	0.992691839220463	.	55000001	55360000	#FF0000	1	1
chr1	55360001	55560000	A.1.2.1.1.1.2.1.2.2	0.891595615103532	.	55360001	55560000	#FF4848	1	0.875
chr1	55560001	55760000	A.2.1.1.1.1.2.2.2	0.704019488428745	.	55560001	55760000	#FF9191	1	0.75
chr1	55760001	56040000	B.1.1.2.2.1.1.2.2	0.348355663824604	.	55760001	56040000	#DADAFF	1	0.5
chr1	56040001	56400000	B.2.1.1.1.1.1.1.2.1.2	0.238733252131547	.	56040001	56400000	#4848FF	1	0.25
chr1	56400001	56600000	B.1.2.1.1.1.2.2	0.322777101096224	.	56400001	56600000	#9191FF	1	0.375
chr1	56600001	57080000	A.2.2.2.1.2.2.2.1.1.2	0.466504263093788	.	56600001	57080000	#FFDADA	1	0.625
chr1	57080001	57280000	B.1.1.1.2.2.1.2.1.1.1.1	0.403166869671133	.	57080001	57280000	#DADAFF	1	0.5
chr1	57280001	57520000	B.1.1.2.2.1.1.1	0.350791717417783	.	57280001	57520000	#DADAFF	1	0.5
chr1	57520001	57920000	A.2.2.2.1.2.1.1.1.1.2.1	0.483556638246041	.	57520001	57920000	#FFDADA	1	0.625
chr1	57920001	58120000	A.2.2.2.1.1.2.1.1	0.489646772228989	.	57920001	58120000	#FFDADA	1	0.625
chr1	58120001	58680000	A.2.2.2.1.1.2.2	0.48721071863581	.	58120001	58680000	#FFDADA	1	0.625
chr1	58680001	58960000	A.2.2.2.1.2.2.1.2.1	0.470158343483557	.	58680001	58960000	#FFDADA	1	0.625
chr1	58960001	59120000	A.2.2.2.1.2.1.1.1.1.1.2	0.484774665042631	.	58960001	59120000	#FFDADA	1	0.625
chr1	59120001	59600000	A.2.1.2.1.1.1.1.1.1.2	0.645554202192448	.	59120001	59600000	#FF9191	1	0.75
chr1	59600001	59760000	A.2.2.2.1.2.1.1.1.2.2	0.479902557856273	.	59600001	59760000	#FFDADA	1	0.625
chr1	59760001	60000000	B.1.1.1.2.2.1.1.2.1	0.405602923264312	.	59760001	60000000	#DADAFF	1	0.5
chr1	60000001	60240000	B.1.1.1.2.1.2.2	0.408038976857491	.	60000001	60240000	#DADAFF	1	0.5
chr1	60240001	60600000	B.1.1.2.1.1.2.2.2.1.2.1	0.360535931790499	.	60240001	60600000	#DADAFF	1	0.5
chr1	60600001	60760000	B.2.1.1.2.2.1.1.2.2.1.1	0.187576126674787	.	60600001	60760000	#4848FF	1	0.25
chr1	60760001	61040000	B.2.2.1.1.2.2.1.2.1.1	0.0828258221680877	.	60760001	61040000	#0000FF	1	0.125
chr1	61040001	61280000	B.2.1.1.2.2.2.2.1.1	0.174177831912302	.	61040001	61280000	#4848FF	1	0.25
chr1	61280001	61440000	B.1.1.1.2.2.1.2.1.1.1.2.2	0.400730816077954	.	61280001	61440000	#DADAFF	1	0.5
chr1	61440001	61760000	A.2.2.2.1.1.1.2	0.490864799025579	.	61440001	61760000	#FFDADA	1	0.625
chr1	61760001	62160000	A.2.2.2.1.1.1.1.2.1	0.493300852618758	.	61760001	62160000	#FFDADA	1	0.625
chr1	62160001	62400000	A.2.1.1.1.2.1.2.1	0.695493300852619	.	62160001	62400000	#FF9191	1	0.75
chr1	62400001	62640000	A.1.2.2.1.2.1.2.1	0.781973203410475	.	62400001	62640000	#FF4848	1	0.875
chr1	62640001	62920000	A.1.1.2.2.2.1.2.2	0.908647990255786	.	62640001	62920000	#FF0000	1	1
chr1	62920001	63240000	A.1.2.2.1.2.1.1.2	0.783191230207065	.	62920001	63240000	#FF4848	1	0.875
chr1	63240001	64000000	A.1.1.2.1.1.2.2	0.967113276492083	.	63240001	64000000	#FF0000	1	1
chr1	64000001	64200000	A.2.1.2.1.1.1.1.1.1.1	0.646772228989038	.	64000001	64200000	#FF9191	1	0.75
chr1	64200001	64560000	A.2.1.1.1.1.1.2.2	0.710109622411693	.	64200001	64560000	#FF9191	1	0.75
chr1	64560001	64720000	A.2.1.2.1.1.2.1.2.2	0.624847746650426	.	64560001	64720000	#FF9191	1	0.75
chr1	64720001	64920000	A.2.2.1.2.1.1.2.2.1.2	0.527405602923264	.	64720001	64920000	#FFDADA	1	0.625
chr1	64920001	65320000	A.1.2.2.1.2.2.2.2.1.2.2	0.771010962241169	.	64920001	65320000	#FF4848	1	0.875
chr1	65320001	65480000	A.2.1.2.1.1.1.1.2.1.2	0.64068209500609	.	65320001	65480000	#FF9191	1	0.75
chr1	65480001	65680000	A.2.1.2.2.2.2.2.2.2	0.561510353227771	.	65480001	65680000	#FF9191	1	0.75
chr1	65680001	65840000	B.1.1.2.1.1.2.1.1	0.371498172959805	.	65680001	65840000	#DADAFF	1	0.5
chr1	65840001	65920000	B.1.1.2.1.1.1.2.1.2	0.377588306942753	.	65840001	65920000	#DADAFF	1	0.5
chr1	65920001	66120000	B.1.2.2.2.2.1.2.1.1	0.2557856272838	.	65920001	66120000	#9191FF	1	0.375
chr1	66120001	66240000	B.2.1.1.1.2.2.2.1.1.1.1.2	0.213154689403167	.	66120001	66240000	#4848FF	1	0.25
chr1	66240001	66440000	B.2.2.1.1.2.1.2	0.0864799025578563	.	66240001	66440000	#0000FF	1	0.125
chr1	66440001	66640000	B.2.2.1.1.2.2.2.2.1	0.074299634591961	.	66440001	66640000	#0000FF	1	0.125
chr1	66640001	67000000	B.2.1.1.1.1.1.1.1	0.241169305724726	.	66640001	67000000	#4848FF	1	0.25
chr1	67000001	67240000	B.2.1.1.1.1.1.2.2	0.233861144945189	.	67000001	67240000	#4848FF	1	0.25
chr1	67240001	67400000	B.1.2.2.1.2.1.1.1.1.2	0.287454323995128	.	67240001	67400000	#9191FF	1	0.375
chr1	67400001	67600000	B.1.1.1.2.2.1.2.1.1.2	0.399512789281364	.	67400001	67600000	#DADAFF	1	0.5
chr1	67600001	67760000	B.1.1.1.2.2.1.2.1.1.1.2.1	0.401948842874543	.	67600001	67760000	#DADAFF	1	0.5
chr1	67760001	67960000	A.2.1.2.1.1.1.2.2.1.1	0.635809987819732	.	67760001	67960000	#FF9191	1	0.75
chr1	67960001	68240000	A.2.2.1.2.2.1.2.1.1.2	0.509135200974421	.	67960001	68240000	#FFDADA	1	0.625
chr1	68240001	68520000	B.1.2.2.2.2.1.1.1.2.2	0.258221680876979	.	68240001	68520000	#9191FF	1	0.375
chr1	68520001	68800000	B.1.2.2.2.2.2.2.2	0.242387332521315	.	68520001	68800000	#9191FF	1	0.375
chr1	68800001	69240000	B.2.2.1.1.2.1.1.1.2	0.0901339829476248	.	68800001	69240000	#0000FF	1	0.125
chr1	69240001	69600000	B.2.1.2.2.2.1.1.1	0.121802679658953	.	69240001	69600000	#4848FF	1	0.25
chr1	69600001	69880000	B.2.2.1.1.2.1.1.1.1	0.0913520097442144	.	69600001	69880000	#0000FF	1	0.125
chr1	69880001	70280000	B.2.2.1.1.2.2.2.1.1	0.0779537149817296	.	69880001	70280000	#0000FF	1	0.125
chr1	70280001	70440000	B.2.1.1.1.2.2.2.2.2	0.20584652862363	.	70280001	70440000	#4848FF	1	0.25
chr1	70440001	70720000	B.1.1.2.1.1.2.2.1.2.1	0.366626065773447	.	70440001	70720000	#DADAFF	1	0.5
chr1	70720001	70960000	A.2.2.1.2.2.1.2.1.2	0.507917174177832	.	70720001	70960000	#FFDADA	1	0.625
chr1	70960001	71160000	B.1.2.2.2.2.2.2.1.2	0.243605359317905	.	70960001	71160000	#9191FF	1	0.375
chr1	71160001	71560000	B.2.1.1.2.2.2.2.1.2.1.2	0.171741778319123	.	71160001	71560000	#4848FF	1	0.25
chr1	71560001	72000000	B.2.2.2.2.1.2.1	0.0097442143727162	.	71560001	72000000	#0000FF	1	0.125
chr1	72000001	72480000	B.2.1.1.2.2.2.2.2	0.169305724725944	.	72000001	72480000	#4848FF	1	0.25
chr1	72480001	72600000	B.1.2.2.2.1.1.2.2	0.265529841656516	.	72480001	72600000	#9191FF	1	0.375
chr1	72600001	72760000	B.2.2.1.1.2.2.2.1.2.1	0.0767356881851401	.	72600001	72760000	#0000FF	1	0.125
chr1	72760001	72880000	B.2.2.1.1.1.1.2.1	0.099878197320341	.	72760001	72880000	#0000FF	1	0.125
chr1	72880001	73160000	B.2.2.1.1.2.2.1.1.1	0.0852618757612667	.	72880001	73160000	#0000FF	1	0.125
chr1	73160001	73560000	B.2.1.1.1.1.2.2.2	0.221680876979294	.	73160001	73560000	#4848FF	1	0.25
chr1	73560001	73880000	B.2.2.1.1.1.1.1.2.1	0.10231425091352	.	73560001	73880000	#0000FF	1	0.125
chr1	73880001	74160000	B.2.2.1.1.2.2.1.1.2	0.0840438489646772	.	73880001	74160000	#0000FF	1	0.125
chr1	74160001	74240000	B.2.2.1.1.1.1.2.2.2.1.2	0.0962241169305725	.	74160001	74240000	#0000FF	1	0.125
chr1	74240001	74560000	B.2.2.1.1.2.2.2.1.2.2	0.0755176613885506	.	74240001	74560000	#0000FF	1	0.125
chr1	74560001	74800000	B.2.2.1.1.2.2.1.2.2	0.0791717417783191	.	74560001	74800000	#0000FF	1	0.125
chr1	74800001	75000000	B.2.2.2.2.1.1.1	0.0121802679658952	.	74800001	75000000	#0000FF	1	0.125
chr1	75000001	75240000	B.2.2.1.1.2.2.1.2.1.2.1	0.0816077953714982	.	75000001	75240000	#0000FF	1	0.125
chr1	75240001	75400000	B.2.1.1.2.2.1.1.2.1.1	0.190012180267966	.	75240001	75400000	#4848FF	1	0.25
chr1	75400001	75680000	B.2.1.1.1.1.1.2.1.1	0.236297198538368	.	75400001	75680000	#4848FF	1	0.25
chr1	75680001	75840000	B.2.2.1.1.2.2.2.2.2	0.0730816077953715	.	75680001	75840000	#0000FF	1	0.125
chr1	75840001	76120000	B.2.1.1.2.2.2.2.1.2.1.1	0.172959805115713	.	75840001	76120000	#4848FF	1	0.25
chr1	76120001	76280000	B.1.2.2.1.1.1.1.1	0.300852618757613	.	76120001	76280000	#9191FF	1	0.375
chr1	76280001	76520000	B.1.2.1.1.1.2.1.1.2	0.326431181485993	.	76280001	76520000	#9191FF	1	0.375
chr1	76520001	77040000	B.1.2.1.1.1.2.1.2.2	0.323995127892814	.	76520001	77040000	#9191FF	1	0.375
chr1	77040001	77360000	B.1.2.2.2.2.1.2.2.1	0.253349573690621	.	77040001	77360000	#9191FF	1	0.375
chr1	77360001	77640000	B.1.1.2.1.1.2.2.2.1.1.2.1	0.362971985383678	.	77360001	77640000	#DADAFF	1	0.5
chr1	77640001	78040000	B.1.1.2.1.1.1.2.2.1.1	0.376370280146163	.	77640001	78040000	#DADAFF	1	0.5
chr1	78040001	78440000	A.2.1.1.1.1.2.1.2	0.706455542021925	.	78040001	78440000	#FF9191	1	0.75
chr1	78440001	78560000	B.1.1.2.1.1.1.1.2.1	0.3836784409257	.	78440001	78560000	#DADAFF	1	0.5
chr1	78560001	78760000	B.2.1.1.1.2.2.2.1.2.1	0.209500609013398	.	78560001	78760000	#4848FF	1	0.25
chr1	78760001	79080000	B.2.2.2.2.1.2.2	0.00852618757612668	.	78760001	79080000	#0000FF	1	0.125
chr1	79080001	79240000	B.2.2.1.1.2.2.1.2.1.2.2	0.0803897685749086	.	79080001	79240000	#0000FF	1	0.125
chr1	79240001	79680000	B.2.2.2.2.1.1.2	0.0109622411693057	.	79240001	79680000	#0000FF	1	0.125
chr1	79680001	79880000	B.2.1.1.1.2.2.2.1.1.2	0.210718635809988	.	79680001	79880000	#4848FF	1	0.25
chr1	79880001	80120000	B.2.1.1.1.1.2.1.1.1.1.2	0.23020706455542	.	79880001	80120000	#4848FF	1	0.25
chr1	80120001	80320000	B.2.1.1.1.2.2.1	0.215590742996346	.	80120001	80320000	#4848FF	1	0.25
chr1	80320001	80600000	B.2.1.1.1.2.2.2.2.1	0.207064555420219	.	80320001	80600000	#4848FF	1	0.25
chr1	80600001	80760000	B.2.1.1.1.2.2.2.1.1.1.1.1	0.214372716199756	.	80600001	80760000	#4848FF	1	0.25
chr1	80760001	80920000	B.2.1.1.2.2.1.2.1.2.2	0.17904993909866	.	80760001	80920000	#4848FF	1	0.25
chr1	80920001	81280000	B.2.1.1.2.2.2.2.1.2.2	0.170523751522533	.	80920001	81280000	#4848FF	1	0.25
chr1	81280001	81520000	B.1.2.1.2.1.2.1.1	0.313032886723508	.	81280001	81520000	#9191FF	1	0.375
chr1	81520001	81720000	B.1.1.2.1.1.1.1.1.2	0.38489646772229	.	81520001	81720000	#DADAFF	1	0.5
chr1	81720001	82080000	A.2.2.2.1.2.1.1.1.1.1.1	0.48599269183922	.	81720001	82080000	#FFDADA	1	0.625
chr1	82080001	82280000	A.2.2.2.1.2.1.1.2.2.2.2.2	0.473812423873325	.	82080001	82280000	#FFDADA	1	0.625
chr1	82280001	82440000	B.1.1.1.2.2.2.1.2.1	0.393422655298417	.	82280001	82440000	#DADAFF	1	0.5
chr1	82440001	82720000	B.1.1.2.1.1.2.1.2.2	0.369062119366626	.	82440001	82720000	#DADAFF	1	0.5
chr1	82720001	82880000	B.2.1.1.1.2.2.2.1.1.1.2	0.211936662606577	.	82720001	82880000	#4848FF	1	0.25
chr1	82880001	83240000	B.2.1.1.2.2.1.1.2.1.2	0.188794153471376	.	82880001	83240000	#4848FF	1	0.25
chr1	83240001	83640000	B.2.1.1.1.1.2.1.1.1.2.2	0.227771010962241	.	83240001	83640000	#4848FF	1	0.25
chr1	83640001	83920000	B.2.1.1.1.2.1.2	0.216808769792935	.	83640001	83920000	#4848FF	1	0.25
chr1	83920001	84360000	B.1.1.2.1.1.2.2.2.2.2.2	0.355663824604141	.	83920001	84360000	#DADAFF	1	0.5
chr1	84360001	84640000	B.1.2.2.2.2.1.2.1.2	0.254567600487211	.	84360001	84640000	#9191FF	1	0.375
chr1	84640001	84880000	B.1.2.2.2.2.2.2.1.1	0.244823386114495	.	84640001	84880000	#9191FF	1	0.375
chr1	84880001	85440000	B.1.1.1.2.2.1.1.2.2	0.404384896467722	.	84880001	85440000	#DADAFF	1	0.5
chr1	85440001	85680000	A.2.2.2.1.1.1.1.2.2	0.492082825822168	.	85440001	85680000	#FFDADA	1	0.625
chr1	85680001	86080000	A.2.2.2.1.1.1.1.1	0.494518879415347	.	85680001	86080000	#FFDADA	1	0.625
chr1	86080001	86480000	B.2.1.1.1.1.1.2.1.2	0.235079171741778	.	86080001	86480000	#4848FF	1	0.25
chr1	86480001	86800000	B.2.1.1.2.2.1.1.1.1.2	0.192448233861145	.	86480001	86800000	#4848FF	1	0.25
chr1	86800001	87200000	B.1.2.2.2.2.1.1.1.2.1	0.259439707673569	.	86800001	87200000	#9191FF	1	0.375
chr1	87200001	87560000	A.2.2.2.1.2.1.1.2.2.2.1	0.476248477466504	.	87200001	87560000	#FFDADA	1	0.625
chr1	87560001	88000000	B.1.1.2.1.1.2.2.2.1.1.2.2	0.361753958587089	.	87560001	88000000	#DADAFF	1	0.5
chr1	88000001	88200000	B.1.2.2.1.1.1.1.2	0.299634591961023	.	88000001	88200000	#9191FF	1	0.375
chr1	88200001	88600000	B.1.2.2.2.2.1.2.2.2	0.252131546894032	.	88200001	88600000	#9191FF	1	0.375
chr1	88600001	88880000	B.2.1.1.1.2.2.2.1.2.2	0.208282582216809	.	88600001	88880000	#4848FF	1	0.25
chr1	88880001	89160000	B.1.2.2.2.2.1.1.1.1	0.260657734470158	.	88880001	89160000	#9191FF	1	0.375
chr1	89160001	89360000	A.2.2.2.1.2.1.1.2.1	0.478684531059683	.	89160001	89360000	#FFDADA	1	0.625
chr1	89360001	89480000	B.1.1.2.1.1.1.1.1.1	0.386114494518879	.	89360001	89480000	#DADAFF	1	0.5
chr1	89480001	89920000	B.2.1.1.1.1.2.2.1.2	0.222898903775883	.	89480001	89920000	#4848FF	1	0.25
chr1	89920001	90240000	A.2.2.2.1.2.1.1.2.2.2.2.1	0.475030450669915	.	89920001	90240000	#FFDADA	1	0.625
chr1	90240001	90520000	A.2.2.1.2.2.1.2.1.1.1	0.510353227771011	.	90240001	90520000	#FFDADA	1	0.625
chr1	90520001	90800000	B.1.1.2.1.1.2.2.2.1.2.2	0.35931790499391	.	90520001	90800000	#DADAFF	1	0.5
chr1	90800001	91000000	B.1.2.1.2.2.1.2.2.2	0.303288672350792	.	90800001	91000000	#9191FF	1	0.375
chr1	91000001	91160000	B.1.1.2.1.1.1.1.2.2.1	0.382460414129111	.	91000001	91160000	#DADAFF	1	0.5
chr1	91160001	91440000	A.2.2.1.2.1.1.2.2.1.1.1	0.529841656516443	.	91160001	91440000	#FFDADA	1	0.625
chr1	91440001	91600000	A.2.2.2.1.2.1.1.2.2.1	0.477466504263094	.	91440001	91600000	#FFDADA	1	0.625
chr1	91600001	91760000	A.2.2.2.2.2.1.2.1.1.1	0.440925700365408	.	91600001	91760000	#FFDADA	1	0.625
chr1	91760001	92000000	A.2.1.2.1.1.2.2.1.2.2	0.621193666260658	.	91760001	92000000	#FF9191	1	0.75
chr1	92000001	92160000	A.2.2.1.1.2.1.1.1.2	0.546894031668697	.	92000001	92160000	#FFDADA	1	0.625
chr1	92160001	92480000	A.2.1.1.1.2.1.2.2	0.694275274056029	.	92160001	92480000	#FF9191	1	0.75
chr1	92480001	92800000	A.2.1.2.1.1.2.1.2.1.2	0.626065773447016	.	92480001	92800000	#FF9191	1	0.75
chr1	92800001	93280000	A.2.1.2.1.1.2.1.2.1.1.1	0.628501827040195	.	92800001	93280000	#FF9191	1	0.75
chr1	93280001	93680000	A.1.2.1.1.2.2.2	0.876979293544458	.	93280001	93680000	#FF4848	1	0.875
chr1	93680001	93760000	A.2.1.2.1.1.2.2.1.2.1	0.622411693057247	.	93680001	93760000	#FF9191	1	0.75
chr1	93760001	93960000	A.1.2.2.2.1.2.1.1.1.1	0.756394640682095	.	93760001	93960000	#FF4848	1	0.875
chr1	93960001	94360000	A.1.2.2.1.2.2.2.2.1.2.1.2	0.772228989037759	.	93960001	94360000	#FF4848	1	0.875
chr1	94360001	94840000	A.2.1.1.1.1.2.1.1.2	0.707673568818514	.	94360001	94840000	#FF9191	1	0.75
chr1	94840001	94920000	A.2.2.1.1.2.1.2.2	0.540803897685749	.	94840001	94920000	#FFDADA	1	0.625
chr1	94920001	95120000	A.2.2.1.1.2.1.2.1.2	0.542021924482339	.	94920001	95120000	#FFDADA	1	0.625
chr1	95120001	95280000	A.2.1.2.1.1.2.2.1.1	0.623629719853837	.	95120001	95280000	#FF9191	1	0.75
chr1	95280001	95560000	A.2.1.2.1.1.1.1.2.1.1	0.64190012180268	.	95280001	95560000	#FF9191	1	0.75
chr1	95560001	95680000	B.1.1.1.2.2.2.1.1.2	0.394640682095006	.	95560001	95680000	#DADAFF	1	0.5
chr1	95680001	95880000	B.2.1.1.1.1.2.1.1.1.2.1	0.228989037758831	.	95680001	95880000	#4848FF	1	0.25
chr1	95880001	96160000	B.1.2.2.2.1.1.1.1	0.276492082825822	.	95880001	96160000	#9191FF	1	0.375
chr1	96160001	96520000	B.1.2.2.2.2.2.1.1.1.2	0.249695493300853	.	96160001	96520000	#9191FF	1	0.375
chr1	96520001	96600000	B.1.2.1.2.2.2	0.302070645554202	.	96520001	96600000	#9191FF	1	0.375
chr1	96600001	97000000	B.1.2.1.2.2.1.2.1	0.305724725943971	.	96600001	97000000	#9191FF	1	0.375
chr1	97000001	97320000	B.1.1.1.2.2.1.1.1	0.406820950060901	.	97000001	97320000	#DADAFF	1	0.5
chr1	97320001	97560000	B.2.1.1.1.1.2.1.1.1.1.1.2	0.23142509135201	.	97320001	97560000	#4848FF	1	0.25
chr1	97560001	97800000	B.2.1.1.2.2.1.2.1.1.1	0.183922046285018	.	97560001	97800000	#4848FF	1	0.25
chr1	97800001	98120000	B.2.1.1.2.2.1.1.2.2.2	0.185140073081608	.	97800001	98120000	#4848FF	1	0.25
chr1	98120001	98240000	B.2.2.1.1.1.1.1.1.1	0.104750304506699	.	98120001	98240000	#0000FF	1	0.125
chr1	98240001	98640000	B.2.1.1.2.2.2.1.2	0.175395858708892	.	98240001	98640000	#4848FF	1	0.25
chr1	98640001	98960000	B.2.1.1.1.1.2.2.1.1	0.224116930572473	.	98640001	98960000	#4848FF	1	0.25
chr1	98960001	99040000	B.1.1.2.1.1.1.2.2.1.2.2	0.373934226552984	.	98960001	99040000	#DADAFF	1	0.5
chr1	99040001	99280000	B.2.1.1.2.2.1.1.2.2.1.2	0.186358099878197	.	99040001	99280000	#4848FF	1	0.25
chr1	99280001	99440000	B.1.2.2.2.2.2.1.1.1.1	0.250913520097442	.	99280001	99440000	#9191FF	1	0.375
chr1	99440001	99640000	B.2.1.1.2.2.1.2.1.2.1	0.18026796589525	.	99440001	99640000	#4848FF	1	0.25
chr1	99640001	99920000	B.2.2.1.1.1.1.2.2.2.1.1	0.097442143727162	.	99640001	99920000	#0000FF	1	0.125
chr1	99920001	100240000	B.1.2.1.2.2.1.2.2.1	0.304506699147381	.	99920001	100240000	#9191FF	1	0.375
chr1	100240001	100560000	A.2.2.2.1.2.1.2	0.472594397076736	.	100240001	100560000	#FFDADA	1	0.625
chr1	100560001	100920000	A.2.1.2.1.1.1.1.2.2	0.639464068209501	.	100560001	100920000	#FF9191	1	0.75
chr1	100920001	101000000	B.1.1.1.1.1.1.2	0.423873325213155	.	100920001	101000000	#DADAFF	1	0.5
chr1	101000001	101320000	B.1.2.2.2.2.1.1.2	0.25700365408039	.	101000001	101320000	#9191FF	1	0.375
chr1	101320001	101920000	B.1.1.2.1.1.2.2.2.1.1.1	0.364190012180268	.	101320001	101920000	#DADAFF	1	0.5
chr1	101920001	102160000	B.1.2.2.2.2.2.1.2.2	0.246041412911084	.	101920001	102160000	#9191FF	1	0.375
chr1	102160001	102520000	B.2.2.1.1.1.1.2.2.1	0.0986601705237515	.	102160001	102520000	#0000FF	1	0.125
chr1	102520001	102640000	B.1.2.2.2.1.1.2.1.2.1.2	0.267965895249695	.	102520001	102640000	#9191FF	1	0.375
chr1	102640001	103000000	B.2.2.1.1.1.1.2.2.2.2	0.095006090133983	.	102640001	103000000	#0000FF	1	0.125
chr1	103000001	103520000	B.2.2.1.1.1.1.1.2.2	0.101096224116931	.	103000001	103520000	#0000FF	1	0.125
chr1	103520001	103760000	B.2.1.1.2.2.1.2.1.1.2.2	0.181485992691839	.	103520001	103760000	#4848FF	1	0.25
chr1	103760001	103800000	B.2.1.1.1.2.1.1.2	0.218026796589525	.	103760001	103800000	#4848FF	1	0.25
chr1	103880001	103920000	B.2.1.1.1.2.1.1.2	0.218026796589525	.	103880001	103920000	#4848FF	1	0.25
chr1	104000001	104120000	B.2.1.1.1.2.1.1.2	0.218026796589525	.	104000001	104120000	#4848FF	1	0.25
chr1	104120001	104160000	B.2.2.1.1.1.2.1	0.0937880633373934	.	104120001	104160000	#0000FF	1	0.125
chr1	104280001	104520000	B.2.2.1.1.1.2.1	0.0937880633373934	.	104280001	104520000	#0000FF	1	0.125
chr1	104520001	104640000	B.2.2.1.1.1.2.2	0.0925700365408039	.	104520001	104640000	#0000FF	1	0.125
chr1	104640001	104800000	B.2.2.2.1.1.2.1.1	0.02557856272838	.	104640001	104800000	#0000FF	1	0.125
chr1	104800001	105120000	B.2.2.2.1.1.2.1.2	0.0243605359317905	.	104800001	105120000	#0000FF	1	0.125
chr1	105120001	105600000	B.2.2.2.1.1.2.2.2	0.0207064555420219	.	105120001	105600000	#0000FF	1	0.125
chr1	105600001	106200000	B.2.2.2.2.2.2.1	0.00243605359317905	.	105600001	106200000	#0000FF	1	0.125
chr1	106200001	106920000	B.2.2.2.2.2.2.2	0.00121802679658952	.	106200001	106920000	#0000FF	1	0.125
chr1	106920001	107240000	B.2.2.2.1.1.1.2.2	0.0267965895249695	.	106920001	107240000	#0000FF	1	0.125
chr1	107240001	107320000	B.2.1.1.2.2.1.2.1.1.2.1	0.182704019488429	.	107240001	107320000	#4848FF	1	0.25
chr1	107320001	107480000	B.2.1.1.2.1.2.1.2	0.198538367844093	.	107320001	107480000	#4848FF	1	0.25
chr1	107480001	107800000	B.2.1.1.2.1.2.2.1.2	0.196102314250914	.	107480001	107800000	#4848FF	1	0.25
chr1	107800001	108000000	B.1.2.2.2.1.1.2.1.2.1.1.2	0.269183922046285	.	107800001	108000000	#9191FF	1	0.375
chr1	108000001	108120000	B.1.1.2.1.1.1.1.2.2.2.2	0.380024360535932	.	108000001	108120000	#DADAFF	1	0.5
chr1	108120001	108320000	B.1.2.2.2.1.1.2.1.1.1	0.272838002436054	.	108120001	108320000	#9191FF	1	0.375
chr1	108320001	108760000	B.1.2.1.2.2.1.1.2	0.30694275274056	.	108320001	108760000	#9191FF	1	0.375
chr1	108840001	108920000	B.1.2.1.2.2.1.1.2	0.30694275274056	.	108840001	108920000	#9191FF	1	0.375
chr1	109000001	109080000	B.1.2.1.2.2.1.1.2	0.30694275274056	.	109000001	109080000	#9191FF	1	0.375
chr1	109080001	109240000	B.1.1.1.2.2.2.1.1.1	0.395858708891596	.	109080001	109240000	#DADAFF	1	0.5
chr1	109240001	109560000	A.1.2.2.1.2.1.2.2	0.780755176613885	.	109240001	109560000	#FF4848	1	0.875
chr1	109560001	109640000	A.2.1.2.1.2.2.1.2	0.611449451887942	.	109560001	109640000	#FF9191	1	0.75
chr1	109640001	109800000	A.1.2.1.1.2.2.1.2	0.878197320341047	.	109640001	109800000	#FF4848	1	0.875
chr1	109800001	110160000	A.1.1.2.2.1.2.1.1	0.929354445797808	.	109800001	110160000	#FF0000	1	1
chr1	110160001	110320000	A.2.1.1.2.1.1.2.2.2.2	0.674786845310597	.	110160001	110320000	#FF9191	1	0.75
chr1	110320001	110560000	A.1.2.2.2.1.2.2.2.2	0.746650426309379	.	110320001	110560000	#FF4848	1	0.875
chr1	110560001	110720000	A.1.2.2.2.1.2.1.2.1.2	0.751522533495737	.	110560001	110720000	#FF4848	1	0.875
chr1	110720001	111040000	A.1.2.1.1.2.2.1.1	0.879415347137637	.	110720001	111040000	#FF4848	1	0.875
chr1	111040001	111360000	B.1.1.1.1.2.2.2.1	0.414129110840438	.	111040001	111360000	#DADAFF	1	0.5
chr1	111360001	111640000	B.2.1.1.2.1.1.1.1	0.20462850182704	.	111360001	111640000	#4848FF	1	0.25
chr1	111640001	111960000	B.1.1.1.2.2.2.2.1	0.389768574908648	.	111640001	111960000	#DADAFF	1	0.5
chr1	111960001	112240000	A.2.2.1.1.2.1.1.1.1	0.548112058465286	.	111960001	112240000	#FFDADA	1	0.625
chr1	112240001	112920000	A.2.1.1.1.1.1.2.1.1	0.713763702801462	.	112240001	112920000	#FF9191	1	0.75
chr1	112920001	113320000	A.1.2.1.1.1.2.1.1.1	0.895249695493301	.	112920001	113320000	#FF4848	1	0.875
chr1	113320001	113440000	A.2.1.1.2.1.1.2.2.2.1	0.676004872107186	.	113320001	113440000	#FF9191	1	0.75
chr1	113440001	113640000	A.1.2.2.2.1.2.1.1.2	0.753958587088916	.	113440001	113640000	#FF4848	1	0.875
chr1	113640001	113960000	A.2.1.1.1.1.1.2.1.2.2	0.711327649208283	.	113640001	113960000	#FF9191	1	0.75
chr1	113960001	114280000	A.2.2.1.1.2.2.2.2	0.537149817295981	.	113960001	114280000	#FFDADA	1	0.625
chr1	114280001	114440000	A.2.1.1.2.1.1.2.2.1	0.677222898903776	.	114280001	114440000	#FF9191	1	0.75
chr1	114440001	114680000	A.1.2.2.2.1.2.1.1.1.2	0.755176613885505	.	114440001	114680000	#FF4848	1	0.875
chr1	114680001	114800000	A.2.1.2.1.1.2.1.1.2.2	0.629719853836784	.	114680001	114800000	#FF9191	1	0.75
chr1	114800001	115000000	A.2.1.2.1.1.2.1.1.1	0.632155907429963	.	114800001	115000000	#FF9191	1	0.75
chr1	115000001	115320000	A.2.1.1.1.1.2.1.1.1	0.708891595615104	.	115000001	115320000	#FF9191	1	0.75
chr1	115320001	115520000	B.1.1.1.2.2.2.2.2.2	0.387332521315469	.	115320001	115520000	#DADAFF	1	0.5
chr1	115520001	116000000	B.1.1.1.2.2.2.2.2.1	0.388550548112058	.	115520001	116000000	#DADAFF	1	0.5
chr1	116000001	116160000	A.2.2.2.2.2.1.2.2.2	0.432399512789281	.	116000001	116160000	#FFDADA	1	0.625
chr1	116160001	116600000	A.2.2.2.1.1.2.1.2	0.4884287454324	.	116160001	116600000	#FFDADA	1	0.625
chr1	116600001	116880000	A.2.2.2.2.2.1.2.1.2.1.1	0.438489646772229	.	116600001	116880000	#FFDADA	1	0.625
chr1	116880001	117120000	A.2.1.2.1.1.2.2.2	0.619975639464068	.	116880001	117120000	#FF9191	1	0.75
chr1	117120001	117600000	A.2.1.1.1.1.1.2.1.2.1	0.712545676004872	.	117120001	117600000	#FF9191	1	0.75
chr1	117600001	117880000	A.2.1.2.1.1.2.1.1.2.1	0.630937880633374	.	117600001	117880000	#FF9191	1	0.75
chr1	117880001	118280000	A.2.2.2.2.2.1.2.1.2.1.2	0.437271619975639	.	117880001	118280000	#FFDADA	1	0.625
chr1	118280001	118520000	A.2.2.2.2.2.1.2.1.2.2	0.43605359317905	.	118280001	118520000	#FFDADA	1	0.625
chr1	118520001	118880000	B.1.2.1.2.2.1.1.1	0.30816077953715	.	118520001	118880000	#9191FF	1	0.375
chr1	118880001	119000000	B.2.1.1.2.1.2.1.1	0.199756394640682	.	118880001	119000000	#4848FF	1	0.25
chr1	119000001	119160000	B.2.1.1.1.2.1.1.1.1	0.220462850182704	.	119000001	119160000	#4848FF	1	0.25
chr1	119160001	119400000	B.2.1.1.1.1.2.1.1.2	0.226552984165652	.	119160001	119400000	#4848FF	1	0.25
chr1	119400001	119480000	B.1.2.2.2.1.1.1.2.2	0.274056029232643	.	119400001	119480000	#9191FF	1	0.375
chr1	119480001	119640000	B.1.1.2.1.1.2.2.2.2.2.1	0.356881851400731	.	119480001	119640000	#DADAFF	1	0.5
chr1	119640001	120160000	B.1.1.2.1.1.2.2.2.2.1	0.35809987819732	.	119640001	120160000	#DADAFF	1	0.5
chr1	120160001	120360000	A.2.1.2.1.1.2.1.2.1.1.2	0.627283800243605	.	120160001	120360000	#FF9191	1	0.75
chr1	120360001	120640000	A.2.2.1.1.2.1.2.1.1	0.543239951278928	.	120360001	120640000	#FFDADA	1	0.625
chr1	121120001	121360000	B.1.2.1.2.1.1.2	0.314250913520097	.	121120001	121360000	#9191FF	1	0.375
chr1	121480001	121520000	B.1.2.1.2.1.1.2	0.314250913520097	.	121480001	121520000	#9191FF	1	0.375
chr1	142520001	142560000	B.1.2.1.2.1.1.2	0.314250913520097	.	142520001	142560000	#9191FF	1	0.375
chr1	144000001	144040000	B.1.2.1.2.1.1.2	0.314250913520097	.	144000001	144040000	#9191FF	1	0.375
chr1	144520001	144600000	A.2.1.2.1.1.1.2.1.2	0.637028014616322	.	144520001	144600000	#FF9191	1	0.75
chr1	144680001	144720000	A.2.1.2.1.1.1.2.1.2	0.637028014616322	.	144680001	144720000	#FF9191	1	0.75
chr1	144840001	145120000	A.2.1.2.1.1.1.2.1.2	0.637028014616322	.	144840001	145120000	#FF9191	1	0.75
chr1	145120001	145320000	A.2.1.1.2.2.2.2.2.2.2	0.647990255785627	.	145120001	145320000	#FF9191	1	0.75
chr1	145360001	145600000	A.2.1.1.2.2.2.2.2.2.2	0.647990255785627	.	145360001	145600000	#FF9191	1	0.75
chr1	145600001	145760000	A.2.2.1.1.1.2.2.2.1.1	0.551766138855055	.	145600001	145760000	#FFDADA	1	0.625
chr1	145800001	145840000	A.2.2.1.1.1.2.2.2.1.1	0.551766138855055	.	145800001	145840000	#FFDADA	1	0.625
chr1	146320001	146360000	A.2.1.2.1.2.2.2.1.1	0.610231425091352	.	146320001	146360000	#FF9191	1	0.75
chr1	146480001	146760000	A.2.1.2.1.2.2.2.1.1	0.610231425091352	.	146480001	146760000	#FF9191	1	0.75
chr1	146760001	146880000	A.2.2.1.1.1.1.1.2	0.557856272838002	.	146760001	146880000	#FFDADA	1	0.625
chr1	146880001	147200000	A.1.2.1.2.1.1.1.1.2.2.2	0.868453105968331	.	146880001	147200000	#FF4848	1	0.875
chr1	147200001	147400000	A.2.1.1.2.2.2.2.1.1	0.652862362971985	.	147200001	147400000	#FF9191	1	0.75
chr1	147680001	147840000	A.2.1.1.2.2.2.2.2.2.1	0.649208282582217	.	147680001	147840000	#FF9191	1	0.75
chr1	148520001	148560000	A.2.1.1.2.2.2.2.2.2.1	0.649208282582217	.	148520001	148560000	#FF9191	1	0.75
chr1	148840001	148960000	B.1.2.2.2.1.2.1.1	0.264311814859927	.	148840001	148960000	#9191FF	1	0.375
chr1	149000001	149320000	B.1.2.2.2.1.2.1.1	0.264311814859927	.	149000001	149320000	#9191FF	1	0.375
chr1	149720001	149760000	A.1.2.1.2.1.1.1.2.1.1	0.867235079171742	.	149720001	149760000	#FF4848	1	0.875
chr1	149800001	150200000	A.1.2.1.2.1.1.1.2.1.1	0.867235079171742	.	149800001	150200000	#FF4848	1	0.875
chr1	150200001	150640000	A.1.1.2.1.2.1.1.1.1.1	0.965895249695493	.	150200001	150640000	#FF0000	1	1
chr1	150640001	150800000	A.1.2.1.2.2.1.2.2.2.2	0.822168087697929	.	150640001	150800000	#FF4848	1	0.875
chr1	150800001	150960000	A.1.2.2.2.2.2.2.1	0.722289890377588	.	150800001	150960000	#FF4848	1	0.875
chr1	150960001	151240000	A.1.2.1.2.1.2.2.1.2.2	0.841656516443362	.	150960001	151240000	#FF4848	1	0.875
chr1	151240001	151600000	A.1.1.2.2.1.2.2.1.2.2	0.920828258221681	.	151240001	151600000	#FF0000	1	1
chr1	151600001	151840000	A.2.1.1.2.2.2.2.1.2	0.651644336175396	.	151600001	151840000	#FF9191	1	0.75
chr1	151840001	152040000	A.2.2.2.2.2.1.1.1	0.444579780755177	.	151840001	152040000	#FFDADA	1	0.625
chr1	152040001	152480000	B.2.1.1.2.1.1.2.1	0.202192448233861	.	152040001	152480000	#4848FF	1	0.25
chr1	152480001	152880000	B.2.1.1.2.1.1.2.2	0.200974421437272	.	152480001	152880000	#4848FF	1	0.25
chr1	152880001	153080000	B.2.1.1.2.1.1.1.2	0.203410475030451	.	152880001	153080000	#4848FF	1	0.25
chr1	153080001	153480000	B.1.1.2.1.2.1.1	0.354445797807552	.	153080001	153480000	#DADAFF	1	0.5
chr1	153480001	153760000	A.1.2.2.2.1.2.2.1	0.749086479902558	.	153480001	153760000	#FF4848	1	0.875
chr1	153760001	153960000	A.1.2.1.2.1.2.1.1.1.2	0.852618757612667	.	153760001	153960000	#FF4848	1	0.875
chr1	153960001	154120000	A.1.2.2.2.2.2.1.1.2	0.724725943970767	.	153960001	154120000	#FF4848	1	0.875
chr1	154120001	154360000	A.1.1.2.2.1.2.2.1.2.1	0.92204628501827	.	154120001	154360000	#FF0000	1	1
chr1	154360001	154720000	A.1.1.2.2.1.1.1.2.1.2	0.934226552984166	.	154360001	154720000	#FF0000	1	1
chr1	154720001	155000000	A.1.2.1.2.1.1.1.1.1.1	0.875761266747868	.	154720001	155000000	#FF4848	1	0.875
chr1	155000001	155600000	A.1.1.2.1.1.1.2.1.1	0.984165651644336	.	155000001	155600000	#FF0000	1	1
chr1	155600001	155800000	A.1.2.1.2.2.2.2.2.1	0.818514007308161	.	155600001	155800000	#FF4848	1	0.875
chr1	155800001	156080000	A.1.1.2.1.2.1.1.2.1.2	0.959805115712546	.	155800001	156080000	#FF0000	1	1
chr1	156080001	156280000	A.1.2.1.2.1.2.2.2.1.2.1	0.839220462850183	.	156080001	156280000	#FF4848	1	0.875
chr1	156280001	156560000	A.1.1.2.1.2.1.1.1.2.1	0.963459196102314	.	156280001	156560000	#FF0000	1	1
chr1	156560001	156920000	A.1.1.1.1.2.2.2.2	0.993909866017052	.	156560001	156920000	#FF0000	1	1
chr1	156920001	157160000	A.1.1.2.2.2.1.2.1.1	0.911084043848965	.	156920001	157160000	#FF0000	1	1
chr1	157160001	157560000	A.2.1.2.2.2.1.1.2.2	0.580998781973203	.	157160001	157560000	#FF9191	1	0.75
chr1	157560001	157920000	B.1.1.1.1.2.1.1	0.417783191230207	.	157560001	157920000	#DADAFF	1	0.5
chr1	157920001	158120000	A.2.2.1.2.2.1.2.2.2.1	0.505481120584653	.	157920001	158120000	#FFDADA	1	0.625
chr1	158120001	158440000	B.1.2.2.2.1.1.2.1.2.2	0.266747868453106	.	158120001	158440000	#9191FF	1	0.375
chr1	158440001	158920000	B.2.1.1.2.1.2.2.2	0.194884287454324	.	158440001	158920000	#4848FF	1	0.25
chr1	158920001	159200000	B.1.1.2.1.2.2	0.352009744214373	.	158920001	159200000	#DADAFF	1	0.5
chr1	159200001	159720000	B.2.2.2.1.1.2.2.1.1	0.023142509135201	.	159200001	159720000	#0000FF	1	0.125
chr1	159720001	160040000	A.2.2.1.2.2.2.2.2	0.495736906211937	.	159720001	160040000	#FFDADA	1	0.625
chr1	160040001	160400000	A.1.1.2.2.2.1.2.1.2	0.909866017052375	.	160040001	160400000	#FF0000	1	1
chr1	160400001	160600000	A.1.2.2.1.2.2.2.2.2	0.76979293544458	.	160400001	160600000	#FF4848	1	0.875
chr1	160600001	160960000	A.1.2.2.1.1.1.1.1.2	0.814859926918392	.	160600001	160960000	#FF4848	1	0.875
chr1	160960001	161120000	A.1.2.1.1.2.1.1.2.2	0.884287454323995	.	160960001	161120000	#FF4848	1	0.875
chr1	161120001	161200000	A.1.2.1.2.2.1.2.1.1	0.829476248477466	.	161120001	161200000	#FF4848	1	0.875
chr1	161200001	161440000	A.1.1.2.1.2.1.2.1.2.2	0.951278928136419	.	161200001	161440000	#FF0000	1	1
chr1	161440001	161520000	A.2.1.2.2.2.1.2.2	0.576126674786845	.	161440001	161520000	#FF9191	1	0.75
chr1	161520001	162000000	A.2.1.1.1.1.1.1.2.1	0.716199756394641	.	161520001	162000000	#FF9191	1	0.75
chr1	162000001	162520000	A.1.2.2.1.2.2.1.1.1	0.779537149817296	.	162000001	162520000	#FF4848	1	0.875
chr1	162520001	162800000	A.2.1.2.2.1.1.2.1.1.1	0.602923264311815	.	162520001	162800000	#FF9191	1	0.75
chr1	162800001	163280000	B.1.2.1.2.1.1.1.2	0.315468940316687	.	162800001	163280000	#9191FF	1	0.375
chr1	163280001	163600000	B.1.1.1.2.2.2.1.2.2.2	0.390986601705238	.	163280001	163600000	#DADAFF	1	0.5
chr1	163600001	163720000	B.1.1.2.1.1.1.2.2.2	0.372716199756395	.	163600001	163720000	#DADAFF	1	0.5
chr1	163720001	164080000	B.1.2.2.2.2.2.1.1.2	0.248477466504263	.	163720001	164080000	#9191FF	1	0.375
chr1	164080001	164440000	B.1.2.2.2.1.1.1.2.1	0.275274056029233	.	164080001	164440000	#9191FF	1	0.375
chr1	164440001	164600000	B.1.1.2.1.1.1.2.1.1	0.378806333739342	.	164440001	164600000	#DADAFF	1	0.5
chr1	164600001	164760000	A.2.2.2.2.2.1.1.2.1	0.443361753958587	.	164600001	164760000	#FFDADA	1	0.625
chr1	164760001	165080000	A.2.2.2.2.2.1.2.2.1.1	0.43483556638246	.	164760001	165080000	#FFDADA	1	0.625
chr1	165080001	165360000	A.2.2.1.2.1.1.2.2.1.1.2	0.528623629719854	.	165080001	165360000	#FFDADA	1	0.625
chr1	165360001	165600000	A.2.2.2.1.2.2.2.1.2	0.465286236297199	.	165360001	165600000	#FFDADA	1	0.625
chr1	165600001	165880000	A.2.2.2.2.2.1.2.1.1.2	0.439707673568819	.	165600001	165880000	#FFDADA	1	0.625
chr1	165880001	166240000	B.1.2.2.2.1.1.2.1.2.1.1.1	0.270401948842875	.	165880001	166240000	#9191FF	1	0.375
chr1	166240001	166480000	B.1.2.2.2.2.2.1.2.1	0.247259439707674	.	166240001	166480000	#9191FF	1	0.375
chr1	166480001	166800000	B.2.1.1.1.1.2.1.1.1.1.1.1	0.232643118148599	.	166480001	166800000	#4848FF	1	0.25
chr1	166800001	167040000	A.2.1.2.1.2.2.2.1.2	0.609013398294763	.	166800001	167040000	#FF9191	1	0.75
chr1	167040001	167200000	A.2.1.2.2.2.1.1.1.2.1.1	0.588306942752741	.	167040001	167200000	#FF9191	1	0.75
chr1	167200001	167520000	A.2.1.1.1.2.1.1.2.2.1.1	0.699147381242387	.	167200001	167520000	#FF9191	1	0.75
chr1	167520001	167680000	A.1.2.2.1.2.2.1.1.2	0.778319123020706	.	167520001	167680000	#FF4848	1	0.875
chr1	167680001	167760000	A.2.1.1.1.2.2.2.2.2	0.686967113276492	.	167680001	167760000	#FF9191	1	0.75
chr1	167760001	167920000	A.2.1.1.1.1.1.1.1.2.1	0.71863580998782	.	167760001	167920000	#FF9191	1	0.75
chr1	167920001	168200000	A.2.1.1.1.2.2.2.1.1	0.690621193666261	.	167920001	168200000	#FF9191	1	0.75
chr1	168200001	168480000	A.2.2.1.2.1.1.2.2.2.2	0.524969549330085	.	168200001	168480000	#FFDADA	1	0.625
chr1	168480001	168720000	B.1.2.1.2.1.2.2.1	0.310596833130329	.	168480001	168720000	#9191FF	1	0.375
chr1	168720001	168800000	B.1.2.2.1.1.1.2.2.2	0.294762484774665	.	168720001	168800000	#9191FF	1	0.375
chr1	168800001	169120000	B.1.1.2.2.1.2.1.2.2	0.344701583434836	.	168800001	169120000	#DADAFF	1	0.5
chr1	169120001	169360000	B.2.1.1.2.2.2.1.1	0.176613885505481	.	169120001	169360000	#4848FF	1	0.25
chr1	169360001	169480000	B.1.1.2.1.1.1.1.2.2.2.1	0.381242387332521	.	169360001	169480000	#DADAFF	1	0.5
chr1	169480001	169840000	B.1.2.2.2.1.1.2.1.1.2	0.271619975639464	.	169480001	169840000	#9191FF	1	0.375
chr1	169840001	170000000	B.1.2.1.2.1.1.1.1	0.316686967113276	.	169840001	170000000	#9191FF	1	0.375
chr1	170000001	170160000	B.2.1.2.2.2.2.2.1	0.110840438489647	.	170000001	170160000	#4848FF	1	0.25
chr1	170160001	170520000	B.2.1.1.2.2.1.1.1.1.1	0.193666260657734	.	170160001	170520000	#4848FF	1	0.25
chr1	170520001	170640000	B.1.2.2.1.1.1.2.2.1	0.295980511571255	.	170520001	170640000	#9191FF	1	0.375
chr1	170640001	170960000	B.2.2.1.1.1.1.1.1.2	0.10353227771011	.	170640001	170960000	#0000FF	1	0.125
chr1	170960001	171280000	B.1.1.2.2.1.2.1.2.1	0.345919610231425	.	170960001	171280000	#DADAFF	1	0.5
chr1	171280001	171480000	A.2.2.1.2.2.1.2.2.2.2	0.504263093788063	.	171280001	171480000	#FFDADA	1	0.625
chr1	171480001	171600000	A.2.1.2.2.1.2.1.2	0.593179049939099	.	171480001	171600000	#FF9191	1	0.75
chr1	171600001	171960000	A.2.2.1.2.2.1.2.2.1	0.506699147381242	.	171600001	171960000	#FFDADA	1	0.625
chr1	171960001	172160000	B.1.2.2.1.1.1.2.1.1	0.298416565164434	.	171960001	172160000	#9191FF	1	0.375
chr1	172160001	172360000	B.1.2.2.1.2.1.1.1.2	0.286236297198538	.	172160001	172360000	#9191FF	1	0.375
chr1	172360001	172480000	B.1.1.2.2.2.2.2	0.331303288672351	.	172360001	172480000	#DADAFF	1	0.5
chr1	172480001	172680000	B.1.2.1.1.1.2.1.1.1	0.327649208282582	.	172480001	172680000	#9191FF	1	0.375
chr1	172680001	173080000	B.2.1.1.2.2.1.1.1.2	0.191230207064555	.	172680001	173080000	#4848FF	1	0.25
chr1	173080001	173280000	B.1.2.2.2.1.2.1.2	0.263093788063337	.	173080001	173280000	#9191FF	1	0.375
chr1	173280001	173400000	B.1.2.2.1.2.2.2.1	0.278928136419001	.	173280001	173400000	#9191FF	1	0.375
chr1	173400001	173600000	B.1.1.2.1.1.1.2.2.1.2.1	0.375152253349574	.	173400001	173600000	#DADAFF	1	0.5
chr1	173600001	173800000	B.1.1.1.2.2.2.1.2.2.1	0.392204628501827	.	173600001	173800000	#DADAFF	1	0.5
chr1	173800001	174240000	A.2.1.2.2.1.1.2.2.1.1	0.598051157125457	.	173800001	174240000	#FF9191	1	0.75
chr1	174240001	174760000	B.1.2.1.2.1.2.1.2	0.311814859926918	.	174240001	174760000	#9191FF	1	0.375
chr1	174760001	174960000	A.2.1.2.2.2.1.1.2.1.1	0.583434835566382	.	174760001	174960000	#FF9191	1	0.75
chr1	174960001	175280000	A.2.2.1.2.2.2.1.2.1.1.1	0.501827040194884	.	174960001	175280000	#FFDADA	1	0.625
chr1	175280001	175720000	A.2.2.1.2.2.2.1.2.1.1.2	0.500609013398295	.	175280001	175720000	#FFDADA	1	0.625
chr1	175720001	175880000	A.2.2.2.1.2.1.1.1.1.2.2	0.482338611449452	.	175720001	175880000	#FFDADA	1	0.625
chr1	175880001	176080000	A.2.2.2.1.2.2.2.2.2.1	0.46285018270402	.	175880001	176080000	#FFDADA	1	0.625
chr1	176080001	176280000	B.1.2.1.2.1.2.2.2	0.309378806333739	.	176080001	176280000	#9191FF	1	0.375
chr1	176280001	176640000	B.2.1.1.1.2.1.1.1.2	0.219244823386115	.	176280001	176640000	#4848FF	1	0.25
chr1	176640001	176920000	B.2.1.1.1.1.1.1.2.1.1	0.239951278928136	.	176640001	176920000	#4848FF	1	0.25
chr1	176920001	177080000	B.2.1.1.1.1.2.1.2	0.225334957369062	.	176920001	177080000	#4848FF	1	0.25
chr1	177080001	177320000	B.1.1.2.2.1.2.2.1.2	0.342265529841657	.	177080001	177320000	#DADAFF	1	0.5
chr1	177320001	177600000	B.2.1.1.2.2.1.2.2	0.177831912302071	.	177320001	177600000	#4848FF	1	0.25
chr1	177600001	177680000	B.1.2.2.1.1.2.1.2.2	0.291108404384896	.	177600001	177680000	#9191FF	1	0.375
chr1	177680001	177760000	B.2.1.2.2.1.2.1.1.1.1	0.135200974421437	.	177680001	177760000	#4848FF	1	0.25
chr1	177760001	177960000	B.1.2.1.1.2.2.2.2	0.317904993909866	.	177760001	177960000	#9191FF	1	0.375
chr1	177960001	178240000	A.2.2.2.1.2.2.2.2.1	0.464068209500609	.	177960001	178240000	#FFDADA	1	0.625
chr1	178240001	178480000	A.2.1.1.1.2.2.1.1	0.69305724725944	.	178240001	178480000	#FF9191	1	0.75
chr1	178480001	178880000	A.2.1.2.2.2.2.1.2.1.2	0.567600487210719	.	178480001	178880000	#FF9191	1	0.75
chr1	178880001	179000000	A.2.2.1.2.2.1.1.1	0.51400730816078	.	178880001	179000000	#FFDADA	1	0.625
chr1	179000001	179080000	A.2.2.1.2.2.2.1.2.2	0.498172959805116	.	179000001	179080000	#FFDADA	1	0.625
chr1	179080001	179320000	A.2.1.2.2.2.1.1.1.2.1.2	0.587088915956151	.	179080001	179320000	#FF9191	1	0.75
chr1	179320001	179600000	A.2.2.2.2.2.1.1.2.2	0.442143727161998	.	179320001	179600000	#FFDADA	1	0.625
chr1	179600001	179960000	A.2.1.1.1.1.1.1.1.2.2	0.71741778319123	.	179600001	179960000	#FF9191	1	0.75
chr1	179960001	180120000	A.1.2.2.1.2.2.2.2.1.2.1.1	0.773447015834348	.	179960001	180120000	#FF4848	1	0.875
chr1	180120001	180480000	A.1.2.1.1.1.2.1.1.2	0.894031668696711	.	180120001	180480000	#FF4848	1	0.875
chr1	180480001	180800000	A.2.1.1.1.2.1.1.2.1	0.700365408038977	.	180480001	180800000	#FF9191	1	0.75
chr1	180800001	180960000	A.2.1.1.1.1.1.1.2.2	0.714981729598051	.	180800001	180960000	#FF9191	1	0.75
chr1	180960001	181120000	A.1.2.2.1.1.2.1.1.2.1	0.797807551766139	.	180960001	181120000	#FF4848	1	0.875
chr1	181120001	181400000	A.2.1.2.2.2.1.1.1.1	0.58952496954933	.	181120001	181400000	#FF9191	1	0.75
chr1	181400001	181760000	A.2.1.2.2.2.1.1.1.2.2.1	0.585870889159562	.	181400001	181760000	#FF9191	1	0.75
chr1	181760001	182040000	A.2.2.1.2.2.1.1.2.2	0.5115712545676	.	181760001	182040000	#FFDADA	1	0.625
chr1	182040001	182120000	A.2.2.2.2.1.1.1.2.1	0.457978075517661	.	182040001	182120000	#FFDADA	1	0.625
chr1	182120001	182400000	A.1.2.2.1.1.2.1.1.1.2	0.799025578562728	.	182120001	182400000	#FF4848	1	0.875
chr1	182400001	182560000	A.2.1.2.2.2.1.1.1.2.2.2	0.584652862362972	.	182400001	182560000	#FF9191	1	0.75
chr1	182560001	182800000	A.1.2.2.1.1.1.1.1.1	0.816077953714982	.	182560001	182800000	#FF4848	1	0.875
chr1	182800001	183200000	A.1.1.2.1.1.2.1.2.2.2	0.968331303288672	.	182800001	183200000	#FF0000	1	1
chr1	183200001	183600000	A.1.1.2.2.2.1.1.1.2	0.913520097442144	.	183200001	183600000	#FF0000	1	1
chr1	183600001	183880000	A.2.1.2.2.2.1.2.1.2	0.577344701583435	.	183600001	183880000	#FF9191	1	0.75
chr1	183880001	183960000	A.2.2.1.2.2.2.1.1	0.503045066991474	.	183880001	183960000	#FFDADA	1	0.625
chr1	183960001	184200000	A.2.2.1.2.2.1.1.2.1	0.51278928136419	.	183960001	184200000	#FFDADA	1	0.625
chr1	184200001	184320000	B.1.1.2.2.2.2.1	0.33252131546894	.	184200001	184320000	#DADAFF	1	0.5
chr1	184320001	184720000	A.2.2.1.2.1.2.1.2.1.1	0.521315468940317	.	184320001	184720000	#FFDADA	1	0.625
chr1	184720001	184920000	B.1.1.1.1.1.2.1.2	0.421437271619976	.	184720001	184920000	#DADAFF	1	0.5
chr1	184920001	185120000	A.2.2.2.1.2.1.1.1.2.1	0.481120584652862	.	184920001	185120000	#FFDADA	1	0.625
chr1	185120001	185280000	B.1.1.2.2.2.1.2.1.2	0.336175395858709	.	185120001	185280000	#DADAFF	1	0.5
chr1	185280001	185720000	B.1.2.1.1.2.2.1	0.320341047503045	.	185280001	185720000	#9191FF	1	0.375
chr1	185720001	185920000	B.1.2.2.1.2.1.2.2	0.28136419001218	.	185720001	185920000	#9191FF	1	0.375
chr1	185920001	186120000	B.2.2.1.2.1.2.2.2.2.2.1	0.0462850182704019	.	185920001	186120000	#0000FF	1	0.125
chr1	186120001	186360000	B.1.2.2.1.2.1.1.1.1.1	0.288672350791717	.	186120001	186360000	#9191FF	1	0.375
chr1	186360001	186720000	B.2.1.2.1.2.2.2.2.2.2	0.142509135200974	.	186360001	186720000	#4848FF	1	0.25
chr1	186720001	186960000	B.2.1.2.2.1.2.2.2.2.2	0.123020706455542	.	186720001	186960000	#4848FF	1	0.25
chr1	186960001	187160000	B.2.2.2.2.2.1.1.1	0.00730816077953715	.	186960001	187160000	#0000FF	1	0.125
chr1	187160001	187400000	B.2.1.2.2.1.2.1.2	0.131546894031669	.	187160001	187400000	#4848FF	1	0.25
chr1	187400001	187560000	B.2.1.2.2.1.2.2.2.1.1	0.126674786845311	.	187400001	187560000	#4848FF	1	0.25
chr1	187560001	187680000	B.1.2.2.1.1.2.1.2.1	0.292326431181486	.	187560001	187680000	#9191FF	1	0.375
chr1	187680001	188160000	B.2.2.1.2.2.1.2.1.2	0.0365408038976857	.	187680001	188160000	#0000FF	1	0.125
chr1	188160001	188440000	B.2.1.2.1.2.2.1.2	0.151035322777101	.	188160001	188440000	#4848FF	1	0.25
chr1	188440001	188800000	B.2.2.1.2.2.1.1.2.1.2	0.0401948842874543	.	188440001	188800000	#0000FF	1	0.125
chr1	188800001	188920000	B.2.2.1.2.1.2.1.2.2.2	0.0596833130328867	.	188800001	188920000	#0000FF	1	0.125
chr1	188920001	189120000	B.2.1.2.2.1.2.2.2.1.2	0.125456760048721	.	188920001	189120000	#4848FF	1	0.25
chr1	189120001	189200000	B.2.1.2.2.1.2.2.1.2	0.1278928136419	.	189120001	189200000	#4848FF	1	0.25
chr1	189200001	189480000	B.2.2.1.2.1.2.2.1.2.2.2	0.0511571254567601	.	189200001	189480000	#0000FF	1	0.125
chr1	189480001	189760000	B.2.2.1.2.1.2.2.1.1.2.2	0.0560292326431181	.	189480001	189760000	#0000FF	1	0.125
chr1	189760001	190400000	B.2.2.1.2.1.1.2.2.2	0.0657734470158343	.	189760001	190400000	#0000FF	1	0.125
chr1	190400001	190560000	B.2.2.1.2.1.2.2.2.2.1.1	0.048721071863581	.	190400001	190560000	#0000FF	1	0.125
chr1	190560001	190760000	B.2.1.2.2.1.2.2.1.1.2	0.12911084043849	.	190560001	190760000	#4848FF	1	0.25
chr1	190760001	191000000	B.2.2.1.2.1.2.2.1.2.2.1	0.0523751522533496	.	190760001	191000000	#0000FF	1	0.125
chr1	191000001	191160000	B.2.2.1.2.1.2.2.2.2.2.2	0.0450669914738124	.	191000001	191160000	#0000FF	1	0.125
chr1	191160001	191440000	B.2.2.1.2.1.1.1.1.2	0.0706455542021924	.	191160001	191440000	#0000FF	1	0.125
chr1	191440001	191880000	B.2.2.1.2.1.1.1.1.1	0.071863580998782	.	191440001	191880000	#0000FF	1	0.125
chr1	191880001	192040000	B.2.1.2.1.2.2.2.1.1.1	0.149817295980512	.	191880001	192040000	#4848FF	1	0.25
chr1	192040001	192440000	B.2.2.1.2.1.1.2.1	0.0682095006090134	.	192040001	192440000	#0000FF	1	0.125
chr1	192440001	192720000	B.2.2.1.2.1.1.2.2.1	0.0669914738124239	.	192440001	192720000	#0000FF	1	0.125
chr1	192720001	193120000	B.1.1.2.2.1.2.1.1	0.347137637028015	.	192720001	193120000	#DADAFF	1	0.5
chr1	193120001	193280000	B.1.1.2.2.2.1.1.1	0.339829476248477	.	193120001	193280000	#DADAFF	1	0.5
chr1	193280001	193440000	B.2.1.2.1.2.2.1.1.1	0.15347137637028	.	193280001	193440000	#4848FF	1	0.25
chr1	193440001	193600000	B.2.2.2.2.2.1.1.2	0.00609013398294762	.	193440001	193600000	#0000FF	1	0.125
chr1	193600001	193960000	B.2.2.1.2.1.1.1.2	0.0694275274056029	.	193600001	193960000	#0000FF	1	0.125
chr1	193960001	194280000	B.2.1.2.2.1.2.2.2.2.1	0.124238733252132	.	193960001	194280000	#4848FF	1	0.25
chr1	194280001	194360000	B.2.2.1.2.1.2.2.1.2.1.2	0.0535931790499391	.	194280001	194360000	#0000FF	1	0.125
chr1	194360001	194800000	B.2.2.2.2.2.1.2.1	0.0048721071863581	.	194360001	194800000	#0000FF	1	0.125
chr1	194800001	195080000	B.2.2.1.2.2.2.2.2	0.0304506699147381	.	194800001	195080000	#0000FF	1	0.125
chr1	195080001	195160000	B.2.2.1.2.1.2.1.2.1.1	0.0633373934226553	.	195080001	195160000	#0000FF	1	0.125
chr1	195160001	195720000	B.2.2.2.2.2.1.2.2	0.00365408038976857	.	195160001	195720000	#0000FF	1	0.125
chr1	195720001	195960000	B.2.1.2.2.2.2.2.2.2.1	0.108404384896468	.	195720001	195960000	#4848FF	1	0.25
chr1	195960001	196160000	B.2.2.1.2.1.2.2.1.1.2.1	0.0572472594397077	.	195960001	196160000	#0000FF	1	0.125
chr1	196160001	196360000	B.2.1.2.2.2.2.2.2.1	0.109622411693057	.	196160001	196360000	#4848FF	1	0.25
chr1	196360001	196720000	B.2.1.2.1.2.2.2.2.1.1	0.146163215590743	.	196360001	196720000	#4848FF	1	0.25
chr1	196720001	196840000	B.2.2.1.2.1.2.2.1.2.1.1	0.0548112058465286	.	196720001	196840000	#0000FF	1	0.125
chr1	196840001	197000000	B.2.2.1.2.1.2.2.2.2.1.2	0.0475030450669915	.	196840001	197000000	#0000FF	1	0.125
chr1	197000001	197120000	B.2.1.2.1.2.2.2.1.2	0.147381242387333	.	197000001	197120000	#4848FF	1	0.25
chr1	197120001	197400000	B.2.1.2.2.2.2.1.2	0.112058465286236	.	197120001	197400000	#4848FF	1	0.25
chr1	197400001	197480000	B.2.2.1.2.1.2.2.2.1	0.0499390986601705	.	197400001	197480000	#0000FF	1	0.125
chr1	197480001	197800000	B.2.1.2.1.2.2.1.1.2	0.152253349573691	.	197480001	197800000	#4848FF	1	0.25
chr1	197800001	198120000	B.2.1.2.1.2.2.2.2.1.2	0.144945188794153	.	197800001	198120000	#4848FF	1	0.25
chr1	198120001	198240000	B.2.1.2.2.1.2.2.1.1.1	0.130328867235079	.	198120001	198240000	#4848FF	1	0.25
chr1	198240001	198520000	B.2.2.1.2.1.2.2.1.1.1	0.0584652862362972	.	198240001	198520000	#0000FF	1	0.125
chr1	198520001	198760000	B.2.1.2.2.1.1.1.1	0.141291108404385	.	198520001	198760000	#4848FF	1	0.25
chr1	198760001	199080000	B.2.2.1.2.2.1.2.2	0.0353227771010962	.	198760001	199080000	#0000FF	1	0.125
chr1	199080001	199560000	B.2.2.1.2.2.1.2.1.1	0.0377588306942753	.	199080001	199560000	#0000FF	1	0.125
chr1	199560001	199640000	B.1.2.2.1.1.2.1.1	0.293544457978075	.	199560001	199640000	#9191FF	1	0.375
chr1	199640001	199960000	B.1.1.1.1.1.2.2.1	0.420219244823386	.	199640001	199960000	#DADAFF	1	0.5
chr1	199960001	200240000	A.2.2.1.2.1.2.1.2.2	0.518879415347138	.	199960001	200240000	#FFDADA	1	0.625
chr1	200240001	200520000	A.1.2.2.1.1.2.2.1.2	0.790499390986602	.	200240001	200520000	#FF4848	1	0.875
chr1	200520001	200840000	A.1.2.1.1.1.1.2.1.1	0.898903775883069	.	200520001	200840000	#FF4848	1	0.875
chr1	200840001	201200000	A.1.1.2.1.1.2.1.2.1.2.1	0.971985383678441	.	200840001	201200000	#FF0000	1	1
chr1	201200001	201400000	A.1.2.1.1.1.1.1.1	0.901339829476248	.	201200001	201400000	#FF4848	1	0.875
chr1	201400001	202120000	A.1.1.1.1.1	1	.	201400001	202120000	#FF0000	1	1
chr1	202120001	202440000	A.1.1.2.2.2.2.2.1.1	0.906211936662607	.	202120001	202440000	#FF0000	1	1
chr1	202440001	202720000	A.1.2.2.1.1.1.2.1.1.1	0.808769792935445	.	202440001	202720000	#FF4848	1	0.875
chr1	202720001	202960000	A.1.1.2.1.1.1.1.2.1	0.986601705237515	.	202720001	202960000	#FF0000	1	1
chr1	202960001	203240000	A.1.1.2.2.2.2.2.1.2	0.904993909866017	.	202960001	203240000	#FF0000	1	1
chr1	203240001	203840000	A.1.1.1.1.2.2.2.1.2	0.995127892813642	.	203240001	203840000	#FF0000	1	1
chr1	203840001	204120000	A.1.1.2.2.2.2.1	0.907429963459196	.	203840001	204120000	#FF0000	1	1
chr1	204120001	204400000	A.1.1.2.1.1.2.1.1.2.2	0.97442143727162	.	204120001	204400000	#FF0000	1	1
chr1	204400001	204800000	A.1.1.2.1.1.2.1.1.2.1	0.975639464068209	.	204400001	204800000	#FF0000	1	1
chr1	204800001	205200000	A.1.1.2.1.1.2.1.1.1.2	0.976857490864799	.	204800001	205200000	#FF0000	1	1
chr1	205200001	205280000	A.1.2.2.1.1.2.1.1.2.2.2	0.79537149817296	.	205200001	205280000	#FF4848	1	0.875
chr1	205280001	205760000	A.1.1.1.1.2.1	0.99878197320341	.	205280001	205760000	#FF0000	1	1
chr1	205760001	205920000	A.2.1.1.2.2.1.2.1	0.663824604141291	.	205760001	205920000	#FF9191	1	0.75
chr1	205920001	205960000	A.2.1.1.2.2.2.1.1.1.2	0.657734470158344	.	205920001	205960000	#FF9191	1	0.75
chr1	206160001	206240000	A.2.1.1.2.2.2.1.1.1.2	0.657734470158344	.	206160001	206240000	#FF9191	1	0.75
chr1	206240001	206360000	A.2.1.1.2.2.1.2.2.1	0.662606577344702	.	206240001	206360000	#FF9191	1	0.75
chr1	206560001	206600000	A.2.1.1.2.2.1.2.2.1	0.662606577344702	.	206560001	206600000	#FF9191	1	0.75
chr1	206600001	206760000	A.1.2.1.1.1.1.1.2	0.900121802679659	.	206600001	206760000	#FF4848	1	0.875
chr1	206760001	206960000	A.1.2.1.1.1.2.2.1.1	0.890377588306943	.	206760001	206960000	#FF4848	1	0.875
chr1	206960001	207240000	A.2.1.1.1.2.1.1.1.1	0.702801461632156	.	206960001	207240000	#FF9191	1	0.75
chr1	207240001	207520000	B.1.1.1.1.1.1.1	0.425091352009744	.	207240001	207520000	#DADAFF	1	0.5
chr1	207520001	207680000	A.2.2.2.2.2.2.2.2.2	0.426309378806334	.	207520001	207680000	#FFDADA	1	0.625
chr1	207680001	207800000	A.2.2.2.2.2.2.2.1.2	0.428745432399513	.	207680001	207800000	#FFDADA	1	0.625
chr1	207800001	208160000	A.2.1.1.1.2.1.1.1.2	0.701583434835566	.	207800001	208160000	#FF9191	1	0.75
chr1	208160001	208480000	A.2.1.2.2.2.1.1.2.1.2	0.582216808769793	.	208160001	208480000	#FF9191	1	0.75
chr1	208480001	208800000	B.1.1.1.1.1.2.2.2	0.419001218026797	.	208480001	208800000	#DADAFF	1	0.5
chr1	208800001	208880000	B.1.2.2.1.1.1.2.1.2	0.297198538367844	.	208800001	208880000	#9191FF	1	0.375
chr1	208880001	209240000	B.1.2.1.1.2.2.2.1	0.319123020706456	.	208880001	209240000	#9191FF	1	0.375
chr1	209240001	209480000	B.1.2.1.1.1.1.1	0.330085261875761	.	209240001	209480000	#9191FF	1	0.375
chr1	209480001	209720000	A.2.2.2.1.2.2.1.1	0.471376370280146	.	209480001	209720000	#FFDADA	1	0.625
chr1	209720001	210000000	A.2.1.2.2.2.2.2.2.1	0.562728380024361	.	209720001	210000000	#FF9191	1	0.75
chr1	210000001	210320000	B.1.1.2.2.2.1.1.2	0.338611449451888	.	210000001	210320000	#DADAFF	1	0.5
chr1	210320001	210560000	B.1.1.1.1.1.2.1.1	0.422655298416565	.	210320001	210560000	#DADAFF	1	0.5
chr1	210560001	210680000	B.1.2.1.1.1.1.2	0.328867235079172	.	210560001	210680000	#9191FF	1	0.375
chr1	210680001	211080000	B.2.1.2.1.2.1.1.1.2	0.158343483556638	.	210680001	211080000	#4848FF	1	0.25
chr1	211080001	211240000	B.2.1.2.1.1.1.2.2.2	0.163215590742996	.	211080001	211240000	#4848FF	1	0.25
chr1	211240001	211480000	B.1.1.1.2.1.2.1.1	0.41047503045067	.	211240001	211480000	#DADAFF	1	0.5
chr1	211480001	211680000	A.2.1.2.2.1.1.2.2.2	0.595615103532278	.	211480001	211680000	#FF9191	1	0.75
chr1	211680001	211920000	A.2.1.1.1.2.2.2.1.2	0.689403166869671	.	211680001	211920000	#FF9191	1	0.75
chr1	211920001	212200000	A.2.1.2.2.1.2.1.1	0.594397076735688	.	211920001	212200000	#FF9191	1	0.75
chr1	212200001	212480000	A.1.2.2.1.1.2.2.1.1	0.791717417783191	.	212200001	212480000	#FF4848	1	0.875
chr1	212480001	212680000	A.1.2.2.1.1.2.1.1.1.1	0.800243605359318	.	212480001	212680000	#FF4848	1	0.875
chr1	212680001	213000000	A.1.2.1.1.1.1.2.2	0.89646772228989	.	212680001	213000000	#FF4848	1	0.875
chr1	213000001	213200000	A.1.2.1.1.1.1.2.1.2	0.89768574908648	.	213000001	213200000	#FF4848	1	0.875
chr1	213200001	213560000	A.2.2.1.2.1.2.1.1.2	0.522533495736906	.	213200001	213560000	#FFDADA	1	0.625
chr1	213560001	213800000	B.1.1.1.2.1.2.1.2	0.40925700365408	.	213560001	213800000	#DADAFF	1	0.5
chr1	213800001	213920000	B.1.1.2.2.2.1.2.2.1	0.334957369062119	.	213800001	213920000	#DADAFF	1	0.5
chr1	213920001	214080000	B.1.1.2.2.2.1.2.1.1	0.337393422655298	.	213920001	214080000	#DADAFF	1	0.5
chr1	214080001	214360000	A.2.2.1.2.1.2.2.2.1	0.516443361753959	.	214080001	214360000	#FFDADA	1	0.625
chr1	214360001	214520000	A.2.2.1.2.1.2.2.1	0.517661388550548	.	214360001	214520000	#FFDADA	1	0.625
chr1	214520001	214840000	A.2.1.2.2.1.2.2.2	0.59074299634592	.	214520001	214840000	#FF9191	1	0.75
chr1	214840001	215280000	B.2.2.1.2.1.2.1.1	0.0645554202192448	.	214840001	215280000	#0000FF	1	0.125
chr1	215280001	215760000	B.2.2.1.2.2.1.1.2.2	0.0389768574908648	.	215280001	215760000	#0000FF	1	0.125
chr1	215760001	216120000	B.2.2.1.2.2.1.1.1.2	0.0426309378806334	.	215760001	216120000	#0000FF	1	0.125
chr1	216120001	216360000	B.2.1.2.2.1.2.1.1.2	0.132764920828258	.	216120001	216360000	#4848FF	1	0.25
chr1	216360001	216560000	B.2.2.1.2.2.2.2.1	0.0316686967113276	.	216360001	216560000	#0000FF	1	0.125
chr1	216560001	216720000	B.2.1.2.2.1.2.1.1.1.2	0.133982947624848	.	216560001	216720000	#4848FF	1	0.25
chr1	216720001	217000000	B.2.1.2.2.1.1.1.2.1.1	0.140073081607795	.	216720001	217000000	#4848FF	1	0.25
chr1	217000001	217200000	B.2.1.2.1.1.1.2.2.1.2	0.164433617539586	.	217000001	217200000	#4848FF	1	0.25
chr1	217200001	217280000	B.2.1.2.1.1.1.1	0.168087697929354	.	217200001	217280000	#4848FF	1	0.25
chr1	217280001	217560000	B.2.1.2.2.2.2.2.2.2.2.2	0.105968331303289	.	217280001	217560000	#4848FF	1	0.25
chr1	217560001	217960000	B.2.1.2.2.2.1.1.2.1.1	0.120584652862363	.	217560001	217960000	#4848FF	1	0.25
chr1	217960001	218400000	B.2.2.1.2.2.1.1.2.1.1	0.0414129110840439	.	217960001	218400000	#0000FF	1	0.125
chr1	218400001	218720000	B.1.2.2.1.2.2.1	0.280146163215591	.	218400001	218720000	#9191FF	1	0.375
chr1	218720001	218840000	B.2.1.2.2.2.1.1.2.2	0.118148599269184	.	218720001	218840000	#4848FF	1	0.25
chr1	218840001	219320000	B.2.2.1.2.2.1.1.1.1	0.0438489646772229	.	218840001	219320000	#0000FF	1	0.125
chr1	219320001	219600000	B.2.1.2.2.2.2.2.2.2.2.1	0.107186358099878	.	219320001	219600000	#4848FF	1	0.25
chr1	219600001	219720000	B.2.2.1.2.1.2.1.2.2.1	0.0609013398294763	.	219600001	219720000	#0000FF	1	0.125
chr1	219720001	220000000	B.2.1.2.1.2.2.2.2.2.1	0.143727161997564	.	219720001	220000000	#4848FF	1	0.25
chr1	220000001	220160000	B.1.1.2.2.2.1.2.2.2	0.33373934226553	.	220000001	220160000	#DADAFF	1	0.5
chr1	220160001	220520000	A.2.1.2.2.1.2.2.1	0.591961023142509	.	220160001	220520000	#FF9191	1	0.75
chr1	220520001	220680000	A.2.2.2.1.2.2.2.2.2.2.1	0.46163215590743	.	220520001	220680000	#FFDADA	1	0.625
chr1	220680001	221000000	A.2.2.1.2.1.2.1.1.1	0.523751522533496	.	220680001	221000000	#FFDADA	1	0.625
chr1	221000001	221360000	B.1.2.2.1.2.1.2.1.1	0.283800243605359	.	221000001	221360000	#9191FF	1	0.375
chr1	221360001	221600000	B.2.1.2.1.2.2.2.1.1.2	0.148599269183922	.	221360001	221600000	#4848FF	1	0.25
chr1	221600001	221880000	B.2.1.2.2.2.1.2.1.1	0.116930572472594	.	221600001	221880000	#4848FF	1	0.25
chr1	221880001	222080000	B.1.2.2.1.2.2.2.2	0.277710109622412	.	221880001	222080000	#9191FF	1	0.375
chr1	222080001	222160000	B.2.1.2.1.1.1.2.2.1.1	0.165651644336175	.	222080001	222160000	#4848FF	1	0.25
chr1	222160001	222400000	B.2.1.2.1.1.2.2	0.160779537149817	.	222160001	222400000	#4848FF	1	0.25
chr1	222400001	222720000	B.2.1.2.1.2.1.2.1	0.155907429963459	.	222400001	222720000	#4848FF	1	0.25
chr1	222720001	222880000	A.2.2.2.1.2.2.2.2.2.2.2	0.46041412911084	.	222720001	222880000	#FFDADA	1	0.625
chr1	222880001	223280000	A.2.1.1.1.2.2.2.2.1	0.688185140073082	.	222880001	223280000	#FF9191	1	0.75
chr1	223280001	223560000	A.2.1.2.2.1.1.2.1.2.2	0.599269183922046	.	223280001	223560000	#FF9191	1	0.75
chr1	223560001	223720000	A.2.1.2.2.2.2.1.2.2.1	0.566382460414129	.	223560001	223720000	#FF9191	1	0.75
chr1	223720001	223840000	A.2.2.1.2.1.2.2.2.2	0.515225334957369	.	223720001	223840000	#FFDADA	1	0.625
chr1	223840001	224080000	A.1.2.2.1.1.1.1.2.2.2	0.809987819732034	.	223840001	224080000	#FF4848	1	0.875
chr1	224160001	224240000	A.2.2.2.2.1.1.2.1	0.455542021924482	.	224160001	224240000	#FFDADA	1	0.625
chr1	224240001	224640000	A.1.1.2.1.1.2.1.2.1.2.2	0.970767356881851	.	224240001	224640000	#FF0000	1	1
chr1	224640001	224960000	A.1.2.2.1.1.2.2.2.1	0.789281364190012	.	224640001	224960000	#FF4848	1	0.875
chr1	224960001	225160000	A.2.2.1.2.1.1.1.1.2.2	0.533495736906212	.	224960001	225160000	#FFDADA	1	0.625
chr1	225160001	225560000	A.2.2.1.2.1.1.1.2	0.532277710109622	.	225160001	225560000	#FFDADA	1	0.625
chr1	225560001	225920000	A.1.1.2.2.2.1.1.1.1	0.914738124238733	.	225560001	225920000	#FF0000	1	1
chr1	225920001	226000000	A.2.1.1.2.2.2.1.1.2	0.656516443361754	.	225920001	226000000	#FF9191	1	0.75
chr1	226000001	226240000	A.1.1.2.2.2.2.2.2.1	0.903775883069428	.	226000001	226240000	#FF0000	1	1
chr1	226240001	226520000	A.1.1.2.1.1.2.1.2.2.1	0.969549330085262	.	226240001	226520000	#FF0000	1	1
chr1	226520001	226760000	A.1.1.2.1.1.2.1.1.1.1	0.978075517661389	.	226520001	226760000	#FF0000	1	1
chr1	226760001	227040000	A.1.1.2.2.1.2.2.2.2.1	0.918392204628502	.	226760001	227040000	#FF0000	1	1
chr1	227040001	227320000	A.1.2.2.1.1.2.1.2.2	0.792935444579781	.	227040001	227320000	#FF4848	1	0.875
chr1	227320001	227600000	A.1.2.2.1.1.1.2.2.2.1	0.803897685749086	.	227320001	227600000	#FF4848	1	0.875
chr1	227600001	227920000	A.2.1.2.2.2.1.2.1.1.2	0.578562728380024	.	227600001	227920000	#FF9191	1	0.75
chr1	227920001	228160000	A.2.1.1.2.2.1.1.2.2	0.665042630937881	.	227920001	228160000	#FF9191	1	0.75
chr1	228160001	228240000	A.1.2.2.2.2.2.1.2	0.723507917174178	.	228160001	228240000	#FF4848	1	0.875
chr1	228240001	228760000	A.1.1.2.1.2.2.1	0.943970767356882	.	228240001	228760000	#FF0000	1	1
chr1	228760001	229040000	A.1.2.1.1.2.1.2.2.1	0.881851400730816	.	228760001	229040000	#FF4848	1	0.875
chr1	229040001	229320000	A.1.2.2.2.1.1.1.1.1.2	0.767356881851401	.	229040001	229320000	#FF4848	1	0.875
chr1	229320001	229400000	A.2.1.1.2.2.2.1.1.1.1	0.658952496954933	.	229320001	229400000	#FF9191	1	0.75
chr1	229400001	229680000	A.1.2.1.1.1.2.2.2	0.887941534713764	.	229400001	229680000	#FF4848	1	0.875
chr1	229680001	230160000	A.1.2.1.1.1.2.1.2.1	0.892813641900122	.	229680001	230160000	#FF4848	1	0.875
chr1	230160001	230400000	A.1.2.2.1.1.2.1.1.2.2.1	0.796589524969549	.	230160001	230400000	#FF4848	1	0.875
chr1	230400001	230480000	A.2.1.2.2.2.1.2.1.1.1	0.579780755176614	.	230400001	230480000	#FF9191	1	0.75
chr1	230480001	230720000	A.1.2.2.1.1.1.1.2.1.1	0.813641900121803	.	230480001	230720000	#FF4848	1	0.875
chr1	230720001	231080000	A.1.2.2.1.1.2.1.2.1	0.79415347137637	.	230720001	231080000	#FF4848	1	0.875
chr1	231080001	231440000	A.2.1.2.2.2.2.1.1.1.2	0.573690621193666	.	231080001	231440000	#FF9191	1	0.75
chr1	231440001	231800000	A.2.1.2.2.1.1.2.1.2.1	0.600487210718636	.	231440001	231800000	#FF9191	1	0.75
chr1	231800001	232000000	A.2.2.2.2.2.2.2.1.1	0.429963459196102	.	231800001	232000000	#FFDADA	1	0.625
chr1	232000001	232160000	A.2.2.2.1.2.2.1.2.2	0.468940316686967	.	232000001	232160000	#FFDADA	1	0.625
chr1	232160001	232560000	A.2.1.1.1.2.2.1.2	0.69183922046285	.	232160001	232560000	#FF9191	1	0.75
chr1	232560001	232840000	A.2.1.2.2.2.2.1.1.2.2.2	0.570036540803898	.	232560001	232840000	#FF9191	1	0.75
chr1	232840001	233200000	A.2.1.2.2.2.2.1.2.2.2	0.56516443361754	.	232840001	233200000	#FF9191	1	0.75
chr1	233200001	233400000	A.2.1.2.2.2.2.2.1	0.56394640682095	.	233200001	233400000	#FF9191	1	0.75
chr1	233400001	233640000	A.2.2.1.2.1.2.1.2.1.2	0.520097442143727	.	233400001	233640000	#FFDADA	1	0.625
chr1	233640001	233840000	A.2.2.2.2.2.1.2.2.1.2	0.433617539585871	.	233640001	233840000	#FFDADA	1	0.625
chr1	233840001	233960000	B.1.2.1.1.1.2.1.2.1	0.325213154689403	.	233840001	233960000	#9191FF	1	0.375
chr1	233960001	234240000	B.1.1.2.1.1.2.1.2.1	0.370280146163216	.	233960001	234240000	#DADAFF	1	0.5
chr1	234240001	234600000	A.2.1.2.2.1.1.2.1.1.2	0.601705237515225	.	234240001	234600000	#FF9191	1	0.75
chr1	234600001	234840000	A.1.2.2.1.1.1.2.1.2	0.806333739342265	.	234600001	234840000	#FF4848	1	0.875
chr1	234840001	234960000	A.2.1.1.2.1.1.2.1.2.2	0.678440925700365	.	234840001	234960000	#FF9191	1	0.75
chr1	234960001	235200000	A.1.2.2.1.1.1.1.2.1.2	0.812423873325213	.	234960001	235200000	#FF4848	1	0.875
chr1	235240001	235320000	A.1.2.2.1.1.1.1.2.1.2	0.812423873325213	.	235240001	235320000	#FF4848	1	0.875
chr1	235320001	235480000	A.1.2.1.1.1.2.2.1.2	0.889159561510353	.	235320001	235480000	#FF4848	1	0.875
chr1	235480001	235680000	A.2.1.2.2.1.1.1.1	0.605359317904994	.	235480001	235680000	#FF9191	1	0.75
chr1	235680001	235880000	A.2.1.2.2.2.2.1.1.1.1	0.574908647990256	.	235680001	235880000	#FF9191	1	0.75
chr1	235880001	236240000	A.1.2.2.1.1.1.1.2.2.1	0.811205846528624	.	235880001	236240000	#FF4848	1	0.875
chr1	236240001	236520000	A.2.1.2.2.2.2.1.2.1.1	0.568818514007308	.	236240001	236520000	#FF9191	1	0.75
chr1	236520001	236760000	A.2.1.1.1.2.1.1.2.2.2	0.696711327649208	.	236520001	236760000	#FF9191	1	0.75
chr1	236760001	237080000	A.2.1.2.1.1.1.2.2.2	0.633373934226553	.	236760001	237080000	#FF9191	1	0.75
chr1	237080001	237400000	B.1.1.2.2.1.2.2.2	0.341047503045067	.	237080001	237400000	#DADAFF	1	0.5
chr1	237400001	237720000	B.2.1.2.1.2.1.1.1.1	0.159561510353228	.	237400001	237720000	#4848FF	1	0.25
chr1	237720001	237960000	B.2.1.2.2.1.1.1.2.2	0.137637028014616	.	237720001	237960000	#4848FF	1	0.25
chr1	237960001	238320000	B.2.2.1.1.2.1.1.2.1	0.0889159561510353	.	237960001	238320000	#0000FF	1	0.125
chr1	238320001	238600000	B.2.1.2.2.2.2.1.1	0.113276492082826	.	238320001	238600000	#4848FF	1	0.25
chr1	238600001	239120000	B.2.2.1.1.2.1.1.2.2	0.0876979293544458	.	238600001	239120000	#0000FF	1	0.125
chr1	239120001	239680000	B.2.1.2.2.2.1.2.1.2	0.115712545676005	.	239120001	239680000	#4848FF	1	0.25
chr1	239680001	239920000	B.2.2.1.2.2.2.1.2	0.0328867235079172	.	239680001	239920000	#0000FF	1	0.125
chr1	239920001	240160000	B.1.2.2.1.2.1.2.1.2	0.28258221680877	.	239920001	240160000	#9191FF	1	0.375
chr1	240160001	240400000	B.1.2.2.1.2.1.1.2	0.285018270401949	.	240160001	240400000	#9191FF	1	0.375
chr1	240400001	240600000	B.2.2.1.2.2.2.1.1	0.0341047503045067	.	240400001	240600000	#0000FF	1	0.125
chr1	240600001	240800000	B.2.1.2.2.2.1.2.2	0.114494518879415	.	240600001	240800000	#4848FF	1	0.25
chr1	240800001	240880000	B.2.1.2.1.1.2.1	0.161997563946407	.	240800001	240880000	#4848FF	1	0.25
chr1	240880001	241160000	B.2.1.2.2.2.1.1.2.1.2	0.119366626065773	.	240880001	241160000	#4848FF	1	0.25
chr1	241160001	241480000	B.2.1.2.1.2.1.2.2	0.15468940316687	.	241160001	241480000	#4848FF	1	0.25
chr1	241480001	241680000	B.2.1.2.2.1.1.1.2.1.2	0.138855054811206	.	241480001	241680000	#4848FF	1	0.25
chr1	241680001	242040000	B.2.1.2.1.1.1.2.1	0.166869671132765	.	241680001	242040000	#4848FF	1	0.25
chr1	242040001	242240000	B.1.1.2.2.1.1.2.1	0.349573690621194	.	242040001	242240000	#DADAFF	1	0.5
chr1	242240001	242400000	B.1.1.2.2.1.2.2.1.1	0.343483556638246	.	242240001	242400000	#DADAFF	1	0.5
chr1	242400001	242520000	B.1.2.2.1.1.2.2	0.289890377588307	.	242400001	242520000	#9191FF	1	0.375
chr1	242520001	243200000	B.1.1.1.2.2.1.2.1.2	0.398294762484775	.	242520001	243200000	#DADAFF	1	0.5
chr1	243240001	243320000	B.1.1.1.2.2.1.2.1.2	0.398294762484775	.	243240001	243320000	#DADAFF	1	0.5
chr1	243320001	243560000	A.2.2.2.1.2.2.2.1.1.1	0.467722289890378	.	243320001	243560000	#FFDADA	1	0.625
chr1	243560001	243840000	A.2.2.1.2.1.1.2.2.2.1	0.526187576126675	.	243560001	243840000	#FFDADA	1	0.625
chr1	243840001	243920000	A.2.2.2.2.2.2.1	0.431181485992692	.	243840001	243920000	#FFDADA	1	0.625
chr1	243920001	244200000	A.2.1.2.2.1.1.2.2.1.2	0.596833130328867	.	243920001	244200000	#FF9191	1	0.75
chr1	244200001	244480000	A.2.1.2.2.1.1.1.2	0.604141291108404	.	244200001	244480000	#FF9191	1	0.75
chr1	244480001	244640000	A.2.1.1.1.2.1.1.2.2.1.2	0.697929354445798	.	244480001	244640000	#FF9191	1	0.75
chr1	244640001	245000000	A.1.1.2.2.2.1.1.2	0.912302070645554	.	244640001	245000000	#FF0000	1	1
chr1	245000001	245200000	A.1.2.2.1.1.2.2.2.2.1	0.788063337393423	.	245000001	245200000	#FF4848	1	0.875
chr1	245200001	245480000	A.2.1.2.2.2.2.1.1.2.2.1	0.571254567600487	.	245200001	245480000	#FF9191	1	0.75
chr1	245480001	245800000	A.2.1.2.2.2.2.1.1.2.1	0.572472594397077	.	245480001	245800000	#FF9191	1	0.75
chr1	245800001	245880000	A.2.2.2.2.1.1.1.2.2	0.456760048721072	.	245800001	245880000	#FFDADA	1	0.625
chr1	245880001	245960000	A.2.2.2.2.1.1.2.2	0.454323995127893	.	245880001	245960000	#FFDADA	1	0.625
chr1	245960001	246240000	A.2.2.2.2.2.2.2.2.1	0.427527405602923	.	245960001	246240000	#FFDADA	1	0.625
chr1	246240001	246640000	A.2.2.1.2.1.1.1.1.2.1	0.534713763702801	.	246240001	246640000	#FFDADA	1	0.625
chr1	246640001	246960000	A.1.2.2.1.1.2.2.2.2.2	0.786845310596833	.	246640001	246960000	#FF4848	1	0.875
chr1	246960001	247120000	A.1.2.2.1.2.2.1.2	0.777101096224117	.	246960001	247120000	#FF4848	1	0.875
chr1	247120001	247280000	A.2.2.1.1.2.1.1.2.2	0.544457978075518	.	247120001	247280000	#FFDADA	1	0.625
chr1	247280001	247600000	A.2.2.1.2.1.1.1.1.1	0.535931790499391	.	247280001	247600000	#FFDADA	1	0.625
chr1	247600001	247840000	B.2.1.2.1.2.1.1.2	0.157125456760049	.	247600001	247840000	#4848FF	1	0.25
chr1	247840001	248080000	B.2.2.2.1.2.1.1.1	0.0194884287454324	.	247840001	248080000	#0000FF	1	0.125
chr1	248080001	248400000	B.2.2.2.1.2.1.1.2	0.0182704019488429	.	248080001	248400000	#0000FF	1	0.125
chr1	248400001	248600000	B.2.2.2.1.2.1.2	0.0170523751522534	.	248400001	248600000	#0000FF	1	0.125
chr1	248600001	248640000	B.2.2.1.2.1.2.1.2.1.2	0.0621193666260658	.	248600001	248640000	#0000FF	1	0.125
chr1	248680001	248760000	B.2.2.1.2.1.2.1.2.1.2	0.0621193666260658	.	248680001	248760000	#0000FF	1	0.125
chr1	248760001	248920000	B.2.1.2.2.1.1.2	0.136419001218027	.	248760001	248920000	#4848FF	1	0.25
chr1	249040001	249120000	B.2.1.2.2.1.1.2	0.136419001218027	.	249040001	249120000	#4848FF	1	0.25
chr1	249120001	249200000	B.1.1.1.2.1.1	0.411693057247259	.	249120001	249200000	#DADAFF	1	0.5
chr2	1	240000	A.1.2.2.2.1.2.2.1.2.1.2.2	0.755148741418764	.	1	240000	#FF4848	1	0.875
chr2	240001	680000	A.1.2.1.2.2.1.1.1.2.1	0.834096109839817	.	240001	680000	#FF4848	1	0.875
chr2	680001	880000	A.1.2.1.2.2.2.1.2.2.2.1.1	0.820366132723112	.	680001	880000	#FF4848	1	0.875
chr2	880001	1000000	A.1.2.2.2.2.2.2.2.2	0.734553775743707	.	880001	1000000	#FF4848	1	0.875
chr2	1000001	1120000	A.2.2.1.1.2.1.1.2	0.597254004576659	.	1000001	1120000	#FFDADA	1	0.625
chr2	1120001	1280000	A.2.1.1.1.1.2.2.1.2	0.723112128146453	.	1120001	1280000	#FF9191	1	0.75
chr2	1280001	1600000	A.1.2.1.2.2.2.1.2.2.2.1.2	0.819221967963387	.	1280001	1600000	#FF4848	1	0.875
chr2	1600001	1840000	A.1.1.2.2.2.1.2.1.1.2	0.895881006864989	.	1600001	1840000	#FF0000	1	1
chr2	1840001	2120000	A.1.2.2.1.1.2.2.1.2.1.2	0.791762013729977	.	1840001	2120000	#FF4848	1	0.875
chr2	2120001	2320000	A.2.1.2.1.2.1.1.1	0.648741418764302	.	2120001	2320000	#FF9191	1	0.75
chr2	2320001	2760000	A.2.1.1.1.2.1.1.2.1.2	0.716247139588101	.	2320001	2760000	#FF9191	1	0.75
chr2	2760001	2840000	A.2.2.1.1.1.1.2.1	0.610983981693364	.	2760001	2840000	#FFDADA	1	0.625
chr2	2840001	3200000	A.1.2.2.1.1.2.2.1.2.1.1.1	0.794050343249428	.	2840001	3200000	#FF4848	1	0.875
chr2	3200001	3720000	A.1.2.1.1.1.1.1.2	0.882151029748284	.	3200001	3720000	#FF4848	1	0.875
chr2	3720001	3920000	B.1.1.1.2.1.2.2.1.2	0.486270022883295	.	3720001	3920000	#DADAFF	1	0.5
chr2	3920001	4280000	B.2.1.2.2.2.1.1.1	0.1441647597254	.	3920001	4280000	#4848FF	1	0.25
chr2	4280001	4440000	B.2.1.2.2.2.1.1.2	0.143020594965675	.	4280001	4440000	#4848FF	1	0.25
chr2	4440001	4680000	B.2.1.2.2.2.2.1.1	0.140732265446224	.	4440001	4680000	#4848FF	1	0.25
chr2	4680001	4960000	B.2.2.1.2.1.2.1	0.0789473684210526	.	4680001	4960000	#0000FF	1	0.125
chr2	4960001	5040000	B.2.1.2.1.1.2.1.1.2.2	0.194508009153318	.	4960001	5040000	#4848FF	1	0.25
chr2	5080001	5160000	B.2.1.2.1.1.2.1.1.2.2	0.194508009153318	.	5080001	5160000	#4848FF	1	0.25
chr2	5160001	5520000	B.2.1.2.2.1.1.1.1.2.1	0.169336384439359	.	5160001	5520000	#4848FF	1	0.25
chr2	5520001	5800000	B.1.2.1.1.2.1.2.1.2.2	0.403890160183066	.	5520001	5800000	#9191FF	1	0.375
chr2	5800001	5960000	B.1.1.2.2.2.2.2.1	0.422196796338673	.	5800001	5960000	#DADAFF	1	0.5
chr2	5960001	6160000	B.1.2.1.1.2.1.2.1.2.1	0.405034324942792	.	5960001	6160000	#9191FF	1	0.375
chr2	6160001	6240000	B.1.1.2.2.2.2.1	0.423340961098398	.	6160001	6240000	#DADAFF	1	0.5
chr2	6240001	6440000	B.1.2.2.2.1.2.2.2.1	0.307780320366133	.	6240001	6440000	#9191FF	1	0.375
chr2	6440001	6520000	B.2.1.2.1.1.2.2.1.1	0.191075514874142	.	6440001	6520000	#4848FF	1	0.25
chr2	6520001	6720000	B.2.1.2.1.1.2.1.2.2	0.192219679633867	.	6520001	6720000	#4848FF	1	0.25
chr2	6720001	7000000	B.1.1.2.2.2.1.2.1.1.2	0.430205949656751	.	6720001	7000000	#DADAFF	1	0.5
chr2	7000001	7200000	A.2.2.2.1.1.1.2.2.1	0.552631578947368	.	7000001	7200000	#FFDADA	1	0.625
chr2	7200001	7520000	A.2.2.1.1.1.2.2.2.2.2	0.59954233409611	.	7200001	7520000	#FFDADA	1	0.625
chr2	7520001	7760000	A.2.2.1.1.2.2.2.1.2.1.1.2	0.58466819221968	.	7520001	7760000	#FFDADA	1	0.625
chr2	7760001	8040000	A.2.1.2.1.2.1.2.2	0.6441647597254	.	7760001	8040000	#FF9191	1	0.75
chr2	8040001	8320000	A.2.1.1.1.1.2.1.1	0.727688787185355	.	8040001	8320000	#FF9191	1	0.75
chr2	8320001	8640000	A.1.2.2.1.1.2.1.2.2	0.799771167048055	.	8320001	8640000	#FF4848	1	0.875
chr2	8640001	8920000	A.1.2.1.1.1.1.2.1	0.881006864988558	.	8640001	8920000	#FF4848	1	0.875
chr2	8920001	9280000	A.1.1.2.2.2.1.2.1.2.1	0.894736842105263	.	8920001	9280000	#FF0000	1	1
chr2	9280001	9600000	A.1.1.2.1.2.1.2.1	0.941647597254005	.	9280001	9600000	#FF0000	1	1
chr2	9600001	9960000	A.1.1.1.1.1.2.2	0.994279176201373	.	9600001	9960000	#FF0000	1	1
chr2	9960001	10240000	A.1.1.2.1.2.1.1.1.2.1	0.948512585812357	.	9960001	10240000	#FF0000	1	1
chr2	10240001	10880000	A.1.1.1.1.1.2.1.1	0.997711670480549	.	10240001	10880000	#FF0000	1	1
chr2	10880001	11320000	A.1.1.1.1.1.2.1.2.2	0.995423340961098	.	10880001	11320000	#FF0000	1	1
chr2	11320001	11600000	A.1.1.2.2.2.1.1.1.2	0.90045766590389	.	11320001	11600000	#FF0000	1	1
chr2	11600001	11920000	A.1.2.1.1.2.1.1.2.1	0.87070938215103	.	11600001	11920000	#FF4848	1	0.875
chr2	11920001	12320000	A.2.2.2.1.2.2.1.2.2	0.533180778032037	.	11920001	12320000	#FFDADA	1	0.625
chr2	12320001	12560000	B.1.1.2.2.2.1.2.1.1.1	0.431350114416476	.	12320001	12560000	#DADAFF	1	0.5
chr2	12560001	12880000	B.1.2.1.1.2.1.2.1.1	0.406178489702517	.	12560001	12880000	#9191FF	1	0.375
chr2	12880001	13160000	B.2.1.2.1.2.1.2.2.2	0.183066361556064	.	12880001	13160000	#4848FF	1	0.25
chr2	13160001	13480000	B.2.2.2.2.2.2.2.1	0.0022883295194508	.	13160001	13480000	#0000FF	1	0.125
chr2	13480001	13800000	B.2.2.2.2.2.1.2.1	0.0068649885583524	.	13480001	13800000	#0000FF	1	0.125
chr2	13800001	13920000	B.2.2.2.2.2.1.1	0.0080091533180778	.	13800001	13920000	#0000FF	1	0.125
chr2	13920001	14320000	B.2.2.2.2.2.2.1.1	0.0045766590389016	.	13920001	14320000	#0000FF	1	0.125
chr2	14320001	14560000	B.2.2.2.2.1.1.2.2.2	0.011441647597254	.	14320001	14560000	#0000FF	1	0.125
chr2	14560001	14720000	B.2.2.1.2.1.1.2.1.1.2.2	0.0903890160183066	.	14560001	14720000	#0000FF	1	0.125
chr2	14720001	15160000	B.2.2.2.2.1.1.1.1	0.0183066361556064	.	14720001	15160000	#0000FF	1	0.125
chr2	15160001	15560000	B.2.1.2.1.1.1	0.197940503432494	.	15160001	15560000	#4848FF	1	0.25
chr2	15560001	15760000	B.1.2.1.1.2.1.1.1.2.1.1	0.410755148741419	.	15560001	15760000	#9191FF	1	0.375
chr2	15760001	16120000	A.2.1.2.1.2.2.1.2	0.64187643020595	.	15760001	16120000	#FF9191	1	0.75
chr2	16120001	16280000	A.2.2.1.1.1.1.1	0.612128146453089	.	16120001	16280000	#FFDADA	1	0.625
chr2	16320001	16440000	A.2.2.1.1.1.1.1	0.612128146453089	.	16320001	16440000	#FFDADA	1	0.625
chr2	16440001	16600000	A.2.2.2.1.1.1.2.2.2.1.1	0.551487414187643	.	16440001	16600000	#FFDADA	1	0.625
chr2	16600001	16720000	B.1.1.1.2.2.2.2.1	0.473684210526316	.	16600001	16720000	#DADAFF	1	0.5
chr2	16720001	16920000	B.1.2.1.1.2.1.1.1.2.1.2	0.409610983981693	.	16720001	16920000	#9191FF	1	0.375
chr2	16920001	17080000	B.2.1.2.1.1.2.2.2	0.188787185354691	.	16920001	17080000	#4848FF	1	0.25
chr2	17080001	17320000	B.2.2.1.2.1.2.2	0.0778032036613272	.	17080001	17320000	#0000FF	1	0.125
chr2	17320001	17680000	B.2.2.1.1.2.1.2	0.108695652173913	.	17320001	17680000	#0000FF	1	0.125
chr2	17680001	18000000	B.1.2.1.1.2.1.1.1.2.2	0.408466819221968	.	17680001	18000000	#9191FF	1	0.375
chr2	18000001	18080000	B.1.2.2.1.1.1.2.1	0.347826086956522	.	18000001	18080000	#9191FF	1	0.375
chr2	18080001	18240000	B.2.1.2.2.2.2.1.2.1	0.139588100686499	.	18080001	18240000	#4848FF	1	0.25
chr2	18240001	18560000	B.2.2.2.2.1.1.1.2	0.017162471395881	.	18240001	18560000	#0000FF	1	0.125
chr2	18560001	18760000	B.2.2.1.1.2.2.1.2.1	0.104118993135011	.	18560001	18760000	#0000FF	1	0.125
chr2	18760001	18840000	B.2.1.2.2.2.2.2.1.2	0.136155606407323	.	18760001	18840000	#4848FF	1	0.25
chr2	18840001	19240000	B.2.2.2.2.1.1.2.2.1.2	0.0125858123569794	.	18840001	19240000	#0000FF	1	0.125
chr2	19240001	19640000	B.2.1.2.2.2.1.2	0.14187643020595	.	19240001	19640000	#4848FF	1	0.25
chr2	19640001	19800000	B.2.1.2.1.1.2.1.2.1	0.193363844393593	.	19640001	19800000	#4848FF	1	0.25
chr2	19800001	19880000	B.2.1.2.1.1.2.1.1.2.1	0.195652173913043	.	19800001	19880000	#4848FF	1	0.25
chr2	19880001	20120000	B.1.1.2.2.2.1.2.1.2	0.429061784897025	.	19880001	20120000	#DADAFF	1	0.5
chr2	20120001	20360000	A.2.1.1.2.1.2.2	0.688787185354691	.	20120001	20360000	#FF9191	1	0.75
chr2	20360001	20560000	A.1.2.1.1.1.1.1.1.2	0.883295194508009	.	20360001	20560000	#FF4848	1	0.875
chr2	20560001	20840000	A.2.1.2.1.2.2.1.1	0.643020594965675	.	20560001	20840000	#FF9191	1	0.75
chr2	20840001	21240000	B.1.2.2.2.1.2.2.2.2	0.306636155606407	.	20840001	21240000	#9191FF	1	0.375
chr2	21240001	21560000	B.2.1.2.2.2.2.1.2.2	0.138443935926773	.	21240001	21560000	#4848FF	1	0.25
chr2	21560001	21880000	B.2.2.2.2.1.1.2.2.1.1	0.0137299771167048	.	21560001	21880000	#0000FF	1	0.125
chr2	21880001	22480000	B.2.2.2.2.2.2.2.2	0.0011441647597254	.	21880001	22480000	#0000FF	1	0.125
chr2	22480001	22960000	B.2.2.1.1.2.2.2.2.2.1	0.0983981693363844	.	22480001	22960000	#0000FF	1	0.125
chr2	22960001	23120000	B.2.1.2.2.1.1.1.1.2.2	0.168192219679634	.	22960001	23120000	#4848FF	1	0.25
chr2	23120001	23560000	B.1.1.2.2.2.1.2.2.1.2	0.425629290617849	.	23120001	23560000	#DADAFF	1	0.5
chr2	23560001	24040000	A.1.2.1.1.2.2.2.1	0.861556064073226	.	23560001	24040000	#FF4848	1	0.875
chr2	24040001	24240000	A.1.2.1.1.1.1.1.1.1	0.884439359267735	.	24040001	24240000	#FF4848	1	0.875
chr2	24240001	24600000	A.1.1.2.2.2.1.2.1.1.1	0.897025171624714	.	24240001	24600000	#FF0000	1	1
chr2	24600001	24800000	A.1.2.2.2.2.2.2.1	0.736842105263158	.	24600001	24800000	#FF4848	1	0.875
chr2	24800001	24960000	A.1.2.2.1.1.2.2.1.2.2.1	0.790617848970252	.	24800001	24960000	#FF4848	1	0.875
chr2	24960001	25160000	A.1.2.1.2.2.2.1.2.2.1	0.821510297482838	.	24960001	25160000	#FF4848	1	0.875
chr2	25160001	25440000	A.1.1.2.1.2.1.1.1.2.2	0.947368421052632	.	25160001	25440000	#FF0000	1	1
chr2	25440001	25720000	A.1.1.2.1.2.1.1.1.1.1	0.950800915331808	.	25440001	25720000	#FF0000	1	1
chr2	25720001	25880000	A.1.2.1.2.2.1.2.1.2.1	0.829519450800915	.	25720001	25880000	#FF4848	1	0.875
chr2	25880001	26120000	A.1.1.2.1.2.2.2.1.2	0.930205949656751	.	25880001	26120000	#FF0000	1	1
chr2	26120001	26360000	A.1.1.2.1.2.2.1.2.2	0.933638443935927	.	26120001	26360000	#FF0000	1	1
chr2	26360001	26440000	A.2.1.1.1.2.2.1.2	0.704805491990847	.	26360001	26440000	#FF9191	1	0.75
chr2	26440001	26760000	A.1.1.1.2.1.1.2.2	0.982837528604119	.	26440001	26760000	#FF0000	1	1
chr2	26760001	27000000	A.1.1.2.1.2.1.1.1.1.2	0.949656750572082	.	26760001	27000000	#FF0000	1	1
chr2	27000001	27280000	A.1.1.1.2.1.1.2.1	0.983981693363844	.	27000001	27280000	#FF0000	1	1
chr2	27280001	27600000	A.1.1.2.1.2.2.1.1	0.937070938215103	.	27280001	27600000	#FF0000	1	1
chr2	27600001	27920000	A.1.1.1.2.1.2	0.981693363844394	.	27600001	27920000	#FF0000	1	1
chr2	27920001	28400000	A.1.1.2.2.2.2.1.2.1	0.887871853546911	.	27920001	28400000	#FF0000	1	1
chr2	28400001	28680000	A.2.1.1.1.2.1.1.2.1.1	0.717391304347826	.	28400001	28680000	#FF9191	1	0.75
chr2	28680001	29040000	A.1.1.2.2.2.2.1.1.2.1	0.890160183066362	.	28680001	29040000	#FF0000	1	1
chr2	29040001	29360000	A.1.1.2.2.2.2.1.2.2	0.886727688787185	.	29040001	29360000	#FF0000	1	1
chr2	29360001	29640000	A.1.2.2.2.2.1.1.1.2	0.750572082379863	.	29360001	29640000	#FF4848	1	0.875
chr2	29640001	29880000	A.2.2.1.1.2.2.2.1.2.1.1.1	0.585812356979405	.	29640001	29880000	#FFDADA	1	0.625
chr2	29880001	30080000	A.2.2.1.1.2.1.1.1	0.598398169336384	.	29880001	30080000	#FFDADA	1	0.625
chr2	30080001	30360000	A.2.1.1.2.2.2.1.2.2	0.679633867276888	.	30080001	30360000	#FF9191	1	0.75
chr2	30360001	30640000	A.1.2.1.1.2.1.1.1.2.2	0.871853546910755	.	30360001	30640000	#FF4848	1	0.875
chr2	30640001	30920000	A.1.2.2.2.2.2.1.1	0.74141876430206	.	30640001	30920000	#FF4848	1	0.875
chr2	30920001	31160000	A.2.1.1.2.2.2.1.2.1.2	0.680778032036613	.	30920001	31160000	#FF9191	1	0.75
chr2	31160001	31360000	A.1.2.2.2.2.2.1.2.1.1	0.740274599542334	.	31160001	31360000	#FF4848	1	0.875
chr2	31360001	31600000	A.2.1.1.2.2.2.2.1.1.1.2	0.677345537757437	.	31360001	31600000	#FF9191	1	0.75
chr2	31600001	31800000	A.2.2.1.1.2.2.2.1.2.1.2	0.583524027459954	.	31600001	31800000	#FFDADA	1	0.625
chr2	31800001	32080000	A.2.1.2.2.2.1.2	0.620137299771167	.	31800001	32080000	#FF9191	1	0.75
chr2	32080001	32240000	A.2.1.1.1.1.1.1.2	0.731121281464531	.	32080001	32240000	#FF9191	1	0.75
chr2	32240001	32400000	A.1.2.1.1.2.1.1.1.2.1	0.872997711670481	.	32240001	32400000	#FF4848	1	0.875
chr2	32400001	32720000	A.1.1.2.1.1.1.1.2	0.966819221967963	.	32400001	32720000	#FF0000	1	1
chr2	32720001	33240000	A.2.1.2.1.1.2.1	0.654462242562929	.	32720001	33240000	#FF9191	1	0.75
chr2	33240001	33600000	A.2.2.2.1.2.2.2.1.1	0.532036613272311	.	33240001	33600000	#FFDADA	1	0.625
chr2	33600001	33840000	A.2.2.2.1.2.2.2.1.2	0.530892448512586	.	33600001	33840000	#FFDADA	1	0.625
chr2	33840001	34200000	B.2.1.1.1.1.2.2.2.1.2.2	0.266590389016018	.	33840001	34200000	#4848FF	1	0.25
chr2	34200001	34520000	B.2.2.2.2.1.1.2.1.1	0.0160183066361556	.	34200001	34520000	#0000FF	1	0.125
chr2	34520001	34680000	B.2.1.2.2.2.2.2.2.1	0.135011441647597	.	34520001	34680000	#4848FF	1	0.25
chr2	34680001	35080000	B.2.2.1.1.2.2.2.2.2.2.2	0.0961098398169336	.	34680001	35080000	#0000FF	1	0.125
chr2	35080001	35280000	B.2.2.2.2.2.1.2.2	0.005720823798627	.	35080001	35280000	#0000FF	1	0.125
chr2	35280001	35400000	B.2.2.2.2.1.2.1	0.0102974828375286	.	35280001	35400000	#0000FF	1	0.125
chr2	35400001	35720000	B.2.2.1.1.2.2.2.2.2.2.1	0.097254004576659	.	35400001	35720000	#0000FF	1	0.125
chr2	35720001	35920000	B.2.2.1.1.2.2.1.2.2	0.102974828375286	.	35720001	35920000	#0000FF	1	0.125
chr2	35920001	36000000	B.2.1.2.2.2.2.2.2.2.1	0.133867276887872	.	35920001	36000000	#4848FF	1	0.25
chr2	36000001	36080000	B.2.1.1.1.1.2.2.2.2	0.265446224256293	.	36000001	36080000	#4848FF	1	0.25
chr2	36080001	36320000	B.2.2.1.1.2.2.1.1.1	0.107551487414188	.	36080001	36320000	#0000FF	1	0.125
chr2	36320001	36560000	B.2.2.1.1.2.2.2.1.1	0.101830663615561	.	36320001	36560000	#0000FF	1	0.125
chr2	36560001	36760000	B.1.1.1.2.1.2.1.2	0.488558352402746	.	36560001	36760000	#DADAFF	1	0.5
chr2	36760001	36840000	B.1.1.1.2.2.2.1	0.474828375286041	.	36760001	36840000	#DADAFF	1	0.5
chr2	36840001	37000000	A.2.2.1.1.1.1.2.2.1.2.2	0.607551487414188	.	36840001	37000000	#FFDADA	1	0.625
chr2	37000001	37320000	A.2.1.1.2.1.2.1	0.689931350114417	.	37000001	37320000	#FF9191	1	0.75
chr2	37320001	37560000	A.1.2.1.1.2.1.1.2.2	0.869565217391304	.	37320001	37560000	#FF4848	1	0.875
chr2	37560001	37840000	A.2.2.1.1.1.1.2.2.1.1	0.609839816933638	.	37560001	37840000	#FFDADA	1	0.625
chr2	37840001	38080000	A.2.1.1.2.1.1.2.2.2	0.691075514874142	.	37840001	38080000	#FF9191	1	0.75
chr2	38080001	38320000	A.1.2.1.1.2.1.2.2	0.866132723112128	.	38080001	38320000	#FF4848	1	0.875
chr2	38320001	38520000	A.1.2.2.2.2.2.2.2.1	0.735697940503433	.	38320001	38520000	#FF4848	1	0.875
chr2	38520001	38760000	A.1.2.1.1.2.1.2.1.2	0.867276887871854	.	38520001	38760000	#FF4848	1	0.875
chr2	38760001	39040000	A.1.1.2.1.2.2.2.1.1.1	0.932494279176201	.	38760001	39040000	#FF0000	1	1
chr2	39040001	39520000	A.1.1.2.1.1.1.2.1	0.965675057208238	.	39040001	39520000	#FF0000	1	1
chr2	39520001	39720000	A.2.2.1.1.1.1.2.2.1.2.1	0.608695652173913	.	39520001	39720000	#FFDADA	1	0.625
chr2	39720001	40000000	A.2.2.1.1.1.1.2.2.2	0.606407322654462	.	39720001	40000000	#FFDADA	1	0.625
chr2	40000001	40320000	B.2.1.1.1.1.2.1.2	0.274599542334096	.	40000001	40320000	#4848FF	1	0.25
chr2	40320001	40520000	B.2.1.2.2.2.2.2.1.1	0.137299771167048	.	40320001	40520000	#4848FF	1	0.25
chr2	40520001	40920000	B.2.2.1.1.2.2.2.1.2	0.100686498855835	.	40520001	40920000	#0000FF	1	0.125
chr2	40920001	41080000	B.2.1.2.2.2.2.2.2.2.2	0.132723112128146	.	40920001	41080000	#4848FF	1	0.25
chr2	41080001	41360000	B.2.2.2.2.2.2.1.2	0.0034324942791762	.	41080001	41360000	#0000FF	1	0.125
chr2	41360001	41680000	B.2.2.1.1.2.1.1	0.109839816933638	.	41360001	41680000	#0000FF	1	0.125
chr2	41680001	42040000	B.2.2.1.1.2.2.2.2.1	0.0995423340961098	.	41680001	42040000	#0000FF	1	0.125
chr2	42040001	42400000	A.1.2.1.1.2.2.2.2	0.860411899313501	.	42040001	42400000	#FF4848	1	0.875
chr2	42400001	42560000	A.1.2.2.1.1.2.1.2.1	0.80091533180778	.	42400001	42560000	#FF4848	1	0.875
chr2	42560001	42720000	A.1.2.1.1.2.1.2.1.1	0.868421052631579	.	42560001	42720000	#FF4848	1	0.875
chr2	42720001	43040000	A.1.1.2.1.1.2.2.1.1.1	0.961098398169336	.	42720001	43040000	#FF0000	1	1
chr2	43040001	43200000	A.1.1.2.1.1.2.2.2.1.1.1	0.955377574370709	.	43040001	43200000	#FF0000	1	1
chr2	43200001	43480000	A.1.1.2.1.2.2.2.1.1.2	0.931350114416476	.	43200001	43480000	#FF0000	1	1
chr2	43480001	43800000	A.1.1.2.1.2.2.2.2	0.929061784897025	.	43480001	43800000	#FF0000	1	1
chr2	43800001	44080000	A.1.1.2.1.1.2.2.1.2.2	0.956521739130435	.	43800001	44080000	#FF0000	1	1
chr2	44080001	44240000	A.1.1.2.1.2.1.1.2.1.2	0.943935926773455	.	44080001	44240000	#FF0000	1	1
chr2	44240001	44440000	A.1.2.2.2.2.1.1.1.1	0.751716247139588	.	44240001	44440000	#FF4848	1	0.875
chr2	44440001	44880000	A.1.1.2.2.2.2.1.1.2.2	0.889016018306636	.	44440001	44880000	#FF0000	1	1
chr2	44880001	45200000	A.1.1.2.1.2.2.1.2.1.1	0.935926773455378	.	44880001	45200000	#FF0000	1	1
chr2	45200001	45360000	A.2.1.1.2.2.2.1.1	0.683066361556064	.	45200001	45360000	#FF9191	1	0.75
chr2	45360001	45800000	A.1.2.1.2.1.1.1.2.2.1	0.851258581235698	.	45360001	45800000	#FF4848	1	0.875
chr2	45800001	46200000	A.1.1.2.1.1.2.2.1.1.2.1	0.959954233409611	.	45800001	46200000	#FF0000	1	1
chr2	46200001	46720000	A.1.1.2.1.2.2.1.2.1.2	0.934782608695652	.	46200001	46720000	#FF0000	1	1
chr2	46720001	46840000	A.2.1.1.1.2.2.2.1	0.703661327231121	.	46720001	46840000	#FF9191	1	0.75
chr2	46840001	46920000	A.2.1.1.1.2.2.1.1.2	0.705949656750572	.	46840001	46920000	#FF9191	1	0.75
chr2	46920001	47160000	A.1.2.1.2.1.1.1.2.2.2	0.850114416475973	.	46920001	47160000	#FF4848	1	0.875
chr2	47160001	47600000	A.1.1.1.2.2.1.2.1.1	0.974828375286041	.	47160001	47600000	#FF0000	1	1
chr2	47600001	48040000	A.1.1.1.2.1.1.1	0.98512585812357	.	47600001	48040000	#FF0000	1	1
chr2	48040001	48760000	A.1.1.2.1.1.1.2.2	0.964530892448513	.	48040001	48760000	#FF0000	1	1
chr2	48760001	49120000	A.2.2.2.1.2.2.1.1	0.535469107551487	.	48760001	49120000	#FFDADA	1	0.625
chr2	49120001	49440000	B.2.1.1.1.1.2.1.1.2	0.275743707093822	.	49120001	49440000	#4848FF	1	0.25
chr2	49440001	49680000	B.1.2.2.2.1.2.1.1	0.312356979405034	.	49440001	49680000	#9191FF	1	0.375
chr2	49680001	50080000	B.2.2.2.2.1.1.2.1.2	0.0148741418764302	.	49680001	50080000	#0000FF	1	0.125
chr2	50080001	50320000	B.2.1.1.1.2.2.2.2.2	0.240274599542334	.	50080001	50320000	#4848FF	1	0.25
chr2	50320001	50440000	B.2.1.1.1.1.2.2.2.1.1	0.268878718535469	.	50320001	50440000	#4848FF	1	0.25
chr2	50440001	50720000	B.2.1.1.1.1.2.1.1.1	0.276887871853547	.	50440001	50720000	#4848FF	1	0.25
chr2	50720001	51120000	B.2.1.1.1.1.2.2.1.2.1	0.27116704805492	.	50720001	51120000	#4848FF	1	0.25
chr2	51120001	51280000	B.2.1.1.2.2.1.1.1	0.210526315789474	.	51120001	51280000	#4848FF	1	0.25
chr2	51280001	51520000	B.2.1.1.2.2.1.1.2	0.209382151029748	.	51280001	51520000	#4848FF	1	0.25
chr2	51520001	52000000	B.2.2.1.1.2.2.1.1.2.1	0.106407322654462	.	51520001	52000000	#0000FF	1	0.125
chr2	52000001	52160000	B.2.1.1.2.2.2.1.2	0.202517162471396	.	52000001	52160000	#4848FF	1	0.25
chr2	52160001	52440000	B.2.2.1.1.2.2.1.1.2.2	0.105263157894737	.	52160001	52440000	#0000FF	1	0.125
chr2	52440001	52680000	B.2.1.1.1.1.2.2.2.1.2.1	0.267734553775744	.	52440001	52680000	#4848FF	1	0.25
chr2	52680001	52800000	B.2.1.1.1.1.2.2.1.1.2	0.272311212814645	.	52680001	52800000	#4848FF	1	0.25
chr2	52800001	52960000	B.2.1.1.1.1.2.2.1.2.2	0.270022883295195	.	52800001	52960000	#4848FF	1	0.25
chr2	52960001	53280000	B.2.2.2.2.1.2.2	0.0091533180778032	.	52960001	53280000	#0000FF	1	0.125
chr2	53280001	53760000	B.2.1.1.2.2.1.2.1	0.208237986270023	.	53280001	53760000	#4848FF	1	0.25
chr2	53760001	54040000	A.2.2.2.1.2.2.2.2.1	0.52974828375286	.	53760001	54040000	#FFDADA	1	0.625
chr2	54040001	54280000	A.1.2.1.1.2.2.1.2	0.862700228832952	.	54040001	54280000	#FF4848	1	0.875
chr2	54280001	54440000	A.2.1.2.1.1.2.2.2.1	0.651029748283753	.	54280001	54440000	#FF9191	1	0.75
chr2	54440001	54640000	A.2.1.2.1.2.1.2.1	0.645308924485126	.	54440001	54640000	#FF9191	1	0.75
chr2	54640001	54840000	A.1.2.2.2.2.2.1.2.2	0.737986270022883	.	54640001	54840000	#FF4848	1	0.875
chr2	54840001	55400000	A.1.1.2.1.1.1.1.1	0.967963386727689	.	54840001	55400000	#FF0000	1	1
chr2	55400001	55920000	A.1.2.1.1.2.1.1.1.1	0.874141876430206	.	55400001	55920000	#FF4848	1	0.875
chr2	55920001	56240000	B.1.1.2.1.1.1.1	0.471395881006865	.	55920001	56240000	#DADAFF	1	0.5
chr2	56240001	56440000	B.2.1.1.1.1.2.2.1.1.1	0.273455377574371	.	56240001	56440000	#4848FF	1	0.25
chr2	56440001	56720000	B.2.1.1.2.2.2.1.1.1	0.204805491990847	.	56440001	56720000	#4848FF	1	0.25
chr2	56720001	56800000	B.1.2.2.1.1.2.1	0.335240274599542	.	56720001	56800000	#9191FF	1	0.375
chr2	56800001	56920000	B.1.2.2.1.1.2.2	0.334096109839817	.	56800001	56920000	#9191FF	1	0.375
chr2	56920001	57160000	B.2.1.1.1.1.1.1.2.2	0.28604118993135	.	56920001	57160000	#4848FF	1	0.25
chr2	57160001	57560000	B.2.1.1.2.2.2.1.1.2	0.203661327231121	.	57160001	57560000	#4848FF	1	0.25
chr2	57560001	57760000	B.2.1.1.1.1.1.1.2.1.1.2	0.288329519450801	.	57560001	57760000	#4848FF	1	0.25
chr2	57760001	57920000	B.1.2.1.2.2.2.1.2.1.2.2	0.361556064073227	.	57760001	57920000	#9191FF	1	0.375
chr2	57920001	58160000	B.1.1.2.2.1.1.2.2.1.2	0.448512585812357	.	57920001	58160000	#DADAFF	1	0.5
chr2	58160001	58320000	B.1.2.1.2.1.2.2.1.1.1	0.381006864988558	.	58160001	58320000	#9191FF	1	0.375
chr2	58320001	58440000	B.1.1.1.1.2.2.1.2.2.1	0.501144164759725	.	58320001	58440000	#DADAFF	1	0.5
chr2	58440001	58640000	B.1.1.1.1.2.1.1	0.505720823798627	.	58440001	58640000	#DADAFF	1	0.5
chr2	58640001	58960000	B.1.1.2.2.1.1.2.2.1.1.1	0.451945080091533	.	58640001	58960000	#DADAFF	1	0.5
chr2	58960001	59240000	B.1.2.1.2.2.2.1.1	0.364988558352403	.	58960001	59240000	#9191FF	1	0.375
chr2	59240001	59560000	B.2.1.1.1.1.1.2.2.1.1.1	0.281464530892448	.	59240001	59560000	#4848FF	1	0.25
chr2	59560001	59760000	B.1.2.2.1.1.1.2.2.2.1.2	0.342105263157895	.	59560001	59760000	#9191FF	1	0.375
chr2	59760001	59960000	B.1.2.2.1.1.1.2.2.2.1.1	0.34324942791762	.	59760001	59960000	#9191FF	1	0.375
chr2	59960001	60520000	B.1.1.2.2.1.1.2.2.2	0.447368421052632	.	59960001	60520000	#DADAFF	1	0.5
chr2	60520001	60720000	A.2.1.2.1.1.2.2.1.1	0.653318077803204	.	60520001	60720000	#FF9191	1	0.75
chr2	60720001	60920000	A.1.2.2.2.2.1.2.2	0.742562929061785	.	60720001	60920000	#FF4848	1	0.875
chr2	60920001	61240000	A.1.1.2.2.1.2.2.1.2	0.907322654462243	.	60920001	61240000	#FF0000	1	1
chr2	61240001	61600000	A.1.1.2.1.1.2.2.2.1.1.2	0.954233409610984	.	61240001	61600000	#FF0000	1	1
chr2	61600001	61720000	A.1.2.2.2.1.1.2.2	0.766590389016018	.	61600001	61720000	#FF4848	1	0.875
chr2	61720001	62120000	A.1.1.2.1.1.2.2.2.2	0.951945080091533	.	61720001	62120000	#FF0000	1	1
chr2	62120001	62680000	A.1.1.1.2.2.1.2.1.2	0.973684210526316	.	62120001	62680000	#FF0000	1	1
chr2	62680001	62840000	A.2.1.1.2.2.2.2.1.1.2	0.676201372997712	.	62680001	62840000	#FF9191	1	0.75
chr2	62840001	62960000	A.2.2.1.2.1.1.1.1	0.580091533180778	.	62840001	62960000	#FFDADA	1	0.625
chr2	62960001	63080000	A.2.2.1.2.1.1.2	0.577803203661327	.	62960001	63080000	#FFDADA	1	0.625
chr2	63080001	63280000	A.2.1.1.2.2.2.2.1.2	0.675057208237986	.	63080001	63280000	#FF9191	1	0.75
chr2	63280001	63680000	A.2.1.2.1.1.1.2.1	0.65675057208238	.	63280001	63680000	#FF9191	1	0.75
chr2	63680001	64080000	A.1.1.2.2.1.2.2.2.2.1	0.903890160183066	.	63680001	64080000	#FF0000	1	1
chr2	64080001	64320000	A.1.2.2.2.1.2.1.1.1	0.765446224256293	.	64080001	64320000	#FF4848	1	0.875
chr2	64320001	64840000	A.1.1.2.1.1.2.2.1.1.2.2	0.958810068649886	.	64320001	64840000	#FF0000	1	1
chr2	64840001	65160000	A.1.2.1.2.1.1.2.2	0.847826086956522	.	64840001	65160000	#FF4848	1	0.875
chr2	65160001	65480000	A.1.1.2.2.1.1.2.2.1.2.2	0.918764302059497	.	65160001	65480000	#FF0000	1	1
chr2	65480001	65640000	A.1.2.2.1.1.2.1.1	0.802059496567506	.	65480001	65640000	#FF4848	1	0.875
chr2	65640001	65840000	A.2.1.1.2.1.1.2.2.1	0.692219679633867	.	65640001	65840000	#FF9191	1	0.75
chr2	65840001	66200000	B.1.1.1.1.2.2.1.2.2.2	0.5	.	65840001	66200000	#DADAFF	1	0.5
chr2	66200001	66400000	B.1.1.2.2.1.1.1.1.1.1	0.459954233409611	.	66200001	66400000	#DADAFF	1	0.5
chr2	66400001	66480000	B.1.1.1.1.1.1.2	0.509153318077803	.	66400001	66480000	#DADAFF	1	0.5
chr2	66480001	66840000	A.2.2.2.2.2.2.2	0.512585812356979	.	66480001	66840000	#FFDADA	1	0.625
chr2	66840001	67200000	B.1.2.1.2.1.2.2.2.1.2	0.376430205949657	.	66840001	67200000	#9191FF	1	0.375
chr2	67200001	67520000	B.1.2.1.2.2.2.1.2.1.2.1	0.362700228832952	.	67200001	67520000	#9191FF	1	0.375
chr2	67520001	67920000	B.1.1.2.2.1.2.1.2.1	0.445080091533181	.	67520001	67920000	#DADAFF	1	0.5
chr2	67920001	68120000	B.1.1.2.1.1.1.2	0.47025171624714	.	67920001	68120000	#DADAFF	1	0.5
chr2	68120001	68320000	B.1.1.2.2.1.2.1.1	0.446224256292906	.	68120001	68320000	#DADAFF	1	0.5
chr2	68320001	68680000	A.2.2.1.1.2.2.2.2	0.581235697940503	.	68320001	68680000	#FFDADA	1	0.625
chr2	68680001	68880000	B.1.1.2.2.1.1.1.1.2	0.45766590389016	.	68680001	68880000	#DADAFF	1	0.5
chr2	68880001	69160000	A.2.2.1.1.2.2.1.1	0.594965675057208	.	68880001	69160000	#FFDADA	1	0.625
chr2	69160001	69560000	A.2.1.1.2.1.1.2.1.1	0.695652173913043	.	69160001	69560000	#FF9191	1	0.75
chr2	69560001	70080000	A.1.1.1.2.2.1.1.2.1.2	0.977116704805492	.	69560001	70080000	#FF0000	1	1
chr2	70080001	70480000	A.1.1.1.2.2.1.1.1.2	0.979405034324943	.	70080001	70480000	#FF0000	1	1
chr2	70480001	70880000	A.1.1.2.2.1.2.2.1.1	0.908466819221968	.	70480001	70880000	#FF0000	1	1
chr2	70880001	71240000	A.1.1.1.2.2.1.1.2.2	0.975972540045767	.	70880001	71240000	#FF0000	1	1
chr2	71240001	71680000	A.1.1.2.2.1.2.1.1.1	0.914187643020595	.	71240001	71680000	#FF0000	1	1
chr2	71680001	71920000	A.1.2.1.2.1.2.1.1.1	0.846681922196796	.	71680001	71920000	#FF4848	1	0.875
chr2	71920001	72240000	A.2.1.1.1.2.1.1.2.2	0.715102974828375	.	71920001	72240000	#FF9191	1	0.75
chr2	72240001	72480000	A.2.1.2.2.1.1.1.1.2	0.633867276887872	.	72240001	72480000	#FF9191	1	0.75
chr2	72480001	72760000	A.2.2.1.2.1.2.2.1.1	0.573226544622426	.	72480001	72760000	#FFDADA	1	0.625
chr2	72760001	72960000	A.2.1.2.2.2.2.1.1.2	0.617848970251716	.	72760001	72960000	#FF9191	1	0.75
chr2	72960001	73120000	A.2.1.1.2.2.2.2.1.1.1.1	0.678489702517162	.	72960001	73120000	#FF9191	1	0.75
chr2	73120001	73480000	A.1.2.1.2.1.1.1.2.1	0.852402745995423	.	73120001	73480000	#FF4848	1	0.875
chr2	73480001	73920000	A.1.1.2.2.1.2.2.2.2.2	0.902745995423341	.	73480001	73920000	#FF0000	1	1
chr2	73920001	74120000	A.1.2.2.2.1.1.1.2.2.2.1	0.770022883295195	.	73920001	74120000	#FF4848	1	0.875
chr2	74120001	74440000	A.1.1.1.2.2.1.2.2	0.97254004576659	.	74120001	74440000	#FF0000	1	1
chr2	74440001	74840000	A.1.1.1.2.2.1.1.1.1	0.980549199084668	.	74440001	74840000	#FF0000	1	1
chr2	74840001	75120000	A.1.1.2.1.1.2.2.2.1.2	0.953089244851259	.	74840001	75120000	#FF0000	1	1
chr2	75120001	75480000	A.1.2.2.2.2.1.1.2.2.2	0.745995423340961	.	75120001	75480000	#FF4848	1	0.875
chr2	75480001	75920000	A.2.1.2.1.1.2.2.1.2	0.652173913043478	.	75480001	75920000	#FF9191	1	0.75
chr2	75920001	76240000	B.1.2.2.1.1.1.2.2.1.2.1	0.345537757437071	.	75920001	76240000	#9191FF	1	0.375
chr2	76240001	76600000	B.2.1.1.2.2.2.2.1.2	0.200228832951945	.	76240001	76600000	#4848FF	1	0.25
chr2	76600001	76920000	B.1.2.2.1.1.1.2.2.2.2.2.1	0.337528604118993	.	76600001	76920000	#9191FF	1	0.375
chr2	76920001	77080000	B.1.2.2.1.1.1.1.1.2	0.350114416475973	.	76920001	77080000	#9191FF	1	0.375
chr2	77080001	77200000	B.1.2.1.2.1.1.1.2.1.1.1	0.391304347826087	.	77080001	77200000	#9191FF	1	0.375
chr2	77200001	77360000	B.1.1.2.2.1.2.2.2.2.1.2.2	0.435926773455378	.	77200001	77360000	#DADAFF	1	0.5
chr2	77360001	77520000	B.1.2.1.2.1.2.2.2.2.2	0.374141876430206	.	77360001	77520000	#9191FF	1	0.375
chr2	77520001	77680000	B.1.2.2.1.1.1.1.1.1.2.1	0.352402745995423	.	77520001	77680000	#9191FF	1	0.375
chr2	77680001	77800000	B.1.2.1.2.1.1.1.2.1.1.2	0.390160183066362	.	77680001	77800000	#9191FF	1	0.375
chr2	77800001	77960000	B.1.2.1.2.2.1.2.2	0.366132723112128	.	77800001	77960000	#9191FF	1	0.375
chr2	77960001	78080000	B.1.2.1.2.1.2.2.1.2	0.378718535469108	.	77960001	78080000	#9191FF	1	0.375
chr2	78080001	78240000	B.2.1.1.1.1.1.2.1.2.1	0.283752860411899	.	78080001	78240000	#4848FF	1	0.25
chr2	78240001	78360000	B.2.1.1.1.1.1.1.1.2	0.290617848970252	.	78240001	78360000	#4848FF	1	0.25
chr2	78360001	78440000	B.2.1.1.1.1.1.2.2.1.1.2	0.280320366132723	.	78360001	78440000	#4848FF	1	0.25
chr2	78440001	78520000	B.2.1.1.1.1.1.2.1.1	0.284897025171625	.	78440001	78520000	#4848FF	1	0.25
chr2	78520001	78720000	B.2.1.1.1.1.1.1.2.1.1.1	0.289473684210526	.	78520001	78720000	#4848FF	1	0.25
chr2	78720001	78920000	B.2.1.1.1.1.1.1.2.1.2	0.287185354691076	.	78720001	78920000	#4848FF	1	0.25
chr2	78920001	79240000	B.2.1.1.2.2.1.2.2.1	0.207093821510297	.	78920001	79240000	#4848FF	1	0.25
chr2	79240001	79480000	B.1.2.2.1.1.1.2.2.2.2.1.2.1	0.339816933638444	.	79240001	79480000	#9191FF	1	0.375
chr2	79480001	79680000	B.1.2.1.2.1.2.2.1.1.2	0.379862700228833	.	79480001	79680000	#9191FF	1	0.375
chr2	79680001	79800000	B.1.2.1.2.1.2.2.2.1.1	0.377574370709382	.	79680001	79800000	#9191FF	1	0.375
chr2	79800001	80160000	B.1.1.1.1.2.1.2	0.504576659038902	.	79800001	80160000	#DADAFF	1	0.5
chr2	80160001	80480000	B.1.2.1.2.2.1.1.1.1	0.372997711670481	.	80160001	80480000	#9191FF	1	0.375
chr2	80480001	80720000	B.1.2.2.1.1.1.2.2.1.1	0.346681922196796	.	80480001	80720000	#9191FF	1	0.375
chr2	80720001	80880000	B.1.2.2.1.2.2.2.2.1	0.323798627002288	.	80720001	80880000	#9191FF	1	0.375
chr2	80880001	81160000	B.1.2.2.1.1.1.2.2.2.2.2.2	0.336384439359268	.	80880001	81160000	#9191FF	1	0.375
chr2	81160001	81520000	B.2.1.1.2.2.2.2.2	0.19908466819222	.	81160001	81520000	#4848FF	1	0.25
chr2	81520001	81760000	B.2.1.1.1.1.1.2.2.1.2	0.279176201372998	.	81520001	81760000	#4848FF	1	0.25
chr2	81760001	82080000	B.2.1.1.2.2.2.2.1.1	0.20137299771167	.	81760001	82080000	#4848FF	1	0.25
chr2	82080001	82440000	B.1.2.2.1.1.1.2.2.1.2.2	0.344393592677346	.	82080001	82440000	#9191FF	1	0.375
chr2	82440001	82840000	B.2.2.1.1.1.1.1.2.1	0.130434782608696	.	82440001	82840000	#0000FF	1	0.125
chr2	82840001	83040000	B.2.1.1.1.1.1.1.1.1.1	0.292906178489703	.	82840001	83040000	#4848FF	1	0.25
chr2	83040001	83120000	B.1.2.1.2.2.2.2.2	0.354691075514874	.	83040001	83120000	#9191FF	1	0.375
chr2	83120001	83400000	B.1.2.2.1.1.1.1.2	0.348970251716247	.	83120001	83400000	#9191FF	1	0.375
chr2	83400001	83680000	B.2.1.1.1.1.1.2.1.2.2	0.282608695652174	.	83400001	83680000	#4848FF	1	0.25
chr2	83680001	83880000	B.1.2.1.2.1.2.2.2.2.1	0.375286041189931	.	83680001	83880000	#9191FF	1	0.375
chr2	83880001	84080000	B.2.1.1.1.1.1.1.1.1.2	0.291762013729977	.	83880001	84080000	#4848FF	1	0.25
chr2	84080001	84640000	B.1.2.2.1.1.1.2.2.2.2.1.2.2	0.338672768878719	.	84080001	84640000	#9191FF	1	0.375
chr2	84640001	85120000	A.2.2.2.2.2.2.1.1.2	0.51487414187643	.	84640001	85120000	#FFDADA	1	0.625
chr2	85120001	85560000	A.1.1.2.1.1.2.2.1.2.1	0.95766590389016	.	85120001	85560000	#FF0000	1	1
chr2	85560001	85840000	A.1.1.1.2.2.1.1.2.1.1	0.978260869565217	.	85560001	85840000	#FF0000	1	1
chr2	85840001	86080000	A.1.2.1.2.1.2.1.1.2.1	0.845537757437071	.	85840001	86080000	#FF4848	1	0.875
chr2	86080001	86240000	A.1.2.2.2.1.1.2.1	0.767734553775744	.	86080001	86240000	#FF4848	1	0.875
chr2	86240001	86400000	A.1.2.1.2.1.2.1.1.2.2	0.844393592677345	.	86240001	86400000	#FF4848	1	0.875
chr2	86400001	86640000	A.1.2.1.2.1.2.1.2.2	0.840961098398169	.	86400001	86640000	#FF4848	1	0.875
chr2	86640001	86880000	A.2.1.1.2.2.2.2.2.2	0.670480549199085	.	86640001	86880000	#FF9191	1	0.75
chr2	86880001	87120000	A.2.2.1.2.2.1.1	0.569794050343249	.	86880001	87120000	#FFDADA	1	0.625
chr2	87360001	87400000	A.2.2.1.2.2.1.1	0.569794050343249	.	87360001	87400000	#FFDADA	1	0.625
chr2	87480001	87520000	A.2.2.1.2.2.1.1	0.569794050343249	.	87480001	87520000	#FFDADA	1	0.625
chr2	87520001	87560000	A.2.1.1.2.1.1.1.2.1	0.697940503432494	.	87520001	87560000	#FF9191	1	0.75
chr2	87760001	87840000	A.2.1.1.2.1.1.1.2.1	0.697940503432494	.	87760001	87840000	#FF9191	1	0.75
chr2	88280001	88680000	A.2.1.1.2.1.1.1.2.1	0.697940503432494	.	88280001	88680000	#FF9191	1	0.75
chr2	88680001	89040000	A.2.2.1.2.1.2.2.2	0.570938215102975	.	88680001	89040000	#FFDADA	1	0.625
chr2	89040001	89360000	B.1.1.2.1.2.1.2	0.463386727688787	.	89040001	89360000	#DADAFF	1	0.5
chr2	89400001	89520000	B.1.1.2.1.2.2.2	0.461098398169336	.	89400001	89520000	#DADAFF	1	0.5
chr2	89800001	89880000	B.1.1.2.1.2.1.1	0.464530892448513	.	89800001	89880000	#DADAFF	1	0.5
chr2	89880001	89920000	B.1.1.2.1.2.2.1	0.462242562929062	.	89880001	89920000	#DADAFF	1	0.5
chr2	90000001	90120000	B.1.1.2.1.2.2.1	0.462242562929062	.	90000001	90120000	#DADAFF	1	0.5
chr2	90200001	90280000	B.1.1.2.1.1.2.2.1.1	0.467963386727689	.	90200001	90280000	#DADAFF	1	0.5
chr2	91760001	92000000	B.1.1.2.1.1.2.2.1.1	0.467963386727689	.	91760001	92000000	#DADAFF	1	0.5
chr2	92040001	92200000	B.1.1.2.1.1.2.2.1.2	0.466819221967963	.	92040001	92200000	#DADAFF	1	0.5
chr2	92240001	92360000	B.1.1.2.1.1.2.2.1.2	0.466819221967963	.	92240001	92360000	#DADAFF	1	0.5
chr2	95320001	95840000	B.1.1.1.1.1.2.1	0.508009153318078	.	95320001	95840000	#DADAFF	1	0.5
chr2	95840001	96080000	A.2.1.2.2.1.1.2.2.2	0.628146453089245	.	95840001	96080000	#FF9191	1	0.75
chr2	96080001	96200000	B.1.1.1.1.1.2.2	0.506864988558352	.	96080001	96200000	#DADAFF	1	0.5
chr2	96200001	96280000	A.2.2.2.2.1.1.1.1	0.52745995423341	.	96200001	96280000	#FFDADA	1	0.625
chr2	96320001	96600000	A.2.2.2.2.1.1.1.1	0.52745995423341	.	96320001	96600000	#FFDADA	1	0.625
chr2	96600001	97160000	A.1.2.2.2.1.1.1.1	0.773455377574371	.	96600001	97160000	#FF4848	1	0.875
chr2	97160001	97480000	A.1.2.1.2.1.2.2.1	0.839816933638444	.	97160001	97480000	#FF4848	1	0.875
chr2	97480001	97880000	A.1.2.2.2.1.1.1.2.1	0.772311212814645	.	97480001	97880000	#FF4848	1	0.875
chr2	98000001	98040000	A.1.2.2.2.1.1.1.2.1	0.772311212814645	.	98000001	98040000	#FF4848	1	0.875
chr2	98120001	98240000	B.1.1.1.1.1.1.1.2	0.510297482837529	.	98120001	98240000	#DADAFF	1	0.5
chr2	98240001	99040000	A.1.2.2.2.2.1.1.2.1.1	0.749427917620137	.	98240001	99040000	#FF4848	1	0.875
chr2	99040001	99240000	A.1.2.2.2.1.1.1.2.2.2.2	0.768878718535469	.	99040001	99240000	#FF4848	1	0.875
chr2	99240001	99640000	A.2.2.1.2.1.2.1.1.1	0.576659038901602	.	99240001	99640000	#FFDADA	1	0.625
chr2	99640001	99720000	A.2.2.1.2.2.2.2.1	0.564073226544622	.	99640001	99720000	#FFDADA	1	0.625
chr2	99720001	99960000	A.2.1.2.2.1.1.2.2.1	0.62929061784897	.	99720001	99960000	#FF9191	1	0.75
chr2	99960001	100120000	A.2.1.1.2.2.1.2	0.684210526315789	.	99960001	100120000	#FF9191	1	0.75
chr2	100120001	100440000	A.2.1.1.2.2.2.2.2.1.2.1	0.672768878718536	.	100120001	100440000	#FF9191	1	0.75
chr2	100440001	100600000	A.2.2.1.2.1.1.1.2	0.578947368421053	.	100440001	100600000	#FFDADA	1	0.625
chr2	100600001	100680000	A.2.2.2.2.1.1.1.2	0.526315789473684	.	100600001	100680000	#FFDADA	1	0.625
chr2	100680001	100800000	A.2.2.1.2.2.2.2.2	0.562929061784897	.	100680001	100800000	#FFDADA	1	0.625
chr2	100800001	100880000	A.2.1.2.2.1.2.1	0.627002288329519	.	100800001	100880000	#FF9191	1	0.75
chr2	100880001	101160000	A.2.1.1.2.2.2.2.2.1.1	0.673913043478261	.	100880001	101160000	#FF9191	1	0.75
chr2	101160001	101360000	A.2.1.1.2.2.1.1.1.2	0.68649885583524	.	101160001	101360000	#FF9191	1	0.75
chr2	101360001	101640000	A.1.2.2.2.1.1.1.2.2.1	0.77116704805492	.	101360001	101640000	#FF4848	1	0.875
chr2	101640001	101960000	A.1.2.1.2.1.1.1.1.1.1	0.859267734553776	.	101640001	101960000	#FF4848	1	0.875
chr2	101960001	102160000	A.1.2.1.2.1.2.2.2.2	0.836384439359268	.	101960001	102160000	#FF4848	1	0.875
chr2	102160001	102240000	A.2.1.2.2.1.1.1.1.1.1	0.636155606407323	.	102160001	102240000	#FF9191	1	0.75
chr2	102240001	102480000	A.2.1.2.2.1.1.2.1	0.630434782608696	.	102240001	102480000	#FF9191	1	0.75
chr2	102480001	102840000	A.2.2.1.2.1.2.1.2	0.574370709382151	.	102480001	102840000	#FFDADA	1	0.625
chr2	102840001	103080000	B.1.1.2.2.1.1.1.2	0.456521739130435	.	102840001	103080000	#DADAFF	1	0.5
chr2	103080001	103400000	B.1.1.2.2.1.2.2.2.2.1.2.1.2	0.437070938215103	.	103080001	103400000	#DADAFF	1	0.5
chr2	103400001	103680000	B.1.2.2.1.1.1.1.1.1.1	0.353546910755149	.	103400001	103680000	#9191FF	1	0.375
chr2	103680001	103920000	B.1.2.2.1.2.2.1.2	0.326086956521739	.	103680001	103920000	#9191FF	1	0.375
chr2	103920001	104160000	B.2.1.1.2.2.1.2.2.2	0.205949656750572	.	103920001	104160000	#4848FF	1	0.25
chr2	104160001	104320000	B.2.1.1.1.1.1.2.2.2	0.278032036613272	.	104160001	104320000	#4848FF	1	0.25
chr2	104320001	104720000	B.1.2.2.1.2.2.1.1.2	0.327231121281465	.	104320001	104720000	#9191FF	1	0.375
chr2	104720001	104920000	B.1.2.2.1.2.1.1.2	0.331807780320366	.	104720001	104920000	#9191FF	1	0.375
chr2	104920001	105280000	B.1.1.2.2.1.2.2.1	0.44279176201373	.	104920001	105280000	#DADAFF	1	0.5
chr2	105280001	105680000	A.2.2.2.2.2.1.2.2	0.517162471395881	.	105280001	105680000	#FFDADA	1	0.625
chr2	105680001	105920000	A.2.1.1.2.1.1.2.1.2.2	0.693363844393593	.	105680001	105920000	#FF9191	1	0.75
chr2	105920001	106200000	A.1.2.2.2.2.1.1.2.1.2	0.748283752860412	.	105920001	106200000	#FF4848	1	0.875
chr2	106200001	106400000	A.2.1.2.2.1.1.1.2.2	0.631578947368421	.	106200001	106400000	#FF9191	1	0.75
chr2	106400001	106760000	A.2.1.1.2.1.1.1.1.1.2	0.700228832951945	.	106400001	106760000	#FF9191	1	0.75
chr2	106760001	106960000	A.2.2.1.2.1.2.1.1.2	0.575514874141876	.	106760001	106960000	#FFDADA	1	0.625
chr2	106960001	107040000	B.1.1.1.1.1.1.1.1	0.511441647597254	.	106960001	107040000	#DADAFF	1	0.5
chr2	107080001	107160000	B.1.1.1.1.1.1.1.1	0.511441647597254	.	107080001	107160000	#DADAFF	1	0.5
chr2	107160001	107440000	B.1.2.1.2.2.2.1.2.1.1	0.363844393592677	.	107160001	107440000	#9191FF	1	0.375
chr2	107440001	107640000	B.1.1.2.2.1.2.2.2.2.1.2.1.1	0.438215102974828	.	107440001	107640000	#DADAFF	1	0.5
chr2	107640001	107720000	B.1.2.1.2.1.1.1.2.2.2	0.386727688787185	.	107640001	107720000	#9191FF	1	0.375
chr2	107720001	108440000	B.1.2.2.1.2.2.1.1.1	0.32837528604119	.	107720001	108440000	#9191FF	1	0.375
chr2	108440001	108480000	B.1.2.1.2.1.1.1.2.2.1	0.387871853546911	.	108440001	108480000	#9191FF	1	0.375
chr2	108520001	108600000	B.1.2.1.2.1.1.1.2.2.1	0.387871853546911	.	108520001	108600000	#9191FF	1	0.375
chr2	108600001	108880000	B.1.2.1.2.2.1.2.1	0.367276887871854	.	108600001	108880000	#9191FF	1	0.375
chr2	108880001	109040000	A.2.2.2.2.1.2.1.1	0.524027459954233	.	108880001	109040000	#FFDADA	1	0.625
chr2	109040001	109360000	A.2.1.2.1.1.2.2.2.2	0.649885583524027	.	109040001	109360000	#FF9191	1	0.75
chr2	109360001	109680000	A.1.2.1.2.1.1.2.1	0.848970251716247	.	109360001	109680000	#FF4848	1	0.875
chr2	109680001	110120000	A.1.2.1.2.1.1.1.1.1.2.1.1	0.85812356979405	.	109680001	110120000	#FF4848	1	0.875
chr2	110240001	110320000	A.1.2.1.2.1.1.1.1.1.2.1.1	0.85812356979405	.	110240001	110320000	#FF4848	1	0.875
chr2	110320001	110520000	A.1.2.1.2.1.2.1.2.1.1	0.84324942791762	.	110320001	110520000	#FF4848	1	0.875
chr2	110840001	110920000	A.2.1.2.2.1.2.2	0.625858123569794	.	110840001	110920000	#FF9191	1	0.75
chr2	110920001	111000000	A.2.1.1.2.2.2.2.2.1.2.2	0.67162471395881	.	110920001	111000000	#FF9191	1	0.75
chr2	111360001	111400000	A.2.1.1.2.2.2.2.2.1.2.2	0.67162471395881	.	111360001	111400000	#FF9191	1	0.75
chr2	111400001	111840000	A.1.1.2.2.1.2.1.1.2	0.91304347826087	.	111400001	111840000	#FF0000	1	1
chr2	111840001	112040000	A.2.1.1.2.2.1.1.1.1	0.687643020594966	.	111840001	112040000	#FF9191	1	0.75
chr2	112160001	112240000	B.1.1.2.1.1.2.1	0.469107551487414	.	112160001	112240000	#DADAFF	1	0.5
chr2	112240001	112480000	A.2.2.1.2.2.1.2	0.568649885583524	.	112240001	112480000	#FFDADA	1	0.625
chr2	112480001	112520000	A.2.2.1.2.2.2.1.2.1	0.566361556064073	.	112480001	112520000	#FFDADA	1	0.625
chr2	112560001	112640000	A.2.2.1.2.2.2.1.2.1	0.566361556064073	.	112560001	112640000	#FFDADA	1	0.625
chr2	112640001	113080000	A.1.2.1.2.1.2.1.2.1.2	0.842105263157895	.	112640001	113080000	#FF4848	1	0.875
chr2	113080001	113120000	A.2.2.1.2.2.2.1.2.2	0.565217391304348	.	113080001	113120000	#FFDADA	1	0.625
chr2	113160001	113200000	A.2.2.1.2.2.2.1.2.2	0.565217391304348	.	113160001	113200000	#FFDADA	1	0.625
chr2	113200001	113480000	A.1.1.2.2.1.1.2.1	0.922196796338673	.	113200001	113480000	#FF0000	1	1
chr2	113480001	113720000	A.1.1.2.2.1.1.2.2.2.2.2	0.91533180778032	.	113480001	113720000	#FF0000	1	1
chr2	113720001	114200000	A.1.2.2.2.2.1.2.1.2	0.74370709382151	.	113720001	114200000	#FF4848	1	0.875
chr2	114240001	114280000	A.1.2.2.2.2.1.2.1.2	0.74370709382151	.	114240001	114280000	#FF4848	1	0.875
chr2	114280001	114680000	A.2.2.1.1.2.2.2.1.1.2.1	0.588100686498856	.	114280001	114680000	#FFDADA	1	0.625
chr2	114680001	114880000	B.1.1.2.2.1.1.1.1.1.2	0.458810068649886	.	114680001	114880000	#DADAFF	1	0.5
chr2	114880001	115120000	B.1.2.1.2.2.2.1.2.2.1.1	0.360411899313501	.	114880001	115120000	#9191FF	1	0.375
chr2	115120001	115640000	B.1.1.2.2.1.2.1.2.2	0.443935926773455	.	115120001	115640000	#DADAFF	1	0.5
chr2	115640001	116200000	B.2.1.1.1.2.1.2.2.1.1	0.258581235697941	.	115640001	116200000	#4848FF	1	0.25
chr2	116200001	116320000	B.1.2.2.1.1.1.1.1.1.2.2	0.351258581235698	.	116200001	116320000	#9191FF	1	0.375
chr2	116320001	116640000	B.2.2.1.1.1.1.1.1	0.131578947368421	.	116320001	116640000	#0000FF	1	0.125
chr2	116640001	116880000	B.1.2.2.1.2.2.2.2.2	0.322654462242563	.	116640001	116880000	#9191FF	1	0.375
chr2	116880001	117040000	B.2.1.1.1.2.1.2.1	0.259725400457666	.	116880001	117040000	#4848FF	1	0.25
chr2	117040001	117320000	B.2.2.1.1.1.1.2.2.2.2	0.121281464530892	.	117040001	117320000	#0000FF	1	0.125
chr2	117320001	117520000	B.2.1.1.2.1.2.1.1.2.2	0.220823798627002	.	117320001	117520000	#4848FF	1	0.25
chr2	117520001	118240000	B.2.1.1.1.2.1.2.2.1.2.2	0.25629290617849	.	117520001	118240000	#4848FF	1	0.25
chr2	118240001	118600000	B.1.1.1.1.2.2.2	0.498855835240275	.	118240001	118600000	#DADAFF	1	0.5
chr2	118600001	118760000	A.2.2.2.2.2.1.1	0.519450800915332	.	118600001	118760000	#FFDADA	1	0.625
chr2	118760001	119680000	A.1.1.2.2.1.2.1.2.2.2	0.909610983981693	.	118760001	119680000	#FF0000	1	1
chr2	119680001	120080000	A.1.2.1.2.1.1.1.1.1.2.1.2	0.856979405034325	.	119680001	120080000	#FF4848	1	0.875
chr2	120080001	120520000	A.1.1.2.2.1.2.1.2.1	0.911899313501144	.	120080001	120520000	#FF0000	1	1
chr2	120520001	120720000	A.1.2.2.2.2.1.2.1.1	0.744851258581236	.	120520001	120720000	#FF4848	1	0.875
chr2	120720001	120920000	A.1.2.1.2.1.2.2.2.1.1	0.838672768878719	.	120720001	120920000	#FF4848	1	0.875
chr2	120920001	121480000	A.1.1.2.1.1.2.1.2	0.962242562929062	.	120920001	121480000	#FF0000	1	1
chr2	121480001	121600000	A.1.2.1.2.1.1.1.1.2.1	0.854691075514874	.	121480001	121600000	#FF4848	1	0.875
chr2	121600001	121840000	A.1.1.2.2.1.1.2.2.1.1	0.921052631578947	.	121600001	121840000	#FF0000	1	1
chr2	121840001	122120000	A.1.2.1.2.1.1.1.1.1.2.2	0.8558352402746	.	121840001	122120000	#FF4848	1	0.875
chr2	122120001	122280000	A.1.2.1.2.1.2.2.2.1.2	0.837528604118993	.	122120001	122280000	#FF4848	1	0.875
chr2	122280001	122520000	A.1.2.1.1.2.2.1.1.2	0.863844393592677	.	122280001	122520000	#FF4848	1	0.875
chr2	122520001	122920000	A.2.1.2.1.1.1.1.2.2.1	0.660183066361556	.	122520001	122920000	#FF9191	1	0.75
chr2	122920001	123160000	B.1.2.1.2.2.1.1.1.2.1	0.371853546910755	.	122920001	123160000	#9191FF	1	0.375
chr2	123160001	123480000	B.1.2.1.2.2.1.1.1.2.2.2	0.369565217391304	.	123160001	123480000	#9191FF	1	0.375
chr2	123480001	123720000	B.1.2.2.2.2.1.2.1.1.1	0.30091533180778	.	123480001	123720000	#9191FF	1	0.375
chr2	123720001	123920000	B.2.1.1.2.1.2.1.1.1.1.2	0.226544622425629	.	123720001	123920000	#4848FF	1	0.25
chr2	123920001	124120000	B.2.1.1.2.1.2.1.1.2.1	0.221967963386728	.	123920001	124120000	#4848FF	1	0.25
chr2	124120001	124320000	B.2.1.1.2.1.2.1.2.1	0.219679633867277	.	124120001	124320000	#4848FF	1	0.25
chr2	124320001	124440000	B.1.2.1.2.2.2.1.2.2.2.1	0.35812356979405	.	124320001	124440000	#9191FF	1	0.375
chr2	124440001	124800000	B.2.1.1.1.2.1.2.2.2.2	0.254004576659039	.	124440001	124800000	#4848FF	1	0.25
chr2	124800001	125120000	B.1.2.1.2.2.2.1.2.2.1.2	0.359267734553776	.	124800001	125120000	#9191FF	1	0.375
chr2	125120001	125280000	B.1.2.1.2.2.2.2.1	0.3558352402746	.	125120001	125280000	#9191FF	1	0.375
chr2	125280001	125680000	B.1.2.1.2.1.2.1.2.1	0.383295194508009	.	125280001	125680000	#9191FF	1	0.375
chr2	125680001	125960000	B.2.1.1.1.2.1.2.2.1.2.1	0.257437070938215	.	125680001	125960000	#4848FF	1	0.25
chr2	125960001	126520000	B.2.2.1.1.1.1.1.2.2	0.12929061784897	.	125960001	126520000	#0000FF	1	0.125
chr2	126520001	126880000	B.2.2.1.1.1.1.2.2.2.1	0.122425629290618	.	126520001	126880000	#0000FF	1	0.125
chr2	126880001	126960000	B.1.2.2.1.2.1.2.1	0.330663615560641	.	126880001	126960000	#9191FF	1	0.375
chr2	126960001	127040000	B.1.2.2.1.2.1.1.1	0.332951945080092	.	126960001	127040000	#9191FF	1	0.375
chr2	127040001	127200000	B.2.1.1.2.1.1.1.1.2	0.236842105263158	.	127040001	127200000	#4848FF	1	0.25
chr2	127200001	127600000	B.1.1.2.2.1.2.2.2.1.1	0.441647597254005	.	127200001	127600000	#DADAFF	1	0.5
chr2	127600001	127800000	A.2.2.1.1.2.2.2.1.1.1.2	0.589244851258581	.	127600001	127800000	#FFDADA	1	0.625
chr2	127800001	128000000	A.2.1.1.2.1.1.1.1.2	0.69908466819222	.	127800001	128000000	#FF9191	1	0.75
chr2	128000001	128240000	A.1.1.2.2.1.1.2.2.1.2.1	0.919908466819222	.	128000001	128240000	#FF0000	1	1
chr2	128240001	128600000	A.1.1.1.1.2.1.1.1	0.993135011441648	.	128240001	128600000	#FF0000	1	1
chr2	128600001	128800000	A.1.1.2.2.1.2.2.2.1.2	0.905034324942792	.	128600001	128800000	#FF0000	1	1
chr2	128800001	129600000	A.1.1.2.1.1.2.1.1	0.963386727688787	.	128800001	129600000	#FF0000	1	1
chr2	129600001	129720000	A.2.2.2.2.1.2.2.2	0.520594965675057	.	129600001	129720000	#FFDADA	1	0.625
chr2	129720001	130440000	A.2.1.2.2.1.1.1.1.1.2	0.635011441647597	.	129720001	130440000	#FF9191	1	0.75
chr2	130440001	130800000	A.1.2.2.2.1.2.2.1.1	0.759725400457666	.	130440001	130800000	#FF4848	1	0.875
chr2	130880001	130920000	A.1.2.2.2.1.2.2.1.1	0.759725400457666	.	130880001	130920000	#FF4848	1	0.875
chr2	130920001	131080000	A.2.2.1.2.2.2.1.1	0.567505720823799	.	130920001	131080000	#FFDADA	1	0.625
chr2	131080001	131160000	A.2.1.1.2.2.1.1.2	0.685354691075515	.	131080001	131160000	#FF9191	1	0.75
chr2	131440001	131920000	A.1.1.2.2.1.1.1.1.1.1	0.9279176201373	.	131440001	131920000	#FF0000	1	1
chr2	131920001	132000000	A.2.2.2.2.1.1.2	0.525171624713959	.	131920001	132000000	#FFDADA	1	0.625
chr2	132040001	132080000	A.2.2.2.2.1.1.2	0.525171624713959	.	132040001	132080000	#FFDADA	1	0.625
chr2	132080001	132280000	A.2.1.2.2.1.1.1.2.1	0.632723112128146	.	132080001	132280000	#FF9191	1	0.75
chr2	132280001	132560000	A.2.2.2.2.1.2.2.1	0.521739130434783	.	132280001	132560000	#FFDADA	1	0.625
chr2	132560001	132640000	B.1.2.1.2.1.1.1.1	0.392448512585812	.	132560001	132640000	#9191FF	1	0.375
chr2	132640001	132720000	B.1.2.2.1.2.1.2.2	0.329519450800915	.	132640001	132720000	#9191FF	1	0.375
chr2	132720001	132920000	B.1.2.1.2.1.1.2	0.38558352402746	.	132720001	132920000	#9191FF	1	0.375
chr2	132920001	133480000	B.1.1.2.2.1.2.2.2.2.1.1	0.439359267734554	.	132920001	133480000	#DADAFF	1	0.5
chr2	133480001	133680000	B.1.2.1.2.1.2.1.1	0.384439359267735	.	133480001	133680000	#9191FF	1	0.375
chr2	133680001	134040000	B.1.2.2.1.2.2.2.1	0.324942791762014	.	133680001	134040000	#9191FF	1	0.375
chr2	134040001	134200000	B.1.1.2.2.1.2.2.2.1.2	0.440503432494279	.	134040001	134200000	#DADAFF	1	0.5
chr2	134200001	134320000	B.1.2.1.2.1.1.1.2.1.2	0.389016018306636	.	134200001	134320000	#9191FF	1	0.375
chr2	134320001	134400000	B.1.1.2.1.1.2.2.2	0.465675057208238	.	134320001	134400000	#DADAFF	1	0.5
chr2	134400001	134640000	B.1.1.2.2.1.1.2.2.1.1.2.2	0.449656750572082	.	134400001	134640000	#DADAFF	1	0.5
chr2	134640001	134920000	A.2.2.2.2.2.1.2.1	0.518306636155606	.	134640001	134920000	#FFDADA	1	0.625
chr2	134920001	135200000	A.2.1.2.1.1.1.1.1.1.1	0.669336384439359	.	134920001	135200000	#FF9191	1	0.75
chr2	135200001	135520000	A.2.1.1.2.1.1.2.1.2.1	0.694508009153318	.	135200001	135520000	#FF9191	1	0.75
chr2	135520001	135720000	A.1.2.2.1.2.1.2.2.2.2	0.779176201372998	.	135520001	135720000	#FF4848	1	0.875
chr2	135720001	136080000	A.1.2.2.1.2.1.1.1	0.787185354691076	.	135720001	136080000	#FF4848	1	0.875
chr2	136080001	136240000	A.2.2.1.1.2.2.2.1.2.2	0.582379862700229	.	136080001	136240000	#FFDADA	1	0.625
chr2	136240001	136640000	A.1.1.2.2.1.1.2.2.2.2.1	0.916475972540046	.	136240001	136640000	#FF0000	1	1
chr2	136640001	137120000	A.2.1.1.2.1.1.1.1.1.1	0.70137299771167	.	136640001	137120000	#FF9191	1	0.75
chr2	137120001	137360000	B.1.1.2.2.1.1.2.1.1.1	0.455377574370709	.	137120001	137360000	#DADAFF	1	0.5
chr2	137360001	137520000	B.1.2.1.2.2.2.1.2.2.2.2	0.356979405034325	.	137360001	137520000	#9191FF	1	0.375
chr2	137520001	137800000	B.1.2.2.2.2.1.2.2	0.297482837528604	.	137520001	137800000	#9191FF	1	0.375
chr2	137800001	138160000	B.2.1.1.2.1.2.1.1.1.1.1.2	0.227688787185355	.	137800001	138160000	#4848FF	1	0.25
chr2	138160001	138360000	B.2.1.1.2.1.2.2.2.1.1	0.215102974828375	.	138160001	138360000	#4848FF	1	0.25
chr2	138360001	138600000	B.2.1.1.2.1.1.1.2.1	0.235697940503432	.	138360001	138600000	#4848FF	1	0.25
chr2	138600001	138920000	B.1.2.2.1.1.1.2.2.2.2.1.1	0.340961098398169	.	138600001	138920000	#9191FF	1	0.375
chr2	138920001	139280000	B.1.2.2.2.2.1.1.1.2.1	0.304347826086957	.	138920001	139280000	#9191FF	1	0.375
chr2	139280001	139600000	B.1.2.1.2.2.1.1.2	0.368421052631579	.	139280001	139600000	#9191FF	1	0.375
chr2	139600001	139920000	B.2.1.1.2.1.2.1.1.1.1.1.1	0.22883295194508	.	139600001	139920000	#4848FF	1	0.25
chr2	139920001	140040000	B.2.1.1.1.2.2.2.1.2	0.242562929061785	.	139920001	140040000	#4848FF	1	0.25
chr2	140040001	140400000	B.2.2.1.1.1.2.2.2	0.110983981693364	.	140040001	140400000	#0000FF	1	0.125
chr2	140400001	140520000	B.2.1.1.1.2.2.1.2.1.2	0.249427917620137	.	140400001	140520000	#4848FF	1	0.25
chr2	140520001	140720000	B.2.1.1.1.2.1.1.1.2	0.263157894736842	.	140520001	140720000	#4848FF	1	0.25
chr2	140720001	141120000	B.2.2.1.1.1.1.2.2.1.1	0.124713958810069	.	140720001	141120000	#0000FF	1	0.125
chr2	141120001	141280000	B.2.1.1.2.1.2.1.2.2	0.218535469107551	.	141120001	141280000	#4848FF	1	0.25
chr2	141280001	141840000	B.2.1.1.2.1.1.1.1.1.2	0.237986270022883	.	141280001	141840000	#4848FF	1	0.25
chr2	141840001	142320000	B.2.1.1.2.1.2.2.2.1.2	0.21395881006865	.	141840001	142320000	#4848FF	1	0.25
chr2	142320001	142640000	B.2.1.1.2.1.1.1.1.1.1	0.239130434782609	.	142320001	142640000	#4848FF	1	0.25
chr2	142640001	142800000	B.2.1.1.1.2.2.2.1.1.1	0.245995423340961	.	142640001	142800000	#4848FF	1	0.25
chr2	142800001	142960000	B.1.2.2.2.2.1.2.1.2	0.29862700228833	.	142800001	142960000	#9191FF	1	0.375
chr2	142960001	143440000	B.2.2.2.1.1.1.2.1	0.0491990846681922	.	142960001	143440000	#0000FF	1	0.125
chr2	143440001	143560000	B.2.1.1.2.1.1.2.1.1	0.233409610983982	.	143440001	143560000	#4848FF	1	0.25
chr2	143560001	143800000	B.2.1.1.1.2.1.1.1.1	0.264302059496567	.	143560001	143800000	#4848FF	1	0.25
chr2	143800001	144000000	B.2.1.1.2.1.2.2.2.2.2	0.211670480549199	.	143800001	144000000	#4848FF	1	0.25
chr2	144000001	144240000	B.2.1.1.2.1.2.1.1.1.2.1.2	0.224256292906178	.	144000001	144240000	#4848FF	1	0.25
chr2	144240001	144360000	B.1.2.1.1.1.2.2.1.2	0.414187643020595	.	144240001	144360000	#9191FF	1	0.375
chr2	144360001	144520000	B.1.2.1.2.1.2.1.2.2	0.382151029748284	.	144360001	144520000	#9191FF	1	0.375
chr2	144520001	144800000	B.1.1.1.2.1.1.2.1	0.494279176201373	.	144520001	144800000	#DADAFF	1	0.5
chr2	144800001	144920000	B.1.1.1.2.1.2.2.2	0.48512585812357	.	144800001	144920000	#DADAFF	1	0.5
chr2	144920001	145240000	A.2.2.2.2.2.2.1.2	0.513729977116705	.	144920001	145240000	#FFDADA	1	0.625
chr2	145240001	145440000	B.1.1.1.2.1.2.2.1.1	0.487414187643021	.	145240001	145440000	#DADAFF	1	0.5
chr2	145440001	145840000	B.2.1.1.1.2.1.2.2.2.1	0.255148741418764	.	145440001	145840000	#4848FF	1	0.25
chr2	145840001	146080000	B.2.1.1.1.2.2.2.1.1.2.2	0.24370709382151	.	145840001	146080000	#4848FF	1	0.25
chr2	146080001	146280000	B.2.2.1.1.1.2.1.1.2	0.116704805491991	.	146080001	146280000	#0000FF	1	0.125
chr2	146280001	146480000	B.2.1.1.1.2.2.1.2.1.1	0.250572082379863	.	146280001	146480000	#4848FF	1	0.25
chr2	146480001	146800000	B.2.1.1.2.1.2.1.1.1.2.1.1	0.225400457665904	.	146480001	146800000	#4848FF	1	0.25
chr2	146800001	146880000	B.2.1.1.2.1.1.2.2.1	0.231121281464531	.	146800001	146880000	#4848FF	1	0.25
chr2	146880001	147000000	B.2.1.1.1.2.2.1.2.2.2	0.247139588100687	.	146880001	147000000	#4848FF	1	0.25
chr2	147000001	147160000	B.1.2.2.2.2.2.2.2	0.294050343249428	.	147000001	147160000	#9191FF	1	0.375
chr2	147160001	147480000	B.1.2.1.1.1.1.1	0.419908466819222	.	147160001	147480000	#9191FF	1	0.375
chr2	147480001	147840000	B.2.1.1.2.1.2.1.1.1.2.2	0.223112128146453	.	147480001	147840000	#4848FF	1	0.25
chr2	147840001	148040000	B.1.2.2.2.2.1.2.1.1.2	0.299771167048055	.	147840001	148040000	#9191FF	1	0.375
chr2	148040001	148720000	B.1.2.1.2.2.1.1.1.2.2.1	0.37070938215103	.	148040001	148720000	#9191FF	1	0.375
chr2	148720001	149280000	A.2.2.2.2.2.2.1.1.1	0.516018306636156	.	148720001	149280000	#FFDADA	1	0.625
chr2	149280001	149440000	A.2.1.2.1.1.1.1.2.1.1	0.662471395881007	.	149280001	149440000	#FF9191	1	0.75
chr2	149440001	149680000	A.2.1.2.1.1.1.1.2.1.2	0.661327231121281	.	149440001	149680000	#FF9191	1	0.75
chr2	149680001	149720000	A.2.2.2.2.1.2.1.2	0.522883295194508	.	149680001	149720000	#FFDADA	1	0.625
chr2	149760001	149840000	A.2.2.2.2.1.2.1.2	0.522883295194508	.	149760001	149840000	#FFDADA	1	0.625
chr2	149840001	150160000	A.2.2.1.1.2.2.1.2.2.1	0.592677345537757	.	149840001	150160000	#FFDADA	1	0.625
chr2	150160001	150440000	A.2.2.1.1.2.2.1.2.2.2	0.591533180778032	.	150160001	150440000	#FFDADA	1	0.625
chr2	150440001	150600000	B.1.1.2.2.1.2.2.2.2.2	0.434782608695652	.	150440001	150600000	#DADAFF	1	0.5
chr2	150600001	150880000	B.1.1.1.1.2.2.1.1	0.503432494279176	.	150600001	150880000	#DADAFF	1	0.5
chr2	150880001	151280000	B.1.1.1.2.1.1.1.2	0.495423340961098	.	150880001	151280000	#DADAFF	1	0.5
chr2	151280001	151520000	A.2.2.1.1.2.2.2.1.1.2.2	0.58695652173913	.	151280001	151520000	#FFDADA	1	0.625
chr2	151520001	151920000	A.2.1.2.1.1.1.2.2	0.655606407322655	.	151520001	151920000	#FF9191	1	0.75
chr2	151920001	152120000	A.2.2.1.1.2.1.2	0.596109839816934	.	151920001	152120000	#FFDADA	1	0.625
chr2	152120001	152360000	A.1.2.2.1.2.1.1.2	0.78604118993135	.	152120001	152360000	#FF4848	1	0.875
chr2	152360001	152520000	A.2.1.2.1.1.1.1.1.2.2.1	0.664759725400458	.	152360001	152520000	#FF9191	1	0.75
chr2	152520001	152720000	A.1.2.2.1.2.1.2.2.2.1	0.780320366132723	.	152520001	152720000	#FF4848	1	0.875
chr2	152720001	152880000	A.2.1.2.1.1.1.1.1.1.2	0.668192219679634	.	152720001	152880000	#FF9191	1	0.75
chr2	152880001	153040000	A.2.1.2.1.1.1.1.2.2.2.1	0.659038901601831	.	152880001	153040000	#FF9191	1	0.75
chr2	153040001	153240000	A.2.1.2.1.1.1.1.1.2.1.2	0.665903890160183	.	153040001	153240000	#FF9191	1	0.75
chr2	153240001	153560000	A.1.2.2.1.2.1.2.1.2.1	0.783752860411899	.	153240001	153560000	#FF4848	1	0.875
chr2	153560001	153920000	B.1.2.2.2.2.1.1.1.2.2	0.303203661327231	.	153560001	153920000	#9191FF	1	0.375
chr2	153920001	154280000	B.2.1.1.2.1.1.1.2.2	0.234553775743707	.	153920001	154280000	#4848FF	1	0.25
chr2	154280001	154440000	B.2.1.1.1.2.2.1.1.2	0.251716247139588	.	154280001	154440000	#4848FF	1	0.25
chr2	154440001	154840000	B.2.2.1.1.1.1.2.1.1	0.128146453089245	.	154440001	154840000	#0000FF	1	0.125
chr2	154840001	154920000	B.2.2.1.2.2.1.1.1.1.2	0.0755148741418764	.	154840001	154920000	#0000FF	1	0.125
chr2	154920001	155160000	B.2.2.2.1.1.1.2.2	0.0480549199084668	.	154920001	155160000	#0000FF	1	0.125
chr2	155160001	155280000	B.2.1.1.1.2.2.2.1.1.2.1	0.244851258581236	.	155160001	155280000	#4848FF	1	0.25
chr2	155280001	155480000	B.2.1.1.1.2.2.1.2.2.1	0.248283752860412	.	155280001	155480000	#4848FF	1	0.25
chr2	155480001	155880000	B.2.2.1.1.1.1.2.2.1.2	0.123569794050343	.	155480001	155880000	#0000FF	1	0.125
chr2	155880001	156200000	B.2.2.1.1.1.1.2.1.2.2	0.125858123569794	.	155880001	156200000	#0000FF	1	0.125
chr2	156200001	156360000	B.2.1.1.2.1.1.2.2.2	0.229977116704806	.	156200001	156360000	#4848FF	1	0.25
chr2	156360001	156600000	B.2.2.1.1.1.1.2.1.2.1	0.127002288329519	.	156360001	156600000	#0000FF	1	0.125
chr2	156600001	156880000	B.2.2.1.1.1.2.1.1.1.1	0.120137299771167	.	156600001	156880000	#0000FF	1	0.125
chr2	156880001	157040000	B.2.1.1.2.1.2.2.1.2	0.216247139588101	.	156880001	157040000	#4848FF	1	0.25
chr2	157040001	157160000	B.1.2.2.2.1.1.1.2.1	0.319221967963387	.	157040001	157160000	#9191FF	1	0.375
chr2	157160001	157560000	B.1.2.1.1.1.2.1.2	0.416475972540046	.	157160001	157560000	#9191FF	1	0.375
chr2	157560001	157720000	B.1.2.1.1.1.1.2	0.418764302059497	.	157560001	157720000	#9191FF	1	0.375
chr2	157720001	157800000	B.1.2.1.1.1.2.2.2	0.41304347826087	.	157720001	157800000	#9191FF	1	0.375
chr2	157800001	158120000	B.2.2.1.1.1.2.2.1.1	0.11441647597254	.	157800001	158120000	#0000FF	1	0.125
chr2	158120001	158320000	B.1.2.2.2.2.1.1.1.1	0.305491990846682	.	158120001	158320000	#9191FF	1	0.375
chr2	158320001	158640000	B.1.1.2.2.1.1.2.1.2	0.453089244851259	.	158320001	158640000	#DADAFF	1	0.5
chr2	158640001	158840000	A.2.2.2.1.2.1.1.2.1	0.541189931350114	.	158640001	158840000	#FFDADA	1	0.625
chr2	158840001	159320000	B.1.1.1.1.2.2.1.2.1	0.502288329519451	.	158840001	159320000	#DADAFF	1	0.5
chr2	159320001	159680000	A.2.1.2.1.1.1.1.2.2.2.2	0.657894736842105	.	159320001	159680000	#FF9191	1	0.75
chr2	159680001	159960000	A.1.2.2.1.2.2.1.1	0.778032036613272	.	159680001	159960000	#FF4848	1	0.875
chr2	159960001	160120000	A.2.1.1.2.1.1.1.2.2	0.696796338672769	.	159960001	160120000	#FF9191	1	0.75
chr2	160120001	160560000	A.1.1.2.2.1.1.1.1.1.2.1	0.926773455377574	.	160120001	160560000	#FF0000	1	1
chr2	160560001	160920000	A.1.1.2.2.1.2.2.2.1.1	0.906178489702517	.	160560001	160920000	#FF0000	1	1
chr2	160920001	161080000	A.2.2.2.1.1.1.1.1	0.561784897025172	.	160920001	161080000	#FFDADA	1	0.625
chr2	161080001	161600000	A.2.2.1.1.2.2.1.2.1	0.593821510297483	.	161080001	161600000	#FFDADA	1	0.625
chr2	161600001	161760000	B.1.1.1.2.1.1.1.1.2	0.496567505720824	.	161600001	161760000	#DADAFF	1	0.5
chr2	161760001	161920000	B.1.1.1.2.1.1.1.1.1	0.497711670480549	.	161760001	161920000	#DADAFF	1	0.5
chr2	161920001	162200000	A.2.2.2.1.2.1.1.2.2	0.540045766590389	.	161920001	162200000	#FFDADA	1	0.625
chr2	162200001	162320000	B.1.1.1.2.1.1.2.2	0.493135011441648	.	162200001	162320000	#DADAFF	1	0.5
chr2	162320001	162840000	B.2.2.2.1.1.2.1.1.2.1	0.045766590389016	.	162320001	162840000	#0000FF	1	0.125
chr2	162840001	163000000	B.2.1.1.1.2.1.1.2.2	0.260869565217391	.	162840001	163000000	#4848FF	1	0.25
chr2	163000001	163280000	B.2.2.1.1.1.2.1.1.1.2.1	0.118993135011442	.	163000001	163280000	#0000FF	1	0.125
chr2	163280001	163680000	B.2.2.1.1.1.2.1.2	0.115560640732265	.	163280001	163680000	#0000FF	1	0.125
chr2	163680001	164000000	B.2.2.2.1.1.1.1	0.0503432494279176	.	163680001	164000000	#0000FF	1	0.125
chr2	164000001	164440000	B.2.2.2.1.1.2.2.2.2.2	0.0354691075514874	.	164000001	164440000	#0000FF	1	0.125
chr2	164440001	164640000	B.2.1.1.1.2.2.2.2.1	0.241418764302059	.	164440001	164640000	#4848FF	1	0.25
chr2	164640001	165080000	B.2.2.2.1.1.2.2.2.1	0.0377574370709382	.	164640001	165080000	#0000FF	1	0.125
chr2	165080001	165240000	B.2.1.1.2.1.2.2.2.2.1	0.212814645308924	.	165080001	165240000	#4848FF	1	0.25
chr2	165240001	165400000	B.1.2.2.2.2.1.1.2	0.302059496567506	.	165240001	165400000	#9191FF	1	0.375
chr2	165400001	165800000	B.2.1.1.2.1.1.2.1.2	0.232265446224256	.	165400001	165800000	#4848FF	1	0.25
chr2	165800001	166000000	B.2.1.1.2.1.2.2.1.1	0.217391304347826	.	165800001	166000000	#4848FF	1	0.25
chr2	166000001	166800000	B.1.2.2.2.2.2.1	0.296338672768879	.	166000001	166800000	#9191FF	1	0.375
chr2	166800001	166960000	B.2.2.1.1.1.2.1.1.1.2.2	0.117848970251716	.	166800001	166960000	#0000FF	1	0.125
chr2	166960001	167080000	B.2.2.1.1.1.2.2.1.2.2	0.112128146453089	.	166960001	167080000	#0000FF	1	0.125
chr2	167080001	167360000	B.2.2.2.1.1.2.2.2.2.1	0.0366132723112128	.	167080001	167360000	#0000FF	1	0.125
chr2	167360001	167560000	B.2.2.1.2.2.1.2.2.1	0.068649885583524	.	167360001	167560000	#0000FF	1	0.125
chr2	167560001	167680000	B.2.2.2.1.1.2.2.1.1.1	0.0423340961098398	.	167560001	167680000	#0000FF	1	0.125
chr2	167680001	167840000	B.2.2.1.1.1.2.2.1.2.1	0.113272311212815	.	167680001	167840000	#0000FF	1	0.125
chr2	167840001	168080000	B.2.2.2.1.1.2.2.1.2.2	0.0389016018306636	.	167840001	168080000	#0000FF	1	0.125
chr2	168080001	168600000	B.1.2.1.1.1.2.1.1	0.417620137299771	.	168080001	168600000	#9191FF	1	0.375
chr2	168600001	169000000	B.1.1.2.2.1.1.2.1.1.2	0.454233409610984	.	168600001	169000000	#DADAFF	1	0.5
chr2	169000001	169160000	A.2.2.1.1.1.2.2.1	0.604118993135011	.	169000001	169160000	#FFDADA	1	0.625
chr2	169160001	169560000	A.1.2.2.1.2.1.2.1.1	0.784897025171625	.	169160001	169560000	#FF4848	1	0.875
chr2	169560001	169880000	A.1.2.2.1.2.1.2.1.2.2	0.782608695652174	.	169560001	169880000	#FF4848	1	0.875
chr2	169880001	170280000	A.1.2.1.1.2.2.1.1.1	0.864988558352403	.	169880001	170280000	#FF4848	1	0.875
chr2	170280001	170560000	A.1.2.1.2.2.2.2.1.2.2	0.814645308924485	.	170280001	170560000	#FF4848	1	0.875
chr2	170560001	170760000	A.1.1.2.2.1.1.1.1.1.2.2	0.925629290617849	.	170560001	170760000	#FF0000	1	1
chr2	170760001	171080000	A.1.1.2.2.1.2.1.2.2.1	0.910755148741419	.	170760001	171080000	#FF0000	1	1
chr2	171080001	171400000	A.1.2.1.2.1.1.1.1.2.2	0.853546910755149	.	171080001	171400000	#FF4848	1	0.875
chr2	171400001	171560000	A.2.1.1.1.2.1.2.1.1.1	0.71395881006865	.	171400001	171560000	#FF9191	1	0.75
chr2	171560001	171760000	A.1.2.1.2.2.2.2.1.1	0.816933638443936	.	171560001	171760000	#FF4848	1	0.875
chr2	171760001	172120000	A.1.1.1.1.2.1.2.2	0.989702517162471	.	171760001	172120000	#FF0000	1	1
chr2	172120001	172200000	A.2.1.2.2.2.1.1.1.2.1	0.623569794050343	.	172120001	172200000	#FF9191	1	0.75
chr2	172200001	172320000	A.1.2.2.1.1.2.2.1.1.1	0.79862700228833	.	172200001	172320000	#FF4848	1	0.875
chr2	172320001	172600000	A.1.1.2.2.2.2.2	0.88558352402746	.	172320001	172600000	#FF0000	1	1
chr2	172600001	172800000	A.1.2.1.2.2.1.2.1.1	0.830663615560641	.	172600001	172800000	#FF4848	1	0.875
chr2	172800001	173080000	A.1.1.2.2.1.1.2.2.2.1	0.917620137299771	.	172800001	173080000	#FF0000	1	1
chr2	173080001	173600000	A.1.1.1.1.2.1.1.2	0.991990846681922	.	173080001	173600000	#FF0000	1	1
chr2	173600001	173880000	A.1.2.1.2.2.2.2.2.2	0.812356979405034	.	173600001	173880000	#FF4848	1	0.875
chr2	173880001	174080000	A.2.1.1.1.2.1.2.2	0.709382151029748	.	173880001	174080000	#FF9191	1	0.75
chr2	174080001	174280000	A.2.1.1.1.2.1.2.1.1.2	0.712814645308924	.	174080001	174280000	#FF9191	1	0.75
chr2	174280001	174480000	A.1.2.2.1.1.2.2.2	0.788329519450801	.	174280001	174480000	#FF4848	1	0.875
chr2	174480001	174880000	A.1.2.1.2.2.2.1.1.1	0.826086956521739	.	174480001	174880000	#FF4848	1	0.875
chr2	174880001	174960000	A.2.1.2.2.2.1.1.2	0.621281464530893	.	174880001	174960000	#FF9191	1	0.75
chr2	174960001	175280000	A.1.1.1.2.2.2.1	0.971395881006865	.	174960001	175280000	#FF0000	1	1
chr2	175280001	175560000	A.1.1.2.2.1.1.1.2	0.923340961098398	.	175280001	175560000	#FF0000	1	1
chr2	175560001	175640000	A.1.2.2.1.1.2.2.1.2.2.2	0.789473684210526	.	175560001	175640000	#FF4848	1	0.875
chr2	175640001	175840000	A.1.2.1.2.2.2.2.1.2.1	0.815789473684211	.	175640001	175840000	#FF4848	1	0.875
chr2	175840001	175960000	A.2.1.1.1.2.1.2.1.2.2	0.710526315789474	.	175840001	175960000	#FF9191	1	0.75
chr2	175960001	176480000	A.1.2.2.1.2.2.1.2	0.776887871853547	.	175960001	176480000	#FF4848	1	0.875
chr2	176480001	176920000	A.2.1.2.1.1.1.1.1.2.2.2	0.663615560640732	.	176480001	176920000	#FF9191	1	0.75
chr2	176920001	177040000	A.2.1.2.2.2.2.1.2	0.616704805491991	.	176920001	177040000	#FF9191	1	0.75
chr2	177040001	177520000	A.1.2.2.1.1.2.2.1.1.2.1	0.797482837528604	.	177040001	177520000	#FF4848	1	0.875
chr2	177520001	177720000	A.2.1.2.1.1.1.1.1.2.1.1	0.667048054919908	.	177520001	177720000	#FF9191	1	0.75
chr2	177720001	178120000	A.1.2.2.1.1.2.2.1.1.2.2.1	0.796338672768879	.	177720001	178120000	#FF4848	1	0.875
chr2	178120001	178280000	A.2.1.2.1.2.1.1.2.2	0.646453089244851	.	178120001	178280000	#FF9191	1	0.75
chr2	178280001	178640000	A.2.1.1.1.1.1.2.1	0.729977116704805	.	178280001	178640000	#FF9191	1	0.75
chr2	178640001	179040000	A.2.2.2.1.2.1.2.2	0.536613272311213	.	178640001	179040000	#FFDADA	1	0.625
chr2	179040001	179320000	A.2.2.2.1.2.1.2.1.2	0.537757437070938	.	179040001	179320000	#FFDADA	1	0.625
chr2	179320001	179960000	B.2.1.1.1.2.1.1.2.1	0.262013729977117	.	179320001	179960000	#4848FF	1	0.25
chr2	179960001	180040000	B.1.2.2.2.1.1.2.2.1.1	0.315789473684211	.	179960001	180040000	#9191FF	1	0.375
chr2	180040001	180200000	B.1.2.1.1.2.2.1.2.1.1	0.399313501144165	.	180040001	180200000	#9191FF	1	0.375
chr2	180200001	180360000	B.1.2.2.2.1.1.1.1.2	0.320366132723112	.	180200001	180360000	#9191FF	1	0.375
chr2	180360001	180560000	B.2.1.2.2.1.1.2.1	0.164759725400458	.	180360001	180560000	#4848FF	1	0.25
chr2	180560001	180640000	B.1.2.1.1.2.2.1.2.1.2	0.398169336384439	.	180560001	180640000	#9191FF	1	0.375
chr2	180640001	180920000	B.2.1.1.1.2.2.1.1.1	0.252860411899314	.	180640001	180920000	#4848FF	1	0.25
chr2	180920001	181360000	B.2.2.2.1.2.2.1.2.1	0.0263157894736842	.	180920001	181360000	#0000FF	1	0.125
chr2	181360001	181640000	B.2.2.1.2.2.1.2.2.2.1.1	0.0675057208237986	.	181360001	181640000	#0000FF	1	0.125
chr2	181640001	181720000	B.2.1.2.1.2.2.1.2.1.1.1	0.179633867276888	.	181640001	181720000	#4848FF	1	0.25
chr2	181720001	181920000	B.2.1.2.2.1.1.2.2.1.2	0.162471395881007	.	181720001	181920000	#4848FF	1	0.25
chr2	181920001	182000000	B.2.1.2.1.2.2.1.2.2.2	0.175057208237986	.	181920001	182000000	#4848FF	1	0.25
chr2	182000001	182240000	B.2.1.2.2.1.1.1.2.2	0.165903890160183	.	182000001	182240000	#4848FF	1	0.25
chr2	182240001	182440000	B.2.2.1.2.2.2.1.1.2.1	0.0617848970251716	.	182240001	182440000	#0000FF	1	0.125
chr2	182440001	182640000	B.2.1.2.1.2.1.1.2	0.18649885583524	.	182440001	182640000	#4848FF	1	0.25
chr2	182640001	183000000	B.2.1.2.2.1.1.2.2.1.1	0.163615560640732	.	182640001	183000000	#4848FF	1	0.25
chr2	183000001	183240000	B.2.2.1.2.2.1.2.2.2.1.2	0.0663615560640732	.	183000001	183240000	#0000FF	1	0.125
chr2	183240001	183400000	B.2.2.2.1.2.2.1.1.2.1	0.028604118993135	.	183240001	183400000	#0000FF	1	0.125
chr2	183400001	183600000	B.1.2.2.2.1.1.1.2.2	0.318077803203661	.	183400001	183600000	#9191FF	1	0.375
chr2	183600001	183920000	A.2.1.2.1.2.2.2.1.1	0.640732265446224	.	183600001	183920000	#FF9191	1	0.75
chr2	183920001	184080000	A.2.2.2.1.1.1.1.2.2.2	0.55720823798627	.	183920001	184080000	#FFDADA	1	0.625
chr2	184080001	184280000	B.2.1.2.1.2.1.1.1	0.187643020594966	.	184080001	184280000	#4848FF	1	0.25
chr2	184280001	184440000	B.2.1.2.1.2.2.1.2.2.1	0.176201372997712	.	184280001	184440000	#4848FF	1	0.25
chr2	184440001	184840000	B.2.2.1.2.2.1.2.1.1	0.0709382151029748	.	184440001	184840000	#0000FF	1	0.125
chr2	184840001	184960000	B.2.1.2.2.1.2.2.1.1.1	0.153318077803204	.	184840001	184960000	#4848FF	1	0.25
chr2	184960001	185160000	B.2.2.1.2.2.1.2.2.2.2.2	0.0640732265446224	.	184960001	185160000	#0000FF	1	0.125
chr2	185160001	185320000	B.2.2.1.2.2.1.1.1.2.2	0.0732265446224256	.	185160001	185320000	#0000FF	1	0.125
chr2	185320001	185520000	B.2.2.1.2.1.1.2.1.1.1	0.0926773455377574	.	185320001	185520000	#0000FF	1	0.125
chr2	185520001	185760000	B.2.2.1.2.2.1.1.1.1.1	0.0766590389016018	.	185520001	185760000	#0000FF	1	0.125
chr2	185760001	186000000	B.2.2.2.1.1.2.1.1.1	0.0469107551487414	.	185760001	186000000	#0000FF	1	0.125
chr2	186000001	186200000	B.2.2.1.2.2.1.1.1.2.1	0.074370709382151	.	186000001	186200000	#0000FF	1	0.125
chr2	186200001	186360000	B.2.2.1.2.2.2.1.2.1	0.0594965675057208	.	186200001	186360000	#0000FF	1	0.125
chr2	186360001	186640000	B.2.1.2.2.1.1.2.2.2	0.161327231121281	.	186360001	186640000	#4848FF	1	0.25
chr2	186640001	186840000	B.2.2.1.2.2.2.1.1.1	0.062929061784897	.	186640001	186840000	#0000FF	1	0.125
chr2	186840001	187360000	B.2.2.2.1.1.2.1.1.2.2	0.0446224256292906	.	186840001	187360000	#0000FF	1	0.125
chr2	187360001	187680000	B.1.2.2.2.2.2.2.1	0.295194508009153	.	187360001	187680000	#9191FF	1	0.375
chr2	187680001	188000000	B.2.2.2.1.1.2.2.1.1.2	0.0411899313501144	.	187680001	188000000	#0000FF	1	0.125
chr2	188000001	188360000	B.2.2.2.1.1.2.2.1.2.1	0.040045766590389	.	188000001	188360000	#0000FF	1	0.125
chr2	188360001	188760000	B.2.1.2.2.1.1.1.2.1	0.167048054919908	.	188360001	188760000	#4848FF	1	0.25
chr2	188760001	189120000	B.1.2.1.1.2.1.2.2	0.402745995423341	.	188760001	189120000	#9191FF	1	0.375
chr2	189120001	189360000	B.1.1.1.2.1.2.1.1.2.1	0.490846681922197	.	189120001	189360000	#DADAFF	1	0.5
chr2	189360001	189680000	B.2.2.2.1.1.2.1.2	0.0434782608695652	.	189360001	189680000	#0000FF	1	0.125
chr2	189680001	189800000	B.2.2.1.2.2.2.2.2.2	0.051487414187643	.	189680001	189800000	#0000FF	1	0.125
chr2	189800001	189960000	B.2.2.1.2.2.1.1.2	0.0720823798627002	.	189800001	189960000	#0000FF	1	0.125
chr2	189960001	190320000	B.2.2.1.2.2.1.2.2.2.2.1	0.0652173913043478	.	189960001	190320000	#0000FF	1	0.125
chr2	190320001	190600000	B.1.1.1.2.1.2.1.1.2.2	0.489702517162471	.	190320001	190600000	#DADAFF	1	0.5
chr2	190600001	190760000	B.1.1.1.2.2.1.2.1	0.479405034324943	.	190600001	190760000	#DADAFF	1	0.5
chr2	190760001	191040000	B.1.2.1.1.2.2.2.1	0.395881006864989	.	190760001	191040000	#9191FF	1	0.375
chr2	191040001	191480000	A.2.2.2.1.2.2.2.2.2	0.528604118993135	.	191040001	191480000	#FFDADA	1	0.625
chr2	191480001	191560000	B.1.1.1.2.2.1.1.2.2	0.480549199084668	.	191480001	191560000	#DADAFF	1	0.5
chr2	191560001	191720000	A.2.2.1.1.1.2.2.2.1.1	0.602974828375286	.	191560001	191720000	#FFDADA	1	0.625
chr2	191720001	191880000	A.2.2.1.1.1.2.2.2.2.1	0.600686498855835	.	191720001	191880000	#FFDADA	1	0.625
chr2	191880001	192080000	A.2.2.2.1.1.1.1.2.1.2	0.559496567505721	.	191880001	192080000	#FFDADA	1	0.625
chr2	192080001	192360000	B.1.1.1.2.1.2.1.1.1	0.491990846681922	.	192080001	192360000	#DADAFF	1	0.5
chr2	192360001	192600000	B.1.1.2.2.2.1.1.1	0.433638443935927	.	192360001	192600000	#DADAFF	1	0.5
chr2	192600001	192760000	B.2.1.2.1.2.2.1.1.1	0.181922196796339	.	192600001	192760000	#4848FF	1	0.25
chr2	192760001	193040000	B.1.2.1.1.1.2.2.1.1	0.41533180778032	.	192760001	193040000	#9191FF	1	0.375
chr2	193040001	193440000	B.2.2.2.1.2.2.2.2.2	0.0194508009153318	.	193040001	193440000	#0000FF	1	0.125
chr2	193440001	193560000	B.2.2.1.2.2.2.2.1.2.2	0.0537757437070938	.	193440001	193560000	#0000FF	1	0.125
chr2	193560001	193840000	B.2.2.2.1.2.2.1.1.2.2	0.0274599542334096	.	193560001	193840000	#0000FF	1	0.125
chr2	193840001	194080000	B.2.2.2.1.2.1.2.2	0.0308924485125858	.	193840001	194080000	#0000FF	1	0.125
chr2	194080001	194480000	B.2.2.2.1.2.2.2.2.1	0.0205949656750572	.	194080001	194480000	#0000FF	1	0.125
chr2	194480001	194600000	B.2.2.1.2.2.2.1.2.2	0.0583524027459954	.	194480001	194600000	#0000FF	1	0.125
chr2	194600001	195040000	B.2.2.2.1.2.1.1.2	0.0331807780320366	.	194600001	195040000	#0000FF	1	0.125
chr2	195040001	195200000	B.2.1.2.1.2.2.1.2.1.2	0.177345537757437	.	195040001	195200000	#4848FF	1	0.25
chr2	195200001	195400000	B.2.2.1.2.2.2.2.1.1.1	0.05720823798627	.	195200001	195400000	#0000FF	1	0.125
chr2	195400001	195520000	B.2.1.2.2.1.2.2.1.2	0.151029748283753	.	195400001	195520000	#4848FF	1	0.25
chr2	195520001	195840000	B.2.2.2.1.2.2.1.2.2.1	0.0251716247139588	.	195520001	195840000	#0000FF	1	0.125
chr2	195840001	196040000	B.2.1.2.2.1.2.1.2.1	0.157894736842105	.	195840001	196040000	#4848FF	1	0.25
chr2	196040001	196240000	B.2.1.2.2.1.2.2.1.1.2	0.152173913043478	.	196040001	196240000	#4848FF	1	0.25
chr2	196240001	196520000	B.1.2.1.1.2.1.1.1.1	0.411899313501144	.	196240001	196520000	#9191FF	1	0.375
chr2	196520001	196720000	B.1.2.2.2.1.1.1.1.1	0.321510297482838	.	196520001	196720000	#9191FF	1	0.375
chr2	196720001	196920000	B.2.2.1.2.2.1.2.1.2	0.0697940503432494	.	196720001	196920000	#0000FF	1	0.125
chr2	196920001	197200000	B.1.2.2.2.1.2.1.2	0.311212814645309	.	196920001	197200000	#9191FF	1	0.375
chr2	197200001	197640000	B.1.1.2.2.2.1.2.2.1.1.2	0.426773455377574	.	197200001	197640000	#DADAFF	1	0.5
chr2	197640001	197920000	A.2.2.1.1.1.2.1	0.605263157894737	.	197640001	197920000	#FFDADA	1	0.625
chr2	197920001	198240000	A.2.2.2.1.1.1.2.1.1.2	0.554919908466819	.	197920001	198240000	#FFDADA	1	0.625
chr2	198240001	198520000	A.1.2.2.1.2.2.2.1	0.775743707093821	.	198240001	198520000	#FF4848	1	0.875
chr2	198520001	198600000	B.1.1.1.2.2.1.2.2.2	0.475972540045767	.	198520001	198600000	#DADAFF	1	0.5
chr2	198600001	198960000	B.2.1.2.1.2.1.2.1	0.185354691075515	.	198600001	198960000	#4848FF	1	0.25
chr2	198960001	199160000	B.2.1.2.1.2.2.1.2.1.1.2	0.178489702517162	.	198960001	199160000	#4848FF	1	0.25
chr2	199160001	199280000	B.1.2.2.2.1.1.2.2.1.2	0.314645308924485	.	199160001	199280000	#9191FF	1	0.375
chr2	199280001	199440000	B.2.2.1.2.2.2.2.1.1.2	0.0560640732265446	.	199280001	199440000	#0000FF	1	0.125
chr2	199440001	199640000	B.2.2.1.2.2.2.1.1.2.2	0.0606407322654462	.	199440001	199640000	#0000FF	1	0.125
chr2	199640001	199800000	B.2.2.2.1.2.2.1.2.2.2	0.0240274599542334	.	199640001	199800000	#0000FF	1	0.125
chr2	199800001	200000000	B.2.2.1.2.1.1.2.2.2.1	0.0812356979405034	.	199800001	200000000	#0000FF	1	0.125
chr2	200000001	200240000	B.2.2.2.1.2.2.1.1.1	0.0297482837528604	.	200000001	200240000	#0000FF	1	0.125
chr2	200240001	200440000	B.1.2.1.1.2.2.2.2.2	0.393592677345538	.	200240001	200440000	#9191FF	1	0.375
chr2	200440001	200800000	A.2.2.2.1.2.1.2.1.1	0.538901601830664	.	200440001	200800000	#FFDADA	1	0.625
chr2	200800001	201000000	A.2.1.2.1.2.1.1.2.1	0.647597254004577	.	200800001	201000000	#FF9191	1	0.75
chr2	201000001	201360000	A.1.2.1.1.1.2.1.1.2	0.877574370709382	.	201000001	201360000	#FF4848	1	0.875
chr2	201360001	201680000	A.1.2.1.1.1.2.1.2	0.876430205949657	.	201360001	201680000	#FF4848	1	0.875
chr2	201680001	202080000	A.1.1.1.1.2.2.1	0.988558352402746	.	201680001	202080000	#FF0000	1	1
chr2	202080001	202240000	A.2.1.1.1.1.1.1.1.2	0.732265446224256	.	202080001	202240000	#FF9191	1	0.75
chr2	202240001	202480000	A.1.2.2.1.2.2.2.2	0.774599542334096	.	202240001	202480000	#FF4848	1	0.875
chr2	202480001	202680000	A.1.2.1.1.1.1.2.2	0.879862700228833	.	202480001	202680000	#FF4848	1	0.875
chr2	202680001	203080000	A.1.1.1.1.1.2.1.2.1	0.996567505720824	.	202680001	203080000	#FF0000	1	1
chr2	203080001	203400000	A.1.1.1.2.2.2.2.2	0.969107551487414	.	203080001	203400000	#FF0000	1	1
chr2	203400001	203600000	A.1.2.2.1.1.1.1.2.1.2	0.806636155606407	.	203400001	203600000	#FF4848	1	0.875
chr2	203600001	203800000	A.1.2.2.1.1.1.1.2.1.1	0.807780320366133	.	203600001	203800000	#FF4848	1	0.875
chr2	203800001	204080000	A.1.2.2.1.1.2.2.1.1.2.2.2	0.795194508009153	.	203800001	204080000	#FF4848	1	0.875
chr2	204080001	204320000	A.1.2.2.1.1.1.1.1.1.1	0.811212814645309	.	204080001	204320000	#FF4848	1	0.875
chr2	204320001	204520000	A.2.1.1.1.1.2.1.2.1	0.726544622425629	.	204320001	204520000	#FF9191	1	0.75
chr2	204520001	204840000	A.2.2.1.1.2.2.2.1.1.1.1	0.590389016018307	.	204520001	204840000	#FFDADA	1	0.625
chr2	204840001	205240000	A.2.2.2.1.2.1.1.1.2	0.54233409610984	.	204840001	205240000	#FFDADA	1	0.625
chr2	205240001	205440000	B.1.1.2.2.2.1.1.2	0.432494279176201	.	205240001	205440000	#DADAFF	1	0.5
chr2	205440001	205680000	B.1.2.2.2.1.1.2.1	0.316933638443936	.	205440001	205680000	#9191FF	1	0.375
chr2	205680001	205800000	B.1.1.1.2.2.1.1.2.1.2	0.481693363844394	.	205680001	205800000	#DADAFF	1	0.5
chr2	205800001	206080000	A.2.2.2.1.2.1.1.1.1	0.543478260869565	.	205800001	206080000	#FFDADA	1	0.625
chr2	206080001	206360000	A.2.2.1.1.1.2.2.2.1.2	0.601830663615561	.	206080001	206360000	#FFDADA	1	0.625
chr2	206360001	206560000	A.2.1.2.1.2.2.2.1.2.1	0.639588100686499	.	206360001	206560000	#FF9191	1	0.75
chr2	206560001	206840000	A.1.2.2.1.1.1.2.2	0.803203661327231	.	206560001	206840000	#FF4848	1	0.875
chr2	206840001	207040000	A.1.1.2.2.2.1.1.2.1	0.899313501144165	.	206840001	207040000	#FF0000	1	1
chr2	207040001	207480000	A.1.1.2.2.2.1.1.1.1	0.901601830663616	.	207040001	207480000	#FF0000	1	1
chr2	207480001	207840000	A.1.2.1.2.2.2.1.2.2.2.2	0.818077803203661	.	207480001	207840000	#FF4848	1	0.875
chr2	207840001	208120000	A.1.2.1.1.1.2.1.1.1	0.878718535469107	.	207840001	208120000	#FF4848	1	0.875
chr2	208120001	208440000	A.1.1.2.2.2.1.1.2.2	0.898169336384439	.	208120001	208440000	#FF0000	1	1
chr2	208440001	208960000	A.1.1.1.1.2.2.2.2	0.986270022883295	.	208440001	208960000	#FF0000	1	1
chr2	208960001	209200000	A.2.1.1.1.1.1.2.2	0.72883295194508	.	208960001	209200000	#FF9191	1	0.75
chr2	209200001	209600000	B.1.2.1.1.2.2.1.1.2	0.40045766590389	.	209200001	209600000	#9191FF	1	0.375
chr2	209600001	210240000	B.2.1.2.1.2.1.2.2.1	0.184210526315789	.	209600001	210240000	#4848FF	1	0.25
chr2	210240001	210400000	B.1.2.1.1.2.2.1.2.2	0.397025171624714	.	210240001	210400000	#9191FF	1	0.375
chr2	210400001	210680000	B.1.2.1.1.2.1.1.2	0.407322654462243	.	210400001	210680000	#9191FF	1	0.375
chr2	210680001	210840000	B.1.2.2.2.1.1.2.2.2	0.31350114416476	.	210680001	210840000	#9191FF	1	0.375
chr2	210840001	211120000	B.1.1.1.2.2.1.2.2.1.2	0.477116704805492	.	210840001	211120000	#DADAFF	1	0.5
chr2	211120001	211280000	B.2.2.1.2.1.1.2.1.1.2.1	0.091533180778032	.	211120001	211280000	#0000FF	1	0.125
chr2	211280001	211560000	B.2.2.1.2.1.1.2.1.2.2.1	0.0869565217391304	.	211280001	211560000	#0000FF	1	0.125
chr2	211560001	211720000	B.2.1.2.2.1.2.1.2.2.1.2	0.155606407322654	.	211560001	211720000	#4848FF	1	0.25
chr2	211720001	211880000	B.2.2.1.2.1.1.2.2.2.2	0.080091533180778	.	211720001	211880000	#0000FF	1	0.125
chr2	211880001	212080000	B.2.1.2.2.1.2.2.2.1.1	0.149885583524027	.	211880001	212080000	#4848FF	1	0.25
chr2	212080001	212280000	B.2.2.1.2.2.2.2.2.1	0.0526315789473684	.	212080001	212280000	#0000FF	1	0.125
chr2	212280001	212600000	B.2.2.2.1.2.2.2.1.2	0.0217391304347826	.	212280001	212600000	#0000FF	1	0.125
chr2	212600001	212800000	B.2.1.2.1.2.2.2.1.2	0.172768878718535	.	212600001	212800000	#4848FF	1	0.25
chr2	212800001	213480000	B.2.2.2.1.2.2.2.1.1	0.022883295194508	.	212800001	213480000	#0000FF	1	0.125
chr2	213480001	213760000	B.2.2.1.2.1.1.2.1.2.1.1	0.0892448512585812	.	213480001	213760000	#0000FF	1	0.125
chr2	213760001	214080000	B.2.2.1.2.1.1.2.2.1.1.2	0.0835240274599542	.	213760001	214080000	#0000FF	1	0.125
chr2	214080001	214320000	B.2.2.1.2.1.1.2.1.2.1.2	0.0881006864988558	.	214080001	214320000	#0000FF	1	0.125
chr2	214320001	214480000	B.2.1.2.2.1.2.2.2.1.2.1	0.148741418764302	.	214320001	214480000	#4848FF	1	0.25
chr2	214480001	214640000	B.2.2.1.2.1.1.2.2.1.1.1	0.0846681922196796	.	214480001	214640000	#0000FF	1	0.125
chr2	214640001	214880000	B.2.2.2.1.2.1.1.1	0.034324942791762	.	214640001	214880000	#0000FF	1	0.125
chr2	214880001	215120000	B.2.1.2.2.1.2.1.2.2.2	0.154462242562929	.	214880001	215120000	#4848FF	1	0.25
chr2	215120001	215280000	B.2.1.2.2.1.2.1.1.1	0.160183066361556	.	215120001	215280000	#4848FF	1	0.25
chr2	215280001	215560000	B.2.1.2.2.1.2.2.2.1.2.2.1	0.147597254004577	.	215280001	215560000	#4848FF	1	0.25
chr2	215560001	215760000	B.1.2.2.2.1.2.2.1.1	0.310068649885584	.	215560001	215760000	#9191FF	1	0.375
chr2	215760001	215920000	B.2.1.2.1.1.2.1.1.1	0.196796338672769	.	215760001	215920000	#4848FF	1	0.25
chr2	215920001	216160000	B.2.1.2.1.2.2.2.1.1	0.173913043478261	.	215920001	216160000	#4848FF	1	0.25
chr2	216160001	216360000	B.1.1.1.2.2.1.2.2.1.1	0.478260869565217	.	216160001	216360000	#DADAFF	1	0.5
chr2	216360001	216640000	B.1.1.2.2.2.1.2.2.2	0.424485125858124	.	216360001	216640000	#DADAFF	1	0.5
chr2	216640001	216880000	A.2.2.2.1.1.1.2.1.1.1	0.556064073226545	.	216640001	216880000	#FFDADA	1	0.625
chr2	216880001	217320000	A.1.1.1.1.2.2.2.1	0.987414187643021	.	216880001	217320000	#FF0000	1	1
chr2	217320001	217520000	A.1.1.2.2.2.1.2.1.2.2	0.893592677345538	.	217320001	217520000	#FF0000	1	1
chr2	217520001	217760000	A.1.2.1.2.2.2.1.2.1	0.822654462242563	.	217520001	217760000	#FF4848	1	0.875
chr2	217760001	218120000	A.1.2.2.1.2.1.2.2.1	0.781464530892448	.	217760001	218120000	#FF4848	1	0.875
chr2	218120001	218400000	A.1.2.2.1.1.1.1.2.2	0.805491990846682	.	218120001	218400000	#FF4848	1	0.875
chr2	218400001	218640000	A.2.1.1.1.1.1.1.1.1	0.733409610983982	.	218400001	218640000	#FF9191	1	0.75
chr2	218640001	219080000	A.1.1.1.1.2.1.2.1	0.990846681922197	.	218640001	219080000	#FF0000	1	1
chr2	219080001	219520000	A.1.1.1.1.1.1.1	1	.	219080001	219520000	#FF0000	1	1
chr2	219520001	219760000	A.1.1.2.1.2.1.1.2.2	0.94279176201373	.	219520001	219760000	#FF0000	1	1
chr2	219760001	220040000	A.1.1.2.1.2.1.2.2.1.1	0.940503432494279	.	219760001	220040000	#FF0000	1	1
chr2	220040001	220160000	A.1.2.1.2.2.1.1.2	0.831807780320366	.	220040001	220160000	#FF4848	1	0.875
chr2	220160001	220440000	A.1.1.1.2.2.2.2.1	0.97025171624714	.	220160001	220440000	#FF0000	1	1
chr2	220440001	220800000	A.1.2.2.1.1.1.2.1	0.804347826086957	.	220440001	220800000	#FF4848	1	0.875
chr2	220800001	221280000	B.1.1.1.2.2.1.1.2.1.1	0.482837528604119	.	220800001	221280000	#DADAFF	1	0.5
chr2	221280001	221480000	B.1.2.1.1.2.2.1.1.1	0.401601830663616	.	221280001	221480000	#9191FF	1	0.375
chr2	221480001	221600000	B.1.1.2.2.2.2.2.2	0.421052631578947	.	221480001	221600000	#DADAFF	1	0.5
chr2	221600001	222000000	B.1.1.2.2.1.1.2.2.1.1.2.1	0.450800915331808	.	221600001	222000000	#DADAFF	1	0.5
chr2	222000001	222200000	B.1.1.1.2.2.2.2.2	0.47254004576659	.	222000001	222200000	#DADAFF	1	0.5
chr2	222200001	222520000	A.2.2.2.1.1.1.2.2.2.2.2	0.548054919908467	.	222200001	222520000	#FFDADA	1	0.625
chr2	222520001	222920000	A.2.2.2.1.1.1.1.2.1.1	0.560640732265446	.	222520001	222920000	#FFDADA	1	0.625
chr2	222920001	223080000	A.2.2.2.1.1.1.1.2.2.1	0.558352402745995	.	222920001	223080000	#FFDADA	1	0.625
chr2	223080001	223520000	A.1.2.2.1.1.1.1.1.1.2	0.810068649885583	.	223080001	223520000	#FF4848	1	0.875
chr2	223520001	223800000	A.1.2.1.1.1.2.2	0.875286041189931	.	223520001	223800000	#FF4848	1	0.875
chr2	223800001	223960000	A.2.2.2.1.1.2.1.1	0.546910755148741	.	223800001	223960000	#FFDADA	1	0.625
chr2	223960001	224160000	A.2.2.2.1.1.2.1.2	0.545766590389016	.	223960001	224160000	#FFDADA	1	0.625
chr2	224160001	224800000	A.2.1.2.1.2.2.2.1.2.2	0.638443935926774	.	224160001	224800000	#FF9191	1	0.75
chr2	224800001	225160000	A.2.2.2.1.1.1.2.1.2	0.553775743707094	.	224800001	225160000	#FFDADA	1	0.625
chr2	225160001	225480000	A.2.2.2.1.1.1.2.2.2.1.2	0.550343249427918	.	225160001	225480000	#FFDADA	1	0.625
chr2	225480001	225760000	B.2.1.2.1.2.2.1.1.2	0.180778032036613	.	225480001	225760000	#4848FF	1	0.25
chr2	225760001	225960000	B.2.1.2.2.1.1.1.1.1	0.170480549199085	.	225760001	225960000	#4848FF	1	0.25
chr2	225960001	226120000	B.2.1.2.2.1.2.1.2.2.1.1	0.15675057208238	.	225960001	226120000	#4848FF	1	0.25
chr2	226120001	226240000	B.2.1.2.1.2.2.2.2	0.17162471395881	.	226120001	226240000	#4848FF	1	0.25
chr2	226240001	226480000	B.2.2.1.2.1.1.1.1	0.0949656750572082	.	226240001	226480000	#0000FF	1	0.125
chr2	226480001	226720000	B.2.1.2.2.1.2.2.2.1.2.2.2	0.146453089244851	.	226480001	226720000	#4848FF	1	0.25
chr2	226720001	227040000	B.2.1.2.2.1.2.2.2.2	0.145308924485126	.	226720001	227040000	#4848FF	1	0.25
chr2	227040001	227320000	B.2.2.1.2.2.2.2.1.2.1	0.0549199084668192	.	227040001	227320000	#0000FF	1	0.125
chr2	227320001	227600000	B.2.1.2.1.1.2.2.1.2	0.189931350114416	.	227320001	227600000	#4848FF	1	0.25
chr2	227600001	228000000	B.1.2.2.2.1.2.2.1.2	0.308924485125858	.	227600001	228000000	#9191FF	1	0.375
chr2	228000001	228240000	B.1.1.1.2.2.1.1.1	0.483981693363844	.	228000001	228240000	#DADAFF	1	0.5
chr2	228240001	228440000	A.2.2.2.1.1.1.2.2.2.2.1	0.549199084668192	.	228240001	228440000	#FFDADA	1	0.625
chr2	228440001	228720000	B.1.1.2.2.2.1.2.2.1.1.1	0.4279176201373	.	228440001	228720000	#DADAFF	1	0.5
chr2	228720001	229320000	B.2.2.1.2.1.1.2.2.1.2	0.0823798627002288	.	228720001	229320000	#0000FF	1	0.125
chr2	229320001	229480000	B.2.2.1.2.1.1.2.1.2.2.2	0.085812356979405	.	229320001	229480000	#0000FF	1	0.125
chr2	229480001	229600000	B.2.1.2.2.1.2.1.1.2	0.159038901601831	.	229480001	229600000	#4848FF	1	0.25
chr2	229600001	229800000	B.2.2.1.2.1.1.1.2	0.0938215102974828	.	229600001	229800000	#0000FF	1	0.125
chr2	229800001	230160000	B.2.2.2.1.2.1.2.1	0.0320366132723112	.	229800001	230160000	#0000FF	1	0.125
chr2	230160001	230600000	B.1.2.1.1.2.2.2.2.1	0.394736842105263	.	230160001	230600000	#9191FF	1	0.375
chr2	230600001	230800000	A.2.1.2.1.2.2.2.2	0.637299771167048	.	230600001	230800000	#FF9191	1	0.75
chr2	230800001	230880000	A.2.2.2.1.1.2.2	0.544622425629291	.	230800001	230880000	#FFDADA	1	0.625
chr2	230880001	231480000	A.2.2.2.1.2.2.1.2.1	0.534324942791762	.	230880001	231480000	#FFDADA	1	0.625
chr2	231480001	231720000	A.2.1.1.1.1.2.1.2.2	0.725400457665904	.	231480001	231720000	#FF9191	1	0.75
chr2	231720001	231920000	A.1.2.2.1.1.1.1.1.2	0.808924485125858	.	231720001	231920000	#FF4848	1	0.875
chr2	231920001	232400000	A.1.1.1.1.1.1.2	0.998855835240275	.	231920001	232400000	#FF0000	1	1
chr2	232400001	232600000	A.1.1.2.1.2.1.2.2.1.2	0.939359267734554	.	232400001	232600000	#FF0000	1	1
chr2	232600001	232960000	A.1.1.2.2.2.2.1.1.1	0.891304347826087	.	232600001	232960000	#FF0000	1	1
chr2	232960001	233280000	A.1.1.2.2.2.1.2.2	0.892448512585812	.	232960001	233280000	#FF0000	1	1
chr2	233280001	233640000	A.1.1.2.1.2.1.2.2.2	0.938215102974828	.	233280001	233640000	#FF0000	1	1
chr2	233640001	233920000	A.1.2.1.2.2.1.2.2	0.827231121281464	.	233640001	233920000	#FF4848	1	0.875
chr2	233920001	234080000	A.2.1.1.1.1.2.2.1.1	0.724256292906179	.	233920001	234080000	#FF9191	1	0.75
chr2	234080001	234440000	A.1.1.2.2.1.1.1.1.2	0.924485125858124	.	234080001	234440000	#FF0000	1	1
chr2	234440001	234800000	A.2.1.1.1.2.1.2.1.2.1	0.711670480549199	.	234440001	234800000	#FF9191	1	0.75
chr2	234800001	235040000	A.2.1.2.2.2.2.1.1.1	0.618993135011442	.	234800001	235040000	#FF9191	1	0.75
chr2	235040001	235240000	A.2.1.2.2.2.1.1.1.2.2	0.622425629290618	.	235040001	235240000	#FF9191	1	0.75
chr2	235240001	235400000	A.2.1.1.1.1.2.2.2	0.721967963386728	.	235240001	235400000	#FF9191	1	0.75
chr2	235400001	235520000	A.2.1.2.2.2.1.1.1.1	0.624713958810069	.	235400001	235520000	#FF9191	1	0.75
chr2	235520001	235720000	A.1.2.2.2.1.2.2.1.2.1.2.1.2	0.75629290617849	.	235520001	235720000	#FF4848	1	0.875
chr2	235720001	236040000	A.1.2.1.2.2.2.1.1.2.2	0.823798627002288	.	235720001	236040000	#FF4848	1	0.875
chr2	236040001	236280000	A.2.1.1.1.2.1.1.1.1	0.720823798627002	.	236040001	236280000	#FF9191	1	0.75
chr2	236280001	236440000	A.1.2.2.2.1.2.2.1.2.1.2.1.1	0.757437070938215	.	236280001	236440000	#FF4848	1	0.875
chr2	236440001	236680000	A.1.2.2.2.2.2.1.2.1.2	0.739130434782609	.	236440001	236680000	#FF4848	1	0.875
chr2	236680001	236880000	A.1.2.2.1.1.2.2.1.2.1.1.2	0.792906178489702	.	236680001	236880000	#FF4848	1	0.875
chr2	236880001	237160000	A.1.2.1.2.2.2.1.1.2.1	0.824942791762014	.	236880001	237160000	#FF4848	1	0.875
chr2	237160001	237400000	A.1.2.2.2.1.2.1.1.2.2	0.763157894736842	.	237160001	237400000	#FF4848	1	0.875
chr2	237400001	237600000	A.2.1.2.2.2.2.2.2	0.613272311212815	.	237400001	237600000	#FF9191	1	0.75
chr2	237600001	238040000	A.1.2.2.2.2.1.1.2.2.1	0.747139588100686	.	237600001	238040000	#FF4848	1	0.875
chr2	238040001	238400000	A.1.2.1.2.2.2.2.2.1	0.81350114416476	.	238040001	238400000	#FF4848	1	0.875
chr2	238400001	238520000	A.2.1.1.1.2.2.2.2	0.702517162471396	.	238400001	238520000	#FF9191	1	0.75
chr2	238520001	238680000	A.2.1.1.2.2.2.1.2.1.1	0.681922196796339	.	238520001	238680000	#FF9191	1	0.75
chr2	238680001	238920000	A.1.2.1.2.2.1.2.1.2.2	0.82837528604119	.	238680001	238920000	#FF4848	1	0.875
chr2	238920001	239000000	A.1.2.2.2.1.2.2.1.2.2	0.754004576659039	.	238920001	239000000	#FF4848	1	0.875
chr2	239000001	239200000	A.1.2.1.2.2.1.1.1.1	0.835240274599542	.	239000001	239200000	#FF4848	1	0.875
chr2	239200001	239360000	A.1.2.2.2.1.2.2.2	0.752860411899314	.	239200001	239360000	#FF4848	1	0.875
chr2	239360001	239600000	A.2.1.1.1.2.1.1.1.2.1	0.719679633867277	.	239360001	239600000	#FF9191	1	0.75
chr2	239600001	239720000	A.2.1.2.2.2.2.2.1.2	0.61441647597254	.	239600001	239720000	#FF9191	1	0.75
chr2	239720001	240040000	A.1.2.2.2.1.2.1.1.2.1	0.764302059496567	.	239720001	240040000	#FF4848	1	0.875
chr2	240040001	240240000	A.1.2.2.2.1.2.2.1.2.1.1	0.75858123569794	.	240040001	240240000	#FF4848	1	0.875
chr2	240240001	240560000	A.2.1.1.1.2.2.1.1.1.2	0.707093821510298	.	240240001	240560000	#FF9191	1	0.75
chr2	240560001	240640000	A.2.2.1.2.1.2.2.1.2	0.5720823798627	.	240560001	240640000	#FFDADA	1	0.625
chr2	240640001	240880000	A.2.1.2.2.2.2.2.1.1	0.615560640732265	.	240640001	240880000	#FF9191	1	0.75
chr2	240880001	241600000	A.1.1.2.1.2.1.1.2.1.1.1	0.946224256292906	.	240880001	241600000	#FF0000	1	1
chr2	241600001	241800000	A.1.2.2.2.1.2.1.2.2	0.760869565217391	.	241600001	241800000	#FF4848	1	0.875
chr2	241800001	242000000	A.2.1.1.1.2.2.1.1.1.1	0.708237986270023	.	241800001	242000000	#FF9191	1	0.75
chr2	242000001	242200000	A.1.2.2.2.1.2.1.2.1	0.762013729977117	.	242000001	242200000	#FF4848	1	0.875
chr2	242200001	242440000	A.1.2.1.2.2.1.1.1.2.2	0.832951945080092	.	242200001	242440000	#FF4848	1	0.875
chr2	242440001	242840000	A.1.1.2.1.2.1.1.2.1.1.2	0.945080091533181	.	242440001	242840000	#FF0000	1	1
chr2	242840001	243080000	A.2.1.1.1.2.1.1.1.2.2	0.718535469107552	.	242840001	243080000	#FF9191	1	0.75
chr3	80001	360000	B.2.2.1.2.1.1.2.1.1	0.0736278447121821	.	80001	360000	#0000FF	1	0.125
chr3	360001	600000	B.2.2.2.2.1.1.1	0.0120481927710843	.	360001	600000	#0000FF	1	0.125
chr3	640001	760000	B.2.1.1.2.2.2.2.2	0.183400267737617	.	640001	760000	#4848FF	1	0.25
chr3	760001	840000	B.1.2.2.1.2.1.1.2	0.317269076305221	.	760001	840000	#9191FF	1	0.375
chr3	840001	1160000	B.2.2.2.2.2.1.1	0.00535475234270415	.	840001	1160000	#0000FF	1	0.125
chr3	1160001	1400000	B.2.2.2.1.1.2.2.1.2.1	0.0227576974564926	.	1160001	1400000	#0000FF	1	0.125
chr3	1400001	1520000	B.2.2.1.2.1.2.2.1.1	0.0629183400267738	.	1400001	1520000	#0000FF	1	0.125
chr3	1520001	1640000	B.2.1.2.2.1.2.2.1.1	0.124497991967871	.	1520001	1640000	#4848FF	1	0.25
chr3	1640001	1800000	B.2.2.1.2.1.2.1	0.0642570281124498	.	1640001	1800000	#0000FF	1	0.125
chr3	1800001	1960000	B.2.2.1.2.2.2.2.2.2.2.1	0.036144578313253	.	1800001	1960000	#0000FF	1	0.125
chr3	1960001	2280000	B.2.1.2.2.2.2.2.1.1	0.104417670682731	.	1960001	2280000	#4848FF	1	0.25
chr3	2280001	2400000	B.2.1.1.1.2.1.1.1	0.235609103078983	.	2280001	2400000	#4848FF	1	0.25
chr3	2400001	2640000	B.2.2.1.2.1.1.1.2.1.1	0.0776439089692102	.	2400001	2640000	#0000FF	1	0.125
chr3	2640001	3200000	B.2.1.1.1.2.2.1.2.1	0.22623828647925	.	2640001	3200000	#4848FF	1	0.25
chr3	3200001	3680000	B.1.2.2.1.2.2.2.1.2	0.307898259705489	.	3200001	3680000	#9191FF	1	0.375
chr3	3680001	3840000	B.1.2.1.2.2.2.2.2.1	0.344042838018742	.	3680001	3840000	#9191FF	1	0.375
chr3	3840001	4000000	B.1.2.1.2.1.1.1.2.1.1	0.372155287817938	.	3840001	4000000	#9191FF	1	0.375
chr3	4000001	4120000	B.1.1.2.1.1.2.2.2.1	0.491298527443106	.	4000001	4120000	#DADAFF	1	0.5
chr3	4120001	4400000	B.1.2.1.2.2.1.2.2.1	0.356091030789826	.	4120001	4400000	#9191FF	1	0.375
chr3	4400001	4600000	B.1.1.2.1.1.1.2.1	0.497991967871486	.	4400001	4600000	#DADAFF	1	0.5
chr3	4600001	4920000	A.2.2.1.1.2.2.1.2.1.2	0.639892904953146	.	4600001	4920000	#FFDADA	1	0.625
chr3	4920001	5280000	A.2.2.2.2.1.2.1.2	0.570281124497992	.	4920001	5280000	#FFDADA	1	0.625
chr3	5280001	5520000	B.1.2.2.1.2.1.1.1.2.2	0.318607764390897	.	5280001	5520000	#9191FF	1	0.375
chr3	5520001	5760000	B.2.1.2.2.2.1.1.1.2	0.116465863453815	.	5520001	5760000	#4848FF	1	0.25
chr3	5760001	6040000	B.2.1.2.2.2.2.1.1.2	0.107095046854083	.	5760001	6040000	#4848FF	1	0.25
chr3	6040001	6200000	B.2.1.2.2.2.2.1.2	0.105756358768407	.	6040001	6200000	#4848FF	1	0.25
chr3	6200001	6360000	B.2.2.1.2.1.1.2.1.2	0.072289156626506	.	6200001	6360000	#0000FF	1	0.125
chr3	6360001	6600000	B.2.2.2.2.1.2.2.2	0.00669344042838019	.	6360001	6600000	#0000FF	1	0.125
chr3	6600001	6760000	B.2.2.1.2.1.2.2.1.2.1	0.0615796519410977	.	6600001	6760000	#0000FF	1	0.125
chr3	6760001	6920000	B.2.2.1.2.1.1.2.2.1.2.2	0.0682730923694779	.	6760001	6920000	#0000FF	1	0.125
chr3	6920001	7200000	B.2.2.1.2.1.1.1.2.2	0.0749665327978581	.	6920001	7200000	#0000FF	1	0.125
chr3	7200001	7280000	B.2.2.1.2.1.1.1.1.1	0.0803212851405622	.	7200001	7280000	#0000FF	1	0.125
chr3	7280001	7480000	B.2.2.1.2.1.1.1.2.1.2	0.0763052208835341	.	7280001	7480000	#0000FF	1	0.125
chr3	7480001	7800000	B.2.2.1.2.2.2.1.2	0.0441767068273092	.	7480001	7800000	#0000FF	1	0.125
chr3	7800001	8000000	B.2.1.1.1.2.1.1.2	0.234270414993307	.	7800001	8000000	#4848FF	1	0.25
chr3	8000001	8160000	B.2.1.2.2.1.2.1.1.1	0.129852744310576	.	8000001	8160000	#4848FF	1	0.25
chr3	8160001	8320000	B.1.2.1.2.2.2.2.2.2	0.342704149933066	.	8160001	8320000	#9191FF	1	0.375
chr3	8320001	8480000	B.1.2.1.2.1.1.1.1	0.373493975903614	.	8320001	8480000	#9191FF	1	0.375
chr3	8480001	8720000	A.2.2.1.1.1.1.1.2.1	0.661311914323963	.	8480001	8720000	#FFDADA	1	0.625
chr3	8720001	8960000	A.2.1.2.2.2.1.2	0.665327978580991	.	8720001	8960000	#FF9191	1	0.75
chr3	8960001	9440000	A.1.1.1.1.2.1.1	0.989290495314592	.	8960001	9440000	#FF0000	1	1
chr3	9440001	9760000	A.1.1.1.2.2.2.1.2.1	0.957161981258367	.	9440001	9760000	#FF0000	1	1
chr3	9760001	10040000	A.1.1.2.2.1.1.1.2	0.92904953145917	.	9760001	10040000	#FF0000	1	1
chr3	10040001	10360000	A.1.1.1.2.2.1.2.1	0.963855421686747	.	10040001	10360000	#FF0000	1	1
chr3	10360001	10520000	A.1.1.2.2.2.2.1.1	0.908969210174029	.	10360001	10520000	#FF0000	1	1
chr3	10520001	10800000	A.1.1.1.2.2.1.2.2.1	0.962516733601071	.	10520001	10800000	#FF0000	1	1
chr3	10800001	11240000	A.1.1.1.2.1.2.2.2.1	0.970548862115127	.	10800001	11240000	#FF0000	1	1
chr3	11240001	11440000	A.1.2.1.1.2.2.1.2.1	0.879518072289157	.	11240001	11440000	#FF4848	1	0.875
chr3	11440001	11600000	A.2.1.1.1.2.1.1.2.2.1	0.761713520749665	.	11440001	11600000	#FF9191	1	0.75
chr3	11600001	11920000	A.1.2.1.2.2.1.1.1	0.850066934404284	.	11600001	11920000	#FF4848	1	0.875
chr3	11920001	12000000	A.2.2.1.2.2.2.1.1	0.605087014725569	.	11920001	12000000	#FFDADA	1	0.625
chr3	12000001	12280000	A.2.1.1.2.2.2.1.2.1	0.720214190093708	.	12000001	12280000	#FF9191	1	0.75
chr3	12280001	12600000	A.1.2.1.1.2.2.2.2.1.2	0.872824631860776	.	12280001	12600000	#FF4848	1	0.875
chr3	12600001	12800000	A.1.2.1.1.2.2.2.1.1	0.876840696117805	.	12600001	12800000	#FF4848	1	0.875
chr3	12800001	13120000	A.1.1.1.1.1.2.2.1.1.2	0.99330655957162	.	12800001	13120000	#FF0000	1	1
chr3	13120001	13400000	A.1.1.1.1.1.2.2.2	0.990629183400268	.	13120001	13400000	#FF0000	1	1
chr3	13400001	13720000	A.1.1.2.2.1.1.2.1.1	0.927710843373494	.	13400001	13720000	#FF0000	1	1
chr3	13720001	14000000	A.1.2.1.2.2.2.2.2	0.840696117804552	.	13720001	14000000	#FF4848	1	0.875
chr3	14000001	14120000	A.2.2.1.2.2.2.1.2	0.603748326639893	.	14000001	14120000	#FFDADA	1	0.625
chr3	14120001	14400000	A.1.2.1.1.2.2.2.1.2	0.875502008032129	.	14120001	14400000	#FF4848	1	0.875
chr3	14400001	14680000	A.1.1.1.1.1.2.1.2	0.995983935742972	.	14400001	14680000	#FF0000	1	1
chr3	14680001	15160000	A.1.1.1.1.1.1.1	1	.	14680001	15160000	#FF0000	1	1
chr3	15160001	15560000	A.1.1.1.2.1.2.2.2.2.2	0.967871485943775	.	15160001	15560000	#FF0000	1	1
chr3	15560001	15880000	A.1.2.2.1.1.2.1	0.834002677376171	.	15560001	15880000	#FF4848	1	0.875
chr3	15880001	16280000	A.1.2.2.2.1.2.1.1.1	0.807228915662651	.	15880001	16280000	#FF4848	1	0.875
chr3	16280001	16600000	A.1.2.2.2.1.1.2.1.2	0.811244979919679	.	16280001	16600000	#FF4848	1	0.875
chr3	16600001	16800000	A.2.1.2.2.1.2.1.2.1	0.670682730923695	.	16600001	16800000	#FF9191	1	0.75
chr3	16800001	17280000	A.2.1.2.2.2.1.1	0.666666666666667	.	16800001	17280000	#FF9191	1	0.75
chr3	17280001	17480000	B.1.1.1.1.2.2.2.1	0.544846050870147	.	17280001	17480000	#DADAFF	1	0.5
chr3	17480001	17720000	B.1.2.2.1.2.2.1.1.2	0.313253012048193	.	17480001	17720000	#9191FF	1	0.375
chr3	17720001	17880000	B.1.2.2.1.2.2.1.1.1	0.314591700133869	.	17720001	17880000	#9191FF	1	0.375
chr3	17880001	18120000	B.2.1.1.1.2.2.2.2.1.2	0.218206157965194	.	17880001	18120000	#4848FF	1	0.25
chr3	18120001	18480000	B.2.1.1.1.2.2.2.2.2.2	0.215528781793842	.	18120001	18480000	#4848FF	1	0.25
chr3	18480001	18800000	B.2.2.2.2.1.2.1	0.00937081659973226	.	18480001	18800000	#0000FF	1	0.125
chr3	18800001	18880000	B.2.1.1.1.2.1.2.2	0.231593038821954	.	18800001	18880000	#4848FF	1	0.25
chr3	18880001	19080000	B.2.2.1.2.2.1.1.2.2.2	0.0522088353413655	.	18880001	19080000	#0000FF	1	0.125
chr3	19080001	19320000	B.2.1.2.2.2.1.2.2	0.109772423025435	.	19080001	19320000	#4848FF	1	0.25
chr3	19320001	19440000	B.2.1.2.2.1.1.1	0.13520749665328	.	19320001	19440000	#4848FF	1	0.25
chr3	19440001	19680000	B.2.2.1.2.2.1.1.1	0.0562248995983936	.	19440001	19680000	#0000FF	1	0.125
chr3	19680001	19960000	B.2.2.1.2.2.1.2.1.2	0.0495314591700134	.	19680001	19960000	#0000FF	1	0.125
chr3	19960001	20200000	B.1.2.1.2.2.1.2.1	0.357429718875502	.	19960001	20200000	#9191FF	1	0.375
chr3	20200001	20560000	B.2.2.1.2.2.2.1.1.1	0.0468540829986613	.	20200001	20560000	#0000FF	1	0.125
chr3	20560001	20920000	B.2.2.2.2.2.1.2.2	0.00267737617135207	.	20560001	20920000	#0000FF	1	0.125
chr3	20920001	21280000	B.2.2.1.2.2.2.2.2.2.2.2	0.034805890227577	.	20920001	21280000	#0000FF	1	0.125
chr3	21280001	21360000	B.2.1.1.2.2.2.2.1.2	0.184738955823293	.	21280001	21360000	#4848FF	1	0.25
chr3	21360001	21640000	B.2.2.1.2.2.1.2.1.1	0.0508701472556894	.	21360001	21640000	#0000FF	1	0.125
chr3	21640001	21720000	B.2.1.1.1.2.1.2.1	0.232931726907631	.	21640001	21720000	#4848FF	1	0.25
chr3	21720001	22040000	B.2.2.2.2.2.1.2.1	0.00401606425702811	.	21720001	22040000	#0000FF	1	0.125
chr3	22040001	22240000	B.2.2.1.2.2.1.2.2	0.0481927710843374	.	22040001	22240000	#0000FF	1	0.125
chr3	22240001	22600000	B.2.2.2.2.2.2	0.00133868808567604	.	22240001	22600000	#0000FF	1	0.125
chr3	22600001	22800000	B.2.2.1.2.1.1.1.1.2	0.0789825970548862	.	22600001	22800000	#0000FF	1	0.125
chr3	22800001	23080000	B.2.1.1.1.2.2.2.2.2.1	0.216867469879518	.	22800001	23080000	#4848FF	1	0.25
chr3	23080001	23360000	B.1.1.1.1.2.2.2.2	0.543507362784471	.	23080001	23360000	#DADAFF	1	0.5
chr3	23360001	23520000	B.1.1.1.1.2.2.1.1	0.547523427041499	.	23360001	23520000	#DADAFF	1	0.5
chr3	23520001	23640000	B.1.1.1.2.2.1.2	0.51004016064257	.	23520001	23640000	#DADAFF	1	0.5
chr3	23640001	24000000	A.2.2.1.1.2.2.1.1.1	0.643908969210174	.	23640001	24000000	#FFDADA	1	0.625
chr3	24000001	24360000	B.1.1.1.1.2.2.1.2	0.546184738955823	.	24000001	24360000	#DADAFF	1	0.5
chr3	24360001	24720000	B.1.2.1.2.2.1.2.2.2.2	0.353413654618474	.	24360001	24720000	#9191FF	1	0.375
chr3	24720001	25080000	B.1.2.2.1.2.2.2.2.2	0.305220883534137	.	24720001	25080000	#9191FF	1	0.375
chr3	25080001	25360000	B.1.2.1.2.2.1.2.2.2.1	0.35475234270415	.	25080001	25360000	#9191FF	1	0.375
chr3	25360001	25640000	B.1.1.2.1.2.2.2.2	0.477911646586345	.	25360001	25640000	#DADAFF	1	0.5
chr3	25640001	25880000	B.1.2.1.2.2.2.2.1.2	0.345381526104418	.	25640001	25880000	#9191FF	1	0.375
chr3	25880001	26160000	B.2.2.2.2.1.2.2.1	0.00803212851405622	.	25880001	26160000	#0000FF	1	0.125
chr3	26160001	26360000	B.2.2.1.2.1.1.2.2.1.1	0.07095046854083	.	26160001	26360000	#0000FF	1	0.125
chr3	26360001	26840000	B.2.2.2.2.1.1.2	0.0107095046854083	.	26360001	26840000	#0000FF	1	0.125
chr3	26840001	27040000	B.2.2.1.2.1.1.2.2.2.2	0.0655957161981258	.	26840001	27040000	#0000FF	1	0.125
chr3	27040001	27400000	B.2.1.2.2.2.2.1.1.1	0.108433734939759	.	27040001	27400000	#4848FF	1	0.25
chr3	27400001	27640000	A.2.2.1.1.1.1.2.2	0.657295850066934	.	27400001	27640000	#FFDADA	1	0.625
chr3	27640001	28440000	B.2.1.1.1.2.2.2.1	0.222222222222222	.	27640001	28440000	#4848FF	1	0.25
chr3	28440001	28800000	B.2.2.1.2.2.2.2.1.1.2	0.0414993306559572	.	28440001	28800000	#0000FF	1	0.125
chr3	28800001	28880000	B.2.1.1.2.2.2.2.1.1	0.186077643908969	.	28800001	28880000	#4848FF	1	0.25
chr3	28880001	29080000	B.2.1.2.2.2.2.2.2	0.101740294511379	.	28880001	29080000	#4848FF	1	0.25
chr3	29080001	29600000	B.2.1.2.2.2.2.2.1.2	0.103078982597055	.	29080001	29600000	#4848FF	1	0.25
chr3	29600001	29680000	B.2.1.2.2.2.1.1.1.1.1	0.119143239625167	.	29600001	29680000	#4848FF	1	0.25
chr3	29680001	30000000	B.2.1.2.2.2.1.2.1.2	0.111111111111111	.	29680001	30000000	#4848FF	1	0.25
chr3	30000001	30360000	B.2.1.1.1.2.2.2.2.1.1.1	0.220883534136546	.	30000001	30360000	#4848FF	1	0.25
chr3	30360001	30480000	B.2.1.1.1.2.2.2.2.1.1.2	0.21954484605087	.	30360001	30480000	#4848FF	1	0.25
chr3	30480001	30680000	B.1.2.2.1.2.2.2.1.1.2	0.309236947791165	.	30480001	30680000	#9191FF	1	0.375
chr3	30680001	30840000	B.1.2.1.2.1.1.1.2.2	0.369477911646586	.	30680001	30840000	#9191FF	1	0.375
chr3	30840001	31240000	B.1.1.2.1.1.2.1.1	0.495314591700134	.	30840001	31240000	#DADAFF	1	0.5
chr3	31240001	31640000	A.2.2.2.2.2.2.1	0.563587684069612	.	31240001	31640000	#FFDADA	1	0.625
chr3	31640001	32040000	A.1.2.2.1.2.2.2.1.2	0.819277108433735	.	31640001	32040000	#FF4848	1	0.875
chr3	32040001	32200000	A.2.1.2.2.1.1.1.2	0.674698795180723	.	32040001	32200000	#FF9191	1	0.75
chr3	32200001	32520000	A.1.2.2.1.1.1.2.1	0.836680053547523	.	32200001	32520000	#FF4848	1	0.875
chr3	32520001	32800000	A.1.1.2.1.1.1.1.2	0.951807228915663	.	32520001	32800000	#FF0000	1	1
chr3	32800001	33000000	A.1.1.2.2.2.2.1.2	0.907630522088353	.	32800001	33000000	#FF0000	1	1
chr3	33000001	33160000	A.1.2.2.2.1.1.2.1.1	0.812583668005355	.	33000001	33160000	#FF4848	1	0.875
chr3	33160001	33440000	A.2.1.2.2.1.2.2	0.668005354752343	.	33160001	33440000	#FF9191	1	0.75
chr3	33440001	33600000	A.2.1.1.1.1.2.2.2.1.2.1	0.77376171352075	.	33440001	33600000	#FF9191	1	0.75
chr3	33600001	33680000	A.2.2.1.1.1.2.1.1.1	0.655957161981258	.	33600001	33680000	#FFDADA	1	0.625
chr3	33680001	33880000	A.2.2.1.1.1.2.1.2.2	0.65194109772423	.	33680001	33880000	#FFDADA	1	0.625
chr3	33880001	34480000	B.1.2.2.1.2.2.1.2	0.311914323962517	.	33880001	34480000	#9191FF	1	0.375
chr3	34480001	34760000	B.2.2.1.2.1.1.2.2.2.1	0.0669344042838019	.	34480001	34760000	#0000FF	1	0.125
chr3	34760001	34920000	B.2.1.2.2.2.1.1.1.1.2	0.117804551539491	.	34760001	34920000	#4848FF	1	0.25
chr3	34920001	35200000	B.2.2.1.2.2.2.2.1.1.1	0.0428380187416332	.	34920001	35200000	#0000FF	1	0.125
chr3	35200001	35360000	B.2.1.2.2.2.1.1.2.2	0.113788487282463	.	35200001	35360000	#4848FF	1	0.25
chr3	35360001	35560000	B.2.2.1.2.2.2.2.2.2.1	0.0374832663989291	.	35360001	35560000	#0000FF	1	0.125
chr3	35560001	35640000	B.2.1.2.2.2.1.1.2.1	0.115127175368139	.	35560001	35640000	#4848FF	1	0.25
chr3	35640001	35920000	B.2.2.1.2.2.1.1.2.1	0.0548862115127175	.	35640001	35920000	#0000FF	1	0.125
chr3	35920001	36000000	B.2.1.1.2.2.2.1.2.2.1	0.188755020080321	.	35920001	36000000	#4848FF	1	0.25
chr3	36000001	36200000	B.2.2.1.2.2.1.1.2.2.1	0.0535475234270415	.	36000001	36200000	#0000FF	1	0.125
chr3	36200001	36320000	B.2.2.1.2.2.2.2.1.2	0.0401606425702811	.	36200001	36320000	#0000FF	1	0.125
chr3	36320001	36760000	B.2.2.1.2.2.2.1.1.2	0.0455153949129853	.	36320001	36760000	#0000FF	1	0.125
chr3	36760001	37000000	A.2.2.2.2.2.2.2	0.562248995983936	.	36760001	37000000	#FFDADA	1	0.625
chr3	37000001	37240000	A.1.2.2.2.1.1.2.2.1	0.809906291834003	.	37000001	37240000	#FF4848	1	0.875
chr3	37240001	37440000	A.2.1.2.1.2.1.1.1.2	0.692101740294511	.	37240001	37440000	#FF9191	1	0.75
chr3	37440001	37600000	A.2.1.2.2.1.1.1.1.2	0.676037483266399	.	37440001	37600000	#FF9191	1	0.75
chr3	37600001	37880000	A.1.2.2.2.1.2.1.2.2	0.80053547523427	.	37600001	37880000	#FF4848	1	0.875
chr3	37880001	38040000	A.2.1.1.1.2.2.1.1.2.2	0.749665327978581	.	37880001	38040000	#FF9191	1	0.75
chr3	38040001	38360000	A.1.1.2.1.1.2.2.2.1	0.943775100401606	.	38040001	38360000	#FF0000	1	1
chr3	38360001	38880000	A.1.2.1.1.1.1.1.1.1.1	0.904953145917001	.	38360001	38880000	#FF4848	1	0.875
chr3	38880001	39160000	A.2.1.1.1.2.1.1.2.1.1.1	0.767068273092369	.	38880001	39160000	#FF9191	1	0.75
chr3	39160001	39400000	A.1.2.2.2.1.2.1.1.2	0.805890227576975	.	39160001	39400000	#FF4848	1	0.875
chr3	39400001	39680000	A.2.2.1.2.1.1.1.2	0.629183400267738	.	39400001	39680000	#FFDADA	1	0.625
chr3	39680001	40000000	B.1.1.2.1.2.2.2.1	0.479250334672021	.	39680001	40000000	#DADAFF	1	0.5
chr3	40000001	40200000	B.1.1.1.2.2.1.1.1.2.2	0.51673360107095	.	40000001	40200000	#DADAFF	1	0.5
chr3	40200001	40560000	A.1.2.2.2.2.1.1.2	0.792503346720214	.	40200001	40560000	#FF4848	1	0.875
chr3	40560001	40920000	A.2.1.1.1.2.2.2.2	0.744310575635877	.	40560001	40920000	#FF9191	1	0.75
chr3	40920001	41040000	A.2.2.2.1.1.1.2.2	0.598393574297189	.	40920001	41040000	#FFDADA	1	0.625
chr3	41040001	41200000	A.2.2.1.2.2.2.2	0.602409638554217	.	41040001	41200000	#FFDADA	1	0.625
chr3	41200001	41520000	A.2.1.2.2.1.1.1.1.1.2	0.677376171352075	.	41200001	41520000	#FF9191	1	0.75
chr3	41520001	41600000	B.1.1.2.2.2.2.2	0.447121820615797	.	41520001	41600000	#DADAFF	1	0.5
chr3	41600001	41760000	A.2.2.2.1.1.2.2.2	0.590361445783133	.	41600001	41760000	#FFDADA	1	0.625
chr3	41760001	41960000	A.2.2.1.2.1.1.1.1.1.2.2	0.633199464524766	.	41760001	41960000	#FFDADA	1	0.625
chr3	41960001	42280000	A.1.2.1.1.1.1.1.1.1.2	0.903614457831325	.	41960001	42280000	#FF4848	1	0.875
chr3	42280001	42640000	A.1.1.1.1.2.2.2	0.978580990629183	.	42280001	42640000	#FF0000	1	1
chr3	42640001	42720000	A.1.2.1.1.2.2.1.2.2	0.878179384203481	.	42640001	42720000	#FF4848	1	0.875
chr3	42720001	42920000	A.1.2.1.1.2.1.1.2	0.887550200803213	.	42720001	42920000	#FF4848	1	0.875
chr3	42920001	43560000	A.1.1.2.1.1.1.1.1	0.953145917001339	.	42920001	43560000	#FF0000	1	1
chr3	43560001	43760000	A.2.1.1.2.2.1.1	0.728246318607764	.	43560001	43760000	#FF9191	1	0.75
chr3	43760001	44000000	A.2.1.1.1.1.2.2.2.2	0.771084337349398	.	43760001	44000000	#FF9191	1	0.75
chr3	44000001	44360000	A.1.2.1.1.1.1.1.1.2	0.902275769745649	.	44000001	44360000	#FF4848	1	0.875
chr3	44360001	44560000	A.2.1.1.1.2.1.1.2.1.2.2	0.763052208835341	.	44360001	44560000	#FF9191	1	0.75
chr3	44560001	44800000	A.2.1.1.1.2.1.1.2.1.2.1	0.764390896921017	.	44560001	44800000	#FF9191	1	0.75
chr3	44800001	45040000	A.1.2.1.1.2.2.2.2.2	0.8714859437751	.	44800001	45040000	#FF4848	1	0.875
chr3	45040001	45280000	A.1.2.1.2.2.2.1.1	0.846050870147256	.	45040001	45280000	#FF4848	1	0.875
chr3	45280001	45360000	A.2.1.1.1.2.1.1.1.2	0.768406961178046	.	45280001	45360000	#FF9191	1	0.75
chr3	45360001	45560000	A.1.2.1.1.1.1.2.2.2	0.896921017402945	.	45360001	45560000	#FF4848	1	0.875
chr3	45560001	45760000	A.1.2.1.2.2.1.1.2	0.848728246318608	.	45560001	45760000	#FF4848	1	0.875
chr3	45760001	46120000	A.1.1.2.2.1.2.1.1.1	0.923694779116466	.	45760001	46120000	#FF0000	1	1
chr3	46120001	46200000	A.2.2.2.1.1.1.2.1	0.599732262382865	.	46120001	46200000	#FFDADA	1	0.625
chr3	46200001	46480000	A.2.1.1.2.1.1.2.2	0.738955823293173	.	46200001	46480000	#FF9191	1	0.75
chr3	46480001	46680000	A.2.1.1.2.1.1.2.1.1	0.741633199464525	.	46480001	46680000	#FF9191	1	0.75
chr3	46680001	46960000	A.1.1.2.2.1.1.2.1.2	0.926372155287818	.	46680001	46960000	#FF0000	1	1
chr3	46960001	47040000	A.2.1.1.2.1.1.1	0.742971887550201	.	46960001	47040000	#FF9191	1	0.75
chr3	47040001	47440000	A.1.1.2.2.1.2.1.1.2	0.92235609103079	.	47040001	47440000	#FF0000	1	1
chr3	47440001	47880000	A.1.1.1.2.2.2.1.2.2	0.955823293172691	.	47440001	47880000	#FF0000	1	1
chr3	47880001	48200000	A.1.2.1.2.1.2.1.1.1	0.860776439089692	.	47880001	48200000	#FF4848	1	0.875
chr3	48200001	48440000	A.2.1.1.1.2.1.1.1.1	0.769745649263722	.	48200001	48440000	#FF9191	1	0.75
chr3	48440001	48760000	A.1.2.1.2.1.2.2.2.1	0.852744310575636	.	48440001	48760000	#FF4848	1	0.875
chr3	48800001	49200000	A.1.2.1.1.1.1.1.2	0.900937081659973	.	48800001	49200000	#FF4848	1	0.875
chr3	49200001	49240000	A.1.2.1.2.1.2.2.1	0.854082998661312	.	49200001	49240000	#FF4848	1	0.875
chr3	49280001	49560000	A.1.2.1.2.1.2.2.1	0.854082998661312	.	49280001	49560000	#FF4848	1	0.875
chr3	49560001	49720000	A.2.1.1.2.1.2.2	0.72958500669344	.	49560001	49720000	#FF9191	1	0.75
chr3	49720001	49920000	A.1.2.1.2.1.2.1.1.2.1	0.859437751004016	.	49720001	49920000	#FF4848	1	0.875
chr3	49920001	50080000	A.1.2.1.2.1.2.1.1.2.2	0.85809906291834	.	49920001	50080000	#FF4848	1	0.875
chr3	50080001	50360000	A.1.1.2.2.1.2.1.2	0.921017402945114	.	50080001	50360000	#FF0000	1	1
chr3	50360001	50640000	A.1.2.1.1.2.1.2.2.1.2	0.883534136546185	.	50360001	50640000	#FF4848	1	0.875
chr3	50640001	50800000	A.2.1.1.2.1.2.1.2.1.1.2	0.734939759036145	.	50640001	50800000	#FF9191	1	0.75
chr3	50800001	50920000	A.2.2.1.2.1.1.1.1.1.2.1	0.634538152610442	.	50800001	50920000	#FFDADA	1	0.625
chr3	50960001	51000000	A.2.2.1.2.1.1.1.1.1.2.1	0.634538152610442	.	50960001	51000000	#FFDADA	1	0.625
chr3	51000001	51240000	A.2.2.1.2.1.1.1.1.2.2	0.630522088353414	.	51000001	51240000	#FFDADA	1	0.625
chr3	51240001	51440000	A.2.1.1.2.2.2.2.2.2	0.708165997322624	.	51240001	51440000	#FF9191	1	0.75
chr3	51440001	51600000	A.2.1.1.2.2.2.2.1.1.1.2	0.714859437751004	.	51440001	51600000	#FF9191	1	0.75
chr3	51600001	51960000	A.1.2.1.1.2.1.1.1	0.888888888888889	.	51600001	51960000	#FF4848	1	0.875
chr3	51960001	52240000	A.1.1.2.2.1.2.2	0.919678714859438	.	51960001	52240000	#FF0000	1	1
chr3	52240001	52600000	A.1.1.1.2.2.1.1.2	0.965194109772423	.	52240001	52600000	#FF0000	1	1
chr3	52600001	52680000	A.2.1.1.2.1.1.2.1.2	0.740294511378849	.	52600001	52680000	#FF9191	1	0.75
chr3	52680001	52840000	A.1.2.1.1.2.1.2.2.1.1	0.884872824631861	.	52680001	52840000	#FF4848	1	0.875
chr3	52840001	53160000	A.1.1.2.2.1.1.2.2	0.925033467202142	.	52840001	53160000	#FF0000	1	1
chr3	53160001	53360000	A.1.2.1.2.1.2.2.2.2	0.85140562248996	.	53160001	53360000	#FF4848	1	0.875
chr3	53360001	53920000	A.1.1.2.2.2.1.1.1.1	0.918340026773762	.	53360001	53920000	#FF0000	1	1
chr3	53920001	54240000	A.1.2.1.2.2.2.1.2	0.84471218206158	.	53920001	54240000	#FF4848	1	0.875
chr3	54240001	54400000	A.2.2.1.2.1.2.1.1.2	0.622489959839357	.	54240001	54400000	#FFDADA	1	0.625
chr3	54400001	54600000	A.2.2.1.2.1.1.1.1.1.1	0.635876840696118	.	54400001	54600000	#FFDADA	1	0.625
chr3	54600001	54800000	A.2.1.1.1.2.2.1.2.2	0.746987951807229	.	54600001	54800000	#FF9191	1	0.75
chr3	54800001	55200000	A.2.1.1.2.2.2.2.1.2.1	0.712182061579652	.	54800001	55200000	#FF9191	1	0.75
chr3	55200001	55520000	A.2.2.2.1.1.1.1	0.601070950468541	.	55200001	55520000	#FFDADA	1	0.625
chr3	55520001	55720000	A.2.1.1.1.2.1.2.2.2.2	0.753681392235609	.	55520001	55720000	#FF9191	1	0.75
chr3	55720001	56000000	A.2.2.1.2.1.2.1.1.1.1	0.62516733601071	.	55720001	56000000	#FFDADA	1	0.625
chr3	56000001	56360000	A.2.1.2.1.1.1.1.2	0.70281124497992	.	56000001	56360000	#FF9191	1	0.75
chr3	56360001	56640000	A.1.2.2.1.1.2.2.2.1	0.831325301204819	.	56360001	56640000	#FF4848	1	0.875
chr3	56640001	57080000	A.1.1.1.1.2.2.1.2	0.979919678714859	.	56640001	57080000	#FF0000	1	1
chr3	57080001	57280000	A.1.2.1.1.1.2.1.2.1	0.894243641231593	.	57080001	57280000	#FF4848	1	0.875
chr3	57280001	57520000	A.1.2.1.2.2.1.2	0.847389558232932	.	57280001	57520000	#FF4848	1	0.875
chr3	57520001	57920000	A.1.1.1.1.2.2.1.1.2	0.981258366800535	.	57520001	57920000	#FF0000	1	1
chr3	57920001	58160000	A.1.1.2.2.2.1.1.2	0.91566265060241	.	57920001	58160000	#FF0000	1	1
chr3	58160001	58520000	A.1.1.2.1.1.2.2.1.1	0.946452476572959	.	58160001	58520000	#FF0000	1	1
chr3	58520001	58840000	A.2.2.1.2.2.1.2.1	0.609103078982597	.	58520001	58840000	#FFDADA	1	0.625
chr3	58840001	59120000	B.1.1.1.2.2.1.1.1.2.1	0.518072289156627	.	58840001	59120000	#DADAFF	1	0.5
chr3	59120001	59560000	B.1.1.1.2.1.1.1.1	0.542168674698795	.	59120001	59560000	#DADAFF	1	0.5
chr3	59560001	59760000	B.1.1.1.2.2.1.1.2.1	0.515394912985274	.	59560001	59760000	#DADAFF	1	0.5
chr3	59760001	59920000	B.1.2.2.1.2.1.1.1.1	0.321285140562249	.	59760001	59920000	#9191FF	1	0.375
chr3	59920001	60120000	B.1.2.1.1.2.1.2.2.2.2	0.394912985274431	.	59920001	60120000	#9191FF	1	0.375
chr3	60120001	60200000	B.1.1.2.2.2.2.1.2.2.2	0.448460508701473	.	60120001	60200000	#DADAFF	1	0.5
chr3	60200001	60440000	B.1.1.2.2.1.1.2.2.1	0.471218206157965	.	60200001	60440000	#DADAFF	1	0.5
chr3	60440001	60520000	B.1.2.1.1.2.1.2.1.2.2	0.400267737617135	.	60440001	60520000	#9191FF	1	0.375
chr3	60520001	60760000	B.1.1.1.2.2.2.1.2.1	0.507362784471218	.	60520001	60760000	#DADAFF	1	0.5
chr3	60760001	61120000	B.1.1.1.2.2.2.2.1	0.504685408299866	.	60760001	61120000	#DADAFF	1	0.5
chr3	61120001	61200000	B.1.1.1.2.2.2.2.2.1.2	0.502008032128514	.	61120001	61200000	#DADAFF	1	0.5
chr3	61200001	61560000	A.2.2.1.2.2.1.2.2.2	0.606425702811245	.	61200001	61560000	#FFDADA	1	0.625
chr3	61560001	61800000	A.2.1.1.1.1.2.2.2.1.1	0.775100401606426	.	61560001	61800000	#FF9191	1	0.75
chr3	61800001	62120000	A.2.1.2.1.1.2.2.1.2	0.696117804551539	.	61800001	62120000	#FF9191	1	0.75
chr3	62120001	62360000	A.2.1.2.2.1.1.2	0.673360107095047	.	62120001	62360000	#FF9191	1	0.75
chr3	62360001	62600000	A.2.1.1.1.2.2.2.1	0.745649263721553	.	62360001	62600000	#FF9191	1	0.75
chr3	62600001	63120000	A.1.1.2.1.1.2.1	0.947791164658635	.	62600001	63120000	#FF0000	1	1
chr3	63120001	63320000	A.2.2.1.2.2.1.1.2.2	0.610441767068273	.	63120001	63320000	#FFDADA	1	0.625
chr3	63320001	63680000	A.2.1.2.1.1.2.2.2	0.694779116465863	.	63320001	63680000	#FF9191	1	0.75
chr3	63680001	63840000	A.2.1.1.2.2.2.1.1.2.2	0.721552878179384	.	63680001	63840000	#FF9191	1	0.75
chr3	63840001	64000000	A.1.2.2.2.1.2.2.1.1	0.799196787148594	.	63840001	64000000	#FF4848	1	0.875
chr3	64000001	64200000	A.2.1.1.1.2.1.2.2.1.1	0.757697456492637	.	64000001	64200000	#FF9191	1	0.75
chr3	64200001	64480000	A.1.2.2.2.1.2.2.1.2.2	0.796519410977242	.	64200001	64480000	#FF4848	1	0.875
chr3	64480001	64680000	A.2.1.1.2.2.1.2.1	0.726907630522088	.	64480001	64680000	#FF9191	1	0.75
chr3	64680001	65000000	A.2.1.1.1.2.1.2.2.1.2	0.756358768406961	.	64680001	65000000	#FF9191	1	0.75
chr3	65000001	65320000	A.2.1.1.1.2.2.1.1.1	0.752342704149933	.	65000001	65320000	#FF9191	1	0.75
[truncated: 8,049 more rows]
