# Supplementary material for: Systematic inference and comparison of multi-scale chromatin sub-compartments connects spatial organization to cell phenotypes
Source: Nat Commun. 2021 May 10;12:2439. doi: 10.1038/s41467-021-22666-3 (PMC8110550; doi:10.1038/s41467-021-22666-3)
Supplement: Supplementary file 5 — Supplementary Dataset 2 [file 41467_2021_22666_MOESM5_ESM.zip › Supplementary_Data_1_domain_hierarchies_127HiCmaps/Hemato_stem_progenitor_binsize=40kb.bed]

#fields: chr, pos_start, pos_end, the full compartment label describing the position in the hierachy, normalized compartment domain rank, ., pos_start, pos_end, color based on eight compartment model (A.1.1 - B.2.2), 1, eight compartment score (A.1.1 to B.2.2: 8 to 1 devided by 8)
chr1	520001	680000	B.1.1.1.1.2.1.1.1.2.1	0.463104325699746	.	520001	680000	#DADAFF	1	0.5
chr1	680001	1280000	A.1.1.2.2.1.2.1.1	0.89440203562341	.	680001	1280000	#FF0000	1	1
chr1	1280001	1520000	A.1.2.1.1.2.1.2.1.2.2.2	0.834605597964377	.	1280001	1520000	#FF4848	1	0.875
chr1	1520001	1680000	A.1.2.2.2.1.2.1.2.2	0.709923664122137	.	1520001	1680000	#FF4848	1	0.875
chr1	1680001	1840000	A.1.2.1.1.2.2.2.2.1	0.820610687022901	.	1680001	1840000	#FF4848	1	0.875
chr1	1840001	2120000	A.1.2.2.2.1.2.1.2.1	0.711195928753181	.	1840001	2120000	#FF4848	1	0.875
chr1	2120001	2320000	A.1.2.1.1.2.2.2.2.2	0.819338422391858	.	2120001	2320000	#FF4848	1	0.875
chr1	2320001	2560000	A.1.2.2.2.1.2.2.1.2	0.707379134860051	.	2320001	2560000	#FF4848	1	0.875
chr1	2560001	2640000	A.2.1.2.2.1.1.1.2.1	0.625954198473282	.	2560001	2640000	#FF9191	1	0.75
chr1	2680001	2960000	A.2.1.2.2.1.1.1.2.1	0.625954198473282	.	2680001	2960000	#FF9191	1	0.75
chr1	2960001	3400000	A.1.2.2.2.1.2.2.1.1	0.708651399491094	.	2960001	3400000	#FF4848	1	0.875
chr1	3400001	3840000	A.1.2.2.2.1.1.1.1.1	0.725190839694656	.	3400001	3840000	#FF4848	1	0.875
chr1	3840001	3880000	B.2.2.1.1.2.1.2.2	0.10941475826972	.	3840001	3880000	#0000FF	1	0.125
chr1	3960001	4640000	B.2.2.1.1.2.1.2.2	0.10941475826972	.	3960001	4640000	#0000FF	1	0.125
chr1	4640001	4840000	B.2.1.1.1.2.1.1.1	0.245547073791349	.	4640001	4840000	#4848FF	1	0.25
chr1	4840001	5480000	B.2.2.2.1.1.1.2.2	0.0381679389312977	.	4840001	5480000	#0000FF	1	0.125
chr1	5480001	5800000	B.2.1.2.1.1.2.1.1.2	0.192111959287532	.	5480001	5800000	#4848FF	1	0.25
chr1	5800001	6040000	B.1.2.1.2.2.1.1.1	0.349872773536896	.	5800001	6040000	#9191FF	1	0.375
chr1	6040001	6440000	A.1.2.2.2.1.2.2.2.1.1	0.706106870229008	.	6040001	6440000	#FF4848	1	0.875
chr1	6440001	6720000	A.1.2.1.1.2.1.1.2.2.1.2	0.843511450381679	.	6440001	6720000	#FF4848	1	0.875
chr1	6720001	6880000	A.2.1.2.2.1.2.1	0.61704834605598	.	6720001	6880000	#FF9191	1	0.75
chr1	6880001	7040000	A.2.2.1.1.2.2.1.2.1.2.2	0.569974554707379	.	6880001	7040000	#FFDADA	1	0.625
chr1	7040001	7320000	B.1.1.2.1.1.1	0.424936386768448	.	7040001	7320000	#DADAFF	1	0.5
chr1	7320001	7520000	B.1.2.1.2.2.1.1.2.2	0.347328244274809	.	7320001	7520000	#9191FF	1	0.375
chr1	7520001	7680000	B.1.1.1.1.2.1.2.1.1	0.459287531806616	.	7520001	7680000	#DADAFF	1	0.5
chr1	7680001	8000000	A.1.2.2.2.2.1.1.2.1	0.701017811704835	.	7680001	8000000	#FF4848	1	0.875
chr1	8000001	8120000	A.2.1.2.2.1.1.2.2.1.2	0.619592875318066	.	8000001	8120000	#FF9191	1	0.75
chr1	8120001	8440000	A.2.2.1.1.2.1.2.1.2	0.577608142493639	.	8120001	8440000	#FFDADA	1	0.625
chr1	8440001	8920000	A.1.1.1.1.2.2.2.1	0.984732824427481	.	8440001	8920000	#FF0000	1	1
chr1	8920001	9160000	A.1.2.1.1.2.1.2.1.2.2.1.1	0.837150127226463	.	8920001	9160000	#FF4848	1	0.875
chr1	9160001	9360000	A.1.2.1.2.2.2.1.1.2	0.788804071246819	.	9160001	9360000	#FF4848	1	0.875
chr1	9360001	9640000	A.1.2.1.2.2.2.1.1.1	0.790076335877863	.	9360001	9640000	#FF4848	1	0.875
chr1	9640001	10000000	A.1.1.2.1.1.2.2.1.1	0.922391857506361	.	9640001	10000000	#FF0000	1	1
chr1	10000001	10440000	A.1.2.1.1.2.1.2.2.2.2.1	0.826972010178117	.	10000001	10440000	#FF4848	1	0.875
chr1	10440001	10560000	A.1.2.2.2.1.1.2.2.1	0.71501272264631	.	10440001	10560000	#FF4848	1	0.875
chr1	10560001	11080000	A.1.2.1.1.2.1.1.1.1.2.1	0.849872773536896	.	10560001	11080000	#FF4848	1	0.875
chr1	11080001	11360000	A.1.2.2.2.1.2.2.2.2	0.703562340966921	.	11080001	11360000	#FF4848	1	0.875
chr1	11360001	11680000	A.2.2.2.1.2.1	0.524173027989822	.	11360001	11680000	#FFDADA	1	0.625
chr1	11680001	12080000	A.1.2.1.1.2.1.1.1.1.1	0.851145038167939	.	11680001	12080000	#FF4848	1	0.875
chr1	12080001	12320000	A.1.2.2.2.1.1.1.1.2	0.723918575063613	.	12080001	12320000	#FF4848	1	0.875
chr1	12320001	12760000	B.1.1.1.1.2.1.2.2	0.456743002544529	.	12320001	12760000	#DADAFF	1	0.5
chr1	12760001	13000000	B.2.1.1.2.2.2.2	0.197201017811705	.	12760001	13000000	#4848FF	1	0.25
chr1	13000001	13080000	B.1.2.1.2.2.1.2.1	0.346055979643766	.	13000001	13080000	#9191FF	1	0.375
chr1	13120001	13240000	B.1.2.1.2.2.1.2.1	0.346055979643766	.	13120001	13240000	#9191FF	1	0.375
chr1	13320001	13400000	B.1.2.1.2.2.1.2.1	0.346055979643766	.	13320001	13400000	#9191FF	1	0.375
chr1	13680001	14000000	B.1.2.2.1.1.1.2.2	0.329516539440204	.	13680001	14000000	#9191FF	1	0.375
chr1	14000001	14120000	A.2.2.1.1.2.2.1.2.1.1	0.572519083969466	.	14000001	14120000	#FFDADA	1	0.625
chr1	14120001	14320000	B.2.1.1.1.2.2.1.1.1	0.240458015267176	.	14120001	14320000	#4848FF	1	0.25
chr1	14320001	14480000	B.2.1.2.1.1.2.1.2.2	0.189567430025445	.	14320001	14480000	#4848FF	1	0.25
chr1	14480001	14720000	B.2.2.1.1.2.1.1.1.2	0.115776081424936	.	14480001	14720000	#0000FF	1	0.125
chr1	14720001	14920000	B.1.2.2.2.1.1.1.1.1	0.295165394402036	.	14720001	14920000	#9191FF	1	0.375
chr1	14920001	15160000	A.2.2.2.2.2.2.1.1	0.489821882951654	.	14920001	15160000	#FFDADA	1	0.625
chr1	15160001	15400000	A.2.2.2.2.2.2.2.2.1	0.486005089058524	.	15160001	15400000	#FFDADA	1	0.625
chr1	15400001	15840000	A.1.2.1.2.2.2.2.1.2	0.78117048346056	.	15400001	15840000	#FF4848	1	0.875
chr1	15840001	16120000	A.1.2.1.1.2.1.2.2.2.1.1	0.829516539440204	.	15840001	16120000	#FF4848	1	0.875
chr1	16120001	16320000	A.1.1.2.2.1.2.1.2.2	0.891857506361323	.	16120001	16320000	#FF0000	1	1
chr1	16320001	16560000	A.1.2.1.1.2.1.2.1.2.2.1.2	0.83587786259542	.	16320001	16560000	#FF4848	1	0.875
chr1	16560001	16840000	A.1.1.2.2.1.2.2.1.2.2.1	0.888040712468193	.	16560001	16840000	#FF0000	1	1
chr1	16840001	17240000	A.1.1.2.2.1.2.2.1.1	0.89058524173028	.	16840001	17240000	#FF0000	1	1
chr1	17240001	17800000	A.1.2.1.2.2.2.2.1.1.2	0.782442748091603	.	17240001	17800000	#FF4848	1	0.875
chr1	17800001	18000000	A.2.2.2.2.2.2.2.2.2	0.484732824427481	.	17800001	18000000	#FFDADA	1	0.625
chr1	18000001	18400000	B.2.1.1.1.2.1.1.2	0.244274809160305	.	18000001	18400000	#4848FF	1	0.25
chr1	18400001	18520000	B.1.2.1.2.2.1.2.2.2	0.340966921119593	.	18400001	18520000	#9191FF	1	0.375
chr1	18520001	18880000	B.2.1.1.1.2.2.2	0.235368956743003	.	18520001	18880000	#4848FF	1	0.25
chr1	18880001	19200000	B.1.1.2.2.1.2	0.408396946564886	.	18880001	19200000	#DADAFF	1	0.5
chr1	19200001	19440000	A.2.1.2.2.1.1.1.1.1	0.628498727735369	.	19200001	19440000	#FF9191	1	0.75
chr1	19440001	19720000	A.1.2.1.2.2.2.2.2.2.2.2	0.7735368956743	.	19440001	19720000	#FF4848	1	0.875
chr1	19720001	20000000	A.1.2.1.2.2.2.2.1.1.1.2	0.783715012722646	.	19720001	20000000	#FF4848	1	0.875
chr1	20000001	20240000	B.1.1.1.1.2.1.2.1.2	0.458015267175573	.	20000001	20240000	#DADAFF	1	0.5
chr1	20240001	20440000	B.1.2.1.2.2.1.2.2.1.2	0.342239185750636	.	20240001	20440000	#9191FF	1	0.375
chr1	20440001	20560000	B.1.1.2.2.1.1	0.409669211195929	.	20440001	20560000	#DADAFF	1	0.5
chr1	20560001	20800000	B.1.2.1.2.2.1.1.2.1	0.348600508905852	.	20560001	20800000	#9191FF	1	0.375
chr1	20800001	21000000	A.2.1.2.2.1.1.1.1.2	0.627226463104326	.	20800001	21000000	#FF9191	1	0.75
chr1	21000001	21280000	A.1.2.1.2.2.2.2.2.2.2.1	0.774809160305344	.	21000001	21280000	#FF4848	1	0.875
chr1	21280001	21520000	A.1.2.1.1.2.1.2.2.1.1.2	0.83206106870229	.	21280001	21520000	#FF4848	1	0.875
chr1	21520001	21720000	A.1.2.2.2.1.1.2.1.1.2.2	0.717557251908397	.	21520001	21720000	#FF4848	1	0.875
chr1	21720001	22000000	A.1.2.2.2.1.1.2.1.1.1.1	0.721374045801527	.	21720001	22000000	#FF4848	1	0.875
chr1	22000001	22440000	A.1.1.2.1.1.2.1.2	0.923664122137405	.	22000001	22440000	#FF0000	1	1
chr1	22440001	22720000	A.2.2.1.1.2.2.1.2.1.2.1	0.571246819338422	.	22440001	22720000	#FFDADA	1	0.625
chr1	22720001	22840000	A.2.2.1.1.2.1.2.2.1	0.576335877862595	.	22720001	22840000	#FFDADA	1	0.625
chr1	22840001	22960000	A.2.2.2.2.2.2.2.1	0.487277353689567	.	22840001	22960000	#FFDADA	1	0.625
chr1	22960001	23320000	A.2.2.1.1.2.1.2.1.1	0.578880407124682	.	22960001	23320000	#FFDADA	1	0.625
chr1	23320001	23640000	A.1.2.2.2.1.1.2.1.2	0.716284987277354	.	23320001	23640000	#FF4848	1	0.875
chr1	23640001	23800000	A.1.2.2.2.1.1.2.1.1.2.1	0.71882951653944	.	23640001	23800000	#FF4848	1	0.875
chr1	23800001	24080000	A.1.2.1.1.2.1.1.2.2.1.1	0.844783715012723	.	23800001	24080000	#FF4848	1	0.875
chr1	24080001	24280000	A.1.2.1.1.2.2.1.1	0.824427480916031	.	24080001	24280000	#FF4848	1	0.875
chr1	24360001	24720000	A.2.1.2.2.1.1.1.2.2	0.624681933842239	.	24360001	24720000	#FF9191	1	0.75
chr1	24720001	24960000	A.1.2.2.2.1.1.2.1.1.1.2	0.720101781170484	.	24720001	24960000	#FF4848	1	0.875
chr1	24960001	25160000	A.1.2.1.1.2.2.2.1	0.821882951653944	.	24960001	25160000	#FF4848	1	0.875
chr1	25160001	25560000	A.1.1.2.1.1.2.2.2.2	0.918575063613232	.	25160001	25560000	#FF0000	1	1
chr1	25560001	25720000	A.1.2.2.2.1.1.2.2.2	0.713740458015267	.	25560001	25720000	#FF4848	1	0.875
chr1	25720001	26160000	A.1.1.2.1.1.2.2.2.1	0.919847328244275	.	25720001	26160000	#FF0000	1	1
chr1	26160001	26360000	A.1.2.1.2.2.2.1.2.2	0.786259541984733	.	26160001	26360000	#FF4848	1	0.875
chr1	26360001	26800000	A.1.1.1.2.2.2.2.1	0.940203562340967	.	26360001	26800000	#FF0000	1	1
chr1	26800001	27240000	A.1.1.2.1.1.2.1.1.2	0.924936386768448	.	26800001	27240000	#FF0000	1	1
chr1	27240001	27600000	A.1.1.2.2.1.2.2.1.2.1	0.889312977099237	.	27240001	27600000	#FF0000	1	1
chr1	27600001	28000000	A.1.1.2.1.1.2.1.1.1.1	0.927480916030534	.	27600001	28000000	#FF0000	1	1
chr1	28000001	28320000	A.1.1.2.2.1.2.1.2.1	0.893129770992366	.	28000001	28320000	#FF0000	1	1
chr1	28320001	28560000	A.1.2.1.1.2.1.2.1.1	0.83969465648855	.	28320001	28560000	#FF4848	1	0.875
chr1	28560001	28920000	A.1.1.2.1.1.2.1.1.1.2	0.926208651399491	.	28560001	28920000	#FF0000	1	1
chr1	28920001	29080000	A.1.2.1.2.2.2.1.2.1	0.787531806615776	.	28920001	29080000	#FF4848	1	0.875
chr1	29080001	29560000	A.1.2.1.1.2.1.1.1.2	0.847328244274809	.	29080001	29560000	#FF4848	1	0.875
chr1	29560001	29800000	B.1.2.1.2.1.1	0.353689567430025	.	29560001	29800000	#9191FF	1	0.375
chr1	29800001	29880000	B.2.1.1.1.2.1.2.2	0.241730279898219	.	29800001	29880000	#4848FF	1	0.25
chr1	30000001	30120000	B.2.1.1.1.2.1.2.2	0.241730279898219	.	30000001	30120000	#4848FF	1	0.25
chr1	30120001	30360000	B.1.2.2.2.1.1.2.2	0.290076335877863	.	30120001	30360000	#9191FF	1	0.375
chr1	30360001	30520000	B.2.1.1.1.2.2.1.1.2.2	0.237913486005089	.	30360001	30520000	#4848FF	1	0.25
chr1	30520001	30640000	B.1.2.2.2.1.1.1.1.2	0.293893129770992	.	30520001	30640000	#9191FF	1	0.375
chr1	30640001	30760000	B.2.1.1.1.2.2.1.1.2.1	0.239185750636132	.	30640001	30760000	#4848FF	1	0.25
chr1	30760001	31160000	B.2.1.1.1.2.1.2.1	0.243002544529262	.	30760001	31160000	#4848FF	1	0.25
chr1	31160001	31400000	A.1.2.1.1.2.1.1.2.2.2.1	0.842239185750636	.	31160001	31400000	#FF4848	1	0.875
chr1	31400001	31560000	A.1.2.1.1.2.1.2.2.2.1.2	0.82824427480916	.	31400001	31560000	#FF4848	1	0.875
chr1	31560001	31720000	A.2.1.2.2.1.2.2	0.615776081424936	.	31560001	31720000	#FF9191	1	0.75
chr1	31720001	32040000	A.1.2.1.1.2.1.1.2.2.2.2	0.840966921119593	.	31720001	32040000	#FF4848	1	0.875
chr1	32040001	32480000	A.1.1.1.2.2.2.1.1.1	0.946564885496183	.	32040001	32480000	#FF0000	1	1
chr1	32480001	32840000	A.1.1.1.2.2.2.1.1.2	0.94529262086514	.	32480001	32840000	#FF0000	1	1
chr1	32840001	33320000	A.1.1.1.2.2.2.1.2.1.2	0.942748091603053	.	32840001	33320000	#FF0000	1	1
chr1	33320001	33600000	A.1.1.2.2.1.2.2.2	0.885496183206107	.	33320001	33600000	#FF0000	1	1
chr1	33600001	33960000	A.1.2.2.2.1.1.1.2	0.72264631043257	.	33600001	33960000	#FF4848	1	0.875
chr1	33960001	34120000	B.1.2.1.2.2.1.2.2.1.1.1	0.344783715012723	.	33960001	34120000	#9191FF	1	0.375
chr1	34120001	34600000	B.2.2.1.2.2.1.1.2.1.1.2	0.0712468193384224	.	34120001	34600000	#0000FF	1	0.125
chr1	34600001	34680000	B.2.1.2.1.1.2.1.2.1	0.190839694656489	.	34600001	34680000	#4848FF	1	0.25
chr1	34680001	34840000	B.2.2.1.1.2.1.1.1.1.2	0.11704834605598	.	34680001	34840000	#0000FF	1	0.125
chr1	34840001	35240000	B.2.2.1.1.2.1.1.1.1.1	0.118320610687023	.	34840001	35240000	#0000FF	1	0.125
chr1	35240001	35440000	A.2.2.2.2.2.2.1.2	0.488549618320611	.	35240001	35440000	#FFDADA	1	0.625
chr1	35440001	36000000	A.1.2.1.1.1.2.2.2.2	0.852417302798982	.	35440001	36000000	#FF4848	1	0.875
chr1	36000001	36320000	A.1.2.1.1.2.1.2.2.1.2	0.830788804071247	.	36000001	36320000	#FF4848	1	0.875
chr1	36320001	36560000	A.1.2.1.1.2.1.2.2.1.1.1	0.833333333333333	.	36320001	36560000	#FF4848	1	0.875
chr1	36560001	36960000	A.1.1.1.2.2.2.1.2.1.1	0.944020356234097	.	36560001	36960000	#FF0000	1	1
chr1	36960001	37600000	B.1.2.2.2.1.1.2.1	0.291348600508906	.	36960001	37600000	#9191FF	1	0.375
chr1	37600001	37920000	B.2.1.1.1.2.2.1.2	0.236641221374046	.	37600001	37920000	#4848FF	1	0.25
chr1	37920001	38080000	A.1.2.2.2.2.1.1.2.2	0.699745547073791	.	37920001	38080000	#FF4848	1	0.875
chr1	38080001	38280000	A.2.2.1.1.2.1.1.1.1	0.582697201017812	.	38080001	38280000	#FFDADA	1	0.625
chr1	38280001	38520000	A.1.2.1.2.2.2.2.1.1.1.1	0.78498727735369	.	38280001	38520000	#FF4848	1	0.875
chr1	38520001	38760000	B.1.2.2.1.1.1.2.1	0.330788804071247	.	38520001	38760000	#9191FF	1	0.375
chr1	38760001	38960000	B.2.1.2.1.1.2.1.1.1	0.193384223918575	.	38760001	38960000	#4848FF	1	0.25
chr1	38960001	39080000	B.1.2.1.2.2.1.2.2.1.1.2	0.343511450381679	.	38960001	39080000	#9191FF	1	0.375
chr1	39080001	39280000	B.1.2.2.2.1.1.1.2	0.292620865139949	.	39080001	39280000	#9191FF	1	0.375
chr1	39280001	39480000	A.2.2.1.1.2.1.1.1.2	0.581424936386768	.	39280001	39480000	#FFDADA	1	0.625
chr1	39480001	40000000	A.1.1.1.2.1.1.2.2.1	0.969465648854962	.	39480001	40000000	#FF0000	1	1
chr1	40000001	40240000	A.1.2.1.1.2.1.1.1.1.2.2	0.848600508905852	.	40000001	40240000	#FF4848	1	0.875
chr1	40240001	40480000	A.1.1.2.2.1.2.2.1.2.2.2	0.88676844783715	.	40240001	40480000	#FF0000	1	1
chr1	40480001	40920000	A.1.1.1.2.1.1.2.2.2	0.968193384223919	.	40480001	40920000	#FF0000	1	1
chr1	40920001	41480000	A.1.1.2.1.2.1.2	0.912213740458015	.	40920001	41480000	#FF0000	1	1
chr1	41480001	41720000	A.2.1.2.2.1.1.2.1.1	0.623409669211196	.	41480001	41720000	#FF9191	1	0.75
chr1	41720001	41960000	A.1.2.2.2.1.2.2.2.1.2	0.704834605597964	.	41720001	41960000	#FF4848	1	0.875
chr1	41960001	42120000	A.2.2.1.1.2.1.2.2.2	0.575063613231552	.	41960001	42120000	#FFDADA	1	0.625
chr1	42120001	42400000	A.1.2.1.2.2.2.2.2.1.1	0.779898218829516	.	42120001	42400000	#FF4848	1	0.875
chr1	42400001	42640000	A.2.2.1.1.2.2.2	0.566157760814249	.	42400001	42640000	#FFDADA	1	0.625
chr1	42640001	42800000	A.2.1.2.1.1.1.1	0.653944020356234	.	42640001	42800000	#FF9191	1	0.75
chr1	42800001	43120000	A.2.1.2.2.2.1.2.2	0.606870229007634	.	42800001	43120000	#FF9191	1	0.75
chr1	43120001	43240000	A.1.2.2.2.2.2.1.2	0.695928753180662	.	43120001	43240000	#FF4848	1	0.875
chr1	43240001	43480000	A.1.2.2.2.2.2.1.1	0.697201017811705	.	43240001	43480000	#FF4848	1	0.875
chr1	43480001	43640000	A.2.2.1.1.1.2.2.2.1.2.2	0.586513994910941	.	43480001	43640000	#FFDADA	1	0.625
chr1	43640001	43920000	A.1.2.1.2.2.2.2.2.1.2.1	0.778625954198473	.	43640001	43920000	#FF4848	1	0.875
chr1	43920001	44160000	A.1.2.2.2.2.2.2	0.694656488549618	.	43920001	44160000	#FF4848	1	0.875
chr1	44160001	44400000	A.1.2.1.2.2.2.2.2.1.2.2	0.77735368956743	.	44160001	44400000	#FF4848	1	0.875
chr1	44400001	44520000	A.1.2.1.1.2.2.1.2	0.823155216284987	.	44400001	44520000	#FF4848	1	0.875
chr1	44520001	44680000	A.2.1.2.2.1.1.2.1.2	0.622137404580153	.	44520001	44680000	#FF9191	1	0.75
chr1	44680001	44840000	A.1.2.1.1.2.1.2.2.2.2.2	0.825699745547074	.	44680001	44840000	#FF4848	1	0.875
chr1	44840001	45160000	A.1.1.1.2.2.2.1.2.2	0.94147582697201	.	44840001	45160000	#FF0000	1	1
chr1	45160001	45520000	A.1.1.2.2.2.2.1.1.1	0.880407124681934	.	45160001	45520000	#FF0000	1	1
chr1	45520001	45760000	B.1.1.1.1.2.1.1.2	0.460559796437659	.	45520001	45760000	#DADAFF	1	0.5
chr1	45760001	45960000	A.1.2.2.1.1.2.1.2.1.1	0.756997455470738	.	45760001	45960000	#FF4848	1	0.875
chr1	45960001	46160000	A.1.1.2.1.1.1.2.2.1	0.930025445292621	.	45960001	46160000	#FF0000	1	1
chr1	46160001	46360000	A.2.1.1.1.1.1	0.693384223918575	.	46160001	46360000	#FF9191	1	0.75
chr1	46360001	46840000	A.1.2.2.1.1.2.1.2.1.2.1	0.755725190839695	.	46360001	46840000	#FF4848	1	0.875
chr1	46840001	47200000	A.1.2.2.2.2.1.1.1	0.702290076335878	.	46840001	47200000	#FF4848	1	0.875
chr1	47200001	47640000	B.2.1.2.2.1.2.2.1	0.157760814249364	.	47200001	47640000	#4848FF	1	0.25
chr1	47640001	47800000	A.1.2.1.2.1.1.2.2.2	0.809160305343511	.	47640001	47800000	#FF4848	1	0.875
chr1	47800001	48240000	A.2.2.1.1.2.1.1.2	0.580152671755725	.	47800001	48240000	#FFDADA	1	0.625
chr1	48240001	48520000	B.1.2.2.1.1.1.1.1	0.333333333333333	.	48240001	48520000	#9191FF	1	0.375
chr1	48520001	48720000	B.1.2.1.2.2.2.1.2	0.337150127226463	.	48520001	48720000	#9191FF	1	0.375
chr1	48720001	48960000	B.2.1.2.1.1.2.2.1	0.188295165394402	.	48720001	48960000	#4848FF	1	0.25
chr1	48960001	49160000	B.2.1.2.1.1.2.2.2	0.187022900763359	.	48960001	49160000	#4848FF	1	0.25
chr1	49160001	49280000	B.1.2.1.2.1.2.1	0.352417302798982	.	49160001	49280000	#9191FF	1	0.375
chr1	49280001	49640000	B.2.2.2.1.2.1.2.2	0.0216284987277354	.	49280001	49640000	#0000FF	1	0.125
chr1	49640001	49920000	B.2.2.2.2.1.1.1	0.0178117048346056	.	49640001	49920000	#0000FF	1	0.125
chr1	49920001	50480000	B.2.2.2.2.2.1.1	0.00636132315521628	.	49920001	50480000	#0000FF	1	0.125
chr1	50480001	50840000	B.1.2.2.2.1.2.2.1	0.287531806615776	.	50480001	50840000	#9191FF	1	0.375
chr1	50840001	51240000	B.1.2.2.2.1.2.1	0.288804071246819	.	50840001	51240000	#9191FF	1	0.375
chr1	51240001	51480000	B.1.2.1.2.2.2.1.1.1	0.33969465648855	.	51240001	51480000	#9191FF	1	0.375
chr1	51480001	51680000	B.2.1.1.2.2.2.1.2	0.198473282442748	.	51480001	51680000	#4848FF	1	0.25
chr1	51680001	52360000	A.1.1.2.1.2.2.1.1	0.910941475826972	.	51680001	52360000	#FF0000	1	1
chr1	52360001	52560000	A.2.1.2.1.1.1.2.2	0.651399491094148	.	52360001	52560000	#FF9191	1	0.75
chr1	52560001	52800000	A.2.2.2.1.2.2.2.2.1	0.516539440203562	.	52560001	52800000	#FFDADA	1	0.625
chr1	52800001	53040000	A.1.1.2.2.2.2.2.1.2.2	0.871501272264631	.	52800001	53040000	#FF0000	1	1
chr1	53040001	53240000	A.1.2.2.1.1.2.1.2.1.2.2	0.754452926208651	.	53040001	53240000	#FF4848	1	0.875
chr1	53240001	53680000	A.2.2.1.1.2.2.1.2.2.1	0.568702290076336	.	53240001	53680000	#FFDADA	1	0.625
chr1	53680001	53880000	A.1.1.2.2.1.1.1.2.2	0.898218829516539	.	53680001	53880000	#FF0000	1	1
chr1	53880001	54240000	A.1.2.1.1.2.1.1.2.1	0.846055979643766	.	53880001	54240000	#FF4848	1	0.875
chr1	54240001	54520000	A.1.2.1.1.1.1.1	0.868956743002545	.	54240001	54520000	#FF4848	1	0.875
chr1	54520001	55040000	A.1.1.1.1.2.1	0.991094147582697	.	54520001	55040000	#FF0000	1	1
chr1	55040001	55320000	A.1.2.1.2.2.2.2.2.2.1	0.776081424936387	.	55040001	55320000	#FF4848	1	0.875
chr1	55320001	55520000	A.2.2.1.1.2.2.1.2.2.2	0.567430025445293	.	55320001	55520000	#FFDADA	1	0.625
chr1	55520001	55720000	A.1.2.2.1.2.1.1.2.1	0.745547073791349	.	55520001	55720000	#FF4848	1	0.875
chr1	55720001	56040000	B.2.2.1.1.2.1.1.2.2	0.11323155216285	.	55720001	56040000	#0000FF	1	0.125
chr1	56040001	56400000	B.2.2.2.1.1.1.2.1	0.039440203562341	.	56040001	56400000	#0000FF	1	0.125
chr1	56400001	56880000	B.2.2.1.2.2.1.1.2.1.2	0.0699745547073791	.	56400001	56880000	#0000FF	1	0.125
chr1	56880001	57320000	B.2.1.2.2.1.2.1.2	0.159033078880407	.	56880001	57320000	#4848FF	1	0.25
chr1	57320001	57600000	B.2.2.2.1.2.1.2.1	0.0229007633587786	.	57320001	57600000	#0000FF	1	0.125
chr1	57600001	57800000	B.2.2.1.2.2.1.1.2.1.1.1	0.0725190839694656	.	57600001	57800000	#0000FF	1	0.125
chr1	57800001	58440000	B.2.2.2.2.2.1.2	0.00508905852417303	.	57800001	58440000	#0000FF	1	0.125
chr1	58440001	58640000	B.1.2.2.2.1.2.2.2	0.286259541984733	.	58440001	58640000	#9191FF	1	0.375
chr1	58640001	58960000	B.2.2.1.1.2.1.2.1.1	0.111959287531807	.	58640001	58960000	#0000FF	1	0.125
chr1	58960001	59160000	A.2.2.1.1.1.1.2.1	0.597964376590331	.	58960001	59160000	#FFDADA	1	0.625
chr1	59160001	59600000	A.2.1.1.2.1.2.1.2	0.666666666666667	.	59160001	59600000	#FF9191	1	0.75
chr1	59600001	59840000	B.1.1.1.2.1.2.2.2.1	0.43765903307888	.	59600001	59840000	#DADAFF	1	0.5
chr1	59840001	60280000	B.1.2.2.2.2.1.1.1.2	0.283715012722646	.	59840001	60280000	#9191FF	1	0.375
chr1	60280001	60960000	B.2.1.2.2.1.2.1.1.2	0.16030534351145	.	60280001	60960000	#4848FF	1	0.25
chr1	60960001	61280000	B.1.2.2.1.2.2.2.2.2	0.296437659033079	.	60960001	61280000	#9191FF	1	0.375
chr1	61280001	61480000	A.2.2.1.1.1.1.2.2	0.596692111959288	.	61280001	61480000	#FFDADA	1	0.625
chr1	61480001	61920000	A.1.2.1.2.1.2.1.2.1.1	0.802798982188295	.	61480001	61920000	#FF4848	1	0.875
chr1	61920001	62120000	B.1.1.1.1.2.2.2.1	0.452926208651399	.	61920001	62120000	#DADAFF	1	0.5
chr1	62120001	62360000	A.2.2.2.2.1.2.1.1.1.2	0.502544529262086	.	62120001	62360000	#FFDADA	1	0.625
chr1	62360001	62600000	B.1.2.2.2.2.1.2	0.279898218829517	.	62360001	62600000	#9191FF	1	0.375
chr1	62600001	62920000	A.2.2.2.2.2.1.2.1.1	0.494910941475827	.	62600001	62920000	#FFDADA	1	0.625
chr1	62920001	63320000	A.2.1.2.2.2.1.1.2.1	0.611959287531807	.	62920001	63320000	#FF9191	1	0.75
chr1	63320001	63760000	B.2.1.2.2.1.2.2.2.2	0.155216284987277	.	63320001	63760000	#4848FF	1	0.25
chr1	63760001	64000000	A.2.2.2.2.1.2.1.1.1.1	0.50381679389313	.	63760001	64000000	#FFDADA	1	0.625
chr1	64000001	64240000	B.1.1.1.1.2.2.2.2.2	0.450381679389313	.	64000001	64240000	#DADAFF	1	0.5
chr1	64240001	64360000	B.1.2.2.1.1.2.1.2	0.321882951653944	.	64240001	64360000	#9191FF	1	0.375
chr1	64360001	64760000	B.1.2.1.2.1.2.2	0.351145038167939	.	64360001	64760000	#9191FF	1	0.375
chr1	64760001	64920000	B.1.2.2.1.1.2.1.1.1.2.2.1	0.325699745547074	.	64760001	64920000	#9191FF	1	0.375
chr1	64920001	65000000	A.2.2.2.2.1.2.1.1.2	0.501272264631043	.	64920001	65000000	#FFDADA	1	0.625
chr1	65000001	65160000	B.1.1.2.1.1.2.1.1.2.2	0.421119592875318	.	65000001	65160000	#DADAFF	1	0.5
chr1	65160001	65320000	A.2.1.1.2.2.1.2.2	0.66030534351145	.	65160001	65320000	#FF9191	1	0.75
chr1	65320001	65520000	A.1.1.2.2.2.2.1.2.1.2	0.876590330788804	.	65320001	65520000	#FF0000	1	1
chr1	65520001	65720000	A.2.1.1.2.2.1.2.1.2	0.661577608142494	.	65520001	65720000	#FF9191	1	0.75
chr1	65720001	65960000	A.2.2.2.2.1.2.2.1	0.498727735368957	.	65720001	65960000	#FFDADA	1	0.625
chr1	65960001	66240000	B.1.2.2.1.2.2.2.1.1.2	0.300254452926209	.	65960001	66240000	#9191FF	1	0.375
chr1	66240001	66360000	B.1.2.2.1.2.2.2.1.1.1	0.301526717557252	.	66240001	66360000	#9191FF	1	0.375
chr1	66360001	66720000	B.1.1.2.2.2.2.2.1.1	0.399491094147583	.	66360001	66720000	#DADAFF	1	0.5
chr1	66720001	67000000	A.1.2.1.2.1.2.1.2.1.2	0.801526717557252	.	66720001	67000000	#FF4848	1	0.875
chr1	67000001	67240000	A.2.1.1.1.1.2.1.1.2	0.690839694656489	.	67000001	67240000	#FF9191	1	0.75
chr1	67240001	67360000	A.2.2.1.2.2.2.1.1.1	0.541984732824427	.	67240001	67360000	#FFDADA	1	0.625
chr1	67360001	67520000	A.1.2.1.2.1.2.1.2.2.1	0.800254452926209	.	67360001	67520000	#FF4848	1	0.875
chr1	67520001	67800000	A.2.1.1.1.1.2.1.1.1	0.692111959287532	.	67520001	67800000	#FF9191	1	0.75
chr1	67800001	67960000	A.1.2.1.1.1.2.2.2.1	0.853689567430025	.	67800001	67960000	#FF4848	1	0.875
chr1	67960001	68240000	A.1.2.2.1.2.2.1.2.2	0.732824427480916	.	67960001	68240000	#FF4848	1	0.875
chr1	68240001	68320000	B.1.1.1.1.2.1.1.1.2.2	0.461832061068702	.	68240001	68320000	#DADAFF	1	0.5
chr1	68320001	68520000	B.2.1.2.1.2.1.2.1	0.179389312977099	.	68320001	68520000	#4848FF	1	0.25
chr1	68520001	69000000	B.2.1.2.2.1.2.1.1.1	0.161577608142494	.	68520001	69000000	#4848FF	1	0.25
chr1	69000001	69320000	B.2.2.1.2.1.2.1.2.1.2	0.0814249363867685	.	69000001	69320000	#0000FF	1	0.125
chr1	69320001	69680000	B.2.2.2.1.2.1.1.2.1.2	0.0254452926208651	.	69320001	69680000	#0000FF	1	0.125
chr1	69680001	69920000	B.2.2.1.1.2.2.1.1.2	0.106870229007634	.	69680001	69920000	#0000FF	1	0.125
chr1	69920001	70080000	B.1.2.1.1.2.1.2.1.1.2	0.371501272264631	.	69920001	70080000	#9191FF	1	0.375
chr1	70080001	70280000	B.2.1.2.2.2.2.1.1.1	0.150127226463104	.	70080001	70280000	#4848FF	1	0.25
chr1	70280001	70600000	B.2.1.2.2.2.2.2.2.1	0.145038167938931	.	70280001	70600000	#4848FF	1	0.25
chr1	70600001	70920000	A.1.2.2.1.2.1.1.2.2.2	0.741730279898219	.	70600001	70920000	#FF4848	1	0.875
chr1	70920001	71560000	B.1.2.1.1.2.1.2.2.2	0.367684478371501	.	70920001	71560000	#9191FF	1	0.375
chr1	71560001	72120000	B.2.2.1.2.1.2.1.2.2	0.0801526717557252	.	71560001	72120000	#0000FF	1	0.125
chr1	72120001	72440000	A.2.2.2.2.1.1.1.2.1	0.511450381679389	.	72120001	72440000	#FFDADA	1	0.625
chr1	72440001	72720000	B.1.2.2.1.2.2.1.2.1	0.304071246819338	.	72440001	72720000	#9191FF	1	0.375
chr1	72720001	72840000	B.1.1.1.2.1.2.2.1.1.1	0.44147582697201	.	72720001	72840000	#DADAFF	1	0.5
chr1	72840001	73120000	B.2.1.2.1.2.1.1.1.1.2	0.184478371501272	.	72840001	73120000	#4848FF	1	0.25
chr1	73120001	73360000	B.2.2.1.1.2.2.2.1.2	0.0966921119592875	.	73120001	73360000	#0000FF	1	0.125
chr1	73360001	73680000	B.2.2.1.2.2.2.2.2.1.2	0.0458015267175573	.	73360001	73680000	#0000FF	1	0.125
chr1	73680001	73880000	B.2.2.1.1.2.2.1.2.1	0.10559796437659	.	73680001	73880000	#0000FF	1	0.125
chr1	73880001	73960000	B.2.1.1.2.2.1.2.2.1	0.202290076335878	.	73880001	73960000	#4848FF	1	0.25
chr1	73960001	74160000	B.2.1.2.2.2.2.1.1.2	0.148854961832061	.	73960001	74160000	#4848FF	1	0.25
chr1	74160001	74600000	B.2.2.1.2.2.2.2.2.2.2	0.0432569974554707	.	74160001	74600000	#0000FF	1	0.125
chr1	74600001	75240000	B.2.2.1.2.2.2.2.1.2	0.0483460559796438	.	74600001	75240000	#0000FF	1	0.125
chr1	75240001	75560000	B.2.2.2.1.1.1.1.1	0.0419847328244275	.	75240001	75560000	#0000FF	1	0.125
chr1	75560001	75680000	B.2.1.1.1.1.1.2.1.1	0.263358778625954	.	75560001	75680000	#4848FF	1	0.25
chr1	75680001	76160000	B.2.2.2.1.1.1.1.2	0.0407124681933842	.	75680001	76160000	#0000FF	1	0.125
chr1	76160001	76280000	A.2.2.2.1.2.2.1.2.2	0.520356234096692	.	76160001	76280000	#FFDADA	1	0.625
chr1	76280001	76440000	B.1.2.2.2.2.1.1.2.2	0.28117048346056	.	76280001	76440000	#9191FF	1	0.375
chr1	76440001	76600000	B.1.1.1.1.1.2.1.1.2	0.472010178117048	.	76440001	76600000	#DADAFF	1	0.5
chr1	76600001	76800000	B.1.2.1.2.2.2.1.1.2	0.338422391857506	.	76600001	76800000	#9191FF	1	0.375
chr1	76800001	77040000	B.2.1.2.2.2.2.2.2.2	0.143765903307888	.	76800001	77040000	#4848FF	1	0.25
chr1	77040001	77280000	B.2.2.1.2.1.2.1.1	0.083969465648855	.	77040001	77280000	#0000FF	1	0.125
chr1	77280001	77640000	B.2.1.1.2.2.1.1.2	0.209923664122137	.	77280001	77640000	#4848FF	1	0.25
chr1	77640001	78040000	A.2.2.1.2.1.1.2.2.1	0.561068702290076	.	77640001	78040000	#FFDADA	1	0.625
chr1	78040001	78280000	A.1.2.1.2.1.2.1.1.2.2	0.804071246819338	.	78040001	78280000	#FF4848	1	0.875
chr1	78280001	78520000	A.1.2.2.1.2.1.1.2.2.1.2	0.743002544529262	.	78280001	78520000	#FF4848	1	0.875
chr1	78520001	79040000	B.2.2.1.2.2.2.2.1.1	0.049618320610687	.	78520001	79040000	#0000FF	1	0.125
chr1	79040001	79160000	B.1.1.2.2.2.2.1.1.2.2	0.402035623409669	.	79040001	79160000	#DADAFF	1	0.5
chr1	79160001	79440000	B.2.2.1.1.2.2.1.2.2.1.1.1	0.104325699745547	.	79160001	79440000	#0000FF	1	0.125
chr1	79440001	79880000	B.2.2.1.1.2.2.2.1.1.1	0.099236641221374	.	79440001	79880000	#0000FF	1	0.125
chr1	79880001	80600000	B.2.2.2.1.2.1.1.1	0.0279898218829517	.	79880001	80600000	#0000FF	1	0.125
chr1	80600001	80760000	B.2.1.2.1.2.1.2.2.2.2	0.175572519083969	.	80600001	80760000	#4848FF	1	0.25
chr1	80760001	81320000	B.2.2.1.2.2.2.2.2.1.1	0.0470737913486005	.	80760001	81320000	#0000FF	1	0.125
chr1	81320001	81440000	B.1.2.1.1.1.2.1.2.2	0.385496183206107	.	81320001	81440000	#9191FF	1	0.375
chr1	81440001	81640000	B.2.1.1.2.2.1.2.1.1.2	0.206106870229008	.	81440001	81640000	#4848FF	1	0.25
chr1	81640001	82000000	B.1.2.2.1.2.2.1.1.2	0.305343511450382	.	81640001	82000000	#9191FF	1	0.375
chr1	82000001	82200000	B.2.1.1.2.2.1.2.1.1.1.1	0.208651399491094	.	82000001	82200000	#4848FF	1	0.25
chr1	82200001	82360000	B.1.2.1.1.1.2.1.2.1	0.38676844783715	.	82200001	82360000	#9191FF	1	0.375
chr1	82360001	82600000	B.2.1.2.1.2.1.1.2	0.180661577608142	.	82360001	82600000	#4848FF	1	0.25
chr1	82600001	82840000	B.2.1.2.1.2.1.1.1.2.1	0.183206106870229	.	82600001	82840000	#4848FF	1	0.25
chr1	82840001	83200000	B.1.2.2.1.2.2.1.2.2	0.302798982188295	.	82840001	83200000	#9191FF	1	0.375
chr1	83200001	83640000	B.2.1.2.2.2.2.2.1	0.146310432569975	.	83200001	83640000	#4848FF	1	0.25
chr1	83640001	83880000	B.2.1.2.2.2.2.1.2	0.147582697201018	.	83640001	83880000	#4848FF	1	0.25
chr1	83880001	84360000	B.2.2.1.1.2.2.2.1.1.2	0.0979643765903308	.	83880001	84360000	#0000FF	1	0.125
chr1	84360001	84600000	A.2.2.1.1.1.1.1.2	0.599236641221374	.	84360001	84600000	#FFDADA	1	0.625
chr1	84600001	84720000	A.1.2.1.1.1.2.2.1	0.854961832061069	.	84600001	84720000	#FF4848	1	0.875
chr1	84720001	84880000	A.2.1.1.1.1.2.1.2	0.689567430025445	.	84720001	84880000	#FF9191	1	0.75
chr1	84880001	85240000	A.1.2.2.1.2.1.1.1.2.2	0.746819338422392	.	84880001	85240000	#FF4848	1	0.875
chr1	85240001	85440000	A.2.2.2.2.1.2.1.2	0.5	.	85240001	85440000	#FFDADA	1	0.625
chr1	85440001	85760000	A.2.2.1.2.1.1.2.2.2	0.559796437659033	.	85440001	85760000	#FFDADA	1	0.625
chr1	85760001	85960000	B.1.1.2.2.2.2.2.2.1	0.396946564885496	.	85760001	85960000	#DADAFF	1	0.5
chr1	85960001	86040000	B.1.1.2.1.1.2.1.2	0.419847328244275	.	85960001	86040000	#DADAFF	1	0.5
chr1	86040001	86320000	B.1.1.1.2.1.2.2.1.1.2	0.440203562340967	.	86040001	86320000	#DADAFF	1	0.5
chr1	86320001	86600000	A.2.2.1.2.2.2.1.2.1	0.539440203562341	.	86320001	86600000	#FFDADA	1	0.625
chr1	86600001	86800000	A.2.2.1.2.2.2.1.1.2	0.540712468193384	.	86600001	86800000	#FFDADA	1	0.625
chr1	86800001	87000000	A.2.1.2.2.2.1.1.2.2	0.610687022900763	.	86800001	87000000	#FF9191	1	0.75
chr1	87000001	87160000	B.1.1.2.2.2.2.1.1.2.1	0.403307888040712	.	87000001	87160000	#DADAFF	1	0.5
chr1	87160001	87560000	A.2.1.2.1.2.2.1.1	0.633587786259542	.	87160001	87560000	#FF9191	1	0.75
chr1	87560001	87840000	A.2.2.2.1.2.2.1.1	0.522900763358779	.	87560001	87840000	#FFDADA	1	0.625
chr1	87840001	88040000	B.2.1.1.1.1.1.2.2.1.1	0.259541984732824	.	87840001	88040000	#4848FF	1	0.25
chr1	88040001	88280000	B.1.1.2.2.2.2.1.1.1	0.404580152671756	.	88040001	88280000	#DADAFF	1	0.5
chr1	88280001	88440000	A.2.2.1.2.2.2.1.2.2	0.538167938931298	.	88280001	88440000	#FFDADA	1	0.625
chr1	88440001	88880000	B.2.1.1.2.2.1.2.1.2.1	0.204834605597964	.	88440001	88880000	#4848FF	1	0.25
chr1	88880001	89120000	B.1.2.2.2.2.1.1.2.1	0.282442748091603	.	88880001	89120000	#9191FF	1	0.375
chr1	89120001	89400000	A.1.2.2.1.1.2.1.1	0.758269720101781	.	89120001	89400000	#FF4848	1	0.875
chr1	89400001	89920000	A.1.2.1.2.1.2.1.1.2.1.2	0.805343511450382	.	89400001	89920000	#FF4848	1	0.875
chr1	89920001	90280000	A.1.1.2.1.2.2.1.2.2.2	0.907124681933842	.	89920001	90280000	#FF0000	1	1
chr1	90280001	90520000	A.1.1.2.1.2.2.1.2.2.1	0.908396946564885	.	90280001	90520000	#FF0000	1	1
chr1	90520001	90880000	B.2.1.1.1.1.1.2.2.1.2	0.258269720101781	.	90520001	90880000	#4848FF	1	0.25
chr1	90880001	91120000	B.2.2.1.1.2.2.1.1.1	0.108142493638677	.	90880001	91120000	#0000FF	1	0.125
chr1	91120001	91320000	B.1.1.2.2.2.2.2.2.2	0.395674300254453	.	91120001	91320000	#DADAFF	1	0.5
chr1	91320001	91520000	A.2.2.1.1.1.1.1.1	0.600508905852417	.	91320001	91520000	#FFDADA	1	0.625
chr1	91520001	91920000	B.1.2.2.1.1.2.1.1.1.2.2.2	0.324427480916031	.	91520001	91920000	#9191FF	1	0.375
chr1	91920001	92440000	B.1.1.1.1.2.2.2.2.1	0.451653944020356	.	91920001	92440000	#DADAFF	1	0.5
chr1	92440001	92600000	A.2.2.2.1.2.2.1.2.1	0.521628498727735	.	92440001	92600000	#FFDADA	1	0.625
chr1	92600001	92760000	B.1.1.2.1.1.2.1.1.1	0.423664122137405	.	92600001	92760000	#DADAFF	1	0.5
chr1	92760001	93120000	A.1.2.2.1.2.1.1.1.2.1	0.748091603053435	.	92760001	93120000	#FF4848	1	0.875
chr1	93120001	93240000	B.1.1.1.2.1.2.2.1.2	0.438931297709924	.	93120001	93240000	#DADAFF	1	0.5
chr1	93240001	93520000	A.2.1.1.2.2.1.2.1.1	0.662849872773537	.	93240001	93520000	#FF9191	1	0.75
chr1	93520001	93680000	A.1.1.2.2.2.2.1.1.2	0.879134860050891	.	93520001	93680000	#FF0000	1	1
chr1	93680001	94040000	A.1.2.1.2.1.2.1.1.2.1.1	0.806615776081425	.	93680001	94040000	#FF4848	1	0.875
chr1	94040001	94400000	A.1.2.1.2.1.2.1.1.1	0.807888040712468	.	94040001	94400000	#FF4848	1	0.875
chr1	94400001	94920000	A.1.2.2.1.1.2.2.2	0.750636132315522	.	94400001	94920000	#FF4848	1	0.875
chr1	94920001	95160000	A.2.1.2.2.2.1.1.1.2	0.61323155216285	.	94920001	95160000	#FF9191	1	0.75
chr1	95160001	95320000	A.1.2.2.1.2.2.1.2.1	0.734096692111959	.	95160001	95320000	#FF4848	1	0.875
chr1	95320001	95560000	A.2.1.2.2.2.1.1.1.1	0.614503816793893	.	95320001	95560000	#FF9191	1	0.75
chr1	95560001	95760000	B.1.1.2.1.1.2.1.1.2.1	0.422391857506361	.	95560001	95760000	#DADAFF	1	0.5
chr1	95760001	96200000	B.2.2.2.1.2.1.1.2.1.1	0.0267175572519084	.	95760001	96200000	#0000FF	1	0.125
chr1	96200001	96360000	B.2.2.1.1.2.2.1.2.2.2	0.100508905852417	.	96200001	96360000	#0000FF	1	0.125
chr1	96360001	96520000	B.2.1.1.1.1.1.2.1.2.2	0.260814249363868	.	96360001	96520000	#4848FF	1	0.25
chr1	96520001	96640000	B.2.1.2.1.2.1.2.2.2.1	0.176844783715013	.	96520001	96640000	#4848FF	1	0.25
chr1	96640001	97000000	B.2.2.1.2.2.2.2.2.2.1	0.044529262086514	.	96640001	97000000	#0000FF	1	0.125
chr1	97000001	97160000	B.2.1.2.1.2.1.1.1.1.1	0.185750636132316	.	97000001	97160000	#4848FF	1	0.25
chr1	97160001	97320000	A.2.1.2.1.1.1.2.1	0.652671755725191	.	97160001	97320000	#FF9191	1	0.75
chr1	97320001	97560000	B.2.1.1.2.2.1.2.1.2.2	0.203562340966921	.	97320001	97560000	#4848FF	1	0.25
chr1	97560001	97720000	B.1.2.1.1.2.1.2.1.1.1	0.372773536895674	.	97560001	97720000	#9191FF	1	0.375
chr1	97720001	98040000	B.1.2.2.1.2.2.2.1.2	0.298982188295165	.	97720001	98040000	#9191FF	1	0.375
chr1	98040001	98280000	B.1.1.1.2.1.2.1	0.442748091603053	.	98040001	98280000	#DADAFF	1	0.5
chr1	98280001	98440000	A.2.2.1.2.1.1.2.1	0.56234096692112	.	98280001	98440000	#FFDADA	1	0.625
chr1	98440001	98520000	B.1.1.1.1.1.1.1.2.2	0.478371501272265	.	98440001	98520000	#DADAFF	1	0.5
chr1	98520001	98760000	B.2.1.1.2.2.1.2.1.1.1.2	0.207379134860051	.	98520001	98760000	#4848FF	1	0.25
chr1	98760001	98960000	B.1.2.2.1.2.2.1.1.1	0.306615776081425	.	98760001	98960000	#9191FF	1	0.375
chr1	98960001	99120000	B.2.1.2.1.2.1.2.2.1	0.178117048346056	.	98960001	99120000	#4848FF	1	0.25
chr1	99120001	99280000	B.2.1.1.1.1.1.2.1.2.1	0.262086513994911	.	99120001	99280000	#4848FF	1	0.25
chr1	99280001	99440000	B.1.1.1.2.1.2.2.2.2	0.436386768447837	.	99280001	99440000	#DADAFF	1	0.5
chr1	99440001	99680000	B.2.1.2.1.2.1.1.1.2.2	0.181933842239186	.	99440001	99680000	#4848FF	1	0.25
chr1	99680001	100200000	B.2.2.1.2.1.2.1.2.1.1	0.0826972010178117	.	99680001	100200000	#0000FF	1	0.125
chr1	100200001	100480000	A.2.1.2.1.2.2.1.2	0.632315521628499	.	100200001	100480000	#FF9191	1	0.75
chr1	100480001	100720000	A.1.2.2.1.2.1.1.2.2.1.1	0.744274809160305	.	100480001	100720000	#FF4848	1	0.875
chr1	100720001	101000000	A.1.2.1.2.1.2.1.2.2.2	0.798982188295165	.	100720001	101000000	#FF4848	1	0.875
chr1	101000001	101320000	B.1.2.1.1.2.1.2.2.1	0.368956743002545	.	101000001	101320000	#9191FF	1	0.375
chr1	101320001	101840000	A.1.1.2.2.2.2.2.1.1	0.874045801526718	.	101320001	101840000	#FF0000	1	1
chr1	101840001	102720000	B.2.2.2.1.2.1.1.2.2	0.0241730279898219	.	101840001	102720000	#0000FF	1	0.125
chr1	102720001	102960000	B.2.2.1.2.1.2.2.1	0.0788804071246819	.	102720001	102960000	#0000FF	1	0.125
chr1	102960001	103520000	B.2.2.2.2.1.1.2.2	0.0152671755725191	.	102960001	103520000	#0000FF	1	0.125
chr1	103520001	103600000	B.2.1.1.2.2.1.2.2.2	0.201017811704835	.	103520001	103600000	#4848FF	1	0.25
chr1	103600001	103800000	B.2.2.1.2.1.2.2.2.1.1	0.0776081424936387	.	103600001	103800000	#0000FF	1	0.125
chr1	103880001	103960000	B.2.2.1.2.1.2.2.2.1.1	0.0776081424936387	.	103880001	103960000	#0000FF	1	0.125
chr1	104000001	104160000	B.1.2.1.1.2.1.2.1.2	0.370229007633588	.	104000001	104160000	#9191FF	1	0.375
chr1	104160001	104280000	B.1.2.1.1.2.1.1.1	0.375318066157761	.	104160001	104280000	#9191FF	1	0.375
chr1	104280001	104600000	B.2.2.1.2.1.2.2.2.2	0.0750636132315522	.	104280001	104600000	#0000FF	1	0.125
chr1	104600001	104760000	B.2.2.1.1.2.2.1.2.2.1.1.2	0.103053435114504	.	104600001	104760000	#0000FF	1	0.125
chr1	104760001	105160000	B.2.2.2.2.1.1.2.1	0.0165394402035623	.	104760001	105160000	#0000FF	1	0.125
chr1	105160001	105400000	B.2.2.1.1.2.2.1.2.2.1.2	0.101781170483461	.	105160001	105400000	#0000FF	1	0.125
chr1	105400001	106320000	B.2.2.2.2.2.2.1.1	0.00381679389312977	.	105400001	106320000	#0000FF	1	0.125
chr1	106320001	106480000	B.2.2.1.2.1.2.2.2.1.2	0.0763358778625954	.	106320001	106480000	#0000FF	1	0.125
chr1	106480001	107560000	B.2.2.2.2.2.2.2	0.00127226463104326	.	106480001	107560000	#0000FF	1	0.125
chr1	107560001	107960000	B.2.1.2.2.1.2.2.2.1	0.156488549618321	.	107560001	107960000	#4848FF	1	0.25
chr1	107960001	108120000	B.1.2.1.1.1.2.1.1.1	0.389312977099237	.	107960001	108120000	#9191FF	1	0.375
chr1	108120001	108320000	A.1.2.2.1.1.2.1.2.2	0.753180661577608	.	108120001	108320000	#FF4848	1	0.875
chr1	108320001	108520000	A.1.1.1.2.1.2.2.1.2	0.960559796437659	.	108320001	108520000	#FF0000	1	1
chr1	108520001	108920000	A.1.2.2.1.2.2.2.1.1	0.731552162849873	.	108520001	108920000	#FF4848	1	0.875
chr1	108960001	109000000	A.1.2.2.1.2.2.2.1.1	0.731552162849873	.	108960001	109000000	#FF4848	1	0.875
chr1	109000001	109680000	A.1.1.1.1.1.1.2	0.997455470737914	.	109000001	109680000	#FF0000	1	1
chr1	109680001	110000000	A.1.1.2.1.1.1.1.1.1	0.93765903307888	.	109680001	110000000	#FF0000	1	1
chr1	110000001	110320000	A.1.1.1.2.1.1.1.1.2.1	0.978371501272265	.	110000001	110320000	#FF0000	1	1
chr1	110320001	110640000	A.1.1.2.1.1.1.1.1.2	0.936386768447837	.	110320001	110640000	#FF0000	1	1
chr1	110640001	111040000	A.1.1.2.2.1.1.1.2.1	0.899491094147583	.	110640001	111040000	#FF0000	1	1
chr1	111040001	111520000	A.1.2.2.1.2.2.2.2	0.7264631043257	.	111040001	111520000	#FF4848	1	0.875
chr1	111520001	111680000	B.1.1.2.2.2.2.2.1.2	0.398218829516539	.	111520001	111680000	#DADAFF	1	0.5
chr1	111680001	111960000	A.2.2.2.2.2.1.2.1.2.2	0.49236641221374	.	111680001	111960000	#FFDADA	1	0.625
chr1	111960001	112320000	A.1.1.2.2.2.2.1.2.1.1	0.877862595419847	.	111960001	112320000	#FF0000	1	1
chr1	112320001	112560000	B.1.2.2.1.1.1.1.2	0.33206106870229	.	112320001	112560000	#9191FF	1	0.375
chr1	112560001	112840000	B.2.2.1.2.2.1.1.2.2	0.0687022900763359	.	112560001	112840000	#0000FF	1	0.125
chr1	112840001	113160000	A.2.2.2.1.2.2.2.1.1	0.519083969465649	.	112840001	113160000	#FFDADA	1	0.625
chr1	113160001	113280000	A.1.2.1.2.1.1.2.2.1	0.810432569974555	.	113160001	113280000	#FF4848	1	0.875
chr1	113280001	113440000	A.2.2.2.1.2.2.2.2.2	0.515267175572519	.	113280001	113440000	#FFDADA	1	0.625
chr1	113440001	113720000	A.2.2.2.1.2.2.2.1.2	0.517811704834606	.	113440001	113720000	#FFDADA	1	0.625
chr1	113720001	114000000	B.1.2.2.2.2.1.1.1.1	0.28498727735369	.	113720001	114000000	#9191FF	1	0.375
chr1	114000001	114200000	B.2.1.1.2.2.1.1.1	0.211195928753181	.	114000001	114200000	#4848FF	1	0.25
chr1	114200001	114520000	A.1.1.2.2.2.2.2.1.2.1	0.872773536895674	.	114200001	114520000	#FF0000	1	1
chr1	114520001	114840000	A.2.2.2.2.2.1.2.1.2.1	0.493638676844784	.	114520001	114840000	#FFDADA	1	0.625
chr1	114840001	115080000	A.1.2.2.1.2.1.1.1.1	0.749363867684478	.	114840001	115080000	#FF4848	1	0.875
chr1	115080001	115320000	A.2.1.1.1.1.2.2	0.688295165394402	.	115080001	115320000	#FF9191	1	0.75
chr1	115320001	115560000	B.2.1.1.1.1.1.2.2.2.2	0.255725190839695	.	115320001	115560000	#4848FF	1	0.25
chr1	115560001	115680000	A.2.2.1.2.1.2.2.1	0.553435114503817	.	115560001	115680000	#FFDADA	1	0.625
chr1	115680001	116000000	B.2.2.1.1.2.1.1.2.1	0.114503816793893	.	115680001	116000000	#0000FF	1	0.125
chr1	116000001	116160000	B.1.2.2.1.1.2.1.1.1.2.1	0.326972010178117	.	116000001	116160000	#9191FF	1	0.375
chr1	116160001	116640000	B.1.1.2.1.1.2.2	0.418575063613232	.	116160001	116640000	#DADAFF	1	0.5
chr1	116640001	116880000	B.1.2.1.1.1.2.1.1.2	0.388040712468193	.	116640001	116880000	#9191FF	1	0.375
chr1	116880001	117040000	A.2.2.1.2.2.2.2	0.536895674300254	.	116880001	117040000	#FFDADA	1	0.625
chr1	117040001	117680000	A.2.1.1.2.1.2.1.1	0.66793893129771	.	117040001	117680000	#FF9191	1	0.75
chr1	117680001	117880000	B.2.1.1.2.2.2.1.1	0.199745547073791	.	117680001	117880000	#4848FF	1	0.25
chr1	117880001	118080000	A.2.2.2.2.1.2.2.2	0.497455470737913	.	117880001	118080000	#FFDADA	1	0.625
chr1	118080001	118240000	A.2.2.2.2.2.1.2.2	0.491094147582697	.	118080001	118240000	#FFDADA	1	0.625
chr1	118240001	118520000	B.1.2.2.1.1.2.1.1.1.1	0.32824427480916	.	118240001	118520000	#9191FF	1	0.375
chr1	118520001	118800000	B.2.2.1.1.2.2.2.2	0.0954198473282443	.	118520001	118800000	#0000FF	1	0.125
chr1	118800001	119480000	B.2.2.2.2.2.2.1.2	0.00254452926208651	.	118800001	119480000	#0000FF	1	0.125
chr1	119480001	119640000	B.2.1.1.1.1.2.2.1	0.250636132315522	.	119480001	119640000	#4848FF	1	0.25
chr1	119640001	120080000	B.2.2.1.2.2.1.1.1	0.0737913486005089	.	119640001	120080000	#0000FF	1	0.125
chr1	120080001	120520000	A.2.1.1.2.1.2.2	0.665394402035623	.	120080001	120520000	#FF9191	1	0.75
chr1	120520001	120720000	A.1.1.2.1.2.2.2.2	0.903307888040712	.	120520001	120720000	#FF0000	1	1
chr1	120720001	120960000	A.2.2.2.1.1.1.1.2.2	0.531806615776081	.	120720001	120960000	#FFDADA	1	0.625
chr1	121080001	121160000	A.2.2.2.1.1.1.1.2.2	0.531806615776081	.	121080001	121160000	#FFDADA	1	0.625
chr1	121160001	121400000	B.2.1.1.1.1.1.2.2.2.1	0.256997455470738	.	121160001	121400000	#4848FF	1	0.25
chr1	121480001	121520000	B.2.1.1.1.1.1.2.2.2.1	0.256997455470738	.	121480001	121520000	#4848FF	1	0.25
chr1	142520001	142680000	B.1.2.2.1.2.1.1.2	0.312977099236641	.	142520001	142680000	#9191FF	1	0.375
chr1	142760001	142840000	B.1.2.2.1.2.1.1.2	0.312977099236641	.	142760001	142840000	#9191FF	1	0.375
chr1	143120001	143320000	B.2.2.1.2.1.1.1.1	0.094147582697201	.	143120001	143320000	#0000FF	1	0.125
chr1	143400001	143440000	B.1.2.1.1.2.1.1.2	0.374045801526718	.	143400001	143440000	#9191FF	1	0.375
chr1	143480001	143560000	B.1.2.1.1.2.1.1.2	0.374045801526718	.	143480001	143560000	#9191FF	1	0.375
chr1	143640001	143680000	A.2.2.1.1.1.2.1.2	0.592875318066158	.	143640001	143680000	#FFDADA	1	0.625
chr1	143720001	143800000	A.2.2.1.1.1.2.1.2	0.592875318066158	.	143720001	143800000	#FFDADA	1	0.625
chr1	143840001	144120000	A.2.2.1.1.1.2.1.2	0.592875318066158	.	143840001	144120000	#FFDADA	1	0.625
chr1	144440001	144720000	A.2.1.1.2.2.1.1	0.66412213740458	.	144440001	144720000	#FF9191	1	0.75
chr1	144800001	145120000	A.1.1.1.2.1.2.2.1.1	0.961832061068702	.	144800001	145120000	#FF0000	1	1
chr1	145120001	145400000	A.1.1.2.1.1.1.2.2.2	0.928753180661578	.	145120001	145400000	#FF0000	1	1
chr1	145400001	145640000	A.1.1.1.1.1.2.2.1	0.993638676844784	.	145400001	145640000	#FF0000	1	1
chr1	145640001	145840000	A.2.1.2.1.1.2.1	0.650127226463104	.	145640001	145840000	#FF9191	1	0.75
chr1	145960001	146040000	A.2.1.2.1.1.2.1	0.650127226463104	.	145960001	146040000	#FF9191	1	0.75
chr1	146320001	146400000	A.2.2.1.1.1.2.2.2.1.2.1.1	0.589058524173028	.	146320001	146400000	#FFDADA	1	0.625
chr1	146440001	146760000	A.2.2.1.1.1.2.2.2.1.2.1.1	0.589058524173028	.	146440001	146760000	#FFDADA	1	0.625
chr1	146760001	146960000	B.1.2.2.1.1.2.1.1.2	0.323155216284987	.	146760001	146960000	#9191FF	1	0.375
chr1	146960001	147160000	A.2.1.2.1.1.2.2.2	0.647582697201018	.	146960001	147160000	#FF9191	1	0.75
chr1	147160001	147440000	A.2.2.1.1.1.2.2.2.2.1	0.585241730279898	.	147160001	147440000	#FFDADA	1	0.625
chr1	147520001	147560000	A.2.2.1.1.1.2.2.2.2.1	0.585241730279898	.	147520001	147560000	#FFDADA	1	0.625
chr1	147680001	147840000	A.2.2.1.1.1.2.2.2.2.1	0.585241730279898	.	147680001	147840000	#FFDADA	1	0.625
chr1	147920001	148040000	A.2.1.2.2.1.1.2.2.1.1	0.620865139949109	.	147920001	148040000	#FF9191	1	0.75
chr1	148160001	148280000	A.2.2.1.1.1.2.2.2.1.2.1.2	0.587786259541985	.	148160001	148280000	#FFDADA	1	0.625
chr1	148320001	148360000	A.2.2.1.1.1.2.2.2.1.2.1.2	0.587786259541985	.	148320001	148360000	#FFDADA	1	0.625
chr1	148480001	148680000	B.1.1.1.1.1.2.1.2	0.470737913486005	.	148480001	148680000	#DADAFF	1	0.5
chr1	148760001	148840000	B.1.1.1.1.1.2.1.2	0.470737913486005	.	148760001	148840000	#DADAFF	1	0.5
chr1	148840001	148960000	B.2.2.1.1.2.1.2.1.2	0.110687022900763	.	148840001	148960000	#0000FF	1	0.125
chr1	149000001	149200000	B.2.2.1.1.2.1.2.1.2	0.110687022900763	.	149000001	149200000	#0000FF	1	0.125
chr1	149200001	149480000	B.1.1.1.1.1.2.2.2.2	0.465648854961832	.	149200001	149480000	#DADAFF	1	0.5
chr1	149560001	149760000	A.1.2.2.1.2.2.1.1.1	0.736641221374046	.	149560001	149760000	#FF4848	1	0.875
chr1	149760001	150200000	A.1.1.1.1.2.2.1.2.2	0.986005089058524	.	149760001	150200000	#FF0000	1	1
chr1	150200001	150520000	A.1.1.1.1.2.2.1.2.1	0.987277353689567	.	150200001	150520000	#FF0000	1	1
chr1	150520001	150960000	A.1.1.1.1.1.2.1.2	0.994910941475827	.	150520001	150960000	#FF0000	1	1
chr1	150960001	151240000	A.1.1.1.2.1.1.2.1.1	0.973282442748092	.	150960001	151240000	#FF0000	1	1
chr1	151240001	151440000	A.1.1.1.2.2.1.1.2.1	0.954198473282443	.	151240001	151440000	#FF0000	1	1
chr1	151440001	151840000	A.1.1.1.2.1.2.1.2.1.1	0.965648854961832	.	151440001	151840000	#FF0000	1	1
chr1	151840001	152040000	A.1.2.1.1.1.1.2.1.2.1	0.865139949109415	.	151840001	152040000	#FF4848	1	0.875
chr1	152040001	152160000	B.1.1.1.1.1.2.1.1.1	0.473282442748092	.	152040001	152160000	#DADAFF	1	0.5
chr1	152160001	152400000	B.2.1.2.2.1.1.2.2	0.162849872773537	.	152160001	152400000	#4848FF	1	0.25
chr1	152400001	152520000	B.1.2.1.2.2.2.2.1	0.33587786259542	.	152400001	152520000	#9191FF	1	0.375
chr1	152520001	152920000	B.2.2.1.2.2.1.2.2	0.0648854961832061	.	152520001	152920000	#0000FF	1	0.125
chr1	152920001	153200000	B.2.2.1.2.2.1.2.1.2	0.0661577608142494	.	152920001	153200000	#0000FF	1	0.125
chr1	153200001	153480000	A.2.2.1.1.1.2.2.2.1.1	0.590330788804071	.	153200001	153480000	#FFDADA	1	0.625
chr1	153480001	153760000	A.1.1.1.2.1.2.1.2.1.2	0.964376590330789	.	153480001	153760000	#FF0000	1	1
chr1	153760001	153960000	A.1.1.1.2.2.1.1.1.1	0.956743002544529	.	153760001	153960000	#FF0000	1	1
chr1	153960001	154120000	A.1.2.2.2.1.2.1.1	0.712468193384224	.	153960001	154120000	#FF4848	1	0.875
chr1	154120001	154520000	A.1.1.1.1.2.2.1.1.1	0.989821882951654	.	154120001	154520000	#FF0000	1	1
chr1	154520001	154920000	A.1.1.1.1.2.2.2.2.2	0.980916030534351	.	154520001	154920000	#FF0000	1	1
chr1	154920001	155160000	A.1.1.1.2.1.1.2.1.2.1	0.972010178117048	.	154920001	155160000	#FF0000	1	1
chr1	155160001	155600000	A.1.1.1.1.1.2.1.1	0.99618320610687	.	155160001	155600000	#FF0000	1	1
chr1	155600001	155800000	A.1.1.2.1.1.2.2.1.2	0.921119592875318	.	155600001	155800000	#FF0000	1	1
chr1	155800001	156040000	A.1.1.1.2.2.2.2.2	0.938931297709924	.	155800001	156040000	#FF0000	1	1
chr1	156040001	156320000	A.1.1.1.2.1.1.2.1.2.2	0.970737913486005	.	156040001	156320000	#FF0000	1	1
chr1	156320001	156600000	A.1.1.1.1.2.2.2.2.1.2	0.982188295165394	.	156320001	156600000	#FF0000	1	1
chr1	156600001	156920000	A.1.1.1.1.2.2.2.2.1.1	0.983460559796438	.	156600001	156920000	#FF0000	1	1
chr1	156920001	157160000	A.1.2.1.2.2.1.1.2.1	0.793893129770992	.	156920001	157160000	#FF4848	1	0.875
chr1	157160001	157320000	B.1.1.1.1.2.1.1.1.1	0.464376590330789	.	157160001	157320000	#DADAFF	1	0.5
chr1	157320001	157480000	A.2.1.1.2.2.2.1.2	0.657760814249364	.	157320001	157480000	#FF9191	1	0.75
chr1	157480001	157920000	A.2.2.1.1.2.2.1.1	0.573791348600509	.	157480001	157920000	#FFDADA	1	0.625
chr1	157920001	158120000	A.2.1.2.2.1.1.2.2.2	0.618320610687023	.	157920001	158120000	#FF9191	1	0.75
chr1	158120001	158320000	B.1.1.1.1.2.2.1.2	0.454198473282443	.	158120001	158320000	#DADAFF	1	0.5
chr1	158320001	158560000	B.1.2.2.2.2.2.1.1	0.278625954198473	.	158320001	158560000	#9191FF	1	0.375
chr1	158560001	158960000	B.1.2.2.1.2.2.2.2.1	0.297709923664122	.	158560001	158960000	#9191FF	1	0.375
chr1	158960001	159200000	A.2.1.2.2.2.2.1.2.2	0.603053435114504	.	158960001	159200000	#FF9191	1	0.75
chr1	159200001	159720000	B.2.1.2.2.1.1.1.1	0.16793893129771	.	159200001	159720000	#4848FF	1	0.25
chr1	159720001	160040000	A.1.2.1.1.1.1.2.1.2.2	0.863867684478371	.	159720001	160040000	#FF4848	1	0.875
chr1	160040001	160160000	A.1.2.1.1.1.1.2.1.1.2	0.866412213740458	.	160040001	160160000	#FF4848	1	0.875
chr1	160160001	160360000	A.1.1.1.2.1.2.1.2.2	0.963104325699746	.	160160001	160360000	#FF0000	1	1
chr1	160360001	160600000	A.1.1.2.1.2.1.1.2.1	0.914758269720102	.	160360001	160600000	#FF0000	1	1
chr1	160600001	160960000	A.1.1.2.1.1.1.1.2.2	0.933842239185751	.	160600001	160960000	#FF0000	1	1
chr1	160960001	161160000	A.1.1.1.1.1.2.2.2	0.99236641221374	.	160960001	161160000	#FF0000	1	1
chr1	161160001	161440000	A.1.1.1.2.1.1.1.1.2.2	0.977099236641221	.	161160001	161440000	#FF0000	1	1
chr1	161440001	161760000	A.1.1.2.1.2.1.1.1.1	0.917302798982188	.	161440001	161760000	#FF0000	1	1
chr1	161760001	162040000	A.1.2.1.2.1.1.2.1.1.2.2.2	0.812977099236641	.	161760001	162040000	#FF4848	1	0.875
chr1	162040001	162280000	B.2.1.1.1.1.2.2.2.2.2	0.246819338422392	.	162040001	162280000	#4848FF	1	0.25
chr1	162280001	162600000	B.1.1.1.1.1.2.2.2.1.2	0.466921119592875	.	162280001	162600000	#DADAFF	1	0.5
chr1	162600001	162840000	B.2.1.1.1.1.2.1.2.2	0.251908396946565	.	162600001	162840000	#4848FF	1	0.25
chr1	162840001	163360000	B.2.2.1.2.2.2.1.2.2.1	0.0521628498727735	.	162840001	163360000	#0000FF	1	0.125
chr1	163360001	163600000	B.2.2.1.2.2.2.1.2.1.1.1	0.0559796437659033	.	163360001	163600000	#0000FF	1	0.125
chr1	163600001	163960000	B.2.2.2.1.1.2.2.2.1	0.0305343511450382	.	163600001	163960000	#0000FF	1	0.125
chr1	163960001	164520000	B.2.2.2.1.2.2.1	0.0203562340966921	.	163960001	164520000	#0000FF	1	0.125
chr1	164520001	164720000	A.2.2.1.2.1.2.1.1.2	0.557251908396947	.	164520001	164720000	#FFDADA	1	0.625
chr1	164720001	165120000	B.2.2.1.1.1.1.2.2	0.131043256997455	.	164720001	165120000	#0000FF	1	0.125
chr1	165120001	165280000	B.2.2.1.1.1.2.2.1.2.1	0.124681933842239	.	165120001	165280000	#0000FF	1	0.125
chr1	165280001	165560000	B.2.1.2.1.1.1.1	0.195928753180662	.	165280001	165560000	#4848FF	1	0.25
chr1	165560001	165920000	A.2.2.1.2.2.1.1.2	0.549618320610687	.	165560001	165920000	#FFDADA	1	0.625
chr1	165920001	166160000	B.2.2.1.2.2.2.1.2.2.2	0.0508905852417303	.	165920001	166160000	#0000FF	1	0.125
chr1	166160001	166400000	B.2.2.2.1.1.2.1.1	0.0368956743002544	.	166160001	166400000	#0000FF	1	0.125
chr1	166400001	166640000	B.2.1.2.1.2.2.2.2.1	0.170483460559796	.	166400001	166640000	#4848FF	1	0.25
chr1	166640001	166800000	B.1.2.1.1.2.2.2.1.2	0.358778625954198	.	166640001	166800000	#9191FF	1	0.375
chr1	166800001	167040000	A.1.2.2.1.1.1.1.1.1.1.2	0.770992366412214	.	166800001	167040000	#FF4848	1	0.875
chr1	167040001	167520000	A.1.1.2.1.2.2.2.1.1	0.905852417302799	.	167040001	167520000	#FF0000	1	1
chr1	167520001	167720000	A.1.1.2.1.1.1.2.1.1	0.932569974554707	.	167520001	167720000	#FF0000	1	1
chr1	167720001	167880000	A.2.1.2.1.2.1.2.2.2	0.634860050890585	.	167720001	167880000	#FF9191	1	0.75
chr1	167880001	168200000	A.1.2.2.1.2.1.2.2.1	0.739185750636132	.	167880001	168200000	#FF4848	1	0.875
chr1	168200001	168600000	A.2.2.1.2.1.2.1.1.1	0.55852417302799	.	168200001	168600000	#FFDADA	1	0.625
chr1	168600001	169000000	B.2.1.2.2.1.1.1.2	0.166666666666667	.	168600001	169000000	#4848FF	1	0.25
chr1	169000001	169360000	A.2.1.2.1.2.1.1.1.2	0.645038167938931	.	169000001	169360000	#FF9191	1	0.75
chr1	169360001	169560000	A.2.1.2.1.2.1.2.2.1.2.1	0.637404580152672	.	169360001	169560000	#FF9191	1	0.75
chr1	169560001	169880000	A.2.1.1.1.2.1.2.1	0.681933842239186	.	169560001	169880000	#FF9191	1	0.75
chr1	169880001	170080000	B.1.1.2.1.2.1.2.1	0.416030534351145	.	169880001	170080000	#DADAFF	1	0.5
chr1	170080001	170400000	B.2.2.2.1.1.2.2.1.2	0.0318066157760814	.	170080001	170400000	#0000FF	1	0.125
chr1	170400001	170680000	B.2.1.1.2.1.2.1.1.2.2	0.225190839694656	.	170400001	170680000	#4848FF	1	0.25
chr1	170680001	170960000	B.2.2.1.2.2.2.1.2.1.1.2	0.0547073791348601	.	170680001	170960000	#0000FF	1	0.125
chr1	170960001	171200000	B.2.2.1.1.1.2.2.1.1.2	0.125954198473282	.	170960001	171200000	#0000FF	1	0.125
chr1	171200001	171440000	B.2.1.1.1.1.2.1.2.1	0.253180661577608	.	171200001	171440000	#4848FF	1	0.25
chr1	171440001	171560000	A.1.2.2.1.1.1.2.1.1	0.764631043256997	.	171440001	171560000	#FF4848	1	0.875
chr1	171560001	171800000	A.2.1.2.1.2.1.2.1.2	0.639949109414758	.	171560001	171800000	#FF9191	1	0.75
chr1	171800001	171960000	A.2.2.2.2.1.1.2.2.2.2	0.505089058524173	.	171800001	171960000	#FFDADA	1	0.625
chr1	171960001	172400000	A.2.2.2.1.1.2.1.1	0.529262086513995	.	171960001	172400000	#FFDADA	1	0.625
chr1	172400001	172480000	A.2.2.1.2.2.1.2.2.1	0.545801526717557	.	172400001	172480000	#FFDADA	1	0.625
chr1	172480001	172680000	A.2.1.2.1.2.1.2.2.1.1	0.638676844783715	.	172480001	172680000	#FF9191	1	0.75
chr1	172680001	172960000	A.2.2.1.2.1.1.1.1	0.564885496183206	.	172680001	172960000	#FFDADA	1	0.625
chr1	172960001	173120000	B.1.1.2.1.2.1.1	0.417302798982188	.	172960001	173120000	#DADAFF	1	0.5
chr1	173120001	173240000	A.2.2.1.2.2.1.2.2.2.2	0.543256997455471	.	173120001	173240000	#FFDADA	1	0.625
chr1	173240001	173360000	B.1.1.2.2.2.2.1.2	0.400763358778626	.	173240001	173360000	#DADAFF	1	0.5
chr1	173360001	173480000	A.2.2.1.2.2.1.2.1.2	0.5470737913486	.	173360001	173480000	#FFDADA	1	0.625
chr1	173480001	173760000	B.1.2.1.1.2.2.1.1.2	0.365139949109415	.	173480001	173760000	#9191FF	1	0.375
chr1	173760001	174000000	A.1.2.1.2.1.1.1	0.818066157760814	.	173760001	174000000	#FF4848	1	0.875
chr1	174000001	174240000	A.2.2.2.2.1.1.2.2.2.1	0.506361323155216	.	174000001	174240000	#FFDADA	1	0.625
chr1	174240001	174680000	B.2.1.2.2.2.1.2.1	0.152671755725191	.	174240001	174680000	#4848FF	1	0.25
chr1	174680001	175000000	A.2.2.2.1.1.1.2	0.530534351145038	.	174680001	175000000	#FFDADA	1	0.625
chr1	175000001	175320000	B.1.2.1.1.1.2.2.2.1.1	0.381679389312977	.	175000001	175320000	#9191FF	1	0.375
chr1	175320001	175600000	B.2.1.2.1.1.1.2	0.194656488549618	.	175320001	175600000	#4848FF	1	0.25
chr1	175600001	175880000	B.2.2.1.1.1.1.2.1.2.2	0.132315521628499	.	175600001	175880000	#0000FF	1	0.125
chr1	175880001	176200000	B.1.1.1.1.1.1.1.1.2	0.482188295165394	.	175880001	176200000	#DADAFF	1	0.5
chr1	176200001	176800000	B.2.2.2.2.1.2.2.1.1	0.0101781170483461	.	176200001	176800000	#0000FF	1	0.125
chr1	176800001	176960000	B.2.2.1.1.1.2.2.1.2.2	0.123409669211196	.	176800001	176960000	#0000FF	1	0.125
chr1	176960001	177400000	B.2.2.2.2.1.2.1.1.2	0.0127226463104326	.	176960001	177400000	#0000FF	1	0.125
chr1	177400001	177960000	B.2.2.2.2.1.2.2.2	0.00763358778625954	.	177400001	177960000	#0000FF	1	0.125
chr1	177960001	178160000	B.1.2.1.1.2.2.2.2.1.2	0.356234096692112	.	177960001	178160000	#9191FF	1	0.375
chr1	178160001	178440000	B.2.1.1.1.1.1.1.1.2	0.268447837150127	.	178160001	178440000	#4848FF	1	0.25
chr1	178440001	178680000	B.1.2.2.1.1.2.2.2.2	0.316793893129771	.	178440001	178680000	#9191FF	1	0.375
chr1	178680001	178800000	B.1.1.1.2.2.2.1.1.1	0.433842239185751	.	178680001	178800000	#DADAFF	1	0.5
chr1	178800001	178960000	B.1.2.1.1.2.2.2.2.2	0.354961832061069	.	178800001	178960000	#9191FF	1	0.375
chr1	178960001	179360000	A.2.1.2.1.2.2.2.2	0.629770992366412	.	178960001	179360000	#FF9191	1	0.75
chr1	179360001	179640000	B.2.2.1.2.1.1.1.2.1.1.2	0.0916030534351145	.	179360001	179640000	#0000FF	1	0.125
chr1	179640001	179840000	B.1.1.1.2.2.2.1.2.1	0.431297709923664	.	179640001	179840000	#DADAFF	1	0.5
chr1	179840001	180080000	A.1.2.1.1.1.2.1.1	0.861323155216285	.	179840001	180080000	#FF4848	1	0.875
chr1	180080001	180240000	A.2.1.2.1.2.1.2.1.1	0.641221374045801	.	180080001	180240000	#FF9191	1	0.75
chr1	180240001	180440000	B.1.1.1.2.2.2.1.2.2	0.430025445292621	.	180240001	180440000	#DADAFF	1	0.5
chr1	180440001	180840000	B.1.1.2.1.2.1.2.2	0.414758269720102	.	180440001	180840000	#DADAFF	1	0.5
chr1	180840001	181160000	A.1.2.1.2.1.1.2.1.1.1	0.816793893129771	.	180840001	181160000	#FF4848	1	0.875
chr1	181160001	181480000	B.2.2.1.1.1.1.2.1.2.1	0.133587786259542	.	181160001	181480000	#0000FF	1	0.125
chr1	181480001	181960000	B.2.2.2.2.1.2.1.1.1	0.0139949109414758	.	181480001	181960000	#0000FF	1	0.125
chr1	181960001	182400000	B.1.2.2.1.1.2.2.1.1	0.320610687022901	.	181960001	182400000	#9191FF	1	0.375
chr1	182400001	182520000	B.2.1.1.2.1.2.1.2.2.2.2	0.21882951653944	.	182400001	182520000	#4848FF	1	0.25
chr1	182520001	182760000	B.1.2.1.1.1.2.2.2.1.2.2	0.379134860050891	.	182520001	182760000	#9191FF	1	0.375
chr1	182760001	183040000	A.2.2.1.2.1.2.2.2	0.552162849872774	.	182760001	183040000	#FFDADA	1	0.625
chr1	183040001	183400000	B.1.2.2.1.1.2.2.1.2	0.319338422391858	.	183040001	183400000	#9191FF	1	0.375
chr1	183400001	183640000	A.1.2.2.1.1.1.2.2.2.2	0.759541984732824	.	183400001	183640000	#FF4848	1	0.875
chr1	183640001	183760000	B.1.2.1.1.1.2.2.1.2	0.38295165394402	.	183640001	183760000	#9191FF	1	0.375
chr1	183760001	183960000	A.2.2.1.2.1.2.1.2.2	0.55470737913486	.	183760001	183960000	#FFDADA	1	0.625
chr1	183960001	184320000	B.1.1.2.1.2.2.2.1	0.412213740458015	.	183960001	184320000	#DADAFF	1	0.5
chr1	184320001	184680000	A.2.2.2.1.1.1.1.2.1.1	0.534351145038168	.	184320001	184680000	#FFDADA	1	0.625
chr1	184680001	185000000	A.1.2.2.1.2.1.2.2.2	0.737913486005089	.	184680001	185000000	#FF4848	1	0.875
chr1	185000001	185160000	A.2.1.1.1.2.1.1.1.1.1	0.687022900763359	.	185000001	185160000	#FF9191	1	0.75
chr1	185160001	185320000	A.2.1.2.1.2.2.2.1	0.631043256997455	.	185160001	185320000	#FF9191	1	0.75
chr1	185320001	185720000	B.1.1.1.2.1.1.2.2.2	0.444020356234097	.	185320001	185720000	#DADAFF	1	0.5
chr1	185720001	186280000	B.2.1.1.2.1.2.1.1.2.1	0.2264631043257	.	185720001	186280000	#4848FF	1	0.25
chr1	186280001	186400000	A.1.2.2.1.2.1.2.1	0.740458015267176	.	186280001	186400000	#FF4848	1	0.875
chr1	186400001	186560000	A.2.2.2.1.1.2.2.2	0.525445292620865	.	186400001	186560000	#FFDADA	1	0.625
chr1	186560001	187040000	A.2.1.2.1.2.1.1.1.1	0.646310432569975	.	186560001	187040000	#FF9191	1	0.75
chr1	187040001	187320000	B.2.1.1.2.1.2.2.2.1	0.216284987277354	.	187040001	187320000	#4848FF	1	0.25
chr1	187320001	187800000	B.2.2.1.2.1.1.2.1	0.0865139949109415	.	187320001	187800000	#0000FF	1	0.125
chr1	187800001	188160000	B.2.2.1.1.1.1.1.1.2	0.141221374045802	.	187800001	188160000	#0000FF	1	0.125
chr1	188160001	188440000	B.2.1.1.2.1.2.2.2.2.1	0.21501272264631	.	188160001	188440000	#4848FF	1	0.25
chr1	188440001	188720000	B.2.1.2.2.2.1.2.2	0.151399491094148	.	188440001	188720000	#4848FF	1	0.25
chr1	188720001	189240000	B.2.2.1.2.1.1.1.2.2	0.0877862595419847	.	188720001	189240000	#0000FF	1	0.125
chr1	189240001	189720000	B.2.2.1.2.1.1.2.2	0.0852417302798982	.	189240001	189720000	#0000FF	1	0.125
chr1	189720001	190000000	B.2.2.1.1.1.2.2.2.2	0.119592875318066	.	189720001	190000000	#0000FF	1	0.125
chr1	190000001	190200000	B.2.2.1.1.1.1.1.1.1	0.142493638676845	.	190000001	190200000	#0000FF	1	0.125
chr1	190200001	190400000	B.2.1.1.2.1.2.2.1	0.217557251908397	.	190200001	190400000	#4848FF	1	0.25
chr1	190400001	190680000	B.2.1.1.2.1.2.2.2.2.2.1	0.213740458015267	.	190400001	190680000	#4848FF	1	0.25
chr1	190680001	190880000	B.2.1.1.2.1.1.2.2	0.229007633587786	.	190680001	190880000	#4848FF	1	0.25
chr1	190880001	191240000	B.2.1.1.1.1.1.1.2.2.1	0.265903307888041	.	190880001	191240000	#4848FF	1	0.25
chr1	191240001	191440000	B.1.2.2.2.2.2.1.2.1	0.27735368956743	.	191240001	191440000	#9191FF	1	0.375
chr1	191440001	191720000	B.1.2.2.1.2.1.2.2.2	0.307888040712468	.	191440001	191720000	#9191FF	1	0.375
chr1	191720001	192040000	B.1.2.1.1.1.1.1.1	0.39440203562341	.	191720001	192040000	#9191FF	1	0.375
chr1	192040001	192200000	A.2.2.2.1.1.2.1.2	0.527989821882952	.	192040001	192200000	#FFDADA	1	0.625
chr1	192200001	192440000	B.1.2.1.1.1.1.1.2.2	0.391857506361323	.	192200001	192440000	#9191FF	1	0.375
chr1	192440001	192600000	A.1.2.2.1.1.1.1.2.2	0.765903307888041	.	192440001	192600000	#FF4848	1	0.875
chr1	192600001	192760000	B.1.1.1.1.1.1.1.2.1.2	0.479643765903308	.	192600001	192760000	#DADAFF	1	0.5
chr1	192760001	193000000	A.2.2.1.2.1.1.1.2	0.563613231552163	.	192760001	193000000	#FFDADA	1	0.625
chr1	193000001	193080000	A.2.1.1.1.2.1.1.1.1.2	0.685750636132316	.	193000001	193080000	#FF9191	1	0.75
chr1	193080001	193360000	A.2.2.1.2.2.1.2.1.1	0.548346055979644	.	193080001	193360000	#FFDADA	1	0.625
chr1	193360001	193760000	B.1.1.1.2.1.1.2.1.2	0.446564885496183	.	193360001	193760000	#DADAFF	1	0.5
chr1	193760001	193920000	B.2.1.1.1.1.1.1.2.2.2	0.264631043256997	.	193760001	193920000	#4848FF	1	0.25
chr1	193920001	194160000	B.1.2.2.1.2.1.2.1.2	0.310432569974555	.	193920001	194160000	#9191FF	1	0.375
chr1	194160001	194280000	A.2.2.2.2.1.1.1.2.2	0.510178117048346	.	194160001	194280000	#FFDADA	1	0.625
chr1	194280001	194560000	B.2.1.1.2.1.1.2.1.2.1	0.231552162849873	.	194280001	194560000	#4848FF	1	0.25
chr1	194560001	194680000	B.2.1.1.1.1.1.1.2.1	0.267175572519084	.	194560001	194680000	#4848FF	1	0.25
chr1	194680001	195400000	B.2.2.1.1.1.2.1.1	0.129770992366412	.	194680001	195400000	#0000FF	1	0.125
chr1	195400001	195640000	B.2.1.1.2.1.1.2.1.2.2	0.23027989821883	.	195400001	195640000	#4848FF	1	0.25
chr1	195640001	195920000	B.1.1.1.2.1.1.2.1.1	0.447837150127226	.	195640001	195920000	#DADAFF	1	0.5
chr1	195920001	196080000	B.1.2.1.1.2.2.1.2.2.2	0.361323155216285	.	195920001	196080000	#9191FF	1	0.375
chr1	196080001	196280000	B.1.2.2.1.2.1.2.2.1	0.309160305343511	.	196080001	196280000	#9191FF	1	0.375
chr1	196280001	196560000	B.1.2.1.1.2.2.1.2.2.1	0.362595419847328	.	196280001	196560000	#9191FF	1	0.375
chr1	196560001	196720000	B.1.2.1.1.1.1.1.2.1	0.393129770992366	.	196560001	196720000	#9191FF	1	0.375
chr1	196720001	197080000	B.2.1.1.2.1.2.2.2.2.2.2	0.212468193384224	.	196720001	197080000	#4848FF	1	0.25
chr1	197080001	197440000	A.2.2.2.1.1.2.2.1	0.526717557251908	.	197080001	197440000	#FFDADA	1	0.625
chr1	197440001	197840000	A.2.1.1.1.2.1.1.2	0.683206106870229	.	197440001	197840000	#FF9191	1	0.75
chr1	197840001	198080000	A.2.1.2.1.2.1.1.2.2	0.642493638676845	.	197840001	198080000	#FF9191	1	0.75
chr1	198080001	198280000	A.1.2.1.1.1.2.1.2.1.1	0.860050890585242	.	198080001	198280000	#FF4848	1	0.875
chr1	198280001	198680000	A.1.2.1.2.1.2.2.1	0.797709923664122	.	198280001	198680000	#FF4848	1	0.875
chr1	198680001	198920000	A.1.1.2.2.2.2.2.2	0.870229007633588	.	198680001	198920000	#FF0000	1	1
chr1	198920001	199240000	A.1.2.1.2.1.2.2.2	0.796437659033079	.	198920001	199240000	#FF4848	1	0.875
chr1	199240001	199560000	A.2.1.2.2.2.1.2.1.2	0.608142493638677	.	199240001	199560000	#FF9191	1	0.75
chr1	199560001	199960000	A.2.2.1.1.1.2.2.1	0.591603053435115	.	199560001	199960000	#FFDADA	1	0.625
chr1	199960001	200520000	A.1.2.2.1.1.2.2.1	0.751908396946565	.	199960001	200520000	#FF4848	1	0.875
chr1	200520001	200840000	A.1.2.1.1.1.2.1.2.2.1	0.857506361323155	.	200520001	200840000	#FF4848	1	0.875
chr1	200840001	201120000	A.1.2.1.2.2.1.1.1	0.795165394402036	.	200840001	201120000	#FF4848	1	0.875
chr1	201120001	201400000	A.1.2.2.2.2.1.2	0.698473282442748	.	201120001	201400000	#FF4848	1	0.875
chr1	201400001	201800000	A.1.1.1.2.2.1.2.1	0.950381679389313	.	201400001	201800000	#FF0000	1	1
chr1	201800001	202080000	A.1.1.2.2.1.1.1.1.1	0.902035623409669	.	201800001	202080000	#FF0000	1	1
chr1	202080001	202320000	A.1.1.2.1.1.1.1.2.1	0.935114503816794	.	202080001	202320000	#FF0000	1	1
chr1	202320001	202680000	A.1.1.2.2.1.1.2.1	0.896946564885496	.	202320001	202680000	#FF0000	1	1
chr1	202680001	203000000	A.1.1.1.1.2.2.1.1.2	0.988549618320611	.	202680001	203000000	#FF0000	1	1
chr1	203000001	203240000	A.1.1.2.2.1.1.1.1.2	0.900763358778626	.	203000001	203240000	#FF0000	1	1
chr1	203240001	203320000	A.1.2.1.1.2.1.2.1.2.1	0.838422391857506	.	203240001	203320000	#FF4848	1	0.875
chr1	203320001	203840000	A.1.1.1.2.1.1.1.2.2	0.974554707379135	.	203320001	203840000	#FF0000	1	1
chr1	203840001	204040000	A.2.1.1.2.2.2.1.1	0.659033078880407	.	203840001	204040000	#FF9191	1	0.75
chr1	204040001	204520000	A.1.1.1.1.1.1.1.2	0.998727735368957	.	204040001	204520000	#FF0000	1	1
chr1	204520001	204920000	A.2.1.1.2.1.1.1.1	0.673027989821883	.	204520001	204920000	#FF9191	1	0.75
chr1	204920001	205080000	A.1.2.1.2.2.1.1.2.2	0.792620865139949	.	204920001	205080000	#FF4848	1	0.875
chr1	205080001	205520000	A.1.1.1.2.1.1.1.1.1	0.979643765903308	.	205080001	205520000	#FF0000	1	1
chr1	205520001	205720000	A.1.1.1.2.2.1.1.1.2	0.955470737913486	.	205520001	205720000	#FF0000	1	1
chr1	205720001	205960000	A.1.1.2.2.1.1.2.2	0.895674300254453	.	205720001	205960000	#FF0000	1	1
chr1	206040001	206360000	A.1.2.1.1.1.1.2.2	0.862595419847328	.	206040001	206360000	#FF4848	1	0.875
chr1	206480001	206600000	A.2.1.2.2.2.2.1.1	0.60559796437659	.	206480001	206600000	#FF9191	1	0.75
chr1	206600001	206800000	A.1.1.1.2.2.1.1.2.2.2	0.951653944020356	.	206600001	206800000	#FF0000	1	1
chr1	206800001	207280000	A.1.1.1.2.1.1.1.2.1	0.975826972010178	.	206800001	207280000	#FF0000	1	1
chr1	207280001	207480000	A.2.1.2.2.2.1.2.1.1	0.60941475826972	.	207280001	207480000	#FF9191	1	0.75
chr1	207480001	207760000	A.1.2.2.1.2.2.1.1.2	0.735368956743003	.	207480001	207760000	#FF4848	1	0.875
chr1	207760001	207960000	A.1.2.2.1.1.1.1.1.2	0.768447837150127	.	207760001	207960000	#FF4848	1	0.875
chr1	207960001	208160000	A.1.1.1.2.2.1.2.2.2	0.947837150127226	.	207960001	208160000	#FF0000	1	1
chr1	208160001	208440000	A.2.1.1.2.1.1.1.2	0.67175572519084	.	208160001	208440000	#FF9191	1	0.75
chr1	208440001	208920000	B.2.1.2.2.1.1.2.1.1	0.165394402035623	.	208440001	208920000	#4848FF	1	0.25
chr1	208920001	209360000	B.2.2.1.2.2.1.2.1.1	0.0674300254452926	.	208920001	209360000	#0000FF	1	0.125
chr1	209360001	209480000	B.2.1.1.1.1.2.1.1	0.254452926208651	.	209360001	209480000	#4848FF	1	0.25
chr1	209480001	209720000	B.1.2.2.2.2.2.2.1	0.2735368956743	.	209480001	209720000	#9191FF	1	0.375
chr1	209720001	210040000	A.2.1.2.2.2.2.2	0.601781170483461	.	209720001	210040000	#FF9191	1	0.75
chr1	210040001	210160000	B.1.1.2.1.2.2.1	0.413486005089059	.	210040001	210160000	#DADAFF	1	0.5
chr1	210160001	210400000	B.2.1.1.2.1.2.1.2.1	0.223918575063613	.	210160001	210400000	#4848FF	1	0.25
chr1	210400001	210560000	B.1.1.1.2.2.2.2.1	0.428753180661578	.	210400001	210560000	#DADAFF	1	0.5
chr1	210560001	210800000	B.1.2.2.2.2.2.2.2.1	0.272264631043257	.	210560001	210800000	#9191FF	1	0.375
chr1	210800001	211280000	B.2.2.2.1.1.2.1.2.2	0.0343511450381679	.	210800001	211280000	#0000FF	1	0.125
chr1	211280001	211400000	B.1.2.1.1.2.2.2.1.1	0.360050890585242	.	211280001	211400000	#9191FF	1	0.375
chr1	211400001	211680000	A.1.2.2.1.1.1.2.2.1	0.762086513994911	.	211400001	211680000	#FF4848	1	0.875
chr1	211680001	211880000	A.1.2.1.2.1.1.2.1.1.2.1	0.815521628498728	.	211680001	211880000	#FF4848	1	0.875
chr1	211880001	212160000	A.2.1.1.1.2.2.2.1.1	0.676844783715013	.	211880001	212160000	#FF9191	1	0.75
chr1	212160001	212280000	A.1.2.1.2.1.1.2.1.2	0.811704834605598	.	212160001	212280000	#FF4848	1	0.875
chr1	212280001	212440000	A.1.2.2.1.2.2.2.1.2.1.2	0.729007633587786	.	212280001	212440000	#FF4848	1	0.875
chr1	212440001	212720000	A.1.1.2.1.2.2.2.1.2	0.904580152671756	.	212440001	212720000	#FF0000	1	1
chr1	212720001	212880000	A.1.1.2.1.2.1.1.1.2	0.916030534351145	.	212720001	212880000	#FF0000	1	1
chr1	212880001	213240000	A.1.1.2.2.2.1.2.1	0.88295165394402	.	212880001	213240000	#FF0000	1	1
chr1	213240001	213800000	B.2.2.1.1.1.1.1.2.1	0.139949109414758	.	213240001	213800000	#0000FF	1	0.125
chr1	213800001	214120000	B.2.2.1.2.2.2.1.2.1.2	0.0534351145038168	.	213800001	214120000	#0000FF	1	0.125
chr1	214120001	214360000	B.2.1.1.2.1.2.1.2.2.1.1	0.22264631043257	.	214120001	214360000	#4848FF	1	0.25
chr1	214360001	214560000	B.1.1.1.1.1.1.2.2.1	0.475826972010178	.	214360001	214560000	#DADAFF	1	0.5
chr1	214560001	214840000	A.2.2.2.1.1.1.1.2.1.2	0.533078880407125	.	214560001	214840000	#FFDADA	1	0.625
chr1	214840001	215200000	B.2.2.1.2.2.2.1.1.2.2.1	0.0585241730279898	.	214840001	215200000	#0000FF	1	0.125
chr1	215200001	215360000	B.2.1.2.1.2.2.2.1.1	0.173027989821883	.	215200001	215360000	#4848FF	1	0.25
chr1	215360001	215680000	B.2.2.1.2.2.2.1.1.1.2	0.0610687022900763	.	215360001	215680000	#0000FF	1	0.125
chr1	215680001	215800000	B.1.1.2.2.2.1.2	0.405852417302799	.	215680001	215800000	#DADAFF	1	0.5
chr1	215800001	216160000	B.2.2.1.2.1.1.1.2.1.2.1	0.0903307888040712	.	215800001	216160000	#0000FF	1	0.125
chr1	216160001	216440000	B.2.2.1.2.1.1.1.2.1.2.2	0.089058524173028	.	216160001	216440000	#0000FF	1	0.125
chr1	216440001	216720000	B.2.2.1.2.2.2.1.1.2.1	0.0597964376590331	.	216440001	216720000	#0000FF	1	0.125
chr1	216720001	216920000	B.2.1.1.1.1.1.1.1.1	0.269720101781171	.	216720001	216920000	#4848FF	1	0.25
chr1	216920001	217160000	B.2.2.1.1.1.1.1.2.2.2.1	0.137404580152672	.	216920001	217160000	#0000FF	1	0.125
chr1	217160001	217320000	B.1.2.1.1.2.2.1.1.1	0.366412213740458	.	217160001	217320000	#9191FF	1	0.375
chr1	217320001	217720000	B.2.2.1.1.1.2.2.2.1.2	0.120865139949109	.	217320001	217720000	#0000FF	1	0.125
chr1	217720001	217840000	B.1.2.2.1.2.1.1.1.1	0.315521628498728	.	217720001	217840000	#9191FF	1	0.375
chr1	217840001	218440000	B.2.2.2.1.1.2.2.1.1	0.0330788804071247	.	217840001	218440000	#0000FF	1	0.125
chr1	218440001	218720000	B.1.2.1.1.1.2.2.2.2.2	0.376590330788804	.	218440001	218720000	#9191FF	1	0.375
chr1	218720001	219280000	B.2.2.2.1.1.2.2.2.2	0.0292620865139949	.	218720001	219280000	#0000FF	1	0.125
chr1	219280001	219440000	B.1.2.2.2.2.2.1.2.2.2	0.274809160305344	.	219280001	219440000	#9191FF	1	0.375
chr1	219440001	219680000	B.2.2.1.1.1.2.2.2.1.1	0.122137404580153	.	219440001	219680000	#0000FF	1	0.125
chr1	219680001	220120000	B.2.2.1.2.1.1.1.2.1.1.1	0.0928753180661578	.	219680001	220120000	#0000FF	1	0.125
chr1	220120001	220360000	A.2.1.1.1.2.1.2.2.1	0.680661577608142	.	220120001	220360000	#FF9191	1	0.75
chr1	220360001	220480000	A.2.2.2.2.1.1.2.1	0.508905852417303	.	220360001	220480000	#FFDADA	1	0.625
chr1	220480001	220680000	B.2.2.1.1.1.1.1.2.2.2.2	0.136132315521628	.	220480001	220680000	#0000FF	1	0.125
chr1	220680001	220840000	B.2.1.1.2.1.1.1	0.234096692111959	.	220680001	220840000	#4848FF	1	0.25
chr1	220840001	221000000	B.1.1.1.1.1.1.2.2.2	0.474554707379135	.	220840001	221000000	#DADAFF	1	0.5
chr1	221000001	221400000	A.2.1.2.1.2.1.1.2.1	0.643765903307888	.	221000001	221400000	#FF9191	1	0.75
chr1	221400001	221600000	B.1.2.1.1.2.2.1.2.1	0.363867684478371	.	221400001	221600000	#9191FF	1	0.375
chr1	221600001	221840000	B.1.1.1.1.1.1.1.2.1.1	0.480916030534351	.	221600001	221840000	#DADAFF	1	0.5
chr1	221840001	222000000	A.1.2.1.1.1.2.1.2.2.2	0.856234096692112	.	221840001	222000000	#FF4848	1	0.875
chr1	222000001	222280000	A.2.2.2.2.1.1.1.1.1	0.513994910941476	.	222000001	222280000	#FFDADA	1	0.625
chr1	222280001	222760000	B.1.2.1.1.1.2.2.1.1	0.384223918575064	.	222280001	222760000	#9191FF	1	0.375
chr1	222760001	223000000	A.1.2.2.1.1.1.2.2.2.1	0.760814249363868	.	222760001	223000000	#FF4848	1	0.875
chr1	223000001	223240000	B.1.2.1.1.2.2.2.2.1.1	0.357506361323155	.	223000001	223240000	#9191FF	1	0.375
chr1	223240001	223360000	B.1.1.1.1.1.1.2.1	0.477099236641221	.	223240001	223360000	#DADAFF	1	0.5
chr1	223360001	223680000	B.2.1.2.2.1.1.2.1.2	0.16412213740458	.	223360001	223680000	#4848FF	1	0.25
chr1	223680001	223840000	B.1.1.2.2.2.1.1	0.407124681933842	.	223680001	223840000	#DADAFF	1	0.5
chr1	223840001	224280000	A.2.1.2.1.1.2.2.1	0.648854961832061	.	223840001	224280000	#FF9191	1	0.75
chr1	224280001	224640000	A.1.1.2.2.2.1.1	0.884223918575064	.	224280001	224640000	#FF0000	1	1
chr1	224640001	224840000	B.1.1.1.1.1.2.2.1	0.469465648854962	.	224640001	224840000	#DADAFF	1	0.5
chr1	224840001	225160000	B.2.1.2.1.2.2.2.2.2	0.169211195928753	.	224840001	225160000	#4848FF	1	0.25
chr1	225160001	225560000	B.1.2.2.2.2.2.1.2.2.1	0.276081424936387	.	225160001	225560000	#9191FF	1	0.375
chr1	225560001	225960000	A.1.2.2.1.2.2.2.1.2.1.1	0.73027989821883	.	225560001	225960000	#FF4848	1	0.875
chr1	225960001	226200000	A.1.1.2.1.1.1.2.1.2	0.931297709923664	.	225960001	226200000	#FF0000	1	1
chr1	226200001	226360000	A.1.1.1.2.2.1.1.2.2.1	0.9529262086514	.	226200001	226360000	#FF0000	1	1
chr1	226360001	226600000	A.1.1.1.2.2.1.2.2.1	0.94910941475827	.	226360001	226600000	#FF0000	1	1
chr1	226600001	226800000	A.2.1.1.2.1.1.2.2	0.669211195928753	.	226600001	226800000	#FF9191	1	0.75
chr1	226800001	226960000	A.1.1.2.2.2.2.1.2.2	0.875318066157761	.	226800001	226960000	#FF0000	1	1
chr1	226960001	227160000	A.1.2.2.1.2.2.2.1.2.2	0.727735368956743	.	226960001	227160000	#FF4848	1	0.875
chr1	227160001	227720000	B.1.1.1.2.2.1	0.435114503816794	.	227160001	227720000	#DADAFF	1	0.5
chr1	227720001	227920000	B.1.1.1.2.1.1.1	0.44910941475827	.	227720001	227920000	#DADAFF	1	0.5
chr1	227920001	228120000	A.2.2.1.1.1.2.2.2.2.2	0.583969465648855	.	227920001	228120000	#FFDADA	1	0.625
chr1	228120001	228240000	A.2.2.1.1.1.2.1.1.1	0.595419847328244	.	228120001	228240000	#FFDADA	1	0.625
chr1	228240001	228400000	A.1.2.1.1.1.1.2.1.1.1	0.867684478371501	.	228240001	228400000	#FF4848	1	0.875
chr1	228400001	228560000	A.2.1.1.2.2.2.2.2	0.655216284987277	.	228400001	228560000	#FF9191	1	0.75
chr1	228560001	228760000	A.2.1.1.2.1.1.2.1	0.670483460559796	.	228560001	228760000	#FF9191	1	0.75
chr1	228760001	229400000	A.1.2.1.2.2.1.2	0.791348600508906	.	228760001	229400000	#FF4848	1	0.875
chr1	229400001	229720000	A.1.2.1.2.1.1.2.1.1.2.2.1	0.814249363867684	.	229400001	229720000	#FF4848	1	0.875
chr1	229720001	230200000	B.2.1.1.1.1.2.2.2.1	0.249363867684478	.	229720001	230200000	#4848FF	1	0.25
chr1	230200001	230480000	A.2.1.1.2.2.2.2.1	0.656488549618321	.	230200001	230480000	#FF9191	1	0.75
chr1	230480001	230760000	B.2.2.1.1.1.1.2.1.1	0.134860050890585	.	230480001	230760000	#0000FF	1	0.125
chr1	230760001	231000000	B.1.2.1.1.1.2.2.2.1.2.1	0.380407124681934	.	230760001	231000000	#9191FF	1	0.375
chr1	231000001	231200000	A.2.2.1.1.1.2.1.1.2	0.594147582697201	.	231000001	231200000	#FFDADA	1	0.625
chr1	231200001	231440000	A.2.2.2.2.2.1.1	0.49618320610687	.	231200001	231440000	#FFDADA	1	0.625
chr1	231440001	231760000	A.1.2.2.1.1.1.1.1.1.1.1	0.772264631043257	.	231440001	231760000	#FF4848	1	0.875
chr1	231760001	231960000	B.1.1.1.2.2.2.2.2.1	0.427480916030534	.	231760001	231960000	#DADAFF	1	0.5
chr1	231960001	232160000	B.1.2.2.2.2.2.2.2.2	0.270992366412214	.	231960001	232160000	#9191FF	1	0.375
chr1	232160001	232720000	B.2.2.2.1.1.2.1.2.1	0.0356234096692112	.	232160001	232720000	#0000FF	1	0.125
chr1	232720001	232960000	A.2.2.2.2.1.1.1.1.2	0.512722646310433	.	232720001	232960000	#FFDADA	1	0.625
chr1	232960001	233200000	B.1.1.2.1.2.2.2.2	0.410941475826972	.	232960001	233200000	#DADAFF	1	0.5
chr1	233200001	233520000	B.1.2.2.1.1.2.2.2.1	0.318066157760814	.	233200001	233520000	#9191FF	1	0.375
chr1	233520001	234200000	B.2.2.2.2.1.2.1.2	0.0114503816793893	.	233520001	234200000	#0000FF	1	0.125
chr1	234200001	234520000	B.1.1.1.1.1.2.2.2.1.1	0.468193384223919	.	234200001	234520000	#DADAFF	1	0.5
chr1	234520001	234840000	A.1.1.1.2.1.2.2.2.2	0.958015267175573	.	234520001	234840000	#FF0000	1	1
chr1	234840001	235000000	A.1.1.2.1.2.1.1.2.2	0.913486005089059	.	234840001	235000000	#FF0000	1	1
chr1	235000001	235200000	A.1.1.1.2.1.2.1.1	0.966921119592875	.	235000001	235200000	#FF0000	1	1
chr1	235240001	235280000	A.1.1.1.2.1.2.1.1	0.966921119592875	.	235240001	235280000	#FF0000	1	1
chr1	235280001	235600000	A.1.1.1.1.1.1.1.1	1	.	235280001	235600000	#FF0000	1	1
chr1	235600001	236160000	A.1.1.2.2.2.1.2.2	0.881679389312977	.	235600001	236160000	#FF0000	1	1
chr1	236160001	236520000	A.2.1.1.1.2.2.2.1.2	0.675572519083969	.	236160001	236520000	#FF9191	1	0.75
chr1	236520001	236760000	A.2.1.1.1.2.1.2.2.2	0.679389312977099	.	236520001	236760000	#FF9191	1	0.75
chr1	236760001	237080000	B.1.1.1.2.2.2.2.2.2	0.426208651399491	.	236760001	237080000	#DADAFF	1	0.5
chr1	237080001	237960000	B.2.2.2.1.2.2.2	0.0190839694656489	.	237080001	237960000	#0000FF	1	0.125
chr1	237960001	238400000	B.2.1.2.2.2.1.1	0.153944020356234	.	237960001	238400000	#4848FF	1	0.25
chr1	238400001	238560000	B.1.2.2.1.2.1.2.1.1	0.311704834605598	.	238400001	238560000	#9191FF	1	0.375
chr1	238560001	238840000	B.1.1.1.2.1.1.2.2.1	0.44529262086514	.	238560001	238840000	#DADAFF	1	0.5
chr1	238840001	239080000	B.2.1.2.1.2.2.1	0.174300254452926	.	238840001	239080000	#4848FF	1	0.25
chr1	239080001	239520000	B.2.1.1.2.1.1.2.1.1	0.232824427480916	.	239080001	239520000	#4848FF	1	0.25
chr1	239520001	239720000	A.2.1.1.1.2.2.1	0.678117048346056	.	239520001	239720000	#FF9191	1	0.75
chr1	239720001	240160000	A.2.2.1.2.2.1.1.1	0.55089058524173	.	239720001	240160000	#FFDADA	1	0.625
chr1	240160001	240360000	B.2.1.1.2.1.2.1.2.2.2.1	0.220101781170483	.	240160001	240360000	#4848FF	1	0.25
chr1	240360001	240640000	B.2.2.1.2.2.2.1.1.1.1.2	0.0623409669211196	.	240360001	240640000	#0000FF	1	0.125
chr1	240640001	240840000	B.2.2.1.1.1.1.1.2.2.1	0.138676844783715	.	240640001	240840000	#0000FF	1	0.125
chr1	240840001	241480000	B.2.2.2.2.1.2.2.1.2	0.0089058524173028	.	240840001	241480000	#0000FF	1	0.125
chr1	241480001	241640000	B.2.1.2.1.2.2.2.1.2	0.17175572519084	.	241480001	241640000	#4848FF	1	0.25
chr1	241640001	241840000	B.1.1.1.2.2.2.1.1.2	0.432569974554707	.	241640001	241840000	#DADAFF	1	0.5
chr1	241840001	241960000	B.2.1.1.2.1.2.1.1.1	0.227735368956743	.	241840001	241960000	#4848FF	1	0.25
chr1	241960001	242080000	B.1.2.1.1.1.2.2.2.2.1	0.377862595419847	.	241960001	242080000	#9191FF	1	0.375
chr1	242080001	242240000	B.2.1.1.2.1.2.1.2.2.1.2	0.221374045801527	.	242080001	242240000	#4848FF	1	0.25
chr1	242240001	242560000	B.2.2.1.2.2.2.1.1.2.2.2	0.0572519083969466	.	242240001	242560000	#0000FF	1	0.125
chr1	242560001	242880000	B.2.2.1.2.2.2.1.1.1.1.1	0.0636132315521628	.	242560001	242880000	#0000FF	1	0.125
chr1	242880001	243240000	B.2.2.1.1.1.2.2.1.1.1	0.127226463104326	.	242880001	243240000	#0000FF	1	0.125
chr1	243240001	243480000	A.1.2.2.1.1.1.2.1.2	0.763358778625954	.	243240001	243480000	#FF4848	1	0.875
chr1	243480001	243680000	A.2.1.1.1.2.2.2.2	0.674300254452926	.	243480001	243680000	#FF9191	1	0.75
chr1	243680001	243880000	A.2.2.2.2.1.1.2.2.1	0.50763358778626	.	243680001	243880000	#FFDADA	1	0.625
chr1	243880001	244040000	A.2.1.2.1.2.1.2.2.1.2.2	0.636132315521629	.	243880001	244040000	#FF9191	1	0.75
chr1	244040001	244480000	A.2.2.1.2.1.2.1.2.1	0.555979643765903	.	244040001	244480000	#FFDADA	1	0.625
chr1	244480001	244640000	A.2.1.1.1.2.1.1.1.2	0.684478371501272	.	244480001	244640000	#FF9191	1	0.75
chr1	244640001	244960000	A.2.2.2.1.1.1.1.1	0.535623409669211	.	244640001	244960000	#FFDADA	1	0.625
chr1	244960001	245240000	A.1.2.1.1.1.2.1.2.1.2	0.858778625954199	.	244960001	245240000	#FF4848	1	0.875
chr1	245240001	245480000	B.1.1.1.1.2.2.1.1	0.455470737913486	.	245240001	245480000	#DADAFF	1	0.5
chr1	245480001	246120000	B.2.1.1.1.1.2.2.2.2.1	0.248091603053435	.	245480001	246120000	#4848FF	1	0.25
chr1	246120001	246480000	A.2.1.2.2.2.2.1.2.1	0.604325699745547	.	246120001	246480000	#FF9191	1	0.75
chr1	246480001	246640000	B.1.1.1.1.1.1.1.1.1	0.483460559796438	.	246480001	246640000	#DADAFF	1	0.5
chr1	246640001	246960000	A.1.1.1.2.1.2.2.2.1	0.959287531806616	.	246640001	246960000	#FF0000	1	1
chr1	246960001	247360000	A.1.1.2.1.2.2.1.2.1	0.909669211195929	.	246960001	247360000	#FF0000	1	1
chr1	247360001	247760000	A.1.2.2.1.1.1.1.2.1	0.767175572519084	.	247360001	247760000	#FF4848	1	0.875
chr1	247760001	248000000	B.1.2.1.1.1.1.2	0.39058524173028	.	247760001	248000000	#9191FF	1	0.375
chr1	248000001	248120000	A.2.2.1.2.2.1.2.2.2.1	0.544529262086514	.	248000001	248120000	#FFDADA	1	0.625
chr1	248120001	248280000	B.1.2.2.1.2.1.1.1.2	0.314249363867684	.	248120001	248280000	#9191FF	1	0.375
chr1	248280001	248760000	B.2.2.1.1.1.2.1.2	0.128498727735369	.	248280001	248760000	#0000FF	1	0.125
chr1	248760001	248920000	B.1.2.1.2.2.2.2.2	0.334605597964377	.	248760001	248920000	#9191FF	1	0.375
chr1	249040001	249120000	B.1.2.1.2.2.2.2.2	0.334605597964377	.	249040001	249120000	#9191FF	1	0.375
chr1	249120001	249240000	A.1.2.2.1.1.1.1.1.1.2	0.76972010178117	.	249120001	249240000	#FF4848	1	0.875
chr2	1	200000	B.1.2.2.2.1.2.1.2	0.304878048780488	.	1	200000	#9191FF	1	0.375
chr2	200001	400000	B.1.1.2.1.1.2.1.1	0.428048780487805	.	200001	400000	#DADAFF	1	0.5
chr2	400001	480000	A.2.2.1.1.1.2.1.1.1.2	0.573170731707317	.	400001	480000	#FFDADA	1	0.625
chr2	480001	760000	B.1.1.1.2.2.1.2.1	0.45	.	480001	760000	#DADAFF	1	0.5
chr2	760001	1240000	B.1.2.2.1.1.2.2.1	0.330487804878049	.	760001	1240000	#9191FF	1	0.375
chr2	1240001	1480000	B.1.2.2.2.1.1.1.2.1	0.309756097560976	.	1240001	1480000	#9191FF	1	0.375
chr2	1480001	1800000	A.2.1.2.2.2.1.2.1.2	0.596341463414634	.	1480001	1800000	#FF9191	1	0.75
chr2	1800001	2040000	A.2.1.2.2.2.1.2.2	0.595121951219512	.	1800001	2040000	#FF9191	1	0.75
chr2	2040001	2160000	B.1.1.2.1.2.2.2.1.1	0.409756097560976	.	2040001	2160000	#DADAFF	1	0.5
chr2	2160001	2600000	B.2.1.2.1.2.2.2.1.1	0.195121951219512	.	2160001	2600000	#4848FF	1	0.25
chr2	2600001	2760000	A.2.2.2.2.1.1.2.2.2.2	0.504878048780488	.	2600001	2760000	#FFDADA	1	0.625
chr2	2760001	2920000	B.2.1.1.1.1.1.1.2.2	0.292682926829268	.	2760001	2920000	#4848FF	1	0.25
chr2	2920001	3120000	B.2.1.1.2.1.2.2.1.2.1	0.247560975609756	.	2920001	3120000	#4848FF	1	0.25
chr2	3120001	3360000	B.1.2.1.1.2.2.1.1	0.364634146341463	.	3120001	3360000	#9191FF	1	0.375
chr2	3360001	3520000	A.1.2.2.2.1.1.2.1.2	0.740243902439024	.	3360001	3520000	#FF4848	1	0.875
chr2	3560001	3640000	A.1.2.2.2.1.1.2.1.2	0.740243902439024	.	3560001	3640000	#FF4848	1	0.875
chr2	3640001	3880000	B.1.1.1.1.2.2.2.1.2.2	0.46219512195122	.	3640001	3880000	#DADAFF	1	0.5
chr2	3880001	4200000	B.2.1.2.2.1.1.1.1	0.190243902439024	.	3880001	4200000	#4848FF	1	0.25
chr2	4200001	4440000	B.2.2.1.1.2.2.1.1.2.1	0.118292682926829	.	4200001	4440000	#0000FF	1	0.125
chr2	4440001	4960000	B.2.2.2.1.1.1.1.1.2.2	0.074390243902439	.	4440001	4960000	#0000FF	1	0.125
chr2	4960001	5040000	B.2.1.2.1.2.2.1.2.2.2.2	0.196341463414634	.	4960001	5040000	#4848FF	1	0.25
chr2	5120001	5200000	B.2.1.2.1.2.2.1.2.2.2.2	0.196341463414634	.	5120001	5200000	#4848FF	1	0.25
chr2	5200001	5400000	B.2.2.1.1.2.2.1.1.2.2	0.117073170731707	.	5200001	5400000	#0000FF	1	0.125
chr2	5400001	5800000	B.2.2.1.2.2.1.1.1.2.2	0.0926829268292683	.	5400001	5800000	#0000FF	1	0.125
chr2	5800001	5920000	B.1.2.2.2.1.1.1.2.2	0.308536585365854	.	5800001	5920000	#9191FF	1	0.375
chr2	5920001	6040000	B.2.1.2.1.2.2.1.2.1.2	0.2	.	5920001	6040000	#4848FF	1	0.25
chr2	6040001	6400000	B.2.2.1.1.2.2.2.2.2	0.11219512195122	.	6040001	6400000	#0000FF	1	0.125
chr2	6400001	6520000	B.1.2.2.1.1.1.2.2	0.337804878048781	.	6400001	6520000	#9191FF	1	0.375
chr2	6520001	6920000	B.2.2.1.1.1.2.1.1.1.1	0.142682926829268	.	6520001	6920000	#0000FF	1	0.125
chr2	6920001	7200000	A.1.2.1.1.2.1.2.2.1	0.840243902439024	.	6920001	7200000	#FF4848	1	0.875
chr2	7200001	7520000	B.1.1.1.1.2.2.2.1.1	0.464634146341463	.	7200001	7520000	#DADAFF	1	0.5
chr2	7520001	7800000	B.1.1.2.2.2.2.2.1.1	0.382926829268293	.	7520001	7800000	#DADAFF	1	0.5
chr2	7800001	8360000	A.2.1.1.2.1.2.2	0.665853658536585	.	7800001	8360000	#FF9191	1	0.75
chr2	8360001	8840000	A.1.1.1.2.2.2.1.2	0.951219512195122	.	8360001	8840000	#FF0000	1	1
chr2	8840001	9280000	A.1.2.1.2.2.2.2.2	0.795121951219512	.	8840001	9280000	#FF4848	1	0.875
chr2	9280001	9560000	A.1.1.2.2.2.1.2.2.2	0.876829268292683	.	9280001	9560000	#FF0000	1	1
chr2	9560001	9800000	A.1.1.1.2.2.2.1.1.1.2	0.953658536585366	.	9560001	9800000	#FF0000	1	1
chr2	9800001	9960000	A.1.1.2.2.2.1.1.1.1	0.886585365853659	.	9800001	9960000	#FF0000	1	1
chr2	9960001	10120000	A.1.2.1.2.2.1.1	0.810975609756098	.	9960001	10120000	#FF4848	1	0.875
chr2	10120001	10400000	A.1.1.2.1.2.2.2.2	0.904878048780488	.	10120001	10400000	#FF0000	1	1
chr2	10400001	10600000	A.1.1.2.1.1.1.2.2.1	0.93780487804878	.	10400001	10600000	#FF0000	1	1
chr2	10600001	10840000	A.1.2.2.1.1.1.1.1.1.2	0.792682926829268	.	10600001	10840000	#FF4848	1	0.875
chr2	10840001	11080000	A.2.1.1.2.1.1.2.1	0.673170731707317	.	10840001	11080000	#FF9191	1	0.75
chr2	11080001	11240000	B.1.1.2.1.2.2.1	0.410975609756098	.	11080001	11240000	#DADAFF	1	0.5
chr2	11240001	11560000	A.1.2.2.1.1.2.2.1.2	0.779268292682927	.	11240001	11560000	#FF4848	1	0.875
chr2	11560001	11800000	A.2.1.2.2.2.1.1.1.2	0.6	.	11560001	11800000	#FF9191	1	0.75
chr2	11800001	11960000	A.1.2.1.1.1.2.1	0.853658536585366	.	11800001	11960000	#FF4848	1	0.875
chr2	11960001	12120000	A.2.2.2.1.1.1.1.2.2	0.532926829268293	.	11960001	12120000	#FFDADA	1	0.625
chr2	12120001	12320000	A.2.1.2.1.1.1.1.2.2	0.641463414634146	.	12120001	12320000	#FF9191	1	0.75
chr2	12320001	12560000	B.1.1.1.2.2.1.1.1	0.452439024390244	.	12320001	12560000	#DADAFF	1	0.5
chr2	12560001	12680000	A.2.2.1.1.1.2.1.1.2.2	0.570731707317073	.	12560001	12680000	#FFDADA	1	0.625
chr2	12680001	12840000	B.1.1.2.2.2.2.2.1.2	0.381707317073171	.	12680001	12840000	#DADAFF	1	0.5
chr2	12840001	13200000	A.2.2.2.2.1.1.2.2.2.1	0.50609756097561	.	12840001	13200000	#FFDADA	1	0.625
chr2	13200001	13800000	B.2.2.2.1.2.1.1.1.2.2	0.0463414634146341	.	13200001	13800000	#0000FF	1	0.125
chr2	13800001	13960000	B.2.1.2.2.1.1.2.1.2	0.185365853658537	.	13800001	13960000	#4848FF	1	0.25
chr2	13960001	14720000	B.2.2.2.1.2.2.1.1.1.2.2	0.0304878048780488	.	13960001	14720000	#0000FF	1	0.125
chr2	14720001	15000000	B.2.2.1.1.1.2.1.1.1.2	0.141463414634146	.	14720001	15000000	#0000FF	1	0.125
chr2	15000001	15240000	B.2.1.2.1.2.2.1.2.2.2.1	0.197560975609756	.	15000001	15240000	#4848FF	1	0.25
chr2	15240001	15680000	B.1.1.1.1.1.2.2.2	0.480487804878049	.	15240001	15680000	#DADAFF	1	0.5
chr2	15680001	16040000	A.2.2.1.1.1.2.1.1.2.1	0.571951219512195	.	15680001	16040000	#FFDADA	1	0.625
chr2	16040001	16280000	A.2.1.2.1.1.1.1.2.1	0.642682926829268	.	16040001	16280000	#FF9191	1	0.75
chr2	16320001	16480000	A.2.1.2.1.1.1.1.2.1	0.642682926829268	.	16320001	16480000	#FF9191	1	0.75
chr2	16480001	16680000	A.1.2.1.2.2.2.1.1	0.803658536585366	.	16480001	16680000	#FF4848	1	0.875
chr2	16680001	16960000	A.2.2.1.1.1.2.1.1.1.1	0.574390243902439	.	16680001	16960000	#FFDADA	1	0.625
chr2	16960001	17240000	B.1.2.2.1.1.1.2.1.1	0.340243902439024	.	16960001	17240000	#9191FF	1	0.375
chr2	17240001	17400000	A.2.2.2.2.1.1.2.1	0.508536585365854	.	17240001	17400000	#FFDADA	1	0.625
chr2	17400001	17520000	B.1.2.2.1.1.1.2.1.2	0.339024390243902	.	17400001	17520000	#9191FF	1	0.375
chr2	17520001	17680000	B.2.1.1.1.1.2.2.2.2	0.278048780487805	.	17520001	17680000	#4848FF	1	0.25
chr2	17680001	17880000	B.1.2.1.1.2.2.2.1	0.36219512195122	.	17680001	17880000	#9191FF	1	0.375
chr2	17880001	18080000	A.2.2.1.2.1.2.1.1.1	0.548780487804878	.	17880001	18080000	#FFDADA	1	0.625
chr2	18080001	18520000	B.2.2.1.1.2.2.2.2.1	0.113414634146341	.	18080001	18520000	#0000FF	1	0.125
chr2	18520001	18680000	B.2.1.1.1.1.2.2.1	0.280487804878049	.	18520001	18680000	#4848FF	1	0.25
chr2	18680001	18800000	B.1.2.1.1.2.2.1.2	0.363414634146341	.	18680001	18800000	#9191FF	1	0.375
chr2	18800001	19040000	B.2.1.2.2.1.2.2.2.2	0.170731707317073	.	18800001	19040000	#4848FF	1	0.25
chr2	19040001	19120000	B.2.1.2.1.2.2.1.2.1.1	0.201219512195122	.	19040001	19120000	#4848FF	1	0.25
chr2	19120001	19280000	B.2.1.2.2.1.1.2.1.1.2	0.186585365853659	.	19120001	19280000	#4848FF	1	0.25
chr2	19280001	19480000	B.2.1.2.2.1.1.2.1.1.1	0.18780487804878	.	19280001	19480000	#4848FF	1	0.25
chr2	19480001	19640000	B.1.2.2.1.1.1.1.1	0.342682926829268	.	19480001	19640000	#9191FF	1	0.375
chr2	19640001	20080000	B.2.1.2.2.1.1.1.2	0.189024390243902	.	19640001	20080000	#4848FF	1	0.25
chr2	20080001	20400000	A.1.2.2.1.1.1.1.1.2	0.791463414634146	.	20080001	20400000	#FF4848	1	0.875
chr2	20400001	20560000	A.1.1.2.2.2.2.1.2.2	0.870731707317073	.	20400001	20560000	#FF0000	1	1
chr2	20560001	20880000	A.2.1.1.1.2.2.1.2	0.682926829268293	.	20560001	20880000	#FF9191	1	0.75
chr2	20880001	21040000	A.2.2.2.2.1.1.1.2	0.509756097560976	.	20880001	21040000	#FFDADA	1	0.625
chr2	21040001	21200000	B.1.2.2.1.1.1.1.2	0.341463414634146	.	21040001	21200000	#9191FF	1	0.375
chr2	21200001	21600000	B.2.1.1.1.1.1.1.1	0.295121951219512	.	21200001	21600000	#4848FF	1	0.25
chr2	21600001	22280000	B.2.2.2.1.2.2.1.2.2	0.0268292682926829	.	21600001	22280000	#0000FF	1	0.125
chr2	22280001	22480000	B.2.2.1.1.1.2.2.1.1	0.13780487804878	.	22280001	22480000	#0000FF	1	0.125
chr2	22480001	23080000	B.2.2.2.1.2.2.1.2.1	0.0280487804878049	.	22480001	23080000	#0000FF	1	0.125
chr2	23080001	23520000	B.2.2.1.1.2.2.2.1	0.114634146341463	.	23080001	23520000	#0000FF	1	0.125
chr2	23520001	24000000	A.1.2.2.2.2.1.1.2	0.721951219512195	.	23520001	24000000	#FF4848	1	0.875
chr2	24000001	24440000	A.1.1.1.2.2.1.1.2.1.2	0.962195121951219	.	24000001	24440000	#FF0000	1	1
chr2	24440001	24600000	A.1.1.2.2.2.2.1.2.1.2	0.871951219512195	.	24440001	24600000	#FF0000	1	1
chr2	24600001	25000000	A.1.2.1.2.1.1.1.1	0.826829268292683	.	24600001	25000000	#FF4848	1	0.875
chr2	25000001	25120000	A.1.2.2.1.1.2.2.2.1.1	0.778048780487805	.	25000001	25120000	#FF4848	1	0.875
chr2	25120001	25440000	A.1.1.2.1.1.1.2.2.2	0.936585365853659	.	25120001	25440000	#FF0000	1	1
chr2	25440001	26080000	A.1.1.1.1.2.2.2.1.1	0.984146341463415	.	25440001	26080000	#FF0000	1	1
chr2	26080001	26400000	A.1.1.1.2.2.2.1.1.2	0.952439024390244	.	26080001	26400000	#FF0000	1	1
chr2	26400001	26600000	A.1.1.2.1.2.2.2.1.2	0.90609756097561	.	26400001	26600000	#FF0000	1	1
chr2	26600001	26800000	A.1.2.1.2.2.1.2.2.1.2	0.80609756097561	.	26600001	26800000	#FF4848	1	0.875
chr2	26800001	26960000	A.1.2.2.2.2.1.2.1.1	0.720731707317073	.	26800001	26960000	#FF4848	1	0.875
chr2	26960001	27240000	A.1.1.2.2.2.1.1.2	0.882926829268293	.	26960001	27240000	#FF0000	1	1
chr2	27240001	27680000	A.1.1.1.2.1.1.1.2	0.979268292682927	.	27240001	27680000	#FF0000	1	1
chr2	27680001	27920000	A.1.1.2.2.1.1.2.1.2.2	0.898780487804878	.	27680001	27920000	#FF0000	1	1
chr2	27920001	28240000	A.1.2.1.1.1.1.1.2.2	0.859756097560976	.	27920001	28240000	#FF4848	1	0.875
chr2	28240001	28520000	A.1.2.2.2.1.1.1.2.2.1.2	0.74390243902439	.	28240001	28520000	#FF4848	1	0.875
chr2	28520001	28680000	A.1.1.2.2.2.1.1.1.2.1	0.885365853658537	.	28520001	28680000	#FF0000	1	1
chr2	28680001	29160000	A.1.1.1.2.2.2.1.1.1.1	0.954878048780488	.	28680001	29160000	#FF0000	1	1
chr2	29160001	29440000	A.1.2.2.1.1.1.1.1.1.1	0.79390243902439	.	29160001	29440000	#FF4848	1	0.875
chr2	29440001	29800000	A.2.1.2.2.2.1.1.2	0.598780487804878	.	29440001	29800000	#FF9191	1	0.75
chr2	29800001	30160000	B.1.1.2.1.2.1.1.1.2	0.420731707317073	.	29800001	30160000	#DADAFF	1	0.5
chr2	30160001	30320000	B.1.1.2.2.2.1.2.1.1	0.389024390243902	.	30160001	30320000	#DADAFF	1	0.5
chr2	30320001	30520000	A.1.2.2.2.2.2.1.2.2	0.709756097560976	.	30320001	30520000	#FF4848	1	0.875
chr2	30520001	30760000	A.2.2.1.1.1.2.1.2	0.569512195121951	.	30520001	30760000	#FFDADA	1	0.625
chr2	30760001	30960000	B.1.1.2.1.1.2.1.2	0.426829268292683	.	30760001	30960000	#DADAFF	1	0.5
chr2	30960001	31120000	B.1.1.2.2.2.1.2.1.2	0.38780487804878	.	30960001	31120000	#DADAFF	1	0.5
chr2	31120001	31360000	B.1.2.1.1.2.1.1	0.367073170731707	.	31120001	31360000	#9191FF	1	0.375
chr2	31360001	31560000	A.2.1.2.2.2.1.1.1.1	0.601219512195122	.	31360001	31560000	#FF9191	1	0.75
chr2	31560001	31760000	B.2.1.1.2.1.1.1.1	0.259756097560976	.	31560001	31760000	#4848FF	1	0.25
chr2	31760001	32040000	B.2.1.1.2.1.1.2.2.2	0.253658536585366	.	31760001	32040000	#4848FF	1	0.25
chr2	32040001	32320000	A.1.2.1.2.1.1.1.2.1	0.825609756097561	.	32040001	32320000	#FF4848	1	0.875
chr2	32320001	32560000	A.1.2.2.2.1.1.2.2.1	0.739024390243902	.	32320001	32560000	#FF4848	1	0.875
chr2	32560001	32760000	A.1.2.1.1.2.2.1.2.2	0.834146341463415	.	32560001	32760000	#FF4848	1	0.875
chr2	32760001	32880000	A.1.2.2.2.1.1.2.2.2	0.73780487804878	.	32760001	32880000	#FF4848	1	0.875
chr2	32880001	33280000	A.2.2.1.1.2.2.1	0.560975609756098	.	32880001	33280000	#FFDADA	1	0.625
chr2	33280001	33560000	B.1.1.2.1.1.1.1.1.1.1	0.440243902439024	.	33280001	33560000	#DADAFF	1	0.5
chr2	33560001	33840000	A.1.2.2.1.2.2.1.2.2	0.763414634146341	.	33560001	33840000	#FF4848	1	0.875
chr2	33840001	34160000	B.2.1.2.1.2.1.1.1	0.207317073170732	.	33840001	34160000	#4848FF	1	0.25
chr2	34160001	34360000	B.2.1.2.1.2.2.2.2.2	0.191463414634146	.	34160001	34360000	#4848FF	1	0.25
chr2	34360001	34960000	B.2.2.2.2.1.1.2.1	0.0170731707317073	.	34360001	34960000	#0000FF	1	0.125
chr2	34960001	35160000	B.2.1.1.1.1.2.2.2.1	0.279268292682927	.	34960001	35160000	#4848FF	1	0.25
chr2	35160001	35560000	B.2.2.1.2.2.1.2.2	0.0865853658536585	.	35160001	35560000	#0000FF	1	0.125
chr2	35560001	36160000	B.2.2.2.1.1.1.1.1.2.1	0.075609756097561	.	35560001	36160000	#0000FF	1	0.125
chr2	36160001	36560000	B.1.1.2.2.2.2.1.2	0.384146341463415	.	36160001	36560000	#DADAFF	1	0.5
chr2	36560001	36840000	A.1.2.2.2.1.1.2.1.1	0.741463414634146	.	36560001	36840000	#FF4848	1	0.875
chr2	36840001	37160000	A.2.1.2.2.2.2.2.2.1.1.1	0.586585365853659	.	36840001	37160000	#FF9191	1	0.75
chr2	37160001	37560000	A.1.1.1.2.2.1.1.2.1.1	0.963414634146341	.	37160001	37560000	#FF0000	1	1
chr2	37560001	37760000	A.2.1.1.1.2.2.2.2.2	0.678048780487805	.	37560001	37760000	#FF9191	1	0.75
chr2	37760001	37920000	A.1.2.1.2.2.2.1.2.1.1	0.802439024390244	.	37760001	37920000	#FF4848	1	0.875
chr2	37920001	38160000	A.1.2.2.1.1.1.1.2.2	0.789024390243902	.	37920001	38160000	#FF4848	1	0.875
chr2	38160001	38480000	A.2.2.2.1.2.2.1.2	0.513414634146341	.	38160001	38480000	#FFDADA	1	0.625
chr2	38480001	38760000	A.1.2.2.2.1.1.1.1.1.1	0.753658536585366	.	38480001	38760000	#FF4848	1	0.875
chr2	38760001	39040000	A.1.1.2.2.1.1.2.1.1.2	0.901219512195122	.	38760001	39040000	#FF0000	1	1
chr2	39040001	39160000	A.2.1.1.1.2.2.2.2.1.2	0.679268292682927	.	39040001	39160000	#FF9191	1	0.75
chr2	39160001	39560000	A.1.2.1.1.2.1.1.1.1.2	0.847560975609756	.	39160001	39560000	#FF4848	1	0.875
chr2	39560001	39720000	A.1.2.2.2.1.1.1.2.1.1	0.747560975609756	.	39560001	39720000	#FF4848	1	0.875
chr2	39720001	40040000	A.2.1.1.1.2.2.2.1	0.681707317073171	.	39720001	40040000	#FF9191	1	0.75
chr2	40040001	40440000	B.2.1.1.1.1.1.2.1.1.2	0.290243902439024	.	40040001	40440000	#4848FF	1	0.25
chr2	40440001	40760000	B.1.1.2.1.1.1.1.1.1.2	0.439024390243902	.	40440001	40760000	#DADAFF	1	0.5
chr2	40760001	41200000	B.1.2.2.2.2.1.2	0.301219512195122	.	40760001	41200000	#9191FF	1	0.375
chr2	41200001	41440000	B.1.2.2.2.2.1.1	0.302439024390244	.	41200001	41440000	#9191FF	1	0.375
chr2	41440001	42040000	B.2.1.1.2.1.1.2.1	0.25609756097561	.	41440001	42040000	#4848FF	1	0.25
chr2	42040001	42280000	A.2.2.2.1.2.2.1.1	0.514634146341463	.	42040001	42280000	#FFDADA	1	0.625
chr2	42280001	42600000	A.1.2.1.2.2.2.1.2.2.2	0.798780487804878	.	42280001	42600000	#FF4848	1	0.875
chr2	42600001	42720000	A.2.2.1.2.1.2.2.2	0.54390243902439	.	42600001	42720000	#FFDADA	1	0.625
chr2	42720001	43040000	A.1.2.1.2.2.2.2.1.2	0.796341463414634	.	42720001	43040000	#FF4848	1	0.875
chr2	43040001	43480000	A.1.1.1.1.1.2.1.2	0.99390243902439	.	43040001	43480000	#FF0000	1	1
chr2	43480001	43640000	A.1.2.2.1.1.2.2.2.1.2	0.776829268292683	.	43480001	43640000	#FF4848	1	0.875
chr2	43640001	43840000	A.1.1.2.2.2.2.1.2.1.1	0.873170731707317	.	43640001	43840000	#FF0000	1	1
chr2	43840001	44120000	A.2.1.2.1.1.2.2.2	0.626829268292683	.	43840001	44120000	#FF9191	1	0.75
chr2	44120001	44240000	A.1.2.2.1.1.2.2.2.2	0.775609756097561	.	44120001	44240000	#FF4848	1	0.875
chr2	44240001	44640000	A.1.2.1.1.2.2.1.1.2	0.836585365853659	.	44240001	44640000	#FF4848	1	0.875
chr2	44640001	44920000	B.1.2.1.1.2.1.2	0.365853658536585	.	44640001	44920000	#9191FF	1	0.375
chr2	44920001	45160000	A.2.2.2.2.1.2.1	0.503658536585366	.	44920001	45160000	#FFDADA	1	0.625
chr2	45160001	45520000	A.2.1.1.2.1.1.2.2	0.671951219512195	.	45160001	45520000	#FF9191	1	0.75
chr2	45520001	45800000	A.2.1.2.2.1.1.1.1	0.61219512195122	.	45520001	45800000	#FF9191	1	0.75
chr2	45800001	46200000	A.1.1.2.1.1.2.2.1.2.1	0.926829268292683	.	45800001	46200000	#FF0000	1	1
chr2	46200001	46440000	A.1.2.1.2.2.1.2.2.2	0.804878048780488	.	46200001	46440000	#FF4848	1	0.875
chr2	46440001	46600000	A.1.2.1.2.2.1.2.2.1.1	0.807317073170732	.	46440001	46600000	#FF4848	1	0.875
chr2	46600001	46720000	A.1.2.2.1.1.2.1.2	0.782926829268293	.	46600001	46720000	#FF4848	1	0.875
chr2	46720001	46920000	A.1.1.2.1.2.2.2.1.1	0.907317073170732	.	46720001	46920000	#FF0000	1	1
chr2	46920001	47160000	A.1.1.2.2.1.1.2.1.2.1	0.9	.	46920001	47160000	#FF0000	1	1
chr2	47160001	47640000	A.1.1.1.1.2.1.2.2	0.986585365853659	.	47160001	47640000	#FF0000	1	1
chr2	47640001	48000000	A.2.1.2.2.2.2.2.1.1.2	0.590243902439024	.	47640001	48000000	#FF9191	1	0.75
chr2	48000001	48160000	A.1.2.1.1.2.1.1.2.1.2	0.84390243902439	.	48000001	48160000	#FF4848	1	0.875
chr2	48160001	48320000	B.1.1.1.1.1.2.1.1	0.484146341463415	.	48160001	48320000	#DADAFF	1	0.5
chr2	48320001	48480000	A.2.1.2.1.2.1.2.1	0.619512195121951	.	48320001	48480000	#FF9191	1	0.75
chr2	48480001	48760000	A.1.2.2.1.2.2.1.1.1	0.767073170731707	.	48480001	48760000	#FF4848	1	0.875
chr2	48760001	49240000	B.2.1.2.2.1.2.2.1	0.173170731707317	.	48760001	49240000	#4848FF	1	0.25
chr2	49240001	49880000	B.2.2.2.1.2.2.1.1.1.1.2	0.0329268292682927	.	49240001	49880000	#0000FF	1	0.125
chr2	49880001	50160000	B.2.1.1.1.1.1.2.1.2.2	0.284146341463415	.	49880001	50160000	#4848FF	1	0.25
chr2	50160001	50360000	B.1.1.2.2.2.2.2.2.1	0.380487804878049	.	50160001	50360000	#DADAFF	1	0.5
chr2	50360001	50760000	B.2.1.2.2.1.1.2.2.2	0.181707317073171	.	50360001	50760000	#4848FF	1	0.25
chr2	50760001	51240000	B.2.2.1.2.2.1.1.2.2	0.0902439024390244	.	50760001	51240000	#0000FF	1	0.125
chr2	51240001	51520000	B.2.1.1.2.1.1.2.2.1	0.254878048780488	.	51240001	51520000	#4848FF	1	0.25
chr2	51520001	52040000	B.2.2.2.1.2.2.1.1.1.2.1	0.0317073170731707	.	51520001	52040000	#0000FF	1	0.125
chr2	52040001	52360000	B.2.2.1.2.2.1.2.1.1	0.0890243902439024	.	52040001	52360000	#0000FF	1	0.125
chr2	52360001	52560000	B.2.1.2.2.1.1.2.2.1.2	0.182926829268293	.	52360001	52560000	#4848FF	1	0.25
chr2	52560001	52720000	B.2.1.1.1.1.1.2.1.2.1.1.2	0.28780487804878	.	52560001	52720000	#4848FF	1	0.25
chr2	52720001	53000000	B.2.2.1.1.1.2.2.2	0.135365853658537	.	52720001	53000000	#0000FF	1	0.125
chr2	53000001	53400000	B.2.2.1.1.2.2.1.2	0.115853658536585	.	53000001	53400000	#0000FF	1	0.125
chr2	53400001	53520000	B.1.2.1.2.2.1.2.2	0.345121951219512	.	53400001	53520000	#9191FF	1	0.375
chr2	53520001	53960000	B.2.1.2.2.1.1.2.2.1.1	0.184146341463415	.	53520001	53960000	#4848FF	1	0.25
chr2	53960001	54200000	A.1.1.2.1.1.2.2.2.1	0.924390243902439	.	53960001	54200000	#FF0000	1	1
chr2	54200001	54680000	A.1.2.1.1.2.1.1.1.1.1	0.848780487804878	.	54200001	54680000	#FF4848	1	0.875
chr2	54680001	54960000	A.1.1.1.2.2.1.1.2.2	0.960975609756098	.	54680001	54960000	#FF0000	1	1
chr2	54960001	55160000	A.2.1.1.1.2.2.2.2.1.1	0.680487804878049	.	54960001	55160000	#FF9191	1	0.75
chr2	55160001	55480000	A.1.1.1.2.2.1.2.1.1	0.959756097560976	.	55160001	55480000	#FF0000	1	1
chr2	55480001	55640000	A.1.1.2.2.2.2.1.1.1	0.875609756097561	.	55480001	55640000	#FF0000	1	1
chr2	55640001	55920000	A.1.2.1.1.2.2.1.2.1	0.835365853658537	.	55640001	55920000	#FF4848	1	0.875
chr2	55920001	56440000	B.2.1.1.2.1.2.2.2	0.245121951219512	.	55920001	56440000	#4848FF	1	0.25
chr2	56440001	56920000	B.2.2.2.1.2.1.1.1.2.1	0.0475609756097561	.	56440001	56920000	#0000FF	1	0.125
chr2	56920001	57360000	B.2.2.2.1.2.1.1.1.1	0.0487804878048781	.	56920001	57360000	#0000FF	1	0.125
chr2	57360001	57600000	B.2.2.1.1.1.2.2.1.2	0.136585365853659	.	57360001	57600000	#0000FF	1	0.125
chr2	57600001	57800000	B.2.1.1.1.1.1.2.1.2.1.1.1	0.289024390243902	.	57600001	57800000	#4848FF	1	0.25
chr2	57800001	57880000	B.1.2.1.1.1.2.2.1	0.370731707317073	.	57800001	57880000	#9191FF	1	0.375
chr2	57880001	58240000	B.2.1.1.1.1.1.2.1.2.1.2.1	0.286585365853659	.	57880001	58240000	#4848FF	1	0.25
chr2	58240001	58480000	A.2.2.1.1.2.2.2.2.1	0.557317073170732	.	58240001	58480000	#FFDADA	1	0.625
chr2	58480001	58640000	B.1.2.2.1.2.1.2.1	0.320731707317073	.	58480001	58640000	#9191FF	1	0.375
chr2	58640001	58880000	B.1.1.2.1.1.1.1.2.1	0.436585365853659	.	58640001	58880000	#DADAFF	1	0.5
chr2	58880001	59040000	A.2.1.2.1.2.1.2.2	0.618292682926829	.	58880001	59040000	#FF9191	1	0.75
chr2	59040001	59200000	B.1.1.1.1.1.2.1.2	0.482926829268293	.	59040001	59200000	#DADAFF	1	0.5
chr2	59200001	59480000	B.1.1.2.2.1.1.1	0.404878048780488	.	59200001	59480000	#DADAFF	1	0.5
chr2	59480001	59800000	B.1.2.1.2.1.2.2.1.2	0.352439024390244	.	59480001	59800000	#9191FF	1	0.375
chr2	59800001	60080000	B.1.1.2.2.1.1.2	0.403658536585366	.	59800001	60080000	#DADAFF	1	0.5
chr2	60080001	60280000	A.2.2.2.1.2.1.1.2.2	0.519512195121951	.	60080001	60280000	#FFDADA	1	0.625
chr2	60280001	60560000	A.2.1.1.2.2.2.2.1.1	0.653658536585366	.	60280001	60560000	#FF9191	1	0.75
chr2	60560001	60800000	A.1.1.2.1.2.1.1.2.1.1	0.919512195121951	.	60560001	60800000	#FF0000	1	1
chr2	60800001	60920000	A.2.2.1.1.2.2.2.2.2	0.55609756097561	.	60800001	60920000	#FFDADA	1	0.625
chr2	60920001	61400000	A.1.1.1.2.2.1.2.1.2	0.958536585365854	.	60920001	61400000	#FF0000	1	1
chr2	61400001	61760000	A.1.1.1.2.1.2.1.1	0.975609756097561	.	61400001	61760000	#FF0000	1	1
chr2	61760001	62120000	A.1.2.1.2.1.1.1.2.2	0.824390243902439	.	61760001	62120000	#FF4848	1	0.875
chr2	62120001	62360000	A.1.2.2.2.1.1.1.2.1.2	0.746341463414634	.	62120001	62360000	#FF4848	1	0.875
chr2	62360001	62640000	A.1.1.2.2.2.2.1.1.2	0.874390243902439	.	62360001	62640000	#FF0000	1	1
chr2	62640001	62720000	A.2.2.1.1.2.2.2.1.1	0.559756097560976	.	62640001	62720000	#FFDADA	1	0.625
chr2	62720001	62920000	B.1.1.2.1.1.1.1.2.2	0.435365853658537	.	62720001	62920000	#DADAFF	1	0.5
chr2	62920001	63040000	A.2.2.1.1.2.2.2.1.2	0.558536585365854	.	62920001	63040000	#FFDADA	1	0.625
chr2	63040001	63320000	B.1.1.1.1.1.1.1	0.48780487804878	.	63040001	63320000	#DADAFF	1	0.5
chr2	63320001	63800000	B.2.1.1.1.1.1.2.2	0.282926829268293	.	63320001	63800000	#4848FF	1	0.25
chr2	63800001	64040000	B.1.1.1.1.1.1.2.2	0.485365853658537	.	63800001	64040000	#DADAFF	1	0.5
chr2	64040001	64240000	A.2.1.1.2.2.1.2	0.660975609756098	.	64040001	64240000	#FF9191	1	0.75
chr2	64240001	64480000	A.1.2.1.2.2.2.1.2.1.2	0.801219512195122	.	64240001	64480000	#FF4848	1	0.875
chr2	64480001	64760000	A.1.2.2.1.1.1.1.2.1	0.790243902439024	.	64480001	64760000	#FF4848	1	0.875
chr2	64760001	65040000	A.1.1.1.2.1.2.2.1.2.1	0.971951219512195	.	64760001	65040000	#FF0000	1	1
chr2	65040001	65440000	A.1.1.1.1.2.2.2.1.2	0.982926829268293	.	65040001	65440000	#FF0000	1	1
chr2	65440001	65680000	A.1.1.2.2.2.1.1.1.2.2	0.884146341463415	.	65440001	65680000	#FF0000	1	1
chr2	65680001	65840000	A.2.1.2.2.2.2.2.1.2.2	0.58780487804878	.	65680001	65840000	#FF9191	1	0.75
chr2	65840001	66240000	B.2.1.1.1.1.2.1	0.281707317073171	.	65840001	66240000	#4848FF	1	0.25
chr2	66240001	66640000	B.2.1.2.1.2.2.2.2.1	0.192682926829268	.	66240001	66640000	#4848FF	1	0.25
chr2	66640001	66800000	A.1.2.1.1.1.1.1.2.1	0.860975609756098	.	66640001	66800000	#FF4848	1	0.875
chr2	66800001	67000000	B.1.1.1.2.2.2.1.2	0.446341463414634	.	66800001	67000000	#DADAFF	1	0.5
chr2	67000001	67560000	B.2.1.2.1.2.1.1.2.2	0.204878048780488	.	67000001	67560000	#4848FF	1	0.25
chr2	67560001	67800000	B.1.2.2.1.2.2.2	0.31219512195122	.	67560001	67800000	#9191FF	1	0.375
chr2	67800001	68280000	B.1.2.1.2.2.1.1	0.347560975609756	.	67800001	68280000	#9191FF	1	0.375
chr2	68280001	68680000	A.1.1.1.2.1.2.2.1.2.2	0.970731707317073	.	68280001	68680000	#FF0000	1	1
chr2	68680001	68920000	A.1.2.2.2.1.1.1.2.2.2	0.742682926829268	.	68680001	68920000	#FF4848	1	0.875
chr2	68920001	69080000	A.1.1.2.2.1.1.2.1.1.1	0.902439024390244	.	68920001	69080000	#FF0000	1	1
chr2	69080001	69160000	A.1.2.2.2.1.1.1.2.2.1.1	0.745121951219512	.	69080001	69160000	#FF4848	1	0.875
chr2	69160001	69560000	A.2.1.2.1.1.2.2.1	0.628048780487805	.	69160001	69560000	#FF9191	1	0.75
chr2	69560001	69840000	A.1.1.2.2.2.2.2.2.2	0.864634146341463	.	69560001	69840000	#FF0000	1	1
chr2	69840001	70080000	A.1.1.2.1.1.2.2.1.1.1.1	0.930487804878049	.	69840001	70080000	#FF0000	1	1
chr2	70080001	70280000	A.1.1.2.1.1.2.2.1.1.1.2	0.929268292682927	.	70080001	70280000	#FF0000	1	1
chr2	70280001	70520000	A.1.1.1.2.1.2.2.1.1	0.973170731707317	.	70280001	70520000	#FF0000	1	1
chr2	70520001	70880000	A.1.2.2.1.1.1.2.2	0.786585365853659	.	70520001	70880000	#FF4848	1	0.875
chr2	70880001	71040000	A.2.1.1.2.1.2.1.2.2	0.667073170731707	.	70880001	71040000	#FF9191	1	0.75
chr2	71040001	71240000	A.1.2.1.1.1.1.2.1.2	0.857317073170732	.	71040001	71240000	#FF4848	1	0.875
chr2	71240001	71680000	A.1.2.1.1.2.1.2.1	0.841463414634146	.	71240001	71680000	#FF4848	1	0.875
chr2	71680001	71840000	A.2.2.2.2.1.1.1.1	0.510975609756098	.	71680001	71840000	#FFDADA	1	0.625
chr2	71840001	72160000	B.2.1.2.1.2.1.2	0.203658536585366	.	71840001	72160000	#4848FF	1	0.25
chr2	72160001	72320000	B.2.1.2.1.2.2.1.2.2.1	0.198780487804878	.	72160001	72320000	#4848FF	1	0.25
chr2	72320001	72480000	B.1.2.2.1.1.2.2.2.1	0.329268292682927	.	72320001	72480000	#9191FF	1	0.375
chr2	72480001	72720000	B.2.1.2.1.2.1.1.2.1	0.20609756097561	.	72480001	72720000	#4848FF	1	0.25
chr2	72720001	72960000	B.2.1.1.1.1.1.2.1.1.1	0.291463414634146	.	72720001	72960000	#4848FF	1	0.25
chr2	72960001	73120000	A.2.2.1.2.1.2.1.1.2	0.547560975609756	.	72960001	73120000	#FFDADA	1	0.625
chr2	73120001	73520000	A.1.1.2.2.2.1.2.1.1.1	0.881707317073171	.	73120001	73520000	#FF0000	1	1
chr2	73520001	73840000	B.1.1.1.1.1.1.2.1	0.486585365853659	.	73520001	73840000	#DADAFF	1	0.5
chr2	73840001	74120000	A.1.2.1.1.2.1.1.1.2	0.846341463414634	.	73840001	74120000	#FF4848	1	0.875
chr2	74120001	74440000	A.1.1.1.1.2.2.2.2	0.981707317073171	.	74120001	74440000	#FF0000	1	1
chr2	74440001	74600000	A.1.2.2.1.1.2.2.1.1.2	0.780487804878049	.	74440001	74600000	#FF4848	1	0.875
chr2	74600001	74840000	A.1.1.1.1.2.1.2.1	0.98780487804878	.	74600001	74840000	#FF0000	1	1
chr2	74840001	75120000	A.1.2.1.1.2.1.2.2.2	0.839024390243902	.	74840001	75120000	#FF4848	1	0.875
chr2	75120001	75520000	B.1.1.2.1.1.2.2.1.2	0.424390243902439	.	75120001	75520000	#DADAFF	1	0.5
chr2	75520001	75640000	A.2.2.2.1.2.1.1.1	0.521951219512195	.	75520001	75640000	#FFDADA	1	0.625
chr2	75640001	75960000	B.1.1.2.1.1.2.2.1.1	0.425609756097561	.	75640001	75960000	#DADAFF	1	0.5
chr2	75960001	76920000	B.2.2.2.2.1.2.2.2	0.00731707317073171	.	75960001	76920000	#0000FF	1	0.125
chr2	76920001	77320000	B.2.2.2.1.2.1.1.2	0.0451219512195122	.	76920001	77320000	#0000FF	1	0.125
chr2	77320001	77800000	B.2.2.2.1.2.2.1.1.1.1.1	0.0341463414634146	.	77320001	77800000	#0000FF	1	0.125
chr2	77800001	79240000	B.2.2.2.2.2.2	0.00121951219512195	.	77800001	79240000	#0000FF	1	0.125
chr2	79240001	79480000	B.2.1.1.1.1.1.1.2.1	0.29390243902439	.	79240001	79480000	#4848FF	1	0.25
chr2	79480001	79840000	B.2.2.2.1.1.1.1.1.1.2	0.0768292682926829	.	79480001	79840000	#0000FF	1	0.125
chr2	79840001	80120000	B.2.2.2.1.1.1.1.1.1.1	0.0780487804878049	.	79840001	80120000	#0000FF	1	0.125
chr2	80120001	80280000	B.2.1.1.2.1.2.2.1.2.2	0.246341463414634	.	80120001	80280000	#4848FF	1	0.25
chr2	80280001	80480000	B.2.2.1.2.2.1.1.1.2.1	0.0939024390243902	.	80280001	80480000	#0000FF	1	0.125
chr2	80480001	80600000	B.1.2.2.1.1.2.2.2.2.1	0.328048780487805	.	80480001	80600000	#9191FF	1	0.375
chr2	80600001	80840000	B.2.2.1.1.2.2.1.1.1	0.119512195121951	.	80600001	80840000	#0000FF	1	0.125
chr2	80840001	81440000	B.2.2.2.2.1.1.2.2.1	0.0158536585365854	.	80840001	81440000	#0000FF	1	0.125
chr2	81440001	81800000	B.2.1.2.1.1.2.2.2.2	0.208536585365854	.	81440001	81800000	#4848FF	1	0.25
chr2	81800001	81960000	B.1.1.2.1.1.1.1.1.2	0.43780487804878	.	81800001	81960000	#DADAFF	1	0.5
chr2	81960001	82160000	B.2.1.1.1.1.1.2.1.2.1.2.2	0.285365853658537	.	81960001	82160000	#4848FF	1	0.25
chr2	82160001	82440000	B.2.2.1.2.2.1.1.2.1	0.0914634146341463	.	82160001	82440000	#0000FF	1	0.125
chr2	82440001	83000000	B.2.2.2.1.2.2.1.1.2	0.0292682926829268	.	82440001	83000000	#0000FF	1	0.125
chr2	83000001	83200000	B.2.1.2.2.1.2.2.2.1	0.171951219512195	.	83000001	83200000	#4848FF	1	0.25
chr2	83200001	83520000	B.2.2.1.2.2.1.2.1.2	0.0878048780487805	.	83200001	83520000	#0000FF	1	0.125
chr2	83520001	84200000	B.2.2.2.2.1.1.2.2.2	0.0146341463414634	.	83520001	84200000	#0000FF	1	0.125
chr2	84200001	84320000	B.2.1.1.2.1.1.1.2.1	0.258536585365854	.	84200001	84320000	#4848FF	1	0.25
chr2	84320001	84640000	B.2.2.1.2.2.1.1.1.1	0.0951219512195122	.	84320001	84640000	#0000FF	1	0.125
chr2	84640001	84760000	A.2.1.2.2.2.2.2.2.1.1.2	0.585365853658537	.	84640001	84760000	#FF9191	1	0.75
chr2	84760001	85120000	B.1.1.2.2.2.2.1.1	0.385365853658537	.	84760001	85120000	#DADAFF	1	0.5
chr2	85120001	85320000	A.1.1.2.1.1.2.2.2.2	0.923170731707317	.	85120001	85320000	#FF0000	1	1
chr2	85320001	85520000	A.1.2.2.2.2.2.1.2.1.1	0.712195121951219	.	85320001	85520000	#FF4848	1	0.875
chr2	85520001	85800000	A.1.1.1.1.1.2.1.1.1.2	0.996341463414634	.	85520001	85800000	#FF0000	1	1
chr2	85800001	86080000	A.1.1.1.1.2.1.1.1	0.991463414634146	.	85800001	86080000	#FF0000	1	1
chr2	86080001	86440000	A.1.1.1.1.1.1.2	0.998780487804878	.	86080001	86440000	#FF0000	1	1
chr2	86440001	86640000	A.1.2.1.2.2.2.1.2.2.1	0.8	.	86440001	86640000	#FF4848	1	0.875
chr2	86640001	87040000	A.1.1.2.2.1.2.1.2.1	0.89390243902439	.	86640001	87040000	#FF0000	1	1
chr2	87040001	87160000	A.2.1.2.2.2.2.2.2.1.2	0.584146341463415	.	87040001	87160000	#FF9191	1	0.75
chr2	87280001	87360000	A.2.1.2.2.2.2.2.2.1.2	0.584146341463415	.	87280001	87360000	#FF9191	1	0.75
chr2	87360001	87560000	A.2.2.1.2.1.2.2.1	0.545121951219512	.	87360001	87560000	#FFDADA	1	0.625
chr2	87560001	87640000	B.1.1.1.2.2.1.1.2	0.451219512195122	.	87560001	87640000	#DADAFF	1	0.5
chr2	87760001	88000000	A.2.1.2.1.1.2.1.2.1	0.631707317073171	.	87760001	88000000	#FF9191	1	0.75
chr2	88160001	88240000	A.2.2.2.1.1.1.1.1	0.535365853658537	.	88160001	88240000	#FFDADA	1	0.625
chr2	88280001	88360000	A.2.2.2.1.1.1.1.1	0.535365853658537	.	88280001	88360000	#FFDADA	1	0.625
chr2	88360001	88520000	B.1.1.1.1.2.2.2.1.2.1	0.463414634146341	.	88360001	88520000	#DADAFF	1	0.5
chr2	88520001	88880000	B.2.1.1.2.1.2.2.1.1	0.248780487804878	.	88520001	88880000	#4848FF	1	0.25
chr2	88880001	89000000	A.2.1.1.1.2.2.1.1	0.684146341463415	.	88880001	89000000	#FF9191	1	0.75
chr2	89000001	89240000	A.1.2.2.1.2.2.1.2.1	0.764634146341463	.	89000001	89240000	#FF4848	1	0.875
chr2	89240001	89440000	A.2.2.2.1.1.1.1.2.1	0.534146341463415	.	89240001	89440000	#FFDADA	1	0.625
chr2	89440001	89600000	A.2.1.1.2.2.2.2.1.2	0.652439024390244	.	89440001	89600000	#FF9191	1	0.75
chr2	89800001	90280000	B.1.1.1.2.2.1.2.2	0.448780487804878	.	89800001	90280000	#DADAFF	1	0.5
chr2	90400001	90480000	B.1.2.1.1.2.2.2.2	0.360975609756098	.	90400001	90480000	#9191FF	1	0.375
chr2	91640001	91720000	B.1.2.1.1.2.2.2.2	0.360975609756098	.	91640001	91720000	#9191FF	1	0.375
chr2	91720001	91920000	B.2.2.1.1.1.2.1.1.2	0.140243902439024	.	91720001	91920000	#0000FF	1	0.125
chr2	91920001	92040000	B.1.2.2.1.1.2.2.2.2.2	0.326829268292683	.	91920001	92040000	#9191FF	1	0.375
chr2	92040001	92200000	B.2.2.1.2.2.2.2.2	0.0792682926829268	.	92040001	92200000	#0000FF	1	0.125
chr2	92240001	92360000	B.2.2.1.2.2.2.2.2	0.0792682926829268	.	92240001	92360000	#0000FF	1	0.125
chr2	95320001	95640000	B.2.1.1.2.1.2.1.1.1	0.252439024390244	.	95320001	95640000	#4848FF	1	0.25
chr2	95640001	96000000	A.1.2.2.2.2.1.1.1	0.723170731707317	.	95640001	96000000	#FF4848	1	0.875
chr2	96000001	96080000	A.2.1.2.2.2.2.2.1.1.1	0.591463414634146	.	96000001	96080000	#FF9191	1	0.75
chr2	96120001	96160000	A.2.1.2.2.2.2.2.1.1.1	0.591463414634146	.	96120001	96160000	#FF9191	1	0.75
chr2	96160001	96240000	A.2.1.2.2.1.1.1.2.1	0.610975609756098	.	96160001	96240000	#FF9191	1	0.75
chr2	96240001	96280000	A.2.1.2.2.1.1.1.2.2	0.609756097560976	.	96240001	96280000	#FF9191	1	0.75
chr2	96320001	96520000	A.2.1.2.2.1.1.1.2.2	0.609756097560976	.	96320001	96520000	#FF9191	1	0.75
chr2	96520001	96680000	A.1.1.1.1.2.1.1.2.1	0.990243902439024	.	96520001	96680000	#FF0000	1	1
chr2	96720001	97000000	A.1.1.1.1.2.1.1.2.1	0.990243902439024	.	96720001	97000000	#FF0000	1	1
chr2	97000001	97160000	A.1.2.1.1.1.2.2.1	0.852439024390244	.	97000001	97160000	#FF4848	1	0.875
chr2	97160001	97640000	A.1.1.1.1.1.1.1	1	.	97160001	97640000	#FF0000	1	1
chr2	97640001	97840000	A.1.2.1.2.2.1.2.1.2	0.808536585365854	.	97640001	97840000	#FF4848	1	0.875
chr2	97840001	97920000	A.1.2.1.1.2.2.1.1.1	0.83780487804878	.	97840001	97920000	#FF4848	1	0.875
chr2	98000001	98040000	A.1.2.1.1.2.2.1.1.1	0.83780487804878	.	98000001	98040000	#FF4848	1	0.875
chr2	98160001	98360000	A.1.2.1.1.2.2.1.1.1	0.83780487804878	.	98160001	98360000	#FF4848	1	0.875
chr2	98360001	98720000	A.1.2.2.2.1.1.1.1.1.2	0.752439024390244	.	98360001	98720000	#FF4848	1	0.875
chr2	98720001	99000000	B.1.1.1.2.2.2.1.1	0.447560975609756	.	98720001	99000000	#DADAFF	1	0.5
chr2	99000001	99240000	A.1.2.2.1.1.2.2.1.1.1	0.781707317073171	.	99000001	99240000	#FF4848	1	0.875
chr2	99240001	99480000	A.1.2.1.2.2.2.2.1.1	0.797560975609756	.	99240001	99480000	#FF4848	1	0.875
chr2	99480001	99680000	B.1.1.2.1.1.1.2.1.1	0.434146341463415	.	99480001	99680000	#DADAFF	1	0.5
chr2	99680001	99920000	A.2.1.1.2.2.1.1.1	0.664634146341463	.	99680001	99920000	#FF9191	1	0.75
chr2	99920001	100120000	A.1.1.2.2.2.2.2.2.1	0.865853658536585	.	99920001	100120000	#FF0000	1	1
chr2	100120001	100360000	A.2.1.2.2.1.2.2.2.1	0.603658536585366	.	100120001	100360000	#FF9191	1	0.75
chr2	100360001	100560000	A.1.2.2.2.1.1.1.1.2.1.1	0.751219512195122	.	100360001	100560000	#FF4848	1	0.875
chr2	100560001	100680000	A.2.1.2.2.1.2.2.2.2	0.602439024390244	.	100560001	100680000	#FF9191	1	0.75
chr2	100680001	100880000	A.2.1.1.1.1.2.2.2.1.1	0.69390243902439	.	100680001	100880000	#FF9191	1	0.75
chr2	100880001	101040000	A.2.2.1.1.1.1.2.2.1.2	0.576829268292683	.	100880001	101040000	#FFDADA	1	0.625
chr2	101040001	101240000	A.2.2.1.2.1.1.1.2	0.553658536585366	.	101040001	101240000	#FFDADA	1	0.625
chr2	101240001	101600000	B.1.2.2.2.1.1.2	0.307317073170732	.	101240001	101600000	#9191FF	1	0.375
chr2	101600001	101840000	A.2.1.2.1.1.1.1.1.2.1.2	0.645121951219512	.	101600001	101840000	#FF9191	1	0.75
chr2	101840001	102280000	A.1.1.2.2.2.1.2.1.2	0.879268292682927	.	101840001	102280000	#FF0000	1	1
chr2	102280001	102480000	A.1.1.2.2.2.1.2.2.1	0.878048780487805	.	102280001	102480000	#FF0000	1	1
chr2	102480001	102600000	A.2.1.2.2.2.2.2.1.2.1	0.589024390243902	.	102480001	102600000	#FF9191	1	0.75
chr2	102600001	103080000	A.1.1.2.2.1.1.1	0.903658536585366	.	102600001	103080000	#FF0000	1	1
chr2	103080001	103440000	A.2.2.1.2.2.2.1.1	0.540243902439024	.	103080001	103440000	#FFDADA	1	0.625
chr2	103440001	103840000	B.2.2.2.1.1.1.2.2.2.1	0.0646341463414634	.	103440001	103840000	#0000FF	1	0.125
chr2	103840001	104120000	B.2.2.2.1.2.2.2.2	0.0231707317073171	.	103840001	104120000	#0000FF	1	0.125
chr2	104120001	104400000	B.2.2.2.1.2.1.2.2.2.1	0.0365853658536585	.	104120001	104400000	#0000FF	1	0.125
chr2	104400001	104520000	B.2.2.1.1.2.1.1.2.1.2.1	0.129268292682927	.	104400001	104520000	#0000FF	1	0.125
chr2	104520001	104960000	B.2.2.2.1.1.2.2.1.2	0.0512195121951219	.	104520001	104960000	#0000FF	1	0.125
chr2	104960001	105200000	B.1.2.1.2.2.1.2.1	0.346341463414634	.	104960001	105200000	#9191FF	1	0.375
chr2	105200001	105520000	A.2.2.2.1.1.1.2.1	0.531707317073171	.	105200001	105520000	#FFDADA	1	0.625
chr2	105520001	105640000	B.1.1.2.1.1.2.2.2	0.423170731707317	.	105520001	105640000	#DADAFF	1	0.5
chr2	105640001	105880000	A.2.2.1.2.2.2.1.2	0.539024390243902	.	105640001	105880000	#FFDADA	1	0.625
chr2	105880001	106160000	A.1.1.2.1.2.1.1.2.2	0.917073170731707	.	105880001	106160000	#FF0000	1	1
chr2	106160001	106320000	B.1.1.1.1.2.2.1.2.1	0.467073170731707	.	106160001	106320000	#DADAFF	1	0.5
chr2	106320001	106480000	A.1.2.2.1.2.2.1.1.2	0.765853658536585	.	106320001	106480000	#FF4848	1	0.875
chr2	106480001	106680000	B.1.1.2.2.2.2.2.2.2	0.379268292682927	.	106480001	106680000	#DADAFF	1	0.5
chr2	106680001	106880000	A.2.1.2.1.1.1.1.1.2.1.1	0.646341463414634	.	106680001	106880000	#FF9191	1	0.75
chr2	106880001	107080000	B.1.2.1.1.1.1.1.2	0.375609756097561	.	106880001	107080000	#9191FF	1	0.375
chr2	107080001	107240000	A.2.2.2.1.1.2.2	0.523170731707317	.	107080001	107240000	#FFDADA	1	0.625
chr2	107240001	107560000	B.2.1.2.2.1.2.1.2.2.2	0.174390243902439	.	107240001	107560000	#4848FF	1	0.25
chr2	107560001	107880000	B.2.2.2.1.1.2.2.1.1	0.0524390243902439	.	107560001	107880000	#0000FF	1	0.125
chr2	107880001	108440000	B.2.2.2.2.1.2.1.1.2	0.0121951219512195	.	107880001	108440000	#0000FF	1	0.125
chr2	108440001	108760000	B.2.1.2.2.1.2.1.2.2.1	0.175609756097561	.	108440001	108760000	#4848FF	1	0.25
chr2	108760001	108960000	B.1.1.2.2.2.1.2.2	0.386585365853659	.	108760001	108960000	#DADAFF	1	0.5
chr2	108960001	109200000	A.1.1.2.2.2.2.2.1.1	0.869512195121951	.	108960001	109200000	#FF0000	1	1
chr2	109200001	109480000	A.1.1.1.2.1.2.1.2	0.974390243902439	.	109200001	109480000	#FF0000	1	1
chr2	109480001	109720000	A.1.2.2.2.2.2.1.1.1	0.714634146341463	.	109480001	109720000	#FF4848	1	0.875
chr2	109720001	110120000	A.1.2.2.1.1.1.2.1	0.787804878048781	.	109720001	110120000	#FF4848	1	0.875
chr2	110240001	110320000	A.1.2.2.1.1.1.2.1	0.787804878048781	.	110240001	110320000	#FF4848	1	0.875
chr2	110320001	110520000	A.2.2.1.2.1.1.1.1	0.554878048780488	.	110320001	110520000	#FFDADA	1	0.625
chr2	110840001	111000000	A.2.1.2.1.1.2.1.1.1.2.1	0.635365853658537	.	110840001	111000000	#FF9191	1	0.75
chr2	111360001	111640000	A.1.2.2.2.2.1.2.2.1	0.718292682926829	.	111360001	111640000	#FF4848	1	0.875
chr2	111640001	111840000	B.1.1.2.1.2.1.1.1.1	0.421951219512195	.	111640001	111840000	#DADAFF	1	0.5
chr2	111840001	112080000	A.2.1.1.2.1.1.1.2	0.674390243902439	.	111840001	112080000	#FF9191	1	0.75
chr2	112080001	112200000	A.2.1.2.1.1.2.1.1.2	0.632926829268293	.	112080001	112200000	#FF9191	1	0.75
chr2	112200001	112520000	A.1.2.1.1.1.1.2.1.1	0.858536585365854	.	112200001	112520000	#FF4848	1	0.875
chr2	112520001	112840000	A.1.1.2.1.1.2.2.1.1.2	0.928048780487805	.	112520001	112840000	#FF0000	1	1
chr2	112840001	113120000	A.1.1.2.1.2.1.2.1.1	0.915853658536585	.	112840001	113120000	#FF0000	1	1
chr2	113160001	113320000	A.1.1.2.1.2.1.2.1.1	0.915853658536585	.	113160001	113320000	#FF0000	1	1
chr2	113320001	113720000	A.1.1.1.1.1.2.1.1.1.1	0.997560975609756	.	113320001	113720000	#FF0000	1	1
chr2	113720001	113840000	A.2.1.2.1.1.2.1.1.1.1	0.636585365853659	.	113720001	113840000	#FF9191	1	0.75
chr2	113840001	114200000	A.1.1.1.2.1.1.2.2	0.976829268292683	.	113840001	114200000	#FF0000	1	1
chr2	114200001	114520000	A.1.2.1.2.1.1.2.1.2.1	0.821951219512195	.	114200001	114520000	#FF4848	1	0.875
chr2	114520001	114760000	A.1.2.2.2.1.2.2.1.1.2	0.730487804878049	.	114520001	114760000	#FF4848	1	0.875
chr2	114760001	115280000	B.2.2.2.1.1.2.2.2	0.05	.	114760001	115280000	#0000FF	1	0.125
chr2	115280001	115480000	B.2.1.2.1.2.2.1.1	0.202439024390244	.	115280001	115480000	#4848FF	1	0.25
chr2	115480001	115880000	B.2.2.2.1.2.1.2.1.1.2	0.0426829268292683	.	115480001	115880000	#0000FF	1	0.125
chr2	115880001	116000000	B.2.1.1.2.1.1.1.2.2	0.257317073170732	.	115880001	116000000	#4848FF	1	0.25
chr2	116000001	116640000	B.2.2.2.2.2.1.2	0.0024390243902439	.	116000001	116640000	#0000FF	1	0.125
chr2	116640001	117120000	B.2.2.2.2.2.1.1.2.1	0.0048780487804878	.	116640001	117120000	#0000FF	1	0.125
chr2	117120001	117720000	B.2.2.2.2.2.1.1.2.2	0.00365853658536585	.	117120001	117720000	#0000FF	1	0.125
chr2	117720001	118160000	B.2.2.2.2.1.2.1.1.1	0.0134146341463415	.	117720001	118160000	#0000FF	1	0.125
chr2	118160001	118520000	B.2.2.2.1.2.1.2.1.1.1	0.0439024390243902	.	118160001	118520000	#0000FF	1	0.125
chr2	118520001	118720000	B.1.2.1.1.1.1.1.1.2	0.376829268292683	.	118520001	118720000	#9191FF	1	0.375
chr2	118720001	119000000	A.2.1.2.1.1.1.2.1.1	0.640243902439024	.	118720001	119000000	#FF9191	1	0.75
chr2	119000001	119320000	B.2.2.1.2.2.2.1.1.1	0.0853658536585366	.	119000001	119320000	#0000FF	1	0.125
chr2	119320001	119520000	B.2.2.1.2.2.2.1.1.2	0.0841463414634146	.	119320001	119520000	#0000FF	1	0.125
chr2	119520001	119680000	B.1.2.1.1.1.1.1.1.1	0.378048780487805	.	119520001	119680000	#9191FF	1	0.375
chr2	119680001	119920000	B.2.1.2.1.2.2.2.1.2	0.19390243902439	.	119680001	119920000	#4848FF	1	0.25
chr2	119920001	120080000	B.1.1.1.1.2.2.1.1	0.468292682926829	.	119920001	120080000	#DADAFF	1	0.5
chr2	120080001	120320000	A.2.1.2.1.1.1.2.2	0.63780487804878	.	120080001	120320000	#FF9191	1	0.75
chr2	120320001	120400000	B.1.1.2.1.2.2.2.1.2.2	0.407317073170732	.	120320001	120400000	#DADAFF	1	0.5
chr2	120400001	120560000	A.2.1.1.2.2.2.1.2.1	0.65609756097561	.	120400001	120560000	#FF9191	1	0.75
chr2	120560001	120920000	B.1.1.1.1.1.2.2.1	0.481707317073171	.	120560001	120920000	#DADAFF	1	0.5
chr2	120920001	121120000	A.1.2.1.1.2.2.2.2.1	0.829268292682927	.	120920001	121120000	#FF4848	1	0.875
chr2	121120001	121440000	A.2.2.2.1.1.2.1.1.2	0.525609756097561	.	121120001	121440000	#FFDADA	1	0.625
chr2	121440001	121720000	A.2.1.2.2.2.1.2.1.1	0.597560975609756	.	121440001	121720000	#FF9191	1	0.75
chr2	121720001	121800000	B.1.1.1.2.2.2.2.1	0.445121951219512	.	121720001	121800000	#DADAFF	1	0.5
chr2	121800001	122040000	A.2.2.1.2.1.1.2.2	0.55	.	121800001	122040000	#FFDADA	1	0.625
chr2	122040001	122160000	A.2.1.1.1.1.2.1.1	0.7	.	122040001	122160000	#FF9191	1	0.75
chr2	122160001	122520000	A.1.1.1.2.2.1.2.2.1	0.957317073170732	.	122160001	122520000	#FF0000	1	1
chr2	122520001	123000000	B.1.1.1.2.2.2.2.2.2.1	0.442682926829268	.	122520001	123000000	#DADAFF	1	0.5
chr2	123000001	123720000	B.2.2.2.1.1.1.2.2.1	0.0658536585365854	.	123000001	123720000	#0000FF	1	0.125
chr2	123720001	123960000	B.2.2.1.1.1.1.2	0.14390243902439	.	123720001	123960000	#0000FF	1	0.125
chr2	123960001	124440000	B.2.1.2.2.2.1.1.1	0.169512195121951	.	123960001	124440000	#4848FF	1	0.25
chr2	124440001	124760000	A.2.2.1.1.2.1.1	0.565853658536585	.	124440001	124760000	#FFDADA	1	0.625
chr2	124760001	125120000	B.2.2.1.2.2.2.2.1.1	0.0817073170731707	.	124760001	125120000	#0000FF	1	0.125
chr2	125120001	125360000	B.2.2.2.1.1.1.1.2	0.0731707317073171	.	125120001	125360000	#0000FF	1	0.125
chr2	125360001	125800000	B.2.2.2.2.1.2.1.2.2	0.00975609756097561	.	125360001	125800000	#0000FF	1	0.125
chr2	125800001	126080000	B.2.2.2.1.2.1.2.2.1.1.1	0.0402439024390244	.	125800001	126080000	#0000FF	1	0.125
chr2	126080001	126720000	B.2.2.2.2.1.2.1.2.1	0.0109756097560976	.	126080001	126720000	#0000FF	1	0.125
chr2	126720001	126960000	B.2.2.1.1.1.2.1.2	0.139024390243902	.	126720001	126960000	#0000FF	1	0.125
chr2	126960001	127280000	B.2.2.1.1.2.1.1.2.1.2.2	0.128048780487805	.	126960001	127280000	#0000FF	1	0.125
chr2	127280001	127480000	A.2.2.1.1.1.2.2.2	0.567073170731707	.	127280001	127480000	#FFDADA	1	0.625
chr2	127480001	127800000	B.1.1.2.1.2.2.2.1.2.1	0.408536585365854	.	127480001	127800000	#DADAFF	1	0.5
chr2	127800001	128040000	A.1.1.2.1.1.1.2.1.2	0.939024390243902	.	127800001	128040000	#FF0000	1	1
chr2	128040001	128280000	A.1.1.1.2.1.2.2.2.2	0.968292682926829	.	128040001	128280000	#FF0000	1	1
chr2	128280001	128640000	A.1.1.1.1.2.1.1.2.2	0.989024390243902	.	128280001	128640000	#FF0000	1	1
chr2	128640001	128880000	A.1.2.1.1.2.1.1.2.1.1	0.845121951219512	.	128640001	128880000	#FF4848	1	0.875
chr2	128880001	129280000	A.1.1.2.2.2.1.2.1.1.2	0.880487804878049	.	128880001	129280000	#FF0000	1	1
chr2	129280001	129520000	A.1.2.2.2.2.2.1.2.1.2	0.710975609756098	.	129280001	129520000	#FF4848	1	0.875
chr2	129520001	130000000	B.2.2.1.1.2.1.1.1.2	0.132926829268293	.	129520001	130000000	#0000FF	1	0.125
chr2	130000001	130240000	B.2.1.2.2.1.2.1.2.1	0.176829268292683	.	130000001	130240000	#4848FF	1	0.25
chr2	130240001	130480000	B.2.2.1.1.2.1.1.1.1	0.134146341463415	.	130240001	130480000	#0000FF	1	0.125
chr2	130480001	130720000	B.1.1.1.2.2.2.2.2.2.2	0.441463414634146	.	130480001	130720000	#DADAFF	1	0.5
chr2	130720001	130880000	B.1.2.2.2.1.1.1.1	0.310975609756098	.	130720001	130880000	#9191FF	1	0.375
chr2	130880001	131200000	A.2.2.2.1.1.2.1.2	0.524390243902439	.	130880001	131200000	#FFDADA	1	0.625
chr2	131360001	131400000	B.1.2.2.1.1.2.1.2.1.1	0.334146341463415	.	131360001	131400000	#9191FF	1	0.375
chr2	131440001	131640000	B.1.2.2.1.1.2.1.2.1.1	0.334146341463415	.	131440001	131640000	#9191FF	1	0.375
chr2	131640001	131760000	B.1.2.2.1.1.2.1.2.2	0.331707317073171	.	131640001	131760000	#9191FF	1	0.375
chr2	131760001	131920000	A.2.1.2.1.1.1.2.1.2	0.639024390243902	.	131760001	131920000	#FF9191	1	0.75
chr2	131920001	132000000	B.1.2.2.2.1.2.1.1	0.30609756097561	.	131920001	132000000	#9191FF	1	0.375
chr2	132040001	132160000	B.1.2.2.2.1.2.1.1	0.30609756097561	.	132040001	132160000	#9191FF	1	0.375
chr2	132160001	132320000	A.2.2.2.1.1.2.1.1.1	0.526829268292683	.	132160001	132320000	#FFDADA	1	0.625
chr2	132320001	132640000	B.2.1.1.2.1.2.1.2	0.25	.	132320001	132640000	#4848FF	1	0.25
chr2	132640001	133000000	B.2.2.1.2.2.2.1.2	0.0829268292682927	.	132640001	133000000	#0000FF	1	0.125
chr2	133000001	133200000	B.1.2.2.1.1.2.1.2.1.2	0.332926829268293	.	133000001	133200000	#9191FF	1	0.375
chr2	133200001	133480000	B.2.2.1.1.2.1.1.2.2.2	0.125609756097561	.	133200001	133480000	#0000FF	1	0.125
chr2	133480001	134000000	B.2.2.2.2.1.2.2.1	0.00853658536585366	.	133480001	134000000	#0000FF	1	0.125
chr2	134000001	134600000	B.2.2.2.2.1.1.1.2.2	0.0182926829268293	.	134000001	134600000	#0000FF	1	0.125
chr2	134600001	134840000	B.2.1.2.2.1.2.1.1.2	0.178048780487805	.	134600001	134840000	#4848FF	1	0.25
chr2	134840001	135080000	A.2.1.1.2.2.2.1.2.2	0.654878048780488	.	134840001	135080000	#FF9191	1	0.75
chr2	135080001	135240000	A.2.2.2.2.1.1.2.2.1	0.507317073170732	.	135080001	135240000	#FFDADA	1	0.625
chr2	135240001	135400000	B.1.1.1.2.2.2.2.2.1	0.44390243902439	.	135240001	135400000	#DADAFF	1	0.5
chr2	135400001	135560000	A.1.2.2.2.1.2.2.1.2	0.729268292682927	.	135400001	135560000	#FF4848	1	0.875
chr2	135560001	135680000	B.1.1.1.1.2.1.1.2.2.2	0.473170731707317	.	135560001	135680000	#DADAFF	1	0.5
chr2	135680001	135960000	A.1.2.2.1.2.2.2.2.2	0.754878048780488	.	135680001	135960000	#FF4848	1	0.875
chr2	135960001	136240000	B.1.2.2.1.2.1.2.2	0.319512195121951	.	135960001	136240000	#9191FF	1	0.375
chr2	136240001	136480000	A.2.1.1.1.2.1.2	0.685365853658537	.	136240001	136480000	#FF9191	1	0.75
chr2	136480001	136640000	A.1.1.2.2.1.2.1.2.2.2	0.891463414634146	.	136480001	136640000	#FF0000	1	1
chr2	136640001	137200000	A.1.1.2.1.2.1.1.1.1	0.921951219512195	.	136640001	137200000	#FF0000	1	1
chr2	137200001	137760000	B.2.2.2.1.2.1.2.1.2	0.0414634146341463	.	137200001	137760000	#0000FF	1	0.125
chr2	137760001	138040000	B.2.2.1.2.2.2.2.1.2	0.0804878048780488	.	137760001	138040000	#0000FF	1	0.125
chr2	138040001	138120000	B.2.1.2.2.2.2.1.2.1	0.157317073170732	.	138040001	138120000	#4848FF	1	0.25
chr2	138120001	138600000	B.2.2.2.1.2.2.2.1.1	0.025609756097561	.	138120001	138600000	#0000FF	1	0.125
chr2	138600001	138840000	B.1.2.2.1.2.2.1.1.2	0.315853658536585	.	138600001	138840000	#9191FF	1	0.375
chr2	138840001	139200000	B.2.1.2.1.1.1.2.2.2	0.218292682926829	.	138840001	139200000	#4848FF	1	0.25
chr2	139200001	139360000	A.2.1.1.1.2.1.1.2	0.686585365853659	.	139200001	139360000	#FF9191	1	0.75
chr2	139360001	139600000	B.1.1.1.1.2.1.1.1.2	0.478048780487805	.	139360001	139600000	#DADAFF	1	0.5
chr2	139600001	140520000	B.2.2.2.2.2.1.1.1	0.00609756097560976	.	139600001	140520000	#0000FF	1	0.125
chr2	140520001	140680000	B.2.1.2.1.1.2.1.1.2	0.215853658536585	.	140520001	140680000	#4848FF	1	0.25
chr2	140680001	141280000	B.2.2.2.2.1.1.1.1.2	0.0207317073170732	.	140680001	141280000	#0000FF	1	0.125
chr2	141280001	141880000	B.2.2.1.2.1.2.2.2.1	0.0975609756097561	.	141280001	141880000	#0000FF	1	0.125
chr2	141880001	142200000	B.2.1.2.1.1.2.2.2.1	0.209756097560976	.	141880001	142200000	#4848FF	1	0.25
chr2	142200001	142360000	B.1.2.1.2.1.2.2.2.1.2	0.35	.	142200001	142360000	#9191FF	1	0.375
chr2	142360001	142880000	B.2.2.2.1.1.2.1.2.2	0.0536585365853659	.	142360001	142880000	#0000FF	1	0.125
chr2	142880001	143040000	B.1.2.2.1.2.1.1.1.1	0.325609756097561	.	142880001	143040000	#9191FF	1	0.375
chr2	143040001	143400000	B.2.2.1.2.1.1.1.1	0.110975609756098	.	143040001	143400000	#0000FF	1	0.125
chr2	143400001	143800000	B.1.2.1.2.1.2.2.2.2	0.348780487804878	.	143400001	143800000	#9191FF	1	0.375
chr2	143800001	144040000	A.1.1.2.1.2.1.2.1.2.2	0.910975609756098	.	143800001	144040000	#FF0000	1	1
chr2	144040001	144520000	A.1.2.2.2.1.2.1.1.1.2	0.735365853658537	.	144040001	144520000	#FF4848	1	0.875
chr2	144520001	144880000	B.1.1.2.1.1.1.2.2.1.2	0.430487804878049	.	144520001	144880000	#DADAFF	1	0.5
chr2	144880001	145120000	A.1.2.2.1.2.2.2.1.2.1.1	0.760975609756098	.	144880001	145120000	#FF4848	1	0.875
chr2	145120001	145320000	A.1.1.1.2.1.2.2.2.1	0.969512195121951	.	145120001	145320000	#FF0000	1	1
chr2	145320001	145480000	A.1.2.1.2.1.2.2	0.81219512195122	.	145320001	145480000	#FF4848	1	0.875
chr2	145480001	145720000	A.2.2.2.1.2.1.1.2.1	0.520731707317073	.	145480001	145720000	#FFDADA	1	0.625
chr2	145720001	145920000	B.1.2.2.1.2.2.1.2.2	0.313414634146341	.	145720001	145920000	#9191FF	1	0.375
chr2	145920001	146560000	B.1.2.1.2.1.1.1	0.359756097560976	.	145920001	146560000	#9191FF	1	0.375
chr2	146560001	146760000	B.2.1.1.2.2.1.1.2.1	0.242682926829268	.	146560001	146760000	#4848FF	1	0.25
chr2	146760001	147120000	B.2.1.2.2.2.1.2.2.1	0.160975609756098	.	146760001	147120000	#4848FF	1	0.25
chr2	147120001	147440000	B.2.1.2.2.2.2.1.2.2.2.2	0.151219512195122	.	147120001	147440000	#4848FF	1	0.25
chr2	147440001	147760000	B.2.2.2.1.1.2.1.2.1.1	0.0560975609756098	.	147440001	147760000	#0000FF	1	0.125
chr2	147760001	148040000	B.2.2.1.2.1.2.1.2.1.2	0.101219512195122	.	147760001	148040000	#0000FF	1	0.125
chr2	148040001	148160000	B.2.1.1.1.2.1.1.2.2	0.273170731707317	.	148040001	148160000	#4848FF	1	0.25
chr2	148160001	148680000	B.1.2.2.1.2.2.1.2.1	0.314634146341463	.	148160001	148680000	#9191FF	1	0.375
chr2	148680001	149240000	B.1.2.1.2.1.1.2	0.358536585365854	.	148680001	149240000	#9191FF	1	0.375
chr2	149240001	149520000	A.1.2.2.1.2.2.2.1.2.2	0.757317073170732	.	149240001	149520000	#FF4848	1	0.875
chr2	149520001	149680000	A.2.2.1.1.1.1.2.1.1	0.580487804878049	.	149520001	149680000	#FFDADA	1	0.625
chr2	149800001	149880000	A.2.2.1.1.1.1.2.1.1	0.580487804878049	.	149800001	149880000	#FFDADA	1	0.625
chr2	149880001	150040000	A.2.2.1.1.1.2.2.1	0.568292682926829	.	149880001	150040000	#FFDADA	1	0.625
chr2	150040001	150240000	B.1.2.2.1.2.2.1.1.1.1	0.318292682926829	.	150040001	150240000	#9191FF	1	0.375
chr2	150240001	150480000	B.1.2.2.2.2.2.2.2.1	0.297560975609756	.	150240001	150480000	#9191FF	1	0.375
chr2	150480001	150840000	B.2.2.2.1.1.2.1.1.2.2.2.2	0.0573170731707317	.	150480001	150840000	#0000FF	1	0.125
chr2	150840001	151000000	B.2.1.2.2.2.2.1.2.2.1.2.2	0.153658536585366	.	150840001	151000000	#4848FF	1	0.25
chr2	151000001	151320000	B.2.2.2.1.1.2.1.1.2.2.1	0.0597560975609756	.	151000001	151320000	#0000FF	1	0.125
chr2	151320001	151520000	B.2.2.1.1.2.1.1.2.2.1	0.126829268292683	.	151320001	151520000	#0000FF	1	0.125
chr2	151520001	151840000	B.2.2.2.1.1.1.2.1.1.1	0.0719512195121951	.	151520001	151840000	#0000FF	1	0.125
chr2	151840001	152080000	B.2.1.2.1.1.1.1.1.1.1	0.228048780487805	.	151840001	152080000	#4848FF	1	0.25
chr2	152080001	152360000	A.1.2.2.1.2.2.2.2.1	0.75609756097561	.	152080001	152360000	#FF4848	1	0.875
chr2	152360001	152640000	A.2.2.1.2.2.2.2.1	0.537804878048781	.	152360001	152640000	#FFDADA	1	0.625
chr2	152640001	152840000	A.2.1.2.1.2.1.1.2.2	0.620731707317073	.	152640001	152840000	#FF9191	1	0.75
chr2	152840001	153040000	A.1.2.2.1.2.2.2.1.1	0.76219512195122	.	152840001	153040000	#FF4848	1	0.875
chr2	153040001	153440000	B.1.1.1.1.2.1.2.2	0.469512195121951	.	153040001	153440000	#DADAFF	1	0.5
chr2	153440001	153600000	A.1.2.1.2.1.1.2.1.1	0.823170731707317	.	153440001	153600000	#FF4848	1	0.875
chr2	153600001	153840000	B.2.1.2.2.2.2.1.2.2.2.1	0.152439024390244	.	153600001	153840000	#4848FF	1	0.25
chr2	153840001	154280000	B.2.2.2.1.2.1.2.2.1.2	0.0378048780487805	.	153840001	154280000	#0000FF	1	0.125
chr2	154280001	154440000	B.2.1.2.1.1.1.1.2.2	0.223170731707317	.	154280001	154440000	#4848FF	1	0.25
chr2	154440001	154640000	B.2.2.1.2.1.1.2.2	0.104878048780488	.	154440001	154640000	#0000FF	1	0.125
chr2	154640001	155000000	B.2.2.2.1.2.1.2.2.1.1.2	0.0390243902439024	.	154640001	155000000	#0000FF	1	0.125
chr2	155000001	155240000	B.2.1.2.1.1.1.1.1.1.2	0.226829268292683	.	155000001	155240000	#4848FF	1	0.25
chr2	155240001	155720000	B.2.1.2.2.2.2.1.1	0.158536585365854	.	155240001	155720000	#4848FF	1	0.25
chr2	155720001	155880000	B.1.2.1.1.1.2.2.2.2	0.368292682926829	.	155720001	155880000	#9191FF	1	0.375
chr2	155880001	156200000	B.2.1.2.1.1.1.2.2.1.1	0.220731707317073	.	155880001	156200000	#4848FF	1	0.25
chr2	156200001	156920000	B.2.2.2.1.1.2.1.1.1	0.0621951219512195	.	156200001	156920000	#0000FF	1	0.125
chr2	156920001	157160000	B.1.2.2.1.2.1.1.1.2	0.324390243902439	.	156920001	157160000	#9191FF	1	0.375
chr2	157160001	157400000	A.1.2.2.2.1.2.2.2.1.2.1	0.726829268292683	.	157160001	157400000	#FF4848	1	0.875
chr2	157400001	157480000	B.1.1.1.2.1.2.1	0.45609756097561	.	157400001	157480000	#DADAFF	1	0.5
chr2	157480001	157800000	B.2.1.1.2.2.2.2.1.1	0.232926829268293	.	157480001	157800000	#4848FF	1	0.25
chr2	157800001	158120000	B.2.1.2.2.2.1.2.1.2.2	0.16219512195122	.	157800001	158120000	#4848FF	1	0.25
chr2	158120001	158360000	A.1.2.2.2.1.2.2.2.1.2.2	0.725609756097561	.	158120001	158360000	#FF4848	1	0.875
chr2	158360001	158640000	B.1.1.2.2.1.2.2.1.1.1	0.396341463414634	.	158360001	158640000	#DADAFF	1	0.5
chr2	158640001	158840000	A.2.1.1.2.2.2.2.2.2.2	0.648780487804878	.	158640001	158840000	#FF9191	1	0.75
chr2	158840001	159120000	A.2.2.2.1.2.1.2.2.1	0.517073170731707	.	158840001	159120000	#FFDADA	1	0.625
chr2	159120001	159280000	B.1.1.2.2.1.2.1.1.2.2	0.4	.	159120001	159280000	#DADAFF	1	0.5
chr2	159280001	159720000	B.1.1.2.2.1.2.2.1.1.2	0.395121951219512	.	159280001	159720000	#DADAFF	1	0.5
chr2	159720001	159960000	A.1.2.2.2.1.1.1.1.2.1.2	0.75	.	159720001	159960000	#FF4848	1	0.875
chr2	159960001	160160000	A.1.2.1.1.2.1.1.2.2	0.842682926829268	.	159960001	160160000	#FF4848	1	0.875
chr2	160160001	160320000	A.1.2.2.1.2.1.2.1.2	0.769512195121951	.	160160001	160320000	#FF4848	1	0.875
chr2	160320001	160560000	A.1.1.2.1.2.1.2.1.2.1.2	0.91219512195122	.	160320001	160560000	#FF0000	1	1
chr2	160560001	160840000	A.1.1.1.2.2.1.2.2.2	0.95609756097561	.	160560001	160840000	#FF0000	1	1
chr2	160840001	161120000	A.2.2.1.2.2.2.2.2	0.536585365853659	.	160840001	161120000	#FFDADA	1	0.625
chr2	161120001	161360000	A.1.2.2.2.1.2.1.1.1.1	0.736585365853659	.	161120001	161360000	#FF4848	1	0.875
chr2	161360001	161600000	A.2.2.2.1.2.1.2.2.2	0.515853658536585	.	161360001	161600000	#FFDADA	1	0.625
chr2	161600001	161920000	B.1.2.1.2.1.2.2.2.1.1	0.351219512195122	.	161600001	161920000	#9191FF	1	0.375
chr2	161920001	162120000	A.1.2.1.1.2.2.2.1.1.1	0.832926829268293	.	161920001	162120000	#FF4848	1	0.875
chr2	162120001	162320000	A.2.1.2.1.2.2.1.2	0.614634146341463	.	162120001	162320000	#FF9191	1	0.75
chr2	162320001	162480000	B.1.2.2.2.2.2.1	0.3	.	162320001	162480000	#9191FF	1	0.375
chr2	162480001	162760000	B.2.2.1.1.2.1.2.1.1	0.124390243902439	.	162480001	162760000	#0000FF	1	0.125
chr2	162760001	163240000	A.2.2.2.2.2.2.1.1.2	0.492682926829268	.	162760001	163240000	#FFDADA	1	0.625
chr2	163240001	163800000	B.2.2.2.1.2.1.2.2.2.2	0.0353658536585366	.	163240001	163800000	#0000FF	1	0.125
chr2	163800001	163960000	B.2.2.1.1.2.1.2.2.2	0.120731707317073	.	163800001	163960000	#0000FF	1	0.125
chr2	163960001	164080000	B.1.2.2.2.2.2.2.2.2	0.296341463414634	.	163960001	164080000	#9191FF	1	0.375
chr2	164080001	164280000	B.2.1.2.2.2.2.1.2.2.1.2.1	0.154878048780488	.	164080001	164280000	#4848FF	1	0.25
chr2	164280001	164640000	B.2.2.2.1.1.1.2.1.1.2.2	0.0695121951219512	.	164280001	164640000	#0000FF	1	0.125
chr2	164640001	164800000	B.2.2.1.2.1.2.1.2.1.1	0.102439024390244	.	164640001	164800000	#0000FF	1	0.125
chr2	164800001	165280000	B.2.2.2.1.1.1.2.1.2.1	0.0682926829268293	.	164800001	165280000	#0000FF	1	0.125
chr2	165280001	165560000	B.1.1.2.2.1.2.2.1.2	0.39390243902439	.	165280001	165560000	#DADAFF	1	0.5
chr2	165560001	165840000	A.1.2.1.2.1.2.1	0.813414634146341	.	165560001	165840000	#FF4848	1	0.875
chr2	165840001	166280000	B.1.1.1.1.2.1.1.1.1	0.479268292682927	.	165840001	166280000	#DADAFF	1	0.5
chr2	166280001	166840000	A.2.1.2.1.2.1.1.1.1.2	0.624390243902439	.	166280001	166840000	#FF9191	1	0.75
chr2	166840001	167160000	B.2.1.1.1.2.1.2.2.1.2	0.269512195121951	.	166840001	167160000	#4848FF	1	0.25
chr2	167160001	167320000	B.1.1.2.2.1.2.1.1.1	0.402439024390244	.	167160001	167320000	#DADAFF	1	0.5
chr2	167320001	167480000	B.1.2.1.1.1.2.1.2	0.371951219512195	.	167320001	167480000	#9191FF	1	0.375
chr2	167480001	167720000	B.1.2.1.2.1.2.2.1.1	0.353658536585366	.	167480001	167720000	#9191FF	1	0.375
chr2	167720001	167920000	B.2.1.1.1.2.1.2.2.2.1	0.268292682926829	.	167720001	167920000	#4848FF	1	0.25
chr2	167920001	168160000	A.2.2.2.2.2.1.2.1	0.496341463414634	.	167920001	168160000	#FFDADA	1	0.625
chr2	168160001	168760000	B.2.2.1.2.1.2.2.1	0.0987804878048781	.	168160001	168760000	#0000FF	1	0.125
chr2	168760001	168960000	B.2.1.1.1.2.1.1.1	0.276829268292683	.	168760001	168960000	#4848FF	1	0.25
chr2	168960001	169240000	A.2.1.2.1.2.1.1.1.2	0.623170731707317	.	168960001	169240000	#FF9191	1	0.75
chr2	169240001	169560000	A.1.2.1.1.2.2.2.1.1.2	0.831707317073171	.	169240001	169560000	#FF4848	1	0.875
chr2	169560001	169800000	A.2.1.2.1.1.1.1.1.1	0.647560975609756	.	169560001	169800000	#FF9191	1	0.75
chr2	169800001	170000000	A.2.1.1.2.2.2.2.2.2.1	0.65	.	169800001	170000000	#FF9191	1	0.75
chr2	170000001	170320000	A.2.2.2.2.2.2.1.1.1	0.49390243902439	.	170000001	170320000	#FFDADA	1	0.625
chr2	170320001	170800000	A.1.1.1.2.2.1.1.1.1	0.967073170731707	.	170320001	170800000	#FF0000	1	1
chr2	170800001	171080000	B.1.1.2.1.1.1.2.1.2	0.432926829268293	.	170800001	171080000	#DADAFF	1	0.5
chr2	171080001	171280000	A.2.2.1.1.1.1.2.2.2	0.575609756097561	.	171080001	171280000	#FFDADA	1	0.625
chr2	171280001	171560000	B.1.1.2.1.2.1.2.1.1	0.414634146341463	.	171280001	171560000	#DADAFF	1	0.5
chr2	171560001	171760000	A.2.1.1.1.1.2.2.1.2	0.695121951219512	.	171560001	171760000	#FF9191	1	0.75
chr2	171760001	172040000	A.1.1.2.1.1.2.1.2.2	0.931707317073171	.	171760001	172040000	#FF0000	1	1
chr2	172040001	172400000	A.1.1.2.2.1.2.1.1	0.895121951219512	.	172040001	172400000	#FF0000	1	1
chr2	172400001	172680000	A.1.2.1.2.1.1.2.2.1.1	0.819512195121951	.	172400001	172680000	#FF4848	1	0.875
chr2	172680001	172920000	A.1.1.2.2.1.2.2.2.1	0.889024390243902	.	172680001	172920000	#FF0000	1	1
chr2	172920001	173400000	A.1.1.1.2.1.1.2.1	0.978048780487805	.	172920001	173400000	#FF0000	1	1
chr2	173400001	173640000	A.2.1.1.1.1.2.2.2.2.2	0.690243902439024	.	173400001	173640000	#FF9191	1	0.75
chr2	173640001	173840000	A.2.2.2.2.1.2.2.1.1	0.502439024390244	.	173640001	173840000	#FFDADA	1	0.625
chr2	173840001	174320000	A.2.1.1.2.2.1.1.2.1	0.663414634146341	.	173840001	174320000	#FF9191	1	0.75
chr2	174320001	174720000	B.1.1.2.1.2.1.2.1.2	0.413414634146341	.	174320001	174720000	#DADAFF	1	0.5
chr2	174720001	174960000	A.1.1.2.2.1.2.2.2.2	0.88780487804878	.	174720001	174960000	#FF0000	1	1
chr2	174960001	175240000	A.2.1.1.1.1.2.2.2.1.2	0.692682926829268	.	174960001	175240000	#FF9191	1	0.75
chr2	175240001	175640000	A.1.1.2.1.1.1.1.2.2	0.94390243902439	.	175240001	175640000	#FF0000	1	1
chr2	175640001	175840000	A.2.2.2.1.1.1.2.2.1	0.530487804878049	.	175640001	175840000	#FFDADA	1	0.625
chr2	175840001	176080000	A.1.2.1.2.1.1.2.2.2.2	0.814634146341463	.	175840001	176080000	#FF4848	1	0.875
chr2	176080001	176280000	B.1.1.1.2.1.1.2	0.457317073170732	.	176080001	176280000	#DADAFF	1	0.5
chr2	176280001	176600000	B.2.1.1.1.2.2.1.2.1	0.264634146341463	.	176280001	176600000	#4848FF	1	0.25
chr2	176600001	176920000	B.2.1.1.1.2.2.1.2.2	0.263414634146341	.	176600001	176920000	#4848FF	1	0.25
chr2	176920001	177080000	A.2.1.1.2.1.2.1.1.1	0.670731707317073	.	176920001	177080000	#FF9191	1	0.75
chr2	177080001	177320000	A.2.2.1.2.1.2.1.2	0.546341463414634	.	177080001	177320000	#FFDADA	1	0.625
chr2	177320001	177560000	A.2.1.2.1.2.2.2	0.613414634146341	.	177320001	177560000	#FF9191	1	0.75
chr2	177560001	177760000	B.1.1.1.1.2.2.2.2	0.460975609756098	.	177560001	177760000	#DADAFF	1	0.5
chr2	177760001	178040000	A.2.1.1.1.1.2.2.1.1	0.696341463414634	.	177760001	178040000	#FF9191	1	0.75
chr2	178040001	178320000	A.1.1.1.2.2.1.1.1.2.1	0.965853658536585	.	178040001	178320000	#FF0000	1	1
chr2	178320001	178680000	A.1.2.1.2.1.1.2.2.2.1	0.815853658536585	.	178320001	178680000	#FF4848	1	0.875
chr2	178680001	178960000	B.1.2.2.1.2.2.1.1.1.2	0.317073170731707	.	178680001	178960000	#9191FF	1	0.375
chr2	178960001	179400000	A.1.2.2.2.1.2.2.1.1.1	0.731707317073171	.	178960001	179400000	#FF4848	1	0.875
chr2	179400001	179880000	B.1.2.1.2.1.2.1.2.2	0.354878048780488	.	179400001	179880000	#9191FF	1	0.375
chr2	179880001	180160000	A.2.2.1.2.2.1.2	0.541463414634146	.	179880001	180160000	#FFDADA	1	0.625
chr2	180160001	180320000	B.1.2.1.2.1.2.1.2.1	0.35609756097561	.	180160001	180320000	#9191FF	1	0.375
chr2	180320001	180800000	B.2.2.1.2.1.1.1.2.1	0.109756097560976	.	180320001	180800000	#0000FF	1	0.125
chr2	180800001	180960000	A.2.2.2.1.2.1.2.1	0.518292682926829	.	180800001	180960000	#FFDADA	1	0.625
chr2	180960001	181360000	B.2.1.2.2.2.1.2.2.2	0.159756097560976	.	180960001	181360000	#4848FF	1	0.25
chr2	181360001	181800000	B.2.1.2.1.1.1.2.2.1.2	0.219512195121951	.	181360001	181800000	#4848FF	1	0.25
chr2	181800001	182160000	A.1.2.2.2.1.2.1.1.2	0.734146341463415	.	181800001	182160000	#FF4848	1	0.875
chr2	182160001	182400000	A.1.1.2.1.1.2.1.2.1.1	0.934146341463415	.	182160001	182400000	#FF0000	1	1
chr2	182400001	182640000	A.2.1.1.1.2.1.1.1.1	0.689024390243902	.	182400001	182640000	#FF9191	1	0.75
chr2	182640001	182840000	A.1.2.2.1.2.2.2.1.2.1.2.2	0.758536585365854	.	182640001	182840000	#FF4848	1	0.875
chr2	182840001	183000000	B.1.1.1.2.1.2.2.2	0.453658536585366	.	182840001	183000000	#DADAFF	1	0.5
chr2	183000001	183320000	B.2.1.1.1.2.1.2.2.1.1	0.270731707317073	.	183000001	183320000	#4848FF	1	0.25
chr2	183320001	183640000	A.2.2.2.2.2.2.2.1	0.490243902439024	.	183320001	183640000	#FFDADA	1	0.625
chr2	183640001	184040000	B.1.1.1.1.2.1.2.1.2	0.470731707317073	.	183640001	184040000	#DADAFF	1	0.5
chr2	184040001	184320000	B.2.1.2.2.2.1.2.1.1	0.164634146341463	.	184040001	184320000	#4848FF	1	0.25
chr2	184320001	184560000	B.2.2.1.2.1.2.1.2.2	0.1	.	184320001	184560000	#0000FF	1	0.125
chr2	184560001	184840000	B.2.2.2.1.1.1.2.1.2.2	0.0670731707317073	.	184560001	184840000	#0000FF	1	0.125
chr2	184840001	185400000	B.2.2.1.2.1.1.1.2.2	0.108536585365854	.	184840001	185400000	#0000FF	1	0.125
chr2	185400001	185560000	B.1.1.1.1.2.1.2.1.1	0.471951219512195	.	185400001	185560000	#DADAFF	1	0.5
chr2	185560001	186040000	B.2.1.2.2.2.1.1.2.2.2	0.165853658536585	.	185560001	186040000	#4848FF	1	0.25
chr2	186040001	186520000	B.2.2.1.1.1.1.1.2	0.145121951219512	.	186040001	186520000	#0000FF	1	0.125
chr2	186520001	187320000	B.2.1.2.2.2.1.1.2.2.1	0.167073170731707	.	186520001	187320000	#4848FF	1	0.25
chr2	187320001	187560000	A.1.2.2.2.1.2.2.2.1.1	0.728048780487805	.	187320001	187560000	#FF4848	1	0.875
chr2	187560001	187680000	A.2.2.2.2.2.1.2.2	0.495121951219512	.	187560001	187680000	#FFDADA	1	0.625
chr2	187680001	187840000	A.2.1.2.2.2.2.1.1	0.59390243902439	.	187680001	187840000	#FF9191	1	0.75
chr2	187840001	188000000	B.1.1.2.2.1.2.2.2	0.392682926829268	.	187840001	188000000	#DADAFF	1	0.5
chr2	188000001	188280000	A.2.2.2.2.2.1.1.1	0.498780487804878	.	188000001	188280000	#FFDADA	1	0.625
chr2	188280001	188480000	A.2.1.1.1.2.1.1.1.2	0.68780487804878	.	188280001	188480000	#FF9191	1	0.75
chr2	188480001	188800000	B.2.1.1.1.2.1.1.2.1.2	0.274390243902439	.	188480001	188800000	#4848FF	1	0.25
chr2	188800001	189320000	B.2.1.2.1.1.1.2.1	0.221951219512195	.	188800001	189320000	#4848FF	1	0.25
chr2	189320001	189440000	B.1.2.1.2.1.2.1.1	0.357317073170732	.	189320001	189440000	#9191FF	1	0.375
chr2	189440001	189600000	B.1.2.2.1.2.1.1.2.2	0.321951219512195	.	189440001	189600000	#9191FF	1	0.375
chr2	189600001	189920000	B.2.1.2.1.1.2.1.1.1	0.217073170731707	.	189600001	189920000	#4848FF	1	0.25
chr2	189920001	190280000	B.2.1.1.2.2.1.1.2.2.1	0.241463414634146	.	189920001	190280000	#4848FF	1	0.25
chr2	190280001	190720000	A.1.2.1.1.2.2.2.1.2	0.830487804878049	.	190280001	190720000	#FF4848	1	0.875
chr2	190720001	190920000	B.1.2.1.1.1.2.1.1	0.373170731707317	.	190720001	190920000	#9191FF	1	0.375
chr2	190920001	191160000	A.2.2.1.1.2.1.2.2.1	0.563414634146341	.	190920001	191160000	#FFDADA	1	0.625
chr2	191160001	191560000	A.1.1.2.2.1.2.2.1	0.890243902439024	.	191160001	191560000	#FF0000	1	1
chr2	191560001	191720000	A.2.1.1.1.1.1.1.1	0.70609756097561	.	191560001	191720000	#FF9191	1	0.75
chr2	191720001	191880000	A.1.1.2.1.1.2.1.2.1.2	0.932926829268293	.	191720001	191880000	#FF0000	1	1
chr2	191880001	192360000	A.2.1.1.2.2.2.2.2.1	0.651219512195122	.	191880001	192360000	#FF9191	1	0.75
chr2	192360001	192560000	A.2.1.1.1.1.1.2.2	0.701219512195122	.	192360001	192560000	#FF9191	1	0.75
chr2	192560001	193080000	A.2.1.2.1.2.1.1.1.1.1	0.625609756097561	.	192560001	193080000	#FF9191	1	0.75
chr2	193080001	193400000	B.2.1.1.1.2.1.1.2.1.1	0.275609756097561	.	193080001	193400000	#4848FF	1	0.25
chr2	193400001	194080000	B.2.1.2.1.1.2.2.1	0.210975609756098	.	193400001	194080000	#4848FF	1	0.25
chr2	194080001	194240000	A.2.2.2.2.2.1.1.2	0.497560975609756	.	194080001	194240000	#FFDADA	1	0.625
chr2	194240001	194560000	B.1.2.2.1.2.1.1.2.1	0.323170731707317	.	194240001	194560000	#9191FF	1	0.375
chr2	194560001	194920000	B.2.1.1.1.2.1.2.2.2.2	0.267073170731707	.	194560001	194920000	#4848FF	1	0.25
chr2	194920001	195320000	B.2.1.1.2.2.1.2.1	0.23780487804878	.	194920001	195320000	#4848FF	1	0.25
chr2	195320001	195600000	B.1.2.2.2.2.2.2.1	0.298780487804878	.	195320001	195600000	#9191FF	1	0.375
chr2	195600001	196160000	B.2.1.1.2.2.1.2.2	0.236585365853659	.	195600001	196160000	#4848FF	1	0.25
chr2	196160001	196320000	A.2.2.1.1.2.1.2.1	0.564634146341463	.	196160001	196320000	#FFDADA	1	0.625
chr2	196320001	196600000	A.2.1.1.1.1.1.1.2	0.704878048780488	.	196320001	196600000	#FF9191	1	0.75
chr2	196600001	196920000	B.1.1.2.2.1.2.1.1.2.1	0.401219512195122	.	196600001	196920000	#DADAFF	1	0.5
chr2	196920001	197160000	A.1.1.2.1.2.1.1.2.1.2	0.918292682926829	.	196920001	197160000	#FF0000	1	1
chr2	197160001	197320000	A.2.2.1.1.1.1.2.1.2	0.579268292682927	.	197160001	197320000	#FFDADA	1	0.625
chr2	197320001	197600000	A.2.2.1.2.2.1.1	0.542682926829268	.	197320001	197600000	#FFDADA	1	0.625
chr2	197600001	197920000	A.1.2.2.1.2.1.1.1.1	0.774390243902439	.	197600001	197920000	#FF4848	1	0.875
chr2	197920001	198400000	A.1.1.1.1.1.2.2	0.992682926829268	.	197920001	198400000	#FF0000	1	1
chr2	198400001	198720000	A.2.1.2.1.2.1.1.2.1	0.621951219512195	.	198400001	198720000	#FF9191	1	0.75
chr2	198720001	199120000	B.2.1.1.1.2.1.2.1	0.271951219512195	.	198720001	199120000	#4848FF	1	0.25
chr2	199120001	199240000	B.1.1.1.2.1.1.1.2	0.458536585365854	.	199120001	199240000	#DADAFF	1	0.5
chr2	199240001	199800000	B.2.2.2.1.1.1.2.1.1.2.1	0.0707317073170732	.	199240001	199800000	#0000FF	1	0.125
chr2	199800001	200240000	B.2.2.2.1.1.2.1.2.1.2	0.0548780487804878	.	199800001	200240000	#0000FF	1	0.125
chr2	200240001	200440000	B.1.1.1.2.1.1.1.1	0.459756097560976	.	200240001	200440000	#DADAFF	1	0.5
chr2	200440001	200760000	A.2.2.1.1.2.1.2.2.2	0.56219512195122	.	200440001	200760000	#FFDADA	1	0.625
chr2	200760001	200880000	A.2.1.1.1.1.1.2.1.1	0.703658536585366	.	200760001	200880000	#FF9191	1	0.75
chr2	200880001	201160000	B.1.1.2.2.1.2.1.2.2	0.397560975609756	.	200880001	201160000	#DADAFF	1	0.5
chr2	201160001	201360000	A.2.1.1.1.1.1.2.1.2	0.702439024390244	.	201160001	201360000	#FF9191	1	0.75
chr2	201360001	201720000	A.1.1.2.1.2.1.2.1.2.1.1.1	0.914634146341463	.	201360001	201720000	#FF0000	1	1
chr2	201720001	202120000	A.1.1.1.1.2.2.1	0.985365853658537	.	201720001	202120000	#FF0000	1	1
chr2	202120001	202360000	A.1.1.2.2.2.2.2.1.2.2	0.867073170731707	.	202120001	202360000	#FF0000	1	1
chr2	202360001	202480000	A.2.1.2.2.1.2.1.1	0.607317073170732	.	202360001	202480000	#FF9191	1	0.75
chr2	202480001	202640000	A.1.2.2.1.2.1.1.1.2	0.773170731707317	.	202480001	202640000	#FF4848	1	0.875
chr2	202640001	203200000	A.1.1.1.2.2.1.1.1.2.2	0.964634146341463	.	202640001	203200000	#FF0000	1	1
chr2	203200001	203680000	A.1.2.2.1.2.1.2.2	0.768292682926829	.	203200001	203680000	#FF4848	1	0.875
chr2	203680001	203920000	A.1.2.2.1.2.1.2.1.1	0.770731707317073	.	203680001	203920000	#FF4848	1	0.875
chr2	203920001	204080000	A.2.2.1.1.1.1.1	0.581707317073171	.	203920001	204080000	#FFDADA	1	0.625
chr2	204080001	204320000	A.1.2.2.2.1.1.1.1.2.2	0.748780487804878	.	204080001	204320000	#FF4848	1	0.875
chr2	204320001	204760000	A.2.1.1.2.2.1.1.2.2	0.66219512195122	.	204320001	204760000	#FF9191	1	0.75
chr2	204760001	205240000	B.1.1.2.1.2.1.2.2	0.412195121951219	.	204760001	205240000	#DADAFF	1	0.5
chr2	205240001	205440000	B.2.1.1.1.2.2.1.1	0.265853658536585	.	205240001	205440000	#4848FF	1	0.25
chr2	205440001	205720000	B.2.1.1.2.2.2.1.2	0.234146341463415	.	205440001	205720000	#4848FF	1	0.25
chr2	205720001	206000000	B.1.1.2.1.1.1.2.2.1.1	0.431707317073171	.	205720001	206000000	#DADAFF	1	0.5
chr2	206000001	206520000	B.2.1.1.2.2.2.1.1	0.235365853658537	.	206000001	206520000	#4848FF	1	0.25
chr2	206520001	206680000	A.1.2.2.2.2.2.1.1.2	0.713414634146341	.	206520001	206680000	#FF4848	1	0.875
chr2	206680001	206880000	A.2.2.1.1.1.1.2.2.1.1	0.578048780487805	.	206680001	206880000	#FFDADA	1	0.625
chr2	206880001	207040000	A.1.1.2.2.2.2.2.1.2.1	0.868292682926829	.	206880001	207040000	#FF0000	1	1
chr2	207040001	207520000	A.2.2.2.2.1.2.2.1.2	0.501219512195122	.	207040001	207520000	#FFDADA	1	0.625
chr2	207520001	207920000	A.2.1.1.1.1.2.2.2.2.1	0.691463414634146	.	207520001	207920000	#FF9191	1	0.75
chr2	207920001	208120000	A.1.2.1.1.2.2.2.2.2	0.828048780487805	.	207920001	208120000	#FF4848	1	0.875
chr2	208120001	208360000	A.2.1.2.2.1.2.2.1	0.604878048780488	.	208120001	208360000	#FF9191	1	0.75
chr2	208360001	208640000	A.1.1.2.1.1.2.1.1	0.935365853658537	.	208360001	208640000	#FF0000	1	1
chr2	208640001	208800000	A.1.2.2.2.1.2.2.2.2	0.724390243902439	.	208640001	208800000	#FF4848	1	0.875
chr2	208800001	208960000	A.1.2.2.1.2.1.1.2	0.771951219512195	.	208800001	208960000	#FF4848	1	0.875
chr2	208960001	209240000	A.1.1.2.1.2.1.2.1.2.1.1.2	0.913414634146341	.	208960001	209240000	#FF0000	1	1
chr2	209240001	209920000	B.2.2.1.2.1.2.2.2.2	0.0963414634146341	.	209240001	209920000	#0000FF	1	0.125
chr2	209920001	210160000	B.2.1.1.2.2.2.2.1.2	0.231707317073171	.	209920001	210160000	#4848FF	1	0.25
chr2	210160001	210480000	A.2.2.2.2.2.2.1.2	0.491463414634146	.	210160001	210480000	#FFDADA	1	0.625
chr2	210480001	210840000	B.2.1.2.2.2.2.1.2.2.1.1	0.15609756097561	.	210480001	210840000	#4848FF	1	0.25
chr2	210840001	211080000	A.2.1.1.2.2.2.1.1.2	0.657317073170732	.	210840001	211080000	#FF9191	1	0.75
chr2	211080001	211280000	B.2.1.2.1.1.1.1.2.1	0.224390243902439	.	211080001	211280000	#4848FF	1	0.25
chr2	211280001	211400000	B.1.1.2.2.1.2.1.2.1	0.398780487804878	.	211280001	211400000	#DADAFF	1	0.5
chr2	211400001	211880000	B.2.2.2.1.1.2.1.1.2.2.2.1	0.0585365853658537	.	211400001	211880000	#0000FF	1	0.125
chr2	211880001	212040000	B.2.1.2.1.1.2.1.2.1	0.214634146341463	.	211880001	212040000	#4848FF	1	0.25
chr2	212040001	212560000	B.2.2.2.1.1.2.1.1.2.1	0.0609756097560976	.	212040001	212560000	#0000FF	1	0.125
chr2	212560001	212920000	B.2.2.1.1.1.1.1.1	0.146341463414634	.	212560001	212920000	#0000FF	1	0.125
chr2	212920001	213520000	B.2.2.1.2.1.1.2.1.1	0.107317073170732	.	212920001	213520000	#0000FF	1	0.125
chr2	213520001	213800000	B.1.1.2.1.1.1.2.2.2	0.429268292682927	.	213520001	213800000	#DADAFF	1	0.5
chr2	213800001	214040000	A.1.2.2.1.2.2.2.1.2.1.2.1	0.759756097560976	.	213800001	214040000	#FF4848	1	0.875
chr2	214040001	214200000	B.1.1.1.1.2.1.1.2.1.1	0.476829268292683	.	214040001	214200000	#DADAFF	1	0.5
chr2	214200001	214560000	B.2.1.2.2.2.1.1.2.1	0.168292682926829	.	214200001	214560000	#4848FF	1	0.25
chr2	214560001	214840000	B.2.1.2.1.1.2.1.2.2.2	0.21219512195122	.	214560001	214840000	#4848FF	1	0.25
chr2	214840001	215040000	B.2.1.1.2.2.1.1.2.2.2.1	0.240243902439024	.	214840001	215040000	#4848FF	1	0.25
chr2	215040001	215360000	B.2.2.1.1.2.1.2.1.2	0.123170731707317	.	215040001	215360000	#0000FF	1	0.125
chr2	215360001	215600000	B.2.1.2.1.1.1.1.1.2	0.225609756097561	.	215360001	215600000	#4848FF	1	0.25
chr2	215600001	215720000	A.2.2.2.2.2.2.2.2	0.489024390243902	.	215600001	215720000	#FFDADA	1	0.625
chr2	215720001	215920000	B.2.1.1.2.2.1.1.2.2.2.2	0.239024390243902	.	215720001	215920000	#4848FF	1	0.25
chr2	215920001	216120000	B.2.1.2.1.1.2.1.2.2.1	0.213414634146341	.	215920001	216120000	#4848FF	1	0.25
chr2	216120001	216360000	B.1.1.1.1.2.1.1.2.1.2	0.475609756097561	.	216120001	216360000	#DADAFF	1	0.5
chr2	216360001	216880000	A.2.1.2.1.1.1.1.1.2.2	0.64390243902439	.	216360001	216880000	#FF9191	1	0.75
chr2	216880001	216960000	A.1.2.2.2.1.2.1.2	0.732926829268293	.	216880001	216960000	#FF4848	1	0.875
chr2	216960001	217360000	A.1.1.2.1.1.1.1.2.1	0.945121951219512	.	216960001	217360000	#FF0000	1	1
chr2	217360001	217600000	A.2.1.1.2.1.2.1.1.2	0.669512195121951	.	217360001	217600000	#FF9191	1	0.75
chr2	217600001	217960000	B.1.2.2.2.1.2.2	0.303658536585366	.	217600001	217960000	#9191FF	1	0.375
chr2	217960001	218120000	A.2.2.2.1.1.1.2.2.2.1	0.529268292682927	.	217960001	218120000	#FFDADA	1	0.625
chr2	218120001	218320000	B.1.1.2.1.2.2.2.2	0.40609756097561	.	218120001	218320000	#DADAFF	1	0.5
chr2	218320001	218640000	B.1.1.2.1.2.1.1.2.1.1	0.419512195121951	.	218320001	218640000	#DADAFF	1	0.5
chr2	218640001	219080000	A.1.1.2.1.1.1.2.1.1.1.2	0.941463414634146	.	218640001	219080000	#FF0000	1	1
chr2	219080001	219360000	A.1.1.1.1.1.2.1.1.2	0.995121951219512	.	219080001	219360000	#FF0000	1	1
chr2	219360001	219560000	A.1.1.2.1.1.1.1.1	0.946341463414634	.	219360001	219560000	#FF0000	1	1
chr2	219560001	219720000	A.1.2.2.2.2.1.2.2.2.2	0.715853658536585	.	219560001	219720000	#FF4848	1	0.875
chr2	219720001	220000000	A.1.1.2.1.1.1.2.1.1.1.1	0.942682926829268	.	219720001	220000000	#FF0000	1	1
chr2	220000001	220200000	A.1.1.1.2.2.2.2.2.1	0.948780487804878	.	220000001	220200000	#FF0000	1	1
chr2	220200001	220520000	A.1.1.1.2.2.2.2.1	0.95	.	220200001	220520000	#FF0000	1	1
chr2	220520001	220840000	B.2.2.1.1.2.1.1.2.1.1.2	0.130487804878049	.	220520001	220840000	#0000FF	1	0.125
chr2	220840001	221040000	B.2.1.2.2.2.2.2.2.1	0.148780487804878	.	220840001	221040000	#4848FF	1	0.25
chr2	221040001	221480000	B.2.2.2.1.1.1.2.2.2.2	0.0634146341463415	.	221040001	221480000	#0000FF	1	0.125
chr2	221480001	221840000	B.2.1.2.2.2.2.2.1	0.15	.	221480001	221840000	#4848FF	1	0.25
chr2	221840001	222280000	B.1.2.1.1.1.2.2.2.1	0.369512195121951	.	221840001	222280000	#9191FF	1	0.375
chr2	222280001	222480000	A.2.1.2.2.2.2.1.2	0.592682926829268	.	222280001	222480000	#FF9191	1	0.75
chr2	222480001	222640000	B.2.1.1.2.2.2.2.2.2	0.229268292682927	.	222480001	222640000	#4848FF	1	0.25
chr2	222640001	222800000	B.2.2.1.1.2.1.1.2.1.1.1	0.131707317073171	.	222640001	222800000	#0000FF	1	0.125
chr2	222800001	223120000	B.2.1.2.2.1.2.1.1.1.1	0.180487804878049	.	222800001	223120000	#4848FF	1	0.25
chr2	223120001	223280000	A.2.1.2.1.2.2.1.1.2	0.615853658536585	.	223120001	223280000	#FF9191	1	0.75
chr2	223280001	223480000	B.1.1.1.2.1.2.2.1	0.454878048780488	.	223280001	223480000	#DADAFF	1	0.5
chr2	223480001	223840000	A.2.1.2.1.2.2.1.1.1	0.617073170731707	.	223480001	223840000	#FF9191	1	0.75
chr2	223840001	224680000	B.2.2.2.2.1.1.1.1.1	0.0219512195121951	.	223840001	224680000	#0000FF	1	0.125
chr2	224680001	224920000	A.2.1.1.2.2.2.1.1.1.1	0.659756097560976	.	224680001	224920000	#FF9191	1	0.75
chr2	224920001	225200000	B.1.2.2.1.1.2.1.1.1	0.336585365853659	.	224920001	225200000	#9191FF	1	0.375
chr2	225200001	225480000	A.1.1.2.1.2.1.1.1.2	0.920731707317073	.	225200001	225480000	#FF0000	1	1
chr2	225480001	225640000	B.1.1.1.1.2.1.1.2.2.1	0.474390243902439	.	225480001	225640000	#DADAFF	1	0.5
chr2	225640001	225720000	A.2.1.2.2.2.2.2.2.2	0.582926829268293	.	225640001	225720000	#FF9191	1	0.75
chr2	225720001	225920000	A.1.2.1.2.1.1.2.1.2.2	0.820731707317073	.	225720001	225920000	#FF4848	1	0.875
chr2	225920001	226480000	B.2.2.1.2.1.2.1.1	0.103658536585366	.	225920001	226480000	#0000FF	1	0.125
chr2	226480001	226560000	B.1.2.2.1.1.2.1.1.2	0.335365853658537	.	226480001	226560000	#9191FF	1	0.375
chr2	226560001	226800000	B.2.2.1.2.1.1.2.1.2	0.10609756097561	.	226560001	226800000	#0000FF	1	0.125
chr2	226800001	227080000	B.2.1.1.2.2.1.1.1	0.24390243902439	.	226800001	227080000	#4848FF	1	0.25
chr2	227080001	227480000	B.2.1.2.2.2.2.2.2.2	0.147560975609756	.	227080001	227480000	#4848FF	1	0.25
chr2	227480001	227720000	A.2.2.2.1.1.1.2.2.2.2	0.528048780487805	.	227480001	227720000	#FFDADA	1	0.625
chr2	227720001	227920000	B.2.1.1.1.2.2.2.1	0.26219512195122	.	227720001	227920000	#4848FF	1	0.25
chr2	227920001	228160000	B.2.1.1.2.2.2.2.2.1	0.230487804878049	.	227920001	228160000	#4848FF	1	0.25
chr2	228160001	228480000	A.2.1.1.2.2.2.1.1.1.2	0.658536585365854	.	228160001	228480000	#FF9191	1	0.75
chr2	228480001	228800000	B.2.1.1.2.1.2.1.1.2	0.251219512195122	.	228480001	228800000	#4848FF	1	0.25
chr2	228800001	229200000	B.2.2.2.1.2.2.2.1.2	0.024390243902439	.	228800001	229200000	#0000FF	1	0.125
chr2	229200001	229400000	B.2.1.2.2.2.1.2.1.2.1	0.163414634146341	.	229200001	229400000	#4848FF	1	0.25
chr2	229400001	229600000	B.2.2.1.1.2.1.2.2.1	0.121951219512195	.	229400001	229600000	#0000FF	1	0.125
chr2	229600001	230120000	B.2.2.2.2.1.1.1.2.1	0.0195121951219512	.	229600001	230120000	#0000FF	1	0.125
chr2	230120001	230600000	B.2.1.2.2.1.2.1.1.1.2	0.179268292682927	.	230120001	230600000	#4848FF	1	0.25
chr2	230600001	230800000	A.1.1.2.2.1.2.1.2.2.1	0.892682926829268	.	230600001	230800000	#FF0000	1	1
chr2	230800001	231240000	A.1.2.1.2.1.1.2.2.1.2.2	0.817073170731707	.	230800001	231240000	#FF4848	1	0.875
chr2	231240001	231520000	A.1.2.1.2.1.1.2.2.1.2.1	0.818292682926829	.	231240001	231520000	#FF4848	1	0.875
chr2	231520001	231680000	A.1.1.2.1.2.1.2.2	0.909756097560976	.	231520001	231680000	#FF0000	1	1
chr2	231680001	231920000	A.1.1.2.1.1.1.2.1.1.2	0.940243902439024	.	231680001	231920000	#FF0000	1	1
chr2	231920001	232120000	A.1.1.2.1.1.2.2.1.2.2	0.925609756097561	.	231920001	232120000	#FF0000	1	1
chr2	232120001	232360000	A.1.1.1.2.2.2.2.2.2	0.947560975609756	.	232120001	232360000	#FF0000	1	1
chr2	232360001	232640000	A.1.1.1.2.1.1.1.1	0.980487804878049	.	232360001	232640000	#FF0000	1	1
chr2	232640001	232840000	A.1.2.2.2.2.1.2.2.2.1	0.717073170731707	.	232640001	232840000	#FF4848	1	0.875
chr2	232840001	233160000	A.2.1.2.2.1.2.1.2	0.60609756097561	.	232840001	233160000	#FF9191	1	0.75
chr2	233160001	233400000	A.1.2.1.1.1.1.2.2.1	0.85609756097561	.	233160001	233400000	#FF4848	1	0.875
chr2	233400001	233560000	A.1.2.1.2.2.1.2.1.1	0.809756097560976	.	233400001	233560000	#FF4848	1	0.875
chr2	233560001	233720000	A.1.2.1.1.1.1.1.1.1	0.863414634146341	.	233560001	233720000	#FF4848	1	0.875
chr2	233720001	233920000	A.1.2.2.1.1.2.1.1.1	0.785365853658537	.	233720001	233920000	#FF4848	1	0.875
chr2	233920001	234000000	A.1.1.2.2.1.1.2.2.2	0.896341463414634	.	233920001	234000000	#FF0000	1	1
chr2	234040001	234160000	A.1.1.2.2.1.1.2.2.2	0.896341463414634	.	234040001	234160000	#FF0000	1	1
chr2	234160001	234400000	A.1.2.1.1.1.1.2.2.2	0.854878048780488	.	234160001	234400000	#FF4848	1	0.875
chr2	234400001	234840000	A.2.2.2.2.1.2.2.2	0.5	.	234400001	234840000	#FFDADA	1	0.625
chr2	234840001	235000000	B.1.2.1.1.1.1.2	0.374390243902439	.	234840001	235000000	#9191FF	1	0.375
chr2	235000001	235160000	B.1.1.2.2.2.1.1.2	0.390243902439024	.	235000001	235160000	#DADAFF	1	0.5
chr2	235160001	235400000	A.2.1.2.1.1.2.1.2.2.2	0.629268292682927	.	235160001	235400000	#FF9191	1	0.75
chr2	235400001	235840000	A.2.2.2.1.2.2.2	0.51219512195122	.	235400001	235840000	#FFDADA	1	0.625
chr2	235840001	236040000	A.2.1.2.1.1.2.1.1.1.2.2	0.634146341463415	.	235840001	236040000	#FF9191	1	0.75
chr2	236040001	236400000	B.1.2.1.2.2.2	0.34390243902439	.	236040001	236400000	#9191FF	1	0.375
chr2	236400001	236720000	B.1.1.2.1.2.1.1.2.1.2.1	0.418292682926829	.	236400001	236720000	#DADAFF	1	0.5
chr2	236720001	237040000	B.2.1.1.1.2.2.2.2	0.260975609756098	.	236720001	237040000	#4848FF	1	0.25
chr2	237040001	237200000	B.1.1.2.2.2.1.1.1	0.391463414634146	.	237040001	237200000	#DADAFF	1	0.5
chr2	237200001	237400000	B.1.1.1.1.2.2.1.2.2	0.465853658536585	.	237200001	237400000	#DADAFF	1	0.5
chr2	237400001	237520000	A.2.1.1.2.1.1.1.1.2	0.675609756097561	.	237400001	237520000	#FF9191	1	0.75
chr2	237520001	238000000	B.1.1.2.1.2.1.1.2.1.2.2	0.417073170731707	.	237520001	238000000	#DADAFF	1	0.5
chr2	238000001	238320000	A.2.2.1.2.1.1.2.1.1	0.552439024390244	.	238000001	238320000	#FFDADA	1	0.625
chr2	238320001	238480000	A.2.1.1.1.1.2.1.2.1	0.698780487804878	.	238320001	238480000	#FF9191	1	0.75
chr2	238480001	238760000	A.1.1.2.1.2.2.1	0.908536585365854	.	238480001	238760000	#FF0000	1	1
chr2	238760001	239000000	A.1.1.2.2.1.1.2.2.1	0.897560975609756	.	238760001	239000000	#FF0000	1	1
chr2	239000001	239200000	A.1.2.1.1.1.2.2.2.1	0.851219512195122	.	239000001	239200000	#FF4848	1	0.875
chr2	239200001	239400000	A.2.1.1.2.1.1.1.1.1	0.676829268292683	.	239200001	239400000	#FF9191	1	0.75
chr2	239400001	239800000	B.1.1.2.1.2.1.1.2.2	0.415853658536585	.	239400001	239800000	#DADAFF	1	0.5
chr2	239840001	239920000	B.1.1.2.1.2.1.1.2.2	0.415853658536585	.	239840001	239920000	#DADAFF	1	0.5
chr2	239920001	240360000	A.1.2.2.2.2.2.2.1	0.708536585365854	.	239920001	240360000	#FF4848	1	0.875
chr2	240360001	240760000	A.2.1.1.1.1.2.1.2.2	0.697560975609756	.	240360001	240760000	#FF9191	1	0.75
chr2	240800001	240960000	A.2.1.1.1.1.2.1.2.2	0.697560975609756	.	240800001	240960000	#FF9191	1	0.75
chr2	240960001	241120000	A.2.1.2.2.1.1.2	0.608536585365854	.	240960001	241120000	#FF9191	1	0.75
chr2	241120001	241440000	A.2.2.1.2.1.1.2.1.2	0.551219512195122	.	241120001	241440000	#FFDADA	1	0.625
chr2	241440001	241600000	A.1.2.2.2.2.1.2.1.2	0.719512195121951	.	241440001	241600000	#FF4848	1	0.875
chr2	241640001	241760000	A.1.2.2.2.2.1.2.1.2	0.719512195121951	.	241640001	241760000	#FF4848	1	0.875
chr2	241760001	241840000	A.2.1.2.1.1.2.1.2.2.1	0.630487804878049	.	241760001	241840000	#FF9191	1	0.75
chr2	241920001	242160000	A.1.2.2.1.1.2.1.1.2	0.784146341463415	.	241920001	242160000	#FF4848	1	0.875
chr2	242160001	242320000	A.1.2.1.1.1.2.2.2.2	0.85	.	242160001	242320000	#FF4848	1	0.875
chr2	242320001	242520000	A.1.2.2.2.2.2.2.2	0.707317073170732	.	242320001	242520000	#FF4848	1	0.875
chr2	242520001	242840000	A.1.2.1.1.1.1.1.1.2	0.86219512195122	.	242520001	242840000	#FF4848	1	0.875
chr2	242840001	243040000	A.2.1.1.2.1.2.1.2.1	0.668292682926829	.	242840001	243040000	#FF9191	1	0.75
chr3	40001	440000	B.2.1.2.1.1.1.2.1.2	0.227340267459138	.	40001	440000	#4848FF	1	0.25
chr3	440001	600000	B.2.2.1.1.1.2.1.1.1	0.156017830609212	.	440001	600000	#0000FF	1	0.125
chr3	600001	880000	B.2.2.1.1.1.2.1.2.2	0.151560178306092	.	600001	880000	#0000FF	1	0.125
chr3	880001	1320000	B.2.1.2.1.1.1.1.2.2	0.231797919762259	.	880001	1320000	#4848FF	1	0.25
chr3	1320001	1640000	B.2.2.2.1.1.2.1.1.1	0.0609212481426449	.	1320001	1640000	#0000FF	1	0.125
chr3	1640001	1960000	B.2.2.2.1.1.2.2.2.2.2	0.0445765230312036	.	1640001	1960000	#0000FF	1	0.125
chr3	1960001	2240000	B.2.1.2.2.1.2.2.1.1	0.182763744427935	.	1960001	2240000	#4848FF	1	0.25
chr3	2240001	2640000	B.2.2.2.1.1.2.2.1.1.2.2	0.050520059435364	.	2240001	2640000	#0000FF	1	0.125
chr3	2640001	2800000	B.1.2.2.2.1.2.1.1.1	0.347696879643388	.	2640001	2800000	#9191FF	1	0.375
chr3	2800001	3120000	B.2.1.1.1.1.2.1.1.1.1	0.315007429420505	.	2800001	3120000	#4848FF	1	0.25
chr3	3120001	3400000	A.2.1.1.1.1.2.1.1.2.1	0.726597325408618	.	3120001	3400000	#FF9191	1	0.75
chr3	3400001	3600000	B.1.2.1.1.1.1.2.2.1	0.433878157503715	.	3400001	3600000	#9191FF	1	0.375
chr3	3600001	3880000	B.1.1.2.1.2.2.1.1.2	0.471025260029718	.	3600001	3880000	#DADAFF	1	0.5
chr3	3880001	4080000	B.1.1.2.2.2.2.1.1.1	0.445765230312036	.	3880001	4080000	#DADAFF	1	0.5
chr3	4080001	4360000	A.2.2.2.2.2.1.2.2.2	0.534918276374443	.	4080001	4360000	#FFDADA	1	0.625
chr3	4360001	4720000	A.1.1.1.1.2.2.1.2.2.2	0.973254086181278	.	4360001	4720000	#FF0000	1	1
chr3	4720001	5240000	A.1.1.1.1.1.2.1.1.1	0.99702823179792	.	4720001	5240000	#FF0000	1	1
chr3	5240001	5840000	A.2.2.2.2.2.1.1.2	0.539375928677563	.	5240001	5840000	#FFDADA	1	0.625
chr3	5840001	6080000	B.2.1.1.2.2.2.1.2.1	0.24665676077266	.	5840001	6080000	#4848FF	1	0.25
chr3	6080001	6360000	B.1.2.2.2.1.2.2.1.2	0.340267459138187	.	6080001	6360000	#9191FF	1	0.375
chr3	6360001	6560000	B.2.1.2.1.1.1.1.1.2.1	0.239227340267459	.	6360001	6560000	#4848FF	1	0.25
chr3	6560001	6720000	B.2.1.1.2.2.2.1.2.2	0.24517087667162	.	6560001	6720000	#4848FF	1	0.25
chr3	6720001	6880000	B.2.1.1.1.1.2.2.1.2	0.307578008915305	.	6720001	6880000	#4848FF	1	0.25
chr3	6880001	7280000	B.2.1.2.1.1.2.2.2	0.213967310549777	.	6880001	7280000	#4848FF	1	0.25
chr3	7280001	7400000	A.2.2.2.1.1.1.2.2.2.2	0.572065378900446	.	7280001	7400000	#FFDADA	1	0.625
chr3	7400001	7720000	B.1.2.1.1.1.1.1.1	0.439821693907875	.	7400001	7720000	#9191FF	1	0.375
chr3	7720001	7960000	B.1.2.2.1.2.1.1	0.36998514115899	.	7720001	7960000	#9191FF	1	0.375
chr3	7960001	8120000	B.2.1.2.1.1.1.1.1.1	0.240713224368499	.	7960001	8120000	#4848FF	1	0.25
chr3	8120001	8320000	B.2.1.1.1.1.2.2.2	0.306092124814265	.	8120001	8320000	#4848FF	1	0.25
chr3	8320001	8520000	A.2.2.2.1.1.1.2.2.2.1	0.573551263001486	.	8320001	8520000	#FFDADA	1	0.625
chr3	8520001	8760000	B.1.1.1.1.1.2.1.2.1	0.523031203566122	.	8520001	8760000	#DADAFF	1	0.5
chr3	8760001	8960000	B.1.2.1.1.1.2.2.1.2.2	0.420505200594354	.	8760001	8960000	#9191FF	1	0.375
chr3	8960001	9400000	A.2.1.2.2.2.1.1	0.632986627043091	.	8960001	9400000	#FF9191	1	0.75
chr3	9400001	9520000	A.1.2.1.1.1.1.1.2.1	0.846953937592868	.	9400001	9520000	#FF4848	1	0.875
chr3	9520001	9720000	A.2.1.2.1.1.1.1	0.679049034175334	.	9520001	9720000	#FF9191	1	0.75
chr3	9720001	10080000	A.1.1.1.1.2.1.1	0.988112927191679	.	9720001	10080000	#FF0000	1	1
chr3	10080001	10360000	A.1.1.1.2.1.1.1.2.2.2	0.958395245170877	.	10080001	10360000	#FF0000	1	1
chr3	10360001	10840000	A.2.1.2.1.1.1.2.2.1.1	0.674591381872214	.	10360001	10840000	#FF9191	1	0.75
chr3	10840001	11200000	A.2.2.2.1.1.1.1	0.582466567607727	.	10840001	11200000	#FFDADA	1	0.625
chr3	11200001	11440000	A.2.1.1.1.1.1.2.1	0.731054977711738	.	11200001	11440000	#FF9191	1	0.75
chr3	11440001	11600000	A.2.2.1.1.2.1.2	0.615156017830609	.	11440001	11600000	#FFDADA	1	0.625
chr3	11600001	11920000	A.1.2.2.1.1.2.2.1.1	0.784546805349183	.	11600001	11920000	#FF4848	1	0.875
chr3	11920001	12160000	B.1.2.1.1.1.2.1.1	0.430906389301634	.	11920001	12160000	#9191FF	1	0.375
chr3	12160001	12520000	A.2.1.2.1.1.1.2.2.2	0.671619613670134	.	12160001	12520000	#FF9191	1	0.75
chr3	12520001	12840000	A.1.1.2.1.1.2.2.2	0.901931649331352	.	12520001	12840000	#FF0000	1	1
chr3	12840001	13040000	A.1.1.2.1.1.2.2.1.2	0.903417533432392	.	12840001	13040000	#FF0000	1	1
chr3	13040001	13520000	A.1.1.1.2.1.1.1.1	0.965824665676077	.	13040001	13520000	#FF0000	1	1
chr3	13520001	13720000	A.1.2.2.1.1.2.1.1	0.787518573551263	.	13520001	13720000	#FF4848	1	0.875
chr3	13720001	13960000	A.2.1.1.2.2.2.1	0.682020802377415	.	13720001	13960000	#FF9191	1	0.75
chr3	13960001	14160000	B.1.1.1.1.2.1.2	0.512630014858841	.	13960001	14160000	#DADAFF	1	0.5
chr3	14160001	14680000	A.1.1.1.2.2.2.1.1	0.933135215453195	.	14160001	14680000	#FF0000	1	1
chr3	14680001	15000000	A.1.1.1.2.1.2.2.1.1	0.943536404160475	.	14680001	15000000	#FF0000	1	1
chr3	15000001	15160000	A.1.1.1.2.2.2.1.2.2	0.928677563150074	.	15000001	15160000	#FF0000	1	1
chr3	15160001	15480000	A.1.1.1.2.1.1.1.2.1.2.1	0.962852897473997	.	15160001	15480000	#FF0000	1	1
chr3	15480001	15640000	A.1.1.2.2.2.2.1.2.1	0.852897473997028	.	15480001	15640000	#FF0000	1	1
chr3	15640001	15880000	A.1.1.1.2.1.1.1.2.1.2.2	0.961367013372957	.	15640001	15880000	#FF0000	1	1
chr3	15880001	16280000	A.2.2.2.1.1.2.1	0.570579494799406	.	15880001	16280000	#FFDADA	1	0.625
chr3	16280001	16600000	A.1.1.2.1.2.2.1.1.2	0.893016344725111	.	16280001	16600000	#FF0000	1	1
chr3	16600001	16840000	A.2.2.2.2.2.1.1.1	0.540861812778603	.	16600001	16840000	#FFDADA	1	0.625
chr3	16840001	17080000	A.1.1.2.2.2.1.2.1.2.2	0.857355126300149	.	16840001	17080000	#FF0000	1	1
chr3	17080001	17280000	A.2.1.2.1.2.1.2.1.1	0.659732540861813	.	17080001	17280000	#FF9191	1	0.75
chr3	17280001	17480000	A.2.1.1.1.1.2.1.2.2.2.1	0.719167904903418	.	17280001	17480000	#FF9191	1	0.75
chr3	17480001	17680000	A.2.2.1.1.1.2.2	0.618127786032689	.	17480001	17680000	#FFDADA	1	0.625
chr3	17680001	17800000	A.2.1.1.1.1.2.1.2.2.1	0.720653789004458	.	17680001	17800000	#FF9191	1	0.75
chr3	17800001	18040000	A.2.1.1.2.1.1.1.1	0.702823179791976	.	17800001	18040000	#FF9191	1	0.75
chr3	18040001	18520000	A.1.2.1.2.1.2.2	0.802377414561664	.	18040001	18520000	#FF4848	1	0.875
chr3	18520001	18880000	A.2.2.2.1.1.2.2.1	0.569093610698366	.	18520001	18880000	#FFDADA	1	0.625
chr3	18880001	19040000	B.1.2.1.2.1.1.1.2.2.2	0.393759286775631	.	18880001	19040000	#9191FF	1	0.375
chr3	19040001	19320000	A.2.2.2.2.2.1.2.2.1	0.536404160475483	.	19040001	19320000	#FFDADA	1	0.625
chr3	19320001	19640000	B.1.2.1.2.1.1.1.2.2.1.2	0.395245170876672	.	19320001	19640000	#9191FF	1	0.375
chr3	19640001	19960000	B.1.2.2.2.1.1.2.1.1	0.356612184249629	.	19640001	19960000	#9191FF	1	0.375
chr3	19960001	20240000	A.1.2.2.2.1.2.1.1	0.74739970282318	.	19960001	20240000	#FF4848	1	0.875
chr3	20240001	20400000	B.1.2.2.2.1.1.2.2.1	0.352154531946508	.	20240001	20400000	#9191FF	1	0.375
chr3	20400001	20800000	B.2.2.2.1.1.2.2.1.1.2.1	0.0520059435364042	.	20400001	20800000	#0000FF	1	0.125
chr3	20800001	21080000	B.2.2.2.1.1.2.2.2.2.1	0.0460624071322437	.	20800001	21080000	#0000FF	1	0.125
chr3	21080001	21320000	B.2.2.1.2.2.2.1.1.2.1	0.087667161961367	.	21080001	21320000	#0000FF	1	0.125
chr3	21320001	22120000	B.2.2.2.2.1.2.2.2.2	0.00594353640416048	.	21320001	22120000	#0000FF	1	0.125
chr3	22120001	22400000	B.2.1.1.2.2.2.1.1.1.2.1	0.25260029717682	.	22120001	22400000	#4848FF	1	0.25
chr3	22400001	22600000	B.1.1.1.2.2.1.1.1	0.50074294205052	.	22400001	22600000	#DADAFF	1	0.5
chr3	22600001	22920000	B.2.1.2.2.1.2.1.2	0.184249628528975	.	22600001	22920000	#4848FF	1	0.25
chr3	22920001	23000000	B.1.2.1.1.1.2.2.1.2.1.2.1	0.423476968796434	.	22920001	23000000	#9191FF	1	0.375
chr3	23000001	23280000	A.2.2.1.1.1.1.1	0.62704309063893	.	23000001	23280000	#FFDADA	1	0.625
chr3	23280001	23480000	A.2.2.1.2.1.1.2.2.1	0.601783060921248	.	23280001	23480000	#FFDADA	1	0.625
chr3	23480001	23840000	A.2.2.2.1.1.1.2.1.1.1	0.580980683506687	.	23480001	23840000	#FFDADA	1	0.625
chr3	23840001	24040000	A.1.1.2.2.2.1.2.1.2.1	0.858841010401189	.	23840001	24040000	#FF0000	1	1
chr3	24040001	24200000	B.1.1.1.2.2.1.1.2	0.49925705794948	.	24040001	24200000	#DADAFF	1	0.5
chr3	24200001	24520000	A.2.2.2.1.1.1.2.1.1.2	0.579494799405646	.	24200001	24520000	#FFDADA	1	0.625
chr3	24520001	24760000	A.2.1.2.1.2.2.1	0.653789004457652	.	24520001	24760000	#FF9191	1	0.75
chr3	24760001	25120000	B.2.2.1.1.1.1.1.2.1	0.161961367013373	.	24760001	25120000	#0000FF	1	0.125
chr3	25120001	25440000	B.2.2.1.2.2.2.1.1.2.2.2	0.0846953937592868	.	25120001	25440000	#0000FF	1	0.125
chr3	25440001	25600000	B.1.2.1.1.1.2.2.1.2.1.1	0.424962852897474	.	25440001	25600000	#9191FF	1	0.375
chr3	25600001	25920000	A.1.2.2.2.1.2.1.2	0.74591381872214	.	25600001	25920000	#FF4848	1	0.875
chr3	25920001	26320000	B.2.1.2.2.1.1.1.2	0.191679049034175	.	25920001	26320000	#4848FF	1	0.25
chr3	26320001	26440000	B.2.1.2.1.1.2.2.1.2.1	0.216939078751857	.	26320001	26440000	#4848FF	1	0.25
chr3	26440001	26600000	B.2.1.1.2.2.2.1.1.1.1	0.25408618127786	.	26440001	26600000	#4848FF	1	0.25
chr3	26600001	26800000	B.2.1.2.1.1.1.1.2.1.2	0.233283803863299	.	26600001	26800000	#4848FF	1	0.25
chr3	26800001	27080000	B.2.2.1.2.2.1.1.2.2.2	0.0921248142644874	.	26800001	27080000	#0000FF	1	0.125
chr3	27080001	27360000	B.2.1.2.1.1.1.1.2.1.1.2	0.234769687964339	.	27080001	27360000	#4848FF	1	0.25
chr3	27360001	27520000	A.2.1.1.2.1.1.1.2	0.701337295690936	.	27360001	27520000	#FF9191	1	0.75
chr3	27520001	27800000	A.2.2.1.2.1.1.2.1.1.1	0.606240713224368	.	27520001	27800000	#FFDADA	1	0.625
chr3	27800001	28000000	B.1.2.2.2.1.1.2.1.2.1	0.355126300148588	.	27800001	28000000	#9191FF	1	0.375
chr3	28000001	28200000	B.2.1.1.2.2.2.1.1.1.2.2.1	0.25111441307578	.	28000001	28200000	#4848FF	1	0.25
chr3	28200001	28400000	A.2.2.1.2.1.1.2.1.2	0.603268945022288	.	28200001	28400000	#FFDADA	1	0.625
chr3	28400001	28600000	B.2.1.1.2.2.2.1.1.1.2.2.2	0.24962852897474	.	28400001	28600000	#4848FF	1	0.25
chr3	28600001	28840000	B.2.1.2.1.1.1.1.2.1.1.1	0.236255572065379	.	28600001	28840000	#4848FF	1	0.25
chr3	28840001	29160000	B.2.1.1.1.1.2.2.1.1	0.309063893016345	.	28840001	29160000	#4848FF	1	0.25
chr3	29160001	29560000	B.1.2.1.1.1.2.2.2	0.419019316493314	.	29160001	29560000	#9191FF	1	0.375
chr3	29560001	30040000	B.2.1.2.2.1.2.1.1	0.185735512630015	.	29560001	30040000	#4848FF	1	0.25
chr3	30040001	30280000	B.1.1.1.2.2.1.2	0.49777117384844	.	30040001	30280000	#DADAFF	1	0.5
chr3	30280001	30640000	A.2.2.2.1.1.1.2.2.1.1	0.576523031203566	.	30280001	30640000	#FFDADA	1	0.625
chr3	30640001	30760000	A.1.2.2.1.1.1.1.1.1	0.794947994056464	.	30640001	30760000	#FF4848	1	0.875
chr3	30760001	30960000	B.1.1.2.1.2.2.1.2	0.469539375928678	.	30760001	30960000	#DADAFF	1	0.5
chr3	30960001	31200000	A.2.2.2.1.1.1.2.2.1.2	0.575037147102526	.	30960001	31200000	#FFDADA	1	0.625
chr3	31200001	31480000	A.2.1.1.1.1.2.1.1.2.2.1	0.725111441307578	.	31200001	31480000	#FF9191	1	0.75
chr3	31480001	31560000	A.1.2.2.2.1.2.2.2	0.742942050520059	.	31480001	31560000	#FF4848	1	0.875
chr3	31560001	31760000	A.1.1.2.2.2.1.2.1.1	0.860326894502229	.	31560001	31760000	#FF0000	1	1
chr3	31760001	32000000	A.2.2.1.2.1.1.2.1.1.2	0.604754829123328	.	31760001	32000000	#FFDADA	1	0.625
chr3	32000001	32160000	A.2.1.1.1.1.2.1.1.2.2.2	0.723625557206538	.	32000001	32160000	#FF9191	1	0.75
chr3	32160001	32400000	A.1.1.2.2.2.1.1.1.2	0.86924219910847	.	32160001	32400000	#FF0000	1	1
chr3	32400001	32600000	A.1.1.1.2.1.2.1.2	0.945022288261516	.	32400001	32600000	#FF0000	1	1
chr3	32600001	32720000	A.1.2.2.1.1.1.1.2.2	0.790490341753343	.	32600001	32720000	#FF4848	1	0.875
chr3	32720001	32960000	A.1.1.2.1.2.2.1.1.1	0.894502228826152	.	32720001	32960000	#FF0000	1	1
chr3	32960001	33200000	A.1.2.2.1.1.1.1.1.2	0.793462109955423	.	32960001	33200000	#FF4848	1	0.875
chr3	33200001	33400000	B.1.1.1.1.1.2.1.1	0.524517087667162	.	33200001	33400000	#DADAFF	1	0.5
chr3	33400001	33520000	A.2.1.1.1.1.2.1.2.2.2.2	0.717682020802377	.	33400001	33520000	#FF9191	1	0.75
chr3	33520001	33640000	A.2.2.1.1.2.2.1	0.613670133729569	.	33520001	33640000	#FFDADA	1	0.625
chr3	33640001	33880000	A.1.2.2.1.2.2.2	0.760772659732541	.	33640001	33880000	#FF4848	1	0.875
chr3	33880001	34160000	A.2.2.2.1.1.2.2.2	0.567607726597325	.	33880001	34160000	#FFDADA	1	0.625
chr3	34160001	34360000	B.1.1.2.2.1.1.1.2	0.463595839524517	.	34160001	34360000	#DADAFF	1	0.5
chr3	34360001	34760000	B.2.2.1.2.2.1.1.1	0.0965824665676077	.	34360001	34760000	#0000FF	1	0.125
chr3	34760001	35000000	B.2.2.1.2.2.1.1.2.1	0.0950965824665676	.	34760001	35000000	#0000FF	1	0.125
chr3	35000001	35360000	B.2.2.2.1.2.2.1.1	0.0312035661218425	.	35000001	35360000	#0000FF	1	0.125
chr3	35360001	35600000	B.2.2.1.2.2.1.1.2.2.1	0.0936106983655275	.	35360001	35600000	#0000FF	1	0.125
chr3	35600001	35800000	B.1.2.1.2.2.1	0.381872213967311	.	35600001	35800000	#9191FF	1	0.375
chr3	35800001	35920000	B.1.2.2.2.1.2.2.1.1	0.341753343239227	.	35800001	35920000	#9191FF	1	0.375
chr3	35920001	36400000	B.1.2.2.2.1.1.1	0.358098068350669	.	35920001	36400000	#9191FF	1	0.375
chr3	36400001	36520000	B.1.2.1.1.1.1.1.2.1	0.438335809806835	.	36400001	36520000	#9191FF	1	0.375
chr3	36520001	36760000	B.1.2.2.2.1.1.2.1.2.2	0.353640416047548	.	36520001	36760000	#9191FF	1	0.375
chr3	36760001	36920000	A.2.1.2.1.2.2.2.2	0.650817236255572	.	36760001	36920000	#FF9191	1	0.75
chr3	36920001	37280000	A.1.1.1.1.2.2.1.2.2.1	0.974739970282318	.	36920001	37280000	#FF0000	1	1
chr3	37280001	37480000	A.1.1.2.2.2.2.1.2.2	0.851411589895988	.	37280001	37480000	#FF0000	1	1
chr3	37480001	37600000	A.1.1.2.1.2.2.1.2	0.891530460624071	.	37480001	37600000	#FF0000	1	1
chr3	37600001	37880000	A.1.2.1.1.1.1.1.1	0.848439821693908	.	37600001	37880000	#FF4848	1	0.875
chr3	37880001	38080000	A.1.1.1.2.1.2.2.1.2.1	0.942050520059435	.	37880001	38080000	#FF0000	1	1
chr3	38080001	38280000	A.1.1.2.2.2.1.1.2.1.2.1	0.866270430906389	.	38080001	38280000	#FF0000	1	1
chr3	38280001	38560000	A.1.2.2.1.1.2.2.1.2	0.783060921248143	.	38280001	38560000	#FF4848	1	0.875
chr3	38560001	39080000	A.2.1.2.2.2.1.2.2	0.63001485884101	.	38560001	39080000	#FF9191	1	0.75
chr3	39080001	39480000	A.1.1.1.2.1.2.1.1.2	0.946508172362556	.	39080001	39480000	#FF0000	1	1
chr3	39480001	39880000	B.1.1.2.2.1.1.2	0.462109955423477	.	39480001	39880000	#DADAFF	1	0.5
chr3	39880001	40200000	B.2.1.1.2.2.1.2	0.2555720653789	.	39880001	40200000	#4848FF	1	0.25
chr3	40200001	40480000	A.2.2.2.2.1.1.2.2	0.545319465081724	.	40200001	40480000	#FFDADA	1	0.625
chr3	40480001	40600000	A.2.1.1.2.2.1.2	0.683506686478455	.	40480001	40600000	#FF9191	1	0.75
chr3	40600001	40920000	A.2.2.2.2.1.1.2.1	0.546805349182764	.	40600001	40920000	#FFDADA	1	0.625
chr3	40920001	41320000	A.2.1.2.2.2.2	0.62852897473997	.	40920001	41320000	#FF9191	1	0.75
chr3	41320001	41520000	B.1.1.2.2.2.2.1.2	0.442793462109955	.	41320001	41520000	#DADAFF	1	0.5
chr3	41520001	41920000	B.1.2.2.2.1.2.2.2	0.338781575037147	.	41520001	41920000	#9191FF	1	0.375
chr3	41920001	42280000	A.1.2.1.1.2.2.1.1.1	0.833580980683507	.	41920001	42280000	#FF4848	1	0.875
chr3	42280001	42600000	A.2.1.2.2.2.1.2.1	0.63150074294205	.	42280001	42600000	#FF9191	1	0.75
chr3	42600001	42920000	A.1.1.2.2.2.1.1.2.1.2.2.2	0.863298662704309	.	42600001	42920000	#FF0000	1	1
chr3	42920001	43280000	A.2.1.2.1.1.2.2.1.2	0.667161961367013	.	42920001	43280000	#FF9191	1	0.75
chr3	43280001	43440000	A.1.2.2.1.1.1.1.2.1	0.791976225854383	.	43280001	43440000	#FF4848	1	0.875
chr3	43440001	43760000	A.2.1.1.2.2.1.1.2	0.684992570579495	.	43440001	43760000	#FF9191	1	0.75
chr3	43760001	44360000	A.2.1.2.1.1.2.2.1.1	0.668647845468053	.	43760001	44360000	#FF9191	1	0.75
chr3	44360001	45000000	A.1.2.1.2.2.1.2	0.799405646359584	.	44360001	45000000	#FF4848	1	0.875
chr3	45000001	45280000	A.1.1.2.2.2.1.1.2.2	0.861812778603269	.	45000001	45280000	#FF0000	1	1
chr3	45280001	45520000	A.2.1.1.2.2.1.1.1	0.686478454680535	.	45280001	45520000	#FF9191	1	0.75
chr3	45520001	45760000	A.1.1.2.1.1.1.1.1.1	0.916790490341753	.	45520001	45760000	#FF0000	1	1
chr3	45760001	45960000	A.1.1.2.2.2.1.1.2.1.1	0.867756315007429	.	45760001	45960000	#FF0000	1	1
chr3	45960001	46480000	A.1.2.1.1.1.1.2	0.843982169390788	.	45960001	46480000	#FF4848	1	0.875
chr3	46480001	46720000	A.1.2.1.2.2.2.2	0.796433878157504	.	46480001	46720000	#FF4848	1	0.875
chr3	46720001	46920000	A.1.2.2.1.1.2.1.2	0.786032689450223	.	46720001	46920000	#FF4848	1	0.875
chr3	46920001	47440000	A.1.1.1.2.1.1.2.2.2	0.949479940564636	.	46920001	47440000	#FF0000	1	1
chr3	47480001	47600000	A.1.1.2.1.1.1.1.1.2	0.915304606240713	.	47480001	47600000	#FF0000	1	1
chr3	47800001	48280000	A.1.1.2.1.1.1.1.1.2	0.915304606240713	.	47800001	48280000	#FF0000	1	1
chr3	48280001	48440000	A.1.1.2.2.2.2.2	0.849925705794948	.	48280001	48440000	#FF0000	1	1
chr3	48480001	48520000	A.1.1.2.2.2.2.2	0.849925705794948	.	48480001	48520000	#FF0000	1	1
chr3	48560001	48600000	A.1.1.2.2.2.2.2	0.849925705794948	.	48560001	48600000	#FF0000	1	1
chr3	48760001	49000000	A.1.2.1.1.1.2.1.2	0.841010401188707	.	48760001	49000000	#FF4848	1	0.875
chr3	49200001	49240000	A.1.2.1.2.2.2.1	0.797919762258544	.	49200001	49240000	#FF4848	1	0.875
chr3	49280001	49320000	A.1.2.1.2.2.2.1	0.797919762258544	.	49280001	49320000	#FF4848	1	0.875
chr3	49520001	49680000	A.1.2.1.2.2.2.1	0.797919762258544	.	49520001	49680000	#FF4848	1	0.875
chr3	49960001	50120000	A.1.2.1.1.1.2.1.1	0.842496285289747	.	49960001	50120000	#FF4848	1	0.875
chr3	50320001	50400000	A.1.1.1.2.2.2.1.2.1.1	0.931649331352155	.	50320001	50400000	#FF0000	1	1
chr3	50440001	50720000	A.1.1.1.2.2.2.1.2.1.1	0.931649331352155	.	50440001	50720000	#FF0000	1	1
chr3	50720001	50920000	B.1.1.2.1.2.1	0.473997028231798	.	50720001	50920000	#DADAFF	1	0.5
chr3	50920001	51080000	B.1.1.1.1.2.1.1	0.514115898959881	.	50920001	51080000	#DADAFF	1	0.5
chr3	51080001	51400000	B.1.1.2.2.2.1.1	0.450222882615156	.	51080001	51400000	#DADAFF	1	0.5
chr3	51400001	51760000	A.1.1.2.1.1.2.1.1	0.909361069836553	.	51400001	51760000	#FF0000	1	1
chr3	51760001	51960000	A.2.2.1.2.1.2.1	0.598811292719168	.	51760001	51960000	#FFDADA	1	0.625
chr3	51960001	52240000	A.1.1.2.1.1.2.2.1.1	0.904903417533432	.	51960001	52240000	#FF0000	1	1
chr3	52240001	52480000	A.1.1.1.2.1.1.2.2.1	0.950965824665676	.	52240001	52480000	#FF0000	1	1
chr3	52480001	52560000	A.1.2.1.1.1.2.2	0.839524517087667	.	52480001	52560000	#FF4848	1	0.875
chr3	52560001	52760000	A.1.1.2.1.1.1.1.2	0.913818722139673	.	52560001	52760000	#FF0000	1	1
chr3	52760001	53080000	A.1.1.1.2.2.2.1.2.1.2	0.930163447251114	.	52760001	53080000	#FF0000	1	1
chr3	53080001	53400000	A.1.1.1.2.1.2.2.1.2.2	0.940564635958395	.	53080001	53400000	#FF0000	1	1
chr3	53400001	53680000	A.2.2.1.2.1.2.2	0.597325408618128	.	53400001	53680000	#FFDADA	1	0.625
chr3	53680001	53960000	A.2.1.2.1.1.2.2.2.2	0.664190193164933	.	53680001	53960000	#FF9191	1	0.75
chr3	53960001	54200000	B.2.1.1.1.1.1.2	0.316493313521545	.	53960001	54200000	#4848FF	1	0.25
chr3	54200001	54440000	B.1.2.2.2.1.2.1.2.1	0.344725111441308	.	54200001	54440000	#9191FF	1	0.375
chr3	54440001	54840000	B.2.2.2.1.1.2.1.2.1	0.0579494799405646	.	54440001	54840000	#0000FF	1	0.125
chr3	54840001	55000000	B.2.1.2.2.1.1.2.2.1	0.188707280832095	.	54840001	55000000	#4848FF	1	0.25
chr3	55000001	55160000	B.2.2.1.1.1.1.2.2	0.157503714710253	.	55000001	55160000	#0000FF	1	0.125
chr3	55160001	55480000	B.2.2.1.2.2.2.2.1.1.2	0.0772659732540862	.	55160001	55480000	#0000FF	1	0.125
chr3	55480001	55800000	B.1.2.1.1.1.2.1.2	0.429420505200594	.	55480001	55800000	#9191FF	1	0.375
chr3	55800001	56240000	B.2.2.2.1.1.2.1.2.2.2	0.0549777117384844	.	55800001	56240000	#0000FF	1	0.125
chr3	56240001	56600000	B.2.1.1.1.1.1.1	0.317979197622585	.	56240001	56600000	#4848FF	1	0.25
chr3	56600001	57080000	A.1.1.1.2.1.2.1.1.1	0.947994056463596	.	56600001	57080000	#FF0000	1	1
chr3	57080001	57320000	A.1.1.2.2.2.1.1.2.1.2.2.1	0.864784546805349	.	57080001	57320000	#FF0000	1	1
chr3	57320001	57520000	A.2.1.1.1.1.2.1.2.1	0.722139673105498	.	57320001	57520000	#FF9191	1	0.75
chr3	57520001	57920000	A.1.1.1.1.1.2.1.2	0.992570579494799	.	57520001	57920000	#FF0000	1	1
chr3	57920001	58160000	A.1.1.1.2.1.1.1.2.1.1	0.964338781575037	.	57920001	58160000	#FF0000	1	1
chr3	58160001	58520000	A.1.1.1.1.2.2.1.1	0.977711738484398	.	58160001	58520000	#FF0000	1	1
chr3	58520001	59080000	A.2.1.2.1.1.2.1	0.670133729569094	.	58520001	59080000	#FF9191	1	0.75
chr3	59080001	59520000	B.2.1.1.1.1.2.1.2	0.310549777117385	.	59080001	59520000	#4848FF	1	0.25
chr3	59520001	59680000	B.1.2.1.1.1.2.2.1.1.2	0.426448736998514	.	59520001	59680000	#9191FF	1	0.375
chr3	59680001	59880000	A.2.2.2.1.1.1.2.1.2	0.578008915304606	.	59680001	59880000	#FFDADA	1	0.625
chr3	59880001	59960000	B.1.1.1.1.1.2.2.1	0.520059435364042	.	59880001	59960000	#DADAFF	1	0.5
chr3	59960001	60120000	A.2.2.1.1.1.2.1	0.61961367013373	.	59960001	60120000	#FFDADA	1	0.625
chr3	60120001	60320000	B.1.2.2.2.1.1.2.2.2.1	0.350668647845468	.	60120001	60320000	#9191FF	1	0.375
chr3	60320001	60640000	B.2.1.2.2.1.2.2.1.2	0.181277860326894	.	60320001	60640000	#4848FF	1	0.25
chr3	60640001	60920000	B.2.1.2.1.1.2.2.1.2.2	0.215453194650817	.	60640001	60920000	#4848FF	1	0.25
chr3	60920001	61160000	B.1.2.2.2.1.1.2.2.2.2	0.349182763744428	.	60920001	61160000	#9191FF	1	0.375
chr3	61160001	61280000	B.1.1.1.1.1.2.2.2.2	0.515601783060921	.	61160001	61280000	#DADAFF	1	0.5
chr3	61280001	61400000	B.2.1.1.1.1.2.1.1.1.2	0.313521545319465	.	61280001	61400000	#4848FF	1	0.25
chr3	61400001	61600000	B.2.1.2.1.1.2.1.2.1	0.221396731054978	.	61400001	61600000	#4848FF	1	0.25
chr3	61600001	61800000	B.2.2.1.2.2.2.2.1.1.1	0.0787518573551263	.	61600001	61800000	#0000FF	1	0.125
chr3	61800001	61960000	B.2.1.1.2.2.2.2.2	0.242199108469539	.	61800001	61960000	#4848FF	1	0.25
chr3	61960001	62120000	B.2.2.1.1.1.2.2.1.2	0.147102526002972	.	61960001	62120000	#0000FF	1	0.125
chr3	62120001	62240000	B.1.2.2.2.1.2.1.2.2	0.343239227340267	.	62120001	62240000	#9191FF	1	0.375
chr3	62240001	62400000	B.2.1.1.1.1.2.1.1.2	0.312035661218425	.	62240001	62400000	#4848FF	1	0.25
chr3	62400001	62560000	B.2.2.1.1.1.1.2.1	0.158989598811293	.	62400001	62560000	#0000FF	1	0.125
chr3	62560001	63240000	B.2.2.2.2.1.2.1.2	0.0104011887072808	.	62560001	63240000	#0000FF	1	0.125
chr3	63240001	63400000	B.2.1.2.2.1.1.2.2.2	0.187221396731055	.	63240001	63400000	#4848FF	1	0.25
chr3	63400001	63840000	B.2.2.2.1.1.2.1.2.2.1	0.0564635958395245	.	63400001	63840000	#0000FF	1	0.125
chr3	63840001	64040000	A.1.1.2.2.2.1.2.2	0.855869242199108	.	63840001	64040000	#FF0000	1	1
chr3	64040001	64400000	B.2.1.2.1.1.1.2.2.2	0.224368499257058	.	64040001	64400000	#4848FF	1	0.25
chr3	64400001	64520000	B.1.2.1.2.2.2.1	0.38038632986627	.	64400001	64520000	#9191FF	1	0.375
chr3	64520001	64720000	B.2.1.2.1.1.2.1.1	0.222882615156018	.	64520001	64720000	#4848FF	1	0.25
chr3	64720001	65040000	B.2.1.2.2.1.1.2.1	0.190193164933135	.	64720001	65040000	#4848FF	1	0.25
chr3	65040001	65320000	B.2.2.1.2.2.2.2.1.2.2	0.0742942050520059	.	65040001	65320000	#0000FF	1	0.125
chr3	65320001	65440000	B.2.1.1.2.2.2.2.1	0.243684992570579	.	65320001	65440000	#4848FF	1	0.25
chr3	65440001	65680000	B.2.2.1.1.1.2.2.1.1.1	0.150074294205052	.	65440001	65680000	#0000FF	1	0.125
chr3	65680001	65920000	B.2.1.2.1.1.1.2.1.1.2	0.228826151560178	.	65680001	65920000	#4848FF	1	0.25
chr3	65920001	66160000	B.1.2.1.2.2.2.2	0.37890044576523	.	65920001	66160000	#9191FF	1	0.375
chr3	66280001	66440000	B.1.1.2.1.2.2.2.2	0.466567607726597	.	66280001	66440000	#DADAFF	1	0.5
chr3	66440001	66600000	A.2.1.2.1.2.2.2.1	0.652303120356612	.	66440001	66600000	#FF9191	1	0.75
chr3	66600001	67000000	B.2.1.1.2.2.1.1.2	0.257057949479941	.	66600001	67000000	#4848FF	1	0.25
chr3	67000001	67120000	A.2.2.2.2.1.2.2	0.542347696879643	.	67000001	67120000	#FFDADA	1	0.625
chr3	67120001	67360000	B.2.1.2.1.1.2.1.2.2	0.219910846953938	.	67120001	67360000	#4848FF	1	0.25
chr3	67360001	67640000	B.2.1.2.1.1.1.2.1.1.1	0.230312035661218	.	67360001	67640000	#4848FF	1	0.25
chr3	67640001	67760000	B.1.1.1.1.1.2.2.2.1.1	0.518573551263002	.	67640001	67760000	#DADAFF	1	0.5
chr3	67760001	68160000	B.2.2.1.2.2.2.2.1.2.1	0.0757800891530461	.	67760001	68160000	#0000FF	1	0.125
chr3	68160001	68720000	B.2.2.2.1.2.2.2.1	0.025260029717682	.	68160001	68720000	#0000FF	1	0.125
chr3	68720001	69040000	B.1.2.2.2.1.2.1.1.2	0.346210995542348	.	68720001	69040000	#9191FF	1	0.375
chr3	69040001	69360000	A.1.1.2.2.1.1.1	0.888558692421991	.	69040001	69360000	#FF0000	1	1
chr3	69360001	69520000	A.1.2.1.1.2.2.2.2	0.823179791976226	.	69360001	69520000	#FF4848	1	0.875
chr3	69520001	69720000	B.1.1.1.1.1.2.1.2.2	0.521545319465082	.	69520001	69720000	#DADAFF	1	0.5
chr3	69720001	69880000	A.2.2.1.2.1.1.2.2.2	0.600297176820208	.	69720001	69880000	#FFDADA	1	0.625
chr3	69880001	70040000	B.1.2.1.1.1.2.2.1.2.1.2.2	0.421991084695394	.	69880001	70040000	#9191FF	1	0.375
chr3	70040001	70160000	B.1.1.1.2.2.2.1	0.4962852897474	.	70040001	70160000	#DADAFF	1	0.5
chr3	70160001	70520000	B.2.2.1.1.1.1.1.2.2	0.160475482912333	.	70160001	70520000	#0000FF	1	0.125
chr3	70520001	71000000	B.1.1.1.1.1.2.2.2.1.2	0.517087667161961	.	70520001	71000000	#DADAFF	1	0.5
chr3	71000001	71440000	A.1.1.1.1.1.2.1.1.2.2	0.99405646359584	.	71000001	71440000	#FF0000	1	1
chr3	71440001	71640000	A.1.1.1.1.2.2.1.2.1	0.976225854383358	.	71440001	71640000	#FF0000	1	1
chr3	71640001	71760000	A.1.2.2.2.1.2.2.1	0.7444279346211	.	71640001	71760000	#FF4848	1	0.875
chr3	71760001	71920000	A.1.2.1.1.2.2.2.1.2	0.824665676077266	.	71760001	71920000	#FF4848	1	0.875
chr3	71920001	72120000	A.1.1.2.2.2.1.1.1.1	0.87072808320951	.	71920001	72120000	#FF0000	1	1
chr3	72120001	72320000	A.1.1.1.2.1.2.2.2.1	0.939078751857355	.	72120001	72320000	#FF0000	1	1
chr3	72320001	72600000	A.1.1.1.1.1.2.1.1.2.1	0.99554234769688	.	72320001	72600000	#FF0000	1	1
chr3	72600001	72920000	A.1.1.1.2.1.2.2.2.2	0.937592867756315	.	72600001	72920000	#FF0000	1	1
chr3	72920001	73160000	A.1.2.1.2.1.2.1.1	0.806835066864785	.	72920001	73160000	#FF4848	1	0.875
chr3	73160001	73440000	B.2.1.2.1.1.1.2.2.1	0.225854383358098	.	73160001	73440000	#4848FF	1	0.25
chr3	73440001	73600000	B.1.2.1.1.1.2.2.1.1.1	0.427934621099554	.	73440001	73600000	#9191FF	1	0.375
chr3	73600001	73920000	B.2.2.1.2.2.1.2	0.0906389301634472	.	73600001	73920000	#0000FF	1	0.125
chr3	73920001	74160000	B.2.2.1.1.1.2.2.1.1.2	0.148588410104012	.	73920001	74160000	#0000FF	1	0.125
chr3	74160001	74320000	B.2.2.1.1.1.2.1.2.1	0.153046062407132	.	74160001	74320000	#0000FF	1	0.125
chr3	74320001	74600000	B.2.2.2.1.1.2.1.1.2	0.0594353640416048	.	74320001	74600000	#0000FF	1	0.125
chr3	74600001	74720000	B.2.1.1.2.2.1.1.1	0.258543833580981	.	74600001	74720000	#4848FF	1	0.25
chr3	74720001	75240000	B.2.2.2.1.2.2.1.2.2	0.0267459138187221	.	74720001	75240000	#0000FF	1	0.125
chr3	75240001	75520000	A.2.2.2.2.1.2.1	0.543833580980683	.	75240001	75520000	#FFDADA	1	0.625
chr3	75520001	75600000	B.1.2.2.1.2.1.2.1	0.36849925705795	.	75520001	75600000	#9191FF	1	0.375
chr3	75800001	75880000	B.1.2.2.1.2.1.2.1	0.36849925705795	.	75800001	75880000	#9191FF	1	0.375
chr3	75880001	76240000	B.2.2.2.1.2.2.1.2.1.1	0.0297176820208024	.	75880001	76240000	#0000FF	1	0.125
chr3	76240001	76680000	B.2.2.2.2.1.2.1.1	0.011887072808321	.	76240001	76680000	#0000FF	1	0.125
chr3	76680001	76800000	B.2.2.1.2.2.2.1.1.2.2.1	0.0861812778603269	.	76680001	76800000	#0000FF	1	0.125
chr3	76800001	77000000	B.2.2.1.2.2.2.2.2	0.0728083209509658	.	76800001	77000000	#0000FF	1	0.125
chr3	77000001	77400000	B.2.2.2.1.1.2.2.1.2	0.0490341753343239	.	77000001	77400000	#0000FF	1	0.125
chr3	77400001	77600000	B.2.2.1.2.2.2.1.1.1	0.0891530460624071	.	77400001	77600000	#0000FF	1	0.125
chr3	77600001	78240000	B.2.2.2.2.1.2.2.2.1	0.00742942050520059	.	77600001	78240000	#0000FF	1	0.125
chr3	78240001	78400000	B.1.2.1.2.1.1.1.1	0.399702823179792	.	78240001	78400000	#9191FF	1	0.375
chr3	78400001	78720000	B.2.1.2.1.1.1.1.1.2.2	0.237741456166419	.	78400001	78720000	#4848FF	1	0.25
chr3	78720001	79160000	B.2.1.2.1.1.2.2.1.1	0.218424962852897	.	78720001	79160000	#4848FF	1	0.25
chr3	79160001	79440000	B.2.2.2.1.1.2.2.1.1.1	0.0534918276374443	.	79160001	79440000	#0000FF	1	0.125
chr3	79440001	79600000	B.2.2.1.1.1.1.1.1	0.163447251114413	.	79440001	79600000	#0000FF	1	0.125
chr3	79600001	80360000	B.2.2.2.2.2.1.1	0.00445765230312036	.	79600001	80360000	#0000FF	1	0.125
chr3	80360001	80720000	B.2.2.2.1.2.2.1.2.1.2	0.0282317979197623	.	80360001	80720000	#0000FF	1	0.125
chr3	80720001	80880000	B.2.1.2.2.1.2.2.2	0.179791976225854	.	80720001	80880000	#4848FF	1	0.25
chr3	80880001	81320000	B.2.2.2.1.2.2.2.2.2.2	0.0193164933135215	.	80880001	81320000	#0000FF	1	0.125
chr3	81320001	81720000	B.1.2.1.1.1.1.1.2.2	0.436849925705795	.	81320001	81720000	#9191FF	1	0.375
chr3	81720001	81880000	A.2.1.2.2.1.2.2.2.1	0.635958395245171	.	81720001	81880000	#FF9191	1	0.75
chr3	81880001	82120000	B.1.1.2.2.2.2.1.1.2	0.444279346210996	.	81880001	82120000	#DADAFF	1	0.5
chr3	82120001	82360000	B.1.1.2.1.2.2.1.1.1	0.472511144130758	.	82120001	82360000	#DADAFF	1	0.5
chr3	82360001	82800000	B.2.2.2.1.1.2.2.2.1	0.0475482912332838	.	82360001	82800000	#0000FF	1	0.125
chr3	82800001	83080000	B.2.2.1.1.1.2.1.1.2	0.154531946508172	.	82800001	83080000	#0000FF	1	0.125
chr3	83080001	83440000	B.2.2.1.2.2.2.1.2.1.1	0.0832095096582467	.	83080001	83440000	#0000FF	1	0.125
chr3	83440001	83600000	B.1.2.1.1.1.1.2.1	0.435364041604755	.	83440001	83600000	#9191FF	1	0.375
chr3	83600001	84520000	B.2.2.2.2.2.1.2	0.00297176820208024	.	83600001	84520000	#0000FF	1	0.125
chr3	84520001	84760000	B.2.2.1.2.2.2.1.2.1.2	0.0817236255572065	.	84520001	84760000	#0000FF	1	0.125
chr3	84760001	84960000	B.2.1.2.2.1.1.1.1.2	0.193164933135215	.	84760001	84960000	#4848FF	1	0.25
chr3	84960001	85080000	B.1.2.1.2.1.1.1.2.1	0.398216939078752	.	84960001	85080000	#9191FF	1	0.375
chr3	85080001	85240000	B.2.1.2.2.1.1.1.1.1	0.194650817236256	.	85080001	85240000	#4848FF	1	0.25
chr3	85240001	85800000	B.2.2.2.1.2.2.2.2.1.1	0.0237741456166419	.	85240001	85800000	#0000FF	1	0.125
chr3	85800001	86360000	B.2.2.2.1.2.2.2.2.1.2	0.0222882615156018	.	85800001	86360000	#0000FF	1	0.125
chr3	86360001	86720000	B.2.2.2.1.2.2.2.2.2.1	0.0208023774145617	.	86360001	86720000	#0000FF	1	0.125
chr3	86720001	87000000	B.2.2.1.1.1.2.2.2.2	0.144130757800892	.	86720001	87000000	#0000FF	1	0.125
chr3	87000001	87240000	B.1.1.2.1.2.2.2.1	0.468053491827637	.	87000001	87240000	#DADAFF	1	0.5
chr3	87240001	87400000	A.2.1.2.1.2.1.2.1.2.2	0.656760772659733	.	87240001	87400000	#FF9191	1	0.75
chr3	87400001	87600000	B.1.2.1.2.1.1.1.2.2.1.1	0.396731054977712	.	87400001	87600000	#9191FF	1	0.375
chr3	87600001	87800000	B.1.2.1.1.1.1.2.2.2	0.432392273402675	.	87600001	87800000	#9191FF	1	0.375
chr3	87800001	88200000	A.1.1.2.2.1.1.2.1	0.887072808320951	.	87800001	88200000	#FF0000	1	1
chr3	88200001	88560000	B.1.2.2.2.2.2.1.2.1.2	0.328380386329866	.	88200001	88560000	#9191FF	1	0.375
chr3	88560001	89040000	B.2.2.1.2.2.2.1.2.2	0.0802377414561664	.	88560001	89040000	#0000FF	1	0.125
chr3	89040001	89200000	B.1.1.2.2.1.1.1.1	0.465081723625557	.	89040001	89200000	#DADAFF	1	0.5
chr3	89200001	89400000	B.1.2.2.1.2.1.2.2	0.367013372956909	.	89200001	89400000	#9191FF	1	0.375
chr3	89400001	90080000	B.2.2.2.2.1.2.2.1	0.00891530460624071	.	89400001	90080000	#0000FF	1	0.125
chr3	90080001	90320000	B.2.1.1.2.2.2.1.1.2	0.2481426448737	.	90080001	90320000	#4848FF	1	0.25
chr3	90320001	90520000	B.2.2.1.1.1.2.2.2.1	0.145616641901932	.	90320001	90520000	#0000FF	1	0.125
chr3	93520001	93680000	B.2.1.2.2.2.1.1.1	0.178306092124814	.	93520001	93680000	#4848FF	1	0.25
chr3	93680001	94000000	A.2.1.2.2.1.1.1.1	0.649331352154532	.	93680001	94000000	#FF9191	1	0.75
chr3	94000001	94320000	B.1.2.2.2.2.2.1.2.1.1	0.329866270430906	.	94000001	94320000	#9191FF	1	0.375
chr3	94320001	94720000	B.2.2.1.2.1.2.2.2	0.0980683506686478	.	94320001	94720000	#0000FF	1	0.125
chr3	94720001	94880000	B.2.2.1.1.2.1.2.1.2.2.1.2	0.133729569093611	.	94720001	94880000	#0000FF	1	0.125
chr3	94880001	95120000	B.2.2.1.2.1.1.1	0.111441307578009	.	94880001	95120000	#0000FF	1	0.125
chr3	95120001	95960000	B.2.2.2.1.2.1.2.2	0.0326894502228826	.	95120001	95960000	#0000FF	1	0.125
chr3	95960001	96280000	B.2.2.1.1.2.2.2.1.1.2	0.12035661218425	.	95960001	96280000	#0000FF	1	0.125
chr3	96280001	96600000	B.2.1.1.1.2.2.2.2.1	0.285289747399703	.	96280001	96600000	#4848FF	1	0.25
chr3	96600001	96800000	B.2.2.1.1.2.2.2.1.2	0.11887072808321	.	96600001	96800000	#0000FF	1	0.125
chr3	96800001	97440000	B.2.2.2.2.1.1.1.1.1	0.0178306092124814	.	96800001	97440000	#0000FF	1	0.125
chr3	97440001	97760000	A.2.2.1.1.1.1.2.1.2	0.62258543833581	.	97440001	97760000	#FFDADA	1	0.625
chr3	97760001	98200000	B.1.2.2.2.2.2.1.2.2.2	0.325408618127786	.	97760001	98200000	#9191FF	1	0.375
chr3	98200001	98560000	A.1.2.2.1.2.1.2.1.2	0.771173848439822	.	98200001	98560000	#FF4848	1	0.875
chr3	98560001	99160000	B.2.2.1.1.2.2.2.1.1.1	0.12184249628529	.	98560001	99160000	#0000FF	1	0.125
chr3	99160001	99520000	B.1.2.2.2.2.2.1.2.2.1	0.326894502228826	.	99160001	99520000	#9191FF	1	0.375
chr3	99520001	99960000	A.1.2.2.1.2.2.1.2.1	0.763744427934621	.	99520001	99960000	#FF4848	1	0.875
chr3	99960001	100160000	A.1.2.1.2.1.1.2.1.2	0.811292719167905	.	99960001	100160000	#FF4848	1	0.875
chr3	100160001	100320000	A.2.2.1.2.2.2.1.2.1	0.588410104011887	.	100160001	100320000	#FFDADA	1	0.625
chr3	100320001	100480000	A.1.2.2.2.1.1.2.1.1.2	0.7518573551263	.	100320001	100480000	#FF4848	1	0.875
chr3	100480001	100640000	A.2.1.2.2.1.2.2.2.2	0.634472511144131	.	100480001	100640000	#FF9191	1	0.75
chr3	100640001	100880000	B.1.2.2.1.2.2.1	0.365527488855869	.	100640001	100880000	#9191FF	1	0.375
chr3	100880001	101040000	B.1.1.2.1.1.1.1.2.2.2	0.487369985141159	.	100880001	101040000	#DADAFF	1	0.5
[truncated: 7,483 more rows]
