# Supplementary material for: Systematic inference and comparison of multi-scale chromatin sub-compartments connects spatial organization to cell phenotypes
Source: Nat Commun. 2021 May 10;12:2439. doi: 10.1038/s41467-021-22666-3 (PMC8110550; doi:10.1038/s41467-021-22666-3)
Supplement: Supplementary file 5 — Supplementary Dataset 2 [file 41467_2021_22666_MOESM5_ESM.zip › Supplementary_Data_1_domain_hierarchies_127HiCmaps/Hippocampus_binsize=40kb.bed]

#fields: chr, pos_start, pos_end, the full compartment label describing the position in the hierachy, normalized compartment domain rank, ., pos_start, pos_end, color based on eight compartment model (A.1.1 - B.2.2), 1, eight compartment score (A.1.1 to B.2.2: 8 to 1 devided by 8)
chr1	680001	920000	A.1.2.1.1.1.1.2.1.2	0.879049676025918	.	680001	920000	#FF4848	1	0.875
chr1	920001	1120000	A.1.1.1.2.1.2.1.1.1.1	0.971922246220302	.	920001	1120000	#FF0000	1	1
chr1	1120001	1160000	A.1.1.1.2.2.1.2.2.1	0.961123110151188	.	1120001	1160000	#FF0000	1	1
chr1	1200001	1240000	A.1.1.1.2.2.1.2.2.1	0.961123110151188	.	1200001	1240000	#FF0000	1	1
chr1	1240001	1360000	A.1.1.1.1.1.2.1.1	0.997840172786177	.	1240001	1360000	#FF0000	1	1
chr1	1360001	1560000	A.1.1.1.2.1.1.1.2.1.2	0.975161987041037	.	1360001	1560000	#FF0000	1	1
chr1	1560001	1680000	A.1.1.1.1.1.2.2.1	0.995680345572354	.	1560001	1680000	#FF0000	1	1
chr1	1680001	1880000	A.1.1.1.1.2.2.2.1.1.1	0.98488120950324	.	1680001	1880000	#FF0000	1	1
chr1	1880001	2080000	A.1.1.1.2.1.2.2.1	0.967602591792657	.	1880001	2080000	#FF0000	1	1
chr1	2080001	2480000	A.1.1.2.2.2.1.1.2.2.2.2	0.909287257019438	.	2080001	2480000	#FF0000	1	1
chr1	2480001	2600000	A.1.1.2.2.2.2.1.1.1.2.2	0.899568034557235	.	2480001	2600000	#FF0000	1	1
chr1	2680001	3040000	A.1.2.1.1.2.2.1.2.2.1.2	0.852051835853132	.	2680001	3040000	#FF4848	1	0.875
chr1	3040001	3120000	A.1.1.1.2.2.1.2.1	0.962203023758099	.	3040001	3120000	#FF0000	1	1
chr1	3120001	3400000	A.1.2.1.1.1.1.2.2	0.877969762419006	.	3120001	3400000	#FF4848	1	0.875
chr1	3400001	3520000	A.1.1.2.2.2.2.1.1.1.2.1	0.900647948164147	.	3400001	3520000	#FF0000	1	1
chr1	3520001	3760000	A.1.1.2.2.2.1.1.2.2.1.1.2	0.912526997840173	.	3520001	3760000	#FF0000	1	1
chr1	3760001	3840000	A.1.1.2.2.1.1.2.1.1.1	0.929805615550756	.	3760001	3840000	#FF0000	1	1
chr1	3960001	4000000	A.1.1.2.2.1.1.2.1.1.1	0.929805615550756	.	3960001	4000000	#FF0000	1	1
chr1	4000001	4200000	A.2.1.1.1.2.1.2.2.2.2	0.715982721382289	.	4000001	4200000	#FF9191	1	0.75
chr1	4200001	4440000	A.2.1.1.2.2.2.2.2.2	0.661987041036717	.	4200001	4440000	#FF9191	1	0.75
chr1	4440001	4680000	A.2.2.2.1.1.1.1.2	0.552915766738661	.	4440001	4680000	#FFDADA	1	0.625
chr1	4680001	4840000	A.1.2.1.1.1.2.2.1.1	0.870410367170626	.	4680001	4840000	#FF4848	1	0.875
chr1	4840001	5120000	A.2.2.2.1.2.2.1.1.1	0.532397408207343	.	4840001	5120000	#FFDADA	1	0.625
chr1	5120001	5200000	A.2.1.1.1.2.1.1.2.1	0.724622030237581	.	5120001	5200000	#FF9191	1	0.75
chr1	5200001	5400000	A.2.2.2.1.1.1.1.1	0.553995680345572	.	5200001	5400000	#FFDADA	1	0.625
chr1	5400001	5840000	A.2.2.2.1.1.2.2.2.1.1.1	0.544276457883369	.	5400001	5840000	#FFDADA	1	0.625
chr1	5840001	6040000	A.1.2.1.2.2.1.2.2.2.1	0.817494600431965	.	5840001	6040000	#FF4848	1	0.875
chr1	6040001	6200000	A.1.2.1.1.1.1.1.2.1.2	0.882289416846652	.	6040001	6200000	#FF4848	1	0.875
chr1	6200001	6440000	A.1.1.2.2.2.1.1.2.1	0.914686825053996	.	6200001	6440000	#FF0000	1	1
chr1	6440001	6520000	A.1.1.1.1.2.1.1.2.1.1	0.99244060475162	.	6440001	6520000	#FF0000	1	1
chr1	6520001	6800000	A.1.2.1.1.1.1.1.1.2.1.1	0.886609071274298	.	6520001	6800000	#FF4848	1	0.875
chr1	6800001	6920000	A.1.1.2.2.1.1.1.1.2.1.1	0.934125269978402	.	6800001	6920000	#FF0000	1	1
chr1	6920001	7120000	A.2.1.1.1.2.2.1.2.2.2	0.709503239740821	.	6920001	7120000	#FF9191	1	0.75
chr1	7120001	7240000	A.1.2.1.2.2.2.2.2	0.81317494600432	.	7120001	7240000	#FF4848	1	0.875
chr1	7240001	7680000	A.2.1.1.1.2.2.2.1	0.708423326133909	.	7240001	7680000	#FF9191	1	0.75
chr1	7680001	8000000	A.1.2.1.2.1.1.2.1.2.2.2	0.834773218142549	.	7680001	8000000	#FF4848	1	0.875
chr1	8000001	8120000	A.1.1.1.2.1.2.1.1.2	0.96976241900648	.	8000001	8120000	#FF0000	1	1
chr1	8120001	8280000	A.2.1.1.1.2.1.2.1.2.2	0.719222462203024	.	8120001	8280000	#FF9191	1	0.75
chr1	8280001	8600000	A.1.1.2.1.2.2.2.1.2.1.1	0.94060475161987	.	8280001	8600000	#FF0000	1	1
chr1	8600001	9000000	A.1.2.2.1.2.1.2.1.1.1	0.794816414686825	.	8600001	9000000	#FF4848	1	0.875
chr1	9000001	9080000	A.1.1.1.1.2.1.1.1	0.993520518358531	.	9000001	9080000	#FF0000	1	1
chr1	9080001	9560000	A.1.2.1.1.2.1.2.2	0.861771058315335	.	9080001	9560000	#FF4848	1	0.875
chr1	9560001	9720000	A.1.1.2.1.1.2.2.1.1	0.948164146868251	.	9560001	9720000	#FF0000	1	1
chr1	9720001	9840000	A.1.1.1.1.2.1.1.2.1.2	0.991360691144708	.	9720001	9840000	#FF0000	1	1
chr1	9840001	9960000	A.1.1.2.2.1.1.1.1.1.1	0.936285097192225	.	9840001	9960000	#FF0000	1	1
chr1	9960001	10560000	A.1.1.2.1.2.2.2.1.1	0.941684665226782	.	9960001	10560000	#FF0000	1	1
chr1	10560001	10640000	A.1.2.1.1.1.1.1.2.1.1	0.883369330453564	.	10560001	10640000	#FF4848	1	0.875
chr1	10640001	10760000	A.1.1.1.2.2.2.2	0.956803455723542	.	10640001	10760000	#FF0000	1	1
chr1	10760001	10840000	A.1.1.2.2.2.2.2.1.1.1	0.893088552915767	.	10760001	10840000	#FF0000	1	1
chr1	10840001	11040000	A.1.2.1.1.1.1.1.1.2.1.2	0.885529157667387	.	10840001	11040000	#FF4848	1	0.875
chr1	11040001	11280000	A.1.1.2.2.2.1.2.1.2.2	0.904967602591793	.	11040001	11280000	#FF0000	1	1
chr1	11280001	11360000	A.1.1.1.1.1.2.2.2	0.994600431965443	.	11280001	11360000	#FF0000	1	1
chr1	11360001	11560000	A.1.2.1.1.1.1.1.1.2.2	0.884449244060475	.	11360001	11560000	#FF4848	1	0.875
chr1	11560001	11800000	A.1.1.2.2.2.1.1.1.1	0.916846652267819	.	11560001	11800000	#FF0000	1	1
chr1	11800001	11920000	A.1.1.1.1.2.1.2.2.1	0.988120950323974	.	11800001	11920000	#FF0000	1	1
chr1	11920001	12080000	A.1.1.1.2.2.2.1.1	0.958963282937365	.	11920001	12080000	#FF0000	1	1
chr1	12080001	12320000	A.1.2.1.1.1.2.2.2.1	0.868250539956803	.	12080001	12320000	#FF4848	1	0.875
chr1	12320001	12600000	A.2.1.1.1.1.1.2.1.2.2	0.733261339092873	.	12320001	12600000	#FF9191	1	0.75
chr1	12600001	12720000	A.1.1.2.2.2.2.2.2	0.888768898488121	.	12600001	12720000	#FF0000	1	1
chr1	12720001	12960000	A.2.1.1.1.2.2.1.2.1.2	0.711663066954644	.	12720001	12960000	#FF9191	1	0.75
chr1	12960001	13040000	A.1.2.1.2.2.2.1	0.815334773218143	.	12960001	13040000	#FF4848	1	0.875
chr1	13120001	13160000	A.1.2.1.2.2.2.1	0.815334773218143	.	13120001	13160000	#FF4848	1	0.875
chr1	13160001	13240000	A.2.1.1.2.2.2.1.2.2.1	0.669546436285097	.	13160001	13240000	#FF9191	1	0.75
chr1	13760001	14200000	A.2.1.1.2.2.2.1.2.2.1	0.669546436285097	.	13760001	14200000	#FF9191	1	0.75
chr1	14200001	14600000	A.2.2.2.1.2.1.1.1.1	0.538876889848812	.	14200001	14600000	#FFDADA	1	0.625
chr1	14600001	14920000	A.2.2.2.1.1.2.1.2.1	0.548596112311015	.	14600001	14920000	#FFDADA	1	0.625
chr1	14920001	15080000	A.1.2.1.2.1.1.1.2	0.844492440604752	.	14920001	15080000	#FF4848	1	0.875
chr1	15080001	15280000	A.2.1.1.2.2.2.2.1.1.1	0.667386609071274	.	15080001	15280000	#FF9191	1	0.75
chr1	15280001	15440000	A.1.2.1.1.1.1.1.2.2	0.881209503239741	.	15280001	15440000	#FF4848	1	0.875
chr1	15440001	15640000	A.1.2.1.1.1.2.2.1.2	0.869330453563715	.	15440001	15640000	#FF4848	1	0.875
chr1	15640001	15800000	A.1.1.2.2.2.2.2.1.2.1	0.890928725701944	.	15640001	15800000	#FF0000	1	1
chr1	15800001	16120000	A.1.2.1.1.2.2.1.1.1.1	0.860691144708423	.	15800001	16120000	#FF4848	1	0.875
chr1	16120001	16440000	A.1.1.2.2.2.1.2.2.1	0.903887688984881	.	16120001	16440000	#FF0000	1	1
chr1	16440001	16560000	A.1.1.2.2.2.2.1.1.1.1	0.901727861771058	.	16440001	16560000	#FF0000	1	1
chr1	16560001	16800000	A.1.2.1.1.2.2.1.1.1.2.2.2	0.857451403887689	.	16560001	16800000	#FF4848	1	0.875
chr1	16800001	16880000	A.1.1.1.1.1.2.1.2	0.996760259179266	.	16800001	16880000	#FF0000	1	1
chr1	16880001	17080000	A.1.1.1.1.2.2.2.1.1.2	0.983801295896328	.	16880001	17080000	#FF0000	1	1
chr1	17080001	17200000	A.1.1.1.2.2.1.2.2.2	0.960043196544277	.	17080001	17200000	#FF0000	1	1
chr1	17200001	17520000	A.1.1.2.1.1.2.2.2.1	0.946004319654428	.	17200001	17520000	#FF0000	1	1
chr1	17520001	17720000	A.1.2.1.2.2.1.2.1.1	0.822894168466523	.	17520001	17720000	#FF4848	1	0.875
chr1	17720001	17880000	A.1.1.2.2.2.2.2.1.2.2	0.889848812095032	.	17720001	17880000	#FF0000	1	1
chr1	17880001	18000000	A.1.2.1.1.1.2.1.2.1.1.2	0.873650107991361	.	17880001	18000000	#FF4848	1	0.875
chr1	18000001	18720000	A.2.2.2.1.2.1.1.1.2.2	0.536717062634989	.	18000001	18720000	#FFDADA	1	0.625
chr1	18720001	18800000	A.1.2.1.2.2.2.2.1	0.814254859611231	.	18720001	18800000	#FF4848	1	0.875
chr1	18800001	19200000	A.2.1.1.2.2.2.2.1.2.2	0.66414686825054	.	18800001	19200000	#FF9191	1	0.75
chr1	19200001	19600000	A.1.2.1.1.2.2.1.2.2.2.1.1	0.85097192224622	.	19200001	19600000	#FF4848	1	0.875
chr1	19600001	19800000	A.1.2.1.1.2.1.1.1	0.866090712742981	.	19600001	19800000	#FF4848	1	0.875
chr1	19800001	19960000	A.1.1.2.2.1.1.2.1.2.2.1	0.926565874730022	.	19800001	19960000	#FF0000	1	1
chr1	19960001	20360000	A.2.1.1.1.2.2.1.2.1.1	0.712742980561555	.	19960001	20360000	#FF9191	1	0.75
chr1	20360001	20520000	A.1.2.1.2.2.1.2.1.2.1	0.821814254859611	.	20360001	20520000	#FF4848	1	0.875
chr1	20520001	20720000	A.2.1.1.1.2.2.1.2.2.1	0.710583153347732	.	20520001	20720000	#FF9191	1	0.75
chr1	20720001	20960000	A.1.2.1.1.2.2.1.1.2.2	0.855291576673866	.	20720001	20960000	#FF4848	1	0.875
chr1	20960001	21520000	A.1.2.2.2.2.1.2.1	0.749460043196544	.	20960001	21520000	#FF4848	1	0.875
chr1	21520001	21640000	A.1.1.1.2.2.1.1.2.1	0.964362850971922	.	21520001	21640000	#FF0000	1	1
chr1	21640001	21840000	A.1.1.2.2.1.1.2.1.2.2.2	0.92548596112311	.	21640001	21840000	#FF0000	1	1
chr1	21840001	22240000	A.1.2.1.1.2.2.1.1.1.2.1	0.859611231101512	.	21840001	22240000	#FF4848	1	0.875
chr1	22240001	22400000	A.1.1.1.2.1.1.1.1	0.97732181425486	.	22240001	22400000	#FF0000	1	1
chr1	22400001	22560000	A.1.2.1.2.1.1.2.1.2.1.1.1	0.839092872570194	.	22400001	22560000	#FF4848	1	0.875
chr1	22560001	22680000	A.1.2.1.1.1.2.1.2.1.2	0.872570194384449	.	22560001	22680000	#FF4848	1	0.875
chr1	22680001	22800000	A.1.2.1.1.1.2.1.2.1.1.1.2	0.874730021598272	.	22680001	22800000	#FF4848	1	0.875
chr1	22800001	22960000	A.2.1.1.1.2.1.1.1	0.725701943844492	.	22800001	22960000	#FF9191	1	0.75
chr1	22960001	23240000	A.1.2.1.2.1.1.2.2.2.1	0.832613390928726	.	22960001	23240000	#FF4848	1	0.875
chr1	23240001	23560000	A.1.2.1.2.1.1.2.1.2.1.2	0.836933045356371	.	23240001	23560000	#FF4848	1	0.875
chr1	23560001	23680000	A.1.1.2.2.2.2.1.2.1.1	0.896328293736501	.	23560001	23680000	#FF0000	1	1
chr1	23680001	23840000	A.1.1.2.2.1.1.1.1.1.2	0.935205183585313	.	23680001	23840000	#FF0000	1	1
chr1	23840001	23960000	A.1.1.1.2.1.2.1.2	0.968682505399568	.	23840001	23960000	#FF0000	1	1
chr1	23960001	24160000	A.1.1.1.2.1.1.1.2.2	0.974082073434125	.	23960001	24160000	#FF0000	1	1
chr1	24160001	24320000	A.1.1.1.2.2.1.1.2.2	0.963282937365011	.	24160001	24320000	#FF0000	1	1
chr1	24320001	24480000	A.1.2.1.2.2.1.1.1.1.2	0.827213822894168	.	24320001	24480000	#FF4848	1	0.875
chr1	24480001	24600000	A.1.1.2.2.1.1.1.2	0.930885529157667	.	24480001	24600000	#FF0000	1	1
chr1	24600001	24960000	A.1.2.1.1.2.1.2.1.2	0.862850971922246	.	24600001	24960000	#FF4848	1	0.875
chr1	24960001	25120000	A.1.1.2.2.2.2.1.1.2.2	0.897408207343413	.	24960001	25120000	#FF0000	1	1
chr1	25120001	25280000	A.1.1.2.2.2.2.2.1.1.2	0.892008639308855	.	25120001	25280000	#FF0000	1	1
chr1	25280001	25560000	A.2.1.1.1.2.2.1.1.2	0.713822894168467	.	25280001	25560000	#FF9191	1	0.75
chr1	25560001	26000000	A.1.1.2.1.2.2.1	0.942764578833693	.	25560001	26000000	#FF0000	1	1
chr1	26000001	26200000	A.1.1.2.2.2.2.1.2.2	0.894168466522678	.	26000001	26200000	#FF0000	1	1
chr1	26200001	26400000	A.1.1.2.1.1.1.2.2.1	0.951403887688985	.	26200001	26400000	#FF0000	1	1
chr1	26400001	26800000	A.1.2.2.2.2.1.1.2	0.750539956803456	.	26400001	26800000	#FF4848	1	0.875
chr1	26800001	27080000	A.1.1.2.1.1.1.1.1.2	0.954643628509719	.	26800001	27080000	#FF0000	1	1
chr1	27080001	27280000	A.1.1.2.1.1.2.2.1.2	0.947084233261339	.	27080001	27280000	#FF0000	1	1
chr1	27280001	27360000	A.1.1.2.2.1.1.2.2.1.2	0.923326133909287	.	27280001	27360000	#FF0000	1	1
chr1	27360001	27440000	A.1.1.1.1.2.1.1.2.2	0.990280777537797	.	27360001	27440000	#FF0000	1	1
chr1	27440001	27600000	A.1.1.2.2.1.1.2.2.1.1	0.924406047516199	.	27440001	27600000	#FF0000	1	1
chr1	27600001	27760000	A.1.1.1.1.2.1.2.1	0.989200863930886	.	27600001	27760000	#FF0000	1	1
chr1	27760001	27920000	A.1.1.1.1.2.2.1	0.985961123110151	.	27760001	27920000	#FF0000	1	1
chr1	27920001	28080000	A.1.1.2.2.1.2.1.1	0.921166306695464	.	27920001	28080000	#FF0000	1	1
chr1	28080001	28160000	A.1.1.1.2.2.2.1.2	0.957883369330454	.	28080001	28160000	#FF0000	1	1
chr1	28160001	28360000	A.1.1.2.1.1.1.1.1.1	0.955723542116631	.	28160001	28360000	#FF0000	1	1
chr1	28360001	28440000	A.1.1.1.1.2.2.2.1.2.2	0.981641468682505	.	28360001	28440000	#FF0000	1	1
chr1	28440001	28600000	A.1.1.2.2.1.2.2.2	0.91792656587473	.	28440001	28600000	#FF0000	1	1
chr1	28600001	28760000	A.1.1.2.2.2.2.1.1.2.1	0.898488120950324	.	28600001	28760000	#FF0000	1	1
chr1	28760001	28920000	A.1.1.1.2.1.2.1.1.1.2	0.970842332613391	.	28760001	28920000	#FF0000	1	1
chr1	28920001	29080000	A.1.1.2.2.1.1.1.1.2.1.2	0.93304535637149	.	28920001	29080000	#FF0000	1	1
chr1	29080001	29400000	A.2.1.1.1.2.2.1.1.1	0.714902807775378	.	29080001	29400000	#FF9191	1	0.75
chr1	29400001	29560000	A.1.2.1.1.1.1.1.1.1	0.88768898488121	.	29400001	29560000	#FF4848	1	0.875
chr1	29560001	29600000	A.2.1.1.2.2.1.1.1.2	0.684665226781857	.	29560001	29600000	#FF9191	1	0.75
chr1	29640001	29840000	A.2.1.1.2.2.1.1.1.2	0.684665226781857	.	29640001	29840000	#FF9191	1	0.75
chr1	29840001	29880000	A.2.1.1.1.2.1.2.2.2.1	0.717062634989201	.	29840001	29880000	#FF9191	1	0.75
chr1	30000001	30120000	A.2.1.1.1.2.1.2.2.2.1	0.717062634989201	.	30000001	30120000	#FF9191	1	0.75
chr1	30120001	30480000	A.2.2.2.1.2.1.1.1.2.1	0.537796976241901	.	30120001	30480000	#FFDADA	1	0.625
chr1	30480001	30960000	B.1.1.1.2.1.1.1.1.1	0.465442764578834	.	30480001	30960000	#DADAFF	1	0.5
chr1	30960001	31160000	A.2.1.1.2.2.2.2.2.1	0.663066954643629	.	30960001	31160000	#FF9191	1	0.75
chr1	31160001	31640000	A.1.2.1.1.2.1.2.1.1	0.863930885529158	.	31160001	31640000	#FF4848	1	0.875
chr1	31640001	31800000	A.1.1.2.2.2.2.1.2.1.2	0.89524838012959	.	31640001	31800000	#FF0000	1	1
chr1	31800001	31880000	A.1.1.1.2.2.1.1.1	0.965442764578834	.	31800001	31880000	#FF0000	1	1
chr1	31880001	32040000	A.1.2.1.2.1.1.1.1	0.845572354211663	.	31880001	32040000	#FF4848	1	0.875
chr1	32040001	32120000	A.1.1.1.1.2.2.2.1.2.1	0.982721382289417	.	32040001	32120000	#FF0000	1	1
chr1	32120001	32240000	A.1.1.1.1.1.1.2	0.998920086393089	.	32120001	32240000	#FF0000	1	1
chr1	32240001	32640000	A.1.1.2.1.1.2.2.2.2	0.944924406047516	.	32240001	32640000	#FF0000	1	1
chr1	32640001	32840000	A.1.1.2.2.1.2.2.1	0.919006479481641	.	32640001	32840000	#FF0000	1	1
chr1	32840001	33040000	A.1.1.1.2.1.1.1.2.1.1	0.976241900647948	.	32840001	33040000	#FF0000	1	1
chr1	33040001	33280000	A.1.1.2.2.2.1.1.1.2	0.915766738660907	.	33040001	33280000	#FF0000	1	1
chr1	33280001	33600000	A.1.1.2.1.1.1.1.2	0.953563714902808	.	33280001	33600000	#FF0000	1	1
chr1	33600001	33720000	A.1.1.2.2.1.2.1.2	0.920086393088553	.	33600001	33720000	#FF0000	1	1
chr1	33720001	33920000	A.1.1.2.2.2.1.2.1.1.2	0.907127429805616	.	33720001	33920000	#FF0000	1	1
chr1	33920001	34400000	A.2.2.2.1.1.2.1.2.2	0.547516198704104	.	33920001	34400000	#FFDADA	1	0.625
chr1	34400001	34720000	A.2.1.1.2.2.2.1.2.2.2	0.668466522678186	.	34400001	34720000	#FF9191	1	0.75
chr1	34720001	34920000	A.2.2.2.1.2.1.2.2	0.533477321814255	.	34720001	34920000	#FFDADA	1	0.625
chr1	34920001	35120000	A.2.2.2.1.2.2.2	0.529157667386609	.	34920001	35120000	#FFDADA	1	0.625
chr1	35120001	35240000	A.2.1.1.2.2.1.1.1.1	0.685745140388769	.	35120001	35240000	#FF9191	1	0.75
chr1	35240001	35400000	A.1.2.1.1.1.1.2.1.1	0.880129589632829	.	35240001	35400000	#FF4848	1	0.875
chr1	35400001	35480000	A.1.2.1.1.1.2.1.1	0.876889848812095	.	35400001	35480000	#FF4848	1	0.875
chr1	35480001	35600000	A.1.1.2.2.1.1.2.1.1.2	0.928725701943845	.	35480001	35600000	#FF0000	1	1
chr1	35600001	36040000	A.1.2.2.2.2.1.1.1	0.751619870410367	.	35600001	36040000	#FF4848	1	0.875
chr1	36040001	36160000	A.1.1.2.2.1.1.2.2.2	0.922246220302376	.	36040001	36160000	#FF0000	1	1
chr1	36160001	36320000	A.1.1.2.2.2.1.2.1.1.1	0.908207343412527	.	36160001	36320000	#FF0000	1	1
chr1	36320001	36560000	A.1.1.2.2.2.1.2.2.2	0.90280777537797	.	36320001	36560000	#FF0000	1	1
chr1	36560001	36680000	A.1.1.1.1.2.2.2.2.1.1	0.980561555075594	.	36560001	36680000	#FF0000	1	1
chr1	36680001	36880000	A.1.1.2.2.2.1.2.1.2.1	0.906047516198704	.	36680001	36880000	#FF0000	1	1
chr1	36880001	37200000	A.2.1.1.2.2.2.1.1.1.1	0.674946004319654	.	36880001	37200000	#FF9191	1	0.75
chr1	37200001	37360000	A.2.1.1.1.2.1.1.2.2	0.72354211663067	.	37200001	37360000	#FF9191	1	0.75
chr1	37360001	37560000	A.1.2.1.2.2.1.2.2.2.2	0.816414686825054	.	37360001	37560000	#FF4848	1	0.875
chr1	37560001	37920000	A.2.1.1.1.1.1.2.2.2.2	0.730021598272138	.	37560001	37920000	#FF9191	1	0.75
chr1	37920001	38120000	A.1.2.1.2.1.1.2.1.2.2.1	0.83585313174946	.	37920001	38120000	#FF4848	1	0.875
chr1	38120001	38200000	A.1.1.1.1.2.2.2.2.2	0.978401727861771	.	38120001	38200000	#FF0000	1	1
chr1	38200001	38560000	A.1.1.2.1.2.2.2.2	0.937365010799136	.	38200001	38560000	#FF0000	1	1
chr1	38560001	38800000	A.2.1.1.1.2.2.2.2	0.707343412526998	.	38560001	38800000	#FF9191	1	0.75
chr1	38800001	38880000	A.2.1.1.1.2.1.2.2.1	0.718142548596112	.	38800001	38880000	#FF9191	1	0.75
chr1	38880001	39120000	A.1.2.1.2.1.1.2.2.2.2.2	0.830453563714903	.	38880001	39120000	#FF4848	1	0.875
chr1	39120001	39280000	A.2.1.1.1.2.1.2.1.1.1	0.722462203023758	.	39120001	39280000	#FF9191	1	0.75
chr1	39280001	39480000	A.1.1.2.2.2.1.1.2.2.1.1.1	0.913606911447084	.	39280001	39480000	#FF0000	1	1
chr1	39480001	39760000	A.1.2.2.1.2.1.2.2	0.790496760259179	.	39480001	39760000	#FF4848	1	0.875
chr1	39760001	40080000	A.1.1.2.1.2.2.2.1.2.1.2	0.939524838012959	.	39760001	40080000	#FF0000	1	1
chr1	40080001	40240000	A.1.1.2.1.1.1.2.1	0.952483801295896	.	40080001	40240000	#FF0000	1	1
chr1	40240001	40480000	A.1.1.2.1.1.1.2.2.2	0.950323974082073	.	40240001	40480000	#FF0000	1	1
chr1	40480001	40560000	A.1.1.2.2.1.1.1.1.2.2	0.931965442764579	.	40480001	40560000	#FF0000	1	1
chr1	40560001	40880000	A.1.2.2.1.2.1.2.1.2.1	0.792656587473002	.	40560001	40880000	#FF4848	1	0.875
chr1	40880001	41000000	A.1.1.1.1.2.1.2.2.2	0.987041036717063	.	40880001	41000000	#FF0000	1	1
chr1	41000001	41320000	A.1.2.1.1.2.2.1.2.2.2.1.2	0.849892008639309	.	41000001	41320000	#FF4848	1	0.875
chr1	41320001	41560000	A.1.2.1.1.2.2.1.1.1.2.2.1	0.8585313174946	.	41320001	41560000	#FF4848	1	0.875
chr1	41560001	41720000	A.2.1.1.2.2.1.1.2.2.2	0.680345572354212	.	41560001	41720000	#FF9191	1	0.75
chr1	41720001	41920000	A.1.2.1.1.2.1.1.2	0.865010799136069	.	41720001	41920000	#FF4848	1	0.875
chr1	41920001	42520000	A.2.1.1.1.1.1.2.1.1.1.1	0.737580993520518	.	41920001	42520000	#FF9191	1	0.75
chr1	42520001	42600000	A.1.2.1.1.1.2.1.2.2	0.871490280777538	.	42520001	42600000	#FF4848	1	0.875
chr1	42600001	43080000	A.2.1.1.1.1.1.1.1.1.1	0.742980561555076	.	42600001	43080000	#FF9191	1	0.75
chr1	43080001	43600000	A.1.2.2.1.2.1.2.1.2.2	0.791576673866091	.	43080001	43600000	#FF4848	1	0.875
chr1	43600001	43920000	A.1.1.2.1.2.2.2.1.2.2	0.938444924406048	.	43600001	43920000	#FF0000	1	1
chr1	43920001	44040000	A.1.1.1.1.2.2.2.2.1.2	0.979481641468683	.	43920001	44040000	#FF0000	1	1
chr1	44040001	44200000	A.1.1.1.2.1.2.2.2	0.966522678185745	.	44040001	44200000	#FF0000	1	1
chr1	44200001	44360000	A.1.2.1.1.2.2.1.1.2.1	0.856371490280778	.	44200001	44360000	#FF4848	1	0.875
chr1	44360001	44480000	A.1.1.1.1.1.1.1	1	.	44360001	44480000	#FF0000	1	1
chr1	44480001	44680000	A.1.2.1.1.1.2.2.2.2	0.867170626349892	.	44480001	44680000	#FF4848	1	0.875
chr1	44680001	44800000	A.1.1.2.2.2.1.1.2.2.2.1	0.91036717062635	.	44680001	44800000	#FF0000	1	1
chr1	44800001	45200000	A.1.1.1.2.1.1.2	0.973002159827214	.	44800001	45200000	#FF0000	1	1
chr1	45200001	45320000	A.1.1.2.2.1.1.2.1.2.1	0.927645788336933	.	45200001	45320000	#FF0000	1	1
chr1	45320001	45520000	A.1.2.1.2.1.1.2.1.1.1.1	0.84341252699784	.	45320001	45520000	#FF4848	1	0.875
chr1	45520001	45640000	A.1.2.1.1.1.2.1.2.1.1.1.1	0.875809935205184	.	45520001	45640000	#FF4848	1	0.875
chr1	45640001	46160000	A.1.1.2.1.1.2.1	0.949244060475162	.	45640001	46160000	#FF0000	1	1
chr1	46160001	46440000	A.1.2.1.1.2.2.1.2.2.1.1	0.853131749460043	.	46160001	46440000	#FF4848	1	0.875
chr1	46440001	46880000	A.1.2.2.1.2.1.2.1.1.2	0.793736501079914	.	46440001	46880000	#FF4848	1	0.875
chr1	46880001	47360000	A.2.1.1.1.1.1.1.1.1.2	0.741900647948164	.	46880001	47360000	#FF9191	1	0.75
chr1	47360001	47520000	A.2.2.2.1.2.1.2.1	0.534557235421166	.	47360001	47520000	#FFDADA	1	0.625
chr1	47520001	47640000	A.2.1.1.1.2.1.2.1.2.1	0.720302375809935	.	47520001	47640000	#FF9191	1	0.75
chr1	47640001	47800000	A.1.2.1.2.1.1.2.1.2.1.1.2	0.838012958963283	.	47640001	47800000	#FF4848	1	0.875
chr1	47800001	48280000	A.2.2.2.1.2.2.1.2	0.53023758099352	.	47800001	48280000	#FFDADA	1	0.625
chr1	48280001	48560000	A.2.1.1.2.2.2.1.2.1.2	0.670626349892009	.	48280001	48560000	#FF9191	1	0.75
chr1	48560001	48680000	A.2.1.1.2.2.1.2.2.1.1	0.678185745140389	.	48560001	48680000	#FF9191	1	0.75
chr1	48680001	48840000	A.2.1.1.2.2.2.2.1.1.2	0.666306695464363	.	48680001	48840000	#FF9191	1	0.75
chr1	48840001	49040000	A.2.1.1.2.2.1.1.2.2.1.1	0.682505399568035	.	48840001	49040000	#FF9191	1	0.75
chr1	49040001	49320000	A.2.2.2.1.1.1.2.2	0.550755939524838	.	49040001	49320000	#FFDADA	1	0.625
chr1	49320001	49640000	B.1.1.2.2.1.1.1.2.2.2	0.375809935205184	.	49320001	49640000	#DADAFF	1	0.5
chr1	49640001	49800000	B.1.1.2.2.1.1.1.1	0.381209503239741	.	49640001	49800000	#DADAFF	1	0.5
chr1	49800001	50000000	B.1.2.2.1.2.1.1.1	0.254859611231102	.	49800001	50000000	#9191FF	1	0.375
chr1	50000001	50320000	B.1.2.2.2.1.1.2.1	0.232181425485961	.	50000001	50320000	#9191FF	1	0.375
chr1	50320001	50800000	B.1.2.2.1.2.1.2.1	0.252699784017279	.	50320001	50800000	#9191FF	1	0.375
chr1	50800001	51040000	A.2.1.1.2.2.1.2.2.2	0.676025917926566	.	50800001	51040000	#FF9191	1	0.75
chr1	51040001	51240000	A.1.2.1.1.2.2.2.1	0.847732181425486	.	51040001	51240000	#FF4848	1	0.875
chr1	51240001	51480000	A.2.1.1.1.1.1.2.1.1.1.2	0.736501079913607	.	51240001	51480000	#FF9191	1	0.75
chr1	51480001	51880000	A.2.2.2.1.1.2.2.2.1.2	0.542116630669546	.	51480001	51880000	#FFDADA	1	0.625
chr1	51880001	52040000	A.1.2.1.1.2.2.1.2.1	0.854211663066955	.	51880001	52040000	#FF4848	1	0.875
chr1	52040001	52520000	A.1.2.2.2.2.1.2.2.1	0.748380129589633	.	52040001	52520000	#FF4848	1	0.875
chr1	52520001	52760000	A.2.1.1.1.1.1.2.2.2.1	0.73110151187905	.	52520001	52760000	#FF9191	1	0.75
chr1	52760001	53000000	A.1.2.1.2.1.2	0.829373650107991	.	52760001	53000000	#FF4848	1	0.875
chr1	53000001	53200000	A.1.2.1.2.1.1.2.1.1.1.2.2	0.841252699784017	.	53000001	53200000	#FF4848	1	0.875
chr1	53200001	53440000	A.1.2.1.2.1.1.2.2.2.2.1	0.831533477321814	.	53200001	53440000	#FF4848	1	0.875
chr1	53440001	53520000	A.1.2.1.2.2.1.2.2.1.1	0.819654427645788	.	53440001	53520000	#FF4848	1	0.875
chr1	53520001	53720000	A.1.2.1.2.1.1.2.1.1.1.2.1	0.842332613390929	.	53520001	53720000	#FF4848	1	0.875
chr1	53720001	54080000	A.2.1.1.2.2.2.2.1.2.1	0.665226781857451	.	53720001	54080000	#FF9191	1	0.75
chr1	54080001	54200000	A.1.2.1.2.2.1.1.1.2.2	0.825053995680346	.	54080001	54200000	#FF4848	1	0.875
chr1	54200001	54360000	A.1.2.1.2.2.1.2.2.1.2	0.818574514038877	.	54200001	54360000	#FF4848	1	0.875
chr1	54360001	54520000	A.1.1.2.2.2.1.1.2.2.1.2	0.911447084233261	.	54360001	54520000	#FF0000	1	1
chr1	54520001	54680000	A.1.2.1.2.2.1.1.2	0.823974082073434	.	54520001	54680000	#FF4848	1	0.875
chr1	54680001	55040000	A.1.2.2.1.2.1.1.1.1	0.799136069114471	.	54680001	55040000	#FF4848	1	0.875
chr1	55040001	55160000	A.1.2.1.2.2.1.1.1.1.1	0.82829373650108	.	55040001	55160000	#FF4848	1	0.875
chr1	55160001	55360000	A.1.2.1.2.2.1.2.1.2.2	0.8207343412527	.	55160001	55360000	#FF4848	1	0.875
chr1	55360001	55720000	A.2.1.1.1.1.1.1.2.1	0.739740820734341	.	55360001	55720000	#FF9191	1	0.75
chr1	55720001	56200000	A.2.2.2.1.1.1.2.1	0.551835853131749	.	55720001	56200000	#FFDADA	1	0.625
chr1	56200001	56480000	B.1.1.1.2.1.1.1.1.2	0.464362850971922	.	56200001	56480000	#DADAFF	1	0.5
chr1	56480001	56800000	A.2.2.2.1.1.2.2.2.2.1	0.541036717062635	.	56480001	56800000	#FFDADA	1	0.625
chr1	56800001	56880000	A.2.1.1.1.2.1.2.1.1.2	0.721382289416847	.	56800001	56880000	#FF9191	1	0.75
chr1	56880001	57080000	A.1.2.1.1.2.2.2.2	0.846652267818574	.	56880001	57080000	#FF4848	1	0.875
chr1	57080001	57280000	B.1.1.1.2.1.1.2.1.1	0.462203023758099	.	57080001	57280000	#DADAFF	1	0.5
chr1	57280001	57720000	B.1.1.2.2.1.1.1.2.2.1	0.376889848812095	.	57280001	57720000	#DADAFF	1	0.5
chr1	57720001	57920000	B.1.1.2.2.1.1.2.1	0.374730021598272	.	57720001	57920000	#DADAFF	1	0.5
chr1	57920001	58280000	B.1.2.2.1.2.1.1.2	0.25377969762419	.	57920001	58280000	#9191FF	1	0.375
chr1	58280001	58360000	B.1.1.1.2.1.2.1.1	0.458963282937365	.	58280001	58360000	#DADAFF	1	0.5
chr1	58360001	58720000	B.1.2.2.1.2.1.2.2	0.251619870410367	.	58360001	58720000	#9191FF	1	0.375
chr1	58720001	58920000	B.1.1.1.2.1.1.2.2	0.460043196544276	.	58720001	58920000	#DADAFF	1	0.5
chr1	58920001	59160000	A.1.2.2.2.2.1.2.2.2	0.747300215982721	.	58920001	59160000	#FF4848	1	0.875
chr1	59160001	59400000	A.1.2.2.1.2.1.1.2	0.795896328293736	.	59160001	59400000	#FF4848	1	0.875
chr1	59400001	59880000	A.2.1.1.2.1.1.2.2.1	0.698704103671706	.	59400001	59880000	#FF9191	1	0.75
chr1	59880001	60320000	A.2.1.1.2.2.2.1.2.1.1	0.67170626349892	.	59880001	60320000	#FF9191	1	0.75
chr1	60320001	60440000	A.1.2.1.2.2.1.1.1.2.1	0.826133909287257	.	60320001	60440000	#FF4848	1	0.875
chr1	60440001	60680000	B.1.1.2.2.1.1.1.2.1.1	0.380129589632829	.	60440001	60680000	#DADAFF	1	0.5
chr1	60680001	60800000	A.2.2.2.2.1.2.2.2.1	0.517278617710583	.	60680001	60800000	#FFDADA	1	0.625
chr1	60800001	61000000	B.1.1.1.2.1.2.2.2	0.455723542116631	.	60800001	61000000	#DADAFF	1	0.5
chr1	61000001	61160000	A.2.2.2.2.1.1.1.1.2	0.525917926565875	.	61000001	61160000	#FFDADA	1	0.625
chr1	61160001	61320000	B.1.1.1.2.1.2.2.1	0.456803455723542	.	61160001	61320000	#DADAFF	1	0.5
chr1	61320001	61480000	A.2.1.1.2.2.2.1.1.2	0.672786177105832	.	61320001	61480000	#FF9191	1	0.75
chr1	61480001	61880000	A.1.2.2.1.2.2.2.1.2	0.782937365010799	.	61480001	61880000	#FF4848	1	0.875
chr1	61880001	61960000	A.2.1.1.2.2.1.1.2.1	0.683585313174946	.	61880001	61960000	#FF9191	1	0.75
chr1	61960001	62160000	A.2.2.2.2.2.1.1.2.2.2.2	0.50755939524838	.	61960001	62160000	#FFDADA	1	0.625
chr1	62160001	62280000	A.2.1.1.2.2.1.2.1	0.6792656587473	.	62160001	62280000	#FF9191	1	0.75
chr1	62280001	62600000	A.2.2.2.1.2.2.1.1.2	0.531317494600432	.	62280001	62600000	#FFDADA	1	0.625
chr1	62600001	62720000	A.2.2.2.2.1.1.1.1.1.2	0.526997840172786	.	62600001	62720000	#FFDADA	1	0.625
chr1	62720001	62920000	A.2.1.1.2.2.1.1.2.2.1.2	0.681425485961123	.	62720001	62920000	#FF9191	1	0.75
chr1	62920001	63200000	A.2.2.2.1.1.2.2.2.2.2	0.539956803455723	.	62920001	63200000	#FFDADA	1	0.625
chr1	63200001	63320000	A.1.2.1.2.1.1.2.2.1	0.833693304535637	.	63200001	63320000	#FF4848	1	0.875
chr1	63320001	63760000	A.2.2.2.1.1.2.2.1.2	0.545356371490281	.	63320001	63760000	#FFDADA	1	0.625
chr1	63760001	64000000	A.2.2.2.1.1.2.2.2.1.1.2	0.543196544276458	.	63760001	64000000	#FFDADA	1	0.625
chr1	64000001	64360000	A.2.2.2.2.2.1.1.2.1	0.510799136069114	.	64000001	64360000	#FFDADA	1	0.625
chr1	64360001	64520000	A.2.1.1.2.2.2.1.1.1.2	0.673866090712743	.	64360001	64520000	#FF9191	1	0.75
chr1	64520001	64760000	A.2.1.1.1.1.1.2.2.1	0.732181425485961	.	64520001	64760000	#FF9191	1	0.75
chr1	64760001	64880000	A.2.1.1.2.2.1.2.2.1.2	0.677105831533477	.	64760001	64880000	#FF9191	1	0.75
chr1	64880001	65360000	A.2.2.2.1.2.1.1.2	0.535637149028078	.	64880001	65360000	#FFDADA	1	0.625
chr1	65360001	65520000	A.1.2.1.2.1.1.2.1.1.2	0.840172786177106	.	65360001	65520000	#FF4848	1	0.875
chr1	65520001	66000000	A.1.2.2.1.2.2.2.2.1	0.781857451403888	.	65520001	66000000	#FF4848	1	0.875
chr1	66000001	66120000	A.2.2.2.2.1.1.1.1.1.1	0.528077753779698	.	66000001	66120000	#FFDADA	1	0.625
chr1	66120001	66400000	A.2.2.2.1.1.2.1.1	0.549676025917927	.	66120001	66400000	#FFDADA	1	0.625
chr1	66400001	66520000	A.1.2.1.1.2.2.1.2.2.2.2	0.848812095032397	.	66400001	66520000	#FF4848	1	0.875
chr1	66520001	67000000	A.1.2.2.1.2.2.2.2.2	0.780777537796976	.	66520001	67000000	#FF4848	1	0.875
chr1	67000001	67240000	A.2.1.1.1.1.1.2.1.1.2	0.735421166306696	.	67000001	67240000	#FF9191	1	0.75
chr1	67240001	67360000	A.2.2.2.2.1.2.2.1	0.518358531317495	.	67240001	67360000	#FFDADA	1	0.625
chr1	67360001	67640000	A.2.1.1.1.1.1.1.2.2	0.73866090712743	.	67360001	67640000	#FF9191	1	0.75
chr1	67640001	67800000	B.1.1.1.2.1.2.1.2	0.457883369330454	.	67640001	67800000	#DADAFF	1	0.5
chr1	67800001	68000000	A.2.2.2.2.1.1.2.2.2	0.520518358531317	.	67800001	68000000	#FFDADA	1	0.625
chr1	68000001	68320000	A.2.2.2.2.2.1.1.2.2.1	0.509719222462203	.	68000001	68320000	#FFDADA	1	0.625
chr1	68320001	68480000	B.1.1.2.2.1.1.2.2	0.373650107991361	.	68320001	68480000	#DADAFF	1	0.5
chr1	68480001	68800000	B.1.1.1.2.1.1.2.1.2	0.461123110151188	.	68480001	68800000	#DADAFF	1	0.5
chr1	68800001	68960000	B.1.1.1.2.2.2.1.2.2.2	0.427645788336933	.	68800001	68960000	#DADAFF	1	0.5
chr1	68960001	69240000	B.1.2.2.1.2.2.2.2.1.2.2	0.239740820734341	.	68960001	69240000	#9191FF	1	0.375
chr1	69240001	69440000	B.1.2.2.1.1.1.1.1.2	0.267818574514039	.	69240001	69440000	#9191FF	1	0.375
chr1	69440001	69520000	B.1.2.2.1.1.1.1.2	0.266738660907127	.	69440001	69520000	#9191FF	1	0.375
chr1	69520001	70000000	B.1.2.2.2.1.2.2.2.2.1.1	0.220302375809935	.	69520001	70000000	#9191FF	1	0.375
chr1	70000001	70200000	A.2.2.2.2.2.1.2.2.2	0.501079913606911	.	70000001	70200000	#FFDADA	1	0.625
chr1	70200001	70320000	A.2.2.2.2.1.1.2.2.1	0.521598272138229	.	70200001	70320000	#FFDADA	1	0.625
chr1	70320001	70920000	B.1.1.1.2.2.2.1.2.1.1	0.431965442764579	.	70320001	70920000	#DADAFF	1	0.5
chr1	70920001	71000000	A.2.2.2.2.1.2.2.2.2	0.516198704103672	.	70920001	71000000	#FFDADA	1	0.625
chr1	71000001	71560000	B.1.2.2.2.1.1.2.2.2.2	0.228941684665227	.	71000001	71560000	#9191FF	1	0.375
chr1	71560001	71840000	B.1.2.2.1.2.2.1.2.2.1	0.24622030237581	.	71560001	71840000	#9191FF	1	0.375
chr1	71840001	72280000	B.1.2.2.2.1.2.2.2.2.1.2	0.219222462203024	.	71840001	72280000	#9191FF	1	0.375
chr1	72280001	72840000	B.1.2.2.1.2.2.1.1.1.1	0.250539956803456	.	72280001	72840000	#9191FF	1	0.375
chr1	72840001	73360000	B.2.1.1.1.2.1.2.2.1	0.196544276457883	.	72840001	73360000	#4848FF	1	0.25
chr1	73360001	73560000	B.2.1.1.1.2.2.2.2.1	0.187904967602592	.	73360001	73560000	#4848FF	1	0.25
chr1	73560001	73760000	B.2.1.1.1.2.2.2.1.1.2	0.190064794816415	.	73560001	73760000	#4848FF	1	0.25
chr1	73760001	73960000	B.1.2.2.1.1.1.2.1.1.2	0.264578833693305	.	73760001	73960000	#9191FF	1	0.375
chr1	73960001	74200000	B.1.2.2.2.2.1.2.2.2	0.210583153347732	.	73960001	74200000	#9191FF	1	0.375
chr1	74200001	74640000	B.2.1.1.1.2.2.1.2.2	0.192224622030238	.	74200001	74640000	#4848FF	1	0.25
chr1	74640001	74920000	B.1.2.2.1.2.2.2.1.1	0.244060475161987	.	74640001	74920000	#9191FF	1	0.375
chr1	74920001	75200000	B.1.2.2.2.1.2.2.2.2.2.2	0.217062634989201	.	74920001	75200000	#9191FF	1	0.375
chr1	75200001	75480000	B.2.1.1.1.2.2.2.1.2	0.188984881209503	.	75200001	75480000	#4848FF	1	0.25
chr1	75480001	75560000	B.1.2.2.2.2.1.2.1.1	0.213822894168467	.	75480001	75560000	#9191FF	1	0.375
chr1	75560001	76160000	B.1.2.2.2.1.1.2.2.2.1	0.230021598272138	.	75560001	76160000	#9191FF	1	0.375
chr1	76160001	76400000	B.1.1.1.2.2.1.2.1.2.2.2	0.441684665226782	.	76160001	76400000	#DADAFF	1	0.5
chr1	76400001	76600000	A.2.2.2.2.2.2.2.2.1	0.491360691144708	.	76400001	76600000	#FFDADA	1	0.625
chr1	76600001	76920000	A.2.2.2.2.2.1.2.1.1.2	0.505399568034557	.	76600001	76920000	#FFDADA	1	0.625
chr1	76920001	77360000	B.1.1.2.2.1.2.2.2.2.2	0.365010799136069	.	76920001	77360000	#DADAFF	1	0.5
chr1	77360001	77560000	B.1.2.2.1.1.1.2.1.1.1	0.265658747300216	.	77360001	77560000	#9191FF	1	0.375
chr1	77560001	78000000	A.1.2.2.1.2.2.1.2.2	0.785097192224622	.	77560001	78000000	#FF4848	1	0.875
chr1	78000001	78080000	A.2.1.1.2.1.2.1.1.2	0.693304535637149	.	78000001	78080000	#FF9191	1	0.75
chr1	78080001	78280000	A.1.2.2.1.2.2.1.1.2	0.788336933045356	.	78080001	78280000	#FF4848	1	0.875
chr1	78280001	78600000	A.2.1.1.2.1.1.1.2.1.2	0.704103671706264	.	78280001	78600000	#FF9191	1	0.75
chr1	78600001	78760000	B.1.2.2.2.2.1.1.1	0.215982721382289	.	78600001	78760000	#9191FF	1	0.375
chr1	78760001	78920000	B.2.1.1.1.1.1.2.2	0.201943844492441	.	78760001	78920000	#4848FF	1	0.25
chr1	78920001	79040000	B.1.2.2.1.1.2.2.2.2	0.255939524838013	.	78920001	79040000	#9191FF	1	0.375
chr1	79040001	79160000	B.1.1.1.2.2.1.2.2.2.2	0.438444924406048	.	79040001	79160000	#DADAFF	1	0.5
chr1	79160001	79520000	B.1.2.2.2.1.2.2.1.1.2	0.22354211663067	.	79160001	79520000	#9191FF	1	0.375
chr1	79520001	79840000	B.2.1.1.1.2.2.2.1.1.1	0.191144708423326	.	79520001	79840000	#4848FF	1	0.25
chr1	79840001	80000000	B.1.2.2.2.2.2.2.1	0.207343412526998	.	79840001	80000000	#9191FF	1	0.375
chr1	80000001	80160000	B.1.2.2.2.2.1.1.2	0.214902807775378	.	80000001	80160000	#9191FF	1	0.375
chr1	80160001	80280000	B.1.2.2.2.2.2.2.2	0.206263498920086	.	80160001	80280000	#9191FF	1	0.375
chr1	80280001	80680000	B.2.1.1.1.2.2.1.1	0.19438444924406	.	80280001	80680000	#4848FF	1	0.25
chr1	80680001	80840000	B.2.1.1.1.2.2.2.2.2	0.18682505399568	.	80680001	80840000	#4848FF	1	0.25
chr1	80840001	80960000	B.1.2.2.2.2.2.1.1	0.209503239740821	.	80840001	80960000	#9191FF	1	0.375
chr1	80960001	81080000	B.2.1.2.1.2.1.1.2.1.2	0.123110151187905	.	80960001	81080000	#4848FF	1	0.25
chr1	81080001	81360000	B.2.1.2.1.2.2.2.1	0.117710583153348	.	81080001	81360000	#4848FF	1	0.25
chr1	81360001	81880000	B.2.1.2.1.1.1.1.2	0.137149028077754	.	81360001	81880000	#4848FF	1	0.25
chr1	81880001	82200000	B.1.2.2.1.2.2.2.2.1.1	0.241900647948164	.	81880001	82200000	#9191FF	1	0.375
chr1	82200001	82440000	B.1.2.2.1.2.2.2.1.2	0.242980561555076	.	82200001	82440000	#9191FF	1	0.375
chr1	82440001	82840000	B.1.2.2.2.1.2.2.1.1.1	0.224622030237581	.	82440001	82840000	#9191FF	1	0.375
chr1	82840001	83240000	B.1.2.2.2.1.1.1.1.2	0.235421166306695	.	82840001	83240000	#9191FF	1	0.375
chr1	83240001	83720000	B.1.2.2.1.2.2.1.1.1.2	0.249460043196544	.	83240001	83720000	#9191FF	1	0.375
chr1	83720001	84160000	B.1.1.2.2.2.2.1.2.2.2	0.357451403887689	.	83720001	84160000	#DADAFF	1	0.5
chr1	84160001	84320000	B.1.2.2.1.1.2.1.1.1	0.26133909287257	.	84160001	84320000	#9191FF	1	0.375
chr1	84320001	84600000	A.2.1.1.2.1.1.1.1	0.706263498920086	.	84320001	84600000	#FF9191	1	0.75
chr1	84600001	84800000	A.1.2.2.1.2.2.1.2.1.1	0.787257019438445	.	84600001	84800000	#FF4848	1	0.875
chr1	84800001	85000000	A.2.2.2.2.2.1.2.1.2.1	0.504319654427646	.	84800001	85000000	#FFDADA	1	0.625
chr1	85000001	85240000	A.2.1.1.2.1.2.2.1.1	0.688984881209503	.	85000001	85240000	#FF9191	1	0.75
chr1	85240001	85440000	B.1.1.1.2.2.2.1.2.2.1	0.428725701943845	.	85240001	85440000	#DADAFF	1	0.5
chr1	85440001	85560000	B.1.1.1.2.2.1.2.2.2.1	0.439524838012959	.	85440001	85560000	#DADAFF	1	0.5
chr1	85560001	85640000	B.1.2.2.1.1.1.1.1.1.1.2.1	0.271058315334773	.	85560001	85640000	#9191FF	1	0.375
chr1	85640001	85720000	B.1.1.2.2.2.2.2.1	0.356371490280778	.	85640001	85720000	#DADAFF	1	0.5
chr1	85720001	86080000	B.1.1.1.2.2.2.1.1.1.2.2	0.435205183585313	.	85720001	86080000	#DADAFF	1	0.5
chr1	86080001	86240000	B.1.1.2.2.2.2.1.2.2.1	0.3585313174946	.	86080001	86240000	#DADAFF	1	0.5
chr1	86240001	86560000	B.2.1.1.1.2.2.1.2.1	0.193304535637149	.	86240001	86560000	#4848FF	1	0.25
chr1	86560001	86800000	B.2.1.1.1.2.1.2.2.2	0.195464362850972	.	86560001	86800000	#4848FF	1	0.25
chr1	86800001	87040000	A.2.2.2.2.2.1.2.1.1.1	0.506479481641469	.	86800001	87040000	#FFDADA	1	0.625
chr1	87040001	87200000	B.1.1.1.2.2.1.1.1.2.1	0.452483801295896	.	87040001	87200000	#DADAFF	1	0.5
chr1	87200001	87320000	B.1.1.2.2.2.1.1	0.363930885529158	.	87200001	87320000	#DADAFF	1	0.5
chr1	87320001	87400000	B.1.1.1.2.2.1.1.1.1.1	0.454643628509719	.	87320001	87400000	#DADAFF	1	0.5
chr1	87400001	87760000	B.1.2.2.1.2.2.1.2.2.2	0.245140388768898	.	87400001	87760000	#9191FF	1	0.375
chr1	87760001	87960000	A.2.1.1.2.1.2.1.2.2.1	0.691144708423326	.	87760001	87960000	#FF9191	1	0.75
chr1	87960001	88160000	B.1.1.2.2.1.2.2.1.1	0.369330453563715	.	87960001	88160000	#DADAFF	1	0.5
chr1	88160001	88520000	B.1.2.2.1.2.2.2.2.1.2.1	0.240820734341253	.	88160001	88520000	#9191FF	1	0.375
chr1	88520001	88840000	B.1.2.2.2.1.2.2.1.2	0.222462203023758	.	88520001	88840000	#9191FF	1	0.375
chr1	88840001	88920000	B.1.2.2.1.1.1.1.1.1.2	0.26889848812095	.	88840001	88920000	#9191FF	1	0.375
chr1	88920001	89120000	B.1.1.1.2.2.1.2.1.2.1.2.1	0.446004319654428	.	88920001	89120000	#DADAFF	1	0.5
chr1	89120001	89400000	A.2.2.2.2.2.1.1.1.1	0.51511879049676	.	89120001	89400000	#FFDADA	1	0.625
chr1	89400001	89520000	A.2.1.1.2.1.2.2.1.2	0.687904967602592	.	89400001	89520000	#FF9191	1	0.75
chr1	89520001	89880000	B.1.1.1.2.2.1.2.1.2.2.1.1	0.443844492440605	.	89520001	89880000	#DADAFF	1	0.5
chr1	89880001	90200000	A.2.1.1.2.1.1.2.2.2.1.1	0.697624190064795	.	89880001	90200000	#FF9191	1	0.75
chr1	90200001	90520000	A.1.2.2.1.2.2.1.2.1.2	0.786177105831533	.	90200001	90520000	#FF4848	1	0.875
chr1	90520001	91000000	B.1.2.2.2.1.1.2.2.1	0.23110151187905	.	90520001	91000000	#9191FF	1	0.375
chr1	91000001	91120000	B.1.1.2.2.2.1.2.1	0.362850971922246	.	91000001	91120000	#DADAFF	1	0.5
chr1	91120001	91320000	B.1.1.1.2.2.1.1.2	0.450323974082073	.	91120001	91320000	#DADAFF	1	0.5
chr1	91320001	91480000	A.2.1.1.2.1.2.1.2.2.2	0.690064794816415	.	91320001	91480000	#FF9191	1	0.75
chr1	91480001	91680000	A.2.2.2.2.2.2.1.1.1.2	0.498920086393089	.	91480001	91680000	#FFDADA	1	0.625
chr1	91680001	91840000	B.1.1.2.2.1.1.1.2.1.2.2	0.377969762419006	.	91680001	91840000	#DADAFF	1	0.5
chr1	91840001	92320000	A.2.2.2.2.2.2.1.1.2.1	0.497840172786177	.	91840001	92320000	#FFDADA	1	0.625
chr1	92320001	92440000	B.1.1.1.2.2.1.2.1.1.1	0.449244060475162	.	92320001	92440000	#DADAFF	1	0.5
chr1	92440001	92600000	B.1.1.1.2.2.1.1.1.2.2	0.451403887688985	.	92440001	92600000	#DADAFF	1	0.5
chr1	92600001	92800000	B.1.1.1.2.2.1.2.1.2.1.1	0.447084233261339	.	92600001	92800000	#DADAFF	1	0.5
chr1	92800001	92960000	B.1.2.2.1.1.1.1.1.1.1.1	0.272138228941685	.	92800001	92960000	#9191FF	1	0.375
chr1	92960001	93200000	B.1.1.1.2.1.1.1.2	0.463282937365011	.	92960001	93200000	#DADAFF	1	0.5
chr1	93200001	93440000	A.1.2.2.1.2.2.1.1.1	0.789416846652268	.	93200001	93440000	#FF4848	1	0.875
chr1	93440001	93640000	A.2.1.1.2.1.1.2.1.2	0.699784017278618	.	93440001	93640000	#FF9191	1	0.75
chr1	93640001	93760000	A.2.2.2.2.1.1.2.1	0.52267818574514	.	93640001	93760000	#FFDADA	1	0.625
chr1	93760001	93840000	A.2.1.1.2.1.2.1.1.1	0.694384449244061	.	93760001	93840000	#FF9191	1	0.75
chr1	93840001	93960000	A.2.2.2.2.1.1.1.2.1	0.524838012958963	.	93840001	93960000	#FFDADA	1	0.625
chr1	93960001	94400000	A.2.1.1.2.1.1.1.2.1.1	0.705183585313175	.	93960001	94400000	#FF9191	1	0.75
chr1	94400001	94520000	B.1.1.1.2.2.1.2.1.1.2	0.448164146868251	.	94400001	94520000	#DADAFF	1	0.5
chr1	94520001	94800000	B.1.1.1.2.2.2.1.1.2.1	0.434125269978402	.	94520001	94800000	#DADAFF	1	0.5
chr1	94800001	95240000	A.2.2.2.2.2.2.1.2.1.1	0.495680345572354	.	94800001	95240000	#FFDADA	1	0.625
chr1	95240001	95560000	A.2.1.1.1.1.2.1.1	0.728941684665227	.	95240001	95560000	#FF9191	1	0.75
chr1	95560001	95720000	B.1.1.1.2.2.1.1.1.1.2	0.453563714902808	.	95560001	95720000	#DADAFF	1	0.5
chr1	95720001	95960000	B.1.2.2.1.1.1.1.1.1.1.2.2	0.269978401727862	.	95720001	95960000	#9191FF	1	0.375
chr1	95960001	96120000	B.2.1.1.1.1.1.1.1	0.205183585313175	.	95960001	96120000	#4848FF	1	0.25
chr1	96120001	96240000	B.1.2.2.2.2.2.1.2	0.208423326133909	.	96120001	96240000	#9191FF	1	0.375
chr1	96240001	96680000	B.2.1.1.1.2.1.1	0.198704103671706	.	96240001	96680000	#4848FF	1	0.25
chr1	96680001	96960000	B.1.2.2.1.1.1.2.1.2	0.263498920086393	.	96680001	96960000	#9191FF	1	0.375
chr1	96960001	97280000	A.2.1.1.2.1.1.2.1.1.2	0.700863930885529	.	96960001	97280000	#FF9191	1	0.75
chr1	97280001	97600000	B.1.1.1.2.2.2.1.1.1.1	0.437365010799136	.	97280001	97600000	#DADAFF	1	0.5
chr1	97600001	97840000	A.2.2.2.2.2.1.2.2.1	0.502159827213823	.	97600001	97840000	#FFDADA	1	0.625
chr1	97840001	98040000	A.2.2.2.2.2.2.2.1	0.49244060475162	.	97840001	98040000	#FFDADA	1	0.625
chr1	98040001	98280000	B.1.1.2.2.2.2.1.1	0.360691144708423	.	98040001	98280000	#DADAFF	1	0.5
chr1	98280001	98560000	A.2.2.2.2.2.2.1.2.1.2	0.494600431965443	.	98280001	98560000	#FFDADA	1	0.625
chr1	98560001	98960000	B.1.2.2.2.2.1.2.1.2	0.212742980561555	.	98560001	98960000	#9191FF	1	0.375
chr1	98960001	99160000	B.1.2.2.1.1.2.2.1	0.258099352051836	.	98960001	99160000	#9191FF	1	0.375
chr1	99160001	99240000	B.1.2.2.1.1.2.2.2.1	0.257019438444924	.	99160001	99240000	#9191FF	1	0.375
chr1	99240001	99560000	B.1.2.2.2.1.1.1.2.2	0.233261339092873	.	99240001	99560000	#9191FF	1	0.375
chr1	99560001	99760000	B.1.2.2.2.2.1.2.2.1	0.211663066954644	.	99560001	99760000	#9191FF	1	0.375
chr1	99760001	100240000	B.1.2.2.1.2.2.2.2.2.1	0.23866090712743	.	99760001	100240000	#9191FF	1	0.375
chr1	100240001	100440000	B.1.1.1.2.2.1.2.1.2.1.2.2	0.444924406047516	.	100240001	100440000	#DADAFF	1	0.5
chr1	100440001	100720000	A.2.2.2.2.2.1.1.1.2.1.1	0.514038876889849	.	100440001	100720000	#FFDADA	1	0.625
chr1	100720001	100960000	A.2.2.2.2.2.2.2.2.2	0.490280777537797	.	100720001	100960000	#FFDADA	1	0.625
chr1	100960001	101040000	B.2.1.1.1.1.1.1.2	0.204103671706264	.	100960001	101040000	#4848FF	1	0.25
chr1	101040001	101320000	B.1.2.2.1.1.1.2.2	0.262419006479482	.	101040001	101320000	#9191FF	1	0.375
chr1	101320001	101800000	B.1.1.1.2.2.2.1.2.1.2.1	0.430885529157667	.	101320001	101800000	#DADAFF	1	0.5
chr1	101800001	102000000	B.2.1.1.1.1.2.1	0.200863930885529	.	101800001	102000000	#4848FF	1	0.25
chr1	102000001	102200000	B.2.1.2.1.1.1.2.1.2.1	0.134989200863931	.	102000001	102200000	#4848FF	1	0.25
chr1	102200001	102640000	B.2.1.2.1.1.1.1.1	0.138228941684665	.	102200001	102640000	#4848FF	1	0.25
chr1	102640001	102840000	B.2.1.1.1.1.2.2	0.199784017278618	.	102640001	102840000	#4848FF	1	0.25
chr1	102840001	103280000	B.2.1.2.1.2.2.1	0.118790496760259	.	102840001	103280000	#4848FF	1	0.25
chr1	103280001	103440000	B.2.1.2.1.1.2.2.2	0.127429805615551	.	103280001	103440000	#4848FF	1	0.25
chr1	103440001	103800000	B.1.2.2.2.1.2.2.2.2.2.1	0.218142548596112	.	103440001	103800000	#9191FF	1	0.375
chr1	103880001	103920000	B.1.2.2.2.1.2.2.2.2.2.1	0.218142548596112	.	103880001	103920000	#9191FF	1	0.375
chr1	104000001	104160000	B.1.2.2.2.1.2.2.2.2.2.1	0.218142548596112	.	104000001	104160000	#9191FF	1	0.375
chr1	104160001	104200000	B.2.2.1.2.2.1.1	0.0464362850971922	.	104160001	104200000	#0000FF	1	0.125
chr1	104280001	104480000	B.2.2.1.2.2.1.1	0.0464362850971922	.	104280001	104480000	#0000FF	1	0.125
chr1	104480001	104960000	B.2.1.2.1.2.2.2.2.1	0.116630669546436	.	104480001	104960000	#4848FF	1	0.25
chr1	104960001	105040000	B.2.1.2.1.1.2.2.1.1	0.129589632829374	.	104960001	105040000	#4848FF	1	0.25
chr1	105040001	105400000	B.2.1.2.1.2.2.2.2.2	0.115550755939525	.	105040001	105400000	#4848FF	1	0.25
chr1	105400001	105920000	B.2.1.2.1.1.1.2.1.1	0.136069114470842	.	105400001	105920000	#4848FF	1	0.25
chr1	105920001	106120000	B.2.1.2.1.2.1.2.2	0.119870410367171	.	105920001	106120000	#4848FF	1	0.25
chr1	106120001	106240000	B.2.1.2.1.1.2.1.1	0.131749460043197	.	106120001	106240000	#4848FF	1	0.25
chr1	106240001	106440000	B.2.1.2.1.2.1.1.1.1	0.126349892008639	.	106240001	106440000	#4848FF	1	0.25
chr1	106440001	106600000	B.2.1.2.1.1.2.1.2	0.130669546436285	.	106440001	106600000	#4848FF	1	0.25
chr1	106600001	106800000	B.2.2.1.2.1.2.1.1	0.0572354211663067	.	106600001	106800000	#0000FF	1	0.125
chr1	106800001	107000000	B.2.1.2.1.1.2.2.1.2	0.128509719222462	.	106800001	107000000	#4848FF	1	0.25
chr1	107000001	107200000	B.2.1.2.1.1.1.2.1.2.2	0.133909287257019	.	107000001	107200000	#4848FF	1	0.25
chr1	107200001	107360000	B.2.1.2.1.2.1.1.2.2	0.122030237580994	.	107200001	107360000	#4848FF	1	0.25
chr1	107360001	107520000	B.2.1.2.1.2.1.1.2.1.1	0.124190064794816	.	107360001	107520000	#4848FF	1	0.25
chr1	107520001	108080000	B.1.2.2.2.1.1.1.1.1	0.236501079913607	.	107520001	108080000	#9191FF	1	0.375
chr1	108080001	108280000	B.2.1.2.1.2.1.2.1	0.120950323974082	.	108080001	108280000	#4848FF	1	0.25
chr1	108280001	108520000	B.1.2.2.2.1.1.1.2.1	0.234341252699784	.	108280001	108520000	#9191FF	1	0.375
chr1	108520001	108800000	B.1.2.2.1.2.2.2.2.2.2	0.237580993520518	.	108520001	108800000	#9191FF	1	0.375
chr1	108840001	108920000	B.1.2.2.1.2.2.2.2.2.2	0.237580993520518	.	108840001	108920000	#9191FF	1	0.375
chr1	108960001	109200000	B.1.1.1.1.1.1.2.1	0.487041036717063	.	108960001	109200000	#DADAFF	1	0.5
chr1	109200001	109400000	A.1.2.2.2.2.2.1.1	0.74622030237581	.	109200001	109400000	#FF4848	1	0.875
chr1	109400001	109560000	A.2.1.1.2.1.2.2.2	0.68682505399568	.	109400001	109560000	#FF9191	1	0.75
chr1	109560001	109760000	A.1.2.2.2.2.2.1.2	0.745140388768899	.	109560001	109760000	#FF4848	1	0.875
chr1	109760001	109920000	A.1.2.2.1.2.1.1.1.2.2	0.796976241900648	.	109760001	109920000	#FF4848	1	0.875
chr1	109920001	110320000	A.1.2.2.1.2.1.1.1.2.1	0.798056155507559	.	109920001	110320000	#FF4848	1	0.875
chr1	110320001	110480000	A.1.2.2.1.1.1.2.2	0.807775377969762	.	110320001	110480000	#FF4848	1	0.875
chr1	110480001	110600000	A.2.1.1.1.1.1.2.1.2.1	0.734341252699784	.	110480001	110600000	#FF9191	1	0.75
chr1	110600001	110840000	A.2.2.2.2.2.1.1.1.2.2	0.511879049676026	.	110600001	110840000	#FFDADA	1	0.625
chr1	110840001	111160000	A.2.1.1.2.1.1.2.2.2.1.2	0.696544276457883	.	110840001	111160000	#FF9191	1	0.75
chr1	111160001	111360000	A.2.2.2.2.2.2.1.1.2.2	0.496760259179266	.	111160001	111360000	#FFDADA	1	0.625
chr1	111360001	111520000	B.1.1.1.2.2.2.1.1.1.2.1	0.436285097192225	.	111360001	111520000	#DADAFF	1	0.5
chr1	111520001	111640000	B.1.1.2.2.2.2.1.2.1	0.359611231101512	.	111520001	111640000	#DADAFF	1	0.5
chr1	111640001	111920000	A.2.2.2.2.2.1.1.2.2.2.1	0.508639308855292	.	111640001	111920000	#FFDADA	1	0.625
chr1	111920001	112320000	A.1.2.2.1.2.2.2.1.1	0.784017278617711	.	111920001	112320000	#FF4848	1	0.875
chr1	112320001	112560000	B.1.1.2.2.1.1.1.2.1.2.1	0.379049676025918	.	112320001	112560000	#DADAFF	1	0.5
chr1	112560001	112880000	B.1.1.1.2.2.2.1.1.2.2	0.43304535637149	.	112560001	112880000	#DADAFF	1	0.5
chr1	112880001	113200000	A.2.1.1.1.1.1.1.1.2	0.740820734341253	.	112880001	113200000	#FF9191	1	0.75
chr1	113200001	113280000	A.2.1.1.2.1.2.1.2.1	0.692224622030238	.	113200001	113280000	#FF9191	1	0.75
chr1	113280001	113720000	A.2.1.1.1.1.2.1.2	0.727861771058315	.	113280001	113720000	#FF9191	1	0.75
chr1	113720001	114200000	B.1.1.2.2.1.2.2.1.2	0.368250539956803	.	113720001	114200000	#DADAFF	1	0.5
chr1	114200001	114560000	A.2.1.1.2.1.1.2.2.2.2	0.695464362850972	.	114200001	114560000	#FF9191	1	0.75
chr1	114560001	114960000	B.1.1.2.2.1.2.2.2.1	0.367170626349892	.	114560001	114960000	#DADAFF	1	0.5
chr1	114960001	115080000	A.2.2.2.2.1.1.1.2.2	0.523758099352052	.	114960001	115080000	#FFDADA	1	0.625
chr1	115080001	115360000	A.2.1.1.2.1.1.2.1.1.1	0.701943844492441	.	115080001	115360000	#FF9191	1	0.75
chr1	115360001	116040000	B.1.2.2.2.1.2.1.2.1	0.226781857451404	.	115360001	116040000	#9191FF	1	0.375
chr1	116040001	116280000	B.1.2.2.1.2.2.1.2.1	0.247300215982721	.	116040001	116280000	#9191FF	1	0.375
chr1	116280001	116520000	B.1.1.1.1.1.1.1.1	0.489200863930886	.	116280001	116520000	#DADAFF	1	0.5
chr1	116520001	116680000	A.2.1.1.2.1.1.1.2.2	0.703023758099352	.	116520001	116680000	#FF9191	1	0.75
chr1	116680001	116840000	B.1.1.2.2.2.1.2.2	0.361771058315335	.	116680001	116840000	#DADAFF	1	0.5
chr1	116840001	117120000	A.2.1.1.1.1.2.2	0.726781857451404	.	116840001	117120000	#FF9191	1	0.75
chr1	117120001	117480000	B.1.1.1.2.2.1.2.1.2.2.1.2	0.442764578833693	.	117120001	117480000	#DADAFF	1	0.5
chr1	117480001	117600000	B.1.1.1.2.2.1.2.2.1	0.44060475161987	.	117480001	117600000	#DADAFF	1	0.5
chr1	117600001	117680000	A.2.2.2.2.2.1.1.1.2.1.2	0.512958963282937	.	117600001	117680000	#FFDADA	1	0.625
chr1	117680001	117840000	B.1.2.1.1.1.1.2.1	0.35097192224622	.	117680001	117840000	#9191FF	1	0.375
chr1	117840001	117960000	A.2.2.2.2.2.1.2.1.2.2	0.503239740820734	.	117840001	117960000	#FFDADA	1	0.625
chr1	117960001	118520000	B.1.1.1.2.2.2.1.2.1.2.2	0.429805615550756	.	117960001	118520000	#DADAFF	1	0.5
chr1	118520001	118920000	B.2.1.1.1.2.1.2.1	0.197624190064795	.	118520001	118920000	#4848FF	1	0.25
chr1	118920001	119200000	B.2.1.2.1.2.1.1.1.2	0.125269978401728	.	118920001	119200000	#4848FF	1	0.25
chr1	119200001	119280000	B.2.1.1.1.1.1.2.1	0.203023758099352	.	119200001	119280000	#4848FF	1	0.25
chr1	119280001	119600000	B.2.1.2.1.1.1.2.2	0.132829373650108	.	119280001	119600000	#4848FF	1	0.25
chr1	119600001	119720000	B.1.1.2.2.2.2.2.2	0.355291576673866	.	119600001	119720000	#DADAFF	1	0.5
chr1	119720001	120120000	B.1.2.2.2.1.2.2.2.1	0.221382289416847	.	119720001	120120000	#9191FF	1	0.375
chr1	120120001	120320000	A.2.1.2.2.2.2.1.2	0.614470842332613	.	120120001	120320000	#FF9191	1	0.75
chr1	120320001	120720000	A.2.2.2.2.2.2.1.1.1.1	0.5	.	120320001	120720000	#FFDADA	1	0.625
chr1	120760001	120880000	A.2.2.2.2.2.2.1.1.1.1	0.5	.	120760001	120880000	#FFDADA	1	0.625
chr1	120880001	120960000	B.1.2.2.1.1.2.1.1.2	0.260259179265659	.	120880001	120960000	#9191FF	1	0.375
chr1	121080001	121520000	B.1.2.2.1.1.2.1.1.2	0.260259179265659	.	121080001	121520000	#9191FF	1	0.375
chr1	142560001	142760000	B.1.2.1.2.1.1.1	0.31317494600432	.	142560001	142760000	#9191FF	1	0.375
chr1	142800001	142840000	B.1.2.1.2.1.1.1	0.31317494600432	.	142800001	142840000	#9191FF	1	0.375
chr1	142880001	142920000	B.2.1.1.2.2.1.2.2	0.153347732181425	.	142880001	142920000	#4848FF	1	0.25
chr1	143120001	143320000	B.2.1.1.2.2.1.2.2	0.153347732181425	.	143120001	143320000	#4848FF	1	0.25
chr1	143360001	143400000	B.2.1.1.2.2.1.2.2	0.153347732181425	.	143360001	143400000	#4848FF	1	0.25
chr1	143400001	143560000	B.1.2.2.1.1.2.1.2	0.259179265658747	.	143400001	143560000	#9191FF	1	0.375
chr1	143720001	143800000	A.2.2.1.2.2.1.1.2.2	0.558315334773218	.	143720001	143800000	#FFDADA	1	0.625
chr1	143920001	144040000	A.2.2.1.2.2.1.1.2.2	0.558315334773218	.	143920001	144040000	#FFDADA	1	0.625
chr1	144040001	144120000	B.1.1.2.1.1.1.2.2.1.1.1	0.420086393088553	.	144040001	144120000	#DADAFF	1	0.5
chr1	144480001	144520000	B.1.1.2.1.1.1.2.2.1.1.1	0.420086393088553	.	144480001	144520000	#DADAFF	1	0.5
chr1	144520001	144720000	A.1.2.2.1.1.1.2.1.2	0.808855291576674	.	144520001	144720000	#FF4848	1	0.875
chr1	144800001	145120000	A.1.2.2.1.1.1.2.1.2	0.808855291576674	.	144800001	145120000	#FF4848	1	0.875
chr1	145120001	145240000	A.2.2.1.1.2.1.2.1.2.2	0.586393088552916	.	145120001	145240000	#FFDADA	1	0.625
chr1	145240001	145320000	A.2.1.2.2.1.2.2.2.2.2	0.627429805615551	.	145240001	145320000	#FF9191	1	0.75
chr1	145360001	145400000	A.2.1.2.2.1.2.2.2.2.2	0.627429805615551	.	145360001	145400000	#FF9191	1	0.75
chr1	145400001	145840000	A.1.2.2.2.1.1.2.1.1.1.1	0.774298056155508	.	145400001	145840000	#FF4848	1	0.875
chr1	145960001	146000000	A.1.2.2.2.1.1.2.1.1.1.1	0.774298056155508	.	145960001	146000000	#FF4848	1	0.875
chr1	146120001	146160000	B.1.1.2.1.1.1.2.2.2.2	0.414686825053996	.	146120001	146160000	#DADAFF	1	0.5
chr1	146280001	146320000	B.1.1.2.1.1.1.2.2.2.2	0.414686825053996	.	146280001	146320000	#DADAFF	1	0.5
chr1	146320001	146400000	A.2.2.1.1.2.1.1.1.2	0.593952483801296	.	146320001	146400000	#FFDADA	1	0.625
chr1	146440001	146760000	A.2.2.1.1.2.1.1.1.2	0.593952483801296	.	146440001	146760000	#FFDADA	1	0.625
chr1	146760001	146960000	B.1.2.1.1.1.2.2.1.2.2	0.338012958963283	.	146760001	146960000	#9191FF	1	0.375
chr1	146960001	147400000	A.2.2.2.1.1.2.2.1.1	0.546436285097192	.	146960001	147400000	#FFDADA	1	0.625
chr1	147400001	147440000	A.2.2.1.2.2.2.2	0.555075593952484	.	147400001	147440000	#FFDADA	1	0.625
chr1	147680001	147840000	A.2.2.1.2.2.2.2	0.555075593952484	.	147680001	147840000	#FFDADA	1	0.625
chr1	147880001	147920000	A.2.2.1.2.2.2.2	0.555075593952484	.	147880001	147920000	#FFDADA	1	0.625
chr1	147920001	147960000	A.2.2.2.2.1.2.1	0.519438444924406	.	147920001	147960000	#FFDADA	1	0.625
chr1	148000001	148040000	A.2.2.2.2.1.2.1	0.519438444924406	.	148000001	148040000	#FFDADA	1	0.625
chr1	148160001	148240000	B.1.1.2.1.1.2.1.2	0.411447084233261	.	148160001	148240000	#DADAFF	1	0.5
chr1	148240001	148280000	B.1.1.2.1.1.1.2.2.1.1.2	0.419006479481641	.	148240001	148280000	#DADAFF	1	0.5
chr1	148320001	148360000	B.1.1.2.1.1.1.2.2.1.1.2	0.419006479481641	.	148320001	148360000	#DADAFF	1	0.5
chr1	148480001	148600000	B.1.2.1.2.2.1.2.2.1.1	0.290496760259179	.	148480001	148600000	#9191FF	1	0.375
chr1	148840001	148960000	B.1.2.1.2.2.1.2.2.1.1	0.290496760259179	.	148840001	148960000	#9191FF	1	0.375
chr1	149000001	149440000	B.1.2.1.2.2.1.2.2.1.1	0.290496760259179	.	149000001	149440000	#9191FF	1	0.375
chr1	149560001	149600000	B.1.1.2.1.1.1.2.2.1.2	0.41792656587473	.	149560001	149600000	#DADAFF	1	0.5
chr1	149640001	149720000	B.1.1.2.1.1.1.2.2.1.2	0.41792656587473	.	149640001	149720000	#DADAFF	1	0.5
chr1	149720001	150160000	A.1.2.2.1.1.2.1.2.1.2	0.804535637149028	.	149720001	150160000	#FF4848	1	0.875
chr1	150160001	150320000	A.1.2.2.2.1.2.2.2.2.1.1	0.754859611231101	.	150160001	150320000	#FF4848	1	0.875
chr1	150320001	150480000	A.1.2.2.2.1.2.1.1.2.2	0.764578833693304	.	150320001	150480000	#FF4848	1	0.875
chr1	150480001	150640000	A.1.2.2.2.1.2.1.1.2.1.2	0.765658747300216	.	150480001	150640000	#FF4848	1	0.875
chr1	150640001	150760000	A.2.1.2.2.1.1.2.1	0.639308855291577	.	150640001	150760000	#FF9191	1	0.75
chr1	150760001	151080000	A.1.2.2.2.1.1.1.1.1.2	0.778617710583153	.	150760001	151080000	#FF4848	1	0.875
chr1	151080001	151200000	A.1.2.2.2.1.2.2.2.1.1	0.757019438444924	.	151080001	151200000	#FF4848	1	0.875
chr1	151200001	151280000	A.2.1.2.2.1.2.1.1.1	0.636069114470842	.	151200001	151280000	#FF9191	1	0.75
chr1	151280001	151560000	A.1.2.2.2.1.1.1.1.1.1	0.779697624190065	.	151280001	151560000	#FF4848	1	0.875
chr1	151560001	152000000	A.1.2.2.1.1.1.2.1.1	0.809935205183585	.	151560001	152000000	#FF4848	1	0.875
chr1	152000001	152200000	B.1.1.2.1.2.2.1.2	0.390928725701944	.	152000001	152200000	#DADAFF	1	0.5
chr1	152200001	152480000	B.1.2.1.1.1.1.1.2	0.352051835853132	.	152200001	152480000	#9191FF	1	0.375
chr1	152480001	152680000	B.1.2.1.2.2.1.2.1.2	0.291576673866091	.	152480001	152680000	#9191FF	1	0.375
chr1	152680001	152760000	B.2.1.1.2.2.1.1.1.2.1	0.161987041036717	.	152680001	152760000	#4848FF	1	0.25
chr1	152760001	152960000	B.1.2.1.2.2.1.2.2.2.1	0.288336933045356	.	152760001	152960000	#9191FF	1	0.375
chr1	152960001	153480000	B.1.2.1.1.1.2.1	0.34341252699784	.	152960001	153480000	#9191FF	1	0.375
chr1	153480001	153760000	A.1.2.2.2.1.2.2.2.2.2	0.752699784017279	.	153480001	153760000	#FF4848	1	0.875
chr1	153760001	153960000	A.1.2.2.1.1.2.2.2	0.800215982721382	.	153760001	153960000	#FF4848	1	0.875
chr1	153960001	154120000	A.2.2.1.1.2.1.2.2	0.585313174946004	.	153960001	154120000	#FFDADA	1	0.625
chr1	154120001	154400000	A.1.2.2.2.1.1.1.2.1	0.77645788336933	.	154120001	154400000	#FF4848	1	0.875
chr1	154400001	154680000	A.2.1.2.1.1.2.1.2	0.653347732181426	.	154400001	154680000	#FF9191	1	0.75
chr1	154680001	154840000	A.2.1.2.2.1.1.2.2.1	0.638228941684665	.	154680001	154840000	#FF9191	1	0.75
chr1	154840001	155160000	A.1.1.2.1.2.1	0.943844492440605	.	154840001	155160000	#FF0000	1	1
chr1	155160001	155320000	A.1.2.2.2.1.2.1.1.1	0.767818574514039	.	155160001	155320000	#FF4848	1	0.875
chr1	155320001	155480000	A.1.2.2.2.1.2.2.2.2.1.2	0.75377969762419	.	155320001	155480000	#FF4848	1	0.875
chr1	155480001	155560000	A.2.1.2.2.1.2.1.1.2	0.634989200863931	.	155480001	155560000	#FF9191	1	0.75
chr1	155560001	155680000	A.1.2.2.2.1.2.1.2.2.1.1	0.762419006479482	.	155560001	155680000	#FF4848	1	0.875
chr1	155680001	155760000	A.1.2.2.2.1.2.1.2.2.2	0.760259179265659	.	155680001	155760000	#FF4848	1	0.875
chr1	155760001	155880000	A.1.2.2.2.1.2.1.2.2.1.2	0.76133909287257	.	155760001	155880000	#FF4848	1	0.875
chr1	155880001	155960000	A.1.2.2.2.1.2.2.1.1	0.759179265658747	.	155880001	155960000	#FF4848	1	0.875
chr1	155960001	156080000	A.2.1.2.2.1.1.1	0.640388768898488	.	155960001	156080000	#FF9191	1	0.75
chr1	156080001	156280000	A.1.2.2.1.1.2.1.2.1.1	0.805615550755939	.	156080001	156280000	#FF4848	1	0.875
chr1	156280001	156400000	A.1.2.2.2.1.2.1.2.1	0.763498920086393	.	156280001	156400000	#FF4848	1	0.875
chr1	156400001	156680000	A.1.2.2.2.1.1.2.1.1.2.1	0.772138228941685	.	156400001	156680000	#FF4848	1	0.875
chr1	156680001	156880000	A.2.1.2.1.1.1.2.1.2	0.65658747300216	.	156680001	156880000	#FF9191	1	0.75
chr1	156880001	157160000	A.2.2.1.1.1.1.1	0.606911447084233	.	156880001	157160000	#FFDADA	1	0.625
chr1	157160001	157400000	B.1.2.1.2.2.2.1.1.1.2	0.284017278617711	.	157160001	157400000	#9191FF	1	0.375
chr1	157400001	157560000	B.1.2.1.2.2.1.2.2.2.2	0.287257019438445	.	157400001	157560000	#9191FF	1	0.375
chr1	157560001	157760000	B.2.1.2.2.2.1.2.2.2	0.0907127429805616	.	157560001	157760000	#4848FF	1	0.25
chr1	157760001	157840000	B.2.1.1.2.2.1.2.1.2.2	0.154427645788337	.	157760001	157840000	#4848FF	1	0.25
chr1	157840001	158200000	B.1.1.2.2.1.2.1.2.1	0.371490280777538	.	157840001	158200000	#DADAFF	1	0.5
chr1	158200001	158360000	B.2.1.2.2.1.1.2.2.2.1	0.106911447084233	.	158200001	158360000	#4848FF	1	0.25
chr1	158360001	158760000	B.2.1.1.2.1.1.1.2.1	0.182505399568035	.	158360001	158760000	#4848FF	1	0.25
chr1	158760001	158920000	B.2.1.1.2.2.2.2.2.1.2	0.140388768898488	.	158760001	158920000	#4848FF	1	0.25
chr1	158920001	159200000	B.1.1.2.1.2.2.2.1.2.1.2.2	0.384449244060475	.	158920001	159200000	#DADAFF	1	0.5
chr1	159200001	159280000	B.2.1.2.2.1.1.2.2.1	0.107991360691145	.	159200001	159280000	#4848FF	1	0.25
chr1	159280001	159720000	B.2.1.1.2.1.2.1.1.1.1	0.17170626349892	.	159280001	159720000	#4848FF	1	0.25
chr1	159720001	159920000	B.1.1.1.1.2.1.1.2.1	0.47732181425486	.	159720001	159920000	#DADAFF	1	0.5
chr1	159920001	160040000	A.2.2.1.1.2.2.1.2	0.583153347732181	.	159920001	160040000	#FFDADA	1	0.625
chr1	160040001	160200000	A.2.1.2.2.2.2.1.1.1.1.1.1.1	0.622030237580994	.	160040001	160200000	#FF9191	1	0.75
chr1	160200001	160400000	A.2.1.2.1.1.1.2.1.1	0.657667386609071	.	160200001	160400000	#FF9191	1	0.75
chr1	160400001	161040000	B.1.1.2.2.1.2.1.1	0.372570194384449	.	160400001	161040000	#DADAFF	1	0.5
chr1	161040001	161160000	A.2.2.1.2.2.1.1.1	0.560475161987041	.	161040001	161160000	#FFDADA	1	0.625
chr1	161160001	161240000	B.1.1.1.1.2.1.1.1.2	0.478401727861771	.	161160001	161240000	#DADAFF	1	0.5
chr1	161240001	161520000	A.2.1.2.2.2.2.1.1.1.2	0.617710583153348	.	161240001	161520000	#FF9191	1	0.75
chr1	161520001	161640000	B.1.1.2.1.1.2.2.2.1	0.409287257019438	.	161520001	161640000	#DADAFF	1	0.5
chr1	161640001	161960000	A.2.2.1.1.2.1.1.1.1.1.2	0.596112311015119	.	161640001	161960000	#FFDADA	1	0.625
chr1	161960001	162480000	A.2.2.1.1.1.1.2.2	0.601511879049676	.	161960001	162480000	#FFDADA	1	0.625
chr1	162480001	162600000	B.2.1.1.2.2.2.1.1.2.1.2	0.14902807775378	.	162480001	162600000	#4848FF	1	0.25
chr1	162600001	162680000	B.1.2.1.2.1.2.1.2.1	0.300215982721382	.	162600001	162680000	#9191FF	1	0.375
chr1	162680001	162840000	B.1.2.1.1.2.1.2.2.2.2	0.323974082073434	.	162680001	162840000	#9191FF	1	0.375
chr1	162840001	163120000	B.2.1.1.2.1.2.2.1.1	0.166306695464363	.	162840001	163120000	#4848FF	1	0.25
chr1	163120001	163320000	B.1.2.1.2.2.2.1.2.1	0.278617710583153	.	163120001	163320000	#9191FF	1	0.375
chr1	163320001	163680000	B.2.1.1.2.1.2.1.1.1.2	0.170626349892009	.	163320001	163680000	#4848FF	1	0.25
chr1	163680001	163800000	B.2.1.2.2.1.2.1.2	0.100431965442765	.	163680001	163800000	#4848FF	1	0.25
chr1	163800001	163960000	B.2.1.2.2.1.1.2.1.1	0.11231101511879	.	163800001	163960000	#4848FF	1	0.25
chr1	163960001	164080000	B.2.1.2.2.1.1.2.1.2.1	0.111231101511879	.	163960001	164080000	#4848FF	1	0.25
chr1	164080001	164480000	B.2.1.1.2.1.2.1.1.2.2	0.168466522678186	.	164080001	164480000	#4848FF	1	0.25
chr1	164480001	164800000	A.2.2.1.2.1.2.2.1	0.56695464362851	.	164480001	164800000	#FFDADA	1	0.625
chr1	164800001	165080000	B.1.1.2.1.2.2.2.1.2.1.2.1.2	0.385529157667387	.	164800001	165080000	#DADAFF	1	0.5
chr1	165080001	165280000	B.2.1.2.2.2.1.2.2.1	0.091792656587473	.	165080001	165280000	#4848FF	1	0.25
chr1	165280001	165560000	B.1.2.1.2.2.2.1.1.2.1.2	0.281857451403888	.	165280001	165560000	#9191FF	1	0.375
chr1	165560001	165920000	A.2.2.1.2.1.2.2.2.2.2	0.561555075593952	.	165560001	165920000	#FFDADA	1	0.625
chr1	165920001	166160000	B.2.1.1.2.1.1.2.1.2.2	0.177105831533477	.	165920001	166160000	#4848FF	1	0.25
chr1	166160001	166320000	B.2.2.1.1.2.1.1.1.1	0.0712742980561555	.	166160001	166320000	#0000FF	1	0.125
chr1	166320001	166520000	B.2.2.1.2.1.2.1.2	0.0561555075593952	.	166320001	166520000	#0000FF	1	0.125
chr1	166520001	166760000	B.2.1.1.2.1.2.2.2	0.16414686825054	.	166520001	166760000	#4848FF	1	0.25
chr1	166760001	167200000	A.2.2.1.2.1.2.2.2.2.1	0.562634989200864	.	166760001	167200000	#FFDADA	1	0.625
chr1	167200001	167400000	B.1.1.2.1.2.1.2.1.2.2	0.398488120950324	.	167200001	167400000	#DADAFF	1	0.5
chr1	167400001	167720000	A.2.2.1.1.1.1.2.1.2.2	0.602591792656587	.	167400001	167720000	#FFDADA	1	0.625
chr1	167720001	167880000	B.1.1.2.1.2.2.1.1.2	0.392008639308855	.	167720001	167880000	#DADAFF	1	0.5
chr1	167880001	168080000	B.1.1.1.1.1.2.2.1.1	0.483801295896328	.	167880001	168080000	#DADAFF	1	0.5
chr1	168080001	168320000	B.1.1.1.1.2.1.1.2.2.1	0.476241900647948	.	168080001	168320000	#DADAFF	1	0.5
chr1	168320001	168560000	B.1.2.1.2.2.2.2.1.1	0.27645788336933	.	168320001	168560000	#9191FF	1	0.375
chr1	168560001	168920000	A.2.2.1.2.1.2.2.2.1.2	0.563714902807775	.	168560001	168920000	#FFDADA	1	0.625
chr1	168920001	169120000	A.2.2.1.2.1.1.2.1	0.572354211663067	.	168920001	169120000	#FFDADA	1	0.625
chr1	169120001	169360000	B.1.2.1.1.1.1.2.2.1.2.2.1	0.346652267818574	.	169120001	169360000	#9191FF	1	0.375
chr1	169360001	169560000	B.1.1.2.1.2.1.2.1.2.1	0.399568034557235	.	169360001	169560000	#DADAFF	1	0.5
chr1	169560001	169880000	B.1.1.1.1.1.1.1.2	0.488120950323974	.	169560001	169880000	#DADAFF	1	0.5
chr1	169880001	170080000	B.1.2.1.1.2.1.2.2.1.2	0.326133909287257	.	169880001	170080000	#9191FF	1	0.375
chr1	170080001	170160000	B.2.1.2.2.1.1.2.2.2.2.2	0.10475161987041	.	170080001	170160000	#4848FF	1	0.25
chr1	170160001	170440000	B.2.1.2.2.2.2.2.2.2	0.0809935205183585	.	170160001	170440000	#4848FF	1	0.25
chr1	170440001	170760000	B.1.2.1.1.1.2.2.2.2.2	0.333693304535637	.	170440001	170760000	#9191FF	1	0.375
chr1	170760001	170920000	B.1.2.1.2.1.1.2.1.1.2	0.309935205183585	.	170760001	170920000	#9191FF	1	0.375
chr1	170920001	171240000	B.1.2.1.2.2.2.1.1.1.1.2	0.285097192224622	.	170920001	171240000	#9191FF	1	0.375
chr1	171240001	171400000	B.1.2.1.1.2.1.1	0.332613390928726	.	171240001	171400000	#9191FF	1	0.375
chr1	171400001	171680000	B.1.1.1.1.1.1.2.2	0.485961123110151	.	171400001	171680000	#DADAFF	1	0.5
chr1	171680001	171800000	A.2.2.1.2.1.1.1.1.2.1	0.575593952483801	.	171680001	171800000	#FFDADA	1	0.625
chr1	171800001	172000000	A.2.2.1.1.1.1.2.1.1.1	0.605831533477322	.	171800001	172000000	#FFDADA	1	0.625
chr1	172000001	172120000	A.2.2.1.2.2.1.2	0.557235421166307	.	172000001	172120000	#FFDADA	1	0.625
chr1	172120001	172240000	B.1.1.2.1.1.2.2.1	0.41036717062635	.	172120001	172240000	#DADAFF	1	0.5
chr1	172240001	172440000	A.2.2.1.2.1.1.1.1.1.2	0.576673866090713	.	172240001	172440000	#FFDADA	1	0.625
chr1	172440001	172560000	B.1.1.2.1.1.1.1.2.1	0.423326133909287	.	172440001	172560000	#DADAFF	1	0.5
chr1	172560001	172760000	B.1.2.1.2.2.2.1.2.2	0.277537796976242	.	172560001	172760000	#9191FF	1	0.375
chr1	172760001	172880000	B.2.1.2.2.1.2.2.1.2	0.0982721382289417	.	172760001	172880000	#4848FF	1	0.25
chr1	172880001	173160000	B.2.1.1.2.1.2.1.2	0.167386609071274	.	172880001	173160000	#4848FF	1	0.25
chr1	173160001	173320000	B.2.1.1.2.2.1.2.1.1.1.1	0.158747300215983	.	173160001	173320000	#4848FF	1	0.25
chr1	173320001	173520000	B.1.2.1.1.1.1.1.1.1	0.354211663066955	.	173320001	173520000	#9191FF	1	0.375
chr1	173520001	173680000	B.2.1.1.2.2.1.1.2	0.159827213822894	.	173520001	173680000	#4848FF	1	0.25
chr1	173680001	173840000	B.1.2.1.1.2.1.2.1.1.1	0.331533477321814	.	173680001	173840000	#9191FF	1	0.375
chr1	173840001	174120000	A.2.2.1.2.1.2.2.2.1.1.1	0.565874730021598	.	173840001	174120000	#FFDADA	1	0.625
chr1	174120001	174280000	B.1.1.1.1.1.2.2.1.2.2	0.481641468682505	.	174120001	174280000	#DADAFF	1	0.5
chr1	174280001	174520000	B.1.1.2.1.2.2.2.2	0.382289416846652	.	174280001	174520000	#DADAFF	1	0.5
chr1	174520001	174680000	B.1.2.1.2.1.1.2.1.1.1.1	0.312095032397408	.	174520001	174680000	#9191FF	1	0.375
chr1	174680001	175000000	A.2.2.1.1.2.2.1.1	0.584233261339093	.	174680001	175000000	#FFDADA	1	0.625
chr1	175000001	175280000	B.1.2.1.1.1.2.2.2.2.1	0.334773218142549	.	175000001	175280000	#9191FF	1	0.375
chr1	175280001	175520000	B.1.2.1.2.2.1.2.1.1.2.1	0.293736501079914	.	175280001	175520000	#9191FF	1	0.375
chr1	175520001	176000000	B.1.1.1.2.2.2.2	0.426565874730022	.	175520001	176000000	#DADAFF	1	0.5
chr1	176000001	176240000	B.1.1.2.1.2.2.1.1.1	0.393088552915767	.	176000001	176240000	#DADAFF	1	0.5
chr1	176240001	176800000	B.2.1.2.2.2.2.1.1.1.1	0.0896328293736501	.	176240001	176800000	#4848FF	1	0.25
chr1	176800001	177120000	B.1.2.1.2.2.2.1.1.1.1.1	0.286177105831533	.	176800001	177120000	#9191FF	1	0.375
chr1	177120001	177360000	B.1.1.1.1.2.2.1.1.2.2	0.468682505399568	.	177120001	177360000	#DADAFF	1	0.5
chr1	177360001	177560000	B.2.1.1.2.1.1.2.1.2.1	0.178185745140389	.	177360001	177560000	#4848FF	1	0.25
chr1	177560001	177920000	B.1.2.1.2.2.1.2.1.1.1.2	0.294816414686825	.	177560001	177920000	#9191FF	1	0.375
chr1	177920001	178480000	B.1.1.2.1.2.1.1.1.1.1.1	0.407127429805616	.	177920001	178480000	#DADAFF	1	0.5
chr1	178480001	178960000	B.1.2.1.2.2.2.1.1.2.1.1	0.282937365010799	.	178480001	178960000	#9191FF	1	0.375
chr1	178960001	179200000	B.1.1.1.1.2.2.1.1.1	0.470842332613391	.	178960001	179200000	#DADAFF	1	0.5
chr1	179200001	179400000	B.1.2.1.2.1.1.2.1.2.1	0.308855291576674	.	179200001	179400000	#9191FF	1	0.375
chr1	179400001	179640000	B.2.1.2.2.1.1.2.1.2.2.2	0.109071274298056	.	179400001	179640000	#4848FF	1	0.25
chr1	179640001	179760000	B.2.1.1.2.2.1.1.1.1	0.163066954643628	.	179640001	179760000	#4848FF	1	0.25
chr1	179760001	180120000	A.2.1.2.2.2.2.2.1	0.613390928725702	.	179760001	180120000	#FF9191	1	0.75
chr1	180120001	180200000	B.1.1.2.1.1.2.2.2.2	0.408207343412527	.	180120001	180200000	#DADAFF	1	0.5
chr1	180200001	180440000	B.1.1.1.1.2.2.2	0.466522678185745	.	180200001	180440000	#DADAFF	1	0.5
chr1	180440001	180680000	B.1.1.1.1.2.2.1.1.2.1	0.469762419006479	.	180440001	180680000	#DADAFF	1	0.5
chr1	180680001	181160000	A.2.2.1.1.1.1.2.1.2.1	0.603671706263499	.	180680001	181160000	#FFDADA	1	0.625
chr1	181160001	181320000	B.1.2.1.1.2.2.1.1.2.2.2	0.318574514038877	.	181160001	181320000	#9191FF	1	0.375
chr1	181320001	181480000	B.1.2.1.1.1.2.2.1.1	0.342332613390929	.	181320001	181480000	#9191FF	1	0.375
chr1	181480001	181760000	B.1.1.2.2.1.2.2.2.2.1	0.366090712742981	.	181480001	181760000	#DADAFF	1	0.5
chr1	181760001	181960000	B.1.2.1.2.2.2.2.2	0.273218142548596	.	181760001	181960000	#9191FF	1	0.375
chr1	181960001	182240000	A.2.1.2.1.2.1.2.1.2	0.645788336933045	.	181960001	182240000	#FF9191	1	0.75
chr1	182240001	182400000	A.2.1.2.2.2.2.1.1.1.1.2	0.618790496760259	.	182240001	182400000	#FF9191	1	0.75
chr1	182400001	182880000	A.2.2.1.2.1.2.2.2.1.1.2	0.564794816414687	.	182400001	182880000	#FFDADA	1	0.625
chr1	182880001	183160000	B.1.2.1.2.2.1.2.1.1.2.2	0.292656587473002	.	182880001	183160000	#9191FF	1	0.375
chr1	183160001	183440000	B.1.1.1.1.1.2.2.2	0.480561555075594	.	183160001	183440000	#DADAFF	1	0.5
chr1	183440001	183640000	A.2.2.1.2.1.1.1.1.1.1	0.577753779697624	.	183440001	183640000	#FFDADA	1	0.625
chr1	183640001	183800000	A.2.2.1.2.1.1.2.2.1	0.571274298056155	.	183640001	183800000	#FFDADA	1	0.625
chr1	183800001	184040000	A.1.2.2.2.1.1.2.1.2	0.769978401727862	.	183800001	184040000	#FF4848	1	0.875
chr1	184040001	184760000	B.1.1.2.1.2.1.1.1.1.1.2	0.406047516198704	.	184040001	184760000	#DADAFF	1	0.5
chr1	184760001	185160000	B.1.1.2.1.2.1.1.1.2	0.40280777537797	.	184760001	185160000	#DADAFF	1	0.5
chr1	185160001	185320000	B.1.2.1.2.1.2.1.1.2.1	0.302375809935205	.	185160001	185320000	#9191FF	1	0.375
chr1	185320001	185720000	B.1.2.1.2.2.2.1.1.2.2.2	0.279697624190065	.	185320001	185720000	#9191FF	1	0.375
chr1	185720001	185960000	B.2.2.1.2.2.2.2.1.1.2	0.0334773218142549	.	185720001	185960000	#0000FF	1	0.125
chr1	185960001	186280000	B.2.1.1.2.1.1.2.2.1.2	0.174946004319654	.	185960001	186280000	#4848FF	1	0.25
chr1	186280001	186440000	B.1.2.1.1.2.1.2.2.2.1	0.325053995680346	.	186280001	186440000	#9191FF	1	0.375
chr1	186440001	186600000	B.2.2.1.1.2.2.1	0.0647948164146868	.	186440001	186600000	#0000FF	1	0.125
chr1	186600001	186960000	B.2.1.1.2.1.1.1.1.2	0.183585313174946	.	186600001	186960000	#4848FF	1	0.25
chr1	186960001	187240000	B.2.2.1.2.1.2.2.2.1	0.0529157667386609	.	186960001	187240000	#0000FF	1	0.125
chr1	187240001	187520000	B.2.2.2.1.2.2.2	0.019438444924406	.	187240001	187520000	#0000FF	1	0.125
chr1	187520001	187920000	B.2.2.1.2.1.2.2.2.2.2.2.2	0.0475161987041037	.	187520001	187920000	#0000FF	1	0.125
chr1	187920001	188080000	B.2.2.2.1.1.2.1.1.2	0.0269978401727862	.	187920001	188080000	#0000FF	1	0.125
chr1	188080001	188200000	B.2.2.2.2.2.2.1.2.1	0.00431965442764579	.	188080001	188200000	#0000FF	1	0.125
chr1	188200001	188280000	B.2.2.2.2.1.1.1.2	0.0161987041036717	.	188200001	188280000	#0000FF	1	0.125
chr1	188280001	188520000	B.2.2.2.2.2.1.2	0.00755939524838013	.	188280001	188520000	#0000FF	1	0.125
chr1	188520001	188680000	B.2.2.2.1.1.2.1.2	0.0259179265658747	.	188520001	188680000	#0000FF	1	0.125
chr1	188680001	188920000	B.2.2.1.2.2.1.2.1.2	0.0431965442764579	.	188680001	188920000	#0000FF	1	0.125
chr1	188920001	189080000	B.2.2.1.1.2.1.2.1	0.0680345572354212	.	188920001	189080000	#0000FF	1	0.125
chr1	189080001	189200000	B.2.2.2.2.1.2.2.2	0.0107991360691145	.	189080001	189200000	#0000FF	1	0.125
chr1	189200001	189360000	B.2.2.1.2.2.1.2.2.2	0.0377969762419006	.	189200001	189360000	#0000FF	1	0.125
chr1	189360001	189480000	B.2.2.2.2.1.1.1.1.1	0.0183585313174946	.	189360001	189480000	#0000FF	1	0.125
chr1	189480001	189680000	B.2.2.1.2.2.1.2.2.1.2.1	0.0399568034557235	.	189480001	189680000	#0000FF	1	0.125
chr1	189680001	190040000	B.2.2.1.2.2.2.2.1.2.1	0.0323974082073434	.	189680001	190040000	#0000FF	1	0.125
chr1	190040001	190160000	B.2.2.1.1.2.1.1.2	0.0691144708423326	.	190040001	190160000	#0000FF	1	0.125
chr1	190160001	190560000	B.2.2.1.2.1.2.2.2.2.2.2.1	0.0485961123110151	.	190160001	190560000	#0000FF	1	0.125
chr1	190560001	190640000	B.2.2.2.2.1.1.1.1.2	0.0172786177105832	.	190560001	190640000	#0000FF	1	0.125
chr1	190640001	190960000	B.2.2.2.1.2.2.1.2.2	0.0205183585313175	.	190640001	190960000	#0000FF	1	0.125
chr1	190960001	191160000	B.2.2.1.2.2.1.2.1.1.2	0.0442764578833693	.	190960001	191160000	#0000FF	1	0.125
chr1	191160001	191320000	B.2.2.2.2.2.1.1.2	0.00863930885529158	.	191160001	191320000	#0000FF	1	0.125
chr1	191320001	191440000	B.2.2.2.2.2.1.1.1	0.00971922246220302	.	191320001	191440000	#0000FF	1	0.125
chr1	191440001	191880000	B.2.2.2.1.2.1	0.0237580993520518	.	191440001	191880000	#0000FF	1	0.125
chr1	191880001	192000000	B.2.2.1.1.2.2.2.2	0.0626349892008639	.	191880001	192000000	#0000FF	1	0.125
chr1	192000001	192400000	B.2.2.1.2.2.2.1.2	0.0356371490280778	.	192000001	192400000	#0000FF	1	0.125
chr1	192400001	192720000	B.2.1.2.2.2.1.2.1.2	0.0928725701943845	.	192400001	192720000	#4848FF	1	0.25
chr1	192720001	193040000	B.1.2.1.2.2.2.2.1.2.1	0.275377969762419	.	192720001	193040000	#9191FF	1	0.375
chr1	193040001	193160000	B.1.2.1.1.2.2.1.1.1.1	0.322894168466523	.	193040001	193160000	#9191FF	1	0.375
chr1	193160001	193440000	B.2.1.2.2.1.1.1.2	0.113390928725702	.	193160001	193440000	#4848FF	1	0.25
chr1	193440001	193880000	B.2.2.1.2.1.2.2.2.2.1	0.0518358531317495	.	193440001	193880000	#0000FF	1	0.125
chr1	193880001	193960000	B.2.2.1.1.1.2.2.2.2	0.072354211663067	.	193880001	193960000	#0000FF	1	0.125
chr1	193960001	194160000	B.2.2.1.1.2.1.1.1.2	0.0701943844492441	.	193960001	194160000	#0000FF	1	0.125
chr1	194160001	194320000	B.2.2.2.1.1.2.2	0.0248380129589633	.	194160001	194320000	#0000FF	1	0.125
chr1	194320001	194520000	B.2.2.1.1.2.1.2.2.1	0.0669546436285097	.	194320001	194520000	#0000FF	1	0.125
chr1	194520001	194720000	B.2.2.2.1.1.1	0.0291576673866091	.	194520001	194720000	#0000FF	1	0.125
chr1	194720001	194840000	B.2.2.2.2.2.2.2.1	0.00215982721382289	.	194720001	194840000	#0000FF	1	0.125
chr1	194840001	195000000	B.2.2.2.2.2.2.2.2	0.00107991360691145	.	194840001	195000000	#0000FF	1	0.125
chr1	195000001	195120000	B.2.2.2.2.1.2.2.1	0.0118790496760259	.	195000001	195120000	#0000FF	1	0.125
chr1	195120001	195360000	B.2.2.2.2.2.2.1.1.2	0.00539956803455724	.	195120001	195360000	#0000FF	1	0.125
chr1	195360001	195520000	B.2.2.2.2.2.2.1.1.1	0.00647948164146868	.	195360001	195520000	#0000FF	1	0.125
chr1	195520001	195720000	B.2.2.2.1.1.2.1.1.1	0.0280777537796976	.	195520001	195720000	#0000FF	1	0.125
chr1	195720001	195840000	B.2.2.2.2.1.2.1.1	0.0140388768898488	.	195720001	195840000	#0000FF	1	0.125
chr1	195840001	196120000	B.2.2.1.2.2.1.2.2.1.1.2	0.041036717062635	.	195840001	196120000	#0000FF	1	0.125
chr1	196120001	196480000	B.2.2.2.1.2.2.1.1	0.0226781857451404	.	196120001	196480000	#0000FF	1	0.125
chr1	196480001	196800000	B.2.2.2.2.2.2.1.2.2	0.00323974082073434	.	196480001	196800000	#0000FF	1	0.125
chr1	196800001	197080000	B.2.2.1.2.2.1.2.2.1.2.2	0.0388768898488121	.	196800001	197080000	#0000FF	1	0.125
chr1	197080001	197280000	B.1.2.1.1.1.1.2.2.1.2.2.2	0.345572354211663	.	197080001	197280000	#9191FF	1	0.375
chr1	197280001	197440000	B.2.1.2.2.1.2.1.1.1	0.103671706263499	.	197280001	197440000	#4848FF	1	0.25
chr1	197440001	197800000	B.2.1.2.2.2.1.1	0.0961123110151188	.	197440001	197800000	#4848FF	1	0.25
chr1	197800001	197920000	B.2.1.2.2.1.2.1.1.2.1	0.102591792656587	.	197800001	197920000	#4848FF	1	0.25
chr1	197920001	198080000	B.2.2.1.1.1.2.1.1.2	0.0766738660907127	.	197920001	198080000	#0000FF	1	0.125
chr1	198080001	198280000	B.1.1.2.1.2.1.2.2.1.2.2	0.39524838012959	.	198080001	198280000	#DADAFF	1	0.5
chr1	198280001	198720000	B.2.1.2.2.2.1.2.1.1.2	0.0939524838012959	.	198280001	198720000	#4848FF	1	0.25
chr1	198720001	198920000	B.1.1.1.1.1.2.2.1.2.1	0.482721382289417	.	198720001	198920000	#DADAFF	1	0.5
chr1	198920001	199160000	B.1.1.1.1.2.1.2.2.2	0.471922246220302	.	198920001	199160000	#DADAFF	1	0.5
chr1	199160001	199600000	B.2.1.1.2.1.1.2.2.2.2	0.172786177105832	.	199160001	199600000	#4848FF	1	0.25
chr1	199600001	199960000	B.2.1.2.2.2.2.2.1.1.2	0.0842332613390929	.	199600001	199960000	#4848FF	1	0.25
chr1	199960001	200240000	B.2.1.2.2.2.1.2.1.1.1	0.0950323974082073	.	199960001	200240000	#4848FF	1	0.25
chr1	200240001	200400000	B.1.1.2.1.2.1.2.2.1.1	0.397408207343413	.	200240001	200400000	#DADAFF	1	0.5
chr1	200400001	200600000	B.1.2.1.2.1.1.2.2.1.1	0.306695464362851	.	200400001	200600000	#9191FF	1	0.375
chr1	200600001	200880000	A.2.2.1.1.2.2.2.1.2	0.580993520518359	.	200600001	200880000	#FFDADA	1	0.625
chr1	200880001	201120000	A.2.2.1.2.1.2.1.1	0.569114470842333	.	200880001	201120000	#FFDADA	1	0.625
chr1	201120001	201400000	B.1.1.2.1.1.1.1.2.2	0.422246220302376	.	201120001	201400000	#DADAFF	1	0.5
chr1	201400001	201840000	A.1.2.2.1.1.1.1.1	0.812095032397408	.	201400001	201840000	#FF4848	1	0.875
chr1	201840001	202120000	A.1.2.2.2.1.2.2.1.2	0.758099352051836	.	201840001	202120000	#FF4848	1	0.875
chr1	202120001	202280000	A.2.2.1.1.2.1.2.1.1	0.588552915766739	.	202120001	202280000	#FFDADA	1	0.625
chr1	202280001	202480000	A.2.1.2.2.2.2.1.1.2.1	0.616630669546436	.	202280001	202480000	#FF9191	1	0.75
chr1	202480001	202960000	A.1.2.2.2.1.1.1.1.2	0.777537796976242	.	202480001	202960000	#FF4848	1	0.875
chr1	202960001	203320000	A.1.2.2.2.1.1.2.1.1.1.2	0.773218142548596	.	202960001	203320000	#FF4848	1	0.875
chr1	203320001	203480000	A.2.1.2.2.1.2.2.1	0.632829373650108	.	203320001	203480000	#FF9191	1	0.75
chr1	203480001	203720000	A.2.1.2.2.1.1.2.2.2	0.637149028077754	.	203480001	203720000	#FF9191	1	0.75
chr1	203720001	203840000	A.1.2.2.2.1.2.1.1.2.1.1	0.766738660907127	.	203720001	203840000	#FF4848	1	0.875
chr1	203840001	204000000	A.2.1.2.2.1.2.1.2	0.633909287257019	.	203840001	204000000	#FF9191	1	0.75
chr1	204000001	204120000	A.2.1.2.2.1.2.2.2.1.2.2	0.629589632829374	.	204000001	204120000	#FF9191	1	0.75
chr1	204120001	204320000	A.1.2.2.2.1.2.2.2.1.2	0.755939524838013	.	204120001	204320000	#FF4848	1	0.875
chr1	204320001	204520000	A.1.2.2.1.1.2.2.1.2	0.801295896328294	.	204320001	204520000	#FF4848	1	0.875
chr1	204520001	204960000	A.1.2.2.2.2.2.2	0.744060475161987	.	204520001	204960000	#FF4848	1	0.875
chr1	204960001	205320000	A.1.2.2.1.1.2.2.1.1	0.802375809935205	.	204960001	205320000	#FF4848	1	0.875
chr1	205320001	205440000	A.2.1.2.2.1.2.2.2.1.2.1	0.630669546436285	.	205320001	205440000	#FF9191	1	0.75
chr1	205440001	205760000	A.1.2.2.1.1.2.1.1	0.806695464362851	.	205440001	205760000	#FF4848	1	0.875
chr1	205760001	205960000	A.2.1.2.1.1.2.2.2	0.650107991360691	.	205760001	205960000	#FF9191	1	0.75
chr1	206040001	206360000	A.2.1.2.2.2.2.2.2.2.1	0.609071274298056	.	206040001	206360000	#FF9191	1	0.75
chr1	206480001	206560000	A.2.2.1.2.2.2.1	0.556155507559395	.	206480001	206560000	#FFDADA	1	0.625
chr1	206560001	206920000	A.2.1.2.1.1.1.1.2.1	0.659827213822894	.	206560001	206920000	#FF9191	1	0.75
chr1	206920001	207080000	B.1.1.2.1.2.1.1.2	0.401727861771058	.	206920001	207080000	#DADAFF	1	0.5
chr1	207080001	207280000	A.2.2.1.1.2.1.1.2.2.2	0.58963282937365	.	207080001	207280000	#FFDADA	1	0.625
chr1	207280001	207440000	B.1.1.2.1.1.1.2.2.2.1.2	0.415766738660907	.	207280001	207440000	#DADAFF	1	0.5
chr1	207440001	207680000	A.2.2.1.1.2.1.1.1.1.2	0.595032397408207	.	207440001	207680000	#FFDADA	1	0.625
chr1	207680001	208000000	A.2.1.2.2.2.1.1	0.626349892008639	.	207680001	208000000	#FF9191	1	0.75
chr1	208000001	208160000	A.2.1.2.2.2.2.1.1.1.1.1.1.2	0.620950323974082	.	208000001	208160000	#FF9191	1	0.75
chr1	208160001	208480000	A.2.2.1.1.2.1.1.2.2.1	0.590712742980562	.	208160001	208480000	#FFDADA	1	0.625
chr1	208480001	208680000	B.1.2.1.2.2.1.2.2.1.2	0.289416846652268	.	208480001	208680000	#9191FF	1	0.375
chr1	208680001	208800000	B.2.1.1.2.2.1.1.1.2.2	0.160907127429806	.	208680001	208800000	#4848FF	1	0.25
chr1	208800001	209120000	B.2.1.2.2.2.2.2.2.1	0.08207343412527	.	208800001	209120000	#4848FF	1	0.25
chr1	209120001	209280000	B.2.1.1.2.2.1.2.1.2.1	0.155507559395248	.	209120001	209280000	#4848FF	1	0.25
chr1	209280001	209720000	B.1.2.2.2.1.2.1.1	0.227861771058315	.	209280001	209720000	#9191FF	1	0.375
chr1	209720001	210000000	A.2.1.2.1.2.2.1.1	0.643628509719222	.	209720001	210000000	#FF9191	1	0.75
chr1	210000001	210160000	B.1.1.1.1.2.2.1.2	0.467602591792657	.	210000001	210160000	#DADAFF	1	0.5
chr1	210160001	210320000	B.1.2.1.2.1.1.2.1.1.1.2	0.311015118790497	.	210160001	210320000	#9191FF	1	0.375
chr1	210320001	210600000	A.2.2.1.1.1.1.2.1.1.2	0.60475161987041	.	210320001	210600000	#FFDADA	1	0.625
chr1	210600001	210760000	B.1.2.1.1.1.1.2.2.1.2.1	0.347732181425486	.	210600001	210760000	#9191FF	1	0.375
chr1	210760001	211120000	A.2.2.1.2.1.2.1.2	0.568034557235421	.	210760001	211120000	#FFDADA	1	0.625
chr1	211120001	211280000	B.1.2.1.1.1.1.2.2.2	0.344492440604752	.	211120001	211280000	#9191FF	1	0.375
chr1	211280001	211400000	B.1.2.1.1.2.1.2.1.1.2.1	0.330453563714903	.	211280001	211400000	#9191FF	1	0.375
chr1	211400001	211680000	A.2.2.1.1.1.2.2	0.598272138228942	.	211400001	211680000	#FFDADA	1	0.625
chr1	211680001	211840000	B.1.1.1.1.2.1.1.1.1	0.479481641468682	.	211680001	211840000	#DADAFF	1	0.5
chr1	211840001	212040000	A.2.1.2.1.2.1.2.2	0.644708423326134	.	211840001	212040000	#FF9191	1	0.75
chr1	212040001	212280000	A.2.2.1.1.2.1.1.2.1.1	0.592872570194384	.	212040001	212280000	#FFDADA	1	0.625
chr1	212280001	212400000	B.1.2.1.1.2.2.1.2.1	0.317494600431965	.	212280001	212400000	#9191FF	1	0.375
chr1	212400001	212680000	A.2.1.2.1.2.2.1.2	0.642548596112311	.	212400001	212680000	#FF9191	1	0.75
chr1	212680001	213000000	A.2.1.2.1.2.1.2.1.1.2	0.646868250539957	.	212680001	213000000	#FF9191	1	0.75
chr1	213000001	213280000	A.2.2.1.2.1.1.2.2.2	0.570194384449244	.	213000001	213280000	#FFDADA	1	0.625
chr1	213280001	213600000	B.1.2.1.1.1.2.2.2.1.2	0.33585313174946	.	213280001	213600000	#9191FF	1	0.375
chr1	213600001	214080000	B.2.1.1.2.1.1.1.2.2	0.181425485961123	.	213600001	214080000	#4848FF	1	0.25
chr1	214080001	214200000	B.1.1.2.1.2.1.2.2.2	0.394168466522678	.	214080001	214200000	#DADAFF	1	0.5
chr1	214200001	214560000	B.1.1.2.1.2.1.1.1.1.2.1	0.404967602591793	.	214200001	214560000	#DADAFF	1	0.5
chr1	214560001	214680000	B.2.1.1.2.2.2.2.1.1.2	0.143628509719222	.	214560001	214680000	#4848FF	1	0.25
chr1	214680001	214880000	B.2.1.1.2.2.2.2.1.1.1.1	0.145788336933045	.	214680001	214880000	#4848FF	1	0.25
chr1	214880001	215360000	B.2.2.1.2.2.2.2.1.2.2	0.031317494600432	.	214880001	215360000	#0000FF	1	0.125
chr1	215360001	215800000	B.2.1.2.2.2.2.1.2	0.0863930885529158	.	215360001	215800000	#4848FF	1	0.25
chr1	215800001	216120000	B.2.2.2.1.2.2.1.2.1	0.0215982721382289	.	215800001	216120000	#0000FF	1	0.125
chr1	216120001	216440000	B.2.2.1.2.1.2.2.2.2.2.1.2	0.0496760259179266	.	216120001	216440000	#0000FF	1	0.125
chr1	216440001	216560000	B.2.2.1.1.2.1.2.2.2	0.0658747300215983	.	216440001	216560000	#0000FF	1	0.125
chr1	216560001	216720000	B.2.2.1.1.1.2.1.2	0.0755939524838013	.	216560001	216720000	#0000FF	1	0.125
chr1	216720001	216880000	B.2.1.2.2.2.2.2.1.2	0.0831533477321814	.	216720001	216880000	#4848FF	1	0.25
chr1	216880001	217080000	B.2.1.1.2.2.2.2.2.1.1	0.1414686825054	.	216880001	217080000	#4848FF	1	0.25
chr1	217080001	217280000	B.1.2.1.2.1.1.2.2.2	0.304535637149028	.	217080001	217280000	#9191FF	1	0.375
chr1	217280001	217680000	B.2.2.1.2.1.2.2.2.2.2.1.1	0.050755939524838	.	217280001	217680000	#0000FF	1	0.125
chr1	217680001	217880000	B.2.1.2.2.1.1.1.1	0.114470842332613	.	217680001	217880000	#4848FF	1	0.25
chr1	217880001	218440000	B.2.2.1.2.1.1.1.2.2	0.0593952483801296	.	217880001	218440000	#0000FF	1	0.125
chr1	218440001	218640000	B.2.1.1.2.2.2.2.1.1.1.2	0.144708423326134	.	218440001	218640000	#4848FF	1	0.25
chr1	218640001	218800000	B.2.1.1.2.2.2.2.1.2	0.142548596112311	.	218640001	218800000	#4848FF	1	0.25
chr1	218800001	218920000	B.2.2.1.1.2.2.2.1	0.0637149028077754	.	218800001	218920000	#0000FF	1	0.125
chr1	218920001	219320000	B.2.1.2.2.2.2.1.1.1.2	0.0885529157667387	.	218920001	219320000	#4848FF	1	0.25
chr1	219320001	219720000	B.1.2.1.2.2.2.1.1.2.2.1	0.280777537796976	.	219320001	219720000	#9191FF	1	0.375
chr1	219720001	220080000	B.2.1.1.2.1.1.2.2.2.1	0.173866090712743	.	219720001	220080000	#4848FF	1	0.25
chr1	220080001	220200000	B.2.1.1.2.2.2.1.1.2.2	0.147948164146868	.	220080001	220200000	#4848FF	1	0.25
chr1	220200001	220320000	B.1.2.1.1.2.2.1.1.1.2	0.321814254859611	.	220200001	220320000	#9191FF	1	0.375
chr1	220320001	220520000	B.1.2.1.1.1.1.2.2.1.1.2	0.348812095032397	.	220320001	220520000	#9191FF	1	0.375
chr1	220520001	220680000	B.2.1.1.2.2.2.2.2.2	0.139308855291577	.	220520001	220680000	#4848FF	1	0.25
chr1	220680001	220960000	B.1.2.1.2.2.2.2.1.2.2	0.274298056155508	.	220680001	220960000	#9191FF	1	0.375
chr1	220960001	221160000	B.2.1.1.2.1.1.2.1.1.2	0.1792656587473	.	220960001	221160000	#4848FF	1	0.25
chr1	221160001	221480000	B.2.1.1.2.1.1.2.2.1.1	0.176025917926566	.	221160001	221480000	#4848FF	1	0.25
chr1	221480001	221640000	B.1.2.1.1.1.1.1.1.2	0.353131749460043	.	221480001	221640000	#9191FF	1	0.375
chr1	221640001	221800000	B.2.1.1.2.2.2.1.1.2.1.1	0.150107991360691	.	221640001	221800000	#4848FF	1	0.25
chr1	221800001	221960000	B.1.1.2.1.2.1.2.2.1.2.1	0.396328293736501	.	221800001	221960000	#DADAFF	1	0.5
chr1	221960001	222160000	B.2.1.1.2.1.1.2.1.1.1	0.180345572354212	.	221960001	222160000	#4848FF	1	0.25
chr1	222160001	222320000	B.1.2.1.1.2.1.2.1.2	0.32829373650108	.	222160001	222320000	#9191FF	1	0.375
chr1	222320001	222600000	B.2.1.1.2.1.2.2.1.2	0.165226781857451	.	222320001	222600000	#4848FF	1	0.25
chr1	222600001	222760000	B.1.2.1.2.1.2.1.1.1	0.303455723542117	.	222600001	222760000	#9191FF	1	0.375
chr1	222760001	223000000	A.2.2.1.2.1.1.1.1.2.2	0.57451403887689	.	222760001	223000000	#FFDADA	1	0.625
chr1	223000001	223360000	B.1.2.1.1.1.2.2.1.2.1.1	0.341252699784017	.	223000001	223360000	#9191FF	1	0.375
chr1	223360001	223520000	B.2.1.1.2.2.1.2.1.1.2	0.15658747300216	.	223360001	223520000	#4848FF	1	0.25
chr1	223520001	223680000	B.2.1.1.2.2.2.1.1.1.2	0.151187904967603	.	223520001	223680000	#4848FF	1	0.25
chr1	223680001	223840000	B.1.2.1.2.1.2.2	0.298056155507559	.	223680001	223840000	#9191FF	1	0.375
chr1	223840001	224200000	A.2.1.2.1.2.1.2.1.1.1	0.647948164146868	.	223840001	224200000	#FF9191	1	0.75
chr1	224200001	224400000	B.1.1.2.1.1.2.1.1.1	0.413606911447084	.	224200001	224400000	#DADAFF	1	0.5
chr1	224400001	224680000	A.2.1.2.2.2.1.2.2	0.623110151187905	.	224400001	224680000	#FF9191	1	0.75
chr1	224680001	224840000	B.1.2.1.2.1.1.2.1.2.2	0.307775377969762	.	224680001	224840000	#9191FF	1	0.375
chr1	224840001	225280000	B.2.1.1.2.1.2.1.1.2.1	0.169546436285097	.	224840001	225280000	#4848FF	1	0.25
chr1	225280001	225600000	B.1.2.2.2.1.2.1.2.2	0.225701943844492	.	225280001	225600000	#9191FF	1	0.375
chr1	225600001	225840000	A.2.1.2.1.2.1.1	0.64902807775378	.	225600001	225840000	#FF9191	1	0.75
chr1	225840001	226000000	A.2.2.1.1.2.2.2.2.1	0.579913606911447	.	225840001	226000000	#FFDADA	1	0.625
chr1	226000001	226240000	A.2.1.2.1.1.2.2.1.2	0.651187904967603	.	226000001	226240000	#FF9191	1	0.75
chr1	226240001	226520000	A.2.1.2.2.2.1.2.1.2	0.624190064794816	.	226240001	226520000	#FF9191	1	0.75
chr1	226520001	226760000	A.2.1.2.2.2.2.2.2.2.2	0.607991360691145	.	226520001	226760000	#FF9191	1	0.75
chr1	226760001	227120000	A.1.2.2.2.1.1.2.1.1.2.2	0.771058315334773	.	226760001	227120000	#FF4848	1	0.875
chr1	227120001	227480000	A.2.1.2.1.1.1.1.1	0.660907127429806	.	227120001	227480000	#FF9191	1	0.75
chr1	227480001	227800000	A.2.1.2.1.1.2.1.1	0.654427645788337	.	227480001	227800000	#FF9191	1	0.75
chr1	227800001	228040000	B.1.1.1.1.2.1.1.2.2.2	0.475161987041037	.	227800001	228040000	#DADAFF	1	0.5
chr1	228040001	228120000	B.1.1.2.1.1.1.2.1	0.421166306695464	.	228040001	228120000	#DADAFF	1	0.5
chr1	228120001	228440000	A.2.1.2.2.1.2.2.2.2.1	0.628509719222462	.	228120001	228440000	#FF9191	1	0.75
chr1	228440001	228760000	A.2.1.2.2.2.2.1.1.2.2	0.615550755939525	.	228440001	228760000	#FF9191	1	0.75
chr1	228760001	229160000	A.1.2.2.2.1.1.1.2.2	0.775377969762419	.	228760001	229160000	#FF4848	1	0.875
chr1	229160001	229360000	A.2.1.2.2.2.2.2.2.1.1.2	0.611231101511879	.	229160001	229360000	#FF9191	1	0.75
chr1	229360001	229640000	A.2.1.2.1.1.1.2.2	0.655507559395248	.	229360001	229640000	#FF9191	1	0.75
chr1	229640001	229840000	A.2.1.2.2.2.1.2.1.1	0.625269978401728	.	229640001	229840000	#FF9191	1	0.75
chr1	229840001	230000000	A.2.2.1.1.2.1.2.1.2.1	0.587473002159827	.	229840001	230000000	#FFDADA	1	0.625
chr1	230000001	230160000	B.1.1.2.1.1.1.1.1.2	0.424406047516199	.	230000001	230160000	#DADAFF	1	0.5
chr1	230160001	230560000	A.1.2.2.2.1.1.2.2	0.76889848812095	.	230160001	230560000	#FF4848	1	0.875
chr1	230560001	230680000	B.1.1.2.1.1.1.2.2.2.1.1	0.416846652267819	.	230560001	230680000	#DADAFF	1	0.5
chr1	230680001	230760000	A.2.2.1.2.2.1.1.2.1	0.55939524838013	.	230680001	230760000	#FFDADA	1	0.625
chr1	230760001	231200000	A.1.2.2.1.1.2.1.2.2	0.803455723542117	.	230760001	231200000	#FF4848	1	0.875
chr1	231200001	231360000	A.2.2.1.1.2.2.2.2.2	0.578833693304536	.	231200001	231360000	#FFDADA	1	0.625
chr1	231360001	231520000	A.2.2.1.1.1.2.1.1	0.600431965442765	.	231360001	231520000	#FFDADA	1	0.625
chr1	231520001	231680000	A.2.2.1.1.2.2.2.1.1	0.58207343412527	.	231520001	231680000	#FFDADA	1	0.625
chr1	231680001	231920000	A.2.1.2.2.2.2.2.2.1.1.1	0.61231101511879	.	231680001	231920000	#FF9191	1	0.75
chr1	231920001	232160000	B.1.1.2.1.2.1.2.1.1	0.400647948164147	.	231920001	232160000	#DADAFF	1	0.5
chr1	232160001	232280000	B.1.2.1.1.2.1.2.2.1.1	0.327213822894168	.	232160001	232280000	#9191FF	1	0.375
chr1	232280001	232560000	B.1.2.1.2.2.1.1	0.296976241900648	.	232280001	232560000	#9191FF	1	0.375
chr1	232560001	232800000	A.2.2.1.1.2.1.1.1.1.1.1	0.59719222462203	.	232560001	232800000	#FFDADA	1	0.625
chr1	232800001	232880000	B.1.2.1.1.2.2.2.2	0.314254859611231	.	232800001	232880000	#9191FF	1	0.375
chr1	232880001	232960000	B.1.2.1.1.2.2.2.1	0.315334773218143	.	232880001	232960000	#9191FF	1	0.375
chr1	232960001	233040000	B.1.2.1.1.2.2.1.2.2	0.316414686825054	.	232960001	233040000	#9191FF	1	0.375
chr1	233040001	233440000	B.1.1.2.1.2.1.1.1.1.2.2	0.403887688984881	.	233040001	233440000	#DADAFF	1	0.5
chr1	233440001	233640000	B.1.2.1.1.1.2.2.1.2.1.2.2	0.339092872570194	.	233440001	233640000	#9191FF	1	0.375
chr1	233640001	233800000	B.1.1.2.1.1.2.1.1.2	0.412526997840173	.	233640001	233800000	#DADAFF	1	0.5
chr1	233800001	234000000	B.1.1.2.1.2.2.2.1.1.2	0.388768898488121	.	233800001	234000000	#DADAFF	1	0.5
chr1	234000001	234200000	B.1.2.1.1.1.2.2.1.2.1.2.1	0.340172786177106	.	234000001	234200000	#9191FF	1	0.375
chr1	234200001	234600000	A.2.2.2.2.2.2.1.2.2	0.493520518358531	.	234200001	234600000	#FFDADA	1	0.625
chr1	234600001	234880000	A.1.2.2.1.1.1.1.2	0.811015118790497	.	234600001	234880000	#FF4848	1	0.875
chr1	234880001	234960000	A.2.1.2.2.1.2.2.2.1.1	0.631749460043197	.	234880001	234960000	#FF9191	1	0.75
chr1	234960001	235200000	A.2.1.2.1.1.1.1.2.2	0.658747300215983	.	234960001	235200000	#FF9191	1	0.75
chr1	235240001	235320000	A.2.1.2.1.1.1.1.2.2	0.658747300215983	.	235240001	235320000	#FF9191	1	0.75
chr1	235320001	235680000	A.2.1.2.1.1.2.2.1.1	0.652267818574514	.	235320001	235680000	#FF9191	1	0.75
chr1	235680001	235880000	B.1.2.1.2.1.1.2.2.1.2	0.30561555075594	.	235680001	235880000	#9191FF	1	0.375
chr1	235880001	236080000	B.1.1.1.1.1.2.1	0.48488120950324	.	235880001	236080000	#DADAFF	1	0.5
chr1	236080001	236160000	B.1.2.1.2.1.2.1.1.2.2	0.301295896328294	.	236080001	236160000	#9191FF	1	0.375
chr1	236160001	236240000	B.1.2.1.2.1.2.1.2.2	0.299136069114471	.	236160001	236240000	#9191FF	1	0.375
chr1	236240001	236440000	B.1.2.1.1.1.1.2.2.1.1.1	0.349892008639309	.	236240001	236440000	#9191FF	1	0.375
chr1	236440001	236800000	B.1.1.2.1.2.2.2.1.1.1	0.389848812095032	.	236440001	236800000	#DADAFF	1	0.5
chr1	236800001	237040000	B.1.2.1.1.1.2.2.2.1.1	0.336933045356371	.	236800001	237040000	#9191FF	1	0.375
chr1	237040001	237240000	B.2.1.2.2.1.1.2.2.2.2.1	0.105831533477322	.	237040001	237240000	#4848FF	1	0.25
chr1	237240001	237360000	B.2.1.2.2.1.2.1.1.2.2	0.101511879049676	.	237240001	237360000	#4848FF	1	0.25
chr1	237360001	237520000	B.2.1.1.2.2.2.1.1.1.1	0.152267818574514	.	237360001	237520000	#4848FF	1	0.25
chr1	237520001	237880000	B.2.2.1.2.1.1.1.2.1	0.060475161987041	.	237520001	237880000	#0000FF	1	0.125
chr1	237880001	237960000	B.2.2.1.1.1.2.1.1.1	0.0777537796976242	.	237880001	237960000	#0000FF	1	0.125
chr1	237960001	238160000	B.2.2.1.2.1.2.2.1.1	0.0550755939524838	.	237960001	238160000	#0000FF	1	0.125
chr1	238160001	238360000	B.2.2.1.2.2.1.2.1.1.1	0.0453563714902808	.	238160001	238360000	#0000FF	1	0.125
chr1	238360001	238560000	B.2.2.1.2.2.2.2.2	0.0302375809935205	.	238360001	238560000	#0000FF	1	0.125
chr1	238560001	238640000	B.2.2.1.1.1.1.1	0.0799136069114471	.	238560001	238640000	#0000FF	1	0.125
chr1	238640001	238800000	B.2.2.2.2.1.1.2	0.0151187904967603	.	238640001	238800000	#0000FF	1	0.125
chr1	238800001	239280000	B.2.2.1.2.2.2.1.1	0.0367170626349892	.	238800001	239280000	#0000FF	1	0.125
chr1	239280001	239440000	B.2.2.1.2.2.1.2.2.1.1.1	0.0421166306695464	.	239280001	239440000	#0000FF	1	0.125
chr1	239440001	239600000	B.2.2.1.2.1.2.2.1.2	0.0539956803455724	.	239440001	239600000	#0000FF	1	0.125
chr1	239600001	240080000	B.2.2.1.2.1.1.1.1	0.0615550755939525	.	239600001	240080000	#0000FF	1	0.125
chr1	240080001	240200000	B.2.2.1.1.1.1.2	0.0788336933045356	.	240080001	240200000	#0000FF	1	0.125
chr1	240200001	240360000	B.2.1.2.2.1.2.2.2	0.0971922246220302	.	240200001	240360000	#4848FF	1	0.25
chr1	240360001	240680000	B.2.2.1.2.2.2.2.1.1.1	0.0345572354211663	.	240360001	240680000	#0000FF	1	0.125
chr1	240680001	241120000	B.2.2.1.2.1.1.2	0.0583153347732181	.	240680001	241120000	#0000FF	1	0.125
chr1	241120001	241240000	B.2.2.2.2.1.2.1.2	0.0129589632829374	.	241120001	241240000	#0000FF	1	0.125
chr1	241240001	241640000	B.2.1.2.2.2.2.2.1.1.1	0.0853131749460043	.	241240001	241640000	#4848FF	1	0.25
chr1	241640001	241840000	B.1.2.1.1.2.2.1.1.2.2.1	0.319654427645788	.	241640001	241840000	#9191FF	1	0.375
chr1	241840001	242160000	B.2.1.1.2.1.1.1.1.1.2	0.184665226781857	.	241840001	242160000	#4848FF	1	0.25
chr1	242160001	242440000	B.1.1.2.1.2.2.2.1.2.2	0.383369330453564	.	242160001	242440000	#DADAFF	1	0.5
chr1	242440001	242520000	B.2.1.1.2.2.2.1.2	0.146868250539957	.	242440001	242520000	#4848FF	1	0.25
chr1	242520001	243160000	B.1.2.2.1.2.2.1.1.2	0.248380129589633	.	242520001	243160000	#9191FF	1	0.375
chr1	243160001	243720000	A.2.2.1.1.1.2.1.2	0.599352051835853	.	243160001	243720000	#FFDADA	1	0.625
chr1	243720001	243920000	A.2.1.2.2.2.2.2.2.1.2	0.610151187904968	.	243720001	243920000	#FF9191	1	0.75
chr1	243920001	244240000	A.2.2.1.1.2.1.1.2.1.2	0.591792656587473	.	243920001	244240000	#FFDADA	1	0.625
chr1	244240001	244640000	A.2.1.2.1.2.2.2	0.6414686825054	.	244240001	244640000	#FF9191	1	0.75
chr1	244640001	244960000	B.1.1.2.1.2.2.2.1.2.1.1	0.38768898488121	.	244640001	244960000	#DADAFF	1	0.5
chr1	244960001	245280000	A.2.1.2.2.2.2.1.1.1.1.1.2	0.619870410367171	.	244960001	245280000	#FF9191	1	0.75
chr1	245280001	245800000	B.1.2.1.2.2.1.2.1.1.1.1	0.295896328293737	.	245280001	245800000	#9191FF	1	0.375
chr1	245800001	245960000	B.2.1.1.2.2.1.2.1.1.1.2	0.157667386609071	.	245800001	245960000	#4848FF	1	0.25
chr1	245960001	246120000	B.2.1.1.2.1.1.1.1.1.1	0.185745140388769	.	245960001	246120000	#4848FF	1	0.25
chr1	246120001	246680000	B.1.1.2.2.1.2.1.2.2	0.370410367170626	.	246120001	246680000	#DADAFF	1	0.5
chr1	246680001	246800000	B.1.1.2.1.1.1.1.1.1	0.42548596112311	.	246680001	246800000	#DADAFF	1	0.5
chr1	246800001	246960000	B.1.1.1.1.2.1.2.2.1	0.473002159827214	.	246800001	246960000	#DADAFF	1	0.5
chr1	246960001	247080000	B.1.2.1.1.2.2.1.1.2.1	0.3207343412527	.	246960001	247080000	#9191FF	1	0.375
chr1	247080001	247240000	B.1.2.1.1.2.1.2.1.1.2.2	0.329373650107991	.	247080001	247240000	#9191FF	1	0.375
chr1	247240001	247360000	B.1.1.1.1.2.1.2.1	0.474082073434125	.	247240001	247360000	#DADAFF	1	0.5
chr1	247360001	247600000	B.1.1.2.1.2.2.2.1.2.1.2.1.1	0.386609071274298	.	247360001	247600000	#DADAFF	1	0.5
chr1	247600001	248240000	B.2.1.2.2.2.2.1.1.2	0.0874730021598272	.	247600001	248240000	#4848FF	1	0.25
chr1	248240001	248320000	B.2.2.1.1.1.2.2.2.1	0.0734341252699784	.	248240001	248320000	#0000FF	1	0.125
chr1	248320001	248640000	B.2.1.2.2.1.1.2.1.2.2.1	0.110151187904968	.	248320001	248640000	#4848FF	1	0.25
chr1	248640001	248760000	B.2.2.1.1.1.2.2.1	0.0745140388768898	.	248640001	248760000	#0000FF	1	0.125
chr1	248760001	248920000	B.2.1.2.2.1.2.2.1.1	0.0993520518358531	.	248760001	248920000	#4848FF	1	0.25
chr1	249040001	249080000	B.2.1.2.2.1.2.2.1.1	0.0993520518358531	.	249040001	249080000	#4848FF	1	0.25
chr1	249080001	249240000	A.2.2.1.2.1.1.1.2	0.573434125269978	.	249080001	249240000	#FFDADA	1	0.625
chr2	1	160000	B.1.1.1.2.1.2.1.1.2	0.482248520710059	.	1	160000	#DADAFF	1	0.5
chr2	160001	320000	A.1.2.2.2.1.1.1.2.1	0.830374753451677	.	160001	320000	#FF4848	1	0.875
chr2	320001	440000	B.1.1.1.1.2.2.1.1.2	0.5	.	320001	440000	#DADAFF	1	0.5
chr2	440001	600000	B.1.1.1.1.2.2.1.2.1.1.2	0.498027613412229	.	440001	600000	#DADAFF	1	0.5
chr2	600001	720000	A.2.1.2.2.1.1.1.1	0.696252465483235	.	600001	720000	#FF9191	1	0.75
chr2	760001	1000000	B.1.2.2.1.2.1.2.2.1.1	0.272189349112426	.	760001	1000000	#9191FF	1	0.375
chr2	1000001	1200000	B.1.2.2.1.2.1.2.1.1	0.274161735700197	.	1000001	1200000	#9191FF	1	0.375
chr2	1200001	1480000	B.1.2.1.1.1.1.2.2.2.1	0.389546351084813	.	1200001	1480000	#9191FF	1	0.375
chr2	1480001	1760000	B.1.2.1.1.1.1.2.2.1.2	0.390532544378698	.	1480001	1760000	#9191FF	1	0.375
chr2	1760001	2080000	B.1.1.1.1.1.2.1.1.1.2.2	0.521696252465483	.	1760001	2080000	#DADAFF	1	0.5
chr2	2080001	2520000	B.2.1.1.1.1.2.1.2.2.1	0.201183431952663	.	2080001	2520000	#4848FF	1	0.25
chr2	2520001	2720000	A.2.2.1.2.1.1.2.2.1	0.610453648915187	.	2520001	2720000	#FFDADA	1	0.625
chr2	2720001	2840000	B.1.1.1.1.2.1.1.1.2.2	0.504930966469428	.	2720001	2840000	#DADAFF	1	0.5
chr2	2840001	3000000	B.1.2.1.1.1.1.2.1.2.2	0.392504930966469	.	2840001	3000000	#9191FF	1	0.375
chr2	3000001	3080000	B.1.1.2.2.1.1.1.2	0.423076923076923	.	3000001	3080000	#DADAFF	1	0.5
chr2	3080001	3320000	B.1.1.1.1.1.1.2.2.1.2.1	0.526627218934911	.	3080001	3320000	#DADAFF	1	0.5
chr2	3320001	3480000	A.1.2.1.1.2.1.2.1	0.903353057199211	.	3320001	3480000	#FF4848	1	0.875
chr2	3480001	3640000	A.1.2.1.1.2.2.2.2.2	0.897435897435897	.	3480001	3640000	#FF4848	1	0.875
chr2	3640001	3720000	A.2.1.1.2.2.1.1.2	0.745562130177515	.	3640001	3720000	#FF9191	1	0.75
chr2	3720001	3960000	B.1.2.2.1.2.2.2.1.2.2.2.1	0.256410256410256	.	3720001	3960000	#9191FF	1	0.375
chr2	3960001	4080000	B.1.2.1.1.1.2.2.2.1.1	0.379684418145957	.	3960001	4080000	#9191FF	1	0.375
chr2	4080001	4240000	B.2.1.2.1.2.2.2.2.2	0.101577909270217	.	4080001	4240000	#4848FF	1	0.25
chr2	4240001	4320000	B.2.1.1.1.2.1.1.2.2.1.2	0.193293885601578	.	4240001	4320000	#4848FF	1	0.25
chr2	4320001	4680000	B.2.2.2.2.1.1.1.1	0.0128205128205128	.	4320001	4680000	#0000FF	1	0.125
chr2	4680001	4920000	B.2.2.1.1.2.1.2.1.2	0.0483234714003945	.	4680001	4920000	#0000FF	1	0.125
chr2	4920001	5040000	B.2.2.2.2.1.1.2.2.2	0.00887573964497041	.	4920001	5040000	#0000FF	1	0.125
chr2	5120001	5680000	B.2.2.2.2.1.1.2.2.2	0.00887573964497041	.	5120001	5680000	#0000FF	1	0.125
chr2	5680001	5800000	B.1.2.1.1.1.2.1.1.2.2	0.383629191321499	.	5680001	5800000	#9191FF	1	0.375
chr2	5800001	6000000	B.1.2.1.1.2.2.2.2.1.2.1.2	0.350098619329389	.	5800001	6000000	#9191FF	1	0.375
chr2	6000001	6160000	A.2.2.1.1.1.1.1.1.1.1.2	0.657790927021696	.	6000001	6160000	#FFDADA	1	0.625
chr2	6160001	6320000	B.1.1.1.1.1.2.1.1.1.2.1	0.522682445759369	.	6160001	6320000	#DADAFF	1	0.5
chr2	6320001	6720000	B.2.1.1.1.1.1.1.1	0.212031558185404	.	6320001	6720000	#4848FF	1	0.25
chr2	6720001	7000000	B.1.2.2.1.2.2.1.1.2.2	0.266272189349112	.	6720001	7000000	#9191FF	1	0.375
chr2	7000001	7200000	A.1.1.1.2.2.2.1.2.2	0.979289940828402	.	7000001	7200000	#FF0000	1	1
chr2	7200001	7360000	A.2.2.2.2.2.1.2.1	0.554240631163708	.	7200001	7360000	#FFDADA	1	0.625
chr2	7360001	7520000	B.2.1.1.1.1.1.2.1.2	0.206114398422091	.	7360001	7520000	#4848FF	1	0.25
chr2	7520001	7680000	B.1.2.1.1.1.1.2.1.2.1.2	0.393491124260355	.	7520001	7680000	#9191FF	1	0.375
chr2	7680001	7800000	B.1.2.1.1.1.2.2.2.1.2	0.378698224852071	.	7680001	7800000	#9191FF	1	0.375
chr2	7800001	7960000	B.2.1.1.1.1.1.1.2.2	0.210059171597633	.	7800001	7960000	#4848FF	1	0.25
chr2	7960001	8080000	B.1.2.2.1.1.2.1.1.1.2	0.290927021696252	.	7960001	8080000	#9191FF	1	0.375
chr2	8080001	8720000	B.1.2.1.1.2.1.1.1.2.1	0.375739644970414	.	8080001	8720000	#9191FF	1	0.375
chr2	8720001	8960000	A.1.2.2.2.1.1.2.2.2.1	0.825443786982249	.	8720001	8960000	#FF4848	1	0.875
chr2	8960001	9160000	A.1.2.1.1.1.1.1.2.1.2.2	0.920118343195266	.	8960001	9160000	#FF4848	1	0.875
chr2	9160001	9280000	A.2.1.2.2.1.2.1.1	0.686390532544379	.	9160001	9280000	#FF9191	1	0.75
chr2	9280001	9640000	A.1.1.2.1.1.2.1.1.2	0.96646942800789	.	9280001	9640000	#FF0000	1	1
chr2	9640001	9960000	A.1.1.2.1.1.1.1.2.2.1	0.974358974358974	.	9640001	9960000	#FF0000	1	1
chr2	9960001	10120000	A.1.2.2.2.2.2.1.1.1.1	0.812623274161736	.	9960001	10120000	#FF4848	1	0.875
chr2	10120001	10240000	A.2.1.1.2.2.1.1.1.2	0.7465483234714	.	10120001	10240000	#FF9191	1	0.75
chr2	10240001	10400000	A.2.1.1.2.2.2.2.1.1	0.736686390532544	.	10240001	10400000	#FF9191	1	0.75
chr2	10400001	10600000	A.1.1.2.2.1.2.2.1.2.2.1	0.931952662721893	.	10400001	10600000	#FF0000	1	1
chr2	10600001	10800000	A.2.1.2.2.1.1.2.1.1.2.1	0.692307692307692	.	10600001	10800000	#FF9191	1	0.75
chr2	10800001	10880000	A.2.1.1.2.2.1.1.1.1	0.747534516765286	.	10800001	10880000	#FF9191	1	0.75
chr2	10880001	11240000	A.2.2.2.2.1.1.2.2.1	0.568047337278107	.	10880001	11240000	#FFDADA	1	0.625
chr2	11240001	11720000	A.1.1.2.2.1.2.2.2	0.929980276134122	.	11240001	11720000	#FF0000	1	1
chr2	11720001	11960000	A.2.1.1.1.1.2.2.2.2.1	0.78698224852071	.	11720001	11960000	#FF9191	1	0.75
chr2	11960001	12400000	B.1.2.2.1.2.2.2.1.2.2.1	0.257396449704142	.	11960001	12400000	#9191FF	1	0.375
chr2	12400001	12600000	B.1.2.2.1.2.2.2.1.2.1.2	0.258382642998028	.	12400001	12600000	#9191FF	1	0.375
chr2	12600001	12680000	B.1.1.1.1.2.1.1.1.2.1	0.505917159763314	.	12600001	12680000	#DADAFF	1	0.5
chr2	12680001	12840000	B.1.2.1.1.2.1.2.2.2.1	0.364891518737673	.	12680001	12840000	#9191FF	1	0.375
chr2	12840001	12920000	B.1.1.1.1.2.1.2.1	0.502958579881657	.	12840001	12920000	#DADAFF	1	0.5
chr2	12920001	13160000	B.1.2.1.1.1.1.2.1.1	0.395463510848126	.	12920001	13160000	#9191FF	1	0.375
chr2	13160001	13480000	B.2.2.1.1.1.2.1.1.2.1	0.0591715976331361	.	13160001	13480000	#0000FF	1	0.125
chr2	13480001	13600000	B.2.1.1.1.2.2.1.2.1	0.182445759368836	.	13480001	13600000	#4848FF	1	0.25
chr2	13600001	13800000	B.2.2.1.1.1.2.2.2.2	0.0512820512820513	.	13600001	13800000	#0000FF	1	0.125
chr2	13800001	13960000	B.2.1.2.1.1.1.2.1.1.1	0.129191321499014	.	13800001	13960000	#4848FF	1	0.25
chr2	13960001	14160000	B.2.2.1.1.1.1.2.2.2	0.0631163708086785	.	13960001	14160000	#0000FF	1	0.125
chr2	14160001	14680000	B.2.2.1.1.2.1.2.2.1	0.0473372781065089	.	14160001	14680000	#0000FF	1	0.125
chr2	14680001	15120000	B.2.1.2.1.2.1.2.1.1	0.115384615384615	.	14680001	15120000	#4848FF	1	0.25
chr2	15120001	15320000	B.1.2.1.1.1.1.2.1.2.1.1	0.394477317554241	.	15120001	15320000	#9191FF	1	0.375
chr2	15320001	15480000	B.1.1.1.1.2.2.1.2.1.2	0.497041420118343	.	15320001	15480000	#DADAFF	1	0.5
chr2	15480001	15680000	B.1.1.1.1.2.2.2.1	0.495069033530572	.	15480001	15680000	#DADAFF	1	0.5
chr2	15680001	15920000	A.2.1.2.2.1.2.2.2.2.1	0.678500986193294	.	15680001	15920000	#FF9191	1	0.75
chr2	15920001	16240000	A.2.1.1.1.1.1.1.2.1.2	0.800788954635108	.	15920001	16240000	#FF9191	1	0.75
chr2	16240001	16280000	A.2.2.2.2.1.1.1.2.2.2	0.571005917159763	.	16240001	16280000	#FFDADA	1	0.625
chr2	16320001	16480000	A.2.2.2.2.1.1.1.2.2.2	0.571005917159763	.	16320001	16480000	#FFDADA	1	0.625
chr2	16480001	16680000	B.1.2.1.1.2.1.1.1.1	0.3767258382643	.	16480001	16680000	#9191FF	1	0.375
chr2	16680001	16960000	A.2.2.1.1.1.1.2.2.1.1	0.650887573964497	.	16680001	16960000	#FFDADA	1	0.625
chr2	16960001	17360000	B.2.2.1.1.2.2.2	0.0443786982248521	.	16960001	17360000	#0000FF	1	0.125
chr2	17360001	17520000	B.2.1.2.1.1.1.2.2.2	0.125246548323471	.	17360001	17520000	#4848FF	1	0.25
chr2	17520001	17640000	B.2.1.1.1.2.2.2.1.2.2	0.177514792899408	.	17520001	17640000	#4848FF	1	0.25
chr2	17640001	17840000	B.1.2.2.1.2.1.2.1.2	0.273175542406312	.	17640001	17840000	#9191FF	1	0.375
chr2	17840001	18120000	A.2.2.1.1.1.2.1.1.2.2	0.642998027613412	.	17840001	18120000	#FFDADA	1	0.625
chr2	18120001	18280000	B.1.1.2.2.2.1.2.2.2	0.406311637080868	.	18120001	18280000	#DADAFF	1	0.5
chr2	18280001	18520000	B.1.2.2.1.2.2.2.1.1.1.2.2	0.26232741617357	.	18280001	18520000	#9191FF	1	0.375
chr2	18520001	18760000	A.2.2.2.2.1.1.2.2.2.2	0.566074950690335	.	18520001	18760000	#FFDADA	1	0.625
chr2	18760001	18840000	B.1.2.1.1.1.2.1.1.2.1.2	0.384615384615385	.	18760001	18840000	#9191FF	1	0.375
chr2	18840001	19280000	B.1.2.1.1.2.2.2.2.1.2.1.1	0.351084812623274	.	18840001	19280000	#9191FF	1	0.375
chr2	19280001	19400000	A.2.2.2.2.1.1.2.1.2	0.569033530571992	.	19280001	19400000	#FFDADA	1	0.625
chr2	19400001	19480000	B.1.2.1.1.1.2.1.1.1	0.386587771203156	.	19400001	19480000	#9191FF	1	0.375
chr2	19480001	19640000	B.1.1.1.1.2.1.2.2	0.501972386587771	.	19480001	19640000	#DADAFF	1	0.5
chr2	19640001	19760000	B.2.1.1.1.2.1.1.1.1	0.19723865877712	.	19640001	19760000	#4848FF	1	0.25
chr2	19760001	20080000	B.1.2.2.1.2.1.1.2.1	0.277120315581854	.	19760001	20080000	#9191FF	1	0.375
chr2	20080001	20360000	A.1.1.2.2.1.2.2.1.2.1.2	0.932938856015779	.	20080001	20360000	#FF0000	1	1
chr2	20360001	20480000	A.2.1.2.2.1.1.2.1.1.2.2.2	0.690335305719921	.	20360001	20480000	#FF9191	1	0.75
chr2	20480001	20880000	A.1.1.1.1.2.1.1	0.997041420118343	.	20480001	20880000	#FF0000	1	1
chr2	20880001	21080000	A.2.2.1.1.1.2.1.2.2	0.641025641025641	.	20880001	21080000	#FFDADA	1	0.625
chr2	21080001	21400000	B.1.1.2.2.2.2.2.1.1.1	0.40138067061144	.	21080001	21400000	#DADAFF	1	0.5
chr2	21400001	21520000	A.2.1.1.2.2.1.2.2.2	0.742603550295858	.	21400001	21520000	#FF9191	1	0.75
chr2	21520001	21600000	A.2.1.2.2.2.2.1.2.2	0.661735700197239	.	21520001	21600000	#FF9191	1	0.75
chr2	21600001	21920000	B.1.2.1.1.2.1.1.2.1.1	0.372781065088757	.	21600001	21920000	#9191FF	1	0.375
chr2	21920001	22040000	B.1.2.2.1.1.2.2.2.1.2	0.280078895463511	.	21920001	22040000	#9191FF	1	0.375
chr2	22040001	22120000	B.1.1.2.2.2.1.2.1.2.1	0.41025641025641	.	22040001	22120000	#DADAFF	1	0.5
chr2	22120001	22600000	B.2.1.2.1.2.2.1.2	0.108481262327416	.	22120001	22600000	#4848FF	1	0.25
chr2	22600001	23000000	B.2.1.1.1.1.1.1.2.1	0.211045364891519	.	22600001	23000000	#4848FF	1	0.25
chr2	23000001	23280000	B.1.1.2.2.2.2.2.2	0.398422090729783	.	23000001	23280000	#DADAFF	1	0.5
chr2	23280001	23480000	B.1.2.1.1.1.2.1.1.2.1.1	0.38560157790927	.	23280001	23480000	#9191FF	1	0.375
chr2	23480001	23560000	B.1.1.1.1.2.2.1.2.2	0.496055226824458	.	23480001	23560000	#DADAFF	1	0.5
chr2	23560001	23760000	A.2.2.1.1.1.1.2.2.2.1.2	0.64792899408284	.	23560001	23760000	#FFDADA	1	0.625
chr2	23760001	24040000	A.2.2.1.2.1.1.1.1	0.613412228796844	.	23760001	24040000	#FFDADA	1	0.625
chr2	24040001	24280000	A.1.2.2.2.2.1.1.1.1	0.819526627218935	.	24040001	24280000	#FF4848	1	0.875
chr2	24280001	24560000	A.1.1.2.2.1.2.2.1.2.1.1	0.933925049309665	.	24280001	24560000	#FF0000	1	1
chr2	24560001	24840000	A.1.1.2.1.1.1.1.1.1	0.977317554240631	.	24560001	24840000	#FF0000	1	1
chr2	24840001	24920000	A.1.2.2.2.2.1.2.1	0.816568047337278	.	24840001	24920000	#FF4848	1	0.875
chr2	24920001	25160000	A.1.1.2.2.1.2.2.1.1	0.93491124260355	.	24920001	25160000	#FF0000	1	1
chr2	25160001	25440000	A.1.1.1.1.2.2	0.994082840236686	.	25160001	25440000	#FF0000	1	1
chr2	25440001	25520000	A.1.2.1.1.2.1.1.2.2	0.904339250493097	.	25440001	25520000	#FF4848	1	0.875
chr2	25520001	26080000	A.1.1.1.2.1.1.2	0.990138067061144	.	25520001	26080000	#FF0000	1	1
chr2	26080001	26160000	A.1.2.1.1.2.2.1	0.900394477317554	.	26080001	26160000	#FF4848	1	0.875
chr2	26160001	26640000	A.1.1.2.1.1.2.1.2.1	0.965483234714004	.	26160001	26640000	#FF0000	1	1
chr2	26640001	26760000	A.2.2.1.2.2.2.2.2.1	0.597633136094675	.	26640001	26760000	#FFDADA	1	0.625
chr2	26760001	26960000	A.2.2.1.2.1.2.1.2.2	0.606508875739645	.	26760001	26960000	#FFDADA	1	0.625
chr2	26960001	27120000	A.1.1.2.1.1.1.2.1.1	0.972386587771203	.	26960001	27120000	#FF0000	1	1
chr2	27120001	27360000	A.1.1.1.2.1.1.1.2.2	0.99112426035503	.	27120001	27360000	#FF0000	1	1
chr2	27360001	27440000	A.1.2.1.1.2.1.1.1	0.906311637080868	.	27360001	27440000	#FF4848	1	0.875
chr2	27440001	27640000	A.1.1.2.1.1.1.2.2.2.1	0.969428007889546	.	27440001	27640000	#FF0000	1	1
chr2	27640001	27720000	A.1.2.2.2.2.2.1.2	0.808678500986193	.	27640001	27720000	#FF4848	1	0.875
chr2	27720001	27920000	A.1.2.1.1.2.2.2.1	0.899408284023669	.	27720001	27920000	#FF4848	1	0.875
chr2	27920001	28240000	A.1.2.2.2.2.1.2.2.1.1	0.815581854043392	.	27920001	28240000	#FF4848	1	0.875
chr2	28240001	28320000	A.2.1.2.2.2.2.2.2	0.659763313609467	.	28240001	28320000	#FF9191	1	0.75
chr2	28320001	28440000	A.2.1.2.2.2.2.2.1	0.660749506903353	.	28320001	28440000	#FF9191	1	0.75
chr2	28440001	28680000	A.1.2.2.2.1.1.2.2.1	0.826429980276134	.	28440001	28680000	#FF4848	1	0.875
chr2	28680001	28840000	A.2.1.1.2.2.1.2.1	0.744575936883629	.	28680001	28840000	#FF9191	1	0.75
chr2	28840001	29040000	A.1.2.1.1.1.1.2.2.2.2	0.914201183431953	.	28840001	29040000	#FF4848	1	0.875
chr2	29040001	29160000	A.1.2.1.1.2.1.1.2.1	0.905325443786982	.	29040001	29160000	#FF4848	1	0.875
chr2	29160001	29280000	A.1.2.2.2.2.2.1.1.1.2.2	0.810650887573965	.	29160001	29280000	#FF4848	1	0.875
chr2	29280001	29560000	A.2.1.1.1.1.2.2.2.2.2	0.785996055226824	.	29280001	29560000	#FF9191	1	0.75
chr2	29560001	29640000	A.2.2.2.2.2.2.1.1	0.547337278106509	.	29560001	29640000	#FFDADA	1	0.625
chr2	29640001	29800000	B.1.2.2.1.2.1.1.2.2.1	0.276134122287968	.	29640001	29800000	#9191FF	1	0.375
chr2	29800001	30000000	B.1.2.2.1.1.1.2.1.1	0.29585798816568	.	29800001	30000000	#9191FF	1	0.375
chr2	30000001	30160000	B.1.1.2.2.2.2.2.1.2	0.399408284023669	.	30000001	30160000	#DADAFF	1	0.5
chr2	30160001	30320000	B.1.1.2.2.2.2.1.2	0.402366863905325	.	30160001	30320000	#DADAFF	1	0.5
chr2	30320001	30480000	A.2.1.1.2.2.2.1.1.2	0.738658777120316	.	30320001	30480000	#FF9191	1	0.75
chr2	30480001	30840000	B.1.1.1.1.1.1.2.1.2.2.2.1	0.530571992110454	.	30480001	30840000	#DADAFF	1	0.5
chr2	30840001	31160000	A.2.1.2.1.1.2.2.2.2	0.720907297830375	.	30840001	31160000	#FF9191	1	0.75
chr2	31160001	31360000	B.1.2.1.1.1.1.2.2.1.1	0.391518737672584	.	31160001	31360000	#9191FF	1	0.375
chr2	31360001	31520000	A.2.2.1.2.1.2.2.1	0.605522682445759	.	31360001	31520000	#FFDADA	1	0.625
chr2	31520001	31920000	B.2.1.2.1.1.2.1	0.124260355029586	.	31520001	31920000	#4848FF	1	0.25
chr2	31920001	32080000	B.1.1.2.2.1.2.1.1.2.1	0.419132149901381	.	31920001	32080000	#DADAFF	1	0.5
chr2	32080001	32200000	A.2.2.1.2.2.1	0.601577909270217	.	32080001	32200000	#FFDADA	1	0.625
chr2	32200001	32360000	A.1.2.1.1.1.2.2.1.2.2	0.908284023668639	.	32200001	32360000	#FF4848	1	0.875
chr2	32360001	32720000	A.1.2.1.1.1.1.1.2.1.2.1	0.921104536489152	.	32360001	32720000	#FF4848	1	0.875
chr2	32720001	33000000	A.1.2.2.2.1.1.2.1.2	0.82741617357002	.	32720001	33000000	#FF4848	1	0.875
chr2	33000001	33200000	A.2.1.2.2.1.1.2.2.1	0.68836291913215	.	33000001	33200000	#FF9191	1	0.75
chr2	33200001	33360000	A.2.1.2.2.1.2.2.1.2	0.681459566074951	.	33200001	33360000	#FF9191	1	0.75
chr2	33360001	33560000	A.2.2.1.2.1.1.2.1	0.611439842209073	.	33360001	33560000	#FFDADA	1	0.625
chr2	33560001	33880000	A.1.1.2.2.1.1.2.2.2.1.2	0.938856015779093	.	33560001	33880000	#FF0000	1	1
chr2	33880001	34320000	B.1.2.2.1.2.2.2.1.1.1.1	0.264299802761341	.	33880001	34320000	#9191FF	1	0.375
chr2	34320001	34400000	B.1.1.2.2.2.1.2.1.2.2.1	0.409270216962525	.	34320001	34400000	#DADAFF	1	0.5
chr2	34400001	34800000	B.2.2.1.1.1.1.2.1.2.1.1.1	0.0680473372781065	.	34400001	34800000	#0000FF	1	0.125
chr2	34800001	35000000	B.2.1.1.1.1.2.1.2.1.1	0.203155818540434	.	34800001	35000000	#4848FF	1	0.25
chr2	35000001	35160000	B.1.1.2.2.2.1.2.1.2.2.2	0.408284023668639	.	35000001	35160000	#DADAFF	1	0.5
chr2	35160001	35400000	B.2.1.1.1.2.1.1.2.2.2	0.192307692307692	.	35160001	35400000	#4848FF	1	0.25
chr2	35400001	35560000	B.1.2.2.1.1.2.2.1.2.2	0.283037475345168	.	35400001	35560000	#9191FF	1	0.375
chr2	35560001	35760000	B.2.1.1.1.2.2.2.1.1.2	0.179487179487179	.	35560001	35760000	#4848FF	1	0.25
chr2	35760001	35880000	B.1.2.2.1.1.2.1.2.2	0.285996055226824	.	35760001	35880000	#9191FF	1	0.375
chr2	35880001	35960000	B.1.2.2.1.1.2.1.2.1	0.28698224852071	.	35880001	35960000	#9191FF	1	0.375
chr2	35960001	36440000	B.2.2.1.1.1.2.1.1.1.2	0.0601577909270217	.	35960001	36440000	#0000FF	1	0.125
chr2	36440001	36880000	A.2.1.2.1.1.2.1.1.1.2.1	0.72879684418146	.	36440001	36880000	#FF9191	1	0.75
chr2	36880001	37080000	A.2.2.1.1.1.1.2.2.2.2	0.646942800788955	.	36880001	37080000	#FFDADA	1	0.625
chr2	37080001	37240000	A.1.2.2.2.1.1.1.1.1.1.2	0.834319526627219	.	37080001	37240000	#FF4848	1	0.875
chr2	37240001	37440000	A.1.2.2.2.2.1.2.2.2	0.813609467455621	.	37240001	37440000	#FF4848	1	0.875
chr2	37440001	37600000	A.1.2.2.2.2.2.2.2.1	0.805719921104536	.	37440001	37600000	#FF4848	1	0.875
chr2	37600001	38200000	B.1.2.2.1.2.2.1.1.2.1	0.267258382642998	.	37600001	38200000	#9191FF	1	0.375
chr2	38200001	38520000	B.1.2.1.1.1.1.2.2.2.2.2	0.387573964497041	.	38200001	38520000	#9191FF	1	0.375
chr2	38520001	38800000	A.2.1.1.1.1.2.2.1.1.2	0.790927021696253	.	38520001	38800000	#FF9191	1	0.75
chr2	38800001	38960000	A.1.2.2.2.2.2.2.2.2	0.804733727810651	.	38800001	38960000	#FF4848	1	0.875
chr2	38960001	39320000	A.2.1.2.2.2.1.2.1.1.2	0.673570019723866	.	38960001	39320000	#FF9191	1	0.75
chr2	39320001	39440000	A.2.1.2.2.2.2.1.2.1.2	0.662721893491124	.	39320001	39440000	#FF9191	1	0.75
chr2	39440001	39600000	A.2.2.1.1.1.1.2.2.1.2	0.649901380670611	.	39440001	39600000	#FFDADA	1	0.625
chr2	39600001	40040000	A.2.1.2.1.1.2.1.1.1.2.2	0.727810650887574	.	39600001	40040000	#FF9191	1	0.75
chr2	40040001	40120000	B.1.2.1.1.1.2.1.2.1	0.382642998027613	.	40040001	40120000	#9191FF	1	0.375
chr2	40120001	40320000	B.2.1.2.1.2.2.2.2.1.1.2	0.104536489151874	.	40120001	40320000	#4848FF	1	0.25
chr2	40320001	40840000	B.2.2.1.1.2.1.2.2.2	0.0463510848126233	.	40320001	40840000	#0000FF	1	0.125
chr2	40840001	41240000	B.2.2.2.1.2.2.1.2.2	0.0167652859960552	.	40840001	41240000	#0000FF	1	0.125
chr2	41240001	41360000	B.2.1.2.1.1.1.2.1.1.2	0.128205128205128	.	41240001	41360000	#4848FF	1	0.25
chr2	41360001	41560000	B.2.2.1.1.1.2.1.1.2.2	0.0581854043392505	.	41360001	41560000	#0000FF	1	0.125
chr2	41560001	41680000	B.2.1.1.1.2.1.2.1.2.1.1	0.189349112426035	.	41560001	41680000	#4848FF	1	0.25
chr2	41680001	41880000	B.2.2.1.1.1.1.2.1.2.1.1.2	0.0670611439842209	.	41680001	41880000	#0000FF	1	0.125
chr2	41880001	42040000	B.2.1.1.1.1.1.2.1.1.2.1	0.208086785009862	.	41880001	42040000	#4848FF	1	0.25
chr2	42040001	42240000	A.2.2.1.1.1.1.2.2.2.1.1	0.648915187376726	.	42040001	42240000	#FFDADA	1	0.625
chr2	42240001	42520000	A.2.1.2.2.1.2.1.2.1	0.685404339250493	.	42240001	42520000	#FF9191	1	0.75
chr2	42520001	42720000	A.2.2.2.2.1.1.1.1.1.1.2	0.577909270216962	.	42520001	42720000	#FFDADA	1	0.625
chr2	42720001	43000000	A.2.2.1.1.1.1.2.1.2	0.651873767258383	.	42720001	43000000	#FFDADA	1	0.625
chr2	43000001	43200000	A.1.2.2.2.2.2.2.1.1	0.807692307692308	.	43000001	43200000	#FF4848	1	0.875
chr2	43200001	43320000	A.1.1.1.2.1.2.2.2.2	0.98422090729783	.	43200001	43320000	#FF0000	1	1
chr2	43320001	43480000	A.1.1.2.2.1.1.2.2.2.1.1	0.939842209072978	.	43320001	43480000	#FF0000	1	1
chr2	43480001	43840000	A.1.2.2.2.1.1.1.1.2.1	0.832347140039448	.	43480001	43840000	#FF4848	1	0.875
chr2	43840001	44000000	A.2.1.2.2.1.2.2.2.2.2	0.677514792899408	.	43840001	44000000	#FF9191	1	0.75
chr2	44000001	44160000	A.2.2.1.2.1.2.1.1	0.608481262327416	.	44000001	44160000	#FFDADA	1	0.625
chr2	44160001	44240000	A.1.2.1.1.2.1.2.2.1	0.902366863905325	.	44160001	44240000	#FF4848	1	0.875
chr2	44240001	44400000	A.1.2.1.1.2.2.2.2.1	0.898422090729783	.	44240001	44400000	#FF4848	1	0.875
chr2	44400001	44640000	A.1.1.2.2.1.1.2.1.2.1	0.942800788954635	.	44400001	44640000	#FF0000	1	1
chr2	44640001	44800000	B.1.1.2.2.2.1.1.1	0.413214990138067	.	44640001	44800000	#DADAFF	1	0.5
chr2	44800001	45240000	B.1.2.1.1.2.1.1.1.2.2.2	0.373767258382643	.	44800001	45240000	#9191FF	1	0.375
chr2	45240001	45480000	B.2.1.1.1.1.1.2.2	0.205128205128205	.	45240001	45480000	#4848FF	1	0.25
chr2	45480001	45800000	B.2.1.1.1.1.1.2.1.1.1	0.209072978303748	.	45480001	45800000	#4848FF	1	0.25
chr2	45800001	46200000	A.1.2.1.1.1.1.1.2.2.2	0.918145956607495	.	45800001	46200000	#FF4848	1	0.875
chr2	46200001	46720000	A.1.2.1.1.1.1.2.2.1	0.916173570019724	.	46200001	46720000	#FF4848	1	0.875
chr2	46720001	46960000	A.1.1.2.1.1.2.2.1.2	0.962524654832347	.	46720001	46960000	#FF0000	1	1
chr2	46960001	47120000	A.2.1.2.2.1.2.2.1.1.1	0.683431952662722	.	46960001	47120000	#FF9191	1	0.75
chr2	47120001	47240000	A.1.1.2.2.1.1.1.2.1	0.945759368836292	.	47120001	47240000	#FF0000	1	1
chr2	47240001	47400000	A.1.2.1.1.2.1.2.2.2	0.90138067061144	.	47240001	47400000	#FF4848	1	0.875
chr2	47400001	47640000	A.1.1.1.2.2.2.1.2.1	0.980276134122288	.	47400001	47640000	#FF0000	1	1
chr2	47640001	47880000	A.1.2.2.2.2.2.1.1.2	0.809664694280079	.	47640001	47880000	#FF4848	1	0.875
chr2	47880001	47960000	A.2.2.1.2.1.2.2.2.2.2	0.602564102564103	.	47880001	47960000	#FFDADA	1	0.625
chr2	47960001	48160000	A.1.1.2.2.1.1.2.1.2.2	0.94181459566075	.	47960001	48160000	#FF0000	1	1
chr2	48160001	48280000	B.1.1.1.1.2.2.1.2.1.1.1	0.499013806706114	.	48160001	48280000	#DADAFF	1	0.5
chr2	48280001	48480000	A.1.1.2.2.1.1.2.2.2.2	0.937869822485207	.	48280001	48480000	#FF0000	1	1
chr2	48480001	48800000	A.1.1.2.1.1.2.2.2.2	0.95956607495069	.	48480001	48800000	#FF0000	1	1
chr2	48800001	48960000	A.2.2.1.2.1.2.2.2.1	0.604536489151874	.	48800001	48960000	#FFDADA	1	0.625
chr2	48960001	49280000	B.1.2.1.1.2.1.2.2.2.2	0.363905325443787	.	48960001	49280000	#9191FF	1	0.375
chr2	49280001	49600000	B.2.1.2.1.2.2.2.2.1.1.1	0.105522682445759	.	49280001	49600000	#4848FF	1	0.25
chr2	49600001	49680000	B.1.2.2.1.1.2.1.1.1.1.1	0.292899408284024	.	49600001	49680000	#9191FF	1	0.375
chr2	49680001	49880000	B.2.2.1.1.1.1.2.2.1	0.0641025641025641	.	49680001	49880000	#0000FF	1	0.125
chr2	49880001	50000000	B.1.2.2.1.1.2.1.1.1.1.2	0.291913214990138	.	49880001	50000000	#9191FF	1	0.375
chr2	50000001	50080000	B.1.2.2.1.1.2.1.1.2.2.2	0.287968441814596	.	50000001	50080000	#9191FF	1	0.375
chr2	50080001	50280000	B.1.2.2.1.2.2.2.2.1.2.1	0.2534516765286	.	50080001	50280000	#9191FF	1	0.375
chr2	50280001	50400000	B.2.1.1.1.2.1.2.1.1.1	0.191321499013807	.	50280001	50400000	#4848FF	1	0.25
chr2	50400001	50720000	B.2.2.1.1.1.2.1.1.1.1.1	0.0621301775147929	.	50400001	50720000	#0000FF	1	0.125
chr2	50720001	51320000	B.1.2.2.1.2.2.1.2	0.265285996055227	.	50720001	51320000	#9191FF	1	0.375
chr2	51320001	51560000	B.2.2.1.1.1.1.1.1.2.1	0.0739644970414201	.	51320001	51560000	#0000FF	1	0.125
chr2	51560001	51880000	B.2.2.2.1.2.2.1.2.1.2	0.0177514792899408	.	51560001	51880000	#0000FF	1	0.125
chr2	51880001	51960000	B.1.2.2.1.1.2.2.2.1.1.2	0.281065088757396	.	51880001	51960000	#9191FF	1	0.375
chr2	51960001	52160000	B.2.2.1.1.1.2.2.1.1.2	0.0552268244575937	.	51960001	52160000	#0000FF	1	0.125
chr2	52160001	52320000	B.2.1.2.1.1.2.2.2.2	0.119329388560158	.	52160001	52320000	#4848FF	1	0.25
chr2	52320001	52400000	B.2.2.1.1.1.1.1.1.2.2	0.0729783037475345	.	52320001	52400000	#0000FF	1	0.125
chr2	52400001	52520000	B.2.2.1.1.1.2.2.2.1.1	0.0532544378698225	.	52400001	52520000	#0000FF	1	0.125
chr2	52520001	52840000	B.2.2.2.1.2.2.1.2.1.1	0.0187376725838264	.	52520001	52840000	#0000FF	1	0.125
chr2	52840001	53160000	B.2.2.1.1.1.2.2.2.1.2	0.0522682445759369	.	52840001	53160000	#0000FF	1	0.125
chr2	53160001	53400000	B.2.1.2.1.2.2.2.2.1.2.2	0.102564102564103	.	53160001	53400000	#4848FF	1	0.25
chr2	53400001	53640000	B.2.1.2.1.2.2.2.2.1.2.1	0.103550295857988	.	53400001	53640000	#4848FF	1	0.25
chr2	53640001	53960000	B.1.1.2.2.2.2.1.1.1	0.405325443786982	.	53640001	53960000	#DADAFF	1	0.5
chr2	53960001	54240000	A.1.1.2.1.1.2.2.2.1.2	0.960552268244576	.	53960001	54240000	#FF0000	1	1
chr2	54240001	54560000	A.1.1.2.1.1.2.1.2.2	0.964497041420118	.	54240001	54560000	#FF0000	1	1
chr2	54560001	54640000	A.1.1.2.2.1.1.1.1	0.946745562130177	.	54560001	54640000	#FF0000	1	1
chr2	54640001	54760000	A.1.1.2.2.1.1.1.2.2	0.944773175542406	.	54640001	54760000	#FF0000	1	1
chr2	54760001	54960000	A.1.1.2.1.1.2.2.2.1.1	0.961538461538462	.	54760001	54960000	#FF0000	1	1
chr2	54960001	55120000	A.2.1.2.2.1.2.2.1.1.2	0.682445759368836	.	54960001	55120000	#FF9191	1	0.75
chr2	55120001	55200000	A.1.2.2.2.2.2.1.1.1.2.1	0.81163708086785	.	55120001	55200000	#FF4848	1	0.875
chr2	55200001	55440000	A.1.1.1.1.2.1.2.2	0.995069033530572	.	55200001	55440000	#FF0000	1	1
chr2	55440001	55680000	A.1.1.2.1.1.2.1.1.1	0.967455621301775	.	55440001	55680000	#FF0000	1	1
chr2	55680001	55960000	A.1.2.1.1.1.1.1.2.1.1.1	0.923076923076923	.	55680001	55960000	#FF4848	1	0.875
chr2	55960001	56360000	B.1.1.1.1.1.1.1.2.2	0.535502958579882	.	55960001	56360000	#DADAFF	1	0.5
chr2	56360001	56560000	B.2.1.1.1.1.1.2.1.1.2.2	0.207100591715976	.	56360001	56560000	#4848FF	1	0.25
chr2	56560001	56720000	B.2.2.1.1.1.1.1.1.1	0.0749506903353057	.	56560001	56720000	#0000FF	1	0.125
chr2	56720001	56840000	B.2.1.2.1.1.2.2.1.1	0.1232741617357	.	56720001	56840000	#4848FF	1	0.25
chr2	56840001	57040000	B.2.2.1.1.2.1.2.1.1	0.0493096646942801	.	56840001	57040000	#0000FF	1	0.125
chr2	57040001	57200000	B.2.1.2.1.1.2.2.1.2	0.122287968441815	.	57040001	57200000	#4848FF	1	0.25
chr2	57200001	57360000	B.2.1.2.1.2.1.2.2.1	0.111439842209073	.	57200001	57360000	#4848FF	1	0.25
chr2	57360001	57440000	B.2.1.1.1.2.2.2.1.1.1	0.180473372781065	.	57360001	57440000	#4848FF	1	0.25
chr2	57440001	57560000	B.2.1.1.1.2.1.1.1.2	0.196252465483235	.	57440001	57560000	#4848FF	1	0.25
chr2	57560001	57760000	B.2.1.2.1.1.1.2.1.2	0.127218934911243	.	57560001	57760000	#4848FF	1	0.25
chr2	57760001	57880000	B.2.1.1.1.2.2.1.2.2	0.181459566074951	.	57760001	57880000	#4848FF	1	0.25
chr2	57880001	58120000	B.1.1.1.1.2.2.2.2	0.494082840236686	.	57880001	58120000	#DADAFF	1	0.5
chr2	58120001	58520000	A.1.2.2.2.1.1.1.1.1.2	0.833333333333333	.	58120001	58520000	#FF4848	1	0.875
chr2	58520001	58800000	A.2.2.1.1.1.1.2.1.1	0.652859960552268	.	58520001	58800000	#FFDADA	1	0.625
chr2	58800001	59040000	B.1.2.2.1.1.2.2.2.1.1.1	0.282051282051282	.	58800001	59040000	#9191FF	1	0.375
chr2	59040001	59200000	B.1.2.2.1.2.1.1.2.2.2	0.275147928994083	.	59040001	59200000	#9191FF	1	0.375
chr2	59200001	59440000	B.2.1.2.1.2.1.2.1.2.2.2	0.112426035502959	.	59200001	59440000	#4848FF	1	0.25
chr2	59440001	59640000	B.2.1.1.1.2.2.2.1.2.1	0.178500986193294	.	59440001	59640000	#4848FF	1	0.25
chr2	59640001	59840000	B.2.1.1.1.1.2.2.1	0.199211045364892	.	59640001	59840000	#4848FF	1	0.25
chr2	59840001	60320000	B.2.2.2.1.2.1	0.0207100591715976	.	59840001	60320000	#0000FF	1	0.125
chr2	60320001	60480000	B.1.2.1.1.1.2.1.2.2	0.381656804733728	.	60320001	60480000	#9191FF	1	0.375
chr2	60480001	60720000	B.1.2.1.1.2.2.2.1.2.2	0.355029585798817	.	60480001	60720000	#9191FF	1	0.375
chr2	60720001	60920000	B.1.1.1.1.1.2.2.1.1.1.2	0.51577909270217	.	60720001	60920000	#DADAFF	1	0.5
chr2	60920001	61280000	A.2.1.1.1.1.2.2.2.1	0.787968441814596	.	60920001	61280000	#FF9191	1	0.75
chr2	61280001	61440000	A.1.2.1.1.1.2.2.1.2.1	0.909270216962525	.	61280001	61440000	#FF4848	1	0.875
chr2	61440001	61720000	A.1.1.2.2.1.1.2.1.1	0.943786982248521	.	61440001	61720000	#FF0000	1	1
chr2	61720001	61880000	A.1.2.2.2.2.1.1.1.2	0.818540433925049	.	61720001	61880000	#FF4848	1	0.875
chr2	61880001	62120000	A.1.2.1.1.1.1.1.2.1.1.2	0.922090729783038	.	61880001	62120000	#FF4848	1	0.875
chr2	62120001	62240000	A.2.1.1.2.2.1.2.2.1	0.743589743589744	.	62120001	62240000	#FF9191	1	0.75
chr2	62240001	62440000	A.2.1.1.2.2.2.1.2	0.73767258382643	.	62240001	62440000	#FF9191	1	0.75
chr2	62440001	62600000	A.2.1.2.2.2.2.1.2.1.1	0.66370808678501	.	62440001	62600000	#FF9191	1	0.75
chr2	62600001	63040000	A.1.2.2.2.1.1.1.1.1.1.1	0.835305719921105	.	62600001	63040000	#FF4848	1	0.875
chr2	63040001	63520000	B.1.2.2.1.2.2.1.1.1	0.268244575936884	.	63040001	63520000	#9191FF	1	0.375
chr2	63520001	63720000	B.1.1.2.2.2.2.1.1.2.1	0.404339250493097	.	63520001	63720000	#DADAFF	1	0.5
chr2	63720001	64240000	A.1.2.2.2.1.2.2.2	0.82051282051282	.	63720001	64240000	#FF4848	1	0.875
chr2	64240001	64400000	A.1.1.1.2.1.2.2.2.1	0.985207100591716	.	64240001	64400000	#FF0000	1	1
chr2	64400001	64560000	A.1.2.1.1.1.1.1.1.2.2	0.924063116370809	.	64400001	64560000	#FF4848	1	0.875
chr2	64560001	64720000	A.2.1.1.1.1.2.2.1.1.1	0.791913214990138	.	64560001	64720000	#FF9191	1	0.75
chr2	64720001	64920000	A.1.1.2.1.1.2.2.1.1	0.963510848126233	.	64720001	64920000	#FF0000	1	1
chr2	64920001	65120000	A.1.2.1.1.1.1.1.2.2.1	0.919132149901381	.	64920001	65120000	#FF4848	1	0.875
chr2	65120001	65320000	A.1.2.1.1.1.1.2.2.2.1	0.915187376725838	.	65120001	65320000	#FF4848	1	0.875
chr2	65320001	65480000	A.1.2.1.1.1.2.1.1	0.913214990138067	.	65320001	65480000	#FF4848	1	0.875
chr2	65480001	65640000	A.2.1.2.2.2.1.2.2.1.2	0.666666666666667	.	65480001	65640000	#FF9191	1	0.75
chr2	65640001	65840000	A.2.1.2.2.2.1.2.1.1.1	0.674556213017751	.	65640001	65840000	#FF9191	1	0.75
chr2	65840001	66120000	B.2.1.1.1.2.2.2.2	0.176528599605523	.	65840001	66120000	#4848FF	1	0.25
chr2	66120001	66400000	B.2.1.2.1.2.2.1.1	0.109467455621302	.	66120001	66400000	#4848FF	1	0.25
chr2	66400001	66480000	B.1.1.2.2.1.2.1.2	0.417159763313609	.	66400001	66480000	#DADAFF	1	0.5
chr2	66480001	66640000	B.1.1.2.2.2.1.2.2.1	0.407297830374753	.	66480001	66640000	#DADAFF	1	0.5
chr2	66640001	66800000	A.2.1.1.1.1.1.2.1.1.2	0.796844181459566	.	66640001	66800000	#FF9191	1	0.75
chr2	66800001	67520000	B.2.2.1.1.2.1.1	0.0502958579881657	.	66800001	67520000	#0000FF	1	0.125
chr2	67520001	67680000	B.1.2.1.1.2.1.2.2.1.1	0.368836291913215	.	67520001	67680000	#9191FF	1	0.375
chr2	67680001	67840000	B.1.2.2.1.2.2.2.1.2.2.2.2	0.255424063116371	.	67680001	67840000	#9191FF	1	0.375
chr2	67840001	68000000	B.1.2.2.1.2.2.2.1.1.2.2	0.260355029585799	.	67840001	68000000	#9191FF	1	0.375
chr2	68000001	68280000	B.1.2.2.1.2.1.2.2.1.2	0.27120315581854	.	68000001	68280000	#9191FF	1	0.375
chr2	68280001	68560000	A.1.2.2.2.1.2.1.1	0.823471400394477	.	68280001	68560000	#FF4848	1	0.875
chr2	68560001	68680000	B.1.1.1.1.2.2.1.1.1	0.500986193293886	.	68560001	68680000	#DADAFF	1	0.5
chr2	68680001	68760000	A.2.1.2.2.1.1.2.1.2	0.689349112426035	.	68680001	68760000	#FF9191	1	0.75
chr2	68760001	68880000	B.1.2.1.1.1.1.2.2.2.2.1	0.388560157790927	.	68760001	68880000	#9191FF	1	0.375
chr2	68880001	69200000	A.2.2.1.2.1.1.2.2.2	0.609467455621302	.	68880001	69200000	#FFDADA	1	0.625
chr2	69200001	69560000	B.1.2.1.1.1.1.1.2	0.396449704142012	.	69200001	69560000	#9191FF	1	0.375
chr2	69560001	69880000	A.1.1.2.1.1.1.1.2.2.2	0.973372781065089	.	69560001	69880000	#FF0000	1	1
chr2	69880001	70040000	A.1.2.2.2.2.1.1.2	0.817554240631164	.	69880001	70040000	#FF4848	1	0.875
chr2	70040001	70320000	A.1.1.1.2.1.2.1.2.2	0.987179487179487	.	70040001	70320000	#FF0000	1	1
chr2	70320001	70520000	A.1.1.1.2.2.2.1.1	0.981262327416174	.	70320001	70520000	#FF0000	1	1
chr2	70520001	70720000	A.2.1.2.2.2.1.2.1.2.1.1	0.67258382642998	.	70520001	70720000	#FF9191	1	0.75
chr2	70720001	70920000	A.1.1.2.2.1.2.2.1.2.2.2	0.930966469428008	.	70720001	70920000	#FF0000	1	1
chr2	70920001	71040000	A.2.2.1.2.2.2.2.2.2	0.596646942800789	.	70920001	71040000	#FFDADA	1	0.625
chr2	71040001	71160000	A.2.1.1.2.2.2.2.1.2	0.735700197238659	.	71040001	71160000	#FF9191	1	0.75
chr2	71160001	71320000	A.1.2.1.1.1.2.1.2.1	0.912228796844181	.	71160001	71320000	#FF4848	1	0.875
chr2	71320001	71600000	A.1.1.1.2.1.2.1.2.1	0.988165680473373	.	71320001	71600000	#FF0000	1	1
chr2	71600001	71880000	A.1.1.2.1.1.1.2.2.1	0.970414201183432	.	71600001	71880000	#FF0000	1	1
chr2	71880001	72000000	A.2.1.2.2.2.1.2.1.2.2.1	0.670611439842209	.	71880001	72000000	#FF9191	1	0.75
chr2	72000001	72200000	A.2.1.2.2.2.1.2.1.2.2.2.1	0.669625246548323	.	72000001	72200000	#FF9191	1	0.75
chr2	72200001	72600000	A.2.1.2.2.1.2.1.2.2	0.684418145956608	.	72200001	72600000	#FF9191	1	0.75
chr2	72600001	73160000	A.1.1.2.2.1.2.1.2	0.935897435897436	.	72600001	73160000	#FF0000	1	1
chr2	73160001	73280000	A.2.1.1.2.2.2.1.1.1.1	0.741617357001972	.	73160001	73280000	#FF9191	1	0.75
chr2	73280001	73480000	A.1.1.2.1.1.1.2.2.2.2	0.968441814595661	.	73280001	73480000	#FF0000	1	1
chr2	73480001	73600000	A.2.2.1.2.1.2.2.2.2.1	0.603550295857988	.	73480001	73600000	#FFDADA	1	0.625
chr2	73600001	73720000	A.2.1.2.2.1.1.2.2.2	0.687376725838264	.	73600001	73720000	#FF9191	1	0.75
chr2	73720001	73920000	A.2.2.1.2.1.2.1.2.1	0.607495069033531	.	73720001	73920000	#FFDADA	1	0.625
chr2	73920001	74200000	A.1.1.2.1.1.1.2.1.2	0.971400394477318	.	73920001	74200000	#FF0000	1	1
chr2	74200001	74440000	A.1.1.1.2.1.1.1.2.1	0.992110453648915	.	74200001	74440000	#FF0000	1	1
chr2	74440001	74560000	A.1.2.2.2.2.2.2.1.2	0.806706114398422	.	74440001	74560000	#FF4848	1	0.875
chr2	74560001	74840000	A.1.1.1.1.2.1.2.1	0.996055226824458	.	74560001	74840000	#FF0000	1	1
chr2	74840001	75120000	A.2.1.2.2.2.1.2.2.2	0.665680473372781	.	74840001	75120000	#FF9191	1	0.75
chr2	75120001	75200000	A.2.1.2.2.1.1.2.1.1.1	0.693293885601578	.	75120001	75200000	#FF9191	1	0.75
chr2	75200001	75480000	B.1.2.2.1.2.2.2.2.1.2.2	0.252465483234714	.	75200001	75480000	#9191FF	1	0.375
chr2	75480001	75840000	B.2.1.1.1.1.2.1.2.1.2	0.202169625246548	.	75480001	75840000	#4848FF	1	0.25
chr2	75840001	75960000	A.2.1.2.2.1.1.2.1.1.2.2.1	0.691321499013807	.	75840001	75960000	#FF9191	1	0.75
chr2	75960001	76200000	B.1.2.2.1.2.2.2.1.1.1.2.1	0.263313609467456	.	75960001	76200000	#9191FF	1	0.375
chr2	76200001	76400000	B.1.2.2.1.2.2.2.2.2	0.251479289940828	.	76200001	76400000	#9191FF	1	0.375
chr2	76400001	76480000	B.2.1.1.1.2.1.2.1.2.1.2	0.18836291913215	.	76400001	76480000	#4848FF	1	0.25
chr2	76480001	76560000	B.1.2.2.1.1.2.2.1.2.1	0.284023668639053	.	76480001	76560000	#9191FF	1	0.375
chr2	76560001	76840000	B.2.2.1.1.1.2.1.2	0.0571992110453649	.	76560001	76840000	#0000FF	1	0.125
chr2	76840001	76920000	B.1.2.1.1.1.2.2.1	0.380670611439842	.	76840001	76920000	#9191FF	1	0.375
chr2	76920001	77480000	B.2.2.2.2.1.1.2.2.1	0.00986193293885602	.	76920001	77480000	#0000FF	1	0.125
chr2	77480001	77560000	B.1.2.1.1.1.2.2.2.2	0.377712031558185	.	77480001	77560000	#9191FF	1	0.375
chr2	77560001	77960000	B.2.1.1.1.1.2.2.2	0.198224852071006	.	77560001	77960000	#4848FF	1	0.25
chr2	77960001	78080000	B.1.2.2.1.1.2.2.1.1	0.285009861932939	.	77960001	78080000	#9191FF	1	0.375
chr2	78080001	78280000	B.1.2.1.1.2.2.2.2.1.1.1.2	0.353057199211045	.	78080001	78280000	#9191FF	1	0.375
chr2	78280001	78400000	B.1.1.1.1.2.1.1.1.1	0.506903353057199	.	78280001	78400000	#DADAFF	1	0.5
chr2	78400001	78520000	A.2.2.1.2.2.2.1.1	0.600591715976331	.	78400001	78520000	#FFDADA	1	0.625
chr2	78520001	78880000	B.1.2.1.1.2.1.1.2.1.2	0.371794871794872	.	78520001	78880000	#9191FF	1	0.375
chr2	78880001	79280000	B.2.1.2.1.2.1.2.1.2.2.1	0.113412228796844	.	78880001	79280000	#4848FF	1	0.25
chr2	79280001	79720000	B.2.2.1.1.1.2.1.1.1.1.2	0.0611439842209073	.	79280001	79720000	#0000FF	1	0.125
chr2	79720001	79880000	B.1.1.2.2.1.2.2.2.2	0.414201183431953	.	79720001	79880000	#DADAFF	1	0.5
chr2	79880001	80160000	A.2.2.2.2.2.1.1.2	0.555226824457594	.	79880001	80160000	#FFDADA	1	0.625
chr2	80160001	80280000	A.2.2.1.1.1.1.1.1.2	0.655818540433925	.	80160001	80280000	#FFDADA	1	0.625
chr2	80280001	80480000	B.1.2.1.1.2.2.2.2.1.1.2	0.35207100591716	.	80280001	80480000	#9191FF	1	0.375
chr2	80480001	80680000	B.1.2.1.1.2.2.1.1.1.2	0.361932938856016	.	80480001	80680000	#9191FF	1	0.375
chr2	80680001	80800000	B.1.2.1.1.2.2.1.1.1.1	0.362919132149901	.	80680001	80800000	#9191FF	1	0.375
chr2	80800001	80960000	B.2.1.2.1.1.1.2.2.1	0.126232741617357	.	80800001	80960000	#4848FF	1	0.25
chr2	80960001	81400000	B.2.2.2.2.1.2.1.2	0.00493096646942801	.	80960001	81400000	#0000FF	1	0.125
chr2	81400001	81600000	B.2.2.1.1.1.2.2.1.1.1	0.0562130177514793	.	81400001	81600000	#0000FF	1	0.125
chr2	81600001	81960000	B.2.2.2.2.1.2.2	0.00394477317554241	.	81600001	81960000	#0000FF	1	0.125
chr2	81960001	82160000	B.2.2.1.1.1.1.2.1.1	0.0690335305719921	.	81960001	82160000	#0000FF	1	0.125
chr2	82160001	82320000	B.2.1.1.1.2.1.2.2.2	0.185404339250493	.	82160001	82320000	#4848FF	1	0.25
chr2	82320001	82560000	B.2.2.1.1.2.2.1	0.0453648915187377	.	82320001	82560000	#0000FF	1	0.125
chr2	82560001	82680000	B.2.1.1.1.2.1.2.1.1.2	0.190335305719921	.	82560001	82680000	#4848FF	1	0.25
chr2	82680001	83280000	B.2.2.2.2.2.2.2	0.000986193293885602	.	82680001	83280000	#0000FF	1	0.125
chr2	83280001	83480000	B.2.1.1.1.2.1.1.2.1	0.195266272189349	.	83280001	83480000	#4848FF	1	0.25
chr2	83480001	83840000	B.2.2.2.2.1.1.1.2	0.0118343195266272	.	83480001	83840000	#0000FF	1	0.125
chr2	83840001	84040000	B.2.1.2.1.2.1.2.2.2	0.110453648915187	.	83840001	84040000	#4848FF	1	0.25
chr2	84040001	84240000	B.2.2.1.1.1.1.1.2.2.1	0.0710059171597633	.	84040001	84240000	#0000FF	1	0.125
chr2	84240001	84400000	B.1.2.2.1.1.2.2.2.2	0.279092702169625	.	84240001	84400000	#9191FF	1	0.375
chr2	84400001	84640000	B.1.2.1.1.2.2.2.1.1.2.2	0.357001972386588	.	84400001	84640000	#9191FF	1	0.375
chr2	84640001	84800000	A.2.2.1.1.1.1.1.2.1	0.654832347140039	.	84640001	84800000	#FFDADA	1	0.625
chr2	84800001	85120000	B.1.1.2.2.2.2.2.1.1.2	0.400394477317554	.	84800001	85120000	#DADAFF	1	0.5
chr2	85120001	85280000	A.1.2.1.1.1.2.1.2.2	0.911242603550296	.	85120001	85280000	#FF4848	1	0.875
chr2	85280001	85560000	A.1.2.2.2.1.2.1.2	0.822485207100592	.	85280001	85560000	#FF4848	1	0.875
chr2	85560001	85800000	A.1.1.2.2.1.1.2.2.1	0.940828402366864	.	85560001	85800000	#FF0000	1	1
chr2	85800001	85960000	A.1.1.1.2.2.2.2	0.978303747534517	.	85800001	85960000	#FF0000	1	1
chr2	85960001	86160000	A.1.1.1.2.1.1.1.1	0.993096646942801	.	85960001	86160000	#FF0000	1	1
chr2	86160001	86240000	A.2.1.1.2.2.2.1.1.1.2.1	0.740631163708087	.	86160001	86240000	#FF9191	1	0.75
chr2	86240001	86480000	A.1.1.1.2.1.2.2.1	0.986193293885602	.	86240001	86480000	#FF0000	1	1
chr2	86480001	86720000	A.1.2.1.1.1.1.2.1	0.917159763313609	.	86480001	86720000	#FF4848	1	0.875
chr2	86720001	86840000	A.2.1.1.2.2.2.1.1.1.2.2	0.739644970414201	.	86720001	86840000	#FF9191	1	0.75
chr2	86840001	87040000	A.1.2.2.2.1.1.2.1.1	0.828402366863905	.	86840001	87040000	#FF4848	1	0.875
chr2	87040001	87160000	B.1.1.1.1.2.1.1.2	0.503944773175542	.	87040001	87160000	#DADAFF	1	0.5
chr2	87280001	87360000	B.1.1.1.1.2.1.1.2	0.503944773175542	.	87280001	87360000	#DADAFF	1	0.5
chr2	87400001	87520000	B.1.1.1.1.2.1.1.2	0.503944773175542	.	87400001	87520000	#DADAFF	1	0.5
chr2	87760001	87880000	A.2.2.1.2.2.2.1.2	0.599605522682446	.	87760001	87880000	#FFDADA	1	0.625
chr2	87920001	88000000	A.2.2.1.2.2.2.1.2	0.599605522682446	.	87920001	88000000	#FFDADA	1	0.625
chr2	88160001	88520000	A.1.2.2.1.2.2.1.1.2.2	0.844181459566075	.	88160001	88520000	#FF4848	1	0.875
chr2	88520001	88680000	B.1.2.2.1.2.1.2.2.2.2	0.269230769230769	.	88520001	88680000	#9191FF	1	0.375
chr2	88680001	88840000	B.2.1.1.1.1.2.1.1	0.20414201183432	.	88680001	88840000	#4848FF	1	0.25
chr2	88840001	89040000	A.2.2.1.1.1.2.1.1.2.1.2	0.643984220907298	.	88840001	89040000	#FFDADA	1	0.625
chr2	89040001	89440000	B.2.1.2.1.1.2.2.2.1.1	0.121301775147929	.	89040001	89440000	#4848FF	1	0.25
chr2	89440001	89560000	B.1.2.2.1.1.2.1.1.2.1	0.289940828402367	.	89440001	89560000	#9191FF	1	0.375
chr2	89880001	90040000	B.1.2.2.1.1.2.1.1.2.1	0.289940828402367	.	89880001	90040000	#9191FF	1	0.375
chr2	90040001	90280000	B.2.1.1.1.2.1.1.2.2.1.1	0.194280078895464	.	90040001	90280000	#4848FF	1	0.25
chr2	90400001	90480000	B.2.2.1.1.1.1.2.1.2.1.2	0.0660749506903353	.	90400001	90480000	#0000FF	1	0.125
chr2	91640001	91720000	B.2.2.1.1.1.1.2.1.2.1.2	0.0660749506903353	.	91640001	91720000	#0000FF	1	0.125
chr2	91760001	92000000	B.2.2.1.1.1.1.2.1.2.1.2	0.0660749506903353	.	91760001	92000000	#0000FF	1	0.125
chr2	92040001	92200000	B.1.2.1.1.2.2.2.2.1.1.1.1	0.354043392504931	.	92040001	92200000	#9191FF	1	0.375
chr2	92280001	92360000	B.1.2.1.1.2.2.2.2.1.1.1.1	0.354043392504931	.	92280001	92360000	#9191FF	1	0.375
chr2	95320001	95440000	B.1.1.2.2.1.1.1.1	0.424063116370809	.	95320001	95440000	#DADAFF	1	0.5
chr2	95440001	95880000	A.1.2.2.1.2.1.2.2.2.1	0.851084812623274	.	95440001	95880000	#FF4848	1	0.875
chr2	95880001	96000000	A.2.1.2.2.1.2.2.2.1.2	0.67948717948718	.	95880001	96000000	#FF9191	1	0.75
chr2	96000001	96080000	A.2.1.2.2.2.1.2.2.1.1	0.667652859960552	.	96000001	96080000	#FF9191	1	0.75
chr2	96120001	96160000	A.2.1.2.2.2.1.2.2.1.1	0.667652859960552	.	96120001	96160000	#FF9191	1	0.75
chr2	96160001	96280000	A.2.1.2.2.1.2.2.2.1.1	0.680473372781065	.	96160001	96280000	#FF9191	1	0.75
chr2	96320001	96400000	A.2.1.2.2.1.2.2.2.1.1	0.680473372781065	.	96320001	96400000	#FF9191	1	0.75
chr2	96400001	96520000	A.2.1.2.2.2.2.1.1	0.664694280078895	.	96400001	96520000	#FF9191	1	0.75
chr2	96520001	96680000	A.1.1.2.1.1.1.1.1.2	0.976331360946746	.	96520001	96680000	#FF0000	1	1
chr2	96720001	97240000	A.1.1.2.1.1.1.1.1.2	0.976331360946746	.	96720001	97240000	#FF0000	1	1
chr2	97240001	97640000	A.1.1.2.1.1.1.1.2.1	0.97534516765286	.	97240001	97640000	#FF0000	1	1
chr2	97640001	97720000	A.2.1.1.2.2.2.2.2	0.734714003944773	.	97640001	97720000	#FF9191	1	0.75
chr2	97720001	97840000	A.2.1.2.2.1.1.1.2.1	0.695266272189349	.	97720001	97840000	#FF9191	1	0.75
chr2	97840001	97880000	A.1.2.1.1.1.2.2.2	0.907297830374753	.	97840001	97880000	#FF4848	1	0.875
chr2	98000001	98040000	A.1.2.1.1.1.2.2.2	0.907297830374753	.	98000001	98040000	#FF4848	1	0.875
chr2	98120001	98200000	A.1.2.1.1.1.2.2.2	0.907297830374753	.	98120001	98200000	#FF4848	1	0.875
chr2	98240001	98640000	A.1.2.1.1.1.2.2.2	0.907297830374753	.	98240001	98640000	#FF4848	1	0.875
chr2	98640001	98840000	A.2.2.1.2.1.1.1.2	0.612426035502959	.	98640001	98840000	#FFDADA	1	0.625
chr2	98840001	99200000	A.1.2.2.1.2.1.2.1.2.1	0.854043392504931	.	98840001	99200000	#FF4848	1	0.875
chr2	99200001	99280000	A.1.2.2.2.2.1.2.2.1.2	0.814595660749507	.	99200001	99280000	#FF4848	1	0.875
chr2	99280001	99560000	A.1.2.2.2.1.2.2.1	0.821499013806706	.	99280001	99560000	#FF4848	1	0.875
chr2	99560001	99680000	A.2.2.2.1.1.2.2.2	0.588757396449704	.	99560001	99680000	#FFDADA	1	0.625
chr2	99680001	99880000	A.1.2.1.1.1.2.2.1.1	0.91025641025641	.	99680001	99880000	#FF4848	1	0.875
chr2	99880001	100040000	A.1.2.2.2.1.1.2.2.2.2	0.824457593688363	.	99880001	100040000	#FF4848	1	0.875
chr2	100040001	100120000	A.1.2.2.2.1.1.1.2.2	0.829388560157791	.	100040001	100120000	#FF4848	1	0.875
chr2	100120001	100400000	A.2.2.2.2.2.1.1.1	0.556213017751479	.	100120001	100400000	#FFDADA	1	0.625
chr2	100400001	100680000	B.1.2.1.1.2.1.1.1.2.2.1	0.374753451676529	.	100400001	100680000	#9191FF	1	0.375
chr2	100680001	100840000	A.2.2.2.2.2.1.2.2.1.2	0.551282051282051	.	100680001	100840000	#FFDADA	1	0.625
chr2	100840001	101240000	A.2.1.1.1.1.2.1	0.792899408284024	.	100840001	101240000	#FF9191	1	0.75
chr2	101240001	101440000	B.1.1.2.2.2.1.1.2	0.412228796844181	.	101240001	101440000	#DADAFF	1	0.5
chr2	101440001	101840000	A.2.1.2.1.1.2.1.1.2.2.1	0.725838264299803	.	101440001	101840000	#FF9191	1	0.75
chr2	101840001	102160000	A.1.1.2.2.1.2.1.1	0.936883629191322	.	101840001	102160000	#FF0000	1	1
chr2	102160001	102320000	A.1.2.2.2.1.1.1.1.2.2	0.831360946745562	.	102160001	102320000	#FF4848	1	0.875
chr2	102320001	102520000	A.1.1.1.1.1.1.1	1	.	102320001	102520000	#FF0000	1	1
chr2	102520001	102920000	A.2.1.1.1.1.1.2.1.2.2	0.794871794871795	.	102520001	102920000	#FF9191	1	0.75
chr2	102920001	103120000	B.1.1.2.2.1.2.1.1.2.2	0.418145956607495	.	102920001	103120000	#DADAFF	1	0.5
chr2	103120001	103440000	B.1.2.2.1.2.1.2.2.2.1	0.270216962524655	.	103120001	103440000	#9191FF	1	0.375
chr2	103440001	103600000	B.2.1.1.2.1.2.2.2.2.2.2.1	0.149901380670611	.	103440001	103600000	#4848FF	1	0.25
chr2	103600001	103680000	B.1.2.2.1.1.2.1.1.2.2.1	0.288954635108481	.	103600001	103680000	#9191FF	1	0.375
chr2	103680001	104080000	B.2.2.1.1.1.1.2.1.2.2	0.0650887573964497	.	103680001	104080000	#0000FF	1	0.125
chr2	104080001	104200000	B.1.2.2.1.1.1.2.2	0.293885601577909	.	104080001	104200000	#9191FF	1	0.375
chr2	104200001	104520000	B.2.1.1.1.2.1.2.2.1	0.186390532544379	.	104200001	104520000	#4848FF	1	0.25
chr2	104520001	104720000	B.1.1.2.2.2.1.2.1.1	0.411242603550296	.	104520001	104720000	#DADAFF	1	0.5
chr2	104720001	104840000	B.1.2.1.1.2.2.2.2.2.2	0.347140039447732	.	104720001	104840000	#9191FF	1	0.375
chr2	104840001	104960000	B.1.2.1.1.2.2.2.1.1.2.1	0.357988165680473	.	104840001	104960000	#9191FF	1	0.375
chr2	104960001	105120000	A.2.1.1.1.1.1.1.2.1.1	0.801775147928994	.	104960001	105120000	#FF9191	1	0.75
chr2	105120001	105200000	A.2.2.2.2.1.2.2.1.2.2	0.559171597633136	.	105120001	105200000	#FFDADA	1	0.625
chr2	105200001	105400000	B.1.1.2.1.2.2.2.1.2.1	0.430966469428008	.	105200001	105400000	#DADAFF	1	0.5
chr2	105400001	105560000	A.2.1.1.1.1.1.2.1.1.1	0.797830374753452	.	105400001	105560000	#FF9191	1	0.75
chr2	105560001	105760000	A.2.2.1.1.1.1.1.1.1.1.1	0.658777120315582	.	105560001	105760000	#FFDADA	1	0.625
chr2	105760001	105880000	B.1.1.2.2.1.2.1.1.1	0.420118343195266	.	105760001	105880000	#DADAFF	1	0.5
chr2	105880001	106040000	A.2.2.1.1.2.2.1.2.1	0.6232741617357	.	105880001	106040000	#FFDADA	1	0.625
chr2	106040001	106160000	B.1.1.1.2.1.2.1.1.1	0.483234714003945	.	106040001	106160000	#DADAFF	1	0.5
chr2	106160001	106560000	A.2.2.2.2.1.1.1.2.2.1	0.571992110453649	.	106160001	106560000	#FFDADA	1	0.625
chr2	106560001	106920000	B.1.1.2.2.1.2.2.2.1	0.415187376725838	.	106560001	106920000	#DADAFF	1	0.5
chr2	106920001	107000000	B.1.2.2.1.2.2.2.1.1.2.1	0.261341222879684	.	106920001	107000000	#9191FF	1	0.375
chr2	107080001	107200000	B.1.2.2.1.2.2.2.1.1.2.1	0.261341222879684	.	107080001	107200000	#9191FF	1	0.375
chr2	107200001	107280000	B.1.2.1.2.1.2.2.1.2.2	0.323471400394477	.	107200001	107280000	#9191FF	1	0.375
chr2	107280001	107680000	B.2.2.2.1.2.2.2.1.1	0.0157790927021696	.	107280001	107680000	#0000FF	1	0.125
chr2	107680001	107760000	B.2.1.1.1.2.2.1.1.2	0.183431952662722	.	107680001	107760000	#4848FF	1	0.25
chr2	107760001	108160000	B.2.2.2.2.1.1.2.1	0.0108481262327416	.	107760001	108160000	#0000FF	1	0.125
chr2	108160001	108440000	B.2.2.1.2.2.1.1.2.2	0.0355029585798817	.	108160001	108440000	#0000FF	1	0.125
chr2	108520001	108600000	B.2.2.1.2.2.1.1.2.2	0.0355029585798817	.	108520001	108600000	#0000FF	1	0.125
chr2	108600001	108680000	B.2.1.1.2.1.1.2.2.2.2	0.159763313609467	.	108600001	108680000	#4848FF	1	0.25
chr2	108680001	109040000	B.2.1.2.2.1.1.1.1.1	0.100591715976331	.	108680001	109040000	#4848FF	1	0.25
chr2	109040001	109240000	A.1.2.2.1.2.1.1.1.2	0.858974358974359	.	109040001	109240000	#FF4848	1	0.875
chr2	109240001	109440000	A.2.1.2.1.2.1.1.2.1	0.717948717948718	.	109240001	109440000	#FF9191	1	0.75
chr2	109440001	109560000	A.2.2.2.1.1.2.1.1	0.593688362919132	.	109440001	109560000	#FFDADA	1	0.625
chr2	109560001	109720000	B.1.1.1.1.1.2.2.1.2	0.513806706114398	.	109560001	109720000	#DADAFF	1	0.5
chr2	109720001	110120000	A.1.2.2.1.2.1.2.1.1.2	0.855029585798817	.	109720001	110120000	#FF4848	1	0.875
chr2	110240001	110480000	A.1.2.2.1.2.1.2.1.1.2	0.855029585798817	.	110240001	110480000	#FF4848	1	0.875
chr2	110480001	110520000	A.2.2.2.2.2.2.1.2	0.546351084812623	.	110480001	110520000	#FFDADA	1	0.625
chr2	110840001	110920000	A.2.2.2.2.2.2.1.2	0.546351084812623	.	110840001	110920000	#FFDADA	1	0.625
chr2	110920001	111000000	A.2.2.2.2.2.2.2.2.2	0.54043392504931	.	110920001	111000000	#FFDADA	1	0.625
chr2	111360001	111640000	A.2.2.2.2.2.2.2.2.2	0.54043392504931	.	111360001	111640000	#FFDADA	1	0.625
chr2	111640001	111840000	B.1.1.2.2.2.2.1.1.2.2	0.403353057199211	.	111640001	111840000	#DADAFF	1	0.5
chr2	111840001	112160000	A.2.1.2.2.2.1.2.1.2.1.2	0.671597633136095	.	111840001	112160000	#FF9191	1	0.75
chr2	112160001	112480000	B.1.1.2.2.1.2.2.1	0.416173570019724	.	112160001	112480000	#DADAFF	1	0.5
chr2	112480001	112600000	A.2.2.2.1.1.2.1.2.2	0.590729783037475	.	112480001	112600000	#FFDADA	1	0.625
chr2	112600001	112880000	A.2.1.1.1.1.1.1.2.2.1	0.799802761341223	.	112600001	112880000	#FF9191	1	0.75
chr2	112880001	113040000	A.2.1.2.2.1.1.1.2.2	0.694280078895464	.	112880001	113040000	#FF9191	1	0.75
chr2	113040001	113120000	A.1.2.1.1.1.1.1.1.1	0.92603550295858	.	113040001	113120000	#FF4848	1	0.875
chr2	113160001	113280000	A.1.2.1.1.1.1.1.1.1	0.92603550295858	.	113160001	113280000	#FF4848	1	0.875
chr2	113280001	113360000	A.1.2.1.1.1.1.1.1.2.1	0.925049309664694	.	113280001	113360000	#FF4848	1	0.875
chr2	113360001	113680000	A.1.2.2.1.2.1.2.1.2.2	0.853057199211045	.	113360001	113680000	#FF4848	1	0.875
chr2	113680001	113920000	B.1.2.1.1.1.1.1.1	0.397435897435897	.	113680001	113920000	#9191FF	1	0.375
chr2	113920001	114240000	A.2.2.1.1.1.2.1.1.1	0.645956607495069	.	113920001	114240000	#FFDADA	1	0.625
chr2	114280001	114320000	A.2.2.1.1.1.2.1.1.1	0.645956607495069	.	114280001	114320000	#FFDADA	1	0.625
chr2	114320001	114720000	A.2.1.1.1.1.2.2.1.2.2	0.788954635108481	.	114320001	114720000	#FF9191	1	0.75
chr2	114720001	115040000	B.2.2.1.2.1.2.2	0.0384615384615385	.	114720001	115040000	#0000FF	1	0.125
chr2	115040001	115120000	B.1.2.2.2.1.1.1.2.1	0.2465483234714	.	115040001	115120000	#9191FF	1	0.375
chr2	115120001	115200000	B.1.2.2.2.2.1.2.2.2.2	0.223865877712032	.	115120001	115200000	#9191FF	1	0.375
chr2	115200001	115400000	B.2.1.1.1.1.2.1.2.2.2	0.200197238658777	.	115200001	115400000	#4848FF	1	0.25
chr2	115400001	115560000	B.1.2.1.1.2.1.1.2.2	0.370808678500986	.	115400001	115560000	#9191FF	1	0.375
chr2	115560001	115680000	B.1.2.2.1.1.1.1.1	0.297830374753452	.	115560001	115680000	#9191FF	1	0.375
chr2	115680001	115760000	B.1.2.2.2.2.1.2.1	0.226824457593688	.	115680001	115760000	#9191FF	1	0.375
chr2	115760001	116160000	B.2.2.2.1.2.2.2.1.2	0.014792899408284	.	115760001	116160000	#0000FF	1	0.125
chr2	116160001	116720000	B.2.2.2.2.1.2.1.1.1.1	0.00788954635108481	.	116160001	116720000	#0000FF	1	0.125
chr2	116720001	116880000	B.2.2.1.1.1.1.1.2.1	0.0719921104536489	.	116720001	116880000	#0000FF	1	0.125
chr2	116880001	117000000	B.2.1.2.1.1.1.1	0.130177514792899	.	116880001	117000000	#4848FF	1	0.25
chr2	117000001	117320000	B.2.2.2.1.2.2.2.2	0.0138067061143984	.	117000001	117320000	#0000FF	1	0.125
chr2	117320001	117680000	B.2.2.2.2.1.2.1.1.1.2	0.00690335305719921	.	117320001	117680000	#0000FF	1	0.125
chr2	117680001	117800000	B.2.2.1.2.1.2.1.1	0.0404339250493097	.	117680001	117800000	#0000FF	1	0.125
chr2	117800001	117960000	B.2.2.1.2.1.2.1.2	0.0394477317554241	.	117800001	117960000	#0000FF	1	0.125
chr2	117960001	118240000	B.2.2.2.1.2.2.1.1	0.019723865877712	.	117960001	118240000	#0000FF	1	0.125
chr2	118240001	118560000	B.2.2.1.2.2.2.1.2	0.0315581854043393	.	118240001	118560000	#0000FF	1	0.125
chr2	118560001	119040000	A.2.2.1.1.1.2.2.2.1	0.63905325443787	.	118560001	119040000	#FFDADA	1	0.625
chr2	119040001	119200000	B.2.1.1.1.2.1.2.1.2.2	0.187376725838264	.	119040001	119200000	#4848FF	1	0.25
chr2	119200001	119360000	B.2.1.2.1.1.2.2.2.1.2	0.120315581854043	.	119200001	119360000	#4848FF	1	0.25
chr2	119360001	119680000	B.2.1.1.2.1.2.2.1.2	0.153846153846154	.	119360001	119680000	#4848FF	1	0.25
chr2	119680001	120080000	B.1.2.1.1.2.2.1.1.2	0.36094674556213	.	119680001	120080000	#9191FF	1	0.375
chr2	120080001	120400000	A.2.1.2.1.1.2.1.1.2.2.2	0.724852071005917	.	120080001	120400000	#FF9191	1	0.75
chr2	120400001	120560000	A.1.2.1.2.2.2.2.2.2	0.878698224852071	.	120400001	120560000	#FF4848	1	0.875
chr2	120560001	120880000	A.2.2.1.1.1.1.1.1.1.2	0.656804733727811	.	120560001	120880000	#FFDADA	1	0.625
chr2	120880001	121000000	A.2.1.2.1.2.1.2.2.2.1.2	0.710059171597633	.	120880001	121000000	#FF9191	1	0.75
chr2	121000001	121200000	A.1.2.2.1.2.1.2.1.1.1.2	0.856015779092702	.	121000001	121200000	#FF4848	1	0.875
chr2	121200001	121440000	A.2.1.1.1.1.1.2.1.2.1	0.79585798816568	.	121200001	121440000	#FF9191	1	0.75
chr2	121440001	121600000	A.2.1.2.1.2.2.1.1.2.2	0.705128205128205	.	121440001	121600000	#FF9191	1	0.75
chr2	121600001	121800000	B.1.1.1.1.1.2.1.1.2.1	0.520710059171598	.	121600001	121800000	#DADAFF	1	0.5
chr2	121800001	122040000	B.1.1.1.1.1.2.1.2.2	0.517751479289941	.	121800001	122040000	#DADAFF	1	0.5
chr2	122040001	122520000	A.1.1.1.2.2.1.2	0.982248520710059	.	122040001	122520000	#FF0000	1	1
chr2	122520001	122800000	B.1.2.2.1.2.2.2.1.2.1.1	0.259368836291913	.	122520001	122800000	#9191FF	1	0.375
chr2	122800001	123040000	B.2.1.2.1.2.1.1.1.2	0.117357001972387	.	122800001	123040000	#4848FF	1	0.25
chr2	123040001	123200000	B.1.1.2.1.2.2.2.1.1.2	0.431952662721893	.	123040001	123200000	#DADAFF	1	0.5
chr2	123200001	123280000	B.1.2.2.2.2.2.2.1.2.1.2	0.216962524654832	.	123200001	123280000	#9191FF	1	0.375
chr2	123280001	123480000	B.2.1.2.1.2.2.2.1.2	0.106508875739645	.	123280001	123480000	#4848FF	1	0.25
chr2	123480001	123680000	B.2.2.1.1.1.1.1.2.2.2	0.0700197238658777	.	123480001	123680000	#0000FF	1	0.125
chr2	123680001	123840000	B.2.2.1.1.1.2.2.1.2	0.0542406311637081	.	123680001	123840000	#0000FF	1	0.125
chr2	123840001	123960000	B.2.1.1.1.2.2.1.1.1	0.184418145956607	.	123840001	123960000	#4848FF	1	0.25
chr2	123960001	124200000	B.2.2.1.2.2.2.1.1.2	0.0325443786982249	.	123960001	124200000	#0000FF	1	0.125
chr2	124200001	124360000	B.2.1.2.2.2.2.1.2.1.2.1	0.0798816568047337	.	124200001	124360000	#4848FF	1	0.25
chr2	124360001	124720000	B.2.2.2.2.2.1	0.0029585798816568	.	124360001	124720000	#0000FF	1	0.125
chr2	124720001	125000000	B.2.2.1.2.1.1.2.2	0.0414201183431953	.	124720001	125000000	#0000FF	1	0.125
chr2	125000001	125240000	B.2.1.2.1.2.1.1.2	0.116370808678501	.	125000001	125240000	#4848FF	1	0.25
chr2	125240001	125800000	B.1.2.2.1.2.2.2.2.1.1	0.254437869822485	.	125240001	125800000	#9191FF	1	0.375
chr2	125800001	126160000	B.2.1.2.1.2.1.2.1.2.1	0.11439842209073	.	125800001	126160000	#4848FF	1	0.25
chr2	126160001	126640000	B.2.2.1.2.2.1.1.1	0.0374753451676529	.	126160001	126640000	#0000FF	1	0.125
chr2	126640001	126880000	B.2.1.2.2.1.2.2.2.2.2.2	0.0877712031558185	.	126640001	126880000	#4848FF	1	0.25
chr2	126880001	126960000	B.1.1.2.1.2.1.1.1.2	0.451676528599605	.	126880001	126960000	#DADAFF	1	0.5
chr2	126960001	127080000	B.1.2.1.1.2.2.2.2.2.1	0.348126232741617	.	126960001	127080000	#9191FF	1	0.375
chr2	127080001	127280000	B.1.2.1.1.2.2.2.1.1.1	0.358974358974359	.	127080001	127280000	#9191FF	1	0.375
chr2	127280001	127400000	B.1.2.1.2.1.2.2.2.2.2	0.318540433925049	.	127280001	127400000	#9191FF	1	0.375
chr2	127400001	127480000	B.1.1.2.1.2.1.2.1.1.2.2	0.447731755424063	.	127400001	127480000	#DADAFF	1	0.5
chr2	127480001	127760000	A.2.2.2.2.2.2.2.1.1.1	0.545364891518738	.	127480001	127760000	#FFDADA	1	0.625
chr2	127760001	127920000	A.1.1.2.1.2.1.1.2	0.955621301775148	.	127760001	127920000	#FF0000	1	1
chr2	127920001	128040000	A.1.2.2.1.1.2.2.2.1	0.863905325443787	.	127920001	128040000	#FF4848	1	0.875
chr2	128040001	128200000	A.1.1.2.2.2.2.2	0.927021696252465	.	128040001	128200000	#FF0000	1	1
chr2	128200001	128520000	A.1.1.1.2.1.2.1.1	0.989151873767258	.	128200001	128520000	#FF0000	1	1
chr2	128520001	128640000	A.1.2.2.1.2.1.2.2.1	0.85207100591716	.	128520001	128640000	#FF4848	1	0.875
chr2	128640001	128920000	A.1.2.2.1.2.1.2.1.1.1.1	0.857001972386588	.	128640001	128920000	#FF4848	1	0.875
chr2	128920001	129120000	A.1.2.2.1.2.2.1.1.1.1.2	0.847140039447732	.	128920001	129120000	#FF4848	1	0.875
chr2	129120001	129520000	B.1.1.1.1.1.1.2.2.1.2.2	0.525641025641026	.	129120001	129520000	#DADAFF	1	0.5
chr2	129520001	129680000	B.1.2.2.1.2.1.1.1	0.27810650887574	.	129520001	129680000	#9191FF	1	0.375
chr2	129680001	129880000	B.2.1.2.1.2.2.2.1.1	0.107495069033531	.	129680001	129880000	#4848FF	1	0.25
chr2	129880001	130280000	B.2.1.1.2.1.2.2.2.2.2.2.2	0.148915187376726	.	129880001	130280000	#4848FF	1	0.25
chr2	130280001	130440000	B.1.2.2.1.1.1.2.1.2	0.294871794871795	.	130280001	130440000	#9191FF	1	0.375
chr2	130440001	130800000	A.2.2.1.1.2.2.2.1.2.1.1	0.618343195266272	.	130440001	130800000	#FFDADA	1	0.625
chr2	130880001	130920000	A.2.2.1.1.2.2.2.1.2.1.1	0.618343195266272	.	130880001	130920000	#FFDADA	1	0.625
chr2	130920001	131080000	A.2.1.2.1.2.2.1.1.2.1	0.706114398422091	.	130920001	131080000	#FF9191	1	0.75
chr2	131080001	131160000	A.1.2.1.2.2.1.1.2	0.887573964497041	.	131080001	131160000	#FF4848	1	0.875
chr2	131200001	131240000	A.1.2.2.1.2.1.2.2.2.2.2	0.849112426035503	.	131200001	131240000	#FF4848	1	0.875
chr2	131480001	131960000	A.1.2.2.1.2.1.2.2.2.2.2	0.849112426035503	.	131480001	131960000	#FF4848	1	0.875
chr2	131960001	132000000	B.1.1.2.1.2.2.2.1.2.2	0.429980276134122	.	131960001	132000000	#DADAFF	1	0.5
chr2	132040001	132120000	B.1.1.2.1.2.2.2.1.2.2	0.429980276134122	.	132040001	132120000	#DADAFF	1	0.5
chr2	132120001	132320000	A.2.2.2.2.1.2.1.1.2	0.564102564102564	.	132120001	132320000	#FFDADA	1	0.625
chr2	132320001	132680000	B.1.1.1.2.1.2.2.2.1	0.479289940828402	.	132320001	132680000	#DADAFF	1	0.5
chr2	132680001	132760000	B.1.2.1.2.2.1.1.2.2.1.2	0.312623274161736	.	132680001	132760000	#9191FF	1	0.375
chr2	132800001	132840000	B.1.2.1.2.2.1.1.2.2.1.2	0.312623274161736	.	132800001	132840000	#9191FF	1	0.375
chr2	132840001	133360000	B.1.1.1.1.1.2.2.2.1.2	0.511834319526627	.	132840001	133360000	#DADAFF	1	0.5
chr2	133360001	133520000	A.2.2.1.1.1.1.1.2.2	0.653846153846154	.	133360001	133520000	#FFDADA	1	0.625
chr2	133520001	133880000	B.1.1.1.1.1.1.2.1.2.2.2.2	0.529585798816568	.	133520001	133880000	#DADAFF	1	0.5
chr2	133880001	134160000	A.2.1.2.1.1.2.1.1.1.1	0.729783037475345	.	133880001	134160000	#FF9191	1	0.75
chr2	134160001	134440000	A.1.2.2.1.2.2.2.2.2.1.1.1	0.839250493096647	.	134160001	134440000	#FF4848	1	0.875
chr2	134440001	134640000	A.2.1.2.1.1.2.1.1.2.1	0.726824457593688	.	134440001	134640000	#FF9191	1	0.75
chr2	134640001	134840000	B.1.1.1.1.1.1.1.1.1	0.539447731755424	.	134640001	134840000	#DADAFF	1	0.5
chr2	134840001	135240000	A.1.1.1.2.2.1.1	0.983234714003945	.	134840001	135240000	#FF0000	1	1
chr2	135240001	135520000	B.1.1.2.1.1.2.2.1.2	0.454635108481262	.	135240001	135520000	#DADAFF	1	0.5
chr2	135520001	135720000	A.2.2.2.2.1.1.1.1.1.2.1	0.576923076923077	.	135520001	135720000	#FFDADA	1	0.625
chr2	135720001	136080000	A.2.2.1.1.1.2.1.2.1	0.642011834319527	.	135720001	136080000	#FFDADA	1	0.625
chr2	136080001	136200000	B.1.1.2.1.2.1.2.1.2.1.2	0.445759368836292	.	136080001	136200000	#DADAFF	1	0.5
chr2	136200001	136520000	A.1.2.2.1.2.1.2.2.2.2.1	0.850098619329389	.	136200001	136520000	#FF4848	1	0.875
chr2	136520001	136880000	A.1.2.2.1.2.1.1.2	0.857988165680473	.	136520001	136880000	#FF4848	1	0.875
chr2	136880001	137160000	B.1.1.1.1.1.2.2.2.2.2.2	0.507889546351085	.	136880001	137160000	#DADAFF	1	0.5
chr2	137160001	137680000	B.2.2.2.1.1.2.1.1	0.0236686390532544	.	137160001	137680000	#0000FF	1	0.125
chr2	137680001	138160000	B.2.2.2.2.2.2.1	0.0019723865877712	.	137680001	138160000	#0000FF	1	0.125
chr2	138160001	138400000	B.2.2.2.1.1.2.1.2	0.0226824457593688	.	138160001	138400000	#0000FF	1	0.125
chr2	138400001	138640000	B.2.2.1.2.2.2.1.1.1	0.0335305719921105	.	138400001	138640000	#0000FF	1	0.125
chr2	138640001	138840000	B.1.1.2.2.1.1.2.1	0.422090729783037	.	138640001	138840000	#DADAFF	1	0.5
chr2	138840001	139000000	B.1.2.2.2.2.1.2.2.2.1	0.224852071005917	.	138840001	139000000	#9191FF	1	0.375
chr2	139000001	139200000	B.1.2.2.1.1.1.1.2	0.296844181459566	.	139000001	139200000	#9191FF	1	0.375
chr2	139200001	139360000	A.2.2.1.1.2.1.2.2.2.2.1.2	0.628205128205128	.	139200001	139360000	#FFDADA	1	0.625
chr2	139360001	139600000	B.2.1.1.2.1.1.2.2.2.1.1	0.161735700197239	.	139360001	139600000	#4848FF	1	0.25
chr2	139600001	140080000	B.2.2.2.2.1.2.1.1.2	0.00591715976331361	.	139600001	140080000	#0000FF	1	0.125
chr2	140080001	140400000	B.2.2.2.1.1.1.2.2	0.02465483234714	.	140080001	140400000	#0000FF	1	0.125
chr2	140400001	140600000	B.2.1.2.2.2.2.1.2.1.2.2	0.0788954635108481	.	140400001	140600000	#4848FF	1	0.25
chr2	140600001	140720000	B.1.2.2.2.2.1.2.2.1	0.225838264299803	.	140600001	140720000	#9191FF	1	0.375
chr2	140720001	140800000	B.2.1.1.2.2.1.1.1.1	0.14792899408284	.	140720001	140800000	#4848FF	1	0.25
chr2	140800001	141040000	B.2.1.2.2.2.2.1.1	0.0818540433925049	.	140800001	141040000	#4848FF	1	0.25
chr2	141040001	141160000	B.1.2.1.2.1.2.1.1.1	0.329388560157791	.	141040001	141160000	#9191FF	1	0.375
chr2	141160001	141320000	B.1.2.1.2.1.2.2.2.1.1	0.322485207100592	.	141160001	141320000	#9191FF	1	0.375
chr2	141320001	141440000	B.1.1.2.1.2.2.2.2.2.1	0.427021696252465	.	141320001	141440000	#DADAFF	1	0.5
chr2	141440001	141520000	B.1.2.1.2.2.1.1.2.2.1.1	0.313609467455621	.	141440001	141520000	#9191FF	1	0.375
chr2	141520001	141640000	B.1.1.2.1.2.1.2.2.1.1	0.443786982248521	.	141520001	141640000	#DADAFF	1	0.5
chr2	141640001	142000000	B.1.1.2.2.1.1.2.2	0.421104536489152	.	141640001	142000000	#DADAFF	1	0.5
chr2	142000001	142320000	A.2.2.2.2.1.2.2.1.1	0.562130177514793	.	142000001	142320000	#FFDADA	1	0.625
chr2	142320001	142480000	B.1.1.2.1.2.1.2.1.1.2.1	0.448717948717949	.	142320001	142480000	#DADAFF	1	0.5
chr2	142480001	142640000	B.1.1.1.1.1.2.2.1.1.2	0.514792899408284	.	142480001	142640000	#DADAFF	1	0.5
chr2	142640001	142960000	A.2.2.2.2.1.1.2.2.2.1	0.567061143984221	.	142640001	142960000	#FFDADA	1	0.625
chr2	142960001	143480000	B.2.2.2.1.1.1.2.1	0.0256410256410256	.	142960001	143480000	#0000FF	1	0.125
chr2	143480001	143800000	B.2.1.1.2.2.2.2.1.1.2	0.134122287968442	.	143480001	143800000	#4848FF	1	0.25
chr2	143800001	144160000	B.2.1.2.1.2.1.1.1.1	0.118343195266272	.	143800001	144160000	#4848FF	1	0.25
chr2	144160001	144240000	B.1.1.2.1.2.1.2.1.2.1.1	0.446745562130178	.	144160001	144240000	#DADAFF	1	0.5
chr2	144240001	144440000	A.2.2.1.1.1.2.1.1.2.1.1	0.644970414201183	.	144240001	144440000	#FFDADA	1	0.625
chr2	144440001	144600000	B.1.1.1.1.1.1.1.2.1.2	0.536489151873767	.	144440001	144600000	#DADAFF	1	0.5
chr2	144600001	144960000	A.2.2.2.2.1.1.1.1.2.2	0.57396449704142	.	144600001	144960000	#FFDADA	1	0.625
chr2	144960001	145080000	A.2.1.1.1.2.2.2.2.1	0.759368836291913	.	144960001	145080000	#FF9191	1	0.75
chr2	145080001	145280000	A.1.1.1.1.1.2	0.998027613412229	.	145080001	145280000	#FF0000	1	1
chr2	145280001	145600000	A.2.1.1.1.1.1.1.1.1	0.803747534516765	.	145280001	145600000	#FF9191	1	0.75
chr2	145600001	145920000	A.2.1.1.1.1.1.1.1.2	0.80276134122288	.	145600001	145920000	#FF9191	1	0.75
chr2	145920001	146200000	B.1.1.1.1.1.1.1.2.1.1	0.537475345167653	.	145920001	146200000	#DADAFF	1	0.5
chr2	146200001	146400000	B.1.2.1.2.1.2.2.2.1.2.1	0.321499013806706	.	146200001	146400000	#9191FF	1	0.375
chr2	146400001	146560000	B.1.1.2.1.2.2.1.2.1.1.1	0.437869822485207	.	146400001	146560000	#DADAFF	1	0.5
chr2	146560001	146800000	B.2.1.1.2.2.1.2.1.1	0.143984220907298	.	146560001	146800000	#4848FF	1	0.25
chr2	146800001	147160000	B.2.2.1.2.1.1.1	0.0433925049309665	.	146800001	147160000	#0000FF	1	0.125
chr2	147160001	147440000	B.2.1.2.2.2.2.2.2	0.0759368836291913	.	147160001	147440000	#4848FF	1	0.25
chr2	147440001	147720000	B.2.1.1.2.2.1.2.1.2.2	0.142011834319527	.	147440001	147720000	#4848FF	1	0.25
chr2	147720001	148120000	B.2.1.2.2.1.2.2.1	0.0946745562130177	.	147720001	148120000	#4848FF	1	0.25
chr2	148120001	148200000	B.1.2.1.2.2.1.1.1.1.1	0.317554240631164	.	148120001	148200000	#9191FF	1	0.375
chr2	148200001	148320000	B.1.2.2.2.1.1.1.2.2.2.1	0.243589743589744	.	148200001	148320000	#9191FF	1	0.375
chr2	148320001	148600000	B.2.1.1.2.1.1.2.2.1.1.2	0.16370808678501	.	148320001	148600000	#4848FF	1	0.25
chr2	148600001	148680000	A.2.1.2.1.2.2.2.1.1.1.2	0.702169625246548	.	148600001	148680000	#FF9191	1	0.75
chr2	148680001	148880000	A.2.1.2.1.2.1.1.1.2	0.718934911242604	.	148680001	148880000	#FF9191	1	0.75
chr2	148880001	149080000	A.2.2.2.2.1.2.2.1.2.1.1	0.561143984220907	.	148880001	149080000	#FFDADA	1	0.625
chr2	149080001	149520000	A.2.2.1.1.2.2.1.2.2.2.1	0.621301775147929	.	149080001	149520000	#FFDADA	1	0.625
chr2	149520001	149640000	A.2.1.2.1.2.1.2.1.1	0.715976331360947	.	149520001	149640000	#FF9191	1	0.75
chr2	149640001	149720000	A.1.2.1.2.2.2.2.2.1	0.879684418145957	.	149640001	149720000	#FF4848	1	0.875
chr2	149760001	149880000	A.1.2.1.2.2.2.2.2.1	0.879684418145957	.	149760001	149880000	#FF4848	1	0.875
chr2	149880001	150120000	B.2.1.1.2.1.2.1.1	0.158777120315582	.	149880001	150120000	#4848FF	1	0.25
chr2	150120001	150200000	B.1.1.1.2.1.1.2.2.2	0.48422090729783	.	150120001	150200000	#DADAFF	1	0.5
chr2	150200001	150400000	B.1.2.1.2.1.2.2.2.1.2.2	0.320512820512821	.	150200001	150400000	#9191FF	1	0.375
chr2	150400001	150920000	B.2.1.1.2.1.2.2.1.1.1	0.155818540433925	.	150400001	150920000	#4848FF	1	0.25
chr2	150920001	151040000	B.1.2.1.2.1.2.2.1.2.1	0.324457593688363	.	150920001	151040000	#9191FF	1	0.375
chr2	151040001	151240000	B.1.2.2.2.1.2.1.1.1.2	0.238658777120316	.	151040001	151240000	#9191FF	1	0.375
chr2	151240001	151640000	B.2.1.2.2.1.1.1.1.2	0.0996055226824458	.	151240001	151640000	#4848FF	1	0.25
chr2	151640001	152120000	B.2.2.1.2.2.1.1.2.1	0.0364891518737673	.	151640001	152120000	#0000FF	1	0.125
chr2	152120001	152360000	A.2.1.2.1.2.1.2.1.2.2	0.714003944773176	.	152120001	152360000	#FF9191	1	0.75
chr2	152360001	152560000	B.1.1.2.1.2.2.2.2.2.2.2	0.425049309664694	.	152360001	152560000	#DADAFF	1	0.5
chr2	152560001	152840000	A.2.2.1.1.2.2.1.2.2.2.2	0.620315581854043	.	152560001	152840000	#FFDADA	1	0.625
chr2	152840001	152960000	A.2.1.2.1.2.2.2.1.2.2.1	0.699211045364892	.	152840001	152960000	#FF9191	1	0.75
chr2	152960001	153600000	A.1.1.1.1.1.1.2	0.999013806706114	.	152960001	153600000	#FF0000	1	1
chr2	153600001	153760000	B.1.2.1.2.1.1.2.2.2.1	0.331360946745562	.	153600001	153760000	#9191FF	1	0.375
chr2	153760001	153960000	B.1.2.2.2.2.2.2.1.2.1.1	0.217948717948718	.	153760001	153960000	#9191FF	1	0.375
chr2	153960001	154040000	B.1.2.1.2.2.2.2.2.2	0.298816568047337	.	153960001	154040000	#9191FF	1	0.375
chr2	154040001	154280000	B.2.1.2.2.2.2.1.2.2	0.0779092702169625	.	154040001	154280000	#4848FF	1	0.25
chr2	154280001	154400000	B.1.2.1.2.1.2.1.1.2	0.328402366863905	.	154280001	154400000	#9191FF	1	0.375
chr2	154400001	154640000	B.2.1.1.2.2.1.2.1.2.1	0.142998027613412	.	154400001	154640000	#4848FF	1	0.25
chr2	154640001	154800000	A.2.2.2.2.2.2.2.1.1.2	0.544378698224852	.	154640001	154800000	#FFDADA	1	0.625
chr2	154800001	154960000	B.1.1.2.1.2.2.2.2.2.2.1	0.42603550295858	.	154800001	154960000	#DADAFF	1	0.5
chr2	154960001	155040000	B.1.1.2.1.2.1.1.2	0.45069033530572	.	154960001	155040000	#DADAFF	1	0.5
chr2	155040001	155360000	B.1.2.1.1.2.2.2.2.1.2.2	0.349112426035503	.	155040001	155360000	#9191FF	1	0.375
chr2	155360001	155760000	B.2.2.1.2.2.1.2	0.0345167652859961	.	155360001	155760000	#0000FF	1	0.125
chr2	155760001	155840000	B.1.2.1.2.1.2.2.1.1	0.325443786982249	.	155760001	155840000	#9191FF	1	0.375
chr2	155840001	156200000	B.2.1.2.2.1.2.2.2.2.1	0.0897435897435897	.	155840001	156200000	#4848FF	1	0.25
chr2	156200001	156400000	B.1.2.2.2.1.1.1.1.2.2	0.247534516765286	.	156200001	156400000	#9191FF	1	0.375
chr2	156400001	156520000	B.1.1.2.1.2.1.2.2.2	0.441814595660749	.	156400001	156520000	#DADAFF	1	0.5
chr2	156520001	156880000	B.1.2.1.1.2.1.2.2.1.2.2	0.365877712031558	.	156520001	156880000	#9191FF	1	0.375
chr2	156880001	157080000	B.1.2.2.2.2.1.1.1.2.2	0.230769230769231	.	156880001	157080000	#9191FF	1	0.375
chr2	157080001	157280000	A.2.1.1.1.2.2.2.1.2.2.2	0.760355029585799	.	157080001	157280000	#FF9191	1	0.75
chr2	157280001	157480000	A.2.1.1.1.2.2.1.2	0.766272189349112	.	157280001	157480000	#FF9191	1	0.75
chr2	157480001	157720000	B.1.2.2.2.2.2.2.1.1.1	0.219921104536489	.	157480001	157720000	#9191FF	1	0.375
chr2	157720001	157880000	B.1.2.2.2.2.2.2.2.2.1	0.214003944773176	.	157720001	157880000	#9191FF	1	0.375
chr2	157880001	158120000	B.1.1.2.1.2.1.2.1.1.1	0.449704142011834	.	157880001	158120000	#DADAFF	1	0.5
chr2	158120001	158360000	A.2.1.2.1.1.1.1.2.2	0.731755424063116	.	158120001	158360000	#FF9191	1	0.75
chr2	158360001	158520000	A.2.1.2.1.2.2.2.2	0.69723865877712	.	158360001	158520000	#FF9191	1	0.75
chr2	158520001	158920000	A.2.2.2.2.1.1.1.2.1	0.572978303747535	.	158520001	158920000	#FFDADA	1	0.625
chr2	158920001	159120000	B.1.1.1.2.1.1.2.1.2.1	0.488165680473373	.	158920001	159120000	#DADAFF	1	0.5
chr2	159120001	159280000	B.1.1.1.1.1.1.1.1.2	0.538461538461538	.	159120001	159280000	#DADAFF	1	0.5
chr2	159280001	159440000	A.2.1.1.1.2.2.2.1.2.1.1	0.763313609467456	.	159280001	159440000	#FF9191	1	0.75
chr2	159440001	159640000	A.1.2.1.2.2.2.2.1	0.880670611439842	.	159440001	159640000	#FF4848	1	0.875
chr2	159640001	160160000	A.1.1.2.1.2.1.2.1.2	0.953648915187377	.	159640001	160160000	#FF0000	1	1
chr2	160160001	160440000	A.1.2.2.1.1.2.1.1.2.2	0.869822485207101	.	160160001	160440000	#FF4848	1	0.875
chr2	160440001	160640000	A.1.2.1.2.2.2.1.2	0.881656804733728	.	160440001	160640000	#FF4848	1	0.875
chr2	160640001	160880000	B.1.1.1.2.1.2.2.2.2.2	0.477317554240631	.	160640001	160880000	#DADAFF	1	0.5
chr2	160880001	161040000	B.1.1.1.2.1.2.2.1	0.480276134122288	.	160880001	161040000	#DADAFF	1	0.5
chr2	161040001	161240000	A.2.2.2.2.2.2.2.1.2	0.543392504930966	.	161040001	161240000	#FFDADA	1	0.625
chr2	161240001	161400000	B.1.1.1.1.1.1.2.2.1.1.2	0.527613412228797	.	161240001	161400000	#DADAFF	1	0.5
chr2	161400001	161720000	B.1.2.2.2.2.2.2.1.1.2	0.218934911242604	.	161400001	161720000	#9191FF	1	0.375
chr2	161720001	161920000	B.1.2.1.2.1.2.1.2.1	0.32741617357002	.	161720001	161920000	#9191FF	1	0.375
chr2	161920001	162040000	A.2.2.1.1.2.2.1.1.2.2	0.624260355029586	.	161920001	162040000	#FFDADA	1	0.625
chr2	162040001	162320000	A.2.1.1.1.1.2.2.1.2.1	0.789940828402367	.	162040001	162320000	#FF9191	1	0.75
chr2	162320001	162440000	B.1.1.1.2.2.2.2.1.1.2	0.472386587771203	.	162320001	162440000	#DADAFF	1	0.5
chr2	162440001	162760000	B.2.1.2.2.2.1.1.2.1	0.0857988165680473	.	162440001	162760000	#4848FF	1	0.25
chr2	162760001	163200000	B.1.2.2.2.2.2.2.2.1	0.214990138067061	.	162760001	163200000	#9191FF	1	0.375
chr2	163200001	163520000	B.2.1.1.2.1.1.2.2.2.1.2	0.160749506903353	.	163200001	163520000	#4848FF	1	0.25
chr2	163520001	163960000	B.2.2.2.1.1.1.1.2	0.0266272189349112	.	163520001	163960000	#0000FF	1	0.125
chr2	163960001	164480000	B.2.1.1.2.1.2.2.2.2.1	0.151873767258383	.	163960001	164480000	#4848FF	1	0.25
chr2	164480001	164640000	A.2.1.2.1.2.1.2.2.2.1.1	0.711045364891519	.	164480001	164640000	#FF9191	1	0.75
chr2	164640001	165160000	B.1.2.1.1.2.2.1.2	0.359960552268245	.	164640001	165160000	#9191FF	1	0.375
chr2	165160001	165560000	B.1.2.1.2.1.1.2.2.1.1.2.2.1	0.334319526627219	.	165160001	165560000	#9191FF	1	0.375
chr2	165560001	165840000	B.1.2.1.1.2.2.2.1.2.1	0.356015779092702	.	165560001	165840000	#9191FF	1	0.375
chr2	165840001	166240000	B.1.2.2.2.2.2.1.2.2	0.220907297830375	.	165840001	166240000	#9191FF	1	0.375
chr2	166240001	166840000	A.2.2.1.1.1.2.2.2.2	0.638067061143984	.	166240001	166840000	#FFDADA	1	0.625
chr2	166840001	167160000	B.2.1.1.2.1.1.2.1.1.2.2.2	0.167652859960552	.	166840001	167160000	#4848FF	1	0.25
chr2	167160001	167360000	B.2.1.2.2.2.2.2.1	0.0769230769230769	.	167160001	167360000	#4848FF	1	0.25
chr2	167360001	167600000	B.2.1.2.2.1.2.2.2.2.2.1	0.0887573964497041	.	167360001	167600000	#4848FF	1	0.25
chr2	167600001	167680000	B.2.1.1.2.2.1.1.2.1	0.145956607495069	.	167600001	167680000	#4848FF	1	0.25
chr2	167680001	167760000	B.2.1.1.2.2.1.2.2.2	0.140039447731755	.	167680001	167760000	#4848FF	1	0.25
chr2	167760001	167960000	B.2.1.1.2.2.2.2.2.1	0.132149901380671	.	167760001	167960000	#4848FF	1	0.25
chr2	167960001	168120000	B.1.2.2.2.1.1.1.1.2.1.1	0.249506903353057	.	167960001	168120000	#9191FF	1	0.375
chr2	168120001	168440000	B.2.1.1.2.1.1.2.1.2.1	0.166666666666667	.	168120001	168440000	#4848FF	1	0.25
chr2	168440001	168640000	B.2.1.1.2.1.1.2.1.1.2.1	0.169625246548323	.	168440001	168640000	#4848FF	1	0.25
chr2	168640001	168800000	B.1.2.1.2.2.2.2.1.2.2	0.300788954635108	.	168640001	168800000	#9191FF	1	0.375
chr2	168800001	169000000	A.2.1.2.1.2.1.2.1.2.1	0.714990138067061	.	168800001	169000000	#FF9191	1	0.75
chr2	169000001	169160000	A.1.2.2.1.2.2.2.2.2.2	0.83629191321499	.	169000001	169160000	#FF4848	1	0.875
chr2	169160001	169360000	B.1.1.1.2.2.2.2.1.1.1	0.473372781065089	.	169160001	169360000	#DADAFF	1	0.5
chr2	169360001	169480000	B.1.1.1.2.1.1.1.2	0.490138067061144	.	169360001	169480000	#DADAFF	1	0.5
chr2	169480001	169800000	B.1.1.2.1.2.2.1.1.1.1	0.440828402366864	.	169480001	169800000	#DADAFF	1	0.5
chr2	169800001	170000000	B.1.1.1.1.1.2.2.2.1.1	0.512820512820513	.	169800001	170000000	#DADAFF	1	0.5
chr2	170000001	170120000	A.2.2.1.1.2.1.2.1.1	0.633136094674556	.	170000001	170120000	#FFDADA	1	0.625
chr2	170120001	170200000	A.2.2.1.1.2.1.1.1.1	0.637080867850099	.	170120001	170200000	#FFDADA	1	0.625
chr2	170200001	170400000	A.2.1.2.1.1.2.1.2	0.723865877712032	.	170200001	170400000	#FF9191	1	0.75
chr2	170400001	170600000	A.2.1.1.1.2.1.1.1.1.2	0.784023668639053	.	170400001	170600000	#FF9191	1	0.75
chr2	170600001	170720000	A.2.1.1.1.2.1.2.1.1.1	0.775147928994083	.	170600001	170720000	#FF9191	1	0.75
chr2	170720001	170800000	A.1.2.2.1.2.2.1.2.1	0.843195266272189	.	170720001	170800000	#FF4848	1	0.875
chr2	170800001	170960000	A.2.1.1.1.2.2.1.1.2	0.767258382642998	.	170800001	170960000	#FF9191	1	0.75
chr2	170960001	171440000	B.1.1.1.1.1.1.2.1.2.1	0.532544378698225	.	170960001	171440000	#DADAFF	1	0.5
chr2	171440001	171560000	B.1.1.1.2.1.1.2.2.1.2	0.485207100591716	.	171440001	171560000	#DADAFF	1	0.5
chr2	171560001	171760000	A.2.2.1.1.2.2.2.2.2	0.61439842209073	.	171560001	171760000	#FFDADA	1	0.625
chr2	171760001	172040000	A.1.2.2.1.2.2.2.2.2.1.1.2	0.838264299802761	.	171760001	172040000	#FF4848	1	0.875
chr2	172040001	172200000	B.1.1.1.2.1.2.2.2.2.1	0.478303747534517	.	172040001	172200000	#DADAFF	1	0.5
chr2	172200001	172400000	A.1.2.2.1.2.2.2.2.2.1.2	0.837278106508876	.	172200001	172400000	#FF4848	1	0.875
chr2	172400001	172800000	A.1.2.1.2.2.2.1.1.2.1	0.883629191321499	.	172400001	172800000	#FF4848	1	0.875
chr2	172800001	172880000	A.2.1.2.1.2.2.1.2	0.70414201183432	.	172800001	172880000	#FF9191	1	0.75
chr2	172880001	173000000	A.1.2.2.1.2.2.1.2.2	0.842209072978304	.	172880001	173000000	#FF4848	1	0.875
chr2	173000001	173080000	A.2.2.2.1.2.2.1.2	0.581854043392505	.	173000001	173080000	#FFDADA	1	0.625
chr2	173080001	173320000	A.2.2.1.1.2.2.2.1.2.1.2	0.617357001972387	.	173080001	173320000	#FFDADA	1	0.625
chr2	173320001	173520000	A.2.2.2.2.1.1.1.1.1.1.1	0.578895463510848	.	173320001	173520000	#FFDADA	1	0.625
chr2	173520001	173920000	B.1.1.1.1.1.1.2.2.2	0.52465483234714	.	173520001	173920000	#DADAFF	1	0.5
chr2	173920001	174080000	B.1.1.2.1.1.2.2.1.1	0.455621301775148	.	173920001	174080000	#DADAFF	1	0.5
chr2	174080001	174280000	B.1.2.1.2.1.1.1.1.1	0.346153846153846	.	174080001	174280000	#9191FF	1	0.375
chr2	174280001	174480000	B.1.2.2.2.2.1.1.1.1	0.232741617357002	.	174280001	174480000	#9191FF	1	0.375
chr2	174480001	174720000	B.1.2.1.2.1.1.2.1.2.2.2.2.1.1	0.339250493096647	.	174480001	174720000	#9191FF	1	0.375
chr2	174720001	174880000	A.2.1.1.1.2.1.1.2.2.2.2.1	0.777120315581854	.	174720001	174880000	#FF9191	1	0.75
chr2	174880001	175080000	A.2.1.2.2.2.1.2.1.2.2.2.2	0.668639053254438	.	174880001	175080000	#FF9191	1	0.75
chr2	175080001	175240000	A.2.1.2.1.2.2.2.1.1.1.1	0.703155818540434	.	175080001	175240000	#FF9191	1	0.75
chr2	175240001	175600000	A.1.1.2.1.2.1.1.1.2.2	0.956607495069034	.	175240001	175600000	#FF0000	1	1
chr2	175600001	175760000	A.2.2.2.2.2.1.2.2.2.1.1	0.550295857988166	.	175600001	175760000	#FFDADA	1	0.625
chr2	175760001	176120000	A.2.1.1.1.1.1.1.2.2.2	0.798816568047337	.	175760001	176120000	#FF9191	1	0.75
chr2	176120001	176320000	B.1.2.2.2.2.1.1.2.2.2	0.227810650887574	.	176120001	176320000	#9191FF	1	0.375
chr2	176320001	176440000	B.1.2.1.2.1.1.1.1.2	0.345167652859961	.	176320001	176440000	#9191FF	1	0.375
chr2	176440001	176760000	B.2.1.1.2.1.1.1.1.1	0.175542406311637	.	176440001	176760000	#4848FF	1	0.25
chr2	176760001	176840000	A.2.2.2.1.2.1.2.2	0.583826429980276	.	176760001	176840000	#FFDADA	1	0.625
chr2	176840001	177240000	A.2.2.1.1.2.1.1.1.2	0.636094674556213	.	176840001	177240000	#FFDADA	1	0.625
chr2	177240001	177440000	B.1.1.1.1.1.2.2.2.2.1.2	0.509861932938856	.	177240001	177440000	#DADAFF	1	0.5
chr2	177440001	178000000	B.2.1.2.2.1.1.2	0.0976331360946746	.	177440001	178000000	#4848FF	1	0.25
chr2	178000001	178160000	A.1.2.1.2.2.1.2.1	0.886587771203156	.	178000001	178160000	#FF4848	1	0.875
chr2	178160001	178440000	A.1.2.2.1.2.1.1.1.1	0.859960552268245	.	178160001	178440000	#FF4848	1	0.875
chr2	178440001	178680000	A.2.1.2.1.1.1.1.1	0.733727810650888	.	178440001	178680000	#FF9191	1	0.75
chr2	178680001	179000000	B.1.2.2.2.2.2.1.2.1	0.22189349112426	.	178680001	179000000	#9191FF	1	0.375
chr2	179000001	179120000	A.2.2.2.1.2.2.2.2	0.579881656804734	.	179000001	179120000	#FFDADA	1	0.625
chr2	179120001	179320000	A.2.1.2.1.2.2.2.1.2.2.2	0.698224852071006	.	179120001	179320000	#FF9191	1	0.75
chr2	179320001	179560000	B.1.1.2.1.1.2.1.1.2	0.457593688362919	.	179320001	179560000	#DADAFF	1	0.5
chr2	179560001	179640000	B.1.1.2.1.1.1.2.1.1	0.462524654832347	.	179560001	179640000	#DADAFF	1	0.5
chr2	179640001	179840000	A.2.2.2.2.1.2.2.2.2	0.557199211045365	.	179640001	179840000	#FFDADA	1	0.625
chr2	179840001	179960000	B.1.1.1.2.1.1.1.1.1	0.493096646942801	.	179840001	179960000	#DADAFF	1	0.5
chr2	179960001	180120000	A.2.1.2.1.2.2.1.1.1.1	0.708086785009862	.	179960001	180120000	#FF9191	1	0.75
chr2	180120001	180320000	A.2.2.1.1.2.1.1.2.1	0.635108481262327	.	180120001	180320000	#FFDADA	1	0.625
chr2	180320001	180680000	B.2.1.1.2.1.2.1.2.1	0.157790927021696	.	180320001	180680000	#4848FF	1	0.25
chr2	180680001	180920000	B.1.2.1.2.1.1.2.1.1	0.343195266272189	.	180680001	180920000	#9191FF	1	0.375
chr2	180920001	181040000	B.1.1.2.1.2.2.1.2.1.1.2.1	0.436883629191322	.	180920001	181040000	#DADAFF	1	0.5
chr2	181040001	181400000	B.2.1.2.2.1.2.2.2.1.1.1	0.0936883629191322	.	181040001	181400000	#4848FF	1	0.25
chr2	181400001	181600000	B.1.2.1.2.1.1.2.2.1.1.2.2.2	0.333333333333333	.	181400001	181600000	#9191FF	1	0.375
chr2	181600001	181800000	B.2.1.1.2.1.1.2.1.1.2.2.1	0.168639053254438	.	181600001	181800000	#4848FF	1	0.25
chr2	181800001	181960000	A.2.1.2.1.2.2.2.1.2.1	0.700197238658777	.	181800001	181960000	#FF9191	1	0.75
chr2	181960001	182240000	B.2.1.2.2.1.1.1.2	0.0986193293885602	.	181960001	182240000	#4848FF	1	0.25
chr2	182240001	182600000	B.1.2.2.2.2.2.2.1.2.2	0.215976331360947	.	182240001	182600000	#9191FF	1	0.375
chr2	182600001	182760000	A.2.1.2.1.1.1.2	0.730769230769231	.	182600001	182760000	#FF9191	1	0.75
chr2	182760001	183000000	A.2.1.2.1.2.1.2.2.2.2	0.709072978303747	.	182760001	183000000	#FF9191	1	0.75
chr2	183000001	183600000	A.2.1.2.1.1.2.2.1	0.722879684418146	.	183000001	183600000	#FF9191	1	0.75
chr2	183600001	184000000	A.2.2.1.1.1.2.2.1	0.640039447731755	.	183600001	184000000	#FFDADA	1	0.625
chr2	184000001	184280000	B.1.2.2.2.2.1.1.2.1	0.229783037475345	.	184000001	184280000	#9191FF	1	0.375
chr2	184280001	184400000	B.2.1.1.2.2.2.2.1.2	0.133136094674556	.	184280001	184400000	#4848FF	1	0.25
chr2	184400001	184560000	B.2.1.2.2.1.2.1.2	0.0956607495069034	.	184400001	184560000	#4848FF	1	0.25
chr2	184560001	184760000	B.2.1.2.2.2.1.2.2	0.0828402366863905	.	184560001	184760000	#4848FF	1	0.25
chr2	184760001	184880000	B.1.2.2.2.1.1.2.2	0.240631163708087	.	184760001	184880000	#9191FF	1	0.375
chr2	184880001	185480000	B.2.2.2.1.1.1.1.1	0.0276134122287968	.	184880001	185480000	#0000FF	1	0.125
chr2	185480001	185800000	B.2.2.1.2.2.2.2.2.2	0.0285996055226824	.	185480001	185800000	#0000FF	1	0.125
chr2	185800001	185880000	B.1.2.2.2.1.2.2.1	0.235700197238659	.	185800001	185880000	#9191FF	1	0.375
chr2	185880001	186160000	B.2.2.1.2.1.1.2.1	0.0424063116370809	.	185880001	186160000	#0000FF	1	0.125
chr2	186160001	186280000	B.1.2.1.2.1.1.2.1.2.1	0.342209072978304	.	186160001	186280000	#9191FF	1	0.375
chr2	186280001	186360000	B.1.2.1.2.2.2.2.2.1	0.299802761341223	.	186280001	186360000	#9191FF	1	0.375
chr2	186360001	186440000	B.1.2.1.2.2.1.2.1	0.310650887573964	.	186360001	186440000	#9191FF	1	0.375
chr2	186440001	186880000	B.2.2.1.2.2.2.2.2.1	0.029585798816568	.	186440001	186880000	#0000FF	1	0.125
chr2	186880001	187360000	B.2.1.1.2.1.1.2.1.2.2	0.165680473372781	.	186880001	187360000	#4848FF	1	0.25
chr2	187360001	187600000	A.1.2.2.1.1.2.2.2.2.2	0.86094674556213	.	187360001	187600000	#FF4848	1	0.875
chr2	187600001	187840000	B.1.2.1.2.1.2.1.2.2	0.326429980276134	.	187600001	187840000	#9191FF	1	0.375
chr2	187840001	188040000	B.2.1.1.2.1.2.1.2.2	0.156804733727811	.	187840001	188040000	#4848FF	1	0.25
chr2	188040001	188160000	B.1.2.2.2.1.1.2.1	0.241617357001972	.	188040001	188160000	#9191FF	1	0.375
chr2	188160001	188320000	B.1.2.1.2.1.1.2.2.1.2	0.332347140039448	.	188160001	188320000	#9191FF	1	0.375
chr2	188320001	188680000	B.2.1.1.2.1.2.2.1.1.2	0.154832347140039	.	188320001	188680000	#4848FF	1	0.25
chr2	188680001	188880000	B.1.2.1.2.2.1.2.2.2.2.1	0.307692307692308	.	188680001	188880000	#9191FF	1	0.375
chr2	188880001	189000000	B.1.1.1.2.2.1.2	0.47534516765286	.	188880001	189000000	#DADAFF	1	0.5
chr2	189000001	189160000	B.1.2.1.2.1.1.2.1.2.2.2.1	0.340236686390533	.	189000001	189160000	#9191FF	1	0.375
chr2	189160001	189360000	B.1.2.2.2.2.1.1.1.2.1	0.231755424063116	.	189160001	189360000	#9191FF	1	0.375
chr2	189360001	189560000	B.2.1.1.2.2.1.2.2.1	0.141025641025641	.	189360001	189560000	#4848FF	1	0.25
chr2	189560001	189680000	B.1.2.2.2.1.1.1.1.1	0.250493096646943	.	189560001	189680000	#9191FF	1	0.375
chr2	189680001	189880000	B.2.1.1.2.2.1.1.2.2	0.144970414201183	.	189680001	189880000	#4848FF	1	0.25
chr2	189880001	190000000	B.1.2.1.2.2.2.1	0.305719921104536	.	189880001	190000000	#9191FF	1	0.375
chr2	190000001	190280000	B.2.1.1.2.1.1.2.2.1.1.1	0.164694280078895	.	190000001	190280000	#4848FF	1	0.25
chr2	190280001	190520000	B.1.1.1.1.1.2.2.2.2.1.1	0.510848126232742	.	190280001	190520000	#DADAFF	1	0.5
chr2	190520001	190680000	A.1.2.2.1.2.2.2.1	0.841222879684418	.	190520001	190680000	#FF4848	1	0.875
chr2	190680001	190920000	B.1.1.2.1.2.2.2.1.1.1	0.432938856015779	.	190680001	190920000	#DADAFF	1	0.5
chr2	190920001	191120000	A.2.1.1.1.2.2.2.1.2.2.1	0.761341222879684	.	190920001	191120000	#FF9191	1	0.75
chr2	191120001	191520000	A.1.1.2.1.2.1.1.1.1	0.958579881656805	.	191120001	191520000	#FF0000	1	1
chr2	191520001	191720000	A.2.2.1.1.2.2.2.2.1	0.615384615384615	.	191520001	191720000	#FFDADA	1	0.625
chr2	191720001	191880000	A.2.1.1.1.2.2.1.1.1	0.768244575936884	.	191720001	191880000	#FF9191	1	0.75
chr2	191880001	192320000	B.1.2.2.2.2.1.1.2.2.1	0.22879684418146	.	191880001	192320000	#9191FF	1	0.375
chr2	192320001	192440000	B.1.1.1.2.1.1.2.1.1	0.489151873767258	.	192320001	192440000	#DADAFF	1	0.5
chr2	192440001	192720000	A.2.2.2.2.2.2.2.2.1.1	0.542406311637081	.	192440001	192720000	#FFDADA	1	0.625
chr2	192720001	193160000	A.1.2.2.1.2.2.2.2.1	0.840236686390533	.	192720001	193160000	#FF4848	1	0.875
chr2	193160001	193360000	B.1.2.1.2.1.1.2.1.2.2.2.2.2	0.337278106508876	.	193160001	193360000	#9191FF	1	0.375
chr2	193360001	193800000	B.2.1.2.2.1.2.2.2.1.2.2	0.0907297830374754	.	193360001	193800000	#4848FF	1	0.25
chr2	193800001	194000000	B.2.1.2.2.1.2.1.1	0.0966469428007889	.	193800001	194000000	#4848FF	1	0.25
chr2	194000001	194160000	B.1.2.2.2.1.2.2.2.1	0.234714003944773	.	194000001	194160000	#9191FF	1	0.375
chr2	194160001	194280000	B.1.2.2.2.1.1.1.1.2.1.2	0.248520710059172	.	194160001	194280000	#9191FF	1	0.375
chr2	194280001	194840000	B.2.2.2.1.1.2.2	0.0216962524654832	.	194280001	194840000	#0000FF	1	0.125
chr2	194840001	194920000	B.1.2.2.2.1.2.1.2	0.236686390532544	.	194840001	194920000	#9191FF	1	0.375
chr2	194920001	195040000	B.1.2.2.2.1.1.1.2.2.2.2	0.242603550295858	.	194920001	195040000	#9191FF	1	0.375
chr2	195040001	195240000	B.2.1.1.2.2.2.2.2.2	0.131163708086785	.	195040001	195240000	#4848FF	1	0.25
chr2	195240001	195360000	B.1.2.1.2.2.1.1.1.1.2	0.316568047337278	.	195240001	195360000	#9191FF	1	0.375
chr2	195360001	195760000	B.2.1.2.2.1.2.2.2.1.1.2	0.0927021696252465	.	195360001	195760000	#4848FF	1	0.25
chr2	195760001	196160000	B.2.2.1.2.2.2.2.1	0.0305719921104536	.	195760001	196160000	#0000FF	1	0.125
chr2	196160001	196440000	B.1.1.2.1.2.2.1.1.2	0.438856015779093	.	196160001	196440000	#DADAFF	1	0.5
chr2	196440001	196600000	A.2.2.2.2.1.2.1.2	0.563116370808678	.	196440001	196600000	#FFDADA	1	0.625
chr2	196600001	196720000	B.1.2.2.2.1.1.1.2.2.1.2	0.244575936883629	.	196600001	196720000	#9191FF	1	0.375
chr2	196720001	196920000	B.1.1.2.1.2.1.2.2.1.2	0.442800788954635	.	196720001	196920000	#DADAFF	1	0.5
chr2	196920001	197120000	A.2.2.2.2.1.2.2.1.2.1.2	0.560157790927022	.	196920001	197120000	#FFDADA	1	0.625
chr2	197120001	197640000	A.2.1.1.1.2.2.2.1.1.1	0.765285996055227	.	197120001	197640000	#FF9191	1	0.75
chr2	197640001	197800000	A.2.1.1.1.2.1.2.2.2.2	0.769230769230769	.	197640001	197800000	#FF9191	1	0.75
chr2	197800001	198280000	A.1.1.2.1.2.1.2.1.1	0.954635108481262	.	197800001	198280000	#FF0000	1	1
chr2	198280001	198520000	A.1.1.2.2.2.2.1	0.928007889546351	.	198280001	198520000	#FF0000	1	1
chr2	198520001	198640000	A.2.1.2.1.2.1.2.2.1.2	0.712031558185404	.	198520001	198640000	#FF9191	1	0.75
chr2	198640001	198800000	A.1.2.2.1.2.2.1.1.2.1	0.845167652859961	.	198640001	198800000	#FF4848	1	0.875
chr2	198800001	199240000	A.2.1.1.1.2.2.2.1.1.2	0.764299802761341	.	198800001	199240000	#FF9191	1	0.75
chr2	199240001	199400000	B.1.2.1.2.1.1.2.1.2.2.1	0.341222879684418	.	199240001	199400000	#9191FF	1	0.375
chr2	199400001	199560000	B.1.2.1.2.2.1.2.2.2.2.2	0.306706114398422	.	199400001	199560000	#9191FF	1	0.375
chr2	199560001	199840000	B.2.1.1.2.1.1.1.2.2.2	0.171597633136095	.	199560001	199840000	#4848FF	1	0.25
chr2	199840001	199960000	B.1.1.2.1.1.1.2.2.1	0.460552268244576	.	199840001	199960000	#DADAFF	1	0.5
chr2	199960001	200120000	B.1.2.1.2.2.2.2.1.1.1	0.304733727810651	.	199960001	200120000	#9191FF	1	0.375
chr2	200120001	200240000	B.1.2.1.2.1.1.2.1.2.2.2.2.1.2	0.338264299802761	.	200120001	200240000	#9191FF	1	0.375
chr2	200240001	200480000	A.2.2.2.2.1.2.2.2.1	0.55818540433925	.	200240001	200480000	#FFDADA	1	0.625
chr2	200480001	200880000	A.1.2.2.1.1.2.1.2.2.2	0.865877712031558	.	200480001	200880000	#FF4848	1	0.875
chr2	200880001	201080000	B.1.1.1.1.1.1.2.1.1.2	0.53353057199211	.	200880001	201080000	#DADAFF	1	0.5
chr2	201080001	201520000	A.1.2.1.2.2.2.1.1.1	0.884615384615385	.	201080001	201520000	#FF4848	1	0.875
chr2	201520001	201720000	A.1.2.2.1.1.2.1.1.2.1	0.870808678500986	.	201520001	201720000	#FF4848	1	0.875
chr2	201720001	202120000	A.1.1.2.1.2.1.2.2	0.952662721893491	.	201720001	202120000	#FF0000	1	1
chr2	202120001	202360000	A.2.1.1.1.2.1.1.2.1.2	0.781065088757396	.	202120001	202360000	#FF9191	1	0.75
chr2	202360001	202680000	A.2.1.1.1.2.1.1.2.2.2.1	0.77810650887574	.	202360001	202680000	#FF9191	1	0.75
chr2	202680001	203080000	A.2.2.1.1.2.2.2.1.2.2	0.616370808678501	.	202680001	203080000	#FFDADA	1	0.625
chr2	203080001	203320000	A.2.1.1.1.2.1.2.2.2.1	0.770216962524655	.	203080001	203320000	#FF9191	1	0.75
chr2	203320001	203560000	A.2.1.1.1.1.1.2.2	0.793885601577909	.	203320001	203560000	#FF9191	1	0.75
chr2	203560001	203720000	A.2.2.2.1.1.2.1.2.1.1	0.592702169625247	.	203560001	203720000	#FFDADA	1	0.625
chr2	203720001	203920000	A.1.2.2.1.1.2.2.1	0.864891518737673	.	203720001	203920000	#FF4848	1	0.875
chr2	203920001	204080000	B.1.1.1.1.1.2.1.1.1.1	0.523668639053254	.	203920001	204080000	#DADAFF	1	0.5
chr2	204080001	204520000	A.2.1.1.1.2.1.1.2.2.1.2	0.779092702169625	.	204080001	204520000	#FF9191	1	0.75
chr2	204520001	204600000	A.2.2.2.1.2.1.1.2	0.586785009861933	.	204520001	204600000	#FFDADA	1	0.625
chr2	204600001	204800000	A.2.2.1.1.2.2.1.1.1	0.626232741617357	.	204600001	204800000	#FFDADA	1	0.625
chr2	204800001	205320000	B.1.1.1.1.1.2.2.2.2.2.1	0.50887573964497	.	204800001	205320000	#DADAFF	1	0.5
chr2	205320001	205520000	A.2.2.2.2.1.1.2.1.1	0.570019723865878	.	205320001	205520000	#FFDADA	1	0.625
chr2	205520001	205640000	B.1.1.1.2.1.1.1.1.2.1	0.492110453648915	.	205520001	205640000	#DADAFF	1	0.5
chr2	205640001	205960000	B.1.1.1.1.1.2.2.1.1.1.1	0.516765285996055	.	205640001	205960000	#DADAFF	1	0.5
chr2	205960001	206240000	B.1.1.2.1.2.2.1.2.2	0.433925049309665	.	205960001	206240000	#DADAFF	1	0.5
chr2	206240001	206680000	B.1.1.2.1.1.2.1.1.1	0.458579881656805	.	206240001	206680000	#DADAFF	1	0.5
chr2	206680001	207040000	A.2.1.1.1.2.2.2.2.2.2	0.757396449704142	.	206680001	207040000	#FF9191	1	0.75
chr2	207040001	207200000	A.2.2.2.1.1.2.1.2.1.2	0.591715976331361	.	207040001	207200000	#FFDADA	1	0.625
chr2	207200001	207560000	B.1.2.1.1.2.1.2.2.1.2.1.2	0.366863905325444	.	207200001	207560000	#9191FF	1	0.375
chr2	207560001	207840000	A.2.2.2.1.1.2.2.1	0.58974358974359	.	207560001	207840000	#FFDADA	1	0.625
chr2	207840001	208080000	A.1.1.2.1.2.1.1.1.2.1	0.957593688362919	.	207840001	208080000	#FF0000	1	1
chr2	208080001	208320000	A.2.1.2.1.1.2.2.2.1	0.72189349112426	.	208080001	208320000	#FF9191	1	0.75
chr2	208320001	208600000	A.1.2.2.1.1.2.1.1.1.1	0.872781065088757	.	208320001	208600000	#FF4848	1	0.875
chr2	208600001	208760000	A.1.2.1.2.2.1.2.2	0.88560157790927	.	208600001	208760000	#FF4848	1	0.875
chr2	208760001	208920000	A.2.1.1.1.2.1.1.2.1.1	0.782051282051282	.	208760001	208920000	#FF9191	1	0.75
chr2	208920001	209240000	A.2.1.1.1.2.2.2.1.2.1.2	0.76232741617357	.	208920001	209240000	#FF9191	1	0.75
chr2	209240001	209600000	B.2.1.2.2.2.1.1.2.2	0.0848126232741617	.	209240001	209600000	#4848FF	1	0.25
chr2	209600001	209720000	B.1.2.1.2.2.2.2.1.2.1	0.301775147928994	.	209600001	209720000	#9191FF	1	0.375
chr2	209720001	209880000	B.2.1.1.2.2.2.1.2.2.2	0.136094674556213	.	209720001	209880000	#4848FF	1	0.25
chr2	209880001	210040000	B.2.1.1.2.2.2.1.1	0.13905325443787	.	209880001	210040000	#4848FF	1	0.25
chr2	210040001	210160000	B.2.1.1.2.2.2.2.1.1.1	0.135108481262327	.	210040001	210160000	#4848FF	1	0.25
chr2	210160001	210560000	B.2.1.1.2.1.2.2.2.1	0.152859960552268	.	210160001	210560000	#4848FF	1	0.25
chr2	210560001	210760000	B.1.1.2.1.1.2.2.2	0.453648915187377	.	210560001	210760000	#DADAFF	1	0.5
chr2	210760001	211080000	A.1.2.2.1.1.2.1.1.1.2	0.871794871794872	.	210760001	211080000	#FF4848	1	0.875
chr2	211080001	211240000	B.1.1.2.1.2.1.2.1.2.2	0.444773175542406	.	211080001	211240000	#DADAFF	1	0.5
chr2	211240001	211400000	A.2.1.2.1.2.1.1.1.1	0.719921104536489	.	211240001	211400000	#FF9191	1	0.75
chr2	211400001	211600000	A.2.2.2.2.1.2.1.1.1	0.56508875739645	.	211400001	211600000	#FFDADA	1	0.625
chr2	211600001	211680000	B.1.1.2.1.2.2.2.2.1.2	0.428007889546351	.	211600001	211680000	#DADAFF	1	0.5
chr2	211680001	211760000	B.1.1.1.2.2.1.1	0.476331360946746	.	211680001	211760000	#DADAFF	1	0.5
chr2	211760001	212080000	B.1.1.2.1.2.2.2.2.1.1	0.428994082840237	.	211760001	212080000	#DADAFF	1	0.5
chr2	212080001	212200000	B.1.2.1.2.2.1.1.1.2	0.315581854043393	.	212080001	212200000	#9191FF	1	0.375
chr2	212200001	212360000	B.1.1.1.2.2.2.2.2.2	0.468441814595661	.	212200001	212360000	#DADAFF	1	0.5
chr2	212360001	212760000	B.1.1.2.1.1.1.2.1.2	0.461538461538462	.	212360001	212760000	#DADAFF	1	0.5
chr2	212760001	212920000	B.1.1.2.1.1.1.1.2.1	0.46646942800789	.	212760001	212920000	#DADAFF	1	0.5
chr2	212920001	213080000	B.1.1.2.1.2.1.1.1.1	0.452662721893491	.	212920001	213080000	#DADAFF	1	0.5
chr2	213080001	213240000	A.2.2.1.1.2.1.2.2.2.2.2	0.627218934911243	.	213080001	213240000	#FFDADA	1	0.625
chr2	213240001	213480000	A.2.1.2.1.2.1.2.2.1.1	0.71301775147929	.	213240001	213480000	#FF9191	1	0.75
chr2	213480001	213760000	B.1.2.1.2.2.1.2.2.2.1	0.308678500986193	.	213480001	213760000	#9191FF	1	0.375
chr2	213760001	213920000	B.1.1.1.2.1.1.2.2.1.1	0.486193293885602	.	213760001	213920000	#DADAFF	1	0.5
chr2	213920001	214080000	A.2.2.1.1.2.2.1.2.2.1	0.622287968441815	.	213920001	214080000	#FFDADA	1	0.625
chr2	214080001	214280000	B.1.1.2.1.2.2.1.1.1.2	0.439842209072978	.	214080001	214280000	#DADAFF	1	0.5
chr2	214280001	214400000	B.1.2.2.2.1.2.2.2.2	0.233727810650888	.	214280001	214400000	#9191FF	1	0.375
chr2	214400001	214480000	B.1.2.1.2.2.1.1.2.1	0.314595660749507	.	214400001	214480000	#9191FF	1	0.375
chr2	214480001	214600000	B.1.2.1.2.2.1.2.2.1	0.309664694280079	.	214480001	214600000	#9191FF	1	0.375
chr2	214600001	214760000	B.1.2.1.2.2.2.2.1.1.2.1	0.303747534516765	.	214600001	214760000	#9191FF	1	0.375
chr2	214760001	215080000	B.1.2.1.2.1.1.2.2.2.2	0.330374753451677	.	214760001	215080000	#9191FF	1	0.375
chr2	215080001	215240000	A.2.2.1.1.2.1.1.2.2	0.634122287968442	.	215080001	215240000	#FFDADA	1	0.625
chr2	215240001	215520000	B.1.1.1.2.2.2.2.2.1.1	0.470414201183432	.	215240001	215520000	#DADAFF	1	0.5
chr2	215520001	215680000	B.1.1.1.2.1.1.2.1.2.2	0.487179487179487	.	215520001	215680000	#DADAFF	1	0.5
chr2	215680001	216120000	B.1.2.1.2.1.1.2.2.1.1.1	0.33629191321499	.	215680001	216120000	#9191FF	1	0.375
chr2	216120001	216280000	A.2.1.1.1.2.1.2.1.1.2	0.774161735700197	.	216120001	216280000	#FF9191	1	0.75
chr2	216280001	216480000	B.1.1.1.1.1.1.2.2.1.1.1	0.528599605522682	.	216280001	216480000	#DADAFF	1	0.5
chr2	216480001	216600000	B.1.1.1.2.1.1.1.1.2.2	0.49112426035503	.	216480001	216600000	#DADAFF	1	0.5
chr2	216600001	216920000	A.2.2.2.1.1.1.2	0.594674556213018	.	216600001	216920000	#FFDADA	1	0.625
chr2	216920001	217080000	A.1.2.2.1.1.2.1.2.1.1	0.868836291913215	.	216920001	217080000	#FF4848	1	0.875
chr2	217080001	217280000	A.2.2.2.2.1.1.1.1.2.1	0.574950690335306	.	217080001	217280000	#FFDADA	1	0.625
chr2	217280001	217360000	A.2.2.1.1.2.1.2.1.2	0.632149901380671	.	217280001	217360000	#FFDADA	1	0.625
chr2	217360001	217440000	A.2.1.1.1.2.1.2.2.1.2	0.77120315581854	.	217360001	217440000	#FF9191	1	0.75
chr2	217440001	217640000	A.2.2.1.1.2.2.2.1.1	0.619329388560158	.	217440001	217640000	#FFDADA	1	0.625
chr2	217640001	217800000	B.1.1.1.2.2.2.1	0.474358974358974	.	217640001	217800000	#DADAFF	1	0.5
chr2	217800001	218080000	A.2.2.2.2.2.1.2.2.1.1.1	0.553254437869823	.	217800001	218080000	#FFDADA	1	0.625
chr2	218080001	218240000	B.1.1.1.1.1.2.1.2.1	0.518737672583826	.	218080001	218240000	#DADAFF	1	0.5
chr2	218240001	218360000	A.2.2.2.1.2.1.2.1.2	0.584812623274162	.	218240001	218360000	#FFDADA	1	0.625
chr2	218360001	218640000	A.2.2.2.2.1.1.1.1.1.2.2	0.575936883629191	.	218360001	218640000	#FFDADA	1	0.625
chr2	218640001	218960000	A.1.2.1.2.2.2.1.1.2.2	0.882642998027613	.	218640001	218960000	#FF4848	1	0.875
chr2	218960001	219080000	A.2.2.2.1.1.1.1	0.595660749506903	.	218960001	219080000	#FFDADA	1	0.625
chr2	219080001	219280000	A.1.1.2.1.2.2.1.1.2	0.95069033530572	.	219080001	219280000	#FF0000	1	1
chr2	219280001	219480000	A.1.2.1.2.2.1.1.1	0.888560157790927	.	219280001	219480000	#FF4848	1	0.875
chr2	219480001	219800000	A.1.1.2.1.2.2.1.1.1	0.951676528599605	.	219480001	219800000	#FF0000	1	1
chr2	219800001	220240000	A.1.1.2.2.2.1	0.928994082840237	.	219800001	220240000	#FF0000	1	1
chr2	220240001	220520000	A.1.2.2.1.1.2.2.2.2.1.1	0.862919132149901	.	220240001	220520000	#FF4848	1	0.875
chr2	220520001	220800000	B.1.2.2.2.1.2.1.1.1.1	0.239644970414201	.	220520001	220800000	#9191FF	1	0.375
chr2	220800001	221040000	B.2.1.2.2.2.1.2.1	0.0838264299802761	.	220800001	221040000	#4848FF	1	0.25
chr2	221040001	221240000	B.2.1.1.2.2.2.1.2.2.1	0.137080867850099	.	221040001	221240000	#4848FF	1	0.25
chr2	221240001	221360000	B.1.2.1.2.1.2.2.2.2.1	0.319526627218935	.	221240001	221360000	#9191FF	1	0.375
chr2	221360001	221440000	B.1.2.1.2.2.2.2.1.1.2.2	0.30276134122288	.	221360001	221440000	#9191FF	1	0.375
chr2	221440001	221760000	B.2.1.2.2.2.2.1.2.1.1	0.0808678500986193	.	221440001	221760000	#4848FF	1	0.25
chr2	221760001	222080000	B.2.1.2.2.2.1.1.1	0.0867850098619329	.	221760001	222080000	#4848FF	1	0.25
chr2	222080001	222480000	B.2.1.1.2.1.1.1.2.2.1	0.17258382642998	.	222080001	222480000	#4848FF	1	0.25
chr2	222480001	222560000	B.2.1.1.2.1.1.2.1.1.1	0.170611439842209	.	222480001	222560000	#4848FF	1	0.25
chr2	222560001	222880000	B.2.1.1.2.1.1.1.2.1	0.173570019723866	.	222560001	222880000	#4848FF	1	0.25
chr2	222880001	223080000	B.2.1.1.2.2.2.1.2.1	0.138067061143984	.	222880001	223080000	#4848FF	1	0.25
chr2	223080001	223280000	B.1.2.1.2.1.1.2.2.1.1.2.1	0.335305719921105	.	223080001	223280000	#9191FF	1	0.375
chr2	223280001	223480000	B.1.1.2.1.1.1.1.2.2.2.1	0.464497041420118	.	223280001	223480000	#DADAFF	1	0.5
chr2	223480001	223920000	A.2.1.1.1.2.1.1.2.2.1.1	0.780078895463511	.	223480001	223920000	#FF9191	1	0.75
chr2	223920001	224120000	B.1.1.2.1.2.2.1.2.1.1.2.2	0.435897435897436	.	223920001	224120000	#DADAFF	1	0.5
chr2	224120001	224480000	B.2.1.1.2.1.1.2.2.1.2	0.162721893491124	.	224120001	224480000	#4848FF	1	0.25
chr2	224480001	224720000	B.1.1.2.1.1.2.1.2	0.456607495069034	.	224480001	224720000	#DADAFF	1	0.5
chr2	224720001	224920000	A.1.2.2.1.1.2.2.2.2.1.2	0.861932938856016	.	224720001	224920000	#FF4848	1	0.875
chr2	224920001	225120000	A.2.2.1.1.2.2.1.1.2.1	0.625246548323471	.	224920001	225120000	#FFDADA	1	0.625
chr2	225120001	225560000	A.2.1.1.1.2.2.2.2.2.1	0.758382642998028	.	225120001	225560000	#FF9191	1	0.75
chr2	225560001	226040000	A.1.2.2.1.2.2.1.1.1.2	0.846153846153846	.	225560001	226040000	#FF4848	1	0.875
chr2	226040001	226120000	B.1.1.2.1.1.1.1.2.2.1	0.465483234714004	.	226040001	226120000	#DADAFF	1	0.5
chr2	226120001	226240000	B.1.1.1.2.2.2.2.2.1.2	0.469428007889546	.	226120001	226240000	#DADAFF	1	0.5
chr2	226240001	226480000	B.1.2.2.2.1.2.1.1.2	0.23767258382643	.	226240001	226480000	#9191FF	1	0.375
chr2	226480001	226720000	B.1.2.1.2.1.1.1.2	0.344181459566075	.	226480001	226720000	#9191FF	1	0.375
chr2	226720001	226800000	B.1.1.2.1.1.1.1.1	0.467455621301775	.	226720001	226800000	#DADAFF	1	0.5
chr2	226800001	227280000	B.1.2.1.1.2.1.2.2.1.2.1.1	0.367850098619329	.	226800001	227280000	#9191FF	1	0.375
chr2	227280001	227480000	B.1.2.2.2.2.2.1.1	0.222879684418146	.	227280001	227480000	#9191FF	1	0.375
chr2	227480001	227640000	B.1.1.2.1.2.2.1.2.1.2	0.43491124260355	.	227480001	227640000	#DADAFF	1	0.5
chr2	227640001	228000000	A.2.1.2.1.1.1.1.2.1	0.732741617357002	.	227640001	228000000	#FF9191	1	0.75
chr2	228000001	228160000	A.2.2.2.2.2.2.2.2.1.2	0.541420118343195	.	228000001	228160000	#FFDADA	1	0.625
chr2	228160001	228440000	A.1.2.2.1.1.2.1.2.1.2	0.867850098619329	.	228160001	228440000	#FF4848	1	0.875
chr2	228440001	228520000	B.1.1.1.2.2.2.2.1.2	0.471400394477318	.	228440001	228520000	#DADAFF	1	0.5
chr2	228520001	228720000	A.2.2.2.1.2.2.2.1	0.580867850098619	.	228520001	228720000	#FFDADA	1	0.625
chr2	228720001	228960000	B.1.2.2.2.2.2.2.2.2.2	0.21301775147929	.	228720001	228960000	#9191FF	1	0.375
chr2	228960001	229080000	B.1.2.1.2.2.1.1.2.2.2	0.31163708086785	.	228960001	229080000	#9191FF	1	0.375
chr2	229080001	229280000	B.2.1.1.2.1.2.2.2.2.2.1	0.150887573964497	.	229080001	229280000	#4848FF	1	0.25
chr2	229280001	229400000	B.2.1.1.2.1.1.1.1.2	0.174556213017751	.	229280001	229400000	#4848FF	1	0.25
chr2	229400001	229560000	B.1.2.2.2.1.1.1.2.2.1.1	0.245562130177515	.	229400001	229560000	#9191FF	1	0.375
chr2	229560001	229800000	B.2.1.1.2.2.1.1.1.2	0.146942800788955	.	229560001	229800000	#4848FF	1	0.25
chr2	229800001	230160000	B.2.1.2.2.1.2.2.2.1.2.1	0.0917159763313609	.	229800001	230160000	#4848FF	1	0.25
chr2	230160001	230320000	A.2.2.1.1.2.1.2.2.2.1	0.630177514792899	.	230160001	230320000	#FFDADA	1	0.625
chr2	230320001	230440000	A.2.2.1.1.2.1.2.2.2.2.1.1	0.629191321499014	.	230320001	230440000	#FFDADA	1	0.625
chr2	230440001	230600000	A.2.1.1.1.2.1.2.2.1.1	0.772189349112426	.	230440001	230600000	#FF9191	1	0.75
chr2	230600001	230720000	A.1.2.2.1.1.1.2.2	0.873767258382643	.	230600001	230720000	#FF4848	1	0.875
chr2	230720001	230880000	A.2.1.2.1.2.2.1.1.1.2	0.707100591715976	.	230720001	230880000	#FF9191	1	0.75
chr2	230880001	231040000	B.1.1.1.1.1.2.1.1.2.2	0.519723865877712	.	230880001	231040000	#DADAFF	1	0.5
chr2	231040001	231320000	A.2.2.2.2.2.1.2.2.2.2	0.548323471400395	.	231040001	231320000	#FFDADA	1	0.625
chr2	231320001	231480000	B.1.1.2.1.1.1.2.2.2	0.45956607495069	.	231320001	231480000	#DADAFF	1	0.5
chr2	231480001	231880000	A.2.1.1.1.2.1.1.2.2.2.2.2	0.776134122287968	.	231480001	231880000	#FF9191	1	0.75
chr2	231880001	232160000	A.1.2.1.2.1.1.1.1	0.896449704142012	.	231880001	232160000	#FF4848	1	0.875
chr2	232160001	232360000	A.1.2.1.2.1.1.1.2	0.895463510848126	.	232160001	232360000	#FF4848	1	0.875
chr2	232360001	232480000	A.1.2.2.1.1.1.1.2.1	0.8767258382643	.	232360001	232480000	#FF4848	1	0.875
chr2	232480001	232640000	A.1.2.2.1.1.1.1.1	0.877712031558185	.	232480001	232640000	#FF4848	1	0.875
chr2	232640001	232800000	A.2.1.1.2.1.1.2.2	0.754437869822485	.	232640001	232800000	#FF9191	1	0.75
chr2	232800001	232920000	A.2.1.1.1.2.1.2.1.2	0.773175542406312	.	232800001	232920000	#FF9191	1	0.75
chr2	232920001	233280000	A.2.1.1.1.2.1.1.1.2	0.783037475345168	.	232920001	233280000	#FF9191	1	0.75
chr2	233280001	233600000	A.1.2.1.2.1.2.1.2	0.891518737672584	.	233280001	233600000	#FF4848	1	0.875
chr2	233600001	233880000	A.1.2.1.2.1.2.1.1	0.892504930966469	.	233600001	233880000	#FF4848	1	0.875
chr2	233880001	234000000	A.2.1.2.1.2.2.2.1.1.2	0.701183431952663	.	233880001	234000000	#FF9191	1	0.75
chr2	234080001	234160000	A.2.1.2.1.2.2.2.1.1.2	0.701183431952663	.	234080001	234160000	#FF9191	1	0.75
chr2	234160001	234600000	A.1.2.2.1.2.2.1.1.1.1.1	0.848126232741617	.	234160001	234600000	#FF4848	1	0.875
chr2	234600001	234800000	A.2.2.2.1.2.2.1.1	0.582840236686391	.	234600001	234800000	#FFDADA	1	0.625
chr2	234800001	234880000	B.1.1.2.1.1.1.1.2.2.2.2	0.463510848126233	.	234800001	234880000	#DADAFF	1	0.5
chr2	234880001	234960000	A.2.2.2.1.2.1.1.1	0.587771203155819	.	234880001	234960000	#FFDADA	1	0.625
chr2	234960001	235240000	B.1.2.1.1.2.1.2.1	0.369822485207101	.	234960001	235240000	#9191FF	1	0.375
chr2	235240001	235400000	B.1.1.1.2.1.2.1.2	0.481262327416174	.	235240001	235400000	#DADAFF	1	0.5
chr2	235400001	235600000	A.2.2.1.1.2.1.2.2.1	0.631163708086785	.	235400001	235600000	#FFDADA	1	0.625
chr2	235600001	235760000	A.2.1.1.2.1.2.1.2.1.2	0.750493096646943	.	235600001	235760000	#FF9191	1	0.75
chr2	235760001	236120000	A.1.2.2.1.1.2.1.2.2.1	0.866863905325444	.	235760001	236120000	#FF4848	1	0.875
chr2	236120001	236480000	A.1.2.1.2.1.1.2.2	0.893491124260355	.	236120001	236480000	#FF4848	1	0.875
chr2	236480001	236600000	A.1.2.1.2.1.2.2.1	0.890532544378698	.	236480001	236600000	#FF4848	1	0.875
chr2	236600001	236680000	A.2.1.1.2.1.2.1.1	0.7534516765286	.	236600001	236680000	#FF9191	1	0.75
chr2	236680001	236880000	A.2.1.1.2.1.2.1.2.2	0.749506903353057	.	236680001	236880000	#FF9191	1	0.75
chr2	236880001	237080000	A.2.1.1.2.1.1.1	0.756410256410256	.	236880001	237080000	#FF9191	1	0.75
chr2	237080001	237160000	A.2.2.2.1.2.1.2.1.1	0.585798816568047	.	237080001	237160000	#FFDADA	1	0.625
chr2	237160001	237680000	B.1.1.1.1.1.1.2.1.2.2.1	0.531558185404339	.	237160001	237680000	#DADAFF	1	0.5
chr2	237680001	238080000	A.2.2.2.2.2.1.2.2.1.1.2	0.552268244575937	.	237680001	238080000	#FFDADA	1	0.625
chr2	238080001	238560000	B.1.1.1.1.1.1.2.1.1.1	0.534516765285996	.	238080001	238560000	#DADAFF	1	0.5
chr2	238560001	238720000	A.2.1.2.2.2.1.1.2	0.675542406311637	.	238560001	238720000	#FF9191	1	0.75
chr2	238720001	238960000	A.1.2.1.2.1.1.2.1	0.894477317554241	.	238720001	238960000	#FF4848	1	0.875
chr2	238960001	239120000	A.1.2.2.1.1.1.1.2.2	0.875739644970414	.	238960001	239120000	#FF4848	1	0.875
chr2	239120001	239240000	A.1.2.1.2.1.2.2.2	0.889546351084813	.	239120001	239240000	#FF4848	1	0.875
chr2	239240001	239400000	A.2.1.2.1.2.1.1.2.2	0.716962524654832	.	239240001	239400000	#FF9191	1	0.75
chr2	239400001	239800000	A.2.2.2.2.2.1.2.2.2.1.2	0.54930966469428	.	239400001	239800000	#FFDADA	1	0.625
chr2	239840001	239880000	A.2.2.2.2.2.1.2.2.2.1.2	0.54930966469428	.	239840001	239880000	#FFDADA	1	0.625
chr2	239880001	240000000	A.2.1.1.2.1.2.1.2.1.1.1	0.752465483234714	.	239880001	240000000	#FF9191	1	0.75
chr2	240000001	240320000	A.1.1.2.1.2.2.2.1	0.948717948717949	.	240000001	240320000	#FF0000	1	1
chr2	240320001	240480000	A.2.1.1.2.1.2.1.2.1.1.2	0.751479289940828	.	240320001	240480000	#FF9191	1	0.75
chr2	240480001	240760000	A.2.1.1.1.2.1.1.1.1.1	0.785009861932939	.	240480001	240760000	#FF9191	1	0.75
chr2	240760001	240880000	A.2.2.1.2.2.2.2.1	0.59861932938856	.	240760001	240880000	#FFDADA	1	0.625
chr2	240880001	241520000	A.1.1.2.1.2.2.1.2	0.949704142011834	.	240880001	241520000	#FF0000	1	1
chr2	241520001	241640000	A.2.1.1.2.1.2.2	0.748520710059172	.	241520001	241640000	#FF9191	1	0.75
chr2	241640001	241760000	A.2.1.1.2.1.1.2.1	0.755424063116371	.	241640001	241760000	#FF9191	1	0.75
chr2	241760001	241920000	A.2.1.2.2.2.1.1.1	0.676528599605523	.	241760001	241920000	#FF9191	1	0.75
chr2	241920001	242400000	A.1.1.2.1.2.2.2.2	0.947731755424063	.	241920001	242400000	#FF0000	1	1
[truncated: 9,205 more rows]
