# Supplementary material for: Systematic inference and comparison of multi-scale chromatin sub-compartments connects spatial organization to cell phenotypes
Source: Nat Commun. 2021 May 10;12:2439. doi: 10.1038/s41467-021-22666-3 (PMC8110550; doi:10.1038/s41467-021-22666-3)
Supplement: Supplementary file 5 — Supplementary Dataset 2 [file 41467_2021_22666_MOESM5_ESM.zip › Supplementary_Data_1_domain_hierarchies_127HiCmaps/THP_1_macrophages_binsize=40kb.bed]

#fields: chr, pos_start, pos_end, the full compartment label describing the position in the hierachy, normalized compartment domain rank, ., pos_start, pos_end, color based on eight compartment model (A.1.1 - B.2.2), 1, eight compartment score (A.1.1 to B.2.2: 8 to 1 devided by 8)
chr1	40001	120000	B.1.1.1.1.2.1.2	0.398837209302326	.	40001	120000	#DADAFF	1	0.5
chr1	520001	600000	A.2.1.2.1.2.2.1.2	0.554651162790698	.	520001	600000	#FF9191	1	0.75
chr1	680001	760000	A.2.1.2.1.2.2.1.2	0.554651162790698	.	680001	760000	#FF9191	1	0.75
chr1	760001	1280000	A.1.2.1.2.1.2.2.2.2.1	0.743023255813953	.	760001	1280000	#FF4848	1	0.875
chr1	1280001	1680000	A.1.1.2.2.2.2.1.1.2.1	0.830232558139535	.	1280001	1680000	#FF0000	1	1
chr1	1680001	1840000	A.1.1.2.2.2.2.2.1.2	0.822093023255814	.	1680001	1840000	#FF0000	1	1
chr1	1840001	2040000	A.1.2.2.1.2.2.2.1.1.1	0.696511627906977	.	1840001	2040000	#FF4848	1	0.875
chr1	2040001	2240000	A.1.2.1.2.1.1.1.1.2.2.2	0.76046511627907	.	2040001	2240000	#FF4848	1	0.875
chr1	2240001	2320000	A.2.2.1.1.1.1.1	0.511627906976744	.	2240001	2320000	#FFDADA	1	0.625
chr1	2320001	2560000	A.2.1.2.1.2.2.2.1.1.2	0.552325581395349	.	2320001	2560000	#FF9191	1	0.75
chr1	2560001	2640000	B.1.1.2.2.1.2.1	0.348837209302326	.	2560001	2640000	#DADAFF	1	0.5
chr1	2680001	2840000	B.1.1.2.2.1.2.1	0.348837209302326	.	2680001	2840000	#DADAFF	1	0.5
chr1	2840001	3320000	B.1.2.1.1.2.2.1	0.324418604651163	.	2840001	3320000	#9191FF	1	0.375
chr1	3320001	3480000	A.2.2.2.2.1.1.1.1.2	0.436046511627907	.	3320001	3480000	#FFDADA	1	0.625
chr1	3480001	3800000	A.1.2.2.1.2.2.2.2	0.693023255813954	.	3480001	3800000	#FF4848	1	0.875
chr1	3800001	3840000	B.1.2.1.1.1.2.2.2.2	0.326744186046512	.	3800001	3840000	#9191FF	1	0.375
chr1	3960001	4240000	B.1.2.1.1.1.2.2.2.2	0.326744186046512	.	3960001	4240000	#9191FF	1	0.375
chr1	4240001	4680000	B.2.1.1.2.2.2.2.1.2	0.190697674418605	.	4240001	4680000	#4848FF	1	0.25
chr1	4680001	4840000	B.1.1.1.2.1.2.1.1.2	0.390697674418605	.	4680001	4840000	#DADAFF	1	0.5
chr1	4840001	4920000	B.1.2.1.1.1.2.1	0.330232558139535	.	4840001	4920000	#9191FF	1	0.375
chr1	4920001	5480000	B.2.2.1.1.1.1.1.1.2	0.122093023255814	.	4920001	5480000	#0000FF	1	0.125
chr1	5480001	6040000	B.1.2.2.2.1.2.1.2.1	0.27093023255814	.	5480001	6040000	#9191FF	1	0.375
chr1	6040001	6240000	A.2.1.1.2.1.1.1.2.1.2	0.617441860465116	.	6040001	6240000	#FF9191	1	0.75
chr1	6240001	6440000	A.2.1.1.2.1.1.1.2.1.1	0.618604651162791	.	6240001	6440000	#FF9191	1	0.75
chr1	6440001	6720000	A.1.2.1.2.1.1.1.1.2.2.1	0.761627906976744	.	6440001	6720000	#FF4848	1	0.875
chr1	6720001	6880000	A.2.2.1.1.2	0.506976744186047	.	6720001	6880000	#FFDADA	1	0.625
chr1	6880001	7040000	B.1.2.1.1.1.2.2.1	0.32906976744186	.	6880001	7040000	#9191FF	1	0.375
chr1	7040001	7480000	B.2.1.1.2.2.1.1.1.1	0.2	.	7040001	7480000	#4848FF	1	0.25
chr1	7480001	7720000	B.1.2.1.1.2.2.2.2	0.322093023255814	.	7480001	7720000	#9191FF	1	0.375
chr1	7720001	8000000	A.2.1.1.1.1.1.1.1	0.646511627906977	.	7720001	8000000	#FF9191	1	0.75
chr1	8000001	8320000	A.1.1.1.2.2.1.1.1	0.945348837209302	.	8000001	8320000	#FF0000	1	1
chr1	8320001	8440000	A.1.2.1.2.1.1.1.2.2.2.1	0.755813953488372	.	8320001	8440000	#FF4848	1	0.875
chr1	8440001	8880000	A.1.1.2.2.2.2.2.2	0.82093023255814	.	8440001	8880000	#FF0000	1	1
chr1	8880001	9120000	A.1.1.2.1.2.2.1.1.1.1.1.1	0.887209302325581	.	8880001	9120000	#FF0000	1	1
chr1	9120001	9360000	A.1.1.2.1.2.2.1.1.1.1.2	0.884883720930233	.	9120001	9360000	#FF0000	1	1
chr1	9360001	9640000	A.1.1.2.2.2.2.1.1.1.2	0.831395348837209	.	9360001	9640000	#FF0000	1	1
chr1	9640001	10000000	A.1.1.2.1.2.2.1.1.1.1.1.2	0.886046511627907	.	9640001	10000000	#FF0000	1	1
chr1	10000001	10320000	A.1.1.2.2.2.2.2.1.1.1	0.825581395348837	.	10000001	10320000	#FF0000	1	1
chr1	10320001	10560000	A.1.1.2.2.2.2.2.1.1.2.2	0.823255813953488	.	10320001	10560000	#FF0000	1	1
chr1	10560001	10960000	A.1.2.2.1.2.2.2.1.1.2	0.695348837209302	.	10560001	10960000	#FF4848	1	0.875
chr1	10960001	11160000	A.1.2.2.1.2.1.1.1.1	0.712790697674419	.	10960001	11160000	#FF4848	1	0.875
chr1	11160001	11360000	A.2.1.1.2.1.2.2	0.604651162790698	.	11160001	11360000	#FF9191	1	0.75
chr1	11360001	11680000	B.1.1.1.2.1.2.1.2	0.38953488372093	.	11360001	11680000	#DADAFF	1	0.5
chr1	11680001	11880000	A.1.2.1.2.1.1.1.2.1.2	0.758139534883721	.	11680001	11880000	#FF4848	1	0.875
chr1	11880001	12080000	A.1.2.1.2.1.1.1.1.2.1	0.762790697674419	.	11880001	12080000	#FF4848	1	0.875
chr1	12080001	12280000	A.1.2.2.1.2.2.1.1.1.1	0.701162790697674	.	12080001	12280000	#FF4848	1	0.875
chr1	12280001	12400000	A.2.1.2.1.2.1.2.2	0.559302325581395	.	12280001	12400000	#FF9191	1	0.75
chr1	12400001	12720000	A.1.2.1.1.1.1.1.1.1	0.819767441860465	.	12400001	12720000	#FF4848	1	0.875
chr1	12720001	13040000	B.2.1.1.2.1.2.1.2	0.203488372093023	.	12720001	13040000	#4848FF	1	0.25
chr1	13120001	13240000	B.2.1.1.2.1.2.1.2	0.203488372093023	.	13120001	13240000	#4848FF	1	0.25
chr1	13760001	13800000	B.2.1.1.2.1.2.1.2	0.203488372093023	.	13760001	13800000	#4848FF	1	0.25
chr1	13800001	14160000	A.2.2.2.1.1.2	0.466279069767442	.	13800001	14160000	#FFDADA	1	0.625
chr1	14160001	14320000	B.2.1.1.2.2.1.1.2	0.197674418604651	.	14160001	14320000	#4848FF	1	0.25
chr1	14320001	14840000	B.2.2.1.1.1.1.1.2.1	0.12093023255814	.	14320001	14840000	#0000FF	1	0.125
chr1	14840001	15000000	B.1.2.1.1.2.2.2.1	0.323255813953488	.	14840001	15000000	#9191FF	1	0.375
chr1	15000001	15120000	B.1.1.1.2.1.2.1.1.1	0.391860465116279	.	15000001	15120000	#DADAFF	1	0.5
chr1	15120001	15240000	B.1.1.2.2.1.1.2	0.35	.	15120001	15240000	#DADAFF	1	0.5
chr1	15240001	15440000	A.2.2.2.2.1.1.1.1.1	0.437209302325581	.	15240001	15440000	#FFDADA	1	0.625
chr1	15440001	15840000	A.1.1.1.2.2.1.2.2	0.941860465116279	.	15440001	15840000	#FF0000	1	1
chr1	15840001	16080000	A.1.1.2.1.2.1.1.2.1.2.2	0.895348837209302	.	15840001	16080000	#FF0000	1	1
chr1	16080001	16320000	A.1.1.2.1.2.1.1.2.1.1.2	0.897674418604651	.	16080001	16320000	#FF0000	1	1
chr1	16320001	16800000	A.1.1.2.1.2.1.1.2.1.1.1	0.898837209302326	.	16320001	16800000	#FF0000	1	1
chr1	16800001	17120000	A.2.1.1.2.1.1.1.1.2	0.619767441860465	.	16800001	17120000	#FF9191	1	0.75
chr1	17120001	17240000	A.2.1.1.2.1.1.1.1.1	0.62093023255814	.	17120001	17240000	#FF9191	1	0.75
chr1	17240001	17400000	A.1.2.1.2.1.1.1.2.2.2.2	0.754651162790698	.	17240001	17400000	#FF4848	1	0.875
chr1	17400001	17640000	A.1.2.1.2.1.1.1.2.2.1	0.756976744186047	.	17400001	17640000	#FF4848	1	0.875
chr1	17640001	18000000	A.1.2.2.1.2.2.1.1.1.2	0.7	.	17640001	18000000	#FF4848	1	0.875
chr1	18000001	18680000	B.2.1.1.2.1.2.2.2	0.201162790697674	.	18000001	18680000	#4848FF	1	0.25
chr1	18680001	18880000	B.1.2.2.2.1.2.1.2.2	0.269767441860465	.	18680001	18880000	#9191FF	1	0.375
chr1	18880001	19200000	B.1.2.1.1.1.2.2.2.1	0.327906976744186	.	18880001	19200000	#9191FF	1	0.375
chr1	19200001	19440000	A.2.1.1.2.1.1.1.2.2	0.616279069767442	.	19200001	19440000	#FF9191	1	0.75
chr1	19440001	19720000	A.1.2.1.2.1.1.1.2.1.1	0.759302325581395	.	19440001	19720000	#FF4848	1	0.875
chr1	19720001	19960000	A.1.1.2.1.2.2.1.2	0.877906976744186	.	19720001	19960000	#FF0000	1	1
chr1	19960001	20200000	A.2.1.2.1.2.2.2.1.1.1	0.553488372093023	.	19960001	20200000	#FF9191	1	0.75
chr1	20200001	20360000	A.2.2.1.1.1.1.2.1	0.51046511627907	.	20200001	20360000	#FFDADA	1	0.625
chr1	20360001	20560000	A.1.2.1.2.1.1.1.1.1	0.763953488372093	.	20360001	20560000	#FF4848	1	0.875
chr1	20560001	20800000	A.2.2.1.1.1.1.2.2	0.509302325581395	.	20560001	20800000	#FFDADA	1	0.625
chr1	20800001	21000000	A.1.2.2.1.2.1.2.1.1.1	0.709302325581395	.	20800001	21000000	#FF4848	1	0.875
chr1	21000001	21240000	A.1.2.1.2.1.2.2.2.1.2.1	0.745348837209302	.	21000001	21240000	#FF4848	1	0.875
chr1	21240001	21520000	A.1.2.1.2.1.2.2.2.1.2.2	0.744186046511628	.	21240001	21520000	#FF4848	1	0.875
chr1	21520001	21680000	A.1.2.2.1.2.1.2.1.1.2.1.1	0.708139534883721	.	21520001	21680000	#FF4848	1	0.875
chr1	21680001	21840000	A.2.1.2.1.1.1.2	0.57093023255814	.	21680001	21840000	#FF9191	1	0.75
chr1	21840001	22080000	A.1.2.2.1.2.1.2.2	0.702325581395349	.	21840001	22080000	#FF4848	1	0.875
chr1	22080001	22440000	A.1.1.2.2.2.2.1.2.2	0.826744186046512	.	22080001	22440000	#FF0000	1	1
chr1	22440001	22720000	A.2.2.2.2.1.1.1.2	0.434883720930233	.	22440001	22720000	#FFDADA	1	0.625
chr1	22720001	23000000	A.2.2.1.1.1.2	0.508139534883721	.	22720001	23000000	#FFDADA	1	0.625
chr1	23000001	23320000	A.2.1.1.2.1.2.1.2	0.605813953488372	.	23000001	23320000	#FF9191	1	0.75
chr1	23320001	23520000	A.1.2.1.2.1.2.2.2.1.1	0.746511627906977	.	23320001	23520000	#FF4848	1	0.875
chr1	23520001	23640000	A.2.1.1.2.1.2.1.1.2.2	0.606976744186047	.	23520001	23640000	#FF9191	1	0.75
chr1	23640001	24040000	A.1.1.2.2.2.2.1.2.1	0.827906976744186	.	23640001	24040000	#FF0000	1	1
chr1	24040001	24280000	A.1.2.2.1.2.1.2.1.1.2.2	0.705813953488372	.	24040001	24280000	#FF4848	1	0.875
chr1	24360001	24560000	A.2.1.1.2.1.2.1.1.1.1	0.61046511627907	.	24360001	24560000	#FF9191	1	0.75
chr1	24560001	24680000	A.2.1.2.1.1.1.1	0.572093023255814	.	24560001	24680000	#FF9191	1	0.75
chr1	24680001	24960000	A.1.2.2.1.2.1.2.1.2.2	0.703488372093023	.	24680001	24960000	#FF4848	1	0.875
chr1	24960001	25160000	A.1.2.1.2.1.2.1.2.2	0.748837209302326	.	24960001	25160000	#FF4848	1	0.875
chr1	25160001	25240000	A.2.1.1.2.1.2.1.1.2.1	0.608139534883721	.	25160001	25240000	#FF9191	1	0.75
chr1	25240001	25560000	A.1.2.1.1.1.2.1.1	0.804651162790698	.	25240001	25560000	#FF4848	1	0.875
chr1	25560001	25920000	A.1.2.1.2.1.2.1.2.1	0.75	.	25560001	25920000	#FF4848	1	0.875
chr1	25920001	26160000	A.1.2.2.1.2.1.2.1.2.1	0.704651162790698	.	25920001	26160000	#FF4848	1	0.875
chr1	26160001	26360000	A.1.2.1.2.1.2.2.2.2.2	0.741860465116279	.	26160001	26360000	#FF4848	1	0.875
chr1	26360001	26520000	A.1.2.2.1.2.1.2.1.1.2.1.2	0.706976744186047	.	26360001	26520000	#FF4848	1	0.875
chr1	26520001	26800000	A.1.2.1.1.1.2.1.2	0.803488372093023	.	26520001	26800000	#FF4848	1	0.875
chr1	26800001	27240000	A.1.1.2.2.2.2.1.1.1.1	0.832558139534884	.	26800001	27240000	#FF0000	1	1
chr1	27240001	27600000	A.1.1.2.1.2.2.1.1.1.2.2	0.882558139534884	.	27240001	27600000	#FF0000	1	1
chr1	27600001	28000000	A.1.1.2.1.2.2.1.1.1.2.1	0.883720930232558	.	27600001	28000000	#FF0000	1	1
chr1	28000001	28280000	A.1.1.2.1.2.2.1.1.2.1.2	0.880232558139535	.	28000001	28280000	#FF0000	1	1
chr1	28280001	28400000	A.1.2.2.1.2.1.1.1.2	0.711627906976744	.	28280001	28400000	#FF4848	1	0.875
chr1	28400001	28560000	A.1.1.2.1.2.2.1.1.2.1.1	0.881395348837209	.	28400001	28560000	#FF0000	1	1
chr1	28560001	28680000	A.1.1.2.1.2.2.1.1.2.2	0.87906976744186	.	28560001	28680000	#FF0000	1	1
chr1	28680001	29080000	A.1.1.2.1.2.1.1.2.2.2	0.891860465116279	.	28680001	29080000	#FF0000	1	1
chr1	29080001	29600000	A.2.1.2.1.2.1.1.2	0.561627906976744	.	29080001	29600000	#FF9191	1	0.75
chr1	29600001	29800000	B.1.2.2.2.1.1	0.273255813953488	.	29600001	29800000	#9191FF	1	0.375
chr1	29800001	29880000	B.2.1.2.1.1.1.2.1.1	0.187209302325581	.	29800001	29880000	#4848FF	1	0.25
chr1	30000001	30520000	B.2.1.2.1.1.1.2.1.1	0.187209302325581	.	30000001	30520000	#4848FF	1	0.25
chr1	30520001	30800000	B.2.1.2.1.1.1.1	0.188372093023256	.	30520001	30800000	#4848FF	1	0.25
chr1	30800001	31160000	B.2.1.1.2.1.2.2.1	0.202325581395349	.	30800001	31160000	#4848FF	1	0.25
chr1	31160001	31400000	A.1.1.2.1.1.1.2.2.1.1	0.917441860465116	.	31160001	31400000	#FF0000	1	1
chr1	31400001	31840000	A.1.1.2.1.2.1.1.2.2.1.1	0.894186046511628	.	31400001	31840000	#FF0000	1	1
chr1	31840001	32280000	A.1.1.1.2.1.2.1.1	0.952325581395349	.	31840001	32280000	#FF0000	1	1
chr1	32280001	32680000	A.1.1.1.1.2.1.2.1.1	0.986046511627907	.	32280001	32680000	#FF0000	1	1
chr1	32680001	32840000	A.1.1.2.1.2.1.1.2.1.2.1	0.896511627906977	.	32680001	32840000	#FF0000	1	1
chr1	32840001	33120000	A.1.2.1.2.2.2.1.2.1.2	0.727906976744186	.	32840001	33120000	#FF4848	1	0.875
chr1	33120001	33280000	A.1.1.2.2.1.2.1.2.1	0.853488372093023	.	33120001	33280000	#FF0000	1	1
chr1	33280001	33400000	A.1.2.1.2.2.2.1.2.1.1	0.72906976744186	.	33280001	33400000	#FF4848	1	0.875
chr1	33400001	33560000	A.1.1.2.2.1.2.1.1.1.2	0.86046511627907	.	33400001	33560000	#FF0000	1	1
chr1	33560001	33760000	A.2.1.2.1.2.2.2.1.2.1	0.551162790697674	.	33560001	33760000	#FF9191	1	0.75
chr1	33760001	33960000	A.1.2.1.2.2.1.2.2.1	0.736046511627907	.	33760001	33960000	#FF4848	1	0.875
chr1	33960001	34120000	B.1.2.2.2.1.2.1.1	0.272093023255814	.	33960001	34120000	#9191FF	1	0.375
chr1	34120001	34480000	B.2.2.1.1.1.1.1.2.2	0.119767441860465	.	34120001	34480000	#0000FF	1	0.125
chr1	34480001	34680000	B.2.1.2.1.1.2	0.183720930232558	.	34480001	34680000	#4848FF	1	0.25
chr1	34680001	35240000	B.2.2.1.2.2.1.1.2	0.0581395348837209	.	34680001	35240000	#0000FF	1	0.125
chr1	35240001	35440000	B.1.1.1.2.1.2.2	0.388372093023256	.	35240001	35440000	#DADAFF	1	0.5
chr1	35440001	35640000	A.2.1.2.2.2.2.2.2.2	0.512790697674419	.	35440001	35640000	#FF9191	1	0.75
chr1	35640001	35800000	A.2.1.1.1.2.2.2.2	0.622093023255814	.	35640001	35800000	#FF9191	1	0.75
chr1	35800001	36080000	A.2.1.1.1.2.2.1.2	0.624418604651163	.	35800001	36080000	#FF9191	1	0.75
chr1	36080001	36240000	A.2.1.1.1.2.2.2.1	0.623255813953488	.	36080001	36240000	#FF9191	1	0.75
chr1	36240001	36400000	A.1.2.1.1.1.1.2.1.2	0.806976744186046	.	36240001	36400000	#FF4848	1	0.875
chr1	36400001	36560000	A.2.1.1.1.2.2.1.1	0.625581395348837	.	36400001	36560000	#FF9191	1	0.75
chr1	36560001	36960000	A.1.1.1.2.2.1.1.2	0.944186046511628	.	36560001	36960000	#FF0000	1	1
chr1	36960001	37600000	B.2.1.1.2.2.2.2.1.1	0.191860465116279	.	36960001	37600000	#4848FF	1	0.25
chr1	37600001	37920000	B.2.1.1.2.1.2.1.1	0.204651162790698	.	37600001	37920000	#4848FF	1	0.25
chr1	37920001	38080000	A.1.2.2.1.2.2.1.2	0.697674418604651	.	37920001	38080000	#FF4848	1	0.875
chr1	38080001	38280000	A.2.1.2.1.2.2.2.1.2.2	0.55	.	38080001	38280000	#FF9191	1	0.75
chr1	38280001	38520000	A.1.2.2.1.2.2.1.1.2	0.698837209302326	.	38280001	38520000	#FF4848	1	0.875
chr1	38520001	38760000	B.2.1.1.2.2.1.1.1.2	0.198837209302326	.	38520001	38760000	#4848FF	1	0.25
chr1	38760001	38920000	B.2.2.1.1.1.1.1.1.1	0.123255813953488	.	38760001	38920000	#0000FF	1	0.125
chr1	38920001	39280000	B.2.1.2.1.1.1.2.2	0.184883720930233	.	38920001	39280000	#4848FF	1	0.25
chr1	39280001	39480000	A.2.1.2.1.2.1.1.1	0.562790697674419	.	39280001	39480000	#FF9191	1	0.75
chr1	39480001	39720000	A.1.1.2.1.2.1.1.2.2.1.2	0.893023255813953	.	39480001	39720000	#FF0000	1	1
chr1	39720001	39960000	A.1.1.2.2.2.2.2.1.1.2.1	0.824418604651163	.	39720001	39960000	#FF0000	1	1
chr1	39960001	40320000	A.1.1.1.2.1.2.2.1.1	0.95	.	39960001	40320000	#FF0000	1	1
chr1	40320001	40560000	A.1.1.1.1.2.1.2.2	0.983720930232558	.	40320001	40560000	#FF0000	1	1
chr1	40560001	40920000	A.1.1.2.1.2.2.2.1	0.876744186046512	.	40560001	40920000	#FF0000	1	1
chr1	40920001	41080000	A.1.2.1.2.1.2.1.1	0.751162790697674	.	40920001	41080000	#FF4848	1	0.875
chr1	41080001	41360000	A.1.1.1.2.1.2.2.1.2	0.948837209302326	.	41080001	41360000	#FF0000	1	1
chr1	41360001	41720000	A.1.2.2.2.2.1.2.1	0.66046511627907	.	41360001	41720000	#FF4848	1	0.875
chr1	41720001	41880000	A.1.2.1.1.1.2.2.2.1	0.797674418604651	.	41720001	41880000	#FF4848	1	0.875
chr1	41880001	42080000	A.1.2.2.1.1.2.2.2	0.713953488372093	.	41880001	42080000	#FF4848	1	0.875
chr1	42080001	42280000	A.1.1.2.1.1.2.2.1.2.1	0.908139534883721	.	42080001	42280000	#FF0000	1	1
chr1	42280001	42640000	A.1.2.2.1.1.2.2.1	0.715116279069767	.	42280001	42640000	#FF4848	1	0.875
chr1	42640001	42960000	A.2.1.1.1.2.1.2.2	0.626744186046512	.	42640001	42960000	#FF9191	1	0.75
chr1	42960001	43120000	A.2.2.2.2.1.2.1	0.432558139534884	.	42960001	43120000	#FFDADA	1	0.625
chr1	43120001	43400000	A.1.2.1.2.1.2.2.1	0.747674418604651	.	43120001	43400000	#FF4848	1	0.875
chr1	43400001	43640000	A.1.2.2.1.1.2.1	0.716279069767442	.	43400001	43640000	#FF4848	1	0.875
chr1	43640001	43760000	A.2.1.1.2.1.2.1.1.1.2	0.609302325581395	.	43640001	43760000	#FF9191	1	0.75
chr1	43760001	44280000	A.1.1.2.2.2.1.1.2.1	0.840697674418605	.	43760001	44280000	#FF0000	1	1
chr1	44280001	44560000	A.1.1.1.2.1.2.1.2	0.951162790697674	.	44280001	44560000	#FF0000	1	1
chr1	44560001	44840000	A.2.1.2.1.1.2.1.2	0.568604651162791	.	44560001	44840000	#FF9191	1	0.75
chr1	44840001	45120000	A.2.1.2.1.1.2.1.1	0.569767441860465	.	44840001	45120000	#FF9191	1	0.75
chr1	45120001	45320000	A.1.1.1.1.2.1.2.1.2	0.984883720930233	.	45120001	45320000	#FF0000	1	1
chr1	45320001	45520000	A.2.1.1.1.2.1.2.1	0.627906976744186	.	45320001	45520000	#FF9191	1	0.75
chr1	45520001	45760000	A.2.2.2.2.2.1.1.2	0.424418604651163	.	45520001	45760000	#FFDADA	1	0.625
chr1	45760001	45960000	A.1.2.1.1.1.1.2.1.1.2	0.808139534883721	.	45760001	45960000	#FF4848	1	0.875
chr1	45960001	46120000	A.1.1.2.1.2.1.1.1.1	0.901162790697674	.	45960001	46120000	#FF0000	1	1
chr1	46120001	46320000	A.1.2.1.1.1.1.2.1.1.1	0.809302325581395	.	46120001	46320000	#FF4848	1	0.875
chr1	46320001	46840000	A.1.1.2.1.1.1.1.1	0.926744186046512	.	46320001	46840000	#FF0000	1	1
chr1	46840001	47200000	A.1.1.2.1.1.1.2.2.1.2	0.916279069767442	.	46840001	47200000	#FF0000	1	1
chr1	47200001	47640000	B.2.2.1.2.2.1.1.1	0.0593023255813954	.	47200001	47640000	#0000FF	1	0.125
chr1	47640001	47920000	A.2.2.1.2.2.2.2.2.1	0.475581395348837	.	47640001	47920000	#FFDADA	1	0.625
chr1	47920001	48240000	B.2.1.1.2.2.2.2.2	0.18953488372093	.	47920001	48240000	#4848FF	1	0.25
chr1	48240001	48560000	B.2.2.1.1.1.1.2.2	0.117441860465116	.	48240001	48560000	#0000FF	1	0.125
chr1	48560001	48760000	B.2.2.2.1.1.1.1.2.2.1	0.036046511627907	.	48560001	48760000	#0000FF	1	0.125
chr1	48760001	49040000	B.2.2.2.1.2.2.1.2	0.0151162790697674	.	48760001	49040000	#0000FF	1	0.125
chr1	49040001	49360000	A.2.2.1.2.2.2.2.1	0.476744186046512	.	49040001	49360000	#FFDADA	1	0.625
chr1	49360001	49640000	B.2.2.2.1.2.2.1.1	0.0162790697674419	.	49360001	49640000	#0000FF	1	0.125
chr1	49640001	49880000	B.2.2.2.2.1.2.2.2.1.2	0.00348837209302326	.	49640001	49880000	#0000FF	1	0.125
chr1	49880001	50120000	B.2.2.2.2.1.2.2.2.2	0.00232558139534884	.	49880001	50120000	#0000FF	1	0.125
chr1	50120001	50600000	B.2.2.2.2.2	0.00116279069767442	.	50120001	50600000	#0000FF	1	0.125
chr1	50600001	50800000	B.2.2.1.2.2.1.2.1.2.1	0.0558139534883721	.	50600001	50800000	#0000FF	1	0.125
chr1	50800001	51160000	B.1.1.2.1.2.2.1.1.1.1	0.362790697674419	.	50800001	51160000	#DADAFF	1	0.5
chr1	51160001	51360000	A.2.2.1.2.2.1.2.1.2	0.481395348837209	.	51160001	51360000	#FFDADA	1	0.625
chr1	51360001	51480000	A.1.2.2.2.1.1.2.2.1	0.682558139534884	.	51360001	51480000	#FF4848	1	0.875
chr1	51480001	51640000	B.1.1.2.1.2.1.1.1	0.367441860465116	.	51480001	51640000	#DADAFF	1	0.5
chr1	51640001	51840000	A.1.1.2.1.1.1.2.1.2.1	0.92093023255814	.	51640001	51840000	#FF0000	1	1
chr1	51840001	52000000	A.1.2.2.2.1.2.1.1.2.1	0.677906976744186	.	51840001	52000000	#FF4848	1	0.875
chr1	52000001	52360000	A.1.1.2.2.1.2.2.1.1	0.851162790697674	.	52000001	52360000	#FF0000	1	1
chr1	52360001	52480000	A.2.1.2.2.1.2.1.2.2	0.538372093023256	.	52360001	52480000	#FF9191	1	0.75
chr1	52480001	52600000	A.1.2.1.2.2.2.1.1.1	0.732558139534884	.	52480001	52600000	#FF4848	1	0.875
chr1	52600001	52760000	A.2.1.1.1.2.1.1.1.1	0.631395348837209	.	52600001	52760000	#FF9191	1	0.75
chr1	52760001	52920000	A.1.2.1.2.2.2.1.1.2.1	0.731395348837209	.	52760001	52920000	#FF4848	1	0.875
chr1	52920001	53040000	A.1.2.2.2.2.1.1.2.1	0.662790697674419	.	52920001	53040000	#FF4848	1	0.875
chr1	53040001	53200000	A.1.1.2.2.1.2.2.1.2	0.85	.	53040001	53200000	#FF0000	1	1
chr1	53200001	53520000	A.2.1.1.1.2.1.1.1.2	0.630232558139535	.	53200001	53520000	#FF9191	1	0.75
chr1	53520001	53840000	A.1.2.1.2.2.1.1.1	0.740697674418605	.	53520001	53840000	#FF4848	1	0.875
chr1	53840001	54280000	A.2.2.2.2.1.1.2	0.433720930232558	.	53840001	54280000	#FFDADA	1	0.625
chr1	54280001	54520000	A.1.2.1.2.2.2.1.2.2	0.726744186046512	.	54280001	54520000	#FF4848	1	0.875
chr1	54520001	54880000	A.1.1.1.2.2.1.2.1	0.943023255813954	.	54520001	54880000	#FF0000	1	1
chr1	54880001	55040000	A.1.1.2.2.1.2.1.1.1.1	0.861627906976744	.	54880001	55040000	#FF0000	1	1
chr1	55040001	55360000	A.1.1.2.2.1.2.1.2.2	0.852325581395349	.	55040001	55360000	#FF0000	1	1
chr1	55360001	55560000	A.2.1.2.1.2.1.2.1	0.56046511627907	.	55360001	55560000	#FF9191	1	0.75
chr1	55560001	55800000	A.2.1.2.2.1.2.1.1.1	0.541860465116279	.	55560001	55800000	#FF9191	1	0.75
chr1	55800001	55960000	B.2.1.1.2.2.1.2	0.196511627906977	.	55800001	55960000	#4848FF	1	0.25
chr1	55960001	56360000	B.2.2.2.1.1.1.1.2.2.2	0.0348837209302326	.	55960001	56360000	#0000FF	1	0.125
chr1	56360001	56520000	B.2.2.1.2.2.1.2.1.1	0.0569767441860465	.	56360001	56520000	#0000FF	1	0.125
chr1	56520001	56840000	B.2.2.2.1.2.2.2.1.1	0.013953488372093	.	56520001	56840000	#0000FF	1	0.125
chr1	56840001	57040000	B.2.2.1.1.1.1.2.1	0.118604651162791	.	56840001	57040000	#0000FF	1	0.125
chr1	57040001	57240000	B.2.2.1.2.2.1.2.2.2.2	0.0511627906976744	.	57040001	57240000	#0000FF	1	0.125
chr1	57240001	57560000	B.2.2.2.1.1.1.1.2.1	0.0372093023255814	.	57240001	57560000	#0000FF	1	0.125
chr1	57560001	58120000	B.2.2.2.1.2.2.2.1.2	0.0127906976744186	.	57560001	58120000	#0000FF	1	0.125
chr1	58120001	58280000	B.2.2.1.2.2.1.2.2.2.1	0.0523255813953488	.	58120001	58280000	#0000FF	1	0.125
chr1	58280001	58520000	B.2.2.1.2.2.1.2.1.2.2	0.0546511627906977	.	58280001	58520000	#0000FF	1	0.125
chr1	58520001	59000000	B.1.2.2.2.1.2.2.1	0.268604651162791	.	58520001	59000000	#9191FF	1	0.375
chr1	59000001	59200000	A.1.2.2.2.1.1.2.2.2.2	0.680232558139535	.	59000001	59200000	#FF4848	1	0.875
chr1	59200001	59600000	A.1.1.1.1.2.2.1.1	0.982558139534884	.	59200001	59600000	#FF0000	1	1
chr1	59600001	59800000	A.1.1.2.2.1.2.1.1.2.1.2.2	0.855813953488372	.	59600001	59800000	#FF0000	1	1
chr1	59800001	60240000	A.1.2.1.2.2.1.2.1.2	0.737209302325581	.	59800001	60240000	#FF4848	1	0.875
chr1	60240001	60400000	B.1.2.1.2.2.2.1.2.1.2	0.295348837209302	.	60240001	60400000	#9191FF	1	0.375
chr1	60400001	60720000	B.1.2.1.2.2.2.1.2.2	0.294186046511628	.	60400001	60720000	#9191FF	1	0.375
chr1	60720001	60840000	B.1.2.2.2.2.2.1.1.2.2.1.2	0.254651162790698	.	60720001	60840000	#9191FF	1	0.375
chr1	60840001	61080000	B.1.2.1.2.1.1.2.2.2	0.316279069767442	.	60840001	61080000	#9191FF	1	0.375
chr1	61080001	61320000	B.2.1.1.1.1.2.1.2.1	0.236046511627907	.	61080001	61320000	#4848FF	1	0.25
chr1	61320001	61640000	A.2.1.1.2.2.2.1.1.1.2	0.588372093023256	.	61320001	61640000	#FF9191	1	0.75
chr1	61640001	61920000	B.1.1.1.1.1.2.2.2.1	0.403488372093023	.	61640001	61920000	#DADAFF	1	0.5
chr1	61920001	62360000	A.2.2.2.1.2.2.1.1.2.1.1	0.451162790697674	.	61920001	62360000	#FFDADA	1	0.625
chr1	62360001	62640000	B.2.1.2.1.2.2.1.2.2.1	0.163953488372093	.	62360001	62640000	#4848FF	1	0.25
chr1	62640001	62920000	A.1.2.1.2.2.1.2.2.2.1	0.734883720930233	.	62640001	62920000	#FF4848	1	0.875
chr1	62920001	63120000	B.1.1.2.2.2.1.2.1	0.341860465116279	.	62920001	63120000	#DADAFF	1	0.5
chr1	63120001	63280000	A.2.2.2.1.2.2.1.1.2.2	0.448837209302326	.	63120001	63280000	#FFDADA	1	0.625
chr1	63280001	63560000	B.2.2.1.2.2.1.2.2.1	0.0534883720930233	.	63280001	63560000	#0000FF	1	0.125
chr1	63560001	63760000	B.2.1.2.1.2.2.1.2.1.1	0.166279069767442	.	63560001	63760000	#4848FF	1	0.25
chr1	63760001	64080000	B.1.2.1.2.2.2.1.1	0.297674418604651	.	63760001	64080000	#9191FF	1	0.375
chr1	64080001	64600000	B.2.2.2.1.2.2.2.2	0.0116279069767442	.	64080001	64600000	#0000FF	1	0.125
chr1	64600001	65000000	B.2.1.2.1.2.2.1.2.2.2	0.162790697674419	.	64600001	65000000	#4848FF	1	0.25
chr1	65000001	65320000	B.2.1.2.1.2.2.1.2.1.2	0.165116279069767	.	65000001	65320000	#4848FF	1	0.25
chr1	65320001	65480000	A.1.2.1.2.2.1.2.2.2.2	0.733720930232558	.	65320001	65480000	#FF4848	1	0.875
chr1	65480001	65720000	A.1.2.2.2.1.1.2.2.2.1	0.681395348837209	.	65480001	65720000	#FF4848	1	0.875
chr1	65720001	65960000	B.1.2.1.2.1.1.2.2.1	0.317441860465116	.	65720001	65960000	#9191FF	1	0.375
chr1	65960001	66200000	B.1.2.2.2.2.2.1.1.1.2	0.258139534883721	.	65960001	66200000	#9191FF	1	0.375
chr1	66200001	66480000	B.1.1.1.2.2.2.2.1.1	0.376744186046512	.	66200001	66480000	#DADAFF	1	0.5
chr1	66480001	66720000	B.1.2.2.2.2.2.1.1.2.2.1.1	0.255813953488372	.	66480001	66720000	#9191FF	1	0.375
chr1	66720001	66880000	A.1.1.2.1.1.1.2.1.2.2.1	0.919767441860465	.	66720001	66880000	#FF0000	1	1
chr1	66880001	67240000	A.1.1.2.2.1.2.1.1.2.1.2.1	0.856976744186047	.	66880001	67240000	#FF0000	1	1
chr1	67240001	67360000	A.2.2.1.2.2.1.2.2.1	0.480232558139535	.	67240001	67360000	#FFDADA	1	0.625
chr1	67360001	67760000	A.1.2.2.2.2.2.2.2.1	0.65	.	67360001	67760000	#FF4848	1	0.875
chr1	67760001	67920000	A.1.1.2.2.1.2.1.1.2.1.1.2	0.858139534883721	.	67760001	67920000	#FF0000	1	1
chr1	67920001	68240000	A.1.2.1.1.2.1.1.2.2	0.78953488372093	.	67920001	68240000	#FF4848	1	0.875
chr1	68240001	68360000	B.1.1.2.1.2.2.1.1.2	0.36046511627907	.	68240001	68360000	#DADAFF	1	0.5
chr1	68360001	68600000	B.2.1.1.2.2.2.1.1	0.195348837209302	.	68360001	68600000	#4848FF	1	0.25
chr1	68600001	68880000	A.2.2.2.1.2.2.1.1.2.1.2	0.45	.	68600001	68880000	#FFDADA	1	0.625
chr1	68880001	69160000	B.2.2.1.1.2.2.1.2.2.1	0.0883720930232558	.	68880001	69160000	#0000FF	1	0.125
chr1	69160001	69440000	B.2.2.2.1.1.2.2.2.2	0.0232558139534884	.	69160001	69440000	#0000FF	1	0.125
chr1	69440001	69960000	B.2.2.2.2.1.2.2.2.1.1	0.00465116279069767	.	69440001	69960000	#0000FF	1	0.125
chr1	69960001	70360000	B.2.2.2.1.1.2.2.1	0.0255813953488372	.	69960001	70360000	#0000FF	1	0.125
chr1	70360001	70640000	A.2.2.2.2.2.1.2.2.2	0.418604651162791	.	70360001	70640000	#FFDADA	1	0.625
chr1	70640001	70800000	A.2.1.2.2.1.2.1.1.2	0.540697674418605	.	70640001	70800000	#FF9191	1	0.75
chr1	70800001	71000000	A.2.2.1.2.2.1.2.1.1	0.482558139534884	.	70800001	71000000	#FFDADA	1	0.625
chr1	71000001	71200000	B.2.1.2.1.2.1.1.1	0.182558139534884	.	71000001	71200000	#4848FF	1	0.25
chr1	71200001	71560000	B.1.1.2.1.2.2.1.1.1.2	0.361627906976744	.	71200001	71560000	#DADAFF	1	0.5
chr1	71560001	71960000	B.2.1.1.1.2.1.1.1.2	0.225581395348837	.	71560001	71960000	#4848FF	1	0.25
chr1	71960001	72240000	B.2.1.2.2.2.1.2.1.2	0.12906976744186	.	71960001	72240000	#4848FF	1	0.25
chr1	72240001	72360000	B.1.2.1.2.2.1.2.2.2	0.298837209302326	.	72240001	72360000	#9191FF	1	0.375
chr1	72360001	72720000	B.2.1.2.2.1.1.1.1	0.155813953488372	.	72360001	72720000	#4848FF	1	0.25
chr1	72720001	72840000	B.1.1.2.1.2.2.2.1.2	0.353488372093023	.	72720001	72840000	#DADAFF	1	0.5
chr1	72840001	73240000	B.2.2.1.1.2.2.1.1	0.0906976744186047	.	72840001	73240000	#0000FF	1	0.125
chr1	73240001	73400000	B.2.1.1.1.2.2.2.2.2.2	0.208139534883721	.	73240001	73400000	#4848FF	1	0.25
chr1	73400001	73720000	B.2.2.1.1.2.2.2.1.1.2	0.0848837209302326	.	73400001	73720000	#0000FF	1	0.125
chr1	73720001	74000000	B.2.1.2.2.2.1.2.1.1	0.130232558139535	.	73720001	74000000	#4848FF	1	0.25
chr1	74000001	74120000	B.1.2.2.1.2.1.2.2.1	0.281395348837209	.	74000001	74120000	#9191FF	1	0.375
chr1	74120001	74240000	B.2.1.1.1.2.2.2.2.2.1	0.209302325581395	.	74120001	74240000	#4848FF	1	0.25
chr1	74240001	74600000	B.2.2.1.1.2.2.2.1.1.1	0.086046511627907	.	74240001	74600000	#0000FF	1	0.125
chr1	74600001	74880000	B.1.2.2.2.2.2.2.2.2	0.246511627906977	.	74600001	74880000	#9191FF	1	0.375
chr1	74880001	75240000	B.1.2.2.2.2.2.2.2.1	0.247674418604651	.	74880001	75240000	#9191FF	1	0.375
chr1	75240001	75720000	B.2.2.1.1.2.2.1.2.2.2	0.0872093023255814	.	75240001	75720000	#0000FF	1	0.125
chr1	75720001	76160000	B.1.1.1.1.1.2.1	0.405813953488372	.	75720001	76160000	#DADAFF	1	0.5
chr1	76160001	76280000	A.2.1.2.2.2.1.2.1.2.1	0.527906976744186	.	76160001	76280000	#FF9191	1	0.75
chr1	76280001	76400000	B.1.2.1.2.2.1.1.1.1	0.305813953488372	.	76280001	76400000	#9191FF	1	0.375
chr1	76400001	76640000	A.2.2.2.2.2.1.2.2.1.2	0.419767441860465	.	76400001	76640000	#FFDADA	1	0.625
chr1	76640001	76760000	A.2.2.2.2.2.1.2.2.1.1.1	0.422093023255814	.	76640001	76760000	#FFDADA	1	0.625
chr1	76760001	76880000	B.1.2.1.2.2.2.1.2.1.1	0.296511627906977	.	76760001	76880000	#9191FF	1	0.375
chr1	76880001	77000000	A.2.2.2.1.2.2.1.1.1.1	0.453488372093023	.	76880001	77000000	#FFDADA	1	0.625
chr1	77000001	77320000	B.1.2.2.2.2.2.1.1.2.2.2	0.253488372093023	.	77000001	77320000	#9191FF	1	0.375
chr1	77320001	77680000	B.1.1.1.2.2.2.2.1.2	0.375581395348837	.	77320001	77680000	#DADAFF	1	0.5
chr1	77680001	78040000	A.1.2.2.2.2.2.1.1	0.658139534883721	.	77680001	78040000	#FF4848	1	0.875
chr1	78040001	78240000	A.1.2.1.2.2.2.1.1.2.2	0.730232558139535	.	78040001	78240000	#FF4848	1	0.875
chr1	78240001	78480000	A.2.1.1.1.1.1.2.2	0.643023255813953	.	78240001	78480000	#FF9191	1	0.75
chr1	78480001	78640000	B.1.1.2.1.2.1.1.2.1	0.366279069767442	.	78480001	78640000	#DADAFF	1	0.5
chr1	78640001	78840000	A.2.2.2.2.2.1.2.2.1.1.2	0.42093023255814	.	78640001	78840000	#FFDADA	1	0.625
chr1	78840001	79160000	B.1.2.1.2.2.1.1.2.2	0.302325581395349	.	78840001	79160000	#9191FF	1	0.375
chr1	79160001	79600000	B.1.2.2.2.2.2.2.1.2	0.248837209302326	.	79160001	79600000	#9191FF	1	0.375
chr1	79600001	79880000	B.2.1.1.1.2.1.1.2	0.224418604651163	.	79600001	79880000	#4848FF	1	0.25
chr1	79880001	80040000	B.2.1.2.2.1.1.2.1.2	0.151162790697674	.	79880001	80040000	#4848FF	1	0.25
chr1	80040001	80240000	B.1.2.2.2.2.2.2.1.1	0.25	.	80040001	80240000	#9191FF	1	0.375
chr1	80240001	80600000	B.2.2.1.2.1.2.2.1.2	0.0674418604651163	.	80240001	80600000	#0000FF	1	0.125
chr1	80600001	80760000	B.2.1.2.2.2.1.1.1.2	0.137209302325581	.	80600001	80760000	#4848FF	1	0.25
chr1	80760001	80960000	B.2.1.2.2.1.1.2.2	0.15	.	80760001	80960000	#4848FF	1	0.25
chr1	80960001	81360000	B.2.2.1.2.1.2.2.1.1	0.0686046511627907	.	80960001	81360000	#0000FF	1	0.125
chr1	81360001	81560000	B.2.1.2.2.2.1.1.1.1	0.138372093023256	.	81360001	81560000	#4848FF	1	0.25
chr1	81560001	81720000	B.1.1.2.1.2.2.2.1.1	0.354651162790698	.	81560001	81720000	#DADAFF	1	0.5
chr1	81720001	81880000	B.2.1.1.1.2.2.2.2.1	0.21046511627907	.	81720001	81880000	#4848FF	1	0.25
chr1	81880001	82240000	B.2.1.2.2.1.1.2.1.1	0.152325581395349	.	81880001	82240000	#4848FF	1	0.25
chr1	82240001	82400000	A.2.1.2.2.1.2.2.2	0.534883720930233	.	82240001	82400000	#FF9191	1	0.75
chr1	82400001	82720000	B.1.1.1.2.2.2.2.2	0.374418604651163	.	82400001	82720000	#DADAFF	1	0.5
chr1	82720001	83040000	B.1.2.1.2.2.1.1.2.1	0.303488372093023	.	82720001	83040000	#9191FF	1	0.375
chr1	83040001	83280000	B.1.2.2.1.2.1.1	0.283720930232558	.	83040001	83280000	#9191FF	1	0.375
chr1	83280001	83640000	B.1.2.1.2.2.1.1.1.2	0.304651162790698	.	83280001	83640000	#9191FF	1	0.375
chr1	83640001	83920000	B.2.1.1.1.2.1.1.1.1	0.226744186046512	.	83640001	83920000	#4848FF	1	0.25
chr1	83920001	84240000	B.1.2.2.2.2.2.1.1.2.1	0.256976744186046	.	83920001	84240000	#9191FF	1	0.375
chr1	84240001	84400000	A.2.2.2.1.2.2.1.2.2.1	0.446511627906977	.	84240001	84400000	#FFDADA	1	0.625
chr1	84400001	84680000	B.1.1.2.1.2.1.1.2.2	0.365116279069767	.	84400001	84680000	#DADAFF	1	0.5
chr1	84680001	84960000	A.2.1.2.2.1.2.2.1.1	0.537209302325581	.	84680001	84960000	#FF9191	1	0.75
chr1	84960001	85120000	A.1.2.1.1.2.1.1.2.1.2	0.790697674418605	.	84960001	85120000	#FF4848	1	0.875
chr1	85120001	85240000	A.2.1.2.2.2.2.2.2.1	0.513953488372093	.	85120001	85240000	#FF9191	1	0.75
chr1	85240001	85440000	A.1.2.1.2.2.1.2.1.1	0.738372093023256	.	85240001	85440000	#FF4848	1	0.875
chr1	85440001	85800000	A.1.2.2.2.1.1.2.1.1	0.686046511627907	.	85440001	85800000	#FF4848	1	0.875
chr1	85800001	85960000	B.1.1.1.1.1.2.2.2.2.2	0.401162790697674	.	85800001	85960000	#DADAFF	1	0.5
chr1	85960001	86080000	A.2.2.2.1.2.2.1.1.1.2	0.452325581395349	.	85960001	86080000	#FFDADA	1	0.625
chr1	86080001	86560000	B.2.1.1.1.2.2.2.1.1	0.213953488372093	.	86080001	86560000	#4848FF	1	0.25
chr1	86560001	86800000	B.1.1.1.1.1.2.2.2.2.1	0.402325581395349	.	86560001	86800000	#DADAFF	1	0.5
chr1	86800001	86960000	A.2.2.2.1.2.2.1.2.2.2	0.445348837209302	.	86800001	86960000	#FFDADA	1	0.625
chr1	86960001	87160000	B.1.1.2.1.2.2.1.2.1.1	0.359302325581395	.	86960001	87160000	#DADAFF	1	0.5
chr1	87160001	87400000	A.1.1.2.2.1.2.1.1.2.1.1.1	0.859302325581395	.	87160001	87400000	#FF0000	1	1
chr1	87400001	87600000	A.2.1.2.2.2.1.2.1.2.2	0.526744186046512	.	87400001	87600000	#FF9191	1	0.75
chr1	87600001	87800000	A.1.2.1.1.1.1.1.2.2.1.1	0.812790697674419	.	87600001	87800000	#FF4848	1	0.875
chr1	87800001	88440000	B.1.2.2.2.2.2.1.1.1.1	0.259302325581395	.	87800001	88440000	#9191FF	1	0.375
chr1	88440001	89120000	B.2.2.1.2.1.1.2.2	0.0767441860465116	.	88440001	89120000	#0000FF	1	0.125
chr1	89120001	89360000	A.2.2.1.2.2.1.2.2.2	0.47906976744186	.	89120001	89360000	#FFDADA	1	0.625
chr1	89360001	89720000	B.1.1.1.2.2.2.1.1.2	0.37906976744186	.	89360001	89720000	#DADAFF	1	0.5
chr1	89720001	89920000	B.1.1.2.1.2.2.1.2.1.2.2	0.356976744186047	.	89720001	89920000	#DADAFF	1	0.5
chr1	89920001	90240000	A.1.1.2.1.1.1.2.1.2.2.2	0.918604651162791	.	89920001	90240000	#FF0000	1	1
chr1	90240001	90480000	A.1.2.1.1.2.1.1.2.1.1	0.791860465116279	.	90240001	90480000	#FF4848	1	0.875
chr1	90480001	91000000	B.2.1.2.1.2.2.1.1.1	0.169767441860465	.	90480001	91000000	#4848FF	1	0.25
chr1	91000001	91160000	B.2.1.2.1.2.2.1.1.2.1	0.168604651162791	.	91000001	91160000	#4848FF	1	0.25
chr1	91160001	91320000	B.1.1.2.1.2.2.1.2.1.2.1	0.358139534883721	.	91160001	91320000	#DADAFF	1	0.5
chr1	91320001	91560000	A.2.1.2.2.2.1.2.1.1	0.529069767441861	.	91320001	91560000	#FF9191	1	0.75
chr1	91560001	91960000	B.2.1.2.1.2.2.1.1.2.2	0.167441860465116	.	91560001	91960000	#4848FF	1	0.25
chr1	91960001	92160000	A.2.1.2.2.2.1.2.2.1.1.1	0.525581395348837	.	91960001	92160000	#FF9191	1	0.75
chr1	92160001	92360000	A.2.1.1.2.2.1.1.2.2	0.6	.	92160001	92360000	#FF9191	1	0.75
chr1	92360001	92680000	A.2.2.2.1.2.1.1.1.1.2	0.463953488372093	.	92360001	92680000	#FFDADA	1	0.625
chr1	92680001	92880000	A.2.2.1.2.2.1.1.2.1	0.486046511627907	.	92680001	92880000	#FFDADA	1	0.625
chr1	92880001	93040000	A.2.1.1.1.1.2.2.2	0.632558139534884	.	92880001	93040000	#FF9191	1	0.75
chr1	93040001	93240000	A.2.2.2.1.2.1.1.1.1.1	0.465116279069767	.	93040001	93240000	#FFDADA	1	0.625
chr1	93240001	93440000	A.2.1.1.1.1.2.2.1.2	0.633720930232558	.	93240001	93440000	#FF9191	1	0.75
chr1	93440001	93680000	A.1.2.1.1.2.1.2.1.2	0.786046511627907	.	93440001	93680000	#FF4848	1	0.875
chr1	93680001	94040000	A.2.1.1.1.1.2.2.1.1	0.634883720930233	.	93680001	94040000	#FF9191	1	0.75
chr1	94040001	94320000	A.1.1.1.2.2.2.2.1.1.2	0.932558139534884	.	94040001	94320000	#FF0000	1	1
chr1	94320001	94600000	A.1.2.1.1.2.2.1.1	0.781395348837209	.	94320001	94600000	#FF4848	1	0.875
chr1	94600001	94720000	B.1.1.1.1.1.2.2.1	0.404651162790698	.	94600001	94720000	#DADAFF	1	0.5
chr1	94720001	95000000	A.2.1.2.2.2.1.2.2.1.1.2	0.524418604651163	.	94720001	95000000	#FF9191	1	0.75
chr1	95000001	95280000	A.1.1.2.1.1.2.1.2	0.91046511627907	.	95000001	95280000	#FF0000	1	1
chr1	95280001	95600000	B.1.1.1.2.2.2.1.1.1	0.380232558139535	.	95280001	95600000	#DADAFF	1	0.5
chr1	95600001	95720000	B.1.2.2.2.2.2.1.2.2	0.251162790697674	.	95600001	95720000	#9191FF	1	0.375
chr1	95720001	95960000	B.2.2.1.2.2.2.2.1	0.0406976744186047	.	95720001	95960000	#0000FF	1	0.125
chr1	95960001	96200000	B.2.2.2.1.1.2.2.2.1	0.0244186046511628	.	95960001	96200000	#0000FF	1	0.125
chr1	96200001	96680000	B.2.2.2.2.1.2.1	0.00697674418604651	.	96200001	96680000	#0000FF	1	0.125
chr1	96680001	97040000	A.2.1.2.2.2.1.2.2.1.2	0.523255813953488	.	96680001	97040000	#FF9191	1	0.75
chr1	97040001	97320000	A.2.2.2.1.2.2.1.2.1	0.447674418604651	.	97040001	97320000	#FFDADA	1	0.625
chr1	97320001	97520000	B.2.1.2.2.2.1.1.2.1.1	0.136046511627907	.	97320001	97520000	#4848FF	1	0.25
chr1	97520001	97920000	B.2.1.1.1.2.2.2.1.2.1	0.212790697674419	.	97520001	97920000	#4848FF	1	0.25
chr1	97920001	98080000	B.1.2.1.2.1.1.2.1	0.318604651162791	.	97920001	98080000	#9191FF	1	0.375
chr1	98080001	98280000	A.2.2.2.2.2.1.2.1	0.423255813953488	.	98080001	98280000	#FFDADA	1	0.625
chr1	98280001	98440000	A.2.1.2.2.1.2.2.1.2	0.536046511627907	.	98280001	98440000	#FF9191	1	0.75
chr1	98440001	98720000	B.2.1.1.1.2.2.2.1.2.2	0.211627906976744	.	98440001	98720000	#4848FF	1	0.25
chr1	98720001	98880000	B.1.1.2.1.2.1.2	0.363953488372093	.	98720001	98880000	#DADAFF	1	0.5
chr1	98880001	99080000	B.2.1.2.2.2.1.1.2.1.2	0.134883720930233	.	98880001	99080000	#4848FF	1	0.25
chr1	99080001	99480000	B.2.2.1.1.2.2.1.2.1	0.0895348837209302	.	99080001	99480000	#0000FF	1	0.125
chr1	99480001	99600000	B.2.2.1.1.2.2.2.2.1	0.0825581395348837	.	99480001	99600000	#0000FF	1	0.125
chr1	99600001	99880000	B.2.2.1.2.1.1.2.1	0.077906976744186	.	99600001	99880000	#0000FF	1	0.125
chr1	99880001	100200000	B.2.1.2.2.2.1.2.2	0.127906976744186	.	99880001	100200000	#4848FF	1	0.25
chr1	100200001	100480000	A.2.2.2.1.2.1.1.1.2	0.462790697674419	.	100200001	100480000	#FFDADA	1	0.625
chr1	100480001	100840000	A.2.1.1.1.2.1.1.2	0.62906976744186	.	100480001	100840000	#FF9191	1	0.75
chr1	100840001	101000000	A.2.2.1.2.1.1.1.1.2	0.504651162790698	.	100840001	101000000	#FFDADA	1	0.625
chr1	101000001	101200000	A.1.2.2.2.1.1.2.1.2.2	0.683720930232558	.	101000001	101200000	#FF4848	1	0.875
chr1	101200001	101360000	A.2.2.1.2.2.1.1.2.2.1	0.484883720930233	.	101200001	101360000	#FFDADA	1	0.625
chr1	101360001	101640000	A.2.2.2.2.2.1.1.1.2	0.425581395348837	.	101360001	101640000	#FFDADA	1	0.625
chr1	101640001	101800000	A.2.2.1.2.1.1.1.1.1	0.505813953488372	.	101640001	101800000	#FFDADA	1	0.625
chr1	101800001	102440000	B.2.2.1.2.1.2.2.2.1.1.1	0.0662790697674419	.	101800001	102440000	#0000FF	1	0.125
chr1	102440001	102760000	B.2.2.1.1.2.2.2.1.2	0.0837209302325581	.	102440001	102760000	#0000FF	1	0.125
chr1	102760001	102960000	B.2.2.1.2.1.2.1.1.1.2	0.0744186046511628	.	102760001	102960000	#0000FF	1	0.125
chr1	102960001	103360000	B.2.2.1.2.1.2.2.2.1.1.2.1	0.0651162790697674	.	102960001	103360000	#0000FF	1	0.125
chr1	103360001	103560000	B.2.1.2.2.1.1.1.2.2	0.153488372093023	.	103360001	103560000	#4848FF	1	0.25
chr1	103560001	103800000	B.1.1.2.1.2.2.2.2	0.352325581395349	.	103560001	103800000	#DADAFF	1	0.5
chr1	103880001	103960000	B.1.2.2.1.2.1.2.1	0.282558139534884	.	103880001	103960000	#9191FF	1	0.375
chr1	104000001	104040000	B.1.2.2.1.2.1.2.1	0.282558139534884	.	104000001	104040000	#9191FF	1	0.375
chr1	104040001	104160000	B.1.1.1.1.2.2.1.2	0.396511627906977	.	104040001	104160000	#DADAFF	1	0.5
chr1	104160001	104320000	B.1.1.1.1.2.1.1	0.4	.	104160001	104320000	#DADAFF	1	0.5
chr1	104320001	104600000	B.2.1.2.2.2.1.1.2.2.2	0.131395348837209	.	104320001	104600000	#4848FF	1	0.25
chr1	104600001	104920000	B.2.1.2.2.2.1.1.2.2.1.1	0.133720930232558	.	104600001	104920000	#4848FF	1	0.25
chr1	104920001	105120000	B.1.2.2.1.2.1.2.2.2	0.280232558139535	.	104920001	105120000	#9191FF	1	0.375
chr1	105120001	105360000	B.1.2.1.2.2.1.2.2.1	0.3	.	105120001	105360000	#9191FF	1	0.375
chr1	105360001	105480000	B.2.1.2.2.1.1.1.2.1	0.154651162790698	.	105360001	105480000	#4848FF	1	0.25
chr1	105480001	105920000	B.2.2.1.2.1.2.2.2.1.2.2	0.0616279069767442	.	105480001	105920000	#0000FF	1	0.125
chr1	105920001	106280000	B.2.2.1.2.1.2.2.2.1.2.1	0.0627906976744186	.	105920001	106280000	#0000FF	1	0.125
chr1	106280001	106720000	B.2.2.1.2.1.2.2.2.1.1.2.2	0.063953488372093	.	106280001	106720000	#0000FF	1	0.125
chr1	106720001	106880000	B.2.1.2.2.2.1.1.2.2.1.2	0.132558139534884	.	106720001	106880000	#4848FF	1	0.25
chr1	106880001	107080000	B.2.2.1.2.1.2.1.1.1.1	0.0755813953488372	.	106880001	107080000	#0000FF	1	0.125
chr1	107080001	107400000	B.2.2.1.2.1.2.1.1.2	0.0732558139534884	.	107080001	107400000	#0000FF	1	0.125
chr1	107400001	107600000	B.1.2.2.2.2.2.1.2.1	0.252325581395349	.	107400001	107600000	#9191FF	1	0.375
chr1	107600001	108200000	B.1.1.2.2.2.2.2.2.2	0.333720930232558	.	107600001	108200000	#DADAFF	1	0.5
chr1	108200001	108680000	A.1.1.1.2.2.2.2.1.2	0.931395348837209	.	108200001	108680000	#FF0000	1	1
chr1	108680001	108800000	A.2.1.1.2.1.1.2.2.1	0.612790697674419	.	108680001	108800000	#FF9191	1	0.75
chr1	108800001	108920000	A.1.2.2.2.2.1.2.2	0.659302325581395	.	108800001	108920000	#FF4848	1	0.875
chr1	109000001	109200000	A.1.2.2.2.2.1.2.2	0.659302325581395	.	109000001	109200000	#FF4848	1	0.875
chr1	109200001	109600000	A.1.1.2.1.2.1.1.1.2	0.9	.	109200001	109600000	#FF0000	1	1
chr1	109600001	109720000	A.1.1.1.2.1.2.2.2.1	0.947674418604651	.	109600001	109720000	#FF0000	1	1
chr1	109720001	110160000	A.1.1.1.1.1.2.1	0.997674418604651	.	109720001	110160000	#FF0000	1	1
chr1	110160001	110320000	A.1.1.2.2.2.1.1.2.2	0.83953488372093	.	110160001	110320000	#FF0000	1	1
chr1	110320001	110560000	A.1.1.1.1.2.1.1.2.1	0.990697674418605	.	110320001	110560000	#FF0000	1	1
chr1	110560001	111040000	A.1.1.1.2.2.2.2.1.1.1	0.933720930232558	.	110560001	111040000	#FF0000	1	1
chr1	111040001	111280000	A.2.1.1.2.1.1.2.1.1	0.615116279069767	.	111040001	111280000	#FF9191	1	0.75
chr1	111280001	111520000	A.2.1.2.2.2.1.2.2.2	0.522093023255814	.	111280001	111520000	#FF9191	1	0.75
chr1	111520001	111680000	B.1.1.2.2.2.2.2.1	0.336046511627907	.	111520001	111680000	#DADAFF	1	0.5
chr1	111680001	111960000	A.2.2.1.2.1.1.1.2	0.503488372093023	.	111680001	111960000	#FFDADA	1	0.625
chr1	111960001	112320000	A.1.1.2.2.1.2.1.1.2.2	0.854651162790698	.	111960001	112320000	#FF0000	1	1
chr1	112320001	112600000	B.2.1.2.1.1.1.2.1.2	0.186046511627907	.	112320001	112600000	#4848FF	1	0.25
chr1	112600001	112880000	B.2.2.2.1.1.1.1.1	0.0383720930232558	.	112600001	112880000	#0000FF	1	0.125
chr1	112880001	113160000	A.2.1.1.1.1.1.2.1	0.644186046511628	.	112880001	113160000	#FF9191	1	0.75
chr1	113160001	113240000	A.1.1.2.2.1.2.2.2.1.1	0.848837209302326	.	113160001	113240000	#FF0000	1	1
chr1	113240001	113440000	A.1.1.2.1.1.1.2.2.2	0.915116279069767	.	113240001	113440000	#FF0000	1	1
chr1	113440001	113680000	A.1.2.2.2.2.1.1.1	0.663953488372093	.	113440001	113680000	#FF4848	1	0.875
chr1	113680001	113960000	B.1.2.2.2.2.1.1.2	0.265116279069767	.	113680001	113960000	#9191FF	1	0.375
chr1	113960001	114200000	B.2.1.1.1.1.2.1.1	0.237209302325581	.	113960001	114200000	#4848FF	1	0.25
chr1	114200001	114520000	A.1.2.1.1.2.1.2.1.1.2	0.787209302325581	.	114200001	114520000	#FF4848	1	0.875
chr1	114520001	114720000	A.1.1.2.1.1.2.2.2.2.2	0.902325581395349	.	114520001	114720000	#FF0000	1	1
chr1	114720001	115120000	A.1.2.1.1.2.1.2.1.1.1	0.788372093023256	.	114720001	115120000	#FF4848	1	0.875
chr1	115120001	115360000	A.1.2.2.2.2.1.1.2.2	0.661627906976744	.	115120001	115360000	#FF4848	1	0.875
chr1	115360001	115600000	B.1.1.1.2.2.2.1.2	0.377906976744186	.	115360001	115600000	#DADAFF	1	0.5
chr1	115600001	115840000	A.2.1.1.2.2.1.1.2.1	0.601162790697674	.	115600001	115840000	#FF9191	1	0.75
chr1	115840001	116000000	A.1.2.1.2.2.1.1.2	0.73953488372093	.	115840001	116000000	#FF4848	1	0.875
chr1	116000001	116160000	A.2.2.1.2.1.2.1	0.495348837209302	.	116000001	116160000	#FFDADA	1	0.625
chr1	116160001	116360000	A.1.2.2.2.2.2.1.2.2	0.654651162790698	.	116160001	116360000	#FF4848	1	0.875
chr1	116360001	116640000	A.2.2.1.2.2.1.1.2.2.2	0.483720930232558	.	116360001	116640000	#FFDADA	1	0.625
chr1	116640001	117160000	A.1.2.2.2.1.1.2.1.2.1	0.684883720930233	.	116640001	117160000	#FF4848	1	0.875
chr1	117160001	117320000	A.2.1.2.1.2.2.2.2	0.548837209302326	.	117160001	117320000	#FF9191	1	0.75
chr1	117320001	117680000	A.1.2.1.1.2.2.2.1.2	0.769767441860465	.	117320001	117680000	#FF4848	1	0.875
chr1	117680001	117920000	B.1.2.1.2.2.2.2.1.2	0.291860465116279	.	117680001	117920000	#9191FF	1	0.375
chr1	117920001	118080000	B.1.1.2.1.2.2.1.2.2	0.355813953488372	.	117920001	118080000	#DADAFF	1	0.5
chr1	118080001	118240000	A.1.2.1.1.1.1.1.2.2.1.2	0.811627906976744	.	118080001	118240000	#FF4848	1	0.875
chr1	118240001	118480000	A.2.1.2.2.1.2.1.2.1	0.53953488372093	.	118240001	118480000	#FF9191	1	0.75
chr1	118480001	118720000	B.1.2.2.2.2.1.1.1	0.266279069767442	.	118480001	118720000	#9191FF	1	0.375
chr1	118720001	118880000	B.2.2.1.1.1.2.1.2.2	0.106976744186047	.	118720001	118880000	#0000FF	1	0.125
chr1	118880001	119040000	B.2.2.1.2.2.2.2.2	0.0395348837209302	.	118880001	119040000	#0000FF	1	0.125
chr1	119040001	119320000	B.2.2.1.1.2.2.2.2.2	0.0813953488372093	.	119040001	119320000	#0000FF	1	0.125
chr1	119320001	119560000	A.2.2.1.2.2.2.2.2.2	0.474418604651163	.	119320001	119560000	#FFDADA	1	0.625
chr1	119560001	119800000	B.2.1.1.1.1.2.1.2.2	0.234883720930233	.	119560001	119800000	#4848FF	1	0.25
chr1	119800001	120080000	B.2.1.1.2.1.1.1	0.206976744186047	.	119800001	120080000	#4848FF	1	0.25
chr1	120080001	120520000	A.1.2.2.2.2.2.1.2.1.1	0.656976744186046	.	120080001	120520000	#FF4848	1	0.875
chr1	120520001	120720000	A.1.1.2.1.1.1.2.1.1.1.2	0.923255813953488	.	120520001	120720000	#FF0000	1	1
chr1	120720001	120800000	A.2.1.1.2.1.1.2.2.2	0.611627906976744	.	120720001	120800000	#FF9191	1	0.75
chr1	120800001	120960000	A.2.1.1.1.1.1.1.2	0.645348837209302	.	120800001	120960000	#FF9191	1	0.75
chr1	121080001	121160000	A.2.1.1.1.1.1.1.2	0.645348837209302	.	121080001	121160000	#FF9191	1	0.75
chr1	121160001	121400000	B.1.2.1.1.1.1.1	0.332558139534884	.	121160001	121400000	#9191FF	1	0.375
chr1	121440001	121520000	B.1.2.1.1.1.1.1	0.332558139534884	.	121440001	121520000	#9191FF	1	0.375
chr1	142520001	142720000	B.2.1.1.2.1.1.2	0.205813953488372	.	142520001	142720000	#4848FF	1	0.25
chr1	142760001	142840000	B.2.1.1.2.1.1.2	0.205813953488372	.	142760001	142840000	#4848FF	1	0.25
chr1	143120001	143320000	B.2.2.1.1.1.2.2.2	0.101162790697674	.	143120001	143320000	#0000FF	1	0.125
chr1	143360001	143560000	B.1.2.1.1.2.1	0.325581395348837	.	143360001	143560000	#9191FF	1	0.375
chr1	143640001	143680000	A.1.2.2.1.2.1.1.2	0.71046511627907	.	143640001	143680000	#FF4848	1	0.875
chr1	143720001	143800000	A.1.2.2.1.2.1.1.2	0.71046511627907	.	143720001	143800000	#FF4848	1	0.875
chr1	143840001	143960000	A.1.2.2.1.2.1.1.2	0.71046511627907	.	143840001	143960000	#FF4848	1	0.875
chr1	143960001	144120000	A.1.2.1.1.1.1.1.2.2.2	0.81046511627907	.	143960001	144120000	#FF4848	1	0.875
chr1	144320001	144360000	A.2.1.2.1.2.2.1.1.2.2	0.555813953488372	.	144320001	144360000	#FF9191	1	0.75
chr1	144440001	144560000	A.2.1.2.1.2.2.1.1.2.2	0.555813953488372	.	144440001	144560000	#FF9191	1	0.75
chr1	144560001	144720000	A.2.2.1.2.2.1.1.1	0.487209302325581	.	144560001	144720000	#FFDADA	1	0.625
chr1	144800001	145120000	A.1.2.1.1.1.1.1.2.1.2	0.813953488372093	.	144800001	145120000	#FF4848	1	0.875
chr1	145120001	145400000	A.1.1.2.1.1.2.2.2.2.1	0.903488372093023	.	145120001	145400000	#FF0000	1	1
chr1	145400001	145600000	A.1.1.1.1.2.1.1.1.1.2	0.993023255813953	.	145400001	145600000	#FF0000	1	1
chr1	145600001	145840000	A.2.1.2.2.2.2.2.1.1	0.516279069767442	.	145600001	145840000	#FF9191	1	0.75
chr1	145960001	146040000	A.2.1.2.2.2.2.2.1.1	0.516279069767442	.	145960001	146040000	#FF9191	1	0.75
chr1	146360001	146400000	A.2.2.2.1.2.1.2.1.1	0.459302325581395	.	146360001	146400000	#FFDADA	1	0.625
chr1	146440001	146800000	A.2.2.2.1.2.1.2.1.1	0.459302325581395	.	146440001	146800000	#FFDADA	1	0.625
chr1	146800001	146960000	B.2.1.1.2.2.2.1.2.1	0.194186046511628	.	146800001	146960000	#4848FF	1	0.25
chr1	146960001	147160000	A.2.2.2.2.1.2.2.2.1	0.430232558139535	.	146960001	147160000	#FFDADA	1	0.625
chr1	147160001	147440000	B.1.2.1.1.1.1.2	0.331395348837209	.	147160001	147440000	#9191FF	1	0.375
chr1	147680001	147880000	A.2.1.2.1.2.2.1.1.1	0.558139534883721	.	147680001	147880000	#FF9191	1	0.75
chr1	147920001	148040000	A.2.1.2.1.2.2.1.1.2.1	0.556976744186046	.	147920001	148040000	#FF9191	1	0.75
chr1	148160001	148280000	A.2.1.1.2.2.2.1.1.2.2	0.586046511627907	.	148160001	148280000	#FF9191	1	0.75
chr1	148320001	148360000	A.2.1.1.2.2.2.1.1.2.2	0.586046511627907	.	148320001	148360000	#FF9191	1	0.75
chr1	148520001	148680000	A.2.1.1.2.2.2.1.1.2.2	0.586046511627907	.	148520001	148680000	#FF9191	1	0.75
chr1	148680001	148720000	A.2.2.2.1.2.2.2.2.1.2	0.43953488372093	.	148680001	148720000	#FFDADA	1	0.625
chr1	148840001	148960000	A.2.2.2.1.2.2.2.2.1.2	0.43953488372093	.	148840001	148960000	#FFDADA	1	0.625
chr1	149000001	149200000	A.2.2.2.1.2.2.2.2.1.2	0.43953488372093	.	149000001	149200000	#FFDADA	1	0.625
chr1	149200001	149480000	A.1.1.2.2.1.1.1.1.2	0.87093023255814	.	149200001	149480000	#FF0000	1	1
chr1	149560001	149760000	A.1.2.2.1.2.2.2.1.2	0.694186046511628	.	149560001	149760000	#FF4848	1	0.875
chr1	149760001	150200000	A.1.1.1.2.1.1.2.1.1	0.956976744186047	.	149760001	150200000	#FF0000	1	1
chr1	150200001	150600000	A.1.1.1.2.1.1.2.1.2	0.955813953488372	.	150200001	150600000	#FF0000	1	1
chr1	150600001	151000000	A.1.1.1.2.1.2.2.2.2	0.946511627906977	.	150600001	151000000	#FF0000	1	1
chr1	151000001	151360000	A.1.1.1.1.2.1.1.1.1.1	0.994186046511628	.	151000001	151360000	#FF0000	1	1
chr1	151360001	151840000	A.1.1.1.1.2.1.1.1.2	0.991860465116279	.	151360001	151840000	#FF0000	1	1
chr1	151840001	152000000	A.1.1.2.1.1.1.2.1.1.1.1	0.924418604651163	.	151840001	152000000	#FF0000	1	1
chr1	152000001	152160000	A.2.1.2.2.2.1.1.2.1	0.532558139534884	.	152000001	152160000	#FF9191	1	0.75
chr1	152160001	152360000	B.2.2.2.1.1.1.2.2.1	0.0325581395348837	.	152160001	152360000	#0000FF	1	0.125
chr1	152360001	152520000	B.2.2.1.1.1.2.2.1.1	0.105813953488372	.	152360001	152520000	#0000FF	1	0.125
chr1	152520001	152680000	B.2.2.2.1.1.1.2.2.2	0.0313953488372093	.	152520001	152680000	#0000FF	1	0.125
chr1	152680001	153000000	B.2.2.2.2.1.1.2.2	0.00813953488372093	.	152680001	153000000	#0000FF	1	0.125
chr1	153000001	153200000	B.2.2.2.1.2.1.2.2	0.0174418604651163	.	153000001	153200000	#0000FF	1	0.125
chr1	153200001	153480000	A.1.2.2.2.2.2.1.2.1.2	0.655813953488372	.	153200001	153480000	#FF4848	1	0.875
chr1	153480001	153960000	A.1.1.1.1.1.1.2	0.998837209302326	.	153480001	153960000	#FF0000	1	1
chr1	153960001	154120000	A.1.2.1.2.2.2.2.2	0.723255813953488	.	153960001	154120000	#FF4848	1	0.875
chr1	154120001	154320000	A.1.1.2.1.2.1.2.2.1	0.88953488372093	.	154120001	154320000	#FF0000	1	1
chr1	154320001	154600000	A.1.1.1.2.1.1.1.2.2.2	0.958139534883721	.	154320001	154600000	#FF0000	1	1
chr1	154600001	154840000	A.1.1.2.2.2.1.1.1.1.1	0.845348837209302	.	154600001	154840000	#FF0000	1	1
chr1	154840001	155160000	A.1.1.1.2.1.1.1.2.2.1	0.959302325581395	.	154840001	155160000	#FF0000	1	1
chr1	155160001	155560000	A.1.1.2.1.2.1.2.2.2	0.888372093023256	.	155160001	155560000	#FF0000	1	1
chr1	155560001	155840000	A.1.1.2.1.2.2.2.2.1	0.875581395348837	.	155560001	155840000	#FF0000	1	1
chr1	155840001	156080000	A.1.1.2.1.2.2.2.2.2	0.874418604651163	.	155840001	156080000	#FF0000	1	1
chr1	156080001	156320000	A.1.1.2.2.2.2.1.1.2.2	0.82906976744186	.	156080001	156320000	#FF0000	1	1
chr1	156320001	156560000	A.1.1.2.1.2.1.2.1	0.890697674418605	.	156320001	156560000	#FF0000	1	1
chr1	156560001	156920000	A.1.1.1.2.1.1.1.1.2.1	0.962790697674419	.	156560001	156920000	#FF0000	1	1
chr1	156920001	157160000	A.1.1.2.2.2.1.1.1.1.2.2	0.843023255813954	.	156920001	157160000	#FF0000	1	1
chr1	157160001	157480000	A.2.2.2.1.1.1.1.2.1	0.47093023255814	.	157160001	157480000	#FFDADA	1	0.625
chr1	157480001	157920000	A.2.2.2.2.1.2.2.1	0.431395348837209	.	157480001	157920000	#FFDADA	1	0.625
chr1	157920001	158120000	A.2.1.1.2.2.1.2.2.1	0.594186046511628	.	157920001	158120000	#FF9191	1	0.75
chr1	158120001	158320000	A.1.2.1.1.2.2.1.2.1.2.1	0.777906976744186	.	158120001	158320000	#FF4848	1	0.875
chr1	158320001	158480000	B.1.1.1.2.2.1.1.1.1.1	0.387209302325581	.	158320001	158480000	#DADAFF	1	0.5
chr1	158480001	158680000	B.1.2.1.2.2.2.2.2	0.290697674418605	.	158480001	158680000	#9191FF	1	0.375
chr1	158680001	158960000	B.1.1.1.2.2.1.1.1.1.2	0.386046511627907	.	158680001	158960000	#DADAFF	1	0.5
chr1	158960001	159200000	A.2.1.1.2.2.1.2.1.2.1	0.596511627906977	.	158960001	159200000	#FF9191	1	0.75
chr1	159200001	159760000	B.1.1.2.2.2.2.2.2.1	0.334883720930233	.	159200001	159760000	#DADAFF	1	0.5
chr1	159760001	160040000	A.1.1.1.2.2.2.2.2.2.2	0.927906976744186	.	159760001	160040000	#FF0000	1	1
chr1	160040001	160400000	A.1.1.1.1.2.1.1.2.2.2.2	0.987209302325581	.	160040001	160400000	#FF0000	1	1
chr1	160400001	160600000	A.1.1.2.2.2.1.1.1.1.2.1	0.844186046511628	.	160400001	160600000	#FF0000	1	1
chr1	160600001	160960000	A.1.1.1.1.2.2.2.2.2.2.1	0.966279069767442	.	160600001	160960000	#FF0000	1	1
chr1	160960001	161160000	A.1.1.1.1.1.2.2.2	0.995348837209302	.	160960001	161160000	#FF0000	1	1
chr1	161160001	161440000	A.1.1.1.2.1.1.2.2.2	0.953488372093023	.	161160001	161440000	#FF0000	1	1
chr1	161440001	161720000	A.1.1.1.1.2.2.1.2.1.2	0.980232558139535	.	161440001	161720000	#FF0000	1	1
chr1	161720001	161920000	A.2.1.1.1.1.2.1.2.1	0.63953488372093	.	161720001	161920000	#FF9191	1	0.75
chr1	161920001	162080000	A.1.2.2.2.1.1.1.1.1.2.2	0.68953488372093	.	161920001	162080000	#FF4848	1	0.875
chr1	162080001	162560000	A.2.2.1.2.1.1.2.1.1.2	0.501162790697674	.	162080001	162560000	#FFDADA	1	0.625
chr1	162560001	162920000	B.2.1.1.1.1.1.1.2	0.244186046511628	.	162560001	162920000	#4848FF	1	0.25
chr1	162920001	163120000	B.2.1.1.1.1.2.2.1.2.1	0.232558139534884	.	162920001	163120000	#4848FF	1	0.25
chr1	163120001	163320000	B.2.1.2.1.2.1.1.2.1.1	0.181395348837209	.	163120001	163320000	#4848FF	1	0.25
chr1	163320001	163520000	B.2.1.2.1.2.2.2.1.2.2.2	0.158139534883721	.	163320001	163520000	#4848FF	1	0.25
chr1	163520001	163720000	B.1.2.2.1.1.2.2.2	0.284883720930233	.	163520001	163720000	#9191FF	1	0.375
chr1	163720001	163920000	B.2.1.2.1.2.2.2.1.1	0.161627906976744	.	163720001	163920000	#4848FF	1	0.25
chr1	163920001	164080000	B.2.2.1.1.2.1.2.2.1.1	0.0953488372093023	.	163920001	164080000	#0000FF	1	0.125
chr1	164080001	164440000	B.2.2.2.1.2.1.1.2	0.0209302325581395	.	164080001	164440000	#0000FF	1	0.125
chr1	164440001	164600000	B.1.2.2.2.2.1.2.1.2.1	0.262790697674419	.	164440001	164600000	#9191FF	1	0.375
chr1	164600001	164760000	A.2.1.1.2.2.2.1.1.1.1.1	0.590697674418605	.	164600001	164760000	#FF9191	1	0.75
chr1	164760001	165080000	B.2.2.2.1.1.2.1.1.1.2	0.0290697674418605	.	164760001	165080000	#0000FF	1	0.125
chr1	165080001	165320000	B.2.2.1.1.1.2.2.1.2.1.1	0.104651162790698	.	165080001	165320000	#0000FF	1	0.125
chr1	165320001	165560000	B.1.1.1.1.1.1.1.1	0.412790697674419	.	165320001	165560000	#DADAFF	1	0.5
chr1	165560001	165880000	A.1.2.2.2.1.1.1.2	0.687209302325581	.	165560001	165880000	#FF4848	1	0.875
chr1	165880001	166160000	B.2.2.1.1.1.2.2.1.2.1.2	0.103488372093023	.	165880001	166160000	#0000FF	1	0.125
chr1	166160001	166400000	B.2.2.1.2.2.2.1.2.2.2.2	0.0418604651162791	.	166160001	166400000	#0000FF	1	0.125
chr1	166400001	166800000	B.2.2.2.1.1.2.1.1.2	0.027906976744186	.	166400001	166800000	#0000FF	1	0.125
chr1	166800001	167000000	B.1.1.1.1.1.1.2.1	0.409302325581395	.	166800001	167000000	#DADAFF	1	0.5
chr1	167000001	167520000	A.2.2.2.1.2.1.2.1.2.1	0.458139534883721	.	167000001	167520000	#FFDADA	1	0.625
chr1	167520001	167680000	A.1.1.2.2.1.1.1.1.1.2	0.872093023255814	.	167520001	167680000	#FF0000	1	1
chr1	167680001	167920000	A.1.2.1.1.2.1.1.1.1.1	0.795348837209302	.	167680001	167920000	#FF4848	1	0.875
chr1	167920001	168200000	A.2.1.2.2.2.2.2.1.2	0.515116279069767	.	167920001	168200000	#FF9191	1	0.75
chr1	168200001	168400000	B.1.2.1.2.1.1.1.1	0.32093023255814	.	168200001	168400000	#9191FF	1	0.375
chr1	168400001	168560000	A.2.1.2.2.2.1.1.2.2.1	0.531395348837209	.	168400001	168560000	#FF9191	1	0.75
chr1	168560001	168960000	B.2.1.2.1.2.1.2.1.1	0.175581395348837	.	168560001	168960000	#4848FF	1	0.25
chr1	168960001	169120000	A.2.2.2.1.2.2.2.2.1.1	0.440697674418605	.	168960001	169120000	#FFDADA	1	0.625
chr1	169120001	169440000	B.1.2.2.1.1.2.2.1	0.286046511627907	.	169120001	169440000	#9191FF	1	0.375
chr1	169440001	169560000	A.2.2.2.2.2.1.1.1.1.2	0.426744186046512	.	169440001	169560000	#FFDADA	1	0.625
chr1	169560001	169880000	B.1.2.1.2.2.2.2.1.1	0.293023255813953	.	169560001	169880000	#9191FF	1	0.375
chr1	169880001	170080000	B.2.1.1.1.1.1.2.1.2.1	0.241860465116279	.	169880001	170080000	#4848FF	1	0.25
chr1	170080001	170480000	B.2.2.1.2.1.1.1.2	0.0790697674418605	.	170080001	170480000	#0000FF	1	0.125
chr1	170480001	170920000	B.1.1.2.2.2.1.1.2.1	0.344186046511628	.	170480001	170920000	#DADAFF	1	0.5
chr1	170920001	171200000	B.2.1.2.1.2.2.2.1.2.1	0.16046511627907	.	170920001	171200000	#4848FF	1	0.25
chr1	171200001	171400000	A.2.1.2.2.2.1.1.2.2.2	0.530232558139535	.	171200001	171400000	#FF9191	1	0.75
chr1	171400001	171600000	A.1.1.2.2.1.2.2.2.2	0.846511627906977	.	171400001	171600000	#FF0000	1	1
chr1	171600001	171800000	A.1.2.2.2.2.2.2.1.1	0.653488372093023	.	171600001	171800000	#FF4848	1	0.875
chr1	171800001	172040000	A.2.2.2.2.2.2.1	0.417441860465116	.	171800001	172040000	#FFDADA	1	0.625
chr1	172040001	172360000	A.2.1.1.2.2.2.1.2.1.2	0.581395348837209	.	172040001	172360000	#FF9191	1	0.75
chr1	172360001	172720000	A.1.2.1.1.2.2.2.2.2.2	0.765116279069767	.	172360001	172720000	#FF4848	1	0.875
chr1	172720001	173160000	A.1.1.2.2.1.1.1.2.1.1	0.869767441860465	.	172720001	173160000	#FF0000	1	1
chr1	173160001	173480000	A.1.2.2.2.1.2.2.2.1.1.1	0.669767441860465	.	173160001	173480000	#FF4848	1	0.875
chr1	173480001	173760000	A.2.2.1.2.1.2.2.2.1.2	0.491860465116279	.	173480001	173760000	#FFDADA	1	0.625
chr1	173760001	174000000	A.1.2.1.1.1.1.2.2	0.805813953488372	.	173760001	174000000	#FF4848	1	0.875
chr1	174000001	174200000	A.1.2.1.2.2.2.2.1.1	0.725581395348837	.	174000001	174200000	#FF4848	1	0.875
chr1	174200001	174680000	B.1.1.1.2.2.1.1.2	0.383720930232558	.	174200001	174680000	#DADAFF	1	0.5
chr1	174680001	174960000	A.2.1.2.2.2.2.1.1.1	0.52093023255814	.	174680001	174960000	#FF9191	1	0.75
chr1	174960001	175160000	A.1.2.2.2.1.1.1.1.1.1	0.691860465116279	.	174960001	175160000	#FF4848	1	0.875
chr1	175160001	175360000	A.2.2.2.1.1.1.2.1	0.468604651162791	.	175160001	175360000	#FFDADA	1	0.625
chr1	175360001	175600000	A.1.2.1.1.2.2.2.1.1.2	0.77093023255814	.	175360001	175600000	#FF4848	1	0.875
chr1	175600001	175840000	A.2.1.1.2.2.1.1.1.1	0.603488372093023	.	175600001	175840000	#FF9191	1	0.75
chr1	175840001	176080000	A.2.1.2.2.1.1.1.1	0.547674418604651	.	175840001	176080000	#FF9191	1	0.75
chr1	176080001	176200000	A.2.2.1.2.1.1.2.1.2.1	0.5	.	176080001	176200000	#FFDADA	1	0.625
chr1	176200001	176560000	B.2.1.1.1.1.2.2.1.2.2	0.231395348837209	.	176200001	176560000	#4848FF	1	0.25
chr1	176560001	176880000	B.2.2.1.1.1.2.1.2.1.1.1	0.11046511627907	.	176560001	176880000	#0000FF	1	0.125
chr1	176880001	177280000	B.2.2.2.1.2.1.2.1.2	0.0186046511627907	.	176880001	177280000	#0000FF	1	0.125
chr1	177280001	177360000	B.2.1.2.1.2.1.2.2.1	0.173255813953488	.	177280001	177360000	#4848FF	1	0.25
chr1	177360001	177720000	B.2.2.2.2.1.1.2.1	0.00930232558139535	.	177360001	177720000	#0000FF	1	0.125
chr1	177720001	178000000	B.2.1.2.1.2.1.2.2.2.1	0.172093023255814	.	177720001	178000000	#4848FF	1	0.25
chr1	178000001	178280000	A.1.1.2.2.1.1.1.1.1.1	0.873255813953488	.	178000001	178280000	#FF0000	1	1
chr1	178280001	178440000	A.2.2.1.2.1.1.2.1.2.2	0.498837209302326	.	178280001	178440000	#FFDADA	1	0.625
chr1	178440001	178760000	A.2.2.2.2.2.1.1.1.1.1	0.427906976744186	.	178440001	178760000	#FFDADA	1	0.625
chr1	178760001	178880000	B.2.1.1.1.1.1.2.1.2.2	0.240697674418605	.	178760001	178880000	#4848FF	1	0.25
chr1	178880001	179200000	A.1.2.2.2.1.2.2.1.2	0.67093023255814	.	178880001	179200000	#FF4848	1	0.875
chr1	179200001	179360000	A.2.2.1.2.1.1.2.1.1.1	0.502325581395349	.	179200001	179360000	#FFDADA	1	0.625
chr1	179360001	179680000	B.2.1.1.1.1.2.2.2.1.2	0.22906976744186	.	179360001	179680000	#4848FF	1	0.25
chr1	179680001	179800000	A.2.2.2.1.2.1.2.2	0.454651162790698	.	179680001	179800000	#FFDADA	1	0.625
chr1	179800001	180080000	A.1.2.1.1.2.1.2.2.2	0.782558139534884	.	179800001	180080000	#FF4848	1	0.875
chr1	180080001	180240000	A.1.2.1.1.2.1.2.2.1.1	0.784883720930233	.	180080001	180240000	#FF4848	1	0.875
chr1	180240001	180440000	A.2.2.2.1.2.1.1.2.2	0.46046511627907	.	180240001	180440000	#FFDADA	1	0.625
chr1	180440001	180600000	A.1.2.2.2.1.2.2.2.2.2	0.665116279069767	.	180440001	180600000	#FF4848	1	0.875
chr1	180600001	180840000	A.2.2.2.1.2.1.1.2.1	0.461627906976744	.	180600001	180840000	#FFDADA	1	0.625
chr1	180840001	181120000	A.1.1.1.1.2.2.2.2.1.1	0.974418604651163	.	180840001	181120000	#FF0000	1	1
chr1	181120001	181440000	A.2.1.2.1.1.2.2.1.2.1	0.566279069767442	.	181120001	181440000	#FF9191	1	0.75
chr1	181440001	181720000	A.1.2.2.1.1.1.1.2.2	0.718604651162791	.	181440001	181720000	#FF4848	1	0.875
chr1	181720001	182040000	A.2.2.2.1.1.1.1.2.2	0.469767441860465	.	181720001	182040000	#FFDADA	1	0.625
chr1	182040001	182360000	A.1.2.1.1.2.2.1.2.1.2.2	0.776744186046512	.	182040001	182360000	#FF4848	1	0.875
chr1	182360001	182760000	A.1.1.2.2.1.1.1.2.1.2	0.868604651162791	.	182360001	182760000	#FF0000	1	1
chr1	182760001	182960000	A.1.1.2.2.2.1.2.1.1	0.838372093023256	.	182760001	182960000	#FF0000	1	1
chr1	182960001	183280000	A.1.1.1.1.2.2.2.2.1.2.2.1	0.972093023255814	.	182960001	183280000	#FF0000	1	1
chr1	183280001	183640000	A.1.1.2.2.1.1.2.2.1	0.863953488372093	.	183280001	183640000	#FF0000	1	1
chr1	183640001	183960000	A.1.2.1.1.2.2.1.2.2.1.1	0.775581395348837	.	183640001	183960000	#FF4848	1	0.875
chr1	183960001	184200000	A.1.2.2.2.1.2.2.2.1.1.2	0.668604651162791	.	183960001	184200000	#FF4848	1	0.875
chr1	184200001	184320000	A.2.2.1.2.1.2.2.2.2.1.1	0.490697674418605	.	184200001	184320000	#FFDADA	1	0.625
chr1	184320001	184680000	A.1.2.1.1.2.2.1.2.2.1.2	0.774418604651163	.	184320001	184680000	#FF4848	1	0.875
chr1	184680001	184960000	A.1.1.2.1.1.2.1.1.1.2	0.912790697674419	.	184680001	184960000	#FF0000	1	1
chr1	184960001	185280000	A.1.2.2.2.1.2.1.2.2.2	0.673255813953488	.	184960001	185280000	#FF4848	1	0.875
chr1	185280001	185680000	A.1.1.1.2.2.2.1.2.1.1	0.937209302325581	.	185280001	185680000	#FF0000	1	1
chr1	185680001	186040000	B.1.1.2.1.1.2.1	0.37093023255814	.	185680001	186040000	#DADAFF	1	0.5
chr1	186040001	186360000	A.1.2.2.2.1.2.1.2.2.1	0.674418604651163	.	186040001	186360000	#FF4848	1	0.875
chr1	186360001	186520000	A.2.1.2.2.2.2.1.1.2.2	0.518604651162791	.	186360001	186520000	#FF9191	1	0.75
chr1	186520001	186680000	A.1.2.2.2.2.2.2.1.2.2	0.651162790697674	.	186520001	186680000	#FF4848	1	0.875
chr1	186680001	187000000	A.2.1.2.2.2.2.1.1.2.1	0.519767441860465	.	186680001	187000000	#FF9191	1	0.75
chr1	187000001	187480000	B.2.1.2.2.2.2.1.1	0.126744186046512	.	187000001	187480000	#4848FF	1	0.25
chr1	187480001	187680000	B.1.2.1.2.1.2.1.1.1	0.315116279069767	.	187480001	187680000	#9191FF	1	0.375
chr1	187680001	187840000	B.1.2.2.1.2.2.2.1.2	0.275581395348837	.	187680001	187840000	#9191FF	1	0.375
chr1	187840001	188040000	B.2.1.2.2.1.2.1.2.2.1	0.146511627906977	.	187840001	188040000	#4848FF	1	0.25
chr1	188040001	188160000	B.2.1.1.1.2.2.1.2.1	0.216279069767442	.	188040001	188160000	#4848FF	1	0.25
chr1	188160001	188320000	B.2.1.1.1.2.1.2.2.2	0.22093023255814	.	188160001	188320000	#4848FF	1	0.25
chr1	188320001	188760000	B.2.2.1.2.1.2.1.2.1.2	0.0709302325581395	.	188320001	188760000	#0000FF	1	0.125
chr1	188760001	189040000	B.1.2.2.1.2.2.1.1	0.27906976744186	.	188760001	189040000	#9191FF	1	0.375
chr1	189040001	189160000	B.1.1.1.1.2.2.2	0.395348837209302	.	189040001	189160000	#DADAFF	1	0.5
chr1	189160001	189440000	B.2.1.1.1.2.2.1.1.1	0.219767441860465	.	189160001	189440000	#4848FF	1	0.25
chr1	189440001	189800000	B.2.2.1.1.2.1.1.1	0.1	.	189440001	189800000	#0000FF	1	0.125
chr1	189800001	189960000	B.2.1.2.2.2.2.2	0.124418604651163	.	189800001	189960000	#4848FF	1	0.25
chr1	189960001	190080000	B.2.1.1.1.2.2.1.1.2.2	0.217441860465116	.	189960001	190080000	#4848FF	1	0.25
chr1	190080001	190480000	B.2.2.1.1.2.1.1.2	0.0988372093023256	.	190080001	190480000	#0000FF	1	0.125
chr1	190480001	191080000	B.2.2.1.2.1.2.1.2.1.1	0.072093023255814	.	190480001	191080000	#0000FF	1	0.125
chr1	191080001	191240000	B.2.1.1.1.2.1.2.2.1	0.222093023255814	.	191080001	191240000	#4848FF	1	0.25
chr1	191240001	191440000	B.2.1.2.2.1.2.1.2.2.2.1.1	0.145348837209302	.	191240001	191440000	#4848FF	1	0.25
chr1	191440001	191600000	B.1.1.2.2.2.1.2.2.1	0.340697674418605	.	191440001	191600000	#DADAFF	1	0.5
chr1	191600001	192080000	B.2.1.2.2.1.2.1.1	0.148837209302326	.	191600001	192080000	#4848FF	1	0.25
chr1	192080001	192240000	B.1.2.1.2.2.1.2.1	0.301162790697674	.	192080001	192240000	#9191FF	1	0.375
chr1	192240001	192440000	B.1.2.2.1.2.2.2.2	0.274418604651163	.	192240001	192440000	#9191FF	1	0.375
chr1	192440001	192600000	A.1.1.1.1.2.2.1.2.2.2	0.977906976744186	.	192440001	192600000	#FF0000	1	1
chr1	192600001	192960000	A.1.2.2.2.1.2.1.2.1	0.675581395348837	.	192600001	192960000	#FF4848	1	0.875
chr1	192960001	193120000	A.1.2.1.2.2.2.2.1.2	0.724418604651163	.	192960001	193120000	#FF4848	1	0.875
chr1	193120001	193320000	A.2.2.1.2.1.2.2.1	0.494186046511628	.	193120001	193320000	#FFDADA	1	0.625
chr1	193320001	193600000	B.1.2.1.2.1.2.1.2.2.2.2	0.309302325581395	.	193320001	193600000	#9191FF	1	0.375
chr1	193600001	193920000	B.2.1.2.2.1.2.2.2.2	0.13953488372093	.	193600001	193920000	#4848FF	1	0.25
chr1	193920001	194040000	B.1.1.2.1.1.2.2.1	0.369767441860465	.	193920001	194040000	#DADAFF	1	0.5
chr1	194040001	194280000	B.1.2.2.1.2.2.1.2	0.277906976744186	.	194040001	194280000	#9191FF	1	0.375
chr1	194280001	194520000	B.2.1.2.2.1.2.1.2.2.2.2	0.143023255813953	.	194280001	194520000	#4848FF	1	0.25
chr1	194520001	194640000	B.2.1.2.2.1.2.1.2.1	0.147674418604651	.	194520001	194640000	#4848FF	1	0.25
chr1	194640001	194960000	B.2.1.2.2.2.2.1.2	0.125581395348837	.	194640001	194960000	#4848FF	1	0.25
chr1	194960001	195040000	B.2.1.1.1.2.2.1.1.2.1	0.218604651162791	.	194960001	195040000	#4848FF	1	0.25
chr1	195040001	195280000	B.2.1.2.2.1.2.1.2.2.2.1.2	0.144186046511628	.	195040001	195280000	#4848FF	1	0.25
chr1	195280001	195480000	B.1.2.2.1.2.2.2.1.1	0.276744186046512	.	195280001	195480000	#9191FF	1	0.375
chr1	195480001	195840000	B.2.1.1.1.2.1.2.1	0.223255813953488	.	195480001	195840000	#4848FF	1	0.25
chr1	195840001	196120000	B.2.1.2.2.1.2.2.2.1	0.140697674418605	.	195840001	196120000	#4848FF	1	0.25
chr1	196120001	196240000	B.1.2.1.2.1.2.1.2.2.2.1	0.31046511627907	.	196120001	196240000	#9191FF	1	0.375
chr1	196240001	196720000	B.2.2.1.2.1.2.1.2.2	0.0697674418604651	.	196240001	196720000	#0000FF	1	0.125
chr1	196720001	197080000	B.2.2.1.2.1.2.2.2.2	0.0604651162790698	.	196720001	197080000	#0000FF	1	0.125
chr1	197080001	197200000	B.1.2.1.2.1.2.1.1.2	0.313953488372093	.	197080001	197200000	#9191FF	1	0.375
chr1	197200001	197480000	B.2.2.1.1.2.1.2.2.2.1	0.0930232558139535	.	197200001	197480000	#0000FF	1	0.125
chr1	197480001	197720000	B.1.1.1.1.2.2.1.1	0.397674418604651	.	197480001	197720000	#DADAFF	1	0.5
chr1	197720001	197840000	A.2.1.1.1.1.2.1.1.2	0.640697674418605	.	197720001	197840000	#FF9191	1	0.75
chr1	197840001	198080000	A.2.2.2.1.2.2.2.1.2.1	0.443023255813953	.	197840001	198080000	#FFDADA	1	0.625
chr1	198080001	198240000	A.2.1.2.2.1.1.2.1	0.544186046511628	.	198080001	198240000	#FF9191	1	0.75
chr1	198240001	198440000	B.1.2.1.2.1.2.1.2.2.1	0.311627906976744	.	198240001	198440000	#9191FF	1	0.375
chr1	198440001	198560000	A.2.2.2.2.2.2.2.2.2	0.413953488372093	.	198440001	198560000	#FFDADA	1	0.625
chr1	198560001	198800000	A.1.2.2.2.2.2.2.1.2.1	0.652325581395349	.	198560001	198800000	#FF4848	1	0.875
chr1	198800001	199280000	A.2.2.2.2.2.2.2.2.1	0.415116279069767	.	198800001	199280000	#FFDADA	1	0.625
chr1	199280001	199560000	B.1.2.1.2.1.2.1.2.1	0.312790697674419	.	199280001	199560000	#9191FF	1	0.375
chr1	199560001	200120000	A.2.1.1.1.1.2.1.1.1	0.641860465116279	.	199560001	200120000	#FF9191	1	0.75
chr1	200120001	200280000	A.1.1.2.2.1.1.1.2.2	0.867441860465116	.	200120001	200280000	#FF0000	1	1
chr1	200280001	200400000	A.1.1.1.2.2.2.1.2.1.2	0.936046511627907	.	200280001	200400000	#FF0000	1	1
chr1	200400001	200560000	A.1.2.1.1.2.2.1.2.2.2	0.773255813953488	.	200400001	200560000	#FF4848	1	0.875
chr1	200560001	200840000	A.1.1.2.2.1.1.2.2.2	0.862790697674419	.	200560001	200840000	#FF0000	1	1
chr1	200840001	201160000	A.1.1.1.1.2.2.2.1.2	0.975581395348837	.	200840001	201160000	#FF0000	1	1
chr1	201160001	201400000	A.1.2.1.1.1.2.2.2.2	0.796511627906977	.	201160001	201400000	#FF4848	1	0.875
chr1	201400001	201800000	A.1.1.1.1.2.2.2.1.1	0.976744186046512	.	201400001	201800000	#FF0000	1	1
chr1	201800001	202120000	A.1.1.1.2.1.1.1.1.2.2	0.961627906976744	.	201800001	202120000	#FF0000	1	1
chr1	202120001	202320000	A.1.1.2.2.2.1.2.2.1.2	0.834883720930233	.	202120001	202320000	#FF0000	1	1
chr1	202320001	202600000	A.1.1.2.1.1.2.2.1.1	0.909302325581395	.	202320001	202600000	#FF0000	1	1
chr1	202600001	202720000	A.1.2.1.1.1.2.2.1.2.2.2	0.798837209302326	.	202600001	202720000	#FF4848	1	0.875
chr1	202720001	202960000	A.1.1.1.2.1.1.1.2.1	0.96046511627907	.	202720001	202960000	#FF0000	1	1
chr1	202960001	203320000	A.1.1.1.1.2.1.1.2.2.1	0.98953488372093	.	202960001	203320000	#FF0000	1	1
chr1	203320001	203480000	A.1.1.2.2.2.1.2.2.2	0.833720930232558	.	203320001	203480000	#FF0000	1	1
chr1	203480001	203840000	A.1.1.1.1.2.1.1.2.2.2.1	0.988372093023256	.	203480001	203840000	#FF0000	1	1
chr1	203840001	204040000	A.2.1.1.2.2.1.2.2.2.2	0.591860465116279	.	203840001	204040000	#FF9191	1	0.75
chr1	204040001	204200000	A.1.2.2.1.1.1.1.2.1.2	0.719767441860465	.	204040001	204200000	#FF4848	1	0.875
chr1	204200001	204360000	A.1.2.2.1.1.1.2	0.717441860465116	.	204200001	204360000	#FF4848	1	0.875
chr1	204360001	204520000	A.1.1.1.1.2.2.2.2.2.1.2	0.967441860465116	.	204360001	204520000	#FF0000	1	1
chr1	204520001	205080000	B.1.1.2.2.1.1.1	0.351162790697674	.	204520001	205080000	#DADAFF	1	0.5
chr1	205080001	205200000	A.2.1.1.2.1.1.2.1.2	0.613953488372093	.	205080001	205200000	#FF9191	1	0.75
chr1	205200001	205440000	A.1.1.2.2.2.1.1.1.2	0.841860465116279	.	205200001	205440000	#FF0000	1	1
chr1	205440001	205640000	A.1.1.2.1.1.2.2.1.2.2	0.906976744186046	.	205440001	205640000	#FF0000	1	1
chr1	205640001	205760000	A.1.1.1.2.1.1.1.1.1	0.963953488372093	.	205640001	205760000	#FF0000	1	1
chr1	205760001	205960000	A.1.1.2.2.2.1.2.2.1.1	0.836046511627907	.	205760001	205960000	#FF0000	1	1
chr1	206040001	206360000	A.1.1.1.2.2.2.2.2.1	0.930232558139535	.	206040001	206360000	#FF0000	1	1
chr1	206480001	206600000	A.1.2.1.1.1.2.2.1.1	0.802325581395349	.	206480001	206600000	#FF4848	1	0.875
chr1	206600001	206760000	A.1.1.1.1.2.2.2.2.2.1.1.1	0.969767441860465	.	206600001	206760000	#FF0000	1	1
chr1	206760001	206920000	A.1.1.1.1.2.2.2.2.2.1.1.2	0.968604651162791	.	206760001	206920000	#FF0000	1	1
chr1	206920001	207240000	A.1.1.1.1.1.2.2.1	0.996511627906977	.	206920001	207240000	#FF0000	1	1
chr1	207240001	207760000	A.1.2.1.1.1.1.1.2.1.1	0.815116279069767	.	207240001	207760000	#FF4848	1	0.875
chr1	207760001	208080000	A.1.2.1.1.2.2.2.2.2.1	0.766279069767442	.	207760001	208080000	#FF4848	1	0.875
chr1	208080001	208240000	A.2.1.1.2.2.2.1.1.1.1.2	0.58953488372093	.	208080001	208240000	#FF9191	1	0.75
chr1	208240001	208440000	B.1.1.1.2.1.1.1	0.394186046511628	.	208240001	208440000	#DADAFF	1	0.5
chr1	208440001	208880000	B.2.2.2.1.2.1.2.1.1	0.0197674418604651	.	208440001	208880000	#0000FF	1	0.125
chr1	208880001	209000000	B.1.1.2.2.2.1.1.2.2	0.343023255813953	.	208880001	209000000	#DADAFF	1	0.5
chr1	209000001	209120000	B.2.1.2.1.2.1.2.1.2	0.174418604651163	.	209000001	209120000	#4848FF	1	0.25
chr1	209120001	209400000	B.1.2.2.2.2.1.2.2	0.26046511627907	.	209120001	209400000	#9191FF	1	0.375
chr1	209400001	209520000	B.2.2.1.1.1.2.1.1.2.2	0.111627906976744	.	209400001	209520000	#0000FF	1	0.125
chr1	209520001	209760000	B.2.1.1.2.2.2.1.2.2	0.193023255813953	.	209520001	209760000	#4848FF	1	0.25
chr1	209760001	210040000	A.1.2.1.1.2.2.2.1.1.1	0.772093023255814	.	209760001	210040000	#FF4848	1	0.875
chr1	210040001	210400000	B.2.2.1.2.2.2.1.1.2.1	0.0488372093023256	.	210040001	210400000	#0000FF	1	0.125
chr1	210400001	210600000	B.2.1.1.1.1.1.1.1	0.245348837209302	.	210400001	210600000	#4848FF	1	0.25
chr1	210600001	210760000	B.2.2.1.1.1.2.1.1.2.1	0.112790697674419	.	210600001	210760000	#0000FF	1	0.125
chr1	210760001	210920000	B.2.1.2.1.2.1.2.2.2.2	0.17093023255814	.	210760001	210920000	#4848FF	1	0.25
chr1	210920001	211400000	B.2.2.2.2.1.1.1	0.0104651162790698	.	210920001	211400000	#0000FF	1	0.125
chr1	211400001	211680000	B.1.1.2.1.1.1.1	0.373255813953488	.	211400001	211680000	#DADAFF	1	0.5
chr1	211680001	211840000	A.1.2.2.2.1.1.1.1.1.2.1	0.690697674418605	.	211680001	211840000	#FF4848	1	0.875
chr1	211840001	212000000	A.2.2.2.1.2.1.2.1.2.2.2	0.455813953488372	.	211840001	212000000	#FFDADA	1	0.625
chr1	212000001	212280000	A.1.2.2.2.2.2.2.2.2.2	0.647674418604651	.	212000001	212280000	#FF4848	1	0.875
chr1	212280001	212440000	A.1.1.2.1.1.1.2.1.1.2	0.922093023255814	.	212280001	212440000	#FF0000	1	1
chr1	212440001	212640000	A.1.2.1.1.1.1.1.1.2.1	0.818604651162791	.	212440001	212640000	#FF4848	1	0.875
chr1	212640001	212800000	A.1.1.1.2.2.2.1.1.1	0.940697674418605	.	212640001	212800000	#FF0000	1	1
chr1	212800001	212880000	A.1.2.1.1.1.1.1.1.2.2.1	0.817441860465116	.	212800001	212880000	#FF4848	1	0.875
chr1	212880001	213240000	A.2.1.1.1.1.2.1.2.2.2.2	0.636046511627907	.	212880001	213240000	#FF9191	1	0.75
chr1	213240001	213560000	B.1.2.2.2.2.1.2.1.2.2	0.261627906976744	.	213240001	213560000	#9191FF	1	0.375
chr1	213560001	213800000	B.2.2.1.2.2.2.1.2.2.1	0.0441860465116279	.	213560001	213800000	#0000FF	1	0.125
chr1	213800001	214120000	B.2.2.2.1.1.1.2.1	0.0337209302325581	.	213800001	214120000	#0000FF	1	0.125
chr1	214120001	214360000	B.2.2.1.1.1.2.1.1.1.1	0.116279069767442	.	214120001	214360000	#0000FF	1	0.125
chr1	214360001	214520000	B.1.1.2.2.2.1.1.1.2	0.345348837209302	.	214360001	214520000	#DADAFF	1	0.5
chr1	214520001	214800000	A.2.1.2.2.1.1.1.2.1	0.546511627906977	.	214520001	214800000	#FF9191	1	0.75
chr1	214800001	215040000	B.2.1.2.1.2.2.2.1.2.2.1	0.159302325581395	.	214800001	215040000	#4848FF	1	0.25
chr1	215040001	215200000	B.1.2.1.2.1.2.2.2	0.306976744186047	.	215040001	215200000	#9191FF	1	0.375
chr1	215200001	215480000	B.2.1.2.1.2.1.1.2.1.2.2	0.17906976744186	.	215200001	215480000	#4848FF	1	0.25
chr1	215480001	215680000	B.2.2.1.2.1.1.1.1	0.0802325581395349	.	215480001	215680000	#0000FF	1	0.125
chr1	215680001	216040000	B.1.2.1.2.1.2.2.1	0.308139534883721	.	215680001	216040000	#9191FF	1	0.375
chr1	216040001	216280000	B.1.2.2.1.1.1.1	0.28953488372093	.	216040001	216280000	#9191FF	1	0.375
chr1	216280001	216440000	B.2.1.1.1.2.2.1.2.2	0.215116279069767	.	216280001	216440000	#4848FF	1	0.25
chr1	216440001	216720000	B.2.2.1.1.2.1.2.2.2.2	0.0918604651162791	.	216440001	216720000	#0000FF	1	0.125
chr1	216720001	216880000	B.1.1.2.2.2.1.2.2.2.1	0.33953488372093	.	216720001	216880000	#DADAFF	1	0.5
chr1	216880001	217120000	B.2.2.1.1.2.1.2.1.1	0.0976744186046512	.	216880001	217120000	#0000FF	1	0.125
chr1	217120001	217280000	B.2.1.2.1.2.1.1.2.2.2	0.176744186046512	.	217120001	217280000	#4848FF	1	0.25
chr1	217280001	217480000	B.2.2.1.1.2.1.2.1.2	0.0965116279069767	.	217280001	217480000	#0000FF	1	0.125
chr1	217480001	217840000	B.1.2.2.1.1.1.2	0.288372093023256	.	217480001	217840000	#9191FF	1	0.375
chr1	217840001	218040000	B.2.1.2.2.1.2.2.1	0.141860465116279	.	217840001	218040000	#4848FF	1	0.25
chr1	218040001	218480000	B.2.2.1.1.2.1.2.2.1.2	0.0941860465116279	.	218040001	218480000	#0000FF	1	0.125
chr1	218480001	218720000	A.1.2.1.1.2.2.2.2.1.1	0.768604651162791	.	218480001	218720000	#FF4848	1	0.875
chr1	218720001	218920000	A.2.1.2.2.2.1.1.1	0.533720930232558	.	218720001	218920000	#FF9191	1	0.75
chr1	218920001	219080000	A.2.1.1.2.2.2.1.2.1.1.1.2	0.583720930232558	.	218920001	219080000	#FF9191	1	0.75
chr1	219080001	219240000	A.2.2.2.2.2.2.2.1	0.416279069767442	.	219080001	219240000	#FFDADA	1	0.625
chr1	219240001	219360000	A.2.1.1.2.2.2.1.2.1.1.2	0.582558139534884	.	219240001	219360000	#FF9191	1	0.75
chr1	219360001	219560000	A.2.2.2.1.2.2.2.1.2.2	0.441860465116279	.	219360001	219560000	#FFDADA	1	0.625
chr1	219560001	219720000	A.2.1.1.2.2.2.1.2.1.1.1.1	0.584883720930233	.	219560001	219720000	#FF9191	1	0.75
chr1	219720001	220000000	A.1.2.1.1.2.2.2.2.1.2	0.767441860465116	.	219720001	220000000	#FF4848	1	0.875
chr1	220000001	220160000	A.2.2.1.2.1.2.2.2.2.2	0.488372093023256	.	220000001	220160000	#FFDADA	1	0.625
chr1	220160001	220360000	A.1.2.2.2.1.2.1.1.2.2	0.676744186046512	.	220160001	220360000	#FF4848	1	0.875
chr1	220360001	220520000	A.2.1.2.2.1.1.2.2	0.543023255813953	.	220360001	220520000	#FF9191	1	0.75
chr1	220520001	220720000	B.1.1.1.2.2.1.1.1.2	0.384883720930233	.	220520001	220720000	#DADAFF	1	0.5
chr1	220720001	220880000	B.1.2.1.2.1.1.1.2	0.319767441860465	.	220720001	220880000	#9191FF	1	0.375
chr1	220880001	221040000	A.2.1.2.2.2.2.1.2	0.517441860465116	.	220880001	221040000	#FF9191	1	0.75
chr1	221040001	221360000	A.1.1.2.1.1.2.1.1.1.1	0.913953488372093	.	221040001	221360000	#FF0000	1	1
chr1	221360001	221600000	A.2.1.1.2.2.1.2.1.1.2	0.597674418604651	.	221360001	221600000	#FF9191	1	0.75
chr1	221600001	221720000	A.2.1.1.2.2.2.2.2.1	0.574418604651163	.	221600001	221720000	#FF9191	1	0.75
chr1	221720001	221880000	A.2.1.1.2.2.1.2.1.1.1	0.598837209302326	.	221720001	221880000	#FF9191	1	0.75
chr1	221880001	222240000	A.1.1.1.1.2.2.2.2.2.2.2	0.965116279069767	.	221880001	222240000	#FF0000	1	1
chr1	222240001	222640000	A.2.1.2.1.1.2.2.1.1	0.567441860465116	.	222240001	222640000	#FF9191	1	0.75
chr1	222640001	222920000	A.1.2.2.2.1.2.2.2.2.1	0.666279069767442	.	222640001	222920000	#FF4848	1	0.875
chr1	222920001	223000000	A.2.2.1.2.1.2.2.2.2.1.2	0.48953488372093	.	222920001	223000000	#FFDADA	1	0.625
chr1	223000001	223240000	A.2.2.1.2.1.2.2.2.1.1	0.493023255813954	.	223000001	223240000	#FFDADA	1	0.625
chr1	223240001	223680000	A.2.1.1.2.2.1.2.2.2.1	0.593023255813954	.	223240001	223680000	#FF9191	1	0.75
chr1	223680001	223840000	A.2.1.2.1.1.2.2.2	0.563953488372093	.	223680001	223840000	#FF9191	1	0.75
chr1	223840001	224320000	A.1.1.1.1.2.2.2.2.1.2.2.2	0.970930232558139	.	223840001	224320000	#FF0000	1	1
chr1	224320001	224640000	A.1.1.1.2.1.1.2.2.1	0.954651162790698	.	224320001	224640000	#FF0000	1	1
chr1	224640001	224840000	A.1.1.1.1.2.2.2.2.1.2.1	0.973255813953488	.	224640001	224840000	#FF0000	1	1
chr1	224840001	225120000	A.1.2.1.1.2.2.1.2.1.1.1	0.780232558139535	.	224840001	225120000	#FF4848	1	0.875
chr1	225120001	225600000	B.1.1.2.2.2.2.1	0.337209302325581	.	225120001	225600000	#DADAFF	1	0.5
chr1	225600001	225840000	A.1.2.1.1.2.1.2.2.1.2	0.783720930232558	.	225600001	225840000	#FF4848	1	0.875
chr1	225840001	226320000	A.1.1.1.1.1.1.1	1	.	225840001	226320000	#FF0000	1	1
chr1	226320001	226520000	A.1.2.2.2.1.2.1.1.1	0.67906976744186	.	226320001	226520000	#FF4848	1	0.875
chr1	226520001	226840000	A.1.2.2.1.1.1.1.1	0.722093023255814	.	226520001	226840000	#FF4848	1	0.875
chr1	226840001	227000000	A.1.1.2.1.1.2.2.2.1.2	0.904651162790698	.	226840001	227000000	#FF0000	1	1
chr1	227000001	227200000	A.2.1.1.2.2.2.2.1.1.1	0.57906976744186	.	227000001	227200000	#FF9191	1	0.75
chr1	227200001	227640000	B.2.2.2.1.2.1.1.1	0.022093023255814	.	227200001	227640000	#0000FF	1	0.125
chr1	227640001	227880000	B.1.2.2.2.1.2.2.2	0.267441860465116	.	227640001	227880000	#9191FF	1	0.375
chr1	227880001	228120000	B.1.1.2.2.1.2.2	0.347674418604651	.	227880001	228120000	#DADAFF	1	0.5
chr1	228120001	228760000	A.1.2.1.2.1.1.2.1	0.753488372093023	.	228120001	228760000	#FF4848	1	0.875
chr1	228760001	229360000	A.1.1.1.2.2.2.2.2.2.1	0.92906976744186	.	228760001	229360000	#FF0000	1	1
chr1	229360001	229560000	A.1.2.1.1.1.2.2.1.2.2.1	0.8	.	229360001	229560000	#FF4848	1	0.875
chr1	229560001	229800000	A.1.1.2.2.2.1.2.1.2	0.837209302325581	.	229560001	229800000	#FF0000	1	1
chr1	229800001	230160000	A.2.1.2.1.1.2.2.1.2.2	0.565116279069767	.	229800001	230160000	#FF9191	1	0.75
chr1	230160001	230360000	A.1.2.2.1.1.1.1.2.1.1	0.720930232558139	.	230160001	230360000	#FF4848	1	0.875
chr1	230360001	230520000	A.2.1.1.2.2.2.2.2.2	0.573255813953488	.	230360001	230520000	#FF9191	1	0.75
chr1	230520001	230720000	A.1.2.1.1.1.2.2.1.2.1	0.801162790697674	.	230520001	230720000	#FF4848	1	0.875
chr1	230720001	230960000	A.1.2.1.2.1.1.2.2	0.752325581395349	.	230720001	230960000	#FF4848	1	0.875
chr1	230960001	231440000	A.1.2.1.1.2.2.1.2.1.1.2	0.779069767441861	.	230960001	231440000	#FF4848	1	0.875
chr1	231440001	231840000	A.1.1.2.1.1.2.1.1.2	0.911627906976744	.	231440001	231840000	#FF0000	1	1
chr1	231840001	232000000	A.2.1.1.2.2.1.1.1.2	0.602325581395349	.	231840001	232000000	#FF9191	1	0.75
chr1	232000001	232280000	A.2.2.2.1.1.1.2.2	0.467441860465116	.	232000001	232280000	#FFDADA	1	0.625
chr1	232280001	232560000	A.2.2.2.1.1.1.1.1.1	0.473255813953488	.	232280001	232560000	#FFDADA	1	0.625
chr1	232560001	232800000	A.2.1.1.2.2.1.2.1.2.2	0.595348837209302	.	232560001	232800000	#FF9191	1	0.75
chr1	232800001	232920000	A.1.2.2.2.1.2.2.2.1.2	0.667441860465116	.	232800001	232920000	#FF4848	1	0.875
chr1	232920001	233480000	A.2.1.1.2.2.2.2.1.2.2	0.575581395348837	.	232920001	233480000	#FF9191	1	0.75
chr1	233480001	233880000	B.2.2.1.1.1.2.1.2.1.1.2	0.109302325581395	.	233480001	233880000	#0000FF	1	0.125
chr1	233880001	234000000	B.2.2.1.2.2.2.1.1.1	0.05	.	233880001	234000000	#0000FF	1	0.125
chr1	234000001	234240000	B.2.2.1.1.1.2.1.2.1.2	0.108139534883721	.	234000001	234240000	#0000FF	1	0.125
chr1	234240001	234440000	B.1.1.1.2.1.1.2	0.393023255813953	.	234240001	234440000	#DADAFF	1	0.5
chr1	234440001	234640000	A.2.1.1.1.1.2.1.2.2.1	0.638372093023256	.	234440001	234640000	#FF9191	1	0.75
chr1	234640001	234840000	A.1.1.1.2.2.2.1.1.2.1	0.93953488372093	.	234640001	234840000	#FF0000	1	1
chr1	234840001	235000000	A.1.1.2.1.1.2.2.2.1.1	0.905813953488372	.	234840001	235000000	#FF0000	1	1
chr1	235000001	235200000	A.1.1.1.1.2.2.1.2.2.1	0.97906976744186	.	235000001	235200000	#FF0000	1	1
chr1	235240001	235800000	A.1.1.2.1.1.1.1.2	0.925581395348837	.	235240001	235800000	#FF0000	1	1
chr1	235800001	236000000	A.1.1.2.2.1.1.2.1.1	0.866279069767442	.	235800001	236000000	#FF0000	1	1
chr1	236000001	236160000	A.1.1.1.1.2.2.1.2.1.1	0.981395348837209	.	236000001	236160000	#FF0000	1	1
chr1	236160001	236760000	A.1.2.2.2.2.2.2.2.2.1	0.648837209302326	.	236160001	236760000	#FF4848	1	0.875
chr1	236760001	236920000	B.2.1.1.1.1.2.2.2.2	0.227906976744186	.	236760001	236920000	#4848FF	1	0.25
chr1	236920001	237080000	B.1.2.2.2.2.1.2.1.1	0.263953488372093	.	236920001	237080000	#9191FF	1	0.375
chr1	237080001	237400000	B.2.2.1.2.2.2.1.2.2.2.1	0.0430232558139535	.	237080001	237400000	#0000FF	1	0.125
chr1	237400001	238000000	B.2.2.2.2.1.2.2.1	0.00581395348837209	.	237400001	238000000	#0000FF	1	0.125
chr1	238000001	238400000	A.2.2.2.1.2.2.2.1.1	0.444186046511628	.	238000001	238400000	#FFDADA	1	0.625
chr1	238400001	238600000	A.2.1.1.2.2.2.1.2.2	0.580232558139535	.	238400001	238600000	#FF9191	1	0.75
chr1	238600001	238880000	B.1.1.2.1.1.2.2.2	0.368604651162791	.	238600001	238880000	#DADAFF	1	0.5
chr1	238880001	239040000	B.2.1.1.1.1.1.2.2.1	0.23953488372093	.	238880001	239040000	#4848FF	1	0.25
chr1	239040001	239160000	B.1.1.2.2.2.1.2.2.2.2	0.338372093023256	.	239040001	239160000	#DADAFF	1	0.5
chr1	239160001	239360000	B.2.1.1.1.1.1.2.1.1	0.243023255813953	.	239160001	239360000	#4848FF	1	0.25
chr1	239360001	239440000	B.1.1.1.2.2.1.2.1	0.382558139534884	.	239360001	239440000	#DADAFF	1	0.5
chr1	239440001	240160000	B.1.1.1.2.2.1.2.2	0.381395348837209	.	239440001	240160000	#DADAFF	1	0.5
chr1	240160001	240400000	B.2.2.1.1.1.2.1.1.1.2.2	0.113953488372093	.	240160001	240400000	#0000FF	1	0.125
chr1	240400001	240560000	B.2.2.1.2.2.2.1.2.1.1	0.0465116279069767	.	240400001	240560000	#0000FF	1	0.125
chr1	240560001	240800000	B.2.2.1.2.2.2.1.2.1.2	0.0453488372093023	.	240560001	240800000	#0000FF	1	0.125
chr1	240800001	241200000	B.2.2.2.1.1.2.1.2	0.0267441860465116	.	240800001	241200000	#0000FF	1	0.125
chr1	241200001	241280000	B.2.1.2.1.2.2.2.2	0.156976744186047	.	241200001	241280000	#4848FF	1	0.25
chr1	241280001	241680000	B.2.2.1.2.2.2.1.1.2.2	0.0476744186046512	.	241280001	241680000	#0000FF	1	0.125
chr1	241680001	241840000	A.2.2.1.2.1.1.2.2.1	0.497674418604651	.	241680001	241840000	#FFDADA	1	0.625
chr1	241840001	241960000	B.2.1.2.1.2.1.1.2.1.2.1	0.180232558139535	.	241840001	241960000	#4848FF	1	0.25
chr1	241960001	242200000	A.2.2.2.1.2.2.2.2.2	0.438372093023256	.	241960001	242200000	#FFDADA	1	0.625
chr1	242200001	242560000	B.2.2.2.1.1.2.1.1.1.1	0.0302325581395349	.	242200001	242560000	#0000FF	1	0.125
chr1	242560001	242880000	B.2.2.1.1.1.2.2.1.2.2	0.102325581395349	.	242560001	242880000	#0000FF	1	0.125
chr1	242880001	243200000	B.2.2.1.1.1.2.1.1.1.2.1	0.115116279069767	.	242880001	243200000	#0000FF	1	0.125
chr1	243200001	243320000	A.2.2.1.2.2.2.1	0.477906976744186	.	243200001	243320000	#FFDADA	1	0.625
chr1	243320001	243480000	A.1.2.1.1.2.1.1.1.2	0.793023255813953	.	243320001	243480000	#FF4848	1	0.875
chr1	243480001	243600000	A.2.2.2.1.2.1.2.1.2.2.1	0.456976744186047	.	243480001	243600000	#FFDADA	1	0.625
chr1	243600001	243720000	A.2.1.2.2.1.1.1.2.2	0.545348837209302	.	243600001	243720000	#FF9191	1	0.75
chr1	243720001	243880000	B.1.1.1.1.1.1.2.2.2	0.406976744186047	.	243720001	243880000	#DADAFF	1	0.5
chr1	243880001	244000000	B.1.1.1.1.1.1.2.2.1	0.408139534883721	.	243880001	244000000	#DADAFF	1	0.5
chr1	244000001	244160000	B.1.1.2.1.1.1.2	0.372093023255814	.	244000001	244160000	#DADAFF	1	0.5
chr1	244160001	244440000	A.2.2.1.2.1.1.2.2.2	0.496511627906977	.	244160001	244440000	#FFDADA	1	0.625
chr1	244440001	244600000	A.1.2.1.1.2.1.1.1.1.2	0.794186046511628	.	244440001	244600000	#FF4848	1	0.875
chr1	244600001	244760000	B.1.1.1.1.1.1.1.2.2	0.41046511627907	.	244600001	244760000	#DADAFF	1	0.5
chr1	244760001	244960000	A.2.1.1.1.1.2.1.2.2.2.1	0.637209302325581	.	244760001	244960000	#FF9191	1	0.75
chr1	244960001	245200000	A.1.1.1.2.2.2.1.2.2	0.934883720930233	.	244960001	245200000	#FF0000	1	1
chr1	245200001	245360000	A.2.1.1.2.2.2.2.1.1.2	0.577906976744186	.	245200001	245360000	#FF9191	1	0.75
chr1	245360001	245720000	A.2.1.1.2.2.2.2.1.2.1	0.576744186046512	.	245360001	245720000	#FF9191	1	0.75
chr1	245720001	245920000	A.2.2.2.1.1.1.1.1.2	0.472093023255814	.	245720001	245920000	#FFDADA	1	0.625
chr1	245920001	246240000	A.2.2.2.2.1.2.2.2.2	0.42906976744186	.	245920001	246240000	#FFDADA	1	0.625
chr1	246240001	246400000	A.1.2.2.2.1.1.1.1.2	0.688372093023256	.	246240001	246400000	#FF4848	1	0.875
chr1	246400001	246640000	B.1.1.1.1.1.1.1.2.1	0.411627906976744	.	246400001	246640000	#DADAFF	1	0.5
chr1	246640001	246800000	A.1.1.2.2.1.2.2.2.1.2	0.847674418604651	.	246640001	246800000	#FF0000	1	1
chr1	246800001	246960000	A.1.2.2.2.1.2.2.1.1	0.672093023255814	.	246800001	246960000	#FF4848	1	0.875
chr1	246960001	247360000	A.1.1.2.2.1.1.2.1.2	0.865116279069767	.	246960001	247360000	#FF0000	1	1
chr1	247360001	247480000	A.2.1.1.2.2.2.1.1.2.1	0.587209302325581	.	247360001	247480000	#FF9191	1	0.75
chr1	247480001	247640000	A.1.1.1.2.2.2.1.1.2.2	0.938372093023256	.	247480001	247640000	#FF0000	1	1
chr1	247640001	248000000	B.2.1.1.1.1.2.2.2.1.1	0.230232558139535	.	247640001	248000000	#4848FF	1	0.25
chr1	248000001	248120000	B.1.2.2.1.1.2.1	0.287209302325581	.	248000001	248120000	#9191FF	1	0.375
chr1	248120001	248400000	B.2.1.2.1.2.1.1.2.2.1	0.177906976744186	.	248120001	248400000	#4848FF	1	0.25
chr1	248400001	248520000	B.2.1.1.1.1.1.2.2.2	0.238372093023256	.	248400001	248520000	#4848FF	1	0.25
chr1	248520001	248720000	B.2.1.1.1.1.2.2.1.1	0.233720930232558	.	248520001	248720000	#4848FF	1	0.25
chr1	248720001	248920000	B.1.1.2.2.2.1.1.1.1	0.346511627906977	.	248720001	248920000	#DADAFF	1	0.5
chr1	249040001	249080000	B.1.1.2.2.2.1.1.1.1	0.346511627906977	.	249040001	249080000	#DADAFF	1	0.5
chr1	249080001	249240000	A.1.2.1.1.1.1.1.1.2.2.2	0.816279069767442	.	249080001	249240000	#FF4848	1	0.875
chr2	1	200000	B.1.2.2.1.2.2.2.1.2	0.333333333333333	.	1	200000	#9191FF	1	0.375
chr2	200001	360000	B.1.1.2.1.1.2.1.1.1	0.424043715846995	.	200001	360000	#DADAFF	1	0.5
chr2	360001	640000	B.2.1.1.1.2.1.2.1.2	0.283060109289618	.	360001	640000	#4848FF	1	0.25
chr2	640001	760000	B.1.1.1.1.1.2.1.1	0.46775956284153	.	640001	760000	#DADAFF	1	0.5
chr2	760001	960000	B.2.1.1.1.2.1.2.2.1.2.1	0.280874316939891	.	760001	960000	#4848FF	1	0.25
chr2	960001	1480000	B.2.1.2.2.1.2.2	0.174863387978142	.	960001	1480000	#4848FF	1	0.25
chr2	1480001	1880000	B.2.1.1.1.2.1.2.2.1.2.2	0.279781420765027	.	1480001	1880000	#4848FF	1	0.25
chr2	1880001	2320000	B.2.1.2.2.1.1.2.2.1.2.2	0.183606557377049	.	1880001	2320000	#4848FF	1	0.25
chr2	2320001	2480000	B.2.1.2.2.1.1.2.2.1.2.1	0.184699453551913	.	2320001	2480000	#4848FF	1	0.25
chr2	2480001	3080000	B.2.1.1.1.2.1.2.2.1.1	0.281967213114754	.	2480001	3080000	#4848FF	1	0.25
chr2	3080001	3320000	A.2.1.2.2.2.1.2.2	0.583606557377049	.	3080001	3320000	#FF9191	1	0.75
chr2	3320001	3520000	A.2.2.1.1.1.2.1.1	0.569398907103825	.	3320001	3520000	#FFDADA	1	0.625
chr2	3520001	3680000	A.2.1.1.1.1.2.1.1	0.676502732240437	.	3520001	3680000	#FF9191	1	0.75
chr2	3680001	4080000	B.2.1.1.1.2.2.2.2.2	0.269945355191257	.	3680001	4080000	#4848FF	1	0.25
chr2	4080001	4240000	B.1.1.2.1.1.1.1.2.1.1	0.428415300546448	.	4080001	4240000	#DADAFF	1	0.5
chr2	4240001	4520000	B.2.1.1.1.1.1.2.1.1	0.301639344262295	.	4240001	4520000	#4848FF	1	0.25
chr2	4520001	4800000	B.2.2.1.2.2.1.2.1.2.1.2	0.0775956284153005	.	4520001	4800000	#0000FF	1	0.125
chr2	4800001	4960000	B.2.2.1.1.2.2.1.2.2	0.0972677595628415	.	4800001	4960000	#0000FF	1	0.125
chr2	4960001	5040000	B.2.2.1.1.2.1.1	0.110382513661202	.	4960001	5040000	#0000FF	1	0.125
chr2	5120001	5200000	B.2.2.1.1.2.1.1	0.110382513661202	.	5120001	5200000	#0000FF	1	0.125
chr2	5200001	5400000	B.2.2.1.2.2.2.1.1.2	0.0710382513661202	.	5200001	5400000	#0000FF	1	0.125
chr2	5400001	5800000	B.2.2.2.1.1.2.2.2.2	0.0480874316939891	.	5400001	5800000	#0000FF	1	0.125
chr2	5800001	6200000	B.2.2.1.2.2.1.2.2.2	0.0743169398907104	.	5800001	6200000	#0000FF	1	0.125
chr2	6200001	6960000	B.2.2.2.2.1.1.1.1	0.0327868852459016	.	6200001	6960000	#0000FF	1	0.125
chr2	6960001	7200000	A.1.2.2.2.2.1.1.2.1.2.1	0.699453551912568	.	6960001	7200000	#FF4848	1	0.875
chr2	7200001	7360000	A.2.1.2.1.1.1.2.2.2.2	0.624043715846995	.	7200001	7360000	#FF9191	1	0.75
chr2	7360001	7520000	A.2.1.2.2.2.2.1	0.582513661202186	.	7360001	7520000	#FF9191	1	0.75
chr2	7520001	7760000	A.2.1.2.1.1.1.2.1	0.627322404371585	.	7520001	7760000	#FF9191	1	0.75
chr2	7760001	8080000	A.1.2.2.1.1.1.1.1.1	0.761748633879781	.	7760001	8080000	#FF4848	1	0.875
chr2	8080001	8360000	A.1.1.2.1.2.1.2.2.1.2.2	0.888524590163934	.	8080001	8360000	#FF0000	1	1
chr2	8360001	8840000	A.1.1.1.1.1.1.2.1.2	0.995628415300546	.	8360001	8840000	#FF0000	1	1
chr2	8840001	9000000	A.1.2.2.2.1.2.1.1	0.710382513661202	.	8840001	9000000	#FF4848	1	0.875
chr2	9000001	9280000	A.2.1.1.1.2.2.1.2.2	0.660109289617486	.	9000001	9280000	#FF9191	1	0.75
chr2	9280001	9600000	A.1.1.1.1.1.2.1.2.2.2.2	0.986885245901639	.	9280001	9600000	#FF0000	1	1
chr2	9600001	9960000	A.1.1.1.2.1.1.1.2.1.1	0.967213114754098	.	9600001	9960000	#FF0000	1	1
chr2	9960001	10280000	A.1.1.2.1.1.1.2.1.2.1.2	0.92896174863388	.	9960001	10280000	#FF0000	1	1
chr2	10280001	10520000	A.1.1.2.2.1.2.2.1.1.1	0.850273224043716	.	10280001	10520000	#FF0000	1	1
chr2	10520001	10920000	A.1.1.2.1.1.1.2.1.2.1.1	0.930054644808743	.	10520001	10920000	#FF0000	1	1
chr2	10920001	11320000	A.1.1.1.2.1.1.2.1.1	0.962841530054645	.	10920001	11320000	#FF0000	1	1
chr2	11320001	11560000	A.1.1.2.1.1.1.2.2.2.2.2.2	0.920218579234973	.	11320001	11560000	#FF0000	1	1
chr2	11560001	11760000	A.1.1.2.2.1.2.2.1.2.1	0.848087431693989	.	11560001	11760000	#FF0000	1	1
chr2	11760001	11920000	A.1.1.2.2.1.2.2.1.2.2	0.846994535519126	.	11760001	11920000	#FF0000	1	1
chr2	11920001	12320000	A.1.1.1.2.2.2.1.1	0.940983606557377	.	11920001	12320000	#FF0000	1	1
chr2	12320001	12560000	A.1.1.2.2.2.1.1.1.2.1	0.838251366120219	.	12320001	12560000	#FF0000	1	1
chr2	12560001	12760000	A.1.1.2.1.2.1.2.2.1.1	0.890710382513661	.	12560001	12760000	#FF0000	1	1
chr2	12760001	13160000	A.1.1.2.1.2.1.2.2.1.2.1	0.889617486338798	.	12760001	13160000	#FF0000	1	1
chr2	13160001	13720000	B.2.1.2.2.2.2.1.1.1	0.149726775956284	.	13160001	13720000	#4848FF	1	0.25
chr2	13720001	13880000	B.1.1.2.1.1.1.1.2.2	0.426229508196721	.	13720001	13880000	#DADAFF	1	0.5
chr2	13880001	14160000	B.2.1.1.2.1.2.1.1.1.2	0.255737704918033	.	13880001	14160000	#4848FF	1	0.25
chr2	14160001	14400000	B.1.1.2.2.2.1.1	0.394535519125683	.	14160001	14400000	#DADAFF	1	0.5
chr2	14400001	14640000	A.2.1.2.1.2.1.1.1.2	0.614207650273224	.	14400001	14640000	#FF9191	1	0.75
chr2	14640001	14720000	A.2.1.1.2.2.2.2.2	0.631693989071038	.	14640001	14720000	#FF9191	1	0.75
chr2	14720001	14960000	A.2.1.2.1.2.2.2.2.2	0.59344262295082	.	14720001	14960000	#FF9191	1	0.75
chr2	14960001	15120000	B.1.1.1.1.2.1.2.1.1	0.459016393442623	.	14960001	15120000	#DADAFF	1	0.5
chr2	15120001	15280000	A.2.2.1.1.1.2.2.1.2.2	0.560655737704918	.	15120001	15280000	#FFDADA	1	0.625
chr2	15280001	15760000	B.1.1.2.1.1.1.1.2.1.2	0.427322404371585	.	15280001	15760000	#DADAFF	1	0.5
chr2	15760001	16160000	B.2.1.1.1.2.1.2.1.1	0.284153005464481	.	15760001	16160000	#4848FF	1	0.25
chr2	16160001	16280000	B.2.1.2.2.1.1.2.2.2.2	0.181420765027322	.	16160001	16280000	#4848FF	1	0.25
chr2	16320001	16800000	B.2.1.2.2.1.1.2.2.2.2	0.181420765027322	.	16320001	16800000	#4848FF	1	0.25
chr2	16800001	16920000	A.1.2.1.2.1.2.2.2.1	0.774863387978142	.	16800001	16920000	#FF4848	1	0.875
chr2	16920001	17120000	B.1.1.2.1.1.2.1.2.1	0.421857923497268	.	16920001	17120000	#DADAFF	1	0.5
chr2	17120001	17440000	B.2.2.1.1.2.2.1.1.1	0.100546448087432	.	17120001	17440000	#0000FF	1	0.125
chr2	17440001	17640000	B.2.1.2.1.2.2.2.2	0.19344262295082	.	17440001	17640000	#4848FF	1	0.25
chr2	17640001	17760000	B.1.2.2.1.2.2.1.1	0.336612021857923	.	17640001	17760000	#9191FF	1	0.375
chr2	17760001	18080000	A.2.2.1.1.1.2.2.2	0.559562841530055	.	17760001	18080000	#FFDADA	1	0.625
chr2	18080001	18200000	B.1.2.1.1.1.2.2.1.2	0.377049180327869	.	18080001	18200000	#9191FF	1	0.375
chr2	18200001	18360000	B.1.1.1.1.1.2.2.2	0.462295081967213	.	18200001	18360000	#DADAFF	1	0.5
chr2	18360001	18560000	B.2.1.2.1.2.2.1.1.1.2	0.2	.	18360001	18560000	#4848FF	1	0.25
chr2	18560001	18680000	B.2.1.1.2.2.1.1.2.1	0.239344262295082	.	18560001	18680000	#4848FF	1	0.25
chr2	18680001	19120000	B.2.1.2.2.1.1.2.1.2	0.186885245901639	.	18680001	19120000	#4848FF	1	0.25
chr2	19120001	19440000	B.1.2.1.1.2.1	0.374863387978142	.	19120001	19440000	#9191FF	1	0.375
chr2	19440001	19600000	B.1.2.1.1.1.2.2.2	0.375956284153005	.	19440001	19600000	#9191FF	1	0.375
chr2	19600001	20080000	B.2.1.2.1.2.2.1.1.2.2	0.19672131147541	.	19600001	20080000	#4848FF	1	0.25
chr2	20080001	20320000	A.1.2.2.2.2.1.1.2.2.2	0.695081967213115	.	20080001	20320000	#FF4848	1	0.875
chr2	20320001	20600000	A.1.1.2.2.1.1.1.1.2	0.866666666666667	.	20320001	20600000	#FF0000	1	1
chr2	20600001	20840000	A.1.1.1.2.2.1.2.1.1.2	0.947540983606557	.	20600001	20840000	#FF0000	1	1
chr2	20840001	21040000	A.2.2.2.2.2.1.2	0.47431693989071	.	20840001	21040000	#FFDADA	1	0.625
chr2	21040001	21240000	B.1.2.2.2.2.1.1	0.312568306010929	.	21040001	21240000	#9191FF	1	0.375
chr2	21240001	21440000	B.2.1.1.2.2.2.1.1.1	0.230601092896175	.	21240001	21440000	#4848FF	1	0.25
chr2	21440001	21680000	A.2.2.2.1.2.2.1.2.1	0.506010928961749	.	21440001	21680000	#FFDADA	1	0.625
chr2	21680001	21880000	B.1.1.1.1.2.2.1.2.2	0.451366120218579	.	21680001	21880000	#DADAFF	1	0.5
chr2	21880001	22160000	B.1.2.2.2.1.1.2.1.2.1	0.32568306010929	.	21880001	22160000	#9191FF	1	0.375
chr2	22160001	22480000	B.2.1.2.2.2.1.2.2.2.2	0.150819672131148	.	22160001	22480000	#4848FF	1	0.25
chr2	22480001	22600000	B.1.2.1.2.2.1.1.2	0.358469945355191	.	22480001	22600000	#9191FF	1	0.375
chr2	22600001	23080000	B.2.2.1.1.2.2.1.1.2	0.0994535519125683	.	22600001	23080000	#0000FF	1	0.125
chr2	23080001	23240000	B.1.1.2.1.1.2.1.2.2	0.420765027322404	.	23080001	23240000	#DADAFF	1	0.5
chr2	23240001	23560000	B.1.2.1.1.2.2.2.1	0.371584699453552	.	23240001	23560000	#9191FF	1	0.375
chr2	23560001	23760000	A.1.2.2.2.2.1.1.2.1.2.2	0.698360655737705	.	23560001	23760000	#FF4848	1	0.875
chr2	23760001	23960000	A.2.2.1.1.2.1.2	0.554098360655738	.	23760001	23960000	#FFDADA	1	0.625
chr2	23960001	24440000	A.1.2.2.2.2.1.2.2.2	0.689617486338798	.	23960001	24440000	#FF4848	1	0.875
chr2	24440001	24720000	A.1.2.2.1.2.1.2.1.1.1	0.739890710382514	.	24440001	24720000	#FF4848	1	0.875
chr2	24720001	25000000	A.2.2.1.2.2.1.2.2.2.1.2	0.52896174863388	.	24720001	25000000	#FFDADA	1	0.625
chr2	25000001	25440000	A.1.1.1.2.1.1.1.2.2.1	0.965027322404372	.	25000001	25440000	#FF0000	1	1
chr2	25440001	25640000	A.1.1.1.2.1.1.1.2.2.2	0.963934426229508	.	25440001	25640000	#FF0000	1	1
chr2	25640001	25800000	A.1.1.2.2.1.2.2.2.2.1.2	0.843715846994536	.	25640001	25800000	#FF0000	1	1
chr2	25800001	25960000	A.1.2.2.1.1.2.2.1.1	0.749726775956284	.	25800001	25960000	#FF4848	1	0.875
chr2	25960001	26160000	A.1.2.2.1.1.2.2.1.2	0.748633879781421	.	25960001	26160000	#FF4848	1	0.875
chr2	26160001	26320000	A.1.1.2.1.1.1.2.2.2.1.1	0.924590163934426	.	26160001	26320000	#FF0000	1	1
chr2	26320001	26720000	A.1.1.2.1.1.1.2.2.2.1.2	0.923497267759563	.	26320001	26720000	#FF0000	1	1
chr2	26720001	26960000	A.1.2.2.2.1.1.2	0.711475409836066	.	26720001	26960000	#FF4848	1	0.875
chr2	26960001	27240000	A.1.1.2.2.1.2.2.2.1	0.845901639344262	.	26960001	27240000	#FF0000	1	1
chr2	27240001	27640000	A.1.1.1.1.2.1.2.1.1	0.981420765027322	.	27240001	27640000	#FF0000	1	1
chr2	27640001	27880000	A.1.2.1.1.1.1.1.1	0.810928961748634	.	27640001	27880000	#FF4848	1	0.875
chr2	27880001	28200000	A.1.1.1.2.1.2.2.1	0.954098360655738	.	27880001	28200000	#FF0000	1	1
chr2	28200001	28480000	A.1.2.1.2.1.1.1.1.2.2	0.787978142076503	.	28200001	28480000	#FF4848	1	0.875
chr2	28480001	28680000	A.1.1.2.1.1.1.2.2.1.1	0.926775956284153	.	28480001	28680000	#FF0000	1	1
chr2	28680001	29160000	A.1.1.1.1.2.1.1.1	0.983606557377049	.	28680001	29160000	#FF0000	1	1
chr2	29160001	29440000	A.1.2.2.2.2.1.1.2.1.1	0.700546448087432	.	29160001	29440000	#FF4848	1	0.875
chr2	29440001	29560000	B.1.1.1.2.1.2.2.1	0.439344262295082	.	29440001	29560000	#DADAFF	1	0.5
chr2	29560001	30040000	B.2.1.2.2.1.1.2.2.1.1	0.185792349726776	.	29560001	30040000	#4848FF	1	0.25
chr2	30040001	30320000	B.2.1.1.1.2.2.2.2.1	0.27103825136612	.	30040001	30320000	#4848FF	1	0.25
chr2	30320001	30680000	A.1.1.2.2.2.1.2.2.2.2.1	0.821857923497268	.	30320001	30680000	#FF0000	1	1
chr2	30680001	30920000	A.2.1.1.1.1.2.1.2.1	0.675409836065574	.	30680001	30920000	#FF9191	1	0.75
chr2	30920001	31320000	B.2.1.1.1.2.1.1.1.1	0.288524590163934	.	30920001	31320000	#4848FF	1	0.25
chr2	31320001	31560000	B.1.2.1.1.2.2.1.1	0.373770491803279	.	31320001	31560000	#9191FF	1	0.375
chr2	31560001	32040000	B.2.1.1.2.2.1.1.2.2.1	0.238251366120219	.	31560001	32040000	#4848FF	1	0.25
chr2	32040001	32200000	A.2.2.1.1.1.1.1.2.2	0.574863387978142	.	32040001	32200000	#FFDADA	1	0.625
chr2	32200001	32480000	A.1.2.2.1.2.1.2.2.2	0.73551912568306	.	32200001	32480000	#FF4848	1	0.875
chr2	32480001	32600000	A.1.2.1.2.1.1.2.2.2.1	0.780327868852459	.	32480001	32600000	#FF4848	1	0.875
chr2	32600001	32880000	A.1.2.1.2.1.1.2.2.2.2	0.779234972677596	.	32600001	32880000	#FF4848	1	0.875
chr2	32880001	33240000	A.2.2.1.2.2.1.2.2.1.2	0.531147540983607	.	32880001	33240000	#FFDADA	1	0.625
chr2	33240001	33680000	A.2.2.1.1.1.2.2.1.1.2	0.562841530054645	.	33240001	33680000	#FFDADA	1	0.625
chr2	33680001	33840000	A.2.1.1.1.1.2.1.2.2	0.67431693989071	.	33680001	33840000	#FF9191	1	0.75
chr2	33840001	34240000	B.2.2.1.1.2.2.1.2.1	0.0983606557377049	.	33840001	34240000	#0000FF	1	0.125
chr2	34240001	34400000	B.2.1.2.2.2.1.2.2.1.1.1	0.156284153005464	.	34240001	34400000	#4848FF	1	0.25
chr2	34400001	34520000	B.2.1.2.2.2.1.2.2.1.1.2	0.155191256830601	.	34400001	34520000	#4848FF	1	0.25
chr2	34520001	34600000	B.2.1.2.1.1.1.1.2	0.218579234972678	.	34520001	34600000	#4848FF	1	0.25
chr2	34600001	34800000	B.2.1.2.1.1.1.2.2.2	0.215300546448087	.	34600001	34800000	#4848FF	1	0.25
chr2	34800001	34960000	B.2.2.1.1.1.1.1.2.2	0.136612021857924	.	34800001	34960000	#0000FF	1	0.125
chr2	34960001	35280000	B.2.2.1.1.1.2.2.1.2.2.2	0.113661202185792	.	34960001	35280000	#0000FF	1	0.125
chr2	35280001	35360000	B.2.1.2.1.1.1.1.1.2.2.2	0.219672131147541	.	35280001	35360000	#4848FF	1	0.25
chr2	35360001	35600000	B.2.1.2.2.2.1.2.2.1.2.1	0.154098360655738	.	35360001	35600000	#4848FF	1	0.25
chr2	35600001	35720000	B.1.2.2.2.1.1.1.1.2	0.330054644808743	.	35600001	35720000	#9191FF	1	0.375
chr2	35720001	35960000	B.2.2.1.1.1.2.2.2.1	0.112568306010929	.	35720001	35960000	#0000FF	1	0.125
chr2	35960001	36200000	B.2.1.2.2.2.2.2.1	0.146448087431694	.	35960001	36200000	#4848FF	1	0.25
chr2	36200001	36680000	B.1.2.1.1.1.1.2.2	0.380327868852459	.	36200001	36680000	#9191FF	1	0.375
chr2	36680001	36840000	A.2.1.2.1.2.1.1.1.1.1.2	0.616393442622951	.	36680001	36840000	#FF9191	1	0.75
chr2	36840001	37120000	A.2.2.1.2.2.1.2.2.1.1	0.53224043715847	.	36840001	37120000	#FFDADA	1	0.625
chr2	37120001	37280000	A.2.1.1.2.2.1.2.1.2	0.642622950819672	.	37120001	37280000	#FF9191	1	0.75
chr2	37280001	37560000	A.1.1.2.2.2.2.2.1.1.1	0.817486338797814	.	37280001	37560000	#FF0000	1	1
chr2	37560001	38080000	A.1.1.1.1.1.1.1.1	1	.	37560001	38080000	#FF0000	1	1
chr2	38080001	38280000	A.1.2.1.1.1.1.2.1	0.808743169398907	.	38080001	38280000	#FF4848	1	0.875
chr2	38280001	38480000	A.1.1.2.1.1.1.2.1.1.2	0.931147540983607	.	38280001	38480000	#FF0000	1	1
chr2	38480001	38600000	A.1.2.1.2.2.2.2.2.1.2	0.763934426229508	.	38480001	38600000	#FF4848	1	0.875
chr2	38600001	38800000	A.1.1.2.2.1.2.2.2.2.2	0.842622950819672	.	38600001	38800000	#FF0000	1	1
chr2	38800001	39040000	A.1.1.2.1.1.1.2.2.1.2	0.92568306010929	.	38800001	39040000	#FF0000	1	1
chr2	39040001	39240000	A.2.1.2.1.1.1.1.2	0.628415300546448	.	39040001	39240000	#FF9191	1	0.75
chr2	39240001	39640000	A.2.1.1.2.1.1.1.2	0.653551912568306	.	39240001	39640000	#FF9191	1	0.75
chr2	39640001	39760000	A.1.2.1.1.1.1.2.2	0.807650273224044	.	39640001	39760000	#FF4848	1	0.875
chr2	39760001	40040000	A.2.1.1.1.2.2.1.2.1	0.66120218579235	.	39760001	40040000	#FF9191	1	0.75
chr2	40040001	40200000	B.1.1.1.2.1.1.2.2	0.442622950819672	.	40040001	40200000	#DADAFF	1	0.5
chr2	40200001	40560000	A.2.2.2.1.2.2.1.2.2	0.504918032786885	.	40200001	40560000	#FFDADA	1	0.625
chr2	40560001	40720000	A.1.2.1.2.1.1.1.2.1	0.786885245901639	.	40560001	40720000	#FF4848	1	0.875
chr2	40720001	41000000	A.2.2.1.2.2.1.1.2	0.534426229508197	.	40720001	41000000	#FFDADA	1	0.625
chr2	41000001	41240000	B.1.2.2.1.1.2.1.1.2	0.345355191256831	.	41000001	41240000	#9191FF	1	0.375
chr2	41240001	41600000	B.2.1.2.2.2.2.1.2	0.147540983606557	.	41240001	41600000	#4848FF	1	0.25
chr2	41600001	41920000	B.2.1.1.2.1.2.1.1.2	0.254644808743169	.	41600001	41920000	#4848FF	1	0.25
chr2	41920001	42080000	A.2.2.2.2.1.1.2.2.2	0.488524590163934	.	41920001	42080000	#FFDADA	1	0.625
chr2	42080001	42400000	A.1.1.1.1.2.2.2.2	0.971584699453552	.	42080001	42400000	#FF0000	1	1
chr2	42400001	42600000	A.1.2.1.2.1.1.2.2.1	0.781420765027322	.	42400001	42600000	#FF4848	1	0.875
chr2	42600001	43040000	A.1.2.1.2.2.2.2.2.2	0.762841530054645	.	42600001	43040000	#FF4848	1	0.875
chr2	43040001	43240000	A.1.1.2.2.1.2.2.2.2.1.1	0.844808743169399	.	43040001	43240000	#FF0000	1	1
chr2	43240001	43480000	A.1.1.2.1.1.1.2.1.1.1	0.93224043715847	.	43240001	43480000	#FF0000	1	1
chr2	43480001	43840000	A.1.1.2.1.1.1.2.2.2.2.2.1	0.921311475409836	.	43480001	43840000	#FF0000	1	1
chr2	43840001	44080000	A.2.1.2.1.1.1.1.1.2	0.629508196721312	.	43840001	44080000	#FF9191	1	0.75
chr2	44080001	44240000	A.2.1.1.2.1.1.1.1.2	0.654644808743169	.	44080001	44240000	#FF9191	1	0.75
chr2	44240001	44440000	A.1.2.1.1.1.1.1.2	0.809836065573771	.	44240001	44440000	#FF4848	1	0.875
chr2	44440001	44600000	A.2.1.2.1.1.1.1.1.1	0.630601092896175	.	44440001	44600000	#FF9191	1	0.75
chr2	44600001	44760000	A.2.2.2.2.1.1.1.2.1	0.495081967213115	.	44600001	44760000	#FFDADA	1	0.625
chr2	44760001	45120000	A.2.2.1.2.1.2.2.2.1	0.53879781420765	.	44760001	45120000	#FFDADA	1	0.625
chr2	45120001	45560000	A.1.2.1.2.2.2.1.1.2	0.768306010928962	.	45120001	45560000	#FF4848	1	0.875
chr2	45560001	45800000	A.2.2.1.2.1.2.2.2.2	0.537704918032787	.	45560001	45800000	#FFDADA	1	0.625
chr2	45800001	46200000	A.1.2.1.2.2.2.1.1.1	0.769398907103825	.	45800001	46200000	#FF4848	1	0.875
chr2	46200001	46600000	A.1.1.1.2.1.2.1.1	0.956284153005464	.	46200001	46600000	#FF0000	1	1
chr2	46600001	46920000	A.1.1.2.1.1.1.2.2.2.2.1	0.922404371584699	.	46600001	46920000	#FF0000	1	1
chr2	46920001	47080000	A.1.2.1.2.2.2.2.2.1.1	0.765027322404372	.	46920001	47080000	#FF4848	1	0.875
chr2	47080001	47560000	A.1.1.1.1.1.2.1.2.2.2.1	0.987978142076503	.	47080001	47560000	#FF0000	1	1
chr2	47560001	48040000	A.1.1.1.2.2.1.2.2.2	0.94207650273224	.	47560001	48040000	#FF0000	1	1
chr2	48040001	48320000	A.2.1.2.1.2.2.2.2.1	0.594535519125683	.	48040001	48320000	#FF9191	1	0.75
chr2	48320001	48520000	A.1.2.1.2.1.2.1.2	0.777049180327869	.	48320001	48520000	#FF4848	1	0.875
chr2	48520001	48760000	A.1.2.2.1.2.1.2.1.2	0.737704918032787	.	48520001	48760000	#FF4848	1	0.875
chr2	48760001	48960000	B.2.1.1.1.1.1.2.1.2	0.300546448087432	.	48760001	48960000	#4848FF	1	0.25
chr2	48960001	49200000	B.2.2.1.1.2.1.2.1.2	0.104918032786885	.	48960001	49200000	#0000FF	1	0.125
chr2	49200001	49520000	B.2.2.2.1.1.2.2.2.1	0.0491803278688525	.	49200001	49520000	#0000FF	1	0.125
chr2	49520001	49880000	B.2.2.2.2.1.1.2.2.2	0.0229508196721311	.	49520001	49880000	#0000FF	1	0.125
chr2	49880001	50120000	B.2.2.2.1.2.2.1.1	0.0404371584699454	.	49880001	50120000	#0000FF	1	0.125
chr2	50120001	50320000	B.2.2.2.1.1.1.1.1.1	0.0612021857923497	.	50120001	50320000	#0000FF	1	0.125
chr2	50320001	50680000	B.2.2.2.2.1.1.2.1	0.0251366120218579	.	50320001	50680000	#0000FF	1	0.125
chr2	50680001	51040000	B.2.2.1.1.1.2.2.1.2.2.1	0.114754098360656	.	50680001	51040000	#0000FF	1	0.125
chr2	51040001	51160000	B.2.1.1.2.1.2.1.2.2.1.2	0.251366120218579	.	51040001	51160000	#4848FF	1	0.25
chr2	51160001	51280000	B.1.2.1.2.1.2.2.2.1	0.361748633879781	.	51160001	51280000	#9191FF	1	0.375
chr2	51280001	51440000	B.2.1.1.2.1.2.1.2.2.2	0.250273224043716	.	51280001	51440000	#4848FF	1	0.25
chr2	51440001	51680000	B.2.1.2.1.1.1.2.1	0.217486338797814	.	51440001	51680000	#4848FF	1	0.25
chr2	51680001	51920000	B.1.2.2.2.1.1.1.2.2	0.327868852459016	.	51680001	51920000	#9191FF	1	0.375
chr2	51920001	52280000	B.1.2.1.2.1.2.2.1	0.362841530054645	.	51920001	52280000	#9191FF	1	0.375
chr2	52280001	52440000	B.1.1.1.2.2.1	0.437158469945355	.	52280001	52440000	#DADAFF	1	0.5
chr2	52440001	52840000	B.2.1.1.1.1.2.1.2.2	0.295081967213115	.	52440001	52840000	#4848FF	1	0.25
chr2	52840001	52960000	B.1.2.2.2.1.1.2.2.2	0.322404371584699	.	52840001	52960000	#9191FF	1	0.375
chr2	52960001	53320000	B.2.1.2.1.1.1.1.1.1	0.224043715846995	.	52960001	53320000	#4848FF	1	0.25
chr2	53320001	53600000	B.1.2.1.1.1.1.2.1.1.1	0.383606557377049	.	53320001	53600000	#9191FF	1	0.375
chr2	53600001	53760000	B.1.1.1.2.1.1.2.1.2	0.443715846994536	.	53600001	53760000	#DADAFF	1	0.5
chr2	53760001	54000000	B.1.1.2.2.2.1.2.2	0.392349726775956	.	53760001	54000000	#DADAFF	1	0.5
chr2	54000001	54200000	A.2.1.1.1.1.1.1.1.1	0.683060109289617	.	54000001	54200000	#FF9191	1	0.75
chr2	54200001	54400000	A.2.2.2.2.1.1.2.1.1	0.492896174863388	.	54200001	54400000	#FFDADA	1	0.625
chr2	54400001	54720000	B.1.1.1.2.1.1.2.1.1.2	0.444808743169399	.	54400001	54720000	#DADAFF	1	0.5
chr2	54720001	55120000	A.1.1.2.2.2.1.2.1.1.2	0.831693989071038	.	54720001	55120000	#FF0000	1	1
chr2	55120001	55280000	A.1.1.2.2.1.1.1.2.2	0.86448087431694	.	55120001	55280000	#FF0000	1	1
chr2	55280001	55400000	A.1.1.1.2.2.2.2.2	0.936612021857923	.	55280001	55400000	#FF0000	1	1
chr2	55400001	55600000	A.1.1.2.2.2.2.2.1.2.2	0.814207650273224	.	55400001	55600000	#FF0000	1	1
chr2	55600001	55920000	A.1.1.2.2.2.2.2.1.1.2	0.816393442622951	.	55600001	55920000	#FF0000	1	1
chr2	55920001	56160000	A.2.2.2.2.1.1.2.2.1.2	0.489617486338798	.	55920001	56160000	#FFDADA	1	0.625
chr2	56160001	56440000	B.2.1.1.1.1.1.2.2	0.299453551912568	.	56160001	56440000	#4848FF	1	0.25
chr2	56440001	56760000	B.2.2.1.1.1.1.1.1.1	0.14207650273224	.	56440001	56760000	#0000FF	1	0.125
chr2	56760001	57360000	B.2.2.1.2.1.1.1.2	0.0907103825136612	.	56760001	57360000	#0000FF	1	0.125
chr2	57360001	57600000	B.2.1.1.2.1.2.1.2.2.1.1	0.252459016393443	.	57360001	57600000	#4848FF	1	0.25
chr2	57600001	57760000	A.2.2.1.2.2.1.2.1	0.533333333333333	.	57600001	57760000	#FFDADA	1	0.625
chr2	57760001	57920000	B.2.1.1.2.1.2.1.2.1	0.253551912568306	.	57760001	57920000	#4848FF	1	0.25
chr2	57920001	58240000	B.1.2.2.1.1.2.2.1	0.34207650273224	.	57920001	58240000	#9191FF	1	0.375
chr2	58240001	58480000	A.2.2.2.1.2.2.1.1.1.2	0.508196721311475	.	58240001	58480000	#FFDADA	1	0.625
chr2	58480001	58760000	B.2.1.1.2.1.1.1.1	0.268852459016393	.	58480001	58760000	#4848FF	1	0.25
chr2	58760001	59040000	B.2.1.1.1.1.2.1.2.1	0.296174863387978	.	58760001	59040000	#4848FF	1	0.25
chr2	59040001	59200000	B.2.1.1.2.2.2.1.1.2	0.229508196721311	.	59040001	59200000	#4848FF	1	0.25
chr2	59200001	59560000	B.2.1.1.2.2.1.1.1.2.2	0.240437158469945	.	59200001	59560000	#4848FF	1	0.25
chr2	59560001	59880000	B.2.1.2.1.1.1.2.2.1	0.216393442622951	.	59560001	59880000	#4848FF	1	0.25
chr2	59880001	60280000	B.1.2.2.1.2.1.2	0.337704918032787	.	59880001	60280000	#9191FF	1	0.375
chr2	60280001	60480000	A.2.2.1.1.1.2.2.1.2.1	0.561748633879781	.	60280001	60480000	#FFDADA	1	0.625
chr2	60480001	60760000	A.1.2.1.1.2.2.1.2.1	0.79672131147541	.	60480001	60760000	#FF4848	1	0.875
chr2	60760001	60920000	A.1.2.2.2.2.1.1.2.2.1.2	0.696174863387978	.	60760001	60920000	#FF4848	1	0.875
chr2	60920001	61160000	A.1.1.2.2.1.1.1.2.1	0.865573770491803	.	60920001	61160000	#FF0000	1	1
chr2	61160001	61400000	A.1.1.2.2.2.2.2.1.2.1	0.815300546448087	.	61160001	61400000	#FF0000	1	1
chr2	61400001	61760000	A.1.1.2.2.2.2.2.2.1	0.813114754098361	.	61400001	61760000	#FF0000	1	1
chr2	61760001	62120000	A.1.1.2.1.2.2.2.1.2.2	0.87431693989071	.	61760001	62120000	#FF0000	1	1
chr2	62120001	62320000	A.2.1.1.1.1.1.1.2	0.679781420765027	.	62120001	62320000	#FF9191	1	0.75
chr2	62320001	62640000	A.1.1.2.2.2.1.2.2.2.1	0.822950819672131	.	62320001	62640000	#FF0000	1	1
chr2	62640001	62920000	A.2.2.2.2.1.1.2.2.1.1	0.490710382513661	.	62640001	62920000	#FFDADA	1	0.625
chr2	62920001	63040000	A.2.2.2.2.1.1.2.1.2	0.491803278688525	.	62920001	63040000	#FFDADA	1	0.625
chr2	63040001	63240000	B.1.2.1.1.1.1.2.1.1.2	0.382513661202186	.	63040001	63240000	#9191FF	1	0.375
chr2	63240001	63360000	A.2.2.1.1.1.1.1.2.1	0.575956284153005	.	63240001	63360000	#FFDADA	1	0.625
chr2	63360001	63760000	B.1.2.1.2.1.2.1	0.363934426229508	.	63360001	63760000	#9191FF	1	0.375
chr2	63760001	64040000	A.2.2.2.1.2.2.1.1.1.1	0.509289617486339	.	63760001	64040000	#FFDADA	1	0.625
chr2	64040001	64240000	A.2.2.1.2.2.1.2.2.2.1.1	0.530054644808743	.	64040001	64240000	#FFDADA	1	0.625
chr2	64240001	64720000	A.1.1.1.2.2.1.2.1.1.1	0.948633879781421	.	64240001	64720000	#FF0000	1	1
chr2	64720001	64840000	A.1.2.1.2.1.1.1.1.2.1	0.789071038251366	.	64720001	64840000	#FF4848	1	0.875
chr2	64840001	65080000	A.1.1.1.2.2.1.2.2.1.1	0.944262295081967	.	64840001	65080000	#FF0000	1	1
chr2	65080001	65480000	A.1.1.1.1.1.2.1.2.2.1	0.989071038251366	.	65080001	65480000	#FF0000	1	1
chr2	65480001	65840000	A.1.1.1.2.2.2.1.2.1	0.939890710382514	.	65480001	65840000	#FF0000	1	1
chr2	65840001	66240000	B.2.1.2.1.2.1.2	0.202185792349727	.	65840001	66240000	#4848FF	1	0.25
chr2	66240001	66600000	B.2.2.1.2.2.1.1.1.2	0.0830601092896175	.	66240001	66600000	#0000FF	1	0.125
chr2	66600001	66880000	B.2.2.1.2.2.1.1.1.1	0.0841530054644809	.	66600001	66880000	#0000FF	1	0.125
chr2	66880001	67120000	B.2.2.1.2.2.1.2.2.1	0.0754098360655738	.	66880001	67120000	#0000FF	1	0.125
chr2	67120001	67560000	B.2.2.2.2.1.1.2.2.1	0.0240437158469945	.	67120001	67560000	#0000FF	1	0.125
chr2	67560001	67680000	B.2.1.2.1.2.2.2.1	0.194535519125683	.	67560001	67680000	#4848FF	1	0.25
chr2	67680001	68040000	B.2.2.2.1.1.2.2.1	0.0502732240437158	.	67680001	68040000	#0000FF	1	0.125
chr2	68040001	68280000	B.2.1.2.2.1.1.2.1.1.2	0.187978142076503	.	68040001	68280000	#4848FF	1	0.25
chr2	68280001	68720000	A.1.2.1.1.2.2.2	0.792349726775956	.	68280001	68720000	#FF4848	1	0.875
chr2	68720001	68920000	A.2.2.1.2.2.1.2.2.2.2	0.527868852459016	.	68720001	68920000	#FFDADA	1	0.625
chr2	68920001	69080000	A.1.1.2.1.2.2.2.1.1.2.1	0.877595628415301	.	68920001	69080000	#FF0000	1	1
chr2	69080001	69280000	A.1.2.2.1.2.1.2.1.1.2	0.73879781420765	.	69080001	69280000	#FF4848	1	0.875
chr2	69280001	69560000	A.1.1.2.1.2.2.1.1.1.2	0.885245901639344	.	69280001	69560000	#FF0000	1	1
chr2	69560001	70120000	A.1.1.1.1.2.1.1.2	0.982513661202186	.	69560001	70120000	#FF0000	1	1
chr2	70120001	70520000	A.1.1.1.1.1.2.1.1.2	0.992349726775956	.	70120001	70520000	#FF0000	1	1
chr2	70520001	70840000	A.2.1.2.1.1.1.2.2.1	0.626229508196721	.	70520001	70840000	#FF9191	1	0.75
chr2	70840001	71000000	A.2.1.2.2.2.1.1.2.2	0.585792349726776	.	70840001	71000000	#FF9191	1	0.75
chr2	71000001	71160000	A.1.2.1.2.1.1.1.1.1.1	0.791256830601093	.	71000001	71160000	#FF4848	1	0.875
chr2	71160001	71400000	A.1.2.1.2.1.1.1.1.1.2	0.790163934426229	.	71160001	71400000	#FF4848	1	0.875
chr2	71400001	71560000	A.2.1.2.2.2.1.1.1	0.587978142076503	.	71400001	71560000	#FF9191	1	0.75
chr2	71560001	71720000	A.2.1.1.1.1.1.1.1.2.2	0.680874316939891	.	71560001	71720000	#FF9191	1	0.75
chr2	71720001	72080000	A.2.2.2.2.2.2.1.1	0.473224043715847	.	71720001	72080000	#FFDADA	1	0.625
chr2	72080001	72200000	A.2.2.1.2.1.1.1.2.1.2	0.545355191256831	.	72080001	72200000	#FFDADA	1	0.625
chr2	72200001	72440000	B.1.2.1.1.1.2.2.1.1	0.378142076502732	.	72200001	72440000	#9191FF	1	0.375
chr2	72440001	72720000	B.2.2.1.1.1.1.1.1.2	0.140983606557377	.	72440001	72720000	#0000FF	1	0.125
chr2	72720001	72960000	B.2.1.1.2.2.1.1.1.2.1	0.241530054644809	.	72720001	72960000	#4848FF	1	0.25
chr2	72960001	73120000	B.1.1.1.1.1.1.2	0.468852459016393	.	72960001	73120000	#DADAFF	1	0.5
chr2	73120001	73520000	A.1.1.2.2.2.1.2.2.2.2.2	0.820765027322404	.	73120001	73520000	#FF0000	1	1
chr2	73520001	73960000	B.1.1.2.1.2.2.2.2	0.40655737704918	.	73520001	73960000	#DADAFF	1	0.5
chr2	73960001	74240000	A.1.1.2.2.1.1.1.1.1	0.86775956284153	.	73960001	74240000	#FF0000	1	1
chr2	74240001	74480000	A.1.1.2.1.2.2.2.1.2.1	0.875409836065574	.	74240001	74480000	#FF0000	1	1
chr2	74480001	74600000	A.1.2.2.2.1.2.2.2.1	0.704918032786885	.	74480001	74600000	#FF4848	1	0.875
chr2	74600001	74800000	A.1.1.1.2.2.1.2.2.1.2	0.943169398907104	.	74600001	74800000	#FF0000	1	1
chr2	74800001	74960000	A.1.2.1.2.1.1.1.2.2.1	0.785792349726776	.	74800001	74960000	#FF4848	1	0.875
chr2	74960001	75120000	A.1.1.2.1.2.2.2.1.1.2.2	0.876502732240437	.	74960001	75120000	#FF0000	1	1
chr2	75120001	75280000	A.1.2.2.1.2.2.1.2.1.2	0.724590163934426	.	75120001	75280000	#FF4848	1	0.875
chr2	75280001	75880000	A.2.2.1.1.1.2.2.1.1.1	0.563934426229508	.	75280001	75880000	#FFDADA	1	0.625
chr2	75880001	76120000	B.1.1.2.2.2.1.2.1	0.39344262295082	.	75880001	76120000	#DADAFF	1	0.5
chr2	76120001	76600000	B.2.1.1.2.1.2.1.1.1.1	0.256830601092896	.	76120001	76600000	#4848FF	1	0.25
chr2	76600001	76760000	B.1.1.1.1.2.1.2.1.2	0.45792349726776	.	76600001	76760000	#DADAFF	1	0.5
chr2	76760001	76920000	B.2.1.1.1.1.2.1.1.2	0.297267759562842	.	76760001	76920000	#4848FF	1	0.25
chr2	76920001	77120000	B.1.2.1.2.2.2.2	0.348633879781421	.	76920001	77120000	#9191FF	1	0.375
chr2	77120001	77520000	B.2.2.1.1.1.1.1.2.1.2.1	0.13879781420765	.	77120001	77520000	#0000FF	1	0.125
chr2	77520001	77960000	B.2.2.1.2.1.1.1.1.2	0.0918032786885246	.	77520001	77960000	#0000FF	1	0.125
chr2	77960001	78080000	B.2.1.1.2.1.1.1.2	0.26775956284153	.	77960001	78080000	#4848FF	1	0.25
chr2	78080001	78280000	B.2.1.2.2.2.2.1.1.2	0.148633879781421	.	78080001	78280000	#4848FF	1	0.25
chr2	78280001	78480000	B.2.2.1.1.1.1.1.2.1.2.2	0.137704918032787	.	78280001	78480000	#0000FF	1	0.125
chr2	78480001	78640000	B.2.1.2.1.1.1.1.1.2.1.1	0.222950819672131	.	78480001	78640000	#4848FF	1	0.25
chr2	78640001	78880000	B.2.2.1.1.1.2.2.1.1	0.116939890710383	.	78640001	78880000	#0000FF	1	0.125
chr2	78880001	79200000	B.2.2.1.1.1.1.1.2.1.1	0.139890710382514	.	78880001	79200000	#0000FF	1	0.125
chr2	79200001	79400000	B.1.2.2.2.1.1.2.1.1	0.326775956284153	.	79200001	79400000	#9191FF	1	0.375
chr2	79400001	79720000	B.2.2.1.2.2.1.2.1.2.1.1	0.0786885245901639	.	79400001	79720000	#0000FF	1	0.125
chr2	79720001	80160000	B.2.1.2.2.2.1.2.2.2.1	0.151912568306011	.	79720001	80160000	#4848FF	1	0.25
chr2	80160001	80440000	B.1.2.1.1.1.1.2.1.2	0.381420765027322	.	80160001	80440000	#9191FF	1	0.375
chr2	80440001	80840000	B.2.1.1.2.2.1.1.1.1	0.242622950819672	.	80440001	80840000	#4848FF	1	0.25
chr2	80840001	81240000	B.2.2.2.1.1.1.2.1	0.0546448087431694	.	80840001	81240000	#0000FF	1	0.125
chr2	81240001	81400000	B.2.1.2.1.1.1.1.1.2.2.1	0.220765027322404	.	81240001	81400000	#4848FF	1	0.25
chr2	81400001	81800000	B.2.2.1.2.1.2.2.1	0.0863387978142077	.	81400001	81800000	#0000FF	1	0.125
chr2	81800001	82000000	B.2.1.2.2.2.1.2.2.1.2.2	0.153005464480874	.	81800001	82000000	#4848FF	1	0.25
chr2	82000001	82160000	B.1.2.2.2.1.1.2.2.1	0.323497267759563	.	82000001	82160000	#9191FF	1	0.375
chr2	82160001	82520000	B.2.2.1.1.1.2.2.1.2.1	0.115846994535519	.	82160001	82520000	#0000FF	1	0.125
chr2	82520001	82720000	B.1.2.1.2.1.2.2.2.2	0.360655737704918	.	82520001	82720000	#9191FF	1	0.375
chr2	82720001	82840000	B.1.2.2.2.1.1.1.1.1	0.331147540983607	.	82720001	82840000	#9191FF	1	0.375
chr2	82840001	83000000	B.2.1.1.1.1.2.1.1.1	0.298360655737705	.	82840001	83000000	#4848FF	1	0.25
chr2	83000001	83360000	B.1.2.2.2.1.1.1.2.1	0.32896174863388	.	83000001	83360000	#9191FF	1	0.375
chr2	83360001	83520000	B.2.1.2.1.1.1.1.1.2.1.2	0.221857923497268	.	83360001	83520000	#4848FF	1	0.25
chr2	83520001	83960000	B.2.2.1.2.1.1.1.1.1	0.092896174863388	.	83520001	83960000	#0000FF	1	0.125
chr2	83960001	84360000	B.2.2.1.1.1.2.2.2.2	0.111475409836066	.	83960001	84360000	#0000FF	1	0.125
chr2	84360001	84640000	B.1.2.2.2.1.1.2.1.2.2	0.324590163934426	.	84360001	84640000	#9191FF	1	0.375
chr2	84640001	84760000	A.2.2.2.1.1.1.1	0.520218579234973	.	84640001	84760000	#FFDADA	1	0.625
chr2	84760001	85040000	B.1.1.1.2.1.1.2.1.1.1	0.445901639344262	.	84760001	85040000	#DADAFF	1	0.5
chr2	85040001	85120000	A.1.2.2.1.2.2.2.1.1	0.720218579234973	.	85040001	85120000	#FF4848	1	0.875
chr2	85120001	85280000	A.1.1.2.1.2.2.1.1.1.1	0.886338797814208	.	85120001	85280000	#FF0000	1	1
chr2	85280001	85560000	A.1.1.2.1.2.2.2.1.1.1	0.878688524590164	.	85280001	85560000	#FF0000	1	1
chr2	85560001	85840000	A.1.1.1.1.1.2.1.1.1	0.99344262295082	.	85560001	85840000	#FF0000	1	1
chr2	85840001	86120000	A.1.1.1.2.1.1.1.2.1.2	0.966120218579235	.	85840001	86120000	#FF0000	1	1
chr2	86120001	86280000	A.1.1.1.1.2.1.2.1.2	0.980327868852459	.	86120001	86280000	#FF0000	1	1
chr2	86280001	86440000	A.1.1.2.2.1.1.2.1.2	0.859016393442623	.	86280001	86440000	#FF0000	1	1
chr2	86440001	86800000	A.1.1.2.1.2.2.1.1.2	0.884153005464481	.	86440001	86800000	#FF0000	1	1
chr2	86800001	87040000	A.2.1.1.1.1.1.1.1.2.1	0.681967213114754	.	86800001	87040000	#FF9191	1	0.75
chr2	87040001	87160000	A.2.2.2.1.2.2.1.1.2	0.507103825136612	.	87040001	87160000	#FFDADA	1	0.625
chr2	87280001	87400000	A.2.2.2.1.2.2.1.1.2	0.507103825136612	.	87280001	87400000	#FFDADA	1	0.625
chr2	87400001	87560000	A.2.1.2.1.1.1.2.2.2.1	0.625136612021858	.	87400001	87560000	#FF9191	1	0.75
chr2	87560001	87640000	A.2.2.1.2.1.1.1.1.1	0.548633879781421	.	87560001	87640000	#FFDADA	1	0.625
chr2	87720001	87880000	A.1.2.1.2.1.1.1.2.2.2	0.784699453551913	.	87720001	87880000	#FF4848	1	0.875
chr2	87920001	87960000	A.1.2.1.2.1.1.1.2.2.2	0.784699453551913	.	87920001	87960000	#FF4848	1	0.875
chr2	87960001	88000000	A.1.2.2.2.2.1.1.2.2.1.1	0.697267759562841	.	87960001	88000000	#FF4848	1	0.875
chr2	88160001	88240000	A.1.2.2.2.2.1.1.2.2.1.1	0.697267759562841	.	88160001	88240000	#FF4848	1	0.875
chr2	88280001	88640000	A.1.2.2.2.2.1.1.2.2.1.1	0.697267759562841	.	88280001	88640000	#FF4848	1	0.875
chr2	88640001	88880000	B.1.1.2.1.2.2.2.1	0.407650273224044	.	88640001	88880000	#DADAFF	1	0.5
chr2	88880001	89040000	A.2.1.1.1.1.2.2	0.673224043715847	.	88880001	89040000	#FF9191	1	0.75
chr2	89040001	89240000	B.1.2.2.1.2.2.1.2	0.33551912568306	.	89040001	89240000	#9191FF	1	0.375
chr2	89240001	89440000	B.2.1.2.1.2.2.1.1.2.1.1	0.198907103825137	.	89240001	89440000	#4848FF	1	0.25
chr2	89440001	89600000	B.1.1.1.2.1.2.2.2	0.438251366120219	.	89440001	89600000	#DADAFF	1	0.5
chr2	89800001	89840000	B.1.1.1.2.1.2.2.2	0.438251366120219	.	89800001	89840000	#DADAFF	1	0.5
chr2	89840001	89920000	B.2.1.2.1.2.2.1.1.2.1.2	0.197814207650273	.	89840001	89920000	#4848FF	1	0.25
chr2	89960001	90160000	B.2.1.2.1.2.2.1.1.2.1.2	0.197814207650273	.	89960001	90160000	#4848FF	1	0.25
chr2	90200001	90280000	B.2.1.2.1.2.2.1.1.2.1.2	0.197814207650273	.	90200001	90280000	#4848FF	1	0.25
chr2	90400001	90480000	B.2.1.1.1.2.1.1.1.2	0.287431693989071	.	90400001	90480000	#4848FF	1	0.25
chr2	91640001	91920000	B.2.1.1.1.2.1.1.1.2	0.287431693989071	.	91640001	91920000	#4848FF	1	0.25
chr2	91920001	92040000	B.1.1.1.1.1.2.2.1.1	0.46448087431694	.	91920001	92040000	#DADAFF	1	0.5
chr2	92040001	92200000	B.2.1.2.2.1.1.2.1.1.1	0.189071038251366	.	92040001	92200000	#4848FF	1	0.25
chr2	92240001	92360000	B.2.1.2.2.1.1.2.1.1.1	0.189071038251366	.	92240001	92360000	#4848FF	1	0.25
chr2	95320001	95640000	B.2.1.1.2.2.1.1.2.2.2	0.237158469945355	.	95320001	95640000	#4848FF	1	0.25
chr2	95640001	96080000	A.2.1.2.2.2.1.2.1	0.584699453551913	.	95640001	96080000	#FF9191	1	0.75
chr2	96160001	96280000	B.2.1.1.1.1.1.1.1	0.307103825136612	.	96160001	96280000	#4848FF	1	0.25
chr2	96320001	96640000	A.2.2.1.2.1.1.1.2.2	0.544262295081967	.	96320001	96640000	#FFDADA	1	0.625
chr2	96640001	96680000	A.1.1.1.1.1.2.1.2.1.2	0.99016393442623	.	96640001	96680000	#FF0000	1	1
chr2	96720001	97000000	A.1.1.1.1.1.2.1.2.1.2	0.99016393442623	.	96720001	97000000	#FF0000	1	1
chr2	97000001	97160000	A.1.1.2.2.1.1.2.2.2.2	0.853551912568306	.	97000001	97160000	#FF0000	1	1
chr2	97160001	97640000	A.1.1.1.1.1.2.1.2.1.1	0.991256830601093	.	97160001	97640000	#FF0000	1	1
chr2	97640001	97840000	A.2.2.1.1.2.1.1.1	0.558469945355191	.	97640001	97840000	#FFDADA	1	0.625
chr2	97840001	97920000	B.1.1.1.1.1.1.1	0.469945355191257	.	97840001	97920000	#DADAFF	1	0.5
chr2	98000001	98040000	B.1.1.1.1.1.1.1	0.469945355191257	.	98000001	98040000	#DADAFF	1	0.5
chr2	98160001	98200000	B.1.1.1.1.1.1.1	0.469945355191257	.	98160001	98200000	#DADAFF	1	0.5
chr2	98200001	98600000	A.1.1.2.2.1.1.2.2.1.1	0.85792349726776	.	98200001	98600000	#FF0000	1	1
chr2	98600001	98800000	A.1.1.2.2.2.1.1.1.2.2	0.837158469945355	.	98600001	98800000	#FF0000	1	1
chr2	98800001	99040000	A.2.1.1.2.1.2.2.1	0.648087431693989	.	98800001	99040000	#FF9191	1	0.75
chr2	99040001	99160000	A.1.1.2.2.1.1.2.2.2.1.1	0.855737704918033	.	99040001	99160000	#FF0000	1	1
chr2	99160001	99320000	A.1.2.2.1.1.2.2.2	0.747540983606557	.	99160001	99320000	#FF4848	1	0.875
chr2	99320001	99480000	A.1.1.2.2.1.1.2.2.2.1.2	0.854644808743169	.	99320001	99480000	#FF0000	1	1
chr2	99480001	99560000	A.1.2.2.2.1.2.2.2.2	0.703825136612022	.	99480001	99560000	#FF4848	1	0.875
chr2	99560001	99720000	A.2.2.1.2.1.2.1	0.540983606557377	.	99560001	99720000	#FFDADA	1	0.625
chr2	99720001	99920000	A.2.1.1.2.1.1.1.1.1	0.655737704918033	.	99720001	99920000	#FF9191	1	0.75
chr2	99920001	100120000	A.1.2.2.2.1.2.1.2.1.1	0.709289617486339	.	99920001	100120000	#FF4848	1	0.875
chr2	100120001	100360000	A.1.2.2.2.1.2.2.1	0.706010928961749	.	100120001	100360000	#FF4848	1	0.875
chr2	100360001	100640000	A.1.2.1.1.1.2.2.1	0.804371584699454	.	100360001	100640000	#FF4848	1	0.875
chr2	100640001	100880000	A.1.1.2.2.2.1.1.2.2.1	0.834972677595628	.	100640001	100880000	#FF0000	1	1
chr2	100880001	101160000	A.2.1.1.2.1.2.2.2	0.646994535519126	.	100880001	101160000	#FF9191	1	0.75
chr2	101160001	101360000	A.1.2.1.1.1.2.2.2	0.80327868852459	.	101160001	101360000	#FF4848	1	0.875
chr2	101360001	101640000	A.1.1.2.1.1.2.1.2	0.914754098360656	.	101360001	101640000	#FF0000	1	1
chr2	101640001	101920000	A.1.1.1.1.2.1.2.2.2	0.978142076502732	.	101640001	101920000	#FF0000	1	1
chr2	101920001	102120000	A.1.1.1.2.1.1.2.1.2.2	0.959562841530055	.	101920001	102120000	#FF0000	1	1
chr2	102120001	102520000	A.1.1.1.1.2.1.2.2.1	0.979234972677596	.	102120001	102520000	#FF0000	1	1
chr2	102520001	102920000	A.1.1.1.1.1.1.1.2.2	0.997814207650273	.	102520001	102920000	#FF0000	1	1
chr2	102920001	103160000	A.1.2.1.1.1.2.1.1	0.80655737704918	.	102920001	103160000	#FF4848	1	0.875
chr2	103160001	103360000	A.2.1.1.1.2.1.2.2.2	0.663387978142077	.	103160001	103360000	#FF9191	1	0.75
chr2	103360001	103520000	B.1.1.2.1.2.1.1.2	0.416393442622951	.	103360001	103520000	#DADAFF	1	0.5
chr2	103520001	103840000	B.2.2.2.1.2.1.2.1	0.0448087431693989	.	103520001	103840000	#0000FF	1	0.125
chr2	103840001	104120000	B.2.2.2.2.2.1.1.2.1	0.00983606557377049	.	103840001	104120000	#0000FF	1	0.125
chr2	104120001	104480000	B.2.2.2.2.2.2.2.2	0.00109289617486339	.	104120001	104480000	#0000FF	1	0.125
chr2	104480001	104960000	B.2.2.2.2.2.2.2.1	0.00218579234972678	.	104480001	104960000	#0000FF	1	0.125
chr2	104960001	105120000	B.2.2.1.2.2.1.2.1.1.1	0.0808743169398907	.	104960001	105120000	#0000FF	1	0.125
chr2	105120001	105280000	B.2.1.2.1.2.1.1	0.20327868852459	.	105120001	105280000	#4848FF	1	0.25
chr2	105280001	105440000	B.2.2.1.1.2.1.2.1.1.2.2	0.106010928961749	.	105280001	105440000	#0000FF	1	0.125
chr2	105440001	105640000	B.2.1.2.2.1.2.1.1	0.180327868852459	.	105440001	105640000	#4848FF	1	0.25
chr2	105640001	105920000	B.1.1.1.2.1.2.1.1	0.441530054644809	.	105640001	105920000	#DADAFF	1	0.5
chr2	105920001	106040000	A.2.1.1.2.2.2.2.1.2	0.632786885245902	.	105920001	106040000	#FF9191	1	0.75
chr2	106040001	106160000	A.2.2.2.1.1.2.2.1.2.2	0.514754098360656	.	106040001	106160000	#FFDADA	1	0.625
chr2	106160001	106320000	A.1.2.2.1.2.2.1.2.1.1.2.2	0.72568306010929	.	106160001	106320000	#FF4848	1	0.875
chr2	106320001	106520000	A.1.1.2.1.2.1.1.2.1.2.2	0.903825136612022	.	106320001	106520000	#FF0000	1	1
chr2	106520001	106840000	A.1.2.2.1.2.2.2.2.2	0.715846994535519	.	106520001	106840000	#FF4848	1	0.875
chr2	106840001	106920000	A.2.2.2.1.1.2.2.2	0.513661202185792	.	106840001	106920000	#FFDADA	1	0.625
chr2	106920001	107040000	A.2.2.2.1.1.2.2.1.2.1	0.515846994535519	.	106920001	107040000	#FFDADA	1	0.625
chr2	107080001	107200000	A.2.2.2.1.1.2.2.1.2.1	0.515846994535519	.	107080001	107200000	#FFDADA	1	0.625
chr2	107200001	107480000	B.2.2.1.2.2.1.1.2	0.0819672131147541	.	107200001	107480000	#0000FF	1	0.125
chr2	107480001	108160000	B.2.2.2.2.2.1.2.2	0.00437158469945355	.	107480001	108160000	#0000FF	1	0.125
chr2	108160001	108440000	B.2.2.2.1.2.2.1.2.1	0.039344262295082	.	108160001	108440000	#0000FF	1	0.125
chr2	108480001	108800000	B.2.2.1.2.2.1.2.1.2.2	0.0765027322404372	.	108480001	108800000	#0000FF	1	0.125
chr2	108800001	109120000	A.2.2.1.1.1.2.1.2.2.1.2	0.566120218579235	.	108800001	109120000	#FFDADA	1	0.625
chr2	109120001	109200000	A.1.2.2.2.2.1.2.1.1	0.693989071038251	.	109120001	109200000	#FF4848	1	0.875
chr2	109200001	109400000	A.1.1.2.1.2.2.2.2.2.1	0.869945355191257	.	109200001	109400000	#FF0000	1	1
chr2	109400001	109760000	B.1.1.2.1.2.2.1.1	0.410928961748634	.	109400001	109760000	#DADAFF	1	0.5
chr2	109760001	109960000	A.2.1.2.1.2.1.2.1.1.2.2	0.60655737704918	.	109760001	109960000	#FF9191	1	0.75
chr2	109960001	110120000	B.1.1.1.1.1.2.2.1.2	0.463387978142076	.	109960001	110120000	#DADAFF	1	0.5
chr2	110240001	110320000	B.1.1.1.1.1.2.2.1.2	0.463387978142076	.	110240001	110320000	#DADAFF	1	0.5
chr2	110320001	110520000	A.2.2.1.1.1.2.1.2.2.2	0.565027322404372	.	110320001	110520000	#FFDADA	1	0.625
chr2	110840001	111000000	A.2.2.2.1.1.2.2.1.1	0.516939890710382	.	110840001	111000000	#FFDADA	1	0.625
chr2	111360001	112040000	A.1.1.2.1.2.1.2.1.2.2	0.891803278688525	.	111360001	112040000	#FF0000	1	1
chr2	112040001	112200000	A.1.2.2.1.1.1.1.2	0.757377049180328	.	112040001	112200000	#FF4848	1	0.875
chr2	112200001	112480000	A.1.1.2.1.1.1.1.2.1	0.934426229508197	.	112200001	112480000	#FF0000	1	1
chr2	112480001	112840000	A.1.1.2.2.1.1.2.1.1.2.1	0.862295081967213	.	112480001	112840000	#FF0000	1	1
chr2	112840001	113040000	A.1.1.2.2.2.2.2.2.2	0.812021857923497	.	112840001	113040000	#FF0000	1	1
chr2	113040001	113120000	A.1.2.2.2.1.2.1.2.2	0.707103825136612	.	113040001	113120000	#FF4848	1	0.875
chr2	113160001	113240000	A.1.2.2.2.1.2.1.2.2	0.707103825136612	.	113160001	113240000	#FF4848	1	0.875
chr2	113240001	113720000	A.1.1.1.1.1.2.2.2	0.984699453551913	.	113240001	113720000	#FF0000	1	1
chr2	113720001	114200000	A.1.1.1.1.1.2.2.1	0.985792349726776	.	113720001	114200000	#FF0000	1	1
chr2	114200001	114440000	A.1.2.1.1.2.1.2.1	0.8	.	114200001	114440000	#FF4848	1	0.875
chr2	114440001	114600000	A.1.2.1.1.2.1.2.2	0.798907103825137	.	114440001	114600000	#FF4848	1	0.875
chr2	114600001	114760000	A.1.1.2.1.2.2.1.2.2.2	0.879781420765027	.	114600001	114760000	#FF0000	1	1
chr2	114760001	115120000	B.2.1.1.2.2.1.2.2.1.2	0.232786885245902	.	114760001	115120000	#4848FF	1	0.25
chr2	115120001	115360000	B.1.2.2.1.2.1.1.1	0.339890710382514	.	115120001	115360000	#9191FF	1	0.375
chr2	115360001	115840000	B.2.2.2.2.2.1.2.1.1	0.00765027322404372	.	115360001	115840000	#0000FF	1	0.125
chr2	115840001	116000000	B.2.2.1.2.2.2.1.1.1.2	0.0721311475409836	.	115840001	116000000	#0000FF	1	0.125
chr2	116000001	116160000	B.2.2.1.2.2.2.1.2.2	0.0688524590163934	.	116000001	116160000	#0000FF	1	0.125
chr2	116160001	116400000	B.2.2.2.2.1.2.2.1.1	0.0153005464480874	.	116160001	116400000	#0000FF	1	0.125
chr2	116400001	116640000	B.2.2.2.1.2.2.2.1	0.0371584699453552	.	116400001	116640000	#0000FF	1	0.125
chr2	116640001	116920000	B.2.2.2.1.2.2.1.2.2	0.0382513661202186	.	116640001	116920000	#0000FF	1	0.125
chr2	116920001	117160000	B.2.2.2.1.2.2.2.2.1	0.0360655737704918	.	116920001	117160000	#0000FF	1	0.125
chr2	117160001	117760000	B.2.2.2.2.2.1.2.1.2.1	0.00655737704918033	.	117160001	117760000	#0000FF	1	0.125
chr2	117760001	118160000	B.2.2.2.2.1.1.1.2.1.2.1	0.0284153005464481	.	117760001	118160000	#0000FF	1	0.125
chr2	118160001	118560000	B.2.2.1.2.2.2.2.1.2	0.0655737704918033	.	118160001	118560000	#0000FF	1	0.125
chr2	118560001	118680000	B.1.1.2.1.2.2.1.2.1	0.409836065573771	.	118560001	118680000	#DADAFF	1	0.5
chr2	118680001	119040000	A.2.2.2.2.2.1.1.2	0.475409836065574	.	118680001	119040000	#FFDADA	1	0.625
chr2	119040001	119640000	B.2.1.2.2.1.1.2.2.2.1	0.182513661202186	.	119040001	119640000	#4848FF	1	0.25
chr2	119640001	119760000	A.1.1.2.2.2.1.2.1.1.1	0.832786885245902	.	119640001	119760000	#FF0000	1	1
chr2	119760001	119920000	A.2.1.2.1.2.1.2.1.2.1	0.605464480874317	.	119760001	119920000	#FF9191	1	0.75
chr2	119920001	120240000	A.1.1.2.1.2.1.1.2.1.2.1	0.904918032786885	.	119920001	120240000	#FF0000	1	1
chr2	120240001	120520000	A.2.1.2.1.2.1.2.2.2	0.601092896174863	.	120240001	120520000	#FF9191	1	0.75
chr2	120520001	120760000	B.1.1.2.1.2.1.1.1	0.417486338797814	.	120520001	120760000	#DADAFF	1	0.5
chr2	120760001	120920000	B.1.1.1.2.1.1.1.2	0.446994535519126	.	120760001	120920000	#DADAFF	1	0.5
chr2	120920001	121200000	A.1.2.1.2.1.2.2.1	0.775956284153005	.	120920001	121200000	#FF4848	1	0.875
chr2	121200001	121440000	A.1.1.2.2.2.1.2.2.1.1.1.1	0.827322404371585	.	121200001	121440000	#FF0000	1	1
chr2	121440001	121880000	B.1.2.1.1.1.2.1	0.379234972677596	.	121440001	121880000	#9191FF	1	0.375
chr2	121880001	122120000	B.1.1.1.1.1.2.1.2.1	0.466666666666667	.	121880001	122120000	#DADAFF	1	0.5
chr2	122120001	122360000	A.2.2.2.1.1.1.2	0.519125683060109	.	122120001	122360000	#FFDADA	1	0.625
chr2	122360001	122520000	A.2.1.1.2.2.1.1.2	0.644808743169399	.	122360001	122520000	#FF9191	1	0.75
chr2	122520001	122760000	B.2.1.1.1.2.1.1.2.1	0.286338797814208	.	122520001	122760000	#4848FF	1	0.25
chr2	122760001	123000000	B.2.1.2.1.2.2.1.2	0.195628415300546	.	122760001	123000000	#4848FF	1	0.25
chr2	123000001	123240000	B.2.2.1.1.2.1.2.1.1.2.1	0.107103825136612	.	123000001	123240000	#0000FF	1	0.125
chr2	123240001	123680000	B.2.2.2.2.1.1.1.2.1.1.2.1	0.0306010928961749	.	123240001	123680000	#0000FF	1	0.125
chr2	123680001	124160000	B.2.2.2.2.2.2.1	0.00327868852459016	.	123680001	124160000	#0000FF	1	0.125
chr2	124160001	124360000	B.2.2.2.1.1.1.1.1.2	0.0601092896174863	.	124160001	124360000	#0000FF	1	0.125
chr2	124360001	124720000	B.2.2.2.2.1.1.1.2.1.2.2	0.0273224043715847	.	124360001	124720000	#0000FF	1	0.125
chr2	124720001	125200000	B.2.2.2.1.2.2.2.2.2.1	0.0349726775956284	.	124720001	125200000	#0000FF	1	0.125
chr2	125200001	125560000	B.2.2.2.1.1.1.1.2.1.1	0.059016393442623	.	125200001	125560000	#0000FF	1	0.125
chr2	125560001	125640000	B.1.2.2.2.1.2.2.1.2.2	0.314754098360656	.	125560001	125640000	#9191FF	1	0.375
chr2	125640001	125760000	B.1.1.1.1.2.2.1.1.1	0.454644808743169	.	125640001	125760000	#DADAFF	1	0.5
chr2	125760001	126040000	B.2.1.1.1.1.2.2.2.1.1	0.291803278688525	.	125760001	126040000	#4848FF	1	0.25
chr2	126040001	126200000	B.2.1.2.2.2.1.2.1.1	0.158469945355191	.	126040001	126200000	#4848FF	1	0.25
chr2	126200001	126400000	B.2.2.1.2.2.2.1.2.1	0.0699453551912568	.	126200001	126400000	#0000FF	1	0.125
chr2	126400001	126560000	B.2.1.2.2.1.2.1.2.2.1	0.178142076502732	.	126400001	126560000	#4848FF	1	0.25
chr2	126560001	126960000	B.2.2.2.1.1.1.2.2	0.053551912568306	.	126560001	126960000	#0000FF	1	0.125
chr2	126960001	127400000	B.1.1.1.2.1.2.1.2	0.440437158469945	.	126960001	127400000	#DADAFF	1	0.5
chr2	127400001	127560000	A.2.1.1.1.2.1.2.2.1.2	0.66448087431694	.	127400001	127560000	#FF9191	1	0.75
chr2	127560001	127800000	A.1.2.1.2.1.2.2.2.2	0.773770491803279	.	127560001	127800000	#FF4848	1	0.875
chr2	127800001	128080000	A.1.1.1.2.2.1.2.1.2.2	0.945355191256831	.	127800001	128080000	#FF0000	1	1
chr2	128080001	128280000	A.1.1.1.2.2.1.2.1.2.1	0.946448087431694	.	128080001	128280000	#FF0000	1	1
chr2	128280001	128480000	A.1.1.1.1.2.2.2.1.2	0.972677595628415	.	128280001	128480000	#FF0000	1	1
chr2	128480001	128640000	A.1.1.2.2.2.2.1.2	0.818579234972678	.	128480001	128640000	#FF0000	1	1
chr2	128640001	129000000	A.1.2.2.1.2.1.2.2.1	0.736612021857924	.	128640001	129000000	#FF4848	1	0.875
chr2	129000001	129200000	A.2.2.1.2.1.1.1.2.1.1	0.546448087431694	.	129000001	129200000	#FFDADA	1	0.625
chr2	129200001	129360000	A.2.1.2.1.2.1.2.1.1.2.1	0.607650273224044	.	129200001	129360000	#FF9191	1	0.75
chr2	129360001	129520000	A.1.2.2.1.2.2.1.2.1.1.2.1	0.726775956284153	.	129360001	129520000	#FF4848	1	0.875
chr2	129520001	129840000	B.2.1.1.1.2.2.2.1	0.272131147540984	.	129520001	129840000	#4848FF	1	0.25
chr2	129840001	130000000	B.2.1.1.2.2.2.2.2	0.225136612021858	.	129840001	130000000	#4848FF	1	0.25
chr2	130000001	130200000	B.2.1.1.1.2.1.2.2.2.2	0.277595628415301	.	130000001	130200000	#4848FF	1	0.25
chr2	130200001	130360000	B.1.1.1.1.1.2.1.2.2	0.465573770491803	.	130200001	130360000	#DADAFF	1	0.5
chr2	130360001	130520000	B.1.2.2.2.2.1.2	0.311475409836066	.	130360001	130520000	#9191FF	1	0.375
chr2	130520001	130800000	B.1.2.1.1.2.2.2.2	0.370491803278689	.	130520001	130800000	#9191FF	1	0.375
chr2	130880001	130960000	A.2.2.1.2.1.1.2.2	0.54207650273224	.	130880001	130960000	#FFDADA	1	0.625
chr2	130960001	131080000	B.1.1.2.1.1.2.1.1.2	0.422950819672131	.	130960001	131080000	#DADAFF	1	0.5
chr2	131080001	131160000	A.2.1.2.1.2.1.2.1.1.1	0.608743169398907	.	131080001	131160000	#FF9191	1	0.75
chr2	131480001	131640000	B.1.1.2.1.2.2.1.2.2	0.408743169398907	.	131480001	131640000	#DADAFF	1	0.5
chr2	131640001	131800000	B.1.2.2.1.2.2.2.1.1	0.334426229508197	.	131640001	131800000	#9191FF	1	0.375
chr2	131800001	131920000	A.2.1.1.2.2.1.1.1	0.645901639344262	.	131800001	131920000	#FF9191	1	0.75
chr2	131920001	132000000	B.2.1.1.1.2.2.1.1	0.276502732240437	.	131920001	132000000	#4848FF	1	0.25
chr2	132040001	132200000	B.2.1.1.1.2.2.1.1	0.276502732240437	.	132040001	132200000	#4848FF	1	0.25
chr2	132200001	132480000	A.2.2.1.1.1.2.1.2.2.1.1	0.567213114754098	.	132200001	132480000	#FFDADA	1	0.625
chr2	132480001	132640000	B.1.2.2.1.2.2.2.2	0.33224043715847	.	132480001	132640000	#9191FF	1	0.375
chr2	132640001	132800000	B.2.1.1.2.2.1.2.2.1.1.2	0.233879781420765	.	132640001	132800000	#4848FF	1	0.25
chr2	132800001	133080000	B.2.1.1.2.2.2.2.1	0.226229508196721	.	132800001	133080000	#4848FF	1	0.25
chr2	133080001	133200000	A.2.2.2.2.2.1.1.1	0.476502732240437	.	133080001	133200000	#FFDADA	1	0.625
chr2	133200001	133440000	B.2.1.1.1.2.1.1.2.2	0.285245901639344	.	133200001	133440000	#4848FF	1	0.25
chr2	133440001	133600000	B.2.1.2.1.2.2.1.1.1.1	0.201092896174863	.	133440001	133600000	#4848FF	1	0.25
chr2	133600001	133920000	B.2.2.1.2.2.2.2.1.1.2	0.0666666666666667	.	133600001	133920000	#0000FF	1	0.125
chr2	133920001	134040000	B.2.1.2.2.1.2.1.2.2.2.1	0.177049180327869	.	133920001	134040000	#4848FF	1	0.25
chr2	134040001	134280000	B.2.2.1.1.2.1.2.1.1.1.2	0.108196721311475	.	134040001	134280000	#0000FF	1	0.125
chr2	134280001	134640000	B.2.2.1.1.2.1.2.1.1.1.1	0.109289617486339	.	134280001	134640000	#0000FF	1	0.125
chr2	134640001	134880000	A.2.1.2.1.2.1.2.2.1.2	0.602185792349727	.	134640001	134880000	#FF9191	1	0.75
chr2	134880001	135120000	A.1.2.2.1.2.2.1.2.1.1.1	0.727868852459016	.	134880001	135120000	#FF4848	1	0.875
chr2	135120001	135400000	A.2.1.2.1.2.1.2.2.1.1	0.60327868852459	.	135120001	135400000	#FF9191	1	0.75
chr2	135400001	135560000	A.1.1.2.2.2.1.2.2.1.1.1.2	0.826229508196721	.	135400001	135560000	#FF0000	1	1
chr2	135560001	135720000	A.1.2.2.1.2.2.2.2.1	0.716939890710383	.	135560001	135720000	#FF4848	1	0.875
chr2	135720001	135960000	A.2.1.2.1.2.2.1.1.2	0.598907103825137	.	135720001	135960000	#FF9191	1	0.75
chr2	135960001	136240000	B.2.1.1.1.1.1.1.2.2.1	0.304918032786885	.	135960001	136240000	#4848FF	1	0.25
chr2	136240001	136480000	A.2.2.1.2.2.2.1.1	0.526775956284153	.	136240001	136480000	#FFDADA	1	0.625
chr2	136480001	136880000	A.1.2.1.1.2.2.1.1	0.797814207650273	.	136480001	136880000	#FF4848	1	0.875
chr2	136880001	137120000	A.1.1.2.1.2.1.1.2.1.1.1	0.907103825136612	.	136880001	137120000	#FF0000	1	1
chr2	137120001	137440000	B.1.2.2.2.2.2.1	0.310382513661202	.	137120001	137440000	#9191FF	1	0.375
chr2	137440001	137640000	B.2.1.1.1.1.1.1.2.2.2.2	0.302732240437158	.	137440001	137640000	#4848FF	1	0.25
chr2	137640001	137840000	B.2.1.2.2.2.1.2.1.2	0.157377049180328	.	137640001	137840000	#4848FF	1	0.25
chr2	137840001	138000000	B.1.1.2.2.2.2.2.2	0.386885245901639	.	137840001	138000000	#DADAFF	1	0.5
chr2	138000001	138440000	B.2.1.2.1.1.2.2.2	0.204371584699454	.	138000001	138440000	#4848FF	1	0.25
chr2	138440001	138680000	B.1.1.2.1.1.1.1.1	0.429508196721311	.	138440001	138680000	#DADAFF	1	0.5
chr2	138680001	138840000	A.2.1.1.1.2.1.2.2.1.1	0.665573770491803	.	138680001	138840000	#FF9191	1	0.75
chr2	138840001	139040000	B.1.2.2.2.1.2.1.1.2	0.320218579234973	.	138840001	139040000	#9191FF	1	0.375
chr2	139040001	139240000	B.1.2.2.2.1.2.1.1.1	0.321311475409836	.	139040001	139240000	#9191FF	1	0.375
chr2	139240001	139600000	B.1.1.1.2.1.1.1.1	0.448087431693989	.	139240001	139600000	#DADAFF	1	0.5
chr2	139600001	139920000	B.1.2.2.1.1.2.1.2.1	0.344262295081967	.	139600001	139920000	#9191FF	1	0.375
chr2	139920001	140120000	B.1.2.1.2.2.2.1.1.1	0.353005464480874	.	139920001	140120000	#9191FF	1	0.375
chr2	140120001	140240000	B.1.1.1.2.2.2.1.2.1.2	0.432786885245902	.	140120001	140240000	#DADAFF	1	0.5
chr2	140240001	140480000	B.2.1.2.2.2.1.1.1.1.1.1	0.173770491803279	.	140240001	140480000	#4848FF	1	0.25
chr2	140480001	140720000	B.2.1.2.2.2.1.1.1.1.1.2.2	0.171584699453552	.	140480001	140720000	#4848FF	1	0.25
chr2	140720001	141000000	B.2.2.1.2.1.1.2.2	0.0885245901639344	.	140720001	141000000	#0000FF	1	0.125
chr2	141000001	141200000	B.2.1.2.2.2.1.1.1.2.2.2	0.163934426229508	.	141000001	141200000	#4848FF	1	0.25
chr2	141200001	141440000	B.2.1.2.1.1.2.1.2.1.1	0.213114754098361	.	141200001	141440000	#4848FF	1	0.25
chr2	141440001	141600000	B.1.2.1.2.1.1.1.2.2	0.366120218579235	.	141440001	141600000	#9191FF	1	0.375
chr2	141600001	141760000	B.1.1.1.2.2.2.1.1.1	0.436065573770492	.	141600001	141760000	#DADAFF	1	0.5
chr2	141760001	142000000	B.1.2.2.1.1.2.1.2.2	0.343169398907104	.	141760001	142000000	#9191FF	1	0.375
chr2	142000001	142120000	B.1.2.1.2.1.1.1.1.2	0.368306010928962	.	142000001	142120000	#9191FF	1	0.375
chr2	142120001	142240000	B.1.2.1.2.2.2.1.1.2.2	0.350819672131148	.	142120001	142240000	#9191FF	1	0.375
chr2	142240001	142360000	B.1.1.1.2.2.2.1.2.1.1	0.433879781420765	.	142240001	142360000	#DADAFF	1	0.5
chr2	142360001	142720000	B.2.1.2.2.2.1.1.1.2.1.2.1	0.167213114754098	.	142360001	142720000	#4848FF	1	0.25
chr2	142720001	143000000	B.1.2.1.2.2.2.1.1.2.1	0.351912568306011	.	142720001	143000000	#9191FF	1	0.375
chr2	143000001	143280000	B.2.1.2.2.2.1.1.1.2.1.2.2	0.166120218579235	.	143000001	143280000	#4848FF	1	0.25
chr2	143280001	143440000	B.1.2.2.2.1.2.2.2	0.313661202185792	.	143280001	143440000	#9191FF	1	0.375
chr2	143440001	143560000	B.1.1.1.2.2.2.1.1.2	0.434972677595628	.	143440001	143560000	#DADAFF	1	0.5
chr2	143560001	143800000	A.2.2.1.1.2.2.2	0.549726775956284	.	143560001	143800000	#FFDADA	1	0.625
chr2	143800001	144000000	A.2.1.2.1.1.2.1.2	0.621857923497268	.	143800001	144000000	#FF9191	1	0.75
chr2	144000001	144200000	B.1.1.2.2.1.1.1.1	0.405464480874317	.	144000001	144200000	#DADAFF	1	0.5
chr2	144200001	144400000	B.1.1.2.2.1.1.1.2	0.404371584699454	.	144200001	144400000	#DADAFF	1	0.5
chr2	144400001	144640000	B.1.1.1.1.2.1.1.1	0.46120218579235	.	144400001	144640000	#DADAFF	1	0.5
chr2	144640001	144800000	A.2.2.2.2.1.1.1.1	0.496174863387978	.	144640001	144800000	#FFDADA	1	0.625
chr2	144800001	145080000	A.2.1.2.1.1.2.2.2	0.619672131147541	.	144800001	145080000	#FF9191	1	0.75
chr2	145080001	145480000	A.1.1.2.1.2.1.2.1.1.2.1	0.898360655737705	.	145080001	145480000	#FF0000	1	1
chr2	145480001	145680000	A.2.1.1.2.1.2.1.2.1	0.650273224043716	.	145480001	145680000	#FF9191	1	0.75
chr2	145680001	145880000	A.1.2.1.2.2.2.1.2	0.767213114754098	.	145680001	145880000	#FF4848	1	0.875
chr2	145880001	146040000	A.2.1.1.1.2.2.2.2.1	0.65792349726776	.	145880001	146040000	#FF9191	1	0.75
chr2	146040001	146320000	A.2.1.2.1.1.2.2.1	0.620765027322404	.	146040001	146320000	#FF9191	1	0.75
chr2	146320001	146560000	A.1.2.2.1.1.1.2.1.2	0.755191256830601	.	146320001	146560000	#FF4848	1	0.875
chr2	146560001	146720000	B.1.1.1.1.2.1.1.2	0.460109289617486	.	146560001	146720000	#DADAFF	1	0.5
chr2	146720001	147040000	B.1.2.1.2.1.1.1.2.1	0.367213114754098	.	146720001	147040000	#9191FF	1	0.375
chr2	147040001	147240000	A.2.2.2.1.2.1.2.1	0.511475409836066	.	147040001	147240000	#FFDADA	1	0.625
chr2	147240001	147440000	B.1.1.2.2.1.2.1.2	0.39672131147541	.	147240001	147440000	#DADAFF	1	0.5
chr2	147440001	147720000	B.1.1.1.2.2.2.2	0.430601092896175	.	147440001	147720000	#DADAFF	1	0.5
chr2	147720001	148040000	A.2.1.2.2.2.2.2.2	0.580327868852459	.	147720001	148040000	#FF9191	1	0.75
chr2	148040001	148440000	A.1.1.2.1.2.1.2.1.1.2.2	0.897267759562842	.	148040001	148440000	#FF0000	1	1
chr2	148440001	148680000	A.1.2.2.1.1.1.2.2	0.754098360655738	.	148440001	148680000	#FF4848	1	0.875
chr2	148680001	149280000	A.2.2.2.1.2.1.2.2	0.510382513661202	.	148680001	149280000	#FFDADA	1	0.625
chr2	149280001	149720000	A.1.1.2.2.2.1.1.1.1.2.1	0.840437158469945	.	149280001	149720000	#FF0000	1	1
chr2	149800001	149880000	A.1.1.2.2.2.1.1.1.1.2.1	0.840437158469945	.	149800001	149880000	#FF0000	1	1
chr2	149880001	150040000	A.2.1.1.1.2.2.2.1	0.659016393442623	.	149880001	150040000	#FF9191	1	0.75
chr2	150040001	150440000	A.2.2.2.1.2.1.1	0.512568306010929	.	150040001	150440000	#FFDADA	1	0.625
chr2	150440001	150640000	A.2.2.1.1.2.2.1.1.2	0.551912568306011	.	150440001	150640000	#FFDADA	1	0.625
chr2	150640001	150760000	A.1.2.2.2.2.2.2.2.1	0.685245901639344	.	150640001	150760000	#FF4848	1	0.875
chr2	150760001	150920000	A.2.1.2.2.2.2.2.1	0.581420765027322	.	150760001	150920000	#FF9191	1	0.75
chr2	150920001	151080000	A.1.2.2.1.1.1.2.1.1	0.756284153005464	.	150920001	151080000	#FF4848	1	0.875
chr2	151080001	151320000	A.1.2.2.2.2.2.2.2.2	0.684153005464481	.	151080001	151320000	#FF4848	1	0.875
chr2	151320001	151560000	A.1.1.2.1.2.1.2.1.1.1.1	0.900546448087432	.	151320001	151560000	#FF0000	1	1
chr2	151560001	151800000	A.2.1.1.2.1.2.1.2.2	0.649180327868852	.	151560001	151800000	#FF9191	1	0.75
chr2	151800001	151880000	A.2.2.1.1.2.2.1.1.1	0.553005464480874	.	151800001	151880000	#FFDADA	1	0.625
chr2	151880001	152120000	A.1.2.2.2.2.2.2.1	0.686338797814208	.	151880001	152120000	#FF4848	1	0.875
chr2	152120001	152360000	A.1.2.1.2.1.1.2.1.2	0.782513661202186	.	152120001	152360000	#FF4848	1	0.875
chr2	152360001	152640000	A.2.2.2.2.1.1.1.2.2	0.493989071038251	.	152360001	152640000	#FFDADA	1	0.625
chr2	152640001	152880000	A.2.1.1.1.2.1.1.1.1	0.672131147540984	.	152640001	152880000	#FF9191	1	0.75
chr2	152880001	153080000	A.1.1.2.1.2.1.2.1.2.1.2.1.2	0.893989071038251	.	152880001	153080000	#FF0000	1	1
chr2	153080001	153200000	A.1.2.1.1.1.2.1.2	0.805464480874317	.	153080001	153200000	#FF4848	1	0.875
chr2	153200001	153600000	A.1.1.1.1.2.2.1.2	0.975956284153006	.	153200001	153600000	#FF0000	1	1
chr2	153600001	154280000	B.2.2.2.2.2.1.1.2.2	0.0087431693989071	.	153600001	154280000	#0000FF	1	0.125
chr2	154280001	154440000	B.2.2.1.1.1.1.2.2.2.1.1	0.127868852459016	.	154280001	154440000	#0000FF	1	0.125
chr2	154440001	154920000	B.2.2.2.2.1.2.2.2.2	0.0120218579234973	.	154440001	154920000	#0000FF	1	0.125
chr2	154920001	155240000	B.2.2.1.2.1.2.2.2	0.0852459016393443	.	154920001	155240000	#0000FF	1	0.125
chr2	155240001	155400000	B.2.1.1.2.1.1.2.1.1.1	0.266666666666667	.	155240001	155400000	#4848FF	1	0.25
chr2	155400001	155600000	B.2.1.2.2.2.1.1.1.1.1.2.1	0.172677595628415	.	155400001	155600000	#4848FF	1	0.25
chr2	155600001	155720000	B.2.2.1.1.1.1.2.1.1.2	0.133333333333333	.	155600001	155720000	#0000FF	1	0.125
chr2	155720001	155880000	B.2.1.1.2.1.2.2.2.2.1.1	0.245901639344262	.	155720001	155880000	#4848FF	1	0.25
chr2	155880001	156200000	B.2.2.1.1.1.2.1.1.2.1	0.123497267759563	.	155880001	156200000	#0000FF	1	0.125
chr2	156200001	156480000	B.2.1.2.2.2.1.1.1.2.1.1	0.168306010928962	.	156200001	156480000	#4848FF	1	0.25
chr2	156480001	156760000	B.2.1.1.1.1.2.2.2.1.2	0.290710382513661	.	156480001	156760000	#4848FF	1	0.25
chr2	156760001	156960000	B.2.1.1.2.1.1.2.2.2.2	0.25792349726776	.	156760001	156960000	#4848FF	1	0.25
chr2	156960001	157160000	B.1.1.2.2.2.2.1.2.2	0.389071038251366	.	156960001	157160000	#DADAFF	1	0.5
chr2	157160001	157320000	A.1.2.2.1.2.2.1.2.2.2	0.721311475409836	.	157160001	157320000	#FF4848	1	0.875
chr2	157320001	157560000	B.1.1.2.2.2.2.1.2.1	0.390163934426229	.	157320001	157560000	#DADAFF	1	0.5
chr2	157560001	157680000	B.2.1.2.1.1.2.2.1.1.1	0.208743169398907	.	157560001	157680000	#4848FF	1	0.25
chr2	157680001	158120000	B.2.1.1.2.1.2.2.2.1	0.246994535519126	.	157680001	158120000	#4848FF	1	0.25
chr2	158120001	158360000	A.1.2.2.1.2.2.1.1.1.2.2.2	0.730054644808743	.	158120001	158360000	#FF4848	1	0.875
chr2	158360001	158640000	A.2.2.2.1.2.2.2.1.1.1.1	0.503825136612022	.	158360001	158640000	#FFDADA	1	0.625
chr2	158640001	158800000	A.1.2.2.1.2.2.1.1.1.2.1	0.73224043715847	.	158640001	158800000	#FF4848	1	0.875
chr2	158800001	158880000	A.2.2.1.2.1.1.1.1.2	0.547540983606557	.	158800001	158880000	#FFDADA	1	0.625
chr2	158880001	159160000	A.1.2.2.2.2.2.1.2	0.687431693989071	.	158880001	159160000	#FF4848	1	0.875
chr2	159160001	159280000	A.2.2.1.1.2.2.1.2	0.550819672131148	.	159160001	159280000	#FFDADA	1	0.625
chr2	159280001	159560000	A.2.1.2.1.1.2.1.1	0.622950819672131	.	159280001	159560000	#FF9191	1	0.75
chr2	159560001	159960000	A.1.1.1.2.2.1.1.1.2	0.950819672131147	.	159560001	159960000	#FF0000	1	1
chr2	159960001	160160000	A.1.1.2.1.1.2.2.1	0.913661202185792	.	159960001	160160000	#FF0000	1	1
chr2	160160001	160360000	A.1.2.1.2.1.1.2.1.1	0.783606557377049	.	160160001	160360000	#FF4848	1	0.875
chr2	160360001	160560000	A.1.1.2.1.2.2.1.2.1.2	0.881967213114754	.	160360001	160560000	#FF0000	1	1
chr2	160560001	160680000	A.1.1.2.1.2.2.1.2.1.1	0.883060109289618	.	160560001	160680000	#FF0000	1	1
chr2	160680001	160840000	A.1.1.2.1.2.2.2.2.1.1	0.873224043715847	.	160680001	160840000	#FF0000	1	1
chr2	160840001	161000000	A.1.2.2.1.1.1.1.1.2.2.2	0.758469945355191	.	160840001	161000000	#FF4848	1	0.875
chr2	161000001	161280000	A.1.1.1.1.2.2.1.1	0.977049180327869	.	161000001	161280000	#FF0000	1	1
chr2	161280001	161640000	A.1.1.2.1.2.1.2.1.1.1.2	0.899453551912568	.	161280001	161640000	#FF0000	1	1
chr2	161640001	161760000	A.2.1.1.1.2.2.2.2.2	0.656830601092896	.	161640001	161760000	#FF9191	1	0.75
chr2	161760001	162040000	A.1.1.2.1.2.1.2.1.2.1.2.1.1	0.895081967213115	.	161760001	162040000	#FF0000	1	1
chr2	162040001	162280000	A.2.1.1.2.2.2.1.2.1	0.636065573770492	.	162040001	162280000	#FF9191	1	0.75
chr2	162280001	162520000	B.2.1.2.1.1.2.2.1.2.1	0.20655737704918	.	162280001	162520000	#4848FF	1	0.25
chr2	162520001	162760000	B.2.1.2.2.2.2.2.2.2	0.143169398907104	.	162520001	162760000	#4848FF	1	0.25
chr2	162760001	162960000	A.2.1.1.1.2.1.2.1	0.666666666666667	.	162760001	162960000	#FF9191	1	0.75
chr2	162960001	163200000	A.2.1.1.2.2.2.1.1.2.2	0.637158469945355	.	162960001	163200000	#FF9191	1	0.75
chr2	163200001	163760000	B.2.2.2.2.1.2.2.2.1	0.0131147540983607	.	163200001	163760000	#0000FF	1	0.125
chr2	163760001	164040000	B.2.2.2.1.2.1.2.2.2	0.0415300546448087	.	163760001	164040000	#0000FF	1	0.125
chr2	164040001	164280000	B.1.1.2.2.2.2.1.1	0.391256830601093	.	164040001	164280000	#DADAFF	1	0.5
chr2	164280001	164600000	B.2.1.2.1.1.2.1.1	0.214207650273224	.	164280001	164600000	#4848FF	1	0.25
chr2	164600001	164800000	B.2.2.1.1.1.2.1.2.1.1	0.121311475409836	.	164600001	164800000	#0000FF	1	0.125
chr2	164800001	164960000	B.2.2.1.1.1.2.1.2.1.2.1	0.120218579234973	.	164800001	164960000	#0000FF	1	0.125
chr2	164960001	165280000	B.2.2.2.2.1.2.1.1.2.1	0.019672131147541	.	164960001	165280000	#0000FF	1	0.125
chr2	165280001	165600000	B.2.2.2.2.1.2.1.2.1	0.0174863387978142	.	165280001	165600000	#0000FF	1	0.125
chr2	165600001	165880000	B.2.2.2.1.2.1.1.1	0.0469945355191257	.	165600001	165880000	#0000FF	1	0.125
chr2	165880001	166200000	B.2.2.2.2.1.2.1.1.2.2	0.0185792349726776	.	165880001	166200000	#0000FF	1	0.125
chr2	166200001	166560000	B.2.2.2.2.1.2.1.1.1.1	0.0218579234972678	.	166200001	166560000	#0000FF	1	0.125
chr2	166560001	166840000	B.2.1.1.2.1.1.2.2.1.2	0.26120218579235	.	166560001	166840000	#4848FF	1	0.25
chr2	166840001	167200000	B.2.2.2.2.1.2.1.1.1.2	0.0207650273224044	.	166840001	167200000	#0000FF	1	0.125
chr2	167200001	167320000	B.2.2.1.1.1.2.1.2.1.2.2	0.119125683060109	.	167200001	167320000	#0000FF	1	0.125
chr2	167320001	167640000	B.2.2.2.2.1.2.1.2.2	0.0163934426229508	.	167320001	167640000	#0000FF	1	0.125
chr2	167640001	168080000	B.2.2.2.2.1.2.2.1.2	0.014207650273224	.	167640001	168080000	#0000FF	1	0.125
chr2	168080001	168240000	B.2.2.2.1.1.1.1.2.1.2	0.0579234972677596	.	168080001	168240000	#0000FF	1	0.125
chr2	168240001	168800000	B.2.2.2.2.2.1.2.1.2.2	0.00546448087431694	.	168240001	168800000	#0000FF	1	0.125
chr2	168800001	169000000	B.2.1.1.1.2.2.1.2.1.2	0.27431693989071	.	168800001	169000000	#4848FF	1	0.25
chr2	169000001	169120000	A.2.1.2.1.2.1.1.2.1.1	0.613114754098361	.	169000001	169120000	#FF9191	1	0.75
chr2	169120001	169280000	B.1.1.1.1.2.2.1.1.2	0.453551912568306	.	169120001	169280000	#DADAFF	1	0.5
chr2	169280001	169440000	A.1.2.2.1.2.2.1.2.2.1.2	0.7224043715847	.	169280001	169440000	#FF4848	1	0.875
chr2	169440001	169600000	A.2.2.2.1.1.2.1	0.518032786885246	.	169440001	169600000	#FFDADA	1	0.625
chr2	169600001	169840000	B.1.1.2.1.2.1.2.1.2.2	0.413114754098361	.	169600001	169840000	#DADAFF	1	0.5
chr2	169840001	170000000	A.1.1.2.2.2.1.2.2.1.1.2	0.825136612021858	.	169840001	170000000	#FF0000	1	1
chr2	170000001	170320000	B.1.1.2.2.2.2.2.1	0.387978142076503	.	170000001	170320000	#DADAFF	1	0.5
chr2	170320001	170640000	A.2.1.1.2.2.1.2.1.1	0.643715846994536	.	170320001	170640000	#FF9191	1	0.75
chr2	170640001	170720000	A.1.2.2.2.2.1.2.2.1.1	0.691803278688525	.	170640001	170720000	#FF4848	1	0.875
chr2	170720001	170920000	A.2.1.1.2.2.1.2.2.2	0.640437158469945	.	170720001	170920000	#FF9191	1	0.75
chr2	170920001	171080000	A.2.2.1.2.2.2.2.2.2	0.521311475409836	.	170920001	171080000	#FFDADA	1	0.625
chr2	171080001	171320000	B.1.1.2.1.2.1.2.1.2.1	0.414207650273224	.	171080001	171320000	#DADAFF	1	0.5
chr2	171320001	171560000	B.2.1.1.1.2.2.1.2.2	0.273224043715847	.	171320001	171560000	#4848FF	1	0.25
chr2	171560001	171760000	A.2.1.2.1.2.1.1.2.1.2	0.612021857923497	.	171560001	171760000	#FF9191	1	0.75
chr2	171760001	172000000	A.2.1.2.1.2.2.1.1.1	0.6	.	171760001	172000000	#FF9191	1	0.75
chr2	172000001	172400000	A.2.1.1.1.1.1.2.1	0.678688524590164	.	172000001	172400000	#FF9191	1	0.75
chr2	172400001	172680000	A.1.2.2.1.2.1.1.1.1.1	0.746448087431694	.	172400001	172680000	#FF4848	1	0.875
chr2	172680001	173040000	A.1.2.1.1.2.1.1.2	0.801092896174863	.	172680001	173040000	#FF4848	1	0.875
chr2	173040001	173320000	A.1.1.1.1.1.1.2.2	0.994535519125683	.	173040001	173320000	#FF0000	1	1
chr2	173320001	173600000	A.1.1.2.2.2.1.1.1.1.1	0.841530054644809	.	173320001	173600000	#FF0000	1	1
chr2	173600001	173840000	A.1.2.2.1.2.2.1.1.2	0.72896174863388	.	173600001	173840000	#FF4848	1	0.875
chr2	173840001	174080000	A.1.1.1.2.2.1.1.1.1	0.951912568306011	.	173840001	174080000	#FF0000	1	1
chr2	174080001	174240000	A.1.2.2.1.1.1.1.1.2.1	0.760655737704918	.	174080001	174240000	#FF4848	1	0.875
chr2	174240001	174720000	A.1.1.2.2.2.1.1.1.1.2.2	0.839344262295082	.	174240001	174720000	#FF0000	1	1
chr2	174720001	174960000	A.1.1.1.1.1.1.1.2.1	0.998907103825137	.	174720001	174960000	#FF0000	1	1
chr2	174960001	175240000	A.1.1.1.1.2.2.2.1.1.2	0.973770491803279	.	174960001	175240000	#FF0000	1	1
chr2	175240001	175640000	A.1.1.2.2.2.1.2.1.2.1	0.830601092896175	.	175240001	175640000	#FF0000	1	1
chr2	175640001	175840000	B.2.1.1.2.2.1.2.1	0.236065573770492	.	175640001	175840000	#4848FF	1	0.25
chr2	175840001	176080000	A.2.2.1.1.1.1.2.2.2	0.570491803278689	.	175840001	176080000	#FFDADA	1	0.625
chr2	176080001	176280000	B.2.1.2.2.1.2.1.2.1	0.179234972677596	.	176080001	176280000	#4848FF	1	0.25
chr2	176280001	176520000	B.2.2.1.2.2.2.2.1.1.1	0.06775956284153	.	176280001	176520000	#0000FF	1	0.125
chr2	176520001	176760000	B.2.2.1.1.2.1.2.2.2.2	0.101639344262295	.	176520001	176760000	#0000FF	1	0.125
chr2	176760001	177040000	B.1.1.2.1.2.1.2.2	0.412021857923497	.	176760001	177040000	#DADAFF	1	0.5
chr2	177040001	177240000	B.2.1.1.2.2.2.1.2.2	0.227322404371585	.	177040001	177240000	#4848FF	1	0.25
chr2	177240001	177560000	B.2.2.1.1.2.1.2.2.2.1	0.102732240437158	.	177240001	177560000	#0000FF	1	0.125
chr2	177560001	178000000	B.2.2.2.1.1.2.1.2	0.0513661202185792	.	177560001	178000000	#0000FF	1	0.125
chr2	178000001	178200000	A.1.1.2.2.2.1.2.1.2.2.1	0.829508196721311	.	178000001	178200000	#FF0000	1	1
chr2	178200001	178440000	A.2.2.1.2.2.2.1.2	0.52568306010929	.	178200001	178440000	#FFDADA	1	0.625
chr2	178440001	178680000	B.1.2.2.2.2.2.2.2	0.308196721311475	.	178440001	178680000	#9191FF	1	0.375
chr2	178680001	178920000	B.2.2.1.1.2.2.2.2	0.0939890710382514	.	178680001	178920000	#0000FF	1	0.125
chr2	178920001	179120000	A.2.2.2.2.1.2.1.2.2	0.483060109289618	.	178920001	179120000	#FFDADA	1	0.625
chr2	179120001	179280000	B.1.2.2.1.2.1.1.2	0.33879781420765	.	179120001	179280000	#9191FF	1	0.375
chr2	179280001	179440000	A.2.2.1.1.1.1.2.1.1	0.573770491803279	.	179280001	179440000	#FFDADA	1	0.625
chr2	179440001	179640000	B.2.1.1.1.1.1.1.2.2.2.1	0.303825136612022	.	179440001	179640000	#4848FF	1	0.25
chr2	179640001	179800000	A.2.1.2.1.2.1.1.2.2.2	0.60983606557377	.	179640001	179800000	#FF9191	1	0.75
chr2	179800001	179920000	B.1.2.1.1.1.1.1.2	0.384699453551913	.	179800001	179920000	#9191FF	1	0.375
chr2	179920001	180040000	A.2.2.1.2.2.2.2.1.1	0.524590163934426	.	179920001	180040000	#FFDADA	1	0.625
chr2	180040001	180160000	A.2.1.2.1.2.1.1.1.1.1.1.1	0.618579234972678	.	180040001	180160000	#FF9191	1	0.75
chr2	180160001	180360000	A.2.2.1.2.2.2.2.1.2	0.523497267759563	.	180160001	180360000	#FFDADA	1	0.625
chr2	180360001	180640000	A.2.2.2.2.1.2.2.2.2.1	0.478688524590164	.	180360001	180640000	#FFDADA	1	0.625
chr2	180640001	180800000	B.1.2.2.2.1.2.1.2	0.319125683060109	.	180640001	180800000	#9191FF	1	0.375
chr2	180800001	180960000	A.2.2.2.2.1.2.1.2.1.1	0.485245901639344	.	180800001	180960000	#FFDADA	1	0.625
chr2	180960001	181360000	B.1.2.1.2.2.1.2.1.1	0.357377049180328	.	180960001	181360000	#9191FF	1	0.375
chr2	181360001	181640000	A.1.2.2.2.2.2.1.1	0.688524590163934	.	181360001	181640000	#FF4848	1	0.875
chr2	181640001	181840000	A.2.2.2.2.1.2.1.1.2	0.486338797814208	.	181640001	181840000	#FFDADA	1	0.625
chr2	181840001	182000000	A.2.2.2.1.2.2.2.1.2.1	0.499453551912568	.	181840001	182000000	#FFDADA	1	0.625
chr2	182000001	182160000	A.2.2.2.1.2.2.2.1.1.1.2.1	0.502732240437158	.	182000001	182160000	#FFDADA	1	0.625
chr2	182160001	182320000	A.1.2.2.1.2.2.1.1.1.2.2.1	0.731147540983607	.	182160001	182320000	#FF4848	1	0.875
chr2	182320001	182640000	A.2.1.1.2.2.2.1.1.2.1	0.638251366120219	.	182320001	182640000	#FF9191	1	0.75
chr2	182640001	182800000	A.1.2.1.1.2.2.1.2.2.2	0.79344262295082	.	182640001	182800000	#FF4848	1	0.875
chr2	182800001	183080000	B.1.2.1.2.2.1.2.2.1	0.355191256830601	.	182800001	183080000	#9191FF	1	0.375
chr2	183080001	183520000	B.2.2.1.2.1.1.2.1	0.0896174863387978	.	183080001	183520000	#0000FF	1	0.125
chr2	183520001	183640000	A.2.2.2.2.1.2.2.1.1	0.481967213114754	.	183520001	183640000	#FFDADA	1	0.625
chr2	183640001	183880000	B.1.2.1.2.2.1.2.2.2	0.354098360655738	.	183640001	183880000	#9191FF	1	0.375
chr2	183880001	184040000	A.2.1.1.2.2.2.1.2.2	0.634972677595628	.	183880001	184040000	#FF9191	1	0.75
chr2	184040001	184320000	B.1.2.1.2.2.1.2.1.2	0.356284153005464	.	184040001	184320000	#9191FF	1	0.375
chr2	184320001	184560000	B.1.2.1.2.2.2.1.2	0.349726775956284	.	184320001	184560000	#9191FF	1	0.375
chr2	184560001	184800000	B.2.1.1.2.1.2.2.2.2.2	0.243715846994536	.	184560001	184800000	#4848FF	1	0.25
chr2	184800001	185400000	B.2.1.1.2.1.2.2.2.2.1.2	0.244808743169399	.	184800001	185400000	#4848FF	1	0.25
chr2	185400001	185520000	A.2.1.1.2.2.2.1.1.1	0.639344262295082	.	185400001	185520000	#FF9191	1	0.75
chr2	185520001	185800000	B.1.1.2.2.1.2.1.1.1	0.4	.	185520001	185800000	#DADAFF	1	0.5
chr2	185800001	186160000	B.2.1.2.2.2.1.1.1.2.2.1	0.165027322404372	.	185800001	186160000	#4848FF	1	0.25
chr2	186160001	186400000	B.2.2.1.1.1.1.2.1.2.1.1	0.13224043715847	.	186160001	186400000	#0000FF	1	0.125
chr2	186400001	186600000	B.2.2.1.1.1.1.2.1.1.1.2	0.134426229508197	.	186400001	186600000	#0000FF	1	0.125
chr2	186600001	186760000	B.2.1.2.1.1.2.1.2.2.1	0.210928961748634	.	186600001	186760000	#4848FF	1	0.25
chr2	186760001	187040000	B.2.2.1.1.1.2.1.1.2.2	0.122404371584699	.	186760001	187040000	#0000FF	1	0.125
chr2	187040001	187320000	B.2.1.2.2.2.1.1.1.1.2.1	0.170491803278689	.	187040001	187320000	#4848FF	1	0.25
chr2	187320001	187560000	A.1.2.2.1.2.1.1.2.2	0.740983606557377	.	187320001	187560000	#FF4848	1	0.875
chr2	187560001	187840000	B.2.1.1.2.1.1.2.2.2.1.1	0.260109289617486	.	187560001	187840000	#4848FF	1	0.25
chr2	187840001	188000000	B.2.1.2.2.2.1.1.1.1.2.2	0.169398907103825	.	187840001	188000000	#4848FF	1	0.25
chr2	188000001	188320000	B.2.1.1.2.1.1.2.2.2.1.2	0.259016393442623	.	188000001	188320000	#4848FF	1	0.25
chr2	188320001	188480000	B.1.1.1.1.2.2.2.1	0.450273224043716	.	188320001	188480000	#DADAFF	1	0.5
chr2	188480001	188760000	B.2.2.1.1.1.1.2.1.2.1.2	0.131147540983607	.	188480001	188760000	#0000FF	1	0.125
chr2	188760001	188920000	A.2.2.2.2.1.2.2.2.1	0.479781420765027	.	188760001	188920000	#FFDADA	1	0.625
chr2	188920001	189200000	B.2.1.2.1.1.2.2.1.2.2	0.205464480874317	.	188920001	189200000	#4848FF	1	0.25
chr2	189200001	189400000	B.2.2.1.1.1.1.2.1.1.1.1	0.13551912568306	.	189200001	189400000	#0000FF	1	0.125
chr2	189400001	189840000	B.1.2.2.1.1.1	0.347540983606557	.	189400001	189840000	#9191FF	1	0.375
chr2	189840001	190040000	B.2.1.2.2.2.1.1.2.2.1	0.160655737704918	.	189840001	190040000	#4848FF	1	0.25
chr2	190040001	190280000	B.2.1.1.2.1.1.2.1.2.1	0.26448087431694	.	190040001	190280000	#4848FF	1	0.25
chr2	190280001	190520000	B.1.1.1.1.2.2.2.2	0.449180327868852	.	190280001	190520000	#DADAFF	1	0.5
chr2	190520001	190680000	A.2.2.1.2.2.2.2.2.1	0.522404371584699	.	190520001	190680000	#FFDADA	1	0.625
chr2	190680001	190920000	B.1.2.2.1.1.2.2.2	0.340983606557377	.	190680001	190920000	#9191FF	1	0.375
chr2	190920001	191160000	B.1.2.1.1.1.1.1.1	0.385792349726776	.	190920001	191160000	#9191FF	1	0.375
chr2	191160001	191640000	A.1.2.2.1.2.1.1.2.1	0.74207650273224	.	191160001	191640000	#FF4848	1	0.875
chr2	191640001	191920000	A.1.1.2.1.2.2.1.2.2.1	0.880874316939891	.	191640001	191920000	#FF0000	1	1
chr2	191920001	192040000	A.2.1.1.1.2.1.1.2.2.1	0.668852459016393	.	191920001	192040000	#FF9191	1	0.75
chr2	192040001	192360000	A.1.1.2.2.2.1.2.2.1.2	0.824043715846995	.	192040001	192360000	#FF0000	1	1
chr2	192360001	192440000	A.2.1.1.1.2.1.1.2.1	0.669945355191257	.	192360001	192440000	#FF9191	1	0.75
chr2	192440001	192600000	A.1.1.2.1.2.1.2.2.2	0.887431693989071	.	192440001	192600000	#FF0000	1	1
chr2	192600001	192840000	A.2.1.1.1.2.1.1.2.2.2	0.66775956284153	.	192600001	192840000	#FF9191	1	0.75
chr2	192840001	193000000	B.1.1.2.2.1.2.1.1.2.1	0.398907103825137	.	192840001	193000000	#DADAFF	1	0.5
chr2	193000001	193280000	B.1.1.1.2.2.2.1.2.2	0.431693989071038	.	193000001	193280000	#DADAFF	1	0.5
chr2	193280001	193440000	B.1.1.1.1.2.1.2.2.2	0.455737704918033	.	193280001	193440000	#DADAFF	1	0.5
chr2	193440001	194120000	B.2.1.2.1.1.2.1.2.1.2	0.212021857923497	.	193440001	194120000	#4848FF	1	0.25
chr2	194120001	194240000	A.2.2.2.1.2.2.2.1.2.2	0.498360655737705	.	194120001	194240000	#FFDADA	1	0.625
chr2	194240001	194440000	B.1.1.2.2.1.2.1.1.2.2	0.397814207650273	.	194240001	194440000	#DADAFF	1	0.5
chr2	194440001	194680000	B.2.1.1.2.1.1.2.1.1.2	0.265573770491803	.	194440001	194680000	#4848FF	1	0.25
chr2	194680001	194800000	B.1.2.1.2.1.1.1.1.1	0.369398907103825	.	194680001	194800000	#9191FF	1	0.375
chr2	194800001	195040000	B.2.1.1.2.1.2.2.1.2	0.248087431693989	.	194800001	195040000	#4848FF	1	0.25
chr2	195040001	195320000	B.2.2.1.1.1.2.1.1.1	0.124590163934426	.	195040001	195320000	#0000FF	1	0.125
chr2	195320001	195560000	B.2.1.2.2.2.1.1.2.2.2	0.159562841530055	.	195320001	195560000	#4848FF	1	0.25
chr2	195560001	195840000	B.2.1.2.2.2.2.2.2.1.2	0.144262295081967	.	195560001	195840000	#4848FF	1	0.25
chr2	195840001	196160000	B.2.1.2.1.1.2.1.2.2.2	0.20983606557377	.	195840001	196160000	#4848FF	1	0.25
chr2	196160001	196360000	A.2.2.2.2.1.2.2.1.2	0.480874316939891	.	196160001	196360000	#FFDADA	1	0.625
chr2	196360001	196520000	A.1.2.1.1.2.2.1.2.2.1.2	0.794535519125683	.	196360001	196520000	#FF4848	1	0.875
chr2	196520001	196920000	B.1.2.2.1.1.2.1.1.1	0.346448087431694	.	196520001	196920000	#9191FF	1	0.375
chr2	196920001	197160000	A.1.1.2.1.2.1.1.1.1.2	0.909289617486339	.	196920001	197160000	#FF0000	1	1
chr2	197160001	197440000	A.2.2.2.2.1.2.1.1.1	0.487431693989071	.	197160001	197440000	#FFDADA	1	0.625
chr2	197440001	197600000	B.1.1.1.1.2.1.2.2.1	0.456830601092896	.	197440001	197600000	#DADAFF	1	0.5
chr2	197600001	197800000	A.2.2.1.1.1.1.1.1.1.1	0.579234972677596	.	197600001	197800000	#FFDADA	1	0.625
chr2	197800001	197960000	A.1.2.2.1.2.1.1.1.2.1	0.744262295081967	.	197800001	197960000	#FF4848	1	0.875
chr2	197960001	198160000	A.1.1.2.1.2.1.1.1.1.1	0.910382513661202	.	197960001	198160000	#FF0000	1	1
chr2	198160001	198400000	A.1.1.2.1.2.2.2.2.1.2.2	0.87103825136612	.	198160001	198400000	#FF0000	1	1
chr2	198400001	198520000	A.1.2.2.2.2.1.2.1.2	0.692896174863388	.	198400001	198520000	#FF4848	1	0.875
chr2	198520001	198680000	A.2.2.1.1.2.1.1.2.1	0.557377049180328	.	198520001	198680000	#FFDADA	1	0.625
chr2	198680001	198840000	A.1.2.2.2.2.1.1.1.1	0.702732240437158	.	198680001	198840000	#FF4848	1	0.875
chr2	198840001	199000000	A.2.2.2.1.2.2.2.1.1.2	0.500546448087432	.	198840001	199000000	#FFDADA	1	0.625
chr2	199000001	199280000	B.1.1.2.2.1.1.2.1.1	0.40327868852459	.	199000001	199280000	#DADAFF	1	0.5
chr2	199280001	199480000	B.2.1.1.2.1.2.2.1.1	0.249180327868852	.	199280001	199480000	#4848FF	1	0.25
chr2	199480001	199720000	B.2.1.1.1.1.2.2.2.2	0.289617486338798	.	199480001	199720000	#4848FF	1	0.25
chr2	199720001	200000000	B.1.1.2.2.1.1.2.1.2	0.402185792349727	.	199720001	200000000	#DADAFF	1	0.5
chr2	200000001	200360000	A.2.1.1.1.2.1.1.1.2	0.67103825136612	.	200000001	200360000	#FF9191	1	0.75
chr2	200360001	200560000	B.1.1.2.2.1.1.2.2	0.401092896174863	.	200360001	200560000	#DADAFF	1	0.5
chr2	200560001	200880000	A.2.1.2.1.2.2.2.1.1	0.59672131147541	.	200560001	200880000	#FF9191	1	0.75
chr2	200880001	201000000	B.1.1.2.1.1.2.2.1	0.419672131147541	.	200880001	201000000	#DADAFF	1	0.5
chr2	201000001	201360000	A.2.1.2.1.2.1.1.1.1.2	0.615300546448087	.	201000001	201360000	#FF9191	1	0.75
chr2	201360001	201680000	A.1.2.2.1.2.1.1.1.1.2	0.745355191256831	.	201360001	201680000	#FF4848	1	0.875
chr2	201680001	201960000	A.1.1.2.1.2.2.2.2.1.2.1	0.872131147540984	.	201680001	201960000	#FF0000	1	1
chr2	201960001	202120000	A.1.1.1.2.2.2.2.1	0.937704918032787	.	201960001	202120000	#FF0000	1	1
chr2	202120001	202320000	A.1.2.2.2.1.2.1.2.1.2	0.708196721311475	.	202120001	202320000	#FF4848	1	0.875
chr2	202320001	202720000	A.1.2.2.1.2.1.1.1.2.2	0.743169398907104	.	202320001	202720000	#FF4848	1	0.875
chr2	202720001	203040000	A.1.1.1.1.2.2.2.1.1.1	0.974863387978142	.	202720001	203040000	#FF0000	1	1
chr2	203040001	203240000	A.1.2.1.1.2.1.1.1	0.802185792349727	.	203040001	203240000	#FF4848	1	0.875
chr2	203240001	203520000	A.2.1.2.1.2.2.1.2	0.597814207650273	.	203240001	203520000	#FF9191	1	0.75
chr2	203520001	203720000	A.2.2.2.2.1.2.1.2.1.2	0.484153005464481	.	203520001	203720000	#FFDADA	1	0.625
chr2	203720001	203880000	A.2.1.1.2.2.1.2.2.1	0.641530054644809	.	203720001	203880000	#FF9191	1	0.75
chr2	203880001	204080000	A.2.2.2.1.2.2.2.2	0.497267759562842	.	203880001	204080000	#FFDADA	1	0.625
chr2	204080001	204360000	A.2.1.1.1.1.1.2.2	0.677595628415301	.	204080001	204360000	#FF9191	1	0.75
chr2	204360001	204800000	A.1.1.2.1.2.1.1.1.2	0.908196721311475	.	204360001	204800000	#FF0000	1	1
chr2	204800001	205040000	B.2.1.2.2.1.1.1.1.1	0.192349726775956	.	204800001	205040000	#4848FF	1	0.25
chr2	205040001	205240000	B.2.1.2.2.1.1.1.2	0.19016393442623	.	205040001	205240000	#4848FF	1	0.25
chr2	205240001	205440000	B.2.2.1.1.2.1.2.2.1	0.103825136612022	.	205240001	205440000	#0000FF	1	0.125
chr2	205440001	205880000	B.2.2.2.1.1.1.1.2.2.2	0.0557377049180328	.	205440001	205880000	#0000FF	1	0.125
chr2	205880001	206160000	B.2.2.1.1.2.2.2.1.2	0.0950819672131148	.	205880001	206160000	#0000FF	1	0.125
chr2	206160001	206360000	B.2.1.1.1.2.2.1.2.1.1	0.275409836065574	.	206160001	206360000	#4848FF	1	0.25
chr2	206360001	206520000	A.2.2.1.1.1.2.1.2.1	0.568306010928962	.	206360001	206520000	#FFDADA	1	0.625
chr2	206520001	206680000	A.1.2.2.1.2.2.1.2.2.1.1	0.723497267759563	.	206520001	206680000	#FF4848	1	0.875
chr2	206680001	206840000	A.2.1.2.1.2.1.1.2.2.1	0.610928961748634	.	206680001	206840000	#FF9191	1	0.75
chr2	206840001	207040000	A.1.2.2.2.2.1.2.2.1.2	0.690710382513661	.	206840001	207040000	#FF4848	1	0.875
chr2	207040001	207320000	B.1.2.2.2.2.2.2.1	0.309289617486339	.	207040001	207320000	#9191FF	1	0.375
chr2	207320001	207560000	B.2.1.2.2.1.1.1.1.2	0.191256830601093	.	207320001	207560000	#4848FF	1	0.25
chr2	207560001	207840000	B.1.1.2.1.2.1.2.1.1	0.415300546448087	.	207560001	207840000	#DADAFF	1	0.5
chr2	207840001	208000000	A.2.1.2.1.2.1.1.1.1.1.1.2	0.617486338797814	.	207840001	208000000	#FF9191	1	0.75
chr2	208000001	208280000	A.1.1.2.1.2.1.1.2.2.1	0.902732240437158	.	208000001	208280000	#FF0000	1	1
chr2	208280001	208680000	A.1.1.2.2.2.1.2.1.2.2.2	0.828415300546448	.	208280001	208680000	#FF0000	1	1
chr2	208680001	208960000	A.2.1.2.1.2.2.2.1.2	0.595628415300546	.	208680001	208960000	#FF9191	1	0.75
chr2	208960001	209240000	A.2.2.1.1.1.1.2.1.2	0.572677595628415	.	208960001	209240000	#FFDADA	1	0.625
chr2	209240001	209800000	B.2.2.2.2.1.1.1.2.1.1.1	0.0316939890710383	.	209240001	209800000	#0000FF	1	0.125
chr2	209800001	209960000	B.2.2.1.2.2.2.1.1.1.1	0.073224043715847	.	209800001	209960000	#0000FF	1	0.125
chr2	209960001	210280000	B.2.2.1.1.2.2.2.1.1	0.0961748633879781	.	209960001	210280000	#0000FF	1	0.125
chr2	210280001	210440000	A.2.2.2.1.2.2.2.1.1.1.2.2	0.501639344262295	.	210280001	210440000	#FFDADA	1	0.625
chr2	210440001	210640000	B.2.1.2.2.2.1.1.2.1.1	0.162841530054645	.	210440001	210640000	#4848FF	1	0.25
chr2	210640001	210840000	B.2.1.1.2.2.1.2.2.2	0.231693989071038	.	210640001	210840000	#4848FF	1	0.25
chr2	210840001	211080000	A.2.2.1.1.1.1.1.1.1.2	0.578142076502732	.	210840001	211080000	#FFDADA	1	0.625
chr2	211080001	211280000	B.2.2.1.1.1.1.2.2.2.2	0.12568306010929	.	211080001	211280000	#0000FF	1	0.125
chr2	211280001	211520000	B.2.2.1.1.1.1.2.2.1	0.12896174863388	.	211280001	211520000	#0000FF	1	0.125
chr2	211520001	211920000	B.2.2.2.1.2.1.2.2.1.1	0.0437158469945355	.	211520001	211920000	#0000FF	1	0.125
chr2	211920001	212000000	B.2.1.1.2.1.1.2.1.2.2	0.263387978142076	.	211920001	212000000	#4848FF	1	0.25
chr2	212000001	212160000	B.1.2.2.2.1.2.2.1.1.2	0.316939890710383	.	212000001	212160000	#9191FF	1	0.375
chr2	212160001	212320000	B.2.1.2.2.2.1.1.2.1.2	0.161748633879781	.	212160001	212320000	#4848FF	1	0.25
chr2	212320001	212600000	B.2.2.1.1.1.1.2.1.2.2	0.130054644808743	.	212320001	212600000	#0000FF	1	0.125
chr2	212600001	212840000	B.2.2.1.2.1.2.1	0.087431693989071	.	212600001	212840000	#0000FF	1	0.125
chr2	212840001	213000000	B.2.1.2.2.2.2.2.2.1.1	0.145355191256831	.	212840001	213000000	#4848FF	1	0.25
chr2	213000001	213440000	B.2.2.2.1.2.1.1.2	0.0459016393442623	.	213000001	213440000	#0000FF	1	0.125
chr2	213440001	213840000	B.2.1.2.1.1.2.2.1.1.2	0.207650273224044	.	213440001	213840000	#4848FF	1	0.25
chr2	213840001	214040000	B.1.2.2.2.1.2.2.1.1.1	0.318032786885246	.	213840001	214040000	#9191FF	1	0.375
chr2	214040001	214200000	B.2.1.1.1.1.2.2.1.1	0.293989071038251	.	214040001	214200000	#4848FF	1	0.25
chr2	214200001	214600000	B.2.2.2.1.2.1.2.2.1.2	0.0426229508196721	.	214200001	214600000	#0000FF	1	0.125
chr2	214600001	214840000	B.2.2.1.1.1.1.2.2.2.1.2	0.126775956284153	.	214600001	214840000	#0000FF	1	0.125
chr2	214840001	215000000	B.2.1.1.1.1.2.2.1.2	0.292896174863388	.	214840001	215000000	#4848FF	1	0.25
chr2	215000001	215320000	B.2.2.1.1.1.2.1.2.2	0.118032786885246	.	215000001	215320000	#0000FF	1	0.125
chr2	215320001	215560000	B.2.1.1.2.1.1.2.2.1.1	0.262295081967213	.	215320001	215560000	#4848FF	1	0.25
chr2	215560001	215720000	A.2.2.2.2.1.2.2.2.2.2	0.477595628415301	.	215560001	215720000	#FFDADA	1	0.625
chr2	215720001	215840000	B.1.2.2.2.1.2.2.1.2.1	0.315846994535519	.	215720001	215840000	#9191FF	1	0.375
chr2	215840001	216160000	B.1.2.1.2.1.1.2	0.365027322404372	.	215840001	216160000	#9191FF	1	0.375
chr2	216160001	216480000	A.1.2.1.2.1.2.1.1	0.778142076502732	.	216160001	216480000	#FF4848	1	0.875
chr2	216480001	216720000	A.1.1.1.2.2.2.1.2.2	0.93879781420765	.	216480001	216720000	#FF0000	1	1
chr2	216720001	216960000	A.1.2.1.1.2.2.1.2.2.1.1	0.795628415300546	.	216720001	216960000	#FF4848	1	0.875
chr2	216960001	217360000	A.1.1.1.2.1.1.1.1.1.1	0.970491803278689	.	216960001	217360000	#FF0000	1	1
chr2	217360001	217560000	A.1.1.2.2.2.1.1.2.2.2	0.833879781420765	.	217360001	217560000	#FF0000	1	1
chr2	217560001	218040000	A.1.1.1.2.1.2.1.2	0.955191256830601	.	217560001	218040000	#FF0000	1	1
chr2	218040001	218320000	A.1.1.2.1.1.1.1.2.2	0.933333333333333	.	218040001	218320000	#FF0000	1	1
chr2	218320001	218640000	A.1.1.2.2.1.2.1.2	0.851366120218579	.	218320001	218640000	#FF0000	1	1
chr2	218640001	219040000	A.1.1.1.2.1.1.2.1.2.1.1	0.961748633879781	.	218640001	219040000	#FF0000	1	1
chr2	219040001	219280000	A.1.1.1.2.1.1.2.2.1	0.958469945355191	.	219040001	219280000	#FF0000	1	1
chr2	219280001	219480000	A.1.1.2.2.1.1.2.1.1.2.2.2	0.860109289617486	.	219280001	219480000	#FF0000	1	1
chr2	219480001	219760000	A.1.1.1.2.1.1.2.2.2	0.957377049180328	.	219480001	219760000	#FF0000	1	1
chr2	219760001	220240000	A.1.1.1.1.1.1.2.1.1	0.99672131147541	.	219760001	220240000	#FF0000	1	1
chr2	220240001	220560000	A.1.1.2.1.2.1.1.2.1.1.2	0.906010928961749	.	220240001	220560000	#FF0000	1	1
chr2	220560001	221080000	B.2.2.2.1.1.2.1.1	0.0524590163934426	.	220560001	221080000	#0000FF	1	0.125
chr2	221080001	221520000	B.2.2.2.2.1.1.1.2.2	0.0262295081967213	.	221080001	221520000	#0000FF	1	0.125
chr2	221520001	221800000	B.2.2.2.1.2.2.2.2.2.2	0.033879781420765	.	221520001	221800000	#0000FF	1	0.125
chr2	221800001	222000000	B.2.2.1.2.2.2.2.2.1.1	0.0644808743169399	.	221800001	222000000	#0000FF	1	0.125
chr2	222000001	222160000	B.2.2.1.2.2.2.2.2.2	0.0622950819672131	.	222000001	222160000	#0000FF	1	0.125
chr2	222160001	222360000	B.2.2.1.2.2.2.2.2.1.2	0.0633879781420765	.	222160001	222360000	#0000FF	1	0.125
chr2	222360001	222480000	B.2.1.2.2.1.2.1.2.2.2.2	0.175956284153005	.	222360001	222480000	#4848FF	1	0.25
chr2	222480001	222840000	B.2.2.2.2.1.1.1.2.1.1.2.2	0.0295081967213115	.	222480001	222840000	#0000FF	1	0.125
chr2	222840001	223160000	B.2.1.1.2.2.2.1.2.1	0.228415300546448	.	222840001	223160000	#4848FF	1	0.25
chr2	223160001	223320000	A.1.2.2.2.2.1.1.1.2	0.701639344262295	.	223160001	223320000	#FF4848	1	0.875
chr2	223320001	223520000	A.2.2.1.1.1.1.2.2.1	0.571584699453552	.	223320001	223520000	#FFDADA	1	0.625
chr2	223520001	223760000	A.1.1.2.1.2.1.1.2.2.2	0.901639344262295	.	223520001	223760000	#FF0000	1	1
chr2	223760001	223960000	A.1.2.2.1.2.2.1.1.1.1.1	0.734426229508197	.	223760001	223960000	#FF4848	1	0.875
chr2	223960001	224320000	A.2.2.1.2.2.1.1.1.2	0.53551912568306	.	223960001	224320000	#FFDADA	1	0.625
chr2	224320001	224720000	A.1.1.2.1.2.1.2.1.2.1.2.2	0.892896174863388	.	224320001	224720000	#FF0000	1	1
chr2	224720001	225120000	A.1.1.1.2.2.1.1.2	0.949726775956284	.	224720001	225120000	#FF0000	1	1
chr2	225120001	225240000	A.1.2.2.1.1.1.1.1.2.2.1	0.759562841530055	.	225120001	225240000	#FF4848	1	0.875
chr2	225240001	225600000	A.1.1.2.2.1.1.2.2.1.2	0.856830601092896	.	225240001	225600000	#FF0000	1	1
chr2	225600001	225960000	A.1.1.2.1.2.1.2.1.2.1.1	0.896174863387978	.	225600001	225960000	#FF0000	1	1
chr2	225960001	226240000	B.1.2.1.2.2.1.1.1	0.359562841530055	.	225960001	226240000	#9191FF	1	0.375
chr2	226240001	226440000	B.2.1.1.1.1.1.1.2.1	0.306010928961749	.	226240001	226440000	#4848FF	1	0.25
chr2	226440001	226840000	B.1.1.2.2.1.2.2	0.395628415300546	.	226440001	226840000	#DADAFF	1	0.5
chr2	226840001	227000000	A.1.2.2.1.2.2.2.1.2.2	0.718032786885246	.	226840001	227000000	#FF4848	1	0.875
chr2	227000001	227240000	A.2.2.1.2.2.1.1.1.1	0.536612021857923	.	227000001	227240000	#FFDADA	1	0.625
chr2	227240001	227480000	A.2.1.1.2.1.2.1.1	0.651366120218579	.	227240001	227480000	#FF9191	1	0.75
chr2	227480001	227640000	A.1.2.2.1.2.2.1.1.1.1.2	0.733333333333333	.	227480001	227640000	#FF4848	1	0.875
chr2	227640001	228000000	B.1.1.1.1.2.2.1.2.1	0.452459016393443	.	227640001	228000000	#DADAFF	1	0.5
chr2	228000001	228200000	A.2.2.1.1.1.1.1.1.2	0.577049180327869	.	228000001	228200000	#FFDADA	1	0.625
chr2	228200001	228520000	A.1.1.2.1.2.2.2.2.2.2	0.868852459016393	.	228200001	228520000	#FF0000	1	1
chr2	228520001	228760000	A.1.2.2.1.2.2.2.1.2.1	0.719125683060109	.	228520001	228760000	#FF4848	1	0.875
chr2	228760001	229440000	B.2.2.2.2.2.1.1.1	0.0109289617486339	.	228760001	229440000	#0000FF	1	0.125
chr2	229440001	229600000	B.2.2.1.2.2.1.2.1.1.2	0.0797814207650273	.	229440001	229600000	#0000FF	1	0.125
chr2	229600001	229960000	B.2.2.2.1.1.1.1.2.2.1	0.0568306010928962	.	229600001	229960000	#0000FF	1	0.125
chr2	229960001	230120000	B.2.1.1.2.2.1.2.2.1.1.1	0.234972677595628	.	229960001	230120000	#4848FF	1	0.25
chr2	230120001	230360000	A.2.1.1.2.2.2.2.1.1	0.633879781420765	.	230120001	230360000	#FF9191	1	0.75
chr2	230360001	230600000	B.1.1.2.1.1.1.2	0.425136612021858	.	230360001	230600000	#DADAFF	1	0.5
chr2	230600001	231080000	A.1.1.2.2.2.2.1.1	0.819672131147541	.	230600001	231080000	#FF0000	1	1
chr2	231080001	231240000	A.1.2.1.2.2.2.2.1	0.766120218579235	.	231080001	231240000	#FF4848	1	0.875
chr2	231240001	231480000	A.1.1.2.1.1.2.2.2.1	0.912568306010929	.	231240001	231480000	#FF0000	1	1
chr2	231480001	231680000	A.1.1.1.2.1.1.1.1.1.2	0.969398907103825	.	231480001	231680000	#FF0000	1	1
chr2	231680001	231920000	A.1.1.1.2.1.1.2.1.2.1.2	0.960655737704918	.	231680001	231920000	#FF0000	1	1
chr2	231920001	232120000	A.1.1.1.2.1.2.2.2	0.953005464480874	.	231920001	232120000	#FF0000	1	1
chr2	232120001	232320000	A.1.1.2.1.1.1.2.1.2.2	0.927868852459016	.	232120001	232320000	#FF0000	1	1
chr2	232320001	232600000	A.1.1.1.2.1.1.1.1.2	0.968306010928962	.	232320001	232600000	#FF0000	1	1
chr2	232600001	232800000	A.2.1.1.2.1.1.2	0.652459016393443	.	232600001	232800000	#FF9191	1	0.75
chr2	232800001	233160000	A.2.2.1.1.2.1.1.2.2.1	0.556284153005465	.	232800001	233160000	#FFDADA	1	0.625
chr2	233160001	233400000	A.1.2.2.2.1.1.1.1	0.714754098360656	.	233160001	233400000	#FF4848	1	0.875
chr2	233400001	233720000	A.1.1.2.2.1.1.2.1.1.2.2.1	0.86120218579235	.	233400001	233720000	#FF0000	1	1
chr2	233720001	233920000	A.1.1.2.1.1.2.1.1.2.2.2	0.915846994535519	.	233720001	233920000	#FF0000	1	1
chr2	233920001	234000000	A.1.1.2.2.1.1.2.1.1.1	0.863387978142076	.	233920001	234000000	#FF0000	1	1
chr2	234040001	234160000	A.1.1.2.2.1.1.2.1.1.1	0.863387978142076	.	234040001	234160000	#FF0000	1	1
chr2	234160001	234400000	A.1.1.2.1.1.2.2.2.2	0.911475409836066	.	234160001	234400000	#FF0000	1	1
chr2	234400001	234640000	A.2.2.1.1.2.1.1.2.2.2	0.555191256830601	.	234400001	234640000	#FFDADA	1	0.625
chr2	234640001	234920000	A.2.1.2.2.2.1.1.2.1	0.586885245901639	.	234640001	234920000	#FF9191	1	0.75
chr2	234920001	235160000	A.2.2.2.2.2.2.2	0.47103825136612	.	234920001	235160000	#FFDADA	1	0.625
chr2	235160001	235400000	A.1.1.2.2.2.1.1.2.1	0.836065573770492	.	235160001	235400000	#FF0000	1	1
chr2	235400001	235880000	B.2.1.1.1.2.1.2.2.2.1	0.278688524590164	.	235400001	235880000	#4848FF	1	0.25
chr2	235880001	236120000	B.1.2.1.1.2.2.1.2	0.372677595628415	.	235880001	236120000	#9191FF	1	0.375
chr2	236120001	236360000	B.1.1.2.1.1.2.2.2	0.418579234972678	.	236120001	236360000	#DADAFF	1	0.5
chr2	236360001	236480000	A.2.1.2.1.2.1.2.1.2.2	0.604371584699454	.	236360001	236480000	#FF9191	1	0.75
chr2	236480001	236760000	A.2.2.1.2.1.1.2.1	0.543169398907104	.	236480001	236760000	#FFDADA	1	0.625
chr2	236760001	237240000	A.2.2.2.2.2.2.1.2	0.472131147540984	.	236760001	237240000	#FFDADA	1	0.625
chr2	237240001	237440000	A.2.2.1.2.1.2.2.1	0.539890710382514	.	237240001	237440000	#FFDADA	1	0.625
chr2	237440001	237600000	A.2.1.1.1.2.2.1.1	0.662295081967213	.	237440001	237600000	#FF9191	1	0.75
chr2	237600001	238000000	A.1.1.2.2.1.2.1.1	0.852459016393443	.	237600001	238000000	#FF0000	1	1
chr2	238000001	238200000	A.1.1.2.1.1.2.1.1.1	0.919125683060109	.	238000001	238200000	#FF0000	1	1
chr2	238200001	238520000	A.1.1.2.1.1.1.1.1	0.93551912568306	.	238200001	238520000	#FF0000	1	1
chr2	238520001	238760000	A.1.1.2.1.1.2.1.1.2.2.1	0.916939890710383	.	238520001	238760000	#FF0000	1	1
chr2	238760001	239160000	A.1.1.2.1.1.2.1.1.2.1	0.918032786885246	.	238760001	239160000	#FF0000	1	1
chr2	239160001	239400000	A.1.2.1.2.2.1.1	0.772677595628415	.	239160001	239400000	#FF4848	1	0.875
chr2	239400001	239800000	A.1.2.1.2.2.1.2.2	0.770491803278688	.	239400001	239800000	#FF4848	1	0.875
chr2	239840001	239920000	A.1.2.1.2.2.1.2.2	0.770491803278688	.	239840001	239920000	#FF4848	1	0.875
chr2	239920001	240080000	A.2.1.2.2.1.2.2	0.589071038251366	.	239920001	240080000	#FF9191	1	0.75
chr2	240080001	240320000	A.1.2.2.1.1.2.1.2.2	0.750819672131148	.	240080001	240320000	#FF4848	1	0.875
chr2	240320001	240600000	A.1.2.1.2.2.1.2.1	0.771584699453552	.	240320001	240600000	#FF4848	1	0.875
chr2	240600001	240960000	A.1.2.2.2.1.1.1.2.1	0.713661202185792	.	240600001	240960000	#FF4848	1	0.875
chr2	240960001	241120000	A.2.1.2.2.1.2.1.2	0.590163934426229	.	240960001	241120000	#FF9191	1	0.75
chr2	241120001	241400000	A.2.1.2.2.1.1	0.592349726775956	.	241120001	241400000	#FF9191	1	0.75
chr2	241400001	241600000	A.1.2.2.1.1.2.1.2.1	0.751912568306011	.	241400001	241600000	#FF4848	1	0.875
chr2	241600001	241760000	A.2.1.2.2.1.2.1.1	0.591256830601093	.	241600001	241760000	#FF9191	1	0.75
chr2	241760001	242200000	A.1.2.2.2.1.1.1.2.2	0.712568306010929	.	241760001	242200000	#FF4848	1	0.875
chr2	242200001	242880000	A.1.1.2.2.1.2.2.1.1.2	0.849180327868852	.	242200001	242880000	#FF0000	1	1
chr2	242880001	243080000	A.1.2.2.1.1.2.1.1	0.753005464480874	.	242880001	243080000	#FF4848	1	0.875
chr3	40001	360000	B.2.2.2.1.1.2.2.2	0.0424657534246575	.	40001	360000	#0000FF	1	0.125
chr3	360001	600000	B.2.2.1.2.1.2.1.2.1.2	0.0904109589041096	.	360001	600000	#0000FF	1	0.125
chr3	600001	840000	B.2.2.2.1.2.2.2.1.1	0.0328767123287671	.	600001	840000	#0000FF	1	0.125
chr3	840001	1000000	B.2.2.1.1.2.2.2.2.1.1	0.110958904109589	.	840001	1000000	#0000FF	1	0.125
chr3	1000001	1160000	B.2.2.2.2.2.1.1	0.00684931506849315	.	1000001	1160000	#0000FF	1	0.125
chr3	1240001	1720000	B.2.2.2.2.2.1.1	0.00684931506849315	.	1240001	1720000	#0000FF	1	0.125
chr3	1720001	1880000	B.2.2.1.1.2.2.2.2.1.2.1	0.10958904109589	.	1720001	1880000	#0000FF	1	0.125
chr3	1880001	2120000	B.2.2.1.2.1.2.1.2.1.1	0.0917808219178082	.	1880001	2120000	#0000FF	1	0.125
chr3	2120001	2240000	B.2.1.2.1.2.2.1.1.2	0.193150684931507	.	2120001	2240000	#4848FF	1	0.25
chr3	2240001	2400000	B.2.1.2.2.2.1.2.1.2.2	0.154794520547945	.	2240001	2400000	#4848FF	1	0.25
chr3	2400001	2680000	B.2.1.2.1.2.1.1.2.1	0.2	.	2400001	2680000	#4848FF	1	0.25
chr3	2680001	3120000	B.2.2.1.2.1.1.1.2.2	0.101369863013699	.	2680001	3120000	#0000FF	1	0.125
chr3	3120001	3240000	A.2.2.2.2.2.2.2.2	0.438356164383562	.	3120001	3240000	#FFDADA	1	0.625
chr3	3240001	3600000	B.2.2.1.2.1.1.1.2.1	0.102739726027397	.	3240001	3600000	#0000FF	1	0.125
chr3	3600001	3720000	B.1.2.2.2.2.1.1.1	0.295890410958904	.	3600001	3720000	#9191FF	1	0.375
chr3	3720001	3920000	B.2.1.2.2.1.1.1.1.2.2.1	0.184931506849315	.	3720001	3920000	#4848FF	1	0.25
chr3	3920001	4040000	B.2.1.2.1.2.2.1.1.1	0.194520547945205	.	3920001	4040000	#4848FF	1	0.25
chr3	4040001	4360000	B.2.1.1.2.1.2.2.1	0.23972602739726	.	4040001	4360000	#4848FF	1	0.25
chr3	4360001	4600000	A.1.1.2.2.2.2.2.2.2.1	0.816438356164384	.	4360001	4600000	#FF0000	1	1
chr3	4600001	4760000	A.1.2.2.2.1.1.2.2.1.2	0.66986301369863	.	4600001	4760000	#FF4848	1	0.875
chr3	4760001	5000000	A.1.1.1.2.2.2.2.2.1.2.2	0.904109589041096	.	4760001	5000000	#FF0000	1	1
chr3	5000001	5080000	A.1.1.1.2.2.2.2.2.1.2.1.2.1	0.906849315068493	.	5000001	5080000	#FF0000	1	1
chr3	5080001	5280000	A.1.1.2.1.2.2.1.1.2	0.86986301369863	.	5080001	5280000	#FF0000	1	1
chr3	5280001	5800000	B.2.2.1.1.2.1.2.1.2	0.121917808219178	.	5280001	5800000	#0000FF	1	0.125
chr3	5800001	6120000	B.2.2.2.1.1.2.1.2	0.0452054794520548	.	5800001	6120000	#0000FF	1	0.125
chr3	6120001	6600000	B.2.2.2.2.1.2.2.1.2.2	0.00958904109589041	.	6120001	6600000	#0000FF	1	0.125
chr3	6600001	6760000	B.2.2.1.2.1.2.1.2.2	0.089041095890411	.	6600001	6760000	#0000FF	1	0.125
chr3	6760001	7080000	B.2.2.2.1.2.2.2.1.2	0.0315068493150685	.	6760001	7080000	#0000FF	1	0.125
chr3	7080001	7520000	B.2.2.2.2.1.2.2.1.2.1	0.010958904109589	.	7080001	7520000	#0000FF	1	0.125
chr3	7520001	8480000	B.2.2.2.2.1.2.1.2	0.0136986301369863	.	7520001	8480000	#0000FF	1	0.125
chr3	8480001	8680000	A.2.2.2.1.2.2.2.2.2	0.452054794520548	.	8480001	8680000	#FFDADA	1	0.625
chr3	8680001	9000000	A.2.1.2.2.1.2.2	0.545205479452055	.	8680001	9000000	#FF9191	1	0.75
chr3	9000001	9400000	A.1.2.2.1.2.1.1.1.2	0.706849315068493	.	9000001	9400000	#FF4848	1	0.875
chr3	9400001	9680000	A.1.1.2.2.2.2.1.1.1.2	0.828767123287671	.	9400001	9680000	#FF0000	1	1
chr3	9680001	10160000	A.1.1.1.1.2.1.1.2.2.1	0.99041095890411	.	9680001	10160000	#FF0000	1	1
chr3	10160001	10320000	A.1.1.1.2.1.2.1.2.1.1.2	0.945205479452055	.	10160001	10320000	#FF0000	1	1
chr3	10320001	10600000	A.1.1.2.1.1.2.1.1	0.891780821917808	.	10320001	10600000	#FF0000	1	1
chr3	10600001	10840000	A.1.2.2.2.2.2.1.1.1	0.641095890410959	.	10600001	10840000	#FF4848	1	0.875
chr3	10840001	11120000	A.1.2.2.1.1.1.2	0.716438356164384	.	10840001	11120000	#FF4848	1	0.875
chr3	11120001	11240000	A.1.2.1.1.1.2.1.2.2	0.802739726027397	.	11120001	11240000	#FF4848	1	0.875
chr3	11240001	11440000	A.1.1.1.2.1.2.1.1.2.2.1	0.949315068493151	.	11240001	11440000	#FF0000	1	1
chr3	11440001	11720000	A.1.2.1.2.2.1.1.1.2	0.752054794520548	.	11440001	11720000	#FF4848	1	0.875
chr3	11720001	11920000	A.2.1.2.1.2.2.1.2.2.2.1	0.563013698630137	.	11720001	11920000	#FF9191	1	0.75
chr3	11920001	12160000	B.1.1.2.1.1.2.1	0.398630136986301	.	11920001	12160000	#DADAFF	1	0.5
chr3	12160001	12480000	A.1.1.1.2.1.1.1.1.1.2	0.965753424657534	.	12160001	12480000	#FF0000	1	1
chr3	12480001	12600000	A.1.2.2.1.1.1.1.1.2.1.2	0.720547945205479	.	12480001	12600000	#FF4848	1	0.875
chr3	12600001	12880000	A.1.1.1.2.1.2.1.2.2.1	0.941095890410959	.	12600001	12880000	#FF0000	1	1
chr3	12880001	13000000	A.1.2.2.1.1.1.1.1.1.2	0.723287671232877	.	12880001	13000000	#FF4848	1	0.875
chr3	13000001	13520000	A.1.1.1.1.2.1.2.2	0.980821917808219	.	13000001	13520000	#FF0000	1	1
chr3	13520001	13720000	A.2.1.1.2.1.2.2.1	0.598630136986301	.	13520001	13720000	#FF9191	1	0.75
chr3	13720001	13960000	B.1.1.1.2.2.1.2.1.1	0.410958904109589	.	13720001	13960000	#DADAFF	1	0.5
chr3	13960001	14160000	B.1.2.1.2.2.1.1.1	0.331506849315069	.	13960001	14160000	#9191FF	1	0.375
chr3	14160001	14320000	A.1.2.1.2.1.1.2	0.761643835616438	.	14160001	14320000	#FF4848	1	0.875
chr3	14320001	14480000	A.1.1.1.2.1.2.1.1.1.1	0.953424657534247	.	14320001	14480000	#FF0000	1	1
chr3	14480001	14720000	A.1.2.1.1.1.2.1.2.1	0.804109589041096	.	14480001	14720000	#FF4848	1	0.875
chr3	14720001	15000000	A.1.2.2.1.1.1.1.1.2.1.1	0.721917808219178	.	14720001	15000000	#FF4848	1	0.875
chr3	15000001	15160000	A.1.2.1.1.1.2.2.1.2	0.8	.	15000001	15160000	#FF4848	1	0.875
chr3	15160001	15280000	A.1.2.2.2.2.2.1.2	0.638356164383562	.	15160001	15280000	#FF4848	1	0.875
chr3	15280001	15440000	A.1.1.1.2.1.2.1.2.1.1.1	0.946575342465753	.	15280001	15440000	#FF0000	1	1
chr3	15440001	15600000	A.1.1.2.2.1.1.1.1	0.854794520547945	.	15440001	15600000	#FF0000	1	1
chr3	15600001	15840000	A.1.1.1.2.1.2.1.2.1.2.1	0.943835616438356	.	15600001	15840000	#FF0000	1	1
chr3	15840001	16080000	A.1.2.2.1.2.1.1.2	0.705479452054795	.	15840001	16080000	#FF4848	1	0.875
chr3	16080001	16280000	A.1.1.2.2.1.2.2.1.2	0.841095890410959	.	16080001	16280000	#FF0000	1	1
chr3	16280001	16600000	A.1.2.1.1.1.1.1.1.2	0.810958904109589	.	16280001	16600000	#FF4848	1	0.875
chr3	16600001	16920000	A.1.2.1.2.2.1.1.1.1	0.753424657534247	.	16600001	16920000	#FF4848	1	0.875
chr3	16920001	17280000	A.2.1.2.1.2.2.2	0.56027397260274	.	16920001	17280000	#FF9191	1	0.75
chr3	17280001	17640000	A.2.2.1.1.1.2.1	0.53013698630137	.	17280001	17640000	#FFDADA	1	0.625
chr3	17640001	17880000	A.1.2.2.2.1.2.1.1.2	0.665753424657534	.	17640001	17880000	#FF4848	1	0.875
chr3	17880001	18040000	A.2.1.2.2.2.1.1.2.1	0.541095890410959	.	17880001	18040000	#FF9191	1	0.75
chr3	18040001	18200000	A.1.2.2.1.2.1.2.2.2.2.2.1	0.697260273972603	.	18040001	18200000	#FF4848	1	0.875
chr3	18200001	18400000	A.2.1.2.2.2.1.1.2.2	0.53972602739726	.	18200001	18400000	#FF9191	1	0.75
chr3	18400001	18520000	A.1.2.2.1.2.1.2.1.1	0.704109589041096	.	18400001	18520000	#FF4848	1	0.875
chr3	18520001	18840000	A.1.2.2.2.1.2.1.2.1	0.664383561643836	.	18520001	18840000	#FF4848	1	0.875
chr3	18840001	19080000	B.1.2.2.1.2.1.2.1	0.306849315068493	.	18840001	19080000	#9191FF	1	0.375
chr3	19080001	19480000	B.2.1.1.2.2.2.2.2.2	0.223287671232877	.	19080001	19480000	#4848FF	1	0.25
chr3	19480001	19680000	B.2.1.2.1.2.2.2	0.19041095890411	.	19480001	19680000	#4848FF	1	0.25
chr3	19680001	19920000	B.1.2.2.2.2.2.1.1.2.1	0.29041095890411	.	19680001	19920000	#9191FF	1	0.375
chr3	19920001	20240000	A.2.1.2.2.1.1.2.1.1	0.556164383561644	.	19920001	20240000	#FF9191	1	0.75
chr3	20240001	20400000	B.1.1.2.2.2.1.2.2.2	0.368493150684931	.	20240001	20400000	#DADAFF	1	0.5
chr3	20400001	20520000	A.2.2.2.1.1.2.1.2.2	0.463013698630137	.	20400001	20520000	#FFDADA	1	0.625
chr3	20520001	20760000	B.1.2.1.2.1.2.1.2.2	0.336986301369863	.	20520001	20760000	#9191FF	1	0.375
chr3	20760001	20880000	B.1.2.2.2.2.2.1.2.2	0.286301369863014	.	20760001	20880000	#9191FF	1	0.375
chr3	20880001	21280000	B.1.1.2.2.1.2.2.1.2	0.379452054794521	.	20880001	21280000	#DADAFF	1	0.5
chr3	21280001	21520000	B.1.1.2.2.2.1.2.2.1	0.36986301369863	.	21280001	21520000	#DADAFF	1	0.5
chr3	21520001	21800000	A.2.2.2.1.1.2.1.2.1	0.464383561643836	.	21520001	21800000	#FFDADA	1	0.625
chr3	21800001	22120000	B.1.2.1.1.1.2.2.1	0.354794520547945	.	21800001	22120000	#9191FF	1	0.375
chr3	22120001	22440000	A.2.1.2.1.1.1.1	0.579452054794521	.	22120001	22440000	#FF9191	1	0.75
chr3	22440001	22600000	A.1.2.2.2.1.2.1.2.2	0.663013698630137	.	22440001	22600000	#FF4848	1	0.875
chr3	22600001	23040000	A.2.1.2.2.2.1.1.1.2	0.542465753424658	.	22600001	23040000	#FF9191	1	0.75
chr3	23040001	23240000	A.1.1.2.2.2.1.1.1	0.836986301369863	.	23040001	23240000	#FF0000	1	1
chr3	23240001	23680000	A.1.1.2.2.2.1.2.1	0.834246575342466	.	23240001	23680000	#FF0000	1	1
chr3	23680001	24040000	A.1.1.1.2.2.1.1.2.1.2	0.924657534246575	.	23680001	24040000	#FF0000	1	1
chr3	24040001	24320000	B.2.1.1.2.1.2.1	0.241095890410959	.	24040001	24320000	#4848FF	1	0.25
chr3	24320001	24480000	B.2.2.1.1.2.1.1.1	0.126027397260274	.	24320001	24480000	#0000FF	1	0.125
chr3	24480001	24680000	B.2.2.1.1.2.1.1.2	0.124657534246575	.	24480001	24680000	#0000FF	1	0.125
chr3	24680001	24800000	B.2.1.1.1.1.1.1	0.279452054794521	.	24680001	24800000	#4848FF	1	0.25
chr3	24800001	25440000	B.2.2.2.2.1.2.2.1.1	0.0123287671232877	.	24800001	25440000	#0000FF	1	0.125
chr3	25440001	25560000	B.1.2.1.2.2.2.2.1.1.2	0.321917808219178	.	25440001	25560000	#9191FF	1	0.375
chr3	25560001	25920000	A.2.2.1.1.2.1.1.1.1	0.523287671232877	.	25560001	25920000	#FFDADA	1	0.625
chr3	25920001	26200000	B.2.1.2.1.2.1.1.2.2	0.198630136986301	.	25920001	26200000	#4848FF	1	0.25
chr3	26200001	26560000	B.2.1.2.2.1.2.1.1.1	0.171232876712329	.	26200001	26560000	#4848FF	1	0.25
chr3	26560001	26680000	A.2.2.2.1.1.2.1.1.2.1	0.467123287671233	.	26560001	26680000	#FFDADA	1	0.625
chr3	26680001	27040000	B.1.2.1.2.2.2.1.1	0.326027397260274	.	26680001	27040000	#9191FF	1	0.375
chr3	27040001	27120000	A.2.2.1.1.2.2.2.1.2	0.510958904109589	.	27040001	27120000	#FFDADA	1	0.625
chr3	27120001	27360000	A.1.2.1.2.2.2.2.2.2	0.728767123287671	.	27120001	27360000	#FF4848	1	0.875
chr3	27360001	27520000	A.1.2.1.1.1.2.2.2	0.798630136986301	.	27360001	27520000	#FF4848	1	0.875
chr3	27520001	27720000	A.1.1.1.1.2.1.2.1.1.1.2	0.984931506849315	.	27520001	27720000	#FF0000	1	1
chr3	27720001	27960000	A.2.1.1.1.2.2.1.1.1.1	0.617808219178082	.	27720001	27960000	#FF9191	1	0.75
chr3	27960001	28080000	A.1.2.2.1.2.1.2.1.2	0.702739726027397	.	27960001	28080000	#FF4848	1	0.875
chr3	28080001	28240000	A.2.1.1.2.2.1.2.2	0.589041095890411	.	28080001	28240000	#FF9191	1	0.75
chr3	28240001	28400000	A.1.2.1.1.2.1.2.2.1.2	0.782191780821918	.	28240001	28400000	#FF4848	1	0.875
chr3	28400001	28920000	B.2.1.2.1.1.1.1.2.1	0.220547945205479	.	28400001	28920000	#4848FF	1	0.25
chr3	28920001	29040000	A.2.2.1.1.2.2.2.2	0.50958904109589	.	28920001	29040000	#FFDADA	1	0.625
chr3	29040001	29200000	B.1.1.2.2.1.1.2.1	0.389041095890411	.	29040001	29200000	#DADAFF	1	0.5
chr3	29200001	29400000	A.2.2.2.1.1.2.1.1.2.2	0.465753424657534	.	29200001	29400000	#FFDADA	1	0.625
chr3	29400001	29600000	B.1.1.2.2.1.1.2.2	0.387671232876712	.	29400001	29600000	#DADAFF	1	0.5
chr3	29600001	29840000	B.1.2.2.2.2.2.1.2.1	0.287671232876712	.	29600001	29840000	#9191FF	1	0.375
chr3	29840001	30040000	B.2.1.2.1.1.1.1.2.2	0.219178082191781	.	29840001	30040000	#4848FF	1	0.25
chr3	30040001	30240000	A.2.2.2.1.1.2.1.1.1	0.468493150684932	.	30040001	30240000	#FFDADA	1	0.625
chr3	30240001	30480000	A.1.2.2.1.2.1.2.2.2.2.1	0.698630136986301	.	30240001	30480000	#FF4848	1	0.875
chr3	30480001	30720000	A.1.1.2.1.2.1.2.2	0.872602739726027	.	30480001	30720000	#FF0000	1	1
chr3	30720001	31000000	A.2.2.1.1.2.2.2.1.1	0.512328767123288	.	30720001	31000000	#FFDADA	1	0.625
chr3	31000001	31240000	A.1.2.2.2.2.1.1.2	0.647945205479452	.	31000001	31240000	#FF4848	1	0.875
chr3	31240001	31480000	A.1.2.1.2.2.1.2.1.2.2	0.746575342465753	.	31240001	31480000	#FF4848	1	0.875
chr3	31480001	31800000	A.1.1.2.2.2.1.2.2.2	0.831506849315068	.	31480001	31800000	#FF0000	1	1
chr3	31800001	32000000	B.1.1.1.1.2.2.2	0.420547945205479	.	31800001	32000000	#DADAFF	1	0.5
chr3	32000001	32240000	A.2.1.2.1.2.2.1.2.2.1	0.564383561643836	.	32000001	32240000	#FF9191	1	0.75
chr3	32240001	32400000	A.1.2.2.1.2.1.1.1.1	0.708219178082192	.	32240001	32400000	#FF4848	1	0.875
chr3	32400001	32760000	A.1.1.1.1.2.2.2.2.2.2	0.968493150684931	.	32400001	32760000	#FF0000	1	1
chr3	32760001	32920000	A.1.2.1.1.1.1.1.1.1.1	0.813698630136986	.	32760001	32920000	#FF4848	1	0.875
chr3	32920001	33040000	A.2.1.1.2.1.2.1.1.2.1	0.602739726027397	.	32920001	33040000	#FF9191	1	0.75
chr3	33040001	33200000	A.1.2.1.1.1.1.2	0.808219178082192	.	33040001	33200000	#FF4848	1	0.875
chr3	33200001	33400000	A.2.2.1.1.2.2.1.1	0.515068493150685	.	33200001	33400000	#FFDADA	1	0.625
chr3	33400001	33520000	A.1.1.2.2.2.2.1.2	0.826027397260274	.	33400001	33520000	#FF0000	1	1
chr3	33520001	33880000	A.1.2.1.2.2.2.2.1.2.2	0.731506849315068	.	33520001	33880000	#FF4848	1	0.875
chr3	33880001	34320000	A.1.2.2.1.2.1.2.2.2.1	0.7	.	33880001	34320000	#FF4848	1	0.875
chr3	34320001	34480000	A.1.2.2.1.2.1.2.2.2.2.2.2	0.695890410958904	.	34320001	34480000	#FF4848	1	0.875
chr3	34480001	34760000	B.1.1.1.1.2.2.1	0.421917808219178	.	34480001	34760000	#DADAFF	1	0.5
chr3	34760001	34920000	A.2.2.1.2.1.1.2.2.1	0.5	.	34760001	34920000	#FFDADA	1	0.625
chr3	34920001	35040000	B.1.1.1.2.1.1.1	0.419178082191781	.	34920001	35040000	#DADAFF	1	0.5
chr3	35040001	35160000	B.1.2.2.1.2.1.2.2	0.305479452054795	.	35040001	35160000	#9191FF	1	0.375
chr3	35160001	35480000	B.1.2.1.1.1.2.1	0.356164383561644	.	35160001	35480000	#9191FF	1	0.375
chr3	35480001	35640000	B.2.1.1.1.1.2.1.2	0.273972602739726	.	35480001	35640000	#4848FF	1	0.25
chr3	35640001	35920000	B.1.2.2.2.2.2.1.1.1	0.291780821917808	.	35640001	35920000	#9191FF	1	0.375
chr3	35920001	36040000	B.1.1.2.2.1.1.1	0.39041095890411	.	35920001	36040000	#DADAFF	1	0.5
chr3	36040001	36400000	B.1.2.2.2.2.2.1.1.2.2	0.289041095890411	.	36040001	36400000	#9191FF	1	0.375
chr3	36400001	36560000	A.2.2.1.2.2.1.1.1.1.2	0.491780821917808	.	36400001	36560000	#FFDADA	1	0.625
chr3	36560001	36760000	A.2.2.1.2.2.2.1.2	0.479452054794521	.	36560001	36760000	#FFDADA	1	0.625
chr3	36760001	36920000	A.1.2.2.2.2.1.1.1.1	0.650684931506849	.	36760001	36920000	#FF4848	1	0.875
chr3	36920001	37440000	A.1.1.1.2.2.2.1.1.2	0.916438356164384	.	36920001	37440000	#FF0000	1	1
chr3	37440001	38000000	A.2.1.1.2.1.2.2.2	0.597260273972603	.	37440001	38000000	#FF9191	1	0.75
chr3	38000001	38240000	A.1.1.2.2.2.2.1.1.2	0.827397260273973	.	38000001	38240000	#FF0000	1	1
chr3	38240001	38560000	A.1.2.2.2.2.1.2.1.1	0.646575342465753	.	38240001	38560000	#FF4848	1	0.875
chr3	38560001	38720000	B.1.1.1.2.2.1.2.1.2	0.40958904109589	.	38560001	38720000	#DADAFF	1	0.5
chr3	38720001	39120000	B.1.2.1.2.2.2.2.1.2	0.320547945205479	.	38720001	39120000	#9191FF	1	0.375
chr3	39120001	39320000	A.1.1.1.2.2.2.2.2.1.2.1.2.2	0.905479452054795	.	39120001	39320000	#FF0000	1	1
chr3	39320001	39520000	A.2.2.1.2.2.1.2.2.1	0.483561643835616	.	39320001	39520000	#FFDADA	1	0.625
chr3	39520001	39720000	B.2.1.1.2.1.1.1.2.2.2.1	0.246575342465753	.	39520001	39720000	#4848FF	1	0.25
chr3	39720001	40000000	B.2.2.1.1.2.2.2.1	0.112328767123288	.	39720001	40000000	#0000FF	1	0.125
chr3	40000001	40200000	B.2.1.2.2.1.1.1.1.1.2	0.187671232876712	.	40000001	40200000	#4848FF	1	0.25
chr3	40200001	40480000	B.1.1.1.1.2.1.1.1	0.427397260273973	.	40200001	40480000	#DADAFF	1	0.5
chr3	40480001	40640000	A.1.2.2.1.2.2.2.2.1	0.684931506849315	.	40480001	40640000	#FF4848	1	0.875
chr3	40640001	40840000	A.1.1.1.2.2.2.2.2.1.1.1	0.910958904109589	.	40640001	40840000	#FF0000	1	1
chr3	40840001	41280000	A.1.1.1.1.2.2.2.2.2.1.2	0.96986301369863	.	40840001	41280000	#FF0000	1	1
chr3	41280001	41480000	A.2.2.1.1.2.1.1.2	0.519178082191781	.	41280001	41480000	#FFDADA	1	0.625
chr3	41480001	41960000	B.1.2.1.1.2.1.2	0.350684931506849	.	41480001	41960000	#9191FF	1	0.375
chr3	41960001	42120000	A.1.2.1.2.2.2.2.1.1.1	0.735616438356164	.	41960001	42120000	#FF4848	1	0.875
chr3	42120001	42320000	A.2.1.1.1.1.1.1.2.2	0.63013698630137	.	42120001	42320000	#FF9191	1	0.75
chr3	42320001	42520000	A.2.2.1.2.2.1.1.1.2.1	0.49041095890411	.	42320001	42520000	#FFDADA	1	0.625
chr3	42520001	42960000	A.1.1.1.2.2.2.2.1.2	0.912328767123288	.	42520001	42960000	#FF0000	1	1
chr3	42960001	43200000	A.2.1.2.1.2.2.1.2.1	0.565753424657534	.	42960001	43200000	#FF9191	1	0.75
chr3	43200001	43440000	A.1.2.1.2.2.1.2.1.1	0.749315068493151	.	43200001	43440000	#FF4848	1	0.875
chr3	43440001	43640000	A.2.2.1.1.2.2.1.2	0.513698630136986	.	43440001	43640000	#FFDADA	1	0.625
chr3	43640001	43920000	A.1.2.2.2.2.1.1.1.2	0.649315068493151	.	43640001	43920000	#FF4848	1	0.875
chr3	43920001	44080000	A.1.2.1.1.1.1.1.2	0.80958904109589	.	43920001	44080000	#FF4848	1	0.875
chr3	44080001	44360000	A.2.1.2.1.2.2.1.2.2.2.2	0.561643835616438	.	44080001	44360000	#FF9191	1	0.75
chr3	44360001	44520000	A.2.1.1.1.1.1.1.1.1	0.634246575342466	.	44360001	44520000	#FF9191	1	0.75
chr3	44520001	45080000	A.1.2.1.2.2.1.1.2	0.750684931506849	.	44520001	45080000	#FF4848	1	0.875
chr3	45080001	45240000	A.1.1.1.2.1.1.2.1.2.2	0.956164383561644	.	45080001	45240000	#FF0000	1	1
chr3	45240001	45560000	A.1.1.1.2.1.1.1.1.1.1	0.967123287671233	.	45240001	45560000	#FF0000	1	1
chr3	45560001	45720000	A.1.1.1.1.2.1.2.1.1.2	0.983561643835616	.	45560001	45720000	#FF0000	1	1
chr3	45720001	45960000	A.1.2.1.1.1.2.2.1.1	0.801369863013699	.	45720001	45960000	#FF4848	1	0.875
[truncated: 8,397 more rows]
