# Supplementary material for: Systematic inference and comparison of multi-scale chromatin sub-compartments connects spatial organization to cell phenotypes
Source: Nat Commun. 2021 May 10;12:2439. doi: 10.1038/s41467-021-22666-3 (PMC8110550; doi:10.1038/s41467-021-22666-3)
Supplement: Supplementary file 5 — Supplementary Dataset 2 [file 41467_2021_22666_MOESM5_ESM.zip › Supplementary_Data_1_domain_hierarchies_127HiCmaps/GM12878_0.5in100_binsize=40kb.bed]

#fields: chr, pos_start, pos_end, the full compartment label describing the position in the hierachy, normalized compartment domain rank, ., pos_start, pos_end, color based on eight compartment model (A.1.1 - B.2.2), 1, eight compartment score (A.1.1 to B.2.2: 8 to 1 devided by 8)
chr1	80001	120000	A.2.1.2.1.1.2.2.2.2.2.2	0.726146220570012	.	80001	120000	#FF9191	1	0.75
chr1	520001	680000	A.2.1.2.1.1.2.2.2.2.2.2	0.726146220570012	.	520001	680000	#FF9191	1	0.75
chr1	680001	1240000	A.1.1.2.1.2.1.2.2	0.93184634448575	.	680001	1240000	#FF0000	1	1
chr1	1240001	1480000	A.1.1.2.1.1.2.1.2.1	0.939281288723668	.	1240001	1480000	#FF0000	1	1
chr1	1480001	1640000	A.1.1.1.1.2.2.1.2	0.9727385377943	.	1480001	1640000	#FF0000	1	1
chr1	1640001	1840000	A.1.1.1.1.1.2.1.2.2.2	0.991325898389095	.	1640001	1840000	#FF0000	1	1
chr1	1840001	2120000	A.2.1.2.1.2.1.2.2.1.1.2	0.712515489467162	.	1840001	2120000	#FF9191	1	0.75
chr1	2120001	2280000	A.1.1.2.2.1.1.2.2	0.921933085501859	.	2120001	2280000	#FF0000	1	1
chr1	2280001	2600000	A.2.1.2.1.1.1.1.1.2	0.739776951672863	.	2280001	2600000	#FF9191	1	0.75
chr1	2600001	2640000	B.1.1.1.1.2.2.2.2.1.1	0.525402726146221	.	2600001	2640000	#DADAFF	1	0.5
chr1	2680001	3080000	B.1.1.1.1.2.2.2.2.1.1	0.525402726146221	.	2680001	3080000	#DADAFF	1	0.5
chr1	3080001	3320000	B.1.1.1.1.1.2.1.1.2.1	0.539033457249071	.	3080001	3320000	#DADAFF	1	0.5
chr1	3320001	3560000	A.1.2.2.1.2.2.2.1.2	0.833952912019826	.	3320001	3560000	#FF4848	1	0.875
chr1	3560001	3800000	A.1.2.2.1.1.2.2.2.1	0.843866171003718	.	3560001	3800000	#FF4848	1	0.875
chr1	3800001	3840000	B.1.1.1.1.1.2.1.1.1	0.540272614622057	.	3800001	3840000	#DADAFF	1	0.5
chr1	4000001	4200000	B.1.1.1.1.1.2.1.1.1	0.540272614622057	.	4000001	4200000	#DADAFF	1	0.5
chr1	4200001	4680000	B.1.2.1.1.2.1.2.1	0.355638166047088	.	4200001	4680000	#9191FF	1	0.375
chr1	4680001	5000000	B.1.1.1.1.2.1.1	0.531598513011152	.	4680001	5000000	#DADAFF	1	0.5
chr1	5000001	5200000	B.1.2.1.1.2.1.2.2	0.354399008674102	.	5000001	5200000	#9191FF	1	0.375
chr1	5200001	5560000	B.1.1.1.1.2.2.2.2.2	0.522924411400248	.	5200001	5560000	#DADAFF	1	0.5
chr1	5560001	6000000	B.1.1.1.1.2.2.2.1	0.526641883519207	.	5560001	6000000	#DADAFF	1	0.5
chr1	6000001	6240000	A.1.2.2.1.2.2.1	0.836431226765799	.	6000001	6240000	#FF4848	1	0.875
chr1	6240001	6600000	A.1.2.2.1.2.1.1.2	0.840148698884758	.	6240001	6600000	#FF4848	1	0.875
chr1	6600001	6720000	A.1.1.2.1.1.1.2.1	0.950433705080545	.	6600001	6720000	#FF0000	1	1
chr1	6720001	7000000	A.1.2.2.1.1.1.2.2.1	0.853779429987608	.	6720001	7000000	#FF4848	1	0.875
chr1	7000001	7360000	A.2.2.1.2.2.1.2.2	0.615861214374225	.	7000001	7360000	#FFDADA	1	0.625
chr1	7360001	7800000	B.1.1.1.1.1.2.2.2	0.532837670384139	.	7360001	7800000	#DADAFF	1	0.5
chr1	7800001	8000000	A.1.2.2.1.1.2.2.1	0.845105328376704	.	7800001	8000000	#FF4848	1	0.875
chr1	8000001	8240000	A.1.2.2.1.1.2.1.2.2.1	0.847583643122677	.	8000001	8240000	#FF4848	1	0.875
chr1	8240001	8440000	A.1.2.2.1.1.2.1.2.1.1	0.850061957868649	.	8240001	8440000	#FF4848	1	0.875
chr1	8440001	8920000	A.1.1.1.2.1.2.2.2	0.962825278810409	.	8440001	8920000	#FF0000	1	1
chr1	8920001	9160000	A.1.1.1.1.2.2.2.1.2	0.970260223048327	.	8920001	9160000	#FF0000	1	1
chr1	9160001	9320000	A.1.1.1.1.1.2.2.1.2	0.988847583643123	.	9160001	9320000	#FF0000	1	1
chr1	9320001	9600000	A.1.1.2.1.1.1.1.1.2.2.2	0.954151177199504	.	9320001	9600000	#FF0000	1	1
chr1	9600001	9760000	A.1.1.2.1.1.1.1.2.2	0.951672862453532	.	9600001	9760000	#FF0000	1	1
chr1	9760001	10160000	A.1.2.1.1.2.1.2	0.884758364312268	.	9760001	10160000	#FF4848	1	0.875
chr1	10160001	10560000	A.1.2.2.1.1.1.2.2.2	0.852540272614622	.	10160001	10560000	#FF4848	1	0.875
chr1	10560001	10760000	A.1.1.2.2.1.2.2.1	0.916976456009913	.	10560001	10760000	#FF0000	1	1
chr1	10760001	11040000	A.1.2.2.1.2.1.2.1	0.838909541511772	.	10760001	11040000	#FF4848	1	0.875
chr1	11040001	11360000	A.1.1.1.1.2.1.1.1.1	0.98636926889715	.	11040001	11360000	#FF0000	1	1
chr1	11360001	11680000	A.2.1.2.1.2.1.1.1.1.1	0.724907063197026	.	11360001	11680000	#FF9191	1	0.75
chr1	11680001	11800000	A.1.1.2.1.1.1.1.1.2.1	0.956629491945477	.	11680001	11800000	#FF0000	1	1
chr1	11800001	12040000	A.1.1.1.1.2.1.2.1.1	0.982651796778191	.	11800001	12040000	#FF0000	1	1
chr1	12040001	12320000	A.1.1.2.1.1.2.1.1.1.2.2.2	0.941759603469641	.	12040001	12320000	#FF0000	1	1
chr1	12320001	12760000	A.2.1.2.1.2.1.2.1.1	0.716232961586121	.	12320001	12760000	#FF9191	1	0.75
chr1	12760001	12920000	A.2.2.1.2.2.2.2	0.613382899628253	.	12760001	12920000	#FFDADA	1	0.625
chr1	12920001	13080000	B.1.2.1.1.2.1.1.2	0.356877323420074	.	12920001	13080000	#9191FF	1	0.375
chr1	13120001	13240000	B.1.2.1.1.2.1.1.2	0.356877323420074	.	13120001	13240000	#9191FF	1	0.375
chr1	13320001	13480000	B.1.2.1.1.2.1.1.2	0.356877323420074	.	13320001	13480000	#9191FF	1	0.375
chr1	13480001	13560000	A.2.2.1.2.2.1.1.2	0.618339529120198	.	13480001	13560000	#FFDADA	1	0.625
chr1	13640001	13760000	A.2.2.1.2.2.1.1.2	0.618339529120198	.	13640001	13760000	#FFDADA	1	0.625
chr1	13760001	14000000	B.1.1.1.1.1.1.2.1	0.54275092936803	.	13760001	14000000	#DADAFF	1	0.5
chr1	14000001	14120000	A.1.2.2.1.1.2.2.2.2	0.842627013630731	.	14000001	14120000	#FF4848	1	0.875
chr1	14120001	14720000	B.1.2.1.1.2.2.2.2.1	0.344485749690211	.	14120001	14720000	#9191FF	1	0.375
chr1	14720001	14920000	B.1.1.1.1.1.2.1.1.2.2	0.537794299876084	.	14720001	14920000	#DADAFF	1	0.5
chr1	14920001	15440000	B.1.1.1.1.1.2.2.1	0.534076827757125	.	14920001	15440000	#DADAFF	1	0.5
chr1	15440001	15840000	A.2.1.2.1.1.2.2.2.1	0.729863692688972	.	15440001	15840000	#FF9191	1	0.75
chr1	15840001	16120000	A.1.1.2.1.1.2.2.1	0.936802973977695	.	15840001	16120000	#FF0000	1	1
chr1	16120001	16360000	A.1.1.1.1.1.2.2.2	0.987608426270136	.	16120001	16360000	#FF0000	1	1
chr1	16360001	16560000	A.1.1.2.2.1.2.1.2	0.9182156133829	.	16360001	16560000	#FF0000	1	1
chr1	16560001	16840000	A.1.1.2.1.1.2.1.1.1.2.1	0.944237918215613	.	16560001	16840000	#FF0000	1	1
chr1	16840001	17120000	A.2.1.2.1.1.2.2.1	0.731102850061958	.	16840001	17120000	#FF9191	1	0.75
chr1	17160001	17240000	A.2.1.2.1.1.2.2.1	0.731102850061958	.	17160001	17240000	#FF9191	1	0.75
chr1	17240001	17400000	A.1.1.2.2.1.2.1.1.1	0.920693928128872	.	17240001	17400000	#FF0000	1	1
chr1	17400001	17760000	A.2.1.2.1.2.1.1.2.1.2	0.71995043370508	.	17400001	17760000	#FF9191	1	0.75
chr1	17760001	17960000	A.2.1.2.1.2.1.2.2.1.2	0.711276332094176	.	17760001	17960000	#FF9191	1	0.75
chr1	17960001	18120000	A.2.2.1.2.1.1.2.1	0.627013630731103	.	17960001	18120000	#FFDADA	1	0.625
chr1	18120001	18720000	B.1.2.1.1.2.1.1.1	0.358116480793061	.	18120001	18720000	#9191FF	1	0.375
chr1	18720001	18920000	A.2.2.1.2.2.1.1.1.2	0.619578686493185	.	18720001	18920000	#FFDADA	1	0.625
chr1	18920001	19200000	A.2.2.1.2.1.2.2.2	0.622057001239157	.	18920001	19200000	#FFDADA	1	0.625
chr1	19200001	19440000	A.1.2.2.1.1.1.2.1.2.2	0.855018587360595	.	19200001	19440000	#FF4848	1	0.875
chr1	19440001	19640000	A.1.1.2.2.2.2.1	0.908302354399009	.	19440001	19640000	#FF0000	1	1
chr1	19640001	20000000	A.1.2.2.1.1.2.1.2.2.2	0.84634448574969	.	19640001	20000000	#FF4848	1	0.875
chr1	20000001	20200000	A.1.2.2.1.2.2.2.1.1	0.835192069392813	.	20000001	20200000	#FF4848	1	0.875
chr1	20200001	20360000	A.2.1.2.1.2.1.1.2.2.1	0.718711276332094	.	20200001	20360000	#FF9191	1	0.75
chr1	20360001	20560000	A.2.1.2.1.1.1.2.1	0.73729863692689	.	20360001	20560000	#FF9191	1	0.75
chr1	20560001	20960000	A.2.1.2.1.2.1.2.2.2.1	0.71003717472119	.	20560001	20960000	#FF9191	1	0.75
chr1	20960001	21520000	A.1.2.1.1.1.1.2.2.1	0.899628252788104	.	20960001	21520000	#FF4848	1	0.875
chr1	21520001	21760000	A.1.1.2.2.1.2.2.2	0.915737298636927	.	21520001	21760000	#FF0000	1	1
chr1	21760001	22000000	A.1.2.2.1.1.1.2.1.1.1	0.858736059479554	.	21760001	22000000	#FF4848	1	0.875
chr1	22000001	22360000	A.1.1.2.1.1.1.2.2.1	0.949194547707559	.	22000001	22360000	#FF0000	1	1
chr1	22360001	22440000	A.1.1.1.1.2.2.1.1.1	0.976456009913259	.	22360001	22440000	#FF0000	1	1
chr1	22440001	22840000	A.2.1.2.1.1.1.2.2	0.736059479553903	.	22440001	22840000	#FF9191	1	0.75
chr1	22840001	23000000	A.2.1.2.1.2.1.1.2.2.2	0.717472118959108	.	22840001	23000000	#FF9191	1	0.75
chr1	23000001	23280000	A.2.1.2.1.2.1.1.2.1.1	0.721189591078067	.	23000001	23280000	#FF9191	1	0.75
chr1	23280001	23600000	A.1.2.1.1.2.2.1.2	0.882280049566295	.	23280001	23600000	#FF4848	1	0.875
chr1	23600001	23800000	A.1.1.2.2.1.1.1.2	0.925650557620818	.	23600001	23800000	#FF0000	1	1
chr1	23800001	24040000	A.1.1.1.1.1.1.2.2	0.996282527881041	.	23800001	24040000	#FF0000	1	1
chr1	24040001	24320000	A.1.1.2.1.1.2.1.2.2	0.938042131350681	.	24040001	24320000	#FF0000	1	1
chr1	24320001	24560000	A.1.2.2.1.1.2.1.1	0.851301115241636	.	24320001	24560000	#FF4848	1	0.875
chr1	24560001	24680000	A.1.2.2.1.2.2.2.2	0.83271375464684	.	24560001	24680000	#FF4848	1	0.875
chr1	24680001	24960000	A.1.2.2.1.2.1.2.2	0.837670384138786	.	24680001	24960000	#FF4848	1	0.875
chr1	24960001	25160000	A.1.1.1.1.2.2.2.2.1	0.969021065675341	.	24960001	25160000	#FF0000	1	1
chr1	25160001	25560000	A.1.2.2.2.2.2.1.2.1	0.798017348203222	.	25160001	25560000	#FF4848	1	0.875
chr1	25560001	25720000	A.1.1.2.1.1.1.1.2.1	0.952912019826518	.	25560001	25720000	#FF0000	1	1
chr1	25720001	26200000	A.1.2.1.1.1.1.2.1	0.900867410161091	.	25720001	26200000	#FF4848	1	0.875
chr1	26200001	26560000	A.1.1.2.1.1.2.1.1.1.1.1	0.946716232961586	.	26200001	26560000	#FF0000	1	1
chr1	26560001	26800000	A.1.1.2.2.1.1.2.1.1	0.924411400247832	.	26560001	26800000	#FF0000	1	1
chr1	26800001	27200000	A.1.1.1.1.1.2.2.1.1	0.990086741016109	.	26800001	27200000	#FF0000	1	1
chr1	27200001	27600000	A.1.1.2.2.2.1.2.2	0.909541511771995	.	27200001	27600000	#FF0000	1	1
chr1	27600001	27760000	A.1.1.1.1.1.1.1.2	0.998760842627014	.	27600001	27760000	#FF0000	1	1
chr1	27760001	28160000	A.1.1.1.2.1.2.1	0.965303593556382	.	27760001	28160000	#FF0000	1	1
chr1	28160001	28400000	A.1.1.1.1.1.2.1.2.1	0.993804213135068	.	28160001	28400000	#FF0000	1	1
chr1	28400001	28560000	A.1.1.1.1.1.2.1.2.2.1	0.992565055762082	.	28400001	28560000	#FF0000	1	1
chr1	28560001	28720000	A.1.1.1.1.2.1.2.1.2	0.981412639405205	.	28560001	28720000	#FF0000	1	1
chr1	28720001	29040000	A.1.1.1.2.1.2.2.1	0.964064436183395	.	28720001	29040000	#FF0000	1	1
chr1	29040001	29200000	A.1.1.1.1.2.1.1.2	0.983890954151177	.	29040001	29200000	#FF0000	1	1
chr1	29200001	29360000	A.1.1.2.2.1.1.1.1	0.926889714993804	.	29200001	29360000	#FF0000	1	1
chr1	29360001	29560000	A.1.2.2.1.1.1.2.1.1.2	0.857496902106567	.	29360001	29560000	#FF4848	1	0.875
chr1	29560001	29800000	A.2.2.1.2.1.2.1	0.62453531598513	.	29560001	29800000	#FFDADA	1	0.625
chr1	29800001	29880000	B.1.1.1.1.1.1.2.2	0.541511771995043	.	29800001	29880000	#DADAFF	1	0.5
chr1	30000001	30440000	B.1.1.1.1.1.1.2.2	0.541511771995043	.	30000001	30440000	#DADAFF	1	0.5
chr1	30440001	30600000	A.2.2.1.2.2.1.1.1.1	0.620817843866171	.	30440001	30600000	#FFDADA	1	0.625
chr1	30600001	30720000	A.2.1.2.1.2.1.2.2.2.2	0.708798017348203	.	30600001	30720000	#FF9191	1	0.75
chr1	30720001	31000000	B.1.1.1.1.1.2.1.2.2	0.535315985130111	.	30720001	31000000	#DADAFF	1	0.5
chr1	31000001	31160000	A.2.1.2.1.2.1.1.1.2	0.722428748451053	.	31000001	31160000	#FF9191	1	0.75
chr1	31160001	31400000	A.1.1.2.2.1.1.2.1.2	0.923172242874845	.	31160001	31400000	#FF0000	1	1
chr1	31400001	31560000	A.1.1.1.1.2.1.1.1.2	0.985130111524164	.	31400001	31560000	#FF0000	1	1
chr1	31560001	31680000	A.1.1.2.2.1.2.1.1.2	0.919454770755886	.	31560001	31680000	#FF0000	1	1
chr1	31680001	31880000	A.1.2.2.1.1.1.2.1.2.1	0.856257744733581	.	31680001	31880000	#FF4848	1	0.875
chr1	31880001	32040000	A.1.1.2.1.1.1.1.1.1	0.957868649318463	.	31880001	32040000	#FF0000	1	1
chr1	32040001	32400000	A.1.1.1.1.2.1.2.2.2	0.977695167286245	.	32040001	32400000	#FF0000	1	1
chr1	32400001	32640000	A.1.1.1.1.1.2.1.1	0.995043370508054	.	32400001	32640000	#FF0000	1	1
chr1	32640001	32840000	A.1.1.1.1.2.1.2.2.1.1	0.980173482032218	.	32640001	32840000	#FF0000	1	1
chr1	32840001	33400000	A.1.2.1.1.1.2.1.1	0.897149938042131	.	32840001	33400000	#FF4848	1	0.875
chr1	33400001	33600000	A.1.1.2.1.1.2.1.1.2	0.940520446096654	.	33400001	33600000	#FF0000	1	1
chr1	33600001	33960000	A.2.1.2.1.1.1.1.2	0.738537794299876	.	33600001	33960000	#FF9191	1	0.75
chr1	33960001	34320000	B.1.1.1.1.1.1.1	0.543990086741016	.	33960001	34320000	#DADAFF	1	0.5
chr1	34320001	34520000	A.2.2.1.2.2.1.2.1	0.617100371747212	.	34320001	34520000	#FFDADA	1	0.625
chr1	34520001	34880000	B.1.1.1.1.2.1.2	0.530359355638166	.	34520001	34880000	#DADAFF	1	0.5
chr1	34880001	35240000	B.1.1.1.1.1.2.1.2.1	0.536555142503098	.	34880001	35240000	#DADAFF	1	0.5
chr1	35240001	35440000	A.2.1.2.1.1.2.1.1.1	0.734820322180917	.	35240001	35440000	#FF9191	1	0.75
chr1	35440001	35640000	A.1.1.2.2.2.1.1.1	0.91449814126394	.	35440001	35640000	#FF0000	1	1
chr1	35640001	35840000	A.1.1.1.1.2.2.2.1.1	0.971499380421313	.	35640001	35840000	#FF0000	1	1
chr1	35840001	36040000	A.1.1.2.1.1.2.1.1.1.2.2.1	0.942998760842627	.	35840001	36040000	#FF0000	1	1
chr1	36040001	36320000	A.1.1.2.1.1.2.2.2	0.935563816604709	.	36040001	36320000	#FF0000	1	1
chr1	36320001	36520000	A.1.1.1.1.2.1.2.2.1.2	0.978934324659232	.	36320001	36520000	#FF0000	1	1
chr1	36520001	36960000	A.1.1.2.1.2.1.2.1	0.933085501858736	.	36520001	36960000	#FF0000	1	1
chr1	36960001	37240000	A.2.2.1.2.1.2.2.1	0.623296158612144	.	36960001	37240000	#FFDADA	1	0.625
chr1	37240001	37640000	A.2.2.1.2.2.2.1	0.614622057001239	.	37240001	37640000	#FFDADA	1	0.625
chr1	37640001	37920000	A.2.2.1.2.1.1.2.2	0.625774473358117	.	37640001	37920000	#FFDADA	1	0.625
chr1	37920001	38320000	A.1.2.1.1.2.2.1.1	0.883519206939281	.	37920001	38320000	#FF4848	1	0.875
chr1	38320001	38480000	A.1.1.1.1.2.2.1.1.2.1	0.975216852540273	.	38320001	38480000	#FF0000	1	1
chr1	38480001	38760000	A.2.1.2.1.1.2.2.2.2.1	0.728624535315985	.	38480001	38760000	#FF9191	1	0.75
chr1	38760001	39080000	A.2.1.2.1.1.2.1.1.2	0.733581164807931	.	38760001	39080000	#FF9191	1	0.75
chr1	39080001	39320000	A.2.1.2.1.2.1.1.1.1.2	0.72366790582404	.	39080001	39320000	#FF9191	1	0.75
chr1	39320001	39480000	A.1.2.1.1.2.1.1.1	0.88723667905824	.	39320001	39480000	#FF4848	1	0.875
chr1	39480001	39560000	A.1.1.2.1.1.1.1.1.2.2.1	0.955390334572491	.	39480001	39560000	#FF0000	1	1
chr1	39560001	39760000	A.1.1.2.1.1.1.2.2.2	0.947955390334573	.	39560001	39760000	#FF0000	1	1
chr1	39760001	39960000	A.1.1.1.1.2.2.1.1.2.2	0.973977695167286	.	39760001	39960000	#FF0000	1	1
chr1	39960001	40240000	A.1.1.2.1.2.2.1	0.930607187112763	.	39960001	40240000	#FF0000	1	1
chr1	40240001	40520000	A.1.1.2.1.1.2.1.1.1.1.2	0.9454770755886	.	40240001	40520000	#FF0000	1	1
chr1	40520001	40960000	A.1.1.1.2.1.1	0.966542750929368	.	40520001	40960000	#FF0000	1	1
chr1	40960001	41040000	A.1.2.1.1.2.1.1.2	0.885997521685254	.	40960001	41040000	#FF4848	1	0.875
chr1	41040001	41480000	A.1.2.2.2.1.1.1.2.2.1.1	0.826517967781908	.	41040001	41480000	#FF4848	1	0.875
chr1	41480001	41920000	A.1.2.2.2.2.2.1.1.1.2	0.800495662949194	.	41480001	41920000	#FF4848	1	0.875
chr1	41920001	42240000	A.1.2.2.2.2.2.1.1.2	0.799256505576208	.	41920001	42240000	#FF4848	1	0.875
chr1	42240001	42760000	A.1.2.2.2.2.1.1.1.2.2	0.806691449814126	.	42240001	42760000	#FF4848	1	0.875
chr1	42760001	43080000	A.2.1.2.1.1.2.1.2	0.732342007434944	.	42760001	43080000	#FF9191	1	0.75
chr1	43080001	43240000	A.1.2.1.1.2.2.2	0.881040892193309	.	43080001	43240000	#FF4848	1	0.875
chr1	43240001	43640000	A.1.2.2.1.2.1.1.1	0.841387856257745	.	43240001	43640000	#FF4848	1	0.875
chr1	43640001	43960000	A.1.1.2.2.2.1.1.2.1	0.913258983890954	.	43640001	43960000	#FF0000	1	1
chr1	43960001	44200000	A.1.2.2.1.1.2.1.2.1.2	0.848822800495663	.	43960001	44200000	#FF4848	1	0.875
chr1	44200001	44520000	A.1.1.2.2.2.1.2.1	0.910780669144981	.	44200001	44520000	#FF0000	1	1
chr1	44520001	44840000	A.1.2.2.2.2.2.2.2	0.794299876084263	.	44520001	44840000	#FF4848	1	0.875
chr1	44840001	45120000	A.2.1.2.1.2.1.2.2.1.1.1	0.713754646840149	.	44840001	45120000	#FF9191	1	0.75
chr1	45120001	45440000	A.1.1.2.1.2.1.1	0.934324659231722	.	45120001	45440000	#FF0000	1	1
chr1	45440001	45760000	A.2.1.2.1.1.2.2.2.2.2.1	0.727385377942999	.	45440001	45760000	#FF9191	1	0.75
chr1	45760001	46040000	A.1.1.1.1.1.1.1.1	1	.	45760001	46040000	#FF0000	1	1
chr1	46040001	46360000	A.1.1.1.1.1.1.2.1	0.997521685254027	.	46040001	46360000	#FF0000	1	1
chr1	46360001	46480000	A.1.1.1.1.2.2.2.2.2	0.967781908302354	.	46360001	46480000	#FF0000	1	1
chr1	46480001	46840000	A.1.1.1.2.2.2.1	0.960346964064436	.	46480001	46840000	#FF0000	1	1
chr1	46840001	47200000	A.1.2.2.2.1.1.1.2.2.1.2	0.825278810408922	.	46840001	47200000	#FF4848	1	0.875
chr1	47200001	47720000	B.1.1.1.1.2.2.2.2.1.2	0.524163568773234	.	47200001	47720000	#DADAFF	1	0.5
chr1	47720001	47880000	A.1.2.2.2.2.1.1.1.1	0.809169764560099	.	47720001	47880000	#FF4848	1	0.875
chr1	47880001	48240000	B.1.1.1.1.2.2.1.1	0.52912019826518	.	47880001	48240000	#DADAFF	1	0.5
chr1	48240001	48520000	B.1.2.1.1.2.2.1.1.2.1	0.350681536555143	.	48240001	48520000	#9191FF	1	0.375
chr1	48520001	48720000	B.1.2.1.1.2.2.1.1.1.1	0.353159851301115	.	48520001	48720000	#9191FF	1	0.375
chr1	48720001	48920000	B.1.2.1.1.2.2.1.2.1	0.34820322180917	.	48720001	48920000	#9191FF	1	0.375
chr1	48920001	49280000	B.1.2.1.1.2.2.2.1	0.345724907063197	.	48920001	49280000	#9191FF	1	0.375
chr1	49280001	49440000	B.1.2.1.1.2.2.1.1.2.2	0.349442379182156	.	49280001	49440000	#9191FF	1	0.375
chr1	49440001	49960000	B.2.1.1.2.2.1.2.2.2	0.178438661710037	.	49440001	49960000	#4848FF	1	0.25
chr1	49960001	50520000	B.2.1.1.2.2.1.2.2.1	0.179677819083024	.	49960001	50520000	#4848FF	1	0.25
chr1	50520001	50840000	B.1.2.1.2.2.1.1.1.2.2.2.1	0.304832713754647	.	50520001	50840000	#9191FF	1	0.375
chr1	50840001	51200000	A.2.2.1.1.1.1.2	0.664188351920694	.	50840001	51200000	#FFDADA	1	0.625
chr1	51200001	51720000	A.2.1.2.2.2.2.1.2.1	0.68277571251549	.	51200001	51720000	#FF9191	1	0.75
chr1	51720001	52080000	A.1.1.1.2.2.2.2	0.95910780669145	.	51720001	52080000	#FF0000	1	1
chr1	52080001	52280000	A.1.1.1.2.2.1	0.961586121437423	.	52080001	52280000	#FF0000	1	1
chr1	52280001	52520000	A.1.1.2.2.2.2.2	0.907063197026022	.	52280001	52520000	#FF0000	1	1
chr1	52520001	52760000	A.1.2.2.2.1.1.2.1.1	0.822800495662949	.	52520001	52760000	#FF4848	1	0.875
chr1	52760001	53120000	A.1.2.1.1.1.1.2.2.2	0.898389095415118	.	52760001	53120000	#FF4848	1	0.875
chr1	53120001	53480000	A.1.2.1.1.1.1.1.1.2	0.90458488228005	.	53120001	53480000	#FF4848	1	0.875
chr1	53480001	53680000	A.2.1.2.1.1.1.1.1.1	0.741016109045849	.	53480001	53680000	#FF9191	1	0.75
chr1	53680001	53920000	A.1.2.2.1.1.1.1.1.1	0.862453531598513	.	53680001	53920000	#FF4848	1	0.875
chr1	53920001	54280000	A.2.2.1.2.1.1.1	0.628252788104089	.	53920001	54280000	#FFDADA	1	0.625
chr1	54280001	54480000	A.1.1.2.2.2.1.1.2.2	0.912019826517968	.	54280001	54480000	#FF0000	1	1
chr1	54480001	54800000	A.1.2.2.1.1.1.1.2	0.85997521685254	.	54480001	54800000	#FF4848	1	0.875
chr1	54800001	54960000	A.1.2.2.1.1.1.1.1.2	0.861214374225527	.	54800001	54960000	#FF4848	1	0.875
chr1	54960001	55120000	A.2.1.2.1.2.1.2.1.2	0.714993804213135	.	54960001	55120000	#FF9191	1	0.75
chr1	55120001	55360000	A.1.2.2.2.2.2.2.1	0.795539033457249	.	55120001	55360000	#FF4848	1	0.875
chr1	55360001	55520000	A.2.1.2.2.2.2.2.2.1	0.674101610904585	.	55360001	55520000	#FF9191	1	0.75
chr1	55520001	55760000	A.1.2.2.2.2.1.1.1.2.1	0.807930607187113	.	55520001	55760000	#FF4848	1	0.875
chr1	55760001	56560000	B.1.2.1.1.2.2.2.2.2	0.343246592317224	.	55760001	56560000	#9191FF	1	0.375
chr1	56560001	56880000	A.2.2.1.1.2.2.1.2.2	0.635687732342007	.	56560001	56880000	#FFDADA	1	0.625
chr1	56880001	57080000	A.2.1.2.2.2.2.2.2.2.1	0.672862453531598	.	56880001	57080000	#FF9191	1	0.75
chr1	57080001	57280000	B.1.1.1.2.1.2.1.2.2	0.503097893432466	.	57080001	57280000	#DADAFF	1	0.5
chr1	57280001	57560000	B.1.2.1.1.2.2.1.1.1.2	0.351920693928129	.	57280001	57560000	#9191FF	1	0.375
chr1	57560001	57800000	B.1.1.1.2.2.2.2.2.2.1	0.464684014869888	.	57560001	57800000	#DADAFF	1	0.5
chr1	57800001	58000000	B.1.2.1.2.2.1.2.1	0.298636926889715	.	57800001	58000000	#9191FF	1	0.375
chr1	58000001	58160000	B.1.2.1.1.1.1.1.1.2.1	0.387856257744734	.	58000001	58160000	#9191FF	1	0.375
chr1	58160001	58480000	B.1.2.1.2.2.1.2.2	0.297397769516729	.	58160001	58480000	#9191FF	1	0.375
chr1	58480001	58880000	B.1.2.1.1.2.2.1.2.2	0.346964064436183	.	58480001	58880000	#9191FF	1	0.375
chr1	58880001	59160000	A.2.1.2.2.2.2.2.2.2.2	0.671623296158612	.	58880001	59160000	#FF9191	1	0.75
chr1	59160001	59560000	A.2.1.2.2.2.2.1.2.2.1	0.681536555142503	.	59160001	59560000	#FF9191	1	0.75
chr1	59560001	59760000	A.2.1.2.2.2.2.1.1.1	0.685254027261462	.	59560001	59760000	#FF9191	1	0.75
chr1	59760001	60000000	A.2.1.2.2.2.2.1.1.2	0.684014869888476	.	59760001	60000000	#FF9191	1	0.75
chr1	60000001	60360000	A.2.2.1.1.1.2.2.1	0.659231722428749	.	60000001	60360000	#FFDADA	1	0.625
chr1	60360001	60720000	B.1.2.1.2.2.1.1.1.2.2.2.2	0.30359355638166	.	60360001	60720000	#9191FF	1	0.375
chr1	60720001	61120000	B.2.1.1.2.2.1.2.1	0.18091697645601	.	60720001	61120000	#4848FF	1	0.25
chr1	61120001	61680000	B.2.1.1.1.1.2.2.1	0.20817843866171	.	61120001	61680000	#4848FF	1	0.25
chr1	61680001	61920000	B.1.1.1.2.2.2.2.2.2.2.1	0.463444857496902	.	61680001	61920000	#DADAFF	1	0.5
chr1	61920001	62160000	B.1.1.1.2.2.1.1.2.1.1.2	0.491945477075589	.	61920001	62160000	#DADAFF	1	0.5
chr1	62160001	62600000	B.1.1.1.2.1.2.1.2.1	0.504337050805452	.	62160001	62600000	#DADAFF	1	0.5
chr1	62600001	62920000	B.1.1.1.2.2.2.1.1.1.1	0.479553903345725	.	62600001	62920000	#DADAFF	1	0.5
chr1	62920001	63040000	A.1.2.2.2.1.1.2.1.2.2	0.820322180916977	.	62920001	63040000	#FF4848	1	0.875
chr1	63040001	63280000	A.1.2.2.2.1.2.1.1.1	0.816604708798017	.	63040001	63280000	#FF4848	1	0.875
chr1	63280001	63800000	B.1.1.1.2.2.2.2.1.2	0.468401486988848	.	63280001	63800000	#DADAFF	1	0.5
chr1	63800001	64040000	A.2.2.1.1.1.1.1.1	0.670384138785626	.	63800001	64040000	#FFDADA	1	0.625
chr1	64040001	64560000	B.1.1.1.2.2.2.1.2.2	0.472118959107807	.	64040001	64560000	#DADAFF	1	0.5
chr1	64560001	64840000	B.1.1.1.2.2.2.2.1.1.1	0.47087980173482	.	64560001	64840000	#DADAFF	1	0.5
chr1	64840001	65360000	B.1.2.1.2.2.1.1.2.1	0.302354399008674	.	64840001	65360000	#9191FF	1	0.375
chr1	65360001	65520000	A.2.2.1.1.2.1.1.1.1.2	0.654275092936803	.	65360001	65520000	#FFDADA	1	0.625
chr1	65520001	65720000	A.2.2.1.1.2.1.1.1.1.1	0.655514250309789	.	65520001	65720000	#FFDADA	1	0.625
chr1	65720001	65960000	B.1.1.1.2.2.2.2.1.1.2	0.469640644361834	.	65720001	65960000	#DADAFF	1	0.5
chr1	65960001	66320000	B.1.2.1.1.1.1.1.1.1	0.38909541511772	.	65960001	66320000	#9191FF	1	0.375
chr1	66320001	66720000	B.1.2.1.2.2.1.1.1.2.2.1	0.306071871127633	.	66320001	66720000	#9191FF	1	0.375
chr1	66720001	66920000	A.1.2.2.2.2.1.2.2	0.802973977695167	.	66720001	66920000	#FF4848	1	0.875
chr1	66920001	67200000	B.1.2.1.1.1.2.1.1.2.2	0.370508054522924	.	66920001	67200000	#9191FF	1	0.375
chr1	67200001	67400000	B.1.1.1.2.2.1.1.2.2.1	0.488228004956629	.	67200001	67400000	#DADAFF	1	0.5
chr1	67400001	67640000	A.2.1.2.2.1.1.2.1	0.700123915737299	.	67400001	67640000	#FF9191	1	0.75
chr1	67640001	68000000	A.1.2.2.2.1.2.2.1.1	0.812887236679058	.	67640001	68000000	#FF4848	1	0.875
chr1	68000001	68280000	A.2.2.1.1.2.1.2.2.1.1	0.644361833952912	.	68000001	68280000	#FFDADA	1	0.625
chr1	68280001	68800000	B.1.2.1.2.2.2.2.2.2	0.286245353159851	.	68280001	68800000	#9191FF	1	0.375
chr1	68800001	69000000	B.1.2.1.1.1.1.1.2.1	0.385377942998761	.	68800001	69000000	#9191FF	1	0.375
chr1	69000001	69560000	B.2.1.1.2.2.1.1.1	0.183395291201983	.	69000001	69560000	#4848FF	1	0.25
chr1	69560001	69760000	B.2.1.1.1.2.2.2	0.197026022304833	.	69560001	69760000	#4848FF	1	0.25
chr1	69760001	70320000	B.2.1.1.1.1.1.2.1.1.2.1	0.220570012391574	.	69760001	70320000	#4848FF	1	0.25
chr1	70320001	70640000	B.1.2.1.1.1.2.1.1.2.1	0.371747211895911	.	70320001	70640000	#9191FF	1	0.375
chr1	70640001	71000000	A.2.1.2.2.1.1.2.2.2	0.697645600991326	.	70640001	71000000	#FF9191	1	0.75
chr1	71000001	71560000	B.1.2.1.2.2.1.1.2.2.2	0.299876084262701	.	71000001	71560000	#9191FF	1	0.375
chr1	71560001	72040000	B.2.1.1.1.1.2.1.1.2	0.211895910780669	.	71560001	72040000	#4848FF	1	0.25
chr1	72040001	72520000	B.2.1.1.1.1.2.2.2	0.206939281288724	.	72040001	72520000	#4848FF	1	0.25
chr1	72520001	72760000	B.2.1.1.1.1.1.2.1.2.1	0.218091697645601	.	72520001	72760000	#4848FF	1	0.25
chr1	72800001	73080000	B.1.2.1.2.1.1.2.1.1.2.1	0.333333333333333	.	72800001	73080000	#9191FF	1	0.375
chr1	73080001	73440000	B.1.2.1.2.2.2.2.2.1	0.287484510532838	.	73080001	73440000	#9191FF	1	0.375
chr1	73440001	73600000	B.1.2.1.2.1.1.2.2.2	0.324659231722429	.	73440001	73600000	#9191FF	1	0.375
chr1	73600001	73840000	B.1.2.1.2.1.1.2.1.2.1.2	0.329615861214374	.	73600001	73840000	#9191FF	1	0.375
chr1	73840001	74280000	B.2.1.1.1.1.1.2.1.2.2	0.216852540272615	.	73840001	74280000	#4848FF	1	0.25
chr1	74280001	74600000	B.1.2.1.2.1.1.2.1.2.2	0.328376703841388	.	74280001	74600000	#9191FF	1	0.375
chr1	74600001	74720000	B.1.2.1.1.1.1.2.2.2.2.1.2	0.377942998760843	.	74600001	74720000	#9191FF	1	0.375
chr1	74720001	74920000	B.1.2.1.1.1.1.2.1	0.382899628252788	.	74720001	74920000	#9191FF	1	0.375
chr1	74920001	75000000	B.1.1.1.2.1.1.1.2.1.2	0.517967781908302	.	74920001	75000000	#DADAFF	1	0.5
chr1	75000001	75200000	B.1.1.1.2.1.1.2.2.2	0.510532837670384	.	75000001	75200000	#DADAFF	1	0.5
chr1	75200001	75440000	B.1.1.1.2.2.1.1.2.2.2.2	0.485749690210657	.	75200001	75440000	#DADAFF	1	0.5
chr1	75440001	75680000	B.1.2.1.2.2.2.2.1.2	0.288723667905824	.	75440001	75680000	#9191FF	1	0.375
chr1	75680001	75960000	B.1.2.1.2.2.2.2.1.1	0.28996282527881	.	75680001	75960000	#9191FF	1	0.375
chr1	75960001	76160000	B.1.2.1.2.1.1.1.1.2.2	0.339529120198265	.	75960001	76160000	#9191FF	1	0.375
chr1	76160001	76520000	B.1.1.1.2.1.2.1.1.1.1	0.509293680297398	.	76160001	76520000	#DADAFF	1	0.5
chr1	76520001	76760000	B.1.2.1.1.1.1.1.1.2.2	0.386617100371747	.	76520001	76760000	#9191FF	1	0.375
chr1	76760001	77040000	B.1.2.1.2.2.1.1.1.1.2	0.308550185873606	.	76760001	77040000	#9191FF	1	0.375
chr1	77040001	77320000	B.1.2.1.2.1.1.2.1.1.1.2	0.33457249070632	.	77040001	77320000	#9191FF	1	0.375
chr1	77320001	77600000	B.1.2.1.1.1.2.1.2.1.2	0.368029739776952	.	77320001	77600000	#9191FF	1	0.375
chr1	77600001	78040000	B.1.1.1.2.2.2.1.1.1.2	0.478314745972739	.	77600001	78040000	#DADAFF	1	0.5
chr1	78040001	78440000	A.1.2.2.2.1.2.2.1.2	0.811648079306072	.	78040001	78440000	#FF4848	1	0.875
chr1	78440001	78840000	B.1.1.1.2.1.1.1.2.2.2	0.51548946716233	.	78440001	78840000	#DADAFF	1	0.5
chr1	78840001	79000000	B.1.2.1.2.1.1.1.2.2	0.337050805452292	.	78840001	79000000	#9191FF	1	0.375
chr1	79000001	79200000	A.2.2.1.1.2.1.2.2.2.2	0.639405204460966	.	79000001	79200000	#FFDADA	1	0.625
chr1	79200001	79640000	B.1.2.1.2.1.1.2.1.1.2.2	0.332094175960347	.	79200001	79640000	#9191FF	1	0.375
chr1	79640001	79840000	B.1.2.1.2.1.2.1.1.1	0.323420074349442	.	79640001	79840000	#9191FF	1	0.375
chr1	79840001	79960000	B.1.2.1.1.1.1.2.2.2.2.1.1	0.379182156133829	.	79840001	79960000	#9191FF	1	0.375
chr1	79960001	80120000	B.1.2.1.1.1.2.1.2.2	0.366790582403965	.	79960001	80120000	#9191FF	1	0.375
chr1	80120001	80320000	B.1.1.1.2.2.1.1.2.1.1.1	0.493184634448575	.	80120001	80320000	#DADAFF	1	0.5
chr1	80320001	80560000	B.1.2.1.2.1.1.2.2.1.2	0.325898389095415	.	80320001	80560000	#9191FF	1	0.375
chr1	80560001	81080000	B.2.1.1.1.1.1.2.2.1	0.215613382899628	.	80560001	81080000	#4848FF	1	0.25
chr1	81080001	81520000	B.1.2.1.2.1.1.2.2.1.1	0.327137546468401	.	81080001	81520000	#9191FF	1	0.375
chr1	81520001	81720000	B.1.2.1.2.1.1.2.1.2.1.1	0.330855018587361	.	81520001	81720000	#9191FF	1	0.375
chr1	81720001	82200000	B.1.1.1.2.2.1.1.1.1.1	0.499380421313507	.	81720001	82200000	#DADAFF	1	0.5
chr1	82200001	82480000	B.1.2.1.2.1.1.2.1.1.1.1	0.335811648079306	.	82200001	82480000	#9191FF	1	0.375
chr1	82480001	82680000	B.1.2.1.2.1.1.1.1.1	0.342007434944238	.	82480001	82680000	#9191FF	1	0.375
chr1	82680001	82800000	B.2.1.1.1.2.2.1	0.198265179677819	.	82680001	82800000	#4848FF	1	0.25
chr1	82800001	83360000	B.2.1.1.2.2.2	0.177199504337051	.	82800001	83360000	#4848FF	1	0.25
chr1	83360001	83840000	B.2.1.1.1.1.1.2.1.1.1	0.22180916976456	.	83360001	83840000	#4848FF	1	0.25
chr1	83840001	84160000	B.1.1.1.2.2.1.1.2.1.2.2	0.489467162329616	.	83840001	84160000	#DADAFF	1	0.5
chr1	84160001	84360000	B.1.2.1.2.1.2.2.2.1	0.313506815365551	.	84160001	84360000	#9191FF	1	0.375
chr1	84360001	84560000	B.1.1.1.2.2.1.2.2.1	0.483271375464684	.	84360001	84560000	#DADAFF	1	0.5
chr1	84560001	84800000	B.1.1.1.2.2.1.1.2.1.2.1	0.490706319702602	.	84560001	84800000	#DADAFF	1	0.5
chr1	84800001	85080000	A.2.2.1.1.2.1.2.1.2.1	0.646840148698885	.	84800001	85080000	#FFDADA	1	0.625
chr1	85080001	85400000	A.2.2.1.1.2.1.2.1.1.2	0.648079306071871	.	85080001	85400000	#FFDADA	1	0.625
chr1	85400001	85520000	A.2.2.1.1.1.1.1.2.1.1	0.669144981412639	.	85400001	85520000	#FFDADA	1	0.625
chr1	85520001	85760000	A.2.2.1.1.2.1.1.1.2	0.653035935563817	.	85520001	85760000	#FFDADA	1	0.625
chr1	85760001	85880000	B.1.1.1.2.2.1.2.2.2.2	0.480793060718711	.	85760001	85880000	#DADAFF	1	0.5
chr1	85880001	86040000	B.1.2.1.2.1.2.1.2.1	0.32094175960347	.	85880001	86040000	#9191FF	1	0.375
chr1	86040001	86280000	B.1.1.1.2.1.1.2.1.2	0.513011152416357	.	86040001	86280000	#DADAFF	1	0.5
chr1	86280001	86520000	B.1.1.1.2.1.1.1.1	0.521685254027262	.	86280001	86520000	#DADAFF	1	0.5
chr1	86520001	86760000	B.2.1.1.1.2.1.1.1.1	0.205700123915737	.	86520001	86760000	#4848FF	1	0.25
chr1	86760001	87160000	B.1.2.1.1.1.1.2.2.2.2.2.1	0.376703841387856	.	86760001	87160000	#9191FF	1	0.375
chr1	87160001	87320000	A.2.2.1.1.1.1.1.2.2	0.66542750929368	.	87160001	87320000	#FFDADA	1	0.625
chr1	87320001	87560000	A.2.1.2.2.1.1.1.1.2.1	0.705080545229244	.	87320001	87560000	#FF9191	1	0.75
chr1	87560001	88000000	B.1.1.1.2.2.1.1.1.1.2	0.49814126394052	.	87560001	88000000	#DADAFF	1	0.5
chr1	88000001	88200000	B.1.2.1.1.1.1.2.2.2.2.2.2.1	0.37546468401487	.	88000001	88200000	#9191FF	1	0.375
chr1	88200001	88280000	B.1.2.1.2.1.1.1.2.1	0.338289962825279	.	88200001	88280000	#9191FF	1	0.375
chr1	88280001	88440000	A.2.2.1.1.2.1.2.2.2.1	0.640644361833953	.	88280001	88440000	#FFDADA	1	0.625
chr1	88440001	88840000	B.1.2.1.2.2.2.1.1.2.1	0.294919454770756	.	88440001	88840000	#9191FF	1	0.375
chr1	88840001	89080000	B.1.2.1.1.1.1.1.2.2	0.384138785625774	.	88840001	89080000	#9191FF	1	0.375
chr1	89080001	89360000	A.2.1.2.2.2.2.2.1.1.2	0.676579925650558	.	89080001	89360000	#FF9191	1	0.75
chr1	89360001	89920000	A.2.1.2.2.2.2.1.2.2.2.2	0.67905824039653	.	89360001	89920000	#FF9191	1	0.75
chr1	89920001	90080000	A.2.1.2.2.1.1.2.2.1	0.698884758364312	.	89920001	90080000	#FF9191	1	0.75
chr1	90080001	90240000	A.2.1.2.2.1.1.1.1.1	0.706319702602231	.	90080001	90240000	#FF9191	1	0.75
chr1	90240001	90520000	A.2.1.2.2.2.2.1.2.2.2.1	0.680297397769517	.	90240001	90520000	#FF9191	1	0.75
chr1	90520001	90760000	B.1.2.1.2.1.2.1.2.2	0.319702602230483	.	90520001	90760000	#9191FF	1	0.375
chr1	90760001	90960000	B.1.2.1.1.1.2.2.1.1.2	0.364312267657993	.	90760001	90960000	#9191FF	1	0.375
chr1	90960001	91360000	B.1.2.1.2.2.1.1.1.2.1	0.30731102850062	.	90960001	91360000	#9191FF	1	0.375
chr1	91360001	91960000	B.1.1.1.2.2.2.2.2.1.1	0.467162329615861	.	91360001	91960000	#DADAFF	1	0.5
chr1	91960001	92120000	B.1.1.1.2.1.1.1.2.1.1.2	0.519206939281289	.	91960001	92120000	#DADAFF	1	0.5
chr1	92120001	92440000	A.2.2.1.1.2.2.2.2.1.2	0.630731102850062	.	92120001	92440000	#FFDADA	1	0.625
chr1	92440001	92720000	B.1.1.1.2.2.2.2.2.2.2.2	0.462205700123916	.	92440001	92720000	#DADAFF	1	0.5
chr1	92720001	92920000	A.2.2.1.1.1.1.1.2.1.2.1	0.667905824039653	.	92720001	92920000	#FFDADA	1	0.625
chr1	92920001	93080000	A.2.1.2.2.1.2.1.2.1	0.695167286245353	.	92920001	93080000	#FF9191	1	0.75
chr1	93080001	93280000	A.2.2.1.1.2.1.2.1.1.1	0.649318463444858	.	93080001	93280000	#FFDADA	1	0.625
chr1	93280001	93680000	A.1.2.1.1.1.1.1.1.1	0.905824039653036	.	93280001	93680000	#FF4848	1	0.875
chr1	93680001	93760000	A.2.1.2.2.1.2.2.2.2	0.688971499380421	.	93680001	93760000	#FF9191	1	0.75
chr1	93760001	93880000	A.2.1.2.2.1.2.1.2.2.2	0.69268897149938	.	93760001	93880000	#FF9191	1	0.75
chr1	93880001	94080000	A.2.2.1.1.2.2.2.2.1.1	0.631970260223048	.	93880001	94080000	#FFDADA	1	0.625
chr1	94080001	94400000	A.2.1.2.2.2.2.2.1.1.1	0.677819083023544	.	94080001	94400000	#FF9191	1	0.75
chr1	94400001	94840000	B.1.2.1.2.2.1.1.2.2.1	0.301115241635688	.	94400001	94840000	#9191FF	1	0.375
chr1	94840001	94960000	B.1.1.1.2.1.1.1.2.1.1.1	0.520446096654275	.	94840001	94960000	#DADAFF	1	0.5
chr1	94960001	95320000	B.1.2.1.1.1.2.1.2.1.1	0.369268897149938	.	94960001	95320000	#9191FF	1	0.375
chr1	95320001	95520000	B.1.1.1.2.1.1.1.2.2.1	0.516728624535316	.	95320001	95520000	#DADAFF	1	0.5
chr1	95520001	95720000	B.1.2.1.2.1.2.1.1.2	0.322180916976456	.	95520001	95720000	#9191FF	1	0.375
chr1	95720001	95960000	B.2.1.1.2.1.1.2.1.1	0.19454770755886	.	95720001	95960000	#4848FF	1	0.25
chr1	95960001	96600000	B.2.1.1.2.1.2.1.2	0.187112763320942	.	95960001	96600000	#4848FF	1	0.25
chr1	96600001	97000000	B.2.1.1.1.1.2.1.2.1	0.210656753407683	.	96600001	97000000	#4848FF	1	0.25
chr1	97000001	97160000	B.1.2.1.2.1.2.2.1.2.1.1	0.317224287484511	.	97000001	97160000	#9191FF	1	0.375
chr1	97160001	97360000	B.1.1.1.2.2.1.2.2.2.1	0.482032218091698	.	97160001	97360000	#DADAFF	1	0.5
chr1	97360001	97880000	B.1.1.1.2.2.1.2.1	0.48451053283767	.	97360001	97880000	#DADAFF	1	0.5
chr1	97880001	97960000	B.1.1.1.2.1.1.2.1.1	0.514250309789343	.	97880001	97960000	#DADAFF	1	0.5
chr1	97960001	98160000	B.1.1.1.2.1.1.2.2.1	0.51177199504337	.	97960001	98160000	#DADAFF	1	0.5
chr1	98160001	98360000	B.1.1.1.2.2.1.1.1.2.1	0.496902106567534	.	98160001	98360000	#DADAFF	1	0.5
chr1	98360001	98640000	B.1.2.1.1.1.1.2.2.2.2.2.2.2	0.374225526641884	.	98360001	98640000	#9191FF	1	0.375
chr1	98640001	99080000	B.2.1.1.1.1.1.2.1.1.2.2	0.219330855018587	.	98640001	99080000	#4848FF	1	0.25
chr1	99080001	99240000	B.1.2.1.1.1.1.2.2.2.1	0.380421313506815	.	99080001	99240000	#9191FF	1	0.375
chr1	99240001	99400000	B.1.2.1.2.1.2.2.1.2.1.2	0.315985130111524	.	99240001	99400000	#9191FF	1	0.375
chr1	99400001	99600000	B.2.1.1.1.2.1.2.2.2	0.199504337050805	.	99400001	99600000	#4848FF	1	0.25
chr1	99600001	100200000	B.2.1.1.1.1.2.1.1.1	0.213135068153656	.	99600001	100200000	#4848FF	1	0.25
chr1	100200001	100480000	A.2.1.2.2.1.1.1.1.2.2	0.703841387856258	.	100200001	100480000	#FF9191	1	0.75
chr1	100480001	100680000	A.1.2.2.2.1.2.1.1.2	0.815365551425031	.	100480001	100680000	#FF4848	1	0.875
chr1	100680001	100880000	A.2.1.2.2.1.2.1.2.2.1	0.693928128872367	.	100680001	100880000	#FF9191	1	0.75
chr1	100880001	101040000	A.2.2.1.1.1.1.1.2.1.2.2	0.666666666666667	.	100880001	101040000	#FFDADA	1	0.625
chr1	101040001	101360000	A.2.2.1.1.2.1.2.1.2.2	0.645600991325898	.	101040001	101360000	#FFDADA	1	0.625
chr1	101360001	101560000	A.2.1.2.2.1.2.1.1	0.696406443618339	.	101360001	101560000	#FF9191	1	0.75
chr1	101560001	101960000	A.1.2.2.2.1.2.2.2	0.810408921933085	.	101560001	101960000	#FF4848	1	0.875
chr1	101960001	102120000	B.1.2.1.1.1.1.2.2.1	0.381660470879802	.	101960001	102120000	#9191FF	1	0.375
chr1	102120001	102320000	B.1.2.1.2.1.2.2.1.2.2	0.314745972738538	.	102120001	102320000	#9191FF	1	0.375
chr1	102320001	102600000	B.2.1.1.1.2.1.2.2.1	0.200743494423792	.	102320001	102600000	#4848FF	1	0.25
chr1	102600001	103160000	B.2.1.1.2.1.2.1.1	0.188351920693928	.	102600001	103160000	#4848FF	1	0.25
chr1	103160001	103240000	B.1.2.1.2.1.2.2.2.2.1	0.312267657992565	.	103160001	103240000	#9191FF	1	0.375
chr1	103240001	103480000	B.2.1.1.2.1.2.2.1	0.185873605947955	.	103240001	103480000	#4848FF	1	0.25
chr1	103480001	103800000	B.2.1.1.1.1.2.1.2.2	0.209417596034696	.	103480001	103800000	#4848FF	1	0.25
chr1	104000001	104160000	B.2.1.1.1.1.2.1.2.2	0.209417596034696	.	104000001	104160000	#4848FF	1	0.25
chr1	104160001	104520000	B.2.1.1.1.1.1.1	0.223048327137546	.	104160001	104520000	#4848FF	1	0.25
chr1	104520001	105040000	B.2.1.1.1.1.1.2.2.2	0.214374225526642	.	104520001	105040000	#4848FF	1	0.25
chr1	105040001	105200000	B.1.2.1.2.1.2.2.1.1	0.318463444857497	.	105040001	105200000	#9191FF	1	0.375
chr1	105200001	105320000	B.1.1.1.2.2.1.1.1.2.2.1	0.495662949194548	.	105200001	105320000	#DADAFF	1	0.5
chr1	105320001	105560000	B.1.2.1.2.1.1.1.1.2.1	0.340768277571252	.	105320001	105560000	#9191FF	1	0.375
chr1	105560001	105960000	B.2.1.1.2.1.2.2.2	0.184634448574969	.	105560001	105960000	#4848FF	1	0.25
chr1	105960001	106120000	B.2.1.1.2.1.1.2.2.2.2	0.189591078066914	.	105960001	106120000	#4848FF	1	0.25
chr1	106120001	106320000	B.2.1.1.2.1.1.2.2.1	0.192069392812887	.	106120001	106320000	#4848FF	1	0.25
chr1	106320001	106520000	B.2.1.1.1.2.1.2.1	0.201982651796778	.	106320001	106520000	#4848FF	1	0.25
chr1	106520001	106920000	B.2.1.1.2.1.1.2.2.2.1	0.190830235439901	.	106520001	106920000	#4848FF	1	0.25
chr1	106920001	107240000	B.2.1.1.2.1.1.2.1.2	0.193308550185874	.	106920001	107240000	#4848FF	1	0.25
chr1	107240001	107320000	B.1.2.1.2.1.2.2.2.2.2	0.311028500619579	.	107240001	107320000	#9191FF	1	0.375
chr1	107320001	107520000	B.2.1.1.1.2.1.1.1.2	0.204460966542751	.	107320001	107520000	#4848FF	1	0.25
chr1	107520001	107880000	B.1.1.1.2.2.1.1.2.2.2.1	0.486988847583643	.	107520001	107880000	#DADAFF	1	0.5
chr1	107880001	108320000	B.1.2.1.1.1.2.2.1.2	0.363073110285006	.	107880001	108320000	#9191FF	1	0.375
chr1	108320001	108520000	A.2.2.1.1.2.1.2.2.1.2.2	0.641883519206939	.	108320001	108520000	#FFDADA	1	0.625
chr1	108520001	108760000	B.1.2.1.1.1.2.2.2.2	0.359355638166047	.	108520001	108760000	#9191FF	1	0.375
chr1	108760001	109040000	B.1.2.1.1.1.2.1.1.1	0.372986369268897	.	108760001	109040000	#9191FF	1	0.375
chr1	109040001	109280000	A.2.1.2.2.1.2.2.1	0.691449814126394	.	109040001	109280000	#FF9191	1	0.75
chr1	109280001	109480000	A.2.1.2.2.1.1.1.2.1	0.702602230483271	.	109280001	109480000	#FF9191	1	0.75
chr1	109480001	109720000	A.1.2.1.1.1.1.1.2.2	0.902106567534077	.	109480001	109720000	#FF4848	1	0.875
chr1	109720001	110000000	A.1.2.2.2.1.1.2.1.2.1	0.821561338289963	.	109720001	110000000	#FF4848	1	0.875
chr1	110000001	110080000	A.1.2.2.2.1.1.2.2.2	0.817843866171004	.	110000001	110080000	#FF4848	1	0.875
chr1	110080001	110280000	A.1.2.2.2.1.1.2.2.1	0.81908302354399	.	110080001	110280000	#FF4848	1	0.875
chr1	110280001	110600000	A.1.2.2.2.1.1.1.2.1.2	0.827757125154895	.	110280001	110600000	#FF4848	1	0.875
chr1	110600001	110880000	A.2.1.2.2.2.1.1	0.687732342007435	.	110600001	110880000	#FF9191	1	0.75
chr1	110880001	111000000	A.1.2.2.2.2.1.1.2	0.80545229244114	.	110880001	111000000	#FF4848	1	0.875
chr1	111000001	111360000	A.1.2.2.2.2.2.1.1.1.1	0.801734820322181	.	111000001	111360000	#FF4848	1	0.875
chr1	111360001	111520000	A.1.2.2.2.1.1.1.2.1.1.2	0.828996282527881	.	111360001	111520000	#FF4848	1	0.875
chr1	111520001	111760000	A.1.2.2.2.1.1.1.2.2.2	0.824039653035936	.	111520001	111760000	#FF4848	1	0.875
chr1	111760001	112040000	A.1.2.2.2.2.1.2.1	0.804213135068154	.	111760001	112040000	#FF4848	1	0.875
chr1	112040001	112320000	A.1.2.2.2.1.1.1.1	0.831474597273854	.	112040001	112320000	#FF4848	1	0.875
chr1	112320001	112640000	B.1.1.1.1.2.2.1.2	0.527881040892193	.	112320001	112640000	#DADAFF	1	0.5
chr1	112640001	112880000	B.1.1.1.2.2.2.1.1.2.2	0.474597273853779	.	112640001	112880000	#DADAFF	1	0.5
chr1	112880001	113280000	A.1.2.2.2.1.1.1.2.1.1.1	0.830235439900867	.	112880001	113280000	#FF4848	1	0.875
chr1	113280001	113400000	A.2.1.2.2.2.2.2.1.2	0.675340768277571	.	113280001	113400000	#FF9191	1	0.75
chr1	113400001	113600000	A.2.1.2.2.1.1.1.2.2	0.701363073110285	.	113400001	113600000	#FF9191	1	0.75
chr1	113600001	113960000	A.2.2.1.1.2.2.1.2.1	0.636926889714994	.	113600001	113960000	#FFDADA	1	0.625
chr1	113960001	114280000	B.1.1.1.2.1.2.1.1.1.2	0.508054522924411	.	113960001	114280000	#DADAFF	1	0.5
chr1	114280001	114480000	A.1.2.1.1.1.1.1.2.1	0.903345724907063	.	114280001	114480000	#FF4848	1	0.875
chr1	114480001	114960000	B.1.1.1.2.1.2.1.1.2.1	0.506815365551425	.	114480001	114960000	#DADAFF	1	0.5
chr1	114960001	115080000	A.2.1.2.2.1.2.2.2.1	0.690210656753408	.	114960001	115080000	#FF9191	1	0.75
chr1	115080001	115360000	A.2.2.1.1.2.1.1.2.1	0.65179677819083	.	115080001	115360000	#FFDADA	1	0.625
chr1	115360001	115680000	B.1.2.1.1.1.2.2.1.1.1	0.365551425030979	.	115360001	115680000	#9191FF	1	0.375
chr1	115680001	115880000	B.1.2.1.2.2.2.1.2.2	0.291201982651797	.	115680001	115880000	#9191FF	1	0.375
chr1	115880001	116120000	B.1.2.1.2.2.2.1.2.1	0.292441140024783	.	115880001	116120000	#9191FF	1	0.375
chr1	116120001	116600000	B.1.2.1.1.1.2.2.2.1.1	0.36183395291202	.	116120001	116600000	#9191FF	1	0.375
chr1	116600001	116880000	A.2.2.1.1.2.1.2.2.1.2.1	0.643122676579926	.	116600001	116880000	#FFDADA	1	0.625
chr1	116880001	117080000	A.2.1.2.2.2.1.2	0.686493184634449	.	116880001	117080000	#FF9191	1	0.75
chr1	117080001	117400000	A.1.2.2.2.1.2.1.2	0.814126394052045	.	117080001	117400000	#FF4848	1	0.875
chr1	117400001	117680000	A.2.2.1.1.1.2.2.2.1	0.657992565055762	.	117400001	117680000	#FFDADA	1	0.625
chr1	117680001	117920000	B.1.1.1.2.1.2.1.1.2.2	0.505576208178439	.	117680001	117920000	#DADAFF	1	0.5
chr1	117920001	118040000	A.2.2.1.1.1.2.1.1	0.662949194547708	.	117920001	118040000	#FFDADA	1	0.625
chr1	118040001	118280000	A.2.2.1.1.2.1.1.2.2	0.650557620817844	.	118040001	118280000	#FFDADA	1	0.625
chr1	118280001	118480000	B.1.1.1.2.2.1.1.1.2.2.2	0.494423791821561	.	118280001	118480000	#DADAFF	1	0.5
chr1	118480001	118840000	B.1.2.1.2.2.2.1.1.2.2	0.29368029739777	.	118480001	118840000	#9191FF	1	0.375
chr1	118840001	119200000	B.2.1.1.2.2.1.1.2	0.182156133828996	.	118840001	119200000	#4848FF	1	0.25
chr1	119200001	119400000	B.2.1.1.2.1.1.1	0.195786864931846	.	119200001	119400000	#4848FF	1	0.25
chr1	119400001	119600000	B.1.2.1.2.2.2.1.1.1	0.296158612143742	.	119400001	119600000	#9191FF	1	0.375
chr1	119600001	120000000	B.1.1.1.2.2.2.1.1.2.1.2	0.475836431226766	.	119600001	120000000	#DADAFF	1	0.5
chr1	120000001	120280000	B.1.1.1.2.2.2.1.1.2.1.1	0.477075588599752	.	120000001	120280000	#DADAFF	1	0.5
chr1	120280001	120520000	B.1.2.1.1.1.2.2.2.1.2	0.360594795539033	.	120280001	120520000	#9191FF	1	0.375
chr1	120520001	120720000	A.2.2.1.1.1.2.1.2.2	0.660470879801735	.	120520001	120720000	#FFDADA	1	0.625
chr1	120720001	120960000	B.1.1.1.2.2.2.1.2.1	0.473358116480793	.	120720001	120960000	#DADAFF	1	0.5
chr1	121080001	121160000	B.1.1.1.2.2.2.1.2.1	0.473358116480793	.	121080001	121160000	#DADAFF	1	0.5
chr1	121160001	121400000	B.1.2.1.2.2.1.1.1.1.1	0.309789343246592	.	121160001	121400000	#9191FF	1	0.375
chr1	121440001	121520000	B.1.2.1.2.2.1.1.1.1.1	0.309789343246592	.	121440001	121520000	#9191FF	1	0.375
chr1	143120001	143320000	B.2.1.1.1.2.1.1.2	0.203221809169765	.	143120001	143320000	#4848FF	1	0.25
chr1	143640001	143680000	A.2.2.2.1.2.1.1.1.2.1	0.594795539033457	.	143640001	143680000	#FFDADA	1	0.625
chr1	143720001	143800000	A.2.2.2.1.2.1.1.1.2.1	0.594795539033457	.	143720001	143800000	#FFDADA	1	0.625
chr1	143880001	144120000	A.2.2.2.1.2.1.1.1.2.1	0.594795539033457	.	143880001	144120000	#FFDADA	1	0.625
chr1	144160001	144240000	A.2.2.2.2.1.1.2.2.2	0.572490706319703	.	144160001	144240000	#FFDADA	1	0.625
chr1	144280001	144400000	A.2.2.1.1.2.2.2.1.1	0.634448574969021	.	144280001	144400000	#FFDADA	1	0.625
chr1	144440001	144560000	A.2.2.1.1.2.2.2.1.1	0.634448574969021	.	144440001	144560000	#FFDADA	1	0.625
chr1	144560001	144640000	A.2.2.1.1.1.2.1.2.1	0.661710037174721	.	144560001	144640000	#FFDADA	1	0.625
chr1	144680001	144720000	A.2.2.1.1.1.2.1.2.1	0.661710037174721	.	144680001	144720000	#FFDADA	1	0.625
chr1	144800001	145120000	A.2.2.1.1.1.2.2.2.2	0.656753407682776	.	144800001	145120000	#FFDADA	1	0.625
chr1	145120001	145400000	A.2.1.1.1.2.1.2.2	0.768277571251549	.	145120001	145400000	#FF9191	1	0.75
chr1	145400001	145600000	A.1.2.1.1.1.2.2.2.1.1	0.890954151177199	.	145400001	145600000	#FF4848	1	0.875
chr1	145600001	145840000	A.2.1.1.1.1.1.1.1.1	0.793060718711276	.	145600001	145840000	#FF9191	1	0.75
chr1	145960001	146040000	A.2.1.1.1.1.1.1.1.1	0.793060718711276	.	145960001	146040000	#FF9191	1	0.75
chr1	146200001	146280000	A.2.1.2.1.2.2	0.707558859975217	.	146200001	146280000	#FF9191	1	0.75
chr1	146320001	146400000	A.2.1.2.1.2.2	0.707558859975217	.	146320001	146400000	#FF9191	1	0.75
chr1	146400001	146520000	A.2.2.1.1.2.2.1.1	0.63816604708798	.	146400001	146520000	#FFDADA	1	0.625
chr1	146520001	146720000	B.1.1.2.1.2.1.2.1	0.436183395291202	.	146520001	146720000	#DADAFF	1	0.5
chr1	146720001	146920000	B.1.2.2.1.1.2.2	0.27633209417596	.	146720001	146920000	#9191FF	1	0.375
chr1	146920001	147200000	B.1.1.1.2.1.2.2.1	0.50185873605948	.	146920001	147200000	#DADAFF	1	0.5
chr1	147200001	147440000	B.1.1.2.2.2.2.2.1	0.391573729863693	.	147200001	147440000	#DADAFF	1	0.5
chr1	147480001	147600000	A.2.2.2.2.1.1.2.2.1	0.573729863692689	.	147480001	147600000	#FFDADA	1	0.625
chr1	147680001	147880000	A.2.2.2.2.1.1.2.2.1	0.573729863692689	.	147680001	147880000	#FFDADA	1	0.625
chr1	147920001	148040000	A.2.2.1.1.2.2.2.2.2	0.629491945477076	.	147920001	148040000	#FFDADA	1	0.625
chr1	148160001	148360000	A.2.2.2.2.1.1.2.1	0.574969021065675	.	148160001	148360000	#FFDADA	1	0.625
chr1	148520001	148600000	A.2.2.2.2.1.1.2.1	0.574969021065675	.	148520001	148600000	#FFDADA	1	0.625
chr1	148600001	148680000	B.1.1.1.2.2.2.2.2.1.2	0.465923172242875	.	148600001	148680000	#DADAFF	1	0.5
chr1	148720001	148840000	B.1.1.1.2.2.2.2.2.1.2	0.465923172242875	.	148720001	148840000	#DADAFF	1	0.5
chr1	148840001	148960000	B.2.1.2.2.1.2.2.1.1.2	0.116480793060719	.	148840001	148960000	#4848FF	1	0.25
chr1	149000001	149040000	B.2.1.2.2.1.2.2.1.1.2	0.116480793060719	.	149000001	149040000	#4848FF	1	0.25
chr1	149040001	149200000	B.2.1.2.2.1.2.2.1.1.1.2	0.117719950433705	.	149040001	149200000	#4848FF	1	0.25
chr1	149200001	149480000	B.1.2.2.1.1.2.1	0.277571251548947	.	149200001	149480000	#9191FF	1	0.375
chr1	149560001	149760000	A.2.2.1.1.2.2.2.1.2	0.633209417596035	.	149560001	149760000	#FFDADA	1	0.625
chr1	149760001	149800000	A.1.2.1.1.1.2.1.2.1	0.895910780669145	.	149760001	149800000	#FF4848	1	0.875
chr1	149840001	150200000	A.1.2.1.1.1.2.1.2.1	0.895910780669145	.	149840001	150200000	#FF4848	1	0.875
chr1	150200001	150360000	A.1.2.1.1.1.2.2.1.1	0.893432465923172	.	150200001	150360000	#FF4848	1	0.875
chr1	150360001	150600000	A.1.2.1.2.2.1.1	0.871127633209418	.	150360001	150600000	#FF4848	1	0.875
chr1	150600001	151080000	A.1.1.2.1.2.2.2.1	0.929368029739777	.	150600001	151080000	#FF0000	1	1
chr1	151080001	151320000	A.1.2.1.2.2.1.2.1.2	0.868649318463445	.	151080001	151320000	#FF4848	1	0.875
chr1	151320001	151400000	A.2.1.1.1.2.2.1.1	0.767038413878563	.	151320001	151400000	#FF9191	1	0.75
chr1	151400001	151840000	A.2.1.1.2.1.1.1.1	0.758364312267658	.	151400001	151840000	#FF9191	1	0.75
chr1	151840001	152000000	A.2.2.2.1.2.1.2.1	0.591078066914498	.	151840001	152000000	#FFDADA	1	0.625
chr1	152000001	152160000	B.1.1.2.2.2.2.1.2	0.392812887236679	.	152000001	152160000	#DADAFF	1	0.5
chr1	152160001	152480000	B.1.2.2.2.2.2.1.1	0.230483271375465	.	152160001	152480000	#9191FF	1	0.375
chr1	152480001	153040000	B.1.2.2.2.2.2.1.2	0.229244114002478	.	152480001	153040000	#9191FF	1	0.375
chr1	153040001	153200000	B.1.2.2.2.2.2.2.1.1	0.228004956629492	.	153040001	153200000	#9191FF	1	0.375
chr1	153200001	153480000	B.1.1.2.1.2.1.2.2.1.2.1	0.433705080545229	.	153200001	153480000	#DADAFF	1	0.5
chr1	153480001	154000000	A.1.2.1.2.1.1.1.1	0.879801734820322	.	153480001	154000000	#FF4848	1	0.875
chr1	154000001	154120000	A.2.2.2.1.2.1.2.2	0.589838909541512	.	154000001	154120000	#FFDADA	1	0.625
chr1	154120001	154280000	A.1.2.1.2.2.2.2	0.863692688971499	.	154120001	154280000	#FF4848	1	0.875
chr1	154280001	154520000	A.1.2.2.2.2.2.1.2.2	0.796778190830235	.	154280001	154520000	#FF4848	1	0.875
chr1	154520001	154600000	A.1.2.1.1.1.2.2.2.2	0.888475836431227	.	154520001	154600000	#FF4848	1	0.875
chr1	154600001	154760000	A.2.1.1.1.2.1.1	0.770755885997522	.	154600001	154760000	#FF9191	1	0.75
chr1	154760001	154920000	A.2.1.1.1.2.1.2.1	0.769516728624535	.	154760001	154920000	#FF9191	1	0.75
chr1	154920001	155160000	A.1.2.1.1.1.2.2.2.1.2	0.889714993804213	.	154920001	155160000	#FF4848	1	0.875
chr1	155160001	155560000	A.1.2.1.1.1.2.1.2.2	0.894671623296159	.	155160001	155560000	#FF4848	1	0.875
chr1	155560001	155760000	A.1.2.1.2.2.1.2.2.1	0.867410161090459	.	155560001	155760000	#FF4848	1	0.875
chr1	155760001	156000000	A.1.1.2.1.2.2.2.2	0.928128872366791	.	155760001	156000000	#FF0000	1	1
chr1	156000001	156320000	A.1.2.1.2.2.1.2.1.1	0.869888475836431	.	156000001	156320000	#FF4848	1	0.875
chr1	156320001	156600000	A.1.2.1.1.1.2.2.1.2	0.892193308550186	.	156320001	156600000	#FF4848	1	0.875
chr1	156600001	156680000	A.2.1.1.1.2.2.1.2	0.765799256505576	.	156600001	156680000	#FF9191	1	0.75
chr1	156680001	156760000	A.1.2.1.2.2.1.2.2.2	0.866171003717472	.	156680001	156760000	#FF4848	1	0.875
chr1	156760001	156920000	A.2.1.1.1.2.2.2.1.1.1	0.76456009913259	.	156760001	156920000	#FF9191	1	0.75
chr1	156920001	157160000	A.2.1.1.1.2.2.2.1.1.2	0.763320941759604	.	156920001	157160000	#FF9191	1	0.75
chr1	157160001	157320000	A.2.2.2.2.1.2.1.1.2	0.568773234200744	.	157160001	157320000	#FFDADA	1	0.625
chr1	157320001	157520000	A.2.2.2.1.2.1.1.1.1	0.596034696406444	.	157320001	157520000	#FFDADA	1	0.625
chr1	157520001	157840000	A.2.2.2.2.1.2.1.2	0.567534076827757	.	157520001	157840000	#FFDADA	1	0.625
chr1	157840001	158120000	B.1.2.2.1.1.1.2.2.2	0.278810408921933	.	157840001	158120000	#9191FF	1	0.375
chr1	158120001	158360000	B.1.2.2.1.1.1.1.1.1	0.285006195786865	.	158120001	158360000	#9191FF	1	0.375
chr1	158360001	158560000	B.1.2.2.2.2.2.2.2.2	0.224287484510533	.	158360001	158560000	#9191FF	1	0.375
chr1	158560001	159080000	B.1.1.1.2.1.2.2.2	0.500619578686493	.	158560001	159080000	#DADAFF	1	0.5
chr1	159080001	159320000	B.2.1.2.1.1.2.1.1	0.172242874845105	.	159080001	159320000	#4848FF	1	0.25
chr1	159320001	159560000	B.2.1.2.2.1.1.2.2.1.2	0.127633209417596	.	159320001	159560000	#4848FF	1	0.25
chr1	159560001	159720000	B.2.1.2.2.1.1.2.1	0.130111524163569	.	159560001	159720000	#4848FF	1	0.25
chr1	159720001	160040000	B.1.1.2.1.2.1.1.2.1	0.439900867410161	.	159720001	160040000	#DADAFF	1	0.5
chr1	160040001	160400000	A.2.1.1.1.1.1.1.2.2	0.789343246592317	.	160040001	160400000	#FF9191	1	0.75
chr1	160400001	160600000	A.2.1.1.1.1.1.2.1.2.2.2	0.783147459727385	.	160400001	160600000	#FF9191	1	0.75
chr1	160600001	160800000	A.2.1.1.1.1.1.2.1.1.1	0.788104089219331	.	160600001	160800000	#FF9191	1	0.75
chr1	160800001	160960000	A.2.1.1.2.1.1.2.1	0.755885997521685	.	160800001	160960000	#FF9191	1	0.75
chr1	160960001	161120000	A.1.2.1.2.2.2.1	0.864931846344486	.	160960001	161120000	#FF4848	1	0.875
chr1	161120001	161440000	A.1.2.1.2.1.2.2	0.872366790582404	.	161120001	161440000	#FF4848	1	0.875
chr1	161440001	161760000	A.2.1.1.1.1.1.2.1.2.2.1	0.784386617100372	.	161440001	161760000	#FF9191	1	0.75
chr1	161760001	162040000	A.2.2.2.1.2.2.1.2.2	0.582403965303594	.	161760001	162040000	#FFDADA	1	0.625
chr1	162040001	162280000	B.2.1.2.1.1.2.2.1.1	0.16728624535316	.	162040001	162280000	#4848FF	1	0.25
chr1	162280001	162520000	B.1.1.2.2.2.1.2	0.395291201982652	.	162280001	162520000	#DADAFF	1	0.5
chr1	162520001	162800000	A.2.2.2.2.2.2.2.2.1.1	0.550185873605948	.	162520001	162800000	#FFDADA	1	0.625
chr1	162800001	163320000	B.2.1.2.1.1.2.2.2.1.2	0.162329615861214	.	162800001	163320000	#4848FF	1	0.25
chr1	163320001	163680000	B.2.2.1.2.2.1.1.1.2	0.0458488228004957	.	163320001	163680000	#0000FF	1	0.125
chr1	163680001	163760000	B.2.2.1.1.2.1.1.2	0.0793060718711276	.	163680001	163760000	#0000FF	1	0.125
chr1	163760001	164160000	B.2.2.2.2.1	0.00743494423791822	.	163760001	164160000	#0000FF	1	0.125
chr1	164160001	164560000	B.2.2.1.2.2.1.1.2.1	0.0446096654275093	.	164160001	164560000	#0000FF	1	0.125
chr1	164560001	164840000	B.2.2.1.2.2.1.1.2.2	0.0433705080545229	.	164560001	164840000	#0000FF	1	0.125
chr1	164840001	165080000	B.2.2.1.2.2.2.2.2	0.0346964064436183	.	164840001	165080000	#0000FF	1	0.125
chr1	165080001	165280000	B.2.2.1.2.2.2.2.1.2	0.0359355638166047	.	165080001	165280000	#0000FF	1	0.125
chr1	165280001	165560000	B.2.1.2.2.1.1.2.2.1.1	0.128872366790582	.	165280001	165560000	#4848FF	1	0.25
chr1	165560001	165880000	A.2.2.2.1.2.1.1.1.2.2	0.593556381660471	.	165560001	165880000	#FFDADA	1	0.625
chr1	165880001	166080000	B.2.1.2.2.1.2.2.2.1	0.114002478314746	.	165880001	166080000	#4848FF	1	0.25
chr1	166080001	166800000	B.2.1.2.2.1.1.1.1.1	0.136307311028501	.	166080001	166800000	#4848FF	1	0.25
chr1	166800001	167200000	B.1.1.2.2.2.1.1	0.396530359355638	.	166800001	167200000	#DADAFF	1	0.5
chr1	167200001	167360000	A.2.1.1.2.2.1.2	0.744733581164808	.	167200001	167360000	#FF9191	1	0.75
chr1	167360001	167520000	A.2.2.2.2.2.1.1.1	0.563816604708798	.	167360001	167520000	#FFDADA	1	0.625
chr1	167520001	167720000	A.2.1.1.1.1.1.2.2.1.2.1	0.780669144981413	.	167520001	167720000	#FF9191	1	0.75
chr1	167720001	168160000	A.2.1.1.1.1.1.2.2.1.1	0.781908302354399	.	167720001	168160000	#FF9191	1	0.75
chr1	168160001	168600000	A.2.2.2.1.2.2.1.1.2.1	0.586121437422553	.	168160001	168600000	#FFDADA	1	0.625
chr1	168600001	168920000	B.1.2.2.2.2.1.2.2.1	0.234200743494424	.	168600001	168920000	#9191FF	1	0.375
chr1	168920001	169080000	A.2.2.2.2.2.1.1.2	0.562577447335812	.	168920001	169080000	#FFDADA	1	0.625
chr1	169080001	169520000	A.2.2.2.2.2.2.2.2.1.2.2	0.547707558859975	.	169080001	169520000	#FFDADA	1	0.625
chr1	169520001	169800000	B.1.1.2.2.1.1.1.2.1.1.1	0.420074349442379	.	169520001	169800000	#DADAFF	1	0.5
chr1	169800001	170080000	A.2.2.2.1.2.2.1.1.2.2	0.584882280049566	.	169800001	170080000	#FFDADA	1	0.625
chr1	170080001	170280000	B.1.2.2.2.1.1.2.2.2	0.254027261462206	.	170080001	170280000	#9191FF	1	0.375
chr1	170280001	170480000	B.2.1.2.1.1.1.2.1	0.174721189591078	.	170280001	170480000	#4848FF	1	0.25
chr1	170480001	170720000	B.1.2.2.2.1.1.1.2	0.258983890954151	.	170480001	170720000	#9191FF	1	0.375
chr1	170720001	170960000	B.2.1.2.2.1.1.2.2.2.1	0.12639405204461	.	170720001	170960000	#4848FF	1	0.25
chr1	170960001	171280000	B.2.1.2.2.1.2.2.1.1.1.1	0.118959107806691	.	170960001	171280000	#4848FF	1	0.25
chr1	171280001	171440000	B.1.2.2.2.1.1.2.1.2	0.256505576208178	.	171280001	171440000	#9191FF	1	0.375
chr1	171440001	171600000	B.1.1.2.1.1.1.1.2.1	0.459727385377943	.	171440001	171600000	#DADAFF	1	0.5
chr1	171600001	171920000	B.1.1.2.1.2.1.2.2.1.1	0.434944237918216	.	171600001	171920000	#DADAFF	1	0.5
chr1	171920001	172240000	B.1.1.2.1.2.2.1.2	0.428748451053284	.	171920001	172240000	#DADAFF	1	0.5
chr1	172240001	172440000	B.1.1.2.1.1.1.1.1	0.460966542750929	.	172240001	172440000	#DADAFF	1	0.5
chr1	172440001	172680000	A.2.2.2.2.2.2.1.1.2	0.55638166047088	.	172440001	172680000	#FFDADA	1	0.625
chr1	172680001	172960000	B.1.2.2.1.2.2.2.1.1.1	0.266418835192069	.	172680001	172960000	#9191FF	1	0.375
chr1	172960001	173160000	B.1.2.2.2.1.1.2.1.1	0.257744733581165	.	172960001	173160000	#9191FF	1	0.375
chr1	173160001	173360000	A.2.2.2.2.2.2.2.2.1.2.1	0.548946716232962	.	173160001	173360000	#FFDADA	1	0.625
chr1	173360001	173720000	B.1.1.2.1.1.1.2.1	0.45724907063197	.	173360001	173720000	#DADAFF	1	0.5
chr1	173720001	174240000	A.2.1.1.1.1.1.2.1.1.2	0.786864931846345	.	173720001	174240000	#FF9191	1	0.75
chr1	174240001	174480000	B.1.1.2.2.1.1.1.2.1.1.2	0.418835192069393	.	174240001	174480000	#DADAFF	1	0.5
chr1	174480001	174720000	B.1.2.2.1.2.2.2.1.2.1	0.263940520446097	.	174480001	174720000	#9191FF	1	0.375
chr1	174720001	175000000	A.2.2.2.1.2.2.2.1.2.1	0.579925650557621	.	174720001	175000000	#FFDADA	1	0.625
chr1	175000001	175280000	B.1.1.2.1.1.1.1.2.2	0.458488228004957	.	175000001	175280000	#DADAFF	1	0.5
chr1	175280001	175640000	B.1.2.2.2.2.1.2.2.2.2	0.231722428748451	.	175280001	175640000	#9191FF	1	0.375
chr1	175640001	175920000	B.1.2.2.2.2.2.2.2.1	0.225526641883519	.	175640001	175920000	#9191FF	1	0.375
chr1	175920001	176200000	B.1.1.2.1.2.2.2.2.2.1	0.425030978934325	.	175920001	176200000	#DADAFF	1	0.5
chr1	176200001	176680000	B.2.2.1.2.2.1.1.1.1.2.1.1	0.0495662949194548	.	176200001	176680000	#0000FF	1	0.125
chr1	176680001	176840000	B.2.2.1.2.2.1.2.1.2	0.0408921933085502	.	176680001	176840000	#0000FF	1	0.125
chr1	176840001	177080000	B.2.2.1.2.2.1.2.1.1	0.0421313506815366	.	176840001	177080000	#0000FF	1	0.125
chr1	177080001	177440000	B.2.2.2.1.2.1.2.2	0.0148698884758364	.	177080001	177440000	#0000FF	1	0.125
chr1	177440001	177720000	B.2.2.1.2.2.2.2.1.1	0.0371747211895911	.	177440001	177720000	#0000FF	1	0.125
chr1	177720001	178000000	B.2.1.2.2.1.1.2.2.2.2	0.125154894671623	.	177720001	178000000	#4848FF	1	0.25
chr1	178000001	178240000	B.2.1.2.1.1.2.2.1.2	0.166047087980173	.	178000001	178240000	#4848FF	1	0.25
chr1	178240001	178480000	B.2.1.2.1.1.2.2.2.2	0.161090458488228	.	178240001	178480000	#4848FF	1	0.25
chr1	178480001	178720000	B.1.2.2.1.2.2.2.1.1.2	0.265179677819083	.	178480001	178720000	#9191FF	1	0.375
chr1	178720001	179000000	B.1.2.2.2.2.1.2.1.2.1	0.236679058240397	.	178720001	179000000	#9191FF	1	0.375
chr1	179000001	179200000	A.2.2.2.2.2.2.2.2.2.1	0.546468401486989	.	179000001	179200000	#FFDADA	1	0.625
chr1	179200001	179360000	B.1.1.2.2.1.1.1.2.1.2.1	0.417596034696406	.	179200001	179360000	#DADAFF	1	0.5
chr1	179360001	179600000	B.2.1.2.2.1.2.2.1.2	0.115241635687732	.	179360001	179600000	#4848FF	1	0.25
chr1	179600001	179840000	B.1.2.2.2.2.1.1.1.1	0.242874845105328	.	179600001	179840000	#9191FF	1	0.375
chr1	179840001	180200000	A.2.1.1.1.1.1.1.2.1	0.790582403965304	.	179840001	180200000	#FF9191	1	0.75
chr1	180200001	180440000	B.1.1.2.1.2.2.2.2.2.2	0.423791821561338	.	180200001	180440000	#DADAFF	1	0.5
chr1	180440001	180840000	A.2.2.2.1.2.2.1.1.1.1	0.588599752168525	.	180440001	180840000	#FFDADA	1	0.625
chr1	180840001	181160000	A.2.1.1.1.1.1.2.2.1.2.2	0.779429987608426	.	180840001	181160000	#FF9191	1	0.75
chr1	181160001	181400000	B.1.2.2.1.1.1.2.2.1	0.280049566294919	.	181160001	181400000	#9191FF	1	0.375
chr1	181400001	181680000	B.1.1.2.1.2.2.2.2.1	0.426270136307311	.	181400001	181680000	#DADAFF	1	0.5
chr1	181680001	182040000	B.1.2.2.1.1.1.1.1.2	0.283767038413879	.	181680001	182040000	#9191FF	1	0.375
chr1	182040001	182320000	B.1.2.2.1.1.1.1.2	0.282527881040892	.	182040001	182320000	#9191FF	1	0.375
chr1	182320001	182560000	B.1.1.2.1.2.1.2.2.2	0.431226765799257	.	182320001	182560000	#DADAFF	1	0.5
chr1	182560001	182800000	A.2.1.1.1.1.1.2.2.2	0.77819083023544	.	182560001	182800000	#FF9191	1	0.75
chr1	182800001	183160000	A.2.1.1.2.1.1.1.2	0.757125154894672	.	182800001	183160000	#FF9191	1	0.75
chr1	183160001	183400000	A.2.2.2.1.2.2.2.1.2.2	0.578686493184634	.	183160001	183400000	#FFDADA	1	0.625
chr1	183400001	183600000	A.2.2.2.1.1.2.1.1.1	0.603469640644362	.	183400001	183600000	#FFDADA	1	0.625
chr1	183600001	183880000	A.2.2.2.1.2.2.1.1.1.2	0.587360594795539	.	183600001	183880000	#FFDADA	1	0.625
chr1	183880001	184040000	B.1.1.2.1.1.1.2.2	0.456009913258984	.	183880001	184040000	#DADAFF	1	0.5
chr1	184040001	184200000	B.1.2.2.2.1.1.2.2.1	0.255266418835192	.	184040001	184200000	#9191FF	1	0.375
chr1	184200001	184360000	B.2.1.2.1.2.1.1.1	0.159851301115242	.	184200001	184360000	#4848FF	1	0.25
chr1	184360001	184680000	B.1.2.2.1.2.2.1.2.2	0.267657992565056	.	184360001	184680000	#9191FF	1	0.375
chr1	184680001	185000000	A.2.2.2.2.2.2.2.1.2.1	0.552664188351921	.	184680001	185000000	#FFDADA	1	0.625
chr1	185000001	185160000	B.1.2.2.1.2.2.1.2.1	0.268897149938042	.	185000001	185160000	#9191FF	1	0.375
chr1	185160001	185320000	B.2.1.2.1.2.1.1.2	0.158612143742255	.	185160001	185320000	#4848FF	1	0.25
chr1	185320001	185480000	B.2.1.2.1.2.2.1.2.1.1	0.141263940520446	.	185320001	185480000	#4848FF	1	0.25
chr1	185480001	185720000	B.1.2.2.2.1.1.1.1	0.260223048327138	.	185480001	185720000	#9191FF	1	0.375
chr1	185720001	185800000	B.2.2.1.1.2.1.2.1.1	0.0780669144981413	.	185720001	185800000	#0000FF	1	0.125
chr1	185800001	186280000	B.2.1.2.2.1.2.2.2.2	0.11276332094176	.	185800001	186280000	#4848FF	1	0.25
chr1	186280001	186960000	B.1.1.2.1.2.2.1.1	0.42998760842627	.	186280001	186960000	#DADAFF	1	0.5
chr1	186960001	187200000	B.2.2.1.1.1.2.1.1	0.090458488228005	.	186960001	187200000	#0000FF	1	0.125
chr1	187200001	187600000	B.2.2.1.1.2.1.1.1	0.080545229244114	.	187200001	187600000	#0000FF	1	0.125
chr1	187600001	187880000	B.2.2.2.1.2.1.1.2	0.0173482032218092	.	187600001	187880000	#0000FF	1	0.125
chr1	187880001	188080000	B.1.2.2.2.1.2.2.2.1.1.2	0.246592317224287	.	187880001	188080000	#9191FF	1	0.375
chr1	188080001	188160000	B.2.1.2.2.2.1.2.1.2	0.107806691449814	.	188080001	188160000	#4848FF	1	0.25
chr1	188160001	188360000	B.2.1.2.2.2.1.1.1	0.111524163568773	.	188160001	188360000	#4848FF	1	0.25
chr1	188360001	188800000	B.2.2.2.1.2.2.2	0.00867410161090459	.	188360001	188800000	#0000FF	1	0.125
chr1	188800001	189080000	B.2.2.2.1.1.2.1.1.2.1.2	0.0260223048327138	.	188800001	189080000	#0000FF	1	0.125
chr1	189080001	189240000	B.2.2.2.1.1.2.1.2.2	0.0223048327137546	.	189080001	189240000	#0000FF	1	0.125
chr1	189240001	189400000	B.2.2.1.1.2.1.2.2.2.1	0.0743494423791822	.	189240001	189400000	#0000FF	1	0.125
chr1	189400001	189720000	B.2.2.2.1.1.1.1.1	0.033457249070632	.	189400001	189720000	#0000FF	1	0.125
chr1	189720001	189920000	B.2.2.2.2.2.2.1.1	0.00371747211895911	.	189720001	189920000	#0000FF	1	0.125
chr1	189920001	190040000	B.2.2.1.1.2.1.2.2.2.2	0.0731102850061958	.	189920001	190040000	#0000FF	1	0.125
chr1	190040001	190400000	B.2.2.2.1.1.1.1.2.2	0.0309789343246592	.	190040001	190400000	#0000FF	1	0.125
chr1	190400001	190720000	B.2.2.2.1.1.1.1.2.1	0.0322180916976456	.	190400001	190720000	#0000FF	1	0.125
chr1	190720001	191000000	B.2.2.2.1.2.2.1.2.2	0.00991325898389095	.	190720001	191000000	#0000FF	1	0.125
chr1	191000001	191400000	B.2.2.1.1.2.2.2.1	0.0631970260223048	.	191000001	191400000	#0000FF	1	0.125
chr1	191400001	191480000	B.2.1.2.2.2.2.2.2.2	0.100371747211896	.	191400001	191480000	#4848FF	1	0.25
chr1	191480001	191840000	B.2.1.2.2.2.2.2.1.2	0.102850061957869	.	191480001	191840000	#4848FF	1	0.25
chr1	191840001	192000000	B.2.2.1.1.2.1.2.1.2	0.0768277571251549	.	191840001	192000000	#0000FF	1	0.125
chr1	192000001	192440000	B.2.2.1.2.2.2.1	0.0384138785625774	.	192000001	192440000	#0000FF	1	0.125
chr1	192440001	192600000	B.1.1.2.2.1.2.2.1	0.400247831474597	.	192440001	192600000	#DADAFF	1	0.5
chr1	192600001	192800000	B.2.1.2.1.2.2.1.1.2.2.2	0.142503097893432	.	192600001	192800000	#4848FF	1	0.25
chr1	192800001	193040000	B.1.2.2.2.1.2.2.2.1.1.1	0.247831474597274	.	192800001	193040000	#9191FF	1	0.375
chr1	193040001	193560000	B.1.1.2.2.1.1.1.2.1.2.2.2	0.415117719950434	.	193040001	193560000	#DADAFF	1	0.5
chr1	193560001	193800000	B.2.2.1.1.2.2.1.2.2	0.0644361833952912	.	193560001	193800000	#0000FF	1	0.125
chr1	193800001	193920000	B.2.2.2.1.1.1.2	0.0297397769516729	.	193800001	193920000	#0000FF	1	0.125
chr1	193920001	194360000	B.2.2.1.1.2.2.1.1.1.1.2	0.0706319702602231	.	193920001	194360000	#0000FF	1	0.125
chr1	194360001	194720000	B.2.2.1.1.2.2.1.2.1.1	0.0669144981412639	.	194360001	194720000	#0000FF	1	0.125
chr1	194720001	194920000	B.2.1.2.1.2.2.1.1.2.2.1.2.2	0.143742255266419	.	194720001	194920000	#4848FF	1	0.25
chr1	194920001	195160000	B.2.2.1.1.1.2.2.2	0.0817843866171004	.	194920001	195160000	#0000FF	1	0.125
chr1	195160001	195360000	B.2.2.2.1.1.2.1.2.1	0.023543990086741	.	195160001	195360000	#0000FF	1	0.125
chr1	195360001	195440000	B.2.2.1.1.1.2.2.1.1.2	0.0855018587360595	.	195360001	195440000	#0000FF	1	0.125
chr1	195440001	195720000	B.2.2.1.1.1.2.2.1.1.1.2	0.0867410161090458	.	195440001	195720000	#0000FF	1	0.125
chr1	195720001	196080000	B.2.2.1.2.2.1.2.2	0.0396530359355638	.	195720001	196080000	#0000FF	1	0.125
chr1	196080001	196680000	B.2.2.2.1.2.1.2.1	0.0161090458488228	.	196080001	196680000	#0000FF	1	0.125
chr1	196680001	196880000	B.2.2.2.2.2.2.2	0.00123915737298637	.	196680001	196880000	#0000FF	1	0.125
chr1	196880001	197040000	B.2.2.1.1.2.2.2.2.2	0.0607187112763321	.	196880001	197040000	#0000FF	1	0.125
chr1	197040001	197400000	B.2.1.2.1.2.2.1.1.2.2.1.1	0.146220570012392	.	197040001	197400000	#4848FF	1	0.25
chr1	197400001	197760000	B.2.1.2.2.2.2.2.1.1	0.104089219330855	.	197400001	197760000	#4848FF	1	0.25
chr1	197760001	198080000	B.2.2.1.1.2.2.2.2.1	0.0619578686493185	.	197760001	198080000	#0000FF	1	0.125
chr1	198080001	198240000	B.1.2.2.2.1.2.2.1.2.1	0.250309789343247	.	198080001	198240000	#9191FF	1	0.375
chr1	198240001	198480000	B.2.1.2.1.2.2.1.1.2.2.1.2.1	0.144981412639405	.	198240001	198480000	#4848FF	1	0.25
chr1	198480001	198680000	B.1.1.2.1.1.2.1.2.2.1.2	0.449814126394052	.	198480001	198680000	#DADAFF	1	0.5
chr1	198680001	198920000	B.1.1.2.2.1.2.2.2.2	0.397769516728625	.	198680001	198920000	#DADAFF	1	0.5
chr1	198920001	199240000	A.2.2.2.2.2.2.2.1.2.2	0.551425030978934	.	198920001	199240000	#FFDADA	1	0.625
chr1	199240001	199560000	B.2.1.2.1.2.2.1.2.1.2	0.14002478314746	.	199240001	199560000	#4848FF	1	0.25
chr1	199560001	200000000	B.2.2.1.2.2.1.1.1.1.1.1	0.0520446096654275	.	199560001	200000000	#0000FF	1	0.125
chr1	200000001	200280000	B.1.1.2.2.1.1.1.2.1.2.2.1	0.41635687732342	.	200000001	200280000	#DADAFF	1	0.5
chr1	200280001	200560000	A.2.2.2.1.1.1.1.2.2	0.607187112763321	.	200280001	200560000	#FFDADA	1	0.625
chr1	200560001	200840000	A.2.1.1.1.1.2.2.1.2.1	0.774473358116481	.	200560001	200840000	#FF9191	1	0.75
chr1	200840001	201160000	A.2.1.1.2.2.2.1	0.743494423791822	.	200840001	201160000	#FF9191	1	0.75
chr1	201160001	201400000	B.1.1.2.1.2.1.2.2.1.2.2	0.432465923172243	.	201160001	201400000	#DADAFF	1	0.5
chr1	201400001	201840000	A.2.2.2.1.2.1.1.2	0.592317224287484	.	201400001	201840000	#FFDADA	1	0.625
chr1	201840001	202120000	A.2.1.1.2.1.1.2.2	0.754646840148699	.	201840001	202120000	#FF9191	1	0.75
chr1	202120001	202360000	A.2.2.2.1.1.2.1.2	0.600991325898389	.	202120001	202360000	#FFDADA	1	0.625
chr1	202360001	202600000	A.2.1.1.2.2.1.1.1.2.2	0.747211895910781	.	202360001	202600000	#FF9191	1	0.75
chr1	202600001	203000000	A.2.1.1.1.1.1.1.1.2	0.79182156133829	.	202600001	203000000	#FF9191	1	0.75
chr1	203000001	203200000	A.2.2.2.2.1.2.2.1	0.566294919454771	.	203000001	203200000	#FFDADA	1	0.625
chr1	203200001	203480000	A.2.1.1.1.2.2.2.2.1	0.760842627013631	.	203200001	203480000	#FF9191	1	0.75
chr1	203480001	203840000	A.2.2.2.1.1.1.2.2	0.604708798017348	.	203480001	203840000	#FFDADA	1	0.625
chr1	203840001	204080000	B.1.1.2.2.2.2.1.1	0.394052044609665	.	203840001	204080000	#DADAFF	1	0.5
chr1	204080001	204400000	B.1.1.2.1.2.1.1.2.2.1	0.438661710037175	.	204080001	204400000	#DADAFF	1	0.5
chr1	204400001	204840000	A.2.1.1.2.1.2.1	0.753407682775712	.	204400001	204840000	#FF9191	1	0.75
chr1	204840001	205160000	A.2.2.2.2.1.1.1	0.576208178438662	.	204840001	205160000	#FFDADA	1	0.625
chr1	205160001	205320000	A.2.1.1.2.1.2.2.2	0.75092936802974	.	205160001	205320000	#FF9191	1	0.75
chr1	205320001	205520000	A.2.2.2.1.1.1.2.1	0.605947955390335	.	205320001	205520000	#FFDADA	1	0.625
chr1	205520001	205680000	A.2.1.1.1.2.2.2.2.2	0.759603469640644	.	205520001	205680000	#FF9191	1	0.75
chr1	205680001	205920000	A.2.1.1.2.1.2.2.1	0.752168525402726	.	205680001	205920000	#FF9191	1	0.75
chr1	206080001	206360000	A.2.1.1.2.2.1.1.2	0.745972738537794	.	206080001	206360000	#FF9191	1	0.75
chr1	206480001	206600000	A.2.2.2.2.1.2.2.2	0.565055762081784	.	206480001	206600000	#FFDADA	1	0.625
chr1	206600001	206800000	A.2.1.1.2.2.1.1.1.2.1	0.748451053283767	.	206600001	206800000	#FF9191	1	0.75
chr1	206800001	207240000	A.1.2.1.2.1.1.1.2	0.878562577447336	.	206800001	207240000	#FF4848	1	0.875
chr1	207240001	207440000	B.1.1.2.2.1.1.1.1.1	0.422552664188352	.	207240001	207440000	#DADAFF	1	0.5
chr1	207440001	208000000	A.2.1.1.1.2.2.2.1.2	0.762081784386617	.	207440001	208000000	#FF9191	1	0.75
chr1	208000001	208440000	A.2.2.2.2.2.2.1.2	0.555142503097893	.	208000001	208440000	#FFDADA	1	0.625
chr1	208440001	208800000	B.2.1.2.2.1.2.1.2.1	0.121437422552664	.	208440001	208800000	#4848FF	1	0.25
chr1	208800001	209200000	B.2.1.2.2.1.2.1.1.1	0.123915737298637	.	208800001	209200000	#4848FF	1	0.25
chr1	209200001	209360000	B.2.1.2.1.2.1.2.1.1.2.1	0.156133828996283	.	209200001	209360000	#4848FF	1	0.25
chr1	209360001	209760000	B.2.1.2.2.1.2.1.1.2	0.122676579925651	.	209360001	209760000	#4848FF	1	0.25
chr1	209760001	210000000	B.1.1.2.2.1.2.1.1	0.408921933085502	.	209760001	210000000	#DADAFF	1	0.5
chr1	210000001	210240000	B.2.1.2.2.1.1.1.2.2.1	0.132589838909542	.	210000001	210240000	#4848FF	1	0.25
chr1	210240001	210480000	B.2.2.1.1.1.1.1.2	0.0978934324659232	.	210240001	210480000	#0000FF	1	0.125
chr1	210480001	210880000	B.1.2.2.2.2.1.1.1.2	0.241635687732342	.	210480001	210880000	#9191FF	1	0.375
chr1	210880001	210960000	B.2.2.1.1.1.2.2.1.2.1	0.0842627013630731	.	210880001	210960000	#0000FF	1	0.125
chr1	210960001	211440000	B.2.1.2.1.1.2.2.2.1.1.2	0.163568773234201	.	210960001	211440000	#4848FF	1	0.25
chr1	211440001	211680000	A.2.2.2.1.2.2.2.2	0.577447335811648	.	211440001	211680000	#FFDADA	1	0.625
chr1	211680001	211840000	B.1.1.2.1.1.2.2.2.2	0.44361833952912	.	211680001	211840000	#DADAFF	1	0.5
chr1	211840001	212000000	A.2.2.2.2.2.1.2.1	0.561338289962825	.	211840001	212000000	#FFDADA	1	0.625
chr1	212000001	212280000	A.2.1.1.1.1.1.2.1.2.1	0.785625774473358	.	212000001	212280000	#FF9191	1	0.75
chr1	212280001	212440000	A.2.2.2.1.1.1.1.1.2.2	0.609665427509294	.	212280001	212440000	#FFDADA	1	0.625
chr1	212440001	212640000	A.2.2.2.1.1.1.1.1.1	0.612143742255266	.	212440001	212640000	#FFDADA	1	0.625
chr1	212640001	212800000	A.2.2.2.1.1.1.1.1.2.1	0.61090458488228	.	212640001	212800000	#FFDADA	1	0.625
chr1	212800001	212960000	A.2.2.2.1.1.2.1.1.2	0.602230483271376	.	212800001	212960000	#FFDADA	1	0.625
chr1	212960001	213280000	A.2.1.1.1.1.2.2.1.1	0.775712515489467	.	212960001	213280000	#FF9191	1	0.75
chr1	213280001	213440000	B.1.1.2.2.1.2.1.2.2.2.1.2	0.40272614622057	.	213280001	213440000	#DADAFF	1	0.5
chr1	213440001	213600000	B.2.1.2.1.2.2.1.1.1.2	0.148698884758364	.	213440001	213600000	#4848FF	1	0.25
chr1	213600001	213720000	B.2.1.2.2.2.1.1.2	0.110285006195787	.	213600001	213720000	#4848FF	1	0.25
chr1	213720001	213920000	B.2.2.1.1.1.1.2.2.2.2	0.0916976456009913	.	213720001	213920000	#0000FF	1	0.125
chr1	213920001	214360000	B.2.2.1.2.2.1.1.1.1.2.2	0.047087980173482	.	213920001	214360000	#0000FF	1	0.125
chr1	214360001	214560000	B.1.2.2.2.1.2.2.2.2	0.244114002478315	.	214360001	214560000	#9191FF	1	0.375
chr1	214560001	214800000	B.2.1.2.1.2.1.2.1.1.2.2	0.154894671623296	.	214560001	214800000	#4848FF	1	0.25
chr1	214800001	215280000	B.2.2.1.2.2.1.1.1.1.1.2	0.0508054522924411	.	214800001	215280000	#0000FF	1	0.125
chr1	215280001	215840000	B.2.2.1.1.1.1.2.1	0.0966542750929368	.	215280001	215840000	#0000FF	1	0.125
chr1	215840001	216120000	B.2.2.1.1.2.1.2.2.1	0.0755885997521685	.	215840001	216120000	#0000FF	1	0.125
chr1	216120001	216360000	B.2.2.2.2.2.2.1.2	0.00247831474597274	.	216120001	216360000	#0000FF	1	0.125
chr1	216360001	216560000	B.2.2.2.2.2.1.2	0.00495662949194548	.	216360001	216560000	#0000FF	1	0.125
chr1	216560001	216760000	B.2.2.1.1.2.2.1.1.1.1.1	0.0718711276332094	.	216560001	216760000	#0000FF	1	0.125
chr1	216760001	217120000	B.2.2.2.1.1.2.2.2	0.0198265179677819	.	216760001	217120000	#0000FF	1	0.125
chr1	217120001	217280000	B.2.2.1.1.2.2.1.1.2	0.0681536555142503	.	217120001	217280000	#0000FF	1	0.125
chr1	217280001	217600000	B.2.2.2.1.2.1.1.1	0.0185873605947955	.	217280001	217600000	#0000FF	1	0.125
chr1	217600001	217880000	B.2.1.2.1.2.2.1.1.2.1	0.147459727385378	.	217600001	217880000	#4848FF	1	0.25
chr1	217880001	218160000	B.2.2.2.1.1.2.2.1	0.0210656753407683	.	217880001	218160000	#0000FF	1	0.125
chr1	218160001	218440000	B.2.2.1.1.1.1.2.2.1.2	0.0941759603469641	.	218160001	218440000	#0000FF	1	0.125
chr1	218440001	218840000	B.2.2.1.1.2.2.1.2.1.2	0.0656753407682776	.	218440001	218840000	#0000FF	1	0.125
chr1	218840001	219240000	B.2.2.1.2.1.1.1.1	0.0594795539033457	.	218840001	219240000	#0000FF	1	0.125
chr1	219240001	219360000	B.1.2.2.2.1.2.2.2.1.2	0.245353159851301	.	219240001	219360000	#9191FF	1	0.375
chr1	219360001	219600000	B.2.1.2.1.2.1.2.1.1.1	0.157372986369269	.	219360001	219600000	#4848FF	1	0.25
chr1	219600001	220120000	B.2.1.2.1.1.1.2.2	0.173482032218092	.	219600001	220120000	#4848FF	1	0.25
chr1	220120001	220320000	B.1.1.2.1.1.2.1.2.2.2	0.448574969021066	.	220120001	220320000	#DADAFF	1	0.5
chr1	220320001	220960000	B.1.1.2.2.1.1.1.2.2.2	0.412639405204461	.	220320001	220960000	#DADAFF	1	0.5
chr1	220960001	221240000	B.2.1.2.1.2.1.2.1.2.1	0.15365551425031	.	220960001	221240000	#4848FF	1	0.25
chr1	221240001	221360000	B.1.1.2.2.1.2.1.2.2.1	0.405204460966543	.	221240001	221360000	#DADAFF	1	0.5
chr1	221360001	221600000	B.2.2.1.1.1.1.2.2.1.1	0.0954151177199504	.	221360001	221600000	#0000FF	1	0.125
chr1	221600001	221840000	B.1.1.2.2.1.2.2.2.1	0.399008674101611	.	221600001	221840000	#DADAFF	1	0.5
chr1	221840001	222040000	A.2.2.2.1.1.2.2.1	0.599752168525403	.	221840001	222040000	#FFDADA	1	0.625
chr1	222040001	222200000	B.1.1.2.2.1.2.1.2.1.1	0.407682775712515	.	222040001	222200000	#DADAFF	1	0.5
chr1	222200001	222440000	B.2.1.2.1.2.1.2.2	0.151177199504337	.	222200001	222440000	#4848FF	1	0.25
chr1	222440001	222640000	B.2.2.1.1.1.2.2.1.1.1.1	0.0879801734820322	.	222440001	222640000	#0000FF	1	0.125
chr1	222640001	222920000	B.1.1.2.1.1.2.2.2.1	0.444857496902107	.	222640001	222920000	#DADAFF	1	0.5
chr1	222920001	223240000	B.1.2.2.2.2.1.2.1.2.2	0.23543990086741	.	222920001	223240000	#9191FF	1	0.375
chr1	223240001	223480000	B.2.1.2.1.2.1.2.1.2.2	0.152416356877323	.	223240001	223480000	#4848FF	1	0.25
chr1	223480001	223720000	B.2.1.2.1.1.1.1	0.175960346964064	.	223480001	223720000	#4848FF	1	0.25
chr1	223800001	223880000	B.2.1.2.1.1.1.1	0.175960346964064	.	223800001	223880000	#4848FF	1	0.25
chr1	223880001	224160000	A.2.2.2.2.2.2.2.2.2.2	0.545229244114003	.	223880001	224160000	#FFDADA	1	0.625
chr1	224160001	224280000	B.1.1.2.1.1.2.2.1.1	0.447335811648079	.	224160001	224280000	#DADAFF	1	0.5
chr1	224280001	224680000	A.2.1.1.1.1.2.2.1.2.2	0.773234200743494	.	224280001	224680000	#FF9191	1	0.75
chr1	224680001	224880000	B.2.1.2.1.2.2.1.2.2	0.138785625774473	.	224680001	224880000	#4848FF	1	0.25
chr1	224880001	225160000	B.1.2.2.1.2.2.1.1.1	0.271375464684015	.	224880001	225160000	#9191FF	1	0.375
chr1	225160001	225560000	B.2.1.2.2.1.1.1.1.2	0.135068153655514	.	225160001	225560000	#4848FF	1	0.25
chr1	225560001	225760000	B.1.1.2.1.1.2.2.1.2	0.446096654275093	.	225560001	225760000	#DADAFF	1	0.5
chr1	225760001	225960000	B.1.2.2.1.2.2.2.1.2.2	0.26270136307311	.	225760001	225960000	#9191FF	1	0.375
chr1	225960001	226160000	A.2.2.2.2.2.2.1.1.1.2	0.557620817843866	.	225960001	226160000	#FFDADA	1	0.625
chr1	226160001	226600000	A.1.2.1.2.1.2.1.2.1	0.874845105328377	.	226160001	226600000	#FF4848	1	0.875
chr1	226600001	226760000	B.1.1.2.2.1.1.1.1.2	0.421313506815366	.	226600001	226760000	#DADAFF	1	0.5
chr1	226760001	227040000	A.2.2.2.1.1.2.2.2.1	0.598513011152416	.	226760001	227040000	#FFDADA	1	0.625
chr1	227040001	227400000	B.1.1.2.2.1.1.2.1	0.411400247831475	.	227040001	227400000	#DADAFF	1	0.5
chr1	227400001	227600000	B.2.1.2.1.1.2.1.2.1.1	0.171003717472119	.	227400001	227600000	#4848FF	1	0.25
chr1	227600001	227920000	B.2.1.2.1.1.2.1.2.1.2	0.169764560099133	.	227600001	227920000	#4848FF	1	0.25
chr1	227920001	228200000	B.1.2.2.2.2.1.2.1.1	0.237918215613383	.	227920001	228200000	#9191FF	1	0.375
chr1	228200001	228800000	B.1.1.2.1.2.1.1.2.2.2	0.437422552664188	.	228200001	228800000	#DADAFF	1	0.5
chr1	228800001	229040000	B.1.1.2.2.1.1.2.2	0.410161090458488	.	228800001	229040000	#DADAFF	1	0.5
chr1	229040001	229400000	B.1.1.2.2.2.2.2.2	0.390334572490706	.	229040001	229400000	#DADAFF	1	0.5
chr1	229400001	229760000	A.2.2.2.2.2.2.1.1.1.1	0.558859975216852	.	229400001	229760000	#FFDADA	1	0.625
chr1	229760001	230160000	B.1.2.2.1.1.1.2.1	0.281288723667906	.	229760001	230160000	#9191FF	1	0.375
chr1	230160001	230520000	A.2.2.2.2.1.2.1.1.1.2	0.57001239157373	.	230160001	230520000	#FFDADA	1	0.625
chr1	230520001	230760000	B.2.1.2.1.1.2.2.2.1.1.1	0.164807930607187	.	230520001	230760000	#4848FF	1	0.25
chr1	230760001	231040000	B.1.2.2.2.2.1.1.2.1	0.240396530359356	.	230760001	231040000	#9191FF	1	0.375
chr1	231040001	231200000	B.1.2.2.1.2.2.2.2	0.261462205700124	.	231040001	231200000	#9191FF	1	0.375
chr1	231200001	231400000	B.1.2.2.2.2.1.1.2.2	0.239157372986369	.	231200001	231400000	#9191FF	1	0.375
chr1	231400001	231760000	A.2.2.2.2.1.2.1.1.1.1	0.571251548946716	.	231400001	231760000	#FFDADA	1	0.625
chr1	231760001	232600000	B.2.1.2.2.1.2.1.2.2	0.120198265179678	.	231760001	232600000	#4848FF	1	0.25
chr1	232600001	233000000	B.2.1.2.1.1.2.1.2.2	0.168525402726146	.	232600001	233000000	#4848FF	1	0.25
chr1	233000001	233440000	B.1.1.2.2.1.1.1.2.2.1	0.413878562577447	.	233000001	233440000	#DADAFF	1	0.5
chr1	233440001	233880000	A.2.2.2.1.2.2.2.1.1	0.581164807930607	.	233440001	233880000	#FFDADA	1	0.625
chr1	233880001	234240000	B.1.2.2.2.2.1.2.2.2.1	0.232961586121437	.	233880001	234240000	#9191FF	1	0.375
chr1	234240001	234520000	B.1.1.2.1.2.1.1.1.1	0.442379182156134	.	234240001	234520000	#DADAFF	1	0.5
chr1	234520001	234880000	A.1.2.1.2.1.2.1.2.2	0.87360594795539	.	234520001	234880000	#FF4848	1	0.875
chr1	234880001	234960000	A.2.1.1.1.1.2.1	0.776951672862453	.	234880001	234960000	#FF9191	1	0.75
chr1	234960001	235200000	A.1.2.1.2.1.1.2	0.877323420074349	.	234960001	235200000	#FF4848	1	0.875
chr1	235240001	235280000	A.1.2.1.2.1.1.2	0.877323420074349	.	235240001	235280000	#FF4848	1	0.875
chr1	235280001	235680000	A.1.2.1.2.1.2.1.1	0.876084262701363	.	235280001	235680000	#FF4848	1	0.875
chr1	235680001	235840000	A.2.2.2.1.2.2.1.2.1	0.58364312267658	.	235680001	235840000	#FFDADA	1	0.625
chr1	235840001	235920000	A.2.2.2.2.2.1.2.2	0.560099132589839	.	235840001	235920000	#FFDADA	1	0.625
chr1	235920001	236000000	A.2.1.1.2.2.1.1.1.1	0.749690210656753	.	235920001	236000000	#FF9191	1	0.75
chr1	236000001	236240000	A.2.1.1.1.1.2.2.2	0.771995043370508	.	236000001	236240000	#FF9191	1	0.75
chr1	236240001	236480000	A.2.1.1.2.2.2.2	0.742255266418835	.	236240001	236480000	#FF9191	1	0.75
chr1	236480001	236760000	B.1.1.2.1.1.2.1.1.1	0.454770755885998	.	236480001	236760000	#DADAFF	1	0.5
chr1	236760001	236920000	B.2.1.2.1.2.2.1.1.1.1	0.149938042131351	.	236760001	236920000	#4848FF	1	0.25
chr1	236920001	237080000	B.1.2.2.2.1.2.2.1.1	0.251548946716233	.	236920001	237080000	#9191FF	1	0.375
chr1	237080001	237800000	B.2.2.1.2.2.1.1.1.1.2.1.2	0.0483271375464684	.	237080001	237800000	#0000FF	1	0.125
chr1	237800001	238120000	B.2.2.1.2.1.2.2	0.0532837670384139	.	237800001	238120000	#0000FF	1	0.125
chr1	238120001	238320000	B.2.1.2.2.2.2.1	0.105328376703841	.	238120001	238320000	#4848FF	1	0.25
chr1	238320001	238400000	B.2.2.1.1.1.2.1.2	0.0892193308550186	.	238320001	238400000	#0000FF	1	0.125
chr1	238400001	238600000	B.2.2.2.1.1.2.1.1.2.2	0.0247831474597274	.	238400001	238600000	#0000FF	1	0.125
chr1	238600001	238840000	B.2.2.2.1.2.2.1.2.1	0.0111524163568773	.	238600001	238840000	#0000FF	1	0.125
chr1	238840001	239120000	B.2.2.2.1.1.2.1.1.1	0.0285006195786865	.	238840001	239120000	#0000FF	1	0.125
chr1	239120001	239600000	B.2.2.2.1.2.2.1.1.1	0.0136307311028501	.	239120001	239600000	#0000FF	1	0.125
chr1	239600001	239800000	B.2.2.2.2.2.1.1	0.00619578686493185	.	239600001	239800000	#0000FF	1	0.125
chr1	239800001	240240000	B.2.2.2.1.2.2.1.1.2	0.0123915737298637	.	239800001	240240000	#0000FF	1	0.125
chr1	240240001	240320000	B.2.2.1.1.1.2.2.1.2.2	0.0830235439900867	.	240240001	240320000	#0000FF	1	0.125
chr1	240320001	240920000	B.2.2.1.2.1.2.1.1	0.0557620817843866	.	240320001	240920000	#0000FF	1	0.125
chr1	240920001	241400000	B.2.2.1.2.1.1.1.2	0.0582403965303594	.	240920001	241400000	#0000FF	1	0.125
chr1	241400001	241600000	B.2.2.1.2.1.1.2	0.057001239157373	.	241400001	241600000	#0000FF	1	0.125
chr1	241600001	241680000	B.2.1.2.2.2.2.2.2.1	0.101610904584882	.	241600001	241680000	#4848FF	1	0.25
chr1	241680001	241840000	B.1.2.2.2.1.2.2.1.2.2	0.24907063197026	.	241680001	241840000	#9191FF	1	0.375
chr1	241840001	242000000	B.2.1.2.2.2.1.2.1.1	0.1090458488228	.	241840001	242000000	#4848FF	1	0.25
chr1	242000001	242520000	B.2.1.2.2.1.1.1.2.1	0.133828996282528	.	242000001	242520000	#4848FF	1	0.25
chr1	242520001	242920000	B.2.2.1.2.1.2.1.2	0.0545229244114002	.	242520001	242920000	#0000FF	1	0.125
chr1	242920001	243240000	B.2.2.1.1.1.1.2.2.2.1	0.0929368029739777	.	242920001	243240000	#0000FF	1	0.125
chr1	243240001	243480000	B.1.1.2.1.1.2.1.2.1	0.452292441140025	.	243240001	243480000	#DADAFF	1	0.5
chr1	243480001	243720000	B.1.2.2.1.2.2.1.1.2	0.270136307311029	.	243480001	243720000	#9191FF	1	0.375
chr1	243720001	244000000	B.1.2.2.1.2.1.2.1	0.273853779429988	.	243720001	244000000	#9191FF	1	0.375
chr1	244000001	244280000	B.1.2.2.1.2.1.1	0.275092936802974	.	244000001	244280000	#9191FF	1	0.375
chr1	244280001	244480000	B.1.2.2.2.1.2.1	0.252788104089219	.	244280001	244480000	#9191FF	1	0.375
chr1	244480001	244640000	B.1.1.2.1.1.2.1.1.2	0.453531598513011	.	244480001	244640000	#DADAFF	1	0.5
chr1	244640001	245000000	B.1.1.2.1.2.2.2.1	0.427509293680297	.	244640001	245000000	#DADAFF	1	0.5
chr1	245000001	245240000	A.2.2.2.1.1.2.2.2.2	0.59727385377943	.	245000001	245240000	#FFDADA	1	0.625
chr1	245240001	245520000	B.2.1.2.2.1.1.1.2.2.2	0.131350681536555	.	245240001	245520000	#4848FF	1	0.25
chr1	245520001	245600000	B.2.1.2.2.2.1.2.2	0.106567534076828	.	245520001	245600000	#4848FF	1	0.25
chr1	245600001	246000000	B.1.2.2.2.2.2.2.1.2	0.226765799256506	.	245600001	246000000	#9191FF	1	0.375
chr1	246000001	246160000	B.1.1.2.2.1.2.1.2.2.2.1.1	0.403965303593556	.	246000001	246160000	#DADAFF	1	0.5
chr1	246160001	246680000	B.1.1.2.1.2.1.1.1.2	0.441140024783147	.	246160001	246680000	#DADAFF	1	0.5
chr1	246680001	247000000	A.2.2.2.1.1.1.1.2.1	0.608426270136307	.	246680001	247000000	#FFDADA	1	0.625
chr1	247000001	247400000	A.2.2.2.2.2.2.2.1.1	0.553903345724907	.	247000001	247400000	#FFDADA	1	0.625
chr1	247400001	247680000	B.1.1.2.2.1.2.1.2.2.2.2	0.401486988847584	.	247400001	247680000	#DADAFF	1	0.5
chr1	247680001	247840000	B.2.2.1.1.2.2.1.1.1.2	0.0693928128872367	.	247680001	247840000	#0000FF	1	0.125
chr1	247840001	248080000	B.2.2.1.1.1.1.1.1	0.0991325898389095	.	247840001	248080000	#0000FF	1	0.125
chr1	248080001	248320000	B.2.2.2.1.1.2.1.1.2.1.1	0.0272614622057001	.	248080001	248320000	#0000FF	1	0.125
chr1	248320001	248560000	B.2.1.2.1.2.2.2	0.137546468401487	.	248320001	248560000	#4848FF	1	0.25
chr1	248560001	248760000	B.1.1.2.1.1.2.1.2.2.1.1	0.451053283767038	.	248560001	248760000	#DADAFF	1	0.5
chr1	248800001	248840000	B.1.1.2.1.1.2.1.2.2.1.1	0.451053283767038	.	248800001	248840000	#DADAFF	1	0.5
chr1	248840001	248920000	B.1.1.2.2.1.2.1.2.1.2	0.406443618339529	.	248840001	248920000	#DADAFF	1	0.5
chr1	249040001	249160000	B.1.1.2.2.1.2.1.2.1.2	0.406443618339529	.	249040001	249160000	#DADAFF	1	0.5
chr1	249160001	249240000	B.1.2.2.1.2.1.2.2	0.272614622057001	.	249160001	249240000	#9191FF	1	0.375
chr2	1	760000	B.1.1.2.1.1.2.2.2	0.428734321550741	.	1	760000	#DADAFF	1	0.5
chr2	760001	1280000	B.1.1.2.1.1.2.2.1	0.429874572405929	.	760001	1280000	#DADAFF	1	0.5
chr2	1280001	1520000	A.2.2.2.2.1.1.1.1.1	0.538198403648803	.	1280001	1520000	#FFDADA	1	0.625
chr2	1520001	1840000	B.1.1.1.2.1.1.2.2.2.1	0.472063854047891	.	1520001	1840000	#DADAFF	1	0.5
chr2	1840001	2160000	B.1.1.1.2.1.2.1.1.2.2	0.467502850627138	.	1840001	2160000	#DADAFF	1	0.5
chr2	2160001	2440000	A.2.2.2.2.2.2.1.2	0.509692132269099	.	2160001	2440000	#FFDADA	1	0.625
chr2	2440001	2560000	A.2.1.1.2.2.1.1.1.2	0.744583808437856	.	2440001	2560000	#FF9191	1	0.75
chr2	2560001	2960000	A.2.2.2.2.2.2.1.1.1.2.1	0.516533637400228	.	2560001	2960000	#FFDADA	1	0.625
chr2	2960001	3160000	A.2.1.1.1.1.2.1.2.2.1	0.778791334093501	.	2960001	3160000	#FF9191	1	0.75
chr2	3160001	3480000	A.1.2.1.2.2.2.1.2.1.1.1	0.828962371721779	.	3160001	3480000	#FF4848	1	0.875
chr2	3480001	3520000	A.1.1.2.2.2.1.1.1.2.2	0.899657924743444	.	3480001	3520000	#FF0000	1	1
chr2	3560001	3680000	A.1.1.2.2.2.1.1.1.2.2	0.899657924743444	.	3560001	3680000	#FF0000	1	1
chr2	3680001	3920000	A.2.1.1.2.2.1.2.2.2.1	0.738882554161916	.	3680001	3920000	#FF9191	1	0.75
chr2	3920001	4120000	B.1.1.1.2.1.2.1.1.2.1	0.468643101482326	.	3920001	4120000	#DADAFF	1	0.5
chr2	4120001	4360000	B.1.1.1.2.1.1.1.1.2.1	0.482326111744584	.	4120001	4360000	#DADAFF	1	0.5
chr2	4360001	4440000	A.2.2.2.1.2.2.2	0.539338654503991	.	4360001	4440000	#FFDADA	1	0.625
chr2	4440001	4640000	B.1.1.1.2.1.1.1.2.1	0.480045610034208	.	4440001	4640000	#DADAFF	1	0.5
chr2	4640001	5000000	B.1.1.2.2.1.1.1	0.4230330672748	.	4640001	5000000	#DADAFF	1	0.5
chr2	5120001	5200000	B.1.1.2.2.1.1.1	0.4230330672748	.	5120001	5200000	#DADAFF	1	0.5
chr2	5200001	5320000	B.1.1.1.2.1.1.1.1.2.2	0.481185860889396	.	5200001	5320000	#DADAFF	1	0.5
chr2	5320001	5440000	A.2.2.2.1.2.2.1.2	0.540478905359179	.	5320001	5440000	#FFDADA	1	0.625
chr2	5440001	5640000	A.2.2.2.2.2.2.2.1.2.1.2.1	0.505131128848347	.	5440001	5640000	#FFDADA	1	0.625
chr2	5640001	6160000	B.1.1.2.2.1.2.1	0.420752565564424	.	5640001	6160000	#DADAFF	1	0.5
chr2	6160001	6240000	A.2.1.1.2.2.1.2.2.2.2	0.737742303306728	.	6160001	6240000	#FF9191	1	0.75
chr2	6240001	6400000	A.2.2.2.1.2.2.1.1	0.541619156214367	.	6240001	6400000	#FFDADA	1	0.625
chr2	6400001	6520000	A.2.1.1.1.1.1.2.1.1.2	0.786773090079818	.	6400001	6520000	#FF9191	1	0.75
chr2	6520001	6600000	A.2.1.1.1.1.1.2.2.1.2	0.783352337514253	.	6520001	6600000	#FF9191	1	0.75
chr2	6600001	7000000	A.2.2.2.2.2.2.1.1.1.1.1.2	0.518814139110604	.	6600001	7000000	#FFDADA	1	0.625
chr2	7000001	7200000	A.1.2.1.2.2.2.1.2.1.2.1	0.826681870011402	.	7000001	7200000	#FF4848	1	0.875
chr2	7200001	7360000	A.2.1.1.1.1.1.2.2.1.1	0.784492588369441	.	7200001	7360000	#FF9191	1	0.75
chr2	7360001	7520000	A.1.2.1.2.2.2.2.2	0.820980615735462	.	7360001	7520000	#FF4848	1	0.875
chr2	7520001	7840000	A.1.2.1.2.2.2.1.1.2	0.830102622576967	.	7520001	7840000	#FF4848	1	0.875
chr2	7840001	8120000	A.1.2.1.1.2.2.1.2	0.862029646522235	.	7840001	8120000	#FF4848	1	0.875
chr2	8120001	8440000	A.1.2.1.1.2.1.1.1	0.866590649942988	.	8120001	8440000	#FF4848	1	0.875
chr2	8440001	8680000	A.1.1.2.2.2.1.1.2.2	0.896237172177879	.	8440001	8680000	#FF0000	1	1
chr2	8680001	8960000	A.1.1.2.2.2.1.1.1.1	0.903078677309008	.	8680001	8960000	#FF0000	1	1
chr2	8960001	9280000	A.1.1.2.2.2.1.2.2.2	0.888255416191562	.	8960001	9280000	#FF0000	1	1
chr2	9280001	9560000	A.1.2.1.2.1.2.1.2	0.848346636259977	.	9280001	9560000	#FF4848	1	0.875
chr2	9560001	9720000	A.1.1.1.1.2.1.1.1.2	0.985176738882554	.	9560001	9720000	#FF0000	1	1
chr2	9720001	9920000	A.1.1.1.2.2.2.1.1	0.952109464082098	.	9720001	9920000	#FF0000	1	1
chr2	9920001	10280000	A.1.1.1.1.1.2.2.1.1.2	0.990877993158495	.	9920001	10280000	#FF0000	1	1
chr2	10280001	10640000	A.1.1.2.1.1.2.1.1.1.1	0.93842645381984	.	10280001	10640000	#FF0000	1	1
chr2	10640001	10960000	A.1.1.2.1.1.2.1.1.1.2	0.937286202964652	.	10640001	10960000	#FF0000	1	1
chr2	10960001	11280000	A.1.2.1.2.1.2.2.1.2	0.844925883694413	.	10960001	11280000	#FF4848	1	0.875
chr2	11280001	11560000	A.1.1.2.1.2.2.1.2.2.1	0.921322690992018	.	11280001	11560000	#FF0000	1	1
chr2	11560001	11760000	A.1.2.1.2.1.2.1.1	0.849486887115165	.	11560001	11760000	#FF4848	1	0.875
chr2	11760001	11960000	A.1.1.2.2.1.2.1.1.1	0.907639680729761	.	11760001	11960000	#FF0000	1	1
chr2	11960001	12160000	A.1.2.1.1.2.2.1.1	0.863169897377423	.	11960001	12160000	#FF4848	1	0.875
chr2	12160001	12440000	A.1.2.1.2.2.2.1.2.1.1.2	0.827822120866591	.	12160001	12440000	#FF4848	1	0.875
chr2	12440001	12720000	A.2.1.1.2.1.1	0.758266818700114	.	12440001	12720000	#FF9191	1	0.75
chr2	12720001	12880000	A.2.1.1.1.1.1.2.2.2	0.782212086659065	.	12720001	12880000	#FF9191	1	0.75
chr2	12880001	13160000	A.2.2.2.2.2.2.1.1.2.1.1	0.514253135689852	.	12880001	13160000	#FFDADA	1	0.625
chr2	13160001	13640000	A.2.2.2.1.1.2.1.2.2	0.557582668187001	.	13160001	13640000	#FFDADA	1	0.625
chr2	13640001	14080000	A.1.2.1.1.2.1.2	0.864310148232611	.	13640001	14080000	#FF4848	1	0.875
chr2	14080001	14320000	A.2.1.1.2.2.1.1.2.1	0.743443557582668	.	14080001	14320000	#FF9191	1	0.75
chr2	14320001	14800000	A.2.2.2.1.1.2.1.2.1	0.558722919042189	.	14320001	14800000	#FFDADA	1	0.625
chr2	14800001	15080000	A.2.2.2.2.1.1.1.1.2	0.537058152793615	.	14800001	15080000	#FFDADA	1	0.625
chr2	15080001	15480000	A.2.1.1.2.2.1.2.1	0.741163055872292	.	15080001	15480000	#FF9191	1	0.75
chr2	15480001	15760000	A.1.2.1.1.1.1.2.2.2	0.873432155074116	.	15480001	15760000	#FF4848	1	0.875
chr2	15760001	15920000	A.2.1.1.1.1.2.1.2.1	0.779931584948689	.	15760001	15920000	#FF9191	1	0.75
chr2	15920001	16120000	A.2.1.1.2.1.2.1.2.1	0.75484606613455	.	15920001	16120000	#FF9191	1	0.75
chr2	16120001	16280000	A.2.1.1.1.1.2.2.1.1	0.776510832383124	.	16120001	16280000	#FF9191	1	0.75
chr2	16320001	16800000	B.1.1.2.1.1.2.1	0.431014823261117	.	16320001	16800000	#DADAFF	1	0.5
chr2	16800001	16920000	A.1.2.1.2.2.2.2.1.2	0.82212086659065	.	16800001	16920000	#FF4848	1	0.875
chr2	16920001	17240000	A.2.2.2.2.2.2.2.2.2.1.2	0.499429874572406	.	16920001	17240000	#FFDADA	1	0.625
chr2	17240001	17640000	B.1.1.1.2.1.2.1.1.1	0.469783352337514	.	17240001	17640000	#DADAFF	1	0.5
chr2	17640001	17880000	A.2.1.1.1.1.2.2.2.2	0.77309007981756	.	17640001	17880000	#FF9191	1	0.75
chr2	17880001	18040000	A.1.2.1.1.1.1.1.2.2.2	0.877993158494869	.	17880001	18040000	#FF4848	1	0.875
chr2	18040001	18560000	B.1.1.2.2.1.2.2	0.419612314709236	.	18040001	18560000	#DADAFF	1	0.5
chr2	18560001	18840000	A.2.2.2.2.2.2.1.1.2.2	0.510832383124287	.	18560001	18840000	#FFDADA	1	0.625
chr2	18840001	19080000	A.2.2.2.2.2.2.1.1.1.1.1.1	0.519954389965792	.	18840001	19080000	#FFDADA	1	0.625
chr2	19080001	19200000	B.1.1.1.2.1.1.2.1.2.1	0.476624857468643	.	19080001	19200000	#DADAFF	1	0.5
chr2	19240001	19480000	B.1.1.1.2.1.1.2.1.2.1	0.476624857468643	.	19240001	19480000	#DADAFF	1	0.5
chr2	19480001	19560000	A.1.2.1.2.2.2.2.1.1	0.823261117445838	.	19480001	19560000	#FF4848	1	0.875
chr2	19560001	19760000	A.2.2.2.1.2.1.1.1	0.550741163055872	.	19560001	19760000	#FFDADA	1	0.625
chr2	19760001	20080000	A.2.2.2.2.2.2.2.1.1.1	0.508551881413911	.	19760001	20080000	#FFDADA	1	0.625
chr2	20080001	20440000	A.1.2.1.1.1.1.1.1.2.1	0.88369441277081	.	20080001	20440000	#FF4848	1	0.875
chr2	20440001	20560000	A.1.1.1.1.1.1.1.1	1	.	20440001	20560000	#FF0000	1	1
chr2	20560001	20840000	A.1.1.1.2.1.1.1.2.2.2	0.972633979475485	.	20560001	20840000	#FF0000	1	1
chr2	20840001	21040000	A.1.2.1.2.2.2.1.2.1.2.2	0.825541619156214	.	20840001	21040000	#FF4848	1	0.875
chr2	21040001	21200000	A.2.1.1.1.1.2.1.2.2.2	0.777651083238312	.	21040001	21200000	#FF9191	1	0.75
chr2	21200001	21800000	B.1.1.2.2.1.1.2	0.421892816419612	.	21200001	21800000	#DADAFF	1	0.5
chr2	21800001	21960000	A.2.2.2.2.2.2.2.1.2.1.2.2	0.503990877993158	.	21800001	21960000	#FFDADA	1	0.625
chr2	21960001	22440000	B.2.1.2.1.2.1.1.1	0.17787913340935	.	21960001	22440000	#4848FF	1	0.25
chr2	22440001	22600000	A.2.2.2.2.2.2.2.1.2.2	0.50285062713797	.	22440001	22600000	#FFDADA	1	0.625
chr2	22600001	23160000	B.1.1.2.2.2.2.2	0.409350057012543	.	22600001	23160000	#DADAFF	1	0.5
chr2	23160001	23560000	A.2.2.2.2.2.2.1.1.1.2.2	0.51539338654504	.	23160001	23560000	#FFDADA	1	0.625
chr2	23560001	23720000	A.1.2.1.2.2.2.1.2.2	0.824401368301026	.	23560001	23720000	#FF4848	1	0.875
chr2	23720001	23960000	A.1.2.1.2.1.2.2.1.1.2	0.846066134549601	.	23720001	23960000	#FF4848	1	0.875
chr2	23960001	24360000	A.1.1.1.2.2.2.2.2.2.2	0.944127708095781	.	23960001	24360000	#FF0000	1	1
chr2	24360001	24600000	A.1.1.1.1.2.1.1.1.1.1	0.98745724059293	.	24360001	24600000	#FF0000	1	1
chr2	24600001	25160000	A.1.1.1.2.2.2.2.2.2.1	0.945267958950969	.	24600001	25160000	#FF0000	1	1
chr2	25160001	25400000	A.1.2.1.1.1.1.2.1.1	0.876852907639681	.	25160001	25400000	#FF4848	1	0.875
chr2	25400001	25800000	A.1.1.1.2.2.2.2.2.1	0.946408209806157	.	25400001	25800000	#FF0000	1	1
chr2	25800001	26080000	A.1.1.1.2.2.2.1.2.2	0.949828962371722	.	25800001	26080000	#FF0000	1	1
chr2	26080001	26400000	A.1.1.2.2.2.1.1.2.1.1	0.898517673888255	.	26080001	26400000	#FF0000	1	1
chr2	26400001	26600000	A.1.1.1.1.1.2.2.2	0.988597491448119	.	26400001	26600000	#FF0000	1	1
chr2	26600001	26760000	A.1.1.2.1.1.2.1.2.2	0.9327251995439	.	26600001	26760000	#FF0000	1	1
chr2	26760001	26960000	A.1.2.1.1.1.2.2.1	0.868871151653364	.	26760001	26960000	#FF4848	1	0.875
chr2	26960001	27200000	A.1.1.2.1.1.2.2	0.931584948688712	.	26960001	27200000	#FF0000	1	1
chr2	27200001	27400000	A.1.1.1.2.2.1.2	0.953249714937286	.	27200001	27400000	#FF0000	1	1
chr2	27480001	27520000	A.1.1.1.2.2.1.2	0.953249714937286	.	27480001	27520000	#FF0000	1	1
chr2	27520001	27560000	A.1.1.1.2.2.2.2.1.1	0.948688711516534	.	27520001	27560000	#FF0000	1	1
chr2	27600001	27920000	A.1.1.1.2.2.2.2.1.1	0.948688711516534	.	27600001	27920000	#FF0000	1	1
chr2	27920001	28400000	A.1.2.1.1.1.2.1.1.2	0.87115165336374	.	27920001	28400000	#FF4848	1	0.875
chr2	28400001	28720000	A.1.2.1.1.1.2.1.1.1	0.872291904218928	.	28400001	28720000	#FF4848	1	0.875
chr2	28720001	29000000	A.1.1.2.1.1.2.1.2.1.2	0.933865450399088	.	28720001	29000000	#FF0000	1	1
chr2	29000001	29120000	A.1.1.1.2.2.1.1.1.1	0.956670467502851	.	29000001	29120000	#FF0000	1	1
chr2	29120001	29440000	A.1.1.2.2.2.1.2.2.1.1	0.890535917901938	.	29120001	29440000	#FF0000	1	1
chr2	29440001	29760000	A.2.1.1.1.2.1.2.2.1.2	0.768529076396807	.	29440001	29760000	#FF9191	1	0.75
chr2	29760001	29920000	A.1.2.1.2.1.1.1.1.2.2.2	0.855188141391106	.	29760001	29920000	#FF4848	1	0.875
chr2	29920001	30080000	A.1.2.1.2.1.1.1.1.2.1	0.857468643101482	.	29920001	30080000	#FF4848	1	0.875
chr2	30080001	30360000	A.1.2.1.2.1.1.1.1.2.2.1	0.856328392246294	.	30080001	30360000	#FF4848	1	0.875
chr2	30360001	30640000	A.1.1.2.2.2.1.2.2.1.2	0.88939566704675	.	30360001	30640000	#FF0000	1	1
chr2	30640001	30920000	A.1.1.2.1.2.2.1.2.1.2.2	0.922462941847206	.	30640001	30920000	#FF0000	1	1
chr2	30920001	31240000	A.2.1.1.2.1.2.2.2	0.746864310148233	.	30920001	31240000	#FF9191	1	0.75
chr2	31240001	31400000	A.1.2.1.2.1.2.2.1.1.1	0.847206385404789	.	31240001	31400000	#FF4848	1	0.875
chr2	31400001	31560000	A.1.2.1.1.1.2.2.2	0.867730900798176	.	31400001	31560000	#FF4848	1	0.875
chr2	31560001	31800000	A.2.1.1.2.1.2.1.1.2	0.755986316989738	.	31560001	31800000	#FF9191	1	0.75
chr2	31800001	31920000	A.1.2.1.2.1.1.2.1.2	0.851767388825542	.	31800001	31920000	#FF4848	1	0.875
chr2	31920001	32080000	A.1.2.1.2.1.1.1.2	0.854047890535918	.	31920001	32080000	#FF4848	1	0.875
chr2	32080001	32280000	A.1.1.1.1.1.1.1.2	0.998859749144812	.	32080001	32280000	#FF0000	1	1
chr2	32280001	32840000	A.1.1.1.2.1.1.2	0.971493728620296	.	32280001	32840000	#FF0000	1	1
chr2	32840001	33000000	A.1.2.1.1.1.1.1.2.1	0.880273660205245	.	32840001	33000000	#FF4848	1	0.875
chr2	33000001	33160000	A.1.2.1.2.2.2.1.1.1	0.831242873432155	.	33000001	33160000	#FF4848	1	0.875
chr2	33160001	33680000	A.2.2.2.1.1.2.2.1.1	0.556442417331813	.	33160001	33680000	#FFDADA	1	0.625
chr2	33680001	33840000	A.1.1.2.2.1.1.1.1.1	0.915621436716078	.	33680001	33840000	#FF0000	1	1
chr2	33840001	34120000	A.2.2.2.1.1.2.2.1.2	0.555302166476625	.	33840001	34120000	#FFDADA	1	0.625
chr2	34120001	34200000	A.2.1.1.2.2.1.1.1.1	0.745724059293044	.	34120001	34200000	#FF9191	1	0.75
chr2	34200001	34560000	A.2.2.2.2.2.2.1.1.2.1.2.1	0.513112884834664	.	34200001	34560000	#FFDADA	1	0.625
chr2	34560001	35000000	B.1.1.1.2.1.2.1.2.1	0.46636259977195	.	34560001	35000000	#DADAFF	1	0.5
chr2	35000001	35280000	A.2.2.2.2.2.2.1.1.2.1.2.2	0.511972633979475	.	35000001	35280000	#FFDADA	1	0.625
chr2	35280001	35520000	A.2.2.2.2.2.2.2.1.2.1.1	0.506271379703535	.	35280001	35520000	#FFDADA	1	0.625
chr2	35520001	35920000	B.1.1.2.1.1.1.2.1.2	0.433295324971494	.	35520001	35920000	#DADAFF	1	0.5
chr2	35920001	36120000	B.1.1.1.2.1.2.1.2.2	0.465222348916762	.	35920001	36120000	#DADAFF	1	0.5
chr2	36120001	36560000	B.1.1.1.2.1.1.2.2.2.2	0.470923603192702	.	36120001	36560000	#DADAFF	1	0.5
chr2	36560001	36760000	A.2.1.1.2.2.1.1.2.2	0.74230330672748	.	36560001	36760000	#FF9191	1	0.75
chr2	36760001	37000000	A.2.1.1.1.1.1.2.1.1.1	0.787913340935006	.	36760001	37000000	#FF9191	1	0.75
chr2	37000001	37160000	A.1.1.2.2.1.1.1.1.2.2	0.913340935005701	.	37000001	37160000	#FF0000	1	1
chr2	37160001	37520000	A.1.1.1.2.1.2.2.1.1.1	0.962371721778791	.	37160001	37520000	#FF0000	1	1
chr2	37520001	37760000	A.1.1.1.1.2.2.2.2.1	0.979475484606613	.	37520001	37760000	#FF0000	1	1
chr2	37760001	37920000	A.1.1.1.2.2.1.1.2	0.954389965792474	.	37760001	37920000	#FF0000	1	1
chr2	37920001	38160000	A.1.1.2.2.2.1.2.1.1.2.2	0.892816419612315	.	37920001	38160000	#FF0000	1	1
chr2	38160001	38360000	A.1.1.1.1.2.1.2	0.982896237172178	.	38160001	38360000	#FF0000	1	1
chr2	38360001	38520000	A.1.1.2.2.2.1.1.2.1.2	0.897377423033067	.	38360001	38520000	#FF0000	1	1
chr2	38520001	38800000	A.1.1.1.1.2.1.1.1.1.2	0.986316989737742	.	38520001	38800000	#FF0000	1	1
chr2	38800001	39040000	A.1.1.1.2.2.2.1.2.1	0.95096921322691	.	38800001	39040000	#FF0000	1	1
chr2	39040001	39280000	A.1.1.2.1.2.2.1.2.1.1	0.924743443557583	.	39040001	39280000	#FF0000	1	1
chr2	39280001	39440000	A.1.1.2.2.1.1.1.1.2.1	0.914481185860889	.	39280001	39440000	#FF0000	1	1
chr2	39440001	39760000	A.1.2.1.2.2.1.2.2.1	0.833523375142531	.	39440001	39760000	#FF4848	1	0.875
chr2	39760001	40040000	A.2.1.1.2.2.1.2.2.1	0.740022805017104	.	39760001	40040000	#FF9191	1	0.75
chr2	40040001	40400000	B.1.1.1.2.1.1.2.1.1	0.477765108323831	.	40040001	40400000	#DADAFF	1	0.5
chr2	40400001	40480000	A.2.1.1.1.1.2.2.2.1	0.774230330672748	.	40400001	40480000	#FF9191	1	0.75
chr2	40480001	40800000	A.2.2.2.2.2.2.2.2.2.1.1	0.500570125427594	.	40480001	40800000	#FFDADA	1	0.625
chr2	40800001	41200000	B.1.1.2.1.1.1.2.2	0.432155074116306	.	40800001	41200000	#DADAFF	1	0.5
chr2	41200001	41320000	A.2.2.2.1.2.1.1.2.1.1	0.549600912200684	.	41200001	41320000	#FFDADA	1	0.625
chr2	41320001	41600000	B.1.1.2.1.1.1.1.2.1	0.437856328392246	.	41320001	41600000	#DADAFF	1	0.5
chr2	41600001	42040000	B.1.1.1.2.1.1.2.2.1.1	0.474344355758267	.	41600001	42040000	#DADAFF	1	0.5
chr2	42040001	42320000	A.2.1.1.1.1.1.1	0.789053591790194	.	42040001	42320000	#FF9191	1	0.75
chr2	42320001	42640000	A.1.1.2.2.2.1.1.1.2.1.1	0.90193842645382	.	42320001	42640000	#FF0000	1	1
chr2	42640001	43000000	A.1.1.2.1.2.2.1.1.1	0.927023945267959	.	42640001	43000000	#FF0000	1	1
chr2	43000001	43360000	A.1.1.2.1.2.2.1.2.2.2	0.92018244013683	.	43000001	43360000	#FF0000	1	1
chr2	43360001	43520000	A.1.1.1.1.2.1.1.2	0.984036488027366	.	43360001	43520000	#FF0000	1	1
chr2	43520001	43840000	A.1.1.1.2.2.2.2.1.2	0.947548460661345	.	43520001	43840000	#FF0000	1	1
chr2	43840001	44040000	A.1.2.1.1.1.2.1.2	0.870011402508552	.	43840001	44040000	#FF4848	1	0.875
chr2	44040001	44200000	A.1.1.2.1.1.2.1.2.1.1	0.935005701254276	.	44040001	44200000	#FF0000	1	1
chr2	44200001	44480000	A.1.1.2.1.1.1.1.2	0.941847206385405	.	44200001	44480000	#FF0000	1	1
chr2	44480001	44720000	A.1.2.1.1.1.1.1.2.2.1	0.879133409350057	.	44480001	44720000	#FF4848	1	0.875
chr2	44720001	44840000	A.1.1.2.1.1.1.1.1	0.942987457240593	.	44720001	44840000	#FF0000	1	1
chr2	44840001	45240000	A.1.2.1.2.2.1.2.1.1.2	0.838084378563284	.	44840001	45240000	#FF4848	1	0.875
chr2	45240001	45480000	A.1.2.1.2.1.2.2.2	0.843785632839225	.	45240001	45480000	#FF4848	1	0.875
chr2	45480001	45800000	A.1.2.1.1.2.2.2	0.860889395667047	.	45480001	45800000	#FF4848	1	0.875
chr2	45800001	46040000	A.1.1.1.1.2.2.2.2.2	0.978335233751425	.	45800001	46040000	#FF0000	1	1
chr2	46040001	46200000	A.1.1.1.2.2.1.1.1.2	0.955530216647662	.	46040001	46200000	#FF0000	1	1
chr2	46200001	46400000	A.1.1.2.2.1.2.1.1.2	0.906499429874572	.	46200001	46400000	#FF0000	1	1
chr2	46400001	46680000	A.1.1.2.1.2.2.1.2.1.2.1	0.923603192702395	.	46400001	46680000	#FF0000	1	1
chr2	46680001	46880000	A.1.1.1.1.1.1.2	0.997719498289624	.	46680001	46880000	#FF0000	1	1
chr2	46880001	47160000	A.1.1.2.2.1.2.2	0.904218928164196	.	46880001	47160000	#FF0000	1	1
chr2	47160001	47360000	A.1.1.1.2.1.1.1.1	0.977194982896237	.	47160001	47360000	#FF0000	1	1
chr2	47360001	47600000	A.1.1.2.1.1.2.1.1.2	0.936145952109464	.	47360001	47600000	#FF0000	1	1
chr2	47600001	48080000	A.1.2.1.1.1.1.2.1.2	0.875712656784493	.	47600001	48080000	#FF4848	1	0.875
chr2	48080001	48360000	A.1.2.1.2.2.1.2.1.2.1	0.836944127708096	.	48080001	48360000	#FF4848	1	0.875
chr2	48360001	48520000	A.1.1.1.2.1.1.1.2.2.1	0.973774230330673	.	48360001	48520000	#FF0000	1	1
chr2	48520001	48720000	A.1.1.1.2.1.1.1.2.1.1	0.976054732041049	.	48520001	48720000	#FF0000	1	1
chr2	48720001	49440000	B.1.1.1.2.1.2.2.2.2	0.461801596351197	.	48720001	49440000	#DADAFF	1	0.5
chr2	49440001	49600000	A.2.2.2.1.2.1.1.2.2	0.547320410490308	.	49440001	49600000	#FFDADA	1	0.625
chr2	49600001	50040000	B.1.1.2.2.2.2.1	0.410490307867731	.	49600001	50040000	#DADAFF	1	0.5
chr2	50040001	50240000	A.2.2.2.1.2.1.2.1.1	0.54618015963512	.	50040001	50240000	#FFDADA	1	0.625
chr2	50240001	50720000	B.1.1.2.1.1.1.2.1.1	0.434435575826682	.	50240001	50720000	#DADAFF	1	0.5
chr2	50720001	51000000	A.2.2.2.2.2.2.2.2.2.2	0.498289623717218	.	50720001	51000000	#FFDADA	1	0.625
chr2	51000001	51200000	B.1.1.1.2.1.1.1.1.1	0.483466362599772	.	51000001	51200000	#DADAFF	1	0.5
chr2	51200001	51560000	B.1.1.1.2.1.1.1.2.2	0.478905359179019	.	51200001	51560000	#DADAFF	1	0.5
chr2	51560001	51640000	A.2.2.2.1.2.1.2.2.2	0.542759407069555	.	51560001	51640000	#FFDADA	1	0.625
chr2	51640001	51920000	B.1.1.1.2.2.2.1.2.1.2	0.44811858608894	.	51640001	51920000	#DADAFF	1	0.5
chr2	51920001	52200000	B.1.1.1.2.2.1.2.1.2.1	0.454960091220068	.	51920001	52200000	#DADAFF	1	0.5
chr2	52200001	52480000	B.1.1.1.2.2.2.1.1.2	0.450399087799316	.	52200001	52480000	#DADAFF	1	0.5
chr2	52480001	52680000	A.2.2.2.2.1.2.1.1	0.529076396807298	.	52480001	52680000	#FFDADA	1	0.625
chr2	52680001	52760000	A.2.2.2.2.1.1.2.2	0.530216647662486	.	52680001	52760000	#FFDADA	1	0.625
chr2	52800001	52880000	A.2.2.2.2.1.1.2.2	0.530216647662486	.	52800001	52880000	#FFDADA	1	0.625
chr2	52880001	53080000	A.2.2.2.1.2.1.2.2.1	0.543899657924743	.	52880001	53080000	#FFDADA	1	0.625
chr2	53080001	53280000	A.2.2.2.1.2.1.2.1.2	0.545039908779932	.	53080001	53280000	#FFDADA	1	0.625
chr2	53280001	53640000	B.1.1.2.1.1.1.1.1.2	0.438996579247434	.	53280001	53640000	#DADAFF	1	0.5
chr2	53640001	53920000	A.2.2.2.1.1.1.1.2.2.2.2	0.56442417331813	.	53640001	53920000	#FFDADA	1	0.625
chr2	53920001	54360000	A.1.2.1.1.2.1.1.2	0.865450399087799	.	53920001	54360000	#FF4848	1	0.875
chr2	54360001	54720000	A.2.1.1.1.2.2.2.2.1	0.76054732041049	.	54360001	54720000	#FF9191	1	0.75
chr2	54720001	54920000	A.1.1.2.2.2.1.2.1.1.2.1	0.893956670467503	.	54720001	54920000	#FF0000	1	1
chr2	54920001	55160000	A.1.2.1.2.1.1.1.1.1.1	0.859749144811859	.	54920001	55160000	#FF4848	1	0.875
chr2	55160001	55600000	A.1.1.1.2.1.2.2.1.2.1	0.960091220068415	.	55160001	55600000	#FF0000	1	1
chr2	55600001	55920000	A.1.1.2.1.2.2.2.1	0.919042189281642	.	55600001	55920000	#FF0000	1	1
chr2	55920001	56360000	B.1.1.1.2.1.1.2.1.2.2	0.475484606613455	.	55920001	56360000	#DADAFF	1	0.5
chr2	56360001	56760000	B.1.1.2.1.1.1.1.2.2.2	0.43557582668187	.	56360001	56760000	#DADAFF	1	0.5
chr2	56760001	57000000	B.1.1.1.2.1.1.2.2.1.2	0.473204104903079	.	56760001	57000000	#DADAFF	1	0.5
chr2	57000001	57360000	B.1.1.2.1.1.1.1.1.1	0.440136830102623	.	57000001	57360000	#DADAFF	1	0.5
chr2	57360001	57760000	B.1.1.1.2.2.2.1.2.2	0.446978335233751	.	57360001	57760000	#DADAFF	1	0.5
chr2	57760001	58200000	A.2.1.1.1.1.1.2.1.2	0.785632839224629	.	57760001	58200000	#FF9191	1	0.75
chr2	58200001	58400000	A.1.1.2.2.2.1.1.1.2.1.2	0.900798175598632	.	58200001	58400000	#FF0000	1	1
chr2	58400001	58480000	A.1.1.2.2.1.1.2.2.2	0.908779931584949	.	58400001	58480000	#FF0000	1	1
chr2	58480001	58760000	A.2.2.2.1.2.1.1.2.1.2	0.548460661345496	.	58480001	58760000	#FFDADA	1	0.625
chr2	58760001	58920000	A.2.2.2.2.1.1.1.2.2.1	0.534777651083238	.	58760001	58920000	#FFDADA	1	0.625
chr2	58920001	59200000	A.2.2.2.2.1.1.2.1.1	0.532497149372862	.	58920001	59200000	#FFDADA	1	0.625
chr2	59200001	59760000	B.1.1.2.2.2.1.1.2.2.2	0.412770809578107	.	59200001	59760000	#DADAFF	1	0.5
chr2	59760001	59960000	A.2.2.2.2.1.1.1.2.2.2	0.53363740022805	.	59760001	59960000	#FFDADA	1	0.625
chr2	59960001	60120000	A.2.1.1.2.1.2.1.1.1	0.757126567844926	.	59960001	60120000	#FF9191	1	0.75
chr2	60120001	60520000	A.2.2.2.1.1.2.2.2.1.1	0.554161915621437	.	60120001	60520000	#FFDADA	1	0.625
chr2	60520001	60920000	A.2.1.1.1.2.1.2.2.2	0.767388825541619	.	60520001	60920000	#FF9191	1	0.75
chr2	60920001	61280000	A.1.1.1.2.1.2.2.1.1.2	0.961231470923603	.	60920001	61280000	#FF0000	1	1
chr2	61280001	61400000	A.1.1.2.2.2.1.2.1.1.1	0.895096921322691	.	61280001	61400000	#FF0000	1	1
chr2	61400001	61720000	A.1.1.1.1.1.2.1.2.1.1	0.995438996579247	.	61400001	61720000	#FF0000	1	1
chr2	61760001	61920000	A.1.1.2.2.2.1.2.1.2	0.891676168757127	.	61760001	61920000	#FF0000	1	1
chr2	61920001	62120000	A.1.1.1.1.1.2.1.2.2	0.993158494868871	.	61920001	62120000	#FF0000	1	1
chr2	62120001	62440000	A.1.1.1.1.2.2.2.1	0.980615735461802	.	62120001	62440000	#FF0000	1	1
chr2	62440001	62640000	A.1.1.1.2.1.2.1.2.1.1	0.968072976054732	.	62440001	62640000	#FF0000	1	1
chr2	62640001	62880000	A.1.2.1.1.1.1.1.1.2.2.1	0.882554161915621	.	62640001	62880000	#FF4848	1	0.875
chr2	62880001	63040000	A.1.1.2.2.1.1.2.2.1	0.909920182440137	.	62880001	63040000	#FF0000	1	1
chr2	63040001	63280000	A.1.2.1.1.1.1.1.1.2.2.2	0.881413911060433	.	63040001	63280000	#FF4848	1	0.875
chr2	63280001	63480000	A.1.2.1.2.2.1.2.1.1.1.2	0.839224629418472	.	63280001	63480000	#FF4848	1	0.875
chr2	63480001	63840000	A.1.2.1.2.2.1.2.1.2.2.2	0.834663625997719	.	63480001	63840000	#FF4848	1	0.875
chr2	63840001	64040000	A.1.2.1.2.2.1.2.1.1.1.1	0.84036488027366	.	63840001	64040000	#FF4848	1	0.875
chr2	64040001	64200000	A.1.1.2.2.1.2.1.2	0.905359179019384	.	64040001	64200000	#FF0000	1	1
chr2	64200001	64520000	A.1.1.1.2.1.1.1.2.1.2	0.974914481185861	.	64200001	64520000	#FF0000	1	1
chr2	64520001	64720000	A.1.1.2.1.1.1.2.2	0.939566704675028	.	64520001	64720000	#FF0000	1	1
chr2	64720001	65120000	A.1.1.2.1.2.1.1.2	0.929304446978335	.	64720001	65120000	#FF0000	1	1
chr2	65120001	65280000	A.1.1.1.2.1.2.1.1.2	0.96921322690992	.	65120001	65280000	#FF0000	1	1
chr2	65280001	65480000	A.1.1.1.2.1.2.1.2.1.2.2	0.965792474344356	.	65280001	65480000	#FF0000	1	1
chr2	65480001	65840000	A.1.1.2.1.2.2.1.1.2	0.925883694412771	.	65480001	65840000	#FF0000	1	1
chr2	65840001	66280000	A.2.2.2.2.2.2.2.2.1	0.501710376282782	.	65840001	66280000	#FFDADA	1	0.625
chr2	66280001	66480000	A.2.2.2.2.1.1.2.1.2	0.531356898517674	.	66280001	66480000	#FFDADA	1	0.625
chr2	66480001	66800000	B.1.1.1.2.2.2.1.1.1	0.451539338654504	.	66480001	66800000	#DADAFF	1	0.5
chr2	66800001	66880000	A.2.1.1.2.2.2.1	0.736602052451539	.	66800001	66880000	#FF9191	1	0.75
chr2	66880001	67240000	B.1.1.2.2.2.1.1.2.2.1	0.413911060433295	.	66880001	67240000	#DADAFF	1	0.5
chr2	67240001	67560000	B.1.1.1.2.2.2.1.2.1.1	0.449258836944128	.	67240001	67560000	#DADAFF	1	0.5
chr2	67560001	67720000	A.2.1.1.1.1.2.2.1.2	0.775370581527936	.	67560001	67720000	#FF9191	1	0.75
chr2	67720001	68080000	A.2.2.2.2.2.2.2.1.1.2	0.507411630558723	.	67720001	68080000	#FFDADA	1	0.625
chr2	68080001	68320000	A.2.1.1.2.1.2.2.1.1.1	0.752565564424173	.	68080001	68320000	#FF9191	1	0.75
chr2	68320001	68520000	A.1.1.2.2.1.1.1.2	0.912200684150513	.	68320001	68520000	#FF0000	1	1
chr2	68520001	68680000	A.1.1.1.1.2.2.1	0.98175598631699	.	68520001	68680000	#FF0000	1	1
chr2	68680001	68920000	A.2.1.1.1.1.2.1.1	0.781071835803877	.	68680001	68920000	#FF9191	1	0.75
chr2	68920001	69200000	A.1.2.1.2.1.1.1.1.1.2	0.858608893956671	.	68920001	69200000	#FF4848	1	0.875
chr2	69200001	69560000	A.2.2.2.1.1.1.1.1.1	0.571265678449259	.	69200001	69560000	#FFDADA	1	0.625
chr2	69560001	70120000	A.1.1.1.1.1.2.2.1.2	0.989737742303307	.	69560001	70120000	#FF0000	1	1
chr2	70120001	70240000	A.1.1.2.1.2.2.2.2.2	0.916761687571266	.	70120001	70240000	#FF0000	1	1
chr2	70240001	70520000	A.1.1.1.1.1.2.1.2.1.2	0.994298745724059	.	70240001	70520000	#FF0000	1	1
chr2	70520001	70720000	A.2.1.1.1.2.1.2.2.1.1	0.769669327251995	.	70520001	70720000	#FF9191	1	0.75
chr2	70720001	71160000	A.2.1.1.2.1.2.2.1.1.2	0.751425313568985	.	70720001	71160000	#FF9191	1	0.75
chr2	71160001	71400000	A.1.1.2.1.1.1.2.1	0.940706955530217	.	71160001	71400000	#FF0000	1	1
chr2	71400001	71680000	A.1.2.1.1.1.1.2.2.1	0.874572405929304	.	71400001	71680000	#FF4848	1	0.875
chr2	71680001	71840000	A.1.2.1.2.1.1.2.1.1	0.85290763968073	.	71680001	71840000	#FF4848	1	0.875
chr2	71840001	72200000	B.1.1.1.2.1.2.2.1	0.464082098061574	.	71840001	72200000	#DADAFF	1	0.5
chr2	72200001	72400000	A.2.2.2.1.1.1.1.1.2	0.570125427594071	.	72200001	72400000	#FFDADA	1	0.625
chr2	72400001	72560000	A.2.2.2.1.1.1.2.2.2	0.561003420752566	.	72400001	72560000	#FFDADA	1	0.625
chr2	72560001	72720000	A.2.2.2.2.1.1.1.2.1	0.535917901938426	.	72560001	72720000	#FFDADA	1	0.625
chr2	72720001	73040000	A.2.1.1.2.1.2.1.2.2	0.753705815279361	.	72720001	73040000	#FF9191	1	0.75
chr2	73040001	73440000	A.1.2.1.2.2.1.2.1.2.2.1	0.835803876852908	.	73040001	73440000	#FF4848	1	0.875
chr2	73440001	73680000	A.1.1.2.1.2.2.2.2.1	0.917901938426454	.	73440001	73680000	#FF0000	1	1
chr2	73680001	73840000	A.1.1.2.2.1.1.2.1	0.911060433295325	.	73680001	73840000	#FF0000	1	1
chr2	73840001	74400000	A.1.1.1.2.1.2.2.1.2.2	0.958950969213227	.	73840001	74400000	#FF0000	1	1
chr2	74400001	74640000	A.1.1.1.2.1.2.1.2.2.2	0.963511972633979	.	74400001	74640000	#FF0000	1	1
chr2	74640001	74840000	A.1.1.1.1.1.2.1.1	0.996579247434436	.	74640001	74840000	#FF0000	1	1
chr2	74840001	75120000	A.1.1.1.2.1.2.1.2.2.1	0.964652223489168	.	74840001	75120000	#FF0000	1	1
chr2	75120001	75480000	A.1.2.1.2.2.1.2.2.2	0.832383124287343	.	75120001	75480000	#FF4848	1	0.875
chr2	75480001	75920000	A.1.2.1.2.2.1.1.1	0.842645381984036	.	75480001	75920000	#FF4848	1	0.875
chr2	75920001	76200000	A.2.2.2.1.1.2.1.1	0.559863169897377	.	75920001	76200000	#FFDADA	1	0.625
chr2	76200001	76560000	A.2.2.2.2.2.2.1.1.1.1.2	0.517673888255416	.	76200001	76560000	#FFDADA	1	0.625
chr2	76560001	76760000	A.2.1.1.2.2.2.2.2.2	0.733181299885975	.	76560001	76760000	#FF9191	1	0.75
chr2	76760001	76880000	A.2.2.2.1.1.1.1.2.2.2.1.2	0.565564424173318	.	76760001	76880000	#FFDADA	1	0.625
chr2	76880001	77080000	A.2.2.2.1.1.1.2.2.1	0.562143671607754	.	76880001	77080000	#FFDADA	1	0.625
chr2	77080001	77280000	A.2.2.2.2.1.2.2.2.1.2	0.523375142531357	.	77080001	77280000	#FFDADA	1	0.625
chr2	77280001	77880000	B.1.1.2.2.2.1.1.2.1.2	0.415051311288483	.	77280001	77880000	#DADAFF	1	0.5
chr2	77880001	77960000	B.1.1.1.2.2.1.1.1.1	0.460661345496009	.	77880001	77960000	#DADAFF	1	0.5
chr2	77960001	78080000	A.2.2.2.2.1.2.2.1.2	0.525655644241733	.	77960001	78080000	#FFDADA	1	0.625
chr2	78080001	78280000	B.1.1.1.2.2.2.2.1.1	0.445838084378563	.	78080001	78280000	#DADAFF	1	0.5
chr2	78280001	78480000	B.1.1.1.2.2.1.1.1.2	0.459521094640821	.	78280001	78480000	#DADAFF	1	0.5
chr2	78480001	78880000	B.1.1.1.2.2.1.2.1.2.2	0.45381984036488	.	78480001	78880000	#DADAFF	1	0.5
chr2	78880001	79080000	A.2.2.2.2.1.2.2.2.2	0.522234891676169	.	78880001	79080000	#FFDADA	1	0.625
chr2	79080001	79240000	A.2.1.1.2.2.2.2.2.1	0.734321550741163	.	79080001	79240000	#FF9191	1	0.75
chr2	79240001	79400000	A.2.2.2.2.1.2.2.2.1.1	0.524515393386545	.	79240001	79400000	#FFDADA	1	0.625
chr2	79400001	79800000	B.1.1.2.2.2.1.1.2.1.1	0.416191562143672	.	79400001	79800000	#DADAFF	1	0.5
chr2	79800001	80200000	B.1.1.2.2.2.1.1.1.2	0.41733181299886	.	79800001	80200000	#DADAFF	1	0.5
chr2	80200001	80440000	B.1.1.2.1.1.1.1.2.2.1	0.436716077537058	.	80200001	80440000	#DADAFF	1	0.5
chr2	80440001	80600000	A.2.2.2.1.1.1.1.2.2.1	0.567844925883694	.	80440001	80600000	#FFDADA	1	0.625
chr2	80600001	80800000	A.1.2.1.2.2.1.1.2	0.841505131128848	.	80600001	80800000	#FF4848	1	0.875
chr2	80800001	81080000	A.2.2.2.1.1.1.2.1	0.563283922462942	.	80800001	81080000	#FFDADA	1	0.625
chr2	81080001	81360000	A.2.2.2.2.1.2.1.2	0.527936145952109	.	81080001	81360000	#FFDADA	1	0.625
chr2	81360001	81640000	B.1.1.1.2.2.1.2.1.1	0.456100342075257	.	81360001	81640000	#DADAFF	1	0.5
chr2	81640001	81800000	A.2.2.2.1.1.1.1.2.1	0.568985176738883	.	81640001	81800000	#FFDADA	1	0.625
chr2	81800001	81920000	A.2.1.1.2.2.2.2.1	0.735461801596351	.	81800001	81920000	#FF9191	1	0.75
chr2	81920001	82280000	B.1.1.1.2.2.2.2.2.2.1	0.442417331812999	.	81920001	82280000	#DADAFF	1	0.5
chr2	82280001	82360000	A.2.2.2.1.1.1.1.2.2.2.1.1	0.566704675028506	.	82280001	82360000	#FFDADA	1	0.625
chr2	82360001	82680000	B.1.1.1.2.2.2.2.2.2.2	0.441277080957811	.	82360001	82680000	#DADAFF	1	0.5
chr2	82680001	82800000	A.2.2.2.2.1.2.2.1.1	0.526795895096921	.	82680001	82800000	#FFDADA	1	0.625
chr2	82800001	83120000	B.1.1.1.2.2.2.2.1.2	0.444697833523375	.	82800001	83120000	#DADAFF	1	0.5
chr2	83120001	83240000	B.1.1.1.2.2.1.1.2.1	0.458380843785633	.	83120001	83240000	#DADAFF	1	0.5
chr2	83240001	83520000	B.1.1.1.2.2.1.1.2.2	0.457240592930445	.	83240001	83520000	#DADAFF	1	0.5
chr2	83520001	83840000	B.1.1.2.2.2.1.1.1.1	0.418472063854048	.	83520001	83840000	#DADAFF	1	0.5
chr2	83840001	84160000	B.1.1.1.2.2.1.2.2	0.452679589509692	.	83840001	84160000	#DADAFF	1	0.5
chr2	84160001	84640000	B.1.1.1.2.1.2.2.2.1	0.462941847206385	.	84160001	84640000	#DADAFF	1	0.5
chr2	84640001	85120000	A.2.1.1.1.2.2.2.2.2	0.759407069555302	.	84640001	85120000	#FF9191	1	0.75
chr2	85120001	85280000	A.1.1.1.2.1.2.1.1.1	0.970353477765108	.	85120001	85280000	#FF0000	1	1
chr2	85280001	85560000	A.2.1.1.1.2.1.2.1	0.770809578107184	.	85280001	85560000	#FF9191	1	0.75
chr2	85560001	85840000	A.1.1.1.2.1.2.2.2	0.957810718358039	.	85560001	85840000	#FF0000	1	1
chr2	85840001	86080000	A.1.1.1.2.1.2.1.2.1.2.1	0.966932725199544	.	85840001	86080000	#FF0000	1	1
chr2	86080001	86360000	A.1.1.1.1.1.2.2.1.1.1	0.992018244013683	.	86080001	86360000	#FF0000	1	1
chr2	86360001	86520000	A.1.1.2.1.2.1.1.1	0.930444697833523	.	86360001	86520000	#FF0000	1	1
chr2	86520001	87000000	A.1.1.2.2.2.2.1	0.887115165336374	.	86520001	87000000	#FF0000	1	1
chr2	87000001	87280000	A.2.1.1.1.2.2.2.1.2	0.761687571265678	.	87000001	87280000	#FF9191	1	0.75
chr2	87280001	87440000	A.1.2.1.2.1.1.2.2	0.850627137970353	.	87280001	87440000	#FF4848	1	0.875
chr2	87440001	87560000	A.2.1.1.1.2.2.1.2	0.763968072976055	.	87440001	87560000	#FF9191	1	0.75
chr2	87560001	87640000	A.2.1.1.1.2.2.1.1.1	0.766248574686431	.	87560001	87640000	#FF9191	1	0.75
chr2	87720001	87760000	A.2.1.1.1.2.2.1.1.1	0.766248574686431	.	87720001	87760000	#FF9191	1	0.75
chr2	87760001	88040000	A.2.1.1.1.2.1.1	0.771949828962372	.	87760001	88040000	#FF9191	1	0.75
chr2	88040001	88320000	A.2.1.1.2.1.2.2.1.2.2.2	0.748004561003421	.	88040001	88320000	#FF9191	1	0.75
chr2	88320001	88520000	A.2.1.1.1.2.2.2.1.1	0.762827822120867	.	88320001	88520000	#FF9191	1	0.75
chr2	88520001	88840000	A.2.1.1.2.1.2.2.1.2.2.1	0.749144811858609	.	88520001	88840000	#FF9191	1	0.75
chr2	88840001	89120000	A.1.2.1.1.1.1.1.1.1	0.884834663625998	.	88840001	89120000	#FF4848	1	0.875
chr2	89160001	89440000	A.2.1.1.2.1.2.2.1.2.1	0.750285062713797	.	89160001	89440000	#FF9191	1	0.75
chr2	89440001	89600000	A.2.1.1.1.2.2.1.1.2	0.765108323831243	.	89440001	89600000	#FF9191	1	0.75
chr2	89600001	89640000	B.1.1.2.1.2.1.2.1	0.426453819840365	.	89600001	89640000	#DADAFF	1	0.5
chr2	89840001	90280000	B.1.1.2.1.2.1.2.1	0.426453819840365	.	89840001	90280000	#DADAFF	1	0.5
chr2	90400001	90480000	B.1.1.1.2.2.2.2.2.1	0.443557582668187	.	90400001	90480000	#DADAFF	1	0.5
chr2	91600001	91720000	B.1.1.1.2.2.2.2.2.1	0.443557582668187	.	91600001	91720000	#DADAFF	1	0.5
chr2	91720001	91920000	A.2.2.2.1.1.2.2.2.1.2	0.553021664766249	.	91720001	91920000	#FFDADA	1	0.625
chr2	91920001	92200000	B.1.1.2.1.2.1.2.2	0.425313568985177	.	91920001	92200000	#DADAFF	1	0.5
chr2	92240001	92320000	B.1.1.2.1.2.1.2.2	0.425313568985177	.	92240001	92320000	#DADAFF	1	0.5
chr2	95320001	95640000	B.1.1.2.2.2.1.2	0.411630558722919	.	95320001	95640000	#DADAFF	1	0.5
chr2	95640001	95800000	A.1.2.2.1.2.2.1.2.1	0.800456100342075	.	95640001	95800000	#FF4848	1	0.875
chr2	95800001	96000000	A.2.1.2.1.2.1.1.1.1	0.716077537058153	.	95800001	96000000	#FF9191	1	0.75
chr2	96000001	96280000	A.2.1.2.1.2.1.1.2.1.2.1	0.712656784492588	.	96000001	96280000	#FF9191	1	0.75
chr2	96320001	96560000	A.2.1.2.1.2.1.1.2.1.2.1	0.712656784492588	.	96320001	96560000	#FF9191	1	0.75
chr2	96560001	96800000	A.1.2.2.1.1.1.2.2.2	0.815279361459521	.	96560001	96800000	#FF4848	1	0.875
chr2	96800001	97000000	A.1.1.2.1.2.1.2	0.928164196123147	.	96800001	97000000	#FF0000	1	1
chr2	97000001	97240000	A.1.2.2.1.1.1.2.1.1	0.818700114025085	.	97000001	97240000	#FF4848	1	0.875
chr2	97240001	97520000	A.1.2.2.1.1.1.2.1.2	0.817559863169897	.	97240001	97520000	#FF4848	1	0.875
chr2	97520001	97840000	A.1.2.2.1.1.1.2.2.1	0.816419612314709	.	97520001	97840000	#FF4848	1	0.875
chr2	97840001	97920000	A.2.1.2.1.1.2.1.1.1	0.722919042189282	.	97840001	97920000	#FF9191	1	0.75
chr2	97920001	98000000	A.2.1.2.1.2.1.1.2.1.2.2	0.7115165336374	.	97920001	98000000	#FF9191	1	0.75
chr2	98040001	98120000	A.2.1.2.1.2.1.1.2.1.2.2	0.7115165336374	.	98040001	98120000	#FF9191	1	0.75
chr2	98160001	98360000	A.1.2.2.1.2.2.1.2.2	0.799315849486887	.	98160001	98360000	#FF4848	1	0.875
chr2	98360001	98640000	A.1.2.2.1.2.1.2.1	0.805017103762828	.	98360001	98640000	#FF4848	1	0.875
chr2	98640001	98840000	A.2.1.2.1.2.1.2.1	0.709236031927024	.	98640001	98840000	#FF9191	1	0.75
chr2	98840001	99000000	A.2.1.2.1.2.1.1.2.1.1	0.713797035347776	.	98840001	99000000	#FF9191	1	0.75
chr2	99000001	99200000	A.1.1.2.2.2.2.2	0.885974914481186	.	99000001	99200000	#FF0000	1	1
chr2	99200001	99520000	A.1.2.2.1.2.2.1.1	0.801596351197263	.	99200001	99520000	#FF4848	1	0.875
chr2	99520001	99760000	A.2.1.2.1.1.2.1.2	0.720638540478905	.	99520001	99760000	#FF9191	1	0.75
chr2	99760001	100120000	A.1.2.2.1.1.2.1.2	0.812998859749145	.	99760001	100120000	#FF4848	1	0.875
chr2	100120001	100600000	B.1.1.2.1.2.1.1	0.427594070695553	.	100120001	100600000	#DADAFF	1	0.5
chr2	100600001	101280000	A.2.2.1.2.2.1.1.1.2	0.587229190421893	.	100600001	101280000	#FFDADA	1	0.625
chr2	101280001	101360000	B.1.1.1.1.2.2.2.1	0.485746864310148	.	101280001	101360000	#DADAFF	1	0.5
chr2	101360001	101600000	A.2.2.2.2.2.1	0.521094640820981	.	101360001	101600000	#FFDADA	1	0.625
chr2	101600001	101840000	A.2.1.2.1.2.2.2.2.2	0.697833523375142	.	101600001	101840000	#FF9191	1	0.75
chr2	101840001	101920000	A.2.1.2.1.1.1.1.1.2	0.730900798175599	.	101840001	101920000	#FF9191	1	0.75
chr2	101920001	102200000	A.2.1.2.1.2.1.2.2.2.2	0.704675028506271	.	101920001	102200000	#FF9191	1	0.75
chr2	102200001	102320000	A.2.1.2.1.1.2.1.1.2	0.721778791334094	.	102200001	102320000	#FF9191	1	0.75
chr2	102320001	102480000	A.2.1.2.1.2.1.2.2.1.1	0.708095781071836	.	102320001	102480000	#FF9191	1	0.75
chr2	102480001	102640000	A.2.1.2.1.2.1.1.1.2	0.714937286202965	.	102480001	102640000	#FF9191	1	0.75
chr2	102640001	102800000	A.2.1.2.1.1.2.2.1.1	0.719498289623717	.	102640001	102800000	#FF9191	1	0.75
chr2	102800001	103080000	A.2.1.2.1.2.2.2.2.1	0.698973774230331	.	102800001	103080000	#FF9191	1	0.75
chr2	103080001	103440000	B.1.1.1.1.1.2.1.1	0.494868871151653	.	103080001	103440000	#DADAFF	1	0.5
chr2	103440001	103600000	B.1.2.2.2.2.1.2.1.2	0.279361459521095	.	103440001	103600000	#9191FF	1	0.375
chr2	103600001	104240000	B.2.1.2.1.2.1.2.2.2	0.171037628278221	.	103600001	104240000	#4848FF	1	0.25
chr2	104240001	104800000	B.2.1.2.1.2.1.1.2.2	0.175598631698974	.	104240001	104800000	#4848FF	1	0.25
chr2	104800001	105200000	B.2.1.2.1.2.1.2.2.1.1	0.173318129988597	.	104800001	105200000	#4848FF	1	0.25
chr2	105200001	105640000	B.1.2.2.2.2.1.2.2.2.1	0.277080957810718	.	105200001	105640000	#9191FF	1	0.375
chr2	105640001	105920000	A.2.2.1.2.2.1.1.2.1.2.1	0.583808437856328	.	105640001	105920000	#FFDADA	1	0.625
chr2	105920001	106360000	A.2.2.2.1.1.2.2.2.2	0.55188141391106	.	105920001	106360000	#FFDADA	1	0.625
chr2	106360001	106520000	A.1.2.2.1.2.2.2.2	0.797035347776511	.	106360001	106520000	#FF4848	1	0.875
chr2	106520001	106720000	B.1.2.1.2.2.1.2.2	0.364880273660205	.	106520001	106720000	#9191FF	1	0.375
chr2	106720001	106920000	B.1.1.1.1.2.1.2.1	0.490307867730901	.	106720001	106920000	#DADAFF	1	0.5
chr2	106920001	107240000	B.1.2.2.2.2.1.1.1.2.2	0.282782212086659	.	106920001	107240000	#9191FF	1	0.375
chr2	107240001	107520000	B.2.1.2.1.1.2.2.1.2	0.181299885974914	.	107240001	107520000	#4848FF	1	0.25
chr2	107520001	107920000	B.2.1.2.1.2.1.1.2.1	0.176738882554162	.	107520001	107920000	#4848FF	1	0.25
chr2	107920001	108040000	B.2.1.2.1.1.2.1.2.1.1	0.187001140250855	.	107920001	108040000	#4848FF	1	0.25
chr2	108040001	108520000	B.2.1.2.2.2.1.2.2.1	0.142531356898518	.	108040001	108520000	#4848FF	1	0.25
chr2	108520001	108880000	B.1.2.2.2.2.1.2.2.1	0.278221208665906	.	108520001	108880000	#9191FF	1	0.375
chr2	108880001	108960000	B.1.1.1.1.1.2.2	0.492588369441277	.	108880001	108960000	#DADAFF	1	0.5
chr2	108960001	109160000	A.2.1.2.1.1.1.2.1.2	0.726339794754846	.	108960001	109160000	#FF9191	1	0.75
chr2	109160001	109240000	A.2.1.2.1.1.2.2.1.2	0.718358038768529	.	109160001	109240000	#FF9191	1	0.75
chr2	109240001	109480000	A.1.2.2.1.2.1.2.2.2	0.802736602052452	.	109240001	109480000	#FF4848	1	0.875
chr2	109480001	109720000	A.2.2.1.2.2.1.1.1.1.1	0.589509692132269	.	109480001	109720000	#FFDADA	1	0.625
chr2	109720001	109880000	A.2.1.2.1.2.2.2.1.1	0.701254275940707	.	109720001	109880000	#FF9191	1	0.75
chr2	109880001	110120000	A.2.2.1.2.2.1.1.1.1.2	0.588369441277081	.	109880001	110120000	#FFDADA	1	0.625
chr2	110240001	110280000	A.2.2.1.2.2.1.1.1.1.2	0.588369441277081	.	110240001	110280000	#FFDADA	1	0.625
chr2	110280001	110520000	A.2.1.2.1.1.1.1.2.2	0.728620296465222	.	110280001	110520000	#FF9191	1	0.75
chr2	110720001	111160000	A.2.2.1.2.2.1.2.2.2	0.575826681870011	.	110720001	111160000	#FFDADA	1	0.625
chr2	111360001	111680000	A.2.1.2.1.1.1.1.2.1	0.729760547320411	.	111360001	111680000	#FF9191	1	0.75
chr2	111680001	111800000	A.2.1.2.1.2.1.1.2.2	0.710376282782212	.	111680001	111800000	#FF9191	1	0.75
chr2	111800001	112000000	A.2.1.2.1.2.2.1.1	0.703534777651083	.	111800001	112000000	#FF9191	1	0.75
chr2	112000001	112280000	A.2.1.2.1.2.1.2.2.2.1	0.705815279361459	.	112000001	112280000	#FF9191	1	0.75
chr2	112280001	112520000	B.1.1.1.1.2.1.1	0.491448118586089	.	112280001	112520000	#DADAFF	1	0.5
chr2	112520001	112800000	A.1.2.2.1.1.2.1.1	0.814139110604333	.	112520001	112800000	#FF4848	1	0.875
chr2	112800001	113200000	A.1.2.2.1.1.2.2.1.2	0.810718358038769	.	112800001	113200000	#FF4848	1	0.875
chr2	113200001	113520000	A.1.2.2.1.1.1.1	0.819840364880274	.	113200001	113520000	#FF4848	1	0.875
chr2	113520001	113720000	A.1.2.2.1.2.2.2.1	0.798175598631699	.	113520001	113720000	#FF4848	1	0.875
chr2	113720001	113880000	A.2.1.2.1.2.1.2.2.1.2	0.706955530216648	.	113720001	113880000	#FF9191	1	0.75
chr2	113880001	114200000	A.1.2.2.1.2.1.2.2.1	0.80387685290764	.	113880001	114200000	#FF4848	1	0.875
chr2	114200001	114600000	A.1.2.2.1.2.1.1	0.806157354618016	.	114200001	114600000	#FF4848	1	0.875
chr2	114600001	114760000	A.2.1.2.1.1.1.2.2.1	0.725199543899658	.	114600001	114760000	#FF9191	1	0.75
chr2	114760001	114960000	B.1.1.2.1.2.2	0.424173318129989	.	114760001	114960000	#DADAFF	1	0.5
chr2	114960001	115360000	B.2.1.2.1.2.1.2.2.1.2	0.172177879133409	.	114960001	115360000	#4848FF	1	0.25
chr2	115360001	115520000	B.2.1.2.1.1.2.2.1.1.2	0.182440136830103	.	115360001	115520000	#4848FF	1	0.25
chr2	115520001	115960000	B.2.1.2.2.2.1.2.2.2	0.14139110604333	.	115520001	115960000	#4848FF	1	0.25
chr2	115960001	116600000	B.2.2.1.2.2.1.2.1	0.0627137970353478	.	115960001	116600000	#0000FF	1	0.125
chr2	116600001	116880000	B.2.1.2.2.2.1.1.1.2.2	0.14709236031927	.	116600001	116880000	#4848FF	1	0.25
chr2	116880001	117040000	B.2.1.2.1.1.2.1.2.2	0.184720638540479	.	116880001	117040000	#4848FF	1	0.25
chr2	117040001	117560000	B.2.1.2.2.2.2.2.2	0.135689851767389	.	117040001	117560000	#4848FF	1	0.25
chr2	117560001	117800000	B.2.2.1.2.2.1.2.2	0.0615735461801596	.	117560001	117800000	#0000FF	1	0.125
chr2	117800001	117920000	B.2.1.2.1.1.2.1.2.1.2	0.185860889395667	.	117800001	117920000	#4848FF	1	0.25
chr2	117920001	118160000	B.2.2.1.2.2.1.1	0.0638540478905359	.	117920001	118160000	#0000FF	1	0.125
chr2	118160001	118360000	B.2.1.2.1.1.2.2.2.2	0.179019384264538	.	118160001	118360000	#4848FF	1	0.25
chr2	118360001	118560000	B.2.1.2.1.1.1.2.2.1	0.19042189281642	.	118360001	118560000	#4848FF	1	0.25
chr2	118560001	118640000	A.2.2.1.2.2.1.1.2.1.2.2	0.58266818700114	.	118560001	118640000	#FFDADA	1	0.625
chr2	118640001	118760000	B.1.1.1.1.1.2.1.2	0.493728620296465	.	118640001	118760000	#DADAFF	1	0.5
chr2	118760001	119120000	A.2.2.1.2.2.1.1.2.2.1	0.581527936145952	.	118760001	119120000	#FFDADA	1	0.625
chr2	119120001	119360000	B.1.2.2.2.2.1.1.1.1	0.286202964652224	.	119120001	119360000	#9191FF	1	0.375
chr2	119360001	119440000	B.1.2.2.2.2.1.2.1.1	0.280501710376283	.	119360001	119440000	#9191FF	1	0.375
chr2	119440001	119640000	B.2.1.2.1.1.2.2.1.1.1	0.183580387685291	.	119440001	119640000	#4848FF	1	0.25
chr2	119640001	120120000	A.2.2.1.2.2.1.2.1.1	0.579247434435576	.	119640001	120120000	#FFDADA	1	0.625
chr2	120120001	120400000	A.2.2.1.2.2.1.1.2.2.2	0.580387685290764	.	120120001	120400000	#FFDADA	1	0.625
chr2	120400001	120520000	A.2.2.1.2.2.1.1.2.1.1.1	0.586088939566705	.	120400001	120520000	#FFDADA	1	0.625
chr2	120520001	120680000	A.2.1.2.1.2.2.2.1.2	0.700114025085519	.	120520001	120680000	#FF9191	1	0.75
chr2	120680001	121080000	A.1.2.2.1.1.2.2.2.2.1	0.808437856328392	.	120680001	121080000	#FF4848	1	0.875
chr2	121080001	121280000	B.1.1.1.1.2.2.1.1	0.488027366020524	.	121080001	121280000	#DADAFF	1	0.5
chr2	121280001	121480000	B.1.1.1.1.2.2.1.2	0.486887115165336	.	121280001	121480000	#DADAFF	1	0.5
chr2	121480001	121840000	B.1.1.1.1.2.2.2.2	0.48460661345496	.	121480001	121840000	#DADAFF	1	0.5
chr2	121840001	122120000	B.1.2.2.2.1.1.1.2.2.2	0.299885974914481	.	121840001	122120000	#9191FF	1	0.375
chr2	122120001	122560000	A.1.2.2.1.1.2.2.2.2.2	0.807297605473204	.	122120001	122560000	#FF4848	1	0.875
chr2	122560001	123040000	B.1.2.2.2.1.1.1.1.1	0.305587229190422	.	122560001	123040000	#9191FF	1	0.375
chr2	123040001	123320000	B.1.1.1.1.1.1.2	0.496009122006841	.	123040001	123320000	#DADAFF	1	0.5
chr2	123320001	123480000	A.2.2.1.2.1.2.1.1	0.598631698973774	.	123320001	123480000	#FFDADA	1	0.625
chr2	123480001	123960000	A.2.2.1.2.2.2.2.1	0.573546180159635	.	123480001	123960000	#FFDADA	1	0.625
chr2	123960001	124280000	B.2.1.2.1.1.1.1.2.2	0.194982896237172	.	123960001	124280000	#4848FF	1	0.25
chr2	124280001	124720000	B.2.1.2.2.2.2.1.1.2	0.139110604332953	.	124280001	124720000	#4848FF	1	0.25
chr2	124720001	124960000	B.2.1.2.2.2.1.1.2	0.145952109464082	.	124720001	124960000	#4848FF	1	0.25
chr2	124960001	125240000	B.2.1.2.2.2.2.1.1.1	0.140250855188141	.	124960001	125240000	#4848FF	1	0.25
chr2	125240001	125520000	B.2.1.2.2.2.1.1.1.2.1	0.148232611174458	.	125240001	125520000	#4848FF	1	0.25
chr2	125520001	125680000	B.2.1.2.1.1.1.2.1.1.2	0.192702394526796	.	125520001	125680000	#4848FF	1	0.25
chr2	125680001	125920000	B.1.2.2.2.1.2.1.1.2	0.291904218928164	.	125680001	125920000	#9191FF	1	0.375
chr2	125920001	126560000	A.2.2.1.2.2.2.2.2	0.572405929304447	.	125920001	126560000	#FFDADA	1	0.625
chr2	126560001	126760000	B.2.1.2.1.1.2.1.1	0.188141391106043	.	126560001	126760000	#4848FF	1	0.25
chr2	126760001	127360000	B.2.1.2.2.2.1.2.1.1	0.144811858608894	.	126760001	127360000	#4848FF	1	0.25
chr2	127360001	127760000	B.1.2.2.2.1.1.1.2.2.1	0.301026225769669	.	127360001	127760000	#9191FF	1	0.375
chr2	127760001	128000000	A.2.2.1.2.2.1.1.2.1.1.2	0.584948688711517	.	127760001	128000000	#FFDADA	1	0.625
chr2	128000001	128240000	A.2.1.2.1.1.1.2.1.1	0.727480045610034	.	128000001	128240000	#FF9191	1	0.75
chr2	128240001	128520000	A.2.1.2.1.1.1.1.1.1	0.732041049030787	.	128240001	128520000	#FF9191	1	0.75
chr2	128520001	128600000	A.2.1.2.1.1.2.2.2	0.717217787913341	.	128520001	128600000	#FF9191	1	0.75
chr2	128600001	129000000	A.1.2.2.1.1.2.2.2.1	0.80957810718358	.	128600001	129000000	#FF4848	1	0.875
chr2	129000001	129520000	B.1.2.1.2.1.1.2	0.379703534777651	.	129000001	129520000	#9191FF	1	0.375
chr2	129520001	129800000	B.2.1.2.1.2.2.2	0.168757126567845	.	129520001	129800000	#4848FF	1	0.25
chr2	129800001	129920000	B.1.2.1.2.2.1.1.1.1	0.371721778791334	.	129800001	129920000	#9191FF	1	0.375
chr2	129920001	130240000	B.1.2.2.2.1.1.1.1.2	0.304446978335234	.	129920001	130240000	#9191FF	1	0.375
chr2	130240001	130400000	B.2.1.2.1.1.1.1.1	0.197263397947548	.	130240001	130400000	#4848FF	1	0.25
chr2	130400001	130640000	B.1.2.2.2.2.1.1.1.2.1.2	0.283922462941847	.	130400001	130640000	#9191FF	1	0.375
chr2	130640001	130880000	B.1.2.2.2.2.1.1.1.2.1.1	0.285062713797035	.	130640001	130880000	#9191FF	1	0.375
chr2	130880001	131080000	A.2.2.1.2.2.1.2.1.2	0.578107183580388	.	130880001	131080000	#FFDADA	1	0.625
chr2	131080001	131200000	A.2.2.1.2.1.1.1.1.2.2	0.604332953249715	.	131080001	131200000	#FFDADA	1	0.625
chr2	131200001	131280000	B.1.2.2.2.1.1.1.2.1.2	0.302166476624857	.	131200001	131280000	#9191FF	1	0.375
chr2	131320001	131400000	B.1.2.2.2.1.1.1.2.1.2	0.302166476624857	.	131320001	131400000	#9191FF	1	0.375
chr2	131400001	131480000	B.1.2.2.2.1.1.1.2.1.1	0.303306727480046	.	131400001	131480000	#9191FF	1	0.375
chr2	131480001	131800000	B.1.2.1.2.2.1.2.1.1	0.367160775370582	.	131480001	131800000	#9191FF	1	0.375
chr2	131800001	132280000	A.2.2.1.2.2.1.2.2.1	0.576966932725199	.	131800001	132280000	#FFDADA	1	0.625
chr2	132280001	132600000	A.2.2.1.2.1.1.1.1.1.2	0.607753705815279	.	132280001	132600000	#FFDADA	1	0.625
chr2	132600001	132880000	B.2.1.2.2.2.2.1.2	0.137970353477765	.	132600001	132880000	#4848FF	1	0.25
chr2	132880001	133080000	B.2.1.2.1.1.1.2.1.2	0.191562143671608	.	132880001	133080000	#4848FF	1	0.25
chr2	133080001	133160000	B.2.1.2.1.1.2.2.2.1	0.180159635119726	.	133080001	133160000	#4848FF	1	0.25
chr2	133160001	133600000	B.2.1.2.1.2.2.1	0.169897377423033	.	133160001	133600000	#4848FF	1	0.25
chr2	133600001	133760000	B.2.1.2.1.1.1.2.1.1.1	0.193842645381984	.	133600001	133760000	#4848FF	1	0.25
chr2	133760001	134120000	B.2.1.2.1.1.1.1.2.1	0.19612314709236	.	133760001	134120000	#4848FF	1	0.25
chr2	134120001	134640000	B.1.2.2.2.2.1.2.2.2.2	0.27594070695553	.	134120001	134640000	#9191FF	1	0.375
chr2	134640001	134880000	B.1.2.1.2.2.1.2.1.2	0.366020524515393	.	134640001	134880000	#9191FF	1	0.375
chr2	134880001	135000000	A.2.2.1.2.1.1.1.2.2	0.602052451539339	.	134880001	135000000	#FFDADA	1	0.625
chr2	135000001	135160000	A.2.2.1.2.1.1.1.1.2.1.2	0.605473204104903	.	135000001	135160000	#FFDADA	1	0.625
chr2	135160001	135680000	B.1.1.1.1.2.1.2.2	0.489167616875713	.	135160001	135680000	#DADAFF	1	0.5
chr2	135680001	136000000	A.2.1.2.1.2.2.1.2	0.702394526795895	.	135680001	136000000	#FF9191	1	0.75
chr2	136000001	136200000	B.1.1.1.1.1.1.1	0.49714937286203	.	136000001	136200000	#DADAFF	1	0.5
chr2	136200001	136640000	A.1.2.2.1.1.2.2.1.1	0.811858608893957	.	136200001	136640000	#FF4848	1	0.875
chr2	136640001	136840000	A.2.1.2.1.1.1.2.2.2	0.72405929304447	.	136640001	136840000	#FF9191	1	0.75
chr2	136840001	137000000	A.2.2.1.2.1.1.1.1.2.1.1	0.606613454960091	.	136840001	137000000	#FFDADA	1	0.625
chr2	137000001	137160000	A.2.2.1.2.1.2.1.2.1.1	0.597491448118586	.	137000001	137160000	#FFDADA	1	0.625
chr2	137160001	137480000	B.1.2.2.2.2.2.2.2.2	0.267958950969213	.	137160001	137480000	#9191FF	1	0.375
chr2	137480001	137920000	B.2.1.2.2.1.2.1.1	0.161915621436716	.	137480001	137920000	#4848FF	1	0.25
chr2	137920001	138440000	B.2.1.2.2.2.1.2.1.2	0.143671607753706	.	137920001	138440000	#4848FF	1	0.25
chr2	138440001	138600000	B.2.2.1.2.1.1.2.1.2.1.1	0.0820980615735462	.	138440001	138600000	#0000FF	1	0.125
chr2	138600001	138840000	B.1.2.2.2.1.2.1.1.1.1.1	0.296465222348917	.	138600001	138840000	#9191FF	1	0.375
chr2	138840001	138960000	B.1.2.2.2.1.2.1.1.1.2.1	0.29418472063854	.	138840001	138960000	#9191FF	1	0.375
chr2	138960001	139360000	A.2.2.1.2.1.1.1.1.1.1	0.608893956670468	.	138960001	139360000	#FFDADA	1	0.625
chr2	139360001	139600000	B.1.2.2.2.2.2.2.1.1.1	0.273660205245154	.	139360001	139600000	#9191FF	1	0.375
chr2	139600001	139920000	B.2.1.2.2.1.2.1.2	0.160775370581528	.	139600001	139920000	#4848FF	1	0.25
chr2	139920001	140080000	B.2.2.2.2.1.1.2.1	0.015963511972634	.	139920001	140080000	#0000FF	1	0.125
chr2	140080001	140320000	B.2.2.1.2.2.2.1.2.2	0.0581527936145952	.	140080001	140320000	#0000FF	1	0.125
chr2	140320001	140400000	B.2.2.2.1.2.1.1.2.1	0.0285062713797035	.	140320001	140400000	#0000FF	1	0.125
chr2	140400001	140560000	B.2.2.1.2.1.1.2.1.2.1.2	0.080957810718358	.	140400001	140560000	#0000FF	1	0.125
chr2	140560001	141200000	B.2.1.2.2.2.2.2.1	0.136830102622577	.	140560001	141200000	#4848FF	1	0.25
chr2	141200001	141480000	B.2.1.2.1.1.1.2.2.2	0.189281641961231	.	141200001	141480000	#4848FF	1	0.25
chr2	141480001	141960000	B.2.1.2.2.2.1.1.1.1	0.149372862029647	.	141480001	141960000	#4848FF	1	0.25
chr2	141960001	142120000	B.2.2.1.2.1.1.1.1.2	0.0877993158494869	.	141960001	142120000	#0000FF	1	0.125
chr2	142120001	142440000	B.2.1.2.2.1.2.2.1.1.2	0.158494868871152	.	142120001	142440000	#4848FF	1	0.25
chr2	142440001	142720000	B.2.2.1.2.2.2.2.2.2	0.0524515393386545	.	142440001	142720000	#0000FF	1	0.125
chr2	142720001	142960000	B.2.2.1.2.1.1.2.2.1.2	0.0763968072976055	.	142720001	142960000	#0000FF	1	0.125
chr2	142960001	143200000	B.2.2.2.1.2.1.1.2.2	0.0273660205245154	.	142960001	143200000	#0000FF	1	0.125
chr2	143200001	143400000	B.2.1.2.2.1.2.2.2.1.1.1	0.153933865450399	.	143200001	143400000	#4848FF	1	0.25
chr2	143400001	143600000	B.2.1.1.1.1.2.2.2.1	0.256556442417332	.	143400001	143600000	#4848FF	1	0.25
chr2	143600001	143840000	A.2.2.1.2.2.2.1	0.574686431014823	.	143600001	143840000	#FFDADA	1	0.625
chr2	143840001	144000000	A.2.2.1.2.1.2.2.1.1	0.592930444697834	.	143840001	144000000	#FFDADA	1	0.625
chr2	144000001	144120000	B.1.2.2.2.1.1.2.1	0.298745724059293	.	144000001	144120000	#9191FF	1	0.375
chr2	144120001	144320000	B.1.2.1.2.2.2.2.2.1.2	0.350057012542759	.	144120001	144320000	#9191FF	1	0.375
chr2	144320001	144680000	B.1.2.1.2.2.1.1.1.2	0.370581527936146	.	144320001	144680000	#9191FF	1	0.375
chr2	144680001	144960000	B.1.2.1.2.2.2.2.1.2.2	0.352337514253136	.	144680001	144960000	#9191FF	1	0.375
chr2	144960001	145120000	A.2.2.1.2.1.1.2.1	0.600912200684151	.	144960001	145120000	#FFDADA	1	0.625
chr2	145120001	145280000	B.1.2.1.1.2.1.1.2.1	0.391106043329532	.	145120001	145280000	#9191FF	1	0.375
chr2	145280001	145360000	B.1.2.2.2.1.2.1.2.2.2	0.2884834663626	.	145280001	145360000	#9191FF	1	0.375
chr2	145360001	145640000	B.2.1.2.2.1.2.2.1.1.1	0.15963511972634	.	145360001	145640000	#4848FF	1	0.25
chr2	145640001	145840000	B.2.2.1.2.2.2.1.2.1	0.0592930444697834	.	145640001	145840000	#0000FF	1	0.125
chr2	145840001	145960000	B.2.2.1.2.1.1.2.2.2	0.0752565564424173	.	145840001	145960000	#0000FF	1	0.125
chr2	145960001	146040000	B.2.2.1.2.1.1.2.2.1.1	0.0775370581527936	.	145960001	146040000	#0000FF	1	0.125
chr2	146040001	146280000	B.2.2.1.2.1.1.2.1.2.2.1	0.0798175598631699	.	146040001	146280000	#0000FF	1	0.125
chr2	146280001	146600000	B.2.2.1.2.1.1.2.1.2.2.2	0.0786773090079818	.	146280001	146600000	#0000FF	1	0.125
chr2	146600001	146680000	B.2.2.2.1.2.2.1.1	0.0228050171037628	.	146600001	146680000	#0000FF	1	0.125
chr2	146680001	146880000	B.2.2.2.2.1.1.1	0.0171037628278221	.	146680001	146880000	#0000FF	1	0.125
chr2	146880001	147440000	B.2.1.2.2.1.2.2.1.2.2.1	0.156214367160775	.	146880001	147440000	#4848FF	1	0.25
chr2	147440001	147680000	B.2.2.1.2.2.2.2.1.2	0.0547320410490308	.	147440001	147680000	#0000FF	1	0.125
chr2	147680001	148080000	B.1.2.1.2.2.1.1.2.2	0.36830102622577	.	147680001	148080000	#9191FF	1	0.375
chr2	148080001	148440000	B.1.2.1.2.2.1.1.2.1	0.369441277080958	.	148080001	148440000	#9191FF	1	0.375
chr2	148440001	148680000	B.1.2.2.2.1.2.1.1.1.2.2	0.293044469783352	.	148440001	148680000	#9191FF	1	0.375
chr2	148680001	149000000	A.2.1.2.2.2.2.1.2.2	0.664766248574686	.	148680001	149000000	#FF9191	1	0.75
chr2	149000001	149280000	B.1.2.1.2.2.2.2.1.2.1	0.353477765108324	.	149000001	149280000	#9191FF	1	0.375
chr2	149280001	149560000	A.2.2.1.2.1.2.1.2.1.2	0.596351197263398	.	149280001	149560000	#FFDADA	1	0.625
chr2	149560001	149680000	B.1.2.2.2.1.2.1.2.1	0.290763968072976	.	149560001	149680000	#9191FF	1	0.375
chr2	149800001	149880000	B.1.2.2.2.1.2.1.2.1	0.290763968072976	.	149800001	149880000	#9191FF	1	0.375
chr2	149880001	150440000	B.1.2.1.2.2.2.1.1.2.2	0.360319270239453	.	149880001	150440000	#9191FF	1	0.375
chr2	150440001	150920000	B.2.1.2.2.1.2.2.1.2.1	0.157354618015964	.	150440001	150920000	#4848FF	1	0.25
chr2	150920001	151120000	B.2.2.1.2.2.2.2.1.1.2	0.0558722919042189	.	150920001	151120000	#0000FF	1	0.125
chr2	151120001	151280000	B.2.1.2.2.1.2.2.2.2	0.150513112884835	.	151120001	151280000	#4848FF	1	0.25
chr2	151280001	151480000	B.1.2.2.2.2.2.2.1.1.2	0.272519954389966	.	151280001	151480000	#9191FF	1	0.375
chr2	151480001	152120000	B.2.1.2.1.2.1.2.1	0.174458380843786	.	151480001	152120000	#4848FF	1	0.25
chr2	152120001	152360000	A.2.2.1.2.1.2.2.1.2	0.591790193842645	.	152120001	152360000	#FFDADA	1	0.625
chr2	152360001	152600000	B.1.2.2.2.2.2.1	0.274800456100342	.	152360001	152600000	#9191FF	1	0.375
chr2	152600001	152880000	B.1.2.1.2.2.2.2.1.1.1	0.3557582668187	.	152600001	152880000	#9191FF	1	0.375
chr2	152880001	153040000	A.2.2.1.2.1.2.2.2	0.590649942987457	.	152880001	153040000	#FFDADA	1	0.625
chr2	153040001	153200000	B.1.2.1.2.2.2.1.2.1.1	0.359179019384265	.	153040001	153200000	#9191FF	1	0.375
chr2	153200001	153600000	A.2.1.2.2.2.2.1.2.1.2	0.665906499429875	.	153200001	153600000	#FF9191	1	0.75
chr2	153600001	154000000	B.2.1.2.2.1.1.2.2.1	0.164196123147092	.	153600001	154000000	#4848FF	1	0.25
chr2	154000001	154400000	B.2.2.1.2.2.2.2.1.1.1	0.0570125427594071	.	154000001	154400000	#0000FF	1	0.125
chr2	154400001	154760000	B.2.2.2.2.1.1.2.2	0.0148232611174458	.	154400001	154760000	#0000FF	1	0.125
chr2	154760001	155280000	B.2.2.2.1.2.1.2.1	0.0262257696693273	.	154760001	155280000	#0000FF	1	0.125
chr2	155280001	155560000	B.2.1.1.1.1.2.2.2.2.1	0.255416191562144	.	155280001	155560000	#4848FF	1	0.25
chr2	155560001	155920000	B.2.1.1.1.1.2.2.2.2.2	0.254275940706956	.	155560001	155920000	#4848FF	1	0.25
chr2	155920001	156160000	B.1.2.2.2.1.2.2	0.287343215507412	.	155920001	156160000	#9191FF	1	0.375
chr2	156160001	156400000	B.2.1.1.2.2.1.2.1.1	0.209806157354618	.	156160001	156400000	#4848FF	1	0.25
chr2	156400001	156720000	B.2.1.2.2.1.2.2.2.1.2	0.151653363740023	.	156400001	156720000	#4848FF	1	0.25
chr2	156720001	157200000	B.2.1.2.2.1.1.1	0.167616875712657	.	156720001	157200000	#4848FF	1	0.25
chr2	157200001	157360000	A.2.2.1.2.1.2.1.2.2.1	0.59521094640821	.	157200001	157360000	#FFDADA	1	0.625
chr2	157360001	157800000	B.1.2.2.2.2.2.2.2.1.2	0.269099201824401	.	157360001	157800000	#9191FF	1	0.375
chr2	157800001	158120000	B.2.1.2.2.1.2.2.2.1.1.2	0.152793614595211	.	157800001	158120000	#4848FF	1	0.25
chr2	158120001	158320000	A.2.2.1.2.1.2.1.2.2.2	0.594070695553022	.	158120001	158320000	#FFDADA	1	0.625
chr2	158320001	158680000	B.1.2.2.2.1.2.1.1.1.1.2	0.295324971493729	.	158320001	158680000	#9191FF	1	0.375
chr2	158680001	158840000	B.2.2.1.2.1.1.1.1.1.2	0.088939566704675	.	158680001	158840000	#0000FF	1	0.125
chr2	158840001	159040000	B.2.2.1.1.1.1.2.2	0.131128848346636	.	158840001	159040000	#0000FF	1	0.125
chr2	159040001	159120000	B.2.2.1.2.1.2.1.2.2	0.0672748004561003	.	159040001	159120000	#0000FF	1	0.125
chr2	159120001	159320000	B.2.1.2.2.1.1.2.1.2	0.16533637400228	.	159120001	159320000	#4848FF	1	0.25
chr2	159320001	159720000	B.1.2.2.2.1.1.2.2	0.297605473204105	.	159320001	159720000	#9191FF	1	0.375
chr2	159720001	159960000	B.1.2.2.2.1.2.1.2.2.1	0.289623717217788	.	159720001	159960000	#9191FF	1	0.375
chr2	159960001	160120000	B.1.2.1.2.2.2.2.2.2	0.348916761687571	.	159960001	160120000	#9191FF	1	0.375
chr2	160120001	160400000	A.2.1.2.2.1.1.2.1.2	0.690992018244014	.	160120001	160400000	#FF9191	1	0.75
chr2	160400001	160520000	B.1.2.1.1.2.1.2.2.2	0.383124287343216	.	160400001	160520000	#9191FF	1	0.375
chr2	160520001	160880000	A.2.1.2.2.1.1.2.1.1	0.692132269099202	.	160520001	160880000	#FF9191	1	0.75
chr2	160880001	161240000	B.2.1.1.1.1.2.1.1	0.262257696693273	.	160880001	161240000	#4848FF	1	0.25
chr2	161240001	161440000	B.2.1.1.2.2.1.2.2.2	0.206385404789054	.	161240001	161440000	#4848FF	1	0.25
chr2	161440001	161600000	B.2.2.1.2.1.2.1.1.2.1	0.0729760547320411	.	161440001	161600000	#0000FF	1	0.125
chr2	161600001	161920000	B.2.1.1.1.1.1.1.1.2	0.265678449258837	.	161600001	161920000	#4848FF	1	0.25
chr2	161920001	162040000	B.1.2.1.1.2.1.1.1.2	0.392246294184721	.	161920001	162040000	#9191FF	1	0.375
chr2	162040001	162280000	A.2.2.1.2.1.1.2.2	0.599771949828962	.	162040001	162280000	#FFDADA	1	0.625
chr2	162280001	162480000	B.2.1.1.2.2.2.2.2.2	0.198403648802737	.	162280001	162480000	#4848FF	1	0.25
chr2	162480001	162640000	B.2.2.1.1.2.2.1.2.2.1	0.0992018244013683	.	162480001	162640000	#0000FF	1	0.125
chr2	162640001	162840000	B.2.2.1.2.1.1.1.2.2.1	0.0855188141391106	.	162640001	162840000	#0000FF	1	0.125
chr2	162840001	163240000	B.1.2.1.2.2.2.2.1.1.2	0.354618015963512	.	162840001	163240000	#9191FF	1	0.375
chr2	163240001	163520000	B.2.2.1.2.2.2.2.2.1	0.0535917901938426	.	163240001	163520000	#0000FF	1	0.125
chr2	163520001	163920000	B.2.1.2.2.1.2.2.1.2.2.2	0.155074116305587	.	163520001	163920000	#4848FF	1	0.25
chr2	163920001	164000000	B.2.2.1.2.1.2.1.2.1.2	0.0684150513112885	.	163920001	164000000	#0000FF	1	0.125
chr2	164000001	164400000	B.2.2.1.2.2.2.1.1	0.0604332953249715	.	164000001	164400000	#0000FF	1	0.125
chr2	164400001	164520000	B.2.2.1.2.1.2.1.1.2.2	0.0718358038768529	.	164400001	164520000	#0000FF	1	0.125
chr2	164520001	164800000	B.2.2.1.2.1.1.1.2.2.2	0.0843785632839225	.	164520001	164800000	#0000FF	1	0.125
chr2	164800001	164880000	B.2.2.1.2.1.1.2.1.1	0.0832383124287343	.	164800001	164880000	#0000FF	1	0.125
chr2	164880001	165200000	B.2.2.1.2.1.1.1.1.1.1	0.0900798175598632	.	164880001	165200000	#0000FF	1	0.125
chr2	165200001	165400000	B.2.2.2.1.2.2.2.1	0.0205245153933865	.	165200001	165400000	#0000FF	1	0.125
chr2	165400001	165600000	B.2.2.2.1.2.1.1.1	0.0296465222348917	.	165400001	165600000	#0000FF	1	0.125
chr2	165600001	165800000	B.2.2.2.1.2.2.2.2.1	0.0193842645381984	.	165600001	165800000	#0000FF	1	0.125
chr2	165800001	166160000	B.2.2.1.2.1.1.1.2.1	0.0866590649942987	.	165800001	166160000	#0000FF	1	0.125
chr2	166160001	166400000	B.2.2.1.1.1.2.1.2.1	0.12884834663626	.	166160001	166400000	#0000FF	1	0.125
chr2	166400001	166800000	B.1.2.2.2.2.2.2.2.1.1	0.270239452679589	.	166400001	166800000	#9191FF	1	0.375
chr2	166800001	167080000	B.2.2.1.2.1.2.1.2.1.1.1	0.0706955530216648	.	166800001	167080000	#0000FF	1	0.125
chr2	167080001	167280000	B.2.2.2.2.1.2.2.1	0.0125427594070696	.	167080001	167280000	#0000FF	1	0.125
chr2	167280001	167720000	B.2.2.2.2.1.2.2.2	0.0114025085518814	.	167280001	167720000	#0000FF	1	0.125
chr2	167720001	167800000	B.2.2.2.2.2.2.1.1.2.2	0.00342075256556442	.	167720001	167800000	#0000FF	1	0.125
chr2	167800001	168480000	B.2.2.2.1.2.1.2.2.2	0.023945267958951	.	167800001	168480000	#0000FF	1	0.125
chr2	168480001	169000000	B.2.2.2.1.2.1.2.2.1	0.0250855188141391	.	168480001	169000000	#0000FF	1	0.125
chr2	169000001	169200000	B.2.1.1.2.2.1.2.2.1	0.207525655644242	.	169000001	169200000	#4848FF	1	0.25
chr2	169200001	169600000	A.2.1.2.2.2.2.1.1.1.2	0.669327251995439	.	169200001	169600000	#FF9191	1	0.75
chr2	169600001	169840000	B.2.1.1.1.1.2.1.2.2	0.259977194982896	.	169600001	169840000	#4848FF	1	0.25
chr2	169840001	170080000	B.2.1.1.2.1.1.2.2.2.2	0.228050171037628	.	169840001	170080000	#4848FF	1	0.25
chr2	170080001	170240000	B.2.1.1.1.1.2.1.2.1	0.261117445838084	.	170080001	170240000	#4848FF	1	0.25
chr2	170240001	170520000	A.2.2.1.2.1.1.1.2.1	0.603192702394527	.	170240001	170520000	#FFDADA	1	0.625
chr2	170520001	170640000	B.1.2.1.1.1.2.1.2.1	0.402508551881414	.	170520001	170640000	#9191FF	1	0.375
chr2	170640001	171000000	A.2.1.2.2.2.2.1.1.1.1	0.670467502850627	.	170640001	171000000	#FF9191	1	0.75
chr2	171000001	171440000	A.2.2.1.1.2.1.1.2.2	0.635119726339795	.	171000001	171440000	#FFDADA	1	0.625
chr2	171440001	171760000	B.1.2.1.1.1.1.2.2.1	0.405929304446978	.	171440001	171760000	#9191FF	1	0.375
chr2	171760001	172400000	A.1.2.2.2.1	0.795895096921323	.	171760001	172400000	#FF4848	1	0.875
chr2	172400001	172840000	A.2.1.2.2.1.1.1.1.1.2	0.695553021664766	.	172400001	172840000	#FF9191	1	0.75
chr2	172840001	173040000	A.2.2.1.1.2.2.2.1.2	0.611174458380844	.	172840001	173040000	#FFDADA	1	0.625
chr2	173040001	173360000	B.1.2.1.2.1.2.2.1	0.375142531356899	.	173040001	173360000	#9191FF	1	0.375
chr2	173360001	173520000	B.1.2.1.2.2.2.1.1.1.2	0.362599771949829	.	173360001	173520000	#9191FF	1	0.375
chr2	173520001	173600000	B.2.1.1.2.1.1.1.2	0.236031927023945	.	173520001	173600000	#4848FF	1	0.25
chr2	173600001	173840000	B.1.2.2.2.2.2.2.1.2	0.271379703534778	.	173600001	173840000	#9191FF	1	0.375
chr2	173840001	174080000	B.1.2.1.2.2.2.1.1.1.1	0.363740022805017	.	173840001	174080000	#9191FF	1	0.375
chr2	174080001	174280000	B.1.2.1.1.1.1.2.2.2	0.40478905359179	.	174080001	174280000	#9191FF	1	0.375
chr2	174280001	174720000	B.1.2.2.2.2.1.1.2	0.281641961231471	.	174280001	174720000	#9191FF	1	0.375
chr2	174720001	174960000	A.2.1.2.2.2.2.1.1.2	0.668187001140251	.	174720001	174960000	#FF9191	1	0.75
chr2	174960001	175280000	A.2.2.1.1.2.1.1.2.1	0.636259977194983	.	174960001	175280000	#FFDADA	1	0.625
chr2	175280001	175560000	A.2.2.1.1.1.1.1.1	0.659064994298746	.	175280001	175560000	#FFDADA	1	0.625
chr2	175560001	175920000	B.1.2.2.1.2.1.2.1.1.1.2	0.322690992018244	.	175560001	175920000	#9191FF	1	0.375
chr2	175920001	176080000	B.1.2.1.1.2.1.2.1.2.2	0.385404789053592	.	175920001	176080000	#9191FF	1	0.375
chr2	176080001	176360000	B.2.1.1.2.1.1.2.1.1.1	0.234891676168757	.	176080001	176360000	#4848FF	1	0.25
chr2	176360001	176480000	B.2.2.2.1.1.1.2.1	0.0467502850627138	.	176360001	176480000	#0000FF	1	0.125
chr2	176480001	176760000	B.2.1.1.2.1.1.2.2.2.1	0.229190421892816	.	176480001	176760000	#4848FF	1	0.25
chr2	176760001	176880000	B.2.1.1.1.2.1.1.1.2	0.251995438996579	.	176760001	176880000	#4848FF	1	0.25
chr2	176880001	177080000	B.2.1.1.1.1.1.1.1.1	0.266818700114025	.	176880001	177080000	#4848FF	1	0.25
chr2	177080001	177360000	B.1.2.2.1.2.1.2.1.2.2.2	0.318129988597491	.	177080001	177360000	#9191FF	1	0.375
chr2	177360001	177520000	B.2.1.1.2.1.1.2.1.2	0.231470923603193	.	177360001	177520000	#4848FF	1	0.25
chr2	177520001	177680000	B.2.1.1.1.1.1.1.2	0.264538198403649	.	177520001	177680000	#4848FF	1	0.25
chr2	177680001	177760000	B.1.2.1.1.2.1.2.2.1	0.384264538198404	.	177680001	177760000	#9191FF	1	0.375
chr2	177760001	178040000	A.2.2.1.1.2.2.2.1.1.1	0.61345496009122	.	177760001	178040000	#FFDADA	1	0.625
chr2	178040001	178200000	A.2.2.1.1.2.1.2.2.1.1.2.1	0.629418472063854	.	178040001	178200000	#FFDADA	1	0.625
chr2	178200001	178360000	B.1.2.1.1.2.1.2.1.2.1	0.38654503990878	.	178200001	178360000	#9191FF	1	0.375
chr2	178360001	178440000	B.1.2.1.1.2.1.1.2.2	0.389965792474344	.	178360001	178440000	#9191FF	1	0.375
chr2	178440001	178800000	B.1.2.2.1.2.1.2.1.2.2.1	0.31927023945268	.	178440001	178800000	#9191FF	1	0.375
chr2	178800001	179000000	B.2.1.1.2.1.1.1.1	0.237172177879133	.	178800001	179000000	#4848FF	1	0.25
chr2	179000001	179280000	B.1.2.1.2.2.2.1.2.2	0.356898517673888	.	179000001	179280000	#9191FF	1	0.375
chr2	179280001	179560000	A.2.2.1.1.2.1.2.1.1	0.633979475484607	.	179280001	179560000	#FFDADA	1	0.625
chr2	179560001	179800000	B.1.2.1.2.2.2.1.2.1.2	0.358038768529076	.	179560001	179800000	#9191FF	1	0.375
chr2	179800001	180080000	A.2.2.1.1.2.1.2.1.2.1	0.632839224629418	.	179800001	180080000	#FFDADA	1	0.625
chr2	180080001	180320000	B.1.2.2.1.1.2.1.2.2	0.332953249714937	.	180080001	180320000	#9191FF	1	0.375
chr2	180320001	180720000	B.2.1.1.2.1.2.2.1.1.1	0.220068415051311	.	180320001	180720000	#4848FF	1	0.25
chr2	180720001	180880000	B.2.1.1.1.2.1.1.1.1	0.253135689851767	.	180720001	180880000	#4848FF	1	0.25
chr2	180880001	181200000	B.2.2.1.2.1.2.1.1.1	0.0741163055872292	.	180880001	181200000	#0000FF	1	0.125
chr2	181200001	181800000	B.2.1.2.2.1.1.2.1.1	0.166476624857469	.	181200001	181800000	#4848FF	1	0.25
chr2	181800001	181960000	B.2.1.1.1.2.2.1.1.1.1	0.24515393386545	.	181800001	181960000	#4848FF	1	0.25
chr2	181960001	182160000	B.1.2.1.1.2.1.1.1.1.2	0.393386545039909	.	181960001	182160000	#9191FF	1	0.375
chr2	182160001	182280000	B.1.2.1.1.2.2	0.381984036488027	.	182160001	182280000	#9191FF	1	0.375
chr2	182280001	182640000	B.1.2.1.2.2.2.2.2.1.1	0.351197263397948	.	182280001	182640000	#9191FF	1	0.375
chr2	182640001	182840000	B.1.2.2.1.1.1.2.1	0.343215507411631	.	182640001	182840000	#9191FF	1	0.375
chr2	182840001	183000000	B.2.2.1.1.1.2.2.1	0.125427594070696	.	182840001	183000000	#0000FF	1	0.125
chr2	183000001	183320000	B.2.2.1.2.1.2.1.2.1.1.2	0.0695553021664766	.	183000001	183320000	#0000FF	1	0.125
chr2	183320001	183560000	B.2.1.1.2.2.1.2.1.2	0.20866590649943	.	183320001	183560000	#4848FF	1	0.25
chr2	183560001	183840000	B.2.2.1.1.1.1.1.2	0.133409350057013	.	183560001	183840000	#0000FF	1	0.125
chr2	183840001	184000000	B.2.1.1.1.2.2.1.1.2	0.242873432155074	.	183840001	184000000	#4848FF	1	0.25
chr2	184000001	184280000	B.2.1.1.2.2.1.1.2	0.210946408209806	.	184000001	184280000	#4848FF	1	0.25
chr2	184280001	184400000	B.2.2.2.1.1.2.2.2.2	0.0307867730900798	.	184280001	184400000	#0000FF	1	0.125
chr2	184400001	184520000	B.2.2.2.2.2.2.2	0.00114025085518814	.	184400001	184520000	#0000FF	1	0.125
chr2	184520001	184680000	B.2.2.2.2.2.2.1.1.1	0.00570125427594071	.	184520001	184680000	#0000FF	1	0.125
chr2	184680001	185040000	B.2.1.1.2.2.2.1.1.2	0.204104903078677	.	184680001	185040000	#4848FF	1	0.25
chr2	185040001	185240000	B.2.2.2.1.2.2.1.2	0.0216647662485747	.	185040001	185240000	#0000FF	1	0.125
chr2	185240001	185840000	B.2.1.1.2.2.2.1.1.1	0.205245153933865	.	185240001	185840000	#4848FF	1	0.25
chr2	185840001	186200000	B.2.2.2.1.2.2.2.2.2	0.0182440136830103	.	185840001	186200000	#0000FF	1	0.125
chr2	186200001	186440000	B.2.2.2.2.1.2.1	0.0136830102622577	.	186200001	186440000	#0000FF	1	0.125
chr2	186440001	186880000	B.2.2.2.1.1.2.2.1.1.2	0.0342075256556442	.	186440001	186880000	#0000FF	1	0.125
chr2	186880001	186960000	B.2.2.1.2.1.2.2.2	0.0649942987457241	.	186880001	186960000	#0000FF	1	0.125
chr2	186960001	187280000	B.1.2.2.1.1.2.1.2.1.2	0.334093500570125	.	186960001	187280000	#9191FF	1	0.375
chr2	187280001	187600000	B.1.2.1.1.2.1.1.1.1.1	0.394526795895097	.	187280001	187600000	#9191FF	1	0.375
chr2	187600001	187800000	B.2.1.1.1.2.2.1.2.2	0.240592930444698	.	187600001	187800000	#4848FF	1	0.25
chr2	187800001	187960000	B.2.2.1.1.1.1.1.1	0.134549600912201	.	187800001	187960000	#0000FF	1	0.125
chr2	187960001	188160000	B.2.2.1.1.1.1.2.1	0.132269099201824	.	187960001	188160000	#0000FF	1	0.125
chr2	188160001	188360000	B.2.1.1.1.2.2.1.1.1.2	0.244013683010262	.	188160001	188360000	#4848FF	1	0.25
chr2	188360001	188760000	B.2.2.1.1.2.2.2.2.1.1	0.0946408209806157	.	188360001	188760000	#0000FF	1	0.125
chr2	188760001	188960000	B.2.2.2.1.1.2.1.2.2.1	0.0376282782212087	.	188760001	188960000	#0000FF	1	0.125
chr2	188960001	189240000	B.2.2.1.2.1.2.2.1	0.0661345496009122	.	188960001	189240000	#0000FF	1	0.125
chr2	189240001	189560000	B.2.2.2.2.2.1.2.2.1	0.00798175598631699	.	189240001	189560000	#0000FF	1	0.125
chr2	189560001	189920000	B.2.2.2.2.2.1.1	0.0102622576966933	.	189560001	189920000	#0000FF	1	0.125
chr2	189920001	190120000	B.2.2.1.1.1.2.2.2	0.124287343215507	.	189920001	190120000	#0000FF	1	0.125
chr2	190120001	190320000	B.2.2.1.1.1.2.1.2.2.2	0.126567844925884	.	190120001	190320000	#0000FF	1	0.125
chr2	190320001	190520000	B.2.1.1.2.2.2.2.2.1	0.199543899657925	.	190320001	190520000	#4848FF	1	0.25
chr2	190520001	190920000	A.2.2.1.1.2.1.2.1.2.2	0.63169897377423	.	190520001	190920000	#FFDADA	1	0.625
chr2	190920001	191160000	B.1.2.1.1.1.2.1.2.2	0.401368301026226	.	190920001	191160000	#9191FF	1	0.375
chr2	191160001	191520000	A.2.1.2.2.2.2.2.2.1	0.66248574686431	.	191160001	191520000	#FF9191	1	0.75
chr2	191520001	191880000	A.2.1.2.2.1.1.1.2	0.69327251995439	.	191520001	191880000	#FF9191	1	0.75
chr2	191880001	192080000	B.1.2.2.1.1.1.2.2	0.342075256556442	.	191880001	192080000	#9191FF	1	0.375
chr2	192080001	192400000	B.2.1.1.1.1.2.2.1.1	0.258836944127708	.	192080001	192400000	#4848FF	1	0.25
chr2	192400001	192600000	B.1.2.2.1.1.2.1.2.1.1	0.335233751425314	.	192400001	192600000	#9191FF	1	0.375
chr2	192600001	192760000	B.2.2.1.1.1.2.1.1	0.129988597491448	.	192600001	192760000	#0000FF	1	0.125
chr2	192760001	192880000	B.2.1.1.1.2.1.1.2.2	0.249714937286203	.	192760001	192880000	#4848FF	1	0.25
chr2	192880001	193080000	B.2.2.1.1.1.2.1.2.2.1	0.127708095781072	.	192880001	193080000	#0000FF	1	0.125
chr2	193080001	193480000	B.2.2.2.1.1.1.1.1.2.2	0.0490307867730901	.	193080001	193480000	#0000FF	1	0.125
chr2	193480001	193720000	B.2.2.2.2.2.1.2.1	0.00912200684150513	.	193480001	193720000	#0000FF	1	0.125
chr2	193720001	193920000	B.2.2.2.2.2.2.1.2	0.00228050171037628	.	193720001	193920000	#0000FF	1	0.125
chr2	193920001	194280000	B.2.2.2.2.2.1.2.2.2	0.00684150513112885	.	193920001	194280000	#0000FF	1	0.125
chr2	194280001	194480000	B.2.2.2.1.1.2.1.2.2.2	0.0364880273660205	.	194280001	194480000	#0000FF	1	0.125
chr2	194480001	194880000	B.2.2.1.1.2.2.1.1.1.1	0.108323831242873	.	194480001	194880000	#0000FF	1	0.125
chr2	194880001	195280000	B.2.2.1.1.2.2.1.2.2.2	0.0980615735461802	.	194880001	195280000	#0000FF	1	0.125
chr2	195280001	195800000	B.2.1.1.1.2.2.2.2	0.238312428734322	.	195280001	195800000	#4848FF	1	0.25
chr2	195800001	196240000	B.2.1.1.1.1.2.2.1.2	0.25769669327252	.	195800001	196240000	#4848FF	1	0.25
chr2	196240001	196320000	B.2.1.1.1.2.1.1.2.1	0.250855188141391	.	196240001	196320000	#4848FF	1	0.25
chr2	196320001	196600000	B.1.2.1.1.2.1.2.1.1.2	0.387685290763968	.	196320001	196600000	#9191FF	1	0.375
chr2	196600001	196960000	B.2.1.1.1.2.2.1.2.1	0.241733181299886	.	196600001	196960000	#4848FF	1	0.25
chr2	196960001	197360000	A.2.1.2.2.1.1.2.2	0.689851767388826	.	196960001	197360000	#FF9191	1	0.75
chr2	197360001	197480000	B.2.1.1.1.2.1.2.1.2	0.247434435575827	.	197360001	197480000	#4848FF	1	0.25
chr2	197480001	197720000	B.1.2.1.1.1.2.2.1.2.1.2	0.397947548460661	.	197480001	197720000	#9191FF	1	0.375
chr2	197720001	198000000	A.2.2.1.1.2.2.1.2.1.2.2	0.615735461801596	.	197720001	198000000	#FFDADA	1	0.625
chr2	198000001	198160000	A.2.1.2.2.2.2.2.2.2.1	0.661345496009122	.	198000001	198160000	#FF9191	1	0.75
chr2	198160001	198320000	A.2.2.1.1.2.1.2.2.1.2.1	0.627137970353478	.	198160001	198320000	#FFDADA	1	0.625
chr2	198320001	198400000	A.2.2.1.1.2.2.1.2.1.2.1	0.616875712656785	.	198320001	198400000	#FFDADA	1	0.625
chr2	198400001	198680000	B.1.2.1.1.1.2.1.1	0.403648802736602	.	198400001	198680000	#9191FF	1	0.375
chr2	198680001	199080000	A.2.2.1.1.2.2.1.2.1.1.1.1	0.621436716077537	.	198680001	199080000	#FFDADA	1	0.625
chr2	199080001	199160000	B.2.1.1.2.2.1.1.1	0.212086659064994	.	199080001	199160000	#4848FF	1	0.25
chr2	199160001	199480000	B.2.2.1.1.2.2.2.1.1	0.096921322690992	.	199160001	199480000	#0000FF	1	0.125
chr2	199480001	199680000	B.2.2.1.1.2.2.1.1.2.2	0.104903078677309	.	199480001	199680000	#0000FF	1	0.125
chr2	199680001	199960000	B.2.1.1.2.1.1.2.1.1.2.2	0.232611174458381	.	199680001	199960000	#4848FF	1	0.25
chr2	199960001	200720000	B.1.2.2.1.2.2.2.1.2	0.310148232611174	.	199960001	200720000	#9191FF	1	0.375
chr2	200720001	201080000	B.1.2.2.1.1.1.1.1.2	0.346636259977195	.	200720001	201080000	#9191FF	1	0.375
chr2	201080001	201680000	A.2.1.2.2.2.2.1.2.1.1	0.667046750285063	.	201080001	201680000	#FF9191	1	0.75
chr2	201680001	202080000	A.2.1.2.2.1.1.1.1.1.1	0.696693272519954	.	201680001	202080000	#FF9191	1	0.75
chr2	202080001	202280000	A.2.2.1.1.2.2.1.1	0.622576966932725	.	202080001	202280000	#FFDADA	1	0.625
chr2	202280001	202520000	B.1.2.1.1.1.1.2.1	0.407069555302166	.	202280001	202520000	#9191FF	1	0.375
chr2	202520001	202920000	A.2.2.1.1.1.1.1.2.2.1.2	0.654503990877993	.	202520001	202920000	#FFDADA	1	0.625
chr2	202920001	203160000	A.2.1.2.2.2.1.1.1.1.2	0.681870011402509	.	202920001	203160000	#FF9191	1	0.75
chr2	203160001	203760000	A.1.2.2.2.2.2.1.1	0.792474344355758	.	203160001	203760000	#FF4848	1	0.875
chr2	203760001	204080000	A.2.1.2.2.2.2.2.2.2.2	0.660205245153934	.	203760001	204080000	#FF9191	1	0.75
chr2	204080001	204320000	A.2.2.1.1.2.1.2.2.1.1.2.2	0.628278221208666	.	204080001	204320000	#FFDADA	1	0.625
chr2	204320001	204840000	B.1.2.1.2.2.2.1.1.2.1	0.361459521094641	.	204320001	204840000	#9191FF	1	0.375
chr2	204840001	205120000	B.1.2.2.1.2.2.1	0.312428734321551	.	204840001	205120000	#9191FF	1	0.375
chr2	205120001	205360000	B.2.2.1.1.2.1.1.1.2	0.122006841505131	.	205120001	205360000	#0000FF	1	0.125
chr2	205360001	205480000	B.2.2.1.1.2.1.2.2.1.2	0.111744583808438	.	205360001	205480000	#0000FF	1	0.125
chr2	205480001	205760000	B.2.2.1.1.2.2.2.2.1.2	0.0935005701254276	.	205480001	205760000	#0000FF	1	0.125
chr2	205760001	205960000	B.2.2.2.1.1.1.2.2.1.2	0.0444697833523375	.	205760001	205960000	#0000FF	1	0.125
chr2	205960001	206320000	B.2.2.2.1.1.1.1.1.1	0.0513112884834664	.	205960001	206320000	#0000FF	1	0.125
chr2	206320001	206560000	B.2.2.1.1.2.2.2.2.2.1	0.0923603192702395	.	206320001	206560000	#0000FF	1	0.125
chr2	206560001	206840000	B.1.2.2.1.2.1.2.2.2.1	0.314709236031927	.	206560001	206840000	#9191FF	1	0.375
chr2	206840001	207240000	A.2.2.1.1.2.1.1.1.1	0.638540478905359	.	206840001	207240000	#FFDADA	1	0.625
chr2	207240001	207440000	B.1.2.2.1.1.2.1.1.1.2	0.339794754846066	.	207240001	207440000	#9191FF	1	0.375
chr2	207440001	207920000	B.1.2.2.1.2.1.2.1.2.1	0.320410490307868	.	207440001	207920000	#9191FF	1	0.375
chr2	207920001	208240000	A.2.2.1.1.2.2.1.2.2	0.614595210946408	.	207920001	208240000	#FFDADA	1	0.625
chr2	208240001	208440000	A.2.2.1.1.2.2.1.2.1.1.2.2	0.618015963511973	.	208240001	208440000	#FFDADA	1	0.625
chr2	208440001	208640000	A.2.2.1.1.2.1.2.2.1.1.1	0.630558722919042	.	208440001	208640000	#FFDADA	1	0.625
chr2	208640001	208760000	B.1.2.2.1.1.2.1.1.1.1	0.340935005701254	.	208640001	208760000	#9191FF	1	0.375
chr2	208760001	209080000	A.2.2.1.1.2.2.2.2	0.610034207525656	.	208760001	209080000	#FFDADA	1	0.625
chr2	209080001	209200000	B.1.2.1.1.1.2.2.1.2.2	0.396807297605473	.	209080001	209200000	#9191FF	1	0.375
chr2	209200001	209560000	B.2.1.1.2.1.1.2.1.1.2.1	0.233751425313569	.	209200001	209560000	#4848FF	1	0.25
chr2	209560001	209800000	B.2.2.2.1.1.1.1.2	0.0478905359179019	.	209560001	209800000	#0000FF	1	0.125
chr2	209800001	210120000	B.2.2.1.1.2.2.1.2.1.1.2	0.101482326111745	.	209800001	210120000	#0000FF	1	0.125
chr2	210120001	210520000	B.2.2.1.1.2.2.1.1.1.2	0.107183580387685	.	210120001	210520000	#0000FF	1	0.125
chr2	210520001	210600000	B.2.2.2.1.1.2.1.2.1.2	0.0387685290763968	.	210520001	210600000	#0000FF	1	0.125
chr2	210600001	210880000	B.2.1.1.2.2.2.1.2.2	0.201824401368301	.	210600001	210880000	#4848FF	1	0.25
chr2	210880001	211080000	B.1.2.2.1.1.1.1.2.2	0.344355758266819	.	210880001	211080000	#9191FF	1	0.375
chr2	211080001	211280000	B.2.2.2.2.2.2.1.1.2.1	0.00456100342075257	.	211080001	211280000	#0000FF	1	0.125
chr2	211280001	211440000	B.2.1.1.2.2.2.2.1	0.200684150513113	.	211280001	211440000	#4848FF	1	0.25
chr2	211440001	211720000	B.2.2.2.1.1.1.1.1.2.1	0.0501710376282782	.	211440001	211720000	#0000FF	1	0.125
chr2	211720001	212240000	B.2.2.1.1.2.2.1.2.1.2	0.100342075256556	.	211720001	212240000	#0000FF	1	0.125
chr2	212240001	212440000	B.2.2.2.1.1.2.1.2.1.1.2	0.0399087799315849	.	212240001	212440000	#0000FF	1	0.125
chr2	212440001	212760000	B.2.2.2.1.1.2.2.2.1	0.031927023945268	.	212440001	212760000	#0000FF	1	0.125
chr2	212760001	212840000	B.2.2.2.1.1.2.1.1	0.0421892816419612	.	212760001	212840000	#0000FF	1	0.125
chr2	212840001	213120000	B.2.2.2.1.1.2.2.1.2	0.0330672748004561	.	212840001	213120000	#0000FF	1	0.125
chr2	213120001	213480000	B.2.2.2.1.1.2.2.1.1.1	0.0353477765108324	.	213120001	213480000	#0000FF	1	0.125
chr2	213480001	213880000	B.1.2.1.1.2.1.2.1.1.1	0.388825541619156	.	213480001	213880000	#9191FF	1	0.375
chr2	213880001	214080000	A.2.2.1.1.2.1.2.2.2	0.623717217787913	.	213880001	214080000	#FFDADA	1	0.625
chr2	214080001	214400000	B.1.2.2.1.1.2.1.1.2.2.1	0.33751425313569	.	214080001	214400000	#9191FF	1	0.375
chr2	214400001	214720000	B.2.1.1.1.2.1.2.1.1	0.248574686431015	.	214400001	214720000	#4848FF	1	0.25
chr2	214720001	214960000	B.2.2.1.1.2.2.1.1.2.1	0.106043329532497	.	214720001	214960000	#0000FF	1	0.125
chr2	214960001	215120000	B.2.2.2.1.1.2.1.2.1.1.1	0.0410490307867731	.	214960001	215120000	#0000FF	1	0.125
chr2	215120001	215320000	B.2.2.1.1.2.1.2.2.1.1	0.112884834663626	.	215120001	215320000	#0000FF	1	0.125
chr2	215320001	215560000	B.2.1.1.1.2.2.2.1	0.23945267958951	.	215320001	215560000	#4848FF	1	0.25
chr2	215560001	215680000	B.1.2.2.1.1.1.1.2.1	0.345496009122007	.	215560001	215680000	#9191FF	1	0.375
chr2	215680001	215960000	B.1.2.1.1.1.2.2.2	0.395667046750285	.	215680001	215960000	#9191FF	1	0.375
chr2	215960001	216200000	B.1.2.2.1.1.2.1.1.2.2.2	0.336374002280502	.	215960001	216200000	#9191FF	1	0.375
chr2	216200001	216560000	B.1.2.1.1.1.2.2.1.1	0.400228050171038	.	216200001	216560000	#9191FF	1	0.375
chr2	216560001	216880000	A.2.2.1.1.2.1.2.2.1.2.2.2	0.624857468643101	.	216560001	216880000	#FFDADA	1	0.625
chr2	216880001	217080000	A.2.1.2.2.2.2.2.1	0.663625997719498	.	216880001	217080000	#FF9191	1	0.75
chr2	217080001	217560000	A.2.2.1.1.1.1.1.2.2.2	0.653363740022805	.	217080001	217560000	#FFDADA	1	0.625
chr2	217560001	217880000	B.1.2.2.1.2.1.1.2.2.2	0.32497149372862	.	217560001	217880000	#9191FF	1	0.375
chr2	217880001	218040000	B.1.2.2.1.2.1.2.2.1.2	0.315849486887115	.	217880001	218040000	#9191FF	1	0.375
chr2	218040001	218200000	B.1.2.2.1.2.1.2.2.1.1	0.316989737742303	.	218040001	218200000	#9191FF	1	0.375
chr2	218200001	218440000	B.1.2.2.1.2.2.2.2.1.1	0.309007981755986	.	218200001	218440000	#9191FF	1	0.375
chr2	218440001	218640000	B.2.1.1.2.1.2.1.2.1	0.223489167616876	.	218440001	218640000	#4848FF	1	0.25
chr2	218640001	219040000	A.2.2.1.1.1.2.1.1.2	0.6442417331813	.	218640001	219040000	#FFDADA	1	0.625
chr2	219040001	219520000	A.1.2.2.2.2.1.1	0.794754846066135	.	219040001	219520000	#FF4848	1	0.875
chr2	219520001	219840000	A.2.1.2.2.1.2.2.1.1	0.686431014823261	.	219520001	219840000	#FF9191	1	0.75
chr2	219840001	220040000	A.2.2.1.1.1.1.2.2.2.2	0.646522234891676	.	219840001	220040000	#FFDADA	1	0.625
chr2	220040001	220240000	A.2.2.1.1.1.1.1.2.1.2	0.656784492588369	.	220040001	220240000	#FFDADA	1	0.625
chr2	220240001	220560000	A.2.2.1.1.1.1.1.2.2.1.1	0.655644241733181	.	220240001	220560000	#FFDADA	1	0.625
chr2	220560001	220880000	B.2.1.1.2.1.2.1.2.2.2	0.221208665906499	.	220560001	220880000	#4848FF	1	0.25
chr2	220880001	221080000	B.2.2.1.1.2.1.1.1.1	0.123147092360319	.	220880001	221080000	#0000FF	1	0.125
chr2	221080001	221360000	B.2.2.1.1.2.1.1.2	0.120866590649943	.	221080001	221360000	#0000FF	1	0.125
chr2	221360001	221880000	B.2.1.1.2.1.1.2.2.1	0.230330672748005	.	221360001	221880000	#4848FF	1	0.25
chr2	221880001	222000000	B.1.2.2.1.1.2.2.2	0.330672748004561	.	221880001	222000000	#9191FF	1	0.375
chr2	222000001	222480000	B.1.2.2.1.2.1.2.1.1.2	0.321550741163056	.	222000001	222480000	#9191FF	1	0.375
chr2	222480001	222600000	B.2.2.1.1.2.1.2.2.2.2	0.109464082098062	.	222480001	222600000	#0000FF	1	0.125
chr2	222600001	222880000	B.2.1.1.2.1.2.2.1.2.2.2	0.214367160775371	.	222600001	222880000	#4848FF	1	0.25
chr2	222880001	223160000	B.2.2.1.1.2.2.2.1.2	0.0957810718358039	.	222880001	223160000	#0000FF	1	0.125
chr2	223160001	223520000	A.2.2.1.1.2.2.1.2.1.1.1.2	0.620296465222349	.	223160001	223520000	#FFDADA	1	0.625
chr2	223520001	223840000	A.2.2.1.1.2.2.2.1.1.2	0.612314709236032	.	223520001	223840000	#FFDADA	1	0.625
chr2	223840001	224120000	B.2.1.1.2.1.2.2.1.2.1.2	0.216647662485747	.	223840001	224120000	#4848FF	1	0.25
chr2	224120001	224200000	B.2.2.1.1.2.1.2.1.1.1.1.1	0.119726339794755	.	224120001	224200000	#0000FF	1	0.125
chr2	224200001	224280000	B.2.2.1.1.2.1.2.1.1.1.1.2	0.118586088939567	.	224200001	224280000	#0000FF	1	0.125
chr2	224280001	224600000	B.2.1.1.2.1.2.2.1.2.1.1	0.217787913340935	.	224280001	224600000	#4848FF	1	0.25
chr2	224600001	224840000	A.2.2.1.1.2.1.1.1.2	0.637400228050171	.	224600001	224840000	#FFDADA	1	0.625
chr2	224840001	225160000	B.1.2.2.1.2.2.2.2.1.2	0.307867730900798	.	224840001	225160000	#9191FF	1	0.375
chr2	225160001	225320000	B.1.2.2.1.1.1.1.1.1	0.347776510832383	.	225160001	225320000	#9191FF	1	0.375
chr2	225320001	225600000	A.2.2.1.1.1.1.1.2.1.1	0.657924743443558	.	225320001	225600000	#FFDADA	1	0.625
chr2	225600001	225920000	A.2.2.1.1.2.1.2.2.1.2.2.1	0.62599771949829	.	225600001	225920000	#FFDADA	1	0.625
chr2	225920001	226160000	B.2.2.1.1.2.2.2.2.2.2	0.0912200684150513	.	225920001	226160000	#0000FF	1	0.125
chr2	226160001	226560000	B.2.1.1.2.2.2.1.2.1	0.202964652223489	.	226160001	226560000	#4848FF	1	0.25
chr2	226560001	226680000	B.2.2.1.1.2.1.2.1.2.1	0.115165336374002	.	226560001	226680000	#0000FF	1	0.125
chr2	226680001	227000000	B.2.2.1.1.2.2.1.2.1.1.1.2	0.102622576966933	.	226680001	227000000	#0000FF	1	0.125
chr2	227000001	227680000	B.2.1.2.2.1.1.2.2.2	0.163055872291904	.	227000001	227680000	#4848FF	1	0.25
chr2	227680001	227840000	B.1.2.1.1.1.2.2.1.2.1.1	0.399087799315849	.	227680001	227840000	#9191FF	1	0.375
chr2	227840001	228240000	B.1.2.2.1.1.2.2.1	0.331812998859749	.	227840001	228240000	#9191FF	1	0.375
chr2	228240001	228480000	A.2.2.1.1.2.2.1.2.1.1.2.1	0.619156214367161	.	228240001	228480000	#FFDADA	1	0.625
chr2	228480001	228760000	B.1.2.2.1.1.2.1.1.2.1	0.338654503990878	.	228480001	228760000	#9191FF	1	0.375
chr2	228760001	229160000	B.2.2.1.1.2.2.1.2.1.1.1.1	0.103762827822121	.	228760001	229160000	#0000FF	1	0.125
chr2	229160001	229360000	B.2.2.1.1.2.1.2.2.2.1	0.11060433295325	.	229160001	229360000	#0000FF	1	0.125
chr2	229360001	229480000	B.2.1.1.1.2.1.2.2	0.246294184720639	.	229360001	229480000	#4848FF	1	0.25
chr2	229480001	229560000	B.2.2.1.1.2.1.2.1.1.1.2	0.117445838084379	.	229480001	229560000	#0000FF	1	0.125
chr2	229560001	229640000	B.2.1.1.2.1.2.2.2	0.213226909920182	.	229560001	229640000	#4848FF	1	0.25
chr2	229640001	229840000	B.2.2.2.1.1.1.2.2.2	0.0433295324971494	.	229640001	229840000	#0000FF	1	0.125
chr2	229840001	229920000	B.2.2.1.1.2.1.2.1.2.2	0.114025085518814	.	229840001	229920000	#0000FF	1	0.125
chr2	229920001	230160000	B.2.2.2.1.1.1.2.2.1.1	0.0456100342075257	.	229920001	230160000	#0000FF	1	0.125
chr2	230160001	230320000	B.2.2.1.1.2.1.2.1.1.2	0.11630558722919	.	230160001	230320000	#0000FF	1	0.125
chr2	230320001	230600000	B.2.1.1.2.1.2.2.1.2.2.1	0.215507411630559	.	230320001	230600000	#4848FF	1	0.25
chr2	230600001	231040000	A.2.1.2.2.1.1.1.1.2	0.694412770809578	.	230600001	231040000	#FF9191	1	0.75
chr2	231040001	231280000	A.1.2.2.2.2.2.1.2	0.79133409350057	.	231040001	231280000	#FF4848	1	0.875
chr2	231360001	231400000	A.1.2.2.2.2.2.1.2	0.79133409350057	.	231360001	231400000	#FF4848	1	0.875
chr2	231400001	231440000	A.2.1.2.2.1.2.2.2	0.684150513112885	.	231400001	231440000	#FF9191	1	0.75
chr2	231480001	231520000	A.2.1.2.2.1.2.2.2	0.684150513112885	.	231480001	231520000	#FF9191	1	0.75
chr2	231560001	231680000	A.2.1.2.2.1.2.2.2	0.684150513112885	.	231560001	231680000	#FF9191	1	0.75
chr2	231680001	231880000	A.2.1.2.2.1.2.1.1	0.688711516533637	.	231680001	231880000	#FF9191	1	0.75
chr2	231880001	232040000	A.2.1.2.2.2.1.2.2	0.671607753705815	.	231880001	232040000	#FF9191	1	0.75
chr2	232040001	232280000	A.1.2.2.2.2.2.2	0.790193842645382	.	232040001	232280000	#FF4848	1	0.875
chr2	232320001	232640000	A.1.2.2.2.2.1.2	0.793614595210946	.	232320001	232640000	#FF4848	1	0.875
chr2	232640001	233040000	A.2.1.2.2.2.1.1.1.1.1	0.683010262257697	.	232640001	233040000	#FF9191	1	0.75
chr2	233040001	233240000	A.2.2.1.1.1.1.2.2.1	0.648802736602052	.	233040001	233240000	#FFDADA	1	0.625
chr2	233240001	233400000	A.2.2.1.1.1.1.2.1.2	0.649942987457241	.	233240001	233400000	#FFDADA	1	0.625
chr2	233400001	233600000	A.2.1.2.2.2.1.1.2.2	0.678449258836944	.	233400001	233600000	#FF9191	1	0.75
chr2	233600001	233680000	A.2.1.2.2.2.1.2.1.1.2.1	0.676168757126568	.	233600001	233680000	#FF9191	1	0.75
chr2	233680001	233880000	A.2.2.1.1.1.2.2.1	0.641961231470924	.	233680001	233880000	#FFDADA	1	0.625
chr2	233880001	234000000	A.2.1.2.2.1.2.1.2	0.687571265678449	.	233880001	234000000	#FF9191	1	0.75
chr2	234080001	234120000	A.2.1.2.2.1.2.1.2	0.687571265678449	.	234080001	234120000	#FF9191	1	0.75
chr2	234120001	234200000	A.2.1.2.2.2.1.2.1.1.1	0.677309007981756	.	234120001	234200000	#FF9191	1	0.75
chr2	234200001	234520000	A.2.1.2.2.1.2.2.1.2	0.685290763968073	.	234200001	234520000	#FF9191	1	0.75
chr2	234520001	234840000	B.1.2.1.2.1.2.1.2.2	0.376282782212087	.	234520001	234840000	#9191FF	1	0.375
chr2	234840001	235040000	B.1.2.2.1.2.1.2.2.2.2	0.313568985176739	.	234840001	235040000	#9191FF	1	0.375
chr2	235040001	235240000	B.1.2.2.1.2.1.2.1.1.1.1	0.323831242873432	.	235040001	235240000	#9191FF	1	0.375
chr2	235240001	235440000	B.1.2.1.2.1.2.2.2.2	0.372862029646522	.	235240001	235440000	#9191FF	1	0.375
chr2	235440001	235760000	B.2.1.1.2.1.2.2.1.1.2	0.218928164196123	.	235440001	235760000	#4848FF	1	0.25
chr2	235760001	235840000	B.1.2.2.1.2.2.2.1.1	0.311288483466363	.	235760001	235840000	#9191FF	1	0.375
chr2	235840001	236040000	B.2.1.1.2.1.2.1.1.2	0.224629418472064	.	235840001	236040000	#4848FF	1	0.25
chr2	236040001	236200000	B.1.2.2.1.2.2.2.2.2	0.30672748004561	.	236040001	236200000	#9191FF	1	0.375
chr2	236200001	236280000	B.2.1.1.2.1.2.1.1.1.2	0.225769669327252	.	236200001	236280000	#4848FF	1	0.25
chr2	236280001	236640000	B.2.1.1.2.1.2.1.1.1.1	0.22690992018244	.	236280001	236640000	#4848FF	1	0.25
chr2	236640001	236880000	B.2.1.1.1.1.1.2	0.263397947548461	.	236640001	236880000	#4848FF	1	0.25
chr2	236880001	237200000	B.2.1.1.2.1.2.1.2.2.1	0.222348916761688	.	236880001	237200000	#4848FF	1	0.25
chr2	237200001	237400000	B.1.2.2.1.2.1.1.2.2.1	0.326111744583808	.	237200001	237400000	#9191FF	1	0.375
chr2	237400001	237560000	A.2.2.1.1.1.2.1.2	0.643101482326112	.	237400001	237560000	#FFDADA	1	0.625
chr2	237560001	238000000	B.1.2.1.2.1.1.1	0.380843785632839	.	237560001	238000000	#9191FF	1	0.375
chr2	238000001	238360000	B.1.2.2.1.2.1.1.2.1.1	0.328392246294185	.	238000001	238360000	#9191FF	1	0.375
chr2	238360001	238520000	B.1.2.1.1.1.1.1	0.408209806157355	.	238360001	238520000	#9191FF	1	0.375
chr2	238520001	238600000	A.2.2.1.1.1.1.2.1.1.1	0.652223489167617	.	238520001	238600000	#FFDADA	1	0.625
chr2	238600001	238680000	A.2.2.1.1.1.1.2.2.2.1	0.647662485746864	.	238600001	238680000	#FFDADA	1	0.625
chr2	238680001	238880000	A.2.1.2.2.2.1.2.1.2.2	0.672748004561003	.	238680001	238880000	#FF9191	1	0.75
chr2	238880001	239200000	A.2.1.2.2.2.1.1.2.1	0.679589509692132	.	238880001	239200000	#FF9191	1	0.75
chr2	239200001	239400000	A.2.2.1.1.1.2.1.1.1	0.645381984036488	.	239200001	239400000	#FFDADA	1	0.625
chr2	239400001	239800000	B.1.2.2.1.2.1.1.1	0.329532497149373	.	239400001	239800000	#9191FF	1	0.375
chr2	239840001	239880000	B.1.2.2.1.2.1.1.1	0.329532497149373	.	239840001	239880000	#9191FF	1	0.375
chr2	239880001	240160000	B.1.2.1.2.1.2.2.2.1	0.37400228050171	.	239880001	240160000	#9191FF	1	0.375
chr2	240160001	240360000	A.2.2.1.1.1.2.2.2.2	0.639680729760547	.	240160001	240360000	#FFDADA	1	0.625
chr2	240360001	240600000	B.1.2.2.1.2.1.1.2.1.2	0.327251995438997	.	240360001	240600000	#9191FF	1	0.375
chr2	240600001	240760000	B.1.2.1.2.1.2.1.1	0.378563283922463	.	240600001	240760000	#9191FF	1	0.375
chr2	240800001	240920000	B.1.2.1.2.1.2.1.1	0.378563283922463	.	240800001	240920000	#9191FF	1	0.375
chr2	240920001	241200000	A.2.2.1.1.1.2.2.2.1	0.640820980615735	.	240920001	241200000	#FFDADA	1	0.625
chr2	241200001	241400000	B.1.2.1.2.1.2.1.2.1	0.377423033067275	.	241200001	241400000	#9191FF	1	0.375
chr2	241400001	241600000	A.2.1.2.2.2.1.1.1.2	0.68072976054732	.	241400001	241600000	#FF9191	1	0.75
chr2	241600001	241800000	A.2.2.1.1.1.1.2.1.1.2	0.651083238312429	.	241600001	241800000	#FFDADA	1	0.625
chr2	241800001	242000000	A.2.1.2.2.2.1.2.1.1.2.2	0.67502850627138	.	241800001	242000000	#FF9191	1	0.75
chr2	242040001	242080000	A.2.1.2.2.2.1.2.1.1.2.2	0.67502850627138	.	242040001	242080000	#FF9191	1	0.75
chr2	242440001	242480000	A.2.1.2.2.2.1.2.1.1.2.2	0.67502850627138	.	242440001	242480000	#FF9191	1	0.75
chr2	242880001	243080000	A.2.1.2.2.2.1.2.1.2.1	0.673888255416192	.	242880001	243080000	#FF9191	1	0.75
chr3	80001	280000	A.2.2.2.2.1.2.2	0.581491712707182	.	80001	280000	#FFDADA	1	0.625
chr3	280001	400000	A.2.2.2.2.2.2.1.1	0.573204419889503	.	280001	400000	#FFDADA	1	0.625
chr3	400001	600000	B.1.1.2.2.1.1.1.2.1	0.465469613259669	.	400001	600000	#DADAFF	1	0.5
chr3	600001	840000	B.2.1.1.2.1.2.2.1.2	0.280386740331492	.	600001	840000	#4848FF	1	0.25
chr3	840001	1000000	B.2.2.2.1.1.1.1.2.1.2	0.0856353591160221	.	840001	1000000	#0000FF	1	0.125
chr3	1000001	1240000	B.2.2.2.2.1.2.2.2.1.1	0.0193370165745856	.	1000001	1240000	#0000FF	1	0.125
chr3	1240001	1600000	B.2.2.2.1.1.2.2.2.1.2	0.0621546961325967	.	1240001	1600000	#0000FF	1	0.125
chr3	1600001	1840000	B.2.2.2.1.1.2.1.1.1.1	0.0732044198895028	.	1600001	1840000	#0000FF	1	0.125
chr3	1840001	2080000	B.2.2.2.1.1.2.2.1.2	0.0662983425414365	.	1840001	2080000	#0000FF	1	0.125
chr3	2080001	2320000	B.2.2.2.1.1.1.2.1.1	0.0828729281767956	.	2080001	2320000	#0000FF	1	0.125
chr3	2320001	2520000	B.1.2.2.2.1.1.1.1.1	0.363259668508287	.	2320001	2520000	#9191FF	1	0.375
chr3	2520001	2600000	A.2.2.2.2.2.1.1.1.2	0.578729281767956	.	2520001	2600000	#FFDADA	1	0.625
chr3	2600001	2800000	B.1.1.2.1.2.1.1.2.2	0.476519337016575	.	2600001	2800000	#DADAFF	1	0.5
chr3	2800001	3080000	B.1.2.2.2.2.1.1	0.343922651933702	.	2800001	3080000	#9191FF	1	0.375
chr3	3080001	3240000	A.2.2.2.1.1.1.1.2	0.609116022099447	.	3080001	3240000	#FFDADA	1	0.625
chr3	3240001	3680000	B.2.2.2.1.1.2.2.2.2	0.0607734806629834	.	3240001	3680000	#0000FF	1	0.125
chr3	3680001	3920000	B.2.1.1.2.1.2.2.2	0.279005524861878	.	3680001	3920000	#4848FF	1	0.25
chr3	3920001	4040000	B.2.1.1.1.1.1.2.1.2.1	0.324585635359116	.	3920001	4040000	#4848FF	1	0.25
chr3	4040001	4120000	B.1.1.2.2.1.1.2.1.1	0.462707182320442	.	4040001	4120000	#DADAFF	1	0.5
chr3	4120001	4360000	B.1.2.2.2.2.2.2.1.1	0.334254143646409	.	4120001	4360000	#9191FF	1	0.375
chr3	4360001	4720000	A.2.1.2.1.1.1.1	0.720994475138122	.	4360001	4720000	#FF9191	1	0.75
chr3	4720001	4920000	A.1.1.1.2.1.1.2.1	0.968232044198895	.	4720001	4920000	#FF0000	1	1
chr3	4920001	5160000	A.1.2.1.1.1.1.1.1.1	0.893646408839779	.	4920001	5160000	#FF4848	1	0.875
chr3	5160001	5240000	A.1.2.1.1.1.2.2	0.879834254143646	.	5160001	5240000	#FF4848	1	0.875
chr3	5240001	5640000	A.2.2.2.2.2.2.2.2.1.2	0.566298342541437	.	5240001	5640000	#FFDADA	1	0.625
chr3	5640001	5720000	B.1.1.2.2.1.1.1.1.2	0.466850828729282	.	5640001	5720000	#DADAFF	1	0.5
chr3	5720001	6080000	B.1.1.2.1.2.1.1.2.1	0.477900552486188	.	5720001	6080000	#DADAFF	1	0.5
chr3	6080001	6240000	A.2.2.2.1.1.2.2	0.604972375690608	.	6080001	6240000	#FFDADA	1	0.625
chr3	6240001	6440000	A.2.2.2.1.1.2.1	0.606353591160221	.	6240001	6440000	#FFDADA	1	0.625
chr3	6440001	6640000	A.2.2.2.2.2.2.1.2	0.57182320441989	.	6440001	6640000	#FFDADA	1	0.625
chr3	6640001	6880000	A.2.1.2.2.2.2.1.2	0.675414364640884	.	6640001	6880000	#FF9191	1	0.75
chr3	6880001	7360000	B.1.2.2.2.2.1.2.1	0.342541436464088	.	6880001	7360000	#9191FF	1	0.375
chr3	7360001	7600000	B.2.1.1.1.1.1.2.1.1.2	0.325966850828729	.	7360001	7600000	#4848FF	1	0.25
chr3	7600001	7840000	B.2.2.2.1.2.2.2.1.1.2	0.0414364640883978	.	7600001	7840000	#0000FF	1	0.125
chr3	7840001	7960000	B.2.2.2.1.1.1.2.2.2.1	0.0759668508287293	.	7840001	7960000	#0000FF	1	0.125
chr3	7960001	8480000	B.2.1.1.2.2.2.1.1	0.263812154696133	.	7960001	8480000	#4848FF	1	0.25
chr3	8480001	8760000	B.1.1.2.1.1.1.1.2.1.2.1	0.498618784530387	.	8480001	8760000	#DADAFF	1	0.5
chr3	8760001	8960000	A.2.2.2.1.1.1.2	0.607734806629834	.	8760001	8960000	#FFDADA	1	0.625
chr3	8960001	9400000	A.2.1.2.2.1.1.2	0.69060773480663	.	8960001	9400000	#FF9191	1	0.75
chr3	9400001	9520000	A.1.1.1.2.2.2.2.2.2.2.2	0.950276243093923	.	9400001	9520000	#FF0000	1	1
chr3	9520001	9720000	A.2.1.2.1.2.1.2.2	0.703038674033149	.	9520001	9720000	#FF9191	1	0.75
chr3	9720001	10160000	A.1.1.1.1.1.2.1.2.2	0.988950276243094	.	9720001	10160000	#FF0000	1	1
chr3	10160001	10360000	A.1.1.1.1.1.1.1.2.1	0.997237569060773	.	10160001	10360000	#FF0000	1	1
chr3	10360001	10600000	B.1.1.2.1.1.1.2.1.1	0.494475138121547	.	10360001	10600000	#DADAFF	1	0.5
chr3	10600001	10800000	B.1.1.2.1.1.1.2.2	0.49171270718232	.	10600001	10800000	#DADAFF	1	0.5
chr3	10800001	10880000	B.1.1.2.1.1.2.2.1	0.484806629834254	.	10800001	10880000	#DADAFF	1	0.5
chr3	10880001	10960000	B.1.1.2.2.2.2.1.2.2.1.2	0.443370165745856	.	10880001	10960000	#DADAFF	1	0.5
chr3	10960001	11240000	B.1.1.2.2.2.2.1.1	0.447513812154696	.	10960001	11240000	#DADAFF	1	0.5
chr3	11240001	11440000	A.2.1.2.2.2.1.1.1.2.2	0.68232044198895	.	11240001	11440000	#FF9191	1	0.75
chr3	11440001	11560000	A.2.1.2.2.2.1.1.2	0.680939226519337	.	11440001	11560000	#FF9191	1	0.75
chr3	11560001	11920000	A.2.1.2.2.1.1.1	0.691988950276243	.	11560001	11920000	#FF9191	1	0.75
chr3	11920001	12120000	B.1.2.2.1.2.2.1.1	0.367403314917127	.	11920001	12120000	#9191FF	1	0.375
chr3	12120001	12560000	B.1.1.2.1.1.2.1.2.2.1	0.487569060773481	.	12120001	12560000	#DADAFF	1	0.5
chr3	12560001	12720000	A.1.1.1.2.1.1.1.2	0.969613259668508	.	12560001	12720000	#FF0000	1	1
chr3	12720001	13080000	A.1.1.1.2.2.2.2.2.2.1	0.953038674033149	.	12720001	13080000	#FF0000	1	1
chr3	13080001	13360000	A.2.2.2.1.2.2.1.2.2.2	0.598066298342541	.	13080001	13360000	#FFDADA	1	0.625
chr3	13360001	13560000	A.2.1.2.1.2.2.1.2.1	0.697513812154696	.	13360001	13560000	#FF9191	1	0.75
chr3	13560001	13760000	B.1.1.2.2.2.2.1.2.2.1.1	0.44475138121547	.	13560001	13760000	#DADAFF	1	0.5
chr3	13760001	13880000	B.1.2.2.1.2.1.2	0.36878453038674	.	13760001	13880000	#9191FF	1	0.375
chr3	13880001	14160000	B.1.1.2.2.2.2.1.2.2.2.2	0.44060773480663	.	13880001	14160000	#DADAFF	1	0.5
chr3	14160001	14520000	A.2.1.2.1.2.1.2.1.1.1	0.707182320441989	.	14160001	14520000	#FF9191	1	0.75
chr3	14520001	14680000	A.2.1.2.1.2.2.1.2.2	0.696132596685083	.	14520001	14680000	#FF9191	1	0.75
chr3	14680001	15000000	A.1.2.1.1.2.1.2	0.875690607734807	.	14680001	15000000	#FF4848	1	0.875
chr3	15000001	15120000	A.1.1.1.2.2.2.2.2.1.2	0.954419889502762	.	15000001	15120000	#FF0000	1	1
chr3	15120001	15320000	A.1.1.1.1.2.2.1.1.1.1	0.980662983425414	.	15120001	15320000	#FF0000	1	1
chr3	15320001	15440000	A.1.1.1.1.1.2.1.2.1	0.990331491712707	.	15320001	15440000	#FF0000	1	1
chr3	15440001	15600000	A.1.1.1.2.2.2.2.2.1.1	0.955801104972376	.	15440001	15600000	#FF0000	1	1
chr3	15600001	15880000	A.1.1.1.2.1.1.1.1	0.970994475138122	.	15600001	15880000	#FF0000	1	1
chr3	15880001	16080000	A.2.2.2.2.1.2.1.2.1	0.587016574585635	.	15880001	16080000	#FFDADA	1	0.625
chr3	16080001	16280000	A.2.2.2.2.1.2.1.2.2.2.1	0.584254143646409	.	16080001	16280000	#FFDADA	1	0.625
chr3	16280001	16600000	A.1.1.1.2.2.2.2.2.2.2.1	0.951657458563536	.	16280001	16600000	#FF0000	1	1
chr3	16600001	16840000	A.2.2.2.1.2.2.1.2.1	0.600828729281768	.	16600001	16840000	#FFDADA	1	0.625
chr3	16840001	17080000	A.1.2.1.1.1.1.1.1.2.1	0.892265193370166	.	16840001	17080000	#FF4848	1	0.875
chr3	17080001	17280000	A.1.2.1.2.2.1.2.1	0.857734806629834	.	17080001	17280000	#FF4848	1	0.875
chr3	17280001	17520000	A.1.2.1.2.1.2.2	0.860497237569061	.	17280001	17520000	#FF4848	1	0.875
chr3	17520001	17880000	A.1.2.1.2.1.1.1.1	0.870165745856354	.	17520001	17880000	#FF4848	1	0.875
chr3	17880001	18080000	B.1.1.2.2.1.1.1.2.2	0.464088397790055	.	17880001	18080000	#DADAFF	1	0.5
chr3	18080001	18280000	B.2.1.1.1.1.2.1.1.1.2	0.316298342541436	.	18080001	18280000	#4848FF	1	0.25
chr3	18280001	18440000	B.2.1.1.1.1.1.1.1	0.330110497237569	.	18280001	18440000	#4848FF	1	0.25
chr3	18440001	18840000	B.2.1.1.1.1.2.1.1.2	0.314917127071823	.	18440001	18840000	#4848FF	1	0.25
chr3	18840001	19120000	B.2.1.1.2.1.2.1.2.1	0.284530386740331	.	18840001	19120000	#4848FF	1	0.25
chr3	19120001	19360000	B.2.1.1.1.1.1.2.1.2.2	0.323204419889503	.	19120001	19360000	#4848FF	1	0.25
chr3	19360001	19640000	B.1.1.2.2.1.1.2.1.2	0.461325966850829	.	19360001	19640000	#DADAFF	1	0.5
chr3	19640001	19960000	B.1.2.2.1.1.2.1.1	0.374309392265193	.	19640001	19960000	#9191FF	1	0.375
chr3	19960001	20240000	A.2.1.2.1.1.1.2.1.2.1.1	0.718232044198895	.	19960001	20240000	#FF9191	1	0.75
chr3	20240001	20760000	B.2.2.2.1.1.1.1.2.1.1	0.0870165745856354	.	20240001	20760000	#0000FF	1	0.125
chr3	20760001	20880000	B.2.1.1.2.1.2.2.1.1	0.281767955801105	.	20760001	20880000	#4848FF	1	0.25
chr3	20880001	21040000	B.2.2.2.1.1.1.2.2.1.2	0.0773480662983425	.	20880001	21040000	#0000FF	1	0.125
chr3	21040001	21320000	B.2.2.2.1.1.2.1.2	0.069060773480663	.	21040001	21320000	#0000FF	1	0.125
chr3	21320001	21560000	B.2.2.2.1.1.1.2.1.2.1	0.0814917127071823	.	21320001	21560000	#0000FF	1	0.125
chr3	21560001	21680000	B.2.1.1.1.1.1.1.2	0.328729281767956	.	21560001	21680000	#4848FF	1	0.25
chr3	21680001	21960000	B.2.2.2.2.1.2.2.2.2.2	0.0138121546961326	.	21680001	21960000	#0000FF	1	0.125
chr3	21960001	22320000	B.2.2.2.1.1.1.1.2.2	0.0842541436464088	.	21960001	22320000	#0000FF	1	0.125
chr3	22320001	22440000	B.1.2.2.2.1.1.1.2.2	0.356353591160221	.	22320001	22440000	#9191FF	1	0.375
chr3	22440001	22560000	B.2.2.2.1.1.1.1.1.1	0.0911602209944751	.	22440001	22560000	#0000FF	1	0.125
chr3	22560001	23000000	B.2.2.2.1.1.2.1.1.1.2	0.0718232044198895	.	22560001	23000000	#0000FF	1	0.125
chr3	23000001	23240000	A.2.2.2.2.2.1.2.1	0.575966850828729	.	23000001	23240000	#FFDADA	1	0.625
chr3	23240001	23440000	A.2.1.2.1.1.1.2.1.2.2	0.715469613259669	.	23240001	23440000	#FF9191	1	0.75
chr3	23440001	23600000	A.2.1.2.1.1.1.2.1.2.1.2	0.716850828729282	.	23440001	23600000	#FF9191	1	0.75
chr3	23600001	24000000	A.1.1.1.2.1.1.2.2	0.966850828729282	.	23600001	24000000	#FF0000	1	1
chr3	24000001	24360000	B.1.2.2.2.1.2.2.1	0.348066298342541	.	24000001	24360000	#9191FF	1	0.375
chr3	24360001	24720000	B.2.2.2.1.1.2.2.1.1	0.0676795580110497	.	24360001	24720000	#0000FF	1	0.125
chr3	24720001	25160000	B.2.2.2.1.1.2.2.2.1.1.1	0.0649171270718232	.	24720001	25160000	#0000FF	1	0.125
chr3	25160001	25280000	B.2.2.2.1.1.1.2.2.2.2	0.074585635359116	.	25160001	25280000	#0000FF	1	0.125
chr3	25280001	25680000	B.2.1.1.2.1.2.1.1.1	0.287292817679558	.	25280001	25680000	#4848FF	1	0.25
chr3	25680001	25880000	A.2.1.2.1.1.1.2.2	0.714088397790055	.	25680001	25880000	#FF9191	1	0.75
chr3	25880001	26360000	B.2.1.1.2.2.1.2.2.1.2	0.266574585635359	.	25880001	26360000	#4848FF	1	0.25
chr3	26360001	26800000	B.2.2.2.2.1.1.1.2.1	0.0345303867403315	.	26360001	26800000	#0000FF	1	0.125
chr3	26800001	27080000	B.2.2.2.2.1.2.2.2.2.1	0.0151933701657459	.	26800001	27080000	#0000FF	1	0.125
chr3	27080001	27320000	B.2.2.2.1.1.1.2.2.1.1	0.0787292817679558	.	27080001	27320000	#0000FF	1	0.125
chr3	27320001	27520000	A.2.1.2.1.1.1.2.1.1	0.719613259668508	.	27320001	27520000	#FF9191	1	0.75
chr3	27520001	27720000	A.2.2.2.2.2.1.1.1.1	0.580110497237569	.	27520001	27720000	#FFDADA	1	0.625
chr3	27720001	28000000	A.2.2.2.1.1.1.1.1	0.610497237569061	.	27720001	28000000	#FFDADA	1	0.625
chr3	28000001	28400000	A.1.2.1.1.1.2.1.1.2	0.882596685082873	.	28000001	28400000	#FF4848	1	0.875
chr3	28400001	28600000	B.2.1.1.1.1.1.2.1.1.1	0.327348066298343	.	28400001	28600000	#4848FF	1	0.25
chr3	28600001	28680000	B.2.2.2.1.1.1.2.1.2.2	0.0801104972375691	.	28600001	28680000	#0000FF	1	0.125
chr3	28680001	28880000	B.2.1.1.1.1.1.2.2	0.321823204419889	.	28680001	28880000	#4848FF	1	0.25
chr3	28880001	29000000	B.1.1.2.2.1.1.1.1.1.2	0.468232044198895	.	28880001	29000000	#DADAFF	1	0.5
chr3	29000001	29320000	B.1.2.2.1.1.1	0.375690607734807	.	29000001	29320000	#9191FF	1	0.375
chr3	29320001	30040000	B.1.1.2.1.2.1.2	0.475138121546961	.	29320001	30040000	#DADAFF	1	0.5
chr3	30040001	30400000	B.2.1.1.2.1.2.1.2.2	0.283149171270718	.	30040001	30400000	#4848FF	1	0.25
chr3	30400001	30760000	B.1.2.2.2.2.1.2.2.2	0.339779005524862	.	30400001	30760000	#9191FF	1	0.375
chr3	30760001	30960000	B.1.1.2.2.2.1.2.1.2	0.450276243093923	.	30760001	30960000	#DADAFF	1	0.5
chr3	30960001	31200000	A.2.2.2.2.2.1.1.2	0.577348066298343	.	30960001	31200000	#FFDADA	1	0.625
chr3	31200001	31560000	A.1.2.1.2.2.1.2.2	0.856353591160221	.	31200001	31560000	#FF4848	1	0.875
chr3	31560001	31760000	A.1.2.1.1.1.2.1.2	0.88121546961326	.	31560001	31760000	#FF4848	1	0.875
chr3	31760001	31920000	B.1.1.2.2.1.1.1.1.1.1	0.469613259668508	.	31760001	31920000	#DADAFF	1	0.5
chr3	31920001	32040000	A.2.2.2.2.1.2.1.2.2.1	0.585635359116022	.	31920001	32040000	#FFDADA	1	0.625
chr3	32040001	32200000	A.2.2.2.2.1.2.1.2.2.2.2	0.582872928176796	.	32040001	32200000	#FFDADA	1	0.625
chr3	32200001	32400000	B.1.1.2.1.1.1.1.2.1.2.2	0.497237569060773	.	32200001	32400000	#DADAFF	1	0.5
chr3	32400001	32760000	A.1.2.1.1.1.1.1.1.2.2	0.890883977900553	.	32400001	32760000	#FF4848	1	0.875
chr3	32760001	33160000	A.1.2.1.2.1.1.1.2	0.86878453038674	.	32760001	33160000	#FF4848	1	0.875
chr3	33160001	33400000	A.2.2.2.2.1.2.1.1.1	0.589779005524862	.	33160001	33400000	#FFDADA	1	0.625
chr3	33400001	33640000	A.1.2.1.1.1.2.1.1.1	0.883977900552486	.	33400001	33640000	#FF4848	1	0.875
chr3	33640001	33880000	A.1.2.1.2.2.2.2.1	0.852209944751381	.	33640001	33880000	#FF4848	1	0.875
chr3	33880001	34080000	B.1.1.2.1.2.1.1.1	0.479281767955801	.	33880001	34080000	#DADAFF	1	0.5
chr3	34080001	34320000	A.2.1.2.2.2.2.2	0.674033149171271	.	34080001	34320000	#FF9191	1	0.75
chr3	34320001	34400000	B.1.1.2.2.1.1.2.2	0.459944751381215	.	34320001	34400000	#DADAFF	1	0.5
chr3	34400001	34800000	B.2.1.1.2.2.2.1.2.2	0.261049723756906	.	34400001	34800000	#4848FF	1	0.25
chr3	34800001	34920000	B.2.2.2.1.1.1.1.1.2.1	0.0897790055248619	.	34800001	34920000	#0000FF	1	0.125
chr3	34920001	35120000	B.2.2.2.1.1.2.1.1.2	0.0704419889502762	.	34920001	35120000	#0000FF	1	0.125
chr3	35120001	35360000	B.2.2.2.1.1.1.1.1.2.2	0.0883977900552486	.	35120001	35360000	#0000FF	1	0.125
chr3	35360001	35680000	B.2.2.2.1.1.2.2.2.1.1.2	0.0635359116022099	.	35360001	35680000	#0000FF	1	0.125
chr3	35680001	36040000	B.2.2.2.2.1.1.1.2.2	0.0331491712707182	.	35680001	36040000	#0000FF	1	0.125
chr3	36040001	36280000	B.2.2.2.2.1.2.2.2.1.2.1	0.0179558011049724	.	36040001	36280000	#0000FF	1	0.125
chr3	36280001	36640000	B.2.2.2.2.2.2.1	0.00414364640883978	.	36280001	36640000	#0000FF	1	0.125
chr3	36640001	37000000	B.1.1.2.1.2.2.1	0.473756906077348	.	36640001	37000000	#DADAFF	1	0.5
chr3	37000001	37400000	A.1.1.1.1.1.2.2	0.987569060773481	.	37000001	37400000	#FF0000	1	1
chr3	37400001	37680000	B.1.1.2.1.1.2.2.2.2.1	0.482044198895028	.	37400001	37680000	#DADAFF	1	0.5
chr3	37680001	38040000	B.1.1.2.1.1.1.1.2.1.1.1.2	0.501381215469613	.	37680001	38040000	#DADAFF	1	0.5
chr3	38040001	38160000	A.1.2.1.2.1.2.1.1.1.1	0.866022099447514	.	38040001	38160000	#FF4848	1	0.875
chr3	38160001	38320000	A.1.2.1.1.2.2.2.1	0.87292817679558	.	38160001	38320000	#FF4848	1	0.875
chr3	38320001	38560000	A.2.1.2.1.2.2.1.1.2	0.698895027624309	.	38320001	38560000	#FF9191	1	0.75
chr3	38560001	38800000	B.1.1.2.2.2.2.2	0.439226519337017	.	38560001	38800000	#DADAFF	1	0.5
chr3	38800001	39080000	B.1.1.2.2.2.2.1.2.1	0.446132596685083	.	38800001	39080000	#DADAFF	1	0.5
chr3	39080001	39440000	A.1.1.1.1.1.1.2.1	0.994475138121547	.	39080001	39440000	#FF0000	1	1
chr3	39440001	40080000	B.2.1.1.2.1.1.2.1	0.290055248618785	.	39440001	40080000	#4848FF	1	0.25
chr3	40080001	40400000	B.1.1.2.1.1.1.2.1.2	0.493093922651934	.	40080001	40400000	#DADAFF	1	0.5
chr3	40400001	40560000	A.2.1.2.2.2.2.1.1	0.676795580110497	.	40400001	40560000	#FF9191	1	0.75
chr3	40560001	40920000	B.1.2.2.1.2.1.1	0.370165745856354	.	40560001	40920000	#9191FF	1	0.375
chr3	40920001	41320000	A.2.2.2.2.1.1.1.1	0.595303867403315	.	40920001	41320000	#FFDADA	1	0.625
chr3	41320001	41480000	B.1.1.2.1.1.2.2.2.2.2	0.480662983425414	.	41320001	41480000	#DADAFF	1	0.5
chr3	41480001	41960000	B.1.1.2.1.1.1.1.2.1.1.2	0.5	.	41480001	41960000	#DADAFF	1	0.5
chr3	41960001	42200000	A.1.2.1.1.1.1.1.2	0.889502762430939	.	41960001	42200000	#FF4848	1	0.875
chr3	42200001	42280000	A.2.1.2.1.2.1.2.1.1.2	0.705801104972376	.	42200001	42280000	#FF9191	1	0.75
chr3	42280001	42600000	B.1.1.2.1.1.1.1.2.1.1.1.1	0.502762430939227	.	42280001	42600000	#DADAFF	1	0.5
chr3	42600001	42920000	A.1.2.1.2.1.2.1.1.2	0.863259668508287	.	42600001	42920000	#FF4848	1	0.875
chr3	42920001	43240000	B.1.1.2.1.1.2.2.2.1	0.483425414364641	.	42920001	43240000	#DADAFF	1	0.5
chr3	43240001	43400000	A.2.1.2.2.2.1.1.1.1	0.685082872928177	.	43240001	43400000	#FF9191	1	0.75
chr3	43400001	43560000	A.2.1.2.2.2.1.2.2	0.67817679558011	.	43400001	43560000	#FF9191	1	0.75
chr3	43560001	43760000	A.2.2.2.1.2.2.1.2.2.1	0.599447513812155	.	43560001	43760000	#FFDADA	1	0.625
chr3	43760001	43920000	B.1.1.2.1.1.1.1.1	0.50414364640884	.	43760001	43920000	#DADAFF	1	0.5
chr3	43920001	44320000	A.2.2.2.1.2.2.1.1	0.602209944751381	.	43920001	44320000	#FFDADA	1	0.625
chr3	44320001	44520000	A.2.1.2.2.2.1.1.1.2.1	0.683701657458563	.	44320001	44520000	#FF9191	1	0.75
chr3	44520001	44760000	A.1.2.1.2.1.2.1.2	0.861878453038674	.	44520001	44760000	#FF4848	1	0.875
chr3	44760001	45040000	A.1.2.1.2.1.1.2	0.867403314917127	.	44760001	45040000	#FF4848	1	0.875
chr3	45040001	45280000	A.2.1.2.2.2.1.2.1	0.679558011049724	.	45040001	45280000	#FF9191	1	0.75
chr3	45280001	45400000	A.2.2.2.1.2.2.2	0.596685082872928	.	45280001	45400000	#FFDADA	1	0.625
chr3	45400001	45720000	A.1.2.1.1.1.1.2.1.2	0.886740331491713	.	45400001	45720000	#FF4848	1	0.875
chr3	45720001	45960000	A.1.1.1.1.2.2.1.1.1.2.1	0.979281767955801	.	45720001	45960000	#FF0000	1	1
chr3	45960001	46200000	A.1.1.1.1.2.2.1.1.2	0.976519337016575	.	45960001	46200000	#FF0000	1	1
chr3	46240001	46440000	A.1.1.1.2.2.1.1	0.964088397790055	.	46240001	46440000	#FF0000	1	1
chr3	46440001	46680000	A.2.1.2.1.2.1.2.1.2	0.704419889502762	.	46440001	46680000	#FF9191	1	0.75
chr3	46680001	46920000	A.2.1.2.1.2.2.1.1.1.2	0.700276243093923	.	46680001	46920000	#FF9191	1	0.75
chr3	46920001	47000000	A.1.2.1.1.2.1.1.1	0.878453038674033	.	46920001	47000000	#FF4848	1	0.875
chr3	47000001	47280000	A.1.1.1.1.2.1.2.1	0.984806629834254	.	47000001	47280000	#FF0000	1	1
chr3	47400001	47480000	A.1.1.1.1.2.1.2.1	0.984806629834254	.	47400001	47480000	#FF0000	1	1
chr3	47480001	47560000	A.1.1.1.2.2.2.2.1	0.957182320441989	.	47480001	47560000	#FF0000	1	1
chr3	47800001	47840000	A.1.1.1.2.2.2.2.1	0.957182320441989	.	47800001	47840000	#FF0000	1	1
chr3	47840001	47880000	A.1.1.1.2.2.2.1.1.1	0.961325966850829	.	47840001	47880000	#FF0000	1	1
chr3	47920001	48080000	A.1.1.1.2.2.2.1.1.1	0.961325966850829	.	47920001	48080000	#FF0000	1	1
chr3	48200001	48440000	A.1.1.1.2.2.1.2	0.962707182320442	.	48200001	48440000	#FF0000	1	1
chr3	48480001	48600000	A.1.1.1.2.2.1.2	0.962707182320442	.	48480001	48600000	#FF0000	1	1
chr3	48640001	48960000	A.1.1.1.1.2.2.2.2	0.972375690607735	.	48640001	48960000	#FF0000	1	1
chr3	49040001	49080000	A.2.1.2.1.2.1.1	0.708563535911602	.	49040001	49080000	#FF9191	1	0.75
chr3	49160001	49320000	A.2.1.2.1.2.1.1	0.708563535911602	.	49160001	49320000	#FF9191	1	0.75
chr3	49360001	49520000	A.1.1.1.2.2.2.1.2	0.958563535911602	.	49360001	49520000	#FF0000	1	1
chr3	49520001	49720000	A.1.2.1.1.2.1.1.2	0.87707182320442	.	49520001	49720000	#FF4848	1	0.875
chr3	49720001	49760000	A.1.1.1.1.2.2.1.2	0.975138121546961	.	49720001	49760000	#FF0000	1	1
chr3	49800001	49960000	A.1.1.1.1.2.2.1.2	0.975138121546961	.	49800001	49960000	#FF0000	1	1
chr3	49960001	50120000	A.1.1.1.2.2.2.1.1.2	0.959944751381215	.	49960001	50120000	#FF0000	1	1
chr3	50120001	50400000	A.1.1.1.1.2.2.2.1	0.973756906077348	.	50120001	50400000	#FF0000	1	1
chr3	50400001	50720000	A.2.1.2.1.2.2.1.1.1.1	0.701657458563536	.	50400001	50720000	#FF9191	1	0.75
chr3	50720001	51160000	B.1.2.2.1.2.2.2	0.364640883977901	.	50720001	51160000	#9191FF	1	0.375
chr3	51160001	51400000	B.1.1.2.2.2.2.1.2.2.2.1	0.441988950276243	.	51160001	51400000	#DADAFF	1	0.5
chr3	51400001	51760000	A.1.2.1.1.2.2.2.2	0.871546961325967	.	51400001	51760000	#FF4848	1	0.875
chr3	51760001	51960000	A.2.2.2.2.1.2.1.1.2	0.588397790055249	.	51760001	51960000	#FFDADA	1	0.625
chr3	51960001	52240000	A.1.1.1.1.2.1.2.2.1	0.983425414364641	.	51960001	52240000	#FF0000	1	1
chr3	52240001	52480000	A.1.1.1.1.2.2.1.1.1.2.2	0.977900552486188	.	52240001	52480000	#FF0000	1	1
chr3	52480001	52720000	A.1.1.1.1.2.1.2.2.2	0.982044198895028	.	52480001	52720000	#FF0000	1	1
chr3	52720001	52880000	A.1.1.1.1.2.1.1	0.986187845303867	.	52720001	52880000	#FF0000	1	1
chr3	52880001	53400000	A.1.1.1.1.1.2.1.1	0.99171270718232	.	52880001	53400000	#FF0000	1	1
chr3	53400001	53760000	A.2.1.2.2.1.2.2	0.68646408839779	.	53400001	53760000	#FF9191	1	0.75
chr3	53760001	53960000	A.1.2.1.2.2.2.2.2	0.850828729281768	.	53760001	53960000	#FF4848	1	0.875
chr3	53960001	54160000	B.1.2.2.1.2.2.1.2	0.366022099447514	.	53960001	54160000	#9191FF	1	0.375
chr3	54160001	54440000	B.2.1.1.1.1.2.2.2.2	0.306629834254144	.	54160001	54440000	#4848FF	1	0.25
chr3	54440001	54600000	B.2.1.1.2.2.1.2.1.1	0.272099447513812	.	54440001	54600000	#4848FF	1	0.25
chr3	54600001	54840000	B.1.2.2.2.2.2.2.1.2	0.332872928176796	.	54600001	54840000	#9191FF	1	0.375
chr3	54840001	55000000	B.2.1.1.1.1.2.2.1.1	0.312154696132597	.	54840001	55000000	#4848FF	1	0.25
chr3	55000001	55560000	B.1.2.2.2.2.2.2.2	0.331491712707182	.	55000001	55560000	#9191FF	1	0.375
chr3	55560001	55760000	A.2.1.2.2.1.2.1.1	0.689226519337017	.	55560001	55760000	#FF9191	1	0.75
chr3	55760001	56040000	B.1.2.2.2.2.2.1.1.2	0.337016574585635	.	55760001	56040000	#9191FF	1	0.375
chr3	56040001	56400000	B.2.2.2.1.2.2.1.2	0.0441988950276243	.	56040001	56400000	#0000FF	1	0.125
chr3	56400001	56640000	B.1.1.2.1.1.2.1.2.1	0.488950276243094	.	56400001	56640000	#DADAFF	1	0.5
chr3	56640001	57080000	A.1.1.1.1.1.1.1.1.1	1	.	56640001	57080000	#FF0000	1	1
chr3	57080001	57400000	A.1.2.1.2.1.2.1.1.1.2	0.864640883977901	.	57080001	57400000	#FF4848	1	0.875
chr3	57400001	57560000	A.2.2.2.1.2.1	0.603591160220994	.	57400001	57560000	#FFDADA	1	0.625
chr3	57560001	57880000	A.1.1.1.1.1.1.1.2.2	0.99585635359116	.	57560001	57880000	#FF0000	1	1
chr3	57880001	58160000	A.1.1.1.1.1.1.2.2	0.993093922651934	.	57880001	58160000	#FF0000	1	1
chr3	58160001	58360000	A.1.1.1.1.1.1.1.1.2	0.998618784530387	.	58160001	58360000	#FF0000	1	1
chr3	58360001	58560000	A.1.2.1.1.2.2.1	0.874309392265193	.	58360001	58560000	#FF4848	1	0.875
chr3	58560001	59120000	A.2.2.2.2.2.2.2.1	0.570441988950276	.	58560001	59120000	#FFDADA	1	0.625
chr3	59120001	59320000	A.2.2.2.2.1.1.1.2.1	0.593922651933702	.	59120001	59320000	#FFDADA	1	0.625
chr3	59320001	59400000	A.2.1.2.1.2.2.2.2	0.693370165745856	.	59320001	59400000	#FF9191	1	0.75
chr3	59400001	59520000	A.2.1.2.1.2.2.2.1	0.69475138121547	.	59400001	59520000	#FF9191	1	0.75
chr3	59520001	59960000	A.2.2.2.2.2.2.2.2.1.1.1	0.569060773480663	.	59520001	59960000	#FFDADA	1	0.625
chr3	59960001	60440000	B.2.1.1.1.1.2.1.1.1.1.2.1	0.319060773480663	.	59960001	60440000	#4848FF	1	0.25
chr3	60440001	60520000	B.1.1.2.2.2.1.2.2	0.448895027624309	.	60440001	60520000	#DADAFF	1	0.5
chr3	60520001	60680000	B.1.1.2.2.2.1.2.1.1	0.451657458563536	.	60520001	60680000	#DADAFF	1	0.5
chr3	60680001	61120000	B.1.1.2.2.1.2.2	0.457182320441989	.	60680001	61120000	#DADAFF	1	0.5
chr3	61120001	61440000	A.2.1.2.2.1.2.1.2	0.687845303867403	.	61120001	61440000	#FF9191	1	0.75
chr3	61440001	61640000	B.1.1.2.1.1.1.1.2.2	0.49585635359116	.	61440001	61640000	#DADAFF	1	0.5
chr3	61640001	61960000	B.1.2.2.1.1.2.2	0.371546961325967	.	61640001	61960000	#9191FF	1	0.375
chr3	61960001	62240000	B.1.2.2.2.2.2.1.1.1	0.338397790055249	.	61960001	62240000	#9191FF	1	0.375
chr3	62240001	62560000	B.2.1.1.2.1.1.1.1	0.292817679558011	.	62240001	62560000	#4848FF	1	0.25
chr3	62560001	62880000	B.2.1.1.1.1.2.1.1.1.1.1	0.320441988950276	.	62560001	62880000	#4848FF	1	0.25
chr3	62880001	63240000	B.2.2.2.1.2.2.1.1.2	0.0455801104972376	.	62880001	63240000	#0000FF	1	0.125
chr3	63240001	63520000	B.2.1.1.2.2.1.2.1.2	0.270718232044199	.	63240001	63520000	#4848FF	1	0.25
chr3	63520001	63840000	B.2.1.1.2.2.1.2.2.1.1.1	0.269337016574586	.	63520001	63840000	#4848FF	1	0.25
chr3	63840001	64000000	A.1.2.1.2.2.2.1.1	0.854972375690608	.	63840001	64000000	#FF4848	1	0.875
chr3	64000001	64200000	B.1.2.2.1.1.2.1.2	0.37292817679558	.	64000001	64200000	#9191FF	1	0.375
chr3	64200001	64520000	B.1.1.2.1.1.2.1.2.2.2	0.486187845303867	.	64200001	64520000	#DADAFF	1	0.5
chr3	64520001	64760000	B.2.1.1.2.1.1.1.2	0.291436464088398	.	64520001	64760000	#4848FF	1	0.25
chr3	64760001	65000000	B.2.2.2.2.1.1.2.2.2	0.0290055248618785	.	64760001	65000000	#0000FF	1	0.125
chr3	65000001	65280000	B.2.2.2.2.1.1.2.2.1	0.0303867403314917	.	65000001	65280000	#0000FF	1	0.125
chr3	65280001	65720000	B.2.2.2.2.2.1.2.1.2	0.0069060773480663	.	65280001	65720000	#0000FF	1	0.125
chr3	65720001	65920000	B.2.1.1.1.1.2.2.1.2.2	0.30939226519337	.	65720001	65920000	#4848FF	1	0.25
chr3	65920001	66160000	B.2.1.1.1.1.2.2.2.1	0.308011049723757	.	65920001	66160000	#4848FF	1	0.25
chr3	66280001	66480000	A.2.1.2.1.1.2.1	0.712707182320442	.	66280001	66480000	#FF9191	1	0.75
chr3	66480001	66920000	B.1.1.2.1.2.2.2.1	0.472375690607735	.	66480001	66920000	#DADAFF	1	0.5
chr3	66920001	67160000	A.2.2.2.2.2.2.2.2.1.1.2	0.56767955801105	.	66920001	67160000	#FFDADA	1	0.625
chr3	67160001	67480000	B.1.2.2.2.1.1.1.1.2	0.361878453038674	.	67160001	67480000	#9191FF	1	0.375
chr3	67480001	67600000	A.2.2.2.2.2.1.2.2	0.574585635359116	.	67480001	67600000	#FFDADA	1	0.625
chr3	67600001	67920000	B.1.1.2.2.2.1.1.2.1	0.454419889502762	.	67600001	67920000	#DADAFF	1	0.5
chr3	67920001	68240000	B.2.2.2.1.2.2.1.1.1	0.0469613259668508	.	67920001	68240000	#0000FF	1	0.125
chr3	68240001	68600000	B.2.2.2.2.2.1.1.1	0.0124309392265193	.	68240001	68600000	#0000FF	1	0.125
[truncated: 8,064 more rows]
