# Supplementary material for: Systematic inference and comparison of multi-scale chromatin sub-compartments connects spatial organization to cell phenotypes
Source: Nat Commun. 2021 May 10;12:2439. doi: 10.1038/s41467-021-22666-3 (PMC8110550; doi:10.1038/s41467-021-22666-3)
Supplement: Supplementary file 5 — Supplementary Dataset 2 [file 41467_2021_22666_MOESM5_ESM.zip › Supplementary_Data_1_domain_hierarchies_127HiCmaps/GM19141_B_lymphocyte_binsize=40kb.bed]

#fields: chr, pos_start, pos_end, the full compartment label describing the position in the hierachy, normalized compartment domain rank, ., pos_start, pos_end, color based on eight compartment model (A.1.1 - B.2.2), 1, eight compartment score (A.1.1 to B.2.2: 8 to 1 devided by 8)
chr1	560001	600000	A.2.2.1.2.2.2.1.2	0.468339307048984	.	560001	600000	#FFDADA	1	0.625
chr1	720001	880000	A.2.2.1.2.2.2.1.2	0.468339307048984	.	720001	880000	#FFDADA	1	0.625
chr1	920001	1000000	A.2.2.1.2.2.2.1.2	0.468339307048984	.	920001	1000000	#FFDADA	1	0.625
chr1	1040001	1160000	A.2.2.1.2.2.2.1.2	0.468339307048984	.	1040001	1160000	#FFDADA	1	0.625
chr1	1200001	1240000	A.2.2.1.2.2.2.1.2	0.468339307048984	.	1200001	1240000	#FFDADA	1	0.625
chr1	1280001	1320000	A.1.2.2.2.2.1.2.1.1	0.726403823178017	.	1280001	1320000	#FF4848	1	0.875
chr1	1360001	1440000	A.1.2.2.2.2.1.2.1.1	0.726403823178017	.	1360001	1440000	#FF4848	1	0.875
chr1	1480001	1680000	A.1.2.2.2.2.1.2.1.1	0.726403823178017	.	1480001	1680000	#FF4848	1	0.875
chr1	1680001	1840000	A.1.2.2.2.2.1.2.2	0.722819593787336	.	1680001	1840000	#FF4848	1	0.875
chr1	1840001	2120000	A.2.2.1.1.2.2.1.2.1.2.2	0.506571087216249	.	1840001	2120000	#FFDADA	1	0.625
chr1	2120001	2280000	A.2.1.2.2.1.1.1.2.2.2	0.559139784946237	.	2120001	2280000	#FF9191	1	0.75
chr1	2280001	2360000	A.2.2.1.1.1.1.2.2.2	0.520908004778972	.	2280001	2360000	#FFDADA	1	0.625
chr1	2400001	2600000	A.2.2.1.1.1.1.2.2.2	0.520908004778972	.	2400001	2600000	#FFDADA	1	0.625
chr1	2680001	2840000	B.1.1.2.2.1.1.2.1	0.316606929510155	.	2680001	2840000	#DADAFF	1	0.5
chr1	2840001	3040000	B.1.1.2.2.1.1.2.2.2.1	0.313022700119474	.	2840001	3040000	#DADAFF	1	0.5
chr1	3040001	3160000	B.1.1.1.1.1.1.2	0.401433691756272	.	3040001	3160000	#DADAFF	1	0.5
chr1	3160001	3320000	B.1.1.1.1.1.2	0.400238948626045	.	3160001	3320000	#DADAFF	1	0.5
chr1	3320001	3520000	A.2.2.2.1.2.2.1.2.2	0.43010752688172	.	3320001	3520000	#FFDADA	1	0.625
chr1	3520001	3680000	A.2.1.1.1.2.1.1.1.2.2	0.686977299880526	.	3520001	3680000	#FF9191	1	0.75
chr1	3680001	3840000	B.1.1.2.2.2.2.1.2.2	0.303464755077658	.	3680001	3840000	#DADAFF	1	0.5
chr1	3960001	4320000	B.1.1.2.2.2.2.1.2.2	0.303464755077658	.	3960001	4320000	#DADAFF	1	0.5
chr1	4320001	4400000	B.1.2.1.1.1.2.2.2	0.290322580645161	.	4320001	4400000	#9191FF	1	0.375
chr1	4440001	4480000	B.1.2.1.1.1.2.2.2	0.290322580645161	.	4440001	4480000	#9191FF	1	0.375
chr1	4480001	4880000	B.2.1.2.1.1.1.2	0.158900836320191	.	4480001	4880000	#4848FF	1	0.25
chr1	4880001	5280000	B.2.1.2.1.1.1.1.1	0.161290322580645	.	4880001	5280000	#4848FF	1	0.25
chr1	5280001	5560000	B.2.1.1.1.2.1.2	0.195937873357228	.	5280001	5560000	#4848FF	1	0.25
chr1	5560001	5960000	B.1.2.2.1.1.1.1.1.2	0.255675029868578	.	5560001	5960000	#9191FF	1	0.375
chr1	5960001	6200000	A.2.2.2.1.2.1.2	0.433691756272401	.	5960001	6200000	#FFDADA	1	0.625
chr1	6200001	6560000	A.2.1.1.1.1.2.2.2.1	0.692951015531661	.	6200001	6560000	#FF9191	1	0.75
chr1	6560001	7000000	A.1.2.2.1.1.2.1	0.788530465949821	.	6560001	7000000	#FF4848	1	0.875
chr1	7000001	7440000	B.1.1.1.1.2.2.2	0.39426523297491	.	7000001	7440000	#DADAFF	1	0.5
chr1	7440001	7640000	B.1.1.2.2.1.1.2.2.1.1	0.315412186379928	.	7440001	7640000	#DADAFF	1	0.5
chr1	7640001	7720000	B.1.1.1.1.1.1.1	0.402628434886499	.	7640001	7720000	#DADAFF	1	0.5
chr1	7720001	8000000	A.2.2.2.1.2.1.1	0.434886499402628	.	7720001	8000000	#FFDADA	1	0.625
chr1	8000001	8440000	A.2.1.1.1.1.1.2.2.2.2.1	0.702508960573477	.	8000001	8440000	#FF9191	1	0.75
chr1	8440001	8640000	A.1.2.2.2.2.2.2.2.1.1.1	0.716845878136201	.	8440001	8640000	#FF4848	1	0.875
chr1	8640001	8920000	A.1.2.1.1.1.1.1.2.2	0.867383512544803	.	8640001	8920000	#FF4848	1	0.875
chr1	8920001	9080000	A.2.1.1.1.2.1.1.1.1.1	0.690561529271207	.	8920001	9080000	#FF9191	1	0.75
chr1	9080001	9280000	A.2.1.1.1.2.1.2.1.2	0.679808841099164	.	9080001	9280000	#FF9191	1	0.75
chr1	9280001	9480000	A.2.1.1.1.1.2.1.1.2	0.698924731182796	.	9280001	9480000	#FF9191	1	0.75
chr1	9480001	9720000	A.1.2.2.2.2.1.1.1.1	0.735961768219833	.	9480001	9720000	#FF4848	1	0.875
chr1	9720001	10040000	A.1.2.2.2.1.1.1.1.2.1	0.755077658303465	.	9720001	10040000	#FF4848	1	0.875
chr1	10040001	10200000	A.1.2.2.2.2.1.1.2.1.1	0.731182795698925	.	10040001	10200000	#FF4848	1	0.875
chr1	10200001	10400000	A.2.1.1.1.2.2.1.1.2	0.673835125448029	.	10200001	10400000	#FF9191	1	0.75
chr1	10400001	10560000	A.2.1.2.2.1.1.2.2.1	0.555555555555556	.	10400001	10560000	#FF9191	1	0.75
chr1	10560001	10840000	A.2.2.1.1.2.1.2.1.2.1	0.514934289127838	.	10560001	10840000	#FFDADA	1	0.625
chr1	10840001	11040000	A.2.1.2.2.1.1.2.2.2	0.554360812425329	.	10840001	11040000	#FF9191	1	0.75
chr1	11040001	11160000	A.2.1.2.2.1.2.1.2	0.550776583034648	.	11040001	11160000	#FF9191	1	0.75
chr1	11160001	11400000	A.2.1.2.2.1.1.1.2.1	0.561529271206691	.	11160001	11400000	#FF9191	1	0.75
chr1	11400001	11720000	A.2.1.2.2.2.2.2.2.2.1	0.528076463560335	.	11400001	11720000	#FF9191	1	0.75
chr1	11720001	11960000	A.2.1.1.1.1.2.1.1.1	0.700119474313023	.	11720001	11960000	#FF9191	1	0.75
chr1	11960001	12120000	A.1.2.2.2.2.1.2.1.2.1	0.72520908004779	.	11960001	12120000	#FF4848	1	0.875
chr1	12120001	12280000	A.1.2.2.2.1.1.1.2.1	0.751493428912784	.	12120001	12280000	#FF4848	1	0.875
chr1	12280001	12600000	A.2.1.2.2.2.2.1.2.2	0.532855436081243	.	12280001	12600000	#FF9191	1	0.75
chr1	12600001	12720000	A.2.2.2.1.2.2.1.2.1	0.431302270011947	.	12600001	12720000	#FFDADA	1	0.625
chr1	12720001	12960000	B.1.2.1.1.2.2.1.1	0.28673835125448	.	12720001	12960000	#9191FF	1	0.375
chr1	13160001	13200000	B.1.2.1.1.2.2.1.1	0.28673835125448	.	13160001	13200000	#9191FF	1	0.375
chr1	13760001	13960000	B.1.2.1.1.1.1.2.1.1	0.297491039426523	.	13760001	13960000	#9191FF	1	0.375
chr1	13960001	14120000	A.2.1.2.2.2.2.1.1.2.2	0.535244922341697	.	13960001	14120000	#FF9191	1	0.75
chr1	14120001	14640000	B.1.2.1.1.2.2.1.2.1	0.285543608124253	.	14120001	14640000	#9191FF	1	0.375
chr1	14640001	14760000	B.1.2.1.1.1.2.2.1	0.291517323775388	.	14640001	14760000	#9191FF	1	0.375
chr1	14760001	15280000	B.1.2.1.1.1.1.2.1.2	0.296296296296296	.	14760001	15280000	#9191FF	1	0.375
chr1	15280001	15440000	B.1.1.2.2.2.2.2.1	0.302270011947431	.	15280001	15440000	#DADAFF	1	0.5
chr1	15440001	15640000	A.2.1.2.2.2.2.2.2.2.2	0.526881720430108	.	15440001	15640000	#FF9191	1	0.75
chr1	15640001	15840000	A.2.2.1.1.2.2.1.2.1.2.1	0.507765830346475	.	15640001	15840000	#FFDADA	1	0.625
chr1	15840001	16040000	A.1.2.1.1.2.2.1.2.2.2	0.843488649940263	.	15840001	16040000	#FF4848	1	0.875
chr1	16040001	16320000	A.1.2.1.1.1.2.1.1.1.1	0.864994026284349	.	16040001	16320000	#FF4848	1	0.875
chr1	16320001	16440000	A.2.1.2.2.1.1.1.1.2.1	0.563918757467145	.	16320001	16440000	#FF9191	1	0.75
chr1	16440001	16520000	A.2.1.2.2.1.2.1.1.2	0.551971326164875	.	16440001	16520000	#FF9191	1	0.75
chr1	16520001	16880000	A.1.2.2.2.1.1.1.1.2.2.1	0.753882915173238	.	16520001	16880000	#FF4848	1	0.875
chr1	16880001	17040000	A.2.1.2.2.2.1.1.1.1	0.548387096774194	.	16880001	17040000	#FF9191	1	0.75
chr1	17040001	17120000	A.2.2.1.1.1.1.2.2.1.1	0.523297491039427	.	17040001	17120000	#FFDADA	1	0.625
chr1	17160001	17200000	A.2.2.1.1.1.1.2.2.1.1	0.523297491039427	.	17160001	17200000	#FFDADA	1	0.625
chr1	17200001	17360000	A.2.1.2.2.1.1.1.2.2.1	0.560334528076464	.	17200001	17360000	#FF9191	1	0.75
chr1	17360001	17840000	A.2.1.2.2.2.2.1.1.1	0.540023894862604	.	17360001	17840000	#FF9191	1	0.75
chr1	17840001	18240000	B.1.1.2.2.2.2.1.2.1.1	0.305854241338112	.	17840001	18240000	#DADAFF	1	0.5
chr1	18240001	18440000	B.1.2.1.1.1.1.2.2	0.295101553166069	.	18240001	18440000	#9191FF	1	0.375
chr1	18440001	18600000	B.1.1.2.2.1.1.2.2.1.2	0.314217443249701	.	18440001	18600000	#DADAFF	1	0.5
chr1	18600001	18720000	B.1.1.2.2.1.1.2.2.2.2	0.311827956989247	.	18600001	18720000	#DADAFF	1	0.5
chr1	18720001	19200000	B.1.2.1.1.2.2.1.2.2.2	0.283154121863799	.	18720001	19200000	#9191FF	1	0.375
chr1	19200001	19440000	A.2.1.2.2.2.2.2.2.1	0.529271206690561	.	19200001	19440000	#FF9191	1	0.75
chr1	19440001	19560000	A.2.1.1.1.1.2.1.2.2	0.696535244922342	.	19440001	19560000	#FF9191	1	0.75
chr1	19560001	19880000	A.2.1.2.2.2.2.1.1.2.1.1.1	0.538829151732378	.	19560001	19880000	#FF9191	1	0.75
chr1	19880001	20160000	A.2.2.1.1.2.2.1.2.1.1	0.508960573476703	.	19880001	20160000	#FFDADA	1	0.625
chr1	20160001	20520000	A.2.2.1.1.2.1.2.2.1	0.512544802867383	.	20160001	20520000	#FFDADA	1	0.625
chr1	20520001	21000000	A.2.2.1.1.2.1.2.2.2	0.511350059737157	.	20520001	21000000	#FFDADA	1	0.625
chr1	21000001	21520000	A.1.2.2.2.1.2.2.1	0.740740740740741	.	21000001	21520000	#FF4848	1	0.875
chr1	21520001	22000000	A.2.1.1.1.1.1.2.2.2.2.2	0.70131421744325	.	21520001	22000000	#FF9191	1	0.75
chr1	22000001	22120000	A.1.2.2.2.2.1.1.1.2.2	0.732377538829152	.	22000001	22120000	#FF4848	1	0.875
chr1	22120001	22320000	A.2.1.2.2.1.1.2.1.1	0.55794504181601	.	22120001	22320000	#FF9191	1	0.75
chr1	22320001	22400000	A.2.1.2.2.1.1.2.1.2	0.556750298685783	.	22320001	22400000	#FF9191	1	0.75
chr1	22400001	22760000	A.2.1.2.2.2.1.2.2	0.541218637992832	.	22400001	22760000	#FF9191	1	0.75
chr1	22760001	23000000	A.2.2.1.1.2.1.2.1.2.2	0.513739545997611	.	22760001	23000000	#FFDADA	1	0.625
chr1	23000001	23200000	A.2.2.1.1.2.1.2.1.1	0.516129032258065	.	23000001	23200000	#FFDADA	1	0.625
chr1	23200001	23280000	A.2.2.2.1.2.2.1.1	0.432497013142174	.	23200001	23280000	#FFDADA	1	0.625
chr1	23280001	23680000	A.1.2.2.2.1.2.2.2.1.2	0.738351254480287	.	23280001	23680000	#FF4848	1	0.875
chr1	23680001	23840000	A.2.1.1.1.2.1.1.2.2.1	0.683393070489845	.	23680001	23840000	#FF9191	1	0.75
chr1	23840001	24080000	A.1.2.1.1.2.1.1.2.2	0.853046594982079	.	23840001	24080000	#FF4848	1	0.875
chr1	24080001	24360000	A.1.1.2.2.1.2.1	0.8805256869773	.	24080001	24360000	#FF0000	1	1
chr1	24360001	24440000	A.2.2.1.1.1.1.2.1	0.524492234169654	.	24360001	24440000	#FFDADA	1	0.625
chr1	24440001	24560000	A.2.1.1.1.2.1.2.2.2.2	0.676224611708483	.	24440001	24560000	#FF9191	1	0.75
chr1	24560001	24840000	A.1.2.2.2.2.2.2.2.1.1.2	0.715651135005974	.	24560001	24840000	#FF4848	1	0.875
chr1	24840001	25000000	A.2.2.1.1.1.1.1	0.525686977299881	.	24840001	25000000	#FFDADA	1	0.625
chr1	25000001	25200000	A.2.1.1.1.1.2.1.2.1	0.697729988052569	.	25000001	25200000	#FF9191	1	0.75
chr1	25200001	25400000	A.2.1.2.2.2.2.2.1.2	0.530465949820789	.	25200001	25400000	#FF9191	1	0.75
chr1	25400001	25560000	A.2.1.1.1.2.2.2	0.671445639187575	.	25400001	25560000	#FF9191	1	0.75
chr1	25600001	25920000	A.2.1.1.1.1.1.2.2.1.2.2	0.706093189964158	.	25600001	25920000	#FF9191	1	0.75
chr1	25920001	26160000	A.2.1.1.1.2.2.1.1.1	0.675029868578256	.	25920001	26160000	#FF9191	1	0.75
chr1	26160001	26520000	A.1.2.1.1.2.2.1.1.2	0.847072879330944	.	26160001	26520000	#FF4848	1	0.875
chr1	26520001	26800000	A.1.2.1.1.2.2.1.2.2.1	0.84468339307049	.	26520001	26800000	#FF4848	1	0.875
chr1	26800001	27280000	A.1.1.2.2.1.1.1.1	0.887694145758662	.	26800001	27280000	#FF0000	1	1
chr1	27280001	27600000	A.1.2.1.1.1.2.2.2.1	0.857825567502987	.	27280001	27600000	#FF4848	1	0.875
chr1	27600001	27720000	A.2.1.1.1.2.1.2.2.1	0.678614097968937	.	27600001	27720000	#FF9191	1	0.75
chr1	27720001	28040000	A.1.1.2.2.1.2.2.1	0.879330943847073	.	27720001	28040000	#FF0000	1	1
chr1	28040001	28280000	A.1.2.2.2.2.1.1.1.2.1.1	0.734767025089606	.	28040001	28280000	#FF4848	1	0.875
chr1	28280001	28440000	A.1.2.2.2.1.1.1.1.1.2	0.756272401433692	.	28280001	28440000	#FF4848	1	0.875
chr1	28440001	28560000	A.2.1.1.1.2.1.2.1.1	0.681003584229391	.	28440001	28560000	#FF9191	1	0.75
chr1	28560001	28840000	A.1.1.2.2.1.2.2.2.2	0.876941457586619	.	28560001	28840000	#FF0000	1	1
chr1	28840001	29000000	A.1.2.2.2.2.1.2.1.2.2	0.724014336917563	.	28840001	29000000	#FF4848	1	0.875
chr1	29000001	29240000	A.1.2.2.2.2.1.1.2.2.2	0.727598566308244	.	29000001	29240000	#FF4848	1	0.875
chr1	29240001	29560000	A.2.1.2.2.2.1.1.2	0.544802867383513	.	29240001	29560000	#FF9191	1	0.75
chr1	29560001	29600000	B.1.1.2.2.2.2.2.2.1	0.301075268817204	.	29560001	29600000	#DADAFF	1	0.5
chr1	29640001	29880000	B.1.1.2.2.2.2.2.2.1	0.301075268817204	.	29640001	29880000	#DADAFF	1	0.5
chr1	30000001	30080000	B.1.1.2.2.1.2.2	0.309438470728793	.	30000001	30080000	#DADAFF	1	0.5
chr1	30080001	30440000	B.1.2.2.1.1.1.1.1.1	0.256869772998805	.	30080001	30440000	#9191FF	1	0.375
chr1	30440001	30840000	B.1.2.1.1.2.2.1.2.2.1	0.284348864994026	.	30440001	30840000	#9191FF	1	0.375
chr1	30840001	30920000	B.1.1.2.2.1.2.1	0.31063321385902	.	30840001	30920000	#DADAFF	1	0.5
chr1	30920001	31160000	B.1.1.1.1.2.2.1.1	0.396654719235364	.	30920001	31160000	#DADAFF	1	0.5
chr1	31160001	31440000	A.2.1.2.2.2.1.1.1.2.2	0.54599761051374	.	31160001	31440000	#FF9191	1	0.75
chr1	31440001	31680000	A.2.1.2.2.2.1.1.1.2.1	0.547192353643967	.	31440001	31680000	#FF9191	1	0.75
chr1	31680001	32120000	A.2.1.1.1.1.1.2.2.2.1.2	0.703703703703704	.	31680001	32120000	#FF9191	1	0.75
chr1	32120001	32320000	A.2.1.1.1.2.1.1.2.1.1	0.685782556750299	.	32120001	32320000	#FF9191	1	0.75
chr1	32320001	32640000	A.1.1.2.2.1.2.2.2.1	0.878136200716846	.	32320001	32640000	#FF0000	1	1
chr1	32640001	32880000	A.1.2.1.1.1.2.1.1.2	0.862604540023895	.	32640001	32880000	#FF4848	1	0.875
chr1	32880001	33200000	A.1.2.2.2.2.1.1.1.2.1.2	0.733572281959379	.	32880001	33200000	#FF4848	1	0.875
chr1	33200001	33320000	A.2.1.1.1.2.1.1.2.1.2	0.684587813620072	.	33200001	33320000	#FF9191	1	0.75
chr1	33320001	33520000	A.1.2.2.2.1.1.1.1.1.1	0.757467144563919	.	33320001	33520000	#FF4848	1	0.875
chr1	33520001	33600000	A.2.1.2.2.1.2.1.1.1	0.553166069295102	.	33520001	33600000	#FF9191	1	0.75
chr1	33600001	34000000	A.2.1.1.2.2.2.2.1.2	0.624850657108722	.	33600001	34000000	#FF9191	1	0.75
chr1	34000001	34240000	B.1.1.2.2.2.2.2.2.2	0.299880525686977	.	34000001	34240000	#DADAFF	1	0.5
chr1	34240001	34920000	B.1.2.2.1.1.2.1	0.249701314217443	.	34240001	34920000	#9191FF	1	0.375
chr1	34920001	35240000	B.1.1.2.2.2.2.1.2.1.2	0.304659498207885	.	34920001	35240000	#DADAFF	1	0.5
chr1	35240001	35480000	A.2.1.2.2.2.2.1.1.2.1.1.2	0.537634408602151	.	35240001	35480000	#FF9191	1	0.75
chr1	35480001	35640000	A.2.1.1.1.2.1.1.1.2.1	0.688172043010753	.	35480001	35640000	#FF9191	1	0.75
chr1	35640001	36240000	A.1.1.1.2.2.2.1.1.2	0.956989247311828	.	35640001	36240000	#FF0000	1	1
chr1	36240001	36560000	A.1.2.1.1.2.2.1.2.1	0.845878136200717	.	36240001	36560000	#FF4848	1	0.875
chr1	36560001	36680000	A.2.1.1.1.2.1.1.2.2.2	0.682198327359618	.	36560001	36680000	#FF9191	1	0.75
chr1	36680001	36960000	A.1.2.1.1.1.2.2.1	0.859020310633214	.	36680001	36960000	#FF4848	1	0.875
chr1	36960001	37200000	B.1.1.1.1.2.1.2	0.397849462365591	.	36960001	37200000	#DADAFF	1	0.5
chr1	37200001	37360000	A.2.2.2.2.2.2.2	0.403823178016726	.	37200001	37360000	#FFDADA	1	0.625
chr1	37360001	37880000	B.1.1.1.1.2.1.1	0.399044205495818	.	37360001	37880000	#DADAFF	1	0.5
chr1	37880001	38320000	A.1.2.1.1.2.2.2.2.2	0.839904420549582	.	37880001	38320000	#FF4848	1	0.875
chr1	38320001	38520000	A.1.2.2.2.1.1.1.2.2	0.750298685782557	.	38320001	38520000	#FF4848	1	0.875
chr1	38520001	38880000	A.2.1.2.2.2.1.2.1.2	0.542413381123059	.	38520001	38880000	#FF9191	1	0.75
chr1	38880001	39120000	A.2.1.2.2.2.2.2.1.1	0.531660692951015	.	38880001	39120000	#FF9191	1	0.75
chr1	39120001	39320000	A.2.2.1.1.2.2.2.2.2	0.50179211469534	.	39120001	39320000	#FFDADA	1	0.625
chr1	39320001	39560000	A.1.2.2.2.2.2.2.2.1.2.2	0.71326164874552	.	39320001	39560000	#FF4848	1	0.875
chr1	39560001	39920000	A.1.1.1.2.2.2.1.2.1.2	0.953405017921147	.	39560001	39920000	#FF0000	1	1
chr1	39920001	40040000	A.2.1.1.1.2.1.1.1.1.2	0.68936678614098	.	39920001	40040000	#FF9191	1	0.75
chr1	40040001	40280000	A.1.2.1.1.1.2.2.2.2	0.85663082437276	.	40040001	40280000	#FF4848	1	0.875
chr1	40280001	40520000	A.1.1.2.2.1.1.1.2	0.886499402628435	.	40280001	40520000	#FF0000	1	1
chr1	40520001	40680000	A.1.2.2.2.1.1.2.1	0.74910394265233	.	40520001	40680000	#FF4848	1	0.875
chr1	40680001	40880000	A.1.2.2.2.1.1.1.1.2.2.2	0.752688172043011	.	40680001	40880000	#FF4848	1	0.875
chr1	40880001	40960000	A.2.1.2.2.1.1.1.1.2.2	0.562724014336918	.	40880001	40960000	#FF9191	1	0.75
chr1	40960001	41120000	A.1.2.2.2.2.1.1.2.1.2	0.729988052568698	.	40960001	41120000	#FF4848	1	0.875
chr1	41120001	41480000	A.1.2.1.1.1.1.1.1	0.869772998805257	.	41120001	41480000	#FF4848	1	0.875
chr1	41480001	41720000	A.2.1.1.2.2.2.2.1.1	0.626045400238949	.	41480001	41720000	#FF9191	1	0.75
chr1	41720001	41920000	A.2.2.1.1.2.2.1.1	0.510155316606929	.	41720001	41920000	#FFDADA	1	0.625
chr1	41920001	42080000	A.2.2.1.1.2.2.1.2.2	0.505376344086022	.	41920001	42080000	#FFDADA	1	0.625
chr1	42080001	42360000	A.1.2.2.1.1.2.2.1.1	0.787335722819594	.	42080001	42360000	#FF4848	1	0.875
chr1	42360001	42640000	A.2.1.2.2.2.2.1.1.2.1.2	0.536439665471924	.	42360001	42640000	#FF9191	1	0.75
chr1	42640001	43080000	A.1.2.2.2.2.2.2.2.2	0.712066905615293	.	42640001	43080000	#FF4848	1	0.875
chr1	43080001	43320000	A.1.2.2.2.1.2.2.2.1.1	0.739545997610514	.	43080001	43320000	#FF4848	1	0.875
chr1	43320001	43680000	A.2.1.1.1.1.1.2.2.1.2.1	0.707287933094385	.	43320001	43680000	#FF9191	1	0.75
chr1	43680001	43760000	A.2.2.1.1.1.1.2.2.1.2	0.5221027479092	.	43680001	43760000	#FFDADA	1	0.625
chr1	43760001	43880000	A.1.2.2.2.2.1.1.2.2.1	0.728793309438471	.	43760001	43880000	#FF4848	1	0.875
chr1	43880001	44080000	A.2.1.1.1.1.2.2.1.2	0.694145758661888	.	43880001	44080000	#FF9191	1	0.75
chr1	44080001	44200000	A.2.1.1.1.2.1.2.2.2.1	0.67741935483871	.	44080001	44200000	#FF9191	1	0.75
chr1	44200001	44360000	A.1.2.2.2.2.2.2.1	0.718040621266428	.	44200001	44360000	#FF4848	1	0.875
chr1	44360001	44520000	A.2.1.1.1.1.2.2.1.1	0.695340501792115	.	44360001	44520000	#FF9191	1	0.75
chr1	44520001	44800000	A.2.1.2.2.2.2.1.2.1	0.53405017921147	.	44520001	44800000	#FF9191	1	0.75
chr1	44800001	45200000	A.1.2.2.1.1.1.2.2.2.2	0.789725209080048	.	44800001	45200000	#FF4848	1	0.875
chr1	45200001	45520000	A.1.2.1.1.2.2.1.1.1	0.848267622461171	.	45200001	45520000	#FF4848	1	0.875
chr1	45520001	45760000	A.1.2.2.2.2.2.2.2.1.2.1	0.714456391875747	.	45520001	45760000	#FF4848	1	0.875
chr1	45760001	46160000	A.1.1.1.2.1.1.1.2.1	0.984468339307049	.	45760001	46160000	#FF0000	1	1
chr1	46160001	46480000	A.1.1.1.2.2.2.1.2.2.1.1.2	0.951015531660693	.	46160001	46480000	#FF0000	1	1
chr1	46480001	46840000	A.1.1.1.1.1.1.2.1	0.998805256869773	.	46480001	46840000	#FF0000	1	1
chr1	46840001	47240000	A.2.1.1.2.2.1.1.2.2	0.639187574671446	.	46840001	47240000	#FF9191	1	0.75
chr1	47240001	47520000	B.1.2.1.1.2.1.1	0.289127837514934	.	47240001	47520000	#9191FF	1	0.375
chr1	47520001	47680000	B.1.1.1.1.2.2.1.2	0.395459976105137	.	47520001	47680000	#DADAFF	1	0.5
chr1	47680001	47880000	A.1.2.1.2.2.2.1.2.1	0.80884109916368	.	47680001	47880000	#FF4848	1	0.875
chr1	47880001	48240000	A.2.2.2.2.1.2.2.2	0.416965352449223	.	47880001	48240000	#FFDADA	1	0.625
chr1	48240001	48520000	B.1.2.1.1.2.2.2	0.281959378733572	.	48240001	48520000	#9191FF	1	0.375
chr1	48520001	48720000	B.2.1.1.1.2.1.1.1	0.198327359617682	.	48520001	48720000	#4848FF	1	0.25
chr1	48720001	48920000	B.2.2.1.1.2.1.2	0.0884109916367981	.	48720001	48920000	#0000FF	1	0.125
chr1	48920001	49160000	B.1.2.2.1.1.2.2	0.248506571087216	.	48920001	49160000	#9191FF	1	0.375
chr1	49160001	49320000	B.1.1.1.2.1.2.1.2.1	0.376344086021505	.	49160001	49320000	#DADAFF	1	0.5
chr1	49320001	49760000	B.2.2.2.1.2.1.2	0.031063321385902	.	49320001	49760000	#0000FF	1	0.125
chr1	49760001	50120000	B.2.2.2.2.2.2.1.2.1	0.00716845878136201	.	49760001	50120000	#0000FF	1	0.125
chr1	50120001	50320000	B.2.2.2.1.2.1.1.2	0.032258064516129	.	50120001	50320000	#0000FF	1	0.125
chr1	50320001	50800000	B.2.2.2.2.2.1	0.00955794504181601	.	50320001	50800000	#0000FF	1	0.125
chr1	50800001	51160000	A.2.2.1.2.2.1.1.2.1	0.480286738351254	.	50800001	51160000	#FFDADA	1	0.625
chr1	51160001	51480000	A.1.2.1.2.1.1.1.2.1	0.837514934289128	.	51160001	51480000	#FF4848	1	0.875
chr1	51480001	51680000	A.1.2.2.1.2.2.2.2	0.758661887694146	.	51480001	51680000	#FF4848	1	0.875
chr1	51680001	52040000	A.1.1.1.1.1.1.2.2	0.997610513739546	.	51680001	52040000	#FF0000	1	1
chr1	52040001	52400000	A.1.1.1.1.1.2	0.996415770609319	.	52040001	52400000	#FF0000	1	1
chr1	52400001	52720000	A.1.1.1.2.2.2.1.2.2.1.2	0.949820788530466	.	52400001	52720000	#FF0000	1	1
chr1	52720001	53000000	A.1.1.1.2.1.2.2.1.2.1.1	0.97610513739546	.	52720001	53000000	#FF0000	1	1
chr1	53000001	53400000	A.1.1.1.2.1.2.2.1.2.2	0.973715651135006	.	53000001	53400000	#FF0000	1	1
chr1	53400001	53720000	A.1.2.2.1.1.1.2.1.1	0.794504181600956	.	53400001	53720000	#FF4848	1	0.875
chr1	53720001	53880000	A.2.1.1.1.1.2.2.2.2	0.691756272401434	.	53720001	53880000	#FF9191	1	0.75
chr1	53880001	54080000	A.2.2.1.1.2.2.2.1	0.504181600955794	.	53880001	54080000	#FFDADA	1	0.625
chr1	54080001	54240000	A.2.1.2.2.2.1.2.1.1	0.543608124253286	.	54080001	54240000	#FF9191	1	0.75
chr1	54240001	54360000	A.1.2.2.2.1.2.1.1.2.1	0.744324970131422	.	54240001	54360000	#FF4848	1	0.875
chr1	54360001	54480000	A.2.1.1.1.1.1.2.1	0.709677419354839	.	54360001	54480000	#FF9191	1	0.75
chr1	54480001	54800000	A.1.2.1.2.2.2.2.1	0.804062126642772	.	54480001	54800000	#FF4848	1	0.875
chr1	54800001	54960000	A.1.2.1.1.2.2.2.2.1	0.841099163679809	.	54800001	54960000	#FF4848	1	0.875
chr1	54960001	55360000	A.1.2.1.2.1.2.2.1	0.826762246117085	.	54960001	55360000	#FF4848	1	0.875
chr1	55360001	55760000	A.1.1.2.1.2.1.2.1	0.910394265232975	.	55360001	55760000	#FF0000	1	1
chr1	55760001	56080000	B.1.1.2.2.2.1	0.308243727598566	.	55760001	56080000	#DADAFF	1	0.5
chr1	56080001	56520000	B.2.1.2.1.1.1.1.2	0.160095579450418	.	56080001	56520000	#4848FF	1	0.25
chr1	56520001	56640000	A.2.2.2.2.1.1.2	0.424133811230585	.	56520001	56640000	#FFDADA	1	0.625
chr1	56640001	56880000	B.1.2.1.1.1.1.1	0.29868578255675	.	56640001	56880000	#9191FF	1	0.375
chr1	56880001	57080000	B.1.1.1.2.2.1.2.1	0.366786140979689	.	56880001	57080000	#DADAFF	1	0.5
chr1	57080001	57280000	B.1.2.2.1.1.1.1.2	0.254480286738351	.	57080001	57280000	#9191FF	1	0.375
chr1	57280001	57760000	B.2.1.1.1.2.2.2.2	0.181600955794504	.	57280001	57760000	#4848FF	1	0.25
chr1	57760001	58160000	B.2.2.1.1.2.1.1	0.0896057347670251	.	57760001	58160000	#0000FF	1	0.125
chr1	58160001	58280000	B.2.1.1.1.2.1.1.2	0.197132616487455	.	58160001	58280000	#4848FF	1	0.25
chr1	58280001	58480000	B.2.1.1.1.2.2.1.1.2.2.2	0.188769414575866	.	58280001	58480000	#4848FF	1	0.25
chr1	58480001	58960000	B.1.1.1.2.2.1.1	0.367980884109916	.	58480001	58960000	#DADAFF	1	0.5
chr1	58960001	59160000	A.1.2.1.2.2.2.1.2.2.2.1	0.806451612903226	.	58960001	59160000	#FF4848	1	0.875
chr1	59160001	59320000	A.1.2.1.2.2.2.1.1.1.2.2	0.812425328554361	.	59160001	59320000	#FF4848	1	0.875
chr1	59320001	59840000	A.1.1.1.2.1.2.1.1	0.979689366786141	.	59320001	59840000	#FF0000	1	1
chr1	59840001	60000000	A.2.1.1.2.1.2.1.1.2.2	0.65352449223417	.	59840001	60000000	#FF9191	1	0.75
chr1	60000001	60240000	A.2.1.1.2.1.2.2.2.1.1	0.647550776583035	.	60000001	60240000	#FF9191	1	0.75
chr1	60240001	60440000	A.2.2.1.2.2.1.1.2.2	0.479091995221027	.	60240001	60440000	#FFDADA	1	0.625
chr1	60440001	60600000	B.2.1.1.1.2.2.1.1.2.1.2	0.192353643966547	.	60440001	60600000	#4848FF	1	0.25
chr1	60600001	60680000	B.2.1.2.1.1.2.1.2.1	0.15531660692951	.	60600001	60680000	#4848FF	1	0.25
chr1	60680001	60800000	B.2.1.2.2.2.2.1.1.1	0.115890083632019	.	60680001	60800000	#4848FF	1	0.25
chr1	60800001	60880000	B.2.1.1.1.1.2.2.1.2.2	0.200716845878136	.	60800001	60880000	#4848FF	1	0.25
chr1	60880001	61160000	B.2.2.2.1.2.1.1.1.2	0.033452807646356	.	60880001	61160000	#0000FF	1	0.125
chr1	61160001	61320000	B.2.2.1.1.1.1.1	0.101553166069295	.	61160001	61320000	#0000FF	1	0.125
chr1	61320001	61520000	B.2.1.1.1.2.2.1.1.2.2.1.2	0.189964157706093	.	61320001	61520000	#4848FF	1	0.25
chr1	61520001	61800000	B.2.1.1.1.2.2.1.1.2.1.1	0.193548387096774	.	61520001	61800000	#4848FF	1	0.25
chr1	61800001	62120000	B.1.2.2.1.1.1.2.2	0.25089605734767	.	61800001	62120000	#9191FF	1	0.375
chr1	62120001	62280000	A.2.1.2.1.2.1.2.1.1.2	0.58183990442055	.	62120001	62280000	#FF9191	1	0.75
chr1	62280001	62600000	A.2.2.2.1.1.1.1.1.2	0.458781362007168	.	62280001	62600000	#FFDADA	1	0.625
chr1	62600001	62720000	A.2.2.2.1.1.1.1.2.1.2	0.456391875746714	.	62600001	62720000	#FFDADA	1	0.625
chr1	62720001	62880000	A.2.2.1.2.2.1.1.1.2	0.481481481481481	.	62720001	62880000	#FFDADA	1	0.625
chr1	62880001	63080000	A.1.1.2.1.1.1.2.1.1.2.1	0.942652329749104	.	62880001	63080000	#FF0000	1	1
chr1	63080001	63280000	A.1.1.2.1.2.1.2.2.2.2	0.906810035842294	.	63080001	63280000	#FF0000	1	1
chr1	63280001	63800000	A.2.2.2.2.1.2.2.1.2.2	0.41816009557945	.	63280001	63800000	#FFDADA	1	0.625
chr1	63800001	64040000	A.1.2.2.1.2.2.1.2	0.7610513739546	.	63800001	64040000	#FF4848	1	0.875
chr1	64040001	64240000	A.2.2.2.2.1.2.1.2	0.421744324970131	.	64040001	64240000	#FFDADA	1	0.625
chr1	64240001	64400000	A.2.2.2.2.1.2.1.1	0.422939068100358	.	64240001	64400000	#FFDADA	1	0.625
chr1	64400001	64640000	B.1.2.2.1.1.1.2.1.1	0.253285543608124	.	64400001	64640000	#9191FF	1	0.375
chr1	64640001	64760000	B.1.1.2.1.1.1.2.1.2	0.353643966547192	.	64640001	64760000	#DADAFF	1	0.5
chr1	64760001	65000000	B.2.1.1.1.2.2.1.1.2.2.1.1	0.19115890083632	.	64760001	65000000	#4848FF	1	0.25
chr1	65000001	65080000	B.2.1.1.1.1.2.1.1.1.1	0.213859020310633	.	65000001	65080000	#4848FF	1	0.25
chr1	65080001	65320000	B.1.2.2.2.1.2.2.1.2	0.231780167264038	.	65080001	65320000	#9191FF	1	0.375
chr1	65320001	65480000	A.2.1.2.1.1.1.2.1	0.616487455197133	.	65320001	65480000	#FF9191	1	0.75
chr1	65480001	65720000	A.2.2.1.2.2.1.1.1.1	0.482676224611709	.	65480001	65720000	#FFDADA	1	0.625
chr1	65720001	66000000	B.1.1.2.1.2.1.2.2.2	0.328554360812425	.	65720001	66000000	#DADAFF	1	0.5
chr1	66000001	66080000	B.2.1.1.1.2.2.1.2.2	0.183990442054958	.	66000001	66080000	#4848FF	1	0.25
chr1	66080001	66360000	B.2.1.1.1.2.2.1.2.1.1	0.187574671445639	.	66080001	66360000	#4848FF	1	0.25
chr1	66360001	66720000	B.2.1.1.1.2.2.1.1.1	0.194743130227001	.	66360001	66720000	#4848FF	1	0.25
chr1	66720001	66920000	A.1.1.2.1.2.1.1.1.2.1	0.91636798088411	.	66720001	66920000	#FF0000	1	1
chr1	66920001	67200000	B.1.2.2.2.1.2.2.1.1	0.232974910394265	.	66920001	67200000	#9191FF	1	0.375
chr1	67200001	67360000	A.2.2.1.2.2.1.2.2.1	0.474313022700119	.	67200001	67360000	#FFDADA	1	0.625
chr1	67360001	67520000	A.1.2.1.2.2.2.1.1.2.1	0.811230585424134	.	67360001	67520000	#FF4848	1	0.875
chr1	67520001	67640000	A.2.1.1.2.1.2.2.2.2.2	0.642771804062127	.	67520001	67640000	#FF9191	1	0.75
chr1	67640001	67800000	A.1.2.1.2.2.2.1.2.2.2.2	0.805256869772999	.	67640001	67800000	#FF4848	1	0.875
chr1	67800001	67960000	A.1.1.2.1.1.1.2.1.2.2	0.937873357228196	.	67800001	67960000	#FF0000	1	1
chr1	67960001	68240000	A.2.1.1.2.1.2.1.2.2	0.651135005973716	.	67960001	68240000	#FF9191	1	0.75
chr1	68240001	68480000	B.1.2.1.2.2.1.2.2.2	0.26284348864994	.	68240001	68480000	#9191FF	1	0.375
chr1	68480001	68640000	B.2.1.1.1.1.2.1.1.2.2	0.209080047789725	.	68480001	68640000	#4848FF	1	0.25
chr1	68640001	68760000	B.1.2.1.2.2.2.1.1.1	0.261648745519713	.	68640001	68760000	#9191FF	1	0.375
chr1	68760001	69000000	B.1.2.2.2.1.2.2.2.1	0.230585424133811	.	68760001	69000000	#9191FF	1	0.375
chr1	69000001	69280000	B.2.2.2.1.2.2.1.2.1.2	0.026284348864994	.	69000001	69280000	#0000FF	1	0.125
chr1	69280001	69840000	B.2.2.2.2.2.2.1.2.2.1	0.00597371565113501	.	69280001	69840000	#0000FF	1	0.125
chr1	69840001	70320000	B.2.2.2.1.2.2.2.2.1	0.020310633213859	.	69840001	70320000	#0000FF	1	0.125
chr1	70320001	70600000	B.2.1.2.1.1.2.1.2.2	0.154121863799283	.	70320001	70600000	#4848FF	1	0.25
chr1	70600001	70920000	A.1.1.2.1.2.1.1.1.2.2	0.915173237753883	.	70600001	70920000	#FF0000	1	1
chr1	70920001	71560000	B.2.1.1.1.2.2.2.1	0.182795698924731	.	70920001	71560000	#4848FF	1	0.25
chr1	71560001	71760000	B.2.1.2.2.2.2.1.2.2.2	0.108721624850657	.	71560001	71760000	#4848FF	1	0.25
chr1	71760001	71880000	B.2.1.2.2.2.2.2.1.1.1	0.10752688172043	.	71760001	71880000	#4848FF	1	0.25
chr1	71880001	72120000	B.2.2.1.1.2.2.1.1.2	0.0848267622461171	.	71880001	72120000	#0000FF	1	0.125
chr1	72120001	72560000	B.2.2.1.1.2.2.2.2.2	0.0788530465949821	.	72120001	72560000	#0000FF	1	0.125
chr1	72560001	72720000	B.2.2.1.1.1.1.2.1.2.2	0.0979689366786141	.	72560001	72720000	#0000FF	1	0.125
chr1	72720001	72960000	B.2.2.1.1.1.1.2.2	0.0967741935483871	.	72720001	72960000	#0000FF	1	0.125
chr1	72960001	73360000	B.2.2.2.2.2.2.1.1	0.00836320191158901	.	72960001	73360000	#0000FF	1	0.125
chr1	73360001	74040000	B.2.2.2.2.2.2.1.2.2.2	0.004778972520908	.	73360001	74040000	#0000FF	1	0.125
chr1	74040001	74240000	B.2.1.2.2.2.2.2.2.2	0.102747909199522	.	74040001	74240000	#4848FF	1	0.25
chr1	74240001	74600000	B.2.1.2.2.2.2.1.2.2.1	0.109916367980884	.	74240001	74600000	#4848FF	1	0.25
chr1	74600001	75240000	B.1.2.1.2.2.1.1	0.266427718040621	.	74600001	75240000	#9191FF	1	0.375
chr1	75240001	75720000	B.2.2.1.1.2.2.1.1.1.1	0.0872162485065711	.	75240001	75720000	#0000FF	1	0.125
chr1	75720001	76160000	B.1.2.2.2.1.1	0.235364396654719	.	75720001	76160000	#9191FF	1	0.375
chr1	76160001	76280000	A.2.1.1.2.1.2.1.1.1	0.655913978494624	.	76160001	76280000	#FF9191	1	0.75
chr1	76280001	76560000	A.2.1.2.1.2.2.2.1	0.573476702508961	.	76280001	76560000	#FF9191	1	0.75
chr1	76560001	77120000	B.2.1.1.1.1.1.2.1.2	0.218637992831541	.	76560001	77120000	#4848FF	1	0.25
chr1	77120001	77280000	B.2.1.1.1.1.2.2.1.1.1	0.206690561529271	.	77120001	77280000	#4848FF	1	0.25
chr1	77280001	77560000	B.2.1.1.1.1.1.2.1.1	0.219832735961768	.	77280001	77560000	#4848FF	1	0.25
chr1	77560001	78040000	A.2.2.2.2.1.2.2.1.1	0.420549581839904	.	77560001	78040000	#FFDADA	1	0.625
chr1	78040001	78280000	A.1.1.2.1.1.1.2.1.1.1	0.943847072879331	.	78040001	78280000	#FF0000	1	1
chr1	78280001	78600000	A.1.1.2.1.1.1.2.2.2	0.935483870967742	.	78280001	78600000	#FF0000	1	1
chr1	78600001	78760000	B.1.2.1.2.2.2.1.2	0.259259259259259	.	78600001	78760000	#9191FF	1	0.375
chr1	78760001	79160000	B.1.1.2.1.2.1.2.2.1.1	0.330943847072879	.	78760001	79160000	#DADAFF	1	0.5
chr1	79160001	79600000	B.2.1.1.1.2.2.1.2.1.2.1	0.186379928315412	.	79160001	79600000	#4848FF	1	0.25
chr1	79600001	79840000	B.2.1.1.1.1.2.2.1.1.2.1	0.205495818399044	.	79600001	79840000	#4848FF	1	0.25
chr1	79840001	80120000	B.1.1.2.1.2.1.2.2.1.2	0.329749103942652	.	79840001	80120000	#DADAFF	1	0.5
chr1	80120001	80320000	A.2.2.2.2.1.1.1.1.1	0.427718040621266	.	80120001	80320000	#FFDADA	1	0.625
chr1	80320001	80640000	B.2.2.1.1.2.2.1.1.1.2	0.0860215053763441	.	80320001	80640000	#0000FF	1	0.125
chr1	80640001	80800000	B.2.2.1.1.1.1.2.1.1	0.100358422939068	.	80640001	80800000	#0000FF	1	0.125
chr1	80800001	81000000	B.2.1.2.2.2.2.1.1.2.2.1	0.113500597371565	.	80800001	81000000	#4848FF	1	0.25
chr1	81000001	81320000	B.2.2.2.1.2.2.1.1.1	0.029868578255675	.	81000001	81320000	#0000FF	1	0.125
chr1	81320001	81440000	B.2.1.2.2.2.1.1.1.2.2	0.120669056152927	.	81320001	81440000	#4848FF	1	0.25
chr1	81440001	81680000	B.2.2.1.1.2.2.2.1.2	0.0812425328554361	.	81440001	81680000	#0000FF	1	0.125
chr1	81680001	81880000	B.2.1.1.1.1.2.1.1.1.2.2	0.211469534050179	.	81680001	81880000	#4848FF	1	0.25
chr1	81880001	82080000	A.2.2.2.2.1.1.1.1.2	0.426523297491039	.	81880001	82080000	#FFDADA	1	0.625
chr1	82080001	82480000	B.2.1.2.1.1.2.2.2	0.151732377538829	.	82080001	82480000	#4848FF	1	0.25
chr1	82480001	82800000	B.2.2.1.1.2.2.2.1.1	0.0824372759856631	.	82480001	82800000	#0000FF	1	0.125
chr1	82800001	82920000	B.2.1.2.2.2.1.2	0.117084826762246	.	82800001	82920000	#4848FF	1	0.25
chr1	82920001	83200000	B.2.2.1.1.2.2.2.2.1	0.0800477897252091	.	82920001	83200000	#0000FF	1	0.125
chr1	83200001	83640000	B.2.1.2.1.1.2.1.1.1	0.157706093189964	.	83200001	83640000	#4848FF	1	0.25
chr1	83640001	83800000	B.1.2.1.2.2.2.2	0.258064516129032	.	83640001	83800000	#9191FF	1	0.375
chr1	83800001	84120000	A.2.1.2.1.1.1.2.2.1.1	0.615292712066906	.	83800001	84120000	#FF9191	1	0.75
chr1	84120001	84400000	A.2.1.2.1.2.1.2.1.1.1	0.583034647550777	.	84120001	84400000	#FF9191	1	0.75
chr1	84400001	84520000	A.2.2.1.2.2.1.2.1.1	0.4778972520908	.	84400001	84520000	#FFDADA	1	0.625
chr1	84520001	84960000	A.1.2.1.2.2.2.1.1.1.1.1	0.816009557945042	.	84520001	84960000	#FF4848	1	0.875
chr1	84960001	85400000	A.1.1.2.1.2.1.1.1.1.1	0.919952210274791	.	84960001	85400000	#FF0000	1	1
chr1	85400001	85760000	A.1.1.2.1.1.1.2.1.1.2.2.2	0.94026284348865	.	85400001	85760000	#FF0000	1	1
chr1	85760001	85960000	A.2.2.2.1.1.1.1.1.1.2	0.459976105137395	.	85760001	85960000	#FFDADA	1	0.625
chr1	85960001	86080000	A.2.2.1.2.2.1.2.2.2.1.2	0.471923536439665	.	85960001	86080000	#FFDADA	1	0.625
chr1	86080001	86240000	A.2.1.1.2.1.2.2.2.2.1.2	0.643966547192354	.	86080001	86240000	#FF9191	1	0.75
chr1	86240001	86360000	A.2.2.1.2.2.1.2.2.2.1.1	0.473118279569892	.	86240001	86360000	#FFDADA	1	0.625
chr1	86360001	86520000	A.2.1.1.2.2.2.2.2.2.2	0.621266427718041	.	86360001	86520000	#FF9191	1	0.75
chr1	86520001	86840000	B.1.1.2.1.2.1.1.2.2.1	0.33452807646356	.	86520001	86840000	#DADAFF	1	0.5
chr1	86840001	86960000	A.2.1.2.1.1.1.2.2.1.2	0.614097968936679	.	86840001	86960000	#FF9191	1	0.75
chr1	86960001	87120000	B.1.1.1.2.1.2.1.1.1.2.1	0.381123058542413	.	86960001	87120000	#DADAFF	1	0.5
chr1	87120001	87320000	A.2.1.2.1.2.1.2.1.2	0.580645161290323	.	87120001	87320000	#FF9191	1	0.75
chr1	87320001	87600000	A.1.2.1.2.2.2.1.1.1.1.2	0.814814814814815	.	87320001	87600000	#FF4848	1	0.875
chr1	87600001	87920000	A.2.2.1.2.1.2.2.2.2	0.483870967741935	.	87600001	87920000	#FFDADA	1	0.625
chr1	87920001	88000000	B.1.1.2.1.1.1.2.2.2	0.351254480286738	.	87920001	88000000	#DADAFF	1	0.5
chr1	88000001	88200000	B.1.1.2.1.2.1.2.1	0.332138590203106	.	88000001	88200000	#DADAFF	1	0.5
chr1	88200001	88440000	B.1.2.1.2.2.1.2.1	0.265232974910394	.	88200001	88440000	#9191FF	1	0.375
chr1	88440001	88720000	B.2.1.2.1.1.2.2.1	0.152927120669056	.	88440001	88720000	#4848FF	1	0.25
chr1	88720001	89080000	B.2.1.1.1.2.2.1.2.1.2.2	0.185185185185185	.	88720001	89080000	#4848FF	1	0.25
chr1	89080001	89400000	A.1.2.2.1.2.2.1.1.2.2	0.762246117084827	.	89080001	89400000	#FF4848	1	0.875
chr1	89400001	89600000	A.1.1.2.1.2.1.1.2.2.1	0.912783751493429	.	89400001	89600000	#FF0000	1	1
chr1	89600001	89840000	A.1.1.2.1.2.1.1.1.1.2.2	0.917562724014337	.	89600001	89840000	#FF0000	1	1
chr1	89840001	90080000	A.1.2.1.2.2.2.1.1.1.2.1	0.813620071684588	.	89840001	90080000	#FF4848	1	0.875
chr1	90080001	90280000	A.1.1.2.1.2.1.1.1.1.2.1	0.918757467144564	.	90080001	90280000	#FF0000	1	1
chr1	90280001	90520000	A.1.2.1.2.2.2.1.1.2.2	0.810035842293907	.	90280001	90520000	#FF4848	1	0.875
chr1	90520001	90840000	B.1.2.2.1.1.1.2.1.2	0.252090800477897	.	90520001	90840000	#9191FF	1	0.375
chr1	90840001	90920000	B.2.1.1.1.1.2.1.1.1.2.1	0.212664277180406	.	90840001	90920000	#4848FF	1	0.25
chr1	90920001	91160000	B.2.1.1.1.1.1.2.2.1	0.217443249701314	.	90920001	91160000	#4848FF	1	0.25
chr1	91160001	91400000	B.1.1.1.2.1.2.2.1.1	0.371565113500597	.	91160001	91400000	#DADAFF	1	0.5
chr1	91400001	91560000	A.2.1.1.2.1.2.2.2.1.2	0.646356033452808	.	91400001	91560000	#FF9191	1	0.75
chr1	91560001	91920000	B.1.1.2.1.2.1.1.2.1	0.335722819593787	.	91560001	91920000	#DADAFF	1	0.5
chr1	91920001	92200000	A.1.2.2.1.2.2.1.1.2.1	0.763440860215054	.	91920001	92200000	#FF4848	1	0.875
chr1	92200001	92400000	A.1.2.2.1.2.2.1.1.1	0.764635603345281	.	92200001	92400000	#FF4848	1	0.875
chr1	92400001	92680000	A.2.2.1.2.2.1.2.1.2.2	0.475507765830346	.	92400001	92680000	#FFDADA	1	0.625
chr1	92680001	92920000	A.2.1.1.2.1.2.1.1.2.1	0.654719235364397	.	92680001	92920000	#FF9191	1	0.75
chr1	92920001	93280000	A.1.1.2.1.2.1.2.2.2.1	0.908004778972521	.	92920001	93280000	#FF0000	1	1
chr1	93280001	93480000	A.1.1.1.2.2.2.1.2.2.2	0.948626045400239	.	93280001	93480000	#FF0000	1	1
chr1	93480001	93680000	A.1.1.1.2.1.2.2.2	0.972520908004779	.	93480001	93680000	#FF0000	1	1
chr1	93680001	93920000	A.1.2.1.2.1.1.1.1	0.838709677419355	.	93680001	93920000	#FF4848	1	0.875
chr1	93920001	94040000	A.2.2.2.1.1.1.1.2.1.1	0.457586618876941	.	93920001	94040000	#FFDADA	1	0.625
chr1	94040001	94400000	A.1.2.2.1.1.1.1.2	0.795698924731183	.	94040001	94400000	#FF4848	1	0.875
chr1	94400001	94560000	A.2.2.1.2.1.2.2.1.2.2	0.486260454002389	.	94400001	94560000	#FFDADA	1	0.625
chr1	94560001	94760000	A.2.2.2.1.1.1.1.2.2.1	0.455197132616487	.	94560001	94760000	#FFDADA	1	0.625
chr1	94760001	94880000	A.2.2.1.2.1.2.2.1.2.1.1	0.488649940262843	.	94760001	94880000	#FFDADA	1	0.625
chr1	94880001	95120000	A.2.2.1.2.1.2.2.1.2.1.2	0.487455197132616	.	94880001	95120000	#FFDADA	1	0.625
chr1	95120001	95240000	A.2.2.2.2.1.1.1.2	0.425328554360812	.	95120001	95240000	#FFDADA	1	0.625
chr1	95240001	95320000	A.2.2.1.2.2.1.2.2.2.2	0.470728793309438	.	95240001	95320000	#FFDADA	1	0.625
chr1	95320001	95560000	A.2.1.2.1.1.1.1.2.1	0.618876941457587	.	95320001	95560000	#FF9191	1	0.75
chr1	95560001	95720000	B.1.2.2.2.1.2.1	0.234169653524492	.	95560001	95720000	#9191FF	1	0.375
chr1	95720001	96240000	B.2.2.2.1.2.2.2.1.2	0.021505376344086	.	95720001	96240000	#0000FF	1	0.125
chr1	96240001	96360000	B.2.2.1.1.1.2.2.2	0.0908004778972521	.	96240001	96360000	#0000FF	1	0.125
chr1	96360001	96680000	B.2.2.2.1.2.2.1.2.2.1	0.025089605734767	.	96360001	96680000	#0000FF	1	0.125
chr1	96680001	96840000	B.2.2.1.1.1.2.1.1.2	0.0943847072879331	.	96680001	96840000	#0000FF	1	0.125
chr1	96840001	96960000	B.2.2.1.1.1.2.2.1	0.0919952210274791	.	96840001	96960000	#0000FF	1	0.125
chr1	96960001	97160000	B.2.2.1.1.1.2.1.2	0.0931899641577061	.	96960001	97160000	#0000FF	1	0.125
chr1	97160001	97320000	B.1.1.1.2.1.2.2.1.2	0.37037037037037	.	97160001	97320000	#DADAFF	1	0.5
chr1	97320001	97440000	B.2.1.1.1.1.2.2.1.2.1.2	0.201911589008363	.	97320001	97440000	#4848FF	1	0.25
chr1	97440001	97560000	B.2.1.1.1.1.2.1.1.2.1	0.210274790919952	.	97440001	97560000	#4848FF	1	0.25
chr1	97560001	97880000	B.1.1.1.2.1.2.1.1.1.1	0.38231780167264	.	97560001	97880000	#DADAFF	1	0.5
chr1	97880001	98200000	A.2.2.2.1.1.1.1.1.1.1.2	0.461170848267622	.	97880001	98200000	#FFDADA	1	0.625
chr1	98200001	98440000	A.2.1.2.1.1.1.1.2.2	0.61768219832736	.	98200001	98440000	#FF9191	1	0.75
chr1	98440001	98960000	B.2.2.2.1.2.2.1.1.2	0.028673835125448	.	98440001	98960000	#0000FF	1	0.125
chr1	98960001	99120000	B.2.1.2.2.2.2.1.1.2.2.2	0.112305854241338	.	98960001	99120000	#4848FF	1	0.25
chr1	99120001	99760000	B.2.2.1.1.2.2.1.2	0.0836320191158901	.	99120001	99760000	#0000FF	1	0.125
chr1	99760001	99920000	B.2.1.2.2.2.2.2.1.1.2	0.106332138590203	.	99760001	99920000	#4848FF	1	0.25
chr1	99920001	100200000	B.1.2.1.2.2.2.1.1.2	0.260454002389486	.	99920001	100200000	#9191FF	1	0.375
chr1	100200001	100480000	A.1.1.2.1.1.1.2.1.1.2.2.1	0.941457586618877	.	100200001	100480000	#FF0000	1	1
chr1	100480001	100640000	A.1.1.2.1.2.1.1.2.1	0.913978494623656	.	100480001	100640000	#FF0000	1	1
chr1	100640001	100920000	A.1.1.2.1.1.1.2.2.1	0.936678614097969	.	100640001	100920000	#FF0000	1	1
chr1	100920001	101320000	A.2.2.1.2.1.2.2.1.1	0.48984468339307	.	100920001	101320000	#FFDADA	1	0.625
chr1	101320001	101920000	A.1.1.1.2.1.2.1.2	0.978494623655914	.	101320001	101920000	#FF0000	1	1
chr1	101920001	102440000	B.2.1.1.1.1.1.2.2.2.2	0.21505376344086	.	101920001	102440000	#4848FF	1	0.25
chr1	102440001	102760000	B.2.1.2.2.2.2.1.2.1	0.111111111111111	.	102440001	102760000	#4848FF	1	0.25
chr1	102760001	102960000	B.2.1.2.2.2.2.1.1.2.1	0.114695340501792	.	102760001	102960000	#4848FF	1	0.25
chr1	102960001	103280000	B.2.2.2.1.2.2.1.2.1.1	0.027479091995221	.	102960001	103280000	#0000FF	1	0.125
chr1	103280001	103480000	B.2.2.1.1.1.1.2.1.2.1	0.0991636798088411	.	103280001	103480000	#0000FF	1	0.125
chr1	103480001	103800000	B.2.1.2.1.1.2.1.1.2	0.156511350059737	.	103480001	103800000	#4848FF	1	0.25
chr1	103880001	103920000	B.2.1.2.1.1.2.1.1.2	0.156511350059737	.	103880001	103920000	#4848FF	1	0.25
chr1	104000001	104160000	B.2.1.2.1.1.2.1.1.2	0.156511350059737	.	104000001	104160000	#4848FF	1	0.25
chr1	104160001	104200000	B.2.1.2.2.2.2.2.1.2	0.105137395459976	.	104160001	104200000	#4848FF	1	0.25
chr1	104280001	104560000	B.2.1.2.2.2.2.2.1.2	0.105137395459976	.	104280001	104560000	#4848FF	1	0.25
chr1	104560001	104720000	B.2.1.2.2.2.2.2.2.1	0.103942652329749	.	104560001	104720000	#4848FF	1	0.25
chr1	104720001	105200000	B.2.2.2.1.2.2.1.2.2.2	0.02389486260454	.	104720001	105200000	#0000FF	1	0.125
chr1	105200001	105400000	B.2.1.1.1.1.2.2.1.2.1.1	0.20310633213859	.	105200001	105400000	#4848FF	1	0.25
chr1	105400001	106040000	B.2.2.2.1.2.2.2.1.1	0.022700119474313	.	105400001	106040000	#0000FF	1	0.125
chr1	106040001	106120000	B.2.1.2.2.2.1.1.2.1	0.1194743130227	.	106040001	106120000	#4848FF	1	0.25
chr1	106120001	106320000	B.2.2.1.1.1.2.1.1.1	0.0955794504181601	.	106120001	106320000	#0000FF	1	0.125
chr1	106320001	106400000	B.2.1.2.2.2.1.1.2.2	0.118279569892473	.	106320001	106400000	#4848FF	1	0.25
chr1	106400001	106920000	B.2.2.2.1.2.2.2.2.2	0.019115890083632	.	106400001	106920000	#0000FF	1	0.125
chr1	106920001	107000000	B.2.1.2.2.2.1.1.1.2.1	0.121863799283154	.	106920001	107000000	#4848FF	1	0.25
chr1	107000001	107120000	B.2.1.2.2.2.1.1.1.1	0.123058542413381	.	107000001	107120000	#4848FF	1	0.25
chr1	107120001	107440000	B.2.1.1.1.1.2.2.1.1.2.2	0.204301075268817	.	107120001	107440000	#4848FF	1	0.25
chr1	107440001	107640000	B.1.1.1.2.1.2.1.1.1.2.2	0.379928315412186	.	107440001	107640000	#DADAFF	1	0.5
chr1	107640001	107920000	B.1.1.2.1.2.2.2.2	0.318996415770609	.	107640001	107920000	#DADAFF	1	0.5
chr1	107920001	108080000	A.2.2.2.1.1.2.2	0.436081242532855	.	107920001	108080000	#FFDADA	1	0.625
chr1	108080001	108320000	B.1.2.2.2.1.2.2.2.2	0.229390681003584	.	108080001	108320000	#9191FF	1	0.375
chr1	108320001	108560000	A.2.2.1.2.2.1.2.1.2.1	0.476702508960573	.	108320001	108560000	#FFDADA	1	0.625
chr1	108560001	108760000	B.1.2.1.2.2.1.2.2.1	0.264038231780167	.	108560001	108760000	#9191FF	1	0.375
chr1	108840001	108920000	B.1.2.1.2.2.1.2.2.1	0.264038231780167	.	108840001	108920000	#9191FF	1	0.375
chr1	109000001	109200000	A.2.1.1.2.1.2.2.2.2.1.1	0.645161290322581	.	109000001	109200000	#FF9191	1	0.75
chr1	109200001	109520000	A.1.1.2.1.2.1.1.2.2.2	0.911589008363202	.	109200001	109520000	#FF0000	1	1
chr1	109520001	109720000	A.1.1.1.2.1.2.2.1.1	0.977299880525687	.	109520001	109720000	#FF0000	1	1
chr1	109720001	110000000	A.1.1.2.1.1.1.1.2	0.945041816009558	.	109720001	110000000	#FF0000	1	1
chr1	110000001	110080000	A.1.2.2.2.1.2.1.1.2.2	0.743130227001195	.	110000001	110080000	#FF4848	1	0.875
chr1	110080001	110560000	A.1.1.1.2.1.2.2.1.2.1.2	0.974910394265233	.	110080001	110560000	#FF0000	1	1
chr1	110560001	110840000	A.1.2.1.1.1.1.1.2.1	0.86857825567503	.	110560001	110840000	#FF4848	1	0.875
chr1	110840001	111000000	A.1.2.2.2.1.2.1.1.1	0.745519713261649	.	110840001	111000000	#FF4848	1	0.875
chr1	111000001	111520000	A.1.1.2.1.1.1.1.1	0.946236559139785	.	111000001	111520000	#FF0000	1	1
chr1	111520001	111640000	A.2.1.1.1.1.1.2.2.2.1.1	0.704898446833931	.	111520001	111640000	#FF9191	1	0.75
chr1	111640001	111800000	A.1.2.1.1.1.1.2	0.866188769414576	.	111640001	111800000	#FF4848	1	0.875
chr1	111800001	112240000	A.1.1.1.2.2.2.1.1.1	0.958183990442055	.	111800001	112240000	#FF0000	1	1
chr1	112240001	112480000	A.2.1.2.1.2.1.2.2.1	0.579450418160096	.	112240001	112480000	#FF9191	1	0.75
chr1	112480001	112920000	B.1.1.1.2.2.1.2.2	0.365591397849462	.	112480001	112920000	#DADAFF	1	0.5
chr1	112920001	113280000	A.1.1.2.1.2.1.2.2.1	0.909199522102748	.	112920001	113280000	#FF0000	1	1
chr1	113280001	113600000	A.1.2.1.2.2.2.1.2.2.1	0.807646356033453	.	113280001	113600000	#FF4848	1	0.875
chr1	113600001	113920000	B.1.1.1.2.1.2.1.2.2.1.1	0.375149342891278	.	113600001	113920000	#DADAFF	1	0.5
chr1	113920001	114200000	B.1.2.1.2.1.2.1.2	0.277180406212664	.	113920001	114200000	#9191FF	1	0.375
chr1	114200001	114520000	A.1.1.2.1.1.1.2.1.2.1	0.939068100358423	.	114200001	114520000	#FF0000	1	1
chr1	114520001	114880000	A.2.1.2.1.2.1.2.2.2.1	0.578255675029869	.	114520001	114880000	#FF9191	1	0.75
chr1	114880001	115080000	A.2.1.1.2.1.2.2.1.1	0.649940262843489	.	114880001	115080000	#FF9191	1	0.75
chr1	115080001	115360000	A.2.1.1.2.2.2.2.2.2.1	0.622461170848268	.	115080001	115360000	#FF9191	1	0.75
chr1	115360001	116120000	B.2.1.1.1.1.1.1	0.221027479091995	.	115360001	116120000	#4848FF	1	0.25
chr1	116120001	116360000	B.1.1.1.2.1.2.1.2.2.1.2	0.373954599761051	.	116120001	116360000	#DADAFF	1	0.5
chr1	116360001	116680000	B.1.1.2.1.2.1.1.1	0.336917562724014	.	116360001	116680000	#DADAFF	1	0.5
chr1	116680001	116880000	A.2.2.2.2.1.2.2.1.2.1	0.419354838709677	.	116680001	116880000	#FFDADA	1	0.625
chr1	116880001	117080000	A.2.1.1.2.1.2.2.1.2	0.648745519713262	.	116880001	117080000	#FF9191	1	0.75
chr1	117080001	117640000	A.1.2.1.2.1.1.1.2.2	0.836320191158901	.	117080001	117640000	#FF4848	1	0.875
chr1	117640001	117880000	A.2.2.2.1.1.1.1.2.2.2	0.45400238948626	.	117640001	117880000	#FFDADA	1	0.625
chr1	117880001	118240000	A.2.1.1.2.1.2.1.2.1	0.652329749103943	.	117880001	118240000	#FF9191	1	0.75
chr1	118240001	118520000	A.2.2.1.2.1.2.2.2.1	0.485065710872162	.	118240001	118520000	#FFDADA	1	0.625
chr1	118520001	118920000	B.2.1.1.1.1.1.2.2.2.1	0.216248506571087	.	118520001	118920000	#4848FF	1	0.25
chr1	118920001	119400000	B.2.2.2.1.2.1.1.1.1	0.034647550776583	.	118920001	119400000	#0000FF	1	0.125
chr1	119400001	119640000	B.1.1.2.1.2.1.1.2.2.2	0.333333333333333	.	119400001	119640000	#DADAFF	1	0.5
chr1	119640001	120120000	A.2.2.2.1.1.1.1.1.1.1.1	0.462365591397849	.	119640001	120120000	#FFDADA	1	0.625
chr1	120120001	120720000	A.2.1.2.1.1.1.1.1	0.620071684587814	.	120120001	120720000	#FF9191	1	0.75
chr1	120760001	120800000	A.2.1.2.1.1.1.1.1	0.620071684587814	.	120760001	120800000	#FF9191	1	0.75
chr1	120880001	120920000	A.2.1.2.1.1.1.1.1	0.620071684587814	.	120880001	120920000	#FF9191	1	0.75
chr1	121080001	121360000	B.2.1.1.1.1.2.2.2	0.199522102747909	.	121080001	121360000	#4848FF	1	0.25
chr1	142800001	142840000	B.1.1.2.1.1.1.2.1.1	0.354838709677419	.	142800001	142840000	#DADAFF	1	0.5
chr1	142880001	142920000	B.1.1.2.1.1.1.2.1.1	0.354838709677419	.	142880001	142920000	#DADAFF	1	0.5
chr1	143120001	143240000	B.1.1.2.1.1.1.2.1.1	0.354838709677419	.	143120001	143240000	#DADAFF	1	0.5
chr1	143440001	143480000	B.1.1.2.1.1.1.2.1.1	0.354838709677419	.	143440001	143480000	#DADAFF	1	0.5
chr1	143960001	144080000	A.2.1.2.1.2.1.2.2.2.2	0.577060931899642	.	143960001	144080000	#FF9191	1	0.75
chr1	144520001	144600000	A.2.1.2.1.2.1.2.2.2.2	0.577060931899642	.	144520001	144600000	#FF9191	1	0.75
chr1	144640001	144720000	A.2.1.2.1.2.1.2.2.2.2	0.577060931899642	.	144640001	144720000	#FF9191	1	0.75
chr1	144800001	145120000	A.1.2.1.2.1.2.2.2	0.825567502986858	.	144800001	145120000	#FF4848	1	0.875
chr1	145120001	145320000	A.1.2.2.2.1.2.1.2	0.741935483870968	.	145120001	145320000	#FF4848	1	0.875
chr1	145360001	145840000	A.1.1.1.2.2.2.1.2.2.1.1.1	0.95221027479092	.	145360001	145840000	#FF0000	1	1
chr1	146320001	146400000	A.2.1.2.1.2.1.1.1.1.2.1	0.590203106332139	.	146320001	146400000	#FF9191	1	0.75
chr1	146440001	146760000	A.2.1.2.1.2.1.1.1.1.2.1	0.590203106332139	.	146440001	146760000	#FF9191	1	0.75
chr1	146760001	147440000	A.2.2.1.2.2.2.1.1	0.469534050179211	.	146760001	147440000	#FFDADA	1	0.625
chr1	147680001	147840000	A.2.2.1.2.2.2.1.1	0.469534050179211	.	147680001	147840000	#FFDADA	1	0.625
chr1	148520001	148560000	A.2.2.1.2.2.2.1.1	0.469534050179211	.	148520001	148560000	#FFDADA	1	0.625
chr1	148840001	148960000	B.2.1.1.1.1.2.1.2	0.207885304659498	.	148840001	148960000	#4848FF	1	0.25
chr1	149000001	149200000	B.2.1.1.1.1.2.1.2	0.207885304659498	.	149000001	149200000	#4848FF	1	0.25
chr1	149200001	149320000	B.1.1.1.2.1.2.1.2.2.2	0.372759856630824	.	149200001	149320000	#DADAFF	1	0.5
chr1	149320001	149440000	B.1.1.1.2.1.2.1.1.2.1	0.378733572281959	.	149320001	149440000	#DADAFF	1	0.5
chr1	149640001	149760000	B.1.1.1.2.1.2.1.1.2.1	0.378733572281959	.	149640001	149760000	#DADAFF	1	0.5
chr1	149760001	150200000	A.1.1.1.2.1.1.1.1.1	0.986857825567503	.	149760001	150200000	#FF0000	1	1
chr1	150200001	150600000	A.1.1.2.2.1.1.2.2.1	0.884109916367981	.	150200001	150600000	#FF0000	1	1
chr1	150600001	151000000	A.1.1.1.2.1.1.1.2.2	0.983273596176822	.	150600001	151000000	#FF0000	1	1
chr1	151000001	151280000	A.1.1.2.2.1.1.2.1	0.885304659498208	.	151000001	151280000	#FF0000	1	1
chr1	151280001	151680000	A.1.1.1.2.2.2.1.2.1.1.2	0.954599761051374	.	151280001	151680000	#FF0000	1	1
chr1	151680001	152080000	A.1.2.2.1.1.1.2.1.2	0.793309438470729	.	151680001	152080000	#FF4848	1	0.875
chr1	152080001	152160000	B.1.1.2.2.1.1.1	0.317801672640382	.	152080001	152160000	#DADAFF	1	0.5
chr1	152160001	152280000	B.1.2.1.1.1.2.1.2	0.292712066905615	.	152160001	152280000	#9191FF	1	0.375
chr1	152280001	152360000	B.1.2.1.1.1.2.1.1	0.293906810035842	.	152280001	152360000	#9191FF	1	0.375
chr1	152360001	152760000	B.1.2.1.1.2.1.2	0.287933094384707	.	152360001	152760000	#9191FF	1	0.375
chr1	152760001	152960000	B.1.1.2.1.1.2.1.1.1.1	0.350059737156511	.	152760001	152960000	#DADAFF	1	0.5
chr1	152960001	153200000	B.1.1.2.2.2.2.1.1	0.307048984468339	.	152960001	153200000	#DADAFF	1	0.5
chr1	153200001	153480000	A.2.1.2.1.2.1.1.1.2	0.587813620071685	.	153200001	153480000	#FF9191	1	0.75
chr1	153520001	153560000	A.2.1.2.1.2.1.1.1.2	0.587813620071685	.	153520001	153560000	#FF9191	1	0.75
chr1	153560001	153760000	A.1.2.2.2.1.1.2.2.2	0.746714456391876	.	153560001	153760000	#FF4848	1	0.875
chr1	153760001	153960000	A.1.2.1.1.2.1.1.2.1	0.854241338112306	.	153760001	153960000	#FF4848	1	0.875
chr1	153960001	154120000	A.2.1.1.1.1.1.2.2.1.1	0.708482676224612	.	153960001	154120000	#FF9191	1	0.75
chr1	154120001	154400000	A.1.1.2.2.1.1.2.2.2.2	0.881720430107527	.	154120001	154400000	#FF0000	1	1
chr1	154400001	154600000	A.1.2.2.2.1.1.2.2.1	0.747909199522103	.	154400001	154600000	#FF4848	1	0.875
chr1	154600001	154840000	A.1.2.2.2.1.2.2.2.2	0.73715651135006	.	154600001	154840000	#FF4848	1	0.875
chr1	154840001	155240000	A.1.2.1.1.1.2.1.1.1.2	0.863799283154122	.	154840001	155240000	#FF4848	1	0.875
chr1	155240001	155480000	A.1.2.1.1.1.2.1.2.1	0.861409796893668	.	155240001	155480000	#FF4848	1	0.875
chr1	155480001	155760000	A.1.2.1.1.1.2.1.2.2	0.860215053763441	.	155480001	155760000	#FF4848	1	0.875
chr1	155760001	156080000	A.1.1.2.2.1.1.2.2.2.1	0.882915173237754	.	155760001	156080000	#FF0000	1	1
chr1	156080001	156320000	A.1.1.2.2.2.2.2.2	0.870967741935484	.	156080001	156320000	#FF0000	1	1
chr1	156320001	156560000	A.1.2.1.1.2.1.1.1	0.855436081242533	.	156320001	156560000	#FF4848	1	0.875
chr1	156560001	156680000	A.2.1.2.2.1.2.2	0.549581839904421	.	156560001	156680000	#FF9191	1	0.75
chr1	156680001	156840000	A.1.1.2.2.2.2.2.1	0.872162485065711	.	156680001	156840000	#FF0000	1	1
chr1	156840001	156920000	A.2.1.2.2.1.1.1.1.1	0.565113500597372	.	156840001	156920000	#FF9191	1	0.75
chr1	156920001	157120000	A.1.2.2.1.1.1.2.2.1	0.792114695340502	.	156920001	157120000	#FF4848	1	0.875
chr1	157120001	157560000	A.1.2.2.1.1.2.2.1.2	0.786140979689367	.	157120001	157560000	#FF4848	1	0.875
chr1	157560001	157880000	A.1.2.2.1.1.1.1.1.1	0.798088410991637	.	157560001	157880000	#FF4848	1	0.875
chr1	157880001	158120000	B.1.1.1.2.2.2.1.1	0.364396654719235	.	157880001	158120000	#DADAFF	1	0.5
chr1	158120001	158320000	A.2.2.2.1.1.1.2.2.1	0.445639187574671	.	158120001	158320000	#FFDADA	1	0.625
chr1	158320001	158560000	B.1.2.1.2.1.2.1.1	0.278375149342891	.	158320001	158560000	#9191FF	1	0.375
chr1	158560001	158920000	B.1.2.1.2.1.2.2.1.1.2	0.273596176821983	.	158560001	158920000	#9191FF	1	0.375
chr1	158920001	159080000	A.2.1.2.1.1.2.1.2.1	0.608124253285544	.	158920001	159080000	#FF9191	1	0.75
chr1	159080001	159560000	B.1.2.2.1.2.1.2	0.243727598566308	.	159080001	159560000	#9191FF	1	0.375
chr1	159560001	159760000	B.1.2.1.2.1.2.2.1.1.1.1	0.275985663082437	.	159560001	159760000	#9191FF	1	0.375
chr1	159760001	160040000	A.2.1.1.2.2.2.2.2.1	0.623655913978495	.	159760001	160040000	#FF9191	1	0.75
chr1	160040001	160400000	A.1.1.1.2.2.1.1.1.2.2	0.966547192353644	.	160040001	160400000	#FF0000	1	1
chr1	160400001	160680000	A.1.1.1.1.2.2.1	0.990442054958184	.	160400001	160680000	#FF0000	1	1
chr1	160680001	160960000	A.1.1.2.1.2.2.1.2.1.2.2.2	0.898446833930705	.	160680001	160960000	#FF0000	1	1
chr1	160960001	161160000	A.1.1.1.2.2.2.1.2.1.1.1	0.955794504181601	.	160960001	161160000	#FF0000	1	1
chr1	161160001	161440000	A.1.1.1.2.1.1.2.2	0.980884109916368	.	161160001	161440000	#FF0000	1	1
chr1	161440001	161520000	A.1.2.1.1.2.1.2.2.2	0.849462365591398	.	161440001	161520000	#FF4848	1	0.875
chr1	161520001	161640000	A.1.2.2.2.2.2.1.2	0.719235364396655	.	161520001	161640000	#FF4848	1	0.875
chr1	161640001	161720000	A.1.1.2.1.1.2.2.1.2.2	0.927120669056153	.	161640001	161720000	#FF0000	1	1
chr1	161720001	162000000	A.1.2.1.2.1.1.2.2.2.1	0.83273596176822	.	161720001	162000000	#FF4848	1	0.875
chr1	162000001	162200000	A.2.2.2.1.1.1.2.1.2.1.1.1	0.450418160095579	.	162000001	162200000	#FFDADA	1	0.625
chr1	162200001	162360000	A.2.2.2.2.2.1.1.1.2.1	0.414575866188769	.	162200001	162360000	#FFDADA	1	0.625
chr1	162360001	162440000	A.2.2.2.2.2.2.1.2.1	0.40621266427718	.	162360001	162440000	#FFDADA	1	0.625
chr1	162440001	162800000	A.1.2.1.2.1.1.2.2.1	0.833930704898447	.	162440001	162800000	#FF4848	1	0.875
chr1	162800001	163040000	B.1.2.2.2.2.2.1	0.223416965352449	.	162800001	163040000	#9191FF	1	0.375
chr1	163040001	163160000	B.1.2.1.2.1.2.2.2.1	0.270011947431302	.	163040001	163160000	#9191FF	1	0.375
chr1	163160001	163320000	B.1.1.2.1.2.2.1.2.1.2.1	0.323775388291517	.	163160001	163320000	#DADAFF	1	0.5
chr1	163320001	163600000	B.2.1.2.1.2.1.2.2.2.2.2	0.138590203106332	.	163320001	163600000	#4848FF	1	0.25
chr1	163600001	163800000	B.2.2.1.2.2.1.2.1	0.0549581839904421	.	163600001	163800000	#0000FF	1	0.125
chr1	163800001	163960000	B.2.1.2.1.2.2.1.1.1	0.137395459976105	.	163800001	163960000	#4848FF	1	0.25
chr1	163960001	164200000	B.2.2.1.2.2.1.2.2	0.0537634408602151	.	163960001	164200000	#0000FF	1	0.125
chr1	164200001	164520000	B.2.2.2.2.2.2.2.2	0.001194743130227	.	164200001	164520000	#0000FF	1	0.125
chr1	164520001	164760000	B.2.1.2.1.2.1.2.2.2.2.1	0.139784946236559	.	164520001	164760000	#4848FF	1	0.25
chr1	164760001	165040000	B.2.2.2.1.1.1.1.1	0.0489844683393071	.	164760001	165040000	#0000FF	1	0.125
chr1	165040001	165320000	B.2.1.2.1.2.1.2.2.2.1.1	0.142174432497013	.	165040001	165320000	#4848FF	1	0.25
chr1	165320001	165560000	B.1.1.1.2.2.2.1.2	0.363201911589008	.	165320001	165560000	#DADAFF	1	0.5
chr1	165560001	165880000	A.1.2.1.2.1.1.2.1	0.835125448028674	.	165560001	165880000	#FF4848	1	0.875
chr1	165880001	166080000	B.1.1.2.1.2.2.2.1	0.320191158900836	.	165880001	166080000	#DADAFF	1	0.5
chr1	166080001	166240000	B.1.1.2.1.2.2.1.2.1.2.2	0.32258064516129	.	166080001	166240000	#DADAFF	1	0.5
chr1	166240001	166520000	B.2.1.1.2.2.1	0.16726403823178	.	166240001	166520000	#4848FF	1	0.25
chr1	166520001	166800000	B.2.1.2.1.2.2.1.2	0.135005973715651	.	166520001	166800000	#4848FF	1	0.25
chr1	166800001	167200000	A.1.2.2.1.2.1.1.1.2.1	0.777777777777778	.	166800001	167200000	#FF4848	1	0.875
chr1	167200001	167360000	A.1.1.2.1.2.2.1.1.2.2	0.903225806451613	.	167200001	167360000	#FF0000	1	1
chr1	167360001	167520000	A.1.2.2.1.2.1.2.1.1.2	0.77299880525687	.	167360001	167520000	#FF4848	1	0.875
chr1	167520001	167720000	A.1.1.1.2.2.1.2.2.2.2	0.959378733572282	.	167520001	167720000	#FF0000	1	1
chr1	167720001	167880000	A.1.1.2.1.2.2.2.1.1.1.2	0.894862604540024	.	167720001	167880000	#FF0000	1	1
chr1	167880001	168000000	A.1.1.2.1.2.2.1.2.1.2.1	0.900836320191159	.	167880001	168000000	#FF0000	1	1
chr1	168000001	168240000	A.1.1.1.2.2.1.2.2.2.1	0.960573476702509	.	168000001	168240000	#FF0000	1	1
chr1	168240001	168560000	A.2.1.1.2.1.1.1.1.1	0.670250896057348	.	168240001	168560000	#FF9191	1	0.75
chr1	168560001	168920000	A.1.2.1.2.2.2.2.2.2.1	0.800477897252091	.	168560001	168920000	#FF4848	1	0.875
chr1	168920001	169080000	A.1.2.1.2.1.1.2.2.2.2	0.831541218637993	.	168920001	169080000	#FF4848	1	0.875
chr1	169080001	169280000	A.1.2.1.2.2.2.2.2.2.2	0.799283154121864	.	169080001	169280000	#FF4848	1	0.875
chr1	169280001	169360000	A.2.1.2.1.1.2.1.2.2.2.2	0.602150537634409	.	169280001	169360000	#FF9191	1	0.75
chr1	169360001	169680000	A.1.1.2.1.1.2.2.2.1.2.1	0.924731182795699	.	169360001	169680000	#FF0000	1	1
chr1	169680001	169880000	A.1.2.2.1.2.1.1.1.2.2	0.776583034647551	.	169680001	169880000	#FF4848	1	0.875
chr1	169880001	170080000	A.2.1.2.1.1.1.2.2.2	0.612903225806452	.	169880001	170080000	#FF9191	1	0.75
chr1	170080001	170280000	B.1.2.1.2.1.2.2.2.2.1	0.268817204301075	.	170080001	170280000	#9191FF	1	0.375
chr1	170280001	170400000	B.1.2.2.2.2.2.2	0.222222222222222	.	170280001	170400000	#9191FF	1	0.375
chr1	170400001	170560000	B.1.2.1.2.1.2.2.2.2.2	0.267622461170848	.	170400001	170560000	#9191FF	1	0.375
chr1	170560001	170920000	B.1.1.2.1.2.2.1.2.1.1	0.324970131421744	.	170560001	170920000	#DADAFF	1	0.5
chr1	170920001	171200000	B.1.2.1.2.1.2.2.1.1.1.2	0.27479091995221	.	170920001	171200000	#9191FF	1	0.375
chr1	171200001	171440000	B.1.1.1.2.1.2.1.1.2.2	0.377538829151732	.	171200001	171440000	#DADAFF	1	0.5
chr1	171440001	171800000	A.1.1.2.1.2.2.2.1.1.1.1	0.896057347670251	.	171440001	171800000	#FF0000	1	1
chr1	171800001	171960000	A.2.1.2.1.2.1.1.2.2.1	0.585424133811231	.	171800001	171960000	#FF9191	1	0.75
chr1	171960001	172360000	A.1.1.2.1.1.2.2.2.1.1	0.925925925925926	.	171960001	172360000	#FF0000	1	1
chr1	172360001	172680000	A.1.2.1.2.1.2.1.2.2	0.827956989247312	.	172360001	172680000	#FF4848	1	0.875
chr1	172680001	172800000	A.2.1.2.1.2.1.1.1.1.2.2	0.589008363201912	.	172680001	172800000	#FF9191	1	0.75
chr1	172800001	173200000	A.2.1.1.2.2.1.2.2.2	0.635603345280765	.	172800001	173200000	#FF9191	1	0.75
chr1	173200001	173520000	A.1.2.1.2.2.2.2.2.1.1	0.802867383512545	.	173200001	173520000	#FF4848	1	0.875
chr1	173520001	173720000	A.2.1.1.2.2.2.1.1.1.1.2	0.633213859020311	.	173520001	173720000	#FF9191	1	0.75
chr1	173720001	174240000	A.1.1.1.2.2.1.1.1.1.1.2	0.970131421744325	.	173720001	174240000	#FF0000	1	1
chr1	174240001	174520000	A.2.1.1.2.2.1.1.2.1	0.640382317801673	.	174240001	174520000	#FF9191	1	0.75
chr1	174520001	174680000	A.2.1.2.1.2.1.1.2.2.2	0.584229390681004	.	174520001	174680000	#FF9191	1	0.75
chr1	174680001	174800000	A.2.1.2.1.1.2.1.2.2.2.1.1	0.604540023894863	.	174680001	174800000	#FF9191	1	0.75
chr1	174800001	175000000	A.1.2.1.2.2.2.2.2.1.2	0.801672640382318	.	174800001	175000000	#FF4848	1	0.875
chr1	175000001	175320000	A.1.1.2.1.2.2.2.1.1.2.1	0.893667861409797	.	175000001	175320000	#FF0000	1	1
chr1	175320001	175760000	A.2.2.2.1.1.1.2.1.1.1	0.452807646356033	.	175320001	175760000	#FFDADA	1	0.625
chr1	175760001	175920000	B.1.1.1.2.1.1.1.1	0.393070489844683	.	175760001	175920000	#DADAFF	1	0.5
chr1	175920001	176200000	A.2.1.2.1.2.1.1.1.1.1	0.591397849462366	.	175920001	176200000	#FF9191	1	0.75
chr1	176200001	176760000	B.2.2.1.2.1.1.2	0.0764635603345281	.	176200001	176760000	#0000FF	1	0.125
chr1	176760001	176840000	B.1.2.2.2.2.1.2.1.1	0.22700119474313	.	176760001	176840000	#9191FF	1	0.375
chr1	176840001	177280000	B.2.2.1.2.1.1.1	0.0776583034647551	.	176840001	177280000	#0000FF	1	0.125
chr1	177280001	177400000	B.2.1.1.2.2.2.1.2	0.163679808841099	.	177280001	177400000	#4848FF	1	0.25
chr1	177400001	177600000	B.2.1.2.1.2.1.2.2.2.1.2	0.140979689366786	.	177400001	177600000	#4848FF	1	0.25
chr1	177600001	177720000	B.2.1.1.2.2.2.1.1.1	0.166069295101553	.	177600001	177720000	#4848FF	1	0.25
chr1	177720001	177960000	B.2.1.1.2.2.2.2	0.162485065710872	.	177720001	177960000	#4848FF	1	0.25
chr1	177960001	178280000	B.1.2.2.1.2.1.1.2.2	0.244922341696535	.	177960001	178280000	#9191FF	1	0.375
chr1	178280001	178520000	B.1.1.1.2.2.2.2.2.2	0.359617682198327	.	178280001	178520000	#DADAFF	1	0.5
chr1	178520001	178680000	A.2.1.2.1.1.2.2.1.1.1	0.600955794504182	.	178520001	178680000	#FF9191	1	0.75
chr1	178680001	179040000	A.2.1.2.1.1.2.2.1.1.2.2	0.598566308243728	.	178680001	179040000	#FF9191	1	0.75
chr1	179040001	179360000	A.1.2.2.1.2.1.1.1.1.1.1.1	0.783751493428913	.	179040001	179360000	#FF4848	1	0.875
chr1	179360001	179800000	B.1.2.1.2.1.2.2.1.2.2	0.271206690561529	.	179360001	179800000	#9191FF	1	0.375
chr1	179800001	180080000	A.1.1.2.1.1.2.2.2.2.2	0.921146953405018	.	179800001	180080000	#FF0000	1	1
chr1	180080001	180240000	A.2.1.2.1.1.2.1.2.2.1.2	0.60573476702509	.	180080001	180240000	#FF9191	1	0.75
chr1	180240001	180440000	A.1.2.2.1.1.1.1.1.2	0.79689366786141	.	180240001	180440000	#FF4848	1	0.875
chr1	180440001	180640000	A.1.2.2.1.2.1.2.2.2	0.765830346475508	.	180440001	180640000	#FF4848	1	0.875
chr1	180640001	180800000	A.1.2.2.1.2.1.2.1.2.1.1	0.771804062126643	.	180640001	180800000	#FF4848	1	0.875
chr1	180800001	181160000	A.1.1.1.2.2.1.1.1.2.1	0.967741935483871	.	180800001	181160000	#FF0000	1	1
chr1	181160001	181320000	A.2.2.2.1.1.1.2.2.2	0.444444444444444	.	181160001	181320000	#FFDADA	1	0.625
chr1	181320001	181960000	A.2.1.1.2.2.1.1.1	0.6415770609319	.	181320001	181960000	#FF9191	1	0.75
chr1	181960001	182040000	A.2.2.1.1.2.2.2.2.1	0.502986857825568	.	181960001	182040000	#FFDADA	1	0.625
chr1	182040001	182320000	A.2.1.2.1.2.1.1.2.1	0.586618876941458	.	182040001	182320000	#FF9191	1	0.75
chr1	182320001	182560000	A.1.2.2.1.2.2.2.1	0.759856630824373	.	182320001	182560000	#FF4848	1	0.875
chr1	182560001	182840000	A.1.1.2.1.1.2.1.1.1	0.934289127837515	.	182560001	182840000	#FF0000	1	1
chr1	182840001	183120000	A.1.1.2.1.1.2.1.1.2	0.933094384707288	.	182840001	183120000	#FF0000	1	1
chr1	183120001	183640000	A.1.1.1.2.2.1.1.1.1.1.1	0.971326164874552	.	183120001	183640000	#FF0000	1	1
chr1	183640001	183960000	A.1.1.1.2.2.1.1.1.1.2	0.968936678614098	.	183640001	183960000	#FF0000	1	1
chr1	183960001	184200000	A.2.1.2.1.1.2.2.2.1.1.1	0.596176821983274	.	183960001	184200000	#FF9191	1	0.75
chr1	184200001	184360000	A.2.2.1.2.2.2.2.1	0.467144563918757	.	184200001	184360000	#FFDADA	1	0.625
chr1	184360001	184720000	A.1.2.2.1.2.1.1.2	0.775388291517324	.	184360001	184720000	#FF4848	1	0.875
chr1	184720001	184960000	A.1.1.2.1.2.2.2.1.1.2.2	0.89247311827957	.	184720001	184960000	#FF0000	1	1
chr1	184960001	185120000	A.1.2.2.1.2.1.1.1.1.1.1.2.2	0.781362007168459	.	184960001	185120000	#FF4848	1	0.875
chr1	185120001	185400000	A.2.1.1.2.1.1.2.2.2.2.2	0.657108721624851	.	185120001	185400000	#FF9191	1	0.75
chr1	185400001	185680000	A.2.2.2.1.1.2.1.2.2	0.437275985663082	.	185400001	185680000	#FFDADA	1	0.625
chr1	185680001	186240000	B.2.1.2.1.2.1.2.1.1.1	0.148148148148148	.	185680001	186240000	#4848FF	1	0.25
chr1	186240001	186440000	A.2.1.1.2.1.1.2.1.1.2	0.664277180406213	.	186240001	186440000	#FF9191	1	0.75
chr1	186440001	186640000	A.2.2.2.1.1.2.1.2.1.2	0.438470728793309	.	186440001	186640000	#FFDADA	1	0.625
chr1	186640001	186960000	A.1.2.1.2.2.1.2.1	0.819593787335723	.	186640001	186960000	#FF4848	1	0.875
chr1	186960001	187240000	B.1.2.2.2.2.1.1	0.228195937873357	.	186960001	187240000	#9191FF	1	0.375
chr1	187240001	187800000	B.2.2.2.1.1.1.2.1	0.046594982078853	.	187240001	187800000	#0000FF	1	0.125
chr1	187800001	188080000	B.2.2.1.2.2.1.1.2.2.1	0.0573476702508961	.	187800001	188080000	#0000FF	1	0.125
chr1	188080001	188440000	B.2.2.2.1.1.2.2	0.03584229390681	.	188080001	188440000	#0000FF	1	0.125
chr1	188440001	188800000	B.2.2.2.2.1.1.2.1	0.016726403823178	.	188440001	188800000	#0000FF	1	0.125
chr1	188800001	188960000	B.2.2.1.2.2.1.1.1.1.1	0.0633213859020311	.	188800001	188960000	#0000FF	1	0.125
chr1	188960001	189040000	B.2.1.2.2.1.2.2.1	0.125448028673835	.	188960001	189040000	#4848FF	1	0.25
chr1	189040001	189160000	B.2.1.1.2.1.2.2.2	0.168458781362007	.	189040001	189160000	#4848FF	1	0.25
chr1	189160001	189440000	B.2.2.2.1.1.2.1.2.2	0.037037037037037	.	189160001	189440000	#0000FF	1	0.125
chr1	189440001	189880000	B.2.2.2.2.1.1.2.2	0.015531660692951	.	189440001	189880000	#0000FF	1	0.125
chr1	189880001	190160000	B.2.2.1.2.1.2.2.2.1.2	0.0704898446833931	.	189880001	190160000	#0000FF	1	0.125
chr1	190160001	190480000	B.2.2.1.2.1.2.2.2.2.1.1	0.0692951015531661	.	190160001	190480000	#0000FF	1	0.125
chr1	190480001	191080000	B.2.2.2.2.1.1.1	0.017921146953405	.	190480001	191080000	#0000FF	1	0.125
chr1	191080001	191200000	B.1.2.2.2.2.1.2.2	0.224611708482676	.	191080001	191200000	#9191FF	1	0.375
chr1	191200001	191480000	B.2.2.1.2.2.1.1.2.2.2	0.0561529271206691	.	191200001	191480000	#0000FF	1	0.125
chr1	191480001	191760000	B.2.2.1.2.1.2.2.2.2.2.1.1	0.0669056152927121	.	191480001	191760000	#0000FF	1	0.125
chr1	191760001	192120000	B.2.2.1.2.1.2.2.2.2.2.1.2	0.0657108721624851	.	191760001	192120000	#0000FF	1	0.125
chr1	192120001	192440000	B.2.2.1.2.1.2.2.2.2.1.2	0.0681003584229391	.	192120001	192440000	#0000FF	1	0.125
chr1	192440001	192600000	A.1.2.1.2.2.1.2.2.1	0.818399044205496	.	192440001	192600000	#FF4848	1	0.875
chr1	192600001	192760000	B.1.1.1.2.1.1.2.2.2	0.383512544802867	.	192600001	192760000	#DADAFF	1	0.5
chr1	192760001	192960000	A.2.2.2.1.1.2.1.1.1.2	0.44205495818399	.	192760001	192960000	#FFDADA	1	0.625
chr1	192960001	193080000	A.2.1.1.2.1.1.2.1.2.2	0.661887694145759	.	192960001	193080000	#FF9191	1	0.75
chr1	193080001	193280000	A.2.1.2.1.2.2.2.2.1.1.1	0.572281959378734	.	193080001	193280000	#FF9191	1	0.75
chr1	193280001	193520000	B.1.1.2.1.2.2.1.1.2	0.326164874551971	.	193280001	193520000	#DADAFF	1	0.5
chr1	193520001	194040000	B.2.1.2.1.2.2.1.1.2	0.136200716845878	.	193520001	194040000	#4848FF	1	0.25
chr1	194040001	194120000	B.2.1.1.2.1.2.2.1.1.1	0.173237753882915	.	194040001	194120000	#4848FF	1	0.25
chr1	194120001	194520000	B.2.2.1.2.1.2.2.2.2.2.2	0.0645161290322581	.	194120001	194520000	#0000FF	1	0.125
chr1	194520001	194720000	B.2.2.1.2.2.1.1.1.1.2	0.0621266427718041	.	194520001	194720000	#0000FF	1	0.125
chr1	194720001	194880000	B.2.1.2.2.1.2.1.1	0.129032258064516	.	194720001	194880000	#4848FF	1	0.25
chr1	194880001	195120000	B.2.2.1.2.1.2.1.2	0.0740740740740741	.	194880001	195120000	#0000FF	1	0.125
chr1	195120001	195720000	B.2.2.2.1.1.1.2.2.2	0.043010752688172	.	195120001	195720000	#0000FF	1	0.125
chr1	195720001	195840000	B.2.1.2.2.1.1	0.130227001194743	.	195720001	195840000	#4848FF	1	0.25
chr1	195840001	196080000	B.2.2.1.2.1.2.2.2.1.1	0.0716845878136201	.	195840001	196080000	#0000FF	1	0.125
chr1	196080001	196720000	B.2.2.2.2.2.2.2.1.1	0.003584229390681	.	196080001	196720000	#0000FF	1	0.125
chr1	196720001	196840000	B.2.1.1.2.1.2.1	0.174432497013142	.	196720001	196840000	#4848FF	1	0.25
chr1	196840001	197040000	B.2.1.1.2.1.2.2.1.2.2	0.169653524492234	.	196840001	197040000	#4848FF	1	0.25
chr1	197040001	197200000	A.2.2.2.1.1.2.1.1.1.1	0.443249701314217	.	197040001	197200000	#FFDADA	1	0.625
chr1	197200001	197480000	B.2.1.1.2.1.1.2.1	0.178016726403823	.	197200001	197480000	#4848FF	1	0.25
chr1	197480001	198080000	B.1.2.1.2.1.1.1	0.280764635603345	.	197480001	198080000	#9191FF	1	0.375
chr1	198080001	198280000	A.2.1.1.2.1.1.2.1.1.1	0.66547192353644	.	198080001	198280000	#FF9191	1	0.75
chr1	198280001	198480000	A.2.1.2.1.2.2.2.2.1.2.1	0.56989247311828	.	198280001	198480000	#FF9191	1	0.75
chr1	198480001	198720000	A.1.1.2.1.1.2.2.1.1.2	0.929510155316607	.	198480001	198720000	#FF0000	1	1
chr1	198720001	198880000	A.1.2.2.1.2.1.2.1.1.1	0.774193548387097	.	198720001	198880000	#FF4848	1	0.875
chr1	198880001	199200000	A.1.1.2.1.2.2.1.1.1	0.905615292712067	.	198880001	199200000	#FF0000	1	1
chr1	199200001	199560000	A.2.1.1.2.2.2.1.2.2.1	0.628434886499403	.	199200001	199560000	#FF9191	1	0.75
chr1	199560001	199880000	B.1.1.2.1.1.2.1.2.2.1.2	0.344086021505376	.	199560001	199880000	#DADAFF	1	0.5
chr1	199880001	200040000	A.2.2.1.2.1.1.1.2.2	0.497013142174432	.	199880001	200040000	#FFDADA	1	0.625
chr1	200040001	200320000	A.1.2.1.2.2.1.1.2.2	0.82078853046595	.	200040001	200320000	#FF4848	1	0.875
chr1	200320001	200520000	A.1.1.2.1.1.2.2.1.1.1	0.930704898446834	.	200320001	200520000	#FF0000	1	1
chr1	200520001	200840000	A.1.1.1.1.2.1.1.2	0.994026284348865	.	200520001	200840000	#FF0000	1	1
chr1	200840001	201040000	A.1.1.2.1.2.2.1.2.1.2.2.1	0.899641577060932	.	200840001	201040000	#FF0000	1	1
chr1	201040001	201200000	A.2.1.1.2.2.2.1.1.1.2	0.632019115890084	.	201040001	201200000	#FF9191	1	0.75
chr1	201200001	201400000	A.2.2.1.1.2.1.1.1	0.518518518518518	.	201200001	201400000	#FFDADA	1	0.625
chr1	201400001	201760000	A.2.1.1.2.2.1.2.1	0.637992831541219	.	201400001	201760000	#FF9191	1	0.75
chr1	201760001	201840000	A.1.2.2.2.2.2.1.1.1	0.721624850657109	.	201760001	201840000	#FF4848	1	0.875
chr1	201840001	202040000	A.2.1.1.1.1.1.1	0.710872162485066	.	201840001	202040000	#FF9191	1	0.75
chr1	202040001	202960000	A.1.1.1.2.2.2.2	0.947431302270012	.	202040001	202960000	#FF0000	1	1
chr1	202960001	203200000	A.1.2.2.2.2.2.1.1.2	0.720430107526882	.	202960001	203200000	#FF4848	1	0.875
chr1	203200001	203840000	A.1.2.1.2.1.2.1.1	0.830346475507766	.	203200001	203840000	#FF4848	1	0.875
chr1	203840001	204520000	A.1.2.2.1.1.2.2.2	0.78494623655914	.	203840001	204520000	#FF4848	1	0.875
chr1	204520001	205040000	A.2.2.1.1.2.1.1.2	0.517323775388292	.	204520001	205040000	#FFDADA	1	0.625
chr1	205040001	205480000	A.1.2.2.1.1.1.2.2.2.1	0.790919952210275	.	205040001	205480000	#FF4848	1	0.875
chr1	205480001	205680000	A.1.2.1.1.2.1.2.2.1	0.850657108721625	.	205480001	205680000	#FF4848	1	0.875
chr1	205680001	205920000	A.1.2.1.1.2.2.2.1	0.842293906810036	.	205680001	205920000	#FF4848	1	0.875
chr1	205920001	205960000	A.2.2.2.1.2.2.2	0.428912783751493	.	205920001	205960000	#FFDADA	1	0.625
chr1	206080001	206160000	A.2.2.2.1.2.2.2	0.428912783751493	.	206080001	206160000	#FFDADA	1	0.625
chr1	206160001	206320000	A.2.1.1.1.2.2.1.2	0.672640382317802	.	206160001	206320000	#FF9191	1	0.75
chr1	206320001	206360000	A.2.2.1.1.1.2	0.519713261648746	.	206320001	206360000	#FFDADA	1	0.625
chr1	206480001	206560000	A.2.2.1.1.1.2	0.519713261648746	.	206480001	206560000	#FFDADA	1	0.625
chr1	206560001	207200000	A.1.1.1.1.1.1.1	1	.	206560001	207200000	#FF0000	1	1
chr1	207200001	207520000	A.1.1.2.2.2.1.1	0.875746714456392	.	207200001	207520000	#FF0000	1	1
chr1	207520001	207720000	A.1.2.1.1.2.1.2.1	0.851851851851852	.	207520001	207720000	#FF4848	1	0.875
chr1	207720001	208160000	A.1.2.1.2.1.2.1.2.1	0.829151732377539	.	207720001	208160000	#FF4848	1	0.875
chr1	208160001	208480000	A.2.2.1.2.1.2.1.2	0.491039426523298	.	208160001	208480000	#FFDADA	1	0.625
chr1	208480001	208720000	B.1.1.2.1.1.2.1.1.2	0.347670250896057	.	208480001	208720000	#DADAFF	1	0.5
chr1	208720001	209160000	A.2.2.2.1.1.1.2.1.1.2	0.451612903225806	.	208720001	209160000	#FFDADA	1	0.625
chr1	209160001	209360000	A.2.1.1.2.2.2.1.2.1	0.62962962962963	.	209160001	209360000	#FF9191	1	0.75
chr1	209360001	209760000	B.1.1.1.2.2.2.2.2.1	0.360812425328554	.	209360001	209760000	#DADAFF	1	0.5
chr1	209760001	210040000	A.1.2.2.1.2.1.1.1.1.1.2	0.780167264038232	.	209760001	210040000	#FF4848	1	0.875
chr1	210040001	210440000	B.1.2.2.1.2.2.1.2.1	0.240143369175627	.	210040001	210440000	#9191FF	1	0.375
chr1	210440001	210600000	A.2.2.2.2.2.1.2.1	0.409796893667861	.	210440001	210600000	#FFDADA	1	0.625
chr1	210600001	210920000	B.1.2.1.2.1.2.2.1.2.1	0.272401433691756	.	210600001	210920000	#9191FF	1	0.375
chr1	210920001	211400000	B.1.2.2.1.2.1.1.1	0.247311827956989	.	210920001	211400000	#9191FF	1	0.375
chr1	211400001	211680000	A.1.2.1.2.2.1.1.1.2	0.823178016726404	.	211400001	211680000	#FF4848	1	0.875
chr1	211680001	211880000	A.1.1.2.1.1.2.2.2.1.2.2	0.923536439665472	.	211680001	211880000	#FF0000	1	1
chr1	211880001	212240000	A.1.1.1.1.2.2.2.1	0.989247311827957	.	211880001	212240000	#FF0000	1	1
chr1	212240001	212680000	A.1.1.1.1.2.1.2.1	0.992831541218638	.	212240001	212680000	#FF0000	1	1
chr1	212680001	212800000	A.1.1.1.2.2.1.2.1.2	0.962962962962963	.	212680001	212800000	#FF0000	1	1
chr1	212800001	213000000	A.1.1.1.2.1.1.2.1	0.982078853046595	.	212800001	213000000	#FF0000	1	1
chr1	213000001	213240000	A.1.1.1.2.2.1.2.2.1	0.961768219832736	.	213000001	213240000	#FF0000	1	1
chr1	213240001	213480000	A.2.1.1.2.1.1.2.2.1	0.660692951015532	.	213240001	213480000	#FF9191	1	0.75
chr1	213480001	213840000	B.1.2.2.1.2.2.2.1	0.237753882915173	.	213480001	213840000	#9191FF	1	0.375
chr1	213840001	214040000	B.2.1.1.2.2.2.1.1.2	0.164874551971326	.	213840001	214040000	#4848FF	1	0.25
chr1	214040001	214400000	B.1.2.2.1.2.2.2.2	0.236559139784946	.	214040001	214400000	#9191FF	1	0.375
chr1	214400001	214840000	A.2.2.2.1.1.2.1.1.2	0.440860215053763	.	214400001	214840000	#FFDADA	1	0.625
chr1	214840001	215080000	B.2.1.2.1.2.2.2.2.2	0.13142174432497	.	214840001	215080000	#4848FF	1	0.25
chr1	215080001	215280000	B.2.1.1.2.1.1.1.2	0.17921146953405	.	215080001	215280000	#4848FF	1	0.25
chr1	215280001	215480000	B.2.2.2.1.1.2.1.2.1	0.038231780167264	.	215280001	215480000	#0000FF	1	0.125
chr1	215480001	215680000	B.2.1.2.1.2.2.2.1	0.133811230585424	.	215480001	215680000	#4848FF	1	0.25
chr1	215680001	215840000	B.1.1.2.1.1.1.1.1	0.3584229390681	.	215680001	215840000	#DADAFF	1	0.5
chr1	215840001	216000000	B.2.1.1.2.1.2.2.1.1.2	0.172043010752688	.	215840001	216000000	#4848FF	1	0.25
chr1	216000001	216440000	B.2.2.2.1.1.1.2.2.1.2	0.044205495818399	.	216000001	216440000	#0000FF	1	0.125
chr1	216440001	216640000	B.2.2.1.2.2.1.1.2.1	0.0585424133811231	.	216440001	216640000	#0000FF	1	0.125
chr1	216640001	216800000	B.2.1.1.2.1.2.2.1.2.1	0.170848267622461	.	216640001	216800000	#4848FF	1	0.25
chr1	216800001	216880000	B.2.1.2.1.2.1.1.1	0.150537634408602	.	216800001	216880000	#4848FF	1	0.25
chr1	216880001	217120000	B.2.1.2.1.2.2.2.2.1	0.132616487455197	.	216880001	217120000	#4848FF	1	0.25
chr1	217120001	217280000	B.2.1.1.2.1.1.2.2.2	0.175627240143369	.	217120001	217280000	#4848FF	1	0.25
chr1	217280001	217600000	B.2.1.2.1.2.1.2.1.2.2	0.144563918757467	.	217280001	217600000	#4848FF	1	0.25
chr1	217600001	217840000	B.1.1.1.2.1.1.1.2.2	0.390681003584229	.	217600001	217840000	#DADAFF	1	0.5
chr1	217840001	218400000	B.2.2.2.1.1.1.2.2.1.1	0.045400238948626	.	217840001	218400000	#0000FF	1	0.125
chr1	218400001	218720000	B.1.1.2.1.2.2.1.1.1	0.327359617682198	.	218400001	218720000	#DADAFF	1	0.5
chr1	218720001	218920000	B.2.1.1.2.1.1.1.1	0.180406212664277	.	218720001	218920000	#4848FF	1	0.25
chr1	218920001	219160000	B.2.1.1.2.1.1.2.2.1	0.176821983273596	.	218920001	219160000	#4848FF	1	0.25
chr1	219160001	219400000	A.2.1.1.2.1.1.2.2.2.2.1	0.658303464755078	.	219160001	219400000	#FF9191	1	0.75
chr1	219400001	219560000	A.2.1.2.1.2.2.2.2.1.2.2	0.568697729988053	.	219400001	219560000	#FF9191	1	0.75
chr1	219560001	219720000	A.2.1.1.2.1.1.2.2.2.1	0.659498207885305	.	219560001	219720000	#FF9191	1	0.75
chr1	219720001	219880000	B.1.1.1.2.1.1.2.2.1.1	0.385902031063321	.	219720001	219880000	#DADAFF	1	0.5
chr1	219880001	220160000	A.2.2.2.1.1.2.1.2.1.1	0.439665471923536	.	219880001	220160000	#FFDADA	1	0.625
chr1	220160001	220320000	A.2.1.1.2.1.1.2.1.2.1	0.663082437275986	.	220160001	220320000	#FF9191	1	0.75
chr1	220320001	220520000	A.1.2.2.1.2.1.2.2.1.1	0.768219832735962	.	220320001	220520000	#FF4848	1	0.875
chr1	220520001	220680000	B.1.1.1.2.1.1.2.2.1.2	0.384707287933094	.	220520001	220680000	#DADAFF	1	0.5
chr1	220680001	220960000	A.2.1.2.1.1.2.2.1.2	0.597371565113501	.	220680001	220960000	#FF9191	1	0.75
chr1	220960001	221160000	B.1.1.2.1.1.2.2.2.1	0.339307048984468	.	220960001	221160000	#DADAFF	1	0.5
chr1	221160001	221320000	B.1.1.1.2.1.1.2.1.2	0.387096774193548	.	221160001	221320000	#DADAFF	1	0.5
chr1	221320001	221600000	B.1.2.2.1.2.1.1.2.1	0.246117084826762	.	221320001	221600000	#9191FF	1	0.375
chr1	221600001	221840000	A.2.1.2.1.1.2.2.1.1.2.1	0.599761051373955	.	221600001	221840000	#FF9191	1	0.75
chr1	221840001	222280000	A.1.1.2.1.1.2.2.2.2.1	0.922341696535245	.	221840001	222280000	#FF0000	1	1
chr1	222280001	222680000	B.1.1.2.1.2.2.1.2.2	0.321385902031063	.	222280001	222680000	#DADAFF	1	0.5
chr1	222680001	223000000	A.1.2.2.1.2.1.1.1.1.1.1.2.1	0.782556750298686	.	222680001	223000000	#FF4848	1	0.875
chr1	223000001	223240000	B.1.1.2.1.1.2.1.2.2.1.1	0.345280764635603	.	223000001	223240000	#DADAFF	1	0.5
chr1	223240001	223400000	B.1.1.2.1.1.2.2.1.1	0.341696535244922	.	223240001	223400000	#DADAFF	1	0.5
chr1	223400001	223680000	B.1.1.2.1.1.2.2.2.2	0.338112305854241	.	223400001	223680000	#DADAFF	1	0.5
chr1	223680001	223800000	B.1.1.2.1.1.1.2.2.1	0.352449223416965	.	223680001	223800000	#DADAFF	1	0.5
chr1	223800001	224080000	A.2.1.2.1.2.2.1.1	0.575866188769415	.	223800001	224080000	#FF9191	1	0.75
chr1	224080001	224680000	A.1.1.1.2.2.1.1.2	0.965352449223417	.	224080001	224680000	#FF0000	1	1
chr1	224680001	224840000	B.1.1.1.2.1.1.1.2.1	0.391875746714456	.	224680001	224840000	#DADAFF	1	0.5
chr1	224840001	225040000	A.2.2.1.2.1.1.1.1.1	0.500597371565114	.	224840001	225040000	#FFDADA	1	0.625
chr1	225040001	225120000	B.1.1.2.1.1.1.1.2.1	0.357228195937873	.	225040001	225120000	#DADAFF	1	0.5
chr1	225120001	225560000	B.2.1.2.1.2.1.2.2.1	0.14336917562724	.	225120001	225560000	#4848FF	1	0.25
chr1	225560001	225960000	A.2.1.1.2.2.2.1.2.2.2	0.627240143369176	.	225560001	225960000	#FF9191	1	0.75
chr1	225960001	226160000	A.1.2.1.2.2.1.1.2.1	0.821983273596177	.	225960001	226160000	#FF4848	1	0.875
chr1	226160001	226360000	A.1.1.1.2.2.1.2.1.1	0.96415770609319	.	226160001	226360000	#FF0000	1	1
chr1	226360001	226600000	A.1.1.2.1.1.2.2.1.2.1	0.92831541218638	.	226360001	226600000	#FF0000	1	1
chr1	226600001	226840000	A.1.2.2.1.2.1.2.1.2.1.2	0.770609318996416	.	226600001	226840000	#FF4848	1	0.875
chr1	226840001	227040000	A.1.1.2.1.2.2.1.2.2	0.897252090800478	.	226840001	227040000	#FF0000	1	1
chr1	227040001	227200000	A.2.1.2.1.1.2.1.2.2.1.1	0.606929510155317	.	227040001	227200000	#FF9191	1	0.75
chr1	227200001	227320000	B.1.1.1.2.1.1.2.1.1.2	0.388291517323775	.	227200001	227320000	#DADAFF	1	0.5
chr1	227320001	227440000	B.1.1.1.2.1.2.2.2	0.369175627240143	.	227320001	227440000	#DADAFF	1	0.5
chr1	227440001	227640000	B.1.1.2.1.1.2.1.1.1.2	0.348864994026284	.	227440001	227640000	#DADAFF	1	0.5
chr1	227640001	227920000	A.2.2.2.2.2.2.1.1	0.407407407407407	.	227640001	227920000	#FFDADA	1	0.625
chr1	227920001	228240000	A.2.2.2.2.2.2.1.2.2	0.405017921146953	.	227920001	228240000	#FFDADA	1	0.625
chr1	228240001	228440000	A.2.1.1.2.2.2.1.1.2	0.630824372759857	.	228240001	228440000	#FF9191	1	0.75
chr1	228440001	228720000	A.2.1.1.2.1.1.1.2	0.666666666666667	.	228440001	228720000	#FF9191	1	0.75
chr1	228720001	229080000	A.2.2.2.1.1.1.2.1.2.2	0.446833930704898	.	228720001	229080000	#FFDADA	1	0.625
chr1	229080001	229360000	A.2.2.2.2.2.1.1.1.1	0.415770609318996	.	229080001	229360000	#FFDADA	1	0.625
chr1	229360001	229640000	A.1.1.2.2.2.1.2	0.874551971326165	.	229360001	229640000	#FF0000	1	1
chr1	229640001	229760000	A.1.2.2.1.2.1.2.1.2.2	0.769414575866189	.	229640001	229760000	#FF4848	1	0.875
chr1	229760001	230160000	A.2.1.1.2.2.1.2.2.1	0.636798088410992	.	229760001	230160000	#FF9191	1	0.75
chr1	230160001	230480000	A.1.1.2.1.2.2.2.2.1	0.890083632019116	.	230160001	230480000	#FF0000	1	1
chr1	230480001	230680000	B.1.1.1.2.2.2.2.1	0.362007168458781	.	230480001	230680000	#DADAFF	1	0.5
chr1	230680001	230760000	A.2.2.2.2.2.1.1.2.1	0.412186379928315	.	230680001	230760000	#FFDADA	1	0.625
chr1	230760001	231000000	A.2.2.2.1.1.1.2.1.2.1.1.2	0.449223416965352	.	230760001	231000000	#FFDADA	1	0.625
chr1	231000001	231200000	A.2.1.2.1.1.2.2.2.1.2	0.59378733572282	.	231000001	231200000	#FF9191	1	0.75
chr1	231200001	231360000	A.2.2.2.1.1.1.2.1.2.1.2	0.448028673835125	.	231200001	231360000	#FFDADA	1	0.625
chr1	231360001	231760000	A.1.1.2.1.2.2.2.2.2	0.888888888888889	.	231360001	231760000	#FF0000	1	1
chr1	231760001	232440000	B.1.2.2.1.2.2.1.2.2	0.2389486260454	.	231760001	232440000	#9191FF	1	0.375
chr1	232440001	232520000	B.1.2.2.1.2.2.1.1.2	0.241338112305854	.	232440001	232520000	#9191FF	1	0.375
chr1	232520001	232680000	B.1.2.2.1.2.2.1.1.1	0.242532855436081	.	232520001	232680000	#9191FF	1	0.375
chr1	232680001	232760000	B.1.1.2.1.1.2.2.1.2	0.340501792114695	.	232680001	232760000	#DADAFF	1	0.5
chr1	232760001	232880000	B.1.1.2.1.1.1.1.2.2	0.356033452807646	.	232760001	232880000	#DADAFF	1	0.5
chr1	232880001	232960000	B.1.1.1.2.1.1.2.1.1.1	0.389486260454002	.	232880001	232960000	#DADAFF	1	0.5
chr1	232960001	233480000	A.2.2.1.2.1.2.1.1	0.492234169653525	.	232960001	233480000	#FFDADA	1	0.625
chr1	233480001	233680000	A.2.2.2.2.2.1.2.2	0.408602150537634	.	233480001	233680000	#FFDADA	1	0.625
chr1	233680001	233880000	A.2.1.2.1.1.2.2.2.2	0.592592592592593	.	233680001	233880000	#FF9191	1	0.75
chr1	233880001	234000000	B.1.1.2.1.1.2.1.2.1	0.34647550776583	.	233880001	234000000	#DADAFF	1	0.5
chr1	234000001	234240000	B.1.1.2.1.1.2.1.2.2.2	0.342891278375149	.	234000001	234240000	#DADAFF	1	0.5
chr1	234240001	234600000	A.1.1.2.1.2.2.1.2.1.1	0.902031063321386	.	234240001	234600000	#FF0000	1	1
chr1	234600001	234880000	A.1.1.1.1.2.2.2.2	0.98805256869773	.	234600001	234880000	#FF0000	1	1
chr1	234880001	235000000	A.1.1.2.2.2.2.1	0.873357228195938	.	234880001	235000000	#FF0000	1	1
chr1	235000001	235200000	A.1.1.1.2.1.1.1.1.2	0.985663082437276	.	235000001	235200000	#FF0000	1	1
chr1	235240001	235280000	A.1.1.1.2.1.1.1.1.2	0.985663082437276	.	235240001	235280000	#FF0000	1	1
chr1	235280001	235680000	A.1.1.1.1.2.1.1.1	0.995221027479092	.	235280001	235680000	#FF0000	1	1
chr1	235680001	236240000	A.1.1.1.1.2.1.2.2	0.991636798088411	.	235680001	236240000	#FF0000	1	1
chr1	236240001	236520000	A.1.1.2.1.2.2.1.1.2.1	0.90442054958184	.	236240001	236520000	#FF0000	1	1
chr1	236520001	236760000	A.1.1.2.1.2.2.2.1.2	0.891278375149343	.	236520001	236760000	#FF0000	1	1
chr1	236760001	237080000	A.2.1.2.1.2.2.1.2	0.574671445639188	.	236760001	237080000	#FF9191	1	0.75
chr1	237080001	237360000	B.2.1.2.1.2.1.1.2	0.149342891278375	.	237080001	237360000	#4848FF	1	0.25
chr1	237360001	237760000	B.2.2.1.2.1.2.2.1	0.0728793309438471	.	237360001	237760000	#0000FF	1	0.125
chr1	237760001	237920000	B.2.2.1.2.2.1.1.1.2.2	0.0597371565113501	.	237760001	237920000	#0000FF	1	0.125
chr1	237920001	238160000	B.2.2.2.1.1.2.1.1.2.1	0.040621266427718	.	237920001	238160000	#0000FF	1	0.125
chr1	238160001	238440000	B.2.2.2.1.1.2.1.1.2.2	0.039426523297491	.	238160001	238440000	#0000FF	1	0.125
chr1	238440001	238560000	B.2.2.1.2.1.2.1.1	0.0752688172043011	.	238440001	238560000	#0000FF	1	0.125
chr1	238560001	238880000	B.2.2.2.2.1.2.1.2.2	0.01194743130227	.	238560001	238880000	#0000FF	1	0.125
chr1	238880001	239200000	B.2.2.2.2.1.2.2	0.010752688172043	.	238880001	239200000	#0000FF	1	0.125
chr1	239200001	239320000	B.2.2.1.2.2.2.2.2	0.0501792114695341	.	239200001	239320000	#0000FF	1	0.125
chr1	239320001	239480000	B.2.2.2.2.1.2.1.2.1	0.013142174432497	.	239320001	239480000	#0000FF	1	0.125
chr1	239480001	240040000	B.2.2.2.2.2.2.2.1.2	0.002389486260454	.	239480001	240040000	#0000FF	1	0.125
chr1	240040001	240200000	B.2.1.2.2.1.2.1.2.1	0.127837514934289	.	240040001	240200000	#4848FF	1	0.25
chr1	240200001	240360000	B.2.1.2.2.1.2.1.2.2	0.126642771804062	.	240200001	240360000	#4848FF	1	0.25
chr1	240360001	240560000	B.2.2.2.2.1.2.1.1	0.014336917562724	.	240360001	240560000	#0000FF	1	0.125
chr1	240560001	240680000	B.2.1.2.2.1.2.2.2	0.124253285543608	.	240560001	240680000	#4848FF	1	0.25
chr1	240680001	240960000	B.2.2.2.1.1.2.1.1.1	0.041816009557945	.	240680001	240960000	#0000FF	1	0.125
chr1	240960001	241080000	B.2.2.1.2.2.2.1	0.0525686977299881	.	240960001	241080000	#0000FF	1	0.125
chr1	241080001	241200000	B.2.2.1.2.2.2.2.1	0.0513739545997611	.	241080001	241200000	#0000FF	1	0.125
chr1	241200001	241680000	B.2.1.2.1.2.1.2.1.2.1	0.145758661887694	.	241200001	241680000	#4848FF	1	0.25
chr1	241680001	241800000	A.2.1.2.1.2.2.2.2.1.1.2	0.571087216248507	.	241680001	241800000	#FF9191	1	0.75
chr1	241800001	242080000	A.2.2.1.2.1.1.1.1.2	0.499402628434886	.	241800001	242080000	#FFDADA	1	0.625
chr1	242080001	242440000	B.1.2.1.2.1.1.2	0.279569892473118	.	242080001	242440000	#9191FF	1	0.375
chr1	242440001	243200000	B.2.1.2.1.2.1.2.1.1.2	0.146953405017921	.	242440001	243200000	#4848FF	1	0.25
chr1	243240001	243640000	A.1.2.1.2.2.1.2.2.2	0.817204301075269	.	243240001	243640000	#FF4848	1	0.875
chr1	243640001	243920000	A.1.2.2.1.2.1.1.1.1.2	0.778972520908005	.	243640001	243920000	#FF4848	1	0.875
chr1	243920001	244040000	A.2.1.2.1.1.2.1.1.1.1	0.611708482676225	.	243920001	244040000	#FF9191	1	0.75
chr1	244040001	244520000	A.2.1.1.2.1.1.1.1.2.2	0.667861409796894	.	244040001	244520000	#FF9191	1	0.75
chr1	244520001	244640000	A.2.1.2.1.1.2.1.2.2.2.1.2	0.603345280764636	.	244520001	244640000	#FF9191	1	0.75
chr1	244640001	244960000	A.2.1.1.2.2.2.1.1.1.1.1	0.634408602150538	.	244640001	244960000	#FF9191	1	0.75
chr1	244960001	245200000	A.1.1.2.1.1.2.1.2	0.931899641577061	.	244960001	245200000	#FF0000	1	1
chr1	245200001	245560000	A.2.2.2.2.2.1.1.1.2.2	0.413381123058542	.	245200001	245560000	#FFDADA	1	0.625
chr1	245560001	245760000	A.2.2.2.2.2.1.1.2.2	0.410991636798088	.	245560001	245760000	#FFDADA	1	0.625
chr1	245760001	246120000	A.2.1.2.1.1.2.2.2.1.1.2	0.594982078853047	.	245760001	246120000	#FF9191	1	0.75
chr1	246120001	246240000	A.2.2.1.2.2.2.2.2.2	0.463560334528076	.	246120001	246240000	#FFDADA	1	0.625
chr1	246240001	246440000	A.2.2.1.2.1.1.1.2.1	0.498207885304659	.	246240001	246440000	#FFDADA	1	0.625
chr1	246440001	246600000	A.2.1.1.2.1.1.1.1.2.1	0.669056152927121	.	246440001	246600000	#FF9191	1	0.75
chr1	246600001	246720000	A.2.1.2.1.1.2.1.1.1.2	0.610513739545998	.	246600001	246720000	#FF9191	1	0.75
chr1	246720001	246840000	A.1.2.1.2.2.1.1.1.1	0.824372759856631	.	246720001	246840000	#FF4848	1	0.875
chr1	246840001	246960000	A.2.1.2.1.1.2.1.1.2	0.609318996415771	.	246840001	246960000	#FF9191	1	0.75
chr1	246960001	247120000	A.1.2.2.1.2.1.2.2.1.2	0.767025089605735	.	246960001	247120000	#FF4848	1	0.875
chr1	247120001	247280000	A.2.2.1.2.1.1.2.2	0.493428912783752	.	247120001	247280000	#FFDADA	1	0.625
chr1	247280001	247360000	A.2.2.1.2.1.1.2.1.1	0.495818399044205	.	247280001	247360000	#FFDADA	1	0.625
chr1	247360001	247480000	A.2.2.1.2.2.2.2.2.1.2	0.464755077658303	.	247360001	247480000	#FFDADA	1	0.625
chr1	247480001	247680000	A.2.2.1.2.1.1.2.1.2	0.494623655913978	.	247480001	247680000	#FFDADA	1	0.625
chr1	247680001	248160000	B.2.2.2.1.1.1.1.2	0.0477897252090801	.	247680001	248160000	#0000FF	1	0.125
chr1	248160001	248320000	B.2.2.1.2.2.1.1.1.2.1	0.0609318996415771	.	248160001	248320000	#0000FF	1	0.125
chr1	248320001	248560000	B.1.2.2.2.2.1.2.1.2	0.225806451612903	.	248320001	248560000	#9191FF	1	0.375
chr1	248560001	248720000	A.2.1.2.1.2.2.2.2.2.2	0.566308243727599	.	248560001	248720000	#FF9191	1	0.75
chr1	248800001	248840000	A.2.1.2.1.2.2.2.2.2.2	0.566308243727599	.	248800001	248840000	#FF9191	1	0.75
chr1	248840001	248920000	A.2.2.1.2.2.2.2.2.1.1	0.46594982078853	.	248840001	248920000	#FFDADA	1	0.625
chr1	249040001	249120000	A.2.2.1.2.2.2.2.2.1.1	0.46594982078853	.	249040001	249120000	#FFDADA	1	0.625
chr1	249120001	249240000	A.2.1.2.1.2.2.2.2.2.1	0.567502986857826	.	249120001	249240000	#FF9191	1	0.75
chr2	1	200000	B.1.1.2.2.2.2.2.2.2	0.3671875	.	1	200000	#DADAFF	1	0.5
chr2	200001	440000	A.2.2.2.2.2.1.1.2.2	0.452008928571429	.	200001	440000	#FFDADA	1	0.625
chr2	440001	640000	A.2.2.2.2.1.1.2.2.1	0.462053571428571	.	440001	640000	#FFDADA	1	0.625
chr2	640001	720000	A.2.1.1.2.1.1.1.1.2	0.646205357142857	.	640001	720000	#FF9191	1	0.75
chr2	760001	1080000	A.2.1.1.2.1.1.1.1.2	0.646205357142857	.	760001	1080000	#FF9191	1	0.75
chr2	1080001	1480000	B.1.2.1.1.2.2.1.2	0.348214285714286	.	1080001	1480000	#9191FF	1	0.375
chr2	1480001	1600000	B.1.1.2.1.1.2.1.1	0.404017857142857	.	1480001	1600000	#DADAFF	1	0.5
chr2	1600001	1880000	B.1.2.1.1.2.2.1.1.1.1.1	0.352678571428571	.	1600001	1880000	#9191FF	1	0.375
chr2	1880001	2160000	B.2.1.2.2.2.2.1.1.1	0.145089285714286	.	1880001	2160000	#4848FF	1	0.25
chr2	2160001	2560000	B.2.2.1.2.1.1.2.2.2.2	0.0770089285714286	.	2160001	2560000	#0000FF	1	0.125
chr2	2560001	2720000	B.1.2.1.1.2.2.1.1.1.2	0.350446428571429	.	2560001	2720000	#9191FF	1	0.375
chr2	2760001	2840000	B.1.2.1.1.2.2.1.1.1.2	0.350446428571429	.	2760001	2840000	#9191FF	1	0.375
chr2	2840001	3120000	A.2.2.1.2.1.2.2.2.1	0.5	.	2840001	3120000	#FFDADA	1	0.625
chr2	3120001	3360000	A.2.1.1.2.1.1.2.2	0.637276785714286	.	3120001	3360000	#FF9191	1	0.75
chr2	3360001	3680000	A.1.2.1.2.2.1.2.2.1.2.1.2	0.792410714285714	.	3360001	3680000	#FF4848	1	0.875
chr2	3680001	3960000	B.1.1.2.2.2.2.2.1.2	0.369419642857143	.	3680001	3960000	#DADAFF	1	0.5
chr2	3960001	4480000	B.2.2.2.1.1.2.1.2	0.0390625	.	3960001	4480000	#0000FF	1	0.125
chr2	4480001	4560000	B.2.2.1.1.2.1.1.2	0.108258928571429	.	4480001	4560000	#0000FF	1	0.125
chr2	4560001	4680000	B.2.1.2.2.2.2.1.2.2	0.138392857142857	.	4560001	4680000	#4848FF	1	0.25
chr2	4680001	4920000	B.2.2.2.1.1.2.1.1	0.0401785714285714	.	4680001	4920000	#0000FF	1	0.125
chr2	4920001	5040000	B.2.1.1.1.2.1.2.2	0.251116071428571	.	4920001	5040000	#4848FF	1	0.25
chr2	5120001	5280000	B.2.2.1.2.1.1.1.1.2.1	0.0881696428571429	.	5120001	5280000	#0000FF	1	0.125
chr2	5280001	5400000	B.2.2.1.1.2.1.2.1.1	0.107142857142857	.	5280001	5400000	#0000FF	1	0.125
chr2	5400001	5800000	B.2.2.1.2.1.2.2.2.2	0.0691964285714286	.	5400001	5800000	#0000FF	1	0.125
chr2	5800001	6080000	B.2.1.2.2.1.2.2.2.2	0.155133928571429	.	5800001	6080000	#4848FF	1	0.25
chr2	6080001	6360000	B.2.1.1.1.1.1.1.2	0.2734375	.	6080001	6360000	#4848FF	1	0.25
chr2	6360001	6640000	A.2.2.1.2.1.2.2.2.2	0.498883928571429	.	6360001	6640000	#FFDADA	1	0.625
chr2	6640001	6960000	B.1.2.2.2.1.1.1.2.2	0.294642857142857	.	6640001	6960000	#9191FF	1	0.375
chr2	6960001	7160000	A.1.2.2.2.1.2.2.2.1	0.716517857142857	.	6960001	7160000	#FF4848	1	0.875
chr2	7160001	7520000	A.2.2.1.1.1.1.2.2.2	0.541294642857143	.	7160001	7520000	#FFDADA	1	0.625
chr2	7520001	7880000	A.2.2.1.1.1.1.2.2.1	0.542410714285714	.	7520001	7880000	#FFDADA	1	0.625
chr2	7880001	8160000	A.2.1.1.2.2.1.2.1.1	0.610491071428571	.	7880001	8160000	#FF9191	1	0.75
chr2	8160001	8560000	A.1.1.2.2.1.2.1.2.2	0.908482142857143	.	8160001	8560000	#FF0000	1	1
chr2	8560001	8760000	A.1.2.1.1.1.2.1.1.1.1	0.870535714285714	.	8560001	8760000	#FF4848	1	0.875
chr2	8760001	8920000	A.1.2.2.2.2.1.2.1.2	0.700892857142857	.	8760001	8920000	#FF4848	1	0.875
chr2	8920001	9160000	A.1.2.1.2.2.1.1.2	0.797991071428571	.	8920001	9160000	#FF4848	1	0.875
chr2	9160001	9240000	A.2.1.2.2.1.2.1.2.1	0.564732142857143	.	9160001	9240000	#FF9191	1	0.75
chr2	9240001	9360000	A.2.1.1.2.2.1.2.2.2.2	0.606026785714286	.	9240001	9360000	#FF9191	1	0.75
chr2	9360001	9560000	A.1.2.2.2.2.1.1.2.2.2	0.704241071428571	.	9360001	9560000	#FF4848	1	0.875
chr2	9560001	9760000	A.1.1.2.2.2.1.2.2	0.892857142857143	.	9560001	9760000	#FF0000	1	1
chr2	9760001	10120000	A.1.1.1.2.1.1.1.2	0.981026785714286	.	9760001	10120000	#FF0000	1	1
chr2	10120001	10240000	A.2.1.1.1.2.1.1.1.1.1	0.660714285714286	.	10120001	10240000	#FF9191	1	0.75
chr2	10240001	10360000	A.2.1.1.1.2.1.1.1.1.2	0.659598214285714	.	10240001	10360000	#FF9191	1	0.75
chr2	10360001	10520000	A.1.2.1.2.1.1.1.2.1.1.1	0.823660714285714	.	10360001	10520000	#FF4848	1	0.875
chr2	10520001	10880000	A.1.1.2.2.2.1.1.2.2.2	0.8984375	.	10520001	10880000	#FF0000	1	1
chr2	10880001	10960000	A.1.2.1.2.1.1.1.2.2	0.8203125	.	10880001	10960000	#FF4848	1	0.875
chr2	10960001	11280000	A.1.2.2.2.2.1.1.2.1.2	0.707589285714286	.	10960001	11280000	#FF4848	1	0.875
chr2	11280001	11560000	A.1.1.2.2.2.1.2.1.2.1	0.895089285714286	.	11280001	11560000	#FF0000	1	1
chr2	11560001	11760000	A.1.2.2.2.1.1.1.1.2	0.735491071428571	.	11560001	11760000	#FF4848	1	0.875
chr2	11760001	11920000	A.2.1.1.1.2.1.2.2	0.650669642857143	.	11760001	11920000	#FF9191	1	0.75
chr2	11920001	12080000	A.1.2.2.2.1.2.2.2.2.2	0.714285714285714	.	11920001	12080000	#FF4848	1	0.875
chr2	12080001	12280000	A.1.2.2.1.1.1.2.2.2	0.770089285714286	.	12080001	12280000	#FF4848	1	0.875
chr2	12280001	12720000	A.2.1.1.2.1.1.1.2	0.645089285714286	.	12280001	12720000	#FF9191	1	0.75
chr2	12720001	12920000	A.2.2.2.2.1.1.2.2.2	0.4609375	.	12720001	12920000	#FFDADA	1	0.625
chr2	12920001	13200000	B.1.2.2.1.1.1.2.2.2	0.318080357142857	.	12920001	13200000	#9191FF	1	0.375
chr2	13200001	13600000	B.2.2.1.2.1.1.2.2.1.1	0.0803571428571429	.	13200001	13600000	#0000FF	1	0.125
chr2	13600001	13760000	B.1.2.2.1.1.1.1	0.321428571428571	.	13600001	13760000	#9191FF	1	0.375
chr2	13760001	14360000	B.2.2.2.2.1.1.1.2.1	0.0167410714285714	.	13760001	14360000	#0000FF	1	0.125
chr2	14360001	14720000	B.2.2.1.2.1.1.2.2.1.2	0.0792410714285714	.	14360001	14720000	#0000FF	1	0.125
chr2	14720001	15040000	B.2.1.2.2.1.2.2.1	0.157366071428571	.	14720001	15040000	#4848FF	1	0.25
chr2	15040001	15280000	B.1.2.1.1.2.2.1.1.2	0.349330357142857	.	15040001	15280000	#9191FF	1	0.375
chr2	15280001	15760000	A.1.2.2.2.1.2.2.1.2	0.717633928571429	.	15280001	15760000	#FF4848	1	0.875
chr2	15760001	15960000	A.2.2.2.2.1.1.2.1	0.463169642857143	.	15760001	15960000	#FFDADA	1	0.625
chr2	15960001	16240000	B.1.1.1.2.2.2.1.1.2	0.416294642857143	.	15960001	16240000	#DADAFF	1	0.5
chr2	16240001	16280000	B.1.2.1.1.2.2.1.1.1.1.2	0.3515625	.	16240001	16280000	#9191FF	1	0.375
chr2	16320001	16480000	B.1.2.1.1.2.2.1.1.1.1.2	0.3515625	.	16320001	16480000	#9191FF	1	0.375
chr2	16480001	16800000	B.1.2.1.2.2.1.1.2	0.330357142857143	.	16480001	16800000	#9191FF	1	0.375
chr2	16800001	16960000	A.2.2.2.1.1.2.2.1	0.477678571428571	.	16800001	16960000	#FFDADA	1	0.625
chr2	16960001	17360000	B.1.2.2.2.1.2.1.2	0.2890625	.	16960001	17360000	#9191FF	1	0.375
chr2	17360001	17640000	B.1.2.2.2.1.1.1.1.2	0.296875	.	17360001	17640000	#9191FF	1	0.375
chr2	17640001	17880000	A.2.2.2.2.1.1.1.1	0.465401785714286	.	17640001	17880000	#FFDADA	1	0.625
chr2	17880001	18040000	A.1.2.2.1.1.1.2.1.1	0.7734375	.	17880001	18040000	#FF4848	1	0.875
chr2	18040001	18400000	B.1.1.2.1.2.2.2.2.2	0.386160714285714	.	18040001	18400000	#DADAFF	1	0.5
chr2	18400001	18560000	B.2.1.1.1.1.1.1.1.2	0.274553571428571	.	18400001	18560000	#4848FF	1	0.25
chr2	18560001	18720000	B.1.2.1.1.2.2.2.2.2	0.344866071428571	.	18560001	18720000	#9191FF	1	0.375
chr2	18720001	19000000	B.1.1.2.2.2.2.2.1.1	0.370535714285714	.	18720001	19000000	#DADAFF	1	0.5
chr2	19000001	19200000	B.1.1.1.1.2.1.2.1.1	0.433035714285714	.	19000001	19200000	#DADAFF	1	0.5
chr2	19200001	19480000	B.1.2.1.2.2.1.1.1.2	0.331473214285714	.	19200001	19480000	#9191FF	1	0.375
chr2	19480001	20080000	A.2.2.2.2.1.2.2.2	0.457589285714286	.	19480001	20080000	#FFDADA	1	0.625
chr2	20080001	20360000	A.1.2.1.1.1.2.1.2.2.1	0.863839285714286	.	20080001	20360000	#FF4848	1	0.875
chr2	20360001	20520000	A.1.2.1.2.2.1.2.2.1.1.1	0.795758928571429	.	20360001	20520000	#FF4848	1	0.875
chr2	20520001	20680000	A.1.2.1.2.2.1.2.2.1.1.2	0.794642857142857	.	20520001	20680000	#FF4848	1	0.875
chr2	20680001	20840000	A.1.2.1.1.1.2.1.2.2.2	0.862723214285714	.	20680001	20840000	#FF4848	1	0.875
chr2	20840001	21080000	A.2.1.1.2.1.1.1.1.1	0.647321428571429	.	20840001	21080000	#FF9191	1	0.75
chr2	21080001	21240000	B.1.1.1.1.2.1.2.2	0.430803571428571	.	21080001	21240000	#DADAFF	1	0.5
chr2	21240001	21680000	B.2.1.1.2.2.2.2.1.1	0.206473214285714	.	21240001	21680000	#4848FF	1	0.25
chr2	21680001	21880000	B.2.2.1.2.1.1.2.2.2.1	0.078125	.	21680001	21880000	#0000FF	1	0.125
chr2	21880001	22280000	B.2.2.2.2.1.1.1.2.2	0.015625	.	21880001	22280000	#0000FF	1	0.125
chr2	22280001	22400000	B.2.2.1.1.2.1.1.1.2	0.109375	.	22280001	22400000	#0000FF	1	0.125
chr2	22400001	22520000	B.2.2.1.2.1.1.1.1.2.2	0.0870535714285714	.	22400001	22520000	#0000FF	1	0.125
chr2	22520001	23040000	B.2.2.2.2.1.1.2.2	0.0133928571428571	.	22520001	23040000	#0000FF	1	0.125
chr2	23040001	23520000	B.1.2.2.2.1.1.1.1.1	0.297991071428571	.	23040001	23520000	#9191FF	1	0.375
chr2	23520001	23960000	A.1.2.2.2.1.2.1.1.1	0.725446428571429	.	23520001	23960000	#FF4848	1	0.875
chr2	23960001	24360000	A.1.1.1.1.1.2.1.1	0.997767857142857	.	23960001	24360000	#FF0000	1	1
chr2	24360001	24600000	A.1.1.1.2.1.1.1.1	0.982142857142857	.	24360001	24600000	#FF0000	1	1
chr2	24600001	24840000	A.1.1.2.2.2.1.1.2.1	0.900669642857143	.	24600001	24840000	#FF0000	1	1
chr2	24840001	25000000	A.1.2.1.1.2.2.1.1.1.1	0.842633928571429	.	24840001	25000000	#FF4848	1	0.875
chr2	25000001	25120000	A.1.2.2.2.2.1.2.1.1.2	0.702008928571429	.	25000001	25120000	#FF4848	1	0.875
chr2	25120001	25440000	A.1.1.2.2.2.1.1.2.2.1	0.899553571428571	.	25120001	25440000	#FF0000	1	1
chr2	25440001	25640000	A.1.2.1.1.2.2.1.1.2.1	0.840401785714286	.	25440001	25640000	#FF4848	1	0.875
chr2	25640001	25760000	A.1.2.2.1.2.2.2.1.1.1.1	0.748883928571429	.	25640001	25760000	#FF4848	1	0.875
chr2	25760001	25960000	A.1.2.1.2.1.1.1.1.2.1.1	0.827008928571429	.	25760001	25960000	#FF4848	1	0.875
chr2	25960001	26400000	A.1.1.1.2.1.2.2.1	0.973214285714286	.	25960001	26400000	#FF0000	1	1
chr2	26400001	26640000	A.1.2.1.1.2.2.1.2.2.1	0.837053571428571	.	26400001	26640000	#FF4848	1	0.875
chr2	26640001	26920000	A.2.1.1.1.2.1.1.2.1.2	0.65625	.	26640001	26920000	#FF9191	1	0.75
chr2	26920001	27160000	A.2.1.1.1.2.1.1.2.1.1	0.657366071428571	.	26920001	27160000	#FF9191	1	0.75
chr2	27160001	27560000	A.1.2.1.2.1.1.1.1.2.1.2	0.825892857142857	.	27160001	27560000	#FF4848	1	0.875
chr2	27560001	27920000	A.1.2.1.1.2.2.1.1.1.2	0.841517857142857	.	27560001	27920000	#FF4848	1	0.875
chr2	27920001	28240000	A.1.2.1.2.1.1.2.2.1.2.2	0.813616071428571	.	27920001	28240000	#FF4848	1	0.875
chr2	28240001	28320000	A.2.1.2.2.1.2.1.1.2	0.565848214285714	.	28240001	28320000	#FF9191	1	0.75
chr2	28320001	28440000	A.2.1.2.2.1.2.2.2.2	0.560267857142857	.	28320001	28440000	#FF9191	1	0.75
chr2	28440001	28680000	A.1.2.2.2.2.1.1.2.2.1.1	0.706473214285714	.	28440001	28680000	#FF4848	1	0.875
chr2	28680001	28840000	A.2.1.1.1.2.1.2.1.2	0.651785714285714	.	28680001	28840000	#FF9191	1	0.75
chr2	28840001	28960000	A.1.2.2.2.2.1.2.2.1.2	0.698660714285714	.	28840001	28960000	#FF4848	1	0.875
chr2	28960001	29160000	A.1.2.1.2.1.1.1.2.1.1.2	0.822544642857143	.	28960001	29160000	#FF4848	1	0.875
chr2	29160001	29440000	A.1.2.1.1.2.1.1.1.1	0.854910714285714	.	29160001	29440000	#FF4848	1	0.875
chr2	29440001	29640000	A.2.1.2.2.1.2.1.1.1	0.566964285714286	.	29440001	29640000	#FF9191	1	0.75
chr2	29640001	29840000	A.2.2.1.2.2.2.2.2.2	0.487723214285714	.	29640001	29840000	#FFDADA	1	0.625
chr2	29840001	30040000	A.2.2.1.1.2.2.1.2.1.2	0.522321428571429	.	29840001	30040000	#FFDADA	1	0.625
chr2	30040001	30360000	A.2.1.2.2.2.2.2.1	0.551339285714286	.	30040001	30360000	#FF9191	1	0.75
chr2	30360001	30720000	A.1.2.1.1.1.2.1.1.2.1	0.8671875	.	30360001	30720000	#FF4848	1	0.875
chr2	30720001	30920000	A.1.2.1.2.1.1.2.2.2.1	0.8125	.	30720001	30920000	#FF4848	1	0.875
chr2	30920001	31160000	A.2.2.2.1.2.2.1.2.2	0.467633928571429	.	30920001	31160000	#FFDADA	1	0.625
chr2	31160001	31360000	A.2.2.2.1.2.2.1.2.1	0.46875	.	31160001	31360000	#FFDADA	1	0.625
chr2	31360001	31560000	A.2.2.1.1.2.2.1.1.2	0.524553571428571	.	31360001	31560000	#FFDADA	1	0.625
chr2	31560001	31880000	B.1.1.1.2.2.1.2	0.418526785714286	.	31560001	31880000	#DADAFF	1	0.5
chr2	31880001	32080000	A.2.2.1.2.2.2.1.2	0.493303571428571	.	31880001	32080000	#FFDADA	1	0.625
chr2	32080001	32560000	A.1.1.1.1.2.2.2.1.2	0.984375	.	32080001	32560000	#FF0000	1	1
chr2	32560001	32800000	A.1.1.2.2.2.1.1.1.1	0.904017857142857	.	32560001	32800000	#FF0000	1	1
chr2	32800001	33000000	A.1.2.1.1.1.2.2.2.1.2.1	0.858258928571429	.	32800001	33000000	#FF4848	1	0.875
chr2	33000001	33240000	A.2.1.1.1.1.1.2.1.1	0.681919642857143	.	33000001	33240000	#FF9191	1	0.75
chr2	33240001	33440000	A.2.2.1.1.1.1.2.1	0.543526785714286	.	33240001	33440000	#FFDADA	1	0.625
chr2	33440001	33840000	A.1.2.2.1.1.1.2.2.1	0.771205357142857	.	33440001	33840000	#FF4848	1	0.875
chr2	33840001	34000000	B.1.1.2.2.2.2.2.2.1	0.368303571428571	.	33840001	34000000	#DADAFF	1	0.5
chr2	34000001	34240000	B.1.2.2.2.1.2.1.1.1	0.291294642857143	.	34000001	34240000	#9191FF	1	0.375
chr2	34240001	34720000	B.2.2.1.2.1.2.2.2.1	0.0703125	.	34240001	34720000	#0000FF	1	0.125
chr2	34720001	34880000	B.2.2.1.1.2.1.2.1.2	0.106026785714286	.	34720001	34880000	#0000FF	1	0.125
chr2	34880001	35040000	B.2.1.2.2.1.2.1.1.2	0.161830357142857	.	34880001	35040000	#4848FF	1	0.25
chr2	35040001	35440000	B.2.2.2.1.1.2.2.2.2	0.0345982142857143	.	35040001	35440000	#0000FF	1	0.125
chr2	35440001	35520000	B.2.1.1.1.2.1.2.1.1	0.253348214285714	.	35440001	35520000	#4848FF	1	0.25
chr2	35520001	35720000	B.2.2.1.1.2.2.1.1.1	0.103794642857143	.	35520001	35720000	#0000FF	1	0.125
chr2	35720001	36080000	B.2.2.2.1.1.2.2.1.1	0.0379464285714286	.	35720001	36080000	#0000FF	1	0.125
chr2	36080001	36440000	B.1.2.2.2.1.1.1.2.1	0.295758928571429	.	36080001	36440000	#9191FF	1	0.375
chr2	36440001	36560000	B.1.1.1.1.2.1.1.2	0.434151785714286	.	36440001	36560000	#DADAFF	1	0.5
chr2	36560001	36840000	A.2.1.1.2.1.1.2.1.2.1.2	0.640625	.	36560001	36840000	#FF9191	1	0.75
chr2	36840001	37000000	A.2.1.2.2.2.1.2.2.1	0.555803571428571	.	36840001	37000000	#FF9191	1	0.75
chr2	37000001	37240000	A.1.2.1.1.1.2.1.2.1	0.864955357142857	.	37000001	37240000	#FF4848	1	0.875
chr2	37240001	37320000	A.1.2.2.1.2.2.1.2.2.1.1	0.752232142857143	.	37240001	37320000	#FF4848	1	0.875
chr2	37320001	37760000	A.1.1.1.1.2.2.2.1.1	0.985491071428571	.	37320001	37760000	#FF0000	1	1
chr2	37760001	38000000	A.1.1.2.1.1.2.2.1.2	0.940848214285714	.	37760001	38000000	#FF0000	1	1
chr2	38000001	38440000	A.1.1.2.1.1.2.1.1.1.1	0.949776785714286	.	38000001	38440000	#FF0000	1	1
chr2	38440001	38560000	A.1.2.2.2.2.1.2.1.1.1	0.703125	.	38440001	38560000	#FF4848	1	0.875
chr2	38560001	38800000	A.1.1.2.1.1.2.2.1.1	0.941964285714286	.	38560001	38800000	#FF0000	1	1
chr2	38800001	38960000	A.1.2.1.1.2.2.1.1.2.2	0.839285714285714	.	38800001	38960000	#FF4848	1	0.875
chr2	38960001	39080000	A.1.2.2.1.2.2.2.1.2.2	0.744419642857143	.	38960001	39080000	#FF4848	1	0.875
chr2	39080001	39440000	A.1.1.2.1.2.2.2.1.1	0.930803571428571	.	39080001	39440000	#FF0000	1	1
chr2	39440001	39760000	A.1.1.2.2.1.2.1.1.1	0.911830357142857	.	39440001	39760000	#FF0000	1	1
chr2	39760001	40040000	A.2.1.1.2.1.1.2.1.2.1.1.2	0.641741071428571	.	39760001	40040000	#FF9191	1	0.75
chr2	40040001	40480000	B.1.2.2.1.1.1.2.2.1	0.319196428571429	.	40040001	40480000	#9191FF	1	0.375
chr2	40480001	40600000	B.1.1.2.1.2.2.1.2	0.389508928571429	.	40480001	40600000	#DADAFF	1	0.5
chr2	40600001	40760000	B.1.2.1.2.2.1.1.1.1	0.332589285714286	.	40600001	40760000	#9191FF	1	0.375
chr2	40760001	41160000	B.2.2.1.2.1.1.2.1	0.0814732142857143	.	40760001	41160000	#0000FF	1	0.125
chr2	41160001	41440000	B.2.2.1.2.1.1.1.1.1	0.0892857142857143	.	41160001	41440000	#0000FF	1	0.125
chr2	41440001	41600000	B.2.1.2.2.1.2.1.1.1	0.162946428571429	.	41440001	41600000	#4848FF	1	0.25
chr2	41600001	42080000	B.1.2.1.1.2.1.2.1	0.358258928571429	.	41600001	42080000	#9191FF	1	0.375
chr2	42080001	42320000	A.1.2.2.2.1.2.2.1.1	0.71875	.	42080001	42320000	#FF4848	1	0.875
chr2	42320001	42720000	A.1.1.2.1.2.2.1.1	0.933035714285714	.	42320001	42720000	#FF0000	1	1
chr2	42720001	43000000	A.1.1.2.2.2.1.2.1.2.2	0.893973214285714	.	42720001	43000000	#FF0000	1	1
chr2	43000001	43400000	A.1.1.2.2.2.1.2.1.1.1	0.897321428571429	.	43000001	43400000	#FF0000	1	1
chr2	43400001	43840000	A.1.1.1.1.1.2.2.2	0.994419642857143	.	43400001	43840000	#FF0000	1	1
chr2	43840001	44240000	A.1.2.1.1.2.1.1.1.2	0.853794642857143	.	43840001	44240000	#FF4848	1	0.875
chr2	44240001	44400000	A.1.2.1.2.1.1.2.2.1.2.1	0.814732142857143	.	44240001	44400000	#FF4848	1	0.875
chr2	44400001	44680000	A.1.2.1.1.2.1.2.2	0.84375	.	44400001	44680000	#FF4848	1	0.875
chr2	44680001	44960000	A.1.2.1.2.1.1.2.2.1.1.1	0.816964285714286	.	44680001	44960000	#FF4848	1	0.875
chr2	44960001	45240000	A.1.2.2.1.2.2.1.2.1	0.753348214285714	.	44960001	45240000	#FF4848	1	0.875
chr2	45240001	45400000	A.2.2.1.2.2.2.2.1.2.2	0.489955357142857	.	45240001	45400000	#FFDADA	1	0.625
chr2	45400001	45840000	A.1.2.2.2.2.1.1.2.1.1	0.708705357142857	.	45400001	45840000	#FF4848	1	0.875
chr2	45840001	46160000	A.1.1.2.2.2.1.2.1.1.2	0.896205357142857	.	45840001	46160000	#FF0000	1	1
chr2	46160001	46320000	A.2.1.1.2.2.1.2.2.2.1	0.607142857142857	.	46160001	46320000	#FF9191	1	0.75
chr2	46320001	46400000	A.2.2.1.1.2.2.1.2.1.1	0.5234375	.	46320001	46400000	#FFDADA	1	0.625
chr2	46400001	46720000	A.1.2.1.2.1.1.2.2.2.2	0.811383928571429	.	46400001	46720000	#FF4848	1	0.875
chr2	46720001	47160000	A.1.1.2.1.1.2.1.2.2	0.943080357142857	.	46720001	47160000	#FF0000	1	1
chr2	47160001	47520000	A.1.1.2.1.1.2.1.2.1	0.944196428571429	.	47160001	47520000	#FF0000	1	1
chr2	47520001	47640000	A.1.2.1.2.1.1.1.2.1.2	0.821428571428571	.	47520001	47640000	#FF4848	1	0.875
chr2	47640001	48040000	A.1.1.1.2.1.1.2.1.2	0.978794642857143	.	47640001	48040000	#FF0000	1	1
chr2	48040001	48440000	A.1.1.2.2.1.2.1.2.1	0.909598214285714	.	48040001	48440000	#FF0000	1	1
chr2	48440001	48760000	A.1.1.2.2.1.2.1.1.2	0.910714285714286	.	48440001	48760000	#FF0000	1	1
chr2	48760001	49000000	B.1.1.1.1.2.1.2.1.2	0.431919642857143	.	48760001	49000000	#DADAFF	1	0.5
chr2	49000001	49080000	B.1.2.1.1.2.2.2.1	0.347098214285714	.	49000001	49080000	#9191FF	1	0.375
chr2	49080001	49280000	B.1.2.1.1.2.2.2.2.1	0.345982142857143	.	49080001	49280000	#9191FF	1	0.375
chr2	49280001	49560000	B.2.1.2.2.2.1.1.2.2	0.150669642857143	.	49280001	49560000	#4848FF	1	0.25
chr2	49560001	49760000	B.2.2.1.1.2.1.1.1.1	0.110491071428571	.	49560001	49760000	#0000FF	1	0.125
chr2	49760001	50000000	B.2.2.1.1.2.2.1.2.1.2.2	0.0959821428571429	.	49760001	50000000	#0000FF	1	0.125
chr2	50000001	50280000	B.2.2.1.1.2.2.1.2.1.2.1	0.0970982142857143	.	50000001	50280000	#0000FF	1	0.125
chr2	50280001	50400000	B.2.1.1.2.2.1.1.2	0.21875	.	50280001	50400000	#4848FF	1	0.25
chr2	50400001	50560000	B.2.2.1.1.2.1.2.2	0.104910714285714	.	50400001	50560000	#0000FF	1	0.125
chr2	50560001	50720000	B.1.2.2.2.1.1.2.2	0.292410714285714	.	50560001	50720000	#9191FF	1	0.375
chr2	50720001	51040000	B.2.2.1.1.2.2.1.2.1.1	0.0982142857142857	.	50720001	51040000	#0000FF	1	0.125
chr2	51040001	51760000	B.2.2.2.2.1.1.1.1	0.0178571428571429	.	51040001	51760000	#0000FF	1	0.125
chr2	51760001	52480000	B.2.2.2.1.1.1.2	0.0412946428571429	.	51760001	52480000	#0000FF	1	0.125
chr2	52480001	52840000	B.2.2.1.2.1.2.2.1	0.0714285714285714	.	52480001	52840000	#0000FF	1	0.125
chr2	52840001	53080000	B.2.2.1.2.1.1.1.2.2.2.2	0.0825892857142857	.	52840001	53080000	#0000FF	1	0.125
chr2	53080001	53400000	B.2.2.1.2.1.2.1.2.1	0.0747767857142857	.	53080001	53400000	#0000FF	1	0.125
chr2	53400001	53640000	B.2.1.1.2.2.1.2.1.2	0.216517857142857	.	53400001	53640000	#4848FF	1	0.25
chr2	53640001	53920000	B.1.1.2.1.2.2.2.2.1	0.387276785714286	.	53640001	53920000	#DADAFF	1	0.5
chr2	53920001	54080000	A.1.2.2.2.1.2.2.2.2.1	0.715401785714286	.	53920001	54080000	#FF4848	1	0.875
chr2	54080001	54280000	A.1.2.1.1.1.2.2.2.1.2.2	0.857142857142857	.	54080001	54280000	#FF4848	1	0.875
chr2	54280001	54360000	A.2.1.1.1.1.1.2.2	0.676339285714286	.	54280001	54360000	#FF9191	1	0.75
chr2	54360001	54720000	A.2.1.1.2.1.1.2.1.2.2.1	0.639508928571429	.	54360001	54720000	#FF9191	1	0.75
chr2	54720001	54920000	A.1.1.2.2.1.2.2.2.1	0.90625	.	54720001	54920000	#FF0000	1	1
chr2	54920001	55160000	A.1.2.1.2.2.1.2.2.2	0.7890625	.	54920001	55160000	#FF4848	1	0.875
chr2	55160001	55440000	A.1.1.2.1.2.2.2.1.2	0.9296875	.	55160001	55440000	#FF0000	1	1
chr2	55440001	55520000	A.1.2.1.1.1.2.2.1.1	0.861607142857143	.	55440001	55520000	#FF4848	1	0.875
chr2	55520001	55920000	A.1.1.2.1.2.2.1.2	0.931919642857143	.	55520001	55920000	#FF0000	1	1
chr2	55920001	56280000	B.1.1.2.1.2.2.2.1	0.388392857142857	.	55920001	56280000	#DADAFF	1	0.5
chr2	56280001	56640000	B.1.2.2.2.1.2.1.1.2	0.290178571428571	.	56280001	56640000	#9191FF	1	0.375
chr2	56640001	57080000	B.2.2.2.1.1.1.1	0.0424107142857143	.	56640001	57080000	#0000FF	1	0.125
chr2	57080001	57160000	B.2.1.1.2.2.1.1.1	0.219866071428571	.	57080001	57160000	#4848FF	1	0.25
chr2	57160001	57280000	B.2.1.1.1.2.1.2.1.2	0.252232142857143	.	57160001	57280000	#4848FF	1	0.25
chr2	57280001	57360000	B.2.1.1.2.2.1.2.1.1	0.217633928571429	.	57280001	57360000	#4848FF	1	0.25
chr2	57360001	57680000	B.2.2.1.2.1.1.1.2.1	0.0859375	.	57360001	57680000	#0000FF	1	0.125
chr2	57680001	57960000	B.1.2.2.2.1.1.2.1	0.293526785714286	.	57680001	57960000	#9191FF	1	0.375
chr2	57960001	58200000	A.2.1.2.1.2.1.1.1.2	0.589285714285714	.	57960001	58200000	#FF9191	1	0.75
chr2	58200001	58480000	A.1.2.2.1.1.1.2.1.2	0.772321428571429	.	58200001	58480000	#FF4848	1	0.875
chr2	58480001	58800000	B.1.1.1.1.2.1.1.1	0.435267857142857	.	58480001	58800000	#DADAFF	1	0.5
chr2	58800001	59000000	B.1.2.2.1.1.1.2.1	0.3203125	.	58800001	59000000	#9191FF	1	0.375
chr2	59000001	59120000	B.1.1.2.2.2.2.1.1	0.372767857142857	.	59000001	59120000	#DADAFF	1	0.5
chr2	59120001	59640000	B.2.1.1.1.1.1.1.1.1	0.275669642857143	.	59120001	59640000	#4848FF	1	0.25
chr2	59640001	59920000	B.2.1.1.2.2.2.2.2.1	0.204241071428571	.	59640001	59920000	#4848FF	1	0.25
chr2	59920001	60040000	B.1.2.1.2.2.1.2.1.2	0.327008928571429	.	59920001	60040000	#9191FF	1	0.375
chr2	60040001	60520000	A.2.2.2.2.1.2.2.1	0.458705357142857	.	60040001	60520000	#FFDADA	1	0.625
chr2	60520001	60760000	A.1.2.1.2.2.1.2.2.1.2.1.1	0.793526785714286	.	60520001	60760000	#FF4848	1	0.875
chr2	60760001	60920000	A.2.1.1.2.2.1.2.1.2	0.609375	.	60760001	60920000	#FF9191	1	0.75
chr2	60920001	61320000	A.1.1.1.1.1.2.1.2	0.996651785714286	.	60920001	61320000	#FF0000	1	1
chr2	61320001	61720000	A.1.1.2.1.1.2.1.1.1.2	0.948660714285714	.	61320001	61720000	#FF0000	1	1
chr2	61720001	62120000	A.1.1.1.2.1.2.2.2	0.972098214285714	.	61720001	62120000	#FF0000	1	1
chr2	62120001	62640000	A.1.1.1.2.1.1.2.1.1	0.979910714285714	.	62120001	62640000	#FF0000	1	1
chr2	62640001	62880000	A.1.2.2.1.2.2.1.2.2.2	0.75	.	62640001	62880000	#FF4848	1	0.875
chr2	62880001	63040000	A.2.1.1.1.1.2.2.2.1	0.665178571428571	.	62880001	63040000	#FF9191	1	0.75
chr2	63040001	63400000	A.2.1.1.2.1.1.2.1.1	0.643973214285714	.	63040001	63400000	#FF9191	1	0.75
chr2	63400001	63560000	B.1.1.1.2.2.1.1	0.419642857142857	.	63400001	63560000	#DADAFF	1	0.5
chr2	63560001	63800000	A.2.2.1.1.2.2.1.1.1.2	0.525669642857143	.	63560001	63800000	#FFDADA	1	0.625
chr2	63800001	64040000	A.2.1.1.1.1.2.2.2.2.1.2	0.662946428571429	.	63800001	64040000	#FF9191	1	0.75
chr2	64040001	64240000	A.1.2.1.2.1.1.2.2.1.1.2	0.815848214285714	.	64040001	64240000	#FF4848	1	0.875
chr2	64240001	64560000	A.1.1.2.1.1.2.1.1.2.2	0.9453125	.	64240001	64560000	#FF0000	1	1
chr2	64560001	64800000	A.1.2.1.1.2.1.1.2.1.2.1	0.850446428571429	.	64560001	64800000	#FF4848	1	0.875
chr2	64800001	64880000	A.2.1.1.1.2.1.1.1.2	0.658482142857143	.	64800001	64880000	#FF9191	1	0.75
chr2	64880001	65120000	A.1.1.2.1.1.2.1.1.2.1.2	0.946428571428571	.	64880001	65120000	#FF0000	1	1
chr2	65120001	65280000	A.1.2.1.2.1.1.1.1.1.1	0.829241071428571	.	65120001	65280000	#FF4848	1	0.875
chr2	65280001	65480000	A.1.2.1.2.1.1.1.1.1.2	0.828125	.	65280001	65480000	#FF4848	1	0.875
chr2	65480001	65560000	A.2.1.1.2.2.1.2.2.1	0.608258928571429	.	65480001	65560000	#FF9191	1	0.75
chr2	65560001	65840000	A.1.2.1.1.1.2.1.1.1.2.2	0.868303571428571	.	65560001	65840000	#FF4848	1	0.875
chr2	65840001	66120000	A.2.2.2.2.1.1.1.2	0.464285714285714	.	65840001	66120000	#FFDADA	1	0.625
chr2	66120001	66320000	B.1.2.1.1.2.1.2.2.1.2.2	0.354910714285714	.	66120001	66320000	#9191FF	1	0.375
chr2	66320001	66600000	B.2.1.1.2.2.2.2.2.2.1	0.203125	.	66320001	66600000	#4848FF	1	0.25
chr2	66600001	66760000	B.1.2.1.2.2.1.2.2.1	0.325892857142857	.	66600001	66760000	#9191FF	1	0.375
chr2	66760001	67080000	B.2.1.1.2.2.2.2.1.2	0.205357142857143	.	66760001	67080000	#4848FF	1	0.25
chr2	67080001	67520000	B.2.1.2.2.2.1.1.2.1	0.151785714285714	.	67080001	67520000	#4848FF	1	0.25
chr2	67520001	67680000	B.1.2.1.1.2.1.2.2.1.1	0.357142857142857	.	67520001	67680000	#9191FF	1	0.375
chr2	67680001	67840000	B.1.2.1.2.2.1.2.1.1.2	0.328125	.	67680001	67840000	#9191FF	1	0.375
chr2	67840001	68000000	B.1.2.1.2.2.1.2.1.1.1	0.329241071428571	.	67840001	68000000	#9191FF	1	0.375
chr2	68000001	68280000	B.1.1.1.2.2.2.1.1.1	0.417410714285714	.	68000001	68280000	#DADAFF	1	0.5
chr2	68280001	68600000	A.1.1.2.2.1.2.2.2.2	0.905133928571429	.	68280001	68600000	#FF0000	1	1
chr2	68600001	68680000	A.1.2.2.2.2.1.2.2.2	0.697544642857143	.	68600001	68680000	#FF4848	1	0.875
chr2	68680001	68880000	A.2.1.1.1.1.1.2.1.2.2.1.1	0.6796875	.	68680001	68880000	#FF9191	1	0.75
chr2	68880001	69080000	A.1.2.1.1.1.2.2.2.2	0.856026785714286	.	68880001	69080000	#FF4848	1	0.875
chr2	69080001	69160000	A.2.1.2.2.1.2.1.2.2	0.563616071428571	.	69080001	69160000	#FF9191	1	0.75
chr2	69160001	69520000	A.2.1.2.1.2.1.2.1	0.582589285714286	.	69160001	69520000	#FF9191	1	0.75
chr2	69520001	69920000	A.1.1.2.1.1.2.1.1.2.1.1	0.947544642857143	.	69520001	69920000	#FF0000	1	1
chr2	69920001	70520000	A.1.1.1.1.2.2.2.2	0.983258928571429	.	69920001	70520000	#FF0000	1	1
chr2	70520001	70760000	A.2.1.1.2.2.1.1.1.2.1	0.6171875	.	70520001	70760000	#FF9191	1	0.75
chr2	70760001	70920000	A.2.2.1.1.2.2.1.2.2	0.521205357142857	.	70760001	70920000	#FFDADA	1	0.625
chr2	70920001	71240000	A.2.1.1.1.1.2.2.2.2.1.1	0.6640625	.	70920001	71240000	#FF9191	1	0.75
chr2	71240001	71400000	A.1.2.2.1.2.2.1.2.2.1.2	0.751116071428571	.	71240001	71400000	#FF4848	1	0.875
chr2	71400001	71760000	A.1.2.2.2.1.2.1.2.2.1	0.722098214285714	.	71400001	71760000	#FF4848	1	0.875
chr2	71760001	72000000	B.1.1.1.1.1.2.1.2	0.4375	.	71760001	72000000	#DADAFF	1	0.5
chr2	72000001	72160000	B.1.1.2.1.2.2.1.1	0.390625	.	72000001	72160000	#DADAFF	1	0.5
chr2	72160001	72280000	B.1.2.1.1.2.1.1.1	0.360491071428571	.	72160001	72280000	#9191FF	1	0.375
chr2	72280001	72400000	B.1.2.1.1.2.1.1.2	0.359375	.	72280001	72400000	#9191FF	1	0.375
chr2	72400001	72480000	B.1.2.1.2.2.1.2.2.2	0.324776785714286	.	72400001	72480000	#9191FF	1	0.375
chr2	72480001	72760000	B.2.1.1.2.2.2.2.2.2.2	0.202008928571429	.	72480001	72760000	#4848FF	1	0.25
chr2	72760001	72960000	B.1.2.1.1.2.1.2.2.1.2.1	0.356026785714286	.	72760001	72960000	#9191FF	1	0.375
chr2	72960001	73120000	A.2.2.2.1.1.2.2.2	0.4765625	.	72960001	73120000	#FFDADA	1	0.625
chr2	73120001	73440000	A.2.1.1.2.2.1.1.1.2.2.1	0.616071428571429	.	73120001	73440000	#FF9191	1	0.75
chr2	73440001	73600000	A.1.2.2.1.2.2.2.1.1.1.2	0.747767857142857	.	73440001	73600000	#FF4848	1	0.875
chr2	73600001	73960000	A.1.2.1.1.1.2.1.1.2.2	0.866071428571429	.	73600001	73960000	#FF4848	1	0.875
chr2	73960001	74120000	A.1.2.2.1.2.2.2.1.1.2	0.746651785714286	.	73960001	74120000	#FF4848	1	0.875
chr2	74120001	74240000	A.1.2.2.1.2.2.2.1.2.1	0.745535714285714	.	74120001	74240000	#FF4848	1	0.875
chr2	74240001	74840000	A.1.1.1.1.1.2.2.1	0.995535714285714	.	74240001	74840000	#FF0000	1	1
chr2	74840001	75160000	A.1.2.1.1.1.2.2.2.1.1	0.859375	.	74840001	75160000	#FF4848	1	0.875
chr2	75160001	75560000	A.1.2.2.2.1.2.1.1.2	0.724330357142857	.	75160001	75560000	#FF4848	1	0.875
chr2	75560001	75720000	A.2.1.1.1.1.1.2.1.2.2.1.2	0.678571428571429	.	75560001	75720000	#FF9191	1	0.75
chr2	75720001	75920000	A.2.1.1.2.1.1.2.1.2.2.2	0.638392857142857	.	75720001	75920000	#FF9191	1	0.75
chr2	75920001	76160000	A.2.2.2.2.1.2.1	0.459821428571429	.	75920001	76160000	#FFDADA	1	0.625
chr2	76160001	76520000	B.2.1.2.2.1.2.2.2.1	0.15625	.	76160001	76520000	#4848FF	1	0.25
chr2	76520001	76680000	B.2.1.2.2.2.2.1.1.2.1.1	0.143973214285714	.	76520001	76680000	#4848FF	1	0.25
chr2	76680001	76880000	B.2.1.2.2.2.1.1.1.1	0.154017857142857	.	76680001	76880000	#4848FF	1	0.25
chr2	76880001	77120000	B.2.2.1.1.2.2.1.1.2.2.2	0.0993303571428571	.	76880001	77120000	#0000FF	1	0.125
chr2	77120001	77440000	B.2.2.1.1.2.2.1.1.2.1	0.102678571428571	.	77120001	77440000	#0000FF	1	0.125
chr2	77440001	77560000	B.2.1.2.2.1.2.1.2.1.2	0.159598214285714	.	77440001	77560000	#4848FF	1	0.25
chr2	77560001	77680000	B.2.1.2.2.1.2.1.2.2	0.158482142857143	.	77560001	77680000	#4848FF	1	0.25
chr2	77680001	77880000	B.2.1.2.2.2.2.1.2.1.2	0.139508928571429	.	77680001	77880000	#4848FF	1	0.25
chr2	77880001	77960000	B.2.1.1.1.2.2.2.2.2	0.246651785714286	.	77880001	77960000	#4848FF	1	0.25
chr2	77960001	78080000	B.2.1.1.2.2.1.2.2.2	0.214285714285714	.	77960001	78080000	#4848FF	1	0.25
chr2	78080001	78280000	B.2.1.2.2.1.2.1.2.1.1	0.160714285714286	.	78080001	78280000	#4848FF	1	0.25
chr2	78280001	78600000	B.2.2.1.2.1.1.1.2.2.2.1	0.0837053571428571	.	78280001	78600000	#0000FF	1	0.125
chr2	78600001	78680000	B.2.1.1.2.2.1.2.2.1	0.215401785714286	.	78600001	78680000	#4848FF	1	0.25
chr2	78680001	78880000	B.2.1.2.2.2.2.1.1.2.1.2	0.142857142857143	.	78680001	78880000	#4848FF	1	0.25
chr2	78880001	79120000	B.2.2.1.1.2.2.1.2.2	0.0948660714285714	.	78880001	79120000	#0000FF	1	0.125
chr2	79120001	79280000	B.2.1.1.1.2.2.2.1	0.248883928571429	.	79120001	79280000	#4848FF	1	0.25
chr2	79280001	79520000	B.2.1.2.2.2.1.1.1.2	0.152901785714286	.	79280001	79520000	#4848FF	1	0.25
chr2	79520001	79840000	B.2.2.1.2.1.2.1.1	0.0758928571428571	.	79520001	79840000	#0000FF	1	0.125
chr2	79840001	80280000	B.2.2.1.1.2.2.1.1.2.2.1.1	0.1015625	.	79840001	80280000	#0000FF	1	0.125
chr2	80280001	80440000	B.2.1.1.1.2.2.2.2.1	0.247767857142857	.	80280001	80440000	#4848FF	1	0.25
chr2	80440001	80760000	B.2.2.1.1.2.2.1.1.2.2.1.2	0.100446428571429	.	80440001	80760000	#0000FF	1	0.125
chr2	80760001	81000000	B.2.1.2.2.2.2.1.1.2.2	0.141741071428571	.	80760001	81000000	#4848FF	1	0.25
chr2	81000001	81440000	B.2.2.2.2.1.1.2.1	0.0145089285714286	.	81000001	81440000	#0000FF	1	0.125
chr2	81440001	81880000	B.2.2.1.2.1.1.1.2.2.1	0.0848214285714286	.	81440001	81880000	#0000FF	1	0.125
chr2	81880001	82160000	B.2.2.1.1.2.2.2.2.2	0.0904017857142857	.	81880001	82160000	#0000FF	1	0.125
chr2	82160001	82240000	B.2.1.1.1.2.2.1	0.25	.	82160001	82240000	#4848FF	1	0.25
chr2	82240001	82680000	B.2.2.2.1.1.2.2.2.1	0.0357142857142857	.	82240001	82680000	#0000FF	1	0.125
chr2	82680001	83040000	B.2.2.1.2.1.2.1.2.2.1	0.0736607142857143	.	82680001	83040000	#0000FF	1	0.125
chr2	83040001	83200000	B.2.2.1.1.2.2.2.2.1	0.0915178571428571	.	83040001	83200000	#0000FF	1	0.125
chr2	83200001	83360000	B.2.1.2.2.2.2.1.2.1.1	0.140625	.	83200001	83360000	#4848FF	1	0.25
chr2	83360001	83720000	B.2.2.1.2.1.2.1.2.2.2	0.0725446428571429	.	83360001	83720000	#0000FF	1	0.125
chr2	83720001	84200000	B.2.2.2.1.1.2.2.1.2	0.0368303571428571	.	83720001	84200000	#0000FF	1	0.125
chr2	84200001	84640000	B.1.2.2.2.1.2.2	0.287946428571429	.	84200001	84640000	#9191FF	1	0.375
chr2	84640001	85120000	A.2.1.1.2.1.1.2.1.2.1.1.1	0.642857142857143	.	84640001	85120000	#FF9191	1	0.75
chr2	85120001	85280000	A.1.2.1.2.2.1.2.2.1.2.2.1	0.791294642857143	.	85120001	85280000	#FF4848	1	0.875
chr2	85280001	85520000	A.2.1.1.1.1.1.2.1.2.2.2	0.677455357142857	.	85280001	85520000	#FF9191	1	0.75
chr2	85520001	85720000	A.1.2.1.1.1.2.1.1.1.2.1	0.869419642857143	.	85520001	85720000	#FF4848	1	0.875
chr2	85720001	86160000	A.1.1.1.1.2.2.1.2	0.986607142857143	.	85720001	86160000	#FF0000	1	1
chr2	86160001	86520000	A.1.1.2.2.2.1.1.1.2.2	0.901785714285714	.	86160001	86520000	#FF0000	1	1
chr2	86520001	86720000	A.1.1.2.1.1.2.2.2	0.939732142857143	.	86520001	86720000	#FF0000	1	1
chr2	86720001	86880000	A.1.2.1.1.2.1.1.2.2	0.848214285714286	.	86720001	86880000	#FF4848	1	0.875
chr2	86880001	87040000	A.1.2.2.2.2.1.1.1.2.1	0.7109375	.	86880001	87040000	#FF4848	1	0.875
chr2	87040001	87160000	A.2.2.1.2.2.2.1.1	0.494419642857143	.	87040001	87160000	#FFDADA	1	0.625
chr2	87280001	87360000	A.2.2.1.2.2.2.1.1	0.494419642857143	.	87280001	87360000	#FFDADA	1	0.625
chr2	87440001	87520000	A.2.2.2.1.2.2.2	0.466517857142857	.	87440001	87520000	#FFDADA	1	0.625
chr2	87560001	87600000	A.2.2.2.1.2.2.2	0.466517857142857	.	87560001	87600000	#FFDADA	1	0.625
chr2	87760001	87880000	A.2.2.2.1.2.2.2	0.466517857142857	.	87760001	87880000	#FFDADA	1	0.625
chr2	87920001	88000000	A.2.2.2.1.2.2.2	0.466517857142857	.	87920001	88000000	#FFDADA	1	0.625
chr2	88160001	88840000	A.2.1.2.2.2.1.2.1	0.556919642857143	.	88160001	88840000	#FF9191	1	0.75
chr2	88840001	89240000	A.1.1.2.1.2.2.2.2	0.928571428571429	.	88840001	89240000	#FF0000	1	1
chr2	89240001	89360000	A.2.2.1.2.1.2.2.1	0.501116071428571	.	89240001	89360000	#FFDADA	1	0.625
chr2	89400001	89600000	A.2.2.1.2.1.2.2.1	0.501116071428571	.	89400001	89600000	#FFDADA	1	0.625
chr2	89880001	90160000	B.1.1.2.2.2.2.1.2	0.371651785714286	.	89880001	90160000	#DADAFF	1	0.5
chr2	90200001	90280000	B.1.1.2.2.2.2.1.2	0.371651785714286	.	90200001	90280000	#DADAFF	1	0.5
chr2	90400001	90480000	B.1.2.2.1.1.2.1	0.316964285714286	.	90400001	90480000	#9191FF	1	0.375
chr2	91640001	91720000	B.1.2.2.1.1.2.1	0.316964285714286	.	91640001	91720000	#9191FF	1	0.375
chr2	91760001	92000000	B.1.2.2.1.1.2.2.1.2.1	0.314732142857143	.	91760001	92000000	#9191FF	1	0.375
chr2	92040001	92200000	B.2.1.1.1.2.1.1	0.254464285714286	.	92040001	92200000	#4848FF	1	0.25
chr2	92280001	92320000	B.2.1.1.1.2.1.1	0.254464285714286	.	92280001	92320000	#4848FF	1	0.25
chr2	95360001	95640000	B.1.2.1.1.2.1.2.2.2	0.353794642857143	.	95360001	95640000	#9191FF	1	0.375
chr2	95640001	95960000	A.1.2.2.2.1.2.1.2.2.2.2	0.719866071428571	.	95640001	95960000	#FF4848	1	0.875
chr2	96000001	96040000	A.1.2.2.2.1.2.1.2.2.2.2	0.719866071428571	.	96000001	96040000	#FF4848	1	0.875
chr2	96040001	96080000	A.1.2.2.2.2.1.1.2.2.1.2	0.705357142857143	.	96040001	96080000	#FF4848	1	0.875
chr2	96120001	96280000	A.1.2.2.2.2.1.1.2.2.1.2	0.705357142857143	.	96120001	96280000	#FF4848	1	0.875
chr2	96320001	96520000	A.1.2.2.2.2.1.1.2.2.1.2	0.705357142857143	.	96320001	96520000	#FF4848	1	0.875
chr2	96520001	96680000	A.1.1.1.1.2.2.1.1	0.987723214285714	.	96520001	96680000	#FF0000	1	1
chr2	96720001	97480000	A.1.1.1.1.2.2.1.1	0.987723214285714	.	96720001	97480000	#FF0000	1	1
chr2	97480001	97520000	A.2.1.2.2.1.2.2.2.1	0.561383928571429	.	97480001	97520000	#FF9191	1	0.75
chr2	97560001	97600000	A.2.1.2.2.1.2.2.2.1	0.561383928571429	.	97560001	97600000	#FF9191	1	0.75
chr2	97640001	97880000	A.1.2.2.2.2.1.2.2.1.1	0.699776785714286	.	97640001	97880000	#FF4848	1	0.875
chr2	98000001	98040000	A.1.2.2.1.2.2.2.2	0.743303571428571	.	98000001	98040000	#FF4848	1	0.875
chr2	98120001	98200000	A.1.2.2.1.2.2.2.2	0.743303571428571	.	98120001	98200000	#FF4848	1	0.875
chr2	98240001	98400000	A.1.2.2.1.2.2.2.2	0.743303571428571	.	98240001	98400000	#FF4848	1	0.875
chr2	98400001	98720000	A.1.1.2.2.2.1.1.1.2.1	0.902901785714286	.	98400001	98720000	#FF0000	1	1
chr2	98720001	99000000	A.2.1.1.1.1.2.2.2.2.2	0.661830357142857	.	98720001	99000000	#FF9191	1	0.75
chr2	99000001	99200000	A.1.2.1.1.2.1.1.2.1.1.2	0.8515625	.	99000001	99200000	#FF4848	1	0.875
chr2	99200001	99480000	A.1.2.2.2.2.1.1.1.2.2	0.709821428571429	.	99200001	99480000	#FF4848	1	0.875
chr2	99480001	99680000	A.2.1.2.2.1.1.1.1	0.572544642857143	.	99480001	99680000	#FF9191	1	0.75
chr2	99680001	99880000	A.1.2.2.1.2.2.1.1.1.1	0.758928571428571	.	99680001	99880000	#FF4848	1	0.875
chr2	99880001	100120000	A.1.2.1.1.2.1.1.2.1.2.2	0.849330357142857	.	99880001	100120000	#FF4848	1	0.875
chr2	100160001	100600000	A.2.2.1.2.2.2.2.1.1	0.4921875	.	100160001	100600000	#FFDADA	1	0.625
chr2	100600001	100680000	A.2.2.2.2.2.1.2.1	0.450892857142857	.	100600001	100680000	#FFDADA	1	0.625
chr2	100680001	100840000	A.2.2.1.1.2.2.1.1.1.1	0.526785714285714	.	100680001	100840000	#FFDADA	1	0.625
chr2	100840001	101040000	A.2.1.2.2.1.1.1.2	0.571428571428571	.	100840001	101040000	#FF9191	1	0.75
chr2	101040001	101240000	A.2.1.1.2.2.1.1.1.1.1	0.620535714285714	.	101040001	101240000	#FF9191	1	0.75
chr2	101240001	101600000	A.2.1.2.2.2.2.2.2.1.1	0.550223214285714	.	101240001	101600000	#FF9191	1	0.75
chr2	101600001	101960000	A.1.2.1.1.1.2.2.1.2	0.860491071428571	.	101600001	101960000	#FF4848	1	0.875
chr2	101960001	102240000	A.2.1.2.2.2.2.2.2.1.2	0.549107142857143	.	101960001	102240000	#FF9191	1	0.75
chr2	102240001	102480000	A.1.2.2.2.1.2.1.2.2.2.1	0.720982142857143	.	102240001	102480000	#FF4848	1	0.875
chr2	102480001	102680000	A.2.1.2.1.2.1.1.2.2.1	0.584821428571429	.	102480001	102680000	#FF9191	1	0.75
chr2	102680001	102920000	A.2.1.1.2.2.1.1.2.2.1	0.612723214285714	.	102680001	102920000	#FF9191	1	0.75
chr2	102920001	103080000	A.1.2.2.2.1.1.2.2.2.1.2	0.727678571428571	.	102920001	103080000	#FF4848	1	0.875
chr2	103080001	103440000	A.2.1.2.2.2.1.2.2.2	0.5546875	.	103080001	103440000	#FF9191	1	0.75
chr2	103440001	103600000	B.2.1.1.1.1.1.2.2	0.270089285714286	.	103440001	103600000	#4848FF	1	0.25
chr2	103600001	103880000	B.2.2.1.2.2.2.1.2.1	0.0502232142857143	.	103600001	103880000	#0000FF	1	0.125
chr2	103880001	104040000	B.2.2.1.1.2.2.2.1.1	0.09375	.	103880001	104040000	#0000FF	1	0.125
chr2	104040001	104200000	B.2.2.1.1.2.2.2.1.2	0.0926339285714286	.	104040001	104200000	#0000FF	1	0.125
chr2	104200001	104960000	B.2.2.2.2.2.2	0.00111607142857143	.	104200001	104960000	#0000FF	1	0.125
chr2	104960001	105360000	B.2.1.2.2.2.1.2.2	0.146205357142857	.	104960001	105360000	#4848FF	1	0.25
chr2	105360001	105640000	B.1.1.2.1.2.1.1.1.1	0.397321428571429	.	105360001	105640000	#DADAFF	1	0.5
chr2	105640001	105880000	A.2.1.2.1.2.1.1.1.1.1	0.592633928571429	.	105640001	105880000	#FF9191	1	0.75
chr2	105880001	106000000	A.2.1.1.1.1.1.2.1.2.1	0.680803571428571	.	105880001	106000000	#FF9191	1	0.75
chr2	106000001	106320000	A.2.1.2.1.2.1.1.2.1.2.2	0.5859375	.	106000001	106320000	#FF9191	1	0.75
chr2	106320001	106560000	A.1.2.1.1.1.1.2.2.2	0.871651785714286	.	106320001	106560000	#FF4848	1	0.875
chr2	106560001	106880000	A.2.1.2.1.2.1.1.2.1.2.1	0.587053571428571	.	106560001	106880000	#FF9191	1	0.75
chr2	106880001	107000000	B.1.1.1.2.2.2.1.2.1.2	0.4140625	.	106880001	107000000	#DADAFF	1	0.5
chr2	107080001	107200000	B.1.1.1.2.2.2.1.2.1.2	0.4140625	.	107080001	107200000	#DADAFF	1	0.5
chr2	107200001	107560000	B.2.1.2.2.2.1.2.1.1	0.149553571428571	.	107200001	107560000	#4848FF	1	0.25
chr2	107560001	107960000	B.2.2.2.2.1.2.2.1.1	0.0078125	.	107560001	107960000	#0000FF	1	0.125
chr2	107960001	108280000	B.2.2.2.1.2.2.1.2.1.1.1	0.0256696428571429	.	107960001	108280000	#0000FF	1	0.125
chr2	108280001	108440000	B.2.2.1.2.2.2.1.2.2	0.0491071428571429	.	108280001	108440000	#0000FF	1	0.125
chr2	108520001	108600000	B.1.2.2.2.2.2.1.1	0.280133928571429	.	108520001	108600000	#9191FF	1	0.375
chr2	108600001	108960000	B.1.2.2.1.1.2.2.1.2.2	0.313616071428571	.	108600001	108960000	#9191FF	1	0.375
chr2	108960001	109280000	A.1.2.1.1.1.1.2.2.1	0.872767857142857	.	108960001	109280000	#FF4848	1	0.875
chr2	109280001	109480000	A.1.2.1.2.2.1.2.1	0.796875	.	109280001	109480000	#FF4848	1	0.875
chr2	109480001	109600000	A.2.1.2.2.2.2.1.2	0.552455357142857	.	109480001	109600000	#FF9191	1	0.75
chr2	109600001	109760000	A.2.1.1.2.2.1.1.1.2.2.2	0.614955357142857	.	109600001	109760000	#FF9191	1	0.75
chr2	109760001	110120000	A.1.2.1.2.2.1.1.1	0.799107142857143	.	109760001	110120000	#FF4848	1	0.875
chr2	110240001	110280000	A.1.2.1.2.2.1.1.1	0.799107142857143	.	110240001	110280000	#FF4848	1	0.875
chr2	110280001	110520000	A.1.2.1.1.1.1.1.1.1	0.885044642857143	.	110280001	110520000	#FF4848	1	0.875
chr2	110840001	111000000	A.2.2.1.1.2.2.2.2.2.1	0.515625	.	110840001	111000000	#FFDADA	1	0.625
chr2	111360001	111600000	A.1.2.1.2.1.1.1.1.2.2	0.824776785714286	.	111360001	111600000	#FF4848	1	0.875
chr2	111600001	111760000	A.2.1.1.2.2.1.1.1.1.2.1	0.619419642857143	.	111600001	111760000	#FF9191	1	0.75
chr2	111760001	111880000	A.2.1.2.1.1.1.1	0.597098214285714	.	111760001	111880000	#FF9191	1	0.75
chr2	111880001	112040000	A.1.2.1.2.1.1.2.1.2	0.818080357142857	.	111880001	112040000	#FF4848	1	0.875
chr2	112080001	112200000	A.1.2.1.2.1.1.2.1.2	0.818080357142857	.	112080001	112200000	#FF4848	1	0.875
chr2	112320001	112480000	A.2.1.1.2.2.1.1.1.1.2.2	0.618303571428571	.	112320001	112480000	#FF9191	1	0.75
chr2	112480001	112560000	A.1.2.1.1.2.1.2.1.2.2	0.844866071428571	.	112480001	112560000	#FF4848	1	0.875
chr2	112600001	112880000	A.1.2.1.1.2.1.2.1.2.2	0.844866071428571	.	112600001	112880000	#FF4848	1	0.875
chr2	112880001	113040000	A.1.2.2.1.2.2.1.1.1.2	0.7578125	.	112880001	113040000	#FF4848	1	0.875
chr2	113040001	113120000	A.1.1.1.2.1.1.2.2.2.1	0.9765625	.	113040001	113120000	#FF0000	1	1
chr2	113160001	113520000	A.1.1.1.2.1.1.2.2.2.1	0.9765625	.	113160001	113520000	#FF0000	1	1
chr2	113520001	113720000	A.1.1.2.2.2.2.2.1.2	0.887276785714286	.	113520001	113720000	#FF0000	1	1
chr2	113720001	114000000	A.1.2.1.1.2.1.1.2.1.1.1	0.852678571428571	.	113720001	114000000	#FF4848	1	0.875
chr2	114000001	114240000	A.1.2.1.2.1.1.2.1.1	0.819196428571429	.	114000001	114240000	#FF4848	1	0.875
chr2	114360001	114720000	A.1.1.2.2.1.2.2.1	0.907366071428571	.	114360001	114720000	#FF0000	1	1
chr2	114720001	115200000	B.1.2.1.2.2.2.1	0.323660714285714	.	114720001	115200000	#9191FF	1	0.375
chr2	115200001	115400000	B.1.2.2.2.2.1.2.2.1	0.282366071428571	.	115200001	115400000	#9191FF	1	0.375
chr2	115400001	115560000	B.2.2.1.1.1.1.2.1.2.1.1	0.129464285714286	.	115400001	115560000	#0000FF	1	0.125
chr2	115560001	115960000	B.2.2.2.1.2.2.1.2.2	0.0223214285714286	.	115560001	115960000	#0000FF	1	0.125
chr2	115960001	116320000	B.2.2.2.2.1.2.2.1.2	0.00669642857142857	.	115960001	116320000	#0000FF	1	0.125
chr2	116320001	116400000	B.2.1.2.2.1.1.2.1.2	0.165178571428571	.	116320001	116400000	#4848FF	1	0.25
chr2	116400001	116720000	B.2.2.2.2.1.2.2.2.1	0.00558035714285714	.	116400001	116720000	#0000FF	1	0.125
chr2	116720001	117000000	B.2.2.1.2.2.2.2.2.2.1	0.0446428571428571	.	116720001	117000000	#0000FF	1	0.125
chr2	117000001	117680000	B.2.2.2.2.2.1.2	0.00223214285714286	.	117000001	117680000	#0000FF	1	0.125
chr2	117680001	117920000	B.2.2.1.1.1.1.2.1.2.1.2	0.128348214285714	.	117680001	117920000	#0000FF	1	0.125
chr2	117920001	118000000	B.2.1.2.2.1.1.2.1.1	0.166294642857143	.	117920001	118000000	#4848FF	1	0.25
chr2	118000001	118360000	B.2.2.1.2.2.2.2.2.2.2	0.0435267857142857	.	118000001	118360000	#0000FF	1	0.125
chr2	118360001	118560000	B.1.2.2.1.1.2.2.2	0.3125	.	118360001	118560000	#9191FF	1	0.375
chr2	118560001	118760000	A.2.2.1.2.1.1.1	0.513392857142857	.	118560001	118760000	#FFDADA	1	0.625
chr2	118760001	118960000	A.1.2.2.2.1.1.2.2.1	0.729910714285714	.	118760001	118960000	#FF4848	1	0.875
chr2	118960001	119600000	B.1.1.1.1.2.2.2	0.428571428571429	.	118960001	119600000	#DADAFF	1	0.5
chr2	119600001	119720000	A.2.2.2.2.2.1.2.2	0.449776785714286	.	119600001	119720000	#FFDADA	1	0.625
chr2	119720001	120000000	A.2.2.2.1.1.1.1.1.2	0.485491071428571	.	119720001	120000000	#FFDADA	1	0.625
chr2	120000001	120200000	A.1.2.1.2.2.1.2.2.1.2.2.2	0.790178571428571	.	120000001	120200000	#FF4848	1	0.875
chr2	120200001	120440000	A.2.1.1.1.1.2.2.1.2.2	0.666294642857143	.	120200001	120440000	#FF9191	1	0.75
chr2	120440001	120920000	A.1.1.2.1.2.1.2.1	0.935267857142857	.	120440001	120920000	#FF0000	1	1
chr2	120920001	121080000	A.1.2.1.1.1.1.1.1.2	0.883928571428571	.	120920001	121080000	#FF4848	1	0.875
chr2	121080001	121440000	A.2.1.2.2.2.2.2.2.2	0.547991071428571	.	121080001	121440000	#FF9191	1	0.75
chr2	121440001	121520000	A.2.2.2.1.1.1.2.2	0.481026785714286	.	121440001	121520000	#FFDADA	1	0.625
chr2	121520001	121600000	A.2.2.2.1.1.1.2.1	0.482142857142857	.	121520001	121600000	#FFDADA	1	0.625
chr2	121600001	121800000	A.2.2.2.1.2.2.1.1	0.469866071428571	.	121600001	121800000	#FFDADA	1	0.625
chr2	121800001	122160000	A.2.1.2.2.2.2.1.1	0.553571428571429	.	121800001	122160000	#FF9191	1	0.75
chr2	122160001	122520000	A.1.1.2.1.2.1.2.2	0.934151785714286	.	122160001	122520000	#FF0000	1	1
chr2	122520001	123040000	B.1.1.2.2.2.1.1.2	0.376116071428571	.	122520001	123040000	#DADAFF	1	0.5
chr2	123040001	123320000	B.2.2.1.2.2.2.1.1.2	0.0513392857142857	.	123040001	123320000	#0000FF	1	0.125
chr2	123320001	123560000	B.2.2.1.1.1.1.1.1	0.1328125	.	123320001	123560000	#0000FF	1	0.125
chr2	123560001	123760000	B.2.1.2.2.1.1.2.2	0.1640625	.	123560001	123760000	#4848FF	1	0.25
chr2	123760001	124200000	B.2.2.2.2.1.2.1.2.1	0.0111607142857143	.	123760001	124200000	#0000FF	1	0.125
chr2	124200001	124720000	B.2.2.2.2.1.2.2.2.2	0.00446428571428571	.	124200001	124720000	#0000FF	1	0.125
chr2	124720001	124960000	B.2.2.1.2.2.2.1.1.1	0.0524553571428571	.	124720001	124960000	#0000FF	1	0.125
chr2	124960001	125200000	B.2.2.2.1.2.1.1.1	0.0334821428571429	.	124960001	125200000	#0000FF	1	0.125
chr2	125200001	125440000	B.2.2.1.1.1.1.1.2	0.131696428571429	.	125200001	125440000	#0000FF	1	0.125
chr2	125440001	125600000	B.2.1.2.2.2.2.2.2.1	0.135044642857143	.	125440001	125600000	#4848FF	1	0.25
chr2	125600001	125800000	B.2.1.2.2.2.2.2.1.2	0.136160714285714	.	125600001	125800000	#4848FF	1	0.25
chr2	125800001	126000000	B.2.2.1.1.1.1.2.1.2.2	0.127232142857143	.	125800001	126000000	#0000FF	1	0.125
chr2	126000001	126240000	A.2.2.2.2.2.2.1.2.2	0.446428571428571	.	126000001	126240000	#FFDADA	1	0.625
chr2	126240001	126520000	B.2.1.1.2.2.2.1.2.2	0.207589285714286	.	126240001	126520000	#4848FF	1	0.25
chr2	126520001	126960000	B.2.2.2.1.2.2.1.2.1.1.2	0.0245535714285714	.	126520001	126960000	#0000FF	1	0.125
chr2	126960001	127200000	B.1.2.2.2.2.2.2.2	0.276785714285714	.	126960001	127200000	#9191FF	1	0.375
chr2	127200001	127400000	B.1.1.1.1.1.2.1.1.2	0.438616071428571	.	127200001	127400000	#DADAFF	1	0.5
chr2	127400001	127520000	A.2.2.1.2.1.1.2.1.1	0.512276785714286	.	127400001	127520000	#FFDADA	1	0.625
chr2	127520001	127800000	A.2.2.1.2.1.1.2.1.2.1.1	0.511160714285714	.	127520001	127800000	#FFDADA	1	0.625
chr2	127800001	128040000	A.1.2.2.1.2.2.1.1.2.1.1	0.756696428571429	.	127800001	128040000	#FF4848	1	0.875
chr2	128040001	128320000	A.1.1.1.2.2.2.2.2	0.957589285714286	.	128040001	128320000	#FF0000	1	1
chr2	128320001	128640000	A.1.1.1.2.1.1.2.2.2.2	0.975446428571429	.	128320001	128640000	#FF0000	1	1
chr2	128640001	129000000	A.1.1.2.1.1.1.2.1	0.953125	.	128640001	129000000	#FF0000	1	1
chr2	129000001	129320000	A.2.1.1.1.1.2.2.1.2.1	0.667410714285714	.	129000001	129320000	#FF9191	1	0.75
chr2	129320001	129560000	A.2.2.1.2.2.2.2.2.1	0.488839285714286	.	129320001	129560000	#FFDADA	1	0.625
chr2	129560001	129760000	B.1.1.2.1.1.2.1.2.2.2	0.399553571428571	.	129560001	129760000	#DADAFF	1	0.5
chr2	129760001	130240000	A.2.2.2.2.2.1.1.1.2	0.454241071428571	.	129760001	130240000	#FFDADA	1	0.625
chr2	130240001	130480000	B.1.1.2.2.2.1.2.2	0.373883928571429	.	130240001	130480000	#DADAFF	1	0.5
chr2	130480001	130800000	A.2.2.2.1.1.1.1.1.1	0.486607142857143	.	130480001	130800000	#FFDADA	1	0.625
chr2	130880001	130920000	A.2.2.2.1.1.1.1.1.1	0.486607142857143	.	130880001	130920000	#FFDADA	1	0.625
chr2	130920001	131160000	A.2.1.1.1.1.2.2.1.1	0.668526785714286	.	130920001	131160000	#FF9191	1	0.75
chr2	131480001	131640000	A.2.2.1.1.2.2.2.1.2	0.517857142857143	.	131480001	131640000	#FFDADA	1	0.625
chr2	131640001	131920000	A.2.1.2.1.2.1.1.1.1.2.1	0.591517857142857	.	131640001	131920000	#FF9191	1	0.75
chr2	131920001	132000000	A.2.2.2.2.2.2.1.2.1	0.447544642857143	.	131920001	132000000	#FFDADA	1	0.625
chr2	132040001	132240000	A.2.2.2.2.2.2.1.2.1	0.447544642857143	.	132040001	132240000	#FFDADA	1	0.625
chr2	132240001	132520000	A.2.1.1.2.1.2.1.2.2	0.629464285714286	.	132240001	132520000	#FF9191	1	0.75
chr2	132520001	132760000	B.1.2.2.2.2.2.2.1	0.277901785714286	.	132520001	132760000	#9191FF	1	0.375
chr2	132800001	132840000	B.1.2.2.2.2.2.2.1	0.277901785714286	.	132800001	132840000	#9191FF	1	0.375
chr2	132840001	133320000	B.2.2.1.2.2.2.2.2.1	0.0457589285714286	.	132840001	133320000	#0000FF	1	0.125
chr2	133320001	133480000	B.2.1.1.1.1.1.2.1.2	0.271205357142857	.	133320001	133480000	#4848FF	1	0.25
chr2	133480001	133720000	B.2.1.2.2.1.1.1.1	0.168526785714286	.	133480001	133720000	#4848FF	1	0.25
chr2	133720001	133920000	B.2.1.2.2.2.1.2.1.2.2	0.147321428571429	.	133720001	133920000	#4848FF	1	0.25
chr2	133920001	134000000	B.2.1.1.1.1.2.1.2.1.1	0.265625	.	133920001	134000000	#4848FF	1	0.25
chr2	134000001	134600000	B.2.1.1.2.2.2.1.1.1	0.213169642857143	.	134000001	134600000	#4848FF	1	0.25
chr2	134600001	134880000	A.2.1.2.1.2.1.1.2.2.2	0.583705357142857	.	134600001	134880000	#FF9191	1	0.75
chr2	134880001	135360000	A.1.2.2.1.1.1.1	0.774553571428571	.	134880001	135360000	#FF4848	1	0.875
chr2	135360001	135400000	A.2.1.1.2.2.1.1.2.1	0.613839285714286	.	135360001	135400000	#FF9191	1	0.75
chr2	135440001	135520000	A.2.1.1.2.2.1.1.2.1	0.613839285714286	.	135440001	135520000	#FF9191	1	0.75
chr2	135520001	135680000	A.2.1.1.2.2.1.1.2.2.2	0.611607142857143	.	135520001	135680000	#FF9191	1	0.75
chr2	135680001	135960000	A.1.1.2.2.1.1.1.1.2.1	0.926339285714286	.	135680001	135960000	#FF0000	1	1
chr2	135960001	136200000	A.1.2.2.1.2.2.1.1.2.2	0.754464285714286	.	135960001	136200000	#FF4848	1	0.875
chr2	136200001	136400000	A.1.2.1.1.1.1.1.2.1	0.8828125	.	136200001	136400000	#FF4848	1	0.875
chr2	136400001	136600000	A.1.1.2.2.2.2.2.1.1.2	0.888392857142857	.	136400001	136600000	#FF0000	1	1
chr2	136600001	136680000	A.1.2.2.1.2.2.1.1.2.1.2	0.755580357142857	.	136600001	136680000	#FF4848	1	0.875
chr2	136680001	136880000	A.1.1.1.1.2.1.2.2	0.988839285714286	.	136680001	136880000	#FF0000	1	1
chr2	136880001	137160000	A.1.1.1.2.2.1.2.2.1	0.967633928571429	.	136880001	137160000	#FF0000	1	1
chr2	137160001	137600000	B.1.1.2.1.2.1.1.2	0.395089285714286	.	137160001	137600000	#DADAFF	1	0.5
chr2	137600001	137840000	B.2.1.1.2.2.2.1.2.1.1.2	0.209821428571429	.	137600001	137840000	#4848FF	1	0.25
chr2	137840001	138040000	B.2.1.2.2.2.1.2.1.2.1	0.1484375	.	137840001	138040000	#4848FF	1	0.25
chr2	138040001	138280000	B.2.2.1.1.1.1.2.1.1	0.130580357142857	.	138040001	138280000	#0000FF	1	0.125
chr2	138280001	138680000	B.2.1.1.2.2.2.1.1.2	0.212053571428571	.	138280001	138680000	#4848FF	1	0.25
chr2	138680001	139000000	A.2.2.1.1.1.2.1.2.2	0.537946428571429	.	138680001	139000000	#FFDADA	1	0.625
chr2	139000001	139240000	A.2.1.1.2.1.2.1.2.1.1	0.631696428571429	.	139000001	139240000	#FF9191	1	0.75
chr2	139240001	139360000	A.1.2.1.2.2.2.1.2.2.1	0.784598214285714	.	139240001	139360000	#FF4848	1	0.875
chr2	139360001	139560000	A.2.2.1.2.1.1.2.1.2.2	0.508928571428571	.	139360001	139560000	#FFDADA	1	0.625
chr2	139560001	140320000	B.2.2.2.2.2.1.1	0.00334821428571429	.	139560001	140320000	#0000FF	1	0.125
chr2	140320001	140400000	B.2.1.2.2.2.2.2.2.2	0.133928571428571	.	140320001	140400000	#4848FF	1	0.25
chr2	140400001	140680000	B.2.2.2.2.1.2.1.2.2.1	0.0100446428571429	.	140400001	140680000	#0000FF	1	0.125
chr2	140680001	140840000	B.2.2.2.1.2.1.1.2.1	0.0323660714285714	.	140680001	140840000	#0000FF	1	0.125
chr2	140840001	141320000	B.2.2.2.1.2.2.1.2.1.2	0.0234375	.	140840001	141320000	#0000FF	1	0.125
chr2	141320001	141520000	B.2.1.2.2.2.2.2.1.1	0.137276785714286	.	141320001	141520000	#4848FF	1	0.25
chr2	141520001	141640000	B.2.1.1.1.1.2.1.2.1.2	0.264508928571429	.	141520001	141640000	#4848FF	1	0.25
chr2	141640001	141840000	B.2.2.1.1.1.2.1.2.2	0.1171875	.	141640001	141840000	#0000FF	1	0.125
chr2	141840001	141960000	B.2.1.1.2.1.2.1.1	0.2265625	.	141840001	141960000	#4848FF	1	0.25
chr2	141960001	142200000	B.2.1.2.2.1.1.1.2	0.167410714285714	.	141960001	142200000	#4848FF	1	0.25
chr2	142200001	142320000	B.1.1.2.1.1.2.2	0.3984375	.	142200001	142320000	#DADAFF	1	0.5
chr2	142320001	142760000	B.2.2.1.2.2.2.2.1.1	0.0479910714285714	.	142320001	142760000	#0000FF	1	0.125
chr2	142760001	142960000	B.2.1.2.1.1.1.2.2	0.193080357142857	.	142760001	142960000	#4848FF	1	0.25
chr2	142960001	143400000	B.2.2.1.2.2.1.1.1.1.2	0.0669642857142857	.	142960001	143400000	#0000FF	1	0.125
chr2	143400001	143600000	B.1.1.1.1.1.2.1.1.1	0.439732142857143	.	143400001	143600000	#DADAFF	1	0.5
chr2	143600001	143720000	A.1.2.2.2.1.1.2.1.1	0.732142857142857	.	143600001	143720000	#FF4848	1	0.875
chr2	143720001	143840000	A.2.2.1.2.1.1.2.2	0.5078125	.	143720001	143840000	#FFDADA	1	0.625
chr2	143840001	144000000	A.1.2.2.2.1.1.2.2.2.2	0.7265625	.	143840001	144000000	#FF4848	1	0.875
chr2	144000001	144200000	A.2.2.1.2.1.1.2.1.2.1.2	0.510044642857143	.	144000001	144200000	#FFDADA	1	0.625
chr2	144200001	144320000	A.2.2.2.2.2.1.1.1.1.1	0.456473214285714	.	144200001	144320000	#FFDADA	1	0.625
chr2	144320001	144520000	A.2.2.2.2.2.1.1.1.1.2	0.455357142857143	.	144320001	144520000	#FFDADA	1	0.625
chr2	144520001	144680000	A.2.2.2.2.2.2.2.1	0.4453125	.	144520001	144680000	#FFDADA	1	0.625
chr2	144680001	144920000	A.2.1.1.2.1.2.1.2.1.2	0.630580357142857	.	144680001	144920000	#FF9191	1	0.75
chr2	144920001	145160000	A.1.1.2.2.1.1.2.1.2.1.1	0.916294642857143	.	144920001	145160000	#FF0000	1	1
chr2	145160001	145320000	A.2.1.2.1.2.1.1.2.1.1	0.588169642857143	.	145160001	145320000	#FF9191	1	0.75
chr2	145320001	146080000	B.2.1.2.1.1.1.2.1.1.1	0.196428571428571	.	145320001	146080000	#4848FF	1	0.25
chr2	146080001	146320000	B.2.1.1.2.2.2.1.2.1.1.1	0.2109375	.	146080001	146320000	#4848FF	1	0.25
chr2	146320001	146520000	B.1.1.2.1.2.1.1.1.2	0.396205357142857	.	146320001	146520000	#DADAFF	1	0.5
chr2	146520001	147080000	B.2.2.2.1.2.2.1.1.2	0.0267857142857143	.	146520001	147080000	#0000FF	1	0.125
chr2	147080001	147440000	B.2.2.2.1.2.2.1.1.1	0.0279017857142857	.	147080001	147440000	#0000FF	1	0.125
chr2	147440001	147800000	B.2.1.2.1.1.1.2.1.1.2	0.1953125	.	147440001	147800000	#4848FF	1	0.25
chr2	147800001	148080000	A.1.2.1.2.2.2.1.2.2.2	0.783482142857143	.	147800001	148080000	#FF4848	1	0.875
chr2	148080001	148320000	A.2.2.2.1.1.2.1.2	0.478794642857143	.	148080001	148320000	#FFDADA	1	0.625
chr2	148320001	148440000	A.2.1.2.1.2.2.2	0.573660714285714	.	148320001	148440000	#FF9191	1	0.75
chr2	148440001	148720000	A.2.2.1.1.1.2.1.2.1	0.5390625	.	148440001	148720000	#FFDADA	1	0.625
chr2	148720001	148880000	A.1.2.1.2.2.2.1.2.1	0.785714285714286	.	148720001	148880000	#FF4848	1	0.875
chr2	148880001	149040000	A.2.1.2.1.2.1.1.1.1.2.2	0.590401785714286	.	148880001	149040000	#FF9191	1	0.75
chr2	149040001	149240000	A.2.1.1.2.1.2.2.1.2.2	0.623883928571429	.	149040001	149240000	#FF9191	1	0.75
chr2	149240001	149560000	A.1.2.1.1.1.1.1.2.2.2.2.1	0.879464285714286	.	149240001	149560000	#FF4848	1	0.875
chr2	149560001	149640000	A.2.1.2.1.1.1.2	0.595982142857143	.	149560001	149640000	#FF9191	1	0.75
chr2	149640001	149720000	A.1.2.2.2.1.1.2.2.2.1.1	0.728794642857143	.	149640001	149720000	#FF4848	1	0.875
chr2	149760001	149880000	A.1.2.2.2.1.1.2.2.2.1.1	0.728794642857143	.	149760001	149880000	#FF4848	1	0.875
chr2	149880001	149960000	A.1.2.2.2.1.1.2.1.2	0.731026785714286	.	149880001	149960000	#FF4848	1	0.875
chr2	149960001	150200000	A.1.2.2.2.1.2.1.2.1	0.723214285714286	.	149960001	150200000	#FF4848	1	0.875
chr2	150200001	150480000	A.2.2.1.2.1.2.1.1.1	0.506696428571429	.	150200001	150480000	#FFDADA	1	0.625
chr2	150480001	150680000	B.2.1.1.2.2.2.1.2.1.2	0.208705357142857	.	150480001	150680000	#4848FF	1	0.25
chr2	150680001	150800000	B.2.2.1.1.1.2.2.1.1	0.116071428571429	.	150680001	150800000	#0000FF	1	0.125
chr2	150800001	151240000	B.2.2.1.2.2.2.2.1.2	0.046875	.	150800001	151240000	#0000FF	1	0.125
chr2	151240001	151600000	B.2.1.1.1.1.1.2.1.1	0.272321428571429	.	151240001	151600000	#4848FF	1	0.25
chr2	151600001	152120000	B.1.2.1.2.1.1.1	0.34375	.	151600001	152120000	#9191FF	1	0.375
chr2	152120001	152360000	A.1.2.1.1.1.1.1.2.2.2.2.2	0.878348214285714	.	152120001	152360000	#FF4848	1	0.875
chr2	152360001	152600000	A.1.2.1.2.2.2.2.2.2	0.775669642857143	.	152360001	152600000	#FF4848	1	0.875
chr2	152600001	153040000	A.1.1.2.1.2.1.1.1.2	0.9375	.	152600001	153040000	#FF0000	1	1
chr2	153040001	153200000	A.2.1.1.1.1.1.1.1	0.685267857142857	.	153040001	153200000	#FF9191	1	0.75
chr2	153200001	153600000	A.1.1.2.1.2.1.1.1.1	0.938616071428571	.	153200001	153600000	#FF0000	1	1
chr2	153600001	154160000	B.2.1.2.1.2.2.1.1	0.175223214285714	.	153600001	154160000	#4848FF	1	0.25
chr2	154160001	154440000	B.2.2.1.1.1.1.2.2.2	0.125	.	154160001	154440000	#0000FF	1	0.125
chr2	154440001	154680000	B.2.2.2.1.2.2.2.2.2	0.0189732142857143	.	154440001	154680000	#0000FF	1	0.125
chr2	154680001	154800000	B.2.2.2.1.2.1.1.2.2	0.03125	.	154680001	154800000	#0000FF	1	0.125
chr2	154800001	155240000	B.2.2.2.2.1.2.1.2.2.2	0.00892857142857143	.	154800001	155240000	#0000FF	1	0.125
chr2	155240001	155440000	B.2.1.2.1.1.2.2.1.2	0.180803571428571	.	155240001	155440000	#4848FF	1	0.25
chr2	155440001	155760000	B.2.2.1.2.2.1.2.1.2	0.0569196428571429	.	155440001	155760000	#0000FF	1	0.125
chr2	155760001	155960000	B.2.1.1.2.1.2.1.2.2	0.223214285714286	.	155760001	155960000	#4848FF	1	0.25
chr2	155960001	156080000	A.2.2.2.2.2.2.2.2	0.444196428571429	.	155960001	156080000	#FFDADA	1	0.625
chr2	156080001	156200000	B.1.2.2.1.2.2.1.2	0.3046875	.	156080001	156200000	#9191FF	1	0.375
chr2	156200001	157200000	B.2.2.1.2.2.1.1.1.2	0.0658482142857143	.	156200001	157200000	#0000FF	1	0.125
chr2	157200001	157440000	A.1.2.1.1.1.1.1.2.2.1	0.881696428571429	.	157200001	157440000	#FF4848	1	0.875
chr2	157440001	157840000	B.1.2.2.2.2.1.2.2.2	0.28125	.	157440001	157840000	#9191FF	1	0.375
chr2	157840001	158160000	B.1.2.2.1.1.2.2.1.1	0.315848214285714	.	157840001	158160000	#9191FF	1	0.375
chr2	158160001	158360000	A.1.2.2.1.1.2.1	0.768973214285714	.	158160001	158360000	#FF4848	1	0.875
chr2	158360001	158640000	B.1.1.2.2.2.1.1.1.1	0.379464285714286	.	158360001	158640000	#DADAFF	1	0.5
chr2	158640001	159120000	B.1.1.2.2.2.1.1.1.2.1	0.378348214285714	.	158640001	159120000	#DADAFF	1	0.5
chr2	159120001	159280000	B.1.1.2.1.1.2.1.2.2.1	0.400669642857143	.	159120001	159280000	#DADAFF	1	0.5
chr2	159280001	159520000	A.2.1.2.1.2.1.2.2.2	0.580357142857143	.	159280001	159520000	#FF9191	1	0.75
chr2	159520001	159720000	A.2.2.2.1.1.1.1.2.2	0.483258928571429	.	159520001	159720000	#FFDADA	1	0.625
chr2	159720001	160040000	A.1.2.1.1.1.1.2.1.1.1.2	0.876116071428571	.	159720001	160040000	#FF4848	1	0.875
chr2	160040001	160440000	A.1.1.1.1.2.1.2.1	0.989955357142857	.	160040001	160440000	#FF0000	1	1
chr2	160440001	160840000	A.1.1.1.2.2.1.2.2.2	0.966517857142857	.	160440001	160840000	#FF0000	1	1
chr2	160840001	161120000	A.2.2.1.1.1.2.1.1	0.540178571428571	.	160840001	161120000	#FFDADA	1	0.625
chr2	161120001	161360000	B.1.1.1.1.1.2.2	0.436383928571429	.	161120001	161360000	#DADAFF	1	0.5
chr2	161360001	161560000	B.1.2.1.2.2.2.2	0.322544642857143	.	161360001	161560000	#9191FF	1	0.375
chr2	161560001	161920000	B.1.2.1.2.1.1.2	0.342633928571429	.	161560001	161920000	#9191FF	1	0.375
chr2	161920001	162040000	A.1.1.2.2.1.1.2.2	0.912946428571429	.	161920001	162040000	#FF0000	1	1
chr2	162040001	162280000	A.1.2.1.2.2.2.1.1.1	0.787946428571429	.	162040001	162280000	#FF4848	1	0.875
chr2	162280001	162480000	B.1.2.2.1.2.2.2.2.1.1.1	0.302455357142857	.	162280001	162480000	#9191FF	1	0.375
chr2	162480001	162840000	B.2.2.1.1.1.2.2.2.1.2	0.112723214285714	.	162480001	162840000	#0000FF	1	0.125
chr2	162840001	163080000	B.1.1.1.2.2.2.1.2.1.1	0.415178571428571	.	162840001	163080000	#DADAFF	1	0.5
chr2	163080001	163240000	A.2.1.2.2.2.1.1.2	0.558035714285714	.	163080001	163240000	#FF9191	1	0.75
chr2	163240001	163520000	B.2.2.1.1.1.2.2.2.1.1	0.113839285714286	.	163240001	163520000	#0000FF	1	0.125
chr2	163520001	163680000	B.2.1.2.1.1.2.2.1.1	0.181919642857143	.	163520001	163680000	#4848FF	1	0.25
chr2	163680001	163800000	B.2.1.2.1.1.2.2.2	0.1796875	.	163680001	163800000	#4848FF	1	0.25
chr2	163800001	164160000	B.2.2.1.2.2.1.1.2.2.1	0.0625	.	163800001	164160000	#0000FF	1	0.125
chr2	164160001	164320000	B.2.1.1.2.1.2.1.2.1.1	0.225446428571429	.	164160001	164320000	#4848FF	1	0.25
chr2	164320001	164480000	B.2.1.2.1.1.1.1.1.1	0.200892857142857	.	164320001	164480000	#4848FF	1	0.25
chr2	164480001	164600000	B.2.1.1.1.1.2.1.2.2.1	0.263392857142857	.	164480001	164600000	#4848FF	1	0.25
chr2	164600001	164840000	B.2.1.2.1.2.2.2.1	0.170758928571429	.	164600001	164840000	#4848FF	1	0.25
chr2	164840001	164960000	B.2.1.1.1.1.2.1.2.2.2.1	0.262276785714286	.	164840001	164960000	#4848FF	1	0.25
chr2	164960001	165200000	B.2.2.1.1.1.1.2.2.1	0.126116071428571	.	164960001	165200000	#0000FF	1	0.125
chr2	165200001	165560000	B.2.2.1.2.2.1.1.1.1.1	0.0680803571428571	.	165200001	165560000	#0000FF	1	0.125
chr2	165560001	165760000	B.1.2.2.2.2.1.2.1	0.283482142857143	.	165560001	165760000	#9191FF	1	0.375
chr2	165760001	166040000	B.2.1.1.2.1.1.1.1.2	0.244419642857143	.	165760001	166040000	#4848FF	1	0.25
chr2	166040001	166400000	B.1.2.2.2.2.1.1.1	0.286830357142857	.	166040001	166400000	#9191FF	1	0.375
chr2	166400001	166840000	A.2.1.1.2.1.2.1.1.2	0.6328125	.	166400001	166840000	#FF9191	1	0.75
chr2	166840001	167040000	B.2.1.1.2.1.2.1.2.1.2	0.224330357142857	.	166840001	167040000	#4848FF	1	0.25
chr2	167040001	167360000	B.2.2.2.1.2.1.2.1	0.0301339285714286	.	167040001	167360000	#0000FF	1	0.125
chr2	167360001	167480000	B.2.1.1.2.1.2.2.2	0.220982142857143	.	167360001	167480000	#4848FF	1	0.25
chr2	167480001	167800000	B.2.2.2.1.2.1.2.2	0.0290178571428571	.	167480001	167800000	#0000FF	1	0.125
chr2	167800001	167920000	B.2.1.2.1.2.1.2.2	0.176339285714286	.	167800001	167920000	#4848FF	1	0.25
chr2	167920001	168120000	B.2.2.1.2.2.1.2.1.1.2	0.0580357142857143	.	167920001	168120000	#0000FF	1	0.125
chr2	168120001	168320000	B.2.1.2.1.2.2.2.2	0.169642857142857	.	168120001	168320000	#4848FF	1	0.25
chr2	168320001	168600000	B.2.2.1.2.2.1.2.1.1.1	0.0591517857142857	.	168320001	168600000	#0000FF	1	0.125
chr2	168600001	169080000	B.1.2.1.1.1.2.2	0.361607142857143	.	168600001	169080000	#9191FF	1	0.375
chr2	169080001	169240000	A.2.2.2.1.1.1.1.2.1	0.484375	.	169080001	169240000	#FFDADA	1	0.625
chr2	169240001	169520000	A.1.1.2.2.1.1.2.1.2.2	0.9140625	.	169240001	169520000	#FF0000	1	1
chr2	169520001	169840000	A.2.1.1.2.1.2.2.1.2.1	0.625	.	169520001	169840000	#FF9191	1	0.75
chr2	169840001	170320000	A.2.1.2.1.2.1.2.2.1	0.581473214285714	.	169840001	170320000	#FF9191	1	0.75
chr2	170320001	170600000	A.1.1.1.2.2.2.2.1.1	0.959821428571429	.	170320001	170600000	#FF0000	1	1
chr2	170600001	171080000	A.1.1.1.2.2.1.1.2	0.969866071428571	.	170600001	171080000	#FF0000	1	1
chr2	171080001	171280000	A.1.2.2.2.2.1.1.1.1.2	0.712053571428571	.	171080001	171280000	#FF4848	1	0.875
chr2	171280001	171440000	A.2.1.2.1.1.2.1	0.594866071428571	.	171280001	171440000	#FF9191	1	0.75
chr2	171440001	171520000	A.2.2.1.1.2.2.2.2.2.2	0.514508928571429	.	171440001	171520000	#FFDADA	1	0.625
chr2	171520001	171760000	A.1.2.2.2.2.1.1.1.1.1	0.713169642857143	.	171520001	171760000	#FF4848	1	0.875
chr2	171760001	172400000	A.1.1.1.1.1.1.1	1	.	171760001	172400000	#FF0000	1	1
chr2	172400001	172560000	A.1.2.2.1.2.1.1.1	0.765625	.	172400001	172560000	#FF4848	1	0.875
chr2	172560001	173000000	A.1.1.1.1.2.1.1.1	0.993303571428571	.	172560001	173000000	#FF0000	1	1
chr2	173000001	173400000	A.2.1.1.2.2.2.1.1.2	0.602678571428571	.	173000001	173400000	#FF9191	1	0.75
chr2	173400001	173600000	A.2.1.1.1.1.2.1.1.2.2	0.671875	.	173400001	173600000	#FF9191	1	0.75
chr2	173600001	173840000	A.2.1.2.2.1.1.2.1.2	0.569196428571429	.	173600001	173840000	#FF9191	1	0.75
chr2	173840001	174280000	A.1.2.1.1.2.1.2.1.1	0.847098214285714	.	173840001	174280000	#FF4848	1	0.875
chr2	174280001	174760000	A.2.1.1.1.1.2.1.1.2.1	0.672991071428571	.	174280001	174760000	#FF9191	1	0.75
chr2	174760001	175120000	A.1.1.2.2.2.2.2.1.1.1	0.889508928571429	.	174760001	175120000	#FF0000	1	1
chr2	175120001	175280000	A.1.2.2.1.2.1.1.2.2	0.763392857142857	.	175120001	175280000	#FF4848	1	0.875
chr2	175280001	175560000	A.1.1.2.2.2.2.1.1	0.891741071428571	.	175280001	175560000	#FF0000	1	1
chr2	175560001	175920000	A.2.1.1.2.2.2.1.1.1.1	0.604910714285714	.	175560001	175920000	#FF9191	1	0.75
chr2	175920001	176080000	A.1.2.2.2.2.2.1.2.2	0.691964285714286	.	175920001	176080000	#FF4848	1	0.875
chr2	176080001	176320000	B.1.1.1.2.1.2.1.1	0.425223214285714	.	176080001	176320000	#DADAFF	1	0.5
chr2	176320001	176520000	B.1.1.2.1.1.2.1.2.1.2	0.401785714285714	.	176320001	176520000	#DADAFF	1	0.5
chr2	176520001	176800000	B.1.1.1.2.1.2.1.2	0.424107142857143	.	176520001	176800000	#DADAFF	1	0.5
chr2	176800001	176920000	A.2.2.1.1.2.2.2.1.1.2	0.518973214285714	.	176800001	176920000	#FFDADA	1	0.625
chr2	176920001	177120000	A.2.2.1.1.2.2.2.1.1.1	0.520089285714286	.	176920001	177120000	#FFDADA	1	0.625
chr2	177120001	177240000	A.2.1.2.1.1.2.2	0.59375	.	177120001	177240000	#FF9191	1	0.75
chr2	177240001	177560000	A.2.1.1.2.2.2.1.1.1.2	0.603794642857143	.	177240001	177560000	#FF9191	1	0.75
chr2	177560001	177720000	A.2.1.1.1.1.2.1.2.2	0.669642857142857	.	177560001	177720000	#FF9191	1	0.75
chr2	177720001	177880000	A.1.2.1.2.2.2.2.2.1	0.776785714285714	.	177720001	177880000	#FF4848	1	0.875
chr2	177880001	178040000	A.2.1.1.1.1.2.1.1.1.1	0.675223214285714	.	177880001	178040000	#FF9191	1	0.75
chr2	178040001	178280000	A.1.1.2.1.1.1.2.2.1	0.952008928571429	.	178040001	178280000	#FF0000	1	1
chr2	178280001	178640000	A.1.1.2.2.1.1.1.1.2.2	0.925223214285714	.	178280001	178640000	#FF0000	1	1
chr2	178640001	178960000	B.1.1.1.2.2.2.2	0.411830357142857	.	178640001	178960000	#DADAFF	1	0.5
chr2	178960001	179240000	A.2.1.1.2.1.2.2.1.1.1.1	0.628348214285714	.	178960001	179240000	#FF9191	1	0.75
chr2	179240001	179560000	A.1.1.1.2.2.1.2.1	0.96875	.	179240001	179560000	#FF0000	1	1
chr2	179560001	179840000	A.1.2.1.1.1.1.2.1.1.1.1	0.877232142857143	.	179560001	179840000	#FF4848	1	0.875
chr2	179840001	180000000	A.1.2.1.1.1.1.1.2.2.2.1	0.880580357142857	.	179840001	180000000	#FF4848	1	0.875
chr2	180000001	180200000	A.2.1.1.1.1.1.1.2.1	0.684151785714286	.	180000001	180200000	#FF9191	1	0.75
chr2	180200001	180520000	B.1.2.1.2.1.2.2.1.1	0.339285714285714	.	180200001	180520000	#9191FF	1	0.375
chr2	180520001	180680000	B.1.2.1.1.1.1.2	0.364955357142857	.	180520001	180680000	#9191FF	1	0.375
chr2	180680001	180760000	B.1.2.1.1.1.1.1	0.366071428571429	.	180680001	180760000	#9191FF	1	0.375
chr2	180760001	180920000	A.2.2.1.2.1.2.1.2.2	0.502232142857143	.	180760001	180920000	#FFDADA	1	0.625
chr2	180920001	181560000	B.2.1.2.1.1.1.2.1.2	0.194196428571429	.	180920001	181560000	#4848FF	1	0.25
chr2	181560001	181800000	B.2.1.2.1.1.1.1.1.2	0.199776785714286	.	181560001	181800000	#4848FF	1	0.25
chr2	181800001	181960000	A.2.2.1.1.1.2.2.2.1	0.535714285714286	.	181800001	181960000	#FFDADA	1	0.625
chr2	181960001	182160000	A.1.1.2.2.1.1.1.2.1.2.2	0.920758928571429	.	181960001	182160000	#FF0000	1	1
chr2	182160001	182320000	A.1.1.2.2.1.1.1.2.1.2.1	0.921875	.	182160001	182320000	#FF0000	1	1
chr2	182320001	182600000	A.1.2.2.1.1.2.2.2	0.766741071428571	.	182320001	182600000	#FF4848	1	0.875
chr2	182600001	182880000	A.2.1.2.1.2.2.1.2.2	0.574776785714286	.	182600001	182880000	#FF9191	1	0.75
chr2	182880001	182960000	B.1.1.1.2.1.1.2	0.426339285714286	.	182880001	182960000	#DADAFF	1	0.5
chr2	182960001	183160000	B.1.2.1.2.1.2.2.2.2.2	0.333705357142857	.	182960001	183160000	#9191FF	1	0.375
chr2	183160001	183360000	B.2.1.1.2.1.1.1.2.2.2.1	0.237723214285714	.	183160001	183360000	#4848FF	1	0.25
chr2	183360001	183520000	B.1.1.2.1.2.1.2.2	0.391741071428571	.	183360001	183520000	#DADAFF	1	0.5
chr2	183520001	183760000	A.1.2.2.2.1.1.1.1.1.1.2.1.2	0.738839285714286	.	183520001	183760000	#FF4848	1	0.875
chr2	183760001	184080000	A.1.1.2.2.1.1.2.1.1.2	0.917410714285714	.	183760001	184080000	#FF0000	1	1
chr2	184080001	184440000	B.1.2.2.2.2.1.1.2.1	0.285714285714286	.	184080001	184440000	#9191FF	1	0.375
chr2	184440001	184800000	B.2.2.1.1.1.2.1.2.1.1	0.121651785714286	.	184440001	184800000	#0000FF	1	0.125
chr2	184800001	184920000	B.1.1.2.2.1.1.1.2	0.383928571428571	.	184800001	184920000	#DADAFF	1	0.5
chr2	184920001	185240000	B.2.2.1.1.1.2.2.2.2	0.111607142857143	.	184920001	185240000	#0000FF	1	0.125
chr2	185240001	185400000	B.2.1.1.1.1.2.1.1.1.1	0.268973214285714	.	185240001	185400000	#4848FF	1	0.25
chr2	185400001	185680000	B.2.2.1.1.1.2.1.2.1.2.1.2	0.119419642857143	.	185400001	185680000	#0000FF	1	0.125
chr2	185680001	185760000	B.2.1.1.2.1.2.2.1	0.222098214285714	.	185680001	185760000	#4848FF	1	0.25
chr2	185760001	186160000	B.2.2.2.1.2.2.2.2.1	0.0200892857142857	.	185760001	186160000	#0000FF	1	0.125
chr2	186160001	186360000	B.2.2.1.1.1.2.2.1.2	0.114955357142857	.	186160001	186360000	#0000FF	1	0.125
chr2	186360001	186840000	B.2.2.1.2.2.1.2.2.1	0.0558035714285714	.	186360001	186840000	#0000FF	1	0.125
chr2	186840001	187160000	B.1.1.1.1.2.2.1	0.4296875	.	186840001	187160000	#DADAFF	1	0.5
chr2	187160001	187360000	A.2.1.2.1.2.2.1.1.1	0.579241071428571	.	187160001	187360000	#FF9191	1	0.75
chr2	187360001	187560000	A.1.2.2.1.1.2.2.1	0.767857142857143	.	187360001	187560000	#FF4848	1	0.875
chr2	187560001	187920000	B.1.2.2.1.2.1.2.2.2	0.306919642857143	.	187560001	187920000	#9191FF	1	0.375
chr2	187920001	188000000	B.1.2.2.1.2.2.1.1	0.305803571428571	.	187920001	188000000	#9191FF	1	0.375
chr2	188000001	188200000	B.1.2.1.2.1.2.2.2.1.2	0.3359375	.	188000001	188200000	#9191FF	1	0.375
chr2	188200001	188360000	A.2.2.2.1.1.2.1.1	0.479910714285714	.	188200001	188360000	#FFDADA	1	0.625
chr2	188360001	188800000	B.2.1.2.1.2.2.1.2.2.2	0.171875	.	188360001	188800000	#4848FF	1	0.25
chr2	188800001	188960000	B.2.1.1.1.1.2.1.2.2.2.2	0.261160714285714	.	188800001	188960000	#4848FF	1	0.25
chr2	188960001	189560000	B.2.2.2.1.2.2.2.1	0.0212053571428571	.	188960001	189560000	#0000FF	1	0.125
chr2	189560001	189680000	B.2.2.1.1.1.2.1.1.1	0.123883928571429	.	189560001	189680000	#0000FF	1	0.125
chr2	189680001	189880000	B.2.2.1.2.2.1.1.2.2.2.2	0.0602678571428571	.	189680001	189880000	#0000FF	1	0.125
chr2	189880001	190280000	B.1.2.2.2.2.1.1.2.2	0.284598214285714	.	189880001	190280000	#9191FF	1	0.375
chr2	190280001	190520000	A.2.1.1.2.1.2.1.1.1.1	0.636160714285714	.	190280001	190520000	#FF9191	1	0.75
chr2	190520001	190920000	A.1.1.1.2.2.2.1.2.2.2	0.9609375	.	190520001	190920000	#FF0000	1	1
chr2	190920001	191040000	A.1.2.2.1.2.1.2.2.1	0.761160714285714	.	190920001	191040000	#FF4848	1	0.875
chr2	191040001	191160000	A.1.2.2.2.2.2.1.2.1	0.693080357142857	.	191040001	191160000	#FF4848	1	0.875
chr2	191160001	191600000	A.1.1.1.1.1.1.2	0.998883928571429	.	191160001	191600000	#FF0000	1	1
chr2	191600001	191880000	A.1.1.1.2.2.2.1.2.1	0.963169642857143	.	191600001	191880000	#FF0000	1	1
chr2	191880001	192120000	A.1.2.1.2.2.2.2.1.2.1	0.780133928571429	.	191880001	192120000	#FF4848	1	0.875
chr2	192120001	192440000	A.2.2.1.1.1.2.2.1	0.536830357142857	.	192120001	192440000	#FFDADA	1	0.625
chr2	192440001	192600000	A.1.2.1.2.2.2.2.1.2.2.1	0.779017857142857	.	192440001	192600000	#FF4848	1	0.875
chr2	192600001	192800000	A.2.2.1.2.1.2.1.2.1	0.503348214285714	.	192600001	192800000	#FFDADA	1	0.625
chr2	192800001	193040000	A.2.2.1.1.1.2.2.2.2	0.534598214285714	.	192800001	193040000	#FFDADA	1	0.625
chr2	193040001	193320000	B.2.1.1.2.1.1.2.2.1.2.2	0.229910714285714	.	193040001	193320000	#4848FF	1	0.25
chr2	193320001	193640000	B.2.2.1.2.2.1.2.2.2.1	0.0546875	.	193320001	193640000	#0000FF	1	0.125
chr2	193640001	193840000	B.2.2.1.2.2.1.1.2.1.2	0.0636160714285714	.	193640001	193840000	#0000FF	1	0.125
chr2	193840001	194000000	B.2.2.1.1.1.2.1.1.2	0.122767857142857	.	193840001	194000000	#0000FF	1	0.125
chr2	194000001	194160000	B.2.2.1.1.1.2.1.2.1.2.1.1	0.120535714285714	.	194000001	194160000	#0000FF	1	0.125
chr2	194160001	194320000	B.2.1.2.1.2.1.2.1	0.177455357142857	.	194160001	194320000	#4848FF	1	0.25
chr2	194320001	194440000	B.2.1.2.1.1.2.1.1.1	0.191964285714286	.	194320001	194440000	#4848FF	1	0.25
chr2	194440001	194720000	B.2.2.1.2.2.1.2.2.2.2	0.0535714285714286	.	194440001	194720000	#0000FF	1	0.125
chr2	194720001	194920000	B.2.1.1.2.1.1.2.2.1.1.2	0.232142857142857	.	194720001	194920000	#4848FF	1	0.25
chr2	194920001	195040000	B.1.1.2.2.1.1.1.1	0.385044642857143	.	194920001	195040000	#DADAFF	1	0.5
chr2	195040001	195280000	B.2.1.2.1.1.2.1.2.1.1	0.185267857142857	.	195040001	195280000	#4848FF	1	0.25
chr2	195280001	195400000	B.2.1.1.1.1.2.1.1.2	0.266741071428571	.	195280001	195400000	#4848FF	1	0.25
chr2	195400001	195840000	B.2.2.1.2.2.1.1.2.1.1	0.0647321428571429	.	195400001	195840000	#0000FF	1	0.125
chr2	195840001	196200000	B.2.1.2.1.2.2.1.2.2.1	0.172991071428571	.	195840001	196200000	#4848FF	1	0.25
chr2	196200001	196600000	A.2.1.2.1.2.2.1.2.1	0.575892857142857	.	196200001	196600000	#FF9191	1	0.75
chr2	196600001	196920000	B.1.2.1.1.1.2.1.2	0.362723214285714	.	196600001	196920000	#9191FF	1	0.375
chr2	196920001	197360000	A.1.1.2.2.1.1.2.1.1.1	0.918526785714286	.	196920001	197360000	#FF0000	1	1
chr2	197360001	197480000	A.2.1.2.1.2.2.1.1.2.2	0.577008928571429	.	197360001	197480000	#FF9191	1	0.75
chr2	197480001	197800000	A.1.1.2.2.1.1.2.1.2.1.2	0.915178571428571	.	197480001	197800000	#FF0000	1	1
chr2	197800001	198160000	A.1.1.1.2.2.2.1.2.2.1	0.962053571428571	.	197800001	198160000	#FF0000	1	1
chr2	198160001	198280000	A.1.2.2.1.2.1.2.1	0.762276785714286	.	198160001	198280000	#FF4848	1	0.875
chr2	198280001	198440000	A.1.1.2.2.1.1.1.2.2	0.919642857142857	.	198280001	198440000	#FF0000	1	1
chr2	198440001	198560000	A.1.2.2.1.2.1.2.2.2	0.760044642857143	.	198440001	198560000	#FF4848	1	0.875
chr2	198560001	198960000	A.2.1.1.2.1.2.1.1.1.2.1	0.635044642857143	.	198560001	198960000	#FF9191	1	0.75
chr2	198960001	199320000	B.1.1.2.1.2.1.2.1.2	0.392857142857143	.	198960001	199320000	#DADAFF	1	0.5
chr2	199320001	199560000	B.2.1.1.2.1.1.1.2.1.2	0.2421875	.	199320001	199560000	#4848FF	1	0.25
chr2	199560001	199680000	B.1.2.2.1.2.2.2.2.1.2	0.300223214285714	.	199560001	199680000	#9191FF	1	0.375
chr2	199680001	199840000	B.1.2.1.2.1.2.1.2	0.340401785714286	.	199680001	199840000	#9191FF	1	0.375
chr2	199840001	200120000	B.2.1.1.1.1.2.2.1.2	0.2578125	.	199840001	200120000	#4848FF	1	0.25
chr2	200120001	200280000	B.1.2.2.2.2.2.1.2	0.279017857142857	.	200120001	200280000	#9191FF	1	0.375
chr2	200280001	200760000	A.2.2.2.2.2.2.1.1	0.448660714285714	.	200280001	200760000	#FFDADA	1	0.625
chr2	200760001	201120000	A.2.1.1.2.1.2.2.1.1.1.2	0.627232142857143	.	200760001	201120000	#FF9191	1	0.75
chr2	201120001	201680000	A.1.1.2.1.2.1.1.2	0.936383928571429	.	201120001	201680000	#FF0000	1	1
chr2	201680001	201880000	A.1.1.2.2.2.2.2.2	0.886160714285714	.	201680001	201880000	#FF0000	1	1
chr2	201880001	202480000	A.1.1.1.1.2.1.1.2.1	0.9921875	.	201880001	202480000	#FF0000	1	1
chr2	202480001	202600000	A.1.2.2.2.2.2.2.2.2.1	0.6875	.	202480001	202600000	#FF4848	1	0.875
chr2	202600001	203080000	A.1.1.1.2.2.2.2.1.2	0.958705357142857	.	202600001	203080000	#FF0000	1	1
chr2	203080001	203360000	A.1.1.1.2.1.2.1	0.974330357142857	.	203080001	203360000	#FF0000	1	1
chr2	203360001	203760000	A.1.1.1.1.2.1.1.2.2	0.991071428571429	.	203360001	203760000	#FF0000	1	1
chr2	203760001	203840000	A.1.2.2.2.2.2.1.1.1.2	0.6953125	.	203760001	203840000	#FF4848	1	0.875
chr2	203840001	203920000	A.1.2.1.2.1.2.1.2.1.1.1	0.809151785714286	.	203840001	203920000	#FF4848	1	0.875
chr2	203920001	204000000	A.1.2.1.2.1.2.2.2.2.2	0.800223214285714	.	203920001	204000000	#FF4848	1	0.875
chr2	204000001	204080000	A.1.2.1.2.1.2.1.2.1.2	0.806919642857143	.	204000001	204080000	#FF4848	1	0.875
chr2	204080001	204320000	A.1.1.2.1.1.1.1.2.2	0.954241071428571	.	204080001	204320000	#FF0000	1	1
chr2	204320001	204520000	A.1.2.1.1.2.2.2.1.2	0.833705357142857	.	204320001	204520000	#FF4848	1	0.875
chr2	204520001	204720000	A.1.1.2.1.1.1.2.2.2	0.950892857142857	.	204520001	204720000	#FF0000	1	1
chr2	204720001	204960000	A.1.2.2.2.1.1.1.2.1	0.734375	.	204720001	204960000	#FF4848	1	0.875
chr2	204960001	205160000	B.1.1.1.1.1.1.2.1	0.441964285714286	.	204960001	205160000	#DADAFF	1	0.5
chr2	205160001	205600000	B.2.1.1.1.1.2.2.1.1.2	0.258928571428571	.	205160001	205600000	#4848FF	1	0.25
chr2	205600001	205760000	B.2.1.1.2.1.1.2.1.2	0.234375	.	205600001	205760000	#4848FF	1	0.25
chr2	205760001	206240000	B.2.1.2.1.1.1.1.2.2	0.197544642857143	.	205760001	206240000	#4848FF	1	0.25
chr2	206240001	206520000	B.1.1.2.2.2.1.1.1.2.2	0.377232142857143	.	206240001	206520000	#DADAFF	1	0.5
chr2	206520001	206680000	A.2.2.1.1.1.1.1.2.2	0.544642857142857	.	206520001	206680000	#FFDADA	1	0.625
chr2	206680001	206840000	A.2.1.2.2.2.1.1.1	0.559151785714286	.	206680001	206840000	#FF9191	1	0.75
chr2	206840001	207040000	A.1.2.1.1.1.1.2.1.1.2	0.875	.	206840001	207040000	#FF4848	1	0.875
chr2	207040001	207240000	A.1.2.2.2.2.2.2.1.2	0.689732142857143	.	207040001	207240000	#FF4848	1	0.875
chr2	207240001	207560000	A.2.2.1.1.1.1.1.1	0.546875	.	207240001	207560000	#FFDADA	1	0.625
chr2	207560001	207720000	A.2.1.1.2.2.2.2.1	0.600446428571429	.	207560001	207720000	#FF9191	1	0.75
chr2	207720001	207920000	A.2.1.2.2.1.1.2.2	0.568080357142857	.	207720001	207920000	#FF9191	1	0.75
chr2	207920001	208240000	A.1.1.2.2.1.1.1.2.1.1.1	0.924107142857143	.	207920001	208240000	#FF0000	1	1
chr2	208240001	208360000	A.1.2.2.2.2.2.2.1.1	0.690848214285714	.	208240001	208360000	#FF4848	1	0.875
chr2	208360001	208680000	A.1.1.1.2.2.1.1.1	0.970982142857143	.	208360001	208680000	#FF0000	1	1
chr2	208680001	208960000	A.1.1.2.2.1.1.1.2.1.1.2	0.922991071428571	.	208680001	208960000	#FF0000	1	1
chr2	208960001	209080000	A.2.1.1.2.2.2.2.2.2	0.598214285714286	.	208960001	209080000	#FF9191	1	0.75
chr2	209080001	209240000	A.1.2.1.1.1.1.2.1.2	0.873883928571429	.	209080001	209240000	#FF4848	1	0.875
chr2	209240001	209720000	B.2.1.1.2.1.1.2.2.2.1	0.228794642857143	.	209240001	209720000	#4848FF	1	0.25
chr2	209720001	209960000	B.2.1.2.1.1.2.1.2.2	0.183035714285714	.	209720001	209960000	#4848FF	1	0.25
chr2	209960001	210280000	B.2.1.1.2.1.1.2.2.1.2.1	0.231026785714286	.	209960001	210280000	#4848FF	1	0.25
chr2	210280001	210480000	B.1.1.2.2.1.1.2	0.3828125	.	210280001	210480000	#DADAFF	1	0.5
chr2	210480001	210840000	B.2.1.1.2.1.1.1.2.2.2.2	0.236607142857143	.	210480001	210840000	#4848FF	1	0.25
chr2	210840001	211080000	A.2.1.2.1.2.2.1.1.2.1	0.578125	.	210840001	211080000	#FF9191	1	0.75
chr2	211080001	211240000	B.1.2.2.1.2.2.2.2.1.1.2	0.301339285714286	.	211080001	211240000	#9191FF	1	0.375
chr2	211240001	211440000	B.1.1.2.2.1.2.2	0.380580357142857	.	211240001	211440000	#DADAFF	1	0.5
chr2	211440001	211640000	B.2.1.2.1.1.2.1.1.2.2.1.2	0.1875	.	211440001	211640000	#4848FF	1	0.25
chr2	211640001	211800000	B.2.1.2.1.2.1.1	0.178571428571429	.	211640001	211800000	#4848FF	1	0.25
chr2	211800001	212120000	B.2.2.1.2.2.1.1.2.2.2.1	0.0613839285714286	.	211800001	212120000	#0000FF	1	0.125
chr2	212120001	212280000	B.2.1.2.1.1.2.1.1.2.2.1.1.1	0.189732142857143	.	212120001	212280000	#4848FF	1	0.25
chr2	212280001	212520000	B.2.2.1.1.1.2.1.2.1.2.2	0.118303571428571	.	212280001	212520000	#0000FF	1	0.125
chr2	212520001	212720000	B.2.1.2.1.1.2.1.1.2.2.2	0.186383928571429	.	212520001	212720000	#4848FF	1	0.25
chr2	212720001	212920000	B.1.2.2.1.2.1.2.2.1	0.308035714285714	.	212720001	212920000	#9191FF	1	0.375
chr2	212920001	213120000	B.2.1.1.2.1.1.2.2.1.1.1	0.233258928571429	.	212920001	213120000	#4848FF	1	0.25
chr2	213120001	213320000	B.2.1.2.1.1.2.1.1.2.2.1.1.2	0.188616071428571	.	213120001	213320000	#4848FF	1	0.25
chr2	213320001	213560000	B.1.2.2.1.2.1.1	0.311383928571429	.	213320001	213560000	#9191FF	1	0.375
chr2	213560001	213920000	A.1.2.2.2.1.1.1.1.1.2	0.736607142857143	.	213560001	213920000	#FF4848	1	0.875
chr2	213920001	214120000	A.1.2.1.2.2.2.1.1.2	0.786830357142857	.	213920001	214120000	#FF4848	1	0.875
chr2	214120001	214520000	B.1.1.2.2.1.2.1	0.381696428571429	.	214120001	214520000	#DADAFF	1	0.5
chr2	214520001	214680000	B.1.1.1.1.1.1.1	0.443080357142857	.	214520001	214680000	#DADAFF	1	0.5
chr2	214680001	214920000	B.2.1.1.1.1.2.1.1.1.2	0.267857142857143	.	214680001	214920000	#4848FF	1	0.25
chr2	214920001	215080000	B.2.1.1.2.1.1.1.2.2.1.2.1	0.239955357142857	.	214920001	215080000	#4848FF	1	0.25
chr2	215080001	215520000	B.2.1.1.2.1.1.1.2.2.1.1	0.241071428571429	.	215080001	215520000	#4848FF	1	0.25
chr2	215520001	215720000	A.2.1.1.2.1.2.2.2.2	0.621651785714286	.	215520001	215720000	#FF9191	1	0.75
chr2	215720001	215840000	B.1.1.1.2.1.1.1	0.427455357142857	.	215720001	215840000	#DADAFF	1	0.5
chr2	215840001	216120000	A.2.2.1.2.1.2.1.1.2.1	0.505580357142857	.	215840001	216120000	#FFDADA	1	0.625
chr2	216120001	216600000	A.2.1.1.2.1.2.1.1.1.2.2	0.633928571428571	.	216120001	216600000	#FF9191	1	0.75
chr2	216600001	216880000	A.1.2.2.2.1.1.1.1.1.1.2.1.1	0.739955357142857	.	216600001	216880000	#FF4848	1	0.875
chr2	216880001	217280000	A.1.1.1.2.2.2.1.1.2	0.964285714285714	.	216880001	217280000	#FF0000	1	1
chr2	217280001	217360000	A.1.2.2.2.2.2.1.1.1.1	0.696428571428571	.	217280001	217360000	#FF4848	1	0.875
chr2	217360001	217520000	A.1.2.1.2.1.2.2.1.2	0.803571428571429	.	217360001	217520000	#FF4848	1	0.875
chr2	217520001	217600000	A.2.2.1.1.2.1.2.1.2.1	0.530133928571429	.	217520001	217600000	#FFDADA	1	0.625
chr2	217600001	217800000	A.2.2.1.1.2.2.2.2.1	0.516741071428571	.	217600001	217800000	#FFDADA	1	0.625
chr2	217800001	217880000	A.2.2.1.2.2.1.1	0.497767857142857	.	217800001	217880000	#FFDADA	1	0.625
chr2	217880001	218320000	A.1.2.1.2.1.2.2.1.1	0.8046875	.	217880001	218320000	#FF4848	1	0.875
chr2	218320001	218400000	A.2.2.1.1.2.1.2.2	0.527901785714286	.	218320001	218400000	#FFDADA	1	0.625
chr2	218400001	218600000	A.2.1.1.1.1.2.1.2.1	0.670758928571429	.	218400001	218600000	#FF9191	1	0.75
chr2	218600001	218840000	A.2.1.1.2.2.2.1.2	0.6015625	.	218600001	218840000	#FF9191	1	0.75
chr2	218840001	218960000	A.2.1.1.1.2.1.2.1.1.2	0.652901785714286	.	218840001	218960000	#FF9191	1	0.75
chr2	218960001	219120000	A.1.2.1.2.1.2.2.2.2.1	0.801339285714286	.	218960001	219120000	#FF4848	1	0.875
chr2	219120001	219440000	A.1.1.2.1.1.1.1.1	0.956473214285714	.	219120001	219440000	#FF0000	1	1
chr2	219440001	219600000	A.1.2.1.2.1.2.1.1	0.810267857142857	.	219440001	219600000	#FF4848	1	0.875
chr2	219600001	219760000	A.1.2.1.1.2.2.2.2.1	0.832589285714286	.	219600001	219760000	#FF4848	1	0.875
chr2	219760001	220240000	A.1.1.2.1.1.1.1.2.1	0.955357142857143	.	219760001	220240000	#FF0000	1	1
chr2	220240001	220560000	A.1.2.2.2.2.2.1.1.2	0.694196428571429	.	220240001	220560000	#FF4848	1	0.875
chr2	220560001	220800000	B.1.1.2.1.1.2.1.2.1.1	0.402901785714286	.	220560001	220800000	#DADAFF	1	0.5
chr2	220800001	220960000	B.1.2.2.1.2.2.2.1	0.303571428571429	.	220800001	220960000	#9191FF	1	0.375
chr2	220960001	221360000	B.2.1.2.1.1.1.1.2.1	0.198660714285714	.	220960001	221360000	#4848FF	1	0.25
chr2	221360001	221440000	B.1.2.1.2.1.2.1.1	0.341517857142857	.	221360001	221440000	#9191FF	1	0.375
chr2	221440001	221560000	B.1.2.1.2.1.2.2.2.2.1	0.334821428571429	.	221440001	221560000	#9191FF	1	0.375
chr2	221560001	221840000	B.2.1.1.1.1.2.2.1.1.1	0.260044642857143	.	221560001	221840000	#4848FF	1	0.25
chr2	221840001	222040000	B.1.1.2.1.2.1.2.1.1	0.393973214285714	.	221840001	222040000	#DADAFF	1	0.5
chr2	222040001	222520000	B.1.2.2.1.2.1.2.1.2	0.309151785714286	.	222040001	222520000	#9191FF	1	0.375
chr2	222520001	222640000	B.2.1.1.1.1.2.2.2.1	0.256696428571429	.	222520001	222640000	#4848FF	1	0.25
chr2	222640001	222840000	B.2.1.1.2.1.1.1.2.1.1	0.243303571428571	.	222640001	222840000	#4848FF	1	0.25
chr2	222840001	223160000	B.1.2.1.1.1.2.1.1	0.363839285714286	.	222840001	223160000	#9191FF	1	0.375
chr2	223160001	223360000	A.1.2.2.2.1.1.1.2.2	0.733258928571429	.	223160001	223360000	#FF4848	1	0.875
chr2	223360001	223520000	A.2.1.1.2.1.2.2.1.1.2	0.626116071428571	.	223360001	223520000	#FF9191	1	0.75
chr2	223520001	223800000	A.1.2.1.2.2.2.2.1.1.2	0.78125	.	223520001	223800000	#FF4848	1	0.875
chr2	223800001	224040000	B.1.1.1.1.1.1.2.2	0.440848214285714	.	223800001	224040000	#DADAFF	1	0.5
chr2	224040001	224240000	B.1.2.2.1.2.2.2.2.2	0.299107142857143	.	224040001	224240000	#9191FF	1	0.375
chr2	224240001	224560000	B.1.2.1.2.1.2.2.1.2	0.338169642857143	.	224240001	224560000	#9191FF	1	0.375
chr2	224560001	224840000	A.1.2.1.2.2.2.2.1.2.2.2	0.777901785714286	.	224560001	224840000	#FF4848	1	0.875
chr2	224840001	225320000	A.2.2.1.1.1.1.1.2.1	0.545758928571429	.	224840001	225320000	#FFDADA	1	0.625
chr2	225320001	225480000	A.1.2.1.2.2.2.2.1.1.1	0.782366071428571	.	225320001	225480000	#FF4848	1	0.875
chr2	225480001	225720000	A.2.1.1.1.1.1.1.2.2	0.683035714285714	.	225480001	225720000	#FF9191	1	0.75
chr2	225720001	225920000	A.1.2.2.2.1.1.1.1.1.1.2.2	0.737723214285714	.	225720001	225920000	#FF4848	1	0.875
chr2	225920001	226200000	B.1.2.1.2.1.2.2.2.1.1	0.337053571428571	.	225920001	226200000	#9191FF	1	0.375
chr2	226200001	226480000	B.2.1.1.2.1.1.1.1.1	0.245535714285714	.	226200001	226480000	#4848FF	1	0.25
chr2	226480001	226720000	B.2.1.1.2.1.1.1.2.2.1.2.2	0.238839285714286	.	226480001	226720000	#4848FF	1	0.25
chr2	226720001	226840000	B.2.1.1.2.1.1.2.1.1	0.235491071428571	.	226720001	226840000	#4848FF	1	0.25
chr2	226840001	227120000	B.2.1.2.1.2.2.1.2.1	0.174107142857143	.	226840001	227120000	#4848FF	1	0.25
chr2	227120001	227320000	B.1.2.2.1.2.1.2.1.1	0.310267857142857	.	227120001	227320000	#9191FF	1	0.375
chr2	227320001	227680000	B.1.1.1.2.2.2.1.2.2	0.412946428571429	.	227320001	227680000	#DADAFF	1	0.5
chr2	227680001	227840000	A.1.2.2.2.1.1.1.1.1.1.1.1	0.7421875	.	227680001	227840000	#FF4848	1	0.875
chr2	227840001	227960000	A.2.2.1.2.1.2.1.1.2.2	0.504464285714286	.	227840001	227960000	#FFDADA	1	0.625
chr2	227960001	228200000	A.1.2.2.2.1.1.1.1.1.1.1.2	0.741071428571429	.	227960001	228200000	#FF4848	1	0.875
chr2	228200001	228440000	A.1.1.2.2.1.1.1.1.1	0.927455357142857	.	228200001	228440000	#FF0000	1	1
chr2	228440001	228520000	A.2.1.1.2.2.2.2.2.1	0.599330357142857	.	228440001	228520000	#FF9191	1	0.75
chr2	228520001	228760000	A.2.1.1.2.1.2.2.2.1	0.622767857142857	.	228520001	228760000	#FF9191	1	0.75
chr2	228760001	229240000	B.2.1.2.1.1.2.1.2.1.2	0.184151785714286	.	228760001	229240000	#4848FF	1	0.25
chr2	229240001	229360000	B.2.1.2.1.1.2.1.1.2.1	0.190848214285714	.	229240001	229360000	#4848FF	1	0.25
chr2	229360001	229560000	B.2.1.1.2.1.1.2.2.2.2	0.227678571428571	.	229360001	229560000	#4848FF	1	0.25
chr2	229560001	230080000	B.2.2.2.2.1.2.1.1	0.0122767857142857	.	229560001	230080000	#0000FF	1	0.125
chr2	230080001	230320000	B.2.1.1.1.1.2.2.2.2	0.255580357142857	.	230080001	230320000	#4848FF	1	0.25
chr2	230320001	230640000	A.2.2.2.2.2.1.1.2.1	0.453125	.	230320001	230640000	#FFDADA	1	0.625
chr2	230640001	231040000	A.1.1.1.2.2.2.1.1.1	0.965401785714286	.	230640001	231040000	#FF0000	1	1
chr2	231040001	231200000	A.1.2.1.2.1.2.1.2.1.1.2	0.808035714285714	.	231040001	231200000	#FF4848	1	0.875
chr2	231200001	231280000	A.1.2.2.2.2.2.2.2.1	0.688616071428571	.	231200001	231280000	#FF4848	1	0.875
chr2	231280001	231440000	A.1.2.1.1.2.2.2.1.1	0.834821428571429	.	231280001	231440000	#FF4848	1	0.875
chr2	231440001	231720000	A.1.1.2.2.2.2.1.2	0.890625	.	231440001	231720000	#FF0000	1	1
chr2	231720001	231920000	A.1.2.1.1.2.2.2.2.2.2	0.830357142857143	.	231720001	231920000	#FF4848	1	0.875
chr2	231920001	232360000	A.1.1.1.2.1.1.2.2.1	0.977678571428571	.	231920001	232360000	#FF0000	1	1
chr2	232360001	232640000	A.1.2.1.1.2.2.2.2.2.1	0.831473214285714	.	232360001	232640000	#FF4848	1	0.875
chr2	232640001	233120000	A.1.2.1.1.2.1.2.1.2.1	0.845982142857143	.	232640001	233120000	#FF4848	1	0.875
chr2	233120001	233400000	A.2.1.2.2.1.1.2.1.1	0.5703125	.	233120001	233400000	#FF9191	1	0.75
chr2	233400001	233920000	A.1.2.1.2.1.2.1.2.2	0.805803571428571	.	233400001	233920000	#FF4848	1	0.875
chr2	233920001	234000000	A.1.2.1.1.2.2.1.2.1	0.838169642857143	.	233920001	234000000	#FF4848	1	0.875
chr2	234080001	234320000	A.1.2.1.1.2.2.1.2.1	0.838169642857143	.	234080001	234320000	#FF4848	1	0.875
chr2	234320001	234520000	A.1.2.2.1.2.1.1.2.1	0.764508928571429	.	234320001	234520000	#FF4848	1	0.875
chr2	234520001	234840000	A.2.2.1.1.2.1.2.1.1.1	0.532366071428571	.	234520001	234840000	#FFDADA	1	0.625
chr2	234840001	235200000	A.2.2.1.2.2.2.2.1.2.1	0.491071428571429	.	234840001	235200000	#FFDADA	1	0.625
chr2	235200001	235440000	A.2.1.1.1.1.2.1.1.1.2	0.674107142857143	.	235200001	235440000	#FF9191	1	0.75
chr2	235440001	235760000	B.1.1.2.1.1.1.2.2.2	0.405133928571429	.	235440001	235760000	#DADAFF	1	0.5
chr2	235760001	236240000	B.1.1.2.1.1.1.2.1	0.408482142857143	.	235760001	236240000	#DADAFF	1	0.5
chr2	236240001	236480000	B.1.1.2.2.2.1.2.1	0.375	.	236240001	236480000	#DADAFF	1	0.5
chr2	236520001	236560000	B.1.1.2.2.2.1.2.1	0.375	.	236520001	236560000	#DADAFF	1	0.5
chr2	236560001	236680000	B.1.1.2.1.1.1.1.2	0.409598214285714	.	236560001	236680000	#DADAFF	1	0.5
chr2	236680001	236880000	B.1.1.2.1.1.1.2.2.1.2	0.40625	.	236680001	236880000	#DADAFF	1	0.5
chr2	236880001	237000000	B.1.1.1.2.1.2.2.1.1	0.422991071428571	.	236880001	237000000	#DADAFF	1	0.5
chr2	237000001	237200000	B.1.1.2.1.1.1.2.2.1.1	0.407366071428571	.	237000001	237200000	#DADAFF	1	0.5
chr2	237200001	237360000	B.1.1.1.2.1.2.2.1.2	0.421875	.	237200001	237360000	#DADAFF	1	0.5
chr2	237360001	237520000	A.2.1.1.1.2.1.2.1.1.1	0.654017857142857	.	237360001	237520000	#FF9191	1	0.75
chr2	237520001	237680000	A.2.2.1.2.2.1.2.2	0.495535714285714	.	237520001	237680000	#FFDADA	1	0.625
chr2	237680001	237800000	B.1.1.1.2.1.2.2.2	0.420758928571429	.	237680001	237800000	#DADAFF	1	0.5
chr2	237800001	238000000	A.2.2.2.1.2.1.2.1	0.474330357142857	.	237800001	238000000	#FFDADA	1	0.625
chr2	238000001	238400000	A.2.2.2.1.2.1.2.2.2.1	0.472098214285714	.	238000001	238400000	#FFDADA	1	0.625
chr2	238400001	238520000	A.2.2.1.1.2.1.2.1.2.2	0.529017857142857	.	238400001	238520000	#FFDADA	1	0.625
chr2	238520001	238800000	A.1.2.2.2.2.2.2.2.2.2	0.686383928571429	.	238520001	238800000	#FF4848	1	0.875
chr2	238800001	238960000	A.2.1.1.1.2.1.1.2.2	0.655133928571429	.	238800001	238960000	#FF9191	1	0.75
chr2	238960001	239400000	A.1.2.1.2.1.2.2.2.1	0.802455357142857	.	238960001	239400000	#FF4848	1	0.875
chr2	239400001	239680000	B.1.1.2.1.1.1.1.1	0.410714285714286	.	239400001	239680000	#DADAFF	1	0.5
chr2	239680001	239800000	A.2.2.2.1.2.1.2.2.1	0.473214285714286	.	239680001	239800000	#FFDADA	1	0.625
chr2	239840001	240160000	A.2.2.2.1.2.1.2.2.1	0.473214285714286	.	239840001	240160000	#FFDADA	1	0.625
chr2	240160001	240320000	A.2.1.2.2.1.2.2.1	0.5625	.	240160001	240320000	#FF9191	1	0.75
chr2	240320001	240880000	A.2.2.2.1.2.1.2.2.2.2	0.470982142857143	.	240320001	240880000	#FFDADA	1	0.625
chr2	240880001	241120000	A.2.2.1.2.2.1.2.1	0.496651785714286	.	240880001	241120000	#FFDADA	1	0.625
chr2	241120001	241440000	A.2.2.2.1.2.1.1	0.475446428571429	.	241120001	241440000	#FFDADA	1	0.625
chr2	241440001	241600000	A.2.1.1.1.2.2.1	0.649553571428571	.	241440001	241600000	#FF9191	1	0.75
chr2	241640001	241840000	A.2.2.1.1.2.1.2.1.1.2	0.53125	.	241640001	241840000	#FFDADA	1	0.625
chr2	241840001	242080000	A.2.1.1.1.2.2.2	0.6484375	.	241840001	242080000	#FF9191	1	0.75
chr2	242080001	242120000	A.1.2.1.1.2.2.1.2.2.2	0.8359375	.	242080001	242120000	#FF4848	1	0.875
chr2	242160001	242480000	A.1.2.1.1.2.2.1.2.2.2	0.8359375	.	242160001	242480000	#FF4848	1	0.875
chr2	242520001	242640000	A.1.2.1.1.2.2.1.2.2.2	0.8359375	.	242520001	242640000	#FF4848	1	0.875
chr2	242680001	242880000	A.1.2.1.1.2.2.1.2.2.2	0.8359375	.	242680001	242880000	#FF4848	1	0.875
chr2	242880001	243040000	A.2.2.1.1.2.1.1	0.533482142857143	.	242880001	243040000	#FFDADA	1	0.625
chr3	40001	240000	A.2.1.2.2.1.1.2.2.2	0.579375848032564	.	40001	240000	#FF9191	1	0.75
chr3	240001	400000	A.2.1.1.1.2.2.2.1.1	0.644504748982361	.	240001	400000	#FF9191	1	0.75
chr3	400001	640000	A.2.2.2.2.2.2.1.1.2	0.457259158751696	.	400001	640000	#FFDADA	1	0.625
chr3	640001	840000	B.2.2.1.1.2.1.2.1.2.2	0.103120759837178	.	640001	840000	#0000FF	1	0.125
chr3	840001	1120000	B.2.2.2.1.1.1.2.1.1	0.0488466757123474	.	840001	1120000	#0000FF	1	0.125
chr3	1120001	1560000	B.2.2.1.1.2.1.2.1.2.1	0.104477611940299	.	1120001	1560000	#0000FF	1	0.125
chr3	1560001	2120000	B.2.2.2.2.2.1.2.1.1.2	0.0067842605156038	.	1560001	2120000	#0000FF	1	0.125
chr3	2120001	2240000	B.2.1.1.2.1.2.2.2.1	0.213025780189959	.	2120001	2240000	#4848FF	1	0.25
chr3	2240001	2760000	B.2.2.1.1.2.1.2.1.1	0.105834464043419	.	2240001	2760000	#0000FF	1	0.125
chr3	2760001	3240000	A.2.1.2.2.1.1.2.2.1	0.580732700135685	.	2760001	3240000	#FF9191	1	0.75
chr3	3240001	3600000	B.1.2.2.2.1.1.2.2.1.2	0.274084124830393	.	3240001	3600000	#9191FF	1	0.375
chr3	3600001	3920000	B.1.2.2.1.1.1.2.1.1	0.302578018995929	.	3600001	3920000	#9191FF	1	0.375
chr3	3920001	4040000	B.1.2.2.2.1.1.2.1	0.276797829036635	.	3920001	4040000	#9191FF	1	0.375
chr3	4040001	4120000	B.1.2.1.2.2.2.1.2.2	0.314789687924016	.	4040001	4120000	#9191FF	1	0.375
chr3	4120001	4360000	B.1.2.1.1.1.1.1.2.2	0.363636363636364	.	4120001	4360000	#9191FF	1	0.375
chr3	4360001	4560000	A.1.2.1.2.2.1.1.1.1	0.778833107191316	.	4360001	4560000	#FF4848	1	0.875
chr3	4560001	4760000	A.1.2.2.2.2.2.1.1.2.1	0.67842605156038	.	4560001	4760000	#FF4848	1	0.875
chr3	4760001	5040000	A.1.1.1.1.2.2.1.1	0.993215739484396	.	4760001	5040000	#FF0000	1	1
chr3	5080001	5280000	A.1.1.2.2.2.2.1.2.1.1	0.861601085481682	.	5080001	5280000	#FF0000	1	1
chr3	5280001	5640000	A.2.2.2.2.1.2.2.2	0.462686567164179	.	5280001	5640000	#FFDADA	1	0.625
chr3	5640001	5760000	B.1.1.1.2.2.1.2.2	0.409769335142469	.	5640001	5760000	#DADAFF	1	0.5
chr3	5760001	6200000	B.1.2.2.2.1.1.2.2.2	0.272727272727273	.	5760001	6200000	#9191FF	1	0.375
chr3	6200001	6360000	B.1.1.1.1.1.2.1.2.2	0.439620081411126	.	6200001	6360000	#DADAFF	1	0.5
chr3	6360001	6640000	B.1.1.1.2.2.1.1.2	0.412483039348711	.	6360001	6640000	#DADAFF	1	0.5
chr3	6640001	6880000	A.2.2.1.2.1.2.2.1	0.510176390773406	.	6640001	6880000	#FFDADA	1	0.625
chr3	6880001	7400000	B.2.2.2.2.1.1	0.0217096336499322	.	6880001	7400000	#0000FF	1	0.125
chr3	7400001	7480000	B.2.1.2.1.1.2.1.2	0.192672998643148	.	7400001	7480000	#4848FF	1	0.25
chr3	7480001	8200000	B.2.2.2.2.2.1.2.1.1.1	0.00814111261872456	.	7480001	8200000	#0000FF	1	0.125
chr3	8200001	8480000	B.1.2.1.2.1.1.2.1	0.333785617367707	.	8200001	8480000	#9191FF	1	0.375
chr3	8480001	8760000	A.2.1.2.2.1.1.1.2.2	0.583446404341927	.	8480001	8760000	#FF9191	1	0.75
chr3	8760001	9440000	A.1.1.2.1.2.1.1.2	0.92944369063772	.	8760001	9440000	#FF0000	1	1
chr3	9440001	9520000	A.1.2.1.1.2.2.1.2.1.2.2	0.805970149253731	.	9440001	9520000	#FF4848	1	0.875
chr3	9520001	9720000	A.1.2.2.1.1.1.1.1	0.754409769335142	.	9520001	9720000	#FF4848	1	0.875
chr3	9720001	9800000	A.1.1.1.2.2.1.1.1.1	0.963364993215739	.	9720001	9800000	#FF0000	1	1
chr3	9840001	9960000	A.1.1.1.2.2.1.1.1.1	0.963364993215739	.	9840001	9960000	#FF0000	1	1
chr3	10000001	10320000	A.1.1.1.2.2.1.1.1.1	0.963364993215739	.	10000001	10320000	#FF0000	1	1
chr3	10320001	10560000	A.2.1.1.2.2.2.1.2.1.2	0.611940298507463	.	10320001	10560000	#FF9191	1	0.75
chr3	10560001	10840000	A.2.2.1.1.2.1.1.2	0.530529172320217	.	10560001	10840000	#FFDADA	1	0.625
chr3	10840001	11280000	A.2.2.1.2.2.1.1	0.506105834464043	.	10840001	11280000	#FFDADA	1	0.625
chr3	11280001	11680000	A.1.2.1.2.2.2.2.2	0.755766621438263	.	11280001	11680000	#FF4848	1	0.875
chr3	11680001	11880000	A.2.1.1.2.1.2.1.1	0.626865671641791	.	11680001	11880000	#FF9191	1	0.75
chr3	11880001	12120000	B.1.1.1.1.2.1.1.1	0.434192672998643	.	11880001	12120000	#DADAFF	1	0.5
chr3	12120001	12400000	A.2.1.2.1.2.1.1.1.2	0.599728629579376	.	12120001	12400000	#FF9191	1	0.75
chr3	12400001	12600000	A.2.1.2.1.2.1.1.1.1	0.601085481682497	.	12400001	12600000	#FF9191	1	0.75
chr3	12600001	12800000	A.1.1.2.2.1.2.1.1.2	0.887381275440977	.	12600001	12800000	#FF0000	1	1
chr3	12800001	13000000	A.2.1.1.2.2.1.2.1	0.620081411126187	.	12800001	13000000	#FF9191	1	0.75
chr3	13000001	13360000	A.1.2.2.1.1.1.1.2	0.753052917232022	.	13000001	13360000	#FF4848	1	0.875
chr3	13360001	13520000	A.1.2.2.1.2.2.2.2.1.1	0.719131614654003	.	13360001	13520000	#FF4848	1	0.875
chr3	13520001	13760000	A.2.2.2.1.1.2.1.2	0.480325644504749	.	13520001	13760000	#FFDADA	1	0.625
chr3	13760001	13920000	B.1.1.1.1.2.2.1.1	0.42876526458616	.	13760001	13920000	#DADAFF	1	0.5
chr3	13920001	14000000	B.1.1.1.1.2.2.2	0.426051560379919	.	13920001	14000000	#DADAFF	1	0.5
chr3	14000001	14160000	A.2.2.1.2.2.2.2.2	0.493894165535957	.	14000001	14160000	#FFDADA	1	0.625
chr3	14160001	14400000	A.2.1.1.2.1.1.1.1.2.2.1	0.635006784260516	.	14160001	14400000	#FF9191	1	0.75
chr3	14400001	14680000	A.1.2.2.1.1.1.2.2.2.1	0.747625508819539	.	14400001	14680000	#FF4848	1	0.875
chr3	14680001	14840000	A.1.2.2.1.1.1.2.2.1.2	0.748982360922659	.	14680001	14840000	#FF4848	1	0.875
chr3	14840001	15000000	A.1.2.2.1.2.2.2.2.1.2.1	0.717774762550882	.	14840001	15000000	#FF4848	1	0.875
chr3	15000001	15160000	A.1.2.1.1.2.2.1.2.2.1	0.804613297150611	.	15000001	15160000	#FF4848	1	0.875
chr3	15160001	15400000	A.1.1.2.1.1.1.1.2.1	0.949796472184532	.	15160001	15400000	#FF0000	1	1
chr3	15440001	15480000	A.1.1.2.1.1.1.1.2.1	0.949796472184532	.	15440001	15480000	#FF0000	1	1
chr3	15480001	15640000	A.1.1.2.2.1.2.1.2.1	0.886024423337856	.	15480001	15640000	#FF0000	1	1
chr3	15640001	15920000	A.1.1.1.2.1.1.1.1	0.986431478968792	.	15640001	15920000	#FF0000	1	1
chr3	15920001	16040000	A.2.1.1.2.1.2.1.2	0.62550881953867	.	15920001	16040000	#FF9191	1	0.75
chr3	16040001	16280000	A.2.1.1.2.1.1.1.2.2	0.629579375848033	.	16040001	16280000	#FF9191	1	0.75
chr3	16280001	16600000	A.1.1.2.2.2.2.1.1.1	0.864314789687924	.	16280001	16600000	#FF0000	1	1
chr3	16600001	16920000	A.1.2.1.1.1.2.2.1.1	0.824966078697422	.	16600001	16920000	#FF4848	1	0.875
chr3	16920001	17040000	A.1.2.1.1.1.2.2.2.2	0.819538670284939	.	16920001	17040000	#FF4848	1	0.875
chr3	17040001	17240000	A.1.2.1.1.1.2.1.2.1.2	0.829036635006784	.	17040001	17240000	#FF4848	1	0.875
chr3	17240001	17480000	A.1.2.2.2.1.1.1.2	0.710990502035278	.	17240001	17480000	#FF4848	1	0.875
chr3	17480001	17680000	A.1.2.2.2.2.2.2.1	0.670284938941655	.	17480001	17680000	#FF4848	1	0.875
chr3	17680001	17880000	A.1.2.1.2.1.1.1.2	0.796472184531886	.	17680001	17880000	#FF4848	1	0.875
chr3	17880001	18280000	B.1.1.1.1.1.2.2.1.1	0.438263229308005	.	17880001	18280000	#DADAFF	1	0.5
chr3	18280001	18560000	B.1.2.1.1.1.1.1.2.1	0.364993215739484	.	18280001	18560000	#9191FF	1	0.375
chr3	18560001	18640000	A.2.1.2.2.2.2.1.1.2	0.556309362279512	.	18560001	18640000	#FF9191	1	0.75
chr3	18640001	18840000	A.2.1.1.1.2.2.2.1.2	0.64314789687924	.	18640001	18840000	#FF9191	1	0.75
chr3	18840001	19040000	B.1.2.2.1.1.1.2.2.2.1	0.298507462686567	.	18840001	19040000	#9191FF	1	0.375
chr3	19040001	19360000	B.1.2.2.1.1.1.2.1.2	0.301221166892809	.	19040001	19360000	#9191FF	1	0.375
chr3	19360001	19560000	A.2.2.1.2.1.2.2.2.2	0.507462686567164	.	19360001	19560000	#FFDADA	1	0.625
chr3	19560001	19760000	A.2.2.2.2.1.1.1.1	0.470827679782904	.	19560001	19760000	#FFDADA	1	0.625
chr3	19760001	19960000	B.1.1.2.1.1.2.2.2.2	0.3921302578019	.	19760001	19960000	#DADAFF	1	0.5
chr3	19960001	20240000	A.1.2.1.2.2.1.2.2.1	0.766621438263229	.	19960001	20240000	#FF4848	1	0.875
chr3	20240001	20680000	B.2.1.1.2.1.1.2.1	0.219810040705563	.	20240001	20680000	#4848FF	1	0.25
chr3	20680001	20800000	B.2.1.1.2.1.2.2.2.2.2	0.208955223880597	.	20680001	20800000	#4848FF	1	0.25
chr3	20800001	21040000	B.2.2.2.1.1.1.2.1.2	0.0474898236092266	.	20800001	21040000	#0000FF	1	0.125
chr3	21040001	21280000	B.2.2.2.1.1.1.2.2	0.0461329715061058	.	21040001	21280000	#0000FF	1	0.125
chr3	21280001	21400000	B.2.1.2.1.1.2.1.1	0.194029850746269	.	21280001	21400000	#4848FF	1	0.25
chr3	21400001	21640000	B.2.1.2.2.1.1.2.2	0.157394843962008	.	21400001	21640000	#4848FF	1	0.25
chr3	21640001	21760000	B.2.2.1.1.2.1.2.2.1	0.101763907734057	.	21640001	21760000	#0000FF	1	0.125
chr3	21760001	22080000	B.2.2.1.2.1.2.2.1	0.0773405698778833	.	21760001	22080000	#0000FF	1	0.125
chr3	22080001	22200000	B.1.2.2.1.1.1.2.2.2.2	0.297150610583446	.	22080001	22200000	#9191FF	1	0.375
chr3	22200001	22480000	B.2.1.2.2.1.1.1.2	0.16146540027137	.	22200001	22480000	#4848FF	1	0.25
chr3	22480001	23000000	B.2.1.1.2.1.1.2.2	0.218453188602442	.	22480001	23000000	#4848FF	1	0.25
chr3	23000001	23400000	A.1.2.1.2.1.1.1.1	0.797829036635007	.	23000001	23400000	#FF4848	1	0.875
chr3	23400001	23480000	A.2.1.1.1.1.1.1.1.1	0.666214382632293	.	23400001	23480000	#FF9191	1	0.75
chr3	23480001	23600000	A.2.1.1.1.1.1.1.1.2	0.664857530529172	.	23480001	23600000	#FF9191	1	0.75
chr3	23600001	23760000	A.1.2.1.2.2.1.1.1.2	0.777476255088195	.	23600001	23760000	#FF4848	1	0.875
chr3	23760001	24040000	A.1.1.2.2.2.2.1.2.1.2	0.860244233378562	.	23760001	24040000	#FF0000	1	1
chr3	24040001	24280000	B.1.1.1.1.1.2.1.1	0.442333785617368	.	24040001	24280000	#DADAFF	1	0.5
chr3	24280001	24520000	B.2.1.1.2.1.1.1.2.1.1	0.223880597014925	.	24280001	24520000	#4848FF	1	0.25
chr3	24520001	24720000	B.2.1.1.2.1.1.1.1.2.1	0.226594301221167	.	24520001	24720000	#4848FF	1	0.25
chr3	24720001	24800000	B.2.1.1.2.1.2.1.1	0.217096336499322	.	24720001	24800000	#4848FF	1	0.25
chr3	24800001	25000000	B.2.1.1.2.1.1.1.2.1.2	0.222523744911805	.	24800001	25000000	#4848FF	1	0.25
chr3	25000001	25160000	B.2.1.2.1.1.1.1.2.2	0.19674355495251	.	25000001	25160000	#4848FF	1	0.25
chr3	25160001	25360000	B.2.2.1.1.2.1.1.1.1	0.111261872455902	.	25160001	25360000	#0000FF	1	0.125
chr3	25360001	25480000	B.1.2.2.1.1.1.2.2.1	0.299864314789688	.	25360001	25480000	#9191FF	1	0.375
chr3	25480001	25640000	B.1.1.2.1.1.2.2.2.1	0.39348710990502	.	25480001	25640000	#DADAFF	1	0.5
chr3	25640001	25920000	A.1.2.1.2.2.1.2.1.1.2.2	0.772048846675712	.	25640001	25920000	#FF4848	1	0.875
chr3	25920001	26160000	B.2.1.2.1.1.1.1.1	0.199457259158752	.	25920001	26160000	#4848FF	1	0.25
chr3	26160001	26600000	B.2.2.2.1.1.2.1.2	0.0420624151967436	.	26160001	26600000	#0000FF	1	0.125
chr3	26600001	26960000	B.2.2.1.2.1.2.1	0.0786974219810041	.	26600001	26960000	#0000FF	1	0.125
chr3	26960001	27040000	B.2.1.1.2.1.2.2.1	0.21438263229308	.	26960001	27040000	#4848FF	1	0.25
chr3	27040001	27360000	B.1.2.2.2.1.1.2.2.1.1	0.275440976933514	.	27040001	27360000	#9191FF	1	0.375
chr3	27360001	27520000	A.1.2.1.2.2.1.2.1.1.2.1	0.773405698778833	.	27360001	27520000	#FF4848	1	0.875
chr3	27520001	27760000	A.2.1.2.2.2.2.1.1.1	0.557666214382632	.	27520001	27760000	#FF9191	1	0.75
chr3	27760001	27960000	B.1.1.2.1.1.2.2.1	0.394843962008141	.	27760001	27960000	#DADAFF	1	0.5
chr3	27960001	28200000	B.1.1.1.1.1.2.2.1.2	0.436906377204885	.	27960001	28200000	#DADAFF	1	0.5
chr3	28200001	28400000	A.2.2.1.1.1.1.2.2.2	0.542740841248304	.	28200001	28400000	#FFDADA	1	0.625
chr3	28400001	28640000	B.2.1.2.2.1.1.2.1.2	0.158751696065129	.	28400001	28640000	#4848FF	1	0.25
chr3	28640001	28920000	B.2.1.1.2.1.1.1.2.2	0.221166892808684	.	28640001	28920000	#4848FF	1	0.25
chr3	28920001	29080000	A.2.2.1.2.1.2.2.2.1	0.508819538670285	.	28920001	29080000	#FFDADA	1	0.625
chr3	29080001	29280000	B.1.1.2.2.1.1.2	0.379918588873813	.	29080001	29280000	#DADAFF	1	0.5
chr3	29280001	29440000	A.2.2.1.1.1.1.2.2.1	0.544097693351425	.	29280001	29440000	#FFDADA	1	0.625
chr3	29440001	29680000	B.1.2.1.1.1.1.2.2.1	0.360922659430122	.	29440001	29680000	#9191FF	1	0.375
chr3	29680001	29800000	B.1.2.1.2.2.2.1.2.1	0.316146540027137	.	29680001	29800000	#9191FF	1	0.375
chr3	29800001	30000000	B.2.1.2.2.1.1.1.1.2	0.162822252374491	.	29800001	30000000	#4848FF	1	0.25
chr3	30000001	30320000	B.1.2.2.2.1.1.1.2.2	0.278154681139756	.	30000001	30320000	#9191FF	1	0.375
chr3	30320001	30480000	B.1.2.1.2.2.2.2.2.1	0.312075983717775	.	30320001	30480000	#9191FF	1	0.375
chr3	30480001	30800000	A.2.2.2.2.1.2.2.1	0.4640434192673	.	30480001	30800000	#FFDADA	1	0.625
chr3	30800001	31000000	B.1.1.1.1.1.1.1	0.447761194029851	.	30800001	31000000	#DADAFF	1	0.5
chr3	31000001	31200000	A.2.2.1.1.2.2.2.2.1.1	0.522388059701492	.	31000001	31200000	#FFDADA	1	0.625
chr3	31200001	31400000	A.1.2.1.2.2.1.2.2.2	0.765264586160109	.	31200001	31400000	#FF4848	1	0.875
chr3	31400001	31680000	A.1.1.2.1.2.2.2.2	0.906377204884668	.	31400001	31680000	#FF0000	1	1
chr3	31680001	31920000	A.2.1.1.1.2.2.2.2.2	0.639077340569878	.	31680001	31920000	#FF9191	1	0.75
chr3	31920001	32280000	A.2.1.1.1.1.1.2	0.662143826322931	.	31920001	32280000	#FF9191	1	0.75
chr3	32280001	32400000	A.2.1.2.1.2.2.1	0.591587516960651	.	32280001	32400000	#FF9191	1	0.75
chr3	32400001	32560000	A.1.1.2.1.1.1.1.1	0.951153324287653	.	32400001	32560000	#FF0000	1	1
chr3	32560001	32760000	A.1.1.2.1.1.1.1.2.2.2	0.94708276797829	.	32560001	32760000	#FF0000	1	1
chr3	32760001	32960000	A.1.1.1.2.1.1.2.2	0.98236092265943	.	32760001	32960000	#FF0000	1	1
chr3	33000001	33160000	A.1.1.1.2.1.1.2.2	0.98236092265943	.	33000001	33160000	#FF0000	1	1
chr3	33160001	33400000	A.1.2.2.2.1.1.1.1	0.712347354138399	.	33160001	33400000	#FF4848	1	0.875
chr3	33400001	33880000	A.1.1.1.1.2.1	0.994572591587517	.	33400001	33880000	#FF0000	1	1
chr3	33880001	34400000	A.2.2.1.1.2.2.1	0.526458616010855	.	33880001	34400000	#FFDADA	1	0.625
chr3	34400001	34640000	B.2.1.1.2.1.2.2.2.2.1.2	0.210312075983718	.	34400001	34640000	#4848FF	1	0.25
chr3	34640001	34760000	B.2.1.1.2.1.2.2.2.2.1.1	0.211668928086839	.	34640001	34760000	#4848FF	1	0.25
chr3	34760001	35040000	B.2.2.1.1.2.1.2.2.2	0.100407055630936	.	34760001	35040000	#0000FF	1	0.125
chr3	35040001	35400000	B.2.2.2.2.2.2.2	0.00135685210312076	.	35040001	35400000	#0000FF	1	0.125
chr3	35400001	35560000	B.2.1.2.2.1.2.2.1.1.1	0.151967435549525	.	35400001	35560000	#4848FF	1	0.25
chr3	35560001	35680000	B.1.2.2.2.1.2.2	0.26865671641791	.	35560001	35680000	#9191FF	1	0.375
chr3	35680001	35840000	B.2.1.2.2.1.1.1.1.1	0.164179104477612	.	35680001	35840000	#4848FF	1	0.25
chr3	35840001	36080000	B.2.1.2.1.1.1.2	0.195386702849389	.	35840001	36080000	#4848FF	1	0.25
chr3	36080001	36200000	B.2.1.2.1.1.2.2.1	0.191316146540027	.	36080001	36200000	#4848FF	1	0.25
chr3	36200001	36400000	B.2.1.2.1.1.1.1.2.1	0.198100407055631	.	36200001	36400000	#4848FF	1	0.25
chr3	36400001	36480000	B.1.2.1.2.2.2.2.2.2.2	0.309362279511533	.	36400001	36480000	#9191FF	1	0.375
chr3	36480001	36760000	B.1.2.1.1.1.1.2.2.2	0.359565807327001	.	36480001	36760000	#9191FF	1	0.375
chr3	36760001	36920000	A.2.1.2.2.1.1.1.1	0.586160108548168	.	36760001	36920000	#FF9191	1	0.75
chr3	36920001	37000000	A.1.2.2.1.2.2.1	0.721845318860244	.	36920001	37000000	#FF4848	1	0.875
chr3	37000001	37320000	A.1.1.1.2.1.1.2.1	0.983717774762551	.	37000001	37320000	#FF0000	1	1
chr3	37320001	37600000	A.1.2.1.2.2.1.1.2	0.776119402985075	.	37320001	37600000	#FF4848	1	0.875
chr3	37600001	37800000	A.2.2.1.1.2.1.1.1.2	0.531886024423338	.	37600001	37800000	#FFDADA	1	0.625
chr3	37800001	38160000	A.1.2.2.2.1.2.2.1	0.694708276797829	.	37800001	38160000	#FF4848	1	0.875
chr3	38160001	38320000	A.1.1.2.1.1.1.1.2.2.1	0.948439620081411	.	38160001	38320000	#FF0000	1	1
chr3	38320001	38560000	A.1.2.2.1.2.1.1.1	0.729986431478969	.	38320001	38560000	#FF4848	1	0.875
chr3	38560001	39040000	A.2.1.2.1.2.2.2.2.2	0.587516960651289	.	38560001	39040000	#FF9191	1	0.75
chr3	39040001	39480000	A.1.1.1.2.2.1.1.1.2	0.962008141112619	.	39040001	39480000	#FF0000	1	1
chr3	39480001	39640000	A.2.2.1.1.2.1.2.2	0.527815468113976	.	39480001	39640000	#FFDADA	1	0.625
chr3	39640001	40120000	B.1.1.1.2.1.2.1	0.417910447761194	.	39640001	40120000	#DADAFF	1	0.5
chr3	40120001	40400000	A.2.1.2.1.2.1.2.1.2	0.594301221166893	.	40120001	40400000	#FF9191	1	0.75
chr3	40400001	40560000	A.2.1.1.2.2.2.2.1	0.609226594301221	.	40400001	40560000	#FF9191	1	0.75
chr3	40560001	40640000	A.2.2.1.1.1.1.1.2	0.548168249660787	.	40560001	40640000	#FFDADA	1	0.625
chr3	40640001	41040000	A.2.1.2.1.2.2.2.1	0.590230664857531	.	40640001	41040000	#FF9191	1	0.75
chr3	41040001	41160000	A.2.2.1.2.2.1.2.1	0.504748982360923	.	41040001	41160000	#FFDADA	1	0.625
chr3	41160001	41600000	A.2.1.1.2.1.1.1.1.2.2.2	0.633649932157395	.	41160001	41600000	#FF9191	1	0.75
chr3	41600001	41840000	A.2.1.1.2.1.2.2.1	0.62415196743555	.	41600001	41840000	#FF9191	1	0.75
chr3	41840001	41960000	A.2.1.1.2.2.2.2.2	0.6078697421981	.	41840001	41960000	#FF9191	1	0.75
chr3	41960001	42120000	A.1.2.1.1.1.2.1.1.2	0.831750339213026	.	41960001	42120000	#FF4848	1	0.875
chr3	42120001	42280000	A.1.2.1.1.1.2.1.1.1.1	0.834464043419267	.	42120001	42280000	#FF4848	1	0.875
chr3	42280001	42600000	A.2.1.1.2.1.1.1.1.2.1	0.636363636363636	.	42280001	42600000	#FF9191	1	0.75
chr3	42600001	42680000	A.1.2.2.1.1.2.1.2	0.738127544097693	.	42600001	42680000	#FF4848	1	0.875
chr3	42680001	42920000	A.1.2.2.1.2.2.2.2.2.1	0.71506105834464	.	42680001	42920000	#FF4848	1	0.875
chr3	42920001	43440000	A.2.1.2.1.2.2.2.2.1	0.58887381275441	.	42920001	43440000	#FF9191	1	0.75
chr3	43440001	43640000	A.2.2.2.1.1.1.2.1.1.2	0.488466757123474	.	43440001	43640000	#FFDADA	1	0.625
chr3	43640001	43800000	A.2.2.1.2.2.1.2.2.2	0.502035278154681	.	43640001	43800000	#FFDADA	1	0.625
chr3	43800001	44000000	A.2.2.2.1.1.1.1.2	0.491180461329715	.	43800001	44000000	#FFDADA	1	0.625
chr3	44000001	44160000	A.1.2.2.1.2.2.2.2.2.2	0.71370420624152	.	44000001	44160000	#FF4848	1	0.875
chr3	44160001	44360000	A.2.2.1.2.2.2.2.1.2.1	0.496607869742198	.	44160001	44360000	#FFDADA	1	0.625
chr3	44360001	44800000	A.1.2.1.1.1.2.2.1.2	0.823609226594301	.	44360001	44800000	#FF4848	1	0.875
chr3	44800001	45000000	A.1.2.2.1.2.1.1.2.2.1	0.727272727272727	.	44800001	45000000	#FF4848	1	0.875
chr3	45000001	45120000	A.2.1.2.1.1.1.2	0.605156037991859	.	45000001	45120000	#FF9191	1	0.75
chr3	45120001	45520000	A.2.1.1.2.1.1.1.2.1.1	0.632293080054274	.	45120001	45520000	#FF9191	1	0.75
chr3	45520001	45760000	A.1.2.1.1.2.2.1.2.1.2.1	0.807327001356852	.	45520001	45760000	#FF4848	1	0.875
chr3	45760001	45960000	A.1.2.1.1.2.2.1.2.1.1	0.808683853459973	.	45760001	45960000	#FF4848	1	0.875
chr3	45960001	46120000	A.1.2.2.1.1.2.1.1.2.2.2	0.739484396200814	.	45960001	46120000	#FF4848	1	0.875
chr3	46120001	46280000	A.2.1.1.2.2.1.2.2	0.618724559023066	.	46120001	46280000	#FF9191	1	0.75
chr3	46280001	46480000	A.1.2.2.1.1.1.2.2.1.1	0.75033921302578	.	46280001	46480000	#FF4848	1	0.875
chr3	46480001	46720000	A.1.2.2.1.2.2.2.2.1.2.2	0.716417910447761	.	46480001	46720000	#FF4848	1	0.875
chr3	46800001	46880000	A.1.2.2.1.2.2.2.2.1.2.2	0.716417910447761	.	46800001	46880000	#FF4848	1	0.875
chr3	46880001	47000000	A.1.1.2.2.1.1.1.1.1	0.905020352781547	.	46880001	47000000	#FF0000	1	1
chr3	47040001	47440000	A.1.1.2.2.1.1.1.1.1	0.905020352781547	.	47040001	47440000	#FF0000	1	1
chr3	47440001	47600000	A.2.1.1.2.2.1.1	0.621438263229308	.	47440001	47600000	#FF9191	1	0.75
[truncated: 8,429 more rows]
