# Supplementary material for: Systematic inference and comparison of multi-scale chromatin sub-compartments connects spatial organization to cell phenotypes
Source: Nat Commun. 2021 May 10;12:2439. doi: 10.1038/s41467-021-22666-3 (PMC8110550; doi:10.1038/s41467-021-22666-3)
Supplement: Supplementary file 5 — Supplementary Dataset 2 [file 41467_2021_22666_MOESM5_ESM.zip › Supplementary_Data_1_domain_hierarchies_127HiCmaps/Spleen_1_binsize=40kb.bed]

#fields: chr, pos_start, pos_end, the full compartment label describing the position in the hierachy, normalized compartment domain rank, ., pos_start, pos_end, color based on eight compartment model (A.1.1 - B.2.2), 1, eight compartment score (A.1.1 to B.2.2: 8 to 1 devided by 8)
chr1	560001	600000	A.1.2.2.1.1.1.1.1	0.791817087845969	.	560001	600000	#FF4848	1	0.875
chr1	640001	920000	A.1.2.2.1.1.1.1.1	0.791817087845969	.	640001	920000	#FF4848	1	0.875
chr1	920001	1080000	A.1.2.2.1.1.1.2.1.2	0.78820697954272	.	920001	1080000	#FF4848	1	0.875
chr1	1080001	1240000	A.1.2.2.1.1.2.1.2.1.1.1	0.783393501805054	.	1080001	1240000	#FF4848	1	0.875
chr1	1240001	1560000	A.1.1.2.1.1.1.1.1.1.2	0.966305655836342	.	1240001	1560000	#FF0000	1	1
chr1	1560001	1680000	A.1.2.2.1.1.2.2.1	0.778580024067389	.	1560001	1680000	#FF4848	1	0.875
chr1	1680001	1840000	A.1.2.2.1.1.2.1.1.1	0.785800240673887	.	1680001	1840000	#FF4848	1	0.875
chr1	1840001	2080000	A.2.1.1.2.2.2.2.2.1	0.63898916967509	.	1840001	2080000	#FF9191	1	0.75
chr1	2080001	2160000	A.2.1.1.2.2.1.1.1.1	0.657039711191336	.	2080001	2160000	#FF9191	1	0.75
chr1	2160001	2360000	A.1.2.1.1.1.2.2.2	0.876052948255114	.	2160001	2360000	#FF4848	1	0.875
chr1	2360001	2480000	A.1.2.2.1.1.2.2.2.1.2	0.776173285198556	.	2360001	2480000	#FF4848	1	0.875
chr1	2480001	2600000	A.1.2.2.1.1.2.1.2.1.1.2	0.782190132370638	.	2480001	2600000	#FF4848	1	0.875
chr1	2680001	3040000	B.1.1.2.1.2.1.1.1	0.416365824308063	.	2680001	3040000	#DADAFF	1	0.5
chr1	3040001	3160000	A.2.2.2.1.2.2	0.512635379061372	.	3040001	3160000	#FFDADA	1	0.625
chr1	3160001	3600000	A.2.2.1.2.1.1.2.2.1	0.54632972322503	.	3160001	3600000	#FFDADA	1	0.625
chr1	3600001	3800000	A.1.2.2.1.2.2.1.2.1.2.2	0.756919374247894	.	3600001	3800000	#FF4848	1	0.875
chr1	3800001	3840000	B.1.2.1.2.1.2.2.2.2	0.32129963898917	.	3800001	3840000	#9191FF	1	0.375
chr1	3960001	4320000	B.1.2.1.2.1.2.2.2.2	0.32129963898917	.	3960001	4320000	#9191FF	1	0.375
chr1	4320001	4680000	B.2.1.1.1.1.1.2.2	0.25150421179302	.	4320001	4680000	#4848FF	1	0.25
chr1	4680001	4960000	B.2.1.1.1.1.1.2.1.2	0.252707581227437	.	4680001	4960000	#4848FF	1	0.25
chr1	4960001	5280000	B.2.1.2.1.2.2.1.1.1.1	0.168471720818291	.	4960001	5280000	#4848FF	1	0.25
chr1	5280001	5400000	B.1.2.1.2.2.1.2	0.318892900120337	.	5280001	5400000	#9191FF	1	0.375
chr1	5400001	5520000	B.1.2.1.2.1.1.1.2	0.329723225030084	.	5400001	5520000	#9191FF	1	0.375
chr1	5520001	6000000	B.1.2.2.2.2.1.1	0.267148014440433	.	5520001	6000000	#9191FF	1	0.375
chr1	6000001	6320000	A.2.1.1.2.1.2.1.2.1.2.2	0.66546329723225	.	6000001	6320000	#FF9191	1	0.75
chr1	6320001	6520000	A.1.2.2.1.2.2.2.2	0.753309265944645	.	6320001	6520000	#FF4848	1	0.875
chr1	6520001	6720000	A.1.2.1.1.2.1.1.1.1.2	0.873646209386282	.	6520001	6720000	#FF4848	1	0.875
chr1	6720001	6960000	A.2.1.2.2.2.1.1.1	0.584837545126354	.	6720001	6960000	#FF9191	1	0.75
chr1	6960001	7120000	A.2.2.2.1.1.2.1.2.1	0.518652226233454	.	6960001	7120000	#FFDADA	1	0.625
chr1	7120001	7320000	B.1.2.1.2.1.1.2.2	0.326113116726835	.	7120001	7320000	#9191FF	1	0.375
chr1	7320001	7440000	B.1.2.1.2.1.1.1.1	0.330926594464501	.	7320001	7440000	#9191FF	1	0.375
chr1	7440001	7680000	B.1.2.1.2.1.1.2.1.1	0.328519855595668	.	7440001	7680000	#9191FF	1	0.375
chr1	7680001	8000000	A.2.1.1.2.1.2.2.2.2.2.1	0.659446450060168	.	7680001	8000000	#FF9191	1	0.75
chr1	8000001	8400000	A.2.1.1.2.1.1.1.1	0.675090252707581	.	8000001	8400000	#FF9191	1	0.75
chr1	8400001	8600000	A.1.2.1.1.2.1.1.1.1.1	0.874849578820698	.	8400001	8600000	#FF4848	1	0.875
chr1	8600001	8760000	A.1.1.2.1.2.1.2.1.1.1.2	0.944645006016847	.	8600001	8760000	#FF0000	1	1
chr1	8760001	8960000	A.1.1.2.1.2.2.1.2.2.1.2	0.921780986762936	.	8760001	8960000	#FF0000	1	1
chr1	8960001	9080000	A.2.1.1.2.2.1.2.2.2	0.647412755716005	.	8960001	9080000	#FF9191	1	0.75
chr1	9080001	9280000	A.1.2.2.1.2.2.1.2.1.1	0.760529482551143	.	9080001	9280000	#FF4848	1	0.875
chr1	9280001	9600000	A.1.1.2.1.2.1.1.2.2	0.94705174488568	.	9280001	9600000	#FF0000	1	1
chr1	9600001	9720000	A.1.1.2.1.2.2.1.2.2.2	0.92057761732852	.	9600001	9720000	#FF0000	1	1
chr1	9720001	10120000	A.1.1.2.1.2.1.2.2.2.1.2.1.1	0.935018050541516	.	9720001	10120000	#FF0000	1	1
chr1	10120001	10600000	A.1.2.1.1.2.2.2.2.1.2	0.855595667870036	.	10120001	10600000	#FF4848	1	0.875
chr1	10600001	10840000	A.2.2.1.2.1.1.2.1.2	0.547533092659446	.	10600001	10840000	#FFDADA	1	0.625
chr1	10840001	11040000	A.2.2.1.2.1.1.2.1.1	0.548736462093863	.	10840001	11040000	#FFDADA	1	0.625
chr1	11040001	11280000	A.1.2.2.1.1.2.1.2.2	0.779783393501805	.	11040001	11280000	#FF4848	1	0.875
chr1	11280001	11400000	A.1.2.2.1.2.2.1.2.1.2.1.1	0.759326113116727	.	11280001	11400000	#FF4848	1	0.875
chr1	11400001	11680000	A.2.2.2.1.1.2.1.1	0.51985559566787	.	11400001	11680000	#FFDADA	1	0.625
chr1	11680001	12080000	A.1.2.1.1.2.2.2.1.1.2.2	0.860409145607702	.	11680001	12080000	#FF4848	1	0.875
chr1	12080001	12320000	A.1.1.2.1.2.1.2.2.2.1.2.2	0.932611311672684	.	12080001	12320000	#FF0000	1	1
chr1	12320001	12760000	A.2.1.1.2.1.2.1.2.2	0.664259927797834	.	12320001	12760000	#FF9191	1	0.75
chr1	12760001	13040000	B.1.2.2.2.2.2.2.1	0.258724428399519	.	12760001	13040000	#9191FF	1	0.375
chr1	13160001	13200000	B.1.2.2.2.2.2.2.1	0.258724428399519	.	13160001	13200000	#9191FF	1	0.375
chr1	13200001	13240000	A.2.2.2.1.2.1	0.513838748495788	.	13200001	13240000	#FFDADA	1	0.625
chr1	13480001	13520000	A.2.2.2.1.2.1	0.513838748495788	.	13480001	13520000	#FFDADA	1	0.625
chr1	13720001	13760000	A.2.2.2.1.2.1	0.513838748495788	.	13720001	13760000	#FFDADA	1	0.625
chr1	13760001	13960000	B.1.2.1.2.1.1.2.1.2	0.327316486161252	.	13760001	13960000	#9191FF	1	0.375
chr1	13960001	14160000	A.2.1.2.2.2.1.1.2.1	0.583634175691937	.	13960001	14160000	#FF9191	1	0.75
chr1	14160001	14640000	B.2.1.2.1.2.2.1.1.1.2	0.167268351383875	.	14160001	14640000	#4848FF	1	0.25
chr1	14640001	14720000	B.1.2.1.2.2.2.2.2	0.315282791817088	.	14640001	14720000	#9191FF	1	0.375
chr1	14720001	14840000	B.1.2.2.2.2.2.1.1.1	0.263537906137184	.	14720001	14840000	#9191FF	1	0.375
chr1	14840001	15160000	B.1.2.2.2.2.2.1.2.1	0.261131167268351	.	14840001	15160000	#9191FF	1	0.375
chr1	15160001	15440000	B.1.1.2.1.1.2.2	0.417569193742479	.	15160001	15440000	#DADAFF	1	0.5
chr1	15440001	15640000	B.1.1.1.1.2.1.1.1.1	0.465703971119134	.	15440001	15640000	#DADAFF	1	0.5
chr1	15640001	15840000	A.2.1.2.2.2.1.2.1.2.1	0.580024067388688	.	15640001	15840000	#FF9191	1	0.75
chr1	15840001	16080000	A.1.1.2.1.2.1.2.1.2.1	0.942238267148014	.	15840001	16080000	#FF0000	1	1
chr1	16080001	16400000	A.1.1.2.1.2.1.2.1.1.1.1	0.945848375451264	.	16080001	16400000	#FF0000	1	1
chr1	16400001	16640000	A.1.2.1.1.2.2.2.1.1.1.1	0.864019253910951	.	16400001	16640000	#FF4848	1	0.875
chr1	16640001	17080000	A.1.1.2.1.1.1.1.2	0.962695547533093	.	16640001	17080000	#FF0000	1	1
chr1	17080001	17160000	A.2.1.1.2.2.1.1.2.2	0.653429602888087	.	17080001	17160000	#FF9191	1	0.75
chr1	17160001	17400000	A.1.2.2.1.2.1.1.2.1	0.771359807460891	.	17160001	17400000	#FF4848	1	0.875
chr1	17400001	17720000	A.2.2.2.1.1.2.2.2	0.515042117930205	.	17400001	17720000	#FFDADA	1	0.625
chr1	17720001	17840000	A.2.1.2.2.2.1.2.2	0.576413959085439	.	17720001	17840000	#FF9191	1	0.75
chr1	17840001	18520000	B.1.2.2.2.2.2.1.2.2	0.259927797833935	.	17840001	18520000	#9191FF	1	0.375
chr1	18520001	18840000	B.1.2.2.2.2.1.2.1	0.265944645006017	.	18520001	18840000	#9191FF	1	0.375
chr1	18840001	19200000	B.1.2.1.2.1.2.2.2.1	0.322503008423586	.	18840001	19200000	#9191FF	1	0.375
chr1	19200001	19440000	A.2.1.1.2.1.2.1.2.1.1	0.667870036101083	.	19200001	19440000	#FF9191	1	0.75
chr1	19440001	19600000	A.1.1.2.1.2.2.2.2	0.918170878459687	.	19440001	19600000	#FF0000	1	1
chr1	19600001	19960000	A.1.1.2.1.2.1.2.2.2.2	0.931407942238267	.	19600001	19960000	#FF0000	1	1
chr1	19960001	20160000	A.2.1.1.2.1.2.1.1.2	0.669073405535499	.	19960001	20160000	#FF9191	1	0.75
chr1	20160001	20240000	A.2.1.1.2.2.1.1.2.1	0.654632972322503	.	20160001	20240000	#FF9191	1	0.75
chr1	20240001	20520000	A.2.2.2.1.1.2.2.1	0.516245487364621	.	20240001	20520000	#FFDADA	1	0.625
chr1	20520001	20960000	B.1.1.1.1.1.1.1	0.469314079422383	.	20520001	20960000	#DADAFF	1	0.5
chr1	20960001	21160000	A.1.2.1.1.2.2.2.1.2.1	0.859205776173285	.	20960001	21160000	#FF4848	1	0.875
chr1	21160001	21520000	A.2.1.1.2.1.2.1.2.1.2.1	0.666666666666667	.	21160001	21520000	#FF9191	1	0.75
chr1	21520001	21720000	A.1.2.1.1.2.1.2.1	0.868832731648616	.	21520001	21720000	#FF4848	1	0.875
chr1	21720001	21840000	A.2.1.1.2.2.2.2.2.2	0.637785800240674	.	21720001	21840000	#FF9191	1	0.75
chr1	21840001	22120000	A.1.2.2.1.2.2.2.1	0.754512635379061	.	21840001	22120000	#FF4848	1	0.875
chr1	22120001	22320000	A.2.1.2.2.2.1.2.1.2.2.1	0.578820697954272	.	22120001	22320000	#FF9191	1	0.75
chr1	22320001	22440000	A.1.2.1.1.2.2.2.1.2.2	0.858002406738869	.	22320001	22440000	#FF4848	1	0.875
chr1	22440001	22720000	A.2.2.1.2.1.1.1.1	0.551143200962696	.	22440001	22720000	#FFDADA	1	0.625
chr1	22720001	22840000	A.2.1.2.2.2.1.2.1.1	0.581227436823105	.	22720001	22840000	#FF9191	1	0.75
chr1	22840001	22960000	B.1.1.1.1.2.2	0.460890493381468	.	22840001	22960000	#DADAFF	1	0.5
chr1	22960001	23280000	B.1.1.2.1.2.1.1.2	0.415162454873646	.	22960001	23280000	#DADAFF	1	0.5
chr1	23280001	23600000	A.1.2.2.1.2.2.1.1.2	0.76173285198556	.	23280001	23600000	#FF4848	1	0.875
chr1	23600001	23680000	A.1.2.2.1.1.2.2.2.2	0.77496991576414	.	23600001	23680000	#FF4848	1	0.875
chr1	23680001	24040000	A.1.1.2.1.2.1.1.1.1	0.950661853188929	.	23680001	24040000	#FF0000	1	1
chr1	24040001	24320000	A.1.1.2.1.2.2.1.1.2.1.1	0.927797833935018	.	24040001	24320000	#FF0000	1	1
chr1	24320001	24720000	A.2.1.1.2.1.1.2	0.671480144404332	.	24320001	24720000	#FF9191	1	0.75
chr1	24720001	24960000	A.2.1.1.2.1.2.2.1	0.663056558363418	.	24720001	24960000	#FF9191	1	0.75
chr1	24960001	25120000	A.1.2.1.1.1.1.2.2.1.1.2	0.885679903730445	.	24960001	25120000	#FF4848	1	0.875
chr1	25120001	25560000	A.1.2.2.1.2.1.2.1.2.2	0.766546329723225	.	25120001	25560000	#FF4848	1	0.875
chr1	25560001	25880000	A.1.2.2.1.2.1.2.2.2	0.764139590854392	.	25560001	25880000	#FF4848	1	0.875
chr1	25880001	26160000	A.1.2.1.1.2.2.2.1.1.2.1	0.861612515042118	.	25880001	26160000	#FF4848	1	0.875
chr1	26160001	26400000	A.1.2.2.1.2.1.1.1.2	0.772563176895307	.	26160001	26400000	#FF4848	1	0.875
chr1	26400001	26520000	A.1.2.1.1.1.2.2.1.2	0.877256317689531	.	26400001	26520000	#FF4848	1	0.875
chr1	26520001	26800000	A.1.1.2.1.2.1.1.2.1	0.948255114320096	.	26520001	26800000	#FF0000	1	1
chr1	26800001	27240000	A.1.1.2.1.2.1.2.1.2.2	0.941034897713598	.	26800001	27240000	#FF0000	1	1
chr1	27240001	27600000	A.1.1.2.1.2.2.1.1.2.2	0.925391095066185	.	27240001	27600000	#FF0000	1	1
chr1	27600001	28080000	A.1.1.1.2.1.1.2.2	0.985559566787004	.	27600001	28080000	#FF0000	1	1
chr1	28080001	28160000	A.1.2.2.1.1.2.1.1.2	0.784596871239471	.	28080001	28160000	#FF4848	1	0.875
chr1	28160001	28360000	A.1.2.1.1.1.2.2.1.1	0.878459687123947	.	28160001	28360000	#FF4848	1	0.875
chr1	28360001	28560000	A.1.1.2.1.2.2.2.1	0.919374247894103	.	28360001	28560000	#FF0000	1	1
chr1	28560001	28960000	A.1.1.2.1.1.2.2.1.2.2	0.954271961492178	.	28560001	28960000	#FF0000	1	1
chr1	28960001	29080000	A.1.2.2.1.1.2.1.2.1.2	0.780986762936221	.	28960001	29080000	#FF4848	1	0.875
chr1	29080001	29200000	A.1.2.2.1.1.2.2.2.1.1	0.777376654632972	.	29080001	29200000	#FF4848	1	0.875
chr1	29200001	29320000	A.1.2.1.1.1.1.2.1	0.888086642599278	.	29200001	29320000	#FF4848	1	0.875
chr1	29320001	29560000	A.1.2.1.1.2.2.2.1.1.1.2	0.862815884476534	.	29320001	29560000	#FF4848	1	0.875
chr1	29560001	29600000	B.1.1.2.1.2.2.2.1	0.411552346570397	.	29560001	29600000	#DADAFF	1	0.5
chr1	29640001	29840000	B.1.1.2.1.2.2.2.1	0.411552346570397	.	29640001	29840000	#DADAFF	1	0.5
chr1	29840001	29880000	B.1.2.1.2.2.2.2.1	0.316486161251504	.	29840001	29880000	#9191FF	1	0.375
chr1	30000001	30120000	B.1.2.1.2.2.2.2.1	0.316486161251504	.	30000001	30120000	#9191FF	1	0.375
chr1	30120001	30520000	B.1.2.2.2.2.2.1.1.2	0.262334536702768	.	30120001	30520000	#9191FF	1	0.375
chr1	30520001	30600000	B.1.1.2.1.2.2.2.2	0.410348977135981	.	30520001	30600000	#DADAFF	1	0.5
chr1	30600001	30960000	B.1.2.2.2.2.2.2.2	0.257521058965102	.	30600001	30960000	#9191FF	1	0.375
chr1	30960001	31160000	B.1.1.2.1.2.1.2	0.41395908543923	.	30960001	31160000	#DADAFF	1	0.5
chr1	31160001	31600000	A.1.2.1.2.1.2.1.2	0.823104693140794	.	31160001	31600000	#FF4848	1	0.875
chr1	31600001	31880000	A.2.1.1.2.2.2.1.1	0.646209386281588	.	31600001	31880000	#FF9191	1	0.75
chr1	31880001	32040000	A.2.1.1.2.2.2.2.1.2	0.640192539109507	.	31880001	32040000	#FF9191	1	0.75
chr1	32040001	32280000	A.1.2.1.1.2.1.2.2	0.8676293622142	.	32040001	32280000	#FF4848	1	0.875
chr1	32280001	32440000	A.1.2.1.1.1.1.2.2.1.2.1	0.884476534296029	.	32280001	32440000	#FF4848	1	0.875
chr1	32440001	32640000	A.1.2.2.1.2.1.1.2.2	0.770156438026474	.	32440001	32640000	#FF4848	1	0.875
chr1	32640001	32920000	A.1.2.1.1.2.1.1.1.2	0.872442839951865	.	32640001	32920000	#FF4848	1	0.875
chr1	32920001	33320000	A.1.2.2.1.2.2.1.2.2	0.755716004813478	.	32920001	33320000	#FF4848	1	0.875
chr1	33320001	33600000	A.1.1.2.1.2.1.2.2.2.1.2.1.2	0.9338146811071	.	33320001	33600000	#FF0000	1	1
chr1	33600001	33960000	A.1.2.1.2.1.2.2.2.1.1.2	0.818291215403129	.	33600001	33960000	#FF4848	1	0.875
chr1	33960001	34680000	B.2.1.2.1.2.2.1.2	0.164861612515042	.	33960001	34680000	#4848FF	1	0.25
chr1	34680001	35240000	B.2.2.1.1.1.2.2.1	0.103489771359807	.	34680001	35240000	#0000FF	1	0.125
chr1	35240001	35480000	A.2.1.1.2.1.2.1.1.1	0.670276774969916	.	35240001	35480000	#FF9191	1	0.75
chr1	35480001	35600000	A.2.1.1.2.2.1.1.1.2	0.655836341756919	.	35480001	35600000	#FF9191	1	0.75
chr1	35600001	35760000	A.1.2.1.1.1.1.2.2.2	0.882069795427196	.	35600001	35760000	#FF4848	1	0.875
chr1	35760001	36040000	A.1.2.1.1.2.2.2.2.1.1	0.856799037304453	.	35760001	36040000	#FF4848	1	0.875
chr1	36040001	36320000	A.1.1.2.1.2.1.2.1.1.2	0.943441636582431	.	36040001	36320000	#FF0000	1	1
chr1	36320001	36560000	A.1.1.2.2.2.2.2.2	0.890493381468111	.	36320001	36560000	#FF0000	1	1
chr1	36560001	36760000	A.1.1.2.1.1.2.1.2	0.957882069795427	.	36560001	36760000	#FF0000	1	1
chr1	36760001	36960000	A.1.1.2.1.2.1.2.2.2.1.1	0.936221419975933	.	36760001	36960000	#FF0000	1	1
chr1	36960001	37200000	B.1.1.1.1.2.1.1.2	0.463297232250301	.	36960001	37200000	#DADAFF	1	0.5
chr1	37200001	37360000	B.1.2.1.2.2.2.1	0.317689530685921	.	37200001	37360000	#9191FF	1	0.375
chr1	37360001	37560000	B.1.2.1.2.1.2.2.1	0.323706377858002	.	37360001	37560000	#9191FF	1	0.375
chr1	37560001	37920000	B.1.2.2.2.2.1.2.2	0.2647412755716	.	37560001	37920000	#9191FF	1	0.375
chr1	37920001	38320000	A.1.2.2.1.2.2.1.1.1	0.762936221419976	.	37920001	38320000	#FF4848	1	0.875
chr1	38320001	38520000	A.1.2.1.1.2.1.1.2.2	0.870036101083033	.	38320001	38520000	#FF4848	1	0.875
chr1	38520001	38960000	B.1.1.1.1.1.1.2	0.468110709987966	.	38520001	38960000	#DADAFF	1	0.5
chr1	38960001	39080000	A.2.2.1.2.1.2.2.2	0.541516245487365	.	38960001	39080000	#FFDADA	1	0.625
chr1	39080001	39280000	B.1.1.1.1.2.1.1.1.2	0.464500601684717	.	39080001	39280000	#DADAFF	1	0.5
chr1	39280001	39480000	A.1.2.2.1.2.2.1.2.1.2.1.2	0.75812274368231	.	39280001	39480000	#FF4848	1	0.875
chr1	39480001	40040000	A.1.1.2.2.2.1.1.2	0.901323706377858	.	39480001	40040000	#FF0000	1	1
chr1	40040001	40240000	A.1.2.2.1.2.1.2.1.2.1	0.767749699157641	.	40040001	40240000	#FF4848	1	0.875
chr1	40240001	40520000	A.1.2.2.1.2.1.1.1.1	0.773766546329723	.	40240001	40520000	#FF4848	1	0.875
chr1	40520001	40680000	A.1.1.2.1.2.2.1.1.2.1.2	0.926594464500602	.	40520001	40680000	#FF0000	1	1
chr1	40680001	40880000	A.1.1.2.1.1.2.1.1	0.959085439229844	.	40680001	40880000	#FF0000	1	1
chr1	40880001	41440000	A.1.1.2.2.2.1.1.1	0.902527075812274	.	40880001	41440000	#FF0000	1	1
chr1	41440001	41720000	A.2.1.1.2.2.2.1.2.1.2	0.643802647412756	.	41440001	41720000	#FF9191	1	0.75
chr1	41720001	41920000	A.2.2.1.2.1.2.1	0.543922984356197	.	41720001	41920000	#FFDADA	1	0.625
chr1	41920001	42600000	A.2.1.1.2.1.1.1.2.2	0.672683513838748	.	41920001	42600000	#FF9191	1	0.75
chr1	42600001	43040000	A.2.1.1.2.1.1.1.2.1	0.673886883273165	.	42600001	43040000	#FF9191	1	0.75
chr1	43040001	43440000	A.1.2.1.1.2.2.2.2.2.1	0.85439229843562	.	43040001	43440000	#FF4848	1	0.875
chr1	43440001	43640000	A.2.1.2.2.2.1.1.2.2	0.582430806257521	.	43440001	43640000	#FF9191	1	0.75
chr1	43640001	43920000	A.1.2.1.1.2.2.2.2.2.2	0.853188929001203	.	43640001	43920000	#FF4848	1	0.875
chr1	43920001	44080000	A.2.1.1.2.2.2.2.1.1	0.641395908543923	.	43920001	44080000	#FF9191	1	0.75
chr1	44080001	44200000	A.1.2.2.1.1.1.2.1.1	0.789410348977136	.	44080001	44200000	#FF4848	1	0.875
chr1	44200001	44360000	A.2.1.2.2.2.1.2.1.2.2.2	0.577617328519856	.	44200001	44360000	#FF9191	1	0.75
chr1	44360001	44520000	A.1.2.2.1.2.1.2.2.1	0.765342960288809	.	44360001	44520000	#FF4848	1	0.875
chr1	44520001	44880000	A.2.2.1.2.1.1.1.2	0.549939831528279	.	44520001	44880000	#FFDADA	1	0.625
chr1	44880001	45160000	A.2.1.1.2.1.2.2.2.2.2.2	0.658243080625752	.	44880001	45160000	#FF9191	1	0.75
chr1	45160001	45520000	A.1.1.1.2.1.1.2.1	0.98676293622142	.	45160001	45520000	#FF0000	1	1
chr1	45520001	45760000	A.2.2.1.2.1.1.2.2.2	0.545126353790614	.	45520001	45760000	#FFDADA	1	0.625
chr1	45760001	46120000	A.1.1.2.1.1.2.2.1.2.1	0.955475330926594	.	45760001	46120000	#FF0000	1	1
chr1	46120001	46280000	A.1.2.1.1.1.1.2.2.1.1.1	0.886883273164862	.	46120001	46280000	#FF4848	1	0.875
chr1	46280001	46440000	A.2.1.1.2.2.1.2.1.2	0.651022864019254	.	46280001	46440000	#FF9191	1	0.75
chr1	46440001	46840000	A.1.2.1.2.1.2.1.1	0.824308062575211	.	46440001	46840000	#FF4848	1	0.875
chr1	46840001	47000000	A.2.2.2.1.1.1.2	0.521058965102286	.	46840001	47000000	#FFDADA	1	0.625
chr1	47000001	47240000	A.1.2.2.2.2.2.2.1.2	0.706377858002407	.	47000001	47240000	#FF4848	1	0.875
chr1	47240001	47680000	B.2.1.1.1.1.1.2.1.1	0.253910950661853	.	47240001	47680000	#4848FF	1	0.25
chr1	47680001	47880000	A.2.1.2.1.2.1.1	0.611311672683514	.	47680001	47880000	#FF9191	1	0.75
chr1	47880001	48240000	B.2.1.1.1.1.2.2.1.1	0.246690734055355	.	47880001	48240000	#4848FF	1	0.25
chr1	48240001	48520000	B.2.1.2.1.2.2.1.1.2	0.166064981949458	.	48240001	48520000	#4848FF	1	0.25
chr1	48520001	48680000	B.1.2.1.2.2.1.1	0.320096269554753	.	48520001	48680000	#9191FF	1	0.375
chr1	48680001	48840000	B.1.1.2.2.1.2.2.1.2	0.389891696750903	.	48680001	48840000	#DADAFF	1	0.5
chr1	48840001	48960000	B.1.1.1.2.1.2.1.1	0.450060168471721	.	48840001	48960000	#DADAFF	1	0.5
chr1	48960001	49160000	B.1.2.1.1.2.2.2.1.2	0.336943441636582	.	48960001	49160000	#9191FF	1	0.375
chr1	49160001	49320000	A.2.2.2.1.1.1.1	0.522262334536703	.	49160001	49320000	#FFDADA	1	0.625
chr1	49320001	49480000	B.2.1.1.1.1.1.1.2	0.25511432009627	.	49320001	49480000	#4848FF	1	0.25
chr1	49480001	49600000	B.2.1.2.1.1.1.2.1.2.2.1	0.182912154031288	.	49480001	49600000	#4848FF	1	0.25
chr1	49600001	49840000	B.2.1.2.1.2.2.2	0.163658243080626	.	49600001	49840000	#4848FF	1	0.25
chr1	49840001	50000000	B.2.1.2.1.1.1.2.1.2.2.2	0.181708784596871	.	49840001	50000000	#4848FF	1	0.25
chr1	50000001	50360000	B.2.2.2.1.1.1.2.2.2.1	0.0397111913357401	.	50000001	50360000	#0000FF	1	0.125
chr1	50360001	50840000	B.2.2.2.1.1.1.2.2.1	0.0409145607701564	.	50360001	50840000	#0000FF	1	0.125
chr1	50840001	51160000	B.1.1.1.1.1.2	0.46690734055355	.	50840001	51160000	#DADAFF	1	0.5
chr1	51160001	51440000	A.2.1.1.1.2.2.1.2.1	0.682310469314079	.	51160001	51440000	#FF9191	1	0.75
chr1	51440001	51640000	B.1.1.1.1.2.1.2	0.462093862815884	.	51440001	51640000	#DADAFF	1	0.5
chr1	51640001	51880000	A.1.2.1.2.1.1.1.2.2.1	0.838748495788207	.	51640001	51880000	#FF4848	1	0.875
chr1	51880001	52040000	A.1.2.1.2.1.1.1.1.2.2.1.2	0.847172081829122	.	51880001	52040000	#FF4848	1	0.875
chr1	52040001	52320000	A.1.1.2.2.2.2.2.1.1	0.892900120336943	.	52040001	52320000	#FF0000	1	1
chr1	52320001	52480000	A.1.2.2.2.1.2.2.1.2	0.732851985559567	.	52320001	52480000	#FF4848	1	0.875
chr1	52480001	52760000	A.1.2.2.1.2.1.2.1.1	0.768953068592058	.	52480001	52760000	#FF4848	1	0.875
chr1	52760001	53000000	A.1.2.1.1.2.1.1.2.1	0.871239470517449	.	52760001	53000000	#FF4848	1	0.875
chr1	53000001	53200000	A.1.1.2.1.1.2.2.2.1	0.953068592057762	.	53000001	53200000	#FF0000	1	1
chr1	53200001	53480000	A.2.1.1.2.2.2.1.2.2	0.642599277978339	.	53200001	53480000	#FF9191	1	0.75
chr1	53480001	53640000	A.2.2.1.2.2.1.2.2.2	0.530685920577617	.	53480001	53640000	#FFDADA	1	0.625
chr1	53640001	53880000	A.1.1.2.2.1.1.1.1	0.916967509025271	.	53640001	53880000	#FF0000	1	1
chr1	53880001	54240000	B.1.1.2.1.1.1.2	0.419975932611312	.	53880001	54240000	#DADAFF	1	0.5
chr1	54240001	54480000	A.1.2.1.2.1.2.2.1.1	0.821901323706378	.	54240001	54480000	#FF4848	1	0.875
chr1	54480001	54800000	A.1.2.1.2.1.2.2.1.2	0.820697954271961	.	54480001	54800000	#FF4848	1	0.875
chr1	54800001	55040000	A.1.2.1.2.1.2.2.2.1.1.1	0.819494584837545	.	54800001	55040000	#FF4848	1	0.875
chr1	55040001	55360000	A.2.2.1.2.1.2.2.1	0.542719614921781	.	55040001	55360000	#FFDADA	1	0.625
chr1	55360001	55760000	A.2.1.1.1.2.1.2.2.1	0.689530685920578	.	55360001	55760000	#FF9191	1	0.75
chr1	55760001	55960000	B.1.2.2.2.1.1.2.1.2	0.277978339350181	.	55760001	55960000	#9191FF	1	0.375
chr1	55960001	56280000	B.2.1.2.1.2.1.1	0.170878459687124	.	55960001	56280000	#4848FF	1	0.25
chr1	56280001	56600000	B.2.1.2.1.1.1.2.1.1	0.18531889290012	.	56280001	56600000	#4848FF	1	0.25
chr1	56600001	56880000	B.1.2.2.2.1.1.1.2.1.2	0.282791817087846	.	56600001	56880000	#9191FF	1	0.375
chr1	56880001	57200000	B.1.2.1.1.2.2.1.2.2.1.1	0.345367027677497	.	56880001	57200000	#9191FF	1	0.375
chr1	57200001	57680000	B.2.2.2.1.1.2.2.2	0.0288808664259928	.	57200001	57680000	#0000FF	1	0.125
chr1	57680001	57880000	B.2.2.2.1.1.1.2.1.1	0.0433212996389892	.	57680001	57880000	#0000FF	1	0.125
chr1	57880001	58240000	B.2.2.2.1.1.1.2.2.2.2	0.0385078219013237	.	57880001	58240000	#0000FF	1	0.125
chr1	58240001	58640000	B.2.2.2.1.1.2.1.1.2	0.0348977135980746	.	58240001	58640000	#0000FF	1	0.125
chr1	58640001	58920000	B.2.1.1.1.1.2.1.1	0.250300842358604	.	58640001	58920000	#4848FF	1	0.25
chr1	58920001	59160000	A.2.1.2.1.1.1.1.2.1.2	0.630565583634176	.	58920001	59160000	#FF9191	1	0.75
chr1	59160001	59560000	A.1.1.2.2.1.1.2.2.1	0.912154031287605	.	59160001	59560000	#FF0000	1	1
chr1	59560001	59840000	A.2.1.1.1.2.1.1	0.693140794223827	.	59560001	59840000	#FF9191	1	0.75
chr1	59840001	60000000	A.2.2.1.1.2.2.2.2	0.552346570397112	.	59840001	60000000	#FFDADA	1	0.625
chr1	60000001	60240000	A.2.1.2.1.1.2.1.2.2	0.619735258724428	.	60000001	60240000	#FF9191	1	0.75
chr1	60240001	60680000	B.1.2.2.2.1.1.1.2.2.1	0.28158844765343	.	60240001	60680000	#9191FF	1	0.375
chr1	60680001	60800000	B.2.1.1.1.2.1.1.1.2.1	0.239470517448857	.	60680001	60800000	#4848FF	1	0.25
chr1	60800001	61200000	B.2.2.2.1.1.1.2.1.2	0.0421179302045728	.	60800001	61200000	#0000FF	1	0.125
chr1	61200001	61480000	B.2.1.1.1.1.2.1.2.2	0.247894103489771	.	61200001	61480000	#4848FF	1	0.25
chr1	61480001	61640000	A.2.2.1.2.2.1.1.1.2	0.539109506618532	.	61480001	61640000	#FFDADA	1	0.625
chr1	61640001	61760000	A.2.2.2.2.1.1.1.1.2.1	0.509025270758123	.	61640001	61760000	#FFDADA	1	0.625
chr1	61760001	62280000	B.1.1.1.2.1.2.1.2.1	0.448856799037304	.	61760001	62280000	#DADAFF	1	0.5
chr1	62280001	62440000	B.1.1.1.2.1.2.1.2.2	0.447653429602888	.	62280001	62440000	#DADAFF	1	0.5
chr1	62440001	62560000	B.1.1.2.2.1.1.1.1.2	0.406738868832732	.	62440001	62560000	#DADAFF	1	0.5
chr1	62560001	62880000	B.1.2.1.1.1.2.2.1.2	0.358604091456077	.	62560001	62880000	#9191FF	1	0.375
chr1	62880001	63240000	A.2.1.2.1.1.2.1.1.1	0.623345367027678	.	62880001	63240000	#FF9191	1	0.75
chr1	63240001	63320000	A.2.1.2.2.2.2	0.575210589651023	.	63240001	63320000	#FF9191	1	0.75
chr1	63320001	63760000	B.2.2.1.1.1.2.2.2.1	0.102286401925391	.	63320001	63760000	#0000FF	1	0.125
chr1	63760001	63960000	A.2.2.1.1.1.1.1.1.2	0.57280385078219	.	63760001	63960000	#FFDADA	1	0.625
chr1	63960001	64400000	A.2.2.2.2.1.1.2.1.1	0.499398315282792	.	63960001	64400000	#FFDADA	1	0.625
chr1	64400001	64720000	B.1.2.1.1.2.2.2.1.1	0.338146811070999	.	64400001	64720000	#9191FF	1	0.375
chr1	64720001	64920000	B.1.1.2.2.1.2.2.1.1	0.391095066185319	.	64720001	64920000	#DADAFF	1	0.5
chr1	64920001	65320000	A.2.1.2.1.2.1.2.1.1	0.610108303249097	.	64920001	65320000	#FF9191	1	0.75
chr1	65320001	65520000	A.1.1.1.2.2.1.1.1	0.978339350180505	.	65320001	65520000	#FF0000	1	1
chr1	65520001	65920000	A.2.1.2.1.2.1.2.1.2.1	0.608904933814681	.	65520001	65920000	#FF9191	1	0.75
chr1	65920001	66240000	B.2.1.1.1.2.1.1.1.1.2	0.240673886883273	.	65920001	66240000	#4848FF	1	0.25
chr1	66240001	66360000	B.1.2.2.1.1.1.1.1.1.1	0.314079422382672	.	66240001	66360000	#9191FF	1	0.375
chr1	66360001	66680000	B.1.2.1.1.2.2.2.2.2.1.2	0.333333333333333	.	66360001	66680000	#9191FF	1	0.375
chr1	66680001	66920000	A.1.2.1.2.1.1.1.2.1.1.1.1.2	0.843561973525872	.	66680001	66920000	#FF4848	1	0.875
chr1	66920001	67360000	B.1.1.2.2.1.2.1.2.2	0.392298435619735	.	66920001	67360000	#DADAFF	1	0.5
chr1	67360001	67600000	A.1.2.2.2.1.1.1.2.2.1	0.74849578820698	.	67360001	67600000	#FF4848	1	0.875
chr1	67600001	68000000	A.2.1.1.1.2.1.2.1.2	0.690734055354994	.	67600001	68000000	#FF9191	1	0.75
chr1	68000001	68280000	A.2.1.2.1.2.1.2.2.1	0.606498194945848	.	68000001	68280000	#FF9191	1	0.75
chr1	68280001	68600000	B.2.1.2.1.1.2.1.2.1	0.178098676293622	.	68280001	68600000	#4848FF	1	0.25
chr1	68600001	68800000	B.2.1.1.1.2.1.2.1	0.233453670276775	.	68600001	68800000	#4848FF	1	0.25
chr1	68800001	68880000	B.1.2.1.1.2.1.1	0.354993983152828	.	68800001	68880000	#9191FF	1	0.375
chr1	68880001	68960000	B.1.2.1.1.2.1.2.2.2	0.351383874849579	.	68880001	68960000	#9191FF	1	0.375
chr1	68960001	69320000	B.2.2.1.1.1.1.2.1.1	0.109506618531889	.	68960001	69320000	#0000FF	1	0.125
chr1	69320001	69600000	B.2.2.2.1.2.1.1.1.2	0.02647412755716	.	69320001	69600000	#0000FF	1	0.125
chr1	69600001	69800000	B.2.2.1.2.1.1.2.2.2	0.0770156438026474	.	69600001	69800000	#0000FF	1	0.125
chr1	69800001	70000000	B.2.1.2.2.1.2.2.1.2	0.139590854392298	.	69800001	70000000	#4848FF	1	0.25
chr1	70000001	70240000	B.2.2.1.2.1.2.2.2.2	0.0697954271961492	.	70000001	70240000	#0000FF	1	0.125
chr1	70240001	70320000	B.2.1.2.2.1.1.2.1.2	0.152827918170878	.	70240001	70320000	#4848FF	1	0.25
chr1	70320001	70600000	B.2.2.1.1.2.2.1.2	0.0902527075812274	.	70320001	70600000	#0000FF	1	0.125
chr1	70600001	70880000	A.2.1.1.1.2.1.2.1.1	0.69193742478941	.	70600001	70880000	#FF9191	1	0.75
chr1	70880001	70960000	A.2.2.2.2.2.1.1	0.482551143200963	.	70880001	70960000	#FFDADA	1	0.625
chr1	70960001	71440000	B.2.1.2.1.1.2.2.1.1.2	0.174488567990373	.	70960001	71440000	#4848FF	1	0.25
chr1	71440001	71560000	A.2.2.2.2.2.2.1	0.478941034897714	.	71440001	71560000	#FFDADA	1	0.625
chr1	71560001	71720000	B.2.1.1.2.1.2.1.1	0.214199759326113	.	71560001	71720000	#4848FF	1	0.25
chr1	71720001	72280000	B.2.2.2.1.2.1.1.2.1.1	0.0252707581227437	.	71720001	72280000	#0000FF	1	0.125
chr1	72280001	72440000	B.2.1.1.2.1.1.1.1.1	0.221419975932611	.	72280001	72440000	#4848FF	1	0.25
chr1	72440001	72560000	B.1.2.2.1.1.1.2.1.2	0.305655836341757	.	72440001	72560000	#9191FF	1	0.375
chr1	72560001	72720000	B.2.1.1.2.1.1.2.2.1	0.216606498194946	.	72560001	72720000	#4848FF	1	0.25
chr1	72720001	72840000	B.1.1.1.2.1.1.1.2.1	0.457280385078219	.	72720001	72840000	#DADAFF	1	0.5
chr1	72840001	73160000	B.2.1.2.2.1.2.1.2.2	0.141997593261131	.	72840001	73160000	#4848FF	1	0.25
chr1	73160001	73440000	B.2.1.2.2.1.2.1.2.1.2	0.143200962695548	.	73160001	73440000	#4848FF	1	0.25
chr1	73440001	73760000	B.2.2.1.2.1.2.1.2	0.0746089049338147	.	73440001	73760000	#0000FF	1	0.125
chr1	73760001	73880000	B.2.1.1.2.1.1.1.2	0.219013237063779	.	73760001	73880000	#4848FF	1	0.25
chr1	73880001	74080000	B.2.1.2.2.1.2.2.1.1	0.140794223826715	.	73880001	74080000	#4848FF	1	0.25
chr1	74080001	74640000	B.2.2.1.1.1.1.2.1.2	0.108303249097473	.	74080001	74640000	#0000FF	1	0.125
chr1	74640001	75240000	B.2.1.1.1.2.1.2.2.1.1	0.232250300842359	.	74640001	75240000	#4848FF	1	0.25
chr1	75240001	75600000	B.2.2.2.1.2.1.1.1.1	0.0276774969915764	.	75240001	75600000	#0000FF	1	0.125
chr1	75600001	76160000	B.2.2.1.1.1.1.2.2.2	0.10589651022864	.	75600001	76160000	#0000FF	1	0.125
chr1	76160001	76280000	A.2.1.2.1.2.2.1.2	0.601684717208183	.	76160001	76280000	#FF9191	1	0.75
chr1	76280001	76840000	B.1.1.2.2.1.1.1.2.1.2	0.404332129963899	.	76280001	76840000	#DADAFF	1	0.5
chr1	76840001	77000000	B.1.2.2.1.1.1.1.1.1.2.1	0.312876052948255	.	76840001	77000000	#9191FF	1	0.375
chr1	77000001	77120000	B.1.2.2.1.1.1.1.1.1.2.2	0.311672683513839	.	77000001	77120000	#9191FF	1	0.375
chr1	77120001	77360000	B.2.1.1.1.2.1.1.2.2.1	0.235860409145608	.	77120001	77360000	#4848FF	1	0.25
chr1	77360001	77600000	B.2.1.1.1.2.1.1.2.1	0.237063778580024	.	77360001	77600000	#4848FF	1	0.25
chr1	77600001	78120000	A.2.2.2.2.1.1.2.1.2	0.498194945848375	.	77600001	78120000	#FFDADA	1	0.625
chr1	78120001	78280000	A.1.2.1.2.2.1.2.2	0.803850782190132	.	78120001	78280000	#FF4848	1	0.875
chr1	78280001	78400000	A.2.1.2.1.2.2.1.1.1	0.604091456077016	.	78280001	78400000	#FF9191	1	0.75
chr1	78400001	78600000	A.1.2.2.2.1.1.1.2.1.1	0.750902527075812	.	78400001	78600000	#FF4848	1	0.875
chr1	78600001	79040000	B.2.1.1.1.2.1.2.2.2	0.229843561973526	.	78600001	79040000	#4848FF	1	0.25
chr1	79040001	79200000	A.2.2.2.2.2.2.2.1.2.1	0.475330926594465	.	79040001	79200000	#FFDADA	1	0.625
chr1	79200001	79560000	B.2.1.2.2.1.1.1.1.1	0.162454873646209	.	79200001	79560000	#4848FF	1	0.25
chr1	79560001	79680000	B.1.2.2.1.1.2.2.2	0.299638989169675	.	79560001	79680000	#9191FF	1	0.375
chr1	79680001	79840000	B.2.1.2.2.1.2.1.2.1.1	0.144404332129964	.	79680001	79840000	#4848FF	1	0.25
chr1	79840001	80160000	B.2.2.1.2.1.1.2.1.1	0.0830324909747292	.	79840001	80160000	#0000FF	1	0.125
chr1	80160001	80480000	B.2.2.1.2.1.1.2.1.2.1	0.0818291215403129	.	80160001	80480000	#0000FF	1	0.125
chr1	80480001	80960000	B.2.2.1.2.1.1.2.1.2.2	0.0806257521058965	.	80480001	80960000	#0000FF	1	0.125
chr1	80960001	81200000	B.2.1.2.2.1.1.1.2.2.2	0.155234657039711	.	80960001	81200000	#4848FF	1	0.25
chr1	81200001	81400000	B.2.1.1.2.1.2.1.2.1	0.212996389891697	.	81200001	81400000	#4848FF	1	0.25
chr1	81400001	81920000	B.2.1.2.2.1.2.1.1.2.2	0.14560770156438	.	81400001	81920000	#4848FF	1	0.25
chr1	81920001	82200000	B.2.1.1.2.1.1.2.2.2	0.215403128760529	.	81920001	82200000	#4848FF	1	0.25
chr1	82200001	82320000	B.1.2.2.1.1.2.1	0.303249097472924	.	82200001	82320000	#9191FF	1	0.375
chr1	82320001	82960000	B.2.1.2.1.1.2.2.1.2	0.173285198555957	.	82320001	82960000	#4848FF	1	0.25
chr1	82960001	83200000	B.2.1.1.2.1.2.1.2.2	0.21179302045728	.	82960001	83200000	#4848FF	1	0.25
chr1	83200001	83440000	B.1.2.2.1.1.1.1.2	0.309265944645006	.	83200001	83440000	#9191FF	1	0.375
chr1	83440001	83720000	B.1.2.2.1.1.1.2.2	0.304452466907341	.	83440001	83720000	#9191FF	1	0.375
chr1	83720001	83800000	B.1.2.2.1.1.1.1.1.2	0.310469314079422	.	83720001	83800000	#9191FF	1	0.375
chr1	83800001	84160000	B.1.2.2.1.1.1.2.1.1.2	0.306859205776173	.	83800001	84160000	#9191FF	1	0.375
chr1	84160001	84320000	B.1.2.1.1.2.1.2.1	0.353790613718412	.	84160001	84320000	#9191FF	1	0.375
chr1	84320001	84520000	A.2.2.2.2.2.2.2.2.1	0.471720818291215	.	84320001	84520000	#FFDADA	1	0.625
chr1	84520001	84720000	A.2.1.2.1.1.2.2.1.2	0.616125150421179	.	84520001	84720000	#FF9191	1	0.75
chr1	84720001	84920000	A.2.1.2.1.2.2.2.1.1.2	0.59927797833935	.	84720001	84920000	#FF9191	1	0.75
chr1	84920001	85240000	A.1.2.1.2.1.1.2.1.1.1	0.835138387484958	.	84920001	85240000	#FF4848	1	0.875
chr1	85240001	85360000	A.2.2.2.2.2.2.2.2.2	0.470517448856799	.	85240001	85360000	#FFDADA	1	0.625
chr1	85360001	85560000	A.2.1.2.1.2.2.2.2	0.596871239470517	.	85360001	85560000	#FF9191	1	0.75
chr1	85560001	85760000	A.2.1.2.1.2.2.1.1.2	0.602888086642599	.	85560001	85760000	#FF9191	1	0.75
chr1	85760001	86080000	B.1.1.1.2.1.2.2.2.2	0.442839951865223	.	85760001	86080000	#DADAFF	1	0.5
chr1	86080001	86240000	B.1.1.1.2.1.1.1.1.1	0.459687123947052	.	86080001	86240000	#DADAFF	1	0.5
chr1	86240001	86520000	B.2.1.1.1.2.1.1.1.1.1.2	0.24187725631769	.	86240001	86520000	#4848FF	1	0.25
chr1	86520001	86800000	B.2.1.2.1.1.2.1.1	0.179302045728039	.	86520001	86800000	#4848FF	1	0.25
chr1	86800001	86960000	A.2.1.2.1.1.2.2.2.2	0.61251504211793	.	86800001	86960000	#FF9191	1	0.75
chr1	86960001	87120000	B.1.1.1.2.1.1.1.1.2	0.458483754512635	.	86960001	87120000	#DADAFF	1	0.5
chr1	87120001	87400000	A.1.2.1.2.2.2.1.2.1	0.799037304452467	.	87120001	87400000	#FF4848	1	0.875
chr1	87400001	87520000	A.2.2.1.1.1.2.2.1.2	0.565583634175692	.	87400001	87520000	#FFDADA	1	0.625
chr1	87520001	87760000	B.1.1.1.2.1.2.2.2.1	0.444043321299639	.	87520001	87760000	#DADAFF	1	0.5
chr1	87760001	87840000	A.2.1.2.1.2.2.2.1.1.1	0.600481347773766	.	87760001	87840000	#FF9191	1	0.75
chr1	87840001	88200000	B.1.2.1.1.2.2.1.1.1	0.350180505415162	.	87840001	88200000	#9191FF	1	0.375
chr1	88200001	88480000	B.1.1.2.2.1.1.2.1.1	0.398315282791817	.	88200001	88480000	#DADAFF	1	0.5
chr1	88480001	88800000	B.2.1.1.1.2.1.1.2.2.2	0.234657039711191	.	88480001	88800000	#4848FF	1	0.25
chr1	88800001	89080000	B.2.1.2.2.1.1.1.1.2	0.161251504211793	.	88800001	89080000	#4848FF	1	0.25
chr1	89080001	89400000	A.1.2.2.2.1.2.2.1.1.1.1	0.736462093862816	.	89080001	89400000	#FF4848	1	0.875
chr1	89400001	89600000	A.1.2.1.2.1.1.2.1.2.2	0.831528279181709	.	89400001	89600000	#FF4848	1	0.875
chr1	89600001	89920000	A.1.2.2.2.2.1.1.1.1.1	0.730445246690734	.	89600001	89920000	#FF4848	1	0.875
chr1	89920001	90280000	A.1.1.2.2.1.1.2.1	0.913357400722022	.	89920001	90280000	#FF0000	1	1
chr1	90280001	90520000	A.1.2.1.2.1.1.2.2.1	0.830324909747292	.	90280001	90520000	#FF4848	1	0.875
chr1	90520001	91000000	B.2.2.1.1.1.1.2.2.1	0.107099879663057	.	90520001	91000000	#0000FF	1	0.125
chr1	91000001	91360000	B.1.2.2.2.1.2.2.2	0.26835138387485	.	91000001	91360000	#9191FF	1	0.375
chr1	91360001	91480000	A.2.2.1.1.1.2.2.2	0.564380264741276	.	91360001	91480000	#FFDADA	1	0.625
chr1	91480001	91680000	B.1.1.2.2.1.1.1.1.1.2	0.407942238267148	.	91480001	91680000	#DADAFF	1	0.5
chr1	91680001	91920000	B.1.2.1.1.2.2.2.2.2.1.1	0.33453670276775	.	91680001	91920000	#9191FF	1	0.375
chr1	91920001	92440000	A.2.2.1.2.2.1.1.1.1	0.540312876052948	.	91920001	92440000	#FFDADA	1	0.625
chr1	92440001	92760000	A.2.2.2.2.1.1.2.2.2.1.1	0.49338146811071	.	92440001	92760000	#FFDADA	1	0.625
chr1	92760001	93280000	A.2.1.1.1.2.1.2.2.2	0.688327316486161	.	92760001	93280000	#FF9191	1	0.75
chr1	93280001	93480000	A.1.2.1.2.1.1.2.1.2.1	0.832731648616125	.	93280001	93480000	#FF4848	1	0.875
chr1	93480001	93680000	A.1.2.1.2.1.1.2.2.2.1.1.1	0.829121540312876	.	93480001	93680000	#FF4848	1	0.875
chr1	93680001	93880000	A.1.2.2.2.1.2.1.2.2	0.737665463297232	.	93680001	93880000	#FF4848	1	0.875
chr1	93880001	94400000	A.1.2.1.2.1.1.2.2.2.1.1.2	0.82791817087846	.	93880001	94400000	#FF4848	1	0.875
chr1	94400001	94640000	B.1.1.2.2.1.1.1.2.2.2.1	0.40072202166065	.	94400001	94640000	#DADAFF	1	0.5
chr1	94640001	95000000	A.2.2.1.1.1.1.1.2	0.571600481347774	.	94640001	95000000	#FFDADA	1	0.625
chr1	95000001	95200000	B.1.1.2.2.1.1.1.1.1.1	0.409145607701564	.	95000001	95200000	#DADAFF	1	0.5
chr1	95200001	95560000	A.1.2.2.2.1.2.2.2	0.73164861612515	.	95200001	95560000	#FF4848	1	0.875
chr1	95560001	95760000	B.1.1.2.2.1.1.2.2	0.395908543922984	.	95560001	95760000	#DADAFF	1	0.5
chr1	95760001	96280000	B.2.2.2.1.2.1.1.2.2	0.022864019253911	.	95760001	96280000	#0000FF	1	0.125
chr1	96280001	96680000	B.2.2.2.1.2.1.1.2.1.2	0.0240673886883273	.	96280001	96680000	#0000FF	1	0.125
chr1	96680001	96840000	B.2.1.1.2.1.2.2.2.2	0.206979542719615	.	96680001	96840000	#4848FF	1	0.25
chr1	96840001	97160000	B.2.1.2.2.1.2.1.1.2.1	0.146811070998797	.	96840001	97160000	#4848FF	1	0.25
chr1	97160001	97320000	A.2.2.2.2.2.2.2.1.2.2.2	0.472924187725632	.	97160001	97320000	#FFDADA	1	0.625
chr1	97320001	97600000	B.2.1.1.1.2.1.1.1.2.2	0.23826714801444	.	97320001	97600000	#4848FF	1	0.25
chr1	97600001	97880000	B.1.1.2.2.1.1.2.1.2	0.397111913357401	.	97600001	97880000	#DADAFF	1	0.5
chr1	97880001	98080000	B.1.1.1.2.1.1.2.1.2.2	0.452466907340554	.	97880001	98080000	#DADAFF	1	0.5
chr1	98080001	98160000	B.1.1.2.2.2.2.1	0.376654632972322	.	98080001	98160000	#DADAFF	1	0.5
chr1	98160001	98280000	A.2.2.2.2.2.2.2.1.2.2.1	0.474127557160048	.	98160001	98280000	#FFDADA	1	0.625
chr1	98280001	98400000	A.2.2.1.1.1.2.2.1.1	0.566787003610108	.	98280001	98400000	#FFDADA	1	0.625
chr1	98400001	98760000	B.2.1.1.1.2.1.2.2.1.2	0.231046931407942	.	98400001	98760000	#4848FF	1	0.25
chr1	98760001	98960000	B.2.1.1.2.1.1.1.1.2	0.220216606498195	.	98760001	98960000	#4848FF	1	0.25
chr1	98960001	99120000	B.2.1.2.2.1.1.1.2.1.1.1	0.160048134777377	.	98960001	99120000	#4848FF	1	0.25
chr1	99120001	99400000	B.1.2.2.1.1.1.2.1.1.1	0.30806257521059	.	99120001	99400000	#9191FF	1	0.375
chr1	99400001	99760000	B.2.1.2.1.1.2.1.2.2	0.176895306859206	.	99400001	99760000	#4848FF	1	0.25
chr1	99760001	100200000	B.2.1.2.1.1.1.1.1.2.1	0.191335740072202	.	99760001	100200000	#4848FF	1	0.25
chr1	100200001	100440000	A.2.1.2.1.1.2.2.1.1.1	0.618531889290012	.	100200001	100440000	#FF9191	1	0.75
chr1	100440001	100640000	A.1.2.2.2.1.2.1.1.1	0.741275571600481	.	100440001	100640000	#FF4848	1	0.875
chr1	100640001	100960000	A.1.2.2.2.1.1.2.2.2	0.742478941034898	.	100640001	100960000	#FF4848	1	0.875
chr1	100960001	101360000	A.2.2.1.1.1.1.1.1.1	0.574007220216607	.	100960001	101360000	#FFDADA	1	0.625
chr1	101360001	101600000	A.1.2.1.2.2.1.2.1	0.805054151624549	.	101360001	101600000	#FF4848	1	0.875
chr1	101600001	101840000	A.1.2.1.2.1.1.2.2.2.2	0.825511432009627	.	101600001	101840000	#FF4848	1	0.875
chr1	101840001	102440000	B.2.1.2.1.1.2.2.1.1.1	0.175691937424789	.	101840001	102440000	#4848FF	1	0.25
chr1	102440001	102560000	B.2.1.2.2.1.1.1.2.1.1.2	0.15884476534296	.	102440001	102560000	#4848FF	1	0.25
chr1	102560001	102760000	B.2.1.2.2.1.1.2.1.1	0.154031287605295	.	102560001	102760000	#4848FF	1	0.25
chr1	102760001	103080000	B.2.2.1.2.1.1.2.2.1.1	0.0794223826714801	.	102760001	103080000	#0000FF	1	0.125
chr1	103080001	103360000	B.2.1.2.2.1.1.2.2.1.2	0.150421179302046	.	103080001	103360000	#4848FF	1	0.25
chr1	103360001	103440000	B.1.2.1.1.2.1.2.2.1	0.352587244283995	.	103360001	103440000	#9191FF	1	0.375
chr1	103440001	103800000	B.2.2.1.2.1.2.2.2.1.1	0.0722021660649819	.	103440001	103800000	#0000FF	1	0.125
chr1	103880001	103960000	B.2.2.1.2.1.2.2.2.1.1	0.0722021660649819	.	103880001	103960000	#0000FF	1	0.125
chr1	104000001	104080000	B.1.1.1.2.1.1.1.2.2	0.456077015643803	.	104000001	104080000	#DADAFF	1	0.5
chr1	104080001	104160000	A.2.2.2.2.2.1.2.1	0.481347773766546	.	104080001	104160000	#FFDADA	1	0.625
chr1	104160001	104200000	B.2.1.2.2.1.1.2.2.1.1	0.151624548736462	.	104160001	104200000	#4848FF	1	0.25
chr1	104280001	104600000	B.2.1.2.2.1.1.2.2.1.1	0.151624548736462	.	104280001	104600000	#4848FF	1	0.25
chr1	104600001	105040000	B.2.2.1.2.1.2.2.1	0.0734055354993983	.	104600001	105040000	#0000FF	1	0.125
chr1	105040001	105160000	B.2.1.1.2.1.2.2.1.2	0.209386281588448	.	105040001	105160000	#4848FF	1	0.25
chr1	105160001	105400000	B.2.2.1.2.1.1.1.2	0.0842358604091456	.	105160001	105400000	#0000FF	1	0.125
chr1	105400001	105920000	B.2.2.2.1.2.1.2	0.0216606498194946	.	105400001	105920000	#0000FF	1	0.125
chr1	105920001	106160000	B.2.2.1.2.1.2.1.1	0.075812274368231	.	105920001	106160000	#0000FF	1	0.125
chr1	106160001	106320000	B.2.1.2.2.1.1.1.2.1.2	0.157641395908544	.	106160001	106320000	#4848FF	1	0.25
chr1	106320001	106600000	B.2.1.2.2.1.2.2.2	0.138387484957882	.	106320001	106600000	#4848FF	1	0.25
chr1	106600001	106920000	B.2.2.1.2.1.2.2.2.1.2	0.0709987966305656	.	106600001	106920000	#0000FF	1	0.125
chr1	106920001	107000000	B.1.2.2.1.1.2.2.1.1	0.302045728038508	.	106920001	107000000	#9191FF	1	0.375
chr1	107000001	107200000	B.2.1.2.2.1.1.2.2.2	0.149217809867629	.	107000001	107200000	#4848FF	1	0.25
chr1	107200001	107360000	B.2.1.1.2.1.2.2.1.1	0.210589651022864	.	107200001	107360000	#4848FF	1	0.25
chr1	107360001	107520000	B.2.1.2.2.1.1.1.2.2.1	0.156438026474128	.	107360001	107520000	#4848FF	1	0.25
chr1	107520001	107960000	B.1.2.2.2.1.2.2.1	0.269554753309266	.	107520001	107960000	#9191FF	1	0.375
chr1	107960001	108120000	B.1.2.1.1.2.2.1.1.2.1	0.348977135980746	.	107960001	108120000	#9191FF	1	0.375
chr1	108120001	108280000	A.2.2.2.2.2.1.2.2	0.48014440433213	.	108120001	108280000	#FFDADA	1	0.625
chr1	108280001	108520000	A.1.2.2.2.1.1.2.2.1.2	0.743682310469314	.	108280001	108520000	#FF4848	1	0.875
chr1	108520001	108800000	A.1.2.2.2.1.2.2.1.1.1.2	0.7352587244284	.	108520001	108800000	#FF4848	1	0.875
chr1	108840001	108920000	B.1.1.2.2.2.1.2.2.2.1	0.379061371841155	.	108840001	108920000	#DADAFF	1	0.5
chr1	108960001	109240000	A.1.2.1.2.1.1.2.2.2.1.2	0.826714801444043	.	108960001	109240000	#FF4848	1	0.875
chr1	109240001	109320000	A.1.2.2.2.1.2.2.1.1.2	0.734055354993983	.	109240001	109320000	#FF4848	1	0.875
chr1	109320001	109400000	A.2.1.1.2.2.2.1.2.1.1	0.645006016847172	.	109320001	109400000	#FF9191	1	0.75
chr1	109400001	110120000	A.1.1.1.1.2.1.1	0.993983152827918	.	109400001	110120000	#FF0000	1	1
chr1	110120001	110320000	A.1.2.2.2.1.1.1.1	0.752105896510229	.	110120001	110320000	#FF4848	1	0.875
chr1	110320001	110560000	A.1.1.2.2.2.2.1	0.89410348977136	.	110320001	110560000	#FF0000	1	1
chr1	110560001	110840000	A.1.2.1.2.1.1.1.2.1.2	0.839951865222623	.	110560001	110840000	#FF4848	1	0.875
chr1	110840001	111000000	A.1.2.1.2.1.1.1.1.1.2	0.850782190132371	.	110840001	111000000	#FF4848	1	0.875
chr1	111000001	111360000	A.1.2.2.2.1.1.2.1	0.746089049338147	.	111000001	111360000	#FF4848	1	0.875
chr1	111360001	111640000	A.1.2.1.2.1.1.2.1.1.2	0.833935018050541	.	111360001	111640000	#FF4848	1	0.875
chr1	111640001	111920000	A.1.1.2.2.2.2.2.1.2	0.891696750902527	.	111640001	111920000	#FF0000	1	1
chr1	111920001	112360000	A.1.1.1.2.2.1.1.2	0.977135980746089	.	111920001	112360000	#FF0000	1	1
chr1	112360001	112720000	B.1.2.2.2.1.1.1.1.1	0.286401925391095	.	112360001	112720000	#9191FF	1	0.375
chr1	112720001	112880000	B.1.2.2.2.1.1.2.1.1	0.279181708784597	.	112720001	112880000	#9191FF	1	0.375
chr1	112880001	113120000	A.2.1.2.1.2.1.2.1.2.2	0.607701564380265	.	112880001	113120000	#FF9191	1	0.75
chr1	113120001	113440000	A.1.2.1.2.2.2.1.2.2	0.797833935018051	.	113120001	113440000	#FF4848	1	0.875
chr1	113440001	113720000	A.1.2.2.2.1.1.1.2.1.2	0.749699157641396	.	113440001	113720000	#FF4848	1	0.875
chr1	113720001	113920000	B.1.2.1.1.1.2.2.2.2	0.356197352587244	.	113720001	113920000	#9191FF	1	0.375
chr1	113920001	114160000	B.1.1.1.2.1.2.2.1.2	0.445246690734055	.	113920001	114160000	#DADAFF	1	0.5
chr1	114160001	114520000	A.1.1.2.2.1.1.2.2.2	0.910950661853189	.	114160001	114520000	#FF0000	1	1
chr1	114520001	114960000	B.1.1.2.2.1.2.1.1	0.394705174488568	.	114520001	114960000	#DADAFF	1	0.5
chr1	114960001	115080000	A.2.1.1.1.1.2.1.1	0.701564380264741	.	114960001	115080000	#FF9191	1	0.75
chr1	115080001	115360000	A.1.2.2.2.1.1.1.2.2.2	0.747292418772563	.	115080001	115360000	#FF4848	1	0.875
chr1	115360001	115680000	B.1.1.2.2.1.1.1.2.1.1	0.405535499398315	.	115360001	115680000	#DADAFF	1	0.5
chr1	115680001	116120000	B.2.2.1.1.1.2.2.2.2	0.101083032490975	.	115680001	116120000	#0000FF	1	0.125
chr1	116120001	116640000	B.2.1.1.1.1.2.1.2.1	0.249097472924188	.	116120001	116640000	#4848FF	1	0.25
chr1	116640001	116840000	B.1.1.1.2.1.2.2.1.1	0.446450060168472	.	116640001	116840000	#DADAFF	1	0.5
chr1	116840001	117120000	A.1.2.2.2.1.2.1.1.2	0.740072202166065	.	116840001	117120000	#FF4848	1	0.875
chr1	117120001	117280000	A.2.2.1.1.1.1.2.2	0.569193742478941	.	117120001	117280000	#FFDADA	1	0.625
chr1	117280001	117480000	A.2.2.1.1.1.1.2.1	0.570397111913357	.	117280001	117480000	#FFDADA	1	0.625
chr1	117480001	117680000	A.2.1.2.1.1.2.2.1.1.2	0.617328519855596	.	117480001	117680000	#FF9191	1	0.75
chr1	117680001	117880000	B.1.2.1.1.2.2.2.2.2.2	0.332129963898917	.	117680001	117880000	#9191FF	1	0.375
chr1	117880001	118520000	A.2.1.2.1.1.2.1.2.1	0.620938628158845	.	117880001	118520000	#FF9191	1	0.75
chr1	118520001	119000000	B.2.2.2.1.2.2.1.2.2	0.0168471720818291	.	118520001	119000000	#0000FF	1	0.125
chr1	119000001	119200000	B.2.2.1.2.1.1.2.2.1.2	0.0782190132370638	.	119000001	119200000	#0000FF	1	0.125
chr1	119200001	119280000	B.2.1.1.2.1.2.2.2.1	0.208182912154031	.	119200001	119280000	#4848FF	1	0.25
chr1	119280001	119640000	B.2.2.1.1.1.1.1.2.1.1	0.117930204572804	.	119280001	119640000	#0000FF	1	0.125
chr1	119640001	119720000	A.2.2.1.1.1.2.1	0.567990373044525	.	119640001	119720000	#FFDADA	1	0.625
chr1	119720001	120120000	B.2.1.2.1.1.1.2.2	0.180505415162455	.	119720001	120120000	#4848FF	1	0.25
chr1	120120001	120480000	B.1.1.2.2.1.2.1.2.1	0.393501805054152	.	120120001	120480000	#DADAFF	1	0.5
chr1	120480001	120720000	A.1.2.2.2.2.1.1.2.1.1	0.726835138387485	.	120480001	120720000	#FF4848	1	0.875
chr1	120760001	120960000	B.1.1.2.2.1.1.1.2.2.1.2	0.401925391095066	.	120760001	120960000	#DADAFF	1	0.5
chr1	121080001	121520000	B.1.1.2.2.1.1.1.2.2.1.2	0.401925391095066	.	121080001	121520000	#DADAFF	1	0.5
chr1	142560001	142720000	B.1.1.2.2.2.1.2.1	0.381468110709988	.	142560001	142720000	#DADAFF	1	0.5
chr1	142720001	142880000	B.1.1.2.2.2.1.2.2.2.2	0.377858002406739	.	142720001	142880000	#DADAFF	1	0.5
chr1	142880001	142920000	B.1.2.2.1.1.2.2.1.2	0.300842358604091	.	142880001	142920000	#9191FF	1	0.375
chr1	143080001	143320000	B.1.2.2.1.1.2.2.1.2	0.300842358604091	.	143080001	143320000	#9191FF	1	0.375
chr1	143400001	143560000	B.1.1.1.2.1.1.2.2	0.451263537906137	.	143400001	143560000	#DADAFF	1	0.5
chr1	143720001	143800000	A.2.1.1.1.1.2.1.2.1	0.700361010830325	.	143720001	143800000	#FF9191	1	0.75
chr1	143920001	144000000	A.2.1.1.1.1.2.1.2.1	0.700361010830325	.	143920001	144000000	#FF9191	1	0.75
chr1	144000001	144120000	A.2.1.1.1.1.2.1.2.2	0.699157641395909	.	144000001	144120000	#FF9191	1	0.75
chr1	144520001	144720000	A.1.1.1.2.2.1.2.2	0.974729241877256	.	144520001	144720000	#FF0000	1	1
chr1	144800001	145320000	A.1.1.1.2.2.1.2.2	0.974729241877256	.	144800001	145320000	#FF0000	1	1
chr1	145360001	145840000	A.1.1.1.1.2.2.1	0.990373044524669	.	145360001	145840000	#FF0000	1	1
chr1	145960001	146000000	A.1.1.1.1.2.2.1	0.990373044524669	.	145960001	146000000	#FF0000	1	1
chr1	146120001	146160000	A.1.2.2.2.2.2.2.2	0.70517448856799	.	146120001	146160000	#FF4848	1	0.875
chr1	146320001	146400000	A.1.2.2.2.2.2.2.2	0.70517448856799	.	146320001	146400000	#FF4848	1	0.875
chr1	146440001	146760000	A.1.2.2.2.2.2.2.2	0.70517448856799	.	146440001	146760000	#FF4848	1	0.875
chr1	146760001	146960000	B.1.2.1.1.1.1.2.2	0.365824308062575	.	146760001	146960000	#9191FF	1	0.375
chr1	146960001	147160000	A.1.2.2.2.2.2.2.1.1.1	0.70878459687124	.	146960001	147160000	#FF4848	1	0.875
chr1	147160001	147440000	A.2.1.2.2.1.2.2.2.1.2	0.587244283995186	.	147160001	147440000	#FF9191	1	0.75
chr1	147680001	147840000	A.2.1.2.2.1.2.2.2.1.2	0.587244283995186	.	147680001	147840000	#FF9191	1	0.75
chr1	147920001	147960000	A.2.1.2.2.1.2.2.2.1.2	0.587244283995186	.	147920001	147960000	#FF9191	1	0.75
chr1	148160001	148280000	A.2.1.2.2.1.2.2.1.2	0.589651022864019	.	148160001	148280000	#FF9191	1	0.75
chr1	148320001	148360000	A.2.1.2.2.1.2.2.1.2	0.589651022864019	.	148320001	148360000	#FF9191	1	0.75
chr1	148480001	148560000	A.2.1.2.2.1.2.2.1.2	0.589651022864019	.	148480001	148560000	#FF9191	1	0.75
chr1	148560001	148600000	B.2.1.2.1.1.1.2.1.2.1	0.184115523465704	.	148560001	148600000	#4848FF	1	0.25
chr1	148840001	148960000	B.2.1.2.1.1.1.2.1.2.1	0.184115523465704	.	148840001	148960000	#4848FF	1	0.25
chr1	149000001	149200000	B.2.1.2.1.1.1.2.1.2.1	0.184115523465704	.	149000001	149200000	#4848FF	1	0.25
chr1	149200001	149400000	A.2.2.2.2.1.1.1.1.1.2	0.510228640192539	.	149200001	149400000	#FFDADA	1	0.625
chr1	149400001	149440000	A.1.1.1.2.1.2.1.2.2	0.980746089049338	.	149400001	149440000	#FF0000	1	1
chr1	149560001	150200000	A.1.1.1.2.1.2.1.2.2	0.980746089049338	.	149560001	150200000	#FF0000	1	1
chr1	150200001	150440000	A.1.1.2.1.1.1.1.1.1.1	0.967509025270758	.	150200001	150440000	#FF0000	1	1
chr1	150440001	150640000	A.1.1.2.1.1.1.1.1.2.1	0.965102286401925	.	150440001	150640000	#FF0000	1	1
chr1	150640001	150760000	A.1.2.1.1.1.2.1.1	0.88086642599278	.	150640001	150760000	#FF4848	1	0.875
chr1	150760001	150960000	A.1.1.2.1.1.1.1.1.2.2	0.963898916967509	.	150760001	150960000	#FF0000	1	1
chr1	150960001	151280000	A.1.1.1.1.1.2	0.995186522262335	.	150960001	151280000	#FF0000	1	1
chr1	151280001	151440000	A.1.1.1.2.1.1.1	0.987966305655836	.	151280001	151440000	#FF0000	1	1
chr1	151440001	151680000	A.1.2.1.2.1.1.1.1.2.2.1.1	0.848375451263538	.	151440001	151680000	#FF4848	1	0.875
chr1	151680001	151840000	A.1.2.1.1.2.2.1.1	0.866425992779783	.	151680001	151840000	#FF4848	1	0.875
chr1	151840001	152160000	A.1.2.1.2.1.2.2.2.2	0.815884476534296	.	151840001	152160000	#FF4848	1	0.875
chr1	152160001	152480000	B.2.1.1.1.1.1.1.1	0.256317689530686	.	152160001	152480000	#4848FF	1	0.25
chr1	152480001	152680000	B.2.2.1.1.1.2.1	0.104693140794224	.	152480001	152680000	#0000FF	1	0.125
chr1	152680001	153240000	B.2.2.2.1.1.1.1	0.0445246690734055	.	152680001	153240000	#0000FF	1	0.125
chr1	153240001	153440000	A.2.2.2.1.1.2.1.2.2	0.517448856799037	.	153240001	153440000	#FFDADA	1	0.625
chr1	153440001	153760000	A.1.1.1.1.1.1.2.1	0.998796630565584	.	153440001	153760000	#FF0000	1	1
chr1	153760001	154000000	A.1.1.2.1.1.2.2.2.2	0.951865222623345	.	153760001	154000000	#FF0000	1	1
chr1	154000001	154120000	A.1.2.2.1.1.1.2.2	0.787003610108303	.	154000001	154120000	#FF4848	1	0.875
chr1	154120001	154360000	A.1.1.2.1.2.1.1.1.2	0.949458483754513	.	154120001	154360000	#FF0000	1	1
chr1	154360001	154600000	A.1.1.2.1.1.2.2.1.1	0.956678700361011	.	154360001	154600000	#FF0000	1	1
chr1	154600001	154880000	A.1.1.2.2.2.1.2.1.2.2.1	0.897713598074609	.	154600001	154880000	#FF0000	1	1
chr1	154880001	155160000	A.1.1.1.1.1.1.2.2.2	0.996389891696751	.	154880001	155160000	#FF0000	1	1
chr1	155160001	155480000	A.1.1.2.1.2.2.1.2.2.1.1	0.922984356197353	.	155160001	155480000	#FF0000	1	1
chr1	155480001	155600000	A.1.2.1.1.1.2.1.2	0.879663056558363	.	155480001	155600000	#FF4848	1	0.875
chr1	155600001	155760000	A.1.1.2.1.2.2.1.2.1	0.924187725631769	.	155600001	155760000	#FF0000	1	1
chr1	155760001	155880000	A.1.2.1.1.1.1.2.2.1.2.2	0.883273164861613	.	155760001	155880000	#FF4848	1	0.875
chr1	155880001	155960000	A.1.1.2.1.2.2.1.1.1.1	0.930204572803851	.	155880001	155960000	#FF0000	1	1
chr1	155960001	156040000	A.1.1.2.1.2.2.1.1.1.2	0.929001203369434	.	155960001	156040000	#FF0000	1	1
chr1	156040001	156320000	A.1.1.2.1.2.1.2.2.1.1	0.939831528279182	.	156040001	156320000	#FF0000	1	1
chr1	156320001	156880000	A.1.1.1.1.1.1.1	1	.	156320001	156880000	#FF0000	1	1
chr1	156880001	157080000	A.2.1.2.2.1.1.1	0.595667870036101	.	156880001	157080000	#FF9191	1	0.75
chr1	157080001	157160000	A.2.1.1.2.2.1.2.2.1.2	0.648616125150421	.	157080001	157160000	#FF9191	1	0.75
chr1	157160001	157480000	B.1.2.1.1.1.1.2.1	0.367027677496992	.	157160001	157480000	#9191FF	1	0.375
chr1	157480001	157800000	A.2.2.2.2.1.1.1.2.2.2	0.500601684717208	.	157480001	157800000	#FFDADA	1	0.625
chr1	157800001	157880000	A.2.2.1.1.2.1.1.1	0.563176895306859	.	157800001	157880000	#FFDADA	1	0.625
chr1	157880001	158160000	A.2.2.1.2.2.2.1.1.1	0.529482551143201	.	157880001	158160000	#FFDADA	1	0.625
chr1	158160001	158360000	A.2.2.2.2.2.2.2.1.1.2	0.476534296028881	.	158160001	158360000	#FFDADA	1	0.625
chr1	158360001	158560000	B.1.2.1.1.1.1.1.1.2.2	0.369434416365824	.	158360001	158560000	#9191FF	1	0.375
chr1	158560001	158760000	B.1.2.1.1.1.1.1.1.2.1	0.370637785800241	.	158560001	158760000	#9191FF	1	0.375
chr1	158760001	158960000	A.2.2.2.2.1.2.2.1.1.1	0.487364620938628	.	158760001	158960000	#FFDADA	1	0.625
chr1	158960001	159080000	A.1.2.2.2.2.1.2.1.2	0.72202166064982	.	158960001	159080000	#FF4848	1	0.875
chr1	159080001	159280000	B.1.1.2.1.2.2.1	0.412755716004813	.	159080001	159280000	#DADAFF	1	0.5
chr1	159280001	159480000	B.2.1.1.1.1.2.2.1.2	0.245487364620939	.	159280001	159480000	#4848FF	1	0.25
chr1	159480001	159720000	B.1.2.2.2.1.1.1.2.1.1	0.283995186522262	.	159480001	159720000	#9191FF	1	0.375
chr1	159720001	160040000	A.1.1.1.2.2.2.2.1	0.971119133574007	.	159720001	160040000	#FF0000	1	1
chr1	160040001	160200000	A.1.1.2.1.1.1.2.1	0.961492178098676	.	160040001	160200000	#FF0000	1	1
chr1	160200001	160320000	A.1.2.1.1.1.1.1	0.889290012033694	.	160200001	160320000	#FF4848	1	0.875
chr1	160320001	160560000	A.1.1.2.2.2.1.2.2	0.895306859205776	.	160320001	160560000	#FF0000	1	1
chr1	160560001	160960000	A.1.2.1.2.1.1.1.1.1.1	0.851985559566787	.	160560001	160960000	#FF4848	1	0.875
chr1	160960001	161200000	A.1.1.1.1.1.1.2.2.1	0.997593261131167	.	160960001	161200000	#FF0000	1	1
chr1	161200001	161520000	A.1.1.1.2.1.2.1.2.1.1	0.983152827918171	.	161200001	161520000	#FF0000	1	1
chr1	161520001	161720000	A.1.2.1.1.2.2.1.2	0.865222623345367	.	161520001	161720000	#FF4848	1	0.875
chr1	161720001	161960000	A.2.1.1.1.1.2.2.1.2	0.696750902527076	.	161720001	161960000	#FF9191	1	0.75
chr1	161960001	162560000	B.1.2.1.1.1.2.1.2.2	0.36101083032491	.	161960001	162560000	#9191FF	1	0.375
chr1	162560001	162800000	B.1.1.1.2.2.2.1.2.2.2.1	0.428399518652226	.	162560001	162800000	#DADAFF	1	0.5
chr1	162800001	163320000	B.2.1.1.1.1.2.2.2	0.244283995186522	.	162800001	163320000	#4848FF	1	0.25
chr1	163320001	163680000	B.2.2.2.2.2.1.1.1.2	0.00601684717208183	.	163320001	163680000	#0000FF	1	0.125
chr1	163680001	163960000	B.2.2.2.1.2.2.1.2.1	0.0180505415162455	.	163680001	163960000	#0000FF	1	0.125
chr1	163960001	164080000	B.2.2.1.2.1.1.1.1	0.085439229843562	.	163960001	164080000	#0000FF	1	0.125
chr1	164080001	164440000	B.2.2.1.1.2.2.1.1.2	0.0914560770156438	.	164080001	164440000	#0000FF	1	0.125
chr1	164440001	164720000	B.2.1.1.1.2.2.2.1.1	0.226233453670277	.	164440001	164720000	#4848FF	1	0.25
chr1	164720001	165080000	B.2.2.2.1.1.2.1.2.1	0.0336943441636582	.	164720001	165080000	#0000FF	1	0.125
chr1	165080001	165280000	B.2.2.1.1.2.2.2.2	0.0866425992779783	.	165080001	165280000	#0000FF	1	0.125
chr1	165280001	165560000	B.1.2.2.2.1.1.2.2	0.276774969915764	.	165280001	165560000	#9191FF	1	0.375
chr1	165560001	165920000	A.2.1.2.1.1.1.1.2.2.1	0.629362214199759	.	165560001	165920000	#FF9191	1	0.75
chr1	165920001	166120000	B.2.1.1.1.2.2.1.2	0.227436823104693	.	165920001	166120000	#4848FF	1	0.25
chr1	166120001	166320000	B.2.2.1.1.2.1.2.1.2	0.0962695547533093	.	166120001	166320000	#0000FF	1	0.125
chr1	166320001	166520000	B.2.1.1.1.2.2.2.1.2.1	0.22503008423586	.	166320001	166520000	#4848FF	1	0.25
chr1	166520001	166760000	B.2.1.2.1.1.2.2.2	0.17208182912154	.	166520001	166760000	#4848FF	1	0.25
chr1	166760001	167080000	A.2.1.2.1.1.2.2.2.1.2	0.613718411552347	.	166760001	167080000	#FF9191	1	0.75
chr1	167080001	167200000	A.2.1.1.1.2.2.2.2.1	0.677496991576414	.	167080001	167200000	#FF9191	1	0.75
chr1	167200001	167360000	A.1.2.2.2.2.1.2.1.1	0.723225030084236	.	167200001	167360000	#FF4848	1	0.875
chr1	167360001	167520000	A.1.2.1.2.2.1.1.2.1.2.1	0.808664259927798	.	167360001	167520000	#FF4848	1	0.875
chr1	167520001	168000000	A.1.1.1.2.2.2.1.1	0.97352587244284	.	167520001	168000000	#FF0000	1	1
chr1	168000001	168240000	A.1.2.1.2.2.2.2.1.2	0.794223826714801	.	168000001	168240000	#FF4848	1	0.875
chr1	168240001	168560000	A.2.2.1.2.2.1.2.1.2	0.53309265944645	.	168240001	168560000	#FFDADA	1	0.625
chr1	168560001	168800000	B.1.2.1.1.2.2.1.2.1	0.346570397111913	.	168560001	168800000	#9191FF	1	0.375
chr1	168800001	169000000	B.1.2.2.1.2.1.1.2.2.2	0.29482551143201	.	168800001	169000000	#9191FF	1	0.375
chr1	169000001	169160000	B.1.1.1.2.2.1.2.1	0.44043321299639	.	169000001	169160000	#DADAFF	1	0.5
chr1	169160001	169280000	B.1.1.2.2.2.1.1.1.1	0.38748495788207	.	169160001	169280000	#DADAFF	1	0.5
chr1	169280001	169520000	A.2.1.2.1.1.1.1.1.2.1	0.634175691937425	.	169280001	169520000	#FF9191	1	0.75
chr1	169520001	169880000	A.2.1.1.1.2.2.1.1.2	0.683513838748496	.	169520001	169880000	#FF9191	1	0.75
chr1	169880001	170080000	B.1.1.1.2.2.2.1.2.1.2	0.432009626955475	.	169880001	170080000	#DADAFF	1	0.5
chr1	170080001	170440000	B.2.2.1.1.1.1.1.2.2.2.2.1.1	0.113116726835138	.	170080001	170440000	#0000FF	1	0.125
chr1	170440001	170560000	B.1.1.2.2.2.1.1.1.2	0.386281588447653	.	170440001	170560000	#DADAFF	1	0.5
chr1	170560001	170760000	B.2.2.1.1.1.1.1.1.1.1	0.121540312876053	.	170560001	170760000	#0000FF	1	0.125
chr1	170760001	171080000	B.2.2.1.1.1.1.1.1.1.2	0.120336943441637	.	170760001	171080000	#0000FF	1	0.125
chr1	171080001	171240000	B.1.2.2.1.2.1.1.2.1	0.297232250300842	.	171080001	171240000	#9191FF	1	0.375
chr1	171240001	171440000	B.1.1.1.2.2.2.1.1.2	0.434416365824308	.	171240001	171440000	#DADAFF	1	0.5
chr1	171440001	171800000	A.1.2.1.2.2.1.1.1.1.1	0.81468110709988	.	171440001	171800000	#FF4848	1	0.875
chr1	171800001	171960000	A.2.2.1.1.2.2.2.1	0.553549939831528	.	171800001	171960000	#FFDADA	1	0.625
chr1	171960001	172240000	A.2.1.2.1.1.1.1.1.1.2	0.635379061371841	.	171960001	172240000	#FF9191	1	0.75
chr1	172240001	172400000	A.2.1.1.1.2.2.2.2.2	0.676293622141998	.	172240001	172400000	#FF9191	1	0.75
chr1	172400001	172760000	A.1.2.1.2.2.2.2.2	0.793020457280385	.	172400001	172760000	#FF4848	1	0.875
chr1	172760001	173240000	A.2.1.2.1.1.1.2.1	0.62575210589651	.	172760001	173240000	#FF9191	1	0.75
chr1	173240001	173520000	A.2.1.2.2.1.2.2.2.1.1	0.588447653429603	.	173240001	173520000	#FF9191	1	0.75
chr1	173520001	173640000	A.2.2.1.1.2.2.1.2.2.2	0.554753309265945	.	173520001	173640000	#FFDADA	1	0.625
chr1	173640001	173960000	A.1.2.1.2.1.1.1.1.2.1	0.849578820697954	.	173640001	173960000	#FF4848	1	0.875
chr1	173960001	174280000	A.2.1.1.1.2.2.1.1.1.2.2	0.684717208182912	.	173960001	174280000	#FF9191	1	0.75
chr1	174280001	174480000	A.2.2.2.2.1.1.1.2.2.1	0.501805054151625	.	174280001	174480000	#FFDADA	1	0.625
chr1	174480001	174680000	B.1.1.1.2.2.2.1.1.1	0.435619735258724	.	174480001	174680000	#DADAFF	1	0.5
chr1	174680001	175000000	A.1.2.2.2.2.1.1.1.1.2	0.729241877256318	.	174680001	175000000	#FF4848	1	0.875
chr1	175000001	175320000	A.2.1.1.1.2.2.1.1.1.1	0.687123947051745	.	175000001	175320000	#FF9191	1	0.75
chr1	175320001	176200000	B.1.2.1.1.1.2.1.1.2	0.363417569193742	.	175320001	176200000	#9191FF	1	0.375
chr1	176200001	176760000	B.2.2.2.2.2.1.1.1.1	0.0072202166064982	.	176200001	176760000	#0000FF	1	0.125
chr1	176760001	177160000	B.2.2.2.1.1.2.2.1.2	0.0300842358604091	.	176760001	177160000	#0000FF	1	0.125
chr1	177160001	177440000	B.2.2.1.1.2.2.2.1.2	0.0878459687123947	.	177160001	177440000	#0000FF	1	0.125
chr1	177440001	178000000	B.2.2.2.2.2.1.2	0.0036101083032491	.	177440001	178000000	#0000FF	1	0.125
chr1	178000001	178240000	B.1.2.2.2.1.2.1.1.2	0.274368231046931	.	178000001	178240000	#9191FF	1	0.375
chr1	178240001	178320000	B.1.1.1.2.2.1.2.2.1.1	0.439229843561974	.	178240001	178320000	#DADAFF	1	0.5
chr1	178320001	178480000	B.1.1.1.2.1.1.2.1.2.1	0.45367027677497	.	178320001	178480000	#DADAFF	1	0.5
chr1	178480001	178640000	A.2.2.1.1.2.2.1.2.1	0.557160048134777	.	178480001	178640000	#FFDADA	1	0.625
chr1	178640001	178760000	A.2.1.1.1.2.2.1.2.2.2	0.679903730445247	.	178640001	178760000	#FF9191	1	0.75
chr1	178760001	179400000	A.1.2.2.2.1.1.2.2.1.1	0.74488567990373	.	178760001	179400000	#FF4848	1	0.875
chr1	179400001	179640000	B.2.1.1.1.2.2.2.1.2.2	0.223826714801444	.	179400001	179640000	#4848FF	1	0.25
chr1	179640001	179800000	B.1.1.1.2.2.1.1	0.441636582430806	.	179640001	179800000	#DADAFF	1	0.5
chr1	179800001	180000000	A.1.2.1.2.2.1.1.1.1.2	0.813477737665463	.	179800001	180000000	#FF4848	1	0.875
chr1	180000001	180440000	A.1.2.2.2.2.2.1.2.2.2.2	0.709987966305656	.	180000001	180440000	#FF4848	1	0.875
chr1	180440001	180720000	A.2.1.1.1.2.2.1.1.1.2.1	0.685920577617328	.	180440001	180720000	#FF9191	1	0.75
chr1	180720001	181160000	A.1.2.1.2.2.2.1.1.2.1	0.8014440433213	.	180720001	181160000	#FF4848	1	0.875
chr1	181160001	181320000	B.1.2.1.1.2.2.2.2.1	0.335740072202166	.	181160001	181320000	#9191FF	1	0.375
chr1	181320001	181520000	B.1.2.2.2.1.2.1.2.2	0.270758122743682	.	181320001	181520000	#9191FF	1	0.375
chr1	181520001	181960000	B.2.2.2.1.1.2.1.1.1.1	0.0373044524669073	.	181520001	181960000	#0000FF	1	0.125
chr1	181960001	182240000	A.2.2.2.2.1.1.2.2.1.1.1	0.496991576413959	.	181960001	182240000	#FFDADA	1	0.625
chr1	182240001	182400000	A.2.2.2.2.1.2.2.1.1.2	0.486161251504212	.	182240001	182400000	#FFDADA	1	0.625
chr1	182400001	182520000	B.1.1.1.2.2.1.2.2.2	0.436823104693141	.	182400001	182520000	#DADAFF	1	0.5
chr1	182520001	182880000	A.1.2.1.2.2.2.1.1.2.2	0.800240673886883	.	182520001	182880000	#FF4848	1	0.875
chr1	182880001	183240000	A.2.2.1.2.2.2.2.1.1	0.525872442839952	.	182880001	183240000	#FFDADA	1	0.625
chr1	183240001	183440000	A.2.2.1.2.2.2.1.2	0.527075812274368	.	183240001	183440000	#FFDADA	1	0.625
chr1	183440001	183640000	A.1.2.1.2.2.1.1.2.1.1	0.809867629362214	.	183440001	183640000	#FF4848	1	0.875
chr1	183640001	184040000	A.2.2.1.2.2.1.1.2.2.2	0.535499398315283	.	183640001	184040000	#FFDADA	1	0.625
chr1	184040001	184200000	B.1.2.1.1.1.1.1.2	0.368231046931408	.	184040001	184200000	#9191FF	1	0.375
chr1	184200001	184400000	B.1.2.1.1.1.1.1.1.1.1	0.373044524669073	.	184200001	184400000	#9191FF	1	0.375
chr1	184400001	184680000	A.2.2.2.2.1.1.2.2.1.2	0.494584837545126	.	184400001	184680000	#FFDADA	1	0.625
chr1	184680001	185120000	A.1.2.2.2.2.2.1.2.1.1.1	0.716004813477738	.	184680001	185120000	#FF4848	1	0.875
chr1	185120001	185760000	A.1.2.2.2.2.2.1.1.1.2	0.71841155234657	.	185120001	185760000	#FF4848	1	0.875
chr1	185760001	185960000	B.1.2.1.1.2.2.1.2.2.2.2	0.339350180505415	.	185760001	185960000	#9191FF	1	0.375
chr1	185960001	186080000	B.1.1.2.2.2.1.2.2.1	0.380264741275572	.	185960001	186080000	#DADAFF	1	0.5
chr1	186080001	186240000	B.1.1.2.2.2.1.1.2.2	0.382671480144404	.	186080001	186240000	#DADAFF	1	0.5
chr1	186240001	186400000	A.2.1.1.1.2.2.1.2.2.1	0.681107099879663	.	186240001	186400000	#FF9191	1	0.75
chr1	186400001	187040000	B.2.1.1.1.2.2.2.2	0.222623345367028	.	186400001	187040000	#4848FF	1	0.25
chr1	187040001	187200000	B.2.2.1.2.2.1.1.1.2.1	0.0673886883273165	.	187040001	187200000	#0000FF	1	0.125
chr1	187200001	187600000	B.2.2.1.2.2.2.1.2.1.2.2.1	0.0541516245487365	.	187200001	187600000	#0000FF	1	0.125
chr1	187600001	187880000	B.2.2.1.2.2.1.1.1.2.2	0.0661853188929001	.	187600001	187880000	#0000FF	1	0.125
chr1	187880001	188040000	B.2.1.2.2.2.2.1.1.1.2.2	0.128760529482551	.	187880001	188040000	#4848FF	1	0.25
chr1	188040001	188200000	B.2.2.1.2.2.1.1.2.2.1	0.0637785800240674	.	188040001	188200000	#0000FF	1	0.125
chr1	188200001	188400000	B.2.2.1.2.2.2.1.1.2	0.0577617328519856	.	188200001	188400000	#0000FF	1	0.125
chr1	188400001	188600000	B.2.2.1.2.2.2.1.2.2.1.1	0.0505415162454874	.	188400001	188600000	#0000FF	1	0.125
chr1	188600001	189080000	B.2.2.2.1.2.2.2.2.2.1	0.01323706377858	.	188600001	189080000	#0000FF	1	0.125
chr1	189080001	189200000	B.2.1.1.2.2.2.2.2	0.193742478941035	.	189080001	189200000	#4848FF	1	0.25
chr1	189200001	189360000	B.2.2.1.2.2.1.1.2.2.2	0.062575210589651	.	189200001	189360000	#0000FF	1	0.125
chr1	189360001	189560000	B.2.1.2.2.2.2.1.1.1.2.1	0.129963898916967	.	189360001	189560000	#4848FF	1	0.25
chr1	189560001	189680000	B.2.1.2.2.2.2.1.1.1.1	0.131167268351384	.	189560001	189680000	#4848FF	1	0.25
chr1	189680001	190000000	B.2.2.1.2.2.2.1.2.2.2	0.0481347773766546	.	189680001	190000000	#0000FF	1	0.125
chr1	190000001	190160000	B.2.1.2.2.2.2.1.1.2	0.127557160048135	.	190000001	190160000	#4848FF	1	0.25
chr1	190160001	190360000	B.2.2.1.2.2.2.1.2.1.1	0.0565583634175692	.	190160001	190360000	#0000FF	1	0.125
chr1	190360001	190480000	B.2.2.1.2.2.1.1.2.1	0.0649819494584837	.	190360001	190480000	#0000FF	1	0.125
chr1	190480001	190680000	B.2.1.2.2.2.2.2.1	0.123947051744886	.	190480001	190680000	#4848FF	1	0.25
chr1	190680001	191160000	B.2.2.1.2.2.2.1.2.2.1.2	0.049338146811071	.	190680001	191160000	#0000FF	1	0.125
chr1	191160001	191480000	B.2.2.1.2.2.2.1.2.1.2.2.2.2	0.0517448856799037	.	191160001	191480000	#0000FF	1	0.125
chr1	191480001	191560000	B.2.1.1.2.2.2.1.1.2	0.197352587244284	.	191480001	191560000	#4848FF	1	0.25
chr1	191560001	191880000	B.2.2.1.2.2.2.1.2.1.2.1	0.0553549939831528	.	191560001	191880000	#0000FF	1	0.125
chr1	191880001	192200000	B.2.1.2.2.2.1.1.2.1.2	0.134777376654633	.	191880001	192200000	#4848FF	1	0.25
chr1	192200001	192280000	B.1.2.2.1.2.2.1.2.2	0.290012033694344	.	192200001	192280000	#9191FF	1	0.375
chr1	192280001	192440000	B.1.2.2.1.2.2.2.2	0.287605294825511	.	192280001	192440000	#9191FF	1	0.375
chr1	192440001	192720000	B.1.1.1.2.2.2.2.1.1	0.425992779783394	.	192440001	192720000	#DADAFF	1	0.5
chr1	192720001	193120000	A.2.1.1.1.2.2.2.1	0.67870036101083	.	192720001	193120000	#FF9191	1	0.75
chr1	193120001	193440000	A.2.2.2.2.1.2.1.2	0.488567990373045	.	193120001	193440000	#FFDADA	1	0.625
chr1	193440001	193640000	B.1.1.1.2.2.2.1.2.1.1	0.433212996389892	.	193440001	193640000	#DADAFF	1	0.5
chr1	193640001	193880000	B.1.1.2.2.2.2.2.2	0.37424789410349	.	193640001	193880000	#DADAFF	1	0.5
chr1	193880001	194320000	B.1.2.1.1.2.2.1.2.2.2.1.2.1	0.341756919374248	.	193880001	194320000	#9191FF	1	0.375
chr1	194320001	194560000	B.2.1.1.2.2.1.1.2	0.204572803850782	.	194320001	194560000	#4848FF	1	0.25
chr1	194560001	194760000	B.1.2.2.1.2.2.2.1	0.288808664259928	.	194560001	194760000	#9191FF	1	0.375
chr1	194760001	194960000	B.2.1.2.2.2.2.1.2.1	0.126353790613718	.	194760001	194960000	#4848FF	1	0.25
chr1	194960001	195120000	B.2.1.1.2.2.1.2.1.1.1	0.203369434416366	.	194960001	195120000	#4848FF	1	0.25
chr1	195120001	195320000	B.2.1.1.2.2.1.2.1.1.2	0.202166064981949	.	195120001	195320000	#4848FF	1	0.25
chr1	195320001	195720000	B.2.2.1.2.2.2.1.1.1	0.0589651022864019	.	195320001	195720000	#0000FF	1	0.125
chr1	195720001	195840000	B.1.2.2.1.2.2.1.2.1	0.291215403128761	.	195720001	195840000	#9191FF	1	0.375
chr1	195840001	196120000	B.2.1.2.2.2.2.2.2	0.122743682310469	.	195840001	196120000	#4848FF	1	0.25
chr1	196120001	196320000	B.2.1.2.2.1.2.1.1.1	0.148014440433213	.	196120001	196320000	#4848FF	1	0.25
chr1	196320001	196720000	B.2.1.2.2.2.1.1.2.2	0.133574007220217	.	196320001	196720000	#4848FF	1	0.25
chr1	196720001	197080000	B.2.1.2.2.2.1.1.2.1.1	0.135980746089049	.	196720001	197080000	#4848FF	1	0.25
chr1	197080001	197240000	A.2.2.2.2.1.2.1.1	0.489771359807461	.	197080001	197240000	#FFDADA	1	0.625
chr1	197240001	197640000	A.2.2.2.2.1.1.1.1.2.2	0.507821901323706	.	197240001	197640000	#FFDADA	1	0.625
chr1	197640001	197760000	A.2.2.1.1.2.1.1.2.2	0.560770156438027	.	197640001	197760000	#FFDADA	1	0.625
chr1	197760001	198080000	B.1.1.1.2.2.2.2.1.2	0.424789410348977	.	197760001	198080000	#DADAFF	1	0.5
chr1	198080001	198280000	A.2.1.1.1.1.2.2.1.1	0.697954271961492	.	198080001	198280000	#FF9191	1	0.75
chr1	198280001	198480000	A.2.2.2.2.1.2.2.2	0.483754512635379	.	198280001	198480000	#FFDADA	1	0.625
chr1	198480001	198680000	A.2.1.1.1.1.2.2.2.2	0.694344163658243	.	198480001	198680000	#FF9191	1	0.75
chr1	198680001	198760000	A.2.1.1.1.1.2.2.2.1	0.695547533092659	.	198680001	198760000	#FF9191	1	0.75
chr1	198760001	198960000	A.2.1.2.1.2.2.2.1.2	0.598074608904934	.	198760001	198960000	#FF9191	1	0.75
chr1	198960001	199080000	A.2.1.2.1.1.1.2.2	0.624548736462094	.	198960001	199080000	#FF9191	1	0.75
chr1	199080001	199200000	A.2.2.1.1.2.1.2	0.55956678700361	.	199080001	199200000	#FFDADA	1	0.625
chr1	199200001	199600000	B.1.1.2.2.2.1.1.2.1.1	0.385078219013237	.	199200001	199600000	#DADAFF	1	0.5
chr1	199600001	199800000	B.1.2.1.1.2.2.1.2.2.2.1.1	0.342960288808664	.	199600001	199800000	#9191FF	1	0.375
chr1	199800001	200040000	B.1.1.2.2.1.1.1.2.2.2.2	0.399518652226233	.	199800001	200040000	#DADAFF	1	0.5
chr1	200040001	200280000	A.2.2.1.1.2.2.1.1	0.558363417569194	.	200040001	200280000	#FFDADA	1	0.625
chr1	200280001	200560000	A.2.1.2.1.2.1.2.2.2	0.605294825511432	.	200280001	200560000	#FF9191	1	0.75
chr1	200560001	200880000	A.2.1.2.1.1.1.1.2.1.1	0.631768953068592	.	200560001	200880000	#FF9191	1	0.75
chr1	200880001	201200000	A.1.2.2.2.2.1.1.1.2	0.728038507821901	.	200880001	201200000	#FF4848	1	0.875
chr1	201200001	201400000	B.1.2.1.2.1.2.1	0.324909747292419	.	201200001	201400000	#9191FF	1	0.375
chr1	201400001	201760000	A.2.2.1.2.2.2.2.2	0.523465703971119	.	201400001	201760000	#FFDADA	1	0.625
chr1	201760001	201960000	A.1.2.1.2.2.2.2.1.1.2	0.795427196149218	.	201760001	201960000	#FF4848	1	0.875
chr1	201960001	202120000	A.2.1.2.2.1.2.2.1.1	0.590854392298436	.	201960001	202120000	#FF9191	1	0.75
chr1	202120001	202320000	A.2.1.1.2.1.2.2.2.1	0.661853188929001	.	202120001	202320000	#FF9191	1	0.75
chr1	202320001	202680000	A.1.2.1.2.1.2.2.2.1.2	0.817087845968712	.	202320001	202680000	#FF4848	1	0.875
chr1	202680001	203000000	A.1.1.1.2.1.2.1.2.1.2	0.981949458483754	.	202680001	203000000	#FF0000	1	1
chr1	203000001	203200000	A.2.1.2.2.1.2.1.2	0.592057761732852	.	203000001	203200000	#FF9191	1	0.75
chr1	203200001	203480000	A.1.1.2.2.1.1.1.2.1	0.915764139590854	.	203200001	203480000	#FF0000	1	1
chr1	203480001	203880000	A.1.1.2.2.2.1.2.1.2.1	0.898916967509025	.	203480001	203880000	#FF0000	1	1
chr1	203880001	204360000	A.2.1.2.2.1.1.2	0.594464500601685	.	203880001	204360000	#FF9191	1	0.75
chr1	204360001	204560000	A.1.1.2.1.1.1.2.2	0.96028880866426	.	204360001	204560000	#FF0000	1	1
chr1	204560001	204840000	A.2.2.1.2.2.2.1.1.2	0.528279181708785	.	204560001	204840000	#FFDADA	1	0.625
chr1	204840001	205080000	A.2.1.1.2.1.2.2.2.2.1	0.660649819494585	.	204840001	205080000	#FF9191	1	0.75
chr1	205080001	205280000	A.1.1.2.1.2.1.2.2.1.2.2	0.937424789410349	.	205080001	205280000	#FF0000	1	1
chr1	205280001	205480000	A.1.1.2.2.2.1.2.1.2.2.2	0.896510228640193	.	205280001	205480000	#FF0000	1	1
chr1	205480001	205760000	A.1.1.2.2.2.1.2.1.1	0.900120336943442	.	205480001	205760000	#FF0000	1	1
chr1	205760001	205960000	A.1.2.2.2.2.1.1.2.2	0.724428399518652	.	205760001	205960000	#FF4848	1	0.875
chr1	206080001	206160000	A.2.1.1.2.2.1.2.2.1.1	0.649819494584838	.	206080001	206160000	#FF9191	1	0.75
chr1	206160001	206360000	A.2.1.1.2.2.1.2.1.1	0.65222623345367	.	206160001	206360000	#FF9191	1	0.75
chr1	206480001	206960000	A.1.1.1.1.2.2.2	0.989169675090253	.	206480001	206960000	#FF0000	1	1
chr1	206960001	207480000	A.1.1.1.2.2.2.2.2.1	0.969915764139591	.	206960001	207480000	#FF0000	1	1
chr1	207480001	207800000	A.1.2.1.2.1.1.1.1.2.2.2	0.845968712394705	.	207480001	207800000	#FF4848	1	0.875
chr1	207800001	208160000	A.1.1.2.2.1.1.1.2.2	0.914560770156438	.	207800001	208160000	#FF0000	1	1
chr1	208160001	208480000	B.1.1.2.1.1.1.1	0.421179302045728	.	208160001	208480000	#DADAFF	1	0.5
chr1	208480001	208880000	B.2.2.2.1.1.2.1.1.1.2	0.036101083032491	.	208480001	208880000	#0000FF	1	0.125
chr1	208880001	209080000	B.2.2.1.1.1.1.1.2.2.2.2.1.2	0.111913357400722	.	208880001	209080000	#0000FF	1	0.125
chr1	209080001	209200000	B.2.1.1.1.2.1.1.1.1.1.1	0.243080625752106	.	209080001	209200000	#4848FF	1	0.25
chr1	209200001	209400000	B.2.2.1.1.2.1.1.2	0.098676293622142	.	209200001	209400000	#0000FF	1	0.125
chr1	209400001	209720000	B.2.2.2.1.1.2.2.1.1	0.0312876052948255	.	209400001	209720000	#0000FF	1	0.125
chr1	209720001	209880000	A.2.2.2.2.1.1.2.2.2.2	0.490974729241877	.	209720001	209880000	#FFDADA	1	0.625
chr1	209880001	210040000	A.1.2.1.2.1.1.1.2.1.1.1.2	0.842358604091456	.	209880001	210040000	#FF4848	1	0.875
chr1	210040001	210320000	B.2.1.2.1.1.1.1.1.1	0.192539109506619	.	210040001	210320000	#4848FF	1	0.25
chr1	210320001	210400000	B.1.2.2.1.2.2.1.1	0.292418772563177	.	210320001	210400000	#9191FF	1	0.375
chr1	210400001	210880000	B.2.1.2.1.1.1.1.2.1	0.188929001203369	.	210400001	210880000	#4848FF	1	0.25
chr1	210880001	211080000	B.2.2.1.1.1.1.1.1.2	0.11913357400722	.	210880001	211080000	#0000FF	1	0.125
chr1	211080001	211400000	B.2.1.2.1.1.1.1.2.2.2	0.186522262334537	.	211080001	211400000	#4848FF	1	0.25
chr1	211400001	211840000	A.1.2.1.2.2.1.1.1.2.1	0.812274368231047	.	211400001	211840000	#FF4848	1	0.875
chr1	211840001	212200000	A.1.1.2.2.1.2.2.2	0.903730445246691	.	211840001	212200000	#FF0000	1	1
chr1	212200001	212400000	A.2.1.1.1.1.1.1	0.703971119133574	.	212200001	212400000	#FF9191	1	0.75
chr1	212400001	212640000	A.1.1.2.2.1.2.1.2.1.2	0.90734055354994	.	212400001	212640000	#FF0000	1	1
chr1	212640001	212840000	A.1.1.2.2.1.2.2.1	0.904933814681107	.	212640001	212840000	#FF0000	1	1
chr1	212840001	213000000	A.1.1.2.2.1.2.1.2.1.1	0.908543922984356	.	212840001	213000000	#FF0000	1	1
chr1	213000001	213280000	A.1.2.2.2.2.2.1.1.1.1	0.719614921780987	.	213000001	213280000	#FF4848	1	0.875
chr1	213280001	213840000	B.2.2.1.1.2.1.2.2.1	0.0950661853188929	.	213280001	213840000	#0000FF	1	0.125
chr1	213840001	214360000	B.2.2.2.1.1.2.1.2.2	0.0324909747292419	.	213840001	214360000	#0000FF	1	0.125
chr1	214360001	214560000	B.1.1.1.2.2.2.1.2.2.1.1	0.430806257521059	.	214360001	214560000	#DADAFF	1	0.5
chr1	214560001	214840000	B.1.1.1.2.2.2.2.2.1	0.423586040914561	.	214560001	214840000	#DADAFF	1	0.5
chr1	214840001	215320000	B.2.2.1.1.2.2.1.1.1	0.0926594464500602	.	214840001	215320000	#0000FF	1	0.125
chr1	215320001	215640000	B.2.2.1.2.2.2.2.2	0.0457280385078219	.	215320001	215640000	#0000FF	1	0.125
chr1	215640001	215840000	B.2.1.1.2.1.1.2.1	0.217809867629362	.	215640001	215840000	#4848FF	1	0.25
chr1	215840001	216160000	B.2.2.2.1.2.2.2.2.2.2	0.0120336943441637	.	215840001	216160000	#0000FF	1	0.125
chr1	216160001	216360000	B.2.2.1.2.2.2.1.2.1.2.2.2.1	0.0529482551143201	.	216160001	216360000	#0000FF	1	0.125
chr1	216360001	216680000	B.2.2.2.1.2.2.2.1	0.0156438026474128	.	216360001	216680000	#0000FF	1	0.125
chr1	216680001	217280000	B.2.2.2.2.1.1	0.0108303249097473	.	216680001	217280000	#0000FF	1	0.125
chr1	217280001	217760000	B.2.2.1.2.2.2.2.1	0.0469314079422383	.	217280001	217760000	#0000FF	1	0.125
chr1	217760001	217880000	B.1.1.1.2.2.1.2.2.1.2	0.438026474127557	.	217760001	217880000	#DADAFF	1	0.5
chr1	217880001	218400000	B.2.2.2.2.2.1.1.2	0.00481347773766546	.	217880001	218400000	#0000FF	1	0.125
chr1	218400001	218760000	B.1.2.2.1.2.1.1.1	0.298435619735259	.	218400001	218760000	#9191FF	1	0.375
chr1	218760001	218920000	B.2.1.1.2.2.1.2.1.2	0.200962695547533	.	218760001	218920000	#4848FF	1	0.25
chr1	218920001	219280000	B.2.2.1.1.1.1.1.2.1.2	0.116726835138387	.	218920001	219280000	#0000FF	1	0.125
chr1	219280001	220160000	B.2.2.1.1.1.1.1.2.2.1	0.115523465703971	.	219280001	220160000	#0000FF	1	0.125
chr1	220160001	220320000	A.1.2.2.2.2.1.2.2	0.720818291215403	.	220160001	220320000	#FF4848	1	0.875
chr1	220320001	220480000	A.2.1.2.1.1.1.1.1.2.2	0.632972322503008	.	220320001	220480000	#FF9191	1	0.75
chr1	220480001	220920000	B.2.1.2.1.1.1.1.2.2.1	0.187725631768953	.	220480001	220920000	#4848FF	1	0.25
chr1	220920001	221360000	B.1.1.2.2.1.1.1.2.2.1.1	0.403128760529483	.	220920001	221360000	#DADAFF	1	0.5
chr1	221360001	221640000	B.1.2.1.1.1.2.2.1.1	0.359807460890493	.	221360001	221640000	#9191FF	1	0.375
chr1	221640001	221840000	B.1.1.1.2.2.2.1.2.2.2.2	0.42719614921781	.	221640001	221840000	#DADAFF	1	0.5
chr1	221840001	222320000	A.2.2.1.2.2.2.2.1.2	0.524669073405535	.	221840001	222320000	#FFDADA	1	0.625
chr1	222320001	222600000	B.1.2.2.2.1.2.1.1.1	0.275571600481348	.	222320001	222600000	#9191FF	1	0.375
chr1	222600001	222760000	A.2.2.1.1.2.1.1.2.1	0.561973525872443	.	222600001	222760000	#FFDADA	1	0.625
chr1	222760001	223000000	A.1.1.2.2.1.2.1.2.2	0.906137184115523	.	222760001	223000000	#FF0000	1	1
chr1	223000001	223120000	A.2.2.2.2.2.2.2.1.1.1	0.477737665463297	.	223000001	223120000	#FFDADA	1	0.625
chr1	223120001	223320000	A.2.2.1.2.2.1.2.1.1	0.534296028880866	.	223120001	223320000	#FFDADA	1	0.625
chr1	223320001	223520000	B.1.2.1.1.1.2.2.2.1	0.357400722021661	.	223320001	223520000	#9191FF	1	0.375
chr1	223520001	223680000	B.1.2.2.1.2.1.1.2.2.1	0.296028880866426	.	223520001	223680000	#9191FF	1	0.375
chr1	223680001	223840000	B.1.2.1.1.2.2.1.2.2.1.2	0.344163658243081	.	223680001	223840000	#9191FF	1	0.375
chr1	223840001	224120000	A.1.2.2.2.2.2.1.2.1.1.2	0.714801444043321	.	223840001	224120000	#FF4848	1	0.875
chr1	224120001	224200000	A.2.1.2.2.1.2.1.1	0.593261131167268	.	224120001	224200000	#FF9191	1	0.75
chr1	224200001	224680000	A.1.1.1.2.2.2.1.2	0.972322503008424	.	224200001	224680000	#FF0000	1	1
chr1	224680001	224840000	B.1.1.2.1.1.2.1	0.418772563176895	.	224680001	224840000	#DADAFF	1	0.5
chr1	224840001	225280000	B.2.1.2.1.2.1.2	0.169675090252708	.	224840001	225280000	#4848FF	1	0.25
chr1	225280001	225480000	B.1.2.2.2.1.2.1.2.1.2	0.271961492178099	.	225280001	225480000	#9191FF	1	0.375
chr1	225480001	225880000	A.1.2.1.2.1.1.1.2.1.1.2	0.84115523465704	.	225480001	225880000	#FF4848	1	0.875
chr1	225880001	226200000	A.1.1.1.2.2.2.2.2.2	0.968712394705174	.	225880001	226200000	#FF0000	1	1
chr1	226200001	226400000	A.1.1.1.2.1.2.1.1	0.984356197352587	.	226200001	226400000	#FF0000	1	1
chr1	226400001	226600000	A.1.2.2.2.2.2.2.1.1.2	0.707581227436823	.	226400001	226600000	#FF4848	1	0.875
chr1	226600001	226800000	A.1.2.1.2.1.1.1.2.2.2.2	0.836341756919374	.	226600001	226800000	#FF4848	1	0.875
chr1	226800001	227240000	A.1.1.2.2.1.2.1.1	0.909747292418773	.	226800001	227240000	#FF0000	1	1
chr1	227240001	227320000	A.2.2.2.2.1.2.2.1.2	0.484957882069795	.	227240001	227320000	#FFDADA	1	0.625
chr1	227320001	227480000	A.2.2.2.2.1.1.1.2.1.2.2	0.503008423586041	.	227320001	227480000	#FFDADA	1	0.625
chr1	227480001	227640000	B.1.1.2.2.2.1.1.2.1.2	0.383874849578821	.	227480001	227640000	#DADAFF	1	0.5
chr1	227640001	227920000	A.2.2.2.2.1.1.1.2.1.2.1.1	0.505415162454874	.	227640001	227920000	#FFDADA	1	0.625
chr1	227920001	228240000	A.2.2.1.2.2.1.2.2.1	0.531889290012034	.	227920001	228240000	#FFDADA	1	0.625
chr1	228240001	228440000	A.1.1.2.1.2.1.2.2.1.2.1	0.938628158844765	.	228240001	228440000	#FF0000	1	1
chr1	228440001	228560000	A.2.1.2.2.1.2.2.2.2	0.58604091456077	.	228440001	228560000	#FF9191	1	0.75
chr1	228560001	228760000	A.1.2.1.2.1.1.1.2.2.2.1	0.837545126353791	.	228560001	228760000	#FF4848	1	0.875
chr1	228760001	229160000	A.2.2.1.2.2.1.1.2.2.1	0.536702767749699	.	228760001	229160000	#FFDADA	1	0.625
chr1	229160001	229400000	A.2.1.1.1.1.1.2	0.702767749699158	.	229160001	229400000	#FF9191	1	0.75
chr1	229400001	229640000	A.1.2.2.2.2.1.1.2.1.2	0.725631768953069	.	229400001	229640000	#FF4848	1	0.875
chr1	229640001	229760000	A.1.2.2.2.1.2.1.2.1	0.738868832731649	.	229640001	229760000	#FF4848	1	0.875
chr1	229760001	230160000	A.2.2.1.2.2.1.1.2.1	0.537906137184116	.	229760001	230160000	#FFDADA	1	0.625
chr1	230160001	230480000	A.1.2.1.2.1.1.1.2.1.1.1.1.1	0.844765342960289	.	230160001	230480000	#FF4848	1	0.875
chr1	230480001	230720000	B.1.1.2.2.1.2.2.2	0.388688327316486	.	230480001	230720000	#DADAFF	1	0.5
chr1	230720001	231000000	A.2.2.2.2.1.1.1.2.1.1	0.50661853188929	.	230720001	231000000	#FFDADA	1	0.625
chr1	231000001	231200000	A.1.2.1.2.2.2.2.1.1.1	0.796630565583634	.	231000001	231200000	#FF4848	1	0.875
chr1	231200001	231520000	A.1.2.2.2.2.2.1.2.2.2.1	0.711191335740072	.	231200001	231520000	#FF4848	1	0.875
chr1	231520001	231800000	A.1.2.1.2.2.1.1.1.2.2	0.811070998796631	.	231520001	231800000	#FF4848	1	0.875
chr1	231800001	232160000	A.2.2.2.2.1.1.2.2.2.1.2	0.492178098676294	.	231800001	232160000	#FFDADA	1	0.625
chr1	232160001	232240000	B.1.2.1.1.1.1.1.1.1.2	0.371841155234657	.	232160001	232240000	#9191FF	1	0.375
chr1	232240001	232880000	B.1.2.2.2.1.1.1.2.2.2	0.280385078219013	.	232240001	232880000	#9191FF	1	0.375
chr1	232880001	232960000	A.2.2.2.2.1.1.1.1.1.1	0.511432009626955	.	232880001	232960000	#FFDADA	1	0.625
chr1	232960001	233480000	B.1.2.1.1.1.2.1.1.1	0.364620938628159	.	232960001	233480000	#9191FF	1	0.375
chr1	233480001	233800000	B.2.2.1.1.2.1.1.1	0.0998796630565584	.	233480001	233800000	#0000FF	1	0.125
chr1	233800001	234000000	B.2.2.1.1.2.1.2.2.2	0.0938628158844765	.	233800001	234000000	#0000FF	1	0.125
chr1	234000001	234200000	B.2.2.1.1.2.1.2.1.1	0.0974729241877256	.	234000001	234200000	#0000FF	1	0.125
chr1	234200001	234480000	B.1.2.2.2.1.1.1.1.2	0.285198555956679	.	234200001	234480000	#9191FF	1	0.375
chr1	234480001	234880000	A.1.1.1.1.2.1.2.2	0.991576413959085	.	234480001	234880000	#FF0000	1	1
chr1	234880001	234960000	A.1.2.2.1.1.1.1.2	0.790613718411552	.	234880001	234960000	#FF4848	1	0.875
chr1	234960001	235200000	A.1.1.1.2.1.2.2	0.979542719614922	.	234960001	235200000	#FF0000	1	1
chr1	235240001	235280000	A.1.1.1.2.1.2.2	0.979542719614922	.	235240001	235280000	#FF0000	1	1
chr1	235280001	235680000	A.1.1.1.1.2.1.2.1	0.992779783393502	.	235280001	235680000	#FF0000	1	1
chr1	235680001	236240000	A.1.1.1.2.2.1.2.1	0.975932611311673	.	235680001	236240000	#FF0000	1	1
chr1	236240001	236440000	A.2.1.2.1.1.2.2.2.1.1	0.614921780986763	.	236240001	236440000	#FF9191	1	0.75
chr1	236440001	236640000	A.2.2.2.2.1.1.1.2.1.2.1.2	0.504211793020457	.	236440001	236640000	#FFDADA	1	0.625
chr1	236640001	236800000	A.1.2.2.2.2.2.1.2.1.2	0.713598074608905	.	236640001	236800000	#FF4848	1	0.875
chr1	236800001	237080000	A.2.2.2.2.1.1.2.2.1.1.2	0.495788206979543	.	236800001	237080000	#FFDADA	1	0.625
chr1	237080001	237240000	B.2.1.1.2.2.1.1.1	0.205776173285199	.	237080001	237240000	#4848FF	1	0.25
chr1	237240001	237400000	B.2.1.2.2.2.1.2	0.1323706377858	.	237240001	237400000	#4848FF	1	0.25
chr1	237400001	237840000	B.2.2.2.1.2.2.1.1.2	0.0192539109506619	.	237400001	237840000	#0000FF	1	0.125
chr1	237840001	238160000	B.2.2.2.1.2.2.1.1.1	0.0204572803850782	.	237840001	238160000	#0000FF	1	0.125
chr1	238160001	238360000	B.2.2.2.2.1.2.1	0.00962695547533093	.	238160001	238360000	#0000FF	1	0.125
chr1	238360001	238480000	B.2.1.2.2.2.2.1.2.2	0.125150421179302	.	238360001	238480000	#4848FF	1	0.25
chr1	238480001	238560000	B.2.1.1.2.2.2.2.1	0.194945848375451	.	238480001	238560000	#4848FF	1	0.25
chr1	238560001	238640000	B.2.1.1.2.2.2.1.1.1	0.1985559566787	.	238560001	238640000	#4848FF	1	0.25
chr1	238640001	238760000	B.2.2.1.2.2.1.2.1	0.0613718411552347	.	238640001	238760000	#0000FF	1	0.125
chr1	238760001	238840000	B.2.1.1.2.2.2.1.2	0.196149217809868	.	238760001	238840000	#4848FF	1	0.25
chr1	238840001	239440000	B.2.2.2.2.2.2.2	0.00120336943441637	.	238840001	239440000	#0000FF	1	0.125
chr1	239440001	239600000	B.2.1.2.2.2.1.1.1	0.137184115523466	.	239440001	239600000	#4848FF	1	0.25
chr1	239600001	239960000	B.1.2.1.1.2.2.1.1.2.2	0.34777376654633	.	239600001	239960000	#9191FF	1	0.375
chr1	239960001	240160000	B.2.1.1.2.2.1.2.2	0.199759326113117	.	239960001	240160000	#4848FF	1	0.25
chr1	240160001	240360000	B.2.2.1.2.2.1.1.1.1	0.0685920577617329	.	240160001	240360000	#0000FF	1	0.125
chr1	240360001	240680000	B.2.2.2.2.1.2.2	0.00842358604091456	.	240360001	240680000	#0000FF	1	0.125
chr1	240680001	240960000	B.2.2.2.1.2.2.2.2.1	0.0144404332129964	.	240680001	240960000	#0000FF	1	0.125
chr1	240960001	241640000	B.2.2.2.2.2.2.1	0.00240673886883273	.	240960001	241640000	#0000FF	1	0.125
chr1	241640001	241840000	A.2.1.2.1.1.1.1.2.2.2.2	0.626955475330927	.	241640001	241840000	#FF9191	1	0.75
chr1	241840001	242000000	B.1.1.2.2.2.2.2.1	0.375451263537906	.	241840001	242000000	#DADAFF	1	0.5
chr1	242000001	242200000	B.1.1.1.2.2.2.2.2.2	0.422382671480144	.	242000001	242200000	#DADAFF	1	0.5
chr1	242200001	242400000	B.2.2.1.1.1.1.1.2.2.2.1	0.114320096269555	.	242200001	242400000	#0000FF	1	0.125
chr1	242400001	242560000	B.2.2.1.2.2.1.2.2	0.0601684717208183	.	242400001	242560000	#0000FF	1	0.125
chr1	242560001	243240000	B.2.2.1.1.2.2.2.1.1	0.0890493381468111	.	242560001	243240000	#0000FF	1	0.125
chr1	243240001	243800000	A.1.2.2.2.2.2.1.1.2	0.717208182912154	.	243240001	243800000	#FF4848	1	0.875
chr1	243800001	243920000	A.2.2.1.1.2.2.1.2.2.1	0.555956678700361	.	243800001	243920000	#FFDADA	1	0.625
chr1	243920001	244280000	A.2.1.2.1.1.1.1.2.2.2.1	0.628158844765343	.	243920001	244280000	#FF9191	1	0.75
chr1	244280001	244640000	A.1.2.2.2.2.2.1.2.2.1	0.712394705174489	.	244280001	244640000	#FF4848	1	0.875
chr1	244640001	245000000	A.2.1.2.1.1.1.1.1.1.1	0.636582430806258	.	244640001	245000000	#FF9191	1	0.75
chr1	245000001	245240000	A.1.2.1.2.2.1.1.2.1.2.2	0.807460890493381	.	245000001	245240000	#FF4848	1	0.875
chr1	245240001	245680000	B.1.2.2.2.1.2.1.2.1.1	0.273164861612515	.	245240001	245680000	#9191FF	1	0.375
chr1	245680001	245840000	B.2.1.1.1.2.2.1.1	0.228640192539109	.	245680001	245840000	#4848FF	1	0.25
chr1	245840001	246080000	B.1.2.1.1.2.2.1.2.2.2.1.2.2	0.340553549939832	.	245840001	246080000	#9191FF	1	0.375
chr1	246080001	246280000	B.1.1.1.2.2.2.1.2.2.1.2	0.429602888086643	.	246080001	246280000	#DADAFF	1	0.5
chr1	246280001	246680000	B.1.2.1.1.1.2.1.2.1	0.362214199759326	.	246280001	246680000	#9191FF	1	0.375
chr1	246680001	247160000	A.1.2.1.2.2.2.1.1.1	0.802647412755716	.	246680001	247160000	#FF4848	1	0.875
chr1	247160001	247680000	A.2.1.2.1.1.2.1.1.2	0.622141997593261	.	247160001	247680000	#FF9191	1	0.75
chr1	247680001	247760000	B.1.2.2.1.2.1.2	0.293622141997593	.	247680001	247760000	#9191FF	1	0.375
chr1	247760001	248160000	B.2.1.2.1.1.1.1.1.2.2	0.190132370637786	.	247760001	248160000	#4848FF	1	0.25
chr1	248160001	248760000	B.2.2.1.1.1.1.1.2.2.2.2.2	0.110709987966306	.	248160001	248760000	#0000FF	1	0.125
chr1	248760001	248920000	B.1.1.1.2.1.1.2.1.1	0.454873646209386	.	248760001	248920000	#DADAFF	1	0.5
chr1	249040001	249120000	B.1.1.1.2.1.1.2.1.1	0.454873646209386	.	249040001	249120000	#DADAFF	1	0.5
chr1	249120001	249240000	A.1.2.1.2.2.1.1.2.2	0.806257521058965	.	249120001	249240000	#FF4848	1	0.875
chr2	1	720000	A.2.1.1.1.2.1.1.1.1	0.698324022346369	.	1	720000	#FF9191	1	0.75
chr2	760001	1200000	A.2.2.2.2.1.2.1.1.2.2	0.513966480446927	.	760001	1200000	#FFDADA	1	0.625
chr2	1200001	1280000	A.2.2.2.2.1.2.2.2	0.507262569832402	.	1200001	1280000	#FFDADA	1	0.625
chr2	1280001	1600000	B.1.1.1.2.2.2.2.1.1	0.462569832402235	.	1280001	1600000	#DADAFF	1	0.5
chr2	1600001	1840000	B.1.1.1.2.2.1.1.1	0.467039106145251	.	1600001	1840000	#DADAFF	1	0.5
chr2	1840001	2160000	B.2.1.1.2.1.1.1.2.1	0.245810055865922	.	1840001	2160000	#4848FF	1	0.25
chr2	2160001	2520000	B.2.1.2.1.1.2.2.1.1	0.212290502793296	.	2160001	2520000	#4848FF	1	0.25
chr2	2520001	2720000	B.1.2.1.1.1.2.2.1.2	0.403351955307263	.	2520001	2720000	#9191FF	1	0.375
chr2	2720001	2840000	B.1.2.1.1.1.2.2.1.1	0.404469273743017	.	2720001	2840000	#9191FF	1	0.375
chr2	2840001	3160000	B.1.2.1.1.1.2.1.1	0.406703910614525	.	2840001	3160000	#9191FF	1	0.375
chr2	3160001	3320000	A.2.1.2.1.1.2.2.2	0.644692737430168	.	3160001	3320000	#FF9191	1	0.75
chr2	3320001	3520000	A.1.2.1.1.2.2.2.2.2.1	0.841340782122905	.	3320001	3520000	#FF4848	1	0.875
chr2	3520001	3640000	A.1.2.1.1.2.1.2.1	0.859217877094972	.	3520001	3640000	#FF4848	1	0.875
chr2	3640001	3960000	B.1.1.2.2.1.1.1.1	0.425698324022346	.	3640001	3960000	#DADAFF	1	0.5
chr2	3960001	4200000	B.2.1.2.2.1.1.1.2.2.2.1	0.177653631284916	.	3960001	4200000	#4848FF	1	0.25
chr2	4200001	4320000	B.1.2.2.2.2.2.2.1	0.302793296089385	.	4200001	4320000	#9191FF	1	0.375
chr2	4320001	4520000	B.2.1.2.1.1.1.1.2.1	0.223463687150838	.	4320001	4520000	#4848FF	1	0.25
chr2	4520001	4920000	B.2.2.2.1.1.2.2.2	0.0324022346368715	.	4520001	4920000	#0000FF	1	0.125
chr2	4920001	5040000	B.2.2.1.1.1.1.1.2.1.2.2	0.125139664804469	.	4920001	5040000	#0000FF	1	0.125
chr2	5120001	5200000	B.2.2.1.1.1.1.1.2.1.2.2	0.125139664804469	.	5120001	5200000	#0000FF	1	0.125
chr2	5200001	5320000	B.2.1.1.1.2.2.1.1.1.2.2	0.26145251396648	.	5200001	5320000	#4848FF	1	0.25
chr2	5320001	5760000	B.2.2.1.2.2.1.2.2.1.1	0.0525139664804469	.	5320001	5760000	#0000FF	1	0.125
chr2	5760001	5880000	B.2.1.1.1.2.1.1.2.2	0.267039106145251	.	5760001	5880000	#4848FF	1	0.25
chr2	5880001	6160000	B.2.1.2.2.2.2.1.1.2	0.143016759776536	.	5880001	6160000	#4848FF	1	0.25
chr2	6160001	6280000	B.2.1.1.1.2.1.1.1.2	0.270391061452514	.	6160001	6280000	#4848FF	1	0.25
chr2	6280001	6960000	B.2.1.2.2.2.2.1.2.1	0.141899441340782	.	6280001	6960000	#4848FF	1	0.25
chr2	6960001	7200000	A.1.1.2.1.1.2.2.2	0.946368715083799	.	6960001	7200000	#FF0000	1	1
chr2	7200001	7520000	A.2.2.1.2.2.2.1.2.1	0.546368715083799	.	7200001	7520000	#FFDADA	1	0.625
chr2	7520001	7760000	A.2.2.1.1.2.2.2.1.1	0.569832402234637	.	7520001	7760000	#FFDADA	1	0.625
chr2	7760001	7960000	A.2.2.1.2.2.1.1.1.2	0.557541899441341	.	7760001	7960000	#FFDADA	1	0.625
chr2	7960001	8080000	A.2.2.1.2.2.1.2.2.2	0.549720670391061	.	7960001	8080000	#FFDADA	1	0.625
chr2	8080001	8440000	A.2.1.2.1.1.2.2.1.2.2	0.645810055865922	.	8080001	8440000	#FF9191	1	0.75
chr2	8440001	8880000	A.1.2.1.1.1.1.1.2	0.878212290502793	.	8440001	8880000	#FF4848	1	0.875
chr2	8880001	9080000	A.2.1.1.2.2.2.2	0.665921787709497	.	8880001	9080000	#FF9191	1	0.75
chr2	9080001	9280000	A.2.2.1.2.2.1.1.2.1	0.556424581005587	.	9080001	9280000	#FFDADA	1	0.625
chr2	9280001	9560000	A.2.1.2.2.1.2.2.2.2	0.614525139664804	.	9280001	9560000	#FF9191	1	0.75
chr2	9560001	9760000	A.1.1.2.1.2.2.2.1.2.2	0.924022346368715	.	9560001	9760000	#FF0000	1	1
chr2	9760001	9960000	A.1.2.1.1.2.1.1.2.1	0.86145251396648	.	9760001	9960000	#FF4848	1	0.875
chr2	9960001	10120000	A.1.2.1.1.2.1.2.2.1.2.2	0.855865921787709	.	9960001	10120000	#FF4848	1	0.875
chr2	10120001	10240000	A.1.2.1.2.2.2.2.2.1.2.1	0.798882681564246	.	10120001	10240000	#FF4848	1	0.875
chr2	10240001	10400000	A.1.2.2.1.1.2.2.2.2	0.787709497206704	.	10240001	10400000	#FF4848	1	0.875
chr2	10400001	10600000	A.1.1.1.2.1.1.1.2	0.987709497206704	.	10400001	10600000	#FF0000	1	1
chr2	10600001	10840000	A.1.2.2.1.2.2.1.1.2	0.77877094972067	.	10600001	10840000	#FF4848	1	0.875
chr2	10840001	11040000	A.1.2.1.1.2.2.2.2.2.2	0.840223463687151	.	10840001	11040000	#FF4848	1	0.875
chr2	11040001	11240000	A.2.2.2.1.2.1.2.2	0.525139664804469	.	11040001	11240000	#FFDADA	1	0.625
chr2	11240001	11560000	A.1.1.2.2.1.1.1.2.2	0.915083798882682	.	11240001	11560000	#FF0000	1	1
chr2	11560001	11800000	A.2.1.2.2.1.2.2.2.1	0.615642458100559	.	11560001	11800000	#FF9191	1	0.75
chr2	11800001	11960000	A.1.2.1.1.2.2.2.2.1	0.842458100558659	.	11800001	11960000	#FF4848	1	0.875
chr2	11960001	12280000	A.1.2.1.1.2.2.1.1.2.1.2	0.849162011173184	.	11960001	12280000	#FF4848	1	0.875
chr2	12280001	12480000	A.2.1.1.1.2.1.2.2	0.690502793296089	.	12280001	12480000	#FF9191	1	0.75
chr2	12480001	12680000	A.1.2.2.1.2.2.2.2.1	0.773184357541899	.	12480001	12680000	#FF4848	1	0.875
chr2	12680001	12880000	A.1.2.1.2.1.2.1.1.1.1.2	0.825698324022346	.	12680001	12880000	#FF4848	1	0.875
chr2	12880001	13200000	A.2.1.1.1.2.2.1.2.1.1	0.687150837988827	.	12880001	13200000	#FF9191	1	0.75
chr2	13200001	13760000	B.2.2.1.2.2.1.1.2.1	0.0614525139664804	.	13200001	13760000	#0000FF	1	0.125
chr2	13760001	14160000	B.2.2.1.2.2.1.2.1.1	0.0581005586592179	.	13760001	14160000	#0000FF	1	0.125
chr2	14160001	14280000	B.2.1.1.1.2.2.1.1.1.1	0.263687150837989	.	14160001	14280000	#4848FF	1	0.25
chr2	14280001	14680000	B.2.2.1.2.2.1.2.1.2.2.1	0.0558659217877095	.	14280001	14680000	#0000FF	1	0.125
chr2	14680001	15000000	B.2.2.1.1.1.1.1.1.1.1.1	0.137430167597765	.	14680001	15000000	#0000FF	1	0.125
chr2	15000001	15280000	B.2.1.2.1.1.2.2.1.2	0.211173184357542	.	15000001	15280000	#4848FF	1	0.25
chr2	15280001	15440000	A.2.2.2.2.1.2.2.1.2	0.508379888268156	.	15280001	15440000	#FFDADA	1	0.625
chr2	15440001	15760000	A.2.1.2.2.1.2.1.1.1	0.622346368715084	.	15440001	15760000	#FF9191	1	0.75
chr2	15760001	16160000	B.1.2.1.1.1.2.1.2	0.405586592178771	.	15760001	16160000	#9191FF	1	0.375
chr2	16160001	16240000	B.1.2.1.1.1.1.2	0.407821229050279	.	16160001	16240000	#9191FF	1	0.375
chr2	16240001	16280000	B.1.2.2.1.2.2.2.1.1.2	0.336312849162011	.	16240001	16280000	#9191FF	1	0.375
chr2	16320001	16480000	B.1.2.2.1.2.2.2.1.1.2	0.336312849162011	.	16320001	16480000	#9191FF	1	0.375
chr2	16480001	16720000	B.1.2.2.1.2.2.1.2	0.33854748603352	.	16480001	16720000	#9191FF	1	0.375
chr2	16720001	16960000	A.2.1.1.1.2.1.1.2.1.1	0.69608938547486	.	16720001	16960000	#FF9191	1	0.75
chr2	16960001	17320000	B.2.1.2.2.2.2.1.1.1.1	0.145251396648045	.	16960001	17320000	#4848FF	1	0.25
chr2	17320001	17640000	B.2.1.2.2.2.2.2.2	0.13854748603352	.	17320001	17640000	#4848FF	1	0.25
chr2	17640001	17840000	B.1.2.2.1.2.2.2.2	0.334078212290503	.	17640001	17840000	#9191FF	1	0.375
chr2	17840001	18000000	A.2.1.2.1.1.2.1.2.2.1	0.652513966480447	.	17840001	18000000	#FF9191	1	0.75
chr2	18000001	18280000	B.1.2.2.1.1.2.2.2	0.350837988826816	.	18000001	18280000	#9191FF	1	0.375
chr2	18280001	18520000	B.2.1.2.2.1.1.1.1	0.183240223463687	.	18280001	18520000	#4848FF	1	0.25
chr2	18520001	18680000	B.1.2.1.1.1.1.1	0.408938547486034	.	18520001	18680000	#9191FF	1	0.375
chr2	18680001	18800000	A.2.2.1.1.2.2.2.2	0.567597765363128	.	18680001	18800000	#FFDADA	1	0.625
chr2	18800001	19000000	B.1.2.2.1.1.2.1.2	0.353072625698324	.	18800001	19000000	#9191FF	1	0.375
chr2	19000001	19120000	B.1.2.1.1.1.2.2.2.1	0.402234636871508	.	19000001	19120000	#9191FF	1	0.375
chr2	19120001	19480000	B.2.1.1.2.2.1.1.1.1	0.236871508379888	.	19120001	19480000	#4848FF	1	0.25
chr2	19480001	19640000	A.2.2.2.1.2.2	0.524022346368715	.	19480001	19640000	#FFDADA	1	0.625
chr2	19640001	20080000	B.2.1.1.2.1.1.2.2.1	0.242458100558659	.	19640001	20080000	#4848FF	1	0.25
chr2	20080001	20440000	A.1.2.2.2.1.1.1.1.2.2	0.768715083798883	.	20080001	20440000	#FF4848	1	0.875
chr2	20440001	20600000	A.1.2.1.1.2.2.1.2.1.1	0.846927374301676	.	20440001	20600000	#FF4848	1	0.875
chr2	20600001	20880000	A.1.2.2.2.1.1.1.2.1	0.767597765363129	.	20600001	20880000	#FF4848	1	0.875
chr2	20880001	21040000	A.2.1.1.1.2.1.2.1	0.691620111731844	.	20880001	21040000	#FF9191	1	0.75
chr2	21040001	21240000	B.1.1.1.1.1.2.2.2.2	0.491620111731844	.	21040001	21240000	#DADAFF	1	0.5
chr2	21240001	21320000	B.1.1.2.2.2.1.2.1	0.41340782122905	.	21240001	21320000	#DADAFF	1	0.5
chr2	21320001	21720000	B.2.2.1.1.1.2.1.1.2	0.109497206703911	.	21320001	21720000	#0000FF	1	0.125
chr2	21720001	22040000	B.2.2.1.1.2.2.1.2.2	0.088268156424581	.	21720001	22040000	#0000FF	1	0.125
chr2	22040001	22320000	B.2.2.1.1.1.1.2.1.2.1.2	0.116201117318436	.	22040001	22320000	#0000FF	1	0.125
chr2	22320001	22400000	B.1.2.2.2.2.2.1.1	0.305027932960894	.	22320001	22400000	#9191FF	1	0.375
chr2	22400001	22600000	B.2.2.1.2.2.1.1.2.2.2	0.0592178770949721	.	22400001	22600000	#0000FF	1	0.125
chr2	22600001	23200000	B.2.2.2.1.1.2.1.2	0.0357541899441341	.	22600001	23200000	#0000FF	1	0.125
chr2	23200001	23560000	B.2.1.2.1.1.2.2.2.1	0.210055865921788	.	23200001	23560000	#4848FF	1	0.25
chr2	23560001	23920000	A.2.2.2.1.1.1.1	0.539664804469274	.	23560001	23920000	#FFDADA	1	0.625
chr2	23920001	24360000	A.1.1.2.2.1.1.1.1.2.1	0.919553072625698	.	23920001	24360000	#FF0000	1	1
chr2	24360001	24840000	A.1.1.2.1.2.2.2.1.2.1.1	0.926256983240223	.	24360001	24840000	#FF0000	1	1
chr2	24840001	25400000	A.1.1.1.2.2.2.2.1.1.2	0.964245810055866	.	24840001	25400000	#FF0000	1	1
chr2	25400001	25760000	A.1.1.2.1.2.1.1.2.1	0.94413407821229	.	25400001	25760000	#FF0000	1	1
chr2	25760001	25960000	A.1.2.2.1.1.2.2.1.1	0.791061452513967	.	25760001	25960000	#FF4848	1	0.875
chr2	25960001	26080000	A.1.2.2.1.2.1.2.1	0.783240223463687	.	25960001	26080000	#FF4848	1	0.875
chr2	26080001	26600000	A.1.1.2.1.2.1.1.1	0.945251396648045	.	26080001	26600000	#FF0000	1	1
chr2	26600001	26800000	A.1.2.2.1.2.1.1.2	0.784357541899441	.	26600001	26800000	#FF4848	1	0.875
chr2	26800001	27000000	A.1.2.2.1.2.1.2.2	0.782122905027933	.	26800001	27000000	#FF4848	1	0.875
chr2	27000001	27200000	A.2.1.1.2.1.2	0.674860335195531	.	27000001	27200000	#FF9191	1	0.75
chr2	27200001	27640000	A.1.1.1.2.2.2.2.1.1.1	0.96536312849162	.	27200001	27640000	#FF0000	1	1
chr2	27640001	27920000	A.1.2.1.1.2.1.1.1.1.1	0.864804469273743	.	27640001	27920000	#FF4848	1	0.875
chr2	27920001	28320000	A.1.2.1.1.2.1.1.2.2	0.860335195530726	.	27920001	28320000	#FF4848	1	0.875
chr2	28320001	28760000	A.1.2.1.2.2.2.2.1	0.802234636871508	.	28320001	28760000	#FF4848	1	0.875
chr2	28760001	29040000	A.1.1.2.2.1.2.2.1	0.900558659217877	.	28760001	29040000	#FF0000	1	1
chr2	29040001	29520000	A.1.2.2.1.2.2.1.2.1	0.777653631284916	.	29040001	29520000	#FF4848	1	0.875
chr2	29520001	30000000	B.2.1.1.2.2.1.1.2	0.23463687150838	.	29520001	30000000	#4848FF	1	0.25
chr2	30000001	30320000	B.1.2.2.1.2.2.1.1.2.1	0.340782122905028	.	30000001	30320000	#9191FF	1	0.375
chr2	30320001	30760000	A.1.1.1.1.2.2.2.1	0.991061452513966	.	30320001	30760000	#FF0000	1	1
chr2	30760001	30960000	A.1.2.2.1.2.2.2.2.2	0.772067039106145	.	30760001	30960000	#FF4848	1	0.875
chr2	30960001	31360000	B.1.1.2.2.1.1.2	0.423463687150838	.	30960001	31360000	#DADAFF	1	0.5
chr2	31360001	31560000	A.2.1.2.2.1.2.1.1.2.2	0.620111731843575	.	31360001	31560000	#FF9191	1	0.75
chr2	31560001	31920000	B.1.2.2.1.1.1.2.1.2	0.356424581005587	.	31560001	31920000	#9191FF	1	0.375
chr2	31920001	32040000	B.1.1.1.1.2.2.1.1	0.484916201117318	.	31920001	32040000	#DADAFF	1	0.5
chr2	32040001	32640000	A.1.1.1.2.2.1.2.1	0.975418994413408	.	32040001	32640000	#FF0000	1	1
chr2	32640001	32720000	A.1.2.1.2.2.2.1.1	0.804469273743017	.	32640001	32720000	#FF4848	1	0.875
chr2	32720001	32800000	A.1.2.1.2.2.2.1.2	0.803351955307263	.	32720001	32800000	#FF4848	1	0.875
chr2	32800001	32920000	A.1.2.2.1.1.2.2.2.1	0.788826815642458	.	32800001	32920000	#FF4848	1	0.875
chr2	32920001	33520000	A.2.1.2.2.1.2.1.2	0.618994413407821	.	32920001	33520000	#FF9191	1	0.75
chr2	33520001	33880000	A.1.2.2.2.2.2.1.2.2.1	0.724022346368715	.	33520001	33880000	#FF4848	1	0.875
chr2	33880001	34280000	B.2.1.2.2.2.2.1.1.1.2	0.14413407821229	.	33880001	34280000	#4848FF	1	0.25
chr2	34280001	34400000	B.2.1.1.1.2.1.1.2.1.2	0.268156424581006	.	34280001	34400000	#4848FF	1	0.25
chr2	34400001	34600000	B.2.2.1.1.1.1.1.2.1.2.1	0.126256983240223	.	34400001	34600000	#0000FF	1	0.125
chr2	34600001	34760000	B.2.2.1.1.1.1.2.1.2.1.1.2.2	0.11731843575419	.	34600001	34760000	#0000FF	1	0.125
chr2	34760001	35080000	B.2.2.1.2.2.1.2.1.2.2.2.2	0.0536312849162011	.	34760001	35080000	#0000FF	1	0.125
chr2	35080001	35200000	B.2.1.1.1.2.2.1.2.2.1.1	0.25586592178771	.	35080001	35200000	#4848FF	1	0.25
chr2	35200001	35400000	B.2.2.1.1.1.1.1.2.1.1.1	0.128491620111732	.	35200001	35400000	#0000FF	1	0.125
chr2	35400001	35560000	B.2.1.2.1.1.1.1.1	0.224581005586592	.	35400001	35560000	#4848FF	1	0.25
chr2	35560001	35760000	B.2.2.1.1.1.1.1.1.2.1.1	0.134078212290503	.	35560001	35760000	#0000FF	1	0.125
chr2	35760001	35880000	B.2.1.1.1.2.2.1.1.2.2	0.258100558659218	.	35760001	35880000	#4848FF	1	0.25
chr2	35880001	35960000	B.1.2.2.2.2.1.1.1.2.1	0.312849162011173	.	35880001	35960000	#9191FF	1	0.375
chr2	35960001	36400000	B.2.1.1.2.2.1.1.1.2	0.235754189944134	.	35960001	36400000	#4848FF	1	0.25
chr2	36400001	36560000	B.1.1.2.1.1.2.1.2.1	0.444692737430168	.	36400001	36560000	#DADAFF	1	0.5
chr2	36560001	36840000	A.2.1.1.1.2.2.1.2.2.2.1	0.683798882681564	.	36560001	36840000	#FF9191	1	0.75
chr2	36840001	37080000	A.2.2.2.1.2.1.1.1.2	0.529608938547486	.	36840001	37080000	#FFDADA	1	0.625
chr2	37080001	37640000	A.1.1.1.1.2.1.1.2	0.997765363128492	.	37080001	37640000	#FF0000	1	1
chr2	37640001	37800000	A.2.1.1.1.1.2.1.1.2	0.709497206703911	.	37640001	37800000	#FF9191	1	0.75
chr2	37800001	37920000	A.1.2.1.2.2.2.2.2.2.1	0.796648044692737	.	37800001	37920000	#FF4848	1	0.875
chr2	37920001	38160000	A.1.1.2.2.1.1.2.2	0.908379888268156	.	37920001	38160000	#FF0000	1	1
chr2	38160001	38520000	A.2.1.1.1.2.2.1.1.2	0.688268156424581	.	38160001	38520000	#FF9191	1	0.75
chr2	38520001	38800000	A.1.2.1.1.2.2.1.2.1.2	0.845810055865922	.	38520001	38800000	#FF4848	1	0.875
chr2	38800001	38960000	A.1.2.1.1.2.1.2.2.1.1	0.858100558659218	.	38800001	38960000	#FF4848	1	0.875
chr2	38960001	39040000	A.1.2.1.1.2.1.2.2.2.2	0.853631284916201	.	38960001	39040000	#FF4848	1	0.875
chr2	39040001	39320000	A.1.2.2.2.1.2.2.1.1.1	0.755307262569832	.	39040001	39320000	#FF4848	1	0.875
chr2	39320001	39440000	A.2.1.2.1.2.1.1.1	0.643575418994413	.	39320001	39440000	#FF9191	1	0.75
chr2	39440001	39760000	A.1.2.2.1.1.1	0.794413407821229	.	39440001	39760000	#FF4848	1	0.875
chr2	39760001	40040000	A.2.2.1.2.2.2.1.1.1	0.548603351955307	.	39760001	40040000	#FFDADA	1	0.625
chr2	40040001	40200000	B.1.1.2.1.1.2.2.1.2.1.2	0.440223463687151	.	40040001	40200000	#DADAFF	1	0.5
chr2	40200001	40880000	B.2.1.1.2.1.1.2.1	0.243575418994413	.	40200001	40880000	#4848FF	1	0.25
chr2	40880001	41120000	B.1.2.2.1.2.2.2.1.1.1	0.337430167597765	.	40880001	41120000	#9191FF	1	0.375
chr2	41120001	41240000	B.1.2.1.2.2.2.2	0.360893854748603	.	41120001	41240000	#9191FF	1	0.375
chr2	41240001	41400000	B.1.2.2.2.2.2.2.2	0.301675977653631	.	41240001	41400000	#9191FF	1	0.375
chr2	41400001	41560000	B.2.1.1.2.1.2.1	0.240223463687151	.	41400001	41560000	#4848FF	1	0.25
chr2	41560001	41880000	B.2.1.2.1.1.2.1.1.2	0.216759776536313	.	41560001	41880000	#4848FF	1	0.25
chr2	41880001	42040000	B.1.1.2.2.2.1.2.2	0.412290502793296	.	41880001	42040000	#DADAFF	1	0.5
chr2	42040001	42320000	A.2.1.2.2.1.2.2.1.2	0.616759776536313	.	42040001	42320000	#FF9191	1	0.75
chr2	42320001	42600000	A.1.1.1.2.1.2.1.1.1	0.984357541899441	.	42320001	42600000	#FF0000	1	1
chr2	42600001	42760000	A.1.2.2.1.2.2.1.1.1.1	0.781005586592179	.	42600001	42760000	#FF4848	1	0.875
chr2	42760001	43040000	A.1.2.1.1.2.2.1.2.2	0.844692737430168	.	42760001	43040000	#FF4848	1	0.875
chr2	43040001	43200000	A.1.2.1.2.2.1.1.2.2	0.806703910614525	.	43040001	43200000	#FF4848	1	0.875
chr2	43200001	43480000	A.1.1.1.2.1.2.2	0.979888268156425	.	43200001	43480000	#FF0000	1	1
chr2	43480001	43840000	A.1.1.1.2.2.2.1.2.1.2	0.969832402234637	.	43480001	43840000	#FF0000	1	1
chr2	43840001	44240000	A.1.2.2.1.2.2.1.1.1.2	0.779888268156425	.	43840001	44240000	#FF4848	1	0.875
chr2	44240001	44640000	A.1.1.2.2.1.1.1.1.2.2.2	0.91731843575419	.	44240001	44640000	#FF0000	1	1
chr2	44640001	45280000	A.2.2.2.1.2.1.1.2	0.528491620111732	.	44640001	45280000	#FFDADA	1	0.625
chr2	45280001	45760000	B.1.1.2.2.1.2.1	0.422346368715084	.	45280001	45760000	#DADAFF	1	0.5
chr2	45760001	46200000	A.1.1.2.1.1.1.1.1.1	0.960893854748603	.	45760001	46200000	#FF0000	1	1
chr2	46200001	46680000	A.1.1.2.2.1.1.1.2.1	0.916201117318436	.	46200001	46680000	#FF0000	1	1
chr2	46680001	46960000	A.1.1.1.2.2.2.1.2.2.2.1	0.967597765363128	.	46680001	46960000	#FF0000	1	1
chr2	46960001	47120000	A.2.1.1.2.1.1.2.1	0.677094972067039	.	46960001	47120000	#FF9191	1	0.75
chr2	47120001	47360000	A.1.1.2.1.2.2.2.1.1.1.2	0.928491620111732	.	47120001	47360000	#FF0000	1	1
chr2	47360001	47720000	A.1.1.2.1.1.2.1.1.1	0.953072625698324	.	47360001	47720000	#FF0000	1	1
chr2	47720001	48000000	A.2.1.2.1.1.2.2.1.2.1	0.646927374301676	.	47720001	48000000	#FF9191	1	0.75
chr2	48000001	48160000	A.1.1.2.1.2.1.2.1.1.1	0.941899441340782	.	48000001	48160000	#FF0000	1	1
chr2	48160001	48320000	A.2.1.2.1.1.2.2.1.1.1.2	0.649162011173184	.	48160001	48320000	#FF9191	1	0.75
chr2	48320001	48480000	A.2.1.1.2.2.1.1.1.2	0.672625698324022	.	48320001	48480000	#FF9191	1	0.75
chr2	48480001	48840000	A.1.2.2.2.1.1.1.1.2.1	0.769832402234637	.	48480001	48840000	#FF4848	1	0.875
chr2	48840001	49200000	B.2.1.2.1.1.2.2.2.2	0.208938547486034	.	48840001	49200000	#4848FF	1	0.25
chr2	49200001	49280000	B.1.2.2.2.2.1.2.2.2	0.306145251396648	.	49200001	49280000	#9191FF	1	0.375
chr2	49280001	49680000	B.2.2.2.1.1.2.1.1	0.0368715083798883	.	49280001	49680000	#0000FF	1	0.125
chr2	49680001	49880000	B.2.1.2.2.1.1.2.2.1	0.172067039106145	.	49680001	49880000	#4848FF	1	0.25
chr2	49880001	50080000	B.2.2.1.1.1.1.2.1.1.1	0.121787709497207	.	49880001	50080000	#0000FF	1	0.125
chr2	50080001	50280000	B.2.1.2.2.1.1.1.2.2.2.2	0.176536312849162	.	50080001	50280000	#4848FF	1	0.25
chr2	50280001	50360000	B.1.2.2.2.2.1.2.2.1	0.307262569832402	.	50280001	50360000	#9191FF	1	0.375
chr2	50360001	50440000	B.1.2.2.2.2.1.1.1.2.2	0.311731843575419	.	50360001	50440000	#9191FF	1	0.375
chr2	50440001	50760000	B.2.2.1.2.2.1.2.1.2.2.2.1	0.0547486033519553	.	50440001	50760000	#0000FF	1	0.125
chr2	50760001	50920000	B.2.1.2.2.1.2.1.1.2.2	0.164245810055866	.	50760001	50920000	#4848FF	1	0.25
chr2	50920001	51280000	B.2.2.2.1.1.1.2.1.2.2	0.0424581005586592	.	50920001	51280000	#0000FF	1	0.125
chr2	51280001	51360000	B.2.1.1.1.2.2.1.2.2.1.2	0.254748603351955	.	51280001	51360000	#4848FF	1	0.25
chr2	51360001	51880000	B.2.2.2.1.1.2.2.1.1	0.0346368715083799	.	51360001	51880000	#0000FF	1	0.125
chr2	51880001	51960000	B.2.1.1.1.2.1.1.1.1.2	0.271508379888268	.	51880001	51960000	#4848FF	1	0.25
chr2	51960001	52160000	B.2.2.1.1.1.1.2.1.1.2	0.120670391061453	.	51960001	52160000	#0000FF	1	0.125
chr2	52160001	52480000	B.2.2.1.2.1.1.2.1	0.0726256983240224	.	52160001	52480000	#0000FF	1	0.125
chr2	52480001	53040000	B.2.2.2.1.1.2.2.1.2	0.0335195530726257	.	52480001	53040000	#0000FF	1	0.125
chr2	53040001	53400000	B.2.2.1.1.1.1.1.1.2.1.2.1	0.132960893854749	.	53040001	53400000	#0000FF	1	0.125
chr2	53400001	53600000	B.2.1.2.2.1.1.1.2.1.2	0.179888268156425	.	53400001	53600000	#4848FF	1	0.25
chr2	53600001	53920000	B.1.2.2.1.2.2.1.1.1	0.341899441340782	.	53600001	53920000	#9191FF	1	0.375
chr2	53920001	54400000	A.1.1.2.1.1.2.1.1.2.2.1	0.950837988826816	.	53920001	54400000	#FF0000	1	1
chr2	54400001	54560000	A.2.1.1.1.2.2.1.2.2.1	0.684916201117318	.	54400001	54560000	#FF9191	1	0.75
chr2	54560001	54680000	A.2.1.2.2.1.1.1.2	0.626815642458101	.	54560001	54680000	#FF9191	1	0.75
chr2	54680001	54920000	A.1.1.1.2.1.2.1.2.2	0.981005586592179	.	54680001	54920000	#FF0000	1	1
chr2	54920001	55200000	A.1.2.1.1.1.2.2.2.1	0.868156424581006	.	54920001	55200000	#FF4848	1	0.875
chr2	55200001	55920000	A.1.1.1.1.2.1.2	0.996648044692737	.	55200001	55920000	#FF0000	1	1
chr2	55920001	56280000	B.1.2.1.1.1.2.2.2.2	0.401117318435754	.	55920001	56280000	#9191FF	1	0.375
chr2	56280001	56400000	B.2.1.1.1.2.2.1.1.1.2.1	0.262569832402235	.	56280001	56400000	#4848FF	1	0.25
chr2	56400001	56640000	B.2.2.1.1.1.1.1.1.1.2	0.135195530726257	.	56400001	56640000	#0000FF	1	0.125
chr2	56640001	56920000	B.2.2.1.2.2.1.1.1.1	0.0636871508379888	.	56640001	56920000	#0000FF	1	0.125
chr2	56920001	57080000	B.2.2.1.1.1.1.2.1.2.2	0.115083798882682	.	56920001	57080000	#0000FF	1	0.125
chr2	57080001	57200000	B.2.1.2.2.1.2.1.1.1.1	0.168715083798883	.	57080001	57200000	#4848FF	1	0.25
chr2	57200001	57600000	B.2.2.2.2.2.1.1.1	0.00670391061452514	.	57200001	57600000	#0000FF	1	0.125
chr2	57600001	58240000	B.1.2.2.1.2.2.2.1.2	0.335195530726257	.	57600001	58240000	#9191FF	1	0.375
chr2	58240001	58360000	A.2.2.1.1.2.1.1	0.57877094972067	.	58240001	58360000	#FFDADA	1	0.625
chr2	58360001	58840000	B.1.1.2.2.1.2.2.1.1.2	0.420111731843575	.	58360001	58840000	#DADAFF	1	0.5
chr2	58840001	59160000	B.2.1.2.1.1.2.1.2.1.2	0.214525139664804	.	58840001	59160000	#4848FF	1	0.25
chr2	59160001	59480000	B.1.2.2.1.1.2.2.1	0.35195530726257	.	59160001	59480000	#9191FF	1	0.375
chr2	59480001	59800000	B.1.2.2.1.1.2.1.1	0.354189944134078	.	59480001	59800000	#9191FF	1	0.375
chr2	59800001	60440000	B.1.2.2.1.1.1.2.1.1	0.357541899441341	.	59800001	60440000	#9191FF	1	0.375
chr2	60440001	60920000	A.2.2.1.2.2.2.1.1.2	0.547486033519553	.	60440001	60920000	#FFDADA	1	0.625
chr2	60920001	61240000	A.1.1.1.2.2.2.1.1.2	0.972067039106145	.	60920001	61240000	#FF0000	1	1
chr2	61240001	61400000	A.1.1.2.1.2.1.2.2.1.2	0.936312849162011	.	61240001	61400000	#FF0000	1	1
chr2	61400001	61560000	A.1.2.1.1.2.1.2.2.1.2.1	0.856983240223464	.	61400001	61560000	#FF4848	1	0.875
chr2	61560001	61840000	A.1.1.1.2.2.2.2.1.2	0.963128491620112	.	61560001	61840000	#FF0000	1	1
chr2	61840001	62120000	A.1.1.2.2.1.2.1.2.2.2	0.901675977653631	.	61840001	62120000	#FF0000	1	1
chr2	62120001	62680000	A.1.1.2.1.1.2.1.1.2.2.2	0.949720670391061	.	62120001	62680000	#FF0000	1	1
chr2	62680001	62880000	A.2.2.1.1.2.2.2.1.2	0.568715083798883	.	62680001	62880000	#FFDADA	1	0.625
chr2	62880001	63040000	A.1.2.2.2.2.2.1.2.2.2	0.722905027932961	.	62880001	63040000	#FF4848	1	0.875
chr2	63040001	63440000	A.2.2.2.1.2.1.2.1.2	0.526256983240223	.	63040001	63440000	#FFDADA	1	0.625
chr2	63440001	63600000	B.1.1.2.1.1.2.2.2.2	0.435754189944134	.	63440001	63600000	#DADAFF	1	0.5
chr2	63600001	64040000	A.2.1.2.2.1.2.2.1.1	0.617877094972067	.	63600001	64040000	#FF9191	1	0.75
chr2	64040001	64560000	A.1.1.1.2.2.1.1.2.2	0.976536312849162	.	64040001	64560000	#FF0000	1	1
chr2	64560001	64720000	A.1.2.1.1.2.1.1.1.1.2	0.863687150837989	.	64560001	64720000	#FF4848	1	0.875
chr2	64720001	65120000	A.1.1.1.1.2.1.1.1	0.998882681564246	.	64720001	65120000	#FF0000	1	1
chr2	65120001	65480000	A.1.1.1.1.2.2.1.1.1.1	0.995530726256983	.	65120001	65480000	#FF0000	1	1
chr2	65480001	65840000	A.1.2.2.2.1.1.1.1.1	0.770949720670391	.	65480001	65840000	#FF4848	1	0.875
chr2	65840001	66240000	B.2.1.2.1.1.2.1.2.1.1	0.215642458100559	.	65840001	66240000	#4848FF	1	0.25
chr2	66240001	66320000	B.1.2.2.2.2.1.2.1	0.308379888268156	.	66240001	66320000	#9191FF	1	0.375
chr2	66320001	66600000	B.2.2.1.1.1.1.2.2.2	0.111731843575419	.	66320001	66600000	#0000FF	1	0.125
chr2	66600001	66880000	B.2.1.2.1.1.2.1.1.1.1.1	0.220111731843575	.	66600001	66880000	#4848FF	1	0.25
chr2	66880001	67080000	B.2.1.2.2.1.1.2.2.2.2	0.169832402234637	.	66880001	67080000	#4848FF	1	0.25
chr2	67080001	67320000	B.2.2.1.1.1.1.1.1.2.2.2	0.129608938547486	.	67080001	67320000	#0000FF	1	0.125
chr2	67320001	67520000	B.2.1.1.2.2.1.2	0.233519553072626	.	67320001	67520000	#4848FF	1	0.25
chr2	67520001	67680000	B.1.1.1.2.2.2.2.2	0.460335195530726	.	67520001	67680000	#DADAFF	1	0.5
chr2	67680001	67840000	B.2.1.1.2.2.2.2.1.2	0.226815642458101	.	67680001	67840000	#4848FF	1	0.25
chr2	67840001	68240000	B.2.2.1.1.1.2.1.1.1	0.110614525139665	.	67840001	68240000	#0000FF	1	0.125
chr2	68240001	68480000	A.1.2.1.1.2.2.2.1	0.843575418994413	.	68240001	68480000	#FF4848	1	0.875
chr2	68480001	68680000	A.1.1.2.2.1.2.2.2	0.899441340782123	.	68480001	68680000	#FF0000	1	1
chr2	68680001	68880000	A.1.2.2.1.2.2.2.1	0.774301675977654	.	68680001	68880000	#FF4848	1	0.875
chr2	68880001	69200000	A.1.1.1.1.2.2.2.2	0.989944134078212	.	68880001	69200000	#FF0000	1	1
chr2	69200001	69560000	A.2.2.1.1.2.1.2.1.2.2	0.575418994413408	.	69200001	69560000	#FFDADA	1	0.625
chr2	69560001	69920000	A.1.1.1.2.2.2.2.2	0.962011173184358	.	69560001	69920000	#FF0000	1	1
chr2	69920001	70080000	A.1.1.2.2.1.2.1.2.2.1	0.902793296089386	.	69920001	70080000	#FF0000	1	1
chr2	70080001	70240000	A.1.2.1.1.2.1.2.2.2.1	0.854748603351955	.	70080001	70240000	#FF4848	1	0.875
chr2	70240001	70360000	A.1.1.2.1.2.1.2.2.2	0.935195530726257	.	70240001	70360000	#FF0000	1	1
chr2	70360001	70520000	A.1.1.2.2.1.2.1.2.1	0.90391061452514	.	70360001	70520000	#FF0000	1	1
chr2	70520001	70880000	A.1.2.2.1.2.2.1.2.2.2	0.775418994413408	.	70520001	70880000	#FF4848	1	0.875
chr2	70880001	71040000	A.2.2.1.1.2.1.2.1.1	0.577653631284916	.	70880001	71040000	#FFDADA	1	0.625
chr2	71040001	71200000	A.2.1.1.2.2.2.1	0.667039106145251	.	71040001	71200000	#FF9191	1	0.75
chr2	71200001	71320000	A.1.1.2.2.1.2.1.1.2.1	0.906145251396648	.	71200001	71320000	#FF0000	1	1
chr2	71320001	71760000	A.1.1.2.1.1.2.1.2	0.948603351955307	.	71320001	71760000	#FF0000	1	1
chr2	71760001	72200000	B.1.2.2.1.1.1.1.2	0.358659217877095	.	71760001	72200000	#9191FF	1	0.375
chr2	72200001	72600000	B.2.1.1.2.1.1.1.1.2.1	0.24804469273743	.	72200001	72600000	#4848FF	1	0.25
chr2	72600001	72720000	B.1.1.2.1.1.2.1.2.2	0.443575418994413	.	72600001	72720000	#DADAFF	1	0.5
chr2	72720001	72920000	B.1.2.1.1.2.2.1.1.2.1	0.395530726256983	.	72720001	72920000	#9191FF	1	0.375
chr2	72920001	73200000	A.2.2.1.1.2.1.2.1.2.1	0.576536312849162	.	72920001	73200000	#FFDADA	1	0.625
chr2	73200001	73440000	A.1.2.2.1.1.2.1.1	0.793296089385475	.	73200001	73440000	#FF4848	1	0.875
chr2	73440001	73680000	A.1.2.1.1.2.2.1.1.1.1	0.852513966480447	.	73440001	73680000	#FF4848	1	0.875
chr2	73680001	73920000	A.2.2.1.1.2.1.2.2.1	0.574301675977654	.	73680001	73920000	#FFDADA	1	0.625
chr2	73920001	74320000	A.1.1.1.1.2.2.1.2	0.992178770949721	.	73920001	74320000	#FF0000	1	1
chr2	74320001	74640000	A.1.1.1.2.1.1.1.1	0.988826815642458	.	74320001	74640000	#FF0000	1	1
chr2	74640001	74920000	A.1.1.1.2.1.2.1.1.2	0.983240223463687	.	74640001	74920000	#FF0000	1	1
chr2	74920001	75240000	A.1.2.1.1.2.2.1.1.2.1.1	0.850279329608939	.	74920001	75240000	#FF4848	1	0.875
chr2	75240001	75560000	B.1.1.2.2.1.2.2.1.2.1.1	0.418994413407821	.	75240001	75560000	#DADAFF	1	0.5
chr2	75560001	75680000	A.2.2.2.2.1.2.2.1.1	0.509497206703911	.	75560001	75680000	#FFDADA	1	0.625
chr2	75680001	75960000	A.2.2.1.1.2.2.1.2	0.570949720670391	.	75680001	75960000	#FFDADA	1	0.625
chr2	75960001	76480000	B.2.2.1.2.2.1.2.2.1.2.2	0.0502793296089385	.	75960001	76480000	#0000FF	1	0.125
chr2	76480001	76560000	B.2.1.1.1.2.1.1.2.1.1	0.26927374301676	.	76480001	76560000	#4848FF	1	0.25
chr2	76560001	76760000	B.2.2.1.1.1.1.2.1.2.1.1.2.1	0.118435754189944	.	76560001	76760000	#0000FF	1	0.125
chr2	76760001	76840000	B.2.1.1.1.2.2.1.1.2.1.1	0.260335195530726	.	76760001	76840000	#4848FF	1	0.25
chr2	76840001	77160000	B.2.2.1.1.1.1.2.2.1.1	0.113966480446927	.	76840001	77160000	#0000FF	1	0.125
chr2	77160001	77360000	B.2.1.2.2.1.2.1.1.2.1	0.16536312849162	.	77160001	77360000	#4848FF	1	0.25
chr2	77360001	77600000	B.2.2.1.1.1.1.2.2.1.2	0.112849162011173	.	77360001	77600000	#0000FF	1	0.125
chr2	77600001	77760000	B.2.1.2.2.1.2.2.1.2.1	0.159776536312849	.	77600001	77760000	#4848FF	1	0.25
chr2	77760001	77880000	B.2.1.2.2.1.2.2.1.1	0.160893854748603	.	77760001	77880000	#4848FF	1	0.25
chr2	77880001	78000000	B.2.1.1.1.2.2.1.2.2.2.1	0.253631284916201	.	77880001	78000000	#4848FF	1	0.25
chr2	78000001	78200000	B.2.2.1.2.1.1.2.2	0.0715083798882682	.	78000001	78200000	#0000FF	1	0.125
chr2	78200001	78400000	B.2.2.2.1.1.1.2.1.1	0.0446927374301676	.	78200001	78400000	#0000FF	1	0.125
chr2	78400001	78520000	B.2.1.2.2.1.2.1.1.1.2.1	0.167597765363128	.	78400001	78520000	#4848FF	1	0.25
chr2	78520001	78880000	B.2.2.2.2.1.1.2.2	0.0134078212290503	.	78520001	78880000	#0000FF	1	0.125
chr2	78880001	79160000	B.2.2.2.1.1.1.2.1.2.1	0.0435754189944134	.	78880001	79160000	#0000FF	1	0.125
chr2	79160001	79520000	B.2.2.1.2.2.1.2.2.1.2.1	0.0513966480446927	.	79160001	79520000	#0000FF	1	0.125
chr2	79520001	80160000	B.2.2.2.2.2.2	0.00111731843575419	.	79520001	80160000	#0000FF	1	0.125
chr2	80160001	80480000	B.2.2.1.2.2.1.1.1.2	0.0625698324022346	.	80160001	80480000	#0000FF	1	0.125
chr2	80480001	80680000	B.2.2.1.1.1.1.1.1.2.1.2.2	0.131843575418994	.	80480001	80680000	#0000FF	1	0.125
chr2	80680001	80800000	B.2.1.2.2.1.2.1.2.2	0.162011173184358	.	80680001	80800000	#4848FF	1	0.25
chr2	80800001	80960000	B.2.1.2.2.1.2.2.1.2.2	0.158659217877095	.	80800001	80960000	#4848FF	1	0.25
chr2	80960001	81400000	B.2.2.2.2.1.2.2.2	0.00782122905027933	.	80960001	81400000	#0000FF	1	0.125
chr2	81400001	81800000	B.2.2.1.2.2.1.2.1.2.1	0.0569832402234637	.	81400001	81800000	#0000FF	1	0.125
chr2	81800001	81960000	B.2.1.2.1.1.1.1.2.2	0.222346368715084	.	81800001	81960000	#4848FF	1	0.25
chr2	81960001	82080000	B.2.1.1.1.2.2.1.2.2.2.2	0.252513966480447	.	81960001	82080000	#4848FF	1	0.25
chr2	82080001	82160000	B.1.2.2.2.2.1.1.1.1	0.313966480446927	.	82080001	82160000	#9191FF	1	0.375
chr2	82160001	82240000	B.1.2.2.2.2.2.1.2	0.30391061452514	.	82160001	82240000	#9191FF	1	0.375
chr2	82240001	82560000	B.2.2.1.1.1.1.1.2.2.1	0.124022346368715	.	82240001	82560000	#0000FF	1	0.125
chr2	82560001	82680000	B.2.1.1.1.2.1.1.1.1.1	0.272625698324022	.	82560001	82680000	#4848FF	1	0.25
chr2	82680001	82880000	B.2.1.2.2.1.2.1.2.1	0.163128491620112	.	82680001	82880000	#4848FF	1	0.25
chr2	82880001	83040000	B.2.1.1.1.2.2.1.1.2.1.2	0.259217877094972	.	82880001	83040000	#4848FF	1	0.25
chr2	83040001	83320000	B.2.2.1.1.2.2.1.2.1.2	0.0893854748603352	.	83040001	83320000	#0000FF	1	0.125
chr2	83320001	83480000	B.2.1.1.1.2.1.2.1	0.265921787709497	.	83320001	83480000	#4848FF	1	0.25
chr2	83480001	83680000	B.2.2.1.1.1.1.2.1.2.1.1.1	0.119553072625698	.	83480001	83680000	#0000FF	1	0.125
chr2	83680001	83840000	B.2.1.2.2.1.2.1.1.1.2.2	0.166480446927374	.	83680001	83840000	#4848FF	1	0.25
chr2	83840001	84160000	B.2.2.1.2.2.1.2.2.2	0.0491620111731844	.	83840001	84160000	#0000FF	1	0.125
chr2	84160001	84400000	B.2.2.1.1.1.1.1.1.1.1.2	0.136312849162011	.	84160001	84400000	#0000FF	1	0.125
chr2	84400001	84640000	B.2.1.1.2.1.1.2.2.2	0.241340782122905	.	84400001	84640000	#4848FF	1	0.25
chr2	84640001	85120000	A.1.2.2.2.2.2.1.2.1.2	0.725139664804469	.	84640001	85120000	#FF4848	1	0.875
chr2	85120001	85280000	A.1.1.1.2.1.2.1.2.1	0.982122905027933	.	85120001	85280000	#FF0000	1	1
chr2	85280001	85520000	A.2.1.1.1.2.1.1.2.2.1	0.693854748603352	.	85280001	85520000	#FF9191	1	0.75
chr2	85520001	85720000	A.1.1.2.1.2.1.2.1.2.1	0.939664804469274	.	85520001	85720000	#FF0000	1	1
chr2	85720001	86440000	A.1.1.1.1.1	1	.	85720001	86440000	#FF0000	1	1
chr2	86440001	86600000	A.1.2.2.1.1.2.2.1.2	0.789944134078212	.	86440001	86600000	#FF4848	1	0.875
chr2	86600001	86720000	A.1.2.1.2.2.2.2.2.1.2.2	0.797765363128492	.	86600001	86720000	#FF4848	1	0.875
chr2	86720001	86880000	A.1.2.1.2.2.2.2.2.1.1.1	0.801117318435754	.	86720001	86880000	#FF4848	1	0.875
chr2	86880001	87120000	A.1.2.1.2.2.2.2.2.2.2	0.795530726256983	.	86880001	87120000	#FF4848	1	0.875
chr2	87280001	87360000	A.1.2.1.2.2.2.2.2.2.2	0.795530726256983	.	87280001	87360000	#FF4848	1	0.875
chr2	87400001	87600000	A.1.2.1.2.2.2.2.2.2.2	0.795530726256983	.	87400001	87600000	#FF4848	1	0.875
chr2	87760001	87840000	A.1.2.1.2.2.2.2.2.2.2	0.795530726256983	.	87760001	87840000	#FF4848	1	0.875
chr2	87840001	87920000	A.2.1.2.1.2.1.2.2.2	0.637988826815643	.	87840001	87920000	#FF9191	1	0.75
chr2	87920001	88000000	A.2.1.2.1.1.2.1.2.1.2	0.653631284916201	.	87920001	88000000	#FF9191	1	0.75
chr2	88200001	88240000	A.2.1.2.1.1.2.1.2.1.2	0.653631284916201	.	88200001	88240000	#FF9191	1	0.75
chr2	88280001	88560000	A.2.1.2.1.1.2.1.2.1.2	0.653631284916201	.	88280001	88560000	#FF9191	1	0.75
chr2	88560001	88840000	B.1.1.2.1.1.1.1.1.1	0.459217877094972	.	88560001	88840000	#DADAFF	1	0.5
chr2	88840001	89000000	A.1.2.1.2.1.2.1.1.2.2.2	0.82122905027933	.	88840001	89000000	#FF4848	1	0.875
chr2	89000001	89600000	A.2.2.2.1.1.1.2.1.1	0.53854748603352	.	89000001	89600000	#FFDADA	1	0.625
chr2	89600001	89640000	B.1.1.1.1.1.2.1.2.1	0.497206703910615	.	89600001	89640000	#DADAFF	1	0.5
chr2	89880001	90040000	B.1.1.1.1.1.2.1.2.1	0.497206703910615	.	89880001	90040000	#DADAFF	1	0.5
chr2	90040001	90280000	B.1.2.2.2.2.1.1.2.1	0.310614525139665	.	90040001	90280000	#9191FF	1	0.375
chr2	90400001	90480000	B.2.2.1.1.1.1.1.1.2.2.1	0.13072625698324	.	90400001	90480000	#0000FF	1	0.125
chr2	91640001	91720000	B.2.2.1.1.1.1.1.1.2.2.1	0.13072625698324	.	91640001	91720000	#0000FF	1	0.125
chr2	91760001	91960000	B.2.2.1.1.1.1.1.1.2.2.1	0.13072625698324	.	91760001	91960000	#0000FF	1	0.125
chr2	91960001	92000000	B.2.1.2.1.1.1.2	0.22122905027933	.	91960001	92000000	#4848FF	1	0.25
chr2	92040001	92200000	B.2.1.2.1.1.1.2	0.22122905027933	.	92040001	92200000	#4848FF	1	0.25
chr2	92280001	92360000	B.2.1.2.1.1.1.2	0.22122905027933	.	92280001	92360000	#4848FF	1	0.25
chr2	95320001	95400000	B.1.2.1.2.1.2.2.2.1	0.37877094972067	.	95320001	95400000	#9191FF	1	0.375
chr2	95400001	95680000	B.1.2.2.1.1.1.1.1	0.359776536312849	.	95400001	95680000	#9191FF	1	0.375
chr2	95680001	95880000	A.1.2.2.2.1.1.1.2.2.1	0.766480446927374	.	95680001	95880000	#FF4848	1	0.875
chr2	95880001	96080000	A.2.2.2.2.1.2.1.1.2.1	0.515083798882682	.	95880001	96080000	#FFDADA	1	0.625
chr2	96120001	96160000	A.2.2.2.2.1.2.1.1.2.1	0.515083798882682	.	96120001	96160000	#FFDADA	1	0.625
chr2	96160001	96280000	B.1.1.1.1.1.1.2	0.499441340782123	.	96160001	96280000	#DADAFF	1	0.5
chr2	96320001	96400000	B.1.1.1.1.1.1.2	0.499441340782123	.	96320001	96400000	#DADAFF	1	0.5
chr2	96400001	96520000	A.2.2.1.2.2.1.1.2.2.1	0.555307262569832	.	96400001	96520000	#FFDADA	1	0.625
chr2	96520001	96680000	A.1.1.2.1.2.2.2.1.1.1.1	0.929608938547486	.	96520001	96680000	#FF0000	1	1
chr2	96720001	97000000	A.1.1.2.1.2.2.2.1.1.1.1	0.929608938547486	.	96720001	97000000	#FF0000	1	1
chr2	97000001	97240000	A.1.2.1.1.2.1.1.1.2	0.862569832402235	.	97000001	97240000	#FF4848	1	0.875
chr2	97240001	97640000	A.1.1.2.1.2.1.1.2.2	0.943016759776536	.	97240001	97640000	#FF0000	1	1
chr2	97640001	97880000	A.2.1.1.2.1.1.2.2	0.675977653631285	.	97640001	97880000	#FF9191	1	0.75
chr2	97880001	97920000	A.1.1.2.2.1.1.1.1.1.2	0.920670391061453	.	97880001	97920000	#FF0000	1	1
chr2	98000001	98040000	A.1.1.2.2.1.1.1.1.1.2	0.920670391061453	.	98000001	98040000	#FF0000	1	1
chr2	98160001	98200000	A.1.1.2.2.1.1.1.1.1.2	0.920670391061453	.	98160001	98200000	#FF0000	1	1
chr2	98240001	98640000	A.1.1.2.2.1.1.1.1.1.2	0.920670391061453	.	98240001	98640000	#FF0000	1	1
chr2	98640001	98800000	A.2.1.2.1.2.1.1.2.2	0.641340782122905	.	98640001	98800000	#FF9191	1	0.75
chr2	98800001	98960000	A.2.1.2.2.1.1.2.1	0.625698324022346	.	98800001	98960000	#FF9191	1	0.75
chr2	98960001	99280000	A.1.1.2.1.2.1.2.1.2.2	0.93854748603352	.	98960001	99280000	#FF0000	1	1
chr2	99280001	99680000	A.1.2.2.1.2.2.1.2.2.1	0.776536312849162	.	99280001	99680000	#FF4848	1	0.875
chr2	99680001	99960000	A.1.2.2.1.2.1.1.1.1	0.78659217877095	.	99680001	99960000	#FF4848	1	0.875
chr2	99960001	100120000	A.1.2.1.2.2.2.2.2.1.1.2	0.8	.	99960001	100120000	#FF4848	1	0.875
chr2	100160001	100360000	A.2.1.2.2.1.1.2.2.2	0.623463687150838	.	100160001	100360000	#FF9191	1	0.75
chr2	100360001	100680000	A.2.1.2.1.1.1.1.1	0.664804469273743	.	100360001	100680000	#FF9191	1	0.75
chr2	100680001	100880000	A.2.1.2.1.2.2.1.1.2.2	0.63463687150838	.	100680001	100880000	#FF9191	1	0.75
chr2	100880001	101040000	A.2.1.2.2.1.1.2.2.1	0.624581005586592	.	100880001	101040000	#FF9191	1	0.75
chr2	101040001	101200000	A.2.1.2.1.2.1.2.1	0.640223463687151	.	101040001	101200000	#FF9191	1	0.75
chr2	101200001	101280000	A.2.1.2.1.1.2.2.1.1.1.1	0.650279329608939	.	101200001	101280000	#FF9191	1	0.75
chr2	101280001	101600000	A.2.2.1.1.2.1.2.2.2	0.573184357541899	.	101280001	101600000	#FFDADA	1	0.625
chr2	101600001	101880000	A.1.1.2.1.1.2.1.1.2.1	0.95195530726257	.	101600001	101880000	#FF0000	1	1
chr2	101880001	102280000	A.1.1.2.2.1.1.2.1.2.1.1	0.911731843575419	.	101880001	102280000	#FF0000	1	1
chr2	102280001	102480000	A.1.1.1.2.2.2.1.1.1	0.973184357541899	.	102280001	102480000	#FF0000	1	1
chr2	102480001	102680000	A.1.2.2.2.2.1.2.2.2	0.729608938547486	.	102480001	102680000	#FF4848	1	0.875
chr2	102680001	102880000	A.2.1.1.1.2.1.1.2.1.2	0.694972067039106	.	102680001	102880000	#FF9191	1	0.75
chr2	102880001	103160000	A.2.1.1.1.2.2.1.2.1.2	0.686033519553073	.	102880001	103160000	#FF9191	1	0.75
chr2	103160001	103280000	B.1.1.1.1.1.2.1.2.2	0.49608938547486	.	103160001	103280000	#DADAFF	1	0.5
chr2	103280001	103440000	B.1.1.1.1.1.2.1.1	0.498324022346369	.	103280001	103440000	#DADAFF	1	0.5
chr2	103440001	103920000	B.2.2.2.1.1.1.1	0.0458100558659218	.	103440001	103920000	#0000FF	1	0.125
chr2	103920001	104080000	B.2.1.2.2.1.1.2.2.2.1	0.170949720670391	.	103920001	104080000	#4848FF	1	0.25
chr2	104080001	104560000	B.2.2.2.2.2.1.1.2	0.00558659217877095	.	104080001	104560000	#0000FF	1	0.125
chr2	104560001	104840000	B.2.2.1.2.1.1.1.2.1.1	0.0782122905027933	.	104560001	104840000	#0000FF	1	0.125
chr2	104840001	104960000	B.2.1.2.2.1.2.2.2.2	0.156424581005587	.	104840001	104960000	#4848FF	1	0.25
chr2	104960001	105400000	B.2.2.1.1.1.2.2.2.2	0.10391061452514	.	104960001	105400000	#0000FF	1	0.125
chr2	105400001	105640000	B.1.1.1.1.1.2.2.2.1.2	0.492737430167598	.	105400001	105640000	#DADAFF	1	0.5
chr2	105640001	105880000	A.2.1.2.2.1.1.1.1.2	0.627932960893855	.	105640001	105880000	#FF9191	1	0.75
chr2	105880001	106160000	A.1.2.2.2.1.2.2.2.1.1	0.750837988826816	.	105880001	106160000	#FF4848	1	0.875
chr2	106160001	106320000	A.1.2.2.2.2.2.1.1.1	0.728491620111732	.	106160001	106320000	#FF4848	1	0.875
chr2	106320001	106520000	A.1.1.1.2.2.2.1.2.2.1	0.968715083798883	.	106320001	106520000	#FF0000	1	1
chr2	106520001	106880000	A.1.2.1.2.1.2.1.1.2.2.1	0.822346368715084	.	106520001	106880000	#FF4848	1	0.875
chr2	106880001	107000000	A.2.2.1.2.2.2.2.2.2	0.540782122905028	.	106880001	107000000	#FFDADA	1	0.625
chr2	107080001	107240000	A.2.2.1.2.2.2.2.2.2	0.540782122905028	.	107080001	107240000	#FFDADA	1	0.625
chr2	107240001	107520000	B.2.2.1.1.1.2.2.1	0.106145251396648	.	107240001	107520000	#0000FF	1	0.125
chr2	107520001	107840000	B.2.2.2.1.2.2.2.2.1	0.0201117318435754	.	107520001	107840000	#0000FF	1	0.125
chr2	107840001	108280000	B.2.2.2.2.2.1.2.2.1	0.00335195530726257	.	107840001	108280000	#0000FF	1	0.125
chr2	108280001	108440000	B.2.2.1.2.1.1.1.2.2.1.1	0.0759776536312849	.	108280001	108440000	#0000FF	1	0.125
chr2	108520001	108560000	B.2.2.1.2.1.1.1.2.2.1.1	0.0759776536312849	.	108520001	108560000	#0000FF	1	0.125
chr2	108600001	108760000	B.2.1.2.1.1.2.1.1.1.1.2	0.218994413407821	.	108600001	108760000	#4848FF	1	0.25
chr2	108760001	109040000	B.1.2.1.1.2.2.1.1.2.2	0.394413407821229	.	108760001	109040000	#9191FF	1	0.375
chr2	109040001	109400000	A.1.1.2.2.1.1.1.1.2.2.1	0.918435754189944	.	109040001	109400000	#FF0000	1	1
chr2	109400001	109720000	A.2.1.1.1.2.2.1.1.1	0.689385474860335	.	109400001	109720000	#FF9191	1	0.75
chr2	109720001	109920000	A.1.2.1.1.1.1.2.2.2	0.874860335195531	.	109720001	109920000	#FF4848	1	0.875
chr2	109920001	110120000	A.2.2.1.1.2.2.1.1	0.572067039106145	.	109920001	110120000	#FFDADA	1	0.625
chr2	110240001	110520000	A.2.2.1.1.2.2.1.1	0.572067039106145	.	110240001	110520000	#FFDADA	1	0.625
chr2	110840001	110920000	A.2.2.1.1.2.2.1.1	0.572067039106145	.	110840001	110920000	#FFDADA	1	0.625
chr2	110920001	111000000	A.1.2.2.2.1.2.1.1	0.757541899441341	.	110920001	111000000	#FF4848	1	0.875
chr2	111360001	111760000	A.1.2.2.2.1.2.1.1	0.757541899441341	.	111360001	111760000	#FF4848	1	0.875
chr2	111760001	112160000	A.1.2.1.2.1.2.1.2.1	0.820111731843575	.	111760001	112160000	#FF4848	1	0.875
chr2	112160001	112560000	A.1.2.2.2.1.1.2.1.2.1.1.2	0.762011173184358	.	112160001	112560000	#FF4848	1	0.875
chr2	112600001	112880000	A.1.2.1.1.2.2.1.1.2.2	0.84804469273743	.	112600001	112880000	#FF4848	1	0.875
chr2	112880001	113040000	A.1.1.2.2.1.2.1.1.1	0.907262569832402	.	112880001	113040000	#FF0000	1	1
chr2	113040001	113120000	A.1.2.2.1.2.1.1.1.2	0.785474860335196	.	113040001	113120000	#FF4848	1	0.875
chr2	113160001	113200000	A.1.2.2.1.2.1.1.1.2	0.785474860335196	.	113160001	113200000	#FF4848	1	0.875
chr2	113200001	113520000	A.1.1.1.1.2.2.1.1.1.2	0.994413407821229	.	113200001	113520000	#FF0000	1	1
chr2	113520001	113760000	A.1.2.1.2.1.2.1.2.2	0.818994413407821	.	113520001	113760000	#FF4848	1	0.875
chr2	113760001	113840000	A.2.2.1.2.2.1.1.2.2.2	0.554189944134078	.	113760001	113840000	#FFDADA	1	0.625
chr2	113840001	114240000	A.1.1.2.2.1.1.1.1.1.1	0.921787709497207	.	113840001	114240000	#FF0000	1	1
chr2	114320001	114760000	A.1.1.2.2.1.1.2.1.1.2	0.912849162011173	.	114320001	114760000	#FF0000	1	1
chr2	114760001	114960000	B.1.2.2.1.2.1.1.1	0.349720670391061	.	114760001	114960000	#9191FF	1	0.375
chr2	114960001	115440000	B.2.2.1.2.2.2.2	0.046927374301676	.	114960001	115440000	#0000FF	1	0.125
chr2	115440001	115560000	B.2.1.2.2.1.1.1.2.2.1	0.17877094972067	.	115440001	115560000	#4848FF	1	0.25
chr2	115560001	115880000	B.2.2.1.2.1.1.1.2.2.2	0.0737430167597765	.	115560001	115880000	#0000FF	1	0.125
chr2	115880001	116160000	B.2.2.2.1.1.1.2.2.2.2.2	0.0379888268156425	.	115880001	116160000	#0000FF	1	0.125
chr2	116160001	116720000	B.2.2.2.2.2.1.2.1	0.00446927374301676	.	116160001	116720000	#0000FF	1	0.125
chr2	116720001	117040000	B.2.2.2.1.1.1.2.2.2.1	0.0402234636871508	.	116720001	117040000	#0000FF	1	0.125
chr2	117040001	117280000	B.2.2.1.1.2.2.1.1.2	0.0916201117318436	.	117040001	117280000	#0000FF	1	0.125
chr2	117280001	117600000	B.2.2.2.2.1.2.2.1.1	0.0100558659217877	.	117280001	117600000	#0000FF	1	0.125
chr2	117600001	118160000	B.2.2.2.2.2.1.2.2.2	0.00223463687150838	.	117600001	118160000	#0000FF	1	0.125
chr2	118160001	118240000	B.2.1.1.1.2.2.1.2.1	0.256983240223464	.	118160001	118240000	#4848FF	1	0.25
chr2	118240001	118520000	B.2.1.2.2.2.2.2.1	0.139664804469274	.	118240001	118520000	#4848FF	1	0.25
chr2	118520001	118760000	A.2.2.1.2.2.2.2.1.1	0.544134078212291	.	118520001	118760000	#FFDADA	1	0.625
chr2	118760001	118960000	A.1.2.1.2.1.2.1.1.2.1	0.823463687150838	.	118760001	118960000	#FF4848	1	0.875
chr2	118960001	119680000	B.2.2.1.1.1.2.1.2.2	0.107262569832402	.	118960001	119680000	#0000FF	1	0.125
chr2	119680001	120040000	B.2.1.1.2.1.1.1.1.1	0.249162011173184	.	119680001	120040000	#4848FF	1	0.25
chr2	120040001	120200000	A.1.2.2.2.1.1.1.2.2.2	0.76536312849162	.	120040001	120200000	#FF4848	1	0.875
chr2	120200001	120360000	A.2.2.2.2.1.2.1.1.1	0.516201117318436	.	120200001	120360000	#FFDADA	1	0.625
chr2	120360001	120720000	A.1.2.2.2.1.2.2.2.1.2	0.749720670391061	.	120360001	120720000	#FF4848	1	0.875
chr2	120720001	120920000	A.2.1.2.1.1.2.1.2.1.1	0.654748603351955	.	120720001	120920000	#FF9191	1	0.75
chr2	120920001	121120000	A.1.1.2.1.1.2.2.1	0.947486033519553	.	120920001	121120000	#FF0000	1	1
chr2	121120001	121520000	B.1.1.2.2.1.2.2.1.2.2	0.416759776536313	.	121120001	121520000	#DADAFF	1	0.5
chr2	121520001	121800000	B.2.1.1.2.1.1.1.1.2.2	0.246927374301676	.	121520001	121800000	#4848FF	1	0.25
chr2	121800001	122080000	B.1.1.2.2.1.2.2.1.2.1.2	0.417877094972067	.	121800001	122080000	#DADAFF	1	0.5
chr2	122080001	122360000	A.1.1.2.2.1.1.2.1.1.1	0.913966480446927	.	122080001	122360000	#FF0000	1	1
chr2	122360001	122520000	A.1.1.2.2.1.1.2.1.2.2	0.909497206703911	.	122360001	122520000	#FF0000	1	1
chr2	122520001	122840000	B.1.1.2.2.1.2.2.1.1.1	0.42122905027933	.	122520001	122840000	#DADAFF	1	0.5
chr2	122840001	123080000	B.2.1.1.2.1.1.1.2.2	0.244692737430168	.	122840001	123080000	#4848FF	1	0.25
chr2	123080001	123280000	B.2.1.1.2.1.2.2.2	0.237988826815642	.	123080001	123280000	#4848FF	1	0.25
chr2	123280001	123480000	B.2.1.2.2.1.1.2.1.2.1	0.174301675977654	.	123280001	123480000	#4848FF	1	0.25
chr2	123480001	123680000	B.2.1.2.2.1.1.2.1.2.2	0.173184357541899	.	123480001	123680000	#4848FF	1	0.25
chr2	123680001	123840000	B.2.1.2.1.2.2.1.1	0.193296089385475	.	123680001	123840000	#4848FF	1	0.25
chr2	123840001	124000000	B.2.1.1.1.2.2.2.1	0.251396648044693	.	123840001	124000000	#4848FF	1	0.25
chr2	124000001	124240000	B.2.2.1.1.2.2.2.2.1.1	0.0837988826815642	.	124000001	124240000	#0000FF	1	0.125
chr2	124240001	124720000	B.2.2.2.2.1.1.2.1	0.0145251396648045	.	124240001	124720000	#0000FF	1	0.125
chr2	124720001	125160000	B.2.2.2.2.1.1.1.2	0.0156424581005587	.	124720001	125160000	#0000FF	1	0.125
chr2	125160001	125240000	B.2.1.1.1.2.1.2.2	0.264804469273743	.	125160001	125240000	#4848FF	1	0.25
chr2	125240001	125600000	B.2.2.2.1.2.2.2.2.2.1	0.0189944134078212	.	125240001	125600000	#0000FF	1	0.125
chr2	125600001	125680000	B.2.1.2.2.1.1.1.2.1.1.1	0.182122905027933	.	125600001	125680000	#4848FF	1	0.25
chr2	125680001	125800000	B.2.1.2.2.1.1.1.2.1.1.2	0.181005586592179	.	125680001	125800000	#4848FF	1	0.25
chr2	125800001	126000000	B.2.2.1.1.1.1.1.2.2.2	0.122905027932961	.	125800001	126000000	#0000FF	1	0.125
chr2	126000001	126360000	B.2.2.2.1.1.1.2.2.2.2.1	0.0391061452513966	.	126000001	126360000	#0000FF	1	0.125
chr2	126360001	126640000	B.2.2.1.2.2.1.1.2.2.1	0.0603351955307263	.	126360001	126640000	#0000FF	1	0.125
chr2	126640001	126960000	B.2.2.1.2.1.1.1.2.1.2	0.0770949720670391	.	126640001	126960000	#0000FF	1	0.125
chr2	126960001	127160000	B.2.1.1.2.1.2.2.1	0.239106145251397	.	126960001	127160000	#4848FF	1	0.25
chr2	127160001	127320000	B.1.1.2.1.1.2.2.2.1.1	0.437988826815642	.	127160001	127320000	#DADAFF	1	0.5
chr2	127320001	127480000	A.1.2.2.2.2.2.1.1.2	0.727374301675978	.	127320001	127480000	#FF4848	1	0.875
chr2	127480001	127760000	B.1.1.1.2.2.2.2.1.2	0.46145251396648	.	127480001	127760000	#DADAFF	1	0.5
chr2	127760001	128200000	A.1.1.1.2.2.1.1.2.1	0.977653631284916	.	127760001	128200000	#FF0000	1	1
chr2	128200001	128320000	A.1.1.2.2.1.2.1.1.2.2	0.905027932960894	.	128200001	128320000	#FF0000	1	1
chr2	128320001	128480000	A.1.1.2.1.2.1.2.1.1.2	0.940782122905028	.	128320001	128480000	#FF0000	1	1
chr2	128480001	128640000	A.1.1.2.1.2.1.2.2.1.1	0.937430167597765	.	128480001	128640000	#FF0000	1	1
chr2	128640001	128800000	A.1.1.2.1.2.2.2.1.2.1.2	0.925139664804469	.	128640001	128800000	#FF0000	1	1
chr2	128800001	129000000	A.1.1.2.1.1.1.1.2	0.958659217877095	.	128800001	129000000	#FF0000	1	1
chr2	129000001	129080000	A.2.1.2.1.2.1.1.2.1	0.642458100558659	.	129000001	129080000	#FF9191	1	0.75
chr2	129080001	129320000	A.2.1.2.1.1.2.2.1.1.2	0.64804469273743	.	129080001	129320000	#FF9191	1	0.75
chr2	129320001	129560000	A.2.1.2.2.1.2.1.1.2.1	0.62122905027933	.	129320001	129560000	#FF9191	1	0.75
chr2	129560001	129680000	B.1.1.2.2.2.1.1	0.414525139664804	.	129560001	129680000	#DADAFF	1	0.5
chr2	129680001	130440000	B.2.2.1.1.1.2.1.2.1	0.108379888268156	.	129680001	130440000	#0000FF	1	0.125
chr2	130440001	130520000	B.1.1.1.1.2.2.2	0.481564245810056	.	130440001	130520000	#DADAFF	1	0.5
chr2	130520001	130840000	A.2.2.2.1.2.1.2.1.1	0.527374301675978	.	130520001	130840000	#FFDADA	1	0.625
chr2	130840001	131160000	A.1.2.2.2.1.2.2.2.2	0.748603351955307	.	130840001	131160000	#FF4848	1	0.875
chr2	131360001	131400000	B.1.1.1.1.1.2.2.2.1.1	0.493854748603352	.	131360001	131400000	#DADAFF	1	0.5
chr2	131440001	131800000	B.1.1.1.1.1.2.2.2.1.1	0.493854748603352	.	131440001	131800000	#DADAFF	1	0.5
chr2	131800001	131920000	A.1.2.1.1.2.2.1.1.1.2	0.851396648044693	.	131800001	131920000	#FF4848	1	0.875
chr2	131920001	132000000	B.1.1.2.1.1.2.1.1.1	0.446927374301676	.	131920001	132000000	#DADAFF	1	0.5
chr2	132040001	132120000	B.1.1.2.1.1.2.1.1.1	0.446927374301676	.	132040001	132120000	#DADAFF	1	0.5
chr2	132120001	132200000	B.1.1.1.1.2.2.1.2.1	0.483798882681564	.	132120001	132200000	#DADAFF	1	0.5
chr2	132200001	132320000	A.2.1.2.2.2.1.2.1.1.1.2	0.607821229050279	.	132200001	132320000	#FF9191	1	0.75
chr2	132320001	132640000	B.1.1.1.2.2.1.1.2	0.465921787709497	.	132320001	132640000	#DADAFF	1	0.5
chr2	132640001	132760000	B.1.2.2.2.2.1.1.2.2	0.309497206703911	.	132640001	132760000	#9191FF	1	0.375
chr2	132800001	132840000	B.1.2.2.2.2.1.1.2.2	0.309497206703911	.	132800001	132840000	#9191FF	1	0.375
chr2	132840001	133440000	B.2.2.1.2.2.2.1	0.0480446927374302	.	132840001	133440000	#0000FF	1	0.125
chr2	133440001	133880000	B.2.2.2.2.1.1.1.1	0.0167597765363128	.	133440001	133880000	#0000FF	1	0.125
chr2	133880001	134080000	B.2.1.2.2.2.1.1.2.1.2	0.150837988826816	.	133880001	134080000	#4848FF	1	0.25
chr2	134080001	134280000	B.2.1.2.2.2.1.1.1.2.1	0.154189944134078	.	134080001	134280000	#4848FF	1	0.25
chr2	134280001	134600000	B.2.1.2.1.1.2.1.1.1.2	0.217877094972067	.	134280001	134600000	#4848FF	1	0.25
chr2	134600001	134840000	A.2.2.2.2.1.2.1.2.2.2	0.510614525139665	.	134600001	134840000	#FFDADA	1	0.625
chr2	134840001	135200000	A.1.1.1.2.2.1.2.2	0.974301675977654	.	134840001	135200000	#FF0000	1	1
chr2	135200001	135400000	A.2.2.2.2.1.1.2.1.2.1	0.519553072625698	.	135200001	135400000	#FFDADA	1	0.625
chr2	135400001	135520000	A.2.1.2.2.1.1.1.1.1	0.629050279329609	.	135400001	135520000	#FF9191	1	0.75
chr2	135520001	135640000	A.2.2.1.2.1.2.2.1	0.560893854748603	.	135520001	135640000	#FFDADA	1	0.625
chr2	135640001	135960000	A.1.2.1.2.1.2.1.1.1.2	0.824581005586592	.	135640001	135960000	#FF4848	1	0.875
chr2	135960001	136200000	B.1.1.1.2.1.2.1.1.2.2	0.473743016759777	.	135960001	136200000	#DADAFF	1	0.5
chr2	136200001	136480000	A.1.2.2.2.1.2.2.1.1.2.2	0.753072625698324	.	136200001	136480000	#FF4848	1	0.875
chr2	136480001	136680000	A.1.1.2.2.2.1.1.1.2.2	0.894972067039106	.	136480001	136680000	#FF0000	1	1
chr2	136680001	136840000	A.1.1.2.1.1.1.2.1.2.1	0.956424581005587	.	136680001	136840000	#FF0000	1	1
chr2	136840001	137000000	A.1.1.2.2.2.2.2.1	0.881564245810056	.	136840001	137000000	#FF0000	1	1
chr2	137000001	137200000	A.1.1.2.2.2.2.2.2	0.880446927374302	.	137000001	137200000	#FF0000	1	1
chr2	137200001	137560000	B.2.1.2.1.1.2.1.2.2	0.21340782122905	.	137200001	137560000	#4848FF	1	0.25
chr2	137560001	138080000	B.2.2.2.1.2.2.1.1	0.023463687150838	.	137560001	138080000	#0000FF	1	0.125
chr2	138080001	138240000	B.2.2.1.2.1.1.1.1	0.0793296089385475	.	138080001	138240000	#0000FF	1	0.125
chr2	138240001	138560000	B.2.2.2.1.2.2.2.2.2.2	0.017877094972067	.	138240001	138560000	#0000FF	1	0.125
chr2	138560001	138920000	B.2.1.2.2.2.2.1.2.2	0.140782122905028	.	138560001	138920000	#4848FF	1	0.25
chr2	138920001	139080000	B.2.1.1.1.1.1.1.1.2.1	0.299441340782123	.	138920001	139080000	#4848FF	1	0.25
chr2	139080001	139240000	B.1.1.1.1.2.1.2.2	0.486033519553073	.	139080001	139240000	#DADAFF	1	0.5
chr2	139240001	139360000	A.2.1.2.1.1.1.2.1.1.2.1	0.660335195530726	.	139240001	139360000	#FF9191	1	0.75
chr2	139360001	139600000	B.1.2.2.1.1.1.2.2	0.355307262569832	.	139360001	139600000	#9191FF	1	0.375
chr2	139600001	139960000	B.2.2.2.1.2.2.2.1	0.0212290502793296	.	139600001	139960000	#0000FF	1	0.125
chr2	139960001	140120000	B.2.2.1.1.2.2.1.1.1.1	0.093854748603352	.	139960001	140120000	#0000FF	1	0.125
chr2	140120001	140400000	B.2.2.2.1.2.1.2.2.2	0.0245810055865922	.	140120001	140400000	#0000FF	1	0.125
chr2	140400001	140480000	B.2.1.1.1.2.2.2.2	0.250279329608939	.	140400001	140480000	#4848FF	1	0.25
chr2	140480001	140840000	B.2.2.2.2.1.2.2.1.2	0.00893854748603352	.	140480001	140840000	#0000FF	1	0.125
chr2	140840001	141160000	B.2.2.2.1.1.1.2.2.1	0.041340782122905	.	140840001	141160000	#0000FF	1	0.125
chr2	141160001	141320000	B.2.1.2.1.2.1.1.2	0.202234636871508	.	141160001	141320000	#4848FF	1	0.25
chr2	141320001	141840000	B.2.2.2.1.2.1.1.2.1	0.0290502793296089	.	141320001	141840000	#0000FF	1	0.125
chr2	141840001	142200000	B.2.2.1.1.2.2.2.1.1	0.0871508379888268	.	141840001	142200000	#0000FF	1	0.125
chr2	142200001	142280000	B.1.2.2.2.1.1.1.1.1.1	0.332960893854749	.	142200001	142280000	#9191FF	1	0.375
chr2	142280001	142640000	B.2.2.1.2.1.1.1.2.2.1.2	0.0748603351955307	.	142280001	142640000	#0000FF	1	0.125
chr2	142640001	142840000	B.2.2.1.1.1.1.1.2.1.1.2	0.127374301675978	.	142640001	142840000	#0000FF	1	0.125
chr2	142840001	142920000	B.1.2.1.2.1.2.2.2.2	0.377653631284916	.	142840001	142920000	#9191FF	1	0.375
chr2	142920001	143560000	B.2.2.2.2.1.2.1.1	0.0122905027932961	.	142920001	143560000	#0000FF	1	0.125
chr2	143560001	143760000	B.1.1.2.1.1.2.2.2.1.2	0.436871508379888	.	143560001	143760000	#DADAFF	1	0.5
chr2	143760001	144040000	A.1.2.2.2.2.2.2.2	0.720670391061452	.	143760001	144040000	#FF4848	1	0.875
chr2	144040001	144520000	A.1.2.2.2.1.2.2.1.1.2.1	0.754189944134078	.	144040001	144520000	#FF4848	1	0.875
chr2	144520001	144680000	A.2.2.2.2.1.1.1.1	0.522905027932961	.	144520001	144680000	#FFDADA	1	0.625
chr2	144680001	144920000	A.2.2.1.1.1.1.2.2.1.2	0.589944134078212	.	144680001	144920000	#FFDADA	1	0.625
chr2	144920001	145080000	A.1.2.1.2.1.2.2.2.1.1.2	0.814525139664804	.	144920001	145080000	#FF4848	1	0.875
chr2	145080001	145280000	A.1.2.1.1.1.1.2.1	0.877094972067039	.	145080001	145280000	#FF4848	1	0.875
chr2	145280001	145640000	A.2.1.2.1.1.2.1.2.2.2	0.651396648044693	.	145280001	145640000	#FF9191	1	0.75
chr2	145640001	145840000	A.2.2.2.2.1.1.2.2	0.51731843575419	.	145640001	145840000	#FFDADA	1	0.625
chr2	145840001	145920000	B.1.1.1.1.2.2.1.2.2	0.48268156424581	.	145840001	145920000	#DADAFF	1	0.5
chr2	145920001	146280000	A.2.2.2.1.1.2.2.1.1	0.534078212290503	.	145920001	146280000	#FFDADA	1	0.625
chr2	146280001	146360000	B.1.1.2.1.1.2.2.1.2.2	0.439106145251397	.	146280001	146360000	#DADAFF	1	0.5
chr2	146360001	146560000	B.1.1.1.2.1.2.1.2.2	0.471508379888268	.	146360001	146560000	#DADAFF	1	0.5
chr2	146560001	146720000	B.1.2.1.2.2.1.1.1.1.2	0.375418994413408	.	146560001	146720000	#9191FF	1	0.375
chr2	146720001	146800000	B.1.1.2.1.2.1.1.1.1	0.43463687150838	.	146720001	146800000	#DADAFF	1	0.5
chr2	146800001	147080000	B.2.1.2.2.1.1.2.1.1	0.175418994413408	.	146800001	147080000	#4848FF	1	0.25
chr2	147080001	147480000	B.2.1.2.2.2.1.1.2.2	0.149720670391061	.	147080001	147480000	#4848FF	1	0.25
chr2	147480001	147720000	B.2.1.1.1.1.2.2.2.2.2.1.1	0.275977653631285	.	147480001	147720000	#4848FF	1	0.25
chr2	147720001	148040000	B.2.1.1.1.1.2.2.2.2.2.2	0.273743016759777	.	147720001	148040000	#4848FF	1	0.25
chr2	148040001	148320000	B.1.2.1.2.2.1.1.1.2	0.374301675977654	.	148040001	148320000	#9191FF	1	0.375
chr2	148320001	148720000	B.1.1.1.1.1.2.2.1	0.494972067039106	.	148320001	148720000	#DADAFF	1	0.5
chr2	148720001	148880000	A.1.2.2.2.2.1.1.2.1	0.743016759776536	.	148720001	148880000	#FF4848	1	0.875
chr2	148880001	149040000	A.2.1.1.1.1.1.1.2	0.716201117318436	.	148880001	149040000	#FF9191	1	0.75
chr2	149040001	149400000	A.2.1.2.1.1.2.1.1	0.65586592178771	.	149040001	149400000	#FF9191	1	0.75
chr2	149400001	149520000	A.2.1.1.1.1.2.1.1.1.1	0.711731843575419	.	149400001	149520000	#FF9191	1	0.75
chr2	149520001	149640000	A.2.1.2.2.2.1.2.1.1.1.1	0.608938547486033	.	149520001	149640000	#FF9191	1	0.75
chr2	149640001	149720000	A.2.2.1.1.1.1.2.1.1	0.593296089385475	.	149640001	149720000	#FFDADA	1	0.625
chr2	149760001	149880000	A.2.2.1.1.1.1.2.1.1	0.593296089385475	.	149760001	149880000	#FFDADA	1	0.625
chr2	149880001	150360000	B.2.2.1.1.2.2.2.1.2.1	0.0860335195530726	.	149880001	150360000	#0000FF	1	0.125
chr2	150360001	150520000	A.2.2.2.2.2.2.2	0.502793296089385	.	150360001	150520000	#FFDADA	1	0.625
chr2	150520001	151040000	B.2.2.2.1.2.1.1.2.2	0.0279329608938547	.	150520001	151040000	#0000FF	1	0.125
chr2	151040001	151120000	B.1.2.2.2.1.1.2.1	0.326256983240223	.	151040001	151120000	#9191FF	1	0.375
chr2	151120001	151320000	B.2.1.2.1.2.2.1.2.2	0.191061452513966	.	151120001	151320000	#4848FF	1	0.25
chr2	151320001	151440000	B.2.1.1.1.1.1.1.2.2.1.2	0.293854748603352	.	151320001	151440000	#4848FF	1	0.25
chr2	151440001	151720000	B.2.1.2.1.2.1.1.1.1	0.207821229050279	.	151440001	151720000	#4848FF	1	0.25
chr2	151720001	152080000	B.2.1.1.2.2.2.1.1.2	0.231284916201117	.	151720001	152080000	#4848FF	1	0.25
chr2	152080001	152400000	A.1.2.1.2.1.2.1.1.1.1.1	0.826815642458101	.	152080001	152400000	#FF4848	1	0.875
chr2	152400001	152720000	A.2.1.1.1.2.2.1.2.2.2.2	0.68268156424581	.	152400001	152720000	#FF9191	1	0.75
chr2	152720001	152960000	A.2.2.1.1.1.2.1.1	0.587709497206704	.	152720001	152960000	#FFDADA	1	0.625
chr2	152960001	153080000	A.2.1.1.1.1.2.2.1.2.1.1.2	0.702793296089385	.	152960001	153080000	#FF9191	1	0.75
chr2	153080001	153640000	A.2.1.2.2.2.2.2	0.596648044692737	.	153080001	153640000	#FF9191	1	0.75
chr2	153640001	154120000	B.2.2.1.1.2.2.2.1.2.2	0.0849162011173184	.	153640001	154120000	#0000FF	1	0.125
chr2	154120001	154240000	B.2.1.1.1.1.1.2.2.1.2.1.1	0.287150837988827	.	154120001	154240000	#4848FF	1	0.25
chr2	154240001	154440000	B.2.1.2.1.2.1.1.1.2.2	0.203351955307263	.	154240001	154440000	#4848FF	1	0.25
chr2	154440001	154600000	B.2.1.2.2.1.2.2.2.1	0.157541899441341	.	154440001	154600000	#4848FF	1	0.25
chr2	154600001	155040000	B.2.2.2.1.2.1.2.2.1	0.0256983240223464	.	154600001	155040000	#0000FF	1	0.125
chr2	155040001	155440000	B.2.2.1.1.2.2.2.2.1.2.2	0.0815642458100559	.	155040001	155440000	#0000FF	1	0.125
chr2	155440001	155880000	B.2.2.2.1.2.1.2.1	0.0268156424581006	.	155440001	155880000	#0000FF	1	0.125
chr2	155880001	156120000	B.2.1.2.1.2.2.1.2.1	0.192178770949721	.	155880001	156120000	#4848FF	1	0.25
chr2	156120001	156320000	B.2.1.2.1.2.1.1.1.2.1.2.2	0.204469273743017	.	156120001	156320000	#4848FF	1	0.25
chr2	156320001	156440000	B.2.1.1.1.1.1.2.2.1.2.2	0.284916201117318	.	156320001	156440000	#4848FF	1	0.25
chr2	156440001	156880000	B.2.2.1.2.1.2.1.2.1	0.0692737430167598	.	156440001	156880000	#0000FF	1	0.125
chr2	156880001	156960000	B.1.2.1.2.1.2.1.2.1	0.383240223463687	.	156880001	156960000	#9191FF	1	0.375
chr2	156960001	157160000	B.1.2.1.2.1.1.1.2	0.388826815642458	.	156960001	157160000	#9191FF	1	0.375
chr2	157160001	157400000	A.1.2.2.2.2.1.1.1.1.2.1	0.746368715083799	.	157160001	157400000	#FF4848	1	0.875
chr2	157400001	157480000	A.2.2.1.1.1.1.2.2.2	0.588826815642458	.	157400001	157480000	#FFDADA	1	0.625
chr2	157480001	158120000	B.2.1.2.2.2.1.1.2.1.1	0.15195530726257	.	157480001	158120000	#4848FF	1	0.25
chr2	158120001	158360000	A.2.1.1.1.1.1.1.1.1	0.719553072625698	.	158120001	158360000	#FF9191	1	0.75
chr2	158360001	158640000	A.2.2.2.2.2.1.1	0.506145251396648	.	158360001	158640000	#FFDADA	1	0.625
chr2	158640001	159120000	A.2.2.1.1.1.2.2.2	0.579888268156425	.	158640001	159120000	#FFDADA	1	0.625
chr2	159120001	159280000	B.1.1.2.1.1.2.1.1.2	0.445810055865922	.	159120001	159280000	#DADAFF	1	0.5
chr2	159280001	159400000	A.2.1.2.2.2.1.1.2.2.1	0.611173184357542	.	159280001	159400000	#FF9191	1	0.75
chr2	159400001	159560000	B.1.1.1.1.2.1.1.1.2	0.489385474860335	.	159400001	159560000	#DADAFF	1	0.5
chr2	159560001	159720000	B.1.1.1.2.1.2.1.1.1.2	0.475977653631285	.	159560001	159720000	#DADAFF	1	0.5
chr2	159720001	160080000	A.1.2.2.2.2.1.2.2.1.1	0.731843575418994	.	159720001	160080000	#FF4848	1	0.875
chr2	160080001	160200000	A.1.2.2.2.2.1.2.1.1.2	0.73854748603352	.	160080001	160200000	#FF4848	1	0.875
chr2	160200001	160280000	A.2.1.1.1.1.2.1.1.1.2	0.710614525139665	.	160200001	160280000	#FF9191	1	0.75
chr2	160280001	160600000	A.1.1.2.2.2.1.1.2.1.1	0.893854748603352	.	160280001	160600000	#FF0000	1	1
chr2	160600001	160880000	A.1.1.2.1.1.1.1.1.2	0.959776536312849	.	160600001	160880000	#FF0000	1	1
chr2	160880001	161120000	A.2.2.1.1.1.2.1.2.2	0.584357541899441	.	160880001	161120000	#FFDADA	1	0.625
chr2	161120001	161360000	A.1.1.2.2.2.1.2.2.1	0.887150837988827	.	161120001	161360000	#FF0000	1	1
chr2	161360001	161520000	A.2.1.2.1.1.1.2.1.1.1	0.66145251396648	.	161360001	161520000	#FF9191	1	0.75
chr2	161520001	161960000	A.2.1.2.1.1.1.1.2.1	0.663687150837989	.	161520001	161960000	#FF9191	1	0.75
chr2	161960001	162280000	A.1.1.2.2.2.1.1.2.1.2	0.892737430167598	.	161960001	162280000	#FF0000	1	1
chr2	162280001	162440000	B.1.2.1.2.2.2.1.1.2.1	0.364245810055866	.	162280001	162440000	#9191FF	1	0.375
chr2	162440001	162640000	B.1.2.1.2.2.2.1.1.1	0.36536312849162	.	162440001	162640000	#9191FF	1	0.375
chr2	162640001	162760000	B.1.2.1.2.1.2.2.1.1	0.381005586592179	.	162640001	162760000	#9191FF	1	0.375
chr2	162760001	163240000	A.2.2.1.1.1.2.1.2.1.2	0.585474860335196	.	162760001	163240000	#FFDADA	1	0.625
chr2	163240001	163560000	B.2.2.1.1.2.1.2.1	0.0983240223463687	.	163240001	163560000	#0000FF	1	0.125
chr2	163560001	163760000	B.2.1.2.2.2.1.2.2	0.146368715083799	.	163560001	163760000	#4848FF	1	0.25
chr2	163760001	163960000	B.2.2.1.1.2.2.2.2.1.2.1	0.0826815642458101	.	163760001	163960000	#0000FF	1	0.125
chr2	163960001	164160000	B.2.1.2.2.2.1.2.1.1	0.148603351955307	.	163960001	164160000	#4848FF	1	0.25
chr2	164160001	164320000	B.1.2.2.2.1.1.1.2.1	0.329608938547486	.	164160001	164320000	#9191FF	1	0.375
chr2	164320001	164520000	B.2.1.1.1.1.1.1.1.2.2.2	0.297206703910615	.	164320001	164520000	#4848FF	1	0.25
chr2	164520001	164600000	B.1.2.1.2.1.2.2.1.2	0.379888268156425	.	164520001	164600000	#9191FF	1	0.375
chr2	164600001	165040000	B.2.2.1.2.1.2.2.2.2	0.064804469273743	.	164600001	165040000	#0000FF	1	0.125
chr2	165040001	165320000	B.2.2.1.1.2.1.2.2.2.2	0.0949720670391061	.	165040001	165320000	#0000FF	1	0.125
chr2	165320001	165520000	B.1.2.2.2.1.2.2.1.1.1	0.319553072625698	.	165320001	165520000	#9191FF	1	0.375
chr2	165520001	165840000	A.2.2.1.2.2.2.2.1.2	0.543016759776536	.	165520001	165840000	#FFDADA	1	0.625
chr2	165840001	166040000	B.1.2.1.2.2.1.2.1.1.2	0.368715083798883	.	165840001	166040000	#9191FF	1	0.375
chr2	166040001	166240000	A.2.2.2.2.2.2.1	0.50391061452514	.	166040001	166240000	#FFDADA	1	0.625
chr2	166240001	166320000	B.1.1.2.1.1.1.2.1.2	0.452513966480447	.	166240001	166320000	#DADAFF	1	0.5
chr2	166320001	166680000	A.2.2.2.2.1.2.1.2.2.1	0.511731843575419	.	166320001	166680000	#FFDADA	1	0.625
chr2	166680001	166840000	A.2.1.2.2.2.1.2.2.2.2.2	0.598882681564246	.	166680001	166840000	#FF9191	1	0.75
chr2	166840001	167040000	B.1.1.2.1.1.1.2.2.2.1	0.450279329608939	.	166840001	167040000	#DADAFF	1	0.5
chr2	167040001	167280000	B.1.2.1.2.2.1.2.1.2	0.367597765363128	.	167040001	167280000	#9191FF	1	0.375
chr2	167280001	167640000	B.2.1.1.1.1.2.2.2.2.1	0.277094972067039	.	167280001	167640000	#4848FF	1	0.25
chr2	167640001	167760000	B.1.2.1.2.1.2.1.1.2	0.384357541899441	.	167640001	167760000	#9191FF	1	0.375
chr2	167760001	167960000	B.2.1.1.1.1.2.1.1	0.281564245810056	.	167760001	167960000	#4848FF	1	0.25
chr2	167960001	168120000	B.1.2.2.2.1.1.1.1.1.2	0.331843575418994	.	167960001	168120000	#9191FF	1	0.375
chr2	168120001	168440000	B.2.1.2.2.2.1.1.1.2.2	0.153072625698324	.	168120001	168440000	#4848FF	1	0.25
chr2	168440001	168800000	B.2.2.1.1.2.1.2.2.2.1	0.0960893854748603	.	168440001	168800000	#0000FF	1	0.125
chr2	168800001	169000000	A.2.2.2.2.2.1.2	0.505027932960894	.	168800001	169000000	#FFDADA	1	0.625
chr2	169000001	169240000	A.2.1.1.1.1.2.2.1.1	0.705027932960894	.	169000001	169240000	#FF9191	1	0.75
chr2	169240001	169360000	A.2.1.1.1.1.1.1.1.2.1	0.718435754189944	.	169240001	169360000	#FF9191	1	0.75
chr2	169360001	169440000	A.2.1.2.1.1.1.2.1.2	0.658100558659218	.	169360001	169440000	#FF9191	1	0.75
chr2	169440001	169840000	A.2.1.1.1.2.2.2.2	0.679329608938547	.	169440001	169840000	#FF9191	1	0.75
chr2	169840001	170080000	B.1.1.2.1.1.1.2.2.1	0.451396648044693	.	169840001	170080000	#DADAFF	1	0.5
chr2	170080001	170320000	B.1.1.2.1.1.1.2.2.2.2.2	0.44804469273743	.	170080001	170320000	#DADAFF	1	0.5
chr2	170320001	170520000	A.1.2.1.2.1.2.2.2.2.1	0.811173184357542	.	170320001	170520000	#FF4848	1	0.875
chr2	170520001	170880000	A.1.1.2.2.1.1.2.1.2.1.2	0.910614525139665	.	170520001	170880000	#FF0000	1	1
chr2	170880001	171400000	A.2.2.2.1.2.1.1.1.1	0.53072625698324	.	170880001	171400000	#FFDADA	1	0.625
chr2	171400001	171560000	B.1.1.2.1.2.1.2	0.431284916201117	.	171400001	171560000	#DADAFF	1	0.5
chr2	171560001	171760000	A.2.1.2.2.2.1.1.2.2.2	0.610055865921788	.	171560001	171760000	#FF9191	1	0.75
chr2	171760001	171960000	A.1.1.2.2.2.1.1.2.2	0.891620111731844	.	171760001	171960000	#FF0000	1	1
chr2	171960001	172320000	A.1.1.2.2.2.1.1.1.2.1	0.89608938547486	.	171960001	172320000	#FF0000	1	1
chr2	172320001	172680000	A.1.2.2.2.1.2.1.2	0.756424581005587	.	172320001	172680000	#FF4848	1	0.875
chr2	172680001	172800000	A.1.2.1.2.1.1.2.1.1.1	0.832402234636871	.	172680001	172800000	#FF4848	1	0.875
chr2	172800001	173000000	A.1.2.2.2.1.1.2.1.1	0.764245810055866	.	172800001	173000000	#FF4848	1	0.875
chr2	173000001	173280000	A.2.1.1.1.1.2.1.2.2.1	0.707262569832402	.	173000001	173280000	#FF9191	1	0.75
chr2	173280001	173440000	A.1.2.1.1.1.2.1.1.2	0.872625698324022	.	173280001	173440000	#FF4848	1	0.875
chr2	173440001	173640000	A.2.2.2.1.1.2.1	0.535195530726257	.	173440001	173640000	#FFDADA	1	0.625
chr2	173640001	173840000	A.2.2.2.2.1.2.1.2.1	0.512849162011173	.	173640001	173840000	#FFDADA	1	0.625
chr2	173840001	173920000	A.2.2.1.1.1.1.1.2	0.594413407821229	.	173840001	173920000	#FFDADA	1	0.625
chr2	173920001	174080000	A.2.2.1.1.1.1.1.1	0.595530726256983	.	173920001	174080000	#FFDADA	1	0.625
chr2	174080001	174320000	A.2.2.1.2.2.2.2.2.1	0.541899441340782	.	174080001	174320000	#FFDADA	1	0.625
chr2	174320001	174480000	B.1.1.2.1.1.1.1.1.2.2	0.456983240223464	.	174320001	174480000	#DADAFF	1	0.5
chr2	174480001	174720000	A.2.2.2.2.1.1.2.1.2.2	0.518435754189944	.	174480001	174720000	#FFDADA	1	0.625
chr2	174720001	174880000	A.1.2.2.2.2.1.2.1.1.1	0.739664804469274	.	174720001	174880000	#FF4848	1	0.875
chr2	174880001	175240000	A.2.1.1.1.1.2.2.1.2.1.2	0.701675977653631	.	174880001	175240000	#FF9191	1	0.75
chr2	175240001	175560000	A.1.1.2.1.1.1.2.1.1	0.957541899441341	.	175240001	175560000	#FF0000	1	1
chr2	175560001	175840000	A.2.1.2.2.2.1.2.2.2.2.1	0.6	.	175560001	175840000	#FF9191	1	0.75
chr2	175840001	175920000	A.2.2.1.2.1.2.1.1.2	0.563128491620112	.	175840001	175920000	#FFDADA	1	0.625
chr2	175920001	176120000	A.1.2.2.2.1.1.2.1.2.1.2	0.760893854748603	.	175920001	176120000	#FF4848	1	0.875
chr2	176120001	176440000	B.1.2.2.1.2.1.1.2.1	0.348603351955307	.	176120001	176440000	#9191FF	1	0.375
chr2	176440001	176800000	B.2.1.1.2.2.2.1.1.1	0.232402234636872	.	176440001	176800000	#4848FF	1	0.25
chr2	176800001	177240000	A.2.2.1.2.2.1.2.1	0.553072625698324	.	176800001	177240000	#FFDADA	1	0.625
chr2	177240001	177560000	B.1.1.1.2.1.2.1.2.1	0.472625698324022	.	177240001	177560000	#DADAFF	1	0.5
chr2	177560001	177680000	B.1.1.2.1.1.1.1.1.2.1	0.458100558659218	.	177560001	177680000	#DADAFF	1	0.5
chr2	177680001	177840000	B.1.1.1.2.2.1.2	0.464804469273743	.	177680001	177840000	#DADAFF	1	0.5
chr2	177840001	178000000	B.1.1.1.1.2.1.1.1.1	0.490502793296089	.	177840001	178000000	#DADAFF	1	0.5
chr2	178000001	178200000	A.1.1.2.1.1.1.2.2	0.954189944134078	.	178000001	178200000	#FF0000	1	1
chr2	178200001	178320000	A.2.1.1.1.1.2.1.2.2.2	0.706145251396648	.	178200001	178320000	#FF9191	1	0.75
chr2	178320001	178400000	A.2.1.2.1.2.2.1.2	0.633519553072626	.	178320001	178400000	#FF9191	1	0.75
chr2	178400001	178720000	A.2.1.2.2.2.2.1	0.597765363128492	.	178400001	178720000	#FF9191	1	0.75
chr2	178720001	178880000	B.1.2.2.2.1.1.1.1.2	0.33072625698324	.	178720001	178880000	#9191FF	1	0.375
chr2	178880001	179240000	B.1.1.2.1.1.2.2.1.1	0.442458100558659	.	178880001	179240000	#DADAFF	1	0.5
chr2	179240001	179440000	A.1.1.2.2.2.1.1.1.1.2	0.897206703910615	.	179240001	179440000	#FF0000	1	1
chr2	179440001	179600000	A.2.2.1.2.1.1	0.566480446927374	.	179440001	179600000	#FFDADA	1	0.625
chr2	179600001	179960000	A.2.2.1.1.1.2.1.2.1.1	0.58659217877095	.	179600001	179960000	#FFDADA	1	0.625
chr2	179960001	180040000	A.2.2.1.2.1.2.1.1.1.2	0.564245810055866	.	179960001	180040000	#FFDADA	1	0.625
chr2	180040001	180360000	A.2.2.1.2.2.1.1.1.1	0.558659217877095	.	180040001	180360000	#FFDADA	1	0.625
chr2	180360001	180760000	B.2.1.2.1.2.1.1.1.2.1.1	0.206703910614525	.	180360001	180760000	#4848FF	1	0.25
chr2	180760001	180920000	A.2.2.1.1.1.1.2.1.2	0.592178770949721	.	180760001	180920000	#FFDADA	1	0.625
chr2	180920001	181360000	B.2.1.2.1.2.1.2.2.2	0.194413407821229	.	180920001	181360000	#4848FF	1	0.25
chr2	181360001	181800000	B.2.1.2.1.2.1.2.1.1.1.1	0.201117318435754	.	181360001	181800000	#4848FF	1	0.25
chr2	181800001	182160000	A.1.2.2.2.2.2.2.1	0.721787709497207	.	181800001	182160000	#FF4848	1	0.875
chr2	182160001	182360000	A.1.2.1.2.1.2.2.1	0.817877094972067	.	182160001	182360000	#FF4848	1	0.875
chr2	182360001	182840000	A.2.2.1.1.1.2.2.1.2.1	0.582122905027933	.	182360001	182840000	#FFDADA	1	0.625
chr2	182840001	183160000	B.1.2.1.2.2.1.1.1.1.1	0.376536312849162	.	182840001	183160000	#9191FF	1	0.375
chr2	183160001	183320000	B.1.2.1.2.2.1.1.2.1	0.373184357541899	.	183160001	183320000	#9191FF	1	0.375
chr2	183320001	183480000	B.1.2.1.2.2.2.1.1.2.2	0.363128491620112	.	183320001	183480000	#9191FF	1	0.375
chr2	183480001	184080000	A.2.2.2.1.1.1.2.2	0.536312849162011	.	183480001	184080000	#FFDADA	1	0.625
chr2	184080001	184440000	B.2.1.2.2.2.1.2.1.2	0.147486033519553	.	184080001	184440000	#4848FF	1	0.25
chr2	184440001	184560000	B.2.1.1.1.1.1.1.2.2.1.1	0.294972067039106	.	184440001	184560000	#4848FF	1	0.25
chr2	184560001	185080000	B.2.2.2.2.1.2.1.2	0.0111731843575419	.	184560001	185080000	#0000FF	1	0.125
chr2	185080001	185400000	B.2.2.1.1.2.1.1.2.1.1	0.101675977653631	.	185080001	185400000	#0000FF	1	0.125
chr2	185400001	185520000	B.1.2.1.2.2.1.1.2.2.2	0.370949720670391	.	185400001	185520000	#9191FF	1	0.375
chr2	185520001	185680000	B.1.2.2.2.1.2.2.2.1	0.316201117318436	.	185520001	185680000	#9191FF	1	0.375
chr2	185680001	186000000	B.2.2.1.1.2.1.1.2.1.2	0.100558659217877	.	185680001	186000000	#0000FF	1	0.125
chr2	186000001	186440000	B.2.2.1.1.2.2.1.2.1.1	0.0905027932960894	.	186000001	186440000	#0000FF	1	0.125
chr2	186440001	186880000	B.2.2.1.1.2.1.1.1	0.102793296089385	.	186440001	186880000	#0000FF	1	0.125
chr2	186880001	187000000	B.1.1.2.1.2.2.1.1	0.430167597765363	.	186880001	187000000	#DADAFF	1	0.5
chr2	187000001	187320000	B.1.2.1.1.2.2.2	0.392178770949721	.	187000001	187320000	#9191FF	1	0.375
chr2	187320001	187520000	A.2.1.1.1.1.2.1.2.1	0.708379888268156	.	187320001	187520000	#FF9191	1	0.75
chr2	187520001	187840000	B.1.2.2.2.1.1.1.2.2.1	0.328491620111732	.	187520001	187840000	#9191FF	1	0.375
chr2	187840001	188040000	B.1.2.2.2.1.2.2.1.2	0.31731843575419	.	187840001	188040000	#9191FF	1	0.375
chr2	188040001	188120000	B.1.2.1.2.1.2.1.1.1	0.385474860335196	.	188040001	188120000	#9191FF	1	0.375
chr2	188120001	188320000	B.1.2.1.2.2.1.1.2.2.1	0.372067039106145	.	188120001	188320000	#9191FF	1	0.375
chr2	188320001	188720000	B.2.1.2.1.2.1.2.1.1.2	0.198882681564246	.	188320001	188720000	#4848FF	1	0.25
chr2	188720001	189040000	B.2.1.2.1.2.1.2.1.2.1	0.197765363128492	.	188720001	189040000	#4848FF	1	0.25
chr2	189040001	189320000	B.2.1.1.1.1.2.2.2.2.2.1.2	0.274860335195531	.	189040001	189320000	#4848FF	1	0.25
chr2	189320001	189560000	B.2.1.2.1.2.2.2.2.1.2	0.185474860335196	.	189320001	189560000	#4848FF	1	0.25
chr2	189560001	189880000	B.2.1.2.1.2.2.2.2.2	0.184357541899441	.	189560001	189880000	#4848FF	1	0.25
chr2	189880001	190280000	B.1.2.1.2.1.1.1.1.2	0.389944134078212	.	189880001	190280000	#9191FF	1	0.375
chr2	190280001	190480000	A.2.1.2.2.2.1.2.2.1	0.602234636871508	.	190280001	190480000	#FF9191	1	0.75
chr2	190480001	190720000	A.1.2.2.2.2.1.1.2.2.1	0.741899441340782	.	190480001	190720000	#FF4848	1	0.875
chr2	190720001	190920000	A.2.2.2.1.1.2.2.2	0.531843575418994	.	190720001	190920000	#FFDADA	1	0.625
chr2	190920001	191120000	A.2.1.2.2.2.1.2.2.2.1	0.601117318435754	.	190920001	191120000	#FF9191	1	0.75
chr2	191120001	191200000	A.2.1.1.1.1.1.2.1.1	0.715083798882682	.	191120001	191200000	#FF9191	1	0.75
chr2	191200001	191560000	A.1.2.1.2.1.2.2.2.1.1.1.2	0.815642458100559	.	191200001	191560000	#FF4848	1	0.875
chr2	191560001	191720000	A.2.1.2.1.1.1.2.1.1.2.2	0.659217877094972	.	191560001	191720000	#FF9191	1	0.75
chr2	191720001	191880000	A.1.1.2.2.2.1.2.1.2.2	0.888268156424581	.	191720001	191880000	#FF0000	1	1
chr2	191880001	192040000	A.2.1.1.1.1.1.1.1.2.2	0.71731843575419	.	191880001	192040000	#FF9191	1	0.75
chr2	192040001	192440000	A.2.1.1.1.2.2.2.1.2	0.680446927374302	.	192040001	192440000	#FF9191	1	0.75
chr2	192440001	192600000	A.1.2.2.2.2.1.1.1.1.1	0.747486033519553	.	192440001	192600000	#FF4848	1	0.875
chr2	192600001	193120000	B.1.1.1.2.1.2.1.1.1.1	0.477094972067039	.	192600001	193120000	#DADAFF	1	0.5
chr2	193120001	193240000	B.1.1.2.1.2.1.1.2	0.432402234636871	.	193120001	193240000	#DADAFF	1	0.5
chr2	193240001	193360000	B.1.2.1.2.1.2.1.2.2	0.382122905027933	.	193240001	193360000	#9191FF	1	0.375
chr2	193360001	193520000	B.1.2.2.2.1.1.2.2.2	0.324022346368715	.	193360001	193520000	#9191FF	1	0.375
chr2	193520001	193800000	B.2.1.1.1.1.2.2.2.1	0.278212290502793	.	193520001	193800000	#4848FF	1	0.25
chr2	193800001	194000000	B.2.1.1.1.1.1.1.1.1	0.300558659217877	.	193800001	194000000	#4848FF	1	0.25
chr2	194000001	194160000	B.1.2.1.2.2.2.1.2	0.362011173184358	.	194000001	194160000	#9191FF	1	0.375
chr2	194160001	194280000	B.1.1.2.1.2.1.1.1.2	0.433519553072626	.	194160001	194280000	#DADAFF	1	0.5
chr2	194280001	194480000	B.1.2.2.2.1.2.1.1.1	0.322905027932961	.	194280001	194480000	#9191FF	1	0.375
chr2	194480001	194760000	B.1.2.2.2.1.2.2.2.2	0.315083798882682	.	194480001	194760000	#9191FF	1	0.375
chr2	194760001	195240000	B.2.1.1.1.1.1.2.1.1	0.291620111731844	.	194760001	195240000	#4848FF	1	0.25
chr2	195240001	195720000	B.2.1.1.1.1.2.2.1	0.279329608938547	.	195240001	195720000	#4848FF	1	0.25
chr2	195720001	196000000	B.1.2.2.2.1.2.2.1.1.2	0.318435754189944	.	195720001	196000000	#9191FF	1	0.375
chr2	196000001	196200000	B.1.1.2.1.2.2.2	0.426815642458101	.	196000001	196200000	#DADAFF	1	0.5
chr2	196200001	196600000	A.1.2.2.2.2.1.1.2.2.2	0.740782122905028	.	196200001	196600000	#FF4848	1	0.875
chr2	196600001	196920000	B.1.1.1.2.1.2.1.1.2.1	0.474860335195531	.	196600001	196920000	#DADAFF	1	0.5
chr2	196920001	197160000	A.1.1.2.2.2.1.2.2.2	0.886033519553073	.	196920001	197160000	#FF0000	1	1
chr2	197160001	197360000	A.2.2.1.2.1.2.1.1.1.1	0.56536312849162	.	197160001	197360000	#FFDADA	1	0.625
chr2	197360001	197480000	B.1.1.2.1.1.1.2.1.1	0.453631284916201	.	197360001	197480000	#DADAFF	1	0.5
chr2	197480001	197640000	A.2.1.2.2.2.1.1.2.1	0.612290502793296	.	197480001	197640000	#FF9191	1	0.75
chr2	197640001	197800000	A.2.1.1.1.1.1.2.2	0.712849162011173	.	197640001	197800000	#FF9191	1	0.75
chr2	197800001	197920000	A.1.2.2.2.2.1.2.1.2.1.2.2	0.735195530726257	.	197800001	197920000	#FF4848	1	0.875
chr2	197920001	198080000	A.1.1.2.2.2.1.2.1.1	0.890502793296089	.	197920001	198080000	#FF0000	1	1
chr2	198080001	198280000	A.1.2.1.2.1.1.1.1.2	0.837988826815642	.	198080001	198280000	#FF4848	1	0.875
chr2	198280001	198440000	A.1.2.1.1.1.2.1.2.1	0.871508379888268	.	198280001	198440000	#FF4848	1	0.875
chr2	198440001	198680000	A.2.1.1.1.1.1.2.1.2	0.713966480446927	.	198440001	198680000	#FF9191	1	0.75
chr2	198680001	199000000	B.1.1.2.2.2.2.1	0.411173184357542	.	198680001	199000000	#DADAFF	1	0.5
chr2	199000001	199240000	B.1.2.2.2.1.2.1.1.2	0.321787709497207	.	199000001	199240000	#9191FF	1	0.375
chr2	199240001	199400000	B.2.1.1.1.1.1.2.2.1.1	0.288268156424581	.	199240001	199400000	#4848FF	1	0.25
chr2	199400001	199560000	B.2.1.1.1.1.1.2.2.2.2	0.28268156424581	.	199400001	199560000	#4848FF	1	0.25
chr2	199560001	199680000	B.1.2.2.2.1.1.2.2.1	0.325139664804469	.	199560001	199680000	#9191FF	1	0.375
chr2	199680001	199960000	B.2.2.1.2.1.2.1.1	0.070391061452514	.	199680001	199960000	#0000FF	1	0.125
chr2	199960001	200200000	B.2.2.1.1.2.2.2.2.2	0.0804469273743017	.	199960001	200200000	#0000FF	1	0.125
chr2	200200001	200720000	B.1.2.2.1.2.1.2.1.1	0.346368715083799	.	200200001	200720000	#9191FF	1	0.375
chr2	200720001	200880000	A.1.2.2.2.2.1.2.1.2.2.2	0.732960893854749	.	200720001	200880000	#FF4848	1	0.875
chr2	200880001	201080000	B.1.1.1.1.2.1.1.2	0.488268156424581	.	200880001	201080000	#DADAFF	1	0.5
chr2	201080001	201160000	A.2.2.1.2.1.2.2.2	0.559776536312849	.	201080001	201160000	#FFDADA	1	0.625
chr2	201160001	201440000	A.1.2.1.1.1.1.2.2.1	0.875977653631285	.	201160001	201440000	#FF4848	1	0.875
chr2	201440001	201720000	A.1.2.1.2.1.2.2.2.2.2	0.810055865921788	.	201440001	201720000	#FF4848	1	0.875
chr2	201720001	201920000	A.1.1.2.1.2.2.1.1.2	0.932960893854749	.	201720001	201920000	#FF0000	1	1
chr2	201920001	202080000	A.1.1.2.1.2.2.1.1.1	0.934078212290503	.	201920001	202080000	#FF0000	1	1
chr2	202080001	202360000	A.1.1.2.1.2.2.1.2.1	0.931843575418994	.	202080001	202360000	#FF0000	1	1
chr2	202360001	202720000	A.1.2.2.2.2.1.2.1.2.1.2.1	0.736312849162011	.	202360001	202720000	#FF4848	1	0.875
chr2	202720001	202840000	A.2.1.2.1.1.1.2.2	0.656983240223464	.	202720001	202840000	#FF9191	1	0.75
chr2	202840001	203160000	A.1.2.1.2.1.1.1.2.2.2	0.833519553072626	.	202840001	203160000	#FF4848	1	0.875
chr2	203160001	203320000	A.1.2.1.2.1.1.1.2.2.1	0.83463687150838	.	203160001	203320000	#FF4848	1	0.875
chr2	203320001	203400000	A.2.1.2.2.2.1.2.1.2.1.1	0.605586592178771	.	203320001	203400000	#FF9191	1	0.75
chr2	203400001	203600000	A.1.2.1.2.1.1.1.1.1	0.839106145251397	.	203400001	203600000	#FF4848	1	0.875
chr2	203600001	203920000	A.1.2.1.1.1.2.1.2.2	0.870391061452514	.	203600001	203920000	#FF4848	1	0.875
chr2	203920001	204160000	A.1.2.2.2.2.1.2.1.2.1.1	0.737430167597765	.	203920001	204160000	#FF4848	1	0.875
chr2	204160001	204320000	A.2.1.1.2.2.1.1.2.1.2	0.670391061452514	.	204160001	204320000	#FF9191	1	0.75
chr2	204320001	204520000	A.2.1.1.2.2.1.1.2.2	0.66927374301676	.	204320001	204520000	#FF9191	1	0.75
chr2	204520001	204800000	A.2.1.1.1.2.1.1.2.2.2	0.692737430167598	.	204520001	204800000	#FF9191	1	0.75
chr2	204800001	205600000	B.1.2.1.1.2.2.1.1.1.2.1	0.397765363128492	.	204800001	205600000	#9191FF	1	0.375
chr2	205600001	206160000	B.2.1.1.1.1.1.2.1.2.1	0.290502793296089	.	205600001	206160000	#4848FF	1	0.25
chr2	206160001	206480000	B.1.2.2.1.2.1.1.2.2	0.347486033519553	.	206160001	206480000	#9191FF	1	0.375
chr2	206480001	206880000	A.2.2.1.1.1.2.2.1.1	0.583240223463687	.	206480001	206880000	#FFDADA	1	0.625
chr2	206880001	207080000	A.1.2.1.2.1.1.1.2.1.2	0.835754189944134	.	206880001	207080000	#FF4848	1	0.875
chr2	207080001	207200000	A.2.1.2.2.2.1.2.1.2.1.2	0.604469273743017	.	207080001	207200000	#FF9191	1	0.75
chr2	207200001	207560000	B.1.2.1.1.2.2.1.1.1.1	0.398882681564246	.	207200001	207560000	#9191FF	1	0.375
chr2	207560001	207720000	A.2.1.2.2.2.1.2.1.2.2	0.603351955307263	.	207560001	207720000	#FF9191	1	0.75
chr2	207720001	207840000	B.1.1.1.2.1.1.2.2	0.478212290502793	.	207720001	207840000	#DADAFF	1	0.5
chr2	207840001	208120000	A.1.2.1.2.1.1.1.2.1.1	0.836871508379888	.	207840001	208120000	#FF4848	1	0.875
chr2	208120001	208360000	A.2.1.2.1.1.1.1.2.2	0.662569832402235	.	208120001	208360000	#FF9191	1	0.75
chr2	208360001	208520000	A.1.1.2.2.2.1.2.1.2.1	0.889385474860335	.	208360001	208520000	#FF0000	1	1
chr2	208520001	208960000	A.1.2.1.2.1.2.2.2.1.2.1	0.81340782122905	.	208520001	208960000	#FF4848	1	0.875
chr2	208960001	209240000	A.1.2.2.2.1.2.2.1.2	0.75195530726257	.	208960001	209240000	#FF4848	1	0.875
chr2	209240001	209600000	B.2.1.2.1.2.1.2.1.1.1.2	0.2	.	209240001	209600000	#4848FF	1	0.25
chr2	209600001	209920000	B.2.2.1.1.2.1.1.2.2	0.0994413407821229	.	209600001	209920000	#0000FF	1	0.125
chr2	209920001	210160000	B.2.1.2.1.2.2.2.1.1.2	0.188826815642458	.	209920001	210160000	#4848FF	1	0.25
chr2	210160001	210400000	B.1.2.1.2.1.1.2.2	0.38659217877095	.	210160001	210400000	#9191FF	1	0.375
chr2	210400001	210640000	B.1.2.2.2.1.1.1.2.2.2	0.327374301675978	.	210400001	210640000	#9191FF	1	0.375
chr2	210640001	210840000	B.1.2.1.2.1.1.1.1.1	0.391061452513966	.	210640001	210840000	#9191FF	1	0.375
chr2	210840001	211080000	A.1.2.2.2.2.1.1.1.2	0.74413407821229	.	210840001	211080000	#FF4848	1	0.875
chr2	211080001	211240000	B.1.2.1.2.2.1.2.2	0.366480446927374	.	211080001	211240000	#9191FF	1	0.375
chr2	211240001	211400000	B.1.1.1.2.1.1.1	0.480446927374302	.	211240001	211400000	#DADAFF	1	0.5
chr2	211400001	211680000	B.2.1.1.2.2.2.2.2	0.225698324022346	.	211400001	211680000	#4848FF	1	0.25
chr2	211680001	211880000	B.2.1.2.1.2.1.1.1.2.1.2.1	0.205586592178771	.	211680001	211880000	#4848FF	1	0.25
chr2	211880001	212400000	B.2.2.1.2.1.2.2.1	0.0670391061452514	.	211880001	212400000	#0000FF	1	0.125
chr2	212400001	212960000	B.2.2.2.1.2.2.1.2	0.0223463687150838	.	212400001	212960000	#0000FF	1	0.125
chr2	212960001	213080000	B.2.1.1.1.1.2.1.2	0.280446927374302	.	212960001	213080000	#4848FF	1	0.25
chr2	213080001	213240000	B.2.1.1.1.1.1.2.2.2.1	0.283798882681564	.	213080001	213240000	#4848FF	1	0.25
chr2	213240001	213440000	B.2.1.1.1.1.1.2.2.1.2.1.2	0.286033519553073	.	213240001	213440000	#4848FF	1	0.25
chr2	213440001	213640000	B.1.2.1.2.2.1.2.1.1.1	0.369832402234637	.	213440001	213640000	#9191FF	1	0.375
chr2	213640001	213880000	B.1.1.1.1.2.1.2.1	0.487150837988827	.	213640001	213880000	#DADAFF	1	0.5
chr2	213880001	214200000	A.2.1.1.1.1.2.2.2	0.699441340782123	.	213880001	214200000	#FF9191	1	0.75
chr2	214200001	214400000	B.1.2.2.2.1.2.1.2	0.320670391061453	.	214200001	214400000	#9191FF	1	0.375
chr2	214400001	214680000	B.2.1.2.1.2.2.2.2.1.1	0.18659217877095	.	214400001	214680000	#4848FF	1	0.25
chr2	214680001	214840000	B.2.1.1.1.1.1.1.2.1	0.29608938547486	.	214680001	214840000	#4848FF	1	0.25
chr2	214840001	215080000	B.2.1.2.1.2.2.2.1.2	0.187709497206704	.	214840001	215080000	#4848FF	1	0.25
chr2	215080001	215320000	B.2.1.2.1.2.1.2.1.2.2	0.196648044692737	.	215080001	215320000	#4848FF	1	0.25
chr2	215320001	215560000	B.1.1.2.2.2.2.2	0.410055865921788	.	215320001	215560000	#DADAFF	1	0.5
chr2	215560001	215720000	A.2.2.1.1.1.1.2.2.1.1	0.591061452513966	.	215560001	215720000	#FFDADA	1	0.625
chr2	215720001	216120000	B.2.1.1.2.2.2.1.2.1	0.230167597765363	.	215720001	216120000	#4848FF	1	0.25
chr2	216120001	216280000	A.2.2.1.2.1.2.1.2	0.562011173184358	.	216120001	216280000	#FFDADA	1	0.625
chr2	216280001	216400000	B.1.1.1.2.1.1.2.1	0.479329608938547	.	216280001	216400000	#DADAFF	1	0.5
chr2	216400001	216600000	B.1.1.2.1.1.1.2.2.2.2.1	0.449162011173184	.	216400001	216600000	#DADAFF	1	0.5
chr2	216600001	216880000	A.2.2.1.1.1.2.2.1.2.2	0.581005586592179	.	216600001	216880000	#FFDADA	1	0.625
chr2	216880001	217080000	A.1.1.2.1.1.1.2.1.2.2	0.955307262569832	.	216880001	217080000	#FF0000	1	1
chr2	217080001	217360000	A.1.2.1.2.1.2.2.2.1.2.2	0.812290502793296	.	217080001	217360000	#FF4848	1	0.875
chr2	217360001	217600000	A.2.1.1.1.2.2.2.1.1	0.681564245810056	.	217360001	217600000	#FF9191	1	0.75
chr2	217600001	217880000	B.1.1.2.2.1.1.1.2	0.424581005586592	.	217600001	217880000	#DADAFF	1	0.5
chr2	217880001	218280000	B.1.2.1.1.2.1	0.4	.	217880001	218280000	#9191FF	1	0.375
chr2	218280001	218640000	B.1.1.1.1.1.1.1.2	0.500558659217877	.	218280001	218640000	#DADAFF	1	0.5
chr2	218640001	219040000	A.2.1.1.1.2.1.1.1.2	0.697206703910615	.	218640001	219040000	#FF9191	1	0.75
chr2	219040001	219480000	A.1.1.1.1.2.2.1.1.2	0.993296089385475	.	219040001	219480000	#FF0000	1	1
chr2	219480001	219560000	A.1.2.1.1.1.2.1.1.1	0.873743016759777	.	219480001	219560000	#FF4848	1	0.875
chr2	219560001	219800000	A.1.1.2.1.2.2.2.2	0.922905027932961	.	219560001	219800000	#FF0000	1	1
chr2	219800001	220040000	A.1.2.1.2.1.1.2.1.1.2	0.831284916201117	.	219800001	220040000	#FF4848	1	0.875
chr2	220040001	220240000	A.1.1.1.2.1.1.2.2	0.985474860335195	.	220040001	220240000	#FF0000	1	1
chr2	220240001	220520000	A.1.1.2.2.2.1.1.1.1.1	0.898324022346369	.	220240001	220520000	#FF0000	1	1
chr2	220520001	221080000	B.2.2.1.1.1.2.2.2.1	0.105027932960894	.	220520001	221080000	#0000FF	1	0.125
chr2	221080001	221440000	B.2.2.1.2.1.2.1.2.2	0.0681564245810056	.	221080001	221440000	#0000FF	1	0.125
chr2	221440001	221760000	B.2.1.1.2.2.2.2.1.1	0.227932960893855	.	221440001	221760000	#4848FF	1	0.25
chr2	221760001	222000000	B.1.2.2.1.2.1.2.2	0.343016759776536	.	221760001	222000000	#9191FF	1	0.375
chr2	222000001	222280000	B.1.1.1.2.1.2.2.2.2	0.468156424581006	.	222000001	222280000	#DADAFF	1	0.5
chr2	222280001	222480000	A.2.2.1.2.2.1.2.2.1.1	0.55195530726257	.	222280001	222480000	#FFDADA	1	0.625
chr2	222480001	222920000	B.2.2.2.1.2.1.1.1.2	0.0301675977653631	.	222480001	222920000	#0000FF	1	0.125
chr2	222920001	223160000	B.2.1.2.1.2.1.2.2.1	0.195530726256983	.	222920001	223160000	#4848FF	1	0.25
chr2	223160001	223440000	B.1.2.2.1.2.1.2.1.2.2	0.344134078212291	.	223160001	223440000	#9191FF	1	0.375
chr2	223440001	223840000	A.1.2.2.2.2.2.1.2.1.1	0.726256983240223	.	223440001	223840000	#FF4848	1	0.875
chr2	223840001	224160000	B.2.1.2.2.2.1.1.1.1	0.155307262569832	.	223840001	224160000	#4848FF	1	0.25
chr2	224160001	224520000	B.2.2.1.1.2.1.2.2.1	0.0972067039106145	.	224160001	224520000	#0000FF	1	0.125
chr2	224520001	224920000	A.2.1.1.1.1.2.2.1.2.2	0.700558659217877	.	224520001	224920000	#FF9191	1	0.75
chr2	224920001	225160000	B.1.1.1.2.1.2.2.1	0.470391061452514	.	224920001	225160000	#DADAFF	1	0.5
chr2	225160001	225480000	A.1.2.1.2.1.2.2.2.1.1.1.1	0.816759776536313	.	225160001	225480000	#FF4848	1	0.875
chr2	225480001	225640000	A.2.1.2.2.2.1.1.1	0.61340782122905	.	225480001	225640000	#FF9191	1	0.75
chr2	225640001	225920000	A.1.2.1.1.1.1.1.1	0.879329608938548	.	225640001	225920000	#FF4848	1	0.875
chr2	225920001	226120000	A.2.2.2.1.1.2.2.1.2	0.532960893854749	.	225920001	226120000	#FFDADA	1	0.625
chr2	226120001	226240000	B.1.1.1.2.1.2.2.2.1	0.46927374301676	.	226120001	226240000	#DADAFF	1	0.5
chr2	226240001	226480000	B.2.1.1.1.1.1.2.1.2.2	0.289385474860335	.	226240001	226480000	#4848FF	1	0.25
chr2	226480001	226720000	B.1.2.1.2.1.1.2.1	0.387709497206704	.	226480001	226720000	#9191FF	1	0.375
chr2	226720001	226840000	B.1.1.2.1.2.2.1.2.2	0.427932960893855	.	226720001	226840000	#DADAFF	1	0.5
chr2	226840001	227480000	B.1.2.2.1.2.1.2.1.2.1	0.345251396648045	.	226840001	227480000	#9191FF	1	0.375
chr2	227480001	227640000	A.2.2.1.2.2.1.2.2.1.2	0.550837988826816	.	227480001	227640000	#FFDADA	1	0.625
chr2	227640001	227920000	A.2.1.1.1.1.2.2.1.2.1.1.1	0.70391061452514	.	227640001	227920000	#FF9191	1	0.75
chr2	227920001	228160000	B.1.1.2.1.1.2.2.1.2.1.1	0.441340782122905	.	227920001	228160000	#DADAFF	1	0.5
chr2	228160001	228320000	A.1.2.2.2.2.1.1.1.1.2.2	0.745251396648045	.	228160001	228320000	#FF4848	1	0.875
chr2	228320001	228480000	A.1.2.2.2.2.1.2.1.2.2.1	0.734078212290503	.	228320001	228480000	#FF4848	1	0.875
chr2	228480001	228720000	B.1.1.2.1.2.2.1.2.1	0.429050279329609	.	228480001	228720000	#DADAFF	1	0.5
chr2	228720001	228960000	B.2.1.2.1.2.2.2.1.1.1	0.189944134078212	.	228720001	228960000	#4848FF	1	0.25
chr2	228960001	229080000	B.2.1.1.1.1.1.1.1.2.2.1	0.298324022346369	.	228960001	229080000	#4848FF	1	0.25
chr2	229080001	229400000	B.2.2.1.2.1.2.2.2.1	0.0659217877094972	.	229080001	229400000	#0000FF	1	0.125
chr2	229400001	229520000	B.2.1.1.1.1.1.1.2.2.2	0.292737430167598	.	229400001	229520000	#4848FF	1	0.25
chr2	229520001	229680000	B.2.2.1.1.2.2.1.1.1.2	0.0927374301675978	.	229520001	229680000	#0000FF	1	0.125
chr2	229680001	230080000	B.2.2.2.1.2.1.1.1.1	0.0312849162011173	.	229680001	230080000	#0000FF	1	0.125
chr2	230080001	230320000	B.2.1.1.2.2.2.1.2.2	0.229050279329609	.	230080001	230320000	#4848FF	1	0.25
chr2	230320001	230600000	B.1.2.1.1.2.2.1.1.1.2.2	0.396648044692737	.	230320001	230600000	#9191FF	1	0.375
chr2	230600001	231040000	A.1.1.1.2.2.2.1.2.2.2.2	0.966480446927374	.	230600001	231040000	#FF0000	1	1
chr2	231040001	231240000	A.1.2.1.1.1.2.2.1	0.86927374301676	.	231040001	231240000	#FF4848	1	0.875
chr2	231240001	231720000	A.1.1.1.2.1.1.2.1	0.98659217877095	.	231240001	231720000	#FF0000	1	1
chr2	231720001	231960000	A.1.1.2.2.2.2.1.2	0.88268156424581	.	231720001	231960000	#FF0000	1	1
chr2	231960001	232120000	A.1.2.1.2.2.1.2	0.805586592178771	.	231960001	232120000	#FF4848	1	0.875
chr2	232120001	232320000	A.1.2.1.1.1.2.2.2.2.1	0.867039106145251	.	232120001	232320000	#FF4848	1	0.875
chr2	232320001	232680000	A.1.1.1.2.2.2.1.2.1.1	0.970949720670391	.	232320001	232680000	#FF0000	1	1
chr2	232680001	232960000	A.2.1.1.2.1.1.1	0.678212290502793	.	232680001	232960000	#FF9191	1	0.75
chr2	232960001	233400000	A.1.2.2.2.1.1.2.1.2.1.1.1	0.763128491620112	.	232960001	233400000	#FF4848	1	0.875
chr2	233400001	233880000	A.1.1.2.1.2.2.2.1.1.2	0.927374301675978	.	233400001	233880000	#FF0000	1	1
chr2	233880001	234000000	A.1.1.2.1.2.2.1.2.2	0.93072625698324	.	233880001	234000000	#FF0000	1	1
chr2	234080001	234160000	A.1.1.2.1.2.2.1.2.2	0.93072625698324	.	234080001	234160000	#FF0000	1	1
chr2	234160001	234320000	A.1.1.2.2.2.2.1.1.1	0.884916201117318	.	234160001	234320000	#FF0000	1	1
chr2	234320001	234520000	A.1.2.1.2.1.1.2.2.2	0.827932960893855	.	234320001	234520000	#FF4848	1	0.875
chr2	234520001	234840000	A.2.1.2.2.2.1.2.1.1.2	0.606703910614525	.	234520001	234840000	#FF9191	1	0.75
chr2	234840001	235000000	A.2.1.2.1.2.2.1.1.2.1	0.635754189944134	.	234840001	235000000	#FF9191	1	0.75
chr2	235000001	235240000	A.1.2.2.2.2.1.2.2.1.2	0.73072625698324	.	235000001	235240000	#FF4848	1	0.875
chr2	235240001	235440000	A.1.2.1.2.1.1.2.2.1	0.829050279329609	.	235240001	235440000	#FF4848	1	0.875
chr2	235440001	235760000	A.2.2.2.2.1.1.2.1.1	0.520670391061453	.	235440001	235760000	#FFDADA	1	0.625
chr2	235760001	236120000	A.2.2.1.2.2.2.1.2.2	0.545251396648045	.	235760001	236120000	#FFDADA	1	0.625
chr2	236120001	236280000	B.1.1.2.1.1.1.1.2.2	0.454748603351955	.	236120001	236280000	#DADAFF	1	0.5
chr2	236280001	236600000	B.1.2.1.1.2.2.1.2	0.393296089385475	.	236280001	236600000	#9191FF	1	0.375
chr2	236600001	236680000	B.1.1.2.1.1.1.1.2.1	0.45586592178771	.	236600001	236680000	#DADAFF	1	0.5
chr2	236680001	236840000	B.1.1.2.2.1.2.2.2	0.415642458100559	.	236680001	236840000	#DADAFF	1	0.5
chr2	236840001	237160000	B.1.2.2.1.2.2.1.1.2.2	0.339664804469274	.	236840001	237160000	#9191FF	1	0.375
chr2	237160001	237360000	A.2.2.2.2.1.1.1.2	0.521787709497207	.	237160001	237360000	#FFDADA	1	0.625
chr2	237360001	237520000	A.1.2.2.2.1.1.2.1.2.2	0.759776536312849	.	237360001	237520000	#FF4848	1	0.875
chr2	237520001	238000000	A.2.2.2.1.1.1.2.1.2	0.537430167597765	.	237520001	238000000	#FFDADA	1	0.625
chr2	238000001	238320000	B.1.1.1.1.1.1.1.1	0.501675977653631	.	238000001	238320000	#DADAFF	1	0.5
chr2	238320001	238520000	A.1.2.2.2.1.1.2.2	0.758659217877095	.	238320001	238520000	#FF4848	1	0.875
chr2	238520001	238680000	A.1.2.1.1.1.2.2.2.2.2	0.865921787709497	.	238520001	238680000	#FF4848	1	0.875
chr2	238680001	239200000	A.1.1.1.2.2.1.1.1	0.97877094972067	.	238680001	239200000	#FF0000	1	1
chr2	239200001	239440000	A.1.2.1.2.1.1.2.1.2	0.830167597765363	.	239200001	239440000	#FF4848	1	0.875
chr2	239440001	239800000	B.1.1.1.2.2.2.1	0.463687150837989	.	239440001	239800000	#DADAFF	1	0.5
chr2	239840001	239880000	B.1.1.1.2.2.2.1	0.463687150837989	.	239840001	239880000	#DADAFF	1	0.5
chr2	239880001	240080000	A.2.1.2.1.2.2.2.2.1	0.631284916201117	.	239880001	240080000	#FF9191	1	0.75
chr2	240080001	240320000	A.1.2.2.1.1.2.1.2	0.792178770949721	.	240080001	240320000	#FF4848	1	0.875
chr2	240320001	240760000	A.2.1.2.1.2.2.2.2.2	0.630167597765363	.	240320001	240760000	#FF9191	1	0.75
chr2	240760001	240920000	A.2.1.2.1.2.2.1.1.1	0.636871508379888	.	240760001	240920000	#FF9191	1	0.75
chr2	240920001	241160000	A.2.1.1.2.2.1.1.1.1	0.673743016759777	.	240920001	241160000	#FF9191	1	0.75
chr2	241160001	241440000	A.2.1.2.1.2.1.2.2.1	0.639106145251397	.	241160001	241440000	#FF9191	1	0.75
chr2	241440001	241760000	A.1.2.1.2.2.1.1.2.1	0.807821229050279	.	241440001	241760000	#FF4848	1	0.875
chr2	241760001	241960000	A.2.1.2.1.2.2.2.1	0.632402234636872	.	241760001	241960000	#FF9191	1	0.75
chr2	241960001	242200000	A.1.2.1.2.2.1.1.1	0.808938547486034	.	241960001	242200000	#FF4848	1	0.875
chr2	242200001	242680000	A.1.1.2.2.2.2.1.1.2	0.883798882681564	.	242200001	242680000	#FF0000	1	1
chr2	242680001	242880000	A.2.1.1.2.2.1.1.2.1.1	0.671508379888268	.	242680001	242880000	#FF9191	1	0.75
chr2	242880001	243040000	A.2.1.1.2.2.1.2	0.668156424581006	.	242880001	243040000	#FF9191	1	0.75
chr3	40001	320000	B.1.1.2.1.1.1.2.2.1.2.2.2	0.473463687150838	.	40001	320000	#DADAFF	1	0.5
chr3	320001	880000	B.2.2.1.1.2.1.2.2.1	0.0977653631284916	.	320001	880000	#0000FF	1	0.125
chr3	880001	1080000	B.2.2.1.1.1.2.1.2.1.1.1.2	0.115921787709497	.	880001	1080000	#0000FF	1	0.125
chr3	1080001	1160000	B.1.2.2.2.1.2.1.2	0.319832402234637	.	1080001	1160000	#9191FF	1	0.375
chr3	1160001	1280000	B.2.1.1.2.1.2.2.2.1.1	0.229050279329609	.	1160001	1280000	#4848FF	1	0.25
chr3	1280001	1480000	B.2.1.2.1.2.2.1.2.2	0.189944134078212	.	1280001	1480000	#4848FF	1	0.25
chr3	1480001	1600000	B.1.2.2.2.2.2.2.2.2.2.2	0.283519553072626	.	1480001	1600000	#9191FF	1	0.375
chr3	1600001	1800000	B.2.1.2.1.2.1.2.1	0.196927374301676	.	1600001	1800000	#4848FF	1	0.25
chr3	1800001	2120000	B.2.2.1.1.1.2.1.1.2.2.1	0.120111731843575	.	1800001	2120000	#0000FF	1	0.125
chr3	2120001	2640000	B.2.2.1.1.2.1.1.2.1	0.106145251396648	.	2120001	2640000	#0000FF	1	0.125
chr3	2640001	2840000	B.1.2.2.2.2.2.2.2.1	0.287709497206704	.	2640001	2840000	#9191FF	1	0.375
chr3	2840001	2960000	B.1.2.2.2.2.1.1.2.1.1	0.304469273743017	.	2840001	2960000	#9191FF	1	0.375
chr3	2960001	3120000	B.1.1.1.1.1.1.1	0.529329608938548	.	2960001	3120000	#DADAFF	1	0.5
chr3	3120001	3240000	A.1.2.2.1.1.2.1.1.1	0.798882681564246	.	3120001	3240000	#FF4848	1	0.875
chr3	3240001	3480000	B.1.1.2.1.2.1.2.1	0.452513966480447	.	3240001	3480000	#DADAFF	1	0.5
chr3	3480001	3800000	B.2.1.2.1.1.1.1.2.2.2	0.206703910614525	.	3480001	3800000	#4848FF	1	0.25
chr3	3800001	3960000	B.1.1.1.2.1.2.2.1	0.506983240223464	.	3800001	3960000	#DADAFF	1	0.5
chr3	3960001	4040000	A.2.2.2.2.2.1.2.2	0.540502793296089	.	3960001	4040000	#FFDADA	1	0.625
chr3	4040001	4320000	B.1.1.1.2.1.2.2.2	0.505586592178771	.	4040001	4320000	#DADAFF	1	0.5
chr3	4320001	4720000	A.1.1.2.2.2.2.2.1	0.888268156424581	.	4320001	4720000	#FF0000	1	1
chr3	4720001	4960000	A.1.1.2.2.2.1.2.2.1.2	0.893854748603352	.	4720001	4960000	#FF0000	1	1
chr3	4960001	5160000	A.1.2.1.1.1.2.2.2.2.1	0.863128491620112	.	4960001	5160000	#FF4848	1	0.875
chr3	5160001	5280000	A.1.2.1.1.1.1.1.2.1	0.88268156424581	.	5160001	5280000	#FF4848	1	0.875
chr3	5280001	5520000	B.1.1.2.1.1.1.2.1.2.1	0.483240223463687	.	5280001	5520000	#DADAFF	1	0.5
chr3	5520001	6000000	B.2.2.1.1.1.1.1.2.1	0.131284916201117	.	5520001	6000000	#0000FF	1	0.125
chr3	6000001	6400000	B.2.2.1.1.1.1.1.1	0.13268156424581	.	6000001	6400000	#0000FF	1	0.125
chr3	6400001	6520000	B.1.2.2.2.2.2.1	0.290502793296089	.	6400001	6520000	#9191FF	1	0.375
chr3	6520001	6720000	B.2.2.1.1.2.1.2.1.1	0.10195530726257	.	6520001	6720000	#0000FF	1	0.125
chr3	6720001	6920000	B.2.1.2.1.2.1.1.2	0.198324022346369	.	6720001	6920000	#4848FF	1	0.25
chr3	6920001	7080000	B.2.1.2.1.2.2.1.2.1	0.191340782122905	.	6920001	7080000	#4848FF	1	0.25
chr3	7080001	7200000	B.2.1.1.2.1.1.2.2.2.1.1.1	0.247206703910615	.	7080001	7200000	#4848FF	1	0.25
chr3	7200001	7400000	B.2.1.1.2.1.1.1.2.1.1	0.255586592178771	.	7200001	7400000	#4848FF	1	0.25
chr3	7400001	7760000	B.2.1.1.2.2.2.2.1.2	0.213687150837989	.	7400001	7760000	#4848FF	1	0.25
chr3	7760001	8120000	B.2.2.1.1.1.1.1.2.2	0.129888268156425	.	7760001	8120000	#0000FF	1	0.125
chr3	8120001	8360000	B.2.1.1.2.2.2.1.2	0.217877094972067	.	8120001	8360000	#4848FF	1	0.25
chr3	8360001	8680000	B.1.1.1.2.2.2.2.2	0.491620111731844	.	8360001	8680000	#DADAFF	1	0.5
chr3	8680001	8920000	B.1.1.2.1.1.1.2.2.1.2.2.1	0.474860335195531	.	8680001	8920000	#DADAFF	1	0.5
chr3	8920001	9120000	A.2.1.2.1.2.2.2	0.646648044692737	.	8920001	9120000	#FF9191	1	0.75
chr3	9120001	9320000	A.2.2.1.2.1.1.1.2	0.590782122905028	.	9120001	9320000	#FFDADA	1	0.625
chr3	9320001	9560000	A.1.1.2.2.2.1.2.2.2.2	0.891061452513967	.	9320001	9560000	#FF0000	1	1
chr3	9560001	9680000	A.2.1.2.1.1.2.2.2.1.2	0.656424581005587	.	9560001	9680000	#FF9191	1	0.75
chr3	9680001	9880000	A.1.1.2.1.1.1.1.2	0.948324022346369	.	9680001	9880000	#FF0000	1	1
chr3	9880001	10160000	A.1.1.1.2.2.1.2.1	0.967877094972067	.	9880001	10160000	#FF0000	1	1
chr3	10200001	10360000	A.1.1.1.2.2.1.2.1	0.967877094972067	.	10200001	10360000	#FF0000	1	1
chr3	10360001	10520000	A.1.2.2.1.2.2.2.1	0.766759776536313	.	10360001	10520000	#FF4848	1	0.875
chr3	10520001	10720000	A.2.2.2.2.2.2.1.1.2.2	0.536312849162011	.	10520001	10720000	#FFDADA	1	0.625
chr3	10720001	10840000	A.2.2.1.2.1.1.2.1	0.589385474860335	.	10720001	10840000	#FFDADA	1	0.625
chr3	10840001	11160000	B.1.1.1.2.2.2.1.2.2	0.494413407821229	.	10840001	11160000	#DADAFF	1	0.5
chr3	11160001	11240000	A.2.1.2.1.1.2.2.2.1.1	0.657821229050279	.	11160001	11240000	#FF9191	1	0.75
chr3	11240001	11400000	A.1.2.2.1.1.2.2.2.2	0.784916201117318	.	11240001	11400000	#FF4848	1	0.875
chr3	11400001	11720000	A.1.2.1.1.1.2.1.2.2.1	0.870111731843575	.	11400001	11720000	#FF4848	1	0.875
chr3	11720001	11920000	A.2.1.1.2.2.2.1.2.1.1	0.675977653631285	.	11720001	11920000	#FF9191	1	0.75
chr3	11920001	12080000	A.2.2.2.1.2.2.1	0.558659217877095	.	11920001	12080000	#FFDADA	1	0.625
chr3	12080001	12560000	A.2.1.2.1.2.1.1.2	0.650837988826816	.	12080001	12560000	#FF9191	1	0.75
chr3	12560001	12880000	A.1.1.1.1.2.2.2	0.988826815642458	.	12560001	12880000	#FF0000	1	1
chr3	12880001	13160000	A.1.1.1.2.2.1.1.2	0.96927374301676	.	12880001	13160000	#FF0000	1	1
chr3	13160001	13360000	A.2.1.1.2.1.1.2.2.2	0.691340782122905	.	13160001	13360000	#FF9191	1	0.75
chr3	13360001	13560000	A.1.1.2.2.2.1.2.1.1	0.89804469273743	.	13360001	13560000	#FF0000	1	1
chr3	13560001	13720000	A.2.1.1.2.2.2.1.1.2	0.677374301675978	.	13560001	13720000	#FF9191	1	0.75
chr3	13720001	13960000	A.2.2.2.1.1.1.1	0.564245810055866	.	13720001	13960000	#FFDADA	1	0.625
chr3	13960001	14120000	A.2.2.2.1.2.2.2	0.557262569832402	.	13960001	14120000	#FFDADA	1	0.625
chr3	14120001	14320000	A.1.1.2.2.2.1.2.2.2.1	0.892458100558659	.	14120001	14320000	#FF0000	1	1
chr3	14320001	14520000	A.1.2.1.1.2.2.1	0.847765363128492	.	14320001	14520000	#FF4848	1	0.875
chr3	14520001	14760000	A.1.2.2.1.1.2.2.1	0.789106145251397	.	14520001	14760000	#FF4848	1	0.875
chr3	14760001	14960000	A.2.1.2.1.2.1.2	0.649441340782123	.	14760001	14960000	#FF9191	1	0.75
chr3	14960001	15120000	A.1.2.1.1.1.1.1.1.2	0.884078212290503	.	14960001	15120000	#FF4848	1	0.875
chr3	15120001	15240000	A.1.2.2.1.2.2.1.1	0.772346368715084	.	15120001	15240000	#FF4848	1	0.875
chr3	15240001	15400000	A.1.1.2.1.1.1.2.2.1.1	0.945530726256983	.	15240001	15400000	#FF0000	1	1
chr3	15440001	15480000	A.1.1.2.1.1.1.2.2.1.1	0.945530726256983	.	15440001	15480000	#FF0000	1	1
chr3	15480001	15640000	A.1.2.2.1.1.2.1.2.1.1.2	0.794692737430168	.	15480001	15640000	#FF4848	1	0.875
chr3	15640001	15920000	A.1.2.1.1.1.1.1.2.2	0.881284916201117	.	15640001	15920000	#FF4848	1	0.875
chr3	15920001	16280000	A.2.1.2.1.2.1.1.1.2	0.652234636871508	.	15920001	16280000	#FF9191	1	0.75
chr3	16280001	16360000	A.1.2.1.1.2.1.2.1.2	0.85195530726257	.	16280001	16360000	#FF4848	1	0.875
chr3	16360001	16600000	A.1.2.1.1.1.1.1.1.1	0.885474860335196	.	16360001	16600000	#FF4848	1	0.875
chr3	16600001	16880000	A.2.1.1.2.2.1.1.1	0.685754189944134	.	16600001	16880000	#FF9191	1	0.75
chr3	16880001	17080000	A.1.2.1.1.2.1.2.1.1	0.853351955307263	.	16880001	17080000	#FF4848	1	0.875
chr3	17080001	17280000	A.1.2.1.1.1.2.1.1.2	0.872905027932961	.	17080001	17280000	#FF4848	1	0.875
chr3	17280001	17480000	A.2.1.1.2.1.1.1	0.696927374301676	.	17280001	17480000	#FF9191	1	0.75
chr3	17480001	17600000	A.2.1.2.1.1.1.2.1.2	0.664804469273743	.	17480001	17600000	#FF9191	1	0.75
chr3	17600001	17800000	A.1.2.2.1.1.2.1.2.2.1	0.791899441340782	.	17600001	17800000	#FF4848	1	0.875
chr3	17800001	17880000	A.2.1.2.1.1.2.2.1	0.659217877094972	.	17800001	17880000	#FF9191	1	0.75
chr3	17880001	18000000	A.2.2.1.1.2.2.1.2	0.594972067039106	.	17880001	18000000	#FFDADA	1	0.625
chr3	18000001	18200000	A.2.2.2.2.1.2.1.2.1	0.548882681564246	.	18000001	18200000	#FFDADA	1	0.625
chr3	18200001	18360000	A.2.2.1.2.2.2.2.1	0.567039106145251	.	18200001	18360000	#FFDADA	1	0.625
chr3	18360001	18520000	A.2.1.1.2.2.1.1.2.1	0.684357541899441	.	18360001	18520000	#FF9191	1	0.75
chr3	18520001	18920000	A.2.1.2.2.1.2	0.631284916201117	.	18520001	18920000	#FF9191	1	0.75
chr3	18920001	19040000	B.1.1.2.1.1.1.2.1.1.2.1.1	0.487430167597765	.	18920001	19040000	#DADAFF	1	0.5
chr3	19040001	19320000	B.1.1.2.1.1.1.2.2.2.1	0.472067039106145	.	19040001	19320000	#DADAFF	1	0.5
chr3	19320001	19680000	B.1.1.2.1.2.1.2.2	0.451117318435754	.	19320001	19680000	#DADAFF	1	0.5
chr3	19680001	19960000	B.1.2.2.2.1.2.2.1.1.1	0.318435754189944	.	19680001	19960000	#9191FF	1	0.375
chr3	19960001	20280000	A.1.2.1.1.1.2.2.1.2	0.865921787709497	.	19960001	20280000	#FF4848	1	0.875
chr3	20280001	20440000	B.1.1.1.1.1.1.2	0.527932960893855	.	20280001	20440000	#DADAFF	1	0.5
chr3	20440001	21000000	B.2.2.1.1.2.2.2	0.0921787709497207	.	20440001	21000000	#0000FF	1	0.125
chr3	21000001	21400000	B.2.2.1.1.1.2.1.2.1.1.2	0.114525139664804	.	21000001	21400000	#0000FF	1	0.125
chr3	21400001	21800000	B.2.2.1.1.2.1.2.1.2.1	0.100558659217877	.	21400001	21800000	#0000FF	1	0.125
chr3	21800001	22000000	B.2.1.1.2.1.2.2.1.2	0.230446927374302	.	21800001	22000000	#4848FF	1	0.25
chr3	22000001	22200000	B.1.2.2.2.2.2.2.2.2.1	0.286312849162011	.	22000001	22200000	#9191FF	1	0.375
chr3	22200001	22520000	B.2.2.1.1.1.2.2	0.108938547486034	.	22200001	22520000	#0000FF	1	0.125
chr3	22520001	22680000	B.1.2.2.2.1.2.2.1.2.1	0.315642458100559	.	22520001	22680000	#9191FF	1	0.375
chr3	22680001	22840000	B.2.1.1.2.1.1.1.2.2.2	0.251396648044693	.	22680001	22840000	#4848FF	1	0.25
chr3	22840001	23440000	A.2.2.1.1.2.2.1.1.2.1	0.597765363128492	.	22840001	23440000	#FFDADA	1	0.625
chr3	23440001	23480000	A.2.2.1.1.2.2.1.1.2.2	0.596368715083799	.	23440001	23480000	#FFDADA	1	0.625
chr3	23520001	23640000	A.2.2.1.1.2.2.1.1.2.2	0.596368715083799	.	23520001	23640000	#FFDADA	1	0.625
chr3	23640001	24040000	A.1.1.2.1.2.2.2.2	0.917597765363129	.	23640001	24040000	#FF0000	1	1
chr3	24040001	24480000	B.1.1.1.2.2.2.1.2.1	0.495810055865922	.	24040001	24480000	#DADAFF	1	0.5
chr3	24480001	24760000	B.1.1.1.2.2.1.1.2.1	0.502793296089385	.	24480001	24760000	#DADAFF	1	0.5
chr3	24760001	24920000	B.1.2.2.2.1.1.1.1	0.325418994413408	.	24760001	24920000	#9191FF	1	0.375
chr3	24920001	25240000	B.2.1.1.2.2.2.2.2	0.212290502793296	.	24920001	25240000	#4848FF	1	0.25
chr3	25240001	25640000	B.1.2.1.1.1.1.2.1	0.410614525139665	.	25240001	25640000	#9191FF	1	0.375
chr3	25640001	25920000	A.1.2.1.1.1.2.2.2.1	0.864525139664804	.	25640001	25920000	#FF4848	1	0.875
chr3	25920001	26160000	B.1.1.2.1.2.1.1.2.1	0.455307262569832	.	25920001	26160000	#DADAFF	1	0.5
chr3	26160001	26520000	B.2.1.1.2.2.2.2.1.1.2	0.215083798882682	.	26160001	26520000	#4848FF	1	0.25
chr3	26520001	26600000	B.1.2.2.2.2.2.2.1	0.289106145251397	.	26520001	26600000	#9191FF	1	0.375
chr3	26600001	26800000	B.1.2.2.2.2.1.1.2.1.2	0.303072625698324	.	26600001	26800000	#9191FF	1	0.375
chr3	26800001	26960000	B.2.1.1.2.1.2.2.2.2.1	0.226256983240223	.	26800001	26960000	#4848FF	1	0.25
chr3	26960001	27080000	B.2.1.1.2.1.1.1.2.2.1	0.252793296089385	.	26960001	27080000	#4848FF	1	0.25
chr3	27080001	27360000	B.1.1.2.1.1.1.2.2.1.1.2.1	0.479050279329609	.	27080001	27360000	#DADAFF	1	0.5
chr3	27360001	27520000	A.1.2.2.1.2.2.1.2.2	0.768156424581006	.	27360001	27520000	#FF4848	1	0.875
chr3	27520001	27720000	A.1.2.2.1.1.1.2.2	0.800279329608939	.	27520001	27720000	#FF4848	1	0.875
chr3	27720001	28440000	A.2.2.1.2.2.1.1.2.1	0.575418994413408	.	27720001	28440000	#FFDADA	1	0.625
chr3	28440001	28640000	B.1.2.2.2.1.1.1.2	0.324022346368715	.	28440001	28640000	#9191FF	1	0.375
chr3	28640001	28880000	B.1.2.2.2.1.1.2	0.322625698324022	.	28640001	28880000	#9191FF	1	0.375
chr3	28880001	29080000	B.1.1.2.1.1.1.2.1.1.2.1.2	0.486033519553073	.	28880001	29080000	#DADAFF	1	0.5
chr3	29080001	29280000	B.1.1.2.1.1.1.2.2.1.1.1	0.480446927374302	.	29080001	29280000	#DADAFF	1	0.5
chr3	29280001	29440000	A.2.2.2.2.2.1.1	0.543296089385475	.	29280001	29440000	#FFDADA	1	0.625
chr3	29440001	29600000	B.1.1.2.1.1.1.1	0.490223463687151	.	29440001	29600000	#DADAFF	1	0.5
chr3	29600001	29800000	B.1.2.1.1.1.1.1.1.2	0.41340782122905	.	29600001	29800000	#9191FF	1	0.375
chr3	29800001	30000000	B.1.1.2.2.2.1.1.1	0.42877094972067	.	29800001	30000000	#DADAFF	1	0.5
chr3	30000001	30120000	A.2.1.2.1.1.2.1.1	0.662011173184358	.	30000001	30120000	#FF9191	1	0.75
chr3	30160001	30240000	A.2.1.2.1.1.2.1.1	0.662011173184358	.	30160001	30240000	#FF9191	1	0.75
chr3	30240001	30320000	A.2.1.2.1.1.1.2.1.1	0.666201117318436	.	30240001	30320000	#FF9191	1	0.75
chr3	30320001	30440000	A.2.1.1.2.1.2.2.1	0.68854748603352	.	30320001	30440000	#FF9191	1	0.75
chr3	30440001	30520000	A.2.1.1.2.2.1.1.2.2	0.682960893854749	.	30440001	30520000	#FF9191	1	0.75
chr3	30520001	30760000	A.1.1.2.1.1.1.2.2.2	0.942737430167598	.	30520001	30760000	#FF0000	1	1
chr3	30760001	31000000	A.2.1.1.2.2.2.2.2	0.670391061452514	.	30760001	31000000	#FF9191	1	0.75
chr3	31000001	31200000	A.2.2.2.2.2.1.2.1	0.541899441340782	.	31000001	31200000	#FFDADA	1	0.625
chr3	31200001	31520000	A.1.2.2.1.2.2.1.2.1.1	0.770949720670391	.	31200001	31520000	#FF4848	1	0.875
chr3	31520001	31600000	A.1.2.2.1.1.2.1.2.1.2	0.793296089385475	.	31520001	31600000	#FF4848	1	0.875
chr3	31600001	31880000	A.1.2.2.1.2.2.1.2.1.2	0.769553072625698	.	31600001	31880000	#FF4848	1	0.875
chr3	31880001	32000000	A.2.1.1.2.1.1.2.2.1	0.692737430167598	.	31880001	32000000	#FF9191	1	0.75
chr3	32000001	32200000	A.1.2.1.1.1.2.1.1.1	0.874301675977654	.	32000001	32200000	#FF4848	1	0.875
chr3	32200001	32360000	A.1.2.1.1.1.1.2.2.1	0.877094972067039	.	32200001	32360000	#FF4848	1	0.875
chr3	32360001	32560000	A.1.1.1.1.2.2.1	0.990223463687151	.	32360001	32560000	#FF0000	1	1
chr3	32560001	32760000	A.1.1.2.1.1.2.1.2	0.937150837988827	.	32560001	32760000	#FF0000	1	1
chr3	32760001	32960000	A.2.1.1.2.2.1.2.2	0.680167597765363	.	32760001	32960000	#FF9191	1	0.75
chr3	32960001	33200000	A.1.1.2.2.2.2.2.2	0.886871508379888	.	32960001	33200000	#FF0000	1	1
chr3	33200001	33400000	A.2.2.2.2.1.1.1.1	0.55586592178771	.	33200001	33400000	#FFDADA	1	0.625
chr3	33400001	33640000	A.1.2.2.1.1.1.1.1.1	0.80586592178771	.	33400001	33640000	#FF4848	1	0.875
chr3	33640001	33880000	A.1.2.1.1.1.2.1.2.2.2	0.868715083798883	.	33640001	33880000	#FF4848	1	0.875
chr3	33880001	34160000	B.1.1.2.1.2.1.1.1	0.456703910614525	.	33880001	34160000	#DADAFF	1	0.5
chr3	34160001	34520000	B.2.1.2.1.1.1.1.1	0.210893854748603	.	34160001	34520000	#4848FF	1	0.25
chr3	34520001	34680000	B.2.1.1.2.1.2.1.1.2	0.240223463687151	.	34520001	34680000	#4848FF	1	0.25
chr3	34680001	34800000	B.1.2.2.2.1.2.2.2.2	0.307262569832402	.	34680001	34800000	#9191FF	1	0.375
chr3	34800001	35080000	B.2.2.1.1.2.1.1.2.2.1	0.104748603351955	.	34800001	35080000	#0000FF	1	0.125
chr3	35080001	35360000	B.2.2.1.1.1.2.1.1.2.1	0.121508379888268	.	35080001	35360000	#0000FF	1	0.125
chr3	35360001	35600000	B.2.1.1.2.1.2.1.2.2.2	0.233240223463687	.	35360001	35600000	#4848FF	1	0.25
chr3	35600001	35920000	B.1.2.2.2.2.1.1.2.2.2.1	0.300279329608939	.	35600001	35920000	#9191FF	1	0.375
chr3	35920001	36080000	B.1.1.2.1.1.1.2.1.1.2.2	0.48463687150838	.	35920001	36080000	#DADAFF	1	0.5
chr3	36080001	36200000	B.1.1.2.1.2.2.2.1	0.446927374301676	.	36080001	36200000	#DADAFF	1	0.5
chr3	36200001	36280000	B.1.2.2.2.1.2.2.2.1.2.1	0.310055865921788	.	36200001	36280000	#9191FF	1	0.375
chr3	36280001	36360000	B.1.1.2.1.2.2.1.1	0.449720670391061	.	36280001	36360000	#DADAFF	1	0.5
chr3	36360001	36720000	B.2.1.2.1.1.1.1.2.2.1	0.208100558659218	.	36360001	36720000	#4848FF	1	0.25
chr3	36720001	36920000	A.2.2.1.2.1.1.1.1	0.592178770949721	.	36720001	36920000	#FFDADA	1	0.625
chr3	36920001	37040000	A.1.1.1.2.2.1.2.2.1	0.966480446927374	.	36920001	37040000	#FF0000	1	1
chr3	37040001	37400000	A.1.1.1.2.1.2.1.1	0.977653631284916	.	37040001	37400000	#FF0000	1	1
chr3	37400001	37840000	A.2.2.1.2.1.2.2.2	0.582402234636871	.	37400001	37840000	#FFDADA	1	0.625
chr3	37840001	38360000	A.1.1.2.1.1.2.1.1.2	0.93854748603352	.	37840001	38360000	#FF0000	1	1
chr3	38360001	38560000	A.2.1.1.2.2.2.1.2.2	0.673184357541899	.	38360001	38560000	#FF9191	1	0.75
chr3	38560001	39080000	B.1.1.1.2.2.2.1.1	0.497206703910615	.	38560001	39080000	#DADAFF	1	0.5
chr3	39080001	39520000	A.1.1.2.1.1.2.1.1.1.2	0.939944134078212	.	39080001	39520000	#FF0000	1	1
chr3	39520001	39840000	B.1.2.2.2.2.1.2.1.2	0.294692737430168	.	39520001	39840000	#9191FF	1	0.375
chr3	39840001	39960000	B.1.2.1.1.2.2.1.1	0.395251396648045	.	39840001	39960000	#9191FF	1	0.375
chr3	39960001	40160000	B.1.2.1.1.1.2.2.1.2	0.405027932960894	.	39960001	40160000	#9191FF	1	0.375
chr3	40160001	40600000	A.1.2.2.1.1.1.2.1	0.801675977653631	.	40160001	40600000	#FF4848	1	0.875
chr3	40600001	40920000	A.2.2.2.2.2.2.1.2	0.534916201117318	.	40600001	40920000	#FFDADA	1	0.625
chr3	40920001	41160000	A.2.2.1.2.2.2.2.2	0.565642458100559	.	40920001	41160000	#FFDADA	1	0.625
chr3	41160001	41360000	A.1.2.2.2.2.2.2.1.2.2	0.724860335195531	.	41160001	41360000	#FF4848	1	0.875
chr3	41360001	41560000	B.1.1.2.1.1.1.2.1.2.2	0.481843575418994	.	41360001	41560000	#DADAFF	1	0.5
chr3	41560001	41920000	B.1.1.2.1.1.1.2.1.1.1	0.488826815642458	.	41560001	41920000	#DADAFF	1	0.5
chr3	41920001	42280000	A.1.1.2.2.2.1.2.2.1.1	0.895251396648045	.	41920001	42280000	#FF0000	1	1
chr3	42280001	42560000	A.2.1.2.1.1.1.2.2	0.66340782122905	.	42280001	42560000	#FF9191	1	0.75
chr3	42560001	42800000	A.1.1.2.2.2.1.1.1.1	0.903631284916201	.	42560001	42800000	#FF0000	1	1
chr3	42800001	42920000	A.1.2.2.1.1.2.1.2.2.2	0.790502793296089	.	42800001	42920000	#FF4848	1	0.875
chr3	42920001	43200000	A.2.1.2.1.2.2.1	0.64804469273743	.	42920001	43200000	#FF9191	1	0.75
chr3	43200001	43400000	A.1.2.2.1.1.2.1.2.1.1.1	0.79608938547486	.	43200001	43400000	#FF4848	1	0.875
chr3	43400001	43560000	A.1.2.2.2.2.2.2.1.2.1	0.726256983240223	.	43400001	43560000	#FF4848	1	0.875
chr3	43560001	43760000	A.2.1.1.2.2.2.1.2.1.2	0.674581005586592	.	43560001	43760000	#FF9191	1	0.75
chr3	43760001	43960000	A.2.2.1.1.2.1.1	0.603351955307263	.	43760001	43960000	#FFDADA	1	0.625
chr3	43960001	44280000	A.2.2.1.2.1.2.1.2	0.585195530726257	.	43960001	44280000	#FFDADA	1	0.625
chr3	44280001	44520000	A.1.2.2.1.2.2.2.2	0.76536312849162	.	44280001	44520000	#FF4848	1	0.875
chr3	44520001	44800000	A.1.2.2.1.1.1.1.2	0.803072625698324	.	44520001	44800000	#FF4848	1	0.875
chr3	44800001	45000000	A.2.1.1.2.1.2.1	0.689944134078212	.	44800001	45000000	#FF9191	1	0.75
chr3	45000001	45360000	A.1.2.2.2.2.2.2.1.1	0.727653631284916	.	45000001	45360000	#FF4848	1	0.875
chr3	45360001	45520000	A.2.1.2.1.1.1.1.2	0.667597765363129	.	45360001	45520000	#FF9191	1	0.75
chr3	45520001	45760000	A.1.2.1.1.2.1.2.2.1	0.850558659217877	.	45520001	45760000	#FF4848	1	0.875
chr3	45760001	46000000	A.1.2.2.1.2.1.1.1.1	0.783519553072626	.	45760001	46000000	#FF4848	1	0.875
chr3	46000001	46160000	A.2.1.1.2.1.1.2.1.1	0.695530726256983	.	46000001	46160000	#FF9191	1	0.75
chr3	46160001	46200000	A.1.2.1.1.2.2.2.2	0.844972067039106	.	46160001	46200000	#FF4848	1	0.875
chr3	46240001	46480000	A.1.2.1.1.2.2.2.2	0.844972067039106	.	46240001	46480000	#FF4848	1	0.875
chr3	46480001	46720000	A.1.2.2.1.2.1.1.1.2	0.782122905027933	.	46480001	46720000	#FF4848	1	0.875
chr3	46720001	46760000	A.1.1.2.1.1.1.1.1	0.949720670391061	.	46720001	46760000	#FF0000	1	1
chr3	46840001	47000000	A.1.1.2.1.1.1.1.1	0.949720670391061	.	46840001	47000000	#FF0000	1	1
chr3	47040001	47480000	A.1.1.2.1.1.1.1.1	0.949720670391061	.	47040001	47480000	#FF0000	1	1
chr3	47480001	47880000	A.1.2.2.1.2.1.2.2.2.1	0.775139664804469	.	47480001	47880000	#FF4848	1	0.875
chr3	47880001	48080000	A.2.1.2.1.1.1.1.1	0.668994413407821	.	47880001	48080000	#FF9191	1	0.75
chr3	48080001	48240000	A.1.2.2.1.2.1.2.2.2.2	0.773743016759777	.	48080001	48240000	#FF4848	1	0.875
chr3	48240001	48600000	A.1.2.1.1.2.1.2.2.2	0.849162011173184	.	48240001	48600000	#FF4848	1	0.875
chr3	48640001	48680000	A.1.2.1.1.2.1.2.2.2	0.849162011173184	.	48640001	48680000	#FF4848	1	0.875
chr3	48680001	48960000	A.1.2.2.1.2.1.2.1.2	0.777932960893855	.	48680001	48960000	#FF4848	1	0.875
chr3	49000001	49040000	A.1.2.2.1.2.1.2.1.2	0.777932960893855	.	49000001	49040000	#FF4848	1	0.875
chr3	49040001	49320000	A.1.2.2.1.2.1.2.1.1	0.779329608938548	.	49040001	49320000	#FF4848	1	0.875
chr3	49440001	49480000	A.1.2.2.1.2.1.2.1.1	0.779329608938548	.	49440001	49480000	#FF4848	1	0.875
chr3	49520001	49800000	A.2.1.1.2.1.1.2.1.2	0.69413407821229	.	49520001	49800000	#FF9191	1	0.75
chr3	49880001	49920000	A.2.1.1.2.1.1.2.1.2	0.69413407821229	.	49880001	49920000	#FF9191	1	0.75
chr3	50000001	50160000	A.1.2.2.1.2.1.1.2	0.78072625698324	.	50000001	50160000	#FF4848	1	0.875
chr3	50200001	50320000	A.1.2.2.1.2.1.1.2	0.78072625698324	.	50200001	50320000	#FF4848	1	0.875
chr3	50360001	50720000	A.1.2.1.1.2.2.2.1	0.846368715083799	.	50360001	50720000	#FF4848	1	0.875
chr3	50720001	50920000	B.1.1.2.1.1.1.2.2.1.2.1	0.476256983240223	.	50720001	50920000	#DADAFF	1	0.5
[truncated: 8,051 more rows]
