# Supplementary material for: Systematic inference and comparison of multi-scale chromatin sub-compartments connects spatial organization to cell phenotypes
Source: Nat Commun. 2021 May 10;12:2439. doi: 10.1038/s41467-021-22666-3 (PMC8110550; doi:10.1038/s41467-021-22666-3)
Supplement: Supplementary file 5 — Supplementary Dataset 2 [file 41467_2021_22666_MOESM5_ESM.zip › Supplementary_Data_1_domain_hierarchies_127HiCmaps/HG00733_B_lymphocyte_binsize=40kb.bed]

#fields: chr, pos_start, pos_end, the full compartment label describing the position in the hierachy, normalized compartment domain rank, ., pos_start, pos_end, color based on eight compartment model (A.1.1 - B.2.2), 1, eight compartment score (A.1.1 to B.2.2: 8 to 1 devided by 8)
chr1	560001	600000	B.1.1.1.1.2.2.2	0.403428571428571	.	560001	600000	#DADAFF	1	0.5
chr1	720001	880000	B.1.1.1.1.2.2.2	0.403428571428571	.	720001	880000	#DADAFF	1	0.5
chr1	920001	1000000	B.1.1.1.1.2.2.2	0.403428571428571	.	920001	1000000	#DADAFF	1	0.5
chr1	1040001	1160000	B.1.1.1.1.2.2.2	0.403428571428571	.	1040001	1160000	#DADAFF	1	0.5
chr1	1200001	1240000	B.1.1.1.1.2.2.2	0.403428571428571	.	1200001	1240000	#DADAFF	1	0.5
chr1	1280001	1320000	B.1.1.1.1.2.2.2	0.403428571428571	.	1280001	1320000	#DADAFF	1	0.5
chr1	1320001	1440000	A.2.1.2.1.2.1.1.1.2.1.2	0.642285714285714	.	1320001	1440000	#FF9191	1	0.75
chr1	1480001	1600000	A.1.1.2.1.2.2.1.2.2	0.932571428571429	.	1480001	1600000	#FF0000	1	1
chr1	1640001	1840000	A.1.1.2.1.2.2.1.2.2	0.932571428571429	.	1640001	1840000	#FF0000	1	1
chr1	1840001	2120000	A.2.2.2.2.1.2.2.2	0.460571428571429	.	1840001	2120000	#FFDADA	1	0.625
chr1	2120001	2280000	A.2.1.2.1.2.2.2.1	0.627428571428571	.	2120001	2280000	#FF9191	1	0.75
chr1	2280001	2360000	A.2.2.1.2.2.2.1.2.2	0.529142857142857	.	2280001	2360000	#FFDADA	1	0.625
chr1	2400001	2600000	A.2.2.1.2.2.2.1.2.2	0.529142857142857	.	2400001	2600000	#FFDADA	1	0.625
chr1	2680001	2760000	B.1.2.2.1.2.2.2.2.1	0.242285714285714	.	2680001	2760000	#9191FF	1	0.375
chr1	2800001	3160000	B.1.2.2.1.2.2.2.2.1	0.242285714285714	.	2800001	3160000	#9191FF	1	0.375
chr1	3160001	3520000	B.1.1.1.2.1.1.2	0.401142857142857	.	3160001	3520000	#DADAFF	1	0.5
chr1	3520001	3680000	A.2.1.2.1.1.2.1.2	0.651428571428571	.	3520001	3680000	#FF9191	1	0.75
chr1	3680001	3840000	B.1.2.1.2.2.1.1.1	0.286857142857143	.	3680001	3840000	#9191FF	1	0.375
chr1	3960001	4360000	B.1.2.1.2.2.1.1.1	0.286857142857143	.	3960001	4360000	#9191FF	1	0.375
chr1	4360001	4400000	B.2.1.2.2.2.1.1	0.118857142857143	.	4360001	4400000	#4848FF	1	0.25
chr1	4440001	4880000	B.2.1.2.2.2.1.1	0.118857142857143	.	4440001	4880000	#4848FF	1	0.25
chr1	4880001	5200000	B.2.2.1.2.2.1.1.2.2.1	0.0457142857142857	.	4880001	5200000	#0000FF	1	0.125
chr1	5200001	5440000	B.2.1.1.1.1.2.1.2	0.203428571428571	.	5200001	5440000	#4848FF	1	0.25
chr1	5440001	6000000	B.2.1.1.1.2.2.1.1.2.1	0.188571428571429	.	5440001	6000000	#4848FF	1	0.25
chr1	6000001	6240000	B.1.1.1.2.1.1.1	0.402285714285714	.	6000001	6240000	#DADAFF	1	0.5
chr1	6240001	6320000	A.2.2.1.2.2.2.1.1	0.531428571428571	.	6240001	6320000	#FFDADA	1	0.625
chr1	6320001	6600000	A.2.1.2.1.1.1.1.2.2.1	0.659428571428571	.	6320001	6600000	#FF9191	1	0.75
chr1	6600001	6800000	A.2.1.2.1.1.1.1.2.1.1	0.661714285714286	.	6600001	6800000	#FF9191	1	0.75
chr1	6800001	7000000	A.2.2.1.1.1.1.1.2	0.592	.	6800001	7000000	#FFDADA	1	0.625
chr1	7000001	7120000	B.1.1.1.2.1.2.2.2.1	0.397714285714286	.	7000001	7120000	#DADAFF	1	0.5
chr1	7120001	7400000	B.1.2.1.2.1.2.1.2.1	0.290285714285714	.	7120001	7400000	#9191FF	1	0.375
chr1	7400001	7640000	B.1.1.2.2.1.1.2.2	0.361142857142857	.	7400001	7640000	#DADAFF	1	0.5
chr1	7640001	7720000	B.1.1.1.2.1.2.1	0.4	.	7640001	7720000	#DADAFF	1	0.5
chr1	7720001	8000000	A.2.2.2.2.1.2.1.2.1.1.1	0.469714285714286	.	7720001	8000000	#FFDADA	1	0.625
chr1	8000001	8440000	A.1.2.2.2.2.2.1.2	0.761142857142857	.	8000001	8440000	#FF4848	1	0.875
chr1	8440001	8920000	A.1.1.1.2.1.2.1	0.982857142857143	.	8440001	8920000	#FF0000	1	1
chr1	8920001	9080000	A.1.2.2.1.2.2.2	0.792	.	8920001	9080000	#FF4848	1	0.875
chr1	9080001	9280000	A.1.2.2.1.1.2.1.2.2	0.812571428571429	.	9080001	9280000	#FF4848	1	0.875
chr1	9280001	9600000	A.1.2.2.1.2.1.2.2.2.1.1.2	0.798857142857143	.	9280001	9600000	#FF4848	1	0.875
chr1	9600001	9720000	A.2.1.1.1.1.2.1.1.1	0.753142857142857	.	9600001	9720000	#FF9191	1	0.75
chr1	9720001	10040000	A.1.2.1.1.2.2.2.2.1	0.88	.	9720001	10040000	#FF4848	1	0.875
chr1	10040001	10200000	A.2.1.2.1.2.2.1.1.2.1.1	0.632	.	10040001	10200000	#FF9191	1	0.75
chr1	10200001	10320000	A.2.1.2.1.2.1.2.1.1	0.638857142857143	.	10200001	10320000	#FF9191	1	0.75
chr1	10320001	10600000	A.2.1.1.1.1.1.2.2	0.754285714285714	.	10320001	10600000	#FF9191	1	0.75
chr1	10600001	10840000	A.2.2.1.2.1.2.2.2.1	0.534857142857143	.	10600001	10840000	#FFDADA	1	0.625
chr1	10840001	11040000	A.2.2.1.2.1.2.1.2.2	0.541714285714286	.	10840001	11040000	#FFDADA	1	0.625
chr1	11040001	11120000	A.2.2.1.2.2.1	0.532571428571429	.	11040001	11120000	#FFDADA	1	0.625
chr1	11120001	11360000	A.2.1.2.1.1.2.2.2.2.2	0.645714285714286	.	11120001	11360000	#FF9191	1	0.75
chr1	11360001	11440000	A.2.2.2.2.2.1.2.2	0.457142857142857	.	11360001	11440000	#FFDADA	1	0.625
chr1	11440001	11640000	A.2.2.2.2.1.2.1.2.2.1	0.466285714285714	.	11440001	11640000	#FFDADA	1	0.625
chr1	11640001	11800000	A.2.2.1.2.1.2.1.1.2.1.1	0.546285714285714	.	11640001	11800000	#FFDADA	1	0.625
chr1	11800001	12000000	A.2.1.2.1.1.2.2.1.2	0.649142857142857	.	11800001	12000000	#FF9191	1	0.75
chr1	12040001	12120000	A.2.1.1.1.1.2.1.2.2	0.747428571428571	.	12040001	12120000	#FF9191	1	0.75
chr1	12120001	12280000	A.1.2.1.1.2.1.1.1.1	0.891428571428571	.	12120001	12280000	#FF4848	1	0.875
chr1	12280001	12600000	A.2.1.2.2.1.2.2.1.1.1	0.612571428571429	.	12280001	12600000	#FF9191	1	0.75
chr1	12600001	12720000	A.2.2.2.2.2.1.1	0.459428571428571	.	12600001	12720000	#FFDADA	1	0.625
chr1	12720001	12960000	B.1.2.1.2.2.2.2.1	0.282285714285714	.	12720001	12960000	#9191FF	1	0.375
chr1	13160001	13200000	B.1.2.1.2.1.1.1	0.296	.	13160001	13200000	#9191FF	1	0.375
chr1	13760001	13960000	B.1.2.1.2.1.1.1	0.296	.	13760001	13960000	#9191FF	1	0.375
chr1	13960001	14120000	A.2.2.2.2.1.2.1.2.1.1.2	0.468571428571429	.	13960001	14120000	#FFDADA	1	0.625
chr1	14120001	14640000	B.1.2.2.1.2.1.1	0.250285714285714	.	14120001	14640000	#9191FF	1	0.375
chr1	14640001	15280000	B.1.2.2.1.2.1.2.2.2	0.246857142857143	.	14640001	15280000	#9191FF	1	0.375
chr1	15280001	15480000	B.1.1.1.2.2.1.1.2	0.394285714285714	.	15280001	15480000	#DADAFF	1	0.5
chr1	15480001	15600000	A.2.2.2.2.2.1.2.1	0.458285714285714	.	15480001	15600000	#FFDADA	1	0.625
chr1	15600001	15840000	A.2.1.2.1.2.2.2.2	0.626285714285714	.	15600001	15840000	#FF9191	1	0.75
chr1	15840001	16160000	A.1.2.1.1.2.2.1.1	0.885714285714286	.	15840001	16160000	#FF4848	1	0.875
chr1	16160001	16320000	A.1.2.1.1.2.1.1.1.2.2	0.889142857142857	.	16160001	16320000	#FF4848	1	0.875
chr1	16320001	16520000	A.2.1.2.1.1.2.2.1.1	0.650285714285714	.	16320001	16520000	#FF9191	1	0.75
chr1	16520001	16880000	A.1.2.1.1.2.2.1.2.1.2	0.883428571428571	.	16520001	16880000	#FF4848	1	0.875
chr1	16880001	17040000	A.2.1.1.1.2.1.2.1.2.1.1	0.731428571428571	.	16880001	17040000	#FF9191	1	0.75
chr1	17040001	17120000	A.2.2.2.2.2.2.1.2.1	0.453714285714286	.	17040001	17120000	#FFDADA	1	0.625
chr1	17160001	17200000	A.2.2.2.2.2.2.1.2.1	0.453714285714286	.	17160001	17200000	#FFDADA	1	0.625
chr1	17200001	17600000	A.2.1.1.1.2.1.2.1.2.2	0.729142857142857	.	17200001	17600000	#FF9191	1	0.75
chr1	17600001	17760000	B.1.1.1.2.2.2.2.1	0.389714285714286	.	17600001	17760000	#DADAFF	1	0.5
chr1	17760001	18000000	B.1.1.1.2.2.1.1.1	0.395428571428571	.	17760001	18000000	#DADAFF	1	0.5
chr1	18000001	18440000	B.1.2.1.2.2.2.2.2	0.281142857142857	.	18000001	18440000	#9191FF	1	0.375
chr1	18440001	18640000	B.1.2.1.2.1.2.1.2.2	0.289142857142857	.	18440001	18640000	#9191FF	1	0.375
chr1	18640001	18800000	B.1.2.1.2.1.2.1.1.2	0.291428571428571	.	18640001	18800000	#9191FF	1	0.375
chr1	18800001	19000000	B.1.1.2.2.1.1.2.1	0.362285714285714	.	18800001	19000000	#DADAFF	1	0.5
chr1	19000001	19200000	B.1.2.1.2.1.2.1.1.1	0.292571428571429	.	19000001	19200000	#9191FF	1	0.375
chr1	19200001	19440000	A.2.2.1.2.1.2.2.1.2.1.2	0.538285714285714	.	19200001	19440000	#FFDADA	1	0.625
chr1	19440001	19560000	A.2.1.1.1.2.1.2.1.1.1.1	0.734857142857143	.	19440001	19560000	#FF9191	1	0.75
chr1	19560001	19720000	A.2.2.1.2.1.2.1.1.2.2	0.544	.	19560001	19720000	#FFDADA	1	0.625
chr1	19720001	19880000	A.2.1.1.1.2.1.2.1.2.1.2	0.730285714285714	.	19720001	19880000	#FF9191	1	0.75
chr1	19880001	20080000	A.2.1.2.1.2.2.1.1.1.2	0.633142857142857	.	19880001	20080000	#FF9191	1	0.75
chr1	20080001	20360000	A.2.2.2.2.1.2.1.2.2.2	0.465142857142857	.	20080001	20360000	#FFDADA	1	0.625
chr1	20360001	20440000	A.2.2.2.2.2.2.1.2.2.1	0.452571428571429	.	20360001	20440000	#FFDADA	1	0.625
chr1	20440001	20960000	A.2.2.2.2.1.2.2.1.1.1	0.464	.	20440001	20960000	#FFDADA	1	0.625
chr1	20960001	21440000	A.2.1.1.1.2.1.1.1.2.2.2	0.740571428571429	.	20960001	21440000	#FF9191	1	0.75
chr1	21440001	21520000	A.2.2.1.2.1.2.1.1.1.1	0.548571428571429	.	21440001	21520000	#FFDADA	1	0.625
chr1	21520001	21840000	A.2.1.2.1.1.1.1.2.1.2	0.660571428571429	.	21520001	21840000	#FF9191	1	0.75
chr1	21840001	22040000	A.2.2.1.2.1.2.1.2.1	0.542857142857143	.	21840001	22040000	#FFDADA	1	0.625
chr1	22040001	22200000	A.2.1.1.1.1.2.1.2.1	0.748571428571429	.	22040001	22200000	#FF9191	1	0.75
chr1	22200001	22320000	A.2.2.1.2.2.2.2.1.2	0.526857142857143	.	22200001	22320000	#FFDADA	1	0.625
chr1	22320001	22480000	A.2.1.2.1.1.2.2.2.1	0.648	.	22320001	22480000	#FF9191	1	0.75
chr1	22480001	22840000	A.2.2.2.2.2.2.1.1.1	0.456	.	22480001	22840000	#FFDADA	1	0.625
chr1	22840001	22920000	B.1.1.1.2.1.2.2.1	0.398857142857143	.	22840001	22920000	#DADAFF	1	0.5
chr1	22920001	23280000	A.2.2.2.2.1.2.1.1.2.1	0.472	.	22920001	23280000	#FFDADA	1	0.625
chr1	23280001	23680000	A.2.1.1.1.2.1.2.1.1.1.2	0.733714285714286	.	23280001	23680000	#FF9191	1	0.75
chr1	23680001	23840000	A.2.2.1.2.1.2.1.1.1.2	0.547428571428571	.	23680001	23840000	#FFDADA	1	0.625
chr1	23840001	24040000	A.1.2.2.1.1.2.1.1.2.2	0.814857142857143	.	23840001	24040000	#FF4848	1	0.875
chr1	24040001	24320000	A.1.2.1.1.1.1.2.2	0.898285714285714	.	24040001	24320000	#FF4848	1	0.875
chr1	24320001	24520000	A.2.1.2.1.2.2.1.2	0.628571428571429	.	24320001	24520000	#FF9191	1	0.75
chr1	24520001	24840000	A.2.1.1.1.2.1.2.2.2.1	0.726857142857143	.	24520001	24840000	#FF9191	1	0.75
chr1	24840001	24960000	A.2.2.2.2.1.2.1.1.1	0.473142857142857	.	24840001	24960000	#FFDADA	1	0.625
chr1	24960001	25120000	A.2.1.1.1.1.2.1.1.2.2.2	0.749714285714286	.	24960001	25120000	#FF9191	1	0.75
chr1	25120001	25560000	A.1.2.1.2.2.1.2.2.2.1.2	0.837714285714286	.	25120001	25560000	#FF4848	1	0.875
chr1	25640001	25920000	A.1.2.2.1.2.1.2.2.2.2	0.796571428571429	.	25640001	25920000	#FF4848	1	0.875
chr1	25920001	26160000	A.2.1.2.1.1.1.1.1	0.662857142857143	.	25920001	26160000	#FF9191	1	0.75
chr1	26160001	26440000	A.2.1.1.1.2.1.1.2.1.2.1	0.738285714285714	.	26160001	26440000	#FF9191	1	0.75
chr1	26440001	26520000	A.2.1.2.1.1.2.1.1.1.1	0.654857142857143	.	26440001	26520000	#FF9191	1	0.75
chr1	26520001	26800000	A.1.2.1.1.1.1.2.1.2	0.899428571428571	.	26520001	26800000	#FF4848	1	0.875
chr1	26800001	27440000	A.1.1.2.1.1.2.2.1	0.955428571428571	.	26800001	27440000	#FF0000	1	1
chr1	27440001	27600000	A.2.1.1.1.1.2.1.1.2.2.1	0.750857142857143	.	27440001	27600000	#FF9191	1	0.75
chr1	27600001	27720000	A.1.2.2.1.1.2.2.2.2	0.808	.	27600001	27720000	#FF4848	1	0.875
chr1	27720001	27880000	A.1.2.1.1.2.1.1.1.2.1	0.890285714285714	.	27720001	27880000	#FF4848	1	0.875
chr1	27880001	28080000	A.1.2.2.1.1.2.1.1.1	0.817142857142857	.	27880001	28080000	#FF4848	1	0.875
chr1	28080001	28320000	A.1.2.2.1.1.2.2.2.1	0.809142857142857	.	28080001	28320000	#FF4848	1	0.875
chr1	28320001	28560000	A.1.2.1.1.2.1.1.2	0.888	.	28320001	28560000	#FF4848	1	0.875
chr1	28560001	29040000	A.1.1.2.1.2.2.1.2.1.1	0.934857142857143	.	28560001	29040000	#FF0000	1	1
chr1	29040001	29240000	A.2.1.2.1.2.1.1.1.2.1.1	0.643428571428571	.	29040001	29240000	#FF9191	1	0.75
chr1	29240001	29560000	A.2.2.1.2.1.2.2.2.2	0.533714285714286	.	29240001	29560000	#FFDADA	1	0.625
chr1	29560001	29600000	B.1.1.1.2.2.1.2.1	0.393142857142857	.	29560001	29600000	#DADAFF	1	0.5
chr1	29640001	29840000	B.1.1.1.2.2.1.2.1	0.393142857142857	.	29640001	29840000	#DADAFF	1	0.5
chr1	29840001	29880000	B.1.2.1.2.1.2.2	0.288	.	29840001	29880000	#9191FF	1	0.375
chr1	30000001	30120000	B.1.2.1.2.1.2.2	0.288	.	30000001	30120000	#9191FF	1	0.375
chr1	30120001	30400000	B.1.2.1.2.1.1.2.2	0.293714285714286	.	30120001	30400000	#9191FF	1	0.375
chr1	30400001	30840000	B.1.2.2.1.2.1.2.1	0.249142857142857	.	30400001	30840000	#9191FF	1	0.375
chr1	30840001	31160000	B.1.2.1.2.1.1.2.1	0.294857142857143	.	30840001	31160000	#9191FF	1	0.375
chr1	31160001	31320000	A.2.1.1.1.1.2.1.1.2.1	0.752	.	31160001	31320000	#FF9191	1	0.75
chr1	31320001	31440000	A.2.2.1.2.2.2.2.2.2.2	0.523428571428571	.	31320001	31440000	#FFDADA	1	0.625
chr1	31440001	31800000	A.2.1.1.1.2.1.2.1.1.2	0.732571428571429	.	31440001	31800000	#FF9191	1	0.75
chr1	31800001	32120000	A.2.1.1.1.2.1.1.2.1.1	0.739428571428571	.	31800001	32120000	#FF9191	1	0.75
chr1	32120001	32280000	A.2.2.1.2.2.2.2.2.2.1	0.524571428571429	.	32120001	32280000	#FFDADA	1	0.625
chr1	32280001	32880000	A.1.1.1.2.1.1.1.2	0.985142857142857	.	32280001	32880000	#FF0000	1	1
chr1	32880001	33240000	A.1.2.2.1.2.1.2.2.2.1.2	0.797714285714286	.	32880001	33240000	#FF4848	1	0.875
chr1	33240001	33400000	A.2.1.2.1.1.2.1.1.1.2	0.653714285714286	.	33240001	33400000	#FF9191	1	0.75
chr1	33400001	33640000	A.2.1.1.1.1.1.2.1	0.755428571428571	.	33400001	33640000	#FF9191	1	0.75
chr1	33640001	33920000	A.2.2.1.2.1.2.2.1.1	0.540571428571429	.	33640001	33920000	#FFDADA	1	0.625
chr1	33920001	34120000	B.1.1.1.2.2.1.2.2	0.392	.	33920001	34120000	#DADAFF	1	0.5
chr1	34120001	34560000	B.1.2.1.2.2.2.1	0.283428571428571	.	34120001	34560000	#9191FF	1	0.375
chr1	34560001	34960000	B.1.2.2.1.2.1.2.2.1	0.248	.	34560001	34960000	#9191FF	1	0.375
chr1	34960001	35240000	B.1.1.1.2.2.2.1	0.390857142857143	.	34960001	35240000	#DADAFF	1	0.5
chr1	35240001	35400000	A.2.2.1.2.1.2.2.1.2.2.1	0.537142857142857	.	35240001	35400000	#FFDADA	1	0.625
chr1	35400001	35600000	A.2.1.1.1.1.2.2	0.746285714285714	.	35400001	35600000	#FF9191	1	0.75
chr1	35600001	35680000	A.2.1.2.1.2.1.2.2	0.635428571428571	.	35600001	35680000	#FF9191	1	0.75
chr1	35680001	36040000	A.1.2.1.2.2.1.2.2.2.2	0.836571428571429	.	35680001	36040000	#FF4848	1	0.875
chr1	36040001	36320000	A.2.1.1.1.2.1.1.2.2	0.736	.	36040001	36320000	#FF9191	1	0.75
chr1	36320001	36560000	A.1.2.2.1.2.1.2.1.1	0.803428571428571	.	36320001	36560000	#FF4848	1	0.875
chr1	36560001	36680000	A.2.1.2.1.1.2.1.1.2	0.652571428571429	.	36560001	36680000	#FF9191	1	0.75
chr1	36680001	36960000	A.1.2.2.1.1.1.2.2	0.818285714285714	.	36680001	36960000	#FF4848	1	0.875
chr1	36960001	37120000	A.2.2.2.2.2.2.1.2.2.2	0.451428571428571	.	36960001	37120000	#FFDADA	1	0.625
chr1	37120001	37360000	B.1.1.1.2.2.2.2.2	0.388571428571429	.	37120001	37360000	#DADAFF	1	0.5
chr1	37360001	37640000	B.1.1.2.2.1.1.1	0.363428571428571	.	37360001	37640000	#DADAFF	1	0.5
chr1	37640001	37880000	A.2.2.2.2.1.2.2.1.1.2	0.462857142857143	.	37640001	37880000	#FFDADA	1	0.625
chr1	37880001	38160000	A.2.1.1.1.2.1.1.1.2.1	0.742857142857143	.	37880001	38160000	#FF9191	1	0.75
chr1	38160001	38880000	A.1.2.1.2.2.1.2.2.1	0.84	.	38160001	38880000	#FF4848	1	0.875
chr1	38880001	39040000	A.2.1.2.1.2.2.1.1.2.1.2	0.630857142857143	.	38880001	39040000	#FF9191	1	0.75
chr1	39040001	39320000	A.2.1.2.1.2.2.1.1.2.2	0.629714285714286	.	39040001	39320000	#FF9191	1	0.75
chr1	39320001	39480000	A.1.2.2.1.2.1.2.2.2.1.1.1	0.8	.	39320001	39480000	#FF4848	1	0.875
chr1	39480001	39920000	A.1.1.2.1.2.2.1.1	0.936	.	39480001	39920000	#FF0000	1	1
chr1	39920001	40000000	A.2.1.2.1.2.1.1.1.2.2	0.641142857142857	.	39920001	40000000	#FF9191	1	0.75
chr1	40000001	40240000	A.1.2.1.1.2.2.2.2.2.2	0.877714285714286	.	40000001	40240000	#FF4848	1	0.875
chr1	40240001	40520000	A.1.2.1.1.2.2.1.2.1.1	0.884571428571429	.	40240001	40520000	#FF4848	1	0.875
chr1	40520001	40680000	A.1.2.2.1.1.2.1.1.2.1	0.816	.	40520001	40680000	#FF4848	1	0.875
chr1	40680001	40840000	A.1.2.2.1.2.1.2.1.2	0.802285714285714	.	40680001	40840000	#FF4848	1	0.875
chr1	40840001	41280000	A.1.1.2.1.1.2.2.2.1.2	0.953142857142857	.	40840001	41280000	#FF0000	1	1
chr1	41280001	41440000	A.2.1.2.1.1.1.1.2.2.2	0.658285714285714	.	41280001	41440000	#FF9191	1	0.75
chr1	41440001	41720000	A.2.2.1.1.1.1.1.1.2	0.593142857142857	.	41440001	41720000	#FFDADA	1	0.625
chr1	41720001	41920000	A.2.2.2.2.2.2.1.1.2	0.454857142857143	.	41720001	41920000	#FFDADA	1	0.625
chr1	41920001	42080000	A.2.2.2.2.1.2.1.1.2.2	0.470857142857143	.	41920001	42080000	#FFDADA	1	0.625
chr1	42080001	42400000	A.1.2.2.2.2.1.2.1	0.765714285714286	.	42080001	42400000	#FF4848	1	0.875
chr1	42400001	42520000	A.2.2.1.2.2.2.1.2.1	0.530285714285714	.	42400001	42520000	#FFDADA	1	0.625
chr1	42520001	42960000	A.2.1.1.1.2.1.2.2.1	0.728	.	42520001	42960000	#FF9191	1	0.75
chr1	42960001	43120000	A.2.2.2.2.1.1.1.2.1.2	0.48	.	42960001	43120000	#FFDADA	1	0.625
chr1	43120001	43320000	A.2.1.1.1.2.1.1.1.2.2.1	0.741714285714286	.	43120001	43320000	#FF9191	1	0.75
chr1	43320001	43400000	A.2.1.2.1.2.1.2.1.2.2	0.636571428571429	.	43320001	43400000	#FF9191	1	0.75
chr1	43400001	43560000	A.2.2.1.2.1.2.2.1.2.1.1	0.539428571428571	.	43400001	43560000	#FFDADA	1	0.625
chr1	43560001	43640000	A.2.2.1.2.2.2.2.2.1	0.525714285714286	.	43560001	43640000	#FFDADA	1	0.625
chr1	43640001	43960000	A.1.2.1.1.2.2.1.2.2	0.882285714285714	.	43640001	43960000	#FF4848	1	0.875
chr1	43960001	44040000	A.2.2.1.2.2.2.2.1.1	0.528	.	43960001	44040000	#FFDADA	1	0.625
chr1	44040001	44200000	A.2.2.1.2.1.2.1.1.2.1.2	0.545142857142857	.	44040001	44200000	#FFDADA	1	0.625
chr1	44200001	44360000	A.2.1.1.1.2.1.1.2.1.2.2	0.737142857142857	.	44200001	44360000	#FF9191	1	0.75
chr1	44360001	44560000	A.2.1.1.1.2.2.2.1.2	0.717714285714286	.	44360001	44560000	#FF9191	1	0.75
chr1	44560001	44760000	A.2.2.1.2.1.2.2.1.2.2.2	0.536	.	44560001	44760000	#FFDADA	1	0.625
chr1	44760001	45160000	A.2.1.1.1.2.1.2.2.2.2	0.725714285714286	.	44760001	45160000	#FF9191	1	0.75
chr1	45160001	45320000	A.1.2.2.1.1.2.1.2.1	0.813714285714286	.	45160001	45320000	#FF4848	1	0.875
chr1	45320001	45520000	A.2.1.1.1.1.1.1.2	0.756571428571429	.	45320001	45520000	#FF9191	1	0.75
chr1	45520001	45760000	A.2.1.2.1.1.2.2.2.2.1	0.646857142857143	.	45520001	45760000	#FF9191	1	0.75
chr1	45760001	46120000	A.1.1.2.2.1.2.1.1.1	0.925714285714286	.	45760001	46120000	#FF0000	1	1
chr1	46120001	46320000	A.1.2.2.1.1.1.2.1.2	0.819428571428571	.	46120001	46320000	#FF4848	1	0.875
chr1	46320001	46480000	A.1.2.2.1.2.1.2.2.1	0.801142857142857	.	46320001	46480000	#FF4848	1	0.875
chr1	46480001	46880000	A.1.1.1.1.2.1.1.1	0.996571428571429	.	46480001	46880000	#FF0000	1	1
chr1	46880001	47240000	A.2.1.1.1.2.2.2.2.2	0.715428571428571	.	46880001	47240000	#FF9191	1	0.75
chr1	47240001	47520000	B.1.1.2.2.1.2.1.1.2	0.358857142857143	.	47240001	47520000	#DADAFF	1	0.5
chr1	47520001	47640000	B.1.1.1.2.1.2.2.2.2	0.396571428571429	.	47520001	47640000	#DADAFF	1	0.5
chr1	47640001	47880000	A.2.1.1.1.2.2.1.1.1	0.724571428571429	.	47640001	47880000	#FF9191	1	0.75
chr1	47880001	48280000	B.1.1.2.1.2.1.1	0.376	.	47880001	48280000	#DADAFF	1	0.5
chr1	48280001	48520000	B.1.2.2.1.2.2.2.2.2	0.241142857142857	.	48280001	48520000	#9191FF	1	0.375
chr1	48520001	48680000	B.1.2.1.2.2.1.1.2	0.285714285714286	.	48520001	48680000	#9191FF	1	0.375
chr1	48680001	48920000	B.2.1.1.1.2.2.1.2.2	0.185142857142857	.	48680001	48920000	#4848FF	1	0.25
chr1	48920001	49240000	B.2.1.1.1.2.2.1.1.2.2	0.187428571428571	.	48920001	49240000	#4848FF	1	0.25
chr1	49240001	49480000	B.2.1.1.1.2.2.1.2.1	0.186285714285714	.	49240001	49480000	#4848FF	1	0.25
chr1	49480001	49760000	B.2.2.1.2.2.1.2.2	0.0411428571428571	.	49480001	49760000	#0000FF	1	0.125
chr1	49760001	49960000	B.2.2.1.2.2.1.1.2.2.2	0.0445714285714286	.	49760001	49960000	#0000FF	1	0.125
chr1	49960001	50120000	B.2.2.2.1.2.1.2.2	0.0182857142857143	.	49960001	50120000	#0000FF	1	0.125
chr1	50120001	50320000	B.2.2.1.2.2.2.2.2.2	0.0308571428571429	.	50120001	50320000	#0000FF	1	0.125
chr1	50320001	50800000	B.2.2.1.2.2.1.2.1.1	0.0434285714285714	.	50320001	50800000	#0000FF	1	0.125
chr1	50800001	51200000	A.2.2.1.1.1.2.1.1.1	0.579428571428571	.	50800001	51200000	#FFDADA	1	0.625
chr1	51200001	51480000	A.1.2.2.2.2.1.2.2.2	0.763428571428571	.	51200001	51480000	#FF4848	1	0.875
chr1	51480001	51680000	A.2.1.1.2.2.1.2.2.2.1	0.681142857142857	.	51480001	51680000	#FF9191	1	0.75
chr1	51680001	51880000	A.1.2.1.2.1.1.2.1.1	0.869714285714286	.	51680001	51880000	#FF4848	1	0.875
chr1	51880001	52240000	A.1.1.1.1.2.1.1.2	0.995428571428571	.	51880001	52240000	#FF0000	1	1
chr1	52240001	52400000	A.1.1.2.2.1.2.2.2	0.916571428571429	.	52240001	52400000	#FF0000	1	1
chr1	52400001	52480000	A.2.1.2.1.2.1.2.1.2.1	0.637714285714286	.	52400001	52480000	#FF9191	1	0.75
chr1	52480001	52760000	A.1.2.1.2.2.1.1.1.2.2	0.848	.	52480001	52760000	#FF4848	1	0.875
chr1	52760001	53040000	A.1.2.1.1.1.1.1.2	0.901714285714286	.	52760001	53040000	#FF4848	1	0.875
chr1	53040001	53440000	A.1.1.2.2.1.2.2.1.1	0.918857142857143	.	53040001	53440000	#FF0000	1	1
chr1	53440001	53680000	A.2.1.1.1.2.2.2.1.1	0.718857142857143	.	53440001	53680000	#FF9191	1	0.75
chr1	53680001	53840000	A.1.2.2.1.1.1.2.1.1	0.820571428571429	.	53680001	53840000	#FF4848	1	0.875
chr1	53840001	54160000	A.2.2.1.1.1.2.1.2	0.577142857142857	.	53840001	54160000	#FFDADA	1	0.625
chr1	54160001	54360000	A.1.2.2.1.2.1.1.2.1	0.805714285714286	.	54160001	54360000	#FF4848	1	0.875
chr1	54360001	54480000	A.1.2.2.1.2.1.1.1	0.806857142857143	.	54360001	54480000	#FF4848	1	0.875
chr1	54480001	54800000	A.1.2.1.2.2.1.1.1.1.1	0.851428571428571	.	54480001	54800000	#FF4848	1	0.875
chr1	54800001	55000000	A.1.2.2.1.1.1.1	0.821714285714286	.	54800001	55000000	#FF4848	1	0.875
chr1	55000001	55160000	A.2.2.2.2.1.1.1.1.1	0.483428571428571	.	55000001	55160000	#FFDADA	1	0.625
chr1	55160001	55360000	A.2.1.1.1.2.2.1.2.1	0.721142857142857	.	55160001	55360000	#FF9191	1	0.75
chr1	55360001	55520000	A.2.2.2.2.1.2.1.2.1.2	0.467428571428571	.	55360001	55520000	#FFDADA	1	0.625
chr1	55520001	55760000	A.1.2.2.2.2.1.2.2.1	0.764571428571429	.	55520001	55760000	#FF4848	1	0.875
chr1	55760001	56800000	B.2.1.1.1.2.2.2.2	0.182857142857143	.	55760001	56800000	#4848FF	1	0.25
chr1	56800001	57080000	B.1.1.2.2.1.2.1.2.1	0.357714285714286	.	56800001	57080000	#DADAFF	1	0.5
chr1	57080001	57200000	B.1.2.2.1.1.1.2.1.2.1	0.269714285714286	.	57080001	57200000	#9191FF	1	0.375
chr1	57200001	57760000	B.2.1.1.1.2.2.2.1	0.184	.	57200001	57760000	#4848FF	1	0.25
chr1	57760001	58320000	B.2.2.1.2.2.1.2.1.2	0.0422857142857143	.	57760001	58320000	#0000FF	1	0.125
chr1	58320001	58600000	B.2.1.1.1.2.2.1.1.1	0.189714285714286	.	58320001	58600000	#4848FF	1	0.25
chr1	58600001	58760000	B.1.2.2.1.2.2.2.1	0.243428571428571	.	58600001	58760000	#9191FF	1	0.375
chr1	58760001	58920000	B.1.2.2.1.1.1.1.1.1	0.28	.	58760001	58920000	#9191FF	1	0.375
chr1	58920001	59200000	A.2.2.1.1.1.1.2.2.1.2.1	0.586285714285714	.	58920001	59200000	#FFDADA	1	0.625
chr1	59200001	59360000	A.1.2.1.2.1.1.2.1.2	0.868571428571429	.	59200001	59360000	#FF4848	1	0.875
chr1	59360001	59520000	A.1.1.2.2.1.2.1.2.2.2	0.92	.	59360001	59520000	#FF0000	1	1
chr1	59520001	59800000	A.1.2.1.2.1.1.1.1.1	0.876571428571429	.	59520001	59800000	#FF4848	1	0.875
chr1	59800001	60000000	A.2.1.1.1.2.2.1.1.2.1	0.723428571428571	.	59800001	60000000	#FF9191	1	0.75
chr1	60000001	60240000	A.2.1.1.2.2.1.2.2.2.2	0.68	.	60000001	60240000	#FF9191	1	0.75
chr1	60240001	60440000	B.1.1.1.1.2.1.2.1.2.2	0.414857142857143	.	60240001	60440000	#DADAFF	1	0.5
chr1	60440001	60640000	B.2.2.1.2.2.1.1.2.1	0.0468571428571429	.	60440001	60640000	#0000FF	1	0.125
chr1	60640001	60800000	B.2.1.2.2.2.1.2	0.117714285714286	.	60640001	60800000	#4848FF	1	0.25
chr1	60800001	60880000	B.2.1.1.2.2.2.2.2.2	0.154285714285714	.	60800001	60880000	#4848FF	1	0.25
chr1	60880001	61000000	B.2.2.1.2.1.1.1.2.2	0.0697142857142857	.	60880001	61000000	#0000FF	1	0.125
chr1	61000001	61280000	B.2.2.2.1.2.1.2.1	0.0194285714285714	.	61000001	61280000	#0000FF	1	0.125
chr1	61280001	61880000	B.1.2.1.1.1.1.2.2	0.329142857142857	.	61280001	61880000	#9191FF	1	0.375
chr1	61880001	62120000	B.1.2.1.2.2.1.2	0.284571428571429	.	61880001	62120000	#9191FF	1	0.375
chr1	62120001	62280000	A.2.1.2.2.1.2.2.2	0.609142857142857	.	62120001	62280000	#FF9191	1	0.75
chr1	62280001	62600000	A.2.2.2.1.1.1.2.2.2	0.515428571428571	.	62280001	62600000	#FFDADA	1	0.625
chr1	62600001	62880000	A.2.2.2.1.1.2.1.1.1	0.514285714285714	.	62600001	62880000	#FFDADA	1	0.625
chr1	62880001	63280000	A.1.2.1.2.1.1.1.1.2	0.875428571428571	.	62880001	63280000	#FF4848	1	0.875
chr1	63280001	63600000	A.2.2.1.1.1.2.1.1.2	0.578285714285714	.	63280001	63600000	#FFDADA	1	0.625
chr1	63600001	63720000	B.1.1.1.1.2.1.2.2.2.1	0.410285714285714	.	63600001	63720000	#DADAFF	1	0.5
chr1	63720001	63800000	B.1.1.2.1.2.2.1.2.1	0.370285714285714	.	63720001	63800000	#DADAFF	1	0.5
chr1	63800001	64040000	A.2.1.1.2.2.1.2.1.2	0.683428571428571	.	63800001	64040000	#FF9191	1	0.75
chr1	64040001	64360000	A.2.2.2.1.1.2.1.2	0.510857142857143	.	64040001	64360000	#FFDADA	1	0.625
chr1	64360001	64600000	B.1.2.1.1.1.1.1.2.2	0.333714285714286	.	64360001	64600000	#9191FF	1	0.375
chr1	64600001	64800000	B.1.1.2.2.1.2.1.2.2	0.356571428571429	.	64600001	64800000	#DADAFF	1	0.5
chr1	64800001	65000000	B.1.2.2.1.1.2.1.1.2.1.2	0.260571428571429	.	64800001	65000000	#9191FF	1	0.375
chr1	65000001	65320000	B.1.2.1.1.1.1.2.1.2.2	0.330285714285714	.	65000001	65320000	#9191FF	1	0.375
chr1	65320001	65480000	A.2.1.2.2.1.1.1.2	0.624	.	65320001	65480000	#FF9191	1	0.75
chr1	65480001	65920000	A.2.1.2.2.2.2.1.2.1	0.6	.	65480001	65920000	#FF9191	1	0.75
chr1	65920001	66440000	B.1.1.2.1.2.1.2.1	0.374857142857143	.	65920001	66440000	#DADAFF	1	0.5
chr1	66440001	66720000	B.1.2.1.1.1.1.1.2.1.2	0.334857142857143	.	66440001	66720000	#9191FF	1	0.375
chr1	66720001	66960000	A.1.1.2.2.1.1.1.2	0.928	.	66720001	66960000	#FF0000	1	1
chr1	66960001	67360000	B.1.1.1.1.2.2.1.2.2	0.404571428571429	.	66960001	67360000	#DADAFF	1	0.5
chr1	67360001	67520000	A.1.2.1.2.1.1.1.2.2.1.2	0.872	.	67360001	67520000	#FF4848	1	0.875
chr1	67520001	67640000	A.2.1.1.1.1.1.1.1	0.757714285714286	.	67520001	67640000	#FF9191	1	0.75
chr1	67640001	68000000	A.1.1.2.2.2.1.1.1.1.2	0.914285714285714	.	67640001	68000000	#FF0000	1	1
chr1	68000001	68240000	A.1.2.1.2.2.1.1.2.1.2	0.845714285714286	.	68000001	68240000	#FF4848	1	0.875
chr1	68240001	68600000	B.1.2.2.1.1.1.1.1.2	0.278857142857143	.	68240001	68600000	#9191FF	1	0.375
chr1	68600001	69000000	B.1.2.2.1.1.2.1.1.2.1.1	0.261714285714286	.	68600001	69000000	#9191FF	1	0.375
chr1	69000001	69240000	B.2.2.1.2.1.2.2.1.1	0.0537142857142857	.	69000001	69240000	#0000FF	1	0.125
chr1	69240001	69400000	B.2.2.1.2.2.2.1.2.2	0.0377142857142857	.	69240001	69400000	#0000FF	1	0.125
chr1	69400001	69520000	B.2.2.1.2.1.1.1.1.2.2	0.072	.	69400001	69520000	#0000FF	1	0.125
chr1	69520001	69800000	B.2.2.2.1.2.2.1.2	0.0148571428571429	.	69520001	69800000	#0000FF	1	0.125
chr1	69800001	69880000	B.2.1.2.2.2.2.1.2.1.1	0.114285714285714	.	69800001	69880000	#4848FF	1	0.25
chr1	69880001	70320000	B.2.2.1.2.2.1.1.1.1.2	0.0491428571428571	.	69880001	70320000	#0000FF	1	0.125
chr1	70320001	70600000	B.2.1.2.2.1.2.2.1	0.121142857142857	.	70320001	70600000	#4848FF	1	0.25
chr1	70600001	70960000	A.1.1.2.2.2.1.1.2.2	0.908571428571429	.	70600001	70960000	#FF0000	1	1
chr1	70960001	71560000	B.2.1.1.1.2.1.2.2	0.190857142857143	.	70960001	71560000	#4848FF	1	0.25
chr1	71560001	71840000	B.2.2.1.2.1.1.1.1.1.2	0.0742857142857143	.	71560001	71840000	#0000FF	1	0.125
chr1	71840001	72080000	B.2.2.1.2.2.2.1.1	0.04	.	71840001	72080000	#0000FF	1	0.125
chr1	72080001	72240000	B.2.2.1.2.1.1.1.2.1	0.0708571428571429	.	72080001	72240000	#0000FF	1	0.125
chr1	72240001	72560000	B.2.2.2.1.2.1.1	0.0205714285714286	.	72240001	72560000	#0000FF	1	0.125
chr1	72560001	72720000	B.2.2.1.2.1.2.1.1.2.2	0.0594285714285714	.	72560001	72720000	#0000FF	1	0.125
chr1	72720001	72840000	B.2.1.1.2.2.1.1.2.1	0.170285714285714	.	72720001	72840000	#4848FF	1	0.25
chr1	72840001	73360000	B.2.2.2.2.1.1.1	0.0114285714285714	.	72840001	73360000	#0000FF	1	0.125
chr1	73360001	73560000	B.2.2.2.1.2.2.1.1.1	0.0171428571428571	.	73360001	73560000	#0000FF	1	0.125
chr1	73560001	73960000	B.2.2.2.1.2.2.2.1	0.0137142857142857	.	73560001	73960000	#0000FF	1	0.125
chr1	73960001	74040000	B.2.1.1.2.2.1.2.1.2.2	0.164571428571429	.	73960001	74040000	#4848FF	1	0.25
chr1	74040001	74240000	B.2.1.2.2.2.2.1.2.2	0.112	.	74040001	74240000	#4848FF	1	0.25
chr1	74240001	74600000	B.2.2.1.2.2.1.1.1.1.1	0.0502857142857143	.	74240001	74600000	#0000FF	1	0.125
chr1	74600001	75240000	B.1.2.2.1.1.1.1.2.1.2	0.276571428571429	.	74600001	75240000	#9191FF	1	0.375
chr1	75240001	75400000	B.1.2.2.1.1.2.1.1.1	0.262857142857143	.	75240001	75400000	#9191FF	1	0.375
chr1	75400001	75720000	B.2.1.1.1.2.1.1.1.2.1.1	0.197714285714286	.	75400001	75720000	#4848FF	1	0.25
chr1	75720001	76160000	B.1.2.2.1.1.1.1.2.1.1	0.277714285714286	.	75720001	76160000	#9191FF	1	0.375
chr1	76160001	76280000	A.2.1.1.2.1.1.1.1.1.2	0.713142857142857	.	76160001	76280000	#FF9191	1	0.75
chr1	76280001	76680000	B.1.1.1.1.2.2.1.1.1	0.408	.	76280001	76680000	#DADAFF	1	0.5
chr1	76680001	76840000	B.1.2.2.1.1.1.1.2.2.1.1	0.275428571428571	.	76680001	76840000	#9191FF	1	0.375
chr1	76840001	77000000	B.1.2.2.1.1.2.2.2.2	0.251428571428571	.	76840001	77000000	#9191FF	1	0.375
chr1	77000001	77120000	B.2.1.1.2.2.1.1.2.2	0.169142857142857	.	77000001	77120000	#4848FF	1	0.25
chr1	77120001	77280000	B.2.1.2.2.1.1.2.1	0.125714285714286	.	77120001	77280000	#4848FF	1	0.25
chr1	77280001	77360000	B.1.2.1.1.2.1.2.1.1.1	0.313142857142857	.	77280001	77360000	#9191FF	1	0.375
chr1	77360001	77560000	B.1.2.1.1.2.2.1.2.2.2	0.301714285714286	.	77360001	77560000	#9191FF	1	0.375
chr1	77560001	78040000	A.2.2.2.1.1.2.1.1.2.2	0.512	.	77560001	78040000	#FFDADA	1	0.625
chr1	78040001	78280000	A.1.1.2.2.1.2.1.2.2.1.1	0.922285714285714	.	78040001	78280000	#FF0000	1	1
chr1	78280001	78520000	A.1.1.2.2.2.1.1.2.1.2.2	0.909714285714286	.	78280001	78520000	#FF0000	1	1
chr1	78520001	78880000	B.1.1.1.1.2.2.1.2.1	0.405714285714286	.	78520001	78880000	#DADAFF	1	0.5
chr1	78880001	79040000	B.1.2.2.1.1.1.2.2.1	0.267428571428571	.	78880001	79040000	#9191FF	1	0.375
chr1	79040001	79200000	A.2.2.1.1.1.1.2.2.2.2.2.1	0.581714285714286	.	79040001	79200000	#FFDADA	1	0.625
chr1	79200001	79560000	B.2.1.1.2.2.2.2.1.1.1	0.161142857142857	.	79200001	79560000	#4848FF	1	0.25
chr1	79560001	79880000	B.2.1.1.2.2.2.2.1.2	0.157714285714286	.	79560001	79880000	#4848FF	1	0.25
chr1	79880001	80280000	B.1.2.1.1.2.2.1.1.2.1	0.306285714285714	.	79880001	80280000	#9191FF	1	0.375
chr1	80280001	80800000	B.2.2.1.2.2.2.2.1.2	0.0331428571428571	.	80280001	80800000	#0000FF	1	0.125
chr1	80800001	80960000	B.2.2.1.2.1.1.1.1.2.1	0.0731428571428571	.	80800001	80960000	#0000FF	1	0.125
chr1	80960001	81120000	B.2.1.1.2.2.1.1.1.2	0.171428571428571	.	80960001	81120000	#4848FF	1	0.25
chr1	81120001	81440000	B.2.2.1.2.1.1.2.1.2	0.0674285714285714	.	81120001	81440000	#0000FF	1	0.125
chr1	81440001	81600000	B.2.1.1.2.2.2.2.2.1.2	0.155428571428571	.	81440001	81600000	#4848FF	1	0.25
chr1	81600001	81920000	B.2.2.1.2.2.2.2.1.1.2.2	0.0342857142857143	.	81600001	81920000	#0000FF	1	0.125
chr1	81920001	82320000	B.2.1.1.1.2.1.2.1	0.192	.	81920001	82320000	#4848FF	1	0.25
chr1	82320001	82440000	B.2.1.2.2.2.2.1.1.1	0.116571428571429	.	82320001	82440000	#4848FF	1	0.25
chr1	82440001	82800000	B.2.2.1.2.2.2.2.1.1.2.1	0.0354285714285714	.	82440001	82800000	#0000FF	1	0.125
chr1	82800001	83240000	B.2.2.2.1.2.2.2.2	0.0125714285714286	.	82800001	83240000	#0000FF	1	0.125
chr1	83240001	83840000	B.2.2.1.2.2.2.2.1.1.1	0.0365714285714286	.	83240001	83840000	#0000FF	1	0.125
chr1	83840001	84160000	B.2.1.1.1.2.1.1.1.1	0.198857142857143	.	83840001	84160000	#4848FF	1	0.25
chr1	84160001	84320000	B.1.2.2.1.1.1.2.2.2.1.2	0.265142857142857	.	84160001	84320000	#9191FF	1	0.375
chr1	84320001	84400000	B.1.2.1.1.2.1.1.2.2.1	0.315428571428571	.	84320001	84400000	#9191FF	1	0.375
chr1	84400001	84600000	B.1.1.2.1.1.1.2.1	0.384	.	84400001	84600000	#DADAFF	1	0.5
chr1	84600001	84920000	A.2.2.1.1.1.2.2.2.2.1	0.571428571428571	.	84600001	84920000	#FFDADA	1	0.625
chr1	84920001	85200000	A.1.1.2.2.2.1.2	0.907428571428571	.	84920001	85200000	#FF0000	1	1
chr1	85200001	85360000	A.2.2.1.1.1.1.2.2.2.2.2.2	0.580571428571429	.	85200001	85360000	#FFDADA	1	0.625
chr1	85360001	85560000	A.1.2.1.2.1.1.2.2.1	0.867428571428571	.	85360001	85560000	#FF4848	1	0.875
chr1	85560001	85640000	A.2.2.1.1.1.1.2.1	0.590857142857143	.	85560001	85640000	#FFDADA	1	0.625
chr1	85640001	85760000	A.2.2.1.1.1.1.2.2.2.2.1	0.582857142857143	.	85640001	85760000	#FFDADA	1	0.625
chr1	85760001	85920000	B.1.1.1.1.2.1.2.1.2.1	0.416	.	85760001	85920000	#DADAFF	1	0.5
chr1	85920001	86240000	B.1.1.1.1.2.1.2.2.2.2	0.409142857142857	.	85920001	86240000	#DADAFF	1	0.5
chr1	86240001	86360000	B.1.1.2.1.2.2.2.2.2	0.364571428571429	.	86240001	86360000	#DADAFF	1	0.5
chr1	86360001	86560000	B.1.1.1.1.2.1.2.2.1.1	0.413714285714286	.	86360001	86560000	#DADAFF	1	0.5
chr1	86560001	86800000	B.1.2.2.1.1.2.1.1.2.2.1.2	0.258285714285714	.	86560001	86800000	#9191FF	1	0.375
chr1	86800001	87200000	A.2.2.2.1.1.1.1.2.1	0.521142857142857	.	86800001	87200000	#FFDADA	1	0.625
chr1	87200001	87320000	A.2.2.1.1.1.1.2.2.2.1	0.584	.	87200001	87320000	#FFDADA	1	0.625
chr1	87320001	87560000	A.1.1.2.2.2.1.1.2.1.1	0.912	.	87320001	87560000	#FF0000	1	1
chr1	87560001	87920000	A.2.2.1.1.1.2.2.2.1.1.1	0.574857142857143	.	87560001	87920000	#FFDADA	1	0.625
chr1	87920001	88000000	B.1.1.1.1.2.1.2.1.1	0.417142857142857	.	87920001	88000000	#DADAFF	1	0.5
chr1	88000001	88520000	B.1.2.1.1.1.1.2.1.1	0.332571428571429	.	88000001	88520000	#9191FF	1	0.375
chr1	88520001	88720000	B.1.2.2.1.1.2.1.2	0.254857142857143	.	88520001	88720000	#9191FF	1	0.375
chr1	88720001	88800000	B.1.2.2.1.1.2.2.2.1	0.252571428571429	.	88720001	88800000	#9191FF	1	0.375
chr1	88800001	89080000	B.2.1.1.1.2.1.1.1.2.1.2	0.196571428571429	.	88800001	89080000	#4848FF	1	0.25
chr1	89080001	89400000	A.1.2.1.2.2.1.2.1.2.2	0.841142857142857	.	89080001	89400000	#FF4848	1	0.875
chr1	89400001	89600000	A.1.2.1.2.1.1.1.2.2.2	0.870857142857143	.	89400001	89600000	#FF4848	1	0.875
chr1	89600001	89920000	A.1.1.2.2.2.2.1.2	0.905142857142857	.	89600001	89920000	#FF0000	1	1
chr1	89920001	90240000	A.1.1.1.2.1.2.2.1	0.981714285714286	.	89920001	90240000	#FF0000	1	1
chr1	90240001	90480000	A.1.1.2.2.1.2.1.2.2.1.2	0.921142857142857	.	90240001	90480000	#FF0000	1	1
chr1	90480001	90760000	B.1.2.2.1.1.2.2.1	0.253714285714286	.	90480001	90760000	#9191FF	1	0.375
chr1	90760001	91160000	B.1.2.2.1.1.1.1.2.2.1.2	0.274285714285714	.	90760001	91160000	#9191FF	1	0.375
chr1	91160001	91360000	B.1.2.2.1.1.1.2.1.2.2	0.268571428571429	.	91160001	91360000	#9191FF	1	0.375
chr1	91360001	91560000	A.2.1.1.2.2.1.2.1.1	0.684571428571429	.	91360001	91560000	#FF9191	1	0.75
chr1	91560001	91760000	B.1.2.1.1.2.1.2.1.2	0.310857142857143	.	91560001	91760000	#9191FF	1	0.375
chr1	91760001	91920000	B.1.2.2.1.1.2.1.1.2.2.1.1	0.259428571428571	.	91760001	91920000	#9191FF	1	0.375
chr1	91920001	92200000	A.2.2.1.1.1.2.2.2.2.2	0.570285714285714	.	91920001	92200000	#FFDADA	1	0.625
chr1	92200001	92400000	A.2.2.2.1.1.1.2.1.1	0.518857142857143	.	92200001	92400000	#FFDADA	1	0.625
chr1	92400001	92680000	B.1.1.2.2.2.2.2.1.2	0.341714285714286	.	92400001	92680000	#DADAFF	1	0.5
chr1	92680001	92760000	A.2.2.2.2.1.1.1.2.2.1	0.478857142857143	.	92680001	92760000	#FFDADA	1	0.625
chr1	92760001	92920000	A.2.1.2.2.1.1.1.1	0.625142857142857	.	92760001	92920000	#FF9191	1	0.75
chr1	92920001	93080000	A.1.1.2.2.2.1.1.2.1.2.1	0.910857142857143	.	92920001	93080000	#FF0000	1	1
chr1	93080001	93280000	A.2.2.2.2.1.1.1.1.2	0.482285714285714	.	93080001	93280000	#FFDADA	1	0.625
chr1	93280001	93440000	A.1.1.2.2.1.2.1.2.1	0.923428571428571	.	93280001	93440000	#FF0000	1	1
chr1	93440001	93680000	A.1.1.1.2.1.2.2.2.1	0.980571428571429	.	93440001	93680000	#FF0000	1	1
chr1	93680001	93840000	A.1.2.1.2.2.1.1.2.2	0.844571428571429	.	93680001	93840000	#FF4848	1	0.875
chr1	93840001	94080000	A.2.2.1.1.1.1.2.2.1.2.2	0.585142857142857	.	93840001	94080000	#FFDADA	1	0.625
chr1	94080001	94400000	A.1.2.1.2.2.1.2.1.2.1	0.842285714285714	.	94080001	94400000	#FF4848	1	0.875
chr1	94400001	94720000	B.1.1.1.1.2.1.2.2.1.2.1	0.412571428571429	.	94400001	94720000	#DADAFF	1	0.5
chr1	94720001	95160000	A.2.2.2.1.1.2.1.1.2.1	0.513142857142857	.	94720001	95160000	#FFDADA	1	0.625
chr1	95160001	95320000	B.1.1.2.1.2.2.2.1.1	0.368	.	95160001	95320000	#DADAFF	1	0.5
chr1	95320001	95560000	A.2.2.2.1.1.1.1.1	0.522285714285714	.	95320001	95560000	#FFDADA	1	0.625
chr1	95560001	95720000	B.1.2.1.1.2.2.1.2.1	0.304	.	95560001	95720000	#9191FF	1	0.375
chr1	95720001	95800000	B.2.1.1.2.1.1.1.1	0.181714285714286	.	95720001	95800000	#4848FF	1	0.25
chr1	95800001	96160000	B.2.2.2.2.1.2	0.00914285714285714	.	95800001	96160000	#0000FF	1	0.125
chr1	96160001	96360000	B.2.2.2.1.2.2.1.1.2	0.016	.	96160001	96360000	#0000FF	1	0.125
chr1	96360001	96840000	B.2.2.2.2.1.1.2	0.0102857142857143	.	96360001	96840000	#0000FF	1	0.125
chr1	96840001	97160000	B.2.2.1.2.1.1.2.2.2.2.1	0.064	.	96840001	97160000	#0000FF	1	0.125
chr1	97160001	97320000	B.1.1.1.1.2.1.2.2.1.2.2	0.411428571428571	.	97160001	97320000	#DADAFF	1	0.5
chr1	97320001	97600000	B.2.1.2.2.1.2.1.2	0.122285714285714	.	97320001	97600000	#4848FF	1	0.25
chr1	97600001	97880000	B.2.1.1.2.2.2.2.1.1.2.1	0.16	.	97600001	97880000	#4848FF	1	0.25
chr1	97880001	98040000	B.1.2.1.1.2.2.1.1.1.1	0.308571428571429	.	97880001	98040000	#9191FF	1	0.375
chr1	98040001	98200000	B.1.2.2.1.1.2.1.1.2.2.2.1	0.257142857142857	.	98040001	98200000	#9191FF	1	0.375
chr1	98200001	98440000	B.1.2.2.1.1.1.1.2.2.2	0.273142857142857	.	98200001	98440000	#9191FF	1	0.375
chr1	98440001	98760000	B.2.2.1.2.1.1.2.2.2.2.2	0.0628571428571429	.	98440001	98760000	#0000FF	1	0.125
chr1	98760001	98960000	B.2.2.1.2.1.1.2.2.1	0.0662857142857143	.	98760001	98960000	#0000FF	1	0.125
chr1	98960001	99120000	B.2.2.1.2.1.2.1.1.1	0.0617142857142857	.	98960001	99120000	#0000FF	1	0.125
chr1	99120001	99280000	B.2.2.1.2.2.2.1.2.1	0.0388571428571429	.	99120001	99280000	#0000FF	1	0.125
chr1	99280001	99560000	B.2.1.1.2.2.2.2.1.1.2.2	0.158857142857143	.	99280001	99560000	#4848FF	1	0.25
chr1	99560001	99960000	B.2.2.1.2.1.1.2.2.2.1	0.0651428571428571	.	99560001	99960000	#0000FF	1	0.125
chr1	99960001	100200000	B.1.2.1.1.2.2.1.1.2.2	0.305142857142857	.	99960001	100200000	#9191FF	1	0.375
chr1	100200001	100440000	A.1.2.1.2.1.1.2.2.2	0.866285714285714	.	100200001	100440000	#FF4848	1	0.875
chr1	100440001	100640000	A.1.1.2.2.2.1.1.1.2	0.913142857142857	.	100440001	100640000	#FF0000	1	1
chr1	100640001	100840000	A.1.2.1.2.2.1.1.2.1.1	0.846857142857143	.	100640001	100840000	#FF4848	1	0.875
chr1	100840001	100920000	A.1.2.2.2.2.2.2.1	0.76	.	100840001	100920000	#FF4848	1	0.875
chr1	100920001	101360000	A.2.2.1.1.1.2.2.1	0.576	.	100920001	101360000	#FFDADA	1	0.625
chr1	101360001	101640000	A.1.1.2.2.2.1.1.1.1.1	0.915428571428571	.	101360001	101640000	#FF0000	1	1
chr1	101640001	101720000	A.1.2.2.2.2.2.2.2	0.758857142857143	.	101640001	101720000	#FF4848	1	0.875
chr1	101720001	101920000	A.1.1.1.2.1.2.2.2.2	0.979428571428571	.	101720001	101920000	#FF0000	1	1
chr1	101920001	102440000	B.2.1.1.1.2.1.1.1.2.2.2	0.194285714285714	.	101920001	102440000	#4848FF	1	0.25
chr1	102440001	102520000	B.2.1.1.2.2.1.2.1.1.2	0.166857142857143	.	102440001	102520000	#4848FF	1	0.25
chr1	102520001	102600000	B.2.1.1.2.2.2.2.2.1.1	0.156571428571429	.	102520001	102600000	#4848FF	1	0.25
chr1	102600001	102760000	B.2.2.1.2.1.2.1.2.2.1	0.0571428571428571	.	102600001	102760000	#0000FF	1	0.125
chr1	102760001	103080000	B.2.2.1.2.1.2.2.1.2	0.0525714285714286	.	102760001	103080000	#0000FF	1	0.125
chr1	103080001	103200000	B.2.1.2.2.2.2.1.2.1.2	0.113142857142857	.	103080001	103200000	#4848FF	1	0.25
chr1	103200001	103480000	B.2.2.1.2.1.2.2.2	0.0514285714285714	.	103200001	103480000	#0000FF	1	0.125
chr1	103480001	103720000	B.2.1.2.2.1.2.2.2	0.12	.	103480001	103720000	#4848FF	1	0.25
chr1	103720001	103800000	B.1.2.2.1.1.1.2.2.2.2	0.264	.	103720001	103800000	#9191FF	1	0.375
chr1	103880001	103920000	B.1.2.2.1.1.1.2.2.2.2	0.264	.	103880001	103920000	#9191FF	1	0.375
chr1	104000001	104200000	B.1.2.2.1.1.1.2.2.2.2	0.264	.	104000001	104200000	#9191FF	1	0.375
chr1	104280001	104440000	B.2.1.2.2.1.1.1	0.126857142857143	.	104280001	104440000	#4848FF	1	0.25
chr1	104440001	104840000	B.2.1.2.2.1.2.1.1	0.123428571428571	.	104440001	104840000	#4848FF	1	0.25
chr1	104840001	105040000	B.2.1.2.2.2.2.1.1.2	0.115428571428571	.	104840001	105040000	#4848FF	1	0.25
chr1	105040001	105200000	B.1.2.2.1.1.1.2.2.2.1.1	0.266285714285714	.	105040001	105200000	#9191FF	1	0.375
chr1	105200001	105320000	B.1.2.1.1.2.1.1.2.2.2	0.314285714285714	.	105200001	105320000	#9191FF	1	0.375
chr1	105320001	105600000	B.2.1.1.1.1.2.1.1	0.204571428571429	.	105320001	105600000	#4848FF	1	0.25
chr1	105600001	105760000	B.2.1.1.2.2.1.1.1.1	0.172571428571429	.	105600001	105760000	#4848FF	1	0.25
chr1	105760001	105920000	B.2.2.1.2.1.2.1.1.2.1	0.0605714285714286	.	105760001	105920000	#0000FF	1	0.125
chr1	105920001	106120000	B.2.2.1.2.1.2.1.2.2.2.1	0.056	.	105920001	106120000	#0000FF	1	0.125
chr1	106120001	106320000	B.2.2.1.2.1.2.1.2.2.2.2	0.0548571428571429	.	106120001	106320000	#0000FF	1	0.125
chr1	106320001	106440000	B.2.1.2.2.2.2.2	0.110857142857143	.	106320001	106440000	#4848FF	1	0.25
chr1	106440001	106520000	B.2.2.1.2.1.2.1.2.1	0.0582857142857143	.	106440001	106520000	#0000FF	1	0.125
chr1	106520001	106600000	B.2.1.1.2.2.1.2.1.2.1	0.165714285714286	.	106520001	106600000	#4848FF	1	0.25
chr1	106600001	106800000	B.2.2.1.2.1.1.2.1.1	0.0685714285714286	.	106600001	106800000	#0000FF	1	0.125
chr1	106800001	107000000	B.2.1.2.2.1.1.2.2	0.124571428571429	.	106800001	107000000	#4848FF	1	0.25
chr1	107000001	107080000	B.2.1.1.2.2.1.2.1.1.1	0.168	.	107000001	107080000	#4848FF	1	0.25
chr1	107080001	107200000	B.2.1.1.2.2.1.2.2	0.163428571428571	.	107080001	107200000	#4848FF	1	0.25
chr1	107200001	107440000	B.2.2.1.2.1.1.1.1.1.1	0.0754285714285714	.	107200001	107440000	#0000FF	1	0.125
chr1	107440001	107720000	B.1.2.1.1.2.2.1.2.2.1	0.302857142857143	.	107440001	107720000	#9191FF	1	0.375
chr1	107720001	107800000	B.1.2.1.1.2.1.1.2.1	0.316571428571429	.	107720001	107800000	#9191FF	1	0.375
chr1	107800001	107960000	B.1.1.2.1.2.2.2.1.2	0.366857142857143	.	107800001	107960000	#DADAFF	1	0.5
chr1	107960001	108080000	B.1.1.1.1.2.1.1.2.1	0.419428571428571	.	107960001	108080000	#DADAFF	1	0.5
chr1	108080001	108280000	B.1.2.2.1.1.2.1.1.2.2.2.2	0.256	.	108080001	108280000	#9191FF	1	0.375
chr1	108280001	108560000	B.1.1.2.1.2.1.2.2	0.373714285714286	.	108280001	108560000	#DADAFF	1	0.5
chr1	108560001	108760000	B.1.2.1.1.1.1.1.1.2	0.337142857142857	.	108560001	108760000	#9191FF	1	0.375
chr1	108840001	108920000	B.1.2.1.1.1.1.1.1.2	0.337142857142857	.	108840001	108920000	#9191FF	1	0.375
chr1	109000001	109040000	B.1.2.1.1.1.1.1.1.2	0.337142857142857	.	109000001	109040000	#9191FF	1	0.375
chr1	109040001	109240000	A.2.1.1.2.2.1.2.2.1	0.682285714285714	.	109040001	109240000	#FF9191	1	0.75
chr1	109240001	109480000	A.1.2.1.2.1.1.1.2.2.1.1	0.873142857142857	.	109240001	109480000	#FF4848	1	0.875
chr1	109480001	109720000	A.1.1.2.2.1.1.1.1	0.929142857142857	.	109480001	109720000	#FF0000	1	1
chr1	109720001	110120000	A.1.1.1.2.1.1.2	0.984	.	109720001	110120000	#FF0000	1	1
chr1	110120001	110280000	A.1.2.2.1.2.1.1.2.2	0.804571428571429	.	110120001	110280000	#FF4848	1	0.875
chr1	110280001	110480000	A.1.2.1.1.2.1.2	0.886857142857143	.	110280001	110480000	#FF4848	1	0.875
chr1	110480001	110800000	A.1.2.1.2.2.1.1.1.2.1	0.849142857142857	.	110480001	110800000	#FF4848	1	0.875
chr1	110800001	111000000	A.1.2.1.1.1.1.1.1	0.902857142857143	.	110800001	111000000	#FF4848	1	0.875
chr1	111000001	111120000	A.2.2.1.1.1.1.1.1.1	0.594285714285714	.	111000001	111120000	#FFDADA	1	0.625
chr1	111120001	111440000	A.1.1.2.2.1.1.2	0.926857142857143	.	111120001	111440000	#FF0000	1	1
chr1	111440001	112160000	A.1.1.1.1.1.2	0.997714285714286	.	111440001	112160000	#FF0000	1	1
chr1	112160001	112360000	A.1.1.2.2.1.2.2.1.2	0.917714285714286	.	112160001	112360000	#FF0000	1	1
chr1	112360001	112840000	B.1.1.1.1.2.1.1.1	0.420571428571429	.	112360001	112840000	#DADAFF	1	0.5
chr1	112840001	113240000	A.1.2.1.2.2.1.2.2.2.1.1	0.838857142857143	.	112840001	113240000	#FF4848	1	0.875
chr1	113240001	113400000	A.2.1.1.1.2.2.1.2.2	0.72	.	113240001	113400000	#FF9191	1	0.75
chr1	113400001	113600000	A.1.2.1.2.2.1.1.1.1.2	0.850285714285714	.	113400001	113600000	#FF4848	1	0.875
chr1	113600001	113760000	A.2.1.2.1.2.2.1.1.1.1	0.634285714285714	.	113600001	113760000	#FF9191	1	0.75
chr1	113760001	114120000	B.1.1.1.1.2.1.1.2.2	0.418285714285714	.	113760001	114120000	#DADAFF	1	0.5
chr1	114120001	114200000	B.1.2.1.1.2.1.2.1.1.2	0.312	.	114120001	114200000	#9191FF	1	0.375
chr1	114200001	114520000	A.1.1.2.2.1.2.1.1.2	0.924571428571429	.	114200001	114520000	#FF0000	1	1
chr1	114520001	114960000	A.2.2.1.1.1.2.2.2.1.1.2	0.573714285714286	.	114520001	114960000	#FFDADA	1	0.625
chr1	114960001	115080000	A.2.1.1.1.2.2.1.1.2.2	0.722285714285714	.	114960001	115080000	#FF9191	1	0.75
chr1	115080001	115360000	A.1.2.2.2.2.1.1.1	0.768	.	115080001	115360000	#FF4848	1	0.875
chr1	115360001	115680000	B.1.2.1.1.1.1.2.1.2.1	0.331428571428571	.	115360001	115680000	#9191FF	1	0.375
chr1	115680001	116040000	B.1.2.2.1.2.2.1.2	0.244571428571429	.	115680001	116040000	#9191FF	1	0.375
chr1	116040001	116160000	B.1.2.1.1.2.1.2.2	0.309714285714286	.	116040001	116160000	#9191FF	1	0.375
chr1	116160001	116240000	B.1.1.2.1.2.2.1.1.2	0.371428571428571	.	116160001	116240000	#DADAFF	1	0.5
chr1	116240001	116600000	B.1.1.2.2.2.2.2.1.1	0.342857142857143	.	116240001	116600000	#DADAFF	1	0.5
chr1	116600001	116680000	A.2.2.2.1.1.1.2.1.2	0.517714285714286	.	116600001	116680000	#FFDADA	1	0.625
chr1	116680001	116800000	A.2.2.2.2.1.1.1.2.2.2	0.477714285714286	.	116680001	116800000	#FFDADA	1	0.625
chr1	116800001	117160000	A.1.2.1.2.1.1.1.2.1	0.874285714285714	.	116800001	117160000	#FF4848	1	0.875
chr1	117160001	117480000	A.2.1.1.2.2.2.1.1.1.1	0.678857142857143	.	117160001	117480000	#FF9191	1	0.75
chr1	117480001	117600000	A.2.2.2.2.1.1.1.2.1.1	0.481142857142857	.	117480001	117600000	#FFDADA	1	0.625
chr1	117600001	117920000	A.2.1.1.2.2.2.1.1.1.2	0.677714285714286	.	117600001	117920000	#FF9191	1	0.75
chr1	117920001	118040000	A.2.2.1.1.1.1.2.2.1.1.1	0.589714285714286	.	117920001	118040000	#FFDADA	1	0.625
chr1	118040001	118240000	A.1.2.2.2.2.1.1.2	0.766857142857143	.	118040001	118240000	#FF4848	1	0.875
chr1	118240001	118520000	A.2.2.1.1.1.2.2.2.1.2	0.572571428571429	.	118240001	118520000	#FFDADA	1	0.625
chr1	118520001	118840000	B.2.1.1.1.2.1.1.2	0.193142857142857	.	118520001	118840000	#4848FF	1	0.25
chr1	118840001	118920000	B.2.1.1.2.1.1.1.2	0.180571428571429	.	118840001	118920000	#4848FF	1	0.25
chr1	118920001	119360000	B.2.2.1.2.2.2.2.2.1	0.032	.	118920001	119360000	#0000FF	1	0.125
chr1	119360001	119640000	B.1.2.1.1.1.1.1.2.1.1	0.336	.	119360001	119640000	#9191FF	1	0.375
chr1	119640001	120080000	A.2.2.2.1.1.1.1.2.2	0.52	.	119640001	120080000	#FFDADA	1	0.625
chr1	120080001	120280000	A.2.2.1.1.1.1.2.2.1.1.2.2	0.587428571428571	.	120080001	120280000	#FFDADA	1	0.625
chr1	120280001	120720000	A.2.2.2.1.1.1.2.2.1	0.516571428571429	.	120280001	120720000	#FFDADA	1	0.625
chr1	120760001	120800000	A.2.2.2.1.1.1.2.2.1	0.516571428571429	.	120760001	120800000	#FFDADA	1	0.625
chr1	120880001	120920000	B.2.2.1.2.2.1.1.1.2	0.048	.	120880001	120920000	#0000FF	1	0.125
chr1	121080001	121360000	B.2.2.1.2.2.1.1.1.2	0.048	.	121080001	121360000	#0000FF	1	0.125
chr1	142600001	142680000	B.1.2.1.1.2.2.1.1.1.2	0.307428571428571	.	142600001	142680000	#9191FF	1	0.375
chr1	142800001	142840000	B.1.2.1.1.2.2.1.1.1.2	0.307428571428571	.	142800001	142840000	#9191FF	1	0.375
chr1	143120001	143240000	B.1.2.2.1.1.1.2.1.1.1	0.272	.	143120001	143240000	#9191FF	1	0.375
chr1	143440001	143480000	B.1.2.2.1.1.1.2.1.1.1	0.272	.	143440001	143480000	#9191FF	1	0.375
chr1	143960001	144080000	A.2.2.1.1.1.1.2.2.1.1.2.1	0.588571428571429	.	143960001	144080000	#FFDADA	1	0.625
chr1	144520001	144600000	A.2.2.1.1.1.1.2.2.1.1.2.1	0.588571428571429	.	144520001	144600000	#FFDADA	1	0.625
chr1	144640001	144720000	A.2.2.1.1.1.1.2.2.1.1.2.1	0.588571428571429	.	144640001	144720000	#FFDADA	1	0.625
chr1	144800001	145120000	A.1.2.1.2.2.1.2.1.1	0.843428571428571	.	144800001	145120000	#FF4848	1	0.875
chr1	145120001	145280000	A.1.2.2.2.2.2.1.1	0.762285714285714	.	145120001	145280000	#FF4848	1	0.875
chr1	145280001	145320000	A.1.1.1.1.2.1.2	0.994285714285714	.	145280001	145320000	#FF0000	1	1
chr1	145360001	145840000	A.1.1.1.1.2.1.2	0.994285714285714	.	145360001	145840000	#FF0000	1	1
chr1	146320001	146400000	A.2.2.1.1.2.1.1.2	0.568	.	146320001	146400000	#FFDADA	1	0.625
chr1	146440001	146760000	A.2.2.1.1.2.1.1.2	0.568	.	146440001	146760000	#FFDADA	1	0.625
chr1	146760001	147400000	A.2.2.2.1.1.2.2	0.509714285714286	.	146760001	147400000	#FFDADA	1	0.625
chr1	147400001	147440000	A.2.1.2.2.1.2.2.1.2	0.610285714285714	.	147400001	147440000	#FF9191	1	0.75
chr1	147680001	147840000	A.2.1.2.2.1.2.2.1.2	0.610285714285714	.	147680001	147840000	#FF9191	1	0.75
chr1	148520001	148560000	A.2.1.2.2.1.2.2.1.2	0.610285714285714	.	148520001	148560000	#FF9191	1	0.75
chr1	148840001	148960000	B.1.2.2.2.2.2.2.1	0.214857142857143	.	148840001	148960000	#9191FF	1	0.375
chr1	149000001	149200000	B.1.2.2.2.2.2.2.1	0.214857142857143	.	149000001	149200000	#9191FF	1	0.375
chr1	149200001	149320000	A.2.2.2.1.2.1.1.1.2.2.2	0.504	.	149200001	149320000	#FFDADA	1	0.625
chr1	149320001	149440000	B.1.2.1.1.2.1.1.1	0.317714285714286	.	149320001	149440000	#9191FF	1	0.375
chr1	149640001	149720000	B.1.1.2.1.2.2.2.2.1	0.365714285714286	.	149640001	149720000	#DADAFF	1	0.5
chr1	149720001	150200000	A.1.1.1.2.1.1.1.1.2	0.986285714285714	.	149720001	150200000	#FF0000	1	1
chr1	150200001	150280000	A.1.2.2.1.1.2.2.1.1	0.811428571428571	.	150200001	150280000	#FF4848	1	0.875
chr1	150280001	151080000	A.1.1.1.1.1.1.1	1	.	150280001	151080000	#FF0000	1	1
chr1	151080001	151280000	A.1.2.1.1.1.2.1.2.1	0.896	.	151080001	151280000	#FF4848	1	0.875
chr1	151280001	151600000	A.1.1.2.1.1.2.2.2.2	0.952	.	151280001	151600000	#FF0000	1	1
chr1	151600001	151840000	A.2.1.1.1.2.1.1.1.1.1	0.745142857142857	.	151600001	151840000	#FF9191	1	0.75
chr1	151840001	152080000	A.2.1.2.2.1.2.1.2.1	0.614857142857143	.	151840001	152080000	#FF9191	1	0.75
chr1	152080001	152160000	B.1.1.2.1.2.2.1.2.2	0.369142857142857	.	152080001	152160000	#DADAFF	1	0.5
chr1	152160001	152520000	B.1.1.2.2.1.2.1.1.1	0.36	.	152160001	152520000	#DADAFF	1	0.5
chr1	152520001	152680000	B.1.2.1.1.1.2.2.2.1	0.32	.	152520001	152680000	#9191FF	1	0.375
chr1	152680001	153040000	B.1.1.2.2.2.2.2.2.1	0.340571428571429	.	152680001	153040000	#DADAFF	1	0.5
chr1	153040001	153160000	B.1.1.2.2.1.2.2	0.355428571428571	.	153040001	153160000	#DADAFF	1	0.5
chr1	153160001	153480000	A.2.2.2.2.1.2.2.1.2	0.461714285714286	.	153160001	153480000	#FFDADA	1	0.625
chr1	153520001	153960000	A.1.1.1.2.1.1.1.1.1	0.987428571428571	.	153520001	153960000	#FF0000	1	1
chr1	153960001	154120000	A.1.2.2.1.2.2.1.1.2	0.794285714285714	.	153960001	154120000	#FF4848	1	0.875
chr1	154120001	154320000	A.1.2.1.1.1.2.1.2.2	0.894857142857143	.	154120001	154320000	#FF4848	1	0.875
chr1	154320001	154440000	A.1.2.2.1.2.2.1.1.1	0.795428571428571	.	154320001	154440000	#FF4848	1	0.875
chr1	154440001	154640000	A.1.2.1.1.2.2.2.1	0.881142857142857	.	154440001	154640000	#FF4848	1	0.875
chr1	154640001	154840000	A.2.1.1.1.2.1.1.1.1.2	0.744	.	154640001	154840000	#FF9191	1	0.75
chr1	154840001	154920000	A.2.2.1.2.1.1.1	0.550857142857143	.	154840001	154920000	#FFDADA	1	0.625
chr1	154920001	155120000	A.1.1.2.1.2.2.1.2.1.2	0.933714285714286	.	154920001	155120000	#FF0000	1	1
chr1	155120001	155520000	A.1.1.1.2.2.2.1.2.1.2	0.966857142857143	.	155120001	155520000	#FF0000	1	1
chr1	155520001	155760000	A.1.2.1.1.2.2.2.2.2.1	0.878857142857143	.	155520001	155760000	#FF4848	1	0.875
chr1	155760001	155960000	A.1.2.2.1.1.2.2.1.2	0.810285714285714	.	155760001	155960000	#FF4848	1	0.875
chr1	155960001	156040000	A.2.1.2.1.2.1.1.1.1	0.644571428571429	.	155960001	156040000	#FF9191	1	0.75
chr1	156040001	156320000	A.1.1.1.2.2.2.2	0.964571428571429	.	156040001	156320000	#FF0000	1	1
chr1	156320001	156560000	A.1.2.1.1.1.1.2.1.1	0.900571428571429	.	156320001	156560000	#FF4848	1	0.875
chr1	156560001	156680000	A.2.1.2.1.2.1.1.2	0.64	.	156560001	156680000	#FF9191	1	0.75
chr1	156680001	156880000	A.1.2.1.1.1.2.2.1	0.893714285714286	.	156680001	156880000	#FF4848	1	0.875
chr1	156880001	157120000	A.2.1.1.2.1.1.2.2.2.2	0.701714285714286	.	156880001	157120000	#FF9191	1	0.75
chr1	157120001	157560000	A.1.2.2.2.1.1.1.1.1.2	0.787428571428571	.	157120001	157560000	#FF4848	1	0.875
chr1	157560001	157840000	A.2.1.1.2.2.2.2.2.2.2	0.664	.	157560001	157840000	#FF9191	1	0.75
chr1	157840001	158120000	B.1.1.1.1.1.2.1.2.1	0.432	.	157840001	158120000	#DADAFF	1	0.5
chr1	158120001	158360000	B.1.1.1.1.1.2.1.1.2.1.2.1.2	0.435428571428571	.	158120001	158360000	#DADAFF	1	0.5
chr1	158360001	158560000	B.1.2.1.1.1.2.2.2.2	0.318857142857143	.	158360001	158560000	#9191FF	1	0.375
chr1	158560001	158760000	B.1.2.2.2.1.1.2.1.1.2	0.236571428571429	.	158560001	158760000	#9191FF	1	0.375
chr1	158760001	158960000	B.1.1.1.1.1.2.1.1.2.1.2.1.1	0.436571428571429	.	158760001	158960000	#DADAFF	1	0.5
chr1	158960001	159080000	A.2.1.2.2.1.2.2.1.1.2	0.611428571428571	.	158960001	159080000	#FF9191	1	0.75
chr1	159080001	159440000	B.1.2.1.1.1.2.1.2	0.326857142857143	.	159080001	159440000	#9191FF	1	0.375
chr1	159440001	159720000	B.1.2.2.1.2.2.1.1	0.245714285714286	.	159440001	159720000	#9191FF	1	0.375
chr1	159720001	160040000	A.2.1.1.2.2.2.1.1.2.1.2.2	0.674285714285714	.	159720001	160040000	#FF9191	1	0.75
chr1	160040001	160320000	A.1.1.2.1.1.2.2.2.1.1	0.954285714285714	.	160040001	160320000	#FF0000	1	1
chr1	160320001	160400000	A.1.2.1.1.1.2.2.2	0.892571428571429	.	160320001	160400000	#FF4848	1	0.875
chr1	160400001	160680000	A.1.1.1.1.1.1.2	0.998857142857143	.	160400001	160680000	#FF0000	1	1
chr1	160680001	160920000	A.1.1.1.2.2.1.2.1	0.974857142857143	.	160680001	160920000	#FF0000	1	1
chr1	160920001	161040000	A.1.1.2.1.2.2.2.2	0.930285714285714	.	160920001	161040000	#FF0000	1	1
chr1	161040001	161200000	A.1.1.1.2.2.2.1.2.1.1	0.968	.	161040001	161200000	#FF0000	1	1
chr1	161200001	161520000	A.1.1.1.1.2.2.2.2	0.988571428571429	.	161200001	161520000	#FF0000	1	1
chr1	161520001	161720000	A.1.1.2.1.1.2.1.1	0.958857142857143	.	161520001	161720000	#FF0000	1	1
chr1	161720001	162040000	A.1.2.1.2.2.2.1.2.1.1.1.1	0.834285714285714	.	161720001	162040000	#FF4848	1	0.875
chr1	162040001	162480000	A.2.2.1.1.2.1.2.2.2	0.564571428571429	.	162040001	162480000	#FFDADA	1	0.625
chr1	162480001	162800000	A.2.1.2.2.2.1.1.2.1	0.606857142857143	.	162480001	162800000	#FF9191	1	0.75
chr1	162800001	163160000	B.1.2.2.2.1.1.1.1	0.24	.	162800001	163160000	#9191FF	1	0.375
chr1	163160001	163320000	B.1.1.2.1.1.2.1	0.380571428571429	.	163160001	163320000	#DADAFF	1	0.5
chr1	163320001	163600000	B.2.1.2.1.1.2.2.2	0.142857142857143	.	163320001	163600000	#4848FF	1	0.25
chr1	163600001	163680000	B.2.1.2.1.2.1.1.2	0.139428571428571	.	163600001	163680000	#4848FF	1	0.25
chr1	163680001	163800000	B.2.1.2.1.2.1.2.2.1.2	0.134857142857143	.	163680001	163800000	#4848FF	1	0.25
chr1	163800001	164080000	B.2.2.2.1.1.2.2.2	0.0217142857142857	.	163800001	164080000	#0000FF	1	0.125
chr1	164080001	164520000	B.2.2.2.2.2.1.2	0.00571428571428571	.	164080001	164520000	#0000FF	1	0.125
chr1	164520001	164760000	B.2.2.1.1.1.1.1	0.109714285714286	.	164520001	164760000	#0000FF	1	0.125
chr1	164760001	165120000	B.2.1.2.1.1.2.2.1	0.144	.	164760001	165120000	#4848FF	1	0.25
chr1	165120001	165320000	B.1.2.2.2.2.2.2.2.1.1	0.213714285714286	.	165120001	165320000	#9191FF	1	0.375
chr1	165320001	165560000	A.2.2.2.1.2.2.1.1.2	0.491428571428571	.	165320001	165560000	#FFDADA	1	0.625
chr1	165560001	165720000	A.2.1.1.2.1.1.1.1.2.1	0.712	.	165560001	165720000	#FF9191	1	0.75
chr1	165720001	165880000	A.1.2.1.2.1.2.2.2.1	0.854857142857143	.	165720001	165880000	#FF4848	1	0.875
chr1	165880001	166040000	B.1.2.1.1.1.1.1.1.1	0.338285714285714	.	165880001	166040000	#9191FF	1	0.375
chr1	166040001	166240000	B.1.1.1.1.1.2.1.1.1.2	0.438857142857143	.	166040001	166240000	#DADAFF	1	0.5
chr1	166240001	166760000	B.1.2.2.2.2.1.1.1.2	0.225142857142857	.	166240001	166760000	#9191FF	1	0.375
chr1	166760001	167200000	A.2.1.1.2.2.2.1.1.2.1.1	0.676571428571429	.	166760001	167200000	#FF9191	1	0.75
chr1	167200001	167560000	A.1.1.1.2.2.1.2.2.2	0.972571428571429	.	167200001	167560000	#FF0000	1	1
chr1	167560001	167760000	A.1.1.1.2.2.1.1.2.2	0.976	.	167560001	167760000	#FF0000	1	1
chr1	167760001	167880000	A.2.1.1.2.1.2.2.1	0.697142857142857	.	167760001	167880000	#FF9191	1	0.75
chr1	167880001	168120000	A.1.1.2.1.2.1.1.2.2	0.945142857142857	.	167880001	168120000	#FF0000	1	1
chr1	168120001	168280000	A.1.2.2.2.1.2.1.2	0.771428571428571	.	168120001	168280000	#FF4848	1	0.875
chr1	168280001	168560000	A.1.2.2.2.1.1.1.2.2.2	0.781714285714286	.	168280001	168560000	#FF4848	1	0.875
chr1	168560001	168960000	A.2.1.1.2.2.2.2.2.1	0.666285714285714	.	168560001	168960000	#FF9191	1	0.75
chr1	168960001	169120000	A.1.2.1.2.2.2.2.2.1.2	0.824	.	168960001	169120000	#FF4848	1	0.875
chr1	169120001	169360000	A.2.1.2.2.1.1.2.2.2.1	0.618285714285714	.	169120001	169360000	#FF9191	1	0.75
chr1	169360001	169560000	A.2.1.2.2.2.2.1.2.2	0.598857142857143	.	169360001	169560000	#FF9191	1	0.75
chr1	169560001	169880000	A.1.2.1.2.2.2.1.2.2.1	0.829714285714286	.	169560001	169880000	#FF4848	1	0.875
chr1	169880001	170080000	A.2.2.1.1.2.2.1.1.2	0.561142857142857	.	169880001	170080000	#FFDADA	1	0.625
chr1	170080001	170240000	B.1.1.2.1.2.2.1.1.1	0.372571428571429	.	170080001	170240000	#DADAFF	1	0.5
chr1	170240001	170600000	B.1.1.2.2.2.1.2.2	0.348571428571429	.	170240001	170600000	#DADAFF	1	0.5
chr1	170600001	170760000	B.1.2.1.1.2.2.2.1.2.2	0.298285714285714	.	170600001	170760000	#9191FF	1	0.375
chr1	170760001	170880000	B.2.1.1.2.1.1.2	0.179428571428571	.	170760001	170880000	#4848FF	1	0.25
chr1	170880001	170960000	B.1.2.2.1.1.1.2.1.1.2	0.270857142857143	.	170880001	170960000	#9191FF	1	0.375
chr1	170960001	171240000	B.1.2.2.2.1.1.2.1.1.1	0.237714285714286	.	170960001	171240000	#9191FF	1	0.375
chr1	171240001	171440000	B.1.1.1.1.1.2.2.2.1.1.1	0.426285714285714	.	171240001	171440000	#DADAFF	1	0.5
chr1	171440001	171600000	A.1.2.1.2.2.2.2.2.1.1	0.825142857142857	.	171440001	171600000	#FF4848	1	0.875
chr1	171600001	171800000	A.2.1.1.2.2.2.1.1.2.2.1	0.673142857142857	.	171600001	171800000	#FF9191	1	0.75
chr1	171800001	171960000	B.1.1.1.1.1.2.1.1.2.2	0.433142857142857	.	171800001	171960000	#DADAFF	1	0.5
chr1	171960001	172120000	A.2.2.1.1.2.2.1.1.1.2	0.562285714285714	.	171960001	172120000	#FFDADA	1	0.625
chr1	172120001	172680000	A.1.2.1.2.2.2.1.2.1.1.2	0.832	.	172120001	172680000	#FF4848	1	0.875
chr1	172680001	172800000	A.2.2.1.1.2.2.2.2.2	0.552	.	172680001	172800000	#FFDADA	1	0.625
chr1	172800001	173240000	A.2.1.2.2.2.2.2.2.2	0.595428571428571	.	172800001	173240000	#FF9191	1	0.75
chr1	173240001	173400000	A.1.2.1.2.2.2.2.2.2	0.822857142857143	.	173240001	173400000	#FF4848	1	0.875
chr1	173400001	173720000	A.2.1.2.2.2.1.2.2.1	0.603428571428571	.	173400001	173720000	#FF9191	1	0.75
chr1	173720001	174240000	A.1.1.1.2.2.1.2.2.1	0.973714285714286	.	173720001	174240000	#FF0000	1	1
chr1	174240001	174520000	A.2.1.1.2.2.2.2.2.2.1	0.665142857142857	.	174240001	174520000	#FF9191	1	0.75
chr1	174520001	174680000	A.2.2.1.1.2.2.2.1.2	0.554285714285714	.	174520001	174680000	#FFDADA	1	0.625
chr1	174680001	175000000	A.1.1.2.2.2.2.1.1	0.906285714285714	.	174680001	175000000	#FF0000	1	1
chr1	175000001	175280000	A.1.2.1.2.1.2.1.1.2	0.860571428571429	.	175000001	175280000	#FF4848	1	0.875
chr1	175280001	175480000	A.2.2.2.1.2.1.1.1.1.1	0.508571428571429	.	175280001	175480000	#FFDADA	1	0.625
chr1	175480001	175880000	B.1.1.1.1.1.2.1.1.1.1	0.44	.	175480001	175880000	#DADAFF	1	0.5
chr1	175880001	176200000	A.2.1.2.2.2.2.1.1	0.601142857142857	.	175880001	176200000	#FF9191	1	0.75
chr1	176200001	176600000	B.1.2.2.2.2.2.2.2.2	0.211428571428571	.	176200001	176600000	#9191FF	1	0.375
chr1	176600001	176920000	B.2.1.2.1.1.2.1	0.145142857142857	.	176600001	176920000	#4848FF	1	0.25
chr1	176920001	177400000	B.2.2.1.1.1.1.2	0.108571428571429	.	176920001	177400000	#0000FF	1	0.125
chr1	177400001	177600000	B.2.1.1.1.1.1.2.2.2.1	0.206857142857143	.	177400001	177600000	#4848FF	1	0.25
chr1	177600001	177720000	B.2.1.1.2.2.2.1	0.162285714285714	.	177600001	177720000	#4848FF	1	0.25
chr1	177720001	178000000	B.2.1.1.1.1.1.2.2.1	0.208	.	177720001	178000000	#4848FF	1	0.25
chr1	178000001	178280000	B.1.2.2.2.2.1.2.2.1	0.221714285714286	.	178000001	178280000	#9191FF	1	0.375
chr1	178280001	178520000	B.1.1.2.2.2.2.1.1.1	0.347428571428571	.	178280001	178520000	#DADAFF	1	0.5
chr1	178520001	178960000	A.1.2.1.2.1.2.2.2.2.2	0.852571428571429	.	178520001	178960000	#FF4848	1	0.875
chr1	178960001	179360000	A.1.2.1.2.2.2.1.2.1.1.1.2	0.833142857142857	.	178960001	179360000	#FF4848	1	0.875
chr1	179360001	179840000	B.1.1.1.1.2.2.1.1.2	0.406857142857143	.	179360001	179840000	#DADAFF	1	0.5
chr1	179840001	180120000	A.1.1.2.1.2.1.2.2.1.2	0.940571428571429	.	179840001	180120000	#FF0000	1	1
chr1	180120001	180240000	A.2.2.1.1.2.2.2.1.1	0.555428571428571	.	180120001	180240000	#FFDADA	1	0.625
chr1	180240001	180440000	A.2.1.1.2.1.1.1.1.2.2.2.1	0.709714285714286	.	180240001	180440000	#FF9191	1	0.75
chr1	180440001	180640000	A.2.1.1.2.1.2.2.2.1.2.2	0.692571428571429	.	180440001	180640000	#FF9191	1	0.75
chr1	180640001	181160000	A.1.1.2.1.1.1.1.1.1	0.963428571428571	.	180640001	181160000	#FF0000	1	1
chr1	181160001	181360000	A.2.2.2.1.2.1.1.1.2.2.1	0.505142857142857	.	181160001	181360000	#FFDADA	1	0.625
chr1	181360001	181640000	A.2.1.1.2.2.2.2.1	0.667428571428571	.	181360001	181640000	#FF9191	1	0.75
chr1	181640001	181760000	A.2.2.2.1.2.2.2.2.2	0.484571428571429	.	181640001	181760000	#FFDADA	1	0.625
chr1	181760001	181920000	B.1.1.1.1.1.1.2.1.1.2	0.444571428571429	.	181760001	181920000	#DADAFF	1	0.5
chr1	181920001	182280000	A.2.1.2.2.2.2.2.2.1	0.596571428571429	.	181920001	182280000	#FF9191	1	0.75
chr1	182280001	182560000	A.2.1.1.2.1.1.1.2.1	0.707428571428571	.	182280001	182560000	#FF9191	1	0.75
chr1	182560001	182840000	A.1.1.2.1.2.1.1.1.2.1	0.949714285714286	.	182560001	182840000	#FF0000	1	1
chr1	182840001	183120000	A.1.2.1.2.1.2.1.1.1.2.2.2	0.861714285714286	.	182840001	183120000	#FF4848	1	0.875
chr1	183120001	183640000	A.1.1.2.1.2.1.1.2.1	0.946285714285714	.	183120001	183640000	#FF0000	1	1
chr1	183640001	183880000	A.1.1.2.1.2.1.2.2.2.2.1	0.938285714285714	.	183640001	183880000	#FF0000	1	1
chr1	183880001	184080000	A.2.1.1.2.2.2.1.1.2.2.2	0.672	.	183880001	184080000	#FF9191	1	0.75
chr1	184080001	184240000	B.1.1.1.1.1.1.2.1.1.1	0.445714285714286	.	184080001	184240000	#DADAFF	1	0.5
chr1	184240001	184760000	A.2.1.2.2.2.2.2.1	0.597714285714286	.	184240001	184760000	#FF9191	1	0.75
chr1	184760001	184960000	A.1.2.1.2.1.2.2.1.1	0.858285714285714	.	184760001	184960000	#FF4848	1	0.875
chr1	184960001	185120000	A.2.1.1.2.2.2.1.2.1.2	0.669714285714286	.	184960001	185120000	#FF9191	1	0.75
chr1	185120001	185440000	A.2.1.1.2.2.1.1.1.1	0.690285714285714	.	185120001	185440000	#FF9191	1	0.75
chr1	185440001	185720000	A.2.2.1.1.2.2.1.2.1.2	0.557714285714286	.	185440001	185720000	#FFDADA	1	0.625
chr1	185720001	186080000	B.2.1.1.1.2.1.1.1.2.2.1	0.195428571428571	.	185720001	186080000	#4848FF	1	0.25
chr1	186080001	186240000	B.1.1.2.1.1.1.1.1	0.387428571428571	.	186080001	186240000	#DADAFF	1	0.5
chr1	186240001	186440000	A.2.2.1.1.2.2.1.2.1.1.2	0.558857142857143	.	186240001	186440000	#FFDADA	1	0.625
chr1	186440001	186960000	B.1.1.2.2.2.1.2.1	0.349714285714286	.	186440001	186960000	#DADAFF	1	0.5
chr1	186960001	187600000	B.2.2.2.2.2.1.1.1	0.008	.	186960001	187600000	#0000FF	1	0.125
chr1	187600001	187840000	B.2.2.2.1.1.1.2.2	0.0262857142857143	.	187600001	187840000	#0000FF	1	0.125
chr1	187840001	188040000	B.2.1.2.1.1.1.2.1	0.147428571428571	.	187840001	188040000	#4848FF	1	0.25
chr1	188040001	188200000	B.2.2.1.1.2.1.2.2.2	0.0857142857142857	.	188040001	188200000	#0000FF	1	0.125
chr1	188200001	188400000	B.2.2.2.1.1.1.2.1	0.0274285714285714	.	188200001	188400000	#0000FF	1	0.125
chr1	188400001	188560000	B.2.1.2.1.2.1.2.2.2	0.133714285714286	.	188400001	188560000	#4848FF	1	0.25
chr1	188560001	189080000	B.2.2.2.1.1.2.2.1.1	0.024	.	188560001	189080000	#0000FF	1	0.125
chr1	189080001	189160000	B.2.1.2.1.2.2.2.2	0.128	.	189080001	189160000	#4848FF	1	0.25
chr1	189160001	189440000	B.2.2.1.1.2.2.1.2	0.0834285714285714	.	189160001	189440000	#0000FF	1	0.125
chr1	189440001	189560000	B.2.1.2.1.2.2.1.1	0.132571428571429	.	189440001	189560000	#4848FF	1	0.25
chr1	189560001	189760000	B.2.2.1.1.2.2.2.2.1.2.1	0.08	.	189560001	189760000	#0000FF	1	0.125
chr1	189760001	190040000	B.2.2.2.1.1.2.1	0.0251428571428571	.	189760001	190040000	#0000FF	1	0.125
chr1	190040001	190160000	B.2.2.1.1.2.1.1.2.2.1	0.0902857142857143	.	190040001	190160000	#0000FF	1	0.125
chr1	190160001	190440000	B.2.2.1.1.1.2.2.1.1.1.2	0.101714285714286	.	190160001	190440000	#0000FF	1	0.125
chr1	190440001	190800000	B.2.2.1.1.2.2.1.1	0.0845714285714286	.	190440001	190800000	#0000FF	1	0.125
chr1	190800001	191160000	B.2.1.2.1.1.1.2.2	0.146285714285714	.	190800001	191160000	#4848FF	1	0.25
chr1	191160001	191600000	B.2.2.1.1.1.2.2.2.2.2	0.0937142857142857	.	191160001	191600000	#0000FF	1	0.125
chr1	191600001	191720000	B.2.1.2.1.2.1.2.1.2	0.137142857142857	.	191600001	191720000	#4848FF	1	0.25
chr1	191720001	191880000	B.2.1.2.1.1.1.1.1.1.1	0.153142857142857	.	191720001	191880000	#4848FF	1	0.25
chr1	191880001	192440000	B.2.2.1.1.1.2.2.1.1.1.1	0.102857142857143	.	191880001	192440000	#0000FF	1	0.125
chr1	192440001	192600000	A.1.1.2.2.2.2.2	0.904	.	192440001	192600000	#FF0000	1	1
chr1	192600001	193000000	A.2.2.2.1.2.2.1.2.2.2	0.488	.	192600001	193000000	#FFDADA	1	0.625
chr1	193000001	193160000	A.1.2.2.2.1.1.2.2.2.1.2	0.776	.	193000001	193160000	#FF4848	1	0.875
chr1	193160001	193560000	A.2.2.2.1.2.2.1.2.2.1	0.489142857142857	.	193160001	193560000	#FFDADA	1	0.625
chr1	193560001	193880000	B.2.1.2.1.1.1.1.2.2	0.148571428571429	.	193560001	193880000	#4848FF	1	0.25
chr1	193880001	194040000	B.2.1.2.1.1.1.1.1.1.2	0.152	.	193880001	194040000	#4848FF	1	0.25
chr1	194040001	194160000	B.2.1.1.2.1.2.2.1.2	0.174857142857143	.	194040001	194160000	#4848FF	1	0.25
chr1	194160001	194320000	B.2.1.1.2.1.2.1.2	0.177142857142857	.	194160001	194320000	#4848FF	1	0.25
chr1	194320001	194640000	B.2.2.1.1.1.2.1.2.2	0.104	.	194320001	194640000	#0000FF	1	0.125
chr1	194640001	194720000	B.2.1.2.1.2.2.1.2.1	0.131428571428571	.	194640001	194720000	#4848FF	1	0.25
chr1	194720001	195120000	B.2.2.1.1.1.2.2.2.1	0.096	.	194720001	195120000	#0000FF	1	0.125
chr1	195120001	195320000	B.2.1.1.2.1.2.2.2	0.173714285714286	.	195120001	195320000	#4848FF	1	0.25
chr1	195320001	195520000	B.2.1.2.1.2.1.2.2.1.1	0.136	.	195320001	195520000	#4848FF	1	0.25
chr1	195520001	195720000	B.2.2.1.1.2.1.2.2.1	0.0868571428571429	.	195520001	195720000	#0000FF	1	0.125
chr1	195720001	195840000	B.2.1.2.1.2.2.1.2.2	0.130285714285714	.	195720001	195840000	#4848FF	1	0.25
chr1	195840001	196440000	B.2.2.2.1.1.2.2.1.2	0.0228571428571429	.	195840001	196440000	#0000FF	1	0.125
chr1	196440001	196720000	B.2.2.1.1.2.1.2.1	0.088	.	196440001	196720000	#0000FF	1	0.125
chr1	196720001	196800000	B.2.1.1.2.1.2.1.1	0.178285714285714	.	196720001	196800000	#4848FF	1	0.25
chr1	196800001	197000000	B.2.1.2.1.2.1.2.1.1	0.138285714285714	.	196800001	197000000	#4848FF	1	0.25
chr1	197000001	197200000	B.1.1.1.1.1.2.2.1.2.1	0.428571428571429	.	197000001	197200000	#DADAFF	1	0.5
chr1	197200001	197440000	B.1.2.2.2.1.2.2.1.1	0.229714285714286	.	197200001	197440000	#9191FF	1	0.375
chr1	197440001	197720000	B.1.2.2.2.2.1.2.1	0.222857142857143	.	197440001	197720000	#9191FF	1	0.375
chr1	197720001	198120000	B.1.2.1.1.2.2.2.1.2.1	0.299428571428571	.	197720001	198120000	#9191FF	1	0.375
chr1	198120001	198240000	A.1.2.2.2.1.1.2.2.2.1.1	0.777142857142857	.	198120001	198240000	#FF4848	1	0.875
chr1	198240001	198480000	A.2.2.2.1.2.1.1.2.2.1.2	0.500571428571429	.	198240001	198480000	#FFDADA	1	0.625
chr1	198480001	198680000	A.1.1.2.1.2.1.2.2.2.1	0.939428571428571	.	198480001	198680000	#FF0000	1	1
chr1	198680001	198960000	A.2.1.2.2.2.1.2.2.2	0.602285714285714	.	198680001	198960000	#FF9191	1	0.75
chr1	198960001	199160000	A.2.1.1.2.2.1.1.2.2.2	0.685714285714286	.	198960001	199160000	#FF9191	1	0.75
chr1	199160001	199600000	B.1.2.2.2.2.1.1.1.1	0.226285714285714	.	199160001	199600000	#9191FF	1	0.375
chr1	199600001	199880000	B.1.2.2.2.2.2.1.1.2.2	0.217142857142857	.	199600001	199880000	#9191FF	1	0.375
chr1	199880001	200120000	B.1.1.2.2.2.1.1.1.2	0.353142857142857	.	199880001	200120000	#DADAFF	1	0.5
chr1	200120001	200280000	A.2.2.1.1.2.2.1.2.2	0.556571428571429	.	200120001	200280000	#FFDADA	1	0.625
chr1	200280001	200520000	A.1.2.1.2.1.2.1.2	0.859428571428571	.	200280001	200520000	#FF4848	1	0.875
chr1	200520001	200720000	A.1.1.2.1.2.1.2.1.1	0.944	.	200520001	200720000	#FF0000	1	1
chr1	200720001	200880000	A.1.1.1.2.2.2.1.2.2	0.965714285714286	.	200720001	200880000	#FF0000	1	1
chr1	200880001	201200000	A.1.1.2.1.2.1.1.1.2.2.1	0.948571428571429	.	200880001	201200000	#FF0000	1	1
chr1	201200001	201400000	A.2.1.1.1.2.2.2.2.1	0.716571428571429	.	201200001	201400000	#FF9191	1	0.75
chr1	201400001	201840000	A.1.2.2.2.1.1.1.1.2	0.786285714285714	.	201400001	201840000	#FF4848	1	0.875
chr1	201840001	202120000	A.1.2.1.1.1.2.1.1	0.897142857142857	.	201840001	202120000	#FF4848	1	0.875
chr1	202120001	202320000	A.2.1.1.2.1.1.2.2.1	0.704	.	202120001	202320000	#FF9191	1	0.75
chr1	202320001	202400000	A.2.1.2.1.1.1.2.2	0.656	.	202320001	202400000	#FF9191	1	0.75
chr1	202400001	202960000	A.1.1.2.1.2.1.1.1.1	0.950857142857143	.	202400001	202960000	#FF0000	1	1
chr1	202960001	203160000	A.2.1.1.2.1.2.2.2.2	0.691428571428571	.	202960001	203160000	#FF9191	1	0.75
chr1	203160001	203720000	A.1.2.1.2.2.2.1.1	0.835428571428571	.	203160001	203720000	#FF4848	1	0.875
chr1	203720001	203960000	A.2.1.2.2.1.1.2.2.1.1	0.621714285714286	.	203720001	203960000	#FF9191	1	0.75
chr1	203960001	204360000	A.2.1.2.2.1.2.1.1	0.616	.	203960001	204360000	#FF9191	1	0.75
chr1	204360001	204560000	A.1.1.2.1.1.2.1.2.1	0.957714285714286	.	204360001	204560000	#FF0000	1	1
chr1	204560001	204840000	A.2.1.1.2.1.1.2.1	0.705142857142857	.	204560001	204840000	#FF9191	1	0.75
chr1	204840001	205120000	A.2.1.2.2.1.2.1.2.2	0.613714285714286	.	204840001	205120000	#FF9191	1	0.75
chr1	205120001	205480000	A.1.2.1.2.2.2.1.2.2.2	0.828571428571429	.	205120001	205480000	#FF4848	1	0.875
chr1	205480001	205560000	A.2.2.1.2.1.1.2	0.549714285714286	.	205480001	205560000	#FFDADA	1	0.625
chr1	205560001	205760000	A.1.1.2.1.2.2.2.1	0.931428571428571	.	205560001	205760000	#FF0000	1	1
chr1	205760001	205920000	A.2.1.2.1.1.1.2.1	0.657142857142857	.	205760001	205920000	#FF9191	1	0.75
chr1	205920001	205960000	A.2.2.2.2.2.2.2	0.450285714285714	.	205920001	205960000	#FFDADA	1	0.625
chr1	206080001	206160000	A.2.2.2.2.2.2.2	0.450285714285714	.	206080001	206160000	#FFDADA	1	0.625
chr1	206160001	206360000	A.1.2.1.2.2.2.2.1.2	0.826285714285714	.	206160001	206360000	#FF4848	1	0.875
chr1	206480001	206560000	A.2.2.2.2.1.1.2.2	0.474285714285714	.	206480001	206560000	#FFDADA	1	0.625
chr1	206560001	206960000	A.1.1.1.1.2.2.1.1.1	0.993142857142857	.	206560001	206960000	#FF0000	1	1
chr1	206960001	207200000	A.1.1.1.2.2.2.1.1.2.1	0.970285714285714	.	206960001	207200000	#FF0000	1	1
chr1	207200001	207280000	A.2.1.1.2.1.2.1.1.1	0.700571428571429	.	207200001	207280000	#FF9191	1	0.75
chr1	207280001	207480000	A.2.1.1.2.1.1.1.1.1.1	0.714285714285714	.	207280001	207480000	#FF9191	1	0.75
chr1	207480001	207680000	A.1.2.1.2.2.2.2.1.1	0.827428571428571	.	207480001	207680000	#FF4848	1	0.875
chr1	207680001	207760000	A.2.2.2.2.1.1.2.1.1	0.476571428571429	.	207680001	207760000	#FFDADA	1	0.625
chr1	207760001	208000000	A.2.1.1.2.1.1.2.2.2.1	0.702857142857143	.	207760001	208000000	#FF9191	1	0.75
chr1	208000001	208160000	A.1.2.2.2.1.1.1.1.1.1.1	0.790857142857143	.	208000001	208160000	#FF4848	1	0.875
chr1	208160001	208480000	B.1.1.1.1.1.2.1.2.2	0.430857142857143	.	208160001	208480000	#DADAFF	1	0.5
chr1	208480001	208680000	B.1.2.2.2.1.1.2.1.2	0.235428571428571	.	208480001	208680000	#9191FF	1	0.375
chr1	208680001	209200000	B.1.2.2.2.2.1.1.2	0.224	.	208680001	209200000	#9191FF	1	0.375
chr1	209200001	209360000	B.1.1.1.1.1.2.2.2.2.1	0.422857142857143	.	209200001	209360000	#DADAFF	1	0.5
chr1	209360001	209560000	B.1.1.2.2.2.2.1.2.2	0.344	.	209360001	209560000	#DADAFF	1	0.5
chr1	209560001	209760000	B.1.1.2.2.2.2.1.2.1	0.345142857142857	.	209560001	209760000	#DADAFF	1	0.5
chr1	209760001	210000000	A.1.2.2.2.1.1.1.2.1	0.785142857142857	.	209760001	210000000	#FF4848	1	0.875
chr1	210000001	210440000	B.1.1.2.2.2.2.2.2.2	0.339428571428571	.	210000001	210440000	#DADAFF	1	0.5
chr1	210440001	210560000	A.2.2.1.1.2.2.1.1.1.1	0.563428571428571	.	210440001	210560000	#FFDADA	1	0.625
chr1	210560001	210960000	B.1.2.1.1.1.2.1.1	0.328	.	210560001	210960000	#9191FF	1	0.375
chr1	210960001	211400000	B.1.2.1.1.1.2.2.1.2.2.1	0.322285714285714	.	210960001	211400000	#9191FF	1	0.375
chr1	211400001	211680000	A.1.2.1.2.1.2.1.1.1.2.2.1	0.862857142857143	.	211400001	211680000	#FF4848	1	0.875
chr1	211680001	211880000	A.1.2.1.2.1.2.1.1.1.2.1	0.864	.	211680001	211880000	#FF4848	1	0.875
chr1	211880001	212160000	A.1.1.2.1.1.1.1.1.2	0.962285714285714	.	211880001	212160000	#FF0000	1	1
chr1	212160001	212240000	A.1.2.2.2.1.2.2.1	0.770285714285714	.	212160001	212240000	#FF4848	1	0.875
chr1	212240001	212320000	A.1.2.2.2.1.2.2.2	0.769142857142857	.	212240001	212320000	#FF4848	1	0.875
chr1	212320001	212400000	A.1.2.2.2.1.2.1.1.1	0.773714285714286	.	212320001	212400000	#FF4848	1	0.875
chr1	212400001	212680000	A.1.1.1.2.2.1.1.1	0.978285714285714	.	212400001	212680000	#FF0000	1	1
chr1	212680001	213000000	A.1.1.1.1.2.2.1.2	0.990857142857143	.	212680001	213000000	#FF0000	1	1
chr1	213000001	213240000	A.1.1.1.2.2.1.1.2.1	0.977142857142857	.	213000001	213240000	#FF0000	1	1
chr1	213240001	213480000	A.2.1.1.2.2.1.1.2.1	0.688	.	213240001	213480000	#FF9191	1	0.75
chr1	213480001	213800000	B.1.2.2.2.1.1.2.2	0.234285714285714	.	213480001	213800000	#9191FF	1	0.375
chr1	213800001	214040000	B.1.2.2.2.2.2.1.1.2.1	0.218285714285714	.	213800001	214040000	#9191FF	1	0.375
chr1	214040001	214360000	B.2.1.1.1.1.1.2.1	0.209142857142857	.	214040001	214360000	#4848FF	1	0.25
chr1	214360001	214640000	A.2.2.2.1.2.2.1.2.1	0.490285714285714	.	214360001	214640000	#FFDADA	1	0.625
chr1	214640001	214840000	B.1.1.2.1.1.2.2.1.1	0.379428571428571	.	214640001	214840000	#DADAFF	1	0.5
chr1	214840001	215280000	B.2.2.1.1.1.2.2.2.2.1	0.0948571428571429	.	214840001	215280000	#0000FF	1	0.125
chr1	215280001	215680000	B.2.2.2.2.2.2.2.1	0.00342857142857143	.	215280001	215680000	#0000FF	1	0.125
chr1	215680001	215840000	B.1.2.2.2.1.2.1.2.1	0.232	.	215680001	215840000	#9191FF	1	0.375
chr1	215840001	216120000	B.2.2.1.1.2.2.2.2.1.1	0.0811428571428571	.	215840001	216120000	#0000FF	1	0.125
chr1	216120001	216240000	B.2.1.2.1.2.2.2.1	0.129142857142857	.	216120001	216240000	#4848FF	1	0.25
chr1	216240001	216720000	B.2.2.2.1.1.1.1.2	0.0285714285714286	.	216240001	216720000	#0000FF	1	0.125
chr1	216720001	216920000	B.2.1.2.1.1.1.1.1.2	0.150857142857143	.	216720001	216920000	#4848FF	1	0.25
chr1	216920001	217080000	B.2.2.1.1.2.2.2.1	0.0822857142857143	.	216920001	217080000	#0000FF	1	0.125
chr1	217080001	217320000	B.2.2.1.1.1.2.2.1.2.2	0.0971428571428571	.	217080001	217320000	#0000FF	1	0.125
chr1	217320001	217440000	B.2.1.2.1.2.1.1.1.2	0.140571428571429	.	217320001	217440000	#4848FF	1	0.25
chr1	217440001	217680000	B.1.2.2.2.2.2.2.2.1.2	0.212571428571429	.	217440001	217680000	#9191FF	1	0.375
chr1	217680001	217840000	B.1.1.2.1.1.2.2.2	0.377142857142857	.	217680001	217840000	#DADAFF	1	0.5
chr1	217840001	218120000	B.2.2.1.1.1.2.2.1.1.2	0.100571428571429	.	217840001	218120000	#0000FF	1	0.125
chr1	218120001	218440000	B.2.2.1.1.1.2.1.1.1	0.107428571428571	.	218120001	218440000	#0000FF	1	0.125
chr1	218440001	218800000	B.1.2.2.2.2.1.2.2.2	0.220571428571429	.	218440001	218800000	#9191FF	1	0.375
chr1	218800001	219240000	B.2.1.1.1.1.1.1	0.210285714285714	.	218800001	219240000	#4848FF	1	0.25
chr1	219240001	219440000	A.2.2.1.1.2.2.1.2.1.1.1	0.56	.	219240001	219440000	#FFDADA	1	0.625
chr1	219440001	219560000	B.1.2.2.2.1.2.2.1.2	0.228571428571429	.	219440001	219560000	#9191FF	1	0.375
chr1	219560001	220080000	B.1.2.1.1.1.2.2.1.2.1	0.323428571428571	.	219560001	220080000	#9191FF	1	0.375
chr1	220080001	220320000	A.2.1.1.2.2.2.1.2.1.1	0.670857142857143	.	220080001	220320000	#FF9191	1	0.75
chr1	220320001	220520000	A.1.2.1.2.2.2.1.2.1.2	0.830857142857143	.	220320001	220520000	#FF4848	1	0.875
chr1	220520001	220680000	B.1.1.1.1.1.2.2.1.2.2	0.427428571428571	.	220520001	220680000	#DADAFF	1	0.5
chr1	220680001	220880000	B.1.1.2.1.1.2.2.1.2	0.378285714285714	.	220680001	220880000	#DADAFF	1	0.5
chr1	220880001	220960000	B.1.1.1.1.1.1.2.1.2	0.443428571428571	.	220880001	220960000	#DADAFF	1	0.5
chr1	220960001	221160000	B.1.2.2.2.1.2.1.2.2	0.230857142857143	.	220960001	221160000	#9191FF	1	0.375
chr1	221160001	221320000	B.1.1.2.2.2.1.1.2.2	0.350857142857143	.	221160001	221320000	#DADAFF	1	0.5
chr1	221320001	221560000	B.1.2.2.2.2.2.1.2	0.216	.	221320001	221560000	#9191FF	1	0.375
chr1	221560001	221640000	B.1.2.1.1.2.2.2.2	0.297142857142857	.	221560001	221640000	#9191FF	1	0.375
chr1	221640001	221840000	A.2.2.2.1.2.2.2.1	0.486857142857143	.	221640001	221840000	#FFDADA	1	0.625
chr1	221840001	221960000	A.1.2.1.2.1.2.2.1.2.1	0.857142857142857	.	221840001	221960000	#FF4848	1	0.875
chr1	221960001	222200000	A.1.2.2.2.1.1.2.2.2.2	0.774857142857143	.	221960001	222200000	#FF4848	1	0.875
chr1	222200001	222680000	B.1.1.2.2.2.1.1.1.1	0.354285714285714	.	222200001	222680000	#DADAFF	1	0.5
chr1	222680001	223000000	A.1.2.2.2.1.1.1.2.2.1.1	0.784	.	222680001	223000000	#FF4848	1	0.875
chr1	223000001	223200000	B.1.2.1.1.1.2.2.1.1.1	0.325714285714286	.	223000001	223200000	#9191FF	1	0.375
chr1	223200001	223360000	B.1.1.1.1.1.1.2.2.2	0.441142857142857	.	223200001	223360000	#DADAFF	1	0.5
chr1	223360001	223680000	B.1.2.2.2.1.1.1.2	0.238857142857143	.	223360001	223680000	#9191FF	1	0.375
chr1	223680001	223800000	B.1.1.2.1.1.1.1.2.2	0.385142857142857	.	223680001	223800000	#DADAFF	1	0.5
chr1	223800001	224080000	A.2.1.2.2.1.1.2.2.1.2.1	0.620571428571429	.	223800001	224080000	#FF9191	1	0.75
chr1	224080001	224120000	B.1.1.1.1.1.1.1.1.2	0.448	.	224080001	224120000	#DADAFF	1	0.5
chr1	224160001	224240000	B.1.1.1.1.1.1.1.1.2	0.448	.	224160001	224240000	#DADAFF	1	0.5
chr1	224240001	224400000	A.2.1.1.2.1.2.1.2	0.698285714285714	.	224240001	224400000	#FF9191	1	0.75
chr1	224400001	224680000	A.1.1.2.1.1.1.2	0.96	.	224400001	224680000	#FF0000	1	1
chr1	224680001	224840000	B.1.1.1.1.1.2.1.1.2.1.1	0.437714285714286	.	224680001	224840000	#DADAFF	1	0.5
chr1	224840001	225080000	A.2.2.2.1.2.1.1.2.2.2.2	0.498285714285714	.	224840001	225080000	#FFDADA	1	0.625
chr1	225080001	225280000	B.1.2.2.2.1.2.1.1	0.233142857142857	.	225080001	225280000	#9191FF	1	0.375
chr1	225280001	225480000	B.2.1.1.1.1.2.2.1	0.202285714285714	.	225280001	225480000	#4848FF	1	0.25
chr1	225480001	225560000	B.1.1.2.1.1.1.2.2.2	0.381714285714286	.	225480001	225560000	#DADAFF	1	0.5
chr1	225560001	225720000	A.1.2.2.2.1.1.1.1.1.1.2.2	0.788571428571429	.	225560001	225720000	#FF4848	1	0.875
chr1	225720001	225920000	A.2.2.1.1.2.1.2.1	0.566857142857143	.	225720001	225920000	#FFDADA	1	0.625
chr1	225920001	226080000	A.2.1.1.2.1.2.2.2.1.1.1	0.696	.	225920001	226080000	#FF9191	1	0.75
chr1	226080001	226360000	A.1.1.1.2.2.2.1.1.2.2	0.969142857142857	.	226080001	226360000	#FF0000	1	1
chr1	226360001	226600000	A.1.1.1.2.2.2.1.1.1	0.971428571428571	.	226360001	226600000	#FF0000	1	1
chr1	226600001	226840000	A.1.2.2.2.1.2.1.1.2	0.772571428571429	.	226600001	226840000	#FF4848	1	0.875
chr1	226840001	227040000	A.1.2.1.2.1.2.1.1.1.1	0.865142857142857	.	226840001	227040000	#FF4848	1	0.875
chr1	227040001	227200000	A.2.1.1.2.1.1.1.1.2.2.1	0.710857142857143	.	227040001	227200000	#FF9191	1	0.75
chr1	227200001	227440000	A.2.2.2.1.2.1.1.1.2.1	0.506285714285714	.	227200001	227440000	#FFDADA	1	0.625
chr1	227440001	227800000	B.1.1.1.1.1.2.2.2.1.1.2	0.425142857142857	.	227440001	227800000	#DADAFF	1	0.5
chr1	227800001	227920000	B.1.2.1.1.1.2.2.1.1.2	0.324571428571429	.	227800001	227920000	#9191FF	1	0.375
chr1	227920001	228160000	B.1.1.1.1.1.2.2.2.2.2	0.421714285714286	.	227920001	228160000	#DADAFF	1	0.5
chr1	228160001	228240000	B.1.1.1.1.1.1.2.2.1	0.442285714285714	.	228160001	228240000	#DADAFF	1	0.5
chr1	228240001	228440000	A.2.1.2.2.1.1.2.2.2.2	0.617142857142857	.	228240001	228440000	#FF9191	1	0.75
chr1	228440001	228760000	A.2.1.1.2.1.2.2.2.1.2.1	0.693714285714286	.	228440001	228760000	#FF9191	1	0.75
chr1	228760001	229080000	A.2.1.1.2.1.1.1.2.2	0.706285714285714	.	228760001	229080000	#FF9191	1	0.75
chr1	229080001	229360000	A.2.2.1.1.2.1.1.1	0.569142857142857	.	229080001	229360000	#FFDADA	1	0.625
chr1	229360001	229640000	A.1.1.2.1.2.1.2.2.1.1	0.941714285714286	.	229360001	229640000	#FF0000	1	1
chr1	229640001	229800000	A.2.1.1.2.1.2.1.1.2	0.699428571428571	.	229640001	229800000	#FF9191	1	0.75
chr1	229800001	230040000	A.2.1.2.2.1.1.2.2.1.2.2	0.619428571428571	.	229800001	230040000	#FF9191	1	0.75
chr1	230040001	230400000	A.1.1.2.1.2.1.1.1.2.2.2	0.947428571428571	.	230040001	230400000	#FF0000	1	1
chr1	230400001	230520000	A.2.2.1.1.2.2.2.2.1	0.553142857142857	.	230400001	230520000	#FFDADA	1	0.625
chr1	230520001	230680000	B.1.1.2.1.1.1.2.2.1	0.382857142857143	.	230520001	230680000	#DADAFF	1	0.5
chr1	230680001	231000000	A.2.2.1.1.2.1.2.2.1	0.565714285714286	.	230680001	231000000	#FFDADA	1	0.625
chr1	231000001	231200000	A.2.1.2.2.2.1.1.1	0.608	.	231000001	231200000	#FF9191	1	0.75
chr1	231200001	231360000	A.2.2.2.2.1.1.2.1.2	0.475428571428571	.	231200001	231360000	#FFDADA	1	0.625
chr1	231360001	231760000	A.1.2.2.2.1.1.1.1.1.1.2.1	0.789714285714286	.	231360001	231760000	#FF4848	1	0.875
chr1	231760001	231960000	B.1.1.1.1.1.2.2.2.1.2	0.424	.	231760001	231960000	#DADAFF	1	0.5
chr1	231960001	232320000	B.2.1.1.1.1.1.2.2.2.2	0.205714285714286	.	231960001	232320000	#4848FF	1	0.25
chr1	232320001	232680000	B.1.2.2.2.2.2.1.1.1	0.219428571428571	.	232320001	232680000	#9191FF	1	0.375
chr1	232680001	232760000	B.1.1.1.1.1.2.1.1.2.1.2.2	0.434285714285714	.	232680001	232760000	#DADAFF	1	0.5
chr1	232760001	232960000	B.1.1.2.2.2.2.1.1.2	0.346285714285714	.	232760001	232960000	#DADAFF	1	0.5
chr1	232960001	233120000	A.2.2.2.1.2.1.2.2.2	0.493714285714286	.	232960001	233120000	#FFDADA	1	0.625
chr1	233120001	233520000	A.2.2.2.1.2.1.1.1.1.2	0.507428571428571	.	233120001	233520000	#FFDADA	1	0.625
chr1	233520001	233640000	B.1.2.1.1.2.2.2.1.1	0.300571428571429	.	233520001	233640000	#9191FF	1	0.375
chr1	233640001	233880000	A.2.2.2.1.2.2.1.1.1	0.492571428571429	.	233640001	233880000	#FFDADA	1	0.625
chr1	233880001	234200000	B.1.2.1.1.1.2.2.1.2.2.2	0.321142857142857	.	233880001	234200000	#9191FF	1	0.375
chr1	234200001	234520000	A.2.1.1.2.2.2.1.1.2.1.2.1	0.675428571428571	.	234200001	234520000	#FF9191	1	0.75
chr1	234520001	234880000	A.1.1.1.1.2.2.2.1	0.989714285714286	.	234520001	234880000	#FF0000	1	1
chr1	234880001	234960000	A.1.2.2.1.2.2.1.2	0.793142857142857	.	234880001	234960000	#FF4848	1	0.875
chr1	234960001	235200000	A.1.1.1.1.2.2.1.1.2	0.992	.	234960001	235200000	#FF0000	1	1
chr1	235240001	235320000	A.1.1.1.1.2.2.1.1.2	0.992	.	235240001	235320000	#FF0000	1	1
chr1	235320001	235480000	A.1.1.2.1.1.2.1.2.2	0.956571428571429	.	235320001	235480000	#FF0000	1	1
chr1	235480001	235680000	A.1.1.2.1.2.1.2.2.2.2.2	0.937142857142857	.	235480001	235680000	#FF0000	1	1
chr1	235680001	235880000	A.2.1.1.2.1.2.2.2.1.1.2	0.694857142857143	.	235680001	235880000	#FF9191	1	0.75
chr1	235880001	236160000	A.1.1.2.1.1.1.1.2	0.961142857142857	.	235880001	236160000	#FF0000	1	1
chr1	236160001	236480000	A.1.2.1.2.1.2.2.1.2.2	0.856	.	236160001	236480000	#FF4848	1	0.875
chr1	236480001	236800000	A.1.2.1.2.1.2.2.2.2.1	0.853714285714286	.	236480001	236800000	#FF4848	1	0.875
chr1	236800001	237080000	A.2.2.2.1.2.1.1.2.1	0.502857142857143	.	236800001	237080000	#FFDADA	1	0.625
chr1	237080001	237520000	B.2.1.2.1.1.1.1.2.1	0.149714285714286	.	237080001	237520000	#4848FF	1	0.25
chr1	237520001	237760000	B.2.2.1.1.1.2.1.2.1	0.105142857142857	.	237520001	237760000	#0000FF	1	0.125
chr1	237760001	238160000	B.2.2.2.2.2.1.1.2	0.00685714285714286	.	237760001	238160000	#0000FF	1	0.125
chr1	238160001	238360000	B.2.2.1.1.2.2.2.2.2.2	0.0765714285714286	.	238160001	238360000	#0000FF	1	0.125
chr1	238360001	238480000	B.2.2.1.1.2.1.1.2.1	0.0914285714285714	.	238360001	238480000	#0000FF	1	0.125
chr1	238480001	238760000	B.2.2.2.2.2.2.1	0.00457142857142857	.	238480001	238760000	#0000FF	1	0.125
chr1	238760001	239320000	B.2.2.2.2.2.2.2.2.2	0.00114285714285714	.	238760001	239320000	#0000FF	1	0.125
chr1	239320001	239440000	B.2.2.1.1.2.1.1.2.2.2	0.0891428571428571	.	239320001	239440000	#0000FF	1	0.125
chr1	239440001	239680000	B.2.2.1.1.2.2.2.2.2.1	0.0777142857142857	.	239440001	239680000	#0000FF	1	0.125
chr1	239680001	239920000	B.2.2.1.1.2.2.2.2.1.2.2	0.0788571428571429	.	239680001	239920000	#0000FF	1	0.125
chr1	239920001	240080000	B.2.2.1.1.2.1.1.1	0.0925714285714286	.	239920001	240080000	#0000FF	1	0.125
chr1	240080001	240200000	B.2.1.1.2.1.2.2.1.1	0.176	.	240080001	240200000	#4848FF	1	0.25
chr1	240200001	240720000	B.2.2.2.2.2.2.2.2.1	0.00228571428571429	.	240200001	240720000	#0000FF	1	0.125
chr1	240720001	241200000	B.2.2.2.1.1.1.1.1	0.0297142857142857	.	240720001	241200000	#0000FF	1	0.125
chr1	241200001	241640000	B.2.2.1.1.1.2.2.1.2.1.1	0.0994285714285714	.	241200001	241640000	#0000FF	1	0.125
chr1	241640001	241840000	A.2.1.1.2.2.1.1.2.2.1	0.686857142857143	.	241640001	241840000	#FF9191	1	0.75
chr1	241840001	242000000	A.2.2.2.1.2.2.2.2.1	0.485714285714286	.	241840001	242000000	#FFDADA	1	0.625
chr1	242000001	242120000	B.1.1.1.1.1.1.1.2	0.446857142857143	.	242000001	242120000	#DADAFF	1	0.5
chr1	242120001	242560000	B.2.1.1.1.1.2.2.2.2	0.2	.	242120001	242560000	#4848FF	1	0.25
chr1	242560001	242760000	B.2.1.1.1.1.2.2.2.1	0.201142857142857	.	242560001	242760000	#4848FF	1	0.25
chr1	242760001	243200000	B.1.2.2.2.1.2.2.2	0.227428571428571	.	242760001	243200000	#9191FF	1	0.375
chr1	243240001	243440000	A.1.2.2.2.1.1.2.1.2	0.779428571428571	.	243240001	243440000	#FF4848	1	0.875
chr1	243440001	243640000	A.2.1.2.2.2.1.1.2.2	0.605714285714286	.	243440001	243640000	#FF9191	1	0.75
chr1	243640001	243880000	A.1.2.2.2.1.1.1.2.2.1.2	0.782857142857143	.	243640001	243880000	#FF4848	1	0.875
chr1	243880001	244320000	A.2.1.1.2.2.1.1.1.2	0.689142857142857	.	243880001	244320000	#FF9191	1	0.75
chr1	244320001	244640000	A.1.2.2.2.1.1.2.2.1	0.778285714285714	.	244320001	244640000	#FF4848	1	0.875
chr1	244640001	245000000	A.2.1.1.2.1.1.1.1.2.2.2.2	0.708571428571429	.	244640001	245000000	#FF9191	1	0.75
chr1	245000001	245200000	A.1.1.2.1.2.1.2.1.2	0.942857142857143	.	245000001	245200000	#FF0000	1	1
chr1	245200001	245480000	A.2.2.2.1.2.1.2.2.1	0.494857142857143	.	245200001	245480000	#FFDADA	1	0.625
chr1	245480001	245800000	B.1.1.2.2.2.1.1.2.1	0.352	.	245480001	245800000	#DADAFF	1	0.5
chr1	245800001	246120000	B.1.1.1.1.1.2.2.1.1	0.429714285714286	.	245800001	246120000	#DADAFF	1	0.5
chr1	246120001	246240000	B.1.1.2.1.1.1.1.2.1	0.386285714285714	.	246120001	246240000	#DADAFF	1	0.5
chr1	246240001	246680000	A.2.2.2.1.2.1.1.2.2.2.1	0.499428571428571	.	246240001	246680000	#FFDADA	1	0.625
chr1	246680001	246840000	A.1.2.2.2.1.1.2.1.1	0.780571428571429	.	246680001	246840000	#FF4848	1	0.875
chr1	246840001	247120000	A.2.1.1.2.2.2.1.2.2	0.668571428571429	.	246840001	247120000	#FF9191	1	0.75
chr1	247120001	247280000	B.1.1.1.1.1.1.1.1.1	0.449142857142857	.	247120001	247280000	#DADAFF	1	0.5
chr1	247280001	247360000	A.2.2.2.1.2.1.2.1.2	0.496	.	247280001	247360000	#FFDADA	1	0.625
chr1	247360001	247720000	A.2.2.2.1.2.1.1.2.2.1.1	0.501714285714286	.	247360001	247720000	#FFDADA	1	0.625
chr1	247720001	247960000	B.2.2.1.1.1.2.1.1.2	0.106285714285714	.	247720001	247960000	#0000FF	1	0.125
chr1	247960001	248160000	B.2.1.2.1.2.1.1.1.1	0.141714285714286	.	247960001	248160000	#4848FF	1	0.25
chr1	248160001	248560000	B.2.2.1.1.1.2.2.1.2.1.2	0.0982857142857143	.	248160001	248560000	#0000FF	1	0.125
chr1	248560001	248680000	A.2.2.2.1.2.1.2.1.1	0.497142857142857	.	248560001	248680000	#FFDADA	1	0.625
chr1	248720001	248760000	A.2.2.2.1.2.1.2.1.1	0.497142857142857	.	248720001	248760000	#FFDADA	1	0.625
chr1	248760001	248920000	A.2.1.2.2.2.1.2.1	0.604571428571429	.	248760001	248920000	#FF9191	1	0.75
chr1	249040001	249120000	A.2.1.2.2.2.1.2.1	0.604571428571429	.	249040001	249120000	#FF9191	1	0.75
chr1	249120001	249240000	A.2.1.2.2.1.1.2.1	0.622857142857143	.	249120001	249240000	#FF9191	1	0.75
chr2	1	200000	B.1.2.1.1.1.1.2.1	0.36989247311828	.	1	200000	#9191FF	1	0.375
chr2	200001	320000	A.2.2.2.2.2.2.1.2.2	0.459139784946237	.	200001	320000	#FFDADA	1	0.625
chr2	320001	480000	B.1.1.2.2.2.1.1.2	0.381720430107527	.	320001	480000	#DADAFF	1	0.5
chr2	480001	600000	B.1.1.2.1.1.1.1.1	0.417204301075269	.	480001	600000	#DADAFF	1	0.5
chr2	600001	720000	A.2.2.2.1.2.2.1.2	0.48494623655914	.	600001	720000	#FFDADA	1	0.625
chr2	760001	840000	A.2.2.2.1.2.2.1.2	0.48494623655914	.	760001	840000	#FFDADA	1	0.625
chr2	840001	1080000	B.1.2.1.1.2.1.2.2.2.2	0.349462365591398	.	840001	1080000	#9191FF	1	0.375
chr2	1080001	1200000	B.2.1.1.1.2.2.2.1.1	0.245161290322581	.	1080001	1200000	#4848FF	1	0.25
chr2	1200001	1480000	B.2.1.2.1.1.1.2.1.2.2	0.182795698924731	.	1200001	1480000	#4848FF	1	0.25
chr2	1480001	1800000	B.2.1.2.1.1.1.2.1.2.1	0.183870967741935	.	1480001	1800000	#4848FF	1	0.25
chr2	1800001	2080000	B.2.1.2.2.1.1.2.1.2.1	0.136559139784946	.	1800001	2080000	#4848FF	1	0.25
chr2	2080001	2160000	B.2.1.1.1.2.2.1.1.1	0.250537634408602	.	2080001	2160000	#4848FF	1	0.25
chr2	2160001	2600000	B.2.2.1.2.2.1.2.1.2	0.0526881720430108	.	2160001	2600000	#0000FF	1	0.125
chr2	2600001	2720000	B.1.2.2.1.2.2.1.1	0.298924731182796	.	2600001	2720000	#9191FF	1	0.375
chr2	2760001	2800000	B.1.2.2.1.2.2.1.1	0.298924731182796	.	2760001	2800000	#9191FF	1	0.375
chr2	2800001	3120000	B.1.2.1.1.2.1.1.1.1	0.360215053763441	.	2800001	3120000	#9191FF	1	0.375
chr2	3120001	3360000	A.2.1.2.1.2.1.2.2.1	0.613978494623656	.	3120001	3360000	#FF9191	1	0.75
chr2	3360001	3520000	A.2.1.1.2.2.1.1.2.1.1.1	0.654838709677419	.	3360001	3520000	#FF9191	1	0.75
chr2	3520001	3680000	A.2.1.1.2.2.1.1.2.1.1.2	0.653763440860215	.	3520001	3680000	#FF9191	1	0.75
chr2	3680001	3960000	B.1.2.1.1.1.2.1.2.1	0.365591397849462	.	3680001	3960000	#9191FF	1	0.375
chr2	3960001	4040000	B.1.2.2.1.2.2.2.1	0.296774193548387	.	3960001	4040000	#9191FF	1	0.375
chr2	4040001	4320000	B.2.2.2.1.2.2.1.2.2	0.0139784946236559	.	4040001	4320000	#0000FF	1	0.125
chr2	4320001	4560000	B.2.2.2.1.2.2.1.2.1	0.0150537634408602	.	4320001	4560000	#0000FF	1	0.125
chr2	4560001	4760000	B.2.2.1.1.2.2.2.2.2.1	0.0763440860215054	.	4560001	4760000	#0000FF	1	0.125
chr2	4760001	4880000	B.2.2.1.1.2.2.1.2.1	0.0806451612903226	.	4760001	4880000	#0000FF	1	0.125
chr2	4880001	5000000	B.2.1.2.2.1.2.2.1.1	0.125806451612903	.	4880001	5000000	#4848FF	1	0.25
chr2	5120001	5320000	B.2.2.1.2.2.1.2.1.1	0.0537634408602151	.	5120001	5320000	#0000FF	1	0.125
chr2	5320001	5440000	B.2.1.2.2.1.2.1.1.2	0.131182795698925	.	5320001	5440000	#4848FF	1	0.25
chr2	5440001	5760000	B.2.2.1.1.2.2.2.2.2.2.2	0.0741935483870968	.	5440001	5760000	#0000FF	1	0.125
chr2	5760001	5880000	B.2.1.1.1.1.2.2.1.1	0.258064516129032	.	5760001	5880000	#4848FF	1	0.25
chr2	5880001	6360000	B.2.1.2.2.1.1.2.2.2	0.133333333333333	.	5880001	6360000	#4848FF	1	0.25
chr2	6360001	6520000	B.1.1.1.2.2.2.2.1	0.419354838709677	.	6360001	6520000	#DADAFF	1	0.5
chr2	6520001	6960000	B.1.2.1.1.2.1.2.2.2.1	0.350537634408602	.	6520001	6960000	#9191FF	1	0.375
chr2	6960001	7160000	A.2.1.2.1.2.1.2.1.2.2.1	0.616129032258064	.	6960001	7160000	#FF9191	1	0.75
chr2	7160001	7520000	A.2.2.2.2.2.1.2.1	0.464516129032258	.	7160001	7520000	#FFDADA	1	0.625
chr2	7520001	7680000	A.2.2.2.2.2.2.1.2.1	0.460215053763441	.	7520001	7680000	#FFDADA	1	0.625
chr2	7680001	7760000	B.1.1.2.2.1.1.2.1	0.394623655913979	.	7680001	7760000	#DADAFF	1	0.5
chr2	7760001	8120000	B.1.1.1.1.2.2.2.1.2	0.443010752688172	.	7760001	8120000	#DADAFF	1	0.5
chr2	8120001	8280000	A.2.1.2.2.2.1.2.2.1	0.591397849462366	.	8120001	8280000	#FF9191	1	0.75
chr2	8280001	8560000	A.1.2.1.2.2.1.1.1.2.2.1	0.793548387096774	.	8280001	8560000	#FF4848	1	0.875
chr2	8560001	8720000	A.1.1.2.2.2.1.1.1.2.2.1	0.87741935483871	.	8560001	8720000	#FF0000	1	1
chr2	8720001	8920000	A.1.2.2.2.2.1.2.1.1.2	0.72258064516129	.	8720001	8920000	#FF4848	1	0.875
chr2	8920001	9240000	A.1.2.1.2.2.1.1.2.1	0.791397849462366	.	8920001	9240000	#FF4848	1	0.875
chr2	9240001	9560000	A.1.2.1.2.2.1.1.2.2	0.790322580645161	.	9240001	9560000	#FF4848	1	0.875
chr2	9560001	9800000	A.1.1.1.2.1.1.2.1.2.1.2	0.974193548387097	.	9560001	9800000	#FF0000	1	1
chr2	9800001	9920000	A.1.2.1.1.2.2.1.1.1	0.829032258064516	.	9800001	9920000	#FF4848	1	0.875
chr2	9920001	10120000	A.1.2.1.2.2.2.2.1	0.776344086021505	.	9920001	10120000	#FF4848	1	0.875
chr2	10120001	10320000	A.1.2.1.2.2.2.1.1	0.778494623655914	.	10120001	10320000	#FF4848	1	0.875
chr2	10320001	10520000	A.1.1.2.2.2.1.2.1.2.1.1	0.870967741935484	.	10320001	10520000	#FF0000	1	1
chr2	10520001	10640000	A.1.2.2.1.1.2.2.1.1.2.2.2	0.759139784946237	.	10520001	10640000	#FF4848	1	0.875
chr2	10640001	10960000	A.1.1.2.1.1.1.2.1.1	0.937634408602151	.	10640001	10960000	#FF0000	1	1
chr2	10960001	11240000	A.2.1.1.2.2.1.2.1.1	0.650537634408602	.	10960001	11240000	#FF9191	1	0.75
chr2	11240001	11600000	A.1.2.1.1.2.1.2.1.1	0.833333333333333	.	11240001	11600000	#FF4848	1	0.875
chr2	11600001	11760000	A.2.1.2.1.2.2.1.2.1.1	0.610752688172043	.	11600001	11760000	#FF9191	1	0.75
chr2	11760001	11920000	A.2.1.2.2.2.1.1.2.2.2	0.595698924731183	.	11760001	11920000	#FF9191	1	0.75
chr2	11920001	12280000	A.1.2.2.2.2.2.2.1	0.716129032258065	.	11920001	12280000	#FF4848	1	0.875
chr2	12280001	12560000	A.2.2.1.1.2.1.2.2.2.2	0.548387096774194	.	12280001	12560000	#FFDADA	1	0.625
chr2	12560001	12720000	A.2.1.2.2.2.1.2.1.2	0.59247311827957	.	12560001	12720000	#FF9191	1	0.75
chr2	12720001	12920000	A.2.2.2.1.2.2.2.2	0.482795698924731	.	12720001	12920000	#FFDADA	1	0.625
chr2	12920001	13160000	B.1.2.1.1.2.2.1.1.1.2	0.347311827956989	.	12920001	13160000	#9191FF	1	0.375
chr2	13160001	13440000	B.2.1.2.2.1.1.2.1.2.2	0.135483870967742	.	13160001	13440000	#4848FF	1	0.25
chr2	13440001	13600000	B.2.1.2.1.1.1.2.2	0.181720430107527	.	13440001	13600000	#4848FF	1	0.25
chr2	13600001	13760000	B.1.2.2.1.2.2.1.2	0.297849462365591	.	13600001	13760000	#9191FF	1	0.375
chr2	13760001	14160000	B.2.2.1.1.2.2.1.2.2	0.0795698924731183	.	13760001	14160000	#0000FF	1	0.125
chr2	14160001	14360000	B.2.2.1.1.2.2.1.1.1.1	0.0849462365591398	.	14160001	14360000	#0000FF	1	0.125
chr2	14360001	14440000	B.2.1.1.1.1.2.1.2.2	0.259139784946237	.	14360001	14440000	#4848FF	1	0.25
chr2	14440001	14760000	B.2.1.2.1.1.2.2.2.2	0.175268817204301	.	14440001	14760000	#4848FF	1	0.25
chr2	14760001	15000000	B.2.1.2.1.1.2.1.2.1	0.179569892473118	.	14760001	15000000	#4848FF	1	0.25
chr2	15000001	15080000	B.1.2.1.1.2.2.2	0.344086021505376	.	15000001	15080000	#9191FF	1	0.375
chr2	15080001	15240000	B.1.2.1.1.2.2.1.1.1.1	0.348387096774194	.	15080001	15240000	#9191FF	1	0.375
chr2	15240001	15440000	A.2.2.1.1.2.2.2.2	0.543010752688172	.	15240001	15440000	#FFDADA	1	0.625
chr2	15440001	15560000	A.2.1.2.1.2.1.2.1.2.1	0.617204301075269	.	15440001	15560000	#FF9191	1	0.75
chr2	15560001	15760000	A.2.1.2.1.2.1.2.1.2.2.2	0.61505376344086	.	15560001	15760000	#FF9191	1	0.75
chr2	15760001	15960000	A.2.2.2.1.2.2.2.1	0.483870967741935	.	15760001	15960000	#FFDADA	1	0.625
chr2	15960001	16240000	B.1.2.1.1.1.1.2.2.1	0.368817204301075	.	15960001	16240000	#9191FF	1	0.375
chr2	16240001	16280000	B.2.1.1.1.1.1.1	0.267741935483871	.	16240001	16280000	#4848FF	1	0.25
chr2	16320001	16600000	B.2.1.1.1.1.1.1	0.267741935483871	.	16320001	16600000	#4848FF	1	0.25
chr2	16600001	16800000	B.1.2.1.1.1.1.1.1.1	0.374193548387097	.	16600001	16800000	#9191FF	1	0.375
chr2	16800001	16920000	B.1.1.1.1.2.2.1.1	0.446236559139785	.	16800001	16920000	#DADAFF	1	0.5
chr2	16920001	17240000	B.1.2.2.1.1.2.2.2.2	0.305376344086021	.	16920001	17240000	#9191FF	1	0.375
chr2	17240001	17680000	B.1.2.1.1.2.1.2.2.1.2	0.351612903225806	.	17240001	17680000	#9191FF	1	0.375
chr2	17680001	17880000	A.2.2.1.1.2.2.2.1	0.544086021505376	.	17680001	17880000	#FFDADA	1	0.625
chr2	17880001	18040000	A.2.1.1.2.2.1.1.1.1.1	0.660215053763441	.	17880001	18040000	#FF9191	1	0.75
chr2	18040001	18320000	B.1.1.2.2.1.1.1.1.2	0.396774193548387	.	18040001	18320000	#DADAFF	1	0.5
chr2	18320001	18640000	B.1.2.1.1.2.1.2.1.1.1	0.355913978494624	.	18320001	18640000	#9191FF	1	0.375
chr2	18640001	18720000	B.1.1.2.2.1.1.2.2.2	0.39247311827957	.	18640001	18720000	#DADAFF	1	0.5
chr2	18720001	19000000	B.1.2.1.1.1.1.2.2.2	0.367741935483871	.	18720001	19000000	#9191FF	1	0.375
chr2	19000001	19160000	B.1.2.1.1.1.1.1.1.2.1	0.373118279569892	.	19000001	19160000	#9191FF	1	0.375
chr2	19160001	19280000	B.1.2.1.1.1.2.2.2	0.361290322580645	.	19160001	19280000	#9191FF	1	0.375
chr2	19280001	19440000	B.1.2.1.1.1.2.1.2.2.2	0.363440860215054	.	19280001	19440000	#9191FF	1	0.375
chr2	19440001	20080000	B.1.1.1.1.2.1.1	0.450537634408602	.	19440001	20080000	#DADAFF	1	0.5
chr2	20080001	20360000	A.1.1.2.2.1.2.1.2	0.882795698924731	.	20080001	20360000	#FF0000	1	1
chr2	20360001	20680000	A.1.1.2.1.1.2.1.1	0.93010752688172	.	20360001	20680000	#FF0000	1	1
chr2	20680001	20840000	A.1.2.1.2.2.1.1.1.1.2	0.795698924731183	.	20680001	20840000	#FF4848	1	0.875
chr2	20840001	21080000	A.2.1.1.2.1.1.2.1	0.673118279569892	.	20840001	21080000	#FF9191	1	0.75
chr2	21080001	21240000	A.2.2.2.2.2.2.2.1	0.458064516129032	.	21080001	21240000	#FFDADA	1	0.625
chr2	21240001	21600000	B.1.2.2.1.2.1.1.1.1	0.304301075268817	.	21240001	21600000	#9191FF	1	0.375
chr2	21600001	21880000	B.2.2.2.1.2.1.1.1.1.1	0.0279569892473118	.	21600001	21880000	#0000FF	1	0.125
chr2	21880001	22280000	B.2.2.2.1.2.1.2.2.2.2	0.0172043010752688	.	21880001	22280000	#0000FF	1	0.125
chr2	22280001	22400000	B.2.1.2.2.1.2.1.2.1.1	0.13010752688172	.	22280001	22400000	#4848FF	1	0.25
chr2	22400001	22680000	B.2.2.2.1.2.1.1.1.1.2	0.0268817204301075	.	22400001	22680000	#0000FF	1	0.125
chr2	22680001	23040000	B.2.2.2.1.2.1.2.2.1.1.1	0.021505376344086	.	22680001	23040000	#0000FF	1	0.125
chr2	23040001	23360000	B.1.2.1.1.2.1.2.1.1.2	0.354838709677419	.	23040001	23360000	#9191FF	1	0.375
chr2	23360001	23520000	B.1.1.1.1.2.2.2.2	0.441935483870968	.	23360001	23520000	#DADAFF	1	0.5
chr2	23520001	23760000	A.2.1.1.2.2.1.1.1.1.2	0.659139784946237	.	23520001	23760000	#FF9191	1	0.75
chr2	23760001	23920000	A.2.1.2.1.2.2.1.2.1.2	0.609677419354839	.	23760001	23920000	#FF9191	1	0.75
chr2	23920001	24000000	A.2.1.1.1.1.1.2.2.2.2	0.702150537634409	.	23920001	24000000	#FF9191	1	0.75
chr2	24000001	24200000	A.1.1.2.1.1.1.1.2.1.1	0.946236559139785	.	24000001	24200000	#FF0000	1	1
chr2	24200001	24360000	A.1.2.1.1.2.2.1.1.2.1	0.827956989247312	.	24200001	24360000	#FF4848	1	0.875
chr2	24360001	24600000	A.1.1.2.1.1.1.1.2.1.2.1	0.945161290322581	.	24360001	24600000	#FF0000	1	1
chr2	24600001	25000000	A.1.1.1.1.2.2.1.2.2.1	0.986021505376344	.	24600001	25000000	#FF0000	1	1
chr2	25000001	25080000	A.2.1.1.1.1.2.1	0.701075268817204	.	25000001	25080000	#FF9191	1	0.75
chr2	25080001	25440000	A.1.1.2.2.2.1.2.1.1.2.1	0.873118279569893	.	25080001	25440000	#FF0000	1	1
chr2	25440001	25600000	A.1.1.2.2.2.1.2.2.2.1.1	0.865591397849462	.	25440001	25600000	#FF0000	1	1
chr2	25600001	25760000	A.1.1.2.1.1.1.1.2.2.1	0.941935483870968	.	25600001	25760000	#FF0000	1	1
chr2	25760001	26080000	A.1.1.2.2.2.1.2.1.1.2.2	0.872043010752688	.	25760001	26080000	#FF0000	1	1
chr2	26080001	26160000	A.2.1.1.1.2.2.1.2.1	0.680645161290323	.	26080001	26160000	#FF9191	1	0.75
chr2	26160001	26360000	A.1.2.2.1.1.1.1.1	0.773118279569892	.	26160001	26360000	#FF4848	1	0.875
chr2	26360001	26600000	A.1.1.2.2.2.1.2.1.2.2	0.868817204301075	.	26360001	26600000	#FF0000	1	1
chr2	26600001	26680000	A.2.1.1.1.2.2.2.1.2	0.67741935483871	.	26600001	26680000	#FF9191	1	0.75
chr2	26680001	26960000	A.2.1.1.1.1.1.1.1.2.1	0.710752688172043	.	26680001	26960000	#FF9191	1	0.75
chr2	26960001	27360000	A.1.1.2.2.2.1.2.1.1.1	0.874193548387097	.	26960001	27360000	#FF0000	1	1
chr2	27360001	27440000	A.2.1.1.1.2.2.1.2.2	0.679569892473118	.	27360001	27440000	#FF9191	1	0.75
chr2	27440001	27640000	A.1.2.1.2.2.2.1.2	0.77741935483871	.	27440001	27640000	#FF4848	1	0.875
chr2	27640001	27920000	A.1.1.2.1.1.1.2.2.1	0.934408602150538	.	27640001	27920000	#FF0000	1	1
chr2	27920001	28320000	A.1.2.2.1.1.1.1.2.1	0.772043010752688	.	27920001	28320000	#FF4848	1	0.875
chr2	28320001	28840000	A.1.2.1.2.2.2.2.2.2	0.774193548387097	.	28320001	28840000	#FF4848	1	0.875
chr2	28840001	28960000	A.2.1.1.1.2.2.1.1.2	0.681720430107527	.	28840001	28960000	#FF9191	1	0.75
chr2	28960001	29120000	A.1.2.2.1.1.2.2.1.1.1	0.762365591397849	.	28960001	29120000	#FF4848	1	0.875
chr2	29120001	29440000	A.1.1.2.1.1.1.2.1.2.1	0.936559139784946	.	29120001	29440000	#FF0000	1	1
chr2	29440001	29720000	A.2.1.1.2.2.1.2.1.2	0.649462365591398	.	29440001	29720000	#FF9191	1	0.75
chr2	29720001	29840000	A.2.2.2.1.1.2.2.1	0.506451612903226	.	29720001	29840000	#FFDADA	1	0.625
chr2	29840001	30040000	A.2.1.1.1.2.2.2.2	0.676344086021505	.	29840001	30040000	#FF9191	1	0.75
chr2	30040001	30120000	A.2.2.2.1.1.2.2.2	0.505376344086022	.	30040001	30120000	#FFDADA	1	0.625
chr2	30120001	30360000	A.2.1.2.2.2.1.1.1	0.6	.	30120001	30360000	#FF9191	1	0.75
chr2	30360001	30640000	A.1.2.1.1.2.1.2.1.2.2	0.831182795698925	.	30360001	30640000	#FF4848	1	0.875
chr2	30640001	30720000	A.2.1.1.1.2.2.2.1.1	0.678494623655914	.	30640001	30720000	#FF9191	1	0.75
chr2	30720001	30960000	A.2.1.1.1.1.1.1.1.2.2	0.709677419354839	.	30720001	30960000	#FF9191	1	0.75
chr2	30960001	31120000	A.2.2.2.2.2.1.1	0.465591397849462	.	30960001	31120000	#FFDADA	1	0.625
chr2	31120001	31360000	A.2.2.2.2.2.1.2.2.2	0.462365591397849	.	31120001	31360000	#FFDADA	1	0.625
chr2	31360001	31560000	A.2.2.1.1.2.1.1.2.1	0.556989247311828	.	31360001	31560000	#FFDADA	1	0.625
chr2	31560001	32080000	A.2.2.1.1.2.1.2.1.1	0.554838709677419	.	31560001	32080000	#FFDADA	1	0.625
chr2	32080001	32240000	A.1.2.2.1.1.1.2.2.1	0.766666666666667	.	32080001	32240000	#FF4848	1	0.875
chr2	32240001	32440000	A.1.1.2.2.2.1.2.1.2.1.2	0.86989247311828	.	32240001	32440000	#FF0000	1	1
chr2	32440001	32760000	A.1.1.1.2.1.1.2.1.1.2.2	0.976344086021505	.	32440001	32760000	#FF0000	1	1
chr2	32760001	33000000	A.1.2.1.1.2.2.2.1	0.824731182795699	.	32760001	33000000	#FF4848	1	0.875
chr2	33000001	33200000	A.2.1.2.1.2.1.2.1.1	0.618279569892473	.	33000001	33200000	#FF9191	1	0.75
chr2	33200001	33480000	A.2.2.1.1.2.1.2.2.1.2.2	0.550537634408602	.	33200001	33480000	#FFDADA	1	0.625
chr2	33480001	33640000	A.2.1.2.2.2.1.2.1.1.2	0.593548387096774	.	33480001	33640000	#FF9191	1	0.75
chr2	33640001	33840000	A.1.2.2.2.2.1.2.1.2	0.721505376344086	.	33640001	33840000	#FF4848	1	0.875
chr2	33840001	34360000	B.2.1.2.1.1.2.2.1	0.17741935483871	.	33840001	34360000	#4848FF	1	0.25
chr2	34360001	34800000	B.2.2.2.1.2.1.2.1	0.0225806451612903	.	34360001	34800000	#0000FF	1	0.125
chr2	34800001	35000000	B.2.1.2.2.1.2.1.2.2	0.126881720430108	.	34800001	35000000	#4848FF	1	0.25
chr2	35000001	35400000	B.2.2.1.1.2.2.1.1.1.2	0.0838709677419355	.	35000001	35400000	#0000FF	1	0.125
chr2	35400001	35560000	B.2.1.2.2.1.2.2.2.1.1	0.123655913978495	.	35400001	35560000	#4848FF	1	0.25
chr2	35560001	35720000	B.2.1.2.2.1.2.2.1.2	0.124731182795699	.	35560001	35720000	#4848FF	1	0.25
chr2	35720001	36080000	B.2.2.2.1.2.1.1.2.1	0.0247311827956989	.	35720001	36080000	#0000FF	1	0.125
chr2	36080001	36360000	B.1.2.2.1.1.2.1.1.1	0.310752688172043	.	36080001	36360000	#9191FF	1	0.375
chr2	36360001	36440000	B.1.2.1.1.1.2.2.1	0.362365591397849	.	36360001	36440000	#9191FF	1	0.375
chr2	36440001	36520000	B.1.1.2.2.1.1.1.1.1.1	0.398924731182796	.	36440001	36520000	#DADAFF	1	0.5
chr2	36520001	36760000	A.2.2.1.1.2.1.1.1.2	0.558064516129032	.	36520001	36760000	#FFDADA	1	0.625
chr2	36760001	36840000	A.2.2.1.1.2.2.1.2	0.545161290322581	.	36760001	36840000	#FFDADA	1	0.625
chr2	36840001	37040000	A.2.2.1.1.2.1.2.2.1.2.1	0.551612903225806	.	36840001	37040000	#FFDADA	1	0.625
chr2	37040001	37240000	A.1.2.1.2.2.1.1.1.1.1	0.796774193548387	.	37040001	37240000	#FF4848	1	0.875
chr2	37240001	37320000	A.1.2.2.1.1.2.1.1	0.764516129032258	.	37240001	37320000	#FF4848	1	0.875
chr2	37320001	37760000	A.1.1.1.2.1.2.1.1	0.970967741935484	.	37320001	37760000	#FF0000	1	1
chr2	37760001	37960000	A.1.1.2.2.2.1.1.1.2.2.2	0.876344086021505	.	37760001	37960000	#FF0000	1	1
chr2	37960001	38160000	A.2.1.1.1.1.1.2.2.2.1	0.703225806451613	.	37960001	38160000	#FF9191	1	0.75
chr2	38160001	38560000	A.1.2.2.2.2.1.1.1	0.726881720430108	.	38160001	38560000	#FF4848	1	0.875
chr2	38560001	38680000	A.1.2.2.1.1.2.1.2	0.763440860215054	.	38560001	38680000	#FF4848	1	0.875
chr2	38680001	38800000	A.2.1.1.1.1.1.2.2.1.1	0.705376344086021	.	38680001	38800000	#FF9191	1	0.75
chr2	38800001	39040000	A.1.1.2.1.1.1.1.2.2.2.2.1	0.939784946236559	.	38800001	39040000	#FF0000	1	1
chr2	39040001	39440000	A.1.1.1.2.1.2.2.2	0.967741935483871	.	39040001	39440000	#FF0000	1	1
chr2	39440001	39760000	A.1.2.1.2.2.1.1.1.2.2.2	0.79247311827957	.	39440001	39760000	#FF4848	1	0.875
chr2	39760001	40040000	A.2.2.1.1.2.1.2.2.1.1	0.552688172043011	.	39760001	40040000	#FFDADA	1	0.625
chr2	40040001	40520000	B.1.2.2.1.1.2.1.1.2	0.309677419354839	.	40040001	40520000	#9191FF	1	0.375
chr2	40520001	40600000	B.1.2.1.1.2.2.1.1.2	0.346236559139785	.	40520001	40600000	#9191FF	1	0.375
chr2	40600001	40760000	B.1.2.2.1.2.1.1.2	0.302150537634409	.	40600001	40760000	#9191FF	1	0.375
chr2	40760001	41080000	B.2.2.1.1.2.2.1.1.2.2	0.0817204301075269	.	40760001	41080000	#0000FF	1	0.125
chr2	41080001	41200000	B.2.1.1.1.1.1.2.1.2	0.265591397849462	.	41080001	41200000	#4848FF	1	0.25
chr2	41200001	41360000	B.2.2.1.1.2.1.2.1.2.1	0.0903225806451613	.	41200001	41360000	#0000FF	1	0.125
chr2	41360001	41560000	B.2.2.1.2.2.1.1.1.1	0.0612903225806452	.	41360001	41560000	#0000FF	1	0.125
chr2	41560001	41880000	B.2.1.1.1.2.1.2.2	0.251612903225806	.	41560001	41880000	#4848FF	1	0.25
chr2	41880001	42080000	B.1.1.2.2.1.1.1.2	0.395698924731183	.	41880001	42080000	#DADAFF	1	0.5
chr2	42080001	42320000	A.2.2.1.1.2.2.1.1.1	0.547311827956989	.	42080001	42320000	#FFDADA	1	0.625
chr2	42320001	42720000	A.1.1.2.1.1.2.2.1.2	0.924731182795699	.	42320001	42720000	#FF0000	1	1
chr2	42720001	43000000	A.1.1.2.1.1.2.2.2.2	0.92258064516129	.	42720001	43000000	#FF0000	1	1
chr2	43000001	43320000	A.1.1.2.2.2.1.1.1.2.1	0.878494623655914	.	43000001	43320000	#FF0000	1	1
chr2	43320001	43440000	A.1.2.1.1.2.2.1.1.2.2	0.826881720430108	.	43320001	43440000	#FF4848	1	0.875
chr2	43440001	43640000	A.1.1.2.1.1.1.2.2.2.1.1	0.933333333333333	.	43440001	43640000	#FF0000	1	1
chr2	43640001	43840000	A.1.1.2.1.1.1.1.2.2.2.1	0.940860215053763	.	43640001	43840000	#FF0000	1	1
chr2	43840001	44240000	A.1.2.1.1.2.1.1.2	0.834408602150538	.	43840001	44240000	#FF4848	1	0.875
chr2	44240001	44360000	A.2.1.1.1.2.2.1.1.1	0.682795698924731	.	44240001	44360000	#FF9191	1	0.75
chr2	44360001	44640000	A.1.2.1.2.2.2.2.2.1	0.775268817204301	.	44360001	44640000	#FF4848	1	0.875
chr2	44640001	44760000	A.2.1.2.2.1.2.1	0.602150537634409	.	44640001	44760000	#FF9191	1	0.75
chr2	44760001	45080000	A.1.2.1.2.2.1.2.2.1.2	0.780645161290323	.	44760001	45080000	#FF4848	1	0.875
chr2	45080001	45240000	A.2.1.2.1.2.2.1.1	0.611827956989247	.	45080001	45240000	#FF9191	1	0.75
chr2	45240001	45400000	A.2.2.1.2.1.2.1.1	0.533333333333333	.	45240001	45400000	#FFDADA	1	0.625
chr2	45400001	45800000	A.1.2.1.2.2.1.2.2.1.1.2	0.781720430107527	.	45400001	45800000	#FF4848	1	0.875
chr2	45800001	45960000	A.1.2.1.1.2.2.2.2	0.823655913978495	.	45800001	45960000	#FF4848	1	0.875
chr2	45960001	46400000	A.1.1.2.1.1.1.2.1.2.2	0.935483870967742	.	45960001	46400000	#FF0000	1	1
chr2	46400001	46520000	A.1.2.2.1.1.2.2.1.1.2.1	0.761290322580645	.	46400001	46520000	#FF4848	1	0.875
chr2	46520001	46720000	A.1.2.2.1.1.1.1.2.2.2	0.76989247311828	.	46520001	46720000	#FF4848	1	0.875
chr2	46720001	47160000	A.1.1.1.2.1.1.2.1.2.1.1	0.975268817204301	.	46720001	47160000	#FF0000	1	1
chr2	47160001	47640000	A.1.1.1.2.1.1.1.2	0.979569892473118	.	47160001	47640000	#FF0000	1	1
chr2	47640001	47880000	A.1.2.1.1.2.1.2.1.2.1	0.832258064516129	.	47640001	47880000	#FF4848	1	0.875
chr2	47880001	48080000	A.1.1.2.1.1.2.1.2	0.929032258064516	.	47880001	48080000	#FF0000	1	1
chr2	48080001	48160000	A.1.2.2.1.1.1.2.1.2	0.767741935483871	.	48080001	48160000	#FF4848	1	0.875
chr2	48160001	48400000	A.1.2.2.2.2.1.2.1.1.1.1	0.724731182795699	.	48160001	48400000	#FF4848	1	0.875
chr2	48400001	48480000	A.2.1.1.1.1.1.2.1.1	0.70752688172043	.	48400001	48480000	#FF9191	1	0.75
chr2	48480001	48760000	A.1.1.2.1.1.2.2.1.1.2.1	0.926881720430108	.	48480001	48760000	#FF0000	1	1
chr2	48760001	49320000	B.1.1.2.2.1.2.1.1.1	0.391397849462366	.	48760001	49320000	#DADAFF	1	0.5
chr2	49320001	49600000	B.2.1.1.1.2.1.2.1.2	0.252688172043011	.	49320001	49600000	#4848FF	1	0.25
chr2	49600001	50080000	B.2.2.2.1.2.1.2.2.2.1	0.0182795698924731	.	49600001	50080000	#0000FF	1	0.125
chr2	50080001	50240000	B.2.1.2.1.1.1.1	0.186021505376344	.	50080001	50240000	#4848FF	1	0.25
chr2	50240001	50400000	B.2.1.1.1.2.2.2.1.2	0.244086021505376	.	50240001	50400000	#4848FF	1	0.25
chr2	50400001	50720000	B.2.2.1.1.2.1.1.2	0.0924731182795699	.	50400001	50720000	#0000FF	1	0.125
chr2	50720001	50920000	B.2.1.1.1.2.2.2.2.1	0.243010752688172	.	50720001	50920000	#4848FF	1	0.25
chr2	50920001	51480000	B.2.2.2.1.2.1.2.2.1.2	0.0193548387096774	.	50920001	51480000	#0000FF	1	0.125
chr2	51480001	51560000	B.2.1.1.1.1.2.2.2	0.255913978494624	.	51480001	51560000	#4848FF	1	0.25
chr2	51560001	51640000	B.2.1.1.1.2.2.1.1.2.2	0.248387096774194	.	51560001	51640000	#4848FF	1	0.25
chr2	51640001	51880000	B.2.2.1.1.2.1.2.2.1.2	0.0870967741935484	.	51640001	51880000	#0000FF	1	0.125
chr2	51880001	52320000	B.2.2.2.1.2.1.2.2.1.1.2	0.0204301075268817	.	51880001	52320000	#0000FF	1	0.125
chr2	52320001	52480000	B.2.1.2.2.1.2.2.2.2.1	0.121505376344086	.	52320001	52480000	#4848FF	1	0.25
chr2	52480001	52600000	B.2.1.1.1.1.2.1.1.2	0.261290322580645	.	52480001	52600000	#4848FF	1	0.25
chr2	52600001	52840000	B.2.2.1.1.2.1.2.1.1	0.0913978494623656	.	52600001	52840000	#0000FF	1	0.125
chr2	52840001	53120000	B.2.1.2.2.1.1.2.1.1	0.137634408602151	.	52840001	53120000	#4848FF	1	0.25
chr2	53120001	53200000	B.2.1.2.1.1.1.2.1.1	0.18494623655914	.	53120001	53200000	#4848FF	1	0.25
chr2	53200001	53320000	B.2.1.1.1.2.2.1.1.2.1	0.249462365591398	.	53200001	53320000	#4848FF	1	0.25
chr2	53320001	53400000	B.2.1.2.1.1.2.1.2.2	0.178494623655914	.	53320001	53400000	#4848FF	1	0.25
chr2	53400001	53600000	B.2.1.1.1.2.2.1.2.2	0.246236559139785	.	53400001	53600000	#4848FF	1	0.25
chr2	53600001	53920000	B.1.1.2.2.1.2.2.1.1	0.388172043010753	.	53600001	53920000	#DADAFF	1	0.5
chr2	53920001	54280000	A.1.2.1.2.2.1.1.1.2.1	0.794623655913979	.	53920001	54280000	#FF4848	1	0.875
chr2	54280001	54360000	A.2.1.2.2.2.1.2.1.1.1	0.594623655913978	.	54280001	54360000	#FF9191	1	0.75
chr2	54360001	54720000	A.2.1.2.1.2.1.1.2	0.619354838709677	.	54360001	54720000	#FF9191	1	0.75
chr2	54720001	54920000	A.1.1.1.2.1.2.2.1	0.968817204301075	.	54720001	54920000	#FF0000	1	1
chr2	54920001	55200000	A.1.2.2.2.2.1.2.1.1.1.2	0.723655913978495	.	54920001	55200000	#FF4848	1	0.875
chr2	55200001	55320000	A.1.2.1.1.2.2.1.2	0.825806451612903	.	55200001	55320000	#FF4848	1	0.875
chr2	55320001	55480000	A.1.2.1.2.2.1.2.1.1.2	0.788172043010753	.	55320001	55480000	#FF4848	1	0.875
chr2	55480001	55640000	A.1.1.2.2.2.1.1.1.1	0.879569892473118	.	55480001	55640000	#FF0000	1	1
chr2	55640001	55920000	A.1.1.2.2.1.2.2.2	0.880645161290323	.	55640001	55920000	#FF0000	1	1
chr2	55920001	56320000	B.1.1.2.2.1.2.1.1.2	0.390322580645161	.	55920001	56320000	#DADAFF	1	0.5
chr2	56320001	56560000	B.1.2.2.1.2.1.2.1	0.301075268817204	.	56320001	56560000	#9191FF	1	0.375
chr2	56560001	56720000	B.2.1.1.1.2.1.2.1.1	0.253763440860215	.	56560001	56720000	#4848FF	1	0.25
chr2	56720001	57040000	B.2.2.2.1.2.1.1.1.2	0.0258064516129032	.	56720001	57040000	#0000FF	1	0.125
chr2	57040001	57160000	B.2.2.1.1.2.2.1.1.2.1	0.0827956989247312	.	57040001	57160000	#0000FF	1	0.125
chr2	57200001	57240000	B.2.2.1.1.2.2.1.1.2.1	0.0827956989247312	.	57200001	57240000	#0000FF	1	0.125
chr2	57240001	57360000	B.2.1.2.2.1.2.1.2.1.2.2	0.127956989247312	.	57240001	57360000	#4848FF	1	0.25
chr2	57360001	57520000	B.2.2.1.1.2.1.2.2.1.1	0.0881720430107527	.	57360001	57520000	#0000FF	1	0.125
chr2	57520001	57920000	B.2.1.2.2.1.1.2.2.1	0.134408602150538	.	57520001	57920000	#4848FF	1	0.25
chr2	57920001	58160000	A.2.2.2.1.2.2.1.1.2	0.486021505376344	.	57920001	58160000	#FFDADA	1	0.625
chr2	58160001	58480000	A.1.2.2.2.2.1.2.2.1	0.720430107526882	.	58160001	58480000	#FF4848	1	0.875
chr2	58480001	58760000	B.1.1.2.2.1.2.1.2	0.389247311827957	.	58480001	58760000	#DADAFF	1	0.5
chr2	58760001	59000000	B.1.2.1.1.2.1.2.2.1.1	0.352688172043011	.	58760001	59000000	#9191FF	1	0.375
chr2	59000001	59160000	B.1.1.1.2.2.2.2.2	0.418279569892473	.	59000001	59160000	#DADAFF	1	0.5
chr2	59160001	59640000	B.1.2.2.1.1.2.2.2.1	0.306451612903226	.	59160001	59640000	#9191FF	1	0.375
chr2	59640001	59920000	B.1.2.2.1.2.1.1.1.2	0.303225806451613	.	59640001	59920000	#9191FF	1	0.375
chr2	59920001	60000000	B.1.1.2.2.1.2.2.1.2	0.387096774193548	.	59920001	60000000	#DADAFF	1	0.5
chr2	60000001	60160000	B.1.1.2.1.1.1.1.2	0.416129032258065	.	60000001	60160000	#DADAFF	1	0.5
chr2	60160001	60480000	B.1.1.1.1.2.1.2.2.1	0.448387096774194	.	60160001	60480000	#DADAFF	1	0.5
chr2	60480001	60760000	A.1.1.2.2.1.2.2.1	0.881720430107527	.	60480001	60760000	#FF0000	1	1
chr2	60760001	60920000	A.2.1.2.1.2.1.1.1.1	0.621505376344086	.	60760001	60920000	#FF9191	1	0.75
chr2	60920001	61160000	A.1.1.1.2.1.2.1.2	0.96989247311828	.	60920001	61160000	#FF0000	1	1
chr2	61160001	61360000	A.1.1.2.1.1.1.2.2.2.2	0.931182795698925	.	61160001	61360000	#FF0000	1	1
chr2	61360001	61560000	A.1.1.2.1.1.1.1.2.1.2.2.1	0.944086021505376	.	61360001	61560000	#FF0000	1	1
chr2	61560001	61720000	A.1.1.2.2.2.1.2.2.2.1.2	0.864516129032258	.	61560001	61720000	#FF0000	1	1
chr2	61720001	61800000	A.1.2.2.1.1.2.2.2	0.756989247311828	.	61720001	61800000	#FF4848	1	0.875
chr2	61800001	61920000	A.1.2.2.1.1.2.2.1.1.2.2.1	0.760215053763441	.	61800001	61920000	#FF4848	1	0.875
chr2	61920001	62120000	A.1.1.2.2.2.1.2.2.2.2.2	0.862365591397849	.	61920001	62120000	#FF0000	1	1
chr2	62120001	62240000	A.1.2.2.1.1.1.2.1.1	0.768817204301075	.	62120001	62240000	#FF4848	1	0.875
chr2	62240001	62680000	A.1.1.1.1.2.2.1.2.2.2	0.98494623655914	.	62240001	62680000	#FF0000	1	1
chr2	62680001	62840000	A.2.2.1.1.2.2.1.1.2	0.546236559139785	.	62680001	62840000	#FFDADA	1	0.625
chr2	62840001	63040000	A.2.1.2.2.2.1.2.2.2	0.590322580645161	.	62840001	63040000	#FF9191	1	0.75
chr2	63040001	63320000	A.2.1.2.2.2.1.1.2.1	0.598924731182796	.	63040001	63320000	#FF9191	1	0.75
chr2	63320001	63600000	B.1.2.1.1.2.1.2.1.2	0.353763440860215	.	63320001	63600000	#9191FF	1	0.375
chr2	63600001	63760000	A.2.2.2.2.2.2.2.2	0.456989247311828	.	63600001	63760000	#FFDADA	1	0.625
chr2	63760001	64040000	A.2.1.2.2.2.1.1.2.2.1.1	0.597849462365591	.	63760001	64040000	#FF9191	1	0.75
chr2	64040001	64240000	A.1.2.2.2.2.1.1.2	0.725806451612903	.	64040001	64240000	#FF4848	1	0.875
chr2	64240001	64560000	A.1.1.1.2.1.1.2.1.2.2	0.973118279569892	.	64240001	64560000	#FF0000	1	1
chr2	64560001	64720000	A.1.2.2.1.1.2.2.1.2	0.758064516129032	.	64560001	64720000	#FF4848	1	0.875
chr2	64720001	64880000	A.1.1.2.2.2.1.2.2.2.2.1	0.863440860215054	.	64720001	64880000	#FF0000	1	1
chr2	64880001	65000000	A.1.1.2.1.1.1.1.2.2.2.2.2	0.938709677419355	.	64880001	65000000	#FF0000	1	1
chr2	65000001	65280000	A.1.1.1.2.1.1.2.1.1.2.1	0.97741935483871	.	65000001	65280000	#FF0000	1	1
chr2	65280001	65480000	A.1.2.1.2.2.1.2.1.1.1	0.789247311827957	.	65280001	65480000	#FF4848	1	0.875
chr2	65480001	65840000	A.1.1.2.1.1.2.2.1.1.2.2	0.925806451612903	.	65480001	65840000	#FF0000	1	1
chr2	65840001	66040000	B.1.1.1.1.2.1.2.2.2	0.447311827956989	.	65840001	66040000	#DADAFF	1	0.5
chr2	66040001	66120000	B.1.1.2.2.1.1.2.2.1	0.393548387096774	.	66040001	66120000	#DADAFF	1	0.5
chr2	66120001	66320000	B.1.2.1.1.1.2.1.2.2.1	0.364516129032258	.	66120001	66320000	#9191FF	1	0.375
chr2	66320001	66520000	B.1.2.2.1.2.2.2.2.2	0.293548387096774	.	66320001	66520000	#9191FF	1	0.375
chr2	66520001	66760000	B.1.2.2.1.2.1.2.2	0.3	.	66520001	66760000	#9191FF	1	0.375
chr2	66760001	67040000	B.2.1.1.1.1.1.2.2.2	0.263440860215054	.	66760001	67040000	#4848FF	1	0.25
chr2	67040001	67320000	B.2.1.2.2.1.1.1.2.1	0.139784946236559	.	67040001	67320000	#4848FF	1	0.25
chr2	67320001	67520000	B.1.2.2.1.1.2.2.1	0.30752688172043	.	67320001	67520000	#9191FF	1	0.375
chr2	67520001	67680000	B.1.1.2.2.1.1.1.1.1.2	0.397849462365591	.	67520001	67680000	#DADAFF	1	0.5
chr2	67680001	67840000	B.1.2.1.1.1.1.1.1.2.2	0.372043010752688	.	67680001	67840000	#9191FF	1	0.375
chr2	67840001	68280000	B.1.1.1.1.2.1.2.1	0.449462365591398	.	67840001	68280000	#DADAFF	1	0.5
chr2	68280001	68520000	A.1.1.2.1.1.2.2.2.1	0.923655913978495	.	68280001	68520000	#FF0000	1	1
chr2	68520001	68720000	A.1.2.1.2.2.1.2.1.2.1.1	0.787096774193548	.	68520001	68720000	#FF4848	1	0.875
chr2	68720001	68880000	A.2.1.2.2.2.1.1.2.2.1.2	0.596774193548387	.	68720001	68880000	#FF9191	1	0.75
chr2	68880001	69080000	A.1.2.1.2.2.1.2.1.2.1.2.2	0.78494623655914	.	68880001	69080000	#FF4848	1	0.875
chr2	69080001	69560000	A.1.2.2.2.2.2.1.2	0.717204301075269	.	69080001	69560000	#FF4848	1	0.875
chr2	69560001	69920000	A.1.1.2.1.1.1.1.1.1	0.948387096774194	.	69560001	69920000	#FF0000	1	1
chr2	69920001	70360000	A.1.1.1.1.1.2.2	0.994623655913978	.	69920001	70360000	#FF0000	1	1
chr2	70360001	70520000	A.1.1.2.2.2.1.2.2.1.1	0.867741935483871	.	70360001	70520000	#FF0000	1	1
chr2	70520001	70880000	A.1.2.2.2.2.2.2.2.2.2	0.712903225806452	.	70520001	70880000	#FF4848	1	0.875
chr2	70880001	71200000	A.2.1.1.2.2.1.2.2	0.648387096774194	.	70880001	71200000	#FF9191	1	0.75
chr2	71200001	71400000	A.1.2.1.2.2.1.2.1.2.1.2.1	0.786021505376344	.	71200001	71400000	#FF4848	1	0.875
chr2	71400001	71600000	A.2.1.1.2.2.1.1.1.2.2.1	0.656989247311828	.	71400001	71600000	#FF9191	1	0.75
chr2	71600001	71760000	A.2.1.2.1.2.2.1.2.2	0.608602150537634	.	71600001	71760000	#FF9191	1	0.75
chr2	71760001	72000000	B.1.1.1.1.2.2.2.1.1	0.444086021505376	.	71760001	72000000	#DADAFF	1	0.5
chr2	72000001	72200000	B.1.2.1.1.1.2.1.1	0.366666666666667	.	72000001	72200000	#9191FF	1	0.375
chr2	72200001	72520000	B.1.2.1.1.2.1.1.2.2	0.356989247311828	.	72200001	72520000	#9191FF	1	0.375
chr2	72520001	72600000	B.1.2.1.1.2.1.1.1.2	0.359139784946237	.	72520001	72600000	#9191FF	1	0.375
chr2	72600001	72720000	B.2.1.1.1.1.1.2.2.1	0.264516129032258	.	72600001	72720000	#4848FF	1	0.25
chr2	72720001	73000000	B.1.2.1.1.1.1.1.2	0.370967741935484	.	72720001	73000000	#9191FF	1	0.375
chr2	73000001	73440000	A.1.2.2.2.2.2.2.2.2.1	0.713978494623656	.	73000001	73440000	#FF4848	1	0.875
chr2	73440001	73600000	A.1.2.2.1.1.1.2.2.2	0.765591397849462	.	73440001	73600000	#FF4848	1	0.875
chr2	73600001	73960000	A.1.2.1.1.2.1.1.1	0.835483870967742	.	73600001	73960000	#FF4848	1	0.875
chr2	73960001	74200000	A.1.1.2.2.2.1.2.2.1.2	0.866666666666667	.	73960001	74200000	#FF0000	1	1
chr2	74200001	74440000	A.1.1.1.1.2.2.1.2.1	0.987096774193548	.	74200001	74440000	#FF0000	1	1
chr2	74440001	74640000	A.1.1.2.1.1.1.1.2.1.2.2.2	0.943010752688172	.	74440001	74640000	#FF0000	1	1
chr2	74640001	74840000	A.1.1.1.1.2.2.1.1	0.988172043010753	.	74640001	74840000	#FF0000	1	1
chr2	74840001	75200000	A.1.1.2.2.1.2.1.1	0.883870967741936	.	74840001	75200000	#FF0000	1	1
chr2	75200001	75360000	A.2.1.1.2.2.1.1.2.2	0.651612903225806	.	75200001	75360000	#FF9191	1	0.75
chr2	75360001	75560000	A.2.2.1.1.2.1.1.2.2	0.555913978494624	.	75360001	75560000	#FFDADA	1	0.625
chr2	75560001	75720000	A.2.2.1.1.2.1.2.2.2.1	0.549462365591398	.	75560001	75720000	#FFDADA	1	0.625
chr2	75720001	75960000	A.2.2.1.1.2.1.1.1.1	0.559139784946237	.	75720001	75960000	#FFDADA	1	0.625
chr2	75960001	76160000	B.1.1.2.2.1.2.2.2	0.386021505376344	.	75960001	76160000	#DADAFF	1	0.5
chr2	76160001	76560000	B.2.2.1.2.2.1.1.1.2.2	0.0580645161290323	.	76160001	76560000	#0000FF	1	0.125
chr2	76560001	76880000	B.2.2.1.1.2.1.1.1	0.0935483870967742	.	76560001	76880000	#0000FF	1	0.125
chr2	76880001	77040000	B.2.1.2.2.1.1.1.1.2	0.140860215053763	.	76880001	77040000	#4848FF	1	0.25
chr2	77040001	77480000	B.2.2.1.2.2.1.2.2	0.0516129032258065	.	77040001	77480000	#0000FF	1	0.125
chr2	77480001	77560000	B.2.1.1.1.1.2.1.1.1	0.262365591397849	.	77480001	77560000	#4848FF	1	0.25
chr2	77560001	77800000	B.2.2.1.1.2.2.2.2.1	0.0774193548387097	.	77560001	77800000	#0000FF	1	0.125
chr2	77800001	77880000	B.2.1.1.1.1.2.1.2.1	0.260215053763441	.	77800001	77880000	#4848FF	1	0.25
chr2	77880001	78000000	B.2.1.1.1.1.2.2.1.2	0.256989247311828	.	77880001	78000000	#4848FF	1	0.25
chr2	78000001	78080000	B.2.1.1.1.1.1.2.1.1	0.266666666666667	.	78000001	78080000	#4848FF	1	0.25
chr2	78080001	78160000	B.2.1.1.1.2.2.1.2.1	0.247311827956989	.	78080001	78160000	#4848FF	1	0.25
chr2	78160001	78400000	B.2.2.1.1.2.1.2.1.2.2	0.089247311827957	.	78160001	78400000	#0000FF	1	0.125
chr2	78400001	78480000	B.2.1.2.1.1.2.1.1	0.180645161290323	.	78400001	78480000	#4848FF	1	0.25
chr2	78480001	78600000	B.2.1.2.2.1.1.1.1.1	0.141935483870968	.	78480001	78600000	#4848FF	1	0.25
chr2	78600001	78680000	B.2.1.2.2.1.2.1.1.1	0.132258064516129	.	78600001	78680000	#4848FF	1	0.25
chr2	78680001	78880000	B.2.2.1.2.2.1.1.2.2.1	0.0559139784946237	.	78680001	78880000	#0000FF	1	0.125
chr2	78880001	79120000	B.2.2.1.1.2.2.2.2.2.2.1	0.0752688172043011	.	78880001	79120000	#0000FF	1	0.125
chr2	79120001	79520000	B.2.2.1.1.2.2.2.1	0.078494623655914	.	79120001	79520000	#0000FF	1	0.125
chr2	79520001	79840000	B.2.2.1.2.2.1.1.2.2.2	0.0548387096774194	.	79520001	79840000	#0000FF	1	0.125
chr2	79840001	80160000	B.2.2.1.1.2.1.2.2.2	0.0860215053763441	.	79840001	80160000	#0000FF	1	0.125
chr2	80160001	80480000	B.2.1.2.2.1.1.1.2.2	0.138709677419355	.	80160001	80480000	#4848FF	1	0.25
chr2	80480001	80760000	B.2.2.1.2.2.1.1.1.2.1.2	0.0591397849462366	.	80480001	80760000	#0000FF	1	0.125
chr2	80760001	81000000	B.2.2.1.2.2.1.1.2.1	0.056989247311828	.	80760001	81000000	#0000FF	1	0.125
chr2	81000001	81400000	B.2.2.2.1.2.2.1.1	0.0161290322580645	.	81000001	81400000	#0000FF	1	0.125
chr2	81400001	81600000	B.2.1.2.2.1.2.2.2.2.2	0.120430107526882	.	81400001	81600000	#4848FF	1	0.25
chr2	81600001	81960000	B.2.2.2.1.2.1.1.2.2	0.0236559139784946	.	81600001	81960000	#0000FF	1	0.125
chr2	81960001	82160000	B.2.1.2.2.2.2.2.2	0.10752688172043	.	81960001	82160000	#4848FF	1	0.25
chr2	82160001	82240000	B.1.2.2.1.2.2.2.2.1.1	0.295698924731183	.	82160001	82240000	#9191FF	1	0.375
chr2	82240001	82360000	B.2.1.1.1.2.2.2.2.2	0.241935483870968	.	82240001	82360000	#4848FF	1	0.25
chr2	82360001	82480000	B.2.1.2.2.1.2.1.2.1.2.1	0.129032258064516	.	82360001	82480000	#4848FF	1	0.25
chr2	82480001	82680000	B.2.2.1.1.1.2.1.1.1	0.101075268817204	.	82480001	82680000	#0000FF	1	0.125
chr2	82680001	82840000	B.2.1.2.2.1.2.2.2.1.2	0.12258064516129	.	82680001	82840000	#4848FF	1	0.25
chr2	82840001	83320000	B.2.2.2.1.2.2.2.2	0.0118279569892473	.	82840001	83320000	#0000FF	1	0.125
chr2	83320001	83720000	B.2.2.2.1.2.2.2.1	0.0129032258064516	.	83320001	83720000	#0000FF	1	0.125
chr2	83720001	84040000	B.2.2.1.2.2.1.1.1.2.1.1	0.0602150537634409	.	83720001	84040000	#0000FF	1	0.125
chr2	84040001	84240000	B.2.1.2.1.1.2.2.2.1	0.176344086021505	.	84040001	84240000	#4848FF	1	0.25
chr2	84240001	84320000	B.1.2.1.1.2.2.1.2	0.345161290322581	.	84240001	84320000	#9191FF	1	0.375
chr2	84320001	84640000	B.1.2.1.1.2.1.1.2.1	0.358064516129032	.	84320001	84640000	#9191FF	1	0.375
chr2	84640001	84800000	A.2.2.2.1.2.2.1.1.1	0.487096774193548	.	84640001	84800000	#FFDADA	1	0.625
chr2	84800001	85080000	A.2.1.2.1.2.1.2.2.2	0.612903225806452	.	84800001	85080000	#FF9191	1	0.75
chr2	85080001	85280000	A.1.1.2.2.2.1.1.2	0.875268817204301	.	85080001	85280000	#FF0000	1	1
chr2	85280001	85520000	A.2.1.1.2.2.1.1.1.2.2.2	0.655913978494624	.	85280001	85520000	#FF9191	1	0.75
chr2	85520001	85840000	A.1.1.1.2.1.1.1.1	0.980645161290323	.	85520001	85840000	#FF0000	1	1
chr2	85840001	86160000	A.1.1.2.1.1.1.2.2.2.1.2	0.932258064516129	.	85840001	86160000	#FF0000	1	1
chr2	86160001	86440000	A.1.1.1.2.1.1.2.1.1.1	0.978494623655914	.	86160001	86440000	#FF0000	1	1
chr2	86440001	86720000	A.1.1.2.1.1.2.2.1.1.1	0.927956989247312	.	86440001	86720000	#FF0000	1	1
chr2	86720001	86880000	A.1.2.1.2.2.1.2.1.2.2	0.783870967741935	.	86720001	86880000	#FF4848	1	0.875
chr2	86880001	87040000	A.2.1.1.1.1.1.2.1.2	0.706451612903226	.	86880001	87040000	#FF9191	1	0.75
chr2	87040001	87160000	A.2.2.2.1.1.2.1	0.50752688172043	.	87040001	87160000	#FFDADA	1	0.625
chr2	87280001	87360000	A.2.2.2.1.1.2.1	0.50752688172043	.	87280001	87360000	#FFDADA	1	0.625
chr2	87440001	87480000	A.2.2.2.1.1.2.1	0.50752688172043	.	87440001	87480000	#FFDADA	1	0.625
chr2	87480001	87520000	A.2.2.2.2.1.1.2.1	0.478494623655914	.	87480001	87520000	#FFDADA	1	0.625
chr2	87560001	87600000	A.2.2.2.2.1.1.2.1	0.478494623655914	.	87560001	87600000	#FFDADA	1	0.625
chr2	87760001	87840000	A.2.2.2.2.1.1.2.1	0.478494623655914	.	87760001	87840000	#FFDADA	1	0.625
chr2	87840001	87880000	A.2.1.1.2.2.2.1.1	0.647311827956989	.	87840001	87880000	#FF9191	1	0.75
chr2	87920001	88000000	A.2.1.1.2.2.2.1.1	0.647311827956989	.	87920001	88000000	#FF9191	1	0.75
chr2	88160001	88840000	A.2.1.1.2.2.2.1.1	0.647311827956989	.	88160001	88840000	#FF9191	1	0.75
chr2	88840001	89000000	A.1.2.1.1.2.1.2.2	0.83010752688172	.	88840001	89000000	#FF4848	1	0.875
chr2	89000001	89280000	A.1.2.2.2.2.1.2.2.2	0.719354838709677	.	89000001	89280000	#FF4848	1	0.875
chr2	89280001	89320000	A.2.2.2.2.2.2.1.1	0.461290322580645	.	89280001	89320000	#FFDADA	1	0.625
chr2	89440001	89600000	A.2.2.2.2.2.2.1.1	0.461290322580645	.	89440001	89600000	#FFDADA	1	0.625
chr2	89880001	90160000	B.1.2.2.1.1.2.1.2	0.308602150537634	.	89880001	90160000	#9191FF	1	0.375
chr2	90200001	90280000	B.1.2.2.1.1.2.1.2	0.308602150537634	.	90200001	90280000	#9191FF	1	0.375
chr2	90400001	90480000	B.1.2.2.1.2.2.2.2.1.2	0.294623655913978	.	90400001	90480000	#9191FF	1	0.375
chr2	91640001	91720000	B.1.2.2.1.2.2.2.2.1.2	0.294623655913978	.	91640001	91720000	#9191FF	1	0.375
chr2	91760001	92000000	B.2.1.1.1.2.1.1	0.254838709677419	.	91760001	92000000	#4848FF	1	0.25
chr2	92040001	92200000	B.2.1.1.1.2.1.1	0.254838709677419	.	92040001	92200000	#4848FF	1	0.25
chr2	95360001	95560000	B.1.2.2.1.1.1.1.1.2	0.316129032258064	.	95360001	95560000	#9191FF	1	0.375
chr2	95560001	95960000	A.2.1.1.2.2.1.1.1.2.1	0.658064516129032	.	95560001	95960000	#FF9191	1	0.75
chr2	96000001	96080000	A.1.2.2.2.2.2.1.1	0.718279569892473	.	96000001	96080000	#FF4848	1	0.875
chr2	96120001	96280000	A.1.2.2.2.2.2.1.1	0.718279569892473	.	96120001	96280000	#FF4848	1	0.875
chr2	96320001	96440000	A.1.2.2.2.2.2.1.1	0.718279569892473	.	96320001	96440000	#FF4848	1	0.875
chr2	96440001	96680000	A.1.2.1.2.2.1.2.2.2	0.779569892473118	.	96440001	96680000	#FF4848	1	0.875
chr2	96720001	97000000	A.1.1.1.1.1.2.1.2	0.995698924731183	.	96720001	97000000	#FF0000	1	1
chr2	97000001	97240000	A.1.1.1.2.1.1.2.2	0.972043010752688	.	97000001	97240000	#FF0000	1	1
chr2	97240001	97520000	A.1.1.1.1.2.2.2.2	0.981720430107527	.	97240001	97520000	#FF0000	1	1
chr2	97560001	97840000	A.1.1.1.1.2.2.2.2	0.981720430107527	.	97560001	97840000	#FF0000	1	1
chr2	97840001	97880000	A.1.1.1.1.2.2.2.1.1	0.983870967741935	.	97840001	97880000	#FF0000	1	1
chr2	98000001	98040000	A.1.1.1.1.2.2.2.1.1	0.983870967741935	.	98000001	98040000	#FF0000	1	1
chr2	98160001	98200000	A.1.1.1.1.2.2.2.1.1	0.983870967741935	.	98160001	98200000	#FF0000	1	1
chr2	98240001	98720000	A.1.1.1.1.2.2.2.1.1	0.983870967741935	.	98240001	98720000	#FF0000	1	1
chr2	98720001	98800000	A.2.1.1.1.1.1.2.2.1.2	0.704301075268817	.	98720001	98800000	#FF9191	1	0.75
chr2	98800001	99000000	A.2.1.1.1.1.1.1.2	0.708602150537634	.	98800001	99000000	#FF9191	1	0.75
chr2	99000001	99160000	A.1.1.2.1.1.1.1.1.2	0.947311827956989	.	99000001	99160000	#FF0000	1	1
chr2	99160001	99560000	A.1.2.1.2.1.2.2.1.2.2	0.8	.	99160001	99560000	#FF4848	1	0.875
chr2	99560001	99680000	A.2.2.1.2.1.2.2.1.2	0.525806451612903	.	99560001	99680000	#FFDADA	1	0.625
chr2	99680001	99920000	A.1.2.2.2.1.1.2.1.1.2	0.737634408602151	.	99680001	99920000	#FF4848	1	0.875
chr2	99920001	100120000	A.1.2.1.2.2.1.2.2.1.1.1	0.782795698924731	.	99920001	100120000	#FF4848	1	0.875
chr2	100160001	100480000	A.2.2.1.2.1.2.1.2.2	0.527956989247312	.	100160001	100480000	#FFDADA	1	0.625
chr2	100480001	100600000	B.1.1.2.1.2.2.1	0.403225806451613	.	100480001	100600000	#DADAFF	1	0.5
chr2	100600001	100760000	B.1.1.1.1.1.2.1	0.453763440860215	.	100600001	100760000	#DADAFF	1	0.5
chr2	100760001	100840000	A.2.2.2.2.1.1.1.1.2	0.480645161290323	.	100760001	100840000	#FFDADA	1	0.625
chr2	100840001	101040000	A.2.1.2.2.1.2.2	0.601075268817204	.	100840001	101040000	#FF9191	1	0.75
chr2	101040001	101240000	A.2.1.2.2.2.2.2.2.1.1.1	0.581720430107527	.	101040001	101240000	#FF9191	1	0.75
chr2	101240001	101520000	A.2.2.1.2.1.2.1.2.1.2.2.2	0.529032258064516	.	101240001	101520000	#FFDADA	1	0.625
chr2	101520001	101960000	A.1.2.1.1.1.1.2.2.1.1	0.847311827956989	.	101520001	101960000	#FF4848	1	0.875
chr2	101960001	102240000	A.2.1.1.2.2.2.1.2.2	0.645161290322581	.	101960001	102240000	#FF9191	1	0.75
chr2	102240001	102440000	A.1.2.2.2.1.1.2.2.1	0.735483870967742	.	102240001	102440000	#FF4848	1	0.875
chr2	102440001	102800000	A.2.1.2.1.2.1.1.1.2	0.620430107526882	.	102440001	102800000	#FF9191	1	0.75
chr2	102800001	103080000	A.2.2.1.1.2.1.2.1.2	0.553763440860215	.	102800001	103080000	#FFDADA	1	0.625
chr2	103080001	103440000	B.1.1.1.2.1.2.2.1	0.432258064516129	.	103080001	103440000	#DADAFF	1	0.5
chr2	103440001	103680000	B.2.1.1.2.1.2.2.2.2	0.216129032258065	.	103440001	103680000	#4848FF	1	0.25
chr2	103680001	103880000	B.2.2.1.1.1.2.1.2.1.1	0.0989247311827957	.	103680001	103880000	#0000FF	1	0.125
chr2	103880001	104040000	B.2.2.1.2.2.2.1.1.2.2.2	0.0462365591397849	.	103880001	104040000	#0000FF	1	0.125
chr2	104040001	104200000	B.2.2.1.1.1.2.1.2.2	0.0967741935483871	.	104040001	104200000	#0000FF	1	0.125
chr2	104200001	104680000	B.2.2.2.2.2.2.1.1	0.0032258064516129	.	104200001	104680000	#0000FF	1	0.125
chr2	104680001	104960000	B.2.2.1.2.2.2.1.1.1.1	0.0505376344086022	.	104680001	104960000	#0000FF	1	0.125
chr2	104960001	105120000	B.2.1.1.2.1.2.2.1.2	0.219354838709677	.	104960001	105120000	#4848FF	1	0.25
chr2	105120001	105400000	B.2.1.1.2.2.2.2.1	0.188172043010753	.	105120001	105400000	#4848FF	1	0.25
chr2	105400001	105560000	B.1.1.2.2.2.1.2.1	0.380645161290323	.	105400001	105560000	#DADAFF	1	0.5
chr2	105560001	105880000	A.2.2.1.1.1.2.2.1	0.561290322580645	.	105560001	105880000	#FFDADA	1	0.625
chr2	105880001	106040000	A.2.1.1.2.2.1.1.2.1.2	0.652688172043011	.	105880001	106040000	#FF9191	1	0.75
chr2	106040001	106320000	A.2.1.2.2.2.2.2.2.2.1.1	0.576344086021505	.	106040001	106320000	#FF9191	1	0.75
chr2	106320001	106560000	A.1.1.2.1.2.1.1.2.1.2	0.918279569892473	.	106320001	106560000	#FF0000	1	1
chr2	106560001	106840000	A.2.1.1.2.2.2.2.1.1.1	0.644086021505376	.	106560001	106840000	#FF9191	1	0.75
chr2	106840001	107000000	B.1.1.1.2.2.1.1.1.1	0.43010752688172	.	106840001	107000000	#DADAFF	1	0.5
chr2	107080001	107200000	B.1.1.1.2.2.1.1.1.1	0.43010752688172	.	107080001	107200000	#DADAFF	1	0.5
chr2	107200001	107520000	B.2.1.2.2.2.2.2.1	0.108602150537634	.	107200001	107520000	#4848FF	1	0.25
chr2	107520001	107640000	B.2.1.2.2.2.1.2.1.1	0.118279569892473	.	107520001	107640000	#4848FF	1	0.25
chr2	107640001	107880000	B.2.2.1.1.1.1.2.1.2	0.103225806451613	.	107640001	107880000	#0000FF	1	0.125
chr2	107880001	108440000	B.2.2.2.2.2.1.2.1	0.00537634408602151	.	107880001	108440000	#0000FF	1	0.125
chr2	108520001	109040000	B.1.1.2.2.2.1.2.2	0.379569892473118	.	108520001	109040000	#DADAFF	1	0.5
chr2	109040001	109240000	A.1.2.1.2.1.1.1.1.2.1	0.820430107526882	.	109040001	109240000	#FF4848	1	0.875
chr2	109240001	109440000	A.1.2.1.1.1.1.2.2.2.1	0.845161290322581	.	109240001	109440000	#FF4848	1	0.875
chr2	109440001	109640000	A.2.1.2.2.2.2.2.2.2.1.2	0.575268817204301	.	109440001	109640000	#FF9191	1	0.75
chr2	109640001	110120000	A.2.1.1.2.1.1.2.2	0.672043010752688	.	109640001	110120000	#FF9191	1	0.75
chr2	110240001	110520000	A.2.1.1.2.1.1.2.2	0.672043010752688	.	110240001	110520000	#FF9191	1	0.75
chr2	110880001	111000000	A.2.1.1.2.1.1.2.2	0.672043010752688	.	110880001	111000000	#FF9191	1	0.75
chr2	111360001	111600000	A.1.1.2.2.2.2.2.2	0.855913978494624	.	111360001	111600000	#FF0000	1	1
chr2	111600001	111760000	A.1.2.2.1.1.1.1.2.2.1	0.770967741935484	.	111600001	111760000	#FF4848	1	0.875
chr2	111760001	112040000	A.1.1.2.2.2.2.2.1.1	0.858064516129032	.	111760001	112040000	#FF0000	1	1
chr2	112080001	112160000	A.1.1.2.2.2.2.2.1.1	0.858064516129032	.	112080001	112160000	#FF0000	1	1
chr2	112160001	112240000	A.1.1.1.2.2.2.2.1.2	0.954838709677419	.	112160001	112240000	#FF0000	1	1
chr2	112320001	112560000	A.1.1.1.2.2.2.2.1.2	0.954838709677419	.	112320001	112560000	#FF0000	1	1
chr2	112600001	113040000	A.1.1.1.2.2.2.2.1.2	0.954838709677419	.	112600001	113040000	#FF0000	1	1
chr2	113040001	113120000	A.1.1.1.1.1.1.1	1	.	113040001	113120000	#FF0000	1	1
chr2	113160001	113560000	A.1.1.1.1.1.1.1	1	.	113160001	113560000	#FF0000	1	1
chr2	113560001	113760000	A.1.1.2.2.2.2.2.1.2	0.856989247311828	.	113560001	113760000	#FF0000	1	1
chr2	113760001	114240000	A.1.1.1.2.2.2.2.2.2.1.2	0.950537634408602	.	113760001	114240000	#FF0000	1	1
chr2	114360001	114400000	A.1.1.1.2.2.2.2.2.2.1.2	0.950537634408602	.	114360001	114400000	#FF0000	1	1
chr2	114400001	114720000	A.1.1.2.1.2.1.1.2.1.1	0.919354838709677	.	114400001	114720000	#FF0000	1	1
chr2	114720001	115000000	A.2.2.2.1.2.1.1.2.1.2.2.2	0.497849462365591	.	114720001	115000000	#FFDADA	1	0.625
chr2	115000001	115400000	B.2.1.1.2.1.2.1.1.2	0.223655913978495	.	115000001	115400000	#4848FF	1	0.25
chr2	115400001	115560000	B.2.1.1.2.1.2.2.2.1.1	0.218279569892473	.	115400001	115560000	#4848FF	1	0.25
chr2	115560001	116120000	B.2.2.2.2.1.1.1	0.010752688172043	.	115560001	116120000	#0000FF	1	0.125
chr2	116120001	116720000	B.2.2.2.2.2.2.1.2	0.0021505376344086	.	116120001	116720000	#0000FF	1	0.125
chr2	116720001	116880000	B.2.2.1.1.1.2.1.1.2	0.1	.	116720001	116880000	#0000FF	1	0.125
chr2	116880001	117000000	B.2.2.1.2.2.2.1.1.2.1	0.0483870967741935	.	116880001	117000000	#0000FF	1	0.125
chr2	117000001	117400000	B.2.2.2.2.2.1.1	0.00645161290322581	.	117000001	117400000	#0000FF	1	0.125
chr2	117400001	117680000	B.2.2.2.1.1.1.2.2	0.032258064516129	.	117400001	117680000	#0000FF	1	0.125
chr2	117680001	117960000	B.2.2.2.1.1.1.2.1.1.1	0.0354838709677419	.	117680001	117960000	#0000FF	1	0.125
chr2	117960001	118120000	B.2.1.2.2.2.1.2.2	0.11505376344086	.	117960001	118120000	#4848FF	1	0.25
chr2	118120001	118400000	B.2.2.1.1.1.2.2.1	0.0956989247311828	.	118120001	118400000	#0000FF	1	0.125
chr2	118400001	118560000	B.1.2.2.1.1.1.1.1.1	0.317204301075269	.	118400001	118560000	#9191FF	1	0.375
chr2	118560001	118760000	A.2.2.2.1.2.1.1.2.1.1.1	0.502150537634409	.	118560001	118760000	#FFDADA	1	0.625
chr2	118760001	119000000	A.1.2.1.2.1.1.1.2.1.2	0.817204301075269	.	118760001	119000000	#FF4848	1	0.875
chr2	119000001	119200000	A.2.2.2.2.2.1.2.2.1	0.463440860215054	.	119000001	119200000	#FFDADA	1	0.625
chr2	119200001	119600000	B.1.1.1.1.2.2.1.2	0.445161290322581	.	119200001	119600000	#DADAFF	1	0.5
chr2	119600001	120040000	A.2.1.2.1.2.2.2	0.60752688172043	.	119600001	120040000	#FF9191	1	0.75
chr2	120040001	120400000	A.1.2.1.2.1.1.1.1.1.1	0.82258064516129	.	120040001	120400000	#FF4848	1	0.875
chr2	120400001	120800000	A.1.1.2.1.2.1.1.2.2	0.917204301075269	.	120400001	120800000	#FF0000	1	1
chr2	120800001	120920000	A.2.1.1.2.2.2.2.2.2	0.638709677419355	.	120800001	120920000	#FF9191	1	0.75
chr2	120920001	121120000	A.1.1.2.1.2.1.2.2.2	0.908602150537634	.	120920001	121120000	#FF0000	1	1
chr2	121120001	121520000	A.2.2.1.2.1.2.1.2.1.1	0.532258064516129	.	121120001	121520000	#FFDADA	1	0.625
chr2	121520001	121600000	A.2.2.2.2.1.1.1.2	0.479569892473118	.	121520001	121600000	#FFDADA	1	0.625
chr2	121600001	121920000	A.2.2.2.1.2.1.1.1.1	0.504301075268817	.	121600001	121920000	#FFDADA	1	0.625
chr2	121920001	122160000	A.2.2.1.1.1.1.1.1.1.1	0.573118279569892	.	121920001	122160000	#FFDADA	1	0.625
chr2	122160001	122520000	A.1.1.1.2.2.2.1.1	0.959139784946237	.	122160001	122520000	#FF0000	1	1
chr2	122520001	123000000	B.1.1.2.1.1.1.2.1.1.1	0.41505376344086	.	122520001	123000000	#DADAFF	1	0.5
chr2	123000001	123280000	B.2.2.1.2.2.2.1.1.1.2	0.0494623655913978	.	123000001	123280000	#0000FF	1	0.125
chr2	123280001	123560000	B.2.1.1.2.2.2.2.2	0.187096774193548	.	123280001	123560000	#4848FF	1	0.25
chr2	123560001	123840000	B.2.2.1.2.2.2.1.2.2	0.0440860215053763	.	123560001	123840000	#0000FF	1	0.125
chr2	123840001	123960000	B.2.1.2.2.2.1.1	0.119354838709677	.	123840001	123960000	#4848FF	1	0.25
chr2	123960001	124240000	B.2.2.2.1.1.1.2.1.2	0.0333333333333333	.	123960001	124240000	#0000FF	1	0.125
chr2	124240001	124680000	B.2.2.2.2.1.2.1	0.00860215053763441	.	124240001	124680000	#0000FF	1	0.125
chr2	124680001	125280000	B.2.2.2.2.1.1.2	0.00967741935483871	.	124680001	125280000	#0000FF	1	0.125
chr2	125280001	125440000	B.2.1.2.2.2.1.2.1.2.2	0.116129032258065	.	125280001	125440000	#4848FF	1	0.25
chr2	125440001	125600000	B.2.1.2.2.2.1.2.1.2.1	0.117204301075269	.	125440001	125600000	#4848FF	1	0.25
chr2	125600001	125800000	B.2.2.1.1.1.1.2.1.1	0.104301075268817	.	125600001	125800000	#0000FF	1	0.125
chr2	125800001	126040000	B.2.2.1.1.1.2.1.2.1.2	0.0978494623655914	.	125800001	126040000	#0000FF	1	0.125
chr2	126040001	126200000	B.1.2.1.2.1.2.2.2.1	0.334408602150538	.	126040001	126200000	#9191FF	1	0.375
chr2	126200001	126480000	B.2.2.1.1.1.2.2.2	0.0946236559139785	.	126200001	126480000	#0000FF	1	0.125
chr2	126480001	126640000	B.2.2.1.2.2.2.1.1.2.2.1	0.0473118279569892	.	126480001	126640000	#0000FF	1	0.125
chr2	126640001	126760000	B.2.2.1.2.2.2.1.2.1	0.0451612903225806	.	126640001	126760000	#0000FF	1	0.125
chr2	126760001	126960000	B.2.2.1.1.1.1.1.2	0.105376344086022	.	126760001	126960000	#0000FF	1	0.125
chr2	126960001	127200000	B.2.1.1.2.1.2.2.2.1.2	0.217204301075269	.	126960001	127200000	#4848FF	1	0.25
chr2	127200001	127360000	B.1.1.2.1.1.1.2.1.2	0.412903225806452	.	127200001	127360000	#DADAFF	1	0.5
chr2	127360001	127480000	A.2.2.1.1.1.2.1.2	0.562365591397849	.	127360001	127480000	#FFDADA	1	0.625
chr2	127480001	127800000	A.2.2.1.2.2.1.2.1	0.521505376344086	.	127480001	127800000	#FFDADA	1	0.625
chr2	127800001	128040000	A.1.2.1.1.1.1.2.2.2.2	0.844086021505376	.	127800001	128040000	#FF4848	1	0.875
chr2	128040001	128440000	A.1.1.1.1.1.1.2.2	0.997849462365591	.	128040001	128440000	#FF0000	1	1
chr2	128440001	128680000	A.1.1.1.1.2.2.2.1.2	0.982795698924731	.	128440001	128680000	#FF0000	1	1
chr2	128680001	128960000	A.1.1.1.2.2.2.2.2.2.1.1	0.951612903225806	.	128680001	128960000	#FF0000	1	1
chr2	128960001	129080000	A.2.1.1.1.1.2.2.2.2.1	0.691397849462366	.	128960001	129080000	#FF9191	1	0.75
chr2	129080001	129320000	A.2.2.1.2.1.2.1.2.1.2.2.1	0.53010752688172	.	129080001	129320000	#FFDADA	1	0.625
chr2	129320001	129480000	A.2.2.2.2.1.1.1.1.1	0.481720430107527	.	129320001	129480000	#FFDADA	1	0.625
chr2	129480001	129600000	B.1.1.1.2.2.1.1.2.2	0.426881720430108	.	129480001	129600000	#DADAFF	1	0.5
chr2	129600001	129800000	B.1.2.1.2.1.1.1.1.2	0.341935483870968	.	129600001	129800000	#9191FF	1	0.375
chr2	129800001	130320000	B.1.2.1.2.1.2.1.2	0.337634408602151	.	129800001	130320000	#9191FF	1	0.375
chr2	130320001	130480000	B.1.2.1.2.2.2.1.1.2	0.327956989247312	.	130320001	130480000	#9191FF	1	0.375
chr2	130480001	130800000	A.2.2.2.1.2.1.1.1.2	0.503225806451613	.	130480001	130800000	#FFDADA	1	0.625
chr2	130880001	131160000	A.1.2.2.2.1.1.2.1.1.1	0.738709677419355	.	130880001	131160000	#FF4848	1	0.875
chr2	131440001	131920000	A.2.1.1.2.1.1.1.2	0.674193548387097	.	131440001	131920000	#FF9191	1	0.75
chr2	131920001	132000000	A.2.2.2.2.1.2.2.1.1	0.470967741935484	.	131920001	132000000	#FFDADA	1	0.625
chr2	132040001	132200000	A.2.2.2.2.1.2.2.1.1	0.470967741935484	.	132040001	132200000	#FFDADA	1	0.625
chr2	132200001	132640000	A.2.2.2.1.2.1.1.2.1.1.2	0.501075268817204	.	132200001	132640000	#FFDADA	1	0.625
chr2	132640001	132760000	B.2.2.1.2.2.2.2.1	0.043010752688172	.	132640001	132760000	#0000FF	1	0.125
chr2	132800001	133320000	B.2.2.1.2.2.2.2.1	0.043010752688172	.	132800001	133320000	#0000FF	1	0.125
chr2	133320001	133480000	B.1.2.1.2.1.2.2.2.2	0.333333333333333	.	133320001	133480000	#9191FF	1	0.375
chr2	133480001	133880000	B.1.2.2.1.1.1.1.2.2	0.313978494623656	.	133480001	133880000	#9191FF	1	0.375
chr2	133880001	134040000	B.1.2.2.1.1.1.1.2.1	0.31505376344086	.	133880001	134040000	#9191FF	1	0.375
chr2	134040001	134320000	A.2.2.2.2.1.2.2.1.2.1.1	0.46989247311828	.	134040001	134320000	#FFDADA	1	0.625
chr2	134320001	134600000	B.1.2.1.2.1.2.1.1	0.338709677419355	.	134320001	134600000	#9191FF	1	0.375
chr2	134600001	134840000	A.2.2.1.2.1.2.1.2.1.2.1	0.531182795698925	.	134600001	134840000	#FFDADA	1	0.625
chr2	134840001	135200000	A.1.1.2.1.2.1.1.1.1	0.921505376344086	.	134840001	135200000	#FF0000	1	1
chr2	135200001	135360000	A.2.1.2.2.2.2.2.2.2.2	0.574193548387097	.	135200001	135360000	#FF9191	1	0.75
chr2	135360001	135400000	A.2.1.1.2.1.2.2.1.2	0.663440860215054	.	135360001	135400000	#FF9191	1	0.75
chr2	135440001	135680000	A.2.1.1.2.1.2.2.1.2	0.663440860215054	.	135440001	135680000	#FF9191	1	0.75
chr2	135680001	135960000	A.1.1.2.1.2.1.2.1.1.2	0.91505376344086	.	135680001	135960000	#FF0000	1	1
chr2	135960001	136200000	A.2.1.2.1.1.2.1.2.2	0.625806451612903	.	135960001	136200000	#FF9191	1	0.75
chr2	136200001	136480000	A.1.2.1.2.1.1.1.2.1.1	0.818279569892473	.	136200001	136480000	#FF4848	1	0.875
chr2	136480001	136680000	A.1.2.1.1.1.1.2.2.1.2	0.846236559139785	.	136480001	136680000	#FF4848	1	0.875
chr2	136680001	137000000	A.1.1.1.1.2.1.2.1.1	0.99247311827957	.	136680001	137000000	#FF0000	1	1
chr2	137000001	137160000	A.1.1.2.1.2.1.2.2.1.1.1	0.912903225806452	.	137000001	137160000	#FF0000	1	1
chr2	137160001	137600000	B.1.1.2.1.1.1.2.1.1.2	0.413978494623656	.	137160001	137600000	#DADAFF	1	0.5
chr2	137600001	138040000	B.2.1.2.1.2.2.2.2	0.143010752688172	.	137600001	138040000	#4848FF	1	0.25
chr2	138040001	138560000	B.2.2.2.1.1.1.1.1.2	0.0387096774193548	.	138040001	138560000	#0000FF	1	0.125
chr2	138560001	139200000	B.1.1.1.2.1.2.2.2	0.431182795698925	.	138560001	139200000	#DADAFF	1	0.5
chr2	139200001	139360000	A.1.2.2.2.1.1.2.2.2	0.734408602150538	.	139200001	139360000	#FF4848	1	0.875
chr2	139360001	139600000	B.1.1.1.2.1.2.1.2	0.433333333333333	.	139360001	139600000	#DADAFF	1	0.5
chr2	139600001	140320000	B.2.2.2.2.2.1.2.2	0.0043010752688172	.	139600001	140320000	#0000FF	1	0.125
chr2	140320001	140480000	B.2.2.1.2.1.1.2.2.2	0.0655913978494624	.	140320001	140480000	#0000FF	1	0.125
chr2	140480001	140840000	B.2.2.2.2.1.2.2	0.00752688172043011	.	140480001	140840000	#0000FF	1	0.125
chr2	140840001	140960000	B.2.1.2.1.2.2.1.2.1.1	0.155913978494624	.	140840001	140960000	#4848FF	1	0.25
chr2	140960001	141320000	B.2.2.2.1.1.1.1.1.1.1	0.0408602150537634	.	140960001	141320000	#0000FF	1	0.125
chr2	141320001	141840000	B.2.2.1.2.2.2.2.2	0.0419354838709677	.	141320001	141840000	#0000FF	1	0.125
chr2	141840001	141960000	B.2.1.1.2.1.1.1.2	0.236559139784946	.	141840001	141960000	#4848FF	1	0.25
chr2	141960001	142200000	B.2.1.2.2.2.2.1.1.2.2.2	0.110752688172043	.	141960001	142200000	#4848FF	1	0.25
chr2	142200001	142480000	B.2.1.2.1.2.1.2.2.1	0.164516129032258	.	142200001	142480000	#4848FF	1	0.25
chr2	142480001	142640000	B.2.1.1.2.2.1.1.1.2.2	0.211827956989247	.	142480001	142640000	#4848FF	1	0.25
chr2	142640001	142840000	B.2.1.2.1.2.2.1.2.1.2.1.2	0.152688172043011	.	142640001	142840000	#4848FF	1	0.25
chr2	142840001	142920000	B.1.2.2.2.1.1.2.2.2	0.287096774193548	.	142840001	142920000	#9191FF	1	0.375
chr2	142920001	143600000	B.2.1.1.2.1.2.1.1.1.2.1	0.225806451612903	.	142920001	143600000	#4848FF	1	0.25
chr2	143600001	143720000	A.1.2.2.2.2.2.2.2.1	0.71505376344086	.	143600001	143720000	#FF4848	1	0.875
chr2	143720001	143840000	A.2.2.1.1.1.1.1.2	0.568817204301075	.	143720001	143840000	#FFDADA	1	0.625
chr2	143840001	144000000	A.1.2.1.2.1.1.2.2.1	0.810752688172043	.	143840001	144000000	#FF4848	1	0.875
chr2	144000001	144320000	A.2.2.1.1.1.2.2.2	0.560215053763441	.	144000001	144320000	#FFDADA	1	0.625
chr2	144320001	144640000	A.2.2.2.1.2.1.1.2.2	0.496774193548387	.	144320001	144640000	#FFDADA	1	0.625
chr2	144640001	144920000	A.2.1.1.2.2.2.1.2.1	0.646236559139785	.	144640001	144920000	#FF9191	1	0.75
chr2	144920001	145160000	A.1.1.2.1.2.1.1.1.2	0.920430107526882	.	144920001	145160000	#FF0000	1	1
chr2	145160001	145360000	A.2.1.1.2.1.1.1.1	0.675268817204301	.	145160001	145360000	#FF9191	1	0.75
chr2	145360001	145880000	B.1.2.2.1.1.1.2.2	0.311827956989247	.	145360001	145880000	#9191FF	1	0.375
chr2	145880001	146080000	B.2.1.1.2.1.1.1.1.2.1	0.238709677419355	.	145880001	146080000	#4848FF	1	0.25
chr2	146080001	146360000	B.2.1.1.2.2.2.1.2.2.2	0.189247311827957	.	146080001	146360000	#4848FF	1	0.25
chr2	146360001	146600000	B.1.2.2.2.2.1.2.1	0.275268817204301	.	146360001	146600000	#9191FF	1	0.375
chr2	146600001	146680000	B.2.1.1.2.2.2.1.1.1.1.2	0.196774193548387	.	146600001	146680000	#4848FF	1	0.25
chr2	146680001	147120000	B.2.2.2.1.1.2.2.1	0.0301075268817204	.	146680001	147120000	#0000FF	1	0.125
chr2	147120001	147480000	B.2.1.2.2.2.2.1.1.1	0.113978494623656	.	147120001	147480000	#4848FF	1	0.25
chr2	147480001	147600000	B.2.1.2.1.2.1.2.1.2.1	0.166666666666667	.	147480001	147600000	#4848FF	1	0.25
chr2	147600001	147760000	B.2.1.1.2.2.1.1.1.2.1	0.212903225806452	.	147600001	147760000	#4848FF	1	0.25
chr2	147760001	148000000	B.1.2.1.2.1.1.1.1.1	0.343010752688172	.	147760001	148000000	#9191FF	1	0.375
chr2	148000001	148080000	B.1.1.1.2.2.1.2.1.2	0.424731182795699	.	148000001	148080000	#DADAFF	1	0.5
chr2	148080001	148200000	B.1.1.1.2.2.1.2.2	0.423655913978495	.	148080001	148200000	#DADAFF	1	0.5
chr2	148200001	148320000	B.1.1.1.2.2.2.1.1.1	0.42258064516129	.	148200001	148320000	#DADAFF	1	0.5
chr2	148320001	148480000	A.2.2.1.1.1.1.1.1.2.2	0.56989247311828	.	148320001	148480000	#FFDADA	1	0.625
chr2	148480001	148680000	A.2.2.2.2.1.2.2.1.2.1.2	0.468817204301075	.	148480001	148680000	#FFDADA	1	0.625
chr2	148680001	148880000	A.1.2.2.2.1.2.2.2.2	0.727956989247312	.	148680001	148880000	#FF4848	1	0.875
chr2	148880001	149240000	A.2.2.1.1.1.2.1.1	0.563440860215054	.	148880001	149240000	#FFDADA	1	0.625
chr2	149240001	149360000	A.2.1.2.1.1.2.1.2.1.2	0.626881720430107	.	149240001	149360000	#FF9191	1	0.75
chr2	149360001	149520000	A.1.2.1.2.1.1.1.2.2.2	0.81505376344086	.	149360001	149520000	#FF4848	1	0.875
chr2	149520001	149720000	A.2.1.1.2.2.2.2.1.2	0.641935483870968	.	149520001	149720000	#FF9191	1	0.75
chr2	149760001	149800000	A.2.1.1.2.2.2.2.1.2	0.641935483870968	.	149760001	149800000	#FF9191	1	0.75
chr2	149800001	149960000	A.2.2.1.1.1.1.1.1.1.2	0.572043010752688	.	149800001	149960000	#FFDADA	1	0.625
chr2	149960001	150200000	A.2.2.2.1.2.1.1.2.1.2.2.1	0.498924731182796	.	149960001	150200000	#FFDADA	1	0.625
chr2	150200001	150480000	B.1.1.1.2.1.1.2.2.1.1	0.437634408602151	.	150200001	150480000	#DADAFF	1	0.5
chr2	150480001	150680000	B.2.1.1.2.1.2.2.1.1	0.220430107526882	.	150480001	150680000	#4848FF	1	0.25
chr2	150680001	150920000	B.2.2.2.1.1.1.1.1.1.2	0.0397849462365591	.	150680001	150920000	#0000FF	1	0.125
chr2	150920001	151240000	B.2.2.2.1.1.1.2.1.1.2	0.0344086021505376	.	150920001	151240000	#0000FF	1	0.125
chr2	151240001	151600000	B.2.1.2.1.2.2.2.1.2	0.144086021505376	.	151240001	151600000	#4848FF	1	0.25
chr2	151600001	152120000	B.1.2.1.2.1.1.1.2	0.340860215053763	.	151600001	152120000	#9191FF	1	0.375
chr2	152120001	152360000	A.1.2.1.2.1.1.2.2.2.1	0.809677419354839	.	152120001	152360000	#FF4848	1	0.875
chr2	152360001	152560000	A.2.1.2.1.1.2.1.2.1.1.1	0.629032258064516	.	152360001	152560000	#FF9191	1	0.75
chr2	152560001	152800000	A.1.2.2.2.1.1.1.1.2.1.2	0.744086021505376	.	152560001	152800000	#FF4848	1	0.875
chr2	152800001	153040000	A.1.2.1.2.1.1.1.1.2.2	0.819354838709677	.	152800001	153040000	#FF4848	1	0.875
chr2	153040001	153600000	A.1.1.2.2.1.1.2.1.1	0.893548387096774	.	153040001	153600000	#FF0000	1	1
chr2	153600001	153960000	B.2.1.1.2.2.2.1.1.1.1.1	0.197849462365591	.	153600001	153960000	#4848FF	1	0.25
chr2	153960001	154120000	B.2.1.2.1.2.1.2.1.1	0.167741935483871	.	153960001	154120000	#4848FF	1	0.25
chr2	154120001	154280000	B.2.1.2.2.2.2.1.1.2.1	0.112903225806452	.	154120001	154280000	#4848FF	1	0.25
chr2	154280001	154440000	B.2.1.1.2.1.1.2.1.1.1	0.235483870967742	.	154280001	154440000	#4848FF	1	0.25
chr2	154440001	155040000	B.2.2.2.2.2.2.2	0.0010752688172043	.	154440001	155040000	#0000FF	1	0.125
chr2	155040001	155400000	B.2.2.1.2.1.1.1.2.2	0.0709677419354839	.	155040001	155400000	#0000FF	1	0.125
chr2	155400001	155880000	B.2.2.1.2.1.1.1.2.1	0.0720430107526882	.	155400001	155880000	#0000FF	1	0.125
chr2	155880001	156200000	B.2.1.1.2.1.1.2.1.2	0.233333333333333	.	155880001	156200000	#4848FF	1	0.25
chr2	156200001	156400000	B.2.1.1.2.1.1.2.1.1.2	0.234408602150538	.	156200001	156400000	#4848FF	1	0.25
chr2	156400001	156520000	B.2.1.1.2.2.1.1.2.1.2	0.208602150537634	.	156400001	156520000	#4848FF	1	0.25
chr2	156520001	156720000	B.2.1.2.2.2.2.1.1.2.2.1	0.111827956989247	.	156520001	156720000	#4848FF	1	0.25
chr2	156720001	156840000	B.2.1.1.2.1.1.1.1.1.1	0.240860215053763	.	156720001	156840000	#4848FF	1	0.25
chr2	156840001	157160000	B.1.2.1.2.2.2.2.2.1.2	0.321505376344086	.	156840001	157160000	#9191FF	1	0.375
chr2	157160001	157440000	A.1.1.2.2.1.1.2.1.2.1	0.89247311827957	.	157160001	157440000	#FF0000	1	1
chr2	157440001	157920000	B.1.2.2.1.1.1.2.1	0.312903225806452	.	157440001	157920000	#9191FF	1	0.375
chr2	157920001	158160000	A.2.2.2.1.2.1.1.2.1.2.1	0.5	.	157920001	158160000	#FFDADA	1	0.625
chr2	158160001	158360000	A.1.1.2.2.1.1.2.1.2.2	0.891397849462366	.	158160001	158360000	#FF0000	1	1
chr2	158360001	158680000	A.2.2.2.1.2.1.2.2.1.2.2.2	0.491397849462366	.	158360001	158680000	#FFDADA	1	0.625
chr2	158680001	158840000	A.2.2.2.1.2.1.2.2.1.2.2.1	0.49247311827957	.	158680001	158840000	#FFDADA	1	0.625
chr2	158840001	159120000	B.1.1.1.2.1.1.2.2.1.2	0.436559139784946	.	158840001	159120000	#DADAFF	1	0.5
chr2	159120001	159280000	B.1.2.1.2.2.2.2.1.1	0.324731182795699	.	159120001	159280000	#9191FF	1	0.375
chr2	159280001	159440000	A.2.2.2.1.2.1.2.2.1.2.1	0.493548387096774	.	159280001	159440000	#FFDADA	1	0.625
chr2	159440001	159680000	B.1.1.1.2.2.1.1.1.2	0.429032258064516	.	159440001	159680000	#DADAFF	1	0.5
chr2	159680001	160080000	A.2.1.2.2.2.2.2.2.1.1.2	0.580645161290323	.	159680001	160080000	#FF9191	1	0.75
chr2	160080001	160480000	A.1.2.1.2.1.1.2.1.1.1	0.813978494623656	.	160080001	160480000	#FF4848	1	0.875
chr2	160480001	160640000	A.1.2.2.2.1.1.2.1.2	0.736559139784946	.	160480001	160640000	#FF4848	1	0.875
chr2	160640001	160840000	A.1.1.1.2.2.2.1.2.1	0.958064516129032	.	160640001	160840000	#FF0000	1	1
chr2	160840001	161080000	A.2.2.1.2.2.1.2.2	0.520430107526882	.	160840001	161080000	#FFDADA	1	0.625
chr2	161080001	161240000	A.2.2.2.1.2.1.2.2.1.1	0.494623655913978	.	161080001	161240000	#FFDADA	1	0.625
chr2	161240001	161360000	A.2.2.2.2.1.1.2.2.2	0.474193548387097	.	161240001	161360000	#FFDADA	1	0.625
chr2	161360001	161920000	B.1.1.2.1.1.1.2.2.1	0.411827956989247	.	161360001	161920000	#DADAFF	1	0.5
chr2	161920001	162080000	A.1.1.1.2.2.2.1.2.2	0.956989247311828	.	161920001	162080000	#FF0000	1	1
chr2	162080001	162280000	A.1.2.1.2.1.1.2.2.2.2	0.808602150537634	.	162080001	162280000	#FF4848	1	0.875
chr2	162280001	162800000	B.2.1.1.2.2.2.1.1.1.2.2	0.194623655913978	.	162280001	162800000	#4848FF	1	0.25
chr2	162800001	163000000	B.1.1.1.2.1.2.1.1	0.434408602150538	.	162800001	163000000	#DADAFF	1	0.5
chr2	163000001	163080000	B.1.1.1.2.2.1.2.1.1	0.425806451612903	.	163000001	163080000	#DADAFF	1	0.5
chr2	163080001	163240000	A.2.1.2.2.2.2.1.1	0.589247311827957	.	163080001	163240000	#FF9191	1	0.75
chr2	163240001	163680000	B.2.1.2.1.2.2.2.1.1	0.145161290322581	.	163240001	163680000	#4848FF	1	0.25
chr2	163680001	163840000	B.2.1.2.1.2.1.2.2.2.2.1	0.162365591397849	.	163680001	163840000	#4848FF	1	0.25
chr2	163840001	164120000	B.2.1.2.2.2.2.1.2	0.109677419354839	.	163840001	164120000	#4848FF	1	0.25
chr2	164120001	164360000	B.2.1.2.1.2.1.2.2.2.2.2	0.161290322580645	.	164120001	164360000	#4848FF	1	0.25
chr2	164360001	164640000	B.2.1.2.1.2.1.2.1.2.2	0.165591397849462	.	164360001	164640000	#4848FF	1	0.25
chr2	164640001	165200000	B.2.2.2.1.1.2.1	0.0311827956989247	.	164640001	165200000	#0000FF	1	0.125
chr2	165200001	165560000	B.2.1.2.1.2.2.1.1.2.2.2	0.156989247311828	.	165200001	165560000	#4848FF	1	0.25
chr2	165560001	165800000	B.1.2.1.2.1.2.2.1.1	0.336559139784946	.	165560001	165800000	#9191FF	1	0.375
chr2	165800001	166160000	B.2.1.1.2.1.2.1.2.1	0.22258064516129	.	165800001	166160000	#4848FF	1	0.25
chr2	166160001	166680000	B.2.1.1.2.1.2.1.1.1.1	0.226881720430108	.	166160001	166680000	#4848FF	1	0.25
chr2	166680001	166840000	A.2.2.1.2.2.2.2.2	0.513978494623656	.	166680001	166840000	#FFDADA	1	0.625
chr2	166840001	167040000	B.1.2.2.2.1.2.1.2	0.28494623655914	.	166840001	167040000	#9191FF	1	0.375
chr2	167040001	167360000	B.2.2.1.1.1.1.2.2	0.102150537634409	.	167040001	167360000	#0000FF	1	0.125
chr2	167360001	167680000	B.2.2.1.2.1.2.1.2	0.0634408602150538	.	167360001	167680000	#0000FF	1	0.125
chr2	167680001	167800000	B.2.2.1.2.1.1.2.2.1.1	0.067741935483871	.	167680001	167800000	#0000FF	1	0.125
chr2	167800001	168320000	B.2.2.2.1.1.1.1.2.2	0.0365591397849462	.	167800001	168320000	#0000FF	1	0.125
chr2	168320001	168400000	B.2.1.1.2.2.1.1.1.1.2	0.213978494623656	.	168320001	168400000	#4848FF	1	0.25
chr2	168400001	168640000	B.2.1.1.2.2.2.1.2.2.1	0.190322580645161	.	168400001	168640000	#4848FF	1	0.25
chr2	168640001	168800000	B.1.1.2.1.1.1.2.2.2	0.410752688172043	.	168640001	168800000	#DADAFF	1	0.5
chr2	168800001	169240000	A.2.2.1.2.2.2.1.2	0.517204301075269	.	168800001	169240000	#FFDADA	1	0.625
chr2	169240001	169440000	A.1.2.1.2.1.1.1.2.2.1	0.816129032258065	.	169240001	169440000	#FF4848	1	0.875
chr2	169440001	169520000	A.2.1.1.1.1.2.2.2.1.2	0.69247311827957	.	169440001	169520000	#FF9191	1	0.75
chr2	169520001	169720000	A.2.1.2.1.1.2.1.2.1.1.2	0.627956989247312	.	169520001	169720000	#FF9191	1	0.75
chr2	169720001	169800000	A.2.2.1.2.1.2.2.1.1	0.526881720430108	.	169720001	169800000	#FFDADA	1	0.625
chr2	169800001	170320000	A.2.1.2.2.2.2.2.1.2	0.582795698924731	.	169800001	170320000	#FF9191	1	0.75
chr2	170320001	170600000	A.1.1.2.1.2.2.2.2.1	0.901075268817204	.	170320001	170600000	#FF0000	1	1
chr2	170600001	171000000	A.1.1.1.2.2.2.2.2.1.2	0.952688172043011	.	170600001	171000000	#FF0000	1	1
chr2	171000001	171080000	A.1.2.2.1.2.1.2.1	0.752688172043011	.	171000001	171080000	#FF4848	1	0.875
chr2	171080001	171520000	A.1.2.1.1.1.1.2.1.1	0.849462365591398	.	171080001	171520000	#FF4848	1	0.875
chr2	171520001	171760000	A.1.2.2.1.2.2.1.2	0.749462365591398	.	171520001	171760000	#FF4848	1	0.875
chr2	171760001	172160000	A.1.1.1.1.1.1.2.1	0.998924731182796	.	171760001	172160000	#FF0000	1	1
chr2	172160001	172400000	A.1.1.1.1.1.2.1.1	0.996774193548387	.	172160001	172400000	#FF0000	1	1
chr2	172400001	172520000	A.2.1.1.1.1.2.2.1.1.2.1	0.698924731182796	.	172400001	172520000	#FF9191	1	0.75
chr2	172520001	172680000	A.1.2.1.2.1.2.2.1.2.1	0.801075268817204	.	172520001	172680000	#FF4848	1	0.875
chr2	172680001	172880000	A.1.1.2.2.1.1.1.1.1	0.898924731182796	.	172680001	172880000	#FF0000	1	1
chr2	172880001	173080000	A.1.2.2.2.1.2.1.1.1	0.733333333333333	.	172880001	173080000	#FF4848	1	0.875
chr2	173080001	173480000	A.1.2.2.2.1.2.1.1.2	0.732258064516129	.	173080001	173480000	#FF4848	1	0.875
chr2	173480001	173560000	A.2.1.2.1.1.1.2.1.2	0.632258064516129	.	173480001	173560000	#FF9191	1	0.75
chr2	173560001	173920000	A.2.1.2.1.1.1.1.1.1	0.637634408602151	.	173560001	173920000	#FF9191	1	0.75
chr2	173920001	174040000	A.2.1.1.1.1.2.2.2.2.2	0.690322580645161	.	173920001	174040000	#FF9191	1	0.75
chr2	174040001	174280000	A.2.1.1.1.1.1.1.1.1	0.711827956989247	.	174040001	174280000	#FF9191	1	0.75
chr2	174280001	174560000	A.2.2.1.2.1.1.1.1.1	0.541935483870968	.	174280001	174560000	#FFDADA	1	0.625
chr2	174560001	174720000	A.2.1.1.1.2.1.2.1.2.2	0.68494623655914	.	174560001	174720000	#FF9191	1	0.75
chr2	174720001	175280000	A.1.1.1.2.2.2.2.1.1	0.955913978494624	.	174720001	175280000	#FF0000	1	1
chr2	175280001	175560000	A.1.1.1.2.2.1.1.1.1	0.966666666666667	.	175280001	175560000	#FF0000	1	1
chr2	175560001	175680000	A.2.1.2.1.1.1.2.1.1.2	0.633333333333333	.	175560001	175680000	#FF9191	1	0.75
chr2	175680001	176120000	A.1.2.2.2.1.2.1.2	0.731182795698925	.	175680001	176120000	#FF4848	1	0.875
chr2	176120001	176360000	B.1.1.1.1.1.2.2.1	0.452688172043011	.	176120001	176360000	#DADAFF	1	0.5
chr2	176360001	176520000	B.1.1.2.1.2.1.2.1	0.405376344086022	.	176360001	176520000	#DADAFF	1	0.5
chr2	176520001	176720000	B.1.1.2.1.2.2.2.1.2	0.401075268817204	.	176520001	176720000	#DADAFF	1	0.5
chr2	176720001	176840000	A.2.2.2.2.1.1.2.2.1.1.1	0.47741935483871	.	176720001	176840000	#FFDADA	1	0.625
chr2	176840001	177120000	A.2.2.1.2.1.1.1.1.2	0.540860215053763	.	176840001	177120000	#FFDADA	1	0.625
chr2	177120001	177720000	A.2.1.2.1.1.2.1.1	0.63010752688172	.	177120001	177720000	#FF9191	1	0.75
chr2	177720001	178040000	A.2.1.1.2.1.2.1.1.1	0.670967741935484	.	177720001	178040000	#FF9191	1	0.75
chr2	178040001	178160000	A.1.1.2.1.2.2.2.1.1.1	0.906451612903226	.	178040001	178160000	#FF0000	1	1
chr2	178160001	178680000	A.1.1.2.1.2.1.2.1.2	0.913978494623656	.	178160001	178680000	#FF0000	1	1
chr2	178680001	179000000	A.2.2.2.2.1.2.1.1	0.473118279569892	.	178680001	179000000	#FFDADA	1	0.625
chr2	179000001	179200000	A.2.1.2.2.2.2.2.2.1.2.2	0.57741935483871	.	179000001	179200000	#FF9191	1	0.75
chr2	179200001	179440000	A.1.1.2.1.2.1.2.2.1.1.2.2	0.910752688172043	.	179200001	179440000	#FF0000	1	1
chr2	179440001	179800000	A.2.1.2.2.2.2.2.1.1	0.583870967741935	.	179440001	179800000	#FF9191	1	0.75
chr2	179800001	179960000	A.2.1.1.2.1.2.2.2.2	0.661290322580645	.	179800001	179960000	#FF9191	1	0.75
chr2	179960001	180200000	A.2.1.2.2.2.2.1.2.2.1	0.586021505376344	.	179960001	180200000	#FF9191	1	0.75
chr2	180200001	180320000	B.1.1.1.2.1.1.1.1	0.440860215053763	.	180200001	180320000	#DADAFF	1	0.5
chr2	180320001	180480000	B.1.2.1.2.1.1.2	0.339784946236559	.	180320001	180480000	#9191FF	1	0.375
chr2	180480001	180720000	B.1.2.1.2.2.2.2.2.2.1.2	0.319354838709677	.	180480001	180720000	#9191FF	1	0.375
chr2	180720001	180920000	A.2.2.2.2.1.2.2.1.2.2	0.467741935483871	.	180720001	180920000	#FFDADA	1	0.625
chr2	180920001	181400000	B.2.1.1.2.2.1.1.2.1.1.2	0.209677419354839	.	180920001	181400000	#4848FF	1	0.25
chr2	181400001	181800000	B.1.2.2.2.2.2.2	0.268817204301075	.	181400001	181800000	#9191FF	1	0.375
chr2	181800001	181960000	A.2.2.1.1.1.1.1.1.2.1	0.570967741935484	.	181800001	181960000	#FFDADA	1	0.625
chr2	181960001	182160000	A.1.1.2.1.2.1.2.1.1.1	0.916129032258065	.	181960001	182160000	#FF0000	1	1
chr2	182160001	182320000	A.1.1.2.1.2.1.2.2.1.2	0.909677419354839	.	182160001	182320000	#FF0000	1	1
chr2	182320001	182560000	A.1.2.1.1.1.1.1.2.1.1	0.852688172043011	.	182320001	182560000	#FF4848	1	0.875
chr2	182560001	182680000	A.2.1.1.2.1.2.1.2.1	0.666666666666667	.	182560001	182680000	#FF9191	1	0.75
chr2	182680001	182840000	A.2.1.1.2.1.2.2.1.1	0.664516129032258	.	182680001	182840000	#FF9191	1	0.75
chr2	182840001	183000000	B.1.1.1.2.1.1.2.1	0.438709677419355	.	182840001	183000000	#DADAFF	1	0.5
chr2	183000001	183560000	B.1.1.2.2.2.1.1.1.2.2	0.382795698924731	.	183000001	183560000	#DADAFF	1	0.5
chr2	183560001	183920000	A.2.1.1.2.1.2.2.2.1	0.662365591397849	.	183560001	183920000	#FF9191	1	0.75
chr2	183920001	184080000	A.2.1.1.2.1.2.1.1.2.1.1	0.66989247311828	.	183920001	184080000	#FF9191	1	0.75
chr2	184080001	184240000	B.1.1.2.2.2.1.1.1.2.1	0.383870967741935	.	184080001	184240000	#DADAFF	1	0.5
chr2	184240001	184440000	B.2.1.1.2.2.1.1.1.1.1	0.21505376344086	.	184240001	184440000	#4848FF	1	0.25
chr2	184440001	184760000	B.2.1.2.1.2.2.1.2.1.2.2.1.1.2	0.150537634408602	.	184440001	184760000	#4848FF	1	0.25
chr2	184760001	185080000	B.2.1.2.1.2.2.1.2.1.2.2.1.2.2	0.148387096774194	.	184760001	185080000	#4848FF	1	0.25
chr2	185080001	185280000	B.2.1.1.2.2.1.1.2.2	0.20752688172043	.	185080001	185280000	#4848FF	1	0.25
chr2	185280001	185520000	B.2.1.1.2.2.1.1.2.1.1.1	0.210752688172043	.	185280001	185520000	#4848FF	1	0.25
chr2	185520001	185760000	B.1.2.1.2.1.2.2.1.2	0.335483870967742	.	185520001	185760000	#9191FF	1	0.375
chr2	185760001	186000000	B.2.2.1.1.1.1.1.1	0.106451612903226	.	185760001	186000000	#0000FF	1	0.125
chr2	186000001	186280000	B.2.1.2.1.2.2.1.2.1.2.1.1.1	0.154838709677419	.	186000001	186280000	#4848FF	1	0.25
chr2	186280001	186880000	B.2.2.2.1.1.2.2.2	0.0290322580645161	.	186280001	186880000	#0000FF	1	0.125
chr2	186880001	187320000	B.1.2.2.2.1.2.1.1	0.286021505376344	.	186880001	187320000	#9191FF	1	0.375
chr2	187320001	187560000	A.2.1.1.2.2.2.2.1.1.2	0.643010752688172	.	187320001	187560000	#FF9191	1	0.75
chr2	187560001	187920000	B.2.1.1.2.2.2.1.1.1.2.1	0.195698924731183	.	187560001	187920000	#4848FF	1	0.25
chr2	187920001	188000000	B.1.2.2.2.2.1.1.1.2	0.281720430107527	.	187920001	188000000	#9191FF	1	0.375
chr2	188000001	188120000	B.1.2.2.2.1.1.2.1.2	0.289247311827957	.	188000001	188120000	#9191FF	1	0.375
chr2	188120001	188320000	B.2.1.1.2.2.2.1.1.2	0.193548387096774	.	188120001	188320000	#4848FF	1	0.25
chr2	188320001	188480000	B.2.1.1.2.1.1.1.1.2.2	0.237634408602151	.	188320001	188480000	#4848FF	1	0.25
chr2	188480001	189000000	B.2.2.1.2.1.2.1.1	0.0645161290322581	.	188480001	189000000	#0000FF	1	0.125
chr2	189000001	189160000	B.2.1.1.2.2.1.2.2.2	0.198924731182796	.	189000001	189160000	#4848FF	1	0.25
chr2	189160001	189520000	B.2.2.2.1.1.1.1.2.1	0.0376344086021505	.	189160001	189520000	#0000FF	1	0.125
chr2	189520001	189880000	B.2.2.1.2.1.1.2.1.2	0.0688172043010753	.	189520001	189880000	#0000FF	1	0.125
chr2	189880001	190000000	B.1.2.1.2.2.2.2.1.2	0.323655913978495	.	189880001	190000000	#9191FF	1	0.375
chr2	190000001	190280000	B.1.2.2.2.2.2.1.2.1	0.270967741935484	.	190000001	190280000	#9191FF	1	0.375
chr2	190280001	190520000	A.2.2.1.1.1.1.2.2.1.1	0.566666666666667	.	190280001	190520000	#FFDADA	1	0.625
chr2	190520001	190720000	A.1.2.1.2.1.1.2.1.1.2	0.812903225806452	.	190520001	190720000	#FF4848	1	0.875
chr2	190720001	190920000	A.2.1.1.2.1.2.1.1.2.1.2	0.668817204301075	.	190720001	190920000	#FF9191	1	0.75
chr2	190920001	191160000	A.1.2.1.2.1.1.2.1.2	0.811827956989247	.	190920001	191160000	#FF4848	1	0.875
chr2	191160001	191360000	A.1.1.2.2.1.1.1.2.2	0.894623655913979	.	191160001	191360000	#FF0000	1	1
chr2	191360001	191600000	A.1.1.1.1.2.1.2.2.1	0.990322580645161	.	191360001	191600000	#FF0000	1	1
chr2	191600001	191920000	A.1.1.1.1.2.1.2.1.2	0.991397849462366	.	191600001	191920000	#FF0000	1	1
chr2	191920001	192080000	A.1.2.2.2.1.2.2.2.1	0.729032258064516	.	191920001	192080000	#FF4848	1	0.875
chr2	192080001	192440000	A.2.1.1.2.2.2.2.2.1.1	0.640860215053763	.	192080001	192440000	#FF9191	1	0.75
chr2	192440001	192600000	A.1.2.2.2.1.1.1.2.1.2	0.740860215053763	.	192440001	192600000	#FF4848	1	0.875
chr2	192600001	192800000	A.2.2.2.2.1.2.2.2	0.466666666666667	.	192600001	192800000	#FFDADA	1	0.625
chr2	192800001	193080000	B.1.1.2.1.1.2.1.2	0.408602150537634	.	192800001	193080000	#DADAFF	1	0.5
chr2	193080001	193320000	B.2.1.2.1.2.1.1.2.1.1	0.172043010752688	.	193080001	193320000	#4848FF	1	0.25
chr2	193320001	193440000	B.1.2.2.2.2.1.1.2.1.1	0.280645161290323	.	193320001	193440000	#9191FF	1	0.375
chr2	193440001	193880000	B.2.2.1.2.1.1.2.1.1	0.0698924731182796	.	193440001	193880000	#0000FF	1	0.125
chr2	193880001	194160000	B.2.1.2.1.2.1.1.2.2.1	0.16989247311828	.	193880001	194160000	#4848FF	1	0.25
chr2	194160001	194320000	B.1.2.2.2.2.1.2.2	0.274193548387097	.	194160001	194320000	#9191FF	1	0.375
chr2	194320001	194440000	B.1.2.2.2.1.1.1.2	0.291397849462366	.	194320001	194440000	#9191FF	1	0.375
chr2	194440001	195040000	B.2.2.1.2.1.1.1.1	0.0731182795698925	.	194440001	195040000	#0000FF	1	0.125
chr2	195040001	195280000	B.2.1.2.1.2.2.1.2.1.2.2.1.1.1	0.151612903225806	.	195040001	195280000	#4848FF	1	0.25
chr2	195280001	195360000	B.1.2.2.2.2.1.1.2.2.2.1	0.27741935483871	.	195280001	195360000	#9191FF	1	0.375
chr2	195360001	195760000	B.2.1.2.1.2.1.1.2.2.2	0.168817204301075	.	195360001	195760000	#4848FF	1	0.25
chr2	195760001	196160000	B.2.1.1.2.1.2.1.1.1.2.2	0.224731182795699	.	195760001	196160000	#4848FF	1	0.25
chr2	196160001	196560000	A.1.2.2.2.1.1.1.1.2.2	0.743010752688172	.	196160001	196560000	#FF4848	1	0.875
chr2	196560001	196920000	B.1.1.2.2.2.1.1.1.1	0.38494623655914	.	196560001	196920000	#DADAFF	1	0.5
chr2	196920001	197120000	A.1.1.2.2.1.1.2.2.1.1.2	0.889247311827957	.	196920001	197120000	#FF0000	1	1
chr2	197120001	197320000	A.1.2.2.2.1.1.1.2.2	0.739784946236559	.	197120001	197320000	#FF4848	1	0.875
chr2	197320001	197480000	A.2.2.1.2.2.2.2.1.1	0.516129032258065	.	197320001	197480000	#FFDADA	1	0.625
chr2	197480001	198000000	A.1.1.2.2.1.1.2.2.1.2.1	0.888172043010753	.	197480001	198000000	#FF0000	1	1
chr2	198000001	198160000	A.1.1.1.2.2.1.1.1.2	0.965591397849462	.	198000001	198160000	#FF0000	1	1
chr2	198160001	198520000	A.1.1.1.1.2.1.2.2.2	0.989247311827957	.	198160001	198520000	#FF0000	1	1
chr2	198520001	198880000	A.2.1.1.2.1.2.1.1.2.2	0.667741935483871	.	198520001	198880000	#FF9191	1	0.75
chr2	198880001	199280000	B.1.1.1.2.1.1.2.2.2	0.435483870967742	.	198880001	199280000	#DADAFF	1	0.5
chr2	199280001	199560000	B.2.1.1.2.2.1.2.1.2.1.2.2	0.203225806451613	.	199280001	199560000	#4848FF	1	0.25
chr2	199560001	199680000	B.2.1.1.2.1.1.1.1.1.2	0.239784946236559	.	199560001	199680000	#4848FF	1	0.25
chr2	199680001	199960000	B.2.1.1.2.2.2.1.2.1.1	0.19247311827957	.	199680001	199960000	#4848FF	1	0.25
chr2	199960001	200040000	B.2.1.1.2.2.1.2.1.1	0.206451612903226	.	199960001	200040000	#4848FF	1	0.25
chr2	200040001	200240000	B.1.2.2.2.1.1.1.1	0.29247311827957	.	200040001	200240000	#9191FF	1	0.375
chr2	200240001	200480000	B.1.2.1.2.2.2.2.2.1.1	0.32258064516129	.	200240001	200480000	#9191FF	1	0.375
chr2	200480001	200760000	A.2.2.2.1.2.1.2.2.2.2	0.488172043010753	.	200480001	200760000	#FFDADA	1	0.625
chr2	200760001	201160000	A.1.2.2.2.1.1.1.1.1	0.746236559139785	.	200760001	201160000	#FF4848	1	0.875
chr2	201160001	201440000	A.1.1.2.2.1.1.2.2.2.1	0.886021505376344	.	201160001	201440000	#FF0000	1	1
chr2	201440001	201720000	A.1.2.1.2.1.2.2.1.1	0.802150537634409	.	201440001	201720000	#FF4848	1	0.875
chr2	201720001	201880000	A.1.1.2.2.1.1.1.2.1	0.895698924731183	.	201720001	201880000	#FF0000	1	1
chr2	201880001	202040000	A.1.1.2.1.2.2.2.1.1.2	0.905376344086022	.	201880001	202040000	#FF0000	1	1
chr2	202040001	202360000	A.1.1.2.1.2.2.2.2.2	0.9	.	202040001	202360000	#FF0000	1	1
chr2	202360001	202440000	A.2.1.2.2.1.1.2.2	0.603225806451613	.	202360001	202440000	#FF9191	1	0.75
chr2	202440001	202800000	A.1.1.2.2.1.1.1.1.2.2	0.896774193548387	.	202440001	202800000	#FF0000	1	1
chr2	202800001	203080000	A.1.1.2.2.1.1.1.1.2.1	0.897849462365591	.	202800001	203080000	#FF0000	1	1
chr2	203080001	203320000	A.1.1.1.2.2.1.2.2.1	0.961290322580645	.	203080001	203320000	#FF0000	1	1
chr2	203320001	203480000	A.1.2.1.2.1.2.1.1.2.1.2	0.805376344086022	.	203320001	203480000	#FF4848	1	0.875
chr2	203480001	203560000	A.2.1.1.1.1.2.2.1.1.1	0.7	.	203480001	203560000	#FF9191	1	0.75
chr2	203560001	203720000	A.1.2.1.2.1.2.1.2	0.803225806451613	.	203560001	203720000	#FF4848	1	0.875
chr2	203720001	203840000	A.1.2.1.2.1.2.1.1.1	0.80752688172043	.	203720001	203840000	#FF4848	1	0.875
chr2	203840001	203920000	A.1.2.2.1.2.1.1.1.2	0.754838709677419	.	203840001	203920000	#FF4848	1	0.875
chr2	203920001	204080000	A.1.2.1.1.1.2.1.2.2	0.840860215053763	.	203920001	204080000	#FF4848	1	0.875
chr2	204080001	204200000	A.2.1.1.1.1.2.2.1.1.2.2	0.697849462365591	.	204080001	204200000	#FF9191	1	0.75
chr2	204200001	204400000	A.1.2.1.2.1.2.2.2.2	0.797849462365591	.	204200001	204400000	#FF4848	1	0.875
chr2	204400001	204520000	A.2.1.1.1.1.2.2.1.2.1	0.696774193548387	.	204400001	204520000	#FF9191	1	0.75
chr2	204520001	204720000	A.1.2.1.1.1.1.1.1.1	0.854838709677419	.	204520001	204720000	#FF4848	1	0.875
chr2	204720001	204960000	A.2.1.2.1.1.1.1.1.2	0.636559139784946	.	204720001	204960000	#FF9191	1	0.75
chr2	204960001	205200000	B.1.1.1.2.2.1.1.2.1	0.427956989247312	.	204960001	205200000	#DADAFF	1	0.5
chr2	205200001	205440000	B.1.2.1.2.2.2.2.2.2.2	0.318279569892473	.	205200001	205440000	#9191FF	1	0.375
chr2	205440001	205520000	B.1.2.2.2.1.1.2.2.1	0.288172043010753	.	205440001	205520000	#9191FF	1	0.375
chr2	205520001	205800000	B.2.1.1.2.1.1.2.2.2.2	0.227956989247312	.	205520001	205800000	#4848FF	1	0.25
chr2	205800001	206520000	B.1.2.1.2.2.2.1.2.2	0.325806451612903	.	205800001	206520000	#9191FF	1	0.375
chr2	206520001	206640000	A.2.2.1.2.2.1.1.2	0.52258064516129	.	206520001	206640000	#FFDADA	1	0.625
chr2	206640001	206840000	A.2.1.2.1.1.2.2.2.1	0.623655913978495	.	206640001	206840000	#FF9191	1	0.75
chr2	206840001	207040000	A.1.2.1.1.1.1.1.1.2	0.853763440860215	.	206840001	207040000	#FF4848	1	0.875
chr2	207040001	207240000	A.2.1.2.1.1.1.1.2	0.635483870967742	.	207040001	207240000	#FF9191	1	0.75
chr2	207240001	207560000	A.2.2.2.1.2.1.2.2.2.1.2	0.489247311827957	.	207240001	207560000	#FFDADA	1	0.625
chr2	207560001	207680000	A.2.1.2.1.1.1.2.2	0.631182795698925	.	207560001	207680000	#FF9191	1	0.75
chr2	207680001	207840000	A.2.2.2.2.1.2.1.2	0.472043010752688	.	207680001	207840000	#FFDADA	1	0.625
chr2	207840001	208000000	A.2.2.1.2.1.1.1.2	0.539784946236559	.	207840001	208000000	#FFDADA	1	0.625
chr2	208000001	208360000	A.1.1.2.2.1.1.2.2.1.2.2	0.887096774193548	.	208000001	208360000	#FF0000	1	1
chr2	208360001	208600000	A.1.1.1.2.2.1.1.2	0.964516129032258	.	208360001	208600000	#FF0000	1	1
chr2	208600001	208960000	A.1.1.2.1.2.1.2.2.1.1.2.1	0.911827956989247	.	208600001	208960000	#FF0000	1	1
chr2	208960001	209080000	A.2.2.1.2.2.2.2.1.2	0.51505376344086	.	208960001	209080000	#FFDADA	1	0.625
chr2	209080001	209240000	A.1.2.2.2.1.1.1.2.1.1	0.741935483870968	.	209080001	209240000	#FF4848	1	0.875
chr2	209240001	209560000	B.1.2.2.2.2.2.1.1.1	0.273118279569892	.	209240001	209560000	#9191FF	1	0.375
chr2	209560001	209760000	B.2.1.2.1.2.1.1.2.1.2	0.170967741935484	.	209560001	209760000	#4848FF	1	0.25
chr2	209760001	209880000	B.1.2.2.2.2.1.1.2.2.1	0.278494623655914	.	209760001	209880000	#9191FF	1	0.375
chr2	209880001	210400000	B.2.1.1.2.1.2.1.2.2	0.221505376344086	.	209880001	210400000	#4848FF	1	0.25
chr2	210400001	210840000	B.1.2.2.2.2.2.1.2.2	0.26989247311828	.	210400001	210840000	#9191FF	1	0.375
chr2	210840001	211080000	A.2.2.1.1.1.1.2.2.2	0.564516129032258	.	210840001	211080000	#FFDADA	1	0.625
chr2	211080001	211240000	B.1.2.2.2.1.1.2.1.1	0.290322580645161	.	211080001	211240000	#9191FF	1	0.375
chr2	211240001	211400000	B.1.1.1.2.1.1.1.2	0.439784946236559	.	211240001	211400000	#DADAFF	1	0.5
chr2	211400001	211680000	B.2.1.2.1.2.2.1.1.2.1	0.159139784946237	.	211400001	211680000	#4848FF	1	0.25
chr2	211680001	211880000	B.2.1.2.1.2.1.2.2.2.1	0.163440860215054	.	211680001	211880000	#4848FF	1	0.25
chr2	211880001	212120000	B.2.1.1.2.2.1.2.2.1.1	0.201075268817204	.	211880001	212120000	#4848FF	1	0.25
chr2	212120001	212280000	B.2.1.1.2.2.1.2.1.2.1.1	0.205376344086022	.	212120001	212280000	#4848FF	1	0.25
chr2	212280001	212560000	B.2.1.2.1.2.2.1.2.1.2.2.2	0.147311827956989	.	212280001	212560000	#4848FF	1	0.25
chr2	212560001	212760000	B.2.1.2.1.2.2.1.2.1.2.2.1.2.1	0.149462365591398	.	212560001	212760000	#4848FF	1	0.25
chr2	212760001	212960000	B.2.1.2.1.2.2.1.1.2.2.1	0.158064516129032	.	212760001	212960000	#4848FF	1	0.25
chr2	212960001	213080000	B.1.2.2.2.2.1.1.2.1.2	0.279569892473118	.	212960001	213080000	#9191FF	1	0.375
chr2	213080001	213240000	B.2.1.1.2.2.1.2.2.1.2	0.2	.	213080001	213240000	#4848FF	1	0.25
chr2	213240001	213520000	B.2.1.1.2.1.1.2.2.1.2	0.23010752688172	.	213240001	213520000	#4848FF	1	0.25
chr2	213520001	213760000	A.2.2.1.1.1.1.2.2.1.2	0.565591397849462	.	213520001	213760000	#FFDADA	1	0.625
chr2	213760001	214120000	A.1.2.1.1.1.1.1.2.1.2	0.851612903225806	.	213760001	214120000	#FF4848	1	0.875
chr2	214120001	214560000	B.2.1.1.2.1.1.2.2.1.1.2	0.231182795698925	.	214120001	214560000	#4848FF	1	0.25
chr2	214560001	214680000	B.1.1.2.2.2.2.1	0.378494623655914	.	214560001	214680000	#DADAFF	1	0.5
chr2	214680001	214840000	B.1.2.2.2.2.1.1.2.2.2.2	0.276344086021505	.	214680001	214840000	#9191FF	1	0.375
chr2	214840001	215240000	B.2.1.2.1.2.2.1.2.1.2.1.1.2	0.153763440860215	.	214840001	215240000	#4848FF	1	0.25
chr2	215240001	215520000	B.1.2.1.2.2.1.2	0.33010752688172	.	215240001	215520000	#9191FF	1	0.375
chr2	215520001	215720000	A.2.2.1.1.1.1.2.1	0.567741935483871	.	215520001	215720000	#FFDADA	1	0.625
chr2	215720001	216120000	B.1.1.1.2.2.2.1.2	0.420430107526882	.	215720001	216120000	#DADAFF	1	0.5
chr2	216120001	216320000	A.2.2.1.2.2.1.1.1	0.523655913978495	.	216120001	216320000	#FFDADA	1	0.625
chr2	216320001	216600000	A.2.2.1.2.2.2.1.1.2	0.518279569892473	.	216320001	216600000	#FFDADA	1	0.625
chr2	216600001	216840000	A.1.2.2.2.1.2.2.1	0.73010752688172	.	216600001	216840000	#FF4848	1	0.875
chr2	216840001	217240000	A.1.1.1.2.2.2.2.2.2.2	0.949462365591398	.	216840001	217240000	#FF0000	1	1
chr2	217240001	217600000	A.1.2.1.1.1.1.2.1.2	0.848387096774194	.	217240001	217600000	#FF4848	1	0.875
chr2	217600001	217760000	A.2.2.2.1.1.1.1.2.1	0.510752688172043	.	217600001	217760000	#FFDADA	1	0.625
chr2	217760001	217880000	A.2.2.2.1.1.1.1.1.2	0.511827956989247	.	217760001	217880000	#FFDADA	1	0.625
chr2	217880001	218280000	A.2.2.1.2.1.1.2.1.2	0.535483870967742	.	217880001	218280000	#FFDADA	1	0.625
chr2	218280001	218640000	A.2.2.1.2.1.1.2.1.1.1.1	0.538709677419355	.	218280001	218640000	#FFDADA	1	0.625
chr2	218640001	218960000	A.1.2.2.1.2.2.1.1	0.750537634408602	.	218640001	218960000	#FF4848	1	0.875
chr2	218960001	219120000	A.1.2.1.1.1.2.2.1.1	0.839784946236559	.	218960001	219120000	#FF4848	1	0.875
chr2	219120001	219320000	A.1.1.2.2.2.2.1.1	0.861290322580645	.	219120001	219320000	#FF0000	1	1
chr2	219320001	219480000	A.1.1.2.1.2.2.2.1.2.1.2	0.903225806451613	.	219320001	219480000	#FF0000	1	1
chr2	219480001	219600000	A.1.2.1.2.1.2.1.1.2.1.1	0.806451612903226	.	219480001	219600000	#FF4848	1	0.875
chr2	219600001	219800000	A.1.2.1.1.1.2.1.1	0.843010752688172	.	219600001	219800000	#FF4848	1	0.875
chr2	219800001	220040000	A.1.2.1.2.1.2.1.1.2.2	0.804301075268817	.	219800001	220040000	#FF4848	1	0.875
chr2	220040001	220240000	A.1.1.2.1.2.2.2.1.2.2	0.902150537634409	.	220040001	220240000	#FF0000	1	1
chr2	220240001	220520000	A.1.2.1.2.1.2.2.2.1	0.798924731182796	.	220240001	220520000	#FF4848	1	0.875
chr2	220520001	221040000	B.1.1.1.1.1.2.2.2	0.451612903225806	.	220520001	221040000	#DADAFF	1	0.5
chr2	221040001	221360000	B.2.1.2.1.2.2.1.1.1	0.160215053763441	.	221040001	221360000	#4848FF	1	0.25
chr2	221360001	221720000	B.2.1.2.1.2.2.1.2.2	0.146236559139785	.	221360001	221720000	#4848FF	1	0.25
chr2	221720001	222040000	B.1.2.2.2.2.1.1.1.1	0.282795698924731	.	221720001	222040000	#9191FF	1	0.375
chr2	222040001	222520000	B.1.2.1.2.2.2.1.2.1	0.326881720430108	.	222040001	222520000	#9191FF	1	0.375
chr2	222520001	222840000	B.2.1.1.2.2.2.1.2.1.2	0.191397849462366	.	222520001	222840000	#4848FF	1	0.25
chr2	222840001	223200000	B.1.1.2.1.1.2.1.1	0.409677419354839	.	222840001	223200000	#DADAFF	1	0.5
chr2	223200001	223360000	A.2.1.1.2.1.2.1.2.2	0.665591397849462	.	223200001	223360000	#FF9191	1	0.75
chr2	223360001	223520000	A.2.1.2.1.1.2.2.2.2	0.62258064516129	.	223360001	223520000	#FF9191	1	0.75
chr2	223520001	223760000	A.1.2.1.2.1.1.1.1.1.2	0.821505376344086	.	223520001	223760000	#FF4848	1	0.875
chr2	223760001	224040000	A.2.2.2.1.2.1.2.1	0.495698924731183	.	223760001	224040000	#FFDADA	1	0.625
chr2	224040001	224360000	B.1.2.1.2.2.2.1.1.1	0.329032258064516	.	224040001	224360000	#9191FF	1	0.375
chr2	224360001	224600000	A.2.2.2.1.2.1.2.2.2.1.1	0.490322580645161	.	224360001	224600000	#FFDADA	1	0.625
chr2	224600001	224840000	A.1.1.2.2.1.1.2.2.1.1.1	0.890322580645161	.	224600001	224840000	#FF0000	1	1
chr2	224840001	225120000	A.2.1.2.2.2.2.2.2.1.2.1.2	0.578494623655914	.	224840001	225120000	#FF9191	1	0.75
chr2	225120001	225320000	A.2.1.2.2.2.2.1.2.2.2	0.58494623655914	.	225120001	225320000	#FF9191	1	0.75
chr2	225320001	225520000	A.1.2.1.1.1.2.1.2.1	0.841935483870968	.	225320001	225520000	#FF4848	1	0.875
chr2	225520001	225680000	A.2.1.1.2.2.2.2.2.1.2	0.639784946236559	.	225520001	225680000	#FF9191	1	0.75
chr2	225680001	225920000	A.1.2.1.1.1.1.1.2.2	0.850537634408602	.	225680001	225920000	#FF4848	1	0.875
chr2	225920001	226120000	B.1.1.1.2.2.2.1.1.2	0.421505376344086	.	225920001	226120000	#DADAFF	1	0.5
chr2	226120001	226400000	B.1.2.2.2.1.2.2	0.283870967741935	.	226120001	226400000	#9191FF	1	0.375
chr2	226400001	226800000	B.2.1.1.2.1.1.2.2.2.1	0.229032258064516	.	226400001	226800000	#4848FF	1	0.25
chr2	226800001	227080000	B.2.1.1.2.1.1.2.2.1.1.1	0.232258064516129	.	226800001	227080000	#4848FF	1	0.25
chr2	227080001	227320000	B.1.2.1.2.2.2.2.2.2.1.1	0.320430107526882	.	227080001	227320000	#9191FF	1	0.375
chr2	227320001	227440000	B.1.1.2.1.2.1.1	0.406451612903226	.	227320001	227440000	#DADAFF	1	0.5
chr2	227440001	227680000	A.2.1.2.2.2.2.1.2.1.2	0.587096774193548	.	227440001	227680000	#FF9191	1	0.75
chr2	227680001	227800000	A.1.2.2.2.1.1.1.1.2.1.1	0.745161290322581	.	227680001	227800000	#FF4848	1	0.875
chr2	227800001	227960000	A.2.1.2.2.2.2.1.2.1.1	0.588172043010753	.	227800001	227960000	#FF9191	1	0.75
chr2	227960001	228160000	A.2.1.2.1.1.2.2.1	0.624731182795699	.	227960001	228160000	#FF9191	1	0.75
chr2	228160001	228440000	A.1.1.2.2.1.1.2.2.2.2	0.88494623655914	.	228160001	228440000	#FF0000	1	1
chr2	228440001	228760000	A.2.2.1.2.2.2.1.1.1	0.519354838709677	.	228440001	228760000	#FFDADA	1	0.625
chr2	228760001	228960000	B.1.2.2.2.2.2.1.1.2	0.272043010752688	.	228760001	228960000	#9191FF	1	0.375
chr2	228960001	229280000	B.2.2.1.2.1.2.2	0.0623655913978495	.	228960001	229280000	#0000FF	1	0.125
chr2	229280001	229400000	B.2.1.2.1.2.1.1.1.1	0.174193548387097	.	229280001	229400000	#4848FF	1	0.25
chr2	229400001	229520000	B.2.1.1.2.2.1.2.1.2.1.2.1	0.204301075268817	.	229400001	229520000	#4848FF	1	0.25
chr2	229520001	229800000	B.2.2.1.2.1.1.2.2.1.2	0.0666666666666667	.	229520001	229800000	#0000FF	1	0.125
chr2	229800001	229960000	B.2.1.1.2.2.1.2.1.2.2	0.202150537634409	.	229800001	229960000	#4848FF	1	0.25
chr2	229960001	230160000	B.2.1.2.1.2.1.1.1.2	0.173118279569892	.	229960001	230160000	#4848FF	1	0.25
chr2	230160001	230600000	B.1.1.2.1.1.2.2	0.40752688172043	.	230160001	230600000	#DADAFF	1	0.5
chr2	230600001	231000000	A.1.1.1.2.2.2.2.2.1.1	0.953763440860215	.	230600001	231000000	#FF0000	1	1
chr2	231000001	231280000	A.1.1.1.2.2.1.2.1.2	0.962365591397849	.	231000001	231280000	#FF0000	1	1
chr2	231280001	231440000	A.1.1.2.2.2.2.1.2.2	0.859139784946237	.	231280001	231440000	#FF0000	1	1
chr2	231440001	231560000	A.1.2.1.1.1.2.2.2.2	0.836559139784946	.	231440001	231560000	#FF4848	1	0.875
chr2	231560001	231920000	A.1.1.1.1.2.1.1	0.993548387096774	.	231560001	231920000	#FF0000	1	1
chr2	231920001	232160000	A.1.1.2.1.2.2.2.1.2.1.1	0.904301075268817	.	231920001	232160000	#FF0000	1	1
chr2	232160001	232360000	A.1.2.1.1.1.2.2.2.1	0.837634408602151	.	232160001	232360000	#FF4848	1	0.875
chr2	232360001	232680000	A.1.1.1.2.2.1.2.2.2	0.960215053763441	.	232360001	232680000	#FF0000	1	1
chr2	232680001	233280000	A.1.1.2.1.2.2.1	0.90752688172043	.	232680001	233280000	#FF0000	1	1
chr2	233280001	233400000	A.2.1.2.2.1.1.1.1	0.606451612903226	.	233280001	233400000	#FF9191	1	0.75
chr2	233400001	233680000	A.1.2.1.1.1.2.2.1.2	0.838709677419355	.	233400001	233680000	#FF4848	1	0.875
chr2	233680001	233880000	A.2.1.1.1.2.1.1.1	0.689247311827957	.	233680001	233880000	#FF9191	1	0.75
chr2	233880001	234000000	A.1.1.1.2.2.1.2.1.1	0.963440860215054	.	233880001	234000000	#FF0000	1	1
chr2	234080001	234320000	A.1.1.1.2.2.1.2.1.1	0.963440860215054	.	234080001	234320000	#FF0000	1	1
chr2	234320001	234560000	A.1.1.2.2.2.2.1.2.1	0.860215053763441	.	234320001	234560000	#FF0000	1	1
chr2	234560001	234800000	A.2.1.2.2.1.1.2.1	0.604301075268817	.	234560001	234800000	#FF9191	1	0.75
chr2	234800001	235000000	A.2.2.1.2.1.2.2.2	0.524731182795699	.	234800001	235000000	#FFDADA	1	0.625
chr2	235000001	235200000	A.2.2.2.1.1.1.1.2.2	0.509677419354839	.	235000001	235200000	#FFDADA	1	0.625
chr2	235200001	235480000	A.2.1.2.2.2.2.2.2.1.2.1.1	0.579569892473118	.	235200001	235480000	#FF9191	1	0.75
chr2	235480001	235640000	B.1.1.2.2.2.2.2.1.1	0.37741935483871	.	235480001	235640000	#DADAFF	1	0.5
chr2	235640001	235760000	B.1.1.2.1.2.2.2.2	0.4	.	235640001	235760000	#DADAFF	1	0.5
chr2	235760001	235880000	B.1.1.2.1.2.2.2.1.1	0.402150537634409	.	235760001	235880000	#DADAFF	1	0.5
chr2	235880001	236280000	B.1.1.2.2.2.2.2.2	0.375268817204301	.	235880001	236280000	#DADAFF	1	0.5
chr2	236280001	236440000	B.1.1.2.1.2.1.2.2	0.404301075268817	.	236280001	236440000	#DADAFF	1	0.5
chr2	236440001	236480000	B.1.1.2.2.2.2.2.1.2	0.376344086021505	.	236440001	236480000	#DADAFF	1	0.5
chr2	236520001	236680000	B.1.1.2.2.2.2.2.1.2	0.376344086021505	.	236520001	236680000	#DADAFF	1	0.5
chr2	236680001	236880000	B.1.2.1.2.2.1.1.1	0.332258064516129	.	236680001	236880000	#9191FF	1	0.375
chr2	236880001	237160000	B.1.2.1.2.2.1.1.2	0.331182795698925	.	236880001	237160000	#9191FF	1	0.375
chr2	237160001	237360000	A.2.2.2.2.1.1.2.2.1.1.2	0.476344086021505	.	237160001	237360000	#FFDADA	1	0.625
chr2	237360001	237680000	A.2.2.1.2.1.1.2.1.1.1.2	0.537634408602151	.	237360001	237680000	#FFDADA	1	0.625
chr2	237680001	237800000	A.2.2.2.1.1.1.2	0.508602150537634	.	237680001	237800000	#FFDADA	1	0.625
chr2	237800001	238000000	A.2.2.1.2.1.1.2.2	0.534408602150538	.	237800001	238000000	#FFDADA	1	0.625
chr2	238000001	238520000	A.2.2.1.2.1.1.2.1.1.2	0.536559139784946	.	238000001	238520000	#FFDADA	1	0.625
chr2	238520001	238720000	A.2.1.1.1.1.2.2.2.1.1	0.693548387096774	.	238520001	238720000	#FF9191	1	0.75
chr2	238720001	238920000	A.1.2.2.1.2.1.1.1.1	0.755913978494624	.	238720001	238920000	#FF4848	1	0.875
chr2	238920001	239080000	A.2.1.1.1.1.2.2.1.2.2.2	0.694623655913978	.	238920001	239080000	#FF9191	1	0.75
chr2	239080001	239200000	A.1.2.2.1.2.2.2.1	0.748387096774194	.	239080001	239200000	#FF4848	1	0.875
chr2	239200001	239400000	A.2.1.1.1.2.1.2.2	0.683870967741935	.	239200001	239400000	#FF9191	1	0.75
chr2	239400001	239560000	B.1.1.1.1.1.1.1	0.455913978494624	.	239400001	239560000	#DADAFF	1	0.5
chr2	239560001	239800000	A.2.2.2.2.1.1.2.2.1.2	0.475268817204301	.	239560001	239800000	#FFDADA	1	0.625
chr2	239840001	239960000	A.2.2.2.2.1.1.2.2.1.2	0.475268817204301	.	239840001	239960000	#FFDADA	1	0.625
chr2	239960001	240320000	A.2.1.1.1.2.1.2.1.2.1	0.686021505376344	.	239960001	240320000	#FF9191	1	0.75
chr2	240320001	240600000	A.2.2.2.1.1.1.1.1.1	0.512903225806452	.	240320001	240600000	#FFDADA	1	0.625
chr2	240600001	240800000	B.1.1.1.1.1.1.2	0.454838709677419	.	240600001	240800000	#DADAFF	1	0.5
chr2	240800001	241520000	A.2.1.1.1.2.1.2.1.1	0.687096774193548	.	240800001	241520000	#FF9191	1	0.75
chr2	241520001	241600000	A.2.1.1.1.2.1.1.2	0.688172043010753	.	241520001	241600000	#FF9191	1	0.75
chr2	241640001	241840000	A.2.1.1.1.2.1.1.2	0.688172043010753	.	241640001	241840000	#FF9191	1	0.75
chr2	241840001	242080000	A.2.1.1.1.1.2.2.1.2.2.1	0.695698924731183	.	241840001	242080000	#FF9191	1	0.75
chr2	242080001	242200000	A.2.1.2.2.1.1.1.2	0.605376344086021	.	242080001	242200000	#FF9191	1	0.75
chr2	242200001	242400000	A.1.2.2.1.2.1.2.2	0.751612903225806	.	242200001	242400000	#FF4848	1	0.875
chr2	242400001	242600000	A.1.2.2.1.2.2.2.2	0.747311827956989	.	242400001	242600000	#FF4848	1	0.875
chr2	242600001	242840000	A.1.2.2.1.2.1.1.2	0.753763440860215	.	242600001	242840000	#FF4848	1	0.875
chr2	242840001	243040000	A.2.1.2.1.1.1.2.1.1.1	0.634408602150538	.	242840001	243040000	#FF9191	1	0.75
chr3	40001	160000	A.2.2.2.1.2.1.2	0.525252525252525	.	40001	160000	#FFDADA	1	0.625
chr3	160001	400000	A.1.2.2.1.1.2.2.1.2	0.78030303030303	.	160001	400000	#FF4848	1	0.875
chr3	400001	600000	A.2.2.2.2.2.2.1.1.2.2	0.502525252525252	.	400001	600000	#FFDADA	1	0.625
chr3	600001	1000000	B.2.1.2.1.2.2.1.2	0.172979797979798	.	600001	1000000	#4848FF	1	0.25
chr3	1000001	1120000	B.2.1.2.1.1.1.2.1.1.2	0.200757575757576	.	1000001	1120000	#4848FF	1	0.25
chr3	1120001	1440000	B.2.2.1.1.1.2.1.1.1	0.10479797979798	.	1120001	1440000	#0000FF	1	0.125
chr3	1440001	1640000	B.2.1.2.1.2.2.2.1	0.171717171717172	.	1440001	1640000	#4848FF	1	0.25
chr3	1640001	1760000	B.2.1.1.1.2.2.2.1.2	0.244949494949495	.	1640001	1760000	#4848FF	1	0.25
chr3	1760001	1960000	B.2.2.1.1.1.2.2.1.2	0.0997474747474748	.	1760001	1960000	#0000FF	1	0.125
chr3	1960001	2240000	B.2.2.1.1.1.2.2.2.2.1.1	0.0972222222222222	.	1960001	2240000	#0000FF	1	0.125
chr3	2240001	2720000	B.2.2.2.1.2.2.2.1	0.0113636363636364	.	2240001	2720000	#0000FF	1	0.125
chr3	2720001	3040000	B.1.2.1.2.1.1.1.2	0.367424242424242	.	2720001	3040000	#9191FF	1	0.375
chr3	3040001	3240000	A.2.1.2.2.1.1.1.1.1.2	0.623737373737374	.	3040001	3240000	#FF9191	1	0.75
chr3	3240001	3600000	B.1.2.2.1.2.2.1.2.1	0.311868686868687	.	3240001	3600000	#9191FF	1	0.375
chr3	3600001	3840000	B.1.2.1.2.1.1.1.1.2	0.368686868686869	.	3600001	3840000	#9191FF	1	0.375
chr3	3840001	4360000	B.1.2.1.2.1.2.1.1.2	0.359848484848485	.	3840001	4360000	#9191FF	1	0.375
chr3	4360001	4560000	A.1.2.1.2.2.2.2.1.2	0.816919191919192	.	4360001	4560000	#FF4848	1	0.875
chr3	4560001	4760000	A.1.2.2.2.2.2.1.1.1.2	0.728535353535353	.	4560001	4760000	#FF4848	1	0.875
chr3	4760001	5040000	A.1.1.1.2.1.1.1.2.2.1	0.978535353535353	.	4760001	5040000	#FF0000	1	1
chr3	5080001	5280000	A.1.2.1.2.2.1.2.2	0.821969696969697	.	5080001	5280000	#FF4848	1	0.875
chr3	5280001	5880000	B.1.1.2.2.1.1.2.2	0.421717171717172	.	5280001	5880000	#DADAFF	1	0.5
chr3	5880001	6200000	B.2.1.2.1.2.1.1.2.2	0.185606060606061	.	5880001	6200000	#4848FF	1	0.25
chr3	6200001	6360000	B.1.2.1.2.2.1.1.2	0.351010101010101	.	6200001	6360000	#9191FF	1	0.375
chr3	6360001	6640000	B.1.2.2.1.1.2.1.1.1	0.33459595959596	.	6360001	6640000	#9191FF	1	0.375
chr3	6640001	6800000	A.2.2.2.2.2.2.1.1.1.2	0.505050505050505	.	6640001	6800000	#FFDADA	1	0.625
chr3	6800001	7200000	B.2.2.1.1.2.1.2.2.2.1	0.0845959595959596	.	6800001	7200000	#0000FF	1	0.125
chr3	7200001	7280000	B.1.2.2.1.2.1.1.1.1.1	0.327020202020202	.	7200001	7280000	#9191FF	1	0.375
chr3	7280001	7360000	B.1.2.2.2.2.2.1.2	0.276515151515151	.	7280001	7360000	#9191FF	1	0.375
chr3	7360001	7800000	B.2.2.2.1.2.1.1.2.2.1	0.0265151515151515	.	7360001	7800000	#0000FF	1	0.125
chr3	7800001	7920000	B.2.2.1.1.1.1.2.2.2.2	0.106060606060606	.	7800001	7920000	#0000FF	1	0.125
chr3	7920001	8200000	B.2.1.2.1.2.2.1.1.1.1	0.179292929292929	.	7920001	8200000	#4848FF	1	0.25
chr3	8200001	8480000	B.1.1.2.2.1.1.1	0.424242424242424	.	8200001	8480000	#DADAFF	1	0.5
chr3	8480001	8720000	A.2.1.2.2.1.1.2.2	0.618686868686869	.	8480001	8720000	#FF9191	1	0.75
chr3	8720001	8880000	A.2.1.1.2.1.2.1.1.2.1	0.681818181818182	.	8720001	8880000	#FF9191	1	0.75
chr3	8880001	9360000	A.1.2.1.2.1.1	0.835858585858586	.	8880001	9360000	#FF4848	1	0.875
chr3	9360001	9520000	A.1.1.2.1.1.2.2.2	0.936868686868687	.	9360001	9520000	#FF0000	1	1
chr3	9520001	9640000	A.1.1.1.2.1.2.2.1	0.970959595959596	.	9520001	9640000	#FF0000	1	1
chr3	9680001	9800000	A.1.1.1.2.1.2.2.1	0.970959595959596	.	9680001	9800000	#FF0000	1	1
chr3	9840001	9960000	A.1.1.1.2.1.2.2.1	0.970959595959596	.	9840001	9960000	#FF0000	1	1
chr3	10000001	10200000	A.1.1.2.2.1.1.1.2.2	0.906565656565657	.	10000001	10200000	#FF0000	1	1
chr3	10200001	10360000	A.1.1.2.2.1.1.1.2.1	0.907828282828283	.	10200001	10360000	#FF0000	1	1
chr3	10360001	10600000	A.2.1.2.1.2.1.1.2.2	0.637626262626263	.	10360001	10600000	#FF9191	1	0.75
chr3	10600001	10920000	A.2.1.2.1.2.2.2.1	0.627525252525252	.	10600001	10920000	#FF9191	1	0.75
chr3	10920001	11240000	A.2.2.1.2.2.1.2.2	0.553030303030303	.	10920001	11240000	#FFDADA	1	0.625
chr3	11240001	11560000	A.1.2.2.2.2.2.2.2	0.722222222222222	.	11240001	11560000	#FF4848	1	0.875
chr3	11560001	11880000	A.1.2.1.2.1.2.1.1.1	0.83459595959596	.	11560001	11880000	#FF4848	1	0.875
chr3	11880001	12120000	A.2.2.2.2.1.1.2.1.1	0.517676767676768	.	11880001	12120000	#FFDADA	1	0.625
chr3	12120001	12400000	A.2.1.1.2.1.2.2.1.2.2	0.67550505050505	.	12120001	12400000	#FF9191	1	0.75
chr3	12400001	12560000	A.2.1.1.2.1.2.2.1.2.1	0.676767676767677	.	12400001	12560000	#FF9191	1	0.75
chr3	12560001	12760000	A.1.2.1.1.2.1.2.1.2	0.851010101010101	.	12560001	12760000	#FF4848	1	0.875
chr3	12760001	13000000	A.1.2.2.2.1.2.2.2.1.2	0.743686868686869	.	12760001	13000000	#FF4848	1	0.875
chr3	13000001	13360000	A.1.1.2.2.1.1.2.1.1	0.90530303030303	.	13000001	13360000	#FF0000	1	1
chr3	13360001	13520000	A.1.2.2.2.1.2.2.2.2.1	0.742424242424242	.	13360001	13520000	#FF4848	1	0.875
chr3	13520001	13760000	A.2.2.1.2.2.2.2.2.1	0.545454545454545	.	13520001	13760000	#FFDADA	1	0.625
chr3	13760001	14160000	A.2.2.1.2.2.1.2.1.2.1	0.555555555555556	.	13760001	14160000	#FFDADA	1	0.625
chr3	14160001	14400000	A.1.2.2.2.2.2.2.1	0.723484848484849	.	14160001	14400000	#FF4848	1	0.875
chr3	14400001	14680000	A.1.2.2.2.1.2.1.1.1.2	0.751262626262626	.	14400001	14680000	#FF4848	1	0.875
chr3	14680001	14840000	A.2.1.1.1.1.1.1.1.2	0.71969696969697	.	14680001	14840000	#FF9191	1	0.75
chr3	14840001	15120000	A.1.1.2.2.1.1.2.1.2	0.904040404040404	.	14840001	15120000	#FF0000	1	1
chr3	15120001	15360000	A.1.2.1.1.2.1.2.1.1.2	0.852272727272727	.	15120001	15360000	#FF4848	1	0.875
chr3	15360001	15400000	A.1.2.2.2.2.2.1.2.1	0.726010101010101	.	15360001	15400000	#FF4848	1	0.875
chr3	15440001	15480000	A.1.2.2.2.2.2.1.2.1	0.726010101010101	.	15440001	15480000	#FF4848	1	0.875
chr3	15480001	15640000	A.1.2.1.2.1.2.1.2	0.832070707070707	.	15480001	15640000	#FF4848	1	0.875
chr3	15640001	15920000	A.1.1.1.2.1.1.1.2.2.2	0.977272727272727	.	15640001	15920000	#FF0000	1	1
chr3	15920001	16320000	A.1.2.2.1.1.2.1.1.1.2.1	0.791666666666667	.	15920001	16320000	#FF4848	1	0.875
chr3	16320001	16400000	A.2.1.2.1.1.1.1	0.648989898989899	.	16320001	16400000	#FF9191	1	0.75
chr3	16400001	16600000	A.1.1.2.1.2.2.1.2.2.2.2.2	0.911616161616162	.	16400001	16600000	#FF0000	1	1
chr3	16600001	16880000	A.2.1.1.2.1.1.1.1.2	0.695707070707071	.	16600001	16880000	#FF9191	1	0.75
chr3	16880001	17080000	A.1.2.2.1.1.2.1.1.1.1	0.792929292929293	.	16880001	17080000	#FF4848	1	0.875
chr3	17080001	17240000	A.2.1.1.2.1.1.2.2.2.1	0.685606060606061	.	17080001	17240000	#FF9191	1	0.75
chr3	17240001	17480000	A.1.2.2.1.1.2.2.1.1.2.1	0.782828282828283	.	17240001	17480000	#FF4848	1	0.875
chr3	17480001	17680000	A.1.2.2.1.1.2.1.2.2.2	0.785353535353535	.	17480001	17680000	#FF4848	1	0.875
chr3	17680001	17920000	A.1.2.1.2.2.2.2.1.1	0.818181818181818	.	17680001	17920000	#FF4848	1	0.875
chr3	17920001	18320000	B.1.1.2.1.1.2.2.1.1.2.1	0.443181818181818	.	17920001	18320000	#DADAFF	1	0.5
chr3	18320001	18520000	B.1.2.1.2.1.1.1.1.1	0.369949494949495	.	18320001	18520000	#9191FF	1	0.375
chr3	18520001	18840000	B.1.1.2.2.1.1.2.1	0.422979797979798	.	18520001	18840000	#DADAFF	1	0.5
chr3	18840001	19040000	B.2.1.1.1.1.2.1.1	0.265151515151515	.	18840001	19040000	#4848FF	1	0.25
chr3	19040001	19160000	B.1.2.2.1.2.1.2.1.1.2	0.318181818181818	.	19040001	19160000	#9191FF	1	0.375
chr3	19160001	19240000	B.1.2.2.1.2.1.1.2.1.1	0.323232323232323	.	19160001	19240000	#9191FF	1	0.375
chr3	19240001	19480000	B.2.1.1.1.1.2.2.2.2.1	0.258838383838384	.	19240001	19480000	#4848FF	1	0.25
chr3	19480001	19640000	B.1.2.1.2.2.2.2.2.2	0.340909090909091	.	19480001	19640000	#9191FF	1	0.375
chr3	19640001	19960000	B.1.2.2.1.2.2.2.1.1	0.309343434343434	.	19640001	19960000	#9191FF	1	0.375
chr3	19960001	20240000	A.1.2.2.1.1.2.2.1.1.1	0.784090909090909	.	19960001	20240000	#FF4848	1	0.875
chr3	20240001	20600000	B.1.2.2.1.2.1.2.2.2	0.314393939393939	.	20240001	20600000	#9191FF	1	0.375
chr3	20600001	20800000	B.2.1.2.1.2.2.1.1.1.2.2	0.176767676767677	.	20600001	20800000	#4848FF	1	0.25
chr3	20800001	21120000	B.2.2.1.1.2.1.2.2.2.2	0.0833333333333333	.	20800001	21120000	#0000FF	1	0.125
chr3	21120001	21320000	B.2.2.1.1.2.1.2.1.1.1	0.0909090909090909	.	21120001	21320000	#0000FF	1	0.125
chr3	21320001	21640000	B.2.2.2.1.2.2.1.1.1.2.1	0.0189393939393939	.	21320001	21640000	#0000FF	1	0.125
chr3	21640001	21800000	B.2.2.1.1.1.2.2.1.1	0.101010101010101	.	21640001	21800000	#0000FF	1	0.125
chr3	21800001	22080000	B.2.2.2.1.2.1.2.1	0.023989898989899	.	21800001	22080000	#0000FF	1	0.125
chr3	22080001	22520000	B.2.2.1.1.1.2.2.2.2.1.2	0.095959595959596	.	22080001	22520000	#0000FF	1	0.125
chr3	22520001	22960000	B.2.1.1.1.1.1.2.2.1.1	0.27020202020202	.	22520001	22960000	#4848FF	1	0.25
chr3	22960001	23160000	A.2.1.2.2.1.1.1.1.2	0.622474747474748	.	22960001	23160000	#FF9191	1	0.75
chr3	23160001	23400000	A.1.1.2.1.2.2.1.1.2	0.917929292929293	.	23160001	23400000	#FF0000	1	1
chr3	23400001	23600000	A.1.2.1.2.2.1.1.2.1	0.825757575757576	.	23400001	23600000	#FF4848	1	0.875
chr3	23600001	24040000	A.1.1.2.1.2.2.1.1.1	0.919191919191919	.	23600001	24040000	#FF0000	1	1
chr3	24040001	24360000	A.2.2.2.2.2.2.1.1.2.1	0.503787878787879	.	24040001	24360000	#FFDADA	1	0.625
chr3	24360001	24440000	B.1.2.2.1.2.1.2.1.2	0.316919191919192	.	24360001	24440000	#9191FF	1	0.375
chr3	24440001	24600000	B.1.2.1.2.2.2.2.2.1	0.342171717171717	.	24440001	24600000	#9191FF	1	0.375
chr3	24600001	24720000	B.1.2.1.2.2.1.1.1	0.352272727272727	.	24600001	24720000	#9191FF	1	0.375
chr3	24720001	24800000	B.1.2.2.1.2.1.2.1.1.1	0.319444444444444	.	24720001	24800000	#9191FF	1	0.375
chr3	24800001	25160000	B.2.2.1.1.1.2.1.2	0.102272727272727	.	24800001	25160000	#0000FF	1	0.125
chr3	25160001	25360000	B.2.2.2.1.2.1.2.2.1	0.0227272727272727	.	25160001	25360000	#0000FF	1	0.125
chr3	25360001	25640000	B.1.2.2.1.2.2.2.2.2	0.305555555555556	.	25360001	25640000	#9191FF	1	0.375
chr3	25640001	25920000	A.1.2.1.2.2.1.1.1.2	0.827020202020202	.	25640001	25920000	#FF4848	1	0.875
chr3	25920001	26160000	B.2.1.1.1.1.1.2.2.1.2.2	0.267676767676768	.	25920001	26160000	#4848FF	1	0.25
chr3	26160001	26520000	B.2.2.2.1.2.2.1.1.2	0.0164141414141414	.	26160001	26520000	#0000FF	1	0.125
chr3	26520001	26600000	B.2.1.2.1.1.1.2.1.2	0.19949494949495	.	26520001	26600000	#4848FF	1	0.25
chr3	26600001	27040000	B.2.2.2.1.2.1.2.2.2	0.0214646464646465	.	26600001	27040000	#0000FF	1	0.125
chr3	27040001	27360000	B.2.1.1.1.1.2.2.1.2	0.261363636363636	.	27040001	27360000	#4848FF	1	0.25
chr3	27360001	27560000	A.1.2.2.1.1.2.2.1.1.2.2	0.781565656565657	.	27360001	27560000	#FF4848	1	0.875
chr3	27560001	27760000	A.2.1.2.2.2.2.2.1.2	0.599747474747475	.	27560001	27760000	#FF9191	1	0.75
chr3	27760001	28280000	B.1.1.2.1.1.2.2.1.2	0.440656565656566	.	27760001	28280000	#DADAFF	1	0.5
chr3	28280001	28400000	A.2.2.1.1.1.1.1.2	0.595959595959596	.	28280001	28400000	#FFDADA	1	0.625
chr3	28400001	28560000	B.1.2.2.2.2.2.1.1	0.277777777777778	.	28400001	28560000	#9191FF	1	0.375
chr3	28560001	28760000	B.2.1.1.1.1.1.2.2.1.2.1	0.268939393939394	.	28560001	28760000	#4848FF	1	0.25
chr3	28760001	28920000	B.2.1.1.1.1.2.1.2	0.263888888888889	.	28760001	28920000	#4848FF	1	0.25
chr3	28920001	29080000	B.2.1.1.1.1.1.2.1	0.271464646464646	.	28920001	29080000	#4848FF	1	0.25
chr3	29080001	29280000	B.2.1.1.1.2.1.1.1.2	0.253787878787879	.	29080001	29280000	#4848FF	1	0.25
chr3	29280001	29440000	A.2.2.2.1.2.2.1.2	0.522727272727273	.	29280001	29440000	#FFDADA	1	0.625
chr3	29440001	29600000	B.1.2.2.1.2.1.1.1.2	0.32449494949495	.	29440001	29600000	#9191FF	1	0.375
chr3	29600001	30000000	B.2.1.2.1.1.2.2	0.193181818181818	.	29600001	30000000	#4848FF	1	0.25
chr3	30000001	30320000	B.2.1.1.1.1.2.2.1.1	0.262626262626263	.	30000001	30320000	#4848FF	1	0.25
chr3	30320001	30440000	B.1.2.2.1.2.1.1.1.1.2	0.325757575757576	.	30320001	30440000	#9191FF	1	0.375
[truncated: 8,691 more rows]
