# Supplementary material for: Systematic inference and comparison of multi-scale chromatin sub-compartments connects spatial organization to cell phenotypes
Source: Nat Commun. 2021 May 10;12:2439. doi: 10.1038/s41467-021-22666-3 (PMC8110550; doi:10.1038/s41467-021-22666-3)
Supplement: Supplementary file 5 — Supplementary Dataset 2 [file 41467_2021_22666_MOESM5_ESM.zip › Supplementary_Data_1_domain_hierarchies_127HiCmaps/SK_N_DZ_neuroblastoma_binsize=40kb.bed]

#fields: chr, pos_start, pos_end, the full compartment label describing the position in the hierachy, normalized compartment domain rank, ., pos_start, pos_end, color based on eight compartment model (A.1.1 - B.2.2), 1, eight compartment score (A.1.1 to B.2.2: 8 to 1 devided by 8)
chr1	560001	600000	A.2.1.1.1.2.1.1.2.2.1.1	0.719745222929936	.	560001	600000	#FF9191	1	0.75
chr1	720001	1080000	A.2.1.1.1.2.1.1.2.2.1.1	0.719745222929936	.	720001	1080000	#FF9191	1	0.75
chr1	1080001	1280000	A.1.1.2.1.1.2.2.2	0.969214437367304	.	1080001	1280000	#FF0000	1	1
chr1	1280001	1360000	A.1.2.2.2.2.1.2.2.2	0.75796178343949	.	1280001	1360000	#FF4848	1	0.875
chr1	1360001	1520000	A.1.2.2.2.2.2.1.1.2.1	0.75583864118896	.	1360001	1520000	#FF4848	1	0.875
chr1	1520001	1720000	A.1.2.2.2.2.1.2.1.2.2.2	0.761146496815287	.	1520001	1720000	#FF4848	1	0.875
chr1	1720001	2160000	A.2.1.1.1.2.1.1.2.2.2	0.717622080679405	.	1720001	2160000	#FF9191	1	0.75
chr1	2160001	2280000	A.1.2.2.1.2.2.2.2.2.2	0.784501061571125	.	2160001	2280000	#FF4848	1	0.875
chr1	2280001	2560000	A.2.1.1.1.1.2.2.1	0.726114649681529	.	2280001	2560000	#FF9191	1	0.75
chr1	2560001	2640000	A.2.2.1.1.2.2.1.2.2	0.524416135881104	.	2560001	2640000	#FFDADA	1	0.625
chr1	2680001	3000000	A.2.2.1.1.2.2.1.2.2	0.524416135881104	.	2680001	3000000	#FFDADA	1	0.625
chr1	3000001	3120000	A.2.1.1.1.1.1.2.2.1.2	0.735668789808917	.	3000001	3120000	#FF9191	1	0.75
chr1	3120001	3600000	B.1.1.2.1.1.1.2.1.1	0.320594479830149	.	3120001	3600000	#DADAFF	1	0.5
chr1	3600001	3680000	A.1.1.2.1.1.1.2	0.976645435244161	.	3600001	3680000	#FF0000	1	1
chr1	3680001	3760000	A.2.1.1.1.1.2.1.2.2	0.727176220806794	.	3680001	3760000	#FF9191	1	0.75
chr1	3760001	3840000	A.2.2.1.1.2.2.2.1.2.2	0.521231422505308	.	3760001	3840000	#FFDADA	1	0.625
chr1	3960001	4200000	A.2.2.1.1.2.2.2.1.2.2	0.521231422505308	.	3960001	4200000	#FFDADA	1	0.625
chr1	4200001	4480000	A.2.2.1.1.2.2.1.2.1	0.525477707006369	.	4200001	4480000	#FFDADA	1	0.625
chr1	4480001	4680000	B.1.1.2.1.2.1.2.2.2.1	0.299363057324841	.	4480001	4680000	#DADAFF	1	0.5
chr1	4680001	4760000	B.1.1.1.1.1.1.2.2	0.380042462845011	.	4680001	4760000	#DADAFF	1	0.5
chr1	4760001	5200000	B.1.2.2.1.1.2.2.1.1	0.165605095541401	.	4760001	5200000	#9191FF	1	0.375
chr1	5200001	5520000	B.1.1.2.1.2.2.2.2.2.1	0.286624203821656	.	5200001	5520000	#DADAFF	1	0.5
chr1	5520001	5840000	A.2.2.1.1.2.1.1.1.2.2	0.532908704883227	.	5520001	5840000	#FFDADA	1	0.625
chr1	5840001	6080000	A.2.2.1.1.1.2.1.2.2.2	0.540339702760085	.	5840001	6080000	#FFDADA	1	0.625
chr1	6080001	6320000	A.2.1.1.1.2.2.1.1.1.1.2.2	0.700636942675159	.	6080001	6320000	#FF9191	1	0.75
chr1	6320001	6520000	A.1.2.2.1.2.2.2.1.2.1.1	0.790870488322718	.	6320001	6520000	#FF4848	1	0.875
chr1	6520001	7040000	A.1.2.1.1.2.2.2.1.2.1	0.865180467091295	.	6520001	7040000	#FF4848	1	0.875
chr1	7040001	7360000	A.2.2.1.1.1.1.2.1.1	0.548832271762208	.	7040001	7360000	#FFDADA	1	0.625
chr1	7360001	7560000	A.2.1.1.1.1.1.1.2.1.1	0.745222929936306	.	7360001	7560000	#FF9191	1	0.75
chr1	7560001	7640000	A.1.2.2.2.2.2.1.1.2.2	0.754777070063694	.	7560001	7640000	#FF4848	1	0.875
chr1	7640001	7840000	A.1.2.2.1.2.1.2.1.1.1	0.805732484076433	.	7640001	7840000	#FF4848	1	0.875
chr1	7840001	8040000	A.1.2.2.1.2.1.1.2	0.806794055201699	.	7840001	8040000	#FF4848	1	0.875
chr1	8040001	8240000	A.2.1.1.1.1.1.2.1.2.2	0.738853503184713	.	8040001	8240000	#FF9191	1	0.75
chr1	8240001	8360000	A.1.2.2.2.1.1.1.2.2.2	0.779193205944798	.	8240001	8360000	#FF4848	1	0.875
chr1	8360001	8600000	A.1.2.1.1.2.1.1.2.1.1.2.2	0.886411889596603	.	8360001	8600000	#FF4848	1	0.875
chr1	8600001	8760000	A.2.1.1.1.1.1.2.2.2.1	0.734607218683652	.	8600001	8760000	#FF9191	1	0.75
chr1	8760001	8960000	A.1.2.2.2.1.2.2.2.1	0.771762208067941	.	8760001	8960000	#FF4848	1	0.875
chr1	8960001	9080000	A.2.1.1.1.1.1.1.1.2.1	0.747346072186836	.	8960001	9080000	#FF9191	1	0.75
chr1	9080001	9360000	A.1.2.1.2.2.2.2.1.2.1	0.821656050955414	.	9080001	9360000	#FF4848	1	0.875
chr1	9360001	9480000	A.2.2.1.1.1.1.1.1.1	0.55307855626327	.	9360001	9480000	#FFDADA	1	0.625
chr1	9480001	9720000	A.1.1.2.1.2.1.1.2	0.966029723991507	.	9480001	9720000	#FF0000	1	1
chr1	9720001	9840000	A.1.2.2.2.2.1.2.1.2.2.1	0.762208067940552	.	9720001	9840000	#FF4848	1	0.875
chr1	9840001	10240000	A.1.2.2.1.2.2.1.2.1.2.2	0.794055201698514	.	9840001	10240000	#FF4848	1	0.875
chr1	10240001	10320000	A.2.1.1.1.1.1.1.1.2.2	0.746284501061571	.	10240001	10320000	#FF9191	1	0.75
chr1	10320001	10560000	A.1.2.2.1.2.2.1.2.1.2.1	0.795116772823779	.	10320001	10560000	#FF4848	1	0.875
chr1	10560001	10760000	A.1.2.2.1.2.1.2.1.1.2	0.804670912951168	.	10560001	10760000	#FF4848	1	0.875
chr1	10760001	10840000	A.1.2.2.2.2.2.1.2.2.1	0.752653927813164	.	10760001	10840000	#FF4848	1	0.875
chr1	10840001	11080000	A.1.2.2.1.2.2.1.2.2	0.792993630573248	.	10840001	11080000	#FF4848	1	0.875
chr1	11080001	11280000	A.1.2.2.1.2.2.2.1.2.1.2.1	0.789808917197452	.	11080001	11280000	#FF4848	1	0.875
chr1	11280001	11360000	A.2.1.1.1.2.2.1.1.1.2.1	0.699575371549894	.	11280001	11360000	#FF9191	1	0.75
chr1	11360001	11480000	A.1.1.2.1.1.1.1	0.977707006369427	.	11360001	11480000	#FF0000	1	1
chr1	11480001	11800000	A.1.1.2.2.2.2.2.2.1.2	0.916135881104034	.	11480001	11800000	#FF0000	1	1
chr1	11800001	12120000	A.1.1.2.1.1.2.1.1.2	0.974522292993631	.	11800001	12120000	#FF0000	1	1
chr1	12120001	12440000	A.2.1.1.1.2.2.2.1.2.2.2	0.686836518046709	.	12120001	12440000	#FF9191	1	0.75
chr1	12440001	13000000	A.2.2.1.2.2.2.2.2	0.452229299363057	.	12440001	13000000	#FFDADA	1	0.625
chr1	13160001	13200000	A.2.2.1.2.2.2.2.2	0.452229299363057	.	13160001	13200000	#FFDADA	1	0.625
chr1	13760001	14080000	B.1.1.2.1.2.2.1.2.2.2	0.289808917197452	.	13760001	14080000	#DADAFF	1	0.5
chr1	14080001	14440000	A.2.2.1.2.1.1.2.2.2.1	0.495753715498938	.	14080001	14440000	#FFDADA	1	0.625
chr1	14440001	14600000	A.2.2.1.1.2.1.1.1.1.1.1	0.538216560509554	.	14440001	14600000	#FFDADA	1	0.625
chr1	14600001	14760000	B.1.1.2.1.1.1.1.2.1	0.32484076433121	.	14600001	14760000	#DADAFF	1	0.5
chr1	14760001	15000000	A.2.2.1.2.2.2.1.2.1.2	0.459660297239915	.	14760001	15000000	#FFDADA	1	0.625
chr1	15000001	15200000	B.1.1.2.2.2.1.1.2.1	0.264331210191083	.	15000001	15200000	#DADAFF	1	0.5
chr1	15200001	15440000	A.2.2.1.1.2.2.2.1.2.1	0.522292993630573	.	15200001	15440000	#FFDADA	1	0.625
chr1	15440001	15800000	A.2.1.2.2.1.2.1.1.1.1.1	0.591295116772824	.	15440001	15800000	#FF9191	1	0.75
chr1	15800001	16120000	A.1.2.2.1.2.2.1.2.1.1	0.796178343949045	.	15800001	16120000	#FF4848	1	0.875
chr1	16120001	16200000	A.2.1.1.1.1.1.1.2.1.2	0.74416135881104	.	16120001	16200000	#FF9191	1	0.75
chr1	16200001	16560000	A.1.2.2.1.2.2.1.1.2	0.79723991507431	.	16200001	16560000	#FF4848	1	0.875
chr1	16560001	16800000	A.1.2.1.1.2.2.2.1.1.1	0.868365180467091	.	16560001	16800000	#FF4848	1	0.875
chr1	16800001	17080000	A.1.1.2.2.2.2.2.2.1.1	0.917197452229299	.	16800001	17080000	#FF0000	1	1
chr1	17080001	17200000	A.2.2.1.1.1.2.1.2.1.1.2	0.543524416135881	.	17080001	17200000	#FFDADA	1	0.625
chr1	17200001	17800000	A.2.1.2.2.2.1.1.1.1.2.2	0.576433121019108	.	17200001	17800000	#FF9191	1	0.75
chr1	17800001	18000000	A.2.1.1.1.1.1.2.1.2.1	0.739915074309979	.	17800001	18000000	#FF9191	1	0.75
chr1	18000001	18360000	B.1.1.2.1.2.2.2.2.2.2	0.285562632696391	.	18000001	18360000	#DADAFF	1	0.5
chr1	18360001	18480000	B.1.1.2.1.2.1.2.1.2.1.2	0.302547770700637	.	18360001	18480000	#DADAFF	1	0.5
chr1	18480001	18640000	A.2.2.1.1.1.2.1.2.2.1	0.54140127388535	.	18480001	18640000	#FFDADA	1	0.625
chr1	18640001	18960000	A.2.2.1.2.2.1.2.2.2.2	0.463906581740977	.	18640001	18960000	#FFDADA	1	0.625
chr1	18960001	19120000	A.2.1.1.1.2.1.2.2.2.1.1.2	0.709129511677282	.	18960001	19120000	#FF9191	1	0.75
chr1	19120001	19600000	A.1.2.1.1.1.2.2.1.1	0.897027600849257	.	19120001	19600000	#FF4848	1	0.875
chr1	19600001	19840000	A.2.2.1.1.2.1.1.1.2.1.2	0.533970276008493	.	19600001	19840000	#FFDADA	1	0.625
chr1	19840001	20000000	A.2.2.1.1.2.1.1.2.2	0.530785562632696	.	19840001	20000000	#FFDADA	1	0.625
chr1	20000001	20160000	A.2.2.1.1.2.1.1.1.1.2	0.536093418259023	.	20000001	20160000	#FFDADA	1	0.625
chr1	20160001	20240000	A.2.1.1.1.1.1.2.2.2.2.2.2	0.731422505307856	.	20160001	20240000	#FF9191	1	0.75
chr1	20240001	20360000	B.1.1.1.1.1.1.2.1	0.381104033970276	.	20240001	20360000	#DADAFF	1	0.5
chr1	20360001	20520000	B.1.1.2.1.2.1.2.1.2.1.1	0.303609341825902	.	20360001	20520000	#DADAFF	1	0.5
chr1	20520001	20640000	B.1.1.1.1.1.2.1	0.378980891719745	.	20520001	20640000	#DADAFF	1	0.5
chr1	20640001	20800000	A.2.2.1.1.2.1.2.1.2	0.528662420382166	.	20640001	20800000	#FFDADA	1	0.625
chr1	20800001	20960000	A.2.1.1.1.1.2.2.2	0.725053078556263	.	20800001	20960000	#FF9191	1	0.75
chr1	20960001	21240000	A.2.1.1.1.1.1.2.1.1.2	0.740976645435244	.	20960001	21240000	#FF9191	1	0.75
chr1	21240001	21720000	A.1.2.1.1.1.1.1.2.2.2	0.909766454352442	.	21240001	21720000	#FF4848	1	0.875
chr1	21720001	21840000	A.1.2.2.1.1.2.1.1.2	0.815286624203822	.	21720001	21840000	#FF4848	1	0.875
chr1	21840001	22040000	A.1.2.2.1.2.1.2.2.1.1	0.802547770700637	.	21840001	22040000	#FF4848	1	0.875
chr1	22040001	22200000	A.1.2.2.2.2.1.1.1	0.76963906581741	.	22040001	22200000	#FF4848	1	0.875
chr1	22200001	22320000	A.2.2.1.1.1.2.1.2.1.1.1	0.544585987261146	.	22200001	22320000	#FFDADA	1	0.625
chr1	22320001	22600000	A.2.1.2.2.2.1.2.2.1.1.1	0.570063694267516	.	22320001	22600000	#FF9191	1	0.75
chr1	22600001	22800000	A.1.2.2.2.1.2.2.2.2	0.770700636942675	.	22600001	22800000	#FF4848	1	0.875
chr1	22800001	22920000	A.2.1.1.1.1.1.1.1.1.2	0.748407643312102	.	22800001	22920000	#FF9191	1	0.75
chr1	22920001	23160000	A.2.2.1.1.1.1.1.2.2	0.549893842887473	.	22920001	23160000	#FFDADA	1	0.625
chr1	23160001	23280000	A.2.1.1.1.2.1.2.1.2.1	0.715498938428875	.	23160001	23280000	#FF9191	1	0.75
chr1	23280001	23360000	A.2.1.1.1.2.1.1.2.2.1.2	0.718683651804671	.	23280001	23360000	#FF9191	1	0.75
chr1	23360001	23560000	A.2.1.1.1.2.1.2.2.2.2.1	0.704883227176221	.	23360001	23560000	#FF9191	1	0.75
chr1	23560001	23680000	A.2.1.1.1.2.1.1.2.1.1	0.722929936305732	.	23560001	23680000	#FF9191	1	0.75
chr1	23680001	23840000	A.1.2.2.2.2.1.1.2.1.1	0.768577494692144	.	23680001	23840000	#FF4848	1	0.875
chr1	23840001	24240000	A.1.2.1.1.2.2.1.2.1	0.872611464968153	.	23840001	24240000	#FF4848	1	0.875
chr1	24240001	24280000	A.2.1.2.2.1.2.1.2.2	0.581740976645435	.	24240001	24280000	#FF9191	1	0.75
chr1	24360001	24800000	A.2.1.2.2.1.2.1.2.2	0.581740976645435	.	24360001	24800000	#FF9191	1	0.75
chr1	24800001	24920000	A.1.2.2.2.1.1.2.1	0.778131634819533	.	24800001	24920000	#FF4848	1	0.875
chr1	24920001	25200000	A.2.2.1.1.1.1.1.2.1	0.550955414012739	.	24920001	25200000	#FFDADA	1	0.625
chr1	25200001	25600000	A.2.2.1.1.2.1.1.1.2.1.1	0.535031847133758	.	25200001	25600000	#FFDADA	1	0.625
chr1	25600001	26200000	A.1.1.2.1.2.1.1.1.1	0.968152866242038	.	25600001	26200000	#FF0000	1	1
chr1	26200001	26400000	A.2.1.1.1.2.1.1.2.1.2.1	0.721868365180467	.	26200001	26400000	#FF9191	1	0.75
chr1	26400001	26800000	A.1.1.2.2.2.1.1.1.1	0.936305732484076	.	26400001	26800000	#FF0000	1	1
chr1	26800001	26880000	A.1.2.2.1.1.2.2.1.1	0.812101910828026	.	26800001	26880000	#FF4848	1	0.875
chr1	26880001	27080000	A.1.2.2.1.2.2.1.1.1	0.798301486199575	.	26880001	27080000	#FF4848	1	0.875
chr1	27080001	27240000	A.1.1.2.1.2.2.1.2.2	0.952229299363057	.	27080001	27240000	#FF0000	1	1
chr1	27240001	27440000	A.1.2.2.2.2.1.1.2.1.2	0.767515923566879	.	27240001	27440000	#FF4848	1	0.875
chr1	27440001	27560000	A.2.1.1.1.2.2.1.1.1.1.1	0.70276008492569	.	27440001	27560000	#FF9191	1	0.75
chr1	27560001	27720000	A.1.2.2.1.2.1.2.2.2.2	0.799363057324841	.	27560001	27720000	#FF4848	1	0.875
chr1	27720001	27800000	A.2.1.1.1.2.1.2.1.1	0.71656050955414	.	27720001	27800000	#FF9191	1	0.75
chr1	27800001	28040000	A.1.1.2.1.2.2.2	0.951167728237792	.	27800001	28040000	#FF0000	1	1
chr1	28040001	28160000	A.1.2.2.2.2.1.2.2.1.2	0.759023354564756	.	28040001	28160000	#FF4848	1	0.875
chr1	28160001	28280000	A.1.2.2.2.2.1.2.1.2.1	0.763269639065817	.	28160001	28280000	#FF4848	1	0.875
chr1	28280001	28360000	A.1.2.2.1.1.2.2.2	0.808917197452229	.	28280001	28360000	#FF4848	1	0.875
chr1	28360001	28560000	A.1.2.2.1.1.2.2.1.2.2	0.809978768577495	.	28360001	28560000	#FF4848	1	0.875
chr1	28560001	28760000	A.1.2.2.1.1.2.2.1.2.1	0.81104033970276	.	28560001	28760000	#FF4848	1	0.875
chr1	28760001	28920000	A.1.2.2.1.2.2.2.1.1	0.791932059447983	.	28760001	28920000	#FF4848	1	0.875
chr1	28920001	29200000	A.1.1.2.1.2.2.1.1	0.955414012738854	.	28920001	29200000	#FF0000	1	1
chr1	29200001	29560000	A.2.1.1.1.2.2.2.1.2.1.2	0.68895966029724	.	29200001	29560000	#FF9191	1	0.75
chr1	29560001	29720000	A.2.2.1.1.2.1.2.2	0.5276008492569	.	29560001	29720000	#FFDADA	1	0.625
chr1	29720001	29880000	A.2.2.1.1.2.2.2.1.1	0.523354564755839	.	29720001	29880000	#FFDADA	1	0.625
chr1	30000001	30120000	A.2.2.1.1.1.2.2	0.53927813163482	.	30000001	30120000	#FFDADA	1	0.625
chr1	30120001	30360000	A.2.2.1.2.2.1.2.2.2.1	0.464968152866242	.	30120001	30360000	#FFDADA	1	0.625
chr1	30360001	30720000	B.1.1.2.1.2.2.2.1	0.288747346072187	.	30360001	30720000	#DADAFF	1	0.5
chr1	30720001	30960000	A.2.2.1.1.2.2.2.2	0.520169851380042	.	30720001	30960000	#FFDADA	1	0.625
chr1	30960001	31200000	B.1.1.2.1.2.1.2.2.2.2.1	0.298301486199575	.	30960001	31200000	#DADAFF	1	0.5
chr1	31200001	31640000	A.2.1.2.2.1.1.1.2.2	0.598726114649682	.	31200001	31640000	#FF9191	1	0.75
chr1	31640001	31800000	A.1.1.2.1.1.2.2.1.1	0.971337579617834	.	31640001	31800000	#FF0000	1	1
chr1	31800001	31880000	A.2.1.1.1.2.1.2.2.1.1.1	0.713375796178344	.	31800001	31880000	#FF9191	1	0.75
chr1	31880001	32080000	A.1.2.2.2.1.1.1.2.2.1	0.780254777070064	.	31880001	32080000	#FF4848	1	0.875
chr1	32080001	32240000	A.1.1.2.1.1.2.1.1.1	0.975583864118896	.	32080001	32240000	#FF0000	1	1
chr1	32240001	32520000	A.1.1.2.2.2.2.1.1.2.2	0.925690021231423	.	32240001	32520000	#FF0000	1	1
chr1	32520001	32840000	A.1.1.2.1.2.2.1.2.1.2	0.953290870488323	.	32520001	32840000	#FF0000	1	1
chr1	32840001	33080000	A.2.1.1.1.2.1.1.1	0.723991507430998	.	32840001	33080000	#FF9191	1	0.75
chr1	33080001	33160000	A.1.2.2.1.2.2.2.1.2.1.2.2	0.788747346072187	.	33080001	33160000	#FF4848	1	0.875
chr1	33160001	33280000	A.1.2.2.1.2.2.2.1.2.2	0.787685774946921	.	33160001	33280000	#FF4848	1	0.875
chr1	33280001	33360000	A.1.2.2.1.2.2.2.2.1	0.786624203821656	.	33280001	33360000	#FF4848	1	0.875
chr1	33360001	33600000	A.1.2.2.1.2.1.2.2.1.2	0.801486199575372	.	33360001	33600000	#FF4848	1	0.875
chr1	33600001	33720000	A.1.2.2.1.2.2.2.2.2.1	0.785562632696391	.	33600001	33720000	#FF4848	1	0.875
chr1	33720001	34120000	A.1.2.1.2.2.1.2.2.1	0.837579617834395	.	33720001	34120000	#FF4848	1	0.875
chr1	34120001	34480000	B.1.2.2.1.1.2.2.1.2	0.164543524416136	.	34120001	34480000	#9191FF	1	0.375
chr1	34480001	34920000	B.2.1.1.1.1.1.2.1	0.123142250530786	.	34480001	34920000	#4848FF	1	0.25
chr1	34920001	35120000	B.1.1.2.1.2.2.1.2.1.2	0.291932059447983	.	34920001	35120000	#DADAFF	1	0.5
chr1	35120001	35240000	A.2.1.1.1.1.2.1.1.2	0.729299363057325	.	35120001	35240000	#FF9191	1	0.75
chr1	35240001	35520000	A.2.2.1.1.2.1.1.1.1.1.2	0.537154989384289	.	35240001	35520000	#FFDADA	1	0.625
chr1	35520001	35600000	A.1.1.2.1.1.2.1.2.2	0.9723991507431	.	35520001	35600000	#FF0000	1	1
chr1	35600001	35680000	A.1.2.2.1.1.2.1.2.1	0.814225053078556	.	35600001	35680000	#FF4848	1	0.875
chr1	35680001	35880000	A.1.2.1.2.2.2.2.1.2.2	0.820594479830149	.	35680001	35880000	#FF4848	1	0.875
chr1	35880001	36040000	A.2.1.1.1.1.1.2.2.1.1.1	0.737791932059448	.	35880001	36040000	#FF9191	1	0.75
chr1	36040001	36280000	A.1.1.1.2.2.2.2.1	0.979830148619958	.	36040001	36280000	#FF0000	1	1
chr1	36280001	36520000	A.1.1.2.1.2.1.2.1.2.2.2	0.959660297239915	.	36280001	36520000	#FF0000	1	1
chr1	36520001	36720000	A.1.1.2.1.2.2.1.2.1.1	0.954352441613588	.	36520001	36720000	#FF0000	1	1
chr1	36720001	37120000	A.1.1.2.2.2.2.2.1.1.1	0.920382165605096	.	36720001	37120000	#FF0000	1	1
chr1	37120001	37360000	A.2.1.2.2.1.1.2.2.2.2	0.592356687898089	.	37120001	37360000	#FF9191	1	0.75
chr1	37360001	37560000	A.2.2.1.2.2.2.1.1.2	0.461783439490446	.	37360001	37560000	#FFDADA	1	0.625
chr1	37560001	37720000	A.2.1.1.1.2.1.2.2.1.1.2	0.712314225053079	.	37560001	37720000	#FF9191	1	0.75
chr1	37720001	37920000	A.2.1.1.1.2.1.2.2.1.2	0.711252653927813	.	37720001	37920000	#FF9191	1	0.75
chr1	37920001	38200000	A.2.1.1.1.2.1.1.2.1.2.2	0.720806794055202	.	37920001	38200000	#FF9191	1	0.75
chr1	38200001	38320000	A.1.2.2.2.2.2.1.1.1	0.756900212314225	.	38200001	38320000	#FF4848	1	0.875
chr1	38320001	38480000	A.1.2.2.1.2.1.1.1	0.807855626326964	.	38320001	38480000	#FF4848	1	0.875
chr1	38480001	38680000	A.1.2.1.1.1.1.1.2.1.2	0.911889596602972	.	38480001	38680000	#FF4848	1	0.875
chr1	38680001	38880000	A.2.2.2.2.2.2.1.1	0.389596602972399	.	38680001	38880000	#FFDADA	1	0.625
chr1	38880001	39000000	A.2.2.1.1.1.1.2.1.2	0.547770700636943	.	38880001	39000000	#FFDADA	1	0.625
chr1	39000001	39080000	A.2.1.1.1.1.2.1.1.1	0.73036093418259	.	39000001	39080000	#FF9191	1	0.75
chr1	39080001	39280000	B.1.1.2.1.1.1.1.2.2.1.1	0.323779193205945	.	39080001	39280000	#DADAFF	1	0.5
chr1	39280001	39520000	A.1.2.2.2.2.1.2.1.1.2	0.764331210191083	.	39280001	39520000	#FF4848	1	0.875
chr1	39520001	39600000	A.1.2.2.2.1.2.1.2	0.773885350318471	.	39520001	39600000	#FF4848	1	0.875
chr1	39600001	39680000	A.2.1.1.1.2.1.2.2.2.1.2.1.2	0.707006369426752	.	39600001	39680000	#FF9191	1	0.75
chr1	39680001	39880000	A.1.1.2.1.2.1.2.1.1.2	0.962845010615711	.	39680001	39880000	#FF0000	1	1
chr1	39880001	40040000	A.1.1.2.1.1.2.1.2.1	0.973460721868365	.	39880001	40040000	#FF0000	1	1
chr1	40040001	40280000	A.2.1.1.1.2.2.1.1.1.2.2	0.698513800424628	.	40040001	40280000	#FF9191	1	0.75
chr1	40280001	40800000	A.1.2.1.1.2.2.2.1.2.2	0.86411889596603	.	40280001	40800000	#FF4848	1	0.875
chr1	40800001	41000000	A.1.2.2.2.2.2.1.2.1	0.753715498938429	.	40800001	41000000	#FF4848	1	0.875
chr1	41000001	41280000	A.2.1.1.1.1.1.2.2.1.1.2	0.736730360934183	.	41000001	41280000	#FF9191	1	0.75
chr1	41280001	41480000	A.2.1.1.1.2.1.2.2.2.1.2.1.1	0.708067940552017	.	41280001	41480000	#FF9191	1	0.75
chr1	41480001	41600000	A.2.2.1.1.2.1.1.2.1	0.531847133757962	.	41480001	41600000	#FFDADA	1	0.625
chr1	41600001	41720000	A.2.2.1.1.1.2.1.2.1.2	0.542462845010616	.	41600001	41720000	#FFDADA	1	0.625
chr1	41720001	41920000	A.1.2.2.2.1.1.1.2.1.1	0.782377919320595	.	41720001	41920000	#FF4848	1	0.875
chr1	41920001	42040000	A.1.2.2.2.1.2.1.1	0.774946921443737	.	41920001	42040000	#FF4848	1	0.875
chr1	42040001	42360000	B.1.1.2.2.2.1.2.2.1.2	0.25583864118896	.	42040001	42360000	#DADAFF	1	0.5
chr1	42360001	42520000	A.2.1.1.1.1.1.2.2.2.2.1	0.733545647558386	.	42360001	42520000	#FF9191	1	0.75
chr1	42520001	42600000	B.1.1.1.1.1.2.2	0.37791932059448	.	42520001	42600000	#DADAFF	1	0.5
chr1	42600001	42800000	A.2.1.1.1.2.2.1.1.1.1.2.1	0.701698513800425	.	42600001	42800000	#FF9191	1	0.75
chr1	42800001	42920000	A.2.1.1.1.2.1.2.2.2.1.2.2	0.705944798301486	.	42800001	42920000	#FF9191	1	0.75
chr1	42920001	43400000	A.2.1.2.2.1.2.1.1.2.1.1	0.588110403397028	.	42920001	43400000	#FF9191	1	0.75
chr1	43400001	43600000	A.1.2.2.2.2.1.1.2.2	0.766454352441614	.	43400001	43600000	#FF4848	1	0.875
chr1	43600001	43720000	A.2.2.1.1.1.2.1.1	0.545647558386412	.	43600001	43720000	#FFDADA	1	0.625
chr1	43720001	43880000	A.1.2.2.2.1.1.2.2.2	0.776008492569002	.	43720001	43880000	#FF4848	1	0.875
chr1	43880001	44080000	A.1.2.2.2.1.1.1.2.1.2	0.781316348195329	.	43880001	44080000	#FF4848	1	0.875
chr1	44080001	44280000	A.1.2.2.1.1.2.1.2.2	0.813163481953291	.	44080001	44280000	#FF4848	1	0.875
chr1	44280001	44360000	A.2.1.1.1.2.1.2.1.2.2	0.714437367303609	.	44280001	44360000	#FF9191	1	0.75
chr1	44360001	44760000	A.2.1.2.2.2.1.2.2.1.2	0.567940552016985	.	44360001	44760000	#FF9191	1	0.75
chr1	44760001	45160000	A.1.2.1.1.2.2.1.2.2.2.1	0.870488322717622	.	44760001	45160000	#FF4848	1	0.875
chr1	45160001	45320000	A.1.2.2.1.1.2.1.1.1	0.816348195329087	.	45160001	45320000	#FF4848	1	0.875
chr1	45320001	45520000	A.2.1.1.1.2.2.1.2.2	0.693205944798301	.	45320001	45520000	#FF9191	1	0.75
chr1	45520001	45640000	A.1.2.2.2.2.1.2.2.1.1	0.760084925690021	.	45520001	45640000	#FF4848	1	0.875
chr1	45640001	46120000	A.1.2.1.2.2.2.2.1.1.1.1	0.82484076433121	.	45640001	46120000	#FF4848	1	0.875
chr1	46120001	46320000	A.1.2.2.1.1.1.1	0.818471337579618	.	46120001	46320000	#FF4848	1	0.875
chr1	46320001	46480000	A.1.1.2.1.1.2.2.1.2	0.970276008492569	.	46320001	46480000	#FF0000	1	1
chr1	46480001	46840000	A.1.1.2.2.2.2.2.2.2	0.915074309978769	.	46480001	46840000	#FF0000	1	1
chr1	46840001	46960000	A.1.2.2.2.2.1.2.1.1.1	0.765392781316348	.	46840001	46960000	#FF4848	1	0.875
chr1	46960001	47360000	A.2.1.2.2.1.2.1.1.2.1.2	0.587048832271762	.	46960001	47360000	#FF9191	1	0.75
chr1	47360001	47480000	A.2.2.1.1.1.1.2.2	0.546709129511677	.	47360001	47480000	#FFDADA	1	0.625
chr1	47480001	47600000	B.1.1.1.1.2.2	0.365180467091295	.	47480001	47600000	#DADAFF	1	0.5
chr1	47600001	47840000	A.2.1.2.2.1.1.1.2.1	0.599787685774947	.	47600001	47840000	#FF9191	1	0.75
chr1	47840001	48200000	A.2.1.1.1.2.2.2.1.2.2.1	0.687898089171974	.	47840001	48200000	#FF9191	1	0.75
chr1	48200001	48360000	A.1.2.2.2.1.1.2.2.1	0.777070063694268	.	48200001	48360000	#FF4848	1	0.875
chr1	48360001	48720000	A.2.1.2.2.2.1.2.2.2	0.56687898089172	.	48360001	48720000	#FF9191	1	0.75
chr1	48720001	48840000	A.2.1.1.1.1.2.1.2.1	0.728237791932059	.	48720001	48840000	#FF9191	1	0.75
chr1	48840001	49200000	A.2.1.2.1.2.2.1.1.2	0.615711252653928	.	48840001	49200000	#FF9191	1	0.75
chr1	49200001	49320000	A.2.1.1.2.2.2.2	0.658174097664543	.	49200001	49320000	#FF9191	1	0.75
chr1	49320001	49520000	A.2.1.2.1.2.1.2.1.2.1	0.625265392781316	.	49320001	49520000	#FF9191	1	0.75
chr1	49520001	49640000	A.2.1.1.1.1.1.1.1.1.1	0.749469214437367	.	49520001	49640000	#FF9191	1	0.75
chr1	49640001	49840000	A.2.2.1.1.2.2.1.1	0.526539278131635	.	49640001	49840000	#FFDADA	1	0.625
chr1	49840001	50120000	A.2.1.2.1.2.1.1.1.1.2	0.629511677282378	.	49840001	50120000	#FF9191	1	0.75
chr1	50120001	50280000	A.2.1.1.1.2.1.2.2.2.2.2	0.703821656050955	.	50120001	50280000	#FF9191	1	0.75
chr1	50280001	50560000	A.2.2.1.2.2.2.1.1.1	0.462845010615711	.	50280001	50560000	#FFDADA	1	0.625
chr1	50560001	51240000	A.1.2.1.1.2.1.1.2.1.1.2.1	0.887473460721868	.	50560001	51240000	#FF4848	1	0.875
chr1	51240001	51360000	A.2.1.1.1.2.2.2.2	0.685774946921444	.	51240001	51360000	#FF9191	1	0.75
chr1	51360001	51800000	A.2.1.2.1.1.1.1.1.2	0.656050955414013	.	51360001	51800000	#FF9191	1	0.75
chr1	51800001	52080000	A.2.1.1.1.2.2.1.2.1.1.1	0.696390658174098	.	51800001	52080000	#FF9191	1	0.75
chr1	52080001	52200000	A.2.2.1.2.2.2.1.2.1.1	0.46072186836518	.	52080001	52200000	#FFDADA	1	0.625
chr1	52200001	52520000	A.1.1.2.1.2.1.2.1.1.1.1	0.964968152866242	.	52200001	52520000	#FF0000	1	1
chr1	52520001	52600000	A.1.2.2.1.2.1.2.1.2	0.803609341825902	.	52520001	52600000	#FF4848	1	0.875
chr1	52600001	52840000	A.1.2.1.1.1.1.1.2.2.1	0.910828025477707	.	52600001	52840000	#FF4848	1	0.875
chr1	52840001	52920000	A.2.1.1.1.1.1.1.2.2	0.743099787685775	.	52840001	52920000	#FF9191	1	0.75
chr1	52920001	53160000	A.1.2.1.1.1.2.2.2.1	0.894904458598726	.	52920001	53160000	#FF4848	1	0.875
chr1	53160001	53240000	A.2.1.1.1.2.2.2.1.1.2	0.691082802547771	.	53160001	53240000	#FF9191	1	0.75
chr1	53240001	53440000	A.1.2.1.1.1.1.2.1.2.1.2	0.90552016985138	.	53240001	53440000	#FF4848	1	0.875
chr1	53440001	53520000	A.1.2.2.2.1.1.1.1	0.78343949044586	.	53440001	53520000	#FF4848	1	0.875
chr1	53520001	53720000	A.1.1.2.2.2.2.1.2.2.1	0.922505307855626	.	53520001	53720000	#FF0000	1	1
chr1	53720001	53960000	A.1.2.1.1.1.1.1.1	0.914012738853503	.	53720001	53960000	#FF4848	1	0.875
chr1	53960001	54200000	A.1.2.1.2.2.1.2.2.2	0.83651804670913	.	53960001	54200000	#FF4848	1	0.875
chr1	54200001	54320000	A.1.2.2.2.2.2.1.2.2.2	0.751592356687898	.	54200001	54320000	#FF4848	1	0.875
chr1	54320001	54720000	A.1.2.1.2.1.1.1.1	0.859872611464968	.	54320001	54720000	#FF4848	1	0.875
chr1	54720001	55000000	A.1.1.2.2.2.1.1.1.2	0.935244161358811	.	54720001	55000000	#FF0000	1	1
chr1	55000001	55120000	A.1.2.2.1.2.1.2.2.2.1	0.800424628450106	.	55000001	55120000	#FF4848	1	0.875
chr1	55120001	55320000	A.2.1.1.1.1.1.2.2.2.2.2.1	0.732484076433121	.	55120001	55320000	#FF9191	1	0.75
chr1	55320001	56160000	A.2.2.1.2.2.1.2.2.1	0.466029723991507	.	55320001	56160000	#FFDADA	1	0.625
chr1	56160001	56440000	A.2.2.1.1.1.1.1.1.2	0.552016985138004	.	56160001	56440000	#FFDADA	1	0.625
chr1	56440001	56720000	B.1.1.1.1.2.1.2.1.1.1.1	0.374734607218684	.	56440001	56720000	#DADAFF	1	0.5
chr1	56720001	57280000	A.2.2.1.2.2.2.2.1.1	0.454352441613588	.	56720001	57280000	#FFDADA	1	0.625
chr1	57280001	57520000	B.2.1.1.1.1.2.2.2	0.116772823779193	.	57280001	57520000	#4848FF	1	0.25
chr1	57520001	57640000	B.2.1.1.1.1.1.1.1.1	0.126326963906582	.	57520001	57640000	#4848FF	1	0.25
chr1	57640001	57760000	B.1.2.1.1.1.1.2.2.1.2	0.229299363057325	.	57640001	57760000	#9191FF	1	0.375
chr1	57760001	57960000	B.1.1.1.2.2.2.1.2.2.2	0.332271762208068	.	57760001	57960000	#DADAFF	1	0.5
chr1	57960001	58080000	B.1.2.1.1.1.1.2.2.1.1	0.23036093418259	.	57960001	58080000	#9191FF	1	0.375
chr1	58080001	58240000	B.2.1.1.1.2.2.2.1	0.105095541401274	.	58080001	58240000	#4848FF	1	0.25
chr1	58240001	58480000	B.2.1.1.1.1.1.1.1.2	0.125265392781316	.	58240001	58480000	#4848FF	1	0.25
chr1	58480001	58640000	B.1.2.2.2.2.1.1.2.2	0.13588110403397	.	58480001	58640000	#9191FF	1	0.375
chr1	58640001	58840000	B.1.1.2.1.2.1.2.2.2.2.2	0.29723991507431	.	58640001	58840000	#DADAFF	1	0.5
chr1	58840001	58920000	A.2.2.2.2.1.2.1.2.1	0.40552016985138	.	58840001	58920000	#FFDADA	1	0.625
chr1	58920001	59160000	A.2.2.1.2.1.2.1.1	0.493630573248408	.	58920001	59160000	#FFDADA	1	0.625
chr1	59160001	59400000	A.2.2.1.2.1.1.2.1.1.1.2.1	0.502123142250531	.	59160001	59400000	#FFDADA	1	0.625
chr1	59400001	60000000	A.2.1.2.2.1.1.1.1.1	0.601910828025478	.	59400001	60000000	#FF9191	1	0.75
chr1	60000001	60320000	A.1.2.1.2.2.2.2.1.1.2	0.822717622080679	.	60000001	60320000	#FF4848	1	0.875
chr1	60320001	60640000	A.2.2.1.2.2.1.1.2.1.2.1.2	0.476645435244161	.	60320001	60640000	#FFDADA	1	0.625
chr1	60640001	61000000	A.2.1.2.1.1.1.2.2.1.1	0.64755838641189	.	60640001	61000000	#FF9191	1	0.75
chr1	61000001	61480000	A.1.1.2.2.1.1.1.2.1.2	0.945859872611465	.	61000001	61480000	#FF0000	1	1
chr1	61480001	61680000	A.1.2.1.2.2.2.1.2.1.1.1	0.831210191082803	.	61480001	61680000	#FF4848	1	0.875
chr1	61680001	61960000	A.1.2.1.1.1.2.1.2.2.2	0.898089171974522	.	61680001	61960000	#FF4848	1	0.875
chr1	61960001	62120000	A.2.2.2.2.1.1.1.1.2.2.1.1	0.41932059447983	.	61960001	62120000	#FFDADA	1	0.625
chr1	62120001	62280000	A.2.1.1.1.2.2.2.1.1.1	0.692144373673036	.	62120001	62280000	#FF9191	1	0.75
chr1	62280001	62400000	A.2.1.1.1.2.2.2.1.2.1.1	0.690021231422505	.	62280001	62400000	#FF9191	1	0.75
chr1	62400001	62600000	A.1.2.1.1.2.2.1.2.2.1	0.871549893842888	.	62400001	62600000	#FF4848	1	0.875
chr1	62600001	62880000	A.1.1.1.2.2.2.2.2	0.978768577494692	.	62600001	62880000	#FF0000	1	1
chr1	62880001	63080000	A.1.2.1.1.1.2.1.2.1	0.900212314225053	.	62880001	63080000	#FF4848	1	0.875
chr1	63080001	63280000	A.2.1.2.2.2.1.1.1.2	0.575371549893843	.	63080001	63280000	#FF9191	1	0.75
chr1	63280001	63520000	A.2.2.1.2.1.2.1.2.2	0.491507430997877	.	63280001	63520000	#FFDADA	1	0.625
chr1	63520001	63600000	B.1.1.1.2.1.2.2.1.2.2	0.349256900212314	.	63520001	63600000	#DADAFF	1	0.5
chr1	63600001	63720000	B.1.1.1.1.2.1.2.2.2.1	0.367303609341826	.	63600001	63720000	#DADAFF	1	0.5
chr1	63720001	63920000	A.2.1.2.2.2.1.1.2.2	0.572186836518047	.	63720001	63920000	#FF9191	1	0.75
chr1	63920001	64440000	A.2.1.2.2.2.1.1.1.1.2.1	0.577494692144374	.	63920001	64440000	#FF9191	1	0.75
chr1	64440001	64720000	A.2.1.2.2.2.1.2.2.1.1.2	0.569002123142251	.	64440001	64720000	#FF9191	1	0.75
chr1	64720001	64920000	B.1.1.1.2.1.2.2.1.2.1.1	0.351380042462845	.	64720001	64920000	#DADAFF	1	0.5
chr1	64920001	65000000	A.2.2.2.1.1.1.2	0.44692144373673	.	64920001	65000000	#FFDADA	1	0.625
chr1	65000001	65160000	A.1.2.1.1.2.2.1.1.2.1.1	0.876857749469214	.	65000001	65160000	#FF4848	1	0.875
chr1	65160001	65400000	A.1.2.1.2.1.1.1.2	0.858811040339703	.	65160001	65400000	#FF4848	1	0.875
chr1	65400001	65480000	A.2.1.1.2.2.1.1.1	0.662420382165605	.	65400001	65480000	#FF9191	1	0.75
chr1	65480001	65680000	A.1.2.1.1.1.2.1.1	0.901273885350318	.	65480001	65680000	#FF4848	1	0.875
chr1	65680001	65920000	A.1.2.1.1.1.2.2.1.2	0.895966029723992	.	65680001	65920000	#FF4848	1	0.875
chr1	65920001	66120000	A.2.2.2.2.1.2.2.2.1.1	0.399150743099788	.	65920001	66120000	#FFDADA	1	0.625
chr1	66120001	66200000	A.2.2.2.2.1.2.2.1.2.2	0.400212314225053	.	66120001	66200000	#FFDADA	1	0.625
chr1	66200001	66560000	A.2.1.2.2.1.2.2.1	0.58067940552017	.	66200001	66560000	#FF9191	1	0.75
chr1	66560001	66680000	A.2.2.2.2.1.1.1.1.2.2.2	0.417197452229299	.	66560001	66680000	#FFDADA	1	0.625
chr1	66680001	66960000	A.1.2.1.2.2.2.1.1.1.1.1	0.835456475583864	.	66680001	66960000	#FF4848	1	0.875
chr1	66960001	67200000	A.2.1.2.1.1.2.2.1.2.2.2	0.634819532908705	.	66960001	67200000	#FF9191	1	0.75
chr1	67200001	67440000	A.1.2.1.1.2.2.2.2.2.2	0.860934182590234	.	67200001	67440000	#FF4848	1	0.875
chr1	67440001	67520000	B.1.1.1.2.1.2.1.1.2	0.355626326963907	.	67440001	67520000	#DADAFF	1	0.5
chr1	67520001	67640000	B.1.1.2.2.1.1.2.2	0.277070063694268	.	67520001	67640000	#DADAFF	1	0.5
chr1	67640001	67720000	A.2.2.2.2.1.2.1.2.2	0.404458598726115	.	67640001	67720000	#FFDADA	1	0.625
chr1	67720001	67960000	A.2.2.1.2.1.1.2.1.1.1.1	0.503184713375796	.	67720001	67960000	#FFDADA	1	0.625
chr1	67960001	68160000	A.2.1.2.2.2.2.1.2.2	0.561571125265393	.	67960001	68160000	#FF9191	1	0.75
chr1	68160001	68520000	A.2.1.2.2.2.2.1.2.1.2	0.562632696390658	.	68160001	68520000	#FF9191	1	0.75
chr1	68520001	68760000	A.2.2.1.2.2.1.1.2.1.2.1.1.2.2	0.477707006369427	.	68520001	68760000	#FFDADA	1	0.625
chr1	68760001	68880000	B.1.2.1.1.1.2.1.1.2	0.226114649681529	.	68760001	68880000	#9191FF	1	0.375
chr1	68880001	69160000	B.1.1.2.2.1.1.1.1.2.2.1.2	0.281316348195329	.	68880001	69160000	#DADAFF	1	0.5
chr1	69160001	69360000	B.2.1.1.1.1.2.1.1	0.119957537154989	.	69160001	69360000	#4848FF	1	0.25
chr1	69360001	69440000	B.1.1.1.2.1.2.2.2.1	0.348195329087049	.	69360001	69440000	#DADAFF	1	0.5
chr1	69440001	69560000	B.1.2.1.2.2.2.2.2	0.181528662420382	.	69440001	69560000	#9191FF	1	0.375
chr1	69560001	69880000	B.1.1.2.2.2.2.2.2.2.1	0.243099787685775	.	69560001	69880000	#DADAFF	1	0.5
chr1	69880001	70360000	B.1.2.2.2.2.1.2.2	0.132696390658174	.	69880001	70360000	#9191FF	1	0.375
chr1	70360001	70440000	B.1.2.1.1.1.2.2.2.1.1.2	0.219745222929936	.	70360001	70440000	#9191FF	1	0.375
chr1	70440001	70720000	A.2.2.1.2.2.2.1.2.2.1.1	0.45859872611465	.	70440001	70720000	#FFDADA	1	0.625
chr1	70720001	71000000	B.1.1.1.2.1.1.1.2.1	0.361995753715499	.	70720001	71000000	#DADAFF	1	0.5
chr1	71000001	71160000	B.1.2.1.1.1.1.1.1.1.2.1	0.238853503184713	.	71000001	71160000	#9191FF	1	0.375
chr1	71160001	71320000	B.1.2.1.1.1.2.2.1.1.2	0.222929936305732	.	71160001	71320000	#9191FF	1	0.375
chr1	71320001	71520000	B.1.1.1.2.1.1.1.2.2.2	0.359872611464968	.	71320001	71520000	#DADAFF	1	0.5
chr1	71520001	71800000	B.1.1.1.2.1.1.1.2.2.1	0.360934182590234	.	71520001	71800000	#DADAFF	1	0.5
chr1	71800001	72040000	B.1.1.1.2.2.1.1.2.2	0.343949044585987	.	71800001	72040000	#DADAFF	1	0.5
chr1	72040001	72280000	B.1.2.1.1.1.2.1.2	0.225053078556263	.	72040001	72280000	#9191FF	1	0.375
chr1	72280001	72680000	A.2.2.1.2.2.1.1.2.1.2.2.2	0.474522292993631	.	72280001	72680000	#FFDADA	1	0.625
chr1	72680001	72880000	B.1.1.1.2.2.1.2.2.2.2	0.337579617834395	.	72680001	72880000	#DADAFF	1	0.5
chr1	72880001	72960000	B.1.2.1.2.1.1.1.1.1.2	0.204883227176221	.	72880001	72960000	#9191FF	1	0.375
chr1	72960001	73480000	B.1.2.2.1.1.2.2.2.1	0.16348195329087	.	72960001	73480000	#9191FF	1	0.375
chr1	73480001	73680000	B.1.1.2.2.2.1.1.1.2	0.265392781316348	.	73480001	73680000	#DADAFF	1	0.5
chr1	73680001	73880000	B.1.2.2.2.2.1.2.1.2	0.133757961783439	.	73680001	73880000	#9191FF	1	0.375
chr1	73880001	74080000	B.1.1.2.2.1.1.2.1	0.278131634819533	.	73880001	74080000	#DADAFF	1	0.5
chr1	74080001	74720000	B.1.2.2.1.2.1.2.1	0.158174097664544	.	74080001	74720000	#9191FF	1	0.375
chr1	74720001	74960000	A.2.2.1.2.2.1.1.2.1.2.2.1	0.475583864118896	.	74720001	74960000	#FFDADA	1	0.625
chr1	74960001	75240000	B.1.1.2.2.2.1.1.1.1.1.1	0.268577494692144	.	74960001	75240000	#DADAFF	1	0.5
chr1	75240001	75440000	B.1.2.2.1.1.1.1.2.2	0.177282377919321	.	75240001	75440000	#9191FF	1	0.375
chr1	75440001	75720000	B.1.1.2.1.2.1.2.2.1	0.300424628450106	.	75440001	75720000	#DADAFF	1	0.5
chr1	75720001	75840000	B.1.1.1.2.1.2.2.2.2	0.347133757961783	.	75720001	75840000	#DADAFF	1	0.5
chr1	75840001	75960000	B.1.2.1.2.1.2.2.2.1	0.191082802547771	.	75840001	75960000	#9191FF	1	0.375
chr1	75960001	76040000	B.1.2.1.2.2.1.1	0.18895966029724	.	75960001	76040000	#9191FF	1	0.375
chr1	76040001	76120000	B.1.2.1.2.1.1.2.2	0.196390658174098	.	76040001	76120000	#9191FF	1	0.375
chr1	76120001	76280000	B.1.1.1.2.2.1.2.1.1	0.342887473460722	.	76120001	76280000	#DADAFF	1	0.5
chr1	76280001	76600000	A.2.1.2.2.2.1.1.2.1.2	0.573248407643312	.	76280001	76600000	#FF9191	1	0.75
chr1	76600001	76880000	A.2.1.2.1.2.2.1.2.2.1.2	0.60828025477707	.	76600001	76880000	#FF9191	1	0.75
chr1	76880001	77200000	A.2.1.2.1.2.2.1.2.2.1.1.2.2	0.609341825902335	.	76880001	77200000	#FF9191	1	0.75
chr1	77200001	77400000	A.2.1.2.2.1.2.1.2.1.1.2	0.583864118895966	.	77200001	77400000	#FF9191	1	0.75
chr1	77400001	77640000	A.2.1.2.1.2.2.2.2	0.602972399150743	.	77400001	77640000	#FF9191	1	0.75
chr1	77640001	77840000	A.2.2.2.2.1.1.1.1.2.2.1.2	0.418259023354565	.	77640001	77840000	#FFDADA	1	0.625
chr1	77840001	78000000	A.1.2.1.2.2.2.1.2.1.1.2.2	0.829087048832272	.	77840001	78000000	#FF4848	1	0.875
chr1	78000001	78080000	B.1.1.1.1.2.1.2.2.1	0.368365180467091	.	78000001	78080000	#DADAFF	1	0.5
chr1	78080001	78280000	A.2.2.2.2.1.1.1.1.1	0.421443736730361	.	78080001	78280000	#FFDADA	1	0.625
chr1	78280001	78400000	A.2.2.2.2.1.1.2.2.2.2	0.407643312101911	.	78280001	78400000	#FFDADA	1	0.625
chr1	78400001	78760000	A.2.1.2.1.2.2.1.2.1.1	0.614649681528662	.	78400001	78760000	#FF9191	1	0.75
chr1	78760001	79640000	A.2.1.2.1.1.1.1.1.1	0.657112526539278	.	78760001	79640000	#FF9191	1	0.75
chr1	79640001	79920000	A.2.2.1.2.2.2.1.2.2.2.1	0.456475583864119	.	79640001	79920000	#FFDADA	1	0.625
chr1	79920001	80200000	B.1.1.2.2.2.1.2.1.1.1.2	0.261146496815287	.	79920001	80200000	#DADAFF	1	0.5
chr1	80200001	80640000	B.1.1.2.2.2.1.2.2.2	0.254777070063694	.	80200001	80640000	#DADAFF	1	0.5
chr1	80640001	80960000	A.2.2.2.2.1.1.2.1.1.1	0.414012738853503	.	80640001	80960000	#FFDADA	1	0.625
chr1	80960001	81160000	B.1.2.1.1.1.1.1.1.2	0.236730360934183	.	80960001	81160000	#9191FF	1	0.375
chr1	81160001	81320000	B.1.2.1.2.1.1.1.2.1	0.201698513800425	.	81160001	81320000	#9191FF	1	0.375
chr1	81320001	81720000	B.1.1.2.2.2.1.2.2.1.1	0.256900212314225	.	81320001	81720000	#DADAFF	1	0.5
chr1	81720001	81960000	A.2.2.1.2.2.2.1.2.2.1.2	0.457537154989384	.	81720001	81960000	#FFDADA	1	0.625
chr1	81960001	82160000	B.2.1.2.1.1.2.1.2	0.0700636942675159	.	81960001	82160000	#4848FF	1	0.25
chr1	82160001	82440000	A.2.1.2.2.1.2.1.2.1.2	0.582802547770701	.	82160001	82440000	#FF9191	1	0.75
chr1	82440001	82560000	B.1.2.1.1.1.1.1.2.2.1.2	0.233545647558386	.	82440001	82560000	#9191FF	1	0.375
chr1	82560001	82920000	A.2.2.1.2.2.1.2.1.1.1.2	0.470276008492569	.	82560001	82920000	#FFDADA	1	0.625
chr1	82920001	83280000	B.1.1.2.1.1.1.2.2.1.2	0.317409766454352	.	82920001	83280000	#DADAFF	1	0.5
chr1	83280001	83720000	A.2.2.1.2.2.1.1.2.2.2	0.4723991507431	.	83280001	83720000	#FFDADA	1	0.625
chr1	83720001	83800000	B.1.2.1.2.1.1.2.1.1	0.199575371549894	.	83720001	83800000	#9191FF	1	0.375
chr1	83800001	84200000	A.2.2.2.2.1.1.1.1.2.1	0.420382165605096	.	83800001	84200000	#FFDADA	1	0.625
chr1	84200001	84360000	A.2.1.2.1.2.1.2.2.2.2.2.2	0.617834394904459	.	84200001	84360000	#FF9191	1	0.75
chr1	84360001	84600000	A.2.2.2.2.2.1.1.1	0.394904458598726	.	84360001	84600000	#FFDADA	1	0.625
chr1	84600001	84720000	A.2.2.2.2.2.2.2.2	0.383227176220807	.	84600001	84720000	#FFDADA	1	0.625
chr1	84720001	85120000	A.2.2.1.2.2.1.1.2.1.2.1.1.1	0.479830148619958	.	84720001	85120000	#FFDADA	1	0.625
chr1	85120001	85280000	B.1.1.1.2.2.1.2.2.1.2	0.339702760084926	.	85120001	85280000	#DADAFF	1	0.5
chr1	85280001	85480000	B.1.2.2.2.1.1.2.1.1	0.146496815286624	.	85280001	85480000	#9191FF	1	0.375
chr1	85480001	85760000	B.1.2.1.1.1.2.2.1.1.1	0.223991507430998	.	85480001	85760000	#9191FF	1	0.375
chr1	85760001	85920000	B.1.2.1.2.1.1.1.1.2.1	0.203821656050955	.	85760001	85920000	#9191FF	1	0.375
chr1	85920001	86280000	B.1.2.2.1.1.1.1.1	0.180467091295117	.	85920001	86280000	#9191FF	1	0.375
chr1	86280001	86360000	B.2.2.2.1.2.2.2.2	0.0148619957537155	.	86280001	86360000	#0000FF	1	0.125
chr1	86360001	86600000	B.2.1.1.2.1.2.2.2	0.0849256900212314	.	86360001	86600000	#4848FF	1	0.25
chr1	86600001	86720000	B.2.1.1.1.2.1.2.2.2.1	0.109341825902335	.	86600001	86720000	#4848FF	1	0.25
chr1	86720001	87160000	B.1.2.2.1.2.1.1.1.2	0.160297239915074	.	86720001	87160000	#9191FF	1	0.375
chr1	87160001	87560000	A.2.2.1.2.2.1.1.2.2.1	0.473460721868365	.	87160001	87560000	#FFDADA	1	0.625
chr1	87560001	87960000	A.1.2.1.2.2.1.1.2	0.840764331210191	.	87560001	87960000	#FF4848	1	0.875
chr1	87960001	88080000	A.2.2.2.2.1.2.2.2.1.2	0.398089171974522	.	87960001	88080000	#FFDADA	1	0.625
chr1	88080001	88240000	B.1.2.1.1.1.1.1.2.2.1.1	0.234607218683652	.	88080001	88240000	#9191FF	1	0.375
chr1	88240001	88360000	A.2.2.2.2.1.1.2.1.2.1	0.411889596602972	.	88240001	88360000	#FFDADA	1	0.625
chr1	88360001	88520000	A.2.2.1.2.2.1.1.1.1.2	0.48619957537155	.	88360001	88520000	#FFDADA	1	0.625
chr1	88520001	88640000	A.2.1.1.2.2.2.1	0.659235668789809	.	88520001	88640000	#FF9191	1	0.75
chr1	88640001	88720000	B.1.1.1.2.1.2.1.2	0.354564755838641	.	88640001	88720000	#DADAFF	1	0.5
chr1	88720001	88800000	B.1.1.1.2.2.1.1.2.1	0.345010615711253	.	88720001	88800000	#DADAFF	1	0.5
chr1	88800001	89160000	A.2.1.2.1.1.2.2.1.2.2.1	0.63588110403397	.	88800001	89160000	#FF9191	1	0.75
chr1	89160001	89360000	B.1.1.1.2.1.1.1.1.2	0.363057324840764	.	89160001	89360000	#DADAFF	1	0.5
chr1	89360001	89600000	B.1.2.2.1.2.1.1.2	0.159235668789809	.	89360001	89600000	#9191FF	1	0.375
chr1	89600001	89920000	B.2.2.1.2.1.1.1.1	0.0360934182590234	.	89600001	89920000	#0000FF	1	0.125
chr1	89920001	90080000	B.1.1.1.1.2.1.2.2.2.2	0.36624203821656	.	89920001	90080000	#DADAFF	1	0.5
chr1	90080001	90280000	B.1.1.1.2.2.2.1.2.2.1	0.333333333333333	.	90080001	90280000	#DADAFF	1	0.5
chr1	90280001	90480000	B.1.2.1.2.1.2.2.1.1	0.193205944798301	.	90280001	90480000	#9191FF	1	0.375
chr1	90480001	90600000	B.1.2.1.2.1.1.2.1.2.1	0.198513800424628	.	90480001	90600000	#9191FF	1	0.375
chr1	90600001	91000000	B.2.1.1.2.1.2.1.2.1.1	0.0934182590233546	.	90600001	91000000	#4848FF	1	0.25
chr1	91000001	91480000	B.2.1.1.2.2.1.1.1	0.083864118895966	.	91000001	91480000	#4848FF	1	0.25
chr1	91480001	91560000	B.2.1.1.1.2.1.2.2.2.2	0.10828025477707	.	91480001	91560000	#4848FF	1	0.25
chr1	91560001	91680000	B.1.2.1.2.1.2.2.2.2	0.190021231422505	.	91560001	91680000	#9191FF	1	0.375
chr1	91680001	92000000	B.1.2.2.1.1.1.1.2.1.1	0.179405520169851	.	91680001	92000000	#9191FF	1	0.375
chr1	92000001	92120000	A.2.2.2.2.1.1.2.2.2.1	0.408704883227176	.	92000001	92120000	#FFDADA	1	0.625
chr1	92120001	92240000	B.1.1.1.2.2.1.2.1.2	0.341825902335456	.	92120001	92240000	#DADAFF	1	0.5
chr1	92240001	92320000	B.1.2.1.1.1.1.1.1.1.2.2	0.237791932059448	.	92240001	92320000	#9191FF	1	0.375
chr1	92320001	92440000	B.1.2.1.1.1.1.1.2.2.2	0.232484076433121	.	92320001	92440000	#9191FF	1	0.375
chr1	92440001	92600000	B.1.1.1.2.1.2.2.1.2.1.2	0.35031847133758	.	92440001	92600000	#DADAFF	1	0.5
chr1	92600001	92800000	A.2.2.2.2.1.1.2.1.2.2	0.410828025477707	.	92600001	92800000	#FFDADA	1	0.625
chr1	92800001	93160000	A.2.2.1.2.2.1.1.2.1.1.2.2	0.480891719745223	.	92800001	93160000	#FFDADA	1	0.625
chr1	93160001	93280000	A.2.2.2.2.1.1.1.2.2	0.415074309978769	.	93160001	93280000	#FFDADA	1	0.625
chr1	93280001	93560000	A.2.1.2.2.1.1.2.1.2.2	0.595541401273885	.	93280001	93560000	#FF9191	1	0.75
chr1	93560001	93760000	A.1.2.1.1.1.2.2.2.2	0.893842887473461	.	93560001	93760000	#FF4848	1	0.875
chr1	93760001	93840000	B.1.1.1.2.1.2.2.1.1.1	0.353503184713376	.	93760001	93840000	#DADAFF	1	0.5
chr1	93840001	93920000	A.2.2.2.2.1.2.2.1.2.1	0.401273885350318	.	93840001	93920000	#FFDADA	1	0.625
chr1	93920001	94080000	A.2.1.2.1.2.1.2.2.2.2.1.1	0.621019108280255	.	93920001	94080000	#FF9191	1	0.75
chr1	94080001	94240000	A.1.2.1.1.1.1.2.2	0.902335456475584	.	94080001	94240000	#FF4848	1	0.875
chr1	94240001	94360000	A.2.1.2.1.2.1.2.2.1	0.623142250530786	.	94240001	94360000	#FF9191	1	0.75
chr1	94360001	94520000	A.2.1.2.2.2.2.1.2.1.1	0.563694267515924	.	94360001	94520000	#FF9191	1	0.75
chr1	94520001	94640000	A.2.1.1.1.2.2.1.1.2	0.697452229299363	.	94520001	94640000	#FF9191	1	0.75
chr1	94640001	94800000	A.2.2.1.2.1.1.1.1.1.2.2.2	0.515923566878981	.	94640001	94800000	#FFDADA	1	0.625
chr1	94800001	94880000	B.1.1.1.2.1.2.2.1.1.2	0.35244161358811	.	94800001	94880000	#DADAFF	1	0.5
chr1	94880001	94960000	B.1.1.1.2.1.2.1.1.1	0.356687898089172	.	94880001	94960000	#DADAFF	1	0.5
chr1	94960001	95120000	A.2.2.2.2.1.2.2.1.1.1	0.403397027600849	.	94960001	95120000	#FFDADA	1	0.625
chr1	95120001	95240000	B.1.1.1.2.2.2.1.2.1	0.334394904458599	.	95120001	95240000	#DADAFF	1	0.5
chr1	95240001	95520000	A.1.2.1.2.2.1.1.1	0.841825902335457	.	95240001	95520000	#FF4848	1	0.875
chr1	95520001	95680000	A.2.2.2.2.1.2.1.1	0.406581740976645	.	95520001	95680000	#FFDADA	1	0.625
chr1	95680001	95920000	A.2.1.2.2.2.1.1.1.1.1	0.578556263269639	.	95680001	95920000	#FF9191	1	0.75
chr1	95920001	96080000	A.2.2.2.2.1.1.1.2.1	0.416135881104034	.	95920001	96080000	#FFDADA	1	0.625
chr1	96080001	96160000	B.1.1.1.2.2.1.2.2.2.1	0.33864118895966	.	96080001	96160000	#DADAFF	1	0.5
chr1	96160001	96760000	A.1.2.1.2.2.1.2.1.2	0.83864118895966	.	96160001	96760000	#FF4848	1	0.875
chr1	96760001	96880000	A.2.2.2.2.1.2.2.2.2.1	0.397027600849257	.	96760001	96880000	#FFDADA	1	0.625
chr1	96880001	97240000	A.2.2.1.2.1.2.2.2	0.489384288747346	.	96880001	97240000	#FFDADA	1	0.625
chr1	97240001	97760000	A.2.1.2.2.1.2.2.2	0.579617834394904	.	97240001	97760000	#FF9191	1	0.75
chr1	97760001	97960000	A.2.1.2.1.1.1.2.2.2	0.645435244161359	.	97760001	97960000	#FF9191	1	0.75
chr1	97960001	98080000	A.2.2.2.2.2.1.2.1.1	0.392781316348195	.	97960001	98080000	#FFDADA	1	0.625
chr1	98080001	98360000	A.2.1.1.1.2.2.1.2.1.1.2	0.695329087048832	.	98080001	98360000	#FF9191	1	0.75
chr1	98360001	98720000	A.2.2.1.2.1.1.2.1.1.1.2.2.2	0.5	.	98360001	98720000	#FFDADA	1	0.625
chr1	98720001	99040000	B.1.1.1.2.1.1.1.1.1	0.36411889596603	.	98720001	99040000	#DADAFF	1	0.5
chr1	99040001	99320000	A.2.2.1.2.2.2.2.1.2	0.453290870488323	.	99040001	99320000	#FFDADA	1	0.625
chr1	99320001	99840000	A.2.1.2.1.1.1.1.2.2.1.2.1	0.652866242038217	.	99320001	99840000	#FF9191	1	0.75
chr1	99840001	100240000	A.2.2.1.2.1.1.1.1.1.1	0.519108280254777	.	99840001	100240000	#FFDADA	1	0.625
chr1	100240001	100440000	A.2.1.2.1.2.1.2.2.2.2.1.2	0.619957537154989	.	100240001	100440000	#FF9191	1	0.75
chr1	100440001	100640000	A.1.1.1.2.2.2.1.2.2	0.980891719745223	.	100440001	100640000	#FF0000	1	1
chr1	100640001	100760000	B.1.1.1.1.2.1.2.1.2.1.2	0.370488322717622	.	100640001	100760000	#DADAFF	1	0.5
chr1	100760001	100960000	A.2.1.2.2.2.2.2.2.2.2	0.554140127388535	.	100760001	100960000	#FF9191	1	0.75
chr1	100960001	101160000	B.1.2.1.2.2.2.2.1.1.1	0.184713375796178	.	100960001	101160000	#9191FF	1	0.375
chr1	101160001	101360000	B.1.1.2.2.2.2.2.2.1	0.24416135881104	.	101160001	101360000	#DADAFF	1	0.5
chr1	101360001	101560000	A.2.2.2.2.2.1.2.1.2	0.39171974522293	.	101360001	101560000	#FFDADA	1	0.625
chr1	101560001	101760000	B.1.1.2.2.2.2.2.1.2.1.1	0.248407643312102	.	101560001	101760000	#DADAFF	1	0.5
chr1	101760001	101960000	A.2.2.2.2.2.1.2.2	0.390658174097665	.	101760001	101960000	#FFDADA	1	0.625
chr1	101960001	102160000	B.1.1.1.2.1.1.2.1	0.358811040339703	.	101960001	102160000	#DADAFF	1	0.5
chr1	102160001	102280000	B.1.2.1.2.1.1.1.1.1.1.2	0.205944798301486	.	102160001	102280000	#9191FF	1	0.375
chr1	102280001	102440000	B.1.2.1.1.1.1.1.1.1.1.1	0.240976645435244	.	102280001	102440000	#9191FF	1	0.375
chr1	102440001	102600000	B.1.1.2.2.1.1.1.1.2.2.2	0.280254777070064	.	102440001	102600000	#DADAFF	1	0.5
chr1	102600001	102760000	B.1.2.1.1.2.1.2.1.2	0.213375796178344	.	102600001	102760000	#9191FF	1	0.375
chr1	102760001	102920000	B.2.1.1.1.2.2.1.1	0.107218683651805	.	102760001	102920000	#4848FF	1	0.25
chr1	102920001	103080000	B.1.2.1.2.1.1.1.1.2.2	0.20276008492569	.	102920001	103080000	#9191FF	1	0.375
chr1	103080001	103480000	B.1.1.2.2.2.1.2.1.1.1.1	0.262208067940552	.	103080001	103480000	#DADAFF	1	0.5
chr1	103480001	103560000	B.2.1.1.1.2.1.2.1.1	0.112526539278132	.	103480001	103560000	#4848FF	1	0.25
chr1	103560001	103760000	B.2.1.1.2.2.2.2	0.0785562632696391	.	103560001	103760000	#4848FF	1	0.25
chr1	103760001	103800000	B.1.2.1.2.1.1.1.1.1.1.1	0.207006369426752	.	103760001	103800000	#9191FF	1	0.375
chr1	103880001	103920000	B.1.2.1.2.1.1.1.1.1.1.1	0.207006369426752	.	103880001	103920000	#9191FF	1	0.375
chr1	104000001	104080000	B.1.2.1.2.1.1.1.1.1.1.1	0.207006369426752	.	104000001	104080000	#9191FF	1	0.375
chr1	104080001	104200000	B.2.1.1.1.2.1.2.2.1	0.110403397027601	.	104080001	104200000	#4848FF	1	0.25
chr1	104280001	104480000	B.1.2.1.1.1.2.1.1.1	0.227176220806794	.	104280001	104480000	#9191FF	1	0.375
chr1	104480001	104560000	B.1.2.1.1.1.2.2.2.1.1.1	0.220806794055202	.	104480001	104560000	#9191FF	1	0.375
chr1	104560001	104800000	B.2.1.1.1.2.2.1.2	0.106157112526539	.	104560001	104800000	#4848FF	1	0.25
chr1	104800001	105080000	B.2.1.1.2.1.2.1.2.2.1.1.2	0.0902335456475584	.	104800001	105080000	#4848FF	1	0.25
chr1	105080001	105560000	B.1.1.2.2.2.2.2.1.2.2.2	0.245222929936306	.	105080001	105560000	#DADAFF	1	0.5
chr1	105560001	106160000	B.2.1.1.2.1.1.2.1	0.100849256900212	.	105560001	106160000	#4848FF	1	0.25
chr1	106160001	106480000	B.1.2.1.1.1.2.2.2.2	0.217622080679406	.	106160001	106480000	#9191FF	1	0.375
chr1	106480001	106600000	B.1.2.1.2.2.2.1.2	0.185774946921444	.	106480001	106600000	#9191FF	1	0.375
chr1	106600001	106800000	B.1.2.1.1.1.1.1.1.1.1.2	0.239915074309979	.	106600001	106800000	#9191FF	1	0.375
chr1	106800001	106880000	B.1.2.1.1.1.2.2.2.1.2	0.218683651804671	.	106800001	106880000	#9191FF	1	0.375
chr1	106880001	107120000	B.1.2.1.2.2.2.2.1.1.2	0.183651804670913	.	106880001	107120000	#9191FF	1	0.375
chr1	107120001	107240000	B.1.2.1.2.1.1.1.2.2	0.200636942675159	.	107120001	107240000	#9191FF	1	0.375
chr1	107240001	107400000	B.2.1.1.1.2.1.2.1.2	0.111464968152866	.	107240001	107400000	#4848FF	1	0.25
chr1	107400001	107520000	B.1.2.1.2.1.1.2.1.2.2	0.197452229299363	.	107400001	107520000	#9191FF	1	0.375
chr1	107520001	107880000	B.1.1.2.2.2.1.1.1.1.1.2	0.267515923566879	.	107520001	107880000	#DADAFF	1	0.5
chr1	107880001	108160000	A.2.1.2.1.1.1.2.1.1	0.64968152866242	.	107880001	108160000	#FF9191	1	0.75
chr1	108160001	108320000	B.1.2.1.1.1.1.1.2.1	0.235668789808917	.	108160001	108320000	#9191FF	1	0.375
chr1	108320001	108520000	B.1.2.2.1.1.1.2.1.1.1	0.176220806794055	.	108320001	108520000	#9191FF	1	0.375
chr1	108520001	108800000	B.1.2.2.1.1.1.2.1.1.2	0.17515923566879	.	108520001	108800000	#9191FF	1	0.375
chr1	108840001	108920000	B.1.2.2.1.1.1.2.1.1.2	0.17515923566879	.	108840001	108920000	#9191FF	1	0.375
chr1	109000001	109280000	A.2.1.2.2.2.2.2.2.1.2.2	0.557324840764331	.	109000001	109280000	#FF9191	1	0.75
chr1	109280001	109520000	A.2.2.1.2.2.1.1.1.1.1.1	0.488322717622081	.	109280001	109520000	#FFDADA	1	0.625
chr1	109520001	109600000	A.1.2.2.2.2.2.2	0.750530785562633	.	109520001	109600000	#FF4848	1	0.875
chr1	109600001	109800000	A.1.1.2.2.1.1.1.1.2	0.947983014861996	.	109600001	109800000	#FF0000	1	1
chr1	109800001	109920000	A.1.2.1.2.1.1.2.2	0.849256900212314	.	109800001	109920000	#FF4848	1	0.875
chr1	109920001	110200000	A.1.1.2.2.1.1.1.2.1.1	0.94692144373673	.	109920001	110200000	#FF0000	1	1
chr1	110200001	110320000	A.2.1.1.2.2.1.2	0.660297239915074	.	110200001	110320000	#FF9191	1	0.75
chr1	110320001	110720000	A.1.1.2.2.2.2.1.1.2.1	0.926751592356688	.	110320001	110720000	#FF0000	1	1
chr1	110720001	111040000	A.1.2.1.2.2.2.1.1.1.2	0.833333333333333	.	110720001	111040000	#FF4848	1	0.875
chr1	111040001	111360000	B.1.2.2.1.2.2.1.2	0.151804670912951	.	111040001	111360000	#9191FF	1	0.375
chr1	111360001	111560000	B.2.1.1.1.2.1.1.1	0.115711252653928	.	111360001	111560000	#4848FF	1	0.25
chr1	111560001	111640000	B.2.1.2.1.1.2.2.2	0.0668789808917197	.	111560001	111640000	#4848FF	1	0.25
chr1	111640001	111960000	B.1.1.2.2.2.1.2.1.2	0.25796178343949	.	111640001	111960000	#DADAFF	1	0.5
chr1	111960001	112200000	A.2.1.2.2.2.2.2.2.1.2.1	0.558386411889597	.	111960001	112200000	#FF9191	1	0.75
chr1	112200001	112400000	B.1.1.1.2.1.1.2.2	0.357749469214437	.	112200001	112400000	#DADAFF	1	0.5
chr1	112400001	112560000	B.1.1.1.2.2.2.1.1.2	0.335456475583864	.	112400001	112560000	#DADAFF	1	0.5
chr1	112560001	112720000	B.2.1.1.2.2.2.1	0.0796178343949045	.	112560001	112720000	#4848FF	1	0.25
chr1	112720001	112840000	B.1.2.1.2.2.1.2	0.187898089171975	.	112720001	112840000	#9191FF	1	0.375
chr1	112840001	113160000	A.2.1.2.1.1.2.2.2.1.2	0.632696390658174	.	112840001	113160000	#FF9191	1	0.75
chr1	113160001	113640000	A.1.2.1.1.1.1.2.1.1.1	0.908704883227176	.	113160001	113640000	#FF4848	1	0.875
chr1	113640001	114080000	A.1.2.1.1.2.2.2.1.1.2.1	0.867303609341826	.	113640001	114080000	#FF4848	1	0.875
chr1	114080001	114280000	A.1.2.1.1.2.1.1.2.2.1	0.883227176220807	.	114080001	114280000	#FF4848	1	0.875
chr1	114280001	114480000	A.1.1.2.1.2.1.2.2.2.1	0.957537154989384	.	114280001	114480000	#FF0000	1	1
chr1	114480001	114760000	A.2.1.2.1.2.2.2.1	0.604033970276008	.	114480001	114760000	#FF9191	1	0.75
chr1	114760001	114920000	B.1.1.2.2.2.1.1.1.1.2	0.266454352441614	.	114760001	114920000	#DADAFF	1	0.5
chr1	114920001	115080000	B.1.1.2.2.2.2.2.1.2.1.2	0.247346072186837	.	114920001	115080000	#DADAFF	1	0.5
chr1	115080001	115360000	B.1.1.2.2.2.1.1.2.2	0.263269639065817	.	115080001	115360000	#DADAFF	1	0.5
chr1	115360001	115680000	B.2.1.1.2.1.2.1.2.1.2	0.0923566878980892	.	115360001	115680000	#4848FF	1	0.25
chr1	115680001	115960000	B.2.1.1.1.1.1.1.2	0.124203821656051	.	115680001	115960000	#4848FF	1	0.25
chr1	115960001	116120000	B.2.2.2.1.2.1	0.0201698513800425	.	115960001	116120000	#0000FF	1	0.125
chr1	116120001	116280000	B.2.1.1.1.2.1.1.2.2	0.113588110403397	.	116120001	116280000	#4848FF	1	0.25
chr1	116280001	116360000	B.2.1.2.2.1.2.2.2	0.0520169851380042	.	116280001	116360000	#4848FF	1	0.25
chr1	116360001	116680000	B.1.2.2.1.2.2.1.1.2.2	0.152866242038217	.	116360001	116680000	#9191FF	1	0.375
chr1	116680001	116840000	B.1.1.1.2.2.1.2.2.1.1	0.340764331210191	.	116680001	116840000	#DADAFF	1	0.5
chr1	116840001	117080000	A.2.1.2.2.1.1.2.2.2.1	0.593418259023355	.	116840001	117080000	#FF9191	1	0.75
chr1	117080001	117320000	A.1.2.1.2.2.2.1.2.2.1	0.826963906581741	.	117080001	117320000	#FF4848	1	0.875
chr1	117320001	117440000	A.2.1.1.2.1.1.1.2.1	0.681528662420382	.	117320001	117440000	#FF9191	1	0.75
chr1	117440001	117600000	A.2.2.2.2.1.1.2.2.1	0.409766454352442	.	117440001	117600000	#FFDADA	1	0.625
chr1	117600001	117960000	A.1.1.2.2.2.2.1.1.1	0.927813163481953	.	117600001	117960000	#FF0000	1	1
chr1	117960001	118520000	B.1.2.2.1.2.2.1.1.1.1	0.156050955414013	.	117960001	118520000	#9191FF	1	0.375
chr1	118520001	119080000	B.2.2.1.1.2.2	0.0371549893842887	.	118520001	119080000	#0000FF	1	0.125
chr1	119080001	119160000	B.2.1.2.2.1.2.1	0.054140127388535	.	119080001	119160000	#4848FF	1	0.25
chr1	119160001	119280000	B.2.2.2.1.2.2.2.1	0.0159235668789809	.	119160001	119280000	#0000FF	1	0.125
chr1	119280001	119560000	B.2.2.1.2.1.1.2.2	0.0318471337579618	.	119280001	119560000	#0000FF	1	0.125
chr1	119560001	119680000	B.2.1.1.1.2.2.2.2	0.104033970276008	.	119560001	119680000	#4848FF	1	0.25
chr1	119680001	120720000	B.1.2.2.1.2.1.1.1.1	0.16135881104034	.	119680001	120720000	#9191FF	1	0.375
chr1	120760001	120840000	B.1.2.2.2.2.1.1.1	0.138004246284501	.	120760001	120840000	#9191FF	1	0.375
chr1	120880001	120920000	B.1.2.2.2.2.1.1.1	0.138004246284501	.	120880001	120920000	#9191FF	1	0.375
chr1	121080001	121360000	B.1.2.2.2.2.1.1.1	0.138004246284501	.	121080001	121360000	#9191FF	1	0.375
chr1	121360001	121520000	B.2.1.1.2.1.2.2.1	0.0859872611464968	.	121360001	121520000	#4848FF	1	0.25
chr1	142520001	142760000	A.2.2.2.1.2.2.2.1.1.1.1	0.429936305732484	.	142520001	142760000	#FFDADA	1	0.625
chr1	142760001	142840000	B.1.1.1.2.2.2.2.1.2.1	0.329087048832272	.	142760001	142840000	#DADAFF	1	0.5
chr1	142880001	142920000	B.1.1.1.1.2.1.2.1.2.2	0.369426751592357	.	142880001	142920000	#DADAFF	1	0.5
chr1	143120001	143240000	B.1.1.1.1.2.1.2.1.2.2	0.369426751592357	.	143120001	143240000	#DADAFF	1	0.5
chr1	143240001	143320000	A.2.2.2.1.2.2.2.2.2.2	0.422505307855626	.	143240001	143320000	#FFDADA	1	0.625
chr1	143360001	143440000	A.2.2.2.1.2.2.2.2.2.2	0.422505307855626	.	143360001	143440000	#FFDADA	1	0.625
chr1	143480001	143560000	B.1.1.2.1.2.2.1.1.1.1	0.296178343949045	.	143480001	143560000	#DADAFF	1	0.5
chr1	143720001	143800000	B.1.1.2.1.2.2.1.1.1.1	0.296178343949045	.	143720001	143800000	#DADAFF	1	0.5
chr1	143880001	144080000	B.1.1.2.1.2.2.1.1.1.1	0.296178343949045	.	143880001	144080000	#DADAFF	1	0.5
chr1	144520001	144720000	B.1.2.2.1.1.2.1.1.2.2	0.167728237791932	.	144520001	144720000	#9191FF	1	0.375
chr1	144800001	145240000	B.1.2.2.1.1.2.1.1.2.2	0.167728237791932	.	144800001	145240000	#9191FF	1	0.375
chr1	145240001	145320000	A.1.1.2.2.2.2.1.2.1.2	0.923566878980892	.	145240001	145320000	#FF0000	1	1
chr1	145360001	145840000	A.1.1.2.2.2.2.1.2.1.2	0.923566878980892	.	145360001	145840000	#FF0000	1	1
chr1	146360001	146400000	B.1.2.2.1.1.2.1.1.1	0.169851380042463	.	146360001	146400000	#9191FF	1	0.375
chr1	146440001	146720000	B.1.2.2.1.1.2.1.1.1	0.169851380042463	.	146440001	146720000	#9191FF	1	0.375
chr1	146720001	147160000	B.1.2.2.1.1.1.2.2.1	0.171974522292994	.	146720001	147160000	#9191FF	1	0.375
chr1	147160001	147240000	B.2.1.2.2.1.2.2.1	0.0530785562632696	.	147160001	147240000	#4848FF	1	0.25
chr1	147240001	147440000	B.2.1.1.1.2.1.1.2.1	0.114649681528662	.	147240001	147440000	#4848FF	1	0.25
chr1	147720001	147840000	B.2.1.1.1.2.1.1.2.1	0.114649681528662	.	147720001	147840000	#4848FF	1	0.25
chr1	147920001	147960000	B.2.1.1.1.2.1.1.2.1	0.114649681528662	.	147920001	147960000	#4848FF	1	0.25
chr1	148000001	148040000	B.2.1.1.1.2.1.1.2.1	0.114649681528662	.	148000001	148040000	#4848FF	1	0.25
chr1	148160001	148200000	B.2.1.1.1.2.1.1.2.1	0.114649681528662	.	148160001	148200000	#4848FF	1	0.25
chr1	148200001	148280000	B.1.1.1.1.1.1.1	0.382165605095541	.	148200001	148280000	#DADAFF	1	0.5
chr1	148320001	148360000	B.1.1.1.1.1.1.1	0.382165605095541	.	148320001	148360000	#DADAFF	1	0.5
chr1	148520001	148600000	A.2.2.1.2.1.1.2.2.2.2	0.494692144373673	.	148520001	148600000	#FFDADA	1	0.625
chr1	148640001	148680000	A.2.2.1.2.1.1.2.2.2.2	0.494692144373673	.	148640001	148680000	#FFDADA	1	0.625
chr1	148840001	148960000	A.2.2.1.2.1.1.2.2.2.2	0.494692144373673	.	148840001	148960000	#FFDADA	1	0.625
chr1	149000001	149160000	A.2.2.1.2.1.1.2.2.2.2	0.494692144373673	.	149000001	149160000	#FFDADA	1	0.625
chr1	149160001	149360000	A.2.2.2.2.1.2.2.1.1.2	0.402335456475584	.	149160001	149360000	#FFDADA	1	0.625
chr1	149360001	149440000	B.1.1.2.2.2.2.1.2	0.250530785562633	.	149360001	149440000	#DADAFF	1	0.5
chr1	149640001	149680000	B.1.1.2.2.2.2.1.2	0.250530785562633	.	149640001	149680000	#DADAFF	1	0.5
chr1	149680001	150040000	A.1.2.1.2.2.2.1.2.2.2	0.825902335456476	.	149680001	150040000	#FF4848	1	0.875
chr1	150040001	150160000	A.1.2.1.2.1.2.1.2.2	0.843949044585987	.	150040001	150160000	#FF4848	1	0.875
chr1	150160001	150360000	A.1.1.1.1.2.2	0.994692144373673	.	150160001	150360000	#FF0000	1	1
chr1	150360001	150800000	A.1.1.1.1.1.2	0.997876857749469	.	150360001	150800000	#FF0000	1	1
chr1	150800001	150920000	A.1.1.2.1.2.1.2.1.2.2.1	0.96072186836518	.	150800001	150920000	#FF0000	1	1
chr1	150920001	151080000	A.1.1.2.2.1.1.2.2	0.942675159235669	.	150920001	151080000	#FF0000	1	1
chr1	151080001	151240000	A.1.1.2.2.2.2.1.2.2.2	0.921443736730361	.	151080001	151240000	#FF0000	1	1
chr1	151240001	151320000	A.1.2.2.1.1.1.2	0.817409766454352	.	151240001	151320000	#FF4848	1	0.875
chr1	151320001	151880000	A.1.1.1.1.1.1.1	1	.	151320001	151880000	#FF0000	1	1
chr1	151880001	152200000	B.1.1.2.1.2.2.1.2.1.1	0.292993630573248	.	151880001	152200000	#DADAFF	1	0.5
chr1	152200001	152600000	B.2.2.1.2.1.2.1	0.0307855626326964	.	152200001	152600000	#0000FF	1	0.125
chr1	152600001	152680000	B.2.1.2.2.1.1.1	0.0562632696390658	.	152600001	152680000	#4848FF	1	0.25
chr1	152680001	152800000	B.1.2.2.2.2.2.1.2.2.1	0.129511677282378	.	152680001	152800000	#9191FF	1	0.375
chr1	152800001	153280000	B.2.1.1.2.1.1.1.2	0.101910828025478	.	152800001	153280000	#4848FF	1	0.25
chr1	153280001	153400000	B.1.1.2.2.2.2.2.1.1	0.249469214437367	.	153280001	153400000	#DADAFF	1	0.5
chr1	153400001	153960000	A.1.1.1.2.1.2.1.1.1	0.991507430997877	.	153400001	153960000	#FF0000	1	1
chr1	153960001	154120000	A.1.1.2.1.2.1.2.1.1.1.2	0.963906581740977	.	153960001	154120000	#FF0000	1	1
chr1	154120001	154320000	A.1.1.2.2.2.2.1.2.1.1	0.924628450106157	.	154120001	154320000	#FF0000	1	1
chr1	154320001	154440000	A.2.1.1.2.1.1.1.1.2	0.682590233545648	.	154320001	154440000	#FF9191	1	0.75
chr1	154440001	154680000	A.1.1.2.2.2.2.2.1.1.2	0.91932059447983	.	154440001	154680000	#FF0000	1	1
chr1	154680001	154760000	A.2.1.1.2.1.1.1.2.2.1.1	0.680467091295117	.	154680001	154760000	#FF9191	1	0.75
chr1	154760001	154880000	A.1.2.1.2.1.2.1.2.1.1.1	0.847133757961783	.	154760001	154880000	#FF4848	1	0.875
chr1	154880001	155440000	A.1.1.1.1.2.1.1	0.996815286624204	.	154880001	155440000	#FF0000	1	1
chr1	155440001	155760000	A.1.1.1.2.2.1.1.2	0.985138004246285	.	155440001	155760000	#FF0000	1	1
chr1	155760001	155840000	A.2.2.2.1.2.2.1.1.1.2	0.435244161358811	.	155760001	155840000	#FFDADA	1	0.625
chr1	155840001	156080000	A.1.1.1.2.2.1.1.1	0.98619957537155	.	155840001	156080000	#FF0000	1	1
chr1	156080001	156160000	A.1.1.1.2.2.1.2	0.984076433121019	.	156080001	156160000	#FF0000	1	1
chr1	156160001	156360000	A.1.1.1.2.2.2.1.2.1	0.981953290870488	.	156160001	156360000	#FF0000	1	1
chr1	156360001	156560000	A.1.1.1.1.1.1.2	0.998938428874735	.	156360001	156560000	#FF0000	1	1
chr1	156560001	156720000	A.1.1.1.2.1.2.2.2	0.987261146496815	.	156560001	156720000	#FF0000	1	1
chr1	156720001	156960000	A.1.1.1.2.1.1.2	0.992569002123142	.	156720001	156960000	#FF0000	1	1
chr1	156960001	157120000	A.1.1.2.2.2.1.1.2.2	0.93312101910828	.	156960001	157120000	#FF0000	1	1
chr1	157120001	157480000	B.2.1.1.2.1.1.2.2.1.2	0.0987261146496815	.	157120001	157480000	#4848FF	1	0.25
chr1	157480001	157680000	B.2.2.1.2.1.1.1.2	0.035031847133758	.	157480001	157680000	#0000FF	1	0.125
chr1	157680001	157960000	B.2.2.2.2.1.2.1.1.2	0.00743099787685775	.	157680001	157960000	#0000FF	1	0.125
chr1	157960001	158120000	B.1.2.2.2.1.1.2.2	0.144373673036093	.	157960001	158120000	#9191FF	1	0.375
chr1	158120001	158320000	B.2.2.2.2.1.2.2.1	0.00530785562632696	.	158120001	158320000	#0000FF	1	0.125
chr1	158320001	158760000	B.2.2.2.2.1.2.2.2	0.00424628450106157	.	158320001	158760000	#0000FF	1	0.125
chr1	158760001	158840000	B.2.2.2.1.2.2.1.2.2	0.0169851380042463	.	158760001	158840000	#0000FF	1	0.125
chr1	158840001	159080000	B.2.2.1.2.1.1.2.1.1	0.0339702760084926	.	158840001	159080000	#0000FF	1	0.125
chr1	159080001	159200000	B.1.1.2.2.1.2.1.1.2	0.273885350318471	.	159080001	159200000	#DADAFF	1	0.5
chr1	159200001	159280000	B.2.1.2.2.2.2.1.2.2	0.0424628450106157	.	159200001	159280000	#4848FF	1	0.25
chr1	159280001	159600000	B.2.2.1.2.1.2.2	0.029723991507431	.	159280001	159600000	#0000FF	1	0.125
chr1	159600001	159800000	B.2.1.1.2.2.1.1.2.2	0.0817409766454352	.	159600001	159800000	#4848FF	1	0.25
chr1	159800001	160040000	B.1.1.2.1.2.2.1.2.2.1	0.290870488322718	.	159800001	160040000	#DADAFF	1	0.5
chr1	160040001	160360000	A.2.1.2.1.1.2.1.1.1	0.644373673036093	.	160040001	160360000	#FF9191	1	0.75
chr1	160360001	160680000	B.2.2.1.1.2.1	0.0382165605095541	.	160360001	160680000	#0000FF	1	0.125
chr1	160680001	160880000	B.1.2.2.1.1.2.1.2	0.166666666666667	.	160680001	160880000	#9191FF	1	0.375
chr1	160880001	161040000	B.1.1.2.1.2.2.1.1.1.2	0.295116772823779	.	160880001	161040000	#DADAFF	1	0.5
chr1	161040001	161160000	A.2.2.2.1.1.1.1.1.2.1	0.450106157112527	.	161040001	161160000	#FFDADA	1	0.625
chr1	161160001	161440000	A.1.2.1.2.2.2.1.1.2	0.832271762208068	.	161160001	161440000	#FF4848	1	0.875
chr1	161440001	161520000	B.1.1.1.2.2.2.2.1.2.2	0.328025477707006	.	161440001	161520000	#DADAFF	1	0.5
chr1	161520001	161640000	B.1.2.1.1.2.2.1.1	0.211252653927813	.	161520001	161640000	#9191FF	1	0.375
chr1	161640001	162160000	A.1.2.1.1.2.2.1.1.1	0.87791932059448	.	161640001	162160000	#FF4848	1	0.875
chr1	162160001	162640000	A.1.1.2.2.1.2.2.2	0.937367303609342	.	162160001	162640000	#FF0000	1	1
chr1	162640001	162800000	A.2.2.2.1.1.2.2.1	0.442675159235669	.	162640001	162800000	#FFDADA	1	0.625
chr1	162800001	163040000	A.1.1.1.2.1.2.1.2	0.989384288747346	.	162800001	163040000	#FF0000	1	1
chr1	163040001	163320000	A.1.2.1.2.1.1.2.1.1.1.1	0.857749469214437	.	163040001	163320000	#FF4848	1	0.875
chr1	163320001	163680000	B.2.1.2.2.2.2.2.2	0.0403397027600849	.	163320001	163680000	#4848FF	1	0.25
chr1	163680001	163760000	B.2.1.2.2.2.1.2.1	0.0477707006369427	.	163680001	163760000	#4848FF	1	0.25
chr1	163760001	164080000	B.2.2.1.1.1	0.0392781316348195	.	163760001	164080000	#0000FF	1	0.125
chr1	164080001	164200000	B.2.1.2.2.2.1.1.2	0.0488322717622081	.	164080001	164200000	#4848FF	1	0.25
chr1	164200001	164600000	B.2.1.1.2.1.2.1.2.2.2	0.0870488322717622	.	164200001	164600000	#4848FF	1	0.25
chr1	164600001	164720000	B.1.2.1.1.2.2.2.1	0.209129511677282	.	164600001	164720000	#9191FF	1	0.375
chr1	164720001	165200000	B.2.1.1.2.1.1.1.1	0.102972399150743	.	164720001	165200000	#4848FF	1	0.25
chr1	165200001	165400000	B.1.2.2.1.1.1.1.2.1.2	0.178343949044586	.	165200001	165400000	#9191FF	1	0.375
chr1	165400001	165560000	B.2.1.2.2.2.2.1.2.1.1	0.0445859872611465	.	165400001	165560000	#4848FF	1	0.25
chr1	165560001	166160000	B.1.1.2.1.2.1.1	0.307855626326964	.	165560001	166160000	#DADAFF	1	0.5
chr1	166160001	166520000	B.2.2.1.2.2.1.2.2.1	0.0254777070063694	.	166160001	166520000	#0000FF	1	0.125
chr1	166520001	166800000	B.2.2.2.2.1.2.1.1.1	0.00849256900212314	.	166520001	166800000	#0000FF	1	0.125
chr1	166800001	167040000	B.2.1.1.1.1.1.2.2.1	0.12208067940552	.	166800001	167040000	#4848FF	1	0.25
chr1	167040001	167200000	A.2.2.2.1.1.2.2.2.2	0.440552016985138	.	167040001	167200000	#FFDADA	1	0.625
chr1	167200001	167680000	A.2.1.2.1.1.2.2.2.1.1	0.633757961783439	.	167200001	167680000	#FF9191	1	0.75
chr1	167680001	167880000	A.2.1.2.1.1.1.1.2.2.2	0.650743099787686	.	167680001	167880000	#FF9191	1	0.75
chr1	167880001	168440000	A.1.1.1.2.1.2.2.1	0.988322717622081	.	167880001	168440000	#FF0000	1	1
chr1	168440001	168560000	B.1.1.1.2.2.1.1.1	0.346072186836518	.	168440001	168560000	#DADAFF	1	0.5
chr1	168560001	168760000	A.1.2.1.2.2.2.1.1.1.1.2	0.834394904458599	.	168560001	168760000	#FF4848	1	0.875
chr1	168760001	168920000	A.2.1.2.1.2.1.2.1.1	0.626326963906582	.	168760001	168920000	#FF9191	1	0.75
chr1	168920001	169120000	A.2.1.2.1.1.2.2.1.2.1.2	0.636942675159236	.	168920001	169120000	#FF9191	1	0.75
chr1	169120001	169320000	A.2.2.2.2.2.2.1.2.2.2	0.386411889596603	.	169120001	169320000	#FFDADA	1	0.625
chr1	169320001	169520000	B.1.1.2.1.1.2.2.2.2	0.308917197452229	.	169320001	169520000	#DADAFF	1	0.5
chr1	169520001	169720000	B.2.1.1.2.1.2.1.1.1	0.0966029723991507	.	169520001	169720000	#4848FF	1	0.25
chr1	169720001	169880000	B.1.2.2.2.2.1.1.2.1	0.136942675159236	.	169720001	169880000	#9191FF	1	0.375
chr1	169880001	169960000	B.2.2.2.1.2.2.1.1	0.0191082802547771	.	169880001	169960000	#0000FF	1	0.125
chr1	169960001	170080000	B.2.2.2.1.1.1	0.0222929936305732	.	169960001	170080000	#0000FF	1	0.125
chr1	170080001	170160000	B.2.1.2.1.2.1.2.1.1	0.0626326963906582	.	170080001	170160000	#4848FF	1	0.25
chr1	170160001	170360000	B.2.1.2.2.2.2.1.1	0.0456475583864119	.	170160001	170360000	#4848FF	1	0.25
chr1	170360001	170760000	B.2.1.1.2.1.2.1.2.2.1.1.1	0.0912951167728238	.	170360001	170760000	#4848FF	1	0.25
chr1	170760001	170960000	B.2.2.1.2.2.2	0.0233545647558386	.	170760001	170960000	#0000FF	1	0.125
chr1	170960001	171080000	B.2.2.2.1.2.2.1.2.1	0.0180467091295117	.	170960001	171080000	#0000FF	1	0.125
chr1	171080001	171240000	B.2.2.2.2.1.1.2.2.1	0.0106157112526539	.	171080001	171240000	#0000FF	1	0.125
chr1	171240001	171440000	B.2.2.2.2.1.1.2.1	0.0116772823779193	.	171240001	171440000	#0000FF	1	0.125
chr1	171440001	172000000	A.2.2.1.2.1.1.1.2.1.2.2.1	0.511677282377919	.	171440001	172000000	#FFDADA	1	0.625
chr1	172000001	172120000	B.1.2.2.2.2.2.1.1	0.131634819532909	.	172000001	172120000	#9191FF	1	0.375
chr1	172120001	172240000	B.2.1.2.1.1.1.1.2.1.2.2	0.0743099787685775	.	172120001	172240000	#4848FF	1	0.25
chr1	172240001	172760000	B.2.1.1.1.1.1.2.2.2	0.121019108280255	.	172240001	172760000	#4848FF	1	0.25
chr1	172760001	172880000	B.2.2.2.2.2.1	0.00318471337579618	.	172760001	172880000	#0000FF	1	0.125
chr1	172880001	173040000	B.2.1.2.2.1.1.2	0.0552016985138004	.	172880001	173040000	#4848FF	1	0.25
chr1	173040001	173360000	B.2.2.2.2.1.1.1.1	0.0138004246284501	.	173040001	173360000	#0000FF	1	0.125
chr1	173360001	173640000	B.2.1.1.1.1.2.1.2	0.118895966029724	.	173360001	173640000	#4848FF	1	0.25
chr1	173640001	174000000	A.2.2.1.2.2.1.2.1.2.1	0.468152866242038	.	173640001	174000000	#FFDADA	1	0.625
chr1	174000001	174280000	B.1.1.2.1.1.2.2.2.1	0.309978768577495	.	174000001	174280000	#DADAFF	1	0.5
chr1	174280001	174480000	B.1.2.1.1.1.2.2.1.2	0.221868365180467	.	174280001	174480000	#9191FF	1	0.375
chr1	174480001	174800000	B.1.1.2.1.1.2.1.2.1	0.314225053078556	.	174480001	174800000	#DADAFF	1	0.5
chr1	174800001	175000000	A.2.2.2.2.1.1.2.1.1.2	0.412951167728238	.	174800001	175000000	#FFDADA	1	0.625
chr1	175000001	175320000	B.1.2.2.1.2.1.2.2	0.157112526539278	.	175000001	175320000	#9191FF	1	0.375
chr1	175320001	175520000	B.1.1.2.1.1.1.2.2.2	0.316348195329087	.	175320001	175520000	#DADAFF	1	0.5
chr1	175520001	175800000	B.1.1.2.1.2.2.2.2.1	0.287685774946921	.	175520001	175800000	#DADAFF	1	0.5
chr1	175800001	175920000	B.1.2.1.1.2.2.2.2	0.208067940552017	.	175800001	175920000	#9191FF	1	0.375
chr1	175920001	176000000	B.1.1.1.2.2.2.2.2	0.326963906581741	.	175920001	176000000	#DADAFF	1	0.5
chr1	176000001	176240000	B.1.2.2.2.1.1.1.2.2	0.14755838641189	.	176000001	176240000	#9191FF	1	0.375
chr1	176240001	176440000	B.2.2.1.2.2.1.2.1	0.0265392781316348	.	176240001	176440000	#0000FF	1	0.125
chr1	176440001	176600000	B.2.1.2.2.2.2.1.2.1.2	0.0435244161358811	.	176440001	176600000	#4848FF	1	0.25
chr1	176600001	176880000	B.2.1.1.2.1.1.2.2.2	0.0976645435244161	.	176600001	176880000	#4848FF	1	0.25
chr1	176880001	177000000	B.2.1.2.1.2.1.1.1	0.0658174097664544	.	176880001	177000000	#4848FF	1	0.25
chr1	177000001	177120000	B.1.2.2.2.1.1.1.1	0.14968152866242	.	177000001	177120000	#9191FF	1	0.375
chr1	177120001	177640000	B.2.2.2.2.2.2.1	0.00212314225053079	.	177120001	177640000	#0000FF	1	0.125
chr1	177640001	178320000	B.2.1.1.2.1.2.1.2.2.1.2.2	0.0881104033970276	.	177640001	178320000	#4848FF	1	0.25
chr1	178320001	178480000	B.1.1.2.2.2.2.1.1.1.2	0.252653927813163	.	178320001	178480000	#DADAFF	1	0.5
chr1	178480001	178800000	A.2.1.2.1.1.2.1.2.1	0.642250530785563	.	178480001	178800000	#FF9191	1	0.75
chr1	178800001	179000000	A.2.1.2.1.2.2.1.2.2.1.1.2.1	0.610403397027601	.	178800001	179000000	#FF9191	1	0.75
chr1	179000001	179280000	B.1.1.2.2.1.1.1.1.2.1	0.28343949044586	.	179000001	179280000	#DADAFF	1	0.5
chr1	179280001	179360000	A.2.2.2.1.2.2.2.2.2.1	0.423566878980892	.	179280001	179360000	#FFDADA	1	0.625
chr1	179360001	179640000	B.1.2.2.2.1.2.2.2	0.139065817409766	.	179360001	179640000	#9191FF	1	0.375
chr1	179640001	179960000	A.1.2.1.2.1.2.1.1	0.848195329087049	.	179640001	179960000	#FF4848	1	0.875
chr1	179960001	180440000	A.1.1.2.2.1.1.1.2.2	0.9447983014862	.	179960001	180440000	#FF0000	1	1
chr1	180440001	180720000	A.2.1.2.1.2.2.1.2.2.2.2.2	0.605095541401274	.	180440001	180720000	#FF9191	1	0.75
chr1	180720001	180840000	B.1.2.1.1.2.1.1.1	0.21656050955414	.	180720001	180840000	#9191FF	1	0.375
chr1	180840001	181160000	A.1.2.1.1.2.2.1.2.2.2.2	0.869426751592357	.	180840001	181160000	#FF4848	1	0.875
chr1	181160001	181360000	B.2.2.2.2.1.1.1.2	0.0127388535031847	.	181160001	181360000	#0000FF	1	0.125
chr1	181360001	181480000	B.2.2.2.1.1.2	0.0212314225053079	.	181360001	181480000	#0000FF	1	0.125
chr1	181480001	181680000	B.2.2.1.2.2.1.1.2	0.0276008492569002	.	181480001	181680000	#0000FF	1	0.125
chr1	181680001	181760000	B.2.1.2.1.2.2.1.2	0.0583864118895966	.	181680001	181760000	#4848FF	1	0.25
chr1	181760001	182080000	B.2.2.1.2.2.1.2.2.2	0.024416135881104	.	181760001	182080000	#0000FF	1	0.125
chr1	182080001	182400000	B.2.2.1.2.1.1.2.1.2	0.0329087048832272	.	182080001	182400000	#0000FF	1	0.125
chr1	182400001	182560000	B.2.2.2.2.1.1.2.2.2	0.00955414012738853	.	182400001	182560000	#0000FF	1	0.125
chr1	182560001	182840000	B.1.1.2.1.1.2.2.1	0.31104033970276	.	182560001	182840000	#DADAFF	1	0.5
chr1	182840001	183160000	A.1.1.2.2.1.1.2.1	0.943736730360934	.	182840001	183160000	#FF0000	1	1
chr1	183160001	183360000	A.1.2.1.1.2.2.1.1.2.2	0.873673036093418	.	183160001	183360000	#FF4848	1	0.875
chr1	183360001	183640000	A.1.1.1.2.1.2.1.1.2	0.990445859872611	.	183360001	183640000	#FF0000	1	1
chr1	183640001	183840000	A.2.1.2.1.2.2.1.2.1.2.2	0.612526539278132	.	183640001	183840000	#FF9191	1	0.75
chr1	183840001	184200000	A.1.2.1.2.2.2.1.2.1.1.2.1	0.830148619957537	.	183840001	184200000	#FF4848	1	0.875
chr1	184200001	184480000	A.1.2.1.2.1.1.2.1.1.2.1	0.853503184713376	.	184200001	184480000	#FF4848	1	0.875
chr1	184480001	184720000	A.2.2.1.2.1.1.1.2.2.1.2.2.2	0.505307855626327	.	184480001	184720000	#FFDADA	1	0.625
chr1	184720001	185120000	B.1.2.2.1.1.2.1.1.2.1	0.168789808917197	.	184720001	185120000	#9191FF	1	0.375
chr1	185120001	185280000	B.1.2.2.2.1.1.2.1.2	0.145435244161359	.	185120001	185280000	#9191FF	1	0.375
chr1	185280001	185720000	B.2.2.2.2.1.2.1.2	0.00636942675159236	.	185280001	185720000	#0000FF	1	0.125
chr1	185720001	185840000	B.2.1.2.1.2.1.2.1.2	0.0615711252653928	.	185720001	185840000	#4848FF	1	0.25
chr1	185840001	186280000	B.2.2.2.2.2.2.2	0.00106157112526539	.	185840001	186280000	#0000FF	1	0.125
chr1	186280001	186960000	B.2.1.1.2.2.1.2	0.0806794055201698	.	186280001	186960000	#4848FF	1	0.25
chr1	186960001	187160000	B.1.2.2.2.1.2.1.2.2	0.141188959660297	.	186960001	187160000	#9191FF	1	0.375
chr1	187160001	187560000	A.2.2.1.2.1.1.2.2.1	0.496815286624204	.	187160001	187560000	#FFDADA	1	0.625
chr1	187560001	187840000	A.2.1.2.2.1.2.1.1.1.2	0.589171974522293	.	187560001	187840000	#FF9191	1	0.75
chr1	187840001	188120000	A.1.2.1.1.1.2.1.2.2.1	0.899150743099788	.	187840001	188120000	#FF4848	1	0.875
chr1	188120001	188320000	A.2.1.1.2.1.2.1.1.1.1	0.670912951167728	.	188120001	188320000	#FF9191	1	0.75
chr1	188320001	188440000	A.2.2.2.1.2.2.2.1.2.1	0.426751592356688	.	188320001	188440000	#FFDADA	1	0.625
chr1	188440001	189040000	A.2.1.2.1.1.1.1.2.1	0.654989384288747	.	188440001	189040000	#FF9191	1	0.75
chr1	189040001	189200000	B.1.1.2.2.1.1.1.1.1	0.284501061571125	.	189040001	189200000	#DADAFF	1	0.5
chr1	189200001	189480000	B.1.1.2.1.1.1.2.2.1.1	0.318471337579618	.	189200001	189480000	#DADAFF	1	0.5
chr1	189480001	189800000	B.1.1.2.1.1.1.1.2.2.2	0.321656050955414	.	189480001	189800000	#DADAFF	1	0.5
chr1	189800001	189880000	B.1.2.1.1.2.1.2.1.1	0.214437367303609	.	189800001	189880000	#9191FF	1	0.375
chr1	189880001	190000000	B.1.2.1.2.2.2.1.1	0.186836518046709	.	189880001	190000000	#9191FF	1	0.375
chr1	190000001	190160000	B.1.2.2.2.1.2.1.1	0.143312101910828	.	190000001	190160000	#9191FF	1	0.375
chr1	190160001	190320000	B.1.1.2.2.1.1.1.1.2.2.1.1	0.282377919320594	.	190160001	190320000	#DADAFF	1	0.5
chr1	190320001	190560000	B.1.1.2.2.2.2.2.1.2.2.1	0.246284501061571	.	190320001	190560000	#DADAFF	1	0.5
chr1	190560001	191000000	B.1.2.2.2.1.2.2.1	0.140127388535032	.	190560001	191000000	#9191FF	1	0.375
chr1	191000001	191120000	B.2.1.2.1.1.1.1.2.2	0.0732484076433121	.	191000001	191120000	#4848FF	1	0.25
chr1	191120001	191320000	B.1.2.2.2.2.1.2.1.1	0.134819532908705	.	191120001	191320000	#9191FF	1	0.375
chr1	191320001	191600000	B.2.1.1.2.1.2.1.2.2.1.2.1	0.089171974522293	.	191320001	191600000	#4848FF	1	0.25
chr1	191600001	192120000	B.2.1.1.2.2.1.1.2.1	0.0828025477707006	.	191600001	192120000	#4848FF	1	0.25
chr1	192120001	192440000	B.2.2.1.2.2.1.1.1	0.0286624203821656	.	192120001	192440000	#0000FF	1	0.125
chr1	192440001	192760000	A.2.2.1.2.2.1.1.1.1.1.2	0.487261146496815	.	192440001	192760000	#FFDADA	1	0.625
chr1	192760001	193040000	A.2.2.1.2.2.1.1.2.1.1.1	0.483014861995754	.	192760001	193040000	#FFDADA	1	0.625
chr1	193040001	193280000	A.2.2.2.2.2.2.1.2.2.1	0.387473460721868	.	193040001	193280000	#FFDADA	1	0.625
chr1	193280001	193520000	B.2.1.1.1.1.2.2.1	0.117834394904459	.	193280001	193520000	#4848FF	1	0.25
chr1	193520001	193840000	B.1.2.2.1.2.2.2	0.150743099787686	.	193520001	193840000	#9191FF	1	0.375
chr1	193840001	193960000	B.2.1.2.1.2.2.2	0.0573248407643312	.	193840001	193960000	#4848FF	1	0.25
chr1	193960001	194160000	B.1.2.2.2.2.2.1.2.2.2	0.128450106157113	.	193960001	194160000	#9191FF	1	0.375
chr1	194160001	194520000	B.1.1.2.1.1.2.1.2.2.1	0.313163481953291	.	194160001	194520000	#DADAFF	1	0.5
chr1	194520001	194640000	B.2.1.2.1.2.1.2.2	0.0605095541401274	.	194520001	194640000	#4848FF	1	0.25
chr1	194640001	194800000	B.1.2.1.2.1.2.2.1.2	0.192144373673036	.	194640001	194800000	#9191FF	1	0.375
chr1	194800001	194920000	B.2.1.2.1.2.1.1.2.2	0.0636942675159236	.	194800001	194920000	#4848FF	1	0.25
chr1	194920001	195080000	B.2.1.2.1.2.1.1.2.1	0.064755838641189	.	194920001	195080000	#4848FF	1	0.25
chr1	195080001	195400000	B.1.1.2.1.2.2.1.1.2	0.294055201698514	.	195080001	195400000	#DADAFF	1	0.5
chr1	195400001	195680000	B.1.2.2.2.2.2.1.2.1	0.130573248407643	.	195400001	195680000	#9191FF	1	0.375
chr1	195680001	196000000	B.1.1.2.1.1.1.2.1.2	0.319532908704883	.	195680001	196000000	#DADAFF	1	0.5
chr1	196000001	196120000	B.1.2.1.2.1.2.1.1	0.195329087048832	.	196000001	196120000	#9191FF	1	0.375
chr1	196120001	196440000	B.1.2.2.1.1.1.2.1.2.2	0.173036093418259	.	196120001	196440000	#9191FF	1	0.375
chr1	196440001	196720000	B.1.2.2.1.2.2.1.1.2.1	0.153927813163482	.	196440001	196720000	#9191FF	1	0.375
chr1	196720001	196840000	B.2.1.2.1.1.1.2	0.0721868365180467	.	196720001	196840000	#4848FF	1	0.25
chr1	196840001	196960000	B.2.1.2.1.1.1.1.2.1.2.1	0.0753715498938429	.	196840001	196960000	#4848FF	1	0.25
chr1	196960001	197120000	B.2.1.2.1.1.1.1.1	0.0774946921443737	.	196960001	197120000	#4848FF	1	0.25
chr1	197120001	197320000	A.2.1.2.1.2.2.1.2.2.1.1.1	0.611464968152866	.	197120001	197320000	#FF9191	1	0.75
chr1	197320001	197600000	A.2.2.1.2.1.1.1.2.1.1	0.51380042462845	.	197320001	197600000	#FFDADA	1	0.625
chr1	197600001	197720000	B.1.1.1.1.2.1.2.1.2.1.1	0.371549893842887	.	197600001	197720000	#DADAFF	1	0.5
chr1	197720001	198080000	A.2.1.2.1.1.2.1.2.2	0.641188959660297	.	197720001	198080000	#FF9191	1	0.75
chr1	198080001	198680000	A.1.1.2.2.2.1.2.1	0.932059447983015	.	198080001	198680000	#FF0000	1	1
chr1	198680001	199040000	A.1.2.1.2.1.1.2.1.2.1	0.851380042462845	.	198680001	199040000	#FF4848	1	0.875
chr1	199040001	199520000	A.2.1.2.1.2.2.1.1.1	0.616772823779193	.	199040001	199520000	#FF9191	1	0.75
chr1	199520001	199800000	A.2.1.2.2.2.2.2.2.2.1.2	0.5552016985138	.	199520001	199800000	#FF9191	1	0.75
chr1	199800001	199880000	B.1.2.1.1.2.1.2.2	0.212314225053079	.	199800001	199880000	#9191FF	1	0.375
chr1	199880001	199960000	B.1.1.2.2.1.2.2.2	0.26963906581741	.	199880001	199960000	#DADAFF	1	0.5
chr1	199960001	200160000	B.1.2.2.2.1.1.1.2.1	0.148619957537155	.	199960001	200160000	#9191FF	1	0.375
chr1	200160001	200280000	B.1.2.1.2.1.2.1.2	0.194267515923567	.	200160001	200280000	#9191FF	1	0.375
chr1	200280001	200600000	A.1.2.1.2.1.1.2.1.2.2	0.85031847133758	.	200280001	200600000	#FF4848	1	0.875
chr1	200600001	200680000	A.2.2.2.1.1.2.2.2.1	0.441613588110403	.	200600001	200680000	#FFDADA	1	0.625
chr1	200680001	200880000	A.2.1.2.1.1.2.2.1.2.1.1	0.638004246284501	.	200680001	200880000	#FF9191	1	0.75
chr1	200880001	201440000	A.1.1.2.2.1.2.1.1	0.941613588110403	.	200880001	201440000	#FF0000	1	1
chr1	201440001	201680000	A.1.2.1.1.1.1.2.1.2.2.1	0.904458598726115	.	201440001	201680000	#FF4848	1	0.875
chr1	201680001	201800000	A.1.2.1.1.2.1.2.1.2	0.880042462845011	.	201680001	201800000	#FF4848	1	0.875
chr1	201800001	202120000	A.1.1.1.2.2.2.1.1	0.983014861995754	.	201800001	202120000	#FF0000	1	1
chr1	202120001	202480000	A.1.2.1.1.2.2.1.1.2.1.2.2	0.874734607218684	.	202120001	202480000	#FF4848	1	0.875
chr1	202480001	203000000	A.1.1.1.2.1.1.1	0.993630573248408	.	202480001	203000000	#FF0000	1	1
chr1	203000001	203160000	A.2.1.2.2.2.2.2.2.1.1	0.559447983014862	.	203000001	203160000	#FF9191	1	0.75
chr1	203160001	203480000	A.2.1.2.2.1.1.2.1.2.1	0.596602972399151	.	203160001	203480000	#FF9191	1	0.75
chr1	203480001	203600000	B.1.1.2.1.2.1.2.1.2.2	0.301486199575372	.	203480001	203600000	#DADAFF	1	0.5
chr1	203600001	203960000	A.2.2.1.2.1.1.2.1.1.2	0.498938428874735	.	203600001	203960000	#FFDADA	1	0.625
chr1	203960001	204360000	A.2.1.2.2.1.2.1.1.1.1.2	0.590233545647558	.	203960001	204360000	#FF9191	1	0.75
chr1	204360001	204480000	A.1.2.1.2.2.2.2.2	0.819532908704883	.	204360001	204480000	#FF4848	1	0.875
chr1	204480001	204760000	A.1.2.1.1.2.2.2.2.2.1	0.861995753715499	.	204480001	204760000	#FF4848	1	0.875
chr1	204760001	204920000	A.1.2.1.1.2.1.1.2.1.2.1	0.885350318471338	.	204760001	204920000	#FF4848	1	0.875
chr1	204920001	205200000	A.1.1.2.2.2.1.2.2.2	0.928874734607219	.	204920001	205200000	#FF0000	1	1
chr1	205200001	205320000	A.2.1.1.2.1.1.1.2.2.2	0.678343949044586	.	205200001	205320000	#FF9191	1	0.75
chr1	205320001	205480000	A.2.1.1.2.2.1.1.2	0.66135881104034	.	205320001	205480000	#FF9191	1	0.75
chr1	205480001	205920000	A.1.1.2.2.2.1.2.2.1.1	0.930997876857749	.	205480001	205920000	#FF0000	1	1
chr1	205920001	205960000	B.1.1.2.2.2.2.1.1.1.1	0.253715498938429	.	205920001	205960000	#DADAFF	1	0.5
chr1	206080001	206160000	B.1.1.2.2.2.2.1.1.1.1	0.253715498938429	.	206080001	206160000	#DADAFF	1	0.5
chr1	206160001	206360000	B.1.1.2.1.2.1.2.1.1.2	0.304670912951168	.	206160001	206360000	#DADAFF	1	0.5
chr1	206480001	206560000	A.2.2.2.1.1.2.1.2.2	0.443736730360934	.	206480001	206560000	#FFDADA	1	0.625
chr1	206560001	206760000	A.2.2.1.1.2.1.2.1.1	0.529723991507431	.	206560001	206760000	#FFDADA	1	0.625
chr1	206760001	206920000	B.1.1.1.1.2.1.2.1.1.2	0.372611464968153	.	206760001	206920000	#DADAFF	1	0.5
chr1	206920001	207080000	B.1.2.1.1.1.1.2.2.2	0.228237791932059	.	206920001	207080000	#9191FF	1	0.375
chr1	207080001	207360000	B.1.1.2.2.2.2.2.2.2.2	0.24203821656051	.	207080001	207360000	#DADAFF	1	0.5
chr1	207360001	207640000	B.2.1.1.2.1.2.1.1.2.1	0.0955414012738854	.	207360001	207640000	#4848FF	1	0.25
chr1	207640001	207800000	B.2.1.2.1.1.2.2.1.1	0.0690021231422505	.	207640001	207800000	#4848FF	1	0.25
chr1	207800001	208000000	B.1.1.2.2.1.2.1.2.2	0.271762208067941	.	207800001	208000000	#DADAFF	1	0.5
chr1	208000001	208200000	A.2.2.1.2.1.1.1.2.2.1.2.1	0.507430997876858	.	208000001	208200000	#FFDADA	1	0.625
chr1	208200001	208400000	A.2.1.2.2.1.1.2.2.1	0.59447983014862	.	208200001	208400000	#FF9191	1	0.75
chr1	208400001	208560000	A.2.2.1.2.1.1.1.2.2.1.1.2	0.508492569002123	.	208400001	208560000	#FFDADA	1	0.625
chr1	208560001	208680000	A.1.2.1.1.2.1.2.2	0.878980891719745	.	208560001	208680000	#FF4848	1	0.875
chr1	208680001	208880000	A.2.2.1.2.1.1.1.1.1.2.2.1	0.516985138004246	.	208680001	208880000	#FFDADA	1	0.625
chr1	208880001	209040000	A.2.2.1.2.1.1.1.1.2	0.514861995753715	.	208880001	209040000	#FFDADA	1	0.625
chr1	209040001	209200000	A.2.1.1.2.1.2.2.2	0.66348195329087	.	209040001	209200000	#FF9191	1	0.75
chr1	209200001	209920000	A.2.1.2.1.1.1.2.2.1.2	0.646496815286624	.	209200001	209920000	#FF9191	1	0.75
chr1	209920001	210240000	A.1.1.2.2.2.1.2.2.1.2	0.929936305732484	.	209920001	210240000	#FF0000	1	1
chr1	210240001	210560000	A.1.1.2.1.2.1.2.1.2.1	0.961783439490446	.	210240001	210560000	#FF0000	1	1
chr1	210560001	210960000	A.1.2.1.2.1.1.2.1.1.2.2	0.85244161358811	.	210560001	210960000	#FF4848	1	0.875
chr1	210960001	211280000	A.2.1.2.1.2.2.1.2.2.2.2.1	0.606157112526539	.	210960001	211280000	#FF9191	1	0.75
chr1	211280001	211520000	A.2.2.1.2.1.1.1.2.2.1.1.1	0.509554140127389	.	211280001	211520000	#FFDADA	1	0.625
chr1	211520001	211680000	A.2.2.2.2.2.2.1.2.1	0.388535031847134	.	211520001	211680000	#FFDADA	1	0.625
chr1	211680001	211840000	A.2.1.2.1.2.2.1.2.2.2.1	0.607218683651805	.	211680001	211840000	#FF9191	1	0.75
chr1	211840001	212200000	A.1.2.1.2.1.2.1.2.1.1.2	0.846072186836518	.	211840001	212200000	#FF4848	1	0.875
chr1	212200001	212600000	A.1.1.2.1.2.1.2.2.2.2	0.956475583864119	.	212200001	212600000	#FF0000	1	1
chr1	212600001	212800000	A.1.2.1.1.2.1.1.1.1.1.2	0.89171974522293	.	212600001	212800000	#FF4848	1	0.875
chr1	212800001	213000000	A.2.1.2.1.1.1.2.1.2	0.648619957537155	.	212800001	213000000	#FF9191	1	0.75
chr1	213000001	213200000	A.2.1.2.1.2.1.1.1.2	0.628450106157112	.	213000001	213200000	#FF9191	1	0.75
chr1	213200001	213880000	A.1.1.2.2.1.1.1.1.1.1	0.950106157112527	.	213200001	213880000	#FF0000	1	1
chr1	213880001	214040000	A.2.2.2.1.1.2.1.1	0.445859872611465	.	213880001	214040000	#FFDADA	1	0.625
chr1	214040001	214200000	A.2.1.1.2.1.1.2.2.1.2	0.673036093418259	.	214040001	214200000	#FF9191	1	0.75
chr1	214200001	214360000	A.2.1.2.2.2.2.1.1.2	0.564755838641189	.	214200001	214360000	#FF9191	1	0.75
chr1	214360001	214560000	A.2.2.1.2.1.2.2.1	0.490445859872611	.	214360001	214560000	#FFDADA	1	0.625
chr1	214560001	214640000	A.2.2.2.1.2.1.1.1	0.439490445859873	.	214560001	214640000	#FFDADA	1	0.625
chr1	214640001	214800000	A.2.2.2.1.2.2.1.2.2	0.430997876857749	.	214640001	214800000	#FFDADA	1	0.625
chr1	214800001	214920000	B.1.1.2.1.1.1.1.2.2.1.2	0.322717622080679	.	214800001	214920000	#DADAFF	1	0.5
chr1	214920001	215000000	A.2.2.2.1.2.2.1.2.1.1	0.43312101910828	.	214920001	215000000	#FFDADA	1	0.625
chr1	215000001	215120000	B.1.2.1.1.2.1.1.2	0.215498938428875	.	215000001	215120000	#9191FF	1	0.375
chr1	215120001	215280000	A.2.1.2.2.1.2.1.2.1.1.1	0.584925690021231	.	215120001	215280000	#FF9191	1	0.75
chr1	215280001	215440000	A.2.1.1.2.1.2.2.1.1	0.665605095541401	.	215280001	215440000	#FF9191	1	0.75
chr1	215440001	215760000	A.2.1.2.1.2.1.1.2	0.627388535031847	.	215440001	215760000	#FF9191	1	0.75
chr1	215760001	216040000	A.2.1.2.1.2.1.1.1.1.1	0.630573248407643	.	215760001	216040000	#FF9191	1	0.75
chr1	216040001	216440000	A.2.1.2.2.2.1.1.2.1.1	0.574309978768577	.	216040001	216440000	#FF9191	1	0.75
chr1	216440001	216600000	A.2.2.1.2.1.1.1.2.1.2.2.2	0.510615711252654	.	216440001	216600000	#FFDADA	1	0.625
chr1	216600001	217080000	A.2.1.2.2.2.1.2.1	0.571125265392781	.	216600001	217080000	#FF9191	1	0.75
chr1	217080001	217160000	B.1.1.2.2.1.2.2.1	0.270700636942675	.	217080001	217160000	#DADAFF	1	0.5
chr1	217160001	217400000	A.2.1.2.1.2.1.2.2.2.1	0.62208067940552	.	217160001	217400000	#FF9191	1	0.75
chr1	217400001	217560000	A.2.2.2.1.2.2.2.1.1.1.2	0.428874734607219	.	217400001	217560000	#FFDADA	1	0.625
chr1	217560001	217760000	A.2.2.1.2.1.1.1.2.2.1.2.2.1	0.506369426751592	.	217560001	217760000	#FFDADA	1	0.625
chr1	217760001	217920000	A.2.2.2.1.1.1.1.2	0.447983014861996	.	217760001	217920000	#FFDADA	1	0.625
chr1	217920001	218480000	A.1.2.1.2.2.1.2.1.1	0.839702760084926	.	217920001	218480000	#FF4848	1	0.875
chr1	218480001	218640000	B.1.1.2.1.1.2.1.2.2.2	0.312101910828025	.	218480001	218640000	#DADAFF	1	0.5
chr1	218640001	218800000	B.1.2.1.2.2.2.2.1.2	0.182590233545648	.	218640001	218800000	#9191FF	1	0.375
chr1	218800001	218920000	B.1.1.2.2.1.1.1.2	0.279193205944798	.	218800001	218920000	#DADAFF	1	0.5
chr1	218920001	219120000	A.2.2.2.2.2.2.2.1.2	0.384288747346072	.	218920001	219120000	#FFDADA	1	0.625
chr1	219120001	219480000	A.2.1.2.1.1.2.2.2.2	0.631634819532909	.	219120001	219480000	#FF9191	1	0.75
chr1	219480001	219720000	A.2.1.2.2.2.2.2.1	0.560509554140127	.	219480001	219720000	#FF9191	1	0.75
chr1	219720001	220280000	A.1.1.2.2.2.2.2.1.2	0.918259023354565	.	219720001	220280000	#FF0000	1	1
chr1	220280001	220680000	A.2.2.1.2.2.1.1.1.2.2	0.484076433121019	.	220280001	220680000	#FFDADA	1	0.625
chr1	220680001	220960000	A.2.2.1.2.1.1.1.1.1.2.1	0.518046709129512	.	220680001	220960000	#FFDADA	1	0.625
chr1	220960001	221160000	A.2.2.2.2.2.1.1.2	0.393842887473461	.	220960001	221160000	#FFDADA	1	0.625
chr1	221160001	221240000	B.1.2.1.1.2.2.1.2	0.210191082802548	.	221160001	221240000	#9191FF	1	0.375
chr1	221240001	221440000	B.1.1.2.1.1.2.1.1	0.315286624203822	.	221240001	221440000	#DADAFF	1	0.5
chr1	221440001	221960000	B.1.1.2.2.2.1.2.1.1.2.1	0.260084925690021	.	221440001	221960000	#DADAFF	1	0.5
chr1	221960001	222160000	B.1.1.2.1.2.1.2.1.1.1.1	0.306794055201699	.	221960001	222160000	#DADAFF	1	0.5
chr1	222160001	222440000	A.2.2.1.2.2.1.2.1.1.2	0.469214437367304	.	222160001	222440000	#FFDADA	1	0.625
chr1	222440001	222640000	B.2.1.2.1.1.2.1.1	0.0711252653927813	.	222440001	222640000	#4848FF	1	0.25
chr1	222640001	222720000	B.1.2.2.2.1.2.1.2.1	0.142250530785563	.	222640001	222720000	#9191FF	1	0.375
chr1	222720001	222880000	A.2.2.2.1.2.2.2.1.1.2	0.427813163481953	.	222720001	222880000	#FFDADA	1	0.625
chr1	222880001	223120000	A.2.2.2.2.1.2.2.2.2.2	0.395966029723992	.	222880001	223120000	#FFDADA	1	0.625
chr1	223120001	223480000	A.2.1.2.2.2.2.2.2.2.1.1	0.556263269639066	.	223120001	223480000	#FF9191	1	0.75
chr1	223480001	223680000	B.1.1.2.2.1.2.1.1.1.2	0.274946921443737	.	223480001	223680000	#DADAFF	1	0.5
chr1	223680001	223760000	B.1.1.1.1.2.1.1.2	0.375796178343949	.	223680001	223760000	#DADAFF	1	0.5
chr1	223800001	223880000	B.1.1.1.1.2.1.1.2	0.375796178343949	.	223800001	223880000	#DADAFF	1	0.5
chr1	223880001	224080000	A.2.1.2.2.2.2.1.1.1	0.565817409766454	.	223880001	224080000	#FF9191	1	0.75
chr1	224080001	224200000	A.2.1.1.2.1.1.2.1.2.2	0.67515923566879	.	224080001	224200000	#FF9191	1	0.75
chr1	224200001	224400000	A.1.2.1.1.2.1.1.2.1.2.2	0.884288747346072	.	224200001	224400000	#FF4848	1	0.875
chr1	224400001	224680000	A.2.1.1.2.1.1.2.2.1.1	0.674097664543524	.	224400001	224680000	#FF9191	1	0.75
chr1	224680001	224840000	B.1.1.1.2.2.2.2.1.1.2	0.330148619957537	.	224680001	224840000	#DADAFF	1	0.5
chr1	224840001	225200000	B.1.2.2.1.1.1.2.2.2	0.170912951167728	.	224840001	225200000	#9191FF	1	0.375
chr1	225200001	225280000	B.1.1.2.2.2.2.1.1.2	0.251592356687898	.	225200001	225280000	#DADAFF	1	0.5
chr1	225280001	225480000	B.2.1.1.2.1.2.1.1.2.2	0.09447983014862	.	225280001	225480000	#4848FF	1	0.25
chr1	225480001	225720000	A.2.2.2.1.2.2.1.2.1.2	0.432059447983015	.	225480001	225720000	#FFDADA	1	0.625
chr1	225720001	225840000	A.2.1.1.2.1.1.1.1.1.1	0.684713375796178	.	225720001	225840000	#FF9191	1	0.75
chr1	225840001	226120000	A.1.2.1.1.2.2.1.1.2.1.2.1	0.875796178343949	.	225840001	226120000	#FF4848	1	0.875
chr1	226120001	226200000	A.2.1.1.2.1.2.1.2	0.666666666666667	.	226120001	226200000	#FF9191	1	0.75
chr1	226200001	226360000	A.1.2.1.1.2.1.1.1.1.2	0.890658174097665	.	226200001	226360000	#FF4848	1	0.875
chr1	226360001	226440000	A.2.1.1.2.1.1.2.2.2	0.671974522292994	.	226360001	226440000	#FF9191	1	0.75
chr1	226440001	226520000	A.2.1.1.2.1.1.1.1.1.2	0.683651804670913	.	226440001	226520000	#FF9191	1	0.75
chr1	226520001	226760000	A.2.1.2.2.1.1.1.1.2	0.600849256900212	.	226520001	226760000	#FF9191	1	0.75
chr1	226760001	226840000	B.1.1.1.1.2.1.1.1	0.376857749469214	.	226760001	226840000	#DADAFF	1	0.5
chr1	226840001	227040000	B.1.1.2.1.2.1.2.1.1.1.2	0.305732484076433	.	226840001	227040000	#DADAFF	1	0.5
chr1	227040001	227160000	B.1.2.1.1.1.1.2.1	0.231422505307856	.	227040001	227160000	#9191FF	1	0.375
chr1	227160001	227480000	A.2.1.2.2.1.1.2.1.1	0.597664543524416	.	227160001	227480000	#FF9191	1	0.75
chr1	227480001	227720000	A.2.2.1.2.2.2.1.2.2.2.2	0.455414012738854	.	227480001	227720000	#FFDADA	1	0.625
chr1	227720001	227920000	A.2.2.1.2.1.2.1.2.1	0.492569002123142	.	227720001	227920000	#FFDADA	1	0.625
chr1	227920001	228000000	A.2.2.2.1.2.2.1.1.2	0.434182590233546	.	227920001	228000000	#FFDADA	1	0.625
chr1	228000001	228120000	A.2.2.2.1.2.2.2.2.1	0.424628450106157	.	228000001	228120000	#FFDADA	1	0.625
chr1	228120001	228320000	A.2.1.1.1.2.2.1.2.1.2	0.694267515923567	.	228120001	228320000	#FF9191	1	0.75
chr1	228320001	228440000	A.2.1.1.2.1.1.1.2.2.1.2	0.679405520169851	.	228320001	228440000	#FF9191	1	0.75
chr1	228440001	228760000	A.1.2.1.2.1.2.2	0.842887473460722	.	228440001	228760000	#FF4848	1	0.875
chr1	228760001	229000000	A.2.1.1.1.1.1.2.1.1.1	0.74203821656051	.	228760001	229000000	#FF9191	1	0.75
chr1	229000001	229160000	A.1.1.2.1.2.1.1.1.2	0.967091295116773	.	229000001	229160000	#FF0000	1	1
chr1	229160001	229440000	A.1.2.1.1.1.1.1.2.1.1	0.912951167728238	.	229160001	229440000	#FF4848	1	0.875
chr1	229440001	229760000	A.2.1.1.1.2.1.2.2.2.1.1.1	0.710191082802548	.	229440001	229760000	#FF9191	1	0.75
chr1	229760001	230120000	A.1.2.1.1.2.2.2.1.1.2.2	0.866242038216561	.	229760001	230120000	#FF4848	1	0.875
chr1	230120001	230200000	A.1.2.2.2.1.2.2.1	0.772823779193206	.	230120001	230200000	#FF4848	1	0.875
chr1	230200001	230560000	A.1.1.2.2.1.1.1.1.1.2	0.949044585987261	.	230200001	230560000	#FF0000	1	1
chr1	230560001	230760000	A.2.2.1.2.1.1.1.2.1.2.1	0.512738853503185	.	230560001	230760000	#FFDADA	1	0.625
chr1	230760001	231120000	A.1.1.2.2.2.1.1.2.1	0.934182590233546	.	230760001	231120000	#FF0000	1	1
chr1	231120001	231360000	A.1.2.1.1.2.1.1.2.2.2	0.882165605095541	.	231120001	231360000	#FF4848	1	0.875
chr1	231360001	231520000	A.1.2.1.1.1.1.2.1.2.2.2	0.903397027600849	.	231360001	231520000	#FF4848	1	0.875
chr1	231520001	231680000	A.1.1.2.1.2.1.2.2.1	0.95859872611465	.	231520001	231680000	#FF0000	1	1
chr1	231680001	231880000	A.1.2.1.2.1.1.2.1.1.1.2.2.2	0.854564755838641	.	231680001	231880000	#FF4848	1	0.875
chr1	231880001	232160000	A.2.1.2.1.1.2.2.1.1.2	0.639065817409766	.	231880001	232160000	#FF9191	1	0.75
chr1	232160001	232560000	A.1.2.1.2.1.2.1.2.1.2	0.845010615711253	.	232160001	232560000	#FF4848	1	0.875
chr1	232560001	232960000	A.2.1.2.1.1.1.1.2.2.1.2.2	0.651804670912951	.	232560001	232960000	#FF9191	1	0.75
chr1	232960001	233480000	A.2.2.1.2.2.1.1.2.1.1.2.1	0.481953290870488	.	232960001	233480000	#FFDADA	1	0.625
chr1	233480001	233600000	B.1.2.2.2.2.2.2	0.127388535031847	.	233480001	233600000	#9191FF	1	0.375
chr1	233600001	233800000	B.1.2.2.1.1.1.2.1.2.1	0.174097664543524	.	233600001	233800000	#9191FF	1	0.375
chr1	233800001	233880000	B.1.1.1.2.2.2.2.1.1.1	0.331210191082803	.	233800001	233880000	#DADAFF	1	0.5
chr1	233880001	234080000	B.2.1.2.2.2.1.1.1.1	0.0509554140127389	.	233880001	234080000	#4848FF	1	0.25
chr1	234080001	234520000	B.1.2.2.1.1.2.2.2.2	0.162420382165605	.	234080001	234520000	#9191FF	1	0.375
chr1	234520001	234880000	A.1.2.1.1.2.1.2.1.1	0.881104033970276	.	234520001	234880000	#FF4848	1	0.875
chr1	234880001	234960000	A.2.1.1.2.1.2.2.1.2	0.664543524416136	.	234880001	234960000	#FF9191	1	0.75
chr1	234960001	235200000	A.1.2.1.1.2.1.1.1.1.1.1	0.892781316348195	.	234960001	235200000	#FF4848	1	0.875
chr1	235240001	235320000	A.1.2.1.1.2.1.1.1.1.1.1	0.892781316348195	.	235240001	235320000	#FF4848	1	0.875
chr1	235320001	235400000	A.2.1.1.2.1.2.1.1.1.2	0.669851380042463	.	235320001	235400000	#FF9191	1	0.75
chr1	235400001	235480000	A.2.2.2.1.2.1.2	0.437367303609342	.	235400001	235480000	#FFDADA	1	0.625
chr1	235480001	235600000	A.2.1.1.2.1.1.2.1.2.1	0.676220806794055	.	235480001	235600000	#FF9191	1	0.75
chr1	235600001	235680000	A.2.2.2.1.1.1.1.1.1	0.451167728237792	.	235600001	235680000	#FFDADA	1	0.625
chr1	235680001	236080000	A.1.2.1.2.2.2.2.1.1.1.2	0.823779193205945	.	235680001	236080000	#FF4848	1	0.875
chr1	236080001	236280000	A.2.1.1.2.1.2.1.1.2.1	0.668789808917197	.	236080001	236280000	#FF9191	1	0.75
chr1	236280001	236440000	A.2.2.1.2.1.1.1.2.2.2	0.504246284501062	.	236280001	236440000	#FFDADA	1	0.625
chr1	236440001	236960000	A.2.1.2.2.1.2.1.1.2.2	0.585987261146497	.	236440001	236960000	#FF9191	1	0.75
chr1	236960001	237200000	A.2.1.2.1.2.1.2.2.2.2.2.1	0.618895966029724	.	236960001	237200000	#FF9191	1	0.75
chr1	237200001	237400000	A.2.2.2.1.2.2.1.1.1.1	0.436305732484076	.	237200001	237400000	#FFDADA	1	0.625
chr1	237400001	237560000	B.1.1.2.2.1.2.1.2.1	0.272823779193206	.	237400001	237560000	#DADAFF	1	0.5
chr1	237560001	237800000	A.2.2.1.2.2.1.2.1.2.2	0.467091295116773	.	237560001	237800000	#FFDADA	1	0.625
chr1	237800001	237960000	A.2.2.1.2.1.1.2.1.2	0.497876857749469	.	237800001	237960000	#FFDADA	1	0.625
chr1	237960001	238160000	B.1.1.1.2.2.2.1.1.1	0.336518046709129	.	237960001	238160000	#DADAFF	1	0.5
chr1	238160001	238360000	B.1.1.1.1.2.1.2.1.1.1.2	0.373673036093418	.	238160001	238360000	#DADAFF	1	0.5
chr1	238360001	238440000	B.2.1.2.1.1.1.1.2.1.1	0.0764331210191083	.	238360001	238440000	#4848FF	1	0.25
chr1	238440001	238560000	B.1.1.2.2.1.2.1.1.1.1	0.276008492569002	.	238440001	238560000	#DADAFF	1	0.5
chr1	238560001	239080000	B.1.2.2.1.2.2.1.1.1.2	0.154989384288747	.	238560001	239080000	#9191FF	1	0.375
chr1	239080001	239240000	A.2.2.2.1.2.2.2.1.2.2	0.425690021231423	.	239080001	239240000	#FFDADA	1	0.625
chr1	239240001	239600000	B.1.1.2.2.2.1.2.1.1.2.2	0.259023354564756	.	239240001	239600000	#DADAFF	1	0.5
chr1	239600001	239800000	B.1.1.2.1.1.1.1.1	0.325902335456476	.	239600001	239800000	#DADAFF	1	0.5
chr1	239800001	240160000	A.2.1.2.1.2.1.2.1.2.2	0.624203821656051	.	239800001	240160000	#FF9191	1	0.75
chr1	240160001	240520000	A.1.1.2.2.1.2.2.1.2	0.938428874734607	.	240160001	240520000	#FF0000	1	1
chr1	240520001	240920000	A.1.2.1.2.2.2.1.2.1.2	0.828025477707006	.	240520001	240920000	#FF4848	1	0.875
chr1	240920001	241120000	A.2.2.1.2.1.1.2.1.1.1.2.2.1	0.501061571125265	.	240920001	241120000	#FFDADA	1	0.625
chr1	241120001	241280000	A.2.2.2.1.1.1.1.1.2.2	0.449044585987261	.	241120001	241280000	#FFDADA	1	0.625
chr1	241280001	241360000	A.2.2.2.1.1.2.1.2.1	0.4447983014862	.	241280001	241360000	#FFDADA	1	0.625
chr1	241360001	241720000	A.2.1.2.1.1.1.1.2.2.1.1	0.653927813163482	.	241360001	241720000	#FF9191	1	0.75
chr1	241720001	242000000	A.2.2.1.2.2.1.1.2.1.2.1.1.2.1	0.478768577494692	.	241720001	242000000	#FFDADA	1	0.625
chr1	242000001	242240000	A.1.2.1.1.1.1.2.1.2.1.1	0.906581740976645	.	242000001	242240000	#FF4848	1	0.875
chr1	242240001	242440000	A.2.1.2.1.1.2.2.1.1.1	0.640127388535032	.	242240001	242440000	#FF9191	1	0.75
chr1	242440001	243240000	A.1.1.2.2.1.2.2.1.1	0.939490445859873	.	242440001	243240000	#FF0000	1	1
chr1	243240001	244000000	A.1.2.1.2.1.1.2.1.1.1.2.1	0.856687898089172	.	243240001	244000000	#FF4848	1	0.875
chr1	244000001	244600000	A.1.1.1.1.2.1.2	0.995753715498938	.	244000001	244600000	#FF0000	1	1
chr1	244600001	244760000	A.2.1.1.2.1.2.1.1.2.2	0.667728237791932	.	244600001	244760000	#FF9191	1	0.75
chr1	244760001	244960000	A.1.2.1.1.2.1.1.1.2	0.889596602972399	.	244760001	244960000	#FF4848	1	0.875
chr1	244960001	245200000	A.1.2.1.1.1.1.2.1.1.2	0.907643312101911	.	244960001	245200000	#FF4848	1	0.875
chr1	245200001	245480000	A.1.2.1.1.2.1.1.2.1.1.1	0.888535031847134	.	245200001	245480000	#FF4848	1	0.875
chr1	245480001	245680000	A.1.2.1.2.1.1.2.1.1.1.2.2.1	0.855626326963907	.	245480001	245680000	#FF4848	1	0.875
chr1	245680001	245800000	A.2.2.2.2.2.2.2.1.1	0.385350318471338	.	245680001	245800000	#FFDADA	1	0.625
chr1	245800001	245960000	A.2.1.2.1.2.2.1.2.1.2.1	0.613588110403397	.	245800001	245960000	#FF9191	1	0.75
chr1	245960001	246120000	A.2.2.1.2.2.1.2.1.1.1.1	0.471337579617834	.	245960001	246120000	#FFDADA	1	0.625
chr1	246120001	246440000	A.2.1.2.1.1.2.1.1.2	0.643312101910828	.	246120001	246440000	#FF9191	1	0.75
chr1	246440001	246720000	A.1.1.2.2.1.2.1.2	0.940552016985138	.	246440001	246720000	#FF0000	1	1
chr1	246720001	246800000	A.2.2.2.1.2.1.1.2	0.438428874734607	.	246720001	246800000	#FFDADA	1	0.625
chr1	246800001	246960000	A.2.1.1.2.1.1.2.1.1	0.677282377919321	.	246800001	246960000	#FF9191	1	0.75
chr1	246960001	247320000	A.1.2.1.1.2.2.2.2.1	0.863057324840764	.	246960001	247320000	#FF4848	1	0.875
chr1	247320001	247680000	A.2.2.1.2.2.1.1.1.2.1	0.485138004246285	.	247320001	247680000	#FFDADA	1	0.625
chr1	247680001	248120000	B.2.1.1.2.1.1.2.2.1.1	0.0997876857749469	.	247680001	248120000	#4848FF	1	0.25
chr1	248120001	248240000	B.2.1.2.2.2.1.2.2	0.0467091295116773	.	248120001	248240000	#4848FF	1	0.25
chr1	248240001	248440000	B.2.1.2.2.2.1.1.1.2	0.0498938428874735	.	248240001	248440000	#4848FF	1	0.25
chr1	248440001	248640000	B.2.1.2.2.2.2.2.1	0.0414012738853503	.	248440001	248640000	#4848FF	1	0.25
chr1	248640001	248760000	B.2.1.2.1.2.2.1.1	0.059447983014862	.	248640001	248760000	#4848FF	1	0.25
chr1	248760001	248920000	B.2.1.2.1.1.2.2.1.2	0.0679405520169851	.	248760001	248920000	#4848FF	1	0.25
chr1	249040001	249240000	B.2.1.2.1.1.2.2.1.2	0.0679405520169851	.	249040001	249240000	#4848FF	1	0.25
chr2	1	120000	B.1.2.2.1.1.2.1.2	0.192553191489362	.	1	120000	#9191FF	1	0.375
chr2	120001	320000	B.1.1.1.2.1.2.2.1	0.341489361702128	.	120001	320000	#DADAFF	1	0.5
chr2	320001	640000	A.2.2.1.1.1.2.2.2.2	0.515957446808511	.	320001	640000	#FFDADA	1	0.625
chr2	640001	800000	B.1.1.1.1.2.2.2.2.1.2	0.352127659574468	.	640001	800000	#DADAFF	1	0.5
chr2	800001	1000000	B.1.1.2.1.2.1.2.2.1.2	0.306382978723404	.	800001	1000000	#DADAFF	1	0.5
chr2	1000001	1480000	B.1.2.1.1.2.1.1.2	0.241489361702128	.	1000001	1480000	#9191FF	1	0.375
chr2	1480001	1640000	A.2.1.2.2.2.2.1.1.2	0.541489361702128	.	1480001	1640000	#FF9191	1	0.75
chr2	1640001	1880000	A.2.2.2.1.2.1.2.2.1.1	0.415957446808511	.	1640001	1880000	#FFDADA	1	0.625
chr2	1880001	2120000	A.2.1.1.2.2.1.1.2.2	0.642553191489362	.	1880001	2120000	#FF9191	1	0.75
chr2	2120001	2520000	A.2.2.1.1.1.2.1.2.1.2	0.522340425531915	.	2120001	2520000	#FFDADA	1	0.625
chr2	2520001	2720000	A.2.2.2.1.1.1.1.2.2.1	0.438297872340426	.	2520001	2720000	#FFDADA	1	0.625
chr2	2720001	3320000	A.1.2.2.1.2.1.1.2	0.797872340425532	.	2720001	3320000	#FF4848	1	0.875
chr2	3320001	3520000	A.1.2.2.2.1.1.2.2.1	0.764893617021277	.	3320001	3520000	#FF4848	1	0.875
chr2	3520001	3640000	A.2.1.2.2.2.1.2.1.1	0.547872340425532	.	3520001	3640000	#FF9191	1	0.75
chr2	3640001	3760000	A.1.2.2.2.1.2.1.1.1.1	0.76063829787234	.	3640001	3760000	#FF4848	1	0.875
chr2	3760001	3960000	B.1.1.2.1.1.2.2.2.2.2	0.317021276595745	.	3760001	3960000	#DADAFF	1	0.5
chr2	3960001	4040000	B.1.1.2.2.1.1.2.2.2.1	0.282978723404255	.	3960001	4040000	#DADAFF	1	0.5
chr2	4040001	4240000	B.1.1.1.1.2.1.1	0.361702127659574	.	4040001	4240000	#DADAFF	1	0.5
chr2	4240001	4440000	B.1.2.1.2.1.1.1.1.2.2.2.2	0.221276595744681	.	4240001	4440000	#9191FF	1	0.375
chr2	4440001	4920000	B.1.2.1.2.1.2.1.1.1	0.213829787234043	.	4440001	4920000	#9191FF	1	0.375
chr2	4920001	5040000	A.2.2.2.1.1.1.1.1.2.2	0.441489361702128	.	4920001	5040000	#FFDADA	1	0.625
chr2	5120001	5320000	A.2.2.2.1.1.1.1.1.2.2	0.441489361702128	.	5120001	5320000	#FFDADA	1	0.625
chr2	5320001	5480000	B.1.1.1.1.1.1.1.1.1	0.375531914893617	.	5320001	5480000	#DADAFF	1	0.5
chr2	5480001	5680000	A.2.2.2.2.1.1.1.1	0.408510638297872	.	5480001	5680000	#FFDADA	1	0.625
chr2	5680001	5800000	A.2.1.2.2.1.2.1.2.2	0.562765957446808	.	5680001	5800000	#FF9191	1	0.75
chr2	5800001	5960000	A.1.2.2.2.2.1.2.1.1.2.2	0.737234042553191	.	5800001	5960000	#FF4848	1	0.875
chr2	5960001	6240000	A.1.2.2.2.2.2.1.2.2.2.2	0.722340425531915	.	5960001	6240000	#FF4848	1	0.875
chr2	6240001	6320000	A.2.1.2.2.2.1.1.2.2.2	0.548936170212766	.	6240001	6320000	#FF9191	1	0.75
chr2	6320001	6520000	A.1.2.1.2.1.2.2.1.1.1	0.859574468085106	.	6320001	6520000	#FF4848	1	0.875
chr2	6520001	6640000	A.2.1.2.2.2.2.2.2	0.535106382978723	.	6520001	6640000	#FF9191	1	0.75
chr2	6640001	7040000	A.1.2.1.2.2.2.2.1.1.1.1.2	0.834042553191489	.	6640001	7040000	#FF4848	1	0.875
chr2	7040001	7200000	A.1.2.2.2.1.1.2.2.2.2.2	0.761702127659574	.	7040001	7200000	#FF4848	1	0.875
chr2	7200001	7520000	A.1.2.2.2.2.2.1.2.1	0.727659574468085	.	7200001	7520000	#FF4848	1	0.875
chr2	7520001	7680000	A.2.2.2.1.1.2.2.2.2.1	0.425531914893617	.	7520001	7680000	#FFDADA	1	0.625
chr2	7680001	7800000	A.2.2.2.1.1.2.2.1.1.2	0.431914893617021	.	7680001	7800000	#FFDADA	1	0.625
chr2	7800001	8040000	A.1.2.2.2.1.1.2.2.2.1	0.763829787234043	.	7800001	8040000	#FF4848	1	0.875
chr2	8040001	8200000	A.1.2.2.2.1.1.1.2.1.2.2	0.770212765957447	.	8040001	8200000	#FF4848	1	0.875
chr2	8200001	8600000	A.1.2.2.1.1.1.1.1.2.1.1	0.823404255319149	.	8200001	8600000	#FF4848	1	0.875
chr2	8600001	9120000	A.1.1.2.2.2.2.2.1.2.1.2.2.1	0.908510638297872	.	8600001	9120000	#FF0000	1	1
chr2	9120001	9320000	A.1.2.2.1.1.1.2.2.1.2	0.81063829787234	.	9120001	9320000	#FF4848	1	0.875
chr2	9320001	9640000	A.1.1.2.2.2.1.2.1.1.1	0.932978723404255	.	9320001	9640000	#FF0000	1	1
chr2	9640001	10040000	A.1.1.2.1.1.1.2.1.1.1	0.991489361702128	.	9640001	10040000	#FF0000	1	1
chr2	10040001	10120000	A.1.2.2.2.1.2.1.2.1.2	0.75531914893617	.	10040001	10120000	#FF4848	1	0.875
chr2	10120001	10240000	A.1.2.2.2.1.2.2.1	0.753191489361702	.	10120001	10240000	#FF4848	1	0.875
chr2	10240001	10400000	A.1.1.2.2.2.1.1.2.1	0.935106382978723	.	10240001	10400000	#FF0000	1	1
chr2	10400001	10520000	A.2.1.2.2.2.1.1.1.1.2	0.556382978723404	.	10400001	10520000	#FF9191	1	0.75
chr2	10520001	10840000	A.1.2.1.2.2.1.1.1	0.851063829787234	.	10520001	10840000	#FF4848	1	0.875
chr2	10840001	11120000	A.1.2.2.1.1.1.1.1.2.2.2	0.818085106382979	.	10840001	11120000	#FF4848	1	0.875
chr2	11120001	11280000	A.1.2.2.2.1.2.1.1.2.2	0.757446808510638	.	11120001	11280000	#FF4848	1	0.875
chr2	11280001	11400000	A.1.1.2.2.2.1.2.2.2.2	0.925531914893617	.	11280001	11400000	#FF0000	1	1
chr2	11400001	11600000	A.1.2.2.1.1.1.1.1.1	0.824468085106383	.	11400001	11600000	#FF4848	1	0.875
chr2	11600001	11960000	A.1.2.1.2.2.1.1.2.2.2	0.847872340425532	.	11600001	11960000	#FF4848	1	0.875
chr2	11960001	12080000	A.1.2.2.2.1.1.1.2.1.1	0.772340425531915	.	11960001	12080000	#FF4848	1	0.875
chr2	12080001	12480000	A.2.1.1.2.1.2.2.1.2.1.1	0.651063829787234	.	12080001	12480000	#FF9191	1	0.75
chr2	12480001	12600000	A.2.1.2.2.1.2.1.2.1	0.563829787234043	.	12480001	12600000	#FF9191	1	0.75
chr2	12600001	12800000	A.1.2.2.2.2.1.2.1.2.2	0.735106382978723	.	12600001	12800000	#FF4848	1	0.875
chr2	12800001	13160000	A.2.1.2.1.2.2.1	0.586170212765957	.	12800001	13160000	#FF9191	1	0.75
chr2	13160001	13400000	A.2.2.2.1.1.1.1.1.1	0.443617021276596	.	13160001	13400000	#FFDADA	1	0.625
chr2	13400001	13520000	B.1.1.1.1.2.2.2.1.1	0.35531914893617	.	13400001	13520000	#DADAFF	1	0.5
chr2	13520001	13840000	A.2.1.2.1.2.2.2.2.2.1	0.578723404255319	.	13520001	13840000	#FF9191	1	0.75
chr2	13840001	14160000	B.1.1.1.2.2.1.2.2.1.2	0.336170212765957	.	13840001	14160000	#DADAFF	1	0.5
chr2	14160001	14360000	A.2.1.2.2.1.2.1.1	0.564893617021277	.	14160001	14360000	#FF9191	1	0.75
chr2	14360001	14640000	A.2.1.1.1.2.1.1.1	0.691489361702128	.	14360001	14640000	#FF9191	1	0.75
chr2	14640001	14880000	A.1.2.1.2.2.2.2.1.2.1.2	0.827659574468085	.	14640001	14880000	#FF4848	1	0.875
chr2	14880001	15520000	A.1.1.2.2.2.2.2.2.2	0.904255319148936	.	14880001	15520000	#FF0000	1	1
chr2	15520001	15800000	A.1.1.1.1.2	0.998936170212766	.	15520001	15800000	#FF0000	1	1
chr2	15800001	16280000	A.1.1.1.1.1	1	.	15800001	16280000	#FF0000	1	1
chr2	16320001	16400000	A.1.1.1.1.1	1	.	16320001	16400000	#FF0000	1	1
chr2	16400001	16920000	B.1.1.1.1.2.1.2.2.1	0.359574468085106	.	16400001	16920000	#DADAFF	1	0.5
chr2	16920001	17360000	A.2.2.1.2.1.2.1.2.2	0.482978723404255	.	16920001	17360000	#FFDADA	1	0.625
chr2	17360001	17520000	A.2.2.1.2.1.2.1.2.1	0.484042553191489	.	17360001	17520000	#FFDADA	1	0.625
chr2	17520001	17880000	B.2.1.2.1.1.1.2.2.2.1	0.101063829787234	.	17520001	17880000	#4848FF	1	0.25
chr2	17880001	18120000	B.1.1.1.1.2.1.2.2.2.2	0.357446808510638	.	17880001	18120000	#DADAFF	1	0.5
chr2	18120001	18240000	B.2.1.2.1.1.2.2.1	0.0978723404255319	.	18120001	18240000	#4848FF	1	0.25
chr2	18240001	18400000	B.2.1.2.1.2.1.2.1.2.1	0.0925531914893617	.	18240001	18400000	#4848FF	1	0.25
chr2	18400001	18520000	B.2.1.2.1.1.1.2.2.1	0.102127659574468	.	18400001	18520000	#4848FF	1	0.25
chr2	18520001	18920000	B.2.1.2.2.2.1.1.2	0.0702127659574468	.	18520001	18920000	#4848FF	1	0.25
chr2	18920001	19160000	B.2.1.2.1.2.2.1.2	0.0882978723404255	.	18920001	19160000	#4848FF	1	0.25
chr2	19160001	19280000	B.1.2.2.2.2.2.1	0.161702127659574	.	19160001	19280000	#9191FF	1	0.375
chr2	19280001	19440000	B.2.1.2.1.2.1.1.1	0.0957446808510638	.	19280001	19440000	#4848FF	1	0.25
chr2	19440001	19760000	B.2.1.2.1.1.2.2.2	0.0968085106382979	.	19440001	19760000	#4848FF	1	0.25
chr2	19760001	19880000	B.2.1.2.1.2.1.1.2	0.0946808510638298	.	19760001	19880000	#4848FF	1	0.25
chr2	19880001	20120000	B.1.2.2.1.2.2.2.1.1	0.175531914893617	.	19880001	20120000	#9191FF	1	0.375
chr2	20120001	20440000	A.2.1.1.2.1.2.1.1.2	0.65531914893617	.	20120001	20440000	#FF9191	1	0.75
chr2	20440001	20520000	A.2.2.2.1.1.1.1.2.2.2	0.437234042553191	.	20440001	20520000	#FFDADA	1	0.625
chr2	20520001	20600000	A.2.1.2.1.2.1.1.1.2	0.59468085106383	.	20520001	20600000	#FF9191	1	0.75
chr2	20600001	20920000	A.2.2.2.1.2.1.2.1.1	0.419148936170213	.	20600001	20920000	#FFDADA	1	0.625
chr2	20920001	21080000	B.1.2.2.1.2.2.2.2.1	0.173404255319149	.	20920001	21080000	#9191FF	1	0.375
chr2	21080001	21480000	B.2.1.2.2.2.1.1.1	0.0712765957446809	.	21080001	21480000	#4848FF	1	0.25
chr2	21480001	21640000	B.1.2.2.1.2.2.1.1.2.2	0.177659574468085	.	21480001	21640000	#9191FF	1	0.375
chr2	21640001	21840000	B.2.1.2.2.2.1.2.2.1.1	0.0680851063829787	.	21640001	21840000	#4848FF	1	0.25
chr2	21840001	22160000	B.2.1.2.1.1.1.2.2.2.2	0.1	.	21840001	22160000	#4848FF	1	0.25
chr2	22160001	22480000	B.2.1.2.2.1.1.2.1.2	0.0829787234042553	.	22160001	22480000	#4848FF	1	0.25
chr2	22480001	22800000	B.1.1.1.1.2.2.2.2.1.1	0.353191489361702	.	22480001	22800000	#DADAFF	1	0.5
chr2	22800001	23040000	A.2.2.2.1.2.2.2.2.2	0.409574468085106	.	22800001	23040000	#FFDADA	1	0.625
chr2	23040001	23240000	A.2.2.2.1.1.1.2	0.436170212765957	.	23040001	23240000	#FFDADA	1	0.625
chr2	23240001	23360000	A.2.2.2.1.2.2.1	0.412765957446808	.	23240001	23360000	#FFDADA	1	0.625
chr2	23360001	23560000	A.2.2.1.2.1.2.1.1.1	0.486170212765957	.	23360001	23560000	#FFDADA	1	0.625
chr2	23560001	23760000	A.2.1.1.2.2.1.2.1.2.1	0.638297872340426	.	23560001	23760000	#FF9191	1	0.75
chr2	23760001	24080000	A.2.1.1.1.2.1.1.2.2.1	0.68936170212766	.	23760001	24080000	#FF9191	1	0.75
chr2	24080001	24360000	A.1.2.1.2.2.1.1.2.1	0.85	.	24080001	24360000	#FF4848	1	0.875
chr2	24360001	24440000	A.2.2.2.1.1.2.2.1.2.2.2.1	0.428723404255319	.	24360001	24440000	#FFDADA	1	0.625
chr2	24440001	24880000	A.1.1.2.2.2.2.2.1.2.1.2.1.1	0.91063829787234	.	24440001	24880000	#FF0000	1	1
chr2	24880001	25000000	A.1.2.2.2.2.1.1.1.2.1.1.2.1.1	0.746808510638298	.	24880001	25000000	#FF4848	1	0.875
chr2	25000001	25200000	A.1.1.2.2.1.1.2.2.1	0.946808510638298	.	25000001	25200000	#FF0000	1	1
chr2	25200001	25320000	A.1.1.2.2.2.1.1.1.1	0.937234042553192	.	25200001	25320000	#FF0000	1	1
chr2	25320001	25720000	A.1.1.2.1.1.1.1.2.1	0.99468085106383	.	25320001	25720000	#FF0000	1	1
chr2	25720001	26160000	A.1.1.2.2.1.1.1.1.1.1	0.95531914893617	.	25720001	26160000	#FF0000	1	1
chr2	26160001	26320000	A.1.2.2.1.2.2.1.2.1.1	0.78936170212766	.	26160001	26320000	#FF4848	1	0.875
chr2	26320001	26600000	A.1.2.2.1.2.2.1.2.1.2.1	0.788297872340426	.	26320001	26600000	#FF4848	1	0.875
chr2	26600001	26760000	A.1.2.2.2.2.1.2.1.2.1	0.736170212765957	.	26600001	26760000	#FF4848	1	0.875
chr2	26760001	26960000	A.1.2.2.2.2.1.1.1.2.1.1.1.2	0.747872340425532	.	26760001	26960000	#FF4848	1	0.875
chr2	26960001	27040000	A.2.2.2.1.1.2.2.1.1.1	0.432978723404255	.	26960001	27040000	#FFDADA	1	0.625
chr2	27040001	27120000	A.2.1.2.2.1.1.2.2.1.2	0.568085106382979	.	27040001	27120000	#FF9191	1	0.75
chr2	27120001	27480000	A.1.1.2.2.1.1.1.1.1.2.1	0.954255319148936	.	27120001	27480000	#FF0000	1	1
chr2	27480001	27640000	A.2.1.2.2.1.1.1.1.2.1	0.575531914893617	.	27480001	27640000	#FF9191	1	0.75
chr2	27640001	28200000	A.1.1.2.2.2.1.2.1.2.2.2	0.928723404255319	.	27640001	28200000	#FF0000	1	1
chr2	28200001	28400000	A.2.1.1.2.2.1.1.2.1	0.643617021276596	.	28200001	28400000	#FF9191	1	0.75
chr2	28400001	28600000	A.1.2.2.2.2.1.1.1.1.1	0.751063829787234	.	28400001	28600000	#FF4848	1	0.875
chr2	28600001	28760000	A.1.2.2.2.1.1.1.1.1	0.776595744680851	.	28600001	28760000	#FF4848	1	0.875
chr2	28760001	28840000	A.2.1.1.2.2.1.1.1	0.64468085106383	.	28760001	28840000	#FF9191	1	0.75
chr2	28840001	28960000	A.1.1.2.1.1.1.1.2.2.2	0.992553191489362	.	28840001	28960000	#FF0000	1	1
chr2	28960001	29440000	A.1.1.2.1.1.1.1.2.2.1	0.993617021276596	.	28960001	29440000	#FF0000	1	1
chr2	29440001	29560000	A.2.1.1.1.1.1.1.2.1	0.71063829787234	.	29440001	29560000	#FF9191	1	0.75
chr2	29560001	29720000	A.1.2.1.2.1.1.1.1	0.872340425531915	.	29560001	29720000	#FF4848	1	0.875
chr2	29720001	29840000	A.1.2.2.1.1.2.2.1.1	0.803191489361702	.	29720001	29840000	#FF4848	1	0.875
chr2	29840001	30000000	A.1.2.1.2.1.1.2.1.1	0.868085106382979	.	29840001	30000000	#FF4848	1	0.875
chr2	30000001	30360000	A.1.1.2.1.1.2.2.1	0.980851063829787	.	30000001	30360000	#FF0000	1	1
chr2	30360001	30680000	A.2.1.1.1.1.1.1.1.2.2.1	0.712765957446808	.	30360001	30680000	#FF9191	1	0.75
chr2	30680001	30920000	A.2.2.1.2.2.1.1.1.2	0.469148936170213	.	30680001	30920000	#FFDADA	1	0.625
chr2	30920001	31080000	B.1.1.2.1.1.2.2.1.2	0.321276595744681	.	30920001	31080000	#DADAFF	1	0.5
chr2	31080001	31240000	B.1.2.2.2.1.1.2.2.1.1	0.169148936170213	.	31080001	31240000	#9191FF	1	0.375
chr2	31240001	31520000	B.1.2.2.1.2.2.1.2	0.176595744680851	.	31240001	31520000	#9191FF	1	0.375
chr2	31520001	31920000	B.2.1.2.2.1.2.1.2.1	0.074468085106383	.	31520001	31920000	#4848FF	1	0.25
chr2	31920001	32160000	B.2.1.2.2.1.2.1.1.1	0.0776595744680851	.	31920001	32160000	#4848FF	1	0.25
chr2	32160001	32280000	A.1.2.2.2.2.1.2.2.2	0.730851063829787	.	32160001	32280000	#FF4848	1	0.875
chr2	32280001	32680000	A.1.2.2.2.2.1.1.2	0.740425531914894	.	32280001	32680000	#FF4848	1	0.875
chr2	32680001	33120000	B.1.1.1.2.1.2.2.2	0.340425531914894	.	32680001	33120000	#DADAFF	1	0.5
chr2	33120001	33360000	B.1.2.2.1.2.2.2.1.2	0.174468085106383	.	33120001	33360000	#9191FF	1	0.375
chr2	33360001	33640000	B.2.1.2.1.1.1.1	0.104255319148936	.	33360001	33640000	#4848FF	1	0.25
chr2	33640001	33760000	B.1.2.2.1.2.1.2.1.1	0.185106382978723	.	33640001	33760000	#9191FF	1	0.375
chr2	33760001	33880000	B.1.2.2.1.1.2.2.2	0.190425531914894	.	33760001	33880000	#9191FF	1	0.375
chr2	33880001	34200000	B.2.2.2.1.2.2.1.2.1	0.00957446808510638	.	33880001	34200000	#0000FF	1	0.125
chr2	34200001	34400000	B.2.1.2.1.2.1.2.2	0.0904255319148936	.	34200001	34400000	#4848FF	1	0.25
chr2	34400001	34800000	B.2.2.2.1.1.1	0.0159574468085106	.	34400001	34800000	#0000FF	1	0.125
chr2	34800001	35000000	B.2.1.1.1.1.2.1.1.1	0.151063829787234	.	34800001	35000000	#4848FF	1	0.25
chr2	35000001	35400000	B.2.2.1.1.1.1.1.2	0.0606382978723404	.	35000001	35400000	#0000FF	1	0.125
chr2	35400001	35560000	B.2.1.2.1.2.1.2.1.1	0.0936170212765957	.	35400001	35560000	#4848FF	1	0.25
chr2	35560001	36000000	B.2.2.1.1.1.1.2	0.0595744680851064	.	35560001	36000000	#0000FF	1	0.125
chr2	36000001	36240000	B.2.1.2.2.2.2.1.2	0.0638297872340425	.	36000001	36240000	#4848FF	1	0.25
chr2	36240001	36400000	B.2.1.2.1.2.1.2.1.2.2	0.0914893617021277	.	36240001	36400000	#4848FF	1	0.25
chr2	36400001	36560000	B.2.1.2.1.2.2.2	0.0872340425531915	.	36400001	36560000	#4848FF	1	0.25
chr2	36560001	36760000	B.1.2.2.1.2.2.2.2.2	0.172340425531915	.	36560001	36760000	#9191FF	1	0.375
chr2	36760001	37360000	A.2.1.1.1.1.1.2.2	0.706382978723404	.	36760001	37360000	#FF9191	1	0.75
chr2	37360001	37440000	A.2.2.2.1.1.2.2.1.2.1	0.430851063829787	.	37360001	37440000	#FFDADA	1	0.625
chr2	37440001	37760000	A.1.2.1.2.1.2.1.2.2	0.86063829787234	.	37440001	37760000	#FF4848	1	0.875
chr2	37760001	38000000	A.1.2.1.2.1.2.1.2.1	0.861702127659574	.	37760001	38000000	#FF4848	1	0.875
chr2	38000001	38160000	A.1.2.1.2.2.2.2.1.2.1.1	0.828723404255319	.	38000001	38160000	#FF4848	1	0.875
chr2	38160001	38480000	A.1.1.2.2.2.2.1.2.1.1	0.918085106382979	.	38160001	38480000	#FF0000	1	1
chr2	38480001	38760000	A.1.1.2.2.1.1.2.1	0.947872340425532	.	38480001	38760000	#FF0000	1	1
chr2	38760001	38960000	A.1.2.1.2.2.2.1.1.2.1	0.840425531914894	.	38760001	38960000	#FF4848	1	0.875
chr2	38960001	39320000	A.1.1.2.1.2.2.2.1	0.959574468085106	.	38960001	39320000	#FF0000	1	1
chr2	39320001	39440000	A.2.1.2.2.1.1.1.1.1	0.576595744680851	.	39320001	39440000	#FF9191	1	0.75
chr2	39440001	39640000	A.2.1.1.1.1.2.1.2.1	0.7	.	39440001	39640000	#FF9191	1	0.75
chr2	39640001	39960000	A.1.2.1.2.2.2.2.1.1.1.1.1	0.835106382978723	.	39640001	39960000	#FF4848	1	0.875
chr2	39960001	40320000	A.2.1.2.1.1.1.2.1.1.1	0.612765957446809	.	39960001	40320000	#FF9191	1	0.75
chr2	40320001	40440000	A.2.1.1.1.2.1.1.2.2.2	0.688297872340425	.	40320001	40440000	#FF9191	1	0.75
chr2	40440001	40720000	A.1.2.2.2.2.1.1.1.2.1.1.2.1.2	0.745744680851064	.	40440001	40720000	#FF4848	1	0.875
chr2	40720001	40840000	A.2.1.2.2.2.1.2.1.2.2	0.54468085106383	.	40720001	40840000	#FF9191	1	0.75
chr2	40840001	41400000	A.1.2.1.2.2.1.2.1.2	0.845744680851064	.	40840001	41400000	#FF4848	1	0.875
chr2	41400001	41680000	A.2.1.2.1.1.1.1.2.1	0.614893617021277	.	41400001	41680000	#FF9191	1	0.75
chr2	41680001	42080000	A.1.2.1.2.2.2.1.1.1	0.841489361702128	.	41680001	42080000	#FF4848	1	0.875
chr2	42080001	42240000	A.1.2.2.2.1.2.1.2.1.1	0.756382978723404	.	42080001	42240000	#FF4848	1	0.875
chr2	42240001	42760000	A.1.1.2.2.1.1.1.2.1.1	0.951063829787234	.	42240001	42760000	#FF0000	1	1
chr2	42760001	42840000	A.1.2.2.2.2.1.2.2.1.2.2	0.731914893617021	.	42760001	42840000	#FF4848	1	0.875
chr2	42840001	43000000	A.1.2.1.1.1.2.2.1.2	0.88936170212766	.	42840001	43000000	#FF4848	1	0.875
chr2	43000001	43240000	A.1.2.1.2.2.1.2.2.1	0.84468085106383	.	43000001	43240000	#FF4848	1	0.875
chr2	43240001	43680000	A.1.2.1.2.2.2.2.2	0.825531914893617	.	43240001	43680000	#FF4848	1	0.875
chr2	43680001	43800000	A.1.2.2.2.1.2.1.1.2.1	0.758510638297872	.	43680001	43800000	#FF4848	1	0.875
chr2	43800001	44000000	A.2.1.2.2.1.1.1.1.2.2.1	0.574468085106383	.	43800001	44000000	#FF9191	1	0.75
chr2	44000001	44080000	A.1.2.2.2.1.2.2.2	0.752127659574468	.	44000001	44080000	#FF4848	1	0.875
chr2	44080001	44360000	A.1.2.1.2.1.2.1.1.2.2	0.862765957446809	.	44080001	44360000	#FF4848	1	0.875
chr2	44360001	44720000	A.1.1.2.2.1.1.1.2.1.2	0.95	.	44360001	44720000	#FF0000	1	1
chr2	44720001	44920000	A.1.2.1.2.1.1.1.2.2	0.869148936170213	.	44720001	44920000	#FF4848	1	0.875
chr2	44920001	45200000	A.1.1.2.2.1.1.1.1.1.2.2	0.953191489361702	.	44920001	45200000	#FF0000	1	1
chr2	45200001	45400000	A.1.2.2.2.2.1.1.1.1.2	0.75	.	45200001	45400000	#FF4848	1	0.875
chr2	45400001	45560000	A.2.1.2.2.2.2.1.2.1.2	0.53936170212766	.	45400001	45560000	#FF9191	1	0.75
chr2	45560001	45720000	A.2.1.1.1.2.2.1.2.2.2.2.1	0.675531914893617	.	45560001	45720000	#FF9191	1	0.75
chr2	45720001	46000000	A.1.2.1.1.2.1.2.1.1	0.885106382978723	.	45720001	46000000	#FF4848	1	0.875
chr2	46000001	46280000	A.1.2.1.2.2.2.2.1.1.2.2.1	0.830851063829787	.	46000001	46280000	#FF4848	1	0.875
chr2	46280001	46360000	A.2.1.2.2.2.1.1.2.1.2	0.551063829787234	.	46280001	46360000	#FF9191	1	0.75
chr2	46360001	46600000	A.1.2.1.2.2.2.2.1.1.2.2.2	0.829787234042553	.	46360001	46600000	#FF4848	1	0.875
chr2	46600001	46880000	A.1.1.2.2.2.2.2.1.2.1.2.2.2	0.907446808510638	.	46600001	46880000	#FF0000	1	1
chr2	46880001	47280000	A.1.1.1.2.1	0.997872340425532	.	46880001	47280000	#FF0000	1	1
chr2	47280001	47600000	A.1.2.1.2.2.1.2.1.1	0.846808510638298	.	47280001	47600000	#FF4848	1	0.875
chr2	47600001	47840000	A.1.1.2.2.2.1.2.1.1.2	0.931914893617021	.	47600001	47840000	#FF0000	1	1
chr2	47840001	48000000	A.2.1.1.1.1.1.2.1	0.707446808510638	.	47840001	48000000	#FF9191	1	0.75
chr2	48000001	48160000	A.1.1.2.1.1.2.1.1	0.984042553191489	.	48000001	48160000	#FF0000	1	1
chr2	48160001	48480000	A.1.2.2.2.2.2.1.1.2	0.728723404255319	.	48160001	48480000	#FF4848	1	0.875
chr2	48480001	48640000	A.1.2.1.2.1.1.2.1.2	0.867021276595745	.	48480001	48640000	#FF4848	1	0.875
chr2	48640001	48800000	A.1.1.2.2.2.1.2.2.2.1	0.926595744680851	.	48640001	48800000	#FF0000	1	1
chr2	48800001	49000000	A.2.2.2.2.2.2.2.2.2.2	0.376595744680851	.	48800001	49000000	#FFDADA	1	0.625
chr2	49000001	49520000	A.2.2.2.2.2.2.1.2.2	0.381914893617021	.	49000001	49520000	#FFDADA	1	0.625
chr2	49520001	49960000	B.1.2.2.1.2.1.2.1.2.2	0.182978723404255	.	49520001	49960000	#9191FF	1	0.375
chr2	49960001	50400000	A.2.1.1.2.1.2.1.1.1.2	0.656382978723404	.	49960001	50400000	#FF9191	1	0.75
chr2	50400001	50720000	B.1.2.2.1.1.1.2.1	0.195744680851064	.	50400001	50720000	#9191FF	1	0.375
chr2	50720001	51000000	B.1.2.2.1.2.1.2.1.2.1	0.184042553191489	.	50720001	51000000	#9191FF	1	0.375
chr2	51000001	51400000	B.2.1.2.2.1.2.1.2.2	0.0734042553191489	.	51000001	51400000	#4848FF	1	0.25
chr2	51400001	51680000	B.2.2.1.1.1.2.1.2	0.0574468085106383	.	51400001	51680000	#0000FF	1	0.125
chr2	51680001	52000000	B.2.2.1.1.1.1.1.1	0.0617021276595745	.	51680001	52000000	#0000FF	1	0.125
chr2	52000001	52120000	B.1.2.2.2.2.2.2	0.16063829787234	.	52000001	52120000	#9191FF	1	0.375
chr2	52120001	52200000	B.1.2.2.1.2.1.1.1	0.18936170212766	.	52120001	52200000	#9191FF	1	0.375
chr2	52200001	52400000	B.1.2.2.1.1.1.2.2	0.19468085106383	.	52200001	52400000	#9191FF	1	0.375
chr2	52400001	52760000	B.2.2.1.2.1.2.2.1.2.1.1	0.0308510638297872	.	52400001	52760000	#0000FF	1	0.125
chr2	52760001	53280000	B.2.2.1.1.2.2.2.1	0.0393617021276596	.	52760001	53280000	#0000FF	1	0.125
chr2	53280001	53600000	B.2.2.1.1.2.1.2.1.1	0.051063829787234	.	53280001	53600000	#0000FF	1	0.125
chr2	53600001	54080000	B.2.1.1.1.1.1.1.1.2.1	0.158510638297872	.	53600001	54080000	#4848FF	1	0.25
chr2	54080001	54280000	A.2.1.2.1.2.2.2.1.1.2	0.584042553191489	.	54080001	54280000	#FF9191	1	0.75
chr2	54280001	54360000	A.2.1.2.2.2.2.1.1.1	0.542553191489362	.	54280001	54360000	#FF9191	1	0.75
chr2	54360001	54560000	A.1.2.1.2.2.2.2.1.2.2	0.826595744680851	.	54360001	54560000	#FF4848	1	0.875
chr2	54560001	54640000	A.2.1.2.2.2.2.1.2.1.1	0.540425531914894	.	54560001	54640000	#FF9191	1	0.75
chr2	54640001	54960000	A.1.1.2.2.1.1.2.2.2	0.945744680851064	.	54640001	54960000	#FF0000	1	1
chr2	54960001	55120000	A.1.2.1.2.2.1.2.2.2.1	0.843617021276596	.	54960001	55120000	#FF4848	1	0.875
chr2	55120001	55480000	A.1.2.1.1.2.1.2.1.2	0.884042553191489	.	55120001	55480000	#FF4848	1	0.875
chr2	55480001	55680000	A.1.1.2.2.1.1.1.1.2	0.952127659574468	.	55480001	55680000	#FF0000	1	1
chr2	55680001	55800000	A.2.1.2.2.1.1.1.2.1	0.572340425531915	.	55680001	55800000	#FF9191	1	0.75
chr2	55800001	56280000	B.1.2.2.1.2.2.1.1.2.1	0.178723404255319	.	55800001	56280000	#9191FF	1	0.375
chr2	56280001	56440000	B.1.2.2.1.2.1.2.2.1	0.181914893617021	.	56280001	56440000	#9191FF	1	0.375
chr2	56440001	56600000	B.2.1.2.1.2.2.1.1	0.0893617021276596	.	56440001	56600000	#4848FF	1	0.25
chr2	56600001	56800000	B.2.1.2.2.2.1.2.1	0.0691489361702128	.	56600001	56800000	#4848FF	1	0.25
chr2	56800001	56920000	B.1.2.2.1.2.1.1.2.1.2	0.187234042553191	.	56800001	56920000	#9191FF	1	0.375
chr2	56920001	57200000	B.2.1.2.2.2.1.2.2.2	0.0659574468085106	.	56920001	57200000	#4848FF	1	0.25
chr2	57200001	57520000	B.2.1.2.2.1.1.2.2.2.2	0.0787234042553192	.	57200001	57520000	#4848FF	1	0.25
chr2	57520001	57920000	B.2.1.2.2.2.1.2.2.1.2	0.0670212765957447	.	57520001	57920000	#4848FF	1	0.25
chr2	57920001	58120000	B.1.1.2.1.2.2.1.1	0.303191489361702	.	57920001	58120000	#DADAFF	1	0.5
chr2	58120001	58480000	B.1.2.2.1.1.1.1	0.196808510638298	.	58120001	58480000	#9191FF	1	0.375
chr2	58480001	58800000	B.1.1.2.1.1.2.2.2.2.1	0.318085106382979	.	58480001	58800000	#DADAFF	1	0.5
chr2	58800001	58960000	B.1.1.1.1.2.1.2.1	0.36063829787234	.	58800001	58960000	#DADAFF	1	0.5
chr2	58960001	59040000	A.2.2.2.2.2.2.1.1.2.2.1	0.386170212765957	.	58960001	59040000	#FFDADA	1	0.625
chr2	59040001	59160000	B.1.1.2.1.1.2.2.1.1	0.322340425531915	.	59040001	59160000	#DADAFF	1	0.5
chr2	59160001	59760000	B.1.2.2.1.2.2.1.1.1	0.179787234042553	.	59160001	59760000	#9191FF	1	0.375
chr2	59760001	60000000	B.2.1.2.2.1.1.1.2	0.0851063829787234	.	59760001	60000000	#4848FF	1	0.25
chr2	60000001	60400000	B.2.2.1.2.1.1.1	0.0372340425531915	.	60000001	60400000	#0000FF	1	0.125
chr2	60400001	60600000	B.2.1.2.2.1.1.2.1.1	0.0840425531914894	.	60400001	60600000	#4848FF	1	0.25
chr2	60600001	61000000	A.2.2.1.2.1.2.1.1.2	0.485106382978723	.	60600001	61000000	#FFDADA	1	0.625
chr2	61000001	61320000	A.1.2.1.1.1.1.1.2.1.1	0.897872340425532	.	61000001	61320000	#FF4848	1	0.875
chr2	61320001	61440000	A.2.1.2.1.1.1.1.1.2.1	0.617021276595745	.	61320001	61440000	#FF9191	1	0.75
chr2	61440001	61600000	A.2.2.1.1.1.2.1.1.1	0.525531914893617	.	61440001	61600000	#FFDADA	1	0.625
chr2	61600001	61920000	A.1.1.2.1.1.1.2.2.2.2	0.985106382978723	.	61600001	61920000	#FF0000	1	1
chr2	61920001	62080000	A.1.1.2.2.2.2.2.1.2.1.1.1	0.912765957446809	.	61920001	62080000	#FF0000	1	1
chr2	62080001	62400000	A.1.2.1.2.1.2.1.1.1	0.864893617021277	.	62080001	62400000	#FF4848	1	0.875
chr2	62400001	63040000	A.1.2.1.2.2.2.1.2.2.2	0.836170212765957	.	62400001	63040000	#FF4848	1	0.875
chr2	63040001	63520000	A.2.2.2.1.1.1.1.1.2.1	0.442553191489362	.	63040001	63520000	#FFDADA	1	0.625
chr2	63520001	64120000	A.2.1.1.1.1.1.1.1.1	0.714893617021277	.	63520001	64120000	#FF9191	1	0.75
chr2	64120001	64240000	A.2.1.1.2.1.1.2.2.2.1	0.659574468085106	.	64120001	64240000	#FF9191	1	0.75
chr2	64240001	64400000	A.2.1.1.1.1.1.1.1.2.1	0.713829787234043	.	64240001	64400000	#FF9191	1	0.75
chr2	64400001	64520000	A.2.1.1.1.2.1.2.2.1	0.686170212765957	.	64400001	64520000	#FF9191	1	0.75
chr2	64520001	64840000	A.1.1.2.1.1.1.2.1.1.2	0.990425531914894	.	64520001	64840000	#FF0000	1	1
chr2	64840001	65040000	A.1.2.1.1.1.1.1.1.1.1.1	0.903191489361702	.	64840001	65040000	#FF4848	1	0.875
chr2	65040001	65360000	A.1.2.1.1.2.2.1	0.880851063829787	.	65040001	65360000	#FF4848	1	0.875
chr2	65360001	65480000	A.1.2.1.1.1.2.1	0.891489361702128	.	65360001	65480000	#FF4848	1	0.875
chr2	65480001	65640000	A.2.1.2.1.1.1.2.2.1.1.1	0.607446808510638	.	65480001	65640000	#FF9191	1	0.75
chr2	65640001	65800000	A.1.2.1.1.1.2.2.1.1	0.890425531914894	.	65640001	65800000	#FF4848	1	0.875
chr2	65800001	66120000	A.1.2.1.1.2.2.2.1	0.879787234042553	.	65800001	66120000	#FF4848	1	0.875
chr2	66120001	66360000	A.2.1.2.1.1.1.2.1.2.1	0.61063829787234	.	66120001	66360000	#FF9191	1	0.75
chr2	66360001	66480000	A.2.1.2.2.2.2.1.2.2.1	0.538297872340426	.	66360001	66480000	#FF9191	1	0.75
chr2	66480001	66640000	A.1.2.2.2.1.1.1.2.2	0.769148936170213	.	66480001	66640000	#FF4848	1	0.875
chr2	66640001	66800000	A.2.1.2.1.2.1.2.1.1.1	0.592553191489362	.	66640001	66800000	#FF9191	1	0.75
chr2	66800001	66920000	A.2.1.2.1.1.1.2.2.2	0.604255319148936	.	66800001	66920000	#FF9191	1	0.75
chr2	66920001	67120000	A.2.1.2.1.1.1.1.2.2	0.613829787234043	.	66920001	67120000	#FF9191	1	0.75
chr2	67120001	67280000	A.1.2.2.2.2.1.1.1.2.1.1.2.2	0.74468085106383	.	67120001	67280000	#FF4848	1	0.875
chr2	67280001	67840000	A.1.2.1.1.1.2.2.2	0.888297872340426	.	67280001	67840000	#FF4848	1	0.875
chr2	67840001	67920000	A.2.1.2.2.1.2.2.2.2	0.558510638297872	.	67840001	67920000	#FF9191	1	0.75
chr2	67920001	68120000	A.2.1.2.1.2.2.2.1.2.2	0.581914893617021	.	67920001	68120000	#FF9191	1	0.75
chr2	68120001	68320000	A.2.2.1.1.2.2.1.2	0.501063829787234	.	68120001	68320000	#FFDADA	1	0.625
chr2	68320001	68480000	A.1.1.2.2.2.1.1.1.2	0.936170212765957	.	68320001	68480000	#FF0000	1	1
chr2	68480001	68680000	A.1.2.2.1.2.2.1.2.2.2.2	0.784042553191489	.	68480001	68680000	#FF4848	1	0.875
chr2	68680001	68800000	A.2.2.2.1.1.2.1.2	0.434042553191489	.	68680001	68800000	#FFDADA	1	0.625
chr2	68800001	69000000	A.2.1.1.2.2.2.1.1.1.1.2	0.632978723404255	.	68800001	69000000	#FF9191	1	0.75
chr2	69000001	69080000	B.1.1.2.2.1.1.1.2.1	0.292553191489362	.	69000001	69080000	#DADAFF	1	0.5
chr2	69080001	69600000	A.1.2.1.2.1.2.2.1.2.2.2	0.85531914893617	.	69080001	69600000	#FF4848	1	0.875
chr2	69600001	69880000	A.1.2.2.1.2.2.1.2.1.2.2	0.787234042553192	.	69600001	69880000	#FF4848	1	0.875
chr2	69880001	70120000	A.1.1.2.2.2.1.2.1.2.1	0.930851063829787	.	69880001	70120000	#FF0000	1	1
chr2	70120001	70280000	A.1.2.2.2.2.1.2.2.1.2.1	0.732978723404255	.	70120001	70280000	#FF4848	1	0.875
chr2	70280001	70560000	A.1.1.2.1.1.2.2.2.2.2	0.977659574468085	.	70280001	70560000	#FF0000	1	1
chr2	70560001	70680000	A.2.1.2.2.2.1.2.2	0.543617021276596	.	70560001	70680000	#FF9191	1	0.75
chr2	70680001	70840000	A.2.2.1.2.2.1.2.1.1.2.1	0.462765957446808	.	70680001	70840000	#FFDADA	1	0.625
chr2	70840001	71040000	A.2.2.2.1.2.1.2.1.2.2	0.417021276595745	.	70840001	71040000	#FFDADA	1	0.625
chr2	71040001	71200000	A.1.2.2.1.2.1.2.1.2	0.795744680851064	.	71040001	71200000	#FF4848	1	0.875
chr2	71200001	71480000	A.1.2.2.1.2.2.1.2.2.2.1	0.785106382978723	.	71200001	71480000	#FF4848	1	0.875
chr2	71480001	71600000	A.2.1.1.2.2.2.1.2.1.1.2	0.628723404255319	.	71480001	71600000	#FF9191	1	0.75
chr2	71600001	71680000	A.2.2.2.1.2.1.1.2.2	0.420212765957447	.	71600001	71680000	#FFDADA	1	0.625
chr2	71680001	72000000	A.2.1.1.2.2.1.2.2.2	0.635106382978723	.	71680001	72000000	#FF9191	1	0.75
chr2	72000001	72200000	A.1.2.2.1.2.2.2.2.1.2	0.779787234042553	.	72000001	72200000	#FF4848	1	0.875
chr2	72200001	72400000	A.2.1.1.2.2.1.2.2.1	0.636170212765957	.	72200001	72400000	#FF9191	1	0.75
chr2	72400001	72560000	A.2.1.1.1.1.2.1.1.2.2	0.701063829787234	.	72400001	72560000	#FF9191	1	0.75
chr2	72560001	72960000	A.1.2.2.1.2.1.2.2.1.2	0.793617021276596	.	72560001	72960000	#FF4848	1	0.875
chr2	72960001	73280000	A.1.2.1.2.1.2.2.2.2.2	0.852127659574468	.	72960001	73280000	#FF4848	1	0.875
chr2	73280001	73520000	A.2.1.1.1.1.2.1.2.2.2	0.697872340425532	.	73280001	73520000	#FF9191	1	0.75
chr2	73520001	73720000	A.2.1.1.1.2.2.1.1.1	0.684042553191489	.	73520001	73720000	#FF9191	1	0.75
chr2	73720001	73920000	A.1.2.2.1.2.2.2.1.1	0.782978723404255	.	73720001	73920000	#FF4848	1	0.875
chr2	73920001	74400000	A.1.2.1.2.2.1.2.2.2.2	0.842553191489362	.	73920001	74400000	#FF4848	1	0.875
chr2	74400001	74680000	A.1.2.2.1.1.2.2.1.2	0.802127659574468	.	74400001	74680000	#FF4848	1	0.875
chr2	74680001	74840000	A.1.2.1.2.1.2.2.1.1.2	0.858510638297872	.	74680001	74840000	#FF4848	1	0.875
chr2	74840001	75120000	A.1.2.2.1.2.1.2.2.1.1	0.79468085106383	.	74840001	75120000	#FF4848	1	0.875
chr2	75120001	75640000	A.2.1.1.1.1.2.1.2.2.1	0.698936170212766	.	75120001	75640000	#FF9191	1	0.75
chr2	75640001	75840000	A.2.1.1.2.2.2.1.1.1.1.1	0.634042553191489	.	75640001	75840000	#FF9191	1	0.75
chr2	75840001	76160000	A.2.2.1.2.1.2.2.1.1.2	0.480851063829787	.	75840001	76160000	#FFDADA	1	0.625
chr2	76160001	76480000	A.2.2.2.1.2.2.2.2.1	0.41063829787234	.	76160001	76480000	#FFDADA	1	0.625
chr2	76480001	76680000	B.1.1.2.2.1.2.1.2.1.1	0.279787234042553	.	76480001	76680000	#DADAFF	1	0.5
chr2	76680001	76880000	A.2.2.2.2.2.2.1.1.2.1	0.387234042553191	.	76680001	76880000	#FFDADA	1	0.625
chr2	76880001	77560000	A.2.1.1.2.1.2.2.1.2.1.2.2	0.648936170212766	.	76880001	77560000	#FF9191	1	0.75
chr2	77560001	77920000	A.2.2.2.2.1.1.2.2.2.2	0.401063829787234	.	77560001	77920000	#FFDADA	1	0.625
chr2	77920001	78080000	B.1.1.1.1.1.1.2.1	0.372340425531915	.	77920001	78080000	#DADAFF	1	0.5
chr2	78080001	78160000	B.1.1.2.2.1.1.1.2.2.2.2	0.28936170212766	.	78080001	78160000	#DADAFF	1	0.5
chr2	78160001	78520000	B.1.1.2.1.2.1.1.1.1.2	0.314893617021277	.	78160001	78520000	#DADAFF	1	0.5
chr2	78520001	78880000	A.2.1.1.1.2.2.1.2.2.1.1	0.679787234042553	.	78520001	78880000	#FF9191	1	0.75
chr2	78880001	79080000	A.2.2.1.2.1.2.2.2.1.2.1.2.1	0.476595744680851	.	78880001	79080000	#FFDADA	1	0.625
chr2	79080001	79320000	A.2.2.1.2.2.1.1.2.2.1.1	0.467021276595745	.	79080001	79320000	#FFDADA	1	0.625
chr2	79320001	79600000	B.1.1.2.1.2.2.2.1	0.296808510638298	.	79320001	79600000	#DADAFF	1	0.5
chr2	79600001	79760000	A.2.2.2.1.1.2.2.1.2.2.1	0.429787234042553	.	79600001	79760000	#FFDADA	1	0.625
chr2	79760001	79880000	A.2.2.2.1.1.2.2.2.2.2	0.424468085106383	.	79760001	79880000	#FFDADA	1	0.625
chr2	79880001	80120000	A.2.1.1.1.1.2.1.1.1.1	0.70531914893617	.	79880001	80120000	#FF9191	1	0.75
chr2	80120001	80480000	A.2.1.2.2.2.2.1.2.2.2	0.537234042553192	.	80120001	80480000	#FF9191	1	0.75
chr2	80480001	80560000	A.2.1.2.2.2.1.1.2.2.1	0.55	.	80480001	80560000	#FF9191	1	0.75
chr2	80560001	80760000	A.2.2.2.2.1.1.1.2	0.407446808510638	.	80560001	80760000	#FFDADA	1	0.625
chr2	80760001	81040000	B.1.2.1.2.1.2.1.1.2.1.2	0.211702127659574	.	80760001	81040000	#9191FF	1	0.375
chr2	81040001	81120000	B.1.1.2.2.2.1.2.1.2.1	0.271276595744681	.	81040001	81120000	#DADAFF	1	0.5
chr2	81120001	81480000	B.1.2.1.2.1.2.2.2.2	0.20531914893617	.	81120001	81480000	#9191FF	1	0.375
chr2	81480001	81600000	B.1.1.1.1.1.2.1.2.2	0.365957446808511	.	81480001	81600000	#DADAFF	1	0.5
chr2	81600001	81800000	B.1.2.1.2.2.1.2.2	0.2	.	81600001	81800000	#9191FF	1	0.375
chr2	81800001	82160000	B.1.1.2.1.2.2.1.2.2.1	0.298936170212766	.	81800001	82160000	#DADAFF	1	0.5
chr2	82160001	82360000	A.2.2.2.2.2.1.2.2.2	0.38936170212766	.	82160001	82360000	#FFDADA	1	0.625
chr2	82360001	82560000	B.1.1.1.1.1.2.1.1.2.2	0.368085106382979	.	82360001	82560000	#DADAFF	1	0.5
chr2	82560001	82840000	A.2.2.1.2.1.1.2.1.2	0.488297872340426	.	82560001	82840000	#FFDADA	1	0.625
chr2	82840001	82960000	B.1.2.1.1.1.2.1	0.25	.	82840001	82960000	#9191FF	1	0.375
chr2	82960001	83160000	A.2.1.1.1.2.2.1.2.2.2.2.2	0.674468085106383	.	82960001	83160000	#FF9191	1	0.75
chr2	83160001	83280000	B.1.1.1.1.1.2.1.1.2.1	0.369148936170213	.	83160001	83280000	#DADAFF	1	0.5
chr2	83280001	83720000	B.1.2.1.2.1.2.1.2	0.209574468085106	.	83280001	83720000	#9191FF	1	0.375
chr2	83720001	84040000	B.1.2.1.2.1.1.1.2.2.2.1	0.217021276595745	.	83720001	84040000	#9191FF	1	0.375
chr2	84040001	84200000	B.1.2.1.2.1.2.2.1.2	0.207446808510638	.	84040001	84200000	#9191FF	1	0.375
chr2	84200001	84400000	B.1.2.2.1.2.1.1.2.2	0.186170212765957	.	84200001	84400000	#9191FF	1	0.375
chr2	84400001	84720000	A.2.2.2.1.1.2.2.1.2.2.2.2	0.427659574468085	.	84400001	84720000	#FFDADA	1	0.625
chr2	84720001	84840000	A.2.1.2.2.2.1.2.1.2.1.2	0.545744680851064	.	84720001	84840000	#FF9191	1	0.75
chr2	84840001	85160000	A.2.1.1.2.1.1.2.1.2	0.661702127659574	.	84840001	85160000	#FF9191	1	0.75
chr2	85160001	85360000	A.1.1.2.2.2.1.1.2.2	0.934042553191489	.	85160001	85360000	#FF0000	1	1
chr2	85360001	85640000	A.1.2.1.2.2.2.1.1.2.2	0.83936170212766	.	85360001	85640000	#FF4848	1	0.875
chr2	85640001	85800000	A.1.1.1.2.2	0.996808510638298	.	85640001	85800000	#FF0000	1	1
chr2	85800001	85960000	A.1.1.2.1.1.2.1.2.2	0.981914893617021	.	85800001	85960000	#FF0000	1	1
chr2	85960001	86160000	A.2.1.1.1.2.1.2.1	0.687234042553192	.	85960001	86160000	#FF9191	1	0.75
chr2	86160001	86520000	A.2.1.2.1.1.1.1.1.2.2	0.615957446808511	.	86160001	86520000	#FF9191	1	0.75
chr2	86520001	86880000	A.1.2.1.1.2.2.2.2.2.1.1.2	0.876595744680851	.	86520001	86880000	#FF4848	1	0.875
chr2	86880001	87160000	A.2.2.1.1.1.2.1.1.2	0.524468085106383	.	86880001	87160000	#FFDADA	1	0.625
chr2	87280001	87360000	A.2.2.1.1.1.2.1.1.2	0.524468085106383	.	87280001	87360000	#FFDADA	1	0.625
chr2	87440001	87560000	B.1.2.2.2.1.1.2.1	0.170212765957447	.	87440001	87560000	#9191FF	1	0.375
chr2	87760001	87800000	B.1.2.2.2.1.1.2.1	0.170212765957447	.	87760001	87800000	#9191FF	1	0.375
chr2	87840001	87880000	B.1.2.1.1.2.2.2.1.2.2.2.2	0.230851063829787	.	87840001	87880000	#9191FF	1	0.375
chr2	88160001	88240000	B.1.2.1.1.2.2.2.1.2.2.2.2	0.230851063829787	.	88160001	88240000	#9191FF	1	0.375
chr2	88280001	88520000	B.1.2.1.1.2.2.2.1.2.2.2.2	0.230851063829787	.	88280001	88520000	#9191FF	1	0.375
chr2	88520001	89040000	B.1.2.1.1.2.1.2.2.1.1	0.23936170212766	.	88520001	89040000	#9191FF	1	0.375
chr2	89040001	89360000	B.1.2.1.1.2.1.2.1	0.240425531914894	.	89040001	89360000	#9191FF	1	0.375
chr2	89400001	89560000	B.1.2.1.1.2.1.2.1	0.240425531914894	.	89400001	89560000	#9191FF	1	0.375
chr2	89840001	89920000	B.1.1.2.2.1.1.1.1.2	0.293617021276596	.	89840001	89920000	#DADAFF	1	0.5
chr2	89960001	90120000	B.1.1.2.2.1.1.2.1.1.1	0.288297872340426	.	89960001	90120000	#DADAFF	1	0.5
chr2	90200001	90280000	B.1.1.2.2.2.1.2.1.2.2.2	0.269148936170213	.	90200001	90280000	#DADAFF	1	0.5
chr2	90400001	90440000	B.1.1.2.2.2.1.2.1.2.2.2	0.269148936170213	.	90400001	90440000	#DADAFF	1	0.5
chr2	90440001	90480000	A.2.2.2.1.2.2.2.1	0.411702127659574	.	90440001	90480000	#FFDADA	1	0.625
chr2	91640001	91720000	A.2.2.2.1.2.2.2.1	0.411702127659574	.	91640001	91720000	#FFDADA	1	0.625
chr2	91760001	91840000	A.2.2.2.1.2.2.2.1	0.411702127659574	.	91760001	91840000	#FFDADA	1	0.625
chr2	91840001	91920000	B.1.2.2.2.1.1.1	0.171276595744681	.	91840001	91920000	#9191FF	1	0.375
chr2	91920001	92000000	B.1.1.2.2.2.2.2.1.2	0.262765957446809	.	91920001	92000000	#DADAFF	1	0.5
chr2	92040001	92120000	B.1.1.2.2.2.2.2.1.2	0.262765957446809	.	92040001	92120000	#DADAFF	1	0.5
chr2	92120001	92200000	B.1.1.2.1.2.1.2.2.2.1	0.30531914893617	.	92120001	92200000	#DADAFF	1	0.5
chr2	92240001	92320000	B.1.1.2.1.2.1.2.2.2.1	0.30531914893617	.	92240001	92320000	#DADAFF	1	0.5
chr2	92320001	92360000	B.1.1.2.1.1.2.1.2	0.323404255319149	.	92320001	92360000	#DADAFF	1	0.5
chr2	95320001	95880000	B.1.1.2.1.1.2.1.2	0.323404255319149	.	95320001	95880000	#DADAFF	1	0.5
chr2	95880001	96040000	B.1.1.2.2.2.2.2.2.1.1	0.261702127659574	.	95880001	96040000	#DADAFF	1	0.5
chr2	96040001	96080000	B.1.1.2.2.1.1.1.1.1	0.29468085106383	.	96040001	96080000	#DADAFF	1	0.5
chr2	96120001	96160000	B.1.1.2.2.1.1.1.1.1	0.29468085106383	.	96120001	96160000	#DADAFF	1	0.5
chr2	96160001	96280000	A.2.2.1.1.2.1.2.1.1.2	0.507446808510638	.	96160001	96280000	#FFDADA	1	0.625
chr2	96320001	96560000	A.2.2.1.1.2.1.2.1.1.2	0.507446808510638	.	96320001	96560000	#FFDADA	1	0.625
chr2	96560001	96680000	A.1.1.2.2.2.2.2.2.1	0.90531914893617	.	96560001	96680000	#FF0000	1	1
chr2	96720001	97080000	A.1.1.2.2.2.2.2.2.1	0.90531914893617	.	96720001	97080000	#FF0000	1	1
chr2	97080001	97600000	A.1.2.1.1.2.2.2.2.1	0.878723404255319	.	97080001	97600000	#FF4848	1	0.875
chr2	97600001	97800000	A.1.2.2.2.1.1.1.1.2.2.1	0.774468085106383	.	97600001	97800000	#FF4848	1	0.875
chr2	97800001	97920000	A.2.2.2.1.2.1.1.2.1.1	0.422340425531915	.	97800001	97920000	#FFDADA	1	0.625
chr2	98000001	98040000	A.1.2.2.1.1.1.1.1.2.1.2.2	0.821276595744681	.	98000001	98040000	#FF4848	1	0.875
chr2	98160001	98600000	A.1.2.2.1.1.1.1.1.2.1.2.2	0.821276595744681	.	98160001	98600000	#FF4848	1	0.875
chr2	98600001	98800000	A.2.2.2.1.2.1.2.2.1.2	0.414893617021277	.	98600001	98800000	#FFDADA	1	0.625
chr2	98800001	98960000	A.2.1.2.2.1.1.2.2.1.1	0.569148936170213	.	98800001	98960000	#FF9191	1	0.75
chr2	98960001	99200000	A.2.2.2.1.1.2.2.2.1	0.426595744680851	.	98960001	99200000	#FFDADA	1	0.625
chr2	99200001	99280000	A.2.2.2.2.2.2.2.1	0.380851063829787	.	99200001	99280000	#FFDADA	1	0.625
chr2	99280001	99400000	A.2.1.2.1.1.1.2.1.2.2.1	0.609574468085106	.	99280001	99400000	#FF9191	1	0.75
chr2	99400001	99640000	B.1.1.1.1.2.2.2.1.2	0.354255319148936	.	99400001	99640000	#DADAFF	1	0.5
chr2	99640001	99920000	A.2.2.1.2.2.1.2.1.1.1	0.463829787234043	.	99640001	99920000	#FFDADA	1	0.625
chr2	99920001	100040000	A.1.2.2.1.2.2.2.2.1.1	0.780851063829787	.	99920001	100040000	#FF4848	1	0.875
chr2	100040001	100360000	A.1.2.1.2.2.1.1.2.2.1	0.848936170212766	.	100040001	100360000	#FF4848	1	0.875
chr2	100360001	100560000	A.1.2.2.1.1.1.1.2.2.2	0.813829787234043	.	100360001	100560000	#FF4848	1	0.875
chr2	100560001	100920000	A.1.1.2.1.2.2.1.2.2.2	0.96063829787234	.	100560001	100920000	#FF0000	1	1
chr2	100920001	101240000	B.1.1.1.2.1.2.1.2.1	0.343617021276596	.	100920001	101240000	#DADAFF	1	0.5
chr2	101240001	101400000	B.2.1.1.1.2.1.1.2	0.14468085106383	.	101240001	101400000	#4848FF	1	0.25
chr2	101400001	101600000	B.1.2.1.1.2.1.2.2.2	0.237234042553191	.	101400001	101600000	#9191FF	1	0.375
chr2	101600001	101760000	A.2.2.1.1.1.2.1.2.2.1	0.521276595744681	.	101600001	101760000	#FFDADA	1	0.625
chr2	101760001	101960000	A.2.2.1.1.1.1.2.1.1.2	0.529787234042553	.	101760001	101960000	#FFDADA	1	0.625
chr2	101960001	102320000	A.2.2.1.1.2.2.1.1	0.502127659574468	.	101960001	102320000	#FFDADA	1	0.625
chr2	102320001	102440000	B.1.1.2.2.1.2.2.2.1	0.275531914893617	.	102320001	102440000	#DADAFF	1	0.5
chr2	102440001	102880000	B.2.1.1.2.2.1.2.1.1.2	0.124468085106383	.	102440001	102880000	#4848FF	1	0.25
chr2	102880001	103000000	B.1.2.2.2.2.1.1.2	0.163829787234043	.	102880001	103000000	#9191FF	1	0.375
chr2	103000001	103320000	B.2.1.1.2.2.1.1.1	0.127659574468085	.	103000001	103320000	#4848FF	1	0.25
chr2	103320001	103600000	B.2.1.1.1.1.1.1.1.1	0.159574468085106	.	103320001	103600000	#4848FF	1	0.25
chr2	103600001	103880000	B.2.2.2.1.2.1.2.1	0.0127659574468085	.	103600001	103880000	#0000FF	1	0.125
chr2	103880001	104200000	B.2.2.1.2.2.1.2.1.2.1	0.0234042553191489	.	103880001	104200000	#0000FF	1	0.125
chr2	104200001	104840000	B.2.2.2.2.1.2	0.00212765957446809	.	104200001	104840000	#0000FF	1	0.125
chr2	104840001	105120000	B.2.2.1.2.2.1.2.1.1	0.024468085106383	.	104840001	105120000	#0000FF	1	0.125
chr2	105120001	105280000	B.2.1.1.1.1.2.1.2.1	0.148936170212766	.	105120001	105280000	#4848FF	1	0.25
chr2	105280001	105680000	B.2.1.1.1.1.1.2.1.1	0.15531914893617	.	105280001	105680000	#4848FF	1	0.25
chr2	105680001	105920000	A.1.2.2.1.1.1.1.1.2.2.1.2	0.819148936170213	.	105680001	105920000	#FF4848	1	0.875
chr2	105920001	106160000	A.1.1.2.1.2.2.1.2.1.1.1	0.965957446808511	.	105920001	106160000	#FF0000	1	1
chr2	106160001	106360000	A.1.2.1.2.1.2.2.1.2.1	0.857446808510638	.	106160001	106360000	#FF4848	1	0.875
chr2	106360001	106520000	A.1.2.2.1.1.1.2.2.2.1	0.809574468085106	.	106360001	106520000	#FF4848	1	0.875
chr2	106520001	106960000	A.1.1.2.1.2.2.1.2.1.2.2	0.962765957446808	.	106520001	106960000	#FF0000	1	1
chr2	106960001	107040000	A.2.1.2.2.1.1.2.2.2.2	0.565957446808511	.	106960001	107040000	#FF9191	1	0.75
chr2	107080001	107120000	A.2.1.2.2.1.1.2.2.2.2	0.565957446808511	.	107080001	107120000	#FF9191	1	0.75
chr2	107120001	107600000	A.1.1.2.2.2.2.2.1.1.2	0.913829787234043	.	107120001	107600000	#FF0000	1	1
chr2	107600001	107680000	A.2.1.2.2.1.1.2.1	0.570212765957447	.	107600001	107680000	#FF9191	1	0.75
chr2	107680001	107880000	A.1.2.2.2.1.1.1.1.2.1	0.775531914893617	.	107680001	107880000	#FF4848	1	0.875
chr2	107880001	108080000	A.1.2.2.1.1.1.2.1	0.812765957446808	.	107880001	108080000	#FF4848	1	0.875
chr2	108080001	108160000	A.2.1.2.2.2.1.1.2.1.1.2	0.552127659574468	.	108080001	108160000	#FF9191	1	0.75
chr2	108160001	108280000	A.1.2.2.2.1.1.2.1.1	0.768085106382979	.	108160001	108280000	#FF4848	1	0.875
chr2	108280001	108440000	A.1.2.2.1.1.1.1.1.2.2.1.1	0.820212765957447	.	108280001	108440000	#FF4848	1	0.875
chr2	108520001	108600000	A.1.2.2.1.1.1.1.1.2.2.1.1	0.820212765957447	.	108520001	108600000	#FF4848	1	0.875
chr2	108600001	108880000	A.1.1.2.2.2.2.2.1.2.1.2.1.2	0.909574468085106	.	108600001	108880000	#FF0000	1	1
chr2	108880001	109480000	A.1.1.2.1.1.1.2.2.2.1	0.986170212765957	.	108880001	109480000	#FF0000	1	1
chr2	109480001	109560000	A.2.2.1.2.2.2.1.1.1.2	0.454255319148936	.	109480001	109560000	#FFDADA	1	0.625
chr2	109560001	109720000	A.2.2.2.2.2.2.2.2.1.2	0.378723404255319	.	109560001	109720000	#FFDADA	1	0.625
chr2	109720001	110120000	B.1.1.1.1.1.2.2.1.1	0.364893617021277	.	109720001	110120000	#DADAFF	1	0.5
chr2	110240001	110520000	B.1.2.1.2.1.1.1.1.1.1.2	0.226595744680851	.	110240001	110520000	#9191FF	1	0.375
chr2	110840001	110920000	B.1.2.1.2.1.1.1.1.1.1.2	0.226595744680851	.	110840001	110920000	#9191FF	1	0.375
chr2	110920001	111000000	B.1.1.1.2.1.2.1.2.2	0.342553191489362	.	110920001	111000000	#DADAFF	1	0.5
chr2	111360001	111760000	B.1.1.1.2.1.2.1.2.2	0.342553191489362	.	111360001	111760000	#DADAFF	1	0.5
chr2	111760001	112160000	A.2.2.1.1.2.1.1.1.1.1	0.514893617021277	.	111760001	112160000	#FFDADA	1	0.625
chr2	112160001	112440000	A.2.2.1.1.1.2.1.2.2.2.1	0.520212765957447	.	112160001	112440000	#FFDADA	1	0.625
chr2	112440001	112880000	A.1.2.1.1.2.1.2.2.2	0.881914893617021	.	112440001	112880000	#FF4848	1	0.875
chr2	112880001	113120000	A.1.2.1.1.1.1.1.1.1.2	0.901063829787234	.	112880001	113120000	#FF4848	1	0.875
chr2	113160001	113200000	A.1.2.1.1.1.1.1.1.1.2	0.901063829787234	.	113160001	113200000	#FF4848	1	0.875
chr2	113200001	113520000	A.1.1.2.2.1.2.2.2.1.1	0.940425531914894	.	113200001	113520000	#FF0000	1	1
chr2	113520001	113720000	B.1.2.1.1.2.2.2.2.2	0.228723404255319	.	113520001	113720000	#9191FF	1	0.375
chr2	113720001	114280000	B.1.2.1.1.2.1.2.2.1.2	0.238297872340426	.	113720001	114280000	#9191FF	1	0.375
chr2	114280001	114720000	A.2.2.1.1.1.2.2.2.1	0.517021276595745	.	114280001	114720000	#FFDADA	1	0.625
chr2	114720001	115120000	B.2.2.1.2.2.2.1.2.2	0.0180851063829787	.	114720001	115120000	#0000FF	1	0.125
chr2	115120001	115360000	B.2.2.1.1.2.1.1.1.1	0.0542553191489362	.	115120001	115360000	#0000FF	1	0.125
chr2	115360001	115680000	B.2.2.2.1.2.1.2.2	0.0117021276595745	.	115360001	115680000	#0000FF	1	0.125
chr2	115680001	115760000	B.1.2.2.2.1.1.2.2.1.2	0.168085106382979	.	115680001	115760000	#9191FF	1	0.375
chr2	115760001	115960000	B.2.1.1.2.2.1.2.2.2	0.120212765957447	.	115760001	115960000	#4848FF	1	0.25
chr2	115960001	116120000	B.2.2.1.1.2.1.2.2.2.1.1	0.0457446808510638	.	115960001	116120000	#0000FF	1	0.125
chr2	116120001	116880000	B.2.2.2.1.2.2.1.2.2	0.00851063829787234	.	116120001	116880000	#0000FF	1	0.125
chr2	116880001	117000000	B.2.1.1.2.2.1.2.1.2.2	0.122340425531915	.	116880001	117000000	#4848FF	1	0.25
chr2	117000001	117240000	B.2.2.2.1.2.1.1	0.0138297872340426	.	117000001	117240000	#0000FF	1	0.125
chr2	117240001	117520000	B.2.2.1.1.2.1.2.1.2.1.2	0.048936170212766	.	117240001	117520000	#0000FF	1	0.125
chr2	117520001	117720000	B.2.2.2.2.1.1.1.1	0.00531914893617021	.	117520001	117720000	#0000FF	1	0.125
chr2	117720001	117880000	B.2.1.1.1.2.1.2.2.2	0.141489361702128	.	117720001	117880000	#4848FF	1	0.25
chr2	117880001	118240000	B.2.1.1.2.2.2.1.1.2.2.2	0.113829787234043	.	117880001	118240000	#4848FF	1	0.25
chr2	118240001	118720000	B.1.2.2.2.1.2	0.165957446808511	.	118240001	118720000	#9191FF	1	0.375
chr2	118720001	118960000	B.1.2.1.1.2.2.2.1.2.1	0.234042553191489	.	118720001	118960000	#9191FF	1	0.375
chr2	118960001	119040000	B.2.1.1.1.2.2.2.2.1	0.136170212765957	.	118960001	119040000	#4848FF	1	0.25
chr2	119040001	119320000	B.2.2.1.2.1.2.2.1.2.1.2	0.0297872340425532	.	119040001	119320000	#0000FF	1	0.125
chr2	119320001	119800000	B.2.2.1.2.2.1.2.1.2.2	0.0223404255319149	.	119320001	119800000	#0000FF	1	0.125
chr2	119800001	119920000	B.2.1.1.1.2.1.2.1	0.143617021276596	.	119800001	119920000	#4848FF	1	0.25
chr2	119920001	120120000	B.1.2.1.1.1.2.2.1.1	0.248936170212766	.	119920001	120120000	#9191FF	1	0.375
chr2	120120001	120320000	B.1.1.1.1.1.2.1.2.1	0.367021276595745	.	120120001	120320000	#DADAFF	1	0.5
chr2	120320001	120720000	A.2.1.1.1.2.2.1.2.2.1.2	0.678723404255319	.	120320001	120720000	#FF9191	1	0.75
chr2	120720001	121000000	A.1.2.2.1.1.2.2.2	0.801063829787234	.	120720001	121000000	#FF4848	1	0.875
chr2	121000001	121080000	A.2.2.1.2.2.2.1.1.1.1	0.45531914893617	.	121000001	121080000	#FFDADA	1	0.625
chr2	121080001	121600000	A.2.2.1.2.1.2.2.2.1.2.1.2.2	0.475531914893617	.	121080001	121600000	#FFDADA	1	0.625
chr2	121600001	121880000	A.1.2.1.2.1.2.2.2.1	0.854255319148936	.	121600001	121880000	#FF4848	1	0.875
chr2	121880001	122120000	A.2.1.1.1.1.2.1.1.2.1.1	0.703191489361702	.	121880001	122120000	#FF9191	1	0.75
chr2	122120001	122280000	A.2.1.2.1.1.2.1.2.1.1	0.602127659574468	.	122120001	122280000	#FF9191	1	0.75
chr2	122280001	122520000	A.1.2.2.1.1.1.2.2.2.2	0.808510638297872	.	122280001	122520000	#FF4848	1	0.875
chr2	122520001	122760000	B.1.1.2.1.2.2.1.2.1.1.1	0.302127659574468	.	122520001	122760000	#DADAFF	1	0.5
chr2	122760001	122880000	B.1.2.1.1.1.2.2.1.2.2	0.246808510638298	.	122760001	122880000	#9191FF	1	0.375
chr2	122880001	123320000	B.2.2.1.2.1.2.1.2	0.0329787234042553	.	122880001	123320000	#0000FF	1	0.125
chr2	123320001	123480000	B.2.2.1.2.1.1.2.1	0.0361702127659574	.	123320001	123480000	#0000FF	1	0.125
chr2	123480001	123600000	B.2.2.1.1.1.2.2.1	0.0563829787234043	.	123480001	123600000	#0000FF	1	0.125
chr2	123600001	123680000	B.2.2.1.2.2.2.1.2.1	0.0191489361702128	.	123600001	123680000	#0000FF	1	0.125
chr2	123680001	123840000	B.2.2.1.2.1.2.1.1	0.0340425531914894	.	123680001	123840000	#0000FF	1	0.125
chr2	123840001	124240000	B.2.2.2.2.1.1.2	0.00319148936170213	.	123840001	124240000	#0000FF	1	0.125
chr2	124240001	124400000	B.2.1.2.2.1.1.2.2.1.2	0.0808510638297872	.	124240001	124400000	#4848FF	1	0.25
chr2	124400001	124800000	B.2.1.1.2.2.2.1.1.2.2.1.1	0.115957446808511	.	124400001	124800000	#4848FF	1	0.25
chr2	124800001	124920000	A.2.2.1.2.2.2.2.2.1.2	0.445744680851064	.	124800001	124920000	#FFDADA	1	0.625
chr2	124920001	125080000	A.2.2.2.1.1.1.1.2.1.1	0.440425531914894	.	124920001	125080000	#FFDADA	1	0.625
chr2	125080001	125360000	A.2.2.1.2.1.2.2.1.2	0.479787234042553	.	125080001	125360000	#FFDADA	1	0.625
chr2	125360001	125800000	A.2.2.1.2.2.1.2.2.1	0.459574468085106	.	125360001	125800000	#FFDADA	1	0.625
chr2	125800001	126200000	A.2.2.1.2.2.1.1.2.2.1.2	0.465957446808511	.	125800001	126200000	#FFDADA	1	0.625
chr2	126200001	126280000	A.2.2.2.2.2.1.1.1	0.393617021276596	.	126200001	126280000	#FFDADA	1	0.625
chr2	126280001	126360000	B.1.1.2.2.1.2.2.2.2	0.274468085106383	.	126280001	126360000	#DADAFF	1	0.5
chr2	126360001	126560000	A.2.1.1.1.1.2.2.1.2	0.695744680851064	.	126360001	126560000	#FF9191	1	0.75
chr2	126560001	126720000	B.1.1.2.1.2.1.1.2.2	0.311702127659574	.	126560001	126720000	#DADAFF	1	0.5
chr2	126720001	126840000	A.2.2.2.2.2.2.1.2.1.1	0.384042553191489	.	126720001	126840000	#FFDADA	1	0.625
chr2	126840001	127160000	B.1.2.1.1.1.1.2.2	0.251063829787234	.	126840001	127160000	#9191FF	1	0.375
chr2	127160001	127480000	B.2.2.1.1.2.1.1.2	0.0521276595744681	.	127160001	127480000	#0000FF	1	0.125
chr2	127480001	127600000	B.2.1.1.1.2.2.2.1.1	0.138297872340426	.	127480001	127600000	#4848FF	1	0.25
chr2	127600001	128120000	A.1.2.1.1.2.2.2.2.2.2.1	0.874468085106383	.	127600001	128120000	#FF4848	1	0.875
chr2	128120001	128480000	A.1.1.2.2.1.2.2.2.1.2	0.93936170212766	.	128120001	128480000	#FF0000	1	1
chr2	128480001	128600000	A.1.1.2.2.1.2.1.1	0.94468085106383	.	128480001	128600000	#FF0000	1	1
chr2	128600001	128920000	A.1.1.2.2.1.2.2.1.1	0.942553191489362	.	128600001	128920000	#FF0000	1	1
chr2	128920001	129000000	A.2.2.2.1.2.1.1.2.1.2	0.421276595744681	.	128920001	129000000	#FFDADA	1	0.625
chr2	129000001	129200000	A.2.2.1.1.1.1.2.1.2	0.528723404255319	.	129000001	129200000	#FFDADA	1	0.625
chr2	129200001	129680000	B.2.1.2.2.1.1.2.2.2.1	0.0797872340425532	.	129200001	129680000	#4848FF	1	0.25
chr2	129680001	129840000	B.2.1.2.2.1.2.2	0.0723404255319149	.	129680001	129840000	#4848FF	1	0.25
chr2	129840001	130000000	B.2.1.2.1.1.1.2.1	0.103191489361702	.	129840001	130000000	#4848FF	1	0.25
chr2	130000001	130320000	B.2.2.1.1.1.2.1.1	0.0585106382978723	.	130000001	130320000	#0000FF	1	0.125
chr2	130320001	130840000	B.1.1.1.1.2.1.2.2.2.1	0.358510638297872	.	130320001	130840000	#DADAFF	1	0.5
chr2	130880001	130960000	B.1.1.1.1.2.1.2.2.2.1	0.358510638297872	.	130880001	130960000	#DADAFF	1	0.5
chr2	130960001	131120000	A.2.2.1.1.1.1.2.1.1.1	0.530851063829787	.	130960001	131120000	#FFDADA	1	0.625
chr2	131120001	131160000	A.2.1.2.1.1.1.1.1.1.2	0.618085106382979	.	131120001	131160000	#FF9191	1	0.75
chr2	131360001	131400000	A.2.1.2.1.1.1.1.1.1.2	0.618085106382979	.	131360001	131400000	#FF9191	1	0.75
chr2	131440001	131920000	A.2.1.2.1.1.1.1.1.1.2	0.618085106382979	.	131440001	131920000	#FF9191	1	0.75
chr2	131920001	132000000	B.1.2.1.1.2.2.1	0.236170212765957	.	131920001	132000000	#9191FF	1	0.375
chr2	132040001	132120000	B.1.1.2.2.2.2.2.2.2	0.259574468085106	.	132040001	132120000	#DADAFF	1	0.5
chr2	132120001	132240000	A.2.2.1.1.1.1.1.2.2	0.531914893617021	.	132120001	132240000	#FFDADA	1	0.625
chr2	132240001	132480000	A.2.2.1.2.2.2.1.2.1	0.452127659574468	.	132240001	132480000	#FFDADA	1	0.625
chr2	132480001	132760000	B.2.1.1.2.2.1.1.2	0.126595744680851	.	132480001	132760000	#4848FF	1	0.25
chr2	132760001	133400000	B.2.2.1.2.2.1.1.2	0.025531914893617	.	132760001	133400000	#0000FF	1	0.125
chr2	133400001	133640000	B.2.1.1.2.1.2.1.1	0.130851063829787	.	133400001	133640000	#4848FF	1	0.25
chr2	133640001	134120000	B.2.2.1.2.2.1.2.2	0.0212765957446809	.	133640001	134120000	#0000FF	1	0.125
chr2	134120001	134360000	A.2.2.1.2.2.1.2.2.2.2	0.456382978723404	.	134120001	134360000	#FFDADA	1	0.625
chr2	134360001	134640000	B.2.1.1.2.2.2.1.1.2.2.1.2	0.114893617021277	.	134360001	134640000	#4848FF	1	0.25
chr2	134640001	134880000	B.2.1.1.2.1.2.2	0.128723404255319	.	134640001	134880000	#4848FF	1	0.25
chr2	134880001	135280000	A.2.1.2.1.2.2.2.2.1.1	0.580851063829787	.	134880001	135280000	#FF9191	1	0.75
chr2	135280001	135400000	A.2.1.2.1.1.1.2.2.1.1.2	0.606382978723404	.	135280001	135400000	#FF9191	1	0.75
chr2	135400001	135720000	A.2.2.1.1.1.2.2.1	0.518085106382979	.	135400001	135720000	#FFDADA	1	0.625
chr2	135720001	136160000	A.2.1.1.2.2.2.1.2.1.1.1	0.629787234042553	.	135720001	136160000	#FF9191	1	0.75
chr2	136160001	136320000	A.2.1.2.1.1.2.1.2.2.2	0.598936170212766	.	136160001	136320000	#FF9191	1	0.75
chr2	136320001	136480000	A.2.2.1.1.2.1.1.2.2	0.509574468085106	.	136320001	136480000	#FFDADA	1	0.625
chr2	136480001	137000000	A.1.1.2.1.2.1.2.2.2	0.971276595744681	.	136480001	137000000	#FF0000	1	1
chr2	137000001	137120000	A.2.2.2.2.1.1.2.1.1	0.406382978723404	.	137000001	137120000	#FFDADA	1	0.625
chr2	137120001	137320000	B.1.1.2.1.2.1.2.1.1	0.31063829787234	.	137120001	137320000	#DADAFF	1	0.5
chr2	137320001	137520000	B.1.2.1.2.2.2.1	0.198936170212766	.	137320001	137520000	#9191FF	1	0.375
chr2	137520001	137960000	B.2.1.1.1.1.2.1.1.2	0.15	.	137520001	137960000	#4848FF	1	0.25
chr2	137960001	138600000	B.2.1.1.1.1.1.2.2.1	0.153191489361702	.	137960001	138600000	#4848FF	1	0.25
chr2	138600001	138840000	A.2.1.1.2.2.2.1.2.1.2.2	0.626595744680851	.	138600001	138840000	#FF9191	1	0.75
chr2	138840001	139000000	A.2.1.2.1.2.1.2.1.2.1	0.590425531914894	.	138840001	139000000	#FF9191	1	0.75
chr2	139000001	139160000	A.2.1.2.1.2.1.2.1.2.2	0.58936170212766	.	139000001	139160000	#FF9191	1	0.75
chr2	139160001	139280000	A.2.1.1.1.2.2.2.1.1.2	0.671276595744681	.	139160001	139280000	#FF9191	1	0.75
chr2	139280001	139560000	A.2.1.1.2.2.2.2.2.2	0.620212765957447	.	139280001	139560000	#FF9191	1	0.75
chr2	139560001	139880000	A.2.2.2.2.2.2.1.2.1.2	0.382978723404255	.	139560001	139880000	#FFDADA	1	0.625
chr2	139880001	140080000	B.1.2.2.2.2.1.1.1	0.164893617021277	.	139880001	140080000	#9191FF	1	0.375
chr2	140080001	140200000	B.1.1.2.2.1.1.2.2.2.2	0.281914893617021	.	140080001	140200000	#DADAFF	1	0.5
chr2	140200001	140360000	B.1.1.2.2.2.1.2.1.1	0.272340425531915	.	140200001	140360000	#DADAFF	1	0.5
chr2	140360001	140760000	B.1.2.2.1.1.2.2.1	0.191489361702128	.	140360001	140760000	#9191FF	1	0.375
chr2	140760001	141040000	B.1.1.1.1.1.1.2.2	0.371276595744681	.	140760001	141040000	#DADAFF	1	0.5
chr2	141040001	141160000	A.2.2.2.2.1.1.2.1.2	0.40531914893617	.	141040001	141160000	#FFDADA	1	0.625
chr2	141160001	141360000	A.2.1.1.1.2.2.2.1.2	0.670212765957447	.	141160001	141360000	#FF9191	1	0.75
chr2	141360001	141880000	A.2.1.1.1.2.2.1.2.2.2.1.2	0.676595744680851	.	141360001	141880000	#FF9191	1	0.75
chr2	141880001	142440000	B.1.2.1.1.1.1.1.2	0.254255319148936	.	141880001	142440000	#9191FF	1	0.375
chr2	142440001	142760000	B.1.1.1.2.2.2.2.2	0.328723404255319	.	142440001	142760000	#DADAFF	1	0.5
chr2	142760001	142960000	B.1.1.2.2.2.2.2.1.1	0.263829787234043	.	142760001	142960000	#DADAFF	1	0.5
chr2	142960001	143120000	B.1.1.2.2.1.1.2.1.1.2	0.287234042553192	.	142960001	143120000	#DADAFF	1	0.5
chr2	143120001	143240000	B.1.1.2.2.2.2.2.2.1.2	0.26063829787234	.	143120001	143240000	#DADAFF	1	0.5
chr2	143240001	143480000	A.2.2.1.2.1.2.2.2.1.2.2.2	0.473404255319149	.	143240001	143480000	#FFDADA	1	0.625
chr2	143480001	143560000	B.1.2.1.1.1.2.2.2.2	0.24468085106383	.	143480001	143560000	#9191FF	1	0.375
chr2	143560001	143800000	B.1.1.2.1.2.1.1.2.1	0.312765957446809	.	143560001	143800000	#DADAFF	1	0.5
chr2	143800001	144080000	B.1.1.1.1.1.2.1.1.1	0.370212765957447	.	143800001	144080000	#DADAFF	1	0.5
chr2	144080001	144200000	A.2.2.2.2.1.2.1.2.1	0.396808510638298	.	144080001	144200000	#FFDADA	1	0.625
chr2	144200001	144520000	A.2.1.1.2.1.1.1.2	0.663829787234043	.	144200001	144520000	#FF9191	1	0.75
chr2	144520001	144680000	A.2.2.2.2.2.2.2.2.1.1	0.379787234042553	.	144520001	144680000	#FFDADA	1	0.625
chr2	144680001	144960000	A.2.1.1.2.1.2.2.2.2	0.645744680851064	.	144680001	144960000	#FF9191	1	0.75
chr2	144960001	145120000	A.2.2.2.2.1.1.2.2.2.1	0.402127659574468	.	144960001	145120000	#FFDADA	1	0.625
chr2	145120001	145280000	A.2.2.1.2.1.2.2.2.2.1	0.472340425531915	.	145120001	145280000	#FFDADA	1	0.625
chr2	145280001	145400000	A.2.1.1.1.2.2.2.2.1	0.669148936170213	.	145280001	145400000	#FF9191	1	0.75
chr2	145400001	145600000	A.2.2.1.2.1.1.1.2.1.1	0.495744680851064	.	145400001	145600000	#FFDADA	1	0.625
chr2	145600001	145800000	B.1.1.1.2.2.1.2.1	0.338297872340426	.	145600001	145800000	#DADAFF	1	0.5
chr2	145800001	145960000	A.2.2.2.2.2.1.2.2.1	0.390425531914894	.	145800001	145960000	#FFDADA	1	0.625
chr2	145960001	146080000	A.2.2.2.2.1.1.2.2.1.2	0.403191489361702	.	145960001	146080000	#FFDADA	1	0.625
chr2	146080001	146280000	B.1.2.1.2.2.1.1.2	0.202127659574468	.	146080001	146280000	#9191FF	1	0.375
chr2	146280001	146400000	B.1.1.2.2.1.2.1.2.2	0.277659574468085	.	146280001	146400000	#DADAFF	1	0.5
chr2	146400001	146480000	B.2.1.1.1.2.2.2.2.2	0.135106382978723	.	146400001	146480000	#4848FF	1	0.25
chr2	146480001	146880000	B.2.1.1.2.2.2.1.1.1.2	0.118085106382979	.	146480001	146880000	#4848FF	1	0.25
chr2	146880001	146960000	B.1.1.2.2.2.1.2.2.1	0.268085106382979	.	146880001	146960000	#DADAFF	1	0.5
chr2	146960001	147080000	B.1.2.1.2.2.1.2.1	0.201063829787234	.	146960001	147080000	#9191FF	1	0.375
chr2	147080001	147480000	B.2.1.1.2.2.2.1.1.1.1	0.119148936170213	.	147080001	147480000	#4848FF	1	0.25
chr2	147480001	147800000	B.2.2.1.1.2.1.2.1.2.1.1	0.05	.	147480001	147800000	#0000FF	1	0.125
chr2	147800001	148040000	B.2.2.1.2.1.2.2.1.2.2	0.0287234042553191	.	147800001	148040000	#0000FF	1	0.125
chr2	148040001	148320000	B.2.2.2.1.2.2.1.1	0.0106382978723404	.	148040001	148320000	#0000FF	1	0.125
chr2	148320001	148680000	B.2.1.2.2.1.2.1.1.2.2	0.075531914893617	.	148320001	148680000	#4848FF	1	0.25
chr2	148680001	149000000	A.2.2.1.2.1.1.1.1.2.2	0.496808510638298	.	148680001	149000000	#FFDADA	1	0.625
chr2	149000001	149080000	B.1.1.2.1.1.1.1.1	0.327659574468085	.	149000001	149080000	#DADAFF	1	0.5
chr2	149080001	149360000	A.2.2.1.2.1.2.2.2.2.2	0.471276595744681	.	149080001	149360000	#FFDADA	1	0.625
chr2	149360001	149520000	A.2.1.1.2.2.2.2.2.1.1	0.623404255319149	.	149360001	149520000	#FF9191	1	0.75
chr2	149520001	149640000	A.2.1.1.2.2.2.2.1	0.624468085106383	.	149520001	149640000	#FF9191	1	0.75
chr2	149640001	149720000	A.2.2.1.2.1.1.2.1.1	0.48936170212766	.	149640001	149720000	#FFDADA	1	0.625
chr2	149760001	149840000	A.2.2.1.2.1.1.2.1.1	0.48936170212766	.	149760001	149840000	#FFDADA	1	0.625
chr2	149840001	150200000	A.1.2.1.2.1.1.2.2	0.865957446808511	.	149840001	150200000	#FF4848	1	0.875
chr2	150200001	150400000	A.2.1.1.1.1.2.2.1.1	0.696808510638298	.	150200001	150400000	#FF9191	1	0.75
chr2	150400001	150600000	A.2.1.1.1.1.2.1.1.2.1.2	0.702127659574468	.	150400001	150600000	#FF9191	1	0.75
chr2	150600001	150760000	A.2.2.1.2.2.2.1.2.2	0.451063829787234	.	150600001	150760000	#FFDADA	1	0.625
chr2	150760001	150920000	B.1.1.2.1.2.2.1.2.2.2	0.297872340425532	.	150760001	150920000	#DADAFF	1	0.5
chr2	150920001	151040000	B.1.1.2.1.2.1.1.1.1.1	0.315957446808511	.	150920001	151040000	#DADAFF	1	0.5
chr2	151040001	151560000	A.2.1.1.1.1.1.1.2.2.2	0.708510638297872	.	151040001	151560000	#FF9191	1	0.75
chr2	151560001	151760000	A.1.2.1.1.2.1.2.2.1	0.882978723404255	.	151560001	151760000	#FF4848	1	0.875
chr2	151760001	152000000	A.1.2.2.2.2.1.1.1.2.2.1	0.742553191489362	.	151760001	152000000	#FF4848	1	0.875
chr2	152000001	152120000	A.1.2.2.2.2.2.1.2.2.2.1.1	0.724468085106383	.	152000001	152120000	#FF4848	1	0.875
chr2	152120001	152360000	A.1.2.2.1.1.1.1.1.2.1.2.1	0.822340425531915	.	152120001	152360000	#FF4848	1	0.875
chr2	152360001	152760000	A.1.1.2.2.2.2.2.1.2.2	0.906382978723404	.	152360001	152760000	#FF0000	1	1
chr2	152760001	153360000	A.1.1.2.1.1.1.2.1.2	0.98936170212766	.	152760001	153360000	#FF0000	1	1
chr2	153360001	153560000	A.1.2.2.1.1.1.1.2.2.1	0.814893617021277	.	153360001	153560000	#FF4848	1	0.875
chr2	153560001	153880000	A.2.1.1.2.2.2.1.1.1.2	0.631914893617021	.	153560001	153880000	#FF9191	1	0.75
chr2	153880001	154240000	A.2.1.1.2.2.2.1.1.2	0.630851063829787	.	153880001	154240000	#FF9191	1	0.75
chr2	154240001	154880000	A.2.2.2.1.2.1.2.1.2.1	0.418085106382979	.	154240001	154880000	#FFDADA	1	0.625
chr2	154880001	155240000	A.2.1.1.2.2.2.1.2.1.2.1	0.627659574468085	.	154880001	155240000	#FF9191	1	0.75
chr2	155240001	155520000	A.2.1.1.2.2.2.2.2.1.2.2	0.621276595744681	.	155240001	155520000	#FF9191	1	0.75
chr2	155520001	155840000	B.1.1.1.2.1.2.1.1.1	0.345744680851064	.	155520001	155840000	#DADAFF	1	0.5
chr2	155840001	156040000	B.2.1.1.2.2.1.2.2.1	0.121276595744681	.	155840001	156040000	#4848FF	1	0.25
chr2	156040001	156200000	B.1.1.1.1.1.1.1.1.2	0.374468085106383	.	156040001	156200000	#DADAFF	1	0.5
chr2	156200001	156320000	B.1.2.1.1.1.2.2.1.2.1	0.247872340425532	.	156200001	156320000	#9191FF	1	0.375
chr2	156320001	156640000	B.1.2.1.1.1.1.2.1.2	0.252127659574468	.	156320001	156640000	#9191FF	1	0.375
chr2	156640001	156920000	B.2.1.1.1.1.1.1.1.2.2	0.157446808510638	.	156640001	156920000	#4848FF	1	0.25
chr2	156920001	157320000	B.2.2.1.2.1.1.2.2	0.0351063829787234	.	156920001	157320000	#0000FF	1	0.125
chr2	157320001	157440000	B.2.1.1.1.1.1.2.2.2	0.152127659574468	.	157320001	157440000	#4848FF	1	0.25
chr2	157440001	157600000	B.2.1.1.2.2.2.1.2.2.2	0.11063829787234	.	157440001	157600000	#4848FF	1	0.25
chr2	157600001	157880000	B.2.1.1.2.2.2.2.2.1.2.1	0.107446808510638	.	157600001	157880000	#4848FF	1	0.25
chr2	157880001	158120000	B.2.2.1.2.2.2.1.1	0.0202127659574468	.	157880001	158120000	#0000FF	1	0.125
chr2	158120001	158320000	B.2.2.1.2.1.2.2.2	0.0276595744680851	.	158120001	158320000	#0000FF	1	0.125
chr2	158320001	158600000	B.2.2.1.2.1.2.2.1.1	0.0319148936170213	.	158320001	158600000	#0000FF	1	0.125
chr2	158600001	159200000	B.2.1.1.2.2.2.2.2.1.2.2	0.106382978723404	.	158600001	159200000	#4848FF	1	0.25
chr2	159200001	159440000	B.1.2.1.1.1.1.2.1.1	0.253191489361702	.	159200001	159440000	#9191FF	1	0.375
chr2	159440001	159640000	B.1.1.2.1.2.1.2.1.2.2	0.308510638297872	.	159440001	159640000	#DADAFF	1	0.5
chr2	159640001	159800000	B.1.1.1.2.1.1.1.2	0.348936170212766	.	159640001	159800000	#DADAFF	1	0.5
chr2	159800001	160160000	A.2.1.1.2.1.2.2.1.2.2	0.647872340425532	.	159800001	160160000	#FF9191	1	0.75
chr2	160160001	160320000	B.1.1.2.2.2.1.2.2.2	0.267021276595745	.	160160001	160320000	#DADAFF	1	0.5
chr2	160320001	160440000	A.2.2.1.2.2.2.2.1.2	0.447872340425532	.	160320001	160440000	#FFDADA	1	0.625
chr2	160440001	160880000	A.2.2.1.2.2.1.1.2.1	0.468085106382979	.	160440001	160880000	#FFDADA	1	0.625
chr2	160880001	161200000	A.2.1.1.1.1.2.2.2.2	0.692553191489362	.	160880001	161200000	#FF9191	1	0.75
chr2	161200001	161520000	A.1.1.2.1.2.1.2.2.1	0.972340425531915	.	161200001	161520000	#FF0000	1	1
chr2	161520001	162120000	A.2.1.1.2.2.2.1.2.2	0.625531914893617	.	161520001	162120000	#FF9191	1	0.75
chr2	162120001	162240000	A.2.2.1.2.2.1.1.1.1	0.470212765957447	.	162120001	162240000	#FFDADA	1	0.625
chr2	162240001	162440000	B.2.1.2.2.2.2.2	0.0627659574468085	.	162240001	162440000	#4848FF	1	0.25
chr2	162440001	162600000	B.2.2.1.1.1.2.2.2	0.0553191489361702	.	162440001	162600000	#0000FF	1	0.125
chr2	162600001	163160000	B.2.2.2.2.2	0.00106382978723404	.	162600001	163160000	#0000FF	1	0.125
chr2	163160001	163360000	B.1.1.2.1.2.2.1.2.1.1.2	0.301063829787234	.	163160001	163360000	#DADAFF	1	0.5
chr2	163360001	163560000	A.2.2.1.2.1.1.1.2.2.2.2.1	0.491489361702128	.	163360001	163560000	#FFDADA	1	0.625
chr2	163560001	163840000	A.2.2.1.2.1.1.1.1.2.1	0.497872340425532	.	163560001	163840000	#FFDADA	1	0.625
chr2	163840001	164240000	A.2.1.1.2.1.2.2.1.2.1.2.1	0.65	.	163840001	164240000	#FF9191	1	0.75
chr2	164240001	164320000	A.2.2.1.2.1.1.2.2	0.487234042553191	.	164240001	164320000	#FFDADA	1	0.625
chr2	164320001	164440000	A.2.1.1.1.2.2.1.1.2.1	0.682978723404255	.	164320001	164440000	#FF9191	1	0.75
chr2	164440001	164520000	A.1.2.2.2.2.2.2.2.1	0.717021276595745	.	164440001	164520000	#FF4848	1	0.875
chr2	164520001	164720000	A.2.1.1.2.2.1.2.1.1.2.1	0.640425531914894	.	164520001	164720000	#FF9191	1	0.75
chr2	164720001	164920000	B.1.1.1.1.1.2.2.2	0.362765957446809	.	164720001	164920000	#DADAFF	1	0.5
chr2	164920001	165040000	B.1.1.2.1.2.1.1.1.2	0.313829787234043	.	164920001	165040000	#DADAFF	1	0.5
chr2	165040001	165440000	A.2.2.1.1.2.1.2.2.2	0.503191489361702	.	165040001	165440000	#FFDADA	1	0.625
chr2	165440001	165600000	A.2.2.2.2.1.2.1.1.2.2	0.397872340425532	.	165440001	165600000	#FFDADA	1	0.625
chr2	165600001	165960000	A.2.1.1.2.1.2.1.1.1.1	0.657446808510638	.	165600001	165960000	#FF9191	1	0.75
chr2	165960001	166280000	A.2.1.1.1.1.1.1.2.2.1	0.709574468085106	.	165960001	166280000	#FF9191	1	0.75
chr2	166280001	166480000	A.1.2.2.1.1.2.1.2.2	0.804255319148936	.	166280001	166480000	#FF4848	1	0.875
chr2	166480001	167040000	A.1.2.2.1.2.1.2.2.2	0.792553191489362	.	166480001	167040000	#FF4848	1	0.875
chr2	167040001	167200000	A.2.2.1.2.2.2.2.2.1.1	0.446808510638298	.	167040001	167200000	#FFDADA	1	0.625
chr2	167200001	167360000	A.1.2.2.2.2.1.2.2.1.1	0.734042553191489	.	167200001	167360000	#FF4848	1	0.875
chr2	167360001	167840000	B.2.1.1.1.1.1.1.2	0.156382978723404	.	167360001	167840000	#4848FF	1	0.25
chr2	167840001	168120000	B.1.2.1.2.1.1.2	0.214893617021277	.	167840001	168120000	#9191FF	1	0.375
chr2	168120001	168320000	A.2.2.1.2.2.1.2.1.1.2.2	0.461702127659574	.	168120001	168320000	#FFDADA	1	0.625
chr2	168320001	168520000	A.2.2.1.2.2.2.2.1.1.1	0.45	.	168320001	168520000	#FFDADA	1	0.625
chr2	168520001	169160000	A.1.2.2.1.1.2.1.2.1	0.80531914893617	.	168520001	169160000	#FF4848	1	0.875
chr2	169160001	169360000	A.1.2.2.2.2.2.1.2.2.1.1	0.726595744680851	.	169160001	169360000	#FF4848	1	0.875
chr2	169360001	169440000	A.2.2.1.2.1.1.1.1.1	0.498936170212766	.	169360001	169440000	#FFDADA	1	0.625
chr2	169440001	169680000	A.1.2.2.1.1.2.1.1.1	0.807446808510638	.	169440001	169680000	#FF4848	1	0.875
chr2	169680001	169840000	A.2.2.2.2.1.2.2	0.39468085106383	.	169680001	169840000	#FFDADA	1	0.625
chr2	169840001	170160000	B.2.1.2.2.1.2.1.1.2.1	0.0765957446808511	.	169840001	170160000	#4848FF	1	0.25
chr2	170160001	170560000	A.2.2.1.2.2.2.2.1.1.2	0.448936170212766	.	170160001	170560000	#FFDADA	1	0.625
chr2	170560001	170640000	A.2.1.2.1.1.2.1.2.2.1	0.6	.	170560001	170640000	#FF9191	1	0.75
chr2	170640001	170720000	A.2.2.1.2.2.2.1.1.2	0.453191489361702	.	170640001	170720000	#FFDADA	1	0.625
chr2	170720001	170800000	B.1.1.2.2.1.1.1.2.2.2.1	0.290425531914894	.	170720001	170800000	#DADAFF	1	0.5
chr2	170800001	171000000	B.1.1.2.1.2.1.2.2.1.1	0.307446808510638	.	170800001	171000000	#DADAFF	1	0.5
chr2	171000001	171080000	B.1.2.2.2.2.1.2	0.162765957446809	.	171000001	171080000	#9191FF	1	0.375
chr2	171080001	171240000	B.2.1.1.1.2.1.2.2.1	0.142553191489362	.	171080001	171240000	#4848FF	1	0.25
chr2	171240001	171520000	B.2.1.2.2.1.1.2.2.1.1	0.0819148936170213	.	171240001	171520000	#4848FF	1	0.25
chr2	171520001	171840000	B.1.1.1.2.2.2.1.1.1.2	0.332978723404255	.	171520001	171840000	#DADAFF	1	0.5
chr2	171840001	172320000	A.2.2.1.1.2.1.2.1.1.1	0.508510638297872	.	171840001	172320000	#FFDADA	1	0.625
chr2	172320001	172480000	A.2.1.2.1.1.1.2.1.2.2.2	0.608510638297872	.	172320001	172480000	#FF9191	1	0.75
chr2	172480001	172600000	A.1.2.2.2.2.2.2.1.1.2.2	0.719148936170213	.	172480001	172600000	#FF4848	1	0.875
chr2	172600001	172960000	A.1.1.2.2.1.2.2.2.2	0.938297872340425	.	172600001	172960000	#FF0000	1	1
chr2	172960001	173120000	B.1.1.2.2.1.1.1.2.2.1	0.291489361702128	.	172960001	173120000	#DADAFF	1	0.5
chr2	173120001	173400000	B.1.1.1.2.2.2.1.1.1.1	0.334042553191489	.	173120001	173400000	#DADAFF	1	0.5
chr2	173400001	173600000	B.1.1.1.2.2.1.2.2.1.1	0.337234042553192	.	173400001	173600000	#DADAFF	1	0.5
chr2	173600001	173840000	A.1.2.1.1.2.2.2.2.2.1.2	0.875531914893617	.	173600001	173840000	#FF4848	1	0.875
chr2	173840001	173920000	A.2.2.1.1.2.1.1.1.2.1	0.512765957446809	.	173840001	173920000	#FFDADA	1	0.625
chr2	173920001	174040000	A.2.1.2.1.1.2.1.1	0.603191489361702	.	173920001	174040000	#FF9191	1	0.75
chr2	174040001	174520000	A.2.1.2.1.2.2.2.2.2.2	0.577659574468085	.	174040001	174520000	#FF9191	1	0.75
chr2	174520001	174680000	B.1.2.1.1.1.1.1.1.1.1.1	0.258510638297872	.	174520001	174680000	#9191FF	1	0.375
chr2	174680001	174880000	A.2.2.1.1.2.1.1.1.2.2	0.511702127659574	.	174680001	174880000	#FFDADA	1	0.625
chr2	174880001	175000000	A.2.1.1.2.1.1.2.2.2.2	0.658510638297872	.	174880001	175000000	#FF9191	1	0.75
chr2	175000001	175200000	A.2.1.1.2.2.1.2.1.1.2.2	0.63936170212766	.	175000001	175200000	#FF9191	1	0.75
chr2	175200001	175360000	A.1.2.2.2.2.2.2.1.1.1	0.721276595744681	.	175200001	175360000	#FF4848	1	0.875
chr2	175360001	175480000	A.2.1.2.1.1.1.2.1.1.2	0.611702127659574	.	175360001	175480000	#FF9191	1	0.75
chr2	175480001	175600000	A.2.1.2.1.2.2.2.1.2.1	0.582978723404255	.	175480001	175600000	#FF9191	1	0.75
chr2	175600001	175800000	A.2.1.2.1.2.2.2.1.1.1	0.585106382978723	.	175600001	175800000	#FF9191	1	0.75
chr2	175800001	176040000	A.1.1.2.1.2.2.2.2.2.1	0.957446808510638	.	175800001	176040000	#FF0000	1	1
chr2	176040001	176160000	A.2.2.2.2.2.1.1.2	0.392553191489362	.	176040001	176160000	#FFDADA	1	0.625
chr2	176160001	176440000	B.1.1.1.1.2.2.1	0.356382978723404	.	176160001	176440000	#DADAFF	1	0.5
chr2	176440001	176640000	B.1.2.1.1.1.1.1.1.1.2	0.256382978723404	.	176440001	176640000	#9191FF	1	0.375
chr2	176640001	176960000	A.2.2.1.2.2.1.2.1.2	0.46063829787234	.	176640001	176960000	#FFDADA	1	0.625
chr2	176960001	177200000	A.1.1.2.2.2.2.1.1.2.1.2.1	0.921276595744681	.	176960001	177200000	#FF0000	1	1
chr2	177200001	177360000	A.1.2.2.2.1.1.1.2.1.2.1	0.771276595744681	.	177200001	177360000	#FF4848	1	0.875
chr2	177360001	177720000	A.1.1.2.1.1.1.1.1	0.995744680851064	.	177360001	177720000	#FF0000	1	1
chr2	177720001	177840000	A.2.1.2.1.1.1.1.1.1.1	0.619148936170213	.	177720001	177840000	#FF9191	1	0.75
chr2	177840001	178400000	A.1.1.2.1.2.2.1.1.2.2	0.967021276595745	.	177840001	178400000	#FF0000	1	1
chr2	178400001	178640000	A.1.2.1.2.2.2.1.2.1	0.838297872340426	.	178400001	178640000	#FF4848	1	0.875
chr2	178640001	178800000	B.1.2.1.2.1.1.1.2.1.1	0.220212765957447	.	178640001	178800000	#9191FF	1	0.375
chr2	178800001	178920000	B.2.1.1.1.2.1.1.1	0.145744680851064	.	178800001	178920000	#4848FF	1	0.25
chr2	178920001	179200000	A.2.1.2.2.2.2.2.1	0.536170212765957	.	178920001	179200000	#FF9191	1	0.75
chr2	179200001	179640000	B.1.2.1.2.1.1.1.2.1.2	0.219148936170213	.	179200001	179640000	#9191FF	1	0.375
chr2	179640001	179960000	A.2.2.1.2.1.1.1.2.1.2	0.49468085106383	.	179640001	179960000	#FFDADA	1	0.625
chr2	179960001	180280000	A.2.2.1.1.1.1.1.1	0.534042553191489	.	179960001	180280000	#FFDADA	1	0.625
chr2	180280001	180480000	B.1.2.1.2.1.2.2.1.1	0.208510638297872	.	180280001	180480000	#9191FF	1	0.375
chr2	180480001	180800000	B.1.2.1.2.1.1.1.1.1.2	0.225531914893617	.	180480001	180800000	#9191FF	1	0.375
chr2	180800001	180880000	A.2.2.2.2.2.1.2.1	0.391489361702128	.	180800001	180880000	#FFDADA	1	0.625
chr2	180880001	181120000	A.2.2.1.2.1.1.1.2.2.1	0.493617021276596	.	180880001	181120000	#FFDADA	1	0.625
chr2	181120001	181520000	A.1.2.2.1.1.2.1.1.2	0.806382978723404	.	181120001	181520000	#FF4848	1	0.875
chr2	181520001	181600000	A.2.2.1.2.1.2.2.2.1.2.1.1	0.477659574468085	.	181520001	181600000	#FFDADA	1	0.625
chr2	181600001	181680000	A.2.1.1.2.2.1.2.1.2.2	0.637234042553191	.	181600001	181680000	#FF9191	1	0.75
chr2	181680001	182160000	A.1.2.2.1.2.1.1.1.2	0.798936170212766	.	181680001	182160000	#FF4848	1	0.875
chr2	182160001	182360000	A.2.1.1.1.2.2.2.2.2.2	0.667021276595745	.	182160001	182360000	#FF9191	1	0.75
chr2	182360001	182600000	A.1.2.2.2.1.1.2.2.2.2.1	0.762765957446809	.	182360001	182600000	#FF4848	1	0.875
chr2	182600001	182760000	A.2.1.1.2.1.1.1.1.1	0.665957446808511	.	182600001	182760000	#FF9191	1	0.75
chr2	182760001	183320000	A.1.1.2.1.2.2.1.1.1.2	0.969148936170213	.	182760001	183320000	#FF0000	1	1
chr2	183320001	183680000	A.1.1.2.2.2.2.2.1.1.1	0.914893617021277	.	183320001	183680000	#FF0000	1	1
chr2	183680001	183920000	A.1.1.2.2.2.2.1.1.2.1.1	0.922340425531915	.	183680001	183920000	#FF0000	1	1
chr2	183920001	184280000	A.2.1.1.2.1.2.2.1.1	0.652127659574468	.	183920001	184280000	#FF9191	1	0.75
chr2	184280001	184400000	B.1.1.2.1.2.1.2.1.2.1	0.309574468085106	.	184280001	184400000	#DADAFF	1	0.5
chr2	184400001	184560000	B.1.2.1.2.2.1.1.1.2	0.203191489361702	.	184400001	184560000	#9191FF	1	0.375
chr2	184560001	184840000	B.1.1.2.1.2.2.1.2.1.2	0.3	.	184560001	184840000	#DADAFF	1	0.5
chr2	184840001	185160000	A.2.2.1.2.1.2.2.2.1.1	0.478723404255319	.	184840001	185160000	#FFDADA	1	0.625
chr2	185160001	185320000	B.1.1.2.2.1.1.2.1.2.1	0.286170212765957	.	185160001	185320000	#DADAFF	1	0.5
chr2	185320001	185680000	A.2.1.1.1.1.1.1.1.2.2.2	0.711702127659574	.	185320001	185680000	#FF9191	1	0.75
chr2	185680001	186080000	B.1.1.1.1.1.1.1.2	0.373404255319149	.	185680001	186080000	#DADAFF	1	0.5
chr2	186080001	186320000	B.1.1.2.1.2.2.2.2	0.295744680851064	.	186080001	186320000	#DADAFF	1	0.5
chr2	186320001	186600000	B.1.2.2.1.2.1.2.2.2	0.180851063829787	.	186320001	186600000	#9191FF	1	0.375
chr2	186600001	186720000	B.1.2.1.1.1.2.2.2.1	0.245744680851064	.	186600001	186720000	#9191FF	1	0.375
chr2	186720001	186920000	B.1.1.1.1.2.2.2.2.2	0.351063829787234	.	186720001	186920000	#DADAFF	1	0.5
chr2	186920001	187080000	B.1.1.2.2.2.1.2.1.2.2.1	0.270212765957447	.	186920001	187080000	#DADAFF	1	0.5
chr2	187080001	187360000	A.2.2.1.2.2.2.2.2.2	0.44468085106383	.	187080001	187360000	#FFDADA	1	0.625
chr2	187360001	187680000	A.2.2.1.2.2.1.1.2.2.2	0.464893617021277	.	187360001	187680000	#FFDADA	1	0.625
chr2	187680001	187920000	B.1.2.1.1.2.2.2.1.2.2.2.1	0.231914893617021	.	187680001	187920000	#9191FF	1	0.375
chr2	187920001	188000000	B.2.1.1.1.1.2.1.2.2	0.147872340425532	.	187920001	188000000	#4848FF	1	0.25
chr2	188000001	188120000	B.2.1.1.1.2.2.2.1.2	0.137234042553191	.	188000001	188120000	#4848FF	1	0.25
chr2	188120001	188320000	B.2.1.1.1.1.1.2.1.2	0.154255319148936	.	188120001	188320000	#4848FF	1	0.25
chr2	188320001	188720000	B.1.1.1.2.2.1.1	0.33936170212766	.	188320001	188720000	#DADAFF	1	0.5
chr2	188720001	189000000	A.2.1.2.1.2.2.2.2.1.2	0.579787234042553	.	188720001	189000000	#FF9191	1	0.75
chr2	189000001	189160000	A.1.2.2.2.2.2.2.1.1.2.1	0.720212765957447	.	189000001	189160000	#FF4848	1	0.875
chr2	189160001	189240000	A.2.1.2.1.2.1.1.2	0.593617021276596	.	189160001	189240000	#FF9191	1	0.75
chr2	189240001	189720000	B.1.2.1.1.2.2.2.1.1	0.235106382978723	.	189240001	189720000	#9191FF	1	0.375
chr2	189720001	189880000	B.1.2.1.1.2.2.2.1.2.2.1	0.232978723404255	.	189720001	189880000	#9191FF	1	0.375
chr2	189880001	190000000	A.2.2.1.1.2.2.2	0.5	.	189880001	190000000	#FFDADA	1	0.625
chr2	190000001	190120000	B.1.2.1.1.2.2.2.2.1	0.229787234042553	.	190000001	190120000	#9191FF	1	0.375
chr2	190120001	190360000	B.1.1.1.2.1.2.1.1.2	0.34468085106383	.	190120001	190360000	#DADAFF	1	0.5
chr2	190360001	190640000	A.1.2.1.1.1.1.1.2.2	0.895744680851064	.	190360001	190640000	#FF4848	1	0.875
chr2	190640001	190920000	B.1.1.1.2.2.1.2.2.2	0.335106382978723	.	190640001	190920000	#DADAFF	1	0.5
chr2	190920001	191120000	A.2.1.2.1.2.1.2.2.1	0.588297872340426	.	190920001	191120000	#FF9191	1	0.75
chr2	191120001	191200000	A.2.2.1.1.1.1.2.2.1	0.527659574468085	.	191120001	191200000	#FFDADA	1	0.625
chr2	191200001	191400000	A.1.2.1.1.1.1.1.1.2.2	0.898936170212766	.	191200001	191400000	#FF4848	1	0.875
chr2	191400001	191520000	A.1.2.1.1.1.1.2.2	0.892553191489362	.	191400001	191520000	#FF4848	1	0.875
chr2	191520001	191880000	A.1.2.2.1.1.1.1.2.1.2	0.815957446808511	.	191520001	191880000	#FF4848	1	0.875
chr2	191880001	192240000	A.2.1.1.2.1.2.2.2.1	0.646808510638298	.	191880001	192240000	#FF9191	1	0.75
chr2	192240001	192640000	A.2.1.1.2.1.1.1.1.2	0.664893617021277	.	192240001	192640000	#FF9191	1	0.75
chr2	192640001	192720000	B.1.1.2.2.2.2.1.2	0.264893617021277	.	192640001	192720000	#DADAFF	1	0.5
chr2	192720001	193040000	B.1.1.1.2.2.2.2.1	0.329787234042553	.	192720001	193040000	#DADAFF	1	0.5
chr2	193040001	193240000	B.1.2.1.1.1.1.1.1.2	0.25531914893617	.	193040001	193240000	#9191FF	1	0.375
chr2	193240001	193400000	B.1.2.2.2.1.1.2.2.2	0.167021276595745	.	193240001	193400000	#9191FF	1	0.375
chr2	193400001	193720000	B.1.2.2.1.2.1.1.2.1.1	0.188297872340426	.	193400001	193720000	#9191FF	1	0.375
chr2	193720001	193880000	A.2.2.2.2.1.2.1.1.2.1	0.398936170212766	.	193720001	193880000	#FFDADA	1	0.625
chr2	193880001	194000000	B.1.1.2.2.1.1.2.2.1	0.284042553191489	.	193880001	194000000	#DADAFF	1	0.5
chr2	194000001	194360000	B.1.2.1.2.1.2.1.1.2.2	0.21063829787234	.	194000001	194360000	#9191FF	1	0.375
chr2	194360001	194720000	B.1.2.1.2.1.2.1.1.2.1.1	0.212765957446809	.	194360001	194720000	#9191FF	1	0.375
chr2	194720001	194880000	B.1.1.2.2.2.1.1	0.273404255319149	.	194720001	194880000	#DADAFF	1	0.5
chr2	194880001	195040000	B.1.2.1.2.2.1.1.1.1	0.204255319148936	.	194880001	195040000	#9191FF	1	0.375
chr2	195040001	195400000	B.2.1.2.2.1.1.1.1	0.0861702127659574	.	195040001	195400000	#4848FF	1	0.25
chr2	195400001	195600000	B.1.2.1.2.1.2.2.2.1	0.206382978723404	.	195400001	195600000	#9191FF	1	0.375
chr2	195600001	195760000	B.1.2.1.2.2.2.2	0.197872340425532	.	195600001	195760000	#9191FF	1	0.375
chr2	195760001	195960000	B.2.1.1.2.2.2.2.2.1.1	0.108510638297872	.	195760001	195960000	#4848FF	1	0.25
chr2	195960001	196280000	B.2.2.2.2.1.1.1.2	0.00425531914893617	.	195960001	196280000	#0000FF	1	0.125
chr2	196280001	196560000	B.2.2.1.1.2.1.1.1.2	0.0531914893617021	.	196280001	196560000	#0000FF	1	0.125
chr2	196560001	196680000	B.2.1.1.2.2.1.2.1.2.1	0.123404255319149	.	196560001	196680000	#4848FF	1	0.25
chr2	196680001	197000000	B.2.1.1.2.2.2.1.2.2.1	0.111702127659574	.	196680001	197000000	#4848FF	1	0.25
chr2	197000001	197320000	B.1.1.1.2.2.2.1.2	0.330851063829787	.	197000001	197320000	#DADAFF	1	0.5
chr2	197320001	197400000	B.1.1.1.2.1.1.2.1	0.347872340425532	.	197320001	197400000	#DADAFF	1	0.5
chr2	197400001	197600000	B.1.1.1.2.2.2.1.1.2	0.331914893617021	.	197400001	197600000	#DADAFF	1	0.5
chr2	197600001	197880000	A.1.2.1.1.1.1.1.2.1.2	0.896808510638298	.	197600001	197880000	#FF4848	1	0.875
chr2	197880001	198040000	A.1.2.2.2.2.2.2.1.2	0.718085106382979	.	197880001	198040000	#FF4848	1	0.875
chr2	198040001	198200000	A.1.2.2.2.2.1.1.1.2.1.1.1.1	0.748936170212766	.	198040001	198200000	#FF4848	1	0.875
chr2	198200001	198440000	A.1.2.2.2.2.1.1.1.2.2.2	0.741489361702128	.	198200001	198440000	#FF4848	1	0.875
chr2	198440001	198840000	B.2.2.1.1.2.1.2.1.2.2	0.0478723404255319	.	198440001	198840000	#0000FF	1	0.125
chr2	198840001	199000000	B.2.1.1.2.2.2.1.2.1	0.112765957446809	.	198840001	199000000	#4848FF	1	0.25
chr2	199000001	199200000	B.2.2.1.2.2.1.1.1	0.0265957446808511	.	199000001	199200000	#0000FF	1	0.125
chr2	199200001	199360000	B.2.1.1.2.2.2.2.2.2	0.10531914893617	.	199200001	199360000	#4848FF	1	0.25
chr2	199360001	199560000	B.2.1.1.2.2.2.2.1	0.109574468085106	.	199360001	199560000	#4848FF	1	0.25
chr2	199560001	199840000	B.1.2.1.2.1.1.1.2.2.2.2	0.215957446808511	.	199560001	199840000	#9191FF	1	0.375
chr2	199840001	200000000	A.2.2.1.2.1.1.1.2.2.2.2.2	0.490425531914894	.	199840001	200000000	#FFDADA	1	0.625
chr2	200000001	200160000	B.1.2.1.2.1.1.1.1.1.1.1	0.227659574468085	.	200000001	200160000	#9191FF	1	0.375
chr2	200160001	200320000	A.2.1.1.2.1.2.1.2.2	0.653191489361702	.	200160001	200320000	#FF9191	1	0.75
chr2	200320001	200480000	A.2.2.2.2.1.2.1.2.2	0.395744680851064	.	200320001	200480000	#FFDADA	1	0.625
chr2	200480001	200600000	B.1.2.1.2.1.1.1.1.2.1	0.224468085106383	.	200480001	200600000	#9191FF	1	0.375
chr2	200600001	200800000	B.1.1.2.1.1.1.2	0.325531914893617	.	200600001	200800000	#DADAFF	1	0.5
chr2	200800001	201080000	A.1.1.2.2.2.2.2.1.2.1.1.2	0.911702127659574	.	200800001	201080000	#FF0000	1	1
chr2	201080001	201160000	A.2.1.1.2.2.2.2.2.1.2.1	0.622340425531915	.	201080001	201160000	#FF9191	1	0.75
chr2	201160001	201320000	A.1.2.2.2.2.2.1.1.1	0.729787234042553	.	201160001	201320000	#FF4848	1	0.875
chr2	201320001	201440000	A.2.1.2.1.1.2.2.1	0.597872340425532	.	201320001	201440000	#FF9191	1	0.75
chr2	201440001	201920000	A.1.1.2.1.1.2.2.2.1	0.979787234042553	.	201440001	201920000	#FF0000	1	1
chr2	201920001	202080000	A.1.2.2.2.2.2.1.2.2.1.2	0.725531914893617	.	201920001	202080000	#FF4848	1	0.875
chr2	202080001	202240000	A.1.2.2.1.2.2.2.1.2	0.781914893617021	.	202080001	202240000	#FF4848	1	0.875
chr2	202240001	202360000	A.2.2.2.1.2.1.1.1	0.423404255319149	.	202240001	202360000	#FFDADA	1	0.625
chr2	202360001	202680000	A.1.1.2.1.1.2.2.2.2.1	0.978723404255319	.	202360001	202680000	#FF0000	1	1
chr2	202680001	202840000	A.1.2.2.1.2.2.1.1.1	0.791489361702128	.	202680001	202840000	#FF4848	1	0.875
chr2	202840001	203120000	A.1.2.1.2.2.2.1.2.2.1	0.837234042553191	.	202840001	203120000	#FF4848	1	0.875
chr2	203120001	203360000	A.1.1.2.1.1.1.2.2.1.1	0.988297872340426	.	203120001	203360000	#FF0000	1	1
chr2	203360001	203920000	A.1.1.2.1.2.2.1.2.2.1	0.961702127659574	.	203360001	203920000	#FF0000	1	1
chr2	203920001	204120000	A.1.2.2.1.2.2.1.2.2.1	0.786170212765957	.	203920001	204120000	#FF4848	1	0.875
chr2	204120001	204320000	A.1.1.2.2.2.2.1.1.2.1.2.2	0.920212765957447	.	204120001	204320000	#FF0000	1	1
chr2	204320001	204440000	A.2.1.1.1.2.2.1.1.2.2	0.681914893617021	.	204320001	204440000	#FF9191	1	0.75
chr2	204440001	204520000	A.1.2.2.2.1.1.1.1.2.2.2	0.773404255319149	.	204440001	204520000	#FF4848	1	0.875
chr2	204520001	204720000	A.1.2.1.2.1.2.2.2.2.1	0.853191489361702	.	204520001	204720000	#FF4848	1	0.875
chr2	204720001	205400000	A.1.1.2.1.2.2.1.1.1.1	0.970212765957447	.	204720001	205400000	#FF0000	1	1
chr2	205400001	205560000	A.1.2.2.2.1.1.2.1.2.2	0.765957446808511	.	205400001	205560000	#FF4848	1	0.875
chr2	205560001	206200000	A.1.1.2.1.2.2.1.1.2.1	0.968085106382979	.	205560001	206200000	#FF0000	1	1
chr2	206200001	206400000	A.1.1.2.1.2.2.2.2.2.2	0.956382978723404	.	206200001	206400000	#FF0000	1	1
chr2	206400001	206480000	A.2.1.2.2.2.1.1.1.2.1	0.55531914893617	.	206400001	206480000	#FF9191	1	0.75
chr2	206480001	206960000	A.1.1.2.1.1.1.2.2.1.2	0.987234042553191	.	206480001	206960000	#FF0000	1	1
chr2	206960001	207280000	A.1.1.2.2.2.1.2.1.2.2.1	0.929787234042553	.	206960001	207280000	#FF0000	1	1
chr2	207280001	207520000	A.1.2.1.2.1.2.2.1.2.2.1	0.856382978723404	.	207280001	207520000	#FF4848	1	0.875
chr2	207520001	207880000	A.1.1.2.2.2.2.1.1.1.2	0.923404255319149	.	207520001	207880000	#FF0000	1	1
chr2	207880001	208000000	A.2.1.1.2.1.1.2.2.1	0.66063829787234	.	207880001	208000000	#FF9191	1	0.75
chr2	208000001	208200000	A.1.2.2.1.2.2.1.1.2	0.790425531914894	.	208000001	208200000	#FF4848	1	0.875
chr2	208200001	208400000	A.1.2.1.2.1.1.1.2.1.1	0.871276595744681	.	208200001	208400000	#FF4848	1	0.875
chr2	208400001	208760000	A.1.2.1.1.1.1.1.1.2.1	0.9	.	208400001	208760000	#FF4848	1	0.875
chr2	208760001	208920000	A.1.1.2.1.2.1.2.1.1	0.974468085106383	.	208760001	208920000	#FF0000	1	1
chr2	208920001	209160000	A.1.2.2.1.2.1.1.1.1	0.8	.	208920001	209160000	#FF4848	1	0.875
chr2	209160001	209520000	A.2.1.1.1.1.2.2.2.1.1	0.69468085106383	.	209160001	209520000	#FF9191	1	0.75
chr2	209520001	209680000	B.1.1.2.2.1.2.1.1	0.280851063829787	.	209520001	209680000	#DADAFF	1	0.5
chr2	209680001	209920000	A.2.1.1.1.2.2.1.2.2.2.1.1	0.677659574468085	.	209680001	209920000	#FF9191	1	0.75
chr2	209920001	210040000	A.2.1.2.2.1.2.2.2.1	0.559574468085106	.	209920001	210040000	#FF9191	1	0.75
chr2	210040001	210200000	A.2.2.1.1.2.1.2.2.1.2	0.504255319148936	.	210040001	210200000	#FFDADA	1	0.625
chr2	210200001	210440000	A.2.1.1.1.2.2.2.2.2.1	0.668085106382979	.	210200001	210440000	#FF9191	1	0.75
chr2	210440001	210640000	A.1.2.2.2.2.1.1.1.2.1.2	0.743617021276596	.	210440001	210640000	#FF4848	1	0.875
chr2	210640001	210920000	A.2.2.1.2.1.2.2.2.1.2.2.1	0.474468085106383	.	210640001	210920000	#FFDADA	1	0.625
chr2	210920001	211080000	A.2.1.2.1.2.1.1.1.1	0.595744680851064	.	210920001	211080000	#FF9191	1	0.75
chr2	211080001	211640000	A.2.1.1.1.1.2.2.2.1.2	0.693617021276596	.	211080001	211640000	#FF9191	1	0.75
chr2	211640001	211760000	A.2.2.1.2.1.2.2.1.1.1	0.481914893617021	.	211640001	211760000	#FFDADA	1	0.625
chr2	211760001	211920000	A.2.2.1.2.2.1.2.2.2.1.1	0.458510638297872	.	211760001	211920000	#FFDADA	1	0.625
chr2	211920001	212080000	A.2.2.1.2.1.1.1.2.2.2.1	0.492553191489362	.	211920001	212080000	#FFDADA	1	0.625
chr2	212080001	212400000	A.2.1.1.2.1.2.1.2.1	0.654255319148936	.	212080001	212400000	#FF9191	1	0.75
chr2	212400001	212480000	B.1.1.2.2.2.2.1.1	0.265957446808511	.	212400001	212480000	#DADAFF	1	0.5
chr2	212480001	212720000	A.2.2.1.1.1.2.1.2.1.1	0.523404255319149	.	212480001	212720000	#FFDADA	1	0.625
chr2	212720001	212920000	B.1.2.1.2.1.1.1.1.2.2.1	0.223404255319149	.	212720001	212920000	#9191FF	1	0.375
chr2	212920001	213040000	B.1.1.2.1.1.2.1.1	0.324468085106383	.	212920001	213040000	#DADAFF	1	0.5
chr2	213040001	213240000	B.1.1.2.1.1.2.2.2.1.1	0.320212765957447	.	213040001	213240000	#DADAFF	1	0.5
chr2	213240001	213480000	B.1.1.2.1.1.2.2.2.1.2	0.319148936170213	.	213240001	213480000	#DADAFF	1	0.5
chr2	213480001	213720000	B.1.1.2.1.2.1.2.2.2.2	0.304255319148936	.	213480001	213720000	#DADAFF	1	0.5
chr2	213720001	213840000	A.2.2.2.2.1.2.1.1.1	0.4	.	213720001	213840000	#FFDADA	1	0.625
chr2	213840001	214000000	B.1.1.2.2.1.2.2.1	0.276595744680851	.	213840001	214000000	#DADAFF	1	0.5
chr2	214000001	214280000	A.2.2.2.1.2.1.2.2.2	0.413829787234043	.	214000001	214280000	#FFDADA	1	0.625
chr2	214280001	214400000	B.1.1.2.2.1.2.1.2.1.2	0.278723404255319	.	214280001	214400000	#DADAFF	1	0.5
chr2	214400001	214840000	A.2.2.2.2.2.2.2.2.2.1	0.377659574468085	.	214400001	214840000	#FFDADA	1	0.625
chr2	214840001	215040000	B.1.2.2.1.1.2.1.1	0.193617021276596	.	214840001	215040000	#9191FF	1	0.375
chr2	215040001	215160000	B.1.2.1.1.1.1.1.1.1.1.2	0.257446808510638	.	215040001	215160000	#9191FF	1	0.375
chr2	215160001	215440000	B.1.2.1.1.2.1.1.1.1	0.243617021276596	.	215160001	215440000	#9191FF	1	0.375
chr2	215440001	215520000	B.1.1.1.2.1.1.2.2	0.346808510638298	.	215440001	215520000	#DADAFF	1	0.5
chr2	215520001	215720000	A.2.2.1.1.1.1.1.2.1	0.532978723404255	.	215520001	215720000	#FFDADA	1	0.625
chr2	215720001	216160000	A.2.2.1.1.2.1.2.1.2	0.506382978723404	.	215720001	216160000	#FFDADA	1	0.625
chr2	216160001	216320000	A.2.1.2.1.2.1.2.1.1.2	0.591489361702128	.	216160001	216320000	#FF9191	1	0.75
chr2	216320001	216480000	A.1.2.1.1.1.1.2.1.2	0.893617021276596	.	216320001	216480000	#FF4848	1	0.875
chr2	216480001	216920000	A.1.1.2.1.2.1.2.1.2	0.973404255319149	.	216480001	216920000	#FF0000	1	1
chr2	216920001	217200000	A.1.1.2.1.2.2.1.2.1.1.2	0.964893617021277	.	216920001	217200000	#FF0000	1	1
chr2	217200001	217360000	A.1.2.1.2.1.1.1.2.1.2	0.870212765957447	.	217200001	217360000	#FF4848	1	0.875
chr2	217360001	217560000	A.1.2.1.1.1.1.2.1.1	0.89468085106383	.	217360001	217560000	#FF4848	1	0.875
chr2	217560001	217800000	A.1.1.2.2.2.2.1.1.1.1	0.924468085106383	.	217560001	217800000	#FF0000	1	1
chr2	217800001	218240000	A.1.1.2.1.2.2.1.2.1.2.1	0.963829787234043	.	217800001	218240000	#FF0000	1	1
chr2	218240001	218640000	A.1.2.1.1.1.1.1.1.1.1.2	0.902127659574468	.	218240001	218640000	#FF4848	1	0.875
chr2	218640001	218800000	A.2.1.2.1.1.2.2.2	0.596808510638298	.	218640001	218800000	#FF9191	1	0.75
chr2	218800001	219080000	A.1.2.2.2.1.1.2.1.2.1	0.767021276595745	.	218800001	219080000	#FF4848	1	0.875
chr2	219080001	219280000	A.1.1.2.1.1.2.1.2.1	0.982978723404255	.	219080001	219280000	#FF0000	1	1
chr2	219280001	219400000	A.1.2.1.2.2.2.2.1.1.2.1	0.831914893617021	.	219280001	219400000	#FF4848	1	0.875
chr2	219400001	219560000	A.1.1.2.2.1.1.1.2.2	0.948936170212766	.	219400001	219560000	#FF0000	1	1
chr2	219560001	219840000	A.1.1.2.1.2.1.1.2	0.975531914893617	.	219560001	219840000	#FF0000	1	1
chr2	219840001	220080000	A.1.1.2.1.2.1.1.1	0.976595744680851	.	219840001	220080000	#FF0000	1	1
chr2	220080001	220240000	A.1.1.2.2.1.2.1.2	0.943617021276596	.	220080001	220240000	#FF0000	1	1
chr2	220240001	220440000	A.1.2.1.1.2.1.1.1	0.887234042553191	.	220240001	220440000	#FF4848	1	0.875
chr2	220440001	220880000	B.2.1.1.2.1.2.1.2	0.129787234042553	.	220440001	220880000	#4848FF	1	0.25
chr2	220880001	221040000	B.2.1.1.2.1.1.2.2	0.131914893617021	.	220880001	221040000	#4848FF	1	0.25
chr2	221040001	221240000	B.2.2.2.1.1.2	0.0148936170212766	.	221040001	221240000	#0000FF	1	0.125
chr2	221240001	221360000	B.2.1.1.1.2.2.1.1	0.140425531914894	.	221240001	221360000	#4848FF	1	0.25
chr2	221360001	221840000	B.2.2.2.1.2.2.2.1	0.0074468085106383	.	221360001	221840000	#0000FF	1	0.125
chr2	221840001	221960000	B.2.2.1.1.2.2.1.2	0.0404255319148936	.	221840001	221960000	#0000FF	1	0.125
chr2	221960001	222160000	B.2.2.1.1.2.1.2.2.2.1.2	0.0446808510638298	.	221960001	222160000	#0000FF	1	0.125
chr2	222160001	222360000	B.2.1.1.2.2.2.1.1.2.1	0.117021276595745	.	222160001	222360000	#4848FF	1	0.25
chr2	222360001	222640000	B.2.1.1.1.1.2.2	0.146808510638298	.	222360001	222640000	#4848FF	1	0.25
chr2	222640001	222840000	B.2.2.1.1.2.2.1.1.2	0.0414893617021277	.	222640001	222840000	#0000FF	1	0.125
chr2	222840001	223200000	B.2.1.1.2.2.1.2.1.1.1	0.125531914893617	.	222840001	223200000	#4848FF	1	0.25
chr2	223200001	223320000	A.2.1.2.1.1.1.2.2.1.2	0.60531914893617	.	223200001	223320000	#FF9191	1	0.75
chr2	223320001	223480000	A.2.2.1.1.1.2.1.2.2.2.2	0.519148936170213	.	223320001	223480000	#FFDADA	1	0.625
chr2	223480001	223800000	A.1.1.2.2.2.2.1.1.2.2	0.919148936170213	.	223480001	223800000	#FF0000	1	1
chr2	223800001	224000000	A.1.2.2.1.2.1.2.1.1	0.796808510638298	.	223800001	224000000	#FF4848	1	0.875
chr2	224000001	224120000	A.1.2.1.2.1.2.1.1.2.1	0.863829787234043	.	224000001	224120000	#FF4848	1	0.875
chr2	224120001	224200000	A.2.1.2.2.1.2.2.1.2	0.56063829787234	.	224120001	224200000	#FF9191	1	0.75
chr2	224200001	224480000	A.1.1.2.2.2.2.1.2.1.2	0.917021276595745	.	224200001	224480000	#FF0000	1	1
chr2	224480001	224720000	A.1.2.2.1.1.1.1.2.1.1	0.817021276595745	.	224480001	224720000	#FF4848	1	0.875
chr2	224720001	224880000	A.1.2.2.2.2.1.2.1.1.1	0.73936170212766	.	224720001	224880000	#FF4848	1	0.875
chr2	224880001	225000000	A.2.1.1.1.2.2.1.2.1	0.680851063829787	.	224880001	225000000	#FF9191	1	0.75
chr2	225000001	225320000	A.1.2.2.1.1.1.2.2.1.1	0.811702127659575	.	225000001	225320000	#FF4848	1	0.875
chr2	225320001	225600000	A.1.2.2.2.2.1.2.1.1.2.1	0.738297872340426	.	225320001	225600000	#FF4848	1	0.875
chr2	225600001	225680000	A.2.1.2.2.1.2.2.1.1	0.561702127659575	.	225600001	225680000	#FF9191	1	0.75
chr2	225680001	226160000	A.2.1.2.1.2.1.2.2.2	0.587234042553191	.	225680001	226160000	#FF9191	1	0.75
chr2	226160001	226280000	A.2.2.1.1.2.1.1.2.1	0.51063829787234	.	226160001	226280000	#FFDADA	1	0.625
chr2	226280001	226480000	A.2.2.1.2.2.1.2.2.2.1.2	0.457446808510638	.	226280001	226480000	#FFDADA	1	0.625
chr2	226480001	226800000	B.1.2.1.1.2.1.1.1.2	0.242553191489362	.	226480001	226800000	#9191FF	1	0.375
chr2	226800001	227040000	B.2.1.1.2.1.1.2.1	0.132978723404255	.	226800001	227040000	#4848FF	1	0.25
chr2	227040001	227520000	B.2.2.2.1.2.2.2.2	0.00638297872340425	.	227040001	227520000	#0000FF	1	0.125
chr2	227520001	227840000	B.1.2.1.2.1.1.1.2.2.1	0.218085106382979	.	227520001	227840000	#9191FF	1	0.375
chr2	227840001	228360000	B.2.1.1.2.1.1.1	0.134042553191489	.	227840001	228360000	#4848FF	1	0.25
chr2	228360001	228520000	B.1.1.2.1.1.1.1.2	0.326595744680851	.	228360001	228520000	#DADAFF	1	0.5
chr2	228520001	229080000	B.2.2.1.1.2.1.2.2.2.2	0.0436170212765957	.	228520001	229080000	#0000FF	1	0.125
chr2	229080001	229280000	B.2.2.1.1.2.1.2.2.1	0.0468085106382979	.	229080001	229280000	#0000FF	1	0.125
chr2	229280001	229360000	B.2.1.1.1.2.2.1.2	0.13936170212766	.	229280001	229360000	#4848FF	1	0.25
chr2	229360001	229720000	B.2.2.1.1.2.2.2.2	0.0382978723404255	.	229360001	229720000	#0000FF	1	0.125
chr2	229720001	229840000	B.2.2.1.2.2.2.2	0.0170212765957447	.	229720001	229840000	#0000FF	1	0.125
chr2	229840001	230320000	B.2.2.1.1.2.2.1.1.1	0.0425531914893617	.	229840001	230320000	#0000FF	1	0.125
chr2	230320001	230760000	B.2.1.2.1.1.2.1	0.098936170212766	.	230320001	230760000	#4848FF	1	0.25
chr2	230760001	230840000	B.1.1.2.2.1.1.2.1.2.2	0.285106382978723	.	230760001	230840000	#DADAFF	1	0.5
chr2	230840001	231720000	B.2.1.2.2.2.2.1.1	0.0648936170212766	.	230840001	231720000	#4848FF	1	0.25
chr2	231720001	231920000	A.2.1.1.1.2.1.1.2.1	0.690425531914894	.	231720001	231920000	#FF9191	1	0.75
chr2	231920001	232160000	A.1.1.2.2.2.2.1.2.2	0.915957446808511	.	231920001	232160000	#FF0000	1	1
chr2	232160001	232440000	A.1.1.2.2.2.1.2.2.1	0.927659574468085	.	232160001	232440000	#FF0000	1	1
chr2	232440001	232640000	A.1.1.2.1.2.2.2.2.1	0.958510638297872	.	232440001	232640000	#FF0000	1	1
chr2	232640001	232800000	A.2.1.2.2.2.1.1.1.1.1	0.557446808510638	.	232640001	232800000	#FF9191	1	0.75
chr2	232800001	232880000	A.1.2.2.2.1.2.1.1.1.2	0.759574468085106	.	232800001	232880000	#FF4848	1	0.875
chr2	232880001	233400000	A.2.2.1.1.2.1.2.2.1.1	0.50531914893617	.	232880001	233400000	#FFDADA	1	0.625
chr2	233400001	233920000	A.1.1.2.2.1.2.2.1.2	0.941489361702128	.	233400001	233920000	#FF0000	1	1
chr2	233920001	234000000	A.2.1.2.2.1.1.2.2.2.1	0.567021276595745	.	233920001	234000000	#FF9191	1	0.75
chr2	234040001	234120000	A.2.1.2.2.1.1.2.2.2.1	0.567021276595745	.	234040001	234120000	#FF9191	1	0.75
chr2	234120001	234480000	A.2.1.1.1.2.2.2.1.1.1.1	0.673404255319149	.	234120001	234480000	#FF9191	1	0.75
chr2	234480001	234800000	B.1.1.1.1.1.2.2.1.2	0.363829787234043	.	234480001	234800000	#DADAFF	1	0.5
chr2	234800001	234880000	B.1.2.1.2.1.1.1.1.2.2.2.1	0.222340425531915	.	234800001	234880000	#9191FF	1	0.375
chr2	234880001	235200000	A.2.2.2.2.2.2.1.1.2.2.2	0.385106382978723	.	234880001	235200000	#FFDADA	1	0.625
chr2	235200001	235760000	A.1.2.2.1.2.2.2.2.2.1	0.778723404255319	.	235200001	235760000	#FF4848	1	0.875
chr2	235760001	236080000	A.2.1.1.1.2.1.2.2.2	0.685106382978723	.	235760001	236080000	#FF9191	1	0.75
chr2	236080001	236280000	A.2.1.2.2.1.1.1.1.2.2.2	0.573404255319149	.	236080001	236280000	#FF9191	1	0.75
chr2	236280001	236480000	A.2.1.2.1.1.2.1.2.1.2	0.601063829787234	.	236280001	236480000	#FF9191	1	0.75
chr2	236480001	236680000	A.2.1.2.2.2.1.1.2.1.1.1	0.553191489361702	.	236480001	236680000	#FF9191	1	0.75
chr2	236680001	236880000	A.2.1.1.1.2.2.2.1.1.1.2	0.672340425531915	.	236680001	236880000	#FF9191	1	0.75
chr2	236880001	237240000	A.2.2.1.1.2.1.1.1.1.2	0.513829787234043	.	236880001	237240000	#FFDADA	1	0.625
chr2	237240001	237400000	A.2.2.2.2.2.2.1.1.1	0.388297872340426	.	237240001	237400000	#FFDADA	1	0.625
chr2	237400001	237680000	A.2.2.2.2.1.1.2.2.1.1	0.404255319148936	.	237400001	237680000	#FFDADA	1	0.625
chr2	237680001	237840000	A.2.1.2.2.2.1.1.1.2.2	0.554255319148936	.	237680001	237840000	#FF9191	1	0.75
chr2	237840001	238000000	A.2.2.2.1.1.1.1.2.1.2	0.43936170212766	.	237840001	238000000	#FFDADA	1	0.625
chr2	238000001	238160000	A.1.2.2.2.2.2.2.2.2	0.715957446808511	.	238000001	238160000	#FF4848	1	0.875
chr2	238160001	238640000	A.1.2.1.2.2.2.2.1.1.1.2	0.832978723404255	.	238160001	238640000	#FF4848	1	0.875
chr2	238640001	238920000	A.1.2.2.2.2.2.1.2.2.2.1.2	0.723404255319149	.	238640001	238920000	#FF4848	1	0.875
chr2	238920001	239200000	A.2.1.1.2.1.1.2.1.1	0.662765957446809	.	238920001	239200000	#FF9191	1	0.75
chr2	239200001	239400000	A.2.1.1.2.2.1.2.1.1.1	0.641489361702128	.	239200001	239400000	#FF9191	1	0.75
chr2	239400001	239800000	A.2.1.1.1.1.2.1.1.1.2	0.704255319148936	.	239400001	239800000	#FF9191	1	0.75
chr2	239840001	240080000	A.2.1.1.1.1.2.1.1.1.2	0.704255319148936	.	239840001	240080000	#FF9191	1	0.75
chr2	240080001	240160000	A.2.2.2.1.1.2.1.1	0.435106382978723	.	240080001	240160000	#FFDADA	1	0.625
chr2	240160001	240760000	A.2.1.2.2.2.1.2.1.2.1.1	0.546808510638298	.	240160001	240760000	#FF9191	1	0.75
chr2	240760001	240960000	A.2.1.2.2.1.1.1.2.2	0.571276595744681	.	240760001	240960000	#FF9191	1	0.75
chr2	240960001	241240000	B.1.1.1.2.1.1.1.1	0.35	.	240960001	241240000	#DADAFF	1	0.5
chr2	241240001	241640000	A.1.2.1.1.2.2.2.2.2.1.1.1	0.877659574468085	.	241240001	241640000	#FF4848	1	0.875
chr2	241640001	241720000	A.1.2.2.2.1.2.1.2.2	0.754255319148936	.	241640001	241720000	#FF4848	1	0.875
chr2	241720001	241960000	A.2.2.1.1.1.1.2.2.2	0.526595744680851	.	241720001	241960000	#FFDADA	1	0.625
chr2	241960001	242360000	A.1.2.1.1.2.2.2.2.2.2.2	0.873404255319149	.	241960001	242360000	#FF4848	1	0.875
chr2	242360001	242640000	A.1.2.1.1.2.1.1.2	0.886170212765957	.	242360001	242640000	#FF4848	1	0.875
chr2	242640001	243080000	A.1.2.2.1.2.2.2.2.2.2	0.777659574468085	.	242640001	243080000	#FF4848	1	0.875
chr3	40001	240000	B.1.2.2.1.2.2.2.2.1.1	0.184782608695652	.	40001	240000	#9191FF	1	0.375
chr3	240001	520000	B.1.1.1.1.2.1.2.1.2	0.369565217391304	.	240001	520000	#DADAFF	1	0.5
chr3	520001	920000	B.2.1.1.2.2.1.2.1.1.1	0.120772946859903	.	520001	920000	#4848FF	1	0.25
chr3	920001	1080000	B.1.1.1.1.2.1.2.1.1	0.370772946859903	.	920001	1080000	#DADAFF	1	0.5
chr3	1080001	1280000	B.1.2.1.1.1.1.1.2.1	0.268115942028986	.	1080001	1280000	#9191FF	1	0.375
chr3	1280001	1480000	B.1.2.1.2.2.1.1.2	0.219806763285024	.	1280001	1480000	#9191FF	1	0.375
chr3	1480001	1640000	B.1.2.2.1.2.2.1.1.1.2.1	0.190821256038647	.	1480001	1640000	#9191FF	1	0.375
chr3	1640001	1800000	B.1.2.1.2.2.1.2.2.2.2	0.213768115942029	.	1640001	1800000	#9191FF	1	0.375
chr3	1800001	2000000	B.1.2.2.2.2.2.2.1	0.153381642512077	.	1800001	2000000	#9191FF	1	0.375
chr3	2000001	2160000	B.1.2.1.1.1.1.2.2	0.263285024154589	.	2000001	2160000	#9191FF	1	0.375
chr3	2160001	2280000	B.1.2.1.1.2.2.1.1.1.2.2	0.247584541062802	.	2160001	2280000	#9191FF	1	0.375
chr3	2280001	2640000	B.1.2.1.1.1.2.2.2.1.1	0.256038647342995	.	2280001	2640000	#9191FF	1	0.375
chr3	2640001	3160000	B.1.1.2.1.1.2.1.2.2.2	0.321256038647343	.	2640001	3160000	#DADAFF	1	0.5
chr3	3160001	3480000	B.1.2.1.2.1.2.1.1.2.1.1	0.231884057971014	.	3160001	3480000	#9191FF	1	0.375
chr3	3480001	3960000	B.1.1.2.1.1.2.1.2.1	0.323671497584541	.	3480001	3960000	#DADAFF	1	0.5
chr3	3960001	4040000	B.1.1.1.2.1.1.1	0.358695652173913	.	3960001	4040000	#DADAFF	1	0.5
chr3	4040001	4360000	B.1.1.2.2.2.1.2.2.1.1	0.280193236714976	.	4040001	4360000	#DADAFF	1	0.5
chr3	4360001	4520000	A.1.2.1.2.2.2.2.1.1	0.810386473429952	.	4360001	4520000	#FF4848	1	0.875
chr3	4520001	4600000	A.1.2.2.2.1.2.1.1.2	0.743961352657005	.	4520001	4600000	#FF4848	1	0.875
chr3	4600001	4760000	A.1.2.2.1.2.1.2.2.2.1	0.77536231884058	.	4600001	4760000	#FF4848	1	0.875
chr3	4760001	4960000	A.2.1.1.1.2.2.2.1	0.666666666666667	.	4760001	4960000	#FF9191	1	0.75
chr3	4960001	5240000	A.2.2.1.1.1.1.1.1.1	0.543478260869565	.	4960001	5240000	#FFDADA	1	0.625
chr3	5240001	5480000	B.1.1.2.1.2.1.2.1	0.314009661835749	.	5240001	5480000	#DADAFF	1	0.5
chr3	5480001	5800000	B.2.1.1.1.2.2.2	0.130434782608696	.	5480001	5800000	#4848FF	1	0.25
chr3	5800001	5880000	B.1.2.1.1.2.2.1.1.1.1	0.25	.	5800001	5880000	#9191FF	1	0.375
chr3	5880001	6080000	B.1.1.1.1.2.1.1.2	0.371980676328502	.	5880001	6080000	#DADAFF	1	0.5
chr3	6080001	6440000	B.1.1.2.1.2.2.2.2.1	0.307971014492754	.	6080001	6440000	#DADAFF	1	0.5
chr3	6440001	6720000	B.1.2.1.2.1.2.1.1.2.2.1	0.229468599033816	.	6440001	6720000	#9191FF	1	0.375
chr3	6720001	6920000	B.1.2.1.1.2.2.1.1.1.2.1	0.248792270531401	.	6720001	6920000	#9191FF	1	0.375
chr3	6920001	7000000	B.1.1.1.2.2.2.2.2.2	0.335748792270531	.	6920001	7000000	#DADAFF	1	0.5
chr3	7000001	7400000	B.2.1.1.2.2.1.2.2	0.114734299516908	.	7000001	7400000	#4848FF	1	0.25
chr3	7400001	7560000	B.2.1.1.1.2.2.1	0.131642512077295	.	7400001	7560000	#4848FF	1	0.25
chr3	7560001	7880000	B.2.1.1.2.2.2.2.2.2	0.107487922705314	.	7560001	7880000	#4848FF	1	0.25
chr3	7880001	8000000	B.1.2.1.1.2.1.1	0.252415458937198	.	7880001	8000000	#9191FF	1	0.375
chr3	8000001	8200000	B.2.1.1.1.1.2.2	0.141304347826087	.	8000001	8200000	#4848FF	1	0.25
chr3	8200001	8400000	B.1.1.2.2.2.2.2.1	0.272946859903382	.	8200001	8400000	#DADAFF	1	0.5
chr3	8400001	8720000	A.2.1.2.1.1.1.1.2.1.1.2.1	0.631642512077295	.	8400001	8720000	#FF9191	1	0.75
chr3	8720001	8960000	A.1.2.1.1.2.1.2.1.2.1.2	0.888888888888889	.	8720001	8960000	#FF4848	1	0.875
chr3	8960001	9200000	A.1.2.1.2.2.2.1.2.1.2.2.1.2	0.816425120772947	.	8960001	9200000	#FF4848	1	0.875
chr3	9200001	9320000	A.1.2.1.1.2.2.2.2.2	0.868357487922705	.	9200001	9320000	#FF4848	1	0.875
chr3	9320001	9400000	A.1.2.1.1.1.1.2.2	0.89975845410628	.	9320001	9400000	#FF4848	1	0.875
chr3	9400001	9480000	A.1.2.1.1.1.1.2.1.2.2	0.900966183574879	.	9400001	9480000	#FF4848	1	0.875
chr3	9480001	9720000	A.1.2.1.1.2.2.2.1.1.1	0.878019323671498	.	9480001	9720000	#FF4848	1	0.875
chr3	9720001	10080000	A.1.1.2.1.1.2.1.2	0.967391304347826	.	9720001	10080000	#FF0000	1	1
chr3	10080001	10240000	A.2.1.2.2.1.1.1.2.1	0.577294685990338	.	10080001	10240000	#FF9191	1	0.75
chr3	10240001	10600000	A.2.1.2.2.1.1.1.1.2	0.578502415458937	.	10240001	10600000	#FF9191	1	0.75
chr3	10600001	10720000	A.2.2.2.2.2.2.2.1.2.1	0.388888888888889	.	10600001	10720000	#FFDADA	1	0.625
chr3	10720001	10800000	B.1.1.2.1.1.1.2.2.1	0.328502415458937	.	10720001	10800000	#DADAFF	1	0.5
chr3	10800001	10920000	A.2.2.1.1.1.1.1.1.2	0.542270531400966	.	10800001	10920000	#FFDADA	1	0.625
chr3	10920001	11160000	A.2.2.2.1.2.1.1.2.2	0.444444444444444	.	10920001	11160000	#FFDADA	1	0.625
chr3	11160001	11440000	A.2.1.2.1.1.1.1.2.1.2	0.629227053140097	.	11160001	11440000	#FF9191	1	0.75
chr3	11440001	11560000	A.2.2.2.2.2.2.1.2.2.1.1.1	0.396135265700483	.	11440001	11560000	#FFDADA	1	0.625
chr3	11560001	11880000	A.2.1.2.1.1.1.1.2.1.1.1	0.632850241545894	.	11560001	11880000	#FF9191	1	0.75
chr3	11880001	12320000	A.2.1.2.2.1.2.2	0.566425120772947	.	11880001	12320000	#FF9191	1	0.75
chr3	12320001	12640000	A.1.1.2.1.2.2.1.2.2.1.1	0.948067632850242	.	12320001	12640000	#FF0000	1	1
chr3	12640001	12760000	A.1.1.2.1.2.2.1.2.2.1.2.2	0.945652173913043	.	12640001	12760000	#FF0000	1	1
chr3	12760001	12920000	A.1.2.1.1.1.1.2.1.1	0.903381642512077	.	12760001	12920000	#FF4848	1	0.875
chr3	12920001	13160000	A.1.2.1.2.2.1.2.2	0.834541062801932	.	12920001	13160000	#FF4848	1	0.875
chr3	13160001	13360000	A.2.2.2.1.2.1.2.2.1.1.1	0.442028985507246	.	13160001	13360000	#FFDADA	1	0.625
[truncated: 9,439 more rows]
